# Supplementary material for: SlideToolkit: An Assistive Toolset for the Histological Quantification of Whole Slide Images
Source: PLoS One. 2014 Nov 5;9(11):e110289. doi: 10.1371/journal.pone.0110289 (PMC4220929; doi:10.1371/journal.pone.0110289)
Supplement: Code S1 — slideToolkit.zip. An image of the slideToolkit source code. When using the code, you are encouraged to download the code from https://github.com/bglnelissen/slideToolkit. (ZIP) [file pone.0110289.s001.zip]

Archive with 11 entries (11 files):
- LICENSE
- README.md
- slide2Tiles
- slideConvert
- slideDirectory
- slideInfo
- slideJobsCellProfiler
- slideMask
- slideRename
- slideSQLheader
- slideThumb
