# Supplementary material for: SlideToolkit: An Assistive Toolset for the Histological Quantification of Whole Slide Images
Source: PLoS One. 2014 Nov 5;9(11):e110289. doi: 10.1371/journal.pone.0110289 (PMC4220929; doi:10.1371/journal.pone.0110289)
Supplement: Code S1 — slideToolkit.zip. An image of the slideToolkit source code. When using the code, you are encouraged to download the code from https://github.com/bglnelissen/slideToolkit. (ZIP) [file pone.0110289.s001.zip › slideDirectory]

#!/bin/bash
#
# Description: Create a staging directorie per slide
# 
# The MIT License (MIT)
# Copyright (c) 2014, UMC Utrecht, B.G.L. Nelissen
# 
# Permission is hereby granted, free of charge, to any person obtaining a
# copy of this software and associated documentation files (the
# "Software"), to deal in the Software without restriction, including
# without limitation the rights to use, copy, modify, merge, publish,
# distribute, sublicense, and/or sell copies of the Software, and to
# permit persons to whom the Software is furnished to do so, subject to
# the following conditions:
# 
# The above copyright notice and this permission notice shall be included
# in all copies or substantial portions of the Software.
# 
# THE SOFTWARE IS PROVIDED "AS IS", WITHOUT WARRANTY OF ANY KIND, EXPRESS
# OR IMPLIED, INCLUDING BUT NOT LIMITED TO THE WARRANTIES OF
# MERCHANTABILITY, FITNESS FOR A PARTICULAR PURPOSE AND NONINFRINGEMENT.
# IN NO EVENT SHALL THE AUTHORS OR COPYRIGHT HOLDERS BE LIABLE FOR ANY
# CLAIM, DAMAGES OR OTHER LIABILITY, WHETHER IN AN ACTION OF CONTRACT,
# TORT OR OTHERWISE, ARISING FROM, OUT OF OR IN CONNECTION WITH THE
# SOFTWARE OR THE USE OR OTHER DEALINGS IN THE SOFTWARE.
# 

# Variables
SCRIPTNAME="$(basename $0)"
DESCRIPTIONSHORT="Create a staging directorie per slide"
DEPENDENCIES=("parallel")

# Errors go to stderr
err() {
  echo "ERROR: $@" >&2
}

# usage message
usage() {
cat <<- EOF
usage:  
$SCRIPTNAME -f <filename> 
Try $SCRIPTNAME --help for more information.
EOF
}

# help message
helpMessage() {
cat <<- EOF
${SCRIPTNAME}: ${DESCRIPTIONSHORT}

usage:
  $SCRIPTNAME -f <filename> 

options:
  -f, --file <filename>     Move file into a similar named directory 

  --help                    display this help
  -h                        display usage

examples:
  $SCRIPTNAME "file.tif"
  $SCRIPTNAME  --file="file.tif"

multiple files at once:
  find "\$(pwd)" -iname "*tif" -exec echo "$(command -v "$SCRIPTNAME")" -f \""{}"\" \;

dependencies: ${DEPENDENCIES[@]}

Move file into a similar named directory at the same location. Pipe the
'multiple folders at once' output in 'parallel' for parallel processing.

The slideToolkit and all its tools are released under the terms of the MIT license
The slideToolkit (C) 2014, UMC Utrecht, B.G.L. Nelissen
Report issues at https://github.com/bglnelissen/slideToolkit/issues

EOF
}

# Menu
# Empty variables
FILE=""
# illegal option
illegalOption() {
cat <<- EOF
$SCRIPTNAME: illegal option $1
$(usage)
EOF
exit 1
}
# loop through options
while :
do
  case $1 in
    --help | -\?)
      helpMessage
      exit 0 ;;
    -f | --file)
      FILE=$2
      shift 2 ;;
    --file=*)
      FILE=${1#*=}
      shift ;;
    --) # End of all options
      shift
      break ;;
    -*)
      illegalOption "$1"
      shift ;;
    *)  # no more options. Stop while loop
      break ;;
  esac
done
# Defaults
# set FILE
if [ "$FILE" != "" ]; then
  FILE="$FILE"
else
  FILE="$1"
fi

# requirements
checkRequirements() {
  if ! [[ -f "$FILE" ]] ; then
    err "No such file: $FILE"
    echo
    helpMessage
    exit 1
  fi
}

# Dependencies
checkDependencies(){
  DEPS=""
  DEPS_FAIL="0"
  for DEP in ${DEPENDENCIES[@]}; do
    if [[ 0 != "$(command -v "$DEP" >/dev/null ;echo "$?")" ]]; then
       err "Missing dependency: $DEP"
       DEPS_FAIL=$(($DEPS_FAIL + 1))
    fi
  done
  if [[ "$DEPS_FAIL" > 0 ]]; then
    err "Fix missing dependencies (${DEPS_FAIL})"
    usage
    exit 1
  fi
}
# actual program
programOutput(){
  FILEFULL="$(echo "$(cd "$(dirname "$FILE")"; pwd)"/"$(basename "$FILE")")" # full path $FULL
  BASENAME="$(basename "$FILEFULL")"    # basename
  EXTENSION="${BASENAME##*.}"         # extension
  FILEPATH="${FILEFULL%.*}"           # full path, no extension
  FILENAME="${BASENAME%.*}"           # filename, no extension"
  mkdir -p "$FILEPATH"
  mv "$FILE" "$FILEPATH"/
}

# all check?
checkRequirements
checkDependencies

# lets go!
programOutput
