# Supplementary material for: SlideToolkit: An Assistive Toolset for the Histological Quantification of Whole Slide Images
Source: PLoS One. 2014 Nov 5;9(11):e110289. doi: 10.1371/journal.pone.0110289 (PMC4220929; doi:10.1371/journal.pone.0110289)
Supplement: Code S1 — slideToolkit.zip. An image of the slideToolkit source code. When using the code, you are encouraged to download the code from https://github.com/bglnelissen/slideToolkit. (ZIP) [file pone.0110289.s001.zip › slideInfo]

#!/bin/bash
#
# Description: Fetch slide metadata (resolution, dates, etc)
# 
# The MIT License (MIT)
# Copyright (c) 2014, UMC Utrecht, B.G.L. Nelissen
# 
# Permission is hereby granted, free of charge, to any person obtaining a
# copy of this software and associated documentation files (the
# "Software"), to deal in the Software without restriction, including
# without limitation the rights to use, copy, modify, merge, publish,
# distribute, sublicense, and/or sell copies of the Software, and to
# permit persons to whom the Software is furnished to do so, subject to
# the following conditions:
# 
# The above copyright notice and this permission notice shall be included
# in all copies or substantial portions of the Software.
# 
# THE SOFTWARE IS PROVIDED "AS IS", WITHOUT WARRANTY OF ANY KIND, EXPRESS
# OR IMPLIED, INCLUDING BUT NOT LIMITED TO THE WARRANTIES OF
# MERCHANTABILITY, FITNESS FOR A PARTICULAR PURPOSE AND NONINFRINGEMENT.
# IN NO EVENT SHALL THE AUTHORS OR COPYRIGHT HOLDERS BE LIABLE FOR ANY
# CLAIM, DAMAGES OR OTHER LIABILITY, WHETHER IN AN ACTION OF CONTRACT,
# TORT OR OTHERWISE, ARISING FROM, OUT OF OR IN CONNECTION WITH THE
# SOFTWARE OR THE USE OR OTHER DEALINGS IN THE SOFTWARE.
# 

# Variables
SCRIPTNAME="$(basename $0)"
DESCRIPTIONSHORT="Fetch slide metadata (resolution, dates, etc)"
DEPENDENCIES=("identify" "tiffinfo" "openslide-show-properties" "perl" "awk")
# sort arrays
DEPENDENCIES=( $( for el in "${DEPENDENCIES[@]}"; do echo "$el"; done | sort) )

# Errors go to stderr
err() {
  echo "ERROR: $@" >&2
}

# usage message
usage() {
cat <<- EOF
usage:  
$SCRIPTNAME -f <filename>
Try $SCRIPTNAME --help for more information.
EOF
}

# help message
helpMessage() {
cat <<- EOF
${SCRIPTNAME}: ${DESCRIPTIONSHORT}

usage:
  $SCRIPTNAME -f <filename>

options:
  -f, --file <filename>       Fetch slide metadata

  --help                      display this help
  -h                          display usage

examples:
  $SCRIPTNAME "file.tif"
  $SCRIPTNAME  --file="file.tif"

dependencies: ${DEPENDENCIES[@]}

Show virtual slide metadata/information: color depth, layers, etc.

CAVE: $SCRIPTNAME does suppress lots of warnings!

The slideToolkit is licensed under a MIT license
The slideToolkit (C) 2014, UMC Utrecht, B.G.L. Nelissen
Report issues at https://github.com/bglnelissen/slideToolkit/issues

EOF
}

# Menu
# Empty variables
FILE=""
# illegal option
illegalOption() {
cat <<- EOF
$SCRIPTNAME: illegal option $1
$(usage)
EOF
exit 1
}
# loop through options
while :
do
  case $1 in
    -h)
      usage
      exit 0 ;;
    --help | -\?)
      helpMessage
      exit 0 ;;
    -f | --file)
      FILE=$2
      shift 2 ;;
    --file=*)
      FILE=${1#*=}
      shift ;;
    --) # End of all options
      shift
      break ;;
    -*)
      illegalOption "$1"
      shift ;;
    *)  # no more options. Stop while loop
      break ;;
  esac
done
# Defaults
# set FILE
if [ "$FILE" != "" ]; then
  FILE="$FILE"
else
  FILE="$1"
fi

# requirements
checkRequirements() {
  if ! [[ -f "$FILE" ]] ; then
    err "No such file: $FILE"
    echo
    helpMessage
    exit 1
  fi
}

# Dependencies
checkDependencies(){
  DEPS=""
  DEPS_FAIL="0"
  for DEP in ${DEPENDENCIES[@]}; do
    if [[ 0 != "$(command -v "$DEP" >/dev/null ;echo "$?")" ]]; then
       err "Missing dependency: $DEP"
       DEPS_FAIL=$(($DEPS_FAIL + 1))
    fi
  done
  if [[ "$DEPS_FAIL" > 0 ]]; then
    err "Fix missing dependencies (${DEPS_FAIL})"
    usage
    exit 1
  fi
}

# actual program
programOutput(){
  # set variables
  FILE="$FILE"
  # path variables
  FILEFULL="$(echo "$(cd "$(dirname "$FILE")"; pwd)"/"$(basename "$FILE")")" # full path $FULL
  BASENAME="$(basename "$FILEFULL")"    # basename
  DIRNAME="$(dirname "$FILEFULL")"      # dirname
  EXTENSION="${BASENAME##*.}"           # extension
  FILEPATH="${FILEFULL%.*}"             # full path, no extension
  FILENAME="${BASENAME%.*}"             # filename, no extension
  
  # remove lines with these tags to make the file more readable (awk 'NF' removes blank lines)
  # all output to std out 2>&1, this will make it possible to suppress errors.
  echo
  echo "### openslide-show-properties (openslide) ###########################"
  openslide-show-properties "$FILEFULL" 2>&1 | \
    perl -p -e 's/^.*Warning.*$//g' | \
    awk 'NF'
  echo
  echo "### tiffinfo (libtiff) ##############################################"
  tiffinfo "$FILEFULL" 2>&1 | \
    perl -p -e 's/^<.?AOI.*//g;s/^<.?AnchorPoint.*//g;s/^<.?Metadata.*//g;s/^<.?PrescanData.*//g;s/^\s*XML.*//g' | \
    perl -p -e 's/^\ *Tag\ .*$//g' | \
    perl -p -e 's/^AHEX.*$//g' | \
    perl -p -e 's/([0-9]{1,9}[,]{1})?//g' | \
    perl -p -e 's/^.*Warning.*$//g' | \
    perl -p -e 's/^<.?TileJointInfo.*//g' | \
    awk 'NF'
  echo
  echo "### identify (ImageMagick) ##########################################"
  identify "$FILEFULL" 2>&1 | \
    perl -p -e 's/^identify:\ Unknown\ field.*$//g'| \
    awk 'NF'
}

# all check?
checkRequirements
checkDependencies

# lets go!
programOutput
