# Supplementary material for: SlideToolkit: An Assistive Toolset for the Histological Quantification of Whole Slide Images
Source: PLoS One. 2014 Nov 5;9(11):e110289. doi: 10.1371/journal.pone.0110289 (PMC4220929; doi:10.1371/journal.pone.0110289)
Supplement: Code S1 — slideToolkit.zip. An image of the slideToolkit source code. When using the code, you are encouraged to download the code from https://github.com/bglnelissen/slideToolkit. (ZIP) [file pone.0110289.s001.zip › slideRename]

#!/bin/bash
#
# Description: Batch rename slides
# 
# The MIT License (MIT)
# Copyright (c) 2014, UMC Utrecht, B.G.L. Nelissen
# 
# Permission is hereby granted, free of charge, to any person obtaining a
# copy of this software and associated documentation files (the
# "Software"), to deal in the Software without restriction, including
# without limitation the rights to use, copy, modify, merge, publish,
# distribute, sublicense, and/or sell copies of the Software, and to
# permit persons to whom the Software is furnished to do so, subject to
# the following conditions:
# 
# The above copyright notice and this permission notice shall be included
# in all copies or substantial portions of the Software.
# 
# THE SOFTWARE IS PROVIDED "AS IS", WITHOUT WARRANTY OF ANY KIND, EXPRESS
# OR IMPLIED, INCLUDING BUT NOT LIMITED TO THE WARRANTIES OF
# MERCHANTABILITY, FITNESS FOR A PARTICULAR PURPOSE AND NONINFRINGEMENT.
# IN NO EVENT SHALL THE AUTHORS OR COPYRIGHT HOLDERS BE LIABLE FOR ANY
# CLAIM, DAMAGES OR OTHER LIABILITY, WHETHER IN AN ACTION OF CONTRACT,
# TORT OR OTHERWISE, ARISING FROM, OUT OF OR IN CONNECTION WITH THE
# SOFTWARE OR THE USE OR OTHER DEALINGS IN THE SOFTWARE.
# 

# Variables
SCRIPTNAME=$(basename $0)
DESCRIPTIONSHORT="Batch rename slides"
DEPENDENCIES=("awk" "convert" "grep" "identify" "display" "parallel" "perl" "tiffinfo" "wmctrl")
SUPPORTED_FORMATS=("Generic-TIFF" "Aperio" "Hamamatsu" "iScan" "iScanHT" "Leica")
DEFAULT_RESIZE="512x1024"
DEFAULT_OUTPUT_PREFIX="" # empty by default
DEFAULT_OUTPUT_SUFFIX="" # empty by default
DEFAULT_IM_ARGS="" # imagemagick arguments, empty by default
# sort arrays
DEPENDENCIES=( $( for el in "${DEPENDENCIES[@]}"; do echo "$el"; done | sort) )
SUPPORTED_FORMATS=( $( for el in "${SUPPORTED_FORMATS[@]}"; do echo "$el"; done | sort) )

# Cleanup stage
set -e
function cleanup {
  # kill display like a real man if alive
  if [[ $IM_DISPLAY_PID > 0 ]]; then
    kill $IM_DISPLAY_PID
  fi
  # quit Preview like a polite man if it is still alive.
  if [[ $(ps ux | grep -i [P]review | wc -l) != 0 ]]; then
    osascript -e "ignoring application responses" -e "tell application \"Preview\"" -e "if it is running then" -e "quit with saving" -e "end if" -e "end tell" -e "end ignoring"
  fi
  
  # remove temp files
  rm -rf "$PREVIEW_TMPFILE"
  echo
}
trap cleanup EXIT

# Errors go to stderr
err() {
  echo "ERROR: $@" >&2
}

# usage message
usage() {
cat <<- EOF
usage:
$SCRIPTNAME [options] -f <filename>
Try slideThumb --help for more information.
EOF
}

# help message
helpMessage() {
cat <<- EOF
${SCRIPTNAME}: ${DESCRIPTIONSHORT}

usage:
  $SCRIPTNAME [options] -f <filename>

options:
  -f, --file <filename>         virtual slide to rename
  -l, --layer <integer>         force specific layer by layer id

  [--prefix] <text>             filename prefix
  [--suffix] <text>             filename suffix
  [--to-lower]                  filename output is transformed to lower cases
  [--to-upper]                  filename output is transformed to upper cases
  [--im-display]                use display (imageMagick) to preview slide
  [--convert-args] <arguments>  convert (imageMagick) arguments
  [--resize] <widthxheight>     preview dimentions ["$DEFAULT_RESIZE"]

  --help                        display this help
  -h                            display this help
  
examples:
  $SCRIPTNAME "file.tif"
  $SCRIPTNAME --prefix="AE" --suffix=".CD68.\${RANDOM}" --file="file.tif"
  $SCRIPTNAME  --layer=5 --convert-args="-rotate 90" -f "file.tif"

multiple files at once:
  find "\$(pwd)" -iname "*tif" -exec "$(command -v "${SCRIPTNAME}")" --file="{}" \;

dependencies: ${DEPENDENCIES[@]}
supported formats: ${SUPPORTED_FORMATS[@]}

This script displays a miniture of the whole slide and asks for a  new
name. The theshold argument can be used to increase the contrast and make
unreadable barcodes readable again, you can use --convert-args="-threshold 90%"
for example. The --convert-args overrides all other arguments that are
already set (like --resize). For some slides, the virtual slide format
is not known. For these instances you need to run slideInfo to find the
correct layer manually. When the layer containing the label is
identified, use the --layer flag.

The slideToolkit and all its tools are released under the terms of the MIT license
The slideToolkit (C) 2014, UMC Utrecht, B.G.L. Nelissen
Report issues at https://github.com/bglnelissen/slideToolkit/issues

EOF
}

# Menu
# Empty variables
FILE=""
LAYER=""
OUTPUT_PREFIX=""
OUTPUT_SUFFIX=""
RESIZE=""
IM_DISPLAY=""
# illegal option
illegalOption() {
cat <<- EOF
$SCRIPTNAME: illegal option $1
$(usage)
EOF
exit 1
}
# loop through options
while :
do
  case $1 in
    -h)
    usage
    exit 0 ;;
    --help | -\?)
      helpMessage
      exit 0 ;;
    -f | --file)
      FILE=$2
      shift 2 ;;
    -l | --layer)
      LAYER=$2
      shift 2 ;;
    --layer=*)
      LAYER=${1#*=}
      shift ;;
    --file=*)
      FILE=${1#*=}
      shift ;;
    --prefix=*)
      OUTPUT_PREFIX=${1#*=}
      shift ;;
    --prefix)
      OUTPUT_PREFIX=$2
      shift 2 ;;
    --suffix=*)
      OUTPUT_SUFFIX=${1#*=}
      shift ;;
    --suffix)
      OUTPUT_SUFFIX=$2
      shift 2 ;;
    --resize=*)
      RESIZE=${1#*=}
      shift ;;
    --resize)
      RESIZE=$2
      shift 2 ;;
    --to-upper)
      CASE="CASE_UPPER"
      shift ;;
    --to-lower)
      CASE="CASE_LOWER"
      shift ;;
    --im-display)
      IM_DISPLAY=TRUE
      shift ;;
    --convert-args=*)
      IM_ARGS=${1#*=}
      shift ;;
    --extension=*)
      OUTPUT_EXTENSION=${1#*=}
      shift ;;
    --) # End of all options
      shift
      break ;;
    -*)
      illegalOption "$1"
      shift ;;
    *)  # no more options. Stop while loop
      break ;;
  esac
done
# DEFAULTS
# set FILE default
if [ "$FILE" != "" ]; then
  FILE="$FILE"
else
  FILE="$1"
fi
# set OUTPUT_PREFIX default
if [ "$OUTPUT_PREFIX" != "" ]; then
  OUTPUT_PREFIX="$OUTPUT_PREFIX"
else
  OUTPUT_PREFIX="$DEFAULT_OUTPUT_PREFIX"
fi
# set OUTPUT_SUFFIX default
if [ "$OUTPUT_SUFFIX" != "" ]; then
  OUTPUT_SUFFIX="$OUTPUT_SUFFIX"
else
  OUTPUT_SUFFIX="$DEFAULT_OUTPUT_SUFFIX"
fi
# set RESIZE default
if [ "$RESIZE" != "" ]; then
  RESIZE="$RESIZE"
else
  RESIZE="$DEFAULT_RESIZE"
fi
# set IM_ARGS default
if [ "$IM_ARGS" != "" ]; then
  IM_ARGS="$IM_ARGS"
else
  IM_ARGS="$DEFAULT_IM_ARGS"
fi
# set IM_DISPLAY  (this if statement does nothing, as it is set to set in Menu)
if [[ "$IM_DISPLAY" =~ (true|TRUE|YES|yes) ]] ; then
  IM_DISPLAY=true
else
  IM_DISPLAY=false
fi

# requirements
checkRequirements() {
  if ! [[ -f "$FILE" ]] ; then
    err "No such file: $FILE"
    echo
    helpMessage
    exit 1
  fi
  regexresize='^[0-9]*x[0-9]*$' # 1234x4321, but x4132 or 234x must also be possible
  if ! [[ "$RESIZE" =~ $regexresize ]] ; then
    err "This is not a valid --resize option: $RESIZE"
    usage
    exit 1
  fi
}

# Dependencies
checkDependencies(){
  DEPS=""
  DEPS_FAIL="0"
  for DEP in ${DEPENDENCIES[@]}; do
    if [[ 0 != "$(command -v "$DEP" >/dev/null ;echo "$?")" ]]; then
       err "Missing dependency: $DEP"
       DEPS_FAIL=$(($DEPS_FAIL + 1))
    fi
  done
  if [[ "$DEPS_FAIL" > 0 ]]; then
    err "Fix missing dependencies (${DEPS_FAIL})"
    usage
    exit 1
  fi
}

# show thumbs per scanner type (-filter box is best for barcodes [...I think...])
getThumb(){
  # get thumb by layer id
  LAYER="$LAYER"
  convert "$FILEFULL[$LAYER]" -filter box -resize "$RESIZE" $IM_ARGS  "$PREVIEW_TMPFILE"
}
getThumbiScanHT(){
  LAYER=0
  convert "$FILEFULL[$LAYER]" -filter box -resize "$RESIZE" $IM_ARGS  "$PREVIEW_TMPFILE"
}
getThumbAperio(){
  NR_LAYERS=`identify "$FILE" | wc -l`
  LAYER="$(($NR_LAYERS - 2))"   # the last 2 layers contain thumb and the tissue (couning starts at 0)
  convert "$FILEFULL[$LAYER]" $IM_ARGS --filter box resize "$RESIZE" "$PREVIEW_TMPFILE"
}
getThumbLeica(){
  LAYER=1 # determined from example file (http://openslide.cs.cmu.edu/download/openslide-testdata/)
  convert "$FILEFULL[$LAYER]" $IM_ARGS -rotate 180 -filter box -resize "$RESIZE" "$PREVIEW_TMPFILE"
}
getThumbHamamatsu(){
  LAYER=10 # determined from example file (http://openslide.cs.cmu.edu/download/openslide-testdata/)
  convert "$FILEFULL[$LAYER]" $IM_ARGS -rotate 90 -filter box -resize "$RESIZE" "$PREVIEW_TMPFILE"
}
getThumbiScan(){
  LAYER=0 # determined from example file (http://openslide.cs.cmu.edu/download/openslide-testdata/)
  convert "$FILEFULL[$LAYER]" $IM_ARGS -filter box -resize "$RESIZE" "$PREVIEW_TMPFILE"
}


programOutput(){
  # set variables
  FILE="$FILE"
  # path variables
  FILEFULL="$(echo "$(cd "$(dirname "$FILE")"; pwd)"/"$(basename "$FILE")")" # full path $FULL
  BASENAME="$(basename "$FILEFULL")"    # basename
  DIRNAME="$(dirname "$FILEFULL")"      # dirname
  EXTENSION="${BASENAME##*.}"           # extension
  FILEPATH="${FILEFULL%.*}"             # full path, no extension
  FILENAME="${BASENAME%.*}"             # filename, no extension"
  # create tmp working file
  PREVIEW_TMPFILE="$(mktemp -q /tmp/${SCRIPTNAME}.XXXXXX)".png
  if [ $? -ne 0 ]; then
       err "$0: Can't create temp file, exiting..."
       exit 1
  fi  
  
  # check metadata for scanner data
  if [ "$LAYER" != "" ]; then
    getThumb # layer is set, do it the easy way
  elif [[ "0" < "$(tiffinfo  "$FILEFULL" 2>&1 | strings | grep -i "iScanHT" | wc -l | awk '{print $1}' )" ]]; then
    getThumbiScanHT # iScanHT found
  elif [[ "0" < "$(tiffinfo  "$FILEFULL" 2>&1 | strings | grep -i "Aperio" | wc -l | awk '{print $1}')" ]]; then
    getThumbAperio  # Aperio found
  elif [[ "0" < "$(tiffinfo  "$FILEFULL" 2>&1 | strings | grep -i "Leica" | wc -l | awk '{print $1}')" ]]; then
    getThumbLeica  # Leica found
  elif [[ "0" < "$(tiffinfo  "$FILEFULL" 2>&1 | strings | grep -i "Hamamatsu" | wc -l | awk '{print $1}')" ]]; then
    getThumbHamamatsu  # Hamamatsu found
  elif [[ "0" < "$(tiffinfo  "$FILEFULL" 2>&1 | strings | grep -i "iScan" | wc -l | awk '{print $1}')" ]]; then
    getThumbiScan  # iScan found
  else
    err "Unknown virtual slide format: $FILE"
    err "You probably want to set --layer manually."
    err "Run slideInfo for layer information."
    usage
    exit 1
  fi
  # show file using Preview or display
  if [[ -f "/Applications/Preview.app/Contents/MacOS/Preview" ]] && ! [[ "$IM_DISPLAY" =~ (true|TRUE|YES|yes) ]];then
    open -g -a Preview "$PREVIEW_TMPFILE"
  else 
    # wmctrl makes sure the terminal stays active, and 'display' will open in the background.
    wmctrl -T master$$ -r :ACTIVE: ; display "$PREVIEW_TMPFILE" & sleep 0.1 ; wmctrl -a master$$
    IM_DISPLAY_PID=$(ps ax | grep [d]isplay | grep "$(basename "$PREVIEW_TMPFILE")" | awk '{print $1}')
  fi

  echo "Current name: $FILENAME"
  echo "Rename your slide. [ctrl-c to quit without saving]"
  if [[ "" != "$OUTPUT_PREFIX" || "" != "$OUTPUT_SUFFIX" ]]; then
    echo "Prefix: \"$OUTPUT_PREFIX\" Suffix: \"$OUTPUT_SUFFIX\""
  fi
  while [ "$SLIDENAME_UNSAVE" == "" ]; do
    read -p "Enter slide name:" SLIDENAME_UNSAVE
    if [[ -z "$SLIDENAME_UNSAVE" ]] ; then
      echo "Cancel slide..."
      exit 1
    fi
  done
  
  SLIDENAME_UNSAVE=$(printf "$SLIDENAME_UNSAVE" | strings | perl -p -e 's/^\[B//g')  # fix barcodescanner output 
  SLIDENAME=$(printf "${OUTPUT_PREFIX}${SLIDENAME_UNSAVE}${OUTPUT_SUFFIX}" | perl -p -e 's/[^A-Za-z0-9._-]/_/g') # printf keeps it all on one line
  SLIDEFILE="${SLIDENAME}.${EXTENSION}"
  # change case if needed
  if [[ "CASE_LOWER" = "$CASE" ]]; then
    # change case to lower case
    SLIDEFILE=$(echo "$SLIDEFILE" | tr [:upper:] [:lower:])
  elif  [[ "CASE_UPPER" = "$CASE" ]]; then
    # change case to upper case
    SLIDEFILE=$(echo "$SLIDEFILE" | tr [:lower:] [:upper:])
  fi
  OUTPUTFILE="${DIRNAME}/${SLIDEFILE}"
  #   rename the file
  if [[ -n "$OUTPUTFILE" ]]; then
    if [[ ! -a "$OUTPUTFILE" ]]; then
      # verbose rename file
      mv -v "$FILEFULL" "$OUTPUTFILE"
      #       mv --interactive -v "$FILEFULL" "$OUTPUTFILE"
    else
      err "Filename exists: $OUTPUTFILE"
      usage
      exit 1
    fi
  else
    err "No new filename given."
    usage
    exit 1
  fi
}

# all check?
checkRequirements
checkDependencies

# lets go!
programOutput
