# Supplementary material for: SlideToolkit: An Assistive Toolset for the Histological Quantification of Whole Slide Images
Source: PLoS One. 2014 Nov 5;9(11):e110289. doi: 10.1371/journal.pone.0110289 (PMC4220929; doi:10.1371/journal.pone.0110289)
Supplement: Code S2 — pipeline.cp.zip. The CellProfiler pipeline used in this project. (ZIP) [file pone.0110289.s002.zip]

Archive with 1 entries (1 files):
- pipeline.cp
