# Supplementary material for: SlideToolkit: An Assistive Toolset for the Histological Quantification of Whole Slide Images
Source: PLoS One. 2014 Nov 5;9(11):e110289. doi: 10.1371/journal.pone.0110289 (PMC4220929; doi:10.1371/journal.pone.0110289)
Supplement: RawData S1 — ICC and BlandAltman plot - measurements and r-script.zip. Measurements of Run1 and Run2, including the code for the calculation of the intraclass correlation coefficient (ICC) and the code for the Bland and Altman plot. (ZIP) [file pone.0110289.s003.zip]

Archive with 608 entries (606 files):
- cellprofiler.measurements/
- cellprofiler.measurements/run1.006d3011968a15831c0b22e1ce03fa03.DefaultOUT_Image.csv
- cellprofiler.measurements/run1.00ddc31d5fef509b91f4e625213a3262.DefaultOUT_Image.csv
- cellprofiler.measurements/run1.024ea5792a66f55ce6d409e80bb134b2.DefaultOUT_Image.csv
- cellprofiler.measurements/run1.03edb533f032bc3fe802453f0352c8d1.DefaultOUT_Image.csv
- cellprofiler.measurements/run1.04343bc90a0cd41da67e2ea84dc3190a.DefaultOUT_Image.csv
- cellprofiler.measurements/run1.04a366a605bba8fdb530696a78bca5dd.DefaultOUT_Image.csv
- cellprofiler.measurements/run1.0585ca2de2bc0e8439e1f9aa3e948998.DefaultOUT_Image.csv
- cellprofiler.measurements/run1.087dc5c247f9f734b03f9135dfad1e54.DefaultOUT_Image.csv
- cellprofiler.measurements/run1.08c47bdd66533e774159707b70f0ebe6.DefaultOUT_Image.csv
- cellprofiler.measurements/run1.08d9924d9e121c5bf367c95fd3639c78.DefaultOUT_Image.csv
- cellprofiler.measurements/run1.0a7314cecf1ee49eeff8d8b7a42624e2.DefaultOUT_Image.csv
- cellprofiler.measurements/run1.0b224489e3d2e71b7e72e372d95271ea.DefaultOUT_Image.csv
- cellprofiler.measurements/run1.0b644add2f72531c1cd847349ca08498.DefaultOUT_Image.csv
- cellprofiler.measurements/run1.0cc4445eb6a1fb23f6c88e36259ba633.DefaultOUT_Image.csv
- cellprofiler.measurements/run1.0d13ec92f1f10cc55d78121f1aa15411.DefaultOUT_Image.csv
- cellprofiler.measurements/run1.0d5e9769a7d662930a6fc4be438565e8.DefaultOUT_Image.csv
- cellprofiler.measurements/run1.0d9810b5043e444142dbd19407853222.DefaultOUT_Image.csv
- cellprofiler.measurements/run1.0db4f798971f81b67131fee28fecea0f.DefaultOUT_Image.csv
- cellprofiler.measurements/run1.0e968da78a7c03c3daf9b230d5795e3a.DefaultOUT_Image.csv
- cellprofiler.measurements/run1.0f80b295d748ff787627f043df175dde.DefaultOUT_Image.csv
- cellprofiler.measurements/run1.0fc850068e90da97b0c3203cb3e19caa.DefaultOUT_Image.csv
- cellprofiler.measurements/run1.10f91460137ee6a1c5202f32750b39ac.DefaultOUT_Image.csv
- cellprofiler.measurements/run1.11c5dd1ed5dbc77bdc8eb920c8a2e9c0.DefaultOUT_Image.csv
- cellprofiler.measurements/run1.120afefb014e3f067c14ccf634530bfb.DefaultOUT_Image.csv
- cellprofiler.measurements/run1.12c80b19d2977d530a3988b86ceddc85.DefaultOUT_Image.csv
- cellprofiler.measurements/run1.12d05931a9aa9c7c5d045a96ade82300.DefaultOUT_Image.csv
- cellprofiler.measurements/run1.14e013808aacd4e3b12641d42435fa5e.DefaultOUT_Image.csv
- cellprofiler.measurements/run1.155c11f8467cbcc0278f91863cda7a43.DefaultOUT_Image.csv
- cellprofiler.measurements/run1.17a9fac750c4bc497a9af8188a933e20.DefaultOUT_Image.csv
- cellprofiler.measurements/run1.1af0c220c7bc6f98f22dc21a685bb142.DefaultOUT_Image.csv
- cellprofiler.measurements/run1.1b269e9064e2791889390ef6610be217.DefaultOUT_Image.csv
- cellprofiler.measurements/run1.1b5a1cedfe07f73ef55bca0efe883fea.DefaultOUT_Image.csv
- cellprofiler.measurements/run1.1bd3bc0ec42ce55cbc479203b4798300.DefaultOUT_Image.csv
- cellprofiler.measurements/run1.1eda46649e87da527d5a4a8db4db2879.DefaultOUT_Image.csv
- cellprofiler.measurements/run1.1eef1dfb5ece7ce8f622177d55955cf7.DefaultOUT_Image.csv
- cellprofiler.measurements/run1.1f024955ae55747cb38ec62dc20c2d25.DefaultOUT_Image.csv
- cellprofiler.measurements/run1.1f4a017d2a86c415d4ac79a98a1f4a87.DefaultOUT_Image.csv
- cellprofiler.measurements/run1.1f5437311e0256e0e22ea8b513ce72f3.DefaultOUT_Image.csv
- cellprofiler.measurements/run1.1f5e1515a82f8631e2e065bac19eabb4.DefaultOUT_Image.csv
- cellprofiler.measurements/run1.20919774dc73153ff4366db9425c66da.DefaultOUT_Image.csv
- cellprofiler.measurements/run1.2097dc74c290723c5b33df45c493a444.DefaultOUT_Image.csv
- cellprofiler.measurements/run1.21bc038de51d562690ce26fcd02bd437.DefaultOUT_Image.csv
- cellprofiler.measurements/run1.221cbda908bc0f298067dccb43030be8.DefaultOUT_Image.csv
- cellprofiler.measurements/run1.22e1a67658188a82736305a223598ee1.DefaultOUT_Image.csv
- cellprofiler.measurements/run1.230e720cbbda00c18c6b626e5e2b72ec.DefaultOUT_Image.csv
- cellprofiler.measurements/run1.2350690907b4fc41bf6a34ba250fbf20.DefaultOUT_Image.csv
- cellprofiler.measurements/run1.25b6b03dd3ad736908d49ec5acbdee5c.DefaultOUT_Image.csv
- cellprofiler.measurements/run1.2697ace9856f10588943a869c0bc3aa3.DefaultOUT_Image.csv
- cellprofiler.measurements/run1.26f3baf1ca9b00c6a2f76bec7581bfc0.DefaultOUT_Image.csv
- cellprofiler.measurements/run1.273f302649f2860f22957d8d67ee5252.DefaultOUT_Image.csv
- cellprofiler.measurements/run1.2831214cd7b48880c2508e06ff8d8158.DefaultOUT_Image.csv
- cellprofiler.measurements/run1.2967b72e4a3a4340dfd92da81df68f64.DefaultOUT_Image.csv
- cellprofiler.measurements/run1.2b24a6f2aa28da5fe810ff6f4ff0ecf1.DefaultOUT_Image.csv
- cellprofiler.measurements/run1.2b700350e5e7e582e572b733db898427.DefaultOUT_Image.csv
- cellprofiler.measurements/run1.2dc573635b52bfe29739ec18e31084de.DefaultOUT_Image.csv
- cellprofiler.measurements/run1.2e3f6c2218b193f0c9d21cec62b66efc.DefaultOUT_Image.csv
- cellprofiler.measurements/run1.2e66ac30e526ff779b9405542b60b4af.DefaultOUT_Image.csv
- cellprofiler.measurements/run1.2ef2dd008591331349ab471ccef840e5.DefaultOUT_Image.csv
- cellprofiler.measurements/run1.2f272dc4b7571edad4badc490e87044d.DefaultOUT_Image.csv
- cellprofiler.measurements/run1.2f40b48b620264df73ed793f196d81cc.DefaultOUT_Image.csv
- cellprofiler.measurements/run1.30631e50c4ea5f93c3069ee70f44ae4d.DefaultOUT_Image.csv
- cellprofiler.measurements/run1.30dc6ca633e2413eae0e5a430de88933.DefaultOUT_Image.csv
- cellprofiler.measurements/run1.3138d47580dc0fd836081e377b02bf61.DefaultOUT_Image.csv
- cellprofiler.measurements/run1.327e23767c4edc06a1ac3fc3c46ac82f.DefaultOUT_Image.csv
- cellprofiler.measurements/run1.3421cf867b9736a3329d85aa8a1d3e74.DefaultOUT_Image.csv
- cellprofiler.measurements/run1.36afe1c8cec91fb956ab84e558df9de7.DefaultOUT_Image.csv
- cellprofiler.measurements/run1.36d9609941451f4204c5b1bbcbd0007e.DefaultOUT_Image.csv
- cellprofiler.measurements/run1.3778bc7ba2536d579c4d9c45d2a5dee1.DefaultOUT_Image.csv
- cellprofiler.measurements/run1.37f42e9ad0100f5e0f20b85bf28296e5.DefaultOUT_Image.csv
- cellprofiler.measurements/run1.394d4c3b6eb067bfdcb7fd6e9c4ff5aa.DefaultOUT_Image.csv
- cellprofiler.measurements/run1.39899641fe60c2be5f62825f2cfec49f.DefaultOUT_Image.csv
- cellprofiler.measurements/run1.39a495a5806f1ee74b515868b1aa6058.DefaultOUT_Image.csv
- cellprofiler.measurements/run1.39b50c4b300ea3fc0ec1e92c95f7d528.DefaultOUT_Image.csv
- cellprofiler.measurements/run1.3a70bb44b5ea6942f2d2b963dcb1a3ac.DefaultOUT_Image.csv
- cellprofiler.measurements/run1.3adcdfc98fd5cf9bff026daf031f39cd.DefaultOUT_Image.csv
- cellprofiler.measurements/run1.3d2443c7dfc9ba85d3b54eca8e0565fb.DefaultOUT_Image.csv
- cellprofiler.measurements/run1.3e67e7f6eac1a3ba0fdcadf66fb997fa.DefaultOUT_Image.csv
- cellprofiler.measurements/run1.3efab0ad1bb6f3c1e465d57c0e95bc5d.DefaultOUT_Image.csv
- cellprofiler.measurements/run1.3f969c3252665078b4ba05e2afedaa21.DefaultOUT_Image.csv
- cellprofiler.measurements/run1.3fb36f941489297e77a45699c03d166f.DefaultOUT_Image.csv
- cellprofiler.measurements/run1.40c6ba32280dba1e420b0902de917527.DefaultOUT_Image.csv
- cellprofiler.measurements/run1.4171234642b47a93078e8215dddf06f2.DefaultOUT_Image.csv
- cellprofiler.measurements/run1.417abadc3a910d7ba64fe77f8a6db49f.DefaultOUT_Image.csv
- cellprofiler.measurements/run1.41dfd3edb5f147bab327bc87874180e5.DefaultOUT_Image.csv
- cellprofiler.measurements/run1.435a187e58a1c61899470d9f728a6bf2.DefaultOUT_Image.csv
- cellprofiler.measurements/run1.44a3f546b3d646214560b6ddc9aeb22b.DefaultOUT_Image.csv
- cellprofiler.measurements/run1.4567abfc84edbbdb87333d89c33a3714.DefaultOUT_Image.csv
- cellprofiler.measurements/run1.48c923a7d9c2284a64bc954167dab6d2.DefaultOUT_Image.csv
- cellprofiler.measurements/run1.492ca96619a2109075e37a396bc69a01.DefaultOUT_Image.csv
- cellprofiler.measurements/run1.4a79165f4e605c246c01fd90b607b7f2.DefaultOUT_Image.csv
- cellprofiler.measurements/run1.4b51ab343ec7fea3370af08d3cecfeab.DefaultOUT_Image.csv
- cellprofiler.measurements/run1.4cb8056a715e1ff4c87d22dac67aefd9.DefaultOUT_Image.csv
- cellprofiler.measurements/run1.4df3c08e7e0e1f788ac17cb2841a5adb.DefaultOUT_Image.csv
- cellprofiler.measurements/run1.4e3a81bcde8005d4d1c43ab8658ce080.DefaultOUT_Image.csv
- cellprofiler.measurements/run1.4f19906cb3c2f81b1dc88f936c0aa830.DefaultOUT_Image.csv
- cellprofiler.measurements/run1.50bf53018693629bb18be8f5b96ad145.DefaultOUT_Image.csv
- cellprofiler.measurements/run1.51851b31a9ad9bf44fdccb87807208f8.DefaultOUT_Image.csv
- cellprofiler.measurements/run1.526d4a43eeebe6db83632818ecfbe2e8.DefaultOUT_Image.csv
- cellprofiler.measurements/run1.529b60003be79ac5b106c4cae9b34f83.DefaultOUT_Image.csv
- cellprofiler.measurements/run1.54aa9bae3e0ecfc649e894ff8204d0f8.DefaultOUT_Image.csv
- cellprofiler.measurements/run1.54cebfafcdc6f7d9192cba04dd6aefdb.DefaultOUT_Image.csv
- cellprofiler.measurements/run1.554f68dfc23c4e45045212c44f430f3f.DefaultOUT_Image.csv
- cellprofiler.measurements/run1.55c5cd81f24d709a0e1a741fead18f6d.DefaultOUT_Image.csv
- cellprofiler.measurements/run1.55f68eda9036c0690be354359481f337.DefaultOUT_Image.csv
- cellprofiler.measurements/run1.577fef82c021a4057705d5174be45ee3.DefaultOUT_Image.csv
- cellprofiler.measurements/run1.579cdb2e7d5f25c3c16f41a2e6a2e081.DefaultOUT_Image.csv
- cellprofiler.measurements/run1.57c951daae5420b53fcd659b1615bfbe.DefaultOUT_Image.csv
- cellprofiler.measurements/run1.58424389f39dc7e84d5a8e36a7c6e806.DefaultOUT_Image.csv
- cellprofiler.measurements/run1.589958164774eca4d7e6188c516b0113.DefaultOUT_Image.csv
- cellprofiler.measurements/run1.59541aeca86ef93db74583ac444975d4.DefaultOUT_Image.csv
- cellprofiler.measurements/run1.5b5858372a66e35c96478f245e48de11.DefaultOUT_Image.csv
- cellprofiler.measurements/run1.5d9966431b4dd9352712fa34db5e4285.DefaultOUT_Image.csv
- cellprofiler.measurements/run1.5dabdc4742a22fb20db6f1427ed087a0.DefaultOUT_Image.csv
- cellprofiler.measurements/run1.5f9aede7b73b13ca1be5413e95eddcda.DefaultOUT_Image.csv
- cellprofiler.measurements/run1.5fa4fde021f1dae97e370468df11aec9.DefaultOUT_Image.csv
- cellprofiler.measurements/run1.601685b52b81f8151b56900996d6443e.DefaultOUT_Image.csv
- cellprofiler.measurements/run1.611a0489fb71008b43473002e56ce9fc.DefaultOUT_Image.csv
- cellprofiler.measurements/run1.62eea57043607792d0eee805f43625d6.DefaultOUT_Image.csv
- cellprofiler.measurements/run1.6607d1149248f82a23925b4ce16f41fd.DefaultOUT_Image.csv
- cellprofiler.measurements/run1.67858306405f09c8f571790cbb3d1614.DefaultOUT_Image.csv
- cellprofiler.measurements/run1.685f1a7a8d5ad20e60aff0d4dca0077a.DefaultOUT_Image.csv
- cellprofiler.measurements/run1.699d25a8f71cb98941b59022e20908cb.DefaultOUT_Image.csv
- cellprofiler.measurements/run1.6a0194f4cbc6d6b409da76a9adca9d82.DefaultOUT_Image.csv
- cellprofiler.measurements/run1.6ab5e152ce41c0241372151bb17b7dcb.DefaultOUT_Image.csv
- cellprofiler.measurements/run1.6aeb674730d875c9e770f8ad91615356.DefaultOUT_Image.csv
- cellprofiler.measurements/run1.6dccd2a5150ba0be4c8978638ca8581a.DefaultOUT_Image.csv
- cellprofiler.measurements/run1.6e2fc9e23604f887e537ae402194e219.DefaultOUT_Image.csv
- cellprofiler.measurements/run1.6e8fe7afbb46ebfe93095cd64a6b15a9.DefaultOUT_Image.csv
- cellprofiler.measurements/run1.6e90869d0e44b91f3b1517e8cd74c169.DefaultOUT_Image.csv
- cellprofiler.measurements/run1.6eccc04755c32d9d16742c819781fd89.DefaultOUT_Image.csv
- cellprofiler.measurements/run1.6f89453f7c276f586bf129953b360263.DefaultOUT_Image.csv
- cellprofiler.measurements/run1.6fb963367b7188b6ea7c55d43b406b44.DefaultOUT_Image.csv
- cellprofiler.measurements/run1.6fbdabef2db44b435b40100a90500ce4.DefaultOUT_Image.csv
- cellprofiler.measurements/run1.704fcc84aeeb71518ebb91a66d1df818.DefaultOUT_Image.csv
- cellprofiler.measurements/run1.710a2aa2008c18fdc1d2856db4fafcb7.DefaultOUT_Image.csv
- cellprofiler.measurements/run1.744687f45674bc4b3f12f4e0915bc14a.DefaultOUT_Image.csv
- cellprofiler.measurements/run1.75f2915cb7dd9a0ad3cd2305b991a6ef.DefaultOUT_Image.csv
- cellprofiler.measurements/run1.7776e9843ce97b2c08007595dc0dbe14.DefaultOUT_Image.csv
- cellprofiler.measurements/run1.779217081780c34e6b72faf3078ba2a1.DefaultOUT_Image.csv
- cellprofiler.measurements/run1.783396f41cb69cceb2b9fbc895ff636c.DefaultOUT_Image.csv
- cellprofiler.measurements/run1.787531f027190599eab70e9b04f1481e.DefaultOUT_Image.csv
- cellprofiler.measurements/run1.78bf07eed2fb976ea5ac9ba80dbb90d9.DefaultOUT_Image.csv
- cellprofiler.measurements/run1.790731aeed3c06d725ec3a07373b5e5b.DefaultOUT_Image.csv
- cellprofiler.measurements/run1.79c740c279fdd2d59f644139f45b1eaa.DefaultOUT_Image.csv
- cellprofiler.measurements/run1.7a7ccfc825a1fe2cb266dbb4469ac9f8.DefaultOUT_Image.csv
- cellprofiler.measurements/run1.7aa317559d38e134100045aa84da4cfa.DefaultOUT_Image.csv
- cellprofiler.measurements/run1.7ac88d57f77cdee1168d4b0b27e23056.DefaultOUT_Image.csv
- cellprofiler.measurements/run1.7b2fad74dd15d3c1f20dcdf22ce6d37c.DefaultOUT_Image.csv
- cellprofiler.measurements/run1.7fda4d39d6a27b0165b9e1a2960dd431.DefaultOUT_Image.csv
- cellprofiler.measurements/run1.80cb206c80781b6bcd148829b7f1fa85.DefaultOUT_Image.csv
- cellprofiler.measurements/run1.81d29fb7de23f9099b0701150f9d4fb6.DefaultOUT_Image.csv
- cellprofiler.measurements/run1.8251a06d2ed42cb8fd6a5ac27fc60026.DefaultOUT_Image.csv
- cellprofiler.measurements/run1.82efcc4d025a52dadf151110b56a04cf.DefaultOUT_Image.csv
- cellprofiler.measurements/run1.835ca888d30a8457bbdba8404a2465cd.DefaultOUT_Image.csv
- cellprofiler.measurements/run1.836726ae9699f2380495fefafa51075a.DefaultOUT_Image.csv
- cellprofiler.measurements/run1.837c1f8ad3af01417048db03905f5f22.DefaultOUT_Image.csv
- cellprofiler.measurements/run1.83b939c5a444cc792b22454839d682fc.DefaultOUT_Image.csv
- cellprofiler.measurements/run1.83cd7293f27269cda9e2974b9f5b27f4.DefaultOUT_Image.csv
- cellprofiler.measurements/run1.83f8b4641a390da5c3346e11595b4fea.DefaultOUT_Image.csv
- cellprofiler.measurements/run1.846937910afc0a467d42e6c10e02f3ed.DefaultOUT_Image.csv
- cellprofiler.measurements/run1.85d5a4bfdd3b8955f25bf0f12cebe15e.DefaultOUT_Image.csv
- cellprofiler.measurements/run1.8696c05073df8e6835664e5256f5d1e3.DefaultOUT_Image.csv
- cellprofiler.measurements/run1.873299efe21d8a41e4bbd3c6a69abca1.DefaultOUT_Image.csv
- cellprofiler.measurements/run1.875c5eb316ae23b0c8d32a4175208b86.DefaultOUT_Image.csv
- cellprofiler.measurements/run1.875e528503ec777705b65398975bc80b.DefaultOUT_Image.csv
- cellprofiler.measurements/run1.88902e6c5752a801a12c9b7ccf52642e.DefaultOUT_Image.csv
- cellprofiler.measurements/run1.88c1ad0b3f3011d926913eb1a0a33292.DefaultOUT_Image.csv
- cellprofiler.measurements/run1.899f247bb5cdaef65c4931861d191579.DefaultOUT_Image.csv
- cellprofiler.measurements/run1.8b97e6cab011302d0d716e1d51abe23e.DefaultOUT_Image.csv
- cellprofiler.measurements/run1.8cae9ce00979a0ddec814dade55a3a96.DefaultOUT_Image.csv
- cellprofiler.measurements/run1.8d0eb9ac9d6096c06b03fce4d276d8a9.DefaultOUT_Image.csv
- cellprofiler.measurements/run1.8dbf0240570abe6d7d7b690c3a01153b.DefaultOUT_Image.csv
- cellprofiler.measurements/run1.8f21130516e0bd4c0b2b8a6582a68202.DefaultOUT_Image.csv
- cellprofiler.measurements/run1.8f29d30ff2ffa126fc8ad41ede54a88a.DefaultOUT_Image.csv
- cellprofiler.measurements/run1.8f2c4ef8f5837d1947b57365bbed80d1.DefaultOUT_Image.csv
- cellprofiler.measurements/run1.8f47052d4d83526cc5862ea9fa080836.DefaultOUT_Image.csv
- cellprofiler.measurements/run1.8fbe6a69c7eb6897a2dbfd445cc9d206.DefaultOUT_Image.csv
- cellprofiler.measurements/run1.8ff245bbaad33fe1dbdcb1d5c3b2bff3.DefaultOUT_Image.csv
- cellprofiler.measurements/run1.910dcabee674331375925a85dea57123.DefaultOUT_Image.csv
- cellprofiler.measurements/run1.91c404d2ed298893ef768ea9c73d1f7c.DefaultOUT_Image.csv
- cellprofiler.measurements/run1.91d99a420fa699a6e81a850ef1e89350.DefaultOUT_Image.csv
- cellprofiler.measurements/run1.9255cadd8a67e9e46ce7d3b4b22646c9.DefaultOUT_Image.csv
- cellprofiler.measurements/run1.93522b9f0d5ab2485d87eb5e742f1c5d.DefaultOUT_Image.csv
- cellprofiler.measurements/run1.93d5da139ead267462ccbf58748132c4.DefaultOUT_Image.csv
- cellprofiler.measurements/run1.948b89bf97f5b4b5297f54b8217b0068.DefaultOUT_Image.csv
- cellprofiler.measurements/run1.951a1d480976958482ecee73cb3c1b8b.DefaultOUT_Image.csv
- cellprofiler.measurements/run1.955b8a3e0baa653de5439620cf5c9b50.DefaultOUT_Image.csv
- cellprofiler.measurements/run1.95936c90989f1dbdf2aefc34dbe40e8a.DefaultOUT_Image.csv
- cellprofiler.measurements/run1.96e46a54ad332f766b58f62726481060.DefaultOUT_Image.csv
- cellprofiler.measurements/run1.976d7839e7467e85d50ea358193a1103.DefaultOUT_Image.csv
- cellprofiler.measurements/run1.978315e794bb91089458782a04598d78.DefaultOUT_Image.csv
- cellprofiler.measurements/run1.97ad0d0d45432361c105f5d7802072eb.DefaultOUT_Image.csv
- cellprofiler.measurements/run1.980de2b3a9d1b7daabc2744ba99a7cb1.DefaultOUT_Image.csv
- cellprofiler.measurements/run1.985fd51da2f033efbd30497c2ae353ee.DefaultOUT_Image.csv
- cellprofiler.measurements/run1.9b3e77eb9d45e66c04fec62cc691606f.DefaultOUT_Image.csv
- cellprofiler.measurements/run1.9b4308edaee87ccff4008530806c07d9.DefaultOUT_Image.csv
- cellprofiler.measurements/run1.9b5792b1cee948f4fcc44aa9d07a8069.DefaultOUT_Image.csv
- cellprofiler.measurements/run1.9b63f8caed4040a6fbd4b43f5d31f3d8.DefaultOUT_Image.csv
- cellprofiler.measurements/run1.9d14646a448006db841f98281c111bf6.DefaultOUT_Image.csv
- cellprofiler.measurements/run1.9d153e3081396204fae5f24bd154eaf3.DefaultOUT_Image.csv
- cellprofiler.measurements/run1.9d3b77dbeb837a36ce16420df7417ffa.DefaultOUT_Image.csv
- cellprofiler.measurements/run1.9e57c9a022df5ef45965eaf298d54255.DefaultOUT_Image.csv
- cellprofiler.measurements/run1.9f93df3d21b26701017155cce73b9987.DefaultOUT_Image.csv
- cellprofiler.measurements/run1.a1612ac90077f4373135ed289960d899.DefaultOUT_Image.csv
- cellprofiler.measurements/run1.a39836b38ab32cb4796d9bd5c44455a6.DefaultOUT_Image.csv
- cellprofiler.measurements/run1.a39cf0a6cbab00a0b67f1b5482e820c2.DefaultOUT_Image.csv
- cellprofiler.measurements/run1.a49b8eff1907e7f0727d671e4b789bc3.DefaultOUT_Image.csv
- cellprofiler.measurements/run1.a51a61e78adad2a8126b0ca37606f44b.DefaultOUT_Image.csv
- cellprofiler.measurements/run1.a5f82b37e9445ef28588d5452d5f2388.DefaultOUT_Image.csv
- cellprofiler.measurements/run1.a606fe690b2a43d0c03d06b46e6554e2.DefaultOUT_Image.csv
- cellprofiler.measurements/run1.a63df5ad9bab06012503a970b8e89e76.DefaultOUT_Image.csv
- cellprofiler.measurements/run1.a6d9dd978017b8b87470ec6a365fd0ce.DefaultOUT_Image.csv
- cellprofiler.measurements/run1.a79ff2a7817d9dcc9e214f589617716f.DefaultOUT_Image.csv
- cellprofiler.measurements/run1.a7fb084eafb32549da7bca62c6729dfb.DefaultOUT_Image.csv
- cellprofiler.measurements/run1.a856ffd7ca5b6b9d97e49e44b582dd3b.DefaultOUT_Image.csv
- cellprofiler.measurements/run1.aa0866fb1bb71ad6fc9e7b607e9b6879.DefaultOUT_Image.csv
- cellprofiler.measurements/run1.ab563bd37304c96d1afd2f6e6aabfa2f.DefaultOUT_Image.csv
- cellprofiler.measurements/run1.ac79a2d32ade07b6b33f5e497111ae1a.DefaultOUT_Image.csv
- cellprofiler.measurements/run1.ac88fb1ee16dc762774aefb96e847b9f.DefaultOUT_Image.csv
- cellprofiler.measurements/run1.af2811850775b51da514f7a20de167a2.DefaultOUT_Image.csv
- cellprofiler.measurements/run1.afff3f0e7e7fa3d5b8f1aca00025c879.DefaultOUT_Image.csv
- cellprofiler.measurements/run1.b09d2173cefc1f07532082bafeed6474.DefaultOUT_Image.csv
- cellprofiler.measurements/run1.b0ee949c6b0dca7cb45e011248042c66.DefaultOUT_Image.csv
- cellprofiler.measurements/run1.b16deab81091a3afb07e00d68eeac77f.DefaultOUT_Image.csv
- cellprofiler.measurements/run1.b3e9ba32c4e1cd91ac806c90f392455f.DefaultOUT_Image.csv
- cellprofiler.measurements/run1.b4ddb706a5b41c8b63a5fc9d56864c1e.DefaultOUT_Image.csv
- cellprofiler.measurements/run1.b5d6041c6615429c41ab9f1b6f378bfd.DefaultOUT_Image.csv
- cellprofiler.measurements/run1.b7602c7800afbfa14dff47390915e940.DefaultOUT_Image.csv
- cellprofiler.measurements/run1.b81b43d6e26dfdca5020fc190d54e7d8.DefaultOUT_Image.csv
- cellprofiler.measurements/run1.b85f9319549d791d66aa9722c18b7e47.DefaultOUT_Image.csv
- cellprofiler.measurements/run1.baa0ae17d53d789402f356cf8be7d8aa.DefaultOUT_Image.csv
- cellprofiler.measurements/run1.bae4c9c5cea8f6bca519f467b3da6a50.DefaultOUT_Image.csv
- cellprofiler.measurements/run1.bbadb0911ca240f66cb12ea508b85e32.DefaultOUT_Image.csv
- cellprofiler.measurements/run1.bc58d0fd86daa69a5369654a0991a8fc.DefaultOUT_Image.csv
- cellprofiler.measurements/run1.bd97c3d7f28455ad38164f10f86ec1fa.DefaultOUT_Image.csv
- cellprofiler.measurements/run1.beacc8b540f5926e267b924f4234eaf0.DefaultOUT_Image.csv
- cellprofiler.measurements/run1.bf683955b313aaa0f75e1f36d84f8573.DefaultOUT_Image.csv
- cellprofiler.measurements/run1.c084d123e88f1a183a3a6e9fa3624fa5.DefaultOUT_Image.csv
- cellprofiler.measurements/run1.c1c2e62112789074e749dce2d21b2b5f.DefaultOUT_Image.csv
- cellprofiler.measurements/run1.c245703d5dc1a7485873ff2ab1e7454c.DefaultOUT_Image.csv
- cellprofiler.measurements/run1.c2554d2841f225e8b7a1583b4ff1d655.DefaultOUT_Image.csv
- cellprofiler.measurements/run1.c566daa703cdf5b0850f7cac73becb09.DefaultOUT_Image.csv
- cellprofiler.measurements/run1.c573eec9f0c05faa09c37705adea2353.DefaultOUT_Image.csv
- cellprofiler.measurements/run1.c5c870e988b8be8d6f93451db88745b8.DefaultOUT_Image.csv
- cellprofiler.measurements/run1.c639dbd3645f40081b0e07c31527a929.DefaultOUT_Image.csv
- cellprofiler.measurements/run1.c6521b91f0a86d043ee287a5954ac412.DefaultOUT_Image.csv
- cellprofiler.measurements/run1.c8c3b8f9d371fe1bbf628ebdda8b15e8.DefaultOUT_Image.csv
- cellprofiler.measurements/run1.ca62b87bf72d95e9c0a7c790a027384f.DefaultOUT_Image.csv
- cellprofiler.measurements/run1.cbae0ba6493ca72a7baaad8134256363.DefaultOUT_Image.csv
- cellprofiler.measurements/run1.ce307f4943e3e2f14e49f7f01301c4a5.DefaultOUT_Image.csv
- cellprofiler.measurements/run1.cece0d6a875949d14044f835776ba570.DefaultOUT_Image.csv
- cellprofiler.measurements/run1.d09fa854efcaf00eb7213b7047399b9a.DefaultOUT_Image.csv
- cellprofiler.measurements/run1.d115dfb1b7b8235687d91e324849ce43.DefaultOUT_Image.csv
- cellprofiler.measurements/run1.d1168eb53c1f57360017d5ec02cae038.DefaultOUT_Image.csv
- cellprofiler.measurements/run1.d1aa7b78e1218776da4b8eaf247ce58f.DefaultOUT_Image.csv
- cellprofiler.measurements/run1.d2a1977ed00e3db4ff5f71afe708f077.DefaultOUT_Image.csv
- cellprofiler.measurements/run1.d3c1e5144542ef032eaaa844a85b04db.DefaultOUT_Image.csv
- cellprofiler.measurements/run1.d42a9bc479378db8009a7eaaf926366f.DefaultOUT_Image.csv
- cellprofiler.measurements/run1.d4dbec2593187d6f5fd5690c36a6431d.DefaultOUT_Image.csv
- cellprofiler.measurements/run1.d6bbfe935e2a166340e817686e6e3a2e.DefaultOUT_Image.csv
- cellprofiler.measurements/run1.d6c82416beca63089971c026e3132474.DefaultOUT_Image.csv
- cellprofiler.measurements/run1.d715f4df85faf61464b637736e224656.DefaultOUT_Image.csv
- cellprofiler.measurements/run1.d9c1e30f151629927ed4d745fa20c5a0.DefaultOUT_Image.csv
- cellprofiler.measurements/run1.da438648ca317cdc31e30c0148df4b37.DefaultOUT_Image.csv
- cellprofiler.measurements/run1.da9950c4c0ea4822e970efda70a8ba7b.DefaultOUT_Image.csv
- cellprofiler.measurements/run1.db114b7b9a73ed524b642a917d7fff77.DefaultOUT_Image.csv
- cellprofiler.measurements/run1.db8a876accf8464bc657c56e0497d6ef.DefaultOUT_Image.csv
- cellprofiler.measurements/run1.dc47027b471b6070affa20789f09e587.DefaultOUT_Image.csv
- cellprofiler.measurements/run1.dc97544c54f00042fc40a7ad4d53539d.DefaultOUT_Image.csv
- cellprofiler.measurements/run1.dd30025799c4a65f7b0e11f882252b18.DefaultOUT_Image.csv
- cellprofiler.measurements/run1.de41172cdfa9a57a2a1812e376675582.DefaultOUT_Image.csv
- cellprofiler.measurements/run1.de5b86092cbf82aab354cf8a709b25d3.DefaultOUT_Image.csv
- cellprofiler.measurements/run1.df490053811034f3a817d0bc3bc684c5.DefaultOUT_Image.csv
- cellprofiler.measurements/run1.df68272b7722d0a6b69413d0aefc083f.DefaultOUT_Image.csv
- cellprofiler.measurements/run1.dfc99ce539360dd221a623bb395342e5.DefaultOUT_Image.csv
- cellprofiler.measurements/run1.e02f5362c354086a2835545fec66b07d.DefaultOUT_Image.csv
- cellprofiler.measurements/run1.e0ac9726f2b2c4e8c670ad68c7a4c931.DefaultOUT_Image.csv
- cellprofiler.measurements/run1.e0ae9900bbe7e45f79c9ae85fdf477dc.DefaultOUT_Image.csv
- cellprofiler.measurements/run1.e10e5b1f35ea3ad2940d702e8ba49b65.DefaultOUT_Image.csv
- cellprofiler.measurements/run1.e1e66606568269ed185da789404a48ce.DefaultOUT_Image.csv
- cellprofiler.measurements/run1.e2d842934a427b09020b02b460f06004.DefaultOUT_Image.csv
- cellprofiler.measurements/run1.e516c86294f162639856664c0ce43850.DefaultOUT_Image.csv
- cellprofiler.measurements/run1.e5b75e541fe8044bb64d706a7942882e.DefaultOUT_Image.csv
- cellprofiler.measurements/run1.e7e71a164c27d072ceca732b333ef9fe.DefaultOUT_Image.csv
- cellprofiler.measurements/run1.e8316832d73497c81aebc69b876b8509.DefaultOUT_Image.csv
- cellprofiler.measurements/run1.e9bae93ee079580dfffc63d98100d1ff.DefaultOUT_Image.csv
- cellprofiler.measurements/run1.ef20d0ac34834d1ef8c39fe97cb635b7.DefaultOUT_Image.csv
- cellprofiler.measurements/run1.f29eebe0f845754fe115a597a2dec950.DefaultOUT_Image.csv
- cellprofiler.measurements/run1.f426930f7ae9403e54a65637552d9963.DefaultOUT_Image.csv
- cellprofiler.measurements/run1.f4aadbe6ec2dc7baae61fdaf524b61c1.DefaultOUT_Image.csv
- cellprofiler.measurements/run1.f4ffa829b4a7589394636fb9247d298a.DefaultOUT_Image.csv
- cellprofiler.measurements/run1.f59b5d32f4336f8aff8c80a503dcd7d1.DefaultOUT_Image.csv
- cellprofiler.measurements/run1.f63aabfcd9c4c2c0b3b5b1201bbb0a89.DefaultOUT_Image.csv
- cellprofiler.measurements/run1.f6ffc7e00a87bee9badb909517f69a96.DefaultOUT_Image.csv
- cellprofiler.measurements/run1.f78734b3e91046c41f88152081e37ffe.DefaultOUT_Image.csv
- cellprofiler.measurements/run1.f78d6378d2fe1cd99a483a913bc687a1.DefaultOUT_Image.csv
- cellprofiler.measurements/run1.f7b53a1b56d140198816aadf87e4e660.DefaultOUT_Image.csv
- cellprofiler.measurements/run1.f8ec97504445cfae6e38f8116f34774e.DefaultOUT_Image.csv
- cellprofiler.measurements/run1.fcdc6c5a5c3f8a551212fb9dbc7114a0.DefaultOUT_Image.csv
[truncated: 308 more entries]
