# Supplementary material for: SlideToolkit: An Assistive Toolset for the Histological Quantification of Whole Slide Images
Source: PLoS One. 2014 Nov 5;9(11):e110289. doi: 10.1371/journal.pone.0110289 (PMC4220929; doi:10.1371/journal.pone.0110289)
Supplement: RawData S1 — ICC and BlandAltman plot - measurements and r-script.zip. Measurements of Run1 and Run2, including the code for the calculation of the intraclass correlation coefficient (ICC) and the code for the Bland and Altman plot. (ZIP) [file pone.0110289.s003.zip › cellprofiler.measurements/run1.006d3011968a15831c0b22e1ce03fa03.DefaultOUT_Image.csv]

AreaOccupied_AreaOccupied_DAB_Nuclei	AreaOccupied_AreaOccupied_Tissue	AreaOccupied_Perimeter_DAB_Nuclei	AreaOccupied_Perimeter_Tissue	AreaOccupied_TotalArea_DAB_Nuclei	AreaOccupied_TotalArea_Tissue	Count_DAB_Nuclei	Count_Tissue	ExecutionTime_01LoadImages	ExecutionTime_02ColorToGray	ExecutionTime_03Smooth	ExecutionTime_04ImageMath	ExecutionTime_05IdentifyPrimaryObjects	ExecutionTime_06MeasureImageAreaOccupied	ExecutionTime_07UnmixColors	ExecutionTime_08MaskImage	ExecutionTime_09IdentifyPrimaryObjects	ExecutionTime_10MeasureImageAreaOccupied	ExecutionTime_11OverlayOutlines	ExecutionTime_12OverlayOutlines	ExecutionTime_13SaveImages	FileName_Original	Group_Index	Group_Number	Height_Original	ImageNumber	MD5Digest_Original	ModuleError_01LoadImages	ModuleError_02ColorToGray	ModuleError_03Smooth	ModuleError_04ImageMath	ModuleError_05IdentifyPrimaryObjects	ModuleError_06MeasureImageAreaOccupied	ModuleError_07UnmixColors	ModuleError_08MaskImage	ModuleError_09IdentifyPrimaryObjects	ModuleError_10MeasureImageAreaOccupied	ModuleError_11OverlayOutlines	ModuleError_12OverlayOutlines	ModuleError_13SaveImages	PathName_Original	Scaling_Original	Threshold_FinalThreshold_DAB_Nuclei	Threshold_FinalThreshold_Tissue	Threshold_OrigThreshold_DAB_Nuclei	Threshold_OrigThreshold_Tissue	Threshold_SumOfEntropies_DAB_Nuclei	Threshold_SumOfEntropies_Tissue	Threshold_WeightedVariance_DAB_Nuclei	Threshold_WeightedVariance_Tissue
64.0	141915.0	34.0	1892.0	141915.0	4000000.0	1.0	1.0	2.62	1.67	1.14	0.05	7.31	0.49	0.98	0.2	7.21	0.32	2.11	1.51	1.67	AAA147.CD3.X0.Y2.tile.tissue.png	1	1	2000	1	0096faa5c2a0874f777cc16bc5b13c0f	0	0	0	0	0	0	0	0	0	0	0	0	0	/home/dhl_ec/bnelissen/Slides/CD3_manuscript/CD3_slides/AAA147.CD3/AAA147.CD3.run1	255	0.7	0.06	0.7	0.06	-8.00463961165	-10.9579658825	1.39150340053	1.52359210522
0.0	1286210.0	0.0	12615.0	1286210.0	4000000.0	0.0	4.0	1.52	2.14	1.15	0.08	10.21	0.6	1.33	0.24	8.78	0.33	2.61	1.83	1.02	AAA147.CD3.X0.Y3.tile.tissue.png	2	1	2000	2	c8000ccb07ccc8bb805ab31b895c4939	0	0	0	0	0	0	0	0	0	0	0	0	0	/home/dhl_ec/bnelissen/Slides/CD3_manuscript/CD3_slides/AAA147.CD3/AAA147.CD3.run1	255	0.7	0.06	0.7	0.06	-8.99587282244	-11.1533659641	2.56964842249	0.776647162109
53.0	1961248.0	31.0	11830.0	1961248.0	4000000.0	1.0	1.0	1.47	1.55	1.74	0.09	8.24	0.51	0.93	0.23	10.73	0.51	3.79	2.71	0.86	AAA147.CD3.X0.Y4.tile.tissue.png	3	1	2000	3	0585d7d4b3d45d4d43c8ed119f9f6c86	0	0	0	0	0	0	0	0	0	0	0	0	0	/home/dhl_ec/bnelissen/Slides/CD3_manuscript/CD3_slides/AAA147.CD3/AAA147.CD3.run1	255	0.7	0.06	0.7	0.06	-9.11026911086	-11.7353798643	3.38782229134	1.51147589453
0.0	2139818.0	0.0	8272.0	2139818.0	4000000.0	0.0	1.0	2.07	1.56	2.05	0.09	9.31	0.37	0.76	0.13	7.73	0.22	2.23	1.52	0.67	AAA147.CD3.X0.Y5.tile.tissue.png	4	1	2000	4	06b561337eda13b1e8c38b6bb83f4429	0	0	0	0	0	0	0	0	0	0	0	0	0	/home/dhl_ec/bnelissen/Slides/CD3_manuscript/CD3_slides/AAA147.CD3/AAA147.CD3.run1	255	0.7	0.06	0.7	0.06	-8.63873226729	-11.5743496043	3.02240570399	1.09338700781
0.0	620994.0	0.0	6541.0	620994.0	4000000.0	0.0	2.0	1.06	1.82	1.18	0.05	6.89	0.57	0.9	0.2	6.65	0.27	2.24	1.52	0.68	AAA147.CD3.X0.Y6.tile.tissue.png	5	1	2000	5	d632126a0a0a0d5ccdcc54a95c2ab35b	0	0	0	0	0	0	0	0	0	0	0	0	0	/home/dhl_ec/bnelissen/Slides/CD3_manuscript/CD3_slides/AAA147.CD3/AAA147.CD3.run1	255	0.7	0.06	0.7	0.06	-7.92334496481	-11.389442449	1.83135877829	2.36667075195
0.0	0.0	0.0	0.0	0.0	4000000.0	0.0	0.0	1.98	3.57	1.26	0.06	5.63	0.48	0.96	0.21	5.46	0.19	2.7	2.15	0.59	AAA147.CD3.X0.Y7.tile.tissue.png	6	1	2000	6	6ddf1012e172c2c3bc3d87cfe00e93cb	0	0	0	0	0	0	0	0	0	0	0	0	0	/home/dhl_ec/bnelissen/Slides/CD3_manuscript/CD3_slides/AAA147.CD3/AAA147.CD3.run1	255	1.0	0.06	1.0	0.06	0.0	0.0	0.0	4.6469235
85.0	720419.0	37.0	7279.0	720419.0	4000000.0	1.0	2.0	1.31	4.09	1.59	0.08	8.35	0.55	1.13	0.31	9.67	0.35	3.2	1.94	0.74	AAA147.CD3.X1.Y2.tile.tissue.png	7	1	2000	7	80ddebdd92841aba14c7750656b1aefe	0	0	0	0	0	0	0	0	0	0	0	0	0	/home/dhl_ec/bnelissen/Slides/CD3_manuscript/CD3_slides/AAA147.CD3/AAA147.CD3.run1	255	0.7	0.06	0.7	0.06	-8.84982620796	-11.5647181312	1.79901170517	1.45992675
0.0	3974318.0	0.0	8888.0	3974318.0	4000000.0	0.0	1.0	1.22	1.31	1.98	0.08	10.68	0.66	1.38	0.1	10.18	0.29	2.19	1.52	0.74	AAA147.CD3.X1.Y3.tile.tissue.png	8	1	2000	8	4b0b9a93a0836e848aed8e62399a9324	0	0	0	0	0	0	0	0	0	0	0	0	0	/home/dhl_ec/bnelissen/Slides/CD3_manuscript/CD3_slides/AAA147.CD3/AAA147.CD3.run1	255	0.7	0.06	0.7	0.06	-8.87113073513	-11.5502826041	2.56540857482	0.0796861328125
0.0	3986958.0	0.0	9495.0	3986958.0	4000000.0	0.0	1.0	1.1	1.45	1.83	0.07	10.03	0.55	1.19	0.09	13.03	0.46	3.29	2.3	0.72	AAA147.CD3.X1.Y4.tile.tissue.png	9	1	2000	9	c6ce18057e1c0f2c7cf2b1f5b20aea11	0	0	0	0	0	0	0	0	0	0	0	0	0	/home/dhl_ec/bnelissen/Slides/CD3_manuscript/CD3_slides/AAA147.CD3/AAA147.CD3.run1	255	0.7	0.06	0.7	0.06	-9.02727935911	-11.2221440593	2.5946630475	0.0739556240234
65.0	3989607.0	35.0	9132.0	3989607.0	4000000.0	1.0	1.0	1.37	1.5	1.75	0.07	9.74	0.56	1.02	0.08	13.18	0.56	3.32	2.32	0.74	AAA147.CD3.X1.Y5.tile.tissue.png	10	1	2000	10	85652285930eedc5ba688cbd26e3136a	0	0	0	0	0	0	0	0	0	0	0	0	0	/home/dhl_ec/bnelissen/Slides/CD3_manuscript/CD3_slides/AAA147.CD3/AAA147.CD3.run1	255	0.7	0.06	0.7	0.06	-9.34427919782	-11.0411715983	2.85653170983	0.0807964951172
0.0	3923932.0	0.0	9338.0	3923932.0	4000000.0	0.0	1.0	1.19	1.48	1.76	0.07	11.39	0.56	1.19	0.09	12.74	0.46	3.31	2.28	0.73	AAA147.CD3.X1.Y6.tile.tissue.png	11	1	2000	11	190d3e42eef7ddb330e39faf8b131030	0	0	0	0	0	0	0	0	0	0	0	0	0	/home/dhl_ec/bnelissen/Slides/CD3_manuscript/CD3_slides/AAA147.CD3/AAA147.CD3.run1	255	0.7	0.06	0.7	0.06	-8.4217037697	-11.188447469	1.19313138205	0.0596534804687
0.0	2414191.0	0.0	7850.0	2414191.0	4000000.0	0.0	1.0	1.24	1.47	1.44	0.08	8.05	0.6	1.17	0.12	9.17	0.41	2.97	1.9	0.65	AAA147.CD3.X1.Y7.tile.tissue.png	12	1	2000	12	47b8ac0f9d6d304b2c3ca26013b8dcdd	0	0	0	0	0	0	0	0	0	0	0	0	0	/home/dhl_ec/bnelissen/Slides/CD3_manuscript/CD3_slides/AAA147.CD3/AAA147.CD3.run1	255	0.7	0.06	0.7	0.06	0.0	-11.1691179563	2.15414791125	0.583200523437
58.0	897384.0	32.0	6601.0	897384.0	4000000.0	1.0	1.0	1.09	1.49	1.8	0.06	10.03	0.66	1.47	0.3	11.46	0.43	3.05	1.51	0.56	AAA147.CD3.X1.Y8.tile.tissue.png	13	1	2000	13	e50cc0e8b64bffec6d623af9807fbbb9	0	0	0	0	0	0	0	0	0	0	0	0	0	/home/dhl_ec/bnelissen/Slides/CD3_manuscript/CD3_slides/AAA147.CD3/AAA147.CD3.run1	255	0.7	0.06	0.7	0.06	-8.49073038503	-11.4939406895	1.24635028072	1.34212313867
0.0	1014513.0	0.0	5450.0	1014513.0	4000000.0	0.0	2.0	1.11	1.55	1.18	0.06	6.49	0.51	1.05	0.18	6.99	0.28	3.29	2.33	0.58	AAA147.CD3.X1.Y9.tile.tissue.png	14	1	2000	14	d72dce32843cea3f7b877cbbb2103852	0	0	0	0	0	0	0	0	0	0	0	0	0	/home/dhl_ec/bnelissen/Slides/CD3_manuscript/CD3_slides/AAA147.CD3/AAA147.CD3.run1	255	0.7	0.06	0.7	0.06	-7.94220421301	-11.2417844014	0.483909152896	1.26321715332
0.0	3144742.0	0.0	12773.0	3144742.0	4000000.0	0.0	4.0	2.34	3.12	1.15	0.05	6.79	0.51	0.95	0.09	8.74	0.42	2.22	1.82	0.56	AAA147.CD3.X10.Y10.tile.tissue.png	15	1	2000	15	21219c13f2dae4085a872ce15ee64a5d	0	0	0	0	0	0	0	0	0	0	0	0	0	/home/dhl_ec/bnelissen/Slides/CD3_manuscript/CD3_slides/AAA147.CD3/AAA147.CD3.run1	255	0.7	0.06	0.7	0.06	-8.58080052249	-11.1450248324	1.12405296666	0.283831496094
0.0	0.0	0.0	0.0	0.0	4000000.0	0.0	0.0	1.6	2.34	1.26	0.05	7.3	0.37	1.42	0.22	6.07	0.23	2.67	2.07	0.57	AAA147.CD3.X10.Y11.tile.tissue.png	16	1	2000	16	7a521153d996a4efce183cebf167e318	0	0	0	0	0	0	0	0	0	0	0	0	0	/home/dhl_ec/bnelissen/Slides/CD3_manuscript/CD3_slides/AAA147.CD3/AAA147.CD3.run1	255	1.0	0.06	1.0	0.06	0.0	0.0	0.0	3.818682
0.0	0.0	0.0	0.0	0.0	4000000.0	0.0	0.0	1.21	1.42	1.67	0.06	8.25	0.55	1.41	0.33	6.59	0.22	2.6	2.03	0.63	AAA147.CD3.X10.Y4.tile.tissue.png	17	1	2000	17	d8d133f6fbd677b8ed627b4744b29f86	0	0	0	0	0	0	0	0	0	0	0	0	0	/home/dhl_ec/bnelissen/Slides/CD3_manuscript/CD3_slides/AAA147.CD3/AAA147.CD3.run1	255	1.0	0.06	1.0	0.06	0.0	-10.9683634033	0.0	3.35596744685
55.0	3493177.0	30.0	9049.0	3493177.0	4000000.0	1.0	1.0	1.31	3.11	1.65	0.0400000000001	6.55	0.38	0.76	0.0799999999999	9.35	0.48	2.71	1.54	0.75	AAA147.CD3.X10.Y5.tile.tissue.png	18	1	2000	18	2a32bf55f47335f9bc4faa3f2863550b	0	0	0	0	0	0	0	0	0	0	0	0	0	/home/dhl_ec/bnelissen/Slides/CD3_manuscript/CD3_slides/AAA147.CD3/AAA147.CD3.run1	255	0.7	0.06	0.7	0.06	-8.97947864977	-11.4554284651	2.90846079102	0.520849023437
0.0	3997228.0	0.0	8317.0	3997228.0	4000000.0	0.0	1.0	1.63	3.55	1.74	0.0699999999999	8.34	0.56	1.2	0.0799999999999	10.81	0.47	3.3	2.29	0.86	AAA147.CD3.X10.Y6.tile.tissue.png	19	1	2000	19	d35ec22e51cffab89a45210a49213102	0	0	0	0	0	0	0	0	0	0	0	0	0	/home/dhl_ec/bnelissen/Slides/CD3_manuscript/CD3_slides/AAA147.CD3/AAA147.CD3.run1	255	0.7	0.06	0.7	0.06	0.0	-11.9851012907	2.59528253079	0.0466530686035
0.0	3998047.0	0.0	8229.0	3998047.0	4000000.0	0.0	1.0	1.43	1.96	1.25	0.0700000000001	7.28	0.56	1.2	0.09	12.79	0.46	3.27	1.72	0.67	AAA147.CD3.X10.Y7.tile.tissue.png	20	1	2000	20	e387d79266f2caa23b887a3f6d52e4d9	0	0	0	0	0	0	0	0	0	0	0	0	0	/home/dhl_ec/bnelissen/Slides/CD3_manuscript/CD3_slides/AAA147.CD3/AAA147.CD3.run1	255	0.7	0.06	0.7	0.06	-6.667395914	-12.0115565641	2.35340580038	0.0368973059082
0.0	3995923.0	0.0	8452.0	3995923.0	4000000.0	0.0	1.0	1.25	1.79	2.03	0.08	9.5	0.57	1.2	0.08	12.89	0.46	3.3	2.26	0.45	AAA147.CD3.X10.Y8.tile.tissue.png	21	1	2000	21	17d8d7d82758f703cfd9c1c2ed83fd3f	0	0	0	0	0	0	0	0	0	0	0	0	0	/home/dhl_ec/bnelissen/Slides/CD3_manuscript/CD3_slides/AAA147.CD3/AAA147.CD3.run1	255	0.7	0.06	0.7	0.06	-6.68161121545	-11.4957804342	2.2266857995	0.0516341447754
0.0	3998154.0	0.0	8184.0	3998154.0	4000000.0	0.0	1.0	1.45	2.54	1.75	0.0700000000001	9.36	0.39	0.87	0.0600000000001	9.6	0.47	3.3	2.35	0.61	AAA147.CD3.X10.Y9.tile.tissue.png	22	1	2000	22	0b26d712b0235f4a573c00ee0e5891da	0	0	0	0	0	0	0	0	0	0	0	0	0	/home/dhl_ec/bnelissen/Slides/CD3_manuscript/CD3_slides/AAA147.CD3/AAA147.CD3.run1	255	0.7	0.06	0.7	0.06	0.0	-11.5550275519	0.602916871136	0.0239851843262
0.0	2969011.0	0.0	15903.0	2969011.0	4000000.0	0.0	5.0	1.18	1.86	1.78	0.0700000000001	10.45	0.57	1.21	0.14	11.99	0.4	3.34	2.31	0.63	AAA147.CD3.X11.Y10.tile.tissue.png	23	1	2000	23	946b29ab249746823e6a953da2aafbfe	0	0	0	0	0	0	0	0	0	0	0	0	0	/home/dhl_ec/bnelissen/Slides/CD3_manuscript/CD3_slides/AAA147.CD3/AAA147.CD3.run1	255	0.7	0.06	0.7	0.06	-8.37410220269	-11.2010764718	1.35650547581	0.457690355469
0.0	0.0	0.0	0.0	0.0	4000000.0	0.0	0.0	1.11	2.72	1.78	0.09	8.57	0.46	1.43	0.32	6.55	0.2	3.03	2.44	0.55	AAA147.CD3.X11.Y11.tile.tissue.png	24	1	2000	24	a5bade557c35d585e2ef6986df40defb	0	0	0	0	0	0	0	0	0	0	0	0	0	/home/dhl_ec/bnelissen/Slides/CD3_manuscript/CD3_slides/AAA147.CD3/AAA147.CD3.run1	255	1.0	0.06	1.0	0.06	0.0	0.0	0.0	4.304341
0.0	0.0	0.0	0.0	0.0	4000000.0	0.0	0.0	1.44	1.74	1.78	0.08	8.2	0.47	1.39	0.32	6.6	0.21	3.04	2.29	0.56	AAA147.CD3.X11.Y4.tile.tissue.png	25	1	2000	25	ac797c450ad2672d79c141e7a9eef680	0	0	0	0	0	0	0	0	0	0	0	0	0	/home/dhl_ec/bnelissen/Slides/CD3_manuscript/CD3_slides/AAA147.CD3/AAA147.CD3.run1	255	1.0	0.06	1.0	0.06	0.0	0.0	0.0	6.090799
65.0	3622287.0	33.0	10897.0	3622287.0	4000000.0	1.0	1.0	1.18	1.7	1.8	0.0699999999999	10.47	0.59	1.23	0.11	13.21	0.58	3.58	2.37	0.71	AAA147.CD3.X11.Y5.tile.tissue.png	26	1	2000	26	8e8051aea0a7514f27af56524811f8a4	0	0	0	0	0	0	0	0	0	0	0	0	0	/home/dhl_ec/bnelissen/Slides/CD3_manuscript/CD3_slides/AAA147.CD3/AAA147.CD3.run1	255	0.7	0.06	0.7	0.06	-8.90775934937	-11.595744757	3.36630379798	0.678925738281
0.0	3996925.0	0.0	8421.0	3996925.0	4000000.0	0.0	1.0	1.25	2.9	1.77	0.0699999999999	9.6	0.55	1.22	0.0899999999999	10.51	0.3	2.22	1.54	0.57	AAA147.CD3.X11.Y6.tile.tissue.png	27	1	2000	27	a78fbb97d74a344853bbf620cf7e0a33	0	0	0	0	0	0	0	0	0	0	0	0	0	/home/dhl_ec/bnelissen/Slides/CD3_manuscript/CD3_slides/AAA147.CD3/AAA147.CD3.run1	255	0.7	0.06	0.7	0.06	-9.41553569473	-11.3980171067	2.96093305856	0.0468259742432
0.0	3997195.0	0.0	8402.0	3997195.0	4000000.0	0.0	1.0	1.21	1.44	1.24	0.05	9.55	0.64	1.32	0.09	11.07	0.29	2.2	1.52	0.67	AAA147.CD3.X11.Y7.tile.tissue.png	28	1	2000	28	68b304e7519ce4fe071d2c9aa8e69735	0	0	0	0	0	0	0	0	0	0	0	0	0	/home/dhl_ec/bnelissen/Slides/CD3_manuscript/CD3_slides/AAA147.CD3/AAA147.CD3.run1	255	0.7	0.06	0.7	0.06	-7.59898556451	-11.6821452557	2.45059898461	0.03595531633
0.0	3990010.0	0.0	8740.0	3990010.0	4000000.0	0.0	2.0	1.67	4.37	1.87	0.08	7.0	0.37	0.76	0.0599999999999	9.38	0.31	2.23	1.63	0.66	AAA147.CD3.X11.Y8.tile.tissue.png	29	1	2000	29	ea2232f495a5691167646fa9bdb761cc	0	0	0	0	0	0	0	0	0	0	0	0	0	/home/dhl_ec/bnelissen/Slides/CD3_manuscript/CD3_slides/AAA147.CD3/AAA147.CD3.run1	255	0.7	0.06	0.7	0.06	-8.97222421437	-11.1768347916	2.63941472786	0.0704958105469
8229.0	3769911.0	3282.0	14258.0	3769911.0	4000000.0	47.0	1.0	1.5	2.96	1.77	0.0700000000001	10.98	0.56	1.19	0.1	14.0	0.55	3.29	2.3	0.9	AAA147.CD3.X11.Y9.tile.tissue.png	30	1	2000	30	5fc6c60219c6d8e25f34014318d6af3e	0	0	0	0	0	0	0	0	0	0	0	0	0	/home/dhl_ec/bnelissen/Slides/CD3_manuscript/CD3_slides/AAA147.CD3/AAA147.CD3.run1	255	0.7	0.06	0.7	0.06	-8.62907504099	-11.8488622149	1.02409626242	0.492567074219
0.0	2202311.0	0.0	10999.0	2202311.0	4000000.0	0.0	4.0	1.3	1.81	1.76	0.08	10.09	0.59	1.05	0.13	8.24	0.36	2.24	1.54	0.67	AAA147.CD3.X12.Y10.tile.tissue.png	31	1	2000	31	542c94154ce722ffac12c6610199404b	0	0	0	0	0	0	0	0	0	0	0	0	0	/home/dhl_ec/bnelissen/Slides/CD3_manuscript/CD3_slides/AAA147.CD3/AAA147.CD3.run1	255	0.7	0.06	0.7	0.06	-8.43987097917	-10.9160226007	1.43592139353	1.1304342168
0.0	67054.0	0.0	2188.0	67054.0	4000000.0	0.0	1.0	2.72	3.2	1.13	0.0500000000001	6.74	0.55	0.85	0.33	6.42	0.22	3.14	2.35	0.7	AAA147.CD3.X12.Y4.tile.tissue.png	32	1	2000	32	5e4c9312531397988b87f75c8ba51345	0	0	0	0	0	0	0	0	0	0	0	0	0	/home/dhl_ec/bnelissen/Slides/CD3_manuscript/CD3_slides/AAA147.CD3/AAA147.CD3.run1	255	0.7	0.06	0.7	0.06	-9.05753335989	-11.2241711077	2.91450170688	2.43745439105
57.0	3898439.0	28.0	11688.0	3898439.0	4000000.0	1.0	1.0	4.8	4.55	1.75	0.0799999999999	8.05	0.56	1.21	0.0899999999999	13.3	0.55	3.19	1.97	0.66	AAA147.CD3.X12.Y5.tile.tissue.png	33	1	2000	33	f5d28b2679c889e486b05d5954fa20f8	0	0	0	0	0	0	0	0	0	0	0	0	0	/home/dhl_ec/bnelissen/Slides/CD3_manuscript/CD3_slides/AAA147.CD3/AAA147.CD3.run1	255	0.7	0.06	0.7	0.06	-8.98776356986	-10.4530963914	3.2864999949	0.215606742188
0.0	3997270.0	0.0	8403.0	3997270.0	4000000.0	0.0	1.0	1.51	2.67	1.77	0.0699999999999	9.61	0.56	0.93	0.0500000000002	9.01	0.29	2.29	1.53	0.66	AAA147.CD3.X12.Y6.tile.tissue.png	34	1	2000	34	2185947dac72fd634884061aee6b5cc8	0	0	0	0	0	0	0	0	0	0	0	0	0	/home/dhl_ec/bnelissen/Slides/CD3_manuscript/CD3_slides/AAA147.CD3/AAA147.CD3.run1	255	0.7	0.06	0.7	0.06	-6.79130297958	-12.0903402478	2.97665156469	0.0453801192627
0.0	3996402.0	0.0	8357.0	3996402.0	4000000.0	0.0	1.0	2.34	1.97	1.2	0.05	6.54	0.56	0.95	0.0599999999999	8.8	0.48	3.15	2.3	0.66	AAA147.CD3.X12.Y7.tile.tissue.png	35	1	2000	35	80511dd346d62f59ce176e637995cf72	0	0	0	0	0	0	0	0	0	0	0	0	0	/home/dhl_ec/bnelissen/Slides/CD3_manuscript/CD3_slides/AAA147.CD3/AAA147.CD3.run1	255	0.7	0.06	0.7	0.06	0.0	-11.4802623306	2.09067281019	0.0337813772583
0.0	3998189.0	0.0	8236.0	3998189.0	4000000.0	0.0	1.0	1.76	2.77	1.78	0.0699999999999	9.65	0.56	1.2	0.0799999999999	12.86	0.47	3.27	2.29	0.65	AAA147.CD3.X12.Y8.tile.tissue.png	36	1	2000	36	64b5952c1eb4ddf00d9627d2bb1ee489	0	0	0	0	0	0	0	0	0	0	0	0	0	/home/dhl_ec/bnelissen/Slides/CD3_manuscript/CD3_slides/AAA147.CD3/AAA147.CD3.run1	255	0.7	0.06	0.7	0.06	-9.23087211776	-11.74573218	2.77018352334	0.0635880986328
188.0	3989911.0	88.0	8586.0	3989911.0	4000000.0	2.0	1.0	1.35	1.68	1.84	0.0799999999999	10.15	0.56	1.2	0.0799999999999	13.56	0.56	3.31	2.37	0.65	AAA147.CD3.X12.Y9.tile.tissue.png	37	1	2000	37	43ff9a99bbb660c7bde54f966fd0cca2	0	0	0	0	0	0	0	0	0	0	0	0	0	/home/dhl_ec/bnelissen/Slides/CD3_manuscript/CD3_slides/AAA147.CD3/AAA147.CD3.run1	255	0.7	0.06	0.7	0.06	-8.19099933008	-11.0626737198	0.941900740615	0.0671802978516
0.0	1293009.0	0.0	7685.0	1293009.0	4000000.0	0.0	2.0	1.25	1.79	1.51	0.0600000000002	6.7	0.38	0.81	0.17	7.25	0.3	3.28	2.34	0.62	AAA147.CD3.X13.Y10.tile.tissue.png	38	1	2000	38	23c3025d2a17c2cfa08d05b82bb59421	0	0	0	0	0	0	0	0	0	0	0	0	0	/home/dhl_ec/bnelissen/Slides/CD3_manuscript/CD3_slides/AAA147.CD3/AAA147.CD3.run1	255	0.7	0.06	0.7	0.06	-8.43732919424	-11.2846743899	1.89079379792	1.6584727793
0.0	1069862.0	0.0	9027.0	1069862.0	4000000.0	0.0	4.0	2.64	4.16	1.77	0.0799999999999	9.27	0.38	1.19	0.27	8.85	0.29	3.26	2.32	0.58	AAA147.CD3.X13.Y4.tile.tissue.png	39	1	2000	39	86b4d7402a8aff42402c7346e646cf28	0	0	0	0	0	0	0	0	0	0	0	0	0	/home/dhl_ec/bnelissen/Slides/CD3_manuscript/CD3_slides/AAA147.CD3/AAA147.CD3.run1	255	0.7	0.06	0.7	0.06	-8.50176056772	-11.4041339726	2.51414944609	1.49217732422
0.0	3996131.0	0.0	8508.0	3996131.0	4000000.0	0.0	1.0	1.9	4.0	1.65	0.0599999999999	8.22	0.56	1.21	0.0899999999999	12.79	0.46	3.3	2.3	0.65	AAA147.CD3.X13.Y5.tile.tissue.png	40	1	2000	40	aa0abf303f014e8eaead6e48ccc01087	0	0	0	0	0	0	0	0	0	0	0	0	0	/home/dhl_ec/bnelissen/Slides/CD3_manuscript/CD3_slides/AAA147.CD3/AAA147.CD3.run1	255	0.7	0.06	0.7	0.06	-8.02012682746	-10.1544221723	2.37894479164	0.0625509648438
0.0	3998101.0	0.0	8259.0	3998101.0	4000000.0	0.0	1.0	1.25	1.62	1.77	0.0699999999999	9.62	0.55	1.2	0.0900000000001	12.49	0.47	3.31	2.31	0.65	AAA147.CD3.X13.Y6.tile.tissue.png	41	1	2000	41	fe4e7bceccc9f2a02289abe3d2ce1dd7	0	0	0	0	0	0	0	0	0	0	0	0	0	/home/dhl_ec/bnelissen/Slides/CD3_manuscript/CD3_slides/AAA147.CD3/AAA147.CD3.run1	255	0.7	0.06	0.7	0.06	-8.54287577104	-10.7468551453	2.18103672451	0.0602897915039
0.0	3999744.0	0.0	8038.0	3999744.0	4000000.0	0.0	1.0	1.42	2.78	1.14	0.0699999999999	6.71	0.56	1.2	0.0799999999999	12.95	0.48	3.03	2.21	0.7	AAA147.CD3.X13.Y7.tile.tissue.png	42	1	2000	42	16938076fa48bafe7b7954245bf6b483	0	0	0	0	0	0	0	0	0	0	0	0	0	/home/dhl_ec/bnelissen/Slides/CD3_manuscript/CD3_slides/AAA147.CD3/AAA147.CD3.run1	255	0.7	0.06	0.7	0.06	-6.61537395865	-11.2770239264	2.14243811607	0.0384471329956
0.0	3979180.0	0.0	9490.0	3979180.0	4000000.0	0.0	1.0	1.22	1.66	1.93	0.0599999999999	8.76	0.56	1.21	0.0799999999999	11.76	0.47	2.64	1.54	0.63	AAA147.CD3.X13.Y8.tile.tissue.png	43	1	2000	43	6864b534d2abc8ad0f396d3ca88f6c57	0	0	0	0	0	0	0	0	0	0	0	0	0	/home/dhl_ec/bnelissen/Slides/CD3_manuscript/CD3_slides/AAA147.CD3/AAA147.CD3.run1	255	0.7	0.06	0.7	0.06	0.0	-11.2323008434	2.43293743937	0.0900498554687
0.0	3996854.0	0.0	8358.0	3996854.0	4000000.0	0.0	1.0	1.45	3.08	1.82	0.0799999999999	11.69	0.55	1.2	0.0900000000001	13.02	0.46	3.32	2.4	0.64	AAA147.CD3.X13.Y9.tile.tissue.png	44	1	2000	44	dc93b6c12b46ba3136c818f9996be902	0	0	0	0	0	0	0	0	0	0	0	0	0	/home/dhl_ec/bnelissen/Slides/CD3_manuscript/CD3_slides/AAA147.CD3/AAA147.CD3.run1	255	0.7	0.06	0.7	0.06	-8.08077642657	-11.4537051611	0.910602522151	0.0431526257935
84.0	246798.0	38.0	4584.0	246798.0	4000000.0	1.0	2.0	1.16	2.59	1.33	0.0899999999999	9.18	0.57	1.36	0.3	9.62	0.27	3.62	2.35	0.6	AAA147.CD3.X14.Y10.tile.tissue.png	45	1	2000	45	3d17caf1af183b001a0a82dd5bb06bbf	0	0	0	0	0	0	0	0	0	0	0	0	0	/home/dhl_ec/bnelissen/Slides/CD3_manuscript/CD3_slides/AAA147.CD3/AAA147.CD3.run1	255	0.7	0.06	0.7	0.06	-9.36708298918	-11.4826216591	2.7412382558	1.45818631689
0.0	161486.0	0.0	3018.0	161486.0	4000000.0	0.0	1.0	1.05	1.49	1.9	0.0800000000002	10.24	0.38	0.86	0.21	6.44	0.23	2.19	1.54	0.61	AAA147.CD3.X14.Y3.tile.tissue.png	46	1	2000	46	4d95f7fea1f66d816727ee7324a2c238	0	0	0	0	0	0	0	0	0	0	0	0	0	/home/dhl_ec/bnelissen/Slides/CD3_manuscript/CD3_slides/AAA147.CD3/AAA147.CD3.run1	255	0.7	0.06	0.7	0.06	-7.98168535161	-11.4180183107	2.98153763069	2.27493528662
299.0	3434360.0	151.0	8438.0	3434360.0	4000000.0	4.0	1.0	1.34	2.64	1.66	0.0699999999999	10.49	0.57	1.16	0.0899999999999	12.85	0.53	3.35	2.32	0.65	AAA147.CD3.X14.Y4.tile.tissue.png	47	1	2000	47	8e955254acc89f7b0eaa965259b1f627	0	0	0	0	0	0	0	0	0	0	0	0	0	/home/dhl_ec/bnelissen/Slides/CD3_manuscript/CD3_slides/AAA147.CD3/AAA147.CD3.run1	255	0.7	0.06	0.7	0.06	-9.42179691615	-11.8578599081	3.57723220028	0.610027898438
0.0	3990873.0	0.0	8761.0	3990873.0	4000000.0	0.0	1.0	1.22	2.16	1.8	0.0799999999999	9.69	0.56	1.24	0.0799999999999	12.84	0.46	2.72	1.59	0.63	AAA147.CD3.X14.Y5.tile.tissue.png	48	1	2000	48	2569f0babeef111f798f888a45d48a94	0	0	0	0	0	0	0	0	0	0	0	0	0	/home/dhl_ec/bnelissen/Slides/CD3_manuscript/CD3_slides/AAA147.CD3/AAA147.CD3.run1	255	0.7	0.06	0.7	0.06	-7.54826845082	-11.2974934344	2.18707786513	0.040971072998
0.0	3996205.0	0.0	8417.0	3996205.0	4000000.0	0.0	1.0	1.75	2.99	1.19	0.0699999999999	9.63	0.57	1.2	0.0800000000002	12.89	0.47	3.17	2.28	0.67	AAA147.CD3.X14.Y6.tile.tissue.png	49	1	2000	49	4d37e5f92e3ec238f95256bb40ae5c99	0	0	0	0	0	0	0	0	0	0	0	0	0	/home/dhl_ec/bnelissen/Slides/CD3_manuscript/CD3_slides/AAA147.CD3/AAA147.CD3.run1	255	0.7	0.06	0.7	0.06	-7.08771558551	-11.0533785106	1.97853688747	0.0346225406494
0.0	3998656.0	0.0	8152.0	3998656.0	4000000.0	0.0	1.0	1.31	1.77	1.79	0.0699999999999	9.01	0.59	0.8	0.0599999999999	11.95	0.55	3.85	2.71	1.07	AAA147.CD3.X14.Y7.tile.tissue.png	50	1	2000	50	a76b2ec2e837d1655e025433a23d003b	0	0	0	0	0	0	0	0	0	0	0	0	0	/home/dhl_ec/bnelissen/Slides/CD3_manuscript/CD3_slides/AAA147.CD3/AAA147.CD3.run1	255	0.7	0.06	0.7	0.06	-8.29839065217	-12.0637775989	2.62992966531	0.0523695440674
0.0	3995235.0	0.0	8380.0	3995235.0	4000000.0	0.0	1.0	3.14	3.92	1.77	0.0700000000002	8.9	0.57	0.76	0.0600000000002	8.52	0.49	2.2	1.52	0.62	AAA147.CD3.X14.Y8.tile.tissue.png	51	1	2000	51	0301eb65ab777f223e09d7c7976782d6	0	0	0	0	0	0	0	0	0	0	0	0	0	/home/dhl_ec/bnelissen/Slides/CD3_manuscript/CD3_slides/AAA147.CD3/AAA147.CD3.run1	255	0.7	0.06	0.7	0.06	0.0	-11.4583729382	1.98908399631	0.0627147802734
0.0	3916347.0	0.0	8780.0	3916347.0	4000000.0	0.0	1.0	1.39	2.32	1.8	0.0700000000002	9.81	0.58	1.25	0.0999999999999	12.97	0.45	3.45	2.34	0.73	AAA147.CD3.X14.Y9.tile.tissue.png	52	1	2000	52	25018ffc7f06c4cae53181a95a92a5b1	0	0	0	0	0	0	0	0	0	0	0	0	0	/home/dhl_ec/bnelissen/Slides/CD3_manuscript/CD3_slides/AAA147.CD3/AAA147.CD3.run1	255	0.7	0.06	0.7	0.06	-8.45139758343	-11.5779576525	0.970570210014	0.13885946875
0.0	0.0	0.0	0.0	0.0	4000000.0	0.0	0.0	1.3	1.38	1.78	0.0899999999999	8.54	0.48	1.45	0.33	6.86	0.2	3.14	2.58	0.62	AAA147.CD3.X15.Y10.tile.tissue.png	53	1	2000	53	66c781e2cafe2883fab7a782821e2f01	0	0	0	0	0	0	0	0	0	0	0	0	0	/home/dhl_ec/bnelissen/Slides/CD3_manuscript/CD3_slides/AAA147.CD3/AAA147.CD3.run1	255	1.0	0.06	1.0	0.06	0.0	0.0	0.0	6.475842
0.0	0.0	0.0	0.0	0.0	4000000.0	0.0	0.0	2.11	4.1	1.34	0.0600000000002	6.38	0.42	0.87	0.22	4.72	0.13	2.04	1.53	0.54	AAA147.CD3.X15.Y2.tile.tissue.png	54	1	2000	54	527533538eebc64b3f1cb55f73205e58	0	0	0	0	0	0	0	0	0	0	0	0	0	/home/dhl_ec/bnelissen/Slides/CD3_manuscript/CD3_slides/AAA147.CD3/AAA147.CD3.run1	255	1.0	0.06	1.0	0.06	0.0	-10.531588895	0.0	3.90805923412
59.0	2368313.0	32.0	7821.0	2368313.0	4000000.0	1.0	1.0	4.45	3.21	1.81	0.0899999999999	9.92	0.56	1.29	0.18	11.75	0.46	3.32	2.39	0.73	AAA147.CD3.X15.Y3.tile.tissue.png	55	1	2000	55	a241ffebf737e8cc9d96c0ebea474e2f	0	0	0	0	0	0	0	0	0	0	0	0	0	/home/dhl_ec/bnelissen/Slides/CD3_manuscript/CD3_slides/AAA147.CD3/AAA147.CD3.run1	255	0.7	0.06	0.7	0.06	-8.80179158933	-11.4441367056	2.78214546844	0.953628820312
149.0	3991100.0	77.0	8632.0	3991100.0	4000000.0	2.0	1.0	1.99	2.36	1.76	0.0799999999999	9.71	0.55	1.2	0.0899999999999	13.42	0.55	3.33	2.3	0.66	AAA147.CD3.X15.Y4.tile.tissue.png	56	1	2000	56	8fd232a881ad5a09bd10ab211aff5255	0	0	0	0	0	0	0	0	0	0	0	0	0	/home/dhl_ec/bnelissen/Slides/CD3_manuscript/CD3_slides/AAA147.CD3/AAA147.CD3.run1	255	0.7	0.06	0.7	0.06	-9.3576083118	-10.8299786437	3.20047178545	0.0513205853271
0.0	3992036.0	0.0	8817.0	3992036.0	4000000.0	0.0	2.0	1.45	2.09	1.83	0.0699999999999	9.66	0.56	1.21	0.0899999999999	12.66	0.47	3.31	2.32	0.65	AAA147.CD3.X15.Y5.tile.tissue.png	57	1	2000	57	a0f5371d7b341ee5db75e475feeed0f9	0	0	0	0	0	0	0	0	0	0	0	0	0	/home/dhl_ec/bnelissen/Slides/CD3_manuscript/CD3_slides/AAA147.CD3/AAA147.CD3.run1	255	0.7	0.06	0.7	0.06	-8.4371484201	-11.5633728027	1.99156448254	0.0452536826172
0.0	3996691.0	0.0	8356.0	3996691.0	4000000.0	0.0	1.0	1.3	1.85	1.76	0.0699999999999	9.62	0.56	1.24	0.0899999999999	11.93	0.5	3.1	2.34	0.65	AAA147.CD3.X15.Y6.tile.tissue.png	58	1	2000	58	3a08f1ce2bd28be3fbbae33c07ce7423	0	0	0	0	0	0	0	0	0	0	0	0	0	/home/dhl_ec/bnelissen/Slides/CD3_manuscript/CD3_slides/AAA147.CD3/AAA147.CD3.run1	255	0.7	0.06	0.7	0.06	-6.97740019262	-11.9231588673	1.07139356323	0.028780867794
0.0	3987137.0	0.0	8915.0	3987137.0	4000000.0	0.0	1.0	1.48	2.08	1.78	0.0699999999999	9.47	0.57	1.24	0.0799999999999	9.28	0.39	2.22	1.55	0.67	AAA147.CD3.X15.Y7.tile.tissue.png	59	1	2000	59	949bf49cd8c557154d6859677903fe8c	0	0	0	0	0	0	0	0	0	0	0	0	0	/home/dhl_ec/bnelissen/Slides/CD3_manuscript/CD3_slides/AAA147.CD3/AAA147.CD3.run1	255	0.7	0.06	0.7	0.06	-8.28644547979	-11.7455589124	2.45212969572	0.0375729616699
0.0	3995111.0	0.0	8567.0	3995111.0	4000000.0	0.0	1.0	1.34	1.6	1.54	0.0699999999999	9.62	0.56	1.21	0.0900000000001	11.44	0.46	3.29	2.32	0.69	AAA147.CD3.X15.Y8.tile.tissue.png	60	1	2000	60	8dab46846d622117e0b9b8e8a48e3f61	0	0	0	0	0	0	0	0	0	0	0	0	0	/home/dhl_ec/bnelissen/Slides/CD3_manuscript/CD3_slides/AAA147.CD3/AAA147.CD3.run1	255	0.7	0.06	0.7	0.06	0.0	-11.7187421986	1.46614499572	0.0479527397461
0.0	3112816.0	0.0	15148.0	3112816.0	4000000.0	0.0	5.0	1.28	2.07	1.77	0.0699999999999	10.62	0.57	1.2	0.14	10.74	0.27	2.21	1.53	0.42	AAA147.CD3.X15.Y9.tile.tissue.png	61	1	2000	61	0170167c3bb48b1de407641aae6bfddc	0	0	0	0	0	0	0	0	0	0	0	0	0	/home/dhl_ec/bnelissen/Slides/CD3_manuscript/CD3_slides/AAA147.CD3/AAA147.CD3.run1	255	0.7	0.06	0.7	0.06	-8.03173942295	-11.3780678693	1.10026671447	0.331503613281
0.0	0.0	0.0	0.0	0.0	4000000.0	0.0	0.0	1.01	1.32	1.38	0.0599999999999	5.67	0.3	0.88	0.22	4.76	0.12	2.2	1.58	0.38	AAA147.CD3.X16.Y1.tile.tissue.png	62	1	2000	62	8339ee559a9e36f65bc4599f71247829	0	0	0	0	0	0	0	0	0	0	0	0	0	/home/dhl_ec/bnelissen/Slides/CD3_manuscript/CD3_slides/AAA147.CD3/AAA147.CD3.run1	255	1.0	0.06	1.0	0.06	0.0	0.0	0.0	6.7185135
0.0	0.0	0.0	0.0	0.0	4000000.0	0.0	0.0	1.0	1.61	1.13	0.0799999999999	5.74	0.3	0.91	0.22	4.59	0.12	2.09	1.52	0.36	AAA147.CD3.X16.Y10.tile.tissue.png	63	1	2000	63	89b7bbdd97864658678a9efa36ebe72f	0	0	0	0	0	0	0	0	0	0	0	0	0	/home/dhl_ec/bnelissen/Slides/CD3_manuscript/CD3_slides/AAA147.CD3/AAA147.CD3.run1	255	1.0	0.06	1.0	0.06	0.0	0.0	0.0	2.101873
66.0	1976235.0	34.0	6837.0	1976235.0	4000000.0	1.0	1.0	0.93	1.09	1.19	0.0599999999999	6.77	0.37	0.74	0.14	10.55	0.48	3.28	2.45	0.68	AAA147.CD3.X16.Y2.tile.tissue.png	64	1	2000	64	5310cc475c93f2046868b8380cd80b43	0	0	0	0	0	0	0	0	0	0	0	0	0	/home/dhl_ec/bnelissen/Slides/CD3_manuscript/CD3_slides/AAA147.CD3/AAA147.CD3.run1	255	0.7	0.06	0.7	0.06	-8.49190475395	-11.2372927633	1.43021461263	0.647218574219
0.0	3937006.0	0.0	8222.0	3937006.0	4000000.0	0.0	1.0	1.79	2.78	1.98	0.0799999999999	10.02	0.56	1.22	0.0900000000001	12.85	0.29	2.19	1.52	1.29	AAA147.CD3.X16.Y3.tile.tissue.png	65	1	2000	65	ea0ac02597e4fca61d3a9945a8b226ce	0	0	0	0	0	0	0	0	0	0	0	0	0	/home/dhl_ec/bnelissen/Slides/CD3_manuscript/CD3_slides/AAA147.CD3/AAA147.CD3.run1	255	0.7	0.06	0.7	0.06	-8.83506852339	-11.516198173	2.67586273402	0.137896597656
62.0	3996144.0	41.0	8578.0	3996144.0	4000000.0	1.0	1.0	2.36	2.72	1.08	0.04	6.18	0.37	0.74	0.0500000000002	9.5	0.37	2.19	1.53	0.56	AAA147.CD3.X16.Y4.tile.tissue.png	66	1	2000	66	38e0ba381722d669b08a6f23a56b3fe0	0	0	0	0	0	0	0	0	0	0	0	0	0	/home/dhl_ec/bnelissen/Slides/CD3_manuscript/CD3_slides/AAA147.CD3/AAA147.CD3.run1	255	0.7	0.06	0.7	0.06	-9.52384832795	-11.6906349333	2.85427594769	0.0491994914551
0.0	3995300.0	0.0	8565.0	3995300.0	4000000.0	0.0	1.0	3.91	1.95	1.21	0.04	6.27	0.5	1.32	0.0899999999997	13.25	0.29	2.19	1.52	0.62	AAA147.CD3.X16.Y5.tile.tissue.png	67	1	2000	67	927d6e9484d1b5067b191de6f8414a7d	0	0	0	0	0	0	0	0	0	0	0	0	0	/home/dhl_ec/bnelissen/Slides/CD3_manuscript/CD3_slides/AAA147.CD3/AAA147.CD3.run1	255	0.7	0.06	0.7	0.06	-8.72649886749	-11.6680871603	1.8699277039	0.0440571459961
0.0	3999772.0	0.0	8046.0	3999772.0	4000000.0	0.0	1.0	3.72	2.54	1.19	0.0500000000002	6.33	0.37	0.74	0.0599999999999	9.14	0.52	2.18	1.54	0.64	AAA147.CD3.X16.Y6.tile.tissue.png	68	1	2000	68	19887459a6f69315d64dc5e41a471c7d	0	0	0	0	0	0	0	0	0	0	0	0	0	/home/dhl_ec/bnelissen/Slides/CD3_manuscript/CD3_slides/AAA147.CD3/AAA147.CD3.run1	255	0.7	0.06	0.7	0.06	-7.66507996596	-11.9965987797	1.55821032359	0.0345974804802
0.0	3998356.0	0.0	8254.0	3998356.0	4000000.0	0.0	1.0	3.07	1.83	1.16	0.0500000000002	10.36	0.56	1.21	0.0899999999997	12.06	0.5	2.37	1.52	0.679999999999	AAA147.CD3.X16.Y7.tile.tissue.png	69	1	2000	69	90d634f638bdd77166bbea6436ea81f2	0	0	0	0	0	0	0	0	0	0	0	0	0	/home/dhl_ec/bnelissen/Slides/CD3_manuscript/CD3_slides/AAA147.CD3/AAA147.CD3.run1	255	0.7	0.06	0.7	0.06	0.0	-11.465075544	2.41074481612	0.0409572275391
0.0	3993094.0	0.0	8760.0	3993094.0	4000000.0	0.0	1.0	2.93	3.05	1.76	0.0700000000002	8.27	0.38	0.75	0.0599999999999	8.25	0.3	2.18	1.53	0.6	AAA147.CD3.X16.Y8.tile.tissue.png	70	1	2000	70	390f1b870407f733d5a1138dd3a2da8e	0	0	0	0	0	0	0	0	0	0	0	0	0	/home/dhl_ec/bnelissen/Slides/CD3_manuscript/CD3_slides/AAA147.CD3/AAA147.CD3.run1	255	0.7	0.06	0.7	0.06	0.0	-11.7331542523	0.84821394137	0.0308252243652
0.0	2745935.0	0.0	18944.0	2745935.0	4000000.0	0.0	5.0	3.04	3.7	1.18	0.0500000000002	6.85	0.83	1.28	0.18	11.8	0.41	3.36	2.45	0.69	AAA147.CD3.X16.Y9.tile.tissue.png	71	1	2000	71	845f2f5885636945938220c2b03efdcf	0	0	0	0	0	0	0	0	0	0	0	0	0	/home/dhl_ec/bnelissen/Slides/CD3_manuscript/CD3_slides/AAA147.CD3/AAA147.CD3.run1	255	0.7	0.06	0.7	0.06	-8.82153291042	-11.2236341928	1.14397321668	0.512297261719
0.0	255986.0	0.0	3087.0	255986.0	4000000.0	0.0	1.0	1.75	1.43	1.94	0.0900000000001	6.78	0.37	0.8	0.2	6.39	0.33	3.21	2.36	0.57	AAA147.CD3.X17.Y1.tile.tissue.png	72	1	2000	72	204d27aae3c717426b1852d1538ca70c	0	0	0	0	0	0	0	0	0	0	0	0	0	/home/dhl_ec/bnelissen/Slides/CD3_manuscript/CD3_slides/AAA147.CD3/AAA147.CD3.run1	255	0.7	0.06	0.7	0.06	-8.98629316848	-11.6798302003	2.16403445158	2.05038536768
195.0	3873739.0	79.0	8038.0	3873739.0	4000000.0	2.0	1.0	3.56	1.97	1.1	0.0500000000002	6.26	0.57	1.33	0.0999999999999	13.85	0.55	3.37	2.53	0.71	AAA147.CD3.X17.Y2.tile.tissue.png	73	1	2000	73	c4621f8e6379811d680675f910a5b44f	0	0	0	0	0	0	0	0	0	0	0	0	0	/home/dhl_ec/bnelissen/Slides/CD3_manuscript/CD3_slides/AAA147.CD3/AAA147.CD3.run1	255	0.7	0.06	0.7	0.06	-8.69479537034	-11.4345835176	1.87288995967	0.104586541016
0.0	3999418.0	0.0	8123.0	3999418.0	4000000.0	0.0	1.0	3.25	2.27	1.11	0.0500000000002	6.18	0.56	1.21	0.0899999999997	13.93	0.53	3.5	2.37	0.66	AAA147.CD3.X17.Y3.tile.tissue.png	74	1	2000	74	a8413752b98d679ec42abbbb99992de3	0	0	0	0	0	0	0	0	0	0	0	0	0	/home/dhl_ec/bnelissen/Slides/CD3_manuscript/CD3_slides/AAA147.CD3/AAA147.CD3.run1	255	0.7	0.06	0.7	0.06	-8.99001977417	-11.7420051917	2.93876152714	0.0457623526001
0.0	3994686.0	0.0	8694.0	3994686.0	4000000.0	0.0	1.0	3.31	2.83	1.09	0.04	5.99	0.36	0.75	0.0599999999999	9.13	0.29	2.18	1.53	0.45	AAA147.CD3.X17.Y4.tile.tissue.png	75	1	2000	75	5604a6e0a7fd91ff7f122ef16e672281	0	0	0	0	0	0	0	0	0	0	0	0	0	/home/dhl_ec/bnelissen/Slides/CD3_manuscript/CD3_slides/AAA147.CD3/AAA147.CD3.run1	255	0.7	0.06	0.7	0.06	-8.47747432268	-11.554034379	2.60804254959	0.0411184673767
0.0	3990796.0	0.0	8780.0	3990796.0	4000000.0	0.0	1.0	4.01	2.52	1.86	0.0700000000002	10.29	0.58	1.2	0.0800000000004	13.86	0.53	3.61	2.56	0.72	AAA147.CD3.X17.Y5.tile.tissue.png	76	1	2000	76	4d90de500f28aef1dfeebaeaf93f9722	0	0	0	0	0	0	0	0	0	0	0	0	0	/home/dhl_ec/bnelissen/Slides/CD3_manuscript/CD3_slides/AAA147.CD3/AAA147.CD3.run1	255	0.7	0.06	0.7	0.06	-8.12050867398	-12.0458433955	1.9695022072	0.043392720459
0.0	3999868.0	0.0	8030.0	3999868.0	4000000.0	0.0	1.0	3.52	1.82	1.08	0.04	5.98	0.36	0.72	0.0500000000002	8.75	0.28	2.11	1.47	0.47	AAA147.CD3.X17.Y6.tile.tissue.png	77	1	2000	77	c50332eb68cbc909e815424982dfc723	0	0	0	0	0	0	0	0	0	0	0	0	0	/home/dhl_ec/bnelissen/Slides/CD3_manuscript/CD3_slides/AAA147.CD3/AAA147.CD3.run1	255	0.7	0.06	0.7	0.06	-7.00314150765	-11.8280171275	1.15329805992	0.027770114171
55.0	3999334.0	40.0	8121.0	3999334.0	4000000.0	1.0	1.0	1.72	1.4	1.11	0.0500000000002	5.98	0.35	0.72	0.0599999999999	9.0	0.36	2.1	1.48	0.42	AAA147.CD3.X17.Y7.tile.tissue.png	78	1	2000	78	91fbba111bb975d06c012f2d19828a35	0	0	0	0	0	0	0	0	0	0	0	0	0	/home/dhl_ec/bnelissen/Slides/CD3_manuscript/CD3_slides/AAA147.CD3/AAA147.CD3.run1	255	0.7	0.06	0.7	0.06	-8.77623199314	-11.156101578	1.53829481505	0.0355384748535
0.0	3812144.0	0.0	11785.0	3812144.0	4000000.0	0.0	5.0	1.47	2.71	1.11	0.0500000000002	6.62	0.36	0.71	0.0600000000004	8.59	0.29	2.16	1.5	0.66	AAA147.CD3.X17.Y8.tile.tissue.png	79	1	2000	79	6d13c44c19c43a7cb28c094db748b8a3	0	0	0	0	0	0	0	0	0	0	0	0	0	/home/dhl_ec/bnelissen/Slides/CD3_manuscript/CD3_slides/AAA147.CD3/AAA147.CD3.run1	255	0.7	0.06	0.7	0.06	-7.17008503331	-11.019309196	0.927041128164	0.140673878906
209.0	1457886.0	80.0	15031.0	1457886.0	4000000.0	1.0	5.0	2.74	2.33	1.07	0.0599999999999	6.49	0.36	0.77	0.15	7.34	0.27	2.14	1.5	0.62	AAA147.CD3.X17.Y9.tile.tissue.png	80	1	2000	80	893cd93f4794ea139b786bae91b0f257	0	0	0	0	0	0	0	0	0	0	0	0	0	/home/dhl_ec/bnelissen/Slides/CD3_manuscript/CD3_slides/AAA147.CD3/AAA147.CD3.run1	255	0.7	0.06	0.7	0.06	-9.08007739426	-11.2202073325	1.1971658979	1.36214362695
0.0	0.0	0.0	0.0	0.0	4000000.0	0.0	0.0	1.48	2.47	1.07	0.0600000000004	5.26	0.46	1.47	0.34	6.6	0.23	3.23	2.47	0.64	AAA147.CD3.X18.Y0.tile.tissue.png	81	1	2000	81	c6724b838f554df011b2f625fefec2f6	0	0	0	0	0	0	0	0	0	0	0	0	0	/home/dhl_ec/bnelissen/Slides/CD3_manuscript/CD3_slides/AAA147.CD3/AAA147.CD3.run1	255	1.0	0.06	1.0	0.06	0.0	0.0	0.0	5.846752
0.0	2160280.0	0.0	7110.0	2160280.0	4000000.0	0.0	1.0	1.2	1.57	1.91	0.0799999999999	10.64	0.61	1.22	0.21	11.65	0.35	3.61	2.37	1.57	AAA147.CD3.X18.Y1.tile.tissue.png	82	1	2000	82	ffaf9c3a78854a343c764d8b65eaf3f7	0	0	0	0	0	0	0	0	0	0	0	0	0	/home/dhl_ec/bnelissen/Slides/CD3_manuscript/CD3_slides/AAA147.CD3/AAA147.CD3.run1	255	0.7	0.06	0.7	0.06	-8.6308015061	-11.4353137851	1.53283706662	0.648542359375
0.0	3998071.0	0.0	8282.0	3998071.0	4000000.0	0.0	1.0	2.74	1.54	1.16	0.0500000000002	6.17	0.56	1.24	0.0900000000001	13.16	0.47	3.3	2.51	0.67	AAA147.CD3.X18.Y2.tile.tissue.png	83	1	2000	83	ea78ae2b5da3402496c6ccb2cd4d11e5	0	0	0	0	0	0	0	0	0	0	0	0	0	/home/dhl_ec/bnelissen/Slides/CD3_manuscript/CD3_slides/AAA147.CD3/AAA147.CD3.run1	255	0.7	0.06	0.7	0.06	-8.85279486888	-11.529544388	2.58663784214	0.036181466362
85.0	3996775.0	45.0	8419.0	3996775.0	4000000.0	1.0	1.0	2.42	1.6	1.74	0.0800000000004	9.54	0.57	1.24	0.0799999999999	10.34	0.55	3.32	2.32	0.66	AAA147.CD3.X18.Y3.tile.tissue.png	84	1	2000	84	ab47e6be6ae2ed2490fc9135e3d5b8eb	0	0	0	0	0	0	0	0	0	0	0	0	0	/home/dhl_ec/bnelissen/Slides/CD3_manuscript/CD3_slides/AAA147.CD3/AAA147.CD3.run1	255	0.7	0.06	0.7	0.06	-9.65185799176	-11.7528856936	3.3240917437	0.0694709128418
0.0	3982905.0	0.0	9744.0	3982905.0	4000000.0	0.0	1.0	3.7	2.01	1.1	0.0500000000002	6.14	0.36	0.73	0.0599999999999	8.94	0.29	2.17	1.49	0.44	AAA147.CD3.X18.Y4.tile.tissue.png	85	1	2000	85	c9f12e07e450dac391d8b718ab5e0be7	0	0	0	0	0	0	0	0	0	0	0	0	0	/home/dhl_ec/bnelissen/Slides/CD3_manuscript/CD3_slides/AAA147.CD3/AAA147.CD3.run1	255	0.7	0.06	0.7	0.06	-8.68444752069	-11.5925872796	2.94491335125	0.0588466865234
0.0	3970521.0	0.0	9732.0	3970521.0	4000000.0	0.0	1.0	4.26	2.17	1.07	0.0499999999997	8.55	0.37	0.72	0.0599999999999	9.05	0.29	2.2	1.52	0.47	AAA147.CD3.X18.Y5.tile.tissue.png	86	1	2000	86	5d39ff2aa486bfafdb5eed387bece9e8	0	0	0	0	0	0	0	0	0	0	0	0	0	/home/dhl_ec/bnelissen/Slides/CD3_manuscript/CD3_slides/AAA147.CD3/AAA147.CD3.run1	255	0.7	0.06	0.7	0.06	-8.42699380269	-12.3446086956	2.06547984096	0.172910401367
0.0	3999872.0	0.0	8048.0	3999872.0	4000000.0	0.0	1.0	4.3	2.12	1.09	0.0500000000002	6.24	0.37	0.74	0.0499999999997	9.12	0.3	2.16	2.3	0.66	AAA147.CD3.X18.Y6.tile.tissue.png	87	1	2000	87	bfc671574e62c6d5c81469e952df9af0	0	0	0	0	0	0	0	0	0	0	0	0	0	/home/dhl_ec/bnelissen/Slides/CD3_manuscript/CD3_slides/AAA147.CD3/AAA147.CD3.run1	255	0.7	0.06	0.7	0.06	-7.54468086463	-11.832242616	1.05035711546	0.0334796253204
0.0	3999596.0	0.0	8090.0	3999596.0	4000000.0	0.0	1.0	3.75	1.44	1.76	0.0700000000002	9.98	0.55	1.18	0.0799999999999	12.38	0.49	3.28	2.3	0.650000000001	AAA147.CD3.X18.Y7.tile.tissue.png	88	1	2000	88	74fe9e331e52ccb1af33315eae096ba2	0	0	0	0	0	0	0	0	0	0	0	0	0	/home/dhl_ec/bnelissen/Slides/CD3_manuscript/CD3_slides/AAA147.CD3/AAA147.CD3.run1	255	0.7	0.06	0.7	0.06	0.0	-11.4311595545	1.33366770044	0.0378511946106
59.0	3061456.0	30.0	10494.0	3061456.0	4000000.0	1.0	2.0	4.2	1.82	1.1	0.0599999999999	6.86	0.38	0.76	0.11	8.86	0.33	2.21	1.53	0.41	AAA147.CD3.X18.Y8.tile.tissue.png	89	1	2000	89	fbc2c45ad91bbacf694897ba6741a990	0	0	0	0	0	0	0	0	0	0	0	0	0	/home/dhl_ec/bnelissen/Slides/CD3_manuscript/CD3_slides/AAA147.CD3/AAA147.CD3.run1	255	0.7	0.06	0.7	0.06	-8.57091750146	-11.3856183075	1.282423767	0.460218050781
0.0	0.0	0.0	0.0	0.0	4000000.0	0.0	0.0	2.2	1.66	1.76	0.0900000000001	7.12	0.28	0.84	0.21	4.45	0.12	1.95	1.53	0.35	AAA147.CD3.X18.Y9.tile.tissue.png	90	1	2000	90	84de022314717d053b9d539b0c30fdaa	0	0	0	0	0	0	0	0	0	0	0	0	0	/home/dhl_ec/bnelissen/Slides/CD3_manuscript/CD3_slides/AAA147.CD3/AAA147.CD3.run1	255	1.0	0.06	1.0	0.06	0.0	0.0	0.0	2.144292
0.0	0.0	0.0	0.0	0.0	4000000.0	0.0	0.0	2.22	1.78	1.16	0.0599999999999	5.45	0.3	0.86	0.22	4.57	0.13	1.99	1.52	0.36	AAA147.CD3.X19.Y0.tile.tissue.png	91	1	2000	91	6c92660ff1997313c6a9a3721acdaf51	0	0	0	0	0	0	0	0	0	0	0	0	0	/home/dhl_ec/bnelissen/Slides/CD3_manuscript/CD3_slides/AAA147.CD3/AAA147.CD3.run1	255	1.0	0.06	1.0	0.06	0.0	0.0	0.0	7.787855
182.0	2650333.0	95.0	8350.0	2650333.0	4000000.0	3.0	1.0	2.86	2.95	1.23	0.0499999999997	6.67	0.38	0.76	0.12	8.51	0.31	2.2	1.52	0.599999999999	AAA147.CD3.X19.Y1.tile.tissue.png	92	1	2000	92	f73c4b32011b73fc2512c93f6aafd23e	0	0	0	0	0	0	0	0	0	0	0	0	0	/home/dhl_ec/bnelissen/Slides/CD3_manuscript/CD3_slides/AAA147.CD3/AAA147.CD3.run1	255	0.7	0.06	0.7	0.06	-8.67082863978	-11.4881377595	1.86049524424	0.496100257813
0.0	3999422.0	0.0	8085.0	3999422.0	4000000.0	0.0	1.0	4.56	2.9	1.09	0.0499999999997	6.28	0.36	0.75	0.0599999999999	9.17	0.28	2.17	1.53	0.45	AAA147.CD3.X19.Y2.tile.tissue.png	93	1	2000	93	d6b02e145d42e6365a4ab08c09049ada	0	0	0	0	0	0	0	0	0	0	0	0	0	/home/dhl_ec/bnelissen/Slides/CD3_manuscript/CD3_slides/AAA147.CD3/AAA147.CD3.run1	255	0.7	0.06	0.7	0.06	-9.00631920643	-11.4921011713	2.63644431955	0.0542419490967
0.0	3997807.0	0.0	8185.0	3997807.0	4000000.0	0.0	1.0	3.47	2.31	1.17	0.0500000000002	6.28	0.56	1.21	0.0900000000001	13.03	0.3	2.18	1.53	0.45	AAA147.CD3.X19.Y3.tile.tissue.png	94	1	2000	94	a5f8084450693d2a455696f4fdbad31c	0	0	0	0	0	0	0	0	0	0	0	0	0	/home/dhl_ec/bnelissen/Slides/CD3_manuscript/CD3_slides/AAA147.CD3/AAA147.CD3.run1	255	0.7	0.06	0.7	0.06	-9.08251538021	-11.7616451587	2.64160722263	0.0679622565918
0.0	3879908.0	0.0	12984.0	3879908.0	4000000.0	0.0	1.0	1.96	1.62	1.13	0.0499999999997	9.24	0.59	1.23	0.0900000000001	13.03	0.32	2.22	1.52	0.53	AAA147.CD3.X19.Y4.tile.tissue.png	95	1	2000	95	023c3332b08bb0485d3c272451ba5ea5	0	0	0	0	0	0	0	0	0	0	0	0	0	/home/dhl_ec/bnelissen/Slides/CD3_manuscript/CD3_slides/AAA147.CD3/AAA147.CD3.run1	255	0.7	0.06	0.7	0.06	-8.70428277188	-11.9182302453	2.74209393552	0.164570542969
25066.0	3960167.0	6267.0	9465.0	3960167.0	4000000.0	129.0	1.0	3.23	2.11	1.11	0.0500000000002	6.74	0.37	0.74	0.0599999999999	10.11	0.39	2.22	1.53	0.41	AAA147.CD3.X19.Y5.tile.tissue.png	96	1	2000	96	fa447c4461900bf81b1e3038a995366c	0	0	0	0	0	0	0	0	0	0	0	0	0	/home/dhl_ec/bnelissen/Slides/CD3_manuscript/CD3_slides/AAA147.CD3/AAA147.CD3.run1	255	0.7	0.06	0.7	0.06	-9.25664710836	-12.6737136512	1.16177760893	0.413639481445
0.0	4000000.0	0.0	7996.0	4000000.0	4000000.0	0.0	1.0	2.75	2.17	1.3	0.0600000000004	6.44	0.29	0.74	0.0500000000002	8.39	0.29	2.17	1.53	0.48	AAA147.CD3.X19.Y6.tile.tissue.png	97	1	2000	97	e3dd7f8837a6b4bd0f01dc9f6f4db7de	0	0	0	0	0	0	0	0	0	0	0	0	0	/home/dhl_ec/bnelissen/Slides/CD3_manuscript/CD3_slides/AAA147.CD3/AAA147.CD3.run1	255	0.7	0.06	0.7	0.06	0.0	-11.7739894614	0.7501140625	0.0151550211978
0.0	3999970.0	0.0	8008.0	3999970.0	4000000.0	0.0	1.0	1.98	1.08	1.14	0.0599999999999	6.55	0.37	0.74	0.0599999999999	9.22	0.29	2.13	1.49	0.58	AAA147.CD3.X19.Y7.tile.tissue.png	98	1	2000	98	b62fff02897932bb01e37aea423aff10	0	0	0	0	0	0	0	0	0	0	0	0	0	/home/dhl_ec/bnelissen/Slides/CD3_manuscript/CD3_slides/AAA147.CD3/AAA147.CD3.run1	255	0.7	0.06	0.7	0.06	-7.90847006217	-11.2227089336	0.633525640111	0.0380519367962
59.0	1480265.0	30.0	12814.0	1480265.0	4000000.0	1.0	5.0	0.92	2.23	1.09	0.0599999999999	7.03	0.38	0.79	0.16	7.88	0.27	2.18	1.52	0.8	AAA147.CD3.X19.Y8.tile.tissue.png	99	1	2000	99	8d4f4454f76b025899874f39ed063fc4	0	0	0	0	0	0	0	0	0	0	0	0	0	/home/dhl_ec/bnelissen/Slides/CD3_manuscript/CD3_slides/AAA147.CD3/AAA147.CD3.run1	255	0.7	0.06	0.7	0.06	-8.38026492313	-11.1988520507	1.14432532254	1.21301056836
0.0	0.0	0.0	0.0	0.0	4000000.0	0.0	0.0	2.13	2.98	1.14	0.0599999999999	5.7	0.3	0.88	0.22	4.72	0.13	1.99	1.55	0.46	AAA147.CD3.X2.Y10.tile.tissue.png	100	1	2000	100	7233dd3c2b773faf2721b49843a6ae29	0	0	0	0	0	0	0	0	0	0	0	0	0	/home/dhl_ec/bnelissen/Slides/CD3_manuscript/CD3_slides/AAA147.CD3/AAA147.CD3.run1	255	1.0	0.06	1.0	0.06	0.0	0.0	0.0	5.0331355
0.0	0.0	0.0	0.0	0.0	4000000.0	0.0	0.0	2.38	1.43	1.5	0.0599999999999	6.48	0.3	0.9	0.22	4.71	0.13	2.02	1.52	0.49	AAA147.CD3.X2.Y2.tile.tissue.png	101	1	2000	101	edc1fab9f155a5c9cdc5553be501bc58	0	0	0	0	0	0	0	0	0	0	0	0	0	/home/dhl_ec/bnelissen/Slides/CD3_manuscript/CD3_slides/AAA147.CD3/AAA147.CD3.run1	255	1.0	0.06	1.0	0.06	0.0	-11.7948389656	0.0	0.855178664404
0.0	943769.0	0.0	6859.0	943769.0	4000000.0	0.0	4.0	0.85	2.32	1.1	0.0599999999999	8.49	0.38	0.8	0.2	7.64	0.24	2.34	1.53	0.89	AAA147.CD3.X2.Y3.tile.tissue.png	102	1	2000	102	5cddd87336de2ef6bc58e610e387614d	0	0	0	0	0	0	0	0	0	0	0	0	0	/home/dhl_ec/bnelissen/Slides/CD3_manuscript/CD3_slides/AAA147.CD3/AAA147.CD3.run1	255	0.7	0.06	0.7	0.06	-8.77858438138	-11.2422133575	2.61287073637	1.82898075293
60.0	3631695.0	32.0	14273.0	3631695.0	4000000.0	1.0	3.0	2.54	1.91	1.13	0.0499999999997	8.08	0.39	0.75	0.0799999999999	9.47	0.42	2.9	1.75	0.74	AAA147.CD3.X2.Y4.tile.tissue.png	103	1	2000	103	ff98e3f4cacfcdae66a347b9b7218d53	0	0	0	0	0	0	0	0	0	0	0	0	0	/home/dhl_ec/bnelissen/Slides/CD3_manuscript/CD3_slides/AAA147.CD3/AAA147.CD3.run1	255	0.7	0.06	0.7	0.06	-8.9358868354	-11.2296163163	2.3217105363	0.191105976563
0.0	3996337.0	0.0	8495.0	3996337.0	4000000.0	0.0	1.0	2.34	1.32	1.37	0.0500000000002	6.91	0.45	1.22	0.0799999999999	9.32	0.31	2.38	2.5	0.65	AAA147.CD3.X2.Y5.tile.tissue.png	104	1	2000	104	ababee72643efb2e2ef04f690bd6174c	0	0	0	0	0	0	0	0	0	0	0	0	0	/home/dhl_ec/bnelissen/Slides/CD3_manuscript/CD3_slides/AAA147.CD3/AAA147.CD3.run1	255	0.7	0.06	0.7	0.06	-8.14528075044	-11.6647796538	2.45247511402	0.0562107717285
0.0	3999625.0	0.0	8042.0	3999625.0	4000000.0	0.0	1.0	2.74	1.35	1.19	0.0500000000002	6.58	0.38	0.74	0.0599999999999	9.31	0.38	2.3	1.53	0.44	AAA147.CD3.X2.Y6.tile.tissue.png	105	1	2000	105	c2d2feb99b7e77a288e3d46d1e18b50b	0	0	0	0	0	0	0	0	0	0	0	0	0	/home/dhl_ec/bnelissen/Slides/CD3_manuscript/CD3_slides/AAA147.CD3/AAA147.CD3.run1	255	0.7	0.06	0.7	0.06	-7.9735644349	-12.1312238996	0.954906880226	0.0379811718445
0.0	3999213.0	0.0	8104.0	3999213.0	4000000.0	0.0	1.0	0.83	1.99	1.15	0.0499999999997	6.66	0.44	0.74	0.0699999999997	9.36	0.3	2.38	1.53	0.63	AAA147.CD3.X2.Y7.tile.tissue.png	106	1	2000	106	e648f3c6a99fbe171be5cd0510497f3b	0	0	0	0	0	0	0	0	0	0	0	0	0	/home/dhl_ec/bnelissen/Slides/CD3_manuscript/CD3_slides/AAA147.CD3/AAA147.CD3.run1	255	0.7	0.06	0.7	0.06	0.0	-11.2696525517	1.77209065884	0.035766701416
0.0	3999030.0	0.0	8159.0	3999030.0	4000000.0	0.0	1.0	1.09	1.78	1.13	0.0599999999999	6.61	0.38	0.74	0.0599999999999	9.43	0.31	2.19	1.52	0.6	AAA147.CD3.X2.Y8.tile.tissue.png	107	1	2000	107	687134645d45e84c830c19d3675fa6e7	0	0	0	0	0	0	0	0	0	0	0	0	0	/home/dhl_ec/bnelissen/Slides/CD3_manuscript/CD3_slides/AAA147.CD3/AAA147.CD3.run1	255	0.7	0.06	0.7	0.06	-6.38173493931	-12.0318414009	1.4002668147	0.0589047905579
0.0	3395508.0	0.0	8674.0	3395508.0	4000000.0	0.0	1.0	2.62	2.92	1.23	0.0599999999999	7.91	0.57	1.02	0.12	8.1	0.28	2.23	2.21	0.61	AAA147.CD3.X2.Y9.tile.tissue.png	108	1	2000	108	8bb8483406ed0a6483b22eac3b53fa87	0	0	0	0	0	0	0	0	0	0	0	0	0	/home/dhl_ec/bnelissen/Slides/CD3_manuscript/CD3_slides/AAA147.CD3/AAA147.CD3.run1	255	0.7	0.06	0.7	0.06	0.0	-11.2590687376	0.319391936346	0.256695882812
52.0	2003.0	36.0	222.0	2003.0	4000000.0	1.0	1.0	4.14	2.09	1.13	0.0600000000004	6.87	0.39	0.85	0.22	7.1	0.27	2.35	1.52	0.53	AAA147.CD3.X20.Y0.tile.tissue.png	109	1	2000	109	9658d3811c35a9de4acb73da01e3487c	0	0	0	0	0	0	0	0	0	0	0	0	0	/home/dhl_ec/bnelissen/Slides/CD3_manuscript/CD3_slides/AAA147.CD3/AAA147.CD3.run1	255	0.7	0.06	0.7	0.06	-9.68653349519	-12.3640953175	6.08819844004	2.27591240788
8521.0	3290806.0	3514.0	11086.0	3290806.0	4000000.0	79.0	1.0	3.68	3.37	1.6	0.0699999999997	8.14	0.38	0.74	0.1	10.57	0.43	2.2	1.53	0.420000000001	AAA147.CD3.X20.Y1.tile.tissue.png	110	1	2000	110	ee0e500caf0296b07d646233e9c458ca	0	0	0	0	0	0	0	0	0	0	0	0	0	/home/dhl_ec/bnelissen/Slides/CD3_manuscript/CD3_slides/AAA147.CD3/AAA147.CD3.run1	255	0.7	0.06	0.7	0.06	-8.83154562152	-11.9732627085	1.56810593732	0.46091740625
0.0	3998363.0	0.0	8238.0	3998363.0	4000000.0	0.0	1.0	4.0	2.79	1.31	0.0699999999997	7.18	0.41	0.75	0.0600000000004	10.7	0.35	2.49	1.54	0.66	AAA147.CD3.X20.Y2.tile.tissue.png	111	1	2000	111	9ca59657eb5b0d8f1d49ef78b15c3d2f	0	0	0	0	0	0	0	0	0	0	0	0	0	/home/dhl_ec/bnelissen/Slides/CD3_manuscript/CD3_slides/AAA147.CD3/AAA147.CD3.run1	255	0.7	0.06	0.7	0.06	-8.72567791801	-11.8331338904	1.79992351555	0.0527094627151
0.0	3994562.0	0.0	8608.0	3994562.0	4000000.0	0.0	1.0	3.68	2.27	1.14	0.0500000000002	6.56	0.42	0.74	0.0700000000002	9.27	0.46	2.33	1.53	0.62	AAA147.CD3.X20.Y3.tile.tissue.png	112	1	2000	112	7e2e00cdedb90e7ed49c13728f2b9a6a	0	0	0	0	0	0	0	0	0	0	0	0	0	/home/dhl_ec/bnelissen/Slides/CD3_manuscript/CD3_slides/AAA147.CD3/AAA147.CD3.run1	255	0.7	0.06	0.7	0.06	-8.57137831282	-11.8158341985	1.46962181279	0.0477086988525
0.0	3952504.0	0.0	9856.0	3952504.0	4000000.0	0.0	1.0	3.74	3.21	1.16	0.0500000000002	6.57	0.37	0.73	0.0700000000002	9.19	0.3	2.31	1.53	0.43	AAA147.CD3.X20.Y4.tile.tissue.png	113	1	2000	113	1336c74cbc57ecbfc688502d60d37dac	0	0	0	0	0	0	0	0	0	0	0	0	0	/home/dhl_ec/bnelissen/Slides/CD3_manuscript/CD3_slides/AAA147.CD3/AAA147.CD3.run1	255	0.7	0.06	0.7	0.06	-7.75263013288	-11.4964513255	0.916513897199	0.0920046230469
0.0	3941330.0	0.0	9881.0	3941330.0	4000000.0	0.0	2.0	3.02	2.03	1.14	0.0500000000002	7.48	0.37	0.74	0.0599999999999	9.18	0.3	2.31	1.53	0.43	AAA147.CD3.X20.Y5.tile.tissue.png	114	1	2000	114	959e7b797d1bbbf5cdd3e3dbf9267ff7	0	0	0	0	0	0	0	0	0	0	0	0	0	/home/dhl_ec/bnelissen/Slides/CD3_manuscript/CD3_slides/AAA147.CD3/AAA147.CD3.run1	255	0.7	0.06	0.7	0.06	-7.72302135939	-11.7646899896	0.744860880935	0.0708544023437
0.0	4000000.0	0.0	7996.0	4000000.0	4000000.0	0.0	1.0	4.11	2.31	1.14	0.0500000000002	5.95	0.36	0.74	0.0499999999997	9.23	0.31	2.17	1.53	0.43	AAA147.CD3.X20.Y6.tile.tissue.png	115	1	2000	115	ed3d3052f28478efff392f4429c6a91d	0	0	0	0	0	0	0	0	0	0	0	0	0	/home/dhl_ec/bnelissen/Slides/CD3_manuscript/CD3_slides/AAA147.CD3/AAA147.CD3.run1	255	0.7	0.06	0.7	0.06	-7.75038476178	0.0	0.409123791571	0.0126731435547
1093.0	3999857.0	441.0	8012.0	3999857.0	4000000.0	11.0	1.0	5.55	2.17	1.24	0.0500000000002	7.03	0.38	0.74	0.0599999999999	9.61	0.38	2.17	1.53	0.42	AAA147.CD3.X20.Y7.tile.tissue.png	116	1	2000	116	2380f78de5d1f97adf3724b2fd1bff86	0	0	0	0	0	0	0	0	0	0	0	0	0	/home/dhl_ec/bnelissen/Slides/CD3_manuscript/CD3_slides/AAA147.CD3/AAA147.CD3.run1	255	0.7	0.06	0.7	0.06	-7.47340638258	-10.6178586843	0.509623244301	0.0539502271099
220.0	470642.0	104.0	6914.0	470642.0	4000000.0	2.0	3.0	3.36	2.91	1.18	0.0599999999999	7.17	0.38	0.83	0.2	6.95	0.23	2.11	1.53	0.36	AAA147.CD3.X20.Y8.tile.tissue.png	117	1	2000	117	e639ebcdb93dc6af58339d2c0b82de91	0	0	0	0	0	0	0	0	0	0	0	0	0	/home/dhl_ec/bnelissen/Slides/CD3_manuscript/CD3_slides/AAA147.CD3/AAA147.CD3.run1	255	0.7	0.06	0.7	0.06	-7.75291058449	-11.1707621528	1.07278207247	1.45858388184
0.0	0.0	0.0	0.0	0.0	4000000.0	0.0	0.0	3.66	2.53	1.14	0.0599999999999	5.76	0.46	0.94	0.22	4.64	0.2	2.38	1.52	0.43	AAA147.CD3.X21.Y0.tile.tissue.png	118	1	2000	118	fca10d940a85016706766ff1fb6bf580	0	0	0	0	0	0	0	0	0	0	0	0	0	/home/dhl_ec/bnelissen/Slides/CD3_manuscript/CD3_slides/AAA147.CD3/AAA147.CD3.run1	255	1.0	0.06	1.0	0.06	0.0	0.0	0.0	3.8557515
2663.0	2159802.0	1049.0	8757.0	2159802.0	4000000.0	22.0	3.0	4.22	3.33	1.14	0.0599999999999	7.17	0.38	0.76	0.14	8.41	0.31	2.18	1.52	0.45	AAA147.CD3.X21.Y1.tile.tissue.png	119	1	2000	119	423b2e53b922e13eba3e88386670e4b5	0	0	0	0	0	0	0	0	0	0	0	0	0	/home/dhl_ec/bnelissen/Slides/CD3_manuscript/CD3_slides/AAA147.CD3/AAA147.CD3.run1	255	0.7	0.06	0.7	0.06	-9.21356051618	-11.7094127757	2.44940043636	0.700513640625
0.0	3996070.0	0.0	8618.0	3996070.0	4000000.0	0.0	1.0	2.73	3.29	1.22	0.0499999999997	6.58	0.38	0.75	0.0599999999999	9.23	0.3	2.23	2.21	0.63	AAA147.CD3.X21.Y2.tile.tissue.png	120	1	2000	120	ef583844ab1b933eb496719e0518c841	0	0	0	0	0	0	0	0	0	0	0	0	0	/home/dhl_ec/bnelissen/Slides/CD3_manuscript/CD3_slides/AAA147.CD3/AAA147.CD3.run1	255	0.7	0.06	0.7	0.06	-9.07949598535	-11.9246963965	2.64434970298	0.0588370716553
0.0	3996103.0	0.0	8530.0	3996103.0	4000000.0	0.0	1.0	3.41	2.39	1.16	0.0599999999999	6.63	0.54	1.23	0.0799999999999	9.45	0.46	2.29	1.53	0.5	AAA147.CD3.X21.Y3.tile.tissue.png	121	1	2000	121	88e611b63ee6911483f6300bfba6bc4b	0	0	0	0	0	0	0	0	0	0	0	0	0	/home/dhl_ec/bnelissen/Slides/CD3_manuscript/CD3_slides/AAA147.CD3/AAA147.CD3.run1	255	0.7	0.06	0.7	0.06	-8.59035251682	-11.7521055764	1.57270193611	0.0504210133667
0.0	3997501.0	0.0	8233.0	3997501.0	4000000.0	0.0	1.0	2.92	1.89	1.19	0.0500000000002	6.62	0.55	0.75	0.0700000000002	9.22	0.469999999999	2.29	1.53	0.42	AAA147.CD3.X21.Y4.tile.tissue.png	122	1	2000	122	a77df7aa230787eb51f307088f4c252e	0	0	0	0	0	0	0	0	0	0	0	0	0	/home/dhl_ec/bnelissen/Slides/CD3_manuscript/CD3_slides/AAA147.CD3/AAA147.CD3.run1	255	0.7	0.06	0.7	0.06	-7.40781417922	-11.877312694	1.42980902437	0.0517810812988
0.0	3999628.0	0.0	8036.0	3999628.0	4000000.0	0.0	1.0	3.15	3.39	1.14	0.0500000000002	6.57	0.38	0.74	0.0599999999999	9.23	0.32	2.17	1.53	0.43	AAA147.CD3.X21.Y5.tile.tissue.png	123	1	2000	123	ec7a24740e5d20f870ee227274d6dc76	0	0	0	0	0	0	0	0	0	0	0	0	0	/home/dhl_ec/bnelissen/Slides/CD3_manuscript/CD3_slides/AAA147.CD3/AAA147.CD3.run1	255	0.7	0.06	0.7	0.06	-8.33180167069	-11.623924102	0.673286722676	0.0195998084717
0.0	3999989.0	0.0	8000.0	3999989.0	4000000.0	0.0	1.0	3.19	2.43	1.2	0.0500000000002	6.59	0.38	0.75	0.0700000000002	9.28	0.29	2.18	1.53	0.43	AAA147.CD3.X21.Y6.tile.tissue.png	124	1	2000	124	8a24703a343c87438c262580342ad67f	0	0	0	0	0	0	0	0	0	0	0	0	0	/home/dhl_ec/bnelissen/Slides/CD3_manuscript/CD3_slides/AAA147.CD3/AAA147.CD3.run1	255	0.7	0.06	0.7	0.06	-7.15185849704	-8.63844540655	0.250745586051	0.0159661565874
0.0	3373929.0	0.0	8328.0	3373929.0	4000000.0	0.0	1.0	3.32	2.56	1.15	0.0500000000002	6.94	0.37	0.75	0.0900000000001	8.89	0.42	3.44	2.6	0.62	AAA147.CD3.X21.Y7.tile.tissue.png	125	1	2000	125	f535e2b692af4c8704eb3f99ed9aa866	0	0	0	0	0	0	0	0	0	0	0	0	0	/home/dhl_ec/bnelissen/Slides/CD3_manuscript/CD3_slides/AAA147.CD3/AAA147.CD3.run1	255	0.7	0.06	0.7	0.06	-6.12188425328	-10.5110918982	0.36347223081	0.14048346875
0.0	5440.0	0.0	362.0	5440.0	4000000.0	0.0	1.0	4.49	2.58	1.86	0.0799999999999	10.73	0.56	1.47	0.41	8.15	0.22	3.35	2.54	0.54	AAA147.CD3.X21.Y8.tile.tissue.png	126	1	2000	126	407c34cde6e2874de5db40ddfb9c3de0	0	0	0	0	0	0	0	0	0	0	0	0	0	/home/dhl_ec/bnelissen/Slides/CD3_manuscript/CD3_slides/AAA147.CD3/AAA147.CD3.run1	255	0.7	0.06	0.7	0.06	0.0	-11.8225613513	3.57877664005	2.06438840274
0.0	91017.0	0.0	2452.0	91017.0	4000000.0	0.0	2.0	3.14	1.43	1.77	0.0799999999999	10.02	0.56	1.4	0.32	8.7	0.22	3.16	2.33	0.55	AAA147.CD3.X22.Y1.tile.tissue.png	127	1	2000	127	92d1d38645a5906fb712d0712df9fe06	0	0	0	0	0	0	0	0	0	0	0	0	0	/home/dhl_ec/bnelissen/Slides/CD3_manuscript/CD3_slides/AAA147.CD3/AAA147.CD3.run1	255	0.7	0.06	0.7	0.06	-8.33311459886	-11.4646079881	2.02511104868	1.39891295313
0.0	2246379.0	0.0	8639.0	2246379.0	4000000.0	0.0	1.0	1.37	2.7	1.77	0.0900000000001	9.78	0.56	1.23	0.19	11.05	0.36	3.33	2.31	0.63	AAA147.CD3.X22.Y2.tile.tissue.png	128	1	2000	128	c2a56ca17cfb08db5aa39721c009ee86	0	0	0	0	0	0	0	0	0	0	0	0	0	/home/dhl_ec/bnelissen/Slides/CD3_manuscript/CD3_slides/AAA147.CD3/AAA147.CD3.run1	255	0.7	0.06	0.7	0.06	-9.02115512288	-11.2253370795	2.57192866186	1.18581773828
0.0	3984059.0	0.0	9678.0	3984059.0	4000000.0	0.0	1.0	1.37	2.65	1.77	0.0700000000002	9.83	0.57	1.2	0.0899999999997	12.88	0.48	3.32	2.32	0.650000000001	AAA147.CD3.X22.Y3.tile.tissue.png	129	1	2000	129	2ce0a933287974ed82dc6420f8c4420b	0	0	0	0	0	0	0	0	0	0	0	0	0	/home/dhl_ec/bnelissen/Slides/CD3_manuscript/CD3_slides/AAA147.CD3/AAA147.CD3.run1	255	0.7	0.06	0.7	0.06	-8.87812370855	-11.4135149289	1.78281019934	0.0538568588867
0.0	3990938.0	0.0	8965.0	3990938.0	4000000.0	0.0	1.0	2.13	3.68	1.78	0.0700000000002	9.68	0.56	1.2	0.0900000000001	12.97	0.48	3.3	2.29	0.65	AAA147.CD3.X22.Y4.tile.tissue.png	130	1	2000	130	b495de2168ffce456d8c10d143917829	0	0	0	0	0	0	0	0	0	0	0	0	0	/home/dhl_ec/bnelissen/Slides/CD3_manuscript/CD3_slides/AAA147.CD3/AAA147.CD3.run1	255	0.7	0.06	0.7	0.06	-8.78888171808	-10.8776181086	1.815704299	0.047167175293
0.0	3999986.0	0.0	8002.0	3999986.0	4000000.0	0.0	1.0	1.77	3.91	1.76	0.0700000000006	9.59	0.56	1.19	0.0799999999999	12.92	0.48	3.31	2.31	0.64	AAA147.CD3.X22.Y5.tile.tissue.png	131	1	2000	131	d77ab32ba9a168c0f44c142b872cec90	0	0	0	0	0	0	0	0	0	0	0	0	0	/home/dhl_ec/bnelissen/Slides/CD3_manuscript/CD3_slides/AAA147.CD3/AAA147.CD3.run1	255	0.7	0.06	0.7	0.06	-7.98564038956	-11.3875280758	0.516075224625	0.0226680824928
0.0	3959077.0	0.0	9212.0	3959077.0	4000000.0	0.0	1.0	1.24	1.71	1.77	0.0699999999997	9.78	0.58	1.2	0.0900000000001	11.51	0.46	3.3	2.32	0.62	AAA147.CD3.X22.Y6.tile.tissue.png	132	1	2000	132	3c192826a0f6c46261e9205a18c9a507	0	0	0	0	0	0	0	0	0	0	0	0	0	/home/dhl_ec/bnelissen/Slides/CD3_manuscript/CD3_slides/AAA147.CD3/AAA147.CD3.run1	255	0.7	0.06	0.7	0.06	0.0	-11.5656378376	0.378244095783	0.0936614008789
0.0	2291552.0	0.0	10327.0	2291552.0	4000000.0	0.0	1.0	1.21	2.16	1.76	0.0799999999999	10.07	0.570000000001	1.19	0.18	10.53	0.36	3.27	2.3	0.609999999999	AAA147.CD3.X22.Y7.tile.tissue.png	133	1	2000	133	ec4cbaa2bec818a21a1ee263a34bbda1	0	0	0	0	0	0	0	0	0	0	0	0	0	/home/dhl_ec/bnelissen/Slides/CD3_manuscript/CD3_slides/AAA147.CD3/AAA147.CD3.run1	255	0.7	0.06	0.7	0.06	-6.83449775667	-10.7590401997	0.88311066524	0.416988871094
0.0	28052.0	0.0	900.0	28052.0	4000000.0	0.0	1.0	1.13	2.04	1.79	0.0799999999999	9.84	0.57	1.41	0.32	7.98	0.22	3.12	2.29	0.55	AAA147.CD3.X23.Y2.tile.tissue.png	134	1	2000	134	e8cf4142b95d61c855cdac9143f9f873	0	0	0	0	0	0	0	0	0	0	0	0	0	/home/dhl_ec/bnelissen/Slides/CD3_manuscript/CD3_slides/AAA147.CD3/AAA147.CD3.run1	255	0.7	0.06	0.7	0.06	0.0	-11.2820371094	1.8090691506	2.09762110812
0.0	2401564.0	0.0	8573.0	2401564.0	4000000.0	0.0	2.0	1.25	2.48	1.77	0.0799999999999	9.96	0.57	1.24	0.18	10.12	0.36	3.31	2.3	0.609999999999	AAA147.CD3.X23.Y3.tile.tissue.png	135	1	2000	135	fb8bd68dd920e869dcf155a89ce09862	0	0	0	0	0	0	0	0	0	0	0	0	0	/home/dhl_ec/bnelissen/Slides/CD3_manuscript/CD3_slides/AAA147.CD3/AAA147.CD3.run1	255	0.7	0.06	0.7	0.06	0.0	-11.0348983668	1.80797284603	1.01439400977
0.0	3999597.0	0.0	8052.0	3999597.0	4000000.0	0.0	1.0	1.28	1.79	1.76	0.0699999999997	9.62	0.570000000001	1.21	0.0799999999999	11.58	0.48	3.27	2.3	0.780000000001	AAA147.CD3.X23.Y4.tile.tissue.png	136	1	2000	136	8f3a3d410d915563e9b4e189b0cd1c8e	0	0	0	0	0	0	0	0	0	0	0	0	0	/home/dhl_ec/bnelissen/Slides/CD3_manuscript/CD3_slides/AAA147.CD3/AAA147.CD3.run1	255	0.7	0.06	0.7	0.06	0.0	-11.439786854	1.78649161403	0.0361652379456
0.0	3999772.0	0.0	8024.0	3999772.0	4000000.0	0.0	1.0	1.9	1.77	1.77	0.0599999999995	9.61	0.570000000001	1.2	0.0900000000001	11.58	0.47	3.27	2.29	0.869999999999	AAA147.CD3.X23.Y5.tile.tissue.png	137	1	2000	137	eac1baafb1bc4453b4cc5d7144c605b7	0	0	0	0	0	0	0	0	0	0	0	0	0	/home/dhl_ec/bnelissen/Slides/CD3_manuscript/CD3_slides/AAA147.CD3/AAA147.CD3.run1	255	0.7	0.06	0.7	0.06	0.0	-11.488856572	0.4585131665	0.0107130065401
0.0	4000000.0	0.0	7996.0	4000000.0	4000000.0	0.0	1.0	3.0	2.8	1.76	0.0699999999997	9.47	0.469999999999	1.19	0.0699999999997	11.58	0.47	3.27	2.3	0.63	AAA147.CD3.X23.Y6.tile.tissue.png	138	1	2000	138	52a2838112397905648c5e284b75fa93	0	0	0	0	0	0	0	0	0	0	0	0	0	/home/dhl_ec/bnelissen/Slides/CD3_manuscript/CD3_slides/AAA147.CD3/AAA147.CD3.run1	255	0.7	0.06	0.7	0.06	0.0	-10.2669709156	0.2171565625	0.0255589688988
114.0	1347683.0	79.0	7267.0	1347683.0	4000000.0	2.0	1.0	1.31	2.78	1.78	0.0799999999999	10.33	0.58	1.45	0.309999999999	12.44	0.39	3.61	2.54	0.580000000001	AAA147.CD3.X23.Y7.tile.tissue.png	139	1	2000	139	ca31651ac8ad2623a331a405d722248b	0	0	0	0	0	0	0	0	0	0	0	0	0	/home/dhl_ec/bnelissen/Slides/CD3_manuscript/CD3_slides/AAA147.CD3/AAA147.CD3.run1	255	0.7	0.06	0.7	0.06	-8.22042676302	-11.4092708548	1.38367596336	1.11554508594
0.0	28497.0	0.0	964.0	28497.0	4000000.0	0.0	1.0	1.12	1.57	1.87	0.0900000000001	10.4	0.620000000001	1.38	0.21	8.07	0.219999999999	3.55	3.19	0.549999999999	AAA147.CD3.X24.Y3.tile.tissue.png	140	1	2000	140	af1ffc86be3a5114519ea4dd781134f2	0	0	0	0	0	0	0	0	0	0	0	0	0	/home/dhl_ec/bnelissen/Slides/CD3_manuscript/CD3_slides/AAA147.CD3/AAA147.CD3.run1	255	0.7	0.06	0.7	0.06	0.0	-10.7006712115	1.56200447087	2.82891248566
0.0	3087123.0	0.0	8086.0	3087123.0	4000000.0	0.0	1.0	1.49	1.94	1.9	0.0699999999997	10.45	0.63	1.45	0.14	12.45	0.43	3.52	2.31	0.639999999999	AAA147.CD3.X24.Y4.tile.tissue.png	141	1	2000	141	0ee9daf8e8b4e5d2a4452a5dad42f44c	0	0	0	0	0	0	0	0	0	0	0	0	0	/home/dhl_ec/bnelissen/Slides/CD3_manuscript/CD3_slides/AAA147.CD3/AAA147.CD3.run1	255	0.7	0.06	0.7	0.06	0.0	-10.1094857725	0.993339834532	0.228418109375
0.0	3999898.0	0.0	8026.0	3999898.0	4000000.0	0.0	1.0	1.68	2.37	1.09	0.0500000000002	6.29	0.559999999999	1.19	0.0799999999999	13.62	0.56	3.38	2.3	0.900000000001	AAA147.CD3.X24.Y5.tile.tissue.png	142	1	2000	142	5cd92f807d1aa4fa624730802b024193	0	0	0	0	0	0	0	0	0	0	0	0	0	/home/dhl_ec/bnelissen/Slides/CD3_manuscript/CD3_slides/AAA147.CD3/AAA147.CD3.run1	255	0.7	0.06	0.7	0.06	-7.25600544763	-10.7592112861	0.465488655929	0.014170522763
0.0	3036959.0	0.0	8118.0	3036959.0	4000000.0	0.0	1.0	3.87	3.22	1.1	0.0500000000002	6.73	0.370000000001	0.74	0.14	12.23	0.41	3.37	2.57	0.630000000001	AAA147.CD3.X24.Y6.tile.tissue.png	143	1	2000	143	ceec04a25b9a1c66a86e9876a9688719	0	0	0	0	0	0	0	0	0	0	0	0	0	/home/dhl_ec/bnelissen/Slides/CD3_manuscript/CD3_slides/AAA147.CD3/AAA147.CD3.run1	255	0.7	0.06	0.7	0.06	-7.26179633168	-10.3245089755	0.430377188094	0.136296074219
0.0	166885.0	0.0	1967.0	166885.0	4000000.0	0.0	1.0	3.88	2.36	1.11	0.0599999999995	6.64	0.38	0.86	0.21	8.13	0.22	3.19	2.47	0.56	AAA147.CD3.X24.Y7.tile.tissue.png	144	1	2000	144	30e9ff7996e9471ae8f5edc55fd503db	0	0	0	0	0	0	0	0	0	0	0	0	0	/home/dhl_ec/bnelissen/Slides/CD3_manuscript/CD3_slides/AAA147.CD3/AAA147.CD3.run1	255	0.7	0.06	0.7	0.06	0.0	-11.1863335603	1.83456796596	2.48439439722
57.0	1659341.0	37.0	6836.0	1659341.0	4000000.0	1.0	1.0	2.72	3.13	1.11	0.0899999999992	9.32	0.37	1.22	0.23	11.51	0.42	3.32	2.34	0.599999999999	AAA147.CD3.X25.Y4.tile.tissue.png	145	1	2000	145	d5f7a2cc25ed054065e83ead9d14f21f	0	0	0	0	0	0	0	0	0	0	0	0	0	/home/dhl_ec/bnelissen/Slides/CD3_manuscript/CD3_slides/AAA147.CD3/AAA147.CD3.run1	255	0.7	0.06	0.7	0.06	-8.16943853355	-10.8516712569	0.666282820187	0.777451964844
0.0	3769430.0	0.0	8884.0	3769430.0	4000000.0	0.0	1.0	3.6	4.2	1.16	0.0500000000002	6.66	0.38	1.19	0.0900000000001	13.69	0.459999999999	3.69	2.37	0.64	AAA147.CD3.X25.Y5.tile.tissue.png	146	1	2000	146	19d55f270afd19271a45562d1d852b4d	0	0	0	0	0	0	0	0	0	0	0	0	0	/home/dhl_ec/bnelissen/Slides/CD3_manuscript/CD3_slides/AAA147.CD3/AAA147.CD3.run1	255	0.7	0.06	0.7	0.06	-7.84022414415	-10.7463936221	0.590396610562	0.0708641699219
0.0	416544.0	0.0	4060.0	416544.0	4000000.0	0.0	1.0	4.41	3.82	1.78	0.0799999999999	11.22	0.56	1.29	0.31	12.26	0.28	3.88	2.47	0.6	AAA147.CD3.X25.Y6.tile.tissue.png	147	1	2000	147	b0e6b6d38d52a2252a53b25ce96b5d42	0	0	0	0	0	0	0	0	0	0	0	0	0	/home/dhl_ec/bnelissen/Slides/CD3_manuscript/CD3_slides/AAA147.CD3/AAA147.CD3.run1	255	0.7	0.06	0.7	0.06	-7.92049449813	-11.0175213633	0.533722228003	3.36747256934
0.0	725528.0	0.0	5860.0	725528.0	4000000.0	0.0	2.0	1.61	2.37	1.11	0.0600000000004	6.56	0.57	1.49	0.36	11.17	0.450000000001	3.43	2.53	0.59	AAA147.CD3.X26.Y4.tile.tissue.png	148	1	2000	148	10be94576d295490a98e3a1b11363fff	0	0	0	0	0	0	0	0	0	0	0	0	0	/home/dhl_ec/bnelissen/Slides/CD3_manuscript/CD3_slides/AAA147.CD3/AAA147.CD3.run1	255	0.7	0.06	0.7	0.06	-8.83722568977	-11.6696082847	1.20747568575	1.47449160156
276.0	1542118.0	140.0	8273.0	1542118.0	4000000.0	4.0	5.0	3.53	3.78	1.79	0.0899999999992	11.12	0.57	1.44	0.25	11.47	0.41	3.4	3.08	0.59	AAA147.CD3.X26.Y5.tile.tissue.png	149	1	2000	149	ceafc1da766740a0e53f98b214913558	0	0	0	0	0	0	0	0	0	0	0	0	0	/home/dhl_ec/bnelissen/Slides/CD3_manuscript/CD3_slides/AAA147.CD3/AAA147.CD3.run1	255	0.7	0.06	0.7	0.06	-8.7693867343	-11.2321303025	1.02373388584	1.44609585742
0.0	0.0	0.0	0.0	0.0	4000000.0	0.0	0.0	3.62	2.65	1.16	0.0599999999995	6.18	0.3	0.889999999999	0.22	6.58	0.21	3.05	2.73	0.67	AAA147.CD3.X26.Y6.tile.tissue.png	150	1	2000	150	01487081f813443f8be242bbf7352f99	0	0	0	0	0	0	0	0	0	0	0	0	0	/home/dhl_ec/bnelissen/Slides/CD3_manuscript/CD3_slides/AAA147.CD3/AAA147.CD3.run1	255	1.0	0.06	1.0	0.06	0.0	-11.6246060499	0.0	2.20159845516
267.0	3902.0	89.0	436.0	3902.0	3660000.0	1.0	2.0	2.44	1.16	1.57	0.0799999999999	6.17	0.52	1.32	0.34	9.6	0.31	2.95	2.22	0.5	AAA147.CD3.X27.Y0.tile.tissue.png	151	1	1830	151	17842526348ff61cb2054edfba4faf0b	0	0	0	0	0	0	0	0	0	0	0	0	0	/home/dhl_ec/bnelissen/Slides/CD3_manuscript/CD3_slides/AAA147.CD3/AAA147.CD3.run1	255	0.7	0.06	0.7	0.06	-9.28342782294	-12.5732278817	4.30357224429	1.68824254537
67.0	15019.0	38.0	851.0	15019.0	3660000.0	1.0	2.0	2.77	1.93	1.08	0.0500000000002	6.01	0.509999999999	1.42	0.360000000001	9.86	0.42	2.87	2.12	0.5	AAA147.CD3.X27.Y1.tile.tissue.png	152	1	1830	152	510c0de30de99188f1001cf8c082c0b4	0	0	0	0	0	0	0	0	0	0	0	0	0	/home/dhl_ec/bnelissen/Slides/CD3_manuscript/CD3_slides/AAA147.CD3/AAA147.CD3.run1	255	0.7	0.06	0.7	0.06	-9.07705395374	-12.627739487	5.46473199977	1.57262435243
0.0	0.0	0.0	0.0	0.0	3660000.0	0.0	0.0	1.6	1.18	1.73	0.0799999999999	5.08	0.27	0.789999999999	0.190000000001	4.15	0.12	1.83	1.41	0.48	AAA147.CD3.X27.Y10.tile.tissue.png	153	1	1830	153	9925d04cb71c63d506189e06d8808cf8	0	0	0	0	0	0	0	0	0	0	0	0	0	/home/dhl_ec/bnelissen/Slides/CD3_manuscript/CD3_slides/AAA147.CD3/AAA147.CD3.run1	255	1.0	0.06	1.0	0.06	0.0	0.0	0.0	7.71356393443
0.0	0.0	0.0	0.0	0.0	3660000.0	0.0	0.0	2.96	3.35	1.66	0.0799999999999	8.68	0.6	1.39	0.36	10.77	0.43	3.37	2.26	0.599999999999	AAA147.CD3.X27.Y11.tile.tissue.png	154	1	1830	154	bdbeff5bf54318d623c555d38afba824	0	0	0	0	0	0	0	0	0	0	0	0	0	/home/dhl_ec/bnelissen/Slides/CD3_manuscript/CD3_slides/AAA147.CD3/AAA147.CD3.run1	255	1.0	0.06	1.0	0.06	0.0	0.0	0.0	7.19198469945
0.0	0.0	0.0	0.0	0.0	3660000.0	0.0	0.0	1.97	1.99	1.12	0.0499999999993	5.0	0.27	0.78	0.21	4.13	0.179999999999	2.76	2.54	1.55	AAA147.CD3.X27.Y2.tile.tissue.png	155	1	1830	155	d21884371042e259ac3cee9932cd97b6	0	0	0	0	0	0	0	0	0	0	0	0	0	/home/dhl_ec/bnelissen/Slides/CD3_manuscript/CD3_slides/AAA147.CD3/AAA147.CD3.run1	255	1.0	0.06	1.0	0.06	0.0	0.0	0.0	6.36866721311
0.0	0.0	0.0	0.0	0.0	3660000.0	0.0	0.0	2.07	1.23	1.07	0.0500000000002	4.99	0.44	1.27	0.3	6.96	0.29	3.43	2.22	0.59	AAA147.CD3.X27.Y3.tile.tissue.png	156	1	1830	156	6bdd827aec8977e527f2d6ee38ae2a03	0	0	0	0	0	0	0	0	0	0	0	0	0	/home/dhl_ec/bnelissen/Slides/CD3_manuscript/CD3_slides/AAA147.CD3/AAA147.CD3.run1	255	1.0	0.06	1.0	0.06	0.0	0.0	0.0	7.3934568306
0.0	0.0	0.0	0.0	0.0	3660000.0	0.0	0.0	2.03	1.25	1.29	0.0600000000004	4.92	0.27	0.779999999999	0.19	4.12	0.12	1.83	1.41	1.11	AAA147.CD3.X27.Y4.tile.tissue.png	157	1	1830	157	38f6aa0762fa3ff14137ae1e78fd1bbd	0	0	0	0	0	0	0	0	0	0	0	0	0	/home/dhl_ec/bnelissen/Slides/CD3_manuscript/CD3_slides/AAA147.CD3/AAA147.CD3.run1	255	1.0	0.06	1.0	0.06	0.0	0.0	0.0	4.64150327869
0.0	0.0	0.0	0.0	0.0	3660000.0	0.0	0.0	1.43	3.1	1.28	0.0499999999993	5.61	0.26	0.780000000001	0.29	6.18	0.190000000001	3.17	2.81	2.09	AAA147.CD3.X27.Y5.tile.tissue.png	158	1	1830	158	87349b03255109af667d17e76c63fd40	0	0	0	0	0	0	0	0	0	0	0	0	0	/home/dhl_ec/bnelissen/Slides/CD3_manuscript/CD3_slides/AAA147.CD3/AAA147.CD3.run1	255	1.0	0.06	1.0	0.06	0.0	-11.7657939377	0.0	2.27252609758
0.0	0.0	0.0	0.0	0.0	3660000.0	0.0	0.0	1.42	2.24	1.08	0.0500000000002	5.62	0.43	1.27	0.29	6.3	0.19	2.91	2.76	2.32	AAA147.CD3.X27.Y6.tile.tissue.png	159	1	1830	159	4f4003d0df0a9ebc5d0d6150770c36fe	0	0	0	0	0	0	0	0	0	0	0	0	0	/home/dhl_ec/bnelissen/Slides/CD3_manuscript/CD3_slides/AAA147.CD3/AAA147.CD3.run1	255	1.0	0.06	1.0	0.06	0.0	-11.7552859583	0.0	2.47020110896
0.0	0.0	0.0	0.0	0.0	3660000.0	0.0	0.0	0.96	2.88	1.04	0.0599999999995	5.04	0.43	1.27	0.29	6.29	0.219999999999	3.15	2.17	1.28	AAA147.CD3.X27.Y7.tile.tissue.png	160	1	1830	160	910535a0ce3e284e50a91aecbece816b	0	0	0	0	0	0	0	0	0	0	0	0	0	/home/dhl_ec/bnelissen/Slides/CD3_manuscript/CD3_slides/AAA147.CD3/AAA147.CD3.run1	255	1.0	0.06	1.0	0.06	0.0	0.0	0.0	7.0992284153
0.0	0.0	0.0	0.0	0.0	3660000.0	0.0	0.0	1.9	1.94	1.75	0.0699999999997	9.0	0.429999999999	1.27	0.29	6.74	0.19	2.54	2.11	0.619999999999	AAA147.CD3.X27.Y8.tile.tissue.png	161	1	1830	161	2b842bb4f32beab9fa1d8b965c10aee8	0	0	0	0	0	0	0	0	0	0	0	0	0	/home/dhl_ec/bnelissen/Slides/CD3_manuscript/CD3_slides/AAA147.CD3/AAA147.CD3.run1	255	1.0	0.06	1.0	0.06	0.0	0.0	0.0	7.40018415301
0.0	0.0	0.0	0.0	0.0	3660000.0	0.0	0.0	1.11	1.16	1.63	0.0800000000008	10.68	0.610000000001	2.07	0.559999999999	7.12	0.29	3.63	3.04	0.73	AAA147.CD3.X27.Y9.tile.tissue.png	162	1	1830	162	16ec7cf4d7868c34cf8a3dd9cc153185	0	0	0	0	0	0	0	0	0	0	0	0	0	/home/dhl_ec/bnelissen/Slides/CD3_manuscript/CD3_slides/AAA147.CD3/AAA147.CD3.run1	255	1.0	0.06	1.0	0.06	0.0	-11.7858435225	0.0	3.19820672502
0.0	264291.0	0.0	6781.0	264291.0	4000000.0	0.0	4.0	1.45	1.57	1.12	0.0600000000004	7.3	0.38	0.849999999999	0.22	5.92	0.23	3.41	2.42	1.41	AAA147.CD3.X3.Y10.tile.tissue.png	163	1	2000	163	17425c75b6b26fc166721d9fd5f90ba6	0	0	0	0	0	0	0	0	0	0	0	0	0	/home/dhl_ec/bnelissen/Slides/CD3_manuscript/CD3_slides/AAA147.CD3/AAA147.CD3.run1	255	0.7	0.06	0.7	0.06	0.0	-11.4721559468	1.68854666826	2.11039682129
0.0	0.0	0.0	0.0	0.0	4000000.0	0.0	0.0	2.88	2.98	1.14	0.0600000000004	5.42	0.48	1.6	0.4	7.31	0.26	3.35	2.56	0.999999999999	AAA147.CD3.X3.Y3.tile.tissue.png	164	1	2000	164	d29f4f62c5c43250bbf52c162a0a4201	0	0	0	0	0	0	0	0	0	0	0	0	0	/home/dhl_ec/bnelissen/Slides/CD3_manuscript/CD3_slides/AAA147.CD3/AAA147.CD3.run1	255	1.0	0.06	1.0	0.06	0.0	0.0	0.0	3.938473
65.0	3075808.0	32.0	12046.0	3075808.0	4000000.0	1.0	1.0	2.67	1.82	1.85	0.0800000000008	11.21	0.78	1.37	0.15	12.92	0.549999999999	3.37	2.34	0.900000000001	AAA147.CD3.X3.Y4.tile.tissue.png	165	1	2000	165	9785a374fb12fce318c649d6795e06e9	0	0	0	0	0	0	0	0	0	0	0	0	0	/home/dhl_ec/bnelissen/Slides/CD3_manuscript/CD3_slides/AAA147.CD3/AAA147.CD3.run1	255	0.7	0.06	0.7	0.06	-8.83159396826	-11.5686117874	2.29896427684	0.712713074219
0.0	3999187.0	0.0	8126.0	3999187.0	4000000.0	0.0	1.0	3.59	2.95	1.15	0.04	6.17	0.360000000001	0.750000000001	0.0600000000004	8.19	0.29	2.2	1.54	0.440000000001	AAA147.CD3.X3.Y5.tile.tissue.png	166	1	2000	166	68696174e289f9d292a820ace99f81d2	0	0	0	0	0	0	0	0	0	0	0	0	0	/home/dhl_ec/bnelissen/Slides/CD3_manuscript/CD3_slides/AAA147.CD3/AAA147.CD3.run1	255	0.7	0.06	0.7	0.06	0.0	-12.0931394986	1.84136438231	0.0546179182739
0.0	3998380.0	0.0	8213.0	3998380.0	4000000.0	0.0	1.0	2.14	2.62	1.14	0.0499999999993	6.17	0.38	0.74	0.0600000000004	9.06	0.29	2.17	1.52	0.43	AAA147.CD3.X3.Y6.tile.tissue.png	167	1	2000	167	34b71af0303c9518754787e69c693b92	0	0	0	0	0	0	0	0	0	0	0	0	0	/home/dhl_ec/bnelissen/Slides/CD3_manuscript/CD3_slides/AAA147.CD3/AAA147.CD3.run1	255	0.7	0.06	0.7	0.06	-8.23855193784	-11.8366394064	1.56440410423	0.0337876838989
0.0	3998956.0	0.0	8131.0	3998956.0	4000000.0	0.0	1.0	2.83	2.01	1.18	0.0699999999997	9.64	0.57	1.21	0.0900000000001	12.91	0.46	3.3	2.32	0.659999999999	AAA147.CD3.X3.Y7.tile.tissue.png	168	1	2000	168	1b0a1bd83bfc53032d187021b9d4262b	0	0	0	0	0	0	0	0	0	0	0	0	0	/home/dhl_ec/bnelissen/Slides/CD3_manuscript/CD3_slides/AAA147.CD3/AAA147.CD3.run1	255	0.7	0.06	0.7	0.06	-6.48795154495	-11.9686428698	2.00401954941	0.0475054155273
0.0	3997565.0	0.0	8305.0	3997565.0	4000000.0	0.0	1.0	2.69	1.54	1.78	0.0699999999997	6.5	0.38	0.759999999999	0.0599999999995	8.29	0.3	2.2	1.53	0.44	AAA147.CD3.X3.Y8.tile.tissue.png	169	1	2000	169	10150a891131cbacb21c825ca81398ae	0	0	0	0	0	0	0	0	0	0	0	0	0	/home/dhl_ec/bnelissen/Slides/CD3_manuscript/CD3_slides/AAA147.CD3/AAA147.CD3.run1	255	0.7	0.06	0.7	0.06	0.0	-11.4613281704	1.55191823022	0.0333591956177
0.0	3995867.0	0.0	8115.0	3995867.0	4000000.0	0.0	1.0	3.95	3.94	1.14	0.0500000000002	6.45	0.38	0.74	0.0599999999995	8.34	0.29	2.19	1.51	0.42	AAA147.CD3.X3.Y9.tile.tissue.png	170	1	2000	170	a6fa1d2f937b62a046d0f96ff763d46f	0	0	0	0	0	0	0	0	0	0	0	0	0	/home/dhl_ec/bnelissen/Slides/CD3_manuscript/CD3_slides/AAA147.CD3/AAA147.CD3.run1	255	0.7	0.06	0.7	0.06	0.0	-10.2758830067	0.577865767304	0.0356808129883
0.0	311141.0	0.0	6143.0	311141.0	4000000.0	0.0	1.0	1.51	2.55	1.16	0.0500000000002	6.75	0.38	0.860000000001	0.21	6.46	0.23	2.17	1.53	0.429999999999	AAA147.CD3.X4.Y10.tile.tissue.png	171	1	2000	171	47ee9eb263d081631dacf8e5ac34803c	0	0	0	0	0	0	0	0	0	0	0	0	0	/home/dhl_ec/bnelissen/Slides/CD3_manuscript/CD3_slides/AAA147.CD3/AAA147.CD3.run1	255	0.7	0.06	0.7	0.06	-8.43049970342	-11.4064176135	1.84042278253	1.61623668213
0.0	1327143.0	0.0	7034.0	1327143.0	4000000.0	0.0	2.0	1.55	1.53	1.3	0.0600000000004	6.82	0.38	0.79	0.17	7.19	0.3	3.11	1.53	0.39	AAA147.CD3.X4.Y4.tile.tissue.png	172	1	2000	172	bcde983dfec7adbde1574ecebedda750	0	0	0	0	0	0	0	0	0	0	0	0	0	/home/dhl_ec/bnelissen/Slides/CD3_manuscript/CD3_slides/AAA147.CD3/AAA147.CD3.run1	255	0.7	0.06	0.7	0.06	-7.89699228692	-11.2189464379	2.13627097255	1.3065101543
0.0	3998137.0	0.0	8220.0	3998137.0	4000000.0	0.0	1.0	0.85	1.33	1.12	0.0500000000002	6.47	0.38	0.75	0.0600000000004	9.22	0.3	2.19	1.52	0.469999999999	AAA147.CD3.X4.Y5.tile.tissue.png	173	1	2000	173	0f358cd584661b9c6378a0cdc2839463	0	0	0	0	0	0	0	0	0	0	0	0	0	/home/dhl_ec/bnelissen/Slides/CD3_manuscript/CD3_slides/AAA147.CD3/AAA147.CD3.run1	255	0.7	0.06	0.7	0.06	-8.30929150419	-11.633091297	1.81286309551	0.0427686142426
404.0	3998931.0	185.0	8188.0	3998931.0	4000000.0	3.0	1.0	2.78	1.91	1.14	0.0499999999993	6.94	0.44	0.95	0.0599999999995	9.59	0.42	2.18	1.52	0.42	AAA147.CD3.X4.Y6.tile.tissue.png	174	1	2000	174	56f1523274c7621b0de8d8ef4f232ee0	0	0	0	0	0	0	0	0	0	0	0	0	0	/home/dhl_ec/bnelissen/Slides/CD3_manuscript/CD3_slides/AAA147.CD3/AAA147.CD3.run1	255	0.7	0.06	0.7	0.06	-8.72644091672	-10.6556519099	1.88023176215	0.0919786894531
136.0	3997845.0	49.0	8222.0	3997845.0	4000000.0	1.0	1.0	2.57	1.82	1.78	0.0699999999997	9.68	0.57	1.21	0.0900000000001	13.43	0.559999999999	3.26	2.29	0.64	AAA147.CD3.X4.Y7.tile.tissue.png	175	1	2000	175	6c417955a1effab0ba69bf1b484e6f2b	0	0	0	0	0	0	0	0	0	0	0	0	0	/home/dhl_ec/bnelissen/Slides/CD3_manuscript/CD3_slides/AAA147.CD3/AAA147.CD3.run1	255	0.7	0.06	0.7	0.06	-9.15354287999	-11.6388338614	2.34677825908	0.0602986899414
0.0	3998005.0	0.0	8336.0	3998005.0	4000000.0	0.0	1.0	3.25	1.81	1.8	0.0699999999997	9.95	0.57	1.2	0.0799999999999	12.7	0.46	3.32	2.33	0.650000000001	AAA147.CD3.X4.Y8.tile.tissue.png	176	1	2000	176	bd00b0d4a9035f0c3a5494caf0af946e	0	0	0	0	0	0	0	0	0	0	0	0	0	/home/dhl_ec/bnelissen/Slides/CD3_manuscript/CD3_slides/AAA147.CD3/AAA147.CD3.run1	255	0.7	0.06	0.7	0.06	-8.93370502875	-11.8160269628	2.39805009618	0.170389466064
0.0	3959408.0	0.0	8713.0	3959408.0	4000000.0	0.0	1.0	4.63	3.11	1.77	0.0699999999997	9.95	0.57	1.21	0.0799999999999	11.89	0.469999999999	3.29	2.32	0.669999999999	AAA147.CD3.X4.Y9.tile.tissue.png	177	1	2000	177	5ab8238099f67225f3aaf7a5830e2231	0	0	0	0	0	0	0	0	0	0	0	0	0	/home/dhl_ec/bnelissen/Slides/CD3_manuscript/CD3_slides/AAA147.CD3/AAA147.CD3.run1	255	0.7	0.06	0.7	0.06	0.0	-10.7916742689	0.766225847399	0.110070519531
0.0	42870.0	0.0	1562.0	42870.0	4000000.0	0.0	2.0	2.22	3.0	1.78	0.0900000000001	9.98	0.559999999999	1.37	0.32	8.45	0.22	3.32	2.3	0.570000000001	AAA147.CD3.X5.Y10.tile.tissue.png	178	1	2000	178	748da2d799f9e4e572d4206892e0e3de	0	0	0	0	0	0	0	0	0	0	0	0	0	/home/dhl_ec/bnelissen/Slides/CD3_manuscript/CD3_slides/AAA147.CD3/AAA147.CD3.run1	255	0.7	0.06	0.7	0.06	-6.51577003859	-11.4039437205	2.18241978242	2.29324362872
0.0	556563.0	0.0	6615.0	556563.0	4000000.0	0.0	1.0	2.38	2.21	1.19	0.0599999999995	6.52	0.36	0.82	0.190000000001	10.15	0.25	4.0	3.31	0.689999999999	AAA147.CD3.X5.Y4.tile.tissue.png	179	1	2000	179	df7a992e9913ee5d39b1b1589601e877	0	0	0	0	0	0	0	0	0	0	0	0	0	/home/dhl_ec/bnelissen/Slides/CD3_manuscript/CD3_slides/AAA147.CD3/AAA147.CD3.run1	255	0.7	0.06	0.7	0.06	-8.37714864706	-11.1895737726	0.998978521747	1.4689394375
0.0	3998794.0	0.0	8121.0	3998794.0	4000000.0	0.0	1.0	3.23	2.32	1.1	0.0500000000002	6.3	0.36	0.74	0.0600000000004	9.12	0.299999999999	2.19	1.53	0.43	AAA147.CD3.X5.Y5.tile.tissue.png	180	1	2000	180	da32961bc0e7cb4ea0b001ac809ced09	0	0	0	0	0	0	0	0	0	0	0	0	0	/home/dhl_ec/bnelissen/Slides/CD3_manuscript/CD3_slides/AAA147.CD3/AAA147.CD3.run1	255	0.7	0.06	0.7	0.06	-8.84006347574	-11.725943643	0.922587217285	0.0425968717957
0.0	3999909.0	0.0	8020.0	3999909.0	4000000.0	0.0	1.0	2.77	2.36	1.11	0.0499999999993	6.24	0.360000000001	0.740000000001	0.0600000000004	9.09	0.28	2.18	1.53	0.63	AAA147.CD3.X5.Y6.tile.tissue.png	181	1	2000	181	97c735a31c9cb0963c67228f488c092b	0	0	0	0	0	0	0	0	0	0	0	0	0	/home/dhl_ec/bnelissen/Slides/CD3_manuscript/CD3_slides/AAA147.CD3/AAA147.CD3.run1	255	0.7	0.06	0.7	0.06	-7.64538857621	-11.4134552763	1.63499107476	0.0409990900574
0.0	3986717.0	0.0	9006.0	3986717.0	4000000.0	0.0	1.0	3.26	1.96	1.82	0.0599999999995	10.26	0.559999999999	1.25	0.1	14.05	0.53	4.59	2.62	0.839999999999	AAA147.CD3.X5.Y7.tile.tissue.png	182	1	2000	182	e95476aacd29e3d831b11d34a0d126f1	0	0	0	0	0	0	0	0	0	0	0	0	0	/home/dhl_ec/bnelissen/Slides/CD3_manuscript/CD3_slides/AAA147.CD3/AAA147.CD3.run1	255	0.7	0.06	0.7	0.06	-8.16607754161	-11.2059295699	1.62484107991	0.0436105629883
0.0	3997979.0	0.0	8224.0	3997979.0	4000000.0	0.0	1.0	3.18	3.11	1.84	0.0799999999999	12.97	0.7	1.61	0.0900000000001	12.54	0.469999999999	3.14	2.6	0.650000000001	AAA147.CD3.X5.Y8.tile.tissue.png	183	1	2000	183	c14f0f71f38825732765d66f7f0c7709	0	0	0	0	0	0	0	0	0	0	0	0	0	/home/dhl_ec/bnelissen/Slides/CD3_manuscript/CD3_slides/AAA147.CD3/AAA147.CD3.run1	255	0.7	0.06	0.7	0.06	0.0	-11.8634084329	2.16554414118	0.0501329597168
662.0	3894537.0	333.0	8846.0	3894537.0	4000000.0	8.0	1.0	4.03	2.05	1.83	0.0699999999997	9.99	0.57	1.2	0.0900000000001	13.81	0.67	3.71	2.52	0.690000000001	AAA147.CD3.X5.Y9.tile.tissue.png	184	1	2000	184	4092072178673c916a78645233bea4c2	0	0	0	0	0	0	0	0	0	0	0	0	0	/home/dhl_ec/bnelissen/Slides/CD3_manuscript/CD3_slides/AAA147.CD3/AAA147.CD3.run1	255	0.7	0.06	0.7	0.06	-7.68898289946	-11.1824026291	0.82189596403	0.132796640625
8937.0	978338.0	2839.0	11951.0	978338.0	4000000.0	51.0	3.0	3.47	2.7	1.78	0.0799999999999	11.0	0.57	1.24	0.29	10.64	0.42	3.48	2.51	0.59	AAA147.CD3.X6.Y10.tile.tissue.png	185	1	2000	185	ed56ce80d6a081f0c1993b7873a44234	0	0	0	0	0	0	0	0	0	0	0	0	0	/home/dhl_ec/bnelissen/Slides/CD3_manuscript/CD3_slides/AAA147.CD3/AAA147.CD3.run1	255	0.7	0.06	0.7	0.06	-9.03432588893	-11.9441171497	2.37996012296	0.726194234375
1051.0	84185.0	462.0	2586.0	84185.0	4000000.0	8.0	1.0	3.23	2.47	1.77	0.0899999999992	10.21	0.559999999999	1.38	0.33	9.55	0.309999999999	3.24	2.4	0.63	AAA147.CD3.X6.Y11.tile.tissue.png	186	1	2000	186	095f8337a3173cf0fe8679f4be241bd2	0	0	0	0	0	0	0	0	0	0	0	0	0	/home/dhl_ec/bnelissen/Slides/CD3_manuscript/CD3_slides/AAA147.CD3/AAA147.CD3.run1	255	0.7	0.06	0.7	0.06	-8.14469604505	-12.382574024	3.5159446463	0.443975667969
0.0	1301513.0	0.0	5968.0	1301513.0	4000000.0	0.0	1.0	2.75	2.29	1.89	0.0999999999995	10.29	0.61	1.27	0.25	10.15	0.3	3.23	2.36	0.59	AAA147.CD3.X6.Y4.tile.tissue.png	187	1	2000	187	b05bc9c55dcca359225f28cf61283b5e	0	0	0	0	0	0	0	0	0	0	0	0	0	/home/dhl_ec/bnelissen/Slides/CD3_manuscript/CD3_slides/AAA147.CD3/AAA147.CD3.run1	255	0.7	0.06	0.7	0.06	-8.53186522976	-11.1139663262	1.08052871487	1.18830966016
0.0	3999987.0	0.0	7996.0	3999987.0	4000000.0	0.0	1.0	2.97	3.1	1.93	0.0799999999999	9.71	0.57	1.2	0.0799999999999	12.92	0.47	3.2	2.33	0.67	AAA147.CD3.X6.Y5.tile.tissue.png	188	1	2000	188	ebb5ee9c113c9e6e14aac49894887ed8	0	0	0	0	0	0	0	0	0	0	0	0	0	/home/dhl_ec/bnelissen/Slides/CD3_manuscript/CD3_slides/AAA147.CD3/AAA147.CD3.run1	255	0.7	0.06	0.7	0.06	-8.48443213006	-11.6338909671	0.952728654969	0.0357348094664
0.0	3999146.0	0.0	8127.0	3999146.0	4000000.0	0.0	1.0	3.95	2.27	1.79	0.0699999999997	9.71	0.559999999999	1.2	0.0799999999999	12.88	0.47	3.29	2.31	0.639999999999	AAA147.CD3.X6.Y6.tile.tissue.png	189	1	2000	189	12d2e81f905da52e5a9d6771d9a0d8e8	0	0	0	0	0	0	0	0	0	0	0	0	0	/home/dhl_ec/bnelissen/Slides/CD3_manuscript/CD3_slides/AAA147.CD3/AAA147.CD3.run1	255	0.7	0.06	0.7	0.06	-8.26972971862	-11.6841746162	2.00660067853	0.051433093689
0.0	3998843.0	0.0	8195.0	3998843.0	4000000.0	0.0	1.0	3.2	3.51	1.16	0.0700000000006	9.66	0.579999999999	1.19	0.0799999999999	12.88	0.47	3.28	2.31	0.65	AAA147.CD3.X6.Y7.tile.tissue.png	190	1	2000	190	c318e4cc1fa263ff15a2f96f8706fdd6	0	0	0	0	0	0	0	0	0	0	0	0	0	/home/dhl_ec/bnelissen/Slides/CD3_manuscript/CD3_slides/AAA147.CD3/AAA147.CD3.run1	255	0.7	0.06	0.7	0.06	-7.6052554331	-11.5917202253	1.19625902415	0.0309620315552
0.0	3998369.0	0.0	8179.0	3998369.0	4000000.0	0.0	1.0	3.11	2.53	1.78	0.0699999999997	9.66	0.57	1.2	0.0799999999999	12.91	0.469999999999	3.28	2.3	0.65	AAA147.CD3.X6.Y8.tile.tissue.png	191	1	2000	191	0d3ab655774de229ccd9a34050fe85aa	0	0	0	0	0	0	0	0	0	0	0	0	0	/home/dhl_ec/bnelissen/Slides/CD3_manuscript/CD3_slides/AAA147.CD3/AAA147.CD3.run1	255	0.7	0.06	0.7	0.06	-8.86908544815	-11.883438009	2.15071755358	0.050540208252
0.0	3998510.0	0.0	8189.0	3998510.0	4000000.0	0.0	1.0	1.71	2.88	1.78	0.0700000000006	9.71	0.559999999999	1.19	0.0799999999999	12.84	0.47	3.3	2.3	0.629999999999	AAA147.CD3.X6.Y9.tile.tissue.png	192	1	2000	192	b7744f14cf97c402043b6c02cdcea540	0	0	0	0	0	0	0	0	0	0	0	0	0	/home/dhl_ec/bnelissen/Slides/CD3_manuscript/CD3_slides/AAA147.CD3/AAA147.CD3.run1	255	0.7	0.06	0.7	0.06	-8.53242394538	-11.2184267371	0.914185026333	0.0376729743652
900.0	2561298.0	264.0	19715.0	2561298.0	4000000.0	5.0	7.0	3.02	2.61	1.78	0.0799999999999	10.15	0.55	0.76	0.120000000001	8.58	0.309999999999	2.22	1.53	0.41	AAA147.CD3.X7.Y10.tile.tissue.png	193	1	2000	193	5df94d28eef04cf80c93e2002dc84fde	0	0	0	0	0	0	0	0	0	0	0	0	0	/home/dhl_ec/bnelissen/Slides/CD3_manuscript/CD3_slides/AAA147.CD3/AAA147.CD3.run1	255	0.7	0.06	0.7	0.06	-9.13050981601	-11.185978933	1.83103448993	0.530599027344
0.0	6152.0	0.0	578.0	6152.0	4000000.0	0.0	2.0	2.55	1.58	1.11	0.0599999999995	6.7	0.38	0.88	0.22	6.22	0.14	2.08	1.53	0.35	AAA147.CD3.X7.Y11.tile.tissue.png	194	1	2000	194	7fe162cb7ba1e938b4f14c6b6c71183a	0	0	0	0	0	0	0	0	0	0	0	0	0	/home/dhl_ec/bnelissen/Slides/CD3_manuscript/CD3_slides/AAA147.CD3/AAA147.CD3.run1	255	0.7	0.06	0.7	0.06	-7.94648544322	-11.8273343129	4.52922806297	1.12795150226
0.0	785988.0	0.0	7097.0	785988.0	4000000.0	0.0	2.0	1.98	1.02	1.15	0.0599999999995	6.69	0.38	0.79	0.19	6.81	0.16	2.16	1.53	0.429999999999	AAA147.CD3.X7.Y4.tile.tissue.png	195	1	2000	195	903d07ebeaa93bc369546be11ccf4bfd	0	0	0	0	0	0	0	0	0	0	0	0	0	/home/dhl_ec/bnelissen/Slides/CD3_manuscript/CD3_slides/AAA147.CD3/AAA147.CD3.run1	255	0.7	0.06	0.7	0.06	-8.32238916453	-11.2139559209	1.26507231827	1.15656156641
0.0	3748310.0	0.0	9228.0	3748310.0	4000000.0	0.0	2.0	2.83	2.88	1.79	0.0700000000006	10.2	0.57	1.2	0.0900000000001	12.62	0.450000000001	3.32	2.32	0.659999999999	AAA147.CD3.X7.Y5.tile.tissue.png	196	1	2000	196	3a94bedf911993001ad566d0d28c3f45	0	0	0	0	0	0	0	0	0	0	0	0	0	/home/dhl_ec/bnelissen/Slides/CD3_manuscript/CD3_slides/AAA147.CD3/AAA147.CD3.run1	255	0.7	0.06	0.7	0.06	-8.25954312252	-11.4694149067	1.55703305645	0.155217324219
0.0	3996103.0	0.0	8588.0	3996103.0	4000000.0	0.0	1.0	3.74	1.9	1.75	0.0700000000006	9.38	0.55	1.2	0.0799999999999	12.77	0.48	3.33	2.32	0.66	AAA147.CD3.X7.Y6.tile.tissue.png	197	1	2000	197	83d6606ea3a3f990f8fe626a1fad7f7b	0	0	0	0	0	0	0	0	0	0	0	0	0	/home/dhl_ec/bnelissen/Slides/CD3_manuscript/CD3_slides/AAA147.CD3/AAA147.CD3.run1	255	0.7	0.06	0.7	0.06	-7.86318303673	-11.3042874996	2.00259728744	0.0507384491577
0.0	3998473.0	0.0	8227.0	3998473.0	4000000.0	0.0	1.0	2.53	2.27	1.76	0.0699999999997	9.64	0.570000000001	1.21	0.0799999999999	12.93	0.48	3.32	2.32	0.65	AAA147.CD3.X7.Y7.tile.tissue.png	198	1	2000	198	7d8ae33ffba39d9943f3ef5be227626f	0	0	0	0	0	0	0	0	0	0	0	0	0	/home/dhl_ec/bnelissen/Slides/CD3_manuscript/CD3_slides/AAA147.CD3/AAA147.CD3.run1	255	0.7	0.06	0.7	0.06	-7.87812577549	-11.9664576625	1.39659941744	0.0393688310394
0.0	3994090.0	0.0	8666.0	3994090.0	4000000.0	0.0	1.0	3.24	3.72	1.78	0.0699999999997	9.62	0.57	1.2	0.0900000000001	12.95	0.47	3.31	2.31	0.65	AAA147.CD3.X7.Y8.tile.tissue.png	199	1	2000	199	d7ef52dea148e1b55fd7ba4c74ec5cad	0	0	0	0	0	0	0	0	0	0	0	0	0	/home/dhl_ec/bnelissen/Slides/CD3_manuscript/CD3_slides/AAA147.CD3/AAA147.CD3.run1	255	0.7	0.06	0.7	0.06	-8.23524569287	-11.8219550665	2.09213714431	0.0548929423828
0.0	3992889.0	0.0	9110.0	3992889.0	4000000.0	0.0	1.0	3.25	2.63	1.77	0.0699999999997	9.61	0.570000000001	1.2	0.0799999999999	11.56	0.469999999999	3.31	2.31	0.639999999999	AAA147.CD3.X7.Y9.tile.tissue.png	200	1	2000	200	d9ed9eb8ab2d186e11e9d2bbfab9b23e	0	0	0	0	0	0	0	0	0	0	0	0	0	/home/dhl_ec/bnelissen/Slides/CD3_manuscript/CD3_slides/AAA147.CD3/AAA147.CD3.run1	255	0.7	0.06	0.7	0.06	0.0	-10.8699115042	1.0363560695	0.0465328867188
0.0	3287929.0	0.0	22179.0	3287929.0	4000000.0	0.0	6.0	3.49	3.21	1.76	0.0699999999997	10.31	0.580000000001	1.2	0.12	12.1	0.42	3.38	2.31	0.629999999999	AAA147.CD3.X8.Y10.tile.tissue.png	201	1	2000	201	b530b8ea3f9dbe13448916a8445e8028	0	0	0	0	0	0	0	0	0	0	0	0	0	/home/dhl_ec/bnelissen/Slides/CD3_manuscript/CD3_slides/AAA147.CD3/AAA147.CD3.run1	255	0.7	0.06	0.7	0.06	-7.30037372891	-11.3703342315	1.29722007547	0.324265070313
0.0	6547.0	0.0	646.0	6547.0	4000000.0	0.0	2.0	3.74	1.42	1.77	0.0799999999999	9.92	0.56	1.4	0.35	7.93	0.21	3.11	2.32	0.570000000001	AAA147.CD3.X8.Y11.tile.tissue.png	202	1	2000	202	6169e2194ea2dd8da920b98287e0aba4	0	0	0	0	0	0	0	0	0	0	0	0	0	/home/dhl_ec/bnelissen/Slides/CD3_manuscript/CD3_slides/AAA147.CD3/AAA147.CD3.run1	255	0.7	0.06	0.7	0.06	0.0	-12.2057585826	4.17921406035	1.43233181567
78.0	1946332.0	42.0	6497.0	1946332.0	4000000.0	1.0	1.0	2.64	2.78	1.51	0.0799999999999	10.15	0.570000000001	1.23	0.21	11.17	0.43	3.2	2.31	0.610000000001	AAA147.CD3.X8.Y4.tile.tissue.png	203	1	2000	203	f30e8053df9c8ebc4ae791a631fc31d3	0	0	0	0	0	0	0	0	0	0	0	0	0	/home/dhl_ec/bnelissen/Slides/CD3_manuscript/CD3_slides/AAA147.CD3/AAA147.CD3.run1	255	0.7	0.06	0.7	0.06	-8.26829391861	-11.3380254962	1.05406559296	0.63155965625
55.0	3979074.0	32.0	8732.0	3979074.0	4000000.0	1.0	1.0	3.53	2.66	1.76	0.0699999999997	9.85	0.559999999999	1.21	0.0900000000001	13.37	0.56	3.29	2.31	0.65	AAA147.CD3.X8.Y5.tile.tissue.png	204	1	2000	204	1e946691ffc3963b2e895f27f1107507	0	0	0	0	0	0	0	0	0	0	0	0	0	/home/dhl_ec/bnelissen/Slides/CD3_manuscript/CD3_slides/AAA147.CD3/AAA147.CD3.run1	255	0.7	0.06	0.7	0.06	-8.74139575519	-11.5400742872	2.09270106036	0.0856813632813
0.0	3984039.0	0.0	9262.0	3984039.0	4000000.0	0.0	1.0	3.09	2.53	1.76	0.0699999999997	9.81	0.56	1.21	0.0900000000001	12.8	0.48	3.3	2.31	0.650000000001	AAA147.CD3.X8.Y6.tile.tissue.png	205	1	2000	205	66f0c1efef1f7e623894775c6bb87787	0	0	0	0	0	0	0	0	0	0	0	0	0	/home/dhl_ec/bnelissen/Slides/CD3_manuscript/CD3_slides/AAA147.CD3/AAA147.CD3.run1	255	0.7	0.06	0.7	0.06	-9.10338527873	-11.4848629857	2.36589404982	0.0537433337402
0.0	3995220.0	0.0	8555.0	3995220.0	4000000.0	0.0	1.0	3.18	2.03	1.77	0.0699999999997	9.75	0.56	1.2	0.0799999999999	12.85	0.46	3.32	2.31	0.75	AAA147.CD3.X8.Y7.tile.tissue.png	206	1	2000	206	3f1ff9f1b8cb1e78dbffe61a8cee5bc1	0	0	0	0	0	0	0	0	0	0	0	0	0	/home/dhl_ec/bnelissen/Slides/CD3_manuscript/CD3_slides/AAA147.CD3/AAA147.CD3.run1	255	0.7	0.06	0.7	0.06	-8.43830482142	-11.4261340955	1.71787214121	0.0446119693604
0.0	3985159.0	0.0	9116.0	3985159.0	4000000.0	0.0	1.0	3.04	3.96	1.79	0.0700000000006	9.63	0.559999999999	1.2	0.0900000000001	12.77	0.47	3.32	2.32	0.65	AAA147.CD3.X8.Y8.tile.tissue.png	207	1	2000	207	17d820d1a67f9bf4e9a3444d3952e161	0	0	0	0	0	0	0	0	0	0	0	0	0	/home/dhl_ec/bnelissen/Slides/CD3_manuscript/CD3_slides/AAA147.CD3/AAA147.CD3.run1	255	0.7	0.06	0.7	0.06	-8.53006291731	-11.6345618519	2.14620496121	0.0663246201172
0.0	3996366.0	0.0	8454.0	3996366.0	4000000.0	0.0	1.0	2.57	2.84	1.1	0.0699999999997	9.62	0.559999999999	1.2	0.0900000000001	11.6	0.46	3.3	2.33	0.629999999999	AAA147.CD3.X8.Y9.tile.tissue.png	208	1	2000	208	2f5235e63d9b320b27cb635d9d75a026	0	0	0	0	0	0	0	0	0	0	0	0	0	/home/dhl_ec/bnelissen/Slides/CD3_manuscript/CD3_slides/AAA147.CD3/AAA147.CD3.run1	255	0.7	0.06	0.7	0.06	0.0	-11.0301312703	0.817576956165	0.0426166993408
0.0	3556555.0	0.0	8682.0	3556555.0	4000000.0	0.0	1.0	3.7	2.25	1.76	0.0699999999997	11.85	0.56	1.2	0.110000000001	12.31	0.44	3.29	2.31	0.64	AAA147.CD3.X9.Y10.tile.tissue.png	209	1	2000	209	54e4918bcc415fab2a30893ab68c0061	0	0	0	0	0	0	0	0	0	0	0	0	0	/home/dhl_ec/bnelissen/Slides/CD3_manuscript/CD3_slides/AAA147.CD3/AAA147.CD3.run1	255	0.7	0.06	0.7	0.06	-7.74894796117	-11.1813316995	0.8078175624	0.184227390625
0.0	0.0	0.0	0.0	0.0	4000000.0	0.0	0.0	1.8	2.63	1.78	0.0900000000001	8.51	0.48	1.41	0.33	6.61	0.200000000001	3.01	2.31	0.56	AAA147.CD3.X9.Y11.tile.tissue.png	210	1	2000	210	9bd89fec4f6e269eee2bef31bebf59f1	0	0	0	0	0	0	0	0	0	0	0	0	0	/home/dhl_ec/bnelissen/Slides/CD3_manuscript/CD3_slides/AAA147.CD3/AAA147.CD3.run1	255	1.0	0.06	1.0	0.06	0.0	0.0	0.0	4.814623
0.0	1176820.0	0.0	5922.0	1176820.0	4000000.0	0.0	1.0	2.64	1.42	1.76	0.0900000000001	11.08	0.570000000001	1.28	0.259999999999	9.84	0.29	3.2	2.32	0.589999999999	AAA147.CD3.X9.Y4.tile.tissue.png	211	1	2000	211	bc818375a013c303a8dcd96f14a443a7	0	0	0	0	0	0	0	0	0	0	0	0	0	/home/dhl_ec/bnelissen/Slides/CD3_manuscript/CD3_slides/AAA147.CD3/AAA147.CD3.run1	255	0.7	0.06	0.7	0.06	-8.22916358409	-11.5141750203	1.07394108187	1.12621867773
0.0	3998059.0	0.0	8210.0	3998059.0	4000000.0	0.0	1.0	3.52	2.52	1.78	0.0699999999997	13.15	0.56	1.2	0.0799999999999	12.85	0.47	3.29	2.32	0.66	AAA147.CD3.X9.Y5.tile.tissue.png	212	1	2000	212	44c062e8ab23db5c271d3239f5c56c11	0	0	0	0	0	0	0	0	0	0	0	0	0	/home/dhl_ec/bnelissen/Slides/CD3_manuscript/CD3_slides/AAA147.CD3/AAA147.CD3.run1	255	0.7	0.06	0.7	0.06	-8.78548858335	-12.0365956445	2.0630697839	0.10608310553
0.0	3998026.0	0.0	8343.0	3998026.0	4000000.0	0.0	1.0	3.18	2.53	1.76	0.0699999999997	9.64	0.58	1.21	0.0799999999999	12.84	0.47	3.3	2.31	0.65	AAA147.CD3.X9.Y6.tile.tissue.png	213	1	2000	213	f14a91e5190ffcc53b40fe093ceb9fc0	0	0	0	0	0	0	0	0	0	0	0	0	0	/home/dhl_ec/bnelissen/Slides/CD3_manuscript/CD3_slides/AAA147.CD3/AAA147.CD3.run1	255	0.7	0.06	0.7	0.06	-9.14516416227	-11.5895581219	2.47557902321	0.0504315517578
0.0	3997824.0	0.0	8300.0	3997824.0	4000000.0	0.0	1.0	3.6	2.17	1.76	0.0699999999997	9.63	0.57	1.2	0.0799999999999	12.89	0.47	3.29	2.33	0.650000000001	AAA147.CD3.X9.Y7.tile.tissue.png	214	1	2000	214	d46089c6470a13d0c03a538990b77384	0	0	0	0	0	0	0	0	0	0	0	0	0	/home/dhl_ec/bnelissen/Slides/CD3_manuscript/CD3_slides/AAA147.CD3/AAA147.CD3.run1	255	0.7	0.06	0.7	0.06	-7.88559804424	-11.8183170817	2.05278847499	0.038018836731
0.0	3990814.0	0.0	8852.0	3990814.0	4000000.0	0.0	1.0	4.3	1.54	1.16	0.0500000000002	6.25	0.37	0.75	0.0599999999995	9.1	0.299999999999	2.18	1.58	0.44	AAA147.CD3.X9.Y8.tile.tissue.png	215	1	2000	215	cb1e265c13156a4e33a0d8a76c49a2f1	0	0	0	0	0	0	0	0	0	0	0	0	0	/home/dhl_ec/bnelissen/Slides/CD3_manuscript/CD3_slides/AAA147.CD3/AAA147.CD3.run1	255	0.7	0.06	0.7	0.06	-8.17141477164	-11.0790109693	2.10052937948	0.0714819804687
0.0	3958810.0	0.0	9831.0	3958810.0	4000000.0	0.0	1.0	3.85	3.14	1.76	0.0699999999997	9.65	0.57	1.19	0.0899999999992	11.55	0.47	3.34	2.16	0.619999999999	AAA147.CD3.X9.Y9.tile.tissue.png	216	1	2000	216	244beac63c43be4e758c4620abbd937f	0	0	0	0	0	0	0	0	0	0	0	0	0	/home/dhl_ec/bnelissen/Slides/CD3_manuscript/CD3_slides/AAA147.CD3/AAA147.CD3.run1	255	0.7	0.06	0.7	0.06	0.0	-10.5628782143	0.630163546621	0.0749049726562
[truncated: 2 more columns]
