# Supplementary material for: SlideToolkit: An Assistive Toolset for the Histological Quantification of Whole Slide Images
Source: PLoS One. 2014 Nov 5;9(11):e110289. doi: 10.1371/journal.pone.0110289 (PMC4220929; doi:10.1371/journal.pone.0110289)
Supplement: RawData S1 — ICC and BlandAltman plot - measurements and r-script.zip. Measurements of Run1 and Run2, including the code for the calculation of the intraclass correlation coefficient (ICC) and the code for the Bland and Altman plot. (ZIP) [file pone.0110289.s003.zip › cellprofiler.measurements/run1.00ddc31d5fef509b91f4e625213a3262.DefaultOUT_Image.csv]

AreaOccupied_AreaOccupied_DAB_Nuclei	AreaOccupied_AreaOccupied_Tissue	AreaOccupied_Perimeter_DAB_Nuclei	AreaOccupied_Perimeter_Tissue	AreaOccupied_TotalArea_DAB_Nuclei	AreaOccupied_TotalArea_Tissue	Count_DAB_Nuclei	Count_Tissue	ExecutionTime_01LoadImages	ExecutionTime_02ColorToGray	ExecutionTime_03Smooth	ExecutionTime_04ImageMath	ExecutionTime_05IdentifyPrimaryObjects	ExecutionTime_06MeasureImageAreaOccupied	ExecutionTime_07UnmixColors	ExecutionTime_08MaskImage	ExecutionTime_09IdentifyPrimaryObjects	ExecutionTime_10MeasureImageAreaOccupied	ExecutionTime_11OverlayOutlines	ExecutionTime_12OverlayOutlines	ExecutionTime_13SaveImages	FileName_Original	Group_Index	Group_Number	Height_Original	ImageNumber	MD5Digest_Original	ModuleError_01LoadImages	ModuleError_02ColorToGray	ModuleError_03Smooth	ModuleError_04ImageMath	ModuleError_05IdentifyPrimaryObjects	ModuleError_06MeasureImageAreaOccupied	ModuleError_07UnmixColors	ModuleError_08MaskImage	ModuleError_09IdentifyPrimaryObjects	ModuleError_10MeasureImageAreaOccupied	ModuleError_11OverlayOutlines	ModuleError_12OverlayOutlines	ModuleError_13SaveImages	PathName_Original	Scaling_Original	Threshold_FinalThreshold_DAB_Nuclei	Threshold_FinalThreshold_Tissue	Threshold_OrigThreshold_DAB_Nuclei	Threshold_OrigThreshold_Tissue	Threshold_SumOfEntropies_DAB_Nuclei	Threshold_SumOfEntropies_Tissue	Threshold_WeightedVariance_DAB_Nuclei	Threshold_WeightedVariance_Tissue
7591.0	302653.0	2972.0	5573.0	302653.0	4000000.0	63.0	6.0	4.11	3.29	1.16	0.06	8.03	0.56	1.53	0.35	10.48	0.37	3.31	2.31	1.52	AAA362.CD3.X0.Y2.tile.tissue.png	1	1	2000	1	cfe705ee547d2ebba56e1846e3c51ef0	0	0	0	0	0	0	0	0	0	0	0	0	0	/home/dhl_ec/bnelissen/Slides/CD3_manuscript/CD3_slides/AAA362.CD3/AAA362.CD3.run1	255	0.7	0.06	0.7	0.06	-9.06260746938	-12.2529234377	2.79885319338	0.202789097656
10293.0	1002809.0	3947.0	9175.0	1002809.0	4000000.0	80.0	2.0	2.9	2.84	1.17	0.05	10.62	0.58	1.41	0.26	8.66	0.39	3.58	2.47	1.02	AAA362.CD3.X0.Y3.tile.tissue.png	2	1	2000	2	6f5f00e345178d5d58d6de93c6ac5051	0	0	0	0	0	0	0	0	0	0	0	0	0	/home/dhl_ec/bnelissen/Slides/CD3_manuscript/CD3_slides/AAA362.CD3/AAA362.CD3.run1	255	0.7	0.06	0.7	0.06	-9.90823040299	-12.4415589351	3.92502859602	0.587127046875
617.0	318261.0	293.0	5738.0	318261.0	4000000.0	6.0	6.0	3.79	2.64	1.13	0.06	8.45	0.37	0.88	0.2	6.87	0.22	2.14	1.53	0.7	AAA362.CD3.X1.Y1.tile.tissue.png	3	1	2000	3	d2482a52777662052ee66e0437cb9268	0	0	0	0	0	0	0	0	0	0	0	0	0	/home/dhl_ec/bnelissen/Slides/CD3_manuscript/CD3_slides/AAA362.CD3/AAA362.CD3.run1	255	0.7	0.06	0.7	0.06	-8.73136555868	-11.7203364154	3.5044988314	0.413483664062
10280.0	1831930.0	4262.0	25954.0	1831930.0	4000000.0	82.0	5.0	2.71	2.94	1.15	0.08	10.68	0.38	0.82	0.14	8.07	0.28	2.27	1.53	0.51	AAA362.CD3.X1.Y2.tile.tissue.png	4	1	2000	4	679b5320716f0fddbe64988b5f0c914f	0	0	0	0	0	0	0	0	0	0	0	0	0	/home/dhl_ec/bnelissen/Slides/CD3_manuscript/CD3_slides/AAA362.CD3/AAA362.CD3.run1	255	0.7	0.06	0.7	0.06	-9.58953858344	-12.7759775607	3.74709724348	1.657925625
151.0	2136140.0	80.0	50345.0	2136140.0	4000000.0	2.0	41.0	2.72	1.96	1.16	0.05	6.65	0.39	0.8	0.13	8.23	0.3	2.33	1.53	0.79	AAA362.CD3.X1.Y3.tile.tissue.png	5	1	2000	5	eb51360bfb434abdf5226a9a78b32be9	0	0	0	0	0	0	0	0	0	0	0	0	0	/home/dhl_ec/bnelissen/Slides/CD3_manuscript/CD3_slides/AAA362.CD3/AAA362.CD3.run1	255	0.7	0.06	0.7	0.06	-9.86470019841	-11.3299075528	2.86090467664	2.53029504688
0.0	239265.0	0.0	4696.0	239265.0	4000000.0	0.0	4.0	3.4	2.38	1.09	0.06	6.58	0.38	0.89	0.2	6.52	0.15	2.15	1.52	0.41	AAA362.CD3.X1.Y4.tile.tissue.png	6	1	2000	6	0daab05db1d42f08f0367f16019567e2	0	0	0	0	0	0	0	0	0	0	0	0	0	/home/dhl_ec/bnelissen/Slides/CD3_manuscript/CD3_slides/AAA362.CD3/AAA362.CD3.run1	255	0.7	0.06	0.7	0.06	-9.10270120508	-12.0361215585	3.91548855187	0.465623757812
0.0	759735.0	0.0	34304.0	759735.0	4000000.0	0.0	29.0	2.81	2.69	1.66	0.09	10.51	0.61	1.42	0.3	9.87	0.27	3.43	2.29	0.7	AAA362.CD3.X1.Y5.tile.tissue.png	7	1	2000	7	f99f3d598e82255d41810c6184a96e8e	0	0	0	0	0	0	0	0	0	0	0	0	0	/home/dhl_ec/bnelissen/Slides/CD3_manuscript/CD3_slides/AAA362.CD3/AAA362.CD3.run1	255	0.7	0.06	0.7	0.06	-8.54629164598	-12.3267252481	2.13701420358	3.86065682813
0.0	97807.0	0.0	5012.0	97807.0	4000000.0	0.0	4.0	3.12	1.89	1.32	0.09	9.64	0.57	1.2	0.22	7.28	0.22	3.2	2.3	0.63	AAA362.CD3.X1.Y6.tile.tissue.png	8	1	2000	8	a7865a0fba5dbaab8ba3e24c4eb05d63	0	0	0	0	0	0	0	0	0	0	0	0	0	/home/dhl_ec/bnelissen/Slides/CD3_manuscript/CD3_slides/AAA362.CD3/AAA362.CD3.run1	255	0.7	0.06	0.7	0.06	0.0	-11.9143063967	2.11757865618	0.851390866699
20580.0	1816817.0	8193.0	9459.0	1816817.0	4000000.0	175.0	2.0	1.23	2.33	1.72	0.08	10.7	0.56	1.33	0.21	12.08	0.47	3.67	2.57	0.7	AAA362.CD3.X10.Y7.tile.tissue.png	9	1	2000	9	924e4116c8d571ec2e5e56235be13c0a	0	0	0	0	0	0	0	0	0	0	0	0	0	/home/dhl_ec/bnelissen/Slides/CD3_manuscript/CD3_slides/AAA362.CD3/AAA362.CD3.run1	255	0.7	0.06	0.7	0.06	-9.17030706447	-12.2728051565	3.34635006781	0.46287159375
61296.0	1941572.0	20763.0	10747.0	1941572.0	4000000.0	378.0	1.0	3.4	2.31	1.73	0.08	10.01	0.49	1.29	0.21	12.15	0.44	3.33	2.3	0.66	AAA362.CD3.X10.Y8.tile.tissue.png	10	1	2000	10	28ecdd193da5f3da9e4a51e6a083f075	0	0	0	0	0	0	0	0	0	0	0	0	0	/home/dhl_ec/bnelissen/Slides/CD3_manuscript/CD3_slides/AAA362.CD3/AAA362.CD3.run1	255	0.7	0.06	0.7	0.06	-9.62294852782	-12.4278819555	3.02161345553	0.6627775625
6076.0	1109791.0	2481.0	7254.0	1109791.0	4000000.0	49.0	1.0	2.97	2.83	1.2	0.08	10.31	0.56	1.37	0.27	9.53	0.25	2.15	1.54	0.41	AAA362.CD3.X10.Y9.tile.tissue.png	11	1	2000	11	5b69333b07da7c7e05b432151d956959	0	0	0	0	0	0	0	0	0	0	0	0	0	/home/dhl_ec/bnelissen/Slides/CD3_manuscript/CD3_slides/AAA362.CD3/AAA362.CD3.run1	255	0.7	0.06	0.7	0.06	-9.64601998247	-12.3260432094	4.92740608142	0.726595992188
25900.0	980777.0	8519.0	14354.0	980777.0	4000000.0	161.0	7.0	2.3	2.9	1.14	0.06	7.15	0.36	0.84	0.18	7.29	0.25	2.18	1.51	0.37	AAA362.CD3.X2.Y1.tile.tissue.png	12	1	2000	12	1a69c672edb406a03cca34bf62d402cb	0	0	0	0	0	0	0	0	0	0	0	0	0	/home/dhl_ec/bnelissen/Slides/CD3_manuscript/CD3_slides/AAA362.CD3/AAA362.CD3.run1	255	0.7	0.06	0.7	0.06	-9.1548312785	-12.3587384307	4.08278101357	0.58604334375
327.0	1773167.0	183.0	65445.0	1773167.0	4000000.0	3.0	39.0	2.96	1.2	1.1	0.05	7.09	0.4	0.77	0.16	7.96	0.28	2.35	1.54	0.44	AAA362.CD3.X2.Y2.tile.tissue.png	13	1	2000	13	6723ab3c0c731ad5fb30328e10daa262	0	0	0	0	0	0	0	0	0	0	0	0	0	/home/dhl_ec/bnelissen/Slides/CD3_manuscript/CD3_slides/AAA362.CD3/AAA362.CD3.run1	255	0.7	0.06	0.7	0.06	-9.55441907471	-12.2167313148	3.39314259591	2.38845846875
0.0	2411507.0	0.0	76889.0	2411507.0	4000000.0	0.0	86.0	2.85	1.44	1.17	0.05	6.94	0.42	0.75	0.13	8.11	0.25	3.68	2.47	0.78	AAA362.CD3.X2.Y3.tile.tissue.png	14	1	2000	14	5f2129ab6096d2315b4e40d9bba64014	0	0	0	0	0	0	0	0	0	0	0	0	0	/home/dhl_ec/bnelissen/Slides/CD3_manuscript/CD3_slides/AAA362.CD3/AAA362.CD3.run1	255	0.7	0.06	0.7	0.06	-9.41003914832	-9.88952563487	2.26899695202	0.0860688691406
123.0	1355635.0	71.0	24242.0	1355635.0	4000000.0	2.0	10.0	1.94	2.12	1.89	0.07	14.98	0.57	1.34	0.25	10.69	0.4	3.28	2.29	0.61	AAA362.CD3.X2.Y4.tile.tissue.png	15	1	2000	15	7d7673df5e2aa12ec1a1dcd9b8261afb	0	0	0	0	0	0	0	0	0	0	0	0	0	/home/dhl_ec/bnelissen/Slides/CD3_manuscript/CD3_slides/AAA362.CD3/AAA362.CD3.run1	255	0.7	0.06	0.7	0.06	-9.38923591155	-12.104258763	3.76910544596	2.386651125
8041.0	1697026.0	3339.0	68714.0	1697026.0	4000000.0	74.0	75.0	1.26	1.69	1.76	0.07	10.44	0.6	1.06	0.15	10.97	0.41	3.52	2.29	0.68	AAA362.CD3.X2.Y5.tile.tissue.png	16	1	2000	16	a1da019572373c8ae0da06b8539fb1b7	0	0	0	0	0	0	0	0	0	0	0	0	0	/home/dhl_ec/bnelissen/Slides/CD3_manuscript/CD3_slides/AAA362.CD3/AAA362.CD3.run1	255	0.7	0.06	0.7	0.06	-9.95909612506	-12.1427027912	4.57330246794	1.639766125
3745.0	1610990.0	1464.0	69070.0	1610990.0	4000000.0	32.0	56.0	1.19	1.8	1.76	0.09	10.61	0.6	1.27	0.23	10.92	0.42	3.61	2.27	1.05	AAA362.CD3.X2.Y6.tile.tissue.png	17	1	2000	17	627ab44d544daa886129a7903c578e81	0	0	0	0	0	0	0	0	0	0	0	0	0	/home/dhl_ec/bnelissen/Slides/CD3_manuscript/CD3_slides/AAA362.CD3/AAA362.CD3.run1	255	0.7	0.06	0.7	0.06	-10.0476115987	-12.0291297494	4.57351887036	2.49954392969
334.0	314137.0	181.0	20448.0	314137.0	4000000.0	5.0	30.0	2.41	2.66	1.75	0.09	9.73	0.57	1.4	0.32	9.45	0.32	3.33	2.31	1.08	AAA362.CD3.X2.Y7.tile.tissue.png	18	1	2000	18	8d3f18af6ceaedbdc3ef88a6ffb66d94	0	0	0	0	0	0	0	0	0	0	0	0	0	/home/dhl_ec/bnelissen/Slides/CD3_manuscript/CD3_slides/AAA362.CD3/AAA362.CD3.run1	255	0.7	0.06	0.7	0.06	-9.890942071	-12.5097303006	5.07565367106	1.62908730273
0.0	25333.0	0.0	1949.0	25333.0	4000000.0	0.0	4.0	2.17	2.39	1.77	0.0799999999999	8.99	0.37	0.92	0.22	5.75	0.13	2.12	1.56	1.36	AAA362.CD3.X3.Y1.tile.tissue.png	19	1	2000	19	1c774b8b847d1eb648805e87a8373766	0	0	0	0	0	0	0	0	0	0	0	0	0	/home/dhl_ec/bnelissen/Slides/CD3_manuscript/CD3_slides/AAA362.CD3/AAA362.CD3.run1	255	0.7	0.06	0.7	0.06	0.0	-11.4920150134	1.50387278944	0.334445714966
1612.0	1797315.0	468.0	41264.0	1797315.0	4000000.0	10.0	27.0	1.25	1.34	1.3	0.0799999999999	10.4	0.6	0.99	0.29	9.82	0.29	2.31	1.52	0.62	AAA362.CD3.X3.Y2.tile.tissue.png	20	1	2000	20	31d5ebe1c2d12e74656336401dbfb012	0	0	0	0	0	0	0	0	0	0	0	0	0	/home/dhl_ec/bnelissen/Slides/CD3_manuscript/CD3_slides/AAA362.CD3/AAA362.CD3.run1	255	0.7	0.06	0.7	0.06	-9.58396305036	-11.9734731354	4.48128346767	2.84649667969
550.0	3667659.0	308.0	27864.0	3667659.0	4000000.0	8.0	15.0	1.98	2.86	1.76	0.0700000000001	13.9	0.6	1.23	0.0999999999999	13.4	0.54	3.43	2.38	0.64	AAA362.CD3.X3.Y3.tile.tissue.png	21	1	2000	21	05128f5260c9ff440cbccf9f687a0888	0	0	0	0	0	0	0	0	0	0	0	0	0	/home/dhl_ec/bnelissen/Slides/CD3_manuscript/CD3_slides/AAA362.CD3/AAA362.CD3.run1	255	0.7	0.06	0.7	0.06	-9.28525189856	-10.0282318971	1.70418238964	0.143672107422
642.0	3601254.0	348.0	23832.0	3601254.0	4000000.0	10.0	4.0	3.99	3.1	1.76	0.0700000000001	10.05	0.59	1.22	0.11	13.31	0.53	3.45	2.35	0.65	AAA362.CD3.X3.Y4.tile.tissue.png	22	1	2000	22	b7d946fa42e1703efda1fb702cf3b967	0	0	0	0	0	0	0	0	0	0	0	0	0	/home/dhl_ec/bnelissen/Slides/CD3_manuscript/CD3_slides/AAA362.CD3/AAA362.CD3.run1	255	0.7	0.06	0.7	0.06	-9.48782175132	-11.1238234132	2.90714050409	0.80772978125
725.0	2546131.0	351.0	67106.0	2546131.0	4000000.0	8.0	39.0	5.15	1.55	1.75	0.0699999999999	14.07	0.61	1.26	0.18	12.12	0.46	3.59	2.36	0.66	AAA362.CD3.X3.Y5.tile.tissue.png	23	1	2000	23	32f17a927dc64e95f99a176f9369f91c	0	0	0	0	0	0	0	0	0	0	0	0	0	/home/dhl_ec/bnelissen/Slides/CD3_manuscript/CD3_slides/AAA362.CD3/AAA362.CD3.run1	255	0.7	0.06	0.7	0.06	-9.81330794277	-11.9632647749	4.44788619436	1.25218503125
2753.0	2394050.0	1326.0	85067.0	2394050.0	4000000.0	30.0	57.0	2.08	3.77	1.74	0.0699999999999	10.32	0.63	1.25	0.19	12.07	0.46	3.63	2.36	0.67	AAA362.CD3.X3.Y6.tile.tissue.png	24	1	2000	24	adbea148f2501ab833395b833324bac4	0	0	0	0	0	0	0	0	0	0	0	0	0	/home/dhl_ec/bnelissen/Slides/CD3_manuscript/CD3_slides/AAA362.CD3/AAA362.CD3.run1	255	0.7	0.06	0.7	0.06	-9.8359026138	-11.3154091639	5.0543748721	0.704180320312
2667.0	2093295.0	1305.0	97439.0	2093295.0	4000000.0	30.0	70.0	4.79	3.25	1.75	0.08	10.01	0.64	1.26	0.21	11.74	0.44	3.67	2.35	0.67	AAA362.CD3.X3.Y7.tile.tissue.png	25	1	2000	25	869eb8ecfe5ed8e749267da8baefb1c0	0	0	0	0	0	0	0	0	0	0	0	0	0	/home/dhl_ec/bnelissen/Slides/CD3_manuscript/CD3_slides/AAA362.CD3/AAA362.CD3.run1	255	0.7	0.06	0.7	0.06	-9.86281309755	-11.7936258433	4.23759621666	1.2326456875
377.0	693777.0	196.0	39679.0	693777.0	4000000.0	5.0	44.0	3.64	2.41	1.77	0.0799999999999	10.53	0.61	1.38	0.3	10.05	0.35	3.37	2.29	0.62	AAA362.CD3.X3.Y8.tile.tissue.png	26	1	2000	26	d8780cfa30441508cfae7d70be482d97	0	0	0	0	0	0	0	0	0	0	0	0	0	/home/dhl_ec/bnelissen/Slides/CD3_manuscript/CD3_slides/AAA362.CD3/AAA362.CD3.run1	255	0.7	0.06	0.7	0.06	-9.5879735005	-12.1555430834	3.48871564578	3.15016701172
0.0	252634.0	0.0	6256.0	252634.0	4000000.0	0.0	3.0	1.2	2.1	1.76	0.0899999999999	9.68	0.56	1.43	0.31	8.28	0.24	3.18	2.3	0.57	AAA362.CD3.X4.Y2.tile.tissue.png	27	1	2000	27	49eb6f065efe5fcbc2ad9e8c77e21d50	0	0	0	0	0	0	0	0	0	0	0	0	0	/home/dhl_ec/bnelissen/Slides/CD3_manuscript/CD3_slides/AAA362.CD3/AAA362.CD3.run1	255	0.7	0.06	0.7	0.06	0.0	-11.503613982	3.85230758726	0.912657536621
5710.0	3760040.0	1485.0	12171.0	3760040.0	4000000.0	28.0	4.0	3.09	2.56	1.76	0.0700000000001	9.54	0.56	1.21	0.1	13.27	0.55	3.32	2.3	0.64	AAA362.CD3.X4.Y3.tile.tissue.png	28	1	2000	28	e00b613371962698629eb2db8489c66e	0	0	0	0	0	0	0	0	0	0	0	0	0	/home/dhl_ec/bnelissen/Slides/CD3_manuscript/CD3_slides/AAA362.CD3/AAA362.CD3.run1	255	0.7	0.06	0.7	0.06	-9.26419341521	-11.7486776609	1.64826259315	0.622313640625
533.0	3813151.0	294.0	22002.0	3813151.0	4000000.0	9.0	6.0	3.4	3.44	1.71	0.0700000000001	10.16	0.58	1.22	0.1	13.26	0.55	3.35	2.35	0.67	AAA362.CD3.X4.Y4.tile.tissue.png	29	1	2000	29	425ab46cd2ab36bd196bdf6b3c68ec62	0	0	0	0	0	0	0	0	0	0	0	0	0	/home/dhl_ec/bnelissen/Slides/CD3_manuscript/CD3_slides/AAA362.CD3/AAA362.CD3.run1	255	0.7	0.06	0.7	0.06	-9.62468238101	-10.259160456	2.4932288054	0.282254648437
8983.0	3662611.0	4240.0	31069.0	3662611.0	4000000.0	102.0	4.0	4.07	3.58	1.86	0.0699999999999	9.59	0.57	1.22	0.0999999999999	13.36	0.55	3.38	2.31	0.67	AAA362.CD3.X4.Y5.tile.tissue.png	30	1	2000	30	93987ffaf200c8cdc235acf1c7ac350e	0	0	0	0	0	0	0	0	0	0	0	0	0	/home/dhl_ec/bnelissen/Slides/CD3_manuscript/CD3_slides/AAA362.CD3/AAA362.CD3.run1	255	0.7	0.06	0.7	0.06	-10.1033668627	-11.6592147425	4.46533811367	0.5657633125
17946.0	3690003.0	7429.0	27211.0	3690003.0	4000000.0	173.0	2.0	3.67	2.39	1.79	0.0700000000002	11.48	0.6	1.3	0.11	14.16	0.58	3.45	2.37	0.7	AAA362.CD3.X4.Y6.tile.tissue.png	31	1	2000	31	1386c291a829afac4bad0896b417ed15	0	0	0	0	0	0	0	0	0	0	0	0	0	/home/dhl_ec/bnelissen/Slides/CD3_manuscript/CD3_slides/AAA362.CD3/AAA362.CD3.run1	255	0.7	0.06	0.7	0.06	-10.3230346463	-11.2488576065	4.3779456829	0.541088734375
257.0	2810514.0	150.0	69114.0	2810514.0	4000000.0	4.0	50.0	2.99	2.27	1.76	0.0799999999999	11.7	0.55	0.77	0.0999999999999	8.77	0.49	3.59	2.31	0.66	AAA362.CD3.X4.Y7.tile.tissue.png	32	1	2000	32	40ea7de45311dfbaafb94125a9afa612	0	0	0	0	0	0	0	0	0	0	0	0	0	/home/dhl_ec/bnelissen/Slides/CD3_manuscript/CD3_slides/AAA362.CD3/AAA362.CD3.run1	255	0.7	0.06	0.7	0.06	-9.59613094258	-10.6205604533	2.98831819763	0.358146460938
939.0	1621120.0	457.0	74892.0	1621120.0	4000000.0	12.0	75.0	2.72	1.75	1.75	0.0800000000002	9.99	0.61	1.26	0.23	10.72	0.4	3.47	2.2	0.64	AAA362.CD3.X4.Y8.tile.tissue.png	33	1	2000	33	ed10970da1c3804dbe417b54e0b63e9e	0	0	0	0	0	0	0	0	0	0	0	0	0	/home/dhl_ec/bnelissen/Slides/CD3_manuscript/CD3_slides/AAA362.CD3/AAA362.CD3.run1	255	0.7	0.06	0.7	0.06	-9.77732051809	-11.8059159298	3.41903568398	2.77719919531
95.0	2755157.0	48.0	13846.0	2755157.0	4000000.0	1.0	3.0	3.28	3.29	1.77	0.0799999999999	9.65	0.57	1.28	0.16	11.97	0.48	3.28	2.34	0.63	AAA362.CD3.X5.Y3.tile.tissue.png	34	1	2000	34	257f3430e3cc33d3892ed7d5f61d9966	0	0	0	0	0	0	0	0	0	0	0	0	0	/home/dhl_ec/bnelissen/Slides/CD3_manuscript/CD3_slides/AAA362.CD3/AAA362.CD3.run1	255	0.7	0.06	0.7	0.06	-9.44322276892	-11.8551501915	2.88465113278	1.14471210937
1434.0	3935452.0	742.0	13146.0	3935452.0	4000000.0	21.0	1.0	3.31	2.87	1.13	0.05	6.49	0.38	0.75	0.0600000000002	9.73	0.38	2.21	1.53	0.44	AAA362.CD3.X5.Y4.tile.tissue.png	35	1	2000	35	499a1c793dd04460339967526da2de01	0	0	0	0	0	0	0	0	0	0	0	0	0	/home/dhl_ec/bnelissen/Slides/CD3_manuscript/CD3_slides/AAA362.CD3/AAA362.CD3.run1	255	0.7	0.06	0.7	0.06	-9.35189475016	-10.5387560728	2.17175691808	0.1646239375
5976.0	3881040.0	2634.0	16628.0	3881040.0	4000000.0	66.0	3.0	3.98	2.55	1.12	0.0699999999999	7.01	0.57	1.2	0.0900000000001	13.36	0.56	3.32	2.29	1.37	AAA362.CD3.X5.Y5.tile.tissue.png	36	1	2000	36	9181f118e5fc1a2e17e7bd3b8dfd1bc8	0	0	0	0	0	0	0	0	0	0	0	0	0	/home/dhl_ec/bnelissen/Slides/CD3_manuscript/CD3_slides/AAA362.CD3/AAA362.CD3.run1	255	0.7	0.06	0.7	0.06	-9.77595146353	-10.8327811437	2.85676089273	0.305216484375
18172.0	3504004.0	7605.0	31628.0	3504004.0	4000000.0	181.0	6.0	2.69	1.64	1.82	0.0800000000002	10.65	0.58	1.22	0.12	13.13	0.53	3.38	2.31	1.0	AAA362.CD3.X5.Y6.tile.tissue.png	37	1	2000	37	9289d41407b14d8ae6b6abb3e56feac9	0	0	0	0	0	0	0	0	0	0	0	0	0	/home/dhl_ec/bnelissen/Slides/CD3_manuscript/CD3_slides/AAA362.CD3/AAA362.CD3.run1	255	0.7	0.06	0.7	0.06	-10.2663581067	-12.2915278682	5.43899271155	0.9778613125
1470.0	3409207.0	694.0	48032.0	3409207.0	4000000.0	20.0	11.0	3.2	1.74	1.75	0.0699999999999	12.56	0.58	1.23	0.12	12.8	0.52	3.44	2.3	0.68	AAA362.CD3.X5.Y7.tile.tissue.png	38	1	2000	38	7f7427341000f72664ebead8efa04c4b	0	0	0	0	0	0	0	0	0	0	0	0	0	/home/dhl_ec/bnelissen/Slides/CD3_manuscript/CD3_slides/AAA362.CD3/AAA362.CD3.run1	255	0.7	0.06	0.7	0.06	-9.9907739075	-11.0656147649	4.83035532898	0.504843375
302.0	2129461.0	161.0	92522.0	2129461.0	4000000.0	5.0	44.0	3.31	1.8	1.75	0.0899999999999	10.44	0.62	1.25	0.2	11.43	0.44	3.57	2.31	0.67	AAA362.CD3.X5.Y8.tile.tissue.png	39	1	2000	39	8d3e5ddd6a6cc2cc152587c67fac5536	0	0	0	0	0	0	0	0	0	0	0	0	0	/home/dhl_ec/bnelissen/Slides/CD3_manuscript/CD3_slides/AAA362.CD3/AAA362.CD3.run1	255	0.7	0.06	0.7	0.06	-9.9748405428	-11.8818800615	4.43081961461	1.86358082812
0.0	123343.0	0.0	6875.0	123343.0	4000000.0	0.0	6.0	3.56	1.7	1.76	0.0899999999999	9.56	0.56	1.44	0.32	8.76	0.23	3.22	2.32	0.57	AAA362.CD3.X6.Y3.tile.tissue.png	40	1	2000	40	28601a0dabb4cefea2300b9d711c49e9	0	0	0	0	0	0	0	0	0	0	0	0	0	/home/dhl_ec/bnelissen/Slides/CD3_manuscript/CD3_slides/AAA362.CD3/AAA362.CD3.run1	255	0.7	0.06	0.7	0.06	-9.53542690974	-11.8641880582	3.55024283142	0.791700505371
436.0	3430305.0	254.0	16683.0	3430305.0	4000000.0	7.0	2.0	1.32	1.4	1.78	0.0799999999999	11.28	0.57	1.24	0.12	12.93	0.52	3.35	2.3	0.65	AAA362.CD3.X6.Y4.tile.tissue.png	41	1	2000	41	7f1ec60fc832c0a81de03eb0d924609a	0	0	0	0	0	0	0	0	0	0	0	0	0	/home/dhl_ec/bnelissen/Slides/CD3_manuscript/CD3_slides/AAA362.CD3/AAA362.CD3.run1	255	0.7	0.06	0.7	0.06	-9.47101410672	-12.2180721887	2.49325983271	1.00255292969
24776.0	3987646.0	9298.0	9394.0	3987646.0	4000000.0	198.0	1.0	3.65	1.93	1.77	0.0700000000002	10.47	0.57	1.21	0.0900000000001	13.94	0.56	3.3	2.31	0.69	AAA362.CD3.X6.Y5.tile.tissue.png	42	1	2000	42	e0c4cde575ac0703bb94f1801cb8bda8	0	0	0	0	0	0	0	0	0	0	0	0	0	/home/dhl_ec/bnelissen/Slides/CD3_manuscript/CD3_slides/AAA362.CD3/AAA362.CD3.run1	255	0.7	0.06	0.7	0.06	-9.97763990755	-10.5479635933	2.11457204013	0.33870351416
13129.0	3736670.0	5752.0	13492.0	3736670.0	4000000.0	131.0	1.0	1.52	1.61	1.77	0.0699999999999	9.67	0.57	1.2	0.0999999999999	13.52	0.56	3.32	2.29	0.66	AAA362.CD3.X6.Y6.tile.tissue.png	43	1	2000	43	d7104e9355ad8e97cec98f4ca9860781	0	0	0	0	0	0	0	0	0	0	0	0	0	/home/dhl_ec/bnelissen/Slides/CD3_manuscript/CD3_slides/AAA362.CD3/AAA362.CD3.run1	255	0.7	0.06	0.7	0.06	-9.74090546268	-12.3584048099	3.01638526501	0.567403484375
2342.0	3405413.0	1199.0	17039.0	3405413.0	4000000.0	33.0	4.0	2.06	1.39	1.76	0.0699999999999	9.69	0.58	1.22	0.12	12.95	0.52	3.36	2.29	0.65	AAA362.CD3.X6.Y7.tile.tissue.png	44	1	2000	44	39278a12ab62e00ccdba6eb88adfc00b	0	0	0	0	0	0	0	0	0	0	0	0	0	/home/dhl_ec/bnelissen/Slides/CD3_manuscript/CD3_slides/AAA362.CD3/AAA362.CD3.run1	255	0.7	0.06	0.7	0.06	-9.87870296913	-12.1667783606	4.42744369339	1.08201042187
1184.0	1256514.0	622.0	39777.0	1256514.0	4000000.0	15.0	26.0	3.11	1.71	1.76	0.0699999999999	10.1	0.59	1.31	0.26	10.49	0.39	3.39	2.31	0.62	AAA362.CD3.X6.Y8.tile.tissue.png	45	1	2000	45	96914df4067339a49363b99c33493ae3	0	0	0	0	0	0	0	0	0	0	0	0	0	/home/dhl_ec/bnelissen/Slides/CD3_manuscript/CD3_slides/AAA362.CD3/AAA362.CD3.run1	255	0.7	0.06	0.7	0.06	-9.74651950795	-12.5997973653	4.90107576684	2.19439033594
85.0	1464466.0	44.0	10183.0	1464466.0	4000000.0	1.0	3.0	1.98	2.55	1.14	0.05	6.87	0.57	1.35	0.23	9.06	0.27	2.2	1.53	0.41	AAA362.CD3.X7.Y4.tile.tissue.png	46	1	2000	46	02ee2899834a00e0a3eb6ce8c3f89327	0	0	0	0	0	0	0	0	0	0	0	0	0	/home/dhl_ec/bnelissen/Slides/CD3_manuscript/CD3_slides/AAA362.CD3/AAA362.CD3.run1	255	0.7	0.06	0.7	0.06	-8.77814070878	-11.8001101236	2.1784378882	0.891711496094
616.0	3954313.0	379.0	10635.0	3954313.0	4000000.0	9.0	1.0	1.54	3.21	1.18	0.05	7.93	0.37	0.75	0.0600000000002	9.57	0.38	2.23	1.52	0.68	AAA362.CD3.X7.Y5.tile.tissue.png	47	1	2000	47	7923db82eb48d8fa3809f5f14bdc5854	0	0	0	0	0	0	0	0	0	0	0	0	0	/home/dhl_ec/bnelissen/Slides/CD3_manuscript/CD3_slides/AAA362.CD3/AAA362.CD3.run1	255	0.7	0.06	0.7	0.06	-9.19314347984	-11.7049086537	1.69025321257	0.219128773438
2347.0	3994312.0	1232.0	8486.0	3994312.0	4000000.0	34.0	1.0	3.0	3.3	1.1	0.04	6.5	0.38	0.75	0.0599999999999	9.72	0.55	2.56	1.53	0.63	AAA362.CD3.X7.Y6.tile.tissue.png	48	1	2000	48	297a60e354cc45486e91c85a9c22e279	0	0	0	0	0	0	0	0	0	0	0	0	0	/home/dhl_ec/bnelissen/Slides/CD3_manuscript/CD3_slides/AAA362.CD3/AAA362.CD3.run1	255	0.7	0.06	0.7	0.06	-9.58740958021	-10.6043765113	2.78571378884	0.192831394531
1202.0	3944289.0	621.0	12710.0	3944289.0	4000000.0	17.0	1.0	4.2	3.1	1.14	0.05	6.47	0.37	0.76	0.0599999999999	9.65	0.37	2.21	1.53	0.66	AAA362.CD3.X7.Y7.tile.tissue.png	49	1	2000	49	613673726db13575908c5ff4d7f2baa8	0	0	0	0	0	0	0	0	0	0	0	0	0	/home/dhl_ec/bnelissen/Slides/CD3_manuscript/CD3_slides/AAA362.CD3/AAA362.CD3.run1	255	0.7	0.06	0.7	0.06	-9.82258623346	-10.952994844	3.79646546181	0.260746398438
1991.0	3431679.0	849.0	33861.0	3431679.0	4000000.0	19.0	14.0	2.64	2.28	1.1	0.04	6.8	0.59	1.24	0.12	12.82	0.53	3.39	2.29	0.67	AAA362.CD3.X7.Y8.tile.tissue.png	50	1	2000	50	5049aa73612c06228e21befb78be2a42	0	0	0	0	0	0	0	0	0	0	0	0	0	/home/dhl_ec/bnelissen/Slides/CD3_manuscript/CD3_slides/AAA362.CD3/AAA362.CD3.run1	255	0.7	0.06	0.7	0.06	-9.98164109664	-11.5996102633	5.3974534252	0.88849615625
81.0	26187.0	35.0	1422.0	26187.0	4000000.0	1.0	3.0	3.85	1.71	1.76	0.0900000000001	9.48	0.56	1.42	0.32	6.95	0.25	2.08	1.52	0.5	AAA362.CD3.X7.Y9.tile.tissue.png	51	1	2000	51	851c2e5cc86e2f86824acca9eaea5e3d	0	0	0	0	0	0	0	0	0	0	0	0	0	/home/dhl_ec/bnelissen/Slides/CD3_manuscript/CD3_slides/AAA362.CD3/AAA362.CD3.run1	255	0.7	0.06	0.7	0.06	-9.15944562232	-12.1779625532	4.5320024493	0.192955918945
0.0	1555522.0	0.0	12079.0	1555522.0	4000000.0	0.0	1.0	2.79	1.4	1.79	0.0799999999999	13.57	0.56	1.32	0.23	9.62	0.31	3.32	2.29	0.58	AAA362.CD3.X8.Y5.tile.tissue.png	52	1	2000	52	90d13bafba9be90f22b71cd3670a3481	0	0	0	0	0	0	0	0	0	0	0	0	0	/home/dhl_ec/bnelissen/Slides/CD3_manuscript/CD3_slides/AAA362.CD3/AAA362.CD3.run1	255	0.7	0.06	0.7	0.06	-9.25458305746	-11.8208978402	2.39391861521	1.67925050391
1100.0	3981828.0	519.0	10482.0	3981828.0	4000000.0	12.0	1.0	2.48	4.01	1.11	0.04	6.37	0.57	1.2	0.0899999999999	11.9	0.55	3.33	2.32	0.64	AAA362.CD3.X8.Y6.tile.tissue.png	53	1	2000	53	6506d86da0153068844f72d93f3a6b8e	0	0	0	0	0	0	0	0	0	0	0	0	0	/home/dhl_ec/bnelissen/Slides/CD3_manuscript/CD3_slides/AAA362.CD3/AAA362.CD3.run1	255	0.7	0.06	0.7	0.06	-9.01348445652	-11.4966706033	2.36275400829	0.212206210938
841.0	3964122.0	421.0	9174.0	3964122.0	4000000.0	12.0	1.0	1.51	2.74	1.78	0.0699999999999	9.36	0.57	1.21	0.0799999999999	13.4	0.57	3.3	2.31	0.66	AAA362.CD3.X8.Y7.tile.tissue.png	54	1	2000	54	f69ffe7d8248d73f3c41298b50004c28	0	0	0	0	0	0	0	0	0	0	0	0	0	/home/dhl_ec/bnelissen/Slides/CD3_manuscript/CD3_slides/AAA362.CD3/AAA362.CD3.run1	255	0.7	0.06	0.7	0.06	-9.54993695677	-10.9858904609	2.83213241112	0.197306445312
1067.0	3890551.0	574.0	13988.0	3890551.0	4000000.0	17.0	2.0	1.24	1.99	1.78	0.0699999999999	9.37	0.57	1.21	0.0900000000001	13.28	0.55	3.32	2.3	0.66	AAA362.CD3.X8.Y8.tile.tissue.png	55	1	2000	55	6a73e20260563c400dd986cbc09cb397	0	0	0	0	0	0	0	0	0	0	0	0	0	/home/dhl_ec/bnelissen/Slides/CD3_manuscript/CD3_slides/AAA362.CD3/AAA362.CD3.run1	255	0.7	0.06	0.7	0.06	-9.69448068545	-11.2319154094	3.75795228878	0.259939421875
1300.0	1230141.0	647.0	7113.0	1230141.0	4000000.0	17.0	1.0	1.24	1.88	1.76	0.0899999999999	10.02	0.58	1.32	0.25	10.27	0.26	2.48	2.3	0.84	AAA362.CD3.X8.Y9.tile.tissue.png	56	1	2000	56	4e6296a0a9c66a93e3d2615766d3bf2c	0	0	0	0	0	0	0	0	0	0	0	0	0	/home/dhl_ec/bnelissen/Slides/CD3_manuscript/CD3_slides/AAA362.CD3/AAA362.CD3.run1	255	0.7	0.06	0.7	0.06	-9.93846665666	-11.8962931498	3.79401255909	0.772912988281
110.0	2103814.0	65.0	10582.0	2103814.0	4000000.0	1.0	2.0	1.8	2.79	1.76	0.0899999999999	10.38	0.57	1.31	0.21	11.54	0.44	2.86	2.32	2.58	AAA362.CD3.X9.Y6.tile.tissue.png	57	1	2000	57	52e52284f345024c20c244f4a1ef71b2	0	0	0	0	0	0	0	0	0	0	0	0	0	/home/dhl_ec/bnelissen/Slides/CD3_manuscript/CD3_slides/AAA362.CD3/AAA362.CD3.run1	255	0.7	0.06	0.7	0.06	-9.1014171302	-12.0327700508	2.61602953497	1.23238821094
408.0	3987556.0	211.0	9267.0	3987556.0	4000000.0	5.0	1.0	2.18	3.46	1.91	0.0799999999999	9.3	0.37	1.2	0.0800000000004	13.94	0.62	3.53	2.3	0.65	AAA362.CD3.X9.Y7.tile.tissue.png	58	1	2000	58	aa0cecfc54a882fa8aaae7450ac02c3a	0	0	0	0	0	0	0	0	0	0	0	0	0	/home/dhl_ec/bnelissen/Slides/CD3_manuscript/CD3_slides/AAA362.CD3/AAA362.CD3.run1	255	0.7	0.06	0.7	0.06	-9.31732943261	-11.0748124257	2.00320283965	0.209207699219
6179.0	3964223.0	3143.0	9391.0	3964223.0	4000000.0	86.0	1.0	4.68	3.97	1.79	0.0699999999997	9.83	0.58	1.2	0.0799999999999	14.0	0.57	3.31	2.3	0.66	AAA362.CD3.X9.Y8.tile.tissue.png	59	1	2000	59	7264baa865f43b928925e5de91a3248a	0	0	0	0	0	0	0	0	0	0	0	0	0	/home/dhl_ec/bnelissen/Slides/CD3_manuscript/CD3_slides/AAA362.CD3/AAA362.CD3.run1	255	0.7	0.06	0.7	0.06	-9.75815973163	-10.7483943619	2.92834325961	0.298931640625
549.0	2187705.0	301.0	8504.0	2187705.0	4000000.0	8.0	1.0	3.34	2.83	1.18	0.0500000000002	7.83	0.37	0.82	0.13	8.35	0.3	2.17	1.54	0.49	AAA362.CD3.X9.Y9.tile.tissue.png	60	1	2000	60	8366dcb183168ac0956c3a1c05b15544	0	0	0	0	0	0	0	0	0	0	0	0	0	/home/dhl_ec/bnelissen/Slides/CD3_manuscript/CD3_slides/AAA362.CD3/AAA362.CD3.run1	255	0.7	0.06	0.7	0.06	-9.69264955642	-12.0458976526	4.05460489391	1.21108599219
[truncated: 2 more columns]
