# Supplementary material for: SlideToolkit: An Assistive Toolset for the Histological Quantification of Whole Slide Images
Source: PLoS One. 2014 Nov 5;9(11):e110289. doi: 10.1371/journal.pone.0110289 (PMC4220929; doi:10.1371/journal.pone.0110289)
Supplement: RawData S1 — ICC and BlandAltman plot - measurements and r-script.zip. Measurements of Run1 and Run2, including the code for the calculation of the intraclass correlation coefficient (ICC) and the code for the Bland and Altman plot. (ZIP) [file pone.0110289.s003.zip › cellprofiler.measurements/run1.024ea5792a66f55ce6d409e80bb134b2.DefaultOUT_Image.csv]

AreaOccupied_AreaOccupied_DAB_Nuclei	AreaOccupied_AreaOccupied_Tissue	AreaOccupied_Perimeter_DAB_Nuclei	AreaOccupied_Perimeter_Tissue	AreaOccupied_TotalArea_DAB_Nuclei	AreaOccupied_TotalArea_Tissue	Count_DAB_Nuclei	Count_Tissue	ExecutionTime_01LoadImages	ExecutionTime_02ColorToGray	ExecutionTime_03Smooth	ExecutionTime_04ImageMath	ExecutionTime_05IdentifyPrimaryObjects	ExecutionTime_06MeasureImageAreaOccupied	ExecutionTime_07UnmixColors	ExecutionTime_08MaskImage	ExecutionTime_09IdentifyPrimaryObjects	ExecutionTime_10MeasureImageAreaOccupied	ExecutionTime_11OverlayOutlines	ExecutionTime_12OverlayOutlines	ExecutionTime_13SaveImages	FileName_Original	Group_Index	Group_Number	Height_Original	ImageNumber	MD5Digest_Original	ModuleError_01LoadImages	ModuleError_02ColorToGray	ModuleError_03Smooth	ModuleError_04ImageMath	ModuleError_05IdentifyPrimaryObjects	ModuleError_06MeasureImageAreaOccupied	ModuleError_07UnmixColors	ModuleError_08MaskImage	ModuleError_09IdentifyPrimaryObjects	ModuleError_10MeasureImageAreaOccupied	ModuleError_11OverlayOutlines	ModuleError_12OverlayOutlines	ModuleError_13SaveImages	PathName_Original	Scaling_Original	Threshold_FinalThreshold_DAB_Nuclei	Threshold_FinalThreshold_Tissue	Threshold_OrigThreshold_DAB_Nuclei	Threshold_OrigThreshold_Tissue	Threshold_SumOfEntropies_DAB_Nuclei	Threshold_SumOfEntropies_Tissue	Threshold_WeightedVariance_DAB_Nuclei	Threshold_WeightedVariance_Tissue
154.0	1688.0	57.0	184.0	1688.0	4000000.0	1.0	1.0	4.22	2.94	1.85	0.08	9.75	0.56	1.33	0.31	9.65	0.31	3.11	2.32	1.65	AAA578.CD3.location-b.X0.Y0.tile.tissue.png	1	1	2000	1	5a5941deb09aae39ddd7c94165257f28	0	0	0	0	0	0	0	0	0	0	0	0	0	/home/dhl_ec/bnelissen/Slides/CD3_manuscript/CD3_slides/AAA578.CD3.location-b/AAA578.CD3.location-b.run1	255	0.7	0.06	0.7	0.06	-8.9367623412	-12.5495896093	2.5658584694	3.73089936732
0.0	0.0	0.0	0.0	0.0	4000000.0	0.0	0.0	1.34	2.44	1.8	0.09	8.9	0.47	1.32	0.31	6.54	0.21	3.03	2.33	0.98	AAA578.CD3.location-b.X0.Y1.tile.tissue.png	2	1	2000	2	900220117b9893965f4aaa7a7d8d18a4	0	0	0	0	0	0	0	0	0	0	0	0	0	/home/dhl_ec/bnelissen/Slides/CD3_manuscript/CD3_slides/AAA578.CD3.location-b/AAA578.CD3.location-b.run1	255	1.0	0.06	1.0	0.06	0.0	-11.4058943274	0.0	7.51711449341
0.0	2041.0	0.0	206.0	2041.0	4000000.0	0.0	1.0	1.94	2.3	1.81	0.08	9.51	0.56	1.33	0.35	6.14	0.13	2.02	1.54	0.48	AAA578.CD3.location-b.X0.Y2.tile.tissue.png	3	1	2000	3	7ca361c93991c2d1e83a3cebeb477073	0	0	0	0	0	0	0	0	0	0	0	0	0	/home/dhl_ec/bnelissen/Slides/CD3_manuscript/CD3_slides/AAA578.CD3.location-b/AAA578.CD3.location-b.run1	255	0.7	0.06	0.7	0.06	0.0	-11.8636470932	1.67585038929	6.34166284755
893.0	77351.0	311.0	3604.0	77351.0	4000000.0	5.0	3.0	1.79	1.91	1.18	0.06	6.61	0.37	0.76	0.22	6.52	0.21	2.04	1.49	0.38	AAA578.CD3.location-b.X0.Y3.tile.tissue.png	4	1	2000	4	5b5472d4a1a16ec3c6c510a4b9cd2a10	0	0	0	0	0	0	0	0	0	0	0	0	0	/home/dhl_ec/bnelissen/Slides/CD3_manuscript/CD3_slides/AAA578.CD3.location-b/AAA578.CD3.location-b.run1	255	0.7	0.06	0.7	0.06	-9.9549955642	-12.1334197194	3.84523918012	1.66833202051
13368.0	714600.0	4878.0	20600.0	714600.0	4000000.0	88.0	16.0	3.05	2.79	1.17	0.07	7.12	0.38	0.73	0.18	7.23	0.24	2.18	1.48	0.47	AAA578.CD3.location-b.X0.Y4.tile.tissue.png	5	1	2000	5	90443a838da312d7c792d6fa30eebdbc	0	0	0	0	0	0	0	0	0	0	0	0	0	/home/dhl_ec/bnelissen/Slides/CD3_manuscript/CD3_slides/AAA578.CD3.location-b/AAA578.CD3.location-b.run1	255	0.7	0.06	0.7	0.06	-10.0195163116	-11.7817217858	3.49909964411	0.79890975
55.0	15871.0	30.0	946.0	15871.0	4000000.0	1.0	2.0	2.51	1.68	1.2	0.07	6.93	0.57	1.37	0.32	9.12	0.32	3.18	2.31	0.62	AAA578.CD3.location-b.X0.Y5.tile.tissue.png	6	1	2000	6	33e92335b5414dc587069bb322ffe7ff	0	0	0	0	0	0	0	0	0	0	0	0	0	/home/dhl_ec/bnelissen/Slides/CD3_manuscript/CD3_slides/AAA578.CD3.location-b/AAA578.CD3.location-b.run1	255	0.7	0.06	0.7	0.06	-9.29449124039	-12.5887409639	3.31387361787	2.78882423535
0.0	0.0	0.0	0.0	0.0	4000000.0	0.0	0.0	2.05	2.43	1.2	0.06	5.9	0.3	0.76	0.22	4.49	0.12	1.98	1.48	0.43	AAA578.CD3.location-b.X1.Y0.tile.tissue.png	7	1	2000	7	2e8f305b41bc72498cb5f53f4dec85b2	0	0	0	0	0	0	0	0	0	0	0	0	0	/home/dhl_ec/bnelissen/Slides/CD3_manuscript/CD3_slides/AAA578.CD3.location-b/AAA578.CD3.location-b.run1	255	1.0	0.06	1.0	0.06	0.0	0.0	0.0	2.76597925
0.0	0.0	0.0	0.0	0.0	4000000.0	0.0	0.0	3.08	2.6	1.36	0.05	6.06	0.29	0.75	0.22	4.59	0.12	3.15	2.36	0.68	AAA578.CD3.location-b.X1.Y1.tile.tissue.png	8	1	2000	8	1dccc4071b6820485c591bd0a4deb940	0	0	0	0	0	0	0	0	0	0	0	0	0	/home/dhl_ec/bnelissen/Slides/CD3_manuscript/CD3_slides/AAA578.CD3.location-b/AAA578.CD3.location-b.run1	255	1.0	0.06	1.0	0.06	0.0	-11.241461049	0.0	0.138746830377
227.0	623572.0	88.0	7264.0	623572.0	4000000.0	1.0	3.0	3.8	2.66	1.23	0.06	7.86	0.37	0.74	0.2	7.02	0.24	2.17	1.53	0.39	AAA578.CD3.location-b.X1.Y2.tile.tissue.png	9	1	2000	9	2d2ac28cd9c63232337cd1b23b3106db	0	0	0	0	0	0	0	0	0	0	0	0	0	/home/dhl_ec/bnelissen/Slides/CD3_manuscript/CD3_slides/AAA578.CD3.location-b/AAA578.CD3.location-b.run1	255	0.7	0.06	0.7	0.06	-8.91308064621	-11.1955551685	1.36802148568	0.166530935547
5417.0	1666387.0	2250.0	20754.0	1666387.0	4000000.0	42.0	12.0	2.77	2.25	1.19	0.05	7.4	0.58	1.21	0.23	11.0	0.42	3.52	2.58	0.77	AAA578.CD3.location-b.X1.Y3.tile.tissue.png	10	1	2000	10	96c07c2ff1edf530011bc84829e1f60e	0	0	0	0	0	0	0	0	0	0	0	0	0	/home/dhl_ec/bnelissen/Slides/CD3_manuscript/CD3_slides/AAA578.CD3.location-b/AAA578.CD3.location-b.run1	255	0.7	0.06	0.7	0.06	-9.76778725263	-12.1743656254	2.68558795191	0.280335671875
1977.0	1781649.0	883.0	13712.0	1781649.0	4000000.0	18.0	7.0	1.35	1.58	1.16	0.0700000000001	8.38	0.38	0.73	0.15	7.72	0.28	2.19	1.5	0.42	AAA578.CD3.location-b.X1.Y4.tile.tissue.png	11	1	2000	11	5b0f508fd81b8703ae1335258b4645a7	0	0	0	0	0	0	0	0	0	0	0	0	0	/home/dhl_ec/bnelissen/Slides/CD3_manuscript/CD3_slides/AAA578.CD3.location-b/AAA578.CD3.location-b.run1	255	0.7	0.06	0.7	0.06	-9.71917953719	-11.8156010126	2.59328055613	0.2490759375
0.0	35571.0	0.0	1984.0	35571.0	4000000.0	0.0	2.0	1.92	2.97	1.16	0.06	6.95	0.4	0.83	0.21	5.91	0.13	2.1	1.51	0.54	AAA578.CD3.location-b.X1.Y5.tile.tissue.png	12	1	2000	12	a995b441dcf17c8cb826ef038e4ba3b5	0	0	0	0	0	0	0	0	0	0	0	0	0	/home/dhl_ec/bnelissen/Slides/CD3_manuscript/CD3_slides/AAA578.CD3.location-b/AAA578.CD3.location-b.run1	255	0.7	0.06	0.7	0.06	0.0	-12.0367062999	2.41098085519	3.57018035034
10650.0	212101.0	3555.0	8287.0	212101.0	4000000.0	60.0	11.0	1.16	3.23	1.87	0.09	10.16	0.63	1.29	0.34	8.66	0.23	2.14	1.53	0.39	AAA578.CD3.location-b.X10.Y10.tile.tissue.png	13	1	2000	13	17a6f21a1e7b9c268e62f608c58eb458	0	0	0	0	0	0	0	0	0	0	0	0	0	/home/dhl_ec/bnelissen/Slides/CD3_manuscript/CD3_slides/AAA578.CD3.location-b/AAA578.CD3.location-b.run1	255	0.7	0.06	0.7	0.06	-9.59313124442	-12.0785866806	3.22255972369	0.517271144531
6949.0	2193647.0	2770.0	28386.0	2193647.0	4000000.0	52.0	20.0	2.82	3.22	1.19	0.06	7.63	0.39	0.74	0.13	8.28	0.3	2.26	1.52	0.44	AAA578.CD3.location-b.X10.Y11.tile.tissue.png	14	1	2000	14	2aa42d0101ed96adae8f0d94cbeac802	0	0	0	0	0	0	0	0	0	0	0	0	0	/home/dhl_ec/bnelissen/Slides/CD3_manuscript/CD3_slides/AAA578.CD3.location-b/AAA578.CD3.location-b.run1	255	0.7	0.06	0.7	0.06	-9.68200373172	-12.0613216907	2.4172544941	0.45428346875
25280.0	2136487.0	8576.0	16577.0	2136487.0	4000000.0	173.0	7.0	2.63	2.51	1.19	0.05	7.12	0.37	0.73	0.14	8.04	0.5	3.12	1.54	0.62	AAA578.CD3.location-b.X10.Y12.tile.tissue.png	15	1	2000	15	0b92c1e197708d5fdc908ecbca1a72bc	0	0	0	0	0	0	0	0	0	0	0	0	0	/home/dhl_ec/bnelissen/Slides/CD3_manuscript/CD3_slides/AAA578.CD3.location-b/AAA578.CD3.location-b.run1	255	0.7	0.06	0.7	0.06	-9.9830927436	-12.4732871937	2.96133418012	0.320828351563
64740.0	1324145.0	21296.0	19041.0	1324145.0	4000000.0	370.0	12.0	3.68	3.02	1.22	0.06	6.96	0.39	0.73	0.16	8.87	0.29	2.23	2.31	1.05	AAA578.CD3.location-b.X10.Y13.tile.tissue.png	16	1	2000	16	8a8e8cdecd61e4ead98c400c320e1a31	0	0	0	0	0	0	0	0	0	0	0	0	0	/home/dhl_ec/bnelissen/Slides/CD3_manuscript/CD3_slides/AAA578.CD3.location-b/AAA578.CD3.location-b.run1	255	0.7	0.06	0.7	0.06	-9.41667939426	-12.6646997924	2.22181581418	0.44899171875
17296.0	434877.0	5358.0	12922.0	434877.0	4000000.0	95.0	18.0	3.71	1.49	1.86	0.08	11.07	0.58	1.27	0.28	10.58	0.38	3.69	2.52	0.85	AAA578.CD3.location-b.X10.Y14.tile.tissue.png	17	1	2000	17	3d2aa11971945f179b61dcf2e270ca99	0	0	0	0	0	0	0	0	0	0	0	0	0	/home/dhl_ec/bnelissen/Slides/CD3_manuscript/CD3_slides/AAA578.CD3.location-b/AAA578.CD3.location-b.run1	255	0.7	0.06	0.7	0.06	-9.52660022038	-11.8374871521	3.10929359663	0.38373571875
0.0	0.0	0.0	0.0	0.0	4000000.0	0.0	0.0	1.57	2.26	1.84	0.09	8.59	0.46	1.42	0.35	6.72	0.2	3.09	2.31	0.67	AAA578.CD3.location-b.X10.Y15.tile.tissue.png	18	1	2000	18	4849daecd055e71bdb5deec59d965335	0	0	0	0	0	0	0	0	0	0	0	0	0	/home/dhl_ec/bnelissen/Slides/CD3_manuscript/CD3_slides/AAA578.CD3.location-b/AAA578.CD3.location-b.run1	255	1.0	0.06	1.0	0.06	0.0	0.0	0.0	3.5062055
0.0	0.0	0.0	0.0	0.0	4000000.0	0.0	0.0	1.29	2.22	1.79	0.0799999999999	9.1	0.45	1.32	0.31	6.65	0.23	3.04	2.29	0.63	AAA578.CD3.location-b.X10.Y16.tile.tissue.png	19	1	2000	19	ca8ca78ab3db9d5f5c946d95b90af99c	0	0	0	0	0	0	0	0	0	0	0	0	0	/home/dhl_ec/bnelissen/Slides/CD3_manuscript/CD3_slides/AAA578.CD3.location-b/AAA578.CD3.location-b.run1	255	1.0	0.06	1.0	0.06	0.0	-10.8512790124	0.0	7.77164224217
0.0	1860.0	0.0	192.0	1860.0	4000000.0	0.0	1.0	1.22	1.52	1.81	0.0799999999999	10.04	0.55	1.29	0.32	8.11	0.21	3.11	2.31	0.71	AAA578.CD3.location-b.X10.Y2.tile.tissue.png	20	1	2000	20	0eed32bf986c92e6baee55c7910c74d0	0	0	0	0	0	0	0	0	0	0	0	0	0	/home/dhl_ec/bnelissen/Slides/CD3_manuscript/CD3_slides/AAA578.CD3.location-b/AAA578.CD3.location-b.run1	255	0.7	0.06	0.7	0.06	0.0	-12.302432499	4.38184433804	4.03694668896
433.0	3610.0	117.0	404.0	3610.0	4000000.0	1.0	2.0	1.36	2.61	1.8	0.0700000000001	9.31	0.55	1.2	0.31	6.6	0.21	2.04	1.48	0.67	AAA578.CD3.location-b.X10.Y3.tile.tissue.png	21	1	2000	21	7ef33832b9ed2b2fb3ab3ee894b3c4db	0	0	0	0	0	0	0	0	0	0	0	0	0	/home/dhl_ec/bnelissen/Slides/CD3_manuscript/CD3_slides/AAA578.CD3.location-b/AAA578.CD3.location-b.run1	255	0.7	0.06	0.7	0.06	-9.25243223603	-11.7195981238	2.5367491979	1.117738354
53.0	8654.0	36.0	501.0	8654.0	4000000.0	1.0	1.0	1.54	2.2	1.17	0.0599999999999	6.71	0.36	0.81	0.22	6.34	0.31	3.15	1.51	0.6	AAA578.CD3.location-b.X10.Y4.tile.tissue.png	22	1	2000	22	5cc11f555d7d3b228b34c142e69eff88	0	0	0	0	0	0	0	0	0	0	0	0	0	/home/dhl_ec/bnelissen/Slides/CD3_manuscript/CD3_slides/AAA578.CD3.location-b/AAA578.CD3.location-b.run1	255	0.7	0.06	0.7	0.06	-9.73833677768	-12.2453480684	4.01721354679	1.51016508228
0.0	3361.0	0.0	270.0	3361.0	4000000.0	0.0	1.0	2.14	2.47	1.78	0.0799999999999	6.53	0.56	0.79	0.21	5.41	0.13	2.0	1.49	1.0	AAA578.CD3.location-b.X10.Y5.tile.tissue.png	23	1	2000	23	0bf81b1f882fb7aa34b1487315fe99db	0	0	0	0	0	0	0	0	0	0	0	0	0	/home/dhl_ec/bnelissen/Slides/CD3_manuscript/CD3_slides/AAA578.CD3.location-b/AAA578.CD3.location-b.run1	255	0.7	0.06	0.7	0.06	0.0	-12.1497171563	0.860982725217	5.40179955835
201.0	1178907.0	110.0	10401.0	1178907.0	4000000.0	3.0	4.0	2.97	2.77	1.1	0.0600000000001	6.7	0.57	1.2	0.25	10.25	0.38	3.22	2.29	0.61	AAA578.CD3.location-b.X10.Y6.tile.tissue.png	24	1	2000	24	08db72203b37a1bfef5d2268e44b087d	0	0	0	0	0	0	0	0	0	0	0	0	0	/home/dhl_ec/bnelissen/Slides/CD3_manuscript/CD3_slides/AAA578.CD3.location-b/AAA578.CD3.location-b.run1	255	0.7	0.06	0.7	0.06	-8.65858070026	-11.0407821934	1.4899861806	0.251972410156
16447.0	2171628.0	5860.0	28636.0	2171628.0	4000000.0	114.0	12.0	2.57	2.37	1.2	0.05	7.22	0.37	0.71	0.13	8.02	0.29	2.21	1.48	0.65	AAA578.CD3.location-b.X10.Y7.tile.tissue.png	25	1	2000	25	e309e0c5ec5f7f6456767ddd90536e21	0	0	0	0	0	0	0	0	0	0	0	0	0	/home/dhl_ec/bnelissen/Slides/CD3_manuscript/CD3_slides/AAA578.CD3.location-b/AAA578.CD3.location-b.run1	255	0.7	0.06	0.7	0.06	-9.66963590531	-12.5975362808	2.89423166065	0.346568546875
6728.0	561862.0	2400.0	20991.0	561862.0	4000000.0	38.0	6.0	2.45	2.34	1.79	0.0799999999999	9.67	0.56	1.19	0.28	9.76	0.34	3.36	2.3	0.61	AAA578.CD3.location-b.X10.Y8.tile.tissue.png	26	1	2000	26	23dee6fb73bb654df4d1c63a02a081aa	0	0	0	0	0	0	0	0	0	0	0	0	0	/home/dhl_ec/bnelissen/Slides/CD3_manuscript/CD3_slides/AAA578.CD3.location-b/AAA578.CD3.location-b.run1	255	0.7	0.06	0.7	0.06	-9.26976054756	-11.5459797208	2.19801495675	0.67081746875
0.0	0.0	0.0	0.0	0.0	4000000.0	0.0	0.0	2.59	1.64	1.8	0.08	6.99	0.3	0.9	0.22	4.72	0.2	3.04	2.3	0.55	AAA578.CD3.location-b.X10.Y9.tile.tissue.png	27	1	2000	27	da404cbaf949c898425926c33a360fa0	0	0	0	0	0	0	0	0	0	0	0	0	0	/home/dhl_ec/bnelissen/Slides/CD3_manuscript/CD3_slides/AAA578.CD3.location-b/AAA578.CD3.location-b.run1	255	1.0	0.06	1.0	0.06	0.0	-11.4833223743	0.0	3.03173923198
5744.0	88266.0	2136.0	4090.0	88266.0	4000000.0	43.0	8.0	2.93	3.19	1.37	0.0500000000001	6.89	0.38	0.73	0.22	6.76	0.22	2.18	1.53	0.38	AAA578.CD3.location-b.X11.Y10.tile.tissue.png	28	1	2000	28	8e229efd86b63f3c0d11eefcf0c8cd7c	0	0	0	0	0	0	0	0	0	0	0	0	0	/home/dhl_ec/bnelissen/Slides/CD3_manuscript/CD3_slides/AAA578.CD3.location-b/AAA578.CD3.location-b.run1	255	0.7	0.06	0.7	0.06	-9.63965702272	-11.9880053791	3.60151801845	0.244227466797
1814.0	1942703.0	698.0	33292.0	1942703.0	4000000.0	13.0	29.0	2.97	3.01	1.29	0.05	8.28	0.39	0.74	0.14	8.08	0.3	2.27	1.48	0.43	AAA578.CD3.location-b.X11.Y11.tile.tissue.png	29	1	2000	29	da8551d848b8555dad00811f41a0a55c	0	0	0	0	0	0	0	0	0	0	0	0	0	/home/dhl_ec/bnelissen/Slides/CD3_manuscript/CD3_slides/AAA578.CD3.location-b/AAA578.CD3.location-b.run1	255	0.7	0.06	0.7	0.06	-9.76943180865	-11.5143827216	2.19107083811	0.486415023437
6626.0	3400106.0	3035.0	28815.0	3400106.0	4000000.0	70.0	11.0	3.56	2.17	1.14	0.0599999999999	7.54	0.39	0.75	0.09	9.24	0.35	2.26	1.52	0.43	AAA578.CD3.location-b.X11.Y12.tile.tissue.png	30	1	2000	30	8ed40fe7bd46c9e3f1818a437b63d7b0	0	0	0	0	0	0	0	0	0	0	0	0	0	/home/dhl_ec/bnelissen/Slides/CD3_manuscript/CD3_slides/AAA578.CD3.location-b/AAA578.CD3.location-b.run1	255	0.7	0.06	0.7	0.06	-9.8730413026	-12.5903420226	3.26025634745	0.326131359375
16036.0	811981.0	5353.0	25210.0	811981.0	4000000.0	89.0	21.0	2.29	3.45	1.2	0.05	6.83	0.37	0.72	0.19	7.2	0.23	2.18	1.49	0.39	AAA578.CD3.location-b.X11.Y13.tile.tissue.png	31	1	2000	31	b5cbbe95e36253de5330e2e9014a05cd	0	0	0	0	0	0	0	0	0	0	0	0	0	/home/dhl_ec/bnelissen/Slides/CD3_manuscript/CD3_slides/AAA578.CD3.location-b/AAA578.CD3.location-b.run1	255	0.7	0.06	0.7	0.06	-9.67088840107	-12.1821724625	3.23068455285	0.43902040625
0.0	27967.0	0.0	2021.0	27967.0	4000000.0	0.0	5.0	3.23	2.32	1.15	0.0500000000001	6.52	0.37	0.71	0.21	5.94	0.13	2.05	1.5	0.56	AAA578.CD3.location-b.X11.Y14.tile.tissue.png	32	1	2000	32	0f85784ed733e8a9ec787995984421a0	0	0	0	0	0	0	0	0	0	0	0	0	0	/home/dhl_ec/bnelissen/Slides/CD3_manuscript/CD3_slides/AAA578.CD3.location-b/AAA578.CD3.location-b.run1	255	0.7	0.06	0.7	0.06	-9.36389218955	-11.7443874125	4.72359106314	0.161588519043
478.0	371680.0	211.0	12815.0	371680.0	4000000.0	5.0	15.0	2.65	1.87	1.78	0.0699999999999	9.54	0.56	0.78	0.2	6.64	0.21	2.17	1.48	0.37	AAA578.CD3.location-b.X11.Y15.tile.tissue.png	33	1	2000	33	89e30a19d85c68b29dd762f8f2ae4039	0	0	0	0	0	0	0	0	0	0	0	0	0	/home/dhl_ec/bnelissen/Slides/CD3_manuscript/CD3_slides/AAA578.CD3.location-b/AAA578.CD3.location-b.run1	255	0.7	0.06	0.7	0.06	-9.26974887752	-11.619431023	2.27725129131	0.6698396875
59.0	386694.0	32.0	9664.0	386694.0	4000000.0	1.0	3.0	2.12	1.0	1.11	0.05	6.53	0.37	0.73	0.2	6.51	0.22	2.14	1.48	0.37	AAA578.CD3.location-b.X11.Y16.tile.tissue.png	34	1	2000	34	385db1a1d98ce86818e3aa08ea07dedc	0	0	0	0	0	0	0	0	0	0	0	0	0	/home/dhl_ec/bnelissen/Slides/CD3_manuscript/CD3_slides/AAA578.CD3.location-b/AAA578.CD3.location-b.run1	255	0.7	0.06	0.7	0.06	-9.48393994887	-11.7211774984	2.22745679179	0.192803066406
0.0	2931.0	0.0	270.0	2931.0	2320000.0	0.0	1.0	2.57	1.07	0.67	0.03	3.89	0.21	0.48	0.13	3.49	0.0799999999999	1.18	0.85	0.22	AAA578.CD3.location-b.X11.Y17.tile.tissue.png	35	1	2000	35	00a06e5330eba5a89fb4acc3e4fbdf65	0	0	0	0	0	0	0	0	0	0	0	0	0	/home/dhl_ec/bnelissen/Slides/CD3_manuscript/CD3_slides/AAA578.CD3.location-b/AAA578.CD3.location-b.run1	255	0.7	0.06	0.7	0.06	-6.30729811511	-11.8205204146	1.49225380363	5.01661023909
159.0	3492.0	74.0	396.0	3492.0	4000000.0	2.0	2.0	2.14	2.76	1.24	0.0599999999999	6.84	0.55	1.31	0.32	9.01	0.31	3.12	2.29	0.57	AAA578.CD3.location-b.X11.Y2.tile.tissue.png	36	1	2000	36	3e693d6d294b33cc42b7685029619fe1	0	0	0	0	0	0	0	0	0	0	0	0	0	/home/dhl_ec/bnelissen/Slides/CD3_manuscript/CD3_slides/AAA578.CD3.location-b/AAA578.CD3.location-b.run1	255	0.7	0.06	0.7	0.06	-9.15626281703	-12.1058314091	3.46757124154	4.06126199698
0.0	12568.0	0.0	791.0	12568.0	4000000.0	0.0	2.0	3.9	2.52	1.79	0.0699999999999	9.56	0.61	1.36	0.35	5.89	0.14	2.1	1.53	0.37	AAA578.CD3.location-b.X11.Y3.tile.tissue.png	37	1	2000	37	4cc0adcdee25aaa74d6f6d464da53b2e	0	0	0	0	0	0	0	0	0	0	0	0	0	/home/dhl_ec/bnelissen/Slides/CD3_manuscript/CD3_slides/AAA578.CD3.location-b/AAA578.CD3.location-b.run1	255	0.7	0.06	0.7	0.06	0.0	-11.6920304583	2.51336370768	1.87949661975
795.0	36811.0	333.0	1529.0	36811.0	4000000.0	7.0	3.0	2.99	2.07	1.2	0.0500000000002	6.62	0.38	0.79	0.21	6.48	0.2	2.04	1.48	0.36	AAA578.CD3.location-b.X11.Y4.tile.tissue.png	38	1	2000	38	affe37e8e79475767bcb8ec03b80b254	0	0	0	0	0	0	0	0	0	0	0	0	0	/home/dhl_ec/bnelissen/Slides/CD3_manuscript/CD3_slides/AAA578.CD3.location-b/AAA578.CD3.location-b.run1	255	0.7	0.06	0.7	0.06	-9.51899825015	-12.4337534384	2.58191593155	1.26500091699
0.0	0.0	0.0	0.0	0.0	4000000.0	0.0	0.0	2.6	2.87	1.22	0.0600000000002	6.13	0.29	0.78	0.21	4.38	0.21	3.1	2.4	0.63	AAA578.CD3.location-b.X11.Y5.tile.tissue.png	39	1	2000	39	1c4b4905e7958383431ab3a11f33a304	0	0	0	0	0	0	0	0	0	0	0	0	0	/home/dhl_ec/bnelissen/Slides/CD3_manuscript/CD3_slides/AAA578.CD3.location-b/AAA578.CD3.location-b.run1	255	1.0	0.06	1.0	0.06	0.0	-11.9892360601	0.0	4.55020936272
0.0	151254.0	0.0	3041.0	151254.0	4000000.0	0.0	3.0	1.87	1.89	1.16	0.0599999999999	8.21	0.37	0.77	0.21	6.25	0.14	2.12	1.54	0.55	AAA578.CD3.location-b.X11.Y6.tile.tissue.png	40	1	2000	40	cd9ca54180898258a797530cdda34715	0	0	0	0	0	0	0	0	0	0	0	0	0	/home/dhl_ec/bnelissen/Slides/CD3_manuscript/CD3_slides/AAA578.CD3.location-b/AAA578.CD3.location-b.run1	255	0.7	0.06	0.7	0.06	-7.95305565027	-11.0753366336	1.46232503401	2.20303720142
18073.0	3193373.0	5997.0	20215.0	3193373.0	4000000.0	119.0	5.0	3.47	2.43	1.16	0.05	6.83	0.57	1.21	0.13	9.1	0.55	3.49	2.45	1.15	AAA578.CD3.location-b.X11.Y7.tile.tissue.png	41	1	2000	41	836b45abe2b0aa928f6dc400598c8540	0	0	0	0	0	0	0	0	0	0	0	0	0	/home/dhl_ec/bnelissen/Slides/CD3_manuscript/CD3_slides/AAA578.CD3.location-b/AAA578.CD3.location-b.run1	255	0.7	0.06	0.7	0.06	-9.76853508521	-12.5912524739	2.91091326216	0.40719309375
1591.0	557929.0	801.0	9354.0	557929.0	4000000.0	18.0	8.0	2.5	2.57	1.21	0.0699999999999	6.67	0.36	0.72	0.19	6.74	0.41	3.45	2.31	1.08	AAA578.CD3.location-b.X11.Y8.tile.tissue.png	42	1	2000	42	064da40022284ed8fdea06e1e459280f	0	0	0	0	0	0	0	0	0	0	0	0	0	/home/dhl_ec/bnelissen/Slides/CD3_manuscript/CD3_slides/AAA578.CD3.location-b/AAA578.CD3.location-b.run1	255	0.7	0.06	0.7	0.06	-9.77404306677	-11.4404364285	3.78214564332	0.81629959375
0.0	1428.0	0.0	172.0	1428.0	4000000.0	0.0	1.0	2.87	2.63	1.18	0.0599999999999	6.77	0.58	1.33	0.32	6.71	0.13	2.01	1.48	1.94	AAA578.CD3.location-b.X11.Y9.tile.tissue.png	43	1	2000	43	322b7c8c8236a25e752add089a09e0e6	0	0	0	0	0	0	0	0	0	0	0	0	0	/home/dhl_ec/bnelissen/Slides/CD3_manuscript/CD3_slides/AAA578.CD3.location-b/AAA578.CD3.location-b.run1	255	0.7	0.06	0.7	0.06	0.0	-11.7068461313	1.00047887807	6.22649031226
507.0	10501.0	154.0	937.0	10501.0	4000000.0	2.0	3.0	1.94	0.97	1.19	0.0899999999999	10.12	0.6	1.36	0.32	7.45	0.35	3.3	2.39	0.7	AAA578.CD3.location-b.X12.Y10.tile.tissue.png	44	1	2000	44	4910f229792d4f2bd056769f959bfa1d	0	0	0	0	0	0	0	0	0	0	0	0	0	/home/dhl_ec/bnelissen/Slides/CD3_manuscript/CD3_slides/AAA578.CD3.location-b/AAA578.CD3.location-b.run1	255	0.7	0.06	0.7	0.06	-9.78660247597	-12.6297309775	5.00311056785	1.71484939331
125.0	492427.0	47.0	15412.0	492427.0	4000000.0	1.0	9.0	2.46	2.1	1.2	0.0700000000002	11.41	0.58	1.25	0.29	7.31	0.22	2.13	1.48	1.54	AAA578.CD3.location-b.X12.Y11.tile.tissue.png	45	1	2000	45	8c22d7e12066384be7d0a6ccc6440b6a	0	0	0	0	0	0	0	0	0	0	0	0	0	/home/dhl_ec/bnelissen/Slides/CD3_manuscript/CD3_slides/AAA578.CD3.location-b/AAA578.CD3.location-b.run1	255	0.7	0.06	0.7	0.06	-9.06474150071	-10.5970269311	2.02447324401	0.406416881836
4304.0	3081580.0	2003.0	37999.0	3081580.0	4000000.0	44.0	11.0	2.62	2.35	1.52	0.0699999999999	9.95	0.6	1.32	0.15	13.15	0.51	3.56	2.48	0.67	AAA578.CD3.location-b.X12.Y12.tile.tissue.png	46	1	2000	46	726c0378c8a0fd6e1d8048a8e2702fc1	0	0	0	0	0	0	0	0	0	0	0	0	0	/home/dhl_ec/bnelissen/Slides/CD3_manuscript/CD3_slides/AAA578.CD3.location-b/AAA578.CD3.location-b.run1	255	0.7	0.06	0.7	0.06	-9.67687909075	-12.2039343383	2.90790970221	0.378390796875
758.0	196269.0	370.0	10526.0	196269.0	4000000.0	8.0	18.0	2.24	2.54	1.29	0.0599999999999	8.19	0.37	0.97	0.21	6.48	0.21	2.13	1.49	0.37	AAA578.CD3.location-b.X12.Y13.tile.tissue.png	47	1	2000	47	becac99cc5fae5f05a50e33cede0117c	0	0	0	0	0	0	0	0	0	0	0	0	0	/home/dhl_ec/bnelissen/Slides/CD3_manuscript/CD3_slides/AAA578.CD3.location-b/AAA578.CD3.location-b.run1	255	0.7	0.06	0.7	0.06	-9.89292497452	-11.5089759371	3.71043914441	1.6168512002
1332.0	7294.0	214.0	416.0	7294.0	4000000.0	3.0	1.0	2.68	1.97	1.14	0.0700000000002	6.76	0.56	1.39	0.32	8.32	0.31	3.12	2.31	0.55	AAA578.CD3.location-b.X12.Y14.tile.tissue.png	48	1	2000	48	6b62e0646f7c34a6dab90e5642eb7c7d	0	0	0	0	0	0	0	0	0	0	0	0	0	/home/dhl_ec/bnelissen/Slides/CD3_manuscript/CD3_slides/AAA578.CD3.location-b/AAA578.CD3.location-b.run1	255	0.7	0.06	0.7	0.06	-9.59244817776	-12.7483682367	4.22547771416	1.21950961499
328.0	620213.0	192.0	8938.0	620213.0	4000000.0	5.0	7.0	3.52	1.95	1.77	0.0799999999999	8.49	0.39	0.75	0.19	7.05	0.23	2.18	1.53	0.38	AAA578.CD3.location-b.X12.Y15.tile.tissue.png	49	1	2000	49	1838b34e40525250009ac7a4ddc1fa87	0	0	0	0	0	0	0	0	0	0	0	0	0	/home/dhl_ec/bnelissen/Slides/CD3_manuscript/CD3_slides/AAA578.CD3.location-b/AAA578.CD3.location-b.run1	255	0.7	0.06	0.7	0.06	-7.69460729774	-11.4142145527	1.22866719514	0.52397028125
4175.0	527616.0	1650.0	15048.0	527616.0	4000000.0	35.0	9.0	1.18	1.55	1.81	0.0800000000002	9.77	0.39	0.73	0.21	7.22	0.24	3.26	2.32	0.63	AAA578.CD3.location-b.X12.Y16.tile.tissue.png	50	1	2000	50	46acfeeaf620e62345468e3c7c1c69c2	0	0	0	0	0	0	0	0	0	0	0	0	0	/home/dhl_ec/bnelissen/Slides/CD3_manuscript/CD3_slides/AAA578.CD3.location-b/AAA578.CD3.location-b.run1	255	0.7	0.06	0.7	0.06	-9.61391571724	-12.3513715315	2.95483020858	0.278420972656
0.0	1806.0	0.0	192.0	1806.0	2320000.0	0.0	1.0	0.76	0.96	1.03	0.0400000000002	5.45	0.32	0.78	0.18	4.52	0.12	1.79	1.34	0.34	AAA578.CD3.location-b.X12.Y17.tile.tissue.png	51	1	2000	51	fb10d580b25bda9ee284fdd2262073b5	0	0	0	0	0	0	0	0	0	0	0	0	0	/home/dhl_ec/bnelissen/Slides/CD3_manuscript/CD3_slides/AAA578.CD3.location-b/AAA578.CD3.location-b.run1	255	0.7	0.06	0.7	0.06	0.0	-12.063762143	3.69441191039	5.49843258033
0.0	0.0	0.0	0.0	0.0	4000000.0	0.0	0.0	1.05	1.41	1.79	0.0799999999999	7.67	0.3	0.83	0.22	4.58	0.2	1.99	1.49	0.34	AAA578.CD3.location-b.X12.Y2.tile.tissue.png	52	1	2000	52	5b9ca2b80fa68261df3a8bbc03e029a0	0	0	0	0	0	0	0	0	0	0	0	0	0	/home/dhl_ec/bnelissen/Slides/CD3_manuscript/CD3_slides/AAA578.CD3.location-b/AAA578.CD3.location-b.run1	255	1.0	0.06	1.0	0.06	0.0	-10.3267296538	0.0	8.01430356362
0.0	89894.0	0.0	3655.0	89894.0	4000000.0	0.0	6.0	0.97	1.23	1.16	0.05	6.64	0.49	0.72	0.21	6.17	0.22	3.18	2.3	0.58	AAA578.CD3.location-b.X12.Y3.tile.tissue.png	53	1	2000	53	a81915c8a44b678f4d84eaf9e48d8628	0	0	0	0	0	0	0	0	0	0	0	0	0	/home/dhl_ec/bnelissen/Slides/CD3_manuscript/CD3_slides/AAA578.CD3.location-b/AAA578.CD3.location-b.run1	255	0.7	0.06	0.7	0.06	-7.07394498109	-12.0934699239	2.77301864332	0.168936476562
0.0	335015.0	0.0	10648.0	335015.0	4000000.0	0.0	9.0	1.32	1.77	1.38	0.05	6.77	0.38	0.73	0.21	6.14	0.23	2.46	1.48	0.56	AAA578.CD3.location-b.X12.Y4.tile.tissue.png	54	1	2000	54	dc0e180b2f0d59ef631af4b13abae664	0	0	0	0	0	0	0	0	0	0	0	0	0	/home/dhl_ec/bnelissen/Slides/CD3_manuscript/CD3_slides/AAA578.CD3.location-b/AAA578.CD3.location-b.run1	255	0.7	0.06	0.7	0.06	-8.61876540813	-11.6588580095	2.04088725045	0.213766310547
0.0	15797.0	0.0	1076.0	15797.0	4000000.0	0.0	3.0	0.89	1.0	1.14	0.05	6.77	0.36	0.73	0.2	5.5	0.14	2.02	1.99	0.57	AAA578.CD3.location-b.X12.Y5.tile.tissue.png	55	1	2000	55	d70edd94c4b2b0019d1aca61261e4116	0	0	0	0	0	0	0	0	0	0	0	0	0	/home/dhl_ec/bnelissen/Slides/CD3_manuscript/CD3_slides/AAA578.CD3.location-b/AAA578.CD3.location-b.run1	255	0.7	0.06	0.7	0.06	0.0	-11.3536624163	2.20507157213	2.34632344745
4770.0	505453.0	1652.0	10393.0	505453.0	4000000.0	28.0	9.0	1.52	2.78	1.8	0.0700000000002	9.69	0.56	1.18	0.28	9.53	0.33	3.23	2.29	0.58	AAA578.CD3.location-b.X12.Y6.tile.tissue.png	56	1	2000	56	d874b22b048314158c0341d0653d5471	0	0	0	0	0	0	0	0	0	0	0	0	0	/home/dhl_ec/bnelissen/Slides/CD3_manuscript/CD3_slides/AAA578.CD3.location-b/AAA578.CD3.location-b.run1	255	0.7	0.06	0.7	0.06	-9.58468770412	-12.1120367594	3.48516929797	0.274729320313
11931.0	1409679.0	4131.0	21868.0	1409679.0	4000000.0	73.0	6.0	3.31	2.53	1.79	0.0700000000002	7.79	0.38	0.71	0.16	7.54	0.26	2.18	1.5	0.41	AAA578.CD3.location-b.X12.Y7.tile.tissue.png	57	1	2000	57	bc02b0ad471826f25b172170bbf0025d	0	0	0	0	0	0	0	0	0	0	0	0	0	/home/dhl_ec/bnelissen/Slides/CD3_manuscript/CD3_slides/AAA578.CD3.location-b/AAA578.CD3.location-b.run1	255	0.7	0.06	0.7	0.06	-9.62325767025	-12.3975373875	2.79611195913	0.342317359375
1222.0	732581.0	546.0	9020.0	732581.0	4000000.0	11.0	6.0	1.94	2.11	1.37	0.0800000000002	9.49	0.55	0.78	0.2	7.35	0.23	2.2	1.48	0.38	AAA578.CD3.location-b.X12.Y8.tile.tissue.png	58	1	2000	58	fc80a79e0d7833f1010b853d882cdc98	0	0	0	0	0	0	0	0	0	0	0	0	0	/home/dhl_ec/bnelissen/Slides/CD3_manuscript/CD3_slides/AAA578.CD3.location-b/AAA578.CD3.location-b.run1	255	0.7	0.06	0.7	0.06	-10.1007429195	-11.3958951844	4.21202287969	1.02624174609
4352.0	87194.0	1394.0	2532.0	87194.0	4000000.0	25.0	3.0	0.76	1.02	1.18	0.0599999999999	6.79	0.36	0.79	0.22	6.56	0.21	2.2	1.66	0.36	AAA578.CD3.location-b.X12.Y9.tile.tissue.png	59	1	2000	59	94444dbca60ff990e18eefbd6a0d67ab	0	0	0	0	0	0	0	0	0	0	0	0	0	/home/dhl_ec/bnelissen/Slides/CD3_manuscript/CD3_slides/AAA578.CD3.location-b/AAA578.CD3.location-b.run1	255	0.7	0.06	0.7	0.06	-9.24557826595	-12.6397187788	3.59953404171	1.70426866797
0.0	0.0	0.0	0.0	0.0	4000000.0	0.0	0.0	0.82	1.01	1.18	0.0599999999999	7.39	0.46	1.44	0.32	6.92	0.21	3.22	2.21	0.63	AAA578.CD3.location-b.X13.Y10.tile.tissue.png	60	1	2000	60	fa4280540700037fc3fc1dd706981600	0	0	0	0	0	0	0	0	0	0	0	0	0	/home/dhl_ec/bnelissen/Slides/CD3_manuscript/CD3_slides/AAA578.CD3.location-b/AAA578.CD3.location-b.run1	255	1.0	0.06	1.0	0.06	0.0	-10.7564242195	0.0	7.85164594206
9699.0	1151267.0	3660.0	7265.0	1151267.0	4000000.0	65.0	3.0	0.88	1.22	1.82	0.0799999999999	9.87	0.55	1.18	0.24	10.36	0.38	3.36	2.46	0.61	AAA578.CD3.location-b.X13.Y11.tile.tissue.png	61	1	2000	61	2290f8e18cca2c0ed0e074610eb58274	0	0	0	0	0	0	0	0	0	0	0	0	0	/home/dhl_ec/bnelissen/Slides/CD3_manuscript/CD3_slides/AAA578.CD3.location-b/AAA578.CD3.location-b.run1	255	0.7	0.06	0.7	0.06	-8.70724207783	-12.1509058156	1.59993077583	0.277064914063
11876.0	2517296.0	4133.0	33588.0	2517296.0	4000000.0	76.0	12.0	1.11	1.72	1.75	0.0700000000002	10.38	0.58	1.19	0.17	12.38	0.48	3.41	2.43	0.63	AAA578.CD3.location-b.X13.Y12.tile.tissue.png	62	1	2000	62	dca0efe42944fafff37db6e899e01728	0	0	0	0	0	0	0	0	0	0	0	0	0	/home/dhl_ec/bnelissen/Slides/CD3_manuscript/CD3_slides/AAA578.CD3.location-b/AAA578.CD3.location-b.run1	255	0.7	0.06	0.7	0.06	-9.89511433541	-12.5105625821	3.1343781207	0.5946083125
6405.0	569178.0	2552.0	27532.0	569178.0	4000000.0	51.0	30.0	2.62	2.91	1.44	0.0799999999999	9.76	0.61	1.24	0.27	9.93	0.35	3.4	2.0	0.62	AAA578.CD3.location-b.X13.Y13.tile.tissue.png	63	1	2000	63	6d300a2af978b5d29075030821fd9867	0	0	0	0	0	0	0	0	0	0	0	0	0	/home/dhl_ec/bnelissen/Slides/CD3_manuscript/CD3_slides/AAA578.CD3.location-b/AAA578.CD3.location-b.run1	255	0.7	0.06	0.7	0.06	-10.1158490712	-11.8755056941	3.4277147812	1.67671460938
0.0	14169.0	0.0	1279.0	14169.0	4000000.0	0.0	5.0	3.23	2.32	1.83	0.0999999999999	8.48	0.57	1.32	0.32	8.6	0.23	3.2	2.45	1.07	AAA578.CD3.location-b.X13.Y15.tile.tissue.png	64	1	2000	64	8d5791ed9fbc4df44ab8b2878089cd92	0	0	0	0	0	0	0	0	0	0	0	0	0	/home/dhl_ec/bnelissen/Slides/CD3_manuscript/CD3_slides/AAA578.CD3.location-b/AAA578.CD3.location-b.run1	255	0.7	0.06	0.7	0.06	-8.93791344522	-12.2339902018	4.10056471122	3.70118305859
5661.0	1188924.0	1884.0	24888.0	1188924.0	4000000.0	40.0	17.0	2.29	2.86	1.57	0.0699999999999	10.48	0.57	1.18	0.25	8.41	0.25	2.26	1.69	0.71	AAA578.CD3.location-b.X13.Y16.tile.tissue.png	65	1	2000	65	2d8970e0cb6f35af0566e634008504b6	0	0	0	0	0	0	0	0	0	0	0	0	0	/home/dhl_ec/bnelissen/Slides/CD3_manuscript/CD3_slides/AAA578.CD3.location-b/AAA578.CD3.location-b.run1	255	0.7	0.06	0.7	0.06	-9.40825580733	-11.9406125247	2.85279808794	0.299238414063
0.0	0.0	0.0	0.0	0.0	2320000.0	0.0	0.0	1.46	1.89	1.02	0.04	5.3	0.18	0.5	0.12	3.22	0.0800000000002	1.2	0.88	0.23	AAA578.CD3.location-b.X13.Y17.tile.tissue.png	66	1	2000	66	56f33a0be4dd52023626cd31dfff46aa	0	0	0	0	0	0	0	0	0	0	0	0	0	/home/dhl_ec/bnelissen/Slides/CD3_manuscript/CD3_slides/AAA578.CD3.location-b/AAA578.CD3.location-b.run1	255	1.0	0.06	1.0	0.06	0.0	-11.4794051174	0.0	6.73548795638
0.0	0.0	0.0	0.0	0.0	4000000.0	0.0	0.0	1.33	2.03	1.2	0.0600000000002	6.19	0.3	0.86	0.21	4.65	0.21	2.16	1.53	0.46	AAA578.CD3.location-b.X13.Y2.tile.tissue.png	67	1	2000	67	ec89763c21a92a39df7c28193da97744	0	0	0	0	0	0	0	0	0	0	0	0	0	/home/dhl_ec/bnelissen/Slides/CD3_manuscript/CD3_slides/AAA578.CD3.location-b/AAA578.CD3.location-b.run1	255	1.0	0.06	1.0	0.06	0.0	-12.1254038996	0.0	5.19928309222
348.0	267900.0	152.0	5318.0	267900.0	4000000.0	3.0	4.0	1.15	1.29	1.16	0.0599999999999	9.64	0.54	1.17	0.29	9.22	0.31	3.17	2.29	0.86	AAA578.CD3.location-b.X13.Y3.tile.tissue.png	68	1	2000	68	8e46234d234dedd81e0dabd894274c9f	0	0	0	0	0	0	0	0	0	0	0	0	0	/home/dhl_ec/bnelissen/Slides/CD3_manuscript/CD3_slides/AAA578.CD3.location-b/AAA578.CD3.location-b.run1	255	0.7	0.06	0.7	0.06	-9.0291609173	-11.6842175558	1.68131353369	0.170257225586
495.0	1707991.0	261.0	13767.0	1707991.0	4000000.0	5.0	2.0	2.43	2.93	1.78	0.0699999999999	7.9	0.6	1.19	0.21	10.6	0.41	3.35	2.3	0.98	AAA578.CD3.location-b.X13.Y4.tile.tissue.png	69	1	2000	69	e26812bcc3fe0daf4bae60ffac5f0b03	0	0	0	0	0	0	0	0	0	0	0	0	0	/home/dhl_ec/bnelissen/Slides/CD3_manuscript/CD3_slides/AAA578.CD3.location-b/AAA578.CD3.location-b.run1	255	0.7	0.06	0.7	0.06	-8.59914132824	-12.2052813713	2.28391575349	0.287377140625
0.0	0.0	0.0	0.0	0.0	4000000.0	0.0	0.0	2.15	2.15	1.79	0.0699999999999	8.9	0.46	1.21	0.31	6.67	0.2	2.09	1.48	1.98	AAA578.CD3.location-b.X13.Y5.tile.tissue.png	70	1	2000	70	e11997f4ed951466d2d36540b272858b	0	0	0	0	0	0	0	0	0	0	0	0	0	/home/dhl_ec/bnelissen/Slides/CD3_manuscript/CD3_slides/AAA578.CD3.location-b/AAA578.CD3.location-b.run1	255	1.0	0.06	1.0	0.06	0.0	-11.1352602429	0.0	1.45005917796
0.0	1973.0	0.0	200.0	1973.0	4000000.0	0.0	1.0	1.87	2.34	1.16	0.0600000000002	6.44	0.36	0.8	0.21	5.39	0.13	2.0	1.49	0.63	AAA578.CD3.location-b.X13.Y6.tile.tissue.png	71	1	2000	71	9c322476414a760b37da76da4095ab1a	0	0	0	0	0	0	0	0	0	0	0	0	0	/home/dhl_ec/bnelissen/Slides/CD3_manuscript/CD3_slides/AAA578.CD3.location-b/AAA578.CD3.location-b.run1	255	0.7	0.06	0.7	0.06	0.0	-12.4071847433	2.89521355685	4.53308474391
3577.0	365674.0	1227.0	6218.0	365674.0	4000000.0	17.0	5.0	1.43	2.51	1.14	0.0599999999999	6.77	0.37	0.73	0.2	6.63	0.22	2.1	1.48	2.66	AAA578.CD3.location-b.X13.Y7.tile.tissue.png	72	1	2000	72	31fc4bf2aa35dc44981dcded2df35d28	0	0	0	0	0	0	0	0	0	0	0	0	0	/home/dhl_ec/bnelissen/Slides/CD3_manuscript/CD3_slides/AAA578.CD3.location-b/AAA578.CD3.location-b.run1	255	0.7	0.06	0.7	0.06	-9.29863653342	-12.0435272892	2.19969430083	1.19882203906
200.0	6340.0	81.0	610.0	6340.0	4000000.0	2.0	2.0	2.79	1.23	1.18	0.0599999999999	6.52	0.36	0.78	0.22	6.47	0.3	3.07	2.34	1.61	AAA578.CD3.location-b.X13.Y8.tile.tissue.png	73	1	2000	73	b007f752a5048dbfdfe5232571cbc56f	0	0	0	0	0	0	0	0	0	0	0	0	0	/home/dhl_ec/bnelissen/Slides/CD3_manuscript/CD3_slides/AAA578.CD3.location-b/AAA578.CD3.location-b.run1	255	0.7	0.06	0.7	0.06	-9.89075586972	-12.1959088789	4.97390336757	3.88057576868
0.0	0.0	0.0	0.0	0.0	4000000.0	0.0	0.0	1.92	1.12	1.12	0.0599999999999	6.07	0.29	0.84	0.22	4.36	0.13	1.95	1.47	0.78	AAA578.CD3.location-b.X14.Y10.tile.tissue.png	74	1	2000	74	3fca48e5a57691f0a3c10d00be6df204	0	0	0	0	0	0	0	0	0	0	0	0	0	/home/dhl_ec/bnelissen/Slides/CD3_manuscript/CD3_slides/AAA578.CD3.location-b/AAA578.CD3.location-b.run1	255	1.0	0.06	1.0	0.06	0.0	-10.8148778538	0.0	6.53876611313
24258.0	1027985.0	8081.0	10735.0	1027985.0	4000000.0	155.0	4.0	2.51	2.23	1.13	0.0500000000002	7.37	0.38	0.74	0.19	7.57	0.28	2.17	1.53	0.45	AAA578.CD3.location-b.X14.Y11.tile.tissue.png	75	1	2000	75	fc55920d3306ab5b829bafa6099c2ea3	0	0	0	0	0	0	0	0	0	0	0	0	0	/home/dhl_ec/bnelissen/Slides/CD3_manuscript/CD3_slides/AAA578.CD3.location-b/AAA578.CD3.location-b.run1	255	0.7	0.06	0.7	0.06	-9.28722544936	-11.723052096	2.07166001267	0.32585146875
11312.0	2098732.0	3667.0	31579.0	2098732.0	4000000.0	63.0	14.0	1.76	2.4	1.25	0.0499999999997	7.11	0.38	0.79	0.14	8.21	0.29	2.19	1.49	0.64	AAA578.CD3.location-b.X14.Y12.tile.tissue.png	76	1	2000	76	06dadfb4b804bb287c4919094f7a0b2d	0	0	0	0	0	0	0	0	0	0	0	0	0	/home/dhl_ec/bnelissen/Slides/CD3_manuscript/CD3_slides/AAA578.CD3.location-b/AAA578.CD3.location-b.run1	255	0.7	0.06	0.7	0.06	-9.63266023843	-12.838968761	2.96503777626	0.50245534375
333.0	318872.0	167.0	17236.0	318872.0	4000000.0	4.0	10.0	1.04	1.59	1.78	0.0800000000004	9.38	0.57	1.25	0.31	7.56	0.21	2.09	1.48	0.52	AAA578.CD3.location-b.X14.Y13.tile.tissue.png	77	1	2000	77	e54c27b84934d0136f389adadd9c2ae1	0	0	0	0	0	0	0	0	0	0	0	0	0	/home/dhl_ec/bnelissen/Slides/CD3_manuscript/CD3_slides/AAA578.CD3.location-b/AAA578.CD3.location-b.run1	255	0.7	0.06	0.7	0.06	-9.88883415814	-11.5904696305	3.71466494472	2.65633625977
0.0	1307.0	0.0	158.0	1307.0	4000000.0	0.0	1.0	1.19	1.31	1.14	0.0599999999999	6.44	0.56	0.97	0.21	5.88	0.22	3.13	2.31	0.56	AAA578.CD3.location-b.X14.Y15.tile.tissue.png	78	1	2000	78	59670c535d718ea2e08930b32ff92ef7	0	0	0	0	0	0	0	0	0	0	0	0	0	/home/dhl_ec/bnelissen/Slides/CD3_manuscript/CD3_slides/AAA578.CD3.location-b/AAA578.CD3.location-b.run1	255	0.7	0.06	0.7	0.06	-8.67071522875	-12.0095909641	3.49752554638	3.51211712827
1368.0	423127.0	506.0	12642.0	423127.0	4000000.0	7.0	10.0	3.16	1.62	1.8	0.0800000000004	9.56	0.56	1.18	0.3	9.46	0.34	3.27	2.29	0.59	AAA578.CD3.location-b.X14.Y16.tile.tissue.png	79	1	2000	79	dfa6785e36f4bb1e8182a92845390397	0	0	0	0	0	0	0	0	0	0	0	0	0	/home/dhl_ec/bnelissen/Slides/CD3_manuscript/CD3_slides/AAA578.CD3.location-b/AAA578.CD3.location-b.run1	255	0.7	0.06	0.7	0.06	-9.69980490423	-11.4889452715	2.63893478813	0.377097921875
0.0	2027.0	0.0	254.0	2027.0	2320000.0	0.0	1.0	1.78	2.44	1.02	0.0400000000004	5.53	0.32	0.79	0.18	4.51	0.13	1.8	1.33	0.33	AAA578.CD3.location-b.X14.Y17.tile.tissue.png	80	1	2000	80	e3fb6496de85620592537fd22200264c	0	0	0	0	0	0	0	0	0	0	0	0	0	/home/dhl_ec/bnelissen/Slides/CD3_manuscript/CD3_slides/AAA578.CD3.location-b/AAA578.CD3.location-b.run1	255	0.7	0.06	0.7	0.06	0.0	-11.8304289892	4.48454362204	4.73399207518
0.0	3832.0	0.0	400.0	3832.0	4000000.0	0.0	2.0	2.43	1.36	1.81	0.0799999999999	9.43	0.55	1.41	0.31	7.82	0.21	3.07	2.3	0.55	AAA578.CD3.location-b.X14.Y2.tile.tissue.png	81	1	2000	81	224ca5d118480aa91667b0a5ff58a1c8	0	0	0	0	0	0	0	0	0	0	0	0	0	/home/dhl_ec/bnelissen/Slides/CD3_manuscript/CD3_slides/AAA578.CD3.location-b/AAA578.CD3.location-b.run1	255	0.7	0.06	0.7	0.06	0.0	-12.2211491264	1.91026506842	1.49749039798
0.0	0.0	0.0	0.0	0.0	4000000.0	0.0	0.0	3.86	1.36	1.78	0.0799999999999	7.97	0.45	1.36	0.31	6.52	0.21	3.02	2.3	0.559999999999	AAA578.CD3.location-b.X14.Y3.tile.tissue.png	82	1	2000	82	bec09d87c993c6e638a6fa7de86071dc	0	0	0	0	0	0	0	0	0	0	0	0	0	/home/dhl_ec/bnelissen/Slides/CD3_manuscript/CD3_slides/AAA578.CD3.location-b/AAA578.CD3.location-b.run1	255	1.0	0.06	1.0	0.06	0.0	0.0	0.0	11.506973
0.0	9806.0	0.0	468.0	9806.0	4000000.0	0.0	1.0	3.65	1.68	1.78	0.0800000000004	9.4	0.54	1.26	0.31	7.8	0.21	3.11	2.3	0.57	AAA578.CD3.location-b.X14.Y4.tile.tissue.png	83	1	2000	83	831beeef77325d8d4a4d2e31ac890c2a	0	0	0	0	0	0	0	0	0	0	0	0	0	/home/dhl_ec/bnelissen/Slides/CD3_manuscript/CD3_slides/AAA578.CD3.location-b/AAA578.CD3.location-b.run1	255	0.7	0.06	0.7	0.06	0.0	-10.6422708821	0.0115906149179	5.74690808357
0.0	17039.0	0.0	940.0	17039.0	4000000.0	0.0	2.0	2.66	2.46	1.78	0.0799999999999	9.42	0.55	1.23	0.31	7.8	0.21	3.14	2.32	0.57	AAA578.CD3.location-b.X14.Y5.tile.tissue.png	84	1	2000	84	33b516074e389d4f0132978e9c275149	0	0	0	0	0	0	0	0	0	0	0	0	0	/home/dhl_ec/bnelissen/Slides/CD3_manuscript/CD3_slides/AAA578.CD3.location-b/AAA578.CD3.location-b.run1	255	0.7	0.06	0.7	0.06	0.0	-11.589533723	0.715121261334	3.42723414319
168.0	23784.0	65.0	1376.0	23784.0	4000000.0	1.0	3.0	2.81	2.59	1.8	0.0900000000001	9.34	0.56	1.32	0.32	9.07	0.31	3.16	2.33	0.59	AAA578.CD3.location-b.X15.Y11.tile.tissue.png	85	1	2000	85	df17c241609d17a3b8c7aecbe0d26a42	0	0	0	0	0	0	0	0	0	0	0	0	0	/home/dhl_ec/bnelissen/Slides/CD3_manuscript/CD3_slides/AAA578.CD3.location-b/AAA578.CD3.location-b.run1	255	0.7	0.06	0.7	0.06	-9.54407312916	-12.5950483455	2.59786161982	1.81062542725
1562.0	454986.0	667.0	10707.0	454986.0	4000000.0	13.0	8.0	2.67	2.18	1.8	0.0799999999999	9.81	0.58	1.2	0.28	9.67	0.34	3.22	2.28	0.58	AAA578.CD3.location-b.X15.Y12.tile.tissue.png	86	1	2000	86	daacbce284545641f1e6150a4576b53b	0	0	0	0	0	0	0	0	0	0	0	0	0	/home/dhl_ec/bnelissen/Slides/CD3_manuscript/CD3_slides/AAA578.CD3.location-b/AAA578.CD3.location-b.run1	255	0.7	0.06	0.7	0.06	-9.40789919431	-11.5810558091	2.42773176772	0.556052363281
5948.0	432049.0	1919.0	12107.0	432049.0	4000000.0	33.0	8.0	3.64	2.61	1.18	0.0799999999999	9.73	0.56	1.25	0.29	9.49	0.23	2.19	1.69	0.38	AAA578.CD3.location-b.X15.Y13.tile.tissue.png	87	1	2000	87	5f17b7d4604321558f1e1a39796fabdc	0	0	0	0	0	0	0	0	0	0	0	0	0	/home/dhl_ec/bnelissen/Slides/CD3_manuscript/CD3_slides/AAA578.CD3.location-b/AAA578.CD3.location-b.run1	255	0.7	0.06	0.7	0.06	-9.52401943121	-12.3703375221	3.51266661053	1.69367096875
876.0	75344.0	345.0	3282.0	75344.0	4000000.0	6.0	9.0	0.93	1.66	1.19	0.0599999999999	7.08	0.38	0.75	0.22	6.58	0.22	2.34	1.61	0.37	AAA578.CD3.location-b.X15.Y15.tile.tissue.png	88	1	2000	88	e7712e52af64654cebdf71f63de2a82e	0	0	0	0	0	0	0	0	0	0	0	0	0	/home/dhl_ec/bnelissen/Slides/CD3_manuscript/CD3_slides/AAA578.CD3.location-b/AAA578.CD3.location-b.run1	255	0.7	0.06	0.7	0.06	-9.51095164928	-11.8515077972	2.67058238475	1.02404408887
10964.0	557634.0	3821.0	11688.0	557634.0	4000000.0	70.0	12.0	1.29	2.96	1.81	0.0900000000001	9.89	0.59	1.2	0.27	7.44	0.24	2.22	1.53	0.39	AAA578.CD3.location-b.X15.Y16.tile.tissue.png	89	1	2000	89	12e7131ac9ab3b5fae58d4a9aacc97bb	0	0	0	0	0	0	0	0	0	0	0	0	0	/home/dhl_ec/bnelissen/Slides/CD3_manuscript/CD3_slides/AAA578.CD3.location-b/AAA578.CD3.location-b.run1	255	0.7	0.06	0.7	0.06	-9.3445219777	-11.8568859249	2.81677964595	0.444641570313
0.0	0.0	0.0	0.0	0.0	2320000.0	0.0	0.0	0.56	0.95	0.69	0.04	3.91	0.17	0.52	0.13	2.64	0.0700000000002	1.58	0.86	0.2	AAA578.CD3.location-b.X15.Y17.tile.tissue.png	90	1	2000	90	09c999342272cc95ca40e73d6f018e2e	0	0	0	0	0	0	0	0	0	0	0	0	0	/home/dhl_ec/bnelissen/Slides/CD3_manuscript/CD3_slides/AAA578.CD3.location-b/AAA578.CD3.location-b.run1	255	1.0	0.06	1.0	0.06	0.0	-11.3585664816	0.0	3.62706462554
0.0	0.0	0.0	0.0	0.0	4000000.0	0.0	0.0	0.659999999999	1.38	1.17	0.0599999999999	6.01	0.47	1.44	0.32	6.81	0.2	3.03	2.31	0.54	AAA578.CD3.location-b.X16.Y13.tile.tissue.png	91	1	2000	91	5ae5e4522747993c243979d955112b6c	0	0	0	0	0	0	0	0	0	0	0	0	0	/home/dhl_ec/bnelissen/Slides/CD3_manuscript/CD3_slides/AAA578.CD3.location-b/AAA578.CD3.location-b.run1	255	1.0	0.06	1.0	0.06	0.0	0.0	0.0	3.03728425
2105.0	389314.0	634.0	10462.0	389314.0	4000000.0	12.0	6.0	1.21	1.52	1.82	0.0900000000001	9.57	0.56	1.19	0.3	9.77	0.33	3.22	2.32	0.59	AAA578.CD3.location-b.X16.Y15.tile.tissue.png	92	1	2000	92	4a4751f500573c094cb62a9f51ea87df	0	0	0	0	0	0	0	0	0	0	0	0	0	/home/dhl_ec/bnelissen/Slides/CD3_manuscript/CD3_slides/AAA578.CD3.location-b/AAA578.CD3.location-b.run1	255	0.7	0.06	0.7	0.06	-9.62419849615	-11.4966160485	2.41506445288	0.401591957031
28300.0	2299214.0	9254.0	21686.0	2299214.0	4000000.0	167.0	12.0	1.33	2.02	1.79	0.0699999999997	10.0	0.58	1.22	0.18	12.14	0.32	2.24	1.54	0.6	AAA578.CD3.location-b.X16.Y16.tile.tissue.png	93	1	2000	93	fdb6fdc1ce3b169eae73008f78610ff4	0	0	0	0	0	0	0	0	0	0	0	0	0	/home/dhl_ec/bnelissen/Slides/CD3_manuscript/CD3_slides/AAA578.CD3.location-b/AAA578.CD3.location-b.run1	255	0.7	0.06	0.7	0.06	-9.85869155398	-13.0332392766	2.74343426807	0.7297886875
0.0	0.0	0.0	0.0	0.0	2320000.0	0.0	0.0	0.68	1.06	1.03	0.04	5.24	0.27	0.56	0.13	2.72	0.0700000000002	1.22	0.89	0.32	AAA578.CD3.location-b.X16.Y17.tile.tissue.png	94	1	2000	94	404d0e8f9492c99eb35b1f286cc784df	0	0	0	0	0	0	0	0	0	0	0	0	0	/home/dhl_ec/bnelissen/Slides/CD3_manuscript/CD3_slides/AAA578.CD3.location-b/AAA578.CD3.location-b.run1	255	1.0	0.06	1.0	0.06	0.0	-10.1450997578	0.0	9.45202597643
716.0	490527.0	336.0	9503.0	490527.0	4000000.0	7.0	10.0	1.54	1.74	1.24	0.0599999999999	6.94	0.36	0.73	0.19	6.65	0.22	2.14	1.5	0.37	AAA578.CD3.location-b.X17.Y15.tile.tissue.png	95	1	2000	95	b6baab357ad37cefa5080af8ffee3a5b	0	0	0	0	0	0	0	0	0	0	0	0	0	/home/dhl_ec/bnelissen/Slides/CD3_manuscript/CD3_slides/AAA578.CD3.location-b/AAA578.CD3.location-b.run1	255	0.7	0.06	0.7	0.06	-8.54815853583	-11.5673926893	2.48930320428	0.650056480469
20448.0	1295156.0	7704.0	18974.0	1295156.0	4000000.0	152.0	10.0	2.1	1.97	1.13	0.0500000000002	7.12	0.57	1.19	0.24	8.81	0.26	2.3	1.53	0.4	AAA578.CD3.location-b.X17.Y16.tile.tissue.png	96	1	2000	96	739bfb38ac4d89b3c242eb22a0f98936	0	0	0	0	0	0	0	0	0	0	0	0	0	/home/dhl_ec/bnelissen/Slides/CD3_manuscript/CD3_slides/AAA578.CD3.location-b/AAA578.CD3.location-b.run1	255	0.7	0.06	0.7	0.06	-8.91686899522	-12.4911835373	2.42331545492	0.40218434375
0.0	0.0	0.0	0.0	0.0	2320000.0	0.0	0.0	2.35	0.92	1.07	0.04	4.75	0.29	0.75	0.13	2.53	0.0799999999999	1.14	0.86	0.21	AAA578.CD3.location-b.X17.Y17.tile.tissue.png	97	1	2000	97	d2afb50621d626b1dcd46d94869ea83e	0	0	0	0	0	0	0	0	0	0	0	0	0	/home/dhl_ec/bnelissen/Slides/CD3_manuscript/CD3_slides/AAA578.CD3.location-b/AAA578.CD3.location-b.run1	255	1.0	0.06	1.0	0.06	0.0	-10.4826612861	0.0	8.81382634274
130.0	34771.0	56.0	1273.0	34771.0	3432000.0	1.0	2.0	2.25	1.86	1.01	0.0500000000002	5.58	0.31	0.71	0.19	5.41	0.17	1.75	1.27	0.29	AAA578.CD3.location-b.X18.Y15.tile.tissue.png	98	1	1716	98	78a52171a6adc20ddae7140d463b70c9	0	0	0	0	0	0	0	0	0	0	0	0	0	/home/dhl_ec/bnelissen/Slides/CD3_manuscript/CD3_slides/AAA578.CD3.location-b/AAA578.CD3.location-b.run1	255	0.7	0.06	0.7	0.06	-9.28519398538	-12.2265700798	1.79509907549	2.48468227858
0.0	0.0	0.0	0.0	0.0	3432000.0	0.0	0.0	1.87	3.26	1.06	0.0500000000002	5.42	0.26	0.73	0.19	3.86	0.11	1.72	1.31	0.34	AAA578.CD3.location-b.X18.Y16.tile.tissue.png	99	1	1716	99	39f90fa5f9562456b27d9755bc660a49	0	0	0	0	0	0	0	0	0	0	0	0	0	/home/dhl_ec/bnelissen/Slides/CD3_manuscript/CD3_slides/AAA578.CD3.location-b/AAA578.CD3.location-b.run1	255	1.0	0.06	1.0	0.06	0.0	-10.3216939317	0.0	9.10789348901
0.0	0.0	0.0	0.0	0.0	1990560.0	0.0	0.0	2.25	0.87	0.59	0.0300000000002	2.85	0.15	0.440000000001	0.12	2.12	0.0599999999999	0.98	0.73	0.18	AAA578.CD3.location-b.X18.Y17.tile.tissue.png	100	1	1716	100	6a97264e790589107a2d5d6beb1134f3	0	0	0	0	0	0	0	0	0	0	0	0	0	/home/dhl_ec/bnelissen/Slides/CD3_manuscript/CD3_slides/AAA578.CD3.location-b/AAA578.CD3.location-b.run1	255	1.0	0.06	1.0	0.06	0.0	0.0	0.0	5.86819086086
284.0	1556.0	85.0	174.0	1556.0	4000000.0	1.0	1.0	2.83	2.19	1.13	0.0599999999999	6.42	0.56	1.2	0.31	9.08	0.31	3.14	2.43	1.27	AAA578.CD3.location-b.X2.Y0.tile.tissue.png	101	1	2000	101	44aae53c81fe118739915be570174963	0	0	0	0	0	0	0	0	0	0	0	0	0	/home/dhl_ec/bnelissen/Slides/CD3_manuscript/CD3_slides/AAA578.CD3.location-b/AAA578.CD3.location-b.run1	255	0.7	0.06	0.7	0.06	-9.07624400041	-11.6784061535	2.87910777108	1.00810226701
0.0	0.0	0.0	0.0	0.0	4000000.0	0.0	0.0	2.51	2.32	1.25	0.0499999999997	5.95	0.3	0.74	0.21	4.67	0.21	3.07	2.49	0.78	AAA578.CD3.location-b.X2.Y1.tile.tissue.png	102	1	2000	102	ed2465657636495a8c8e8f801f22a603	0	0	0	0	0	0	0	0	0	0	0	0	0	/home/dhl_ec/bnelissen/Slides/CD3_manuscript/CD3_slides/AAA578.CD3.location-b/AAA578.CD3.location-b.run1	255	1.0	0.06	1.0	0.06	0.0	0.0	0.0	0.114154851562
6058.0	1251398.0	2740.0	22989.0	1251398.0	4000000.0	51.0	9.0	1.35	1.98	1.83	0.0700000000002	8.97	0.37	0.72	0.17	7.21	0.26	2.2	1.52	0.45	AAA578.CD3.location-b.X2.Y2.tile.tissue.png	103	1	2000	103	089566b2a31ae3189bb0e7d06992d6a3	0	0	0	0	0	0	0	0	0	0	0	0	0	/home/dhl_ec/bnelissen/Slides/CD3_manuscript/CD3_slides/AAA578.CD3.location-b/AAA578.CD3.location-b.run1	255	0.7	0.06	0.7	0.06	-9.35810995226	-12.3050564387	2.28019720564	0.240788921875
3809.0	3435031.0	1786.0	24356.0	3435031.0	4000000.0	40.0	3.0	1.08	2.1	1.16	0.0499999999997	6.79	0.37	0.72	0.0999999999999	9.66	0.35	2.27	1.53	0.64	AAA578.CD3.location-b.X2.Y3.tile.tissue.png	104	1	2000	104	500b96b2a69dbdf9102b248a1e13de39	0	0	0	0	0	0	0	0	0	0	0	0	0	/home/dhl_ec/bnelissen/Slides/CD3_manuscript/CD3_slides/AAA578.CD3.location-b/AAA578.CD3.location-b.run1	255	0.7	0.06	0.7	0.06	-9.62245920982	-12.387373092	2.4207060881	0.331868429688
181.0	499951.0	68.0	7554.0	499951.0	4000000.0	1.0	6.0	1.19	2.04	1.16	0.0499999999997	7.02	0.56	1.18	0.28	9.6	0.34	2.69	2.3	0.59	AAA578.CD3.location-b.X2.Y4.tile.tissue.png	105	1	2000	105	9de0abf8d74ee6d3b10e6da3c5fe9806	0	0	0	0	0	0	0	0	0	0	0	0	0	/home/dhl_ec/bnelissen/Slides/CD3_manuscript/CD3_slides/AAA578.CD3.location-b/AAA578.CD3.location-b.run1	255	0.7	0.06	0.7	0.06	-9.56204562349	-11.6847607365	2.43253634637	0.179505203125
140.0	18755.0	60.0	1060.0	18755.0	4000000.0	1.0	3.0	1.13	1.48	1.78	0.0799999999999	9.25	0.55	1.29	0.31	7.06	0.2	3.1	2.3	0.56	AAA578.CD3.location-b.X2.Y5.tile.tissue.png	106	1	2000	106	f0d037761c914af0066218fed22c4c18	0	0	0	0	0	0	0	0	0	0	0	0	0	/home/dhl_ec/bnelissen/Slides/CD3_manuscript/CD3_slides/AAA578.CD3.location-b/AAA578.CD3.location-b.run1	255	0.7	0.06	0.7	0.06	-8.93824038086	-12.1324058443	2.38421976969	2.32812784619
0.0	2148.0	0.0	206.0	2148.0	4000000.0	0.0	1.0	1.16	1.75	1.79	0.0799999999999	6.9	0.36	0.74	0.21	5.55	0.14	2.03	1.47	0.53	AAA578.CD3.location-b.X3.Y0.tile.tissue.png	107	1	2000	107	4725956ecda39ba913b6e289bc131056	0	0	0	0	0	0	0	0	0	0	0	0	0	/home/dhl_ec/bnelissen/Slides/CD3_manuscript/CD3_slides/AAA578.CD3.location-b/AAA578.CD3.location-b.run1	255	0.7	0.06	0.7	0.06	0.0	-11.3813831143	4.32555947757	1.71738823424
508.0	687296.0	211.0	9351.0	687296.0	4000000.0	3.0	8.0	1.19	1.73	1.58	0.0699999999997	8.2	0.36	0.73	0.19	7.13	0.35	3.18	2.28	0.59	AAA578.CD3.location-b.X3.Y1.tile.tissue.png	108	1	2000	108	2a6e98da946968fd57d85fb7ff68e6e9	0	0	0	0	0	0	0	0	0	0	0	0	0	/home/dhl_ec/bnelissen/Slides/CD3_manuscript/CD3_slides/AAA578.CD3.location-b/AAA578.CD3.location-b.run1	255	0.7	0.06	0.7	0.06	-8.89141107512	-11.8898438434	2.29281736383	0.139332625
4533.0	2741956.0	1995.0	37419.0	2741956.0	4000000.0	38.0	10.0	2.19	2.25	1.78	0.0700000000002	10.27	0.58	1.18	0.15	12.01	0.48	3.36	2.29	0.64	AAA578.CD3.location-b.X3.Y2.tile.tissue.png	109	1	2000	109	8e4c1b178bf1d13c79b32599e72ddc91	0	0	0	0	0	0	0	0	0	0	0	0	0	/home/dhl_ec/bnelissen/Slides/CD3_manuscript/CD3_slides/AAA578.CD3.location-b/AAA578.CD3.location-b.run1	255	0.7	0.06	0.7	0.06	-9.39347649513	-12.7598407028	2.30331612536	0.42287853125
3197.0	1236988.0	1284.0	47522.0	1236988.0	4000000.0	29.0	31.0	2.16	2.82	1.77	0.0799999999999	9.91	0.59	1.19	0.24	8.52	0.26	2.29	1.53	0.59	AAA578.CD3.location-b.X3.Y3.tile.tissue.png	110	1	2000	110	ee20ffd874e53ec34bdf5c23e046f9a3	0	0	0	0	0	0	0	0	0	0	0	0	0	/home/dhl_ec/bnelissen/Slides/CD3_manuscript/CD3_slides/AAA578.CD3.location-b/AAA578.CD3.location-b.run1	255	0.7	0.06	0.7	0.06	-9.70061068868	-12.0747691084	2.39099564179	0.321796359375
3144.0	31593.0	951.0	1604.0	31593.0	4000000.0	16.0	4.0	1.9	1.93	1.17	0.0500000000002	6.42	0.36	0.72	0.23	6.48	0.2	2.17	1.58	0.37	AAA578.CD3.location-b.X3.Y4.tile.tissue.png	111	1	2000	111	f5ec63e5fdf2f32acf4cbc2044ce6106	0	0	0	0	0	0	0	0	0	0	0	0	0	/home/dhl_ec/bnelissen/Slides/CD3_manuscript/CD3_slides/AAA578.CD3.location-b/AAA578.CD3.location-b.run1	255	0.7	0.06	0.7	0.06	-9.22679149183	-12.351985904	4.03795782124	0.118386621582
802.0	5033.0	204.0	456.0	5033.0	4000000.0	2.0	2.0	2.04	2.39	1.19	0.0599999999999	6.56	0.56	1.43	0.35	9.25	0.31	3.11	2.3	0.59	AAA578.CD3.location-b.X3.Y5.tile.tissue.png	112	1	2000	112	48263ff97244a2cd122e1bfd84e5c87a	0	0	0	0	0	0	0	0	0	0	0	0	0	/home/dhl_ec/bnelissen/Slides/CD3_manuscript/CD3_slides/AAA578.CD3.location-b/AAA578.CD3.location-b.run1	255	0.7	0.06	0.7	0.06	-9.48583156476	-12.6827144236	4.38834261653	2.47351163281
706.0	9247.0	254.0	702.0	9247.0	4000000.0	6.0	2.0	1.16	2.07	1.1	0.0599999999999	6.38	0.37	0.82	0.21	6.3	0.2	2.02	1.48	0.34	AAA578.CD3.location-b.X3.Y7.tile.tissue.png	113	1	2000	113	93b6c58987cbdfcea250f68ce46728d0	0	0	0	0	0	0	0	0	0	0	0	0	0	/home/dhl_ec/bnelissen/Slides/CD3_manuscript/CD3_slides/AAA578.CD3.location-b/AAA578.CD3.location-b.run1	255	0.7	0.06	0.7	0.06	-9.23143271232	-12.6637022075	6.71509013084	2.31486105627
0.0	5732.0	0.0	652.0	5732.0	4000000.0	0.0	2.0	3.39	2.87	1.12	0.0600000000004	6.31	0.36	0.82	0.21	5.45	0.14	3.35	2.57	0.61	AAA578.CD3.location-b.X3.Y8.tile.tissue.png	114	1	2000	114	2a8bf0863e52b691541c7378d4013a14	0	0	0	0	0	0	0	0	0	0	0	0	0	/home/dhl_ec/bnelissen/Slides/CD3_manuscript/CD3_slides/AAA578.CD3.location-b/AAA578.CD3.location-b.run1	255	0.7	0.06	0.7	0.06	0.0	-12.1104109749	1.47545935237	4.49332212141
1750.0	141178.0	546.0	5971.0	141178.0	4000000.0	8.0	5.0	3.4	2.38	1.15	0.0599999999999	6.63	0.37	0.85	0.21	6.57	0.32	3.3	2.51	0.68	AAA578.CD3.location-b.X3.Y9.tile.tissue.png	115	1	2000	115	b9b640b9ab3e19bcd4ee7a49c19bcfe2	0	0	0	0	0	0	0	0	0	0	0	0	0	/home/dhl_ec/bnelissen/Slides/CD3_manuscript/CD3_slides/AAA578.CD3.location-b/AAA578.CD3.location-b.run1	255	0.7	0.06	0.7	0.06	-9.39616982435	-12.4820752282	2.61758765221	1.8528924502
595.0	142188.0	171.0	5364.0	142188.0	4000000.0	3.0	6.0	2.73	1.41	1.09	0.0599999999999	6.55	0.37	0.73	0.21	6.38	0.21	2.05	1.49	0.72	AAA578.CD3.location-b.X4.Y0.tile.tissue.png	116	1	2000	116	945311acc432985da1f3726a199c6e3f	0	0	0	0	0	0	0	0	0	0	0	0	0	/home/dhl_ec/bnelissen/Slides/CD3_manuscript/CD3_slides/AAA578.CD3.location-b/AAA578.CD3.location-b.run1	255	0.7	0.06	0.7	0.06	-9.31002074274	-11.3832039942	3.73593791387	0.669619916992
13486.0	1802462.0	4641.0	23998.0	1802462.0	4000000.0	89.0	9.0	2.79	1.91	1.11	0.0500000000002	7.48	0.38	1.23	0.23	9.15	0.28	2.28	2.31	0.77	AAA578.CD3.location-b.X4.Y1.tile.tissue.png	117	1	2000	117	9808a17632bee6739908a952ac889c7e	0	0	0	0	0	0	0	0	0	0	0	0	0	/home/dhl_ec/bnelissen/Slides/CD3_manuscript/CD3_slides/AAA578.CD3.location-b/AAA578.CD3.location-b.run1	255	0.7	0.06	0.7	0.06	-9.56935467784	-12.5179065429	3.02884967469	0.328454679687
632.0	64089.0	234.0	2484.0	64089.0	4000000.0	4.0	4.0	2.25	2.76	1.21	0.0599999999999	7.24	0.36	0.85	0.22	6.73	0.21	2.09	1.48	1.73	AAA578.CD3.location-b.X4.Y10.tile.tissue.png	118	1	2000	118	700efcf351bbf8a69d55b793df2f8514	0	0	0	0	0	0	0	0	0	0	0	0	0	/home/dhl_ec/bnelissen/Slides/CD3_manuscript/CD3_slides/AAA578.CD3.location-b/AAA578.CD3.location-b.run1	255	0.7	0.06	0.7	0.06	-9.34020404603	-12.2471266099	2.3623677835	1.9244587417
1276.0	1976702.0	457.0	30669.0	1976702.0	4000000.0	7.0	12.0	3.42	3.09	1.15	0.0500000000002	7.02	0.38	0.71	0.15	7.98	0.29	2.27	1.52	0.619999999999	AAA578.CD3.location-b.X4.Y2.tile.tissue.png	119	1	2000	119	3099bd0f26ea23db759ba81184e88601	0	0	0	0	0	0	0	0	0	0	0	0	0	/home/dhl_ec/bnelissen/Slides/CD3_manuscript/CD3_slides/AAA578.CD3.location-b/AAA578.CD3.location-b.run1	255	0.7	0.06	0.7	0.06	-9.62426173854	-11.925740224	2.17167169585	0.324835742187
633.0	36843.0	231.0	2968.0	36843.0	4000000.0	5.0	8.0	4.24	2.98	1.18	0.0500000000002	6.68	0.38	0.75	0.24	6.69	0.21	2.14	1.53	0.55	AAA578.CD3.location-b.X4.Y3.tile.tissue.png	120	1	2000	120	0ab1613d18b6f3f7794611481eca95d8	0	0	0	0	0	0	0	0	0	0	0	0	0	/home/dhl_ec/bnelissen/Slides/CD3_manuscript/CD3_slides/AAA578.CD3.location-b/AAA578.CD3.location-b.run1	255	0.7	0.06	0.7	0.06	-9.77397900336	-12.0011710695	2.3710334911	0.122096203613
374.0	16592.0	123.0	1148.0	16592.0	4000000.0	2.0	4.0	2.82	1.78	1.79	0.0700000000002	9.47	0.56	0.75	0.22	6.66	0.21	2.11	1.52	0.36	AAA578.CD3.location-b.X4.Y4.tile.tissue.png	121	1	2000	121	89707b1bc838050bf6357b38ef4290b7	0	0	0	0	0	0	0	0	0	0	0	0	0	/home/dhl_ec/bnelissen/Slides/CD3_manuscript/CD3_slides/AAA578.CD3.location-b/AAA578.CD3.location-b.run1	255	0.7	0.06	0.7	0.06	-9.5756847714	-11.793139521	3.59114764052	0.46183953125
897.0	12911.0	319.0	1378.0	12911.0	4000000.0	5.0	6.0	1.48	1.51	1.32	0.0500000000002	6.67	0.38	0.79	0.21	6.64	0.21	2.1	1.54	0.36	AAA578.CD3.location-b.X4.Y5.tile.tissue.png	122	1	2000	122	e7224ab97ac700f741fe1b957257d659	0	0	0	0	0	0	0	0	0	0	0	0	0	/home/dhl_ec/bnelissen/Slides/CD3_manuscript/CD3_slides/AAA578.CD3.location-b/AAA578.CD3.location-b.run1	255	0.7	0.06	0.7	0.06	-9.61908327319	-12.0253346672	5.57647040078	2.2167567832
316.0	9142.0	116.0	623.0	9142.0	4000000.0	2.0	2.0	1.29	2.96	1.22	0.0899999999997	6.84	0.57	1.4	0.33	6.98	0.31	3.13	2.29	0.57	AAA578.CD3.location-b.X4.Y6.tile.tissue.png	123	1	2000	123	e3eece1e3494b9de8f42f013c32617c7	0	0	0	0	0	0	0	0	0	0	0	0	0	/home/dhl_ec/bnelissen/Slides/CD3_manuscript/CD3_slides/AAA578.CD3.location-b/AAA578.CD3.location-b.run1	255	0.7	0.06	0.7	0.06	-9.82644101154	-12.2206054185	3.87155087483	1.47052856763
8486.0	656449.0	2710.0	12984.0	656449.0	4000000.0	48.0	7.0	1.38	2.75	1.79	0.0799999999999	9.74	0.56	1.19	0.28	10.03	0.24	2.26	1.52	0.39	AAA578.CD3.location-b.X4.Y7.tile.tissue.png	124	1	2000	124	236673710aae768100e7b5c8cc73a932	0	0	0	0	0	0	0	0	0	0	0	0	0	/home/dhl_ec/bnelissen/Slides/CD3_manuscript/CD3_slides/AAA578.CD3.location-b/AAA578.CD3.location-b.run1	255	0.7	0.06	0.7	0.06	-9.53338524363	-12.1556470906	2.39765505309	0.2499725
11603.0	1114866.0	3988.0	17311.0	1114866.0	4000000.0	66.0	6.0	0.95	1.54	1.17	0.0499999999997	7.37	0.37	0.72	0.17	7.68	0.27	2.23	1.43	0.4	AAA578.CD3.location-b.X4.Y8.tile.tissue.png	125	1	2000	125	fe00cfe067f551e3ae86fe8153323521	0	0	0	0	0	0	0	0	0	0	0	0	0	/home/dhl_ec/bnelissen/Slides/CD3_manuscript/CD3_slides/AAA578.CD3.location-b/AAA578.CD3.location-b.run1	255	0.7	0.06	0.7	0.06	-9.56129104345	-12.1513320125	1.73356852935	0.278404710938
14062.0	307150.0	5421.0	7221.0	307150.0	4000000.0	112.0	11.0	1.09	1.21	1.19	0.04	6.8	0.38	0.76	0.3	7.04	0.22	2.08	1.49	0.39	AAA578.CD3.location-b.X4.Y9.tile.tissue.png	126	1	2000	126	0573b9e959a4ac2caf7f856795dc5fae	0	0	0	0	0	0	0	0	0	0	0	0	0	/home/dhl_ec/bnelissen/Slides/CD3_manuscript/CD3_slides/AAA578.CD3.location-b/AAA578.CD3.location-b.run1	255	0.7	0.06	0.7	0.06	-8.92964513943	-12.2073441435	2.86818040354	0.21350378125
54.0	327341.0	37.0	6531.0	327341.0	4000000.0	1.0	1.0	0.89	1.09	1.21	0.0599999999999	6.8	0.4	0.75	0.21	7.01	0.22	2.15	1.53	0.38	AAA578.CD3.location-b.X5.Y0.tile.tissue.png	127	1	2000	127	49202a633e0c311277283358685fdaf8	0	0	0	0	0	0	0	0	0	0	0	0	0	/home/dhl_ec/bnelissen/Slides/CD3_manuscript/CD3_slides/AAA578.CD3.location-b/AAA578.CD3.location-b.run1	255	0.7	0.06	0.7	0.06	-8.88929595478	-11.0457372754	3.71819751445	0.492379460937
487.0	2972743.0	290.0	21752.0	2972743.0	4000000.0	7.0	10.0	1.01	1.26	1.17	0.0500000000002	7.32	0.38	0.74	0.1	9.08	0.33	2.28	1.5	0.59	AAA578.CD3.location-b.X5.Y1.tile.tissue.png	128	1	2000	128	af948e5bc2efc86f45aac6d3d0656ae1	0	0	0	0	0	0	0	0	0	0	0	0	0	/home/dhl_ec/bnelissen/Slides/CD3_manuscript/CD3_slides/AAA578.CD3.location-b/AAA578.CD3.location-b.run1	255	0.7	0.06	0.7	0.06	-9.19563768596	-12.2814381455	2.3744158319	0.318567585938
0.0	2659.0	0.0	359.0	2659.0	4000000.0	0.0	1.0	0.87	1.41	1.21	0.0599999999999	6.71	0.38	0.85	0.22	5.94	0.13	2.08	1.56	0.36	AAA578.CD3.location-b.X5.Y10.tile.tissue.png	129	1	2000	129	0cb85a35786af823fb7babe2d3cb41c3	0	0	0	0	0	0	0	0	0	0	0	0	0	/home/dhl_ec/bnelissen/Slides/CD3_manuscript/CD3_slides/AAA578.CD3.location-b/AAA578.CD3.location-b.run1	255	0.7	0.06	0.7	0.06	0.0	-11.5570810635	2.58793708425	6.00779454288
0.0	0.0	0.0	0.0	0.0	4000000.0	0.0	0.0	0.72	0.98	1.19	0.0599999999999	6.3	0.31	0.88	0.21	4.7	0.13	2.02	1.53	0.35	AAA578.CD3.location-b.X5.Y12.tile.tissue.png	130	1	2000	130	6e0b64337f5f634eb26aa849ba6f3bf7	0	0	0	0	0	0	0	0	0	0	0	0	0	/home/dhl_ec/bnelissen/Slides/CD3_manuscript/CD3_slides/AAA578.CD3.location-b/AAA578.CD3.location-b.run1	255	1.0	0.06	1.0	0.06	0.0	-11.7153085507	0.0	4.7709611563
0.0	6470.0	0.0	533.0	6470.0	4000000.0	0.0	1.0	0.88	1.16	1.2	0.0599999999999	6.89	0.37	0.83	0.22	5.9	0.21	2.04	1.45	0.36	AAA578.CD3.location-b.X5.Y13.tile.tissue.png	131	1	2000	131	49407f536001739ee9e97269f1fb3524	0	0	0	0	0	0	0	0	0	0	0	0	0	/home/dhl_ec/bnelissen/Slides/CD3_manuscript/CD3_slides/AAA578.CD3.location-b/AAA578.CD3.location-b.run1	255	0.7	0.06	0.7	0.06	0.0	-11.7029211124	2.05225982902	4.41054238806
0.0	1313.0	0.0	158.0	1313.0	4000000.0	0.0	1.0	1.45	2.01	1.27	0.0599999999999	6.71	0.38	0.9	0.22	5.86	0.13	2.09	1.53	0.35	AAA578.CD3.location-b.X5.Y14.tile.tissue.png	132	1	2000	132	4ba87415eeeb36833e1667a443040578	0	0	0	0	0	0	0	0	0	0	0	0	0	/home/dhl_ec/bnelissen/Slides/CD3_manuscript/CD3_slides/AAA578.CD3.location-b/AAA578.CD3.location-b.run1	255	0.7	0.06	0.7	0.06	0.0	-11.7806817098	2.22055567373	2.53352657727
25317.0	1239043.0	10400.0	19404.0	1239043.0	4000000.0	235.0	17.0	2.46	1.82	1.24	0.0500000000002	7.09	0.38	0.74	0.17	7.81	0.27	2.17	1.52	0.4	AAA578.CD3.location-b.X5.Y2.tile.tissue.png	133	1	2000	133	787464222d95d222e393e2b57189d588	0	0	0	0	0	0	0	0	0	0	0	0	0	/home/dhl_ec/bnelissen/Slides/CD3_manuscript/CD3_slides/AAA578.CD3.location-b/AAA578.CD3.location-b.run1	255	0.7	0.06	0.7	0.06	-9.72410889815	-12.3088930742	2.78728878186	0.3017545
0.0	0.0	0.0	0.0	0.0	4000000.0	0.0	0.0	2.07	0.98	1.21	0.0500000000002	6.28	0.3	0.74	0.22	4.4	0.12	1.97	1.54	0.39	AAA578.CD3.location-b.X5.Y3.tile.tissue.png	134	1	2000	134	acf2f49ddb0b8a3e6935064ba538079d	0	0	0	0	0	0	0	0	0	0	0	0	0	/home/dhl_ec/bnelissen/Slides/CD3_manuscript/CD3_slides/AAA578.CD3.location-b/AAA578.CD3.location-b.run1	255	1.0	0.06	1.0	0.06	0.0	-11.2305218323	0.0	0.122804794749
0.0	0.0	0.0	0.0	0.0	4000000.0	0.0	0.0	2.41	1.72	1.21	0.0500000000002	6.25	0.34	0.77	0.22	4.35	0.12	1.89	1.43	0.34	AAA578.CD3.location-b.X5.Y4.tile.tissue.png	135	1	2000	135	2e432c8bceffc8a4ac81d488efbca03f	0	0	0	0	0	0	0	0	0	0	0	0	0	/home/dhl_ec/bnelissen/Slides/CD3_manuscript/CD3_slides/AAA578.CD3.location-b/AAA578.CD3.location-b.run1	255	1.0	0.06	1.0	0.06	0.0	-11.5225024413	0.0	2.2165691566
811.0	34514.0	252.0	2118.0	34514.0	4000000.0	4.0	6.0	1.87	1.88	1.09	0.0500000000002	6.12	0.35	0.71	0.2	6.19	0.2	1.97	1.43	0.43	AAA578.CD3.location-b.X5.Y5.tile.tissue.png	136	1	2000	136	bdd5672dd118c8f83c924bbb35733e0a	0	0	0	0	0	0	0	0	0	0	0	0	0	/home/dhl_ec/bnelissen/Slides/CD3_manuscript/CD3_slides/AAA578.CD3.location-b/AAA578.CD3.location-b.run1	255	0.7	0.06	0.7	0.06	-9.62191461623	-11.6695472821	2.8172741469	0.628796494141
44900.0	920033.0	14469.0	19563.0	920033.0	4000000.0	245.0	11.0	2.42	2.29	1.04	0.0500000000002	6.66	0.37	0.7	0.19	7.79	0.26	2.15	1.45	0.93	AAA578.CD3.location-b.X5.Y6.tile.tissue.png	137	1	2000	137	a43b024457117e28f0809919907e0a1c	0	0	0	0	0	0	0	0	0	0	0	0	0	/home/dhl_ec/bnelissen/Slides/CD3_manuscript/CD3_slides/AAA578.CD3.location-b/AAA578.CD3.location-b.run1	255	0.7	0.06	0.7	0.06	-9.65256000594	-12.6860477875	2.76690348887	0.35677678125
44431.0	1941224.0	13408.0	35518.0	1941224.0	4000000.0	226.0	21.0	2.67	2.66	1.11	0.0500000000002	6.6	0.4	0.75	0.14	8.4	0.28	2.13	1.56	0.880000000001	AAA578.CD3.location-b.X5.Y7.tile.tissue.png	138	1	2000	138	5f9d9df0d63e032cd4017c8f20e52542	0	0	0	0	0	0	0	0	0	0	0	0	0	/home/dhl_ec/bnelissen/Slides/CD3_manuscript/CD3_slides/AAA578.CD3.location-b/AAA578.CD3.location-b.run1	255	0.7	0.06	0.7	0.06	-9.78822153186	-12.5044047392	2.76404772542	0.59623265625
75547.0	3297465.0	24453.0	22808.0	3297465.0	4000000.0	405.0	7.0	2.41	1.16	1.18	0.0599999999999	7.18	0.47	0.76	0.0900000000001	11.51	0.35	2.18	1.44	0.56	AAA578.CD3.location-b.X5.Y8.tile.tissue.png	139	1	2000	139	f60d5838815f307c8e6068bf0c7efed9	0	0	0	0	0	0	0	0	0	0	0	0	0	/home/dhl_ec/bnelissen/Slides/CD3_manuscript/CD3_slides/AAA578.CD3.location-b/AAA578.CD3.location-b.run1	255	0.7	0.06	0.7	0.06	-9.87549610422	-13.3518185824	2.68955842488	0.958403234375
6104.0	1290058.0	2643.0	23165.0	1290058.0	4000000.0	52.0	25.0	2.16	2.57	1.3	0.0500000000002	7.01	0.4	0.73	0.16	7.71	0.26	2.32	1.57	0.39	AAA578.CD3.location-b.X5.Y9.tile.tissue.png	140	1	2000	140	84493f40c426909c82fd2b280763bf3c	0	0	0	0	0	0	0	0	0	0	0	0	0	/home/dhl_ec/bnelissen/Slides/CD3_manuscript/CD3_slides/AAA578.CD3.location-b/AAA578.CD3.location-b.run1	255	0.7	0.06	0.7	0.06	-10.0448865625	-12.7779648236	3.47554851905	0.40545465625
0.0	7835.0	0.0	404.0	7835.0	4000000.0	0.0	1.0	2.88	2.33	1.18	0.0599999999999	6.42	0.37	0.71	0.22	5.79	0.12	1.94	1.44	0.5	AAA578.CD3.location-b.X6.Y0.tile.tissue.png	141	1	2000	141	8433056d48459fd165fac4989b709e2f	0	0	0	0	0	0	0	0	0	0	0	0	0	/home/dhl_ec/bnelissen/Slides/CD3_manuscript/CD3_slides/AAA578.CD3.location-b/AAA578.CD3.location-b.run1	255	0.7	0.06	0.7	0.06	-9.11725808031	-11.6164082939	1.86656923811	0.500684191406
0.0	2741136.0	0.0	20242.0	2741136.0	4000000.0	0.0	10.0	0.93	1.15	1.23	0.0599999999999	6.64	0.38	0.73	0.11	8.15	0.24	2.25	1.53	0.41	AAA578.CD3.location-b.X6.Y1.tile.tissue.png	142	1	2000	142	44af89231b6875cabd9e757eadad79dc	0	0	0	0	0	0	0	0	0	0	0	0	0	/home/dhl_ec/bnelissen/Slides/CD3_manuscript/CD3_slides/AAA578.CD3.location-b/AAA578.CD3.location-b.run1	255	0.7	0.06	0.7	0.06	-9.39044912792	-12.3587653815	1.81780920248	0.2841325625
0.0	0.0	0.0	0.0	0.0	4000000.0	0.0	0.0	2.65	2.03	1.19	0.0599999999999	5.64	0.29	0.89	0.22	4.66	0.12	2.04	1.52	0.43	AAA578.CD3.location-b.X6.Y10.tile.tissue.png	143	1	2000	143	d6d63a79a6a6f48a8bcbd9a1219245b9	0	0	0	0	0	0	0	0	0	0	0	0	0	/home/dhl_ec/bnelissen/Slides/CD3_manuscript/CD3_slides/AAA578.CD3.location-b/AAA578.CD3.location-b.run1	255	1.0	0.06	1.0	0.06	0.0	0.0	0.0	6.9679255
0.0	3750.0	0.0	402.0	3750.0	4000000.0	0.0	2.0	2.67	0.95	1.17	0.0599999999999	6.65	0.37	0.82	0.22	5.84	0.14	2.09	1.52	0.37	AAA578.CD3.location-b.X6.Y11.tile.tissue.png	144	1	2000	144	f06ee9c7c1549c870e181723a365812b	0	0	0	0	0	0	0	0	0	0	0	0	0	/home/dhl_ec/bnelissen/Slides/CD3_manuscript/CD3_slides/AAA578.CD3.location-b/AAA578.CD3.location-b.run1	255	0.7	0.06	0.7	0.06	0.0	-11.6679861659	0.779161002604	5.98843150777
9124.0	427086.0	2502.0	14937.0	427086.0	4000000.0	40.0	19.0	2.74	1.16	1.3	0.0500000000002	6.81	0.39	0.75	0.2	7.25	0.23	2.26	1.54	0.39	AAA578.CD3.location-b.X6.Y12.tile.tissue.png	145	1	2000	145	0eeb7fce1a2f8bc3cde450de0b6a49dd	0	0	0	0	0	0	0	0	0	0	0	0	0	/home/dhl_ec/bnelissen/Slides/CD3_manuscript/CD3_slides/AAA578.CD3.location-b/AAA578.CD3.location-b.run1	255	0.7	0.06	0.7	0.06	-9.75729076276	-11.904957718	3.02354769043	0.247492320312
7684.0	1432510.0	2965.0	34911.0	1432510.0	4000000.0	54.0	12.0	2.77	2.15	1.19	0.0499999999997	7.0	0.4	0.75	0.17	7.88	0.27	2.3	1.53	0.46	AAA578.CD3.location-b.X6.Y13.tile.tissue.png	146	1	2000	146	002655d1d2760e0fbf961db1060a8f86	0	0	0	0	0	0	0	0	0	0	0	0	0	/home/dhl_ec/bnelissen/Slides/CD3_manuscript/CD3_slides/AAA578.CD3.location-b/AAA578.CD3.location-b.run1	255	0.7	0.06	0.7	0.06	-9.66289888485	-12.5376019994	2.91187390246	0.3844468125
1186.0	112082.0	537.0	4406.0	112082.0	4000000.0	10.0	7.0	2.16	2.42	1.18	0.0599999999999	6.83	0.38	0.81	0.22	6.77	0.21	2.17	1.54	0.37	AAA578.CD3.location-b.X6.Y14.tile.tissue.png	147	1	2000	147	c7870a049ca21b7c134d8f4676190bf5	0	0	0	0	0	0	0	0	0	0	0	0	0	/home/dhl_ec/bnelissen/Slides/CD3_manuscript/CD3_slides/AAA578.CD3.location-b/AAA578.CD3.location-b.run1	255	0.7	0.06	0.7	0.06	-9.44467802488	-12.4125926869	4.11111011647	1.71500524023
62.0	60465.0	32.0	2837.0	60465.0	4000000.0	1.0	2.0	1.55	2.11	1.19	0.0500000000002	6.59	0.37	0.82	0.21	6.64	0.21	2.14	1.54	0.36	AAA578.CD3.location-b.X6.Y15.tile.tissue.png	148	1	2000	148	7a3692548b3892cd99f4cd667b3af756	0	0	0	0	0	0	0	0	0	0	0	0	0	/home/dhl_ec/bnelissen/Slides/CD3_manuscript/CD3_slides/AAA578.CD3.location-b/AAA578.CD3.location-b.run1	255	0.7	0.06	0.7	0.06	-8.34317561595	-12.049914307	1.82748188978	3.54253199414
0.0	11925.0	0.0	1156.0	11925.0	4000000.0	0.0	2.0	1.65	2.12	1.19	0.0599999999999	6.25	0.35	0.84	0.2	5.29	0.13	1.98	1.49	0.34	AAA578.CD3.location-b.X6.Y16.tile.tissue.png	149	1	2000	149	8ec691e9378cc7846c667207c52f47e2	0	0	0	0	0	0	0	0	0	0	0	0	0	/home/dhl_ec/bnelissen/Slides/CD3_manuscript/CD3_slides/AAA578.CD3.location-b/AAA578.CD3.location-b.run1	255	0.7	0.06	0.7	0.06	0.0	-12.2797495761	4.78980640723	1.3498680293
6832.0	2087183.0	2990.0	12729.0	2087183.0	4000000.0	71.0	4.0	2.76	1.47	1.14	0.0500000000002	6.5	0.36	0.73	0.13	8.26	0.29	2.2	1.52	0.41	AAA578.CD3.location-b.X6.Y2.tile.tissue.png	150	1	2000	150	351bd70e8e16f66d56857173c722e12e	0	0	0	0	0	0	0	0	0	0	0	0	0	/home/dhl_ec/bnelissen/Slides/CD3_manuscript/CD3_slides/AAA578.CD3.location-b/AAA578.CD3.location-b.run1	255	0.7	0.06	0.7	0.06	-9.88509377436	-11.978287801	2.64345363314	0.223810960937
0.0	0.0	0.0	0.0	0.0	4000000.0	0.0	0.0	2.05	1.44	1.2	0.0500000000002	6.15	0.29	0.74	0.219999999999	4.69	0.13	2.03	1.54	0.39	AAA578.CD3.location-b.X6.Y3.tile.tissue.png	151	1	2000	151	0eb98e51efaa1aed4ffcdfc28c5a70eb	0	0	0	0	0	0	0	0	0	0	0	0	0	/home/dhl_ec/bnelissen/Slides/CD3_manuscript/CD3_slides/AAA578.CD3.location-b/AAA578.CD3.location-b.run1	255	1.0	0.06	1.0	0.06	0.0	-11.8281759971	0.0	0.142574173561
0.0	11862.0	0.0	804.0	11862.0	4000000.0	0.0	2.0	2.31	1.95	1.19	0.0500000000002	6.55	0.349999999999	0.77	0.21	5.31	0.13	1.96	1.44	0.34	AAA578.CD3.location-b.X6.Y4.tile.tissue.png	152	1	2000	152	d4afa834011a25e907506e29d3f0e93b	0	0	0	0	0	0	0	0	0	0	0	0	0	/home/dhl_ec/bnelissen/Slides/CD3_manuscript/CD3_slides/AAA578.CD3.location-b/AAA578.CD3.location-b.run1	255	0.7	0.06	0.7	0.06	0.0	-12.393895364	4.86225446805	3.78885421252
297.0	23648.0	108.0	1456.0	23648.0	4000000.0	2.0	4.0	2.65	2.29	1.08	0.0499999999993	6.11	0.35	0.72	0.21	6.12	0.209999999999	2.03	1.47	0.36	AAA578.CD3.location-b.X6.Y5.tile.tissue.png	153	1	2000	153	b82567393a7ae289827867a1bedd1670	0	0	0	0	0	0	0	0	0	0	0	0	0	/home/dhl_ec/bnelissen/Slides/CD3_manuscript/CD3_slides/AAA578.CD3.location-b/AAA578.CD3.location-b.run1	255	0.7	0.06	0.7	0.06	-9.51248535027	-11.0149390964	2.06335940454	0.621968386353
58252.0	2889049.0	19013.0	23984.0	2889049.0	4000000.0	348.0	4.0	2.13	1.31	1.09	0.0499999999993	9.03	0.38	0.77	0.11	9.34	0.31	2.09	1.44	0.54	AAA578.CD3.location-b.X6.Y6.tile.tissue.png	154	1	2000	154	cb4ddd3e3d6108633efb236da77a6c4a	0	0	0	0	0	0	0	0	0	0	0	0	0	/home/dhl_ec/bnelissen/Slides/CD3_manuscript/CD3_slides/AAA578.CD3.location-b/AAA578.CD3.location-b.run1	255	0.7	0.06	0.7	0.06	-9.64286629528	-12.4473312452	2.15402889536	0.72305040625
20043.0	3805250.0	6842.0	17217.0	3805250.0	4000000.0	132.0	2.0	1.38	2.25	1.09	0.0500000000002	6.81	0.38	0.72	0.0699999999997	9.94	0.37	2.22	1.54	0.940000000001	AAA578.CD3.location-b.X6.Y7.tile.tissue.png	155	1	2000	155	a422b72e10b11da8af96a691b1c447c3	0	0	0	0	0	0	0	0	0	0	0	0	0	/home/dhl_ec/bnelissen/Slides/CD3_manuscript/CD3_slides/AAA578.CD3.location-b/AAA578.CD3.location-b.run1	255	0.7	0.06	0.7	0.06	-9.63454455433	-12.1456914715	2.08695696935	0.343754744141
10368.0	1309851.0	3739.0	51971.0	1309851.0	4000000.0	77.0	52.0	2.26	1.51	1.2	0.0500000000002	7.0	0.400000000001	0.740000000001	0.17	7.92	0.27	2.34	1.54	0.429999999999	AAA578.CD3.location-b.X6.Y8.tile.tissue.png	156	1	2000	156	c0868aa8e7f3e77b16f334952289f8c0	0	0	0	0	0	0	0	0	0	0	0	0	0	/home/dhl_ec/bnelissen/Slides/CD3_manuscript/CD3_slides/AAA578.CD3.location-b/AAA578.CD3.location-b.run1	255	0.7	0.06	0.7	0.06	-9.75119951243	-12.6823433446	2.87668118234	0.361062492187
0.0	63078.0	0.0	1688.0	63078.0	4000000.0	0.0	2.0	2.87	1.7	1.2	0.0599999999995	6.9	0.36	0.700000000001	0.21	5.8	0.13	1.97	1.44	0.37	AAA578.CD3.location-b.X6.Y9.tile.tissue.png	157	1	2000	157	873728535fd4bdaa5fd59dfacc0706e5	0	0	0	0	0	0	0	0	0	0	0	0	0	/home/dhl_ec/bnelissen/Slides/CD3_manuscript/CD3_slides/AAA578.CD3.location-b/AAA578.CD3.location-b.run1	255	0.7	0.06	0.7	0.06	-9.09110526842	-11.0887111402	2.05956894433	0.305043463867
0.0	3524.0	0.0	410.0	3524.0	4000000.0	0.0	2.0	2.14	2.16	1.18	0.0600000000004	6.36	0.37	0.75	0.219999999999	5.53	0.21	2.1	1.53	0.38	AAA578.CD3.location-b.X7.Y0.tile.tissue.png	158	1	2000	158	2274508c88dbf4ef19ea6f819b143f56	0	0	0	0	0	0	0	0	0	0	0	0	0	/home/dhl_ec/bnelissen/Slides/CD3_manuscript/CD3_slides/AAA578.CD3.location-b/AAA578.CD3.location-b.run1	255	0.7	0.06	0.7	0.06	0.0	-11.1749892874	3.57037651417	0.929304184357
14912.0	1013986.0	5049.0	19538.0	1013986.0	4000000.0	90.0	11.0	2.99	2.21	1.19	0.0500000000002	7.32	0.46	0.91	0.17	7.88	0.25	2.21	1.56	0.46	AAA578.CD3.location-b.X7.Y1.tile.tissue.png	159	1	2000	159	3551d5a5f735aed494a4efbc0e5e7de1	0	0	0	0	0	0	0	0	0	0	0	0	0	/home/dhl_ec/bnelissen/Slides/CD3_manuscript/CD3_slides/AAA578.CD3.location-b/AAA578.CD3.location-b.run1	255	0.7	0.06	0.7	0.06	-9.85437640186	-12.3015948181	1.99798582179	0.3169184375
6708.0	206385.0	2272.0	7429.0	206385.0	4000000.0	43.0	13.0	2.99	1.88	1.06	0.0599999999995	6.29	0.36	0.82	0.21	6.43	0.22	2.17	1.52	0.48	AAA578.CD3.location-b.X7.Y11.tile.tissue.png	160	1	2000	160	c5221c0023b0dae78cff764353a410f4	0	0	0	0	0	0	0	0	0	0	0	0	0	/home/dhl_ec/bnelissen/Slides/CD3_manuscript/CD3_slides/AAA578.CD3.location-b/AAA578.CD3.location-b.run1	255	0.7	0.06	0.7	0.06	-9.3938933879	-11.9064010436	3.46105881031	0.731016410156
11352.0	1159084.0	3720.0	25503.0	1159084.0	4000000.0	58.0	16.0	3.16	1.28	1.13	0.0499999999993	6.89	0.38	0.740000000001	0.17	7.87	0.27	2.28	1.52	0.41	AAA578.CD3.location-b.X7.Y12.tile.tissue.png	161	1	2000	161	c540c9ca1dd8547b3ea52cd2c65e6ac6	0	0	0	0	0	0	0	0	0	0	0	0	0	/home/dhl_ec/bnelissen/Slides/CD3_manuscript/CD3_slides/AAA578.CD3.location-b/AAA578.CD3.location-b.run1	255	0.7	0.06	0.7	0.06	-10.0638428966	-12.270156215	2.96978919788	0.480585375
373.0	2375602.0	195.0	45416.0	2375602.0	4000000.0	5.0	26.0	2.35	2.22	1.21	0.0499999999993	8.15	0.4	0.969999999999	0.12	8.35	0.3	2.27	1.49	0.87	AAA578.CD3.location-b.X7.Y13.tile.tissue.png	162	1	2000	162	dbf2770824bd8f302b38e47dfdfe22fa	0	0	0	0	0	0	0	0	0	0	0	0	0	/home/dhl_ec/bnelissen/Slides/CD3_manuscript/CD3_slides/AAA578.CD3.location-b/AAA578.CD3.location-b.run1	255	0.7	0.06	0.7	0.06	-9.41682450765	-11.964862724	2.84360958964	0.38789446875
0.0	166223.0	0.0	5606.0	166223.0	4000000.0	0.0	4.0	2.26	1.79	1.15	0.0499999999993	6.56	0.339999999999	0.749999999999	0.2	5.87	0.139999999999	2.0	1.48	0.88	AAA578.CD3.location-b.X7.Y14.tile.tissue.png	163	1	2000	163	240726348c642284ae9a01b82f082a8d	0	0	0	0	0	0	0	0	0	0	0	0	0	/home/dhl_ec/bnelissen/Slides/CD3_manuscript/CD3_slides/AAA578.CD3.location-b/AAA578.CD3.location-b.run1	255	0.7	0.06	0.7	0.06	-9.27441605525	-11.9930501335	3.42630263728	2.75452779395
362.0	165811.0	98.0	4064.0	165811.0	4000000.0	1.0	8.0	2.45	1.91	1.18	0.0600000000004	6.81	0.37	0.800000000001	0.21	6.9	0.219999999999	2.34	1.53	0.799999999999	AAA578.CD3.location-b.X7.Y15.tile.tissue.png	164	1	2000	164	775e1236f1b1e007bbf8ba0b27adfce1	0	0	0	0	0	0	0	0	0	0	0	0	0	/home/dhl_ec/bnelissen/Slides/CD3_manuscript/CD3_slides/AAA578.CD3.location-b/AAA578.CD3.location-b.run1	255	0.7	0.06	0.7	0.06	-8.87466484313	-11.6656740855	1.53393240068	2.23567373682
0.0	1315.0	0.0	194.0	1315.0	4000000.0	0.0	1.0	1.87	2.13	1.2	0.0600000000004	6.63	0.38	0.89	0.22	5.87	0.14	2.1	1.55	0.87	AAA578.CD3.location-b.X7.Y16.tile.tissue.png	165	1	2000	165	692313411928bd493b3732280e575dcf	0	0	0	0	0	0	0	0	0	0	0	0	0	/home/dhl_ec/bnelissen/Slides/CD3_manuscript/CD3_slides/AAA578.CD3.location-b/AAA578.CD3.location-b.run1	255	0.7	0.06	0.7	0.06	0.0	-11.4658881777	3.66553217087	2.46120627472
16070.0	3237905.0	6215.0	13372.0	3237905.0	4000000.0	131.0	6.0	2.69	1.54	1.19	0.0499999999993	6.91	0.38	0.749999999999	0.0899999999992	9.38	0.34	2.23	1.54	0.43	AAA578.CD3.location-b.X7.Y2.tile.tissue.png	166	1	2000	166	aaf0058c003d477bd1ec6f8b74ffb5d4	0	0	0	0	0	0	0	0	0	0	0	0	0	/home/dhl_ec/bnelissen/Slides/CD3_manuscript/CD3_slides/AAA578.CD3.location-b/AAA578.CD3.location-b.run1	255	0.7	0.06	0.7	0.06	-9.6403634936	-12.5129957643	2.44808475358	0.30948528125
6624.0	1195964.0	2242.0	9154.0	1195964.0	4000000.0	49.0	2.0	2.22	2.08	1.2	0.0500000000002	6.77	0.389999999999	0.73	0.160000000001	7.11	0.26	2.22	1.54	0.389999999999	AAA578.CD3.location-b.X7.Y3.tile.tissue.png	167	1	2000	167	98ae96b47b4ab2ae98ea236ef6d0b375	0	0	0	0	0	0	0	0	0	0	0	0	0	/home/dhl_ec/bnelissen/Slides/CD3_manuscript/CD3_slides/AAA578.CD3.location-b/AAA578.CD3.location-b.run1	255	0.7	0.06	0.7	0.06	-9.6700358964	-11.435513348	2.06817678933	0.210717242187
0.0	0.0	0.0	0.0	0.0	4000000.0	0.0	0.0	2.37	1.25	1.48	0.0500000000002	5.7	0.29	0.869999999999	0.22	4.68	0.12	2.05	1.55	0.52	AAA578.CD3.location-b.X7.Y4.tile.tissue.png	168	1	2000	168	5f682663188db87abeebc0e4dd44db00	0	0	0	0	0	0	0	0	0	0	0	0	0	/home/dhl_ec/bnelissen/Slides/CD3_manuscript/CD3_slides/AAA578.CD3.location-b/AAA578.CD3.location-b.run1	255	1.0	0.06	1.0	0.06	0.0	0.0	0.0	8.808034
5891.0	322411.0	1866.0	6678.0	322411.0	4000000.0	32.0	7.0	1.71	1.99	1.18	0.0500000000002	7.74	0.38	0.78	0.2	7.1	0.22	2.15	1.53	0.38	AAA578.CD3.location-b.X7.Y5.tile.tissue.png	169	1	2000	169	0625f4e4e229a63ef965a6d651ddd10d	0	0	0	0	0	0	0	0	0	0	0	0	0	/home/dhl_ec/bnelissen/Slides/CD3_manuscript/CD3_slides/AAA578.CD3.location-b/AAA578.CD3.location-b.run1	255	0.7	0.06	0.7	0.06	-9.45843652221	-12.2157392787	2.78642575971	1.31487377344
16878.0	3119267.0	5296.0	27266.0	3119267.0	4000000.0	94.0	11.0	3.09	1.33	1.17	0.0500000000002	6.89	0.389999999999	0.749999999999	0.0900000000001	9.33	0.349999999999	2.26	1.52	0.42	AAA578.CD3.location-b.X7.Y6.tile.tissue.png	170	1	2000	170	8e6d7d78cc85929f7172cc1ca277ca2c	0	0	0	0	0	0	0	0	0	0	0	0	0	/home/dhl_ec/bnelissen/Slides/CD3_manuscript/CD3_slides/AAA578.CD3.location-b/AAA578.CD3.location-b.run1	255	0.7	0.06	0.7	0.06	-9.64706872428	-12.6474236939	2.2792737823	0.69666290625
31626.0	2505192.0	10999.0	18375.0	2505192.0	4000000.0	214.0	8.0	1.98	1.2	1.2	0.0500000000002	7.04	0.4	0.75	0.110000000001	8.92	0.31	2.22	1.56	0.419999999999	AAA578.CD3.location-b.X7.Y7.tile.tissue.png	171	1	2000	171	c882a7f03eeb6285c378b5b0f2256377	0	0	0	0	0	0	0	0	0	0	0	0	0	/home/dhl_ec/bnelissen/Slides/CD3_manuscript/CD3_slides/AAA578.CD3.location-b/AAA578.CD3.location-b.run1	255	0.7	0.06	0.7	0.06	-9.86816691389	-12.4267209396	2.20716077842	0.441972109375
0.0	0.0	0.0	0.0	0.0	4000000.0	0.0	0.0	2.91	1.77	1.19	0.0600000000004	6.27	0.3	0.8	0.22	4.69	0.14	2.03	1.54	0.37	AAA578.CD3.location-b.X7.Y8.tile.tissue.png	172	1	2000	172	5db850a33f3545981eb7b22305b6b062	0	0	0	0	0	0	0	0	0	0	0	0	0	/home/dhl_ec/bnelissen/Slides/CD3_manuscript/CD3_slides/AAA578.CD3.location-b/AAA578.CD3.location-b.run1	255	1.0	0.06	1.0	0.06	0.0	-11.5258550569	0.0	4.22407536761
0.0	0.0	0.0	0.0	0.0	4000000.0	0.0	0.0	1.88	1.67	1.19	0.0600000000004	5.75	0.29	0.87	0.21	4.53	0.2	2.12	1.52	0.37	AAA578.CD3.location-b.X7.Y9.tile.tissue.png	173	1	2000	173	fd57792032e9fe0ceef0f2cbbe4419f4	0	0	0	0	0	0	0	0	0	0	0	0	0	/home/dhl_ec/bnelissen/Slides/CD3_manuscript/CD3_slides/AAA578.CD3.location-b/AAA578.CD3.location-b.run1	255	1.0	0.06	1.0	0.06	0.0	0.0	0.0	5.670462
0.0	0.0	0.0	0.0	0.0	4000000.0	0.0	0.0	2.51	2.26	1.25	0.0600000000004	6.26	0.29	0.8	0.22	4.74	0.2	2.06	1.55	0.4	AAA578.CD3.location-b.X8.Y0.tile.tissue.png	174	1	2000	174	04a45143dfd2e812c97a7fc9ff485756	0	0	0	0	0	0	0	0	0	0	0	0	0	/home/dhl_ec/bnelissen/Slides/CD3_manuscript/CD3_slides/AAA578.CD3.location-b/AAA578.CD3.location-b.run1	255	1.0	0.06	1.0	0.06	0.0	-12.0189167215	0.0	5.04891448344
0.0	22939.0	0.0	1020.0	22939.0	4000000.0	0.0	2.0	2.04	1.04	1.17	0.0599999999995	6.66	0.38	0.740000000001	0.219999999999	5.88	0.13	2.1	1.52	0.37	AAA578.CD3.location-b.X8.Y1.tile.tissue.png	175	1	2000	175	c4742e9eb2378a8f6d53ff54146b15fa	0	0	0	0	0	0	0	0	0	0	0	0	0	/home/dhl_ec/bnelissen/Slides/CD3_manuscript/CD3_slides/AAA578.CD3.location-b/AAA578.CD3.location-b.run1	255	0.7	0.06	0.7	0.06	0.0	-10.5697087469	0.982244519432	1.08359251971
0.0	42144.0	0.0	2272.0	42144.0	4000000.0	0.0	3.0	2.1	2.64	1.19	0.0500000000002	6.62	0.37	0.86	0.21	6.43	0.14	2.13	1.53	0.35	AAA578.CD3.location-b.X8.Y10.tile.tissue.png	176	1	2000	176	488c1d3b25e9e0bb4e4c07d39e66fe7b	0	0	0	0	0	0	0	0	0	0	0	0	0	/home/dhl_ec/bnelissen/Slides/CD3_manuscript/CD3_slides/AAA578.CD3.location-b/AAA578.CD3.location-b.run1	255	0.7	0.06	0.7	0.06	-7.74365288183	-12.3189297444	3.04539889702	3.82511189648
2125.0	123165.0	793.0	6143.0	123165.0	4000000.0	15.0	9.0	2.92	1.32	1.19	0.0599999999995	6.88	0.37	0.759999999999	0.21	6.94	0.22	2.18	1.54	0.38	AAA578.CD3.location-b.X8.Y11.tile.tissue.png	177	1	2000	177	b73509799237f7dd02eb004f83a95b5d	0	0	0	0	0	0	0	0	0	0	0	0	0	/home/dhl_ec/bnelissen/Slides/CD3_manuscript/CD3_slides/AAA578.CD3.location-b/AAA578.CD3.location-b.run1	255	0.7	0.06	0.7	0.06	-9.68557710789	-11.8129881306	2.61053450883	0.507263917969
12155.0	2026523.0	3935.0	23263.0	2026523.0	4000000.0	68.0	13.0	1.49	1.3	1.19	0.0500000000002	7.06	0.39	0.75	0.14	8.51	0.3	2.27	1.55	0.41	AAA578.CD3.location-b.X8.Y12.tile.tissue.png	178	1	2000	178	eb4e996c95b953e2177f5f6c979535d2	0	0	0	0	0	0	0	0	0	0	0	0	0	/home/dhl_ec/bnelissen/Slides/CD3_manuscript/CD3_slides/AAA578.CD3.location-b/AAA578.CD3.location-b.run1	255	0.7	0.06	0.7	0.06	-9.56439049357	-12.4827192384	3.01810304696	0.500125546875
4554.0	1201841.0	2041.0	32188.0	1201841.0	4000000.0	47.0	26.0	2.66	1.68	1.2	0.0499999999993	7.52	0.39	0.74	0.17	7.77	0.259999999999	2.26	1.54	0.39	AAA578.CD3.location-b.X8.Y13.tile.tissue.png	179	1	2000	179	c5d98682949e85a3f5f62ad7436d14ce	0	0	0	0	0	0	0	0	0	0	0	0	0	/home/dhl_ec/bnelissen/Slides/CD3_manuscript/CD3_slides/AAA578.CD3.location-b/AAA578.CD3.location-b.run1	255	0.7	0.06	0.7	0.06	-9.80642979448	-12.4747395183	4.12307340093	0.330164703125
0.0	201910.0	0.0	3441.0	201910.0	4000000.0	0.0	3.0	0.87	1.07	1.21	0.0600000000004	7.27	0.37	0.76	0.21	6.48	0.150000000001	2.17	1.53	0.380000000001	AAA578.CD3.location-b.X8.Y14.tile.tissue.png	180	1	2000	180	77effec0b74d55612696656f7f87e62e	0	0	0	0	0	0	0	0	0	0	0	0	0	/home/dhl_ec/bnelissen/Slides/CD3_manuscript/CD3_slides/AAA578.CD3.location-b/AAA578.CD3.location-b.run1	255	0.7	0.06	0.7	0.06	-8.65483996336	-11.0905178738	2.339800131	0.836892948242
895.0	61122.0	427.0	3150.0	61122.0	4000000.0	9.0	3.0	1.91	2.54	1.19	0.0599999999995	8.01	0.38	0.849999999999	0.219999999999	6.86	0.22	2.12	1.52	0.36	AAA578.CD3.location-b.X8.Y15.tile.tissue.png	181	1	2000	181	011f6309ea98538e1277f8835c620540	0	0	0	0	0	0	0	0	0	0	0	0	0	/home/dhl_ec/bnelissen/Slides/CD3_manuscript/CD3_slides/AAA578.CD3.location-b/AAA578.CD3.location-b.run1	255	0.7	0.06	0.7	0.06	-9.75436263865	-12.5799989294	5.26577101359	2.51907375879
25046.0	1298549.0	8837.0	19036.0	1298549.0	4000000.0	171.0	13.0	1.88	1.27	1.18	0.0499999999993	7.99	0.39	0.74	0.17	7.96	0.26	2.25	1.53	1.01	AAA578.CD3.location-b.X8.Y2.tile.tissue.png	182	1	2000	182	61347d95bfec1397ede1380eda659828	0	0	0	0	0	0	0	0	0	0	0	0	0	/home/dhl_ec/bnelissen/Slides/CD3_manuscript/CD3_slides/AAA578.CD3.location-b/AAA578.CD3.location-b.run1	255	0.7	0.06	0.7	0.06	-9.33671715438	-12.4620522432	1.88353015828	0.317594289062
12545.0	1433144.0	4306.0	16930.0	1433144.0	4000000.0	80.0	9.0	2.08	1.29	1.18	0.0500000000002	7.0	0.37	0.739999999999	0.16	7.88	0.28	2.23	1.53	0.84	AAA578.CD3.location-b.X8.Y3.tile.tissue.png	183	1	2000	183	8b6777640e028048aa16b2a81d794545	0	0	0	0	0	0	0	0	0	0	0	0	0	/home/dhl_ec/bnelissen/Slides/CD3_manuscript/CD3_slides/AAA578.CD3.location-b/AAA578.CD3.location-b.run1	255	0.7	0.06	0.7	0.06	-9.69150284399	-12.227610969	1.77662392095	0.329558640625
0.0	1801.0	0.0	224.0	1801.0	4000000.0	0.0	1.0	1.89	2.24	1.21	0.0599999999995	6.64	0.37	0.79	0.22	5.77	0.129999999999	2.08	1.53	0.93	AAA578.CD3.location-b.X8.Y4.tile.tissue.png	184	1	2000	184	4804b74eca5d3b1aa16bd1e926790307	0	0	0	0	0	0	0	0	0	0	0	0	0	/home/dhl_ec/bnelissen/Slides/CD3_manuscript/CD3_slides/AAA578.CD3.location-b/AAA578.CD3.location-b.run1	255	0.7	0.06	0.7	0.06	0.0	-11.2642782922	1.0486535936	4.66168231112
0.0	62988.0	0.0	1529.0	62988.0	4000000.0	0.0	1.0	1.99	0.999999999999	1.18	0.0600000000004	6.54	0.37	0.77	0.22	6.42	0.14	2.12	1.53	1.07	AAA578.CD3.location-b.X8.Y5.tile.tissue.png	185	1	2000	185	8531b0cb153d96bc19f79de24d39763f	0	0	0	0	0	0	0	0	0	0	0	0	0	/home/dhl_ec/bnelissen/Slides/CD3_manuscript/CD3_slides/AAA578.CD3.location-b/AAA578.CD3.location-b.run1	255	0.7	0.06	0.7	0.06	-6.514049108	-11.4537023479	1.70375756096	1.41084422705
47287.0	3099689.0	14780.0	24128.0	3099689.0	4000000.0	248.0	7.0	2.89	1.32	1.18	0.0500000000002	10.11	0.38	0.75	0.1	10.26	0.49	2.29	1.53	0.429999999999	AAA578.CD3.location-b.X8.Y6.tile.tissue.png	186	1	2000	186	3d8fbd827d514c839fcb91fb5969706e	0	0	0	0	0	0	0	0	0	0	0	0	0	/home/dhl_ec/bnelissen/Slides/CD3_manuscript/CD3_slides/AAA578.CD3.location-b/AAA578.CD3.location-b.run1	255	0.7	0.06	0.7	0.06	-9.83999614261	-12.6886618184	2.10919891642	0.635802765625
21441.0	2050888.0	8228.0	18595.0	2050888.0	4000000.0	171.0	12.0	2.53	1.33	1.15	0.0500000000002	7.14	0.4	0.739999999999	0.139999999999	8.56	0.3	2.26	1.53	0.41	AAA578.CD3.location-b.X8.Y7.tile.tissue.png	187	1	2000	187	2deab22967baf045e4b3868f33cea41e	0	0	0	0	0	0	0	0	0	0	0	0	0	/home/dhl_ec/bnelissen/Slides/CD3_manuscript/CD3_slides/AAA578.CD3.location-b/AAA578.CD3.location-b.run1	255	0.7	0.06	0.7	0.06	-9.74546951952	-12.5063684767	2.43235807361	0.316846515625
0.0	21480.0	0.0	838.0	21480.0	4000000.0	0.0	1.0	2.17	1.2	1.18	0.0600000000004	6.48	0.37	0.759999999999	0.23	5.96	0.21	2.4	1.57	0.389999999999	AAA578.CD3.location-b.X8.Y8.tile.tissue.png	188	1	2000	188	5b5ecb45ab560b6775bf252fd972811e	0	0	0	0	0	0	0	0	0	0	0	0	0	/home/dhl_ec/bnelissen/Slides/CD3_manuscript/CD3_slides/AAA578.CD3.location-b/AAA578.CD3.location-b.run1	255	0.7	0.06	0.7	0.06	0.0	-10.7934815347	0.984665968343	1.42551734637
51.0	112377.0	39.0	2802.0	112377.0	4000000.0	1.0	2.0	3.16	1.31	1.19	0.0600000000004	6.81	0.37	0.85	0.22	6.86	0.21	2.14	1.6	0.370000000001	AAA578.CD3.location-b.X8.Y9.tile.tissue.png	189	1	2000	189	376a69e005c523119bab3c60c0ba9295	0	0	0	0	0	0	0	0	0	0	0	0	0	/home/dhl_ec/bnelissen/Slides/CD3_manuscript/CD3_slides/AAA578.CD3.location-b/AAA578.CD3.location-b.run1	255	0.7	0.06	0.7	0.06	-8.19472224007	-11.9360288843	1.219602358	3.34806443115
0.0	0.0	0.0	0.0	0.0	4000000.0	0.0	0.0	1.16	0.94	1.19	0.0599999999995	6.33	0.299999999999	0.89	0.22	4.68	0.139999999999	2.08	1.61	0.35	AAA578.CD3.location-b.X9.Y1.tile.tissue.png	190	1	2000	190	996b0b94742ff69ed38498d2fcf154fd	0	0	0	0	0	0	0	0	0	0	0	0	0	/home/dhl_ec/bnelissen/Slides/CD3_manuscript/CD3_slides/AAA578.CD3.location-b/AAA578.CD3.location-b.run1	255	1.0	0.06	1.0	0.06	0.0	-10.2456761029	0.0	4.2471830808
0.0	77873.0	0.0	3910.0	77873.0	4000000.0	0.0	8.0	1.66	1.99	1.19	0.0599999999995	6.76	0.379999999999	0.78	0.21	6.37	0.13	2.15	1.53	0.37	AAA578.CD3.location-b.X9.Y10.tile.tissue.png	191	1	2000	191	bffd6a5056345ffae544da66c7332a59	0	0	0	0	0	0	0	0	0	0	0	0	0	/home/dhl_ec/bnelissen/Slides/CD3_manuscript/CD3_slides/AAA578.CD3.location-b/AAA578.CD3.location-b.run1	255	0.7	0.06	0.7	0.06	-8.47684314932	-11.7641678137	2.67517809187	2.10511460693
12698.0	1730117.0	4908.0	18049.0	1730117.0	4000000.0	100.0	10.0	2.29	1.76	1.19	0.0500000000002	6.89	0.37	0.72	0.15	7.57	0.27	2.16	1.48	0.400000000001	AAA578.CD3.location-b.X9.Y11.tile.tissue.png	192	1	2000	192	e64495302c1187c2bb7d521698ff2d32	0	0	0	0	0	0	0	0	0	0	0	0	0	/home/dhl_ec/bnelissen/Slides/CD3_manuscript/CD3_slides/AAA578.CD3.location-b/AAA578.CD3.location-b.run1	255	0.7	0.06	0.7	0.06	-9.63430463745	-12.3002025122	2.59194606978	0.431096984375
10654.0	3234022.0	4014.0	34440.0	3234022.0	4000000.0	83.0	14.0	2.41	2.11	1.27	0.0500000000002	8.08	0.389999999999	0.719999999999	0.0900000000001	8.73	0.320000000001	2.11	1.44	0.41	AAA578.CD3.location-b.X9.Y12.tile.tissue.png	193	1	2000	193	4b899cafe6583f150f4ad525b301b2a1	0	0	0	0	0	0	0	0	0	0	0	0	0	/home/dhl_ec/bnelissen/Slides/CD3_manuscript/CD3_slides/AAA578.CD3.location-b/AAA578.CD3.location-b.run1	255	0.7	0.06	0.7	0.06	-9.97099779126	-12.1109624355	3.02897291807	0.37095484375
1905.0	1358431.0	805.0	32695.0	1358431.0	4000000.0	16.0	20.0	2.63	1.48	1.12	0.04	6.42	0.37	0.699999999999	0.16	7.27	0.24	2.17	1.51	0.41	AAA578.CD3.location-b.X9.Y13.tile.tissue.png	194	1	2000	194	9970bdbee652ba233e86759542f20129	0	0	0	0	0	0	0	0	0	0	0	0	0	/home/dhl_ec/bnelissen/Slides/CD3_manuscript/CD3_slides/AAA578.CD3.location-b/AAA578.CD3.location-b.run1	255	0.7	0.06	0.7	0.06	-9.95572326581	-12.2354562237	3.38308134687	0.326565132812
533.0	11005.0	177.0	958.0	11005.0	4000000.0	3.0	3.0	1.2	1.02	1.17	0.0600000000004	6.95	0.35	0.8	0.2	6.16	0.2	1.97	1.46	0.349999999999	AAA578.CD3.location-b.X9.Y14.tile.tissue.png	195	1	2000	195	2d3487825e23c8d629e26065c1a4cf76	0	0	0	0	0	0	0	0	0	0	0	0	0	/home/dhl_ec/bnelissen/Slides/CD3_manuscript/CD3_slides/AAA578.CD3.location-b/AAA578.CD3.location-b.run1	255	0.7	0.06	0.7	0.06	-9.6710944872	-12.4180690981	3.93491313335	2.53348281604
0.0	9032.0	0.0	642.0	9032.0	4000000.0	0.0	2.0	1.6	0.950000000001	1.12	0.0599999999995	6.44	0.35	0.72	0.2	5.54	0.12	2.02	1.44	0.35	AAA578.CD3.location-b.X9.Y2.tile.tissue.png	196	1	2000	196	959b1d660d170c8f7cf0bd8fc1fd04c0	0	0	0	0	0	0	0	0	0	0	0	0	0	/home/dhl_ec/bnelissen/Slides/CD3_manuscript/CD3_slides/AAA578.CD3.location-b/AAA578.CD3.location-b.run1	255	0.7	0.06	0.7	0.06	0.0	-11.3505604915	2.01121079045	1.2767642984
4268.0	134186.0	1573.0	3298.0	134186.0	4000000.0	27.0	2.0	0.829999999999	0.98	1.11	0.0500000000002	6.54	0.37	0.73	0.21	6.68	0.219999999999	2.09	1.46	0.37	AAA578.CD3.location-b.X9.Y3.tile.tissue.png	197	1	2000	197	65ab2eb3678d346917eafa27633ff5fb	0	0	0	0	0	0	0	0	0	0	0	0	0	/home/dhl_ec/bnelissen/Slides/CD3_manuscript/CD3_slides/AAA578.CD3.location-b/AAA578.CD3.location-b.run1	255	0.7	0.06	0.7	0.06	-9.24473521014	-12.4433960697	1.56237498058	0.165864431641
0.0	1863.0	0.0	193.0	1863.0	4000000.0	0.0	1.0	0.799999999999	0.96	1.13	0.0600000000004	6.49	0.36	0.76	0.219999999999	6.13	0.13	1.98	1.45	0.35	AAA578.CD3.location-b.X9.Y4.tile.tissue.png	198	1	2000	198	c602783717b6ab1624cbccf634b25161	0	0	0	0	0	0	0	0	0	0	0	0	0	/home/dhl_ec/bnelissen/Slides/CD3_manuscript/CD3_slides/AAA578.CD3.location-b/AAA578.CD3.location-b.run1	255	0.7	0.06	0.7	0.06	-7.40619606076	-11.9963983053	3.33415331082	4.67021871269
0.0	0.0	0.0	0.0	0.0	4000000.0	0.0	0.0	0.79	0.950000000001	1.11	0.0600000000004	5.89	0.28	0.78	0.21	4.4	0.120000000001	1.94	1.47	0.349999999999	AAA578.CD3.location-b.X9.Y5.tile.tissue.png	199	1	2000	199	c5f0ff8050d5d409d781ad107fe59980	0	0	0	0	0	0	0	0	0	0	0	0	0	/home/dhl_ec/bnelissen/Slides/CD3_manuscript/CD3_slides/AAA578.CD3.location-b/AAA578.CD3.location-b.run1	255	1.0	0.06	1.0	0.06	0.0	-11.6697018307	0.0	6.92097624325
51459.0	1631683.0	16568.0	12642.0	1631683.0	4000000.0	285.0	5.0	0.92	1.05	1.12	0.04	6.79	0.35	0.690000000001	0.150000000001	8.02	0.29	2.19	1.46	0.38	AAA578.CD3.location-b.X9.Y6.tile.tissue.png	200	1	2000	200	b7c84091d96f1bd55ae3a010d81aa46b	0	0	0	0	0	0	0	0	0	0	0	0	0	/home/dhl_ec/bnelissen/Slides/CD3_manuscript/CD3_slides/AAA578.CD3.location-b/AAA578.CD3.location-b.run1	255	0.7	0.06	0.7	0.06	-9.3883150307	-12.5606430758	1.59701785145	0.456789171875
6966.0	2448245.0	2955.0	17986.0	2448245.0	4000000.0	65.0	9.0	0.839999999999	1.03	1.13	0.0500000000002	7.0	0.37	0.7	0.12	8.32	0.3	2.14	1.44	0.530000000001	AAA578.CD3.location-b.X9.Y7.tile.tissue.png	201	1	2000	201	1501f50a6b6accd301c0d537a30fe0b4	0	0	0	0	0	0	0	0	0	0	0	0	0	/home/dhl_ec/bnelissen/Slides/CD3_manuscript/CD3_slides/AAA578.CD3.location-b/AAA578.CD3.location-b.run1	255	0.7	0.06	0.7	0.06	-9.44160730702	-12.5008055141	2.28163229128	0.255131140625
72.0	3231.0	41.0	246.0	3231.0	4000000.0	1.0	1.0	0.76	0.97	1.11	0.0500000000002	6.15	0.34	0.75	0.22	6.68	0.200000000001	1.97	1.45	0.49	AAA578.CD3.location-b.X9.Y8.tile.tissue.png	202	1	2000	202	ebd16b8dbe9d1f06072660522668453e	0	0	0	0	0	0	0	0	0	0	0	0	0	/home/dhl_ec/bnelissen/Slides/CD3_manuscript/CD3_slides/AAA578.CD3.location-b/AAA578.CD3.location-b.run1	255	0.7	0.06	0.7	0.06	-10.0045753332	-11.9552039064	4.36864812852	1.11927876404
0.0	6598.0	0.0	698.0	6598.0	4000000.0	0.0	2.0	0.73	0.900000000001	1.14	0.0599999999995	6.5	0.360000000001	0.86	0.21	5.64	0.14	1.98	1.45	0.479999999999	AAA578.CD3.location-b.X9.Y9.tile.tissue.png	203	1	2000	203	0be88e4554c41831e135568cc177e04c	0	0	0	0	0	0	0	0	0	0	0	0	0	/home/dhl_ec/bnelissen/Slides/CD3_manuscript/CD3_slides/AAA578.CD3.location-b/AAA578.CD3.location-b.run1	255	0.7	0.06	0.7	0.06	0.0	-12.0521582741	1.23739364083	1.53971603992
[truncated: 2 more columns]
