# Supplementary material for: SlideToolkit: An Assistive Toolset for the Histological Quantification of Whole Slide Images
Source: PLoS One. 2014 Nov 5;9(11):e110289. doi: 10.1371/journal.pone.0110289 (PMC4220929; doi:10.1371/journal.pone.0110289)
Supplement: RawData S1 — ICC and BlandAltman plot - measurements and r-script.zip. Measurements of Run1 and Run2, including the code for the calculation of the intraclass correlation coefficient (ICC) and the code for the Bland and Altman plot. (ZIP) [file pone.0110289.s003.zip › cellprofiler.measurements/run1.03edb533f032bc3fe802453f0352c8d1.DefaultOUT_Image.csv]

AreaOccupied_AreaOccupied_DAB_Nuclei	AreaOccupied_AreaOccupied_Tissue	AreaOccupied_Perimeter_DAB_Nuclei	AreaOccupied_Perimeter_Tissue	AreaOccupied_TotalArea_DAB_Nuclei	AreaOccupied_TotalArea_Tissue	Count_DAB_Nuclei	Count_Tissue	ExecutionTime_01LoadImages	ExecutionTime_02ColorToGray	ExecutionTime_03Smooth	ExecutionTime_04ImageMath	ExecutionTime_05IdentifyPrimaryObjects	ExecutionTime_06MeasureImageAreaOccupied	ExecutionTime_07UnmixColors	ExecutionTime_08MaskImage	ExecutionTime_09IdentifyPrimaryObjects	ExecutionTime_10MeasureImageAreaOccupied	ExecutionTime_11OverlayOutlines	ExecutionTime_12OverlayOutlines	ExecutionTime_13SaveImages	FileName_Original	Group_Index	Group_Number	Height_Original	ImageNumber	MD5Digest_Original	ModuleError_01LoadImages	ModuleError_02ColorToGray	ModuleError_03Smooth	ModuleError_04ImageMath	ModuleError_05IdentifyPrimaryObjects	ModuleError_06MeasureImageAreaOccupied	ModuleError_07UnmixColors	ModuleError_08MaskImage	ModuleError_09IdentifyPrimaryObjects	ModuleError_10MeasureImageAreaOccupied	ModuleError_11OverlayOutlines	ModuleError_12OverlayOutlines	ModuleError_13SaveImages	PathName_Original	Scaling_Original	Threshold_FinalThreshold_DAB_Nuclei	Threshold_FinalThreshold_Tissue	Threshold_OrigThreshold_DAB_Nuclei	Threshold_OrigThreshold_Tissue	Threshold_SumOfEntropies_DAB_Nuclei	Threshold_SumOfEntropies_Tissue	Threshold_WeightedVariance_DAB_Nuclei	Threshold_WeightedVariance_Tissue
0.0	0.0	0.0	0.0	0.0	4000000.0	0.0	0.0	2.83	1.94	1.19	0.05	5.52	0.3	0.87	0.22	4.71	0.12	1.95	1.48	1.13	AAA242.CD3.X0.Y10.tile.tissue.png	1	1	2000	1	ceb0ce1c77f01eaa4de350393161f306	0	0	0	0	0	0	0	0	0	0	0	0	0	/home/dhl_ec/bnelissen/Slides/CD3_manuscript/CD3_slides/AAA242.CD3/AAA242.CD3.run1	255	1.0	0.06	1.0	0.06	0.0	0.0	0.0	1.77400775
0.0	49897.0	0.0	2516.0	49897.0	4000000.0	0.0	2.0	2.3	1.89	1.08	0.06	6.54	0.37	0.83	0.21	5.73	0.13	2.11	1.51	0.7	AAA242.CD3.X0.Y7.tile.tissue.png	2	1	2000	2	3856be21cdb38f738aa18e84005bd2f1	0	0	0	0	0	0	0	0	0	0	0	0	0	/home/dhl_ec/bnelissen/Slides/CD3_manuscript/CD3_slides/AAA242.CD3/AAA242.CD3.run1	255	0.7	0.06	0.7	0.06	0.0	-11.3621591177	2.62464160546	2.62953204987
0.0	285217.0	0.0	3667.0	285217.0	4000000.0	0.0	1.0	1.99	1.01	1.1	0.06	7.36	0.37	0.82	0.2	5.91	0.15	2.13	1.48	0.44	AAA242.CD3.X0.Y8.tile.tissue.png	3	1	2000	3	adb0c9beaea67a971c4f4547f1e82aa6	0	0	0	0	0	0	0	0	0	0	0	0	0	/home/dhl_ec/bnelissen/Slides/CD3_manuscript/CD3_slides/AAA242.CD3/AAA242.CD3.run1	255	0.7	0.06	0.7	0.06	0.0	-11.2202768289	1.99164802589	2.49173809521
0.0	0.0	0.0	0.0	0.0	4000000.0	0.0	0.0	1.64	0.95	1.13	0.06	5.64	0.29	0.86	0.21	4.54	0.12	1.9	1.45	0.36	AAA242.CD3.X0.Y9.tile.tissue.png	4	1	2000	4	ed9415b0810262634611c44513537b1c	0	0	0	0	0	0	0	0	0	0	0	0	0	/home/dhl_ec/bnelissen/Slides/CD3_manuscript/CD3_slides/AAA242.CD3/AAA242.CD3.run1	255	1.0	0.06	1.0	0.06	0.0	0.0	0.0	5.52524
0.0	2120014.0	0.0	8858.0	2120014.0	4000000.0	0.0	3.0	2.58	1.24	1.09	0.05	6.38	0.37	0.74	0.13	6.81	0.21	2.11	1.46	0.47	AAA242.CD3.X1.Y10.tile.tissue.png	5	1	2000	5	133864e220898e60582b919e8dd148d1	0	0	0	0	0	0	0	0	0	0	0	0	0	/home/dhl_ec/bnelissen/Slides/CD3_manuscript/CD3_slides/AAA242.CD3/AAA242.CD3.run1	255	0.7	0.06	0.7	0.06	0.0	-10.8709526489	1.59457968202	0.293228390625
0.0	1242160.0	0.0	39513.0	1242160.0	4000000.0	0.0	31.0	1.12	1.46	1.14	0.06	6.67	0.38	0.75	0.17	6.27	0.17	2.2	1.44	0.43	AAA242.CD3.X1.Y11.tile.tissue.png	6	1	2000	6	04352d990b8e560d904d79378b8e98c1	0	0	0	0	0	0	0	0	0	0	0	0	0	/home/dhl_ec/bnelissen/Slides/CD3_manuscript/CD3_slides/AAA242.CD3/AAA242.CD3.run1	255	0.7	0.06	0.7	0.06	0.0	-11.3270514736	2.03815772525	1.9643617959
0.0	89576.0	0.0	4821.0	89576.0	4000000.0	0.0	5.0	0.86	0.9	1.08	0.05	6.55	0.36	0.84	0.21	5.82	0.15	2.15	1.52	0.4	AAA242.CD3.X1.Y12.tile.tissue.png	7	1	2000	7	9716414e3de21bf1e679ec4f421ba6d5	0	0	0	0	0	0	0	0	0	0	0	0	0	/home/dhl_ec/bnelissen/Slides/CD3_manuscript/CD3_slides/AAA242.CD3/AAA242.CD3.run1	255	0.7	0.06	0.7	0.06	0.0	-11.4455910051	1.90804596097	1.9540096228
0.0	28196.0	0.0	1143.0	28196.0	4000000.0	0.0	1.0	0.9	1.08	1.12	0.05	6.51	0.36	0.84	0.2	5.77	0.13	2.07	1.45	0.41	AAA242.CD3.X1.Y6.tile.tissue.png	8	1	2000	8	a27418395291f529a16bd74eb1e284e9	0	0	0	0	0	0	0	0	0	0	0	0	0	/home/dhl_ec/bnelissen/Slides/CD3_manuscript/CD3_slides/AAA242.CD3/AAA242.CD3.run1	255	0.7	0.06	0.7	0.06	0.0	-11.1598358494	2.00567830433	3.59633804257
0.0	3436229.0	0.0	9288.0	3436229.0	4000000.0	0.0	1.0	1.0	1.15	1.15	0.05	6.72	0.36	0.72	0.08	7.73	0.26	2.13	1.45	0.44	AAA242.CD3.X1.Y7.tile.tissue.png	9	1	2000	9	823460be6e2fe6cd8abe7a35ecbdc0cd	0	0	0	0	0	0	0	0	0	0	0	0	0	/home/dhl_ec/bnelissen/Slides/CD3_manuscript/CD3_slides/AAA242.CD3/AAA242.CD3.run1	255	0.7	0.06	0.7	0.06	0.0	-11.5027210118	1.66983937916	0.43343446875
0.0	3688954.0	0.0	12719.0	3688954.0	4000000.0	0.0	4.0	1.29	1.74	1.13	0.05	8.63	0.38	0.74	0.07	8.06	0.28	2.18	1.49	0.49	AAA242.CD3.X1.Y8.tile.tissue.png	10	1	2000	10	6731c284b98ea52d8278843d5830347c	0	0	0	0	0	0	0	0	0	0	0	0	0	/home/dhl_ec/bnelissen/Slides/CD3_manuscript/CD3_slides/AAA242.CD3/AAA242.CD3.run1	255	0.7	0.06	0.7	0.06	0.0	-11.8466124363	1.44232592762	0.274984875
0.0	3316342.0	0.0	12195.0	3316342.0	4000000.0	0.0	2.0	1.02	1.11	1.16	0.05	6.67	0.38	0.74	0.08	7.87	0.27	2.17	1.48	0.59	AAA242.CD3.X1.Y9.tile.tissue.png	11	1	2000	11	f2c404366564dae3c964f031fb5cbaf6	0	0	0	0	0	0	0	0	0	0	0	0	0	/home/dhl_ec/bnelissen/Slides/CD3_manuscript/CD3_slides/AAA242.CD3/AAA242.CD3.run1	255	0.7	0.06	0.7	0.06	0.0	-11.4857949054	1.39206692193	0.287155125
0.0	85930.0	0.0	1540.0	85930.0	4000000.0	0.0	1.0	1.23	1.54	1.09	0.06	6.47	0.38	0.8	0.21	5.59	0.13	1.99	1.43	0.36	AAA242.CD3.X10.Y0.tile.tissue.png	12	1	2000	12	9c79c8a2fc0ef60b226d1e50d5fef6e3	0	0	0	0	0	0	0	0	0	0	0	0	0	/home/dhl_ec/bnelissen/Slides/CD3_manuscript/CD3_slides/AAA242.CD3/AAA242.CD3.run1	255	0.7	0.06	0.7	0.06	0.0	-10.69946548	0.854393565257	3.34425998682
0.0	1027119.0	0.0	5382.0	1027119.0	4000000.0	0.0	1.0	1.78	1.56	1.14	0.05	6.71	0.37	0.74	0.17	6.2	0.16	2.1	1.44	0.35	AAA242.CD3.X10.Y1.tile.tissue.png	13	1	2000	13	d7ca791123e4e8980bfc231afdaf4c0c	0	0	0	0	0	0	0	0	0	0	0	0	0	/home/dhl_ec/bnelissen/Slides/CD3_manuscript/CD3_slides/AAA242.CD3/AAA242.CD3.run1	255	0.7	0.06	0.7	0.06	0.0	-10.6188593593	0.782794702951	1.6413740957
66.0	598454.0	34.0	17387.0	598454.0	4000000.0	1.0	9.0	1.62	2.61	1.1	0.06	7.58	0.37	0.74	0.19	7.0	0.22	2.15	1.47	0.38	AAA242.CD3.X10.Y10.tile.tissue.png	14	1	2000	14	98069217c9ff1e698fcd9650af2aca63	0	0	0	0	0	0	0	0	0	0	0	0	0	/home/dhl_ec/bnelissen/Slides/CD3_manuscript/CD3_slides/AAA242.CD3/AAA242.CD3.run1	255	0.7	0.06	0.7	0.06	-9.32833378407	-11.1504702163	2.52883582139	0.987401418945
0.0	2652016.0	0.0	18495.0	2652016.0	4000000.0	0.0	9.0	2.19	1.03	1.09	0.04	8.79	0.53	0.75	0.11	8.17	0.23	2.18	1.48	0.4	AAA242.CD3.X10.Y11.tile.tissue.png	15	1	2000	15	fafda82ce653c5cca214d52fb3f9392c	0	0	0	0	0	0	0	0	0	0	0	0	0	/home/dhl_ec/bnelissen/Slides/CD3_manuscript/CD3_slides/AAA242.CD3/AAA242.CD3.run1	255	0.7	0.06	0.7	0.06	-8.37681098963	-11.3990171649	3.20037062608	0.445693710937
0.0	3993065.0	0.0	8804.0	3993065.0	4000000.0	0.0	1.0	0.9	1.83	1.15	0.05	6.2	0.36	0.71	0.06	8.81	0.27	2.05	1.43	0.43	AAA242.CD3.X10.Y12.tile.tissue.png	16	1	2000	16	5a10fc0b9cba40b38ca623ce155bd045	0	0	0	0	0	0	0	0	0	0	0	0	0	/home/dhl_ec/bnelissen/Slides/CD3_manuscript/CD3_slides/AAA242.CD3/AAA242.CD3.run1	255	0.7	0.06	0.7	0.06	-8.45248194342	-10.957692807	2.65124086986	0.0399641376953
65.0	3989530.0	34.0	9054.0	3989530.0	4000000.0	1.0	1.0	1.53	1.46	1.1	0.05	6.29	0.37	0.72	0.06	9.44	0.36	2.15	1.48	0.46	AAA242.CD3.X10.Y13.tile.tissue.png	17	1	2000	17	bb3c0aca437f5f63108e39224c832514	0	0	0	0	0	0	0	0	0	0	0	0	0	/home/dhl_ec/bnelissen/Slides/CD3_manuscript/CD3_slides/AAA242.CD3/AAA242.CD3.run1	255	0.7	0.06	0.7	0.06	-8.90136524725	-11.0693621589	3.13431159427	0.0433164301758
0.0	3977948.0	0.0	10480.0	3977948.0	4000000.0	0.0	1.0	0.91	1.44	1.5	0.04	6.04	0.67	0.72	0.06	7.78	0.28	2.08	1.43	0.57	AAA242.CD3.X10.Y14.tile.tissue.png	18	1	2000	18	fae26e4b3cef6bd54580c3d761f8234e	0	0	0	0	0	0	0	0	0	0	0	0	0	/home/dhl_ec/bnelissen/Slides/CD3_manuscript/CD3_slides/AAA242.CD3/AAA242.CD3.run1	255	0.7	0.06	0.7	0.06	0.0	-10.9056479023	2.76709298362	0.0362097578125
0.0	3974184.0	0.0	10402.0	3974184.0	4000000.0	0.0	1.0	1.27	1.76	1.17	0.05	6.38	0.36	0.71	0.06	7.71	0.28	2.07	1.44	0.79	AAA242.CD3.X10.Y15.tile.tissue.png	19	1	2000	19	a3301d380cee2199219b2e10417f684a	0	0	0	0	0	0	0	0	0	0	0	0	0	/home/dhl_ec/bnelissen/Slides/CD3_manuscript/CD3_slides/AAA242.CD3/AAA242.CD3.run1	255	0.7	0.06	0.7	0.06	0.0	-11.0362653283	1.69315952658	0.068327003418
0.0	1947089.0	0.0	10572.0	1947089.0	4000000.0	0.0	2.0	1.21	1.12	1.1	0.06	6.47	0.47	0.88	0.13	6.48	0.2	2.1	1.42	0.53	AAA242.CD3.X10.Y16.tile.tissue.png	20	1	2000	20	5e5698f91d32b2652cdb527e998be64d	0	0	0	0	0	0	0	0	0	0	0	0	0	/home/dhl_ec/bnelissen/Slides/CD3_manuscript/CD3_slides/AAA242.CD3/AAA242.CD3.run1	255	0.7	0.06	0.7	0.06	0.0	-11.345768913	1.52068459634	1.14076949805
0.0	179925.0	0.0	3421.0	179925.0	4000000.0	0.0	1.0	1.47	1.27	1.15	0.06	6.56	0.36	0.76	0.2	5.44	0.13	2.05	1.43	0.49	AAA242.CD3.X10.Y2.tile.tissue.png	21	1	2000	21	7de47642589e5e33c806ca44e9da64a9	0	0	0	0	0	0	0	0	0	0	0	0	0	/home/dhl_ec/bnelissen/Slides/CD3_manuscript/CD3_slides/AAA242.CD3/AAA242.CD3.run1	255	0.7	0.06	0.7	0.06	0.0	-10.731623622	1.27242687926	2.19776931567
0.0	111685.0	0.0	6218.0	111685.0	4000000.0	0.0	6.0	1.1	1.27	1.15	0.06	7.05	0.36	0.73	0.21	5.37	0.13	2.05	1.43	0.57	AAA242.CD3.X10.Y3.tile.tissue.png	22	1	2000	22	23e40ca4cebd83bd165c5df16d9f074e	0	0	0	0	0	0	0	0	0	0	0	0	0	/home/dhl_ec/bnelissen/Slides/CD3_manuscript/CD3_slides/AAA242.CD3/AAA242.CD3.run1	255	0.7	0.06	0.7	0.06	0.0	-11.7903308077	3.32340735103	1.84019644189
0.0	3597272.0	0.0	14831.0	3597272.0	4000000.0	0.0	3.0	1.5	1.58	1.09	0.04	6.61	0.43	0.72	0.0799999999999	8.92	0.29	2.24	1.54	0.58	AAA242.CD3.X10.Y4.tile.tissue.png	23	1	2000	23	c9142666ac4587239ad9043aa2510404	0	0	0	0	0	0	0	0	0	0	0	0	0	/home/dhl_ec/bnelissen/Slides/CD3_manuscript/CD3_slides/AAA242.CD3/AAA242.CD3.run1	255	0.7	0.06	0.7	0.06	-8.78085591699	-11.674811183	1.53114878356	0.203152585937
2667.0	3940599.0	850.0	11007.0	3940599.0	4000000.0	14.0	1.0	1.12	1.43	1.18	0.05	6.51	0.59	0.72	0.0699999999999	8.96	0.35	2.09	1.43	0.39	AAA242.CD3.X10.Y5.tile.tissue.png	24	1	2000	24	c9efaac64fef8a6f6dc7525f548a8f62	0	0	0	0	0	0	0	0	0	0	0	0	0	/home/dhl_ec/bnelissen/Slides/CD3_manuscript/CD3_slides/AAA242.CD3/AAA242.CD3.run1	255	0.7	0.06	0.7	0.06	-8.58492381559	-11.4606451096	1.88144349653	0.130594703125
161.0	3978949.0	74.0	9393.0	3978949.0	4000000.0	2.0	2.0	1.42	1.58	1.49	0.05	6.17	0.36	0.74	0.0600000000001	9.5	0.36	2.17	1.48	0.42	AAA242.CD3.X10.Y6.tile.tissue.png	25	1	2000	25	3e5c798ebb389aaace88cf36953b6044	0	0	0	0	0	0	0	0	0	0	0	0	0	/home/dhl_ec/bnelissen/Slides/CD3_manuscript/CD3_slides/AAA242.CD3/AAA242.CD3.run1	255	0.7	0.06	0.7	0.06	-9.34690198645	-11.6405273654	2.90236810452	0.0729726201172
378.0	2155646.0	199.0	9774.0	2155646.0	4000000.0	6.0	1.0	0.89	2.1	1.11	0.05	6.48	0.38	0.71	0.13	7.73	0.27	2.05	1.43	0.4	AAA242.CD3.X10.Y7.tile.tissue.png	26	1	2000	26	398557c7a3b1894dee6b289da9ad068e	0	0	0	0	0	0	0	0	0	0	0	0	0	/home/dhl_ec/bnelissen/Slides/CD3_manuscript/CD3_slides/AAA242.CD3/AAA242.CD3.run1	255	0.7	0.06	0.7	0.06	-8.83997193294	-11.2872569448	1.96425358943	0.288862695312
0.0	378448.0	0.0	12280.0	378448.0	4000000.0	0.0	16.0	1.22	1.26	1.16	0.0600000000001	6.26	0.36	0.76	0.21	5.62	0.14	2.04	1.43	0.55	AAA242.CD3.X10.Y8.tile.tissue.png	27	1	2000	27	429ca1d15274d829a74acbb35655b029	0	0	0	0	0	0	0	0	0	0	0	0	0	/home/dhl_ec/bnelissen/Slides/CD3_manuscript/CD3_slides/AAA242.CD3/AAA242.CD3.run1	255	0.7	0.06	0.7	0.06	0.0	-11.737451406	3.71618822137	2.82542620801
0.0	1497270.0	0.0	29229.0	1497270.0	4000000.0	0.0	12.0	1.57	1.33	1.1	0.05	6.55	0.37	0.72	0.15	6.88	0.18	2.15	1.43	0.41	AAA242.CD3.X10.Y9.tile.tissue.png	28	1	2000	28	6fa6f7f863394bffde5f1a1a8588e456	0	0	0	0	0	0	0	0	0	0	0	0	0	/home/dhl_ec/bnelissen/Slides/CD3_manuscript/CD3_slides/AAA242.CD3/AAA242.CD3.run1	255	0.7	0.06	0.7	0.06	-9.19534373576	-11.4519797192	3.03611966592	0.707859669922
59.0	1270848.0	33.0	6786.0	1270848.0	4000000.0	1.0	3.0	1.26	1.32	1.18	0.05	6.78	0.36	0.76	0.16	7.56	0.26	2.1	1.48	0.36	AAA242.CD3.X11.Y0.tile.tissue.png	29	1	2000	29	169aff1d9f9453a49816aec734a574aa	0	0	0	0	0	0	0	0	0	0	0	0	0	/home/dhl_ec/bnelissen/Slides/CD3_manuscript/CD3_slides/AAA242.CD3/AAA242.CD3.run1	255	0.7	0.06	0.7	0.06	-8.06258211689	-10.1476404658	0.619190702834	0.93866203418
0.0	3991338.0	0.0	8142.0	3991338.0	4000000.0	0.0	1.0	0.94	1.16	1.17	0.0400000000001	6.34	0.38	0.75	0.0599999999999	8.41	0.3	2.16	1.49	0.45	AAA242.CD3.X11.Y1.tile.tissue.png	30	1	2000	30	cb705be8a99d0bb9dafb85ffd43cc677	0	0	0	0	0	0	0	0	0	0	0	0	0	/home/dhl_ec/bnelissen/Slides/CD3_manuscript/CD3_slides/AAA242.CD3/AAA242.CD3.run1	255	0.7	0.06	0.7	0.06	0.0	-12.0140687381	0.479353508773	0.0442539655762
0.0	928130.0	0.0	27432.0	928130.0	4000000.0	0.0	25.0	0.85	1.03	1.13	0.0500000000001	8.33	0.37	0.77	0.18	6.49	0.16	2.1	1.44	0.37	AAA242.CD3.X11.Y10.tile.tissue.png	31	1	2000	31	0d7febd2f275dad8608fa2a9ab3257ce	0	0	0	0	0	0	0	0	0	0	0	0	0	/home/dhl_ec/bnelissen/Slides/CD3_manuscript/CD3_slides/AAA242.CD3/AAA242.CD3.run1	255	0.7	0.06	0.7	0.06	-7.48025545393	-11.493919443	2.46997296085	0.554853032227
0.0	1977160.0	0.0	30824.0	1977160.0	4000000.0	0.0	16.0	0.91	1.08	1.14	0.04	6.52	0.37	0.72	0.13	7.38	0.21	2.19	1.44	0.38	AAA242.CD3.X11.Y11.tile.tissue.png	32	1	2000	32	54e894fa43c07abb464891b31e25fa31	0	0	0	0	0	0	0	0	0	0	0	0	0	/home/dhl_ec/bnelissen/Slides/CD3_manuscript/CD3_slides/AAA242.CD3/AAA242.CD3.run1	255	0.7	0.06	0.7	0.06	-8.56714894658	-11.613641347	2.5887252995	0.796654541016
0.0	3870983.0	0.0	9759.0	3870983.0	4000000.0	0.0	1.0	1.14	1.29	1.09	0.0500000000001	7.65	0.35	0.72	0.0700000000001	8.45	0.27	2.08	1.45	0.41	AAA242.CD3.X11.Y12.tile.tissue.png	33	1	2000	33	d76c33c46a8a8bf854d3a6e1fd481143	0	0	0	0	0	0	0	0	0	0	0	0	0	/home/dhl_ec/bnelissen/Slides/CD3_manuscript/CD3_slides/AAA242.CD3/AAA242.CD3.run1	255	0.7	0.06	0.7	0.06	-8.24760102755	-10.9549472308	3.23946554351	0.175654666016
257.0	3988287.0	106.0	9318.0	3988287.0	4000000.0	2.0	1.0	1.28	1.17	1.27	0.0500000000001	6.13	0.37	0.77	0.0599999999999	8.95	0.34	2.06	1.44	0.41	AAA242.CD3.X11.Y13.tile.tissue.png	34	1	2000	34	5df3654c2626c14f6a2eef63156c6463	0	0	0	0	0	0	0	0	0	0	0	0	0	/home/dhl_ec/bnelissen/Slides/CD3_manuscript/CD3_slides/AAA242.CD3/AAA242.CD3.run1	255	0.7	0.06	0.7	0.06	-9.05234174025	-11.0297526546	2.39118730456	0.0472598862305
0.0	3980740.0	0.0	9785.0	3980740.0	4000000.0	0.0	1.0	1.0	1.13	1.13	0.0500000000001	6.22	0.35	0.71	0.0599999999999	7.69	0.28	2.07	1.42	0.4	AAA242.CD3.X11.Y14.tile.tissue.png	35	1	2000	35	baf4cacde0a262ce246231b65b63669d	0	0	0	0	0	0	0	0	0	0	0	0	0	/home/dhl_ec/bnelissen/Slides/CD3_manuscript/CD3_slides/AAA242.CD3/AAA242.CD3.run1	255	0.7	0.06	0.7	0.06	0.0	-10.7085137029	2.87185297206	0.0396424267578
0.0	3978782.0	0.0	10430.0	3978782.0	4000000.0	0.0	1.0	1.21	1.96	1.62	0.04	6.06	0.61	0.75	0.0599999999999	7.71	0.28	2.09	1.43	0.4	AAA242.CD3.X11.Y15.tile.tissue.png	36	1	2000	36	57f53bb1474baf3a03cfa79367d4122f	0	0	0	0	0	0	0	0	0	0	0	0	0	/home/dhl_ec/bnelissen/Slides/CD3_manuscript/CD3_slides/AAA242.CD3/AAA242.CD3.run1	255	0.7	0.06	0.7	0.06	0.0	-10.757752119	2.46638694957	0.0442243105469
0.0	3885981.0	0.0	12126.0	3885981.0	4000000.0	0.0	1.0	1.22	1.63	1.18	0.0500000000001	6.15	0.35	0.71	0.0599999999999	7.64	0.28	2.09	1.44	0.49	AAA242.CD3.X11.Y16.tile.tissue.png	37	1	2000	37	8d269d9b45246e186379441e810061a1	0	0	0	0	0	0	0	0	0	0	0	0	0	/home/dhl_ec/bnelissen/Slides/CD3_manuscript/CD3_slides/AAA242.CD3/AAA242.CD3.run1	255	0.7	0.06	0.7	0.06	0.0	-10.1074652524	1.75805645987	0.159757148438
0.0	701459.0	0.0	9460.0	701459.0	4000000.0	0.0	1.0	1.21	1.36	1.28	0.0600000000001	7.21	0.35	0.78	0.18	5.75	0.15	2.1	1.47	0.39	AAA242.CD3.X11.Y17.tile.tissue.png	38	1	2000	38	90aa8f2ff793081c6f45e34737bce403	0	0	0	0	0	0	0	0	0	0	0	0	0	/home/dhl_ec/bnelissen/Slides/CD3_manuscript/CD3_slides/AAA242.CD3/AAA242.CD3.run1	255	0.7	0.06	0.7	0.06	0.0	-11.3036025918	1.47457183884	3.11726447021
0.0	3979191.0	0.0	8158.0	3979191.0	4000000.0	0.0	1.0	1.34	1.71	1.1	0.05	6.01	0.48	0.89	0.0599999999999	8.17	0.3	2.15	1.48	0.53	AAA242.CD3.X11.Y2.tile.tissue.png	39	1	2000	39	fedcc093559d499274a05b8f6c5084d7	0	0	0	0	0	0	0	0	0	0	0	0	0	/home/dhl_ec/bnelissen/Slides/CD3_manuscript/CD3_slides/AAA242.CD3/AAA242.CD3.run1	255	0.7	0.06	0.7	0.06	0.0	-11.6171461251	0.505378480199	0.0380146142578
0.0	3422456.0	0.0	9532.0	3422456.0	4000000.0	0.0	1.0	0.97	1.15	1.09	0.05	6.84	0.43	0.7	0.08	7.88	0.26	2.16	1.49	0.53	AAA242.CD3.X11.Y3.tile.tissue.png	40	1	2000	40	0d1b8dfbae7f43b70e8db4544174d93b	0	0	0	0	0	0	0	0	0	0	0	0	0	/home/dhl_ec/bnelissen/Slides/CD3_manuscript/CD3_slides/AAA242.CD3/AAA242.CD3.run1	255	0.7	0.06	0.7	0.06	0.0	-10.3935326947	0.570989846181	0.0878254394531
0.0	2801182.0	0.0	11369.0	2801182.0	4000000.0	0.0	2.0	1.29	1.73	1.59	0.0500000000001	6.42	0.37	0.73	0.1	7.47	0.24	2.15	1.47	0.55	AAA242.CD3.X11.Y4.tile.tissue.png	41	1	2000	41	1a996b577cfccb6366b5c60d5246faef	0	0	0	0	0	0	0	0	0	0	0	0	0	/home/dhl_ec/bnelissen/Slides/CD3_manuscript/CD3_slides/AAA242.CD3/AAA242.CD3.run1	255	0.7	0.06	0.7	0.06	0.0	-11.230822008	1.40039231653	0.200801554687
0.0	3837413.0	0.0	12603.0	3837413.0	4000000.0	0.0	2.0	1.2	1.27	1.12	0.0500000000001	7.73	0.59	0.75	0.0699999999999	8.46	0.26	2.09	1.43	0.54	AAA242.CD3.X11.Y5.tile.tissue.png	42	1	2000	42	e149f26ceba780c71209ee18fc0f6fe5	0	0	0	0	0	0	0	0	0	0	0	0	0	/home/dhl_ec/bnelissen/Slides/CD3_manuscript/CD3_slides/AAA242.CD3/AAA242.CD3.run1	255	0.7	0.06	0.7	0.06	-7.87925036466	-12.2687916211	1.40996461866	0.0993923476563
0.0	3951005.0	0.0	11336.0	3951005.0	4000000.0	0.0	1.0	1.63	1.18	1.11	0.05	6.11	0.36	0.72	0.0600000000001	8.53	0.27	2.08	1.43	0.42	AAA242.CD3.X11.Y6.tile.tissue.png	43	1	2000	43	e2c10ab2d1d8899930e22a2c7111bb2d	0	0	0	0	0	0	0	0	0	0	0	0	0	/home/dhl_ec/bnelissen/Slides/CD3_manuscript/CD3_slides/AAA242.CD3/AAA242.CD3.run1	255	0.7	0.06	0.7	0.06	-8.94864572138	-11.675309224	2.98893603603	0.0774375214844
0.0	3300940.0	0.0	12515.0	3300940.0	4000000.0	0.0	1.0	1.12	1.86	1.21	0.05	9.23	0.36	0.73	0.0799999999999	8.61	0.26	2.2	1.49	0.39	AAA242.CD3.X11.Y7.tile.tissue.png	44	1	2000	44	1323618f84253cad8014f5ede01612fc	0	0	0	0	0	0	0	0	0	0	0	0	0	/home/dhl_ec/bnelissen/Slides/CD3_manuscript/CD3_slides/AAA242.CD3/AAA242.CD3.run1	255	0.7	0.06	0.7	0.06	-8.14553086464	-11.2804986729	2.18204998033	0.324549429688
0.0	228248.0	0.0	8733.0	228248.0	4000000.0	0.0	8.0	0.81	1.69	1.1	0.05	7.38	0.38	0.74	0.21	5.93	0.14	2.14	1.5	0.35	AAA242.CD3.X11.Y8.tile.tissue.png	45	1	2000	45	47dc8a290032a2ab0d4fc451b59b5468	0	0	0	0	0	0	0	0	0	0	0	0	0	/home/dhl_ec/bnelissen/Slides/CD3_manuscript/CD3_slides/AAA242.CD3/AAA242.CD3.run1	255	0.7	0.06	0.7	0.06	0.0	-11.2858742379	2.83112858601	0.230408847656
0.0	2446995.0	0.0	19059.0	2446995.0	4000000.0	0.0	3.0	1.89	1.09	1.13	0.0500000000002	6.5	0.39	0.74	0.12	7.21	0.22	2.21	1.49	0.58	AAA242.CD3.X11.Y9.tile.tissue.png	46	1	2000	46	5a67a1b1959c26945bced9d0c5b2feb6	0	0	0	0	0	0	0	0	0	0	0	0	0	/home/dhl_ec/bnelissen/Slides/CD3_manuscript/CD3_slides/AAA242.CD3/AAA242.CD3.run1	255	0.7	0.06	0.7	0.06	0.0	-11.3366885932	2.16206306102	0.539826320312
0.0	1685778.0	0.0	7441.0	1685778.0	4000000.0	0.0	1.0	0.88	1.05	1.13	0.0600000000002	6.62	0.36	0.75	0.14	6.78	0.19	2.09	1.48	0.56	AAA242.CD3.X12.Y0.tile.tissue.png	47	1	2000	47	559bc8aa3d0c16e34ec4d4db6c93f4ae	0	0	0	0	0	0	0	0	0	0	0	0	0	/home/dhl_ec/bnelissen/Slides/CD3_manuscript/CD3_slides/AAA242.CD3/AAA242.CD3.run1	255	0.7	0.06	0.7	0.06	0.0	-10.4425896073	0.91035726531	0.342574300781
0.0	3968796.0	0.0	8854.0	3968796.0	4000000.0	0.0	1.0	1.07	1.16	1.07	0.05	6.94	0.38	0.72	0.0599999999999	7.72	0.5	2.15	1.42	0.58	AAA242.CD3.X12.Y1.tile.tissue.png	48	1	2000	48	5a6338838f2ae1b427b8c1fb90601d88	0	0	0	0	0	0	0	0	0	0	0	0	0	/home/dhl_ec/bnelissen/Slides/CD3_manuscript/CD3_slides/AAA242.CD3/AAA242.CD3.run1	255	0.7	0.06	0.7	0.06	0.0	-11.6208784833	0.488583754368	0.0525879049072
0.0	418315.0	0.0	9911.0	418315.0	4000000.0	0.0	7.0	1.77	2.02	1.6	0.0599999999999	7.13	0.36	0.81	0.19	5.59	0.14	2.05	1.43	0.53	AAA242.CD3.X12.Y10.tile.tissue.png	49	1	2000	49	9b7c37b8983a795904c7ef53a5312377	0	0	0	0	0	0	0	0	0	0	0	0	0	/home/dhl_ec/bnelissen/Slides/CD3_manuscript/CD3_slides/AAA242.CD3/AAA242.CD3.run1	255	0.7	0.06	0.7	0.06	0.0	-11.458038875	2.20243088343	2.64042866113
0.0	1127064.0	0.0	14995.0	1127064.0	4000000.0	0.0	9.0	1.52	1.83	1.07	0.0599999999999	6.46	0.36	0.8	0.18	6.44	0.18	2.15	1.47	0.53	AAA242.CD3.X12.Y11.tile.tissue.png	50	1	2000	50	f7929b6906c0122af97684b966623ed0	0	0	0	0	0	0	0	0	0	0	0	0	0	/home/dhl_ec/bnelissen/Slides/CD3_manuscript/CD3_slides/AAA242.CD3/AAA242.CD3.run1	255	0.7	0.06	0.7	0.06	0.0	-11.5990217103	2.78444724523	3.00514348633
0.0	2277141.0	0.0	11546.0	2277141.0	4000000.0	0.0	2.0	1.02	0.99	1.09	0.0500000000002	6.26	0.38	0.74	0.12	7.87	0.22	2.16	1.49	0.91	AAA242.CD3.X12.Y12.tile.tissue.png	51	1	2000	51	b74be74fd139264e26c757d786b1202a	0	0	0	0	0	0	0	0	0	0	0	0	0	/home/dhl_ec/bnelissen/Slides/CD3_manuscript/CD3_slides/AAA242.CD3/AAA242.CD3.run1	255	0.7	0.06	0.7	0.06	-8.59660893989	-11.1712081142	2.90867172047	0.897371083984
0.0	3987007.0	0.0	9383.0	3987007.0	4000000.0	0.0	1.0	1.08	1.28	1.1	0.04	5.96	0.36	0.72	0.0599999999999	8.59	0.27	2.06	1.42	0.61	AAA242.CD3.X12.Y13.tile.tissue.png	52	1	2000	52	a444d41b6bd408f32e21d7e3958d38ec	0	0	0	0	0	0	0	0	0	0	0	0	0	/home/dhl_ec/bnelissen/Slides/CD3_manuscript/CD3_slides/AAA242.CD3/AAA242.CD3.run1	255	0.7	0.06	0.7	0.06	-6.89788217802	-11.3116000189	3.14386330408	0.0422781252441
171.0	3986769.0	64.0	9610.0	3986769.0	4000000.0	1.0	1.0	1.52	1.91	1.6	0.05	5.94	0.35	0.72	0.0599999999999	9.24	0.34	2.08	1.43	0.56	AAA242.CD3.X12.Y14.tile.tissue.png	53	1	2000	53	b357fe515f8be68978d93c35a6cf093b	0	0	0	0	0	0	0	0	0	0	0	0	0	/home/dhl_ec/bnelissen/Slides/CD3_manuscript/CD3_slides/AAA242.CD3/AAA242.CD3.run1	255	0.7	0.06	0.7	0.06	-8.6563950988	-10.8868474584	2.81815932742	0.0638678193359
0.0	3964284.0	0.0	11420.0	3964284.0	4000000.0	0.0	1.0	0.98	2.18	1.12	0.05	6.09	0.66	0.71	0.0599999999999	7.72	0.27	2.09	1.42	0.52	AAA242.CD3.X12.Y15.tile.tissue.png	54	1	2000	54	10a817ebef405668a2859c7e43f29ce2	0	0	0	0	0	0	0	0	0	0	0	0	0	/home/dhl_ec/bnelissen/Slides/CD3_manuscript/CD3_slides/AAA242.CD3/AAA242.CD3.run1	255	0.7	0.06	0.7	0.06	0.0	-10.6334791139	2.97135069031	0.0398936367188
0.0	3934026.0	0.0	14498.0	3934026.0	4000000.0	0.0	1.0	1.39	1.82	1.08	0.0500000000002	6.4	0.37	0.74	0.0600000000002	8.28	0.28	2.21	1.53	0.54	AAA242.CD3.X12.Y16.tile.tissue.png	55	1	2000	55	a1e4829f2b3da62cf65ab726110e9135	0	0	0	0	0	0	0	0	0	0	0	0	0	/home/dhl_ec/bnelissen/Slides/CD3_manuscript/CD3_slides/AAA242.CD3/AAA242.CD3.run1	255	0.7	0.06	0.7	0.06	0.0	-10.1491620371	2.45799087245	0.053811015625
0.0	2619028.0	0.0	11752.0	2619028.0	4000000.0	0.0	1.0	1.04	1.16	1.16	0.0599999999999	6.48	0.37	0.75	0.11	7.47	0.25	2.19	1.52	0.51	AAA242.CD3.X12.Y17.tile.tissue.png	56	1	2000	56	007a28abc4de4615c062682135ea5594	0	0	0	0	0	0	0	0	0	0	0	0	0	/home/dhl_ec/bnelissen/Slides/CD3_manuscript/CD3_slides/AAA242.CD3/AAA242.CD3.run1	255	0.7	0.06	0.7	0.06	0.0	-10.9097551939	1.46940935721	1.61728115137
0.0	0.0	0.0	0.0	0.0	4000000.0	0.0	0.0	0.81	0.93	1.16	0.0500000000002	6.08	0.29	0.88	0.21	4.65	0.12	1.96	1.8	0.5	AAA242.CD3.X12.Y18.tile.tissue.png	57	1	2000	57	5d0d0fd9b2bfe38390ff34a563e9fee2	0	0	0	0	0	0	0	0	0	0	0	0	0	/home/dhl_ec/bnelissen/Slides/CD3_manuscript/CD3_slides/AAA242.CD3/AAA242.CD3.run1	255	1.0	0.06	1.0	0.06	0.0	-10.2929004726	0.0	1.16987105337
0.0	4000000.0	0.0	7996.0	4000000.0	4000000.0	0.0	1.0	1.23	1.55	1.13	0.05	5.39	0.3	0.7	0.0500000000002	7.82	0.29	2.06	1.42	0.58	AAA242.CD3.X12.Y2.tile.tissue.png	58	1	2000	58	290a0524aa94faadaba237853d1c4224	0	0	0	0	0	0	0	0	0	0	0	0	0	/home/dhl_ec/bnelissen/Slides/CD3_manuscript/CD3_slides/AAA242.CD3/AAA242.CD3.run1	255	0.7	0.06	0.7	0.06	0.0	0.0	0.43684075	0.0229919804687
0.0	3996460.0	0.0	8226.0	3996460.0	4000000.0	0.0	1.0	1.28	1.91	1.1	0.05	5.97	0.36	0.72	0.05	7.71	0.29	2.13	1.48	0.58	AAA242.CD3.X12.Y3.tile.tissue.png	59	1	2000	59	0587e27f7aa50892e459315662c1a99c	0	0	0	0	0	0	0	0	0	0	0	0	0	/home/dhl_ec/bnelissen/Slides/CD3_manuscript/CD3_slides/AAA242.CD3/AAA242.CD3.run1	255	0.7	0.06	0.7	0.06	0.0	-11.8954382246	0.615479449313	0.0339095021362
0.0	2433414.0	0.0	28573.0	2433414.0	4000000.0	0.0	7.0	1.0	1.21	1.15	0.0500000000002	6.47	0.39	0.75	0.12	8.18	0.23	2.25	1.49	0.56	AAA242.CD3.X12.Y4.tile.tissue.png	60	1	2000	60	98bba92848399da78f366bd4c78338cd	0	0	0	0	0	0	0	0	0	0	0	0	0	/home/dhl_ec/bnelissen/Slides/CD3_manuscript/CD3_slides/AAA242.CD3/AAA242.CD3.run1	255	0.7	0.06	0.7	0.06	-8.82678449066	-11.553865446	1.67778541752	0.247423960937
0.0	3927120.0	0.0	8827.0	3927120.0	4000000.0	0.0	2.0	1.05	1.26	1.09	0.04	7.77	0.37	0.73	0.0500000000002	9.05	0.29	2.15	1.49	1.21	AAA242.CD3.X12.Y5.tile.tissue.png	61	1	2000	61	e3aaab4c7adf76cd81402f667cabe324	0	0	0	0	0	0	0	0	0	0	0	0	0	/home/dhl_ec/bnelissen/Slides/CD3_manuscript/CD3_slides/AAA242.CD3/AAA242.CD3.run1	255	0.7	0.06	0.7	0.06	-7.53892194495	-11.8455670865	1.21668449849	0.119641474609
0.0	3978760.0	0.0	10036.0	3978760.0	4000000.0	0.0	1.0	1.67	1.51	1.19	0.04	6.1	0.36	0.71	0.0599999999999	8.6	0.28	2.07	1.44	0.68	AAA242.CD3.X12.Y6.tile.tissue.png	62	1	2000	62	e162c976091a38e5a4cd8eb07b33fc58	0	0	0	0	0	0	0	0	0	0	0	0	0	/home/dhl_ec/bnelissen/Slides/CD3_manuscript/CD3_slides/AAA242.CD3/AAA242.CD3.run1	255	0.7	0.06	0.7	0.06	-8.71638508563	-11.4482030817	2.90896361151	0.101732873047
0.0	3488515.0	0.0	22107.0	3488515.0	4000000.0	0.0	15.0	2.22	1.15	1.13	0.0500000000002	6.23	0.36	0.71	0.0800000000002	8.28	0.26	2.12	1.44	0.56	AAA242.CD3.X12.Y7.tile.tissue.png	63	1	2000	63	034d29b0a3ebdb4dea60e7d5588e46e4	0	0	0	0	0	0	0	0	0	0	0	0	0	/home/dhl_ec/bnelissen/Slides/CD3_manuscript/CD3_slides/AAA242.CD3/AAA242.CD3.run1	255	0.7	0.06	0.7	0.06	-8.80337369719	-10.7899142458	2.40055760416	0.105543269531
198.0	2543022.0	110.0	9014.0	2543022.0	4000000.0	3.0	1.0	1.44	1.23	1.16	0.04	6.48	0.36	0.71	0.12	8.27	0.29	2.14	1.43	0.55	AAA242.CD3.X12.Y8.tile.tissue.png	64	1	2000	64	01cfc24c933881052ccecee82665d93c	0	0	0	0	0	0	0	0	0	0	0	0	0	/home/dhl_ec/bnelissen/Slides/CD3_manuscript/CD3_slides/AAA242.CD3/AAA242.CD3.run1	255	0.7	0.06	0.7	0.06	-8.47024455842	-10.806093178	1.81678376721	0.180615326172
0.0	13893.0	0.0	657.0	13893.0	4000000.0	0.0	1.0	1.05	1.6	1.09	0.0500000000002	6.18	0.35	0.8	0.21	5.78	0.13	1.95	1.43	0.52	AAA242.CD3.X12.Y9.tile.tissue.png	65	1	2000	65	470b1398350e77cb63977e6bc0f76b82	0	0	0	0	0	0	0	0	0	0	0	0	0	/home/dhl_ec/bnelissen/Slides/CD3_manuscript/CD3_slides/AAA242.CD3/AAA242.CD3.run1	255	0.7	0.06	0.7	0.06	-8.38915848441	-11.6956417652	3.38357909243	2.59026143768
0.0	1598640.0	0.0	5910.0	1598640.0	4000000.0	0.0	1.0	1.84	1.5	1.1	0.05	6.65	0.38	0.76	0.15	6.93	0.2	2.17	1.52	0.86	AAA242.CD3.X13.Y0.tile.tissue.png	66	1	2000	66	66800e22c617508b1c8a80f8d17269db	0	0	0	0	0	0	0	0	0	0	0	0	0	/home/dhl_ec/bnelissen/Slides/CD3_manuscript/CD3_slides/AAA242.CD3/AAA242.CD3.run1	255	0.7	0.06	0.7	0.06	0.0	-10.4879108185	0.645953044463	0.697651146484
0.0	4000000.0	0.0	7996.0	4000000.0	4000000.0	0.0	1.0	1.52	2.12	1.14	0.0500000000002	6.11	0.3	0.72	0.0500000000002	8.21	0.3	2.13	1.48	0.58	AAA242.CD3.X13.Y1.tile.tissue.png	67	1	2000	67	4b12727ea0d8e5e35e053e8f3141b87b	0	0	0	0	0	0	0	0	0	0	0	0	0	/home/dhl_ec/bnelissen/Slides/CD3_manuscript/CD3_slides/AAA242.CD3/AAA242.CD3.run1	255	0.7	0.06	0.7	0.06	0.0	-10.8629378957	0.41325190625	0.0329326434673
0.0	55446.0	0.0	1409.0	55446.0	4000000.0	0.0	1.0	0.87	0.94	1.42	0.05	6.07	0.35	0.81	0.21	5.34	0.13	1.96	1.43	0.49	AAA242.CD3.X13.Y10.tile.tissue.png	68	1	2000	68	5b045c37cb52fabe74287d38247d6597	0	0	0	0	0	0	0	0	0	0	0	0	0	/home/dhl_ec/bnelissen/Slides/CD3_manuscript/CD3_slides/AAA242.CD3/AAA242.CD3.run1	255	0.7	0.06	0.7	0.06	0.0	-10.9154570985	2.46693263491	2.94636932526
0.0	278742.0	0.0	5014.0	278742.0	4000000.0	0.0	2.0	2.15	1.39	1.25	0.12	7.65	0.65	0.78	0.21	5.95	0.14	1.99	1.43	0.53	AAA242.CD3.X13.Y12.tile.tissue.png	69	1	2000	69	8dee5a911f3b2eb3f3aaf4e8ae82476b	0	0	0	0	0	0	0	0	0	0	0	0	0	/home/dhl_ec/bnelissen/Slides/CD3_manuscript/CD3_slides/AAA242.CD3/AAA242.CD3.run1	255	0.7	0.06	0.7	0.06	-7.81455286743	-11.4061246796	3.26316810418	2.67933611621
0.0	3748940.0	0.0	16376.0	3748940.0	4000000.0	0.0	5.0	1.52	1.17	1.11	0.0500000000002	7.34	0.37	0.74	0.0699999999999	8.93	0.28	2.19	1.52	0.59	AAA242.CD3.X13.Y13.tile.tissue.png	70	1	2000	70	28c5c3715dc89b657cc1c65149f88d30	0	0	0	0	0	0	0	0	0	0	0	0	0	/home/dhl_ec/bnelissen/Slides/CD3_manuscript/CD3_slides/AAA242.CD3/AAA242.CD3.run1	255	0.7	0.06	0.7	0.06	-7.66219696329	-10.2790590254	2.85081089977	0.231538835937
0.0	3929285.0	0.0	12348.0	3929285.0	4000000.0	0.0	2.0	2.65	1.25	1.12	0.05	6.49	0.37	0.74	0.0599999999999	8.27	0.29	2.19	1.48	0.6	AAA242.CD3.X13.Y14.tile.tissue.png	71	1	2000	71	5878a78e889d99f6b620a10317a5af01	0	0	0	0	0	0	0	0	0	0	0	0	0	/home/dhl_ec/bnelissen/Slides/CD3_manuscript/CD3_slides/AAA242.CD3/AAA242.CD3.run1	255	0.7	0.06	0.7	0.06	0.0	-11.4414980218	3.18265053311	0.0537471181641
0.0	3943807.0	0.0	12654.0	3943807.0	4000000.0	0.0	2.0	1.2	1.32	1.09	0.05	6.35	0.36	0.72	0.0600000000002	8.51	0.28	2.09	1.44	0.55	AAA242.CD3.X13.Y15.tile.tissue.png	72	1	2000	72	09af63e0601d285dca20304be4dcee97	0	0	0	0	0	0	0	0	0	0	0	0	0	/home/dhl_ec/bnelissen/Slides/CD3_manuscript/CD3_slides/AAA242.CD3/AAA242.CD3.run1	255	0.7	0.06	0.7	0.06	-7.75540874358	-10.1654512399	2.7728134291	0.0449911621094
0.0	3947943.0	0.0	13085.0	3947943.0	4000000.0	0.0	1.0	1.31	1.78	1.15	0.05	6.38	0.35	0.74	0.0599999999999	8.18	0.28	2.17	1.48	0.56	AAA242.CD3.X13.Y16.tile.tissue.png	73	1	2000	73	001b6dfd4c184f2cd30144978cacdfa8	0	0	0	0	0	0	0	0	0	0	0	0	0	/home/dhl_ec/bnelissen/Slides/CD3_manuscript/CD3_slides/AAA242.CD3/AAA242.CD3.run1	255	0.7	0.06	0.7	0.06	0.0	-10.6700110571	2.71652959529	0.0447811347656
0.0	3925445.0	0.0	11710.0	3925445.0	4000000.0	0.0	1.0	1.02	1.2	1.11	0.05	6.5	0.36	0.73	0.05	8.09	0.29	2.15	1.47	0.59	AAA242.CD3.X13.Y17.tile.tissue.png	74	1	2000	74	c5c9c14553c452a74569d843c29636a1	0	0	0	0	0	0	0	0	0	0	0	0	0	/home/dhl_ec/bnelissen/Slides/CD3_manuscript/CD3_slides/AAA242.CD3/AAA242.CD3.run1	255	0.7	0.06	0.7	0.06	0.0	-9.66410509488	2.08966868724	0.125981603516
0.0	899150.0	0.0	6741.0	899150.0	4000000.0	0.0	1.0	1.0	1.1	1.11	0.05	7.75	0.36	0.78	0.19	6.3	0.25	2.22	1.47	0.52	AAA242.CD3.X13.Y18.tile.tissue.png	75	1	2000	75	bfe0c3ebbc0b6526fd383eb9251cf2de	0	0	0	0	0	0	0	0	0	0	0	0	0	/home/dhl_ec/bnelissen/Slides/CD3_manuscript/CD3_slides/AAA242.CD3/AAA242.CD3.run1	255	0.7	0.06	0.7	0.06	0.0	-11.1419462463	1.40989225936	2.44937319043
0.0	4000000.0	0.0	7996.0	4000000.0	4000000.0	0.0	1.0	1.19	1.26	1.09	0.0400000000002	5.83	0.38	0.89	0.0500000000002	8.74	0.29	2.17	1.53	0.55	AAA242.CD3.X13.Y2.tile.tissue.png	76	1	2000	76	18b383d32b6caf272661bc2465ac325d	0	0	0	0	0	0	0	0	0	0	0	0	0	/home/dhl_ec/bnelissen/Slides/CD3_manuscript/CD3_slides/AAA242.CD3/AAA242.CD3.run1	255	0.7	0.06	0.7	0.06	-8.1012207781	-11.071983664	0.461284854368	0.0379694034374
0.0	3997990.0	0.0	8178.0	3997990.0	4000000.0	0.0	1.0	1.57	1.23	1.09	0.05	6.37	0.59	0.77	0.0599999999999	8.21	0.3	2.13	1.48	0.58	AAA242.CD3.X13.Y3.tile.tissue.png	77	1	2000	77	076ec87f46e85c9895a9af24c266b846	0	0	0	0	0	0	0	0	0	0	0	0	0	/home/dhl_ec/bnelissen/Slides/CD3_manuscript/CD3_slides/AAA242.CD3/AAA242.CD3.run1	255	0.7	0.06	0.7	0.06	0.0	-12.0147753761	0.588516792188	0.060999913208
59.0	3495130.0	38.0	18365.0	3495130.0	4000000.0	1.0	3.0	1.36	1.21	1.11	0.0500000000002	6.89	0.37	1.05	0.0800000000002	8.6	0.36	2.35	1.43	0.93	AAA242.CD3.X13.Y4.tile.tissue.png	78	1	2000	78	0148971f5b853ad5511ad8bb912d7175	0	0	0	0	0	0	0	0	0	0	0	0	0	/home/dhl_ec/bnelissen/Slides/CD3_manuscript/CD3_slides/AAA242.CD3/AAA242.CD3.run1	255	0.7	0.06	0.7	0.06	-7.8512398677	-12.0363048873	1.38935335843	0.188052796875
0.0	2654599.0	0.0	18438.0	2654599.0	4000000.0	0.0	10.0	2.63	1.81	1.12	0.05	6.48	0.36	0.73	0.11	8.09	0.24	2.2	1.48	0.55	AAA242.CD3.X13.Y5.tile.tissue.png	79	1	2000	79	fbe0fdff69c90867c2d478f227581da8	0	0	0	0	0	0	0	0	0	0	0	0	0	/home/dhl_ec/bnelissen/Slides/CD3_manuscript/CD3_slides/AAA242.CD3/AAA242.CD3.run1	255	0.7	0.06	0.7	0.06	-8.00288287173	-11.9014525986	1.44269145588	0.23249671875
0.0	3962436.0	0.0	10646.0	3962436.0	4000000.0	0.0	1.0	1.1	1.22	1.12	0.0500000000002	6.07	0.36	0.71	0.0599999999999	8.54	0.27	2.07	1.43	0.61	AAA242.CD3.X13.Y6.tile.tissue.png	80	1	2000	80	54e7a997dbd398f58898c5db9108b6d6	0	0	0	0	0	0	0	0	0	0	0	0	0	/home/dhl_ec/bnelissen/Slides/CD3_manuscript/CD3_slides/AAA242.CD3/AAA242.CD3.run1	255	0.7	0.06	0.7	0.06	-9.0086264108	-11.7379984193	1.66369238079	0.118537662109
199.0	3962746.0	90.0	10681.0	3962746.0	4000000.0	2.0	1.0	1.46	1.7	1.07	0.05	6.36	0.37	0.73	0.0600000000002	9.49	0.36	2.19	1.48	0.56	AAA242.CD3.X13.Y7.tile.tissue.png	81	1	2000	81	799158b1ead7feb0e0ce3321ba965f9d	0	0	0	0	0	0	0	0	0	0	0	0	0	/home/dhl_ec/bnelissen/Slides/CD3_manuscript/CD3_slides/AAA242.CD3/AAA242.CD3.run1	255	0.7	0.06	0.7	0.06	-9.36894739564	-11.2300060358	2.52824370558	0.0833024257812
0.0	3980264.0	0.0	10074.0	3980264.0	4000000.0	0.0	1.0	0.99	1.17	1.14	0.05	6.25	0.37	0.74	0.0500000000002	9.34	0.29	2.21	1.5	0.51	AAA242.CD3.X13.Y8.tile.tissue.png	82	1	2000	82	f30a199039ba60b2e23e94eba9d41591	0	0	0	0	0	0	0	0	0	0	0	0	0	/home/dhl_ec/bnelissen/Slides/CD3_manuscript/CD3_slides/AAA242.CD3/AAA242.CD3.run1	255	0.7	0.06	0.7	0.06	-7.81547671651	-10.741447005	2.06153173132	0.0457375527344
107.0	2540980.0	62.0	9787.0	2540980.0	4000000.0	2.0	1.0	0.93	1.16	1.11	0.0500000000002	6.44	0.37	0.73	0.11	8.46	0.3	2.17	1.49	0.57	AAA242.CD3.X13.Y9.tile.tissue.png	83	1	2000	83	09a34b68602b96e1025cd9cdf9332ec5	0	0	0	0	0	0	0	0	0	0	0	0	0	/home/dhl_ec/bnelissen/Slides/CD3_manuscript/CD3_slides/AAA242.CD3/AAA242.CD3.run1	255	0.7	0.06	0.7	0.06	-8.6221053335	-10.9370987263	1.82090198588	0.315122007812
0.0	286099.0	0.0	3557.0	286099.0	4000000.0	0.0	4.0	1.26	1.52	1.15	0.0599999999999	6.54	0.37	0.78	0.21	6.48	0.14	2.07	1.49	0.86	AAA242.CD3.X14.Y0.tile.tissue.png	84	1	2000	84	c4d3f7cabe959aee39bbb70d1b09dc38	0	0	0	0	0	0	0	0	0	0	0	0	0	/home/dhl_ec/bnelissen/Slides/CD3_manuscript/CD3_slides/AAA242.CD3/AAA242.CD3.run1	255	0.7	0.06	0.7	0.06	-7.85751383985	-10.3386772662	0.949779972272	1.26320195752
0.0	3601612.0	0.0	8124.0	3601612.0	4000000.0	0.0	1.0	1.7	1.17	1.07	0.0599999999999	6.23	0.4	1.03	0.0699999999999	8.29	0.26	2.12	1.44	0.61	AAA242.CD3.X14.Y1.tile.tissue.png	85	1	2000	85	07eb8225d1dd61a3857ca9419f5d0219	0	0	0	0	0	0	0	0	0	0	0	0	0	/home/dhl_ec/bnelissen/Slides/CD3_manuscript/CD3_slides/AAA242.CD3/AAA242.CD3.run1	255	0.7	0.06	0.7	0.06	-7.68610056102	-10.9261803176	0.480667696236	0.0494436113281
0.0	2689681.0	0.0	8280.0	2689681.0	4000000.0	0.0	1.0	1.19	1.06	1.07	0.0599999999999	8.95	0.38	0.75	0.11	7.46	0.23	2.19	1.47	0.6	AAA242.CD3.X14.Y10.tile.tissue.png	86	1	2000	86	13195c4c94173099d0a822d1ca6d9e74	0	0	0	0	0	0	0	0	0	0	0	0	0	/home/dhl_ec/bnelissen/Slides/CD3_manuscript/CD3_slides/AAA242.CD3/AAA242.CD3.run1	255	0.7	0.06	0.7	0.06	0.0	-10.6610328612	1.80631234708	0.199001296875
0.0	80023.0	0.0	1649.0	80023.0	4000000.0	0.0	1.0	1.58	1.58	1.12	0.0500000000002	6.38	0.35	0.84	0.2	6.31	0.13	2.04	1.5	0.98	AAA242.CD3.X14.Y11.tile.tissue.png	87	1	2000	87	b874996e0c3fab002a69078f28cc23c7	0	0	0	0	0	0	0	0	0	0	0	0	0	/home/dhl_ec/bnelissen/Slides/CD3_manuscript/CD3_slides/AAA242.CD3/AAA242.CD3.run1	255	0.7	0.06	0.7	0.06	-7.37799707343	-10.9698289655	2.63449908217	2.44585738672
0.0	0.0	0.0	0.0	0.0	4000000.0	0.0	0.0	1.54	1.15	1.09	0.0599999999999	5.45	0.28	0.85	0.2	4.27	0.12	1.93	1.44	0.48	AAA242.CD3.X14.Y12.tile.tissue.png	88	1	2000	88	febded755c026dc3859f5ee1607c0dce	0	0	0	0	0	0	0	0	0	0	0	0	0	/home/dhl_ec/bnelissen/Slides/CD3_manuscript/CD3_slides/AAA242.CD3/AAA242.CD3.run1	255	1.0	0.06	1.0	0.06	0.0	0.0	0.0	4.10481775
59.0	2666400.0	32.0	10406.0	2666400.0	4000000.0	1.0	2.0	1.29	1.8	1.1	0.0499999999997	6.6	0.38	0.73	0.11	8.54	0.31	2.15	1.5	0.54	AAA242.CD3.X14.Y13.tile.tissue.png	89	1	2000	89	adc158cf20348b415d593be0d599c5d5	0	0	0	0	0	0	0	0	0	0	0	0	0	/home/dhl_ec/bnelissen/Slides/CD3_manuscript/CD3_slides/AAA242.CD3/AAA242.CD3.run1	255	0.7	0.06	0.7	0.06	-8.46861089895	-11.3608445371	2.48185050132	0.655658636719
0.0	3791135.0	0.0	17470.0	3791135.0	4000000.0	0.0	8.0	1.24	1.36	1.09	0.04	6.12	0.36	0.720000000001	0.0599999999999	8.38	0.27	2.11	1.43	0.56	AAA242.CD3.X14.Y14.tile.tissue.png	90	1	2000	90	df37ff3bbf375db7b87c7d7737f2ee87	0	0	0	0	0	0	0	0	0	0	0	0	0	/home/dhl_ec/bnelissen/Slides/CD3_manuscript/CD3_slides/AAA242.CD3/AAA242.CD3.run1	255	0.7	0.06	0.7	0.06	-8.70993805189	-10.5743273616	3.16713993541	0.0433933398438
0.0	3801315.0	0.0	19764.0	3801315.0	4000000.0	0.0	6.0	2.17	1.53	1.13	0.04	6.45	0.36	0.75	0.0599999999999	7.98	0.28	2.19	1.47	0.55	AAA242.CD3.X14.Y15.tile.tissue.png	91	1	2000	91	708733c0fa97d59c3e7e96d263725ecd	0	0	0	0	0	0	0	0	0	0	0	0	0	/home/dhl_ec/bnelissen/Slides/CD3_manuscript/CD3_slides/AAA242.CD3/AAA242.CD3.run1	255	0.7	0.06	0.7	0.06	0.0	-10.0880043192	3.14075760625	0.0777263867187
0.0	3969340.0	0.0	11365.0	3969340.0	4000000.0	0.0	1.0	1.2	1.28	1.15	0.0500000000002	6.26	0.38	0.75	0.0599999999999	8.19	0.28	2.18	1.49	0.53	AAA242.CD3.X14.Y16.tile.tissue.png	92	1	2000	92	8f88fd89204075837aeb5d77df86a999	0	0	0	0	0	0	0	0	0	0	0	0	0	/home/dhl_ec/bnelissen/Slides/CD3_manuscript/CD3_slides/AAA242.CD3/AAA242.CD3.run1	255	0.7	0.06	0.7	0.06	0.0	-10.4159342408	2.46204935833	0.0623136386719
0.0	3646922.0	0.0	15157.0	3646922.0	4000000.0	0.0	4.0	1.11	1.26	1.12	0.0499999999997	8.16	0.38	0.71	0.0699999999997	8.06	0.27	2.19	1.48	0.53	AAA242.CD3.X14.Y17.tile.tissue.png	93	1	2000	93	a5652a9dec9d240fbf5571b25c051abc	0	0	0	0	0	0	0	0	0	0	0	0	0	/home/dhl_ec/bnelissen/Slides/CD3_manuscript/CD3_slides/AAA242.CD3/AAA242.CD3.run1	255	0.7	0.06	0.7	0.06	0.0	-11.2437374283	2.3291274121	0.250886052734
0.0	3301720.0	0.0	13815.0	3301720.0	4000000.0	0.0	1.0	1.07	1.39	1.1	0.0500000000002	6.23	0.38	0.71	0.0799999999999	7.3	0.24	2.12	1.46	0.52	AAA242.CD3.X14.Y18.tile.tissue.png	94	1	2000	94	69cf77c67ada6f40b9ca1fb8cd558712	0	0	0	0	0	0	0	0	0	0	0	0	0	/home/dhl_ec/bnelissen/Slides/CD3_manuscript/CD3_slides/AAA242.CD3/AAA242.CD3.run1	255	0.7	0.06	0.7	0.06	0.0	-11.2791161522	2.10890248113	0.759847234375
0.0	53789.0	0.0	2866.0	53789.0	2178000.0	0.0	4.0	0.55	0.55	0.65	0.0200000000004	5.14	0.19	0.73	0.11	2.96	0.0799999999999	1.09	0.78	0.19	AAA242.CD3.X14.Y19.tile.tissue.png	95	1	2000	95	824e6d3e8144cbe442fb56b6e6b73306	0	0	0	0	0	0	0	0	0	0	0	0	0	/home/dhl_ec/bnelissen/Slides/CD3_manuscript/CD3_slides/AAA242.CD3/AAA242.CD3.run1	255	0.7	0.06	0.7	0.06	0.0	-11.8167359979	0.923552997592	2.67483417875
0.0	4000000.0	0.0	7996.0	4000000.0	4000000.0	0.0	1.0	1.17	1.29	1.1	0.0500000000002	5.59	0.28	0.72	0.04	8.08	0.28	2.1	1.48	0.59	AAA242.CD3.X14.Y2.tile.tissue.png	96	1	2000	96	e21d3bc156e97e843446561b64900b99	0	0	0	0	0	0	0	0	0	0	0	0	0	/home/dhl_ec/bnelissen/Slides/CD3_manuscript/CD3_slides/AAA242.CD3/AAA242.CD3.run1	255	0.7	0.06	0.7	0.06	0.0	0.0	0.452247125	0.0461265507812
0.0	3989738.0	0.0	8244.0	3989738.0	4000000.0	0.0	1.0	1.03	1.3	1.13	0.0500000000002	6.26	0.37	0.72	0.0600000000004	8.1	0.28	2.12	1.48	0.57	AAA242.CD3.X14.Y3.tile.tissue.png	97	1	2000	97	9418f9617e4d2e29d73bf10e2fb7c6d4	0	0	0	0	0	0	0	0	0	0	0	0	0	/home/dhl_ec/bnelissen/Slides/CD3_manuscript/CD3_slides/AAA242.CD3/AAA242.CD3.run1	255	0.7	0.06	0.7	0.06	0.0	-11.9890861319	0.609625744848	0.0780778192749
0.0	3984864.0	0.0	8544.0	3984864.0	4000000.0	0.0	1.0	1.02	1.24	1.11	0.0500000000002	5.97	0.35	0.71	0.0599999999999	7.61	0.27	2.06	1.48	0.59	AAA242.CD3.X14.Y4.tile.tissue.png	98	1	2000	98	dc5811db94837ea8fecb8010bf65b20c	0	0	0	0	0	0	0	0	0	0	0	0	0	/home/dhl_ec/bnelissen/Slides/CD3_manuscript/CD3_slides/AAA242.CD3/AAA242.CD3.run1	255	0.7	0.06	0.7	0.06	0.0	-12.3558629021	0.736596656749	0.088014572998
0.0	1914382.0	0.0	23099.0	1914382.0	4000000.0	0.0	11.0	1.16	1.24	1.11	0.0499999999997	8.1	0.37	0.72	0.14	7.46	0.21	2.19	1.5	0.6	AAA242.CD3.X14.Y5.tile.tissue.png	99	1	2000	99	4380db3e5591916110b6f278bc731987	0	0	0	0	0	0	0	0	0	0	0	0	0	/home/dhl_ec/bnelissen/Slides/CD3_manuscript/CD3_slides/AAA242.CD3/AAA242.CD3.run1	255	0.7	0.06	0.7	0.06	-7.84963636916	-11.7555132336	1.50328789019	0.314482785156
0.0	3269759.0	0.0	13688.0	3269759.0	4000000.0	0.0	3.0	1.34	1.2	1.1	0.0500000000002	6.79	0.36	0.72	0.0799999999999	8.42	0.26	2.17	1.52	0.67	AAA242.CD3.X14.Y6.tile.tissue.png	100	1	2000	100	22f5db5b2862204fd3470d04dd4c64b6	0	0	0	0	0	0	0	0	0	0	0	0	0	/home/dhl_ec/bnelissen/Slides/CD3_manuscript/CD3_slides/AAA242.CD3/AAA242.CD3.run1	255	0.7	0.06	0.7	0.06	-8.23046185797	-11.5660933512	1.56261794253	0.2445490625
0.0	3970254.0	0.0	10164.0	3970254.0	4000000.0	0.0	1.0	1.22	1.18	1.1	0.0500000000002	6.05	0.35	0.690000000001	0.0599999999999	7.64	0.27	2.05	1.43	0.71	AAA242.CD3.X14.Y7.tile.tissue.png	101	1	2000	101	6e3110a11e1797d8a277a1232bb55aea	0	0	0	0	0	0	0	0	0	0	0	0	0	/home/dhl_ec/bnelissen/Slides/CD3_manuscript/CD3_slides/AAA242.CD3/AAA242.CD3.run1	255	0.7	0.06	0.7	0.06	0.0	-11.4825858353	1.34639786271	0.0599211137695
0.0	3956996.0	0.0	12274.0	3956996.0	4000000.0	0.0	1.0	2.37	2.17	1.07	0.04	6.41	0.36	0.71	0.0599999999999	8.93	0.29	2.14	1.44	0.56	AAA242.CD3.X14.Y8.tile.tissue.png	102	1	2000	102	76088f39fd989a1f38399c931afd175a	0	0	0	0	0	0	0	0	0	0	0	0	0	/home/dhl_ec/bnelissen/Slides/CD3_manuscript/CD3_slides/AAA242.CD3/AAA242.CD3.run1	255	0.7	0.06	0.7	0.06	-6.70020465173	-11.3965296252	2.38166073461	0.0560624589844
0.0	3955952.0	0.0	11704.0	3955952.0	4000000.0	0.0	1.0	0.97	1.34	1.12	0.04	6.41	0.37	0.71	0.0599999999999	8.06	0.28	2.13	1.48	0.8	AAA242.CD3.X14.Y9.tile.tissue.png	103	1	2000	103	740f84ba30aa7f3d6fb47ffdf872f900	0	0	0	0	0	0	0	0	0	0	0	0	0	/home/dhl_ec/bnelissen/Slides/CD3_manuscript/CD3_slides/AAA242.CD3/AAA242.CD3.run1	255	0.7	0.06	0.7	0.06	0.0	-11.2456340356	1.86508734181	0.0377207714844
0.0	0.0	0.0	0.0	0.0	4000000.0	0.0	0.0	0.85	0.89	1.11	0.0599999999999	5.53	0.3	0.88	0.21	4.66	0.17	1.91	1.51	0.48	AAA242.CD3.X15.Y0.tile.tissue.png	104	1	2000	104	deb2b21ffbb8153b6d38963a3eccc449	0	0	0	0	0	0	0	0	0	0	0	0	0	/home/dhl_ec/bnelissen/Slides/CD3_manuscript/CD3_slides/AAA242.CD3/AAA242.CD3.run1	255	1.0	0.06	1.0	0.06	0.0	0.0	0.0	2.79980575
0.0	1344909.0	0.0	6830.0	1344909.0	4000000.0	0.0	2.0	1.01	1.19	1.11	0.0500000000002	7.07	0.37	0.73	0.16	6.53	0.18	2.14	1.5	0.77	AAA242.CD3.X15.Y1.tile.tissue.png	105	1	2000	105	cd32697e5d6a522f2c1d3276cb48e6a5	0	0	0	0	0	0	0	0	0	0	0	0	0	/home/dhl_ec/bnelissen/Slides/CD3_manuscript/CD3_slides/AAA242.CD3/AAA242.CD3.run1	255	0.7	0.06	0.7	0.06	0.0	-10.2403289514	0.715135048171	1.11782687988
0.0	3988461.0	0.0	8923.0	3988461.0	4000000.0	0.0	1.0	1.95	1.14	1.15	0.0799999999999	6.32	0.35	0.72	0.0500000000002	8.99	0.28	2.15	1.51	0.78	AAA242.CD3.X15.Y10.tile.tissue.png	106	1	2000	106	56ecd8b05321a3f4bc0c9022216f9cf0	0	0	0	0	0	0	0	0	0	0	0	0	0	/home/dhl_ec/bnelissen/Slides/CD3_manuscript/CD3_slides/AAA242.CD3/AAA242.CD3.run1	255	0.7	0.06	0.7	0.06	-7.33660640127	-11.3256396454	1.54927038293	0.0361877714844
156.0	2539259.0	52.0	8538.0	2539259.0	4000000.0	1.0	1.0	1.03	1.12	1.11	0.0599999999999	6.2	0.36	0.7	0.12	7.78	0.29	2.08	1.44	0.5	AAA242.CD3.X15.Y11.tile.tissue.png	107	1	2000	107	abf8804d120fedbaa53c0f968ebb2aba	0	0	0	0	0	0	0	0	0	0	0	0	0	/home/dhl_ec/bnelissen/Slides/CD3_manuscript/CD3_slides/AAA242.CD3/AAA242.CD3.run1	255	0.7	0.06	0.7	0.06	-9.09703042831	-10.5236370338	2.33371526184	0.315039951172
0.0	0.0	0.0	0.0	0.0	4000000.0	0.0	0.0	1.57	1.09	1.24	0.0599999999999	5.87	0.28	0.82	0.21	4.68	0.13	1.96	1.48	0.49	AAA242.CD3.X15.Y12.tile.tissue.png	108	1	2000	108	1f90a1e1d1b7e003ea691640e576b391	0	0	0	0	0	0	0	0	0	0	0	0	0	/home/dhl_ec/bnelissen/Slides/CD3_manuscript/CD3_slides/AAA242.CD3/AAA242.CD3.run1	255	1.0	0.06	1.0	0.06	0.0	-10.1793209902	0.0	3.93448183528
0.0	847509.0	0.0	7286.0	847509.0	4000000.0	0.0	1.0	0.95	1.68	1.1	0.0499999999997	7.82	0.36	0.76	0.18	6.7	0.17	2.12	1.48	0.5	AAA242.CD3.X15.Y13.tile.tissue.png	109	1	2000	109	6dfed59fafeb0b0dd4851f36635b32fe	0	0	0	0	0	0	0	0	0	0	0	0	0	/home/dhl_ec/bnelissen/Slides/CD3_manuscript/CD3_slides/AAA242.CD3/AAA242.CD3.run1	255	0.7	0.06	0.7	0.06	-6.96419374742	-11.2372930784	3.63883333473	1.58376251367
0.0	3823686.0	0.0	17885.0	3823686.0	4000000.0	0.0	6.0	1.19	1.24	1.07	0.0500000000002	6.5	0.46	0.73	0.0700000000002	8.88	0.28	2.2	1.51	0.559999999999	AAA242.CD3.X15.Y14.tile.tissue.png	110	1	2000	110	9d083a4f31cb05d8b7ce8d9bc96c9d0e	0	0	0	0	0	0	0	0	0	0	0	0	0	/home/dhl_ec/bnelissen/Slides/CD3_manuscript/CD3_slides/AAA242.CD3/AAA242.CD3.run1	255	0.7	0.06	0.7	0.06	-8.50860751911	-9.76435339863	2.78237309612	0.0498913828125
0.0	3957118.0	0.0	12156.0	3957118.0	4000000.0	0.0	2.0	1.17	1.28	1.1	0.0499999999997	6.58	0.36	0.74	0.0699999999997	8.13	0.28	2.17	1.49	0.59	AAA242.CD3.X15.Y15.tile.tissue.png	111	1	2000	111	4f780f8810b95b7ef028c649a9b991e7	0	0	0	0	0	0	0	0	0	0	0	0	0	/home/dhl_ec/bnelissen/Slides/CD3_manuscript/CD3_slides/AAA242.CD3/AAA242.CD3.run1	255	0.7	0.06	0.7	0.06	0.0	-10.8418924946	3.917723707	0.0568554414062
0.0	2519679.0	0.0	18329.0	2519679.0	4000000.0	0.0	2.0	1.04	1.28	1.09	0.0599999999999	6.49	0.37	0.72	0.11	6.87	0.22	2.11	1.44	0.52	AAA242.CD3.X15.Y16.tile.tissue.png	112	1	2000	112	cf502a3f35af21e8826a81f10dc7942a	0	0	0	0	0	0	0	0	0	0	0	0	0	/home/dhl_ec/bnelissen/Slides/CD3_manuscript/CD3_slides/AAA242.CD3/AAA242.CD3.run1	255	0.7	0.06	0.7	0.06	0.0	-11.1749706348	3.00644129669	1.02722248242
0.0	395357.0	0.0	13038.0	395357.0	4000000.0	0.0	11.0	0.89	1.05	1.12	0.0599999999999	7.47	0.36	0.77	0.19	5.47	0.15	2.03	1.45	0.5	AAA242.CD3.X15.Y17.tile.tissue.png	113	1	2000	113	5307a95485f0f98e8c22e1eaf341da5e	0	0	0	0	0	0	0	0	0	0	0	0	0	/home/dhl_ec/bnelissen/Slides/CD3_manuscript/CD3_slides/AAA242.CD3/AAA242.CD3.run1	255	0.7	0.06	0.7	0.06	0.0	-11.2304745609	2.48992224116	2.71021967139
0.0	1348237.0	0.0	32606.0	1348237.0	4000000.0	0.0	20.0	1.67	1.56	1.15	0.0499999999997	6.35	0.37	0.75	0.15	6.02	0.18	2.12	1.43	0.73	AAA242.CD3.X15.Y18.tile.tissue.png	114	1	2000	114	045ee063cc2c4d2c74acc620904915dc	0	0	0	0	0	0	0	0	0	0	0	0	0	/home/dhl_ec/bnelissen/Slides/CD3_manuscript/CD3_slides/AAA242.CD3/AAA242.CD3.run1	255	0.7	0.06	0.7	0.06	0.0	-11.5841046039	3.21798541354	3.68036965137
0.0	0.0	0.0	0.0	0.0	2178000.0	0.0	0.0	1.07	1.14	1.03	0.0300000000002	3.24	0.15	0.45	0.12	2.32	0.0700000000002	1.04	0.77	0.18	AAA242.CD3.X15.Y19.tile.tissue.png	115	1	2000	115	159a11e9846908db57053e1179b7d014	0	0	0	0	0	0	0	0	0	0	0	0	0	/home/dhl_ec/bnelissen/Slides/CD3_manuscript/CD3_slides/AAA242.CD3/AAA242.CD3.run1	255	1.0	0.06	1.0	0.06	0.0	-12.1276677924	0.0	1.44922234987
0.0	4000000.0	0.0	7996.0	4000000.0	4000000.0	0.0	1.0	1.57	1.53	1.38	0.04	5.84	0.28	0.69	0.0500000000002	7.54	0.27	2.04	1.42	0.58	AAA242.CD3.X15.Y2.tile.tissue.png	116	1	2000	116	7b33d8756b7aba93b4924299a67a0c39	0	0	0	0	0	0	0	0	0	0	0	0	0	/home/dhl_ec/bnelissen/Slides/CD3_manuscript/CD3_slides/AAA242.CD3/AAA242.CD3.run1	255	0.7	0.06	0.7	0.06	0.0	-11.9379044609	0.517412375	0.0531477060003
0.0	4000000.0	0.0	7996.0	4000000.0	4000000.0	0.0	1.0	1.36	2.6	1.21	0.0499999999997	5.89	0.27	0.7	0.0500000000002	7.58	0.28	2.03	1.44	0.76	AAA242.CD3.X15.Y3.tile.tissue.png	117	1	2000	117	11b6d273f63369d80ef8aabc580539cc	0	0	0	0	0	0	0	0	0	0	0	0	0	/home/dhl_ec/bnelissen/Slides/CD3_manuscript/CD3_slides/AAA242.CD3/AAA242.CD3.run1	255	0.7	0.06	0.7	0.06	0.0	-12.3114094837	0.492490375	0.0777188088331
0.0	4000000.0	0.0	7996.0	4000000.0	4000000.0	0.0	1.0	1.09	1.4	1.07	0.0500000000002	6.48	0.29	0.7	0.0500000000002	8.48	0.28	2.05	1.43	0.58	AAA242.CD3.X15.Y4.tile.tissue.png	118	1	2000	118	11f0f909bbb9897b192399c5eada849b	0	0	0	0	0	0	0	0	0	0	0	0	0	/home/dhl_ec/bnelissen/Slides/CD3_manuscript/CD3_slides/AAA242.CD3/AAA242.CD3.run1	255	0.7	0.06	0.7	0.06	-7.52260151036	-11.9117150356	0.619505314919	0.0725499910259
0.0	3766329.0	0.0	8513.0	3766329.0	4000000.0	0.0	1.0	1.14	1.53	1.14	0.0500000000002	6.56	0.54	0.79	0.0699999999997	7.89	0.28	2.15	1.48	0.55	AAA242.CD3.X15.Y5.tile.tissue.png	119	1	2000	119	231f9bd1eb99ee1141cc525eca71d561	0	0	0	0	0	0	0	0	0	0	0	0	0	/home/dhl_ec/bnelissen/Slides/CD3_manuscript/CD3_slides/AAA242.CD3/AAA242.CD3.run1	255	0.7	0.06	0.7	0.06	0.0	-11.9756464422	0.779250763807	0.139892089844
0.0	3170983.0	0.0	17625.0	3170983.0	4000000.0	0.0	2.0	1.11	1.18	1.1	0.0499999999997	6.85	0.36	0.69	0.0999999999999	7.21	0.25	2.1	1.44	0.88	AAA242.CD3.X15.Y6.tile.tissue.png	120	1	2000	120	8d3611577cddd838b7fc85881ffe90fc	0	0	0	0	0	0	0	0	0	0	0	0	0	/home/dhl_ec/bnelissen/Slides/CD3_manuscript/CD3_slides/AAA242.CD3/AAA242.CD3.run1	255	0.7	0.06	0.7	0.06	0.0	-11.8115756883	1.99290062419	0.307203710937
0.0	2945802.0	0.0	16876.0	2945802.0	4000000.0	0.0	3.0	1.88	1.67	1.14	0.0500000000002	6.9	0.37	0.7	0.1	7.25	0.24	2.15	1.46	0.9	AAA242.CD3.X15.Y7.tile.tissue.png	121	1	2000	121	ccc15d9c9d26fb55f1c6c51ccf9b1a0b	0	0	0	0	0	0	0	0	0	0	0	0	0	/home/dhl_ec/bnelissen/Slides/CD3_manuscript/CD3_slides/AAA242.CD3/AAA242.CD3.run1	255	0.7	0.06	0.7	0.06	0.0	-11.873304217	1.86598624076	0.273236445313
0.0	3977644.0	0.0	9919.0	3977644.0	4000000.0	0.0	1.0	1.44	1.67	1.22	0.0500000000002	6.07	0.47	0.86	0.0599999999999	8.49	0.27	2.05	1.44	0.559999999999	AAA242.CD3.X15.Y8.tile.tissue.png	122	1	2000	122	588416bada8b93dab784d5064b875e4f	0	0	0	0	0	0	0	0	0	0	0	0	0	/home/dhl_ec/bnelissen/Slides/CD3_manuscript/CD3_slides/AAA242.CD3/AAA242.CD3.run1	255	0.7	0.06	0.7	0.06	-6.35208782388	-11.3928910656	1.52953167757	0.0608990209961
318.0	3967244.0	76.0	10256.0	3967244.0	4000000.0	1.0	1.0	1.57	1.43	1.15	0.04	6.06	0.35	0.7	0.0599999999999	9.31	0.36	2.16	1.47	0.57	AAA242.CD3.X15.Y9.tile.tissue.png	123	1	2000	123	4acad7d819eb226c9fb5488147bbdf5e	0	0	0	0	0	0	0	0	0	0	0	0	0	/home/dhl_ec/bnelissen/Slides/CD3_manuscript/CD3_slides/AAA242.CD3/AAA242.CD3.run1	255	0.7	0.06	0.7	0.06	-8.76123297414	-10.7660593657	1.76638199265	0.0543724921875
0.0	1552.0	0.0	182.0	1552.0	4000000.0	0.0	1.0	0.900000000001	1.15	1.14	0.0499999999997	6.48	0.35	0.8	0.21	5.38	0.13	1.94	1.42	0.54	AAA242.CD3.X16.Y1.tile.tissue.png	124	1	2000	124	8e223d196dca423582db4c451156dba6	0	0	0	0	0	0	0	0	0	0	0	0	0	/home/dhl_ec/bnelissen/Slides/CD3_manuscript/CD3_slides/AAA242.CD3/AAA242.CD3.run1	255	0.7	0.06	0.7	0.06	0.0	-10.7077325223	0.0133438134931	5.9571315744
0.0	3982960.0	0.0	9311.0	3982960.0	4000000.0	0.0	1.0	1.29	1.51	1.16	0.0499999999997	6.07	0.54	0.7	0.0599999999999	9.04	0.3	2.15	1.47	0.59	AAA242.CD3.X16.Y10.tile.tissue.png	125	1	2000	125	d25070b012cf26fdf1ec044975d7907e	0	0	0	0	0	0	0	0	0	0	0	0	0	/home/dhl_ec/bnelissen/Slides/CD3_manuscript/CD3_slides/AAA242.CD3/AAA242.CD3.run1	255	0.7	0.06	0.7	0.06	-7.52382400522	-11.1925784801	1.50755242646	0.0306124140625
0.0	3984819.0	0.0	9286.0	3984819.0	4000000.0	0.0	1.0	1.24	1.26	1.11	0.0400000000004	6.11	0.66	0.7	0.0599999999999	8.51	0.28	2.05	1.45	0.69	AAA242.CD3.X16.Y11.tile.tissue.png	126	1	2000	126	c90ea779c8b259054626faecb4665d8a	0	0	0	0	0	0	0	0	0	0	0	0	0	/home/dhl_ec/bnelissen/Slides/CD3_manuscript/CD3_slides/AAA242.CD3/AAA242.CD3.run1	255	0.7	0.06	0.7	0.06	-7.76627605114	-11.1828897064	2.00372313311	0.0537271308594
0.0	1221664.0	0.0	7095.0	1221664.0	4000000.0	0.0	1.0	1.23	1.51	1.08	0.0599999999999	6.41	0.35	0.72	0.16	6.53	0.17	2.02	1.42	0.56	AAA242.CD3.X16.Y12.tile.tissue.png	127	1	2000	127	7aed17210e6d9cd83566a2be31592c0a	0	0	0	0	0	0	0	0	0	0	0	0	0	/home/dhl_ec/bnelissen/Slides/CD3_manuscript/CD3_slides/AAA242.CD3/AAA242.CD3.run1	255	0.7	0.06	0.7	0.06	-7.8296812317	-10.814812937	2.2952284974	1.63116188379
0.0	0.0	0.0	0.0	0.0	4000000.0	0.0	0.0	0.83	1.57	1.08	0.0500000000002	5.89	0.35	1.05	0.2	4.4	0.11	1.98	1.49	0.53	AAA242.CD3.X16.Y13.tile.tissue.png	128	1	2000	128	09858f72af2fa208c9dc8477632796e7	0	0	0	0	0	0	0	0	0	0	0	0	0	/home/dhl_ec/bnelissen/Slides/CD3_manuscript/CD3_slides/AAA242.CD3/AAA242.CD3.run1	255	1.0	0.06	1.0	0.06	0.0	-9.83066999239	0.0	3.97222300155
0.0	2732585.0	0.0	23053.0	2732585.0	4000000.0	0.0	6.0	1.01	1.24	1.11	0.0599999999999	6.42	0.37	0.71	0.0999999999999	7.45	0.24	2.2	1.48	0.57	AAA242.CD3.X16.Y14.tile.tissue.png	129	1	2000	129	b84ac8b97e240984398e731ad8884a79	0	0	0	0	0	0	0	0	0	0	0	0	0	/home/dhl_ec/bnelissen/Slides/CD3_manuscript/CD3_slides/AAA242.CD3/AAA242.CD3.run1	255	0.7	0.06	0.7	0.06	0.0	-11.3432603428	2.97459145827	0.945992652344
0.0	3916960.0	0.0	14758.0	3916960.0	4000000.0	0.0	1.0	1.22	1.29	1.09	0.04	6.47	0.37	0.73	0.0599999999999	8.08	0.29	2.17	1.48	0.58	AAA242.CD3.X16.Y15.tile.tissue.png	130	1	2000	130	20e310e595b46dc2bef21a153f4330eb	0	0	0	0	0	0	0	0	0	0	0	0	0	/home/dhl_ec/bnelissen/Slides/CD3_manuscript/CD3_slides/AAA242.CD3/AAA242.CD3.run1	255	0.7	0.06	0.7	0.06	0.0	-10.5580371358	3.68903486377	0.0541614296875
266.0	2126483.0	79.0	20206.0	2126483.0	4000000.0	1.0	5.0	1.02	1.26	1.15	0.0499999999997	6.54	0.37	0.72	0.13	7.67	0.29	2.15	1.49	0.51	AAA242.CD3.X16.Y16.tile.tissue.png	131	1	2000	131	0bd65c21136887fc2d80e7b63276b9b4	0	0	0	0	0	0	0	0	0	0	0	0	0	/home/dhl_ec/bnelissen/Slides/CD3_manuscript/CD3_slides/AAA242.CD3/AAA242.CD3.run1	255	0.7	0.06	0.7	0.06	-9.76203230906	-11.081885626	4.02026770459	1.54379732031
0.0	2763484.0	0.0	8084.0	2763484.0	4000000.0	0.0	1.0	0.97	1.82	1.13	0.0500000000002	6.62	0.37	0.72	0.0999999999999	7.56	0.24	2.19	1.48	0.59	AAA242.CD3.X16.Y2.tile.tissue.png	132	1	2000	132	f37bcbc99498121a47ba13eb056e161c	0	0	0	0	0	0	0	0	0	0	0	0	0	/home/dhl_ec/bnelissen/Slides/CD3_manuscript/CD3_slides/AAA242.CD3/AAA242.CD3.run1	255	0.7	0.06	0.7	0.06	0.0	-10.8683226329	0.719778683358	0.107505175781
0.0	3999887.0	0.0	8012.0	3999887.0	4000000.0	0.0	1.0	1.07	1.25	1.11	0.0500000000002	6.21	0.36	0.71	0.0599999999999	7.5	0.45	2.14	1.43	0.56	AAA242.CD3.X16.Y3.tile.tissue.png	133	1	2000	133	7afb3ac577c6a11336fafc41ccc12876	0	0	0	0	0	0	0	0	0	0	0	0	0	/home/dhl_ec/bnelissen/Slides/CD3_manuscript/CD3_slides/AAA242.CD3/AAA242.CD3.run1	255	0.7	0.06	0.7	0.06	0.0	-12.2895257231	0.627750046439	0.0648731329476
0.0	3999700.0	0.0	8022.0	3999700.0	4000000.0	0.0	1.0	1.92	1.58	1.31	0.04	6.04	0.36	0.72	0.0599999999999	9.02	0.28	2.13	1.47	0.54	AAA242.CD3.X16.Y4.tile.tissue.png	134	1	2000	134	c7ec56072ad2f9244782b91368d6b5d0	0	0	0	0	0	0	0	0	0	0	0	0	0	/home/dhl_ec/bnelissen/Slides/CD3_manuscript/CD3_slides/AAA242.CD3/AAA242.CD3.run1	255	0.7	0.06	0.7	0.06	-8.54200961145	-12.6677632628	0.521647328128	0.0666056152344
0.0	3986826.0	0.0	8622.0	3986826.0	4000000.0	0.0	1.0	1.43	1.26	1.11	0.0499999999997	6.27	0.37	0.73	0.0700000000002	8.04	0.29	2.07	1.44	0.71	AAA242.CD3.X16.Y5.tile.tissue.png	135	1	2000	135	599c8cc5bf3613737d58e94685e2eda8	0	0	0	0	0	0	0	0	0	0	0	0	0	/home/dhl_ec/bnelissen/Slides/CD3_manuscript/CD3_slides/AAA242.CD3/AAA242.CD3.run1	255	0.7	0.06	0.7	0.06	0.0	-12.7131193224	0.652245482998	0.0992208500366
0.0	3987299.0	0.0	8458.0	3987299.0	4000000.0	0.0	1.0	2.59	1.66	1.5	0.0500000000002	7.1	0.37	0.7	0.0599999999999	8.42	0.27	2.04	1.43	0.54	AAA242.CD3.X16.Y6.tile.tissue.png	136	1	2000	136	61061aa96c217b2e50f5a021d32cf9ed	0	0	0	0	0	0	0	0	0	0	0	0	0	/home/dhl_ec/bnelissen/Slides/CD3_manuscript/CD3_slides/AAA242.CD3/AAA242.CD3.run1	255	0.7	0.06	0.7	0.06	-6.97900214055	-11.7200131191	1.03965867711	0.0792287895508
0.0	3765119.0	0.0	8675.0	3765119.0	4000000.0	0.0	2.0	1.31	1.55	1.09	0.04	6.81	0.42	0.9	0.0700000000002	7.44	0.26	2.05	1.43	0.89	AAA242.CD3.X16.Y7.tile.tissue.png	137	1	2000	137	8484cf3c97fc1f76ed7c8f3ed90371ce	0	0	0	0	0	0	0	0	0	0	0	0	0	/home/dhl_ec/bnelissen/Slides/CD3_manuscript/CD3_slides/AAA242.CD3/AAA242.CD3.run1	255	0.7	0.06	0.7	0.06	0.0	-11.9222175751	1.63863731797	0.157471640625
0.0	3621197.0	0.0	13759.0	3621197.0	4000000.0	0.0	2.0	1.56	1.33	1.1	0.0500000000002	6.67	0.36	0.69	0.0799999999999	8.29	0.4	2.2	1.43	1.05	AAA242.CD3.X16.Y8.tile.tissue.png	138	1	2000	138	6ef3c577fedd8f45d7caebd655772877	0	0	0	0	0	0	0	0	0	0	0	0	0	/home/dhl_ec/bnelissen/Slides/CD3_manuscript/CD3_slides/AAA242.CD3/AAA242.CD3.run1	255	0.7	0.06	0.7	0.06	-8.03417316215	-11.9945550546	2.35622862326	0.274811882813
0.0	3576778.0	0.0	19317.0	3576778.0	4000000.0	0.0	9.0	2.08	1.51	1.28	0.0500000000002	9.13	0.36	0.7	0.0699999999997	8.07	0.28	2.19	1.51	0.6	AAA242.CD3.X16.Y9.tile.tissue.png	139	1	2000	139	1df0826e3598409ea6fb90998b95a03c	0	0	0	0	0	0	0	0	0	0	0	0	0	/home/dhl_ec/bnelissen/Slides/CD3_manuscript/CD3_slides/AAA242.CD3/AAA242.CD3.run1	255	0.7	0.06	0.7	0.06	0.0	-11.4146047362	1.77963211583	0.208809152344
0.0	3970312.0	0.0	10426.0	3970312.0	4000000.0	0.0	1.0	1.06	1.22	1.12	0.0500000000002	6.0	0.35	0.68	0.0600000000004	8.4	0.27	2.08	1.43	0.54	AAA242.CD3.X17.Y10.tile.tissue.png	140	1	2000	140	36a1a82bfeba9e5abb48e13271f604d4	0	0	0	0	0	0	0	0	0	0	0	0	0	/home/dhl_ec/bnelissen/Slides/CD3_manuscript/CD3_slides/AAA242.CD3/AAA242.CD3.run1	255	0.7	0.06	0.7	0.06	-7.77101408134	-10.518518602	1.53661866101	0.0564732792969
0.0	3991857.0	0.0	8890.0	3991857.0	4000000.0	0.0	1.0	2.56	1.63	1.22	0.0499999999997	6.24	0.65	0.7	0.0599999999999	8.39	0.27	2.05	1.44	0.59	AAA242.CD3.X17.Y11.tile.tissue.png	141	1	2000	141	81e2a34064c0fc071a91b74b392cad62	0	0	0	0	0	0	0	0	0	0	0	0	0	/home/dhl_ec/bnelissen/Slides/CD3_manuscript/CD3_slides/AAA242.CD3/AAA242.CD3.run1	255	0.7	0.06	0.7	0.06	-8.43405278007	-11.3322172102	1.44269963946	0.031350652832
0.0	3479959.0	0.0	8833.0	3479959.0	4000000.0	0.0	1.0	2.52	1.16	1.12	0.04	9.21	0.37	0.71	0.0799999999999	8.68	0.26	2.16	1.49	0.72	AAA242.CD3.X17.Y12.tile.tissue.png	142	1	2000	142	ba7662cabb14b1874e0702d40f5e40a0	0	0	0	0	0	0	0	0	0	0	0	0	0	/home/dhl_ec/bnelissen/Slides/CD3_manuscript/CD3_slides/AAA242.CD3/AAA242.CD3.run1	255	0.7	0.06	0.7	0.06	-8.34564128538	-11.4637977155	1.49281037289	0.141625164063
0.0	29996.0	0.0	1012.0	29996.0	4000000.0	0.0	1.0	0.85	1.08	1.1	0.0599999999999	6.56	0.36	0.81	0.21	6.13	0.14	2.0	1.48	0.49	AAA242.CD3.X17.Y13.tile.tissue.png	143	1	2000	143	7722dcaac5bcd92d84e42db94573ba46	0	0	0	0	0	0	0	0	0	0	0	0	0	/home/dhl_ec/bnelissen/Slides/CD3_manuscript/CD3_slides/AAA242.CD3/AAA242.CD3.run1	255	0.7	0.06	0.7	0.06	-6.89417735884	-11.2126676672	1.00636814438	2.50426819922
0.0	1058151.0	0.0	11810.0	1058151.0	4000000.0	0.0	2.0	0.91	1.16	1.1	0.0500000000002	6.5	0.36	0.76	0.17	6.8	0.17	2.09	1.49	0.55	AAA242.CD3.X17.Y14.tile.tissue.png	144	1	2000	144	7a171a76c5e8d33feb7aca68deb9c117	0	0	0	0	0	0	0	0	0	0	0	0	0	/home/dhl_ec/bnelissen/Slides/CD3_manuscript/CD3_slides/AAA242.CD3/AAA242.CD3.run1	255	0.7	0.06	0.7	0.06	-7.79961866975	-11.3395624728	2.99070312705	2.02311466406
0.0	2974044.0	0.0	50913.0	2974044.0	4000000.0	0.0	22.0	1.04	1.76	1.08	0.0499999999997	6.58	0.38	0.73	0.0899999999997	7.46	0.24	2.26	1.49	0.54	AAA242.CD3.X17.Y15.tile.tissue.png	145	1	2000	145	49ca9f4061329cfc8648c87f5d0865b6	0	0	0	0	0	0	0	0	0	0	0	0	0	/home/dhl_ec/bnelissen/Slides/CD3_manuscript/CD3_slides/AAA242.CD3/AAA242.CD3.run1	255	0.7	0.06	0.7	0.06	0.0	-10.4280698963	3.67005229243	0.308327835938
0.0	2369609.0	0.0	14313.0	2369609.0	4000000.0	0.0	4.0	1.41	1.21	1.21	0.0499999999997	6.26	0.35	0.71	0.12	6.59	0.22	2.04	1.43	1.33	AAA242.CD3.X17.Y16.tile.tissue.png	146	1	2000	146	f7d1b1f825ca61f93da8cfa50f11adde	0	0	0	0	0	0	0	0	0	0	0	0	0	/home/dhl_ec/bnelissen/Slides/CD3_manuscript/CD3_slides/AAA242.CD3/AAA242.CD3.run1	255	0.7	0.06	0.7	0.06	0.0	-11.1165118045	4.26290919726	0.819437527344
0.0	392699.0	0.0	3304.0	392699.0	4000000.0	0.0	1.0	2.0	1.42	1.11	0.0600000000004	6.52	0.36	0.79	0.19	5.92	0.15	2.07	1.49	0.85	AAA242.CD3.X17.Y2.tile.tissue.png	147	1	2000	147	49bb92262728303f84d92ff4c8841b4e	0	0	0	0	0	0	0	0	0	0	0	0	0	/home/dhl_ec/bnelissen/Slides/CD3_manuscript/CD3_slides/AAA242.CD3/AAA242.CD3.run1	255	0.7	0.06	0.7	0.06	0.0	-10.9839309041	1.08869961472	3.09855198486
0.0	3080934.0	0.0	9311.0	3080934.0	4000000.0	0.0	1.0	1.46	1.18	1.13	0.0499999999997	6.47	0.36	0.74	0.0900000000001	7.51	0.25	2.17	1.48	0.55	AAA242.CD3.X17.Y3.tile.tissue.png	148	1	2000	148	ab267fb2ee1a6e958c9bbeee9ada39b2	0	0	0	0	0	0	0	0	0	0	0	0	0	/home/dhl_ec/bnelissen/Slides/CD3_manuscript/CD3_slides/AAA242.CD3/AAA242.CD3.run1	255	0.7	0.06	0.7	0.06	0.0	-11.3828675185	1.09793450622	0.182134945312
0.0	3993878.0	0.0	8357.0	3993878.0	4000000.0	0.0	1.0	1.05	1.24	1.11	0.0499999999997	7.76	0.36	0.72	0.0500000000002	8.12	0.28	2.14	1.48	0.590000000001	AAA242.CD3.X17.Y4.tile.tissue.png	149	1	2000	149	2259875685df9b78e12b2f67574a5120	0	0	0	0	0	0	0	0	0	0	0	0	0	/home/dhl_ec/bnelissen/Slides/CD3_manuscript/CD3_slides/AAA242.CD3/AAA242.CD3.run1	255	0.7	0.06	0.7	0.06	0.0	-12.2075352484	0.831699791531	0.106975293945
446.0	3999077.0	143.0	8068.0	3999077.0	4000000.0	3.0	1.0	1.04	1.6	1.1	0.0499999999997	5.89	0.35	0.69	0.0499999999997	8.78	0.34	2.03	1.5	0.89	AAA242.CD3.X17.Y5.tile.tissue.png	150	1	2000	150	f23e428434371e71b10f8314a5fd7ee4	0	0	0	0	0	0	0	0	0	0	0	0	0	/home/dhl_ec/bnelissen/Slides/CD3_manuscript/CD3_slides/AAA242.CD3/AAA242.CD3.run1	255	0.7	0.06	0.7	0.06	-8.89482740354	-11.5137297333	0.554863144676	0.0985884761515
0.0	4000000.0	0.0	7996.0	4000000.0	4000000.0	0.0	1.0	2.38	1.95	1.23	0.0500000000002	5.85	0.29	0.7	0.0500000000002	7.57	0.27	2.02	1.43	1.06	AAA242.CD3.X17.Y6.tile.tissue.png	151	1	2000	151	8c45fc30a1e22cc318b507a6c12ec5e3	0	0	0	0	0	0	0	0	0	0	0	0	0	/home/dhl_ec/bnelissen/Slides/CD3_manuscript/CD3_slides/AAA242.CD3/AAA242.CD3.run1	255	0.7	0.06	0.7	0.06	0.0	-12.2125979712	0.5876994375	0.0739304408274
0.0	3999203.0	0.0	8102.0	3999203.0	4000000.0	0.0	1.0	2.55	1.91	1.14	0.0500000000002	5.98	0.54	0.72	0.0599999999999	7.75	0.29	2.3	1.43	0.55	AAA242.CD3.X17.Y7.tile.tissue.png	152	1	2000	152	47f8da487008ea12a5af501b2b58f9e7	0	0	0	0	0	0	0	0	0	0	0	0	0	/home/dhl_ec/bnelissen/Slides/CD3_manuscript/CD3_slides/AAA242.CD3/AAA242.CD3.run1	255	0.7	0.06	0.7	0.06	0.0	-11.9046732925	0.819584989809	0.0647082990723
0.0	3989735.0	0.0	8999.0	3989735.0	4000000.0	0.0	1.0	1.54	1.99	1.09	0.0500000000002	7.27	0.41	0.75	0.0599999999999	8.46	0.33	2.26	1.43	0.77	AAA242.CD3.X17.Y8.tile.tissue.png	153	1	2000	153	5c3684f9a7059bade4898da57110aa91	0	0	0	0	0	0	0	0	0	0	0	0	0	/home/dhl_ec/bnelissen/Slides/CD3_manuscript/CD3_slides/AAA242.CD3/AAA242.CD3.run1	255	0.7	0.06	0.7	0.06	-7.24870742842	-11.5702374403	1.45099261062	0.0969973417969
0.0	3674608.0	0.0	13367.0	3674608.0	4000000.0	0.0	5.0	1.43	1.84	1.15	0.04	6.75	0.37	0.7	0.0700000000002	7.64	0.26	2.12	1.47	0.57	AAA242.CD3.X17.Y9.tile.tissue.png	154	1	2000	154	60abf7dad63e1df26c53436385dac2e6	0	0	0	0	0	0	0	0	0	0	0	0	0	/home/dhl_ec/bnelissen/Slides/CD3_manuscript/CD3_slides/AAA242.CD3/AAA242.CD3.run1	255	0.7	0.06	0.7	0.06	0.0	-12.0397578325	1.46616754767	0.162608914062
0.0	3549352.0	0.0	24763.0	3549352.0	4000000.0	0.0	8.0	1.2	1.59	1.12	0.0500000000002	7.67	0.35	0.69	0.0799999999999	8.14	0.42	2.21	1.43	0.55	AAA242.CD3.X18.Y10.tile.tissue.png	155	1	2000	155	2efa1b70cab3cb20dbc299c12bf1468e	0	0	0	0	0	0	0	0	0	0	0	0	0	/home/dhl_ec/bnelissen/Slides/CD3_manuscript/CD3_slides/AAA242.CD3/AAA242.CD3.run1	255	0.7	0.06	0.7	0.06	-6.42856783548	-11.6831884218	1.81644466395	0.154303636719
151.0	3858518.0	70.0	13835.0	3858518.0	4000000.0	2.0	2.0	2.1	1.75	1.07	0.04	6.09	0.36	0.72	0.0700000000002	9.51	0.34	2.19	1.47	0.57	AAA242.CD3.X18.Y11.tile.tissue.png	156	1	2000	156	e998bfb2dc4d61eedf8b600b55b99815	0	0	0	0	0	0	0	0	0	0	0	0	0	/home/dhl_ec/bnelissen/Slides/CD3_manuscript/CD3_slides/AAA242.CD3/AAA242.CD3.run1	255	0.7	0.06	0.7	0.06	-8.37591578803	-11.4067338704	1.44046523259	0.0982390234375
52.0	3586887.0	28.0	12768.0	3586887.0	4000000.0	1.0	3.0	1.17	1.24	1.17	0.04	10.86	0.53	0.79	0.0699999999997	8.42	0.33	2.06	1.43	0.53	AAA242.CD3.X18.Y12.tile.tissue.png	157	1	2000	157	0c7b1cba1220c166b3b33c46c29eb71b	0	0	0	0	0	0	0	0	0	0	0	0	0	/home/dhl_ec/bnelissen/Slides/CD3_manuscript/CD3_slides/AAA242.CD3/AAA242.CD3.run1	255	0.7	0.06	0.7	0.06	-8.23677219703	-11.7538105921	1.81672874356	0.127948800781
0.0	488350.0	0.0	8944.0	488350.0	4000000.0	0.0	8.0	1.51	1.87	1.14	0.0599999999999	6.36	0.36	0.73	0.19	5.99	0.14	2.01	1.43	0.49	AAA242.CD3.X18.Y13.tile.tissue.png	158	1	2000	158	69f44e13c834253f3bc77143b5f8446c	0	0	0	0	0	0	0	0	0	0	0	0	0	/home/dhl_ec/bnelissen/Slides/CD3_manuscript/CD3_slides/AAA242.CD3/AAA242.CD3.run1	255	0.7	0.06	0.7	0.06	-8.18519778555	-11.3925368591	1.86249899382	1.8373699248
0.0	25520.0	0.0	978.0	25520.0	4000000.0	0.0	1.0	1.64	1.26	1.12	0.0500000000002	6.2	0.34	0.8	0.21	5.24	0.12	1.97	1.46	0.690000000001	AAA242.CD3.X18.Y14.tile.tissue.png	159	1	2000	159	0e377e0663e13d9a425749da6a282399	0	0	0	0	0	0	0	0	0	0	0	0	0	/home/dhl_ec/bnelissen/Slides/CD3_manuscript/CD3_slides/AAA242.CD3/AAA242.CD3.run1	255	0.7	0.06	0.7	0.06	0.0	-11.1630734746	3.89477982955	2.34874894351
0.0	2480333.0	0.0	28869.0	2480333.0	4000000.0	0.0	8.0	1.38	2.2	1.6	0.04	6.19	0.37	0.69	0.12	7.49	0.22	2.11	1.43	0.55	AAA242.CD3.X18.Y15.tile.tissue.png	160	1	2000	160	b6850449bf65f79c1244464349701b0e	0	0	0	0	0	0	0	0	0	0	0	0	0	/home/dhl_ec/bnelissen/Slides/CD3_manuscript/CD3_slides/AAA242.CD3/AAA242.CD3.run1	255	0.7	0.06	0.7	0.06	-8.94879294664	-11.6905347215	3.56548906249	0.775503589844
0.0	970166.0	0.0	19793.0	970166.0	4000000.0	0.0	13.0	1.5	1.61	1.07	0.0500000000002	7.92	0.36	0.73	0.17	6.31	0.16	2.05	1.43	0.52	AAA242.CD3.X18.Y16.tile.tissue.png	161	1	2000	161	87a04305bd458d31a3bbaa19a8cbe143	0	0	0	0	0	0	0	0	0	0	0	0	0	/home/dhl_ec/bnelissen/Slides/CD3_manuscript/CD3_slides/AAA242.CD3/AAA242.CD3.run1	255	0.7	0.06	0.7	0.06	-7.96906511836	-11.631679814	3.80354548079	3.58161353809
0.0	3129.0	0.0	276.0	3129.0	2178000.0	0.0	1.0	0.83	1.13	0.86	0.0299999999997	3.43	0.19	0.45	0.11	3.16	0.0699999999997	1.09	0.78	0.190000000001	AAA242.CD3.X18.Y19.tile.tissue.png	162	1	2000	162	628650bf3bef8c5faa1f48d98447eebe	0	0	0	0	0	0	0	0	0	0	0	0	0	/home/dhl_ec/bnelissen/Slides/CD3_manuscript/CD3_slides/AAA242.CD3/AAA242.CD3.run1	255	0.7	0.06	0.7	0.06	-8.35902686662	-12.1510392061	3.17289819043	0.746625591996
0.0	0.0	0.0	0.0	0.0	4000000.0	0.0	0.0	1.17	1.32	1.05	0.0599999999999	5.22	0.45	0.91	0.21	4.23	0.11	1.87	1.42	0.57	AAA242.CD3.X18.Y3.tile.tissue.png	163	1	2000	163	a0c049e368808244ece887eb947fbf71	0	0	0	0	0	0	0	0	0	0	0	0	0	/home/dhl_ec/bnelissen/Slides/CD3_manuscript/CD3_slides/AAA242.CD3/AAA242.CD3.run1	255	1.0	0.06	1.0	0.06	0.0	0.0	0.0	7.0796065
0.0	1025462.0	0.0	6994.0	1025462.0	4000000.0	0.0	1.0	1.39	1.64	1.22	0.0499999999997	7.58	0.35	0.78	0.17	5.77	0.16	2.05	1.43	0.53	AAA242.CD3.X18.Y4.tile.tissue.png	164	1	2000	164	a917bec964a53591e5de56818c8966c9	0	0	0	0	0	0	0	0	0	0	0	0	0	/home/dhl_ec/bnelissen/Slides/CD3_manuscript/CD3_slides/AAA242.CD3/AAA242.CD3.run1	255	0.7	0.06	0.7	0.06	0.0	-11.0727825857	1.44490519883	1.9448568457
0.0	3205882.0	0.0	8208.0	3205882.0	4000000.0	0.0	1.0	1.58	1.47	1.1	0.0500000000002	6.33	0.35	0.68	0.0900000000001	7.9	0.25	2.07	1.42	0.889999999999	AAA242.CD3.X18.Y5.tile.tissue.png	165	1	2000	165	dbec05bc6a1ac94d698d5b31fbeeefa3	0	0	0	0	0	0	0	0	0	0	0	0	0	/home/dhl_ec/bnelissen/Slides/CD3_manuscript/CD3_slides/AAA242.CD3/AAA242.CD3.run1	255	0.7	0.06	0.7	0.06	-7.98639468417	-11.1146778482	0.771917042453	0.166689742187
0.0	3979367.0	0.0	8058.0	3979367.0	4000000.0	0.0	1.0	1.46	1.82	1.1	0.0500000000002	5.92	0.35	0.69	0.0599999999999	7.6	0.28	2.03	1.43	0.72	AAA242.CD3.X18.Y6.tile.tissue.png	166	1	2000	166	449b687c286f94911458c7fd7e5cdc2f	0	0	0	0	0	0	0	0	0	0	0	0	0	/home/dhl_ec/bnelissen/Slides/CD3_manuscript/CD3_slides/AAA242.CD3/AAA242.CD3.run1	255	0.7	0.06	0.7	0.06	0.0	-12.3019110704	0.906205622653	0.102816836914
0.0	3999405.0	0.0	8147.0	3999405.0	4000000.0	0.0	1.0	1.52	1.9	1.21	0.0499999999997	5.91	0.35	0.690000000001	0.0599999999999	7.57	0.28	2.04	1.43	0.56	AAA242.CD3.X18.Y7.tile.tissue.png	167	1	2000	167	7e1f5d70663a68248b97980b00d91c97	0	0	0	0	0	0	0	0	0	0	0	0	0	/home/dhl_ec/bnelissen/Slides/CD3_manuscript/CD3_slides/AAA242.CD3/AAA242.CD3.run1	255	0.7	0.06	0.7	0.06	0.0	-12.1569316908	0.746713198588	0.0666766376877
0.0	3986590.0	0.0	9032.0	3986590.0	4000000.0	0.0	1.0	1.92	1.86	1.11	0.0500000000002	7.07	0.58	0.73	0.0599999999999	7.56	0.27	2.04	1.43	0.68	AAA242.CD3.X18.Y8.tile.tissue.png	168	1	2000	168	4b06e07bc4b59f579b123088264d0bb7	0	0	0	0	0	0	0	0	0	0	0	0	0	/home/dhl_ec/bnelissen/Slides/CD3_manuscript/CD3_slides/AAA242.CD3/AAA242.CD3.run1	255	0.7	0.06	0.7	0.06	0.0	-12.1906999369	1.01337860176	0.0819633492889
0.0	3956084.0	0.0	10003.0	3956084.0	4000000.0	0.0	1.0	1.52	1.88	1.07	0.0499999999997	6.04	0.35	0.7	0.0599999999999	7.6	0.27	2.06	1.44	0.56	AAA242.CD3.X18.Y9.tile.tissue.png	169	1	2000	169	7d428fc5979d162a11da1f9fa58d2603	0	0	0	0	0	0	0	0	0	0	0	0	0	/home/dhl_ec/bnelissen/Slides/CD3_manuscript/CD3_slides/AAA242.CD3/AAA242.CD3.run1	255	0.7	0.06	0.7	0.06	0.0	-11.5412181834	1.40890347627	0.0784690117187
0.0	3535983.0	0.0	26739.0	3535983.0	4000000.0	0.0	12.0	1.36	1.85	1.11	0.04	7.92	0.37	0.73	0.0800000000004	8.15	0.25	2.1	1.43	0.58	AAA242.CD3.X19.Y10.tile.tissue.png	170	1	2000	170	add5a848ee0325aae3f6c1c5226f21e8	0	0	0	0	0	0	0	0	0	0	0	0	0	/home/dhl_ec/bnelissen/Slides/CD3_manuscript/CD3_slides/AAA242.CD3/AAA242.CD3.run1	255	0.7	0.06	0.7	0.06	-8.26479155169	-11.4899895113	2.16556798726	0.193668265625
0.0	3792799.0	0.0	15295.0	3792799.0	4000000.0	0.0	3.0	1.67	1.52	1.12	0.0499999999997	6.52	0.35	0.69	0.0599999999999	8.27	0.27	2.07	1.44	0.55	AAA242.CD3.X19.Y11.tile.tissue.png	171	1	2000	171	8e423382d0d69d91d3e60b431f0f795c	0	0	0	0	0	0	0	0	0	0	0	0	0	/home/dhl_ec/bnelissen/Slides/CD3_manuscript/CD3_slides/AAA242.CD3/AAA242.CD3.run1	255	0.7	0.06	0.7	0.06	-8.49739642669	-12.2523951658	1.46128366461	0.144482453125
0.0	3960125.0	0.0	9875.0	3960125.0	4000000.0	0.0	2.0	1.8	1.8	1.11	0.0500000000002	6.03	0.5	0.82	0.0599999999995	8.37	0.27	2.05	1.42	0.88	AAA242.CD3.X19.Y12.tile.tissue.png	172	1	2000	172	865d05dcb23da998d6e4d81d4b5cf913	0	0	0	0	0	0	0	0	0	0	0	0	0	/home/dhl_ec/bnelissen/Slides/CD3_manuscript/CD3_slides/AAA242.CD3/AAA242.CD3.run1	255	0.7	0.06	0.7	0.06	-8.2105521002	-11.6910740914	1.79591656611	0.0521302851562
0.0	3129698.0	0.0	18218.0	3129698.0	4000000.0	0.0	5.0	2.36	1.79	1.13	0.0500000000002	6.49	0.559999999999	0.77	0.0899999999992	7.89	0.25	2.14	1.48	0.58	AAA242.CD3.X19.Y13.tile.tissue.png	173	1	2000	173	e118cc7cddde3904bb869b296fb59d0d	0	0	0	0	0	0	0	0	0	0	0	0	0	/home/dhl_ec/bnelissen/Slides/CD3_manuscript/CD3_slides/AAA242.CD3/AAA242.CD3.run1	255	0.7	0.06	0.7	0.06	-8.36851952112	-11.5928047241	1.78274987052	0.240859210938
52.0	345764.0	30.0	6155.0	345764.0	4000000.0	1.0	4.0	1.39	1.9	1.12	0.0500000000002	6.3	0.360000000001	0.77	0.200000000001	6.21	0.21	2.02	1.48	0.52	AAA242.CD3.X19.Y14.tile.tissue.png	174	1	2000	174	879ee73c64d3e964e68827e1997c9546	0	0	0	0	0	0	0	0	0	0	0	0	0	/home/dhl_ec/bnelissen/Slides/CD3_manuscript/CD3_slides/AAA242.CD3/AAA242.CD3.run1	255	0.7	0.06	0.7	0.06	-7.95078951445	-11.3357803672	1.74659095651	2.29497679199
0.0	711844.0	0.0	8452.0	711844.0	4000000.0	0.0	4.0	1.14	1.35	1.06	0.0500000000002	8.2	0.66	0.76	0.18	6.23	0.150000000001	2.02	1.42	0.54	AAA242.CD3.X19.Y15.tile.tissue.png	175	1	2000	175	c81502f616671cbe8c7d35e3f0c42bd4	0	0	0	0	0	0	0	0	0	0	0	0	0	/home/dhl_ec/bnelissen/Slides/CD3_manuscript/CD3_slides/AAA242.CD3/AAA242.CD3.run1	255	0.7	0.06	0.7	0.06	-8.73362724809	-11.3537662918	3.63818277682	1.89825122168
0.0	10707.0	0.0	1150.0	10707.0	4000000.0	0.0	3.0	1.52	1.51	1.12	0.0600000000004	6.19	0.35	0.820000000001	0.2	5.68	0.13	1.94	1.43	0.65	AAA242.CD3.X19.Y16.tile.tissue.png	176	1	2000	176	a3d4d5b4ed0cd3209cc977dc9b46e7ec	0	0	0	0	0	0	0	0	0	0	0	0	0	/home/dhl_ec/bnelissen/Slides/CD3_manuscript/CD3_slides/AAA242.CD3/AAA242.CD3.run1	255	0.7	0.06	0.7	0.06	-8.69347691252	-11.370226581	2.61788844464	1.45260447122
0.0	0.0	0.0	0.0	0.0	2178000.0	0.0	0.0	1.01	1.19	1.03	0.0299999999997	2.89	0.16	0.45	0.11	2.32	0.0700000000006	1.05	0.77	0.19	AAA242.CD3.X19.Y19.tile.tissue.png	177	1	2000	177	b560bbd44a6a4dedf5279a2b7a373590	0	0	0	0	0	0	0	0	0	0	0	0	0	/home/dhl_ec/bnelissen/Slides/CD3_manuscript/CD3_slides/AAA242.CD3/AAA242.CD3.run1	255	1.0	0.06	1.0	0.06	0.0	0.0	0.0	3.58605624426
0.0	0.0	0.0	0.0	0.0	4000000.0	0.0	0.0	0.759999999999	1.54	1.1	0.0600000000004	5.19	0.28	0.8	0.200000000001	4.23	0.12	1.94	1.43	0.52	AAA242.CD3.X19.Y5.tile.tissue.png	178	1	2000	178	32487a610f9acae42b5bb30d44a53896	0	0	0	0	0	0	0	0	0	0	0	0	0	/home/dhl_ec/bnelissen/Slides/CD3_manuscript/CD3_slides/AAA242.CD3/AAA242.CD3.run1	255	1.0	0.06	1.0	0.06	0.0	0.0	0.0	7.7157395
0.0	753518.0	0.0	12535.0	753518.0	4000000.0	0.0	6.0	1.44	1.6	1.28	0.0500000000002	7.13	0.450000000001	0.889999999999	0.179999999999	6.19	0.16	2.06	1.43	0.62	AAA242.CD3.X19.Y6.tile.tissue.png	179	1	2000	179	f22c407cdd27c2b5513ecb54102cb6ac	0	0	0	0	0	0	0	0	0	0	0	0	0	/home/dhl_ec/bnelissen/Slides/CD3_manuscript/CD3_slides/AAA242.CD3/AAA242.CD3.run1	255	0.7	0.06	0.7	0.06	-7.91343007961	-11.0366919281	1.68341256891	0.647755560547
0.0	2307950.0	0.0	21676.0	2307950.0	4000000.0	0.0	7.0	1.43	1.17	1.08	0.0499999999993	6.1	0.41	0.93	0.12	6.54	0.22	2.1	1.45	0.550000000001	AAA242.CD3.X19.Y7.tile.tissue.png	180	1	2000	180	890ec08c43fefb3cb625122f342306c5	0	0	0	0	0	0	0	0	0	0	0	0	0	/home/dhl_ec/bnelissen/Slides/CD3_manuscript/CD3_slides/AAA242.CD3/AAA242.CD3.run1	255	0.7	0.06	0.7	0.06	0.0	-11.3441066111	1.41898405511	0.254564664063
80.0	3538954.0	38.0	10491.0	3538954.0	4000000.0	1.0	4.0	1.58	1.76	1.12	0.0500000000002	6.36	0.36	0.69	0.0700000000006	8.55	0.33	2.06	1.42	0.69	AAA242.CD3.X19.Y8.tile.tissue.png	181	1	2000	181	41e39f6e201fc74db6f6f3e3d33893b9	0	0	0	0	0	0	0	0	0	0	0	0	0	/home/dhl_ec/bnelissen/Slides/CD3_manuscript/CD3_slides/AAA242.CD3/AAA242.CD3.run1	255	0.7	0.06	0.7	0.06	-8.15543167872	-11.6186088491	1.08882856895	0.161169195313
0.0	3869318.0	0.0	15433.0	3869318.0	4000000.0	0.0	1.0	1.45	1.87	1.17	0.0500000000002	7.32	0.36	0.73	0.0599999999995	8.41	0.27	2.07	1.43	0.56	AAA242.CD3.X19.Y9.tile.tissue.png	182	1	2000	182	4e165cb28f5d67f75450467561577a8f	0	0	0	0	0	0	0	0	0	0	0	0	0	/home/dhl_ec/bnelissen/Slides/CD3_manuscript/CD3_slides/AAA242.CD3/AAA242.CD3.run1	255	0.7	0.06	0.7	0.06	-7.63578719987	-11.3521258708	1.68463926728	0.112829660156
0.0	3869028.0	0.0	9343.0	3869028.0	4000000.0	0.0	1.0	1.72	1.22	1.1	0.0500000000002	10.47	0.35	0.7	0.0699999999997	8.58	0.46	2.13	1.43	0.599999999999	AAA242.CD3.X2.Y10.tile.tissue.png	183	1	2000	183	3ac02643b3f864854f92c6a0b3b610d6	0	0	0	0	0	0	0	0	0	0	0	0	0	/home/dhl_ec/bnelissen/Slides/CD3_manuscript/CD3_slides/AAA242.CD3/AAA242.CD3.run1	255	0.7	0.06	0.7	0.06	-7.78745553202	-11.4130232816	1.38803106829	0.13215678125
0.0	460661.0	0.0	10757.0	460661.0	4000000.0	0.0	8.0	1.24	1.55	1.47	0.0500000000002	7.22	0.370000000001	0.73	0.179999999999	5.46	0.14	2.01	1.43	0.5	AAA242.CD3.X2.Y11.tile.tissue.png	184	1	2000	184	f929bf7e9c8e717752cfdb2017b51708	0	0	0	0	0	0	0	0	0	0	0	0	0	/home/dhl_ec/bnelissen/Slides/CD3_manuscript/CD3_slides/AAA242.CD3/AAA242.CD3.run1	255	0.7	0.06	0.7	0.06	0.0	-11.4197597947	1.76019458995	2.5784549375
0.0	349793.0	0.0	17042.0	349793.0	4000000.0	0.0	15.0	2.03	1.27	1.17	0.0500000000002	6.28	0.349999999999	0.82	0.19	5.9	0.14	2.02	1.43	0.53	AAA242.CD3.X2.Y12.tile.tissue.png	185	1	2000	185	262cbe3bdfcc5eb7d3bb60da1f5537e5	0	0	0	0	0	0	0	0	0	0	0	0	0	/home/dhl_ec/bnelissen/Slides/CD3_manuscript/CD3_slides/AAA242.CD3/AAA242.CD3.run1	255	0.7	0.06	0.7	0.06	-8.08127694134	-11.1808619311	1.34024046496	2.87640765356
0.0	0.0	0.0	0.0	0.0	4000000.0	0.0	0.0	1.49	1.6	1.19	0.0500000000002	5.83	0.280000000001	0.85	0.2	4.2	0.12	1.88	1.43	0.509999999999	AAA242.CD3.X2.Y3.tile.tissue.png	186	1	2000	186	4e382a75e6a793ff4a8a18ac7ffe51b7	0	0	0	0	0	0	0	0	0	0	0	0	0	/home/dhl_ec/bnelissen/Slides/CD3_manuscript/CD3_slides/AAA242.CD3/AAA242.CD3.run1	255	1.0	0.06	1.0	0.06	0.0	-11.7497881459	0.0	0.830240890995
0.0	264610.0	0.0	4232.0	264610.0	4000000.0	0.0	1.0	1.36	1.18	1.14	0.0599999999995	6.2	0.36	0.809999999999	0.200000000001	5.86	0.13	1.99	1.43	0.509999999999	AAA242.CD3.X2.Y4.tile.tissue.png	187	1	2000	187	27aaa6404c8b6993161d7f9ffd15e5a5	0	0	0	0	0	0	0	0	0	0	0	0	0	/home/dhl_ec/bnelissen/Slides/CD3_manuscript/CD3_slides/AAA242.CD3/AAA242.CD3.run1	255	0.7	0.06	0.7	0.06	-6.52691584631	-11.4875268435	2.15042279335	2.09116219824
0.0	0.0	0.0	0.0	0.0	4000000.0	0.0	0.0	1.41	1.21	1.17	0.0500000000002	5.79	0.28	0.859999999999	0.21	4.23	0.12	1.88	1.43	0.620000000001	AAA242.CD3.X2.Y5.tile.tissue.png	188	1	2000	188	452617bd4ee2e77a24acb664e1c7b4bb	0	0	0	0	0	0	0	0	0	0	0	0	0	/home/dhl_ec/bnelissen/Slides/CD3_manuscript/CD3_slides/AAA242.CD3/AAA242.CD3.run1	255	1.0	0.06	1.0	0.06	0.0	-11.7960200971	0.0	3.03072577117
0.0	2465061.0	0.0	10064.0	2465061.0	4000000.0	0.0	1.0	1.4	1.8	1.11	0.0499999999993	6.22	0.35	0.7	0.12	6.6	0.21	2.1	1.42	0.539999999999	AAA242.CD3.X2.Y6.tile.tissue.png	189	1	2000	189	68e60726df94ecdadfd84516dd1a7dcd	0	0	0	0	0	0	0	0	0	0	0	0	0	/home/dhl_ec/bnelissen/Slides/CD3_manuscript/CD3_slides/AAA242.CD3/AAA242.CD3.run1	255	0.7	0.06	0.7	0.06	0.0	-11.5096765231	1.58879232603	0.486394984375
0.0	3999882.0	0.0	8028.0	3999882.0	4000000.0	0.0	1.0	1.62	1.81	1.14	0.04	5.92	0.349999999999	0.69	0.0599999999995	7.6	0.27	2.04	1.43	0.740000000001	AAA242.CD3.X2.Y7.tile.tissue.png	190	1	2000	190	9eb9af23164da1b90dd0e481421fb861	0	0	0	0	0	0	0	0	0	0	0	0	0	/home/dhl_ec/bnelissen/Slides/CD3_manuscript/CD3_slides/AAA242.CD3/AAA242.CD3.run1	255	0.7	0.06	0.7	0.06	0.0	-11.2684843953	0.829718539197	0.0637318788452
0.0	3999792.0	0.0	8038.0	3999792.0	4000000.0	0.0	1.0	1.5	1.97	1.25	0.0500000000002	5.93	0.349999999999	0.68	0.0599999999995	8.43	0.27	2.04	1.42	0.54	AAA242.CD3.X2.Y8.tile.tissue.png	191	1	2000	191	d2d1f1c57844e7a5b1734fbe2e268a3b	0	0	0	0	0	0	0	0	0	0	0	0	0	/home/dhl_ec/bnelissen/Slides/CD3_manuscript/CD3_slides/AAA242.CD3/AAA242.CD3.run1	255	0.7	0.06	0.7	0.06	-8.64262070642	-12.0790077048	1.04630406564	0.0691249209595
0.0	3995702.0	0.0	8420.0	3995702.0	4000000.0	0.0	1.0	1.7	1.55	1.12	0.0500000000002	5.93	0.35	0.69	0.0600000000004	8.51	0.27	2.04	1.42	1.65	AAA242.CD3.X2.Y9.tile.tissue.png	192	1	2000	192	fd257847d0ca51d25f0dba7a127d8eef	0	0	0	0	0	0	0	0	0	0	0	0	0	/home/dhl_ec/bnelissen/Slides/CD3_manuscript/CD3_slides/AAA242.CD3/AAA242.CD3.run1	255	0.7	0.06	0.7	0.06	-8.27585615925	-11.7400363376	0.983455260973	0.0602770925293
0.0	2561405.0	0.0	27193.0	2561405.0	4000000.0	0.0	11.0	2.08	1.9	1.21	0.04	6.18	0.620000000001	0.719999999999	0.11	7.46	0.22	2.1	1.42	0.64	AAA242.CD3.X20.Y10.tile.tissue.png	193	1	2000	193	b0ed6d8ff0677a927f2ede60f35790a4	0	0	0	0	0	0	0	0	0	0	0	0	0	/home/dhl_ec/bnelissen/Slides/CD3_manuscript/CD3_slides/AAA242.CD3/AAA242.CD3.run1	255	0.7	0.06	0.7	0.06	-8.53072344046	-11.3106705555	2.5541496142	0.299158109375
62.0	3154003.0	32.0	13935.0	3154003.0	4000000.0	1.0	5.0	1.47	1.8	1.09	0.0500000000002	6.58	0.58	0.75	0.0900000000001	8.22	0.31	2.06	1.42	0.51	AAA242.CD3.X20.Y11.tile.tissue.png	194	1	2000	194	ad99f826b09d8fe23c15385d1cb284d7	0	0	0	0	0	0	0	0	0	0	0	0	0	/home/dhl_ec/bnelissen/Slides/CD3_manuscript/CD3_slides/AAA242.CD3/AAA242.CD3.run1	255	0.7	0.06	0.7	0.06	-7.70792552777	-11.7280621002	1.39306085386	0.210122195313
0.0	3996933.0	0.0	8415.0	3996933.0	4000000.0	0.0	1.0	1.75	2.44	1.54	0.0500000000002	5.93	0.360000000001	0.700000000001	0.0500000000002	8.42	0.27	2.04	1.44	0.76	AAA242.CD3.X20.Y12.tile.tissue.png	195	1	2000	195	67190074abf4c9a71dc2d37d7f29b3c3	0	0	0	0	0	0	0	0	0	0	0	0	0	/home/dhl_ec/bnelissen/Slides/CD3_manuscript/CD3_slides/AAA242.CD3/AAA242.CD3.run1	255	0.7	0.06	0.7	0.06	-8.2855309868	-12.2238945576	1.37654010023	0.056446144043
0.0	3932648.0	0.0	11788.0	3932648.0	4000000.0	0.0	2.0	2.57	2.16	1.08	0.04	7.19	0.41	0.910000000001	0.0599999999995	8.45	0.27	2.06	1.43	0.510000000001	AAA242.CD3.X20.Y13.tile.tissue.png	196	1	2000	196	093a0d03b3d50da234bb9bb862cc3457	0	0	0	0	0	0	0	0	0	0	0	0	0	/home/dhl_ec/bnelissen/Slides/CD3_manuscript/CD3_slides/AAA242.CD3/AAA242.CD3.run1	255	0.7	0.06	0.7	0.06	-7.88088958836	-11.6765422985	2.00981147181	0.0801758945312
113.0	2353087.0	64.0	8482.0	2353087.0	4000000.0	2.0	1.0	1.26	1.77	1.1	0.0500000000002	6.02	0.39	0.95	0.12	7.61	0.29	2.04	1.43	0.540000000001	AAA242.CD3.X20.Y14.tile.tissue.png	197	1	2000	197	13314f057691e82d6aa3c511b04e6e11	0	0	0	0	0	0	0	0	0	0	0	0	0	/home/dhl_ec/bnelissen/Slides/CD3_manuscript/CD3_slides/AAA242.CD3/AAA242.CD3.run1	255	0.7	0.06	0.7	0.06	-8.00906887337	-10.642352832	1.62707164923	0.253426328125
0.0	0.0	0.0	0.0	0.0	4000000.0	0.0	0.0	1.35	1.51	1.1	0.0600000000004	5.22	0.28	0.83	0.2	4.23	0.12	1.87	1.42	0.54	AAA242.CD3.X20.Y15.tile.tissue.png	198	1	2000	198	5a570afb250965a5147de8134af1bbea	0	0	0	0	0	0	0	0	0	0	0	0	0	/home/dhl_ec/bnelissen/Slides/CD3_manuscript/CD3_slides/AAA242.CD3/AAA242.CD3.run1	255	1.0	0.06	1.0	0.06	0.0	0.0	0.0	5.759012
0.0	0.0	0.0	0.0	0.0	2178000.0	0.0	0.0	0.95	1.13	0.690000000001	0.0300000000007	2.89	0.150000000001	0.460000000001	0.11	2.32	0.0699999999997	1.05	0.77	0.18	AAA242.CD3.X20.Y19.tile.tissue.png	199	1	2000	199	bb3cadb615861fec7693f0e318ad660b	0	0	0	0	0	0	0	0	0	0	0	0	0	/home/dhl_ec/bnelissen/Slides/CD3_manuscript/CD3_slides/AAA242.CD3/AAA242.CD3.run1	255	1.0	0.06	1.0	0.06	0.0	0.0	0.0	2.86783218549
0.0	1434672.0	0.0	10616.0	1434672.0	4000000.0	0.0	2.0	1.21	1.76	1.19	0.0500000000002	6.33	0.37	0.71	0.15	6.66	0.18	2.01	1.43	0.47	AAA242.CD3.X20.Y6.tile.tissue.png	200	1	2000	200	9d095a98264b2a09664bb77026cfe5bb	0	0	0	0	0	0	0	0	0	0	0	0	0	/home/dhl_ec/bnelissen/Slides/CD3_manuscript/CD3_slides/AAA242.CD3/AAA242.CD3.run1	255	0.7	0.06	0.7	0.06	-7.36443889429	-11.0886931194	1.59037013941	1.22113328711
0.0	3824232.0	0.0	15217.0	3824232.0	4000000.0	0.0	2.0	1.64	1.75	1.16	0.0500000000002	7.16	0.589999999999	0.990000000001	0.0600000000004	7.51	0.27	2.08	1.47	0.550000000001	AAA242.CD3.X20.Y7.tile.tissue.png	201	1	2000	201	d55d74cb4b619db068201fea8ca6254a	0	0	0	0	0	0	0	0	0	0	0	0	0	/home/dhl_ec/bnelissen/Slides/CD3_manuscript/CD3_slides/AAA242.CD3/AAA242.CD3.run1	255	0.7	0.06	0.7	0.06	0.0	-11.779673743	2.02166160421	0.178900722656
0.0	3315867.0	0.0	22835.0	3315867.0	4000000.0	0.0	9.0	1.4	1.83	1.21	0.0500000000002	10.4	0.36	0.69	0.0900000000001	8.01	0.26	2.12	1.48	0.580000000001	AAA242.CD3.X20.Y8.tile.tissue.png	202	1	2000	202	60fd309e36b53737c34c242dbdc6c166	0	0	0	0	0	0	0	0	0	0	0	0	0	/home/dhl_ec/bnelissen/Slides/CD3_manuscript/CD3_slides/AAA242.CD3/AAA242.CD3.run1	255	0.7	0.06	0.7	0.06	-6.61397550997	-12.3333130039	2.13713623053	0.220136132812
0.0	3322404.0	0.0	29434.0	3322404.0	4000000.0	0.0	15.0	1.42	1.38	1.12	0.0500000000002	6.62	0.36	0.71	0.0899999999992	7.98	0.25	2.11	1.43	0.58	AAA242.CD3.X20.Y9.tile.tissue.png	203	1	2000	203	dce492272df83ba49f88522010e42261	0	0	0	0	0	0	0	0	0	0	0	0	0	/home/dhl_ec/bnelissen/Slides/CD3_manuscript/CD3_slides/AAA242.CD3/AAA242.CD3.run1	255	0.7	0.06	0.7	0.06	-8.63997072302	-12.135984937	2.84474678153	0.206208585937
205.0	3594800.0	111.0	23240.0	3594800.0	4000000.0	3.0	7.0	1.39	2.0	1.26	0.0500000000002	10.39	0.36	0.700000000001	0.0699999999997	8.52	0.33	2.08	1.42	0.65	AAA242.CD3.X21.Y10.tile.tissue.png	204	1	2000	204	f32925fde8cdb110a8a71255b4d68076	0	0	0	0	0	0	0	0	0	0	0	0	0	/home/dhl_ec/bnelissen/Slides/CD3_manuscript/CD3_slides/AAA242.CD3/AAA242.CD3.run1	255	0.7	0.06	0.7	0.06	-9.68615271243	-11.7502228346	3.00052872784	0.213110851563
0.0	2356337.0	0.0	17849.0	2356337.0	4000000.0	0.0	9.0	1.51	1.99	1.39	0.0500000000002	6.13	0.360000000001	0.689999999999	0.12	7.3	0.22	2.09	1.43	0.54	AAA242.CD3.X21.Y11.tile.tissue.png	205	1	2000	205	0fa8e3ba59f9b0d361ab7908a546ae29	0	0	0	0	0	0	0	0	0	0	0	0	0	/home/dhl_ec/bnelissen/Slides/CD3_manuscript/CD3_slides/AAA242.CD3/AAA242.CD3.run1	255	0.7	0.06	0.7	0.06	-8.3883029132	-11.4551339394	1.54680945962	0.2787915
0.0	3967611.0	0.0	9904.0	3967611.0	4000000.0	0.0	1.0	1.44	1.97	1.23	0.0500000000002	6.05	0.360000000001	0.74	0.0600000000004	8.36	0.27	2.06	1.42	0.56	AAA242.CD3.X21.Y12.tile.tissue.png	206	1	2000	206	bbfd1871b563dbe53cb907ee41daf93a	0	0	0	0	0	0	0	0	0	0	0	0	0	/home/dhl_ec/bnelissen/Slides/CD3_manuscript/CD3_slides/AAA242.CD3/AAA242.CD3.run1	255	0.7	0.06	0.7	0.06	-7.13773355204	-11.3623186939	1.41007800463	0.0678156933594
0.0	3991411.0	0.0	8433.0	3991411.0	4000000.0	0.0	1.0	2.11	2.15	1.43	0.0500000000002	6.03	0.34	0.69	0.0600000000004	8.35	0.27	2.05	1.43	0.830000000001	AAA242.CD3.X21.Y13.tile.tissue.png	207	1	2000	207	ec276aeb0f5a6e640d99b79738647f51	0	0	0	0	0	0	0	0	0	0	0	0	0	/home/dhl_ec/bnelissen/Slides/CD3_manuscript/CD3_slides/AAA242.CD3/AAA242.CD3.run1	255	0.7	0.06	0.7	0.06	-7.72268432763	-11.3577940273	1.8494378351	0.0594883623047
0.0	3805531.0	0.0	12273.0	3805531.0	4000000.0	0.0	2.0	1.47	1.48	1.1	0.0499999999993	6.9	0.62	0.95	0.0600000000004	8.36	0.26	2.06	1.44	0.76	AAA242.CD3.X21.Y14.tile.tissue.png	208	1	2000	208	24de45db866b9a04cbce03d9be6ab7f0	0	0	0	0	0	0	0	0	0	0	0	0	0	/home/dhl_ec/bnelissen/Slides/CD3_manuscript/CD3_slides/AAA242.CD3/AAA242.CD3.run1	255	0.7	0.06	0.7	0.06	-8.78716826568	-11.7202263348	2.03323002607	0.155093574219
67.0	317984.0	34.0	3734.0	317984.0	4000000.0	1.0	1.0	1.57	1.32	1.2	0.0599999999995	6.46	0.35	0.77	0.2	6.25	0.21	1.96	1.43	0.48	AAA242.CD3.X21.Y15.tile.tissue.png	209	1	2000	209	cfc089ff944645d6cfc79d6bdfc583c4	0	0	0	0	0	0	0	0	0	0	0	0	0	/home/dhl_ec/bnelissen/Slides/CD3_manuscript/CD3_slides/AAA242.CD3/AAA242.CD3.run1	255	0.7	0.06	0.7	0.06	-8.37772010527	-11.1930421486	1.34579964197	2.47237754443
0.0	0.0	0.0	0.0	0.0	2178000.0	0.0	0.0	0.929999999999	1.16	0.68	0.0299999999997	3.26	0.16	0.46	0.12	2.33	0.0699999999997	1.04	0.779999999999	0.179999999999	AAA242.CD3.X21.Y19.tile.tissue.png	210	1	2000	210	d0d2dfa5c6f9154d00afc2e418b56972	0	0	0	0	0	0	0	0	0	0	0	0	0	/home/dhl_ec/bnelissen/Slides/CD3_manuscript/CD3_slides/AAA242.CD3/AAA242.CD3.run1	255	1.0	0.06	1.0	0.06	0.0	-11.7328167563	0.0	1.40046613341
0.0	86148.0	0.0	1739.0	86148.0	4000000.0	0.0	1.0	1.06	1.52	1.11	0.0600000000004	6.34	0.44	1.21	0.2	5.25	0.13	1.98	1.43	0.51	AAA242.CD3.X21.Y6.tile.tissue.png	211	1	2000	211	b36292072c90f223b66232aa145024be	0	0	0	0	0	0	0	0	0	0	0	0	0	/home/dhl_ec/bnelissen/Slides/CD3_manuscript/CD3_slides/AAA242.CD3/AAA242.CD3.run1	255	0.7	0.06	0.7	0.06	0.0	-11.6261036502	2.14747041429	3.89471563513
0.0	2707768.0	0.0	18421.0	2707768.0	4000000.0	0.0	5.0	1.99	1.9	1.54	0.04	6.17	0.360000000001	0.700000000001	0.1	7.54	0.23	2.1	1.43	0.660000000001	AAA242.CD3.X21.Y7.tile.tissue.png	212	1	2000	212	2b3450e524cca21ba446ea694eaaf52c	0	0	0	0	0	0	0	0	0	0	0	0	0	/home/dhl_ec/bnelissen/Slides/CD3_manuscript/CD3_slides/AAA242.CD3/AAA242.CD3.run1	255	0.7	0.06	0.7	0.06	-8.04543297746	-11.7621594244	2.55266109627	0.351637
0.0	3694538.0	0.0	16016.0	3694538.0	4000000.0	0.0	5.0	1.55	1.83	1.13	0.0500000000002	7.35	0.360000000001	0.97	0.0699999999997	8.2	0.27	2.08	1.42	0.66	AAA242.CD3.X21.Y8.tile.tissue.png	213	1	2000	213	d73bcd4ee94d88af4b502dab91c9bc6a	0	0	0	0	0	0	0	0	0	0	0	0	0	/home/dhl_ec/bnelissen/Slides/CD3_manuscript/CD3_slides/AAA242.CD3/AAA242.CD3.run1	255	0.7	0.06	0.7	0.06	-7.46989313887	-11.8048593205	2.38660449598	0.16889378125
0.0	3121308.0	0.0	32848.0	3121308.0	4000000.0	0.0	11.0	2.26	1.94	1.19	0.0500000000002	10.73	0.37	0.7	0.0900000000001	7.79	0.25	2.13	1.43	0.69	AAA242.CD3.X21.Y9.tile.tissue.png	214	1	2000	214	01553eb6bb42abab05d1ea5c45086f3a	0	0	0	0	0	0	0	0	0	0	0	0	0	/home/dhl_ec/bnelissen/Slides/CD3_manuscript/CD3_slides/AAA242.CD3/AAA242.CD3.run1	255	0.7	0.06	0.7	0.06	-9.05965358796	-12.2461163587	3.18241203269	0.277010125
70.0	871515.0	32.0	9150.0	871515.0	4000000.0	1.0	3.0	1.28	1.64	1.25	0.0600000000004	6.53	0.349999999999	0.74	0.17	6.53	0.23	2.05	1.42	0.790000000001	AAA242.CD3.X22.Y10.tile.tissue.png	215	1	2000	215	73499a2a4603c7ec2172ae80ffe37b46	0	0	0	0	0	0	0	0	0	0	0	0	0	/home/dhl_ec/bnelissen/Slides/CD3_manuscript/CD3_slides/AAA242.CD3/AAA242.CD3.run1	255	0.7	0.06	0.7	0.06	-8.44947754665	-11.4325753167	2.85611908621	2.61610058398
0.0	152797.0	0.0	4447.0	152797.0	4000000.0	0.0	5.0	1.22	1.46	1.25	0.0600000000004	6.43	0.349999999999	0.73	0.200000000001	5.27	0.13	1.98	1.42	0.66	AAA242.CD3.X22.Y11.tile.tissue.png	216	1	2000	216	eb0233b6a3ee67c2788d037938e57b82	0	0	0	0	0	0	0	0	0	0	0	0	0	/home/dhl_ec/bnelissen/Slides/CD3_manuscript/CD3_slides/AAA242.CD3/AAA242.CD3.run1	255	0.7	0.06	0.7	0.06	0.0	-11.5821564164	2.0090446802	3.30489316602
0.0	2953476.0	0.0	18627.0	2953476.0	4000000.0	0.0	3.0	1.42	1.89	1.56	0.0500000000002	9.12	0.35	0.700000000001	0.1	6.99	0.23	2.1	1.43	0.52	AAA242.CD3.X22.Y12.tile.tissue.png	217	1	2000	217	f7acb472b41ab10879a2a42c78450af4	0	0	0	0	0	0	0	0	0	0	0	0	0	/home/dhl_ec/bnelissen/Slides/CD3_manuscript/CD3_slides/AAA242.CD3/AAA242.CD3.run1	255	0.7	0.06	0.7	0.06	0.0	-11.6451108147	2.26361903736	0.395630988281
0.0	3978260.0	0.0	9675.0	3978260.0	4000000.0	0.0	1.0	2.05	2.01	1.13	0.04	6.06	0.35	0.7	0.0600000000004	8.38	0.28	2.06	1.43	0.65	AAA242.CD3.X22.Y13.tile.tissue.png	218	1	2000	218	0b1a8e48801540b0b61940f0881c3f81	0	0	0	0	0	0	0	0	0	0	0	0	0	/home/dhl_ec/bnelissen/Slides/CD3_manuscript/CD3_slides/AAA242.CD3/AAA242.CD3.run1	255	0.7	0.06	0.7	0.06	-8.19533273769	-11.6402875026	1.70135826506	0.0617186669922
80.0	3047403.0	44.0	9956.0	3047403.0	4000000.0	1.0	1.0	1.38	2.62	1.18	0.0500000000002	6.67	0.36	0.69	0.0900000000001	8.0	0.299999999999	2.07	1.43	0.52	AAA242.CD3.X22.Y14.tile.tissue.png	219	1	2000	219	1f356f7deaa71f60e7ca9d7f6b587ebf	0	0	0	0	0	0	0	0	0	0	0	0	0	/home/dhl_ec/bnelissen/Slides/CD3_manuscript/CD3_slides/AAA242.CD3/AAA242.CD3.run1	255	0.7	0.06	0.7	0.06	-9.06648149832	-10.8337627508	2.19676885123	0.217226351563
0.0	66893.0	0.0	2075.0	66893.0	4000000.0	0.0	1.0	1.45	1.56	1.18	0.0500000000002	6.16	0.34	0.81	0.200000000001	5.25	0.12	1.95	1.44	0.49	AAA242.CD3.X22.Y15.tile.tissue.png	220	1	2000	220	a7b938e49f8cd012d1767d891a52ef3c	0	0	0	0	0	0	0	0	0	0	0	0	0	/home/dhl_ec/bnelissen/Slides/CD3_manuscript/CD3_slides/AAA242.CD3/AAA242.CD3.run1	255	0.7	0.06	0.7	0.06	0.0	-11.4741717043	2.86432483593	3.67301438867
0.0	0.0	0.0	0.0	0.0	2178000.0	0.0	0.0	0.63	2.08	0.64	0.0299999999997	3.27	0.16	0.48	0.11	2.32	0.0699999999997	1.04	0.78	0.18	AAA242.CD3.X22.Y19.tile.tissue.png	221	1	2000	221	0a2003a65b11633c38ed70b71a975876	0	0	0	0	0	0	0	0	0	0	0	0	0	/home/dhl_ec/bnelissen/Slides/CD3_manuscript/CD3_slides/AAA242.CD3/AAA242.CD3.run1	255	1.0	0.06	1.0	0.06	0.0	-11.210050862	0.0	1.95523582758
0.0	0.0	0.0	0.0	0.0	4000000.0	0.0	0.0	1.28	1.29	1.26	0.0599999999995	5.82	0.28	0.8	0.2	4.21	0.110000000001	1.96	1.44	0.49	AAA242.CD3.X22.Y7.tile.tissue.png	222	1	2000	222	4b7eb22c75f3ca92679c05c62120ffb9	0	0	0	0	0	0	0	0	0	0	0	0	0	/home/dhl_ec/bnelissen/Slides/CD3_manuscript/CD3_slides/AAA242.CD3/AAA242.CD3.run1	255	1.0	0.06	1.0	0.06	0.0	-10.8310907664	0.0	5.8046157426
0.0	2236019.0	0.0	15309.0	2236019.0	4000000.0	0.0	5.0	1.29	1.73	1.13	0.0500000000002	6.14	0.65	0.690000000001	0.13	7.18	0.21	2.07	1.43	0.57	AAA242.CD3.X22.Y8.tile.tissue.png	223	1	2000	223	630d66a2a77cbfe2520f84ed65b4da60	0	0	0	0	0	0	0	0	0	0	0	0	0	/home/dhl_ec/bnelissen/Slides/CD3_manuscript/CD3_slides/AAA242.CD3/AAA242.CD3.run1	255	0.7	0.06	0.7	0.06	-8.2228494726	-11.4994390109	3.07949061225	0.356085148437
328.0	1053118.0	100.0	20333.0	1053118.0	4000000.0	2.0	15.0	1.65	1.55	1.1	0.0500000000002	6.53	0.38	0.719999999999	0.17	6.72	0.24	2.07	1.42	0.69	AAA242.CD3.X22.Y9.tile.tissue.png	224	1	2000	224	b216297fae19796a605d3de76eb4de08	0	0	0	0	0	0	0	0	0	0	0	0	0	/home/dhl_ec/bnelissen/Slides/CD3_manuscript/CD3_slides/AAA242.CD3/AAA242.CD3.run1	255	0.7	0.06	0.7	0.06	-9.11248069939	-10.8636760973	2.29403481765	0.643526445313
0.0	366200.0	0.0	4057.0	366200.0	4000000.0	0.0	1.0	1.28	1.54	1.21	0.0499999999993	6.31	0.35	0.75	0.19	5.42	0.139999999999	1.97	1.43	0.52	AAA242.CD3.X23.Y11.tile.tissue.png	225	1	2000	225	e3b6d461271ca810b8ecb8fc813baefa	0	0	0	0	0	0	0	0	0	0	0	0	0	/home/dhl_ec/bnelissen/Slides/CD3_manuscript/CD3_slides/AAA242.CD3/AAA242.CD3.run1	255	0.7	0.06	0.7	0.06	0.0	-11.4639138276	3.13727368924	3.15286786768
592.0	3127939.0	166.0	15780.0	3127939.0	4000000.0	2.0	4.0	1.36	1.75	1.46	0.04	6.51	0.360000000001	0.71	0.0900000000001	8.14	0.309999999999	2.09	1.44	0.74	AAA242.CD3.X23.Y12.tile.tissue.png	226	1	2000	226	0568c3bbd73bd1ac57f06a826ef07d1f	0	0	0	0	0	0	0	0	0	0	0	0	0	/home/dhl_ec/bnelissen/Slides/CD3_manuscript/CD3_slides/AAA242.CD3/AAA242.CD3.run1	255	0.7	0.06	0.7	0.06	-9.04447196695	-11.3228859012	2.32170489396	0.316116851563
0.0	3527723.0	0.0	10159.0	3527723.0	4000000.0	0.0	2.0	1.56	2.36	1.19	0.0500000000002	6.5	0.35	0.69	0.0799999999999	7.24	0.259999999999	2.06	1.43	0.71	AAA242.CD3.X23.Y13.tile.tissue.png	227	1	2000	227	9994730b9bb33e6db840084a966a6b42	0	0	0	0	0	0	0	0	0	0	0	0	0	/home/dhl_ec/bnelissen/Slides/CD3_manuscript/CD3_slides/AAA242.CD3/AAA242.CD3.run1	255	0.7	0.06	0.7	0.06	0.0	-12.2217288526	1.43324164057	0.160761382812
0.0	385377.0	0.0	4054.0	385377.0	4000000.0	0.0	1.0	1.32	2.19	1.09	0.0599999999995	6.3	0.35	0.78	0.19	5.43	0.139999999999	1.98	1.42	0.56	AAA242.CD3.X23.Y14.tile.tissue.png	228	1	2000	228	5c7ed302d267fe4e5f7fa9c989f3990b	0	0	0	0	0	0	0	0	0	0	0	0	0	/home/dhl_ec/bnelissen/Slides/CD3_manuscript/CD3_slides/AAA242.CD3/AAA242.CD3.run1	255	0.7	0.06	0.7	0.06	0.0	-11.3418211579	2.35872291938	3.31061466162
0.0	2171.0	0.0	204.0	2171.0	2178000.0	0.0	1.0	0.92	1.08	0.71	0.0299999999997	3.42	0.19	0.46	0.110000000001	2.9	0.0700000000006	1.08	0.780000000001	0.2	AAA242.CD3.X23.Y19.tile.tissue.png	229	1	2000	229	b4b5154274ac1faa414df3c44c236ddf	0	0	0	0	0	0	0	0	0	0	0	0	0	/home/dhl_ec/bnelissen/Slides/CD3_manuscript/CD3_slides/AAA242.CD3/AAA242.CD3.run1	255	0.7	0.06	0.7	0.06	0.0	-11.9473001072	2.37324502138	1.27929301172
0.0	0.0	0.0	0.0	0.0	4000000.0	0.0	0.0	2.03	1.57	1.12	0.0599999999995	5.19	0.309999999999	0.879999999999	0.21	4.19	0.120000000001	1.9	1.42	0.48	AAA242.CD3.X23.Y8.tile.tissue.png	230	1	2000	230	0fc17bb9734ba09398542f7c9617eb4b	0	0	0	0	0	0	0	0	0	0	0	0	0	/home/dhl_ec/bnelissen/Slides/CD3_manuscript/CD3_slides/AAA242.CD3/AAA242.CD3.run1	255	1.0	0.06	1.0	0.06	0.0	0.0	0.0	6.5673065
0.0	0.0	0.0	0.0	0.0	4000000.0	0.0	0.0	1.08	1.43	1.09	0.0500000000002	5.43	0.280000000001	0.83	0.21	4.21	0.12	2.19	1.44	0.5	AAA242.CD3.X23.Y9.tile.tissue.png	231	1	2000	231	f4b29b768791688e08321b7c67d57336	0	0	0	0	0	0	0	0	0	0	0	0	0	/home/dhl_ec/bnelissen/Slides/CD3_manuscript/CD3_slides/AAA242.CD3/AAA242.CD3.run1	255	1.0	0.06	1.0	0.06	0.0	0.0	0.0	3.6367195
1273.0	351277.0	616.0	14802.0	351277.0	4000000.0	11.0	2.0	0.91	1.69	1.11	0.0599999999995	6.33	0.47	0.890000000001	0.190000000001	6.26	0.21	2.1	1.43	0.59	AAA242.CD3.X24.Y10.tile.tissue.png	232	1	2000	232	e73f443032192e0873756ec4afb75fbc	0	0	0	0	0	0	0	0	0	0	0	0	0	/home/dhl_ec/bnelissen/Slides/CD3_manuscript/CD3_slides/AAA242.CD3/AAA242.CD3.run1	255	0.7	0.06	0.7	0.06	-8.97520443565	-12.0539810378	6.35603478683	0.992015765625
286.0	653232.0	162.0	17930.0	653232.0	4000000.0	3.0	7.0	1.24	1.7	1.23	0.0599999999995	7.02	0.360000000001	0.69	0.179999999999	6.44	0.3	2.31	1.43	1.07	AAA242.CD3.X24.Y11.tile.tissue.png	233	1	2000	233	77abd729f5a171558ed4f6ac5cf6f52b	0	0	0	0	0	0	0	0	0	0	0	0	0	/home/dhl_ec/bnelissen/Slides/CD3_manuscript/CD3_slides/AAA242.CD3/AAA242.CD3.run1	255	0.7	0.06	0.7	0.06	-9.03301829016	-11.3539261226	3.57280539681	0.485918363281
0.0	2651924.0	0.0	9952.0	2651924.0	4000000.0	0.0	3.0	1.37	1.83	1.56	0.04	8.87	0.35	0.7	0.11	6.77	0.23	2.09	1.43	0.539999999999	AAA242.CD3.X24.Y12.tile.tissue.png	234	1	2000	234	40f309a75eae59c16580dce856012c35	0	0	0	0	0	0	0	0	0	0	0	0	0	/home/dhl_ec/bnelissen/Slides/CD3_manuscript/CD3_slides/AAA242.CD3/AAA242.CD3.run1	255	0.7	0.06	0.7	0.06	0.0	-11.1765181019	1.68499530907	0.229673175781
0.0	698161.0	0.0	4699.0	698161.0	4000000.0	0.0	1.0	1.54	1.37	1.06	0.0600000000004	6.47	0.349999999999	0.77	0.179999999999	5.57	0.150000000001	2.01	1.43	0.570000000001	AAA242.CD3.X24.Y13.tile.tissue.png	235	1	2000	235	2332c8d4ceef52bebe4e60881fc63cfb	0	0	0	0	0	0	0	0	0	0	0	0	0	/home/dhl_ec/bnelissen/Slides/CD3_manuscript/CD3_slides/AAA242.CD3/AAA242.CD3.run1	255	0.7	0.06	0.7	0.06	0.0	-10.7635846283	1.07677625576	2.31899061133
0.0	0.0	0.0	0.0	0.0	4000000.0	0.0	0.0	1.26	1.49	1.11	0.0600000000004	5.21	0.28	0.840000000001	0.21	4.23	0.12	1.9	1.42	0.53	AAA242.CD3.X24.Y14.tile.tissue.png	236	1	2000	236	0b6c485bb9bca4e9e0ccc9e14d94d993	0	0	0	0	0	0	0	0	0	0	0	0	0	/home/dhl_ec/bnelissen/Slides/CD3_manuscript/CD3_slides/AAA242.CD3/AAA242.CD3.run1	255	1.0	0.06	1.0	0.06	0.0	0.0	0.0	4.13642475
0.0	0.0	0.0	0.0	0.0	2178000.0	0.0	0.0	1.01	1.15	0.860000000001	0.0300000000007	2.91	0.16	0.450000000001	0.110000000001	2.34	0.0699999999997	1.04	0.77	0.18	AAA242.CD3.X24.Y19.tile.tissue.png	237	1	2000	237	2d8144b5a986932b183fdd854c101550	0	0	0	0	0	0	0	0	0	0	0	0	0	/home/dhl_ec/bnelissen/Slides/CD3_manuscript/CD3_slides/AAA242.CD3/AAA242.CD3.run1	255	1.0	0.06	1.0	0.06	0.0	0.0	0.0	2.90942217631
0.0	0.0	0.0	0.0	0.0	4000000.0	0.0	0.0	1.24	1.19	1.14	0.0599999999995	5.18	0.28	0.83	0.21	4.22	0.120000000001	1.89	1.42	0.500000000001	AAA242.CD3.X24.Y8.tile.tissue.png	238	1	2000	238	f7389655405bf63959c8abdee61a1464	0	0	0	0	0	0	0	0	0	0	0	0	0	/home/dhl_ec/bnelissen/Slides/CD3_manuscript/CD3_slides/AAA242.CD3/AAA242.CD3.run1	255	1.0	0.06	1.0	0.06	0.0	0.0	0.0	5.907413
785.0	130613.0	249.0	4728.0	130613.0	4000000.0	5.0	1.0	1.53	1.45	1.27	0.0500000000002	6.39	0.39	0.76	0.2	6.14	0.200000000001	2.04	1.43	0.53	AAA242.CD3.X24.Y9.tile.tissue.png	239	1	2000	239	5f48adf848b16c6b1f58df644ea105eb	0	0	0	0	0	0	0	0	0	0	0	0	0	/home/dhl_ec/bnelissen/Slides/CD3_manuscript/CD3_slides/AAA242.CD3/AAA242.CD3.run1	255	0.7	0.06	0.7	0.06	-9.44233207271	-12.1297629045	6.09088761017	1.6733429082
64.0	19582.0	39.0	1134.0	19582.0	4000000.0	1.0	2.0	1.22	1.36	1.12	0.0599999999995	6.26	0.35	0.8	0.2	6.02	0.2	1.95	1.44	0.5	AAA242.CD3.X25.Y10.tile.tissue.png	240	1	2000	240	794996994e8d3642e6a7c22c4f89ce1d	0	0	0	0	0	0	0	0	0	0	0	0	0	/home/dhl_ec/bnelissen/Slides/CD3_manuscript/CD3_slides/AAA242.CD3/AAA242.CD3.run1	255	0.7	0.06	0.7	0.06	-8.54588516845	-12.2645899371	6.27829013679	1.95382346704
0.0	1632154.0	0.0	15137.0	1632154.0	4000000.0	0.0	6.0	1.4	1.82	1.59	0.0500000000002	6.4	0.37	0.690000000001	0.15	6.79	0.19	2.08	1.44	0.530000000001	AAA242.CD3.X25.Y11.tile.tissue.png	241	1	2000	241	888c87b278041d9ed065920447c2d0ce	0	0	0	0	0	0	0	0	0	0	0	0	0	/home/dhl_ec/bnelissen/Slides/CD3_manuscript/CD3_slides/AAA242.CD3/AAA242.CD3.run1	255	0.7	0.06	0.7	0.06	-9.18590447838	-11.0125491804	2.53804821018	0.537397945312
0.0	1656081.0	0.0	17280.0	1656081.0	4000000.0	0.0	4.0	1.55	1.56	1.19	0.04	6.64	0.38	0.690000000001	0.14	6.13	0.190000000001	2.1	1.43	0.61	AAA242.CD3.X25.Y12.tile.tissue.png	242	1	2000	242	2a4bec0c03183333c4c187fd5b21aa02	0	0	0	0	0	0	0	0	0	0	0	0	0	/home/dhl_ec/bnelissen/Slides/CD3_manuscript/CD3_slides/AAA242.CD3/AAA242.CD3.run1	255	0.7	0.06	0.7	0.06	0.0	-11.0757262335	1.91239815565	0.215484871094
0.0	0.0	0.0	0.0	0.0	4000000.0	0.0	0.0	1.38	1.24	1.15	0.0500000000002	5.2	0.29	0.809999999999	0.2	4.18	0.11	1.9	1.44	0.47	AAA242.CD3.X25.Y13.tile.tissue.png	243	1	2000	243	21f730d61352e3011e08b9a75758ada8	0	0	0	0	0	0	0	0	0	0	0	0	0	/home/dhl_ec/bnelissen/Slides/CD3_manuscript/CD3_slides/AAA242.CD3/AAA242.CD3.run1	255	1.0	0.06	1.0	0.06	0.0	0.0	0.0	7.6988545
0.0	1814.0	0.0	191.0	1814.0	2178000.0	0.0	1.0	0.860000000001	1.16	0.81	0.0299999999997	3.45	0.19	0.469999999999	0.110000000001	2.88	0.0699999999997	1.08	0.77	0.18	AAA242.CD3.X25.Y19.tile.tissue.png	244	1	2000	244	de358b954e9bd94f612f8816ab84c968	0	0	0	0	0	0	0	0	0	0	0	0	0	/home/dhl_ec/bnelissen/Slides/CD3_manuscript/CD3_slides/AAA242.CD3/AAA242.CD3.run1	255	0.7	0.06	0.7	0.06	0.0	-12.1808921419	6.4782168421	0.988090939356
257.0	52759.0	102.0	1980.0	52759.0	4000000.0	2.0	1.0	2.44	1.23	1.14	0.0600000000004	6.22	0.349999999999	0.840000000001	0.2	6.04	0.2	1.98	1.43	0.48	AAA242.CD3.X25.Y8.tile.tissue.png	245	1	2000	245	b8f973b8e64a8e5cdcefcfee23d209ef	0	0	0	0	0	0	0	0	0	0	0	0	0	/home/dhl_ec/bnelissen/Slides/CD3_manuscript/CD3_slides/AAA242.CD3/AAA242.CD3.run1	255	0.7	0.06	0.7	0.06	-8.3035315847	-12.1934463518	5.85831153012	0.66712648291
109.0	239901.0	82.0	7404.0	239901.0	4000000.0	2.0	2.0	1.59	1.27	1.14	0.0500000000002	6.39	0.35	0.8	0.200000000001	6.16	0.21	2.08	1.43	0.47	AAA242.CD3.X25.Y9.tile.tissue.png	246	1	2000	246	6a2de6cd2cf31d35d937c2506724521d	0	0	0	0	0	0	0	0	0	0	0	0	0	/home/dhl_ec/bnelissen/Slides/CD3_manuscript/CD3_slides/AAA242.CD3/AAA242.CD3.run1	255	0.7	0.06	0.7	0.06	-8.57597434275	-12.1747648479	4.63533926169	1.72465828711
0.0	0.0	0.0	0.0	0.0	4000000.0	0.0	0.0	1.09	2.35	1.4	0.0499999999993	5.23	0.28	0.83	0.21	4.22	0.110000000001	1.89	1.43	0.580000000001	AAA242.CD3.X26.Y11.tile.tissue.png	247	1	2000	247	2148fc450eb557998d930536568cc106	0	0	0	0	0	0	0	0	0	0	0	0	0	/home/dhl_ec/bnelissen/Slides/CD3_manuscript/CD3_slides/AAA242.CD3/AAA242.CD3.run1	255	1.0	0.06	1.0	0.06	0.0	0.0	0.0	5.851589
0.0	39284.0	0.0	1869.0	39284.0	4000000.0	0.0	4.0	1.13	1.44	1.38	0.0500000000002	6.26	0.35	0.79	0.21	5.21	0.12	1.98	1.42	0.44	AAA242.CD3.X26.Y12.tile.tissue.png	248	1	2000	248	df4618a88d63a9732e6f8128e95c5855	0	0	0	0	0	0	0	0	0	0	0	0	0	/home/dhl_ec/bnelissen/Slides/CD3_manuscript/CD3_slides/AAA242.CD3/AAA242.CD3.run1	255	0.7	0.06	0.7	0.06	0.0	-11.9049243375	3.14844247181	3.93862919055
0.0	0.0	0.0	0.0	0.0	4000000.0	0.0	0.0	2.43	1.13	1.08	0.0600000000004	5.19	0.309999999999	0.879999999999	0.2	4.22	0.12	1.9	1.42	0.440000000001	AAA242.CD3.X26.Y13.tile.tissue.png	249	1	2000	249	21fccf1a83537b1adc86fcc63b7dbd2f	0	0	0	0	0	0	0	0	0	0	0	0	0	/home/dhl_ec/bnelissen/Slides/CD3_manuscript/CD3_slides/AAA242.CD3/AAA242.CD3.run1	255	1.0	0.06	1.0	0.06	0.0	0.0	0.0	3.93896025
0.0	0.0	0.0	0.0	0.0	2178000.0	0.0	0.0	0.93	1.14	0.75	0.0300000000007	2.87	0.150000000001	0.45	0.12	2.34	0.0600000000004	1.05	0.77	0.179999999999	AAA242.CD3.X26.Y19.tile.tissue.png	250	1	2000	250	5e641e3b719cede6715b8f8c0a44cc9d	0	0	0	0	0	0	0	0	0	0	0	0	0	/home/dhl_ec/bnelissen/Slides/CD3_manuscript/CD3_slides/AAA242.CD3/AAA242.CD3.run1	255	1.0	0.06	1.0	0.06	0.0	0.0	0.0	3.96947245179
0.0	3975508.0	0.0	10231.0	3975508.0	4000000.0	0.0	1.0	1.63	1.73	1.07	0.0500000000002	5.96	0.35	0.690000000001	0.0600000000004	7.54	0.27	2.06	1.43	0.55	AAA242.CD3.X3.Y10.tile.tissue.png	251	1	2000	251	d982ad385f13bd342cd6aecfe597f3c1	0	0	0	0	0	0	0	0	0	0	0	0	0	/home/dhl_ec/bnelissen/Slides/CD3_manuscript/CD3_slides/AAA242.CD3/AAA242.CD3.run1	255	0.7	0.06	0.7	0.06	0.0	-11.5118405037	2.53574863892	0.0946866484375
0.0	221022.0	0.0	7203.0	221022.0	4000000.0	0.0	3.0	1.37	2.09	1.09	0.0499999999993	6.22	0.35	0.77	0.200000000001	5.31	0.139999999999	1.97	1.44	0.54	AAA242.CD3.X3.Y11.tile.tissue.png	252	1	2000	252	ac4633cdbea34ca67de45d506ce04f4f	0	0	0	0	0	0	0	0	0	0	0	0	0	/home/dhl_ec/bnelissen/Slides/CD3_manuscript/CD3_slides/AAA242.CD3/AAA242.CD3.run1	255	0.7	0.06	0.7	0.06	0.0	-11.5502949559	2.49094066428	3.14508492725
0.0	425961.0	0.0	9081.0	425961.0	4000000.0	0.0	4.0	1.2	1.64	1.07	0.0600000000004	6.27	0.35	0.759999999999	0.190000000001	5.72	0.14	1.99	1.43	0.98	AAA242.CD3.X3.Y3.tile.tissue.png	253	1	2000	253	01949fa2a87a5078fb602598c5d4c149	0	0	0	0	0	0	0	0	0	0	0	0	0	/home/dhl_ec/bnelissen/Slides/CD3_manuscript/CD3_slides/AAA242.CD3/AAA242.CD3.run1	255	0.7	0.06	0.7	0.06	0.0	-11.3560982716	2.43896110794	2.79689610596
0.0	1780094.0	0.0	28427.0	1780094.0	4000000.0	0.0	12.0	1.8	1.56	1.05	0.0499999999993	6.16	0.36	0.69	0.14	6.23	0.19	2.13	1.43	0.780000000001	AAA242.CD3.X3.Y4.tile.tissue.png	254	1	2000	254	a279510a75de1842bb5acc5a71d64e42	0	0	0	0	0	0	0	0	0	0	0	0	0	/home/dhl_ec/bnelissen/Slides/CD3_manuscript/CD3_slides/AAA242.CD3/AAA242.CD3.run1	255	0.7	0.06	0.7	0.06	0.0	-11.2541606112	2.3361453103	0.538822810547
0.0	1859853.0	0.0	20381.0	1859853.0	4000000.0	0.0	5.0	2.16	1.68	1.3	0.0500000000002	6.18	0.36	0.7	0.139999999999	6.89	0.190000000001	2.1	1.43	0.660000000001	AAA242.CD3.X3.Y5.tile.tissue.png	255	1	2000	255	ef717de30b5ca5121e21a6984b67718b	0	0	0	0	0	0	0	0	0	0	0	0	0	/home/dhl_ec/bnelissen/Slides/CD3_manuscript/CD3_slides/AAA242.CD3/AAA242.CD3.run1	255	0.7	0.06	0.7	0.06	-8.05312275113	-11.1881284702	3.38368758918	0.498317720703
0.0	3995916.0	0.0	8243.0	3995916.0	4000000.0	0.0	1.0	1.69	2.33	1.29	0.0500000000002	6.0	0.349999999999	0.7	0.0600000000004	8.35	0.27	2.05	1.43	0.55	AAA242.CD3.X3.Y6.tile.tissue.png	256	1	2000	256	20d3de505cb61bfb86728df40b1f2c44	0	0	0	0	0	0	0	0	0	0	0	0	0	/home/dhl_ec/bnelissen/Slides/CD3_manuscript/CD3_slides/AAA242.CD3/AAA242.CD3.run1	255	0.7	0.06	0.7	0.06	-7.04230108852	-11.3180660467	1.1152580543	0.0471781295166
0.0	3997556.0	0.0	8265.0	3997556.0	4000000.0	0.0	1.0	2.48	1.95	1.53	0.04	7.1	0.35	0.7	0.0599999999995	7.58	0.27	2.05	1.43	0.56	AAA242.CD3.X3.Y7.tile.tissue.png	257	1	2000	257	ca0d3e628fbd186c6a66a59ad67a107e	0	0	0	0	0	0	0	0	0	0	0	0	0	/home/dhl_ec/bnelissen/Slides/CD3_manuscript/CD3_slides/AAA242.CD3/AAA242.CD3.run1	255	0.7	0.06	0.7	0.06	0.0	-11.8915930335	2.08423284127	0.0715412583008
0.0	3994224.0	0.0	8609.0	3994224.0	4000000.0	0.0	1.0	1.65	1.83	1.06	0.0499999999993	5.94	0.34	0.73	0.0499999999993	8.4	0.27	2.06	1.43	0.57	AAA242.CD3.X3.Y8.tile.tissue.png	258	1	2000	258	34c41d2ad4d9241ffd35de57c2fc5bbd	0	0	0	0	0	0	0	0	0	0	0	0	0	/home/dhl_ec/bnelissen/Slides/CD3_manuscript/CD3_slides/AAA242.CD3/AAA242.CD3.run1	255	0.7	0.06	0.7	0.06	-7.636801639	-11.8193013386	2.25484299595	0.0791361982422
0.0	3996923.0	0.0	8402.0	3996923.0	4000000.0	0.0	1.0	1.65	1.54	1.07	0.04	5.93	0.58	0.76	0.0599999999995	8.38	0.27	2.04	1.43	0.52	AAA242.CD3.X3.Y9.tile.tissue.png	259	1	2000	259	de24add14ab344acee5730e43a5a10ee	0	0	0	0	0	0	0	0	0	0	0	0	0	/home/dhl_ec/bnelissen/Slides/CD3_manuscript/CD3_slides/AAA242.CD3/AAA242.CD3.run1	255	0.7	0.06	0.7	0.06	-7.52457018952	-11.4834003159	2.20842658876	0.0783038515625
177.0	3974446.0	61.0	10296.0	3974446.0	4000000.0	1.0	1.0	2.35	1.69	1.49	0.04	6.01	0.35	0.7	0.0599999999995	8.81	0.349999999999	2.06	1.43	0.849999999999	AAA242.CD3.X4.Y10.tile.tissue.png	260	1	2000	260	d21b355166a54915e2c557ac43473e42	0	0	0	0	0	0	0	0	0	0	0	0	0	/home/dhl_ec/bnelissen/Slides/CD3_manuscript/CD3_slides/AAA242.CD3/AAA242.CD3.run1	255	0.7	0.06	0.7	0.06	-9.43509239545	-11.0154162618	3.01831144986	0.0592868149414
0.0	1735321.0	0.0	11112.0	1735321.0	4000000.0	0.0	2.0	1.43	2.14	1.06	0.0600000000004	6.13	0.349999999999	0.72	0.139999999999	6.21	0.19	2.03	1.44	0.49	AAA242.CD3.X4.Y11.tile.tissue.png	261	1	2000	261	4716d8ca8f3a1907674f6ad41407c68d	0	0	0	0	0	0	0	0	0	0	0	0	0	/home/dhl_ec/bnelissen/Slides/CD3_manuscript/CD3_slides/AAA242.CD3/AAA242.CD3.run1	255	0.7	0.06	0.7	0.06	0.0	-11.4665863946	3.58347274078	2.06332872852
0.0	1280275.0	0.0	17640.0	1280275.0	4000000.0	0.0	3.0	1.49	1.94	1.41	0.0599999999995	6.4	0.36	0.72	0.16	5.96	0.18	2.03	1.43	0.75	AAA242.CD3.X4.Y3.tile.tissue.png	262	1	2000	262	9914731277e9dcd8036f4a640d5295be	0	0	0	0	0	0	0	0	0	0	0	0	0	/home/dhl_ec/bnelissen/Slides/CD3_manuscript/CD3_slides/AAA242.CD3/AAA242.CD3.run1	255	0.7	0.06	0.7	0.06	0.0	-11.4327828773	2.96550643416	1.99528203516
0.0	2959073.0	0.0	31205.0	2959073.0	4000000.0	0.0	20.0	1.99	1.86	1.2	0.0499999999993	11.42	0.360000000001	0.69	0.1	7.73	0.24	2.12	1.43	0.869999999999	AAA242.CD3.X4.Y4.tile.tissue.png	263	1	2000	263	320e2e2211338200684d50704d47b568	0	0	0	0	0	0	0	0	0	0	0	0	0	/home/dhl_ec/bnelissen/Slides/CD3_manuscript/CD3_slides/AAA242.CD3/AAA242.CD3.run1	255	0.7	0.06	0.7	0.06	-6.69348655212	-11.406902862	2.57737659768	0.398894695312
0.0	3459729.0	0.0	25951.0	3459729.0	4000000.0	0.0	14.0	1.52	1.6	1.2	0.0500000000002	8.7	0.46	0.860000000001	0.0799999999999	8.07	0.26	2.14	1.45	0.66	AAA242.CD3.X4.Y5.tile.tissue.png	264	1	2000	264	18be4f66b36f33ce67faa582b853a2ec	0	0	0	0	0	0	0	0	0	0	0	0	0	/home/dhl_ec/bnelissen/Slides/CD3_manuscript/CD3_slides/AAA242.CD3/AAA242.CD3.run1	255	0.7	0.06	0.7	0.06	-8.62684348239	-11.9292818758	1.84548528536	0.203152960937
57.0	3987822.0	31.0	9530.0	3987822.0	4000000.0	1.0	1.0	1.5	1.8	1.1	0.0400000000009	6.01	0.349999999999	0.69	0.0600000000004	8.74	0.339999999999	2.06	1.43	0.51	AAA242.CD3.X4.Y6.tile.tissue.png	265	1	2000	265	853b9a0f322f585a0c68563efe2e1c4a	0	0	0	0	0	0	0	0	0	0	0	0	0	/home/dhl_ec/bnelissen/Slides/CD3_manuscript/CD3_slides/AAA242.CD3/AAA242.CD3.run1	255	0.7	0.06	0.7	0.06	-9.02995187133	-11.2957083436	1.71640569614	0.0491811877441
0.0	3987112.0	0.0	9347.0	3987112.0	4000000.0	0.0	1.0	1.64	1.99	1.13	0.0500000000002	6.9	0.360000000001	0.73	0.0499999999993	8.48	0.27	2.1	1.46	0.669999999999	AAA242.CD3.X4.Y7.tile.tissue.png	266	1	2000	266	20aa6473a46edfa8133918a74966eb50	0	0	0	0	0	0	0	0	0	0	0	0	0	/home/dhl_ec/bnelissen/Slides/CD3_manuscript/CD3_slides/AAA242.CD3/AAA242.CD3.run1	255	0.7	0.06	0.7	0.06	-8.41893336044	-11.6745169121	2.13155138083	0.0663391953125
0.0	3994862.0	0.0	8666.0	3994862.0	4000000.0	0.0	1.0	1.68	1.69	1.46	0.0499999999993	6.91	0.52	0.809999999999	0.0500000000002	8.44	0.27	2.06	1.43	0.540000000001	AAA242.CD3.X4.Y8.tile.tissue.png	267	1	2000	267	eebd573646defacfffa815e9af48ef91	0	0	0	0	0	0	0	0	0	0	0	0	0	/home/dhl_ec/bnelissen/Slides/CD3_manuscript/CD3_slides/AAA242.CD3/AAA242.CD3.run1	255	0.7	0.06	0.7	0.06	-8.84921164135	-11.4850434481	2.67268210289	0.0736413837891
0.0	3997229.0	0.0	8484.0	3997229.0	4000000.0	0.0	1.0	1.66	1.71	1.49	0.0499999999993	5.94	0.35	0.690000000001	0.0500000000002	8.38	0.27	2.03	1.44	0.710000000001	AAA242.CD3.X4.Y9.tile.tissue.png	268	1	2000	268	094a82d63d3e0993e77eef57599a9dc0	0	0	0	0	0	0	0	0	0	0	0	0	0	/home/dhl_ec/bnelissen/Slides/CD3_manuscript/CD3_slides/AAA242.CD3/AAA242.CD3.run1	255	0.7	0.06	0.7	0.06	-8.05373622255	-11.5300587129	2.20119763551	0.0387313842773
0.0	3982791.0	0.0	9161.0	3982791.0	4000000.0	0.0	1.0	1.41	2.03	1.12	0.0500000000002	6.01	0.360000000001	0.700000000001	0.0600000000004	7.71	0.27	2.08	1.43	0.639999999999	AAA242.CD3.X5.Y10.tile.tissue.png	269	1	2000	269	ff92f3ae8331f9ed71faf0ef3b1c59ac	0	0	0	0	0	0	0	0	0	0	0	0	0	/home/dhl_ec/bnelissen/Slides/CD3_manuscript/CD3_slides/AAA242.CD3/AAA242.CD3.run1	255	0.7	0.06	0.7	0.06	0.0	-11.6439436064	2.47975678362	0.07028946875
0.0	3783659.0	0.0	11051.0	3783659.0	4000000.0	0.0	3.0	1.58	1.81	1.12	0.0500000000002	11.74	0.35	0.690000000001	0.0599999999995	8.27	0.27	2.08	1.43	0.81	AAA242.CD3.X5.Y11.tile.tissue.png	270	1	2000	270	175fcd22b8628bb38e31c379eb8ac722	0	0	0	0	0	0	0	0	0	0	0	0	0	/home/dhl_ec/bnelissen/Slides/CD3_manuscript/CD3_slides/AAA242.CD3/AAA242.CD3.run1	255	0.7	0.06	0.7	0.06	-9.10675286744	-10.7881860434	2.86133430146	0.228493996094
0.0	650333.0	0.0	8794.0	650333.0	4000000.0	0.0	5.0	1.1	1.2	1.48	0.0500000000002	7.03	0.35	0.759999999999	0.179999999999	5.59	0.15	2.01	1.43	0.52	AAA242.CD3.X5.Y12.tile.tissue.png	271	1	2000	271	d865439569653d53752b373b29511aeb	0	0	0	0	0	0	0	0	0	0	0	0	0	/home/dhl_ec/bnelissen/Slides/CD3_manuscript/CD3_slides/AAA242.CD3/AAA242.CD3.run1	255	0.7	0.06	0.7	0.06	0.0	-11.5260129204	4.22986762166	2.53589581543
0.0	715643.0	0.0	13689.0	715643.0	4000000.0	0.0	5.0	1.21	1.56	1.15	0.0500000000002	7.12	0.48	0.900000000001	0.18	6.17	0.15	2.01	1.42	0.619999999999	AAA242.CD3.X5.Y3.tile.tissue.png	272	1	2000	272	c286376edda328da47f29a4c525820d1	0	0	0	0	0	0	0	0	0	0	0	0	0	/home/dhl_ec/bnelissen/Slides/CD3_manuscript/CD3_slides/AAA242.CD3/AAA242.CD3.run1	255	0.7	0.06	0.7	0.06	-8.0242818498	-11.4335028419	2.38827620314	2.86808378027
0.0	3896922.0	0.0	13778.0	3896922.0	4000000.0	0.0	1.0	1.53	1.85	1.1	0.0500000000002	6.05	0.49	0.830000000001	0.0699999999997	8.37	0.27	2.07	1.43	0.519999999999	AAA242.CD3.X5.Y4.tile.tissue.png	273	1	2000	273	4b6a72d9a58ae695afa166055fc8913c	0	0	0	0	0	0	0	0	0	0	0	0	0	/home/dhl_ec/bnelissen/Slides/CD3_manuscript/CD3_slides/AAA242.CD3/AAA242.CD3.run1	255	0.7	0.06	0.7	0.06	-8.46805273389	-11.742580775	1.48451459331	0.0854818867187
69.0	3999954.0	36.0	8004.0	3999954.0	4000000.0	1.0	1.0	1.37	1.83	1.11	0.0500000000002	5.91	0.35	0.7	0.0500000000002	8.82	0.35	2.06	1.42	0.58	AAA242.CD3.X5.Y5.tile.tissue.png	274	1	2000	274	b622d4e2ab119bda224185e802022371	0	0	0	0	0	0	0	0	0	0	0	0	0	/home/dhl_ec/bnelissen/Slides/CD3_manuscript/CD3_slides/AAA242.CD3/AAA242.CD3.run1	255	0.7	0.06	0.7	0.06	-8.73268183346	-11.498284915	0.94321536653	0.0664723845215
3126.0	3999970.0	1356.0	8008.0	3999970.0	4000000.0	27.0	1.0	2.28	1.67	1.19	0.04	6.19	0.55	0.76	0.0600000000004	8.77	0.35	2.04	1.43	0.54	AAA242.CD3.X5.Y6.tile.tissue.png	275	1	2000	275	eee2fee027771088c8cff47ebdcca57c	0	0	0	0	0	0	0	0	0	0	0	0	0	/home/dhl_ec/bnelissen/Slides/CD3_manuscript/CD3_slides/AAA242.CD3/AAA242.CD3.run1	255	0.7	0.06	0.7	0.06	-8.74002465034	-11.4055861909	0.80367557101	0.0857874198465
0.0	4000000.0	0.0	7996.0	4000000.0	4000000.0	0.0	1.0	1.25	1.56	1.18	0.0500000000002	5.82	0.48	0.75	0.0500000000002	8.39	0.27	2.05	1.43	0.52	AAA242.CD3.X5.Y7.tile.tissue.png	276	1	2000	276	a5925f4f1a68bcd3cf06fd7925278a02	0	0	0	0	0	0	0	0	0	0	0	0	0	/home/dhl_ec/bnelissen/Slides/CD3_manuscript/CD3_slides/AAA242.CD3/AAA242.CD3.run1	255	0.7	0.06	0.7	0.06	-7.94251155275	-10.3800899495	0.572848628769	0.0253486274571
0.0	3999988.0	0.0	8000.0	3999988.0	4000000.0	0.0	1.0	1.68	1.64	1.51	0.04	5.92	0.35	0.700000000001	0.0600000000004	8.38	0.280000000001	2.05	1.43	0.59	AAA242.CD3.X5.Y8.tile.tissue.png	277	1	2000	277	a0dbd0dab45d39e9d8b89a08ac071673	0	0	0	0	0	0	0	0	0	0	0	0	0	/home/dhl_ec/bnelissen/Slides/CD3_manuscript/CD3_slides/AAA242.CD3/AAA242.CD3.run1	255	0.7	0.06	0.7	0.06	-7.81436787738	-11.2048620419	1.25336976872	0.0238044737606
0.0	4000000.0	0.0	7996.0	4000000.0	4000000.0	0.0	1.0	1.5	1.52	1.09	0.0500000000002	5.8	0.28	0.7	0.0500000000002	8.38	0.27	2.04	1.43	1.34	AAA242.CD3.X5.Y9.tile.tissue.png	278	1	2000	278	d936aba507d4edf485f40a59ba039623	0	0	0	0	0	0	0	0	0	0	0	0	0	/home/dhl_ec/bnelissen/Slides/CD3_manuscript/CD3_slides/AAA242.CD3/AAA242.CD3.run1	255	0.7	0.06	0.7	0.06	-7.76386199126	-11.4833243079	1.34787750273	0.0256281289864
0.0	3992502.0	0.0	8777.0	3992502.0	4000000.0	0.0	1.0	1.86	2.53	1.16	0.04	6.08	0.53	0.790000000001	0.0600000000004	8.47	0.27	2.06	1.45	1.09	AAA242.CD3.X6.Y10.tile.tissue.png	279	1	2000	279	878465df73b854656cf5d093d924ffb5	0	0	0	0	0	0	0	0	0	0	0	0	0	/home/dhl_ec/bnelissen/Slides/CD3_manuscript/CD3_slides/AAA242.CD3/AAA242.CD3.run1	255	0.7	0.06	0.7	0.06	-7.64383534216	-11.1021948644	1.7758464522	0.0458097353516
67.0	3982838.0	34.0	9837.0	3982838.0	4000000.0	1.0	1.0	2.09	2.77	1.09	0.0500000000002	6.03	0.35	0.699999999999	0.0600000000004	8.77	0.34	2.08	1.44	1.05	AAA242.CD3.X6.Y11.tile.tissue.png	280	1	2000	280	001f925aa9ced5c3b04f3778bd959558	0	0	0	0	0	0	0	0	0	0	0	0	0	/home/dhl_ec/bnelissen/Slides/CD3_manuscript/CD3_slides/AAA242.CD3/AAA242.CD3.run1	255	0.7	0.06	0.7	0.06	-8.89171537899	-11.0167131049	2.5665664626	0.072160765625
0.0	2845285.0	0.0	14280.0	2845285.0	4000000.0	0.0	5.0	2.12	2.33	1.21	0.0600000000004	8.35	0.360000000001	0.71	0.11	6.92	0.24	2.09	1.43	0.85	AAA242.CD3.X6.Y12.tile.tissue.png	281	1	2000	281	3d43cd4319a704361de17a2cb9ca5619	0	0	0	0	0	0	0	0	0	0	0	0	0	/home/dhl_ec/bnelissen/Slides/CD3_manuscript/CD3_slides/AAA242.CD3/AAA242.CD3.run1	255	0.7	0.06	0.7	0.06	0.0	-11.2372648584	3.01570246917	0.662657792969
0.0	123824.0	0.0	2325.0	123824.0	4000000.0	0.0	1.0	1.98	1.68	1.06	0.0500000000002	6.1	0.360000000001	0.83	0.2	5.28	0.13	1.95	1.42	0.45	AAA242.CD3.X6.Y13.tile.tissue.png	282	1	2000	282	98510c149ea3e56a9c4ecac9f007c915	0	0	0	0	0	0	0	0	0	0	0	0	0	/home/dhl_ec/bnelissen/Slides/CD3_manuscript/CD3_slides/AAA242.CD3/AAA242.CD3.run1	255	0.7	0.06	0.7	0.06	0.0	-11.2174230068	2.71330981878	1.65739483081
0.0	462239.0	0.0	13787.0	462239.0	4000000.0	0.0	10.0	1.41	1.44	1.55	0.0599999999995	7.07	0.36	0.75	0.190000000001	5.47	0.14	1.99	1.44	0.92	AAA242.CD3.X6.Y3.tile.tissue.png	283	1	2000	283	cba6f558b6f9a9bcfd6a53a36db0d41b	0	0	0	0	0	0	0	0	0	0	0	0	0	/home/dhl_ec/bnelissen/Slides/CD3_manuscript/CD3_slides/AAA242.CD3/AAA242.CD3.run1	255	0.7	0.06	0.7	0.06	0.0	-11.4211260686	2.78083415722	3.06227197803
0.0	3535898.0	0.0	15346.0	3535898.0	4000000.0	0.0	4.0	1.82	1.76	1.05	0.0500000000002	6.35	0.360000000001	0.710000000001	0.0700000000006	8.12	0.33	2.29	1.43	0.530000000001	AAA242.CD3.X6.Y4.tile.tissue.png	284	1	2000	284	75039cf376044d180b294684b9b7c636	0	0	0	0	0	0	0	0	0	0	0	0	0	/home/dhl_ec/bnelissen/Slides/CD3_manuscript/CD3_slides/AAA242.CD3/AAA242.CD3.run1	255	0.7	0.06	0.7	0.06	-7.27203898535	-11.5512118935	1.59557105446	0.1773916875
0.0	3984118.0	0.0	8929.0	3984118.0	4000000.0	0.0	1.0	1.41	1.2	1.13	0.0499999999993	6.0	0.349999999999	0.690000000001	0.0599999999995	8.38	0.280000000001	2.04	1.43	1.02	AAA242.CD3.X6.Y5.tile.tissue.png	285	1	2000	285	cc2f48ea1176e1fec3423c8a6fc55058	0	0	0	0	0	0	0	0	0	0	0	0	0	/home/dhl_ec/bnelissen/Slides/CD3_manuscript/CD3_slides/AAA242.CD3/AAA242.CD3.run1	255	0.7	0.06	0.7	0.06	-8.58390543189	-11.8060363493	1.24758395503	0.058054420166
2458.0	3056722.0	1163.0	12729.0	3056722.0	4000000.0	25.0	1.0	2.01	2.12	1.07	0.04	6.42	0.37	0.69	0.0900000000001	8.19	0.320000000001	2.06	1.43	0.539999999999	AAA242.CD3.X6.Y6.tile.tissue.png	286	1	2000	286	3a758fbed70f452136b1993eaa6b8407	0	0	0	0	0	0	0	0	0	0	0	0	0	/home/dhl_ec/bnelissen/Slides/CD3_manuscript/CD3_slides/AAA242.CD3/AAA242.CD3.run1	255	0.7	0.06	0.7	0.06	-8.50950758925	-11.4240620047	1.2258009815	0.163185445313
133.0	2783189.0	71.0	11478.0	2783189.0	4000000.0	2.0	3.0	1.88	1.59	1.14	0.04	6.22	0.35	0.700000000001	0.11	7.99	0.29	2.09	1.43	0.63	AAA242.CD3.X6.Y7.tile.tissue.png	287	1	2000	287	2c0035c4e6fa13e46eb726843932bb6e	0	0	0	0	0	0	0	0	0	0	0	0	0	/home/dhl_ec/bnelissen/Slides/CD3_manuscript/CD3_slides/AAA242.CD3/AAA242.CD3.run1	255	0.7	0.06	0.7	0.06	-8.36922050882	-11.0734964881	1.16679017375	0.132249726563
0.0	2855424.0	0.0	20160.0	2855424.0	4000000.0	0.0	9.0	1.89	1.8	1.08	0.0500000000002	6.42	0.360000000001	0.71	0.0999999999995	7.63	0.23	2.1	1.47	0.570000000001	AAA242.CD3.X6.Y8.tile.tissue.png	288	1	2000	288	ce8fcb464a1ce6fdda714f6b2e4cc899	0	0	0	0	0	0	0	0	0	0	0	0	0	/home/dhl_ec/bnelissen/Slides/CD3_manuscript/CD3_slides/AAA242.CD3/AAA242.CD3.run1	255	0.7	0.06	0.7	0.06	-8.66846521261	-11.0403786469	1.8167164406	0.176222988281
0.0	3999075.0	0.0	8134.0	3999075.0	4000000.0	0.0	1.0	1.28	1.63	1.21	0.0500000000002	5.93	0.34	0.700000000001	0.0500000000002	8.36	0.27	2.05	1.43	0.57	AAA242.CD3.X6.Y9.tile.tissue.png	289	1	2000	289	9ad376e71213219a694b0e85be3c8367	0	0	0	0	0	0	0	0	0	0	0	0	0	/home/dhl_ec/bnelissen/Slides/CD3_manuscript/CD3_slides/AAA242.CD3/AAA242.CD3.run1	255	0.7	0.06	0.7	0.06	-8.73612908352	-11.3099755589	1.95160809691	0.0388305811768
57.0	3988998.0	32.0	9138.0	3988998.0	4000000.0	1.0	1.0	1.35	1.54	1.56	0.04	5.95	0.35	0.69	0.0599999999995	8.78	0.34	2.06	1.42	0.57	AAA242.CD3.X7.Y10.tile.tissue.png	290	1	2000	290	997efc7548fb6eb7e4d4b0c3b62ecc80	0	0	0	0	0	0	0	0	0	0	0	0	0	/home/dhl_ec/bnelissen/Slides/CD3_manuscript/CD3_slides/AAA242.CD3/AAA242.CD3.run1	255	0.7	0.06	0.7	0.06	-9.01082105807	-11.189777366	3.29579740911	0.0634578759766
0.0	3989743.0	0.0	9115.0	3989743.0	4000000.0	0.0	1.0	1.53	1.57	1.23	0.0500000000002	5.93	0.349999999999	0.700000000001	0.0500000000002	8.36	0.28	2.05	1.43	0.55	AAA242.CD3.X7.Y11.tile.tissue.png	291	1	2000	291	7e48c7e35092afc3e0c477d8a589bf84	0	0	0	0	0	0	0	0	0	0	0	0	0	/home/dhl_ec/bnelissen/Slides/CD3_manuscript/CD3_slides/AAA242.CD3/AAA242.CD3.run1	255	0.7	0.06	0.7	0.06	-8.20235073363	-11.2437109839	2.71581128195	0.0424885493164
0.0	3988068.0	0.0	9402.0	3988068.0	4000000.0	0.0	1.0	1.45	1.83	1.16	0.0500000000002	6.24	0.349999999999	0.7	0.0600000000004	8.4	0.28	2.06	1.43	0.49	AAA242.CD3.X7.Y12.tile.tissue.png	292	1	2000	292	834bb654d03d83e4a1349bfaac3a1c41	0	0	0	0	0	0	0	0	0	0	0	0	0	/home/dhl_ec/bnelissen/Slides/CD3_manuscript/CD3_slides/AAA242.CD3/AAA242.CD3.run1	255	0.7	0.06	0.7	0.06	-7.58455321412	-10.8113196592	2.64917047806	0.0673926894531
0.0	893973.0	0.0	10457.0	893973.0	4000000.0	0.0	1.0	1.25	1.53	1.19	0.0599999999995	6.21	0.610000000001	0.759999999999	0.17	6.25	0.16	2.03	1.43	0.55	AAA242.CD3.X7.Y13.tile.tissue.png	293	1	2000	293	28d4d7251367ebddc802d574403c238c	0	0	0	0	0	0	0	0	0	0	0	0	0	/home/dhl_ec/bnelissen/Slides/CD3_manuscript/CD3_slides/AAA242.CD3/AAA242.CD3.run1	255	0.7	0.06	0.7	0.06	-6.82160301042	-12.0203845372	3.31323401337	2.01220507031
0.0	1643036.0	0.0	11668.0	1643036.0	4000000.0	0.0	1.0	1.22	1.51	1.09	0.0600000000004	8.79	0.36	0.78	0.15	6.15	0.19	2.05	1.43	0.56	AAA242.CD3.X7.Y3.tile.tissue.png	294	1	2000	294	0c23b595c27161393b979c845f730db9	0	0	0	0	0	0	0	0	0	0	0	0	0	/home/dhl_ec/bnelissen/Slides/CD3_manuscript/CD3_slides/AAA242.CD3/AAA242.CD3.run1	255	0.7	0.06	0.7	0.06	0.0	-11.1703942269	1.62767431754	1.29089213086
0.0	3548375.0	0.0	20814.0	3548375.0	4000000.0	0.0	3.0	1.95	1.84	1.11	0.0500000000002	6.71	0.36	0.690000000001	0.0799999999999	7.29	0.26	2.1	1.42	0.75	AAA242.CD3.X7.Y4.tile.tissue.png	295	1	2000	295	e895aee6f108ee175876fc640173f76d	0	0	0	0	0	0	0	0	0	0	0	0	0	/home/dhl_ec/bnelissen/Slides/CD3_manuscript/CD3_slides/AAA242.CD3/AAA242.CD3.run1	255	0.7	0.06	0.7	0.06	0.0	-11.6158107892	2.38935202734	0.197722199219
319.0	3563954.0	162.0	12909.0	3563954.0	4000000.0	4.0	2.0	1.72	1.66	1.2	0.0500000000002	6.36	0.349999999999	0.7	0.0700000000006	8.5	0.35	2.09	1.43	0.52	AAA242.CD3.X7.Y5.tile.tissue.png	296	1	2000	296	b24ec2fcf354e1364d47239c85e044ef	0	0	0	0	0	0	0	0	0	0	0	0	0	/home/dhl_ec/bnelissen/Slides/CD3_manuscript/CD3_slides/AAA242.CD3/AAA242.CD3.run1	255	0.7	0.06	0.7	0.06	-9.10353901649	-10.7796152124	1.67463573932	0.0971149335937
1424.0	3008075.0	691.0	11216.0	3008075.0	4000000.0	18.0	5.0	1.75	1.77	1.13	0.0500000000002	6.45	0.36	0.69	0.0900000000001	8.12	0.309999999999	2.07	1.43	0.540000000001	AAA242.CD3.X7.Y6.tile.tissue.png	297	1	2000	297	a14453e591a70c497c811fa54e40a263	0	0	0	0	0	0	0	0	0	0	0	0	0	/home/dhl_ec/bnelissen/Slides/CD3_manuscript/CD3_slides/AAA242.CD3/AAA242.CD3.run1	255	0.7	0.06	0.7	0.06	-9.01882130418	-11.1424195586	2.56979590103	0.183918695312
0.0	1824.0	0.0	190.0	1824.0	4000000.0	0.0	1.0	1.16	1.26	1.07	0.0600000000004	6.19	0.599999999999	0.76	0.200000000001	5.18	0.12	1.94	1.43	0.610000000001	AAA242.CD3.X7.Y7.tile.tissue.png	298	1	2000	298	7997ef13ff9976565632209d171faec5	0	0	0	0	0	0	0	0	0	0	0	0	0	/home/dhl_ec/bnelissen/Slides/CD3_manuscript/CD3_slides/AAA242.CD3/AAA242.CD3.run1	255	0.7	0.06	0.7	0.06	0.0	-11.9528867566	7.34316374126	3.30071915448
59.0	157958.0	34.0	6269.0	157958.0	4000000.0	1.0	6.0	1.38	1.25	1.13	0.0500000000002	6.47	0.469999999999	0.910000000001	0.2	6.12	0.2	1.99	1.44	0.63	AAA242.CD3.X7.Y8.tile.tissue.png	299	1	2000	299	df1a2e3336a928c8692a5536b1211a9c	0	0	0	0	0	0	0	0	0	0	0	0	0	/home/dhl_ec/bnelissen/Slides/CD3_manuscript/CD3_slides/AAA242.CD3/AAA242.CD3.run1	255	0.7	0.06	0.7	0.06	-9.49364095762	-12.1137277418	3.98104781713	2.90699897754
0.0	2970863.0	0.0	8669.0	2970863.0	4000000.0	0.0	1.0	1.34	1.43	1.06	0.0599999999995	6.2	0.370000000001	0.700000000001	0.0999999999995	7.71	0.240000000001	2.07	1.42	0.64	AAA242.CD3.X7.Y9.tile.tissue.png	300	1	2000	300	508831a3561e1f27505b25f1c1681aa7	0	0	0	0	0	0	0	0	0	0	0	0	0	/home/dhl_ec/bnelissen/Slides/CD3_manuscript/CD3_slides/AAA242.CD3/AAA242.CD3.run1	255	0.7	0.06	0.7	0.06	-9.09117486129	-10.9773286008	2.59164067373	0.230595253906
197.0	3262786.0	102.0	9166.0	3262786.0	4000000.0	3.0	1.0	1.53	1.56	1.22	0.0500000000002	6.05	0.37	0.95	0.0900000000001	8.26	0.320000000001	2.08	1.44	0.569999999999	AAA242.CD3.X8.Y10.tile.tissue.png	301	1	2000	301	d375f297412bbc216043b568aeabe1f8	0	0	0	0	0	0	0	0	0	0	0	0	0	/home/dhl_ec/bnelissen/Slides/CD3_manuscript/CD3_slides/AAA242.CD3/AAA242.CD3.run1	255	0.7	0.06	0.7	0.06	-9.20619901886	-11.5291957354	2.75834494704	0.350107570313
0.0	3987669.0	0.0	9611.0	3987669.0	4000000.0	0.0	1.0	1.28	1.7	1.49	0.0500000000002	6.02	0.35	0.69	0.0600000000004	7.53	0.27	2.06	1.43	0.84	AAA242.CD3.X8.Y11.tile.tissue.png	302	1	2000	302	dbc85ec58d07f7572e12fd364d707bb9	0	0	0	0	0	0	0	0	0	0	0	0	0	/home/dhl_ec/bnelissen/Slides/CD3_manuscript/CD3_slides/AAA242.CD3/AAA242.CD3.run1	255	0.7	0.06	0.7	0.06	0.0	-11.7843060459	3.31205473674	0.0443958540039
1649.0	3996069.0	618.0	8674.0	3996069.0	4000000.0	12.0	1.0	2.02	1.81	1.18	0.0500000000002	6.2	0.63	0.709999999999	0.0600000000004	8.78	0.34	2.06	1.43	0.52	AAA242.CD3.X8.Y12.tile.tissue.png	303	1	2000	303	6c19f5742a9325279d488a3a4d4bda50	0	0	0	0	0	0	0	0	0	0	0	0	0	/home/dhl_ec/bnelissen/Slides/CD3_manuscript/CD3_slides/AAA242.CD3/AAA242.CD3.run1	255	0.7	0.06	0.7	0.06	-8.81297880457	-11.4653556019	3.07969813353	0.201467007812
0.0	3781412.0	0.0	9304.0	3781412.0	4000000.0	0.0	1.0	1.57	1.77	1.18	0.04	5.98	0.360000000001	0.710000000001	0.0600000000004	8.24	0.27	2.06	1.42	0.53	AAA242.CD3.X8.Y13.tile.tissue.png	304	1	2000	304	56af9734cfd3619f2329ab3c0a36eef8	0	0	0	0	0	0	0	0	0	0	0	0	0	/home/dhl_ec/bnelissen/Slides/CD3_manuscript/CD3_slides/AAA242.CD3/AAA242.CD3.run1	255	0.7	0.06	0.7	0.06	-7.29582212487	-11.0939987231	2.11286498583	0.302449203125
0.0	1688056.0	0.0	13941.0	1688056.0	4000000.0	0.0	2.0	1.25	2.02	1.11	0.0600000000004	6.36	0.360000000001	0.72	0.14	6.18	0.2	2.11	1.44	0.85	AAA242.CD3.X8.Y14.tile.tissue.png	305	1	2000	305	bc83062b3d09678eaff9e730643d5ad3	0	0	0	0	0	0	0	0	0	0	0	0	0	/home/dhl_ec/bnelissen/Slides/CD3_manuscript/CD3_slides/AAA242.CD3/AAA242.CD3.run1	255	0.7	0.06	0.7	0.06	0.0	-11.6166526935	1.84393082931	0.9725891875
0.0	37611.0	0.0	1498.0	37611.0	4000000.0	0.0	2.0	1.36	1.31	1.13	0.0600000000004	6.19	0.379999999999	0.830000000001	0.21	5.29	0.13	1.94	1.43	0.71	AAA242.CD3.X8.Y15.tile.tissue.png	306	1	2000	306	0ffa20a3a6fc4a3ff3ccaea3f9eb4fc0	0	0	0	0	0	0	0	0	0	0	0	0	0	/home/dhl_ec/bnelissen/Slides/CD3_manuscript/CD3_slides/AAA242.CD3/AAA242.CD3.run1	255	0.7	0.06	0.7	0.06	0.0	-10.9294422076	1.47171943963	1.98586211475
0.0	193807.0	0.0	3150.0	193807.0	4000000.0	0.0	2.0	1.32	1.26	1.06	0.0600000000004	6.21	0.360000000001	0.79	0.190000000001	5.3	0.139999999999	1.98	1.44	0.599999999999	AAA242.CD3.X8.Y3.tile.tissue.png	307	1	2000	307	34d60a1b1095ae6f759d0ee407e416c7	0	0	0	0	0	0	0	0	0	0	0	0	0	/home/dhl_ec/bnelissen/Slides/CD3_manuscript/CD3_slides/AAA242.CD3/AAA242.CD3.run1	255	0.7	0.06	0.7	0.06	0.0	-11.147476297	1.92043614911	2.86359331909
0.0	2776102.0	0.0	22510.0	2776102.0	4000000.0	0.0	8.0	1.42	1.82	1.13	0.04	9.13	0.37	0.690000000001	0.1	7.55	0.23	2.11	1.43	0.52	AAA242.CD3.X8.Y4.tile.tissue.png	308	1	2000	308	3785909210714f944f9ade5c36e87107	0	0	0	0	0	0	0	0	0	0	0	0	0	/home/dhl_ec/bnelissen/Slides/CD3_manuscript/CD3_slides/AAA242.CD3/AAA242.CD3.run1	255	0.7	0.06	0.7	0.06	-7.6210045113	-11.4867277016	2.25199380481	0.394190667969
0.0	3987578.0	0.0	9362.0	3987578.0	4000000.0	0.0	1.0	1.7	1.69	1.22	0.0499999999993	6.82	0.39	0.720000000001	0.0600000000004	8.46	0.27	2.06	1.44	0.56	AAA242.CD3.X8.Y5.tile.tissue.png	309	1	2000	309	470e70115af857e5fbfcf208f3d6852d	0	0	0	0	0	0	0	0	0	0	0	0	0	/home/dhl_ec/bnelissen/Slides/CD3_manuscript/CD3_slides/AAA242.CD3/AAA242.CD3.run1	255	0.7	0.06	0.7	0.06	-9.02599199948	-11.3615758604	2.609848182	0.137260160156
249.0	3995737.0	134.0	8498.0	3995737.0	4000000.0	4.0	1.0	1.43	1.24	1.12	0.0500000000002	5.92	0.35	0.759999999999	0.0599999999995	8.87	0.34	2.04	1.43	0.679999999999	AAA242.CD3.X8.Y6.tile.tissue.png	310	1	2000	310	3368244122e65d3194c40b48974461f6	0	0	0	0	0	0	0	0	0	0	0	0	0	/home/dhl_ec/bnelissen/Slides/CD3_manuscript/CD3_slides/AAA242.CD3/AAA242.CD3.run1	255	0.7	0.06	0.7	0.06	-8.83694034454	-11.8317795401	2.23748627764	0.105084400635
476.0	993662.0	235.0	6457.0	993662.0	4000000.0	7.0	2.0	1.35	2.16	1.1	0.0600000000004	6.9	0.35	0.740000000001	0.16	6.72	0.23	1.97	1.43	0.54	AAA242.CD3.X8.Y7.tile.tissue.png	311	1	2000	311	53d6a3475919cc29a41f8eab761606da	0	0	0	0	0	0	0	0	0	0	0	0	0	/home/dhl_ec/bnelissen/Slides/CD3_manuscript/CD3_slides/AAA242.CD3/AAA242.CD3.run1	255	0.7	0.06	0.7	0.06	-8.79764273841	-11.2111387307	1.60848726547	1.43734613477
0.0	26012.0	0.0	1110.0	26012.0	4000000.0	0.0	2.0	1.15	1.25	1.15	0.0599999999995	6.1	0.39	0.81	0.21	5.2	0.13	1.98	1.43	0.47	AAA242.CD3.X8.Y9.tile.tissue.png	312	1	2000	312	12045fd3e76fe8d05e1cbb557b5f38b7	0	0	0	0	0	0	0	0	0	0	0	0	0	/home/dhl_ec/bnelissen/Slides/CD3_manuscript/CD3_slides/AAA242.CD3/AAA242.CD3.run1	255	0.7	0.06	0.7	0.06	0.0	-12.0063554538	3.8058888686	1.99678322803
0.0	1478816.0	0.0	15528.0	1478816.0	4000000.0	0.0	5.0	1.38	1.75	1.09	0.0500000000002	6.37	0.46	0.87	0.15	6.63	0.18	2.1	1.43	0.679999999999	AAA242.CD3.X9.Y10.tile.tissue.png	313	1	2000	313	09aa13df39c05c752f6895b9b3fde15f	0	0	0	0	0	0	0	0	0	0	0	0	0	/home/dhl_ec/bnelissen/Slides/CD3_manuscript/CD3_slides/AAA242.CD3/AAA242.CD3.run1	255	0.7	0.06	0.7	0.06	-8.84480675579	-11.2781970911	3.28507200155	0.816250691406
0.0	3993712.0	0.0	8625.0	3993712.0	4000000.0	0.0	1.0	1.44	1.69	1.17	0.04	5.95	0.36	0.71	0.0599999999995	8.38	0.27	2.05	1.43	0.559999999999	AAA242.CD3.X9.Y11.tile.tissue.png	314	1	2000	314	84c3c690d2b6dec23019cab2505f5405	0	0	0	0	0	0	0	0	0	0	0	0	0	/home/dhl_ec/bnelissen/Slides/CD3_manuscript/CD3_slides/AAA242.CD3/AAA242.CD3.run1	255	0.7	0.06	0.7	0.06	-8.08233807291	-11.1298103852	2.51088085914	0.0455369223633
0.0	3991613.0	0.0	8776.0	3991613.0	4000000.0	0.0	1.0	2.38	1.47	1.07	0.0500000000002	5.95	0.349999999999	0.700000000001	0.0600000000004	8.37	0.27	2.05	1.42	0.569999999999	AAA242.CD3.X9.Y12.tile.tissue.png	315	1	2000	315	2c9113c05113965ddcc3464e529d189a	0	0	0	0	0	0	0	0	0	0	0	0	0	/home/dhl_ec/bnelissen/Slides/CD3_manuscript/CD3_slides/AAA242.CD3/AAA242.CD3.run1	255	0.7	0.06	0.7	0.06	-8.31183630437	-11.5018911946	3.03807533854	0.0467532890625
0.0	3980661.0	0.0	10135.0	3980661.0	4000000.0	0.0	1.0	1.84	1.67	1.5	0.0500000000002	5.95	0.349999999999	0.700000000001	0.0600000000004	7.54	0.27	2.06	1.43	0.589999999999	AAA242.CD3.X9.Y13.tile.tissue.png	316	1	2000	316	40d627df06c41806ddb2b58f3a297ef1	0	0	0	0	0	0	0	0	0	0	0	0	0	/home/dhl_ec/bnelissen/Slides/CD3_manuscript/CD3_slides/AAA242.CD3/AAA242.CD3.run1	255	0.7	0.06	0.7	0.06	0.0	-11.1353494562	2.62278149282	0.0762923564453
0.0	3971780.0	0.0	10965.0	3971780.0	4000000.0	0.0	1.0	1.44	1.84	1.15	0.04	6.06	0.61	0.719999999999	0.0600000000004	8.36	0.28	2.07	1.42	0.580000000001	AAA242.CD3.X9.Y14.tile.tissue.png	317	1	2000	317	10aef7f72fd0e9348a2fb61f496fd0d4	0	0	0	0	0	0	0	0	0	0	0	0	0	/home/dhl_ec/bnelissen/Slides/CD3_manuscript/CD3_slides/AAA242.CD3/AAA242.CD3.run1	255	0.7	0.06	0.7	0.06	-7.94496515131	-11.1229343117	2.88800689795	0.093622265625
0.0	2702006.0	0.0	10989.0	2702006.0	4000000.0	0.0	1.0	1.6	2.07	1.29	0.0500000000002	6.12	0.349999999999	0.700000000001	0.11	6.82	0.22	2.08	1.42	0.52	AAA242.CD3.X9.Y15.tile.tissue.png	318	1	2000	318	0aa1e2f6c4016c726d56cd610f10863c	0	0	0	0	0	0	0	0	0	0	0	0	0	/home/dhl_ec/bnelissen/Slides/CD3_manuscript/CD3_slides/AAA242.CD3/AAA242.CD3.run1	255	0.7	0.06	0.7	0.06	0.0	-11.6847836732	1.35591889877	0.920386453125
0.0	20104.0	0.0	804.0	20104.0	4000000.0	0.0	1.0	1.35	1.22	1.12	0.0600000000004	6.1	0.58	0.889999999999	0.200000000001	5.23	0.13	1.95	1.43	0.47	AAA242.CD3.X9.Y16.tile.tissue.png	319	1	2000	319	2af9df3bd29310978976157970cb15bf	0	0	0	0	0	0	0	0	0	0	0	0	0	/home/dhl_ec/bnelissen/Slides/CD3_manuscript/CD3_slides/AAA242.CD3/AAA242.CD3.run1	255	0.7	0.06	0.7	0.06	0.0	-11.437166914	0.615875717752	1.37164701096
0.0	256532.0	0.0	3685.0	256532.0	4000000.0	0.0	1.0	1.78	1.56	1.09	0.0600000000004	6.54	0.35	0.78	0.19	5.34	0.14	1.96	1.43	0.570000000001	AAA242.CD3.X9.Y3.tile.tissue.png	320	1	2000	320	5a84faf8e4243460cbafca62a6f2800d	0	0	0	0	0	0	0	0	0	0	0	0	0	/home/dhl_ec/bnelissen/Slides/CD3_manuscript/CD3_slides/AAA242.CD3/AAA242.CD3.run1	255	0.7	0.06	0.7	0.06	0.0	-11.1801932156	2.24102524246	3.06498340283
383.0	3276004.0	118.0	12676.0	3276004.0	4000000.0	2.0	3.0	1.5	1.81	1.12	0.0500000000002	6.27	0.349999999999	0.69	0.0900000000001	8.27	0.309999999999	2.07	1.43	0.54	AAA242.CD3.X9.Y4.tile.tissue.png	321	1	2000	321	a9d2c820f96b21ad0e9dae3122231024	0	0	0	0	0	0	0	0	0	0	0	0	0	/home/dhl_ec/bnelissen/Slides/CD3_manuscript/CD3_slides/AAA242.CD3/AAA242.CD3.run1	255	0.7	0.06	0.7	0.06	-8.64483588921	-10.8694466461	1.20020586628	0.215512464844
0.0	3946365.0	0.0	9565.0	3946365.0	4000000.0	0.0	1.0	1.34	1.87	1.13	0.04	6.01	0.56	0.759999999999	0.0599999999995	8.35	0.28	2.05	1.45	0.55	AAA242.CD3.X9.Y5.tile.tissue.png	322	1	2000	322	0fd4724b62cc9e45286418d7090f0f65	0	0	0	0	0	0	0	0	0	0	0	0	0	/home/dhl_ec/bnelissen/Slides/CD3_manuscript/CD3_slides/AAA242.CD3/AAA242.CD3.run1	255	0.7	0.06	0.7	0.06	-7.95907687267	-10.4549101829	1.03110460926	0.0520324963379
0.0	3974557.0	0.0	9619.0	3974557.0	4000000.0	0.0	1.0	1.73	1.66	1.49	0.0500000000002	5.93	0.35	0.7	0.0499999999993	8.42	0.27	2.05	1.43	0.67	AAA242.CD3.X9.Y6.tile.tissue.png	323	1	2000	323	0cddc70be0488b732b2c4d7fcac9f9c4	0	0	0	0	0	0	0	0	0	0	0	0	0	/home/dhl_ec/bnelissen/Slides/CD3_manuscript/CD3_slides/AAA242.CD3/AAA242.CD3.run1	255	0.7	0.06	0.7	0.06	-8.77060676072	-12.1418351324	2.03349809457	0.0658999311523
1034.0	1305292.0	541.0	7889.0	1305292.0	4000000.0	16.0	2.0	1.36	1.78	1.11	0.0500000000002	6.28	0.35	0.719999999999	0.160000000001	6.89	0.25	1.98	1.43	0.519999999999	AAA242.CD3.X9.Y7.tile.tissue.png	324	1	2000	324	ead9dfd2e4ea0024c51ba91bf059416e	0	0	0	0	0	0	0	0	0	0	0	0	0	/home/dhl_ec/bnelissen/Slides/CD3_manuscript/CD3_slides/AAA242.CD3/AAA242.CD3.run1	255	0.7	0.06	0.7	0.06	-8.78455627499	-11.4006959268	1.60947495429	1.16996459375
0.0	23470.0	0.0	1414.0	23470.0	4000000.0	0.0	2.0	1.53	1.48	1.08	0.0600000000004	6.2	0.35	0.84	0.21	5.21	0.13	1.95	1.42	0.58	AAA242.CD3.X9.Y8.tile.tissue.png	325	1	2000	325	c102606cdb1caae2a19af11688ec57d6	0	0	0	0	0	0	0	0	0	0	0	0	0	/home/dhl_ec/bnelissen/Slides/CD3_manuscript/CD3_slides/AAA242.CD3/AAA242.CD3.run1	255	0.7	0.06	0.7	0.06	0.0	-12.121631134	4.37096326427	0.444196246338
0.0	754153.0	0.0	22305.0	754153.0	4000000.0	0.0	18.0	1.42	1.6	1.07	0.0500000000002	8.43	0.35	0.720000000001	0.18	5.64	0.16	2.13	1.43	0.52	AAA242.CD3.X9.Y9.tile.tissue.png	326	1	2000	326	9f041364386559fae9d48aa07e02ab46	0	0	0	0	0	0	0	0	0	0	0	0	0	/home/dhl_ec/bnelissen/Slides/CD3_manuscript/CD3_slides/AAA242.CD3/AAA242.CD3.run1	255	0.7	0.06	0.7	0.06	0.0	-11.5647453865	2.73627947512	1.63831336426
[truncated: 2 more columns]
