# Supplementary material for: SlideToolkit: An Assistive Toolset for the Histological Quantification of Whole Slide Images
Source: PLoS One. 2014 Nov 5;9(11):e110289. doi: 10.1371/journal.pone.0110289 (PMC4220929; doi:10.1371/journal.pone.0110289)
Supplement: RawData S1 — ICC and BlandAltman plot - measurements and r-script.zip. Measurements of Run1 and Run2, including the code for the calculation of the intraclass correlation coefficient (ICC) and the code for the Bland and Altman plot. (ZIP) [file pone.0110289.s003.zip › cellprofiler.measurements/run1.04343bc90a0cd41da67e2ea84dc3190a.DefaultOUT_Image.csv]

AreaOccupied_AreaOccupied_DAB_Nuclei	AreaOccupied_AreaOccupied_Tissue	AreaOccupied_Perimeter_DAB_Nuclei	AreaOccupied_Perimeter_Tissue	AreaOccupied_TotalArea_DAB_Nuclei	AreaOccupied_TotalArea_Tissue	Count_DAB_Nuclei	Count_Tissue	ExecutionTime_01LoadImages	ExecutionTime_02ColorToGray	ExecutionTime_03Smooth	ExecutionTime_04ImageMath	ExecutionTime_05IdentifyPrimaryObjects	ExecutionTime_06MeasureImageAreaOccupied	ExecutionTime_07UnmixColors	ExecutionTime_08MaskImage	ExecutionTime_09IdentifyPrimaryObjects	ExecutionTime_10MeasureImageAreaOccupied	ExecutionTime_11OverlayOutlines	ExecutionTime_12OverlayOutlines	ExecutionTime_13SaveImages	FileName_Original	Group_Index	Group_Number	Height_Original	ImageNumber	MD5Digest_Original	ModuleError_01LoadImages	ModuleError_02ColorToGray	ModuleError_03Smooth	ModuleError_04ImageMath	ModuleError_05IdentifyPrimaryObjects	ModuleError_06MeasureImageAreaOccupied	ModuleError_07UnmixColors	ModuleError_08MaskImage	ModuleError_09IdentifyPrimaryObjects	ModuleError_10MeasureImageAreaOccupied	ModuleError_11OverlayOutlines	ModuleError_12OverlayOutlines	ModuleError_13SaveImages	PathName_Original	Scaling_Original	Threshold_FinalThreshold_DAB_Nuclei	Threshold_FinalThreshold_Tissue	Threshold_OrigThreshold_DAB_Nuclei	Threshold_OrigThreshold_Tissue	Threshold_SumOfEntropies_DAB_Nuclei	Threshold_SumOfEntropies_Tissue	Threshold_WeightedVariance_DAB_Nuclei	Threshold_WeightedVariance_Tissue
0.0	456784.0	0.0	5889.0	456784.0	4000000.0	0.0	1.0	3.64	2.84	1.09	0.05	6.2	0.35	0.81	0.18	6.12	0.16	1.96	1.44	1.17	AAA365.A.CD3.X0.Y3.tile.tissue.png	1	1	2000	1	1f2f402a23d53cd1c9a345396a2182a3	0	0	0	0	0	0	0	0	0	0	0	0	0	/home/dhl_ec/bnelissen/Slides/CD3_manuscript/CD3_slides/AAA365.A.CD3/AAA365.A.CD3.run1	255	0.7	0.06	0.7	0.06	-7.2967490036	-11.3841267715	1.56817254311	0.752132568359
0.0	2535575.0	0.0	8558.0	2535575.0	4000000.0	0.0	1.0	2.11	1.96	1.07	0.05	6.04	0.33	0.72	0.1	6.67	0.22	2.1	1.45	0.84	AAA365.A.CD3.X0.Y4.tile.tissue.png	2	1	2000	2	e855a3acb1e35866e40929e5cc85e012	0	0	0	0	0	0	0	0	0	0	0	0	0	/home/dhl_ec/bnelissen/Slides/CD3_manuscript/CD3_slides/AAA365.A.CD3/AAA365.A.CD3.run1	255	0.7	0.06	0.7	0.06	0.0	-11.380683847	1.64889384065	1.26586767969
0.0	2351172.0	0.0	7348.0	2351172.0	4000000.0	0.0	1.0	0.89	1.14	1.07	0.04	5.94	0.34	0.72	0.11	6.7	0.21	2.1	1.45	0.55	AAA365.A.CD3.X0.Y5.tile.tissue.png	3	1	2000	3	27f254e14152d251530852576841c33d	0	0	0	0	0	0	0	0	0	0	0	0	0	/home/dhl_ec/bnelissen/Slides/CD3_manuscript/CD3_slides/AAA365.A.CD3/AAA365.A.CD3.run1	255	0.7	0.06	0.7	0.06	0.0	-10.9804453206	2.05464168508	0.927367070312
0.0	1481241.0	0.0	12746.0	1481241.0	4000000.0	0.0	2.0	1.01	1.24	1.05	0.05	6.37	0.35	0.75	0.14	6.08	0.17	2.13	1.44	0.39	AAA365.A.CD3.X0.Y6.tile.tissue.png	4	1	2000	4	832351818602c9f552c2881f1faf7fc6	0	0	0	0	0	0	0	0	0	0	0	0	0	/home/dhl_ec/bnelissen/Slides/CD3_manuscript/CD3_slides/AAA365.A.CD3/AAA365.A.CD3.run1	255	0.7	0.06	0.7	0.06	0.0	-11.5835918127	4.34658539697	2.82329660742
0.0	896129.0	0.0	10869.0	896129.0	4000000.0	0.0	3.0	2.42	2.33	1.19	0.06	6.67	0.36	0.81	0.17	6.31	0.16	2.16	1.46	0.44	AAA365.A.CD3.X0.Y7.tile.tissue.png	5	1	2000	5	6fde1b2e210bf4f0493f185db3e8ad2d	0	0	0	0	0	0	0	0	0	0	0	0	0	/home/dhl_ec/bnelissen/Slides/CD3_manuscript/CD3_slides/AAA365.A.CD3/AAA365.A.CD3.run1	255	0.7	0.06	0.7	0.06	0.0	-11.1444647366	2.95827051686	1.55155984863
0.0	113783.0	0.0	3219.0	113783.0	4000000.0	0.0	2.0	1.96	1.35	1.06	0.08	6.37	0.34	0.8	0.19	5.44	0.13	2.04	1.45	0.36	AAA365.A.CD3.X0.Y8.tile.tissue.png	6	1	2000	6	eeabd6e46af0ce49a43cdb60c31082f9	0	0	0	0	0	0	0	0	0	0	0	0	0	/home/dhl_ec/bnelissen/Slides/CD3_manuscript/CD3_slides/AAA365.A.CD3/AAA365.A.CD3.run1	255	0.7	0.06	0.7	0.06	0.0	-11.2648076238	4.30989031753	0.525879318115
0.0	961361.0	0.0	26862.0	961361.0	4000000.0	0.0	14.0	1.71	2.3	1.06	0.05	6.21	0.37	0.79	0.17	6.86	0.16	2.18	1.46	0.48	AAA365.A.CD3.X1.Y10.tile.tissue.png	7	1	2000	7	622a0a1e199024c49cf27bfbcb2c1798	0	0	0	0	0	0	0	0	0	0	0	0	0	/home/dhl_ec/bnelissen/Slides/CD3_manuscript/CD3_slides/AAA365.A.CD3/AAA365.A.CD3.run1	255	0.7	0.06	0.7	0.06	-8.08593232185	-11.1445770017	2.64377067736	3.97261754492
0.0	205629.0	0.0	5222.0	205629.0	4000000.0	0.0	1.0	1.91	1.66	1.11	0.05	6.66	0.35	0.83	0.19	5.94	0.14	2.06	1.45	0.45	AAA365.A.CD3.X1.Y11.tile.tissue.png	8	1	2000	8	e29b7cbf8be0110a125e617534461c2b	0	0	0	0	0	0	0	0	0	0	0	0	0	/home/dhl_ec/bnelissen/Slides/CD3_manuscript/CD3_slides/AAA365.A.CD3/AAA365.A.CD3.run1	255	0.7	0.06	0.7	0.06	0.0	-11.0446484321	2.58792473338	0.834738856689
0.0	1570110.0	0.0	9230.0	1570110.0	4000000.0	0.0	1.0	2.79	1.9	1.05	0.05	9.21	0.35	0.77	0.14	6.58	0.19	2.05	1.45	0.4	AAA365.A.CD3.X1.Y3.tile.tissue.png	9	1	2000	9	dbc9c33f4b262ddee2ff444265adc451	0	0	0	0	0	0	0	0	0	0	0	0	0	/home/dhl_ec/bnelissen/Slides/CD3_manuscript/CD3_slides/AAA365.A.CD3/AAA365.A.CD3.run1	255	0.7	0.06	0.7	0.06	0.0	-11.5248088661	1.18810768035	1.95363527148
194.0	3970834.0	82.0	10091.0	3970834.0	4000000.0	2.0	1.0	3.16	2.21	1.05	0.04	6.46	0.36	0.69	0.05	9.29	0.35	2.13	1.46	0.49	AAA365.A.CD3.X1.Y4.tile.tissue.png	10	1	2000	10	901bc19e885af93a4aa1c85a5120f784	0	0	0	0	0	0	0	0	0	0	0	0	0	/home/dhl_ec/bnelissen/Slides/CD3_manuscript/CD3_slides/AAA365.A.CD3/AAA365.A.CD3.run1	255	0.7	0.06	0.7	0.06	-9.19103560338	-9.7861964657	1.32581855067	0.0609895
0.0	3961683.0	0.0	11186.0	3961683.0	4000000.0	0.0	1.0	2.16	1.69	1.11	0.05	6.51	0.34	0.67	0.05	8.38	0.26	2.06	1.42	0.4	AAA365.A.CD3.X1.Y5.tile.tissue.png	11	1	2000	11	05de4609f02ed52cf77e6445e670335a	0	0	0	0	0	0	0	0	0	0	0	0	0	/home/dhl_ec/bnelissen/Slides/CD3_manuscript/CD3_slides/AAA365.A.CD3/AAA365.A.CD3.run1	255	0.7	0.06	0.7	0.06	-7.18227378343	-10.1722243136	2.43550683089	0.0537217246094
0.0	3917745.0	0.0	15751.0	3917745.0	4000000.0	0.0	2.0	2.57	1.77	1.07	0.04	6.52	0.36	0.69	0.06	8.02	0.28	2.13	1.45	0.41	AAA365.A.CD3.X1.Y6.tile.tissue.png	12	1	2000	12	30a3c90c0555d1c4c30cbcb29b2877f8	0	0	0	0	0	0	0	0	0	0	0	0	0	/home/dhl_ec/bnelissen/Slides/CD3_manuscript/CD3_slides/AAA365.A.CD3/AAA365.A.CD3.run1	255	0.7	0.06	0.7	0.06	0.0	-9.78482822237	4.12979149996	0.0752202402344
0.0	3886052.0	0.0	17896.0	3886052.0	4000000.0	0.0	3.0	1.73	1.63	1.11	0.04	6.57	0.36	0.7	0.06	8.01	0.28	2.14	1.45	0.41	AAA365.A.CD3.X1.Y7.tile.tissue.png	13	1	2000	13	000ba493b9596dc59b0638f144f016e7	0	0	0	0	0	0	0	0	0	0	0	0	0	/home/dhl_ec/bnelissen/Slides/CD3_manuscript/CD3_slides/AAA365.A.CD3/AAA365.A.CD3.run1	255	0.7	0.06	0.7	0.06	0.0	-9.44218222346	3.69557226718	0.090368515625
57.0	2717203.0	31.0	65785.0	2717203.0	4000000.0	1.0	25.0	1.84	1.27	1.11	0.06	7.62	0.39	0.73	0.11	8.21	0.52	2.28	1.45	0.45	AAA365.A.CD3.X1.Y8.tile.tissue.png	14	1	2000	14	148be70e263f4905a25bfa6f15692785	0	0	0	0	0	0	0	0	0	0	0	0	0	/home/dhl_ec/bnelissen/Slides/CD3_manuscript/CD3_slides/AAA365.A.CD3/AAA365.A.CD3.run1	255	0.7	0.06	0.7	0.06	-9.62105965697	-9.5279260829	3.00339645815	1.374808625
0.0	1728633.0	0.0	46814.0	1728633.0	4000000.0	0.0	18.0	1.39	0.96	1.06	0.05	6.1	0.37	0.73	0.14	6.39	0.19	2.19	1.45	0.39	AAA365.A.CD3.X1.Y9.tile.tissue.png	15	1	2000	15	f2215381b502d9728dc8f37eeab5ddf3	0	0	0	0	0	0	0	0	0	0	0	0	0	/home/dhl_ec/bnelissen/Slides/CD3_manuscript/CD3_slides/AAA365.A.CD3/AAA365.A.CD3.run1	255	0.7	0.06	0.7	0.06	0.0	-10.8409339852	3.58950714235	5.84693165527
0.0	843234.0	0.0	8425.0	843234.0	4000000.0	0.0	6.0	1.09	1.04	1.08	0.05	5.98	0.35	0.79	0.17	5.85	0.15	2.0	1.45	0.35	AAA365.A.CD3.X10.Y1.tile.tissue.png	16	1	2000	16	6c2525c43b4a1d575bd2be19ad8924b1	0	0	0	0	0	0	0	0	0	0	0	0	0	/home/dhl_ec/bnelissen/Slides/CD3_manuscript/CD3_slides/AAA365.A.CD3/AAA365.A.CD3.run1	255	0.7	0.06	0.7	0.06	0.0	-11.5639279985	1.47351876822	1.46399419922
0.0	2855501.0	0.0	45907.0	2855501.0	4000000.0	0.0	42.0	1.03	1.34	1.06	0.04	6.0	0.35	0.66	0.09	8.04	0.24	2.21	1.46	0.66	AAA365.A.CD3.X10.Y10.tile.tissue.png	17	1	2000	17	761011e332adb94f7d8cf125a01b608d	0	0	0	0	0	0	0	0	0	0	0	0	0	/home/dhl_ec/bnelissen/Slides/CD3_manuscript/CD3_slides/AAA365.A.CD3/AAA365.A.CD3.run1	255	0.7	0.06	0.7	0.06	-8.27570745049	-9.82051513654	3.04309997514	0.0796394765625
75.0	1853520.0	40.0	6475.0	1853520.0	4000000.0	1.0	1.0	0.93	1.1	1.12	0.06	7.74	0.34	0.76	0.14	7.4	0.26	2.11	1.44	0.62	AAA365.A.CD3.X10.Y11.tile.tissue.png	18	1	2000	18	1bb64d0e190d7195ad8afd2885f1dbac	0	0	0	0	0	0	0	0	0	0	0	0	0	/home/dhl_ec/bnelissen/Slides/CD3_manuscript/CD3_slides/AAA365.A.CD3/AAA365.A.CD3.run1	255	0.7	0.06	0.7	0.06	-8.92458322367	-11.5660172416	2.42734956075	0.355504226563
0.0	3867593.0	0.0	15595.0	3867593.0	4000000.0	0.0	2.0	1.32	1.12	1.05	0.04	5.93	0.35	0.69	0.06	7.51	0.29	2.1	1.44	0.56	AAA365.A.CD3.X10.Y2.tile.tissue.png	19	1	2000	19	2734614002cd83010c17c07e4de96392	0	0	0	0	0	0	0	0	0	0	0	0	0	/home/dhl_ec/bnelissen/Slides/CD3_manuscript/CD3_slides/AAA365.A.CD3/AAA365.A.CD3.run1	255	0.7	0.06	0.7	0.06	0.0	-9.75958414794	1.34053996892	0.0882663945313
0.0	3056084.0	0.0	32660.0	3056084.0	4000000.0	0.0	16.0	0.93	1.4	1.05	0.04	6.19	0.38	0.7	0.1	7.52	0.25	2.2	1.45	0.4	AAA365.A.CD3.X10.Y3.tile.tissue.png	20	1	2000	20	45b1f62c338dabd0e001f9ffff4861f0	0	0	0	0	0	0	0	0	0	0	0	0	0	/home/dhl_ec/bnelissen/Slides/CD3_manuscript/CD3_slides/AAA365.A.CD3/AAA365.A.CD3.run1	255	0.7	0.06	0.7	0.06	0.0	-10.4147202826	1.91796593287	0.288424369141
0.0	3179415.0	0.0	27577.0	3179415.0	4000000.0	0.0	11.0	0.91	1.27	1.1	0.04	6.55	0.37	0.7	0.09	7.6	0.26	2.17	1.44	0.39	AAA365.A.CD3.X10.Y4.tile.tissue.png	21	1	2000	21	26fd358cce0704da0cdb008e61b26d9f	0	0	0	0	0	0	0	0	0	0	0	0	0	/home/dhl_ec/bnelissen/Slides/CD3_manuscript/CD3_slides/AAA365.A.CD3/AAA365.A.CD3.run1	255	0.7	0.06	0.7	0.06	0.0	-10.7658083051	2.18763703386	0.941649703125
0.0	3131668.0	0.0	41400.0	3131668.0	4000000.0	0.0	19.0	1.03	1.44	1.02	0.04	5.93	0.36	0.67	0.09	7.1	0.25	2.18	1.46	0.4	AAA365.A.CD3.X10.Y5.tile.tissue.png	22	1	2000	22	e0cbc319d69c033e421d33512cc6f6fb	0	0	0	0	0	0	0	0	0	0	0	0	0	/home/dhl_ec/bnelissen/Slides/CD3_manuscript/CD3_slides/AAA365.A.CD3/AAA365.A.CD3.run1	255	0.7	0.06	0.7	0.06	0.0	-10.3839188108	2.4677318924	0.251801304688
0.0	3778364.0	0.0	21897.0	3778364.0	4000000.0	0.0	4.0	0.97	1.66	1.08	0.04	6.04	0.35	0.68	0.0600000000001	7.42	0.39	2.27	1.46	0.44	AAA365.A.CD3.X10.Y6.tile.tissue.png	23	1	2000	23	67f0fd56ea1ba2033bc31b28d8cc03c0	0	0	0	0	0	0	0	0	0	0	0	0	0	/home/dhl_ec/bnelissen/Slides/CD3_manuscript/CD3_slides/AAA365.A.CD3/AAA365.A.CD3.run1	255	0.7	0.06	0.7	0.06	0.0	-9.84032288544	3.25670343037	0.149688904297
0.0	3928004.0	0.0	14529.0	3928004.0	4000000.0	0.0	3.0	1.12	1.52	1.09	0.04	6.2	0.36	0.71	0.0700000000001	8.97	0.27	2.11	1.45	0.42	AAA365.A.CD3.X10.Y7.tile.tissue.png	24	1	2000	24	a376cccc15ca5a25ea335ed9ce2faff7	0	0	0	0	0	0	0	0	0	0	0	0	0	/home/dhl_ec/bnelissen/Slides/CD3_manuscript/CD3_slides/AAA365.A.CD3/AAA365.A.CD3.run1	255	0.7	0.06	0.7	0.06	-8.81579317521	-10.3744885022	4.10897368079	0.0539948974609
0.0	3967961.0	0.0	11487.0	3967961.0	4000000.0	0.0	1.0	1.55	1.06	1.11	0.04	5.83	0.33	0.68	0.0500000000001	8.42	0.26	2.09	1.45	0.4	AAA365.A.CD3.X10.Y8.tile.tissue.png	25	1	2000	25	03d385e811b9c47348ce9d6d3aab4441	0	0	0	0	0	0	0	0	0	0	0	0	0	/home/dhl_ec/bnelissen/Slides/CD3_manuscript/CD3_slides/AAA365.A.CD3/AAA365.A.CD3.run1	255	0.7	0.06	0.7	0.06	-8.07065114624	-9.76303828652	4.22818772794	0.0612571503906
0.0	3391747.0	0.0	39476.0	3391747.0	4000000.0	0.0	23.0	1.6	2.64	1.06	0.04	5.9	0.35	0.66	0.0699999999999	7.88	0.24	2.07	1.5	0.58	AAA365.A.CD3.X10.Y9.tile.tissue.png	26	1	2000	26	cfcbccc7fe590268864ae70e2f4d8f2e	0	0	0	0	0	0	0	0	0	0	0	0	0	/home/dhl_ec/bnelissen/Slides/CD3_manuscript/CD3_slides/AAA365.A.CD3/AAA365.A.CD3.run1	255	0.7	0.06	0.7	0.06	-8.37975445817	-9.63116674595	3.84184640661	0.079027640625
0.0	708909.0	0.0	10451.0	708909.0	4000000.0	0.0	1.0	1.8	1.54	1.02	0.0500000000001	5.76	0.34	0.75	0.16	5.57	0.15	1.95	1.39	0.33	AAA365.A.CD3.X11.Y1.tile.tissue.png	27	1	2000	27	0eca036f0e77c143c556ffcc27eafbe9	0	0	0	0	0	0	0	0	0	0	0	0	0	/home/dhl_ec/bnelissen/Slides/CD3_manuscript/CD3_slides/AAA365.A.CD3/AAA365.A.CD3.run1	255	0.7	0.06	0.7	0.06	0.0	-11.3932409164	0.976694381789	1.48291620215
52.0	3681760.0	30.0	24835.0	3681760.0	4000000.0	1.0	13.0	1.65	2.03	1.21	0.0400000000001	6.47	0.36	0.67	0.0600000000001	8.56	0.33	2.11	1.46	0.68	AAA365.A.CD3.X11.Y10.tile.tissue.png	28	1	2000	28	3a4512d88af805275994c3de7e38958b	0	0	0	0	0	0	0	0	0	0	0	0	0	/home/dhl_ec/bnelissen/Slides/CD3_manuscript/CD3_slides/AAA365.A.CD3/AAA365.A.CD3.run1	255	0.7	0.06	0.7	0.06	-9.03033480552	-11.1635481562	2.61789279962	0.106831992188
601.0	1194445.0	256.0	7030.0	1194445.0	4000000.0	5.0	2.0	0.77	0.92	1.07	0.0500000000001	6.42	0.35	0.76	0.16	6.97	0.24	2.03	1.45	0.35	AAA365.A.CD3.X11.Y11.tile.tissue.png	29	1	2000	29	3729f9e018960ba0268a0d98903b2138	0	0	0	0	0	0	0	0	0	0	0	0	0	/home/dhl_ec/bnelissen/Slides/CD3_manuscript/CD3_slides/AAA365.A.CD3/AAA365.A.CD3.run1	255	0.7	0.06	0.7	0.06	-8.93142603149	-11.921007673	1.92139936111	0.359496296875
0.0	3891158.0	0.0	12801.0	3891158.0	4000000.0	0.0	3.0	0.79	1.08	1.09	0.0400000000001	5.89	0.33	0.65	0.0500000000001	7.42	0.27	2.04	1.45	0.39	AAA365.A.CD3.X11.Y2.tile.tissue.png	30	1	2000	30	b4592db32550b2629507073b5f8ede74	0	0	0	0	0	0	0	0	0	0	0	0	0	/home/dhl_ec/bnelissen/Slides/CD3_manuscript/CD3_slides/AAA365.A.CD3/AAA365.A.CD3.run1	255	0.7	0.06	0.7	0.06	0.0	-10.9401457683	1.78312998341	0.128579851563
0.0	3569808.0	0.0	15461.0	3569808.0	4000000.0	0.0	1.0	0.72	0.97	1.06	0.04	7.04	0.34	0.68	0.0600000000001	8.3	0.25	2.1	1.43	0.37	AAA365.A.CD3.X11.Y3.tile.tissue.png	31	1	2000	31	cf7ca05b555788b9d936752fdac9c8b6	0	0	0	0	0	0	0	0	0	0	0	0	0	/home/dhl_ec/bnelissen/Slides/CD3_manuscript/CD3_slides/AAA365.A.CD3/AAA365.A.CD3.run1	255	0.7	0.06	0.7	0.06	-8.0513725287	-10.4951588736	1.61137420258	0.178801582031
53.0	3792471.0	33.0	13914.0	3792471.0	4000000.0	1.0	2.0	0.83	0.97	1.07	0.0400000000001	8.46	0.35	0.68	0.0599999999999	8.73	0.34	2.12	1.44	0.4	AAA365.A.CD3.X11.Y4.tile.tissue.png	32	1	2000	32	de9556934da9ce46f3d97fd9b75ad665	0	0	0	0	0	0	0	0	0	0	0	0	0	/home/dhl_ec/bnelissen/Slides/CD3_manuscript/CD3_slides/AAA365.A.CD3/AAA365.A.CD3.run1	255	0.7	0.06	0.7	0.06	-8.94317829302	-11.1652546559	3.07484046625	0.347765410156
0.0	3907434.0	0.0	13742.0	3907434.0	4000000.0	0.0	2.0	0.9	1.23	1.11	0.04	6.55	0.35	0.67	0.05	7.68	0.27	2.12	1.45	0.41	AAA365.A.CD3.X11.Y5.tile.tissue.png	33	1	2000	33	a770dd7793d5855647d6ad048990e688	0	0	0	0	0	0	0	0	0	0	0	0	0	/home/dhl_ec/bnelissen/Slides/CD3_manuscript/CD3_slides/AAA365.A.CD3/AAA365.A.CD3.run1	255	0.7	0.06	0.7	0.06	0.0	-10.5192808219	2.3360988311	0.231131195313
0.0	3949289.0	0.0	12312.0	3949289.0	4000000.0	0.0	1.0	1.24	1.19	1.05	0.04	5.94	0.35	0.67	0.0500000000001	7.57	0.29	2.12	1.45	0.58	AAA365.A.CD3.X11.Y6.tile.tissue.png	34	1	2000	34	c4bb5365a8a5e9cf72afb3c06424b12c	0	0	0	0	0	0	0	0	0	0	0	0	0	/home/dhl_ec/bnelissen/Slides/CD3_manuscript/CD3_slides/AAA365.A.CD3/AAA365.A.CD3.run1	255	0.7	0.06	0.7	0.06	0.0	-9.76087026059	3.11695497595	0.0705800449219
0.0	3992708.0	0.0	8681.0	3992708.0	4000000.0	0.0	1.0	1.35	1.26	1.08	0.04	5.79	0.34	0.67	0.05	8.54	0.27	2.08	1.44	0.49	AAA365.A.CD3.X11.Y7.tile.tissue.png	35	1	2000	35	92d44803a55b905e785fe3630f0a8333	0	0	0	0	0	0	0	0	0	0	0	0	0	/home/dhl_ec/bnelissen/Slides/CD3_manuscript/CD3_slides/AAA365.A.CD3/AAA365.A.CD3.run1	255	0.7	0.06	0.7	0.06	-8.20150472972	-10.1108396643	3.7757880175	0.0534446181641
0.0	3966015.0	0.0	10979.0	3966015.0	4000000.0	0.0	1.0	1.3	1.78	1.08	0.0400000000001	5.88	0.35	0.68	0.0500000000001	8.9	0.28	2.11	1.46	0.39	AAA365.A.CD3.X11.Y8.tile.tissue.png	36	1	2000	36	cf3948ad2bc6fe6578ee5625dbb08e2f	0	0	0	0	0	0	0	0	0	0	0	0	0	/home/dhl_ec/bnelissen/Slides/CD3_manuscript/CD3_slides/AAA365.A.CD3/AAA365.A.CD3.run1	255	0.7	0.06	0.7	0.06	-7.96811839378	-10.4587825544	4.12154391836	0.106021957031
0.0	3893348.0	0.0	17366.0	3893348.0	4000000.0	0.0	3.0	0.98	1.53	1.08	0.0500000000001	6.55	0.36	0.71	0.0699999999999	8.87	0.27	2.13	1.44	0.41	AAA365.A.CD3.X11.Y9.tile.tissue.png	37	1	2000	37	b8d226e6c4e3d9ccbf2eb4207c75f575	0	0	0	0	0	0	0	0	0	0	0	0	0	/home/dhl_ec/bnelissen/Slides/CD3_manuscript/CD3_slides/AAA365.A.CD3/AAA365.A.CD3.run1	255	0.7	0.06	0.7	0.06	-8.31434542814	-9.38928353014	3.43839955436	0.0581063789062
0.0	650197.0	0.0	12440.0	650197.0	4000000.0	0.0	7.0	0.91	1.04	1.07	0.05	6.07	0.34	0.78	0.17	5.64	0.16	2.04	1.44	0.33	AAA365.A.CD3.X12.Y1.tile.tissue.png	38	1	2000	38	407efcd62f1f5e89e4d601e27a688038	0	0	0	0	0	0	0	0	0	0	0	0	0	/home/dhl_ec/bnelissen/Slides/CD3_manuscript/CD3_slides/AAA365.A.CD3/AAA365.A.CD3.run1	255	0.7	0.06	0.7	0.06	0.0	-11.6496475587	0.896074285947	1.85363558691
0.0	3979766.0	0.0	10233.0	3979766.0	4000000.0	0.0	1.0	1.65	1.61	1.05	0.04	5.91	0.36	0.69	0.0600000000001	9.03	0.28	2.1	1.44	0.4	AAA365.A.CD3.X12.Y10.tile.tissue.png	39	1	2000	39	9c29b32a247a407867a66d9e9f750da9	0	0	0	0	0	0	0	0	0	0	0	0	0	/home/dhl_ec/bnelissen/Slides/CD3_manuscript/CD3_slides/AAA365.A.CD3/AAA365.A.CD3.run1	255	0.7	0.06	0.7	0.06	-8.80911172842	-10.0345582296	2.05619985226	0.111308725342
576.0	1828762.0	188.0	7114.0	1828762.0	4000000.0	4.0	2.0	0.81	0.92	1.06	0.05	6.21	0.35	0.77	0.14	7.86	0.26	2.02	1.45	0.34	AAA365.A.CD3.X12.Y11.tile.tissue.png	40	1	2000	40	e86d5bc1ac1b976e53a697c603acc414	0	0	0	0	0	0	0	0	0	0	0	0	0	/home/dhl_ec/bnelissen/Slides/CD3_manuscript/CD3_slides/AAA365.A.CD3/AAA365.A.CD3.run1	255	0.7	0.06	0.7	0.06	-9.47774256009	-11.5190562479	1.31915515565	0.2201743125
68.0	3041236.0	34.0	32449.0	3041236.0	4000000.0	1.0	11.0	1.14	1.02	1.05	0.05	10.39	0.35	0.7	0.0899999999999	8.2	0.47	2.14	1.44	0.4	AAA365.A.CD3.X12.Y2.tile.tissue.png	41	1	2000	41	93c29b048b04371e236c5169548921bf	0	0	0	0	0	0	0	0	0	0	0	0	0	/home/dhl_ec/bnelissen/Slides/CD3_manuscript/CD3_slides/AAA365.A.CD3/AAA365.A.CD3.run1	255	0.7	0.06	0.7	0.06	-8.45122271211	-11.6626718581	1.32189212664	1.89277409766
63.0	3137438.0	32.0	30352.0	3137438.0	4000000.0	1.0	12.0	0.82	1.01	1.04	0.05	9.16	0.35	0.68	0.08	8.38	0.3	2.13	1.44	0.39	AAA365.A.CD3.X12.Y3.tile.tissue.png	42	1	2000	42	1020d36eb20bcd36fee6dae3b76f51f8	0	0	0	0	0	0	0	0	0	0	0	0	0	/home/dhl_ec/bnelissen/Slides/CD3_manuscript/CD3_slides/AAA365.A.CD3/AAA365.A.CD3.run1	255	0.7	0.06	0.7	0.06	-8.74591315409	-11.1380716083	3.26750913392	1.63009324219
0.0	2569548.0	0.0	31472.0	2569548.0	4000000.0	0.0	17.0	0.74	1.0	1.04	0.04	6.02	0.36	0.68	0.11	7.31	0.21	2.15	1.44	0.42	AAA365.A.CD3.X12.Y4.tile.tissue.png	43	1	2000	43	ec76d9ee07f931834fc7ae4cd56f1d0f	0	0	0	0	0	0	0	0	0	0	0	0	0	/home/dhl_ec/bnelissen/Slides/CD3_manuscript/CD3_slides/AAA365.A.CD3/AAA365.A.CD3.run1	255	0.7	0.06	0.7	0.06	-6.47452010752	-11.0395388761	2.05920593819	1.11417708789
0.0	2884942.0	0.0	44992.0	2884942.0	4000000.0	0.0	32.0	0.83	1.09	1.1	0.05	6.68	0.38	0.7	0.0999999999999	7.45	0.24	2.21	1.46	0.41	AAA365.A.CD3.X12.Y5.tile.tissue.png	44	1	2000	44	3a428af54dd9059a0dfe7a06788bc73f	0	0	0	0	0	0	0	0	0	0	0	0	0	/home/dhl_ec/bnelissen/Slides/CD3_manuscript/CD3_slides/AAA365.A.CD3/AAA365.A.CD3.run1	255	0.7	0.06	0.7	0.06	0.0	-10.0815365109	2.81491880946	0.347107746094
0.0	3132682.0	0.0	38934.0	3132682.0	4000000.0	0.0	25.0	0.93	1.11	1.11	0.05	6.62	0.37	0.69	0.0999999999999	7.58	0.26	2.21	1.46	0.42	AAA365.A.CD3.X12.Y6.tile.tissue.png	45	1	2000	45	85582d3c58d8b53e957d85462dc3b8de	0	0	0	0	0	0	0	0	0	0	0	0	0	/home/dhl_ec/bnelissen/Slides/CD3_manuscript/CD3_slides/AAA365.A.CD3/AAA365.A.CD3.run1	255	0.7	0.06	0.7	0.06	0.0	-10.2255746801	3.29471966832	0.16819640625
0.0	3760038.0	0.0	23716.0	3760038.0	4000000.0	0.0	10.0	0.87	1.12	1.05	0.04	5.98	0.35	0.68	0.0599999999999	8.26	0.27	2.12	1.45	0.4	AAA365.A.CD3.X12.Y7.tile.tissue.png	46	1	2000	46	7788adc250bfe90c88caa59a51821cce	0	0	0	0	0	0	0	0	0	0	0	0	0	/home/dhl_ec/bnelissen/Slides/CD3_manuscript/CD3_slides/AAA365.A.CD3/AAA365.A.CD3.run1	255	0.7	0.06	0.7	0.06	-8.0750530662	-9.70779925818	3.95232176064	0.062209296875
0.0	3875202.0	0.0	18060.0	3875202.0	4000000.0	0.0	3.0	0.91	1.03	1.05	0.04	6.01	0.35	0.69	0.05	7.68	0.39	2.11	1.45	0.57	AAA365.A.CD3.X12.Y8.tile.tissue.png	47	1	2000	47	6f4dc7051f30fd13cf02b5fb6de1a428	0	0	0	0	0	0	0	0	0	0	0	0	0	/home/dhl_ec/bnelissen/Slides/CD3_manuscript/CD3_slides/AAA365.A.CD3/AAA365.A.CD3.run1	255	0.7	0.06	0.7	0.06	0.0	-9.72417954833	4.29881203612	0.109398296875
0.0	3826153.0	0.0	21970.0	3826153.0	4000000.0	0.0	2.0	0.84	1.07	1.06	0.0400000000002	6.01	0.35	0.68	0.0599999999999	8.37	0.26	2.13	1.45	0.55	AAA365.A.CD3.X12.Y9.tile.tissue.png	48	1	2000	48	e480dd5aefc8ffa62e5ee64d3113239b	0	0	0	0	0	0	0	0	0	0	0	0	0	/home/dhl_ec/bnelissen/Slides/CD3_manuscript/CD3_slides/AAA365.A.CD3/AAA365.A.CD3.run1	255	0.7	0.06	0.7	0.06	-7.76054512199	-9.4028892836	3.48755368703	0.0441695605469
0.0	1557071.0	0.0	28915.0	1557071.0	4000000.0	0.0	25.0	0.72	1.01	1.11	0.05	6.59	0.38	0.76	0.15	6.66	0.19	2.14	1.47	0.58	AAA365.A.CD3.X13.Y1.tile.tissue.png	49	1	2000	49	b12bf8d29af7b7b11ac63b9c81ecbf83	0	0	0	0	0	0	0	0	0	0	0	0	0	/home/dhl_ec/bnelissen/Slides/CD3_manuscript/CD3_slides/AAA365.A.CD3/AAA365.A.CD3.run1	255	0.7	0.06	0.7	0.06	0.0	-11.5527404153	1.02600941126	5.00352910742
0.0	3980440.0	0.0	9681.0	3980440.0	4000000.0	0.0	1.0	1.06	1.45	1.1	0.05	6.52	0.35	0.69	0.0600000000002	9.04	0.28	2.08	1.44	0.72	AAA365.A.CD3.X13.Y10.tile.tissue.png	50	1	2000	50	8ed449c7f10e013286ac8466266807f5	0	0	0	0	0	0	0	0	0	0	0	0	0	/home/dhl_ec/bnelissen/Slides/CD3_manuscript/CD3_slides/AAA365.A.CD3/AAA365.A.CD3.run1	255	0.7	0.06	0.7	0.06	-8.36842360417	-10.9589397131	2.34234258823	0.0772368319092
172.0	1815781.0	60.0	6773.0	1815781.0	4000000.0	1.0	1.0	1.2	1.36	1.07	0.0400000000002	6.28	0.34	0.74	0.13	7.35	0.27	2.08	1.45	0.52	AAA365.A.CD3.X13.Y11.tile.tissue.png	51	1	2000	51	cb690962159fdab893fff5b59998e01a	0	0	0	0	0	0	0	0	0	0	0	0	0	/home/dhl_ec/bnelissen/Slides/CD3_manuscript/CD3_slides/AAA365.A.CD3/AAA365.A.CD3.run1	255	0.7	0.06	0.7	0.06	-9.07188347491	-11.5625938934	1.35326191274	0.298469363281
0.0	2730235.0	0.0	62134.0	2730235.0	4000000.0	0.0	31.0	1.11	1.28	1.03	0.04	6.03	0.37	0.69	0.0899999999999	7.65	0.22	2.23	1.45	0.43	AAA365.A.CD3.X13.Y2.tile.tissue.png	52	1	2000	52	5ef4c0a2dcc19265467e7fd8f01752f0	0	0	0	0	0	0	0	0	0	0	0	0	0	/home/dhl_ec/bnelissen/Slides/CD3_manuscript/CD3_slides/AAA365.A.CD3/AAA365.A.CD3.run1	255	0.7	0.06	0.7	0.06	-6.62767625603	-10.4638093096	1.04650478884	2.36212986719
0.0	1805991.0	0.0	61119.0	1805991.0	4000000.0	0.0	49.0	0.76	0.96	1.18	0.04	9.76	0.37	0.69	0.13	6.38	0.2	2.22	1.46	0.55	AAA365.A.CD3.X13.Y3.tile.tissue.png	53	1	2000	53	7742e670a3d5cd699bbb4437ea798876	0	0	0	0	0	0	0	0	0	0	0	0	0	/home/dhl_ec/bnelissen/Slides/CD3_manuscript/CD3_slides/AAA365.A.CD3/AAA365.A.CD3.run1	255	0.7	0.06	0.7	0.06	0.0	-10.4748089156	1.3543364834	4.95565081055
0.0	1726746.0	0.0	60291.0	1726746.0	4000000.0	0.0	45.0	1.11	1.06	1.05	0.04	6.24	0.37	0.67	0.13	6.5	0.19	2.23	1.46	0.59	AAA365.A.CD3.X13.Y4.tile.tissue.png	54	1	2000	54	cb02566a8a76251036324c3a4277b22a	0	0	0	0	0	0	0	0	0	0	0	0	0	/home/dhl_ec/bnelissen/Slides/CD3_manuscript/CD3_slides/AAA365.A.CD3/AAA365.A.CD3.run1	255	0.7	0.06	0.7	0.06	0.0	-9.95456188256	1.49475646679	0.4159155
0.0	586011.0	0.0	54816.0	586011.0	4000000.0	0.0	114.0	1.4	2.45	1.05	0.03	6.1	0.38	0.67	0.17	5.75	0.15	2.19	1.44	0.6	AAA365.A.CD3.X13.Y5.tile.tissue.png	55	1	2000	55	c730e2946e8e126809e3062c39c3f56b	0	0	0	0	0	0	0	0	0	0	0	0	0	/home/dhl_ec/bnelissen/Slides/CD3_manuscript/CD3_slides/AAA365.A.CD3/AAA365.A.CD3.run1	255	0.7	0.06	0.7	0.06	0.0	-9.72250577148	1.47743653703	0.273848777832
0.0	759609.0	0.0	66067.0	759609.0	4000000.0	0.0	100.0	2.75	2.34	1.05	0.0400000000002	6.23	0.38	0.69	0.17	5.72	0.15	2.23	1.44	0.58	AAA365.A.CD3.X13.Y6.tile.tissue.png	56	1	2000	56	555c75479a870bdc8463cb2220ff70a1	0	0	0	0	0	0	0	0	0	0	0	0	0	/home/dhl_ec/bnelissen/Slides/CD3_manuscript/CD3_slides/AAA365.A.CD3/AAA365.A.CD3.run1	255	0.7	0.06	0.7	0.06	0.0	-9.56412067763	2.49076712493	0.375792670898
0.0	2280085.0	0.0	88417.0	2280085.0	4000000.0	0.0	52.0	1.64	1.86	1.05	0.04	6.15	0.39	0.73	0.12	7.24	0.21	2.31	1.46	0.58	AAA365.A.CD3.X13.Y7.tile.tissue.png	57	1	2000	57	2dc0b47f45ba6d8d661f62c1a7f955c5	0	0	0	0	0	0	0	0	0	0	0	0	0	/home/dhl_ec/bnelissen/Slides/CD3_manuscript/CD3_slides/AAA365.A.CD3/AAA365.A.CD3.run1	255	0.7	0.06	0.7	0.06	0.0	-9.3092741264	4.3116427677	0.0658574267578
0.0	2894608.0	0.0	73106.0	2894608.0	4000000.0	0.0	42.0	2.24	1.26	1.06	0.04	6.03	0.38	0.67	0.0899999999999	8.21	0.24	2.28	1.48	0.57	AAA365.A.CD3.X13.Y8.tile.tissue.png	58	1	2000	58	5fe58abc9d7efe4bba6ef95d3b5692b4	0	0	0	0	0	0	0	0	0	0	0	0	0	/home/dhl_ec/bnelissen/Slides/CD3_manuscript/CD3_slides/AAA365.A.CD3/AAA365.A.CD3.run1	255	0.7	0.06	0.7	0.06	-8.02871452264	-9.42933941226	3.95070800706	0.0580891611328
61.0	3332775.0	32.0	55443.0	3332775.0	4000000.0	1.0	11.0	2.22	1.33	1.03	0.04	6.06	0.36	0.68	0.0699999999999	8.47	0.31	2.18	1.46	0.64	AAA365.A.CD3.X13.Y9.tile.tissue.png	59	1	2000	59	f9312724bda3088cdacf243860713435	0	0	0	0	0	0	0	0	0	0	0	0	0	/home/dhl_ec/bnelissen/Slides/CD3_manuscript/CD3_slides/AAA365.A.CD3/AAA365.A.CD3.run1	255	0.7	0.06	0.7	0.06	-9.63232535819	-8.92046508159	3.29866911269	0.0472510429687
0.0	647950.0	0.0	31190.0	647950.0	4000000.0	0.0	40.0	1.18	1.38	1.06	0.04	9.4	0.36	0.75	0.17	5.77	0.16	2.08	1.45	0.54	AAA365.A.CD3.X14.Y1.tile.tissue.png	60	1	2000	60	d8fa44881151a63acf6ba17e2de61dc4	0	0	0	0	0	0	0	0	0	0	0	0	0	/home/dhl_ec/bnelissen/Slides/CD3_manuscript/CD3_slides/AAA365.A.CD3/AAA365.A.CD3.run1	255	0.7	0.06	0.7	0.06	0.0	-11.8576647386	0.605446263215	5.69278106543
193.0	3989952.0	103.0	9075.0	3989952.0	4000000.0	3.0	2.0	1.0	1.24	1.07	0.04	5.88	0.35	0.67	0.0600000000002	8.8	0.33	1.99	1.41	0.54	AAA365.A.CD3.X14.Y10.tile.tissue.png	61	1	2000	61	ae45d9215913811bffcaf3b98992f82f	0	0	0	0	0	0	0	0	0	0	0	0	0	/home/dhl_ec/bnelissen/Slides/CD3_manuscript/CD3_slides/AAA365.A.CD3/AAA365.A.CD3.run1	255	0.7	0.06	0.7	0.06	-9.45464727125	-11.48671134	3.26076707092	0.0629386091309
635.0	842734.0	258.0	6404.0	842734.0	4000000.0	6.0	1.0	0.83	1.15	1.06	0.05	5.98	0.35	0.78	0.16	6.71	0.22	2.01	1.44	0.48	AAA365.A.CD3.X14.Y11.tile.tissue.png	62	1	2000	62	4544bea92a73aa8a9568c6276bc3b457	0	0	0	0	0	0	0	0	0	0	0	0	0	/home/dhl_ec/bnelissen/Slides/CD3_manuscript/CD3_slides/AAA365.A.CD3/AAA365.A.CD3.run1	255	0.7	0.06	0.7	0.06	-9.02933194672	-11.8123798521	1.82565514734	0.258605625
0.0	1910890.0	0.0	67123.0	1910890.0	4000000.0	0.0	64.0	0.97	1.18	1.04	0.0400000000002	6.16	0.43	0.7	0.12	7.2	0.2	2.24	1.44	0.53	AAA365.A.CD3.X14.Y2.tile.tissue.png	63	1	2000	63	c7310fc57d81ec4e4c95f5098fc92e71	0	0	0	0	0	0	0	0	0	0	0	0	0	/home/dhl_ec/bnelissen/Slides/CD3_manuscript/CD3_slides/AAA365.A.CD3/AAA365.A.CD3.run1	255	0.7	0.06	0.7	0.06	-7.86527974652	-10.7746339367	0.984136281748	3.24438482812
0.0	2470230.0	0.0	43438.0	2470230.0	4000000.0	0.0	42.0	1.14	1.94	1.06	0.0400000000002	8.29	0.36	0.69	0.0999999999999	7.42	0.23	2.18	1.58	0.55	AAA365.A.CD3.X14.Y3.tile.tissue.png	64	1	2000	64	2d73148cbd13ac6893484280de31c4bf	0	0	0	0	0	0	0	0	0	0	0	0	0	/home/dhl_ec/bnelissen/Slides/CD3_manuscript/CD3_slides/AAA365.A.CD3/AAA365.A.CD3.run1	255	0.7	0.06	0.7	0.06	-7.58025119056	-9.95520781029	1.18948924426	1.84868722266
0.0	2980994.0	0.0	41781.0	2980994.0	4000000.0	0.0	23.0	1.34	1.77	1.05	0.04	6.59	0.37	0.69	0.1	7.4	0.24	2.22	1.48	0.6	AAA365.A.CD3.X14.Y4.tile.tissue.png	65	1	2000	65	23c4beea14fe6eb33bf8ad76ed13119b	0	0	0	0	0	0	0	0	0	0	0	0	0	/home/dhl_ec/bnelissen/Slides/CD3_manuscript/CD3_slides/AAA365.A.CD3/AAA365.A.CD3.run1	255	0.7	0.06	0.7	0.06	0.0	-10.3034172438	1.46346688386	0.302680136719
0.0	2501042.0	0.0	56942.0	2501042.0	4000000.0	0.0	47.0	1.16	1.41	1.09	0.05	6.55	0.38	0.69	0.12	7.1	0.22	2.21	1.46	0.63	AAA365.A.CD3.X14.Y5.tile.tissue.png	66	1	2000	66	9f26d72dd825deacad67ce8d5cbb2012	0	0	0	0	0	0	0	0	0	0	0	0	0	/home/dhl_ec/bnelissen/Slides/CD3_manuscript/CD3_slides/AAA365.A.CD3/AAA365.A.CD3.run1	255	0.7	0.06	0.7	0.06	0.0	-9.83434090644	2.03015823005	0.0739497207031
0.0	1533811.0	0.0	73764.0	1533811.0	4000000.0	0.0	86.0	2.21	1.69	1.05	0.04	6.0	0.36	0.66	0.13	6.06	0.18	2.21	1.45	0.74	AAA365.A.CD3.X14.Y6.tile.tissue.png	67	1	2000	67	ebfd9c968843949ae806700e2b22155b	0	0	0	0	0	0	0	0	0	0	0	0	0	/home/dhl_ec/bnelissen/Slides/CD3_manuscript/CD3_slides/AAA365.A.CD3/AAA365.A.CD3.run1	255	0.7	0.06	0.7	0.06	0.0	-9.55966084023	3.16027007239	0.228740680664
0.0	2994561.0	0.0	55351.0	2994561.0	4000000.0	0.0	30.0	1.72	2.1	1.21	0.05	6.72	0.37	0.67	0.0899999999999	7.76	0.24	2.22	1.44	0.7	AAA365.A.CD3.X14.Y7.tile.tissue.png	68	1	2000	68	50d7f1078a888d23a93a9a347e242133	0	0	0	0	0	0	0	0	0	0	0	0	0	/home/dhl_ec/bnelissen/Slides/CD3_manuscript/CD3_slides/AAA365.A.CD3/AAA365.A.CD3.run1	255	0.7	0.06	0.7	0.06	-7.93245274495	-9.28282301098	4.27582140138	0.0579957636719
548.0	3453641.0	158.0	39298.0	3453641.0	4000000.0	2.0	10.0	1.72	1.53	1.05	0.04	6.01	0.36	0.68	0.0700000000002	8.33	0.41	2.14	1.45	0.55	AAA365.A.CD3.X14.Y8.tile.tissue.png	69	1	2000	69	a7efeb4a0849dd270216897c64ae7616	0	0	0	0	0	0	0	0	0	0	0	0	0	/home/dhl_ec/bnelissen/Slides/CD3_manuscript/CD3_slides/AAA365.A.CD3/AAA365.A.CD3.run1	255	0.7	0.06	0.7	0.06	-10.0008205697	-9.12226257638	3.84811458161	0.08072890625
62.0	3876153.0	30.0	17851.0	3876153.0	4000000.0	1.0	1.0	2.4	1.24	1.01	0.04	5.92	0.35	0.68	0.05	8.78	0.34	2.07	1.43	0.58	AAA365.A.CD3.X14.Y9.tile.tissue.png	70	1	2000	70	605a4cdb631fa60a366f1fbb11a61895	0	0	0	0	0	0	0	0	0	0	0	0	0	/home/dhl_ec/bnelissen/Slides/CD3_manuscript/CD3_slides/AAA365.A.CD3/AAA365.A.CD3.run1	255	0.7	0.06	0.7	0.06	-8.86179547431	-9.52365015298	3.58871905811	0.0597911640625
0.0	492701.0	0.0	11511.0	492701.0	4000000.0	0.0	7.0	1.46	0.89	1.05	0.05	6.14	0.37	0.78	0.17	5.67	0.14	2.0	1.43	0.55	AAA365.A.CD3.X15.Y1.tile.tissue.png	71	1	2000	71	40a792eadc8a7c49bb76efed1cc4cbbb	0	0	0	0	0	0	0	0	0	0	0	0	0	/home/dhl_ec/bnelissen/Slides/CD3_manuscript/CD3_slides/AAA365.A.CD3/AAA365.A.CD3.run1	255	0.7	0.06	0.7	0.06	0.0	-11.2919926453	1.94976174698	2.85704171338
0.0	3678373.0	0.0	19180.0	3678373.0	4000000.0	0.0	8.0	2.57	2.17	1.06	0.04	5.95	0.38	0.67	0.0599999999999	8.32	0.26	2.09	1.43	0.63	AAA365.A.CD3.X15.Y10.tile.tissue.png	72	1	2000	72	62debf47352d5c2927fe939141aa48ee	0	0	0	0	0	0	0	0	0	0	0	0	0	/home/dhl_ec/bnelissen/Slides/CD3_manuscript/CD3_slides/AAA365.A.CD3/AAA365.A.CD3.run1	255	0.7	0.06	0.7	0.06	-9.28300774253	-10.9361038896	3.00552979223	0.513936257812
161.0	1103322.0	80.0	6035.0	1103322.0	4000000.0	2.0	1.0	2.21	2.25	1.05	0.05	6.53	0.35	0.8	0.16	7.38	0.24	2.05	1.45	0.53	AAA365.A.CD3.X15.Y11.tile.tissue.png	73	1	2000	73	1bc017fb3dc637c3b7d9d176d17aa29a	0	0	0	0	0	0	0	0	0	0	0	0	0	/home/dhl_ec/bnelissen/Slides/CD3_manuscript/CD3_slides/AAA365.A.CD3/AAA365.A.CD3.run1	255	0.7	0.06	0.7	0.06	-9.10005781971	-11.5621291244	2.36495291034	0.327068683594
0.0	2134914.0	0.0	31069.0	2134914.0	4000000.0	0.0	16.0	2.21	1.37	1.11	0.0500000000002	6.69	0.36	0.73	0.11	7.37	0.21	2.14	1.45	0.57	AAA365.A.CD3.X15.Y2.tile.tissue.png	74	1	2000	74	81bfeb25ada646273b01a28f76dac3ee	0	0	0	0	0	0	0	0	0	0	0	0	0	/home/dhl_ec/bnelissen/Slides/CD3_manuscript/CD3_slides/AAA365.A.CD3/AAA365.A.CD3.run1	255	0.7	0.06	0.7	0.06	-7.99934935554	-11.570078583	1.2797693391	2.64848908008
0.0	3911957.0	0.0	12750.0	3911957.0	4000000.0	0.0	3.0	2.45	3.35	1.06	0.04	6.03	0.35	0.76	0.0599999999999	8.94	0.27	2.11	1.44	0.57	AAA365.A.CD3.X15.Y3.tile.tissue.png	75	1	2000	75	3dfd96064e85a4b0b2cabbf6252b5e71	0	0	0	0	0	0	0	0	0	0	0	0	0	/home/dhl_ec/bnelissen/Slides/CD3_manuscript/CD3_slides/AAA365.A.CD3/AAA365.A.CD3.run1	255	0.7	0.06	0.7	0.06	-7.24480526129	-10.6935676174	0.91809208542	0.113835625
0.0	3994603.0	0.0	8361.0	3994603.0	4000000.0	0.0	1.0	2.83	1.55	1.06	0.0400000000002	5.68	0.33	0.66	0.04	7.66	0.28	2.07	1.45	0.66	AAA365.A.CD3.X15.Y4.tile.tissue.png	76	1	2000	76	a7b06cb2c1aba76e5b49b6e46a498658	0	0	0	0	0	0	0	0	0	0	0	0	0	/home/dhl_ec/bnelissen/Slides/CD3_manuscript/CD3_slides/AAA365.A.CD3/AAA365.A.CD3.run1	255	0.7	0.06	0.7	0.06	0.0	-10.4112305872	1.1745271057	0.0533928457031
0.0	3972783.0	0.0	10034.0	3972783.0	4000000.0	0.0	1.0	2.15	1.12	1.06	0.04	5.89	0.35	0.66	0.0599999999999	7.66	0.28	2.09	1.44	0.86	AAA365.A.CD3.X15.Y5.tile.tissue.png	77	1	2000	77	aa4f5b45721e954a5714e7c6569ab758	0	0	0	0	0	0	0	0	0	0	0	0	0	/home/dhl_ec/bnelissen/Slides/CD3_manuscript/CD3_slides/AAA365.A.CD3/AAA365.A.CD3.run1	255	0.7	0.06	0.7	0.06	0.0	-10.9370211999	1.71805922951	0.0484814130859
396.0	3910700.0	121.0	14212.0	3910700.0	4000000.0	1.0	2.0	2.4	1.43	1.06	0.04	5.92	0.34	0.67	0.05	8.84	0.34	2.09	1.44	1.05	AAA365.A.CD3.X15.Y6.tile.tissue.png	78	1	2000	78	83b06113a9c3334a6585667b2243f586	0	0	0	0	0	0	0	0	0	0	0	0	0	/home/dhl_ec/bnelissen/Slides/CD3_manuscript/CD3_slides/AAA365.A.CD3/AAA365.A.CD3.run1	255	0.7	0.06	0.7	0.06	-9.28606339321	-9.60002371917	2.85091266265	0.0891907988281
0.0	3978524.0	0.0	9846.0	3978524.0	4000000.0	0.0	1.0	2.26	1.94	1.05	0.04	5.84	0.35	0.67	0.05	8.47	0.27	2.09	1.44	0.6	AAA365.A.CD3.X15.Y7.tile.tissue.png	79	1	2000	79	1e32b759a80169c2a11689c4aff787c4	0	0	0	0	0	0	0	0	0	0	0	0	0	/home/dhl_ec/bnelissen/Slides/CD3_manuscript/CD3_slides/AAA365.A.CD3/AAA365.A.CD3.run1	255	0.7	0.06	0.7	0.06	-8.34614139859	-10.46209607	3.72774778457	0.0487525644531
0.0	3985572.0	0.0	9633.0	3985572.0	4000000.0	0.0	1.0	2.19	2.27	1.06	0.04	5.93	0.34	0.67	0.0500000000002	8.46	0.27	2.15	1.46	0.55	AAA365.A.CD3.X15.Y8.tile.tissue.png	80	1	2000	80	d91624c6bac440ffc3a0087b2f39c431	0	0	0	0	0	0	0	0	0	0	0	0	0	/home/dhl_ec/bnelissen/Slides/CD3_manuscript/CD3_slides/AAA365.A.CD3/AAA365.A.CD3.run1	255	0.7	0.06	0.7	0.06	-8.45370722886	-9.43811196276	3.65548759842	0.0532843544922
0.0	3985176.0	0.0	9172.0	3985176.0	4000000.0	0.0	1.0	2.79	1.95	1.24	0.05	5.94	0.34	0.68	0.05	8.53	0.29	2.09	1.72	0.85	AAA365.A.CD3.X15.Y9.tile.tissue.png	81	1	2000	81	71b2c2f8e0d09267fef3309867bf90d0	0	0	0	0	0	0	0	0	0	0	0	0	0	/home/dhl_ec/bnelissen/Slides/CD3_manuscript/CD3_slides/AAA365.A.CD3/AAA365.A.CD3.run1	255	0.7	0.06	0.7	0.06	-8.13009277382	-10.4289416045	3.2936507733	0.0622504267578
0.0	2969732.0	0.0	10608.0	2969732.0	4000000.0	0.0	3.0	2.43	1.41	1.06	0.04	6.81	0.36	0.72	0.0999999999999	8.32	0.24	2.1	1.45	0.6	AAA365.A.CD3.X16.Y10.tile.tissue.png	82	1	2000	82	38c3633f6d5ea97fc00d41ec1a2114f5	0	0	0	0	0	0	0	0	0	0	0	0	0	/home/dhl_ec/bnelissen/Slides/CD3_manuscript/CD3_slides/AAA365.A.CD3/AAA365.A.CD3.run1	255	0.7	0.06	0.7	0.06	-9.0390612539	-11.6365065614	2.27629838495	0.472194609375
0.0	1468964.0	0.0	8167.0	1468964.0	4000000.0	0.0	1.0	2.02	2.29	1.05	0.05	6.17	0.33	0.74	0.15	6.65	0.18	1.98	1.4	1.06	AAA365.A.CD3.X16.Y11.tile.tissue.png	83	1	2000	83	18b098a9989c8c91f46d215124e8adc7	0	0	0	0	0	0	0	0	0	0	0	0	0	/home/dhl_ec/bnelissen/Slides/CD3_manuscript/CD3_slides/AAA365.A.CD3/AAA365.A.CD3.run1	255	0.7	0.06	0.7	0.06	-8.53637653078	-11.6306342126	1.83237667136	0.673848910156
0.0	1125750.0	0.0	15457.0	1125750.0	4000000.0	0.0	13.0	2.15	1.08	1.07	0.05	6.32	0.35	0.76	0.15	6.06	0.17	2.05	1.42	0.8	AAA365.A.CD3.X16.Y2.tile.tissue.png	84	1	2000	84	281bd6622d4e18aed11b997e0e4d6494	0	0	0	0	0	0	0	0	0	0	0	0	0	/home/dhl_ec/bnelissen/Slides/CD3_manuscript/CD3_slides/AAA365.A.CD3/AAA365.A.CD3.run1	255	0.7	0.06	0.7	0.06	0.0	-11.5977142615	0.73235176549	1.60678533203
0.0	3960861.0	0.0	11270.0	3960861.0	4000000.0	0.0	1.0	2.65	1.29	1.07	0.04	5.9	0.35	0.66	0.0599999999999	8.89	0.28	2.11	1.46	0.6	AAA365.A.CD3.X16.Y3.tile.tissue.png	85	1	2000	85	abfdc4eef5ed5d3b4ffca4b9b0048d97	0	0	0	0	0	0	0	0	0	0	0	0	0	/home/dhl_ec/bnelissen/Slides/CD3_manuscript/CD3_slides/AAA365.A.CD3/AAA365.A.CD3.run1	255	0.7	0.06	0.7	0.06	-8.05093343731	-10.5001261929	0.928512298863	0.109125957031
0.0	3986997.0	0.0	8892.0	3986997.0	4000000.0	0.0	1.0	2.26	1.2	1.11	0.04	6.35	0.35	0.67	0.0599999999999	8.07	0.27	2.08	1.43	0.58	AAA365.A.CD3.X16.Y4.tile.tissue.png	86	1	2000	86	0bc6f1ca4a0d8b6ed1b5f3bcb25ffa62	0	0	0	0	0	0	0	0	0	0	0	0	0	/home/dhl_ec/bnelissen/Slides/CD3_manuscript/CD3_slides/AAA365.A.CD3/AAA365.A.CD3.run1	255	0.7	0.06	0.7	0.06	0.0	-11.1079140075	1.14936103539	0.0592779013672
0.0	3962625.0	0.0	11463.0	3962625.0	4000000.0	0.0	1.0	1.91	1.01	1.1	0.04	6.4	0.36	0.68	0.0600000000004	7.53	0.28	2.02	1.4	1.12	AAA365.A.CD3.X16.Y5.tile.tissue.png	87	1	2000	87	2aab36cb4d3abba6b12b950929ee683a	0	0	0	0	0	0	0	0	0	0	0	0	0	/home/dhl_ec/bnelissen/Slides/CD3_manuscript/CD3_slides/AAA365.A.CD3/AAA365.A.CD3.run1	255	0.7	0.06	0.7	0.06	0.0	-10.0624506863	2.1751323933	0.1038919375
0.0	3923957.0	0.0	13579.0	3923957.0	4000000.0	0.0	1.0	1.63	1.37	1.06	0.04	5.96	0.35	0.68	0.0500000000002	8.42	0.28	2.1	1.44	0.56	AAA365.A.CD3.X16.Y6.tile.tissue.png	88	1	2000	88	5037f15a3964a1677acbcd0be4e37348	0	0	0	0	0	0	0	0	0	0	0	0	0	/home/dhl_ec/bnelissen/Slides/CD3_manuscript/CD3_slides/AAA365.A.CD3/AAA365.A.CD3.run1	255	0.7	0.06	0.7	0.06	-8.61264204265	-10.1710223683	2.43647068456	0.0776748710938
0.0	3967927.0	0.0	10825.0	3967927.0	4000000.0	0.0	1.0	1.21	1.78	1.06	0.04	5.87	0.35	0.68	0.0500000000002	8.5	0.28	2.07	1.47	0.65	AAA365.A.CD3.X16.Y7.tile.tissue.png	89	1	2000	89	8c267c329d41f14609db3388b5cbfee6	0	0	0	0	0	0	0	0	0	0	0	0	0	/home/dhl_ec/bnelissen/Slides/CD3_manuscript/CD3_slides/AAA365.A.CD3/AAA365.A.CD3.run1	255	0.7	0.06	0.7	0.06	-9.42524456889	-10.0473466945	3.24505885369	0.0670589023438
0.0	3988687.0	0.0	9292.0	3988687.0	4000000.0	0.0	1.0	2.59	2.31	1.12	0.04	6.56	0.35	0.7	0.0600000000004	8.91	0.28	2.12	1.45	0.58	AAA365.A.CD3.X16.Y8.tile.tissue.png	90	1	2000	90	387de60918cda6b2a4d506041a67df14	0	0	0	0	0	0	0	0	0	0	0	0	0	/home/dhl_ec/bnelissen/Slides/CD3_manuscript/CD3_slides/AAA365.A.CD3/AAA365.A.CD3.run1	255	0.7	0.06	0.7	0.06	-8.08762936423	-10.1405578147	3.59507276682	0.0387708232422
0.0	3994179.0	0.0	8506.0	3994179.0	4000000.0	0.0	1.0	2.29	2.27	1.1	0.0500000000002	6.48	0.41	0.67	0.0499999999997	8.58	0.28	2.07	1.44	0.55	AAA365.A.CD3.X16.Y9.tile.tissue.png	91	1	2000	91	d45eff2e935e0fde57ef1263529ee434	0	0	0	0	0	0	0	0	0	0	0	0	0	/home/dhl_ec/bnelissen/Slides/CD3_manuscript/CD3_slides/AAA365.A.CD3/AAA365.A.CD3.run1	255	0.7	0.06	0.7	0.06	-8.95445424492	-11.598147676	2.71828748578	0.0685570893555
0.0	3781104.0	0.0	8459.0	3781104.0	4000000.0	0.0	1.0	1.49	2.12	1.05	0.0400000000004	9.39	0.36	0.69	0.0700000000002	8.91	0.27	2.1	1.46	0.56	AAA365.A.CD3.X17.Y10.tile.tissue.png	92	1	2000	92	31ef6bab5b8ab38622ecfda392b7d6e1	0	0	0	0	0	0	0	0	0	0	0	0	0	/home/dhl_ec/bnelissen/Slides/CD3_manuscript/CD3_slides/AAA365.A.CD3/AAA365.A.CD3.run1	255	0.7	0.06	0.7	0.06	-8.7768720857	-11.7898003879	2.01725231882	0.209989171875
0.0	56699.0	0.0	2373.0	56699.0	4000000.0	0.0	4.0	1.75	0.96	1.06	0.0499999999997	6.12	0.34	0.8	0.19	5.86	0.13	1.99	1.44	0.6	AAA365.A.CD3.X17.Y11.tile.tissue.png	93	1	2000	93	2fe557119a554e0bda006f924086a126	0	0	0	0	0	0	0	0	0	0	0	0	0	/home/dhl_ec/bnelissen/Slides/CD3_manuscript/CD3_slides/AAA365.A.CD3/AAA365.A.CD3.run1	255	0.7	0.06	0.7	0.06	-8.66941950072	-11.9698779013	4.21921245674	0.422177118408
0.0	1553956.0	0.0	10603.0	1553956.0	4000000.0	0.0	1.0	1.83	1.14	1.07	0.0499999999997	10.72	0.36	0.78	0.15	6.64	0.19	2.12	1.44	0.74	AAA365.A.CD3.X17.Y16.tile.tissue.png	94	1	2000	94	dab32434247a20006f29597644924df1	0	0	0	0	0	0	0	0	0	0	0	0	0	/home/dhl_ec/bnelissen/Slides/CD3_manuscript/CD3_slides/AAA365.A.CD3/AAA365.A.CD3.run1	255	0.7	0.06	0.7	0.06	0.0	-11.6084344903	1.22869164249	2.26568022656
0.0	343657.0	0.0	7995.0	343657.0	4000000.0	0.0	11.0	1.21	1.3	1.18	0.0499999999997	6.1	0.35	0.78	0.18	5.55	0.14	2.01	1.44	0.53	AAA365.A.CD3.X17.Y2.tile.tissue.png	95	1	2000	95	35ebc5311a174c0c4281367ed45b9fa1	0	0	0	0	0	0	0	0	0	0	0	0	0	/home/dhl_ec/bnelissen/Slides/CD3_manuscript/CD3_slides/AAA365.A.CD3/AAA365.A.CD3.run1	255	0.7	0.06	0.7	0.06	0.0	-11.4088447042	1.01018793812	1.390000479
0.0	3455979.0	0.0	20118.0	3455979.0	4000000.0	0.0	10.0	1.69	1.38	1.05	0.04	6.42	0.34	0.68	0.0700000000002	8.2	0.25	2.12	1.46	0.78	AAA365.A.CD3.X17.Y3.tile.tissue.png	96	1	2000	96	7a99b5a6d4dba36582f9dd1c9e54b5d4	0	0	0	0	0	0	0	0	0	0	0	0	0	/home/dhl_ec/bnelissen/Slides/CD3_manuscript/CD3_slides/AAA365.A.CD3/AAA365.A.CD3.run1	255	0.7	0.06	0.7	0.06	-7.5555949953	-11.3536832502	1.17376755546	0.888701105469
0.0	3748972.0	0.0	13308.0	3748972.0	4000000.0	0.0	2.0	1.73	0.98	1.06	0.04	6.71	0.34	0.65	0.0599999999999	7.55	0.27	2.09	1.43	0.57	AAA365.A.CD3.X17.Y4.tile.tissue.png	97	1	2000	97	f55f86e64cdf3429f5e8446e3f9e88f6	0	0	0	0	0	0	0	0	0	0	0	0	0	/home/dhl_ec/bnelissen/Slides/CD3_manuscript/CD3_slides/AAA365.A.CD3/AAA365.A.CD3.run1	255	0.7	0.06	0.7	0.06	0.0	-10.545709914	1.23807032968	0.192107859375
0.0	3803153.0	0.0	19092.0	3803153.0	4000000.0	0.0	1.0	1.8	1.12	1.06	0.04	5.99	0.35	0.66	0.0599999999999	7.63	0.28	2.12	1.43	0.54	AAA365.A.CD3.X17.Y5.tile.tissue.png	98	1	2000	98	1baafee09b67768c610383cb0ca78754	0	0	0	0	0	0	0	0	0	0	0	0	0	/home/dhl_ec/bnelissen/Slides/CD3_manuscript/CD3_slides/AAA365.A.CD3/AAA365.A.CD3.run1	255	0.7	0.06	0.7	0.06	0.0	-10.2252557403	2.18390267234	0.194794458984
0.0	3808658.0	0.0	15255.0	3808658.0	4000000.0	0.0	1.0	1.0	1.39	1.07	0.04	5.95	0.35	0.67	0.0599999999999	7.54	0.29	2.11	1.5	0.6	AAA365.A.CD3.X17.Y6.tile.tissue.png	99	1	2000	99	865c99132395a1042a7d74f667c47d30	0	0	0	0	0	0	0	0	0	0	0	0	0	/home/dhl_ec/bnelissen/Slides/CD3_manuscript/CD3_slides/AAA365.A.CD3/AAA365.A.CD3.run1	255	0.7	0.06	0.7	0.06	0.0	-10.3896952406	3.30001774903	0.228107484375
0.0	3973090.0	0.0	10545.0	3973090.0	4000000.0	0.0	1.0	1.53	1.41	1.05	0.04	5.87	0.35	0.68	0.0500000000002	8.35	0.27	2.07	1.44	1.11	AAA365.A.CD3.X17.Y7.tile.tissue.png	100	1	2000	100	52fb1d7f92661a83bd0723ab836f9849	0	0	0	0	0	0	0	0	0	0	0	0	0	/home/dhl_ec/bnelissen/Slides/CD3_manuscript/CD3_slides/AAA365.A.CD3/AAA365.A.CD3.run1	255	0.7	0.06	0.7	0.06	-8.91281315786	-9.92735480511	3.16164231854	0.0633565605469
0.0	3990509.0	0.0	9113.0	3990509.0	4000000.0	0.0	1.0	1.81	1.37	1.06	0.04	5.72	0.33	0.65	0.0500000000002	8.67	0.400000000001	2.08	1.44	0.65	AAA365.A.CD3.X17.Y8.tile.tissue.png	101	1	2000	101	85bae6b1cf164b5d71667208959b2268	0	0	0	0	0	0	0	0	0	0	0	0	0	/home/dhl_ec/bnelissen/Slides/CD3_manuscript/CD3_slides/AAA365.A.CD3/AAA365.A.CD3.run1	255	0.7	0.06	0.7	0.06	-9.02203635072	-11.0142505427	3.03971152627	0.0299789404297
51.0	3998766.0	28.0	8224.0	3998766.0	4000000.0	1.0	1.0	2.46	1.83	1.03	0.04	5.57	0.33	0.65	0.0500000000002	8.76	0.33	2.01	1.4	0.57	AAA365.A.CD3.X17.Y9.tile.tissue.png	102	1	2000	102	d11bb74a22ed6f844d01ee93a6149b72	0	0	0	0	0	0	0	0	0	0	0	0	0	/home/dhl_ec/bnelissen/Slides/CD3_manuscript/CD3_slides/AAA365.A.CD3/AAA365.A.CD3.run1	255	0.7	0.06	0.7	0.06	-9.47862238153	-12.0938057809	3.29562962613	0.0617771671295
0.0	3895691.0	0.0	8841.0	3895691.0	4000000.0	0.0	1.0	2.0	2.99	1.06	0.04	6.31	0.38	0.66	0.0500000000002	8.48	0.26	2.05	1.43	1.11	AAA365.A.CD3.X18.Y10.tile.tissue.png	103	1	2000	103	ddeafcc3c8662e944cb8ade417d591e2	0	0	0	0	0	0	0	0	0	0	0	0	0	/home/dhl_ec/bnelissen/Slides/CD3_manuscript/CD3_slides/AAA365.A.CD3/AAA365.A.CD3.run1	255	0.7	0.06	0.7	0.06	-8.93493730771	-12.1005890215	2.66148099794	0.217080953125
78.0	120992.0	36.0	2926.0	120992.0	4000000.0	1.0	1.0	1.59	1.92	1.08	0.0500000000002	6.16	0.35	0.81	0.19	6.38	0.19	1.95	1.43	0.66	AAA365.A.CD3.X18.Y11.tile.tissue.png	104	1	2000	104	fb835e6ef48613dc10a4515be11c55da	0	0	0	0	0	0	0	0	0	0	0	0	0	/home/dhl_ec/bnelissen/Slides/CD3_manuscript/CD3_slides/AAA365.A.CD3/AAA365.A.CD3.run1	255	0.7	0.06	0.7	0.06	-9.93891034125	-11.9382573901	2.93550907233	0.48231334375
0.0	3093231.0	0.0	36065.0	3093231.0	4000000.0	0.0	12.0	1.38	1.83	1.07	0.04	10.53	0.36	0.7	0.0799999999999	7.97	0.24	2.15	1.43	0.62	AAA365.A.CD3.X18.Y16.tile.tissue.png	105	1	2000	105	4f7e90785be388b6f67b0bdc6c3f8343	0	0	0	0	0	0	0	0	0	0	0	0	0	/home/dhl_ec/bnelissen/Slides/CD3_manuscript/CD3_slides/AAA365.A.CD3/AAA365.A.CD3.run1	255	0.7	0.06	0.7	0.06	-6.65309585939	-10.4829697678	1.29955279815	2.21626254492
0.0	551369.0	0.0	11614.0	551369.0	4000000.0	0.0	4.0	1.56	1.36	1.06	0.0499999999997	5.87	0.33	0.77	0.17	5.61	0.14	1.95	1.4	0.8	AAA365.A.CD3.X18.Y17.tile.tissue.png	106	1	2000	106	90dde344312926c882c721d53844ea81	0	0	0	0	0	0	0	0	0	0	0	0	0	/home/dhl_ec/bnelissen/Slides/CD3_manuscript/CD3_slides/AAA365.A.CD3/AAA365.A.CD3.run1	255	0.7	0.06	0.7	0.06	0.0	-11.4540330406	0.464921971493	2.15960740039
0.0	316130.0	0.0	11316.0	316130.0	4000000.0	0.0	15.0	0.95	1.73	1.05	0.04	6.6	0.35	0.8	0.18	5.68	0.14	2.0	1.44	0.52	AAA365.A.CD3.X18.Y2.tile.tissue.png	107	1	2000	107	e144c7d9f839ffcc78548099451f1be6	0	0	0	0	0	0	0	0	0	0	0	0	0	/home/dhl_ec/bnelissen/Slides/CD3_manuscript/CD3_slides/AAA365.A.CD3/AAA365.A.CD3.run1	255	0.7	0.06	0.7	0.06	0.0	-11.6562880199	1.93377981368	2.11465142236
0.0	3925632.0	0.0	10768.0	3925632.0	4000000.0	0.0	2.0	1.26	1.64	1.06	0.04	5.89	0.34	0.659999999999	0.0500000000002	7.51	0.27	2.01	1.46	0.56	AAA365.A.CD3.X18.Y3.tile.tissue.png	108	1	2000	108	dee5eab8c8c0fa3b467abdadfc9200b2	0	0	0	0	0	0	0	0	0	0	0	0	0	/home/dhl_ec/bnelissen/Slides/CD3_manuscript/CD3_slides/AAA365.A.CD3/AAA365.A.CD3.run1	255	0.7	0.06	0.7	0.06	0.0	-10.4835509758	1.07595286568	0.192617785156
0.0	3841344.0	0.0	15035.0	3841344.0	4000000.0	0.0	1.0	1.17	1.8	1.05	0.04	5.96	0.35	0.68	0.0599999999999	8.57	0.27	2.09	1.44	0.84	AAA365.A.CD3.X18.Y4.tile.tissue.png	109	1	2000	109	3a548ac501106f90c468e981f83cf852	0	0	0	0	0	0	0	0	0	0	0	0	0	/home/dhl_ec/bnelissen/Slides/CD3_manuscript/CD3_slides/AAA365.A.CD3/AAA365.A.CD3.run1	255	0.7	0.06	0.7	0.06	-7.55596575872	-10.3209645731	0.955015291295	0.0952179960937
0.0	3763942.0	0.0	19952.0	3763942.0	4000000.0	0.0	5.0	1.7	1.77	1.09	0.04	6.03	0.35	0.68	0.0599999999999	7.62	0.27	2.06	1.49	0.58	AAA365.A.CD3.X18.Y5.tile.tissue.png	110	1	2000	110	a0e3437c978662b3d9ea39a2ec470595	0	0	0	0	0	0	0	0	0	0	0	0	0	/home/dhl_ec/bnelissen/Slides/CD3_manuscript/CD3_slides/AAA365.A.CD3/AAA365.A.CD3.run1	255	0.7	0.06	0.7	0.06	0.0	-10.0813624768	2.35161275067	0.173669746094
0.0	3328713.0	0.0	38505.0	3328713.0	4000000.0	0.0	12.0	1.05	1.54	1.06	0.04	6.09	0.36	0.71	0.0700000000002	7.29	0.26	2.17	1.43	1.12	AAA365.A.CD3.X18.Y6.tile.tissue.png	111	1	2000	111	ab2da458e83f5900e754d04b4eaeb935	0	0	0	0	0	0	0	0	0	0	0	0	0	/home/dhl_ec/bnelissen/Slides/CD3_manuscript/CD3_slides/AAA365.A.CD3/AAA365.A.CD3.run1	255	0.7	0.06	0.7	0.06	0.0	-9.55872689956	2.62407212637	0.135960876953
0.0	3395010.0	0.0	28765.0	3395010.0	4000000.0	0.0	10.0	1.85	1.52	1.06	0.04	6.06	0.35	0.69	0.0699999999997	8.17	0.26	2.13	1.44	0.69	AAA365.A.CD3.X18.Y7.tile.tissue.png	112	1	2000	112	7400514da97d637cee5ab9592db6c22d	0	0	0	0	0	0	0	0	0	0	0	0	0	/home/dhl_ec/bnelissen/Slides/CD3_manuscript/CD3_slides/AAA365.A.CD3/AAA365.A.CD3.run1	255	0.7	0.06	0.7	0.06	-8.54843346947	-8.99634208333	2.23224456762	0.0615488789063
0.0	3979843.0	0.0	10210.0	3979843.0	4000000.0	0.0	2.0	1.61	2.33	1.07	0.04	5.83	0.35	0.68	0.0500000000002	8.6	0.28	2.02	1.38	0.56	AAA365.A.CD3.X18.Y8.tile.tissue.png	113	1	2000	113	66ad90fd7e30404212bc0353be5b24ba	0	0	0	0	0	0	0	0	0	0	0	0	0	/home/dhl_ec/bnelissen/Slides/CD3_manuscript/CD3_slides/AAA365.A.CD3/AAA365.A.CD3.run1	255	0.7	0.06	0.7	0.06	-8.23034906866	-10.5683306561	2.9930620523	0.0593143862305
63.0	3998381.0	32.0	8170.0	3998381.0	4000000.0	1.0	1.0	2.71	1.7	1.02	0.04	5.63	0.34	0.68	0.0500000000002	8.89	0.35	2.09	1.45	1.08	AAA365.A.CD3.X18.Y9.tile.tissue.png	114	1	2000	114	45c43743acb2dee02476e9039b9f07e6	0	0	0	0	0	0	0	0	0	0	0	0	0	/home/dhl_ec/bnelissen/Slides/CD3_manuscript/CD3_slides/AAA365.A.CD3/AAA365.A.CD3.run1	255	0.7	0.06	0.7	0.06	-9.38011022494	-12.3365797241	3.38937635227	0.0843871160278
0.0	3566437.0	0.0	8936.0	3566437.0	4000000.0	0.0	1.0	1.22	2.53	1.03	0.0300000000002	8.66	0.33	0.67	0.0700000000002	8.26	0.25	2.09	1.44	0.58	AAA365.A.CD3.X19.Y10.tile.tissue.png	115	1	2000	115	9e7ef795b1feb00bb31797a6857e2988	0	0	0	0	0	0	0	0	0	0	0	0	0	/home/dhl_ec/bnelissen/Slides/CD3_manuscript/CD3_slides/AAA365.A.CD3/AAA365.A.CD3.run1	255	0.7	0.06	0.7	0.06	-8.39582080612	-11.9201819443	1.91225243512	0.468935382813
0.0	600503.0	0.0	11840.0	600503.0	4000000.0	0.0	3.0	0.95	1.43	1.06	0.0500000000002	6.08	0.34	0.79	0.17	6.27	0.15	2.09	1.45	1.1	AAA365.A.CD3.X19.Y13.tile.tissue.png	116	1	2000	116	bc70966df589a7507213856955532b98	0	0	0	0	0	0	0	0	0	0	0	0	0	/home/dhl_ec/bnelissen/Slides/CD3_manuscript/CD3_slides/AAA365.A.CD3/AAA365.A.CD3.run1	255	0.7	0.06	0.7	0.06	-5.99245362683	-11.6049501732	1.10067924489	2.29158678613
0.0	1861639.0	0.0	28929.0	1861639.0	4000000.0	0.0	7.0	0.87	2.07	1.11	0.0500000000002	6.72	0.37	0.76	0.14	7.51	0.2	2.21	1.46	0.52	AAA365.A.CD3.X19.Y14.tile.tissue.png	117	1	2000	117	db5f0cd2ae9cc3b72d3e6cc3de583f24	0	0	0	0	0	0	0	0	0	0	0	0	0	/home/dhl_ec/bnelissen/Slides/CD3_manuscript/CD3_slides/AAA365.A.CD3/AAA365.A.CD3.run1	255	0.7	0.06	0.7	0.06	-8.55699585557	-11.1304953737	2.17646718819	3.76532635937
0.0	2720969.0	0.0	26700.0	2720969.0	4000000.0	0.0	12.0	1.96	1.59	1.1	0.0499999999997	7.76	0.37	0.73	0.11	7.43	0.23	2.2	1.47	1.04	AAA365.A.CD3.X19.Y15.tile.tissue.png	118	1	2000	118	b90fd270c5bf420034e55e39c1bde2d8	0	0	0	0	0	0	0	0	0	0	0	0	0	/home/dhl_ec/bnelissen/Slides/CD3_manuscript/CD3_slides/AAA365.A.CD3/AAA365.A.CD3.run1	255	0.7	0.06	0.7	0.06	0.0	-11.0025913536	1.08321438061	3.30612667969
0.0	1670672.0	0.0	81298.0	1670672.0	4000000.0	0.0	80.0	2.62	1.34	1.11	0.0499999999997	6.79	0.4	0.68	0.15	6.66	0.2	2.28	1.46	0.54	AAA365.A.CD3.X19.Y16.tile.tissue.png	119	1	2000	119	5fd53f69536a674d8b28705e6d618303	0	0	0	0	0	0	0	0	0	0	0	0	0	/home/dhl_ec/bnelissen/Slides/CD3_manuscript/CD3_slides/AAA365.A.CD3/AAA365.A.CD3.run1	255	0.7	0.06	0.7	0.06	0.0	-8.81706453095	0.466394248841	0.526735923828
0.0	258878.0	0.0	12211.0	258878.0	4000000.0	0.0	6.0	1.68	1.69	1.22	0.0799999999999	6.28	0.36	0.83	0.2	5.87	0.14	2.04	1.45	0.55	AAA365.A.CD3.X19.Y17.tile.tissue.png	120	1	2000	120	745e6486d4e2697723a922c0401b0a45	0	0	0	0	0	0	0	0	0	0	0	0	0	/home/dhl_ec/bnelissen/Slides/CD3_manuscript/CD3_slides/AAA365.A.CD3/AAA365.A.CD3.run1	255	0.7	0.06	0.7	0.06	0.0	-11.3022012641	0.642387051043	2.41387405542
97.0	2612148.0	47.0	17395.0	2612148.0	4000000.0	1.0	8.0	2.22	1.12	1.09	0.0599999999999	9.09	0.35	0.73	0.11	8.37	0.29	2.16	1.43	0.57	AAA365.A.CD3.X19.Y3.tile.tissue.png	121	1	2000	121	eef965976bb64198d5ed19b4561206ad	0	0	0	0	0	0	0	0	0	0	0	0	0	/home/dhl_ec/bnelissen/Slides/CD3_manuscript/CD3_slides/AAA365.A.CD3/AAA365.A.CD3.run1	255	0.7	0.06	0.7	0.06	-9.12637142949	-11.2826157861	1.22384284387	1.60148339844
0.0	2992958.0	0.0	34738.0	2992958.0	4000000.0	0.0	31.0	2.25	1.37	1.11	0.04	6.55	0.37	0.68	0.1	8.24	0.24	2.21	1.45	1.06	AAA365.A.CD3.X19.Y4.tile.tissue.png	122	1	2000	122	bb5b83aaa78e9653812451b44fee37b7	0	0	0	0	0	0	0	0	0	0	0	0	0	/home/dhl_ec/bnelissen/Slides/CD3_manuscript/CD3_slides/AAA365.A.CD3/AAA365.A.CD3.run1	255	0.7	0.06	0.7	0.06	-7.89826018068	-9.80954991957	0.932035722187	0.120138734375
0.0	1094865.0	0.0	53663.0	1094865.0	4000000.0	0.0	75.0	1.98	1.14	1.05	0.04	6.65	0.38	0.71	0.16	6.38	0.17	2.25	1.47	0.56	AAA365.A.CD3.X19.Y5.tile.tissue.png	123	1	2000	123	890fe72fc2ff0bff1d28f6f2c3cf3bc0	0	0	0	0	0	0	0	0	0	0	0	0	0	/home/dhl_ec/bnelissen/Slides/CD3_manuscript/CD3_slides/AAA365.A.CD3/AAA365.A.CD3.run1	255	0.7	0.06	0.7	0.06	0.0	-10.7901357638	1.08410329127	2.05816494727
0.0	2500453.0	0.0	39984.0	2500453.0	4000000.0	0.0	25.0	1.9	1.46	1.14	0.04	6.66	0.38	0.7	0.12	7.23	0.22	2.22	1.46	1.39	AAA365.A.CD3.X19.Y6.tile.tissue.png	124	1	2000	124	4ac592840d6452325a9e576c1ecb90de	0	0	0	0	0	0	0	0	0	0	0	0	0	/home/dhl_ec/bnelissen/Slides/CD3_manuscript/CD3_slides/AAA365.A.CD3/AAA365.A.CD3.run1	255	0.7	0.06	0.7	0.06	0.0	-9.99396757165	1.65558340829	0.106917791016
0.0	2235861.0	0.0	48827.0	2235861.0	4000000.0	0.0	38.0	1.95	2.23	1.06	0.04	6.1	0.37	0.66	0.12	7.25	0.21	2.17	1.44	0.49	AAA365.A.CD3.X19.Y7.tile.tissue.png	125	1	2000	125	9250ab7b8d6005f7dd1b82804a63ada9	0	0	0	0	0	0	0	0	0	0	0	0	0	/home/dhl_ec/bnelissen/Slides/CD3_manuscript/CD3_slides/AAA365.A.CD3/AAA365.A.CD3.run1	255	0.7	0.06	0.7	0.06	-8.74929646932	-11.1927553884	1.65866656293	0.0705186289063
0.0	3912577.0	0.0	14968.0	3912577.0	4000000.0	0.0	2.0	1.43	1.87	1.08	0.04	5.99	0.34	0.69	0.0499999999997	8.57	0.28	2.11	1.46	0.91	AAA365.A.CD3.X19.Y8.tile.tissue.png	126	1	2000	126	b6fff806442eba21fd4ab994f41c8797	0	0	0	0	0	0	0	0	0	0	0	0	0	/home/dhl_ec/bnelissen/Slides/CD3_manuscript/CD3_slides/AAA365.A.CD3/AAA365.A.CD3.run1	255	0.7	0.06	0.7	0.06	-8.36422259507	-10.9121155685	2.97231060282	0.0514830751953
0.0	3999135.0	0.0	8124.0	3999135.0	4000000.0	0.0	1.0	1.47	1.38	1.06	0.0500000000002	6.41	0.35	0.7	0.0599999999999	9.05	0.29	2.1	1.47	0.78	AAA365.A.CD3.X19.Y9.tile.tissue.png	127	1	2000	127	9a8dee8bed1eb2affce79846a2fe2b07	0	0	0	0	0	0	0	0	0	0	0	0	0	/home/dhl_ec/bnelissen/Slides/CD3_manuscript/CD3_slides/AAA365.A.CD3/AAA365.A.CD3.run1	255	0.7	0.06	0.7	0.06	-8.55808223514	-12.3213593039	2.59500125866	0.104974836845
0.0	887223.0	0.0	85846.0	887223.0	4000000.0	0.0	106.0	1.34	1.41	1.11	0.04	6.81	0.38	0.7	0.16	6.49	0.16	2.25	1.44	0.55	AAA365.A.CD3.X2.Y10.tile.tissue.png	128	1	2000	128	95ae3d2b75dfcf47a67166d2d4fa3515	0	0	0	0	0	0	0	0	0	0	0	0	0	/home/dhl_ec/bnelissen/Slides/CD3_manuscript/CD3_slides/AAA365.A.CD3/AAA365.A.CD3.run1	255	0.7	0.06	0.7	0.06	-7.21438948769	-9.42609713987	1.8762761871	0.32738452832
0.0	2604144.0	0.0	45259.0	2604144.0	4000000.0	0.0	38.0	1.2	1.26	1.05	0.0400000000004	6.3	0.52	0.67	0.1	7.65	0.23	2.18	1.44	0.64	AAA365.A.CD3.X2.Y11.tile.tissue.png	129	1	2000	129	93619caae38534bf8df39df744b68bff	0	0	0	0	0	0	0	0	0	0	0	0	0	/home/dhl_ec/bnelissen/Slides/CD3_manuscript/CD3_slides/AAA365.A.CD3/AAA365.A.CD3.run1	255	0.7	0.06	0.7	0.06	-9.15178843823	-10.5854007596	2.81442617459	1.50543150781
149.0	1533773.0	52.0	7404.0	1533773.0	4000000.0	1.0	2.0	0.92	1.53	1.05	0.0499999999997	6.32	0.34	0.77	0.14	7.14	0.25	2.05	1.45	0.52	AAA365.A.CD3.X2.Y12.tile.tissue.png	130	1	2000	130	4e0cab27a0727f8bef1a36706327b91a	0	0	0	0	0	0	0	0	0	0	0	0	0	/home/dhl_ec/bnelissen/Slides/CD3_manuscript/CD3_slides/AAA365.A.CD3/AAA365.A.CD3.run1	255	0.7	0.06	0.7	0.06	-9.683062339	-11.213437412	2.8383987003	0.540192138672
0.0	1925478.0	0.0	11673.0	1925478.0	4000000.0	0.0	3.0	1.55	2.52	1.05	0.0500000000002	5.85	0.34	0.71	0.12	6.33	0.2	2.06	1.58	0.51	AAA365.A.CD3.X2.Y3.tile.tissue.png	131	1	2000	131	7d577f43e5baeab62f410257f0b69d3d	0	0	0	0	0	0	0	0	0	0	0	0	0	/home/dhl_ec/bnelissen/Slides/CD3_manuscript/CD3_slides/AAA365.A.CD3/AAA365.A.CD3.run1	255	0.7	0.06	0.7	0.06	0.0	-11.4688533288	1.17389448231	2.5409937207
63.0	3954420.0	35.0	11418.0	3954420.0	4000000.0	1.0	2.0	1.25	1.42	1.05	0.04	5.85	0.34	0.68	0.0500000000002	8.81	0.33	2.08	1.45	0.56	AAA365.A.CD3.X2.Y4.tile.tissue.png	132	1	2000	132	cdc74ba72465dbabbced37829247815c	0	0	0	0	0	0	0	0	0	0	0	0	0	/home/dhl_ec/bnelissen/Slides/CD3_manuscript/CD3_slides/AAA365.A.CD3/AAA365.A.CD3.run1	255	0.7	0.06	0.7	0.06	-8.86592115299	-10.3411636037	1.30531999281	0.0485842924805
0.0	3945589.0	0.0	12445.0	3945589.0	4000000.0	0.0	1.0	1.13	2.11	1.04	0.0499999999997	5.94	0.34	0.68	0.0599999999999	7.4	0.26	2.04	1.4	0.58	AAA365.A.CD3.X2.Y5.tile.tissue.png	133	1	2000	133	0f6fed676f3d51e07c938f644a0c8138	0	0	0	0	0	0	0	0	0	0	0	0	0	/home/dhl_ec/bnelissen/Slides/CD3_manuscript/CD3_slides/AAA365.A.CD3/AAA365.A.CD3.run1	255	0.7	0.06	0.7	0.06	0.0	-10.2804282548	2.89705111201	0.0719247539062
0.0	3916436.0	0.0	14892.0	3916436.0	4000000.0	0.0	1.0	1.82	1.53	1.57	0.04	5.81	0.35	0.7	0.0599999999999	7.46	0.26	2.32	1.41	0.59	AAA365.A.CD3.X2.Y6.tile.tissue.png	134	1	2000	134	73369bb13706cc3a91be72d3b0251359	0	0	0	0	0	0	0	0	0	0	0	0	0	/home/dhl_ec/bnelissen/Slides/CD3_manuscript/CD3_slides/AAA365.A.CD3/AAA365.A.CD3.run1	255	0.7	0.06	0.7	0.06	0.0	-9.7633121776	4.5168683977	0.09450146875
51.0	3865220.0	28.0	20205.0	3865220.0	4000000.0	1.0	1.0	1.5	2.38	1.06	0.0500000000002	6.72	0.35	0.68	0.0500000000002	8.47	0.32	2.08	1.4	0.56	AAA365.A.CD3.X2.Y7.tile.tissue.png	135	1	2000	135	4e175ed9130fa7c4d76f373caaf4daf9	0	0	0	0	0	0	0	0	0	0	0	0	0	/home/dhl_ec/bnelissen/Slides/CD3_manuscript/CD3_slides/AAA365.A.CD3/AAA365.A.CD3.run1	255	0.7	0.06	0.7	0.06	-8.77402520867	-9.3759474167	3.7571183779	0.0515396464844
0.0	1526866.0	0.0	117720.0	1526866.0	4000000.0	0.0	99.0	1.88	2.16	1.07	0.04	6.75	0.51	0.68	0.13	6.58	0.17	2.26	1.68	0.57	AAA365.A.CD3.X2.Y8.tile.tissue.png	136	1	2000	136	4c40fc35515b6ca65ba5fb4a6ece61ec	0	0	0	0	0	0	0	0	0	0	0	0	0	/home/dhl_ec/bnelissen/Slides/CD3_manuscript/CD3_slides/AAA365.A.CD3/AAA365.A.CD3.run1	255	0.7	0.06	0.7	0.06	-8.02463899569	-9.3604812234	3.17013740491	0.355011765625
0.0	1079025.0	0.0	102210.0	1079025.0	4000000.0	0.0	117.0	2.12	1.52	1.03	0.0499999999997	6.92	0.38	0.7	0.15	6.32	0.17	2.2	1.4	1.03	AAA365.A.CD3.X2.Y9.tile.tissue.png	137	1	2000	137	707571baa9bc39032dd56a29a5feac35	0	0	0	0	0	0	0	0	0	0	0	0	0	/home/dhl_ec/bnelissen/Slides/CD3_manuscript/CD3_slides/AAA365.A.CD3/AAA365.A.CD3.run1	255	0.7	0.06	0.7	0.06	-7.58675680675	-8.82917678312	3.29935358679	0.235939326172
0.0	1603289.0	0.0	9145.0	1603289.0	4000000.0	0.0	1.0	1.86	1.26	1.05	0.0500000000002	6.47	0.35	0.74	0.14	6.98	0.18	2.07	1.45	0.51	AAA365.A.CD3.X20.Y10.tile.tissue.png	138	1	2000	138	b383187618da4095d54d1eb7c17f95c0	0	0	0	0	0	0	0	0	0	0	0	0	0	/home/dhl_ec/bnelissen/Slides/CD3_manuscript/CD3_slides/AAA365.A.CD3/AAA365.A.CD3.run1	255	0.7	0.06	0.7	0.06	-8.69665843582	-11.518919227	2.65240810442	0.567497179688
0.0	510600.0	0.0	31562.0	510600.0	4000000.0	0.0	29.0	0.95	1.07	1.05	0.0500000000002	6.15	0.35	0.77	0.17	6.27	0.14	2.09	1.45	0.84	AAA365.A.CD3.X20.Y13.tile.tissue.png	139	1	2000	139	8f64f790ea467700b04339ca2bdf984b	0	0	0	0	0	0	0	0	0	0	0	0	0	/home/dhl_ec/bnelissen/Slides/CD3_manuscript/CD3_slides/AAA365.A.CD3/AAA365.A.CD3.run1	255	0.7	0.06	0.7	0.06	-7.43411295977	-11.2457902107	1.59233614438	4.67399141504
0.0	2091942.0	0.0	99021.0	2091942.0	4000000.0	0.0	56.0	1.25	1.29	1.11	0.04	6.76	0.37	0.67	0.11	7.44	0.21	2.31	1.46	0.57	AAA365.A.CD3.X20.Y14.tile.tissue.png	140	1	2000	140	87b5c61e13afeb705c7dcd9f7b1f1658	0	0	0	0	0	0	0	0	0	0	0	0	0	/home/dhl_ec/bnelissen/Slides/CD3_manuscript/CD3_slides/AAA365.A.CD3/AAA365.A.CD3.run1	255	0.7	0.06	0.7	0.06	-7.95568018446	-8.8907579829	1.85352488327	0.136285287109
0.0	3642589.0	0.0	26913.0	3642589.0	4000000.0	0.0	7.0	1.96	2.34	1.1	0.04	6.69	0.37	0.69	0.0799999999999	8.76	0.26	2.17	1.46	0.96	AAA365.A.CD3.X20.Y15.tile.tissue.png	141	1	2000	141	b00d5e6aaffd088dc065fdcca1d81567	0	0	0	0	0	0	0	0	0	0	0	0	0	/home/dhl_ec/bnelissen/Slides/CD3_manuscript/CD3_slides/AAA365.A.CD3/AAA365.A.CD3.run1	255	0.7	0.06	0.7	0.06	-7.65968456941	-9.26422985663	1.69303097928	0.0585009179688
0.0	2757275.0	0.0	44059.0	2757275.0	4000000.0	0.0	32.0	2.14	1.41	1.04	0.0500000000002	6.66	0.38	0.7	0.11	7.43	0.24	2.21	1.45	0.58	AAA365.A.CD3.X20.Y16.tile.tissue.png	142	1	2000	142	991fedc3282c897d77f45e166cb5896b	0	0	0	0	0	0	0	0	0	0	0	0	0	/home/dhl_ec/bnelissen/Slides/CD3_manuscript/CD3_slides/AAA365.A.CD3/AAA365.A.CD3.run1	255	0.7	0.06	0.7	0.06	0.0	-9.58502955605	0.868747585932	0.925255017578
0.0	440383.0	0.0	7496.0	440383.0	4000000.0	0.0	4.0	0.93	0.92	1.1	0.0600000000004	6.73	0.35	0.81	0.18	5.79	0.14	2.04	1.45	0.51	AAA365.A.CD3.X20.Y17.tile.tissue.png	143	1	2000	143	ffee28fb4958d557259c98f8067f0f82	0	0	0	0	0	0	0	0	0	0	0	0	0	/home/dhl_ec/bnelissen/Slides/CD3_manuscript/CD3_slides/AAA365.A.CD3/AAA365.A.CD3.run1	255	0.7	0.06	0.7	0.06	0.0	-11.2968117564	1.62200658291	1.4864528252
70.0	324920.0	34.0	15689.0	324920.0	4000000.0	1.0	18.0	1.75	1.52	1.05	0.0499999999997	5.94	0.35	0.77	0.18	6.15	0.2	1.97	1.41	0.58	AAA365.A.CD3.X20.Y3.tile.tissue.png	144	1	2000	144	3215fb64813b32cb805c63638d25ae73	0	0	0	0	0	0	0	0	0	0	0	0	0	/home/dhl_ec/bnelissen/Slides/CD3_manuscript/CD3_slides/AAA365.A.CD3/AAA365.A.CD3.run1	255	0.7	0.06	0.7	0.06	-8.20629778425	-11.7162643824	1.91987617473	2.62778036719
0.0	3017930.0	0.0	49063.0	3017930.0	4000000.0	0.0	26.0	2.5	1.83	1.07	0.0299999999997	5.54	0.35	0.679999999999	0.0900000000001	7.51	0.23	2.11	1.4	0.55	AAA365.A.CD3.X20.Y4.tile.tissue.png	145	1	2000	145	cea9d77b69d4e62f6fed82bceb294279	0	0	0	0	0	0	0	0	0	0	0	0	0	/home/dhl_ec/bnelissen/Slides/CD3_manuscript/CD3_slides/AAA365.A.CD3/AAA365.A.CD3.run1	255	0.7	0.06	0.7	0.06	-7.88948817309	-9.93430726175	1.97634802923	0.268596785156
0.0	1540051.0	0.0	71756.0	1540051.0	4000000.0	0.0	74.0	2.75	1.65	1.03	0.04	5.89	0.4	0.71	0.16	7.36	0.24	2.46	1.39	0.58	AAA365.A.CD3.X20.Y5.tile.tissue.png	146	1	2000	146	6509673a8ae39a77dba8d076a2dae9da	0	0	0	0	0	0	0	0	0	0	0	0	0	/home/dhl_ec/bnelissen/Slides/CD3_manuscript/CD3_slides/AAA365.A.CD3/AAA365.A.CD3.run1	255	0.7	0.06	0.7	0.06	-8.50798379158	-10.5473919843	1.13938980381	1.48889958203
0.0	1020446.0	0.0	48141.0	1020446.0	4000000.0	0.0	52.0	1.99	1.63	1.22	0.04	6.11	0.36	0.690000000001	0.16	6.33	0.17	2.25	1.46	0.54	AAA365.A.CD3.X20.Y6.tile.tissue.png	147	1	2000	147	9fc705a65b5066ab84a06f1656748cd5	0	0	0	0	0	0	0	0	0	0	0	0	0	/home/dhl_ec/bnelissen/Slides/CD3_manuscript/CD3_slides/AAA365.A.CD3/AAA365.A.CD3.run1	255	0.7	0.06	0.7	0.06	0.0	-10.3616089234	1.29977370189	1.23975276758
0.0	1346476.0	0.0	46979.0	1346476.0	4000000.0	0.0	47.0	1.93	1.23	1.05	0.04	6.7	0.39	0.7	0.15	7.22	0.18	2.22	1.46	0.6	AAA365.A.CD3.X20.Y7.tile.tissue.png	148	1	2000	148	3f9b5b713f52bb2c959aabd3ce301f0a	0	0	0	0	0	0	0	0	0	0	0	0	0	/home/dhl_ec/bnelissen/Slides/CD3_manuscript/CD3_slides/AAA365.A.CD3/AAA365.A.CD3.run1	255	0.7	0.06	0.7	0.06	-7.84307569388	-10.1374377242	1.80125454898	0.0914392558594
259.0	3759330.0	104.0	24439.0	3759330.0	4000000.0	2.0	4.0	2.03	1.27	1.1	0.0499999999997	6.72	0.37	0.69	0.0700000000002	9.23	0.34	2.08	1.4	1.27	AAA365.A.CD3.X20.Y8.tile.tissue.png	149	1	2000	149	94be557ea6e7286f402c52ce487321aa	0	0	0	0	0	0	0	0	0	0	0	0	0	/home/dhl_ec/bnelissen/Slides/CD3_manuscript/CD3_slides/AAA365.A.CD3/AAA365.A.CD3.run1	255	0.7	0.06	0.7	0.06	-9.64186164761	-10.3986686364	3.30042500199	0.131908574219
902.0	3996751.0	293.0	8428.0	3996751.0	4000000.0	7.0	1.0	2.05	1.68	1.36	0.04	6.15	0.33	0.67	0.0500000000002	8.61	0.33	2.01	1.4	0.63	AAA365.A.CD3.X20.Y9.tile.tissue.png	150	1	2000	150	3eeec1f66f306fa848fa3098d6ba28fe	0	0	0	0	0	0	0	0	0	0	0	0	0	/home/dhl_ec/bnelissen/Slides/CD3_manuscript/CD3_slides/AAA365.A.CD3/AAA365.A.CD3.run1	255	0.7	0.06	0.7	0.06	-9.66017885903	-11.7439025012	3.6211681832	0.136692616211
0.0	1112565.0	0.0	6825.0	1112565.0	4000000.0	0.0	1.0	1.7	1.77	0.99	0.0500000000002	6.53	0.54	0.739999999999	0.15	6.28	0.16	1.99	1.41	0.56	AAA365.A.CD3.X21.Y10.tile.tissue.png	151	1	2000	151	e271b543fc7066c4742d83cfcc1cdb3b	0	0	0	0	0	0	0	0	0	0	0	0	0	/home/dhl_ec/bnelissen/Slides/CD3_manuscript/CD3_slides/AAA365.A.CD3/AAA365.A.CD3.run1	255	0.7	0.06	0.7	0.06	-7.87362344826	-11.4467229963	1.71331773439	0.486037498047
123.0	1055183.0	49.0	18878.0	1055183.0	4000000.0	1.0	10.0	1.41	2.79	1.11	0.0500000000002	7.85	0.36	0.78	0.16	7.24	0.24	2.1	1.45	0.56	AAA365.A.CD3.X21.Y13.tile.tissue.png	152	1	2000	152	f9840f5d9b96685ec8758a7451a15a21	0	0	0	0	0	0	0	0	0	0	0	0	0	/home/dhl_ec/bnelissen/Slides/CD3_manuscript/CD3_slides/AAA365.A.CD3/AAA365.A.CD3.run1	255	0.7	0.06	0.7	0.06	-7.90232445136	-11.2370084325	1.32214027192	2.64656553906
212.0	3274929.0	61.0	41323.0	3274929.0	4000000.0	1.0	20.0	1.22	1.41	1.08	0.04	6.74	0.39	0.71	0.0899999999997	8.95	0.64	2.27	1.44	0.57	AAA365.A.CD3.X21.Y14.tile.tissue.png	153	1	2000	153	264c56aa9a33e09ccf7f0d66a39fa7a3	0	0	0	0	0	0	0	0	0	0	0	0	0	/home/dhl_ec/bnelissen/Slides/CD3_manuscript/CD3_slides/AAA365.A.CD3/AAA365.A.CD3.run1	255	0.7	0.06	0.7	0.06	-8.40723865175	-8.98831449018	1.87467442612	0.0978723828125
0.0	3354886.0	0.0	39036.0	3354886.0	4000000.0	0.0	15.0	2.25	1.7	1.03	0.04	6.77	0.38	0.7	0.0800000000004	8.6	0.26	2.22	1.46	0.62	AAA365.A.CD3.X21.Y15.tile.tissue.png	154	1	2000	154	ede99b91598f088359f75079e1ce2856	0	0	0	0	0	0	0	0	0	0	0	0	0	/home/dhl_ec/bnelissen/Slides/CD3_manuscript/CD3_slides/AAA365.A.CD3/AAA365.A.CD3.run1	255	0.7	0.06	0.7	0.06	-6.29288113256	-9.4698289603	1.72384471494	0.121186359375
0.0	3789326.0	0.0	10981.0	3789326.0	4000000.0	0.0	2.0	1.16	1.19	1.11	0.0499999999997	6.97	0.36	0.7	0.0700000000002	8.03	0.27	2.15	1.46	0.55	AAA365.A.CD3.X21.Y16.tile.tissue.png	155	1	2000	155	2d8ec9225745acbf90a19dc717f94cc6	0	0	0	0	0	0	0	0	0	0	0	0	0	/home/dhl_ec/bnelissen/Slides/CD3_manuscript/CD3_slides/AAA365.A.CD3/AAA365.A.CD3.run1	255	0.7	0.06	0.7	0.06	0.0	-11.0365851647	0.966856902784	0.822497527344
0.0	556953.0	0.0	5537.0	556953.0	4000000.0	0.0	1.0	1.95	1.19	1.1	0.0500000000002	6.71	0.37	0.82	0.19	6.13	0.15	2.07	1.45	0.52	AAA365.A.CD3.X21.Y17.tile.tissue.png	156	1	2000	156	fc40e993a72d786c9676d661d5b689e6	0	0	0	0	0	0	0	0	0	0	0	0	0	/home/dhl_ec/bnelissen/Slides/CD3_manuscript/CD3_slides/AAA365.A.CD3/AAA365.A.CD3.run1	255	0.7	0.06	0.7	0.06	0.0	-11.1509855023	0.538331387478	0.757526305176
0.0	254504.0	0.0	3991.0	254504.0	4000000.0	0.0	3.0	1.01	1.83	1.11	0.0599999999999	6.63	0.34	0.82	0.199999999999	6.2	0.14	2.0	1.4	1.02	AAA365.A.CD3.X21.Y3.tile.tissue.png	157	1	2000	157	1be7c26e4e166952fc036dc2292c1b2a	0	0	0	0	0	0	0	0	0	0	0	0	0	/home/dhl_ec/bnelissen/Slides/CD3_manuscript/CD3_slides/AAA365.A.CD3/AAA365.A.CD3.run1	255	0.7	0.06	0.7	0.06	0.0	-11.4889422536	0.85107441828	0.938536390137
0.0	3444279.0	0.0	25122.0	3444279.0	4000000.0	0.0	7.0	2.51	2.04	1.14	0.04	5.88	0.35	0.68	0.0699999999997	8.3	0.34	2.33	1.44	0.75	AAA365.A.CD3.X21.Y4.tile.tissue.png	158	1	2000	158	fd0f38766c3a5e453df490b6b9995e1f	0	0	0	0	0	0	0	0	0	0	0	0	0	/home/dhl_ec/bnelissen/Slides/CD3_manuscript/CD3_slides/AAA365.A.CD3/AAA365.A.CD3.run1	255	0.7	0.06	0.7	0.06	-9.11057849129	-10.4261753274	2.51802600384	1.48314486719
0.0	3425133.0	0.0	31261.0	3425133.0	4000000.0	0.0	7.0	2.07	1.6	1.05	0.04	6.09	0.36	0.69	0.0700000000002	7.03	0.24	2.1	1.39	0.55	AAA365.A.CD3.X21.Y5.tile.tissue.png	159	1	2000	159	7f2bfb5dfd3ea474e13f9807b2b56164	0	0	0	0	0	0	0	0	0	0	0	0	0	/home/dhl_ec/bnelissen/Slides/CD3_manuscript/CD3_slides/AAA365.A.CD3/AAA365.A.CD3.run1	255	0.7	0.06	0.7	0.06	0.0	-10.5824171203	1.73283490013	0.489441746094
0.0	1677274.0	0.0	67076.0	1677274.0	4000000.0	0.0	64.0	1.36	1.46	1.3	0.0299999999997	6.1	0.36	0.67	0.13	6.59	0.18	2.18	1.42	0.68	AAA365.A.CD3.X21.Y6.tile.tissue.png	160	1	2000	160	7177e4ad5d562b3edede8ce3d6e5b063	0	0	0	0	0	0	0	0	0	0	0	0	0	/home/dhl_ec/bnelissen/Slides/CD3_manuscript/CD3_slides/AAA365.A.CD3/AAA365.A.CD3.run1	255	0.7	0.06	0.7	0.06	-6.10428338719	-10.1328335626	0.962991437296	0.20701440625
0.0	1349634.0	0.0	36018.0	1349634.0	4000000.0	0.0	51.0	1.55	1.57	1.44	0.04	5.66	0.35	0.65	0.14	6.53	0.18	2.11	1.4	0.56	AAA365.A.CD3.X21.Y7.tile.tissue.png	161	1	2000	161	edfe87f3b2c8096fe6a40c828355a6bb	0	0	0	0	0	0	0	0	0	0	0	0	0	/home/dhl_ec/bnelissen/Slides/CD3_manuscript/CD3_slides/AAA365.A.CD3/AAA365.A.CD3.run1	255	0.7	0.06	0.7	0.06	-7.62266248633	-11.356270873	1.54882130523	0.0878290537109
0.0	3919763.0	0.0	14474.0	3919763.0	4000000.0	0.0	1.0	1.56	2.23	1.29	0.04	5.79	0.36	0.72	0.0500000000002	8.14	0.25	1.98	1.36	0.69	AAA365.A.CD3.X21.Y8.tile.tissue.png	162	1	2000	162	58d5c876eb782a931b7e01fe7ddad7fb	0	0	0	0	0	0	0	0	0	0	0	0	0	/home/dhl_ec/bnelissen/Slides/CD3_manuscript/CD3_slides/AAA365.A.CD3/AAA365.A.CD3.run1	255	0.7	0.06	0.7	0.06	-8.77188752589	-10.2623653967	3.02436634941	0.0954417695312
0.0	3999416.0	0.0	8078.0	3999416.0	4000000.0	0.0	1.0	1.85	1.76	1.09	0.04	5.75	0.369999999999	0.67	0.0499999999997	8.35	0.26	2.02	1.41	0.679999999999	AAA365.A.CD3.X21.Y9.tile.tissue.png	163	1	2000	163	221568a8dc28717e3e0fa3bea8b96df2	0	0	0	0	0	0	0	0	0	0	0	0	0	/home/dhl_ec/bnelissen/Slides/CD3_manuscript/CD3_slides/AAA365.A.CD3/AAA365.A.CD3.run1	255	0.7	0.06	0.7	0.06	-9.20288910663	-11.901642786	2.17066239731	0.0650070859432
352.0	1253361.0	159.0	7292.0	1253361.0	4000000.0	3.0	1.0	1.34	1.39	1.02	0.0500000000002	6.03	0.35	0.78	0.15	7.38	0.26	2.07	1.46	0.53	AAA365.A.CD3.X22.Y10.tile.tissue.png	164	1	2000	164	1297010ba6707570bc39c8c53ab1a77e	0	0	0	0	0	0	0	0	0	0	0	0	0	/home/dhl_ec/bnelissen/Slides/CD3_manuscript/CD3_slides/AAA365.A.CD3/AAA365.A.CD3.run1	255	0.7	0.06	0.7	0.06	-8.73214198772	-11.34616951	1.97011622163	0.239674585937
245.0	334291.0	92.0	6151.0	334291.0	4000000.0	2.0	5.0	1.83	2.42	1.02	0.0500000000002	5.88	0.33	0.81	0.18	6.25	0.21	2.09	1.43	0.91	AAA365.A.CD3.X22.Y14.tile.tissue.png	165	1	2000	165	72a0fb34ba2827660560df0eef3ab8f1	0	0	0	0	0	0	0	0	0	0	0	0	0	/home/dhl_ec/bnelissen/Slides/CD3_manuscript/CD3_slides/AAA365.A.CD3/AAA365.A.CD3.run1	255	0.7	0.06	0.7	0.06	-8.80380460737	-10.9803908482	1.31788412925	0.364933564453
63.0	2467600.0	34.0	44102.0	2467600.0	4000000.0	1.0	35.0	1.93	1.69	1.35	0.04	5.6	0.34	0.65	0.0999999999999	7.51	0.27	2.1	1.4	0.54	AAA365.A.CD3.X22.Y15.tile.tissue.png	166	1	2000	166	0c0c0409e22b8649ba7a90557a6e1c04	0	0	0	0	0	0	0	0	0	0	0	0	0	/home/dhl_ec/bnelissen/Slides/CD3_manuscript/CD3_slides/AAA365.A.CD3/AAA365.A.CD3.run1	255	0.7	0.06	0.7	0.06	-8.6264292729	-10.5465230523	2.00672859869	2.87785222266
0.0	2371887.0	0.0	29955.0	2371887.0	4000000.0	0.0	9.0	1.37	1.72	1.02	0.04	5.9	0.34	0.7	0.1	6.6	0.21	2.11	1.44	0.55	AAA365.A.CD3.X22.Y16.tile.tissue.png	167	1	2000	167	090ab5e9d3ce7b536f2c42d41716f1f0	0	0	0	0	0	0	0	0	0	0	0	0	0	/home/dhl_ec/bnelissen/Slides/CD3_manuscript/CD3_slides/AAA365.A.CD3/AAA365.A.CD3.run1	255	0.7	0.06	0.7	0.06	0.0	-11.5073870337	1.72898192452	3.31731662891
0.0	2241551.0	0.0	33214.0	2241551.0	4000000.0	0.0	21.0	1.81	1.08	1.05	0.0499999999997	6.07	0.49	0.82	0.11	7.06	0.2	2.11	1.43	0.73	AAA365.A.CD3.X22.Y4.tile.tissue.png	168	1	2000	168	8fe4a1cd0f0a9bf0602a5e635f222f10	0	0	0	0	0	0	0	0	0	0	0	0	0	/home/dhl_ec/bnelissen/Slides/CD3_manuscript/CD3_slides/AAA365.A.CD3/AAA365.A.CD3.run1	255	0.7	0.06	0.7	0.06	-8.02313435279	-11.3941510261	1.35356550466	3.90371678516
0.0	1806808.0	0.0	64337.0	1806808.0	4000000.0	0.0	69.0	1.45	1.81	1.02	0.04	5.65	0.34	0.95	0.12	6.97	0.18	2.14	1.39	0.67	AAA365.A.CD3.X22.Y5.tile.tissue.png	169	1	2000	169	3a984d773bc1b69dad87a2ba07b213a6	0	0	0	0	0	0	0	0	0	0	0	0	0	/home/dhl_ec/bnelissen/Slides/CD3_manuscript/CD3_slides/AAA365.A.CD3/AAA365.A.CD3.run1	255	0.7	0.06	0.7	0.06	-8.79512148117	-9.77373430532	1.78608588016	0.293090107422
0.0	481411.0	0.0	39426.0	481411.0	4000000.0	0.0	75.0	1.65	1.54	1.01	0.04	5.89	0.34	0.66	0.169999999999	5.9	0.139999999999	2.11	1.4	0.910000000001	AAA365.A.CD3.X22.Y6.tile.tissue.png	170	1	2000	170	cd4aad3f8fa4faeff7ebc47f524ad741	0	0	0	0	0	0	0	0	0	0	0	0	0	/home/dhl_ec/bnelissen/Slides/CD3_manuscript/CD3_slides/AAA365.A.CD3/AAA365.A.CD3.run1	255	0.7	0.06	0.7	0.06	-8.4488120391	-9.633781687	1.13815555934	0.302169068848
0.0	228557.0	0.0	16298.0	228557.0	4000000.0	0.0	39.0	1.61	1.87	1.36	0.0500000000002	6.08	0.35	0.67	0.190000000001	5.93	0.14	2.1	1.46	0.559999999999	AAA365.A.CD3.X22.Y7.tile.tissue.png	171	1	2000	171	68c2449cfe45128e02dec2dfe7ff019b	0	0	0	0	0	0	0	0	0	0	0	0	0	/home/dhl_ec/bnelissen/Slides/CD3_manuscript/CD3_slides/AAA365.A.CD3/AAA365.A.CD3.run1	255	0.7	0.06	0.7	0.06	0.0	-10.5588662781	1.07638787863	0.177637243164
0.0	2038977.0	0.0	50326.0	2038977.0	4000000.0	0.0	43.0	1.06	1.14	1.07	0.04	6.14	0.379999999999	0.69	0.14	7.59	0.21	2.22	1.45	0.950000000001	AAA365.A.CD3.X22.Y8.tile.tissue.png	172	1	2000	172	d725198fc4cc0b870e30da236f3695a6	0	0	0	0	0	0	0	0	0	0	0	0	0	/home/dhl_ec/bnelissen/Slides/CD3_manuscript/CD3_slides/AAA365.A.CD3/AAA365.A.CD3.run1	255	0.7	0.06	0.7	0.06	-8.01139803668	-9.53760516105	2.43742379909	0.0637186445312
805.0	3916890.0	427.0	11355.0	3916890.0	4000000.0	9.0	5.0	1.46	1.53	1.05	0.04	6.0	0.349999999999	0.66	0.0500000000002	9.37	0.349999999999	2.11	1.42	0.61	AAA365.A.CD3.X22.Y9.tile.tissue.png	173	1	2000	173	d0aa15bf4a4c9648d45f628a3592e412	0	0	0	0	0	0	0	0	0	0	0	0	0	/home/dhl_ec/bnelissen/Slides/CD3_manuscript/CD3_slides/AAA365.A.CD3/AAA365.A.CD3.run1	255	0.7	0.06	0.7	0.06	-9.24550939294	-11.4679350049	2.87413870882	0.137580945313
494.0	2893310.0	186.0	11502.0	2893310.0	4000000.0	4.0	2.0	2.31	1.57	1.13	0.0500000000002	5.75	0.360000000001	0.72	0.1	8.72	0.309999999999	2.12	1.46	0.549999999999	AAA365.A.CD3.X23.Y10.tile.tissue.png	174	1	2000	174	8c57ba03e50866dcb8cbc35e216f7864	0	0	0	0	0	0	0	0	0	0	0	0	0	/home/dhl_ec/bnelissen/Slides/CD3_manuscript/CD3_slides/AAA365.A.CD3/AAA365.A.CD3.run1	255	0.7	0.06	0.7	0.06	-9.04522164793	-11.8792529705	2.01790204554	0.778087078125
0.0	29092.0	0.0	915.0	29092.0	4000000.0	0.0	1.0	0.72	0.860000000001	1.1	0.0500000000002	6.55	0.36	0.85	0.21	5.91	0.15	1.95	1.41	0.51	AAA365.A.CD3.X23.Y11.tile.tissue.png	175	1	2000	175	e2c30213d1f72d863da234a2f2e47345	0	0	0	0	0	0	0	0	0	0	0	0	0	/home/dhl_ec/bnelissen/Slides/CD3_manuscript/CD3_slides/AAA365.A.CD3/AAA365.A.CD3.run1	255	0.7	0.06	0.7	0.06	0.0	-11.752900091	1.89585074398	0.150622671265
0.0	236116.0	0.0	14319.0	236116.0	4000000.0	0.0	13.0	1.34	1.17	1.05	0.0499999999993	6.7	0.37	0.82	0.21	5.95	0.139999999999	2.04	1.44	0.509999999999	AAA365.A.CD3.X23.Y15.tile.tissue.png	176	1	2000	176	5f517839ba9d6da5061c7787293373b1	0	0	0	0	0	0	0	0	0	0	0	0	0	/home/dhl_ec/bnelissen/Slides/CD3_manuscript/CD3_slides/AAA365.A.CD3/AAA365.A.CD3.run1	255	0.7	0.06	0.7	0.06	0.0	-11.5368225752	1.49160674732	2.24165934668
0.0	500141.0	0.0	12116.0	500141.0	4000000.0	0.0	6.0	1.2	1.27	1.01	0.04	5.78	0.55	0.84	0.169999999999	5.51	0.139999999999	1.96	1.4	0.450000000001	AAA365.A.CD3.X23.Y16.tile.tissue.png	177	1	2000	177	9e79483295fc23c4e7759f7c7fa04186	0	0	0	0	0	0	0	0	0	0	0	0	0	/home/dhl_ec/bnelissen/Slides/CD3_manuscript/CD3_slides/AAA365.A.CD3/AAA365.A.CD3.run1	255	0.7	0.06	0.7	0.06	0.0	-11.2961399008	2.51798492825	2.03221280469
0.0	1456049.0	0.0	21335.0	1456049.0	4000000.0	0.0	8.0	2.02	1.2	1.04	0.0500000000002	6.71	0.37	0.78	0.16	7.24	0.19	2.11	1.44	0.549999999999	AAA365.A.CD3.X23.Y4.tile.tissue.png	178	1	2000	178	2ca7ea8367f6afa30bcee10c87d51a97	0	0	0	0	0	0	0	0	0	0	0	0	0	/home/dhl_ec/bnelissen/Slides/CD3_manuscript/CD3_slides/AAA365.A.CD3/AAA365.A.CD3.run1	255	0.7	0.06	0.7	0.06	-7.68816133598	-11.7305434939	1.14931994232	3.96941104687
0.0	1338298.0	0.0	73707.0	1338298.0	4000000.0	0.0	87.0	1.98	1.05	1.1	0.04	6.37	0.4	0.69	0.16	6.6	0.190000000001	2.29	1.45	0.61	AAA365.A.CD3.X23.Y5.tile.tissue.png	179	1	2000	179	b481e82e3ffe74b62c1d6105a4aefd8c	0	0	0	0	0	0	0	0	0	0	0	0	0	/home/dhl_ec/bnelissen/Slides/CD3_manuscript/CD3_slides/AAA365.A.CD3/AAA365.A.CD3.run1	255	0.7	0.06	0.7	0.06	0.0	-9.86031126291	1.20471823166	0.161225386719
0.0	456522.0	0.0	42145.0	456522.0	4000000.0	0.0	96.0	1.55	1.25	1.1	0.0500000000002	6.75	0.379999999999	0.709999999999	0.19	6.13	0.150000000001	2.21	1.47	0.57	AAA365.A.CD3.X23.Y6.tile.tissue.png	180	1	2000	180	ef6b26591983ba5a2fd3d3740caefd83	0	0	0	0	0	0	0	0	0	0	0	0	0	/home/dhl_ec/bnelissen/Slides/CD3_manuscript/CD3_slides/AAA365.A.CD3/AAA365.A.CD3.run1	255	0.7	0.06	0.7	0.06	0.0	-9.74904670445	0.99615681172	0.26031031543
0.0	105548.0	0.0	11191.0	105548.0	4000000.0	0.0	38.0	0.9	1.08	1.02	0.04	6.17	0.37	0.710000000001	0.209999999999	5.88	0.139999999999	2.07	1.45	0.58	AAA365.A.CD3.X23.Y7.tile.tissue.png	181	1	2000	181	c15331a4d394753077ad6ac4adb3400f	0	0	0	0	0	0	0	0	0	0	0	0	0	/home/dhl_ec/bnelissen/Slides/CD3_manuscript/CD3_slides/AAA365.A.CD3/AAA365.A.CD3.run1	255	0.7	0.06	0.7	0.06	0.0	-10.1169884065	1.01239550074	0.252544773804
76.0	380153.0	49.0	33749.0	380153.0	4000000.0	1.0	59.0	0.9	1.13	1.1	0.0500000000002	6.74	0.360000000001	0.690000000001	0.18	6.56	0.21	2.1	1.45	0.540000000001	AAA365.A.CD3.X23.Y8.tile.tissue.png	182	1	2000	182	f864501a55d07e585adfe84fb4d9d3bf	0	0	0	0	0	0	0	0	0	0	0	0	0	/home/dhl_ec/bnelissen/Slides/CD3_manuscript/CD3_slides/AAA365.A.CD3/AAA365.A.CD3.run1	255	0.7	0.06	0.7	0.06	-9.14293418	-10.8297909676	3.14036790062	0.161636482422
325.0	2731034.0	176.0	46341.0	2731034.0	4000000.0	5.0	43.0	1.23	1.17	1.05	0.04	6.28	0.339999999999	0.650000000001	0.0900000000001	7.7	0.299999999999	2.17	1.41	0.889999999999	AAA365.A.CD3.X23.Y9.tile.tissue.png	183	1	2000	183	9c680550a221590bbfabc071e6cdd9c5	0	0	0	0	0	0	0	0	0	0	0	0	0	/home/dhl_ec/bnelissen/Slides/CD3_manuscript/CD3_slides/AAA365.A.CD3/AAA365.A.CD3.run1	255	0.7	0.06	0.7	0.06	-9.13305218533	-10.081283198	2.43611222138	0.207807421875
0.0	1494637.0	0.0	57330.0	1494637.0	4000000.0	0.0	80.0	1.47	1.73	1.36	0.04	6.23	0.37	0.68	0.139999999999	6.75	0.18	2.19	1.44	1.15	AAA365.A.CD3.X24.Y10.tile.tissue.png	184	1	2000	184	397888036a7b7669f8400b948968147d	0	0	0	0	0	0	0	0	0	0	0	0	0	/home/dhl_ec/bnelissen/Slides/CD3_manuscript/CD3_slides/AAA365.A.CD3/AAA365.A.CD3.run1	255	0.7	0.06	0.7	0.06	-8.52436632921	-10.4555186993	1.83571553288	0.151877539063
239.0	1806548.0	111.0	44602.0	1806548.0	4000000.0	2.0	36.0	1.51	2.61	1.06	0.04	6.1	0.360000000001	0.71	0.13	7.37	0.25	2.14	1.44	0.530000000001	AAA365.A.CD3.X24.Y11.tile.tissue.png	185	1	2000	185	6e3166f21670d9160f909fcbbfa3984e	0	0	0	0	0	0	0	0	0	0	0	0	0	/home/dhl_ec/bnelissen/Slides/CD3_manuscript/CD3_slides/AAA365.A.CD3/AAA365.A.CD3.run1	255	0.7	0.06	0.7	0.06	-8.57085643238	-10.478142391	1.58110403693	3.287593125
0.0	782342.0	0.0	26421.0	782342.0	4000000.0	0.0	19.0	1.68	0.990000000001	1.03	0.0500000000002	8.17	0.36	0.780000000001	0.17	5.91	0.15	2.16	1.45	0.540000000001	AAA365.A.CD3.X24.Y12.tile.tissue.png	186	1	2000	186	0698635cbbd72a697f7e6261074ebc83	0	0	0	0	0	0	0	0	0	0	0	0	0	/home/dhl_ec/bnelissen/Slides/CD3_manuscript/CD3_slides/AAA365.A.CD3/AAA365.A.CD3.run1	255	0.7	0.06	0.7	0.06	0.0	-11.08176013	1.69903635494	3.84393431348
0.0	2085844.0	0.0	21142.0	2085844.0	4000000.0	0.0	7.0	0.92	1.67	1.05	0.0500000000002	6.0	0.35	0.73	0.120000000001	7.61	0.21	2.16	1.45	0.549999999999	AAA365.A.CD3.X24.Y4.tile.tissue.png	187	1	2000	187	faa05660b3831a440103a52223671760	0	0	0	0	0	0	0	0	0	0	0	0	0	/home/dhl_ec/bnelissen/Slides/CD3_manuscript/CD3_slides/AAA365.A.CD3/AAA365.A.CD3.run1	255	0.7	0.06	0.7	0.06	-8.49390635531	-11.4503084044	1.26771025385	2.94223184961
0.0	2411757.0	0.0	69790.0	2411757.0	4000000.0	0.0	55.0	1.01	1.13	1.1	0.0500000000002	6.76	0.39	0.690000000001	0.12	7.21	0.22	2.26	1.46	0.57	AAA365.A.CD3.X24.Y5.tile.tissue.png	188	1	2000	188	58cd2a47c8a82f7597fc4f9b154e2fe2	0	0	0	0	0	0	0	0	0	0	0	0	0	/home/dhl_ec/bnelissen/Slides/CD3_manuscript/CD3_slides/AAA365.A.CD3/AAA365.A.CD3.run1	255	0.7	0.06	0.7	0.06	0.0	-10.2388114955	0.822006995315	0.133643625
0.0	1461965.0	0.0	94044.0	1461965.0	4000000.0	0.0	74.0	1.77	1.3	1.05	0.04	6.22	0.38	0.670000000001	0.13	7.23	0.19	2.3	1.46	0.55	AAA365.A.CD3.X24.Y6.tile.tissue.png	189	1	2000	189	4fb9c57c13d22e591714e172d514dd47	0	0	0	0	0	0	0	0	0	0	0	0	0	/home/dhl_ec/bnelissen/Slides/CD3_manuscript/CD3_slides/AAA365.A.CD3/AAA365.A.CD3.run1	255	0.7	0.06	0.7	0.06	-7.98035695575	-9.81060395532	2.05741402893	0.316698401855
0.0	285329.0	0.0	36722.0	285329.0	4000000.0	0.0	84.0	1.36	1.48	1.04	0.04	6.37	0.37	0.690000000001	0.190000000001	5.95	0.14	2.19	1.46	0.759999999999	AAA365.A.CD3.X24.Y7.tile.tissue.png	190	1	2000	190	91d7e697f850d754f141304dbb90f137	0	0	0	0	0	0	0	0	0	0	0	0	0	/home/dhl_ec/bnelissen/Slides/CD3_manuscript/CD3_slides/AAA365.A.CD3/AAA365.A.CD3.run1	255	0.7	0.06	0.7	0.06	0.0	-9.98018933057	1.78647105622	0.478646077393
0.0	100172.0	0.0	10335.0	100172.0	4000000.0	0.0	28.0	0.95	1.14	1.1	0.0500000000002	6.72	0.33	0.669999999999	0.190000000001	5.41	0.13	2.0	1.42	1.21	AAA365.A.CD3.X24.Y8.tile.tissue.png	191	1	2000	191	92ed7dcc4d33ae3c421a0b90d1c1950a	0	0	0	0	0	0	0	0	0	0	0	0	0	/home/dhl_ec/bnelissen/Slides/CD3_manuscript/CD3_slides/AAA365.A.CD3/AAA365.A.CD3.run1	255	0.7	0.06	0.7	0.06	0.0	-9.90411852068	1.15964439601	0.24792466449
0.0	231800.0	0.0	26427.0	231800.0	4000000.0	0.0	79.0	1.29	1.07	1.04	0.04	6.12	0.349999999999	0.69	0.18	6.1	0.14	2.14	1.45	0.960000000001	AAA365.A.CD3.X24.Y9.tile.tissue.png	192	1	2000	192	32a9f955dcf86f5a7acc05deadc1c932	0	0	0	0	0	0	0	0	0	0	0	0	0	/home/dhl_ec/bnelissen/Slides/CD3_manuscript/CD3_slides/AAA365.A.CD3/AAA365.A.CD3.run1	255	0.7	0.06	0.7	0.06	-8.81842396433	-9.89750942276	1.75369639996	0.1311468125
180.0	220543.0	60.0	23278.0	220543.0	4000000.0	1.0	66.0	0.889999999999	1.35	1.06	0.04	6.48	0.46	0.719999999999	0.2	6.76	0.21	2.15	1.45	1.31	AAA365.A.CD3.X25.Y10.tile.tissue.png	193	1	2000	193	4d4526379bd4819a4be885732abb9140	0	0	0	0	0	0	0	0	0	0	0	0	0	/home/dhl_ec/bnelissen/Slides/CD3_manuscript/CD3_slides/AAA365.A.CD3/AAA365.A.CD3.run1	255	0.7	0.06	0.7	0.06	-8.94080226521	-10.3244990275	1.14151998763	3.0403437749
0.0	1547783.0	0.0	66795.0	1547783.0	4000000.0	0.0	72.0	1.39	1.26	1.05	0.0500000000002	6.2	0.379999999999	0.68	0.139999999999	6.34	0.18	2.22	1.45	0.599999999999	AAA365.A.CD3.X25.Y11.tile.tissue.png	194	1	2000	194	1733cad37511380caafaa5e92ac9e3d1	0	0	0	0	0	0	0	0	0	0	0	0	0	/home/dhl_ec/bnelissen/Slides/CD3_manuscript/CD3_slides/AAA365.A.CD3/AAA365.A.CD3.run1	255	0.7	0.06	0.7	0.06	0.0	-9.82688376137	1.4073897956	0.559929966797
66.0	2702549.0	34.0	58714.0	2702549.0	4000000.0	1.0	30.0	1.23	1.48	1.02	0.04	5.84	0.360000000001	0.690000000001	0.0900000000001	7.94	0.29	2.2	1.44	0.59	AAA365.A.CD3.X25.Y12.tile.tissue.png	195	1	2000	195	f00f080e9b21311d4f523c08315016e5	0	0	0	0	0	0	0	0	0	0	0	0	0	/home/dhl_ec/bnelissen/Slides/CD3_manuscript/CD3_slides/AAA365.A.CD3/AAA365.A.CD3.run1	255	0.7	0.06	0.7	0.06	-8.00573670565	-9.44550705468	0.939703790251	0.207879675781
0.0	1565068.0	0.0	27320.0	1565068.0	4000000.0	0.0	11.0	1.25	1.36	1.05	0.04	6.07	0.35	0.75	0.14	6.89	0.19	2.1	1.44	0.530000000001	AAA365.A.CD3.X25.Y13.tile.tissue.png	196	1	2000	196	37c186e40cb0561e22d3093e06a37f86	0	0	0	0	0	0	0	0	0	0	0	0	0	/home/dhl_ec/bnelissen/Slides/CD3_manuscript/CD3_slides/AAA365.A.CD3/AAA365.A.CD3.run1	255	0.7	0.06	0.7	0.06	-7.77926243511	-11.1696198	1.17086891205	3.05228970117
0.0	779381.0	0.0	12547.0	779381.0	4000000.0	0.0	3.0	0.889999999999	1.77	1.05	0.0500000000002	6.07	0.349999999999	0.78	0.170000000001	6.5	0.16	2.05	1.45	0.789999999999	AAA365.A.CD3.X25.Y4.tile.tissue.png	197	1	2000	197	70d9f8621fd45d79cce2528df0fa3660	0	0	0	0	0	0	0	0	0	0	0	0	0	/home/dhl_ec/bnelissen/Slides/CD3_manuscript/CD3_slides/AAA365.A.CD3/AAA365.A.CD3.run1	255	0.7	0.06	0.7	0.06	-8.8899196675	-11.2094193258	1.30507268285	1.53045496631
520.0	2906699.0	198.0	14541.0	2906699.0	4000000.0	3.0	6.0	2.64	1.57	1.18	0.0500000000002	8.25	0.34	0.680000000001	0.0900000000001	7.89	0.29	2.02	1.39	0.96	AAA365.A.CD3.X25.Y5.tile.tissue.png	198	1	2000	198	d52aa1396e628b7a848920b5bf021dd1	0	0	0	0	0	0	0	0	0	0	0	0	0	/home/dhl_ec/bnelissen/Slides/CD3_manuscript/CD3_slides/AAA365.A.CD3/AAA365.A.CD3.run1	255	0.7	0.06	0.7	0.06	-8.96821718212	-11.2490640599	0.994964181144	1.95876514062
0.0	3553565.0	0.0	29075.0	3553565.0	4000000.0	0.0	13.0	2.07	1.46	1.2	0.04	6.34	0.370000000001	0.69	0.0799999999999	7.93	0.36	2.08	1.39	0.569999999999	AAA365.A.CD3.X25.Y6.tile.tissue.png	199	1	2000	199	a6acde9af7611b0b8cca412d81897f64	0	0	0	0	0	0	0	0	0	0	0	0	0	/home/dhl_ec/bnelissen/Slides/CD3_manuscript/CD3_slides/AAA365.A.CD3/AAA365.A.CD3.run1	255	0.7	0.06	0.7	0.06	0.0	-9.82658617516	0.870956068061	0.146997457031
0.0	2089716.0	0.0	92004.0	2089716.0	4000000.0	0.0	43.0	1.88	1.85	1.33	0.04	5.92	0.38	0.679999999999	0.11	6.53	0.200000000001	2.23	1.42	0.6	AAA365.A.CD3.X25.Y7.tile.tissue.png	200	1	2000	200	0f112b68aaac0bc39dca446c4377ae0e	0	0	0	0	0	0	0	0	0	0	0	0	0	/home/dhl_ec/bnelissen/Slides/CD3_manuscript/CD3_slides/AAA365.A.CD3/AAA365.A.CD3.run1	255	0.7	0.06	0.7	0.06	0.0	-9.79415216137	2.31807001526	0.437782963867
0.0	1209495.0	0.0	105847.0	1209495.0	4000000.0	0.0	109.0	1.73	1.6	1.06	0.04	5.94	0.37	0.670000000001	0.150000000001	5.84	0.179999999999	2.19	1.41	1.1	AAA365.A.CD3.X25.Y8.tile.tissue.png	201	1	2000	201	e7e6f339b2065acfb81de061d70b9089	0	0	0	0	0	0	0	0	0	0	0	0	0	/home/dhl_ec/bnelissen/Slides/CD3_manuscript/CD3_slides/AAA365.A.CD3/AAA365.A.CD3.run1	255	0.7	0.06	0.7	0.06	0.0	-9.4755949174	2.27814604442	0.42055024707
0.0	349377.0	0.0	41613.0	349377.0	4000000.0	0.0	76.0	2.39	1.64	1.16	0.04	5.64	0.33	0.659999999999	0.16	5.16	0.129999999999	2.09	1.4	0.62	AAA365.A.CD3.X25.Y9.tile.tissue.png	202	1	2000	202	8f2ae3e5fd34bd7ca4b374cd7a85e96f	0	0	0	0	0	0	0	0	0	0	0	0	0	/home/dhl_ec/bnelissen/Slides/CD3_manuscript/CD3_slides/AAA365.A.CD3/AAA365.A.CD3.run1	255	0.7	0.06	0.7	0.06	0.0	-10.2493610939	1.69156312522	4.3609382207
0.0	2822355.0	0.0	49189.0	2822355.0	4000000.0	0.0	29.0	1.75	1.86	1.0	0.0300000000007	5.84	0.34	0.969999999999	0.0799999999999	7.39	0.23	2.18	1.44	1.12	AAA365.A.CD3.X26.Y10.tile.tissue.png	203	1	2000	203	d7a94fc16b290822853a7052b2ddeae7	0	0	0	0	0	0	0	0	0	0	0	0	0	/home/dhl_ec/bnelissen/Slides/CD3_manuscript/CD3_slides/AAA365.A.CD3/AAA365.A.CD3.run1	255	0.7	0.06	0.7	0.06	-8.26685651049	-10.5735257826	4.35326775578	1.28358681055
0.0	3368919.0	0.0	34782.0	3368919.0	4000000.0	0.0	6.0	2.17	1.56	1.06	0.04	5.81	0.339999999999	0.67	0.0700000000006	7.01	0.24	2.11	1.41	0.88	AAA365.A.CD3.X26.Y11.tile.tissue.png	204	1	2000	204	170e851d6ffdc7f967c823f0c31b1777	0	0	0	0	0	0	0	0	0	0	0	0	0	/home/dhl_ec/bnelissen/Slides/CD3_manuscript/CD3_slides/AAA365.A.CD3/AAA365.A.CD3.run1	255	0.7	0.06	0.7	0.06	0.0	-10.4042441993	3.51996026025	0.764141939453
68.0	2246278.0	38.0	32026.0	2246278.0	4000000.0	1.0	21.0	1.54	1.96	1.53	0.04	5.84	0.34	0.700000000001	0.110000000001	7.41	0.27	2.15	1.42	0.84	AAA365.A.CD3.X26.Y12.tile.tissue.png	205	1	2000	205	4e0bd42203341f23ddb1d544b8cf6921	0	0	0	0	0	0	0	0	0	0	0	0	0	/home/dhl_ec/bnelissen/Slides/CD3_manuscript/CD3_slides/AAA365.A.CD3/AAA365.A.CD3.run1	255	0.7	0.06	0.7	0.06	-8.79176747578	-11.1702022028	2.4030900633	3.30605834961
0.0	57874.0	0.0	1652.0	57874.0	4000000.0	0.0	2.0	1.37	1.65	1.01	0.04	5.84	0.35	0.82	0.2	5.48	0.13	1.98	1.46	0.46	AAA365.A.CD3.X26.Y13.tile.tissue.png	206	1	2000	206	5003de17c29736f21c8e894b60e10c4b	0	0	0	0	0	0	0	0	0	0	0	0	0	/home/dhl_ec/bnelissen/Slides/CD3_manuscript/CD3_slides/AAA365.A.CD3/AAA365.A.CD3.run1	255	0.7	0.06	0.7	0.06	0.0	-11.4735542833	0.877169853907	0.448024309753
456.0	1393355.0	142.0	20652.0	1393355.0	4000000.0	3.0	14.0	1.76	1.69	1.05	0.0499999999993	6.45	0.349999999999	0.75	0.14	7.15	0.25	2.11	1.44	1.04	AAA365.A.CD3.X26.Y6.tile.tissue.png	207	1	2000	207	bd85e2a504d92dcd4b2890c8d68f430f	0	0	0	0	0	0	0	0	0	0	0	0	0	/home/dhl_ec/bnelissen/Slides/CD3_manuscript/CD3_slides/AAA365.A.CD3/AAA365.A.CD3.run1	255	0.7	0.06	0.7	0.06	-8.95580006755	-11.3553147003	1.31981567785	0.968015787109
130.0	3686979.0	50.0	19413.0	3686979.0	4000000.0	1.0	4.0	2.69	1.2	1.06	0.04	6.36	0.36	0.700000000001	0.0699999999997	9.11	0.34	2.14	1.46	0.55	AAA365.A.CD3.X26.Y7.tile.tissue.png	208	1	2000	208	19a80609548cc5d6780253153335b7aa	0	0	0	0	0	0	0	0	0	0	0	0	0	/home/dhl_ec/bnelissen/Slides/CD3_manuscript/CD3_slides/AAA365.A.CD3/AAA365.A.CD3.run1	255	0.7	0.06	0.7	0.06	-8.69745408616	-10.5138238842	1.18851990288	0.663179839844
0.0	1346353.0	0.0	24207.0	1346353.0	4000000.0	0.0	10.0	2.43	2.23	1.1	0.0700000000006	6.05	0.33	0.72	0.139999999999	6.39	0.17	2.05	1.4	0.669999999999	AAA365.A.CD3.X26.Y8.tile.tissue.png	209	1	2000	209	0550974051bd331f03b6729496666833	0	0	0	0	0	0	0	0	0	0	0	0	0	/home/dhl_ec/bnelissen/Slides/CD3_manuscript/CD3_slides/AAA365.A.CD3/AAA365.A.CD3.run1	255	0.7	0.06	0.7	0.06	-8.5009959666	-11.4441152853	2.91303586788	3.72198276758
0.0	80886.0	0.0	3949.0	80886.0	4000000.0	0.0	5.0	1.31	1.51	1.27	0.0500000000002	6.08	0.34	0.79	0.179999999999	5.19	0.13	1.9	1.4	0.52	AAA365.A.CD3.X26.Y9.tile.tissue.png	210	1	2000	210	ab14d8d4cfb6a0496e0b16664cfcd401	0	0	0	0	0	0	0	0	0	0	0	0	0	/home/dhl_ec/bnelissen/Slides/CD3_manuscript/CD3_slides/AAA365.A.CD3/AAA365.A.CD3.run1	255	0.7	0.06	0.7	0.06	0.0	-11.6414863037	2.60042104011	0.597816312744
0.0	3811916.0	0.0	17993.0	3811916.0	4000000.0	0.0	2.0	2.18	2.3	1.06	0.0500000000002	7.8	0.5	0.79	0.0600000000004	8.06	0.25	2.04	1.4	0.559999999999	AAA365.A.CD3.X27.Y10.tile.tissue.png	211	1	2000	211	71c244899a0fc1026781bb564ca71b59	0	0	0	0	0	0	0	0	0	0	0	0	0	/home/dhl_ec/bnelissen/Slides/CD3_manuscript/CD3_slides/AAA365.A.CD3/AAA365.A.CD3.run1	255	0.7	0.06	0.7	0.06	-7.58976890035	-10.7468364874	3.30799892083	0.529133210937
0.0	3715997.0	0.0	20512.0	3715997.0	4000000.0	0.0	2.0	1.62	1.86	1.28	0.04	7.08	0.33	0.66	0.0600000000004	7.95	0.259999999999	2.06	1.4	0.58	AAA365.A.CD3.X27.Y11.tile.tissue.png	212	1	2000	212	b73a0d9957df23ea664773abccea9bb3	0	0	0	0	0	0	0	0	0	0	0	0	0	/home/dhl_ec/bnelissen/Slides/CD3_manuscript/CD3_slides/AAA365.A.CD3/AAA365.A.CD3.run1	255	0.7	0.06	0.7	0.06	-6.68928512817	-10.5747320408	3.28851476468	0.630545306641
0.0	971089.0	0.0	16241.0	971089.0	4000000.0	0.0	3.0	1.33	1.76	1.31	0.04	5.83	0.35	0.75	0.16	6.2	0.16	1.97	1.42	0.54	AAA365.A.CD3.X27.Y12.tile.tissue.png	213	1	2000	213	043f23947f8136ad1eb7fcf8aaf5ff40	0	0	0	0	0	0	0	0	0	0	0	0	0	/home/dhl_ec/bnelissen/Slides/CD3_manuscript/CD3_slides/AAA365.A.CD3/AAA365.A.CD3.run1	255	0.7	0.06	0.7	0.06	-8.2857556136	-11.2058345896	3.04474257847	1.48124157031
0.0	441273.0	0.0	7367.0	441273.0	4000000.0	0.0	2.0	1.5	1.26	1.07	0.04	6.69	0.48	0.93	0.17	5.38	0.14	2.0	1.4	0.51	AAA365.A.CD3.X27.Y7.tile.tissue.png	214	1	2000	214	5c815958b2a1122ab28f104c93d33c20	0	0	0	0	0	0	0	0	0	0	0	0	0	/home/dhl_ec/bnelissen/Slides/CD3_manuscript/CD3_slides/AAA365.A.CD3/AAA365.A.CD3.run1	255	0.7	0.06	0.7	0.06	0.0	-11.6137448625	1.67179812724	0.71355730957
0.0	1080197.0	0.0	8499.0	1080197.0	4000000.0	0.0	1.0	1.53	2.85	1.43	0.0499999999993	5.75	0.36	0.79	0.15	5.74	0.16	2.25	1.41	0.929999999999	AAA365.A.CD3.X27.Y9.tile.tissue.png	215	1	2000	215	1b67f1083e748f5f0fd9e817faf76032	0	0	0	0	0	0	0	0	0	0	0	0	0	/home/dhl_ec/bnelissen/Slides/CD3_manuscript/CD3_slides/AAA365.A.CD3/AAA365.A.CD3.run1	255	0.7	0.06	0.7	0.06	0.0	-11.3538966522	2.22464397698	1.76959574805
0.0	3578689.0	0.0	14834.0	3578689.0	4000000.0	0.0	2.0	1.68	1.53	1.29	0.04	6.21	0.33	0.66	0.0699999999997	7.21	0.25	2.08	1.45	0.860000000001	AAA365.A.CD3.X28.Y10.tile.tissue.png	216	1	2000	216	7cf472b8cf86de8461e1730a288bc7a9	0	0	0	0	0	0	0	0	0	0	0	0	0	/home/dhl_ec/bnelissen/Slides/CD3_manuscript/CD3_slides/AAA365.A.CD3/AAA365.A.CD3.run1	255	0.7	0.06	0.7	0.06	0.0	-11.9676759983	2.18031198017	0.790817476563
63.0	3346591.0	34.0	20570.0	3346591.0	4000000.0	1.0	7.0	2.05	2.06	1.04	0.04	6.25	0.35	0.69	0.0799999999999	8.76	0.33	2.15	1.46	1.19	AAA365.A.CD3.X28.Y11.tile.tissue.png	217	1	2000	217	666b290671a19006c7f85520b1712493	0	0	0	0	0	0	0	0	0	0	0	0	0	/home/dhl_ec/bnelissen/Slides/CD3_manuscript/CD3_slides/AAA365.A.CD3/AAA365.A.CD3.run1	255	0.7	0.06	0.7	0.06	-8.30319639856	-11.8938124567	1.36071958194	0.998896207031
0.0	934325.0	0.0	6419.0	934325.0	4000000.0	0.0	1.0	2.15	0.889999999999	1.04	0.0500000000002	6.07	0.440000000001	0.800000000001	0.19	6.38	0.17	2.04	1.47	0.580000000001	AAA365.A.CD3.X28.Y12.tile.tissue.png	218	1	2000	218	c270c69276fdaa2e20ff2c7ab7a90f6f	0	0	0	0	0	0	0	0	0	0	0	0	0	/home/dhl_ec/bnelissen/Slides/CD3_manuscript/CD3_slides/AAA365.A.CD3/AAA365.A.CD3.run1	255	0.7	0.06	0.7	0.06	0.0	-11.5061739386	1.46065782784	0.461309708984
0.0	958960.0	0.0	8247.0	958960.0	4000000.0	0.0	1.0	0.83	2.5	1.11	0.0500000000002	6.24	0.349999999999	0.799999999999	0.18	6.37	0.17	2.05	1.47	0.63	AAA365.A.CD3.X28.Y9.tile.tissue.png	219	1	2000	219	9b7b3e9c5d4901d0dd8486460e2c206c	0	0	0	0	0	0	0	0	0	0	0	0	0	/home/dhl_ec/bnelissen/Slides/CD3_manuscript/CD3_slides/AAA365.A.CD3/AAA365.A.CD3.run1	255	0.7	0.06	0.7	0.06	0.0	-11.5246441693	1.30992859452	1.00314066992
0.0	119268.0	0.0	3970.0	119268.0	4000000.0	0.0	4.0	0.96	1.01	1.09	0.0600000000004	7.23	0.35	0.83	0.21	6.41	0.14	2.05	1.46	0.52	AAA365.A.CD3.X29.Y10.tile.tissue.png	220	1	2000	220	1f51bea72aa111e0e2fbc82ca86f09f8	0	0	0	0	0	0	0	0	0	0	0	0	0	/home/dhl_ec/bnelissen/Slides/CD3_manuscript/CD3_slides/AAA365.A.CD3/AAA365.A.CD3.run1	255	0.7	0.06	0.7	0.06	-7.28921952436	-11.7168170719	1.74505687788	0.572734020752
0.0	1172580.0	0.0	13917.0	1172580.0	4000000.0	0.0	4.0	0.87	1.31	1.09	0.0600000000004	6.89	0.37	0.780000000001	0.16	6.47	0.179999999999	2.16	1.46	0.53	AAA365.A.CD3.X29.Y11.tile.tissue.png	221	1	2000	221	b1f909c9e99792ec8fe8b4f7cc1b3295	0	0	0	0	0	0	0	0	0	0	0	0	0	/home/dhl_ec/bnelissen/Slides/CD3_manuscript/CD3_slides/AAA365.A.CD3/AAA365.A.CD3.run1	255	0.7	0.06	0.7	0.06	0.0	-11.4774661114	2.07313509526	1.29375251953
0.0	130775.0	0.0	3233.0	130775.0	4000000.0	0.0	1.0	0.849999999999	0.82	1.1	0.0600000000004	6.65	0.360000000001	0.83	0.21	5.88	0.13	2.0	1.46	0.68	AAA365.A.CD3.X29.Y12.tile.tissue.png	222	1	2000	222	34acce950f10d7e767fa345d49049325	0	0	0	0	0	0	0	0	0	0	0	0	0	/home/dhl_ec/bnelissen/Slides/CD3_manuscript/CD3_slides/AAA365.A.CD3/AAA365.A.CD3.run1	255	0.7	0.06	0.7	0.06	0.0	-11.2349009149	1.42213451061	0.235311606201
273.0	560562.0	112.0	63408.0	560562.0	4000000.0	2.0	88.0	1.02	1.58	1.04	0.0400000000009	5.98	0.35	0.669999999999	0.16	6.64	0.22	2.21	1.46	0.469999999999	AAA365.A.CD3.X3.Y10.tile.tissue.png	223	1	2000	223	483f2b48b64b91d4505934c537e06e43	0	0	0	0	0	0	0	0	0	0	0	0	0	/home/dhl_ec/bnelissen/Slides/CD3_manuscript/CD3_slides/AAA365.A.CD3/AAA365.A.CD3.run1	255	0.7	0.06	0.7	0.06	-9.03358228448	-8.77695704041	2.29621701536	0.332883390625
0.0	2731812.0	0.0	29212.0	2731812.0	4000000.0	0.0	47.0	2.13	2.2	1.06	0.04	6.03	0.35	0.679999999999	0.0900000000001	7.76	0.22	2.1	1.45	0.51	AAA365.A.CD3.X3.Y11.tile.tissue.png	224	1	2000	224	e9dcf184e5564c3f83f87cfd559f9353	0	0	0	0	0	0	0	0	0	0	0	0	0	/home/dhl_ec/bnelissen/Slides/CD3_manuscript/CD3_slides/AAA365.A.CD3/AAA365.A.CD3.run1	255	0.7	0.06	0.7	0.06	-8.70289847376	-10.2153204872	2.67955160526	0.112808785156
55.0	2128900.0	30.0	7380.0	2128900.0	4000000.0	1.0	1.0	1.73	1.41	1.05	0.0500000000002	6.04	0.34	0.77	0.139999999999	8.18	0.3	2.04	1.46	1.09	AAA365.A.CD3.X3.Y12.tile.tissue.png	225	1	2000	225	95114e52918dc6c72dc6581a0f0f22e1	0	0	0	0	0	0	0	0	0	0	0	0	0	/home/dhl_ec/bnelissen/Slides/CD3_manuscript/CD3_slides/AAA365.A.CD3/AAA365.A.CD3.run1	255	0.7	0.06	0.7	0.06	-8.23072928793	-11.2946871319	2.04501883743	0.45844290625
0.0	1905344.0	0.0	32754.0	1905344.0	4000000.0	0.0	18.0	2.18	1.24	1.04	0.0500000000002	6.31	0.38	0.760000000001	0.14	7.53	0.2	2.17	1.46	0.56	AAA365.A.CD3.X3.Y3.tile.tissue.png	226	1	2000	226	98a08fb810682785112cade53218db55	0	0	0	0	0	0	0	0	0	0	0	0	0	/home/dhl_ec/bnelissen/Slides/CD3_manuscript/CD3_slides/AAA365.A.CD3/AAA365.A.CD3.run1	255	0.7	0.06	0.7	0.06	-8.23522358138	-11.4481916574	1.4092103623	4.27672306641
0.0	3885921.0	0.0	14423.0	3885921.0	4000000.0	0.0	2.0	2.33	1.73	1.1	0.0500000000002	6.59	0.370000000001	0.700000000001	0.0600000000004	8.18	0.290000000001	2.12	1.46	0.709999999999	AAA365.A.CD3.X3.Y4.tile.tissue.png	227	1	2000	227	abe66412ebb8004a868aa419468e930b	0	0	0	0	0	0	0	0	0	0	0	0	0	/home/dhl_ec/bnelissen/Slides/CD3_manuscript/CD3_slides/AAA365.A.CD3/AAA365.A.CD3.run1	255	0.7	0.06	0.7	0.06	0.0	-9.48433953355	1.20537640884	0.0645597226562
0.0	3925308.0	0.0	13421.0	3925308.0	4000000.0	0.0	1.0	2.22	1.3	1.09	0.04	6.55	0.35	0.670000000001	0.0499999999993	8.11	0.27	2.04	1.44	0.530000000001	AAA365.A.CD3.X3.Y5.tile.tissue.png	228	1	2000	228	4709219ea2fdc7805f833d39ba2ef94a	0	0	0	0	0	0	0	0	0	0	0	0	0	/home/dhl_ec/bnelissen/Slides/CD3_manuscript/CD3_slides/AAA365.A.CD3/AAA365.A.CD3.run1	255	0.7	0.06	0.7	0.06	-8.82892144634	-9.99212927558	2.98210511556	0.0878882363281
329.0	3745248.0	87.0	27797.0	3745248.0	4000000.0	1.0	5.0	1.22	2.04	1.06	0.0500000000002	5.77	0.34	0.670000000001	0.0600000000004	8.34	0.32	2.06	1.4	0.98	AAA365.A.CD3.X3.Y6.tile.tissue.png	229	1	2000	229	3314f58f19a22a38ef0307f05b69113e	0	0	0	0	0	0	0	0	0	0	0	0	0	/home/dhl_ec/bnelissen/Slides/CD3_manuscript/CD3_slides/AAA365.A.CD3/AAA365.A.CD3.run1	255	0.7	0.06	0.7	0.06	-9.84187514311	-9.37893760652	3.49864668285	0.077502453125
0.0	3729000.0	0.0	25731.0	3729000.0	4000000.0	0.0	8.0	2.05	1.81	1.0	0.04	5.65	0.36	0.930000000001	0.0500000000002	8.14	0.27	2.09	1.43	0.58	AAA365.A.CD3.X3.Y7.tile.tissue.png	230	1	2000	230	df7248555e56eafce0cc006c8bdd8057	0	0	0	0	0	0	0	0	0	0	0	0	0	/home/dhl_ec/bnelissen/Slides/CD3_manuscript/CD3_slides/AAA365.A.CD3/AAA365.A.CD3.run1	255	0.7	0.06	0.7	0.06	-7.0376935948	-9.16208217107	3.76661839635	0.100306539062
0.0	1197616.0	0.0	101555.0	1197616.0	4000000.0	0.0	115.0	1.79	1.62	1.58	0.0600000000004	6.4	0.389999999999	0.679999999999	0.14	6.37	0.16	2.22	1.41	0.639999999999	AAA365.A.CD3.X3.Y8.tile.tissue.png	231	1	2000	231	a3b2a1d7a7e9cd69c7c3775408d45ccb	0	0	0	0	0	0	0	0	0	0	0	0	0	/home/dhl_ec/bnelissen/Slides/CD3_manuscript/CD3_slides/AAA365.A.CD3/AAA365.A.CD3.run1	255	0.7	0.06	0.7	0.06	-8.85823301274	-9.23935803457	2.99890521188	0.367632610352
0.0	996012.0	0.0	75766.0	996012.0	4000000.0	0.0	72.0	2.13	1.82	1.05	0.04	7.01	0.39	0.709999999999	0.16	6.88	0.17	2.26	1.46	0.58	AAA365.A.CD3.X3.Y9.tile.tissue.png	232	1	2000	232	5c43fb885d7596d7f5faa9201c216b88	0	0	0	0	0	0	0	0	0	0	0	0	0	/home/dhl_ec/bnelissen/Slides/CD3_manuscript/CD3_slides/AAA365.A.CD3/AAA365.A.CD3.run1	255	0.7	0.06	0.7	0.06	-6.9612973543	-8.85900459731	3.64825248098	0.136404960938
0.0	458362.0	0.0	48233.0	458362.0	4000000.0	0.0	81.0	1.66	1.37	1.09	0.0500000000002	6.79	0.35	0.679999999999	0.179999999999	6.53	0.14	2.23	1.45	0.589999999999	AAA365.A.CD3.X4.Y10.tile.tissue.png	233	1	2000	233	a3b584031b2ee4b7de2567462321fc54	0	0	0	0	0	0	0	0	0	0	0	0	0	/home/dhl_ec/bnelissen/Slides/CD3_manuscript/CD3_slides/AAA365.A.CD3/AAA365.A.CD3.run1	255	0.7	0.06	0.7	0.06	-7.50089370345	-9.66426139542	2.36068764127	0.38275910791
0.0	2284208.0	0.0	23530.0	2284208.0	4000000.0	0.0	37.0	1.53	1.4	1.1	0.0500000000002	6.66	0.37	0.700000000001	0.12	7.82	0.21	2.16	1.46	0.47	AAA365.A.CD3.X4.Y11.tile.tissue.png	234	1	2000	234	0ffd5c619ce810de897a43a2d1f4e935	0	0	0	0	0	0	0	0	0	0	0	0	0	/home/dhl_ec/bnelissen/Slides/CD3_manuscript/CD3_slides/AAA365.A.CD3/AAA365.A.CD3.run1	255	0.7	0.06	0.7	0.06	-8.90728858559	-10.2596294711	2.40142028771	0.143975984375
0.0	1790246.0	0.0	7675.0	1790246.0	4000000.0	0.0	1.0	1.93	1.69	1.08	0.0500000000002	9.29	0.34	0.759999999999	0.13	7.06	0.200000000001	2.02	1.44	0.530000000001	AAA365.A.CD3.X4.Y12.tile.tissue.png	235	1	2000	235	d6b6d8b667d5529b81d1b93b616f9619	0	0	0	0	0	0	0	0	0	0	0	0	0	/home/dhl_ec/bnelissen/Slides/CD3_manuscript/CD3_slides/AAA365.A.CD3/AAA365.A.CD3.run1	255	0.7	0.06	0.7	0.06	-8.32821031174	-11.4780346532	2.53101447361	0.618809039062
0.0	852081.0	0.0	34759.0	852081.0	4000000.0	0.0	33.0	1.6	1.44	1.04	0.0500000000002	6.62	0.38	0.78	0.179999999999	6.28	0.16	2.16	1.46	1.16	AAA365.A.CD3.X4.Y3.tile.tissue.png	236	1	2000	236	ff3c008f45b3b132acca68ca0cb8efb6	0	0	0	0	0	0	0	0	0	0	0	0	0	/home/dhl_ec/bnelissen/Slides/CD3_manuscript/CD3_slides/AAA365.A.CD3/AAA365.A.CD3.run1	255	0.7	0.06	0.7	0.06	0.0	-11.6861540389	1.13919869414	5.51002470117
0.0	3788751.0	0.0	17814.0	3788751.0	4000000.0	0.0	10.0	1.38	1.12	1.03	0.0500000000002	6.74	0.38	0.7	0.0700000000006	8.81	0.280000000001	2.11	1.46	0.860000000001	AAA365.A.CD3.X4.Y4.tile.tissue.png	237	1	2000	237	228390e941c02758ba843cb4e47bee99	0	0	0	0	0	0	0	0	0	0	0	0	0	/home/dhl_ec/bnelissen/Slides/CD3_manuscript/CD3_slides/AAA365.A.CD3/AAA365.A.CD3.run1	255	0.7	0.06	0.7	0.06	-6.99160293991	-9.5493104364	1.2174562281	0.172351833984
0.0	3530448.0	0.0	27143.0	3530448.0	4000000.0	0.0	7.0	1.82	1.46	1.28	0.0499999999993	6.71	0.35	0.660000000001	0.0599999999995	7.17	0.249999999999	2.04	1.41	0.96	AAA365.A.CD3.X4.Y5.tile.tissue.png	238	1	2000	238	c5f934a91d4de937220c61db411a4567	0	0	0	0	0	0	0	0	0	0	0	0	0	/home/dhl_ec/bnelissen/Slides/CD3_manuscript/CD3_slides/AAA365.A.CD3/AAA365.A.CD3.run1	255	0.7	0.06	0.7	0.06	0.0	-10.0190766418	3.18783338545	0.129767625
0.0	3299181.0	0.0	39826.0	3299181.0	4000000.0	0.0	10.0	2.63	1.83	1.06	0.04	6.88	0.379999999999	0.710000000001	0.0900000000001	7.78	0.25	2.22	1.48	0.929999999999	AAA365.A.CD3.X4.Y6.tile.tissue.png	239	1	2000	239	a6750db97c491bffe0619e1b0e23c35a	0	0	0	0	0	0	0	0	0	0	0	0	0	/home/dhl_ec/bnelissen/Slides/CD3_manuscript/CD3_slides/AAA365.A.CD3/AAA365.A.CD3.run1	255	0.7	0.06	0.7	0.06	0.0	-9.67356745297	3.87551304399	0.189993705078
0.0	3414709.0	0.0	40450.0	3414709.0	4000000.0	0.0	13.0	1.08	2.11	1.08	0.0500000000002	6.68	0.37	0.71	0.0799999999999	7.84	0.269999999999	2.2	1.47	0.7	AAA365.A.CD3.X4.Y7.tile.tissue.png	240	1	2000	240	7b5017ce18d3c76e7a4ae52b6bd2a7e1	0	0	0	0	0	0	0	0	0	0	0	0	0	/home/dhl_ec/bnelissen/Slides/CD3_manuscript/CD3_slides/AAA365.A.CD3/AAA365.A.CD3.run1	255	0.7	0.06	0.7	0.06	0.0	-9.22212064708	4.08157181183	0.0760109384766
0.0	1269346.0	0.0	84840.0	1269346.0	4000000.0	0.0	68.0	3.05	1.35	1.46	0.04	5.7	0.39	0.67	0.14	6.19	0.17	2.11	1.41	0.57	AAA365.A.CD3.X4.Y8.tile.tissue.png	241	1	2000	241	741ad158c3e48a6c19bf0fe5e391d8c5	0	0	0	0	0	0	0	0	0	0	0	0	0	/home/dhl_ec/bnelissen/Slides/CD3_manuscript/CD3_slides/AAA365.A.CD3/AAA365.A.CD3.run1	255	0.7	0.06	0.7	0.06	-7.81319732837	-9.41367926414	3.14744246456	0.4873120625
0.0	710403.0	0.0	70408.0	710403.0	4000000.0	0.0	99.0	2.24	2.68	1.1	0.04	6.24	0.42	0.88	0.16	5.94	0.150000000001	2.2	1.42	0.55	AAA365.A.CD3.X4.Y9.tile.tissue.png	242	1	2000	242	61916500ead92d8ee60cb5512aba9db1	0	0	0	0	0	0	0	0	0	0	0	0	0	/home/dhl_ec/bnelissen/Slides/CD3_manuscript/CD3_slides/AAA365.A.CD3/AAA365.A.CD3.run1	255	0.7	0.06	0.7	0.06	-8.57887946238	-9.05650304632	3.86279163562	0.329099430664
0.0	499568.0	0.0	55004.0	499568.0	4000000.0	0.0	92.0	1.97	1.53	1.32	0.04	5.88	0.349999999999	0.68	0.17	5.41	0.150000000001	2.27	1.46	0.570000000001	AAA365.A.CD3.X5.Y10.tile.tissue.png	243	1	2000	243	c69dd339efae5486e3042b18fa04bb67	0	0	0	0	0	0	0	0	0	0	0	0	0	/home/dhl_ec/bnelissen/Slides/CD3_manuscript/CD3_slides/AAA365.A.CD3/AAA365.A.CD3.run1	255	0.7	0.06	0.7	0.06	0.0	-9.3955222947	2.53252034758	0.480569103027
0.0	2608494.0	0.0	25189.0	2608494.0	4000000.0	0.0	36.0	1.61	1.72	1.01	0.04	5.84	0.339999999999	0.65	0.1	7.43	0.21	2.05	1.41	0.9	AAA365.A.CD3.X5.Y11.tile.tissue.png	244	1	2000	244	c2ba1f1615d6496cd678d7c40f043346	0	0	0	0	0	0	0	0	0	0	0	0	0	/home/dhl_ec/bnelissen/Slides/CD3_manuscript/CD3_slides/AAA365.A.CD3/AAA365.A.CD3.run1	255	0.7	0.06	0.7	0.06	-8.65393736283	-10.5948778449	2.21733789727	0.09199771875
0.0	1669930.0	0.0	8810.0	1669930.0	4000000.0	0.0	2.0	1.78	1.43	1.01	0.0500000000002	5.87	0.34	0.74	0.13	6.49	0.19	1.94	1.39	1.27	AAA365.A.CD3.X5.Y12.tile.tissue.png	245	1	2000	245	a3f88946d5290b034aee78bb537f0b6b	0	0	0	0	0	0	0	0	0	0	0	0	0	/home/dhl_ec/bnelissen/Slides/CD3_manuscript/CD3_slides/AAA365.A.CD3/AAA365.A.CD3.run1	255	0.7	0.06	0.7	0.06	-8.95249831663	-11.3660635356	2.38351669861	1.02346919531
0.0	54531.0	0.0	2194.0	54531.0	4000000.0	0.0	1.0	1.48	0.919999999999	1.04	0.0500000000002	5.78	0.32	0.79	0.18	5.39	0.13	1.94	1.45	0.499999999999	AAA365.A.CD3.X5.Y2.tile.tissue.png	246	1	2000	246	4c0a13df58d11807aaa2918a0f399f03	0	0	0	0	0	0	0	0	0	0	0	0	0	/home/dhl_ec/bnelissen/Slides/CD3_manuscript/CD3_slides/AAA365.A.CD3/AAA365.A.CD3.run1	255	0.7	0.06	0.7	0.06	0.0	-11.0270996127	1.39363561552	0.718339912415
0.0	2849090.0	0.0	29933.0	2849090.0	4000000.0	0.0	17.0	1.45	2.21	1.03	0.0500000000002	9.08	0.34	0.669999999999	0.0900000000001	7.51	0.22	2.07	1.43	1.01	AAA365.A.CD3.X5.Y3.tile.tissue.png	247	1	2000	247	3e043415e431d3b54593a05f6b6cb1d0	0	0	0	0	0	0	0	0	0	0	0	0	0	/home/dhl_ec/bnelissen/Slides/CD3_manuscript/CD3_slides/AAA365.A.CD3/AAA365.A.CD3.run1	255	0.7	0.06	0.7	0.06	-8.12511583345	-11.3075913299	1.83291718812	2.83097764844
0.0	3792458.0	0.0	19394.0	3792458.0	4000000.0	0.0	8.0	1.44	2.2	1.04	0.04	5.76	0.34	0.65	0.0500000000002	8.15	0.26	2.0	1.5	0.81	AAA365.A.CD3.X5.Y4.tile.tissue.png	248	1	2000	248	9b138208e649065972e55cc505ce78fa	0	0	0	0	0	0	0	0	0	0	0	0	0	/home/dhl_ec/bnelissen/Slides/CD3_manuscript/CD3_slides/AAA365.A.CD3/AAA365.A.CD3.run1	255	0.7	0.06	0.7	0.06	-7.78795361506	-10.0411785949	1.07174530162	0.109281449219
0.0	1919146.0	0.0	77333.0	1919146.0	4000000.0	0.0	72.0	1.99	1.34	1.03	0.04	5.95	0.370000000001	0.67	0.120000000001	6.33	0.190000000001	2.17	1.39	0.809999999999	AAA365.A.CD3.X5.Y5.tile.tissue.png	249	1	2000	249	cb0b17c46518369a99ab846f36a6b1cd	0	0	0	0	0	0	0	0	0	0	0	0	0	/home/dhl_ec/bnelissen/Slides/CD3_manuscript/CD3_slides/AAA365.A.CD3/AAA365.A.CD3.run1	255	0.7	0.06	0.7	0.06	0.0	-10.0755777998	1.73438980151	0.167411683594
0.0	2316461.0	0.0	67694.0	2316461.0	4000000.0	0.0	37.0	1.56	1.48	1.02	0.0600000000004	6.0	0.39	0.7	0.129999999999	7.98	0.22	2.24	1.45	0.85	AAA365.A.CD3.X5.Y6.tile.tissue.png	250	1	2000	250	5c4292b55cfd057134923bea9e190445	0	0	0	0	0	0	0	0	0	0	0	0	0	/home/dhl_ec/bnelissen/Slides/CD3_manuscript/CD3_slides/AAA365.A.CD3/AAA365.A.CD3.run1	255	0.7	0.06	0.7	0.06	-8.95981055752	-9.88761730037	3.42989184872	0.277422947266
0.0	3884306.0	0.0	15327.0	3884306.0	4000000.0	0.0	2.0	2.17	1.32	1.04	0.0400000000009	5.75	0.34	0.670000000001	0.0500000000002	8.22	0.26	2.03	1.41	0.66	AAA365.A.CD3.X5.Y7.tile.tissue.png	251	1	2000	251	81f8a38f777f7499b407652a683b91bc	0	0	0	0	0	0	0	0	0	0	0	0	0	/home/dhl_ec/bnelissen/Slides/CD3_manuscript/CD3_slides/AAA365.A.CD3/AAA365.A.CD3.run1	255	0.7	0.06	0.7	0.06	-8.01508740563	-9.37220213397	3.77164440709	0.0679094082031
0.0	2407729.0	0.0	62577.0	2407729.0	4000000.0	0.0	41.0	1.07	1.15	1.04	0.04	6.04	0.389999999999	0.719999999999	0.12	7.94	0.31	2.22	1.44	0.59	AAA365.A.CD3.X5.Y8.tile.tissue.png	252	1	2000	252	56b8e898bbe4ee5b97199dca58db55bc	0	0	0	0	0	0	0	0	0	0	0	0	0	/home/dhl_ec/bnelissen/Slides/CD3_manuscript/CD3_slides/AAA365.A.CD3/AAA365.A.CD3.run1	255	0.7	0.06	0.7	0.06	-7.00102431089	-9.63244788281	3.69499931316	0.310220511719
0.0	1286729.0	0.0	100805.0	1286729.0	4000000.0	0.0	90.0	1.3	1.15	1.05	0.04	6.23	0.57	0.799999999999	0.139999999999	6.8	0.18	2.26	1.43	0.660000000001	AAA365.A.CD3.X5.Y9.tile.tissue.png	253	1	2000	253	e6bd0654d296c2b9f016c93cd7ffb8a2	0	0	0	0	0	0	0	0	0	0	0	0	0	/home/dhl_ec/bnelissen/Slides/CD3_manuscript/CD3_slides/AAA365.A.CD3/AAA365.A.CD3.run1	255	0.7	0.06	0.7	0.06	-8.63096172215	-9.58285990934	3.14048690978	0.690888355469
0.0	1239887.0	0.0	87940.0	1239887.0	4000000.0	0.0	92.0	1.12	1.78	1.05	0.04	6.22	0.38	0.69	0.14	6.75	0.169999999999	2.25	1.43	0.649999999999	AAA365.A.CD3.X6.Y10.tile.tissue.png	254	1	2000	254	1c5ec8a6bb619afdb1822bb4e22dd374	0	0	0	0	0	0	0	0	0	0	0	0	0	/home/dhl_ec/bnelissen/Slides/CD3_manuscript/CD3_slides/AAA365.A.CD3/AAA365.A.CD3.run1	255	0.7	0.06	0.7	0.06	-8.55699230874	-9.34342187857	2.80963737559	0.320288914062
0.0	3232287.0	0.0	32252.0	3232287.0	4000000.0	0.0	22.0	1.21	1.15	1.05	0.04	5.99	0.35	0.69	0.0799999999999	8.07	0.25	2.34	1.42	0.55	AAA365.A.CD3.X6.Y11.tile.tissue.png	255	1	2000	255	897078e45b1ca233961ab9ca5ad44d49	0	0	0	0	0	0	0	0	0	0	0	0	0	/home/dhl_ec/bnelissen/Slides/CD3_manuscript/CD3_slides/AAA365.A.CD3/AAA365.A.CD3.run1	255	0.7	0.06	0.7	0.06	-8.52155095566	-10.8036229939	2.46788903331	0.10672460498
0.0	1331107.0	0.0	7543.0	1331107.0	4000000.0	0.0	4.0	0.9	1.09	1.05	0.0500000000002	6.45	0.34	0.77	0.150000000001	6.79	0.17	1.98	1.43	0.530000000001	AAA365.A.CD3.X6.Y12.tile.tissue.png	256	1	2000	256	e1bfcea8a6296f522e4f6a8996e9c4b8	0	0	0	0	0	0	0	0	0	0	0	0	0	/home/dhl_ec/bnelissen/Slides/CD3_manuscript/CD3_slides/AAA365.A.CD3/AAA365.A.CD3.run1	255	0.7	0.06	0.7	0.06	-8.92865272432	-11.5436951077	2.03145845467	0.615561195312
0.0	492220.0	0.0	12414.0	492220.0	4000000.0	0.0	4.0	0.809999999999	0.919999999999	1.05	0.0499999999993	6.1	0.349999999999	0.78	0.190000000001	5.76	0.15	1.98	1.43	0.589999999999	AAA365.A.CD3.X6.Y2.tile.tissue.png	257	1	2000	257	6e629f8363022848a15ec580d8515494	0	0	0	0	0	0	0	0	0	0	0	0	0	/home/dhl_ec/bnelissen/Slides/CD3_manuscript/CD3_slides/AAA365.A.CD3/AAA365.A.CD3.run1	255	0.7	0.06	0.7	0.06	0.0	-11.411655843	1.38441144204	2.42263527637
0.0	3594438.0	0.0	22153.0	3594438.0	4000000.0	0.0	10.0	1.95	2.68	1.06	0.0400000000009	6.0	0.35	0.669999999999	0.0699999999997	7.53	0.26	2.09	1.43	0.56	AAA365.A.CD3.X6.Y3.tile.tissue.png	258	1	2000	258	2150e152c6c979a0addc1cb6ce4077f9	0	0	0	0	0	0	0	0	0	0	0	0	0	/home/dhl_ec/bnelissen/Slides/CD3_manuscript/CD3_slides/AAA365.A.CD3/AAA365.A.CD3.run1	255	0.7	0.06	0.7	0.06	0.0	-10.4057956619	1.30292746738	0.149690273437
0.0	3658296.0	0.0	19843.0	3658296.0	4000000.0	0.0	8.0	2.03	1.27	1.05	0.04	6.58	0.34	0.679999999999	0.0599999999995	8.34	0.26	2.07	1.43	0.54	AAA365.A.CD3.X6.Y4.tile.tissue.png	259	1	2000	259	b594f92cb53ed9ec0ad7740a9c9732ea	0	0	0	0	0	0	0	0	0	0	0	0	0	/home/dhl_ec/bnelissen/Slides/CD3_manuscript/CD3_slides/AAA365.A.CD3/AAA365.A.CD3.run1	255	0.7	0.06	0.7	0.06	-7.23045270503	-10.589417446	0.980465840102	0.286044589844
0.0	2616602.0	0.0	53097.0	2616602.0	4000000.0	0.0	29.0	1.12	1.2	1.06	0.04	6.09	0.36	0.68	0.1	7.65	0.23	2.23	1.42	0.71	AAA365.A.CD3.X6.Y5.tile.tissue.png	260	1	2000	260	73524bf11458cee111a1c567685e04d1	0	0	0	0	0	0	0	0	0	0	0	0	0	/home/dhl_ec/bnelissen/Slides/CD3_manuscript/CD3_slides/AAA365.A.CD3/AAA365.A.CD3.run1	255	0.7	0.06	0.7	0.06	-6.90201510363	-10.0374624068	0.944254517289	0.189041160156
0.0	2992762.0	0.0	51023.0	2992762.0	4000000.0	0.0	9.0	1.75	1.21	1.05	0.04	6.17	0.37	0.69	0.0799999999999	7.24	0.24	2.16	1.43	0.59	AAA365.A.CD3.X6.Y6.tile.tissue.png	261	1	2000	261	d06d7f1a9cca40c93aa5ab36531e1515	0	0	0	0	0	0	0	0	0	0	0	0	0	/home/dhl_ec/bnelissen/Slides/CD3_manuscript/CD3_slides/AAA365.A.CD3/AAA365.A.CD3.run1	255	0.7	0.06	0.7	0.06	0.0	-10.1153867311	3.82299494581	0.408445395508
0.0	3877445.0	0.0	16880.0	3877445.0	4000000.0	0.0	2.0	2.17	1.57	1.05	0.04	6.0	0.349999999999	0.679999999999	0.0600000000004	8.59	0.27	2.07	1.42	0.57	AAA365.A.CD3.X6.Y7.tile.tissue.png	262	1	2000	262	13330e0fb56d145718e708bc3a32c2e1	0	0	0	0	0	0	0	0	0	0	0	0	0	/home/dhl_ec/bnelissen/Slides/CD3_manuscript/CD3_slides/AAA365.A.CD3/AAA365.A.CD3.run1	255	0.7	0.06	0.7	0.06	-8.13557629013	-9.43971148687	3.40643903988	0.0530504179687
0.0	2968054.0	0.0	53721.0	2968054.0	4000000.0	0.0	31.0	1.09	1.16	1.06	0.04	6.13	0.38	0.680000000001	0.0900000000001	7.93	0.23	2.18	1.42	0.59	AAA365.A.CD3.X6.Y8.tile.tissue.png	263	1	2000	263	d2c6b0c6ab5d880c09054f4dc1025feb	0	0	0	0	0	0	0	0	0	0	0	0	0	/home/dhl_ec/bnelissen/Slides/CD3_manuscript/CD3_slides/AAA365.A.CD3/AAA365.A.CD3.run1	255	0.7	0.06	0.7	0.06	-9.0052598917	-10.0947569292	3.82776161969	0.323277214844
0.0	2877060.0	0.0	65309.0	2877060.0	4000000.0	0.0	35.0	1.92	1.38	1.04	0.04	6.2	0.37	0.69	0.0900000000001	7.9	0.23	2.2	1.42	0.570000000001	AAA365.A.CD3.X6.Y9.tile.tissue.png	264	1	2000	264	6a304af5956429850b2dcdf57b4c12c3	0	0	0	0	0	0	0	0	0	0	0	0	0	/home/dhl_ec/bnelissen/Slides/CD3_manuscript/CD3_slides/AAA365.A.CD3/AAA365.A.CD3.run1	255	0.7	0.06	0.7	0.06	-8.61429629304	-9.78582560098	3.81719293045	0.299305822266
0.0	2742327.0	0.0	69747.0	2742327.0	4000000.0	0.0	55.0	2.14	1.24	1.07	0.04	6.17	0.37	0.69	0.0900000000001	7.73	0.219999999999	2.21	1.43	0.58	AAA365.A.CD3.X7.Y10.tile.tissue.png	265	1	2000	265	f9ccde7e27cb007a4db219cc28a0e0d5	0	0	0	0	0	0	0	0	0	0	0	0	0	/home/dhl_ec/bnelissen/Slides/CD3_manuscript/CD3_slides/AAA365.A.CD3/AAA365.A.CD3.run1	255	0.7	0.06	0.7	0.06	-8.38958006253	-9.11236809565	3.24582847041	0.130938893555
0.0	3767645.0	0.0	19014.0	3767645.0	4000000.0	0.0	8.0	2.07	1.26	1.06	0.04	5.95	0.35	0.670000000001	0.0600000000004	8.44	0.259999999999	2.06	1.44	0.61	AAA365.A.CD3.X7.Y11.tile.tissue.png	266	1	2000	266	655357a1772fd41f6a16b33864b21aff	0	0	0	0	0	0	0	0	0	0	0	0	0	/home/dhl_ec/bnelissen/Slides/CD3_manuscript/CD3_slides/AAA365.A.CD3/AAA365.A.CD3.run1	255	0.7	0.06	0.7	0.06	-8.98754309155	-11.476747354	2.6645617621	0.0714133824463
57.0	677125.0	30.0	6287.0	677125.0	4000000.0	1.0	1.0	1.1	0.929999999999	1.05	0.04	6.13	0.34	0.79	0.17	6.69	0.22	1.98	1.43	0.55	AAA365.A.CD3.X7.Y12.tile.tissue.png	267	1	2000	267	066a44e533a977708208f146ae668dbd	0	0	0	0	0	0	0	0	0	0	0	0	0	/home/dhl_ec/bnelissen/Slides/CD3_manuscript/CD3_slides/AAA365.A.CD3/AAA365.A.CD3.run1	255	0.7	0.06	0.7	0.06	-9.37166378514	-11.646557706	2.96149505371	0.577537482422
0.0	366635.0	0.0	13751.0	366635.0	4000000.0	0.0	10.0	0.870000000001	1.13	1.05	0.04	6.12	0.349999999999	0.790000000001	0.19	5.69	0.14	2.0	1.43	0.49	AAA365.A.CD3.X7.Y2.tile.tissue.png	268	1	2000	268	a96cd40213ce71e3706dc0a4b02e7a65	0	0	0	0	0	0	0	0	0	0	0	0	0	/home/dhl_ec/bnelissen/Slides/CD3_manuscript/CD3_slides/AAA365.A.CD3/AAA365.A.CD3.run1	255	0.7	0.06	0.7	0.06	0.0	-11.3633704515	1.54182974893	2.77436804956
72.0	3499916.0	38.0	19129.0	3499916.0	4000000.0	1.0	2.0	1.8	1.15	1.05	0.04	6.83	0.35	0.68	0.0700000000006	8.56	0.309999999999	2.09	1.43	0.59	AAA365.A.CD3.X7.Y3.tile.tissue.png	269	1	2000	269	fda739a1195d8be168dec60102a955b5	0	0	0	0	0	0	0	0	0	0	0	0	0	/home/dhl_ec/bnelissen/Slides/CD3_manuscript/CD3_slides/AAA365.A.CD3/AAA365.A.CD3.run1	255	0.7	0.06	0.7	0.06	-8.95250042602	-10.7784013048	1.53743963075	0.828809859375
0.0	3962176.0	0.0	10289.0	3962176.0	4000000.0	0.0	1.0	1.73	1.22	1.04	0.0400000000009	5.98	0.33	0.67	0.0500000000002	8.55	0.27	2.05	1.42	0.56	AAA365.A.CD3.X7.Y4.tile.tissue.png	270	1	2000	270	9d7f0f3e724d998c178a217622ef090c	0	0	0	0	0	0	0	0	0	0	0	0	0	/home/dhl_ec/bnelissen/Slides/CD3_manuscript/CD3_slides/AAA365.A.CD3/AAA365.A.CD3.run1	255	0.7	0.06	0.7	0.06	-7.0070639261	-10.8386086198	1.31295518069	0.0652677792969
0.0	3799140.0	0.0	17027.0	3799140.0	4000000.0	0.0	2.0	1.22	1.27	1.04	0.04	5.99	0.34	0.669999999999	0.0599999999995	7.64	0.280000000001	2.07	1.42	0.69	AAA365.A.CD3.X7.Y5.tile.tissue.png	271	1	2000	271	e506e2262bccee51cde0c5778cd3706c	0	0	0	0	0	0	0	0	0	0	0	0	0	/home/dhl_ec/bnelissen/Slides/CD3_manuscript/CD3_slides/AAA365.A.CD3/AAA365.A.CD3.run1	255	0.7	0.06	0.7	0.06	0.0	-10.0789037013	1.3237943324	0.13998875
0.0	3834039.0	0.0	17155.0	3834039.0	4000000.0	0.0	4.0	1.34	1.52	1.06	0.04	6.07	0.349999999999	0.679999999999	0.0600000000004	7.66	0.280000000001	2.07	1.43	0.559999999999	AAA365.A.CD3.X7.Y6.tile.tissue.png	272	1	2000	272	942627e6ced7e9343a9a9aa75810a3ab	0	0	0	0	0	0	0	0	0	0	0	0	0	/home/dhl_ec/bnelissen/Slides/CD3_manuscript/CD3_slides/AAA365.A.CD3/AAA365.A.CD3.run1	255	0.7	0.06	0.7	0.06	0.0	-10.1957537827	3.56525403106	0.106086140625
116.0	3952369.0	46.0	12646.0	3952369.0	4000000.0	1.0	1.0	1.68	1.61	1.05	0.0400000000009	5.99	0.34	0.69	0.0500000000002	8.89	0.33	2.06	1.44	1.15	AAA365.A.CD3.X7.Y7.tile.tissue.png	273	1	2000	273	e9a26ebb1d496019cdc6d23a257412c1	0	0	0	0	0	0	0	0	0	0	0	0	0	/home/dhl_ec/bnelissen/Slides/CD3_manuscript/CD3_slides/AAA365.A.CD3/AAA365.A.CD3.run1	255	0.7	0.06	0.7	0.06	-9.65568754345	-9.62626737154	3.77921562715	0.0629521914062
330.0	3718294.0	87.0	23729.0	3718294.0	4000000.0	1.0	4.0	1.5	1.38	1.06	0.04	6.02	0.349999999999	0.68	0.0599999999995	8.8	0.33	2.08	1.43	0.52	AAA365.A.CD3.X7.Y8.tile.tissue.png	274	1	2000	274	3149aec81120be3a5c3a505a3fc17e9c	0	0	0	0	0	0	0	0	0	0	0	0	0	/home/dhl_ec/bnelissen/Slides/CD3_manuscript/CD3_slides/AAA365.A.CD3/AAA365.A.CD3.run1	255	0.7	0.06	0.7	0.06	-9.24144449782	-9.62467052638	3.21300096225	0.179835
0.0	3906045.0	0.0	16262.0	3906045.0	4000000.0	0.0	1.0	1.91	1.61	1.03	0.04	6.09	0.34	0.690000000001	0.0500000000002	8.51	0.27	2.07	1.44	0.7	AAA365.A.CD3.X7.Y9.tile.tissue.png	275	1	2000	275	7ad28cc82a091bdbb05ad29588221732	0	0	0	0	0	0	0	0	0	0	0	0	0	/home/dhl_ec/bnelissen/Slides/CD3_manuscript/CD3_slides/AAA365.A.CD3/AAA365.A.CD3.run1	255	0.7	0.06	0.7	0.06	-8.9703860594	-9.64152003456	3.83006240924	0.153645951172
0.0	3489311.0	0.0	36265.0	3489311.0	4000000.0	0.0	15.0	2.42	1.25	1.04	0.04	6.1	0.36	0.679999999999	0.0699999999997	8.27	0.25	2.12	1.43	0.540000000001	AAA365.A.CD3.X8.Y10.tile.tissue.png	276	1	2000	276	3a7dafe6979d50c131f0059b5911206c	0	0	0	0	0	0	0	0	0	0	0	0	0	/home/dhl_ec/bnelissen/Slides/CD3_manuscript/CD3_slides/AAA365.A.CD3/AAA365.A.CD3.run1	255	0.7	0.06	0.7	0.06	-8.59007745575	-9.30955119252	2.93817722367	0.0753351601562
0.0	3941082.0	0.0	11227.0	3941082.0	4000000.0	0.0	1.0	1.09	1.24	1.05	0.04	5.94	0.34	0.68	0.0500000000002	8.57	0.27	2.07	1.43	0.63	AAA365.A.CD3.X8.Y11.tile.tissue.png	277	1	2000	277	786e67aef26aa5e9a117bfbc8f844495	0	0	0	0	0	0	0	0	0	0	0	0	0	/home/dhl_ec/bnelissen/Slides/CD3_manuscript/CD3_slides/AAA365.A.CD3/AAA365.A.CD3.run1	255	0.7	0.06	0.7	0.06	-8.75907080696	-9.70538258573	2.21506188283	0.0891399482422
403.0	295030.0	106.0	8115.0	295030.0	4000000.0	1.0	4.0	0.87	0.909999999999	1.06	0.0500000000002	6.15	0.36	0.79	0.19	6.47	0.21	1.95	1.44	0.57	AAA365.A.CD3.X8.Y12.tile.tissue.png	278	1	2000	278	391194724bd37a4421c8290a61c44e5a	0	0	0	0	0	0	0	0	0	0	0	0	0	/home/dhl_ec/bnelissen/Slides/CD3_manuscript/CD3_slides/AAA365.A.CD3/AAA365.A.CD3.run1	255	0.7	0.06	0.7	0.06	-9.7360398054	-11.0970374956	2.51060535683	0.532787437012
0.0	2348125.0	0.0	36246.0	2348125.0	4000000.0	0.0	23.0	1.02	1.13	1.05	0.04	6.06	0.36	0.7	0.110000000001	7.5	0.22	2.14	1.44	0.499999999999	AAA365.A.CD3.X8.Y2.tile.tissue.png	279	1	2000	279	49fe2ec1e466097baf33b62858658e63	0	0	0	0	0	0	0	0	0	0	0	0	0	/home/dhl_ec/bnelissen/Slides/CD3_manuscript/CD3_slides/AAA365.A.CD3/AAA365.A.CD3.run1	255	0.7	0.06	0.7	0.06	-8.49759903952	-11.8302407975	1.86348826011	2.81424897266
0.0	3427038.0	0.0	23753.0	3427038.0	4000000.0	0.0	5.0	1.01	1.28	1.06	0.04	10.12	0.35	0.679999999999	0.0700000000006	8.23	0.25	2.1	1.42	0.56	AAA365.A.CD3.X8.Y3.tile.tissue.png	280	1	2000	280	8b0fa03b825b7de474a7118c8a597127	0	0	0	0	0	0	0	0	0	0	0	0	0	/home/dhl_ec/bnelissen/Slides/CD3_manuscript/CD3_slides/AAA365.A.CD3/AAA365.A.CD3.run1	255	0.7	0.06	0.7	0.06	-9.26578496902	-11.6028920793	2.5664659874	1.42581901172
0.0	3951307.0	0.0	10608.0	3951307.0	4000000.0	0.0	1.0	0.999999999999	1.23	1.06	0.04	5.94	0.34	0.669999999999	0.0500000000002	7.7	0.28	2.04	1.43	0.540000000001	AAA365.A.CD3.X8.Y4.tile.tissue.png	281	1	2000	281	b58b00b7ff6a0e08d33566c0de8d0a63	0	0	0	0	0	0	0	0	0	0	0	0	0	/home/dhl_ec/bnelissen/Slides/CD3_manuscript/CD3_slides/AAA365.A.CD3/AAA365.A.CD3.run1	255	0.7	0.06	0.7	0.06	0.0	-10.504310399	1.25724171774	0.102243730469
0.0	3392416.0	0.0	37045.0	3392416.0	4000000.0	0.0	12.0	1.04	1.22	1.05	0.0400000000009	6.07	0.37	0.67	0.0699999999997	7.56	0.26	2.14	1.45	0.59	AAA365.A.CD3.X8.Y5.tile.tissue.png	282	1	2000	282	79c0367c98ce901702cf5e209cbd690c	0	0	0	0	0	0	0	0	0	0	0	0	0	/home/dhl_ec/bnelissen/Slides/CD3_manuscript/CD3_slides/AAA365.A.CD3/AAA365.A.CD3.run1	255	0.7	0.06	0.7	0.06	0.0	-10.3023735073	1.28562785342	0.129569078125
0.0	3829579.0	0.0	17977.0	3829579.0	4000000.0	0.0	6.0	1.1	1.3	1.05	0.04	6.09	0.35	0.680000000001	0.0600000000004	7.64	0.28	2.08	1.43	0.59	AAA365.A.CD3.X8.Y6.tile.tissue.png	283	1	2000	283	a83f31024e3cee94854524c598f23afc	0	0	0	0	0	0	0	0	0	0	0	0	0	/home/dhl_ec/bnelissen/Slides/CD3_manuscript/CD3_slides/AAA365.A.CD3/AAA365.A.CD3.run1	255	0.7	0.06	0.7	0.06	0.0	-10.1559458952	3.33347242608	0.119443105469
0.0	3975887.0	0.0	10419.0	3975887.0	4000000.0	0.0	1.0	1.07	1.3	1.05	0.04	5.88	0.34	0.68	0.0500000000002	8.6	0.27	2.06	1.43	0.579999999999	AAA365.A.CD3.X8.Y7.tile.tissue.png	284	1	2000	284	1c8c0fdf8f07a7c71e70df6524d4fab2	0	0	0	0	0	0	0	0	0	0	0	0	0	/home/dhl_ec/bnelissen/Slides/CD3_manuscript/CD3_slides/AAA365.A.CD3/AAA365.A.CD3.run1	255	0.7	0.06	0.7	0.06	-9.48157868163	-10.1004416212	3.88085836352	0.0648532949219
0.0	3963531.0	0.0	11392.0	3963531.0	4000000.0	0.0	1.0	1.07	1.26	1.04	0.04	5.95	0.35	0.69	0.0500000000002	8.57	0.27	2.05	1.43	0.609999999999	AAA365.A.CD3.X8.Y8.tile.tissue.png	285	1	2000	285	caeee6e23e7ab93495ca009c0bfac2dd	0	0	0	0	0	0	0	0	0	0	0	0	0	/home/dhl_ec/bnelissen/Slides/CD3_manuscript/CD3_slides/AAA365.A.CD3/AAA365.A.CD3.run1	255	0.7	0.06	0.7	0.06	-7.89881933843	-9.69744292896	3.74274706235	0.0607525625
0.0	3914957.0	0.0	15053.0	3914957.0	4000000.0	0.0	3.0	1.03	1.23	1.05	0.04	6.03	0.349999999999	0.679999999999	0.0500000000002	8.5	0.27	2.06	1.43	0.52	AAA365.A.CD3.X8.Y9.tile.tissue.png	286	1	2000	286	6074d50d5003d8807d7919cd5ed9b6a5	0	0	0	0	0	0	0	0	0	0	0	0	0	/home/dhl_ec/bnelissen/Slides/CD3_manuscript/CD3_slides/AAA365.A.CD3/AAA365.A.CD3.run1	255	0.7	0.06	0.7	0.06	-7.76256287531	-9.90015412241	4.22402723733	0.0945620742188
0.0	431459.0	0.0	10514.0	431459.0	4000000.0	0.0	3.0	0.919999999999	0.93	1.05	0.0500000000002	6.08	0.35	0.78	0.18	5.74	0.14	1.97	1.43	0.57	AAA365.A.CD3.X9.Y1.tile.tissue.png	287	1	2000	287	9f76d5b6f27aa3b522b22c7d94b31d16	0	0	0	0	0	0	0	0	0	0	0	0	0	/home/dhl_ec/bnelissen/Slides/CD3_manuscript/CD3_slides/AAA365.A.CD3/AAA365.A.CD3.run1	255	0.7	0.06	0.7	0.06	0.0	-11.443935585	1.63563933653	2.17468135645
0.0	2143063.0	0.0	59755.0	2143063.0	4000000.0	0.0	79.0	1.92	1.18	1.06	0.04	6.15	0.360000000001	0.680000000001	0.12	7.34	0.200000000001	2.18	1.44	0.57	AAA365.A.CD3.X9.Y10.tile.tissue.png	288	1	2000	288	6b00bd066e3949b6d7329d359a20c6ad	0	0	0	0	0	0	0	0	0	0	0	0	0	/home/dhl_ec/bnelissen/Slides/CD3_manuscript/CD3_slides/AAA365.A.CD3/AAA365.A.CD3.run1	255	0.7	0.06	0.7	0.06	-8.67922458955	-9.57671082613	2.89551225104	0.0549667539062
0.0	3086155.0	0.0	11085.0	3086155.0	4000000.0	0.0	1.0	1.6	1.2	1.05	0.0500000000002	6.41	0.35	0.710000000001	0.0799999999999	7.97	0.24	2.06	1.43	0.540000000001	AAA365.A.CD3.X9.Y11.tile.tissue.png	289	1	2000	289	e2df11793d986fbd9b4aa659c7878ee9	0	0	0	0	0	0	0	0	0	0	0	0	0	/home/dhl_ec/bnelissen/Slides/CD3_manuscript/CD3_slides/AAA365.A.CD3/AAA365.A.CD3.run1	255	0.7	0.06	0.7	0.06	-8.16704708386	-11.6894050067	2.08437151384	1.14474567578
0.0	2895625.0	0.0	55747.0	2895625.0	4000000.0	0.0	30.0	1.57	1.25	1.05	0.04	6.08	0.37	0.660000000001	0.0899999999992	7.86	0.23	2.15	1.44	0.56	AAA365.A.CD3.X9.Y2.tile.tissue.png	290	1	2000	290	7b7d76ce170c5d55919b5420208281d0	0	0	0	0	0	0	0	0	0	0	0	0	0	/home/dhl_ec/bnelissen/Slides/CD3_manuscript/CD3_slides/AAA365.A.CD3/AAA365.A.CD3.run1	255	0.7	0.06	0.7	0.06	-7.91492707333	-10.1286183843	1.11395616507	0.185311449219
0.0	3575823.0	0.0	22124.0	3575823.0	4000000.0	0.0	7.0	0.98	1.23	1.05	0.04	6.0	0.36	0.68	0.0599999999995	8.27	0.26	2.09	1.43	0.65	AAA365.A.CD3.X9.Y3.tile.tissue.png	291	1	2000	291	e3c1c86476bede9043d4d2eac9191c3f	0	0	0	0	0	0	0	0	0	0	0	0	0	/home/dhl_ec/bnelissen/Slides/CD3_manuscript/CD3_slides/AAA365.A.CD3/AAA365.A.CD3.run1	255	0.7	0.06	0.7	0.06	-6.35958072784	-10.3243817954	1.72804638261	0.153092792969
0.0	3633852.0	0.0	25230.0	3633852.0	4000000.0	0.0	7.0	1.17	1.14	1.06	0.04	6.06	0.349999999999	0.660000000001	0.0699999999997	7.57	0.26	2.1	1.43	0.58	AAA365.A.CD3.X9.Y4.tile.tissue.png	292	1	2000	292	adeceb8b1a4ca861f6e040f094c517b4	0	0	0	0	0	0	0	0	0	0	0	0	0	/home/dhl_ec/bnelissen/Slides/CD3_manuscript/CD3_slides/AAA365.A.CD3/AAA365.A.CD3.run1	255	0.7	0.06	0.7	0.06	0.0	-10.1218135862	1.68594070424	0.173435646484
0.0	2313800.0	0.0	73862.0	2313800.0	4000000.0	0.0	47.0	1.17	1.15	1.05	0.04	6.11	0.38	0.670000000001	0.110000000001	6.82	0.21	2.23	1.44	0.56	AAA365.A.CD3.X9.Y5.tile.tissue.png	293	1	2000	293	ded154ee4b6d8dfb97fbf542d05f9c4f	0	0	0	0	0	0	0	0	0	0	0	0	0	/home/dhl_ec/bnelissen/Slides/CD3_manuscript/CD3_slides/AAA365.A.CD3/AAA365.A.CD3.run1	255	0.7	0.06	0.7	0.06	0.0	-9.85959359189	1.12493852105	0.129965765625
0.0	2577372.0	0.0	83009.0	2577372.0	4000000.0	0.0	42.0	1.17	1.19	1.06	0.04	6.16	0.37	0.679999999999	0.0999999999995	7.66	0.22	2.23	1.42	0.669999999999	AAA365.A.CD3.X9.Y6.tile.tissue.png	294	1	2000	294	2d30e01301731d1ddc797093193868df	0	0	0	0	0	0	0	0	0	0	0	0	0	/home/dhl_ec/bnelissen/Slides/CD3_manuscript/CD3_slides/AAA365.A.CD3/AAA365.A.CD3.run1	255	0.7	0.06	0.7	0.06	-8.25389399819	-9.33414140038	2.77557509189	0.114641982422
0.0	3925244.0	0.0	12932.0	3925244.0	4000000.0	0.0	2.0	1.18	1.38	1.05	0.04	6.01	0.34	0.69	0.0499999999993	7.76	0.27	2.07	1.42	0.59	AAA365.A.CD3.X9.Y7.tile.tissue.png	295	1	2000	295	99fdf51c8a22084c069b51c7a7bc59db	0	0	0	0	0	0	0	0	0	0	0	0	0	/home/dhl_ec/bnelissen/Slides/CD3_manuscript/CD3_slides/AAA365.A.CD3/AAA365.A.CD3.run1	255	0.7	0.06	0.7	0.06	0.0	-10.5993615635	4.15149045512	0.0445390292969
0.0	3948498.0	0.0	12341.0	3948498.0	4000000.0	0.0	2.0	2.59	1.24	1.05	0.04	5.97	0.35	0.690000000001	0.0500000000002	7.76	0.280000000001	2.06	1.44	0.55	AAA365.A.CD3.X9.Y8.tile.tissue.png	296	1	2000	296	cf7cdd7645c93adf496ebcc3a9249493	0	0	0	0	0	0	0	0	0	0	0	0	0	/home/dhl_ec/bnelissen/Slides/CD3_manuscript/CD3_slides/AAA365.A.CD3/AAA365.A.CD3.run1	255	0.7	0.06	0.7	0.06	0.0	-10.7956793843	3.79929178133	0.0462687729492
0.0	3424975.0	0.0	38795.0	3424975.0	4000000.0	0.0	17.0	1.13	1.22	1.05	0.04	6.13	0.36	0.679999999999	0.0699999999997	7.45	0.25	2.14	1.45	0.550000000001	AAA365.A.CD3.X9.Y9.tile.tissue.png	297	1	2000	297	951175bac08d2d52af7518ee39c0d098	0	0	0	0	0	0	0	0	0	0	0	0	0	/home/dhl_ec/bnelissen/Slides/CD3_manuscript/CD3_slides/AAA365.A.CD3/AAA365.A.CD3.run1	255	0.7	0.06	0.7	0.06	0.0	-9.58525391394	4.23270651611	0.112676642578
[truncated: 2 more columns]
