# Supplementary material for: SlideToolkit: An Assistive Toolset for the Histological Quantification of Whole Slide Images
Source: PLoS One. 2014 Nov 5;9(11):e110289. doi: 10.1371/journal.pone.0110289 (PMC4220929; doi:10.1371/journal.pone.0110289)
Supplement: RawData S1 — ICC and BlandAltman plot - measurements and r-script.zip. Measurements of Run1 and Run2, including the code for the calculation of the intraclass correlation coefficient (ICC) and the code for the Bland and Altman plot. (ZIP) [file pone.0110289.s003.zip › cellprofiler.measurements/run1.04a366a605bba8fdb530696a78bca5dd.DefaultOUT_Image.csv]

AreaOccupied_AreaOccupied_DAB_Nuclei	AreaOccupied_AreaOccupied_Tissue	AreaOccupied_Perimeter_DAB_Nuclei	AreaOccupied_Perimeter_Tissue	AreaOccupied_TotalArea_DAB_Nuclei	AreaOccupied_TotalArea_Tissue	Count_DAB_Nuclei	Count_Tissue	ExecutionTime_01LoadImages	ExecutionTime_02ColorToGray	ExecutionTime_03Smooth	ExecutionTime_04ImageMath	ExecutionTime_05IdentifyPrimaryObjects	ExecutionTime_06MeasureImageAreaOccupied	ExecutionTime_07UnmixColors	ExecutionTime_08MaskImage	ExecutionTime_09IdentifyPrimaryObjects	ExecutionTime_10MeasureImageAreaOccupied	ExecutionTime_11OverlayOutlines	ExecutionTime_12OverlayOutlines	ExecutionTime_13SaveImages	FileName_Original	Group_Index	Group_Number	Height_Original	ImageNumber	MD5Digest_Original	ModuleError_01LoadImages	ModuleError_02ColorToGray	ModuleError_03Smooth	ModuleError_04ImageMath	ModuleError_05IdentifyPrimaryObjects	ModuleError_06MeasureImageAreaOccupied	ModuleError_07UnmixColors	ModuleError_08MaskImage	ModuleError_09IdentifyPrimaryObjects	ModuleError_10MeasureImageAreaOccupied	ModuleError_11OverlayOutlines	ModuleError_12OverlayOutlines	ModuleError_13SaveImages	PathName_Original	Scaling_Original	Threshold_FinalThreshold_DAB_Nuclei	Threshold_FinalThreshold_Tissue	Threshold_OrigThreshold_DAB_Nuclei	Threshold_OrigThreshold_Tissue	Threshold_SumOfEntropies_DAB_Nuclei	Threshold_SumOfEntropies_Tissue	Threshold_WeightedVariance_DAB_Nuclei	Threshold_WeightedVariance_Tissue
174.0	159652.0	82.0	2762.0	159652.0	4000000.0	2.0	1.0	2.1	1.58	1.85	0.08	8.73	0.58	1.57	0.35	10.55	0.35	3.19	2.29	1.45	AAA140.CD3.location-2.X0.Y6.tile.tissue.png	1	1	2000	1	d8c834e836a289a4563813f4411defb9	0	0	0	0	0	0	0	0	0	0	0	0	0	/home/dhl_ec/bnelissen/Slides/CD3_manuscript/CD3_slides/AAA140.CD3.location-2/AAA140.CD3.location-2.run1	255	0.7	0.06	0.7	0.06	-9.25146718823	-11.7915758373	3.22601775075	0.296108603516
57.0	67731.0	30.0	1520.0	67731.0	4000000.0	1.0	1.0	1.43	2.42	1.8	0.08	7.03	0.38	0.89	0.21	6.63	0.21	2.08	1.53	0.87	AAA140.CD3.location-2.X0.Y7.tile.tissue.png	2	1	2000	2	ff93698532615920d5391a16b75ffb28	0	0	0	0	0	0	0	0	0	0	0	0	0	/home/dhl_ec/bnelissen/Slides/CD3_manuscript/CD3_slides/AAA140.CD3.location-2/AAA140.CD3.location-2.run1	255	0.7	0.06	0.7	0.06	-9.37257986033	-11.8184867302	2.71810524276	0.290985703125
61.0	49659.0	33.0	1441.0	49659.0	4000000.0	1.0	1.0	1.65	3.38	1.81	0.08	10.08	0.63	1.48	0.31	9.25	0.31	3.2	2.45	0.66	AAA140.CD3.location-2.X1.Y5.tile.tissue.png	3	1	2000	3	89aeb6688303096cdea142ec49ae5323	0	0	0	0	0	0	0	0	0	0	0	0	0	/home/dhl_ec/bnelissen/Slides/CD3_manuscript/CD3_slides/AAA140.CD3.location-2/AAA140.CD3.location-2.run1	255	0.7	0.06	0.7	0.06	-8.95205485674	-11.9499304624	2.88039964403	0.743706405518
13813.0	2927413.0	5996.0	22574.0	2927413.0	4000000.0	132.0	16.0	1.92	3.2	1.74	0.08	10.33	0.57	1.23	0.14	12.41	0.49	3.44	2.33	0.74	AAA140.CD3.location-2.X1.Y6.tile.tissue.png	4	1	2000	4	cc36ca1b952fe13a415fbb035f038a90	0	0	0	0	0	0	0	0	0	0	0	0	0	/home/dhl_ec/bnelissen/Slides/CD3_manuscript/CD3_slides/AAA140.CD3.location-2/AAA140.CD3.location-2.run1	255	0.7	0.06	0.7	0.06	-10.1618303449	-12.1831283108	3.20200415201	1.2475675625
12591.0	2912643.0	5920.0	11371.0	2912643.0	4000000.0	135.0	1.0	1.71	2.14	1.09	0.06	6.52	0.37	0.76	0.11	8.64	0.31	2.17	1.48	0.71	AAA140.CD3.location-2.X1.Y7.tile.tissue.png	5	1	2000	5	56383b0121943aa387ecc2a1d291ff7e	0	0	0	0	0	0	0	0	0	0	0	0	0	/home/dhl_ec/bnelissen/Slides/CD3_manuscript/CD3_slides/AAA140.CD3.location-2/AAA140.CD3.location-2.run1	255	0.7	0.06	0.7	0.06	-9.40910320054	-12.0314924824	1.96954809877	0.60188353125
2142.0	905958.0	1097.0	5018.0	905958.0	4000000.0	21.0	1.0	2.58	3.09	1.11	0.06	9.54	0.37	0.84	0.19	7.23	0.24	2.19	1.51	0.58	AAA140.CD3.location-2.X1.Y8.tile.tissue.png	6	1	2000	6	e4a7195dfd367c709eeea5272aa86547	0	0	0	0	0	0	0	0	0	0	0	0	0	/home/dhl_ec/bnelissen/Slides/CD3_manuscript/CD3_slides/AAA140.CD3.location-2/AAA140.CD3.location-2.run1	255	0.7	0.06	0.7	0.06	-8.58091283288	-11.36958937	1.17914884227	0.282720980469
0.0	475885.0	0.0	8068.0	475885.0	4000000.0	0.0	6.0	2.64	2.52	1.11	0.06	7.3	0.56	1.32	0.28	9.2	0.24	2.27	1.49	0.45	AAA140.CD3.location-2.X10.Y0.tile.tissue.png	7	1	2000	7	67f909d13103c4ff23d54071e2f099cc	0	0	0	0	0	0	0	0	0	0	0	0	0	/home/dhl_ec/bnelissen/Slides/CD3_manuscript/CD3_slides/AAA140.CD3.location-2/AAA140.CD3.location-2.run1	255	0.7	0.06	0.7	0.06	-8.06366959613	-12.0995103304	3.98466226774	1.94048437305
54535.0	3377399.0	21489.0	12946.0	3377399.0	4000000.0	442.0	1.0	3.25	2.54	1.12	0.05	6.82	0.38	0.74	0.09	9.78	0.35	3.33	2.3	0.72	AAA140.CD3.location-2.X10.Y1.tile.tissue.png	8	1	2000	8	33423bceba6f3a940a2778b993b3bbf6	0	0	0	0	0	0	0	0	0	0	0	0	0	/home/dhl_ec/bnelissen/Slides/CD3_manuscript/CD3_slides/AAA140.CD3.location-2/AAA140.CD3.location-2.run1	255	0.7	0.06	0.7	0.06	-9.70012641803	-12.5237520419	2.56721914647	1.03978759375
0.0	2856.0	0.0	314.0	2856.0	4000000.0	0.0	1.0	3.62	2.54	1.76	0.07	7.25	0.38	0.9	0.22	5.7	0.14	2.1	1.52	0.53	AAA140.CD3.location-2.X10.Y10.tile.tissue.png	9	1	2000	9	0b0cb493a6b7d4766ae09a0602e2442a	0	0	0	0	0	0	0	0	0	0	0	0	0	/home/dhl_ec/bnelissen/Slides/CD3_manuscript/CD3_slides/AAA140.CD3.location-2/AAA140.CD3.location-2.run1	255	0.7	0.06	0.7	0.06	0.0	-11.6294043415	2.15189376532	0.655526897339
0.0	48192.0	0.0	1586.0	48192.0	4000000.0	0.0	1.0	3.57	1.96	1.11	0.06	6.51	0.57	1.51	0.33	8.85	0.13	2.08	1.48	0.39	AAA140.CD3.location-2.X10.Y15.tile.tissue.png	10	1	2000	10	2fe235c660acc37d36732f3e57519d9d	0	0	0	0	0	0	0	0	0	0	0	0	0	/home/dhl_ec/bnelissen/Slides/CD3_manuscript/CD3_slides/AAA140.CD3.location-2/AAA140.CD3.location-2.run1	255	0.7	0.06	0.7	0.06	-8.65219381667	-11.4561773939	1.70039582567	0.238845360474
34180.0	3998706.0	16670.0	8153.0	3998706.0	4000000.0	387.0	1.0	3.92	2.94	1.23	0.05	6.59	0.36	0.73	0.0599999999999	10.11	0.38	2.19	1.54	0.68	AAA140.CD3.location-2.X10.Y2.tile.tissue.png	11	1	2000	11	7283ad00c3da8337920c9310e7ea3495	0	0	0	0	0	0	0	0	0	0	0	0	0	/home/dhl_ec/bnelissen/Slides/CD3_manuscript/CD3_slides/AAA140.CD3.location-2/AAA140.CD3.location-2.run1	255	0.7	0.06	0.7	0.06	-9.25872024032	-12.3129592813	1.45607791212	0.253718815186
44650.0	3997200.0	20057.0	8442.0	3997200.0	4000000.0	435.0	1.0	3.03	3.23	1.16	0.05	6.79	0.38	0.74	0.06	9.91	0.38	2.2	1.52	0.46	AAA140.CD3.location-2.X10.Y3.tile.tissue.png	12	1	2000	12	7c90b28b2edd18613881d3777b28f163	0	0	0	0	0	0	0	0	0	0	0	0	0	/home/dhl_ec/bnelissen/Slides/CD3_manuscript/CD3_slides/AAA140.CD3.location-2/AAA140.CD3.location-2.run1	255	0.7	0.06	0.7	0.06	-9.58493132555	-11.6344248952	1.92860214177	0.323077115051
5027.0	3992354.0	2555.0	9150.0	3992354.0	4000000.0	63.0	1.0	2.4	2.21	1.14	0.05	6.88	0.4	0.85	0.06	9.9	0.37	2.19	1.53	0.7	AAA140.CD3.location-2.X10.Y4.tile.tissue.png	13	1	2000	13	c84459e6b2c62dd6a9d8f163f62fd590	0	0	0	0	0	0	0	0	0	0	0	0	0	/home/dhl_ec/bnelissen/Slides/CD3_manuscript/CD3_slides/AAA140.CD3.location-2/AAA140.CD3.location-2.run1	255	0.7	0.06	0.7	0.06	-9.37247634902	-11.4002236226	1.91207462472	0.160448000549
21257.0	3989732.0	10045.0	9110.0	3989732.0	4000000.0	206.0	2.0	3.71	2.25	1.9	0.08	10.16	0.56	1.21	0.08	13.7	0.58	3.41	2.29	0.66	AAA140.CD3.location-2.X10.Y5.tile.tissue.png	14	1	2000	14	a23ad68be98125812676f0f11fd5aa4e	0	0	0	0	0	0	0	0	0	0	0	0	0	/home/dhl_ec/bnelissen/Slides/CD3_manuscript/CD3_slides/AAA140.CD3.location-2/AAA140.CD3.location-2.run1	255	0.7	0.06	0.7	0.06	-9.65074244536	-11.4592012311	2.34330535646	0.41633034082
14515.0	3989997.0	7085.0	9234.0	3989997.0	4000000.0	144.0	1.0	1.31	2.22	1.16	0.05	7.19	0.56	1.23	0.08	11.13	0.56	3.1	1.52	0.42	AAA140.CD3.location-2.X10.Y6.tile.tissue.png	15	1	2000	15	41bfbd673f36fafefabfc306fceed7c8	0	0	0	0	0	0	0	0	0	0	0	0	0	/home/dhl_ec/bnelissen/Slides/CD3_manuscript/CD3_slides/AAA140.CD3.location-2/AAA140.CD3.location-2.run1	255	0.7	0.06	0.7	0.06	-9.46938057984	-11.667960596	2.08744078044	0.342837067505
1119.0	3971915.0	639.0	10814.0	3971915.0	4000000.0	18.0	1.0	0.98	1.19	1.25	0.06	8.67	0.37	0.74	0.07	9.44	0.39	2.25	1.47	0.43	AAA140.CD3.location-2.X10.Y7.tile.tissue.png	16	1	2000	16	8ae5f77ec7fd5653477d8550c0c2cba6	0	0	0	0	0	0	0	0	0	0	0	0	0	/home/dhl_ec/bnelissen/Slides/CD3_manuscript/CD3_slides/AAA140.CD3.location-2/AAA140.CD3.location-2.run1	255	0.7	0.06	0.7	0.06	-9.28162994023	-11.2407005339	1.6785643185	0.13147226001
1602.0	3719620.0	884.0	28087.0	3719620.0	4000000.0	24.0	9.0	1.03	1.53	1.11	0.05	7.95	0.57	1.2	0.09	13.15	0.45	2.23	1.48	0.64	AAA140.CD3.location-2.X10.Y8.tile.tissue.png	17	1	2000	17	6e29b0c89a8fdfe3630001f83d6ac131	0	0	0	0	0	0	0	0	0	0	0	0	0	/home/dhl_ec/bnelissen/Slides/CD3_manuscript/CD3_slides/AAA140.CD3.location-2/AAA140.CD3.location-2.run1	255	0.7	0.06	0.7	0.06	-9.16706068346	-9.63625713765	1.63247603085	0.135407890625
1676.0	2515838.0	751.0	39439.0	2515838.0	4000000.0	19.0	40.0	1.29	1.81	1.74	0.0700000000001	6.64	0.38	0.73	0.12	8.56	0.47	3.41	2.31	0.64	AAA140.CD3.location-2.X10.Y9.tile.tissue.png	18	1	2000	18	798519ca9f86f2cab9f923782d513565	0	0	0	0	0	0	0	0	0	0	0	0	0	/home/dhl_ec/bnelissen/Slides/CD3_manuscript/CD3_slides/AAA140.CD3.location-2/AAA140.CD3.location-2.run1	255	0.7	0.06	0.7	0.06	-9.04850771732	-10.7302098575	1.27873180991	1.28182779297
321.0	187789.0	161.0	3455.0	187789.0	4000000.0	4.0	2.0	1.07	2.03	1.76	0.08	8.04	0.56	1.39	0.3	9.38	0.21	2.09	1.61	0.82	AAA140.CD3.location-2.X11.Y0.tile.tissue.png	19	1	2000	19	4b6a99470c9cace5f1682f85c2ff57bc	0	0	0	0	0	0	0	0	0	0	0	0	0	/home/dhl_ec/bnelissen/Slides/CD3_manuscript/CD3_slides/AAA140.CD3.location-2/AAA140.CD3.location-2.run1	255	0.7	0.06	0.7	0.06	-9.38348182523	-12.0096381309	2.76208865935	0.600728335937
7434.0	1843422.0	3721.0	9549.0	1843422.0	4000000.0	88.0	1.0	2.81	2.38	1.74	0.0799999999999	9.87	0.62	1.26	0.2	10.92	0.3	2.75	2.44	0.69	AAA140.CD3.location-2.X11.Y1.tile.tissue.png	20	1	2000	20	c23e687d6b7cb9ae4e80c6158e2341df	0	0	0	0	0	0	0	0	0	0	0	0	0	/home/dhl_ec/bnelissen/Slides/CD3_manuscript/CD3_slides/AAA140.CD3.location-2/AAA140.CD3.location-2.run1	255	0.7	0.06	0.7	0.06	-9.51121262841	-12.1520739523	2.15558378871	1.20965382812
0.0	135670.0	0.0	2524.0	135670.0	4000000.0	0.0	1.0	1.89	3.96	1.75	0.0799999999999	10.71	0.56	1.4	0.3	7.66	0.22	3.2	2.34	1.06	AAA140.CD3.location-2.X11.Y13.tile.tissue.png	21	1	2000	21	965784337abfa9433f26dd4b7e791720	0	0	0	0	0	0	0	0	0	0	0	0	0	/home/dhl_ec/bnelissen/Slides/CD3_manuscript/CD3_slides/AAA140.CD3.location-2/AAA140.CD3.location-2.run1	255	0.7	0.06	0.7	0.06	0.0	-11.7259343902	2.70694585207	0.693690366699
85.0	2802376.0	42.0	9347.0	2802376.0	4000000.0	1.0	1.0	4.29	2.26	1.12	0.0599999999999	9.91	0.38	0.78	0.11	8.8	0.33	2.24	1.52	0.5	AAA140.CD3.location-2.X11.Y14.tile.tissue.png	22	1	2000	22	6e008c9dcde362d5b055254de5e066dc	0	0	0	0	0	0	0	0	0	0	0	0	0	/home/dhl_ec/bnelissen/Slides/CD3_manuscript/CD3_slides/AAA140.CD3.location-2/AAA140.CD3.location-2.run1	255	0.7	0.06	0.7	0.06	-9.52155627677	-11.910164863	1.54211971289	0.941488039063
404.0	1812478.0	113.0	14666.0	1812478.0	4000000.0	2.0	3.0	2.86	2.59	1.14	0.0600000000001	8.51	0.4	0.79	0.15	7.9	0.28	2.21	1.48	0.48	AAA140.CD3.location-2.X11.Y15.tile.tissue.png	23	1	2000	23	aab759d9da996b1818a6e3a78b2edd84	0	0	0	0	0	0	0	0	0	0	0	0	0	/home/dhl_ec/bnelissen/Slides/CD3_manuscript/CD3_slides/AAA140.CD3.location-2/AAA140.CD3.location-2.run1	255	0.7	0.06	0.7	0.06	-8.92526392902	-11.9061318022	1.43893290759	0.8714633125
0.0	79137.0	0.0	1628.0	79137.0	4000000.0	0.0	1.0	2.71	1.77	1.13	0.0599999999999	6.66	0.55	1.42	0.24	8.69	0.22	3.21	2.3	0.55	AAA140.CD3.location-2.X11.Y16.tile.tissue.png	24	1	2000	24	964816ae1065829d1ce7fd9fc6ecb8c1	0	0	0	0	0	0	0	0	0	0	0	0	0	/home/dhl_ec/bnelissen/Slides/CD3_manuscript/CD3_slides/AAA140.CD3.location-2/AAA140.CD3.location-2.run1	255	0.7	0.06	0.7	0.06	-8.63597830253	-11.6308986463	1.64748395324	0.179381847168
38944.0	3921903.0	18907.0	9071.0	3921903.0	4000000.0	447.0	2.0	3.34	1.73	1.07	0.04	6.57	0.47	0.74	0.0599999999999	9.86	0.38	2.15	1.5	0.45	AAA140.CD3.location-2.X11.Y2.tile.tissue.png	25	1	2000	25	d6d2009f36d78ac9ae95ee46c8ba791f	0	0	0	0	0	0	0	0	0	0	0	0	0	/home/dhl_ec/bnelissen/Slides/CD3_manuscript/CD3_slides/AAA140.CD3.location-2/AAA140.CD3.location-2.run1	255	0.7	0.06	0.7	0.06	-9.39014590827	-11.9054309986	1.77953694876	0.382984226562
8732.0	3594628.0	4444.0	30860.0	3594628.0	4000000.0	111.0	29.0	2.85	1.17	1.21	0.0500000000001	6.81	0.39	0.74	0.08	9.32	0.51	2.51	1.49	0.45	AAA140.CD3.location-2.X11.Y3.tile.tissue.png	26	1	2000	26	579f0b2b6ad6c90ce8998cc5f0febc77	0	0	0	0	0	0	0	0	0	0	0	0	0	/home/dhl_ec/bnelissen/Slides/CD3_manuscript/CD3_slides/AAA140.CD3.location-2/AAA140.CD3.location-2.run1	255	0.7	0.06	0.7	0.06	-9.25941647844	-11.3696746884	1.84314072011	0.185803550293
10099.0	3473365.0	5282.0	46727.0	3473365.0	4000000.0	119.0	30.0	2.61	1.14	1.17	0.0700000000001	9.71	0.59	1.21	0.12	11.32	0.52	3.49	1.53	0.63	AAA140.CD3.location-2.X11.Y4.tile.tissue.png	27	1	2000	27	f9223ba6d3c0215376f60d18c0a3021d	0	0	0	0	0	0	0	0	0	0	0	0	0	/home/dhl_ec/bnelissen/Slides/CD3_manuscript/CD3_slides/AAA140.CD3.location-2/AAA140.CD3.location-2.run1	255	0.7	0.06	0.7	0.06	-9.50840296271	-10.7990862706	2.12420940557	0.261726621094
23851.0	3932412.0	11636.0	13923.0	3932412.0	4000000.0	244.0	4.0	1.3	1.34	1.85	0.0700000000001	10.01	0.57	1.19	0.0600000000001	10.12	0.38	2.24	1.53	0.44	AAA140.CD3.location-2.X11.Y5.tile.tissue.png	28	1	2000	28	dcee50dc4d54464a653ea8132409b8bc	0	0	0	0	0	0	0	0	0	0	0	0	0	/home/dhl_ec/bnelissen/Slides/CD3_manuscript/CD3_slides/AAA140.CD3.location-2/AAA140.CD3.location-2.run1	255	0.7	0.06	0.7	0.06	-9.64384931282	-11.4393112346	2.56265420395	0.472291660156
4655.0	3955583.0	2385.0	12865.0	3955583.0	4000000.0	53.0	1.0	1.55	2.93	1.14	0.0500000000001	7.08	0.37	0.82	0.08	9.98	0.37	2.25	1.53	0.44	AAA140.CD3.location-2.X11.Y6.tile.tissue.png	29	1	2000	29	f4f7307bd0b4999662f1014ced8eabde	0	0	0	0	0	0	0	0	0	0	0	0	0	/home/dhl_ec/bnelissen/Slides/CD3_manuscript/CD3_slides/AAA140.CD3.location-2/AAA140.CD3.location-2.run1	255	0.7	0.06	0.7	0.06	-9.57422660154	-11.3623037208	2.22342223116	0.229553966431
2931.0	3879025.0	1505.0	17054.0	3879025.0	4000000.0	37.0	4.0	1.11	1.81	1.13	0.0600000000001	7.14	0.39	0.76	0.0700000000001	9.81	0.37	2.26	1.54	0.44	AAA140.CD3.location-2.X11.Y7.tile.tissue.png	30	1	2000	30	83cd3bb018a545cd5b2202e72cece852	0	0	0	0	0	0	0	0	0	0	0	0	0	/home/dhl_ec/bnelissen/Slides/CD3_manuscript/CD3_slides/AAA140.CD3.location-2/AAA140.CD3.location-2.run1	255	0.7	0.06	0.7	0.06	-9.34874203531	-10.0450023709	2.13867646501	0.205482765625
1447.0	3121078.0	743.0	69054.0	3121078.0	4000000.0	19.0	29.0	1.33	1.75	1.91	0.0700000000001	9.68	0.59	1.33	0.14	12.64	0.5	3.65	2.38	0.7	AAA140.CD3.location-2.X11.Y8.tile.tissue.png	31	1	2000	31	1656c601d899a4981fd9a0bafa3b95cc	0	0	0	0	0	0	0	0	0	0	0	0	0	/home/dhl_ec/bnelissen/Slides/CD3_manuscript/CD3_slides/AAA140.CD3.location-2/AAA140.CD3.location-2.run1	255	0.7	0.06	0.7	0.06	-9.20558572288	-10.0094777861	1.88092648737	0.200295585937
448.0	2417137.0	216.0	29225.0	2417137.0	4000000.0	6.0	31.0	1.4	1.99	1.74	0.0600000000001	7.46	0.38	0.9	0.14	8.55	0.46	3.59	2.27	0.68	AAA140.CD3.location-2.X11.Y9.tile.tissue.png	32	1	2000	32	d838dfc8c33d67604206aa095c6cb1fb	0	0	0	0	0	0	0	0	0	0	0	0	0	/home/dhl_ec/bnelissen/Slides/CD3_manuscript/CD3_slides/AAA140.CD3.location-2/AAA140.CD3.location-2.run1	255	0.7	0.06	0.7	0.06	-8.7363016466	-11.3239024504	1.34350348701	2.21593917578
0.0	0.0	0.0	0.0	0.0	4000000.0	0.0	0.0	1.1	1.67	1.14	0.0600000000001	6.52	0.33	0.99	0.28	4.71	0.13	2.02	1.53	0.37	AAA140.CD3.location-2.X12.Y12.tile.tissue.png	33	1	2000	33	1c136fc52630a1370c8264fddbfdee32	0	0	0	0	0	0	0	0	0	0	0	0	0	/home/dhl_ec/bnelissen/Slides/CD3_manuscript/CD3_slides/AAA140.CD3.location-2/AAA140.CD3.location-2.run1	255	1.0	0.06	1.0	0.06	0.0	-11.3986074371	0.0	1.11962109627
2814.0	2315658.0	1402.0	9405.0	2315658.0	4000000.0	36.0	5.0	0.92	1.45	1.17	0.0599999999999	7.0	0.38	0.78	0.13	8.64	0.31	2.15	1.47	0.47	AAA140.CD3.location-2.X12.Y13.tile.tissue.png	34	1	2000	34	f6a8463b56333929429eefc90e7160f6	0	0	0	0	0	0	0	0	0	0	0	0	0	/home/dhl_ec/bnelissen/Slides/CD3_manuscript/CD3_slides/AAA140.CD3.location-2/AAA140.CD3.location-2.run1	255	0.7	0.06	0.7	0.06	-9.55371067816	-12.2946116907	3.20776842716	1.33048848438
299.0	3987376.0	159.0	9089.0	3987376.0	4000000.0	4.0	1.0	1.16	1.48	1.09	0.05	8.5	0.36	0.72	0.0599999999999	9.36	0.37	2.51	1.53	0.46	AAA140.CD3.location-2.X12.Y14.tile.tissue.png	35	1	2000	35	d707ea8327bd65d360634c3cfed3c0cc	0	0	0	0	0	0	0	0	0	0	0	0	0	/home/dhl_ec/bnelissen/Slides/CD3_manuscript/CD3_slides/AAA140.CD3.location-2/AAA140.CD3.location-2.run1	255	0.7	0.06	0.7	0.06	-9.33004453339	-11.1564307094	1.33581789351	0.170680095947
0.0	3995182.0	0.0	8501.0	3995182.0	4000000.0	0.0	1.0	1.14	1.32	1.14	0.0500000000002	6.69	0.37	0.74	0.0599999999999	9.48	0.3	2.2	1.53	0.61	AAA140.CD3.location-2.X12.Y15.tile.tissue.png	36	1	2000	36	a143ea561dd75fbf810fd639e159d3cc	0	0	0	0	0	0	0	0	0	0	0	0	0	/home/dhl_ec/bnelissen/Slides/CD3_manuscript/CD3_slides/AAA140.CD3.location-2/AAA140.CD3.location-2.run1	255	0.7	0.06	0.7	0.06	-8.7674753107	-11.6251622762	0.947300662928	0.109741858398
591.0	3173627.0	182.0	8568.0	3173627.0	4000000.0	4.0	1.0	1.3	1.59	1.13	0.0599999999999	9.92	0.4	0.88	0.12	9.33	0.47	2.17	1.48	0.39	AAA140.CD3.location-2.X12.Y16.tile.tissue.png	37	1	2000	37	dfee138acd2b9ef96422be3ffd405f47	0	0	0	0	0	0	0	0	0	0	0	0	0	/home/dhl_ec/bnelissen/Slides/CD3_manuscript/CD3_slides/AAA140.CD3.location-2/AAA140.CD3.location-2.run1	255	0.7	0.06	0.7	0.06	-8.35563548855	-11.41003394	0.707453675827	0.53914328125
85.0	301459.0	45.0	3278.0	301459.0	4000000.0	1.0	1.0	1.03	1.03	1.11	0.0599999999999	6.48	0.36	0.87	0.2	6.9	0.26	2.22	1.53	0.75	AAA140.CD3.location-2.X12.Y17.tile.tissue.png	38	1	2000	38	6c1d1508a6d4b3424b195943713983ae	0	0	0	0	0	0	0	0	0	0	0	0	0	/home/dhl_ec/bnelissen/Slides/CD3_manuscript/CD3_slides/AAA140.CD3.location-2/AAA140.CD3.location-2.run1	255	0.7	0.06	0.7	0.06	-8.54386227192	-11.7123572607	1.32901531365	0.209006845703
3699.0	686095.0	1772.0	10816.0	686095.0	4000000.0	41.0	7.0	1.55	2.18	1.55	0.0800000000002	10.07	0.58	1.34	0.28	9.82	0.35	3.31	2.32	0.98	AAA140.CD3.location-2.X12.Y2.tile.tissue.png	39	1	2000	39	119ecd897c24ac49720638ce0d38106a	0	0	0	0	0	0	0	0	0	0	0	0	0	/home/dhl_ec/bnelissen/Slides/CD3_manuscript/CD3_slides/AAA140.CD3.location-2/AAA140.CD3.location-2.run1	255	0.7	0.06	0.7	0.06	-9.59063574461	-11.9563623265	2.02988151184	1.21958317188
5321.0	2052424.0	2851.0	63294.0	2052424.0	4000000.0	76.0	51.0	2.87	2.48	1.19	0.0599999999999	8.82	0.42	0.77	0.14	8.43	0.29	2.37	2.31	1.71	AAA140.CD3.location-2.X12.Y3.tile.tissue.png	40	1	2000	40	ade67e9b3f3c834d2adfe150b03b4ac9	0	0	0	0	0	0	0	0	0	0	0	0	0	/home/dhl_ec/bnelissen/Slides/CD3_manuscript/CD3_slides/AAA140.CD3.location-2/AAA140.CD3.location-2.run1	255	0.7	0.06	0.7	0.06	-9.33554368453	-11.6534205458	1.81002663876	2.30468385156
16858.0	3875579.0	8554.0	16398.0	3875579.0	4000000.0	195.0	1.0	2.99	2.99	1.8	0.0599999999999	7.61	0.52	1.26	0.0899999999999	15.03	0.62	3.72	1.6	0.63	AAA140.CD3.location-2.X12.Y4.tile.tissue.png	41	1	2000	41	6330f9ffc6c2e0132fdcd2373464fd45	0	0	0	0	0	0	0	0	0	0	0	0	0	/home/dhl_ec/bnelissen/Slides/CD3_manuscript/CD3_slides/AAA140.CD3.location-2/AAA140.CD3.location-2.run1	255	0.7	0.06	0.7	0.06	-9.46303922935	-10.3563296353	2.0651612163	0.36061209375
35861.0	3928856.0	17666.0	15742.0	3928856.0	4000000.0	371.0	2.0	3.12	2.75	1.22	0.0500000000002	6.9	0.37	0.73	0.0599999999999	10.0	0.39	2.26	1.54	0.45	AAA140.CD3.location-2.X12.Y5.tile.tissue.png	42	1	2000	42	a87789cf1a8e0123e6f745774ea672ad	0	0	0	0	0	0	0	0	0	0	0	0	0	/home/dhl_ec/bnelissen/Slides/CD3_manuscript/CD3_slides/AAA140.CD3.location-2/AAA140.CD3.location-2.run1	255	0.7	0.06	0.7	0.06	-9.61099970902	-11.7737277819	2.32871880693	0.459793216797
7570.0	3151024.0	3392.0	75401.0	3151024.0	4000000.0	75.0	28.0	3.63	1.72	1.77	0.0700000000002	9.92	0.68	1.3	0.13	9.63	0.33	2.32	1.49	0.45	AAA140.CD3.location-2.X12.Y6.tile.tissue.png	43	1	2000	43	9fc0f7f1f4d29400dcc05dbbfa249abc	0	0	0	0	0	0	0	0	0	0	0	0	0	/home/dhl_ec/bnelissen/Slides/CD3_manuscript/CD3_slides/AAA140.CD3.location-2/AAA140.CD3.location-2.run1	255	0.7	0.06	0.7	0.06	-9.46321706616	-10.6505345704	1.99112911846	0.185708804688
12550.0	3647299.0	6542.0	37042.0	3647299.0	4000000.0	160.0	10.0	2.8	2.16	1.11	0.05	6.82	0.38	0.73	0.0799999999999	9.45	0.36	2.88	1.53	0.66	AAA140.CD3.location-2.X12.Y7.tile.tissue.png	44	1	2000	44	1c72a3f99adfa7ea3b76117b1ac8570d	0	0	0	0	0	0	0	0	0	0	0	0	0	/home/dhl_ec/bnelissen/Slides/CD3_manuscript/CD3_slides/AAA140.CD3.location-2/AAA140.CD3.location-2.run1	255	0.7	0.06	0.7	0.06	-9.34028630086	-9.99068158406	2.00005013165	0.256920537109
915.0	3530174.0	436.0	30130.0	3530174.0	4000000.0	12.0	20.0	4.05	2.37	1.76	0.0599999999999	9.3	0.58	1.2	0.0999999999999	12.83	0.52	3.39	2.02	0.46	AAA140.CD3.location-2.X12.Y8.tile.tissue.png	45	1	2000	45	cf1c9bbad608210fd867bb3c357e1dc7	0	0	0	0	0	0	0	0	0	0	0	0	0	/home/dhl_ec/bnelissen/Slides/CD3_manuscript/CD3_slides/AAA140.CD3.location-2/AAA140.CD3.location-2.run1	255	0.7	0.06	0.7	0.06	-9.01123197621	-10.0051573277	1.29770076807	0.0914889804687
227.0	1767188.0	117.0	29804.0	1767188.0	4000000.0	2.0	17.0	2.9	2.44	1.11	0.0599999999999	7.88	0.37	0.77	0.15	7.76	0.43	3.41	2.31	0.6	AAA140.CD3.location-2.X12.Y9.tile.tissue.png	46	1	2000	46	c4a25ce114fd620c0707aebb918c058a	0	0	0	0	0	0	0	0	0	0	0	0	0	/home/dhl_ec/bnelissen/Slides/CD3_manuscript/CD3_slides/AAA140.CD3.location-2/AAA140.CD3.location-2.run1	255	0.7	0.06	0.7	0.06	-8.97021125536	-11.3469430713	1.59063365215	3.00431874219
398.0	660390.0	216.0	5652.0	660390.0	4000000.0	6.0	1.0	3.13	1.4	1.11	0.0800000000002	10.39	0.56	1.31	0.27	9.93	0.35	3.32	2.32	0.57	AAA140.CD3.location-2.X13.Y11.tile.tissue.png	47	1	2000	47	92a00ce0b17720130fac3297b3f6c5c4	0	0	0	0	0	0	0	0	0	0	0	0	0	/home/dhl_ec/bnelissen/Slides/CD3_manuscript/CD3_slides/AAA140.CD3.location-2/AAA140.CD3.location-2.run1	255	0.7	0.06	0.7	0.06	-8.79379815122	-11.5262444139	1.64872503398	0.561398896484
3834.0	2252088.0	1740.0	13145.0	2252088.0	4000000.0	38.0	3.0	2.44	3.31	1.21	0.0600000000002	6.96	0.38	0.79	0.13	8.52	0.3	2.26	1.52	0.57	AAA140.CD3.location-2.X13.Y12.tile.tissue.png	48	1	2000	48	35ba440a339404fde23e1290cca2272f	0	0	0	0	0	0	0	0	0	0	0	0	0	/home/dhl_ec/bnelissen/Slides/CD3_manuscript/CD3_slides/AAA140.CD3.location-2/AAA140.CD3.location-2.run1	255	0.7	0.06	0.7	0.06	-9.37640262212	-12.054846065	3.1039488503	0.933766632813
46626.0	3966973.0	19441.0	9379.0	3966973.0	4000000.0	411.0	1.0	2.49	2.44	1.14	0.05	6.83	0.56	1.25	0.0899999999999	9.97	0.62	3.37	1.51	0.67	AAA140.CD3.location-2.X13.Y13.tile.tissue.png	49	1	2000	49	b336f43572c943c4dc1ba8ea820d73ea	0	0	0	0	0	0	0	0	0	0	0	0	0	/home/dhl_ec/bnelissen/Slides/CD3_manuscript/CD3_slides/AAA140.CD3.location-2/AAA140.CD3.location-2.run1	255	0.7	0.06	0.7	0.06	-9.90346565878	-12.4409914194	3.32844664929	0.62165521875
728.0	3998047.0	353.0	8249.0	3998047.0	4000000.0	9.0	1.0	3.01	1.84	1.09	0.0600000000002	9.68	0.57	1.22	0.0800000000002	13.64	0.55	3.41	2.62	0.7	AAA140.CD3.location-2.X13.Y14.tile.tissue.png	50	1	2000	50	3efa283662f8c2f746e2c714a227ba57	0	0	0	0	0	0	0	0	0	0	0	0	0	/home/dhl_ec/bnelissen/Slides/CD3_manuscript/CD3_slides/AAA140.CD3.location-2/AAA140.CD3.location-2.run1	255	0.7	0.06	0.7	0.06	-9.35254584658	-10.3672872823	1.49281766304	0.164072287109
100.0	3997407.0	48.0	8496.0	3997407.0	4000000.0	1.0	1.0	3.4	2.72	1.24	0.05	7.32	0.37	0.72	0.0599999999999	9.55	0.37	2.23	1.53	0.46	AAA140.CD3.location-2.X13.Y15.tile.tissue.png	51	1	2000	51	ad1c891c54eeac4704208d3b6a8bf806	0	0	0	0	0	0	0	0	0	0	0	0	0	/home/dhl_ec/bnelissen/Slides/CD3_manuscript/CD3_slides/AAA140.CD3.location-2/AAA140.CD3.location-2.run1	255	0.7	0.06	0.7	0.06	-9.00070069246	-11.8644146485	1.01366958411	0.0829339916382
0.0	3993448.0	0.0	8887.0	3993448.0	4000000.0	0.0	1.0	3.02	3.39	1.24	0.05	7.0	0.38	0.73	0.0599999999999	9.41	0.3	2.21	1.55	0.43	AAA140.CD3.location-2.X13.Y16.tile.tissue.png	52	1	2000	52	b7413846158139e6b00869b78bc01288	0	0	0	0	0	0	0	0	0	0	0	0	0	/home/dhl_ec/bnelissen/Slides/CD3_manuscript/CD3_slides/AAA140.CD3.location-2/AAA140.CD3.location-2.run1	255	0.7	0.06	0.7	0.06	-9.0204763607	-10.4281745222	1.13555389848	0.205541231445
0.0	3373795.0	0.0	18138.0	3373795.0	4000000.0	0.0	3.0	2.45	2.04	1.19	0.0599999999999	6.77	0.57	1.2	0.12	9.39	0.27	2.24	1.49	0.72	AAA140.CD3.location-2.X13.Y17.tile.tissue.png	53	1	2000	53	300801b986c07a56ff78ef1e09364771	0	0	0	0	0	0	0	0	0	0	0	0	0	/home/dhl_ec/bnelissen/Slides/CD3_manuscript/CD3_slides/AAA140.CD3.location-2/AAA140.CD3.location-2.run1	255	0.7	0.06	0.7	0.06	-9.24724998728	-11.7078751982	1.10715639544	1.16037875
85.0	1427065.0	45.0	38521.0	1427065.0	4000000.0	1.0	47.0	2.69	2.06	1.11	0.0599999999999	6.59	0.39	0.78	0.16	7.65	0.25	2.24	1.47	0.58	AAA140.CD3.location-2.X13.Y18.tile.tissue.png	54	1	2000	54	89f828e3ea07937250dfc99dfdb46f25	0	0	0	0	0	0	0	0	0	0	0	0	0	/home/dhl_ec/bnelissen/Slides/CD3_manuscript/CD3_slides/AAA140.CD3.location-2/AAA140.CD3.location-2.run1	255	0.7	0.06	0.7	0.06	-9.00467235094	-11.6456101153	1.18720568675	3.7192624375
63.0	509984.0	34.0	28121.0	509984.0	4000000.0	1.0	22.0	4.54	3.0	1.22	0.0600000000002	8.72	0.38	0.83	0.21	7.28	0.34	3.58	2.34	0.59	AAA140.CD3.location-2.X13.Y19.tile.tissue.png	55	1	2000	55	1f4f3513147985859e6ec7eec7e1b36e	0	0	0	0	0	0	0	0	0	0	0	0	0	/home/dhl_ec/bnelissen/Slides/CD3_manuscript/CD3_slides/AAA140.CD3.location-2/AAA140.CD3.location-2.run1	255	0.7	0.06	0.7	0.06	-9.36053647157	-11.737974817	1.57523811772	3.88243982227
0.0	26164.0	0.0	1737.0	26164.0	4000000.0	0.0	1.0	2.94	2.27	1.77	0.0800000000002	9.44	0.59	1.47	0.36	8.29	0.24	3.23	2.41	0.96	AAA140.CD3.location-2.X13.Y20.tile.tissue.png	56	1	2000	56	cdf674da4b4ef1a1186604afcaa6e6f4	0	0	0	0	0	0	0	0	0	0	0	0	0	/home/dhl_ec/bnelissen/Slides/CD3_manuscript/CD3_slides/AAA140.CD3.location-2/AAA140.CD3.location-2.run1	255	0.7	0.06	0.7	0.06	0.0	-10.9804235522	1.06733854545	0.309758782318
3169.0	591484.0	1584.0	7228.0	591484.0	4000000.0	39.0	1.0	2.53	3.22	1.21	0.0600000000002	7.06	0.56	0.88	0.18	9.36	0.35	3.23	1.66	0.82	AAA140.CD3.location-2.X13.Y4.tile.tissue.png	57	1	2000	57	f39dd4e09360365678c5effc7d149b38	0	0	0	0	0	0	0	0	0	0	0	0	0	/home/dhl_ec/bnelissen/Slides/CD3_manuscript/CD3_slides/AAA140.CD3.location-2/AAA140.CD3.location-2.run1	255	0.7	0.06	0.7	0.06	-9.47614161442	-12.124917897	2.08203960626	1.08789321484
10236.0	1900352.0	5206.0	11262.0	1900352.0	4000000.0	117.0	1.0	2.58	2.51	1.15	0.0599999999999	6.86	0.56	1.25	0.2	11.12	0.43	3.28	2.3	1.4	AAA140.CD3.location-2.X13.Y5.tile.tissue.png	58	1	2000	58	5160d746eeb22068bf9adbaf617eb251	0	0	0	0	0	0	0	0	0	0	0	0	0	/home/dhl_ec/bnelissen/Slides/CD3_manuscript/CD3_slides/AAA140.CD3.location-2/AAA140.CD3.location-2.run1	255	0.7	0.06	0.7	0.06	-9.55069750559	-12.4012562065	2.18630329141	1.42811398437
14802.0	2434901.0	6940.0	25249.0	2434901.0	4000000.0	156.0	13.0	2.69	2.42	1.57	0.0599999999999	7.27	0.52	0.88	0.12	8.53	0.47	3.39	2.32	0.72	AAA140.CD3.location-2.X13.Y6.tile.tissue.png	59	1	2000	59	112730f97fcbf298dc2a7f7b8a0e1f20	0	0	0	0	0	0	0	0	0	0	0	0	0	/home/dhl_ec/bnelissen/Slides/CD3_manuscript/CD3_slides/AAA140.CD3.location-2/AAA140.CD3.location-2.run1	255	0.7	0.06	0.7	0.06	-9.43986281498	-11.9989599141	2.07642248581	1.71963921875
4665.0	2856280.0	2449.0	19870.0	2856280.0	4000000.0	60.0	6.0	2.33	3.32	1.75	0.0700000000002	11.31	0.57	1.21	0.14	12.7	0.51	3.41	1.95	0.51	AAA140.CD3.location-2.X13.Y7.tile.tissue.png	60	1	2000	60	2e714d606f070cc34da8d11a61da6467	0	0	0	0	0	0	0	0	0	0	0	0	0	/home/dhl_ec/bnelissen/Slides/CD3_manuscript/CD3_slides/AAA140.CD3.location-2/AAA140.CD3.location-2.run1	255	0.7	0.06	0.7	0.06	-9.25518459653	-11.7572506389	1.73834732439	1.62987741406
1330.0	2915827.0	678.0	28463.0	2915827.0	4000000.0	18.0	11.0	2.86	3.54	1.17	0.0599999999999	7.31	0.4	0.77	0.11	8.81	0.32	2.51	1.64	0.61	AAA140.CD3.location-2.X13.Y8.tile.tissue.png	61	1	2000	61	df8786dfd8eced37a9474c1fa5479c87	0	0	0	0	0	0	0	0	0	0	0	0	0	/home/dhl_ec/bnelissen/Slides/CD3_manuscript/CD3_slides/AAA140.CD3.location-2/AAA140.CD3.location-2.run1	255	0.7	0.06	0.7	0.06	-9.01006676473	-11.198527735	1.31907394957	1.81528803125
0.0	120050.0	0.0	6988.0	120050.0	4000000.0	0.0	4.0	3.71	2.0	1.79	0.0699999999999	7.25	0.38	0.89	0.21	6.3	0.15	2.13	1.53	0.54	AAA140.CD3.location-2.X13.Y9.tile.tissue.png	62	1	2000	62	c66b629899dba02052b3e6f873763e86	0	0	0	0	0	0	0	0	0	0	0	0	0	/home/dhl_ec/bnelissen/Slides/CD3_manuscript/CD3_slides/AAA140.CD3.location-2/AAA140.CD3.location-2.run1	255	0.7	0.06	0.7	0.06	-8.41028102766	-11.476554511	1.69130905381	1.43274156421
0.0	199728.0	0.0	3719.0	199728.0	4000000.0	0.0	2.0	2.68	2.32	1.74	0.0799999999999	10.54	0.37	0.86	0.22	6.37	0.14	2.11	1.53	0.54	AAA140.CD3.location-2.X14.Y10.tile.tissue.png	63	1	2000	63	e157b66e6598eae3158f964885712c34	0	0	0	0	0	0	0	0	0	0	0	0	0	/home/dhl_ec/bnelissen/Slides/CD3_manuscript/CD3_slides/AAA140.CD3.location-2/AAA140.CD3.location-2.run1	255	0.7	0.06	0.7	0.06	-8.96408416621	-11.5105320134	2.43714871969	0.678293013672
544.0	3538876.0	304.0	12489.0	3538876.0	4000000.0	8.0	1.0	2.59	2.38	1.46	0.0500000000002	7.09	0.38	0.75	0.0800000000002	9.32	0.36	2.22	1.53	0.63	AAA140.CD3.location-2.X14.Y11.tile.tissue.png	64	1	2000	64	beb7952b5844cda4f7d122925a6f2526	0	0	0	0	0	0	0	0	0	0	0	0	0	/home/dhl_ec/bnelissen/Slides/CD3_manuscript/CD3_slides/AAA140.CD3.location-2/AAA140.CD3.location-2.run1	255	0.7	0.06	0.7	0.06	-8.96150368794	-12.0458616612	2.18983690525	0.474076257812
36299.0	3911331.0	16306.0	10798.0	3911331.0	4000000.0	344.0	1.0	3.98	1.69	1.32	0.0500000000002	7.0	0.38	0.74	0.0699999999999	10.02	0.57	3.3	2.13	0.86	AAA140.CD3.location-2.X14.Y12.tile.tissue.png	65	1	2000	65	77cee0dbf84dc2ac5a5c321fcb9627eb	0	0	0	0	0	0	0	0	0	0	0	0	0	/home/dhl_ec/bnelissen/Slides/CD3_manuscript/CD3_slides/AAA140.CD3.location-2/AAA140.CD3.location-2.run1	255	0.7	0.06	0.7	0.06	-9.61420989081	-12.4885911424	3.11839209561	0.547882765625
9837.0	3982806.0	5049.0	8630.0	3982806.0	4000000.0	116.0	1.0	3.03	4.06	1.81	0.0699999999999	9.49	0.57	1.2	0.0799999999999	11.43	0.58	3.35	2.39	0.67	AAA140.CD3.location-2.X14.Y13.tile.tissue.png	66	1	2000	66	dca2220c9f255846f0049faff02352da	0	0	0	0	0	0	0	0	0	0	0	0	0	/home/dhl_ec/bnelissen/Slides/CD3_manuscript/CD3_slides/AAA140.CD3.location-2/AAA140.CD3.location-2.run1	255	0.7	0.06	0.7	0.06	-9.27411158082	-10.5605968346	1.94336216427	0.255161042969
17130.0	3997751.0	8500.0	8302.0	3997751.0	4000000.0	183.0	1.0	2.6	2.59	1.85	0.0699999999997	9.65	0.57	1.21	0.0799999999999	9.71	0.37	2.13	1.48	0.62	AAA140.CD3.location-2.X14.Y14.tile.tissue.png	67	1	2000	67	46c609107b4f576449a4ffb2e84ead00	0	0	0	0	0	0	0	0	0	0	0	0	0	/home/dhl_ec/bnelissen/Slides/CD3_manuscript/CD3_slides/AAA140.CD3.location-2/AAA140.CD3.location-2.run1	255	0.7	0.06	0.7	0.06	-9.40436394854	-12.1723622698	1.6750325234	0.339246133484
115.0	3999019.0	45.0	8152.0	3999019.0	4000000.0	1.0	1.0	3.71	2.47	1.77	0.0700000000002	9.01	0.57	1.2	0.0799999999999	13.29	0.56	3.52	2.4	0.64	AAA140.CD3.location-2.X14.Y15.tile.tissue.png	68	1	2000	68	d4b916f0524f58766b6913dcf7b8f112	0	0	0	0	0	0	0	0	0	0	0	0	0	/home/dhl_ec/bnelissen/Slides/CD3_manuscript/CD3_slides/AAA140.CD3.location-2/AAA140.CD3.location-2.run1	255	0.7	0.06	0.7	0.06	-9.317668663	-12.2086909015	1.34141138248	0.262523616699
0.0	3997329.0	0.0	8309.0	3997329.0	4000000.0	0.0	1.0	3.32	2.66	1.76	0.0699999999997	9.4	0.55	1.25	0.0799999999999	13.01	0.45	3.33	2.31	0.64	AAA140.CD3.location-2.X14.Y16.tile.tissue.png	69	1	2000	69	5a7a8d50b3bd999b79d98631a762a647	0	0	0	0	0	0	0	0	0	0	0	0	0	/home/dhl_ec/bnelissen/Slides/CD3_manuscript/CD3_slides/AAA140.CD3.location-2/AAA140.CD3.location-2.run1	255	0.7	0.06	0.7	0.06	-9.14702524887	-10.6149489782	1.23646407554	0.159141466309
0.0	3798593.0	0.0	19319.0	3798593.0	4000000.0	0.0	10.0	3.6	1.6	1.78	0.0699999999997	12.44	0.57	1.2	0.0900000000001	12.73	0.45	3.33	2.31	0.62	AAA140.CD3.location-2.X14.Y17.tile.tissue.png	70	1	2000	70	d9fe14d740b98340aac4f4adf394610e	0	0	0	0	0	0	0	0	0	0	0	0	0	/home/dhl_ec/bnelissen/Slides/CD3_manuscript/CD3_slides/AAA140.CD3.location-2/AAA140.CD3.location-2.run1	255	0.7	0.06	0.7	0.06	-8.72080006568	-10.2071618843	1.21402125104	0.166897291016
112.0	1650087.0	50.0	78249.0	1650087.0	4000000.0	1.0	117.0	1.42	2.12	1.81	0.0699999999997	13.61	0.62	1.27	0.26	10.84	0.42	3.6	1.69	0.64	AAA140.CD3.location-2.X14.Y18.tile.tissue.png	71	1	2000	71	3dfadb1fee74334ad43ad87a89958e1d	0	0	0	0	0	0	0	0	0	0	0	0	0	/home/dhl_ec/bnelissen/Slides/CD3_manuscript/CD3_slides/AAA140.CD3.location-2/AAA140.CD3.location-2.run1	255	0.7	0.06	0.7	0.06	-8.38547145333	-11.5956682748	1.21396745708	0.112277136719
0.0	551987.0	0.0	47810.0	551987.0	4000000.0	0.0	94.0	1.29	1.65	1.76	0.0799999999999	9.84	0.59	1.2	0.3	6.68	0.19	2.52	1.51	0.440000000001	AAA140.CD3.location-2.X14.Y19.tile.tissue.png	72	1	2000	72	6e7a83b36584228e8fbb8a4a930d1603	0	0	0	0	0	0	0	0	0	0	0	0	0	/home/dhl_ec/bnelissen/Slides/CD3_manuscript/CD3_slides/AAA140.CD3.location-2/AAA140.CD3.location-2.run1	255	0.7	0.06	0.7	0.06	0.0	-9.54273518991	1.25406101049	0.852534476563
0.0	84936.0	0.0	5664.0	84936.0	4000000.0	0.0	3.0	0.86	1.06	1.12	0.0599999999999	6.9	0.38	0.91	0.23	5.92	0.14	2.1	1.6	0.45	AAA140.CD3.location-2.X14.Y20.tile.tissue.png	73	1	2000	73	a4b2121b305bafa37df2338a7b5a0c0c	0	0	0	0	0	0	0	0	0	0	0	0	0	/home/dhl_ec/bnelissen/Slides/CD3_manuscript/CD3_slides/AAA140.CD3.location-2/AAA140.CD3.location-2.run1	255	0.7	0.06	0.7	0.06	0.0	-11.7169238471	4.08773628085	1.15123151733
0.0	0.0	0.0	0.0	0.0	4000000.0	0.0	0.0	1.02	0.98	1.13	0.0599999999999	5.71	0.31	0.890000000001	0.23	4.68	0.13	2.02	1.52	0.47	AAA140.CD3.location-2.X14.Y7.tile.tissue.png	74	1	2000	74	281f69264392678a959ea4d46f0fb86f	0	0	0	0	0	0	0	0	0	0	0	0	0	/home/dhl_ec/bnelissen/Slides/CD3_manuscript/CD3_slides/AAA140.CD3.location-2/AAA140.CD3.location-2.run1	255	1.0	0.06	1.0	0.06	0.0	0.0	0.0	2.71639725
102.0	120061.0	59.0	3657.0	120061.0	4000000.0	2.0	3.0	1.24	2.53	1.2	0.0599999999999	6.98	0.38	0.89	0.22	6.9	0.22	2.14	1.53	0.53	AAA140.CD3.location-2.X14.Y8.tile.tissue.png	75	1	2000	75	4e26b3d6b6567837f28ec4d580a36081	0	0	0	0	0	0	0	0	0	0	0	0	0	/home/dhl_ec/bnelissen/Slides/CD3_manuscript/CD3_slides/AAA140.CD3.location-2/AAA140.CD3.location-2.run1	255	0.7	0.06	0.7	0.06	-8.64871742491	-12.1689711943	2.84930926295	0.421219831055
191.0	168875.0	100.0	3266.0	168875.0	4000000.0	3.0	2.0	3.08	1.57	1.78	0.0900000000001	11.16	0.55	1.36	0.31	6.83	0.32	3.33	2.32	0.53	AAA140.CD3.location-2.X15.Y10.tile.tissue.png	76	1	2000	76	95306c6a0cc44bd1577d5803a4a960e3	0	0	0	0	0	0	0	0	0	0	0	0	0	/home/dhl_ec/bnelissen/Slides/CD3_manuscript/CD3_slides/AAA140.CD3.location-2/AAA140.CD3.location-2.run1	255	0.7	0.06	0.7	0.06	-9.03191193296	-11.6552472094	2.61887246719	0.972790142578
3108.0	3846502.0	1306.0	10985.0	3846502.0	4000000.0	32.0	1.0	1.41	1.73	1.8	0.0499999999997	6.43	0.37	0.73	0.0699999999997	9.3	0.36	2.14	2.31	0.690000000001	AAA140.CD3.location-2.X15.Y11.tile.tissue.png	77	1	2000	77	eded1b2c25153719c9992ad2d9b629ea	0	0	0	0	0	0	0	0	0	0	0	0	0	/home/dhl_ec/bnelissen/Slides/CD3_manuscript/CD3_slides/AAA140.CD3.location-2/AAA140.CD3.location-2.run1	255	0.7	0.06	0.7	0.06	-9.30456481547	-11.4709534123	2.5744733302	0.439166484375
15388.0	3994908.0	7496.0	8556.0	3994908.0	4000000.0	167.0	1.0	3.72	1.83	1.1	0.0500000000002	6.73	0.55	1.18	0.0799999999999	11.04	0.36	2.12	1.47	0.7	AAA140.CD3.location-2.X15.Y12.tile.tissue.png	78	1	2000	78	960dd75088dce0122488cfc49fd1aed0	0	0	0	0	0	0	0	0	0	0	0	0	0	/home/dhl_ec/bnelissen/Slides/CD3_manuscript/CD3_slides/AAA140.CD3.location-2/AAA140.CD3.location-2.run1	255	0.7	0.06	0.7	0.06	-9.49728335883	-12.0993179221	1.48664340514	0.228265513489
6739.0	3998639.0	3603.0	8307.0	3998639.0	4000000.0	88.0	1.0	3.83	1.96	1.12	0.0500000000002	6.71	0.38	0.75	0.0599999999999	9.88	0.38	2.21	1.53	0.44	AAA140.CD3.location-2.X15.Y13.tile.tissue.png	79	1	2000	79	917557d7bf7a8673c8cb81ff35db2422	0	0	0	0	0	0	0	0	0	0	0	0	0	/home/dhl_ec/bnelissen/Slides/CD3_manuscript/CD3_slides/AAA140.CD3.location-2/AAA140.CD3.location-2.run1	255	0.7	0.06	0.7	0.06	-9.35291829914	-11.1754396266	1.76552717998	0.224968431274
21116.0	3999396.0	9607.0	8106.0	3999396.0	4000000.0	189.0	1.0	2.71	2.92	1.36	0.0499999999997	6.98	0.38	0.74	0.0599999999999	9.99	0.42	2.35	1.53	0.48	AAA140.CD3.location-2.X15.Y14.tile.tissue.png	80	1	2000	80	22bf1d864e3e1c913fbe98a696d243e4	0	0	0	0	0	0	0	0	0	0	0	0	0	/home/dhl_ec/bnelissen/Slides/CD3_manuscript/CD3_slides/AAA140.CD3.location-2/AAA140.CD3.location-2.run1	255	0.7	0.06	0.7	0.06	-9.46920426348	-12.1075862291	1.73148597392	0.360708602325
454.0	3999317.0	108.0	8089.0	3999317.0	4000000.0	1.0	1.0	1.07	1.55	1.2	0.0499999999997	6.86	0.38	0.75	0.0599999999999	9.9	0.37	2.2	1.52	0.54	AAA140.CD3.location-2.X15.Y15.tile.tissue.png	81	1	2000	81	b5722e8158c1a8b8c8551f137356adae	0	0	0	0	0	0	0	0	0	0	0	0	0	/home/dhl_ec/bnelissen/Slides/CD3_manuscript/CD3_slides/AAA140.CD3.location-2/AAA140.CD3.location-2.run1	255	0.7	0.06	0.7	0.06	-9.34515893533	-11.0150778948	1.26355975802	0.182246916504
73.0	3991784.0	35.0	8654.0	3991784.0	4000000.0	1.0	1.0	1.64	2.99	1.29	0.0499999999997	6.61	0.59	1.2	0.0799999999999	13.64	0.56	3.47	2.4	0.78	AAA140.CD3.location-2.X15.Y16.tile.tissue.png	82	1	2000	82	a62c49727d3b024f2f7c2d960a0d5025	0	0	0	0	0	0	0	0	0	0	0	0	0	/home/dhl_ec/bnelissen/Slides/CD3_manuscript/CD3_slides/AAA140.CD3.location-2/AAA140.CD3.location-2.run1	255	0.7	0.06	0.7	0.06	-9.12772606248	-10.8829632167	1.11165395925	0.115171369141
0.0	3838242.0	0.0	16303.0	3838242.0	4000000.0	0.0	2.0	1.67	2.83	1.79	0.0699999999997	9.52	0.57	1.27	0.0999999999999	13.19	0.46	3.53	2.5	0.65	AAA140.CD3.location-2.X15.Y17.tile.tissue.png	83	1	2000	83	42a18b43848c6ead07e68c313a33111c	0	0	0	0	0	0	0	0	0	0	0	0	0	/home/dhl_ec/bnelissen/Slides/CD3_manuscript/CD3_slides/AAA140.CD3.location-2/AAA140.CD3.location-2.run1	255	0.7	0.06	0.7	0.06	-8.18401705542	-9.97509851195	1.00437363415	0.152629875
298.0	2290427.0	121.0	82471.0	2290427.0	4000000.0	3.0	81.0	3.96	2.46	1.53	0.0500000000002	9.24	0.43	1.23	0.18	11.69	0.31	2.4	1.53	0.63	AAA140.CD3.location-2.X15.Y18.tile.tissue.png	84	1	2000	84	92e67550dfd6cb22abb52fd0a299218f	0	0	0	0	0	0	0	0	0	0	0	0	0	/home/dhl_ec/bnelissen/Slides/CD3_manuscript/CD3_slides/AAA140.CD3.location-2/AAA140.CD3.location-2.run1	255	0.7	0.06	0.7	0.06	-9.03996551888	-10.906914038	1.03941217207	0.0605358408203
0.0	395800.0	0.0	30355.0	395800.0	4000000.0	0.0	48.0	0.95	1.65	1.17	0.0599999999999	6.66	0.38	0.94	0.26	5.99	0.16	2.24	1.53	0.41	AAA140.CD3.location-2.X15.Y19.tile.tissue.png	85	1	2000	85	a79ba54159f491f68d31d63d5818cfdd	0	0	0	0	0	0	0	0	0	0	0	0	0	/home/dhl_ec/bnelissen/Slides/CD3_manuscript/CD3_slides/AAA140.CD3.location-2/AAA140.CD3.location-2.run1	255	0.7	0.06	0.7	0.06	0.0	-10.7026597575	1.11889290677	6.97026185156
11724.0	1393678.0	5195.0	15975.0	1393678.0	4000000.0	113.0	8.0	1.03	1.57	1.12	0.0599999999999	7.19	0.37	0.77	0.16	7.64	0.29	2.28	1.48	0.39	AAA140.CD3.location-2.X16.Y10.tile.tissue.png	86	1	2000	86	00f5eff2b0ab14cdd5493f90a98b9787	0	0	0	0	0	0	0	0	0	0	0	0	0	/home/dhl_ec/bnelissen/Slides/CD3_manuscript/CD3_slides/AAA140.CD3.location-2/AAA140.CD3.location-2.run1	255	0.7	0.06	0.7	0.06	-9.54977397452	-12.5857995934	3.0800022631	1.2425664375
1340.0	3288510.0	741.0	33847.0	3288510.0	4000000.0	19.0	33.0	1.05	1.39	1.13	0.0499999999997	6.42	0.38	0.72	0.0900000000001	9.01	0.34	2.28	1.54	0.69	AAA140.CD3.location-2.X16.Y11.tile.tissue.png	87	1	2000	87	16280f7dc4a17059e4a8671497e6b30c	0	0	0	0	0	0	0	0	0	0	0	0	0	/home/dhl_ec/bnelissen/Slides/CD3_manuscript/CD3_slides/AAA140.CD3.location-2/AAA140.CD3.location-2.run1	255	0.7	0.06	0.7	0.06	-9.13187762481	-10.9794468565	1.75299507978	0.351821789063
14830.0	4000000.0	7349.0	7996.0	4000000.0	4000000.0	157.0	1.0	2.24	2.47	1.14	0.0499999999997	6.87	0.29	0.71	0.0500000000002	9.62	0.57	3.27	2.32	0.75	AAA140.CD3.location-2.X16.Y12.tile.tissue.png	88	1	2000	88	26b91d88764cbab345c2f690b660524f	0	0	0	0	0	0	0	0	0	0	0	0	0	/home/dhl_ec/bnelissen/Slides/CD3_manuscript/CD3_slides/AAA140.CD3.location-2/AAA140.CD3.location-2.run1	255	0.7	0.06	0.7	0.06	-9.30600402862	-12.2868794669	1.41846722007	0.245973348831
1043.0	3999404.0	613.0	8132.0	3999404.0	4000000.0	16.0	1.0	1.98	2.87	1.76	0.0599999999999	9.85	0.55	1.2	0.0800000000004	9.61	0.36	2.12	1.98	0.62	AAA140.CD3.location-2.X16.Y13.tile.tissue.png	89	1	2000	89	1a54660cd114e55c6fb26c6668b6d191	0	0	0	0	0	0	0	0	0	0	0	0	0	/home/dhl_ec/bnelissen/Slides/CD3_manuscript/CD3_slides/AAA140.CD3.location-2/AAA140.CD3.location-2.run1	255	0.7	0.06	0.7	0.06	-9.04481058347	-11.8017044276	1.43324940878	0.120133967468
6505.0	3999273.0	3198.0	8066.0	3999273.0	4000000.0	68.0	1.0	2.5	2.43	1.74	0.0700000000002	9.48	0.56	1.18	0.0799999999999	13.38	0.55	3.28	2.3	0.65	AAA140.CD3.location-2.X16.Y14.tile.tissue.png	90	1	2000	90	4a2102b24815d59bd1179d48ae4256fd	0	0	0	0	0	0	0	0	0	0	0	0	0	/home/dhl_ec/bnelissen/Slides/CD3_manuscript/CD3_slides/AAA140.CD3.location-2/AAA140.CD3.location-2.run1	255	0.7	0.06	0.7	0.06	-9.28422915061	-11.9715856989	1.64187126397	0.243595969772
61.0	3999439.0	30.0	8054.0	3999439.0	4000000.0	1.0	1.0	1.74	2.1	1.75	0.0699999999997	9.33	0.55	1.19	0.0800000000004	13.31	0.56	3.29	2.32	0.64	AAA140.CD3.location-2.X16.Y15.tile.tissue.png	91	1	2000	91	15a025cce79bbfab5ea73d61bb2e9078	0	0	0	0	0	0	0	0	0	0	0	0	0	/home/dhl_ec/bnelissen/Slides/CD3_manuscript/CD3_slides/AAA140.CD3.location-2/AAA140.CD3.location-2.run1	255	0.7	0.06	0.7	0.06	-9.01454286671	-11.1282945782	1.13391739215	0.178582305786
0.0	3999460.0	0.0	8086.0	3999460.0	4000000.0	0.0	1.0	1.28	1.73	1.77	0.0700000000002	8.98	0.56	1.19	0.0699999999997	9.43	0.29	2.21	1.74	0.61	AAA140.CD3.location-2.X16.Y16.tile.tissue.png	92	1	2000	92	b7b29365d18b5a69001054b3de3289df	0	0	0	0	0	0	0	0	0	0	0	0	0	/home/dhl_ec/bnelissen/Slides/CD3_manuscript/CD3_slides/AAA140.CD3.location-2/AAA140.CD3.location-2.run1	255	0.7	0.06	0.7	0.06	-8.82886678476	-11.3915455123	0.767241568402	0.0943716765289
0.0	3804956.0	0.0	18090.0	3804956.0	4000000.0	0.0	7.0	2.38	3.28	1.5	0.0500000000002	10.33	0.57	1.19	0.0900000000001	11.42	0.44	3.26	2.32	0.64	AAA140.CD3.location-2.X16.Y17.tile.tissue.png	93	1	2000	93	af3b5362a605b51d6f44361b137cdb88	0	0	0	0	0	0	0	0	0	0	0	0	0	/home/dhl_ec/bnelissen/Slides/CD3_manuscript/CD3_slides/AAA140.CD3.location-2/AAA140.CD3.location-2.run1	255	0.7	0.06	0.7	0.06	0.0	-10.9566831324	0.638603376754	0.0910097613525
0.0	1529716.0	0.0	47121.0	1529716.0	4000000.0	0.0	62.0	1.28	1.87	1.76	0.0800000000004	8.24	0.39	0.73	0.17	6.44	0.19	2.23	1.48	0.639999999999	AAA140.CD3.location-2.X16.Y18.tile.tissue.png	94	1	2000	94	91d0aba22df01ce0ef919af28d49e83c	0	0	0	0	0	0	0	0	0	0	0	0	0	/home/dhl_ec/bnelissen/Slides/CD3_manuscript/CD3_slides/AAA140.CD3.location-2/AAA140.CD3.location-2.run1	255	0.7	0.06	0.7	0.06	0.0	-10.2489515571	0.993834476465	2.54303009766
0.0	53493.0	0.0	6637.0	53493.0	4000000.0	0.0	18.0	1.75	2.27	1.72	0.0799999999999	7.7	0.57	1.43	0.33	7.42	0.14	2.13	1.54	0.48	AAA140.CD3.location-2.X16.Y19.tile.tissue.png	95	1	2000	95	92149bcfc82437393541ad5294c50e4b	0	0	0	0	0	0	0	0	0	0	0	0	0	/home/dhl_ec/bnelissen/Slides/CD3_manuscript/CD3_slides/AAA140.CD3.location-2/AAA140.CD3.location-2.run1	255	0.7	0.06	0.7	0.06	0.0	-11.6366281569	1.996954917	4.03149635461
1620.0	1460784.0	779.0	7489.0	1460784.0	4000000.0	18.0	4.0	0.9	1.69	1.15	0.0599999999999	6.83	0.38	0.81	0.16	10.73	0.4	2.74	1.53	0.68	AAA140.CD3.location-2.X17.Y10.tile.tissue.png	96	1	2000	96	cd0dcebd955cd2f4209be0b2e6207879	0	0	0	0	0	0	0	0	0	0	0	0	0	/home/dhl_ec/bnelissen/Slides/CD3_manuscript/CD3_slides/AAA140.CD3.location-2/AAA140.CD3.location-2.run1	255	0.7	0.06	0.7	0.06	-10.015138104	-11.8233519776	2.75439390822	0.5291310625
1915.0	3901354.0	1020.0	12840.0	3901354.0	4000000.0	26.0	4.0	2.61	2.71	1.11	0.0500000000002	7.6	0.38	0.75	0.0599999999999	11.82	0.55	3.31	2.34	0.7	AAA140.CD3.location-2.X17.Y11.tile.tissue.png	97	1	2000	97	702176b984ab21d1aae698f2bc6ee300	0	0	0	0	0	0	0	0	0	0	0	0	0	/home/dhl_ec/bnelissen/Slides/CD3_manuscript/CD3_slides/AAA140.CD3.location-2/AAA140.CD3.location-2.run1	255	0.7	0.06	0.7	0.06	-9.1596545856	-11.897058338	1.46945708775	0.151487186523
5263.0	3999884.0	2627.0	8022.0	3999884.0	4000000.0	59.0	1.0	1.61	1.9	1.75	0.0700000000002	9.43	0.55	1.19	0.0799999999999	13.49	0.55	3.32	2.19	0.66	AAA140.CD3.location-2.X17.Y12.tile.tissue.png	98	1	2000	98	c0773d71faac35f863beef5336d47b4c	0	0	0	0	0	0	0	0	0	0	0	0	0	/home/dhl_ec/bnelissen/Slides/CD3_manuscript/CD3_slides/AAA140.CD3.location-2/AAA140.CD3.location-2.run1	255	0.7	0.06	0.7	0.06	-9.1089635708	-12.0120933755	1.19092594428	0.152313867409
873.0	3998095.0	490.0	8186.0	3998095.0	4000000.0	13.0	1.0	1.61	2.01	1.74	0.0600000000004	9.36	0.55	1.2	0.0799999999999	13.42	0.56	3.32	2.35	0.69	AAA140.CD3.location-2.X17.Y13.tile.tissue.png	99	1	2000	99	53209d1bbdee04207c5cdb16d87ddc42	0	0	0	0	0	0	0	0	0	0	0	0	0	/home/dhl_ec/bnelissen/Slides/CD3_manuscript/CD3_slides/AAA140.CD3.location-2/AAA140.CD3.location-2.run1	255	0.7	0.06	0.7	0.06	-8.81180564754	-11.7709199662	1.1100325164	0.168589617401
2914.0	3997072.0	1441.0	8286.0	3997072.0	4000000.0	33.0	1.0	1.35	1.86	1.81	0.0799999999999	10.05	0.57	1.23	0.0799999999999	12.74	0.55	3.62	2.44	0.64	AAA140.CD3.location-2.X17.Y14.tile.tissue.png	100	1	2000	100	c6af32999214e995657ce5b8cd46a7a2	0	0	0	0	0	0	0	0	0	0	0	0	0	/home/dhl_ec/bnelissen/Slides/CD3_manuscript/CD3_slides/AAA140.CD3.location-2/AAA140.CD3.location-2.run1	255	0.7	0.06	0.7	0.06	-9.37778724714	-11.5837701999	1.26713450309	0.206384099609
1247.0	3997782.0	371.0	8251.0	3997782.0	4000000.0	7.0	1.0	1.39	1.71	1.59	0.0499999999997	6.22	0.37	0.73	0.0599999999999	9.48	0.36	3.29	2.37	0.64	AAA140.CD3.location-2.X17.Y15.tile.tissue.png	101	1	2000	101	add9ab0edcfde7dbd5e443d94205a342	0	0	0	0	0	0	0	0	0	0	0	0	0	/home/dhl_ec/bnelissen/Slides/CD3_manuscript/CD3_slides/AAA140.CD3.location-2/AAA140.CD3.location-2.run1	255	0.7	0.06	0.7	0.06	-8.71459722451	-9.89100394716	0.764116491812	0.0853061967163
135.0	3999974.0	60.0	8008.0	3999974.0	4000000.0	1.0	1.0	1.4	1.77	1.79	0.0799999999999	8.69	0.37	0.85	0.0799999999999	12.96	0.57	3.33	2.36	0.61	AAA140.CD3.location-2.X17.Y16.tile.tissue.png	102	1	2000	102	82d8fa22ca4285285586934c50d62cd9	0	0	0	0	0	0	0	0	0	0	0	0	0	/home/dhl_ec/bnelissen/Slides/CD3_manuscript/CD3_slides/AAA140.CD3.location-2/AAA140.CD3.location-2.run1	255	0.7	0.06	0.7	0.06	-8.58242419111	-11.6976149421	0.437659429075	0.0569403592529
0.0	3428693.0	0.0	27978.0	3428693.0	4000000.0	0.0	21.0	1.32	1.6	1.79	0.0700000000002	9.46	0.61	1.2	0.12	12.79	0.45	3.45	2.35	0.64	AAA140.CD3.location-2.X17.Y17.tile.tissue.png	103	1	2000	103	fc8b5e45061dcbd35c22d41f9560a111	0	0	0	0	0	0	0	0	0	0	0	0	0	/home/dhl_ec/bnelissen/Slides/CD3_manuscript/CD3_slides/AAA140.CD3.location-2/AAA140.CD3.location-2.run1	255	0.7	0.06	0.7	0.06	-8.76600045726	-10.0105902637	0.889917483018	0.321456558594
0.0	218156.0	0.0	17556.0	218156.0	4000000.0	0.0	31.0	1.14	1.62	1.79	0.0899999999997	7.27	0.36	0.84	0.2	5.7	0.15	2.12	1.48	0.41	AAA140.CD3.location-2.X17.Y18.tile.tissue.png	104	1	2000	104	f462f7cf885db28c84e4eb7d79f468ac	0	0	0	0	0	0	0	0	0	0	0	0	0	/home/dhl_ec/bnelissen/Slides/CD3_manuscript/CD3_slides/AAA140.CD3.location-2/AAA140.CD3.location-2.run1	255	0.7	0.06	0.7	0.06	0.0	-11.957191825	2.34987262555	3.01224824512
4256.0	1672028.0	1991.0	11131.0	1672028.0	4000000.0	44.0	6.0	0.98	2.12	1.22	0.0600000000004	7.01	0.38	0.79	0.15	8.26	0.29	2.25	1.52	0.6	AAA140.CD3.location-2.X18.Y10.tile.tissue.png	105	1	2000	105	d5c20cc6e6279e143d9456dec75c4ed3	0	0	0	0	0	0	0	0	0	0	0	0	0	/home/dhl_ec/bnelissen/Slides/CD3_manuscript/CD3_slides/AAA140.CD3.location-2/AAA140.CD3.location-2.run1	255	0.7	0.06	0.7	0.06	-9.04878439465	-12.1362027293	1.51180991413	0.684381625
2530.0	3996426.0	1204.0	8268.0	3996426.0	4000000.0	26.0	1.0	1.34	1.74	1.15	0.0500000000002	6.57	0.37	0.73	0.0599999999999	9.41	0.37	2.16	1.5	0.64	AAA140.CD3.location-2.X18.Y11.tile.tissue.png	106	1	2000	106	874f4a782c50af04f87de5023437c5a0	0	0	0	0	0	0	0	0	0	0	0	0	0	/home/dhl_ec/bnelissen/Slides/CD3_manuscript/CD3_slides/AAA140.CD3.location-2/AAA140.CD3.location-2.run1	255	0.7	0.06	0.7	0.06	-8.71936366064	-11.7530003073	0.809413879803	0.151902540749
1106.0	3999912.0	574.0	8020.0	3999912.0	4000000.0	14.0	1.0	3.5	2.55	1.9	0.0799999999999	9.67	0.58	1.18	0.0799999999999	13.36	0.56	3.29	2.49	0.68	AAA140.CD3.location-2.X18.Y12.tile.tissue.png	107	1	2000	107	33e1d3c5215712b4cb96d107997de724	0	0	0	0	0	0	0	0	0	0	0	0	0	/home/dhl_ec/bnelissen/Slides/CD3_manuscript/CD3_slides/AAA140.CD3.location-2/AAA140.CD3.location-2.run1	255	0.7	0.06	0.7	0.06	-8.91074534112	-12.0499256253	1.00949240875	0.126188857448
4043.0	3997793.0	2001.0	8181.0	3997793.0	4000000.0	42.0	1.0	1.46	1.97	1.8	0.0799999999999	9.54	0.56	1.19	0.0799999999999	13.37	0.37	2.19	1.48	0.43	AAA140.CD3.location-2.X18.Y13.tile.tissue.png	108	1	2000	108	2472b1cac94efd19cf8390715bbf791a	0	0	0	0	0	0	0	0	0	0	0	0	0	/home/dhl_ec/bnelissen/Slides/CD3_manuscript/CD3_slides/AAA140.CD3.location-2/AAA140.CD3.location-2.run1	255	0.7	0.06	0.7	0.06	-8.99154873965	-12.290154632	1.16197761891	0.187986448242
1562.0	3999833.0	656.0	8036.0	3999833.0	4000000.0	13.0	1.0	1.05	1.65	1.17	0.0500000000002	6.66	0.37	0.73	0.0599999999999	9.62	0.36	2.18	1.48	0.61	AAA140.CD3.location-2.X18.Y14.tile.tissue.png	109	1	2000	109	fd60ec7620c053be2283198630b1770e	0	0	0	0	0	0	0	0	0	0	0	0	0	/home/dhl_ec/bnelissen/Slides/CD3_manuscript/CD3_slides/AAA140.CD3.location-2/AAA140.CD3.location-2.run1	255	0.7	0.06	0.7	0.06	-9.36179411489	-12.0159362672	1.16795667805	0.240008974518
87.0	3999223.0	40.0	8102.0	3999223.0	4000000.0	1.0	1.0	1.3	1.71	1.77	0.0699999999997	9.01	0.56	1.19	0.0799999999999	11.46	0.36	2.14	1.47	0.6	AAA140.CD3.location-2.X18.Y15.tile.tissue.png	110	1	2000	110	53db26b19d17fe659003a814832339e6	0	0	0	0	0	0	0	0	0	0	0	0	0	/home/dhl_ec/bnelissen/Slides/CD3_manuscript/CD3_slides/AAA140.CD3.location-2/AAA140.CD3.location-2.run1	255	0.7	0.06	0.7	0.06	-9.15713889055	-11.0949385379	0.570422782043	0.0675854746094
168.0	3901676.0	92.0	13784.0	3901676.0	4000000.0	3.0	3.0	1.24	1.2	1.15	0.04	6.22	0.36	0.72	0.0599999999999	9.39	0.36	2.17	1.49	0.58	AAA140.CD3.location-2.X18.Y16.tile.tissue.png	111	1	2000	111	d4c1c2a214dda994e8f8ccffa1e12e88	0	0	0	0	0	0	0	0	0	0	0	0	0	/home/dhl_ec/bnelissen/Slides/CD3_manuscript/CD3_slides/AAA140.CD3.location-2/AAA140.CD3.location-2.run1	255	0.7	0.06	0.7	0.06	-8.12318863664	-10.98119706	0.466812734532	0.0632943366699
0.0	2080367.0	0.0	34782.0	2080367.0	4000000.0	0.0	17.0	1.3	1.95	1.75	0.0799999999999	8.28	0.59	1.31	0.2	10.72	0.34	2.71	1.48	0.85	AAA140.CD3.location-2.X18.Y17.tile.tissue.png	112	1	2000	112	714c85704b4913568415b56b034dbae1	0	0	0	0	0	0	0	0	0	0	0	0	0	/home/dhl_ec/bnelissen/Slides/CD3_manuscript/CD3_slides/AAA140.CD3.location-2/AAA140.CD3.location-2.run1	255	0.7	0.06	0.7	0.06	-7.2473269187	-11.8868181741	1.32883633273	3.28387678906
1441.0	32756.0	588.0	2171.0	32756.0	4000000.0	11.0	3.0	1.31	2.56	1.76	0.0799999999999	8.09	0.36	0.869999999999	0.22	6.52	0.21	2.03	1.48	0.44	AAA140.CD3.location-2.X18.Y9.tile.tissue.png	113	1	2000	113	92b6ae8963f4f21f2b61a451a277484d	0	0	0	0	0	0	0	0	0	0	0	0	0	/home/dhl_ec/bnelissen/Slides/CD3_manuscript/CD3_slides/AAA140.CD3.location-2/AAA140.CD3.location-2.run1	255	0.7	0.06	0.7	0.06	-9.93094831986	-12.4703971272	5.46902924123	0.361789758301
14668.0	3960951.0	6426.0	10992.0	3960951.0	4000000.0	139.0	1.0	1.2	1.99	1.1	0.0500000000002	6.78	0.41	1.19	0.0799999999999	9.52	0.35	2.14	1.48	0.809999999999	AAA140.CD3.location-2.X19.Y10.tile.tissue.png	114	1	2000	114	dc5d6b312516054f8a7cedf0da49416a	0	0	0	0	0	0	0	0	0	0	0	0	0	/home/dhl_ec/bnelissen/Slides/CD3_manuscript/CD3_slides/AAA140.CD3.location-2/AAA140.CD3.location-2.run1	255	0.7	0.06	0.7	0.06	-9.14923419882	-9.75129538199	1.36789829787	0.30522259375
3265.0	3905421.0	1683.0	15042.0	3905421.0	4000000.0	39.0	6.0	2.61	2.55	1.53	0.0700000000002	9.57	0.56	1.19	0.0799999999999	13.33	0.55	3.33	2.34	0.65	AAA140.CD3.location-2.X19.Y11.tile.tissue.png	115	1	2000	115	751b7a3861c559d2f6b9fa68fdfe58c2	0	0	0	0	0	0	0	0	0	0	0	0	0	/home/dhl_ec/bnelissen/Slides/CD3_manuscript/CD3_slides/AAA140.CD3.location-2/AAA140.CD3.location-2.run1	255	0.7	0.06	0.7	0.06	-9.07811726072	-11.4798779615	1.1940515554	0.17758316394
1737.0	3990222.0	1002.0	9162.0	3990222.0	4000000.0	26.0	1.0	2.97	2.09	1.78	0.0699999999997	9.38	0.57	1.2	0.0700000000002	13.05	0.55	3.33	2.33	0.64	AAA140.CD3.location-2.X19.Y12.tile.tissue.png	116	1	2000	116	c2ca55103cf61f8bcf980111f80e77af	0	0	0	0	0	0	0	0	0	0	0	0	0	/home/dhl_ec/bnelissen/Slides/CD3_manuscript/CD3_slides/AAA140.CD3.location-2/AAA140.CD3.location-2.run1	255	0.7	0.06	0.7	0.06	-9.06601297416	-11.4985660599	1.22746143505	0.172862366394
16904.0	3999972.0	8261.0	8004.0	3999972.0	4000000.0	165.0	1.0	2.07	2.39	1.15	0.0500000000002	6.95	0.55	1.19	0.0799999999999	13.59	0.38	2.2	1.53	0.64	AAA140.CD3.location-2.X19.Y13.tile.tissue.png	117	1	2000	117	d4ab5ef96b4c826e42d588bf68bde6be	0	0	0	0	0	0	0	0	0	0	0	0	0	/home/dhl_ec/bnelissen/Slides/CD3_manuscript/CD3_slides/AAA140.CD3.location-2/AAA140.CD3.location-2.run1	255	0.7	0.06	0.7	0.06	-9.36245416346	-12.4428188856	1.46732599596	0.348314031469
152.0	3993548.0	91.0	8700.0	3993548.0	4000000.0	2.0	2.0	1.49	1.49	1.26	0.0599999999999	8.14	0.38	0.76	0.0599999999999	9.68	0.38	2.21	1.52	0.61	AAA140.CD3.location-2.X19.Y14.tile.tissue.png	118	1	2000	118	fdfd2baa680d1e74fa764971fff98447	0	0	0	0	0	0	0	0	0	0	0	0	0	/home/dhl_ec/bnelissen/Slides/CD3_manuscript/CD3_slides/AAA140.CD3.location-2/AAA140.CD3.location-2.run1	255	0.7	0.06	0.7	0.06	-9.28110553394	-11.38268634	1.03211484562	0.123009017578
52.0	3994988.0	31.0	8286.0	3994988.0	4000000.0	1.0	1.0	1.47	1.66	1.76	0.0700000000002	9.21	0.51	1.26	0.0799999999999	13.83	0.62	3.56	2.36	0.72	AAA140.CD3.location-2.X19.Y15.tile.tissue.png	119	1	2000	119	90f811455077f27d003de08b5c3ac40d	0	0	0	0	0	0	0	0	0	0	0	0	0	/home/dhl_ec/bnelissen/Slides/CD3_manuscript/CD3_slides/AAA140.CD3.location-2/AAA140.CD3.location-2.run1	255	0.7	0.06	0.7	0.06	-8.88605915589	-11.6277992164	0.546065990444	0.0704822634888
0.0	2795026.0	0.0	26558.0	2795026.0	4000000.0	0.0	23.0	1.4	2.34	1.18	0.0599999999999	6.92	0.4	0.74	0.11	8.41	0.39	3.44	2.32	0.59	AAA140.CD3.location-2.X19.Y16.tile.tissue.png	120	1	2000	120	39749499f0e6288ed5d5e153bd889ac1	0	0	0	0	0	0	0	0	0	0	0	0	0	/home/dhl_ec/bnelissen/Slides/CD3_manuscript/CD3_slides/AAA140.CD3.location-2/AAA140.CD3.location-2.run1	255	0.7	0.06	0.7	0.06	-7.4737984749	-10.3676829052	0.670679820571	0.520783054687
0.0	161939.0	0.0	11382.0	161939.0	4000000.0	0.0	9.0	0.94	1.76	1.15	0.0599999999999	6.89	0.36	0.86	0.21	6.19	0.15	2.17	1.53	0.38	AAA140.CD3.location-2.X19.Y17.tile.tissue.png	121	1	2000	121	42649d2fed88bbf03f554a7646bd0402	0	0	0	0	0	0	0	0	0	0	0	0	0	/home/dhl_ec/bnelissen/Slides/CD3_manuscript/CD3_slides/AAA140.CD3.location-2/AAA140.CD3.location-2.run1	255	0.7	0.06	0.7	0.06	0.0	-11.7804881299	1.99523257986	1.80948228369
1135.0	1079821.0	531.0	8797.0	1079821.0	4000000.0	13.0	4.0	0.91	1.13	1.13	0.0599999999999	8.29	0.38	0.81	0.18	7.73	0.26	3.31	2.35	0.6	AAA140.CD3.location-2.X19.Y9.tile.tissue.png	122	1	2000	122	617448968515ff346d6b6b826ad861f1	0	0	0	0	0	0	0	0	0	0	0	0	0	/home/dhl_ec/bnelissen/Slides/CD3_manuscript/CD3_slides/AAA140.CD3.location-2/AAA140.CD3.location-2.run1	255	0.7	0.06	0.7	0.06	-8.93137537109	-11.7802303462	1.39707034229	1.06844022656
5082.0	380739.0	2113.0	3734.0	380739.0	4000000.0	40.0	2.0	1.02	1.2	1.13	0.0799999999999	10.24	0.57	1.46	0.3	10.11	0.37	3.25	2.4	0.6	AAA140.CD3.location-2.X2.Y10.tile.tissue.png	123	1	2000	123	1ce218eb07044890e6cd36ba3c1451f8	0	0	0	0	0	0	0	0	0	0	0	0	0	/home/dhl_ec/bnelissen/Slides/CD3_manuscript/CD3_slides/AAA140.CD3.location-2/AAA140.CD3.location-2.run1	255	0.7	0.06	0.7	0.06	-8.90053901349	-11.7187950534	1.57347240129	0.185017544922
7415.0	1599902.0	3446.0	10835.0	1599902.0	4000000.0	76.0	2.0	1.29	2.16	1.15	0.0599999999999	7.01	0.39	0.8	0.16	8.07	0.34	2.35	1.53	0.58	AAA140.CD3.location-2.X2.Y5.tile.tissue.png	124	1	2000	124	997fa7f9b8109f503a6a1533831b699d	0	0	0	0	0	0	0	0	0	0	0	0	0	/home/dhl_ec/bnelissen/Slides/CD3_manuscript/CD3_slides/AAA140.CD3.location-2/AAA140.CD3.location-2.run1	255	0.7	0.06	0.7	0.06	-9.66574723056	-12.1602976222	2.86628038458	0.9049986875
153071.0	3992989.0	58255.0	8787.0	3992989.0	4000000.0	1152.0	1.0	1.29	1.96	1.78	0.0699999999997	10.5	0.63	1.26	0.0699999999997	15.62	0.67	3.66	2.51	0.690000000001	AAA140.CD3.location-2.X2.Y6.tile.tissue.png	125	1	2000	125	7f1e166baf5d391aef84afae8df95e32	0	0	0	0	0	0	0	0	0	0	0	0	0	/home/dhl_ec/bnelissen/Slides/CD3_manuscript/CD3_slides/AAA140.CD3.location-2/AAA140.CD3.location-2.run1	255	0.7	0.06	0.7	0.06	-9.76117040123	-12.5367807888	2.54868748246	0.491032050781
11970.0	3999851.0	5756.0	8018.0	3999851.0	4000000.0	135.0	1.0	1.34	1.77	1.13	0.04	6.52	0.38	0.74	0.0599999999999	9.54	0.36	2.11	1.49	0.63	AAA140.CD3.location-2.X2.Y7.tile.tissue.png	126	1	2000	126	e7ae8b94ca9897777c6895d1bdb4d714	0	0	0	0	0	0	0	0	0	0	0	0	0	/home/dhl_ec/bnelissen/Slides/CD3_manuscript/CD3_slides/AAA140.CD3.location-2/AAA140.CD3.location-2.run1	255	0.7	0.06	0.7	0.06	-9.1254949417	-12.236428007	1.23052581446	0.14003174962
84825.0	3938372.0	35132.0	8066.0	3938372.0	4000000.0	685.0	1.0	3.82	2.5	1.11	0.0499999999997	6.78	0.38	0.74	0.0599999999999	10.12	0.38	2.13	1.48	0.440000000001	AAA140.CD3.location-2.X2.Y8.tile.tissue.png	127	1	2000	127	ec4a2510f3890e12d3115d27e73adb4b	0	0	0	0	0	0	0	0	0	0	0	0	0	/home/dhl_ec/bnelissen/Slides/CD3_manuscript/CD3_slides/AAA140.CD3.location-2/AAA140.CD3.location-2.run1	255	0.7	0.06	0.7	0.06	-9.1647671373	-12.6249968982	1.18018788858	0.346338628906
12838.0	2044674.0	5560.0	7996.0	2044674.0	4000000.0	114.0	3.0	2.79	3.11	1.14	0.0599999999999	6.54	0.6	1.28	0.19	11.49	0.44	3.37	2.34	0.62	AAA140.CD3.location-2.X2.Y9.tile.tissue.png	128	1	2000	128	266073db43796928fb7e2cb8bc56ee97	0	0	0	0	0	0	0	0	0	0	0	0	0	/home/dhl_ec/bnelissen/Slides/CD3_manuscript/CD3_slides/AAA140.CD3.location-2/AAA140.CD3.location-2.run1	255	0.7	0.06	0.7	0.06	-8.9466385543	-11.7170386518	1.20665037754	0.2988179375
9167.0	3325445.0	4555.0	35961.0	3325445.0	4000000.0	107.0	26.0	2.84	3.14	1.13	0.0500000000002	6.87	0.39	0.71	0.0799999999999	8.98	0.35	2.21	1.48	0.44	AAA140.CD3.location-2.X20.Y10.tile.tissue.png	129	1	2000	129	f284f0c17ec988381270b0e0601c2ada	0	0	0	0	0	0	0	0	0	0	0	0	0	/home/dhl_ec/bnelissen/Slides/CD3_manuscript/CD3_slides/AAA140.CD3.location-2/AAA140.CD3.location-2.run1	255	0.7	0.06	0.7	0.06	-9.49090288735	-11.4938238693	1.77379550515	0.227445010742
8304.0	3717506.0	4248.0	27690.0	3717506.0	4000000.0	92.0	13.0	2.48	2.37	1.13	0.0499999999997	6.79	0.39	0.73	0.0699999999997	9.45	0.36	2.28	1.53	0.85	AAA140.CD3.location-2.X20.Y11.tile.tissue.png	130	1	2000	130	22e6cfa700ffb2e1c16b79f4deb1d8aa	0	0	0	0	0	0	0	0	0	0	0	0	0	/home/dhl_ec/bnelissen/Slides/CD3_manuscript/CD3_slides/AAA140.CD3.location-2/AAA140.CD3.location-2.run1	255	0.7	0.06	0.7	0.06	-9.20211799528	-11.5469800014	1.72285492327	0.250913016113
3483.0	3893125.0	1885.0	18870.0	3893125.0	4000000.0	44.0	5.0	2.98	2.67	1.19	0.0499999999997	7.05	0.38	0.74	0.0700000000006	9.58	0.389999999999	2.19	1.49	0.62	AAA140.CD3.location-2.X20.Y12.tile.tissue.png	131	1	2000	131	b309d072b0b924846e64cb63dfdcb0a5	0	0	0	0	0	0	0	0	0	0	0	0	0	/home/dhl_ec/bnelissen/Slides/CD3_manuscript/CD3_slides/AAA140.CD3.location-2/AAA140.CD3.location-2.run1	255	0.7	0.06	0.7	0.06	-9.09903482296	-11.9685387585	1.4750902468	0.253672703918
3038.0	3992758.0	1007.0	8871.0	3992758.0	4000000.0	16.0	1.0	2.54	1.78	1.76	0.0699999999997	8.66	0.38	0.73	0.0600000000004	11.43	0.58	2.78	2.11	0.64	AAA140.CD3.location-2.X20.Y13.tile.tissue.png	132	1	2000	132	fd61780ac12103b01515e3cf30f51bd7	0	0	0	0	0	0	0	0	0	0	0	0	0	/home/dhl_ec/bnelissen/Slides/CD3_manuscript/CD3_slides/AAA140.CD3.location-2/AAA140.CD3.location-2.run1	255	0.7	0.06	0.7	0.06	-9.57843450127	-10.5841869295	1.32748973654	0.179550343628
370.0	3831129.0	121.0	12688.0	3831129.0	4000000.0	2.0	3.0	1.75	2.18	1.75	0.0699999999997	9.44	0.56	1.19	0.0900000000001	12.61	0.56	3.31	2.29	0.61	AAA140.CD3.location-2.X20.Y14.tile.tissue.png	133	1	2000	133	d2bdbf291aa7927a9d65b5f87a1a9729	0	0	0	0	0	0	0	0	0	0	0	0	0	/home/dhl_ec/bnelissen/Slides/CD3_manuscript/CD3_slides/AAA140.CD3.location-2/AAA140.CD3.location-2.run1	255	0.7	0.06	0.7	0.06	-8.80368822587	-11.1781548767	1.18660002581	0.208560984375
0.0	3872991.0	0.0	10476.0	3872991.0	4000000.0	0.0	1.0	1.36	1.94	1.73	0.0699999999997	9.23	0.54	1.18	0.0799999999999	12.78	0.450000000001	3.33	2.29	0.65	AAA140.CD3.location-2.X20.Y15.tile.tissue.png	134	1	2000	134	0edf6562a6b8b12465977f42886efd6c	0	0	0	0	0	0	0	0	0	0	0	0	0	/home/dhl_ec/bnelissen/Slides/CD3_manuscript/CD3_slides/AAA140.CD3.location-2/AAA140.CD3.location-2.run1	255	0.7	0.06	0.7	0.06	-6.58779755727	-10.9773931355	0.784153579462	0.241203726562
115.0	1531276.0	50.0	25152.0	1531276.0	4000000.0	1.0	23.0	1.76	2.63	1.75	0.0899999999992	9.51	0.59	1.29	0.23	10.92	0.42	3.39	2.35	0.63	AAA140.CD3.location-2.X20.Y16.tile.tissue.png	135	1	2000	135	9388fffba40c1c2f60b8377da9cbb9ab	0	0	0	0	0	0	0	0	0	0	0	0	0	/home/dhl_ec/bnelissen/Slides/CD3_manuscript/CD3_slides/AAA140.CD3.location-2/AAA140.CD3.location-2.run1	255	0.7	0.06	0.7	0.06	-8.02675304475	-11.2449922949	0.555079184919	3.85624950781
431.0	264734.0	214.0	5605.0	264734.0	4000000.0	6.0	3.0	2.71	1.71	1.59	0.0799999999999	9.5	0.570000000001	1.4	0.320000000001	9.8	0.34	3.19	2.42	0.58	AAA140.CD3.location-2.X20.Y8.tile.tissue.png	136	1	2000	136	8ad092993cbeb8950fdab8ba6bd90352	0	0	0	0	0	0	0	0	0	0	0	0	0	/home/dhl_ec/bnelissen/Slides/CD3_manuscript/CD3_slides/AAA140.CD3.location-2/AAA140.CD3.location-2.run1	255	0.7	0.06	0.7	0.06	-9.26407179718	-11.5707336936	1.99252346941	1.00422133008
3796.0	2452075.0	1967.0	60651.0	2452075.0	4000000.0	48.0	69.0	2.61	1.94	1.68	0.0700000000006	9.6	0.61	1.22	0.17	12.13	0.47	3.54	2.33	0.64	AAA140.CD3.location-2.X20.Y9.tile.tissue.png	137	1	2000	137	6fbeb728ed49dc561fd9afc0560ad406	0	0	0	0	0	0	0	0	0	0	0	0	0	/home/dhl_ec/bnelissen/Slides/CD3_manuscript/CD3_slides/AAA140.CD3.location-2/AAA140.CD3.location-2.run1	255	0.7	0.06	0.7	0.06	-9.20544590218	-10.7141846035	1.83726824193	1.72500428125
5492.0	2893108.0	2860.0	79951.0	2893108.0	4000000.0	71.0	58.0	1.63	3.02	1.72	0.0699999999997	9.98	0.6	1.2	0.15	12.6	0.52	3.6	2.33	0.660000000001	AAA140.CD3.location-2.X21.Y10.tile.tissue.png	138	1	2000	138	5580a3b098a75054386816163445c39f	0	0	0	0	0	0	0	0	0	0	0	0	0	/home/dhl_ec/bnelissen/Slides/CD3_manuscript/CD3_slides/AAA140.CD3.location-2/AAA140.CD3.location-2.run1	255	0.7	0.06	0.7	0.06	-9.22083333985	-9.91358168214	1.83254067708	0.164193980469
13996.0	3185819.0	6362.0	62044.0	3185819.0	4000000.0	133.0	40.0	1.32	2.66	1.78	0.0599999999995	8.51	0.61	1.22	0.13	12.9	0.52	3.56	2.33	0.65	AAA140.CD3.location-2.X21.Y11.tile.tissue.png	139	1	2000	139	831915a2a75bdc372d40595e2276da5b	0	0	0	0	0	0	0	0	0	0	0	0	0	/home/dhl_ec/bnelissen/Slides/CD3_manuscript/CD3_slides/AAA140.CD3.location-2/AAA140.CD3.location-2.run1	255	0.7	0.06	0.7	0.06	-9.27759381676	-10.0470351837	1.63004021575	0.223475300781
0.0	3825306.0	0.0	22156.0	3825306.0	4000000.0	0.0	7.0	1.3	1.62	1.76	0.0700000000006	9.23	0.570000000001	1.2	0.0900000000001	12.67	0.469999999999	3.35	2.33	0.63	AAA140.CD3.location-2.X21.Y12.tile.tissue.png	140	1	2000	140	4692b83a93002e127691025b57cdbc6f	0	0	0	0	0	0	0	0	0	0	0	0	0	/home/dhl_ec/bnelissen/Slides/CD3_manuscript/CD3_slides/AAA140.CD3.location-2/AAA140.CD3.location-2.run1	255	0.7	0.06	0.7	0.06	-8.75101425569	-10.6091683024	1.33334345672	0.182883120117
397.0	3702995.0	175.0	28100.0	3702995.0	4000000.0	4.0	12.0	1.34	1.84	1.8	0.0699999999997	9.3	0.57	1.2	0.0999999999995	13.03	0.54	3.4	2.34	0.66	AAA140.CD3.location-2.X21.Y13.tile.tissue.png	141	1	2000	141	bb23bec6fdb57c1ac33434216ad8f085	0	0	0	0	0	0	0	0	0	0	0	0	0	/home/dhl_ec/bnelissen/Slides/CD3_manuscript/CD3_slides/AAA140.CD3.location-2/AAA140.CD3.location-2.run1	255	0.7	0.06	0.7	0.06	-9.21403323893	-11.4349114416	1.30114077728	0.106628356934
156.0	2730519.0	78.0	66233.0	2730519.0	4000000.0	2.0	67.0	2.26	3.58	1.8	0.0699999999997	9.42	0.6	1.18	0.16	11.92	0.48	3.48	2.3	0.65	AAA140.CD3.location-2.X21.Y14.tile.tissue.png	142	1	2000	142	e1dba1e75102b2d543ce3714ee48aeda	0	0	0	0	0	0	0	0	0	0	0	0	0	/home/dhl_ec/bnelissen/Slides/CD3_manuscript/CD3_slides/AAA140.CD3.location-2/AAA140.CD3.location-2.run1	255	0.7	0.06	0.7	0.06	-8.64853017266	-10.7592044639	0.97213395293	0.0585405800781
379.0	3113105.0	118.0	30491.0	3113105.0	4000000.0	2.0	46.0	1.44	1.72	1.75	0.0699999999997	9.36	0.59	1.19	0.13	12.49	0.51	3.42	2.51	0.700000000001	AAA140.CD3.location-2.X21.Y15.tile.tissue.png	143	1	2000	143	21bcddb1d8f41d14047ce3f23747a27b	0	0	0	0	0	0	0	0	0	0	0	0	0	/home/dhl_ec/bnelissen/Slides/CD3_manuscript/CD3_slides/AAA140.CD3.location-2/AAA140.CD3.location-2.run1	255	0.7	0.06	0.7	0.06	-8.26134427495	-9.8323944654	0.617746730087	0.411004761719
0.0	52997.0	0.0	4970.0	52997.0	4000000.0	0.0	8.0	1.19	1.58	1.8	0.0799999999999	9.74	0.58	1.5	0.359999999999	5.75	0.14	2.13	1.53	0.52	AAA140.CD3.location-2.X21.Y16.tile.tissue.png	144	1	2000	144	f1f8c92f0b4684c269cd4e35a405581a	0	0	0	0	0	0	0	0	0	0	0	0	0	/home/dhl_ec/bnelissen/Slides/CD3_manuscript/CD3_slides/AAA140.CD3.location-2/AAA140.CD3.location-2.run1	255	0.7	0.06	0.7	0.06	0.0	-11.0572288919	0.639879379965	2.80300502905
1684.0	324472.0	642.0	7049.0	324472.0	4000000.0	14.0	3.0	0.97	1.21	1.53	0.0900000000001	9.46	0.57	1.42	0.299999999999	6.87	0.22	2.08	1.47	0.37	AAA140.CD3.location-2.X21.Y8.tile.tissue.png	145	1	2000	145	17671f389444cc5b50682bf3e11a3e15	0	0	0	0	0	0	0	0	0	0	0	0	0	/home/dhl_ec/bnelissen/Slides/CD3_manuscript/CD3_slides/AAA140.CD3.location-2/AAA140.CD3.location-2.run1	255	0.7	0.06	0.7	0.06	-9.79617422364	-11.891697364	2.67527469827	0.549912800781
2941.0	1272723.0	1495.0	60624.0	1272723.0	4000000.0	38.0	95.0	1.29	1.95	1.76	0.0800000000008	11.71	0.6	1.3	0.27	7.58	0.429999999999	3.55	2.32	0.790000000001	AAA140.CD3.location-2.X21.Y9.tile.tissue.png	146	1	2000	146	cb927a6676a408acf7cfc89f0ba722e6	0	0	0	0	0	0	0	0	0	0	0	0	0	/home/dhl_ec/bnelissen/Slides/CD3_manuscript/CD3_slides/AAA140.CD3.location-2/AAA140.CD3.location-2.run1	255	0.7	0.06	0.7	0.06	-9.37865083021	-11.658402554	2.18979267134	3.47633075
2207.0	576137.0	948.0	26700.0	576137.0	4000000.0	21.0	21.0	1.34	1.65	1.77	0.0799999999999	11.39	0.38	0.820000000001	0.19	7.05	0.23	2.23	1.5	0.639999999999	AAA140.CD3.location-2.X22.Y10.tile.tissue.png	147	1	2000	147	84ed87417b51bdc8254da5f236162b5b	0	0	0	0	0	0	0	0	0	0	0	0	0	/home/dhl_ec/bnelissen/Slides/CD3_manuscript/CD3_slides/AAA140.CD3.location-2/AAA140.CD3.location-2.run1	255	0.7	0.06	0.7	0.06	-9.27721328036	-11.910025553	2.02719347736	2.12871155469
5841.0	2848972.0	2575.0	15565.0	2848972.0	4000000.0	54.0	8.0	1.33	1.57	1.12	0.0599999999995	8.58	0.370000000001	0.73	0.1	8.8	0.32	2.26	1.52	0.749999999999	AAA140.CD3.location-2.X22.Y11.tile.tissue.png	148	1	2000	148	18551ff676ff3c067556850a8f708a8a	0	0	0	0	0	0	0	0	0	0	0	0	0	/home/dhl_ec/bnelissen/Slides/CD3_manuscript/CD3_slides/AAA140.CD3.location-2/AAA140.CD3.location-2.run1	255	0.7	0.06	0.7	0.06	-9.49664175025	-11.9498388182	1.72993786923	1.531637
243.0	3437204.0	112.0	50754.0	3437204.0	4000000.0	3.0	19.0	1.28	1.76	1.18	0.0500000000002	7.27	0.41	0.74	0.0799999999999	9.29	0.53	3.64	2.32	0.719999999999	AAA140.CD3.location-2.X22.Y12.tile.tissue.png	149	1	2000	149	202ab4f16f91b93bfa3b055bd623cb23	0	0	0	0	0	0	0	0	0	0	0	0	0	/home/dhl_ec/bnelissen/Slides/CD3_manuscript/CD3_slides/AAA140.CD3.location-2/AAA140.CD3.location-2.run1	255	0.7	0.06	0.7	0.06	-9.41347219002	-9.89923843978	1.28682122966	0.172497242188
91.0	2379445.0	40.0	69806.0	2379445.0	4000000.0	1.0	74.0	1.92	2.85	1.16	0.0500000000002	6.62	0.610000000001	1.22	0.169999999999	12.33	0.52	3.57	2.39	0.7	AAA140.CD3.location-2.X22.Y13.tile.tissue.png	150	1	2000	150	694163abdae2563aa7e7a47fdeb4e963	0	0	0	0	0	0	0	0	0	0	0	0	0	/home/dhl_ec/bnelissen/Slides/CD3_manuscript/CD3_slides/AAA140.CD3.location-2/AAA140.CD3.location-2.run1	255	0.7	0.06	0.7	0.06	-9.30509725545	-11.7891957768	1.2609040277	0.0783347382812
465.0	1002239.0	168.0	80581.0	1002239.0	4000000.0	3.0	151.0	1.52	2.71	1.26	0.0500000000002	7.06	0.42	0.75	0.19	7.52	0.259999999999	2.36	1.52	0.46	AAA140.CD3.location-2.X22.Y14.tile.tissue.png	151	1	2000	151	3f45ed4aa73b96d5906dbb3776468f50	0	0	0	0	0	0	0	0	0	0	0	0	0	/home/dhl_ec/bnelissen/Slides/CD3_manuscript/CD3_slides/AAA140.CD3.location-2/AAA140.CD3.location-2.run1	255	0.7	0.06	0.7	0.06	-9.03229595768	-9.38418476507	1.23162161719	0.139166261719
0.0	2160477.0	0.0	69216.0	2160477.0	4000000.0	0.0	76.0	1.72	3.08	1.78	0.0699999999997	9.52	0.65	1.33	0.139999999999	7.11	0.219999999999	2.36	1.52	0.450000000001	AAA140.CD3.location-2.X22.Y15.tile.tissue.png	152	1	2000	152	93a8bf4c33c63c73b3a48e28eab87e20	0	0	0	0	0	0	0	0	0	0	0	0	0	/home/dhl_ec/bnelissen/Slides/CD3_manuscript/CD3_slides/AAA140.CD3.location-2/AAA140.CD3.location-2.run1	255	0.7	0.06	0.7	0.06	0.0	-9.79131880475	0.952480806322	0.607438085938
0.0	86810.0	0.0	5639.0	86810.0	4000000.0	0.0	5.0	2.15	2.65	1.11	0.0500000000002	6.54	0.379999999999	0.86	0.21	5.87	0.139999999999	2.07	1.52	0.349999999999	AAA140.CD3.location-2.X22.Y16.tile.tissue.png	153	1	2000	153	3ba58e59def04006a49c24d9dae7143b	0	0	0	0	0	0	0	0	0	0	0	0	0	/home/dhl_ec/bnelissen/Slides/CD3_manuscript/CD3_slides/AAA140.CD3.location-2/AAA140.CD3.location-2.run1	255	0.7	0.06	0.7	0.06	0.0	-11.700110846	2.46034911013	0.733803984131
0.0	0.0	0.0	0.0	0.0	4000000.0	0.0	0.0	2.55	1.88	1.12	0.0600000000004	6.2	0.3	0.91	0.23	4.55	0.13	2.0	1.53	0.58	AAA140.CD3.location-2.X23.Y11.tile.tissue.png	154	1	2000	154	292ccb45fac6580f6059ab0e2f6a1015	0	0	0	0	0	0	0	0	0	0	0	0	0	/home/dhl_ec/bnelissen/Slides/CD3_manuscript/CD3_slides/AAA140.CD3.location-2/AAA140.CD3.location-2.run1	255	1.0	0.06	1.0	0.06	0.0	-11.9542578217	0.0	0.524350551472
112.0	1152533.0	60.0	21203.0	1152533.0	4000000.0	2.0	9.0	1.56	1.76	1.17	0.0599999999995	6.68	0.38	0.82	0.18	7.37	0.24	2.32	1.53	0.4	AAA140.CD3.location-2.X23.Y12.tile.tissue.png	155	1	2000	155	a9f529043f70de0b6bf1f6e26eb420f1	0	0	0	0	0	0	0	0	0	0	0	0	0	/home/dhl_ec/bnelissen/Slides/CD3_manuscript/CD3_slides/AAA140.CD3.location-2/AAA140.CD3.location-2.run1	255	0.7	0.06	0.7	0.06	-8.91024986443	-11.9010761609	1.39109702646	2.12952060938
0.0	1119960.0	0.0	54588.0	1119960.0	4000000.0	0.0	77.0	3.29	2.69	1.18	0.0599999999995	7.13	0.41	0.79	0.18	7.17	0.33	3.74	2.56	0.66	AAA140.CD3.location-2.X23.Y13.tile.tissue.png	156	1	2000	156	18ebd0da2863923698bc48e99f48d109	0	0	0	0	0	0	0	0	0	0	0	0	0	/home/dhl_ec/bnelissen/Slides/CD3_manuscript/CD3_slides/AAA140.CD3.location-2/AAA140.CD3.location-2.run1	255	0.7	0.06	0.7	0.06	-9.11395357964	-11.5223382045	1.71875722662	4.23869373633
0.0	934237.0	0.0	61980.0	934237.0	4000000.0	0.0	120.0	4.45	2.61	1.13	0.0600000000004	7.49	0.42	0.760000000001	0.190000000001	6.43	0.19	2.48	1.53	0.62	AAA140.CD3.location-2.X23.Y14.tile.tissue.png	157	1	2000	157	2e68073e504dcefba647c7773acb54ca	0	0	0	0	0	0	0	0	0	0	0	0	0	/home/dhl_ec/bnelissen/Slides/CD3_manuscript/CD3_slides/AAA140.CD3.location-2/AAA140.CD3.location-2.run1	255	0.7	0.06	0.7	0.06	0.0	-11.0941851774	1.87428136544	2.73280948047
116.0	1129935.0	46.0	79767.0	1129935.0	4000000.0	1.0	117.0	2.95	1.88	1.77	0.0899999999992	10.4	0.650000000001	1.19	0.26	10.49	0.41	3.82	2.45	0.690000000001	AAA140.CD3.location-2.X23.Y15.tile.tissue.png	158	1	2000	158	935d443a4bc63ad447f4bc55636eaf2c	0	0	0	0	0	0	0	0	0	0	0	0	0	/home/dhl_ec/bnelissen/Slides/CD3_manuscript/CD3_slides/AAA140.CD3.location-2/AAA140.CD3.location-2.run1	255	0.7	0.06	0.7	0.06	-8.60010645879	-10.6054417755	1.54462696087	1.58736395312
0.0	55527.0	0.0	3496.0	55527.0	4000000.0	0.0	3.0	1.19	1.31	1.13	0.0600000000004	6.95	0.38	0.9	0.23	5.97	0.139999999999	2.13	1.54	0.52	AAA140.CD3.location-2.X24.Y14.tile.tissue.png	159	1	2000	159	803d7682ef749702df9cb003e732768e	0	0	0	0	0	0	0	0	0	0	0	0	0	/home/dhl_ec/bnelissen/Slides/CD3_manuscript/CD3_slides/AAA140.CD3.location-2/AAA140.CD3.location-2.run1	255	0.7	0.06	0.7	0.06	0.0	-11.4506168417	2.70114651431	0.856381841309
0.0	221903.0	0.0	13208.0	221903.0	4000000.0	0.0	22.0	2.65	2.3	1.23	0.0700000000006	7.05	0.39	0.880000000001	0.219999999999	6.0	0.150000000001	2.19	1.53	0.369999999999	AAA140.CD3.location-2.X24.Y15.tile.tissue.png	160	1	2000	160	2a0bcd151694dfc399913807a8bf7a90	0	0	0	0	0	0	0	0	0	0	0	0	0	/home/dhl_ec/bnelissen/Slides/CD3_manuscript/CD3_slides/AAA140.CD3.location-2/AAA140.CD3.location-2.run1	255	0.7	0.06	0.7	0.06	0.0	-11.6161683999	1.6531510953	3.74240006763
19730.0	3745177.0	7580.0	9133.0	3745177.0	4000000.0	158.0	1.0	2.88	2.91	1.2	0.0499999999993	7.1	0.38	0.74	0.0700000000006	9.47	0.61	3.65	2.58	0.7	AAA140.CD3.location-2.X3.Y10.tile.tissue.png	161	1	2000	161	ff9094e20cbbe63e3cf43d7e3932e3d0	0	0	0	0	0	0	0	0	0	0	0	0	0	/home/dhl_ec/bnelissen/Slides/CD3_manuscript/CD3_slides/AAA140.CD3.location-2/AAA140.CD3.location-2.run1	255	0.7	0.06	0.7	0.06	-9.18088103089	-11.9788380344	1.4120257904	0.62168384375
2391.0	1798616.0	1055.0	9614.0	1798616.0	4000000.0	19.0	2.0	2.69	3.1	1.84	0.0799999999999	9.87	0.63	1.37	0.15	8.2	0.29	2.26	1.52	0.420000000001	AAA140.CD3.location-2.X3.Y11.tile.tissue.png	162	1	2000	162	63c5d300d08b429746294db3166d2008	0	0	0	0	0	0	0	0	0	0	0	0	0	/home/dhl_ec/bnelissen/Slides/CD3_manuscript/CD3_slides/AAA140.CD3.location-2/AAA140.CD3.location-2.run1	255	0.7	0.06	0.7	0.06	-8.86139132755	-11.6734291317	1.35397020889	0.431400164062
186.0	333719.0	102.0	3183.0	333719.0	4000000.0	2.0	1.0	3.3	2.85	1.15	0.0599999999995	6.72	0.62	1.46	0.34	7.68	0.23	2.2	2.5	0.990000000001	AAA140.CD3.location-2.X3.Y12.tile.tissue.png	163	1	2000	163	4ca746ecd1caae1c5e362ce4237c65ce	0	0	0	0	0	0	0	0	0	0	0	0	0	/home/dhl_ec/bnelissen/Slides/CD3_manuscript/CD3_slides/AAA140.CD3.location-2/AAA140.CD3.location-2.run1	255	0.7	0.06	0.7	0.06	-8.21886207043	-11.0062570114	1.07793738457	0.182757408691
0.0	0.0	0.0	0.0	0.0	4000000.0	0.0	0.0	1.96	2.56	1.43	0.0799999999999	9.6	0.52	1.53	0.359999999999	7.18	0.2	3.18	2.37	0.75	AAA140.CD3.location-2.X3.Y2.tile.tissue.png	164	1	2000	164	c066a607e2a3f07df53d13e452b84180	0	0	0	0	0	0	0	0	0	0	0	0	0	/home/dhl_ec/bnelissen/Slides/CD3_manuscript/CD3_slides/AAA140.CD3.location-2/AAA140.CD3.location-2.run1	255	1.0	0.06	1.0	0.06	0.0	-12.1715128199	0.0	0.371063710411
55.0	1872971.0	33.0	7282.0	1872971.0	4000000.0	1.0	2.0	1.36	2.38	1.82	0.0799999999999	10.36	0.56	1.27	0.2	10.03	0.28	2.19	1.52	0.6	AAA140.CD3.location-2.X3.Y3.tile.tissue.png	165	1	2000	165	8209195d35b273e01f160f698b327dd8	0	0	0	0	0	0	0	0	0	0	0	0	0	/home/dhl_ec/bnelissen/Slides/CD3_manuscript/CD3_slides/AAA140.CD3.location-2/AAA140.CD3.location-2.run1	255	0.7	0.06	0.7	0.06	-8.67153575927	-11.6752495868	2.67282754937	0.876905105469
10956.0	2100005.0	4438.0	11545.0	2100005.0	4000000.0	95.0	3.0	1.91	2.9	1.1	0.0600000000004	6.54	0.38	0.76	0.14	8.03	0.280000000001	2.17	1.6	0.649999999999	AAA140.CD3.location-2.X3.Y4.tile.tissue.png	166	1	2000	166	96d2000a787fa9e6785262cb101d9295	0	0	0	0	0	0	0	0	0	0	0	0	0	/home/dhl_ec/bnelissen/Slides/CD3_manuscript/CD3_slides/AAA140.CD3.location-2/AAA140.CD3.location-2.run1	255	0.7	0.06	0.7	0.06	-9.49520760994	-12.0118614806	3.18630516133	0.68858184375
18628.0	3100097.0	8166.0	9667.0	3100097.0	4000000.0	180.0	3.0	3.71	3.0	1.19	0.0500000000002	6.47	0.37	0.719999999999	0.1	8.89	0.450000000001	2.88	2.34	0.63	AAA140.CD3.location-2.X3.Y5.tile.tissue.png	167	1	2000	167	db52b57fc5b75f191dc7375ff2a015aa	0	0	0	0	0	0	0	0	0	0	0	0	0	/home/dhl_ec/bnelissen/Slides/CD3_manuscript/CD3_slides/AAA140.CD3.location-2/AAA140.CD3.location-2.run1	255	0.7	0.06	0.7	0.06	-9.57326025223	-12.0609620039	2.62760189519	0.456495078125
87582.0	3998558.0	34977.0	8295.0	3998558.0	4000000.0	683.0	1.0	3.17	2.15	1.96	0.0699999999997	9.48	0.570000000001	1.23	0.0799999999999	14.77	0.58	3.25	2.3	0.669999999999	AAA140.CD3.location-2.X3.Y6.tile.tissue.png	168	1	2000	168	4608e9b288d1f46a7629a907f683b384	0	0	0	0	0	0	0	0	0	0	0	0	0	/home/dhl_ec/bnelissen/Slides/CD3_manuscript/CD3_slides/AAA140.CD3.location-2/AAA140.CD3.location-2.run1	255	0.7	0.06	0.7	0.06	-9.68463077649	-12.5754996115	1.86295449274	0.40727604541
2363.0	3999607.0	1234.0	8071.0	3999607.0	4000000.0	32.0	1.0	3.61	2.14	1.76	0.0699999999997	11.99	0.570000000001	1.18	0.0799999999999	13.39	0.55	3.25	2.29	0.65	AAA140.CD3.location-2.X3.Y7.tile.tissue.png	169	1	2000	169	9064f3eb6975595087d1e15a7ff2ad03	0	0	0	0	0	0	0	0	0	0	0	0	0	/home/dhl_ec/bnelissen/Slides/CD3_manuscript/CD3_slides/AAA140.CD3.location-2/AAA140.CD3.location-2.run1	255	0.7	0.06	0.7	0.06	-9.16149456017	-12.3024612585	1.28607458971	0.118520586605
7592.0	3999760.0	4076.0	8016.0	3999760.0	4000000.0	93.0	1.0	2.63	2.95	1.75	0.0600000000004	10.14	0.559999999999	1.3	0.0799999999999	12.42	0.38	2.18	1.52	0.700000000001	AAA140.CD3.location-2.X3.Y8.tile.tissue.png	170	1	2000	170	902b8e609a94dd408a3cbc8aa21d180d	0	0	0	0	0	0	0	0	0	0	0	0	0	/home/dhl_ec/bnelissen/Slides/CD3_manuscript/CD3_slides/AAA140.CD3.location-2/AAA140.CD3.location-2.run1	255	0.7	0.06	0.7	0.06	-9.23583691884	-12.0324096096	1.27130992473	0.157861608887
6096.0	3997972.0	3039.0	8211.0	3997972.0	4000000.0	73.0	1.0	2.77	2.28	1.11	0.0500000000002	6.46	0.379999999999	0.71	0.0599999999995	9.66	0.36	2.13	1.52	0.68	AAA140.CD3.location-2.X3.Y9.tile.tissue.png	171	1	2000	171	064cc5c2bfd60ae8dfb241f132f4ce3f	0	0	0	0	0	0	0	0	0	0	0	0	0	/home/dhl_ec/bnelissen/Slides/CD3_manuscript/CD3_slides/AAA140.CD3.location-2/AAA140.CD3.location-2.run1	255	0.7	0.06	0.7	0.06	-9.17817041352	-11.927040928	1.14452548363	0.186743928345
11961.0	3977570.0	5739.0	10259.0	3977570.0	4000000.0	136.0	1.0	4.14	1.52	1.14	0.0499999999993	6.85	0.57	1.24	0.0800000000008	12.77	0.37	2.18	1.5	0.66	AAA140.CD3.location-2.X4.Y10.tile.tissue.png	172	1	2000	172	41894517282d20f97539f01f5855379d	0	0	0	0	0	0	0	0	0	0	0	0	0	/home/dhl_ec/bnelissen/Slides/CD3_manuscript/CD3_slides/AAA140.CD3.location-2/AAA140.CD3.location-2.run1	255	0.7	0.06	0.7	0.06	-9.43268784859	-10.4914379826	1.99907339592	0.314720894531
154.0	3940275.0	76.0	12991.0	3940275.0	4000000.0	2.0	2.0	3.38	1.44	1.14	0.0500000000002	6.46	0.38	0.72	0.0700000000006	9.25	0.56	2.93	1.53	0.69	AAA140.CD3.location-2.X4.Y11.tile.tissue.png	173	1	2000	173	be7dbc36b3b335af58941237107369c3	0	0	0	0	0	0	0	0	0	0	0	0	0	/home/dhl_ec/bnelissen/Slides/CD3_manuscript/CD3_slides/AAA140.CD3.location-2/AAA140.CD3.location-2.run1	255	0.7	0.06	0.7	0.06	-8.79551954614	-10.7245178273	1.24648072677	0.0773527773437
429.0	1513038.0	161.0	20571.0	1513038.0	4000000.0	3.0	17.0	2.73	1.6	1.86	0.0799999999999	9.9	0.64	1.4	0.23	10.9	0.4	3.31	2.32	0.610000000001	AAA140.CD3.location-2.X4.Y12.tile.tissue.png	174	1	2000	174	95d497097694aa9430e7401103988eda	0	0	0	0	0	0	0	0	0	0	0	0	0	/home/dhl_ec/bnelissen/Slides/CD3_manuscript/CD3_slides/AAA140.CD3.location-2/AAA140.CD3.location-2.run1	255	0.7	0.06	0.7	0.06	-8.60681976434	-11.5852540075	0.862585875438	2.16377760937
965.0	399115.0	447.0	4803.0	399115.0	4000000.0	11.0	4.0	2.94	3.06	1.15	0.0599999999995	7.73	0.38	0.850000000001	0.21	7.08	0.23	2.13	1.53	0.380000000001	AAA140.CD3.location-2.X4.Y2.tile.tissue.png	175	1	2000	175	0fd4ab4257c09cef0e4981bd873779cd	0	0	0	0	0	0	0	0	0	0	0	0	0	/home/dhl_ec/bnelissen/Slides/CD3_manuscript/CD3_slides/AAA140.CD3.location-2/AAA140.CD3.location-2.run1	255	0.7	0.06	0.7	0.06	-8.83889833203	-11.9702376828	1.99129485433	0.748841458984
14447.0	3840887.0	5749.0	12240.0	3840887.0	4000000.0	119.0	2.0	2.74	2.55	1.19	0.0500000000002	7.08	0.37	0.74	0.0699999999997	9.57	0.360000000001	2.2	1.52	0.440000000001	AAA140.CD3.location-2.X4.Y3.tile.tissue.png	176	1	2000	176	2f307160ad29c7ab07b80e325973e308	0	0	0	0	0	0	0	0	0	0	0	0	0	/home/dhl_ec/bnelissen/Slides/CD3_manuscript/CD3_slides/AAA140.CD3.location-2/AAA140.CD3.location-2.run1	255	0.7	0.06	0.7	0.06	-9.73600546052	-11.8026521504	3.00415566343	0.51338009375
30339.0	3274063.0	12461.0	17083.0	3274063.0	4000000.0	270.0	5.0	2.45	2.55	1.21	0.0500000000002	7.4	0.39	0.74	0.0900000000001	9.67	0.35	2.23	1.53	0.630000000001	AAA140.CD3.location-2.X4.Y4.tile.tissue.png	177	1	2000	177	2fc7accad51f2b38181630fedc5255ab	0	0	0	0	0	0	0	0	0	0	0	0	0	/home/dhl_ec/bnelissen/Slides/CD3_manuscript/CD3_slides/AAA140.CD3.location-2/AAA140.CD3.location-2.run1	255	0.7	0.06	0.7	0.06	-9.68116092347	-12.4461028777	3.55308700222	0.66148334375
45008.0	3970305.0	18710.0	8387.0	3970305.0	4000000.0	396.0	1.0	2.94	2.12	1.14	0.0500000000002	7.11	0.379999999999	0.739999999999	0.0599999999995	10.05	0.389999999999	2.18	1.72	0.62	AAA140.CD3.location-2.X4.Y5.tile.tissue.png	178	1	2000	178	2e33ad3eb0878954220bb5c800840ba3	0	0	0	0	0	0	0	0	0	0	0	0	0	/home/dhl_ec/bnelissen/Slides/CD3_manuscript/CD3_slides/AAA140.CD3.location-2/AAA140.CD3.location-2.run1	255	0.7	0.06	0.7	0.06	-9.77325939838	-12.4538726805	2.76453907495	0.379380632813
4487.0	3999324.0	2289.0	8076.0	3999324.0	4000000.0	57.0	1.0	3.24	2.31	1.11	0.0500000000002	6.57	0.37	0.759999999999	0.0599999999995	9.74	0.559999999999	3.3	2.3	0.630000000001	AAA140.CD3.location-2.X4.Y6.tile.tissue.png	179	1	2000	179	c3ffdadc677ce2b34dc7ea95c00a34e3	0	0	0	0	0	0	0	0	0	0	0	0	0	/home/dhl_ec/bnelissen/Slides/CD3_manuscript/CD3_slides/AAA140.CD3.location-2/AAA140.CD3.location-2.run1	255	0.7	0.06	0.7	0.06	-9.13915582027	-11.5469258658	1.76070860442	0.127960629944
3588.0	3999695.0	1769.0	8032.0	3999695.0	4000000.0	42.0	1.0	3.09	2.27	1.18	0.0699999999997	9.35	0.56	1.18	0.0699999999997	13.45	0.55	3.26	2.29	0.64	AAA140.CD3.location-2.X4.Y7.tile.tissue.png	180	1	2000	180	63a417d703b7da0a1e3daa22d3bd3551	0	0	0	0	0	0	0	0	0	0	0	0	0	/home/dhl_ec/bnelissen/Slides/CD3_manuscript/CD3_slides/AAA140.CD3.location-2/AAA140.CD3.location-2.run1	255	0.7	0.06	0.7	0.06	-9.2118370449	-12.1717531757	1.24551253263	0.135559485344
72716.0	3960980.0	32310.0	9230.0	3960980.0	4000000.0	632.0	1.0	1.38	1.78	1.77	0.0699999999997	9.82	0.56	1.19	0.0799999999999	15.13	0.65	3.56	1.49	0.7	AAA140.CD3.location-2.X4.Y8.tile.tissue.png	181	1	2000	181	60504270f7842c88bf89a6294e00e85f	0	0	0	0	0	0	0	0	0	0	0	0	0	/home/dhl_ec/bnelissen/Slides/CD3_manuscript/CD3_slides/AAA140.CD3.location-2/AAA140.CD3.location-2.run1	255	0.7	0.06	0.7	0.06	-9.75517304285	-12.6754410545	3.12142723138	0.576603265625
12057.0	3998438.0	5567.0	8116.0	3998438.0	4000000.0	121.0	1.0	1.45	2.11	1.82	0.0700000000006	7.81	0.38	0.73	0.0599999999995	9.77	0.38	2.2	1.53	1.17	AAA140.CD3.location-2.X4.Y9.tile.tissue.png	182	1	2000	182	1da847de49cf502bee9ed50621377ec5	0	0	0	0	0	0	0	0	0	0	0	0	0	/home/dhl_ec/bnelissen/Slides/CD3_manuscript/CD3_slides/AAA140.CD3.location-2/AAA140.CD3.location-2.run1	255	0.7	0.06	0.7	0.06	-9.30625160438	-11.9434834944	1.40956591127	0.237404463135
1740.0	3990584.0	910.0	8998.0	3990584.0	4000000.0	24.0	1.0	1.96	1.83	1.87	0.0700000000006	10.81	0.63	1.34	0.0799999999999	13.51	0.55	3.56	2.37	0.56	AAA140.CD3.location-2.X5.Y10.tile.tissue.png	183	1	2000	183	c10f252e1c8fdb90c380d8307a4dbd60	0	0	0	0	0	0	0	0	0	0	0	0	0	/home/dhl_ec/bnelissen/Slides/CD3_manuscript/CD3_slides/AAA140.CD3.location-2/AAA140.CD3.location-2.run1	255	0.7	0.06	0.7	0.06	-9.17995097734	-10.0525936499	1.75557470839	0.138766742187
51.0	3315133.0	31.0	25583.0	3315133.0	4000000.0	1.0	22.0	1.21	2.46	1.12	0.0500000000002	6.6	0.65	1.33	0.13	13.22	0.33	2.19	2.47	0.650000000001	AAA140.CD3.location-2.X5.Y11.tile.tissue.png	184	1	2000	184	db9ff72c28e87619cef6b6f0cc3aa927	0	0	0	0	0	0	0	0	0	0	0	0	0	/home/dhl_ec/bnelissen/Slides/CD3_manuscript/CD3_slides/AAA140.CD3.location-2/AAA140.CD3.location-2.run1	255	0.7	0.06	0.7	0.06	-8.26294384792	-11.5566639649	0.888385968866	0.0908676074219
0.0	199385.0	0.0	14713.0	199385.0	4000000.0	0.0	17.0	3.01	2.31	1.19	0.0600000000004	6.91	0.42	0.849999999999	0.21	5.72	0.14	2.1	1.51	0.37	AAA140.CD3.location-2.X5.Y12.tile.tissue.png	185	1	2000	185	bb7073c8dc2d398c3882b06e9fde0cb2	0	0	0	0	0	0	0	0	0	0	0	0	0	/home/dhl_ec/bnelissen/Slides/CD3_manuscript/CD3_slides/AAA140.CD3.location-2/AAA140.CD3.location-2.run1	255	0.7	0.06	0.7	0.06	0.0	-11.8898041239	1.54989608672	2.9688892085
18956.0	1221482.0	8207.0	6208.0	1221482.0	4000000.0	165.0	2.0	1.98	2.13	1.11	0.0599999999995	6.82	0.37	0.809999999999	0.17	7.89	0.27	2.13	1.52	1.54	AAA140.CD3.location-2.X5.Y2.tile.tissue.png	186	1	2000	186	5e5db6174019114891ca3208aede1a4f	0	0	0	0	0	0	0	0	0	0	0	0	0	/home/dhl_ec/bnelissen/Slides/CD3_manuscript/CD3_slides/AAA140.CD3.location-2/AAA140.CD3.location-2.run1	255	0.7	0.06	0.7	0.06	-9.4121491922	-12.3388982669	3.2949769513	0.571860804688
5317.0	3326446.0	2177.0	30646.0	3326446.0	4000000.0	51.0	5.0	3.23	3.24	1.18	0.0600000000004	6.86	0.39	0.76	0.1	9.42	0.349999999999	2.22	2.29	0.670000000001	AAA140.CD3.location-2.X5.Y3.tile.tissue.png	187	1	2000	187	f7c72b54414df8be022b2a4203a3c7f5	0	0	0	0	0	0	0	0	0	0	0	0	0	/home/dhl_ec/bnelissen/Slides/CD3_manuscript/CD3_slides/AAA140.CD3.location-2/AAA140.CD3.location-2.run1	255	0.7	0.06	0.7	0.06	-9.89550961042	-11.6375985792	3.79622906009	0.623063125
23941.0	3751505.0	10819.0	18831.0	3751505.0	4000000.0	260.0	3.0	3.15	2.78	1.8	0.0799999999999	10.15	0.599999999999	1.2	0.0900000000001	14.22	0.56	3.75	2.51	0.73	AAA140.CD3.location-2.X5.Y4.tile.tissue.png	188	1	2000	188	51579209b47f4efb35c38995171d323c	0	0	0	0	0	0	0	0	0	0	0	0	0	/home/dhl_ec/bnelissen/Slides/CD3_manuscript/CD3_slides/AAA140.CD3.location-2/AAA140.CD3.location-2.run1	255	0.7	0.06	0.7	0.06	-9.89569892402	-11.9458144225	2.95018913036	0.3777269375
8456.0	3997450.0	4393.0	8102.0	3997450.0	4000000.0	106.0	1.0	3.0	2.06	1.2	0.0500000000002	6.65	0.559999999999	1.24	0.0699999999997	14.02	0.56	3.31	2.48	0.69	AAA140.CD3.location-2.X5.Y5.tile.tissue.png	189	1	2000	189	ba0c1e99a64ef40997b711f70333ca4e	0	0	0	0	0	0	0	0	0	0	0	0	0	/home/dhl_ec/bnelissen/Slides/CD3_manuscript/CD3_slides/AAA140.CD3.location-2/AAA140.CD3.location-2.run1	255	0.7	0.06	0.7	0.06	-9.26733394195	-11.6312067823	1.91591289799	0.1656744729
4582.0	3999098.0	2391.0	8091.0	3999098.0	4000000.0	58.0	1.0	3.74	1.99	1.23	0.0500000000002	6.87	0.38	0.76	0.0599999999995	9.74	0.38	2.2	1.54	0.450000000001	AAA140.CD3.location-2.X5.Y6.tile.tissue.png	190	1	2000	190	7d2044c09612a001d5c58816fa3e345c	0	0	0	0	0	0	0	0	0	0	0	0	0	/home/dhl_ec/bnelissen/Slides/CD3_manuscript/CD3_slides/AAA140.CD3.location-2/AAA140.CD3.location-2.run1	255	0.7	0.06	0.7	0.06	-9.32278810576	-11.46516665	1.68317844694	0.136693092072
23628.0	3999448.0	10791.0	8081.0	3999448.0	4000000.0	205.0	1.0	2.7	2.54	1.2	0.0500000000002	6.67	0.589999999999	1.2	0.0799999999999	13.86	0.57	3.35	2.32	0.66	AAA140.CD3.location-2.X5.Y7.tile.tissue.png	191	1	2000	191	a24471e9e2b3da0a2fc388ba4a93f434	0	0	0	0	0	0	0	0	0	0	0	0	0	/home/dhl_ec/bnelissen/Slides/CD3_manuscript/CD3_slides/AAA140.CD3.location-2/AAA140.CD3.location-2.run1	255	0.7	0.06	0.7	0.06	-9.35868801663	-12.9076061895	1.50043932924	0.267210867676
39106.0	3986412.0	18852.0	8548.0	3986412.0	4000000.0	386.0	1.0	3.88	1.96	1.11	0.0500000000002	7.01	0.38	0.75	0.0599999999995	10.36	0.38	2.2	1.5	0.64	AAA140.CD3.location-2.X5.Y8.tile.tissue.png	192	1	2000	192	2aebe38e9d647bd44058bbbb74b31925	0	0	0	0	0	0	0	0	0	0	0	0	0	/home/dhl_ec/bnelissen/Slides/CD3_manuscript/CD3_slides/AAA140.CD3.location-2/AAA140.CD3.location-2.run1	255	0.7	0.06	0.7	0.06	-9.38426456198	-12.9133629791	2.01749175447	0.398579681641
2745.0	3997881.0	1419.0	8372.0	3997881.0	4000000.0	35.0	1.0	3.03	2.64	1.13	0.0500000000002	6.5	0.6	1.23	0.0600000000004	9.61	0.37	2.21	1.52	0.429999999999	AAA140.CD3.location-2.X5.Y9.tile.tissue.png	193	1	2000	193	07bca2c72bc948d344d6b2f0a3bd0ee0	0	0	0	0	0	0	0	0	0	0	0	0	0	/home/dhl_ec/bnelissen/Slides/CD3_manuscript/CD3_slides/AAA140.CD3.location-2/AAA140.CD3.location-2.run1	255	0.7	0.06	0.7	0.06	-9.16023036624	-11.770462263	1.55039234666	0.171106754906
832.0	3925096.0	489.0	11042.0	3925096.0	4000000.0	12.0	1.0	3.45	1.53	1.18	0.0500000000002	7.71	0.37	0.709999999999	0.0599999999995	9.3	0.35	2.14	1.47	0.45	AAA140.CD3.location-2.X6.Y10.tile.tissue.png	194	1	2000	194	9f8219505fe8a295c42d2e4f3a5e2535	0	0	0	0	0	0	0	0	0	0	0	0	0	/home/dhl_ec/bnelissen/Slides/CD3_manuscript/CD3_slides/AAA140.CD3.location-2/AAA140.CD3.location-2.run1	255	0.7	0.06	0.7	0.06	-8.87718828552	-9.55639730311	1.15585025027	0.125173582031
128.0	1506578.0	71.0	53817.0	1506578.0	4000000.0	2.0	74.0	2.88	1.74	1.78	0.0699999999997	9.64	0.6	1.2	0.23	9.55	0.27	2.27	1.49	0.660000000001	AAA140.CD3.location-2.X6.Y11.tile.tissue.png	195	1	2000	195	dee69829e207bbcf1b23a24619fa1076	0	0	0	0	0	0	0	0	0	0	0	0	0	/home/dhl_ec/bnelissen/Slides/CD3_manuscript/CD3_slides/AAA140.CD3.location-2/AAA140.CD3.location-2.run1	255	0.7	0.06	0.7	0.06	-8.83388628468	-11.1940682548	1.5542297482	1.39470024609
0.0	5140.0	0.0	607.0	5140.0	4000000.0	0.0	1.0	2.98	1.51	1.79	0.0799999999999	9.49	0.559999999999	1.43	0.320000000001	8.0	0.21	3.13	2.31	0.559999999999	AAA140.CD3.location-2.X6.Y12.tile.tissue.png	196	1	2000	196	efd12cb9cfdb9d8385e17c43259ef116	0	0	0	0	0	0	0	0	0	0	0	0	0	/home/dhl_ec/bnelissen/Slides/CD3_manuscript/CD3_slides/AAA140.CD3.location-2/AAA140.CD3.location-2.run1	255	0.7	0.06	0.7	0.06	0.0	-11.8595418974	2.81284654669	0.648884448105
3016.0	1106567.0	1462.0	7102.0	1106567.0	4000000.0	35.0	2.0	2.47	1.84	1.78	0.0799999999999	9.74	0.58	1.33	0.25	10.45	0.400000000001	3.2	2.33	0.62	AAA140.CD3.location-2.X6.Y2.tile.tissue.png	197	1	2000	197	19417433c01b4ef21215e7d2bab8b2e1	0	0	0	0	0	0	0	0	0	0	0	0	0	/home/dhl_ec/bnelissen/Slides/CD3_manuscript/CD3_slides/AAA140.CD3.location-2/AAA140.CD3.location-2.run1	255	0.7	0.06	0.7	0.06	-9.35225288847	-12.2492824654	3.62927862263	0.897478710938
16502.0	3218810.0	6767.0	43866.0	3218810.0	4000000.0	141.0	33.0	1.39	1.77	1.84	0.0699999999997	10.72	0.59	1.15	0.0899999999992	9.14	0.52	3.44	2.33	0.670000000001	AAA140.CD3.location-2.X6.Y3.tile.tissue.png	198	1	2000	198	4c97185ba453ea50f1f930928a433602	0	0	0	0	0	0	0	0	0	0	0	0	0	/home/dhl_ec/bnelissen/Slides/CD3_manuscript/CD3_slides/AAA140.CD3.location-2/AAA140.CD3.location-2.run1	255	0.7	0.06	0.7	0.06	-9.67823419734	-10.9200017355	2.76565889234	0.29864184375
26610.0	3878315.0	11905.0	14040.0	3878315.0	4000000.0	270.0	2.0	1.37	2.51	1.8	0.0699999999997	9.78	0.58	1.21	0.0799999999999	13.71	0.450000000001	2.16	1.48	0.45	AAA140.CD3.location-2.X6.Y4.tile.tissue.png	199	1	2000	199	a8455d99c1b23924879d2cd43391dbc2	0	0	0	0	0	0	0	0	0	0	0	0	0	/home/dhl_ec/bnelissen/Slides/CD3_manuscript/CD3_slides/AAA140.CD3.location-2/AAA140.CD3.location-2.run1	255	0.7	0.06	0.7	0.06	-9.56235452371	-12.106031986	1.82249311739	0.260909138672
35154.0	3998452.0	14906.0	8242.0	3998452.0	4000000.0	287.0	1.0	1.76	2.4	1.17	0.0500000000002	7.09	0.36	0.719999999999	0.0599999999995	9.66	0.37	2.15	1.49	0.43	AAA140.CD3.location-2.X6.Y5.tile.tissue.png	200	1	2000	200	f7e2b255517717c93ef0c37df4c51133	0	0	0	0	0	0	0	0	0	0	0	0	0	/home/dhl_ec/bnelissen/Slides/CD3_manuscript/CD3_slides/AAA140.CD3.location-2/AAA140.CD3.location-2.run1	255	0.7	0.06	0.7	0.06	-9.64797054691	-12.1363556337	2.17830423203	0.303126895401
3197.0	3997664.0	1676.0	8228.0	3997664.0	4000000.0	40.0	1.0	2.6	1.9	1.15	0.0500000000002	6.53	0.370000000001	0.73	0.0599999999995	9.52	0.36	2.14	1.49	0.56	AAA140.CD3.location-2.X6.Y6.tile.tissue.png	201	1	2000	201	a6e4c053ea17385ac7c6ec0f7e2e835a	0	0	0	0	0	0	0	0	0	0	0	0	0	/home/dhl_ec/bnelissen/Slides/CD3_manuscript/CD3_slides/AAA140.CD3.location-2/AAA140.CD3.location-2.run1	255	0.7	0.06	0.7	0.06	-9.30006956904	-11.6984125567	1.72667428409	0.181968222534
2934.0	3996728.0	1600.0	8220.0	3996728.0	4000000.0	37.0	1.0	3.19	2.61	1.1	0.0500000000002	6.66	0.38	0.740000000001	0.0599999999995	9.85	0.38	2.2	1.53	1.32	AAA140.CD3.location-2.X6.Y7.tile.tissue.png	202	1	2000	202	50119e4bbecbf7e02421c426322d6c8e	0	0	0	0	0	0	0	0	0	0	0	0	0	/home/dhl_ec/bnelissen/Slides/CD3_manuscript/CD3_slides/AAA140.CD3.location-2/AAA140.CD3.location-2.run1	255	0.7	0.06	0.7	0.06	-9.20764255761	-12.5376159298	1.45852438912	0.149158301392
3317.0	3998834.0	1773.0	8156.0	3998834.0	4000000.0	44.0	1.0	2.62	2.29	1.14	0.0500000000002	6.67	0.37	0.75	0.0600000000004	9.85	0.37	2.2	1.53	0.450000000001	AAA140.CD3.location-2.X6.Y8.tile.tissue.png	203	1	2000	203	e575cad1cca2b371032a08a5cba02145	0	0	0	0	0	0	0	0	0	0	0	0	0	/home/dhl_ec/bnelissen/Slides/CD3_manuscript/CD3_slides/AAA140.CD3.location-2/AAA140.CD3.location-2.run1	255	0.7	0.06	0.7	0.06	-9.25403965168	-11.9475726973	1.75993542237	0.199209759308
6398.0	3973647.0	3111.0	10142.0	3973647.0	4000000.0	73.0	1.0	2.74	3.16	1.13	0.0500000000002	6.94	0.38	0.74	0.0600000000004	9.65	0.360000000001	2.2	1.52	0.559999999999	AAA140.CD3.location-2.X6.Y9.tile.tissue.png	204	1	2000	204	0af8f9d58a839a817ef646ea56224119	0	0	0	0	0	0	0	0	0	0	0	0	0	/home/dhl_ec/bnelissen/Slides/CD3_manuscript/CD3_slides/AAA140.CD3.location-2/AAA140.CD3.location-2.run1	255	0.7	0.06	0.7	0.06	-9.43546855458	-10.3112195187	2.08481200544	0.232887257812
417.0	2710953.0	166.0	20629.0	2710953.0	4000000.0	3.0	14.0	2.81	2.49	1.19	0.0500000000002	6.71	0.38	0.740000000001	0.110000000001	8.65	0.31	2.25	1.52	0.679999999999	AAA140.CD3.location-2.X7.Y10.tile.tissue.png	205	1	2000	205	6e7b7cca9e4debae62f98427dc1b2a8e	0	0	0	0	0	0	0	0	0	0	0	0	0	/home/dhl_ec/bnelissen/Slides/CD3_manuscript/CD3_slides/AAA140.CD3.location-2/AAA140.CD3.location-2.run1	255	0.7	0.06	0.7	0.06	-8.6940098026	-10.6620387425	1.33691522595	0.152186988281
1563.0	1061381.0	683.0	24860.0	1061381.0	4000000.0	15.0	28.0	2.71	1.87	1.15	0.0599999999995	7.03	0.39	0.8	0.190000000001	7.41	0.25	2.25	1.59	0.410000000001	AAA140.CD3.location-2.X7.Y11.tile.tissue.png	206	1	2000	206	26eae3d0ca3d27bd840f509bdfbc1a58	0	0	0	0	0	0	0	0	0	0	0	0	0	/home/dhl_ec/bnelissen/Slides/CD3_manuscript/CD3_slides/AAA140.CD3.location-2/AAA140.CD3.location-2.run1	255	0.7	0.06	0.7	0.06	-9.32440657588	-12.3531385177	2.0440849634	2.95328582422
74546.0	1714682.0	28388.0	6879.0	1714682.0	4000000.0	566.0	3.0	2.46	1.84	1.77	0.0799999999999	10.67	0.56	1.26	0.21	11.72	0.440000000001	3.28	2.31	0.6	AAA140.CD3.location-2.X7.Y2.tile.tissue.png	207	1	2000	207	f8524f9874ad09b981a5e23d693fa31e	0	0	0	0	0	0	0	0	0	0	0	0	0	/home/dhl_ec/bnelissen/Slides/CD3_manuscript/CD3_slides/AAA140.CD3.location-2/AAA140.CD3.location-2.run1	255	0.7	0.06	0.7	0.06	-8.86252558065	-12.1811978531	1.64333478258	0.436622765625
46151.0	3987694.0	17425.0	9221.0	3987694.0	4000000.0	334.0	1.0	3.3	1.9	1.78	0.0699999999997	10.99	0.57	1.2	0.0799999999999	10.62	0.57	3.28	2.31	0.65	AAA140.CD3.location-2.X7.Y3.tile.tissue.png	208	1	2000	208	e7458ea90c7b0e627fbe57054f8d5865	0	0	0	0	0	0	0	0	0	0	0	0	0	/home/dhl_ec/bnelissen/Slides/CD3_manuscript/CD3_slides/AAA140.CD3.location-2/AAA140.CD3.location-2.run1	255	0.7	0.06	0.7	0.06	-9.56291707574	-12.1402913945	1.75493685538	0.355732186523
9498.0	3998818.0	4911.0	8108.0	3998818.0	4000000.0	122.0	1.0	1.53	2.52	1.82	0.0600000000004	9.46	0.57	1.2	0.0699999999997	13.79	0.570000000001	3.31	2.33	0.669999999999	AAA140.CD3.location-2.X7.Y4.tile.tissue.png	209	1	2000	209	ba10f8df210f9602d302bbfd1b045e7a	0	0	0	0	0	0	0	0	0	0	0	0	0	/home/dhl_ec/bnelissen/Slides/CD3_manuscript/CD3_slides/AAA140.CD3.location-2/AAA140.CD3.location-2.run1	255	0.7	0.06	0.7	0.06	-9.27001333572	-12.1639703604	1.63063352243	0.166847776047
1688.0	3996838.0	889.0	8471.0	3996838.0	4000000.0	22.0	1.0	1.67	2.57	1.77	0.0699999999997	11.48	0.57	1.2	0.0799999999999	13.7	0.56	3.37	2.37	0.650000000001	AAA140.CD3.location-2.X7.Y5.tile.tissue.png	210	1	2000	210	4fef10a17e67b8dec2f33992a393e362	0	0	0	0	0	0	0	0	0	0	0	0	0	/home/dhl_ec/bnelissen/Slides/CD3_manuscript/CD3_slides/AAA140.CD3.location-2/AAA140.CD3.location-2.run1	255	0.7	0.06	0.7	0.06	-9.4010988854	-11.5024709521	1.87961904144	0.112408496338
26875.0	3997114.0	12435.0	8192.0	3997114.0	4000000.0	247.0	1.0	3.19	2.92	1.76	0.0699999999997	9.66	0.58	1.21	0.0699999999997	13.7	0.56	3.34	2.4	0.68	AAA140.CD3.location-2.X7.Y6.tile.tissue.png	211	1	2000	211	f017fe45a53805287eb88599ea4d4c0a	0	0	0	0	0	0	0	0	0	0	0	0	0	/home/dhl_ec/bnelissen/Slides/CD3_manuscript/CD3_slides/AAA140.CD3.location-2/AAA140.CD3.location-2.run1	255	0.7	0.06	0.7	0.06	-9.52976909429	-12.5800806621	1.84486905897	0.363872160889
42816.0	3999595.0	18828.0	8037.0	3999595.0	4000000.0	360.0	1.0	3.15	3.06	1.79	0.0600000000004	9.7	0.57	1.41	0.0899999999992	11.11	0.389999999999	2.2	1.53	0.62	AAA140.CD3.location-2.X7.Y7.tile.tissue.png	212	1	2000	212	4da0d2876c3adc31913c5b1bda6f815f	0	0	0	0	0	0	0	0	0	0	0	0	0	/home/dhl_ec/bnelissen/Slides/CD3_manuscript/CD3_slides/AAA140.CD3.location-2/AAA140.CD3.location-2.run1	255	0.7	0.06	0.7	0.06	-9.49825224386	-12.1701267113	1.71748271904	0.394301500053
1742.0	3992485.0	942.0	8569.0	3992485.0	4000000.0	22.0	1.0	3.37	3.85	1.76	0.0699999999997	12.84	0.62	1.34	0.0799999999999	14.6	0.559999999999	3.32	2.3	0.65	AAA140.CD3.location-2.X7.Y8.tile.tissue.png	213	1	2000	213	b4fbcf37933997f27a0ed58122688cd8	0	0	0	0	0	0	0	0	0	0	0	0	0	/home/dhl_ec/bnelissen/Slides/CD3_manuscript/CD3_slides/AAA140.CD3.location-2/AAA140.CD3.location-2.run1	255	0.7	0.06	0.7	0.06	-9.33162697376	-11.4461513761	1.66634319616	0.12777275
360.0	3949179.0	230.0	12486.0	3949179.0	4000000.0	6.0	1.0	1.57	3.13	1.78	0.0700000000006	9.28	0.56	1.19	0.0799999999999	13.35	0.599999999999	3.32	2.3	0.639999999999	AAA140.CD3.location-2.X7.Y9.tile.tissue.png	214	1	2000	214	4d10785ba39098210a001fadd7d0e70f	0	0	0	0	0	0	0	0	0	0	0	0	0	/home/dhl_ec/bnelissen/Slides/CD3_manuscript/CD3_slides/AAA140.CD3.location-2/AAA140.CD3.location-2.run1	255	0.7	0.06	0.7	0.06	-9.13797881265	-9.68259317402	1.86219894899	0.136249878906
0.0	4365.0	0.0	351.0	4365.0	4000000.0	0.0	1.0	1.06	1.59	1.76	0.0699999999997	9.27	0.55	1.37	0.32	7.93	0.21	3.05	2.28	0.61	AAA140.CD3.location-2.X8.Y1.tile.tissue.png	215	1	2000	215	21e9a1f3c0d1da6650113c15ed48a9fe	0	0	0	0	0	0	0	0	0	0	0	0	0	/home/dhl_ec/bnelissen/Slides/CD3_manuscript/CD3_slides/AAA140.CD3.location-2/AAA140.CD3.location-2.run1	255	0.7	0.06	0.7	0.06	0.0	-11.48073016	1.61174917669	1.17042114886
663.0	1804284.0	336.0	53474.0	1804284.0	4000000.0	8.0	55.0	1.67	2.49	1.78	0.0700000000006	10.91	0.6	1.19	0.21	11.22	0.43	3.54	2.31	0.690000000001	AAA140.CD3.location-2.X8.Y10.tile.tissue.png	216	1	2000	216	41c7093b0ceb6d565b3a6d4b7add1928	0	0	0	0	0	0	0	0	0	0	0	0	0	/home/dhl_ec/bnelissen/Slides/CD3_manuscript/CD3_slides/AAA140.CD3.location-2/AAA140.CD3.location-2.run1	255	0.7	0.06	0.7	0.06	-9.11704514415	-10.6307488357	1.78725002286	0.64145528125
604.0	324693.0	294.0	5778.0	324693.0	4000000.0	7.0	2.0	1.1	1.22	1.16	0.0599999999995	7.54	0.38	0.870000000001	0.22	6.94	0.23	2.13	1.55	0.38	AAA140.CD3.location-2.X8.Y11.tile.tissue.png	217	1	2000	217	1e1b0b56e0340ee47f4bd96d2acf530d	0	0	0	0	0	0	0	0	0	0	0	0	0	/home/dhl_ec/bnelissen/Slides/CD3_manuscript/CD3_slides/AAA140.CD3.location-2/AAA140.CD3.location-2.run1	255	0.7	0.06	0.7	0.06	-9.30917099251	-12.2409891049	2.62270839817	0.570738488281
7447.0	2901802.0	3385.0	9356.0	2901802.0	4000000.0	75.0	2.0	2.81	2.43	1.13	0.0799999999999	9.83	0.559999999999	1.22	0.150000000001	12.32	0.49	3.3	2.3	0.64	AAA140.CD3.location-2.X8.Y2.tile.tissue.png	218	1	2000	218	f4ff80ec574feaf40946ba6a79131d26	0	0	0	0	0	0	0	0	0	0	0	0	0	/home/dhl_ec/bnelissen/Slides/CD3_manuscript/CD3_slides/AAA140.CD3.location-2/AAA140.CD3.location-2.run1	255	0.7	0.06	0.7	0.06	-9.27443075362	-11.9416881355	1.7120032982	0.386874859375
6026.0	3999951.0	3159.0	8000.0	3999951.0	4000000.0	76.0	1.0	2.41	2.89	1.75	0.0700000000006	9.39	0.56	1.19	0.0700000000006	13.58	0.559999999999	3.31	2.31	0.67	AAA140.CD3.location-2.X8.Y3.tile.tissue.png	219	1	2000	219	606402121ae8b656150c9b2f0cb641ed	0	0	0	0	0	0	0	0	0	0	0	0	0	/home/dhl_ec/bnelissen/Slides/CD3_manuscript/CD3_slides/AAA140.CD3.location-2/AAA140.CD3.location-2.run1	255	0.7	0.06	0.7	0.06	-9.13404105065	-12.507673013	1.24805876208	0.133100027189
42905.0	3998721.0	19250.0	8195.0	3998721.0	4000000.0	399.0	1.0	3.23	2.07	1.78	0.0699999999997	9.6	0.559999999999	1.18	0.0799999999999	13.34	0.389999999999	2.16	1.49	0.64	AAA140.CD3.location-2.X8.Y4.tile.tissue.png	220	1	2000	220	582c370c15d116cf12ed0123a2a38f8f	0	0	0	0	0	0	0	0	0	0	0	0	0	/home/dhl_ec/bnelissen/Slides/CD3_manuscript/CD3_slides/AAA140.CD3.location-2/AAA140.CD3.location-2.run1	255	0.7	0.06	0.7	0.06	-9.64197922453	-12.3555423848	2.084815873	0.351513011185
845.0	3998405.0	456.0	8262.0	3998405.0	4000000.0	12.0	1.0	3.98	2.88	1.12	0.0500000000002	8.22	0.36	0.72	0.0599999999995	9.47	0.36	2.15	1.48	1.39	AAA140.CD3.location-2.X8.Y5.tile.tissue.png	221	1	2000	221	33f8d3f33151eae97175e8bab3a82052	0	0	0	0	0	0	0	0	0	0	0	0	0	/home/dhl_ec/bnelissen/Slides/CD3_manuscript/CD3_slides/AAA140.CD3.location-2/AAA140.CD3.location-2.run1	255	0.7	0.06	0.7	0.06	-9.1295087976	-11.4385013956	1.71244612475	0.115594417786
2519.0	3999542.0	1384.0	8070.0	3999542.0	4000000.0	36.0	1.0	2.4	2.83	1.11	0.0500000000002	6.51	0.36	0.72	0.0600000000004	9.77	0.38	2.21	1.53	0.45	AAA140.CD3.location-2.X8.Y6.tile.tissue.png	222	1	2000	222	e4a9005002e64b4150b4e33b0351423f	0	0	0	0	0	0	0	0	0	0	0	0	0	/home/dhl_ec/bnelissen/Slides/CD3_manuscript/CD3_slides/AAA140.CD3.location-2/AAA140.CD3.location-2.run1	255	0.7	0.06	0.7	0.06	-9.26846194187	-11.5397511871	1.69089215307	0.207004756104
5186.0	3998347.0	2536.0	8174.0	3998347.0	4000000.0	58.0	1.0	3.01	2.62	1.23	0.0500000000002	6.81	0.37	0.73	0.0600000000004	9.5	0.38	2.13	1.52	0.43	AAA140.CD3.location-2.X8.Y7.tile.tissue.png	223	1	2000	223	46130bb370687a4f8948f986bf0da83a	0	0	0	0	0	0	0	0	0	0	0	0	0	/home/dhl_ec/bnelissen/Slides/CD3_manuscript/CD3_slides/AAA140.CD3.location-2/AAA140.CD3.location-2.run1	255	0.7	0.06	0.7	0.06	-9.30408119245	-12.0927904102	1.42062951437	0.258647666626
6997.0	3998364.0	3411.0	8184.0	3998364.0	4000000.0	77.0	1.0	3.81	2.82	1.18	0.0499999999993	6.92	0.38	0.74	0.0600000000004	9.61	0.62	3.45	1.67	0.639999999999	AAA140.CD3.location-2.X8.Y8.tile.tissue.png	224	1	2000	224	af9536309962beed22c035878bb5e1a0	0	0	0	0	0	0	0	0	0	0	0	0	0	/home/dhl_ec/bnelissen/Slides/CD3_manuscript/CD3_slides/AAA140.CD3.location-2/AAA140.CD3.location-2.run1	255	0.7	0.06	0.7	0.06	-9.40355347406	-11.8950616954	1.61240626456	0.243816376373
4852.0	3946486.0	2035.0	10799.0	3946486.0	4000000.0	39.0	2.0	3.49	1.72	1.82	0.0699999999997	9.96	0.58	1.2	0.0899999999992	13.9	0.549999999999	3.62	2.42	0.65	AAA140.CD3.location-2.X8.Y9.tile.tissue.png	225	1	2000	225	4f4976858fd6cf476e8482df0c189fcf	0	0	0	0	0	0	0	0	0	0	0	0	0	/home/dhl_ec/bnelissen/Slides/CD3_manuscript/CD3_slides/AAA140.CD3.location-2/AAA140.CD3.location-2.run1	255	0.7	0.06	0.7	0.06	-9.22218676681	-9.96273076797	1.63545113906	0.177711807617
91488.0	1545780.0	35294.0	7827.0	1545780.0	4000000.0	654.0	1.0	2.55	3.3	1.75	0.0799999999999	11.43	0.559999999999	1.25	0.23	12.5	0.51	3.56	2.39	0.68	AAA140.CD3.location-2.X9.Y1.tile.tissue.png	226	1	2000	226	0d9db736fa3f5fb8fb62de27280f972c	0	0	0	0	0	0	0	0	0	0	0	0	0	/home/dhl_ec/bnelissen/Slides/CD3_manuscript/CD3_slides/AAA140.CD3.location-2/AAA140.CD3.location-2.run1	255	0.7	0.06	0.7	0.06	-9.23117923249	-12.4345682873	2.77999523259	0.736480921875
1001.0	913410.0	482.0	33248.0	913410.0	4000000.0	11.0	24.0	2.97	1.43	1.78	0.0699999999997	10.49	0.599999999999	1.33	0.259999999999	10.32	0.39	3.65	2.33	0.61	AAA140.CD3.location-2.X9.Y10.tile.tissue.png	227	1	2000	227	24ae0b425a4f67f8ef8e02abd78d4bef	0	0	0	0	0	0	0	0	0	0	0	0	0	/home/dhl_ec/bnelissen/Slides/CD3_manuscript/CD3_slides/AAA140.CD3.location-2/AAA140.CD3.location-2.run1	255	0.7	0.06	0.7	0.06	-9.62488135876	-12.3738985575	3.41033004995	3.79106274609
32481.0	3997840.0	13727.0	8265.0	3997840.0	4000000.0	291.0	1.0	3.46	1.8	1.76	0.0700000000006	9.61	0.56	1.2	0.0700000000006	10.63	0.38	2.37	1.53	0.44	AAA140.CD3.location-2.X9.Y2.tile.tissue.png	228	1	2000	228	1046fb6c24463373a927bda0c17ea51d	0	0	0	0	0	0	0	0	0	0	0	0	0	/home/dhl_ec/bnelissen/Slides/CD3_manuscript/CD3_slides/AAA140.CD3.location-2/AAA140.CD3.location-2.run1	255	0.7	0.06	0.7	0.06	-9.16087976473	-12.0759051189	1.46254619282	0.288979347656
13242.0	3999319.0	6649.0	8076.0	3999319.0	4000000.0	160.0	1.0	2.47	2.28	1.17	0.0500000000002	6.76	0.38	0.750000000001	0.0600000000004	9.8	0.37	2.18	1.53	0.629999999999	AAA140.CD3.location-2.X9.Y3.tile.tissue.png	229	1	2000	229	e53e9aeb5d0c4d724db9e4f994c6a7b6	0	0	0	0	0	0	0	0	0	0	0	0	0	/home/dhl_ec/bnelissen/Slides/CD3_manuscript/CD3_slides/AAA140.CD3.location-2/AAA140.CD3.location-2.run1	255	0.7	0.06	0.7	0.06	-9.40224322294	-12.2352079081	1.63705595577	0.192184193485
10217.0	3998595.0	4554.0	8258.0	3998595.0	4000000.0	96.0	1.0	2.89	1.91	1.76	0.0699999999997	9.45	0.56	1.18	0.0799999999999	13.54	0.559999999999	3.28	2.3	0.64	AAA140.CD3.location-2.X9.Y4.tile.tissue.png	230	1	2000	230	b0427eab9ff998a6c6c4b8af06897c60	0	0	0	0	0	0	0	0	0	0	0	0	0	/home/dhl_ec/bnelissen/Slides/CD3_manuscript/CD3_slides/AAA140.CD3.location-2/AAA140.CD3.location-2.run1	255	0.7	0.06	0.7	0.06	-9.33151957897	-11.7058879097	1.87566534422	0.194790015137
3874.0	3997859.0	1916.0	8225.0	3997859.0	4000000.0	43.0	1.0	1.31	1.91	1.78	0.0699999999997	7.58	0.37	0.759999999999	0.0599999999995	9.61	0.62	3.65	2.33	0.66	AAA140.CD3.location-2.X9.Y5.tile.tissue.png	231	1	2000	231	053970262932a62f36cd64ffe2be888b	0	0	0	0	0	0	0	0	0	0	0	0	0	/home/dhl_ec/bnelissen/Slides/CD3_manuscript/CD3_slides/AAA140.CD3.location-2/AAA140.CD3.location-2.run1	255	0.7	0.06	0.7	0.06	-9.29304038301	-11.2772383634	1.71879777473	0.206331253479
10109.0	3994244.0	5001.0	8351.0	3994244.0	4000000.0	111.0	1.0	1.35	2.04	1.8	0.0700000000006	9.45	0.559999999999	1.18	0.0799999999999	13.8	0.570000000001	3.29	2.31	0.65	AAA140.CD3.location-2.X9.Y6.tile.tissue.png	232	1	2000	232	7eb13f56f0a763d609e186f38b5b815a	0	0	0	0	0	0	0	0	0	0	0	0	0	/home/dhl_ec/bnelissen/Slides/CD3_manuscript/CD3_slides/AAA140.CD3.location-2/AAA140.CD3.location-2.run1	255	0.7	0.06	0.7	0.06	-9.34221303361	-12.1400116848	1.78485965314	0.25143223584
1869.0	3993058.0	989.0	8751.0	3993058.0	4000000.0	24.0	1.0	1.35	2.6	1.78	0.0699999999997	12.82	0.56	1.19	0.0699999999997	13.48	0.570000000001	3.33	2.33	0.629999999999	AAA140.CD3.location-2.X9.Y7.tile.tissue.png	233	1	2000	233	b324b47f611a77d05a038a0e58697e83	0	0	0	0	0	0	0	0	0	0	0	0	0	/home/dhl_ec/bnelissen/Slides/CD3_manuscript/CD3_slides/AAA140.CD3.location-2/AAA140.CD3.location-2.run1	255	0.7	0.06	0.7	0.06	-9.13218742446	-11.6015847191	1.44977229047	0.164750678833
9892.0	3972998.0	4918.0	10411.0	3972998.0	4000000.0	109.0	1.0	2.19	2.58	1.17	0.0500000000002	6.9	0.559999999999	1.19	0.0799999999999	13.49	0.549999999999	3.3	2.29	0.65	AAA140.CD3.location-2.X9.Y8.tile.tissue.png	234	1	2000	234	fade70c5fc455b5675d68f97f7f58061	0	0	0	0	0	0	0	0	0	0	0	0	0	/home/dhl_ec/bnelissen/Slides/CD3_manuscript/CD3_slides/AAA140.CD3.location-2/AAA140.CD3.location-2.run1	255	0.7	0.06	0.7	0.06	-9.15671287653	-10.451874359	1.44983314388	0.314984457031
273.0	2900735.0	136.0	34452.0	2900735.0	4000000.0	4.0	45.0	1.44	1.79	1.77	0.0699999999997	8.43	0.400000000001	0.740000000001	0.14	12.21	0.490000000001	3.37	2.31	0.66	AAA140.CD3.location-2.X9.Y9.tile.tissue.png	235	1	2000	235	62fb46bbdb128b9fd6c86c39e36c225c	0	0	0	0	0	0	0	0	0	0	0	0	0	/home/dhl_ec/bnelissen/Slides/CD3_manuscript/CD3_slides/AAA140.CD3.location-2/AAA140.CD3.location-2.run1	255	0.7	0.06	0.7	0.06	-8.91680234851	-10.5171813658	1.16685520026	0.179458597656
[truncated: 2 more columns]
