# Supplementary material for: SlideToolkit: An Assistive Toolset for the Histological Quantification of Whole Slide Images
Source: PLoS One. 2014 Nov 5;9(11):e110289. doi: 10.1371/journal.pone.0110289 (PMC4220929; doi:10.1371/journal.pone.0110289)
Supplement: RawData S1 — ICC and BlandAltman plot - measurements and r-script.zip. Measurements of Run1 and Run2, including the code for the calculation of the intraclass correlation coefficient (ICC) and the code for the Bland and Altman plot. (ZIP) [file pone.0110289.s003.zip › cellprofiler.measurements/run1.0585ca2de2bc0e8439e1f9aa3e948998.DefaultOUT_Image.csv]

AreaOccupied_AreaOccupied_DAB_Nuclei	AreaOccupied_AreaOccupied_Tissue	AreaOccupied_Perimeter_DAB_Nuclei	AreaOccupied_Perimeter_Tissue	AreaOccupied_TotalArea_DAB_Nuclei	AreaOccupied_TotalArea_Tissue	Count_DAB_Nuclei	Count_Tissue	ExecutionTime_01LoadImages	ExecutionTime_02ColorToGray	ExecutionTime_03Smooth	ExecutionTime_04ImageMath	ExecutionTime_05IdentifyPrimaryObjects	ExecutionTime_06MeasureImageAreaOccupied	ExecutionTime_07UnmixColors	ExecutionTime_08MaskImage	ExecutionTime_09IdentifyPrimaryObjects	ExecutionTime_10MeasureImageAreaOccupied	ExecutionTime_11OverlayOutlines	ExecutionTime_12OverlayOutlines	ExecutionTime_13SaveImages	FileName_Original	Group_Index	Group_Number	Height_Original	ImageNumber	MD5Digest_Original	ModuleError_01LoadImages	ModuleError_02ColorToGray	ModuleError_03Smooth	ModuleError_04ImageMath	ModuleError_05IdentifyPrimaryObjects	ModuleError_06MeasureImageAreaOccupied	ModuleError_07UnmixColors	ModuleError_08MaskImage	ModuleError_09IdentifyPrimaryObjects	ModuleError_10MeasureImageAreaOccupied	ModuleError_11OverlayOutlines	ModuleError_12OverlayOutlines	ModuleError_13SaveImages	PathName_Original	Scaling_Original	Threshold_FinalThreshold_DAB_Nuclei	Threshold_FinalThreshold_Tissue	Threshold_OrigThreshold_DAB_Nuclei	Threshold_OrigThreshold_Tissue	Threshold_SumOfEntropies_DAB_Nuclei	Threshold_SumOfEntropies_Tissue	Threshold_WeightedVariance_DAB_Nuclei	Threshold_WeightedVariance_Tissue
0.0	88845.0	0.0	4857.0	88845.0	4000000.0	0.0	5.0	3.83	2.55	1.84	0.09	9.53	0.56	1.46	0.26	7.58	0.22	3.15	2.36	1.65	AAA757.CD3.location-b.X0.Y3.tile.tissue.png	1	1	2000	1	058ba05fd484fe617183d74177a5df2f	0	0	0	0	0	0	0	0	0	0	0	0	0	/home/dhl_ec/bnelissen/Slides/CD3_manuscript/CD3_slides/AAA757.CD3.location-b/AAA757.CD3.location-b.run1	255	0.7	0.06	0.7	0.06	0.0	-11.920041996	1.85337789831	1.57483376611
272.0	51412.0	136.0	3237.0	51412.0	4000000.0	3.0	5.0	3.12	2.58	1.67	0.08	9.6	0.56	1.49	0.32	9.06	0.27	2.58	2.37	1.04	AAA757.CD3.location-b.X0.Y4.tile.tissue.png	2	1	2000	2	35890a0c884fbd0e08fb90a1712e5040	0	0	0	0	0	0	0	0	0	0	0	0	0	/home/dhl_ec/bnelissen/Slides/CD3_manuscript/CD3_slides/AAA757.CD3.location-b/AAA757.CD3.location-b.run1	255	0.7	0.06	0.7	0.06	-9.06379863942	-11.5919325414	2.93642915511	0.732806953125
376.0	774055.0	194.0	16729.0	774055.0	4000000.0	4.0	12.0	3.21	2.58	1.77	0.09	9.54	0.57	1.25	0.27	10.14	0.39	3.42	1.59	0.68	AAA757.CD3.location-b.X1.Y3.tile.tissue.png	3	1	2000	3	8467529a3d034440ad74707501b6b205	0	0	0	0	0	0	0	0	0	0	0	0	0	/home/dhl_ec/bnelissen/Slides/CD3_manuscript/CD3_slides/AAA757.CD3.location-b/AAA757.CD3.location-b.run1	255	0.7	0.06	0.7	0.06	-8.9361825829	-12.2739510299	2.0789206992	1.20480765625
3673.0	1660565.0	1357.0	18024.0	1660565.0	4000000.0	28.0	5.0	3.24	2.48	1.67	0.07	9.39	0.37	0.89	0.22	11.47	0.28	3.39	2.34	0.51	AAA757.CD3.location-b.X1.Y4.tile.tissue.png	4	1	2000	4	4e60f4532b3f8139a3bebbe64e48f3ad	0	0	0	0	0	0	0	0	0	0	0	0	0	/home/dhl_ec/bnelissen/Slides/CD3_manuscript/CD3_slides/AAA757.CD3.location-b/AAA757.CD3.location-b.run1	255	0.7	0.06	0.7	0.06	-8.99106084412	-12.4295092943	2.95192115987	0.894062234375
6551.0	351403.0	2568.0	6894.0	351403.0	4000000.0	49.0	3.0	2.14	2.44	1.79	0.08	10.79	0.6	1.26	0.3	9.8	0.35	3.33	2.48	0.66	AAA757.CD3.location-b.X1.Y5.tile.tissue.png	5	1	2000	5	7216c93283dd7a1d531889cdaf58a962	0	0	0	0	0	0	0	0	0	0	0	0	0	/home/dhl_ec/bnelissen/Slides/CD3_manuscript/CD3_slides/AAA757.CD3.location-b/AAA757.CD3.location-b.run1	255	0.7	0.06	0.7	0.06	-9.25187040087	-12.411520209	3.05203376803	1.15046148438
155.0	1070708.0	81.0	26011.0	1070708.0	4000000.0	2.0	20.0	3.46	1.82	1.77	0.08	9.48	0.5	1.02	0.25	10.52	0.37	3.42	2.29	0.59	AAA757.CD3.location-b.X10.Y0.tile.tissue.png	6	1	2000	6	198a1f40ef0ce5c98c00c285f2213f0c	0	0	0	0	0	0	0	0	0	0	0	0	0	/home/dhl_ec/bnelissen/Slides/CD3_manuscript/CD3_slides/AAA757.CD3.location-b/AAA757.CD3.location-b.run1	255	0.7	0.06	0.7	0.06	-9.37224363167	-11.1896295291	1.79862804871	3.87231000684
179.0	1011333.0	102.0	49103.0	1011333.0	4000000.0	3.0	75.0	2.9	2.21	1.34	0.07	9.5	0.62	1.21	0.26	10.54	0.37	3.44	2.29	0.78	AAA757.CD3.location-b.X10.Y1.tile.tissue.png	7	1	2000	7	51fb7c0867cf8087b3246af4e7f61315	0	0	0	0	0	0	0	0	0	0	0	0	0	/home/dhl_ec/bnelissen/Slides/CD3_manuscript/CD3_slides/AAA757.CD3.location-b/AAA757.CD3.location-b.run1	255	0.7	0.06	0.7	0.06	-9.30663166345	-10.3900187915	2.25576052003	0.0638731806641
1423.0	3925609.0	726.0	13771.0	3925609.0	4000000.0	19.0	2.0	2.77	2.92	1.75	0.07	10.33	0.56	1.21	0.08	13.48	0.56	3.33	2.3	0.73	AAA757.CD3.location-b.X10.Y2.tile.tissue.png	8	1	2000	8	328d35b1d739aa365e9bdc3707569f1c	0	0	0	0	0	0	0	0	0	0	0	0	0	/home/dhl_ec/bnelissen/Slides/CD3_manuscript/CD3_slides/AAA757.CD3.location-b/AAA757.CD3.location-b.run1	255	0.7	0.06	0.7	0.06	-9.57747611365	-10.8176764956	2.42005370441	0.124153673828
3272.0	2841725.0	1363.0	60796.0	2841725.0	4000000.0	32.0	37.0	1.45	3.03	1.74	0.06	10.08	0.6	1.2	0.15	12.29	0.49	3.48	2.3	0.71	AAA757.CD3.location-b.X10.Y3.tile.tissue.png	9	1	2000	9	139dedabfbdcb1f965bebe0a52dd740f	0	0	0	0	0	0	0	0	0	0	0	0	0	/home/dhl_ec/bnelissen/Slides/CD3_manuscript/CD3_slides/AAA757.CD3.location-b/AAA757.CD3.location-b.run1	255	0.7	0.06	0.7	0.06	-9.91068659013	-11.1351509732	3.70592557272	0.3760668125
8548.0	3307333.0	3639.0	44144.0	3307333.0	4000000.0	85.0	22.0	1.95	2.47	1.76	0.07	9.63	0.59	1.19	0.12	12.74	0.51	3.44	2.3	0.69	AAA757.CD3.location-b.X10.Y4.tile.tissue.png	10	1	2000	10	d6458e0cdb19793b5624d0df3d9c1179	0	0	0	0	0	0	0	0	0	0	0	0	0	/home/dhl_ec/bnelissen/Slides/CD3_manuscript/CD3_slides/AAA757.CD3.location-b/AAA757.CD3.location-b.run1	255	0.7	0.06	0.7	0.06	-10.0625827915	-11.6784779195	4.21528520637	0.270386757812
8166.0	3847624.0	3660.0	15337.0	3847624.0	4000000.0	96.0	1.0	1.32	1.7	1.78	0.07	9.31	0.57	1.19	0.09	13.44	0.55	3.34	2.3	0.69	AAA757.CD3.location-b.X10.Y5.tile.tissue.png	11	1	2000	11	26795407c251b27ac5892f6f61d92a6d	0	0	0	0	0	0	0	0	0	0	0	0	0	/home/dhl_ec/bnelissen/Slides/CD3_manuscript/CD3_slides/AAA757.CD3.location-b/AAA757.CD3.location-b.run1	255	0.7	0.06	0.7	0.06	-9.76441577141	-11.9074391971	4.16448124384	0.30561515625
144314.0	3757570.0	48948.0	14540.0	3757570.0	4000000.0	934.0	2.0	1.24	1.57	1.76	0.06	9.92	0.57	1.2	0.09	16.29	0.58	3.31	2.31	0.64	AAA757.CD3.location-b.X10.Y6.tile.tissue.png	12	1	2000	12	873a21527e08b6781085e61810d58d90	0	0	0	0	0	0	0	0	0	0	0	0	0	/home/dhl_ec/bnelissen/Slides/CD3_manuscript/CD3_slides/AAA757.CD3.location-b/AAA757.CD3.location-b.run1	255	0.7	0.06	0.7	0.06	-10.0648232336	-13.2163614683	3.70019709497	0.82967453125
62893.0	3933601.0	22923.0	12726.0	3933601.0	4000000.0	464.0	1.0	1.24	1.61	1.76	0.07	9.97	0.57	1.2	0.08	14.23	0.57	3.31	2.31	0.64	AAA757.CD3.location-b.X10.Y7.tile.tissue.png	13	1	2000	13	92ead607cc8743cee3c6642967f7ca00	0	0	0	0	0	0	0	0	0	0	0	0	0	/home/dhl_ec/bnelissen/Slides/CD3_manuscript/CD3_slides/AAA757.CD3.location-b/AAA757.CD3.location-b.run1	255	0.7	0.06	0.7	0.06	-9.71456459354	-12.7870504353	3.39072778228	0.498124242187
8564.0	1843924.0	3258.0	20240.0	1843924.0	4000000.0	65.0	3.0	1.25	1.5	1.78	0.08	10.33	0.58	1.21	0.22	11.6	0.42	3.35	2.29	0.61	AAA757.CD3.location-b.X10.Y8.tile.tissue.png	14	1	2000	14	8e5604410f57db8e7802ce0360504df3	0	0	0	0	0	0	0	0	0	0	0	0	0	/home/dhl_ec/bnelissen/Slides/CD3_manuscript/CD3_slides/AAA757.CD3.location-b/AAA757.CD3.location-b.run1	255	0.7	0.06	0.7	0.06	-9.5767951389	-12.0219566138	3.67035010649	0.70607434375
0.0	1496.0	0.0	190.0	1496.0	3102000.0	0.0	1.0	0.83	1.1	1.41	0.0699999999999	7.45	0.43	1.08	0.24	6.18	0.17	2.38	1.79	0.43	AAA757.CD3.location-b.X10.Y9.tile.tissue.png	15	1	2000	15	218d91fa4a08adc8c9aece413e34cd38	0	0	0	0	0	0	0	0	0	0	0	0	0	/home/dhl_ec/bnelissen/Slides/CD3_manuscript/CD3_slides/AAA757.CD3.location-b/AAA757.CD3.location-b.run1	255	0.7	0.06	0.7	0.06	0.0	-12.0202358667	5.97728904683	1.12730725836
101.0	1120535.0	56.0	30792.0	1120535.0	4000000.0	1.0	38.0	1.22	1.41	1.18	0.0600000000001	7.0	0.4	0.78	0.18	7.66	0.38	3.54	2.43	0.63	AAA757.CD3.location-b.X11.Y0.tile.tissue.png	16	1	2000	16	2e29382a3c292e9bade203b3e20d222d	0	0	0	0	0	0	0	0	0	0	0	0	0	/home/dhl_ec/bnelissen/Slides/CD3_manuscript/CD3_slides/AAA757.CD3.location-b/AAA757.CD3.location-b.run1	255	0.7	0.06	0.7	0.06	-9.2156881595	-11.078103218	2.06703635098	2.86794190234
387.0	984325.0	201.0	44757.0	984325.0	4000000.0	5.0	71.0	1.23	1.63	1.78	0.05	7.2	0.41	0.75	0.18	7.63	0.37	3.52	2.31	0.65	AAA757.CD3.location-b.X11.Y1.tile.tissue.png	17	1	2000	17	d090a27bfe914fde51d466a832ab2973	0	0	0	0	0	0	0	0	0	0	0	0	0	/home/dhl_ec/bnelissen/Slides/CD3_manuscript/CD3_slides/AAA757.CD3.location-b/AAA757.CD3.location-b.run1	255	0.7	0.06	0.7	0.06	-9.43632645525	-10.3191486461	1.7908605031	0.0523738271484
2809.0	3933533.0	1183.0	13500.0	3933533.0	4000000.0	28.0	1.0	1.27	1.63	1.76	0.0699999999999	10.17	0.56	1.25	0.1	13.66	0.55	3.35	2.38	0.82	AAA757.CD3.location-b.X11.Y2.tile.tissue.png	18	1	2000	18	ebe414833467ba79f57f7f7eb19d1b83	0	0	0	0	0	0	0	0	0	0	0	0	0	/home/dhl_ec/bnelissen/Slides/CD3_manuscript/CD3_slides/AAA757.CD3.location-b/AAA757.CD3.location-b.run1	255	0.7	0.06	0.7	0.06	-9.94751534468	-10.9256600421	3.12930455469	0.262253554688
5789.0	3627291.0	2320.0	31947.0	3627291.0	4000000.0	55.0	10.0	1.59	2.22	1.82	0.0699999999999	9.92	0.57	1.24	0.12	13.41	0.53	3.39	2.3	0.75	AAA757.CD3.location-b.X11.Y3.tile.tissue.png	19	1	2000	19	dd78d3c387379447a52bc467ad41bbe4	0	0	0	0	0	0	0	0	0	0	0	0	0	/home/dhl_ec/bnelissen/Slides/CD3_manuscript/CD3_slides/AAA757.CD3.location-b/AAA757.CD3.location-b.run1	255	0.7	0.06	0.7	0.06	-10.1210366186	-11.0899673241	4.02072812205	0.267076679687
16474.0	3321482.0	6735.0	44138.0	3321482.0	4000000.0	152.0	31.0	2.53	2.41	1.77	0.0699999999999	11.3	0.59	1.21	0.12	13.13	0.52	3.53	2.3	0.98	AAA757.CD3.location-b.X11.Y4.tile.tissue.png	20	1	2000	20	0375439b25b626755ebd58aeb6736d0a	0	0	0	0	0	0	0	0	0	0	0	0	0	/home/dhl_ec/bnelissen/Slides/CD3_manuscript/CD3_slides/AAA757.CD3.location-b/AAA757.CD3.location-b.run1	255	0.7	0.06	0.7	0.06	-10.0674626284	-11.7446026571	4.75363890328	0.433312984375
26719.0	3391604.0	10822.0	30139.0	3391604.0	4000000.0	252.0	13.0	2.58	2.61	1.74	0.0700000000001	10.52	0.63	1.21	0.12	13.13	0.52	3.42	2.31	0.62	AAA757.CD3.location-b.X11.Y5.tile.tissue.png	21	1	2000	21	ce7275ae443628753c9b0c77a7204a0d	0	0	0	0	0	0	0	0	0	0	0	0	0	/home/dhl_ec/bnelissen/Slides/CD3_manuscript/CD3_slides/AAA757.CD3.location-b/AAA757.CD3.location-b.run1	255	0.7	0.06	0.7	0.06	-9.98317713827	-11.9859999574	4.77179152177	0.475523546875
7469.0	3655071.0	3210.0	24456.0	3655071.0	4000000.0	81.0	5.0	1.87	1.65	1.75	0.0600000000001	12.45	0.57	1.2	0.1	13.2	0.53	3.38	2.3	0.63	AAA757.CD3.location-b.X11.Y6.tile.tissue.png	22	1	2000	22	0277bd548218e83e07b735c0f0656bec	0	0	0	0	0	0	0	0	0	0	0	0	0	/home/dhl_ec/bnelissen/Slides/CD3_manuscript/CD3_slides/AAA757.CD3.location-b/AAA757.CD3.location-b.run1	255	0.7	0.06	0.7	0.06	-9.76271168703	-11.5620216492	4.39396646679	0.32068621875
4180.0	3851563.0	1927.0	16530.0	3851563.0	4000000.0	51.0	2.0	1.25	1.77	1.76	0.0700000000001	11.5	0.56	1.19	0.09	13.46	0.56	3.34	2.3	0.64	AAA757.CD3.location-b.X11.Y7.tile.tissue.png	23	1	2000	23	2e3293fa7c46bd2af5a2cb135140277d	0	0	0	0	0	0	0	0	0	0	0	0	0	/home/dhl_ec/bnelissen/Slides/CD3_manuscript/CD3_slides/AAA757.CD3.location-b/AAA757.CD3.location-b.run1	255	0.7	0.06	0.7	0.06	-9.91834158795	-11.5928270835	4.00235199838	0.35657440625
5318.0	2317038.0	2386.0	27520.0	2317038.0	4000000.0	57.0	10.0	1.2	1.81	1.82	0.0799999999999	9.83	0.57	1.2	0.18	11.86	0.45	3.36	2.29	0.62	AAA757.CD3.location-b.X11.Y8.tile.tissue.png	24	1	2000	24	5cdd20c4c807ef86cf6edbfe9c9900f0	0	0	0	0	0	0	0	0	0	0	0	0	0	/home/dhl_ec/bnelissen/Slides/CD3_manuscript/CD3_slides/AAA757.CD3.location-b/AAA757.CD3.location-b.run1	255	0.7	0.06	0.7	0.06	-9.69315177391	-12.1192314949	4.99457316942	0.6313665
0.0	0.0	0.0	0.0	0.0	3102000.0	0.0	0.0	0.85	1.28	1.4	0.05	6.94	0.36	1.06	0.25	5.07	0.16	2.33	1.78	0.44	AAA757.CD3.location-b.X11.Y9.tile.tissue.png	25	1	2000	25	bb40945a90e0b2fe4f7ba18ce98e10e2	0	0	0	0	0	0	0	0	0	0	0	0	0	/home/dhl_ec/bnelissen/Slides/CD3_manuscript/CD3_slides/AAA757.CD3.location-b/AAA757.CD3.location-b.run1	255	1.0	0.06	1.0	0.06	0.0	-11.4600889852	0.0	3.28289314546
0.0	1320410.0	0.0	29576.0	1320410.0	4000000.0	0.0	42.0	2.04	4.17	1.77	0.08	9.29	0.58	1.21	0.23	10.02	0.29	3.34	2.3	0.66	AAA757.CD3.location-b.X12.Y0.tile.tissue.png	26	1	2000	26	9c7e523c8d2bde807ee9e02a814385fa	0	0	0	0	0	0	0	0	0	0	0	0	0	/home/dhl_ec/bnelissen/Slides/CD3_manuscript/CD3_slides/AAA757.CD3.location-b/AAA757.CD3.location-b.run1	255	0.7	0.06	0.7	0.06	-9.21870089778	-11.0411745339	1.86928025172	2.27955147559
1489.0	1482801.0	619.0	61602.0	1482801.0	4000000.0	12.0	56.0	2.39	3.53	1.75	0.0699999999999	10.62	0.6	1.2	0.23	10.74	0.4	3.46	2.29	0.66	AAA757.CD3.location-b.X12.Y1.tile.tissue.png	27	1	2000	27	4c3ea3f7435bceead687524aeee1fa80	0	0	0	0	0	0	0	0	0	0	0	0	0	/home/dhl_ec/bnelissen/Slides/CD3_manuscript/CD3_slides/AAA757.CD3.location-b/AAA757.CD3.location-b.run1	255	0.7	0.06	0.7	0.06	-9.74699162902	-10.189746827	2.48591561068	0.157135730469
4531.0	3769592.0	2027.0	20633.0	3769592.0	4000000.0	49.0	2.0	2.62	1.77	1.76	0.0599999999999	10.34	0.57	1.19	0.09	13.18	0.54	3.36	2.3	0.64	AAA757.CD3.location-b.X12.Y2.tile.tissue.png	28	1	2000	28	6d83dd2adf56d19c0d8a62e90677dc27	0	0	0	0	0	0	0	0	0	0	0	0	0	/home/dhl_ec/bnelissen/Slides/CD3_manuscript/CD3_slides/AAA757.CD3.location-b/AAA757.CD3.location-b.run1	255	0.7	0.06	0.7	0.06	-9.61386215857	-11.2655432639	2.85957404331	0.244547515625
9424.0	3270095.0	3836.0	44593.0	3270095.0	4000000.0	87.0	18.0	3.32	1.8	1.76	0.0700000000001	9.77	0.59	1.2	0.12	12.63	0.51	3.44	2.3	0.64	AAA757.CD3.location-b.X12.Y3.tile.tissue.png	29	1	2000	29	1d67c17c6fe20461f50800cbd23f2ffc	0	0	0	0	0	0	0	0	0	0	0	0	0	/home/dhl_ec/bnelissen/Slides/CD3_manuscript/CD3_slides/AAA757.CD3.location-b/AAA757.CD3.location-b.run1	255	0.7	0.06	0.7	0.06	-9.97546261483	-11.4316204693	4.57433939121	0.399051265625
2762.0	2060477.0	1194.0	87377.0	2060477.0	4000000.0	29.0	84.0	3.18	2.24	1.76	0.0700000000002	10.24	0.62	1.2	0.19	11.36	0.44	3.53	2.31	1.54	AAA757.CD3.location-b.X12.Y4.tile.tissue.png	30	1	2000	30	5ef841842c2f53b94cdf4ee4987703c6	0	0	0	0	0	0	0	0	0	0	0	0	0	/home/dhl_ec/bnelissen/Slides/CD3_manuscript/CD3_slides/AAA757.CD3.location-b/AAA757.CD3.location-b.run1	255	0.7	0.06	0.7	0.06	-9.83708282898	-11.5056684458	3.96342940593	0.540642460938
37922.0	3575891.0	16376.0	35865.0	3575891.0	4000000.0	400.0	11.0	2.66	3.03	1.75	0.0700000000002	10.29	0.58	1.2	0.11	13.36	0.54	3.39	2.31	0.81	AAA757.CD3.location-b.X12.Y5.tile.tissue.png	31	1	2000	31	f85811bfceea5797341d71341a85b8e3	0	0	0	0	0	0	0	0	0	0	0	0	0	/home/dhl_ec/bnelissen/Slides/CD3_manuscript/CD3_slides/AAA757.CD3.location-b/AAA757.CD3.location-b.run1	255	0.7	0.06	0.7	0.06	-10.168565194	-11.8887622288	4.86951928862	0.457612421875
9006.0	3056014.0	4093.0	70555.0	3056014.0	4000000.0	107.0	38.0	2.61	3.32	1.78	0.0700000000002	14.92	0.6	1.2	0.14	12.94	0.5	3.62	2.29	2.3	AAA757.CD3.location-b.X12.Y6.tile.tissue.png	32	1	2000	32	eb08cc78b02a785253894c6c42b85f0d	0	0	0	0	0	0	0	0	0	0	0	0	0	/home/dhl_ec/bnelissen/Slides/CD3_manuscript/CD3_slides/AAA757.CD3.location-b/AAA757.CD3.location-b.run1	255	0.7	0.06	0.7	0.06	-9.86470801384	-12.0853709698	4.34920431677	0.339665546875
17808.0	3837532.0	7457.0	14604.0	3837532.0	4000000.0	177.0	3.0	2.31	2.26	1.76	0.0599999999999	10.2	0.56	1.26	0.0800000000002	13.67	0.56	3.37	2.3	0.63	AAA757.CD3.location-b.X12.Y7.tile.tissue.png	33	1	2000	33	b5969057bb156be663f3695943d3e09c	0	0	0	0	0	0	0	0	0	0	0	0	0	/home/dhl_ec/bnelissen/Slides/CD3_manuscript/CD3_slides/AAA757.CD3.location-b/AAA757.CD3.location-b.run1	255	0.7	0.06	0.7	0.06	-9.91350135245	-12.3530994129	4.33993979067	0.394030109375
19260.0	2871704.0	8835.0	30840.0	2871704.0	4000000.0	197.0	14.0	2.14	1.97	1.75	0.0600000000002	10.01	0.58	1.22	0.16	12.49	0.49	3.34	2.29	0.63	AAA757.CD3.location-b.X12.Y8.tile.tissue.png	34	1	2000	34	080db1dca5d658ce6086ab59f5f05eed	0	0	0	0	0	0	0	0	0	0	0	0	0	/home/dhl_ec/bnelissen/Slides/CD3_manuscript/CD3_slides/AAA757.CD3.location-b/AAA757.CD3.location-b.run1	255	0.7	0.06	0.7	0.06	-9.29067156543	-12.2520381263	4.21056595725	0.597572578125
0.0	125271.0	0.0	4870.0	125271.0	3102000.0	0.0	4.0	1.49	2.27	1.42	0.0599999999999	8.51	0.44	1.0	0.23	6.83	0.18	2.43	1.77	0.46	AAA757.CD3.location-b.X12.Y9.tile.tissue.png	35	1	2000	35	1ddb7c930c44d5dae65c9b89291727d4	0	0	0	0	0	0	0	0	0	0	0	0	0	/home/dhl_ec/bnelissen/Slides/CD3_manuscript/CD3_slides/AAA757.CD3.location-b/AAA757.CD3.location-b.run1	255	0.7	0.06	0.7	0.06	-8.64609665238	-12.1463145749	3.54125824142	1.8883746877
289.0	865423.0	109.0	28212.0	865423.0	4000000.0	2.0	36.0	3.29	3.72	1.74	0.0800000000002	9.34	0.58	1.23	0.26	9.93	0.36	3.28	2.3	0.6	AAA757.CD3.location-b.X13.Y0.tile.tissue.png	36	1	2000	36	da4807c7e0f71bdc1a156e9c27e875e5	0	0	0	0	0	0	0	0	0	0	0	0	0	/home/dhl_ec/bnelissen/Slides/CD3_manuscript/CD3_slides/AAA757.CD3.location-b/AAA757.CD3.location-b.run1	255	0.7	0.06	0.7	0.06	-9.33762244244	-11.0133637897	1.6269433708	3.0258157168
1319.0	1590205.0	626.0	67178.0	1590205.0	4000000.0	13.0	55.0	3.41	3.03	1.79	0.0699999999999	9.49	0.6	1.19	0.22	10.8	0.41	3.48	2.29	0.66	AAA757.CD3.location-b.X13.Y1.tile.tissue.png	37	1	2000	37	b94862ba1f192afe03f25c2f43cc0367	0	0	0	0	0	0	0	0	0	0	0	0	0	/home/dhl_ec/bnelissen/Slides/CD3_manuscript/CD3_slides/AAA757.CD3.location-b/AAA757.CD3.location-b.run1	255	0.7	0.06	0.7	0.06	-9.88599309587	-10.0590024296	2.82925604047	0.347343394531
5549.0	3791320.0	2396.0	17635.0	3791320.0	4000000.0	56.0	4.0	1.22	1.62	1.77	0.0699999999999	11.88	0.57	1.2	0.0900000000001	13.15	0.54	3.36	2.29	0.66	AAA757.CD3.location-b.X13.Y2.tile.tissue.png	38	1	2000	38	393f43e3cda83eb40d068bea095f5a49	0	0	0	0	0	0	0	0	0	0	0	0	0	/home/dhl_ec/bnelissen/Slides/CD3_manuscript/CD3_slides/AAA757.CD3.location-b/AAA757.CD3.location-b.run1	255	0.7	0.06	0.7	0.06	-9.94747324429	-11.4536259486	3.32543706117	0.31343296875
11618.0	3732465.0	4696.0	23068.0	3732465.0	4000000.0	102.0	7.0	1.23	1.68	1.75	0.0699999999999	9.64	0.57	1.21	0.0999999999999	13.15	0.54	3.39	2.29	0.64	AAA757.CD3.location-b.X13.Y3.tile.tissue.png	39	1	2000	39	8d60d2da1e1f3f3755e2db40854deb9d	0	0	0	0	0	0	0	0	0	0	0	0	0	/home/dhl_ec/bnelissen/Slides/CD3_manuscript/CD3_slides/AAA757.CD3.location-b/AAA757.CD3.location-b.run1	255	0.7	0.06	0.7	0.06	-9.90517381397	-11.6718776303	4.14831204393	0.30337640625
5264.0	2229368.0	2371.0	88963.0	2229368.0	4000000.0	60.0	66.0	1.2	2.05	1.74	0.0599999999999	9.77	0.6	1.21	0.18	11.64	0.45	3.54	2.3	0.76	AAA757.CD3.location-b.X13.Y4.tile.tissue.png	40	1	2000	40	91f2b06a5d7ed2cc2ce507ddd79747aa	0	0	0	0	0	0	0	0	0	0	0	0	0	/home/dhl_ec/bnelissen/Slides/CD3_manuscript/CD3_slides/AAA757.CD3.location-b/AAA757.CD3.location-b.run1	255	0.7	0.06	0.7	0.06	-9.89131466969	-11.507020223	4.39376532264	0.434079148438
42731.0	3759830.0	18599.0	26604.0	3759830.0	4000000.0	439.0	5.0	1.67	2.72	1.75	0.0699999999999	9.68	0.57	1.2	0.0900000000001	13.71	0.56	3.36	2.32	0.73	AAA757.CD3.location-b.X13.Y5.tile.tissue.png	41	1	2000	41	e0d179f55ddc108621ab3ac14f743d9f	0	0	0	0	0	0	0	0	0	0	0	0	0	/home/dhl_ec/bnelissen/Slides/CD3_manuscript/CD3_slides/AAA757.CD3.location-b/AAA757.CD3.location-b.run1	255	0.7	0.06	0.7	0.06	-10.1458988655	-12.173054543	4.88372617526	0.474277828125
20784.0	3236460.0	8886.0	52941.0	3236460.0	4000000.0	209.0	33.0	1.37	1.77	1.75	0.0700000000002	11.34	0.61	1.2	0.12	12.95	0.52	3.41	2.29	0.96	AAA757.CD3.location-b.X13.Y6.tile.tissue.png	42	1	2000	42	1e3d0a0b5036c83ca8208cb4a4e6f237	0	0	0	0	0	0	0	0	0	0	0	0	0	/home/dhl_ec/bnelissen/Slides/CD3_manuscript/CD3_slides/AAA757.CD3.location-b/AAA757.CD3.location-b.run1	255	0.7	0.06	0.7	0.06	-9.76097436004	-11.7116433096	4.52255806634	0.479586015625
28159.0	3039624.0	11642.0	20786.0	3039624.0	4000000.0	253.0	21.0	2.12	3.6	1.74	0.0700000000002	11.22	0.57	1.2	0.13	12.89	0.5	3.32	2.3	0.65	AAA757.CD3.location-b.X13.Y7.tile.tissue.png	43	1	2000	43	a906de78b31c1a15a150439d90553198	0	0	0	0	0	0	0	0	0	0	0	0	0	/home/dhl_ec/bnelissen/Slides/CD3_manuscript/CD3_slides/AAA757.CD3.location-b/AAA757.CD3.location-b.run1	255	0.7	0.06	0.7	0.06	-9.59346902808	-12.2943752764	4.21623592965	0.59679503125
6374.0	2478529.0	2941.0	15080.0	2478529.0	4000000.0	74.0	6.0	2.02	2.07	1.74	0.0800000000002	9.83	0.59	1.28	0.19	11.84	0.47	3.36	2.28	0.62	AAA757.CD3.location-b.X13.Y8.tile.tissue.png	44	1	2000	44	3e8c8b9d09e7fac75562e5d15987c81f	0	0	0	0	0	0	0	0	0	0	0	0	0	/home/dhl_ec/bnelissen/Slides/CD3_manuscript/CD3_slides/AAA757.CD3.location-b/AAA757.CD3.location-b.run1	255	0.7	0.06	0.7	0.06	-9.29807832292	-11.9499912317	3.93785796566	0.4410021875
0.0	2115.0	0.0	206.0	2115.0	3102000.0	0.0	1.0	2.35	2.1	1.4	0.0599999999999	7.54	0.43	1.04	0.24	6.32	0.17	2.4	1.77	0.46	AAA757.CD3.location-b.X13.Y9.tile.tissue.png	45	1	2000	45	8ad59a48fdd156d6d9b7ef0144a58986	0	0	0	0	0	0	0	0	0	0	0	0	0	/home/dhl_ec/bnelissen/Slides/CD3_manuscript/CD3_slides/AAA757.CD3.location-b/AAA757.CD3.location-b.run1	255	0.7	0.06	0.7	0.06	0.0	-12.3368950871	4.19177425015	2.78717629786
102.0	1093362.0	46.0	32259.0	1093362.0	4000000.0	1.0	39.0	3.46	2.08	1.77	0.0800000000002	9.32	0.58	1.25	0.25	10.19	0.38	3.37	2.3	0.6	AAA757.CD3.location-b.X14.Y0.tile.tissue.png	46	1	2000	46	3c9c4c06f85b44f363ee9ef973afa0a1	0	0	0	0	0	0	0	0	0	0	0	0	0	/home/dhl_ec/bnelissen/Slides/CD3_manuscript/CD3_slides/AAA757.CD3.location-b/AAA757.CD3.location-b.run1	255	0.7	0.06	0.7	0.06	-9.14574762483	-11.3628755476	1.75323258149	3.33423973828
358.0	1360461.0	172.0	62185.0	1360461.0	4000000.0	4.0	73.0	2.34	2.63	1.94	0.0799999999999	9.67	0.66	1.44	0.25	10.56	0.39	3.45	2.29	0.64	AAA757.CD3.location-b.X14.Y1.tile.tissue.png	47	1	2000	47	f0f45233ecfa64d8cc6008114fb58389	0	0	0	0	0	0	0	0	0	0	0	0	0	/home/dhl_ec/bnelissen/Slides/CD3_manuscript/CD3_slides/AAA757.CD3.location-b/AAA757.CD3.location-b.run1	255	0.7	0.06	0.7	0.06	-8.83141321674	-9.32000006896	2.66298674403	0.200636134766
7345.0	3940809.0	3243.0	12660.0	3940809.0	4000000.0	74.0	1.0	1.5	1.89	1.74	0.0699999999999	9.38	0.56	1.2	0.0799999999999	13.56	0.56	3.35	2.3	0.63	AAA757.CD3.location-b.X14.Y2.tile.tissue.png	48	1	2000	48	507046543c9b8353133def3e19c78ac4	0	0	0	0	0	0	0	0	0	0	0	0	0	/home/dhl_ec/bnelissen/Slides/CD3_manuscript/CD3_slides/AAA757.CD3.location-b/AAA757.CD3.location-b.run1	255	0.7	0.06	0.7	0.06	-9.95480102837	-11.1252920388	3.64322669109	0.336440859375
5340.0	3094120.0	2125.0	58526.0	3094120.0	4000000.0	48.0	28.0	1.22	1.56	1.83	0.0600000000002	10.06	0.6	1.2	0.13	12.51	0.5	3.48	2.41	0.64	AAA757.CD3.location-b.X14.Y3.tile.tissue.png	49	1	2000	49	75fb37a27fbc1e4a68d91608f5ede750	0	0	0	0	0	0	0	0	0	0	0	0	0	/home/dhl_ec/bnelissen/Slides/CD3_manuscript/CD3_slides/AAA757.CD3.location-b/AAA757.CD3.location-b.run1	255	0.7	0.06	0.7	0.06	-10.2127226587	-11.5913066763	4.40392983573	0.490321484375
3127.0	2793627.0	1416.0	80949.0	2793627.0	4000000.0	36.0	49.0	1.23	2.11	1.9	0.0599999999999	10.04	0.61	1.19	0.15	12.18	0.48	3.5	2.31	0.71	AAA757.CD3.location-b.X14.Y4.tile.tissue.png	50	1	2000	50	29ddcfccaff31458c26a1ea795945a74	0	0	0	0	0	0	0	0	0	0	0	0	0	/home/dhl_ec/bnelissen/Slides/CD3_manuscript/CD3_slides/AAA757.CD3.location-b/AAA757.CD3.location-b.run1	255	0.7	0.06	0.7	0.06	-10.1095398925	-11.2554272674	4.10220524204	0.317803609375
13229.0	3723041.0	5900.0	30106.0	3723041.0	4000000.0	150.0	8.0	1.31	1.68	2.01	0.0800000000002	10.16	0.59	1.21	0.0899999999999	13.35	0.54	3.45	2.35	0.7	AAA757.CD3.location-b.X14.Y5.tile.tissue.png	51	1	2000	51	8f2eee3cd4adfe0d72ea30f0d46b42cc	0	0	0	0	0	0	0	0	0	0	0	0	0	/home/dhl_ec/bnelissen/Slides/CD3_manuscript/CD3_slides/AAA757.CD3.location-b/AAA757.CD3.location-b.run1	255	0.7	0.06	0.7	0.06	-9.89199405282	-11.1138502509	4.21531038337	0.264582992187
10483.0	3685099.0	4616.0	28003.0	3685099.0	4000000.0	115.0	6.0	1.27	1.57	1.77	0.0699999999999	9.72	0.63	1.24	0.11	13.57	0.56	3.4	2.35	0.63	AAA757.CD3.location-b.X14.Y6.tile.tissue.png	52	1	2000	52	0ae1e1d456183ffb4f6c32f5f497b1e8	0	0	0	0	0	0	0	0	0	0	0	0	0	/home/dhl_ec/bnelissen/Slides/CD3_manuscript/CD3_slides/AAA757.CD3.location-b/AAA757.CD3.location-b.run1	255	0.7	0.06	0.7	0.06	-9.84392222623	-11.73289217	4.36787409241	0.409691203125
28383.0	3169929.0	12335.0	23828.0	3169929.0	4000000.0	296.0	6.0	1.18	1.7	1.75	0.0699999999999	9.83	0.57	1.2	0.13	12.97	0.51	3.34	2.29	0.62	AAA757.CD3.location-b.X14.Y7.tile.tissue.png	53	1	2000	53	f7b660f2a64a9e06d8359acce246b9b2	0	0	0	0	0	0	0	0	0	0	0	0	0	/home/dhl_ec/bnelissen/Slides/CD3_manuscript/CD3_slides/AAA757.CD3.location-b/AAA757.CD3.location-b.run1	255	0.7	0.06	0.7	0.06	-9.80375167885	-12.4062003926	5.01501687456	0.585946765625
509.0	434627.0	245.0	12072.0	434627.0	4000000.0	7.0	4.0	1.1	1.59	1.87	0.0799999999999	10.35	0.72	1.28	0.28	9.75	0.33	3.21	2.3	0.56	AAA757.CD3.location-b.X14.Y8.tile.tissue.png	54	1	2000	54	bb8975ba0df383f524ebdec9c5175367	0	0	0	0	0	0	0	0	0	0	0	0	0	/home/dhl_ec/bnelissen/Slides/CD3_manuscript/CD3_slides/AAA757.CD3.location-b/AAA757.CD3.location-b.run1	255	0.7	0.06	0.7	0.06	-9.4777412546	-12.1610192225	5.48005469872	1.74129665039
68.0	1432361.0	42.0	21283.0	1432361.0	4000000.0	1.0	8.0	1.16	1.52	1.83	0.0999999999999	9.95	0.66	1.27	0.23	11.03	0.45	3.32	2.35	0.66	AAA757.CD3.location-b.X15.Y0.tile.tissue.png	55	1	2000	55	364e580dd6bced98b71874b0f5ff9ffc	0	0	0	0	0	0	0	0	0	0	0	0	0	/home/dhl_ec/bnelissen/Slides/CD3_manuscript/CD3_slides/AAA757.CD3.location-b/AAA757.CD3.location-b.run1	255	0.7	0.06	0.7	0.06	-9.43887050438	-11.4901872059	2.04107017201	3.16861033398
321.0	1381281.0	175.0	71123.0	1381281.0	4000000.0	4.0	90.0	1.19	1.6	1.75	0.0699999999999	9.53	0.61	1.2	0.23	10.67	0.39	3.47	2.36	0.65	AAA757.CD3.location-b.X15.Y1.tile.tissue.png	56	1	2000	56	9d67c30d6b98b135677b02f0af1f3bc1	0	0	0	0	0	0	0	0	0	0	0	0	0	/home/dhl_ec/bnelissen/Slides/CD3_manuscript/CD3_slides/AAA757.CD3.location-b/AAA757.CD3.location-b.run1	255	0.7	0.06	0.7	0.06	-9.31958499039	-11.0177189667	2.05461808493	0.0337216875
6400.0	3736423.0	2570.0	22914.0	3736423.0	4000000.0	57.0	5.0	1.22	1.65	1.82	0.0700000000002	9.51	0.58	1.2	0.0899999999997	13.28	0.54	3.44	2.37	0.72	AAA757.CD3.location-b.X15.Y2.tile.tissue.png	57	1	2000	57	9a8095fa75dc6ca8a6f21bc15627308f	0	0	0	0	0	0	0	0	0	0	0	0	0	/home/dhl_ec/bnelissen/Slides/CD3_manuscript/CD3_slides/AAA757.CD3.location-b/AAA757.CD3.location-b.run1	255	0.7	0.06	0.7	0.06	-9.98429479348	-11.668285083	3.69477060045	0.294902085938
9152.0	2778968.0	3901.0	67358.0	2778968.0	4000000.0	87.0	45.0	1.69	2.83	1.76	0.0700000000002	7.96	0.42	0.78	0.12	9.45	0.5	3.51	2.3	0.8	AAA757.CD3.location-b.X15.Y3.tile.tissue.png	58	1	2000	58	37b39c5c2546a384f44cc1fe55f0ecd2	0	0	0	0	0	0	0	0	0	0	0	0	0	/home/dhl_ec/bnelissen/Slides/CD3_manuscript/CD3_slides/AAA757.CD3.location-b/AAA757.CD3.location-b.run1	255	0.7	0.06	0.7	0.06	-10.0113609098	-11.5155707841	4.46312270703	0.457381203125
3455.0	2803985.0	1604.0	82921.0	2803985.0	4000000.0	39.0	36.0	2.05	3.18	1.76	0.0700000000002	11.54	0.6	1.2	0.15	12.11	0.48	3.54	2.31	0.68	AAA757.CD3.location-b.X15.Y4.tile.tissue.png	59	1	2000	59	d8797ca599eae35e6ca4c14db330c5f4	0	0	0	0	0	0	0	0	0	0	0	0	0	/home/dhl_ec/bnelissen/Slides/CD3_manuscript/CD3_slides/AAA757.CD3.location-b/AAA757.CD3.location-b.run1	255	0.7	0.06	0.7	0.06	-9.96850248118	-11.56240079	4.52349719613	0.466811914062
9708.0	2945828.0	4046.0	78337.0	2945828.0	4000000.0	95.0	24.0	2.42	2.08	1.74	0.0700000000002	9.73	0.61	1.19	0.14	12.33	0.49	3.53	2.29	0.65	AAA757.CD3.location-b.X15.Y5.tile.tissue.png	60	1	2000	60	200d77ad254d168013d9d27739540f30	0	0	0	0	0	0	0	0	0	0	0	0	0	/home/dhl_ec/bnelissen/Slides/CD3_manuscript/CD3_slides/AAA757.CD3.location-b/AAA757.CD3.location-b.run1	255	0.7	0.06	0.7	0.06	-9.89337001742	-11.5080516423	4.25430196415	0.4069314375
9343.0	3479265.0	3907.0	40084.0	3479265.0	4000000.0	88.0	9.0	3.89	3.16	1.74	0.0699999999997	10.18	0.57	1.22	0.0999999999999	12.84	0.53	3.42	2.29	0.63	AAA757.CD3.location-b.X15.Y6.tile.tissue.png	61	1	2000	61	48dfef85d1ed80bef288f1adc3e8768d	0	0	0	0	0	0	0	0	0	0	0	0	0	/home/dhl_ec/bnelissen/Slides/CD3_manuscript/CD3_slides/AAA757.CD3.location-b/AAA757.CD3.location-b.run1	255	0.7	0.06	0.7	0.06	-9.70803766152	-11.4851513941	3.9772314097	0.337417828125
2772.0	2646803.0	1338.0	11126.0	2646803.0	4000000.0	36.0	4.0	2.56	2.21	1.74	0.0700000000002	9.48	0.56	1.2	0.16	11.9	0.47	3.34	2.32	0.61	AAA757.CD3.location-b.X15.Y7.tile.tissue.png	62	1	2000	62	67de23a91caa55e7c3d36c68c2b063ba	0	0	0	0	0	0	0	0	0	0	0	0	0	/home/dhl_ec/bnelissen/Slides/CD3_manuscript/CD3_slides/AAA757.CD3.location-b/AAA757.CD3.location-b.run1	255	0.7	0.06	0.7	0.06	-9.32530580667	-11.8851849883	3.335243182	0.455327851562
0.0	0.0	0.0	0.0	0.0	4000000.0	0.0	0.0	3.25	1.69	1.78	0.0799999999999	8.8	0.47	1.38	0.32	6.6	0.2	2.99	2.3	0.55	AAA757.CD3.location-b.X15.Y8.tile.tissue.png	63	1	2000	63	4fea5b6bec6cadfc5f16e94e1858c5b4	0	0	0	0	0	0	0	0	0	0	0	0	0	/home/dhl_ec/bnelissen/Slides/CD3_manuscript/CD3_slides/AAA757.CD3.location-b/AAA757.CD3.location-b.run1	255	1.0	0.06	1.0	0.06	0.0	-11.633368117	0.0	3.19165584267
582.0	1312265.0	296.0	12864.0	1312265.0	4000000.0	7.0	6.0	2.98	2.4	1.77	0.0799999999999	9.48	0.57	1.27	0.24	10.29	0.39	3.23	2.31	1.08	AAA757.CD3.location-b.X16.Y0.tile.tissue.png	64	1	2000	64	65c779bc6b3cd72000746f1e45a141c8	0	0	0	0	0	0	0	0	0	0	0	0	0	/home/dhl_ec/bnelissen/Slides/CD3_manuscript/CD3_slides/AAA757.CD3.location-b/AAA757.CD3.location-b.run1	255	0.7	0.06	0.7	0.06	-9.49282553566	-11.6333182042	2.56148583318	2.51710185742
2650.0	1711120.0	1019.0	77664.0	1711120.0	4000000.0	18.0	101.0	1.91	2.59	1.77	0.0700000000002	9.42	0.6	1.18	0.22	10.76	0.42	3.53	2.3	0.75	AAA757.CD3.location-b.X16.Y1.tile.tissue.png	65	1	2000	65	9ac65dfc6b549422d7acf7d433f64919	0	0	0	0	0	0	0	0	0	0	0	0	0	/home/dhl_ec/bnelissen/Slides/CD3_manuscript/CD3_slides/AAA757.CD3.location-b/AAA757.CD3.location-b.run1	255	0.7	0.06	0.7	0.06	-9.58956202536	-9.6746045516	1.94494941724	0.0500145693359
8154.0	3689889.0	3317.0	27798.0	3689889.0	4000000.0	69.0	5.0	2.5	3.85	1.74	0.0699999999997	9.38	0.57	1.2	0.1	12.91	0.53	3.37	2.31	0.66	AAA757.CD3.location-b.X16.Y2.tile.tissue.png	66	1	2000	66	1a3faa7aa75fe344c09d8e1bf094567d	0	0	0	0	0	0	0	0	0	0	0	0	0	/home/dhl_ec/bnelissen/Slides/CD3_manuscript/CD3_slides/AAA757.CD3.location-b/AAA757.CD3.location-b.run1	255	0.7	0.06	0.7	0.06	-9.93610258562	-11.0095569568	3.08449226836	0.204882679688
12674.0	3147288.0	5546.0	53554.0	3147288.0	4000000.0	133.0	23.0	1.67	2.43	1.74	0.0699999999997	9.73	0.6	1.21	0.13	11.11	0.51	3.46	2.29	0.64	AAA757.CD3.location-b.X16.Y3.tile.tissue.png	67	1	2000	67	9f28fa09e45a3a33f3e77eee9c25d774	0	0	0	0	0	0	0	0	0	0	0	0	0	/home/dhl_ec/bnelissen/Slides/CD3_manuscript/CD3_slides/AAA757.CD3.location-b/AAA757.CD3.location-b.run1	255	0.7	0.06	0.7	0.06	-10.0114399251	-11.54579747	4.35380993868	0.410902484375
5281.0	1693084.0	2197.0	120561.0	1693084.0	4000000.0	52.0	141.0	1.32	1.61	1.74	0.0599999999999	10.23	0.64	1.2	0.21	11.05	0.42	3.63	2.3	0.66	AAA757.CD3.location-b.X16.Y4.tile.tissue.png	68	1	2000	68	c58332cc66686bed5919d9e4a04348f9	0	0	0	0	0	0	0	0	0	0	0	0	0	/home/dhl_ec/bnelissen/Slides/CD3_manuscript/CD3_slides/AAA757.CD3.location-b/AAA757.CD3.location-b.run1	255	0.7	0.06	0.7	0.06	-10.1112800617	-11.2388975949	4.52313081978	0.366114546875
9241.0	2769360.0	4180.0	66717.0	2769360.0	4000000.0	104.0	52.0	1.44	1.73	1.74	0.0699999999997	9.81	0.59	1.2	0.15	12.23	0.48	3.45	2.28	0.65	AAA757.CD3.location-b.X16.Y5.tile.tissue.png	69	1	2000	69	fcb487155f06d01a7169fecfcb8ba065	0	0	0	0	0	0	0	0	0	0	0	0	0	/home/dhl_ec/bnelissen/Slides/CD3_manuscript/CD3_slides/AAA757.CD3.location-b/AAA757.CD3.location-b.run1	255	0.7	0.06	0.7	0.06	-9.83252185193	-11.6241591635	4.36606911911	0.38763459375
3744.0	2631971.0	1702.0	48280.0	2631971.0	4000000.0	40.0	12.0	1.24	1.56	1.75	0.0599999999999	9.93	0.59	1.2	0.16	11.94	0.47	3.44	2.28	0.63	AAA757.CD3.location-b.X16.Y6.tile.tissue.png	70	1	2000	70	44403139be7c581f524d833474bc1986	0	0	0	0	0	0	0	0	0	0	0	0	0	/home/dhl_ec/bnelissen/Slides/CD3_manuscript/CD3_slides/AAA757.CD3.location-b/AAA757.CD3.location-b.run1	255	0.7	0.06	0.7	0.06	-9.67831406832	-12.2338007816	4.49873559437	0.804443984375
294.0	958458.0	147.0	6784.0	958458.0	4000000.0	4.0	1.0	1.23	1.77	1.74	0.0800000000004	9.85	0.56	1.25	0.25	8.62	0.37	3.22	2.29	0.58	AAA757.CD3.location-b.X16.Y7.tile.tissue.png	71	1	2000	71	c3a3e88c82aac882e54b37f7ae8935b6	0	0	0	0	0	0	0	0	0	0	0	0	0	/home/dhl_ec/bnelissen/Slides/CD3_manuscript/CD3_slides/AAA757.CD3.location-b/AAA757.CD3.location-b.run1	255	0.7	0.06	0.7	0.06	-9.28090773607	-11.4926752026	2.55252733518	1.45607522852
599.0	817573.0	294.0	6749.0	817573.0	4000000.0	7.0	3.0	1.2	1.57	1.75	0.0799999999999	10.67	0.56	1.38	0.39	10.72	0.42	3.19	2.3	0.57	AAA757.CD3.location-b.X17.Y0.tile.tissue.png	72	1	2000	72	777737e314a1bbbc140e59a6ec203f16	0	0	0	0	0	0	0	0	0	0	0	0	0	/home/dhl_ec/bnelissen/Slides/CD3_manuscript/CD3_slides/AAA757.CD3.location-b/AAA757.CD3.location-b.run1	255	0.7	0.06	0.7	0.06	-9.72241646425	-11.6075340346	3.7819200713	1.80594133984
3554.0	2078739.0	1520.0	81502.0	2078739.0	4000000.0	32.0	79.0	1.31	1.76	1.75	0.0700000000002	10.56	0.6	1.19	0.2	11.34	0.44	3.52	2.29	0.66	AAA757.CD3.location-b.X17.Y1.tile.tissue.png	73	1	2000	73	693e83c5be8e2ecc299650cfa58b2244	0	0	0	0	0	0	0	0	0	0	0	0	0	/home/dhl_ec/bnelissen/Slides/CD3_manuscript/CD3_slides/AAA757.CD3.location-b/AAA757.CD3.location-b.run1	255	0.7	0.06	0.7	0.06	-9.43869978685	-10.0601698505	2.09845130605	0.143816265625
5039.0	3954020.0	2092.0	11048.0	3954020.0	4000000.0	48.0	1.0	1.22	1.57	1.75	0.0700000000002	10.3	0.56	1.19	0.0799999999999	13.37	0.55	3.32	2.29	0.63	AAA757.CD3.location-b.X17.Y2.tile.tissue.png	74	1	2000	74	6ad93d34f84bfa3c2ee43326b6295d3a	0	0	0	0	0	0	0	0	0	0	0	0	0	/home/dhl_ec/bnelissen/Slides/CD3_manuscript/CD3_slides/AAA757.CD3.location-b/AAA757.CD3.location-b.run1	255	0.7	0.06	0.7	0.06	-9.66526663042	-10.7082113356	3.13812061877	0.192366390625
11535.0	3833136.0	4835.0	19338.0	3833136.0	4000000.0	114.0	5.0	1.29	1.77	1.75	0.0599999999999	9.58	0.56	1.2	0.0900000000001	13.29	0.55	3.35	2.3	0.63	AAA757.CD3.location-b.X17.Y3.tile.tissue.png	75	1	2000	75	20b003bd66375ec7594cba997370112c	0	0	0	0	0	0	0	0	0	0	0	0	0	/home/dhl_ec/bnelissen/Slides/CD3_manuscript/CD3_slides/AAA757.CD3.location-b/AAA757.CD3.location-b.run1	255	0.7	0.06	0.7	0.06	-10.0441441814	-11.4716259239	4.1141541142	0.222539585938
1655.0	1680510.0	767.0	103333.0	1680510.0	4000000.0	21.0	113.0	1.33	2.2	1.74	0.0699999999997	12.71	0.62	1.2	0.21	10.85	0.41	3.57	2.29	0.65	AAA757.CD3.location-b.X17.Y4.tile.tissue.png	76	1	2000	76	5de36b8b55b6be35e9fc1dcfe7fb3bf9	0	0	0	0	0	0	0	0	0	0	0	0	0	/home/dhl_ec/bnelissen/Slides/CD3_manuscript/CD3_slides/AAA757.CD3.location-b/AAA757.CD3.location-b.run1	255	0.7	0.06	0.7	0.06	-9.85289228251	-11.3435171858	4.10064095111	0.382434140625
5112.0	2522150.0	2334.0	93698.0	2522150.0	4000000.0	64.0	71.0	1.26	1.63	1.75	0.0700000000002	11.7	0.61	1.21	0.17	11.8	0.46	3.54	2.31	0.71	AAA757.CD3.location-b.X17.Y5.tile.tissue.png	77	1	2000	77	2e887716db593523058b4ccabe9a2799	0	0	0	0	0	0	0	0	0	0	0	0	0	/home/dhl_ec/bnelissen/Slides/CD3_manuscript/CD3_slides/AAA757.CD3.location-b/AAA757.CD3.location-b.run1	255	0.7	0.06	0.7	0.06	-9.82774077306	-11.299357057	4.20980045169	0.362909640625
871.0	2761079.0	425.0	56262.0	2761079.0	4000000.0	12.0	42.0	1.26	1.61	1.75	0.0700000000002	9.45	0.6	1.21	0.15	12.04	0.48	3.44	2.3	0.63	AAA757.CD3.location-b.X17.Y6.tile.tissue.png	78	1	2000	78	70916095a14f62d555174fb40be22ee4	0	0	0	0	0	0	0	0	0	0	0	0	0	/home/dhl_ec/bnelissen/Slides/CD3_manuscript/CD3_slides/AAA757.CD3.location-b/AAA757.CD3.location-b.run1	255	0.7	0.06	0.7	0.06	-9.68062571454	-11.625850653	4.34378106406	0.485212210937
0.0	24750.0	0.0	1259.0	24750.0	4000000.0	0.0	1.0	1.06	1.71	1.75	0.0799999999999	9.23	0.56	1.35	0.32	7.91	0.21	3.08	2.29	0.54	AAA757.CD3.location-b.X17.Y7.tile.tissue.png	79	1	2000	79	a84980ec99d1610cd313d38817c6e134	0	0	0	0	0	0	0	0	0	0	0	0	0	/home/dhl_ec/bnelissen/Slides/CD3_manuscript/CD3_slides/AAA757.CD3.location-b/AAA757.CD3.location-b.run1	255	0.7	0.06	0.7	0.06	0.0	-11.9837961149	2.87280397727	2.11482858032
0.0	44508.0	0.0	1855.0	44508.0	4000000.0	0.0	2.0	1.07	1.47	1.74	0.0799999999999	9.21	0.55	1.35	0.31	7.88	0.21	3.09	2.28	0.55	AAA757.CD3.location-b.X18.Y0.tile.tissue.png	80	1	2000	80	d70ae70542890821869e857612da9df0	0	0	0	0	0	0	0	0	0	0	0	0	0	/home/dhl_ec/bnelissen/Slides/CD3_manuscript/CD3_slides/AAA757.CD3.location-b/AAA757.CD3.location-b.run1	255	0.7	0.06	0.7	0.06	0.0	-11.360617692	2.85919086878	2.87466583447
6673.0	2907925.0	2440.0	53148.0	2907925.0	4000000.0	52.0	26.0	1.23	1.78	1.74	0.0599999999999	10.28	0.59	1.19	0.14	12.19	0.48	3.46	2.29	0.77	AAA757.CD3.location-b.X18.Y1.tile.tissue.png	81	1	2000	81	2a1d675df6331e8e4831e1a6b6c4f3df	0	0	0	0	0	0	0	0	0	0	0	0	0	/home/dhl_ec/bnelissen/Slides/CD3_manuscript/CD3_slides/AAA757.CD3.location-b/AAA757.CD3.location-b.run1	255	0.7	0.06	0.7	0.06	-9.6151616963	-10.4378684285	2.03748432917	0.345915054688
5298.0	3938513.0	2166.0	12143.0	3938513.0	4000000.0	47.0	2.0	1.49	3.06	1.75	0.0700000000002	9.14	0.57	1.2	0.0799999999999	13.36	0.55	3.34	2.28	0.72	AAA757.CD3.location-b.X18.Y2.tile.tissue.png	82	1	2000	82	9094e6ac72582dde71ac8f7933ae9821	0	0	0	0	0	0	0	0	0	0	0	0	0	/home/dhl_ec/bnelissen/Slides/CD3_manuscript/CD3_slides/AAA757.CD3.location-b/AAA757.CD3.location-b.run1	255	0.7	0.06	0.7	0.06	-9.63500072465	-10.8887749705	2.9485319779	0.161171289063
12948.0	3898157.0	5295.0	14072.0	3898157.0	4000000.0	119.0	1.0	1.81	2.28	1.75	0.0700000000002	9.76	0.57	1.2	0.0900000000001	13.34	0.55	3.37	2.35	0.65	AAA757.CD3.location-b.X18.Y3.tile.tissue.png	83	1	2000	83	e2f10bb322aa43dbe88038688699567e	0	0	0	0	0	0	0	0	0	0	0	0	0	/home/dhl_ec/bnelissen/Slides/CD3_manuscript/CD3_slides/AAA757.CD3.location-b/AAA757.CD3.location-b.run1	255	0.7	0.06	0.7	0.06	-9.89129271422	-10.9361893298	3.7863003579	0.203856078125
4781.0	1974239.0	1895.0	94366.0	1974239.0	4000000.0	44.0	77.0	1.22	1.8	1.75	0.0700000000002	9.5	0.62	1.21	0.21	11.76	0.44	3.58	2.33	0.65	AAA757.CD3.location-b.X18.Y4.tile.tissue.png	84	1	2000	84	67f15fafe167a2305c9f1cb7b30e94ee	0	0	0	0	0	0	0	0	0	0	0	0	0	/home/dhl_ec/bnelissen/Slides/CD3_manuscript/CD3_slides/AAA757.CD3.location-b/AAA757.CD3.location-b.run1	255	0.7	0.06	0.7	0.06	-10.0761006402	-11.0900472128	4.27749240578	0.437347625
18102.0	2280932.0	7147.0	111491.0	2280932.0	4000000.0	166.0	85.0	1.2	1.64	1.75	0.0699999999997	10.34	0.63	1.21	0.18	11.78	0.45	3.61	2.3	0.69	AAA757.CD3.location-b.X18.Y5.tile.tissue.png	85	1	2000	85	c0887b0ac94a252700d197a1403882a1	0	0	0	0	0	0	0	0	0	0	0	0	0	/home/dhl_ec/bnelissen/Slides/CD3_manuscript/CD3_slides/AAA757.CD3.location-b/AAA757.CD3.location-b.run1	255	0.7	0.06	0.7	0.06	-10.0927719516	-11.5781604016	4.58655965177	0.450101875
8099.0	2987953.0	3476.0	55059.0	2987953.0	4000000.0	79.0	40.0	1.22	1.78	1.75	0.0700000000002	10.58	0.59	1.2	0.14	12.33	0.5	3.47	2.31	0.630000000001	AAA757.CD3.location-b.X18.Y6.tile.tissue.png	86	1	2000	86	b5fe4f5af441c9d7548cb3b7e9779c5c	0	0	0	0	0	0	0	0	0	0	0	0	0	/home/dhl_ec/bnelissen/Slides/CD3_manuscript/CD3_slides/AAA757.CD3.location-b/AAA757.CD3.location-b.run1	255	0.7	0.06	0.7	0.06	-9.77304701783	-11.9365693837	4.27708360898	0.44577165625
198.0	325967.0	62.0	5109.0	325967.0	4000000.0	1.0	2.0	1.12	1.52	1.75	0.0799999999999	9.5	0.559999999999	1.38	0.29	9.42	0.33	3.2	2.29	0.56	AAA757.CD3.location-b.X18.Y7.tile.tissue.png	87	1	2000	87	5a6675e422f26920376314b2d738446f	0	0	0	0	0	0	0	0	0	0	0	0	0	/home/dhl_ec/bnelissen/Slides/CD3_manuscript/CD3_slides/AAA757.CD3.location-b/AAA757.CD3.location-b.run1	255	0.7	0.06	0.7	0.06	-8.28185127094	-11.6965198819	1.54583423316	1.36094649902
0.0	0.0	0.0	0.0	0.0	4000000.0	0.0	0.0	1.01	1.33	1.75	0.0800000000004	8.78	0.47	1.38	0.32	6.59	0.2	2.99	2.31	0.54	AAA757.CD3.location-b.X19.Y0.tile.tissue.png	88	1	2000	88	a480c8260d1b28cce32ccaf66ea97075	0	0	0	0	0	0	0	0	0	0	0	0	0	/home/dhl_ec/bnelissen/Slides/CD3_manuscript/CD3_slides/AAA757.CD3.location-b/AAA757.CD3.location-b.run1	255	1.0	0.06	1.0	0.06	0.0	-11.3459246918	0.0	2.56569286465
1373.0	2545876.0	637.0	20215.0	2545876.0	4000000.0	14.0	6.0	1.16	2.03	1.74	0.0700000000002	9.51	0.56	1.19	0.16	11.83	0.46	3.34	2.3	0.82	AAA757.CD3.location-b.X19.Y1.tile.tissue.png	89	1	2000	89	929168bee669890a20ddfb205d982548	0	0	0	0	0	0	0	0	0	0	0	0	0	/home/dhl_ec/bnelissen/Slides/CD3_manuscript/CD3_slides/AAA757.CD3.location-b/AAA757.CD3.location-b.run1	255	0.7	0.06	0.7	0.06	-8.91709145716	-11.0812317905	1.44039978723	0.951405128906
6154.0	3917733.0	2486.0	13163.0	3917733.0	4000000.0	49.0	1.0	1.78	2.67	1.74	0.0700000000002	9.41	0.65	1.19	0.0799999999999	13.39	0.57	3.39	2.31	1.35	AAA757.CD3.location-b.X19.Y2.tile.tissue.png	90	1	2000	90	c549a104abffea674e0ed579ac10374f	0	0	0	0	0	0	0	0	0	0	0	0	0	/home/dhl_ec/bnelissen/Slides/CD3_manuscript/CD3_slides/AAA757.CD3.location-b/AAA757.CD3.location-b.run1	255	0.7	0.06	0.7	0.06	-9.8302215364	-11.5379790502	2.96802204806	0.17763971875
2421.0	3893424.0	1120.0	14783.0	3893424.0	4000000.0	27.0	1.0	3.0	2.7	1.81	0.0700000000002	10.52	0.66	1.2	0.0799999999999	13.47	0.55	3.44	2.33	1.07	AAA757.CD3.location-b.X19.Y3.tile.tissue.png	91	1	2000	91	d5c9faaad3aab7a5d979c6572d3ad743	0	0	0	0	0	0	0	0	0	0	0	0	0	/home/dhl_ec/bnelissen/Slides/CD3_manuscript/CD3_slides/AAA757.CD3.location-b/AAA757.CD3.location-b.run1	255	0.7	0.06	0.7	0.06	-9.69297544369	-11.3314874156	3.23636148124	0.186353761719
1901.0	2880093.0	820.0	73983.0	2880093.0	4000000.0	19.0	24.0	2.73	2.87	1.76	0.0700000000002	9.42	0.6	1.2	0.15	13.81	0.49	3.59	2.48	0.85	AAA757.CD3.location-b.X19.Y4.tile.tissue.png	92	1	2000	92	7b3acbc00d5c94c1ce8bd4c0d2837fb9	0	0	0	0	0	0	0	0	0	0	0	0	0	/home/dhl_ec/bnelissen/Slides/CD3_manuscript/CD3_slides/AAA757.CD3.location-b/AAA757.CD3.location-b.run1	255	0.7	0.06	0.7	0.06	-10.2340160185	-10.9149093554	4.57516852528	0.377337796875
8291.0	3403408.0	3625.0	46380.0	3403408.0	4000000.0	91.0	12.0	2.54	2.45	1.75	0.0700000000002	9.88	0.59	0.76	0.11	12.81	0.55	3.57	2.3	1.31	AAA757.CD3.location-b.X19.Y5.tile.tissue.png	93	1	2000	93	6602ea49cfbc5ca25bc8675473cf4c3d	0	0	0	0	0	0	0	0	0	0	0	0	0	/home/dhl_ec/bnelissen/Slides/CD3_manuscript/CD3_slides/AAA757.CD3.location-b/AAA757.CD3.location-b.run1	255	0.7	0.06	0.7	0.06	-10.0251377728	-11.6624080534	4.67041009219	0.3046286875
17759.0	3551297.0	7188.0	21799.0	3551297.0	4000000.0	154.0	5.0	2.3	2.14	1.75	0.0599999999999	10.65	0.57	1.19	0.0999999999999	13.4	0.53	3.44	2.29	0.96	AAA757.CD3.location-b.X19.Y6.tile.tissue.png	94	1	2000	94	c59df32f4666a9f5b21f7b22a2fd0847	0	0	0	0	0	0	0	0	0	0	0	0	0	/home/dhl_ec/bnelissen/Slides/CD3_manuscript/CD3_slides/AAA757.CD3.location-b/AAA757.CD3.location-b.run1	255	0.7	0.06	0.7	0.06	-9.60364671196	-12.2824715026	3.4015248277	0.345443796875
642.0	1220516.0	236.0	9991.0	1220516.0	4000000.0	5.0	3.0	2.52	2.2	1.76	0.0799999999999	8.79	0.56	1.24	0.24	10.26	0.39	3.2	2.29	0.73	AAA757.CD3.location-b.X19.Y7.tile.tissue.png	95	1	2000	95	c7af52a704230a59afcbcdd086ac2c77	0	0	0	0	0	0	0	0	0	0	0	0	0	/home/dhl_ec/bnelissen/Slides/CD3_manuscript/CD3_slides/AAA757.CD3.location-b/AAA757.CD3.location-b.run1	255	0.7	0.06	0.7	0.06	-8.27716729744	-11.6548300705	2.05061597856	1.14196414844
0.0	2280.0	0.0	413.0	2280.0	4000000.0	0.0	1.0	1.66	1.93	1.75	0.0799999999999	9.32	0.56	1.38	0.31	7.87	0.21	3.08	2.3	0.67	AAA757.CD3.location-b.X2.Y2.tile.tissue.png	96	1	2000	96	daeb974fd4fffd989b09861bd972e643	0	0	0	0	0	0	0	0	0	0	0	0	0	/home/dhl_ec/bnelissen/Slides/CD3_manuscript/CD3_slides/AAA757.CD3.location-b/AAA757.CD3.location-b.run1	255	0.7	0.06	0.7	0.06	0.0	-10.9188072746	0.645648032741	2.27598752956
463.0	3046931.0	223.0	12378.0	3046931.0	4000000.0	6.0	2.0	1.46	2.74	1.76	0.0599999999999	9.87	0.56	1.19	0.14	12.4	0.5	3.35	2.3	0.73	AAA757.CD3.location-b.X2.Y3.tile.tissue.png	97	1	2000	97	034a15a20202c76592559edf6b39f66b	0	0	0	0	0	0	0	0	0	0	0	0	0	/home/dhl_ec/bnelissen/Slides/CD3_manuscript/CD3_slides/AAA757.CD3.location-b/AAA757.CD3.location-b.run1	255	0.7	0.06	0.7	0.06	-9.12262649241	-11.8107558457	1.26343148504	0.800311203125
17166.0	3086868.0	7472.0	15736.0	3086868.0	4000000.0	164.0	2.0	1.27	1.96	1.76	0.0700000000002	10.4	0.56	1.19	0.14	12.78	0.5	3.31	2.28	0.68	AAA757.CD3.location-b.X2.Y4.tile.tissue.png	98	1	2000	98	0c9cfd52d8672f786b19962d2808fe87	0	0	0	0	0	0	0	0	0	0	0	0	0	/home/dhl_ec/bnelissen/Slides/CD3_manuscript/CD3_slides/AAA757.CD3.location-b/AAA757.CD3.location-b.run1	255	0.7	0.06	0.7	0.06	-9.78194951915	-12.19202238	2.50171161202	0.91977925
8342.0	1443478.0	3151.0	13424.0	1443478.0	4000000.0	60.0	2.0	1.21	2.09	1.76	0.0799999999999	9.86	0.56	1.22	0.23	10.91	0.4	3.27	2.29	0.72	AAA757.CD3.location-b.X2.Y5.tile.tissue.png	99	1	2000	99	8079bfa0a75d95cc79b1cd7ec4865fc0	0	0	0	0	0	0	0	0	0	0	0	0	0	/home/dhl_ec/bnelissen/Slides/CD3_manuscript/CD3_slides/AAA757.CD3.location-b/AAA757.CD3.location-b.run1	255	0.7	0.06	0.7	0.06	-10.0188815773	-12.3038061598	2.35389314988	1.02499420313
344.0	1138927.0	172.0	14611.0	1138927.0	4000000.0	4.0	7.0	1.82	2.98	1.75	0.0799999999999	9.71	0.62	1.44	0.25	10.3	0.38	3.32	2.32	0.69	AAA757.CD3.location-b.X20.Y1.tile.tissue.png	100	1	2000	100	649a03a43bcfee5037a24bfba049db8c	0	0	0	0	0	0	0	0	0	0	0	0	0	/home/dhl_ec/bnelissen/Slides/CD3_manuscript/CD3_slides/AAA757.CD3.location-b/AAA757.CD3.location-b.run1	255	0.7	0.06	0.7	0.06	-9.00202894605	-11.4102524263	1.868597581	1.24512527344
1509.0	3893089.0	779.0	11253.0	3893089.0	4000000.0	15.0	1.0	2.99	1.62	1.85	0.0699999999997	9.32	0.56	1.19	0.0900000000001	13.19	0.55	3.34	2.33	0.71	AAA757.CD3.location-b.X20.Y2.tile.tissue.png	101	1	2000	101	384ed12da81abd61a1e841abebdc21bf	0	0	0	0	0	0	0	0	0	0	0	0	0	/home/dhl_ec/bnelissen/Slides/CD3_manuscript/CD3_slides/AAA757.CD3.location-b/AAA757.CD3.location-b.run1	255	0.7	0.06	0.7	0.06	-9.53146919651	-10.6656718976	2.19668291463	0.210471804688
4445.0	3815163.0	1905.0	15571.0	3815163.0	4000000.0	44.0	4.0	2.06	3.2	1.75	0.0699999999997	9.47	0.56	1.19	0.0799999999999	13.07	0.54	3.32	2.3	0.83	AAA757.CD3.location-b.X20.Y3.tile.tissue.png	102	1	2000	102	6577d4a3bfb49a8fdac72afc717d5a39	0	0	0	0	0	0	0	0	0	0	0	0	0	/home/dhl_ec/bnelissen/Slides/CD3_manuscript/CD3_slides/AAA757.CD3.location-b/AAA757.CD3.location-b.run1	255	0.7	0.06	0.7	0.06	-9.6224133139	-11.8049048746	2.58867208351	0.269745601562
1572.0	3426998.0	739.0	34561.0	3426998.0	4000000.0	20.0	13.0	3.02	2.69	1.75	0.0599999999999	9.24	0.57	1.2	0.11	12.65	0.52	3.49	2.29	0.75	AAA757.CD3.location-b.X20.Y4.tile.tissue.png	103	1	2000	103	6ef904305e6ec281042c1f50c130f3a0	0	0	0	0	0	0	0	0	0	0	0	0	0	/home/dhl_ec/bnelissen/Slides/CD3_manuscript/CD3_slides/AAA757.CD3.location-b/AAA757.CD3.location-b.run1	255	0.7	0.06	0.7	0.06	-9.68627774134	-11.0038666802	3.45370954161	0.268674976563
7034.0	3924797.0	3098.0	14807.0	3924797.0	4000000.0	79.0	1.0	1.64	2.24	1.75	0.0700000000002	9.54	0.56	1.21	0.0900000000001	13.22	0.55	3.32	2.29	0.73	AAA757.CD3.location-b.X20.Y5.tile.tissue.png	104	1	2000	104	2aeb944241b022ee1a2f07a68eb3270b	0	0	0	0	0	0	0	0	0	0	0	0	0	/home/dhl_ec/bnelissen/Slides/CD3_manuscript/CD3_slides/AAA757.CD3.location-b/AAA757.CD3.location-b.run1	255	0.7	0.06	0.7	0.06	-9.9300712552	-11.3040219661	4.46638840917	0.250013796875
14094.0	2831203.0	6095.0	16470.0	2831203.0	4000000.0	140.0	4.0	2.17	3.09	1.74	0.0700000000002	10.31	0.58	1.2	0.15	12.29	0.5	3.36	2.3	0.75	AAA757.CD3.location-b.X20.Y6.tile.tissue.png	105	1	2000	105	bd2adc0acfab6aec8a02511995cdc609	0	0	0	0	0	0	0	0	0	0	0	0	0	/home/dhl_ec/bnelissen/Slides/CD3_manuscript/CD3_slides/AAA757.CD3.location-b/AAA757.CD3.location-b.run1	255	0.7	0.06	0.7	0.06	-9.47714723198	-12.1294241599	3.78908515849	0.497455953125
246.0	134220.0	94.0	2111.0	134220.0	4000000.0	2.0	3.0	1.92	2.47	1.75	0.0700000000002	9.82	0.56	1.35	0.31	9.16	0.32	3.16	2.32	1.07	AAA757.CD3.location-b.X20.Y7.tile.tissue.png	106	1	2000	106	0e0393791b31dc6a3afcfa3135ebdbcf	0	0	0	0	0	0	0	0	0	0	0	0	0	/home/dhl_ec/bnelissen/Slides/CD3_manuscript/CD3_slides/AAA757.CD3.location-b/AAA757.CD3.location-b.run1	255	0.7	0.06	0.7	0.06	-8.83120108537	-11.6777639551	1.96987895147	1.48646777051
0.0	33313.0	0.0	1055.0	33313.0	4000000.0	0.0	1.0	2.47	2.64	1.75	0.0799999999999	9.26	0.56	1.36	0.31	7.9	0.22	3.09	2.29	0.64	AAA757.CD3.location-b.X21.Y1.tile.tissue.png	107	1	2000	107	f361f5ab4b1734f630e6af3e87b1b6d2	0	0	0	0	0	0	0	0	0	0	0	0	0	/home/dhl_ec/bnelissen/Slides/CD3_manuscript/CD3_slides/AAA757.CD3.location-b/AAA757.CD3.location-b.run1	255	0.7	0.06	0.7	0.06	0.0	-11.0993143652	2.49420130655	3.75817632333
1336.0	3250136.0	675.0	9119.0	3250136.0	4000000.0	15.0	1.0	3.21	2.99	1.74	0.0700000000002	9.15	0.56	1.2	0.12	12.51	0.5	3.33	2.3	1.28	AAA757.CD3.location-b.X21.Y2.tile.tissue.png	108	1	2000	108	50812c453b36b46c32f15878f61dbc1c	0	0	0	0	0	0	0	0	0	0	0	0	0	/home/dhl_ec/bnelissen/Slides/CD3_manuscript/CD3_slides/AAA757.CD3.location-b/AAA757.CD3.location-b.run1	255	0.7	0.06	0.7	0.06	-9.15954575555	-11.3387943123	1.52249336544	0.431385546875
592.0	3789630.0	244.0	19588.0	3789630.0	4000000.0	5.0	5.0	2.78	2.71	1.77	0.0699999999997	9.24	0.57	1.28	0.0900000000001	13.15	0.53	3.34	2.3	0.97	AAA757.CD3.location-b.X21.Y3.tile.tissue.png	109	1	2000	109	cf73fc142ac0c1cff58f018e5f9b27e3	0	0	0	0	0	0	0	0	0	0	0	0	0	/home/dhl_ec/bnelissen/Slides/CD3_manuscript/CD3_slides/AAA757.CD3.location-b/AAA757.CD3.location-b.run1	255	0.7	0.06	0.7	0.06	-9.51087918689	-11.5932676997	2.02381201397	0.173295511719
5019.0	3696245.0	2035.0	11853.0	3696245.0	4000000.0	42.0	2.0	3.27	1.61	1.77	0.0700000000002	10.23	0.56	1.18	0.1	13.0	0.55	3.31	2.28	1.19	AAA757.CD3.location-b.X21.Y4.tile.tissue.png	110	1	2000	110	83509bcb347adfb56660914d9d1210f1	0	0	0	0	0	0	0	0	0	0	0	0	0	/home/dhl_ec/bnelissen/Slides/CD3_manuscript/CD3_slides/AAA757.CD3.location-b/AAA757.CD3.location-b.run1	255	0.7	0.06	0.7	0.06	-9.4680559092	-11.8215514872	3.1016478032	0.382385765625
6892.0	1927546.0	2826.0	11220.0	1927546.0	4000000.0	60.0	1.0	2.73	3.42	1.75	0.0799999999999	9.63	0.56	1.21	0.2	11.14	0.44	3.43	2.3	0.91	AAA757.CD3.location-b.X21.Y5.tile.tissue.png	111	1	2000	111	ce55b79a5d78748bfee10bcf54e87e42	0	0	0	0	0	0	0	0	0	0	0	0	0	/home/dhl_ec/bnelissen/Slides/CD3_manuscript/CD3_slides/AAA757.CD3.location-b/AAA757.CD3.location-b.run1	255	0.7	0.06	0.7	0.06	-9.68830372472	-11.8133262845	3.56924862439	0.659316132813
877.0	265013.0	221.0	4614.0	265013.0	4000000.0	3.0	4.0	2.33	1.5	1.76	0.0799999999999	9.66	0.56	1.32	0.3	9.46	0.33	3.21	2.3	1.09	AAA757.CD3.location-b.X21.Y6.tile.tissue.png	112	1	2000	112	c27e46ee91fa59e83e2c9adbe140a8b6	0	0	0	0	0	0	0	0	0	0	0	0	0	/home/dhl_ec/bnelissen/Slides/CD3_manuscript/CD3_slides/AAA757.CD3.location-b/AAA757.CD3.location-b.run1	255	0.7	0.06	0.7	0.06	-9.77954281553	-11.7250876192	3.79914517627	1.42898056738
254.0	892460.0	104.0	4644.0	892460.0	4000000.0	2.0	2.0	2.15	2.69	1.74	0.0799999999999	9.28	0.56	1.29	0.259999999999	9.92	0.360000000001	3.25	2.28	0.679999999999	AAA757.CD3.location-b.X22.Y2.tile.tissue.png	113	1	2000	113	986b6a7cefb97513bc1d2e4e5b35b963	0	0	0	0	0	0	0	0	0	0	0	0	0	/home/dhl_ec/bnelissen/Slides/CD3_manuscript/CD3_slides/AAA757.CD3.location-b/AAA757.CD3.location-b.run1	255	0.7	0.06	0.7	0.06	-8.64726312178	-10.7999079803	1.2679588879	1.43739326563
119.0	1342625.0	67.0	10334.0	1342625.0	4000000.0	2.0	4.0	2.66	3.07	1.76	0.0799999999999	9.69	0.58	1.25	0.24	10.4	0.39	3.34	2.31	0.67	AAA757.CD3.location-b.X22.Y3.tile.tissue.png	114	1	2000	114	c287f5f0f810487a5161ab3ee35707a4	0	0	0	0	0	0	0	0	0	0	0	0	0	/home/dhl_ec/bnelissen/Slides/CD3_manuscript/CD3_slides/AAA757.CD3.location-b/AAA757.CD3.location-b.run1	255	0.7	0.06	0.7	0.06	-9.15089704309	-11.6262670781	1.67085956007	2.00443804102
79.0	505196.0	58.0	3520.0	505196.0	4000000.0	1.0	1.0	3.09	1.48	1.76	0.0799999999999	9.59	0.55	1.28	0.29	9.55	0.34	3.21	2.33	1.12	AAA757.CD3.location-b.X22.Y4.tile.tissue.png	115	1	2000	115	b1bd722211b7d8cfec3d90299dad87db	0	0	0	0	0	0	0	0	0	0	0	0	0	/home/dhl_ec/bnelissen/Slides/CD3_manuscript/CD3_slides/AAA757.CD3.location-b/AAA757.CD3.location-b.run1	255	0.7	0.06	0.7	0.06	-8.32923604979	-11.2615616097	1.84325943417	2.18923610059
0.0	0.0	0.0	0.0	0.0	4000000.0	0.0	0.0	2.75	1.37	1.75	0.0799999999999	8.76	0.46	1.42	0.32	6.66	0.2	3.03	2.31	1.11	AAA757.CD3.location-b.X22.Y5.tile.tissue.png	116	1	2000	116	f4cdd54769fe48df8d3bdf5267856e34	0	0	0	0	0	0	0	0	0	0	0	0	0	/home/dhl_ec/bnelissen/Slides/CD3_manuscript/CD3_slides/AAA757.CD3.location-b/AAA757.CD3.location-b.run1	255	1.0	0.06	1.0	0.06	0.0	-9.85537081195	0.0	2.17948900578
0.0	75404.0	0.0	6777.0	75404.0	4000000.0	0.0	10.0	2.79	2.35	1.76	0.0799999999999	9.42	0.58	1.36	0.31	8.92	0.22	3.26	2.33	0.920000000001	AAA757.CD3.location-b.X3.Y2.tile.tissue.png	117	1	2000	117	e953b6849442e2fe38ed0dee1680e4ec	0	0	0	0	0	0	0	0	0	0	0	0	0	/home/dhl_ec/bnelissen/Slides/CD3_manuscript/CD3_slides/AAA757.CD3.location-b/AAA757.CD3.location-b.run1	255	0.7	0.06	0.7	0.06	-8.43532491521	-10.9091657008	0.920780041473	4.51993587903
181.0	2281787.0	84.0	30646.0	2281787.0	4000000.0	2.0	19.0	3.13	1.65	1.75	0.0599999999995	9.78	0.580000000001	1.37	0.21	12.21	0.450000000001	3.54	2.3	0.73	AAA757.CD3.location-b.X3.Y3.tile.tissue.png	118	1	2000	118	c193093f4ef1745f7371c4f62706e3ca	0	0	0	0	0	0	0	0	0	0	0	0	0	/home/dhl_ec/bnelissen/Slides/CD3_manuscript/CD3_slides/AAA757.CD3.location-b/AAA757.CD3.location-b.run1	255	0.7	0.06	0.7	0.06	-8.92003635336	-11.6836189482	0.668337076728	0.0759190361328
1579.0	3157159.0	835.0	29387.0	3157159.0	4000000.0	20.0	12.0	2.23	2.77	1.75	0.0599999999995	9.25	0.57	1.2	0.129999999999	12.65	0.51	3.46	2.36	0.900000000001	AAA757.CD3.location-b.X3.Y4.tile.tissue.png	119	1	2000	119	7fc320cf48625881761c93295f37f5dd	0	0	0	0	0	0	0	0	0	0	0	0	0	/home/dhl_ec/bnelissen/Slides/CD3_manuscript/CD3_slides/AAA757.CD3.location-b/AAA757.CD3.location-b.run1	255	0.7	0.06	0.7	0.06	-9.08935247283	-12.1751980488	1.49770222105	0.57371740625
831.0	1045327.0	330.0	19710.0	1045327.0	4000000.0	6.0	10.0	3.01	3.5	1.76	0.0800000000008	9.84	0.57	1.25	0.259999999999	10.13	0.38	3.29	2.31	1.19	AAA757.CD3.location-b.X3.Y5.tile.tissue.png	120	1	2000	120	a10f5920faf288f68a886f905ffa4c2c	0	0	0	0	0	0	0	0	0	0	0	0	0	/home/dhl_ec/bnelissen/Slides/CD3_manuscript/CD3_slides/AAA757.CD3.location-b/AAA757.CD3.location-b.run1	255	0.7	0.06	0.7	0.06	-9.45874675262	-12.1247021575	2.46289167071	1.39489945313
313.0	4005.0	108.0	455.0	4005.0	4000000.0	3.0	2.0	2.47	2.29	1.76	0.0800000000008	9.4	0.56	1.42	0.31	9.81	0.31	3.31	2.48	0.74	AAA757.CD3.location-b.X4.Y1.tile.tissue.png	121	1	2000	121	331b56938d215d9e89cddfd3a28c9ef4	0	0	0	0	0	0	0	0	0	0	0	0	0	/home/dhl_ec/bnelissen/Slides/CD3_manuscript/CD3_slides/AAA757.CD3.location-b/AAA757.CD3.location-b.run1	255	0.7	0.06	0.7	0.06	-9.90427591772	-12.2020676454	5.35804952545	0.288265975769
956.0	1642845.0	282.0	21021.0	1642845.0	4000000.0	6.0	7.0	2.4	2.43	1.76	0.0800000000008	9.3	0.57	1.21	0.22	10.74	0.41	3.35	2.29	1.59	AAA757.CD3.location-b.X4.Y2.tile.tissue.png	122	1	2000	122	9abd1d78b3b10145ec8124accb7d14e2	0	0	0	0	0	0	0	0	0	0	0	0	0	/home/dhl_ec/bnelissen/Slides/CD3_manuscript/CD3_slides/AAA757.CD3.location-b/AAA757.CD3.location-b.run1	255	0.7	0.06	0.7	0.06	-8.73211711691	-11.2948647696	0.569834808593	1.69925872266
1064.0	2939789.0	370.0	44985.0	2939789.0	4000000.0	7.0	23.0	3.99	4.0	1.78	0.0699999999997	9.61	0.589999999999	1.19	0.139999999999	12.33	0.49	3.45	2.31	0.75	AAA757.CD3.location-b.X4.Y3.tile.tissue.png	123	1	2000	123	904dee9707d896fa5a1a16d7593d269c	0	0	0	0	0	0	0	0	0	0	0	0	0	/home/dhl_ec/bnelissen/Slides/CD3_manuscript/CD3_slides/AAA757.CD3.location-b/AAA757.CD3.location-b.run1	255	0.7	0.06	0.7	0.06	-9.16001766743	-11.1557103383	0.983871676769	0.185257185547
1212.0	3010523.0	579.0	20719.0	3010523.0	4000000.0	14.0	9.0	3.37	1.79	1.77	0.0700000000006	9.38	0.57	1.19	0.139999999999	12.3	0.49	3.37	2.3	0.740000000001	AAA757.CD3.location-b.X4.Y4.tile.tissue.png	124	1	2000	124	59a02226019eab1cf21156e0cf33b123	0	0	0	0	0	0	0	0	0	0	0	0	0	/home/dhl_ec/bnelissen/Slides/CD3_manuscript/CD3_slides/AAA757.CD3.location-b/AAA757.CD3.location-b.run1	255	0.7	0.06	0.7	0.06	-9.42862066339	-11.7243369942	1.92265211088	0.681916554688
794.0	634290.0	338.0	8375.0	634290.0	4000000.0	7.0	5.0	2.93	1.5	1.76	0.0799999999999	11.55	0.62	1.39	0.33	9.87	0.35	3.2	2.3	0.71	AAA757.CD3.location-b.X4.Y5.tile.tissue.png	125	1	2000	125	0a07c2a14bba0b1492e8b8cf87745009	0	0	0	0	0	0	0	0	0	0	0	0	0	/home/dhl_ec/bnelissen/Slides/CD3_manuscript/CD3_slides/AAA757.CD3.location-b/AAA757.CD3.location-b.run1	255	0.7	0.06	0.7	0.06	-9.76868665601	-11.6650919375	2.89809904868	1.34452908594
66.0	200254.0	49.0	7270.0	200254.0	4000000.0	1.0	7.0	2.47	2.77	1.75	0.0799999999999	10.72	0.57	1.35	0.31	9.17	0.32	3.18	2.33	0.7	AAA757.CD3.location-b.X5.Y1.tile.tissue.png	126	1	2000	126	ebb13e8e9cabad63c915e53dc678979a	0	0	0	0	0	0	0	0	0	0	0	0	0	/home/dhl_ec/bnelissen/Slides/CD3_manuscript/CD3_slides/AAA757.CD3.location-b/AAA757.CD3.location-b.run1	255	0.7	0.06	0.7	0.06	-9.09276595488	-11.9781941989	2.53671334514	2.16792847461
778.0	3109779.0	343.0	25305.0	3109779.0	4000000.0	7.0	9.0	1.51	2.77	1.75	0.0700000000006	9.72	0.56	1.19	0.13	12.26	0.49	3.36	2.28	0.73	AAA757.CD3.location-b.X5.Y2.tile.tissue.png	127	1	2000	127	c1584d1525e0dd12a94c310e86a3a7be	0	0	0	0	0	0	0	0	0	0	0	0	0	/home/dhl_ec/bnelissen/Slides/CD3_manuscript/CD3_slides/AAA757.CD3.location-b/AAA757.CD3.location-b.run1	255	0.7	0.06	0.7	0.06	-8.57560197726	-10.6010940762	1.08557843255	0.336998734375
860.0	3431453.0	411.0	35053.0	3431453.0	4000000.0	10.0	12.0	2.5	2.54	1.29	0.0699999999997	7.23	0.4	0.759999999999	0.0900000000001	9.46	0.349999999999	2.31	1.54	1.51	AAA757.CD3.location-b.X5.Y3.tile.tissue.png	128	1	2000	128	96acfde7580d5402f7dbba37243aed78	0	0	0	0	0	0	0	0	0	0	0	0	0	/home/dhl_ec/bnelissen/Slides/CD3_manuscript/CD3_slides/AAA757.CD3.location-b/AAA757.CD3.location-b.run1	255	0.7	0.06	0.7	0.06	-9.31648733813	-9.35731253103	1.33546215593	0.174005960937
6516.0	3520942.0	2759.0	23675.0	3520942.0	4000000.0	59.0	4.0	3.68	1.72	1.75	0.0700000000006	9.28	0.559999999999	1.28	0.120000000001	13.04	0.52	3.44	2.29	1.1	AAA757.CD3.location-b.X5.Y4.tile.tissue.png	129	1	2000	129	25126cc122364056af230f4da09aaaae	0	0	0	0	0	0	0	0	0	0	0	0	0	/home/dhl_ec/bnelissen/Slides/CD3_manuscript/CD3_slides/AAA757.CD3.location-b/AAA757.CD3.location-b.run1	255	0.7	0.06	0.7	0.06	-9.85744539352	-11.3255673477	3.03434799034	0.398179726563
2550.0	1389742.0	1187.0	12050.0	1389742.0	4000000.0	26.0	1.0	3.45	2.45	1.76	0.0799999999999	9.79	0.559999999999	1.26	0.240000000001	10.54	0.389999999999	3.21	2.29	1.72	AAA757.CD3.location-b.X5.Y5.tile.tissue.png	130	1	2000	130	61e35c531da098bfc6a59fec14a0a487	0	0	0	0	0	0	0	0	0	0	0	0	0	/home/dhl_ec/bnelissen/Slides/CD3_manuscript/CD3_slides/AAA757.CD3.location-b/AAA757.CD3.location-b.run1	255	0.7	0.06	0.7	0.06	-9.59540562216	-11.7212152825	3.32336265362	1.4648485625
344.0	660627.0	121.0	28886.0	660627.0	4000000.0	2.0	41.0	3.04	3.74	1.74	0.0799999999999	9.49	0.58	1.25	0.27	10.1	0.35	3.35	2.3	0.790000000001	AAA757.CD3.location-b.X6.Y1.tile.tissue.png	131	1	2000	131	975cbbe81cb7cddc8e70e73e6be948ef	0	0	0	0	0	0	0	0	0	0	0	0	0	/home/dhl_ec/bnelissen/Slides/CD3_manuscript/CD3_slides/AAA757.CD3.location-b/AAA757.CD3.location-b.run1	255	0.7	0.06	0.7	0.06	-9.06292089781	-11.181847145	1.40024702563	3.72454394629
578.0	2187004.0	268.0	47920.0	2187004.0	4000000.0	6.0	46.0	2.24	2.21	1.76	0.0699999999997	9.43	0.59	1.28	0.190000000001	11.4	0.45	3.43	2.31	0.89	AAA757.CD3.location-b.X6.Y2.tile.tissue.png	132	1	2000	132	66aa3215842bce20663808ab77151ed3	0	0	0	0	0	0	0	0	0	0	0	0	0	/home/dhl_ec/bnelissen/Slides/CD3_manuscript/CD3_slides/AAA757.CD3.location-b/AAA757.CD3.location-b.run1	255	0.7	0.06	0.7	0.06	-9.56695912897	-9.89278154935	1.8759191764	0.120108285156
1178.0	3411153.0	597.0	26590.0	3411153.0	4000000.0	14.0	6.0	4.53	3.12	1.75	0.0599999999995	9.35	0.57	1.2	0.11	12.71	0.52	3.4	2.31	0.73	AAA757.CD3.location-b.X6.Y3.tile.tissue.png	133	1	2000	133	704ee9c0454aab35889723da975cc53b	0	0	0	0	0	0	0	0	0	0	0	0	0	/home/dhl_ec/bnelissen/Slides/CD3_manuscript/CD3_slides/AAA757.CD3.location-b/AAA757.CD3.location-b.run1	255	0.7	0.06	0.7	0.06	-9.38466496897	-10.6295359324	2.32660543812	0.421683988281
1913.0	3666461.0	755.0	28640.0	3666461.0	4000000.0	16.0	12.0	3.17	2.07	1.76	0.0700000000006	10.45	0.58	1.19	0.1	12.87	0.530000000001	3.39	2.28	0.74	AAA757.CD3.location-b.X6.Y4.tile.tissue.png	134	1	2000	134	29ff1f59d224341f0f899405235e83d6	0	0	0	0	0	0	0	0	0	0	0	0	0	/home/dhl_ec/bnelissen/Slides/CD3_manuscript/CD3_slides/AAA757.CD3.location-b/AAA757.CD3.location-b.run1	255	0.7	0.06	0.7	0.06	-9.59774063943	-10.7138643202	2.59345129768	0.244967078125
2032.0	1914344.0	930.0	35686.0	1914344.0	4000000.0	22.0	16.0	3.87	2.95	1.76	0.0799999999999	10.07	0.58	1.21	0.2	11.1	0.43	3.35	2.31	1.89	AAA757.CD3.location-b.X6.Y5.tile.tissue.png	135	1	2000	135	c826ba64253db46997e87844ba11987c	0	0	0	0	0	0	0	0	0	0	0	0	0	/home/dhl_ec/bnelissen/Slides/CD3_manuscript/CD3_slides/AAA757.CD3.location-b/AAA757.CD3.location-b.run1	255	0.7	0.06	0.7	0.06	-9.42035907175	-12.0065366472	3.32415389859	1.46769823438
0.0	0.0	0.0	0.0	0.0	4000000.0	0.0	0.0	2.24	1.64	1.85	0.0799999999999	8.87	0.46	1.42	0.309999999999	6.44	0.2	2.98	2.29	0.63	AAA757.CD3.location-b.X7.Y0.tile.tissue.png	136	1	2000	136	4f88e0e4f23e8d44e40726a760da03de	0	0	0	0	0	0	0	0	0	0	0	0	0	/home/dhl_ec/bnelissen/Slides/CD3_manuscript/CD3_slides/AAA757.CD3.location-b/AAA757.CD3.location-b.run1	255	1.0	0.06	1.0	0.06	0.0	-11.3716004454	0.0	0.917162775332
1445.0	1002698.0	540.0	48198.0	1002698.0	4000000.0	10.0	76.0	2.6	2.24	1.74	0.0799999999999	9.47	0.580000000001	1.2	0.25	10.17	0.37	3.42	2.3	0.75	AAA757.CD3.location-b.X7.Y1.tile.tissue.png	137	1	2000	137	859e79b89adc60f1b35ce35705d4873b	0	0	0	0	0	0	0	0	0	0	0	0	0	/home/dhl_ec/bnelissen/Slides/CD3_manuscript/CD3_slides/AAA757.CD3.location-b/AAA757.CD3.location-b.run1	255	0.7	0.06	0.7	0.06	-10.0256802636	-10.6278497334	2.53197676308	1.24185525781
2998.0	3190435.0	1305.0	43534.0	3190435.0	4000000.0	29.0	13.0	2.85	2.62	1.76	0.0699999999997	9.56	0.58	1.21	0.13	12.53	0.509999999999	3.42	2.3	1.15	AAA757.CD3.location-b.X7.Y2.tile.tissue.png	138	1	2000	138	fcf2722a120c035ca5f961e5bd35b3a3	0	0	0	0	0	0	0	0	0	0	0	0	0	/home/dhl_ec/bnelissen/Slides/CD3_manuscript/CD3_slides/AAA757.CD3.location-b/AAA757.CD3.location-b.run1	255	0.7	0.06	0.7	0.06	-9.88269705219	-10.7428219755	3.19688714718	0.35479159375
1337.0	3262012.0	531.0	31989.0	3262012.0	4000000.0	11.0	8.0	2.37	3.26	1.75	0.0699999999997	9.36	0.57	1.19	0.120000000001	12.49	0.51	3.4	2.3	0.910000000001	AAA757.CD3.location-b.X7.Y3.tile.tissue.png	139	1	2000	139	0a07a87d88e9983e8582d5a3ce6cc380	0	0	0	0	0	0	0	0	0	0	0	0	0	/home/dhl_ec/bnelissen/Slides/CD3_manuscript/CD3_slides/AAA757.CD3.location-b/AAA757.CD3.location-b.run1	255	0.7	0.06	0.7	0.06	-9.72677572571	-11.2666190978	2.66400994911	0.769274289062
1673.0	3039928.0	605.0	62670.0	3039928.0	4000000.0	11.0	26.0	2.85	1.96	1.75	0.0700000000006	9.94	0.599999999999	1.2	0.14	12.27	0.51	3.5	2.31	0.92	AAA757.CD3.location-b.X7.Y4.tile.tissue.png	140	1	2000	140	792cac9f663fdc63beea80984e3b41b1	0	0	0	0	0	0	0	0	0	0	0	0	0	/home/dhl_ec/bnelissen/Slides/CD3_manuscript/CD3_slides/AAA757.CD3.location-b/AAA757.CD3.location-b.run1	255	0.7	0.06	0.7	0.06	-9.63509316419	-10.6980875425	2.76876209664	0.288844296875
263.0	1993917.0	127.0	44880.0	1993917.0	4000000.0	3.0	14.0	2.71	3.41	1.73	0.0700000000006	9.39	0.610000000001	1.2	0.2	11.25	0.440000000001	3.4	2.31	1.16	AAA757.CD3.location-b.X7.Y5.tile.tissue.png	141	1	2000	141	af820a222457bd27bad56e5c8f345964	0	0	0	0	0	0	0	0	0	0	0	0	0	/home/dhl_ec/bnelissen/Slides/CD3_manuscript/CD3_slides/AAA757.CD3.location-b/AAA757.CD3.location-b.run1	255	0.7	0.06	0.7	0.06	-9.30187360289	-11.7120328747	2.74666302798	1.21472625781
0.0	0.0	0.0	0.0	0.0	4000000.0	0.0	0.0	4.01	1.38	1.75	0.0799999999999	7.89	0.47	1.4	0.320000000001	6.56	0.200000000001	3.01	2.31	1.77	AAA757.CD3.location-b.X7.Y6.tile.tissue.png	142	1	2000	142	0819a14c48479305ce337ec3a9b36963	0	0	0	0	0	0	0	0	0	0	0	0	0	/home/dhl_ec/bnelissen/Slides/CD3_manuscript/CD3_slides/AAA757.CD3.location-b/AAA757.CD3.location-b.run1	255	1.0	0.06	1.0	0.06	0.0	0.0	0.0	3.45986775
0.0	35678.0	0.0	1375.0	35678.0	4000000.0	0.0	1.0	2.65	1.91	1.74	0.0799999999999	9.3	0.56	1.38	0.31	7.9	0.22	3.1	2.3	0.69	AAA757.CD3.location-b.X8.Y0.tile.tissue.png	143	1	2000	143	e31c5bce67c3267a978efc9d284a4bff	0	0	0	0	0	0	0	0	0	0	0	0	0	/home/dhl_ec/bnelissen/Slides/CD3_manuscript/CD3_slides/AAA757.CD3.location-b/AAA757.CD3.location-b.run1	255	0.7	0.06	0.7	0.06	0.0	-10.9270884704	1.78063129327	2.15499233939
443.0	1149005.0	211.0	46238.0	1149005.0	4000000.0	5.0	66.0	3.48	2.94	1.74	0.0699999999997	9.48	0.59	1.2	0.25	10.29	0.38	3.41	2.29	0.77	AAA757.CD3.location-b.X8.Y1.tile.tissue.png	144	1	2000	144	616da831bfa7dc302f96f3924ee72e26	0	0	0	0	0	0	0	0	0	0	0	0	0	/home/dhl_ec/bnelissen/Slides/CD3_manuscript/CD3_slides/AAA757.CD3.location-b/AAA757.CD3.location-b.run1	255	0.7	0.06	0.7	0.06	-9.55752518949	-9.79913633572	2.30701744564	0.536790716797
893.0	3793102.0	480.0	17670.0	3793102.0	4000000.0	12.0	4.0	2.5	3.6	1.76	0.0699999999997	10.28	0.56	1.19	0.0900000000001	13.13	0.54	3.34	2.29	1.23	AAA757.CD3.location-b.X8.Y2.tile.tissue.png	145	1	2000	145	5bef811e5a17d2434f5d1e7a6efb4f6a	0	0	0	0	0	0	0	0	0	0	0	0	0	/home/dhl_ec/bnelissen/Slides/CD3_manuscript/CD3_slides/AAA757.CD3.location-b/AAA757.CD3.location-b.run1	255	0.7	0.06	0.7	0.06	-9.67600115327	-10.509536581	2.68286191025	0.178751484375
2048.0	3735861.0	848.0	22052.0	3735861.0	4000000.0	16.0	5.0	2.34	2.23	1.76	0.0700000000006	9.59	0.58	1.19	0.0900000000001	13.0	0.54	3.35	2.28	1.04	AAA757.CD3.location-b.X8.Y3.tile.tissue.png	146	1	2000	146	21cdcd79f3e795bc1f3aba8e5aa4686b	0	0	0	0	0	0	0	0	0	0	0	0	0	/home/dhl_ec/bnelissen/Slides/CD3_manuscript/CD3_slides/AAA757.CD3.location-b/AAA757.CD3.location-b.run1	255	0.7	0.06	0.7	0.06	-9.59554060318	-10.3973214957	2.99781328022	0.345114828125
1599.0	2928804.0	688.0	65957.0	2928804.0	4000000.0	15.0	25.0	4.21	1.74	1.75	0.0699999999997	10.1	0.599999999999	1.2	0.15	12.26	0.490000000001	3.49	2.29	0.99	AAA757.CD3.location-b.X8.Y4.tile.tissue.png	147	1	2000	147	356bf230bea68176ba19998175d4e7ee	0	0	0	0	0	0	0	0	0	0	0	0	0	/home/dhl_ec/bnelissen/Slides/CD3_manuscript/CD3_slides/AAA757.CD3.location-b/AAA757.CD3.location-b.run1	255	0.7	0.06	0.7	0.06	-9.73781658949	-10.3389646632	3.27319789571	0.203073828125
12248.0	2979961.0	4413.0	30196.0	2979961.0	4000000.0	90.0	8.0	3.89	2.57	1.75	0.0699999999997	11.4	0.58	1.2	0.14	12.63	0.5	3.47	2.29	1.5	AAA757.CD3.location-b.X8.Y5.tile.tissue.png	148	1	2000	148	3f4343e097f5c195524191e6a0351e5c	0	0	0	0	0	0	0	0	0	0	0	0	0	/home/dhl_ec/bnelissen/Slides/CD3_manuscript/CD3_slides/AAA757.CD3.location-b/AAA757.CD3.location-b.run1	255	0.7	0.06	0.7	0.06	-9.5516356931	-12.3307152716	3.6032755453	0.727835703125
52764.0	844341.0	18034.0	10544.0	844341.0	4000000.0	330.0	7.0	2.31	2.8	1.76	0.0799999999999	10.19	0.559999999999	1.24	0.26	10.86	0.37	3.35	2.31	1.71	AAA757.CD3.location-b.X8.Y6.tile.tissue.png	149	1	2000	149	13ff82d216cfd22fc72e72eaa846b5fc	0	0	0	0	0	0	0	0	0	0	0	0	0	/home/dhl_ec/bnelissen/Slides/CD3_manuscript/CD3_slides/AAA757.CD3.location-b/AAA757.CD3.location-b.run1	255	0.7	0.06	0.7	0.06	-8.93167272312	-12.3069814579	3.52787432602	0.824519460937
88.0	2052.0	45.0	208.0	2052.0	4000000.0	1.0	1.0	3.01	1.29	1.75	0.0699999999997	9.29	0.55	1.38	0.37	9.0	0.3	3.1	2.31	0.64	AAA757.CD3.location-b.X8.Y7.tile.tissue.png	150	1	2000	150	7dc7fc29b40925b98180caa3811c9be1	0	0	0	0	0	0	0	0	0	0	0	0	0	/home/dhl_ec/bnelissen/Slides/CD3_manuscript/CD3_slides/AAA757.CD3.location-b/AAA757.CD3.location-b.run1	255	0.7	0.06	0.7	0.06	-9.59984594755	-12.2125920331	7.23615369474	1.20431464175
474.0	836136.0	172.0	8486.0	836136.0	4000000.0	3.0	1.0	1.71	2.64	1.79	0.0999999999995	9.65	0.57	1.31	0.27	9.88	0.36	3.23	1.54	0.93	AAA757.CD3.location-b.X9.Y0.tile.tissue.png	151	1	2000	151	354797221a1510c4e0d644457f9ca8dd	0	0	0	0	0	0	0	0	0	0	0	0	0	/home/dhl_ec/bnelissen/Slides/CD3_manuscript/CD3_slides/AAA757.CD3.location-b/AAA757.CD3.location-b.run1	255	0.7	0.06	0.7	0.06	-8.53762070067	-10.8821784349	1.73275607868	1.75622643164
1265.0	1397820.0	531.0	50099.0	1397820.0	4000000.0	12.0	67.0	2.91	2.22	1.17	0.0499999999993	7.15	0.59	1.2	0.24	10.57	0.400000000001	3.39	2.3	0.81	AAA757.CD3.location-b.X9.Y1.tile.tissue.png	152	1	2000	152	b8d34bba701be9995b7d9902bc82a75e	0	0	0	0	0	0	0	0	0	0	0	0	0	/home/dhl_ec/bnelissen/Slides/CD3_manuscript/CD3_slides/AAA757.CD3.location-b/AAA757.CD3.location-b.run1	255	0.7	0.06	0.7	0.06	-9.68158675334	-9.96199126258	2.51929510112	0.252698101562
2925.0	3928731.0	1283.0	12686.0	3928731.0	4000000.0	28.0	2.0	3.77	2.08	1.77	0.0600000000004	9.57	0.56	1.2	0.0899999999992	13.34	0.559999999999	3.32	2.3	1.17	AAA757.CD3.location-b.X9.Y2.tile.tissue.png	153	1	2000	153	1d2819d9abcf00bb439f87a6b81c7e1f	0	0	0	0	0	0	0	0	0	0	0	0	0	/home/dhl_ec/bnelissen/Slides/CD3_manuscript/CD3_slides/AAA757.CD3.location-b/AAA757.CD3.location-b.run1	255	0.7	0.06	0.7	0.06	-9.63048299822	-10.5919678294	2.53932765219	0.182039578125
2188.0	3652123.0	1017.0	25259.0	3652123.0	4000000.0	23.0	6.0	2.25	2.75	1.77	0.0699999999997	10.16	0.570000000001	1.2	0.0900000000001	13.16	0.55	3.44	2.3	1.2	AAA757.CD3.location-b.X9.Y3.tile.tissue.png	154	1	2000	154	3b9dbbf92ffa13b44d07b54bfde0da12	0	0	0	0	0	0	0	0	0	0	0	0	0	/home/dhl_ec/bnelissen/Slides/CD3_manuscript/CD3_slides/AAA757.CD3.location-b/AAA757.CD3.location-b.run1	255	0.7	0.06	0.7	0.06	-9.53176104988	-10.2908187615	2.93153526845	0.369974390625
7912.0	2957679.0	3364.0	67814.0	2957679.0	4000000.0	76.0	25.0	3.86	2.34	1.78	0.0700000000006	9.71	0.6	1.2	0.139999999999	12.51	0.490000000001	3.44	2.28	1.61	AAA757.CD3.location-b.X9.Y4.tile.tissue.png	155	1	2000	155	c141aeeb991e3bf800b9647c346185ef	0	0	0	0	0	0	0	0	0	0	0	0	0	/home/dhl_ec/bnelissen/Slides/CD3_manuscript/CD3_slides/AAA757.CD3.location-b/AAA757.CD3.location-b.run1	255	0.7	0.06	0.7	0.06	-9.93118774572	-11.0966127706	4.04111155047	0.27886203125
5309.0	2928967.0	2442.0	37281.0	2928967.0	4000000.0	59.0	17.0	2.95	3.32	1.88	0.0599999999995	10.26	0.58	1.2	0.14	12.37	0.5	3.41	2.29	1.26	AAA757.CD3.location-b.X9.Y5.tile.tissue.png	156	1	2000	156	ad9f8702498ca3d2f7a0c28ee04f2dc6	0	0	0	0	0	0	0	0	0	0	0	0	0	/home/dhl_ec/bnelissen/Slides/CD3_manuscript/CD3_slides/AAA757.CD3.location-b/AAA757.CD3.location-b.run1	255	0.7	0.06	0.7	0.06	-9.64541876497	-12.2791634985	4.23774890147	0.584027125
195594.0	3864222.0	64599.0	11661.0	3864222.0	4000000.0	1208.0	1.0	3.08	2.79	1.77	0.0699999999997	10.05	0.56	1.21	0.0799999999999	18.7	0.6	3.31	2.32	1.29	AAA757.CD3.location-b.X9.Y6.tile.tissue.png	157	1	2000	157	d91d74212dd39fd885088c9200fe1776	0	0	0	0	0	0	0	0	0	0	0	0	0	/home/dhl_ec/bnelissen/Slides/CD3_manuscript/CD3_slides/AAA757.CD3.location-b/AAA757.CD3.location-b.run1	255	0.7	0.06	0.7	0.06	-9.42256451589	-12.7665093026	2.34374362314	0.602649277344
87716.0	2047584.0	31526.0	10969.0	2047584.0	4000000.0	613.0	1.0	2.64	2.8	1.74	0.0799999999999	10.25	0.559999999999	1.21	0.2	12.46	0.46	3.31	2.31	1.08	AAA757.CD3.location-b.X9.Y7.tile.tissue.png	158	1	2000	158	68c544ec9745b0b4ae5b6c38e551348f	0	0	0	0	0	0	0	0	0	0	0	0	0	/home/dhl_ec/bnelissen/Slides/CD3_manuscript/CD3_slides/AAA757.CD3.location-b/AAA757.CD3.location-b.run1	255	0.7	0.06	0.7	0.06	-9.18434545761	-12.4230208244	2.79531986513	0.74091565625
11619.0	260273.0	4393.0	2656.0	260273.0	4000000.0	82.0	1.0	3.54	2.49	1.76	0.0699999999997	10.48	0.570000000001	1.34	0.3	9.55	0.33	3.18	2.3	0.75	AAA757.CD3.location-b.X9.Y8.tile.tissue.png	159	1	2000	159	603073f5f1ee41c4df6ec3df1046681c	0	0	0	0	0	0	0	0	0	0	0	0	0	/home/dhl_ec/bnelissen/Slides/CD3_manuscript/CD3_slides/AAA757.CD3.location-b/AAA757.CD3.location-b.run1	255	0.7	0.06	0.7	0.06	-8.95138488754	-12.3379384308	3.34474214077	0.609277667969
[truncated: 2 more columns]
