# Supplementary material for: SlideToolkit: An Assistive Toolset for the Histological Quantification of Whole Slide Images
Source: PLoS One. 2014 Nov 5;9(11):e110289. doi: 10.1371/journal.pone.0110289 (PMC4220929; doi:10.1371/journal.pone.0110289)
Supplement: RawData S1 — ICC and BlandAltman plot - measurements and r-script.zip. Measurements of Run1 and Run2, including the code for the calculation of the intraclass correlation coefficient (ICC) and the code for the Bland and Altman plot. (ZIP) [file pone.0110289.s003.zip › cellprofiler.measurements/run1.087dc5c247f9f734b03f9135dfad1e54.DefaultOUT_Image.csv]

AreaOccupied_AreaOccupied_DAB_Nuclei	AreaOccupied_AreaOccupied_Tissue	AreaOccupied_Perimeter_DAB_Nuclei	AreaOccupied_Perimeter_Tissue	AreaOccupied_TotalArea_DAB_Nuclei	AreaOccupied_TotalArea_Tissue	Count_DAB_Nuclei	Count_Tissue	ExecutionTime_01LoadImages	ExecutionTime_02ColorToGray	ExecutionTime_03Smooth	ExecutionTime_04ImageMath	ExecutionTime_05IdentifyPrimaryObjects	ExecutionTime_06MeasureImageAreaOccupied	ExecutionTime_07UnmixColors	ExecutionTime_08MaskImage	ExecutionTime_09IdentifyPrimaryObjects	ExecutionTime_10MeasureImageAreaOccupied	ExecutionTime_11OverlayOutlines	ExecutionTime_12OverlayOutlines	ExecutionTime_13SaveImages	FileName_Original	Group_Index	Group_Number	Height_Original	ImageNumber	MD5Digest_Original	ModuleError_01LoadImages	ModuleError_02ColorToGray	ModuleError_03Smooth	ModuleError_04ImageMath	ModuleError_05IdentifyPrimaryObjects	ModuleError_06MeasureImageAreaOccupied	ModuleError_07UnmixColors	ModuleError_08MaskImage	ModuleError_09IdentifyPrimaryObjects	ModuleError_10MeasureImageAreaOccupied	ModuleError_11OverlayOutlines	ModuleError_12OverlayOutlines	ModuleError_13SaveImages	PathName_Original	Scaling_Original	Threshold_FinalThreshold_DAB_Nuclei	Threshold_FinalThreshold_Tissue	Threshold_OrigThreshold_DAB_Nuclei	Threshold_OrigThreshold_Tissue	Threshold_SumOfEntropies_DAB_Nuclei	Threshold_SumOfEntropies_Tissue	Threshold_WeightedVariance_DAB_Nuclei	Threshold_WeightedVariance_Tissue
0.0	133925.0	0.0	1984.0	133925.0	4000000.0	0.0	1.0	3.23	2.74	1.14	0.04	6.3	0.34	0.75	0.19	5.93	0.13	1.95	1.43	1.19	AAA235.CD3.location-b.X0.Y1.tile.tissue.png	1	1	2000	1	0a523b4bd8f6b7902ced1c15c4315b94	0	0	0	0	0	0	0	0	0	0	0	0	0	/home/dhl_ec/bnelissen/Slides/CD3_manuscript/CD3_slides/AAA235.CD3.location-b/AAA235.CD3.location-b.run1	255	0.7	0.06	0.7	0.06	-7.78195427595	-11.4264745434	0.642361607195	2.66793212256
434.0	538913.0	206.0	6284.0	538913.0	4000000.0	5.0	2.0	3.26	2.56	1.12	0.05	6.11	0.35	0.71	0.17	6.38	0.21	2.07	1.43	0.66	AAA235.CD3.location-b.X0.Y2.tile.tissue.png	2	1	2000	2	d9f139b0ee4653081b5ae39269c1b258	0	0	0	0	0	0	0	0	0	0	0	0	0	/home/dhl_ec/bnelissen/Slides/CD3_manuscript/CD3_slides/AAA235.CD3.location-b/AAA235.CD3.location-b.run1	255	0.7	0.06	0.7	0.06	-8.87819372634	-11.8098175817	2.51375136106	1.87451728516
287.0	507650.0	135.0	5179.0	507650.0	4000000.0	3.0	5.0	2.72	2.79	1.05	0.04	6.13	0.34	0.73	0.18	6.44	0.32	3.18	2.21	0.62	AAA235.CD3.location-b.X0.Y3.tile.tissue.png	3	1	2000	3	0d74afb7b0ef0fa4f3963429a14575af	0	0	0	0	0	0	0	0	0	0	0	0	0	/home/dhl_ec/bnelissen/Slides/CD3_manuscript/CD3_slides/AAA235.CD3.location-b/AAA235.CD3.location-b.run1	255	0.7	0.06	0.7	0.06	-9.09290781756	-11.7855157589	1.77062015926	1.95352954492
0.0	0.0	0.0	0.0	0.0	3374000.0	0.0	0.0	2.33	3.29	1.57	0.07	6.0	0.23	0.68	0.17	3.64	0.1	1.59	1.21	0.45	AAA235.CD3.location-b.X0.Y8.tile.tissue.png	4	1	2000	4	756ac0458af12c83dd1966e66b769d32	0	0	0	0	0	0	0	0	0	0	0	0	0	/home/dhl_ec/bnelissen/Slides/CD3_manuscript/CD3_slides/AAA235.CD3.location-b/AAA235.CD3.location-b.run1	255	1.0	0.06	1.0	0.06	0.0	0.0	0.0	2.20613129816
0.0	0.0	0.0	0.0	0.0	4000000.0	0.0	0.0	2.84	2.54	1.04	0.05	5.1	0.46	1.33	0.32	6.38	0.19	2.89	2.25	0.58	AAA235.CD3.location-b.X1.Y0.tile.tissue.png	5	1	2000	5	673f9d50531d07a3f581724a435c9e8b	0	0	0	0	0	0	0	0	0	0	0	0	0	/home/dhl_ec/bnelissen/Slides/CD3_manuscript/CD3_slides/AAA235.CD3.location-b/AAA235.CD3.location-b.run1	255	1.0	0.06	1.0	0.06	0.0	0.0	0.0	6.5088905
588.0	1961916.0	266.0	14659.0	1961916.0	4000000.0	6.0	3.0	3.22	1.89	1.72	0.07	9.24	0.54	1.12	0.2	10.65	0.41	3.14	2.2	0.62	AAA235.CD3.location-b.X1.Y1.tile.tissue.png	6	1	2000	6	301cf68247fbd3077f1430de0b258ab1	0	0	0	0	0	0	0	0	0	0	0	0	0	/home/dhl_ec/bnelissen/Slides/CD3_manuscript/CD3_slides/AAA235.CD3.location-b/AAA235.CD3.location-b.run1	255	0.7	0.06	0.7	0.06	-8.44820207988	-11.5586009334	1.18610102342	0.402095015625
0.0	3997483.0	0.0	8351.0	3997483.0	4000000.0	0.0	1.0	2.96	1.71	1.04	0.04	5.79	0.34	0.67	0.05	8.38	0.27	2.04	1.43	0.66	AAA235.CD3.location-b.X1.Y2.tile.tissue.png	7	1	2000	7	ef37df693a9bc79514c0d00833a7c297	0	0	0	0	0	0	0	0	0	0	0	0	0	/home/dhl_ec/bnelissen/Slides/CD3_manuscript/CD3_slides/AAA235.CD3.location-b/AAA235.CD3.location-b.run1	255	0.7	0.06	0.7	0.06	-8.72748060003	-12.2128168378	0.634297244594	0.0812819746094
324.0	2728732.0	173.0	11676.0	2728732.0	4000000.0	4.0	1.0	3.13	2.42	1.09	0.04	6.18	0.34	0.67	0.1	7.95	0.29	2.04	1.44	0.44	AAA235.CD3.location-b.X1.Y3.tile.tissue.png	8	1	2000	8	03100f3dfa0cb24884ed6efb3ee57000	0	0	0	0	0	0	0	0	0	0	0	0	0	/home/dhl_ec/bnelissen/Slides/CD3_manuscript/CD3_slides/AAA235.CD3.location-b/AAA235.CD3.location-b.run1	255	0.7	0.06	0.7	0.06	-8.57446994835	-10.9718041499	1.20793365282	0.2336885625
0.0	0.0	0.0	0.0	0.0	4000000.0	0.0	0.0	2.65	2.85	1.03	0.05	4.97	0.27	0.77	0.19	4.29	0.12	1.9	1.42	0.52	AAA235.CD3.location-b.X1.Y4.tile.tissue.png	9	1	2000	9	60ddd1eee62c78bc7b055630955d5101	0	0	0	0	0	0	0	0	0	0	0	0	0	/home/dhl_ec/bnelissen/Slides/CD3_manuscript/CD3_slides/AAA235.CD3.location-b/AAA235.CD3.location-b.run1	255	1.0	0.06	1.0	0.06	0.0	0.0	0.0	7.022877
0.0	2394.0	0.0	266.0	2394.0	4000000.0	0.0	1.0	2.26	1.86	1.04	0.05	5.93	0.34	0.75	0.2	5.51	0.13	1.94	1.43	0.59	AAA235.CD3.location-b.X1.Y5.tile.tissue.png	10	1	2000	10	b055a3e4271782b67494ebf5168c49b1	0	0	0	0	0	0	0	0	0	0	0	0	0	/home/dhl_ec/bnelissen/Slides/CD3_manuscript/CD3_slides/AAA235.CD3.location-b/AAA235.CD3.location-b.run1	255	0.7	0.06	0.7	0.06	0.0	-11.859295858	4.66790878564	2.74268938412
442.0	427902.0	272.0	4020.0	427902.0	4000000.0	7.0	1.0	2.81	1.25	1.05	0.04	6.26	0.34	0.74	0.18	6.63	0.21	2.03	1.44	0.33	AAA235.CD3.location-b.X1.Y6.tile.tissue.png	11	1	2000	11	611224bf5dcf7dae2bc7716412fccbe6	0	0	0	0	0	0	0	0	0	0	0	0	0	/home/dhl_ec/bnelissen/Slides/CD3_manuscript/CD3_slides/AAA235.CD3.location-b/AAA235.CD3.location-b.run1	255	0.7	0.06	0.7	0.06	-7.67302735447	-11.1370939316	1.08209588863	1.18924732031
0.0	0.0	0.0	0.0	0.0	3374000.0	0.0	0.0	2.23	2.04	0.92	0.04	4.88	0.23	0.68	0.16	3.81	0.1	1.59	1.21	0.28	AAA235.CD3.location-b.X1.Y8.tile.tissue.png	12	1	2000	12	ee570942d040fdac6ae2696bc692adf8	0	0	0	0	0	0	0	0	0	0	0	0	0	/home/dhl_ec/bnelissen/Slides/CD3_manuscript/CD3_slides/AAA235.CD3.location-b/AAA235.CD3.location-b.run1	255	1.0	0.06	1.0	0.06	0.0	-10.6159680766	0.0	1.6450716034
0.0	86401.0	0.0	1968.0	86401.0	4000000.0	0.0	2.0	2.09	1.64	1.05	0.05	6.07	0.34	0.74	0.18	5.39	0.13	1.93	1.43	0.35	AAA235.CD3.location-b.X2.Y0.tile.tissue.png	13	1	2000	13	416f826f78528141ad4f438b93b2ccf4	0	0	0	0	0	0	0	0	0	0	0	0	0	/home/dhl_ec/bnelissen/Slides/CD3_manuscript/CD3_slides/AAA235.CD3.location-b/AAA235.CD3.location-b.run1	255	0.7	0.06	0.7	0.06	0.0	-11.6771723537	0.706961309042	2.10860428516
2184.0	3447156.0	641.0	8797.0	3447156.0	4000000.0	12.0	2.0	2.23	1.93	1.05	0.04	6.18	0.33	0.67	0.07	8.41	0.31	2.05	1.42	0.39	AAA235.CD3.location-b.X2.Y1.tile.tissue.png	14	1	2000	14	3822d8de5787212f46f5082a82655f6c	0	0	0	0	0	0	0	0	0	0	0	0	0	/home/dhl_ec/bnelissen/Slides/CD3_manuscript/CD3_slides/AAA235.CD3.location-b/AAA235.CD3.location-b.run1	255	0.7	0.06	0.7	0.06	-7.85531828725	-10.6117730061	0.432770855237	0.124778777344
0.0	3980368.0	0.0	8276.0	3980368.0	4000000.0	0.0	1.0	1.62	1.62	1.05	0.04	5.68	0.34	0.67	0.05	8.35	0.27	2.02	1.44	0.42	AAA235.CD3.location-b.X2.Y2.tile.tissue.png	15	1	2000	15	0e23b88209d7d522a21eb4587a626367	0	0	0	0	0	0	0	0	0	0	0	0	0	/home/dhl_ec/bnelissen/Slides/CD3_manuscript/CD3_slides/AAA235.CD3.location-b/AAA235.CD3.location-b.run1	255	0.7	0.06	0.7	0.06	-7.8292364269	-11.7880666287	0.289844551613	0.0381200825195
0.0	441509.0	0.0	5149.0	441509.0	4000000.0	0.0	2.0	2.72	1.97	1.04	0.04	6.07	0.33	0.67	0.18	6.07	0.15	1.97	1.44	0.36	AAA235.CD3.location-b.X2.Y3.tile.tissue.png	16	1	2000	16	b767f34ddba4f0e3febbfb0e281cf3c7	0	0	0	0	0	0	0	0	0	0	0	0	0	/home/dhl_ec/bnelissen/Slides/CD3_manuscript/CD3_slides/AAA235.CD3.location-b/AAA235.CD3.location-b.run1	255	0.7	0.06	0.7	0.06	-6.91498583014	-10.4071679132	0.532650003828	0.496238055664
5161.0	160046.0	1796.0	6491.0	160046.0	4000000.0	32.0	12.0	2.63	1.75	1.04	0.04	6.09	0.34	0.67	0.19	6.27	0.2	1.99	1.44	0.52	AAA235.CD3.location-b.X2.Y4.tile.tissue.png	17	1	2000	17	e1e6d84fa3117873ead5359b02430006	0	0	0	0	0	0	0	0	0	0	0	0	0	/home/dhl_ec/bnelissen/Slides/CD3_manuscript/CD3_slides/AAA235.CD3.location-b/AAA235.CD3.location-b.run1	255	0.7	0.06	0.7	0.06	-9.90582407809	-11.905044287	3.45551248832	0.529750589844
3703.0	2477518.0	1498.0	14850.0	2477518.0	4000000.0	30.0	2.0	3.33	1.52	1.04	0.04	6.11	0.35	0.68	0.11	7.82	0.28	2.07	1.44	0.37	AAA235.CD3.location-b.X2.Y5.tile.tissue.png	18	1	2000	18	9a778f2fe78a6420c63db11be0764ca9	0	0	0	0	0	0	0	0	0	0	0	0	0	/home/dhl_ec/bnelissen/Slides/CD3_manuscript/CD3_slides/AAA235.CD3.location-b/AAA235.CD3.location-b.run1	255	0.7	0.06	0.7	0.06	-8.32097084985	-11.5989947196	0.881197924704	0.449745054687
2107.0	2676353.0	782.0	12186.0	2676353.0	4000000.0	15.0	2.0	2.72	2.33	1.05	0.04	6.04	0.55	1.13	0.16	11.45	0.46	3.19	2.21	1.78	AAA235.CD3.location-b.X2.Y6.tile.tissue.png	19	1	2000	19	ee12961921df683326cdcd534ba8d9d3	0	0	0	0	0	0	0	0	0	0	0	0	0	/home/dhl_ec/bnelissen/Slides/CD3_manuscript/CD3_slides/AAA235.CD3.location-b/AAA235.CD3.location-b.run1	255	0.7	0.06	0.7	0.06	-8.05280175466	-11.3584125399	0.690477424456	0.36256403125
0.0	1183418.0	0.0	5312.0	1183418.0	4000000.0	0.0	1.0	1.55	1.4	1.05	0.05	6.2	0.34	0.7	0.15	6.58	0.28	3.14	2.22	1.6	AAA235.CD3.location-b.X2.Y7.tile.tissue.png	20	1	2000	20	2ea935bdd725309902c30e6549967b37	0	0	0	0	0	0	0	0	0	0	0	0	0	/home/dhl_ec/bnelissen/Slides/CD3_manuscript/CD3_slides/AAA235.CD3.location-b/AAA235.CD3.location-b.run1	255	0.7	0.06	0.7	0.06	-7.7907613946	-11.0362736373	0.573899886608	1.30170291797
0.0	0.0	0.0	0.0	0.0	3374000.0	0.0	0.0	2.13	1.58	1.54	0.06	6.64	0.39	1.14	0.28	5.53	0.17	2.48	1.89	0.45	AAA235.CD3.location-b.X2.Y8.tile.tissue.png	21	1	2000	21	3b41aa2579249dc1b19d221407317973	0	0	0	0	0	0	0	0	0	0	0	0	0	/home/dhl_ec/bnelissen/Slides/CD3_manuscript/CD3_slides/AAA235.CD3.location-b/AAA235.CD3.location-b.run1	255	1.0	0.06	1.0	0.06	0.0	0.0	0.0	4.34278423237
539.0	1200841.0	292.0	6266.0	1200841.0	4000000.0	5.0	1.0	3.22	2.7	1.72	0.0799999999999	9.34	0.55	1.15	0.25	9.91	0.36	3.04	2.21	1.21	AAA235.CD3.location-b.X3.Y0.tile.tissue.png	22	1	2000	22	a75e532226bd306de8c450cd1ee76baa	0	0	0	0	0	0	0	0	0	0	0	0	0	/home/dhl_ec/bnelissen/Slides/CD3_manuscript/CD3_slides/AAA235.CD3.location-b/AAA235.CD3.location-b.run1	255	0.7	0.06	0.7	0.06	-7.57980762146	-10.9389119459	0.647684643848	0.785495796875
100.0	3997372.0	62.0	8300.0	3997372.0	4000000.0	1.0	1.0	2.26	1.53	1.73	0.0599999999999	9.59	0.54	1.12	0.08	12.92	0.52	3.16	2.2	0.6	AAA235.CD3.location-b.X3.Y1.tile.tissue.png	23	1	2000	23	409d5b3d9d7f3d2d108e619753fdc459	0	0	0	0	0	0	0	0	0	0	0	0	0	/home/dhl_ec/bnelissen/Slides/CD3_manuscript/CD3_slides/AAA235.CD3.location-b/AAA235.CD3.location-b.run1	255	0.7	0.06	0.7	0.06	-8.32091145824	-12.0111005299	0.304004597331	0.0471254414673
0.0	2057512.0	0.0	10136.0	2057512.0	4000000.0	0.0	1.0	3.51	2.08	1.7	0.0599999999999	9.34	0.54	1.12	0.19	10.28	0.33	3.14	2.23	0.58	AAA235.CD3.location-b.X3.Y2.tile.tissue.png	24	1	2000	24	b7acfaa8a7f174107dcbedec9ae981df	0	0	0	0	0	0	0	0	0	0	0	0	0	/home/dhl_ec/bnelissen/Slides/CD3_manuscript/CD3_slides/AAA235.CD3.location-b/AAA235.CD3.location-b.run1	255	0.7	0.06	0.7	0.06	-7.8256522889	-10.6949746165	0.490452772301	0.122468648437
496.0	602264.0	214.0	5502.0	602264.0	4000000.0	5.0	2.0	2.02	1.96	1.05	0.04	5.95	0.36	0.67	0.17	6.44	0.22	1.97	1.44	0.54	AAA235.CD3.location-b.X3.Y3.tile.tissue.png	25	1	2000	25	8032411c5eefdb6f9b3b8ad8c1af2909	0	0	0	0	0	0	0	0	0	0	0	0	0	/home/dhl_ec/bnelissen/Slides/CD3_manuscript/CD3_slides/AAA235.CD3.location-b/AAA235.CD3.location-b.run1	255	0.7	0.06	0.7	0.06	-8.22523509624	-10.7526078801	0.806519835347	0.212826379883
10631.0	2790424.0	4073.0	13796.0	2790424.0	4000000.0	67.0	1.0	2.34	1.86	1.71	0.0600000000001	9.09	0.54	1.12	0.15	11.67	0.46	3.19	2.21	0.59	AAA235.CD3.location-b.X3.Y4.tile.tissue.png	26	1	2000	26	457455d2e3bfcb4e092672a574dcac20	0	0	0	0	0	0	0	0	0	0	0	0	0	/home/dhl_ec/bnelissen/Slides/CD3_manuscript/CD3_slides/AAA235.CD3.location-b/AAA235.CD3.location-b.run1	255	0.7	0.06	0.7	0.06	-8.79039273253	-11.472897981	1.14748885652	0.292097203125
9028.0	3836314.0	3161.0	13125.0	3836314.0	4000000.0	54.0	2.0	2.58	3.01	1.73	0.0600000000001	9.37	0.55	1.12	0.09	13.63	0.52	3.42	2.53	0.67	AAA235.CD3.location-b.X3.Y5.tile.tissue.png	27	1	2000	27	330284b17b1ad65897555409e6bee366	0	0	0	0	0	0	0	0	0	0	0	0	0	/home/dhl_ec/bnelissen/Slides/CD3_manuscript/CD3_slides/AAA235.CD3.location-b/AAA235.CD3.location-b.run1	255	0.7	0.06	0.7	0.06	-8.78131391141	-11.6053528412	1.32347506059	0.236972902344
2236.0	3615604.0	1045.0	20462.0	3615604.0	4000000.0	23.0	4.0	1.49	2.72	1.84	0.0699999999999	10.84	0.55	1.24	0.11	13.01	0.51	3.41	2.4	0.61	AAA235.CD3.location-b.X3.Y6.tile.tissue.png	28	1	2000	28	8f0458ddb4edd6f55ab38b1cc0417f8c	0	0	0	0	0	0	0	0	0	0	0	0	0	/home/dhl_ec/bnelissen/Slides/CD3_manuscript/CD3_slides/AAA235.CD3.location-b/AAA235.CD3.location-b.run1	255	0.7	0.06	0.7	0.06	-8.82592361522	-11.8350206704	1.58248669006	0.262758539063
1715.0	3575945.0	720.0	12210.0	3575945.0	4000000.0	15.0	2.0	3.06	1.59	1.7	0.0600000000001	10.91	0.55	1.13	0.11	12.73	0.54	3.3	2.29	0.6	AAA235.CD3.location-b.X3.Y7.tile.tissue.png	29	1	2000	29	e3bbc44235e0084fb625fbcdbc783cf2	0	0	0	0	0	0	0	0	0	0	0	0	0	/home/dhl_ec/bnelissen/Slides/CD3_manuscript/CD3_slides/AAA235.CD3.location-b/AAA235.CD3.location-b.run1	255	0.7	0.06	0.7	0.06	-8.8168483729	-11.7658639166	1.63499450801	0.242167296875
0.0	65766.0	0.0	2305.0	65766.0	3374000.0	0.0	1.0	2.52	2.2	0.97	0.03	5.87	0.28	0.64	0.15	4.91	0.11	1.66	1.2	0.44	AAA235.CD3.location-b.X3.Y8.tile.tissue.png	30	1	2000	30	cdf27eb45c15b149a4ef987eed08a684	0	0	0	0	0	0	0	0	0	0	0	0	0	/home/dhl_ec/bnelissen/Slides/CD3_manuscript/CD3_slides/AAA235.CD3.location-b/AAA235.CD3.location-b.run1	255	0.7	0.06	0.7	0.06	-7.89672190571	-11.73358611	1.99341413788	1.61177701669
60.0	874358.0	34.0	8028.0	874358.0	4000000.0	1.0	3.0	2.09	2.73	1.1	0.0500000000001	6.07	0.34	0.68	0.17	6.62	0.22	1.98	1.44	0.34	AAA235.CD3.location-b.X4.Y0.tile.tissue.png	31	1	2000	31	2e3253a3b7a717385c57e8a2b11870c0	0	0	0	0	0	0	0	0	0	0	0	0	0	/home/dhl_ec/bnelissen/Slides/CD3_manuscript/CD3_slides/AAA235.CD3.location-b/AAA235.CD3.location-b.run1	255	0.7	0.06	0.7	0.06	-8.56130981869	-11.740990857	1.58427901702	0.875656953125
12798.0	2722535.0	2948.0	13352.0	2722535.0	4000000.0	71.0	6.0	2.53	2.87	1.04	0.04	6.18	0.34	0.67	0.09	7.93	0.31	2.07	1.44	0.64	AAA235.CD3.location-b.X4.Y1.tile.tissue.png	32	1	2000	32	fe745672f6c0b0a200fcf73a10670b0e	0	0	0	0	0	0	0	0	0	0	0	0	0	/home/dhl_ec/bnelissen/Slides/CD3_manuscript/CD3_slides/AAA235.CD3.location-b/AAA235.CD3.location-b.run1	255	0.7	0.06	0.7	0.06	-8.27063497244	-11.5280459801	0.750444280168	0.30037740625
0.0	83647.0	0.0	1494.0	83647.0	4000000.0	0.0	1.0	1.59	2.24	1.07	0.04	5.94	0.34	0.67	0.19	5.78	0.13	1.96	1.43	0.51	AAA235.CD3.location-b.X4.Y2.tile.tissue.png	33	1	2000	33	08654987430d868258e912251befd7d2	0	0	0	0	0	0	0	0	0	0	0	0	0	/home/dhl_ec/bnelissen/Slides/CD3_manuscript/CD3_slides/AAA235.CD3.location-b/AAA235.CD3.location-b.run1	255	0.7	0.06	0.7	0.06	-7.74073866445	-10.9323128971	0.957386660555	0.181868380859
0.0	2613480.0	0.0	7616.0	2613480.0	4000000.0	0.0	1.0	2.08	2.5	1.1	0.0400000000001	6.0	0.34	0.68	0.09	7.42	0.37	3.23	2.39	0.61	AAA235.CD3.location-b.X4.Y3.tile.tissue.png	34	1	2000	34	8bbf1ac4d800772a615205aecc862325	0	0	0	0	0	0	0	0	0	0	0	0	0	/home/dhl_ec/bnelissen/Slides/CD3_manuscript/CD3_slides/AAA235.CD3.location-b/AAA235.CD3.location-b.run1	255	0.7	0.06	0.7	0.06	-7.62313599825	-10.5906377471	0.536437650862	0.0935193515625
7575.0	3764222.0	2663.0	12071.0	3764222.0	4000000.0	51.0	4.0	3.49	2.59	1.04	0.04	6.04	0.62	1.25	0.1	13.2	0.57	3.52	2.44	0.66	AAA235.CD3.location-b.X4.Y4.tile.tissue.png	35	1	2000	35	8dd3ffcc77d17e3c230f0efdb5166100	0	0	0	0	0	0	0	0	0	0	0	0	0	/home/dhl_ec/bnelissen/Slides/CD3_manuscript/CD3_slides/AAA235.CD3.location-b/AAA235.CD3.location-b.run1	255	0.7	0.06	0.7	0.06	-8.70772134482	-11.8930130847	1.43963949651	0.204359085937
14006.0	666225.0	5195.0	14791.0	666225.0	4000000.0	103.0	10.0	3.39	3.56	1.05	0.0699999999999	9.9	0.62	1.25	0.3	10.08	0.34	3.35	2.31	0.57	AAA235.CD3.location-b.X4.Y5.tile.tissue.png	36	1	2000	36	73392d032222b6c26ea2af54a4e9de90	0	0	0	0	0	0	0	0	0	0	0	0	0	/home/dhl_ec/bnelissen/Slides/CD3_manuscript/CD3_slides/AAA235.CD3.location-b/AAA235.CD3.location-b.run1	255	0.7	0.06	0.7	0.06	-9.17375898805	-12.3631799035	3.24539267636	0.890934132813
2438.0	395755.0	899.0	9142.0	395755.0	4000000.0	17.0	5.0	3.34	2.32	1.07	0.0700000000001	9.45	0.61	1.35	0.32	9.53	0.32	3.27	2.37	0.62	AAA235.CD3.location-b.X4.Y6.tile.tissue.png	37	1	2000	37	fbe9c68b1cbd2cd609086605ede3e565	0	0	0	0	0	0	0	0	0	0	0	0	0	/home/dhl_ec/bnelissen/Slides/CD3_manuscript/CD3_slides/AAA235.CD3.location-b/AAA235.CD3.location-b.run1	255	0.7	0.06	0.7	0.06	-9.43947596435	-12.5331838793	4.82951273305	1.63895985547
499.0	133230.0	215.0	4888.0	133230.0	4000000.0	4.0	5.0	2.28	3.55	1.72	0.0699999999999	10.04	0.6	1.35	0.33	9.08	0.3	3.18	2.34	1.02	AAA235.CD3.location-b.X4.Y7.tile.tissue.png	38	1	2000	38	1031e9f5431e0bcf326807d4b57d22cc	0	0	0	0	0	0	0	0	0	0	0	0	0	/home/dhl_ec/bnelissen/Slides/CD3_manuscript/CD3_slides/AAA235.CD3.location-b/AAA235.CD3.location-b.run1	255	0.7	0.06	0.7	0.06	-9.79428497669	-12.5139923556	3.50467276186	1.94623387109
0.0	3498.0	0.0	308.0	3498.0	3374000.0	0.0	1.0	2.06	2.67	0.92	0.04	5.06	0.29	0.67	0.16	4.86	0.11	1.65	1.2	0.42	AAA235.CD3.location-b.X4.Y8.tile.tissue.png	39	1	2000	39	5c8310fd406e9eead355b24e3d8ef824	0	0	0	0	0	0	0	0	0	0	0	0	0	/home/dhl_ec/bnelissen/Slides/CD3_manuscript/CD3_slides/AAA235.CD3.location-b/AAA235.CD3.location-b.run1	255	0.7	0.06	0.7	0.06	-8.26912740681	-12.5056297843	4.9060834998	1.29733733664
224.0	829922.0	133.0	5150.0	829922.0	4000000.0	3.0	2.0	4.22	2.74	1.05	0.05	6.13	0.34	0.71	0.16	6.58	0.22	1.99	1.44	1.06	AAA235.CD3.location-b.X5.Y0.tile.tissue.png	40	1	2000	40	fe70db42eec5bd31c411af21a03332c8	0	0	0	0	0	0	0	0	0	0	0	0	0	/home/dhl_ec/bnelissen/Slides/CD3_manuscript/CD3_slides/AAA235.CD3.location-b/AAA235.CD3.location-b.run1	255	0.7	0.06	0.7	0.06	-8.85045880635	-11.6397904116	1.37475659243	1.05991105078
375.0	406648.0	233.0	9248.0	406648.0	4000000.0	6.0	4.0	2.31	2.56	1.08	0.05	6.01	0.34	1.18	0.18	6.37	0.31	3.14	2.23	2.24	AAA235.CD3.location-b.X5.Y1.tile.tissue.png	41	1	2000	41	0fed1490f48d0250601f011673b3f4e0	0	0	0	0	0	0	0	0	0	0	0	0	0	/home/dhl_ec/bnelissen/Slides/CD3_manuscript/CD3_slides/AAA235.CD3.location-b/AAA235.CD3.location-b.run1	255	0.7	0.06	0.7	0.06	-8.94023788559	-12.1032110343	2.04979418182	1.50421315234
0.0	682284.0	0.0	4934.0	682284.0	4000000.0	0.0	1.0	1.56	1.42	1.71	0.0599999999999	10.29	0.62	1.24	0.3	9.62	0.24	3.21	2.41	1.03	AAA235.CD3.location-b.X5.Y2.tile.tissue.png	42	1	2000	42	1ab36678967b56e3858d17a89e831d52	0	0	0	0	0	0	0	0	0	0	0	0	0	/home/dhl_ec/bnelissen/Slides/CD3_manuscript/CD3_slides/AAA235.CD3.location-b/AAA235.CD3.location-b.run1	255	0.7	0.06	0.7	0.06	-6.51935251429	-9.68612596263	0.524061622914	0.178395507324
1882.0	3944765.0	646.0	9309.0	3944765.0	4000000.0	13.0	2.0	3.35	3.34	1.07	0.04	5.66	0.34	0.66	0.0599999999999	8.68	0.55	3.2	2.22	0.61	AAA235.CD3.location-b.X5.Y3.tile.tissue.png	43	1	2000	43	3147ed468748b148c4433b119f8a915a	0	0	0	0	0	0	0	0	0	0	0	0	0	/home/dhl_ec/bnelissen/Slides/CD3_manuscript/CD3_slides/AAA235.CD3.location-b/AAA235.CD3.location-b.run1	255	0.7	0.06	0.7	0.06	-8.45821149945	-11.7420508264	0.724339087384	0.0687208056641
18015.0	2800911.0	7088.0	17913.0	2800911.0	4000000.0	132.0	4.0	2.68	2.88	1.15	0.0400000000002	6.42	0.34	0.66	0.0899999999999	8.17	0.29	2.07	1.43	0.37	AAA235.CD3.location-b.X5.Y4.tile.tissue.png	44	1	2000	44	4592b81efdc6bd6125514b64348c1904	0	0	0	0	0	0	0	0	0	0	0	0	0	/home/dhl_ec/bnelissen/Slides/CD3_manuscript/CD3_slides/AAA235.CD3.location-b/AAA235.CD3.location-b.run1	255	0.7	0.06	0.7	0.06	-9.67456108671	-12.414935993	4.77175926051	0.560889859375
52.0	71491.0	37.0	1559.0	71491.0	4000000.0	1.0	1.0	2.5	2.16	1.11	0.05	6.03	0.33	0.78	0.18	6.03	0.19	1.92	1.44	0.48	AAA235.CD3.location-b.X5.Y5.tile.tissue.png	45	1	2000	45	7c134f101bd73b5a10ce41c105f7e76a	0	0	0	0	0	0	0	0	0	0	0	0	0	/home/dhl_ec/bnelissen/Slides/CD3_manuscript/CD3_slides/AAA235.CD3.location-b/AAA235.CD3.location-b.run1	255	0.7	0.06	0.7	0.06	-8.19882683983	-12.2094057871	2.85905922939	1.97270476709
0.0	0.0	0.0	0.0	0.0	3374000.0	0.0	0.0	2.98	2.37	0.98	0.04	4.21	0.23	0.67	0.16	3.63	0.1	1.6	1.22	0.29	AAA235.CD3.location-b.X5.Y8.tile.tissue.png	46	1	2000	46	4c49422c8285f388678831defef4f51c	0	0	0	0	0	0	0	0	0	0	0	0	0	/home/dhl_ec/bnelissen/Slides/CD3_manuscript/CD3_slides/AAA235.CD3.location-b/AAA235.CD3.location-b.run1	255	1.0	0.06	1.0	0.06	0.0	0.0	0.0	2.54622614108
0.0	2951.0	0.0	408.0	2951.0	4000000.0	0.0	2.0	2.46	1.96	1.04	0.05	5.91	0.33	0.75	0.34	9.19	0.23	3.25	2.44	0.59	AAA235.CD3.location-b.X6.Y1.tile.tissue.png	47	1	2000	47	352af8ee2a7a855643c9c81a822d5e40	0	0	0	0	0	0	0	0	0	0	0	0	0	/home/dhl_ec/bnelissen/Slides/CD3_manuscript/CD3_slides/AAA235.CD3.location-b/AAA235.CD3.location-b.run1	255	0.7	0.06	0.7	0.06	-8.77770710087	-11.9387241819	3.77350115077	3.33320892424
7308.0	2767219.0	2861.0	11134.0	2767219.0	4000000.0	55.0	1.0	3.12	2.4	1.8	0.0699999999999	10.14	0.6	1.2	0.17	10.55	0.29	3.35	1.43	0.54	AAA235.CD3.location-b.X6.Y2.tile.tissue.png	48	1	2000	48	e787534b5d65db1b2121f7bf8ddcc8e2	0	0	0	0	0	0	0	0	0	0	0	0	0	/home/dhl_ec/bnelissen/Slides/CD3_manuscript/CD3_slides/AAA235.CD3.location-b/AAA235.CD3.location-b.run1	255	0.7	0.06	0.7	0.06	-8.10790778286	-10.8667698438	0.616686865921	0.255910523437
5133.0	3734831.0	1953.0	16395.0	3734831.0	4000000.0	37.0	2.0	4.75	2.53	1.05	0.04	7.35	0.35	0.67	0.0699999999999	8.77	0.33	2.06	1.43	0.39	AAA235.CD3.location-b.X6.Y3.tile.tissue.png	49	1	2000	49	d1764d30f094acf1ceb828a1cc9b9396	0	0	0	0	0	0	0	0	0	0	0	0	0	/home/dhl_ec/bnelissen/Slides/CD3_manuscript/CD3_slides/AAA235.CD3.location-b/AAA235.CD3.location-b.run1	255	0.7	0.06	0.7	0.06	-9.21499211366	-11.6019739501	2.17735316167	0.245757734375
1792.0	673076.0	759.0	16807.0	673076.0	4000000.0	14.0	8.0	2.33	2.23	1.14	0.04	6.26	0.35	0.68	0.17	6.7	0.22	2.01	1.43	0.35	AAA235.CD3.location-b.X6.Y4.tile.tissue.png	50	1	2000	50	33863bb1d3a2da345461a330966776d1	0	0	0	0	0	0	0	0	0	0	0	0	0	/home/dhl_ec/bnelissen/Slides/CD3_manuscript/CD3_slides/AAA235.CD3.location-b/AAA235.CD3.location-b.run1	255	0.7	0.06	0.7	0.06	-9.87093540713	-12.1214582519	3.62044175315	0.876392929688
0.0	0.0	0.0	0.0	0.0	3374000.0	0.0	0.0	2.92	1.78	0.92	0.05	4.35	0.23	0.67	0.16	3.73	0.1	1.59	1.21	0.44	AAA235.CD3.location-b.X6.Y8.tile.tissue.png	51	1	2000	51	67f7a117724988e3f9c9617c6d4ef6dc	0	0	0	0	0	0	0	0	0	0	0	0	0	/home/dhl_ec/bnelissen/Slides/CD3_manuscript/CD3_slides/AAA235.CD3.location-b/AAA235.CD3.location-b.run1	255	1.0	0.06	1.0	0.06	0.0	0.0	0.0	3.13972910492
76.0	4739.0	47.0	482.0	4739.0	4000000.0	1.0	2.0	2.94	2.71	1.05	0.05	6.11	0.34	0.77	0.19	6.22	0.2	1.92	1.44	0.32	AAA235.CD3.location-b.X7.Y1.tile.tissue.png	52	1	2000	52	c9e90ddd6a653a0b47161d411daf2ef1	0	0	0	0	0	0	0	0	0	0	0	0	0	/home/dhl_ec/bnelissen/Slides/CD3_manuscript/CD3_slides/AAA235.CD3.location-b/AAA235.CD3.location-b.run1	255	0.7	0.06	0.7	0.06	-9.75704741362	-12.4310951746	4.94554146209	1.97491206
2242.0	1968921.0	885.0	15511.0	1968921.0	4000000.0	16.0	4.0	1.94	2.59	1.05	0.04	8.25	0.35	0.67	0.12	7.55	0.27	2.06	1.43	0.36	AAA235.CD3.location-b.X7.Y2.tile.tissue.png	53	1	2000	53	775850a5b5d655363773cfa518c87ae3	0	0	0	0	0	0	0	0	0	0	0	0	0	/home/dhl_ec/bnelissen/Slides/CD3_manuscript/CD3_slides/AAA235.CD3.location-b/AAA235.CD3.location-b.run1	255	0.7	0.06	0.7	0.06	-8.82939305479	-11.1334166966	1.26736959573	0.438163347656
1702.0	3716996.0	768.0	16134.0	3716996.0	4000000.0	14.0	4.0	3.15	2.78	1.1	0.0400000000002	5.91	0.36	0.67	0.0599999999999	8.72	0.33	2.07	1.44	0.38	AAA235.CD3.location-b.X7.Y3.tile.tissue.png	54	1	2000	54	ff6c5f5b4c18570aea73883def9b2c73	0	0	0	0	0	0	0	0	0	0	0	0	0	/home/dhl_ec/bnelissen/Slides/CD3_manuscript/CD3_slides/AAA235.CD3.location-b/AAA235.CD3.location-b.run1	255	0.7	0.06	0.7	0.06	-9.28306154144	-12.2199546918	2.22691700842	0.228397695313
3271.0	2334911.0	1467.0	26761.0	2334911.0	4000000.0	27.0	11.0	2.61	1.76	1.05	0.0400000000002	6.73	0.35	0.68	0.1	7.8	0.28	2.09	1.44	0.38	AAA235.CD3.location-b.X7.Y4.tile.tissue.png	55	1	2000	55	9445b8bb88008614e191a428ec817813	0	0	0	0	0	0	0	0	0	0	0	0	0	/home/dhl_ec/bnelissen/Slides/CD3_manuscript/CD3_slides/AAA235.CD3.location-b/AAA235.CD3.location-b.run1	255	0.7	0.06	0.7	0.06	-9.27388768719	-12.245536646	3.73217138046	0.548365828125
0.0	0.0	0.0	0.0	0.0	4000000.0	0.0	0.0	1.76	2.43	1.03	0.05	5.09	0.27	0.79	0.19	4.38	0.12	1.89	1.43	0.32	AAA235.CD3.location-b.X7.Y5.tile.tissue.png	56	1	2000	56	6012cfac8593805d223f2c91d84fbd1c	0	0	0	0	0	0	0	0	0	0	0	0	0	/home/dhl_ec/bnelissen/Slides/CD3_manuscript/CD3_slides/AAA235.CD3.location-b/AAA235.CD3.location-b.run1	255	1.0	0.06	1.0	0.06	0.0	0.0	0.0	6.5853125
0.0	0.0	0.0	0.0	0.0	3374000.0	0.0	0.0	3.88	2.12	0.97	0.04	4.34	0.23	0.67	0.16	3.78	0.0999999999999	1.58	1.22	0.26	AAA235.CD3.location-b.X7.Y8.tile.tissue.png	57	1	2000	57	873a545a375e8f4f86b41100ae5a1307	0	0	0	0	0	0	0	0	0	0	0	0	0	/home/dhl_ec/bnelissen/Slides/CD3_manuscript/CD3_slides/AAA235.CD3.location-b/AAA235.CD3.location-b.run1	255	1.0	0.06	1.0	0.06	0.0	0.0	0.0	3.15666716064
0.0	0.0	0.0	0.0	0.0	4000000.0	0.0	0.0	1.99	2.64	1.04	0.0500000000002	5.06	0.27	0.77	0.19	4.41	0.12	1.89	1.43	0.53	AAA235.CD3.location-b.X8.Y2.tile.tissue.png	58	1	2000	58	d1dbf5d2ca74ac9dd891d0f8b8783bcd	0	0	0	0	0	0	0	0	0	0	0	0	0	/home/dhl_ec/bnelissen/Slides/CD3_manuscript/CD3_slides/AAA235.CD3.location-b/AAA235.CD3.location-b.run1	255	1.0	0.06	1.0	0.06	0.0	0.0	0.0	7.0657185
0.0	964386.0	0.0	8880.0	964386.0	4000000.0	0.0	2.0	1.81	2.1	1.72	0.0799999999999	11.29	0.6	1.3	0.25	9.23	0.27	3.17	2.22	0.98	AAA235.CD3.location-b.X8.Y3.tile.tissue.png	59	1	2000	59	41a88707d39be64efe64cd48e991f40e	0	0	0	0	0	0	0	0	0	0	0	0	0	/home/dhl_ec/bnelissen/Slides/CD3_manuscript/CD3_slides/AAA235.CD3.location-b/AAA235.CD3.location-b.run1	255	0.7	0.06	0.7	0.06	-8.66677642392	-11.8553436663	1.47263376168	1.84179195312
850.0	1163353.0	418.0	9344.0	1163353.0	4000000.0	11.0	4.0	2.53	2.98	1.06	0.0500000000002	6.29	0.35	0.7	0.15	7.08	0.24	2.04	1.44	0.58	AAA235.CD3.location-b.X8.Y4.tile.tissue.png	60	1	2000	60	d67e8c24f8150ad1e040d77291b3e2c8	0	0	0	0	0	0	0	0	0	0	0	0	0	/home/dhl_ec/bnelissen/Slides/CD3_manuscript/CD3_slides/AAA235.CD3.location-b/AAA235.CD3.location-b.run1	255	0.7	0.06	0.7	0.06	-9.31602658022	-12.3616948548	3.07716227107	1.43966207813
0.0	0.0	0.0	0.0	0.0	3374000.0	0.0	0.0	1.88	2.56	0.94	0.04	4.34	0.23	0.67	0.17	3.77	0.0999999999999	1.58	1.22	0.26	AAA235.CD3.location-b.X8.Y8.tile.tissue.png	61	1	2000	61	64a96c8bc1f93eb452fde3b1636fddbc	0	0	0	0	0	0	0	0	0	0	0	0	0	/home/dhl_ec/bnelissen/Slides/CD3_manuscript/CD3_slides/AAA235.CD3.location-b/AAA235.CD3.location-b.run1	255	1.0	0.06	1.0	0.06	0.0	0.0	0.0	3.12709098992
[truncated: 2 more columns]
