# Supplementary material for: SlideToolkit: An Assistive Toolset for the Histological Quantification of Whole Slide Images
Source: PLoS One. 2014 Nov 5;9(11):e110289. doi: 10.1371/journal.pone.0110289 (PMC4220929; doi:10.1371/journal.pone.0110289)
Supplement: RawData S1 — ICC and BlandAltman plot - measurements and r-script.zip. Measurements of Run1 and Run2, including the code for the calculation of the intraclass correlation coefficient (ICC) and the code for the Bland and Altman plot. (ZIP) [file pone.0110289.s003.zip › cellprofiler.measurements/run1.08c47bdd66533e774159707b70f0ebe6.DefaultOUT_Image.csv]

AreaOccupied_AreaOccupied_DAB_Nuclei	AreaOccupied_AreaOccupied_Tissue	AreaOccupied_Perimeter_DAB_Nuclei	AreaOccupied_Perimeter_Tissue	AreaOccupied_TotalArea_DAB_Nuclei	AreaOccupied_TotalArea_Tissue	Count_DAB_Nuclei	Count_Tissue	ExecutionTime_01LoadImages	ExecutionTime_02ColorToGray	ExecutionTime_03Smooth	ExecutionTime_04ImageMath	ExecutionTime_05IdentifyPrimaryObjects	ExecutionTime_06MeasureImageAreaOccupied	ExecutionTime_07UnmixColors	ExecutionTime_08MaskImage	ExecutionTime_09IdentifyPrimaryObjects	ExecutionTime_10MeasureImageAreaOccupied	ExecutionTime_11OverlayOutlines	ExecutionTime_12OverlayOutlines	ExecutionTime_13SaveImages	FileName_Original	Group_Index	Group_Number	Height_Original	ImageNumber	MD5Digest_Original	ModuleError_01LoadImages	ModuleError_02ColorToGray	ModuleError_03Smooth	ModuleError_04ImageMath	ModuleError_05IdentifyPrimaryObjects	ModuleError_06MeasureImageAreaOccupied	ModuleError_07UnmixColors	ModuleError_08MaskImage	ModuleError_09IdentifyPrimaryObjects	ModuleError_10MeasureImageAreaOccupied	ModuleError_11OverlayOutlines	ModuleError_12OverlayOutlines	ModuleError_13SaveImages	PathName_Original	Scaling_Original	Threshold_FinalThreshold_DAB_Nuclei	Threshold_FinalThreshold_Tissue	Threshold_OrigThreshold_DAB_Nuclei	Threshold_OrigThreshold_Tissue	Threshold_SumOfEntropies_DAB_Nuclei	Threshold_SumOfEntropies_Tissue	Threshold_WeightedVariance_DAB_Nuclei	Threshold_WeightedVariance_Tissue
193.0	50217.0	115.0	1656.0	50217.0	4000000.0	2.0	2.0	2.34	1.77	1.75	0.07	9.22	0.52	1.21	0.3	8.71	0.24	2.7	1.43	1.21	AAA606.CD3.X0.Y0.tile.tissue.png	1	1	2000	1	04e2d0bce277a74df7fbfd0be02dab11	0	0	0	0	0	0	0	0	0	0	0	0	0	/home/dhl_ec/bnelissen/Slides/CD3_manuscript/CD3_slides/AAA606.CD3/AAA606.CD3.run1	255	0.7	0.06	0.7	0.06	-8.81068661178	-11.7382459009	1.47191543424	2.66167927393
1813.0	605474.0	818.0	12987.0	605474.0	4000000.0	16.0	8.0	1.09	1.35	1.08	0.04	7.25	0.53	0.84	0.23	9.47	0.35	3.18	2.05	0.88	AAA606.CD3.X0.Y1.tile.tissue.png	2	1	2000	2	bce42e8549ec93de60246a0a11f65ddc	0	0	0	0	0	0	0	0	0	0	0	0	0	/home/dhl_ec/bnelissen/Slides/CD3_manuscript/CD3_slides/AAA606.CD3/AAA606.CD3.run1	255	0.7	0.06	0.7	0.06	-9.04647333071	-10.6485674096	2.45267246039	0.575192246094
0.0	0.0	0.0	0.0	0.0	486000.0	0.0	0.0	0.21	0.34	0.21	0.01	1.17	0.06	0.14	0.04	0.56	0.02	0.23	0.18	0.19	AAA606.CD3.X0.Y14.tile.tissue.png	3	1	2000	3	7466327a0c335a4dacf8610fe782db5e	0	0	0	0	0	0	0	0	0	0	0	0	0	/home/dhl_ec/bnelissen/Slides/CD3_manuscript/CD3_slides/AAA606.CD3/AAA606.CD3.run1	255	1.0	0.06	1.0	0.06	0.0	0.0	0.0	3.47373199588
0.0	130932.0	0.0	3087.0	130932.0	4000000.0	0.0	2.0	1.3	2.72	1.08	0.05	6.31	0.35	0.68	0.2	5.77	0.13	2.0	1.43	0.38	AAA606.CD3.X0.Y2.tile.tissue.png	4	1	2000	4	1207f3a73a02f1fc9c985e3b7aaff974	0	0	0	0	0	0	0	0	0	0	0	0	0	/home/dhl_ec/bnelissen/Slides/CD3_manuscript/CD3_slides/AAA606.CD3/AAA606.CD3.run1	255	0.7	0.06	0.7	0.06	-6.69003529203	-10.6862410287	1.88432450124	1.8984472832
0.0	0.0	0.0	0.0	0.0	4000000.0	0.0	0.0	2.26	2.82	1.2	0.05	5.04	0.3	0.68	0.2	4.23	0.12	1.88	1.43	0.39	AAA606.CD3.X0.Y3.tile.tissue.png	5	1	2000	5	59f479876beb952392eb94771cdaad9d	0	0	0	0	0	0	0	0	0	0	0	0	0	/home/dhl_ec/bnelissen/Slides/CD3_manuscript/CD3_slides/AAA606.CD3/AAA606.CD3.run1	255	1.0	0.06	1.0	0.06	0.0	0.0	0.0	6.0008235
0.0	0.0	0.0	0.0	0.0	4000000.0	0.0	0.0	3.11	2.45	1.08	0.05	5.07	0.27	0.79	0.21	5.62	0.2	2.96	2.27	0.55	AAA606.CD3.X0.Y4.tile.tissue.png	6	1	2000	6	62e101fc383d2ff39cc00240ad331b7d	0	0	0	0	0	0	0	0	0	0	0	0	0	/home/dhl_ec/bnelissen/Slides/CD3_manuscript/CD3_slides/AAA606.CD3/AAA606.CD3.run1	255	1.0	0.06	1.0	0.06	0.0	0.0	0.0	7.475416
1675.0	235002.0	730.0	6331.0	235002.0	4000000.0	12.0	3.0	1.34	1.78	1.75	0.07	10.24	0.53	1.18	0.28	8.84	0.3	3.04	2.27	0.61	AAA606.CD3.X1.Y0.tile.tissue.png	7	1	2000	7	e11122ea18bacc958fbba32aec92db9d	0	0	0	0	0	0	0	0	0	0	0	0	0	/home/dhl_ec/bnelissen/Slides/CD3_manuscript/CD3_slides/AAA606.CD3/AAA606.CD3.run1	255	0.7	0.06	0.7	0.06	-9.24868388362	-11.9246435474	2.32699138338	2.00169229687
17214.0	3610842.0	6834.0	10142.0	3610842.0	4000000.0	140.0	2.0	3.02	2.14	1.75	0.06	9.3	0.53	1.12	0.09	12.31	0.51	3.23	2.29	0.68	AAA606.CD3.X1.Y1.tile.tissue.png	8	1	2000	8	83f1ff7f2802a1a5b0aa02bbc36a8b47	0	0	0	0	0	0	0	0	0	0	0	0	0	/home/dhl_ec/bnelissen/Slides/CD3_manuscript/CD3_slides/AAA606.CD3/AAA606.CD3.run1	255	0.7	0.06	0.7	0.06	-8.44664846851	-11.4928366573	0.54265095611	0.116757105469
0.0	0.0	0.0	0.0	0.0	4000000.0	0.0	0.0	2.39	2.39	1.12	0.06	5.78	0.28	1.28	0.31	6.42	0.2	2.96	2.26	0.55	AAA606.CD3.X1.Y10.tile.tissue.png	9	1	2000	9	8b904e8b4ef5e1fcd241233378844b52	0	0	0	0	0	0	0	0	0	0	0	0	0	/home/dhl_ec/bnelissen/Slides/CD3_manuscript/CD3_slides/AAA606.CD3/AAA606.CD3.run1	255	1.0	0.06	1.0	0.06	0.0	-11.4888855861	0.0	7.96923417738
0.0	0.0	0.0	0.0	0.0	4000000.0	0.0	0.0	2.58	1.7	1.75	0.07	8.44	0.44	1.31	0.3	6.33	0.19	2.95	2.26	0.58	AAA606.CD3.X1.Y11.tile.tissue.png	10	1	2000	10	6a7c94b47db8b331cff959202a7ed355	0	0	0	0	0	0	0	0	0	0	0	0	0	/home/dhl_ec/bnelissen/Slides/CD3_manuscript/CD3_slides/AAA606.CD3/AAA606.CD3.run1	255	1.0	0.06	1.0	0.06	0.0	-10.7394553538	0.0	7.80358729285
0.0	0.0	0.0	0.0	0.0	4000000.0	0.0	0.0	2.92	1.51	1.76	0.07	6.88	0.27	0.8	0.2	4.9	0.21	2.01	1.44	0.51	AAA606.CD3.X1.Y12.tile.tissue.png	11	1	2000	11	c5d7fb31b979ef67dbfaeaf8b4a37657	0	0	0	0	0	0	0	0	0	0	0	0	0	/home/dhl_ec/bnelissen/Slides/CD3_manuscript/CD3_slides/AAA606.CD3/AAA606.CD3.run1	255	1.0	0.06	1.0	0.06	0.0	0.0	0.0	4.6264865
0.0	0.0	0.0	0.0	0.0	486000.0	0.0	0.0	2.08	0.66	0.21	0.0	1.28	0.07	0.14	0.04	0.72	0.03	0.34	0.27	0.1	AAA606.CD3.X1.Y14.tile.tissue.png	12	1	2000	12	e4c4133917447242caae6b659ab2a844	0	0	0	0	0	0	0	0	0	0	0	0	0	/home/dhl_ec/bnelissen/Slides/CD3_manuscript/CD3_slides/AAA606.CD3/AAA606.CD3.run1	255	1.0	0.06	1.0	0.06	0.0	-10.71592028	0.0	2.65230194954
767.0	3921383.0	393.0	10907.0	3921383.0	4000000.0	10.0	1.0	2.36	1.52	1.76	0.06	16.05	0.53	1.12	0.08	12.39	0.52	3.22	2.28	0.65	AAA606.CD3.X1.Y2.tile.tissue.png	13	1	2000	13	6217adc4844dfcfa0de1b55ff0fe6678	0	0	0	0	0	0	0	0	0	0	0	0	0	/home/dhl_ec/bnelissen/Slides/CD3_manuscript/CD3_slides/AAA606.CD3/AAA606.CD3.run1	255	0.7	0.06	0.7	0.06	-7.86760609196	-11.8127367092	0.582515469013	0.084702784668
223.0	1663135.0	70.0	9946.0	1663135.0	4000000.0	1.0	1.0	2.64	3.07	1.09	0.05	10.65	0.34	0.68	0.14	7.27	0.4	3.29	2.31	0.59	AAA606.CD3.X1.Y3.tile.tissue.png	14	1	2000	14	a5c45a87bf9f911eacc7ee74c36c24d1	0	0	0	0	0	0	0	0	0	0	0	0	0	/home/dhl_ec/bnelissen/Slides/CD3_manuscript/CD3_slides/AAA606.CD3/AAA606.CD3.run1	255	0.7	0.06	0.7	0.06	-8.49210864373	-11.5525388982	1.28941104699	0.114416226563
0.0	0.0	0.0	0.0	0.0	4000000.0	0.0	0.0	2.74	2.44	1.09	0.05	5.69	0.28	0.7	0.2	4.27	0.12	1.88	1.43	0.52	AAA606.CD3.X1.Y4.tile.tissue.png	15	1	2000	15	eae5e7473569c2c2c305815b3d43d8e6	0	0	0	0	0	0	0	0	0	0	0	0	0	/home/dhl_ec/bnelissen/Slides/CD3_manuscript/CD3_slides/AAA606.CD3/AAA606.CD3.run1	255	1.0	0.06	1.0	0.06	0.0	-9.91225496803	0.0	5.9675909032
0.0	0.0	0.0	0.0	0.0	4000000.0	0.0	0.0	2.19	1.97	1.83	0.07	7.81	0.27	0.79	0.2	4.32	0.2	2.95	1.92	0.53	AAA606.CD3.X1.Y9.tile.tissue.png	16	1	2000	16	b046cab934d0562d8dc25529878dc4b2	0	0	0	0	0	0	0	0	0	0	0	0	0	/home/dhl_ec/bnelissen/Slides/CD3_manuscript/CD3_slides/AAA606.CD3/AAA606.CD3.run1	255	1.0	0.06	1.0	0.06	0.0	-11.0802928849	0.0	5.79536736138
0.0	3921.0	0.0	289.0	3921.0	4000000.0	0.0	1.0	1.24	1.63	1.75	0.07	7.54	0.53	1.37	0.31	7.78	0.21	3.0	2.29	0.56	AAA606.CD3.X10.Y0.tile.tissue.png	17	1	2000	17	bb098b03ca144050b45933ca08d5cce0	0	0	0	0	0	0	0	0	0	0	0	0	0	/home/dhl_ec/bnelissen/Slides/CD3_manuscript/CD3_slides/AAA606.CD3/AAA606.CD3.run1	255	0.7	0.06	0.7	0.06	0.0	-11.8254940191	0.909790568314	4.05401772237
200.0	16518.0	76.0	1123.0	16518.0	4000000.0	1.0	4.0	1.03	1.61	1.74	0.06	7.36	0.34	0.67	0.2	5.93	0.2	1.92	1.43	0.58	AAA606.CD3.X10.Y1.tile.tissue.png	18	1	2000	18	cda2fa77f244566b42e0e897a8dfddf6	0	0	0	0	0	0	0	0	0	0	0	0	0	/home/dhl_ec/bnelissen/Slides/CD3_manuscript/CD3_slides/AAA606.CD3/AAA606.CD3.run1	255	0.7	0.06	0.7	0.06	-8.3827084064	-12.2127245759	0.79938382881	0.0598775772705
0.0	4000000.0	0.0	7996.0	4000000.0	4000000.0	0.0	1.0	2.6	1.9	1.1	0.05	5.35	0.28	0.67	0.04	8.52	0.28	2.03	1.44	0.42	AAA606.CD3.X10.Y10.tile.tissue.png	19	1	2000	19	84cfec4be98730056dfbaa42ec77ac3b	0	0	0	0	0	0	0	0	0	0	0	0	0	/home/dhl_ec/bnelissen/Slides/CD3_manuscript/CD3_slides/AAA606.CD3/AAA606.CD3.run1	255	0.7	0.06	0.7	0.06	-6.14673297402	0.0	0.135670455737	0.0120314042969
0.0	3513054.0	0.0	8645.0	3513054.0	4000000.0	0.0	1.0	1.1	1.54	1.1	0.05	6.1	0.34	0.66	0.0700000000001	8.09	0.25	2.04	1.44	0.39	AAA606.CD3.X10.Y11.tile.tissue.png	20	1	2000	20	12e3bb3d4529fa5421385101edf92d62	0	0	0	0	0	0	0	0	0	0	0	0	0	/home/dhl_ec/bnelissen/Slides/CD3_manuscript/CD3_slides/AAA606.CD3/AAA606.CD3.run1	255	0.7	0.06	0.7	0.06	-6.2321313781	-10.3057017884	0.211473177732	0.0335094013672
0.0	212088.0	0.0	2762.0	212088.0	4000000.0	0.0	1.0	0.79	1.16	1.07	0.04	6.12	0.53	1.04	0.19	5.35	0.13	2.0	1.47	0.35	AAA606.CD3.X10.Y12.tile.tissue.png	21	1	2000	21	89c42676bb2b98e7d5220cd6ff1ef0cc	0	0	0	0	0	0	0	0	0	0	0	0	0	/home/dhl_ec/bnelissen/Slides/CD3_manuscript/CD3_slides/AAA606.CD3/AAA606.CD3.run1	255	0.7	0.06	0.7	0.06	0.0	-10.2488658251	0.653622037197	0.0919839692383
0.0	0.0	0.0	0.0	0.0	4000000.0	0.0	0.0	0.68	1.5	1.08	0.05	5.79	0.27	0.74	0.21	4.44	0.12	1.89	1.43	0.35	AAA606.CD3.X10.Y13.tile.tissue.png	22	1	2000	22	dbc2fda364cde91edd2d95eaea79a94a	0	0	0	0	0	0	0	0	0	0	0	0	0	/home/dhl_ec/bnelissen/Slides/CD3_manuscript/CD3_slides/AAA606.CD3/AAA606.CD3.run1	255	1.0	0.06	1.0	0.06	0.0	-10.5678101819	0.0	9.36731622949
0.0	0.0	0.0	0.0	0.0	486000.0	0.0	0.0	2.57	1.69	0.17	0.0100000000001	0.93	0.0400000000001	0.0799999999999	0.0300000000001	0.52	0.02	0.24	0.17	0.0600000000001	AAA606.CD3.X10.Y14.tile.tissue.png	23	1	2000	23	bbcfb57364d5d9ce68e48f342e18d1db	0	0	0	0	0	0	0	0	0	0	0	0	0	/home/dhl_ec/bnelissen/Slides/CD3_manuscript/CD3_slides/AAA606.CD3/AAA606.CD3.run1	255	1.0	0.06	1.0	0.06	0.0	-11.3066135729	0.0	2.30328837067
4821.0	1089205.0	2198.0	7894.0	1089205.0	4000000.0	44.0	4.0	2.35	3.16	1.09	0.04	6.61	0.35	0.66	0.16	6.95	0.24	2.05	1.44	1.55	AAA606.CD3.X10.Y2.tile.tissue.png	24	1	2000	24	af6838dc7a06a8e27b44bea3dc5d90ed	0	0	0	0	0	0	0	0	0	0	0	0	0	/home/dhl_ec/bnelissen/Slides/CD3_manuscript/CD3_slides/AAA606.CD3/AAA606.CD3.run1	255	0.7	0.06	0.7	0.06	-8.77279217447	-11.6234704201	1.10320955055	0.111988582031
10604.0	3600436.0	4322.0	8456.0	3600436.0	4000000.0	85.0	1.0	3.39	1.35	1.08	0.0400000000001	6.05	0.34	0.66	0.0700000000001	8.52	0.33	2.05	1.43	1.03	AAA606.CD3.X10.Y3.tile.tissue.png	25	1	2000	25	ecf8a9c07991edd9478b159cb9ffb619	0	0	0	0	0	0	0	0	0	0	0	0	0	/home/dhl_ec/bnelissen/Slides/CD3_manuscript/CD3_slides/AAA606.CD3/AAA606.CD3.run1	255	0.7	0.06	0.7	0.06	-8.17806511244	-11.4218427707	0.386503234482	0.0808932724609
184.0	3118254.0	95.0	10662.0	3118254.0	4000000.0	2.0	1.0	2.9	3.1	1.09	0.04	6.23	0.35	0.66	0.0799999999999	8.11	0.35	2.18	1.42	0.4	AAA606.CD3.X10.Y4.tile.tissue.png	26	1	2000	26	3de569052316ad509b96b1cf59c4c843	0	0	0	0	0	0	0	0	0	0	0	0	0	/home/dhl_ec/bnelissen/Slides/CD3_manuscript/CD3_slides/AAA606.CD3/AAA606.CD3.run1	255	0.7	0.06	0.7	0.06	-8.17806254635	-11.8191461971	0.728184014868	0.0962357851563
0.0	0.0	0.0	0.0	0.0	4000000.0	0.0	0.0	2.63	2.07	1.08	0.05	5.73	0.45	1.25	0.3	6.33	0.19	2.97	2.28	0.54	AAA606.CD3.X10.Y5.tile.tissue.png	27	1	2000	27	a828ce5d6ab5c14a6cc659b45c34743f	0	0	0	0	0	0	0	0	0	0	0	0	0	/home/dhl_ec/bnelissen/Slides/CD3_manuscript/CD3_slides/AAA606.CD3/AAA606.CD3.run1	255	1.0	0.06	1.0	0.06	0.0	-10.2578116547	0.0	11.6648680977
0.0	4270.0	0.0	512.0	4270.0	4000000.0	0.0	1.0	2.46	2.6	1.09	0.05	6.28	0.35	0.79	0.2	5.32	0.13	1.92	1.43	0.5	AAA606.CD3.X10.Y8.tile.tissue.png	28	1	2000	28	4d085d5a8b87e1ba59220176892c9624	0	0	0	0	0	0	0	0	0	0	0	0	0	/home/dhl_ec/bnelissen/Slides/CD3_manuscript/CD3_slides/AAA606.CD3/AAA606.CD3.run1	255	0.7	0.06	0.7	0.06	0.0	-10.6729352651	0.0565393166464	7.15587424769
0.0	1873603.0	0.0	7956.0	1873603.0	4000000.0	0.0	1.0	1.91	2.25	1.11	0.0500000000001	6.51	0.35	0.67	0.14	7.06	0.19	2.01	1.43	0.38	AAA606.CD3.X10.Y9.tile.tissue.png	29	1	2000	29	a181613b05097a748d99cf828f872d97	0	0	0	0	0	0	0	0	0	0	0	0	0	/home/dhl_ec/bnelissen/Slides/CD3_manuscript/CD3_slides/AAA606.CD3/AAA606.CD3.run1	255	0.7	0.06	0.7	0.06	-7.15488637333	-9.76490520687	0.806080215927	0.916362136719
0.0	4229.0	0.0	400.0	4229.0	4000000.0	0.0	2.0	3.36	1.11	1.07	0.0500000000001	6.15	0.34	0.79	0.2	5.37	0.13	1.92	1.43	0.49	AAA606.CD3.X11.Y0.tile.tissue.png	30	1	2000	30	d2f671d286a0761494000f5ea0c761ce	0	0	0	0	0	0	0	0	0	0	0	0	0	/home/dhl_ec/bnelissen/Slides/CD3_manuscript/CD3_slides/AAA606.CD3/AAA606.CD3.run1	255	0.7	0.06	0.7	0.06	0.0	-12.1608228995	0.769894603297	3.56618100427
550.0	22113.0	124.0	2212.0	22113.0	4000000.0	2.0	7.0	2.4	2.7	1.25	0.0600000000001	6.22	0.35	0.68	0.19	6.18	0.2	1.95	1.43	0.36	AAA606.CD3.X11.Y1.tile.tissue.png	31	1	2000	31	ea4e9bec63697a953369a1b8958edd78	0	0	0	0	0	0	0	0	0	0	0	0	0	/home/dhl_ec/bnelissen/Slides/CD3_manuscript/CD3_slides/AAA606.CD3/AAA606.CD3.run1	255	0.7	0.06	0.7	0.06	-7.33488996204	-10.1159523618	0.489076120534	0.73229644458
433.0	3822863.0	303.0	8676.0	3822863.0	4000000.0	6.0	1.0	2.78	1.81	1.08	0.0400000000001	6.75	0.35	0.68	0.0600000000001	8.58	0.33	2.06	1.43	0.39	AAA606.CD3.X11.Y10.tile.tissue.png	32	1	2000	32	4b2325746c6134c242ea608746ce17c4	0	0	0	0	0	0	0	0	0	0	0	0	0	/home/dhl_ec/bnelissen/Slides/CD3_manuscript/CD3_slides/AAA606.CD3/AAA606.CD3.run1	255	0.7	0.06	0.7	0.06	-7.04161584928	-10.8362128617	0.505269595299	0.0557311650391
0.0	4000000.0	0.0	7996.0	4000000.0	4000000.0	0.0	1.0	3.04	2.5	1.83	0.0599999999999	11.64	0.28	0.67	0.05	8.69	0.27	2.02	1.43	0.38	AAA606.CD3.X11.Y11.tile.tissue.png	33	1	2000	33	ff655bd14223a3d6ba9f995b0840663e	0	0	0	0	0	0	0	0	0	0	0	0	0	/home/dhl_ec/bnelissen/Slides/CD3_manuscript/CD3_slides/AAA606.CD3/AAA606.CD3.run1	255	0.7	0.06	0.7	0.06	-6.73890809686	-10.9399035857	0.523953544412	0.0603114931302
0.0	3169699.0	0.0	8866.0	3169699.0	4000000.0	0.0	1.0	2.81	2.09	1.08	0.04	5.99	0.35	0.66	0.08	7.23	0.27	2.05	1.44	0.37	AAA606.CD3.X11.Y12.tile.tissue.png	34	1	2000	34	d215380484f384d94eba2427ac270ece	0	0	0	0	0	0	0	0	0	0	0	0	0	/home/dhl_ec/bnelissen/Slides/CD3_manuscript/CD3_slides/AAA606.CD3/AAA606.CD3.run1	255	0.7	0.06	0.7	0.06	0.0	-10.1036787836	0.2626319171	0.0323012666016
0.0	181806.0	0.0	2600.0	181806.0	4000000.0	0.0	1.0	3.32	2.24	1.08	0.0400000000001	6.38	0.34	0.7	0.19	5.37	0.21	2.21	1.43	0.53	AAA606.CD3.X11.Y13.tile.tissue.png	35	1	2000	35	88ec28016ab6daecc8114c7a1f8ea0bb	0	0	0	0	0	0	0	0	0	0	0	0	0	/home/dhl_ec/bnelissen/Slides/CD3_manuscript/CD3_slides/AAA606.CD3/AAA606.CD3.run1	255	0.7	0.06	0.7	0.06	0.0	-10.678877604	1.33626081854	3.48200103418
0.0	0.0	0.0	0.0	0.0	486000.0	0.0	0.0	1.91	0.76	0.21	0.00999999999999	1.06	0.04	0.09	0.02	0.53	0.02	0.23	0.17	0.0599999999999	AAA606.CD3.X11.Y14.tile.tissue.png	36	1	2000	36	478546bfb74ea18598727f191527bbad	0	0	0	0	0	0	0	0	0	0	0	0	0	/home/dhl_ec/bnelissen/Slides/CD3_manuscript/CD3_slides/AAA606.CD3/AAA606.CD3.run1	255	1.0	0.06	1.0	0.06	0.0	0.0	0.0	3.09501157407
0.0	4966.0	0.0	443.0	4966.0	4000000.0	0.0	2.0	3.01	1.46	1.08	0.0400000000001	6.12	0.34	0.67	0.21	5.42	0.12	1.91	2.29	0.55	AAA606.CD3.X11.Y2.tile.tissue.png	37	1	2000	37	629a87002c912951c0e46fffc7f6b278	0	0	0	0	0	0	0	0	0	0	0	0	0	/home/dhl_ec/bnelissen/Slides/CD3_manuscript/CD3_slides/AAA606.CD3/AAA606.CD3.run1	255	0.7	0.06	0.7	0.06	0.0	-11.7621751991	0.172915117231	0.075931095356
7591.0	849473.0	2382.0	8274.0	849473.0	4000000.0	51.0	7.0	2.36	2.67	1.74	0.0699999999999	9.72	0.6	1.17	0.27	10.14	0.34	3.38	2.32	0.6	AAA606.CD3.X11.Y3.tile.tissue.png	38	1	2000	38	e01c793bfe71bf11a20f00766634c326	0	0	0	0	0	0	0	0	0	0	0	0	0	/home/dhl_ec/bnelissen/Slides/CD3_manuscript/CD3_slides/AAA606.CD3/AAA606.CD3.run1	255	0.7	0.06	0.7	0.06	-8.72630647927	-11.661166743	1.14597331332	0.139998195312
901.0	300196.0	281.0	5007.0	300196.0	4000000.0	6.0	4.0	2.88	2.69	1.05	0.0500000000001	7.14	0.34	0.7	0.18	6.21	0.25	2.01	1.44	0.51	AAA606.CD3.X11.Y4.tile.tissue.png	39	1	2000	39	4df2be7ca41008735e6d41abf000fb43	0	0	0	0	0	0	0	0	0	0	0	0	0	/home/dhl_ec/bnelissen/Slides/CD3_manuscript/CD3_slides/AAA606.CD3/AAA606.CD3.run1	255	0.7	0.06	0.7	0.06	-8.85606956439	-11.4105073647	1.81660459402	2.6526049707
0.0	410758.0	0.0	5457.0	410758.0	4000000.0	0.0	3.0	1.67	2.38	1.77	0.08	6.25	0.45	0.71	0.18	6.04	0.14	1.95	1.44	0.51	AAA606.CD3.X11.Y9.tile.tissue.png	40	1	2000	40	ef0117e1fad9159a9610cf30f7bc6684	0	0	0	0	0	0	0	0	0	0	0	0	0	/home/dhl_ec/bnelissen/Slides/CD3_manuscript/CD3_slides/AAA606.CD3/AAA606.CD3.run1	255	0.7	0.06	0.7	0.06	-6.74012187686	-11.0947443932	1.47872318172	3.60739161719
0.0	0.0	0.0	0.0	0.0	4000000.0	0.0	0.0	0.85	1.28	1.05	0.0500000000001	5.76	0.28	0.8	0.19	4.3	0.12	1.86	1.43	0.33	AAA606.CD3.X12.Y1.tile.tissue.png	41	1	2000	41	d3280adfe8640488e72932ee69ea6d38	0	0	0	0	0	0	0	0	0	0	0	0	0	/home/dhl_ec/bnelissen/Slides/CD3_manuscript/CD3_slides/AAA606.CD3/AAA606.CD3.run1	255	1.0	0.06	1.0	0.06	0.0	-12.2108313431	0.0	4.19435001595
0.0	1986644.0	0.0	7790.0	1986644.0	4000000.0	0.0	1.0	1.06	1.38	1.31	0.04	6.39	0.39	0.75	0.14	7.09	0.2	2.04	1.43	0.67	AAA606.CD3.X12.Y10.tile.tissue.png	42	1	2000	42	0d0f9cd9a7e7e298914cd63adc88f2e9	0	0	0	0	0	0	0	0	0	0	0	0	0	/home/dhl_ec/bnelissen/Slides/CD3_manuscript/CD3_slides/AAA606.CD3/AAA606.CD3.run1	255	0.7	0.06	0.7	0.06	-7.32488321678	-11.2867870674	0.84192414302	0.0885762460938
0.0	4000000.0	0.0	7996.0	4000000.0	4000000.0	0.0	1.0	2.21	2.8	1.07	0.04	5.71	0.28	0.67	0.04	8.44	0.27	2.04	1.43	1.56	AAA606.CD3.X12.Y11.tile.tissue.png	43	1	2000	43	d68aad8382901dc8b514c0b40aee5d04	0	0	0	0	0	0	0	0	0	0	0	0	0	/home/dhl_ec/bnelissen/Slides/CD3_manuscript/CD3_slides/AAA606.CD3/AAA606.CD3.run1	255	0.7	0.0638464705658	0.7	0.0638464705658	-6.77414795098	-11.0698516116	0.440061158571	0.0390856297054
99.0	3826537.0	40.0	12100.0	3826537.0	4000000.0	1.0	2.0	2.43	1.52	1.74	0.0599999999999	9.3	0.54	1.13	0.0899999999999	12.32	0.52	3.25	2.27	0.59	AAA606.CD3.X12.Y12.tile.tissue.png	44	1	2000	44	270fb0952c17517cedd5b72eeaf174ba	0	0	0	0	0	0	0	0	0	0	0	0	0	/home/dhl_ec/bnelissen/Slides/CD3_manuscript/CD3_slides/AAA606.CD3/AAA606.CD3.run1	255	0.7	0.06	0.7	0.06	-7.70516293185	-11.5089824371	0.400195514117	0.0494149370117
672.0	1358518.0	352.0	8422.0	1358518.0	4000000.0	6.0	4.0	1.4	2.68	1.35	0.0799999999999	8.63	0.54	1.14	0.23	9.63	0.37	3.18	2.27	0.57	AAA606.CD3.X12.Y13.tile.tissue.png	45	1	2000	45	47fbf1b6bdd7fbe7fd071e6228616abf	0	0	0	0	0	0	0	0	0	0	0	0	0	/home/dhl_ec/bnelissen/Slides/CD3_manuscript/CD3_slides/AAA606.CD3/AAA606.CD3.run1	255	0.7	0.06	0.7	0.06	-7.62313421076	-9.89376521977	1.02211983124	0.243260089844
0.0	0.0	0.0	0.0	0.0	486000.0	0.0	0.0	0.23	0.41	0.14	0.00999999999999	0.78	0.04	0.0899999999999	0.02	0.51	0.02	0.23	0.18	0.0599999999999	AAA606.CD3.X12.Y14.tile.tissue.png	46	1	2000	46	2966f05e0e1f0302a894655b7f793d24	0	0	0	0	0	0	0	0	0	0	0	0	0	/home/dhl_ec/bnelissen/Slides/CD3_manuscript/CD3_slides/AAA606.CD3/AAA606.CD3.run1	255	1.0	0.06	1.0	0.06	0.0	0.0	0.0	3.02545936214
0.0	8180.0	0.0	567.0	8180.0	4000000.0	0.0	2.0	2.0	2.23	1.11	0.05	5.97	0.34	0.75	0.19	5.48	0.17	2.03	1.44	0.34	AAA606.CD3.X12.Y2.tile.tissue.png	47	1	2000	47	5f536d827654499c2c6d9ccda3c77863	0	0	0	0	0	0	0	0	0	0	0	0	0	/home/dhl_ec/bnelissen/Slides/CD3_manuscript/CD3_slides/AAA606.CD3/AAA606.CD3.run1	255	0.7	0.06	0.7	0.06	0.0	-11.6482846806	0.329787305165	8.21832999413
291.0	7382.0	125.0	864.0	7382.0	4000000.0	3.0	4.0	2.1	2.26	1.05	0.05	6.11	0.34	0.79	0.19	6.17	0.19	1.96	1.44	0.61	AAA606.CD3.X12.Y3.tile.tissue.png	48	1	2000	48	2cbdc43cf6d96823b20fcd661ced6c84	0	0	0	0	0	0	0	0	0	0	0	0	0	/home/dhl_ec/bnelissen/Slides/CD3_manuscript/CD3_slides/AAA606.CD3/AAA606.CD3.run1	255	0.7	0.06	0.7	0.06	-9.21063279716	-12.2052240164	2.47120685227	3.54155895288
0.0	26609.0	0.0	1165.0	26609.0	4000000.0	0.0	3.0	3.28	1.69	1.22	0.05	5.96	0.34	0.73	0.2	5.36	0.12	1.97	1.43	0.51	AAA606.CD3.X12.Y9.tile.tissue.png	49	1	2000	49	e271524257556517b67128134433e3f2	0	0	0	0	0	0	0	0	0	0	0	0	0	/home/dhl_ec/bnelissen/Slides/CD3_manuscript/CD3_slides/AAA606.CD3/AAA606.CD3.run1	255	0.7	0.06	0.7	0.06	0.0	-11.2912659369	0.318121299126	5.62271445691
0.0	211311.0	0.0	6676.0	211311.0	4000000.0	0.0	10.0	2.87	2.89	1.78	0.0800000000002	9.45	0.53	1.14	0.31	8.48	0.22	3.15	2.36	0.6	AAA606.CD3.X13.Y10.tile.tissue.png	50	1	2000	50	f70d06d3e347d92d6af61308e7dc5f6c	0	0	0	0	0	0	0	0	0	0	0	0	0	/home/dhl_ec/bnelissen/Slides/CD3_manuscript/CD3_slides/AAA606.CD3/AAA606.CD3.run1	255	0.7	0.06	0.7	0.06	-7.57140420635	-11.0101859173	1.98376667163	0.792299119141
349.0	2182717.0	204.0	8944.0	2182717.0	4000000.0	5.0	1.0	2.83	2.2	1.13	0.04	6.24	0.35	0.68	0.12	7.71	0.28	2.09	1.44	0.58	AAA606.CD3.X13.Y11.tile.tissue.png	51	1	2000	51	e7a3a9b6c04a757cd22a237435105fe9	0	0	0	0	0	0	0	0	0	0	0	0	0	/home/dhl_ec/bnelissen/Slides/CD3_manuscript/CD3_slides/AAA606.CD3/AAA606.CD3.run1	255	0.7	0.06	0.7	0.06	-8.14258205639	-11.0437628009	0.816621218947	0.0958550429687
73.0	263316.0	44.0	4344.0	263316.0	4000000.0	1.0	6.0	3.25	2.81	1.17	0.04	6.24	0.53	1.15	0.29	9.02	0.34	3.21	2.32	0.55	AAA606.CD3.X13.Y12.tile.tissue.png	52	1	2000	52	99fa5332bc2748b465282d2ee7435016	0	0	0	0	0	0	0	0	0	0	0	0	0	/home/dhl_ec/bnelissen/Slides/CD3_manuscript/CD3_slides/AAA606.CD3/AAA606.CD3.run1	255	0.7	0.06	0.7	0.06	-7.58649833085	-11.6528273324	0.884824410309	0.0862424433594
193.0	22282.0	86.0	1775.0	22282.0	4000000.0	1.0	7.0	2.33	2.6	1.73	0.0699999999999	9.09	0.54	1.15	0.32	7.53	0.19	1.98	1.43	0.35	AAA606.CD3.X13.Y13.tile.tissue.png	53	1	2000	53	9fe284914cd5514e152411b1231834a8	0	0	0	0	0	0	0	0	0	0	0	0	0	/home/dhl_ec/bnelissen/Slides/CD3_manuscript/CD3_slides/AAA606.CD3/AAA606.CD3.run1	255	0.7	0.06	0.7	0.06	-8.00727336603	-10.553617058	0.763301105334	0.634881306152
0.0	0.0	0.0	0.0	0.0	486000.0	0.0	0.0	1.79	1.29	0.15	0.0	0.85	0.04	0.0799999999999	0.0200000000002	0.5	0.02	0.23	0.18	0.0699999999999	AAA606.CD3.X13.Y14.tile.tissue.png	54	1	2000	54	735aa3b9c2ef63456b637516d923d218	0	0	0	0	0	0	0	0	0	0	0	0	0	/home/dhl_ec/bnelissen/Slides/CD3_manuscript/CD3_slides/AAA606.CD3/AAA606.CD3.run1	255	1.0	0.06	1.0	0.06	0.0	0.0	0.0	3.14141923868
0.0	2948.0	0.0	242.0	2948.0	4000000.0	0.0	1.0	1.67	2.11	1.05	0.05	6.34	0.61	1.35	0.31	7.63	0.21	3.15	2.41	0.55	AAA606.CD3.X13.Y9.tile.tissue.png	55	1	2000	55	b02cdfd04ea8a91446190fdff2756c05	0	0	0	0	0	0	0	0	0	0	0	0	0	/home/dhl_ec/bnelissen/Slides/CD3_manuscript/CD3_slides/AAA606.CD3/AAA606.CD3.run1	255	0.7	0.06	0.7	0.06	0.0	-12.0210233553	0.397512407445	3.55674754649
270.0	26995.0	108.0	1230.0	26995.0	3592000.0	2.0	3.0	1.13	1.97	1.6	0.0700000000002	6.23	0.31	0.66	0.17	5.41	0.17	1.77	1.29	0.29	AAA606.CD3.X14.Y10.tile.tissue.png	56	1	1796	56	b9efc87bfcc4267a263bcb90542ecb39	0	0	0	0	0	0	0	0	0	0	0	0	0	/home/dhl_ec/bnelissen/Slides/CD3_manuscript/CD3_slides/AAA606.CD3/AAA606.CD3.run1	255	0.7	0.06	0.7	0.06	-7.66243922792	-11.565103388	0.649297707148	4.47592493043
0.0	18154.0	0.0	1126.0	18154.0	3592000.0	0.0	3.0	1.49	2.02	0.96	0.05	5.73	0.31	0.63	0.17	4.97	0.12	1.74	1.29	0.3	AAA606.CD3.X14.Y11.tile.tissue.png	57	1	1796	57	69495da2c45c05a05ad7be36371bef9e	0	0	0	0	0	0	0	0	0	0	0	0	0	/home/dhl_ec/bnelissen/Slides/CD3_manuscript/CD3_slides/AAA606.CD3/AAA606.CD3.run1	255	0.7	0.06	0.7	0.06	0.0	-11.0247137533	0.246616001682	4.54995167436
0.0	20868.0	0.0	1040.0	20868.0	3592000.0	0.0	3.0	2.15	1.79	0.97	0.0500000000002	5.76	0.31	0.63	0.17	5.37	0.12	1.75	1.3	0.38	AAA606.CD3.X14.Y12.tile.tissue.png	58	1	1796	58	46e5ab1ad48d0448564341188b2a6953	0	0	0	0	0	0	0	0	0	0	0	0	0	/home/dhl_ec/bnelissen/Slides/CD3_manuscript/CD3_slides/AAA606.CD3/AAA606.CD3.run1	255	0.7	0.06	0.7	0.06	-8.16782544357	-11.0904327855	0.438339196908	4.0371824247
0.0	62694.0	0.0	1872.0	62694.0	3592000.0	0.0	3.0	2.88	1.53	0.96	0.04	5.78	0.37	0.67	0.17	5.0	0.12	2.36	1.29	0.35	AAA606.CD3.X14.Y13.tile.tissue.png	59	1	1796	59	24f35f20627b915fb01b4829574df1d9	0	0	0	0	0	0	0	0	0	0	0	0	0	/home/dhl_ec/bnelissen/Slides/CD3_manuscript/CD3_slides/AAA606.CD3/AAA606.CD3.run1	255	0.7	0.06	0.7	0.06	0.0	-11.6217694847	0.269048186928	6.99222583171
0.0	0.0	0.0	0.0	0.0	436428.0	0.0	0.0	0.16	0.26	0.12	0.00999999999999	0.71	0.0300000000002	0.0799999999999	0.02	0.44	0.02	0.2	0.15	0.0899999999999	AAA606.CD3.X14.Y14.tile.tissue.png	60	1	1796	60	d3833ef58ef9ede4208b7d550c81a17b	0	0	0	0	0	0	0	0	0	0	0	0	0	/home/dhl_ec/bnelissen/Slides/CD3_manuscript/CD3_slides/AAA606.CD3/AAA606.CD3.run1	255	1.0	0.06	1.0	0.06	0.0	0.0	0.0	3.63201261147
0.0	8999.0	0.0	712.0	8999.0	4000000.0	0.0	3.0	1.26	1.39	1.07	0.0600000000002	6.41	0.57	1.16	0.32	7.67	0.22	2.64	2.0	0.54	AAA606.CD3.X2.Y0.tile.tissue.png	61	1	2000	61	98c86876f0ada54dc4f6e4708e48f59f	0	0	0	0	0	0	0	0	0	0	0	0	0	/home/dhl_ec/bnelissen/Slides/CD3_manuscript/CD3_slides/AAA606.CD3/AAA606.CD3.run1	255	0.7	0.06	0.7	0.06	0.0	-11.2614723194	0.301410578823	7.47636195235
8730.0	1112245.0	4024.0	7792.0	1112245.0	4000000.0	89.0	2.0	1.75	2.23	1.05	0.04	6.13	0.34	0.66	0.15	6.99	0.24	2.03	1.43	0.55	AAA606.CD3.X2.Y1.tile.tissue.png	62	1	2000	62	e273cb7d692216d58a6f7c8ffa76ce28	0	0	0	0	0	0	0	0	0	0	0	0	0	/home/dhl_ec/bnelissen/Slides/CD3_manuscript/CD3_slides/AAA606.CD3/AAA606.CD3.run1	255	0.7	0.06	0.7	0.06	-8.92516222473	-11.559353514	1.09641238595	0.102181359375
0.0	453206.0	0.0	10948.0	453206.0	4000000.0	0.0	5.0	3.45	2.82	1.75	0.0699999999999	8.85	0.54	1.16	0.3	8.74	0.24	3.38	2.43	0.57	AAA606.CD3.X2.Y10.tile.tissue.png	63	1	2000	63	8d12e65120df2c3d73e4aea9fa6822d4	0	0	0	0	0	0	0	0	0	0	0	0	0	/home/dhl_ec/bnelissen/Slides/CD3_manuscript/CD3_slides/AAA606.CD3/AAA606.CD3.run1	255	0.7	0.06	0.7	0.06	-7.29667795808	-12.1796260423	2.16933924998	0.108895572266
0.0	1054574.0	0.0	8811.0	1054574.0	4000000.0	0.0	4.0	2.9	2.0	1.73	0.0599999999999	6.81	0.38	0.68	0.17	6.85	0.17	3.19	2.28	0.55	AAA606.CD3.X2.Y11.tile.tissue.png	64	1	2000	64	d5792802414eb7e4567eac760c8d5273	0	0	0	0	0	0	0	0	0	0	0	0	0	/home/dhl_ec/bnelissen/Slides/CD3_manuscript/CD3_slides/AAA606.CD3/AAA606.CD3.run1	255	0.7	0.06	0.7	0.06	-7.60531766948	-11.1680581717	1.57117948471	0.150063121094
209.0	745723.0	101.0	11674.0	745723.0	4000000.0	3.0	6.0	2.42	1.6	1.65	0.0699999999999	6.86	0.36	0.9	0.27	9.57	0.23	2.9	2.18	0.55	AAA606.CD3.X2.Y12.tile.tissue.png	65	1	2000	65	d6869adeb25e0a223ad97fc9353a4a0a	0	0	0	0	0	0	0	0	0	0	0	0	0	/home/dhl_ec/bnelissen/Slides/CD3_manuscript/CD3_slides/AAA606.CD3/AAA606.CD3.run1	255	0.7	0.06	0.7	0.06	-8.30821610843	-11.2749296743	1.71733672701	2.50355597266
0.0	0.0	0.0	0.0	0.0	486000.0	0.0	0.0	0.23	2.12	0.21	0.0	1.17	0.0599999999999	0.14	0.03	0.72	0.03	0.36	0.28	0.1	AAA606.CD3.X2.Y14.tile.tissue.png	66	1	2000	66	f849da2efb59c22d0fb480c62bef477e	0	0	0	0	0	0	0	0	0	0	0	0	0	/home/dhl_ec/bnelissen/Slides/CD3_manuscript/CD3_slides/AAA606.CD3/AAA606.CD3.run1	255	1.0	0.06	1.0	0.06	0.0	0.0	0.0	3.15688425926
42900.0	3979830.0	17960.0	9142.0	3979830.0	4000000.0	383.0	1.0	3.21	2.25	1.6	0.05	11.7	0.56	1.16	0.0799999999999	13.4	0.57	3.4	2.42	0.71	AAA606.CD3.X2.Y2.tile.tissue.png	67	1	2000	67	d67faec5453a54a5af48219f175acce6	0	0	0	0	0	0	0	0	0	0	0	0	0	/home/dhl_ec/bnelissen/Slides/CD3_manuscript/CD3_slides/AAA606.CD3/AAA606.CD3.run1	255	0.7	0.06	0.7	0.06	-8.9263573974	-12.0504545175	0.694775004715	0.132699061523
30881.0	3942900.0	12492.0	8130.0	3942900.0	4000000.0	265.0	1.0	1.25	3.17	1.8	0.0700000000002	9.27	0.53	1.14	0.0800000000002	13.17	0.55	3.35	2.41	0.99	AAA606.CD3.X2.Y3.tile.tissue.png	68	1	2000	68	afaf16b68aa32a505d27fd0d7338e88f	0	0	0	0	0	0	0	0	0	0	0	0	0	/home/dhl_ec/bnelissen/Slides/CD3_manuscript/CD3_slides/AAA606.CD3/AAA606.CD3.run1	255	0.7	0.0618812098459	0.7	0.0618812098459	-8.51609342401	-11.6107960627	0.471969805241	0.0923656524658
1765.0	1469116.0	757.0	8328.0	1469116.0	4000000.0	14.0	1.0	3.25	2.25	1.75	0.0599999999999	10.68	0.55	1.16	0.23	10.43	0.39	3.36	2.08	0.7	AAA606.CD3.X2.Y4.tile.tissue.png	69	1	2000	69	d6ceb790d80f3acd96ad6c65ad16ba7a	0	0	0	0	0	0	0	0	0	0	0	0	0	/home/dhl_ec/bnelissen/Slides/CD3_manuscript/CD3_slides/AAA606.CD3/AAA606.CD3.run1	255	0.7	0.06	0.7	0.06	-8.36430815653	-11.4454221317	1.33481436233	0.100163148438
0.0	0.0	0.0	0.0	0.0	4000000.0	0.0	0.0	1.26	2.13	1.29	0.0599999999999	5.33	0.27	0.78	0.21	4.53	0.12	1.89	1.43	0.84	AAA606.CD3.X2.Y5.tile.tissue.png	70	1	2000	70	510080130968149f8e9000fb84948697	0	0	0	0	0	0	0	0	0	0	0	0	0	/home/dhl_ec/bnelissen/Slides/CD3_manuscript/CD3_slides/AAA606.CD3/AAA606.CD3.run1	255	1.0	0.06	1.0	0.06	0.0	0.0	0.0	8.511749
0.0	1902.0	0.0	196.0	1902.0	4000000.0	0.0	1.0	1.87	1.95	1.1	0.05	6.23	0.34	0.75	0.2	5.56	0.13	1.93	1.44	0.46	AAA606.CD3.X2.Y9.tile.tissue.png	71	1	2000	71	5cdaf4d3fa14985bc3e030e256d9eb3f	0	0	0	0	0	0	0	0	0	0	0	0	0	/home/dhl_ec/bnelissen/Slides/CD3_manuscript/CD3_slides/AAA606.CD3/AAA606.CD3.run1	255	0.7	0.06	0.7	0.06	0.0	-11.054589553	0.0962534041059	9.40179106663
0.0	3135.0	0.0	348.0	3135.0	4000000.0	0.0	2.0	3.13	2.93	1.13	0.0599999999999	6.32	0.34	0.74	0.2	5.49	0.12	1.95	1.43	1.25	AAA606.CD3.X3.Y0.tile.tissue.png	72	1	2000	72	0b7a4c0b326c98bbdb44b2a2630261ff	0	0	0	0	0	0	0	0	0	0	0	0	0	/home/dhl_ec/bnelissen/Slides/CD3_manuscript/CD3_slides/AAA606.CD3/AAA606.CD3.run1	255	0.7	0.06	0.7	0.06	0.0	-11.3479767896	0.367069401353	8.76766179367
64.0	23051.0	37.0	1455.0	23051.0	4000000.0	1.0	4.0	1.87	1.75	1.1	0.0400000000002	6.28	0.34	0.67	0.2	6.28	0.2	1.96	1.43	1.61	AAA606.CD3.X3.Y1.tile.tissue.png	73	1	2000	73	63e20bb3581ecfd1aa34935e964cb96b	0	0	0	0	0	0	0	0	0	0	0	0	0	/home/dhl_ec/bnelissen/Slides/CD3_manuscript/CD3_slides/AAA606.CD3/AAA606.CD3.run1	255	0.7	0.06	0.7	0.06	-8.56525384691	-12.3219753571	1.46001116849	0.0740992229004
11508.0	3541894.0	4192.0	11265.0	3541894.0	4000000.0	76.0	2.0	3.33	2.85	1.32	0.04	6.69	0.35	0.67	0.0699999999999	8.96	0.33	2.1	1.44	0.76	AAA606.CD3.X3.Y10.tile.tissue.png	74	1	2000	74	0d73c283627508802136cd68cce2bcc5	0	0	0	0	0	0	0	0	0	0	0	0	0	/home/dhl_ec/bnelissen/Slides/CD3_manuscript/CD3_slides/AAA606.CD3/AAA606.CD3.run1	255	0.7	0.0651680349121	0.7	0.0651680349121	-8.49389833778	-11.8569036581	0.899887593755	0.252109585938
27019.0	3641188.0	9806.0	12575.0	3641188.0	4000000.0	191.0	1.0	3.55	2.42	1.09	0.04	7.73	0.53	1.14	0.11	13.56	0.33	3.22	2.42	0.85	AAA606.CD3.X3.Y11.tile.tissue.png	75	1	2000	75	86ad03cb4268ee565abf5adc6c0ed2b2	0	0	0	0	0	0	0	0	0	0	0	0	0	/home/dhl_ec/bnelissen/Slides/CD3_manuscript/CD3_slides/AAA606.CD3/AAA606.CD3.run1	255	0.7	0.0712849448713	0.7	0.0712849448713	-8.44383899365	-11.9778770789	0.792011662509	0.305302958984
68.0	821697.0	35.0	7580.0	821697.0	4000000.0	1.0	2.0	1.26	1.4	1.81	0.0700000000002	10.38	0.55	1.17	0.28	9.77	0.34	3.32	2.42	0.85	AAA606.CD3.X3.Y12.tile.tissue.png	76	1	2000	76	4a524f68a79a4065b0201e9d169ba770	0	0	0	0	0	0	0	0	0	0	0	0	0	/home/dhl_ec/bnelissen/Slides/CD3_manuscript/CD3_slides/AAA606.CD3/AAA606.CD3.run1	255	0.7	0.06	0.7	0.06	-8.1425373985	-10.3524618269	1.40910231167	1.40455983203
0.0	0.0	0.0	0.0	0.0	486000.0	0.0	0.0	1.19	3.27	0.24	0.00999999999999	1.22	0.0599999999999	0.15	0.03	0.73	0.02	0.36	0.29	0.15	AAA606.CD3.X3.Y14.tile.tissue.png	77	1	2000	77	ccf3163bfdcc64b88d7456cfcf495b40	0	0	0	0	0	0	0	0	0	0	0	0	0	/home/dhl_ec/bnelissen/Slides/CD3_manuscript/CD3_slides/AAA606.CD3/AAA606.CD3.run1	255	1.0	0.06	1.0	0.06	0.0	0.0	0.0	3.19437602881
74729.0	3454459.0	28906.0	16895.0	3454459.0	4000000.0	605.0	2.0	1.52	3.79	1.81	0.0600000000002	10.01	0.55	1.15	0.11	13.14	0.53	3.38	2.36	0.91	AAA606.CD3.X3.Y2.tile.tissue.png	78	1	2000	78	479ba88c9d03541a053e7fc4dff8c200	0	0	0	0	0	0	0	0	0	0	0	0	0	/home/dhl_ec/bnelissen/Slides/CD3_manuscript/CD3_slides/AAA606.CD3/AAA606.CD3.run1	255	0.7	0.0636885665187	0.7	0.0636885665187	-9.47953109894	-12.7935325575	2.19953358164	0.336454378906
37545.0	3955148.0	14075.0	9705.0	3955148.0	4000000.0	285.0	1.0	3.7	3.14	1.16	0.05	6.55	0.35	0.66	0.0599999999999	9.27	0.36	2.05	1.44	0.41	AAA606.CD3.X3.Y3.tile.tissue.png	79	1	2000	79	5d46470b528d51afad75c01b2662a5fd	0	0	0	0	0	0	0	0	0	0	0	0	0	/home/dhl_ec/bnelissen/Slides/CD3_manuscript/CD3_slides/AAA606.CD3/AAA606.CD3.run1	255	0.7	0.06	0.7	0.06	-8.69255477474	-11.7684930114	0.614886696428	0.121776328308
14176.0	3684178.0	6092.0	9247.0	3684178.0	4000000.0	130.0	1.0	1.95	3.27	1.1	0.05	6.76	0.56	1.16	0.0999999999999	11.38	0.33	2.06	1.44	0.9	AAA606.CD3.X3.Y4.tile.tissue.png	80	1	2000	80	a3b876165ff4587a118288461d11d522	0	0	0	0	0	0	0	0	0	0	0	0	0	/home/dhl_ec/bnelissen/Slides/CD3_manuscript/CD3_slides/AAA606.CD3/AAA606.CD3.run1	255	0.7	0.06	0.7	0.06	-8.38406744331	-12.0890763937	0.702037885679	0.119291463867
0.0	488869.0	0.0	4044.0	488869.0	4000000.0	0.0	1.0	3.45	2.55	1.11	0.0600000000002	7.47	0.56	1.18	0.3	8.62	0.23	3.14	2.24	0.77	AAA606.CD3.X3.Y5.tile.tissue.png	81	1	2000	81	51dd58f3b661e2982af4030335d61e7a	0	0	0	0	0	0	0	0	0	0	0	0	0	/home/dhl_ec/bnelissen/Slides/CD3_manuscript/CD3_slides/AAA606.CD3/AAA606.CD3.run1	255	0.7	0.06	0.7	0.06	-7.76479620221	-10.2258043316	0.847165168094	2.24256112793
0.0	0.0	0.0	0.0	0.0	4000000.0	0.0	0.0	1.54	2.86	1.6	0.0900000000001	7.94	0.47	1.36	0.31	6.85	0.21	2.97	2.3	1.35	AAA606.CD3.X3.Y6.tile.tissue.png	82	1	2000	82	91c90d86fb27bb864a340306050de5e7	0	0	0	0	0	0	0	0	0	0	0	0	0	/home/dhl_ec/bnelissen/Slides/CD3_manuscript/CD3_slides/AAA606.CD3/AAA606.CD3.run1	255	1.0	0.06	1.0	0.06	0.0	0.0	0.0	5.1352955
1325.0	825238.0	690.0	22505.0	825238.0	4000000.0	16.0	7.0	3.23	3.03	1.73	0.0799999999999	11.93	0.56	1.19	0.28	9.71	0.35	3.4	2.34	0.9	AAA606.CD3.X3.Y9.tile.tissue.png	83	1	2000	83	879c26b892194d181ec6b8f2a78ffcff	0	0	0	0	0	0	0	0	0	0	0	0	0	/home/dhl_ec/bnelissen/Slides/CD3_manuscript/CD3_slides/AAA606.CD3/AAA606.CD3.run1	255	0.7	0.06	0.7	0.06	-9.39267481375	-11.8604160386	2.74829887473	2.70692319141
0.0	5813.0	0.0	510.0	5813.0	4000000.0	0.0	2.0	2.67	2.61	1.8	0.0799999999999	9.36	0.35	0.76	0.21	5.93	0.21	1.98	1.44	0.49	AAA606.CD3.X4.Y0.tile.tissue.png	84	1	2000	84	e1fdf7a682f863bac896e976d5c2e943	0	0	0	0	0	0	0	0	0	0	0	0	0	/home/dhl_ec/bnelissen/Slides/CD3_manuscript/CD3_slides/AAA606.CD3/AAA606.CD3.run1	255	0.7	0.06	0.7	0.06	-8.13691147166	-12.2224859244	1.55596144014	5.79148309756
655.0	63408.0	190.0	2503.0	63408.0	4000000.0	3.0	6.0	1.38	2.66	1.17	0.04	6.34	0.34	0.66	0.2	6.36	0.19	1.98	1.44	1.73	AAA606.CD3.X4.Y1.tile.tissue.png	85	1	2000	85	ffca8f05cbe8bf5976dec16d7e3a2322	0	0	0	0	0	0	0	0	0	0	0	0	0	/home/dhl_ec/bnelissen/Slides/CD3_manuscript/CD3_slides/AAA606.CD3/AAA606.CD3.run1	255	0.7	0.06	0.7	0.06	-9.37868523005	-12.323233039	2.34561197079	0.0694260327148
316.0	3999550.0	219.0	8138.0	3999550.0	4000000.0	4.0	1.0	3.11	2.14	1.1	0.0400000000004	6.42	0.35	0.68	0.0600000000004	10.35	0.54	3.22	2.26	0.87	AAA606.CD3.X4.Y10.tile.tissue.png	86	1	2000	86	45efdcf49a7f35d97fb993ce8dd3f17a	0	0	0	0	0	0	0	0	0	0	0	0	0	/home/dhl_ec/bnelissen/Slides/CD3_manuscript/CD3_slides/AAA606.CD3/AAA606.CD3.run1	255	0.7	0.06	0.7	0.06	-7.17151141448	-11.0520233966	0.308582983856	0.0265733055267
2303.0	3281225.0	1350.0	9839.0	3281225.0	4000000.0	28.0	1.0	3.26	3.81	1.79	0.0700000000002	9.41	0.54	1.14	0.12	11.95	0.49	3.29	2.33	0.74	AAA606.CD3.X4.Y11.tile.tissue.png	87	1	2000	87	0198f7490359f650fbe86f5772deda4d	0	0	0	0	0	0	0	0	0	0	0	0	0	/home/dhl_ec/bnelissen/Slides/CD3_manuscript/CD3_slides/AAA606.CD3/AAA606.CD3.run1	255	0.7	0.06	0.7	0.06	-7.17981879039	-10.7607610692	0.304897431364	0.0562597304687
0.0	0.0	0.0	0.0	0.0	4000000.0	0.0	0.0	2.6	2.81	1.77	0.0699999999997	8.79	0.45	1.26	0.32	6.5	0.2	2.94	2.2	0.61	AAA606.CD3.X4.Y12.tile.tissue.png	88	1	2000	88	49267c98e2248a60e47b7defc9e2d929	0	0	0	0	0	0	0	0	0	0	0	0	0	/home/dhl_ec/bnelissen/Slides/CD3_manuscript/CD3_slides/AAA606.CD3/AAA606.CD3.run1	255	1.0	0.06	1.0	0.06	0.0	-10.7950992428	0.0	10.124845737
0.0	0.0	0.0	0.0	0.0	486000.0	0.0	0.0	0.75	1.48	0.23	0.0	1.31	0.0600000000004	0.14	0.0300000000002	0.73	0.0300000000002	0.35	0.27	0.0899999999997	AAA606.CD3.X4.Y14.tile.tissue.png	89	1	2000	89	a9c873717b4e9f1bc8af7d67168ba22e	0	0	0	0	0	0	0	0	0	0	0	0	0	/home/dhl_ec/bnelissen/Slides/CD3_manuscript/CD3_slides/AAA606.CD3/AAA606.CD3.run1	255	1.0	0.06	1.0	0.06	0.0	-9.80397024155	0.0	2.86837957213
21935.0	3530837.0	9318.0	21781.0	3530837.0	4000000.0	208.0	4.0	1.27	3.55	1.79	0.0699999999997	16.02	0.55	1.15	0.11	13.02	0.58	3.36	2.32	0.66	AAA606.CD3.X4.Y2.tile.tissue.png	90	1	2000	90	8c0ff8ef79ded4b2ad1e8dd02182d360	0	0	0	0	0	0	0	0	0	0	0	0	0	/home/dhl_ec/bnelissen/Slides/CD3_manuscript/CD3_slides/AAA606.CD3/AAA606.CD3.run1	255	0.7	0.06	0.7	0.06	-9.34087683375	-12.4865033705	2.39487363249	0.322879578125
27621.0	3933571.0	11927.0	10850.0	3933571.0	4000000.0	265.0	1.0	1.42	2.79	1.08	0.04	7.61	0.35	0.67	0.0599999999999	9.01	0.34	2.05	1.44	0.7	AAA606.CD3.X4.Y3.tile.tissue.png	91	1	2000	91	3a5ab2de7aacd7570be7e221ef99f0e5	0	0	0	0	0	0	0	0	0	0	0	0	0	/home/dhl_ec/bnelissen/Slides/CD3_manuscript/CD3_slides/AAA606.CD3/AAA606.CD3.run1	255	0.7	0.06	0.7	0.06	-9.1854026699	-12.4461966886	1.49024361347	0.201058426758
26721.0	3992241.0	10569.0	8508.0	3992241.0	4000000.0	213.0	1.0	2.72	1.71	1.82	0.0700000000002	9.51	0.35	0.679999999999	0.0500000000002	9.0	0.34	2.03	1.43	1.0	AAA606.CD3.X4.Y4.tile.tissue.png	92	1	2000	92	846cac16fd29646e74961716e0947baf	0	0	0	0	0	0	0	0	0	0	0	0	0	/home/dhl_ec/bnelissen/Slides/CD3_manuscript/CD3_slides/AAA606.CD3/AAA606.CD3.run1	255	0.7	0.06	0.7	0.06	-8.69551599798	-12.0395167792	0.443381987447	0.103652374359
308.0	3048879.0	146.0	10778.0	3048879.0	4000000.0	3.0	1.0	2.66	2.05	1.06	0.04	5.99	0.35	0.67	0.0799999999999	8.01	0.3	2.07	1.44	0.99	AAA606.CD3.X4.Y5.tile.tissue.png	93	1	2000	93	9ab404bfb12563a025962917404cee05	0	0	0	0	0	0	0	0	0	0	0	0	0	/home/dhl_ec/bnelissen/Slides/CD3_manuscript/CD3_slides/AAA606.CD3/AAA606.CD3.run1	255	0.7	0.06	0.7	0.06	-8.38413299842	-11.6983656107	1.20504620693	0.137523925781
0.0	37763.0	0.0	1419.0	37763.0	4000000.0	0.0	2.0	2.28	1.51	1.07	0.04	5.91	0.34	0.679999999999	0.19	5.27	0.13	1.92	1.43	0.62	AAA606.CD3.X4.Y6.tile.tissue.png	94	1	2000	94	e4420174f0e5aeab17c2b3d18b02aa21	0	0	0	0	0	0	0	0	0	0	0	0	0	/home/dhl_ec/bnelissen/Slides/CD3_manuscript/CD3_slides/AAA606.CD3/AAA606.CD3.run1	255	0.7	0.06	0.7	0.06	0.0	-10.8851538649	2.37813881974	0.790209086182
0.0	0.0	0.0	0.0	0.0	4000000.0	0.0	0.0	2.58	1.44	1.08	0.0500000000002	5.02	0.28	0.69	0.2	4.32	0.12	1.87	1.44	0.84	AAA606.CD3.X4.Y7.tile.tissue.png	95	1	2000	95	a5280a32d7399acdb8cdb1d779f28dc8	0	0	0	0	0	0	0	0	0	0	0	0	0	/home/dhl_ec/bnelissen/Slides/CD3_manuscript/CD3_slides/AAA606.CD3/AAA606.CD3.run1	255	1.0	0.06	1.0	0.06	0.0	0.0	0.0	8.3315515
0.0	0.0	0.0	0.0	0.0	4000000.0	0.0	0.0	2.31	2.23	1.11	0.0500000000002	5.67	0.28	0.69	0.2	4.36	0.11	1.86	1.44	0.82	AAA606.CD3.X4.Y8.tile.tissue.png	96	1	2000	96	412c5e7a365a8aeefad5040875c33f4e	0	0	0	0	0	0	0	0	0	0	0	0	0	/home/dhl_ec/bnelissen/Slides/CD3_manuscript/CD3_slides/AAA606.CD3/AAA606.CD3.run1	255	1.0	0.06	1.0	0.06	0.0	-11.283145143	0.0	2.97427063195
733.0	2061937.0	365.0	18464.0	2061937.0	4000000.0	10.0	4.0	3.23	2.18	1.08	0.0400000000004	6.24	0.36	0.67	0.12	7.53	0.27	3.41	2.4	0.79	AAA606.CD3.X4.Y9.tile.tissue.png	97	1	2000	97	53d019d5d7dd3e6f1c2e6d37d2de7d2b	0	0	0	0	0	0	0	0	0	0	0	0	0	/home/dhl_ec/bnelissen/Slides/CD3_manuscript/CD3_slides/AAA606.CD3/AAA606.CD3.run1	255	0.7	0.06	0.7	0.06	-8.68849945857	-11.6015815863	1.60377991801	0.179982382813
0.0	4998.0	0.0	439.0	4998.0	4000000.0	0.0	2.0	3.46	3.02	1.12	0.0500000000002	6.06	0.35	0.78	0.19	5.43	0.13	1.91	1.43	1.29	AAA606.CD3.X5.Y0.tile.tissue.png	98	1	2000	98	e474c091d04b9fcf2aa0fe527cbbb61c	0	0	0	0	0	0	0	0	0	0	0	0	0	/home/dhl_ec/bnelissen/Slides/CD3_manuscript/CD3_slides/AAA606.CD3/AAA606.CD3.run1	255	0.7	0.06	0.7	0.06	0.0	-12.0649609637	0.434007294324	5.59107242191
0.0	6189.0	0.0	574.0	6189.0	4000000.0	0.0	2.0	2.44	1.16	1.78	0.0600000000004	9.42	0.55	1.13	0.19	5.29	0.12	1.91	1.44	1.16	AAA606.CD3.X5.Y1.tile.tissue.png	99	1	2000	99	8aa4b041eb0c15960b9cd59d9dc072ea	0	0	0	0	0	0	0	0	0	0	0	0	0	/home/dhl_ec/bnelissen/Slides/CD3_manuscript/CD3_slides/AAA606.CD3/AAA606.CD3.run1	255	0.7	0.06	0.7	0.06	0.0	-11.8365021933	0.198180274637	0.0710228183212
0.0	4000000.0	0.0	7996.0	4000000.0	4000000.0	0.0	1.0	2.36	2.22	1.08	0.04	5.68	0.28	0.66	0.04	8.44	0.27	2.02	1.44	1.14	AAA606.CD3.X5.Y10.tile.tissue.png	100	1	2000	100	b60d127e098a19bab5f4e2b7886b778c	0	0	0	0	0	0	0	0	0	0	0	0	0	/home/dhl_ec/bnelissen/Slides/CD3_manuscript/CD3_slides/AAA606.CD3/AAA606.CD3.run1	255	0.7	0.06	0.7	0.06	-5.39644387874	-11.1799288756	0.234192875015	0.0102491634696
0.0	2892854.0	0.0	8458.0	2892854.0	4000000.0	0.0	1.0	4.61	2.67	1.92	0.0699999999997	10.23	0.61	1.27	0.15	12.39	0.42	3.59	2.42	0.65	AAA606.CD3.X5.Y11.tile.tissue.png	101	1	2000	101	9bf84a2239ff5bdff01d78e4237c2864	0	0	0	0	0	0	0	0	0	0	0	0	0	/home/dhl_ec/bnelissen/Slides/CD3_manuscript/CD3_slides/AAA606.CD3/AAA606.CD3.run1	255	0.7	0.06	0.7	0.06	-7.23291982633	-10.6701689277	0.408750579374	0.0401154355469
0.0	0.0	0.0	0.0	0.0	4000000.0	0.0	0.0	1.11	1.8	1.08	0.0499999999997	5.09	0.28	0.78	0.2	4.39	0.11	1.86	2.39	1.72	AAA606.CD3.X5.Y12.tile.tissue.png	102	1	2000	102	e1ec1c4b72f34cd45b077988f24af839	0	0	0	0	0	0	0	0	0	0	0	0	0	/home/dhl_ec/bnelissen/Slides/CD3_manuscript/CD3_slides/AAA606.CD3/AAA606.CD3.run1	255	1.0	0.06	1.0	0.06	0.0	0.0	0.0	8.965419
0.0	0.0	0.0	0.0	0.0	486000.0	0.0	0.0	1.72	2.61	0.18	0.0100000000002	0.9	0.04	0.0899999999997	0.0300000000002	0.51	0.02	0.23	0.17	0.0700000000002	AAA606.CD3.X5.Y14.tile.tissue.png	103	1	2000	103	f2a098531e0d4215658bc4b82bc98b00	0	0	0	0	0	0	0	0	0	0	0	0	0	/home/dhl_ec/bnelissen/Slides/CD3_manuscript/CD3_slides/AAA606.CD3/AAA606.CD3.run1	255	1.0	0.06	1.0	0.06	0.0	-9.42807909926	0.0	2.92679681919
22066.0	3031761.0	8615.0	21897.0	3031761.0	4000000.0	180.0	5.0	3.89	3.27	1.08	0.04	11.47	0.35	0.659999999999	0.0900000000001	8.38	0.32	2.12	1.43	0.929999999999	AAA606.CD3.X5.Y2.tile.tissue.png	104	1	2000	104	89ef29854270612382a1ecc0e2417471	0	0	0	0	0	0	0	0	0	0	0	0	0	/home/dhl_ec/bnelissen/Slides/CD3_manuscript/CD3_slides/AAA606.CD3/AAA606.CD3.run1	255	0.7	0.06	0.7	0.06	-9.25263150019	-12.0245774599	2.38155892927	0.263753585937
25255.0	3450950.0	10383.0	18922.0	3450950.0	4000000.0	222.0	2.0	2.34	2.9	1.16	0.04	6.4	0.35	0.68	0.0700000000002	8.85	0.33	2.07	1.43	0.61	AAA606.CD3.X5.Y3.tile.tissue.png	105	1	2000	105	08f34463cdd374a2e82a59804e9b8c82	0	0	0	0	0	0	0	0	0	0	0	0	0	/home/dhl_ec/bnelissen/Slides/CD3_manuscript/CD3_slides/AAA606.CD3/AAA606.CD3.run1	255	0.7	0.06	0.7	0.06	-9.20321343454	-12.3037390885	1.80514435822	0.225040494141
13945.0	3998994.0	4732.0	8086.0	3998994.0	4000000.0	94.0	1.0	3.73	2.85	1.07	0.04	6.17	0.34	0.67	0.0499999999997	9.07	0.34	2.04	1.44	0.66	AAA606.CD3.X5.Y4.tile.tissue.png	106	1	2000	106	c632ff81b443f4a95f89284ebea06ff8	0	0	0	0	0	0	0	0	0	0	0	0	0	/home/dhl_ec/bnelissen/Slides/CD3_manuscript/CD3_slides/AAA606.CD3/AAA606.CD3.run1	255	0.7	0.06	0.7	0.06	-8.28520318636	-11.1043291709	0.276372622838	0.0674613033679
1429.0	3859494.0	724.0	11915.0	3859494.0	4000000.0	18.0	2.0	2.81	3.65	1.09	0.04	6.96	0.35	0.68	0.0599999999999	8.76	0.35	2.07	1.43	1.35	AAA606.CD3.X5.Y5.tile.tissue.png	107	1	2000	107	64cf26b9023d5362d7e9610d24463ef3	0	0	0	0	0	0	0	0	0	0	0	0	0	/home/dhl_ec/bnelissen/Slides/CD3_manuscript/CD3_slides/AAA606.CD3/AAA606.CD3.run1	255	0.7	0.06	0.7	0.06	-8.62819329414	-12.0255260112	1.29256050865	0.165910670898
0.0	131399.0	0.0	2792.0	131399.0	4000000.0	0.0	2.0	2.82	2.17	1.07	0.04	6.23	0.34	0.67	0.2	5.77	0.13	1.93	1.44	1.29	AAA606.CD3.X5.Y6.tile.tissue.png	108	1	2000	108	593aa1c40f42fb134011a0abe1897567	0	0	0	0	0	0	0	0	0	0	0	0	0	/home/dhl_ec/bnelissen/Slides/CD3_manuscript/CD3_slides/AAA606.CD3/AAA606.CD3.run1	255	0.7	0.06	0.7	0.06	-6.2452821735	-11.9848082811	1.97811199338	0.0695129658203
0.0	15973.0	0.0	1069.0	15973.0	4000000.0	0.0	2.0	3.04	2.66	1.07	0.04	5.87	0.35	0.66	0.2	5.68	0.12	1.92	1.45	0.47	AAA606.CD3.X5.Y7.tile.tissue.png	109	1	2000	109	2cc43ff5f6d417e1a773059963910924	0	0	0	0	0	0	0	0	0	0	0	0	0	/home/dhl_ec/bnelissen/Slides/CD3_manuscript/CD3_slides/AAA606.CD3/AAA606.CD3.run1	255	0.7	0.06	0.7	0.06	-8.51815647123	-11.9990066745	4.36918571727	0.122322038086
0.0	0.0	0.0	0.0	0.0	4000000.0	0.0	0.0	1.73	2.3	1.12	0.04	5.75	0.28	0.66	0.19	4.39	0.12	1.88	1.43	0.74	AAA606.CD3.X5.Y8.tile.tissue.png	110	1	2000	110	0ce8b5ed30eed9728468f77c4dca5584	0	0	0	0	0	0	0	0	0	0	0	0	0	/home/dhl_ec/bnelissen/Slides/CD3_manuscript/CD3_slides/AAA606.CD3/AAA606.CD3.run1	255	1.0	0.06	1.0	0.06	0.0	0.0	0.0	0.110288257812
0.0	3518574.0	0.0	11208.0	3518574.0	4000000.0	0.0	2.0	2.95	3.06	1.08	0.04	6.31	0.35	0.67	0.0699999999997	8.24	0.25	2.04	1.43	1.65	AAA606.CD3.X5.Y9.tile.tissue.png	111	1	2000	111	a58d7ef4320541fe7f3604db5ff237c5	0	0	0	0	0	0	0	0	0	0	0	0	0	/home/dhl_ec/bnelissen/Slides/CD3_manuscript/CD3_slides/AAA606.CD3/AAA606.CD3.run1	255	0.7	0.06	0.7	0.06	-8.40984250896	-11.6139574924	1.1123799355	0.148006914062
0.0	0.0	0.0	0.0	0.0	4000000.0	0.0	0.0	2.28	1.45	1.09	0.0499999999997	5.21	0.28	0.83	0.4	6.27	0.2	2.88	2.2	0.91	AAA606.CD3.X6.Y0.tile.tissue.png	112	1	2000	112	663844d0e4c7a980bb0295bfc1ce0295	0	0	0	0	0	0	0	0	0	0	0	0	0	/home/dhl_ec/bnelissen/Slides/CD3_manuscript/CD3_slides/AAA606.CD3/AAA606.CD3.run1	255	1.0	0.06	1.0	0.06	0.0	0.0	0.0	6.6299435
169.0	5647.0	84.0	582.0	5647.0	4000000.0	2.0	3.0	2.56	1.59	1.71	0.0599999999999	7.58	0.36	0.68	0.21	6.26	0.2	1.96	1.43	0.6	AAA606.CD3.X6.Y1.tile.tissue.png	113	1	2000	113	8f25b21e0dcf03455de1e7b40125f88c	0	0	0	0	0	0	0	0	0	0	0	0	0	/home/dhl_ec/bnelissen/Slides/CD3_manuscript/CD3_slides/AAA606.CD3/AAA606.CD3.run1	255	0.7	0.06	0.7	0.06	-7.40590983761	-11.7382100794	0.411727729209	0.0775772850037
266.0	2677131.0	105.0	10418.0	2677131.0	4000000.0	1.0	4.0	1.29	1.8	1.1	0.0599999999999	6.44	0.35	0.67	0.11	9.79	0.56	3.21	2.29	0.73	AAA606.CD3.X6.Y10.tile.tissue.png	114	1	2000	114	a40e81de2ac7c636cbd63525b9c76f14	0	0	0	0	0	0	0	0	0	0	0	0	0	/home/dhl_ec/bnelissen/Slides/CD3_manuscript/CD3_slides/AAA606.CD3/AAA606.CD3.run1	255	0.7	0.06	0.7	0.06	-7.47409006421	-10.4281065413	0.45766574093	0.0692210566406
0.0	362815.0	0.0	4387.0	362815.0	4000000.0	0.0	1.0	1.66	2.11	1.52	0.0700000000002	7.44	0.35	0.68	0.2	6.9	0.24	3.18	2.22	0.93	AAA606.CD3.X6.Y11.tile.tissue.png	115	1	2000	115	3d5f68d2760a944f423474d0a26ace65	0	0	0	0	0	0	0	0	0	0	0	0	0	/home/dhl_ec/bnelissen/Slides/CD3_manuscript/CD3_slides/AAA606.CD3/AAA606.CD3.run1	255	0.7	0.06	0.7	0.06	0.0	-9.43764018826	0.887307150338	0.304708430664
0.0	0.0	0.0	0.0	0.0	486000.0	0.0	0.0	1.2	1.99	0.21	0.0100000000002	1.2	0.0599999999999	0.14	0.0400000000004	0.75	0.0299999999997	0.36	0.28	0.0899999999997	AAA606.CD3.X6.Y14.tile.tissue.png	116	1	2000	116	ad996bbf098108d0f4817f57c827498a	0	0	0	0	0	0	0	0	0	0	0	0	0	/home/dhl_ec/bnelissen/Slides/CD3_manuscript/CD3_slides/AAA606.CD3/AAA606.CD3.run1	255	1.0	0.06	1.0	0.06	0.0	0.0	0.0	3.2069526749
6457.0	1082213.0	2611.0	12282.0	1082213.0	4000000.0	54.0	5.0	3.45	4.01	1.74	0.0599999999999	9.42	0.54	1.12	0.25	9.97	0.36	3.21	2.27	1.42	AAA606.CD3.X6.Y2.tile.tissue.png	117	1	2000	117	9e45371b337bdf369c36eae2607ccd6a	0	0	0	0	0	0	0	0	0	0	0	0	0	/home/dhl_ec/bnelissen/Slides/CD3_manuscript/CD3_slides/AAA606.CD3/AAA606.CD3.run1	255	0.7	0.06	0.7	0.06	-9.05364999032	-11.8091189272	1.95142680281	0.156283679688
30607.0	3722906.0	12704.0	13728.0	3722906.0	4000000.0	276.0	1.0	2.6	1.94	1.75	0.0599999999999	8.99	0.55	1.13	0.0999999999999	12.54	0.51	3.14	2.22	1.09	AAA606.CD3.X6.Y3.tile.tissue.png	118	1	2000	118	06cfa9a4f751a2db9944500c57d860a3	0	0	0	0	0	0	0	0	0	0	0	0	0	/home/dhl_ec/bnelissen/Slides/CD3_manuscript/CD3_slides/AAA606.CD3/AAA606.CD3.run1	255	0.7	0.06	0.7	0.06	-9.19134424571	-12.05789076	1.26379830053	0.179381230469
4122.0	4000000.0	1989.0	7996.0	4000000.0	4000000.0	50.0	1.0	4.25	3.05	1.14	0.04	6.42	0.27	0.67	0.04	8.72	0.35	2.05	1.45	0.98	AAA606.CD3.X6.Y4.tile.tissue.png	119	1	2000	119	37ea150a8ee42263da66a1a78eff53e7	0	0	0	0	0	0	0	0	0	0	0	0	0	/home/dhl_ec/bnelissen/Slides/CD3_manuscript/CD3_slides/AAA606.CD3/AAA606.CD3.run1	255	0.7	0.06	0.7	0.06	-8.73827803669	0.0	0.270573351739	0.0348276523438
507.0	3914601.0	140.0	8943.0	3914601.0	4000000.0	2.0	2.0	2.39	3.31	1.75	0.0599999999999	9.65	0.53	1.13	0.0799999999999	12.57	0.52	3.15	2.2	0.99	AAA606.CD3.X6.Y5.tile.tissue.png	120	1	2000	120	e8acfb60b1942dba31626443d9314098	0	0	0	0	0	0	0	0	0	0	0	0	0	/home/dhl_ec/bnelissen/Slides/CD3_manuscript/CD3_slides/AAA606.CD3/AAA606.CD3.run1	255	0.7	0.06	0.7	0.06	-8.15547935237	-10.7660184484	0.527056258173	0.0401327902832
0.0	692147.0	0.0	6112.0	692147.0	4000000.0	0.0	4.0	2.15	2.23	1.75	0.0599999999999	7.32	0.34	0.670000000001	0.17	6.11	0.25	2.72	1.44	1.51	AAA606.CD3.X6.Y6.tile.tissue.png	121	1	2000	121	b2e951c8cbfde1bf56b5cb1959bf398c	0	0	0	0	0	0	0	0	0	0	0	0	0	/home/dhl_ec/bnelissen/Slides/CD3_manuscript/CD3_slides/AAA606.CD3/AAA606.CD3.run1	255	0.7	0.06	0.7	0.06	-7.09324744871	-11.250407977	0.938054369883	0.0862863808594
0.0	0.0	0.0	0.0	0.0	4000000.0	0.0	0.0	2.38	3.3	1.78	0.0700000000002	8.74	0.45	1.16	0.31	6.53	0.19	2.96	2.26	0.8	AAA606.CD3.X6.Y7.tile.tissue.png	122	1	2000	122	b379c655e81ce804383f7dc410d8f580	0	0	0	0	0	0	0	0	0	0	0	0	0	/home/dhl_ec/bnelissen/Slides/CD3_manuscript/CD3_slides/AAA606.CD3/AAA606.CD3.run1	255	1.0	0.06	1.0	0.06	0.0	-11.1753287297	0.0	0.115437790473
0.0	471379.0	0.0	6316.0	471379.0	4000000.0	0.0	1.0	2.83	2.82	1.04	0.04	6.11	0.34	0.679999999999	0.18	6.01	0.14	1.95	1.44	1.48	AAA606.CD3.X6.Y8.tile.tissue.png	123	1	2000	123	0864223a2affba553058b4a4a92df6ce	0	0	0	0	0	0	0	0	0	0	0	0	0	/home/dhl_ec/bnelissen/Slides/CD3_manuscript/CD3_slides/AAA606.CD3/AAA606.CD3.run1	255	0.7	0.06	0.7	0.06	-7.31610382841	-11.6678346791	1.95524554136	0.146105078125
1847.0	3441275.0	938.0	17542.0	3441275.0	4000000.0	24.0	2.0	3.18	1.64	1.73	0.0599999999999	9.64	0.56	1.18	0.11	12.23	0.49	3.28	2.18	1.37	AAA606.CD3.X6.Y9.tile.tissue.png	124	1	2000	124	2cf37d982f0ef7caf229e4d723694a8c	0	0	0	0	0	0	0	0	0	0	0	0	0	/home/dhl_ec/bnelissen/Slides/CD3_manuscript/CD3_slides/AAA606.CD3/AAA606.CD3.run1	255	0.7	0.06	0.7	0.06	-8.16941850204	-11.2962993822	1.16431807243	0.146681789063
0.0	0.0	0.0	0.0	0.0	4000000.0	0.0	0.0	1.89	1.3	1.75	0.0700000000002	8.86	0.47	1.36	0.32	6.58	0.21	3.03	2.29	0.940000000001	AAA606.CD3.X7.Y0.tile.tissue.png	125	1	2000	125	f6f06769c998492420d42dc84155eb61	0	0	0	0	0	0	0	0	0	0	0	0	0	/home/dhl_ec/bnelissen/Slides/CD3_manuscript/CD3_slides/AAA606.CD3/AAA606.CD3.run1	255	1.0	0.06	1.0	0.06	0.0	-10.5148284936	0.0	5.05826169677
0.0	11551.0	0.0	852.0	11551.0	4000000.0	0.0	3.0	2.27	1.53	1.05	0.04	5.88	0.34	0.67	0.19	5.4	0.12	1.93	1.44	1.14	AAA606.CD3.X7.Y1.tile.tissue.png	126	1	2000	126	912e5a8132b02a60fe1428d72924cf70	0	0	0	0	0	0	0	0	0	0	0	0	0	/home/dhl_ec/bnelissen/Slides/CD3_manuscript/CD3_slides/AAA606.CD3/AAA606.CD3.run1	255	0.7	0.06	0.7	0.06	0.0	-11.3776817626	0.113262248838	0.0831185120087
1714.0	1506979.0	809.0	14996.0	1506979.0	4000000.0	19.0	2.0	2.19	2.21	1.05	0.04	6.53	0.35	0.67	0.14	7.14	0.24	2.06	1.44	0.67	AAA606.CD3.X7.Y10.tile.tissue.png	127	1	2000	127	e772f6c3e18c5ef62a0cc74dd3cd760b	0	0	0	0	0	0	0	0	0	0	0	0	0	/home/dhl_ec/bnelissen/Slides/CD3_manuscript/CD3_slides/AAA606.CD3/AAA606.CD3.run1	255	0.7	0.06	0.7	0.06	-8.21846145091	-11.4105104462	1.06737694842	0.111164039062
0.0	0.0	0.0	0.0	0.0	4000000.0	0.0	0.0	2.27	1.71	1.1	0.0599999999999	5.71	0.27	0.68	0.19	4.36	0.12	1.88	1.43	0.75	AAA606.CD3.X7.Y11.tile.tissue.png	128	1	2000	128	0c192e6ef77833e089effb56f1d957c2	0	0	0	0	0	0	0	0	0	0	0	0	0	/home/dhl_ec/bnelissen/Slides/CD3_manuscript/CD3_slides/AAA606.CD3/AAA606.CD3.run1	255	1.0	0.06	1.0	0.06	0.0	-9.22645764592	0.0	4.55480451829
0.0	0.0	0.0	0.0	0.0	486000.0	0.0	0.0	1.67	1.69	0.18	0.00999999999976	0.99	0.0299999999997	0.0799999999999	0.0300000000002	0.52	0.02	0.23	0.17	0.0599999999999	AAA606.CD3.X7.Y14.tile.tissue.png	129	1	2000	129	92ac3b52c91e651708160a663155b961	0	0	0	0	0	0	0	0	0	0	0	0	0	/home/dhl_ec/bnelissen/Slides/CD3_manuscript/CD3_slides/AAA606.CD3/AAA606.CD3.run1	255	1.0	0.06	1.0	0.06	0.0	-10.0938423675	0.0	2.87374694022
4827.0	1652324.0	2283.0	12329.0	1652324.0	4000000.0	55.0	1.0	3.28	3.2	1.1	0.0499999999997	6.93	0.34	0.66	0.13	7.15	0.25	2.03	1.43	0.53	AAA606.CD3.X7.Y2.tile.tissue.png	130	1	2000	130	c06735a6f03cb591a56967189aa4d2d0	0	0	0	0	0	0	0	0	0	0	0	0	0	/home/dhl_ec/bnelissen/Slides/CD3_manuscript/CD3_slides/AAA606.CD3/AAA606.CD3.run1	255	0.7	0.06	0.7	0.06	-9.23733490001	-11.9379836409	2.33290460861	0.181262835938
46476.0	3777870.0	17267.0	14543.0	3777870.0	4000000.0	361.0	1.0	2.61	2.53	1.05	0.0400000000004	7.41	0.35	0.670000000001	0.0599999999999	9.77	0.34	2.05	1.43	1.01	AAA606.CD3.X7.Y3.tile.tissue.png	131	1	2000	131	737f238eff06dfd5d94aab5c82b5164d	0	0	0	0	0	0	0	0	0	0	0	0	0	/home/dhl_ec/bnelissen/Slides/CD3_manuscript/CD3_slides/AAA606.CD3/AAA606.CD3.run1	255	0.7	0.06	0.7	0.06	-9.23606801464	-11.91632189	1.21088482944	0.185016140625
3047.0	3999393.0	1456.0	8080.0	3999393.0	4000000.0	37.0	1.0	3.49	2.05	1.04	0.04	7.22	0.34	0.67	0.0499999999997	8.81	0.34	2.04	1.43	0.8	AAA606.CD3.X7.Y4.tile.tissue.png	132	1	2000	132	f177deb72b2fef06ddbc73a4730050d2	0	0	0	0	0	0	0	0	0	0	0	0	0	/home/dhl_ec/bnelissen/Slides/CD3_manuscript/CD3_slides/AAA606.CD3/AAA606.CD3.run1	255	0.7	0.06	0.7	0.06	-8.49645726378	-11.6924570951	0.324831947459	0.0407289279175
14511.0	3601364.0	5879.0	13392.0	3601364.0	4000000.0	112.0	3.0	3.9	2.81	1.06	0.04	6.46	0.35	0.67	0.0600000000004	8.72	0.33	2.07	1.43	0.87	AAA606.CD3.X7.Y5.tile.tissue.png	133	1	2000	133	16ad44f3e8e8eac477301c2d8efdd535	0	0	0	0	0	0	0	0	0	0	0	0	0	/home/dhl_ec/bnelissen/Slides/CD3_manuscript/CD3_slides/AAA606.CD3/AAA606.CD3.run1	255	0.7	0.06	0.7	0.06	-8.67677885958	-11.6166019223	0.838886380828	0.115875257813
854.0	3343589.0	425.0	13026.0	3343589.0	4000000.0	9.0	2.0	3.19	3.28	1.37	0.04	6.23	0.35	0.67	0.0799999999999	8.38	0.31	2.09	1.66	0.74	AAA606.CD3.X7.Y6.tile.tissue.png	134	1	2000	134	e3f3df0e53342c70bc2e04f906336086	0	0	0	0	0	0	0	0	0	0	0	0	0	/home/dhl_ec/bnelissen/Slides/CD3_manuscript/CD3_slides/AAA606.CD3/AAA606.CD3.run1	255	0.7	0.06	0.7	0.06	-7.68203703772	-11.20334565	0.965655537491	0.130742515625
0.0	588587.0	0.0	4958.0	588587.0	4000000.0	0.0	1.0	1.24	2.3	1.04	0.04	6.17	0.35	0.66	0.17	6.18	0.15	1.97	1.54	0.56	AAA606.CD3.X7.Y7.tile.tissue.png	135	1	2000	135	f7e83b68e73b55cffe1bb261898d3a2d	0	0	0	0	0	0	0	0	0	0	0	0	0	/home/dhl_ec/bnelissen/Slides/CD3_manuscript/CD3_slides/AAA606.CD3/AAA606.CD3.run1	255	0.7	0.06	0.7	0.06	-5.83348799215	-11.1997635139	1.55157967301	0.125255138672
0.0	21604.0	0.0	1020.0	21604.0	4000000.0	0.0	1.0	1.34	2.84	1.05	0.04	5.97	0.35	0.66	0.19	5.41	0.13	1.93	1.44	1.24	AAA606.CD3.X7.Y8.tile.tissue.png	136	1	2000	136	cf036bf9dacfb49a45a5d33b8e2e6686	0	0	0	0	0	0	0	0	0	0	0	0	0	/home/dhl_ec/bnelissen/Slides/CD3_manuscript/CD3_slides/AAA606.CD3/AAA606.CD3.run1	255	0.7	0.06	0.7	0.06	0.0	-11.8144067271	2.73670385114	0.121674641846
3908.0	3296911.0	1681.0	11949.0	3296911.0	4000000.0	40.0	3.0	3.56	2.97	1.05	0.04	6.28	0.34	0.66	0.0700000000002	8.4	0.32	2.08	1.44	0.55	AAA606.CD3.X7.Y9.tile.tissue.png	137	1	2000	137	867997a3e1dd7a884ec13863a9f2fda7	0	0	0	0	0	0	0	0	0	0	0	0	0	/home/dhl_ec/bnelissen/Slides/CD3_manuscript/CD3_slides/AAA606.CD3/AAA606.CD3.run1	255	0.7	0.06	0.7	0.06	-7.41976656593	-11.0676234976	0.718198461036	0.131342902344
0.0	9238.0	0.0	1010.0	9238.0	4000000.0	0.0	2.0	2.05	2.19	1.12	0.0500000000002	6.23	0.34	0.8	0.19	5.96	0.12	1.93	1.43	0.62	AAA606.CD3.X8.Y0.tile.tissue.png	138	1	2000	138	20d929e57054a9e746d6a04af4796c09	0	0	0	0	0	0	0	0	0	0	0	0	0	/home/dhl_ec/bnelissen/Slides/CD3_manuscript/CD3_slides/AAA606.CD3/AAA606.CD3.run1	255	0.7	0.06	0.7	0.06	-7.04360760855	-11.5053485788	0.282744293105	3.9053077382
0.0	11660.0	0.0	1381.0	11660.0	4000000.0	0.0	4.0	1.54	2.72	1.16	0.0400000000004	6.01	0.34	0.76	0.26	5.38	0.12	1.93	1.53	0.59	AAA606.CD3.X8.Y1.tile.tissue.png	139	1	2000	139	62fe717f271bd7da3b3810041e6c5e20	0	0	0	0	0	0	0	0	0	0	0	0	0	/home/dhl_ec/bnelissen/Slides/CD3_manuscript/CD3_slides/AAA606.CD3/AAA606.CD3.run1	255	0.7	0.06	0.7	0.06	0.0	-11.7931124541	0.155330955021	0.0650975537491
462.0	2241957.0	277.0	13062.0	2241957.0	4000000.0	5.0	2.0	3.93	1.11	1.05	0.04	6.62	0.35	0.67	0.12	7.62	0.28	2.17	1.42	1.01	AAA606.CD3.X8.Y10.tile.tissue.png	140	1	2000	140	8496292576a1fc8f49df9a40101ed71e	0	0	0	0	0	0	0	0	0	0	0	0	0	/home/dhl_ec/bnelissen/Slides/CD3_manuscript/CD3_slides/AAA606.CD3/AAA606.CD3.run1	255	0.7	0.06	0.7	0.06	-7.54167721362	-11.5353883281	0.745543335683	0.105037417969
0.0	25718.0	0.0	1004.0	25718.0	4000000.0	0.0	1.0	2.59	2.14	1.11	0.0500000000002	6.01	0.53	1.16	0.31	7.82	0.2	3.03	2.29	1.37	AAA606.CD3.X8.Y11.tile.tissue.png	141	1	2000	141	86fd357edb1ddac01bde02c276491d39	0	0	0	0	0	0	0	0	0	0	0	0	0	/home/dhl_ec/bnelissen/Slides/CD3_manuscript/CD3_slides/AAA606.CD3/AAA606.CD3.run1	255	0.7	0.06	0.7	0.06	0.0	-11.0809179931	2.28671477054	2.22861435803
0.0	0.0	0.0	0.0	0.0	486000.0	0.0	0.0	1.08	1.36	0.13	0.00999999999976	0.77	0.0400000000004	0.0799999999999	0.0299999999997	0.51	0.02	0.23	0.17	0.11	AAA606.CD3.X8.Y14.tile.tissue.png	142	1	2000	142	e06edf33804c30b14c0a68c5d4dd5d0a	0	0	0	0	0	0	0	0	0	0	0	0	0	/home/dhl_ec/bnelissen/Slides/CD3_manuscript/CD3_slides/AAA606.CD3/AAA606.CD3.run1	255	1.0	0.06	1.0	0.06	0.0	0.0	0.0	3.08281430041
74074.0	2591346.0	30236.0	20974.0	2591346.0	4000000.0	606.0	4.0	2.57	2.56	1.13	0.0500000000002	6.11	0.36	0.67	0.0999999999999	8.25	0.31	2.07	1.43	1.26	AAA606.CD3.X8.Y2.tile.tissue.png	143	1	2000	143	4ef5742835ee3f85fbafb975787eb7fc	0	0	0	0	0	0	0	0	0	0	0	0	0	/home/dhl_ec/bnelissen/Slides/CD3_manuscript/CD3_slides/AAA606.CD3/AAA606.CD3.run1	255	0.7	0.06	0.7	0.06	-9.32656007572	-12.5551365041	2.31964936556	0.335279074219
65683.0	3957726.0	25617.0	9921.0	3957726.0	4000000.0	541.0	1.0	3.64	4.05	1.05	0.04	6.1	0.34	0.67	0.0599999999999	9.25	0.36	2.04	1.43	0.63	AAA606.CD3.X8.Y3.tile.tissue.png	144	1	2000	144	cca53ee218f2a3ac9666217cb35db29f	0	0	0	0	0	0	0	0	0	0	0	0	0	/home/dhl_ec/bnelissen/Slides/CD3_manuscript/CD3_slides/AAA606.CD3/AAA606.CD3.run1	255	0.7	0.06	0.7	0.06	-9.1922301357	-12.0108873112	1.25065285721	0.202611061035
6539.0	3999557.0	2719.0	8087.0	3999557.0	4000000.0	59.0	1.0	2.27	2.99	1.06	0.04	6.13	0.34	0.67	0.0500000000002	8.94	0.34	2.04	1.44	0.97	AAA606.CD3.X8.Y4.tile.tissue.png	145	1	2000	145	70ee8cf0fc41f58c808dd5e068efc3eb	0	0	0	0	0	0	0	0	0	0	0	0	0	/home/dhl_ec/bnelissen/Slides/CD3_manuscript/CD3_slides/AAA606.CD3/AAA606.CD3.run1	255	0.7	0.06	0.7	0.06	-8.33695762278	-11.6653593594	0.337114700084	0.0565242748871
813.0	2748967.0	410.0	10648.0	2748967.0	4000000.0	11.0	2.0	2.85	2.54	1.05	0.0400000000004	8.5	0.35	0.67	0.0999999999999	8.04	0.3	2.08	1.44	1.2	AAA606.CD3.X8.Y5.tile.tissue.png	146	1	2000	146	c827a8d4136060366d40c7e65eaa68d4	0	0	0	0	0	0	0	0	0	0	0	0	0	/home/dhl_ec/bnelissen/Slides/CD3_manuscript/CD3_slides/AAA606.CD3/AAA606.CD3.run1	255	0.7	0.06	0.7	0.06	-8.61712261852	-11.8662745561	0.769187945638	0.110609140625
501.0	3216346.0	255.0	11834.0	3216346.0	4000000.0	6.0	2.0	1.23	2.35	1.04	0.04	6.22	0.43	0.82	0.0999999999999	8.28	0.31	2.08	1.42	0.8	AAA606.CD3.X8.Y6.tile.tissue.png	147	1	2000	147	4fccae830c14d5260f6b7884ed8afc6f	0	0	0	0	0	0	0	0	0	0	0	0	0	/home/dhl_ec/bnelissen/Slides/CD3_manuscript/CD3_slides/AAA606.CD3/AAA606.CD3.run1	255	0.7	0.06	0.7	0.06	-7.76609369666	-11.2356647162	0.757110980133	0.0953767128906
0.0	629947.0	0.0	7325.0	629947.0	4000000.0	0.0	1.0	2.41	2.85	1.05	0.04	6.35	0.34	0.670000000001	0.17	6.23	0.15	1.97	1.43	0.84	AAA606.CD3.X8.Y7.tile.tissue.png	148	1	2000	148	12a79f10645e7a36bd8c2e5f1b67aa0e	0	0	0	0	0	0	0	0	0	0	0	0	0	/home/dhl_ec/bnelissen/Slides/CD3_manuscript/CD3_slides/AAA606.CD3/AAA606.CD3.run1	255	0.7	0.06	0.7	0.06	-6.90853971488	-11.4872063703	1.07751011738	0.116614794922
0.0	367367.0	0.0	5140.0	367367.0	4000000.0	0.0	2.0	2.77	3.26	1.05	0.0400000000004	6.27	0.34	0.66	0.19	6.08	0.15	1.95	1.43	0.82	AAA606.CD3.X8.Y8.tile.tissue.png	149	1	2000	149	96beabd23fa3527f1b3c6a3f32c549f1	0	0	0	0	0	0	0	0	0	0	0	0	0	/home/dhl_ec/bnelissen/Slides/CD3_manuscript/CD3_slides/AAA606.CD3/AAA606.CD3.run1	255	0.7	0.06	0.7	0.06	-8.08874550457	-11.2290275097	1.20693596657	0.0798694814453
745.0	3998584.0	483.0	8106.0	3998584.0	4000000.0	10.0	1.0	3.02	2.43	1.05	0.04	5.79	0.36	0.73	0.0599999999999	8.89	0.34	2.05	1.43	0.88	AAA606.CD3.X8.Y9.tile.tissue.png	150	1	2000	150	353f2ac80ad9194ea40181d36028a9b4	0	0	0	0	0	0	0	0	0	0	0	0	0	/home/dhl_ec/bnelissen/Slides/CD3_manuscript/CD3_slides/AAA606.CD3/AAA606.CD3.run1	255	0.7	0.06	0.7	0.06	-7.28058143377	-11.5360927653	0.493540761624	0.0509106938477
0.0	0.0	0.0	0.0	0.0	4000000.0	0.0	0.0	2.28	2.14	1.06	0.0500000000002	5.7	0.29	0.89	0.23	4.31	0.12	1.87	1.43	0.47	AAA606.CD3.X9.Y0.tile.tissue.png	151	1	2000	151	5d476ce8d385ea778677ccdfd7ee52e2	0	0	0	0	0	0	0	0	0	0	0	0	0	/home/dhl_ec/bnelissen/Slides/CD3_manuscript/CD3_slides/AAA606.CD3/AAA606.CD3.run1	255	1.0	0.06	1.0	0.06	0.0	-11.1769465108	0.0	5.04891223764
389.0	52738.0	213.0	2254.0	52738.0	4000000.0	4.0	4.0	1.83	3.12	1.05	0.04	5.97	0.35	0.66	0.2	6.32	0.2	1.96	1.44	0.41	AAA606.CD3.X9.Y1.tile.tissue.png	152	1	2000	152	442d31a16c90cf34b1d25b6d95f17f36	0	0	0	0	0	0	0	0	0	0	0	0	0	/home/dhl_ec/bnelissen/Slides/CD3_manuscript/CD3_slides/AAA606.CD3/AAA606.CD3.run1	255	0.7	0.06	0.7	0.06	-8.74786863606	-12.4749440111	2.31268880016	0.0691255068359
0.0	3999565.0	0.0	8030.0	3999565.0	4000000.0	0.0	1.0	1.94	2.49	1.05	0.04	5.79	0.35	0.670000000001	0.0500000000002	8.44	0.27	2.02	1.43	0.82	AAA606.CD3.X9.Y10.tile.tissue.png	153	1	2000	153	95bc8a49e1479fe1b2908bb2095040c8	0	0	0	0	0	0	0	0	0	0	0	0	0	/home/dhl_ec/bnelissen/Slides/CD3_manuscript/CD3_slides/AAA606.CD3/AAA606.CD3.run1	255	0.7	0.06	0.7	0.06	-6.93798422566	-10.9753734444	0.150041188544	0.00951117115116
724.0	1424419.0	503.0	9264.0	1424419.0	4000000.0	11.0	1.0	2.69	2.96	1.06	0.04	6.22	0.35	0.66	0.14	7.08	0.25	2.03	1.43	1.61	AAA606.CD3.X9.Y11.tile.tissue.png	154	1	2000	154	3ad2a832db4fbc78e9b2510ffe331bd8	0	0	0	0	0	0	0	0	0	0	0	0	0	/home/dhl_ec/bnelissen/Slides/CD3_manuscript/CD3_slides/AAA606.CD3/AAA606.CD3.run1	255	0.7	0.06	0.7	0.06	-7.45400970968	-9.71069716847	0.83912704618	0.105068800781
0.0	0.0	0.0	0.0	0.0	4000000.0	0.0	0.0	2.87	2.56	1.1	0.0499999999997	5.07	0.28	0.75	0.19	4.44	0.15	1.87	1.43	0.8	AAA606.CD3.X9.Y12.tile.tissue.png	155	1	2000	155	84f810fc6c43cd7964b013f70d0fdb9c	0	0	0	0	0	0	0	0	0	0	0	0	0	/home/dhl_ec/bnelissen/Slides/CD3_manuscript/CD3_slides/AAA606.CD3/AAA606.CD3.run1	255	1.0	0.06	1.0	0.06	0.0	0.0	0.0	10.650364
0.0	0.0	0.0	0.0	0.0	486000.0	0.0	0.0	2.17	1.28	0.17	0.0	0.81	0.04	0.0900000000001	0.0300000000002	0.5	0.0100000000002	0.23	0.17	0.0599999999999	AAA606.CD3.X9.Y14.tile.tissue.png	156	1	2000	156	f48e78f3fdec0e11d39ee0a32d01db78	0	0	0	0	0	0	0	0	0	0	0	0	0	/home/dhl_ec/bnelissen/Slides/CD3_manuscript/CD3_slides/AAA606.CD3/AAA606.CD3.run1	255	1.0	0.06	1.0	0.06	0.0	0.0	0.0	3.20950977366
17681.0	3743803.0	8429.0	12311.0	3743803.0	4000000.0	193.0	2.0	2.76	2.25	1.04	0.04	6.73	0.35	0.67	0.0599999999999	8.83	0.33	2.05	1.43	0.889999999999	AAA606.CD3.X9.Y2.tile.tissue.png	157	1	2000	157	b22be26fb7c54b31ae6b3c8069facbd6	0	0	0	0	0	0	0	0	0	0	0	0	0	/home/dhl_ec/bnelissen/Slides/CD3_manuscript/CD3_slides/AAA606.CD3/AAA606.CD3.run1	255	0.7	0.06	0.7	0.06	-8.79441257064	-11.8997616294	1.03176574212	0.138618125
18427.0	3982667.0	7622.0	8504.0	3982667.0	4000000.0	164.0	1.0	3.46	3.01	1.09	0.04	6.01	0.35	0.68	0.0499999999997	9.12	0.34	2.03	1.44	0.79	AAA606.CD3.X9.Y3.tile.tissue.png	158	1	2000	158	66c3914871ed87d8dd6392cc91a6cfc7	0	0	0	0	0	0	0	0	0	0	0	0	0	/home/dhl_ec/bnelissen/Slides/CD3_manuscript/CD3_slides/AAA606.CD3/AAA606.CD3.run1	255	0.7	0.06	0.7	0.06	-8.58257848494	-11.8445638472	0.582322076661	0.0968243615112
11293.0	3988513.0	4015.0	8838.0	3988513.0	4000000.0	81.0	1.0	2.74	3.23	1.06	0.04	6.06	0.35	0.67	0.0500000000002	9.03	0.34	2.05	1.43	0.66	AAA606.CD3.X9.Y4.tile.tissue.png	159	1	2000	159	4ca6d2f2a665f24cadf6b8ec23599a76	0	0	0	0	0	0	0	0	0	0	0	0	0	/home/dhl_ec/bnelissen/Slides/CD3_manuscript/CD3_slides/AAA606.CD3/AAA606.CD3.run1	255	0.7	0.06	0.7	0.06	-8.49966919066	-11.676180553	0.343697000688	0.07169199823
0.0	939961.0	0.0	7701.0	939961.0	4000000.0	0.0	3.0	1.82	2.76	1.08	0.04	6.21	0.35	0.67	0.16	6.68	0.17	1.99	1.43	0.64	AAA606.CD3.X9.Y5.tile.tissue.png	160	1	2000	160	59897c33d207534e80b3329dbcb7b496	0	0	0	0	0	0	0	0	0	0	0	0	0	/home/dhl_ec/bnelissen/Slides/CD3_manuscript/CD3_slides/AAA606.CD3/AAA606.CD3.run1	255	0.7	0.06	0.7	0.06	-7.90205843447	-12.1453735612	1.31882891639	0.102859792969
0.0	242541.0	0.0	3125.0	242541.0	4000000.0	0.0	2.0	1.02	2.54	1.15	0.0500000000002	6.27	0.37	0.9	0.219999999999	5.98	0.14	1.99	1.44	0.690000000001	AAA606.CD3.X9.Y6.tile.tissue.png	161	1	2000	161	a37fff9c7b3854ceabdbc1a95e606cac	0	0	0	0	0	0	0	0	0	0	0	0	0	/home/dhl_ec/bnelissen/Slides/CD3_manuscript/CD3_slides/AAA606.CD3/AAA606.CD3.run1	255	0.7	0.06	0.7	0.06	-5.81014623642	-10.7002086225	1.18059150422	2.73415004297
0.0	1292.0	0.0	168.0	1292.0	4000000.0	0.0	1.0	1.79	2.45	1.72	0.0799999999999	9.66	0.59	1.32	0.190000000001	5.4	0.13	1.95	1.61	0.39	AAA606.CD3.X9.Y7.tile.tissue.png	162	1	2000	162	6af776fe8fad73a8b77c8c597f0c73e4	0	0	0	0	0	0	0	0	0	0	0	0	0	/home/dhl_ec/bnelissen/Slides/CD3_manuscript/CD3_slides/AAA606.CD3/AAA606.CD3.run1	255	0.7	0.06	0.7	0.06	0.0	-10.855586428	0.772684528363	8.14199039352
0.0	84023.0	0.0	2153.0	84023.0	4000000.0	0.0	2.0	2.33	3.58	1.04	0.0500000000002	5.96	0.339999999999	0.679999999999	0.19	5.41	0.13	1.97	1.47	1.12	AAA606.CD3.X9.Y8.tile.tissue.png	163	1	2000	163	81227dd750f7b9c6e31836d921a6bf02	0	0	0	0	0	0	0	0	0	0	0	0	0	/home/dhl_ec/bnelissen/Slides/CD3_manuscript/CD3_slides/AAA606.CD3/AAA606.CD3.run1	255	0.7	0.06	0.7	0.06	0.0	-10.0806840083	1.65104011699	0.199917998047
0.0	3379669.0	0.0	8910.0	3379669.0	4000000.0	0.0	1.0	2.68	2.31	1.04	0.04	5.96	0.34	0.660000000001	0.0699999999997	7.98	0.24	2.07	1.43	0.64	AAA606.CD3.X9.Y9.tile.tissue.png	164	1	2000	164	5ee8eebe886a6bd83a785876aa48fa6e	0	0	0	0	0	0	0	0	0	0	0	0	0	/home/dhl_ec/bnelissen/Slides/CD3_manuscript/CD3_slides/AAA606.CD3/AAA606.CD3.run1	255	0.7	0.06	0.7	0.06	-7.0132398737	-11.1010889051	0.555259029992	0.0724274472656
[truncated: 2 more columns]
