# Supplementary material for: SlideToolkit: An Assistive Toolset for the Histological Quantification of Whole Slide Images
Source: PLoS One. 2014 Nov 5;9(11):e110289. doi: 10.1371/journal.pone.0110289 (PMC4220929; doi:10.1371/journal.pone.0110289)
Supplement: RawData S1 — ICC and BlandAltman plot - measurements and r-script.zip. Measurements of Run1 and Run2, including the code for the calculation of the intraclass correlation coefficient (ICC) and the code for the Bland and Altman plot. (ZIP) [file pone.0110289.s003.zip › cellprofiler.measurements/run1.08d9924d9e121c5bf367c95fd3639c78.DefaultOUT_Image.csv]

AreaOccupied_AreaOccupied_DAB_Nuclei	AreaOccupied_AreaOccupied_Tissue	AreaOccupied_Perimeter_DAB_Nuclei	AreaOccupied_Perimeter_Tissue	AreaOccupied_TotalArea_DAB_Nuclei	AreaOccupied_TotalArea_Tissue	Count_DAB_Nuclei	Count_Tissue	ExecutionTime_01LoadImages	ExecutionTime_02ColorToGray	ExecutionTime_03Smooth	ExecutionTime_04ImageMath	ExecutionTime_05IdentifyPrimaryObjects	ExecutionTime_06MeasureImageAreaOccupied	ExecutionTime_07UnmixColors	ExecutionTime_08MaskImage	ExecutionTime_09IdentifyPrimaryObjects	ExecutionTime_10MeasureImageAreaOccupied	ExecutionTime_11OverlayOutlines	ExecutionTime_12OverlayOutlines	ExecutionTime_13SaveImages	FileName_Original	Group_Index	Group_Number	Height_Original	ImageNumber	MD5Digest_Original	ModuleError_01LoadImages	ModuleError_02ColorToGray	ModuleError_03Smooth	ModuleError_04ImageMath	ModuleError_05IdentifyPrimaryObjects	ModuleError_06MeasureImageAreaOccupied	ModuleError_07UnmixColors	ModuleError_08MaskImage	ModuleError_09IdentifyPrimaryObjects	ModuleError_10MeasureImageAreaOccupied	ModuleError_11OverlayOutlines	ModuleError_12OverlayOutlines	ModuleError_13SaveImages	PathName_Original	Scaling_Original	Threshold_FinalThreshold_DAB_Nuclei	Threshold_FinalThreshold_Tissue	Threshold_OrigThreshold_DAB_Nuclei	Threshold_OrigThreshold_Tissue	Threshold_SumOfEntropies_DAB_Nuclei	Threshold_SumOfEntropies_Tissue	Threshold_WeightedVariance_DAB_Nuclei	Threshold_WeightedVariance_Tissue
0.0	13230.0	0.0	666.0	13230.0	2792000.0	0.0	1.0	1.78	1.48	0.75	0.03	4.38	0.38	0.96	0.21	4.72	0.09	1.37	1.1	1.47	AAA690.CD3.X1.Y16.tile.tissue.png	1	1	2000	1	ce5999b29f3320b8aea8a4138a73ec6f	0	0	0	0	0	0	0	0	0	0	0	0	0	/home/dhl_ec/bnelissen/Slides/CD3_manuscript/CD3_slides/AAA690.CD3/AAA690.CD3.run1	255	0.7	0.06	0.7	0.06	0.0	-12.3095348937	1.49486060917	0.868282488192
0.0	0.0	0.0	0.0	0.0	4000000.0	0.0	0.0	1.46	2.47	1.08	0.06	5.23	0.53	0.68	0.2	4.96	0.12	1.87	1.75	0.9	AAA690.CD3.X10.Y10.tile.tissue.png	2	1	2000	2	39419321b59d385dd22759d12306aafd	0	0	0	0	0	0	0	0	0	0	0	0	0	/home/dhl_ec/bnelissen/Slides/CD3_manuscript/CD3_slides/AAA690.CD3/AAA690.CD3.run1	255	1.0	0.06	1.0	0.06	0.0	0.0	0.0	0.47865190625
0.0	0.0	0.0	0.0	0.0	4000000.0	0.0	0.0	4.59	2.87	1.41	0.04	5.09	0.28	0.77	0.3	4.88	0.2	2.88	2.21	0.67	AAA690.CD3.X10.Y11.tile.tissue.png	3	1	2000	3	1bf14f560601c4114aaf8b4aa1103743	0	0	0	0	0	0	0	0	0	0	0	0	0	/home/dhl_ec/bnelissen/Slides/CD3_manuscript/CD3_slides/AAA690.CD3/AAA690.CD3.run1	255	1.0	0.06	1.0	0.06	0.0	0.0	0.0	0.4161460625
0.0	0.0	0.0	0.0	0.0	4000000.0	0.0	0.0	1.33	1.34	1.73	0.06	7.55	0.46	1.12	0.32	6.33	0.2	2.89	2.23	0.57	AAA690.CD3.X10.Y12.tile.tissue.png	4	1	2000	4	004822c2be8f7316f679bdb24ed457cf	0	0	0	0	0	0	0	0	0	0	0	0	0	/home/dhl_ec/bnelissen/Slides/CD3_manuscript/CD3_slides/AAA690.CD3/AAA690.CD3.run1	255	1.0	0.06	1.0	0.06	0.0	0.0	0.0	0.35753346875
0.0	0.0	0.0	0.0	0.0	4000000.0	0.0	0.0	1.5	3.26	1.72	0.07	8.37	0.46	1.14	0.31	6.31	0.19	2.86	1.43	0.48	AAA690.CD3.X10.Y13.tile.tissue.png	5	1	2000	5	857e90b89268a24c23f2f6a9a189ddb4	0	0	0	0	0	0	0	0	0	0	0	0	0	/home/dhl_ec/bnelissen/Slides/CD3_manuscript/CD3_slides/AAA690.CD3/AAA690.CD3.run1	255	1.0	0.06	1.0	0.06	0.0	-10.1605160521	0.0	0.294328910486
0.0	1362.0	0.0	160.0	1362.0	4000000.0	0.0	1.0	0.85	2.09	1.7	0.04	6.86	0.55	1.01	0.22	7.5	0.21	3.04	1.51	0.5	AAA690.CD3.X10.Y14.tile.tissue.png	6	1	2000	6	4b14dd2edc1d35e09e669372aff62ad1	0	0	0	0	0	0	0	0	0	0	0	0	0	/home/dhl_ec/bnelissen/Slides/CD3_manuscript/CD3_slides/AAA690.CD3/AAA690.CD3.run1	255	0.7	0.06	0.7	0.06	0.0	-10.8988976807	0.0793225124544	0.262564986504
0.0	36278.0	0.0	882.0	36278.0	4000000.0	0.0	1.0	1.41	1.5	1.91	0.07	9.9	0.55	1.13	0.31	7.98	0.23	2.93	1.44	0.58	AAA690.CD3.X10.Y15.tile.tissue.png	7	1	2000	7	8d6383fe4add1fc41f3fd198057764a3	0	0	0	0	0	0	0	0	0	0	0	0	0	/home/dhl_ec/bnelissen/Slides/CD3_manuscript/CD3_slides/AAA690.CD3/AAA690.CD3.run1	255	0.7	0.06	0.7	0.06	0.0	-12.2134110409	0.737355456475	0.257306149414
0.0	9935.0	0.0	469.0	9935.0	2792000.0	0.0	1.0	1.63	4.03	0.75	0.03	4.39	0.34	0.49	0.14	3.82	0.09	1.36	1.01	0.42	AAA690.CD3.X10.Y16.tile.tissue.png	8	1	2000	8	d9b562675e63679506d7fa3fcf79f9cf	0	0	0	0	0	0	0	0	0	0	0	0	0	/home/dhl_ec/bnelissen/Slides/CD3_manuscript/CD3_slides/AAA690.CD3/AAA690.CD3.run1	255	0.7	0.06	0.7	0.06	0.0	-11.3178301561	0.129923813872	5.09427815509
0.0	0.0	0.0	0.0	0.0	4000000.0	0.0	0.0	4.13	2.72	1.09	0.05	5.12	0.45	0.78	0.2	4.83	0.12	2.25	1.86	0.48	AAA690.CD3.X10.Y9.tile.tissue.png	9	1	2000	9	64f3301647cca04c421e73ab433bd868	0	0	0	0	0	0	0	0	0	0	0	0	0	/home/dhl_ec/bnelissen/Slides/CD3_manuscript/CD3_slides/AAA690.CD3/AAA690.CD3.run1	255	1.0	0.06	1.0	0.06	0.0	0.0	0.0	12.253073
0.0	0.0	0.0	0.0	0.0	4000000.0	0.0	0.0	0.9	1.73	1.3	0.06	6.93	0.48	0.83	0.33	5.81	0.21	3.35	2.08	0.64	AAA690.CD3.X11.Y10.tile.tissue.png	10	1	2000	10	6c2094f64a11284c3f1c07c3d25593ce	0	0	0	0	0	0	0	0	0	0	0	0	0	/home/dhl_ec/bnelissen/Slides/CD3_manuscript/CD3_slides/AAA690.CD3/AAA690.CD3.run1	255	1.0	0.06	1.0	0.06	0.0	0.0	0.0	0.44731828125
0.0	0.0	0.0	0.0	0.0	4000000.0	0.0	0.0	1.05	1.34	1.28	0.06	6.7	0.27	0.69	0.2	4.46	0.21	1.96	1.45	0.49	AAA690.CD3.X11.Y11.tile.tissue.png	11	1	2000	11	7bf0d87d8025ab751a9b002d1b50cbbe	0	0	0	0	0	0	0	0	0	0	0	0	0	/home/dhl_ec/bnelissen/Slides/CD3_manuscript/CD3_slides/AAA690.CD3/AAA690.CD3.run1	255	1.0	0.06	1.0	0.06	0.0	0.0	0.0	2.610151
0.0	0.0	0.0	0.0	0.0	4000000.0	0.0	0.0	0.77	2.4	1.06	0.04	5.16	0.28	0.73	0.2	4.5	0.19	1.88	1.44	0.5	AAA690.CD3.X11.Y12.tile.tissue.png	12	1	2000	12	208d2968fc287c996b334716b1e8a8fc	0	0	0	0	0	0	0	0	0	0	0	0	0	/home/dhl_ec/bnelissen/Slides/CD3_manuscript/CD3_slides/AAA690.CD3/AAA690.CD3.run1	255	1.0	0.06	1.0	0.06	0.0	0.0	0.0	12.080181
0.0	2179.0	0.0	206.0	2179.0	4000000.0	0.0	1.0	0.92	2.08	1.29	0.05	6.98	0.53	1.21	0.3	7.63	0.21	3.05	2.25	0.53	AAA690.CD3.X11.Y13.tile.tissue.png	13	1	2000	13	3d3a66eb060f319c7e9791c9cd95a24d	0	0	0	0	0	0	0	0	0	0	0	0	0	/home/dhl_ec/bnelissen/Slides/CD3_manuscript/CD3_slides/AAA690.CD3/AAA690.CD3.run1	255	0.7	0.06	0.7	0.06	0.0	-11.918867845	0.530011033946	6.23790758577
0.0	0.0	0.0	0.0	0.0	4000000.0	0.0	0.0	1.25	2.59	1.73	0.0700000000001	8.62	0.45	1.13	0.31	6.23	0.19	2.87	2.19	0.53	AAA690.CD3.X11.Y14.tile.tissue.png	14	1	2000	14	a844f358c5a28b6ff73c1ffff579af38	0	0	0	0	0	0	0	0	0	0	0	0	0	/home/dhl_ec/bnelissen/Slides/CD3_manuscript/CD3_slides/AAA690.CD3/AAA690.CD3.run1	255	1.0	0.06	1.0	0.06	0.0	-9.26789795763	0.0	1.05920821494
0.0	5087.0	0.0	474.0	5087.0	4000000.0	0.0	2.0	1.45	1.45	1.7	0.0599999999999	8.67	0.53	1.11	0.31	7.53	0.21	2.99	2.23	0.54	AAA690.CD3.X11.Y15.tile.tissue.png	15	1	2000	15	ca02232d5bdff8f9d6dc3f0e0d2acbba	0	0	0	0	0	0	0	0	0	0	0	0	0	/home/dhl_ec/bnelissen/Slides/CD3_manuscript/CD3_slides/AAA690.CD3/AAA690.CD3.run1	255	0.7	0.06	0.7	0.06	0.0	-12.0954504861	0.389555187012	0.191128270935
0.0	0.0	0.0	0.0	0.0	2792000.0	0.0	0.0	3.06	2.04	1.23	0.05	5.56	0.32	0.82	0.21	4.55	0.14	2.05	1.53	0.4	AAA690.CD3.X11.Y16.tile.tissue.png	16	1	2000	16	6fa4db142c6d95b198f599c7ac82653e	0	0	0	0	0	0	0	0	0	0	0	0	0	/home/dhl_ec/bnelissen/Slides/CD3_manuscript/CD3_slides/AAA690.CD3/AAA690.CD3.run1	255	1.0	0.06	1.0	0.06	0.0	0.0	0.0	7.63243911175
0.0	0.0	0.0	0.0	0.0	4000000.0	0.0	0.0	1.03	1.17	1.75	0.08	7.05	0.27	0.83	0.19	4.45	0.19	2.2	1.44	0.51	AAA690.CD3.X11.Y6.tile.tissue.png	17	1	2000	17	11fb8a5c0c62d5072d18f559f8d4ce77	0	0	0	0	0	0	0	0	0	0	0	0	0	/home/dhl_ec/bnelissen/Slides/CD3_manuscript/CD3_slides/AAA690.CD3/AAA690.CD3.run1	255	1.0	0.06	1.0	0.06	0.0	0.0	0.0	3.35843025
0.0	0.0	0.0	0.0	0.0	4000000.0	0.0	0.0	0.95	1.54	1.19	0.05	5.11	0.29	0.76	0.21	4.45	0.12	1.87	1.44	1.05	AAA690.CD3.X11.Y7.tile.tissue.png	18	1	2000	18	1129dc153216a64abd5ec154a76fe43b	0	0	0	0	0	0	0	0	0	0	0	0	0	/home/dhl_ec/bnelissen/Slides/CD3_manuscript/CD3_slides/AAA690.CD3/AAA690.CD3.run1	255	1.0	0.06	1.0	0.06	0.0	0.0	0.0	12.110543
0.0	0.0	0.0	0.0	0.0	4000000.0	0.0	0.0	3.18	2.03	1.72	0.07	7.94	0.46	1.18	0.35	6.67	0.2	3.09	2.4	1.18	AAA690.CD3.X11.Y8.tile.tissue.png	19	1	2000	19	fbbb7bb211f518c4cfc75c80620c911c	0	0	0	0	0	0	0	0	0	0	0	0	0	/home/dhl_ec/bnelissen/Slides/CD3_manuscript/CD3_slides/AAA690.CD3/AAA690.CD3.run1	255	1.0	0.06	1.0	0.06	0.0	0.0	0.0	6.9835345
0.0	0.0	0.0	0.0	0.0	4000000.0	0.0	0.0	2.78	1.94	1.77	0.07	7.93	0.48	1.17	0.32	6.82	0.19	3.08	2.33	1.58	AAA690.CD3.X11.Y9.tile.tissue.png	20	1	2000	20	db2573514427e3fb7d940e8c9b2d9762	0	0	0	0	0	0	0	0	0	0	0	0	0	/home/dhl_ec/bnelissen/Slides/CD3_manuscript/CD3_slides/AAA690.CD3/AAA690.CD3.run1	255	1.0	0.06	1.0	0.06	0.0	0.0	0.0	0.5285210625
0.0	0.0	0.0	0.0	0.0	4000000.0	0.0	0.0	2.27	1.48	1.72	0.08	6.78	0.27	0.69	0.2	4.45	0.12	1.88	1.44	0.55	AAA690.CD3.X12.Y10.tile.tissue.png	21	1	2000	21	e6fc7714b9441d1b131f5648372e1750	0	0	0	0	0	0	0	0	0	0	0	0	0	/home/dhl_ec/bnelissen/Slides/CD3_manuscript/CD3_slides/AAA690.CD3/AAA690.CD3.run1	255	1.0	0.06	1.0	0.06	0.0	0.0	0.0	2.6546245
0.0	0.0	0.0	0.0	0.0	4000000.0	0.0	0.0	2.69	3.05	1.21	0.0500000000001	5.13	0.28	0.82	0.21	4.45	0.11	1.88	1.43	0.94	AAA690.CD3.X12.Y11.tile.tissue.png	22	1	2000	22	dfaabe765e88e66f0a63f6d24c66a2d3	0	0	0	0	0	0	0	0	0	0	0	0	0	/home/dhl_ec/bnelissen/Slides/CD3_manuscript/CD3_slides/AAA690.CD3/AAA690.CD3.run1	255	1.0	0.06	1.0	0.06	0.0	0.0	0.0	6.389947
0.0	0.0	0.0	0.0	0.0	4000000.0	0.0	0.0	2.26	2.8	1.1	0.0500000000001	5.15	0.27	0.8	0.21	4.46	0.12	1.88	1.42	0.73	AAA690.CD3.X12.Y14.tile.tissue.png	23	1	2000	23	1634a2174ed8721370252602771f6ab7	0	0	0	0	0	0	0	0	0	0	0	0	0	/home/dhl_ec/bnelissen/Slides/CD3_manuscript/CD3_slides/AAA690.CD3/AAA690.CD3.run1	255	1.0	0.06	1.0	0.06	0.0	0.0	0.0	9.802364
0.0	4914.0	0.0	302.0	4914.0	4000000.0	0.0	1.0	2.57	2.51	1.09	0.0699999999999	8.76	0.53	1.13	0.32	7.67	0.21	2.99	2.22	1.11	AAA690.CD3.X12.Y15.tile.tissue.png	24	1	2000	24	c0bb1a2788317fb87b119e14b10c7ce8	0	0	0	0	0	0	0	0	0	0	0	0	0	/home/dhl_ec/bnelissen/Slides/CD3_manuscript/CD3_slides/AAA690.CD3/AAA690.CD3.run1	255	0.7	0.06	0.7	0.06	0.0	-11.0159841429	0.459767224782	0.348207018372
0.0	0.0	0.0	0.0	0.0	2792000.0	0.0	0.0	1.79	1.32	1.23	0.0500000000001	5.56	0.32	0.82	0.22	4.43	0.14	2.01	1.54	0.39	AAA690.CD3.X12.Y16.tile.tissue.png	25	1	2000	25	7f4b1bda5f2801f296a90413950800a4	0	0	0	0	0	0	0	0	0	0	0	0	0	/home/dhl_ec/bnelissen/Slides/CD3_manuscript/CD3_slides/AAA690.CD3/AAA690.CD3.run1	255	1.0	0.06	1.0	0.06	0.0	0.0	0.0	7.14512965616
0.0	0.0	0.0	0.0	0.0	4000000.0	0.0	0.0	2.2	1.36	1.68	0.0699999999999	7.9	0.49	1.32	0.33	6.39	0.2	2.86	2.19	0.74	AAA690.CD3.X12.Y6.tile.tissue.png	26	1	2000	26	ff31f02ce3d17469aa7314622da5a988	0	0	0	0	0	0	0	0	0	0	0	0	0	/home/dhl_ec/bnelissen/Slides/CD3_manuscript/CD3_slides/AAA690.CD3/AAA690.CD3.run1	255	1.0	0.06	1.0	0.06	0.0	0.0	0.0	12.584031
0.0	0.0	0.0	0.0	0.0	4000000.0	0.0	0.0	2.92	2.72	1.87	0.0700000000001	7.96	0.44	1.13	0.31	6.49	0.22	3.06	2.3	1.07	AAA690.CD3.X12.Y7.tile.tissue.png	27	1	2000	27	dd8df24830d7195986a57b14076187ef	0	0	0	0	0	0	0	0	0	0	0	0	0	/home/dhl_ec/bnelissen/Slides/CD3_manuscript/CD3_slides/AAA690.CD3/AAA690.CD3.run1	255	1.0	0.06	1.0	0.06	0.0	0.0	0.0	0.94861
0.0	0.0	0.0	0.0	0.0	4000000.0	0.0	0.0	1.11	1.3	1.79	0.04	5.1	0.28	0.69	0.19	4.45	0.11	1.89	1.43	1.47	AAA690.CD3.X12.Y8.tile.tissue.png	28	1	2000	28	0f9fa2125c7df76d4617408e80bced38	0	0	0	0	0	0	0	0	0	0	0	0	0	/home/dhl_ec/bnelissen/Slides/CD3_manuscript/CD3_slides/AAA690.CD3/AAA690.CD3.run1	255	1.0	0.06	1.0	0.06	0.0	0.0	0.0	0.520071
0.0	1882.0	0.0	192.0	1882.0	4000000.0	0.0	1.0	3.14	2.4	1.71	0.0700000000001	8.98	0.57	1.21	0.35	7.75	0.21	2.97	2.23	0.54	AAA690.CD3.X12.Y9.tile.tissue.png	29	1	2000	29	ec239148c53a896eb9594bbef8a429c7	0	0	0	0	0	0	0	0	0	0	0	0	0	/home/dhl_ec/bnelissen/Slides/CD3_manuscript/CD3_slides/AAA690.CD3/AAA690.CD3.run1	255	0.7	0.06	0.7	0.06	0.0	-9.88897043741	0.0171497539557	0.482694651347
0.0	0.0	0.0	0.0	0.0	4000000.0	0.0	0.0	0.83	1.39	1.75	0.08	7.5	0.45	1.26	0.27	4.47	0.12	1.88	1.43	0.51	AAA690.CD3.X13.Y10.tile.tissue.png	30	1	2000	30	ee5b8ecda0b8db8f9fb369319e74c652	0	0	0	0	0	0	0	0	0	0	0	0	0	/home/dhl_ec/bnelissen/Slides/CD3_manuscript/CD3_slides/AAA690.CD3/AAA690.CD3.run1	255	1.0	0.06	1.0	0.06	0.0	0.0	0.0	11.311321
0.0	0.0	0.0	0.0	0.0	4000000.0	0.0	0.0	2.91	2.22	1.73	0.0700000000001	6.38	0.27	0.77	0.3	4.56	0.12	1.91	1.43	0.5	AAA690.CD3.X13.Y15.tile.tissue.png	31	1	2000	31	4e0739406c7f5824334643a893eb5df1	0	0	0	0	0	0	0	0	0	0	0	0	0	/home/dhl_ec/bnelissen/Slides/CD3_manuscript/CD3_slides/AAA690.CD3/AAA690.CD3.run1	255	1.0	0.06	1.0	0.06	0.0	0.0	0.0	14.068297
0.0	0.0	0.0	0.0	0.0	2792000.0	0.0	0.0	0.71	1.07	1.21	0.0599999999999	4.38	0.31	0.64	0.14	3.12	0.08	1.31	1.64	0.4	AAA690.CD3.X13.Y16.tile.tissue.png	32	1	2000	32	a19152d301747a2d4657663022e6e3e5	0	0	0	0	0	0	0	0	0	0	0	0	0	/home/dhl_ec/bnelissen/Slides/CD3_manuscript/CD3_slides/AAA690.CD3/AAA690.CD3.run1	255	1.0	0.06	1.0	0.06	0.0	0.0	0.0	11.8279083095
0.0	0.0	0.0	0.0	0.0	4000000.0	0.0	0.0	0.88	1.15	1.73	0.0699999999999	7.55	0.45	1.29	0.31	6.3	0.19	2.92	2.22	0.53	AAA690.CD3.X13.Y3.tile.tissue.png	33	1	2000	33	28269acb02df1b60fdad373a61a1271c	0	0	0	0	0	0	0	0	0	0	0	0	0	/home/dhl_ec/bnelissen/Slides/CD3_manuscript/CD3_slides/AAA690.CD3/AAA690.CD3.run1	255	1.0	0.06	1.0	0.06	0.0	0.0	0.0	11.074825
0.0	2712.0	0.0	250.0	2712.0	4000000.0	0.0	1.0	1.02	1.32	1.73	0.0700000000001	8.79	0.53	1.23	0.31	7.52	0.23	3.16	2.35	0.6	AAA690.CD3.X13.Y4.tile.tissue.png	34	1	2000	34	f7b269906d6a676c16ab92d9ea95a191	0	0	0	0	0	0	0	0	0	0	0	0	0	/home/dhl_ec/bnelissen/Slides/CD3_manuscript/CD3_slides/AAA690.CD3/AAA690.CD3.run1	255	0.7	0.06	0.7	0.06	0.0	-12.3596138362	0.582917835157	3.90704535904
0.0	0.0	0.0	0.0	0.0	4000000.0	0.0	0.0	1.41	2.93	1.08	0.05	5.86	0.27	0.73	0.22	4.49	0.11	1.88	1.51	0.42	AAA690.CD3.X13.Y5.tile.tissue.png	35	1	2000	35	21bf559ebe827f1b1051b048213d8c1c	0	0	0	0	0	0	0	0	0	0	0	0	0	/home/dhl_ec/bnelissen/Slides/CD3_manuscript/CD3_slides/AAA690.CD3/AAA690.CD3.run1	255	1.0	0.06	1.0	0.06	0.0	-11.8711366369	0.0	4.89037688617
0.0	92669.0	0.0	2273.0	92669.0	4000000.0	0.0	1.0	5.15	3.32	1.08	0.0500000000001	6.12	0.53	0.79	0.19	5.58	0.2	2.2	1.45	0.5	AAA690.CD3.X13.Y6.tile.tissue.png	36	1	2000	36	6e1e340f10097b7a225e1ccd42d6fc3e	0	0	0	0	0	0	0	0	0	0	0	0	0	/home/dhl_ec/bnelissen/Slides/CD3_manuscript/CD3_slides/AAA690.CD3/AAA690.CD3.run1	255	0.7	0.06	0.7	0.06	0.0	-11.6660014036	0.573275793752	2.44135803027
0.0	0.0	0.0	0.0	0.0	4000000.0	0.0	0.0	1.07	1.67	1.07	0.0	7.42	0.44	1.24	0.19	4.45	0.2	2.92	2.2	0.57	AAA690.CD3.X13.Y7.tile.tissue.png	37	1	2000	37	071ad11e602e4590c47d81791eac03d9	0	0	0	0	0	0	0	0	0	0	0	0	0	/home/dhl_ec/bnelissen/Slides/CD3_manuscript/CD3_slides/AAA690.CD3/AAA690.CD3.run1	255	1.0	0.06	1.0	0.06	0.0	0.0	0.0	4.11873175
0.0	5392.0	0.0	334.0	5392.0	4000000.0	0.0	1.0	1.36	2.92	1.78	0.04	6.07	0.42	0.65	0.19	5.35	0.13	1.92	1.42	0.51	AAA690.CD3.X13.Y8.tile.tissue.png	38	1	2000	38	d2353814c7d883c2fb96a6bc14d65054	0	0	0	0	0	0	0	0	0	0	0	0	0	/home/dhl_ec/bnelissen/Slides/CD3_manuscript/CD3_slides/AAA690.CD3/AAA690.CD3.run1	255	0.7	0.06	0.7	0.06	0.0	-11.0636939629	0.16706086337	0.452107754227
0.0	0.0	0.0	0.0	0.0	4000000.0	0.0	0.0	1.3	1.98	1.26	0.04	5.12	0.27	0.66	0.19	4.37	0.12	1.86	1.44	0.37	AAA690.CD3.X13.Y9.tile.tissue.png	39	1	2000	39	befbbbbf6795e4e914c9d9715236c7be	0	0	0	0	0	0	0	0	0	0	0	0	0	/home/dhl_ec/bnelissen/Slides/CD3_manuscript/CD3_slides/AAA690.CD3/AAA690.CD3.run1	255	1.0	0.06	1.0	0.06	0.0	0.0	0.0	0.41836565625
0.0	0.0	0.0	0.0	0.0	4000000.0	0.0	0.0	2.83	2.24	1.1	0.05	5.17	0.28	0.72	0.2	4.4	0.12	2.02	1.64	0.51	AAA690.CD3.X14.Y10.tile.tissue.png	40	1	2000	40	e0641f6fe2035e7ddc342490ca88f338	0	0	0	0	0	0	0	0	0	0	0	0	0	/home/dhl_ec/bnelissen/Slides/CD3_manuscript/CD3_slides/AAA690.CD3/AAA690.CD3.run1	255	1.0	0.06	1.0	0.06	0.0	0.0	0.0	11.731761
0.0	0.0	0.0	0.0	0.0	2792000.0	0.0	0.0	0.93	1.76	0.81	0.04	4.0	0.19	0.57	0.14	3.09	0.0799999999999	1.32	1.17	0.36	AAA690.CD3.X14.Y16.tile.tissue.png	41	1	2000	41	f3d1d3352a12dc1ff36613f7c8390041	0	0	0	0	0	0	0	0	0	0	0	0	0	/home/dhl_ec/bnelissen/Slides/CD3_manuscript/CD3_slides/AAA690.CD3/AAA690.CD3.run1	255	1.0	0.06	1.0	0.06	0.0	0.0	0.0	3.83711389685
0.0	613875.0	0.0	5565.0	613875.0	4000000.0	0.0	4.0	3.34	3.98	1.76	0.0700000000001	6.52	0.33	0.66	0.16	6.32	0.24	2.12	1.42	0.58	AAA690.CD3.X14.Y3.tile.tissue.png	42	1	2000	42	7dafe2dbe2cf3a5a2abab1c42293b5fe	0	0	0	0	0	0	0	0	0	0	0	0	0	/home/dhl_ec/bnelissen/Slides/CD3_manuscript/CD3_slides/AAA690.CD3/AAA690.CD3.run1	255	0.7	0.06	0.7	0.06	-7.10194142861	-10.9003871846	0.270259303724	0.509802404297
58.0	1436551.0	41.0	14766.0	1436551.0	4000000.0	1.0	6.0	0.81	1.38	1.13	0.04	6.39	0.54	1.08	0.14	7.26	0.38	3.28	2.27	0.56	AAA690.CD3.X14.Y4.tile.tissue.png	43	1	2000	43	02dfc080437e87b7f95a4b82d16209b6	0	0	0	0	0	0	0	0	0	0	0	0	0	/home/dhl_ec/bnelissen/Slides/CD3_manuscript/CD3_slides/AAA690.CD3/AAA690.CD3.run1	255	0.7	0.06	0.7	0.06	-8.17827227026	-11.7180775619	0.534265773429	0.239290804687
14412.0	3136633.0	5190.0	30162.0	3136633.0	4000000.0	104.0	6.0	1.0	1.78	1.72	0.0599999999999	9.65	0.58	1.18	0.14	11.79	0.47	3.24	2.2	0.6	AAA690.CD3.X14.Y5.tile.tissue.png	44	1	2000	44	384a8a57af4157000c5ccf22a51dc156	0	0	0	0	0	0	0	0	0	0	0	0	0	/home/dhl_ec/bnelissen/Slides/CD3_manuscript/CD3_slides/AAA690.CD3/AAA690.CD3.run1	255	0.7	0.06	0.7	0.06	-9.26979247367	-12.6050784493	1.80518578707	0.356358289062
5687.0	2766282.0	2176.0	22680.0	2766282.0	4000000.0	44.0	4.0	1.07	1.71	1.69	0.0599999999999	9.37	0.55	1.12	0.15	11.19	0.46	3.21	2.24	0.59	AAA690.CD3.X14.Y6.tile.tissue.png	45	1	2000	45	f7a7646d9ab33772355c389c11ee60c7	0	0	0	0	0	0	0	0	0	0	0	0	0	/home/dhl_ec/bnelissen/Slides/CD3_manuscript/CD3_slides/AAA690.CD3/AAA690.CD3.run1	255	0.7	0.06	0.7	0.06	-9.13559742323	-12.5364754793	1.47465008224	0.340650195313
360.0	697422.0	92.0	14768.0	697422.0	4000000.0	1.0	10.0	1.43	3.77	1.73	0.0599999999999	9.1	0.54	1.11	0.27	9.18	0.33	3.21	2.24	0.56	AAA690.CD3.X14.Y7.tile.tissue.png	46	1	2000	46	23293cea38e4ec1e835ef61184ad9927	0	0	0	0	0	0	0	0	0	0	0	0	0	/home/dhl_ec/bnelissen/Slides/CD3_manuscript/CD3_slides/AAA690.CD3/AAA690.CD3.run1	255	0.7	0.06	0.7	0.06	-8.88912077401	-11.7409613525	0.921582357465	0.253523910156
0.0	984469.0	0.0	13518.0	984469.0	4000000.0	0.0	3.0	2.29	1.36	1.76	0.0600000000002	10.14	0.58	1.15	0.27	8.35	0.21	3.32	2.22	0.56	AAA690.CD3.X14.Y8.tile.tissue.png	47	1	2000	47	bffc79841460d8a6e7b195e6d13ed9e8	0	0	0	0	0	0	0	0	0	0	0	0	0	/home/dhl_ec/bnelissen/Slides/CD3_manuscript/CD3_slides/AAA690.CD3/AAA690.CD3.run1	255	0.7	0.06	0.7	0.06	0.0	-11.7385129896	0.630760592766	0.368218738281
0.0	0.0	0.0	0.0	0.0	4000000.0	0.0	0.0	0.88	2.28	1.68	0.0699999999999	7.59	0.45	1.12	0.31	6.23	0.2	2.84	2.18	0.58	AAA690.CD3.X14.Y9.tile.tissue.png	48	1	2000	48	89254dca0c74f353d60eaf068e482843	0	0	0	0	0	0	0	0	0	0	0	0	0	/home/dhl_ec/bnelissen/Slides/CD3_manuscript/CD3_slides/AAA690.CD3/AAA690.CD3.run1	255	1.0	0.06	1.0	0.06	0.0	0.0	0.0	0.32999259375
0.0	0.0	0.0	0.0	0.0	4000000.0	0.0	0.0	2.97	3.07	1.72	0.0700000000002	7.57	0.45	1.12	0.32	6.35	0.2	2.88	2.21	0.55	AAA690.CD3.X15.Y10.tile.tissue.png	49	1	2000	49	56428ed77b4ae2361609bcf06c462511	0	0	0	0	0	0	0	0	0	0	0	0	0	/home/dhl_ec/bnelissen/Slides/CD3_manuscript/CD3_slides/AAA690.CD3/AAA690.CD3.run1	255	1.0	0.06	1.0	0.06	0.0	0.0	0.0	1.6539285
0.0	0.0	0.0	0.0	0.0	4000000.0	0.0	0.0	0.75	1.16	1.69	0.0800000000002	7.59	0.44	1.3	0.31	6.36	0.2	2.87	2.22	0.58	AAA690.CD3.X15.Y11.tile.tissue.png	50	1	2000	50	38e24cfe1ee52de2964ac85d813cd697	0	0	0	0	0	0	0	0	0	0	0	0	0	/home/dhl_ec/bnelissen/Slides/CD3_manuscript/CD3_slides/AAA690.CD3/AAA690.CD3.run1	255	1.0	0.06	1.0	0.06	0.0	0.0	0.0	8.0369475
0.0	0.0	0.0	0.0	0.0	2792000.0	0.0	0.0	1.78	3.56	1.22	0.0599999999999	5.53	0.32	0.95	0.21	4.43	0.14	2.02	1.55	0.41	AAA690.CD3.X15.Y16.tile.tissue.png	51	1	2000	51	27e1b8ddbd7c867c468b5771f44b0f77	0	0	0	0	0	0	0	0	0	0	0	0	0	/home/dhl_ec/bnelissen/Slides/CD3_manuscript/CD3_slides/AAA690.CD3/AAA690.CD3.run1	255	1.0	0.06	1.0	0.06	0.0	0.0	0.0	4.01318588825
2033.0	310392.0	619.0	4984.0	310392.0	4000000.0	14.0	2.0	5.34	4.48	1.7	0.0699999999999	9.0	0.53	1.18	0.29	8.95	0.32	3.04	2.23	0.77	AAA690.CD3.X15.Y2.tile.tissue.png	52	1	2000	52	737a74953b6a97a3d4350ff4f531ffbc	0	0	0	0	0	0	0	0	0	0	0	0	0	/home/dhl_ec/bnelissen/Slides/CD3_manuscript/CD3_slides/AAA690.CD3/AAA690.CD3.run1	255	0.7	0.06	0.7	0.06	-8.28553680069	-11.9963457931	2.10747386667	1.40325021094
2647.0	2327846.0	1202.0	18975.0	2327846.0	4000000.0	23.0	3.0	0.88	1.35	1.69	0.0600000000002	9.09	0.55	1.11	0.17	10.83	0.42	3.17	2.21	0.84	AAA690.CD3.X15.Y3.tile.tissue.png	53	1	2000	53	6936864b1a1904ccc89f91e749d7834d	0	0	0	0	0	0	0	0	0	0	0	0	0	/home/dhl_ec/bnelissen/Slides/CD3_manuscript/CD3_slides/AAA690.CD3/AAA690.CD3.run1	255	0.7	0.06	0.7	0.06	-8.64820768495	-11.7376930695	1.05390781813	0.304344390625
15374.0	3039432.0	5685.0	30776.0	3039432.0	4000000.0	123.0	14.0	3.47	3.99	1.7	0.0599999999999	9.47	0.55	1.11	0.13	11.72	0.48	3.22	2.2	0.59	AAA690.CD3.X15.Y4.tile.tissue.png	54	1	2000	54	fa8a99a022168f3db8829666340b8bf1	0	0	0	0	0	0	0	0	0	0	0	0	0	/home/dhl_ec/bnelissen/Slides/CD3_manuscript/CD3_slides/AAA690.CD3/AAA690.CD3.run1	255	0.7	0.06	0.7	0.06	-9.39490994648	-12.257147842	1.69770845633	0.321921445312
13334.0	3787848.0	5394.0	16798.0	3787848.0	4000000.0	118.0	2.0	0.94	1.27	1.69	0.0599999999999	9.09	0.53	1.21	0.0999999999999	12.66	0.52	3.16	2.21	0.61	AAA690.CD3.X15.Y5.tile.tissue.png	55	1	2000	55	983cf1169b6be1fa8158492c72141158	0	0	0	0	0	0	0	0	0	0	0	0	0	/home/dhl_ec/bnelissen/Slides/CD3_manuscript/CD3_slides/AAA690.CD3/AAA690.CD3.run1	255	0.7	0.06	0.7	0.06	-9.35071520463	-12.6026535595	2.61351444653	0.298149894531
10655.0	3977370.0	5263.0	9955.0	3977370.0	4000000.0	135.0	1.0	1.75	2.87	1.09	0.0600000000002	6.63	0.53	1.11	0.0799999999999	12.99	0.53	3.15	2.2	0.59	AAA690.CD3.X15.Y6.tile.tissue.png	56	1	2000	56	466d238e472009221c4cc0bc94deb2ab	0	0	0	0	0	0	0	0	0	0	0	0	0	/home/dhl_ec/bnelissen/Slides/CD3_manuscript/CD3_slides/AAA690.CD3/AAA690.CD3.run1	255	0.7	0.06	0.7	0.06	-9.33429040658	-12.9375012487	1.86100229886	0.226020177734
7413.0	3593681.0	3584.0	15246.0	3593681.0	4000000.0	91.0	2.0	1.51	1.34	1.71	0.0599999999999	10.25	0.54	1.11	0.0999999999999	12.18	0.5	3.15	2.19	0.59	AAA690.CD3.X15.Y7.tile.tissue.png	57	1	2000	57	97380f32c91a6a22b64e0493d018a51b	0	0	0	0	0	0	0	0	0	0	0	0	0	/home/dhl_ec/bnelissen/Slides/CD3_manuscript/CD3_slides/AAA690.CD3/AAA690.CD3.run1	255	0.7	0.06	0.7	0.06	-9.18342690516	-12.6696862513	1.68206134233	0.230919265625
122.0	1232344.0	73.0	21683.0	1232344.0	4000000.0	2.0	5.0	1.14	2.63	1.72	0.0599999999999	9.17	0.55	1.11	0.23	9.73	0.36	3.22	2.21	0.56	AAA690.CD3.X15.Y8.tile.tissue.png	58	1	2000	58	542af99cce1cd6d89f339f9e13683b13	0	0	0	0	0	0	0	0	0	0	0	0	0	/home/dhl_ec/bnelissen/Slides/CD3_manuscript/CD3_slides/AAA690.CD3/AAA690.CD3.run1	255	0.7	0.06	0.7	0.06	-8.14372817876	-12.2413665964	0.908968165642	0.219309484375
0.0	0.0	0.0	0.0	0.0	4000000.0	0.0	0.0	1.13	2.01	1.71	0.0599999999999	7.43	0.41	0.66	0.19	4.64	0.18	1.94	1.45	0.51	AAA690.CD3.X15.Y9.tile.tissue.png	59	1	2000	59	65dcd8e57c7544c72e4b8fe4f1b97eaa	0	0	0	0	0	0	0	0	0	0	0	0	0	/home/dhl_ec/bnelissen/Slides/CD3_manuscript/CD3_slides/AAA690.CD3/AAA690.CD3.run1	255	1.0	0.06	1.0	0.06	0.0	0.0	0.0	0.1588319375
0.0	0.0	0.0	0.0	0.0	4000000.0	0.0	0.0	0.76	1.41	1.09	0.0799999999999	5.45	0.27	0.8	0.19	4.45	0.2	2.89	2.23	0.56	AAA690.CD3.X16.Y1.tile.tissue.png	60	1	2000	60	04177c9dbf3c2c4e7dd4d49b4c863470	0	0	0	0	0	0	0	0	0	0	0	0	0	/home/dhl_ec/bnelissen/Slides/CD3_manuscript/CD3_slides/AAA690.CD3/AAA690.CD3.run1	255	1.0	0.06	1.0	0.06	0.0	0.0	0.0	4.214002
0.0	0.0	0.0	0.0	0.0	4000000.0	0.0	0.0	0.87	1.29	1.68	0.0599999999999	7.56	0.44	1.11	0.3	6.3	0.19	2.86	2.21	0.55	AAA690.CD3.X16.Y10.tile.tissue.png	61	1	2000	61	f10f95e50ca84328f00eb01cbebfb1c1	0	0	0	0	0	0	0	0	0	0	0	0	0	/home/dhl_ec/bnelissen/Slides/CD3_manuscript/CD3_slides/AAA690.CD3/AAA690.CD3.run1	255	1.0	0.06	1.0	0.06	0.0	0.0	0.0	0.16537615625
0.0	0.0	0.0	0.0	0.0	4000000.0	0.0	0.0	1.0	1.51	1.68	0.0700000000002	7.57	0.45	1.12	0.3	6.3	0.19	2.85	2.19	0.53	AAA690.CD3.X16.Y11.tile.tissue.png	62	1	2000	62	392b6abaaf64de0e87776468f9ad2f48	0	0	0	0	0	0	0	0	0	0	0	0	0	/home/dhl_ec/bnelissen/Slides/CD3_manuscript/CD3_slides/AAA690.CD3/AAA690.CD3.run1	255	1.0	0.06	1.0	0.06	0.0	0.0	0.0	0.8514521875
0.0	0.0	0.0	0.0	0.0	4000000.0	0.0	0.0	0.96	1.53	1.69	0.0699999999999	7.58	0.45	1.18	0.3	6.28	0.19	2.88	2.19	0.53	AAA690.CD3.X16.Y12.tile.tissue.png	63	1	2000	63	869f021a5c45a946d80b689394553fd3	0	0	0	0	0	0	0	0	0	0	0	0	0	/home/dhl_ec/bnelissen/Slides/CD3_manuscript/CD3_slides/AAA690.CD3/AAA690.CD3.run1	255	1.0	0.06	1.0	0.06	0.0	0.0	0.0	9.318684
0.0	2437.0	0.0	230.0	2437.0	4000000.0	0.0	1.0	0.9	2.33	1.73	0.0699999999999	8.78	0.53	1.27	0.3	7.55	0.2	2.92	2.23	0.51	AAA690.CD3.X16.Y13.tile.tissue.png	64	1	2000	64	65c267ed258a585927f8ea75e9d88c34	0	0	0	0	0	0	0	0	0	0	0	0	0	/home/dhl_ec/bnelissen/Slides/CD3_manuscript/CD3_slides/AAA690.CD3/AAA690.CD3.run1	255	0.7	0.06	0.7	0.06	0.0	-10.5567628921	0.0154501782317	8.73251994301
0.0	0.0	0.0	0.0	0.0	2792000.0	0.0	0.0	0.82	1.56	1.22	0.0600000000002	5.56	0.32	0.95	0.21	4.44	0.14	2.02	1.56	0.36	AAA690.CD3.X16.Y16.tile.tissue.png	65	1	2000	65	b548ff03947761bccf31af0af70be133	0	0	0	0	0	0	0	0	0	0	0	0	0	/home/dhl_ec/bnelissen/Slides/CD3_manuscript/CD3_slides/AAA690.CD3/AAA690.CD3.run1	255	1.0	0.06	1.0	0.06	0.0	0.0	0.0	3.75761425501
0.0	445364.0	0.0	4922.0	445364.0	4000000.0	0.0	1.0	0.92	1.27	1.71	0.0699999999999	9.0	0.53	1.12	0.28	8.63	0.23	3.1	2.24	0.55	AAA690.CD3.X16.Y2.tile.tissue.png	66	1	2000	66	575112bbe2c5fa3bd1ef31c6696f82cb	0	0	0	0	0	0	0	0	0	0	0	0	0	/home/dhl_ec/bnelissen/Slides/CD3_manuscript/CD3_slides/AAA690.CD3/AAA690.CD3.run1	255	0.7	0.06	0.7	0.06	-6.96783351476	-10.9727928485	1.26935962934	0.580417767578
12511.0	3427964.0	4975.0	13569.0	3427964.0	4000000.0	99.0	2.0	1.0	1.64	1.68	0.0599999999999	8.84	0.54	1.12	0.11	12.14	0.49	3.18	2.21	0.59	AAA690.CD3.X16.Y3.tile.tissue.png	67	1	2000	67	9ee1295466be8b0d38484d95922bbf74	0	0	0	0	0	0	0	0	0	0	0	0	0	/home/dhl_ec/bnelissen/Slides/CD3_manuscript/CD3_slides/AAA690.CD3/AAA690.CD3.run1	255	0.7	0.06	0.7	0.06	-8.84841994715	-12.1291319644	1.43855885653	0.181192068359
47018.0	3082019.0	16399.0	16324.0	3082019.0	4000000.0	318.0	4.0	1.0	1.53	1.73	0.0699999999999	9.39	0.55	1.13	0.13	12.87	0.48	3.17	2.18	0.58	AAA690.CD3.X16.Y4.tile.tissue.png	68	1	2000	68	75861cbf8f8a0e7a3b6f4093d20025fa	0	0	0	0	0	0	0	0	0	0	0	0	0	/home/dhl_ec/bnelissen/Slides/CD3_manuscript/CD3_slides/AAA690.CD3/AAA690.CD3.run1	255	0.7	0.06	0.7	0.06	-9.23539156264	-12.8263432426	1.96013619521	0.369751808594
43325.0	2898177.0	14733.0	20462.0	2898177.0	4000000.0	288.0	4.0	1.01	1.5	1.72	0.0599999999999	9.3	0.56	1.12	0.14	12.21	0.47	3.22	2.23	0.6	AAA690.CD3.X16.Y5.tile.tissue.png	69	1	2000	69	230b81d46b04711fe68afa6d09507dbb	0	0	0	0	0	0	0	0	0	0	0	0	0	/home/dhl_ec/bnelissen/Slides/CD3_manuscript/CD3_slides/AAA690.CD3/AAA690.CD3.run1	255	0.7	0.06	0.7	0.06	-9.23658658927	-13.0399689179	2.88131885988	0.419658589844
6869.0	1855793.0	2898.0	14876.0	1855793.0	4000000.0	69.0	3.0	0.96	1.33	1.67	0.0599999999999	9.04	0.53	1.12	0.2	10.52	0.4	3.21	2.22	0.87	AAA690.CD3.X16.Y6.tile.tissue.png	70	1	2000	70	c176063089fddf53dbfb6a1dd5812b73	0	0	0	0	0	0	0	0	0	0	0	0	0	/home/dhl_ec/bnelissen/Slides/CD3_manuscript/CD3_slides/AAA690.CD3/AAA690.CD3.run1	255	0.7	0.06	0.7	0.06	-9.33202063777	-12.3965443925	1.60760300549	0.188570164062
17494.0	2040297.0	6150.0	20924.0	2040297.0	4000000.0	125.0	9.0	1.41	2.08	1.72	0.0600000000002	9.29	0.55	1.12	0.19	10.72	0.42	3.19	2.2	0.78	AAA690.CD3.X16.Y7.tile.tissue.png	71	1	2000	71	973fd0260897dea40288053519f49cd2	0	0	0	0	0	0	0	0	0	0	0	0	0	/home/dhl_ec/bnelissen/Slides/CD3_manuscript/CD3_slides/AAA690.CD3/AAA690.CD3.run1	255	0.7	0.06	0.7	0.06	-9.20908937424	-12.7156985119	1.84777465466	0.251723640625
0.0	33631.0	0.0	1488.0	33631.0	4000000.0	0.0	3.0	1.74	4.16	1.76	0.0699999999999	8.91	0.54	1.1	0.3	8.12	0.21	2.96	2.21	0.73	AAA690.CD3.X16.Y8.tile.tissue.png	72	1	2000	72	2249d09ef7df1d09107f97379fe7133c	0	0	0	0	0	0	0	0	0	0	0	0	0	/home/dhl_ec/bnelissen/Slides/CD3_manuscript/CD3_slides/AAA690.CD3/AAA690.CD3.run1	255	0.7	0.06	0.7	0.06	-6.21997101453	-12.3159497125	1.80782437056	0.0924699343262
0.0	0.0	0.0	0.0	0.0	4000000.0	0.0	0.0	1.42	2.79	1.7	0.0600000000002	7.6	0.44	1.12	0.31	6.32	0.2	2.87	2.23	0.81	AAA690.CD3.X16.Y9.tile.tissue.png	73	1	2000	73	a09d4d273324966521b3296d5186c8a6	0	0	0	0	0	0	0	0	0	0	0	0	0	/home/dhl_ec/bnelissen/Slides/CD3_manuscript/CD3_slides/AAA690.CD3/AAA690.CD3.run1	255	1.0	0.06	1.0	0.06	0.0	0.0	0.0	0.0885581640625
0.0	0.0	0.0	0.0	0.0	4000000.0	0.0	0.0	2.34	2.58	1.7	0.0699999999999	7.64	0.44	1.3	0.31	6.27	0.19	2.86	2.23	0.89	AAA690.CD3.X17.Y1.tile.tissue.png	74	1	2000	74	71bddd3ee1d708bf3b723ec8736fec40	0	0	0	0	0	0	0	0	0	0	0	0	0	/home/dhl_ec/bnelissen/Slides/CD3_manuscript/CD3_slides/AAA690.CD3/AAA690.CD3.run1	255	1.0	0.06	1.0	0.06	0.0	0.0	0.0	7.4680415
0.0	1403.0	0.0	170.0	1403.0	4000000.0	0.0	1.0	1.74	4.16	1.69	0.0599999999999	8.78	0.52	1.11	0.3	7.52	0.22	2.93	2.21	0.89	AAA690.CD3.X17.Y10.tile.tissue.png	75	1	2000	75	c1e521df32f807287f11c8988ab561e0	0	0	0	0	0	0	0	0	0	0	0	0	0	/home/dhl_ec/bnelissen/Slides/CD3_manuscript/CD3_slides/AAA690.CD3/AAA690.CD3.run1	255	0.7	0.06	0.7	0.06	0.0	-11.8904317886	0.49579383812	0.105040907642
0.0	0.0	0.0	0.0	0.0	4000000.0	0.0	0.0	1.33	3.11	1.72	0.0599999999999	8.44	0.44	1.11	0.31	6.25	0.2	2.86	2.22	0.65	AAA690.CD3.X17.Y11.tile.tissue.png	76	1	2000	76	7fdd469b3560be401f44b77e2629c418	0	0	0	0	0	0	0	0	0	0	0	0	0	/home/dhl_ec/bnelissen/Slides/CD3_manuscript/CD3_slides/AAA690.CD3/AAA690.CD3.run1	255	1.0	0.06	1.0	0.06	0.0	-10.4942111709	0.0	0.136703054859
0.0	9291.0	0.0	592.0	9291.0	4000000.0	0.0	2.0	1.29	2.52	1.71	0.0599999999999	8.81	0.54	1.11	0.3	7.6	0.21	2.96	2.23	0.86	AAA690.CD3.X17.Y12.tile.tissue.png	77	1	2000	77	d43db525652c5a7bf06f84e380bea3e9	0	0	0	0	0	0	0	0	0	0	0	0	0	/home/dhl_ec/bnelissen/Slides/CD3_manuscript/CD3_slides/AAA690.CD3/AAA690.CD3.run1	255	0.7	0.06	0.7	0.06	0.0	-11.0860406909	0.0993642095677	0.152776922745
0.0	0.0	0.0	0.0	0.0	4000000.0	0.0	0.0	1.69	2.05	1.72	0.0700000000002	7.56	0.44	1.15	0.3	6.53	0.19	2.39	1.6	0.7	AAA690.CD3.X17.Y13.tile.tissue.png	78	1	2000	78	244f42179ff75d5e6e2e877c771310cc	0	0	0	0	0	0	0	0	0	0	0	0	0	/home/dhl_ec/bnelissen/Slides/CD3_manuscript/CD3_slides/AAA690.CD3/AAA690.CD3.run1	255	1.0	0.06	1.0	0.06	0.0	0.0	0.0	6.1304735
0.0	0.0	0.0	0.0	0.0	4000000.0	0.0	0.0	0.79	1.3	1.7	0.0800000000004	7.62	0.46	1.32	0.31	6.3	0.2	2.83	2.22	0.65	AAA690.CD3.X17.Y14.tile.tissue.png	79	1	2000	79	a5ccf743d1a934826007300408ce86d4	0	0	0	0	0	0	0	0	0	0	0	0	0	/home/dhl_ec/bnelissen/Slides/CD3_manuscript/CD3_slides/AAA690.CD3/AAA690.CD3.run1	255	1.0	0.06	1.0	0.06	0.0	0.0	0.0	6.5174085
0.0	0.0	0.0	0.0	0.0	2792000.0	0.0	0.0	0.75	1.86	1.21	0.0500000000002	5.6	0.31	0.94	0.22	4.39	0.13	1.99	1.53	0.36	AAA690.CD3.X17.Y16.tile.tissue.png	80	1	2000	80	4317d1974d82c5c4bef90a3030f853bf	0	0	0	0	0	0	0	0	0	0	0	0	0	/home/dhl_ec/bnelissen/Slides/CD3_manuscript/CD3_slides/AAA690.CD3/AAA690.CD3.run1	255	1.0	0.06	1.0	0.06	0.0	0.0	0.0	3.81328545845
66.0	1268403.0	34.0	6336.0	1268403.0	4000000.0	1.0	2.0	0.98	1.27	1.69	0.0599999999999	9.2	0.54	1.11	0.23	9.72	0.37	3.08	2.2	0.72	AAA690.CD3.X17.Y2.tile.tissue.png	81	1	2000	81	417be32e55fcb215b52db114731e237f	0	0	0	0	0	0	0	0	0	0	0	0	0	/home/dhl_ec/bnelissen/Slides/CD3_manuscript/CD3_slides/AAA690.CD3/AAA690.CD3.run1	255	0.7	0.06	0.7	0.06	-7.30639797191	-11.1871034853	0.508163999819	0.134378527344
3029.0	3540424.0	1442.0	9050.0	3540424.0	4000000.0	33.0	2.0	2.28	3.18	1.69	0.0599999999999	9.23	0.54	1.12	0.11	12.08	0.5	3.12	2.2	0.86	AAA690.CD3.X17.Y3.tile.tissue.png	82	1	2000	82	dd848c207e0639d552dbc69602fb1789	0	0	0	0	0	0	0	0	0	0	0	0	0	/home/dhl_ec/bnelissen/Slides/CD3_manuscript/CD3_slides/AAA690.CD3/AAA690.CD3.run1	255	0.7	0.06	0.7	0.06	-8.74602558405	-11.6853738873	0.969773407093	0.103518408203
5621.0	3936555.0	2349.0	9614.0	3936555.0	4000000.0	53.0	1.0	2.59	2.29	1.7	0.0599999999999	9.55	0.53	1.11	0.0799999999999	12.44	0.51	3.12	1.97	0.51	AAA690.CD3.X17.Y4.tile.tissue.png	83	1	2000	83	d5ba3df03ca9e9f891dd3d0804b4f7fe	0	0	0	0	0	0	0	0	0	0	0	0	0	/home/dhl_ec/bnelissen/Slides/CD3_manuscript/CD3_slides/AAA690.CD3/AAA690.CD3.run1	255	0.7	0.06	0.7	0.06	-8.98738207671	-12.2170173812	0.821626801162	0.120598292236
7349.0	3981743.0	2657.0	8530.0	3981743.0	4000000.0	49.0	1.0	0.89	2.13	1.48	0.0599999999999	10.33	0.6	1.28	0.0699999999997	10.31	0.34	2.02	1.5	0.68	AAA690.CD3.X17.Y5.tile.tissue.png	84	1	2000	84	7991898eda1b6ae804b591ee730f7f47	0	0	0	0	0	0	0	0	0	0	0	0	0	/home/dhl_ec/bnelissen/Slides/CD3_manuscript/CD3_slides/AAA690.CD3/AAA690.CD3.run1	255	0.7	0.06	0.7	0.06	-9.20621605829	-12.3296532178	1.05587993948	0.165781165039
927.0	3996365.0	479.0	8135.0	3996365.0	4000000.0	12.0	1.0	0.96	1.9	1.09	0.04	6.64	0.53	1.12	0.0799999999999	12.69	0.53	3.13	2.19	0.6	AAA690.CD3.X17.Y6.tile.tissue.png	85	1	2000	85	4afac27ada4f9ba30fa695b20f9b1cae	0	0	0	0	0	0	0	0	0	0	0	0	0	/home/dhl_ec/bnelissen/Slides/CD3_manuscript/CD3_slides/AAA690.CD3/AAA690.CD3.run1	255	0.7	0.06	0.7	0.06	-8.74898634891	-12.034085785	0.588028185909	0.0845079428711
1465.0	3374677.0	653.0	19808.0	3374677.0	4000000.0	14.0	4.0	3.05	2.84	1.71	0.0699999999997	9.49	0.54	1.13	0.11	12.08	0.48	3.19	2.2	0.59	AAA690.CD3.X17.Y7.tile.tissue.png	86	1	2000	86	7b57f48cfa8e6345ec32add592bbed8d	0	0	0	0	0	0	0	0	0	0	0	0	0	/home/dhl_ec/bnelissen/Slides/CD3_manuscript/CD3_slides/AAA690.CD3/AAA690.CD3.run1	255	0.7	0.06	0.7	0.06	-8.16194767918	-11.7677035264	0.645291617742	0.0972319355469
3322.0	1454216.0	1375.0	12803.0	1454216.0	4000000.0	26.0	4.0	1.04	1.45	1.72	0.0599999999999	9.64	0.55	1.11	0.23	9.98	0.38	3.15	2.22	0.559999999999	AAA690.CD3.X17.Y8.tile.tissue.png	87	1	2000	87	95b547efc697cf3d0f7116130d19fa9a	0	0	0	0	0	0	0	0	0	0	0	0	0	/home/dhl_ec/bnelissen/Slides/CD3_manuscript/CD3_slides/AAA690.CD3/AAA690.CD3.run1	255	0.7	0.06	0.7	0.06	-8.79906140685	-11.6805159987	1.1986647348	0.112237769531
0.0	0.0	0.0	0.0	0.0	4000000.0	0.0	0.0	1.07	1.43	1.69	0.0599999999999	7.59	0.44	1.09	0.31	6.39	0.2	2.86	2.23	0.53	AAA690.CD3.X17.Y9.tile.tissue.png	88	1	2000	88	5dd2b51876967006862cad0f1e4ce6f9	0	0	0	0	0	0	0	0	0	0	0	0	0	/home/dhl_ec/bnelissen/Slides/CD3_manuscript/CD3_slides/AAA690.CD3/AAA690.CD3.run1	255	1.0	0.06	1.0	0.06	0.0	0.0	0.0	0.0722012734375
0.0	0.0	0.0	0.0	0.0	4000000.0	0.0	0.0	1.1	2.38	1.69	0.0700000000002	7.59	0.45	1.3	0.31	6.27	0.19	2.87	2.19	0.51	AAA690.CD3.X18.Y0.tile.tissue.png	89	1	2000	89	2b9ae8f0b8335f9d2091300b7201c14e	0	0	0	0	0	0	0	0	0	0	0	0	0	/home/dhl_ec/bnelissen/Slides/CD3_manuscript/CD3_slides/AAA690.CD3/AAA690.CD3.run1	255	1.0	0.06	1.0	0.06	0.0	0.0	0.0	9.298381
0.0	8043.0	0.0	733.0	8043.0	4000000.0	0.0	3.0	0.89	1.25	1.69	0.0800000000004	8.9	0.53	1.13	0.3	8.09	0.21	2.96	2.2	0.54	AAA690.CD3.X18.Y1.tile.tissue.png	90	1	2000	90	1da5f7ceaf5f5f7092658272eaf18ff3	0	0	0	0	0	0	0	0	0	0	0	0	0	/home/dhl_ec/bnelissen/Slides/CD3_manuscript/CD3_slides/AAA690.CD3/AAA690.CD3.run1	255	0.7	0.06	0.7	0.06	-7.37748767684	-11.4109573629	2.03023105214	1.23195878894
0.0	36504.0	0.0	1388.0	36504.0	4000000.0	0.0	3.0	0.87	1.12	1.04	0.0500000000002	6.05	0.34	0.67	0.19	6.06	0.13	1.95	1.43	0.37	AAA690.CD3.X18.Y10.tile.tissue.png	91	1	2000	91	aa3bf748233aa15a5b9f2eb4d9711810	0	0	0	0	0	0	0	0	0	0	0	0	0	/home/dhl_ec/bnelissen/Slides/CD3_manuscript/CD3_slides/AAA690.CD3/AAA690.CD3.run1	255	0.7	0.06	0.7	0.06	-7.26804519274	-11.7516210268	0.51453011214	0.0778696682129
0.0	11099.0	0.0	502.0	11099.0	4000000.0	0.0	1.0	0.91	1.01	1.05	0.04	6.0	0.35	0.67	0.19	5.45	0.22	1.99	1.69	0.46	AAA690.CD3.X18.Y11.tile.tissue.png	92	1	2000	92	58c5442906a3f4ec9015ac36bff4e290	0	0	0	0	0	0	0	0	0	0	0	0	0	/home/dhl_ec/bnelissen/Slides/CD3_manuscript/CD3_slides/AAA690.CD3/AAA690.CD3.run1	255	0.7	0.06	0.7	0.06	0.0	-11.1384439177	0.0455787026976	0.100251635788
0.0	0.0	0.0	0.0	0.0	4000000.0	0.0	0.0	0.69	1.07	1.05	0.0499999999997	5.62	0.27	0.68	0.19	4.31	0.12	1.87	1.44	0.5	AAA690.CD3.X18.Y12.tile.tissue.png	93	1	2000	93	3f9196ca60c01661355527bbbe51f2c1	0	0	0	0	0	0	0	0	0	0	0	0	0	/home/dhl_ec/bnelissen/Slides/CD3_manuscript/CD3_slides/AAA690.CD3/AAA690.CD3.run1	255	1.0	0.06	1.0	0.06	0.0	-10.4437424036	0.0	0.10057852692
0.0	0.0	0.0	0.0	0.0	4000000.0	0.0	0.0	2.43	1.77	1.12	0.0700000000002	5.22	0.27	0.66	0.2	4.4	0.11	1.88	1.44	0.34	AAA690.CD3.X18.Y13.tile.tissue.png	94	1	2000	94	ffd7a3ba37b1c045e3c10d343f62bdf6	0	0	0	0	0	0	0	0	0	0	0	0	0	/home/dhl_ec/bnelissen/Slides/CD3_manuscript/CD3_slides/AAA690.CD3/AAA690.CD3.run1	255	1.0	0.06	1.0	0.06	0.0	0.0	0.0	0.0793194296875
0.0	1472.0	0.0	170.0	1472.0	4000000.0	0.0	1.0	1.0	1.26	1.23	0.0599999999999	7.68	0.36	0.68	0.19	5.45	0.13	1.92	1.44	0.34	AAA690.CD3.X18.Y14.tile.tissue.png	95	1	2000	95	a0592eb4facf7556e24a239f18715cb6	0	0	0	0	0	0	0	0	0	0	0	0	0	/home/dhl_ec/bnelissen/Slides/CD3_manuscript/CD3_slides/AAA690.CD3/AAA690.CD3.run1	255	0.7	0.06	0.7	0.06	0.0	-10.1662076849	0.20317707891	0.775016687527
0.0	0.0	0.0	0.0	0.0	4000000.0	0.0	0.0	0.85	1.11	1.06	0.0599999999999	5.24	0.34	0.75	0.19	4.46	0.12	1.87	1.43	0.340000000001	AAA690.CD3.X18.Y15.tile.tissue.png	96	1	2000	96	bf07428e2da8ed0f50c611732a148e00	0	0	0	0	0	0	0	0	0	0	0	0	0	/home/dhl_ec/bnelissen/Slides/CD3_manuscript/CD3_slides/AAA690.CD3/AAA690.CD3.run1	255	1.0	0.06	1.0	0.06	0.0	0.0	0.0	7.585431
0.0	0.0	0.0	0.0	0.0	2792000.0	0.0	0.0	0.66	1.44	0.75	0.04	3.73	0.2	0.48	0.14	3.07	0.0900000000001	1.29	0.98	0.24	AAA690.CD3.X18.Y16.tile.tissue.png	97	1	2000	97	e243c482a42bbac6a607f4fcdb5b6e19	0	0	0	0	0	0	0	0	0	0	0	0	0	/home/dhl_ec/bnelissen/Slides/CD3_manuscript/CD3_slides/AAA690.CD3/AAA690.CD3.run1	255	1.0	0.06	1.0	0.06	0.0	0.0	0.0	7.6805
0.0	2839.0	0.0	248.0	2839.0	4000000.0	0.0	1.0	2.71	2.8	1.09	0.0599999999999	6.07	0.54	0.85	0.2	5.47	0.12	1.92	1.44	0.34	AAA690.CD3.X18.Y2.tile.tissue.png	98	1	2000	98	901d5657a3854ccfc26684699c6c5136	0	0	0	0	0	0	0	0	0	0	0	0	0	/home/dhl_ec/bnelissen/Slides/CD3_manuscript/CD3_slides/AAA690.CD3/AAA690.CD3.run1	255	0.7	0.06	0.7	0.06	0.0	-11.6628491316	2.98915221029	1.30375269446
0.0	11544.0	0.0	1258.0	11544.0	4000000.0	0.0	6.0	2.67	2.12	1.06	0.0500000000002	6.03	0.35	0.67	0.19	5.94	0.13	1.94	1.45	1.26	AAA690.CD3.X18.Y3.tile.tissue.png	99	1	2000	99	9b1c7e085cec536724cbc07e830af8b7	0	0	0	0	0	0	0	0	0	0	0	0	0	/home/dhl_ec/bnelissen/Slides/CD3_manuscript/CD3_slides/AAA690.CD3/AAA690.CD3.run1	255	0.7	0.06	0.7	0.06	-8.69462428601	-12.2286884645	3.4867567166	0.157706734985
490.0	904738.0	198.0	6768.0	904738.0	4000000.0	4.0	4.0	2.16	2.13	1.08	0.0700000000002	6.57	0.35	0.68	0.16	7.13	0.25	2.1	1.5	0.92	AAA690.CD3.X18.Y4.tile.tissue.png	100	1	2000	100	951740b811991b46b1bc9387284833ef	0	0	0	0	0	0	0	0	0	0	0	0	0	/home/dhl_ec/bnelissen/Slides/CD3_manuscript/CD3_slides/AAA690.CD3/AAA690.CD3.run1	255	0.7	0.06	0.7	0.06	-8.71707326955	-11.0231286542	0.549399359679	0.124430751953
60.0	2236423.0	37.0	9645.0	2236423.0	4000000.0	1.0	7.0	3.52	3.86	1.68	0.0599999999999	7.02	0.54	0.77	0.11	7.69	0.27	2.09	1.48	0.83	AAA690.CD3.X18.Y5.tile.tissue.png	101	1	2000	101	70cdbd8768c19c0c893d5f10412fa701	0	0	0	0	0	0	0	0	0	0	0	0	0	/home/dhl_ec/bnelissen/Slides/CD3_manuscript/CD3_slides/AAA690.CD3/AAA690.CD3.run1	255	0.7	0.06	0.7	0.06	-7.99754351307	-11.3714678929	0.439700551992	0.0901583710937
466.0	3715993.0	195.0	9712.0	3715993.0	4000000.0	4.0	2.0	1.98	1.57	1.04	0.0500000000002	6.9	0.35	0.67	0.0599999999999	8.7	0.34	2.07	1.44	0.39	AAA690.CD3.X18.Y6.tile.tissue.png	102	1	2000	102	511bd615eacd06bd461105d1aa90f468	0	0	0	0	0	0	0	0	0	0	0	0	0	/home/dhl_ec/bnelissen/Slides/CD3_manuscript/CD3_slides/AAA690.CD3/AAA690.CD3.run1	255	0.7	0.06	0.7	0.06	-8.39140668115	-11.6619442239	0.363617962816	0.0588257626953
950.0	3239067.0	412.0	9521.0	3239067.0	4000000.0	8.0	1.0	2.76	3.09	1.34	0.04	6.15	0.35	0.69	0.0799999999999	8.4	0.31	2.09	1.43	0.37	AAA690.CD3.X18.Y7.tile.tissue.png	103	1	2000	103	0ae126ea807fb6dadbefe7e07d176f3a	0	0	0	0	0	0	0	0	0	0	0	0	0	/home/dhl_ec/bnelissen/Slides/CD3_manuscript/CD3_slides/AAA690.CD3/AAA690.CD3.run1	255	0.7	0.06	0.7	0.06	-8.62574186015	-11.5856074903	0.546247720745	0.0821209960937
384.0	1259763.0	195.0	9562.0	1259763.0	4000000.0	5.0	5.0	3.4	3.57	1.05	0.0499999999997	6.38	0.35	0.69	0.16	7.08	0.24	2.07	1.43	0.36	AAA690.CD3.X18.Y8.tile.tissue.png	104	1	2000	104	852aed1df4beda0595929b43dff6bb3d	0	0	0	0	0	0	0	0	0	0	0	0	0	/home/dhl_ec/bnelissen/Slides/CD3_manuscript/CD3_slides/AAA690.CD3/AAA690.CD3.run1	255	0.7	0.06	0.7	0.06	-8.41263011151	-11.6722509665	0.840486448256	0.106583359375
0.0	0.0	0.0	0.0	0.0	4000000.0	0.0	0.0	2.99	2.24	1.06	0.0499999999997	5.72	0.39	0.78	0.2	4.76	0.12	1.9	1.44	0.41	AAA690.CD3.X18.Y9.tile.tissue.png	105	1	2000	105	6e0eb27ab278ce160d7bfefd11247477	0	0	0	0	0	0	0	0	0	0	0	0	0	/home/dhl_ec/bnelissen/Slides/CD3_manuscript/CD3_slides/AAA690.CD3/AAA690.CD3.run1	255	1.0	0.06	1.0	0.06	0.0	-11.0618867615	0.0	0.0513417673927
0.0	0.0	0.0	0.0	0.0	4000000.0	0.0	0.0	2.08	2.41	1.05	0.0500000000002	5.7	0.44	1.24	0.3	5.94	0.21	1.94	1.43	0.45	AAA690.CD3.X19.Y0.tile.tissue.png	106	1	2000	106	ef054d601f434ff91d3dbc9c4d87897d	0	0	0	0	0	0	0	0	0	0	0	0	0	/home/dhl_ec/bnelissen/Slides/CD3_manuscript/CD3_slides/AAA690.CD3/AAA690.CD3.run1	255	1.0	0.06	1.0	0.06	0.0	-11.9837373473	0.0	5.98738108772
0.0	0.0	0.0	0.0	0.0	4000000.0	0.0	0.0	3.21	2.38	1.08	0.0500000000002	5.75	0.29	0.67	0.19	4.45	0.12	1.91	1.55	0.34	AAA690.CD3.X19.Y1.tile.tissue.png	107	1	2000	107	40bff795363edcb535f71329c1c9c317	0	0	0	0	0	0	0	0	0	0	0	0	0	/home/dhl_ec/bnelissen/Slides/CD3_manuscript/CD3_slides/AAA690.CD3/AAA690.CD3.run1	255	1.0	0.06	1.0	0.06	0.0	-11.7658409986	0.0	0.127346429199
2542.0	1470463.0	1242.0	10058.0	1470463.0	4000000.0	28.0	3.0	1.14	2.9	1.09	0.0500000000002	6.39	0.35	0.86	0.21	9.81	0.36	2.1	1.51	0.57	AAA690.CD3.X19.Y10.tile.tissue.png	108	1	2000	108	6dcae118706ad579fc65a158920dc4fa	0	0	0	0	0	0	0	0	0	0	0	0	0	/home/dhl_ec/bnelissen/Slides/CD3_manuscript/CD3_slides/AAA690.CD3/AAA690.CD3.run1	255	0.7	0.06	0.7	0.06	-9.08502367575	-12.3444335792	1.98419246018	0.158305902344
4690.0	1736382.0	1862.0	12325.0	1736382.0	4000000.0	37.0	2.0	1.03	1.44	1.14	0.0500000000002	6.85	0.35	0.68	0.13	7.42	0.26	2.08	1.6	0.61	AAA690.CD3.X19.Y11.tile.tissue.png	109	1	2000	109	4914a2f922cc1f8809b5455623be4ae8	0	0	0	0	0	0	0	0	0	0	0	0	0	/home/dhl_ec/bnelissen/Slides/CD3_manuscript/CD3_slides/AAA690.CD3/AAA690.CD3.run1	255	0.7	0.06	0.7	0.06	-9.04243908943	-12.2638987497	2.22863519907	0.211537195313
1060.0	941381.0	608.0	11333.0	941381.0	4000000.0	15.0	5.0	1.06	1.58	1.65	0.04	6.62	0.41	0.73	0.17	7.04	0.32	2.29	1.49	0.559999999999	AAA690.CD3.X19.Y12.tile.tissue.png	110	1	2000	110	654d679a7764aaec50532494404612ae	0	0	0	0	0	0	0	0	0	0	0	0	0	/home/dhl_ec/bnelissen/Slides/CD3_manuscript/CD3_slides/AAA690.CD3/AAA690.CD3.run1	255	0.7	0.06	0.7	0.06	-8.68799243643	-12.0333891735	1.56220372987	0.134966421875
0.0	322462.0	0.0	4236.0	322462.0	4000000.0	0.0	2.0	0.82	0.88	1.05	0.04	6.08	0.54	0.94	0.18	6.12	0.14	2.01	1.71	0.55	AAA690.CD3.X19.Y13.tile.tissue.png	111	1	2000	111	f39b4d94b7f93416cfc9e0b378ac35f7	0	0	0	0	0	0	0	0	0	0	0	0	0	/home/dhl_ec/bnelissen/Slides/CD3_manuscript/CD3_slides/AAA690.CD3/AAA690.CD3.run1	255	0.7	0.06	0.7	0.06	-7.58307359752	-11.6007267797	0.521539984662	0.0565638945312
88.0	1276010.0	39.0	7354.0	1276010.0	4000000.0	1.0	1.0	2.56	3.05	1.06	0.0499999999997	6.42	0.39	0.66	0.17	7.6	0.24	2.11	1.44	0.35	AAA690.CD3.X19.Y14.tile.tissue.png	112	1	2000	112	f304ea8d7b3a984cc9fb66721b7db607	0	0	0	0	0	0	0	0	0	0	0	0	0	/home/dhl_ec/bnelissen/Slides/CD3_manuscript/CD3_slides/AAA690.CD3/AAA690.CD3.run1	255	0.7	0.06	0.7	0.06	-7.22786515531	-11.1940265528	0.311248643523	0.0769344785156
0.0	107035.0	0.0	3677.0	107035.0	4000000.0	0.0	3.0	2.96	1.42	1.07	0.0600000000004	6.62	0.34	0.67	0.2	6.07	0.13	1.99	1.44	0.41	AAA690.CD3.X19.Y15.tile.tissue.png	113	1	2000	113	9ace6b55459b960bbe52c68d3daa5a5f	0	0	0	0	0	0	0	0	0	0	0	0	0	/home/dhl_ec/bnelissen/Slides/CD3_manuscript/CD3_slides/AAA690.CD3/AAA690.CD3.run1	255	0.7	0.06	0.7	0.06	-6.14948322786	-12.2567784845	1.31368959743	0.0718389501953
0.0	6893.0	0.0	412.0	6893.0	2792000.0	0.0	1.0	2.98	1.22	0.75	0.02	4.28	0.4	0.47	0.14	3.73	0.14	1.57	1.01	0.39	AAA690.CD3.X19.Y16.tile.tissue.png	114	1	2000	114	0310f7d176ce0f3312227e7a33651228	0	0	0	0	0	0	0	0	0	0	0	0	0	/home/dhl_ec/bnelissen/Slides/CD3_manuscript/CD3_slides/AAA690.CD3/AAA690.CD3.run1	255	0.7	0.06	0.7	0.06	0.0	-9.59692888732	0.0168056269438	3.09970128086
0.0	1903.0	0.0	212.0	1903.0	4000000.0	0.0	1.0	3.1	0.87	1.1	0.0500000000002	6.0	0.35	0.68	0.19	5.45	0.12	1.95	1.44	0.41	AAA690.CD3.X19.Y2.tile.tissue.png	115	1	2000	115	fca7a5a25cecd8c475b0a0ff9be19a7f	0	0	0	0	0	0	0	0	0	0	0	0	0	/home/dhl_ec/bnelissen/Slides/CD3_manuscript/CD3_slides/AAA690.CD3/AAA690.CD3.run1	255	0.7	0.06	0.7	0.06	0.0	-12.0917990742	5.33408136413	0.149970567627
0.0	1315.0	0.0	168.0	1315.0	4000000.0	0.0	1.0	2.32	1.35	1.04	0.04	5.98	0.34	0.69	0.2	5.46	0.22	2.13	1.43	0.59	AAA690.CD3.X19.Y3.tile.tissue.png	116	1	2000	116	cb22a0891522c9e01f034e7728b4ee77	0	0	0	0	0	0	0	0	0	0	0	0	0	/home/dhl_ec/bnelissen/Slides/CD3_manuscript/CD3_slides/AAA690.CD3/AAA690.CD3.run1	255	0.7	0.06	0.7	0.06	0.0	-11.3601268599	6.7629804836	1.34176297441
0.0	0.0	0.0	0.0	0.0	4000000.0	0.0	0.0	1.52	1.4	1.06	0.0500000000002	5.67	0.27	0.68	0.19	4.32	0.12	1.86	1.43	0.53	AAA690.CD3.X19.Y4.tile.tissue.png	117	1	2000	117	ff42b64ac515b5e94b22c06e0f366c04	0	0	0	0	0	0	0	0	0	0	0	0	0	/home/dhl_ec/bnelissen/Slides/CD3_manuscript/CD3_slides/AAA690.CD3/AAA690.CD3.run1	255	1.0	0.06	1.0	0.06	0.0	-9.61553867548	0.0	2.38286301796
284.0	92634.0	75.0	2871.0	92634.0	4000000.0	1.0	3.0	0.99	1.68	1.05	0.0499999999997	6.06	0.36	0.67	0.19	6.23	0.2	2.01	1.43	1.11	AAA690.CD3.X19.Y5.tile.tissue.png	118	1	2000	118	c98994713b7ee48b9dcc23db1215617c	0	0	0	0	0	0	0	0	0	0	0	0	0	/home/dhl_ec/bnelissen/Slides/CD3_manuscript/CD3_slides/AAA690.CD3/AAA690.CD3.run1	255	0.7	0.06	0.7	0.06	-8.06067408516	-11.6841497694	1.37782573122	0.114634609375
6160.0	1604673.0	2557.0	14947.0	1604673.0	4000000.0	49.0	2.0	1.64	1.59	1.05	0.0499999999997	6.29	0.35	0.67	0.14	7.78	0.25	2.09	1.45	0.51	AAA690.CD3.X19.Y6.tile.tissue.png	119	1	2000	119	980383a50bec0639632ed07165035fa9	0	0	0	0	0	0	0	0	0	0	0	0	0	/home/dhl_ec/bnelissen/Slides/CD3_manuscript/CD3_slides/AAA690.CD3/AAA690.CD3.run1	255	0.7	0.06	0.7	0.06	-8.87149107959	-11.9353957757	1.04403952078	0.164062476563
2551.0	461083.0	1023.0	9428.0	461083.0	4000000.0	23.0	3.0	0.86	1.08	1.06	0.0499999999997	6.38	0.38	0.7	0.18	6.71	0.21	2.23	1.43	1.01	AAA690.CD3.X19.Y7.tile.tissue.png	120	1	2000	120	fca6f7996abd19ad2fcba3e309e42fab	0	0	0	0	0	0	0	0	0	0	0	0	0	/home/dhl_ec/bnelissen/Slides/CD3_manuscript/CD3_slides/AAA690.CD3/AAA690.CD3.run1	255	0.7	0.06	0.7	0.06	-9.11121049946	-12.3978257155	1.9138527663	0.139470414062
0.0	2886.0	0.0	242.0	2886.0	4000000.0	0.0	1.0	1.97	2.23	1.05	0.04	6.02	0.41	0.74	0.27	5.61	0.13	1.94	1.43	1.57	AAA690.CD3.X19.Y8.tile.tissue.png	121	1	2000	121	281449f661cdcdd3713393d4a85a864a	0	0	0	0	0	0	0	0	0	0	0	0	0	/home/dhl_ec/bnelissen/Slides/CD3_manuscript/CD3_slides/AAA690.CD3/AAA690.CD3.run1	255	0.7	0.06	0.7	0.06	0.0	-12.1225028592	0.118913202425	0.0851286112595
0.0	0.0	0.0	0.0	0.0	4000000.0	0.0	0.0	1.51	2.21	1.07	0.0400000000004	5.16	0.28	0.66	0.2	4.6	0.12	1.89	1.75	0.52	AAA690.CD3.X19.Y9.tile.tissue.png	122	1	2000	122	3ab0903ea59c093cdfee8151589a3d1e	0	0	0	0	0	0	0	0	0	0	0	0	0	/home/dhl_ec/bnelissen/Slides/CD3_manuscript/CD3_slides/AAA690.CD3/AAA690.CD3.run1	255	1.0	0.06	1.0	0.06	0.0	0.0	0.0	0.0458969726562
0.0	0.0	0.0	0.0	0.0	2792000.0	0.0	0.0	1.64	0.97	0.75	0.04	3.6	0.19	0.56	0.14	3.31	0.0899999999997	1.32	1.02	0.22	AAA690.CD3.X2.Y16.tile.tissue.png	123	1	2000	123	6dfef9bca365a080dfc747104b557a67	0	0	0	0	0	0	0	0	0	0	0	0	0	/home/dhl_ec/bnelissen/Slides/CD3_manuscript/CD3_slides/AAA690.CD3/AAA690.CD3.run1	255	1.0	0.06	1.0	0.06	0.0	0.0	0.0	2.9228993553
0.0	0.0	0.0	0.0	0.0	4000000.0	0.0	0.0	2.33	2.05	1.07	0.0500000000002	5.84	0.27	0.72	0.2	4.57	0.12	1.91	1.44	0.96	AAA690.CD3.X20.Y0.tile.tissue.png	124	1	2000	124	3d4fd64882f2197325611cb185c0d78c	0	0	0	0	0	0	0	0	0	0	0	0	0	/home/dhl_ec/bnelissen/Slides/CD3_manuscript/CD3_slides/AAA690.CD3/AAA690.CD3.run1	255	1.0	0.06	1.0	0.06	0.0	-10.1908836837	0.0	9.27793517175
0.0	0.0	0.0	0.0	0.0	4000000.0	0.0	0.0	2.02	1.3	1.08	0.04	6.02	0.28	0.670000000001	0.2	4.52	0.12	1.89	1.44	0.92	AAA690.CD3.X20.Y1.tile.tissue.png	125	1	2000	125	b607825da100d7e302c0538d1d34f608	0	0	0	0	0	0	0	0	0	0	0	0	0	/home/dhl_ec/bnelissen/Slides/CD3_manuscript/CD3_slides/AAA690.CD3/AAA690.CD3.run1	255	1.0	0.06	1.0	0.06	0.0	-11.7169833215	0.0	0.0934306189051
10091.0	3940948.0	4526.0	10847.0	3940948.0	4000000.0	102.0	2.0	2.49	3.49	1.06	0.0400000000004	6.37	0.35	0.67	0.0599999999999	9.18	0.34	2.07	1.43	0.56	AAA690.CD3.X20.Y10.tile.tissue.png	126	1	2000	126	53cc61a9ab5323a1ec6d9c96ed71bdc9	0	0	0	0	0	0	0	0	0	0	0	0	0	/home/dhl_ec/bnelissen/Slides/CD3_manuscript/CD3_slides/AAA690.CD3/AAA690.CD3.run1	255	0.7	0.06	0.7	0.06	-9.2406814741	-12.5424272158	1.98487766897	0.261445382813
6068.0	3921009.0	2501.0	12009.0	3921009.0	4000000.0	56.0	1.0	1.93	1.34	1.2	0.0499999999997	6.07	0.36	0.68	0.0500000000002	8.84	0.35	2.08	1.44	0.43	AAA690.CD3.X20.Y11.tile.tissue.png	127	1	2000	127	a5280bf16ab05104082abcd168f42b52	0	0	0	0	0	0	0	0	0	0	0	0	0	/home/dhl_ec/bnelissen/Slides/CD3_manuscript/CD3_slides/AAA690.CD3/AAA690.CD3.run1	255	0.7	0.06	0.7	0.06	-8.98245253157	-12.5976788667	1.46657699243	0.216358472656
12414.0	3746321.0	5302.0	11808.0	3746321.0	4000000.0	123.0	2.0	2.42	1.79	1.1	0.04	6.33	0.35	0.67	0.0700000000002	8.97	0.33	2.08	1.68	0.39	AAA690.CD3.X20.Y12.tile.tissue.png	128	1	2000	128	2e8aee6673b3a5a50ec0425804ada908	0	0	0	0	0	0	0	0	0	0	0	0	0	/home/dhl_ec/bnelissen/Slides/CD3_manuscript/CD3_slides/AAA690.CD3/AAA690.CD3.run1	255	0.7	0.06	0.7	0.06	-9.20330047765	-12.564961627	1.47679106797	0.217024109375
20342.0	3028755.0	7849.0	14156.0	3028755.0	4000000.0	157.0	3.0	2.04	1.71	1.07	0.04	6.25	0.36	0.68	0.0900000000001	8.55	0.32	2.34	1.48	0.55	AAA690.CD3.X20.Y13.tile.tissue.png	129	1	2000	129	08719c64ada56eb5abf9dd0a4f501393	0	0	0	0	0	0	0	0	0	0	0	0	0	/home/dhl_ec/bnelissen/Slides/CD3_manuscript/CD3_slides/AAA690.CD3/AAA690.CD3.run1	255	0.7	0.06	0.7	0.06	-8.44784426498	-11.7360234035	0.660306894296	0.137383882812
1526.0	3108223.0	612.0	11608.0	3108223.0	4000000.0	13.0	2.0	1.05	1.55	1.06	0.0500000000002	6.24	0.35	0.67	0.0899999999997	8.3	0.3	2.08	1.43	0.36	AAA690.CD3.X20.Y14.tile.tissue.png	130	1	2000	130	d51566d342ee556f81c63c3b1cd28fd7	0	0	0	0	0	0	0	0	0	0	0	0	0	/home/dhl_ec/bnelissen/Slides/CD3_manuscript/CD3_slides/AAA690.CD3/AAA690.CD3.run1	255	0.7	0.06	0.7	0.06	-8.08828845283	-11.2387997561	0.430821221434	0.0938253359375
2094.0	1352774.0	968.0	10644.0	1352774.0	4000000.0	19.0	9.0	1.18	0.94	1.06	0.04	6.09	0.35	0.68	0.14	7.1	0.25	2.08	1.44	0.34	AAA690.CD3.X20.Y15.tile.tissue.png	131	1	2000	131	14f16278c2f9ad8c9f5ac9f2bb502cba	0	0	0	0	0	0	0	0	0	0	0	0	0	/home/dhl_ec/bnelissen/Slides/CD3_manuscript/CD3_slides/AAA690.CD3/AAA690.CD3.run1	255	0.7	0.06	0.7	0.06	-7.88140850069	-10.523387499	0.482289236109	0.081241625
0.0	19890.0	0.0	934.0	19890.0	2792000.0	0.0	1.0	1.13	1.68	0.76	0.0500000000002	4.52	0.25	0.46	0.14	3.69	0.0899999999997	1.33	0.99	0.24	AAA690.CD3.X20.Y16.tile.tissue.png	132	1	2000	132	94ee7ec4a23fdda402a2147d40cc11ce	0	0	0	0	0	0	0	0	0	0	0	0	0	/home/dhl_ec/bnelissen/Slides/CD3_manuscript/CD3_slides/AAA690.CD3/AAA690.CD3.run1	255	0.7	0.06	0.7	0.06	0.0	-10.5541877984	0.496070231979	1.92384941368
0.0	2872.0	0.0	238.0	2872.0	4000000.0	0.0	1.0	2.45	1.1	1.07	0.04	6.12	0.34	0.66	0.19	5.33	0.13	2.04	1.44	0.55	AAA690.CD3.X20.Y2.tile.tissue.png	133	1	2000	133	b1f24613cce51856b9a22aa0a382973d	0	0	0	0	0	0	0	0	0	0	0	0	0	/home/dhl_ec/bnelissen/Slides/CD3_manuscript/CD3_slides/AAA690.CD3/AAA690.CD3.run1	255	0.7	0.06	0.7	0.06	0.0	-12.3597204329	5.91739478151	0.129037939117
0.0	0.0	0.0	0.0	0.0	4000000.0	0.0	0.0	0.78	0.87	1.05	0.04	5.03	0.28	0.67	0.2	4.5	0.12	1.9	1.43	0.34	AAA690.CD3.X20.Y3.tile.tissue.png	134	1	2000	134	bf1876e7913ddfaa86a286fc10445469	0	0	0	0	0	0	0	0	0	0	0	0	0	/home/dhl_ec/bnelissen/Slides/CD3_manuscript/CD3_slides/AAA690.CD3/AAA690.CD3.run1	255	1.0	0.06	1.0	0.06	0.0	0.0	0.0	0.132514234375
0.0	0.0	0.0	0.0	0.0	4000000.0	0.0	0.0	0.940000000001	1.2	1.07	0.0400000000004	5.65	0.28	0.66	0.19	4.37	0.12	1.87	1.43	0.34	AAA690.CD3.X20.Y4.tile.tissue.png	135	1	2000	135	d2a7e45b7de20f52f83b137ec118932a	0	0	0	0	0	0	0	0	0	0	0	0	0	/home/dhl_ec/bnelissen/Slides/CD3_manuscript/CD3_slides/AAA690.CD3/AAA690.CD3.run1	255	1.0	0.06	1.0	0.06	0.0	-10.7873402411	0.0	0.114056888082
4648.0	2004963.0	2119.0	8427.0	2004963.0	4000000.0	44.0	1.0	1.34	1.69	1.06	0.0499999999997	6.09	0.34	0.68	0.12	7.42	0.27	2.08	1.43	0.54	AAA690.CD3.X20.Y5.tile.tissue.png	136	1	2000	136	8ad973e3437045ca511ccb632cd03865	0	0	0	0	0	0	0	0	0	0	0	0	0	/home/dhl_ec/bnelissen/Slides/CD3_manuscript/CD3_slides/AAA690.CD3/AAA690.CD3.run1	255	0.7	0.06	0.7	0.06	-8.55529531258	-11.2584018475	0.666735911774	0.116881734375
6291.0	3218347.0	2842.0	19518.0	3218347.0	4000000.0	57.0	5.0	1.02	0.96	1.05	0.04	11.11	0.35	0.670000000001	0.0799999999999	8.64	0.32	2.1	1.44	0.38	AAA690.CD3.X20.Y6.tile.tissue.png	137	1	2000	137	e9157a3d6b7332525d4255ed0baa3dfa	0	0	0	0	0	0	0	0	0	0	0	0	0	/home/dhl_ec/bnelissen/Slides/CD3_manuscript/CD3_slides/AAA690.CD3/AAA690.CD3.run1	255	0.7	0.06	0.7	0.06	-8.71566131256	-12.3320029235	0.857496675677	0.188290839844
2969.0	2654617.0	1407.0	9897.0	2654617.0	4000000.0	29.0	2.0	0.9	0.91	1.06	0.04	6.13	0.41	0.67	0.0999999999999	7.88	0.29	2.05	1.43	0.54	AAA690.CD3.X20.Y7.tile.tissue.png	138	1	2000	138	7cd10a8570abaf56daf90ee0c1510ed0	0	0	0	0	0	0	0	0	0	0	0	0	0	/home/dhl_ec/bnelissen/Slides/CD3_manuscript/CD3_slides/AAA690.CD3/AAA690.CD3.run1	255	0.7	0.06	0.7	0.06	-8.64205689153	-12.0117078219	1.1735717305	0.164263707031
0.0	4016.0	0.0	320.0	4016.0	4000000.0	0.0	1.0	0.91	1.26	1.06	0.0500000000002	5.97	0.34	0.67	0.19	5.82	0.13	1.96	1.44	0.34	AAA690.CD3.X20.Y8.tile.tissue.png	139	1	2000	139	9aa2d625a3518dea865736714e9b3f2d	0	0	0	0	0	0	0	0	0	0	0	0	0	/home/dhl_ec/bnelissen/Slides/CD3_manuscript/CD3_slides/AAA690.CD3/AAA690.CD3.run1	255	0.7	0.06	0.7	0.06	-9.38340256713	-12.2745420073	3.08943377663	0.0846583812866
13764.0	915252.0	5584.0	10824.0	915252.0	4000000.0	114.0	1.0	0.71	1.05	1.15	0.0500000000002	6.36	0.35	0.67	0.16	7.03	0.23	2.01	1.43	0.440000000001	AAA690.CD3.X20.Y9.tile.tissue.png	140	1	2000	140	47ebe87673ee9e55541a94762b388db1	0	0	0	0	0	0	0	0	0	0	0	0	0	/home/dhl_ec/bnelissen/Slides/CD3_manuscript/CD3_slides/AAA690.CD3/AAA690.CD3.run1	255	0.7	0.06	0.7	0.06	-9.31164688298	-12.5333704224	2.90888703872	0.155558125
0.0	0.0	0.0	0.0	0.0	4000000.0	0.0	0.0	0.84	1.17	1.08	0.0500000000002	5.8	0.29	0.73	0.21	4.41	0.12	1.97	1.43	0.53	AAA690.CD3.X21.Y0.tile.tissue.png	141	1	2000	141	99eb080be70826137f4c78a1cbdde387	0	0	0	0	0	0	0	0	0	0	0	0	0	/home/dhl_ec/bnelissen/Slides/CD3_manuscript/CD3_slides/AAA690.CD3/AAA690.CD3.run1	255	1.0	0.06	1.0	0.06	0.0	-11.0772509332	0.0	8.08566337831
0.0	1856.0	0.0	214.0	1856.0	4000000.0	0.0	1.0	0.93	1.45	1.05	0.04	6.0	0.34	0.67	0.19	5.39	0.12	1.91	1.42	0.34	AAA690.CD3.X21.Y1.tile.tissue.png	142	1	2000	142	275a2b9ba77a5478239179983e000b0c	0	0	0	0	0	0	0	0	0	0	0	0	0	/home/dhl_ec/bnelissen/Slides/CD3_manuscript/CD3_slides/AAA690.CD3/AAA690.CD3.run1	255	0.7	0.06	0.7	0.06	0.0	-12.119961098	1.64316769304	0.0798589569473
12655.0	3870653.0	5951.0	10965.0	3870653.0	4000000.0	136.0	1.0	1.03	1.31	1.05	0.04	5.86	0.35	0.69	0.0599999999999	8.88	0.35	2.22	1.43	0.56	AAA690.CD3.X21.Y10.tile.tissue.png	143	1	2000	143	1e92917f952f82e4fd0afdf5b11030f6	0	0	0	0	0	0	0	0	0	0	0	0	0	/home/dhl_ec/bnelissen/Slides/CD3_manuscript/CD3_slides/AAA690.CD3/AAA690.CD3.run1	255	0.7	0.06	0.7	0.06	-9.27514575825	-12.9206230285	1.75263884328	0.272404992187
16714.0	3835106.0	7177.0	12502.0	3835106.0	4000000.0	155.0	1.0	0.92	1.18	1.04	0.04	5.99	0.35	0.67	0.0500000000002	8.97	0.33	2.06	1.43	0.57	AAA690.CD3.X21.Y11.tile.tissue.png	144	1	2000	144	752fa62e6df82dd74d9d8a4a562c20c8	0	0	0	0	0	0	0	0	0	0	0	0	0	/home/dhl_ec/bnelissen/Slides/CD3_manuscript/CD3_slides/AAA690.CD3/AAA690.CD3.run1	255	0.7	0.06	0.7	0.06	-9.30553375572	-12.7623337204	1.95110364617	0.271937532227
4667.0	2020870.0	2268.0	14318.0	2020870.0	4000000.0	56.0	7.0	1.5	2.24	1.05	0.04	6.84	0.36	0.68	0.12	7.43	0.27	2.11	1.43	0.36	AAA690.CD3.X21.Y12.tile.tissue.png	145	1	2000	145	82e7084af36edb0409a4aa92b044f2d5	0	0	0	0	0	0	0	0	0	0	0	0	0	/home/dhl_ec/bnelissen/Slides/CD3_manuscript/CD3_slides/AAA690.CD3/AAA690.CD3.run1	255	0.7	0.06	0.7	0.06	-9.11467800552	-12.4929139879	1.79478387014	0.182559542969
3908.0	3445596.0	1971.0	14492.0	3445596.0	4000000.0	48.0	5.0	1.96	1.4	1.06	0.0499999999997	7.26	0.34	0.68	0.0700000000002	8.46	0.32	2.05	1.43	0.39	AAA690.CD3.X21.Y13.tile.tissue.png	146	1	2000	146	cb4a935018456dc8653a9f4d9248a422	0	0	0	0	0	0	0	0	0	0	0	0	0	/home/dhl_ec/bnelissen/Slides/CD3_manuscript/CD3_slides/AAA690.CD3/AAA690.CD3.run1	255	0.7	0.06	0.7	0.06	-8.65703771595	-12.0820108949	0.720298492633	0.142602255859
4484.0	3295390.0	2100.0	15568.0	3295390.0	4000000.0	48.0	3.0	0.78	1.04	1.06	0.04	6.42	0.35	0.68	0.0799999999999	8.41	0.31	2.07	1.49	0.38	AAA690.CD3.X21.Y14.tile.tissue.png	147	1	2000	147	6151ceba1cc1f0325b556f60609d8ce2	0	0	0	0	0	0	0	0	0	0	0	0	0	/home/dhl_ec/bnelissen/Slides/CD3_manuscript/CD3_slides/AAA690.CD3/AAA690.CD3.run1	255	0.7	0.06	0.7	0.06	-8.14255287475	-11.9347889857	0.434399192633	0.127551392578
5755.0	994386.0	2218.0	8031.0	994386.0	4000000.0	40.0	3.0	0.83	1.61	1.05	0.04	6.26	0.34	0.670000000001	0.17	6.85	0.24	2.02	1.46	0.39	AAA690.CD3.X21.Y15.tile.tissue.png	148	1	2000	148	d3c7575cea3b8b4b43c6558966e017ad	0	0	0	0	0	0	0	0	0	0	0	0	0	/home/dhl_ec/bnelissen/Slides/CD3_manuscript/CD3_slides/AAA690.CD3/AAA690.CD3.run1	255	0.7	0.06	0.7	0.06	-8.20392959117	-11.6871659779	0.753291130513	0.107011960938
0.0	0.0	0.0	0.0	0.0	2792000.0	0.0	0.0	0.56	0.74	0.75	0.04	4.09	0.2	0.46	0.14	2.91	0.0900000000001	1.29	0.99	0.24	AAA690.CD3.X21.Y16.tile.tissue.png	149	1	2000	149	9488e4a0a5d13e7ff6c00c77b29ef07d	0	0	0	0	0	0	0	0	0	0	0	0	0	/home/dhl_ec/bnelissen/Slides/CD3_manuscript/CD3_slides/AAA690.CD3/AAA690.CD3.run1	255	1.0	0.06	1.0	0.06	0.0	-9.26305968028	0.0	1.58826503066
0.0	0.0	0.0	0.0	0.0	4000000.0	0.0	0.0	1.41	2.22	1.05	0.0499999999997	5.61	0.28	0.66	0.2	4.44	0.12	1.86	1.44	0.34	AAA690.CD3.X21.Y2.tile.tissue.png	150	1	2000	150	bc53975dcfcd06544242f16cbb14d919	0	0	0	0	0	0	0	0	0	0	0	0	0	/home/dhl_ec/bnelissen/Slides/CD3_manuscript/CD3_slides/AAA690.CD3/AAA690.CD3.run1	255	1.0	0.06	1.0	0.06	0.0	-11.6206093392	0.0	0.1058168801
0.0	0.0	0.0	0.0	0.0	4000000.0	0.0	0.0	1.31	2.65	1.05	0.0500000000002	5.59	0.28	0.66	0.19	4.34	0.12	1.88	1.44	0.35	AAA690.CD3.X21.Y3.tile.tissue.png	151	1	2000	151	1b390497fe787491486a65248ecd2187	0	0	0	0	0	0	0	0	0	0	0	0	0	/home/dhl_ec/bnelissen/Slides/CD3_manuscript/CD3_slides/AAA690.CD3/AAA690.CD3.run1	255	1.0	0.06	1.0	0.06	0.0	-11.3318251371	0.0	0.104971524867
820.0	275896.0	419.0	6758.0	275896.0	4000000.0	10.0	6.0	1.95	2.13	1.09	0.04	6.47	0.35	0.68	0.19	6.59	0.21	2.0	1.42	0.35	AAA690.CD3.X21.Y4.tile.tissue.png	152	1	2000	152	53b88686587622b95edb8ec0a8a9f0e3	0	0	0	0	0	0	0	0	0	0	0	0	0	/home/dhl_ec/bnelissen/Slides/CD3_manuscript/CD3_slides/AAA690.CD3/AAA690.CD3.run1	255	0.7	0.06	0.7	0.06	-8.99119064376	-11.973441425	1.63159565162	0.128975824219
1394.0	3350321.0	686.0	14691.0	3350321.0	4000000.0	16.0	2.0	0.77	0.97	1.05	0.0499999999997	6.49	0.35	0.68	0.0799999999999	8.47	0.32	2.07	1.43	0.39	AAA690.CD3.X21.Y5.tile.tissue.png	153	1	2000	153	3357ef79c5b8e1eeebb5d8be885ddbcc	0	0	0	0	0	0	0	0	0	0	0	0	0	/home/dhl_ec/bnelissen/Slides/CD3_manuscript/CD3_slides/AAA690.CD3/AAA690.CD3.run1	255	0.7	0.06	0.7	0.06	-8.94704450928	-11.964003074	1.04517224418	0.164112550781
2163.0	3479615.0	825.0	12698.0	3479615.0	4000000.0	17.0	2.0	0.78	0.97	1.05	0.0500000000002	6.47	0.35	0.68	0.0700000000002	8.79	0.32	2.22	1.62	0.38	AAA690.CD3.X21.Y6.tile.tissue.png	154	1	2000	154	b73cf3410c49c76fab817392bb133328	0	0	0	0	0	0	0	0	0	0	0	0	0	/home/dhl_ec/bnelissen/Slides/CD3_manuscript/CD3_slides/AAA690.CD3/AAA690.CD3.run1	255	0.7	0.06	0.7	0.06	-8.61532504725	-11.8839680773	0.577091002332	0.1231846875
921.0	1219284.0	394.0	9261.0	1219284.0	4000000.0	9.0	3.0	0.72	0.88	1.08	0.0500000000002	7.1	0.35	0.670000000001	0.16	7.24	0.24	2.09	1.65	0.53	AAA690.CD3.X21.Y7.tile.tissue.png	155	1	2000	155	b3f23dddc9ebd9e1787e0b50fbb7d04c	0	0	0	0	0	0	0	0	0	0	0	0	0	/home/dhl_ec/bnelissen/Slides/CD3_manuscript/CD3_slides/AAA690.CD3/AAA690.CD3.run1	255	0.7	0.06	0.7	0.06	-8.37459710628	-11.9334107233	0.613063368812	0.126516824219
0.0	2874.0	0.0	248.0	2874.0	4000000.0	0.0	1.0	0.66	0.9	1.05	0.04	5.93	0.34	0.670000000001	0.19	5.45	0.12	1.92	1.42	0.34	AAA690.CD3.X21.Y8.tile.tissue.png	156	1	2000	156	f9b935419df0f518135dafd29964e857	0	0	0	0	0	0	0	0	0	0	0	0	0	/home/dhl_ec/bnelissen/Slides/CD3_manuscript/CD3_slides/AAA690.CD3/AAA690.CD3.run1	255	0.7	0.06	0.7	0.06	0.0	-12.8480159468	3.44503488985	0.0360224595032
12494.0	2885480.0	5377.0	9387.0	2885480.0	4000000.0	110.0	2.0	0.84	0.99	1.06	0.0499999999997	6.25	0.34	0.67	0.0899999999997	8.36	0.31	2.08	1.43	0.39	AAA690.CD3.X21.Y9.tile.tissue.png	157	1	2000	157	2115252a94fbaccd28139d44ad25554d	0	0	0	0	0	0	0	0	0	0	0	0	0	/home/dhl_ec/bnelissen/Slides/CD3_manuscript/CD3_slides/AAA690.CD3/AAA690.CD3.run1	255	0.7	0.06	0.7	0.06	-9.28723897182	-12.5987382324	2.2160615676	0.247847789062
0.0	1403.0	0.0	194.0	1403.0	4000000.0	0.0	1.0	0.78	0.84	1.06	0.0500000000002	6.09	0.34	0.72	0.19	5.44	0.13	1.99	1.49	0.41	AAA690.CD3.X22.Y0.tile.tissue.png	158	1	2000	158	a82f710f5042349504e656f62d1e1e69	0	0	0	0	0	0	0	0	0	0	0	0	0	/home/dhl_ec/bnelissen/Slides/CD3_manuscript/CD3_slides/AAA690.CD3/AAA690.CD3.run1	255	0.7	0.06	0.7	0.06	0.0	-11.2722886369	2.46040449734	7.37593475678
0.0	0.0	0.0	0.0	0.0	4000000.0	0.0	0.0	0.68	0.82	1.08	0.04	5.3	0.28	0.66	0.21	4.53	0.12	1.89	1.44	0.49	AAA690.CD3.X22.Y1.tile.tissue.png	159	1	2000	159	b1586c9fbaa3059324cf6118f3c2ba09	0	0	0	0	0	0	0	0	0	0	0	0	0	/home/dhl_ec/bnelissen/Slides/CD3_manuscript/CD3_slides/AAA690.CD3/AAA690.CD3.run1	255	1.0	0.06	1.0	0.06	0.0	0.0	0.0	0.079907515625
15679.0	3937646.0	7260.0	10357.0	3937646.0	4000000.0	188.0	1.0	1.44	1.81	1.06	0.0500000000002	5.9	0.35	0.68	0.0500000000002	9.02	0.34	2.05	1.43	0.400000000001	AAA690.CD3.X22.Y10.tile.tissue.png	160	1	2000	160	7866d0cee4d2b36dd7134903f9196e03	0	0	0	0	0	0	0	0	0	0	0	0	0	/home/dhl_ec/bnelissen/Slides/CD3_manuscript/CD3_slides/AAA690.CD3/AAA690.CD3.run1	255	0.7	0.06	0.7	0.06	-9.36553729675	-12.5367261449	1.45460275092	0.195687303711
30430.0	3828344.0	13171.0	12220.0	3828344.0	4000000.0	304.0	3.0	2.53	2.13	1.05	0.04	6.11	0.53	0.75	0.0599999999999	9.05	0.34	2.06	1.42	0.39	AAA690.CD3.X22.Y11.tile.tissue.png	161	1	2000	161	587d00d8e76700b663091aa24b15d8df	0	0	0	0	0	0	0	0	0	0	0	0	0	/home/dhl_ec/bnelissen/Slides/CD3_manuscript/CD3_slides/AAA690.CD3/AAA690.CD3.run1	255	0.7	0.06	0.7	0.06	-9.44555598148	-12.7828920001	1.84548659072	0.288519112305
8821.0	2789167.0	3995.0	17238.0	2789167.0	4000000.0	84.0	5.0	1.66	1.36	1.05	0.04	6.3	0.35	0.669999999999	0.0900000000001	8.1	0.3	2.07	1.44	0.39	AAA690.CD3.X22.Y12.tile.tissue.png	162	1	2000	162	6e5fc29878cba28034572b35a4b6de5f	0	0	0	0	0	0	0	0	0	0	0	0	0	/home/dhl_ec/bnelissen/Slides/CD3_manuscript/CD3_slides/AAA690.CD3/AAA690.CD3.run1	255	0.7	0.06	0.7	0.06	-8.78974959638	-12.4443360696	1.06606167935	0.203573671875
7102.0	2980809.0	2720.0	21337.0	2980809.0	4000000.0	52.0	8.0	1.1	0.929999999999	1.05	0.04	6.36	0.36	0.670000000001	0.0900000000001	8.19	0.31	2.25	1.45	0.380000000001	AAA690.CD3.X22.Y13.tile.tissue.png	163	1	2000	163	cdffd7c63c1cc2e4289d5ba78bc07723	0	0	0	0	0	0	0	0	0	0	0	0	0	/home/dhl_ec/bnelissen/Slides/CD3_manuscript/CD3_slides/AAA690.CD3/AAA690.CD3.run1	255	0.7	0.06	0.7	0.06	-8.43921328063	-11.7259253119	0.776141075449	0.187770816406
3545.0	2077997.0	1601.0	11876.0	2077997.0	4000000.0	36.0	4.0	0.889999999999	0.9	1.08	0.0400000000009	6.52	0.349999999999	0.68	0.12	7.54	0.27	2.04	1.43	0.36	AAA690.CD3.X22.Y14.tile.tissue.png	164	1	2000	164	a828cacad1c3157c269030fce9cc2eb1	0	0	0	0	0	0	0	0	0	0	0	0	0	/home/dhl_ec/bnelissen/Slides/CD3_manuscript/CD3_slides/AAA690.CD3/AAA690.CD3.run1	255	0.7	0.06	0.7	0.06	-7.94949579553	-11.2666283676	0.469499202864	0.108470859375
0.0	11527.0	0.0	879.0	11527.0	4000000.0	0.0	3.0	0.81	0.87	1.05	0.04	6.03	0.349999999999	0.68	0.19	5.86	0.18	1.93	1.44	0.33	AAA690.CD3.X22.Y15.tile.tissue.png	165	1	2000	165	be978dad64f89bffeed8cc88bd4346c6	0	0	0	0	0	0	0	0	0	0	0	0	0	/home/dhl_ec/bnelissen/Slides/CD3_manuscript/CD3_slides/AAA690.CD3/AAA690.CD3.run1	255	0.7	0.06	0.7	0.06	-7.82012538597	-12.6571623731	1.43758080171	0.0892348657227
0.0	0.0	0.0	0.0	0.0	2792000.0	0.0	0.0	1.39	0.610000000001	0.75	0.0300000000007	4.1	0.19	0.469999999999	0.14	3.22	0.0900000000001	1.32	1.01	0.25	AAA690.CD3.X22.Y16.tile.tissue.png	166	1	2000	166	43022ef9b2abc6afbbaca29247f2a116	0	0	0	0	0	0	0	0	0	0	0	0	0	/home/dhl_ec/bnelissen/Slides/CD3_manuscript/CD3_slides/AAA690.CD3/AAA690.CD3.run1	255	1.0	0.06	1.0	0.06	0.0	-10.2269087564	0.0	2.42539186963
0.0	0.0	0.0	0.0	0.0	4000000.0	0.0	0.0	1.99	1.24	1.04	0.04	5.62	0.29	0.66	0.190000000001	4.38	0.12	1.87	1.44	0.34	AAA690.CD3.X22.Y2.tile.tissue.png	167	1	2000	167	9bdb460fa43fdebc6cb8a0db104bfa05	0	0	0	0	0	0	0	0	0	0	0	0	0	/home/dhl_ec/bnelissen/Slides/CD3_manuscript/CD3_slides/AAA690.CD3/AAA690.CD3.run1	255	1.0	0.06	1.0	0.06	0.0	-12.2195333141	0.0	0.0904322913818
108.0	732962.0	70.0	6770.0	732962.0	4000000.0	2.0	2.0	1.18	1.77	1.05	0.04	6.39	0.35	0.67	0.16	6.58	0.22	2.0	1.43	0.360000000001	AAA690.CD3.X22.Y3.tile.tissue.png	168	1	2000	168	bfc582c0a3b6193331549619a5eb2f97	0	0	0	0	0	0	0	0	0	0	0	0	0	/home/dhl_ec/bnelissen/Slides/CD3_manuscript/CD3_slides/AAA690.CD3/AAA690.CD3.run1	255	0.7	0.06	0.7	0.06	-8.39334526037	-11.2776545015	0.970330848972	0.125034177734
1603.0	1734763.0	757.0	13170.0	1734763.0	4000000.0	18.0	5.0	1.81	1.09	1.05	0.04	6.27	0.35	0.68	0.150000000001	7.58	0.26	2.12	1.43	0.440000000001	AAA690.CD3.X22.Y4.tile.tissue.png	169	1	2000	169	d349ccf811b23e540d7e26b8986072b4	0	0	0	0	0	0	0	0	0	0	0	0	0	/home/dhl_ec/bnelissen/Slides/CD3_manuscript/CD3_slides/AAA690.CD3/AAA690.CD3.run1	255	0.7	0.06	0.7	0.06	-8.76576928815	-11.7330389059	1.06773940282	0.170938789063
70.0	1494343.0	37.0	7327.0	1494343.0	4000000.0	1.0	2.0	0.73	0.940000000001	1.08	0.04	6.39	0.34	0.67	0.15	7.4	0.26	2.06	1.44	0.349999999999	AAA690.CD3.X22.Y5.tile.tissue.png	170	1	2000	170	5edf44b8ed5b60a268182c5c56a95328	0	0	0	0	0	0	0	0	0	0	0	0	0	/home/dhl_ec/bnelissen/Slides/CD3_manuscript/CD3_slides/AAA690.CD3/AAA690.CD3.run1	255	0.7	0.06	0.7	0.06	-8.53256157691	-11.0310703633	0.386160378845	0.1149683125
0.0	1329908.0	0.0	7418.0	1329908.0	4000000.0	0.0	2.0	0.78	1.07	1.07	0.04	6.44	0.34	0.68	0.150000000001	7.0	0.179999999999	2.05	1.43	0.35	AAA690.CD3.X22.Y6.tile.tissue.png	171	1	2000	171	c8ea319f21552558e0f4c67aba667c57	0	0	0	0	0	0	0	0	0	0	0	0	0	/home/dhl_ec/bnelissen/Slides/CD3_manuscript/CD3_slides/AAA690.CD3/AAA690.CD3.run1	255	0.7	0.06	0.7	0.06	-7.51562566459	-11.2842077667	0.434885757684	0.102436419922
0.0	6910.0	0.0	392.0	6910.0	4000000.0	0.0	1.0	0.68	0.84	1.07	0.04	5.93	0.34	0.67	0.200000000001	5.83	0.13	1.93	1.43	0.34	AAA690.CD3.X22.Y7.tile.tissue.png	172	1	2000	172	cdf26344cc6e18ae028b460498e951bc	0	0	0	0	0	0	0	0	0	0	0	0	0	/home/dhl_ec/bnelissen/Slides/CD3_manuscript/CD3_slides/AAA690.CD3/AAA690.CD3.run1	255	0.7	0.06	0.7	0.06	-7.38715344499	-12.5675791256	3.29902442389	0.0905542354736
0.0	1557.0	0.0	186.0	1557.0	4000000.0	0.0	1.0	0.679999999999	0.87	1.06	0.04	5.99	0.349999999999	0.670000000001	0.19	5.34	0.13	1.92	1.44	0.349999999999	AAA690.CD3.X22.Y8.tile.tissue.png	173	1	2000	173	d76bd00bc228d7348b144c2c203fce27	0	0	0	0	0	0	0	0	0	0	0	0	0	/home/dhl_ec/bnelissen/Slides/CD3_manuscript/CD3_slides/AAA690.CD3/AAA690.CD3.run1	255	0.7	0.06	0.7	0.06	0.0	-12.1539584248	1.36007010301	0.0457374213181
3684.0	3056087.0	1778.0	12443.0	3056087.0	4000000.0	41.0	2.0	0.959999999999	1.05	1.04	0.04	6.17	0.35	0.67	0.0799999999999	8.31	0.31	2.18	1.44	0.44	AAA690.CD3.X22.Y9.tile.tissue.png	174	1	2000	174	af46885f4f6c063d84c3d7fedac7b7a7	0	0	0	0	0	0	0	0	0	0	0	0	0	/home/dhl_ec/bnelissen/Slides/CD3_manuscript/CD3_slides/AAA690.CD3/AAA690.CD3.run1	255	0.7	0.06	0.7	0.06	-9.22704474025	-12.7580405922	2.25520737286	0.239304367188
0.0	2109.0	0.0	204.0	2109.0	4000000.0	0.0	1.0	0.99	0.89	1.06	0.0500000000002	6.02	0.349999999999	0.73	0.2	5.43	0.14	1.96	1.43	0.52	AAA690.CD3.X23.Y0.tile.tissue.png	175	1	2000	175	bd080de93b98f1c0b5f331a948e49ab8	0	0	0	0	0	0	0	0	0	0	0	0	0	/home/dhl_ec/bnelissen/Slides/CD3_manuscript/CD3_slides/AAA690.CD3/AAA690.CD3.run1	255	0.7	0.06	0.7	0.06	0.0	-12.0168891893	5.94763281991	4.99208869756
0.0	0.0	0.0	0.0	0.0	4000000.0	0.0	0.0	0.86	1.67	1.13	0.04	5.65	0.32	0.67	0.200000000001	4.47	0.12	1.91	1.44	0.509999999999	AAA690.CD3.X23.Y1.tile.tissue.png	176	1	2000	176	b9e9bb911c44ca217f3e479fde17f630	0	0	0	0	0	0	0	0	0	0	0	0	0	/home/dhl_ec/bnelissen/Slides/CD3_manuscript/CD3_slides/AAA690.CD3/AAA690.CD3.run1	255	1.0	0.06	1.0	0.06	0.0	-11.112134212	0.0	0.0740355644214
21444.0	2679596.0	9699.0	9614.0	2679596.0	4000000.0	229.0	1.0	0.940000000001	0.95	1.06	0.0500000000002	6.39	0.36	0.679999999999	0.1	8.5	0.39	2.14	1.45	0.55	AAA690.CD3.X23.Y10.tile.tissue.png	177	1	2000	177	49ec2fdf445ca144c150031476f5aff0	0	0	0	0	0	0	0	0	0	0	0	0	0	/home/dhl_ec/bnelissen/Slides/CD3_manuscript/CD3_slides/AAA690.CD3/AAA690.CD3.run1	255	0.7	0.06	0.7	0.06	-9.23370875745	-12.2408414296	1.42541629015	0.211132210938
9507.0	3803847.0	4174.0	10370.0	3803847.0	4000000.0	88.0	1.0	1.06	1.68	1.05	0.04	6.53	0.35	0.680000000001	0.0600000000004	9.29	0.34	2.06	1.45	0.52	AAA690.CD3.X23.Y11.tile.tissue.png	178	1	2000	178	30838f7915b1c133e02c32e568a52259	0	0	0	0	0	0	0	0	0	0	0	0	0	/home/dhl_ec/bnelissen/Slides/CD3_manuscript/CD3_slides/AAA690.CD3/AAA690.CD3.run1	255	0.7	0.06	0.7	0.06	-8.93715351633	-12.3697182228	0.729770355193	0.193124371094
1188.0	2767085.0	602.0	8532.0	2767085.0	4000000.0	15.0	3.0	2.34	1.05	1.07	0.0500000000002	6.57	0.349999999999	0.67	0.12	8.45	0.299999999999	2.09	1.46	0.52	AAA690.CD3.X23.Y12.tile.tissue.png	179	1	2000	179	1ed6b7c62ee21be96cb4869d0ed04af4	0	0	0	0	0	0	0	0	0	0	0	0	0	/home/dhl_ec/bnelissen/Slides/CD3_manuscript/CD3_slides/AAA690.CD3/AAA690.CD3.run1	255	0.7	0.06	0.7	0.06	-8.3465858391	-11.7582757282	0.47630612414	0.0959646523437
165.0	1028862.0	108.0	12231.0	1028862.0	4000000.0	2.0	4.0	0.73	0.96	1.06	0.04	6.38	0.360000000001	0.69	0.16	6.83	0.24	2.08	1.43	0.56	AAA690.CD3.X23.Y13.tile.tissue.png	180	1	2000	180	70d6a0393719f35e397ea9dac2ada83d	0	0	0	0	0	0	0	0	0	0	0	0	0	/home/dhl_ec/bnelissen/Slides/CD3_manuscript/CD3_slides/AAA690.CD3/AAA690.CD3.run1	255	0.7	0.06	0.7	0.06	-7.86399357794	-11.7531543831	0.637591789934	0.148668457031
145.0	39339.0	87.0	1510.0	39339.0	4000000.0	2.0	2.0	0.84	1.57	1.06	0.04	6.07	0.34	0.68	0.21	6.61	0.2	1.99	1.42	0.849999999999	AAA690.CD3.X23.Y14.tile.tissue.png	181	1	2000	181	7f10d5d972d53ac1924236314e12d68e	0	0	0	0	0	0	0	0	0	0	0	0	0	/home/dhl_ec/bnelissen/Slides/CD3_manuscript/CD3_slides/AAA690.CD3/AAA690.CD3.run1	255	0.7	0.06	0.7	0.06	-8.16887169712	-11.8523101964	1.10706245911	0.0887794436035
0.0	1517.0	0.0	184.0	1517.0	4000000.0	0.0	1.0	1.69	1.54	1.07	0.04	6.31	0.349999999999	0.66	0.21	5.6	0.13	1.94	1.81	1.3	AAA690.CD3.X23.Y15.tile.tissue.png	182	1	2000	182	b59b64e8a09fe751d2bc506b575830a5	0	0	0	0	0	0	0	0	0	0	0	0	0	/home/dhl_ec/bnelissen/Slides/CD3_manuscript/CD3_slides/AAA690.CD3/AAA690.CD3.run1	255	0.7	0.06	0.7	0.06	0.0	-12.1342471961	0.132412009594	0.0465051879387
0.0	4253.0	0.0	301.0	4253.0	2792000.0	0.0	1.0	1.41	0.669999999999	0.75	0.0299999999997	4.44	0.25	0.47	0.139999999999	3.77	0.0900000000001	1.33	0.990000000001	0.27	AAA690.CD3.X23.Y16.tile.tissue.png	183	1	2000	183	75759528ba755116a72fc965375e110f	0	0	0	0	0	0	0	0	0	0	0	0	0	/home/dhl_ec/bnelissen/Slides/CD3_manuscript/CD3_slides/AAA690.CD3/AAA690.CD3.run1	255	0.7	0.06	0.7	0.06	0.0	-9.37012081939	0.0119817614023	2.24936560806
0.0	0.0	0.0	0.0	0.0	4000000.0	0.0	0.0	1.69	1.12	1.05	0.0500000000002	5.24	0.28	0.670000000001	0.190000000001	4.45	0.12	1.91	1.44	1.06	AAA690.CD3.X23.Y2.tile.tissue.png	184	1	2000	184	ccc75f4e804122ea5e7062346889ef4a	0	0	0	0	0	0	0	0	0	0	0	0	0	/home/dhl_ec/bnelissen/Slides/CD3_manuscript/CD3_slides/AAA690.CD3/AAA690.CD3.run1	255	1.0	0.06	1.0	0.06	0.0	0.0	0.0	0.0784161484375
563.0	1820555.0	277.0	18194.0	1820555.0	4000000.0	6.0	4.0	2.29	1.07	1.05	0.0500000000002	6.29	0.35	0.68	0.13	7.63	0.27	2.06	1.43	1.13	AAA690.CD3.X23.Y3.tile.tissue.png	185	1	2000	185	a63f136798a51da795a86dac2bd5569a	0	0	0	0	0	0	0	0	0	0	0	0	0	/home/dhl_ec/bnelissen/Slides/CD3_manuscript/CD3_slides/AAA690.CD3/AAA690.CD3.run1	255	0.7	0.06	0.7	0.06	-9.07224803883	-11.6997434498	1.1330209279	0.155215242187
1876.0	2828351.0	840.0	19259.0	2828351.0	4000000.0	16.0	2.0	2.48	2.03	1.09	0.04	6.35	0.35	0.669999999999	0.11	8.32	0.3	2.13	1.43	1.02	AAA690.CD3.X23.Y4.tile.tissue.png	186	1	2000	186	41cdcd19d2e22d5c22c15601708f1d10	0	0	0	0	0	0	0	0	0	0	0	0	0	/home/dhl_ec/bnelissen/Slides/CD3_manuscript/CD3_slides/AAA690.CD3/AAA690.CD3.run1	255	0.7	0.06	0.7	0.06	-9.10586866703	-11.9077967708	1.25613540882	0.19531621875
1112.0	1547131.0	564.0	18034.0	1547131.0	4000000.0	12.0	6.0	2.04	2.58	1.09	0.04	6.58	0.35	0.670000000001	0.150000000001	7.4	0.400000000001	2.1	1.44	0.55	AAA690.CD3.X23.Y5.tile.tissue.png	187	1	2000	187	86b3c2d9eed396b89a9160e5c26bb1a2	0	0	0	0	0	0	0	0	0	0	0	0	0	/home/dhl_ec/bnelissen/Slides/CD3_manuscript/CD3_slides/AAA690.CD3/AAA690.CD3.run1	255	0.7	0.06	0.7	0.06	-8.59262156844	-11.7334701879	0.997851916625	0.180703671875
127.0	1073043.0	61.0	6339.0	1073043.0	4000000.0	1.0	2.0	1.52	1.51	1.06	0.0499999999993	6.27	0.349999999999	0.67	0.16	6.83	0.23	2.03	1.42	0.64	AAA690.CD3.X23.Y6.tile.tissue.png	188	1	2000	188	727d5ee0725392f308ca9725eebc87fb	0	0	0	0	0	0	0	0	0	0	0	0	0	/home/dhl_ec/bnelissen/Slides/CD3_manuscript/CD3_slides/AAA690.CD3/AAA690.CD3.run1	255	0.7	0.06	0.7	0.06	-8.22842032117	-11.2954934213	0.430217709589	0.124725230469
0.0	0.0	0.0	0.0	0.0	4000000.0	0.0	0.0	0.8	0.94	1.05	0.0500000000002	5.66	0.27	0.66	0.200000000001	4.36	0.12	1.87	1.43	0.52	AAA690.CD3.X23.Y7.tile.tissue.png	189	1	2000	189	25358212790065a8eeeb42864ed84903	0	0	0	0	0	0	0	0	0	0	0	0	0	/home/dhl_ec/bnelissen/Slides/CD3_manuscript/CD3_slides/AAA690.CD3/AAA690.CD3.run1	255	1.0	0.06	1.0	0.06	0.0	-12.1008831502	0.0	0.0799272758408
0.0	0.0	0.0	0.0	0.0	4000000.0	0.0	0.0	1.18	0.990000000001	1.05	0.04	5.62	0.27	0.66	0.2	4.38	0.12	1.86	1.43	0.51	AAA690.CD3.X23.Y8.tile.tissue.png	190	1	2000	190	3abed0e90bc0e1efa0311a8d325a68bd	0	0	0	0	0	0	0	0	0	0	0	0	0	/home/dhl_ec/bnelissen/Slides/CD3_manuscript/CD3_slides/AAA690.CD3/AAA690.CD3.run1	255	1.0	0.06	1.0	0.06	0.0	-10.9882785843	0.0	0.0679280782734
3414.0	1589633.0	1673.0	9409.0	1589633.0	4000000.0	38.0	1.0	1.81	1.09	1.05	0.0500000000002	6.41	0.34	0.67	0.13	7.25	0.25	2.05	1.44	0.539999999999	AAA690.CD3.X23.Y9.tile.tissue.png	191	1	2000	191	148b6138cb42c2d872141c4d4e84a510	0	0	0	0	0	0	0	0	0	0	0	0	0	/home/dhl_ec/bnelissen/Slides/CD3_manuscript/CD3_slides/AAA690.CD3/AAA690.CD3.run1	255	0.7	0.06	0.7	0.06	-9.27346873274	-12.3612905734	2.44787447494	0.199429890625
0.0	0.0	0.0	0.0	0.0	4000000.0	0.0	0.0	0.79	0.82	1.05	0.0599999999995	5.64	0.28	0.71	0.2	4.35	0.12	1.86	1.43	0.5	AAA690.CD3.X24.Y0.tile.tissue.png	192	1	2000	192	d41b1e811ee18b43b77d4d38f0ddc8de	0	0	0	0	0	0	0	0	0	0	0	0	0	/home/dhl_ec/bnelissen/Slides/CD3_manuscript/CD3_slides/AAA690.CD3/AAA690.CD3.run1	255	1.0	0.06	1.0	0.06	0.0	-11.1867936058	0.0	8.28914124013
0.0	0.0	0.0	0.0	0.0	4000000.0	0.0	0.0	0.85	1.74	1.07	0.0500000000002	5.63	0.280000000001	0.660000000001	0.2	4.39	0.12	1.86	1.44	0.830000000001	AAA690.CD3.X24.Y1.tile.tissue.png	193	1	2000	193	46f0d20af30d1dfd91df264c52a82c2d	0	0	0	0	0	0	0	0	0	0	0	0	0	/home/dhl_ec/bnelissen/Slides/CD3_manuscript/CD3_slides/AAA690.CD3/AAA690.CD3.run1	255	1.0	0.06	1.0	0.06	0.0	-11.7483839671	0.0	0.0577287047873
0.0	344985.0	0.0	7961.0	344985.0	4000000.0	0.0	4.0	0.74	1.12	1.05	0.0500000000002	6.2	0.34	0.68	0.190000000001	6.04	0.14	2.0	1.43	0.509999999999	AAA690.CD3.X24.Y10.tile.tissue.png	194	1	2000	194	e6359cf95149982bd82aacd4501161f0	0	0	0	0	0	0	0	0	0	0	0	0	0	/home/dhl_ec/bnelissen/Slides/CD3_manuscript/CD3_slides/AAA690.CD3/AAA690.CD3.run1	255	0.7	0.06	0.7	0.06	-8.65682469802	-11.8090008024	1.9863683586	0.111706035156
695.0	2222148.0	344.0	13742.0	2222148.0	4000000.0	7.0	5.0	1.39	1.02	1.05	0.0499999999993	6.48	0.34	0.68	0.11	7.63	0.27	2.09	1.45	0.52	AAA690.CD3.X24.Y11.tile.tissue.png	195	1	2000	195	e98b594edb421cb2bc6423bfca78fcdf	0	0	0	0	0	0	0	0	0	0	0	0	0	/home/dhl_ec/bnelissen/Slides/CD3_manuscript/CD3_slides/AAA690.CD3/AAA690.CD3.run1	255	0.7	0.06	0.7	0.06	-8.85382755149	-11.4312867129	0.873359041623	0.167408402344
54.0	286559.0	31.0	6117.0	286559.0	4000000.0	1.0	3.0	1.36	1.0	1.05	0.04	6.3	0.34	0.68	0.18	6.35	0.2	2.03	1.43	0.54	AAA690.CD3.X24.Y12.tile.tissue.png	196	1	2000	196	b5a914c976f4085d38fad3f2326347b7	0	0	0	0	0	0	0	0	0	0	0	0	0	/home/dhl_ec/bnelissen/Slides/CD3_manuscript/CD3_slides/AAA690.CD3/AAA690.CD3.run1	255	0.7	0.06	0.7	0.06	-8.64114498078	-11.9339451964	1.19186378204	0.145003907227
0.0	16366.0	0.0	1042.0	16366.0	4000000.0	0.0	2.0	1.61	1.03	1.06	0.0500000000002	6.02	0.35	0.670000000001	0.190000000001	5.83	0.12	1.96	1.44	1.07	AAA690.CD3.X24.Y13.tile.tissue.png	197	1	2000	197	6d9f89c5d06f624396e55b873a6b4156	0	0	0	0	0	0	0	0	0	0	0	0	0	/home/dhl_ec/bnelissen/Slides/CD3_manuscript/CD3_slides/AAA690.CD3/AAA690.CD3.run1	255	0.7	0.06	0.7	0.06	-8.03025803615	-12.2247293388	3.42785364631	0.0831934768066
0.0	0.0	0.0	0.0	0.0	4000000.0	0.0	0.0	0.83	1.86	1.08	0.04	6.0	0.28	0.67	0.200000000001	4.72	0.12	1.88	1.44	0.44	AAA690.CD3.X24.Y14.tile.tissue.png	198	1	2000	198	8a32c59a1ecdf1a1c23633db3b727169	0	0	0	0	0	0	0	0	0	0	0	0	0	/home/dhl_ec/bnelissen/Slides/CD3_manuscript/CD3_slides/AAA690.CD3/AAA690.CD3.run1	255	1.0	0.06	1.0	0.06	0.0	-12.2243852001	0.0	0.0743746052246
0.0	0.0	0.0	0.0	0.0	4000000.0	0.0	0.0	1.53	1.25	1.07	0.04	5.94	0.28	0.67	0.2	4.59	0.12	1.87	1.43	0.599999999999	AAA690.CD3.X24.Y15.tile.tissue.png	199	1	2000	199	6ae43b676824162095bbd53522123294	0	0	0	0	0	0	0	0	0	0	0	0	0	/home/dhl_ec/bnelissen/Slides/CD3_manuscript/CD3_slides/AAA690.CD3/AAA690.CD3.run1	255	1.0	0.06	1.0	0.06	0.0	-12.3312953917	0.0	0.0460808655128
0.0	12462.0	0.0	663.0	12462.0	2792000.0	0.0	2.0	0.549999999999	0.59	0.75	0.0199999999995	4.32	0.24	0.469999999999	0.13	3.95	0.0900000000001	1.37	1.05	0.38	AAA690.CD3.X24.Y16.tile.tissue.png	200	1	2000	200	d613fdb29f29245ae38f3f3618305c89	0	0	0	0	0	0	0	0	0	0	0	0	0	/home/dhl_ec/bnelissen/Slides/CD3_manuscript/CD3_slides/AAA690.CD3/AAA690.CD3.run1	255	0.7	0.06	0.7	0.06	0.0	-9.79206847292	0.341414305739	0.990515979581
0.0	0.0	0.0	0.0	0.0	4000000.0	0.0	0.0	2.09	1.83	1.05	0.0500000000002	5.52	0.27	0.659999999999	0.2	4.22	0.11	1.85	1.43	0.940000000001	AAA690.CD3.X24.Y2.tile.tissue.png	201	1	2000	201	4a9453937902089849db58afdbb91cdf	0	0	0	0	0	0	0	0	0	0	0	0	0	/home/dhl_ec/bnelissen/Slides/CD3_manuscript/CD3_slides/AAA690.CD3/AAA690.CD3.run1	255	1.0	0.06	1.0	0.06	0.0	-11.8302790208	0.0	0.0725720045757
0.0	1106637.0	0.0	7119.0	1106637.0	4000000.0	0.0	2.0	1.14	1.18	1.07	0.0500000000002	9.32	0.35	0.67	0.150000000001	6.76	0.17	2.07	1.43	0.51	AAA690.CD3.X24.Y3.tile.tissue.png	202	1	2000	202	03845db7d149121ad3402d069b95554e	0	0	0	0	0	0	0	0	0	0	0	0	0	/home/dhl_ec/bnelissen/Slides/CD3_manuscript/CD3_slides/AAA690.CD3/AAA690.CD3.run1	255	0.7	0.06	0.7	0.06	-7.95602635232	-10.741068208	0.579847779111	0.0794743945313
4725.0	3801376.0	2141.0	13464.0	3801376.0	4000000.0	48.0	3.0	0.999999999999	1.17	1.08	0.04	6.23	0.36	0.669999999999	0.0600000000004	9.04	0.34	2.08	1.43	0.6	AAA690.CD3.X24.Y4.tile.tissue.png	203	1	2000	203	807f2562cd37189f41c84121eee79f9b	0	0	0	0	0	0	0	0	0	0	0	0	0	/home/dhl_ec/bnelissen/Slides/CD3_manuscript/CD3_slides/AAA690.CD3/AAA690.CD3.run1	255	0.7	0.06	0.7	0.06	-8.80856434453	-12.5090586921	0.980843378695	0.157886789063
6999.0	2160410.0	2575.0	24834.0	2160410.0	4000000.0	46.0	7.0	0.93	1.07	1.08	0.04	7.35	0.37	0.699999999999	0.12	7.9	0.28	2.13	1.44	0.65	AAA690.CD3.X24.Y5.tile.tissue.png	204	1	2000	204	e929eea4a803d6d4c6a42f429258ae3b	0	0	0	0	0	0	0	0	0	0	0	0	0	/home/dhl_ec/bnelissen/Slides/CD3_manuscript/CD3_slides/AAA690.CD3/AAA690.CD3.run1	255	0.7	0.06	0.7	0.06	-9.00799277143	-12.1162515676	1.6747464972	0.207862992188
0.0	0.0	0.0	0.0	0.0	4000000.0	0.0	0.0	1.47	1.06	1.07	0.04	5.34	0.320000000001	0.690000000001	0.190000000001	4.22	0.12	1.86	1.43	0.539999999999	AAA690.CD3.X24.Y6.tile.tissue.png	205	1	2000	205	55f765cf0e0f040659e37aed797d52c6	0	0	0	0	0	0	0	0	0	0	0	0	0	/home/dhl_ec/bnelissen/Slides/CD3_manuscript/CD3_slides/AAA690.CD3/AAA690.CD3.run1	255	1.0	0.06	1.0	0.06	0.0	0.0	0.0	0.0914998671875
0.0	0.0	0.0	0.0	0.0	4000000.0	0.0	0.0	0.9	0.95	1.05	0.04	4.89	0.27	0.66	0.2	4.52	0.12	1.88	1.43	0.51	AAA690.CD3.X24.Y7.tile.tissue.png	206	1	2000	206	5e34ba07f557cb2946351499e226ab89	0	0	0	0	0	0	0	0	0	0	0	0	0	/home/dhl_ec/bnelissen/Slides/CD3_manuscript/CD3_slides/AAA690.CD3/AAA690.CD3.run1	255	1.0	0.06	1.0	0.06	0.0	0.0	0.0	0.09092378125
0.0	0.0	0.0	0.0	0.0	4000000.0	0.0	0.0	0.92	1.85	1.08	0.04	5.89	0.28	0.67	0.190000000001	4.22	0.12	1.9	1.45	1.03	AAA690.CD3.X24.Y8.tile.tissue.png	207	1	2000	207	5df94acefb7129c11f5dc81d649be87e	0	0	0	0	0	0	0	0	0	0	0	0	0	/home/dhl_ec/bnelissen/Slides/CD3_manuscript/CD3_slides/AAA690.CD3/AAA690.CD3.run1	255	1.0	0.06	1.0	0.06	0.0	-10.3994775908	0.0	0.0748404646573
0.0	0.0	0.0	0.0	0.0	4000000.0	0.0	0.0	1.93	1.0	1.07	0.0500000000002	5.7	0.27	0.66	0.2	4.5	0.12	1.87	1.49	0.51	AAA690.CD3.X24.Y9.tile.tissue.png	208	1	2000	208	f9e6af1ab89b3328b72910b6be9631b3	0	0	0	0	0	0	0	0	0	0	0	0	0	/home/dhl_ec/bnelissen/Slides/CD3_manuscript/CD3_slides/AAA690.CD3/AAA690.CD3.run1	255	1.0	0.06	1.0	0.06	0.0	-11.9599605034	0.0	0.0730393387985
0.0	0.0	0.0	0.0	0.0	4000000.0	0.0	0.0	1.94	2.38	1.05	0.0500000000002	5.28	0.28	0.720000000001	0.2	4.49	0.12	1.88	1.44	1.07	AAA690.CD3.X25.Y0.tile.tissue.png	209	1	2000	209	5b54ed54766f07ed5cb3801d1856fb35	0	0	0	0	0	0	0	0	0	0	0	0	0	/home/dhl_ec/bnelissen/Slides/CD3_manuscript/CD3_slides/AAA690.CD3/AAA690.CD3.run1	255	1.0	0.06	1.0	0.06	0.0	0.0	0.0	11.768252
0.0	0.0	0.0	0.0	0.0	4000000.0	0.0	0.0	2.03	1.78	1.05	0.0600000000004	5.7	0.27	0.660000000001	0.19	4.22	0.12	1.87	1.42	0.630000000001	AAA690.CD3.X25.Y1.tile.tissue.png	210	1	2000	210	ae1e599dfdd42a0f2137128ad170fa8d	0	0	0	0	0	0	0	0	0	0	0	0	0	/home/dhl_ec/bnelissen/Slides/CD3_manuscript/CD3_slides/AAA690.CD3/AAA690.CD3.run1	255	1.0	0.06	1.0	0.06	0.0	-11.9758573445	0.0	0.0510126658897
0.0	30501.0	0.0	1058.0	30501.0	4000000.0	0.0	1.0	2.19	1.65	1.05	0.0500000000002	5.88	0.35	0.67	0.190000000001	5.75	0.21	1.99	1.43	0.52	AAA690.CD3.X25.Y10.tile.tissue.png	211	1	2000	211	34ccd0a65c63a089528f0e22560c22f5	0	0	0	0	0	0	0	0	0	0	0	0	0	/home/dhl_ec/bnelissen/Slides/CD3_manuscript/CD3_slides/AAA690.CD3/AAA690.CD3.run1	255	0.7	0.06	0.7	0.06	-8.43839114156	-11.8255427169	2.08030584499	0.106837849854
0.0	0.0	0.0	0.0	0.0	4000000.0	0.0	0.0	0.799999999999	1.01	1.05	0.0500000000002	5.69	0.28	0.669999999999	0.19	4.33	0.12	1.88	1.43	0.6	AAA690.CD3.X25.Y11.tile.tissue.png	212	1	2000	212	f15ee12b80d048713e909a7b8caff689	0	0	0	0	0	0	0	0	0	0	0	0	0	/home/dhl_ec/bnelissen/Slides/CD3_manuscript/CD3_slides/AAA690.CD3/AAA690.CD3.run1	255	1.0	0.06	1.0	0.06	0.0	-12.1734531039	0.0	0.231662011917
0.0	1480.0	0.0	170.0	1480.0	4000000.0	0.0	1.0	0.929999999999	0.95	1.05	0.0700000000006	5.99	0.330000000001	0.639999999999	0.179999999999	5.67	0.12	1.92	1.41	0.589999999999	AAA690.CD3.X25.Y12.tile.tissue.png	213	1	2000	213	bd33d755d01bf848a1d9ec439c6f4b13	0	0	0	0	0	0	0	0	0	0	0	0	0	/home/dhl_ec/bnelissen/Slides/CD3_manuscript/CD3_slides/AAA690.CD3/AAA690.CD3.run1	255	0.7	0.06	0.7	0.06	-8.0617919132	-12.336493207	2.60947253583	0.0775504561462
115.0	4170.0	47.0	415.0	4170.0	4000000.0	1.0	2.0	0.950000000001	1.41	1.03	0.0500000000002	5.84	0.34	0.659999999999	0.19	6.01	0.190000000001	1.88	1.41	0.57	AAA690.CD3.X25.Y13.tile.tissue.png	214	1	2000	214	bc476d67e3ace29edb37ac6c5eacdabb	0	0	0	0	0	0	0	0	0	0	0	0	0	/home/dhl_ec/bnelissen/Slides/CD3_manuscript/CD3_slides/AAA690.CD3/AAA690.CD3.run1	255	0.7	0.06	0.7	0.06	-9.6331357965	-12.1565755433	3.12449631874	0.0873391582031
0.0	4525.0	0.0	428.0	4525.0	4000000.0	0.0	2.0	0.809999999999	0.96	1.03	0.04	6.32	0.35	0.68	0.190000000001	5.42	0.13	1.94	1.44	0.66	AAA690.CD3.X25.Y14.tile.tissue.png	215	1	2000	215	43ea2a646f5ee5ff5bb44c6fca6bffa3	0	0	0	0	0	0	0	0	0	0	0	0	0	/home/dhl_ec/bnelissen/Slides/CD3_manuscript/CD3_slides/AAA690.CD3/AAA690.CD3.run1	255	0.7	0.06	0.7	0.06	0.0	-12.4103069237	2.80736619475	0.0519556605225
0.0	4062.0	0.0	290.0	4062.0	4000000.0	0.0	1.0	0.8	1.5	1.44	0.04	6.14	0.33	0.650000000001	0.2	5.85	0.13	1.89	1.39	0.52	AAA690.CD3.X25.Y15.tile.tissue.png	216	1	2000	216	5f0aeac52c9389456db1552e47b76cd9	0	0	0	0	0	0	0	0	0	0	0	0	0	/home/dhl_ec/bnelissen/Slides/CD3_manuscript/CD3_slides/AAA690.CD3/AAA690.CD3.run1	255	0.7	0.06	0.7	0.06	-9.15203572221	-12.6251598144	2.66699196516	0.0446369604492
0.0	0.0	0.0	0.0	0.0	2792000.0	0.0	0.0	0.65	0.610000000001	0.75	0.0299999999997	4.03	0.2	0.44	0.139999999999	2.74	0.0799999999999	1.24	0.95	0.35	AAA690.CD3.X25.Y16.tile.tissue.png	217	1	2000	217	9a05a6784e1732b40ada945e4ca0d9ad	0	0	0	0	0	0	0	0	0	0	0	0	0	/home/dhl_ec/bnelissen/Slides/CD3_manuscript/CD3_slides/AAA690.CD3/AAA690.CD3.run1	255	1.0	0.06	1.0	0.06	0.0	-9.39675959642	0.0	0.558716023097
0.0	0.0	0.0	0.0	0.0	4000000.0	0.0	0.0	1.58	1.25	1.08	0.04	5.22	0.28	0.660000000001	0.179999999999	4.02	0.11	1.75	1.34	0.48	AAA690.CD3.X25.Y2.tile.tissue.png	218	1	2000	218	95e396721340d45d079336fdce0fa777	0	0	0	0	0	0	0	0	0	0	0	0	0	/home/dhl_ec/bnelissen/Slides/CD3_manuscript/CD3_slides/AAA690.CD3/AAA690.CD3.run1	255	1.0	0.06	1.0	0.06	0.0	-11.9989760752	0.0	0.0737621465454
391.0	5406.0	98.0	462.0	5406.0	4000000.0	1.0	2.0	1.2	1.38	1.0	0.0499999999993	5.57	0.320000000001	0.650000000001	0.18	5.95	0.2	1.96	1.46	0.64	AAA690.CD3.X25.Y3.tile.tissue.png	219	1	2000	219	1bd0fe8fb240a9bbbaf66cc5bb8b1993	0	0	0	0	0	0	0	0	0	0	0	0	0	/home/dhl_ec/bnelissen/Slides/CD3_manuscript/CD3_slides/AAA690.CD3/AAA690.CD3.run1	255	0.7	0.06	0.7	0.06	-9.02060714254	-12.3980722568	3.67986061654	0.0972300715332
18021.0	1522544.0	7192.0	13557.0	1522544.0	4000000.0	139.0	5.0	0.839999999999	1.22	1.01	0.04	6.31	0.570000000001	0.69	0.14	6.78	0.24	1.97	1.42	0.610000000001	AAA690.CD3.X25.Y4.tile.tissue.png	220	1	2000	220	ac61a37401180fffdc31feaca5f5bf48	0	0	0	0	0	0	0	0	0	0	0	0	0	/home/dhl_ec/bnelissen/Slides/CD3_manuscript/CD3_slides/AAA690.CD3/AAA690.CD3.run1	255	0.7	0.06	0.7	0.06	-9.21267025877	-11.7374005007	1.53982431656	0.224457703125
4689.0	1284794.0	2121.0	16276.0	1284794.0	4000000.0	45.0	4.0	1.15	1.78	0.990000000001	0.0500000000002	6.41	0.36	0.67	0.16	7.36	0.59	2.07	1.36	0.610000000001	AAA690.CD3.X25.Y5.tile.tissue.png	221	1	2000	221	b1c39d346513c9223f574c1909f92895	0	0	0	0	0	0	0	0	0	0	0	0	0	/home/dhl_ec/bnelissen/Slides/CD3_manuscript/CD3_slides/AAA690.CD3/AAA690.CD3.run1	255	0.7	0.06	0.7	0.06	-9.03179322052	-12.1390577667	1.6114637337	0.18477846875
132.0	3710.0	52.0	376.0	3710.0	4000000.0	1.0	2.0	1.23	1.39	1.3	0.04	5.48	0.32	0.64	0.179999999999	6.08	0.2	1.94	1.44	0.57	AAA690.CD3.X25.Y6.tile.tissue.png	222	1	2000	222	ed4756c37c0f30ae1eed659f3cab0df6	0	0	0	0	0	0	0	0	0	0	0	0	0	/home/dhl_ec/bnelissen/Slides/CD3_manuscript/CD3_slides/AAA690.CD3/AAA690.CD3.run1	255	0.7	0.06	0.7	0.06	-8.66381363911	-12.4915812954	3.56287439231	0.0891613424377
54.0	2951.0	43.0	342.0	2951.0	4000000.0	1.0	2.0	0.809999999999	0.94	1.07	0.0500000000002	6.21	0.349999999999	0.69	0.21	6.32	0.2	1.95	1.44	0.52	AAA690.CD3.X25.Y7.tile.tissue.png	223	1	2000	223	73ee3fe87ef50bc5d591dab4f2bc9ded	0	0	0	0	0	0	0	0	0	0	0	0	0	/home/dhl_ec/bnelissen/Slides/CD3_manuscript/CD3_slides/AAA690.CD3/AAA690.CD3.run1	255	0.7	0.06	0.7	0.06	-9.54608349246	-12.294548511	2.8140241676	0.0958097431793
0.0	16116.0	0.0	874.0	16116.0	4000000.0	0.0	1.0	0.910000000001	0.950000000001	1.07	0.04	6.25	0.34	0.68	0.200000000001	5.55	0.13	1.98	1.45	0.53	AAA690.CD3.X25.Y8.tile.tissue.png	224	1	2000	224	4b7504061eb3b4e1115a39b43c65ecda	0	0	0	0	0	0	0	0	0	0	0	0	0	/home/dhl_ec/bnelissen/Slides/CD3_manuscript/CD3_slides/AAA690.CD3/AAA690.CD3.run1	255	0.7	0.06	0.7	0.06	0.0	-12.0466253686	1.02983108789	0.0802762661743
0.0	0.0	0.0	0.0	0.0	4000000.0	0.0	0.0	0.820000000001	0.93	1.07	0.0400000000009	5.29	0.280000000001	0.66	0.2	4.52	0.12	1.89	1.43	0.52	AAA690.CD3.X25.Y9.tile.tissue.png	225	1	2000	225	631bbc3e4a305813822fb90c1f7fbc2b	0	0	0	0	0	0	0	0	0	0	0	0	0	/home/dhl_ec/bnelissen/Slides/CD3_manuscript/CD3_slides/AAA690.CD3/AAA690.CD3.run1	255	1.0	0.06	1.0	0.06	0.0	0.0	0.0	0.057180109375
0.0	0.0	0.0	0.0	0.0	3352000.0	0.0	0.0	0.66	0.68	0.910000000001	0.04	4.88	0.24	0.59	0.17	3.7	0.1	1.58	1.19	0.48	AAA690.CD3.X26.Y0.tile.tissue.png	226	1	1676	226	bb75cdf29ccf12722e259badb4775aed	0	0	0	0	0	0	0	0	0	0	0	0	0	/home/dhl_ec/bnelissen/Slides/CD3_manuscript/CD3_slides/AAA690.CD3/AAA690.CD3.run1	255	1.0	0.06	1.0	0.06	0.0	-9.05813754572	0.0	9.84153699301
0.0	0.0	0.0	0.0	0.0	3352000.0	0.0	0.0	1.06	0.719999999999	0.9	0.04	4.84	0.23	0.579999999999	0.16	3.73	0.110000000001	1.58	1.21	0.43	AAA690.CD3.X26.Y1.tile.tissue.png	227	1	1676	227	3d155909768abf89b6c730ab4d747942	0	0	0	0	0	0	0	0	0	0	0	0	0	/home/dhl_ec/bnelissen/Slides/CD3_manuscript/CD3_slides/AAA690.CD3/AAA690.CD3.run1	255	1.0	0.06	1.0	0.06	0.0	-9.58226901791	0.0	5.52342674968
0.0	0.0	0.0	0.0	0.0	3352000.0	0.0	0.0	1.02	1.03	0.820000000001	0.04	4.17	0.23	0.61	0.17	3.67	0.1	1.6	1.2	0.42	AAA690.CD3.X26.Y10.tile.tissue.png	228	1	1676	228	9d178c1c0eb4c80fb580905d978fe24d	0	0	0	0	0	0	0	0	0	0	0	0	0	/home/dhl_ec/bnelissen/Slides/CD3_manuscript/CD3_slides/AAA690.CD3/AAA690.CD3.run1	255	1.0	0.06	1.0	0.06	0.0	0.0	0.0	11.5847231504
0.0	0.0	0.0	0.0	0.0	3352000.0	0.0	0.0	0.95	0.95	0.86	0.04	4.3	0.23	0.63	0.16	3.68	0.1	1.58	1.19	0.469999999999	AAA690.CD3.X26.Y11.tile.tissue.png	229	1	1676	229	eba2bb1afc8c9bcbe28cebb8aa448b7e	0	0	0	0	0	0	0	0	0	0	0	0	0	/home/dhl_ec/bnelissen/Slides/CD3_manuscript/CD3_slides/AAA690.CD3/AAA690.CD3.run1	255	1.0	0.06	1.0	0.06	0.0	0.0	0.0	12.3331097852
0.0	1336.0	0.0	162.0	1336.0	3352000.0	0.0	1.0	0.77	0.690000000001	0.910000000001	0.04	5.09	0.29	0.6	0.17	4.66	0.1	1.64	1.19	0.490000000001	AAA690.CD3.X26.Y12.tile.tissue.png	230	1	1676	230	d4f60d3fb58af175a597cc769244b64f	0	0	0	0	0	0	0	0	0	0	0	0	0	/home/dhl_ec/bnelissen/Slides/CD3_manuscript/CD3_slides/AAA690.CD3/AAA690.CD3.run1	255	0.7	0.06	0.7	0.06	0.0	-11.769206149	3.08972277613	5.84309380941
0.0	2330.0	0.0	222.0	2330.0	3352000.0	0.0	1.0	0.69	0.71	0.889999999999	0.0500000000002	5.14	0.29	0.59	0.160000000001	5.05	0.110000000001	1.62	1.21	0.45	AAA690.CD3.X26.Y13.tile.tissue.png	231	1	1676	231	c46a3e0d2063a4d0aff0eb13ba1d50d9	0	0	0	0	0	0	0	0	0	0	0	0	0	/home/dhl_ec/bnelissen/Slides/CD3_manuscript/CD3_slides/AAA690.CD3/AAA690.CD3.run1	255	0.7	0.06	0.7	0.06	-9.14117982972	-11.9615197271	3.43993603642	3.58002641963
0.0	0.0	0.0	0.0	0.0	3352000.0	0.0	0.0	1.13	0.67	0.85	0.04	4.89	0.23	0.57	0.17	3.76	0.0999999999995	1.6	1.2	0.5	AAA690.CD3.X26.Y14.tile.tissue.png	232	1	1676	232	f58e5f3c2569fabede597502aad54c61	0	0	0	0	0	0	0	0	0	0	0	0	0	/home/dhl_ec/bnelissen/Slides/CD3_manuscript/CD3_slides/AAA690.CD3/AAA690.CD3.run1	255	1.0	0.06	1.0	0.06	0.0	-10.8745486866	0.0	4.81602949394
0.0	0.0	0.0	0.0	0.0	3352000.0	0.0	0.0	1.17	0.74	0.929999999999	0.04	4.88	0.23	0.56	0.16	3.73	0.1	1.59	1.19	0.43	AAA690.CD3.X26.Y15.tile.tissue.png	233	1	1676	233	2fbf5fa1df26aa42fb7a71c873f85c8f	0	0	0	0	0	0	0	0	0	0	0	0	0	/home/dhl_ec/bnelissen/Slides/CD3_manuscript/CD3_slides/AAA690.CD3/AAA690.CD3.run1	255	1.0	0.06	1.0	0.06	0.0	-8.95705181697	0.0	4.34771635711
0.0	0.0	0.0	0.0	0.0	2339696.0	0.0	0.0	0.41	0.51	0.62	0.0299999999997	3.04	0.17	0.41	0.12	2.65	0.0700000000006	1.11	0.85	0.309999999999	AAA690.CD3.X26.Y16.tile.tissue.png	234	1	1676	234	a98ded50f549259abea9ff89157b5286	0	0	0	0	0	0	0	0	0	0	0	0	0	/home/dhl_ec/bnelissen/Slides/CD3_manuscript/CD3_slides/AAA690.CD3/AAA690.CD3.run1	255	1.0	0.06	1.0	0.06	0.0	0.0	0.0	10.5897595243
0.0	0.0	0.0	0.0	0.0	3352000.0	0.0	0.0	0.72	0.89	0.889999999999	0.04	4.32	0.23	0.579999999999	0.16	3.72	0.1	1.58	1.2	0.57	AAA690.CD3.X26.Y2.tile.tissue.png	235	1	1676	235	70ba4519712f9a101deedbdbd1dc1a5a	0	0	0	0	0	0	0	0	0	0	0	0	0	/home/dhl_ec/bnelissen/Slides/CD3_manuscript/CD3_slides/AAA690.CD3/AAA690.CD3.run1	255	1.0	0.06	1.0	0.06	0.0	0.0	0.0	8.43327088305
0.0	0.0	0.0	0.0	0.0	3352000.0	0.0	0.0	0.83	0.67	0.85	0.0500000000002	4.16	0.23	0.599999999999	0.16	3.76	0.0999999999995	1.58	1.2	0.499999999999	AAA690.CD3.X26.Y3.tile.tissue.png	236	1	1676	236	2b587b06e4da650963fc0c1a0e556c9d	0	0	0	0	0	0	0	0	0	0	0	0	0	/home/dhl_ec/bnelissen/Slides/CD3_manuscript/CD3_slides/AAA690.CD3/AAA690.CD3.run1	255	1.0	0.06	1.0	0.06	0.0	0.0	0.0	10.0803078759
0.0	4033.0	0.0	338.0	4033.0	3352000.0	0.0	1.0	1.08	1.46	0.88	0.04	4.97	0.28	0.6	0.17	4.16	0.1	1.51	1.12	0.41	AAA690.CD3.X26.Y4.tile.tissue.png	237	1	1676	237	a9e3cb5e761e034728208e71344f4025	0	0	0	0	0	0	0	0	0	0	0	0	0	/home/dhl_ec/bnelissen/Slides/CD3_manuscript/CD3_slides/AAA690.CD3/AAA690.CD3.run1	255	0.7	0.06	0.7	0.06	0.0	-12.2568888448	4.03597227173	4.76946355724
0.0	0.0	0.0	0.0	0.0	3352000.0	0.0	0.0	1.15	1.47	0.86	0.04	3.94	0.320000000001	0.76	0.17	3.35	0.240000000001	1.58	1.15	0.46	AAA690.CD3.X26.Y5.tile.tissue.png	238	1	1676	238	c2e3ac39b8c11a4a18829dbaa2a20d03	0	0	0	0	0	0	0	0	0	0	0	0	0	/home/dhl_ec/bnelissen/Slides/CD3_manuscript/CD3_slides/AAA690.CD3/AAA690.CD3.run1	255	1.0	0.06	1.0	0.06	0.0	0.0	0.0	10.9761897375
0.0	1825.0	0.0	196.0	1825.0	3352000.0	0.0	1.0	1.34	0.990000000001	0.88	0.04	4.92	0.27	0.570000000001	0.160000000001	4.73	0.11	1.5	1.12	0.42	AAA690.CD3.X26.Y6.tile.tissue.png	239	1	1676	239	72d19cb4d85bdff0393dcb23ef6e737d	0	0	0	0	0	0	0	0	0	0	0	0	0	/home/dhl_ec/bnelissen/Slides/CD3_manuscript/CD3_slides/AAA690.CD3/AAA690.CD3.run1	255	0.7	0.06	0.7	0.06	-6.57442019802	-12.0553242777	3.3647128356	5.79847026116
0.0	1471.0	0.0	176.0	1471.0	3352000.0	0.0	1.0	0.98	1.01	0.83	0.04	5.18	0.29	0.61	0.17	5.06	0.110000000001	1.65	1.2	0.500000000001	AAA690.CD3.X26.Y7.tile.tissue.png	240	1	1676	240	947aa915f524d63c4ee51cf095c1a0ad	0	0	0	0	0	0	0	0	0	0	0	0	0	/home/dhl_ec/bnelissen/Slides/CD3_manuscript/CD3_slides/AAA690.CD3/AAA690.CD3.run1	255	0.7	0.06	0.7	0.06	-8.01602710547	-12.1220493874	3.86634461836	5.0165638331
0.0	2410.0	0.0	218.0	2410.0	3352000.0	0.0	1.0	0.740000000001	0.7	0.87	0.04	4.7	0.309999999999	0.599999999999	0.17	4.52	0.1	1.52	1.15	0.41	AAA690.CD3.X26.Y8.tile.tissue.png	241	1	1676	241	bfdc6a9bfca76b6d39961411ca7d935d	0	0	0	0	0	0	0	0	0	0	0	0	0	/home/dhl_ec/bnelissen/Slides/CD3_manuscript/CD3_slides/AAA690.CD3/AAA690.CD3.run1	255	0.7	0.06	0.7	0.06	-8.14579074473	-11.6976809845	2.50601509199	3.95569912039
0.0	2613.0	0.0	228.0	2613.0	3352000.0	0.0	1.0	0.96	1.41	0.93	0.04	4.69	0.28	0.579999999999	0.16	4.7	0.11	1.54	1.15	0.43	AAA690.CD3.X26.Y9.tile.tissue.png	242	1	1676	242	7c350a3f21f6152a0aca7f65a85607a5	0	0	0	0	0	0	0	0	0	0	0	0	0	/home/dhl_ec/bnelissen/Slides/CD3_manuscript/CD3_slides/AAA690.CD3/AAA690.CD3.run1	255	0.7	0.06	0.7	0.06	0.0	-11.5818463509	3.48219838308	3.45312584688
0.0	0.0	0.0	0.0	0.0	2792000.0	0.0	0.0	0.83	1.16	0.73	0.04	3.75	0.2	0.559999999999	0.14	3.23	0.0900000000001	1.32	1.02	0.42	AAA690.CD3.X3.Y16.tile.tissue.png	243	1	2000	243	10a1069bd31c6a33d7fe72d6ea9b4f14	0	0	0	0	0	0	0	0	0	0	0	0	0	/home/dhl_ec/bnelissen/Slides/CD3_manuscript/CD3_slides/AAA690.CD3/AAA690.CD3.run1	255	1.0	0.06	1.0	0.06	0.0	0.0	0.0	3.20933381089
0.0	2499.0	0.0	224.0	2499.0	2792000.0	0.0	1.0	0.45	0.580000000001	0.72	0.04	4.39	0.24	0.559999999999	0.139999999999	4.0	0.0900000000001	1.37	1.02	0.39	AAA690.CD3.X4.Y16.tile.tissue.png	244	1	2000	244	48a1be08902e8bd32e843e0c87856c6e	0	0	0	0	0	0	0	0	0	0	0	0	0	/home/dhl_ec/bnelissen/Slides/CD3_manuscript/CD3_slides/AAA690.CD3/AAA690.CD3.run1	255	0.7	0.06	0.7	0.06	0.0	-12.2005910776	0.602293309902	1.17656895718
0.0	0.0	0.0	0.0	0.0	2792000.0	0.0	0.0	0.650000000001	0.56	0.74	0.04	3.69	0.2	0.549999999999	0.14	3.23	0.0900000000001	1.33	1.01	0.37	AAA690.CD3.X5.Y16.tile.tissue.png	245	1	2000	245	b5fafbce012d5801f94222be1114dd4b	0	0	0	0	0	0	0	0	0	0	0	0	0	/home/dhl_ec/bnelissen/Slides/CD3_manuscript/CD3_slides/AAA690.CD3/AAA690.CD3.run1	255	1.0	0.06	1.0	0.06	0.0	0.0	0.0	3.32311819484
0.0	0.0	0.0	0.0	0.0	2792000.0	0.0	0.0	0.64	0.580000000001	0.73	0.04	3.34	0.18	0.54	0.14	2.85	0.0800000000008	1.29	0.950000000001	0.349999999999	AAA690.CD3.X6.Y16.tile.tissue.png	246	1	2000	246	9c5161b1c3e1a8739702bf448619974b	0	0	0	0	0	0	0	0	0	0	0	0	0	/home/dhl_ec/bnelissen/Slides/CD3_manuscript/CD3_slides/AAA690.CD3/AAA690.CD3.run1	255	1.0	0.06	1.0	0.06	0.0	0.0	0.0	3.3906715616
0.0	0.0	0.0	0.0	0.0	4000000.0	0.0	0.0	1.21	1.48	1.0	0.0500000000002	5.41	0.26	0.89	0.2	4.54	0.110000000001	1.87	1.43	0.559999999999	AAA690.CD3.X7.Y14.tile.tissue.png	247	1	2000	247	f3a37395d67af810821153a966b39e07	0	0	0	0	0	0	0	0	0	0	0	0	0	/home/dhl_ec/bnelissen/Slides/CD3_manuscript/CD3_slides/AAA690.CD3/AAA690.CD3.run1	255	1.0	0.06	1.0	0.06	0.0	-10.1010388162	0.0	5.13851054368
0.0	0.0	0.0	0.0	0.0	4000000.0	0.0	0.0	0.650000000001	0.76	1.07	0.0500000000002	5.38	0.28	0.8	0.2	4.59	0.12	1.88	1.42	0.52	AAA690.CD3.X7.Y15.tile.tissue.png	248	1	2000	248	12bc4f62426af9a3e78229befb654d2f	0	0	0	0	0	0	0	0	0	0	0	0	0	/home/dhl_ec/bnelissen/Slides/CD3_manuscript/CD3_slides/AAA690.CD3/AAA690.CD3.run1	255	1.0	0.06	1.0	0.06	0.0	0.0	0.0	7.4687285
0.0	0.0	0.0	0.0	0.0	2792000.0	0.0	0.0	1.22	0.570000000001	0.73	0.04	3.84	0.19	0.54	0.14	3.21	0.0900000000001	1.32	1.01	0.35	AAA690.CD3.X7.Y16.tile.tissue.png	249	1	2000	249	9712c71338a29d869a1260c3273cf26a	0	0	0	0	0	0	0	0	0	0	0	0	0	/home/dhl_ec/bnelissen/Slides/CD3_manuscript/CD3_slides/AAA690.CD3/AAA690.CD3.run1	255	1.0	0.06	1.0	0.06	0.0	0.0	0.0	7.51365544413
0.0	0.0	0.0	0.0	0.0	4000000.0	0.0	0.0	0.929999999999	0.78	1.08	0.0499999999993	6.12	0.28	0.81	0.21	4.57	0.12	1.88	1.43	0.62	AAA690.CD3.X8.Y10.tile.tissue.png	250	1	2000	250	e077a2aa8a4468d9c1d4bad5d039b74d	0	0	0	0	0	0	0	0	0	0	0	0	0	/home/dhl_ec/bnelissen/Slides/CD3_manuscript/CD3_slides/AAA690.CD3/AAA690.CD3.run1	255	1.0	0.06	1.0	0.06	0.0	-10.9039759479	0.0	3.55309127927
1155.0	65386.0	386.0	2026.0	65386.0	4000000.0	8.0	1.0	0.81	0.9	1.08	0.0500000000002	6.42	0.35	0.710000000001	0.2	5.76	0.19	1.84	1.36	0.54	AAA690.CD3.X8.Y11.tile.tissue.png	251	1	2000	251	e76e8533a2953c6af913abb575ab3f1a	0	0	0	0	0	0	0	0	0	0	0	0	0	/home/dhl_ec/bnelissen/Slides/CD3_manuscript/CD3_slides/AAA690.CD3/AAA690.CD3.run1	255	0.7	0.06	0.7	0.06	-7.34409877762	-12.1580431627	0.912413732658	2.00131707617
0.0	15280.0	0.0	678.0	15280.0	4000000.0	0.0	1.0	1.27	1.81	1.36	0.0500000000002	5.51	0.330000000001	0.73	0.179999999999	4.93	0.12	1.82	1.35	0.68	AAA690.CD3.X8.Y12.tile.tissue.png	252	1	2000	252	9fe72b970fc5c8c4c28f783f3be43a54	0	0	0	0	0	0	0	0	0	0	0	0	0	/home/dhl_ec/bnelissen/Slides/CD3_manuscript/CD3_slides/AAA690.CD3/AAA690.CD3.run1	255	0.7	0.06	0.7	0.06	0.0	-11.9417667395	0.694213355898	1.75470059009
0.0	0.0	0.0	0.0	0.0	4000000.0	0.0	0.0	1.65	1.62	0.99	0.0499999999993	5.22	0.280000000001	0.68	0.209999999999	4.65	0.120000000001	1.87	1.43	0.54	AAA690.CD3.X8.Y13.tile.tissue.png	253	1	2000	253	778036af6d264d5d8b2532074bfcac2d	0	0	0	0	0	0	0	0	0	0	0	0	0	/home/dhl_ec/bnelissen/Slides/CD3_manuscript/CD3_slides/AAA690.CD3/AAA690.CD3.run1	255	1.0	0.06	1.0	0.06	0.0	-10.1263896051	0.0	0.518351001769
0.0	0.0	0.0	0.0	0.0	4000000.0	0.0	0.0	0.8	1.0	1.03	0.04	5.2	0.27	0.64	0.18	3.96	0.11	1.79	1.44	0.52	AAA690.CD3.X8.Y14.tile.tissue.png	254	1	2000	254	ff2f7e19258e6e2fdf711bfd73e9ffd8	0	0	0	0	0	0	0	0	0	0	0	0	0	/home/dhl_ec/bnelissen/Slides/CD3_manuscript/CD3_slides/AAA690.CD3/AAA690.CD3.run1	255	1.0	0.06	1.0	0.06	0.0	-11.2060334147	0.0	0.465831349556
0.0	2893.0	0.0	240.0	2893.0	4000000.0	0.0	1.0	0.84	1.36	1.03	0.04	6.2	0.33	0.63	0.200000000001	5.2	0.129999999999	1.96	1.44	0.54	AAA690.CD3.X8.Y15.tile.tissue.png	255	1	2000	255	bca794107102d5cf637a325cd11ee04b	0	0	0	0	0	0	0	0	0	0	0	0	0	/home/dhl_ec/bnelissen/Slides/CD3_manuscript/CD3_slides/AAA690.CD3/AAA690.CD3.run1	255	0.7	0.06	0.7	0.06	0.0	-11.6851987607	2.30874177028	0.347634373383
0.0	0.0	0.0	0.0	0.0	2792000.0	0.0	0.0	0.719999999999	0.690000000001	0.76	0.0299999999997	3.71	0.18	0.75	0.14	2.68	0.0799999999999	1.24	0.950000000001	0.61	AAA690.CD3.X8.Y16.tile.tissue.png	256	1	2000	256	456b0bf469dd7c54ccd28eeb1d787d20	0	0	0	0	0	0	0	0	0	0	0	0	0	/home/dhl_ec/bnelissen/Slides/CD3_manuscript/CD3_slides/AAA690.CD3/AAA690.CD3.run1	255	1.0	0.06	1.0	0.06	0.0	0.0	0.0	8.13144269341
0.0	0.0	0.0	0.0	0.0	4000000.0	0.0	0.0	1.07	1.36	1.0	0.0600000000004	4.66	0.26	0.700000000001	0.179999999999	4.05	0.12	1.79	1.38	0.51	AAA690.CD3.X9.Y10.tile.tissue.png	257	1	2000	257	ee04012c1a658da52b3659dc0419ed21	0	0	0	0	0	0	0	0	0	0	0	0	0	/home/dhl_ec/bnelissen/Slides/CD3_manuscript/CD3_slides/AAA690.CD3/AAA690.CD3.run1	255	1.0	0.06	1.0	0.06	0.0	0.0	0.0	12.559713
0.0	0.0	0.0	0.0	0.0	4000000.0	0.0	0.0	1.14	1.52	0.990000000001	0.04	4.67	0.27	0.64	0.19	4.33	0.11	1.77	1.36	0.51	AAA690.CD3.X9.Y11.tile.tissue.png	258	1	2000	258	461b6718131effcbe52003d8c9b95e92	0	0	0	0	0	0	0	0	0	0	0	0	0	/home/dhl_ec/bnelissen/Slides/CD3_manuscript/CD3_slides/AAA690.CD3/AAA690.CD3.run1	255	1.0	0.06	1.0	0.06	0.0	0.0	0.0	0.492419125
0.0	1282.0	0.0	160.0	1282.0	4000000.0	0.0	1.0	1.47	1.38	0.990000000001	0.0500000000002	5.46	0.33	0.64	0.18	5.01	0.12	2.17	1.36	0.51	AAA690.CD3.X9.Y12.tile.tissue.png	259	1	2000	259	072768357246d71ab38d23836287edcd	0	0	0	0	0	0	0	0	0	0	0	0	0	/home/dhl_ec/bnelissen/Slides/CD3_manuscript/CD3_slides/AAA690.CD3/AAA690.CD3.run1	255	0.7	0.06	0.7	0.06	0.0	-11.0813328772	0.365824111724	0.412899321983
0.0	0.0	0.0	0.0	0.0	4000000.0	0.0	0.0	1.09	1.56	1.01	0.04	5.23	0.360000000001	0.8	0.179999999999	3.97	0.110000000001	1.75	1.35	0.51	AAA690.CD3.X9.Y13.tile.tissue.png	260	1	2000	260	0d16fba18b603c67556738bc8e6199f5	0	0	0	0	0	0	0	0	0	0	0	0	0	/home/dhl_ec/bnelissen/Slides/CD3_manuscript/CD3_slides/AAA690.CD3/AAA690.CD3.run1	255	1.0	0.06	1.0	0.06	0.0	-11.2789595385	0.0	0.376189012337
0.0	0.0	0.0	0.0	0.0	4000000.0	0.0	0.0	1.12	1.65	0.98	0.0500000000002	4.64	0.26	0.639999999999	0.18	4.07	0.11	1.8	1.37	0.49	AAA690.CD3.X9.Y14.tile.tissue.png	261	1	2000	261	77a0c31c57e6ebe0af6ac055d80e4501	0	0	0	0	0	0	0	0	0	0	0	0	0	/home/dhl_ec/bnelissen/Slides/CD3_manuscript/CD3_slides/AAA690.CD3/AAA690.CD3.run1	255	1.0	0.06	1.0	0.06	0.0	0.0	0.0	0.43076228125
0.0	0.0	0.0	0.0	0.0	4000000.0	0.0	0.0	1.27	1.38	0.99	0.04	5.19	0.26	0.91	0.18	4.01	0.11	1.75	1.35	0.58	AAA690.CD3.X9.Y15.tile.tissue.png	262	1	2000	262	b7e541952ca540e447b04f12c0f674bb	0	0	0	0	0	0	0	0	0	0	0	0	0	/home/dhl_ec/bnelissen/Slides/CD3_manuscript/CD3_slides/AAA690.CD3/AAA690.CD3.run1	255	1.0	0.06	1.0	0.06	0.0	-10.754482105	0.0	0.308093258112
0.0	36090.0	0.0	968.0	36090.0	2792000.0	0.0	1.0	0.9	1.28	0.83	0.0300000000007	3.87	0.23	0.46	0.15	3.36	0.0900000000001	1.35	0.93	0.36	AAA690.CD3.X9.Y16.tile.tissue.png	263	1	2000	263	50b21fe07e0c88c929b24c8f3e1c36bc	0	0	0	0	0	0	0	0	0	0	0	0	0	/home/dhl_ec/bnelissen/Slides/CD3_manuscript/CD3_slides/AAA690.CD3/AAA690.CD3.run1	255	0.7	0.06	0.7	0.06	0.0	-11.7886828135	0.332379500468	4.15036706193
[truncated: 2 more columns]
