# Supplementary material for: SlideToolkit: An Assistive Toolset for the Histological Quantification of Whole Slide Images
Source: PLoS One. 2014 Nov 5;9(11):e110289. doi: 10.1371/journal.pone.0110289 (PMC4220929; doi:10.1371/journal.pone.0110289)
Supplement: RawData S1 — ICC and BlandAltman plot - measurements and r-script.zip. Measurements of Run1 and Run2, including the code for the calculation of the intraclass correlation coefficient (ICC) and the code for the Bland and Altman plot. (ZIP) [file pone.0110289.s003.zip › cellprofiler.measurements/run1.0a7314cecf1ee49eeff8d8b7a42624e2.DefaultOUT_Image.csv]

AreaOccupied_AreaOccupied_DAB_Nuclei	AreaOccupied_AreaOccupied_Tissue	AreaOccupied_Perimeter_DAB_Nuclei	AreaOccupied_Perimeter_Tissue	AreaOccupied_TotalArea_DAB_Nuclei	AreaOccupied_TotalArea_Tissue	Count_DAB_Nuclei	Count_Tissue	ExecutionTime_01LoadImages	ExecutionTime_02ColorToGray	ExecutionTime_03Smooth	ExecutionTime_04ImageMath	ExecutionTime_05IdentifyPrimaryObjects	ExecutionTime_06MeasureImageAreaOccupied	ExecutionTime_07UnmixColors	ExecutionTime_08MaskImage	ExecutionTime_09IdentifyPrimaryObjects	ExecutionTime_10MeasureImageAreaOccupied	ExecutionTime_11OverlayOutlines	ExecutionTime_12OverlayOutlines	ExecutionTime_13SaveImages	FileName_Original	Group_Index	Group_Number	Height_Original	ImageNumber	MD5Digest_Original	ModuleError_01LoadImages	ModuleError_02ColorToGray	ModuleError_03Smooth	ModuleError_04ImageMath	ModuleError_05IdentifyPrimaryObjects	ModuleError_06MeasureImageAreaOccupied	ModuleError_07UnmixColors	ModuleError_08MaskImage	ModuleError_09IdentifyPrimaryObjects	ModuleError_10MeasureImageAreaOccupied	ModuleError_11OverlayOutlines	ModuleError_12OverlayOutlines	ModuleError_13SaveImages	PathName_Original	Scaling_Original	Threshold_FinalThreshold_DAB_Nuclei	Threshold_FinalThreshold_Tissue	Threshold_OrigThreshold_DAB_Nuclei	Threshold_OrigThreshold_Tissue	Threshold_SumOfEntropies_DAB_Nuclei	Threshold_SumOfEntropies_Tissue	Threshold_WeightedVariance_DAB_Nuclei	Threshold_WeightedVariance_Tissue
1645.0	121399.0	710.0	4120.0	121399.0	4000000.0	13.0	4.0	3.8	3.1	1.82	0.09	10.24	0.56	1.31	0.31	9.45	0.34	3.32	2.43	1.56	AAA188.CD3.location-d.X0.Y7.tile.tissue.png	1	1	2000	1	a15e6a1969d6935137c2374a22d1fecc	0	0	0	0	0	0	0	0	0	0	0	0	0	/home/dhl_ec/bnelissen/Slides/CD3_manuscript/CD3_slides/AAA188.CD3.location-d/AAA188.CD3.location-d.run1	255	0.7	0.06	0.7	0.06	-9.61195491379	-12.3053589673	5.66698136758	1.92478803516
17517.0	1313891.0	6849.0	9026.0	1313891.0	4000000.0	133.0	2.0	2.96	3.62	1.81	0.08	10.07	0.41	0.88	0.19	10.78	0.39	3.93	2.32	1.04	AAA188.CD3.location-d.X0.Y8.tile.tissue.png	2	1	2000	2	5cee063337b90dd753e2a1260950d87e	0	0	0	0	0	0	0	0	0	0	0	0	0	/home/dhl_ec/bnelissen/Slides/CD3_manuscript/CD3_slides/AAA188.CD3.location-d/AAA188.CD3.location-d.run1	255	0.7	0.06	0.7	0.06	-9.74355371225	-11.6744893573	4.452850912	0.68777678125
0.0	6784.0	0.0	409.0	6784.0	4000000.0	0.0	1.0	1.26	1.63	1.93	0.08	9.56	0.55	1.37	0.31	7.89	0.22	3.06	2.3	0.68	AAA188.CD3.location-d.X0.Y9.tile.tissue.png	3	1	2000	3	33e2d23e6d1f118d2a10967000915996	0	0	0	0	0	0	0	0	0	0	0	0	0	/home/dhl_ec/bnelissen/Slides/CD3_manuscript/CD3_slides/AAA188.CD3.location-d/AAA188.CD3.location-d.run1	255	0.7	0.06	0.7	0.06	0.0	-11.8690426104	1.11162783065	1.36755194812
3149.0	123422.0	1246.0	2720.0	123422.0	4000000.0	26.0	1.0	1.31	1.99	1.79	0.08	9.99	0.56	1.25	0.31	9.24	0.32	3.14	2.29	0.63	AAA188.CD3.location-d.X1.Y7.tile.tissue.png	4	1	2000	4	64ea3f32c71ecabc93d5133cf7aec3ef	0	0	0	0	0	0	0	0	0	0	0	0	0	/home/dhl_ec/bnelissen/Slides/CD3_manuscript/CD3_slides/AAA188.CD3.location-d/AAA188.CD3.location-d.run1	255	0.7	0.06	0.7	0.06	-9.83260592743	-12.1680323313	4.98180651606	1.35986756152
25654.0	1894118.0	10595.0	14428.0	1894118.0	4000000.0	206.0	8.0	1.44	2.42	1.85	0.08	8.72	0.38	0.75	0.14	8.56	0.3	2.24	2.3	0.74	AAA188.CD3.location-d.X1.Y8.tile.tissue.png	5	1	2000	5	0fe6a56ac7d4cce8d0945cda42fc4c16	0	0	0	0	0	0	0	0	0	0	0	0	0	/home/dhl_ec/bnelissen/Slides/CD3_manuscript/CD3_slides/AAA188.CD3.location-d/AAA188.CD3.location-d.run1	255	0.7	0.06	0.7	0.06	-9.63875825308	-11.8753767273	4.16221555858	0.51721078125
2884.0	116673.0	1198.0	3606.0	116673.0	4000000.0	26.0	3.0	1.46	2.07	1.8	0.08	9.81	0.56	1.28	0.32	9.31	0.37	3.12	2.28	0.6	AAA188.CD3.location-d.X1.Y9.tile.tissue.png	6	1	2000	6	b22319a16c5424eb712cb7b7c4f5b929	0	0	0	0	0	0	0	0	0	0	0	0	0	/home/dhl_ec/bnelissen/Slides/CD3_manuscript/CD3_slides/AAA188.CD3.location-d/AAA188.CD3.location-d.run1	255	0.7	0.06	0.7	0.06	-9.64497093205	-12.2703578398	6.17272016986	1.70991221875
0.0	0.0	0.0	0.0	0.0	4000000.0	0.0	0.0	2.29	3.51	1.8	0.09	9.0	0.46	1.37	0.31	6.79	0.2	3.01	2.3	0.6	AAA188.CD3.location-d.X2.Y2.tile.tissue.png	7	1	2000	7	18da80173c1dff4437061abcfc950406	0	0	0	0	0	0	0	0	0	0	0	0	0	/home/dhl_ec/bnelissen/Slides/CD3_manuscript/CD3_slides/AAA188.CD3.location-d/AAA188.CD3.location-d.run1	255	1.0	0.06	1.0	0.06	0.0	-10.8760187889	0.0	6.47741836345
0.0	306192.0	0.0	5647.0	306192.0	4000000.0	0.0	6.0	2.05	2.84	1.82	0.08	10.01	0.56	1.26	0.31	8.21	0.23	3.22	2.3	0.68	AAA188.CD3.location-d.X2.Y3.tile.tissue.png	8	1	2000	8	197aea398d362e00c950cbb116023e08	0	0	0	0	0	0	0	0	0	0	0	0	0	/home/dhl_ec/bnelissen/Slides/CD3_manuscript/CD3_slides/AAA188.CD3.location-d/AAA188.CD3.location-d.run1	255	0.7	0.06	0.7	0.06	0.0	-12.3480285563	0.324331628521	3.14371150977
0.0	0.0	0.0	0.0	0.0	4000000.0	0.0	0.0	3.09	3.23	1.8	0.08	8.06	0.49	1.44	0.32	6.82	0.22	3.05	2.3	0.57	AAA188.CD3.location-d.X2.Y4.tile.tissue.png	9	1	2000	9	3e34377fbe8cac62f1a43f7a7c9f7ad3	0	0	0	0	0	0	0	0	0	0	0	0	0	/home/dhl_ec/bnelissen/Slides/CD3_manuscript/CD3_slides/AAA188.CD3.location-d/AAA188.CD3.location-d.run1	255	1.0	0.06	1.0	0.06	0.0	0.0	0.0	1.929210875
0.0	3914.0	0.0	416.0	3914.0	4000000.0	0.0	2.0	2.3	2.82	1.8	0.08	9.62	0.56	1.34	0.31	8.94	0.22	3.15	2.29	0.65	AAA188.CD3.location-d.X2.Y6.tile.tissue.png	10	1	2000	10	f822473413533bdfc8f4b1fda4e12253	0	0	0	0	0	0	0	0	0	0	0	0	0	/home/dhl_ec/bnelissen/Slides/CD3_manuscript/CD3_slides/AAA188.CD3.location-d/AAA188.CD3.location-d.run1	255	0.7	0.06	0.7	0.06	-8.99837351113	-12.4038781241	3.17547053353	2.92472844247
66646.0	2646715.0	26236.0	11970.0	2646715.0	4000000.0	515.0	3.0	2.96	3.01	1.8	0.08	7.15	0.4	0.77	0.14	9.55	0.49	3.35	2.3	0.67	AAA188.CD3.location-d.X2.Y7.tile.tissue.png	11	1	2000	11	2b3f643a4c8ea04fa164d874d1a78da5	0	0	0	0	0	0	0	0	0	0	0	0	0	/home/dhl_ec/bnelissen/Slides/CD3_manuscript/CD3_slides/AAA188.CD3.location-d/AAA188.CD3.location-d.run1	255	0.7	0.06	0.7	0.06	-9.59125089206	-11.8566854962	3.46279812799	0.453780609375
60489.0	2472885.0	24174.0	11343.0	2472885.0	4000000.0	459.0	2.0	1.28	2.04	1.79	0.07	9.93	0.57	1.22	0.17	12.81	0.47	3.32	2.29	0.65	AAA188.CD3.location-d.X2.Y8.tile.tissue.png	12	1	2000	12	68b2e1eefe8f1c3d7b80e208aeaa730f	0	0	0	0	0	0	0	0	0	0	0	0	0	/home/dhl_ec/bnelissen/Slides/CD3_manuscript/CD3_slides/AAA188.CD3.location-d/AAA188.CD3.location-d.run1	255	0.7	0.06	0.7	0.06	-9.7009597487	-11.9542993617	4.42863359199	0.486007796875
1448.0	24435.0	468.0	970.0	24435.0	4000000.0	8.0	1.0	1.15	1.56	1.9	0.09	9.36	0.63	1.31	0.32	9.28	0.31	3.13	2.29	0.58	AAA188.CD3.location-d.X2.Y9.tile.tissue.png	13	1	2000	13	a84bddc534dec76b51c1f6a934e69a8b	0	0	0	0	0	0	0	0	0	0	0	0	0	/home/dhl_ec/bnelissen/Slides/CD3_manuscript/CD3_slides/AAA188.CD3.location-d/AAA188.CD3.location-d.run1	255	0.7	0.06	0.7	0.06	-9.41278900366	-12.390352944	4.86305200906	1.67902947363
0.0	0.0	0.0	0.0	0.0	4000000.0	0.0	0.0	1.34	2.34	1.81	0.08	7.92	0.47	1.35	0.32	6.69	0.2	2.99	2.3	0.56	AAA188.CD3.location-d.X3.Y10.tile.tissue.png	14	1	2000	14	c8f4728c7089044c004483fda6a4d205	0	0	0	0	0	0	0	0	0	0	0	0	0	/home/dhl_ec/bnelissen/Slides/CD3_manuscript/CD3_slides/AAA188.CD3.location-d/AAA188.CD3.location-d.run1	255	1.0	0.06	1.0	0.06	0.0	0.0	0.0	8.229117
0.0	8486.0	0.0	528.0	8486.0	4000000.0	0.0	1.0	1.12	1.62	1.81	0.08	9.38	0.57	1.43	0.33	8.04	0.21	3.12	2.3	0.56	AAA188.CD3.location-d.X3.Y2.tile.tissue.png	15	1	2000	15	9d0126b1f587888dc9ae5f9c47943788	0	0	0	0	0	0	0	0	0	0	0	0	0	/home/dhl_ec/bnelissen/Slides/CD3_manuscript/CD3_slides/AAA188.CD3.location-d/AAA188.CD3.location-d.run1	255	0.7	0.06	0.7	0.06	0.0	-11.6940910512	0.168812683666	2.40020978188
0.0	361718.0	0.0	7884.0	361718.0	4000000.0	0.0	8.0	1.3	1.86	1.77	0.08	9.55	0.56	1.23	0.29	9.05	0.23	3.29	2.28	0.61	AAA188.CD3.location-d.X3.Y3.tile.tissue.png	16	1	2000	16	17b1a635ea783c9ec76173dfaff89909	0	0	0	0	0	0	0	0	0	0	0	0	0	/home/dhl_ec/bnelissen/Slides/CD3_manuscript/CD3_slides/AAA188.CD3.location-d/AAA188.CD3.location-d.run1	255	0.7	0.06	0.7	0.06	-7.21687232444	-11.7053107901	0.408534887161	1.86436026367
0.0	0.0	0.0	0.0	0.0	4000000.0	0.0	0.0	2.51	2.08	1.79	0.08	7.89	0.46	1.42	0.33	6.73	0.2	3.0	2.3	0.59	AAA188.CD3.location-d.X3.Y4.tile.tissue.png	17	1	2000	17	bbfb417e19cb9c98416812861c84dbfb	0	0	0	0	0	0	0	0	0	0	0	0	0	/home/dhl_ec/bnelissen/Slides/CD3_manuscript/CD3_slides/AAA188.CD3.location-d/AAA188.CD3.location-d.run1	255	1.0	0.06	1.0	0.06	0.0	0.0	0.0	3.0223965
8733.0	243854.0	3050.0	6444.0	243854.0	4000000.0	59.0	1.0	2.62	2.25	1.78	0.08	9.5	0.57	1.28	0.3	9.58	0.33	3.12	2.28	0.7	AAA188.CD3.location-d.X3.Y6.tile.tissue.png	18	1	2000	18	93b47165e2824177e85d67fb2cbe4e8c	0	0	0	0	0	0	0	0	0	0	0	0	0	/home/dhl_ec/bnelissen/Slides/CD3_manuscript/CD3_slides/AAA188.CD3.location-d/AAA188.CD3.location-d.run1	255	0.7	0.06	0.7	0.06	-9.41466721755	-12.2295263218	3.56251375584	1.42022496875
98992.0	3976099.0	38753.0	10079.0	3976099.0	4000000.0	753.0	1.0	1.63	2.74	1.77	0.0700000000001	10.21	0.56	1.21	0.08	14.77	0.59	3.32	2.31	0.74	AAA188.CD3.location-d.X3.Y7.tile.tissue.png	19	1	2000	19	7537d9c9531428c2743373d64d0bb06d	0	0	0	0	0	0	0	0	0	0	0	0	0	/home/dhl_ec/bnelissen/Slides/CD3_manuscript/CD3_slides/AAA188.CD3.location-d/AAA188.CD3.location-d.run1	255	0.7	0.0609988301401	0.7	0.0609988301401	-9.7574285787	-12.3930746175	3.17664850678	0.31888965625
108166.0	3987708.0	40808.0	8912.0	3987708.0	4000000.0	797.0	1.0	1.58	1.82	1.13	0.05	7.13	0.37	1.2	0.08	14.81	0.59	3.28	2.31	0.78	AAA188.CD3.location-d.X3.Y8.tile.tissue.png	20	1	2000	20	b5390d511a8fd5ef9ee01b37294e7b0e	0	0	0	0	0	0	0	0	0	0	0	0	0	/home/dhl_ec/bnelissen/Slides/CD3_manuscript/CD3_slides/AAA188.CD3.location-d/AAA188.CD3.location-d.run1	255	0.7	0.06	0.7	0.06	-9.71433899606	-12.3581763212	2.92592257112	0.354386025391
19168.0	1792210.0	8303.0	12574.0	1792210.0	4000000.0	165.0	3.0	1.59	2.71	1.75	0.0799999999999	10.22	0.57	1.2	0.2	11.21	0.43	3.31	2.31	0.61	AAA188.CD3.location-d.X3.Y9.tile.tissue.png	21	1	2000	21	fa9e37fe5b3bc02184e411383129d955	0	0	0	0	0	0	0	0	0	0	0	0	0	/home/dhl_ec/bnelissen/Slides/CD3_manuscript/CD3_slides/AAA188.CD3.location-d/AAA188.CD3.location-d.run1	255	0.7	0.06	0.7	0.06	-8.94354203916	-11.2885078817	2.13500089454	0.365640140625
0.0	24088.0	0.0	1064.0	24088.0	3016000.0	0.0	2.0	0.64	1.07	1.33	0.0600000000001	7.09	0.43	1.08	0.24	5.81	0.17	2.32	1.73	0.41	AAA188.CD3.location-d.X32.Y0.tile.tissue.png	22	1	1508	22	a5a9509e4115899357136184ca999000	0	0	0	0	0	0	0	0	0	0	0	0	0	/home/dhl_ec/bnelissen/Slides/CD3_manuscript/CD3_slides/AAA188.CD3.location-d/AAA188.CD3.location-d.run1	255	0.7	0.06	0.7	0.06	0.0	-12.5853472103	7.31184355281	0.511393983391
0.0	0.0	0.0	0.0	0.0	3016000.0	0.0	0.0	0.88	1.2	1.34	0.0600000000001	6.7	0.35	1.08	0.24	4.84	0.15	2.25	1.73	0.41	AAA188.CD3.location-d.X32.Y1.tile.tissue.png	23	1	1508	23	74bc0607c19f2bf51af4256e5424973e	0	0	0	0	0	0	0	0	0	0	0	0	0	/home/dhl_ec/bnelissen/Slides/CD3_manuscript/CD3_slides/AAA188.CD3.location-d/AAA188.CD3.location-d.run1	255	1.0	0.06	1.0	0.06	0.0	-9.93147709306	0.0	1.5388176549
12150.0	2083841.0	5363.0	10950.0	2083841.0	4000000.0	116.0	2.0	1.29	1.56	1.77	0.0799999999999	9.78	0.57	1.2	0.2	11.51	0.44	3.33	2.29	0.63	AAA188.CD3.location-d.X4.Y10.tile.tissue.png	24	1	2000	24	256de64df8e5126c89fff86e7fa33636	0	0	0	0	0	0	0	0	0	0	0	0	0	/home/dhl_ec/bnelissen/Slides/CD3_manuscript/CD3_slides/AAA188.CD3.location-d/AAA188.CD3.location-d.run1	255	0.7	0.06	0.7	0.06	-8.43314836487	-10.7710412983	1.19207326981	0.308908929688
0.0	0.0	0.0	0.0	0.0	4000000.0	0.0	0.0	1.1	1.61	1.77	0.0799999999999	7.9	0.47	1.39	0.32	6.61	0.21	2.98	2.3	0.56	AAA188.CD3.location-d.X4.Y11.tile.tissue.png	25	1	2000	25	c03868402c38f56dab84e6bc2fc284f4	0	0	0	0	0	0	0	0	0	0	0	0	0	/home/dhl_ec/bnelissen/Slides/CD3_manuscript/CD3_slides/AAA188.CD3.location-d/AAA188.CD3.location-d.run1	255	1.0	0.06	1.0	0.06	0.0	0.0	0.0	6.008337
0.0	0.0	0.0	0.0	0.0	4000000.0	0.0	0.0	2.74	1.76	1.76	0.0799999999999	8.77	0.46	1.4	0.32	6.48	0.2	2.99	2.3	0.73	AAA188.CD3.location-d.X4.Y3.tile.tissue.png	26	1	2000	26	c8c778c020eab1bbdae4dba1d83e67e1	0	0	0	0	0	0	0	0	0	0	0	0	0	/home/dhl_ec/bnelissen/Slides/CD3_manuscript/CD3_slides/AAA188.CD3.location-d/AAA188.CD3.location-d.run1	255	1.0	0.06	1.0	0.06	0.0	-10.866456539	0.0	3.44174525425
0.0	1513.0	0.0	174.0	1513.0	4000000.0	0.0	1.0	1.64	1.95	1.78	0.0799999999999	9.06	0.56	1.43	0.32	8.49	0.21	3.1	2.3	0.7	AAA188.CD3.location-d.X4.Y5.tile.tissue.png	27	1	2000	27	ef1b6d70854da5ccc32eb23a6c8c3460	0	0	0	0	0	0	0	0	0	0	0	0	0	/home/dhl_ec/bnelissen/Slides/CD3_manuscript/CD3_slides/AAA188.CD3.location-d/AAA188.CD3.location-d.run1	255	0.7	0.06	0.7	0.06	-7.57725832238	-12.2108011989	2.65814122153	0.949159179405
10253.0	1018781.0	4554.0	7190.0	1018781.0	4000000.0	99.0	1.0	1.43	2.55	1.75	0.08	9.94	0.56	1.2	0.26	10.18	0.37	3.24	2.31	0.69	AAA188.CD3.location-d.X4.Y6.tile.tissue.png	28	1	2000	28	38703a1a93791d5b71ad8a5f33c96f7a	0	0	0	0	0	0	0	0	0	0	0	0	0	/home/dhl_ec/bnelissen/Slides/CD3_manuscript/CD3_slides/AAA188.CD3.location-d/AAA188.CD3.location-d.run1	255	0.7	0.06	0.7	0.06	-8.63547956941	-11.048325478	1.4790886011	0.537301519531
42913.0	3993310.0	18570.0	8514.0	3993310.0	4000000.0	389.0	1.0	1.49	3.81	1.77	0.0700000000001	10.38	0.56	1.2	0.0700000000001	14.11	0.57	3.28	2.31	0.76	AAA188.CD3.location-d.X4.Y7.tile.tissue.png	29	1	2000	29	be0d3a87be5e231cb70fd625bc46cff9	0	0	0	0	0	0	0	0	0	0	0	0	0	/home/dhl_ec/bnelissen/Slides/CD3_manuscript/CD3_slides/AAA188.CD3.location-d/AAA188.CD3.location-d.run1	255	0.7	0.0638063551349	0.7	0.0638063551349	-9.02004875706	-11.6313854387	1.74436567907	0.147327924316
30844.0	3994083.0	13467.0	8475.0	3994083.0	4000000.0	291.0	1.0	1.3	2.7	1.76	0.0699999999999	9.02	0.55	1.2	0.08	13.71	0.56	3.29	2.31	0.74	AAA188.CD3.location-d.X4.Y8.tile.tissue.png	30	1	2000	30	e4d5a46f32474e34cb4e2a6199d68441	0	0	0	0	0	0	0	0	0	0	0	0	0	/home/dhl_ec/bnelissen/Slides/CD3_manuscript/CD3_slides/AAA188.CD3.location-d/AAA188.CD3.location-d.run1	255	0.7	0.0705119549968	0.7	0.0705119549968	-8.88214504392	-11.8929786612	1.09857458254	0.0940374553223
11766.0	3991618.0	5619.0	8015.0	3991618.0	4000000.0	127.0	1.0	1.83	3.2	1.78	0.0700000000001	8.99	0.58	1.2	0.0799999999999	13.5	0.56	3.3	2.32	0.77	AAA188.CD3.location-d.X4.Y9.tile.tissue.png	31	1	2000	31	e8856cc59856494a87d6936d15eb81fb	0	0	0	0	0	0	0	0	0	0	0	0	0	/home/dhl_ec/bnelissen/Slides/CD3_manuscript/CD3_slides/AAA188.CD3.location-d/AAA188.CD3.location-d.run1	255	0.7	0.0742498074075	0.7	0.0742498074075	-8.4682506738	-11.9951622637	0.546139068264	0.0610933288574
6080.0	1035595.0	3196.0	7130.0	1035595.0	4000000.0	71.0	3.0	1.4	2.36	1.77	0.0800000000002	10.0	0.57	1.2	0.25	10.53	0.38	3.31	2.31	0.67	AAA188.CD3.location-d.X5.Y10.tile.tissue.png	32	1	2000	32	2ce7474d4f8a006f2bb7a799f109dbca	0	0	0	0	0	0	0	0	0	0	0	0	0	/home/dhl_ec/bnelissen/Slides/CD3_manuscript/CD3_slides/AAA188.CD3.location-d/AAA188.CD3.location-d.run1	255	0.7	0.06	0.7	0.06	-8.58918546093	-10.6813835924	1.85484807437	0.613182355469
0.0	0.0	0.0	0.0	0.0	4000000.0	0.0	0.0	2.02	2.19	1.77	0.0799999999999	7.91	0.47	1.4	0.32	6.62	0.2	2.99	2.32	0.64	AAA188.CD3.location-d.X5.Y11.tile.tissue.png	33	1	2000	33	0b8c24bfcf033724b37357438b0e443e	0	0	0	0	0	0	0	0	0	0	0	0	0	/home/dhl_ec/bnelissen/Slides/CD3_manuscript/CD3_slides/AAA188.CD3.location-d/AAA188.CD3.location-d.run1	255	1.0	0.06	1.0	0.06	0.0	0.0	0.0	6.122198
0.0	0.0	0.0	0.0	0.0	4000000.0	0.0	0.0	1.71	2.41	1.57	0.0799999999999	7.87	0.46	1.41	0.31	6.71	0.21	3.18	2.39	0.65	AAA188.CD3.location-d.X5.Y5.tile.tissue.png	34	1	2000	34	ed5d1bdccb0f693e1bf4b4ae7f2d7888	0	0	0	0	0	0	0	0	0	0	0	0	0	/home/dhl_ec/bnelissen/Slides/CD3_manuscript/CD3_slides/AAA188.CD3.location-d/AAA188.CD3.location-d.run1	255	1.0	0.06	1.0	0.06	0.0	0.0	0.0	3.4048275
25202.0	1107610.0	11282.0	5898.0	1107610.0	4000000.0	235.0	2.0	1.21	2.03	1.98	0.0799999999999	10.5	0.6	1.44	0.3	10.89	0.39	3.59	2.3	0.69	AAA188.CD3.location-d.X5.Y6.tile.tissue.png	35	1	2000	35	4aa40ed1733b30b679978a55e0b658dc	0	0	0	0	0	0	0	0	0	0	0	0	0	/home/dhl_ec/bnelissen/Slides/CD3_manuscript/CD3_slides/AAA188.CD3.location-d/AAA188.CD3.location-d.run1	255	0.7	0.06	0.7	0.06	-8.64372186635	-10.7618695075	1.2537246385	0.521153199219
13403.0	1198170.0	6675.0	8072.0	1198170.0	4000000.0	152.0	1.0	1.16	2.97	1.76	0.0700000000002	10.7	0.56	1.19	0.24	10.56	0.38	3.21	2.36	0.87	AAA188.CD3.location-d.X5.Y7.tile.tissue.png	36	1	2000	36	cbfdb84c46f05cc8c76c43d179bba5cd	0	0	0	0	0	0	0	0	0	0	0	0	0	/home/dhl_ec/bnelissen/Slides/CD3_manuscript/CD3_slides/AAA188.CD3.location-d/AAA188.CD3.location-d.run1	255	0.7	0.06	0.7	0.06	-8.4847880966	-10.7939945338	1.06690328709	0.397384347656
15919.0	1894837.0	8030.0	7341.0	1894837.0	4000000.0	176.0	1.0	2.54	4.39	1.76	0.0699999999999	10.22	0.56	1.19	0.2	11.35	0.44	3.32	2.31	0.79	AAA188.CD3.location-d.X5.Y8.tile.tissue.png	37	1	2000	37	fabb48da77429e686b8768bb83c8faea	0	0	0	0	0	0	0	0	0	0	0	0	0	/home/dhl_ec/bnelissen/Slides/CD3_manuscript/CD3_slides/AAA188.CD3.location-d/AAA188.CD3.location-d.run1	255	0.7	0.06	0.7	0.06	-8.55672950186	-10.8786830535	1.18791405262	0.199680382813
16711.0	1830755.0	7779.0	9185.0	1830755.0	4000000.0	172.0	2.0	1.51	2.44	1.75	0.0599999999999	10.09	0.57	1.21	0.21	11.33	0.43	3.32	2.31	0.76	AAA188.CD3.location-d.X5.Y9.tile.tissue.png	38	1	2000	38	7dadc2fccf3f156762b14f49de8ed02f	0	0	0	0	0	0	0	0	0	0	0	0	0	/home/dhl_ec/bnelissen/Slides/CD3_manuscript/CD3_slides/AAA188.CD3.location-d/AAA188.CD3.location-d.run1	255	0.7	0.06	0.7	0.06	-8.39393328371	-10.6617326252	1.06228333305	0.209520355469
0.0	0.0	0.0	0.0	0.0	4000000.0	0.0	0.0	1.73	2.34	1.75	0.0800000000002	8.82	0.46	1.42	0.31	6.6	0.21	2.99	2.31	0.73	AAA188.CD3.location-d.X6.Y6.tile.tissue.png	39	1	2000	39	3ce49d881defaa64daba6fad08c905b0	0	0	0	0	0	0	0	0	0	0	0	0	0	/home/dhl_ec/bnelissen/Slides/CD3_manuscript/CD3_slides/AAA188.CD3.location-d/AAA188.CD3.location-d.run1	255	1.0	0.06	1.0	0.06	0.0	-10.2499557537	0.0	2.39407192456
0.0	0.0	0.0	0.0	0.0	4000000.0	0.0	0.0	1.7	1.97	1.76	0.0799999999999	7.88	0.46	1.41	0.31	6.61	0.21	2.98	2.31	0.73	AAA188.CD3.location-d.X6.Y7.tile.tissue.png	40	1	2000	40	f75a052ea87f47abcf13dd6b2d079738	0	0	0	0	0	0	0	0	0	0	0	0	0	/home/dhl_ec/bnelissen/Slides/CD3_manuscript/CD3_slides/AAA188.CD3.location-d/AAA188.CD3.location-d.run1	255	1.0	0.06	1.0	0.06	0.0	0.0	0.0	4.194304
0.0	0.0	0.0	0.0	0.0	4000000.0	0.0	0.0	2.45	2.31	1.75	0.0799999999999	7.91	0.47	1.4	0.32	6.59	0.2	2.99	2.33	0.71	AAA188.CD3.location-d.X6.Y8.tile.tissue.png	41	1	2000	41	aa20359511974b2493978cdc766c9af7	0	0	0	0	0	0	0	0	0	0	0	0	0	/home/dhl_ec/bnelissen/Slides/CD3_manuscript/CD3_slides/AAA188.CD3.location-d/AAA188.CD3.location-d.run1	255	1.0	0.06	1.0	0.06	0.0	0.0	0.0	5.628295
0.0	0.0	0.0	0.0	0.0	4000000.0	0.0	0.0	1.3	2.43	1.78	0.0800000000002	8.82	0.46	1.4	0.31	6.6	0.16	2.09	1.66	0.42	AAA188.CD3.location-d.X6.Y9.tile.tissue.png	42	1	2000	42	4b9f14a3631916a412f300d0a7ef1335	0	0	0	0	0	0	0	0	0	0	0	0	0	/home/dhl_ec/bnelissen/Slides/CD3_manuscript/CD3_slides/AAA188.CD3.location-d/AAA188.CD3.location-d.run1	255	1.0	0.06	1.0	0.06	0.0	-10.2035426239	0.0	4.19430400818
[truncated: 2 more columns]
