# Supplementary material for: SlideToolkit: An Assistive Toolset for the Histological Quantification of Whole Slide Images
Source: PLoS One. 2014 Nov 5;9(11):e110289. doi: 10.1371/journal.pone.0110289 (PMC4220929; doi:10.1371/journal.pone.0110289)
Supplement: RawData S1 — ICC and BlandAltman plot - measurements and r-script.zip. Measurements of Run1 and Run2, including the code for the calculation of the intraclass correlation coefficient (ICC) and the code for the Bland and Altman plot. (ZIP) [file pone.0110289.s003.zip › cellprofiler.measurements/run1.0b224489e3d2e71b7e72e372d95271ea.DefaultOUT_Image.csv]

AreaOccupied_AreaOccupied_DAB_Nuclei	AreaOccupied_AreaOccupied_Tissue	AreaOccupied_Perimeter_DAB_Nuclei	AreaOccupied_Perimeter_Tissue	AreaOccupied_TotalArea_DAB_Nuclei	AreaOccupied_TotalArea_Tissue	Count_DAB_Nuclei	Count_Tissue	ExecutionTime_01LoadImages	ExecutionTime_02ColorToGray	ExecutionTime_03Smooth	ExecutionTime_04ImageMath	ExecutionTime_05IdentifyPrimaryObjects	ExecutionTime_06MeasureImageAreaOccupied	ExecutionTime_07UnmixColors	ExecutionTime_08MaskImage	ExecutionTime_09IdentifyPrimaryObjects	ExecutionTime_10MeasureImageAreaOccupied	ExecutionTime_11OverlayOutlines	ExecutionTime_12OverlayOutlines	ExecutionTime_13SaveImages	FileName_Original	Group_Index	Group_Number	Height_Original	ImageNumber	MD5Digest_Original	ModuleError_01LoadImages	ModuleError_02ColorToGray	ModuleError_03Smooth	ModuleError_04ImageMath	ModuleError_05IdentifyPrimaryObjects	ModuleError_06MeasureImageAreaOccupied	ModuleError_07UnmixColors	ModuleError_08MaskImage	ModuleError_09IdentifyPrimaryObjects	ModuleError_10MeasureImageAreaOccupied	ModuleError_11OverlayOutlines	ModuleError_12OverlayOutlines	ModuleError_13SaveImages	PathName_Original	Scaling_Original	Threshold_FinalThreshold_DAB_Nuclei	Threshold_FinalThreshold_Tissue	Threshold_OrigThreshold_DAB_Nuclei	Threshold_OrigThreshold_Tissue	Threshold_SumOfEntropies_DAB_Nuclei	Threshold_SumOfEntropies_Tissue	Threshold_WeightedVariance_DAB_Nuclei	Threshold_WeightedVariance_Tissue
0.0	71422.0	0.0	2115.0	71422.0	4000000.0	0.0	1.0	2.46	1.89	1.81	0.08	9.37	0.56	1.4	0.31	8.03	0.22	3.11	2.27	1.54	AAA351.CD3.X0.Y1.tile.tissue.png	1	1	2000	1	a2c0465947cd517a39daa96f5ea6b065	0	0	0	0	0	0	0	0	0	0	0	0	0	/home/dhl_ec/bnelissen/Slides/CD3_manuscript/CD3_slides/AAA351.CD3/AAA351.CD3.run1	255	0.7	0.06	0.7	0.06	0.0	-11.3965737556	4.67231822828	1.1584884126
1346.0	1247880.0	874.0	8907.0	1247880.0	4000000.0	19.0	1.0	1.27	1.94	1.8	0.08	10.54	0.56	1.3	0.25	10.26	0.38	3.3	2.28	1.02	AAA351.CD3.X0.Y2.tile.tissue.png	2	1	2000	2	236f93189869558cc2cda189f9bec30e	0	0	0	0	0	0	0	0	0	0	0	0	0	/home/dhl_ec/bnelissen/Slides/CD3_manuscript/CD3_slides/AAA351.CD3/AAA351.CD3.run1	255	0.7	0.06	0.7	0.06	-9.76284542905	-11.5484547649	3.68886836212	1.32013184766
8240.0	382049.0	4826.0	7427.0	382049.0	4000000.0	109.0	3.0	2.81	2.85	1.81	0.08	9.57	0.55	1.32	0.29	9.52	0.33	3.28	2.3	0.69	AAA351.CD3.X0.Y3.tile.tissue.png	3	1	2000	3	4088996bc2fe16b396b8deb83905cc78	0	0	0	0	0	0	0	0	0	0	0	0	0	/home/dhl_ec/bnelissen/Slides/CD3_manuscript/CD3_slides/AAA351.CD3/AAA351.CD3.run1	255	0.7	0.06	0.7	0.06	-9.86392289576	-12.2811206657	3.37144936139	1.16724880469
0.0	0.0	0.0	0.0	0.0	4000000.0	0.0	0.0	3.73	2.88	1.8	0.08	7.92	0.46	1.39	0.32	6.53	0.2	3.01	2.29	0.58	AAA351.CD3.X0.Y4.tile.tissue.png	4	1	2000	4	c87c82a363d82659c3255c3baa7dea71	0	0	0	0	0	0	0	0	0	0	0	0	0	/home/dhl_ec/bnelissen/Slides/CD3_manuscript/CD3_slides/AAA351.CD3/AAA351.CD3.run1	255	1.0	0.06	1.0	0.06	0.0	0.0	0.0	4.3685375
0.0	219266.0	0.0	4457.0	219266.0	4000000.0	0.0	1.0	1.31	2.12	1.8	0.08	9.31	0.56	1.37	0.3	8.03	0.23	3.2	2.29	0.63	AAA351.CD3.X1.Y0.tile.tissue.png	5	1	2000	5	3ec473a8b1c0464facecaa47e277c9dc	0	0	0	0	0	0	0	0	0	0	0	0	0	/home/dhl_ec/bnelissen/Slides/CD3_manuscript/CD3_slides/AAA351.CD3/AAA351.CD3.run1	255	0.7	0.06	0.7	0.06	0.0	-11.8954104989	3.70936927066	2.10009383301
0.0	2274959.0	0.0	10953.0	2274959.0	4000000.0	0.0	1.0	1.51	2.93	1.81	0.08	9.28	0.55	1.22	0.18	9.81	0.36	3.3	2.28	0.76	AAA351.CD3.X1.Y1.tile.tissue.png	6	1	2000	6	c713e02ef905ef0f16e3330101a43736	0	0	0	0	0	0	0	0	0	0	0	0	0	/home/dhl_ec/bnelissen/Slides/CD3_manuscript/CD3_slides/AAA351.CD3/AAA351.CD3.run1	255	0.7	0.06	0.7	0.06	0.0	-11.7319234719	4.126916573	1.37045785156
14328.0	3974643.0	9328.0	10004.0	3974643.0	4000000.0	202.0	1.0	1.26	2.11	1.28	0.07	9.46	0.56	1.19	0.07	13.51	0.57	3.26	2.28	0.79	AAA351.CD3.X1.Y2.tile.tissue.png	7	1	2000	7	d28e872735d14b19cd14290586ee9913	0	0	0	0	0	0	0	0	0	0	0	0	0	/home/dhl_ec/bnelissen/Slides/CD3_manuscript/CD3_slides/AAA351.CD3/AAA351.CD3.run1	255	0.7	0.06	0.7	0.06	-9.82213854718	-11.6511730404	3.63584719571	0.422079629883
14477.0	3806033.0	8778.0	12273.0	3806033.0	4000000.0	192.0	2.0	1.38	1.97	1.8	0.07	10.51	0.56	1.18	0.09	13.47	0.55	3.29	2.29	0.77	AAA351.CD3.X1.Y3.tile.tissue.png	8	1	2000	8	c15761ee3bed789ac3ef610f6a5efd13	0	0	0	0	0	0	0	0	0	0	0	0	0	/home/dhl_ec/bnelissen/Slides/CD3_manuscript/CD3_slides/AAA351.CD3/AAA351.CD3.run1	255	0.7	0.06	0.7	0.06	-8.83511112982	-11.5125044989	1.1187015589	0.228038515625
11284.0	2692712.0	7786.0	14495.0	2692712.0	4000000.0	165.0	2.0	1.6	2.88	1.79	0.08	9.95	0.57	1.21	0.16	12.33	0.48	3.32	2.29	0.68	AAA351.CD3.X1.Y4.tile.tissue.png	9	1	2000	9	5c7161ad428fee6fe92ae2fedd92ac81	0	0	0	0	0	0	0	0	0	0	0	0	0	/home/dhl_ec/bnelissen/Slides/CD3_manuscript/CD3_slides/AAA351.CD3/AAA351.CD3.run1	255	0.7	0.06	0.7	0.06	-9.35505784666	-12.2849592621	2.80061942414	1.12409715625
770.0	418980.0	633.0	7206.0	418980.0	4000000.0	13.0	2.0	1.52	2.77	1.8	0.08	10.22	0.56	1.33	0.29	9.41	0.33	3.19	2.29	0.61	AAA351.CD3.X1.Y5.tile.tissue.png	10	1	2000	10	a7fd4e152e564ace952b9ca6442e4d9d	0	0	0	0	0	0	0	0	0	0	0	0	0	/home/dhl_ec/bnelissen/Slides/CD3_manuscript/CD3_slides/AAA351.CD3/AAA351.CD3.run1	255	0.7	0.06	0.7	0.06	-8.67102759423	-12.0472748938	2.37904266295	1.44408753906
0.0	1093464.0	0.0	24735.0	1093464.0	4000000.0	0.0	11.0	1.27	1.71	1.81	0.08	12.12	0.57	1.25	0.25	9.66	0.28	3.32	2.3	0.63	AAA351.CD3.X10.Y0.tile.tissue.png	11	1	2000	11	4f32d183ffd9f62732e0f1772aa6e232	0	0	0	0	0	0	0	0	0	0	0	0	0	/home/dhl_ec/bnelissen/Slides/CD3_manuscript/CD3_slides/AAA351.CD3/AAA351.CD3.run1	255	0.7	0.06	0.7	0.06	-8.8235401844	-12.1142346956	2.67015824706	1.98212678906
2587.0	3529373.0	1241.0	23128.0	3529373.0	4000000.0	28.0	4.0	3.08	3.69	1.82	0.07	9.63	0.57	1.18	0.11	12.78	0.53	3.39	2.3	0.67	AAA351.CD3.X10.Y1.tile.tissue.png	12	1	2000	12	3c2513e4381da485c12aa7eebe2d0d2c	0	0	0	0	0	0	0	0	0	0	0	0	0	/home/dhl_ec/bnelissen/Slides/CD3_manuscript/CD3_slides/AAA351.CD3/AAA351.CD3.run1	255	0.7	0.06	0.7	0.06	-9.76536970189	-12.1785230253	2.91346973396	0.44578684375
0.0	3824246.0	0.0	14219.0	3824246.0	4000000.0	0.0	3.0	2.0	2.32	1.79	0.07	10.19	0.56	1.19	0.09	12.51	0.46	3.33	2.29	0.74	AAA351.CD3.X10.Y10.tile.tissue.png	13	1	2000	13	d137861f654a3ce3668c57cb3eb92924	0	0	0	0	0	0	0	0	0	0	0	0	0	/home/dhl_ec/bnelissen/Slides/CD3_manuscript/CD3_slides/AAA351.CD3/AAA351.CD3.run1	255	0.7	0.06	0.7	0.06	-7.64857883758	-11.1899822335	3.96672076036	0.150535792969
0.0	3656862.0	0.0	17228.0	3656862.0	4000000.0	0.0	5.0	1.47	3.12	1.8	0.07	10.73	0.56	1.18	0.1	11.15	0.44	3.3	2.29	0.65	AAA351.CD3.X10.Y11.tile.tissue.png	14	1	2000	14	095bb8865abf306787bc1951c1d9296e	0	0	0	0	0	0	0	0	0	0	0	0	0	/home/dhl_ec/bnelissen/Slides/CD3_manuscript/CD3_slides/AAA351.CD3/AAA351.CD3.run1	255	0.7	0.06	0.7	0.06	0.0	-11.1341686169	2.48062382447	0.118399472656
679.0	3996523.0	215.0	8282.0	3996523.0	4000000.0	3.0	1.0	2.54	3.3	1.82	0.0700000000001	9.01	0.56	1.18	0.08	13.14	0.55	3.23	2.28	0.67	AAA351.CD3.X10.Y12.tile.tissue.png	15	1	2000	15	fa55d07a9fcb5a8d207c4d0e0661d352	0	0	0	0	0	0	0	0	0	0	0	0	0	/home/dhl_ec/bnelissen/Slides/CD3_manuscript/CD3_slides/AAA351.CD3/AAA351.CD3.run1	255	0.7	0.06	0.7	0.06	-9.25166031463	-11.0177525345	1.91563145428	0.0224600147095
0.0	3788784.0	0.0	13017.0	3788784.0	4000000.0	0.0	2.0	1.24	2.07	1.81	0.0699999999999	9.96	0.57	1.18	0.09	12.52	0.45	3.3	2.3	0.68	AAA351.CD3.X10.Y13.tile.tissue.png	16	1	2000	16	587cf934a587c054a09340dbb33c445d	0	0	0	0	0	0	0	0	0	0	0	0	0	/home/dhl_ec/bnelissen/Slides/CD3_manuscript/CD3_slides/AAA351.CD3/AAA351.CD3.run1	255	0.7	0.06	0.7	0.06	-8.20772643418	-11.3743865494	2.15453653463	0.077316296875
1160.0	3842693.0	560.0	14655.0	3842693.0	4000000.0	13.0	3.0	1.18	1.82	1.8	0.0700000000001	9.34	0.56	1.18	0.0899999999999	13.1	0.54	3.29	2.31	0.97	AAA351.CD3.X10.Y14.tile.tissue.png	17	1	2000	17	5ff50aac7ce4202e712fddf45744fa91	0	0	0	0	0	0	0	0	0	0	0	0	0	/home/dhl_ec/bnelissen/Slides/CD3_manuscript/CD3_slides/AAA351.CD3/AAA351.CD3.run1	255	0.7	0.06	0.7	0.06	-8.82174162859	-11.5326386177	3.03375334996	0.163686921875
0.0	3824139.0	0.0	11362.0	3824139.0	4000000.0	0.0	2.0	2.94	3.69	1.8	0.0699999999999	9.49	0.56	1.19	0.09	12.51	0.47	3.3	2.3	1.02	AAA351.CD3.X10.Y15.tile.tissue.png	18	1	2000	18	81678cf39eb8386dbc3236d75955ad2b	0	0	0	0	0	0	0	0	0	0	0	0	0	/home/dhl_ec/bnelissen/Slides/CD3_manuscript/CD3_slides/AAA351.CD3/AAA351.CD3.run1	255	0.7	0.06	0.7	0.06	-8.2945559294	-11.4684951259	2.03878259382	0.151084222656
0.0	2560477.0	0.0	13334.0	2560477.0	4000000.0	0.0	3.0	2.32	3.52	1.81	0.0700000000001	9.85	0.56	1.18	0.17	11.1	0.38	3.32	2.29	0.92	AAA351.CD3.X10.Y16.tile.tissue.png	19	1	2000	19	6f8392263c7f7ef20a3b805ee7906474	0	0	0	0	0	0	0	0	0	0	0	0	0	/home/dhl_ec/bnelissen/Slides/CD3_manuscript/CD3_slides/AAA351.CD3/AAA351.CD3.run1	255	0.7	0.06	0.7	0.06	-8.13253258201	-11.5429806514	2.06639704294	0.38365571875
95.0	1962613.0	40.0	16231.0	1962613.0	4000000.0	1.0	4.0	3.44	2.45	1.81	0.0799999999999	13.3	0.56	1.23	0.2	11.02	0.44	3.32	2.28	0.85	AAA351.CD3.X10.Y17.tile.tissue.png	20	1	2000	20	f7cc755a8dca6a44c3c21df4a5bc3ae8	0	0	0	0	0	0	0	0	0	0	0	0	0	/home/dhl_ec/bnelissen/Slides/CD3_manuscript/CD3_slides/AAA351.CD3/AAA351.CD3.run1	255	0.7	0.06	0.7	0.06	-8.5962407257	-11.632367822	2.6073321449	1.36650286719
0.0	0.0	0.0	0.0	0.0	4000000.0	0.0	0.0	2.16	2.89	1.81	0.08	7.89	0.46	1.41	0.32	6.53	0.2	3.01	2.3	0.57	AAA351.CD3.X10.Y18.tile.tissue.png	21	1	2000	21	b9d3789eb08c1cd829d1890bc3fa9632	0	0	0	0	0	0	0	0	0	0	0	0	0	/home/dhl_ec/bnelissen/Slides/CD3_manuscript/CD3_slides/AAA351.CD3/AAA351.CD3.run1	255	1.0	0.06	1.0	0.06	0.0	0.0	0.0	4.07668125
22122.0	3833083.0	11230.0	8671.0	3833083.0	4000000.0	252.0	1.0	3.04	4.1	1.82	0.0700000000001	9.85	0.55	1.19	0.09	13.52	0.55	3.27	2.29	0.92	AAA351.CD3.X10.Y2.tile.tissue.png	22	1	2000	22	8e3f0e7094c79a4867f27ab0891d64c6	0	0	0	0	0	0	0	0	0	0	0	0	0	/home/dhl_ec/bnelissen/Slides/CD3_manuscript/CD3_slides/AAA351.CD3/AAA351.CD3.run1	255	0.7	0.06	0.7	0.06	-9.45474684227	-12.5724678498	2.17676212562	0.321807208984
7742.0	1637852.0	3742.0	15617.0	1637852.0	4000000.0	83.0	7.0	2.97	3.48	1.81	0.0700000000001	9.82	0.57	1.18	0.21	10.77	0.42	3.32	2.29	0.62	AAA351.CD3.X10.Y3.tile.tissue.png	23	1	2000	23	81a64a770950e6c4d0ff113d6ff94012	0	0	0	0	0	0	0	0	0	0	0	0	0	/home/dhl_ec/bnelissen/Slides/CD3_manuscript/CD3_slides/AAA351.CD3/AAA351.CD3.run1	255	0.7	0.06	0.7	0.06	-9.661103987	-12.2290141343	2.83995503866	0.64994525
13474.0	1832594.0	6226.0	20796.0	1832594.0	4000000.0	139.0	5.0	1.07	1.58	1.8	0.0700000000001	9.84	0.57	1.19	0.2	11.09	0.43	3.33	2.29	0.63	AAA351.CD3.X10.Y4.tile.tissue.png	24	1	2000	24	aa3edf9d20375cb938f25bf78224161c	0	0	0	0	0	0	0	0	0	0	0	0	0	/home/dhl_ec/bnelissen/Slides/CD3_manuscript/CD3_slides/AAA351.CD3/AAA351.CD3.run1	255	0.7	0.06	0.7	0.06	-9.71646565172	-12.4668854103	2.67912536564	0.75327265625
9332.0	3216470.0	4545.0	26570.0	3216470.0	4000000.0	103.0	6.0	1.38	2.46	1.79	0.0700000000001	9.58	0.57	1.18	0.13	12.49	0.51	3.37	2.27	0.67	AAA351.CD3.X10.Y5.tile.tissue.png	25	1	2000	25	6e41753232e3f8036df3cf9b40cfa927	0	0	0	0	0	0	0	0	0	0	0	0	0	/home/dhl_ec/bnelissen/Slides/CD3_manuscript/CD3_slides/AAA351.CD3/AAA351.CD3.run1	255	0.7	0.06	0.7	0.06	-9.70626972251	-12.1601389085	2.45057112456	0.553674671875
9719.0	3855895.0	4176.0	16031.0	3855895.0	4000000.0	90.0	3.0	2.55	2.89	1.81	0.0600000000001	10.5	0.56	1.18	0.09	13.16	0.55	3.32	2.28	0.65	AAA351.CD3.X10.Y6.tile.tissue.png	26	1	2000	26	39d50cbd5fbf615e43af5d829975b869	0	0	0	0	0	0	0	0	0	0	0	0	0	/home/dhl_ec/bnelissen/Slides/CD3_manuscript/CD3_slides/AAA351.CD3/AAA351.CD3.run1	255	0.7	0.06	0.7	0.06	-9.59098188644	-12.3742601158	1.89589255088	0.350995164062
4148.0	3171016.0	2003.0	19777.0	3171016.0	4000000.0	38.0	6.0	2.45	3.72	1.8	0.0700000000001	10.38	0.56	1.17	0.13	12.41	0.51	3.3	2.27	0.64	AAA351.CD3.X10.Y7.tile.tissue.png	27	1	2000	27	9ea4d1dfc8c959f12654137186b039c0	0	0	0	0	0	0	0	0	0	0	0	0	0	/home/dhl_ec/bnelissen/Slides/CD3_manuscript/CD3_slides/AAA351.CD3/AAA351.CD3.run1	255	0.7	0.06	0.7	0.06	-9.36044985571	-12.1692532595	2.21856257233	0.417801671875
746.0	3367373.0	266.0	25839.0	3367373.0	4000000.0	6.0	10.0	2.98	3.41	1.79	0.0600000000001	9.16	0.57	1.18	0.12	9.81	0.52	3.34	2.28	0.64	AAA351.CD3.X10.Y8.tile.tissue.png	28	1	2000	28	aff91363fa30cf7189dcb575967ae103	0	0	0	0	0	0	0	0	0	0	0	0	0	/home/dhl_ec/bnelissen/Slides/CD3_manuscript/CD3_slides/AAA351.CD3/AAA351.CD3.run1	255	0.7	0.06	0.7	0.06	-8.82969418176	-11.7357386367	2.81131979946	0.355385703125
387.0	3701931.0	120.0	15880.0	3701931.0	4000000.0	1.0	3.0	1.15	2.04	1.8	0.0600000000002	9.69	0.56	1.19	0.0899999999999	12.9	0.53	3.3	2.29	0.64	AAA351.CD3.X10.Y9.tile.tissue.png	29	1	2000	29	9d90630600b1ed5b3048d14a1a7b2ccb	0	0	0	0	0	0	0	0	0	0	0	0	0	/home/dhl_ec/bnelissen/Slides/CD3_manuscript/CD3_slides/AAA351.CD3/AAA351.CD3.run1	255	0.7	0.06	0.7	0.06	-8.88302172617	-11.9288650077	3.52790342684	0.142084773438
0.0	41030.0	0.0	1950.0	41030.0	4000000.0	0.0	1.0	1.88	2.69	1.79	0.0799999999999	9.33	0.55	1.37	0.31	7.78	0.22	3.09	2.29	0.57	AAA351.CD3.X11.Y0.tile.tissue.png	30	1	2000	30	63d8e3414df5541ab12b431118a02011	0	0	0	0	0	0	0	0	0	0	0	0	0	/home/dhl_ec/bnelissen/Slides/CD3_manuscript/CD3_slides/AAA351.CD3/AAA351.CD3.run1	255	0.7	0.06	0.7	0.06	0.0	-11.5155611028	3.49764882403	1.96273129584
9496.0	2228651.0	3338.0	20519.0	2228651.0	4000000.0	63.0	8.0	4.12	2.69	1.8	0.0800000000002	9.53	0.56	1.19	0.18	11.42	0.45	3.31	2.28	0.63	AAA351.CD3.X11.Y1.tile.tissue.png	31	1	2000	31	3afe1af3ecb62a87d35a4524fc0b8ad8	0	0	0	0	0	0	0	0	0	0	0	0	0	/home/dhl_ec/bnelissen/Slides/CD3_manuscript/CD3_slides/AAA351.CD3/AAA351.CD3.run1	255	0.7	0.06	0.7	0.06	-9.6055269691	-12.4053920282	2.54891363288	0.82476278125
199.0	3722167.0	117.0	16322.0	3722167.0	4000000.0	2.0	4.0	2.93	3.89	1.8	0.0699999999999	7.96	0.56	1.19	0.0900000000001	13.12	0.54	3.33	2.27	0.63	AAA351.CD3.X11.Y10.tile.tissue.png	32	1	2000	32	382030bd6a3dcff4b23d2b48aa795944	0	0	0	0	0	0	0	0	0	0	0	0	0	/home/dhl_ec/bnelissen/Slides/CD3_manuscript/CD3_slides/AAA351.CD3/AAA351.CD3.run1	255	0.7	0.06	0.7	0.06	-8.84164764683	-11.9610166705	1.99697474014	0.201164
4089.0	3599531.0	1683.0	15108.0	3599531.0	4000000.0	33.0	2.0	1.29	2.21	1.79	0.0699999999999	10.4	0.57	1.19	0.1	12.8	0.53	3.32	2.3	0.66	AAA351.CD3.X11.Y11.tile.tissue.png	33	1	2000	33	504783f49e3e824ae532ea5ed35dc6d1	0	0	0	0	0	0	0	0	0	0	0	0	0	/home/dhl_ec/bnelissen/Slides/CD3_manuscript/CD3_slides/AAA351.CD3/AAA351.CD3.run1	255	0.7	0.06	0.7	0.06	-8.62648541374	-11.9942479982	3.11039898443	0.204284398437
0.0	3836660.0	0.0	12953.0	3836660.0	4000000.0	0.0	2.0	1.23	1.43	1.8	0.0700000000002	9.59	0.56	1.18	0.0900000000001	12.53	0.45	3.29	2.29	0.67	AAA351.CD3.X11.Y12.tile.tissue.png	34	1	2000	34	ea282dbec28c4bd842d0e8252c1b2cf9	0	0	0	0	0	0	0	0	0	0	0	0	0	/home/dhl_ec/bnelissen/Slides/CD3_manuscript/CD3_slides/AAA351.CD3/AAA351.CD3.run1	255	0.7	0.06	0.7	0.06	-8.53840518548	-11.581416189	3.13393525842	0.155495476563
358.0	3657574.0	190.0	14421.0	3657574.0	4000000.0	4.0	3.0	1.29	2.26	1.79	0.0699999999999	10.16	0.56	1.18	0.0999999999999	12.83	0.53	3.31	2.3	0.65	AAA351.CD3.X11.Y13.tile.tissue.png	35	1	2000	35	d1c27a6fe7a1bd3df610443035fad53d	0	0	0	0	0	0	0	0	0	0	0	0	0	/home/dhl_ec/bnelissen/Slides/CD3_manuscript/CD3_slides/AAA351.CD3/AAA351.CD3.run1	255	0.7	0.06	0.7	0.06	-9.08553236585	-11.674359949	2.78814359534	0.168542265625
66.0	2944552.0	39.0	26873.0	2944552.0	4000000.0	1.0	9.0	2.71	2.7	1.79	0.0700000000002	9.72	0.57	1.2	0.13	11.95	0.49	3.34	2.28	0.64	AAA351.CD3.X11.Y14.tile.tissue.png	36	1	2000	36	e63bb0f542209256c9c83f8eea01d407	0	0	0	0	0	0	0	0	0	0	0	0	0	/home/dhl_ec/bnelissen/Slides/CD3_manuscript/CD3_slides/AAA351.CD3/AAA351.CD3.run1	255	0.7	0.06	0.7	0.06	-8.9265752311	-11.2701280846	2.85648871739	0.27319034375
880.0	2593426.0	259.0	16714.0	2593426.0	4000000.0	4.0	4.0	1.16	2.29	1.8	0.0699999999999	9.74	0.56	1.19	0.16	11.64	0.46	3.3	2.28	0.63	AAA351.CD3.X11.Y15.tile.tissue.png	37	1	2000	37	0a4d10880c3637c3536437a63ea047d9	0	0	0	0	0	0	0	0	0	0	0	0	0	/home/dhl_ec/bnelissen/Slides/CD3_manuscript/CD3_slides/AAA351.CD3/AAA351.CD3.run1	255	0.7	0.06	0.7	0.06	-9.41872748107	-10.8727246189	2.58968749136	0.240109367187
0.0	3997908.0	0.0	8267.0	3997908.0	4000000.0	0.0	1.0	2.56	3.23	1.79	0.0699999999999	8.96	0.55	1.19	0.0799999999999	12.67	0.46	3.25	2.28	0.65	AAA351.CD3.X11.Y16.tile.tissue.png	38	1	2000	38	a44993411fff475339ee642f810343e1	0	0	0	0	0	0	0	0	0	0	0	0	0	/home/dhl_ec/bnelissen/Slides/CD3_manuscript/CD3_slides/AAA351.CD3/AAA351.CD3.run1	255	0.7	0.06	0.7	0.06	-6.30057999881	-11.5146767296	1.95452146475	0.0560289978638
224.0	3942538.0	106.0	12050.0	3942538.0	4000000.0	3.0	1.0	1.69	2.02	1.79	0.0699999999999	9.38	0.56	1.19	0.0800000000002	13.09	0.56	3.29	2.31	1.06	AAA351.CD3.X11.Y17.tile.tissue.png	39	1	2000	39	6d2bcfef930b864c29268470815ba9e7	0	0	0	0	0	0	0	0	0	0	0	0	0	/home/dhl_ec/bnelissen/Slides/CD3_manuscript/CD3_slides/AAA351.CD3/AAA351.CD3.run1	255	0.7	0.06	0.7	0.06	-9.34049512959	-11.4509655204	3.01741260122	0.2292031875
0.0	917113.0	0.0	13307.0	917113.0	4000000.0	0.0	4.0	2.06	2.92	1.81	0.0799999999999	11.32	0.57	1.25	0.26	9.44	0.27	3.28	2.28	0.82	AAA351.CD3.X11.Y18.tile.tissue.png	40	1	2000	40	1dda42b4420876eb2f169c5133ee6c99	0	0	0	0	0	0	0	0	0	0	0	0	0	/home/dhl_ec/bnelissen/Slides/CD3_manuscript/CD3_slides/AAA351.CD3/AAA351.CD3.run1	255	0.7	0.06	0.7	0.06	-8.47420392724	-11.529613831	3.20193208483	1.16840019531
0.0	62343.0	0.0	1550.0	62343.0	4000000.0	0.0	1.0	1.91	2.16	1.81	0.0799999999999	9.3	0.56	1.39	0.31	6.36	0.23	3.13	2.29	0.62	AAA351.CD3.X11.Y19.tile.tissue.png	41	1	2000	41	81bc857f1f8bbc933ae292a43b8b88b8	0	0	0	0	0	0	0	0	0	0	0	0	0	/home/dhl_ec/bnelissen/Slides/CD3_manuscript/CD3_slides/AAA351.CD3/AAA351.CD3.run1	255	0.7	0.06	0.7	0.06	0.0	-11.5510480554	2.38764626742	0.790898899902
21513.0	3995490.0	10569.0	8671.0	3995490.0	4000000.0	223.0	1.0	1.66	3.11	1.81	0.0699999999999	9.45	0.57	1.18	0.0800000000002	13.46	0.56	3.26	2.29	0.66	AAA351.CD3.X11.Y2.tile.tissue.png	42	1	2000	42	b1e26c59ddb6fe60af5389b5d72add1c	0	0	0	0	0	0	0	0	0	0	0	0	0	/home/dhl_ec/bnelissen/Slides/CD3_manuscript/CD3_slides/AAA351.CD3/AAA351.CD3.run1	255	0.7	0.06	0.7	0.06	-9.52774659958	-11.9517613446	2.19178185449	0.36205794519
3236.0	1928779.0	1599.0	25439.0	1928779.0	4000000.0	39.0	23.0	3.26	2.72	1.82	0.0699999999999	9.65	0.58	1.19	0.2	11.05	0.43	3.26	2.28	0.61	AAA351.CD3.X11.Y3.tile.tissue.png	43	1	2000	43	7555d6d2fa3d08d5691b0a4f7735f9ac	0	0	0	0	0	0	0	0	0	0	0	0	0	/home/dhl_ec/bnelissen/Slides/CD3_manuscript/CD3_slides/AAA351.CD3/AAA351.CD3.run1	255	0.7	0.06	0.7	0.06	-9.07980796152	-12.3057619758	2.02105477454	0.86518296875
0.0	0.0	0.0	0.0	0.0	4000000.0	0.0	0.0	2.98	3.33	1.8	0.0800000000002	7.89	0.46	1.4	0.31	6.52	0.2	2.99	2.3	0.54	AAA351.CD3.X11.Y4.tile.tissue.png	44	1	2000	44	3dcc6327039328b5213cf8359e1dba08	0	0	0	0	0	0	0	0	0	0	0	0	0	/home/dhl_ec/bnelissen/Slides/CD3_manuscript/CD3_slides/AAA351.CD3/AAA351.CD3.run1	255	1.0	0.06	1.0	0.06	0.0	0.0	0.0	2.90524625
9039.0	1334955.0	4190.0	15403.0	1334955.0	4000000.0	84.0	5.0	3.0	2.39	1.8	0.0799999999999	10.28	0.57	1.23	0.23	10.48	0.4	3.27	2.3	0.6	AAA351.CD3.X11.Y5.tile.tissue.png	45	1	2000	45	7776882dca7b28ee891184b762ad89a0	0	0	0	0	0	0	0	0	0	0	0	0	0	/home/dhl_ec/bnelissen/Slides/CD3_manuscript/CD3_slides/AAA351.CD3/AAA351.CD3.run1	255	0.7	0.06	0.7	0.06	-9.64896886314	-12.4723259211	2.42634568954	1.15928346875
39980.0	3937561.0	17927.0	10387.0	3937561.0	4000000.0	362.0	2.0	3.57	2.24	1.81	0.0600000000002	9.85	0.55	1.18	0.0799999999999	13.66	0.56	3.31	2.3	0.65	AAA351.CD3.X11.Y6.tile.tissue.png	46	1	2000	46	ad58e15dfb2a761797538c6d0c9f7838	0	0	0	0	0	0	0	0	0	0	0	0	0	/home/dhl_ec/bnelissen/Slides/CD3_manuscript/CD3_slides/AAA351.CD3/AAA351.CD3.run1	255	0.7	0.06	0.7	0.06	-9.64920884809	-12.551880132	1.80279017465	0.455786753906
9234.0	3859930.0	3875.0	13977.0	3859930.0	4000000.0	85.0	1.0	3.03	3.17	1.8	0.0699999999999	13.87	0.56	1.18	0.0899999999999	13.18	0.56	3.32	2.3	0.67	AAA351.CD3.X11.Y7.tile.tissue.png	47	1	2000	47	aad1c55e137e667821753bc10e472fea	0	0	0	0	0	0	0	0	0	0	0	0	0	/home/dhl_ec/bnelissen/Slides/CD3_manuscript/CD3_slides/AAA351.CD3/AAA351.CD3.run1	255	0.7	0.06	0.7	0.06	-9.10704925749	-12.7471371095	1.55025417195	0.368032683594
7438.0	2635624.0	2728.0	28678.0	2635624.0	4000000.0	53.0	6.0	3.23	4.06	1.81	0.0699999999999	10.05	0.58	1.18	0.16	11.98	0.48	3.39	2.31	0.63	AAA351.CD3.X11.Y8.tile.tissue.png	48	1	2000	48	19bb1f9aad34f766ab3c93eea669871a	0	0	0	0	0	0	0	0	0	0	0	0	0	/home/dhl_ec/bnelissen/Slides/CD3_manuscript/CD3_slides/AAA351.CD3/AAA351.CD3.run1	255	0.7	0.06	0.7	0.06	-9.36341469806	-12.3210391846	2.56845271416	0.58700346875
1554.0	3462251.0	614.0	19636.0	3462251.0	4000000.0	13.0	6.0	2.59	2.69	1.79	0.0699999999999	9.51	0.56	1.19	0.11	12.93	0.52	3.38	2.31	0.64	AAA351.CD3.X11.Y9.tile.tissue.png	49	1	2000	49	f4ef0013da37bafb07442472d302a6cf	0	0	0	0	0	0	0	0	0	0	0	0	0	/home/dhl_ec/bnelissen/Slides/CD3_manuscript/CD3_slides/AAA351.CD3/AAA351.CD3.run1	255	0.7	0.06	0.7	0.06	-9.38195620476	-11.7028173402	2.06971647304	0.365694828125
253.0	308645.0	124.0	3981.0	308645.0	4000000.0	3.0	4.0	1.08	1.85	1.8	0.0799999999999	9.51	0.55	1.31	0.29	9.29	0.33	3.14	2.32	0.57	AAA351.CD3.X12.Y1.tile.tissue.png	50	1	2000	50	06e18e91e7eea6f789bf1f5d54962a1a	0	0	0	0	0	0	0	0	0	0	0	0	0	/home/dhl_ec/bnelissen/Slides/CD3_manuscript/CD3_slides/AAA351.CD3/AAA351.CD3.run1	255	0.7	0.06	0.7	0.06	-8.70663524695	-11.771393062	1.74806657315	1.30668518652
4259.0	3059625.0	1998.0	29379.0	3059625.0	4000000.0	37.0	11.0	1.99	2.68	1.8	0.0600000000002	10.56	0.57	1.2	0.13	12.66	0.5	3.41	2.3	0.63	AAA351.CD3.X12.Y10.tile.tissue.png	51	1	2000	51	40404c5e4310b1df2cae444a60323eb1	0	0	0	0	0	0	0	0	0	0	0	0	0	/home/dhl_ec/bnelissen/Slides/CD3_manuscript/CD3_slides/AAA351.CD3/AAA351.CD3.run1	255	0.7	0.06	0.7	0.06	-9.83121575282	-12.0243340045	2.27321515779	0.5835765
4332.0	3976484.0	2201.0	9757.0	3976484.0	4000000.0	48.0	1.0	1.85	2.46	1.8	0.0699999999999	10.35	0.56	1.19	0.0799999999999	13.27	0.55	3.28	2.29	0.67	AAA351.CD3.X12.Y11.tile.tissue.png	52	1	2000	52	711bf5050bea23cb1e6414448c58d88d	0	0	0	0	0	0	0	0	0	0	0	0	0	/home/dhl_ec/bnelissen/Slides/CD3_manuscript/CD3_slides/AAA351.CD3/AAA351.CD3.run1	255	0.7	0.06	0.7	0.06	-9.06981339795	-11.7228880289	2.54335233142	0.315537507813
2168.0	3820915.0	820.0	12067.0	3820915.0	4000000.0	17.0	1.0	1.2	1.7	1.81	0.0699999999999	10.19	0.56	1.19	0.0800000000002	13.05	0.56	3.3	2.29	0.65	AAA351.CD3.X12.Y12.tile.tissue.png	53	1	2000	53	0652976e039c72da882b059a2ae2d7a0	0	0	0	0	0	0	0	0	0	0	0	0	0	/home/dhl_ec/bnelissen/Slides/CD3_manuscript/CD3_slides/AAA351.CD3/AAA351.CD3.run1	255	0.7	0.06	0.7	0.06	-9.31965183194	-11.4917391108	2.4656110506	0.118158929687
1002.0	3999693.0	347.0	8060.0	3999693.0	4000000.0	6.0	1.0	2.83	3.45	1.8	0.0699999999999	8.98	0.56	1.19	0.0799999999999	13.16	0.56	3.25	2.29	0.64	AAA351.CD3.X12.Y13.tile.tissue.png	54	1	2000	54	6798cc814cb034115cce0de6fb9357e6	0	0	0	0	0	0	0	0	0	0	0	0	0	/home/dhl_ec/bnelissen/Slides/CD3_manuscript/CD3_slides/AAA351.CD3/AAA351.CD3.run1	255	0.7	0.06	0.7	0.06	-8.85415283444	-11.54998809	2.19437092147	0.0494213864059
0.0	3716233.0	0.0	12178.0	3716233.0	4000000.0	0.0	1.0	2.04	3.03	1.81	0.0700000000002	9.15	0.56	1.19	0.0999999999999	12.48	0.44	3.29	2.31	0.65	AAA351.CD3.X12.Y14.tile.tissue.png	55	1	2000	55	dc2736a3a22111b37e410b4ed0dd2d7c	0	0	0	0	0	0	0	0	0	0	0	0	0	/home/dhl_ec/bnelissen/Slides/CD3_manuscript/CD3_slides/AAA351.CD3/AAA351.CD3.run1	255	0.7	0.06	0.7	0.06	-8.33234387869	-11.9169732285	2.79741556994	0.133259078125
0.0	3679285.0	0.0	9147.0	3679285.0	4000000.0	0.0	2.0	3.43	3.73	1.81	0.0700000000002	9.46	0.56	1.19	0.0999999999999	12.39	0.44	3.3	2.32	1.13	AAA351.CD3.X12.Y15.tile.tissue.png	56	1	2000	56	ce6fa6d3e9097d510c0f3325fbaf246a	0	0	0	0	0	0	0	0	0	0	0	0	0	/home/dhl_ec/bnelissen/Slides/CD3_manuscript/CD3_slides/AAA351.CD3/AAA351.CD3.run1	255	0.7	0.06	0.7	0.06	-6.41019257282	-10.9786022593	2.6887571906	0.0870803046875
162.0	3030884.0	63.0	17509.0	3030884.0	4000000.0	1.0	3.0	1.97	4.88	1.81	0.0599999999999	9.67	0.56	1.19	0.13	12.15	0.49	3.31	2.29	0.73	AAA351.CD3.X12.Y16.tile.tissue.png	57	1	2000	57	d2b1d19da2686ddd1d41d37efe3cfa75	0	0	0	0	0	0	0	0	0	0	0	0	0	/home/dhl_ec/bnelissen/Slides/CD3_manuscript/CD3_slides/AAA351.CD3/AAA351.CD3.run1	255	0.7	0.06	0.7	0.06	-8.98763202693	-10.8441545214	2.345431987	0.215395929688
70.0	2530154.0	35.0	18704.0	2530154.0	4000000.0	1.0	4.0	1.98	2.28	1.79	0.0700000000002	9.78	0.57	1.18	0.17	11.54	0.46	3.32	2.26	0.73	AAA351.CD3.X12.Y17.tile.tissue.png	58	1	2000	58	f9aa4ff5abd452dd1d78fd863333bf06	0	0	0	0	0	0	0	0	0	0	0	0	0	/home/dhl_ec/bnelissen/Slides/CD3_manuscript/CD3_slides/AAA351.CD3/AAA351.CD3.run1	255	0.7	0.06	0.7	0.06	-8.53014823043	-11.294934975	2.57410610039	0.284082121094
0.0	2890669.0	0.0	21599.0	2890669.0	4000000.0	0.0	5.0	2.87	3.29	1.8	0.0699999999997	9.87	0.56	1.18	0.15	10.41	0.39	3.34	2.28	1.02	AAA351.CD3.X12.Y18.tile.tissue.png	59	1	2000	59	d91f20672e57f65c111aac0502337314	0	0	0	0	0	0	0	0	0	0	0	0	0	/home/dhl_ec/bnelissen/Slides/CD3_manuscript/CD3_slides/AAA351.CD3/AAA351.CD3.run1	255	0.7	0.06	0.7	0.06	0.0	-11.4741216291	2.52037971141	0.311658203125
0.0	2232177.0	0.0	16298.0	2232177.0	4000000.0	0.0	3.0	3.29	3.17	1.78	0.0799999999999	9.22	0.56	1.22	0.18	10.74	0.35	3.29	2.27	0.85	AAA351.CD3.X12.Y19.tile.tissue.png	60	1	2000	60	d76276b8ba8a5d2f7297242eb28f1123	0	0	0	0	0	0	0	0	0	0	0	0	0	/home/dhl_ec/bnelissen/Slides/CD3_manuscript/CD3_slides/AAA351.CD3/AAA351.CD3.run1	255	0.7	0.06	0.7	0.06	-7.86638049273	-10.9986475405	1.17579602203	0.710737306641
1964.0	3368775.0	913.0	15120.0	3368775.0	4000000.0	20.0	5.0	2.62	2.59	1.79	0.0699999999997	9.55	0.57	1.19	0.11	12.56	0.51	3.31	2.29	0.640000000001	AAA351.CD3.X12.Y2.tile.tissue.png	61	1	2000	61	1f40c3740eebaaccec00bcced74c0caa	0	0	0	0	0	0	0	0	0	0	0	0	0	/home/dhl_ec/bnelissen/Slides/CD3_manuscript/CD3_slides/AAA351.CD3/AAA351.CD3.run1	255	0.7	0.06	0.7	0.06	-9.40338539143	-12.1892723716	2.39200947483	0.504555859375
0.0	0.0	0.0	0.0	0.0	1986000.0	0.0	0.0	0.77	1.14	0.92	0.04	4.5	0.23	0.68	0.15	3.18	0.11	1.5	1.13	0.29	AAA351.CD3.X12.Y20.tile.tissue.png	62	1	2000	62	bbdce3bbfa140a67e41b792ea17c7704	0	0	0	0	0	0	0	0	0	0	0	0	0	/home/dhl_ec/bnelissen/Slides/CD3_manuscript/CD3_slides/AAA351.CD3/AAA351.CD3.run1	255	1.0	0.06	1.0	0.06	0.0	-11.4920103015	0.0	2.60566071652
408.0	1467984.0	172.0	12173.0	1467984.0	4000000.0	3.0	3.0	1.23	2.84	1.81	0.0799999999999	10.48	0.56	1.21	0.23	10.48	0.4	3.22	2.28	0.58	AAA351.CD3.X12.Y3.tile.tissue.png	63	1	2000	63	6f29c43f71964c3262d8b1503c0d6f8d	0	0	0	0	0	0	0	0	0	0	0	0	0	/home/dhl_ec/bnelissen/Slides/CD3_manuscript/CD3_slides/AAA351.CD3/AAA351.CD3.run1	255	0.7	0.06	0.7	0.06	-9.41602103139	-11.5422023876	2.29107202552	0.709463960937
0.0	0.0	0.0	0.0	0.0	4000000.0	0.0	0.0	1.5	2.28	1.8	0.0799999999999	7.95	0.48	1.42	0.32	6.59	0.2	3.02	2.28	0.54	AAA351.CD3.X12.Y5.tile.tissue.png	64	1	2000	64	89a09e78f0b936687571f5fa1bc876d0	0	0	0	0	0	0	0	0	0	0	0	0	0	/home/dhl_ec/bnelissen/Slides/CD3_manuscript/CD3_slides/AAA351.CD3/AAA351.CD3.run1	255	1.0	0.06	1.0	0.06	0.0	0.0	0.0	2.50922975
348.0	866394.0	174.0	11134.0	866394.0	4000000.0	4.0	8.0	3.84	2.75	1.79	0.0799999999999	9.61	0.56	1.27	0.26	9.86	0.36	3.28	2.29	0.58	AAA351.CD3.X12.Y6.tile.tissue.png	65	1	2000	65	67d8e619919d0f348a666b813b6d3939	0	0	0	0	0	0	0	0	0	0	0	0	0	/home/dhl_ec/bnelissen/Slides/CD3_manuscript/CD3_slides/AAA351.CD3/AAA351.CD3.run1	255	0.7	0.06	0.7	0.06	-9.34646558288	-12.2422566272	2.20889504456	1.63332639062
3363.0	2705659.0	1740.0	17667.0	2705659.0	4000000.0	40.0	7.0	3.24	4.13	1.79	0.0799999999999	9.75	0.58	1.19	0.16	11.89	0.48	3.32	2.3	0.63	AAA351.CD3.X12.Y7.tile.tissue.png	66	1	2000	66	d6e599195aebaec6ace24ef5a2f127be	0	0	0	0	0	0	0	0	0	0	0	0	0	/home/dhl_ec/bnelissen/Slides/CD3_manuscript/CD3_slides/AAA351.CD3/AAA351.CD3.run1	255	0.7	0.06	0.7	0.06	-9.20226518057	-12.3747532367	1.94502938945	0.627711890625
15095.0	3415854.0	7124.0	19889.0	3415854.0	4000000.0	150.0	5.0	3.44	2.68	1.79	0.0699999999997	9.51	0.579999999999	1.21	0.12	13.01	0.53	3.31	2.29	0.71	AAA351.CD3.X12.Y8.tile.tissue.png	67	1	2000	67	caf56bb3ee1b89a3cadc403dcd03be18	0	0	0	0	0	0	0	0	0	0	0	0	0	/home/dhl_ec/bnelissen/Slides/CD3_manuscript/CD3_slides/AAA351.CD3/AAA351.CD3.run1	255	0.7	0.06	0.7	0.06	-9.16059233657	-12.4053622971	1.91552529045	0.5315539375
21628.0	3666595.0	9509.0	13602.0	3666595.0	4000000.0	195.0	2.0	2.86	3.0	1.78	0.0699999999997	9.4	0.57	1.19	0.1	13.5	0.54	3.3	2.31	0.63	AAA351.CD3.X12.Y9.tile.tissue.png	68	1	2000	68	ee2bb0655e84c4fe5d7c423c47542210	0	0	0	0	0	0	0	0	0	0	0	0	0	/home/dhl_ec/bnelissen/Slides/CD3_manuscript/CD3_slides/AAA351.CD3/AAA351.CD3.run1	255	0.7	0.06	0.7	0.06	-9.47215229084	-12.7324959209	2.0306920615	0.43175640625
3095.0	3874735.0	1530.0	19258.0	3874735.0	4000000.0	36.0	4.0	1.01	1.41	1.78	0.0700000000002	11.05	0.57	1.19	0.0799999999999	13.14	0.56	3.34	2.32	0.63	AAA351.CD3.X13.Y10.tile.tissue.png	69	1	2000	69	12338c52974fc7acf9ee0d2420bc4d20	0	0	0	0	0	0	0	0	0	0	0	0	0	/home/dhl_ec/bnelissen/Slides/CD3_manuscript/CD3_slides/AAA351.CD3/AAA351.CD3.run1	255	0.7	0.06	0.7	0.06	-9.50885503081	-11.6508200432	1.95920435502	0.184081498047
11513.0	3961023.0	5612.0	11814.0	3961023.0	4000000.0	136.0	1.0	1.08	2.33	1.79	0.0700000000002	9.59	0.56	1.21	0.0799999999999	13.57	0.56	3.32	2.29	0.64	AAA351.CD3.X13.Y11.tile.tissue.png	70	1	2000	70	8d5a341967ff6dfca9d1e2f82f080506	0	0	0	0	0	0	0	0	0	0	0	0	0	/home/dhl_ec/bnelissen/Slides/CD3_manuscript/CD3_slides/AAA351.CD3/AAA351.CD3.run1	255	0.7	0.06	0.7	0.06	-9.62320468285	-12.2499603138	2.1306740604	0.278647644531
9155.0	3838144.0	4483.0	15118.0	3838144.0	4000000.0	113.0	2.0	2.61	3.19	1.8	0.0700000000002	9.44	0.57	1.2	0.0799999999999	13.24	0.55	3.3	2.29	0.63	AAA351.CD3.X13.Y12.tile.tissue.png	71	1	2000	71	05992ac42931e7da73bc0d2c00782e1c	0	0	0	0	0	0	0	0	0	0	0	0	0	/home/dhl_ec/bnelissen/Slides/CD3_manuscript/CD3_slides/AAA351.CD3/AAA351.CD3.run1	255	0.7	0.06	0.7	0.06	-9.69988000087	-12.5226946219	2.36389743683	0.38040696875
2885.0	3937963.0	1570.0	12397.0	3937963.0	4000000.0	44.0	1.0	2.47	3.45	1.77	0.0700000000002	10.31	0.56	1.19	0.0799999999999	13.12	0.56	3.28	2.29	0.63	AAA351.CD3.X13.Y13.tile.tissue.png	72	1	2000	72	038330b031f698fdec77d974ebe4425a	0	0	0	0	0	0	0	0	0	0	0	0	0	/home/dhl_ec/bnelissen/Slides/CD3_manuscript/CD3_slides/AAA351.CD3/AAA351.CD3.run1	255	0.7	0.06	0.7	0.06	-9.49408151265	-12.4648684925	2.39974026107	0.282635710938
2182.0	3954625.0	1056.0	9639.0	3954625.0	4000000.0	24.0	1.0	2.62	3.25	1.79	0.0599999999999	9.67	0.55	1.21	0.0799999999999	13.32	0.56	3.29	2.29	0.64	AAA351.CD3.X13.Y14.tile.tissue.png	73	1	2000	73	8ef40ddec5591945aa1f18c0c7f13d38	0	0	0	0	0	0	0	0	0	0	0	0	0	/home/dhl_ec/bnelissen/Slides/CD3_manuscript/CD3_slides/AAA351.CD3/AAA351.CD3.run1	255	0.7	0.06	0.7	0.06	-9.08670327938	-12.382548983	2.02238691396	0.190816566406
0.0	3989794.0	0.0	8446.0	3989794.0	4000000.0	0.0	1.0	2.42	3.15	1.78	0.0700000000002	9.04	0.56	1.17	0.0799999999999	11.4	0.46	3.28	2.3	0.64	AAA351.CD3.X13.Y15.tile.tissue.png	74	1	2000	74	2b687e239572d123d9cc0d167f263935	0	0	0	0	0	0	0	0	0	0	0	0	0	/home/dhl_ec/bnelissen/Slides/CD3_manuscript/CD3_slides/AAA351.CD3/AAA351.CD3.run1	255	0.7	0.06	0.7	0.06	0.0	-11.8085110402	1.77391915472	0.0620320913086
184.0	3773201.0	70.0	9816.0	3773201.0	4000000.0	1.0	3.0	3.51	3.22	1.78	0.0700000000002	9.57	0.56	1.18	0.0899999999997	12.89	0.55	3.28	2.27	0.63	AAA351.CD3.X13.Y16.tile.tissue.png	75	1	2000	75	f7409dc587d3b09b58fc23d5e1fa1a95	0	0	0	0	0	0	0	0	0	0	0	0	0	/home/dhl_ec/bnelissen/Slides/CD3_manuscript/CD3_slides/AAA351.CD3/AAA351.CD3.run1	255	0.7	0.06	0.7	0.06	-8.13279723819	-11.1754365527	1.86320984024	0.0716622460938
0.0	3937859.0	0.0	8402.0	3937859.0	4000000.0	0.0	1.0	1.86	3.39	1.77	0.0700000000002	12.56	0.55	1.2	0.0799999999999	11.39	0.47	3.3	2.29	0.64	AAA351.CD3.X13.Y17.tile.tissue.png	76	1	2000	76	a5067bffc50986adc4d60cdff36438e9	0	0	0	0	0	0	0	0	0	0	0	0	0	/home/dhl_ec/bnelissen/Slides/CD3_manuscript/CD3_slides/AAA351.CD3/AAA351.CD3.run1	255	0.7	0.06	0.7	0.06	0.0	-11.1375923546	1.88513161594	0.0578665039062
0.0	3680181.0	0.0	12919.0	3680181.0	4000000.0	0.0	1.0	3.33	3.51	1.76	0.0699999999997	9.38	0.56	1.18	0.0999999999999	12.38	0.45	3.34	2.31	0.63	AAA351.CD3.X13.Y18.tile.tissue.png	77	1	2000	77	022c019a60507c4aa9d7d4925056f637	0	0	0	0	0	0	0	0	0	0	0	0	0	/home/dhl_ec/bnelissen/Slides/CD3_manuscript/CD3_slides/AAA351.CD3/AAA351.CD3.run1	255	0.7	0.06	0.7	0.06	-7.81557808727	-10.9753398037	1.62276856178	0.138827318359
100.0	1758698.0	54.0	7388.0	1758698.0	4000000.0	1.0	3.0	2.75	2.7	1.74	0.0900000000001	10.03	0.56	1.23	0.21	10.76	0.41	3.28	2.3	0.85	AAA351.CD3.X13.Y19.tile.tissue.png	78	1	2000	78	95debce3bab73f3fbc1b95d2d323dd34	0	0	0	0	0	0	0	0	0	0	0	0	0	/home/dhl_ec/bnelissen/Slides/CD3_manuscript/CD3_slides/AAA351.CD3/AAA351.CD3.run1	255	0.7	0.06	0.7	0.06	-7.66884362074	-10.3797455779	0.886922174919	0.680347277344
0.0	159082.0	0.0	2719.0	159082.0	4000000.0	0.0	2.0	2.04	3.27	1.76	0.0799999999999	10.47	0.56	1.37	0.3	8.67	0.23	3.2	2.39	1.1	AAA351.CD3.X13.Y2.tile.tissue.png	79	1	2000	79	5732b2b359b69b4948ab42987e1ffad8	0	0	0	0	0	0	0	0	0	0	0	0	0	/home/dhl_ec/bnelissen/Slides/CD3_manuscript/CD3_slides/AAA351.CD3/AAA351.CD3.run1	255	0.7	0.06	0.7	0.06	-6.44121793713	-11.4424589224	3.27780700871	1.94481458081
0.0	38284.0	0.0	1644.0	38284.0	1986000.0	0.0	2.0	2.71	1.91	0.9	0.04	4.9	0.29	0.67	0.15	3.79	0.11	1.55	1.13	0.29	AAA351.CD3.X13.Y20.tile.tissue.png	80	1	2000	80	97c3e6d2108849fb1bb00c6cb91e53d8	0	0	0	0	0	0	0	0	0	0	0	0	0	/home/dhl_ec/bnelissen/Slides/CD3_manuscript/CD3_slides/AAA351.CD3/AAA351.CD3.run1	255	0.7	0.06	0.7	0.06	0.0	-11.7165871902	2.95450592121	2.89200675726
675.0	8348.0	197.0	688.0	8348.0	4000000.0	2.0	3.0	3.39	3.3	1.76	0.0800000000004	9.27	0.56	1.41	0.32	8.99	0.31	3.1	2.3	0.73	AAA351.CD3.X13.Y3.tile.tissue.png	81	1	2000	81	173ab6a588678acbfa027180e1cfc30a	0	0	0	0	0	0	0	0	0	0	0	0	0	/home/dhl_ec/bnelissen/Slides/CD3_manuscript/CD3_slides/AAA351.CD3/AAA351.CD3.run1	255	0.7	0.06	0.7	0.06	-9.6529857846	-12.6223102239	6.07610422239	0.539815390869
0.0	1772.0	0.0	230.0	1772.0	4000000.0	0.0	1.0	2.48	2.77	1.76	0.0799999999999	9.09	0.56	1.41	0.32	7.83	0.22	3.12	2.32	1.52	AAA351.CD3.X13.Y7.tile.tissue.png	82	1	2000	82	cb238fb1dac3fde017017f2d78c9a31f	0	0	0	0	0	0	0	0	0	0	0	0	0	/home/dhl_ec/bnelissen/Slides/CD3_manuscript/CD3_slides/AAA351.CD3/AAA351.CD3.run1	255	0.7	0.06	0.7	0.06	0.0	-12.1011049173	4.82576240212	1.04449102133
0.0	1039097.0	0.0	15982.0	1039097.0	4000000.0	0.0	5.0	2.91	2.54	1.76	0.0799999999999	9.59	0.56	1.26	0.25	9.57	0.29	3.36	2.3	0.66	AAA351.CD3.X13.Y8.tile.tissue.png	83	1	2000	83	eea644c6a7427214ad9da84edb800165	0	0	0	0	0	0	0	0	0	0	0	0	0	/home/dhl_ec/bnelissen/Slides/CD3_manuscript/CD3_slides/AAA351.CD3/AAA351.CD3.run1	255	0.7	0.06	0.7	0.06	-8.96960363248	-12.0774118688	2.3970977705	1.76603935547
1801.0	3183605.0	887.0	20627.0	3183605.0	4000000.0	20.0	2.0	2.76	2.07	1.76	0.0600000000004	12.17	0.57	1.19	0.13	12.46	0.5	3.35	2.31	1.08	AAA351.CD3.X13.Y9.tile.tissue.png	84	1	2000	84	f984462f3c44cbb3adec49a68f68c6b3	0	0	0	0	0	0	0	0	0	0	0	0	0	/home/dhl_ec/bnelissen/Slides/CD3_manuscript/CD3_slides/AAA351.CD3/AAA351.CD3.run1	255	0.7	0.06	0.7	0.06	-9.42756003099	-12.2362407479	2.36077961538	0.589625265625
844.0	936009.0	457.0	14238.0	936009.0	4000000.0	11.0	5.0	1.95	2.75	1.76	0.0800000000004	10.1	0.56	1.29	0.26	10.01	0.36	3.33	2.29	0.62	AAA351.CD3.X14.Y10.tile.tissue.png	85	1	2000	85	550a2a6040af096b3bc3e7a81f6d14cd	0	0	0	0	0	0	0	0	0	0	0	0	0	/home/dhl_ec/bnelissen/Slides/CD3_manuscript/CD3_slides/AAA351.CD3/AAA351.CD3.run1	255	0.7	0.06	0.7	0.06	-9.47313797654	-12.244661179	2.54133411061	1.67429404297
753.0	1778296.0	441.0	12726.0	1778296.0	4000000.0	12.0	2.0	3.93	3.0	1.76	0.0799999999999	9.44	0.56	1.23	0.21	10.94	0.41	3.31	2.28	0.6	AAA351.CD3.X14.Y11.tile.tissue.png	86	1	2000	86	bfbd0741c241d11dda1e6c077a90823f	0	0	0	0	0	0	0	0	0	0	0	0	0	/home/dhl_ec/bnelissen/Slides/CD3_manuscript/CD3_slides/AAA351.CD3/AAA351.CD3.run1	255	0.7	0.06	0.7	0.06	-9.33902328834	-12.098105446	2.18780292539	1.46109685156
983.0	2202122.0	549.0	9776.0	2202122.0	4000000.0	16.0	1.0	2.3	2.73	1.75	0.0799999999999	9.46	0.56	1.2	0.18	11.48	0.45	3.32	2.29	0.6	AAA351.CD3.X14.Y12.tile.tissue.png	87	1	2000	87	c5389b755ced50797b1c40a6c8a8e446	0	0	0	0	0	0	0	0	0	0	0	0	0	/home/dhl_ec/bnelissen/Slides/CD3_manuscript/CD3_slides/AAA351.CD3/AAA351.CD3.run1	255	0.7	0.06	0.7	0.06	-9.30836073808	-12.1974515104	2.01027902861	0.930453070312
618.0	2828270.0	380.0	19594.0	2828270.0	4000000.0	10.0	4.0	2.61	2.44	1.77	0.0699999999997	9.5	0.57	1.21	0.15	12.07	0.48	3.35	2.28	0.62	AAA351.CD3.X14.Y13.tile.tissue.png	88	1	2000	88	48e6eb0e2e0af47ecfa1e8b0ba84d8b1	0	0	0	0	0	0	0	0	0	0	0	0	0	/home/dhl_ec/bnelissen/Slides/CD3_manuscript/CD3_slides/AAA351.CD3/AAA351.CD3.run1	255	0.7	0.06	0.7	0.06	-9.12925167681	-12.4090235975	1.92475379434	0.95286165625
9610.0	3893711.0	4703.0	15408.0	3893711.0	4000000.0	122.0	2.0	1.93	2.6	1.77	0.0700000000002	9.36	0.56	1.2	0.0900000000001	13.39	0.55	3.32	2.29	0.64	AAA351.CD3.X14.Y14.tile.tissue.png	89	1	2000	89	0a5b5fa6da069b4f69c6af8dd7708572	0	0	0	0	0	0	0	0	0	0	0	0	0	/home/dhl_ec/bnelissen/Slides/CD3_manuscript/CD3_slides/AAA351.CD3/AAA351.CD3.run1	255	0.7	0.06	0.7	0.06	-9.33231109472	-11.9133649666	2.00102379991	0.317882625
5384.0	3920997.0	2717.0	14484.0	3920997.0	4000000.0	71.0	1.0	2.37	2.29	1.76	0.0700000000002	9.12	0.55	1.2	0.0799999999999	13.28	0.55	3.33	2.28	0.65	AAA351.CD3.X14.Y15.tile.tissue.png	90	1	2000	90	75af7dce9f2e0472f8f34b09745239a3	0	0	0	0	0	0	0	0	0	0	0	0	0	/home/dhl_ec/bnelissen/Slides/CD3_manuscript/CD3_slides/AAA351.CD3/AAA351.CD3.run1	255	0.7	0.06	0.7	0.06	-9.3113074879	-12.1914468896	1.88336878415	0.263334791016
5479.0	3202067.0	1883.0	17146.0	3202067.0	4000000.0	41.0	5.0	3.33	3.69	1.76	0.0599999999999	13.28	0.56	1.2	0.13	12.51	0.52	3.33	2.29	0.630000000001	AAA351.CD3.X14.Y16.tile.tissue.png	91	1	2000	91	07dc9724674a8ae17c6c12c67a271fe6	0	0	0	0	0	0	0	0	0	0	0	0	0	/home/dhl_ec/bnelissen/Slides/CD3_manuscript/CD3_slides/AAA351.CD3/AAA351.CD3.run1	255	0.7	0.06	0.7	0.06	-9.06515847476	-12.1764377892	2.05227748203	0.444490265625
549.0	478243.0	227.0	12322.0	478243.0	4000000.0	4.0	9.0	2.14	3.28	1.76	0.0700000000002	9.42	0.56	1.22	0.29	9.6	0.34	3.23	2.28	0.57	AAA351.CD3.X14.Y17.tile.tissue.png	92	1	2000	92	a8a5933bb87a1dd803dc6d679505622b	0	0	0	0	0	0	0	0	0	0	0	0	0	/home/dhl_ec/bnelissen/Slides/CD3_manuscript/CD3_slides/AAA351.CD3/AAA351.CD3.run1	255	0.7	0.06	0.7	0.06	-9.04205986659	-11.520557741	2.1671672698	0.769741726562
0.0	2480.0	0.0	297.0	2480.0	4000000.0	0.0	1.0	2.09	2.54	1.75	0.0699999999997	9.21	0.56	1.29	0.32	7.96	0.22	3.09	2.3	0.56	AAA351.CD3.X14.Y18.tile.tissue.png	93	1	2000	93	775d7eb4f3bfad0d69eb4dde969b76c2	0	0	0	0	0	0	0	0	0	0	0	0	0	/home/dhl_ec/bnelissen/Slides/CD3_manuscript/CD3_slides/AAA351.CD3/AAA351.CD3.run1	255	0.7	0.06	0.7	0.06	0.0	-11.8768635315	5.17843686996	3.15728827429
0.0	62900.0	0.0	2206.0	62900.0	4000000.0	0.0	3.0	3.19	4.54	1.76	0.0800000000004	9.22	0.55	1.37	0.31	8.65	0.21	3.17	2.28	0.57	AAA351.CD3.X14.Y9.tile.tissue.png	94	1	2000	94	d47ebb7c6a32ede86ce7ff2e80302329	0	0	0	0	0	0	0	0	0	0	0	0	0	/home/dhl_ec/bnelissen/Slides/CD3_manuscript/CD3_slides/AAA351.CD3/AAA351.CD3.run1	255	0.7	0.06	0.7	0.06	-8.01203955377	-11.9067705828	1.48694779526	1.53579191797
0.0	0.0	0.0	0.0	0.0	4000000.0	0.0	0.0	3.6	2.67	1.78	0.0900000000001	7.78	0.47	1.42	0.31	6.57	0.21	3.0	2.3	0.55	AAA351.CD3.X15.Y13.tile.tissue.png	95	1	2000	95	7a60975215d70e2078a56f056022c0f6	0	0	0	0	0	0	0	0	0	0	0	0	0	/home/dhl_ec/bnelissen/Slides/CD3_manuscript/CD3_slides/AAA351.CD3/AAA351.CD3.run1	255	1.0	0.06	1.0	0.06	0.0	0.0	0.0	6.173573
2306.0	895848.0	1238.0	7621.0	895848.0	4000000.0	30.0	3.0	1.52	1.79	1.76	0.0799999999999	9.68	0.56	1.27	0.26	10.09	0.36	3.29	2.28	0.59	AAA351.CD3.X15.Y14.tile.tissue.png	96	1	2000	96	1306e4e99d246cd1b9c456f2f24b42f9	0	0	0	0	0	0	0	0	0	0	0	0	0	/home/dhl_ec/bnelissen/Slides/CD3_manuscript/CD3_slides/AAA351.CD3/AAA351.CD3.run1	255	0.7	0.06	0.7	0.06	-9.41695548225	-12.253013284	2.40568489051	1.23247850781
16100.0	2601671.0	7404.0	15085.0	2601671.0	4000000.0	172.0	7.0	2.64	2.67	1.76	0.0799999999999	9.52	0.57	1.19	0.16	12.08	0.48	3.32	2.27	0.62	AAA351.CD3.X15.Y15.tile.tissue.png	97	1	2000	97	aad1d714cf3496e1aaa729e8a8efbd35	0	0	0	0	0	0	0	0	0	0	0	0	0	/home/dhl_ec/bnelissen/Slides/CD3_manuscript/CD3_slides/AAA351.CD3/AAA351.CD3.run1	255	0.7	0.06	0.7	0.06	-9.63457424357	-12.4366472179	2.98580909723	0.625357109375
60929.0	3826528.0	28197.0	15470.0	3826528.0	4000000.0	675.0	2.0	2.68	4.03	1.78	0.0700000000002	10.84	0.56	1.2	0.0799999999999	13.9	0.56	3.3	2.3	0.64	AAA351.CD3.X15.Y16.tile.tissue.png	98	1	2000	98	6eec21bcfb7bcee8aea1c2af2cfc646c	0	0	0	0	0	0	0	0	0	0	0	0	0	/home/dhl_ec/bnelissen/Slides/CD3_manuscript/CD3_slides/AAA351.CD3/AAA351.CD3.run1	255	0.7	0.06	0.7	0.06	-9.51110319062	-12.7555614908	2.31088132588	0.445039019531
17282.0	2648720.0	8175.0	16037.0	2648720.0	4000000.0	206.0	3.0	1.13	1.3	1.19	0.0700000000002	9.72	0.57	1.19	0.16	12.09	0.48	3.33	2.29	0.74	AAA351.CD3.X15.Y17.tile.tissue.png	99	1	2000	99	3c190fea12bbe11f89d499d6ce62b987	0	0	0	0	0	0	0	0	0	0	0	0	0	/home/dhl_ec/bnelissen/Slides/CD3_manuscript/CD3_slides/AAA351.CD3/AAA351.CD3.run1	255	0.7	0.06	0.7	0.06	-9.3877302965	-12.1700353767	2.15664722527	0.53357278125
213.0	2375277.0	113.0	21664.0	2375277.0	4000000.0	3.0	11.0	1.17	2.54	1.77	0.0599999999999	9.55	0.56	1.2	0.18	11.53	0.45	3.34	2.29	0.85	AAA351.CD3.X15.Y18.tile.tissue.png	100	1	2000	100	a29bdbf50113b6b53a28fbe94255e71e	0	0	0	0	0	0	0	0	0	0	0	0	0	/home/dhl_ec/bnelissen/Slides/CD3_manuscript/CD3_slides/AAA351.CD3/AAA351.CD3.run1	255	0.7	0.06	0.7	0.06	-8.78440802162	-12.1329984881	2.29113163203	0.73191578125
0.0	3844.0	0.0	326.0	3844.0	4000000.0	0.0	1.0	3.76	4.06	1.76	0.0799999999999	9.21	0.55	1.39	0.31	7.94	0.22	3.09	2.28	0.7	AAA351.CD3.X15.Y19.tile.tissue.png	101	1	2000	101	2d1453c9306495cc938b6bba0df309a6	0	0	0	0	0	0	0	0	0	0	0	0	0	/home/dhl_ec/bnelissen/Slides/CD3_manuscript/CD3_slides/AAA351.CD3/AAA351.CD3.run1	255	0.7	0.06	0.7	0.06	0.0	-12.0555570056	5.82279353782	1.04699854248
0.0	0.0	0.0	0.0	0.0	4000000.0	0.0	0.0	1.13	1.75	1.76	0.0799999999999	8.76	0.47	1.36	0.32	6.57	0.2	3.01	2.3	0.67	AAA351.CD3.X16.Y15.tile.tissue.png	102	1	2000	102	93f969c632bb9a520f8c64cf2d535a16	0	0	0	0	0	0	0	0	0	0	0	0	0	/home/dhl_ec/bnelissen/Slides/CD3_manuscript/CD3_slides/AAA351.CD3/AAA351.CD3.run1	255	1.0	0.06	1.0	0.06	0.0	-11.7405728618	0.0	3.50215073516
41205.0	1739743.0	17801.0	10464.0	1739743.0	4000000.0	376.0	1.0	2.14	3.07	1.76	0.0799999999999	9.74	0.57	1.19	0.21	11.49	0.43	3.32	2.28	1.02	AAA351.CD3.X16.Y16.tile.tissue.png	103	1	2000	103	ae8da65883bbd4d610dd89ef7d6595cb	0	0	0	0	0	0	0	0	0	0	0	0	0	/home/dhl_ec/bnelissen/Slides/CD3_manuscript/CD3_slides/AAA351.CD3/AAA351.CD3.run1	255	0.7	0.06	0.7	0.06	-9.30341117296	-12.1624658931	1.52361488688	0.58828084375
242329.0	3973323.0	98470.0	10512.0	3973323.0	4000000.0	2240.0	1.0	2.58	2.91	1.76	0.0700000000002	9.77	0.55	1.21	0.0800000000004	16.18	0.62	3.31	2.28	0.670000000001	AAA351.CD3.X16.Y17.tile.tissue.png	104	1	2000	104	69850b6b0185e37b0de300e0211eb5ee	0	0	0	0	0	0	0	0	0	0	0	0	0	/home/dhl_ec/bnelissen/Slides/CD3_manuscript/CD3_slides/AAA351.CD3/AAA351.CD3.run1	255	0.7	0.065477146847	0.7	0.065477146847	-9.61152387014	-12.8555341932	1.4873237095	0.519118511475
4314.0	3954759.0	1335.0	9452.0	3954759.0	4000000.0	29.0	1.0	2.25	2.8	1.77	0.0700000000002	9.25	0.56	1.2	0.0800000000004	13.33	0.55	3.28	2.3	0.62	AAA351.CD3.X16.Y18.tile.tissue.png	105	1	2000	105	b3fd4763682a41e7d469ce49d0477fba	0	0	0	0	0	0	0	0	0	0	0	0	0	/home/dhl_ec/bnelissen/Slides/CD3_manuscript/CD3_slides/AAA351.CD3/AAA351.CD3.run1	255	0.7	0.06	0.7	0.06	-8.75779637169	-12.1473241499	1.22478178658	0.265731572266
250.0	689537.0	78.0	8540.0	689537.0	4000000.0	1.0	5.0	1.2	2.78	1.75	0.0799999999999	9.32	0.56	1.3	0.28	9.79	0.34	3.17	2.29	0.57	AAA351.CD3.X16.Y19.tile.tissue.png	106	1	2000	106	ddcd005b560c7e1e825c4af0787e5422	0	0	0	0	0	0	0	0	0	0	0	0	0	/home/dhl_ec/bnelissen/Slides/CD3_manuscript/CD3_slides/AAA351.CD3/AAA351.CD3.run1	255	0.7	0.06	0.7	0.06	-8.22125449113	-11.6292355076	2.23756677537	1.24048796289
0.0	17705.0	0.0	808.0	17705.0	4000000.0	0.0	2.0	3.55	1.76	1.75	0.0799999999999	9.11	0.56	1.37	0.31	7.96	0.21	3.12	2.31	0.56	AAA351.CD3.X17.Y14.tile.tissue.png	107	1	2000	107	ebbec1ab39217932b487e9102a48bb9c	0	0	0	0	0	0	0	0	0	0	0	0	0	/home/dhl_ec/bnelissen/Slides/CD3_manuscript/CD3_slides/AAA351.CD3/AAA351.CD3.run1	255	0.7	0.06	0.7	0.06	0.0	-11.4948511842	0.289218292193	2.32824346887
0.0	355187.0	0.0	5050.0	355187.0	4000000.0	0.0	3.0	1.59	1.81	1.77	0.0799999999999	9.76	0.56	1.32	0.3	8.98	0.24	3.3	2.32	0.559999999999	AAA351.CD3.X17.Y15.tile.tissue.png	108	1	2000	108	b315de998bca3b46e039bbe49d1d05de	0	0	0	0	0	0	0	0	0	0	0	0	0	/home/dhl_ec/bnelissen/Slides/CD3_manuscript/CD3_slides/AAA351.CD3/AAA351.CD3.run1	255	0.7	0.06	0.7	0.06	-7.68387613195	-11.2997867397	1.00657998867	1.26253813086
67216.0	1023536.0	24910.0	10983.0	1023536.0	4000000.0	487.0	5.0	3.53	2.84	1.76	0.0799999999999	12.27	0.56	1.21	0.26	11.29	0.39	3.23	2.28	0.59	AAA351.CD3.X17.Y16.tile.tissue.png	109	1	2000	109	ee9647794116080f39d0a69919f2e1d0	0	0	0	0	0	0	0	0	0	0	0	0	0	/home/dhl_ec/bnelissen/Slides/CD3_manuscript/CD3_slides/AAA351.CD3/AAA351.CD3.run1	255	0.7	0.06	0.7	0.06	-9.43709691372	-12.5350028645	2.21414612618	0.66671690625
138898.0	3976952.0	55628.0	9490.0	3976952.0	4000000.0	1159.0	1.0	2.35	3.12	1.77	0.0699999999997	9.89	0.55	1.2	0.0800000000004	15.48	0.59	3.26	2.31	0.65	AAA351.CD3.X17.Y17.tile.tissue.png	110	1	2000	110	cd6eadf311f230c1c227f4bc6a7a67cf	0	0	0	0	0	0	0	0	0	0	0	0	0	/home/dhl_ec/bnelissen/Slides/CD3_manuscript/CD3_slides/AAA351.CD3/AAA351.CD3.run1	255	0.7	0.06	0.7	0.06	-9.43065768534	-12.5943673553	1.25824245414	0.427254838379
8833.0	3034375.0	3551.0	14685.0	3034375.0	4000000.0	70.0	6.0	3.78	3.68	1.76	0.0700000000002	9.47	0.56	1.2	0.13	12.45	0.5	3.33	2.3	0.63	AAA351.CD3.X17.Y18.tile.tissue.png	111	1	2000	111	50814154d6e1f1a9676d7f9a4d5e9e45	0	0	0	0	0	0	0	0	0	0	0	0	0	/home/dhl_ec/bnelissen/Slides/CD3_manuscript/CD3_slides/AAA351.CD3/AAA351.CD3.run1	255	0.7	0.06	0.7	0.06	-8.93079865185	-11.8571762507	1.0565807369	0.345035296875
779.0	893723.0	313.0	9016.0	893723.0	4000000.0	6.0	3.0	3.01	3.05	1.76	0.0799999999999	9.7	0.56	1.26	0.27	10.02	0.370000000001	3.2	2.29	0.58	AAA351.CD3.X17.Y19.tile.tissue.png	112	1	2000	112	b67a9c2aaf3ce113346e35bc21bf8731	0	0	0	0	0	0	0	0	0	0	0	0	0	/home/dhl_ec/bnelissen/Slides/CD3_manuscript/CD3_slides/AAA351.CD3/AAA351.CD3.run1	255	0.7	0.06	0.7	0.06	-8.77586813545	-11.8224196066	1.66971344506	1.3642299375
0.0	14258.0	0.0	524.0	14258.0	4000000.0	0.0	1.0	1.57	3.3	1.75	0.0799999999999	9.12	0.549999999999	1.38	0.31	7.86	0.21	3.13	2.28	0.55	AAA351.CD3.X18.Y13.tile.tissue.png	113	1	2000	113	fa8d3597be251927aea154c6d0520a0e	0	0	0	0	0	0	0	0	0	0	0	0	0	/home/dhl_ec/bnelissen/Slides/CD3_manuscript/CD3_slides/AAA351.CD3/AAA351.CD3.run1	255	0.7	0.06	0.7	0.06	0.0	-11.2822460096	0.0782673697031	2.91655671034
20398.0	2701661.0	9201.0	11856.0	2701661.0	4000000.0	215.0	1.0	3.19	3.04	1.76	0.0699999999997	10.39	0.559999999999	1.21	0.15	12.16	0.49	3.33	2.3	0.619999999999	AAA351.CD3.X18.Y14.tile.tissue.png	114	1	2000	114	cb382fb16c3e7d328742b99b3d447cff	0	0	0	0	0	0	0	0	0	0	0	0	0	/home/dhl_ec/bnelissen/Slides/CD3_manuscript/CD3_slides/AAA351.CD3/AAA351.CD3.run1	255	0.7	0.06	0.7	0.06	-9.28576598149	-12.0748657835	1.98942940241	0.459447078125
43256.0	3263181.0	18943.0	11520.0	3263181.0	4000000.0	429.0	2.0	1.15	1.54	1.76	0.0699999999997	9.44	0.56	1.19	0.12	13.01	0.52	3.31	2.31	0.649999999999	AAA351.CD3.X18.Y15.tile.tissue.png	115	1	2000	115	5aeb9061a516cdd876ceff8dc0bafd5a	0	0	0	0	0	0	0	0	0	0	0	0	0	/home/dhl_ec/bnelissen/Slides/CD3_manuscript/CD3_slides/AAA351.CD3/AAA351.CD3.run1	255	0.7	0.06	0.7	0.06	-9.45942070176	-12.4285521121	1.9807629369	0.5092655625
58871.0	2130544.0	22435.0	13809.0	2130544.0	4000000.0	443.0	7.0	1.31	1.99	1.76	0.0699999999997	10.09	0.570000000001	1.2	0.18	12.04	0.46	3.29	2.3	0.610000000001	AAA351.CD3.X18.Y16.tile.tissue.png	116	1	2000	116	f79125eee726e38591bc0e20fb060184	0	0	0	0	0	0	0	0	0	0	0	0	0	/home/dhl_ec/bnelissen/Slides/CD3_manuscript/CD3_slides/AAA351.CD3/AAA351.CD3.run1	255	0.7	0.06	0.7	0.06	-9.65883602572	-12.4560162005	2.68911401575	0.59434825
119642.0	3997776.0	46746.0	8258.0	3997776.0	4000000.0	984.0	1.0	2.51	3.09	1.76	0.0699999999997	9.66	0.559999999999	1.2	0.0699999999997	14.97	0.58	3.28	2.29	0.649999999999	AAA351.CD3.X18.Y17.tile.tissue.png	117	1	2000	117	607a8aede649e8a302271f1078d720af	0	0	0	0	0	0	0	0	0	0	0	0	0	/home/dhl_ec/bnelissen/Slides/CD3_manuscript/CD3_slides/AAA351.CD3/AAA351.CD3.run1	255	0.7	0.06	0.7	0.06	-9.42997859103	-12.8747637912	1.07752059028	0.341924687012
1259.0	3274819.0	609.0	13724.0	3274819.0	4000000.0	14.0	1.0	2.65	2.95	1.78	0.0600000000004	9.11	0.570000000001	1.2	0.12	12.54	0.509999999999	3.29	2.29	0.620000000001	AAA351.CD3.X18.Y18.tile.tissue.png	118	1	2000	118	e3438317f711f8c33c1d924363bc596d	0	0	0	0	0	0	0	0	0	0	0	0	0	/home/dhl_ec/bnelissen/Slides/CD3_manuscript/CD3_slides/AAA351.CD3/AAA351.CD3.run1	255	0.7	0.06	0.7	0.06	-9.08341432252	-11.8044963468	1.03980803145	0.274270085938
115.0	941625.0	55.0	11411.0	941625.0	4000000.0	1.0	3.0	1.13	2.41	1.77	0.0799999999999	9.52	0.56	1.24	0.26	10.03	0.360000000001	3.22	2.29	0.59	AAA351.CD3.X18.Y19.tile.tissue.png	119	1	2000	119	9e50b66ab9bbd72c36cff62cdc578412	0	0	0	0	0	0	0	0	0	0	0	0	0	/home/dhl_ec/bnelissen/Slides/CD3_manuscript/CD3_slides/AAA351.CD3/AAA351.CD3.run1	255	0.7	0.06	0.7	0.06	-8.67122166325	-11.8570240506	2.08577738572	1.50051433203
204.0	66338.0	67.0	2253.0	66338.0	4000000.0	1.0	2.0	2.8	2.64	1.75	0.0799999999999	9.19	0.56	1.36	0.320000000001	9.19	0.31	3.14	2.36	0.54	AAA351.CD3.X19.Y13.tile.tissue.png	120	1	2000	120	38f8dc38d7ff98c6c970907de9bdbe7b	0	0	0	0	0	0	0	0	0	0	0	0	0	/home/dhl_ec/bnelissen/Slides/CD3_manuscript/CD3_slides/AAA351.CD3/AAA351.CD3.run1	255	0.7	0.06	0.7	0.06	-9.50539415125	-11.6822399473	2.15979779159	0.808538145508
32850.0	2465882.0	14640.0	13530.0	2465882.0	4000000.0	345.0	5.0	1.26	2.44	1.75	0.0700000000006	9.59	0.570000000001	1.21	0.16	12.24	0.48	3.32	2.28	1.13	AAA351.CD3.X19.Y14.tile.tissue.png	121	1	2000	121	0306818e8f3947dd88c91cf06ebe5d7f	0	0	0	0	0	0	0	0	0	0	0	0	0	/home/dhl_ec/bnelissen/Slides/CD3_manuscript/CD3_slides/AAA351.CD3/AAA351.CD3.run1	255	0.7	0.06	0.7	0.06	-9.5181105139	-12.3667934413	2.10599163317	0.508681234375
27665.0	2665254.0	12504.0	24285.0	2665254.0	4000000.0	294.0	8.0	2.26	2.53	1.76	0.0699999999997	9.74	0.570000000001	1.18	0.160000000001	12.36	0.48	3.34	2.31	0.9	AAA351.CD3.X19.Y15.tile.tissue.png	122	1	2000	122	224bc926c137619e9a2fc0a920c4ac10	0	0	0	0	0	0	0	0	0	0	0	0	0	/home/dhl_ec/bnelissen/Slides/CD3_manuscript/CD3_slides/AAA351.CD3/AAA351.CD3.run1	255	0.7	0.06	0.7	0.06	-9.52028427017	-12.3165643786	2.11189383401	0.46690534375
123903.0	3300185.0	46643.0	23226.0	3300185.0	4000000.0	1011.0	11.0	2.75	2.76	1.76	0.0700000000006	10.58	0.57	1.2	0.120000000001	14.32	0.55	3.38	2.29	1.15	AAA351.CD3.X19.Y16.tile.tissue.png	123	1	2000	123	940a276f258abcd8c54bb0409e261d52	0	0	0	0	0	0	0	0	0	0	0	0	0	/home/dhl_ec/bnelissen/Slides/CD3_manuscript/CD3_slides/AAA351.CD3/AAA351.CD3.run1	255	0.7	0.06	0.7	0.06	-9.79086792546	-12.4067624268	2.14217072423	0.593723046875
29252.0	3741657.0	12295.0	12130.0	3741657.0	4000000.0	284.0	4.0	2.51	3.79	1.75	0.0699999999997	9.77	0.559999999999	1.19	0.0999999999995	13.57	0.55	3.28	2.29	0.99	AAA351.CD3.X19.Y17.tile.tissue.png	124	1	2000	124	d8e4b147031127a2b654d2374124cac0	0	0	0	0	0	0	0	0	0	0	0	0	0	/home/dhl_ec/bnelissen/Slides/CD3_manuscript/CD3_slides/AAA351.CD3/AAA351.CD3.run1	255	0.7	0.06	0.7	0.06	-9.23125708051	-11.9696009527	1.36549064902	0.272026230469
686.0	2380557.0	228.0	19130.0	2380557.0	4000000.0	4.0	8.0	3.02	4.25	1.77	0.0799999999999	9.5	0.57	1.2	0.17	11.73	0.46	3.32	2.28	0.620000000001	AAA351.CD3.X19.Y18.tile.tissue.png	125	1	2000	125	fa5766b5acf972b50ea4b291777b4c56	0	0	0	0	0	0	0	0	0	0	0	0	0	/home/dhl_ec/bnelissen/Slides/CD3_manuscript/CD3_slides/AAA351.CD3/AAA351.CD3.run1	255	0.7	0.06	0.7	0.06	-8.57153377722	-11.5105985866	1.23954135719	0.428885703125
124.0	232773.0	47.0	7003.0	232773.0	4000000.0	1.0	4.0	1.12	1.39	1.75	0.0799999999999	9.77	0.559999999999	1.31	0.3	9.37	0.32	3.21	2.3	0.55	AAA351.CD3.X19.Y19.tile.tissue.png	126	1	2000	126	965914c940f609b82fcc8ccd1c7c6123	0	0	0	0	0	0	0	0	0	0	0	0	0	/home/dhl_ec/bnelissen/Slides/CD3_manuscript/CD3_slides/AAA351.CD3/AAA351.CD3.run1	255	0.7	0.06	0.7	0.06	-8.84082024141	-12.1578909009	3.38366017303	2.79139594922
0.0	2249558.0	0.0	17180.0	2249558.0	4000000.0	0.0	3.0	1.87	2.8	1.74	0.0799999999999	9.34	0.57	1.25	0.18	10.01	0.35	3.32	2.27	0.599999999999	AAA351.CD3.X2.Y0.tile.tissue.png	127	1	2000	127	53d3db23ff9904ef8be8d33cac2ca380	0	0	0	0	0	0	0	0	0	0	0	0	0	/home/dhl_ec/bnelissen/Slides/CD3_manuscript/CD3_slides/AAA351.CD3/AAA351.CD3.run1	255	0.7	0.06	0.7	0.06	0.0	-11.733461437	3.9999426554	1.89593935937
0.0	3945985.0	0.0	12378.0	3945985.0	4000000.0	0.0	1.0	2.13	4.06	1.75	0.0699999999997	9.15	0.56	1.2	0.0799999999999	12.81	0.46	3.34	2.31	0.639999999999	AAA351.CD3.X2.Y1.tile.tissue.png	128	1	2000	128	32eebb98c8e69570d640ec17598fbf3e	0	0	0	0	0	0	0	0	0	0	0	0	0	/home/dhl_ec/bnelissen/Slides/CD3_manuscript/CD3_slides/AAA351.CD3/AAA351.CD3.run1	255	0.7	0.06	0.7	0.06	-9.20026609374	-11.1185182903	4.46443920213	0.158091582031
22139.0	3961448.0	13408.0	10641.0	3961448.0	4000000.0	286.0	1.0	2.27	3.06	1.76	0.0699999999997	9.33	0.56	1.2	0.0900000000001	13.7	0.58	3.32	2.31	0.639999999999	AAA351.CD3.X2.Y2.tile.tissue.png	129	1	2000	129	6e14438472cee6433e144d2a382dcfb8	0	0	0	0	0	0	0	0	0	0	0	0	0	/home/dhl_ec/bnelissen/Slides/CD3_manuscript/CD3_slides/AAA351.CD3/AAA351.CD3.run1	255	0.7	0.06	0.7	0.06	-9.70524549899	-11.7805815138	4.18089747796	0.476804550781
13653.0	4000000.0	7128.0	7996.0	4000000.0	4000000.0	154.0	1.0	3.23	2.86	1.77	0.0699999999997	8.14	0.47	1.19	0.0699999999997	13.81	0.56	3.25	2.29	0.67	AAA351.CD3.X2.Y3.tile.tissue.png	130	1	2000	130	78909f85d2359e5f15b3ddf95f58f88b	0	0	0	0	0	0	0	0	0	0	0	0	0	/home/dhl_ec/bnelissen/Slides/CD3_manuscript/CD3_slides/AAA351.CD3/AAA351.CD3.run1	255	0.7	0.0722284451673	0.7	0.0722284451673	-8.85103528863	0.0	0.650042155502	0.0621896953125
5076.0	4000000.0	2727.0	7996.0	4000000.0	4000000.0	58.0	1.0	3.49	3.3	1.75	0.0699999999997	8.14	0.46	1.21	0.0700000000006	13.67	0.559999999999	3.24	2.3	0.659999999999	AAA351.CD3.X2.Y4.tile.tissue.png	131	1	2000	131	e1ed2a293bae42d1103abaa0ed54173a	0	0	0	0	0	0	0	0	0	0	0	0	0	/home/dhl_ec/bnelissen/Slides/CD3_manuscript/CD3_slides/AAA351.CD3/AAA351.CD3.run1	255	0.7	0.0667112371131	0.7	0.0667112371131	-8.90281152186	0.0	0.805287187511	0.0633190078125
2611.0	3449067.0	1881.0	13359.0	3449067.0	4000000.0	37.0	4.0	3.6	2.11	1.76	0.0699999999997	14.1	0.56	1.22	0.11	13.05	0.52	3.34	2.31	0.64	AAA351.CD3.X2.Y5.tile.tissue.png	132	1	2000	132	715be5593776cb312794482281264cd8	0	0	0	0	0	0	0	0	0	0	0	0	0	/home/dhl_ec/bnelissen/Slides/CD3_manuscript/CD3_slides/AAA351.CD3/AAA351.CD3.run1	255	0.7	0.06	0.7	0.06	-8.99344181161	-12.291690087	2.46319839121	0.75723184375
199.0	383954.0	82.0	13904.0	383954.0	4000000.0	1.0	6.0	1.99	3.85	1.75	0.0799999999999	10.44	0.58	1.33	0.29	9.57	0.34	3.25	2.3	0.55	AAA351.CD3.X2.Y6.tile.tissue.png	133	1	2000	133	dc384c2139cde934f1d742d3db23270f	0	0	0	0	0	0	0	0	0	0	0	0	0	/home/dhl_ec/bnelissen/Slides/CD3_manuscript/CD3_slides/AAA351.CD3/AAA351.CD3.run1	255	0.7	0.06	0.7	0.06	-9.06007031089	-11.7464005203	2.802269662	1.29567035742
3734.0	1520676.0	1799.0	15479.0	1520676.0	4000000.0	43.0	9.0	3.42	3.8	1.76	0.0799999999999	9.53	0.559999999999	1.21	0.22	10.84	0.400000000001	3.33	2.27	0.6	AAA351.CD3.X20.Y14.tile.tissue.png	134	1	2000	134	773b5e3b4d16975225b6d2837748f2b5	0	0	0	0	0	0	0	0	0	0	0	0	0	/home/dhl_ec/bnelissen/Slides/CD3_manuscript/CD3_slides/AAA351.CD3/AAA351.CD3.run1	255	0.7	0.06	0.7	0.06	-9.51136248126	-11.9876563952	1.95241775292	0.725059625
56473.0	3992758.0	23814.0	8627.0	3992758.0	4000000.0	529.0	1.0	2.92	2.95	1.77	0.0699999999997	9.46	0.559999999999	1.19	0.0699999999997	14.26	0.58	3.23	2.28	0.64	AAA351.CD3.X20.Y15.tile.tissue.png	135	1	2000	135	aed012d2fe12b1af2402d6d87542f5aa	0	0	0	0	0	0	0	0	0	0	0	0	0	/home/dhl_ec/bnelissen/Slides/CD3_manuscript/CD3_slides/AAA351.CD3/AAA351.CD3.run1	255	0.7	0.06	0.7	0.06	-9.62320262387	-12.3107403362	1.60259486553	0.28102953125
28799.0	3977879.0	12089.0	9921.0	3977879.0	4000000.0	281.0	1.0	1.26	2.46	1.76	0.0700000000006	10.05	0.559999999999	1.19	0.0799999999999	13.93	0.57	3.27	2.29	0.63	AAA351.CD3.X20.Y16.tile.tissue.png	136	1	2000	136	ddd5f72189c1228fd8542ddef3c42d38	0	0	0	0	0	0	0	0	0	0	0	0	0	/home/dhl_ec/bnelissen/Slides/CD3_manuscript/CD3_slides/AAA351.CD3/AAA351.CD3.run1	255	0.7	0.06	0.7	0.06	-9.35432261993	-11.991454264	1.43835115346	0.292062050781
0.0	1356167.0	0.0	10030.0	1356167.0	4000000.0	0.0	5.0	3.37	3.97	1.75	0.0799999999999	9.69	0.56	1.24	0.23	9.93	0.3	3.28	2.29	0.589999999999	AAA351.CD3.X20.Y17.tile.tissue.png	137	1	2000	137	55c11b08c59656cdee23177544e11372	0	0	0	0	0	0	0	0	0	0	0	0	0	/home/dhl_ec/bnelissen/Slides/CD3_manuscript/CD3_slides/AAA351.CD3/AAA351.CD3.run1	255	0.7	0.06	0.7	0.06	-8.84011463694	-11.7352100607	1.75116132833	1.78850151953
0.0	0.0	0.0	0.0	0.0	4000000.0	0.0	0.0	2.22	3.13	1.74	0.0799999999999	8.78	0.48	1.39	0.32	6.67	0.21	2.99	2.3	0.55	AAA351.CD3.X20.Y18.tile.tissue.png	138	1	2000	138	36a4794dff3ba0b284fa68595235a9f4	0	0	0	0	0	0	0	0	0	0	0	0	0	/home/dhl_ec/bnelissen/Slides/CD3_manuscript/CD3_slides/AAA351.CD3/AAA351.CD3.run1	255	1.0	0.06	1.0	0.06	0.0	-10.2003932458	0.0	4.78732850495
420.0	53436.0	131.0	3301.0	53436.0	4000000.0	3.0	5.0	0.939999999999	1.42	1.76	0.0799999999999	9.32	0.55	1.37	0.309999999999	9.13	0.309999999999	3.14	2.3	0.54	AAA351.CD3.X21.Y14.tile.tissue.png	139	1	2000	139	6db8df4b564bf77a6e0489a7530a82d2	0	0	0	0	0	0	0	0	0	0	0	0	0	/home/dhl_ec/bnelissen/Slides/CD3_manuscript/CD3_slides/AAA351.CD3/AAA351.CD3.run1	255	0.7	0.06	0.7	0.06	-9.96281975157	-12.152742662	4.35488054215	1.00139790625
691.0	954569.0	356.0	16573.0	954569.0	4000000.0	9.0	9.0	1.41	2.42	1.74	0.0799999999999	10.04	0.57	1.25	0.25	10.19	0.37	3.31	1.6	0.5	AAA351.CD3.X21.Y15.tile.tissue.png	140	1	2000	140	e5583337d05db459db0d9b2f79365e25	0	0	0	0	0	0	0	0	0	0	0	0	0	/home/dhl_ec/bnelissen/Slides/CD3_manuscript/CD3_slides/AAA351.CD3/AAA351.CD3.run1	255	0.7	0.06	0.7	0.06	-9.05602776629	-12.2266340399	2.55812873049	1.55506039063
465.0	1204763.0	142.0	15802.0	1204763.0	4000000.0	2.0	9.0	0.98	1.41	1.13	0.0500000000002	6.7	0.5	0.76	0.160000000001	7.28	0.25	2.16	1.47	0.889999999999	AAA351.CD3.X21.Y16.tile.tissue.png	141	1	2000	141	91d260ede94127e34b7221d8365fa8ae	0	0	0	0	0	0	0	0	0	0	0	0	0	/home/dhl_ec/bnelissen/Slides/CD3_manuscript/CD3_slides/AAA351.CD3/AAA351.CD3.run1	255	0.7	0.06	0.7	0.06	-8.61183066043	-11.7779906875	1.47480426577	1.27226477344
0.0	0.0	0.0	0.0	0.0	4000000.0	0.0	0.0	1.88	2.26	1.11	0.0599999999995	6.03	0.28	0.849999999999	0.21	4.54	0.120000000001	1.98	1.49	1.16	AAA351.CD3.X21.Y17.tile.tissue.png	142	1	2000	142	1d320e736d5373ac0b57bcb0a3895d99	0	0	0	0	0	0	0	0	0	0	0	0	0	/home/dhl_ec/bnelissen/Slides/CD3_manuscript/CD3_slides/AAA351.CD3/AAA351.CD3.run1	255	1.0	0.06	1.0	0.06	0.0	-12.2089364449	0.0	1.24725287509
97.0	1099178.0	45.0	13985.0	1099178.0	4000000.0	1.0	6.0	2.63	2.36	1.35	0.0600000000004	7.3	0.38	0.809999999999	0.16	7.24	0.26	2.12	1.49	0.57	AAA351.CD3.X3.Y0.tile.tissue.png	143	1	2000	143	4c927d6f98f3c17925dd90ba400b5917	0	0	0	0	0	0	0	0	0	0	0	0	0	/home/dhl_ec/bnelissen/Slides/CD3_manuscript/CD3_slides/AAA351.CD3/AAA351.CD3.run1	255	0.7	0.06	0.7	0.06	-8.60310975466	-11.7279529593	3.71245593745	1.63190949219
468.0	3862373.0	140.0	11259.0	3862373.0	4000000.0	4.0	2.0	2.69	2.9	1.09	0.04	6.36	0.39	0.73	0.0599999999995	9.21	0.49	2.14	1.49	0.41	AAA351.CD3.X3.Y1.tile.tissue.png	144	1	2000	144	cd77b5f127034babf731b76f1920c68d	0	0	0	0	0	0	0	0	0	0	0	0	0	/home/dhl_ec/bnelissen/Slides/CD3_manuscript/CD3_slides/AAA351.CD3/AAA351.CD3.run1	255	0.7	0.06	0.7	0.06	-9.28584256319	-10.0737249864	4.43744087476	0.166303539063
24917.0	3979261.0	14204.0	10221.0	3979261.0	4000000.0	304.0	1.0	2.41	2.43	1.12	0.04	6.36	0.36	0.73	0.0600000000004	9.62	0.37	2.14	1.5	0.42	AAA351.CD3.X3.Y2.tile.tissue.png	145	1	2000	145	8ea58dd7cf388b0c0f52b3d86534a07c	0	0	0	0	0	0	0	0	0	0	0	0	0	/home/dhl_ec/bnelissen/Slides/CD3_manuscript/CD3_slides/AAA351.CD3/AAA351.CD3.run1	255	0.7	0.06	0.7	0.06	-9.73341733693	-12.0621516218	4.05399185979	0.483965433594
9578.0	4000000.0	5527.0	7996.0	4000000.0	4000000.0	116.0	1.0	3.11	2.93	1.09	0.0500000000002	5.67	0.29	0.75	0.0500000000002	9.73	0.54	2.13	1.49	0.54	AAA351.CD3.X3.Y3.tile.tissue.png	146	1	2000	146	37dedca3e893e4479334f0486cd6a5d6	0	0	0	0	0	0	0	0	0	0	0	0	0	/home/dhl_ec/bnelissen/Slides/CD3_manuscript/CD3_slides/AAA351.CD3/AAA351.CD3.run1	255	0.7	0.0717748270892	0.7	0.0717748270892	-9.02451718961	0.0	0.495931275436	0.056109859375
5926.0	4000000.0	3296.0	7996.0	4000000.0	4000000.0	75.0	1.0	1.3	1.61	1.14	0.0500000000002	5.69	0.46	0.83	0.04	9.63	0.349999999999	2.12	1.48	0.429999999999	AAA351.CD3.X3.Y4.tile.tissue.png	147	1	2000	147	5fbba4dc94b617bcebfcaa09f927db26	0	0	0	0	0	0	0	0	0	0	0	0	0	/home/dhl_ec/bnelissen/Slides/CD3_manuscript/CD3_slides/AAA351.CD3/AAA351.CD3.run1	255	0.7	0.0689771320923	0.7	0.0689771320923	-9.08795065498	0.0	0.511986876656	0.0615881289062
3930.0	3999651.0	2374.0	8046.0	3999651.0	4000000.0	53.0	1.0	2.32	2.27	1.13	0.04	6.14	0.360000000001	0.73	0.0600000000004	9.56	0.47	2.2	1.51	0.440000000001	AAA351.CD3.X3.Y5.tile.tissue.png	148	1	2000	148	4592dc5028ef3de05c0a063c3cf3ab36	0	0	0	0	0	0	0	0	0	0	0	0	0	/home/dhl_ec/bnelissen/Slides/CD3_manuscript/CD3_slides/AAA351.CD3/AAA351.CD3.run1	255	0.7	0.0646605822332	0.7	0.0646605822332	-8.9562954624	-11.817546487	1.00002653513	0.0896839866066
2013.0	3731017.0	1544.0	15197.0	3731017.0	4000000.0	31.0	5.0	2.09	1.7	1.12	0.0500000000002	6.69	0.360000000001	0.72	0.0699999999997	9.26	0.35	2.17	1.5	0.409999999999	AAA351.CD3.X3.Y6.tile.tissue.png	149	1	2000	149	6cd985674b3d3b58a8b87f3e240aa289	0	0	0	0	0	0	0	0	0	0	0	0	0	/home/dhl_ec/bnelissen/Slides/CD3_manuscript/CD3_slides/AAA351.CD3/AAA351.CD3.run1	255	0.7	0.06	0.7	0.06	-9.54735360524	-11.4587715761	4.13357945468	0.5624624375
0.0	881356.0	0.0	40645.0	881356.0	4000000.0	0.0	34.0	2.87	2.0	1.14	0.0599999999995	6.55	0.38	0.790000000001	0.17	6.14	0.16	2.25	1.48	0.4	AAA351.CD3.X3.Y7.tile.tissue.png	150	1	2000	150	be5d1a05352a07a086eaa2457b939b2b	0	0	0	0	0	0	0	0	0	0	0	0	0	/home/dhl_ec/bnelissen/Slides/CD3_manuscript/CD3_slides/AAA351.CD3/AAA351.CD3.run1	255	0.7	0.06	0.7	0.06	0.0	-11.2859943597	2.04918599862	5.89430953369
0.0	2033366.0	0.0	17611.0	2033366.0	4000000.0	0.0	5.0	3.24	2.12	1.12	0.0600000000004	6.51	0.38	0.77	0.13	7.68	0.21	2.2	1.48	0.39	AAA351.CD3.X4.Y1.tile.tissue.png	151	1	2000	151	6b06a1e16ffcf317037b238d250d51b0	0	0	0	0	0	0	0	0	0	0	0	0	0	/home/dhl_ec/bnelissen/Slides/CD3_manuscript/CD3_slides/AAA351.CD3/AAA351.CD3.run1	255	0.7	0.06	0.7	0.06	-9.24282101107	-11.373070245	4.24265887645	1.75162079492
0.0	0.0	0.0	0.0	0.0	4000000.0	0.0	0.0	2.53	1.35	1.1	0.0600000000004	5.4	0.28	0.870000000001	0.21	4.6	0.18	1.98	1.49	0.5	AAA351.CD3.X4.Y10.tile.tissue.png	152	1	2000	152	329ec8a4af378c9d81b6c3376009733d	0	0	0	0	0	0	0	0	0	0	0	0	0	/home/dhl_ec/bnelissen/Slides/CD3_manuscript/CD3_slides/AAA351.CD3/AAA351.CD3.run1	255	1.0	0.06	1.0	0.06	0.0	0.0	0.0	2.149683
24249.0	3987617.0	13278.0	9959.0	3987617.0	4000000.0	291.0	1.0	1.73	1.52	1.06	0.04	6.34	0.42	0.740000000001	0.0500000000002	9.58	0.36	2.14	1.52	0.44	AAA351.CD3.X4.Y2.tile.tissue.png	153	1	2000	153	eda58c9795f029941e9dcb9ac3b0b387	0	0	0	0	0	0	0	0	0	0	0	0	0	/home/dhl_ec/bnelissen/Slides/CD3_manuscript/CD3_slides/AAA351.CD3/AAA351.CD3.run1	255	0.7	0.06	0.7	0.06	-9.76861410107	-11.8219384763	3.95253286751	0.482488953491
0.0	0.0	0.0	0.0	0.0	1986000.0	0.0	0.0	1.65	0.72	0.559999999999	0.0299999999997	3.06	0.14	0.42	0.1	2.15	0.0600000000004	0.95	0.73	0.26	AAA351.CD3.X4.Y20.tile.tissue.png	154	1	2000	154	4fd5b2a6ae9ee7b414171969364cb28d	0	0	0	0	0	0	0	0	0	0	0	0	0	/home/dhl_ec/bnelissen/Slides/CD3_manuscript/CD3_slides/AAA351.CD3/AAA351.CD3.run1	255	1.0	0.06	1.0	0.06	0.0	-11.6519744898	0.0	1.56427606654
3471.0	4000000.0	1968.0	7996.0	4000000.0	4000000.0	39.0	1.0	2.68	2.06	1.07	0.04	5.59	0.37	0.74	0.0500000000002	9.58	0.36	2.1	1.48	0.589999999999	AAA351.CD3.X4.Y3.tile.tissue.png	155	1	2000	155	5ec4939a0ecee3f9ad6e6cf2d79ddd85	0	0	0	0	0	0	0	0	0	0	0	0	0	/home/dhl_ec/bnelissen/Slides/CD3_manuscript/CD3_slides/AAA351.CD3/AAA351.CD3.run1	255	0.7	0.0705249274948	0.7	0.0705249274948	-9.10254848522	0.0	0.533160096973	0.0543768945312
13601.0	4000000.0	7966.0	7996.0	4000000.0	4000000.0	164.0	1.0	2.0	2.4	1.1	0.0500000000002	6.04	0.45	0.73	0.0500000000002	9.99	0.36	2.12	1.49	0.570000000001	AAA351.CD3.X4.Y4.tile.tissue.png	156	1	2000	156	a2f5dd99012fc0662ce97bb7253950b9	0	0	0	0	0	0	0	0	0	0	0	0	0	/home/dhl_ec/bnelissen/Slides/CD3_manuscript/CD3_slides/AAA351.CD3/AAA351.CD3.run1	255	0.7	0.0656478054334	0.7	0.0656478054334	-8.8776595466	-11.7618987278	0.941656416931	0.132445267908
1215.0	3999016.0	840.0	8098.0	3999016.0	4000000.0	18.0	1.0	2.82	2.48	1.14	0.0500000000002	6.25	0.36	0.73	0.0600000000004	9.65	0.52	2.17	1.49	0.570000000001	AAA351.CD3.X4.Y5.tile.tissue.png	157	1	2000	157	a6ade9388cc892fd177a083ec1f91600	0	0	0	0	0	0	0	0	0	0	0	0	0	/home/dhl_ec/bnelissen/Slides/CD3_manuscript/CD3_slides/AAA351.CD3/AAA351.CD3.run1	255	0.7	0.06	0.7	0.06	-9.28471449821	-12.3983003833	2.02291712618	0.410560408268
912.0	3920016.0	619.0	10134.0	3920016.0	4000000.0	12.0	2.0	3.32	2.18	1.13	0.0500000000002	6.42	0.36	0.72	0.0600000000004	9.45	0.360000000001	2.13	1.62	0.41	AAA351.CD3.X4.Y6.tile.tissue.png	158	1	2000	158	a752968ef5caa0440d4637b1c3ab75f3	0	0	0	0	0	0	0	0	0	0	0	0	0	/home/dhl_ec/bnelissen/Slides/CD3_manuscript/CD3_slides/AAA351.CD3/AAA351.CD3.run1	255	0.7	0.06	0.7	0.06	-9.20590696385	-10.8659620656	2.91258600449	0.266355933594
0.0	1556633.0	0.0	77344.0	1556633.0	4000000.0	0.0	75.0	2.22	2.15	1.16	0.0499999999993	6.55	0.54	0.79	0.150000000001	6.56	0.299999999999	2.36	1.48	0.429999999999	AAA351.CD3.X4.Y7.tile.tissue.png	159	1	2000	159	6e78041882184c0c9fa4f0635ae7e886	0	0	0	0	0	0	0	0	0	0	0	0	0	/home/dhl_ec/bnelissen/Slides/CD3_manuscript/CD3_slides/AAA351.CD3/AAA351.CD3.run1	255	0.7	0.06	0.7	0.06	0.0	-10.4844617435	1.86765441822	1.12677637305
63.0	391336.0	36.0	26872.0	391336.0	4000000.0	1.0	30.0	2.96	2.88	1.11	0.0599999999995	6.46	0.37	0.910000000001	0.190000000001	6.76	0.32	2.35	1.49	0.540000000001	AAA351.CD3.X4.Y8.tile.tissue.png	160	1	2000	160	35cdad78f1040881329419fcf79614a9	0	0	0	0	0	0	0	0	0	0	0	0	0	/home/dhl_ec/bnelissen/Slides/CD3_manuscript/CD3_slides/AAA351.CD3/AAA351.CD3.run1	255	0.7	0.06	0.7	0.06	-9.03418507367	-11.1372014355	1.38995789652	4.3447641167
0.0	599340.0	0.0	23318.0	599340.0	4000000.0	0.0	14.0	1.93	1.86	1.16	0.0500000000002	6.54	0.38	0.820000000001	0.18	6.52	0.16	2.19	1.49	0.38	AAA351.CD3.X4.Y9.tile.tissue.png	161	1	2000	161	ab41610da163e120de0f643b8a6f8293	0	0	0	0	0	0	0	0	0	0	0	0	0	/home/dhl_ec/bnelissen/Slides/CD3_manuscript/CD3_slides/AAA351.CD3/AAA351.CD3.run1	255	0.7	0.06	0.7	0.06	-8.11370693153	-11.4746654885	1.67118287749	3.99948143164
227.0	1470.0	68.0	192.0	1470.0	4000000.0	1.0	1.0	2.57	2.21	1.08	0.0499999999993	6.37	0.37	0.870000000001	0.21	6.53	0.209999999999	2.01	1.48	0.34	AAA351.CD3.X5.Y1.tile.tissue.png	162	1	2000	162	8713294dcd7ba3c4a8364b92589d60e8	0	0	0	0	0	0	0	0	0	0	0	0	0	/home/dhl_ec/bnelissen/Slides/CD3_manuscript/CD3_slides/AAA351.CD3/AAA351.CD3.run1	255	0.7	0.06	0.7	0.06	-9.12919233316	-12.3637212708	4.70099307343	0.509902651108
186.0	2402065.0	109.0	21890.0	2402065.0	4000000.0	3.0	7.0	2.36	3.0	1.1	0.0499999999993	6.42	0.39	0.73	0.12	8.26	0.309999999999	2.22	1.47	0.4	AAA351.CD3.X5.Y10.tile.tissue.png	163	1	2000	163	4df43eb2b8f5b5261ef4d4e266b44c25	0	0	0	0	0	0	0	0	0	0	0	0	0	/home/dhl_ec/bnelissen/Slides/CD3_manuscript/CD3_slides/AAA351.CD3/AAA351.CD3.run1	255	0.7	0.06	0.7	0.06	-9.14123492076	-11.6803722219	2.45387450979	0.884546980469
558.0	1196368.0	285.0	29726.0	1196368.0	4000000.0	8.0	16.0	2.99	2.13	1.2	0.0599999999995	6.61	0.440000000001	0.78	0.17	7.38	0.25	2.18	1.48	0.38	AAA351.CD3.X5.Y11.tile.tissue.png	164	1	2000	164	60c639f92684a8240394394c174df186	0	0	0	0	0	0	0	0	0	0	0	0	0	/home/dhl_ec/bnelissen/Slides/CD3_manuscript/CD3_slides/AAA351.CD3/AAA351.CD3.run1	255	0.7	0.06	0.7	0.06	-9.67769768285	-11.7506623238	4.1052540734	2.50924627148
39985.0	2145007.0	21890.0	20183.0	2145007.0	4000000.0	490.0	3.0	1.53	2.74	1.1	0.0599999999995	6.58	0.38	0.76	0.13	8.47	0.309999999999	2.17	1.54	0.529999999999	AAA351.CD3.X5.Y2.tile.tissue.png	165	1	2000	165	46ea591ba3eee54be6d0a1592511ecd2	0	0	0	0	0	0	0	0	0	0	0	0	0	/home/dhl_ec/bnelissen/Slides/CD3_manuscript/CD3_slides/AAA351.CD3/AAA351.CD3.run1	255	0.7	0.06	0.7	0.06	-9.80479218731	-12.3442899115	3.35537747118	1.11326684375
0.0	0.0	0.0	0.0	0.0	1986000.0	0.0	0.0	2.35	0.52	0.57	0.0200000000004	3.09	0.15	0.43	0.0999999999995	2.17	0.0700000000006	0.97	0.729999999999	0.179999999999	AAA351.CD3.X5.Y20.tile.tissue.png	166	1	2000	166	7b47311de150f81359ec3f1a54b5d46c	0	0	0	0	0	0	0	0	0	0	0	0	0	/home/dhl_ec/bnelissen/Slides/CD3_manuscript/CD3_slides/AAA351.CD3/AAA351.CD3.run1	255	1.0	0.06	1.0	0.06	0.0	-11.8066760661	0.0	1.75478494845
23223.0	3996228.0	11390.0	8470.0	3996228.0	4000000.0	233.0	1.0	2.45	2.61	1.12	0.04	6.15	0.36	0.73	0.0600000000004	9.83	0.36	2.11	1.48	0.5	AAA351.CD3.X5.Y3.tile.tissue.png	167	1	2000	167	50eb3af751f46591bf6a9a4c2dd9a736	0	0	0	0	0	0	0	0	0	0	0	0	0	/home/dhl_ec/bnelissen/Slides/CD3_manuscript/CD3_slides/AAA351.CD3/AAA351.CD3.run1	255	0.7	0.0702409998667	0.7	0.0702409998667	-8.99306571029	-11.5546394298	0.76424458721	0.0856083108673
12769.0	3999123.0	8478.0	8059.0	3999123.0	4000000.0	174.0	1.0	2.53	2.48	1.15	0.04	6.14	0.35	0.9	0.0599999999995	10.17	0.370000000001	2.16	1.52	0.43	AAA351.CD3.X5.Y4.tile.tissue.png	168	1	2000	168	d2d1fc27a8878dffd7fe5b0812ce264f	0	0	0	0	0	0	0	0	0	0	0	0	0	/home/dhl_ec/bnelissen/Slides/CD3_manuscript/CD3_slides/AAA351.CD3/AAA351.CD3.run1	255	0.7	0.06	0.7	0.06	-9.31979271895	-12.5940214597	1.93214504919	0.292433838593
59.0	3988761.0	47.0	9257.0	3988761.0	4000000.0	1.0	1.0	3.51	1.34	1.14	0.04	6.58	0.36	0.719999999999	0.0499999999993	9.31	0.360000000001	2.13	1.49	0.42	AAA351.CD3.X5.Y5.tile.tissue.png	169	1	2000	169	7c2d0740ee027258a18f2f23019b367d	0	0	0	0	0	0	0	0	0	0	0	0	0	/home/dhl_ec/bnelissen/Slides/CD3_manuscript/CD3_slides/AAA351.CD3/AAA351.CD3.run1	255	0.7	0.06	0.7	0.06	-9.32459296347	-11.5735144255	2.47711419373	0.121128777283
0.0	3980095.0	0.0	11078.0	3980095.0	4000000.0	0.0	1.0	2.08	1.52	1.19	0.0500000000002	6.21	0.36	0.73	0.0600000000004	9.2	0.349999999999	2.19	1.47	0.44	AAA351.CD3.X5.Y6.tile.tissue.png	170	1	2000	170	a1cf96f1178919bbba27d6764d640f4d	0	0	0	0	0	0	0	0	0	0	0	0	0	/home/dhl_ec/bnelissen/Slides/CD3_manuscript/CD3_slides/AAA351.CD3/AAA351.CD3.run1	255	0.7	0.06	0.7	0.06	-8.44010723029	-11.2045394932	3.42902493658	0.0508484685059
0.0	3880906.0	0.0	17871.0	3880906.0	4000000.0	0.0	1.0	2.84	1.71	1.11	0.0499999999993	6.37	0.46	0.719999999999	0.0600000000004	8.11	0.3	2.26	1.49	1.23	AAA351.CD3.X5.Y7.tile.tissue.png	171	1	2000	171	9c5ceb46feb22a2068621d3c69359c2a	0	0	0	0	0	0	0	0	0	0	0	0	0	/home/dhl_ec/bnelissen/Slides/CD3_manuscript/CD3_slides/AAA351.CD3/AAA351.CD3.run1	255	0.7	0.06	0.7	0.06	0.0	-9.58594452236	3.47072874221	0.0358391123047
0.0	2216228.0	0.0	56368.0	2216228.0	4000000.0	0.0	39.0	2.13	1.46	1.17	0.0500000000002	6.64	0.38	0.72	0.120000000001	6.93	0.34	2.28	1.48	1.01	AAA351.CD3.X5.Y8.tile.tissue.png	172	1	2000	172	00cf7394a10ade5f57e3877c369d53da	0	0	0	0	0	0	0	0	0	0	0	0	0	/home/dhl_ec/bnelissen/Slides/CD3_manuscript/CD3_slides/AAA351.CD3/AAA351.CD3.run1	255	0.7	0.06	0.7	0.06	0.0	-9.43982447919	2.35499483808	0.374620022461
0.0	1647807.0	0.0	65992.0	1647807.0	4000000.0	0.0	51.0	2.03	1.19	1.18	0.0499999999993	6.51	0.389999999999	0.73	0.139999999999	7.43	0.2	2.33	1.48	0.940000000001	AAA351.CD3.X5.Y9.tile.tissue.png	173	1	2000	173	c9ed993f4ce4a74fd23b5b952264e4b6	0	0	0	0	0	0	0	0	0	0	0	0	0	/home/dhl_ec/bnelissen/Slides/CD3_manuscript/CD3_slides/AAA351.CD3/AAA351.CD3.run1	255	0.7	0.06	0.7	0.06	-8.36898999977	-10.8968264298	2.45828432183	1.52178204102
585.0	1995607.0	219.0	54754.0	1995607.0	4000000.0	3.0	42.0	2.01	1.88	1.11	0.0499999999993	6.44	0.39	0.73	0.129999999999	7.89	0.42	2.27	1.51	0.570000000001	AAA351.CD3.X6.Y10.tile.tissue.png	174	1	2000	174	7cdc00712ca5976567262aa86e01e520	0	0	0	0	0	0	0	0	0	0	0	0	0	/home/dhl_ec/bnelissen/Slides/CD3_manuscript/CD3_slides/AAA351.CD3/AAA351.CD3.run1	255	0.7	0.06	0.7	0.06	-9.52194184875	-10.8956440019	2.15894494306	0.708452886719
285.0	1632539.0	156.0	38693.0	1632539.0	4000000.0	4.0	23.0	2.57	2.19	1.13	0.0500000000002	6.42	0.38	0.73	0.150000000001	7.59	0.27	2.21	1.51	0.910000000001	AAA351.CD3.X6.Y11.tile.tissue.png	175	1	2000	175	54ad685a08344ef269c5de0198a6a178	0	0	0	0	0	0	0	0	0	0	0	0	0	/home/dhl_ec/bnelissen/Slides/CD3_manuscript/CD3_slides/AAA351.CD3/AAA351.CD3.run1	255	0.7	0.06	0.7	0.06	-9.18163802134	-11.4846785313	2.34245958024	0.656227761719
0.0	1450521.0	0.0	12559.0	1450521.0	4000000.0	0.0	4.0	1.96	2.35	1.14	0.0600000000004	6.62	0.36	0.76	0.15	6.48	0.18	2.12	1.43	1.08	AAA351.CD3.X6.Y12.tile.tissue.png	176	1	2000	176	fae24f61fb1a5f9af5b0b1867eb2dabd	0	0	0	0	0	0	0	0	0	0	0	0	0	/home/dhl_ec/bnelissen/Slides/CD3_manuscript/CD3_slides/AAA351.CD3/AAA351.CD3.run1	255	0.7	0.06	0.7	0.06	0.0	-11.4272531584	1.70911038172	1.20200308789
78.0	436481.0	36.0	8098.0	436481.0	4000000.0	1.0	4.0	2.2	1.56	1.37	0.0500000000002	6.86	0.37	0.829999999999	0.19	6.69	0.21	1.99	1.44	0.67	AAA351.CD3.X6.Y13.tile.tissue.png	177	1	2000	177	f136fd7bb3dd616d02d6a0eabd6bcfab	0	0	0	0	0	0	0	0	0	0	0	0	0	/home/dhl_ec/bnelissen/Slides/CD3_manuscript/CD3_slides/AAA351.CD3/AAA351.CD3.run1	255	0.7	0.06	0.7	0.06	-8.71746188394	-11.652501539	2.41659231729	2.24958512109
19103.0	566850.0	10282.0	25946.0	566850.0	4000000.0	257.0	14.0	1.89	2.54	1.1	0.0600000000004	6.2	0.35	0.75	0.17	6.74	0.22	2.03	1.43	0.52	AAA351.CD3.X6.Y2.tile.tissue.png	178	1	2000	178	5f3eae24d78b6ccfcbbd4284b003bc3d	0	0	0	0	0	0	0	0	0	0	0	0	0	/home/dhl_ec/bnelissen/Slides/CD3_manuscript/CD3_slides/AAA351.CD3/AAA351.CD3.run1	255	0.7	0.06	0.7	0.06	-9.86946566296	-12.3418346155	3.94960706162	2.88137513281
11130.0	3164902.0	5993.0	26191.0	3164902.0	4000000.0	131.0	21.0	1.32	2.59	1.06	0.0500000000002	6.23	0.36	0.71	0.0900000000001	8.55	0.31	2.11	1.45	0.799999999999	AAA351.CD3.X6.Y3.tile.tissue.png	179	1	2000	179	5592c299825274bc9fc553455726e483	0	0	0	0	0	0	0	0	0	0	0	0	0	/home/dhl_ec/bnelissen/Slides/CD3_manuscript/CD3_slides/AAA351.CD3/AAA351.CD3.run1	255	0.7	0.06	0.7	0.06	-9.19440488494	-9.99858942574	1.25320874917	0.436455589844
38359.0	3974986.0	24382.0	10192.0	3974986.0	4000000.0	533.0	1.0	2.78	1.69	1.11	0.04	5.92	0.36	0.71	0.0500000000002	9.55	0.360000000001	2.05	1.42	0.41	AAA351.CD3.X6.Y4.tile.tissue.png	180	1	2000	180	71130e506499f3fd81788a3eb34fc545	0	0	0	0	0	0	0	0	0	0	0	0	0	/home/dhl_ec/bnelissen/Slides/CD3_manuscript/CD3_slides/AAA351.CD3/AAA351.CD3.run1	255	0.7	0.06	0.7	0.06	-9.63220800385	-12.3103165825	3.37396567461	0.35365718457
0.0	3965633.0	0.0	12136.0	3965633.0	4000000.0	0.0	1.0	2.35	2.58	1.19	0.04	6.06	0.54	0.829999999999	0.0500000000002	8.63	0.28	2.11	1.42	0.42	AAA351.CD3.X6.Y5.tile.tissue.png	181	1	2000	181	d28a18dc73641eda0e4f79d18bc1f9e4	0	0	0	0	0	0	0	0	0	0	0	0	0	/home/dhl_ec/bnelissen/Slides/CD3_manuscript/CD3_slides/AAA351.CD3/AAA351.CD3.run1	255	0.7	0.06	0.7	0.06	-8.70867100378	-11.6173894367	4.44600598555	0.0737075957031
0.0	3960239.0	0.0	12756.0	3960239.0	4000000.0	0.0	1.0	2.61	2.28	1.33	0.0500000000002	5.96	0.35	0.699999999999	0.0600000000004	8.48	0.28	2.11	1.45	0.459999999999	AAA351.CD3.X6.Y6.tile.tissue.png	182	1	2000	182	daa03e15a313d44e0947a0d0d148fa2c	0	0	0	0	0	0	0	0	0	0	0	0	0	/home/dhl_ec/bnelissen/Slides/CD3_manuscript/CD3_slides/AAA351.CD3/AAA351.CD3.run1	255	0.7	0.06	0.7	0.06	-8.54578248422	-9.81744416744	4.55945260802	0.0672938310547
0.0	3939094.0	0.0	14040.0	3939094.0	4000000.0	0.0	1.0	2.34	1.65	1.1	0.04	5.99	0.41	0.91	0.0600000000004	8.46	0.28	2.13	1.44	0.39	AAA351.CD3.X6.Y7.tile.tissue.png	183	1	2000	183	eef392a3fe17ca21ad070481414d4e86	0	0	0	0	0	0	0	0	0	0	0	0	0	/home/dhl_ec/bnelissen/Slides/CD3_manuscript/CD3_slides/AAA351.CD3/AAA351.CD3.run1	255	0.7	0.06	0.7	0.06	-9.00873216691	-10.7994545109	3.45429055199	0.0394659833984
0.0	3571109.0	0.0	30427.0	3571109.0	4000000.0	0.0	10.0	1.55	1.41	1.25	0.04	6.1	0.41	0.759999999999	0.0699999999997	8.32	0.26	2.18	1.44	0.57	AAA351.CD3.X6.Y8.tile.tissue.png	184	1	2000	184	966a8f7ba572c1861a5cf77334febd0c	0	0	0	0	0	0	0	0	0	0	0	0	0	/home/dhl_ec/bnelissen/Slides/CD3_manuscript/CD3_slides/AAA351.CD3/AAA351.CD3.run1	255	0.7	0.06	0.7	0.06	-8.86511940884	-9.84850181179	2.63933026485	0.0989731503906
70.0	3225374.0	38.0	59353.0	3225374.0	4000000.0	1.0	18.0	1.58	1.33	1.1	0.0500000000002	6.08	0.360000000001	0.71	0.0800000000008	8.25	0.42	2.33	1.45	0.410000000001	AAA351.CD3.X6.Y9.tile.tissue.png	185	1	2000	185	3cacfbe2a88a9c55d07fb8ca2b679685	0	0	0	0	0	0	0	0	0	0	0	0	0	/home/dhl_ec/bnelissen/Slides/CD3_manuscript/CD3_slides/AAA351.CD3/AAA351.CD3.run1	255	0.7	0.06	0.7	0.06	-8.74590639538	-9.89498966323	2.95254292118	0.0874620761719
0.0	0.0	0.0	0.0	0.0	4000000.0	0.0	0.0	1.69	1.2	1.05	0.0600000000004	5.09	0.28	1.11	0.2	4.26	0.11	1.92	1.44	0.360000000001	AAA351.CD3.X7.Y0.tile.tissue.png	186	1	2000	186	65ac177ceafa0fdb165e48e67786c77a	0	0	0	0	0	0	0	0	0	0	0	0	0	/home/dhl_ec/bnelissen/Slides/CD3_manuscript/CD3_slides/AAA351.CD3/AAA351.CD3.run1	255	1.0	0.06	1.0	0.06	0.0	0.0	0.0	2.4134925
0.0	1029559.0	0.0	8366.0	1029559.0	4000000.0	0.0	2.0	2.32	1.36	1.23	0.0500000000002	6.33	0.65	0.73	0.17	6.41	0.16	2.11	1.44	0.42	AAA351.CD3.X7.Y1.tile.tissue.png	187	1	2000	187	6cbcabdbed298ed92588a26f7c28e2c9	0	0	0	0	0	0	0	0	0	0	0	0	0	/home/dhl_ec/bnelissen/Slides/CD3_manuscript/CD3_slides/AAA351.CD3/AAA351.CD3.run1	255	0.7	0.06	0.7	0.06	-8.47753854476	-12.2157276435	2.99792369479	0.97633159375
0.0	3416353.0	0.0	28457.0	3416353.0	4000000.0	0.0	7.0	1.32	1.57	1.1	0.0500000000002	6.03	0.39	0.95	0.0799999999999	8.26	0.25	2.16	1.44	0.420000000001	AAA351.CD3.X7.Y10.tile.tissue.png	188	1	2000	188	26ed5582e4511daab5747fdea9523186	0	0	0	0	0	0	0	0	0	0	0	0	0	/home/dhl_ec/bnelissen/Slides/CD3_manuscript/CD3_slides/AAA351.CD3/AAA351.CD3.run1	255	0.7	0.06	0.7	0.06	-8.67963681678	-10.9998653983	2.81956203033	0.456106140625
430.0	2852853.0	172.0	39002.0	2852853.0	4000000.0	3.0	16.0	1.14	2.08	1.41	0.04	6.05	0.360000000001	0.700000000001	0.0900000000001	8.18	0.330000000001	2.15	1.43	0.7	AAA351.CD3.X7.Y11.tile.tissue.png	189	1	2000	189	69e07357e5872ead16d7337589b7e822	0	0	0	0	0	0	0	0	0	0	0	0	0	/home/dhl_ec/bnelissen/Slides/CD3_manuscript/CD3_slides/AAA351.CD3/AAA351.CD3.run1	255	0.7	0.06	0.7	0.06	-9.50524994831	-11.2302207622	3.54992160629	0.514258433594
0.0	2324918.0	0.0	32419.0	2324918.0	4000000.0	0.0	15.0	1.16	1.3	1.14	0.0500000000002	6.13	0.61	0.96	0.12	7.39	0.21	2.17	1.46	0.39	AAA351.CD3.X7.Y12.tile.tissue.png	190	1	2000	190	8b42edf90f67e9538d5193433844004a	0	0	0	0	0	0	0	0	0	0	0	0	0	/home/dhl_ec/bnelissen/Slides/CD3_manuscript/CD3_slides/AAA351.CD3/AAA351.CD3.run1	255	0.7	0.06	0.7	0.06	-9.02328968817	-11.8023679748	2.14277891754	0.48513140625
0.0	1706727.0	0.0	17099.0	1706727.0	4000000.0	0.0	7.0	1.15	1.46	1.13	0.0500000000002	8.72	0.56	1.02	0.139999999999	6.26	0.190000000001	2.09	1.45	0.490000000001	AAA351.CD3.X7.Y13.tile.tissue.png	191	1	2000	191	c028e704962165719106e126f88e600e	0	0	0	0	0	0	0	0	0	0	0	0	0	/home/dhl_ec/bnelissen/Slides/CD3_manuscript/CD3_slides/AAA351.CD3/AAA351.CD3.run1	255	0.7	0.06	0.7	0.06	0.0	-11.5370685094	1.74469979675	0.983595769531
0.0	0.0	0.0	0.0	0.0	4000000.0	0.0	0.0	1.12	1.51	1.17	0.0500000000002	5.05	0.28	0.839999999999	0.2	4.28	0.12	1.95	1.44	0.43	AAA351.CD3.X7.Y14.tile.tissue.png	192	1	2000	192	02ad098ceea931666c12813fea75a600	0	0	0	0	0	0	0	0	0	0	0	0	0	/home/dhl_ec/bnelissen/Slides/CD3_manuscript/CD3_slides/AAA351.CD3/AAA351.CD3.run1	255	1.0	0.06	1.0	0.06	0.0	0.0	0.0	3.78507675
15784.0	376706.0	8247.0	22473.0	376706.0	4000000.0	207.0	19.0	1.22	2.32	1.22	0.0600000000004	6.36	0.349999999999	0.719999999999	0.190000000001	6.55	0.22	2.08	1.44	0.41	AAA351.CD3.X7.Y2.tile.tissue.png	193	1	2000	193	825b05abcb400e041064c82ab5731d4a	0	0	0	0	0	0	0	0	0	0	0	0	0	/home/dhl_ec/bnelissen/Slides/CD3_manuscript/CD3_slides/AAA351.CD3/AAA351.CD3.run1	255	0.7	0.06	0.7	0.06	-10.149444037	-12.4570388595	4.96288612112	1.62396330859
0.0	0.0	0.0	0.0	0.0	1986000.0	0.0	0.0	1.39	1.06	0.8	0.0300000000007	2.53	0.14	0.43	0.1	2.0	0.0600000000004	0.93	0.709999999999	0.19	AAA351.CD3.X7.Y20.tile.tissue.png	194	1	2000	194	585fe9b04887af479b61e662bea56f7e	0	0	0	0	0	0	0	0	0	0	0	0	0	/home/dhl_ec/bnelissen/Slides/CD3_manuscript/CD3_slides/AAA351.CD3/AAA351.CD3.run1	255	1.0	0.06	1.0	0.06	0.0	0.0	0.0	3.01717170191
44879.0	1173804.0	23381.0	58307.0	1173804.0	4000000.0	613.0	35.0	1.8	1.35	1.04	0.0400000000009	8.36	0.37	0.71	0.150000000001	7.39	0.280000000001	2.42	1.44	0.570000000001	AAA351.CD3.X7.Y3.tile.tissue.png	195	1	2000	195	30eb7f979efb5f1f93f8817b6090f8cd	0	0	0	0	0	0	0	0	0	0	0	0	0	/home/dhl_ec/bnelissen/Slides/CD3_manuscript/CD3_slides/AAA351.CD3/AAA351.CD3.run1	255	0.7	0.06	0.7	0.06	-9.98493354974	-11.4801357787	3.95833278803	1.05992189063
10529.0	1191851.0	6273.0	20249.0	1191851.0	4000000.0	149.0	10.0	1.35	1.28	1.09	0.04	6.54	0.36	0.700000000001	0.16	7.07	0.25	2.09	1.44	0.51	AAA351.CD3.X7.Y4.tile.tissue.png	196	1	2000	196	54832af773667010d2d2da7c828aee3f	0	0	0	0	0	0	0	0	0	0	0	0	0	/home/dhl_ec/bnelissen/Slides/CD3_manuscript/CD3_slides/AAA351.CD3/AAA351.CD3.run1	255	0.7	0.06	0.7	0.06	-9.73042294984	-12.0732813745	3.03276551429	0.813422054687
0.0	3216574.0	0.0	13196.0	3216574.0	4000000.0	0.0	1.0	1.18	1.6	1.11	0.04	9.01	0.34	0.71	0.0799999999999	7.99	0.24	2.14	1.53	0.56	AAA351.CD3.X7.Y5.tile.tissue.png	197	1	2000	197	3c77e573b9fcbd4f5a64c73f94dd3a07	0	0	0	0	0	0	0	0	0	0	0	0	0	/home/dhl_ec/bnelissen/Slides/CD3_manuscript/CD3_slides/AAA351.CD3/AAA351.CD3.run1	255	0.7	0.06	0.7	0.06	-8.8700631388	-11.8339663794	3.91049018803	0.321305128906
0.0	3981625.0	0.0	10176.0	3981625.0	4000000.0	0.0	1.0	1.87	2.15	1.44	0.0500000000002	6.03	0.379999999999	0.72	0.0599999999995	7.62	0.289999999999	2.09	1.45	0.7	AAA351.CD3.X7.Y6.tile.tissue.png	198	1	2000	198	6d63f2fa0ebe3fc23d36fad52a2b7fd2	0	0	0	0	0	0	0	0	0	0	0	0	0	/home/dhl_ec/bnelissen/Slides/CD3_manuscript/CD3_slides/AAA351.CD3/AAA351.CD3.run1	255	0.7	0.06	0.7	0.06	0.0	-11.1117594018	4.5804012181	0.0694390795898
0.0	3976999.0	0.0	10748.0	3976999.0	4000000.0	0.0	1.0	1.96	1.79	1.18	0.04	5.85	0.36	0.72	0.0500000000002	8.53	0.28	2.11	1.44	0.59	AAA351.CD3.X7.Y7.tile.tissue.png	199	1	2000	199	3923412c3e122c53f48d9962845c7aea	0	0	0	0	0	0	0	0	0	0	0	0	0	/home/dhl_ec/bnelissen/Slides/CD3_manuscript/CD3_slides/AAA351.CD3/AAA351.CD3.run1	255	0.7	0.06	0.7	0.06	-8.89184650054	-11.0773072993	3.82380158011	0.0507284179688
0.0	3659741.0	0.0	25808.0	3659741.0	4000000.0	0.0	5.0	2.55	2.01	1.04	0.04	6.05	0.36	0.7	0.0699999999997	7.44	0.26	2.19	1.49	0.56	AAA351.CD3.X7.Y8.tile.tissue.png	200	1	2000	200	7304501fec6f27569c5199d384eaf94b	0	0	0	0	0	0	0	0	0	0	0	0	0	/home/dhl_ec/bnelissen/Slides/CD3_manuscript/CD3_slides/AAA351.CD3/AAA351.CD3.run1	255	0.7	0.06	0.7	0.06	0.0	-10.9914586717	3.43297025664	0.0799417070313
0.0	3661659.0	0.0	24884.0	3661659.0	4000000.0	0.0	7.0	2.65	1.99	1.2	0.0500000000002	6.11	0.46	0.88	0.0700000000006	7.6	0.27	2.17	1.47	0.86	AAA351.CD3.X7.Y9.tile.tissue.png	201	1	2000	201	dcf3d647a7f131dfb298c2740917046b	0	0	0	0	0	0	0	0	0	0	0	0	0	/home/dhl_ec/bnelissen/Slides/CD3_manuscript/CD3_slides/AAA351.CD3/AAA351.CD3.run1	255	0.7	0.06	0.7	0.06	0.0	-10.0974951092	3.86631005236	0.287247425781
0.0	0.0	0.0	0.0	0.0	4000000.0	0.0	0.0	1.59	1.35	1.08	0.0500000000002	5.81	0.28	0.85	0.200000000001	4.26	0.120000000001	1.92	1.43	0.97	AAA351.CD3.X8.Y0.tile.tissue.png	202	1	2000	202	3fd31a4fa51402c8c4a77197980f7946	0	0	0	0	0	0	0	0	0	0	0	0	0	/home/dhl_ec/bnelissen/Slides/CD3_manuscript/CD3_slides/AAA351.CD3/AAA351.CD3.run1	255	1.0	0.06	1.0	0.06	0.0	-10.0680423235	0.0	2.18658225334
59.0	496346.0	47.0	6830.0	496346.0	4000000.0	1.0	3.0	2.82	1.38	1.05	0.0500000000002	6.22	0.35	0.73	0.18	6.55	0.21	2.01	1.44	0.53	AAA351.CD3.X8.Y1.tile.tissue.png	203	1	2000	203	c5d8e3158b7a566057998e14066d9f69	0	0	0	0	0	0	0	0	0	0	0	0	0	/home/dhl_ec/bnelissen/Slides/CD3_manuscript/CD3_slides/AAA351.CD3/AAA351.CD3.run1	255	0.7	0.06	0.7	0.06	-8.92915869362	-11.9855947679	2.42906085838	0.892314011719
0.0	3690383.0	0.0	23409.0	3690383.0	4000000.0	0.0	10.0	1.72	2.21	1.46	0.04	7.37	0.360000000001	0.700000000001	0.0599999999995	8.26	0.27	2.14	1.44	0.629999999999	AAA351.CD3.X8.Y10.tile.tissue.png	204	1	2000	204	a7898f30499772bd956bf9dd4200beec	0	0	0	0	0	0	0	0	0	0	0	0	0	/home/dhl_ec/bnelissen/Slides/CD3_manuscript/CD3_slides/AAA351.CD3/AAA351.CD3.run1	255	0.7	0.06	0.7	0.06	-8.22999227538	-11.3628137204	3.72617666434	0.229687398437
0.0	3752597.0	0.0	21197.0	3752597.0	4000000.0	0.0	4.0	2.61	1.82	1.13	0.0500000000002	7.2	0.36	0.71	0.0600000000004	8.4	0.27	2.12	1.42	0.59	AAA351.CD3.X8.Y11.tile.tissue.png	205	1	2000	205	b78945e388d70c3fa259e7f858a88c43	0	0	0	0	0	0	0	0	0	0	0	0	0	/home/dhl_ec/bnelissen/Slides/CD3_manuscript/CD3_slides/AAA351.CD3/AAA351.CD3.run1	255	0.7	0.06	0.7	0.06	-8.23505642175	-11.4168729753	3.18362857593	0.162164082031
0.0	3717560.0	0.0	19667.0	3717560.0	4000000.0	0.0	1.0	1.41	1.7	1.41	0.0500000000002	9.2	0.34	0.690000000001	0.0699999999997	8.44	0.38	2.18	1.44	1.04	AAA351.CD3.X8.Y12.tile.tissue.png	206	1	2000	206	ebe459e0a9dc61c4b6e5ee91f32da98e	0	0	0	0	0	0	0	0	0	0	0	0	0	/home/dhl_ec/bnelissen/Slides/CD3_manuscript/CD3_slides/AAA351.CD3/AAA351.CD3.run1	255	0.7	0.06	0.7	0.06	-7.74978902248	-11.9573419529	2.40143750536	0.173284738281
0.0	3000251.0	0.0	39793.0	3000251.0	4000000.0	0.0	8.0	1.44	1.79	1.18	0.0500000000002	10.59	0.49	0.84	0.0900000000001	7.77	0.24	2.16	1.44	0.92	AAA351.CD3.X8.Y13.tile.tissue.png	207	1	2000	207	b0fe2b3162e352baa7621447be2dc8bb	0	0	0	0	0	0	0	0	0	0	0	0	0	/home/dhl_ec/bnelissen/Slides/CD3_manuscript/CD3_slides/AAA351.CD3/AAA351.CD3.run1	255	0.7	0.06	0.7	0.06	-7.94249754205	-11.9136938054	2.86313845619	0.445577859375
57.0	1236059.0	39.0	23248.0	1236059.0	4000000.0	1.0	8.0	2.21	1.53	1.09	0.0500000000002	7.07	0.360000000001	0.73	0.150000000001	6.92	0.24	2.1	1.44	0.56	AAA351.CD3.X8.Y14.tile.tissue.png	208	1	2000	208	ebcc2ecf1f3546556adf85cf96c4e617	0	0	0	0	0	0	0	0	0	0	0	0	0	/home/dhl_ec/bnelissen/Slides/CD3_manuscript/CD3_slides/AAA351.CD3/AAA351.CD3.run1	255	0.7	0.06	0.7	0.06	-8.22846800106	-11.6395642857	1.76600002704	1.37766382422
0.0	0.0	0.0	0.0	0.0	4000000.0	0.0	0.0	1.53	1.47	1.09	0.0500000000002	5.02	0.48	0.9	0.19	4.22	0.12	1.92	1.43	0.52	AAA351.CD3.X8.Y15.tile.tissue.png	209	1	2000	209	d69f6da336daea621f0475ed340dc1b2	0	0	0	0	0	0	0	0	0	0	0	0	0	/home/dhl_ec/bnelissen/Slides/CD3_manuscript/CD3_slides/AAA351.CD3/AAA351.CD3.run1	255	1.0	0.06	1.0	0.06	0.0	0.0	0.0	3.14333825
1645.0	3479241.0	816.0	18327.0	3479241.0	4000000.0	15.0	2.0	1.34	2.21	1.18	0.0500000000002	6.42	0.35	0.7	0.0699999999997	8.58	0.320000000001	2.09	1.43	0.76	AAA351.CD3.X8.Y2.tile.tissue.png	210	1	2000	210	ba12980a6642ee4cf97342d1d5278336	0	0	0	0	0	0	0	0	0	0	0	0	0	/home/dhl_ec/bnelissen/Slides/CD3_manuscript/CD3_slides/AAA351.CD3/AAA351.CD3.run1	255	0.7	0.06	0.7	0.06	-9.2992091113	-12.0570798108	2.79964777781	0.57999428125
260.0	3823666.0	114.0	16089.0	3823666.0	4000000.0	2.0	4.0	1.72	1.54	1.09	0.04	7.49	0.45	1.12	0.0600000000004	8.76	0.349999999999	2.07	1.43	0.589999999999	AAA351.CD3.X8.Y3.tile.tissue.png	211	1	2000	211	3c3d7d87a4bc60873accb52ed557fa65	0	0	0	0	0	0	0	0	0	0	0	0	0	/home/dhl_ec/bnelissen/Slides/CD3_manuscript/CD3_slides/AAA351.CD3/AAA351.CD3.run1	255	0.7	0.06	0.7	0.06	-9.49830061748	-11.2695191287	2.7132872062	0.224549660156
134.0	2654299.0	63.0	29095.0	2654299.0	4000000.0	1.0	6.0	1.41	1.64	1.49	0.04	6.03	0.36	0.690000000001	0.0999999999995	7.9	0.29	2.11	1.44	0.55	AAA351.CD3.X8.Y4.tile.tissue.png	212	1	2000	212	0256199506207d080121d83266ec4e33	0	0	0	0	0	0	0	0	0	0	0	0	0	/home/dhl_ec/bnelissen/Slides/CD3_manuscript/CD3_slides/AAA351.CD3/AAA351.CD3.run1	255	0.7	0.06	0.7	0.06	-9.25048827315	-12.1403181407	2.63578044372	0.761084992188
61.0	1729375.0	35.0	11815.0	1729375.0	4000000.0	1.0	2.0	1.2	1.76	1.17	0.04	6.2	0.51	0.809999999999	0.139999999999	7.27	0.26	2.09	1.44	0.51	AAA351.CD3.X8.Y5.tile.tissue.png	213	1	2000	213	daf395bd0b7cdea81ff7d3c5382a9936	0	0	0	0	0	0	0	0	0	0	0	0	0	/home/dhl_ec/bnelissen/Slides/CD3_manuscript/CD3_slides/AAA351.CD3/AAA351.CD3.run1	255	0.7	0.06	0.7	0.06	-8.88764817636	-11.6862379247	1.77520348087	0.4738863125
1117.0	3207345.0	533.0	15672.0	3207345.0	4000000.0	12.0	3.0	1.38	1.86	1.26	0.04	9.09	0.400000000001	0.94	0.0799999999999	8.39	0.31	2.08	1.43	0.539999999999	AAA351.CD3.X8.Y6.tile.tissue.png	214	1	2000	214	a5a75672d54e05d42532b92e12df1305	0	0	0	0	0	0	0	0	0	0	0	0	0	/home/dhl_ec/bnelissen/Slides/CD3_manuscript/CD3_slides/AAA351.CD3/AAA351.CD3.run1	255	0.7	0.06	0.7	0.06	-9.22259942218	-11.4442121628	3.62510048467	0.310928695313
1665.0	3979361.0	896.0	9930.0	3979361.0	4000000.0	17.0	1.0	3.13	2.2	1.1	0.0500000000002	6.14	0.35	0.7	0.0599999999995	9.07	0.349999999999	2.05	1.44	0.56	AAA351.CD3.X8.Y7.tile.tissue.png	215	1	2000	215	ad02a7987cb5f2f7f2d78d31e9ade6c8	0	0	0	0	0	0	0	0	0	0	0	0	0	/home/dhl_ec/bnelissen/Slides/CD3_manuscript/CD3_slides/AAA351.CD3/AAA351.CD3.run1	255	0.7	0.06	0.7	0.06	-9.01920436344	-11.5570234331	4.15531591466	0.329303650391
262.0	3927012.0	169.0	13446.0	3927012.0	4000000.0	3.0	1.0	1.78	1.28	1.1	0.0500000000002	6.17	0.52	0.82	0.0600000000004	8.93	0.35	2.11	1.47	0.679999999999	AAA351.CD3.X8.Y8.tile.tissue.png	216	1	2000	216	6b1ce7e28afe2fd5c023ea847a272659	0	0	0	0	0	0	0	0	0	0	0	0	0	/home/dhl_ec/bnelissen/Slides/CD3_manuscript/CD3_slides/AAA351.CD3/AAA351.CD3.run1	255	0.7	0.06	0.7	0.06	-8.5015310764	-11.6172733742	2.35837053302	0.404606839844
0.0	2969799.0	0.0	23869.0	2969799.0	4000000.0	0.0	10.0	1.42	1.78	1.13	0.0500000000002	6.97	0.440000000001	0.89	0.0900000000001	7.8	0.24	2.17	1.45	0.54	AAA351.CD3.X8.Y9.tile.tissue.png	217	1	2000	217	a52b075da7acf859cb985fd0eb3dbd76	0	0	0	0	0	0	0	0	0	0	0	0	0	/home/dhl_ec/bnelissen/Slides/CD3_manuscript/CD3_slides/AAA351.CD3/AAA351.CD3.run1	255	0.7	0.06	0.7	0.06	-8.17496453329	-11.9109390198	2.57796100593	0.63255128125
0.0	1081962.0	0.0	9032.0	1081962.0	4000000.0	0.0	4.0	1.21	1.79	1.38	0.0500000000002	6.3	0.35	0.750000000001	0.16	5.98	0.17	2.08	1.45	0.549999999999	AAA351.CD3.X9.Y0.tile.tissue.png	218	1	2000	218	3e7d05d78e2a31165a1c0af15a2362ee	0	0	0	0	0	0	0	0	0	0	0	0	0	/home/dhl_ec/bnelissen/Slides/CD3_manuscript/CD3_slides/AAA351.CD3/AAA351.CD3.run1	255	0.7	0.06	0.7	0.06	0.0	-11.424090598	1.98314612713	1.69402923242
2976.0	3442560.0	1026.0	15279.0	3442560.0	4000000.0	23.0	1.0	1.33	2.45	1.03	0.04	5.96	0.360000000001	0.76	0.0699999999997	8.55	0.32	2.11	1.45	1.02	AAA351.CD3.X9.Y1.tile.tissue.png	219	1	2000	219	c794b5616969f1dacbf2b4cbd34173b7	0	0	0	0	0	0	0	0	0	0	0	0	0	/home/dhl_ec/bnelissen/Slides/CD3_manuscript/CD3_slides/AAA351.CD3/AAA351.CD3.run1	255	0.7	0.06	0.7	0.06	-9.83278419066	-11.9534352808	2.70456949835	0.457027890625
0.0	3907209.0	0.0	11698.0	3907209.0	4000000.0	0.0	3.0	1.65	1.94	1.05	0.04	5.97	0.35	0.700000000001	0.0600000000004	7.67	0.28	2.11	1.45	0.610000000001	AAA351.CD3.X9.Y10.tile.tissue.png	220	1	2000	220	5c68f0dfa6c67b1a888c453da3941ec0	0	0	0	0	0	0	0	0	0	0	0	0	0	/home/dhl_ec/bnelissen/Slides/CD3_manuscript/CD3_slides/AAA351.CD3/AAA351.CD3.run1	255	0.7	0.06	0.7	0.06	0.0	-11.6585462148	3.99536344229	0.124675242187
0.0	3993353.0	0.0	8716.0	3993353.0	4000000.0	0.0	1.0	1.31	2.02	1.11	0.04	5.83	0.38	0.719999999999	0.0500000000002	7.61	0.27	2.09	1.44	0.62	AAA351.CD3.X9.Y11.tile.tissue.png	221	1	2000	221	fcfc4da2992fa286df222dffbf76b03e	0	0	0	0	0	0	0	0	0	0	0	0	0	/home/dhl_ec/bnelissen/Slides/CD3_manuscript/CD3_slides/AAA351.CD3/AAA351.CD3.run1	255	0.7	0.06	0.7	0.06	0.0	-11.8397070219	2.35346036276	0.0473319067383
0.0	3716843.0	0.0	17796.0	3716843.0	4000000.0	0.0	4.0	1.56	1.21	1.03	0.0499999999993	6.49	0.35	0.700000000001	0.0600000000004	8.3	0.26	2.15	1.52	0.55	AAA351.CD3.X9.Y12.tile.tissue.png	222	1	2000	222	d787da4dee19a18b66925b166e7027a7	0	0	0	0	0	0	0	0	0	0	0	0	0	/home/dhl_ec/bnelissen/Slides/CD3_manuscript/CD3_slides/AAA351.CD3/AAA351.CD3.run1	255	0.7	0.06	0.7	0.06	-6.55597162481	-11.5850627093	2.00934247155	0.123185050781
0.0	3903546.0	0.0	11497.0	3903546.0	4000000.0	0.0	3.0	1.63	1.47	1.1	0.0500000000002	8.25	0.34	0.7	0.0500000000002	7.63	0.27	2.1	1.45	0.690000000001	AAA351.CD3.X9.Y13.tile.tissue.png	223	1	2000	223	ed907325b481eb45cbf332828f2b6376	0	0	0	0	0	0	0	0	0	0	0	0	0	/home/dhl_ec/bnelissen/Slides/CD3_manuscript/CD3_slides/AAA351.CD3/AAA351.CD3.run1	255	0.7	0.06	0.7	0.06	0.0	-11.9804794181	2.45410429389	0.104430011719
0.0	3495675.0	0.0	20017.0	3495675.0	4000000.0	0.0	7.0	3.26	2.12	1.1	0.04	6.54	0.35	0.699999999999	0.0799999999999	8.11	0.25	2.15	1.45	0.57	AAA351.CD3.X9.Y14.tile.tissue.png	224	1	2000	224	11e705e205f87400f7840bbca6403a2a	0	0	0	0	0	0	0	0	0	0	0	0	0	/home/dhl_ec/bnelissen/Slides/CD3_manuscript/CD3_slides/AAA351.CD3/AAA351.CD3.run1	255	0.7	0.06	0.7	0.06	-8.99932753325	-11.8054450698	2.3700157839	0.30608209375
315.0	1074440.0	131.0	11296.0	1074440.0	4000000.0	2.0	4.0	1.58	1.59	1.24	0.0500000000002	7.65	0.36	0.79	0.17	6.76	0.23	2.05	1.44	0.499999999999	AAA351.CD3.X9.Y15.tile.tissue.png	225	1	2000	225	13a399e716ed8b243a995ea9c8db1602	0	0	0	0	0	0	0	0	0	0	0	0	0	/home/dhl_ec/bnelissen/Slides/CD3_manuscript/CD3_slides/AAA351.CD3/AAA351.CD3.run1	255	0.7	0.06	0.7	0.06	-9.15373499105	-11.2689683228	2.56626431287	1.1905676543
0.0	0.0	0.0	0.0	0.0	4000000.0	0.0	0.0	2.62	1.17	1.08	0.0599999999995	5.0	0.28	0.889999999999	0.200000000001	4.23	0.12	1.91	1.43	0.530000000001	AAA351.CD3.X9.Y16.tile.tissue.png	226	1	2000	226	56c5e0600224a1325961cb99fd9ed983	0	0	0	0	0	0	0	0	0	0	0	0	0	/home/dhl_ec/bnelissen/Slides/CD3_manuscript/CD3_slides/AAA351.CD3/AAA351.CD3.run1	255	1.0	0.06	1.0	0.06	0.0	0.0	0.0	5.4158145
31746.0	3281814.0	13398.0	20434.0	3281814.0	4000000.0	299.0	4.0	1.51	1.82	1.32	0.0499999999993	6.2	0.349999999999	0.700000000001	0.0799999999999	8.78	0.32	2.1	1.45	0.57	AAA351.CD3.X9.Y2.tile.tissue.png	227	1	2000	227	764ccf6a86e9e744422ee0ffaea50c50	0	0	0	0	0	0	0	0	0	0	0	0	0	/home/dhl_ec/bnelissen/Slides/CD3_manuscript/CD3_slides/AAA351.CD3/AAA351.CD3.run1	255	0.7	0.06	0.7	0.06	-10.0607990007	-12.5702470868	3.54722220249	0.826928375
16296.0	3387940.0	8042.0	12739.0	3387940.0	4000000.0	183.0	4.0	1.64	1.47	1.11	0.0499999999993	6.34	0.34	0.700000000001	0.0799999999999	8.74	0.32	2.08	1.42	1.49	AAA351.CD3.X9.Y3.tile.tissue.png	228	1	2000	228	7aade453b6e21ec9561094691e731ce5	0	0	0	0	0	0	0	0	0	0	0	0	0	/home/dhl_ec/bnelissen/Slides/CD3_manuscript/CD3_slides/AAA351.CD3/AAA351.CD3.run1	255	0.7	0.06	0.7	0.06	-9.81567961052	-12.6643124549	3.34779186761	0.57086909375
4148.0	3980263.0	2031.0	10195.0	3980263.0	4000000.0	45.0	1.0	1.42	1.44	1.1	0.0500000000002	6.45	0.389999999999	1.16	0.0600000000004	8.88	0.34	2.06	1.46	0.98	AAA351.CD3.X9.Y4.tile.tissue.png	229	1	2000	229	484a82d8b01839d765db3a55e6c8f2f7	0	0	0	0	0	0	0	0	0	0	0	0	0	/home/dhl_ec/bnelissen/Slides/CD3_manuscript/CD3_slides/AAA351.CD3/AAA351.CD3.run1	255	0.7	0.06	0.7	0.06	-9.50513487657	-11.4722612722	2.23839268697	0.230156276367
4105.0	3792411.0	1679.0	19879.0	3792411.0	4000000.0	30.0	3.0	1.54	1.77	1.07	0.04	6.08	0.48	0.84	0.0600000000004	8.77	0.34	2.1	1.45	1.2	AAA351.CD3.X9.Y5.tile.tissue.png	230	1	2000	230	5f5e134972bb3bfa81e606e5f88145b3	0	0	0	0	0	0	0	0	0	0	0	0	0	/home/dhl_ec/bnelissen/Slides/CD3_manuscript/CD3_slides/AAA351.CD3/AAA351.CD3.run1	255	0.7	0.06	0.7	0.06	-9.46976499566	-11.7044453479	2.01266185156	0.253479984375
1723.0	3604523.0	562.0	15383.0	3604523.0	4000000.0	9.0	2.0	1.51	1.6	1.08	0.0499999999993	6.02	0.36	0.78	0.0699999999997	8.74	0.33	2.06	1.44	0.6	AAA351.CD3.X9.Y6.tile.tissue.png	231	1	2000	231	4aa644277d86f964850fabc11f80afa4	0	0	0	0	0	0	0	0	0	0	0	0	0	/home/dhl_ec/bnelissen/Slides/CD3_manuscript/CD3_slides/AAA351.CD3/AAA351.CD3.run1	255	0.7	0.06	0.7	0.06	-9.53307817546	-11.8792391907	2.32041318591	0.423010265625
1462.0	2547028.0	635.0	28406.0	2547028.0	4000000.0	14.0	17.0	1.84	1.21	1.11	0.04	6.19	0.36	0.72	0.110000000001	8.01	0.3	2.14	1.45	0.58	AAA351.CD3.X9.Y7.tile.tissue.png	232	1	2000	232	dae400dbac1282cb60e0a4fe8c6579a1	0	0	0	0	0	0	0	0	0	0	0	0	0	/home/dhl_ec/bnelissen/Slides/CD3_manuscript/CD3_slides/AAA351.CD3/AAA351.CD3.run1	255	0.7	0.06	0.7	0.06	-9.59371788155	-11.714403005	3.7247342929	0.511528640625
0.0	3917074.0	0.0	12298.0	3917074.0	4000000.0	0.0	2.0	2.83	1.8	1.05	0.04	5.92	0.36	0.700000000001	0.0500000000002	8.44	0.27	2.09	1.44	0.580000000001	AAA351.CD3.X9.Y8.tile.tissue.png	233	1	2000	233	2f3ad5883242c124878243b4c9e0a358	0	0	0	0	0	0	0	0	0	0	0	0	0	/home/dhl_ec/bnelissen/Slides/CD3_manuscript/CD3_slides/AAA351.CD3/AAA351.CD3.run1	255	0.7	0.06	0.7	0.06	-8.35207297882	-11.9837615075	3.76752776102	0.0998312617187
0.0	3952242.0	0.0	11644.0	3952242.0	4000000.0	0.0	1.0	2.55	1.64	1.44	0.04	5.86	0.35	0.69	0.0500000000002	8.49	0.27	2.11	1.44	0.86	AAA351.CD3.X9.Y9.tile.tissue.png	234	1	2000	234	ce2cae87cbd27ea38782555eeef7ac14	0	0	0	0	0	0	0	0	0	0	0	0	0	/home/dhl_ec/bnelissen/Slides/CD3_manuscript/CD3_slides/AAA351.CD3/AAA351.CD3.run1	255	0.7	0.06	0.7	0.06	-7.87624645616	-11.5175467503	3.45894305546	0.0781390039063
[truncated: 2 more columns]
