# Supplementary material for: SlideToolkit: An Assistive Toolset for the Histological Quantification of Whole Slide Images
Source: PLoS One. 2014 Nov 5;9(11):e110289. doi: 10.1371/journal.pone.0110289 (PMC4220929; doi:10.1371/journal.pone.0110289)
Supplement: RawData S1 — ICC and BlandAltman plot - measurements and r-script.zip. Measurements of Run1 and Run2, including the code for the calculation of the intraclass correlation coefficient (ICC) and the code for the Bland and Altman plot. (ZIP) [file pone.0110289.s003.zip › cellprofiler.measurements/run1.0b644add2f72531c1cd847349ca08498.DefaultOUT_Image.csv]

AreaOccupied_AreaOccupied_DAB_Nuclei	AreaOccupied_AreaOccupied_Tissue	AreaOccupied_Perimeter_DAB_Nuclei	AreaOccupied_Perimeter_Tissue	AreaOccupied_TotalArea_DAB_Nuclei	AreaOccupied_TotalArea_Tissue	Count_DAB_Nuclei	Count_Tissue	ExecutionTime_01LoadImages	ExecutionTime_02ColorToGray	ExecutionTime_03Smooth	ExecutionTime_04ImageMath	ExecutionTime_05IdentifyPrimaryObjects	ExecutionTime_06MeasureImageAreaOccupied	ExecutionTime_07UnmixColors	ExecutionTime_08MaskImage	ExecutionTime_09IdentifyPrimaryObjects	ExecutionTime_10MeasureImageAreaOccupied	ExecutionTime_11OverlayOutlines	ExecutionTime_12OverlayOutlines	ExecutionTime_13SaveImages	FileName_Original	Group_Index	Group_Number	Height_Original	ImageNumber	MD5Digest_Original	ModuleError_01LoadImages	ModuleError_02ColorToGray	ModuleError_03Smooth	ModuleError_04ImageMath	ModuleError_05IdentifyPrimaryObjects	ModuleError_06MeasureImageAreaOccupied	ModuleError_07UnmixColors	ModuleError_08MaskImage	ModuleError_09IdentifyPrimaryObjects	ModuleError_10MeasureImageAreaOccupied	ModuleError_11OverlayOutlines	ModuleError_12OverlayOutlines	ModuleError_13SaveImages	PathName_Original	Scaling_Original	Threshold_FinalThreshold_DAB_Nuclei	Threshold_FinalThreshold_Tissue	Threshold_OrigThreshold_DAB_Nuclei	Threshold_OrigThreshold_Tissue	Threshold_SumOfEntropies_DAB_Nuclei	Threshold_SumOfEntropies_Tissue	Threshold_WeightedVariance_DAB_Nuclei	Threshold_WeightedVariance_Tissue
14939.0	1066835.0	6425.0	8232.0	1066835.0	4000000.0	125.0	5.0	1.76	1.84	1.09	0.04	6.8	0.34	0.68	0.16	7.19	0.24	2.09	1.49	1.09	AAA339.CD3.X0.Y10.tile.tissue.png	1	1	2000	1	e6928dee0531b1603d6f58c2ade6dce2	0	0	0	0	0	0	0	0	0	0	0	0	0	/home/dhl_ec/bnelissen/Slides/CD3_manuscript/CD3_slides/AAA339.CD3/AAA339.CD3.run1	255	0.7	0.06	0.7	0.06	-8.11850990745	-9.64345992656	1.94051391079	0.267764679688
15067.0	1146038.0	6034.0	7618.0	1146038.0	4000000.0	101.0	4.0	0.91	1.87	1.06	0.04	6.53	0.35	0.68	0.15	7.24	0.24	2.09	1.53	0.69	AAA339.CD3.X0.Y11.tile.tissue.png	2	1	2000	2	2e09eea164beb87aaa47ff806e0fb09d	0	0	0	0	0	0	0	0	0	0	0	0	0	/home/dhl_ec/bnelissen/Slides/CD3_manuscript/CD3_slides/AAA339.CD3/AAA339.CD3.run1	255	0.7	0.06	0.7	0.06	-8.23423693549	-9.788445029	1.76073935251	0.28321390625
3955.0	1301805.0	1747.0	5858.0	1301805.0	4000000.0	37.0	1.0	0.98	1.35	1.05	0.04	6.45	0.35	0.68	0.14	7.27	0.25	2.07	1.43	0.46	AAA339.CD3.X0.Y12.tile.tissue.png	3	1	2000	3	aaba7b7c685a0aebcb77b91427131f64	0	0	0	0	0	0	0	0	0	0	0	0	0	/home/dhl_ec/bnelissen/Slides/CD3_manuscript/CD3_slides/AAA339.CD3/AAA339.CD3.run1	255	0.7	0.06	0.7	0.06	-8.07476684397	-9.44396775481	1.27481570848	0.236066507812
10901.0	1444033.0	4185.0	6250.0	1444033.0	4000000.0	80.0	2.0	1.59	1.73	1.07	0.05	6.35	0.34	0.68	0.14	7.42	0.25	2.08	1.44	0.41	AAA339.CD3.X0.Y13.tile.tissue.png	4	1	2000	4	9e85173a94e817ecd8d6a95971010804	0	0	0	0	0	0	0	0	0	0	0	0	0	/home/dhl_ec/bnelissen/Slides/CD3_manuscript/CD3_slides/AAA339.CD3/AAA339.CD3.run1	255	0.7	0.06	0.7	0.06	-8.59708223719	-9.51619207156	1.31742279641	0.232144289063
13778.0	925058.0	5601.0	5515.0	925058.0	4000000.0	105.0	2.0	2.3	2.13	1.07	0.05	6.31	0.35	0.67	0.17	7.06	0.38	2.2	1.45	0.43	AAA339.CD3.X0.Y14.tile.tissue.png	5	1	2000	5	bab4177cc0a08f4f0fd87f37e7adb92c	0	0	0	0	0	0	0	0	0	0	0	0	0	/home/dhl_ec/bnelissen/Slides/CD3_manuscript/CD3_slides/AAA339.CD3/AAA339.CD3.run1	255	0.7	0.06	0.7	0.06	-8.14258213015	-9.3370352681	1.38599764452	0.231225953125
11579.0	199385.0	4579.0	4505.0	199385.0	4000000.0	84.0	5.0	2.04	2.8	1.13	0.04	6.32	0.35	0.67	0.19	6.53	0.2	2.05	1.46	0.38	AAA339.CD3.X0.Y15.tile.tissue.png	6	1	2000	6	b8b771aae9f9d1ba42fe5c46e37f905b	0	0	0	0	0	0	0	0	0	0	0	0	0	/home/dhl_ec/bnelissen/Slides/CD3_manuscript/CD3_slides/AAA339.CD3/AAA339.CD3.run1	255	0.7	0.06	0.7	0.06	-8.16672158692	-9.78334690703	2.04174414365	0.248456148437
0.0	20351.0	0.0	1648.0	20351.0	4000000.0	0.0	3.0	1.84	1.08	1.05	0.04	6.07	0.35	0.68	0.19	5.55	0.13	1.94	1.44	0.42	AAA339.CD3.X0.Y16.tile.tissue.png	7	1	2000	7	934f06cb6653f3740dac8f1eb589c95e	0	0	0	0	0	0	0	0	0	0	0	0	0	/home/dhl_ec/bnelissen/Slides/CD3_manuscript/CD3_slides/AAA339.CD3/AAA339.CD3.run1	255	0.7	0.06	0.7	0.06	0.0	-8.44174446987	0.143343645199	0.326188870163
0.0	1560386.0	0.0	27414.0	1560386.0	4000000.0	0.0	13.0	2.53	2.27	1.22	0.04	6.13	0.36	0.67	0.13	6.96	0.18	2.1	1.5	0.41	AAA339.CD3.X0.Y17.tile.tissue.png	8	1	2000	8	ad12bca5fd663a28e035af90ef203f0e	0	0	0	0	0	0	0	0	0	0	0	0	0	/home/dhl_ec/bnelissen/Slides/CD3_manuscript/CD3_slides/AAA339.CD3/AAA339.CD3.run1	255	0.7	0.06	0.7	0.06	-6.65208341746	-7.24526922667	0.0602183867601	0.238875875
64.0	2778957.0	41.0	32505.0	2778957.0	4000000.0	1.0	4.0	0.86	1.38	1.07	0.04	6.19	0.35	0.67	0.1	8.18	0.29	2.14	1.48	0.38	AAA339.CD3.X0.Y18.tile.tissue.png	9	1	2000	9	1c4c1dbf7ef0d99dc6b91adccdcb00fe	0	0	0	0	0	0	0	0	0	0	0	0	0	/home/dhl_ec/bnelissen/Slides/CD3_manuscript/CD3_slides/AAA339.CD3/AAA339.CD3.run1	255	0.7	0.06	0.7	0.06	-6.97661406261	-7.4539309959	0.0525777531794	0.283319966309
0.0	3775890.0	0.0	10598.0	3775890.0	4000000.0	0.0	1.0	0.98	1.55	1.05	0.04	6.04	0.4	0.67	0.06	8.49	0.26	2.06	1.48	0.42	AAA339.CD3.X0.Y19.tile.tissue.png	10	1	2000	10	0e0f4be30f13548194eb777125a8c881	0	0	0	0	0	0	0	0	0	0	0	0	0	/home/dhl_ec/bnelissen/Slides/CD3_manuscript/CD3_slides/AAA339.CD3/AAA339.CD3.run1	255	0.7	0.06	0.7	0.06	-7.09596598844	-7.7421443185	0.0732606142884	0.285731241211
0.0	3919958.0	0.0	8222.0	3919958.0	4000000.0	0.0	1.0	0.9	0.97	1.06	0.04	5.91	0.35	0.67	0.05	8.56	0.27	2.04	1.48	0.41	AAA339.CD3.X0.Y20.tile.tissue.png	11	1	2000	11	67b05e2fcdfd87030f940a202d5d733a	0	0	0	0	0	0	0	0	0	0	0	0	0	/home/dhl_ec/bnelissen/Slides/CD3_manuscript/CD3_slides/AAA339.CD3/AAA339.CD3.run1	255	0.7	0.06	0.7	0.06	-6.40016812061	-10.5581789549	0.0641600749133	0.158654173828
471.0	3242671.0	172.0	17460.0	3242671.0	4000000.0	3.0	8.0	0.83	1.13	1.05	0.04	6.01	0.35	0.67	0.08	8.44	0.3	2.13	1.44	0.36	AAA339.CD3.X0.Y21.tile.tissue.png	12	1	2000	12	502d5fa646c0a5588eac907ddf2a11b3	0	0	0	0	0	0	0	0	0	0	0	0	0	/home/dhl_ec/bnelissen/Slides/CD3_manuscript/CD3_slides/AAA339.CD3/AAA339.CD3.run1	255	0.7	0.06	0.7	0.06	-7.25561417736	-7.79895250382	0.0744433925756	0.249975580078
0.0	234954.0	0.0	12155.0	234954.0	4000000.0	0.0	18.0	0.75	0.88	1.06	0.05	6.16	0.36	0.78	0.18	6.16	0.13	2.05	1.43	0.33	AAA339.CD3.X0.Y22.tile.tissue.png	13	1	2000	13	a4277ce635f7dd3d40d3e1a46586e881	0	0	0	0	0	0	0	0	0	0	0	0	0	/home/dhl_ec/bnelissen/Slides/CD3_manuscript/CD3_slides/AAA339.CD3/AAA339.CD3.run1	255	0.7	0.06	0.7	0.06	-6.63615975838	-10.1963925407	0.0834099850564	5.44334753894
0.0	2939.0	0.0	362.0	2939.0	4000000.0	0.0	2.0	0.76	0.95	1.05	0.05	6.33	0.34	0.81	0.2	6.03	0.13	1.91	1.47	0.31	AAA339.CD3.X0.Y4.tile.tissue.png	14	1	2000	14	65c27778b19a9c67a7e925736a60c140	0	0	0	0	0	0	0	0	0	0	0	0	0	/home/dhl_ec/bnelissen/Slides/CD3_manuscript/CD3_slides/AAA339.CD3/AAA339.CD3.run1	255	0.7	0.06	0.7	0.06	-7.56751765867	-11.8339390219	1.32572496662	2.96569019057
0.0	0.0	0.0	0.0	0.0	4000000.0	0.0	0.0	0.77	0.97	1.06	0.05	5.72	0.27	0.67	0.19	4.51	0.12	1.87	1.44	0.34	AAA339.CD3.X0.Y5.tile.tissue.png	15	1	2000	15	139f9324cb43cc75639ff663ab46f8b6	0	0	0	0	0	0	0	0	0	0	0	0	0	/home/dhl_ec/bnelissen/Slides/CD3_manuscript/CD3_slides/AAA339.CD3/AAA339.CD3.run1	255	1.0	0.06	1.0	0.06	0.0	-9.9065356985	0.0	0.454533076904
407.0	76885.0	172.0	3238.0	76885.0	4000000.0	4.0	7.0	1.22	2.41	1.09	0.04	6.1	0.34	0.68	0.19	6.49	0.19	2.0	1.44	0.36	AAA339.CD3.X0.Y6.tile.tissue.png	16	1	2000	16	18bb72a5a0fe5b8960b670e2b3393ced	0	0	0	0	0	0	0	0	0	0	0	0	0	/home/dhl_ec/bnelissen/Slides/CD3_manuscript/CD3_slides/AAA339.CD3/AAA339.CD3.run1	255	0.7	0.06	0.7	0.06	-7.6772534249	-8.99410320214	0.357768388941	0.247268050293
976.0	137331.0	366.0	9855.0	137331.0	4000000.0	8.0	21.0	2.02	1.49	1.06	0.04	6.15	0.36	0.67	0.19	6.46	0.2	2.04	1.44	0.37	AAA339.CD3.X0.Y7.tile.tissue.png	17	1	2000	17	59c254ac44e98ad510646ef479b83c91	0	0	0	0	0	0	0	0	0	0	0	0	0	/home/dhl_ec/bnelissen/Slides/CD3_manuscript/CD3_slides/AAA339.CD3/AAA339.CD3.run1	255	0.7	0.06	0.7	0.06	-7.50858960227	-8.37667956412	0.450140998369	0.244822404297
904.0	73520.0	402.0	5546.0	73520.0	4000000.0	9.0	12.0	1.3	1.87	1.06	0.04	6.15	0.35	0.67	0.19	6.41	0.2	2.05	1.43	0.49	AAA339.CD3.X0.Y8.tile.tissue.png	18	1	2000	18	d0a0e7ecf9e48b1b007db1a81bfd8c59	0	0	0	0	0	0	0	0	0	0	0	0	0	/home/dhl_ec/bnelissen/Slides/CD3_manuscript/CD3_slides/AAA339.CD3/AAA339.CD3.run1	255	0.7	0.06	0.7	0.06	-8.14826865905	-9.30273872616	0.982616012737	0.241902308594
5997.0	444892.0	2734.0	7039.0	444892.0	4000000.0	54.0	6.0	0.8	0.91	1.07	0.04	6.17	0.35	0.68	0.18	6.69	0.21	2.12	1.43	0.57	AAA339.CD3.X0.Y9.tile.tissue.png	19	1	2000	19	8b3f5e58a2599858df05cf4af2ff8818	0	0	0	0	0	0	0	0	0	0	0	0	0	/home/dhl_ec/bnelissen/Slides/CD3_manuscript/CD3_slides/AAA339.CD3/AAA339.CD3.run1	255	0.7	0.06	0.7	0.06	-8.11782188712	-9.5213386193	1.71237976209	0.252791609375
9147.0	3995735.0	4157.0	8690.0	3995735.0	4000000.0	74.0	1.0	1.22	1.53	1.05	0.04	6.85	0.34	0.68	0.05	9.23	0.35	2.06	1.42	0.57	AAA339.CD3.X1.Y10.tile.tissue.png	20	1	2000	20	362e747dd89746b3cbc43b4880f2e587	0	0	0	0	0	0	0	0	0	0	0	0	0	/home/dhl_ec/bnelissen/Slides/CD3_manuscript/CD3_slides/AAA339.CD3/AAA339.CD3.run1	255	0.7	0.0841250008704	0.7	0.0841250008704	-8.28827127242	-12.3321103362	1.56420063233	0.163160268311
8552.0	3986007.0	3974.0	8543.0	3986007.0	4000000.0	78.0	1.0	1.87	1.89	1.05	0.04	6.44	0.35	0.69	0.05	9.13	0.33	2.06	1.43	0.42	AAA339.CD3.X1.Y11.tile.tissue.png	21	1	2000	21	562a0d014a6aebcf4f92026a0ce0e444	0	0	0	0	0	0	0	0	0	0	0	0	0	/home/dhl_ec/bnelissen/Slides/CD3_manuscript/CD3_slides/AAA339.CD3/AAA339.CD3.run1	255	0.7	0.0846503318578	0.7	0.0846503318578	-8.12412115874	-12.6271344159	1.63370708675	0.167388770996
25437.0	3997885.0	9730.0	8160.0	3997885.0	4000000.0	183.0	1.0	2.07	1.73	1.06	0.04	6.01	0.35	0.68	0.05	9.29	0.34	2.07	1.48	0.4	AAA339.CD3.X1.Y12.tile.tissue.png	22	1	2000	22	9281a2800c2002545e4521c4053540d9	0	0	0	0	0	0	0	0	0	0	0	0	0	/home/dhl_ec/bnelissen/Slides/CD3_manuscript/CD3_slides/AAA339.CD3/AAA339.CD3.run1	255	0.7	0.0814557402742	0.7	0.0814557402742	-8.98494505254	-12.2510694056	1.59194462856	0.167608854004
19693.0	3999318.0	7552.0	8066.0	3999318.0	4000000.0	145.0	1.0	2.13	1.07	1.05	0.0400000000001	6.14	0.35	0.68	0.05	9.32	0.35	2.04	1.43	0.42	AAA339.CD3.X1.Y13.tile.tissue.png	23	1	2000	23	88d3772c6821889886e710ae9327ef1d	0	0	0	0	0	0	0	0	0	0	0	0	0	/home/dhl_ec/bnelissen/Slides/CD3_manuscript/CD3_slides/AAA339.CD3/AAA339.CD3.run1	255	0.7	0.0830485307417	0.7	0.0830485307417	-8.81065643628	-12.0037134829	1.37643002656	0.14509167804
24309.0	3993219.0	11106.0	8520.0	3993219.0	4000000.0	217.0	1.0	2.45	1.65	1.05	0.04	6.2	0.34	0.69	0.0500000000001	9.32	0.34	2.06	1.43	0.41	AAA339.CD3.X1.Y14.tile.tissue.png	24	1	2000	24	c61d65e7a062cea24a4441997e1e08ba	0	0	0	0	0	0	0	0	0	0	0	0	0	/home/dhl_ec/bnelissen/Slides/CD3_manuscript/CD3_slides/AAA339.CD3/AAA339.CD3.run1	255	0.7	0.0887708913244	0.7	0.0887708913244	-8.22600336034	-12.3352467717	1.5872118525	0.16730303186
159158.0	3953178.0	63952.0	8888.0	3953178.0	4000000.0	1145.0	1.0	1.18	2.27	1.07	0.04	6.1	0.34	0.68	0.05	10.39	0.36	2.08	1.43	0.41	AAA339.CD3.X1.Y15.tile.tissue.png	25	1	2000	25	22a2ae8392ccc5d32a9391b4b4e1095f	0	0	0	0	0	0	0	0	0	0	0	0	0	/home/dhl_ec/bnelissen/Slides/CD3_manuscript/CD3_slides/AAA339.CD3/AAA339.CD3.run1	255	0.7	0.0953129929246	0.7	0.0953129929246	-8.40330428524	-12.7403492055	1.58598821273	0.183738060059
236396.0	3492444.0	87848.0	8650.0	3492444.0	4000000.0	1569.0	1.0	2.12	1.39	1.05	0.05	6.37	0.35	0.68	0.0699999999999	11.29	0.37	2.09	1.43	0.41	AAA339.CD3.X1.Y16.tile.tissue.png	26	1	2000	26	85f8a74e69ca24d92368abf6c3b86967	0	0	0	0	0	0	0	0	0	0	0	0	0	/home/dhl_ec/bnelissen/Slides/CD3_manuscript/CD3_slides/AAA339.CD3/AAA339.CD3.run1	255	0.7	0.0951948023455	0.7	0.0951948023455	-8.61910993443	-12.2161265839	1.74462018416	0.202839556641
131666.0	2747807.0	53290.0	12299.0	2747807.0	4000000.0	980.0	8.0	2.35	0.98	1.06	0.04	6.32	0.35	0.72	0.1	9.29	0.32	2.1	1.44	0.57	AAA339.CD3.X1.Y17.tile.tissue.png	27	1	2000	27	82412860ac9b062d244518623979a400	0	0	0	0	0	0	0	0	0	0	0	0	0	/home/dhl_ec/bnelissen/Slides/CD3_manuscript/CD3_slides/AAA339.CD3/AAA339.CD3.run1	255	0.7	0.06	0.7	0.06	-8.13371267767	-11.8480200926	1.52054606919	0.320527895508
166523.0	2331761.0	59721.0	23687.0	2331761.0	4000000.0	1007.0	13.0	1.33	1.7	1.07	0.04	6.4	0.35	0.67	0.11	9.11	0.35	2.12	1.43	0.39	AAA339.CD3.X1.Y18.tile.tissue.png	28	1	2000	28	24db8c97a55c04f8fcaad3f802429a5c	0	0	0	0	0	0	0	0	0	0	0	0	0	/home/dhl_ec/bnelissen/Slides/CD3_manuscript/CD3_slides/AAA339.CD3/AAA339.CD3.run1	255	0.7	0.06	0.7	0.06	-8.29782380002	-11.8721512629	1.74610874724	0.749417549805
109602.0	2316785.0	36443.0	40243.0	2316785.0	4000000.0	598.0	23.0	0.78	1.0	1.22	0.0400000000001	6.68	0.36	0.66	0.13	8.72	0.3	2.18	1.43	0.38	AAA339.CD3.X1.Y19.tile.tissue.png	29	1	2000	29	79237069060164303fb3a239405515fc	0	0	0	0	0	0	0	0	0	0	0	0	0	/home/dhl_ec/bnelissen/Slides/CD3_manuscript/CD3_slides/AAA339.CD3/AAA339.CD3.run1	255	0.7	0.06	0.7	0.06	-8.03041721731	-11.3131696504	1.20461620653	0.845210010254
624.0	3890272.0	181.0	11549.0	3890272.0	4000000.0	3.0	2.0	0.76	1.1	1.05	0.04	5.93	0.35	0.67	0.05	8.94	0.34	2.1	1.44	0.36	AAA339.CD3.X1.Y20.tile.tissue.png	30	1	2000	30	efc8f6055a71d8391edca5ea58bd5233	0	0	0	0	0	0	0	0	0	0	0	0	0	/home/dhl_ec/bnelissen/Slides/CD3_manuscript/CD3_slides/AAA339.CD3/AAA339.CD3.run1	255	0.7	0.06	0.7	0.06	-7.02165401586	-10.2401480542	0.0799120101174	0.0263893589478
0.0	3636927.0	0.0	14139.0	3636927.0	4000000.0	0.0	2.0	0.79	1.02	1.05	0.04	6.02	0.35	0.68	0.0599999999999	8.32	0.27	2.05	1.43	0.36	AAA339.CD3.X1.Y21.tile.tissue.png	31	1	2000	31	4766d469eb803b176a0748933b1b0902	0	0	0	0	0	0	0	0	0	0	0	0	0	/home/dhl_ec/bnelissen/Slides/CD3_manuscript/CD3_slides/AAA339.CD3/AAA339.CD3.run1	255	0.7	0.06	0.7	0.06	-6.6196564799	-11.121633409	0.0635183844174	0.0157476670227
0.0	634835.0	0.0	29327.0	634835.0	4000000.0	0.0	36.0	1.55	1.04	1.06	0.04	7.72	0.35	0.7	0.17	6.34	0.15	2.1	1.43	0.5	AAA339.CD3.X1.Y22.tile.tissue.png	32	1	2000	32	0a5f1506bb9701bc0bfc6e5eab21dbb6	0	0	0	0	0	0	0	0	0	0	0	0	0	/home/dhl_ec/bnelissen/Slides/CD3_manuscript/CD3_slides/AAA339.CD3/AAA339.CD3.run1	255	0.7	0.06	0.7	0.06	-6.56302874959	-8.8364492318	0.062853683064	6.79105724341
938.0	24280.0	461.0	1701.0	24280.0	4000000.0	9.0	5.0	0.82	0.95	1.04	0.0700000000001	6.23	0.42	0.76	0.19	6.36	0.19	1.96	1.42	0.38	AAA339.CD3.X1.Y4.tile.tissue.png	33	1	2000	33	f0171dc8879fbbe26e2866532eeceabc	0	0	0	0	0	0	0	0	0	0	0	0	0	/home/dhl_ec/bnelissen/Slides/CD3_manuscript/CD3_slides/AAA339.CD3/AAA339.CD3.run1	255	0.7	0.06	0.7	0.06	-9.38970160275	-12.4525349948	1.7319827339	4.80985500122
17014.0	490436.0	6950.0	10395.0	490436.0	4000000.0	126.0	16.0	0.86	0.97	1.06	0.0400000000001	6.55	0.35	0.67	0.18	6.78	0.23	2.07	1.43	0.52	AAA339.CD3.X1.Y5.tile.tissue.png	34	1	2000	34	a0f7b7e4c50f2e02db498a01ca7c0ba4	0	0	0	0	0	0	0	0	0	0	0	0	0	/home/dhl_ec/bnelissen/Slides/CD3_manuscript/CD3_slides/AAA339.CD3/AAA339.CD3.run1	255	0.7	0.06	0.7	0.06	-8.3287379257	-12.2070750838	2.28225007211	0.110570832031
40543.0	1969068.0	15789.0	15377.0	1969068.0	4000000.0	285.0	11.0	0.9	1.01	1.07	0.04	6.17	0.35	0.7	0.12	8.05	0.27	2.1	1.44	0.55	AAA339.CD3.X1.Y6.tile.tissue.png	35	1	2000	35	4ec433a47e9745a7498d334412e1051b	0	0	0	0	0	0	0	0	0	0	0	0	0	/home/dhl_ec/bnelissen/Slides/CD3_manuscript/CD3_slides/AAA339.CD3/AAA339.CD3.run1	255	0.7	0.06	0.7	0.06	-8.22392269402	-11.9465563095	1.66840923551	0.205428789062
40473.0	2888093.0	17289.0	9728.0	2888093.0	4000000.0	312.0	3.0	1.01	1.1	1.07	0.04	6.3	0.34	0.71	0.09	8.73	0.31	2.09	1.43	0.54	AAA339.CD3.X1.Y7.tile.tissue.png	36	1	2000	36	31350f017e348dba7b26802513857306	0	0	0	0	0	0	0	0	0	0	0	0	0	/home/dhl_ec/bnelissen/Slides/CD3_manuscript/CD3_slides/AAA339.CD3/AAA339.CD3.run1	255	0.7	0.0773795303523	0.7	0.0773795303523	-8.03133980358	-11.6082937165	1.52946168269	0.138441660156
36542.0	3745928.0	15692.0	10924.0	3745928.0	4000000.0	298.0	2.0	1.09	1.32	1.06	0.04	6.83	0.39	0.68	0.0599999999999	9.38	0.33	2.08	1.42	0.39	AAA339.CD3.X1.Y8.tile.tissue.png	37	1	2000	37	4ebdcc9525f68b6b24217fc7fdbf0ba8	0	0	0	0	0	0	0	0	0	0	0	0	0	/home/dhl_ec/bnelissen/Slides/CD3_manuscript/CD3_slides/AAA339.CD3/AAA339.CD3.run1	255	0.7	0.0785199987624	0.7	0.0785199987624	-7.92422636215	-12.0735968561	1.20629682444	0.149635226074
21338.0	3978597.0	9769.0	10019.0	3978597.0	4000000.0	197.0	1.0	0.83	1.34	1.06	0.04	7.43	0.34	0.69	0.0500000000001	9.25	0.35	2.06	1.44	0.42	AAA339.CD3.X1.Y9.tile.tissue.png	38	1	2000	38	03ae42fda8a33685f01d88be995b2f96	0	0	0	0	0	0	0	0	0	0	0	0	0	/home/dhl_ec/bnelissen/Slides/CD3_manuscript/CD3_slides/AAA339.CD3/AAA339.CD3.run1	255	0.7	0.083759487074	0.7	0.083759487074	-8.25003770022	-12.365286416	1.43307533129	0.173962733154
125.0	3999505.0	74.0	8050.0	3999505.0	4000000.0	2.0	1.0	1.31	1.75	1.06	0.04	7.18	0.35	0.67	0.05	9.03	0.52	2.1	1.44	0.41	AAA339.CD3.X10.Y10.tile.tissue.png	39	1	2000	39	e0733a22216eb19da874d8c99798dfbf	0	0	0	0	0	0	0	0	0	0	0	0	0	/home/dhl_ec/bnelissen/Slides/CD3_manuscript/CD3_slides/AAA339.CD3/AAA339.CD3.run1	255	0.7	0.0659582107338	0.7	0.0659582107338	-8.77906582531	-11.6763852728	1.03184263884	0.0440973166113
918.0	3999987.0	467.0	8000.0	3999987.0	4000000.0	12.0	1.0	1.34	1.45	1.07	0.04	5.8	0.34	0.68	0.05	9.06	0.37	2.27	1.43	0.6	AAA339.CD3.X10.Y11.tile.tissue.png	40	1	2000	40	119b3f419592d11e96d3d36a1c29ef90	0	0	0	0	0	0	0	0	0	0	0	0	0	/home/dhl_ec/bnelissen/Slides/CD3_manuscript/CD3_slides/AAA339.CD3/AAA339.CD3.run1	255	0.7	0.0704137702983	0.7	0.0704137702983	-9.01827446541	-11.3159417904	1.0455679011	0.0339778418174
7651.0	4000000.0	4009.0	7996.0	4000000.0	4000000.0	109.0	1.0	0.91	1.07	1.06	0.04	6.33	0.27	0.68	0.05	9.15	0.34	2.08	1.43	0.43	AAA339.CD3.X10.Y12.tile.tissue.png	41	1	2000	41	c4b51dfc064162e9d782de12cb9d2b45	0	0	0	0	0	0	0	0	0	0	0	0	0	/home/dhl_ec/bnelissen/Slides/CD3_manuscript/CD3_slides/AAA339.CD3/AAA339.CD3.run1	255	0.7	0.0748266107602	0.7	0.0748266107602	-8.70722170682	0.0	0.86688890819	0.0322823378906
18420.0	4000000.0	9157.0	7996.0	4000000.0	4000000.0	243.0	1.0	0.93	1.19	1.05	0.04	6.73	0.28	0.68	0.05	9.24	0.34	2.05	1.43	0.4	AAA339.CD3.X10.Y13.tile.tissue.png	42	1	2000	42	f62fb47d00d2b647db99c38440cad8ea	0	0	0	0	0	0	0	0	0	0	0	0	0	/home/dhl_ec/bnelissen/Slides/CD3_manuscript/CD3_slides/AAA339.CD3/AAA339.CD3.run1	255	0.7	0.0762191307258	0.7	0.0762191307258	-8.94719663736	0.0	0.698959373829	0.051182703125
19581.0	4000000.0	10334.0	7996.0	4000000.0	4000000.0	280.0	1.0	0.93	1.06	1.06	0.0400000000001	6.21	0.28	0.68	0.0400000000001	9.27	0.35	2.05	1.42	0.42	AAA339.CD3.X10.Y14.tile.tissue.png	43	1	2000	43	7f1c40af9c31e56a9c0470856116976f	0	0	0	0	0	0	0	0	0	0	0	0	0	/home/dhl_ec/bnelissen/Slides/CD3_manuscript/CD3_slides/AAA339.CD3/AAA339.CD3.run1	255	0.7	0.0831395700328	0.7	0.0831395700328	-8.66974204527	0.0	0.609798384113	0.0391493242187
9216.0	4000000.0	5184.0	7996.0	4000000.0	4000000.0	147.0	1.0	0.79	0.96	1.07	0.04	5.72	0.28	0.68	0.04	9.2	0.35	2.04	1.43	0.42	AAA339.CD3.X10.Y15.tile.tissue.png	44	1	2000	44	447e2e545d8f04165ae7ba68e4c29aa9	0	0	0	0	0	0	0	0	0	0	0	0	0	/home/dhl_ec/bnelissen/Slides/CD3_manuscript/CD3_slides/AAA339.CD3/AAA339.CD3.run1	255	0.7	0.0804345492788	0.7	0.0804345492788	-9.00939873797	-10.9027248256	0.665741316334	0.0417979230499
6016.0	4000000.0	3434.0	7996.0	4000000.0	4000000.0	98.0	1.0	0.82	1.0	1.06	0.04	5.37	0.27	0.69	0.04	9.15	0.34	2.05	1.44	0.41	AAA339.CD3.X10.Y16.tile.tissue.png	45	1	2000	45	4fcf036aec22c7003df96018cb6cb91c	0	0	0	0	0	0	0	0	0	0	0	0	0	/home/dhl_ec/bnelissen/Slides/CD3_manuscript/CD3_slides/AAA339.CD3/AAA339.CD3.run1	255	0.7	0.0818082285364	0.7	0.0818082285364	-8.97899419247	0.0	0.665001279598	0.0255016230469
8813.0	4000000.0	4942.0	7996.0	4000000.0	4000000.0	143.0	1.0	0.82	1.09	1.06	0.04	5.34	0.28	0.69	0.0400000000002	9.21	0.34	2.05	1.43	0.43	AAA339.CD3.X10.Y17.tile.tissue.png	46	1	2000	46	1b1b7ce3b8f026021bbdbb02436f2c2f	0	0	0	0	0	0	0	0	0	0	0	0	0	/home/dhl_ec/bnelissen/Slides/CD3_manuscript/CD3_slides/AAA339.CD3/AAA339.CD3.run1	255	0.7	0.0819458367793	0.7	0.0819458367793	-8.86522865532	0.0	0.658331709885	0.0297320527344
6511.0	4000000.0	3578.0	7996.0	4000000.0	4000000.0	104.0	1.0	0.89	1.34	1.06	0.04	5.75	0.27	0.69	0.04	9.14	0.33	2.04	1.45	0.52	AAA339.CD3.X10.Y18.tile.tissue.png	47	1	2000	47	d3991ed3475912435b56b536d6ae1e84	0	0	0	0	0	0	0	0	0	0	0	0	0	/home/dhl_ec/bnelissen/Slides/CD3_manuscript/CD3_slides/AAA339.CD3/AAA339.CD3.run1	255	0.7	0.0779464970997	0.7	0.0779464970997	-9.05768674243	-11.4104705397	0.874078699072	0.0401970260959
5221.0	4000000.0	2809.0	7996.0	4000000.0	4000000.0	80.0	1.0	1.55	1.96	1.09	0.05	8.06	0.29	0.73	0.04	9.11	0.34	2.03	1.44	0.42	AAA339.CD3.X10.Y19.tile.tissue.png	48	1	2000	48	9dea872a7b93cd37a9297d2f0d3358ea	0	0	0	0	0	0	0	0	0	0	0	0	0	/home/dhl_ec/bnelissen/Slides/CD3_manuscript/CD3_slides/AAA339.CD3/AAA339.CD3.run1	255	0.7	0.0695178810081	0.7	0.0695178810081	-8.98447785828	-11.2749127489	0.897147994741	0.056645736811
0.0	543660.0	0.0	13416.0	543660.0	4000000.0	0.0	9.0	0.7	0.91	1.05	0.05	6.16	0.35	0.77	0.17	5.86	0.15	2.01	1.44	0.33	AAA339.CD3.X10.Y2.tile.tissue.png	49	1	2000	49	284a8f48ceaeb5ee2cd0b802b773c28a	0	0	0	0	0	0	0	0	0	0	0	0	0	/home/dhl_ec/bnelissen/Slides/CD3_manuscript/CD3_slides/AAA339.CD3/AAA339.CD3.run1	255	0.7	0.06	0.7	0.06	0.0	-10.8562366805	0.0780957350987	4.8381508877
4061.0	4000000.0	2107.0	7996.0	4000000.0	4000000.0	63.0	1.0	0.87	1.03	1.07	0.04	5.75	0.27	0.67	0.04	9.14	0.34	2.04	1.43	0.41	AAA339.CD3.X10.Y20.tile.tissue.png	50	1	2000	50	ae050a70bd47e1a30a10549f155cda58	0	0	0	0	0	0	0	0	0	0	0	0	0	/home/dhl_ec/bnelissen/Slides/CD3_manuscript/CD3_slides/AAA339.CD3/AAA339.CD3.run1	255	0.7	0.0758016026319	0.7	0.0758016026319	-9.12374706978	-11.2196417165	0.873379398788	0.0470864100247
1712.0	4000000.0	961.0	7996.0	4000000.0	4000000.0	29.0	1.0	1.11	1.06	1.06	0.04	7.75	0.31	0.78	0.04	9.03	0.33	2.03	1.43	0.45	AAA339.CD3.X10.Y21.tile.tissue.png	51	1	2000	51	080b244c89d73d9298b01de44af138ec	0	0	0	0	0	0	0	0	0	0	0	0	0	/home/dhl_ec/bnelissen/Slides/CD3_manuscript/CD3_slides/AAA339.CD3/AAA339.CD3.run1	255	0.7	0.0649140459101	0.7	0.0649140459101	-8.97365229526	-11.1774341143	0.833525020709	0.0647837155081
982.0	4000000.0	516.0	7996.0	4000000.0	4000000.0	13.0	1.0	1.07	1.11	1.17	0.04	5.74	0.27	0.68	0.04	9.02	0.34	2.04	1.6	0.4	AAA339.CD3.X10.Y22.tile.tissue.png	52	1	2000	52	22fbb45c5ba1a24c3167223448245a52	0	0	0	0	0	0	0	0	0	0	0	0	0	/home/dhl_ec/bnelissen/Slides/CD3_manuscript/CD3_slides/AAA339.CD3/AAA339.CD3.run1	255	0.7	0.0671493040376	0.7	0.0671493040376	-8.82742433477	-12.0460816443	0.782536810064	0.135074609215
532.0	3417796.0	307.0	13132.0	3417796.0	4000000.0	9.0	3.0	1.06	1.12	1.06	0.04	6.22	0.34	0.68	0.0699999999999	8.66	0.32	2.08	1.44	0.41	AAA339.CD3.X10.Y23.tile.tissue.png	53	1	2000	53	dd4e580f6976f868c41ea79f5b0f4f86	0	0	0	0	0	0	0	0	0	0	0	0	0	/home/dhl_ec/bnelissen/Slides/CD3_manuscript/CD3_slides/AAA339.CD3/AAA339.CD3.run1	255	0.7	0.06	0.7	0.06	-8.72039122768	-10.3307285291	1.24542921979	0.1567810625
0.0	71539.0	0.0	1854.0	71539.0	4000000.0	0.0	2.0	0.97	0.91	1.05	0.05	6.14	0.34	0.81	0.18	6.04	0.13	1.95	1.43	0.45	AAA339.CD3.X10.Y24.tile.tissue.png	54	1	2000	54	2c107d377b504c2e5b377aa27254083e	0	0	0	0	0	0	0	0	0	0	0	0	0	/home/dhl_ec/bnelissen/Slides/CD3_manuscript/CD3_slides/AAA339.CD3/AAA339.CD3.run1	255	0.7	0.06	0.7	0.06	-8.07848968751	-12.2504128805	2.05560163213	2.0959211875
210.0	400341.0	109.0	8387.0	400341.0	4000000.0	2.0	5.0	0.9	0.94	1.08	0.0400000000002	6.06	0.35	0.66	0.17	6.53	0.22	1.97	1.43	0.34	AAA339.CD3.X10.Y3.tile.tissue.png	55	1	2000	55	f79ec6cf78e6abf863c24453ebfd72b8	0	0	0	0	0	0	0	0	0	0	0	0	0	/home/dhl_ec/bnelissen/Slides/CD3_manuscript/CD3_slides/AAA339.CD3/AAA339.CD3.run1	255	0.7	0.06	0.7	0.06	-6.63552497745	-11.4374946912	0.0678358833438	0.0479996398926
0.0	6887.0	0.0	552.0	6887.0	4000000.0	0.0	2.0	0.9	1.09	1.06	0.0400000000002	6.09	0.34	0.66	0.19	6.0	0.13	1.92	1.43	0.34	AAA339.CD3.X10.Y4.tile.tissue.png	56	1	2000	56	93aba98312c05b54b89b49360a647da6	0	0	0	0	0	0	0	0	0	0	0	0	0	/home/dhl_ec/bnelissen/Slides/CD3_manuscript/CD3_slides/AAA339.CD3/AAA339.CD3.run1	255	0.7	0.06	0.7	0.06	-8.44992707445	-12.8515248896	2.93819164262	0.0363000452881
177.0	1215258.0	111.0	6450.0	1215258.0	4000000.0	3.0	1.0	0.84	1.13	1.06	0.04	6.8	0.44	0.67	0.15	7.08	0.23	2.02	1.44	0.36	AAA339.CD3.X10.Y5.tile.tissue.png	57	1	2000	57	b0355d54eb393ba74234522754cdf3db	0	0	0	0	0	0	0	0	0	0	0	0	0	/home/dhl_ec/bnelissen/Slides/CD3_manuscript/CD3_slides/AAA339.CD3/AAA339.CD3.run1	255	0.7	0.06	0.7	0.06	-8.28991576147	-11.4530264528	1.18953402001	0.0603829140625
245.0	3988816.0	95.0	8170.0	3988816.0	4000000.0	2.0	1.0	1.63	1.87	1.05	0.05	6.75	0.35	0.69	0.0599999999999	9.12	0.35	2.06	1.44	0.39	AAA339.CD3.X10.Y6.tile.tissue.png	58	1	2000	58	27aacb23928fbabeb8501f8c3193d0f1	0	0	0	0	0	0	0	0	0	0	0	0	0	/home/dhl_ec/bnelissen/Slides/CD3_manuscript/CD3_slides/AAA339.CD3/AAA339.CD3.run1	255	0.7	0.0631532648121	0.7	0.0631532648121	-9.05193613494	-12.1071358217	1.14792454465	0.138166955688
0.0	3997876.0	0.0	8127.0	3997876.0	4000000.0	0.0	1.0	2.5	1.94	1.04	0.04	6.29	0.35	0.68	0.0599999999999	8.78	0.33	2.09	1.43	0.62	AAA339.CD3.X10.Y7.tile.tissue.png	59	1	2000	59	8ccb55d7856083523363b8a0684b4d9d	0	0	0	0	0	0	0	0	0	0	0	0	0	/home/dhl_ec/bnelissen/Slides/CD3_manuscript/CD3_slides/AAA339.CD3/AAA339.CD3.run1	255	0.7	0.0614191377248	0.7	0.0614191377248	-8.72702921938	-11.9816287073	1.08818715382	0.0973268841248
139.0	4000000.0	87.0	7996.0	4000000.0	4000000.0	2.0	1.0	2.77	2.28	1.06	0.0400000000002	7.46	0.28	0.69	0.05	9.03	0.35	2.08	1.43	0.41	AAA339.CD3.X10.Y8.tile.tissue.png	60	1	2000	60	8b236965e87995d32532980f6f8135f1	0	0	0	0	0	0	0	0	0	0	0	0	0	/home/dhl_ec/bnelissen/Slides/CD3_manuscript/CD3_slides/AAA339.CD3/AAA339.CD3.run1	255	0.7	0.060693841426	0.7	0.060693841426	-9.38842402489	-11.402960625	1.1097797214	0.0584996759698
116.0	4000000.0	65.0	7996.0	4000000.0	4000000.0	2.0	1.0	2.17	1.71	1.08	0.05	7.01	0.29	0.69	0.0400000000002	9.58	0.53	2.6	1.45	0.52	AAA339.CD3.X10.Y9.tile.tissue.png	61	1	2000	61	04f60ea1a69d04e9840c32006f760dfb	0	0	0	0	0	0	0	0	0	0	0	0	0	/home/dhl_ec/bnelissen/Slides/CD3_manuscript/CD3_slides/AAA339.CD3/AAA339.CD3.run1	255	0.7	0.0608696004088	0.7	0.0608696004088	-9.3188975847	-10.2630847893	1.01379705167	0.0511585347058
12787.0	4000000.0	6783.0	7996.0	4000000.0	4000000.0	185.0	1.0	1.12	1.46	1.08	0.0400000000002	8.27	0.32	0.69	0.0500000000002	8.99	0.34	2.09	1.44	0.41	AAA339.CD3.X11.Y10.tile.tissue.png	62	1	2000	62	ca6010ff0965990320c8031d0bdf0ce1	0	0	0	0	0	0	0	0	0	0	0	0	0	/home/dhl_ec/bnelissen/Slides/CD3_manuscript/CD3_slides/AAA339.CD3/AAA339.CD3.run1	255	0.7	0.0788212861604	0.7	0.0788212861604	-8.8862224828	0.0	0.689460082886	0.0492468828125
29973.0	4000000.0	16261.0	7996.0	4000000.0	4000000.0	446.0	1.0	0.87	1.14	1.08	0.0400000000002	5.94	0.34	0.69	0.05	9.32	0.35	2.04	1.43	0.54	AAA339.CD3.X11.Y11.tile.tissue.png	63	1	2000	63	4ec9e363bfcb1850314c5237486accfd	0	0	0	0	0	0	0	0	0	0	0	0	0	/home/dhl_ec/bnelissen/Slides/CD3_manuscript/CD3_slides/AAA339.CD3/AAA339.CD3.run1	255	0.7	0.0849247869334	0.7	0.0849247869334	-8.69355977917	-12.1774681946	0.594333170433	0.0457901948624
46244.0	3999955.0	24856.0	8008.0	3999955.0	4000000.0	685.0	1.0	1.16	2.59	1.08	0.05	5.9	0.36	0.69	0.05	9.78	0.35	2.05	1.45	0.4	AAA339.CD3.X11.Y12.tile.tissue.png	64	1	2000	64	f68f2f1d95617ddbaf21cc6ad44fa8b8	0	0	0	0	0	0	0	0	0	0	0	0	0	/home/dhl_ec/bnelissen/Slides/CD3_manuscript/CD3_slides/AAA339.CD3/AAA339.CD3.run1	255	0.7	0.086202552592	0.7	0.086202552592	-8.81363794413	-11.0397761396	0.543743576771	0.0554326733054
57096.0	4000000.0	30466.0	7996.0	4000000.0	4000000.0	831.0	1.0	1.54	1.16	1.07	0.04	5.77	0.28	0.68	0.0500000000002	10.2	0.35	2.05	1.43	0.41	AAA339.CD3.X11.Y13.tile.tissue.png	65	1	2000	65	6e9dacdca30fdfcc9a150799b316930d	0	0	0	0	0	0	0	0	0	0	0	0	0	/home/dhl_ec/bnelissen/Slides/CD3_manuscript/CD3_slides/AAA339.CD3/AAA339.CD3.run1	255	0.7	0.0863388708265	0.7	0.0863388708265	-8.9431363462	-8.5509020912	0.565134207916	0.0607821796884
66433.0	4000000.0	34866.0	7996.0	4000000.0	4000000.0	935.0	1.0	1.14	1.28	1.06	0.04	5.7	0.28	0.69	0.0400000000002	9.86	0.36	2.05	1.44	0.4	AAA339.CD3.X11.Y14.tile.tissue.png	66	1	2000	66	d4df81022ccf6684ac94e25fa51bd664	0	0	0	0	0	0	0	0	0	0	0	0	0	/home/dhl_ec/bnelissen/Slides/CD3_manuscript/CD3_slides/AAA339.CD3/AAA339.CD3.run1	255	0.7	0.0943610856959	0.7	0.0943610856959	-8.61646823698	-10.0896163147	0.371001152405	0.0577593556646
80235.0	3990599.0	42195.0	8178.0	3990599.0	4000000.0	1121.0	1.0	1.53	1.6	1.05	0.04	5.93	0.35	0.71	0.05	9.92	0.37	2.06	1.44	0.4	AAA339.CD3.X11.Y15.tile.tissue.png	67	1	2000	67	017079b69ac16ed1d107ddf5e9c23217	0	0	0	0	0	0	0	0	0	0	0	0	0	/home/dhl_ec/bnelissen/Slides/CD3_manuscript/CD3_slides/AAA339.CD3/AAA339.CD3.run1	255	0.7	0.0976768220382	0.7	0.0976768220382	-8.25751024189	-11.7175279896	0.341074704574	0.0403851797485
64708.0	4000000.0	34139.0	7996.0	4000000.0	4000000.0	910.0	1.0	2.04	1.16	1.13	0.04	5.28	0.27	0.68	0.0400000000002	9.75	0.36	2.04	1.44	0.4	AAA339.CD3.X11.Y16.tile.tissue.png	68	1	2000	68	8f6135bcbc3142a5d2266a661aa21347	0	0	0	0	0	0	0	0	0	0	0	0	0	/home/dhl_ec/bnelissen/Slides/CD3_manuscript/CD3_slides/AAA339.CD3/AAA339.CD3.run1	255	0.7	0.0953864994573	0.7	0.0953864994573	-8.84236532764	0.0	0.312886464417	0.0546080976563
80758.0	4000000.0	41686.0	7996.0	4000000.0	4000000.0	1057.0	1.0	1.65	1.54	1.08	0.04	5.29	0.27	0.68	0.04	9.86	0.36	2.05	1.43	0.41	AAA339.CD3.X11.Y17.tile.tissue.png	69	1	2000	69	2a3f63ea67b0059eb14604e9b13ffa44	0	0	0	0	0	0	0	0	0	0	0	0	0	/home/dhl_ec/bnelissen/Slides/CD3_manuscript/CD3_slides/AAA339.CD3/AAA339.CD3.run1	255	0.7	0.103016517867	0.7	0.103016517867	-8.8694487608	0.0	0.222250889816	0.0430397734375
59462.0	3757638.0	30871.0	8275.0	3757638.0	4000000.0	809.0	1.0	0.88	1.01	1.05	0.04	6.59	0.36	0.69	0.0699999999999	9.66	0.35	2.1	1.42	0.54	AAA339.CD3.X11.Y18.tile.tissue.png	70	1	2000	70	2ecb7c9a73ecb5f6065b704e5c7ea9a5	0	0	0	0	0	0	0	0	0	0	0	0	0	/home/dhl_ec/bnelissen/Slides/CD3_manuscript/CD3_slides/AAA339.CD3/AAA339.CD3.run1	255	0.7	0.0855946686271	0.7	0.0855946686271	-7.9287658954	-11.4957431091	0.312851603385	0.0544811096191
40657.0	3886370.0	21238.0	9222.0	3886370.0	4000000.0	562.0	3.0	0.92	2.17	1.08	0.05	6.88	0.35	0.68	0.0600000000002	9.34	0.34	2.08	1.43	1.14	AAA339.CD3.X11.Y19.tile.tissue.png	71	1	2000	71	0d015dccaac2f53e3796cb40fa17cd59	0	0	0	0	0	0	0	0	0	0	0	0	0	/home/dhl_ec/bnelissen/Slides/CD3_manuscript/CD3_slides/AAA339.CD3/AAA339.CD3.run1	255	0.7	0.0717613571693	0.7	0.0717613571693	-8.15851478185	-11.5460548556	0.397006207989	0.0770922685547
0.0	288965.0	0.0	6462.0	288965.0	4000000.0	0.0	5.0	1.62	1.32	1.06	0.05	6.06	0.35	0.79	0.18	6.09	0.14	1.96	1.49	0.48	AAA339.CD3.X11.Y2.tile.tissue.png	72	1	2000	72	13f5653ac920b1c5d8b2903779ba5a21	0	0	0	0	0	0	0	0	0	0	0	0	0	/home/dhl_ec/bnelissen/Slides/CD3_manuscript/CD3_slides/AAA339.CD3/AAA339.CD3.run1	255	0.7	0.06	0.7	0.06	-7.06241691455	-10.9870733976	0.0835127857187	4.5854983772
14555.0	4000000.0	7889.0	7996.0	4000000.0	4000000.0	224.0	1.0	1.72	1.97	1.08	0.05	6.07	0.29	0.68	0.05	9.35	0.34	2.09	1.44	0.54	AAA339.CD3.X11.Y20.tile.tissue.png	73	1	2000	73	c2673151aff93179d742ff5a9b6c87e6	0	0	0	0	0	0	0	0	0	0	0	0	0	/home/dhl_ec/bnelissen/Slides/CD3_manuscript/CD3_slides/AAA339.CD3/AAA339.CD3.run1	255	0.7	0.0877783520842	0.7	0.0877783520842	-8.62370857809	-11.0299147044	0.409316169907	0.0398332429377
14136.0	4000000.0	7881.0	7996.0	4000000.0	4000000.0	228.0	1.0	2.33	1.87	1.06	0.0400000000002	5.31	0.27	0.67	0.04	9.27	0.35	2.08	1.44	0.4	AAA339.CD3.X11.Y21.tile.tissue.png	74	1	2000	74	5e5860b66301b0859579b59afeb4efd3	0	0	0	0	0	0	0	0	0	0	0	0	0	/home/dhl_ec/bnelissen/Slides/CD3_manuscript/CD3_slides/AAA339.CD3/AAA339.CD3.run1	255	0.7	0.0861610469633	0.7	0.0861610469633	-8.55197564689	0.0	0.385206753178	0.0442699492188
9566.0	3998162.0	5358.0	8312.0	3998162.0	4000000.0	154.0	1.0	1.82	2.06	1.06	0.04	5.77	0.34	0.68	0.05	9.46	0.35	2.08	1.43	0.4	AAA339.CD3.X11.Y22.tile.tissue.png	75	1	2000	75	47d0d1bdf057a8397b4919d7cc910786	0	0	0	0	0	0	0	0	0	0	0	0	0	/home/dhl_ec/bnelissen/Slides/CD3_manuscript/CD3_slides/AAA339.CD3/AAA339.CD3.run1	255	0.7	0.0831187037734	0.7	0.0831187037734	-8.39512081258	-11.6117226548	0.499682197334	0.0578531776171
6372.0	3728877.0	3465.0	11674.0	3728877.0	4000000.0	95.0	1.0	1.35	0.97	1.05	0.04	7.27	0.35	0.68	0.0699999999999	9.02	0.33	2.08	1.44	0.41	AAA339.CD3.X11.Y23.tile.tissue.png	76	1	2000	76	54dd41ac9877f64125f157766791e5c2	0	0	0	0	0	0	0	0	0	0	0	0	0	/home/dhl_ec/bnelissen/Slides/CD3_manuscript/CD3_slides/AAA339.CD3/AAA339.CD3.run1	255	0.7	0.06	0.7	0.06	-8.3937106834	-10.5511569992	0.917913637579	0.161079136719
0.0	205847.0	0.0	3595.0	205847.0	4000000.0	0.0	3.0	2.66	0.99	1.09	0.05	6.47	0.36	0.82	0.2	5.69	0.13	1.97	1.43	0.37	AAA339.CD3.X11.Y24.tile.tissue.png	77	1	2000	77	75ee661ba8720fa9c8b765d38a1fd29a	0	0	0	0	0	0	0	0	0	0	0	0	0	/home/dhl_ec/bnelissen/Slides/CD3_manuscript/CD3_slides/AAA339.CD3/AAA339.CD3.run1	255	0.7	0.06	0.7	0.06	0.0	-12.0131191489	1.53599260009	1.30987248828
151.0	340183.0	69.0	8628.0	340183.0	4000000.0	2.0	9.0	1.62	1.8	1.08	0.05	6.45	0.36	0.67	0.19	6.63	0.21	1.99	1.44	0.35	AAA339.CD3.X11.Y3.tile.tissue.png	78	1	2000	78	2beceea7337bb1829255bfdd9b0ab7d0	0	0	0	0	0	0	0	0	0	0	0	0	0	/home/dhl_ec/bnelissen/Slides/CD3_manuscript/CD3_slides/AAA339.CD3/AAA339.CD3.run1	255	0.7	0.06	0.7	0.06	-7.0378422804	-11.1512136785	0.158433298487	0.0434147485352
0.0	5664.0	0.0	382.0	5664.0	4000000.0	0.0	1.0	2.36	1.52	1.1	0.05	6.41	0.35	0.66	0.2	5.68	0.12	1.93	1.44	0.35	AAA339.CD3.X11.Y4.tile.tissue.png	79	1	2000	79	3c3439519fcc4c93dc8c3be732b68e4f	0	0	0	0	0	0	0	0	0	0	0	0	0	/home/dhl_ec/bnelissen/Slides/CD3_manuscript/CD3_slides/AAA339.CD3/AAA339.CD3.run1	255	0.7	0.06	0.7	0.06	0.0	-12.0511743785	0.0168783570414	0.0384164924927
0.0	0.0	0.0	0.0	0.0	4000000.0	0.0	0.0	2.11	0.96	1.07	0.0500000000002	6.05	0.29	0.67	0.2	4.56	0.12	1.89	1.47	0.36	AAA339.CD3.X11.Y5.tile.tissue.png	80	1	2000	80	5bc7b06d13cabf92c57461113668117f	0	0	0	0	0	0	0	0	0	0	0	0	0	/home/dhl_ec/bnelissen/Slides/CD3_manuscript/CD3_slides/AAA339.CD3/AAA339.CD3.run1	255	1.0	0.06	1.0	0.06	0.0	-12.819914366	0.0	0.0439992027035
334.0	2230667.0	212.0	9548.0	2230667.0	4000000.0	5.0	4.0	2.68	2.29	1.06	0.04	6.22	0.36	0.69	0.12	7.84	0.27	2.07	1.43	0.38	AAA339.CD3.X11.Y6.tile.tissue.png	81	1	2000	81	dad0a2215a64297685742ffd7592dc7b	0	0	0	0	0	0	0	0	0	0	0	0	0	/home/dhl_ec/bnelissen/Slides/CD3_manuscript/CD3_slides/AAA339.CD3/AAA339.CD3.run1	255	0.7	0.06	0.7	0.06	-8.44539235363	-9.87576667936	0.860318009868	0.0931325234375
62.0	3987504.0	33.0	8624.0	3987504.0	4000000.0	1.0	1.0	2.87	1.72	1.31	0.05	7.32	0.34	0.69	0.0599999999999	9.07	0.34	2.08	1.43	0.4	AAA339.CD3.X11.Y7.tile.tissue.png	82	1	2000	82	48cfd248f622649ab00c8ad278c6adb7	0	0	0	0	0	0	0	0	0	0	0	0	0	/home/dhl_ec/bnelissen/Slides/CD3_manuscript/CD3_slides/AAA339.CD3/AAA339.CD3.run1	255	0.7	0.0655666807611	0.7	0.0655666807611	-8.70611403974	-11.8125807923	0.884744324146	0.0467211991882
255.0	4000000.0	158.0	7996.0	4000000.0	4000000.0	4.0	1.0	1.3	1.51	1.05	0.05	5.29	0.31	0.68	0.04	9.06	0.34	2.04	1.45	0.48	AAA339.CD3.X11.Y8.tile.tissue.png	83	1	2000	83	b05144cffd609df171c20b428323e94e	0	0	0	0	0	0	0	0	0	0	0	0	0	/home/dhl_ec/bnelissen/Slides/CD3_manuscript/CD3_slides/AAA339.CD3/AAA339.CD3.run1	255	0.7	0.070524963458	0.7	0.070524963458	-9.26191556683	0.0	0.831179664408	0.0302521191406
556.0	4000000.0	332.0	7996.0	4000000.0	4000000.0	9.0	1.0	1.65	1.93	1.06	0.04	5.64	0.28	0.69	0.05	9.04	0.34	2.04	1.44	0.4	AAA339.CD3.X11.Y9.tile.tissue.png	84	1	2000	84	efb9dc6c7fd6918cf978edc2e838f4f8	0	0	0	0	0	0	0	0	0	0	0	0	0	/home/dhl_ec/bnelissen/Slides/CD3_manuscript/CD3_slides/AAA339.CD3/AAA339.CD3.run1	255	0.7	0.0721753759117	0.7	0.0721753759117	-8.8956344579	0.0	0.800054081712	0.0263978886719
44911.0	3772595.0	24493.0	8090.0	3772595.0	4000000.0	669.0	1.0	1.62	1.19	1.06	0.04	6.09	0.35	0.68	0.0600000000002	9.56	0.35	2.04	1.43	0.41	AAA339.CD3.X12.Y10.tile.tissue.png	85	1	2000	85	5d8ef55d48baf91455f8bdc4bdd2d46a	0	0	0	0	0	0	0	0	0	0	0	0	0	/home/dhl_ec/bnelissen/Slides/CD3_manuscript/CD3_slides/AAA339.CD3/AAA339.CD3.run1	255	0.7	0.0732754571719	0.7	0.0732754571719	-8.22651198072	-11.4190761496	0.471322442575	0.0488296207275
26656.0	2224245.0	14128.0	10574.0	2224245.0	4000000.0	385.0	7.0	2.53	2.35	1.06	0.04	6.68	0.34	0.68	0.12	8.33	0.28	2.08	1.44	0.37	AAA339.CD3.X12.Y11.tile.tissue.png	86	1	2000	86	83d4169630a96c237b3fbd7132389b5d	0	0	0	0	0	0	0	0	0	0	0	0	0	/home/dhl_ec/bnelissen/Slides/CD3_manuscript/CD3_slides/AAA339.CD3/AAA339.CD3.run1	255	0.7	0.06	0.7	0.06	-8.26796410244	-11.5708211128	0.677731122478	0.144658171875
15449.0	1710169.0	8057.0	9138.0	1710169.0	4000000.0	216.0	5.0	2.71	1.97	1.06	0.04	7.02	0.34	0.69	0.15	7.73	0.26	2.06	1.43	0.38	AAA339.CD3.X12.Y12.tile.tissue.png	87	1	2000	87	cb67d205d630095742ecc8eff627177c	0	0	0	0	0	0	0	0	0	0	0	0	0	/home/dhl_ec/bnelissen/Slides/CD3_manuscript/CD3_slides/AAA339.CD3/AAA339.CD3.run1	255	0.7	0.06	0.7	0.06	-8.08726430792	-11.6161880419	0.663084409086	0.186264457031
19665.0	1580799.0	10110.0	12091.0	1580799.0	4000000.0	265.0	7.0	1.84	1.57	1.1	0.0499999999997	6.73	0.34	0.76	0.14	7.59	0.25	2.07	1.43	0.38	AAA339.CD3.X12.Y13.tile.tissue.png	88	1	2000	88	1eda244d6712c6365333d6f3cfb61b46	0	0	0	0	0	0	0	0	0	0	0	0	0	/home/dhl_ec/bnelissen/Slides/CD3_manuscript/CD3_slides/AAA339.CD3/AAA339.CD3.run1	255	0.7	0.06	0.7	0.06	-8.23543987955	-11.5932125309	1.04446660752	0.327277996094
16933.0	1414659.0	8470.0	19369.0	1414659.0	4000000.0	217.0	12.0	1.18	1.67	1.07	0.0400000000004	6.51	0.36	0.66	0.15	7.52	0.26	2.11	1.44	0.53	AAA339.CD3.X12.Y14.tile.tissue.png	89	1	2000	89	07bb9c4f98dd45f5ebe0c15e10497415	0	0	0	0	0	0	0	0	0	0	0	0	0	/home/dhl_ec/bnelissen/Slides/CD3_manuscript/CD3_slides/AAA339.CD3/AAA339.CD3.run1	255	0.7	0.06	0.7	0.06	-8.07158592148	-11.7772192784	1.47177065473	0.505883900391
11372.0	1612840.0	5319.0	20998.0	1612840.0	4000000.0	122.0	12.0	2.49	1.67	1.1	0.04	6.65	0.37	0.68	0.14	7.55	0.26	2.12	1.42	1.21	AAA339.CD3.X12.Y15.tile.tissue.png	90	1	2000	90	62779127f2e5d814277a581f2674ad1a	0	0	0	0	0	0	0	0	0	0	0	0	0	/home/dhl_ec/bnelissen/Slides/CD3_manuscript/CD3_slides/AAA339.CD3/AAA339.CD3.run1	255	0.7	0.06	0.7	0.06	-7.64763158428	-11.1109722452	1.05872899605	0.426054958984
25493.0	2152160.0	11515.0	21871.0	2152160.0	4000000.0	260.0	7.0	0.96	1.33	1.08	0.0500000000002	6.65	0.36	0.77	0.13	8.1	0.28	2.13	1.44	0.69	AAA339.CD3.X12.Y16.tile.tissue.png	91	1	2000	91	f69d7127e083e8c0b7544466ba992a42	0	0	0	0	0	0	0	0	0	0	0	0	0	/home/dhl_ec/bnelissen/Slides/CD3_manuscript/CD3_slides/AAA339.CD3/AAA339.CD3.run1	255	0.7	0.06	0.7	0.06	-7.89499740547	-11.2974550764	1.23557683102	0.675591458496
21466.0	2207499.0	9202.0	21577.0	2207499.0	4000000.0	205.0	9.0	1.73	1.44	1.06	0.04	6.37	0.36	0.67	0.13	8.02	0.28	2.11	1.44	1.54	AAA339.CD3.X12.Y17.tile.tissue.png	92	1	2000	92	7accc7b91ab4f4289ec2d90900276eb9	0	0	0	0	0	0	0	0	0	0	0	0	0	/home/dhl_ec/bnelissen/Slides/CD3_manuscript/CD3_slides/AAA339.CD3/AAA339.CD3.run1	255	0.7	0.06	0.7	0.06	-7.5038524816	-10.9417284386	0.603309421288	0.365554199219
1485.0	2082216.0	711.0	23801.0	2082216.0	4000000.0	16.0	15.0	1.26	2.49	1.07	0.04	6.22	0.37	0.66	0.13	7.77	0.27	2.11	1.44	0.62	AAA339.CD3.X12.Y18.tile.tissue.png	93	1	2000	93	3827dcdf293bf9c3f0812b6e3af29798	0	0	0	0	0	0	0	0	0	0	0	0	0	/home/dhl_ec/bnelissen/Slides/CD3_manuscript/CD3_slides/AAA339.CD3/AAA339.CD3.run1	255	0.7	0.06	0.7	0.06	-6.97460042736	-10.7875143684	0.124134921023	0.0587351362305
3330.0	2271283.0	1511.0	26205.0	2271283.0	4000000.0	32.0	15.0	1.35	2.21	1.08	0.04	6.0	0.36	0.67	0.11	7.77	0.28	2.11	1.44	0.46	AAA339.CD3.X12.Y19.tile.tissue.png	94	1	2000	94	b66c6b79b5f849434b2718adfa91d7a8	0	0	0	0	0	0	0	0	0	0	0	0	0	/home/dhl_ec/bnelissen/Slides/CD3_manuscript/CD3_slides/AAA339.CD3/AAA339.CD3.run1	255	0.7	0.06	0.7	0.06	-7.18435296889	-10.7949412626	0.113193087321	0.0581628000488
0.0	430799.0	0.0	7095.0	430799.0	4000000.0	0.0	4.0	0.72	0.9	1.05	0.0500000000002	6.05	0.35	0.8	0.19	6.14	0.15	1.99	1.44	1.01	AAA339.CD3.X12.Y2.tile.tissue.png	95	1	2000	95	b92ba6c9fb84ada2e00c3187fcaee75a	0	0	0	0	0	0	0	0	0	0	0	0	0	/home/dhl_ec/bnelissen/Slides/CD3_manuscript/CD3_slides/AAA339.CD3/AAA339.CD3.run1	255	0.7	0.06	0.7	0.06	-5.73934555298	-11.2755673717	0.0745563484271	2.8599438772
17250.0	2244297.0	8686.0	23617.0	2244297.0	4000000.0	217.0	8.0	1.6	1.65	1.05	0.04	6.18	0.35	0.66	0.11	8.03	0.29	2.09	1.44	0.45	AAA339.CD3.X12.Y20.tile.tissue.png	96	1	2000	96	018e3ce40b6cae6eef1a5b1b70c35217	0	0	0	0	0	0	0	0	0	0	0	0	0	/home/dhl_ec/bnelissen/Slides/CD3_manuscript/CD3_slides/AAA339.CD3/AAA339.CD3.run1	255	0.7	0.06	0.7	0.06	-7.9258820829	-11.6117837751	1.08768780193	0.627317115234
13476.0	1961647.0	6625.0	13960.0	1961647.0	4000000.0	164.0	9.0	1.86	1.86	1.07	0.04	6.46	0.35	0.67	0.12	7.91	0.27	2.07	1.43	0.54	AAA339.CD3.X12.Y21.tile.tissue.png	97	1	2000	97	1421528f4570ccc8d53f22d0958218e4	0	0	0	0	0	0	0	0	0	0	0	0	0	/home/dhl_ec/bnelissen/Slides/CD3_manuscript/CD3_slides/AAA339.CD3/AAA339.CD3.run1	255	0.7	0.06	0.7	0.06	-8.16787748993	-11.630218984	1.06991243682	0.45932275
8228.0	2084748.0	4549.0	10623.0	2084748.0	4000000.0	125.0	10.0	0.87	1.65	1.06	0.0400000000004	7.05	0.35	0.679999999999	0.12	8.01	0.27	2.07	1.44	0.58	AAA339.CD3.X12.Y22.tile.tissue.png	98	1	2000	98	6cf89fdc9cf6e7324e1b308efd211af1	0	0	0	0	0	0	0	0	0	0	0	0	0	/home/dhl_ec/bnelissen/Slides/CD3_manuscript/CD3_slides/AAA339.CD3/AAA339.CD3.run1	255	0.7	0.06	0.7	0.06	-8.08354968762	-11.3866757205	0.601629468725	0.151257992187
6712.0	1973556.0	3639.0	8215.0	1973556.0	4000000.0	99.0	4.0	2.0	1.19	1.05	0.04	6.67	0.35	0.67	0.13	7.8	0.27	2.06	1.43	0.39	AAA339.CD3.X12.Y23.tile.tissue.png	99	1	2000	99	e1bf1d7cab0103398222a970d89964a4	0	0	0	0	0	0	0	0	0	0	0	0	0	/home/dhl_ec/bnelissen/Slides/CD3_manuscript/CD3_slides/AAA339.CD3/AAA339.CD3.run1	255	0.7	0.06	0.7	0.06	-8.13463201507	-10.1441404142	0.622078822743	0.164734484375
0.0	25378.0	0.0	1402.0	25378.0	4000000.0	0.0	1.0	2.29	1.2	1.05	0.0500000000002	6.3	0.34	0.8	0.19	5.53	0.13	1.94	1.43	0.33	AAA339.CD3.X12.Y24.tile.tissue.png	100	1	2000	100	c8912b478f1bfdedde1e143c3fa06e0e	0	0	0	0	0	0	0	0	0	0	0	0	0	/home/dhl_ec/bnelissen/Slides/CD3_manuscript/CD3_slides/AAA339.CD3/AAA339.CD3.run1	255	0.7	0.06	0.7	0.06	0.0	-11.1139785632	0.0382853034578	5.46997692075
0.0	409815.0	0.0	7161.0	409815.0	4000000.0	0.0	6.0	2.09	0.89	1.06	0.04	6.07	0.34	0.66	0.18	5.75	0.14	1.97	1.44	0.34	AAA339.CD3.X12.Y3.tile.tissue.png	101	1	2000	101	c4903000de651634dfd0496f7ebe3069	0	0	0	0	0	0	0	0	0	0	0	0	0	/home/dhl_ec/bnelissen/Slides/CD3_manuscript/CD3_slides/AAA339.CD3/AAA339.CD3.run1	255	0.7	0.06	0.7	0.06	0.0	-11.7816171504	0.0873943787898	0.0457444169922
0.0	0.0	0.0	0.0	0.0	4000000.0	0.0	0.0	1.08	0.92	1.06	0.04	5.72	0.27	0.67	0.2	4.46	0.12	1.9	1.43	0.35	AAA339.CD3.X12.Y4.tile.tissue.png	102	1	2000	102	79f6722ad8e994bac4dc021b75c8c997	0	0	0	0	0	0	0	0	0	0	0	0	0	/home/dhl_ec/bnelissen/Slides/CD3_manuscript/CD3_slides/AAA339.CD3/AAA339.CD3.run1	255	1.0	0.06	1.0	0.06	0.0	-12.6056122079	0.0	0.0398561963348
0.0	3128.0	0.0	248.0	3128.0	4000000.0	0.0	1.0	2.15	1.15	1.06	0.0500000000002	6.1	0.34	0.66	0.2	5.55	0.12	1.93	1.44	0.34	AAA339.CD3.X12.Y5.tile.tissue.png	103	1	2000	103	b72611f391028b54db15e0a55bc843e6	0	0	0	0	0	0	0	0	0	0	0	0	0	/home/dhl_ec/bnelissen/Slides/CD3_manuscript/CD3_slides/AAA339.CD3/AAA339.CD3.run1	255	0.7	0.06	0.7	0.06	0.0	-12.8678768286	3.10310476942	0.0447722826538
0.0	77644.0	0.0	2070.0	77644.0	4000000.0	0.0	2.0	2.09	0.98	1.07	0.04	6.52	0.34	0.67	0.2	5.76	0.13	1.95	1.43	0.34	AAA339.CD3.X12.Y6.tile.tissue.png	104	1	2000	104	1ecaedab94375317894060447217fc02	0	0	0	0	0	0	0	0	0	0	0	0	0	/home/dhl_ec/bnelissen/Slides/CD3_manuscript/CD3_slides/AAA339.CD3/AAA339.CD3.run1	255	0.7	0.06	0.7	0.06	-7.78492686623	-11.1463312745	0.786193465528	0.0570873125
540.0	3241404.0	282.0	11250.0	3241404.0	4000000.0	7.0	2.0	2.28	1.0	1.05	0.04	5.85	0.34	0.67	0.0700000000002	8.26	0.31	2.04	1.44	0.39	AAA339.CD3.X12.Y7.tile.tissue.png	105	1	2000	105	d6dda3b5d38000bae27d4e66f290fc6d	0	0	0	0	0	0	0	0	0	0	0	0	0	/home/dhl_ec/bnelissen/Slides/CD3_manuscript/CD3_slides/AAA339.CD3/AAA339.CD3.run1	255	0.7	0.06	0.7	0.06	-8.5500854171	-11.006692305	0.945615844333	0.0697871379395
2864.0	4000000.0	1646.0	7996.0	4000000.0	4000000.0	46.0	1.0	1.55	1.0	1.05	0.04	5.18	0.28	0.68	0.04	8.84	0.34	2.03	1.44	0.39	AAA339.CD3.X12.Y8.tile.tissue.png	106	1	2000	106	5f7975096eddfa909405c95284640a27	0	0	0	0	0	0	0	0	0	0	0	0	0	/home/dhl_ec/bnelissen/Slides/CD3_manuscript/CD3_slides/AAA339.CD3/AAA339.CD3.run1	255	0.7	0.077353767143	0.7	0.077353767143	-8.72030315217	0.0	0.651659083203	0.0208047128906
38174.0	4000000.0	20214.0	7996.0	4000000.0	4000000.0	538.0	1.0	2.07	1.02	1.07	0.04	6.83	0.27	0.69	0.0400000000004	9.47	0.35	2.01	1.43	0.4	AAA339.CD3.X12.Y9.tile.tissue.png	107	1	2000	107	ca7fa633469e189bac1f894918239c06	0	0	0	0	0	0	0	0	0	0	0	0	0	/home/dhl_ec/bnelissen/Slides/CD3_manuscript/CD3_slides/AAA339.CD3/AAA339.CD3.run1	255	0.7	0.0812922661857	0.7	0.0812922661857	-8.88056809871	0.0	0.584022937149	0.039478828125
17611.0	849760.0	9412.0	9104.0	849760.0	4000000.0	246.0	8.0	1.11	1.64	1.06	0.04	6.5	0.36	0.67	0.16	7.09	0.23	2.05	1.42	0.37	AAA339.CD3.X13.Y10.tile.tissue.png	108	1	2000	108	6aec06254d3c4f9873b09a48045cbb5c	0	0	0	0	0	0	0	0	0	0	0	0	0	/home/dhl_ec/bnelissen/Slides/CD3_manuscript/CD3_slides/AAA339.CD3/AAA339.CD3.run1	255	0.7	0.06	0.7	0.06	-8.45896023973	-11.799919566	1.00455139882	0.166337046875
248.0	188793.0	79.0	8306.0	188793.0	4000000.0	1.0	14.0	0.73	0.94	1.06	0.04	6.1	0.34	0.66	0.19	6.3	0.2	2.01	1.42	0.34	AAA339.CD3.X13.Y11.tile.tissue.png	109	1	2000	109	6e52dc6d31709cf34a7297cbd4fdcfec	0	0	0	0	0	0	0	0	0	0	0	0	0	/home/dhl_ec/bnelissen/Slides/CD3_manuscript/CD3_slides/AAA339.CD3/AAA339.CD3.run1	255	0.7	0.06	0.7	0.06	-6.96056577414	-11.5017616023	0.125836146323	0.0515575566406
0.0	64774.0	0.0	2545.0	64774.0	4000000.0	0.0	4.0	1.84	0.93	1.05	0.04	6.01	0.34	0.66	0.19	5.46	0.13	1.97	1.43	0.340000000001	AAA339.CD3.X13.Y12.tile.tissue.png	110	1	2000	110	47c2a58d0daedae63a3f20725209ebca	0	0	0	0	0	0	0	0	0	0	0	0	0	/home/dhl_ec/bnelissen/Slides/CD3_manuscript/CD3_slides/AAA339.CD3/AAA339.CD3.run1	255	0.7	0.06	0.7	0.06	0.0	-12.5845891774	0.0888173673441	0.0465059942627
0.0	37137.0	0.0	1741.0	37137.0	4000000.0	0.0	3.0	0.73	1.6	1.05	0.0400000000004	5.95	0.34	0.67	0.18	5.31	0.13	1.95	1.43	0.34	AAA339.CD3.X13.Y13.tile.tissue.png	111	1	2000	111	0c6a9f192aedca1b4cd9720c840beb1a	0	0	0	0	0	0	0	0	0	0	0	0	0	/home/dhl_ec/bnelissen/Slides/CD3_manuscript/CD3_slides/AAA339.CD3/AAA339.CD3.run1	255	0.7	0.06	0.7	0.06	0.0	-11.5342972498	0.094005316516	0.029469617218
0.0	201613.0	0.0	5709.0	201613.0	4000000.0	0.0	9.0	1.91	1.03	1.07	0.04	5.95	0.34	0.650000000001	0.19	5.89	0.13	1.99	1.43	1.02	AAA339.CD3.X13.Y14.tile.tissue.png	112	1	2000	112	9007933565002aa85802fd5ee25b25d6	0	0	0	0	0	0	0	0	0	0	0	0	0	/home/dhl_ec/bnelissen/Slides/CD3_manuscript/CD3_slides/AAA339.CD3/AAA339.CD3.run1	255	0.7	0.06	0.7	0.06	-6.45877002276	-10.9115662769	0.106406982049	0.027724878418
0.0	59150.0	0.0	2720.0	59150.0	4000000.0	0.0	5.0	1.32	0.94	1.05	0.04	5.94	0.34	0.65	0.19	5.33	0.13	1.98	1.43	1.0	AAA339.CD3.X13.Y15.tile.tissue.png	113	1	2000	113	29d3dfbb2ca14646d084fb999968d0a4	0	0	0	0	0	0	0	0	0	0	0	0	0	/home/dhl_ec/bnelissen/Slides/CD3_manuscript/CD3_slides/AAA339.CD3/AAA339.CD3.run1	255	0.7	0.06	0.7	0.06	0.0	-12.7118173125	0.111014056556	0.0228641947021
0.0	151474.0	0.0	3767.0	151474.0	4000000.0	0.0	6.0	1.51	0.93	1.05	0.04	5.94	0.34	0.66	0.19	5.85	0.13	2.01	1.43	0.68	AAA339.CD3.X13.Y16.tile.tissue.png	114	1	2000	114	c62b5e3ec0de0b2aa40b48fb8fe7f517	0	0	0	0	0	0	0	0	0	0	0	0	0	/home/dhl_ec/bnelissen/Slides/CD3_manuscript/CD3_slides/AAA339.CD3/AAA339.CD3.run1	255	0.7	0.06	0.7	0.06	-5.4235961459	-11.9040099823	0.0756034764458	0.0212153430786
0.0	138891.0	0.0	4224.0	138891.0	4000000.0	0.0	5.0	0.77	0.93	1.04	0.04	6.0	0.34	0.66	0.2	5.41	0.13	2.02	1.43	0.79	AAA339.CD3.X13.Y17.tile.tissue.png	115	1	2000	115	a5b2c810a61448b6e2c4fe2b0b1507d5	0	0	0	0	0	0	0	0	0	0	0	0	0	/home/dhl_ec/bnelissen/Slides/CD3_manuscript/CD3_slides/AAA339.CD3/AAA339.CD3.run1	255	0.7	0.06	0.7	0.06	0.0	-11.3610163139	0.0566180620617	0.0237139512939
0.0	359358.0	0.0	12118.0	359358.0	4000000.0	0.0	15.0	1.52	0.89	1.04	0.04	6.01	0.34	0.67	0.18	5.51	0.14	2.1	1.43	0.48	AAA339.CD3.X13.Y18.tile.tissue.png	116	1	2000	116	0e98d7c08ee288b7696176bcf0383bf3	0	0	0	0	0	0	0	0	0	0	0	0	0	/home/dhl_ec/bnelissen/Slides/CD3_manuscript/CD3_slides/AAA339.CD3/AAA339.CD3.run1	255	0.7	0.06	0.7	0.06	0.0	-12.6071358693	0.0540577256437	0.0253580737305
0.0	591900.0	0.0	15910.0	591900.0	4000000.0	0.0	19.0	1.23	0.95	1.04	0.04	5.96	0.35	0.650000000001	0.17	6.17	0.15	2.09	1.43	0.55	AAA339.CD3.X13.Y19.tile.tissue.png	117	1	2000	117	acc51fb4975b20788299994500baf1af	0	0	0	0	0	0	0	0	0	0	0	0	0	/home/dhl_ec/bnelissen/Slides/CD3_manuscript/CD3_slides/AAA339.CD3/AAA339.CD3.run1	255	0.7	0.06	0.7	0.06	-7.60478017066	-11.4319885061	0.150298128911	0.0384324921875
0.0	57926.0	0.0	3024.0	57926.0	4000000.0	0.0	9.0	1.32	0.94	1.04	0.04	5.99	0.33	0.66	0.21	5.86	0.13	2.0	1.44	0.52	AAA339.CD3.X13.Y20.tile.tissue.png	118	1	2000	118	e452e84eabbcc8511ca060d42d3a82d0	0	0	0	0	0	0	0	0	0	0	0	0	0	/home/dhl_ec/bnelissen/Slides/CD3_manuscript/CD3_slides/AAA339.CD3/AAA339.CD3.run1	255	0.7	0.06	0.7	0.06	-7.54795203429	-11.8712219314	0.366975348987	0.0294526271973
0.0	107740.0	0.0	2988.0	107740.0	4000000.0	0.0	6.0	1.69	0.95	1.03	0.04	7.12	0.34	0.66	0.19	5.41	0.13	2.0	1.44	0.52	AAA339.CD3.X13.Y21.tile.tissue.png	119	1	2000	119	632b79a453db8a1dc6b3808cd051e929	0	0	0	0	0	0	0	0	0	0	0	0	0	/home/dhl_ec/bnelissen/Slides/CD3_manuscript/CD3_slides/AAA339.CD3/AAA339.CD3.run1	255	0.7	0.06	0.7	0.06	0.0	-12.4058784612	0.666534887229	0.0744748076172
0.0	24336.0	0.0	1470.0	24336.0	4000000.0	0.0	5.0	1.44	0.93	1.22	0.04	6.07	0.33	0.67	0.19	5.8	0.12	1.98	1.43	0.57	AAA339.CD3.X13.Y22.tile.tissue.png	120	1	2000	120	816a46597ca8d84300b205da6f412476	0	0	0	0	0	0	0	0	0	0	0	0	0	/home/dhl_ec/bnelissen/Slides/CD3_manuscript/CD3_slides/AAA339.CD3/AAA339.CD3.run1	255	0.7	0.06	0.7	0.06	-5.62691570932	-11.8389440033	0.538458707132	0.0527999155273
148.0	177333.0	73.0	3841.0	177333.0	4000000.0	1.0	6.0	0.85	0.91	1.05	0.04	6.56	0.34	0.66	0.19	6.27	0.19	1.99	1.44	0.5	AAA339.CD3.X13.Y23.tile.tissue.png	121	1	2000	121	7e00789b1dd0d94526ded03de0d956d7	0	0	0	0	0	0	0	0	0	0	0	0	0	/home/dhl_ec/bnelissen/Slides/CD3_manuscript/CD3_slides/AAA339.CD3/AAA339.CD3.run1	255	0.7	0.06	0.7	0.06	-8.08287210674	-10.2303200247	0.27157716938	0.396018995605
0.0	0.0	0.0	0.0	0.0	4000000.0	0.0	0.0	1.48	1.38	1.06	0.0500000000002	5.66	0.27	0.78	0.2	4.33	0.12	1.9	1.43	0.55	AAA339.CD3.X13.Y24.tile.tissue.png	122	1	2000	122	2f3e8d7b9f43ba047312ace3b52efb15	0	0	0	0	0	0	0	0	0	0	0	0	0	/home/dhl_ec/bnelissen/Slides/CD3_manuscript/CD3_slides/AAA339.CD3/AAA339.CD3.run1	255	1.0	0.06	1.0	0.06	0.0	-11.670211899	0.0	7.52675031071
292.0	55009.0	82.0	1483.0	55009.0	4000000.0	1.0	2.0	0.809999999999	1.66	1.03	0.0499999999997	6.0	0.33	0.75	0.19	6.14	0.19	1.96	1.42	0.61	AAA339.CD3.X13.Y3.tile.tissue.png	123	1	2000	123	ef02fd878c895267628b63fee242c311	0	0	0	0	0	0	0	0	0	0	0	0	0	/home/dhl_ec/bnelissen/Slides/CD3_manuscript/CD3_slides/AAA339.CD3/AAA339.CD3.run1	255	0.7	0.06	0.7	0.06	-6.43959165346	-10.2080953419	0.0938111786521	4.98274866406
0.0	1776.0	0.0	196.0	1776.0	4000000.0	0.0	1.0	0.88	0.93	1.04	0.04	6.0	0.34	0.66	0.2	5.5	0.13	1.96	1.43	0.860000000001	AAA339.CD3.X13.Y4.tile.tissue.png	124	1	2000	124	4477858763e3e0f63e9294c310f2cf01	0	0	0	0	0	0	0	0	0	0	0	0	0	/home/dhl_ec/bnelissen/Slides/CD3_manuscript/CD3_slides/AAA339.CD3/AAA339.CD3.run1	255	0.7	0.06	0.7	0.06	0.0	-12.557930358	2.53285121059	0.0413417697296
0.0	0.0	0.0	0.0	0.0	4000000.0	0.0	0.0	1.21	2.16	1.05	0.04	5.72	0.27	0.68	0.19	4.47	0.12	1.89	1.43	1.09	AAA339.CD3.X13.Y5.tile.tissue.png	125	1	2000	125	8ce918eec56b4556630eb58087cbe2e6	0	0	0	0	0	0	0	0	0	0	0	0	0	/home/dhl_ec/bnelissen/Slides/CD3_manuscript/CD3_slides/AAA339.CD3/AAA339.CD3.run1	255	1.0	0.06	1.0	0.06	0.0	-12.1945163218	0.0	0.0478895435371
0.0	38721.0	0.0	1736.0	38721.0	4000000.0	0.0	4.0	1.35	0.95	1.06	0.04	6.1	0.35	0.68	0.19	6.06	0.13	2.0	1.44	0.54	AAA339.CD3.X13.Y6.tile.tissue.png	126	1	2000	126	5cc8db92e4b867e35844cfb2d6391787	0	0	0	0	0	0	0	0	0	0	0	0	0	/home/dhl_ec/bnelissen/Slides/CD3_manuscript/CD3_slides/AAA339.CD3/AAA339.CD3.run1	255	0.7	0.06	0.7	0.06	-7.91859011974	-11.8443933131	0.463714370378	0.039630722168
1852.0	2421983.0	924.0	10318.0	2421983.0	4000000.0	23.0	2.0	2.42	1.13	1.04	0.04	6.1	0.35	0.68	0.11	7.94	0.29	2.02	1.43	1.09	AAA339.CD3.X13.Y7.tile.tissue.png	127	1	2000	127	15f3e0176191027753c4927c96891245	0	0	0	0	0	0	0	0	0	0	0	0	0	/home/dhl_ec/bnelissen/Slides/CD3_manuscript/CD3_slides/AAA339.CD3/AAA339.CD3.run1	255	0.7	0.06	0.7	0.06	-7.9733443555	-10.4869854772	0.72351701696	0.0488383867188
76948.0	3948581.0	37665.0	8860.0	3948581.0	4000000.0	925.0	1.0	2.08	1.72	1.04	0.04	5.67	0.32	0.65	0.0499999999997	9.32	0.35	1.9	1.34	0.38	AAA339.CD3.X13.Y8.tile.tissue.png	128	1	2000	128	98e1488f93966c4b4a1405b8412b9461	0	0	0	0	0	0	0	0	0	0	0	0	0	/home/dhl_ec/bnelissen/Slides/CD3_manuscript/CD3_slides/AAA339.CD3/AAA339.CD3.run1	255	0.7	0.0882253425143	0.7	0.0882253425143	-8.54682298035	-11.3708027791	0.456145688997	0.0683905076904
66093.0	3589444.0	34506.0	8006.0	3589444.0	4000000.0	920.0	1.0	1.31	1.27	1.3	0.0300000000002	5.92	0.33	0.63	0.0600000000004	8.81	0.33	1.91	1.35	0.39	AAA339.CD3.X13.Y9.tile.tissue.png	129	1	2000	129	3a08782c026953da526bd1d5f30f5966	0	0	0	0	0	0	0	0	0	0	0	0	0	/home/dhl_ec/bnelissen/Slides/CD3_manuscript/CD3_slides/AAA339.CD3/AAA339.CD3.run1	255	0.7	0.0708207925562	0.7	0.0708207925562	-8.42059461024	-11.4047759745	0.584819218033	0.0556886967773
0.0	169490.0	0.0	5730.0	169490.0	4000000.0	0.0	10.0	1.19	2.01	0.99	0.04	5.7	0.35	0.67	0.19	5.11	0.12	2.24	1.36	0.33	AAA339.CD3.X14.Y10.tile.tissue.png	130	1	2000	130	150f83456f035cb757a7e6a366d4f0fa	0	0	0	0	0	0	0	0	0	0	0	0	0	/home/dhl_ec/bnelissen/Slides/CD3_manuscript/CD3_slides/AAA339.CD3/AAA339.CD3.run1	255	0.7	0.06	0.7	0.06	0.0	-11.6390615394	0.146056632674	0.036013697998
0.0	10382.0	0.0	738.0	10382.0	4000000.0	0.0	2.0	1.27	1.22	1.3	0.0300000000002	5.59	0.33	0.63	0.18	5.03	0.11	1.84	1.34	0.33	AAA339.CD3.X14.Y11.tile.tissue.png	131	1	2000	131	98dd44be33c156df4140d02d8c753566	0	0	0	0	0	0	0	0	0	0	0	0	0	/home/dhl_ec/bnelissen/Slides/CD3_manuscript/CD3_slides/AAA339.CD3/AAA339.CD3.run1	255	0.7	0.06	0.7	0.06	0.0	-11.9485480264	0.242631007242	0.0300970756378
0.0	209737.0	0.0	5357.0	209737.0	4000000.0	0.0	5.0	1.12	1.34	1.29	0.04	5.6	0.32	0.64	0.18	5.08	0.12	1.93	1.35	0.34	AAA339.CD3.X14.Y12.tile.tissue.png	132	1	2000	132	fa875585ad2832436b7ce48a5d249acc	0	0	0	0	0	0	0	0	0	0	0	0	0	/home/dhl_ec/bnelissen/Slides/CD3_manuscript/CD3_slides/AAA339.CD3/AAA339.CD3.run1	255	0.7	0.06	0.7	0.06	0.0	-12.6279191533	0.112132592321	0.0390499521484
0.0	62209.0	0.0	2798.0	62209.0	4000000.0	0.0	5.0	1.48	1.48	0.98	0.04	5.58	0.42	0.82	0.18	5.04	0.12	1.87	1.35	0.34	AAA339.CD3.X14.Y13.tile.tissue.png	133	1	2000	133	a7ad1fbc3711d86fddfbeeba36532903	0	0	0	0	0	0	0	0	0	0	0	0	0	/home/dhl_ec/bnelissen/Slides/CD3_manuscript/CD3_slides/AAA339.CD3/AAA339.CD3.run1	255	0.7	0.06	0.7	0.06	0.0	-12.2907043456	0.274475018185	0.0301434778442
0.0	79174.0	0.0	3556.0	79174.0	4000000.0	0.0	8.0	2.0	1.35	1.28	0.04	5.57	0.33	0.62	0.18	5.48	0.13	1.9	1.35	0.57	AAA339.CD3.X14.Y14.tile.tissue.png	134	1	2000	134	ec2e5e9ceaf949294ee4b39c26ef1bc0	0	0	0	0	0	0	0	0	0	0	0	0	0	/home/dhl_ec/bnelissen/Slides/CD3_manuscript/CD3_slides/AAA339.CD3/AAA339.CD3.run1	255	0.7	0.06	0.7	0.06	-6.50871244163	-12.1937113906	0.113517951975	0.0279142520142
0.0	147055.0	0.0	6079.0	147055.0	4000000.0	0.0	12.0	2.29	1.3	1.3	0.0300000000002	5.54	0.32	0.62	0.18	5.55	0.13	1.95	1.35	0.33	AAA339.CD3.X14.Y15.tile.tissue.png	135	1	2000	135	97e8387f0f4daf8ef071a432883af9fb	0	0	0	0	0	0	0	0	0	0	0	0	0	/home/dhl_ec/bnelissen/Slides/CD3_manuscript/CD3_slides/AAA339.CD3/AAA339.CD3.run1	255	0.7	0.06	0.7	0.06	-6.0995019393	-11.4326152057	0.0968801064893	0.0275062148438
0.0	315596.0	0.0	10471.0	315596.0	4000000.0	0.0	15.0	1.05	1.23	1.02	0.04	5.58	0.32	0.69	0.17	5.6	0.13	1.96	1.36	0.33	AAA339.CD3.X14.Y16.tile.tissue.png	136	1	2000	136	3ca9c375a8e7434774a76ca66af25162	0	0	0	0	0	0	0	0	0	0	0	0	0	/home/dhl_ec/bnelissen/Slides/CD3_manuscript/CD3_slides/AAA339.CD3/AAA339.CD3.run1	255	0.7	0.06	0.7	0.06	-6.60749471057	-12.0755226987	0.11760664151	0.0298116953125
0.0	551336.0	0.0	14863.0	551336.0	4000000.0	0.0	14.0	1.28	0.96	1.02	0.04	6.36	0.33	0.62	0.17	5.28	0.14	2.01	1.35	0.42	AAA339.CD3.X14.Y17.tile.tissue.png	137	1	2000	137	a33712b0fed5f14de32e8b52cf429c5a	0	0	0	0	0	0	0	0	0	0	0	0	0	/home/dhl_ec/bnelissen/Slides/CD3_manuscript/CD3_slides/AAA339.CD3/AAA339.CD3.run1	255	0.7	0.06	0.7	0.06	0.0	-12.3108122861	0.178698907064	0.0415480175781
0.0	316976.0	0.0	10771.0	316976.0	4000000.0	0.0	15.0	1.43	1.81	0.98	0.0500000000002	5.58	0.32	0.64	0.18	5.59	0.13	1.96	1.35	0.33	AAA339.CD3.X14.Y18.tile.tissue.png	138	1	2000	138	4a6ad9b26d3ce3138117c70aee2a572f	0	0	0	0	0	0	0	0	0	0	0	0	0	/home/dhl_ec/bnelissen/Slides/CD3_manuscript/CD3_slides/AAA339.CD3/AAA339.CD3.run1	255	0.7	0.06	0.7	0.06	-4.56647277515	-9.28005728676	0.0875323476425	1.36408895947
0.0	69271.0	0.0	2624.0	69271.0	4000000.0	0.0	5.0	1.06	1.47	0.98	0.04	5.57	0.33	0.66	0.19	5.14	0.13	1.91	1.4	0.32	AAA339.CD3.X14.Y19.tile.tissue.png	139	1	2000	139	a515a24a3072a22e5ee168af4fdda94c	0	0	0	0	0	0	0	0	0	0	0	0	0	/home/dhl_ec/bnelissen/Slides/CD3_manuscript/CD3_slides/AAA339.CD3/AAA339.CD3.run1	255	0.7	0.06	0.7	0.06	0.0	-10.1470600446	0.116136120951	5.85758179785
0.0	9571.0	0.0	474.0	9571.0	4000000.0	0.0	1.0	1.5	1.18	0.99	0.0500000000002	5.66	0.81	0.64	0.19	5.0	0.12	1.84	1.34	0.42	AAA339.CD3.X14.Y20.tile.tissue.png	140	1	2000	140	3db957ad4cb3a6ca19931894b056e642	0	0	0	0	0	0	0	0	0	0	0	0	0	/home/dhl_ec/bnelissen/Slides/CD3_manuscript/CD3_slides/AAA339.CD3/AAA339.CD3.run1	255	0.7	0.06	0.7	0.06	0.0	-9.55946609933	0.102869313011	4.22629949499
0.0	86220.0	0.0	2726.0	86220.0	4000000.0	0.0	7.0	1.18	1.18	0.98	0.0499999999997	5.57	0.32	0.64	0.18	5.47	0.12	1.88	1.35	0.31	AAA339.CD3.X14.Y21.tile.tissue.png	141	1	2000	141	39f7029145a9ab04d2933a7bcd68299f	0	0	0	0	0	0	0	0	0	0	0	0	0	/home/dhl_ec/bnelissen/Slides/CD3_manuscript/CD3_slides/AAA339.CD3/AAA339.CD3.run1	255	0.7	0.06	0.7	0.06	-7.90999337655	-10.4346998116	0.624886861615	0.193390712891
276.0	39155.0	142.0	2274.0	39155.0	4000000.0	3.0	5.0	1.79	1.44	1.3	0.0300000000002	5.52	0.32	0.63	0.19	5.78	0.18	1.85	1.34	0.34	AAA339.CD3.X14.Y22.tile.tissue.png	142	1	2000	142	03092c5e0cd99632f0dd315b295502b0	0	0	0	0	0	0	0	0	0	0	0	0	0	/home/dhl_ec/bnelissen/Slides/CD3_manuscript/CD3_slides/AAA339.CD3/AAA339.CD3.run1	255	0.7	0.06	0.7	0.06	-8.19806425706	-11.2836976333	0.726125701752	0.0767572163086
0.0	123114.0	0.0	2944.0	123114.0	4000000.0	0.0	5.0	2.07	1.38	1.3	0.0500000000002	6.25	0.33	0.93	0.19	5.15	0.13	1.93	1.37	0.32	AAA339.CD3.X14.Y23.tile.tissue.png	143	1	2000	143	7c3f6b6862ae66c9e253a4724e78ec36	0	0	0	0	0	0	0	0	0	0	0	0	0	/home/dhl_ec/bnelissen/Slides/CD3_manuscript/CD3_slides/AAA339.CD3/AAA339.CD3.run1	255	0.7	0.06	0.7	0.06	0.0	-10.5059941505	0.260831440398	0.317004962891
0.0	19935.0	0.0	696.0	19935.0	4000000.0	0.0	1.0	1.07	1.32	1.01	0.0500000000002	5.63	0.32	0.79	0.19	5.11	0.13	1.86	1.37	0.55	AAA339.CD3.X14.Y24.tile.tissue.png	144	1	2000	144	98cba677ca8b363853214a698c18b731	0	0	0	0	0	0	0	0	0	0	0	0	0	/home/dhl_ec/bnelissen/Slides/CD3_manuscript/CD3_slides/AAA339.CD3/AAA339.CD3.run1	255	0.7	0.06	0.7	0.06	0.0	-12.1421164616	1.33505063331	2.64651377557
0.0	7021.0	0.0	548.0	7021.0	4000000.0	0.0	2.0	1.05	1.15	0.98	0.04	5.74	0.32	0.71	0.19	5.49	0.12	1.9	1.39	0.8	AAA339.CD3.X14.Y4.tile.tissue.png	145	1	2000	145	06b56f5885cf107a1aa449b6a0afd036	0	0	0	0	0	0	0	0	0	0	0	0	0	/home/dhl_ec/bnelissen/Slides/CD3_manuscript/CD3_slides/AAA339.CD3/AAA339.CD3.run1	255	0.7	0.06	0.7	0.06	-8.73187363388	-12.1155308357	2.56269847841	5.79159865833
0.0	6089.0	0.0	522.0	6089.0	4000000.0	0.0	2.0	1.1	1.42	1.31	0.04	5.7	0.33	0.64	0.2	5.56	0.13	1.91	1.39	0.71	AAA339.CD3.X14.Y5.tile.tissue.png	146	1	2000	146	5525080b0b3ea5689a73787057538a1a	0	0	0	0	0	0	0	0	0	0	0	0	0	/home/dhl_ec/bnelissen/Slides/CD3_manuscript/CD3_slides/AAA339.CD3/AAA339.CD3.run1	255	0.7	0.06	0.7	0.06	-7.69460016495	-12.4968955892	1.87486076186	0.0517061507568
0.0	3089.0	0.0	327.0	3089.0	4000000.0	0.0	1.0	1.14	1.21	1.0	0.04	5.61	0.33	0.67	0.19	5.45	0.12	1.88	1.37	0.67	AAA339.CD3.X14.Y6.tile.tissue.png	147	1	2000	147	b700c3c4985c1017598c3bfaf1d14cb9	0	0	0	0	0	0	0	0	0	0	0	0	0	/home/dhl_ec/bnelissen/Slides/CD3_manuscript/CD3_slides/AAA339.CD3/AAA339.CD3.run1	255	0.7	0.06	0.7	0.06	-6.80572534854	-12.6454737579	1.91936699103	0.0323657056885
47963.0	2509221.0	19591.0	12270.0	2509221.0	4000000.0	427.0	1.0	1.29	1.28	0.99	0.04	5.68	0.6	0.91	0.0999999999999	8.13	0.28	1.95	1.39	0.51	AAA339.CD3.X14.Y7.tile.tissue.png	148	1	2000	148	7d75e65c2b1e94753514f75147d089f9	0	0	0	0	0	0	0	0	0	0	0	0	0	/home/dhl_ec/bnelissen/Slides/CD3_manuscript/CD3_slides/AAA339.CD3/AAA339.CD3.run1	255	0.7	0.06	0.7	0.06	-8.25101875425	-11.1883400028	0.710363379816	0.114638538086
85353.0	3473630.0	40312.0	11448.0	3473630.0	4000000.0	972.0	2.0	1.33	1.45	1.17	0.04	5.85	0.56	0.7	0.0599999999999	9.17	0.33	1.96	1.37	0.39	AAA339.CD3.X14.Y8.tile.tissue.png	149	1	2000	149	5cfe9f1a6d8d2f7521d95f3f580ecbed	0	0	0	0	0	0	0	0	0	0	0	0	0	/home/dhl_ec/bnelissen/Slides/CD3_manuscript/CD3_slides/AAA339.CD3/AAA339.CD3.run1	255	0.7	0.0719912344874	0.7	0.0719912344874	-8.10985654122	-11.4427921003	0.526711514388	0.0886259057617
12393.0	1048029.0	6340.0	14526.0	1048029.0	4000000.0	164.0	19.0	1.2	1.24	0.99	0.04	6.09	0.33	0.63	0.14	6.54	0.22	1.93	1.35	0.32	AAA339.CD3.X14.Y9.tile.tissue.png	150	1	2000	150	2a8f65e6c0f93d8314cfc8dd14641f8b	0	0	0	0	0	0	0	0	0	0	0	0	0	/home/dhl_ec/bnelissen/Slides/CD3_manuscript/CD3_slides/AAA339.CD3/AAA339.CD3.run1	255	0.7	0.06	0.7	0.06	-8.36567593098	-11.8848206537	1.30620059992	0.311108378906
0.0	75419.0	0.0	2264.0	75419.0	4000000.0	0.0	4.0	1.06	1.48	1.01	0.04	5.6	0.51	0.73	0.190000000001	5.06	0.13	1.88	1.35	0.42	AAA339.CD3.X15.Y10.tile.tissue.png	151	1	2000	151	b4de7346d5c75b785ec03e7642bf8b81	0	0	0	0	0	0	0	0	0	0	0	0	0	/home/dhl_ec/bnelissen/Slides/CD3_manuscript/CD3_slides/AAA339.CD3/AAA339.CD3.run1	255	0.7	0.06	0.7	0.06	0.0	-10.3445419086	0.631509622492	0.283656918945
0.0	0.0	0.0	0.0	0.0	4000000.0	0.0	0.0	1.14	1.46	1.12	0.04	5.27	0.25	0.72	0.18	4.02	0.11	1.79	1.34	0.33	AAA339.CD3.X15.Y11.tile.tissue.png	152	1	2000	152	2de7f45c94c38a0f525127fd1f2dcf31	0	0	0	0	0	0	0	0	0	0	0	0	0	/home/dhl_ec/bnelissen/Slides/CD3_manuscript/CD3_slides/AAA339.CD3/AAA339.CD3.run1	255	1.0	0.06	1.0	0.06	0.0	-10.2502960055	0.0	5.96162740182
0.0	0.0	0.0	0.0	0.0	4000000.0	0.0	0.0	1.21	1.4	1.01	0.0400000000004	5.23	0.26	0.68	0.19	4.01	0.12	1.77	1.34	0.33	AAA339.CD3.X15.Y12.tile.tissue.png	153	1	2000	153	ab4b882133636f840649ac6f74858a0b	0	0	0	0	0	0	0	0	0	0	0	0	0	/home/dhl_ec/bnelissen/Slides/CD3_manuscript/CD3_slides/AAA339.CD3/AAA339.CD3.run1	255	1.0	0.06	1.0	0.06	0.0	-10.5319016527	0.0	10.4002349446
274.0	331971.0	106.0	8700.0	331971.0	4000000.0	3.0	10.0	1.13	1.36	1.0	0.0500000000002	5.62	0.32	0.7	0.17	5.95	0.19	1.91	1.35	0.33	AAA339.CD3.X15.Y13.tile.tissue.png	154	1	2000	154	f572aedb2ff196bfffa6a92ee9db47c6	0	0	0	0	0	0	0	0	0	0	0	0	0	/home/dhl_ec/bnelissen/Slides/CD3_manuscript/CD3_slides/AAA339.CD3/AAA339.CD3.run1	255	0.7	0.06	0.7	0.06	-7.25986759383	-11.2256402404	0.202642115864	5.26900269531
0.0	431623.0	0.0	9361.0	431623.0	4000000.0	0.0	8.0	1.2	1.27	1.0	0.0500000000002	5.7	0.32	1.0	0.18	5.67	0.14	1.98	1.33	0.32	AAA339.CD3.X15.Y14.tile.tissue.png	155	1	2000	155	d6c76387ba829fedff4ece8db43d88e1	0	0	0	0	0	0	0	0	0	0	0	0	0	/home/dhl_ec/bnelissen/Slides/CD3_manuscript/CD3_slides/AAA339.CD3/AAA339.CD3.run1	255	0.7	0.06	0.7	0.06	-5.06675513285	-11.5849515495	0.193000369854	7.28502106836
0.0	408445.0	0.0	9175.0	408445.0	4000000.0	0.0	8.0	1.03	1.38	1.0	0.04	5.63	0.36	0.95	0.17	5.21	0.13	2.02	1.38	0.31	AAA339.CD3.X15.Y15.tile.tissue.png	156	1	2000	156	e7ccf192498f9f89ce8b107b93d94770	0	0	0	0	0	0	0	0	0	0	0	0	0	/home/dhl_ec/bnelissen/Slides/CD3_manuscript/CD3_slides/AAA339.CD3/AAA339.CD3.run1	255	0.7	0.06	0.7	0.06	0.0	-11.5221036881	0.18777929862	7.00423015625
0.0	79540.0	0.0	3070.0	79540.0	4000000.0	0.0	5.0	1.19	1.44	0.98	0.0500000000002	5.62	0.32	0.71	0.18	5.09	0.12	1.88	1.36	0.31	AAA339.CD3.X15.Y16.tile.tissue.png	157	1	2000	157	6a0e504c1e739c6588eec5772fc6d85d	0	0	0	0	0	0	0	0	0	0	0	0	0	/home/dhl_ec/bnelissen/Slides/CD3_manuscript/CD3_slides/AAA339.CD3/AAA339.CD3.run1	255	0.7	0.06	0.7	0.06	0.0	-11.0771254245	0.281500561824	7.92371381445
0.0	18362.0	0.0	670.0	18362.0	4000000.0	0.0	1.0	0.91	1.4	0.98	0.04	5.69	0.33	0.75	0.19	5.04	0.12	1.85	1.38	0.32	AAA339.CD3.X15.Y17.tile.tissue.png	158	1	2000	158	a7acda306626d98262950b0af9e6370f	0	0	0	0	0	0	0	0	0	0	0	0	0	/home/dhl_ec/bnelissen/Slides/CD3_manuscript/CD3_slides/AAA339.CD3/AAA339.CD3.run1	255	0.7	0.06	0.7	0.06	0.0	-10.5359850712	0.0208626985939	10.3968088131
0.0	0.0	0.0	0.0	0.0	4000000.0	0.0	0.0	1.18	1.64	0.98	0.0400000000004	5.29	0.25	0.75	0.18	4.04	0.11	2.07	1.35	0.31	AAA339.CD3.X15.Y21.tile.tissue.png	159	1	2000	159	356eb4953a0e97e8af4935d904d24d6a	0	0	0	0	0	0	0	0	0	0	0	0	0	/home/dhl_ec/bnelissen/Slides/CD3_manuscript/CD3_slides/AAA339.CD3/AAA339.CD3.run1	255	1.0	0.06	1.0	0.06	0.0	-10.2644881359	0.0	4.87908800525
0.0	3368.0	0.0	393.0	3368.0	4000000.0	0.0	2.0	0.79	1.47	0.99	0.0500000000002	5.63	0.32	0.73	0.18	5.02	0.12	1.86	1.35	0.51	AAA339.CD3.X15.Y22.tile.tissue.png	160	1	2000	160	79409d82cf9fcaee179a398f6b0298a4	0	0	0	0	0	0	0	0	0	0	0	0	0	/home/dhl_ec/bnelissen/Slides/CD3_manuscript/CD3_slides/AAA339.CD3/AAA339.CD3.run1	255	0.7	0.06	0.7	0.06	0.0	-11.3207342689	0.753277631384	8.64672786311
0.0	1710.0	0.0	218.0	1710.0	4000000.0	0.0	1.0	0.929999999999	1.42	0.99	0.0499999999997	5.57	0.32	0.73	0.19	5.29	0.12	1.83	1.34	0.49	AAA339.CD3.X15.Y23.tile.tissue.png	161	1	2000	161	7bad57d5e2ac84d985c134e31de2fd8b	0	0	0	0	0	0	0	0	0	0	0	0	0	/home/dhl_ec/bnelissen/Slides/CD3_manuscript/CD3_slides/AAA339.CD3/AAA339.CD3.run1	255	0.7	0.06	0.7	0.06	0.0	-12.0810942593	2.83633212262	8.19580396218
0.0	1267.0	0.0	172.0	1267.0	4000000.0	0.0	1.0	1.43	1.28	1.01	0.0500000000002	5.61	0.32	0.670000000001	0.2	5.13	0.130000000001	1.9	1.37	0.48	AAA339.CD3.X15.Y5.tile.tissue.png	162	1	2000	162	b9711ca11982cc671fd289523ec58244	0	0	0	0	0	0	0	0	0	0	0	0	0	/home/dhl_ec/bnelissen/Slides/CD3_manuscript/CD3_slides/AAA339.CD3/AAA339.CD3.run1	255	0.7	0.06	0.7	0.06	0.0	-10.5609338192	2.14163971549	5.2493669015
0.0	2090.0	0.0	200.0	2090.0	4000000.0	0.0	1.0	1.03	1.23	0.99	0.04	5.54	0.33	0.63	0.19	5.57	0.12	1.88	1.39	0.53	AAA339.CD3.X15.Y6.tile.tissue.png	163	1	2000	163	b432c91e786c9b869005075604021c09	0	0	0	0	0	0	0	0	0	0	0	0	0	/home/dhl_ec/bnelissen/Slides/CD3_manuscript/CD3_slides/AAA339.CD3/AAA339.CD3.run1	255	0.7	0.06	0.7	0.06	-8.49254798749	-12.7677991635	1.96536234801	0.0368942857666
40606.0	1716837.0	19228.0	11859.0	1716837.0	4000000.0	448.0	3.0	1.22	1.7	1.11	0.04	5.75	0.34	0.63	0.12	7.16	0.25	1.9	1.36	0.49	AAA339.CD3.X15.Y7.tile.tissue.png	164	1	2000	164	e9c776443e0d0edebbde37fe7fbcfb0a	0	0	0	0	0	0	0	0	0	0	0	0	0	/home/dhl_ec/bnelissen/Slides/CD3_manuscript/CD3_slides/AAA339.CD3/AAA339.CD3.run1	255	0.7	0.06	0.7	0.06	-8.32284590226	-11.5313684831	1.12627471143	0.130010208984
11884.0	642047.0	5987.0	10728.0	642047.0	4000000.0	153.0	11.0	1.14	1.25	1.31	0.0400000000004	5.92	0.35	0.65	0.16	6.44	0.22	1.97	1.4	0.46	AAA339.CD3.X15.Y8.tile.tissue.png	165	1	2000	165	e8e16670c80572ade6dcd24590f7f63b	0	0	0	0	0	0	0	0	0	0	0	0	0	/home/dhl_ec/bnelissen/Slides/CD3_manuscript/CD3_slides/AAA339.CD3/AAA339.CD3.run1	255	0.7	0.06	0.7	0.06	-8.46781737054	-12.0181772624	1.46928972658	0.240627964844
0.0	109986.0	0.0	3707.0	109986.0	4000000.0	0.0	3.0	1.34	1.51	0.99	0.0299999999997	5.61	0.46	0.77	0.190000000001	5.09	0.12	1.9	1.35	0.52	AAA339.CD3.X15.Y9.tile.tissue.png	166	1	2000	166	d39810059d0af52e0f8bab61d34a6be2	0	0	0	0	0	0	0	0	0	0	0	0	0	/home/dhl_ec/bnelissen/Slides/CD3_manuscript/CD3_slides/AAA339.CD3/AAA339.CD3.run1	255	0.7	0.06	0.7	0.06	0.0	-11.6188571514	0.0284426092263	0.0483504298706
0.0	3055.0	0.0	374.0	3055.0	4000000.0	0.0	2.0	0.95	1.07	0.99	0.0500000000002	5.65	0.34	1.06	0.2	5.49	0.12	1.84	1.35	0.46	AAA339.CD3.X16.Y10.tile.tissue.png	167	1	2000	167	970c68f4d67ca6490fb1eaa2698ff32b	0	0	0	0	0	0	0	0	0	0	0	0	0	/home/dhl_ec/bnelissen/Slides/CD3_manuscript/CD3_slides/AAA339.CD3/AAA339.CD3.run1	255	0.7	0.06	0.7	0.06	-6.92713679195	-11.9451189343	4.14358026033	1.05436122076
0.0	0.0	0.0	0.0	0.0	4000000.0	0.0	0.0	1.42	1.21	1.31	0.0499999999997	5.36	0.26	0.76	0.190000000001	4.08	0.11	1.82	1.37	0.55	AAA339.CD3.X16.Y5.tile.tissue.png	168	1	2000	168	e208e4b177fcf394b28a0a7c14ed6027	0	0	0	0	0	0	0	0	0	0	0	0	0	/home/dhl_ec/bnelissen/Slides/CD3_manuscript/CD3_slides/AAA339.CD3/AAA339.CD3.run1	255	1.0	0.06	1.0	0.06	0.0	-11.6804659636	0.0	6.22302430033
0.0	10596.0	0.0	938.0	10596.0	4000000.0	0.0	4.0	1.59	1.26	1.03	0.04	5.69	0.46	0.85	0.19	5.14	0.12	1.9	1.39	0.99	AAA339.CD3.X16.Y6.tile.tissue.png	169	1	2000	169	d0986c0de6e23863ae7851c8e0531eda	0	0	0	0	0	0	0	0	0	0	0	0	0	/home/dhl_ec/bnelissen/Slides/CD3_manuscript/CD3_slides/AAA339.CD3/AAA339.CD3.run1	255	0.7	0.06	0.7	0.06	0.0	-12.0464864779	2.54328855671	5.7116742948
521.0	15174.0	162.0	1180.0	15174.0	4000000.0	3.0	4.0	1.0	1.45	1.01	0.0500000000002	5.66	0.32	0.71	0.18	5.88	0.19	1.89	1.37	0.32	AAA339.CD3.X16.Y7.tile.tissue.png	170	1	2000	170	e09d0183f1ddcfa512353d6be8e5f961	0	0	0	0	0	0	0	0	0	0	0	0	0	/home/dhl_ec/bnelissen/Slides/CD3_manuscript/CD3_slides/AAA339.CD3/AAA339.CD3.run1	255	0.7	0.06	0.7	0.06	-8.45556755221	-11.4770845746	1.02787378261	4.73908126538
0.0	60666.0	0.0	2203.0	60666.0	4000000.0	0.0	2.0	0.98	1.42	1.01	0.0500000000002	5.73	0.32	0.71	0.18	5.14	0.12	1.91	1.38	0.33	AAA339.CD3.X16.Y8.tile.tissue.png	171	1	2000	171	08afeb7f96b133ba5221109ba9727bc3	0	0	0	0	0	0	0	0	0	0	0	0	0	/home/dhl_ec/bnelissen/Slides/CD3_manuscript/CD3_slides/AAA339.CD3/AAA339.CD3.run1	255	0.7	0.06	0.7	0.06	0.0	-10.1779333147	0.0253113052539	11.2990704873
0.0	3305.0	0.0	468.0	3305.0	4000000.0	0.0	2.0	1.12	1.62	0.98	0.04	5.66	0.57	0.79	0.190000000001	5.12	0.12	1.85	1.39	0.31	AAA339.CD3.X16.Y9.tile.tissue.png	172	1	2000	172	1f7f8ea4362e10edd391159f7d45cc93	0	0	0	0	0	0	0	0	0	0	0	0	0	/home/dhl_ec/bnelissen/Slides/CD3_manuscript/CD3_slides/AAA339.CD3/AAA339.CD3.run1	255	0.7	0.06	0.7	0.06	0.0	-11.4998131267	1.18261999456	5.75238783588
4798.0	3998865.0	2494.0	8146.0	3998865.0	4000000.0	49.0	1.0	1.29	1.25	1.0	0.04	5.61	0.52	0.72	0.04	8.37	0.33	1.9	1.35	0.45	AAA339.CD3.X2.Y10.tile.tissue.png	173	1	2000	173	2dbf7c0c4d9387b5a7f4eb7d7e5c04ba	0	0	0	0	0	0	0	0	0	0	0	0	0	/home/dhl_ec/bnelissen/Slides/CD3_manuscript/CD3_slides/AAA339.CD3/AAA339.CD3.run1	255	0.7	0.0789950443343	0.7	0.0789950443343	-8.50803899406	-12.2124026	1.29891749081	0.182512762695
7495.0	3997425.0	3747.0	8392.0	3997425.0	4000000.0	78.0	1.0	1.39	1.36	1.23	0.04	5.7	0.33	0.71	0.0499999999997	8.45	0.33	1.93	1.35	0.36	AAA339.CD3.X2.Y11.tile.tissue.png	174	1	2000	174	a21c1da31eb6c1141086f64881008ce0	0	0	0	0	0	0	0	0	0	0	0	0	0	/home/dhl_ec/bnelissen/Slides/CD3_manuscript/CD3_slides/AAA339.CD3/AAA339.CD3.run1	255	0.7	0.0850830753586	0.7	0.0850830753586	-8.42669249377	-12.3311221135	1.30533977837	0.165386297729
4276.0	3999969.0	2049.0	8014.0	3999969.0	4000000.0	41.0	1.0	1.25	1.34	1.19	0.04	5.69	0.33	0.64	0.04	8.32	0.31	1.91	1.34	0.41	AAA339.CD3.X2.Y12.tile.tissue.png	175	1	2000	175	61689eb5d8bd3a098271f270614fe155	0	0	0	0	0	0	0	0	0	0	0	0	0	/home/dhl_ec/bnelissen/Slides/CD3_manuscript/CD3_slides/AAA339.CD3/AAA339.CD3.run1	255	0.7	0.0817677913878	0.7	0.0817677913878	-8.43325725112	-12.2692146176	1.32222132444	0.164013994507
1824.0	3994886.0	897.0	8294.0	3994886.0	4000000.0	20.0	1.0	1.24	1.25	1.54	0.0300000000002	5.63	0.54	0.7	0.0500000000002	8.3	0.32	1.9	1.34	0.35	AAA339.CD3.X2.Y13.tile.tissue.png	176	1	2000	176	027cd70dd677908aef5058390de97a41	0	0	0	0	0	0	0	0	0	0	0	0	0	/home/dhl_ec/bnelissen/Slides/CD3_manuscript/CD3_slides/AAA339.CD3/AAA339.CD3.run1	255	0.7	0.079788559081	0.7	0.079788559081	-8.25149339857	-12.2632337875	1.16877275231	0.131157669189
5801.0	3997311.0	2691.0	8206.0	3997311.0	4000000.0	57.0	1.0	1.28	1.32	1.24	0.04	5.53	0.34	0.67	0.0499999999997	8.53	0.32	1.95	1.37	0.550000000001	AAA339.CD3.X2.Y14.tile.tissue.png	177	1	2000	177	6ef76f6925f25071d595175dfc6eca01	0	0	0	0	0	0	0	0	0	0	0	0	0	/home/dhl_ec/bnelissen/Slides/CD3_manuscript/CD3_slides/AAA339.CD3/AAA339.CD3.run1	255	0.7	0.0799705511503	0.7	0.0799705511503	-8.3876073391	-11.8120586053	1.05276773714	0.104424296265
65748.0	3987300.0	25241.0	8585.0	3987300.0	4000000.0	473.0	1.0	0.93	1.12	1.1	0.0500000000002	6.08	0.32	0.64	0.0500000000002	9.15	0.34	1.91	1.36	0.37	AAA339.CD3.X2.Y15.tile.tissue.png	178	1	2000	178	515dc79033a2c7df9cff10fcb191696f	0	0	0	0	0	0	0	0	0	0	0	0	0	/home/dhl_ec/bnelissen/Slides/CD3_manuscript/CD3_slides/AAA339.CD3/AAA339.CD3.run1	255	0.7	0.0948719580318	0.7	0.0948719580318	-8.42308721106	-12.335181624	0.814709901738	0.112493678833
91520.0	3996038.0	35890.0	8180.0	3996038.0	4000000.0	680.0	1.0	1.21	1.29	1.04	0.0499999999997	6.13	0.35	0.69	0.0500000000002	9.37	0.33	1.9	1.34	0.36	AAA339.CD3.X2.Y16.tile.tissue.png	179	1	2000	179	41de931fd6a049c6fcf7ab0bdc335e17	0	0	0	0	0	0	0	0	0	0	0	0	0	/home/dhl_ec/bnelissen/Slides/CD3_manuscript/CD3_slides/AAA339.CD3/AAA339.CD3.run1	255	0.7	0.0757719406117	0.7	0.0757719406117	-8.75508479514	-11.9780485105	1.1258011282	0.154417561279
63504.0	3999589.0	26203.0	8062.0	3999589.0	4000000.0	488.0	1.0	1.12	1.24	1.26	0.04	5.87	0.440000000001	0.8	0.0500000000002	8.82	0.32	1.9	1.34	0.36	AAA339.CD3.X2.Y17.tile.tissue.png	180	1	2000	180	edd2ea5612394be66290141c6a774b10	0	0	0	0	0	0	0	0	0	0	0	0	0	/home/dhl_ec/bnelissen/Slides/CD3_manuscript/CD3_slides/AAA339.CD3/AAA339.CD3.run1	255	0.7	0.0823226304274	0.7	0.0823226304274	-8.36208151005	-11.8385330197	0.94066137607	0.107403650421
123517.0	3994184.0	46886.0	8478.0	3994184.0	4000000.0	843.0	1.0	1.76	1.27	0.99	0.04	5.74	0.32	0.64	0.0400000000009	9.29	0.33	1.91	1.36	0.38	AAA339.CD3.X2.Y18.tile.tissue.png	181	1	2000	181	2c72f6bd7db5bb73d1eec6babca970b2	0	0	0	0	0	0	0	0	0	0	0	0	0	/home/dhl_ec/bnelissen/Slides/CD3_manuscript/CD3_slides/AAA339.CD3/AAA339.CD3.run1	255	0.7	0.0796095262482	0.7	0.0796095262482	-8.47638120889	-12.2826531321	1.21593773755	0.150072970459
289191.0	3927563.0	108100.0	10280.0	3927563.0	4000000.0	1896.0	1.0	1.09	1.25	1.3	0.0300000000007	5.72	0.330000000001	0.650000000001	0.0500000000002	10.43	0.37	2.09	1.39	0.38	AAA339.CD3.X2.Y19.tile.tissue.png	182	1	2000	182	0aaf1fc680840e307ccbf1f5d479f4ef	0	0	0	0	0	0	0	0	0	0	0	0	0	/home/dhl_ec/bnelissen/Slides/CD3_manuscript/CD3_slides/AAA339.CD3/AAA339.CD3.run1	255	0.7	0.0923669466097	0.7	0.0923669466097	-8.37335741888	-12.7186264135	1.44883366153	0.182284539063
0.0	326497.0	0.0	4832.0	326497.0	4000000.0	0.0	3.0	1.71	1.29	1.04	0.04	5.63	0.32	0.79	0.179999999999	5.17	0.129999999999	1.88	1.35	0.3	AAA339.CD3.X2.Y2.tile.tissue.png	183	1	2000	183	f0c9adbe43bdceaf5cc88ac0f0a77a7c	0	0	0	0	0	0	0	0	0	0	0	0	0	/home/dhl_ec/bnelissen/Slides/CD3_manuscript/CD3_slides/AAA339.CD3/AAA339.CD3.run1	255	0.7	0.06	0.7	0.06	0.0	-11.6505029471	0.113806211753	3.89697186133
286339.0	2862147.0	95831.0	17362.0	2862147.0	4000000.0	1622.0	5.0	1.38	1.49	0.97	0.04	5.63	0.32	0.64	0.0799999999999	9.92	0.31	1.95	1.34	0.36	AAA339.CD3.X2.Y20.tile.tissue.png	184	1	2000	184	c61e2fd84f75578d96399a1c2e34362d	0	0	0	0	0	0	0	0	0	0	0	0	0	/home/dhl_ec/bnelissen/Slides/CD3_manuscript/CD3_slides/AAA339.CD3/AAA339.CD3.run1	255	0.7	0.06	0.7	0.06	-8.81605480328	-12.1007879073	1.80829518152	0.564461996094
0.0	1084118.0	0.0	15777.0	1084118.0	4000000.0	0.0	11.0	1.04	1.23	1.29	0.04	5.62	0.33	0.63	0.16	6.02	0.15	1.99	1.34	0.43	AAA339.CD3.X2.Y21.tile.tissue.png	185	1	2000	185	15c044c50800b08d358ddea89424090b	0	0	0	0	0	0	0	0	0	0	0	0	0	/home/dhl_ec/bnelissen/Slides/CD3_manuscript/CD3_slides/AAA339.CD3/AAA339.CD3.run1	255	0.7	0.06	0.7	0.06	-5.66973310001	-11.7986340082	0.0560967756456	0.018978925293
52.0	265706.0	30.0	15481.0	265706.0	4000000.0	1.0	24.0	1.13	1.22	1.01	0.04	5.6	0.32	0.669999999999	0.18	5.93	0.18	1.92	1.38	0.510000000001	AAA339.CD3.X2.Y22.tile.tissue.png	186	1	2000	186	c354329d32ad561938b497a04a3ddb29	0	0	0	0	0	0	0	0	0	0	0	0	0	/home/dhl_ec/bnelissen/Slides/CD3_manuscript/CD3_slides/AAA339.CD3/AAA339.CD3.run1	255	0.7	0.06	0.7	0.06	-6.79624276689	-11.4622316375	0.104550498743	0.0236619671631
0.0	956862.0	0.0	7333.0	956862.0	4000000.0	0.0	2.0	1.16	1.24	1.08	0.0500000000002	5.63	0.5	0.86	0.160000000001	6.07	0.150000000001	1.88	1.35	0.48	AAA339.CD3.X2.Y23.tile.tissue.png	187	1	2000	187	149a481121317c9efb4641dc9f2b644e	0	0	0	0	0	0	0	0	0	0	0	0	0	/home/dhl_ec/bnelissen/Slides/CD3_manuscript/CD3_slides/AAA339.CD3/AAA339.CD3.run1	255	0.7	0.06	0.7	0.06	-6.78209313306	-10.5389664714	0.0539034195759	1.92929275659
355.0	271459.0	102.0	6070.0	271459.0	4000000.0	1.0	5.0	1.21	1.24	1.03	0.04	5.58	0.32	0.98	0.18	5.92	0.19	1.93	1.34	0.579999999999	AAA339.CD3.X2.Y3.tile.tissue.png	188	1	2000	188	43121da868dfa01d89dd7fd25fce805d	0	0	0	0	0	0	0	0	0	0	0	0	0	/home/dhl_ec/bnelissen/Slides/CD3_manuscript/CD3_slides/AAA339.CD3/AAA339.CD3.run1	255	0.7	0.06	0.7	0.06	-7.0766634362	-10.1414347164	0.302326947254	4.43465277832
7557.0	1373935.0	3261.0	9865.0	1373935.0	4000000.0	58.0	7.0	1.24	1.19	1.29	0.0500000000002	5.89	0.320000000001	0.64	0.13	6.7	0.23	1.94	1.34	0.5	AAA339.CD3.X2.Y4.tile.tissue.png	189	1	2000	189	1abf554d65c7c951c8eb50631d0ff2de	0	0	0	0	0	0	0	0	0	0	0	0	0	/home/dhl_ec/bnelissen/Slides/CD3_manuscript/CD3_slides/AAA339.CD3/AAA339.CD3.run1	255	0.7	0.06	0.7	0.06	-8.03416240549	-9.40269723299	1.18557361958	0.48065446875
17935.0	3788219.0	7510.0	8852.0	3788219.0	4000000.0	143.0	2.0	1.51	2.2	1.51	0.04	6.51	0.320000000001	0.65	0.0599999999995	8.43	0.32	1.93	1.37	0.35	AAA339.CD3.X2.Y5.tile.tissue.png	190	1	2000	190	6d2a065ac885c9aeb4e1e7babbd93a69	0	0	0	0	0	0	0	0	0	0	0	0	0	/home/dhl_ec/bnelissen/Slides/CD3_manuscript/CD3_slides/AAA339.CD3/AAA339.CD3.run1	255	0.7	0.0705517676498	0.7	0.0705517676498	-8.30488350027	-12.0912699192	1.54135535964	0.156575034668
18074.0	3948870.0	8472.0	11804.0	3948870.0	4000000.0	171.0	1.0	1.14	1.42	1.41	0.04	6.23	0.31	0.64	0.0500000000002	8.49	0.32	1.92	1.34	0.52	AAA339.CD3.X2.Y6.tile.tissue.png	191	1	2000	191	efa1500eef89328b4b5b368d73e16f86	0	0	0	0	0	0	0	0	0	0	0	0	0	/home/dhl_ec/bnelissen/Slides/CD3_manuscript/CD3_slides/AAA339.CD3/AAA339.CD3.run1	255	0.7	0.0780943012622	0.7	0.0780943012622	-8.03425672081	-12.3823555471	1.5315964909	0.159062638672
6950.0	3967294.0	3364.0	10167.0	3967294.0	4000000.0	65.0	2.0	1.15	1.38	1.18	0.04	6.56	0.320000000001	0.650000000001	0.0499999999993	8.39	0.33	1.92	1.38	0.579999999999	AAA339.CD3.X2.Y7.tile.tissue.png	192	1	2000	192	2bfc38ecc05f7c60f29b7dc8e734c163	0	0	0	0	0	0	0	0	0	0	0	0	0	/home/dhl_ec/bnelissen/Slides/CD3_manuscript/CD3_slides/AAA339.CD3/AAA339.CD3.run1	255	0.7	0.0737991273664	0.7	0.0737991273664	-8.17304878985	-12.3020323511	1.51485445274	0.208735558838
6576.0	3997060.0	2779.0	8082.0	3997060.0	4000000.0	55.0	1.0	1.45	1.47	1.51	0.04	6.08	0.32	0.65	0.0500000000002	8.42	0.31	1.89	1.35	0.88	AAA339.CD3.X2.Y8.tile.tissue.png	193	1	2000	193	cfc2e7e16d4d28dc6f2910a07efc0104	0	0	0	0	0	0	0	0	0	0	0	0	0	/home/dhl_ec/bnelissen/Slides/CD3_manuscript/CD3_slides/AAA339.CD3/AAA339.CD3.run1	255	0.7	0.0824342353026	0.7	0.0824342353026	-8.24344587054	-12.1076169102	1.00149716439	0.128465562256
4842.0	3989112.0	2533.0	9048.0	3989112.0	4000000.0	52.0	1.0	1.79	2.16	1.19	0.04	5.55	0.31	0.64	0.0500000000002	8.43	0.32	1.9	1.35	0.5	AAA339.CD3.X2.Y9.tile.tissue.png	194	1	2000	194	60c1c613317769518b943df2fb95ad47	0	0	0	0	0	0	0	0	0	0	0	0	0	/home/dhl_ec/bnelissen/Slides/CD3_manuscript/CD3_slides/AAA339.CD3/AAA339.CD3.run1	255	0.7	0.0828264428102	0.7	0.0828264428102	-8.42143214807	-12.1216816815	1.08047850643	0.147910466431
0.0	65808.0	0.0	2508.0	65808.0	262000.0	0.0	4.0	0.21	0.22	0.16	0.0	1.27	0.0200000000004	0.04	0.0100000000002	0.339999999999	0.0100000000002	0.12	0.0900000000001	0.0600000000004	AAA339.CD3.X25.Y1.tile.tissue.png	195	1	131	195	4755ef984a90c6d9f2262ebd4872f0d7	0	0	0	0	0	0	0	0	0	0	0	0	0	/home/dhl_ec/bnelissen/Slides/CD3_manuscript/CD3_slides/AAA339.CD3/AAA339.CD3.run1	255	0.7	0.06	0.7	0.06	0.0	-11.9887446742	0.817955976097	2.37919012405
0.0	4103.0	0.0	422.0	4103.0	262000.0	0.0	2.0	0.12	0.14	0.16	0.0100000000002	0.87	0.0200000000004	0.04	0.0100000000002	0.3	0.00999999999931	0.12	0.0900000000001	0.0499999999993	AAA339.CD3.X25.Y16.tile.tissue.png	196	1	131	196	ddaae73d568e403e7612138f9b1d0532	0	0	0	0	0	0	0	0	0	0	0	0	0	/home/dhl_ec/bnelissen/Slides/CD3_manuscript/CD3_slides/AAA339.CD3/AAA339.CD3.run1	255	0.7	0.06	0.7	0.06	0.0	-10.9033512568	0.781723405511	3.89703196914
0.0	4401.0	0.0	368.0	4401.0	262000.0	0.0	1.0	0.120000000001	0.12	0.0600000000004	0.00999999999931	0.5	0.0299999999997	0.04	0.0100000000002	0.31	0.0100000000002	0.110000000001	0.0900000000001	0.04	AAA339.CD3.X25.Y17.tile.tissue.png	197	1	131	197	6f7bc7bf8c86e831d80cd38699866d0d	0	0	0	0	0	0	0	0	0	0	0	0	0	/home/dhl_ec/bnelissen/Slides/CD3_manuscript/CD3_slides/AAA339.CD3/AAA339.CD3.run1	255	0.7	0.06	0.7	0.06	0.0	-9.8781500595	0.0588860558369	4.47966056284
0.0	2237.0	0.0	202.0	2237.0	262000.0	0.0	1.0	0.11	0.12	0.0599999999995	0.0	0.8	0.0200000000004	0.0500000000002	0.0100000000002	0.34	0.0100000000002	0.12	0.0900000000001	0.0299999999997	AAA339.CD3.X25.Y18.tile.tissue.png	198	1	131	198	940d222fe9411d885212630b75d2045b	0	0	0	0	0	0	0	0	0	0	0	0	0	/home/dhl_ec/bnelissen/Slides/CD3_manuscript/CD3_slides/AAA339.CD3/AAA339.CD3.run1	255	0.7	0.06	0.7	0.06	-7.61036993215	-11.4802795798	2.06571218779	2.91798461215
0.0	0.0	0.0	0.0	0.0	262000.0	0.0	0.0	0.12	0.12	0.0599999999995	0.0	0.75	0.0199999999995	0.04	0.00999999999931	0.23	0.0100000000002	0.110000000001	0.0900000000001	0.0299999999997	AAA339.CD3.X25.Y19.tile.tissue.png	199	1	131	199	e3b1d0d1372e71e380a5ab8add145aa2	0	0	0	0	0	0	0	0	0	0	0	0	0	/home/dhl_ec/bnelissen/Slides/CD3_manuscript/CD3_slides/AAA339.CD3/AAA339.CD3.run1	255	1.0	0.06	1.0	0.06	0.0	-9.82095949202	0.0	4.44419151626
0.0	17730.0	0.0	616.0	17730.0	262000.0	0.0	1.0	0.17	0.69	0.16	0.0100000000002	0.83	0.0299999999997	0.04	0.0100000000002	0.5	0.0299999999997	0.160000000001	0.0799999999999	0.0299999999997	AAA339.CD3.X25.Y2.tile.tissue.png	200	1	131	200	198a2a88618200d56c0a6a3156b3435f	0	0	0	0	0	0	0	0	0	0	0	0	0	/home/dhl_ec/bnelissen/Slides/CD3_manuscript/CD3_slides/AAA339.CD3/AAA339.CD3.run1	255	0.7	0.06	0.7	0.06	0.0	-11.2879346024	0.0865861181613	3.64637711433
0.0	0.0	0.0	0.0	0.0	262000.0	0.0	0.0	0.68	0.120000000001	0.0699999999997	0.0100000000002	0.51	0.0199999999995	0.04	0.00999999999931	0.23	0.0100000000002	0.12	0.0900000000001	0.0299999999997	AAA339.CD3.X25.Y20.tile.tissue.png	201	1	131	201	1cd958a5e0e7ababe999647b3e463a1c	0	0	0	0	0	0	0	0	0	0	0	0	0	/home/dhl_ec/bnelissen/Slides/CD3_manuscript/CD3_slides/AAA339.CD3/AAA339.CD3.run1	255	1.0	0.06	1.0	0.06	0.0	-10.4699045078	0.0	4.07916108905
0.0	2192.0	0.0	245.0	2192.0	262000.0	0.0	1.0	0.12	0.129999999999	0.0599999999995	0.0	0.48	0.0199999999995	0.04	0.0199999999995	0.29	0.0100000000002	0.11	0.0799999999999	0.04	AAA339.CD3.X25.Y21.tile.tissue.png	202	1	131	202	0c4f27f9be1e035209cde6a28a93243c	0	0	0	0	0	0	0	0	0	0	0	0	0	/home/dhl_ec/bnelissen/Slides/CD3_manuscript/CD3_slides/AAA339.CD3/AAA339.CD3.run1	255	0.7	0.06	0.7	0.06	0.0	-11.424208591	1.65042715699	2.96731139717
0.0	0.0	0.0	0.0	0.0	262000.0	0.0	0.0	0.12	0.12	0.0699999999997	0.0	0.440000000001	0.0200000000004	0.0500000000002	0.0199999999995	0.25	0.0100000000002	0.110000000001	0.0900000000001	0.0299999999997	AAA339.CD3.X25.Y22.tile.tissue.png	203	1	131	203	984ead9e1d3329108a6248631ca84f65	0	0	0	0	0	0	0	0	0	0	0	0	0	/home/dhl_ec/bnelissen/Slides/CD3_manuscript/CD3_slides/AAA339.CD3/AAA339.CD3.run1	255	1.0	0.06	1.0	0.06	0.0	0.0	0.0	4.54560305344
0.0	0.0	0.0	0.0	0.0	262000.0	0.0	0.0	0.2	0.12	0.0700000000006	0.0	0.77	0.0200000000004	0.04	0.00999999999931	0.23	0.0100000000002	0.1	0.0899999999992	0.04	AAA339.CD3.X25.Y23.tile.tissue.png	204	1	131	204	ad3857c1d60ded22755a3280e204a2bd	0	0	0	0	0	0	0	0	0	0	0	0	0	/home/dhl_ec/bnelissen/Slides/CD3_manuscript/CD3_slides/AAA339.CD3/AAA339.CD3.run1	255	1.0	0.06	1.0	0.06	0.0	-10.0363825131	0.0	3.55739840152
0.0	0.0	0.0	0.0	0.0	262000.0	0.0	0.0	0.110000000001	0.870000000001	0.14	0.0	0.860000000001	0.0299999999997	0.04	0.0100000000002	0.22	0.00999999999931	0.1	0.0900000000001	0.04	AAA339.CD3.X25.Y3.tile.tissue.png	205	1	131	205	6d488709fe41fe5321bd913843666bf6	0	0	0	0	0	0	0	0	0	0	0	0	0	/home/dhl_ec/bnelissen/Slides/CD3_manuscript/CD3_slides/AAA339.CD3/AAA339.CD3.run1	255	1.0	0.06	1.0	0.06	0.0	0.0	0.0	4.62300906489
0.0	0.0	0.0	0.0	0.0	262000.0	0.0	0.0	0.11	0.5	0.150000000001	0.0100000000002	0.63	0.0199999999995	0.04	0.00999999999931	0.24	0.0100000000002	0.110000000001	0.0899999999992	0.0299999999997	AAA339.CD3.X25.Y4.tile.tissue.png	206	1	131	206	a925f521385cb1c5fbe6d84b1e6cd4ea	0	0	0	0	0	0	0	0	0	0	0	0	0	/home/dhl_ec/bnelissen/Slides/CD3_manuscript/CD3_slides/AAA339.CD3/AAA339.CD3.run1	255	1.0	0.06	1.0	0.06	0.0	-10.1986785185	0.0	4.30638540219
0.0	3745.0	0.0	342.0	3745.0	262000.0	0.0	1.0	0.12	0.809999999999	0.0600000000004	0.0100000000002	0.77	0.0200000000004	0.04	0.0100000000002	0.3	0.0100000000002	0.11	0.0900000000001	0.04	AAA339.CD3.X25.Y5.tile.tissue.png	207	1	131	207	5c90ff85f365f24ceb789db1c12aad2c	0	0	0	0	0	0	0	0	0	0	0	0	0	/home/dhl_ec/bnelissen/Slides/CD3_manuscript/CD3_slides/AAA339.CD3/AAA339.CD3.run1	255	0.7	0.06	0.7	0.06	0.0	-9.93850201897	0.0455863188679	4.32491133964
0.0	0.0	0.0	0.0	0.0	262000.0	0.0	0.0	0.4	0.13	0.0700000000006	0.0	0.47	0.0200000000004	0.04	0.0100000000002	0.24	0.0100000000002	0.11	0.0900000000001	0.0299999999997	AAA339.CD3.X25.Y6.tile.tissue.png	208	1	131	208	3a04312fe54ac90331768f1bca4b975d	0	0	0	0	0	0	0	0	0	0	0	0	0	/home/dhl_ec/bnelissen/Slides/CD3_manuscript/CD3_slides/AAA339.CD3/AAA339.CD3.run1	255	1.0	0.06	1.0	0.06	0.0	-9.23876214982	0.0	4.61616030603
0.0	0.0	0.0	0.0	0.0	262000.0	0.0	0.0	0.190000000001	0.120000000001	0.0799999999999	0.0	0.469999999999	0.0200000000004	0.0500000000002	0.0199999999995	0.24	0.0100000000002	0.110000000001	0.0900000000001	0.04	AAA339.CD3.X25.Y7.tile.tissue.png	209	1	131	209	0a38b3c66a624990d86010fc8459253b	0	0	0	0	0	0	0	0	0	0	0	0	0	/home/dhl_ec/bnelissen/Slides/CD3_manuscript/CD3_slides/AAA339.CD3/AAA339.CD3.run1	255	1.0	0.06	1.0	0.06	0.0	-9.79795078331	0.0	4.50091706127
0.0	0.0	0.0	0.0	0.0	262000.0	0.0	0.0	0.289999999999	0.13	0.0699999999997	0.0100000000002	0.47	0.0199999999995	0.0500000000002	0.0100000000002	0.24	0.0100000000002	0.12	0.0900000000001	0.0300000000007	AAA339.CD3.X25.Y8.tile.tissue.png	210	1	131	210	e29947b01812f721fe21bed8aeb394c2	0	0	0	0	0	0	0	0	0	0	0	0	0	/home/dhl_ec/bnelissen/Slides/CD3_manuscript/CD3_slides/AAA339.CD3/AAA339.CD3.run1	255	1.0	0.06	1.0	0.06	0.0	-9.89761909693	0.0	4.56849705193
0.0	0.0	0.0	0.0	0.0	262000.0	0.0	0.0	0.12	0.120000000001	0.0600000000004	0.0	0.74	0.0200000000004	0.0400000000009	0.0100000000002	0.23	0.00999999999931	0.11	0.0900000000001	0.04	AAA339.CD3.X25.Y9.tile.tissue.png	211	1	131	211	3a1a72cc85f96a30d6609655da855354	0	0	0	0	0	0	0	0	0	0	0	0	0	/home/dhl_ec/bnelissen/Slides/CD3_manuscript/CD3_slides/AAA339.CD3/AAA339.CD3.run1	255	1.0	0.06	1.0	0.06	0.0	-10.2490649901	0.0	4.37667119944
471.0	3997251.0	297.0	8256.0	3997251.0	4000000.0	5.0	1.0	0.99	1.14	1.3	0.0300000000007	5.65	0.320000000001	0.650000000001	0.0500000000002	8.27	0.32	1.93	1.37	0.55	AAA339.CD3.X3.Y10.tile.tissue.png	212	1	2000	212	f46931d3169dbb78c9427941f5fd4fdd	0	0	0	0	0	0	0	0	0	0	0	0	0	/home/dhl_ec/bnelissen/Slides/CD3_manuscript/CD3_slides/AAA339.CD3/AAA339.CD3.run1	255	0.7	0.0781697382605	0.7	0.0781697382605	-8.1991042115	-11.8836679638	0.848649332516	0.0810430794067
2525.0	3993319.0	1146.0	8802.0	3993319.0	4000000.0	23.0	1.0	2.19	1.28	1.28	0.04	5.51	0.32	0.64	0.0500000000002	8.31	0.32	1.89	1.34	0.370000000001	AAA339.CD3.X3.Y11.tile.tissue.png	213	1	2000	213	7233dd32999e67d6dfd5a68e9117ed7a	0	0	0	0	0	0	0	0	0	0	0	0	0	/home/dhl_ec/bnelissen/Slides/CD3_manuscript/CD3_slides/AAA339.CD3/AAA339.CD3.run1	255	0.7	0.0795776835273	0.7	0.0795776835273	-8.19682091996	-11.7354836881	0.841511547611	0.0847632928619
1265.0	3985271.0	859.0	9088.0	3985271.0	4000000.0	18.0	1.0	1.1	1.36	1.28	0.04	5.81	0.320000000001	0.639999999999	0.0500000000002	8.58	0.31	1.9	1.34	0.359999999999	AAA339.CD3.X3.Y12.tile.tissue.png	214	1	2000	214	ecb16ed2e03c11fb06e2678e1933022a	0	0	0	0	0	0	0	0	0	0	0	0	0	/home/dhl_ec/bnelissen/Slides/CD3_manuscript/CD3_slides/AAA339.CD3/AAA339.CD3.run1	255	0.7	0.0803287568792	0.7	0.0803287568792	-8.05802573998	-12.1953226192	1.05210962911	0.103918410522
12249.0	3956377.0	4660.0	10137.0	3956377.0	4000000.0	95.0	1.0	1.14	1.46	1.13	0.0299999999997	5.7	0.38	0.87	0.0500000000002	8.56	0.320000000001	1.91	1.34	0.41	AAA339.CD3.X3.Y13.tile.tissue.png	215	1	2000	215	a2e085943c7d13fc210571202970912e	0	0	0	0	0	0	0	0	0	0	0	0	0	/home/dhl_ec/bnelissen/Slides/CD3_manuscript/CD3_slides/AAA339.CD3/AAA339.CD3.run1	255	0.7	0.0731421601347	0.7	0.0731421601347	-8.3716854445	-11.6187517092	1.07852093925	0.115442939148
2175.0	3999817.0	1489.0	8035.0	3999817.0	4000000.0	31.0	1.0	1.22	1.29	1.31	0.04	5.55	0.32	0.650000000001	0.0500000000002	8.46	0.32	1.93	1.39	0.49	AAA339.CD3.X3.Y14.tile.tissue.png	216	1	2000	216	bb06daf84bebd718f4b457dec4efdc94	0	0	0	0	0	0	0	0	0	0	0	0	0	/home/dhl_ec/bnelissen/Slides/CD3_manuscript/CD3_slides/AAA339.CD3/AAA339.CD3.run1	255	0.7	0.081627602027	0.7	0.081627602027	-8.02932890513	-11.9331794676	1.11379739343	0.0847161652451
40292.0	3997276.0	15975.0	8641.0	3997276.0	4000000.0	305.0	1.0	1.36	1.31	0.99	0.04	5.46	0.320000000001	0.63	0.04	8.73	0.320000000001	1.9	1.36	0.360000000001	AAA339.CD3.X3.Y15.tile.tissue.png	217	1	2000	217	d0b19c184aa2d4877298b8fd23421b76	0	0	0	0	0	0	0	0	0	0	0	0	0	/home/dhl_ec/bnelissen/Slides/CD3_manuscript/CD3_slides/AAA339.CD3/AAA339.CD3.run1	255	0.7	0.0858521120369	0.7	0.0858521120369	-8.48678289256	-12.1299213081	1.02676418003	0.127234842285
6172.0	3999049.0	2718.0	8241.0	3999049.0	4000000.0	54.0	1.0	1.9	1.84	1.28	0.04	5.43	0.330000000001	0.64	0.0500000000002	8.4	0.32	1.9	1.33	0.359999999999	AAA339.CD3.X3.Y16.tile.tissue.png	218	1	2000	218	9f0889f7fb663701d7f2d434760eeab8	0	0	0	0	0	0	0	0	0	0	0	0	0	/home/dhl_ec/bnelissen/Slides/CD3_manuscript/CD3_slides/AAA339.CD3/AAA339.CD3.run1	255	0.7	0.0817648160973	0.7	0.0817648160973	-8.94530822756	-11.522034933	1.09328646075	0.0973236627426
4920.0	3999475.0	2962.0	8054.0	3999475.0	4000000.0	59.0	1.0	1.26	1.28	1.28	0.0300000000007	5.51	0.32	0.640000000001	0.0500000000002	8.55	0.32	1.92	1.37	0.509999999999	AAA339.CD3.X3.Y17.tile.tissue.png	219	1	2000	219	1936e167b9ef8c33eb49ccb312d1d500	0	0	0	0	0	0	0	0	0	0	0	0	0	/home/dhl_ec/bnelissen/Slides/CD3_manuscript/CD3_slides/AAA339.CD3/AAA339.CD3.run1	255	0.7	0.0840774475328	0.7	0.0840774475328	-8.1055256157	-11.7253085568	1.0918555204	0.087741886795
5523.0	3997651.0	3131.0	8386.0	3997651.0	4000000.0	67.0	1.0	2.08	1.54	0.98	0.0400000000009	5.45	0.320000000001	0.64	0.0500000000002	8.4	0.32	1.88	1.35	0.34	AAA339.CD3.X3.Y18.tile.tissue.png	220	1	2000	220	2a556c489c759c01c4bb0e6273989d98	0	0	0	0	0	0	0	0	0	0	0	0	0	/home/dhl_ec/bnelissen/Slides/CD3_manuscript/CD3_slides/AAA339.CD3/AAA339.CD3.run1	255	0.7	0.0873994596874	0.7	0.0873994596874	-7.93178067997	-11.9080647378	1.05531704984	0.066598817234
3738.0	3996368.0	2135.0	8242.0	3996368.0	4000000.0	43.0	1.0	1.46	1.26	1.29	0.04	5.41	0.32	0.64	0.0500000000002	8.4	0.32	1.89	1.35	0.400000000001	AAA339.CD3.X3.Y19.tile.tissue.png	221	1	2000	221	17fbb73f485ec196df7f91c020864621	0	0	0	0	0	0	0	0	0	0	0	0	0	/home/dhl_ec/bnelissen/Slides/CD3_manuscript/CD3_slides/AAA339.CD3/AAA339.CD3.run1	255	0.7	0.0873889195805	0.7	0.0873889195805	-7.91311088881	-11.8709111916	1.07296523241	0.05580917276
17427.0	951112.0	6395.0	8870.0	951112.0	4000000.0	115.0	2.0	1.04	1.51	1.0	0.0500000000002	5.67	0.32	0.74	0.16	6.63	0.22	1.87	1.36	0.38	AAA339.CD3.X3.Y2.tile.tissue.png	222	1	2000	222	13e66a56da753d7f20e6bb94fa0db724	0	0	0	0	0	0	0	0	0	0	0	0	0	/home/dhl_ec/bnelissen/Slides/CD3_manuscript/CD3_slides/AAA339.CD3/AAA339.CD3.run1	255	0.7	0.06	0.7	0.06	-9.27490305156	-12.4031886899	1.65863891883	1.05706115625
11628.0	1790362.0	5369.0	21674.0	1790362.0	4000000.0	104.0	14.0	1.35	1.24	1.3	0.04	5.91	0.33	0.62	0.130000000001	7.13	0.26	2.0	1.4	0.349999999999	AAA339.CD3.X3.Y20.tile.tissue.png	223	1	2000	223	8127de8ed85effe973a85992ba8da9f8	0	0	0	0	0	0	0	0	0	0	0	0	0	/home/dhl_ec/bnelissen/Slides/CD3_manuscript/CD3_slides/AAA339.CD3/AAA339.CD3.run1	255	0.7	0.06	0.7	0.06	-8.56143294092	-11.6115599053	1.65590289127	0.556882696289
0.0	571562.0	0.0	10956.0	571562.0	4000000.0	0.0	11.0	0.949999999999	0.92	1.04	0.04	5.82	0.32	0.62	0.169999999999	5.79	0.13	1.95	1.37	0.329999999999	AAA339.CD3.X3.Y21.tile.tissue.png	224	1	2000	224	ef0d2abe787c4769e5d414efccc30aa9	0	0	0	0	0	0	0	0	0	0	0	0	0	/home/dhl_ec/bnelissen/Slides/CD3_manuscript/CD3_slides/AAA339.CD3/AAA339.CD3.run1	255	0.7	0.06	0.7	0.06	-7.20051917646	-10.4505208292	0.0961560467927	0.033272668457
0.0	7748.0	0.0	994.0	7748.0	4000000.0	0.0	3.0	1.5	1.49	1.0	0.04	5.65	0.34	0.66	0.19	5.11	0.129999999999	1.88	1.37	0.329999999999	AAA339.CD3.X3.Y22.tile.tissue.png	225	1	2000	225	4ca4142ffeeb707e897e06750ffea6bd	0	0	0	0	0	0	0	0	0	0	0	0	0	/home/dhl_ec/bnelissen/Slides/CD3_manuscript/CD3_slides/AAA339.CD3/AAA339.CD3.run1	255	0.7	0.06	0.7	0.06	0.0	-12.1621423431	0.256373967223	0.0293413789825
204.0	322805.0	64.0	10435.0	322805.0	4000000.0	1.0	8.0	1.28	1.49	0.97	0.0500000000002	5.59	0.320000000001	0.72	0.17	5.93	0.19	1.87	1.35	0.309999999999	AAA339.CD3.X3.Y23.tile.tissue.png	226	1	2000	226	77d568906bbee14171ff1a0d900015e9	0	0	0	0	0	0	0	0	0	0	0	0	0	/home/dhl_ec/bnelissen/Slides/CD3_manuscript/CD3_slides/AAA339.CD3/AAA339.CD3.run1	255	0.7	0.06	0.7	0.06	-6.68315353958	-10.1986806065	0.074313023481	5.37729421899
100611.0	3350134.0	36419.0	16046.0	3350134.0	4000000.0	667.0	5.0	1.15	1.25	0.990000000001	0.0300000000007	5.65	0.32	0.64	0.0700000000006	9.06	0.31	1.95	1.35	0.37	AAA339.CD3.X3.Y3.tile.tissue.png	227	1	2000	227	72a78d3f7576c4cfe8d43b3b42c454fe	0	0	0	0	0	0	0	0	0	0	0	0	0	/home/dhl_ec/bnelissen/Slides/CD3_manuscript/CD3_slides/AAA339.CD3/AAA339.CD3.run1	255	0.7	0.06	0.7	0.06	-9.26211529726	-12.5070034585	1.72960002105	0.517648675781
87294.0	3987809.0	30608.0	8735.0	3987809.0	4000000.0	542.0	1.0	1.15	1.42	1.14	0.04	5.41	0.34	0.66	0.0499999999993	9.26	0.33	1.91	1.39	0.38	AAA339.CD3.X3.Y4.tile.tissue.png	228	1	2000	228	0f4f9c86d2cf34cb3e93c2f2d3b76752	0	0	0	0	0	0	0	0	0	0	0	0	0	/home/dhl_ec/bnelissen/Slides/CD3_manuscript/CD3_slides/AAA339.CD3/AAA339.CD3.run1	255	0.7	0.0707439864992	0.7	0.0707439864992	-9.25436366953	-12.6089433236	1.744231779	0.245922899902
809.0	3999986.0	468.0	8002.0	3999986.0	4000000.0	10.0	1.0	0.860000000001	0.999999999999	1.04	0.04	5.45	0.33	0.72	0.0500000000002	8.54	0.32	1.94	1.39	0.38	AAA339.CD3.X3.Y5.tile.tissue.png	229	1	2000	229	95e96a800fdd254897e0438e5485db40	0	0	0	0	0	0	0	0	0	0	0	0	0	/home/dhl_ec/bnelissen/Slides/CD3_manuscript/CD3_slides/AAA339.CD3/AAA339.CD3.run1	255	0.7	0.0812665515828	0.7	0.0812665515828	-8.23847353045	-11.1879494618	0.917163954896	0.0590034846213
436.0	3997212.0	201.0	8145.0	3997212.0	4000000.0	5.0	1.0	1.79	1.28	1.27	0.04	5.89	0.32	0.650000000001	0.0500000000002	8.69	0.32	1.98	1.38	0.400000000001	AAA339.CD3.X3.Y6.tile.tissue.png	230	1	2000	230	d7ad9f506a5630bedab11090aab2db40	0	0	0	0	0	0	0	0	0	0	0	0	0	/home/dhl_ec/bnelissen/Slides/CD3_manuscript/CD3_slides/AAA339.CD3/AAA339.CD3.run1	255	0.7	0.0759464904322	0.7	0.0759464904322	-7.95069332736	-11.5870205404	0.550417054915	0.0785501464043
549.0	3990992.0	207.0	8508.0	3990992.0	4000000.0	3.0	1.0	1.6	1.99	1.18	0.04	5.99	0.349999999999	0.670000000001	0.0500000000002	8.32	0.34	1.95	1.36	0.370000000001	AAA339.CD3.X3.Y7.tile.tissue.png	231	1	2000	231	c7e29ebade8e55518262d470861b70c9	0	0	0	0	0	0	0	0	0	0	0	0	0	/home/dhl_ec/bnelissen/Slides/CD3_manuscript/CD3_slides/AAA339.CD3/AAA339.CD3.run1	255	0.7	0.0766324660101	0.7	0.0766324660101	-8.38307633779	-11.8277308899	0.958185377531	0.117532258606
67.0	3999855.0	49.0	8020.0	3999855.0	4000000.0	1.0	1.0	1.72	1.27	1.03	0.04	5.51	0.31	0.620000000001	0.0500000000002	8.26	0.330000000001	1.93	1.35	0.37	AAA339.CD3.X3.Y8.tile.tissue.png	232	1	2000	232	f8db5ad9ffa1d6eddd9037661b19e5bf	0	0	0	0	0	0	0	0	0	0	0	0	0	/home/dhl_ec/bnelissen/Slides/CD3_manuscript/CD3_slides/AAA339.CD3/AAA339.CD3.run1	255	0.7	0.0745597582538	0.7	0.0745597582538	-8.26224258195	-12.4108833803	0.915843300462	0.142655342773
71.0	4000000.0	44.0	7996.0	4000000.0	4000000.0	1.0	1.0	1.38	1.32	1.01	0.04	5.38	0.26	0.64	0.0400000000009	8.25	0.309999999999	1.93	1.34	0.599999999999	AAA339.CD3.X3.Y9.tile.tissue.png	233	1	2000	233	729fe67cb7f110f009281ebc0f7feb12	0	0	0	0	0	0	0	0	0	0	0	0	0	/home/dhl_ec/bnelissen/Slides/CD3_manuscript/CD3_slides/AAA339.CD3/AAA339.CD3.run1	255	0.7	0.0761814813866	0.7	0.0761814813866	-8.70540136778	-12.0484981567	0.79260504632	0.0936617753601
1387.0	3991043.0	808.0	9156.0	3991043.0	4000000.0	15.0	1.0	2.13	1.27	1.3	0.04	5.65	0.33	0.66	0.0500000000002	8.48	0.32	1.95	1.37	0.38	AAA339.CD3.X4.Y10.tile.tissue.png	234	1	2000	234	1490b0deca4cb1bf82cd7f656c33399a	0	0	0	0	0	0	0	0	0	0	0	0	0	/home/dhl_ec/bnelissen/Slides/CD3_manuscript/CD3_slides/AAA339.CD3/AAA339.CD3.run1	255	0.7	0.0771791483936	0.7	0.0771791483936	-7.93918585884	-11.8370514135	0.915101377139	0.0867980285645
2284.0	3998775.0	1433.0	8208.0	3998775.0	4000000.0	29.0	1.0	1.61	1.3	1.26	0.04	5.55	0.32	0.64	0.0500000000002	8.32	0.320000000001	1.9	1.34	0.349999999999	AAA339.CD3.X4.Y11.tile.tissue.png	235	1	2000	235	d615838e43eee66f6eb01d3bd1abe045	0	0	0	0	0	0	0	0	0	0	0	0	0	/home/dhl_ec/bnelissen/Slides/CD3_manuscript/CD3_slides/AAA339.CD3/AAA339.CD3.run1	255	0.7	0.0804479925017	0.7	0.0804479925017	-8.07730793249	-11.7406396096	0.98302795334	0.094048742321
526.0	3999161.0	386.0	8140.0	3999161.0	4000000.0	8.0	1.0	1.15	1.42	1.39	0.0299999999997	5.72	0.33	0.650000000001	0.0500000000002	8.26	0.31	1.91	1.34	0.360000000001	AAA339.CD3.X4.Y12.tile.tissue.png	236	1	2000	236	fcbac87504ce10cca1aba297eca89950	0	0	0	0	0	0	0	0	0	0	0	0	0	/home/dhl_ec/bnelissen/Slides/CD3_manuscript/CD3_slides/AAA339.CD3/AAA339.CD3.run1	255	0.7	0.0760450127548	0.7	0.0760450127548	-8.26091390392	-11.8788575367	0.954898382108	0.0854854201736
2544.0	3997200.0	1256.0	8348.0	3997200.0	4000000.0	26.0	1.0	1.09	1.4	1.46	0.04	6.69	0.33	0.66	0.0500000000002	8.49	0.33	1.99	1.39	0.39	AAA339.CD3.X4.Y13.tile.tissue.png	237	1	2000	237	422eccee59c0f10385893979015ae119	0	0	0	0	0	0	0	0	0	0	0	0	0	/home/dhl_ec/bnelissen/Slides/CD3_manuscript/CD3_slides/AAA339.CD3/AAA339.CD3.run1	255	0.7	0.072725475166	0.7	0.072725475166	-8.04910548409	-11.6365095817	0.674868812557	0.0529861676178
1058.0	3999985.0	545.0	8004.0	3999985.0	4000000.0	10.0	1.0	1.17	1.28	1.28	0.04	6.69	0.320000000001	0.660000000001	0.0500000000002	8.47	0.32	1.99	1.38	0.379999999999	AAA339.CD3.X4.Y14.tile.tissue.png	238	1	2000	238	ace9e8f6a65fa0f00f0f94980d2a1639	0	0	0	0	0	0	0	0	0	0	0	0	0	/home/dhl_ec/bnelissen/Slides/CD3_manuscript/CD3_slides/AAA339.CD3/AAA339.CD3.run1	255	0.7	0.0767010687672	0.7	0.0767010687672	-8.33565704351	-11.674849212	0.887515234002	0.0756180174141
4778.0	3999789.0	1505.0	8024.0	3999789.0	4000000.0	33.0	1.0	1.2	1.43	1.13	0.04	5.44	0.320000000001	0.66	0.04	8.43	0.32	1.94	1.39	0.46	AAA339.CD3.X4.Y15.tile.tissue.png	239	1	2000	239	0c9c633b32c5caa8a3f5bef7e56b650f	0	0	0	0	0	0	0	0	0	0	0	0	0	/home/dhl_ec/bnelissen/Slides/CD3_manuscript/CD3_slides/AAA339.CD3/AAA339.CD3.run1	255	0.7	0.0787391369511	0.7	0.0787391369511	-8.96996446508	-11.5091561117	0.826227338781	0.0656860488958
2144.0	3999789.0	949.0	8028.0	3999789.0	4000000.0	18.0	1.0	1.23	1.33	1.52	0.04	5.56	0.33	0.65	0.0500000000002	8.47	0.33	1.98	1.38	0.37	AAA339.CD3.X4.Y16.tile.tissue.png	240	1	2000	240	2f4418f378db1c1c04cccda9253b70db	0	0	0	0	0	0	0	0	0	0	0	0	0	/home/dhl_ec/bnelissen/Slides/CD3_manuscript/CD3_slides/AAA339.CD3/AAA339.CD3.run1	255	0.7	0.0666246432749	0.7	0.0666246432749	-8.71770137109	-11.9143376804	1.07462735442	0.0914345772934
102.0	4000000.0	63.0	7996.0	4000000.0	4000000.0	1.0	1.0	1.28	1.28	1.04	0.04	6.58	0.25	0.92	0.04	8.3	0.309999999999	1.93	1.38	0.370000000001	AAA339.CD3.X4.Y17.tile.tissue.png	241	1	2000	241	5613e0e693a57fc6cef3bcf9b2b03077	0	0	0	0	0	0	0	0	0	0	0	0	0	/home/dhl_ec/bnelissen/Slides/CD3_manuscript/CD3_slides/AAA339.CD3/AAA339.CD3.run1	255	0.7	0.0652921919864	0.7	0.0652921919864	-8.44640006784	-11.8296367004	1.18644862188	0.0899931080265
2025.0	3999962.0	935.0	8006.0	3999962.0	4000000.0	19.0	1.0	1.13	1.37	1.15	0.04	5.73	0.33	0.66	0.0499999999993	8.52	0.33	1.95	1.39	0.36	AAA339.CD3.X4.Y18.tile.tissue.png	242	1	2000	242	e9239b0a215042a6cc96ce570089ca58	0	0	0	0	0	0	0	0	0	0	0	0	0	/home/dhl_ec/bnelissen/Slides/CD3_manuscript/CD3_slides/AAA339.CD3/AAA339.CD3.run1	255	0.7	0.0759039274717	0.7	0.0759039274717	-8.7041281039	-11.8105582612	1.41131046116	0.131299662216
7444.0	3857379.0	3636.0	9678.0	3857379.0	4000000.0	78.0	1.0	1.34	1.27	1.31	0.04	6.17	0.31	0.63	0.0500000000002	8.31	0.309999999999	1.91	1.34	0.549999999999	AAA339.CD3.X4.Y19.tile.tissue.png	243	1	2000	243	7e9ea33c78aa4e24c9abce1d5dea9360	0	0	0	0	0	0	0	0	0	0	0	0	0	/home/dhl_ec/bnelissen/Slides/CD3_manuscript/CD3_slides/AAA339.CD3/AAA339.CD3.run1	255	0.7	0.0797576991834	0.7	0.0797576991834	-8.2650571391	-12.1328101205	1.52088757033	0.14757403125
14659.0	793187.0	5275.0	5500.0	793187.0	4000000.0	97.0	1.0	1.03	1.18	0.99	0.0500000000002	5.54	0.32	0.749999999999	0.16	6.38	0.21	1.82	1.35	0.55	AAA339.CD3.X4.Y2.tile.tissue.png	244	1	2000	244	fc9f30a75c5882d425fbf1a8333883e7	0	0	0	0	0	0	0	0	0	0	0	0	0	/home/dhl_ec/bnelissen/Slides/CD3_manuscript/CD3_slides/AAA339.CD3/AAA339.CD3.run1	255	0.7	0.06	0.7	0.06	-9.0844190005	-11.6502671847	1.97689406696	0.197630886719
1202.0	660836.0	440.0	19391.0	660836.0	4000000.0	8.0	18.0	1.27	2.03	0.999999999999	0.04	5.57	0.320000000001	0.62	0.16	6.14	0.21	1.95	1.38	0.509999999999	AAA339.CD3.X4.Y20.tile.tissue.png	245	1	2000	245	c0c3714428782b50d181eceab62d5a63	0	0	0	0	0	0	0	0	0	0	0	0	0	/home/dhl_ec/bnelissen/Slides/CD3_manuscript/CD3_slides/AAA339.CD3/AAA339.CD3.run1	255	0.7	0.06	0.7	0.06	-7.19114718041	-10.4017874835	0.198504087008	0.0443927734375
0.0	64732.0	0.0	2209.0	64732.0	4000000.0	0.0	4.0	1.21	1.5	0.97	0.04	5.54	0.32	0.629999999999	0.18	5.49	0.12	1.92	1.39	0.490000000001	AAA339.CD3.X4.Y21.tile.tissue.png	246	1	2000	246	b7732a04d44eeba7756f512d4b9e7040	0	0	0	0	0	0	0	0	0	0	0	0	0	/home/dhl_ec/bnelissen/Slides/CD3_manuscript/CD3_slides/AAA339.CD3/AAA339.CD3.run1	255	0.7	0.06	0.7	0.06	-4.41315974813	-11.2184356848	0.133787010771	0.0256132923584
83.0	11636.0	40.0	1403.0	11636.0	4000000.0	1.0	7.0	1.06	1.55	0.98	0.04	5.53	0.320000000001	0.62	0.190000000001	5.79	0.18	1.84	1.34	0.5	AAA339.CD3.X4.Y22.tile.tissue.png	247	1	2000	247	e0662a9113d6031769e8f8a15f22038e	0	0	0	0	0	0	0	0	0	0	0	0	0	/home/dhl_ec/bnelissen/Slides/CD3_manuscript/CD3_slides/AAA339.CD3/AAA339.CD3.run1	255	0.7	0.06	0.7	0.06	-6.79576139605	-12.1060943717	0.215527721428	0.0286294110107
0.0	729817.0	0.0	8930.0	729817.0	4000000.0	0.0	2.0	1.34	1.32	1.01	0.0500000000002	5.57	0.32	0.74	0.16	5.37	0.139999999999	1.9	1.35	1.5	AAA339.CD3.X4.Y23.tile.tissue.png	248	1	2000	248	fb5c90ca2b328155af17c642b0455ce5	0	0	0	0	0	0	0	0	0	0	0	0	0	/home/dhl_ec/bnelissen/Slides/CD3_manuscript/CD3_slides/AAA339.CD3/AAA339.CD3.run1	255	0.7	0.06	0.7	0.06	0.0	-10.5369048853	0.044322966301	6.67928194861
51664.0	3996975.0	17828.0	8436.0	3996975.0	4000000.0	308.0	1.0	1.4	1.6	0.98	0.04	5.45	0.31	0.630000000001	0.0500000000002	9.0	0.32	1.89	1.35	0.55	AAA339.CD3.X4.Y3.tile.tissue.png	249	1	2000	249	10c13e82aadee24b0ed45e44c22f93db	0	0	0	0	0	0	0	0	0	0	0	0	0	/home/dhl_ec/bnelissen/Slides/CD3_manuscript/CD3_slides/AAA339.CD3/AAA339.CD3.run1	255	0.7	0.0774431213857	0.7	0.0774431213857	-9.07881508527	-12.3373959931	1.16024902093	0.145131752319
12828.0	3995887.0	4890.0	8400.0	3995887.0	4000000.0	87.0	1.0	1.38	1.76	0.99	0.0299999999997	5.32	0.51	0.730000000001	0.0500000000002	8.53	0.31	1.9	1.34	0.380000000001	AAA339.CD3.X4.Y4.tile.tissue.png	250	1	2000	250	448dfb58423e9a397a73a3ec71aecba8	0	0	0	0	0	0	0	0	0	0	0	0	0	/home/dhl_ec/bnelissen/Slides/CD3_manuscript/CD3_slides/AAA339.CD3/AAA339.CD3.run1	255	0.7	0.0822913358372	0.7	0.0822913358372	-8.51771028767	-11.4219883888	0.73455418076	0.0551164113159
238.0	3999854.0	147.0	8050.0	3999854.0	4000000.0	3.0	1.0	1.11	1.28	1.3	0.04	5.54	0.330000000001	0.650000000001	0.0500000000002	8.5	0.32	1.99	1.39	0.78	AAA339.CD3.X4.Y5.tile.tissue.png	251	1	2000	251	7f2983319afca8f4c6e9f216a9a1f472	0	0	0	0	0	0	0	0	0	0	0	0	0	/home/dhl_ec/bnelissen/Slides/CD3_manuscript/CD3_slides/AAA339.CD3/AAA339.CD3.run1	255	0.7	0.0724681941463	0.7	0.0724681941463	-8.18410301107	-11.7201982115	0.910744756531	0.119915799377
0.0	3999330.0	0.0	8084.0	3999330.0	4000000.0	0.0	1.0	1.35	1.3	1.02	0.04	5.65	0.41	0.87	0.0500000000002	7.99	0.25	1.92	1.35	0.73	AAA339.CD3.X4.Y6.tile.tissue.png	252	1	2000	252	381011be3250baa78c139133911c8702	0	0	0	0	0	0	0	0	0	0	0	0	0	/home/dhl_ec/bnelissen/Slides/CD3_manuscript/CD3_slides/AAA339.CD3/AAA339.CD3.run1	255	0.7	0.0732108363555	0.7	0.0732108363555	-7.91340510299	-12.248492526	0.961260606104	0.121513592896
204.0	3999755.0	86.0	8064.0	3999755.0	4000000.0	2.0	1.0	1.37	2.41	1.06	0.04	5.49	0.32	0.639999999999	0.0500000000002	8.38	0.330000000001	1.95	1.36	0.599999999999	AAA339.CD3.X4.Y7.tile.tissue.png	253	1	2000	253	049d5932dc89033f8bb158a6cadeb2d2	0	0	0	0	0	0	0	0	0	0	0	0	0	/home/dhl_ec/bnelissen/Slides/CD3_manuscript/CD3_slides/AAA339.CD3/AAA339.CD3.run1	255	0.7	0.0756647299144	0.7	0.0756647299144	-8.0621758084	-11.7086099236	0.720234315401	0.0733343267822
187.0	3999760.0	145.0	8048.0	3999760.0	4000000.0	3.0	1.0	1.42	1.28	1.52	0.0299999999997	5.59	0.31	0.66	0.0500000000002	8.43	0.33	1.98	1.39	0.37	AAA339.CD3.X4.Y8.tile.tissue.png	254	1	2000	254	305465f5c587fb97d55c4c957f31de57	0	0	0	0	0	0	0	0	0	0	0	0	0	/home/dhl_ec/bnelissen/Slides/CD3_manuscript/CD3_slides/AAA339.CD3/AAA339.CD3.run1	255	0.7	0.0764926727181	0.7	0.0764926727181	-8.04203129998	-11.7324952235	0.845539403527	0.0764382234039
969.0	3999215.0	555.0	8040.0	3999215.0	4000000.0	13.0	1.0	1.34	1.29	0.990000000001	0.04	5.5	0.32	0.639999999999	0.0499999999993	8.26	0.309999999999	1.9	1.36	0.620000000001	AAA339.CD3.X4.Y9.tile.tissue.png	255	1	2000	255	694ee0a635107f0fd91a118124b6ab08	0	0	0	0	0	0	0	0	0	0	0	0	0	/home/dhl_ec/bnelissen/Slides/CD3_manuscript/CD3_slides/AAA339.CD3/AAA339.CD3.run1	255	0.7	0.0760490109443	0.7	0.0760490109443	-8.0874831374	-12.0586553284	0.902547842961	0.0972806698227
58.0	3999879.0	39.0	8016.0	3999879.0	4000000.0	1.0	1.0	1.29	1.27	1.0	0.04	5.53	0.32	0.65	0.0500000000002	8.41	0.31	1.96	1.4	0.38	AAA339.CD3.X5.Y10.tile.tissue.png	256	1	2000	256	c281cbd07b1a78b89c147a33d300783e	0	0	0	0	0	0	0	0	0	0	0	0	0	/home/dhl_ec/bnelissen/Slides/CD3_manuscript/CD3_slides/AAA339.CD3/AAA339.CD3.run1	255	0.7	0.0641831009428	0.7	0.0641831009428	-8.45084740382	-11.7868039696	1.05870415575	0.102510863861
3046.0	3999953.0	1468.0	8009.0	3999953.0	4000000.0	27.0	1.0	1.13	1.31	1.3	0.0299999999997	5.29	0.320000000001	0.64	0.0500000000002	8.33	0.32	1.9	1.34	0.460000000001	AAA339.CD3.X5.Y11.tile.tissue.png	257	1	2000	257	54d1cc00e97a2a563247024feed4dc2e	0	0	0	0	0	0	0	0	0	0	0	0	0	/home/dhl_ec/bnelissen/Slides/CD3_manuscript/CD3_slides/AAA339.CD3/AAA339.CD3.run1	255	0.7	0.0764371941206	0.7	0.0764371941206	-8.68988205181	-11.3826888134	1.00284050314	0.0961524155121
118.0	3998790.0	63.0	8210.0	3998790.0	4000000.0	2.0	1.0	1.2	1.32	1.22	0.04	6.67	0.320000000001	0.63	0.0500000000002	8.45	0.33	1.97	1.34	0.38	AAA339.CD3.X5.Y12.tile.tissue.png	258	1	2000	258	ec577833624ea87a52acadc5ace527c3	0	0	0	0	0	0	0	0	0	0	0	0	0	/home/dhl_ec/bnelissen/Slides/CD3_manuscript/CD3_slides/AAA339.CD3/AAA339.CD3.run1	255	0.7	0.0678600121604	0.7	0.0678600121604	-8.9158566178	-11.8010028095	0.832134000812	0.0666256227722
292.0	3999948.0	158.0	8008.0	3999948.0	4000000.0	4.0	1.0	1.1	1.26	1.52	0.04	6.39	0.309999999999	0.639999999999	0.04	8.3	0.32	1.92	1.35	0.380000000001	AAA339.CD3.X5.Y13.tile.tissue.png	259	1	2000	259	9b507c2d29050efb3a265d7c317cd884	0	0	0	0	0	0	0	0	0	0	0	0	0	/home/dhl_ec/bnelissen/Slides/CD3_manuscript/CD3_slides/AAA339.CD3/AAA339.CD3.run1	255	0.7	0.0684783428647	0.7	0.0684783428647	-9.22610726687	-11.7318055816	0.969676598497	0.061560162262
785.0	3999749.0	417.0	8038.0	3999749.0	4000000.0	8.0	1.0	1.35	1.29	1.0	0.04	6.81	0.61	0.64	0.04	8.3	0.32	1.92	1.37	0.559999999999	AAA339.CD3.X5.Y14.tile.tissue.png	260	1	2000	260	bf086f72d47e8803d0e2f3034d3bca3c	0	0	0	0	0	0	0	0	0	0	0	0	0	/home/dhl_ec/bnelissen/Slides/CD3_manuscript/CD3_slides/AAA339.CD3/AAA339.CD3.run1	255	0.7	0.0654162623848	0.7	0.0654162623848	-8.51270893214	-11.5868415606	1.07801016134	0.0842574580097
316.0	3999509.0	167.0	8086.0	3999509.0	4000000.0	4.0	1.0	1.18	1.49	1.09	0.04	7.31	0.320000000001	0.65	0.04	8.35	0.330000000001	1.96	1.38	0.389999999999	AAA339.CD3.X5.Y15.tile.tissue.png	261	1	2000	261	d407ad3ae9ecfd925e93e8606b2f1b3a	0	0	0	0	0	0	0	0	0	0	0	0	0	/home/dhl_ec/bnelissen/Slides/CD3_manuscript/CD3_slides/AAA339.CD3/AAA339.CD3.run1	255	0.7	0.0656591082801	0.7	0.0656591082801	-8.79306404719	-11.9032455711	1.18913419214	0.101384514096
0.0	3998885.0	0.0	8176.0	3998885.0	4000000.0	0.0	1.0	1.33	1.23	0.98	0.04	7.41	0.57	0.67	0.0500000000002	7.91	0.25	1.93	1.38	0.59	AAA339.CD3.X5.Y16.tile.tissue.png	262	1	2000	262	5127c4211bb573e9028052e15b031241	0	0	0	0	0	0	0	0	0	0	0	0	0	/home/dhl_ec/bnelissen/Slides/CD3_manuscript/CD3_slides/AAA339.CD3/AAA339.CD3.run1	255	0.7	0.06	0.7	0.06	-8.8079102976	-12.1002715182	1.33205574169	0.0926692179222
0.0	3999928.0	0.0	8018.0	3999928.0	4000000.0	0.0	1.0	1.49	1.77	1.13	0.0400000000009	7.78	0.330000000001	0.630000000001	0.0500000000002	8.04	0.26	1.92	1.35	0.629999999999	AAA339.CD3.X5.Y17.tile.tissue.png	263	1	2000	263	82361c0031aa8a71e074483f1952f402	0	0	0	0	0	0	0	0	0	0	0	0	0	/home/dhl_ec/bnelissen/Slides/CD3_manuscript/CD3_slides/AAA339.CD3/AAA339.CD3.run1	255	0.7	0.06	0.7	0.06	-8.93436591631	-12.2328216588	1.555117489	0.102342129707
0.0	3999102.0	0.0	8161.0	3999102.0	4000000.0	0.0	1.0	1.29	1.2	0.99	0.04	5.62	0.32	0.63	0.0600000000004	7.96	0.26	1.93	1.34	0.559999999999	AAA339.CD3.X5.Y18.tile.tissue.png	264	1	2000	264	1fa03ab5661f0957f96fb53062075a09	0	0	0	0	0	0	0	0	0	0	0	0	0	/home/dhl_ec/bnelissen/Slides/CD3_manuscript/CD3_slides/AAA339.CD3/AAA339.CD3.run1	255	0.7	0.06	0.7	0.06	-8.90626184681	-12.1523993124	1.48307152108	0.122605427902
59.0	3999527.0	35.0	8137.0	3999527.0	4000000.0	1.0	1.0	2.27	1.22	1.0	0.04	5.58	0.32	0.639999999999	0.0500000000002	8.22	0.31	1.96	1.34	0.370000000001	AAA339.CD3.X5.Y19.tile.tissue.png	265	1	2000	265	275b677b93749dc269fc8a050f5db44a	0	0	0	0	0	0	0	0	0	0	0	0	0	/home/dhl_ec/bnelissen/Slides/CD3_manuscript/CD3_slides/AAA339.CD3/AAA339.CD3.run1	255	0.7	0.0719377066621	0.7	0.0719377066621	-8.5254290467	-11.9982154184	1.45686629624	0.103171425461
0.0	580738.0	0.0	5468.0	580738.0	4000000.0	0.0	1.0	1.04	1.16	1.02	0.04	5.54	0.31	0.75	0.17	5.78	0.14	1.87	1.34	0.309999999999	AAA339.CD3.X5.Y2.tile.tissue.png	266	1	2000	266	84f745832316c513af8cb533e46a872d	0	0	0	0	0	0	0	0	0	0	0	0	0	/home/dhl_ec/bnelissen/Slides/CD3_manuscript/CD3_slides/AAA339.CD3/AAA339.CD3.run1	255	0.7	0.06	0.7	0.06	-8.16810451698	-11.3072516375	1.77125412788	0.200035916016
2339.0	1090678.0	1151.0	10791.0	1090678.0	4000000.0	23.0	13.0	1.43	2.28	1.54	0.04	5.91	0.320000000001	0.63	0.160000000001	6.5	0.23	1.91	1.35	0.360000000001	AAA339.CD3.X5.Y20.tile.tissue.png	267	1	2000	267	0fde6b18a6b58fc7b843e8942e1144d3	0	0	0	0	0	0	0	0	0	0	0	0	0	/home/dhl_ec/bnelissen/Slides/CD3_manuscript/CD3_slides/AAA339.CD3/AAA339.CD3.run1	255	0.7	0.06	0.7	0.06	-8.4150972056	-11.8905444014	1.5124877108	0.122905478516
0.0	8627.0	0.0	636.0	8627.0	4000000.0	0.0	2.0	1.15	1.5	1.0	0.04	5.63	0.33	0.65	0.19	5.11	0.13	1.84	1.35	0.32	AAA339.CD3.X5.Y21.tile.tissue.png	268	1	2000	268	c4d834a0ae1888763f440786beca028c	0	0	0	0	0	0	0	0	0	0	0	0	0	/home/dhl_ec/bnelissen/Slides/CD3_manuscript/CD3_slides/AAA339.CD3/AAA339.CD3.run1	255	0.7	0.06	0.7	0.06	0.0	-12.4836971841	0.68634498024	0.0274783358765
0.0	400426.0	0.0	7318.0	400426.0	4000000.0	0.0	5.0	1.75	1.22	1.05	0.0400000000009	6.22	0.58	0.679999999999	0.18	5.18	0.13	1.93	1.35	0.48	AAA339.CD3.X5.Y22.tile.tissue.png	269	1	2000	269	aa7988b2786111697700f69b76c6cbed	0	0	0	0	0	0	0	0	0	0	0	0	0	/home/dhl_ec/bnelissen/Slides/CD3_manuscript/CD3_slides/AAA339.CD3/AAA339.CD3.run1	255	0.7	0.06	0.7	0.06	0.0	-10.5481200894	0.220586832836	0.808496183594
0.0	869717.0	0.0	8876.0	869717.0	4000000.0	0.0	2.0	1.0	1.17	0.98	0.04	5.84	0.589999999999	0.75	0.169999999999	5.54	0.150000000001	1.92	1.39	0.6	AAA339.CD3.X5.Y23.tile.tissue.png	270	1	2000	270	94377bb6ae74e0425fa2e47361ef25f8	0	0	0	0	0	0	0	0	0	0	0	0	0	/home/dhl_ec/bnelissen/Slides/CD3_manuscript/CD3_slides/AAA339.CD3/AAA339.CD3.run1	255	0.7	0.06	0.7	0.06	0.0	-11.7166370056	0.191938602586	6.53312222656
70.0	3999395.0	38.0	8058.0	3999395.0	4000000.0	1.0	1.0	0.999999999999	1.79	0.98	0.04	5.97	0.32	0.7	0.0500000000002	8.28	0.33	1.93	1.34	0.54	AAA339.CD3.X5.Y3.tile.tissue.png	271	1	2000	271	b1ebd02aaf0edd3fa14abfd58c8a8281	0	0	0	0	0	0	0	0	0	0	0	0	0	/home/dhl_ec/bnelissen/Slides/CD3_manuscript/CD3_slides/AAA339.CD3/AAA339.CD3.run1	255	0.7	0.0716291995847	0.7	0.0716291995847	-8.4949633883	-11.4189452711	0.773177222423	0.0677637873802
1083.0	3998618.0	371.0	8189.0	3998618.0	4000000.0	4.0	1.0	1.17	1.39	1.17	0.0300000000007	5.59	0.32	0.63	0.0500000000002	8.26	0.32	1.93	1.35	0.38	AAA339.CD3.X5.Y4.tile.tissue.png	272	1	2000	272	24d3aeb037d3da2edb6aa0bc0762765a	0	0	0	0	0	0	0	0	0	0	0	0	0	/home/dhl_ec/bnelissen/Slides/CD3_manuscript/CD3_slides/AAA339.CD3/AAA339.CD3.run1	255	0.7	0.0716792558258	0.7	0.0716792558258	-8.16477237611	-11.7802411966	0.872034199284	0.114148662888
78.0	3997363.0	51.0	8401.0	3997363.0	4000000.0	1.0	1.0	1.33	1.27	0.999999999999	0.04	5.44	0.320000000001	0.630000000001	0.0500000000002	8.23	0.43	2.11	1.35	0.51	AAA339.CD3.X5.Y5.tile.tissue.png	273	1	2000	273	ab007256b947b73eb7ec74104f4682d2	0	0	0	0	0	0	0	0	0	0	0	0	0	/home/dhl_ec/bnelissen/Slides/CD3_manuscript/CD3_slides/AAA339.CD3/AAA339.CD3.run1	255	0.7	0.0719108023947	0.7	0.0719108023947	-8.53003060584	-11.8923469455	0.979699227904	0.107217138718
0.0	4000000.0	0.0	7996.0	4000000.0	4000000.0	0.0	1.0	1.15	1.37	1.16	0.04	5.32	0.26	0.639999999999	0.04	8.3	0.27	1.95	1.37	0.509999999999	AAA339.CD3.X5.Y6.tile.tissue.png	274	1	2000	274	04f01b002a4908b81ce8889bc5be0fe2	0	0	0	0	0	0	0	0	0	0	0	0	0	/home/dhl_ec/bnelissen/Slides/CD3_manuscript/CD3_slides/AAA339.CD3/AAA339.CD3.run1	255	0.7	0.071820332754	0.7	0.071820332754	-7.75358647897	-11.6942765213	0.676227768766	0.0548657604675
68.0	3999961.0	45.0	7996.0	3999961.0	4000000.0	1.0	1.0	1.16	1.24	1.0	0.04	6.57	0.469999999999	0.799999999999	0.04	8.36	0.34	1.98	1.38	0.62	AAA339.CD3.X5.Y7.tile.tissue.png	275	1	2000	275	f0b3dc5a26808f9b912c34d96f43cee7	0	0	0	0	0	0	0	0	0	0	0	0	0	/home/dhl_ec/bnelissen/Slides/CD3_manuscript/CD3_slides/AAA339.CD3/AAA339.CD3.run1	255	0.7	0.072501311671	0.7	0.072501311671	-7.9204096212	-11.4994782248	0.610998520304	0.0520148562932
52.0	3999763.0	41.0	8051.0	3999763.0	4000000.0	1.0	1.0	1.53	1.51	1.01	0.0299999999997	5.52	0.309999999999	0.629999999999	0.0500000000002	8.33	0.32	1.94	1.34	0.349999999999	AAA339.CD3.X5.Y8.tile.tissue.png	276	1	2000	276	f5b0d9761f0626f371ba8754eb01084c	0	0	0	0	0	0	0	0	0	0	0	0	0	/home/dhl_ec/bnelissen/Slides/CD3_manuscript/CD3_slides/AAA339.CD3/AAA339.CD3.run1	255	0.7	0.0755400683224	0.7	0.0755400683224	-8.09862150267	-12.0104360889	0.839639176144	0.0926149599457
213.0	4000000.0	125.0	7996.0	4000000.0	4000000.0	2.0	1.0	1.2	1.34	0.99	0.04	5.58	0.25	0.65	0.04	8.25	0.46	2.07	1.34	0.71	AAA339.CD3.X5.Y9.tile.tissue.png	277	1	2000	277	209cda68d2322c9f20a1e6b736a02d1f	0	0	0	0	0	0	0	0	0	0	0	0	0	/home/dhl_ec/bnelissen/Slides/CD3_manuscript/CD3_slides/AAA339.CD3/AAA339.CD3.run1	255	0.7	0.0710809020263	0.7	0.0710809020263	-8.10586331512	-12.1922972202	0.961282815733	0.100782888153
0.0	3999671.0	0.0	8016.0	3999671.0	4000000.0	0.0	1.0	1.26	1.56	1.4	0.04	5.45	0.33	0.650000000001	0.0500000000002	7.93	0.259999999999	1.93	1.35	0.54	AAA339.CD3.X6.Y10.tile.tissue.png	278	1	2000	278	526fb0e555ecae0125012e149d974a47	0	0	0	0	0	0	0	0	0	0	0	0	0	/home/dhl_ec/bnelissen/Slides/CD3_manuscript/CD3_slides/AAA339.CD3/AAA339.CD3.run1	255	0.7	0.0657357332297	0.7	0.0657357332297	-8.65090944462	-11.9620753617	1.40148398041	0.0955781857834
187.0	3998168.0	88.0	8118.0	3998168.0	4000000.0	2.0	1.0	1.35	1.54	1.21	0.04	5.71	0.33	0.950000000001	0.0500000000002	8.59	0.33	1.98	1.39	0.900000000001	AAA339.CD3.X6.Y11.tile.tissue.png	279	1	2000	279	228c7dc0325704a9d5b54a46de255eea	0	0	0	0	0	0	0	0	0	0	0	0	0	/home/dhl_ec/bnelissen/Slides/CD3_manuscript/CD3_slides/AAA339.CD3/AAA339.CD3.run1	255	0.7	0.0664041960314	0.7	0.0664041960314	-8.88756129994	-11.8433738325	1.32370746933	0.087562733902
179.0	3999039.0	88.0	8036.0	3999039.0	4000000.0	2.0	1.0	1.56	1.51	1.45	0.04	5.56	0.33	0.660000000001	0.0500000000002	8.46	0.330000000001	1.99	1.38	0.41	AAA339.CD3.X6.Y12.tile.tissue.png	280	1	2000	280	37d0a0d9deded5ea702303d9be5e5b9c	0	0	0	0	0	0	0	0	0	0	0	0	0	/home/dhl_ec/bnelissen/Slides/CD3_manuscript/CD3_slides/AAA339.CD3/AAA339.CD3.run1	255	0.7	0.0644411627392	0.7	0.0644411627392	-9.07958264823	-11.8439885913	1.38701077349	0.0986043428345
137.0	3999378.0	92.0	8144.0	3999378.0	4000000.0	2.0	1.0	1.24	1.24	1.27	0.04	7.14	0.320000000001	0.630000000001	0.0500000000002	8.28	0.309999999999	1.94	1.35	0.379999999999	AAA339.CD3.X6.Y13.tile.tissue.png	281	1	2000	281	2202f0c13f82dee854bb694f336ff37c	0	0	0	0	0	0	0	0	0	0	0	0	0	/home/dhl_ec/bnelissen/Slides/CD3_manuscript/CD3_slides/AAA339.CD3/AAA339.CD3.run1	255	0.7	0.06	0.7	0.06	-9.23493330895	-11.974578728	1.44343019994	0.123736171455
315.0	3999262.0	167.0	8113.0	3999262.0	4000000.0	4.0	1.0	1.11	1.47	1.17	0.04	5.4	0.56	0.660000000001	0.0499999999993	8.41	0.33	1.99	1.39	0.59	AAA339.CD3.X6.Y14.tile.tissue.png	282	1	2000	282	bdaff2bc2faca3d3a1d0ff5f50718738	0	0	0	0	0	0	0	0	0	0	0	0	0	/home/dhl_ec/bnelissen/Slides/CD3_manuscript/CD3_slides/AAA339.CD3/AAA339.CD3.run1	255	0.7	0.0681507882601	0.7	0.0681507882601	-9.13434484851	-11.9534457555	1.31894683168	0.0918568563585
79.0	4000000.0	41.0	7996.0	4000000.0	4000000.0	1.0	1.0	1.7	1.37	1.32	0.0299999999997	5.34	0.26	0.65	0.04	8.41	0.33	1.96	1.38	0.660000000001	AAA339.CD3.X6.Y15.tile.tissue.png	283	1	2000	283	ad2603cdf7c9917967af84191120fabd	0	0	0	0	0	0	0	0	0	0	0	0	0	/home/dhl_ec/bnelissen/Slides/CD3_manuscript/CD3_slides/AAA339.CD3/AAA339.CD3.run1	255	0.7	0.0689807151348	0.7	0.0689807151348	-8.81498231098	-11.8122740715	1.13728011697	0.0660708113382
0.0	3999930.0	0.0	8016.0	3999930.0	4000000.0	0.0	1.0	1.52	1.43	1.25	0.04	5.42	0.34	0.669999999999	0.0500000000002	8.08	0.27	1.92	1.38	0.599999999999	AAA339.CD3.X6.Y16.tile.tissue.png	284	1	2000	284	0d17ed9ec164f266d222823c9a201e12	0	0	0	0	0	0	0	0	0	0	0	0	0	/home/dhl_ec/bnelissen/Slides/CD3_manuscript/CD3_slides/AAA339.CD3/AAA339.CD3.run1	255	0.7	0.0657785249352	0.7	0.0657785249352	-9.27025470771	-12.0054385017	1.25405454874	0.0820111509838
0.0	4000000.0	0.0	7996.0	4000000.0	4000000.0	0.0	1.0	1.64	1.52	1.2	0.04	5.3	0.259999999999	0.93	0.0400000000009	8.12	0.25	1.97	1.37	0.559999999999	AAA339.CD3.X6.Y17.tile.tissue.png	285	1	2000	285	2422a5933aea456be457ad0dce06a3b8	0	0	0	0	0	0	0	0	0	0	0	0	0	/home/dhl_ec/bnelissen/Slides/CD3_manuscript/CD3_slides/AAA339.CD3/AAA339.CD3.run1	255	0.7	0.0678533006643	0.7	0.0678533006643	-9.08873718473	-11.8835225868	1.22756345575	0.0708486214104
206.0	3999512.0	103.0	8102.0	3999512.0	4000000.0	2.0	1.0	1.31	1.46	1.23	0.04	5.7	0.320000000001	0.64	0.0500000000002	8.31	0.31	1.93	1.35	0.58	AAA339.CD3.X6.Y18.tile.tissue.png	286	1	2000	286	b8a8d537a1cd273c85160df3155ff944	0	0	0	0	0	0	0	0	0	0	0	0	0	/home/dhl_ec/bnelissen/Slides/CD3_manuscript/CD3_slides/AAA339.CD3/AAA339.CD3.run1	255	0.7	0.0673998353569	0.7	0.0673998353569	-9.00378959305	-12.1740034459	1.17045023007	0.0877413681641
727.0	3999395.0	350.0	8055.0	3999395.0	4000000.0	8.0	1.0	1.54	1.44	1.29	0.04	5.32	0.320000000001	0.63	0.0500000000002	8.32	0.32	1.94	1.35	0.81	AAA339.CD3.X6.Y19.tile.tissue.png	287	1	2000	287	9911f535ca72caa83c8ec29e13b09104	0	0	0	0	0	0	0	0	0	0	0	0	0	/home/dhl_ec/bnelissen/Slides/CD3_manuscript/CD3_slides/AAA339.CD3/AAA339.CD3.run1	255	0.7	0.068012717359	0.7	0.068012717359	-8.74916830404	-12.0326324606	1.29881200542	0.0968285912743
512.0	762700.0	244.0	7339.0	762700.0	4000000.0	4.0	1.0	1.25	1.14	1.01	0.0500000000002	5.71	0.330000000001	0.73	0.17	6.21	0.21	1.87	1.35	0.499999999999	AAA339.CD3.X6.Y2.tile.tissue.png	288	1	2000	288	704679d1fa405d9d58a12053ee3a5742	0	0	0	0	0	0	0	0	0	0	0	0	0	/home/dhl_ec/bnelissen/Slides/CD3_manuscript/CD3_slides/AAA339.CD3/AAA339.CD3.run1	255	0.7	0.06	0.7	0.06	-8.49465408918	-12.118830801	1.66421334648	0.725059984375
7194.0	2679253.0	2559.0	12130.0	2679253.0	4000000.0	54.0	5.0	1.58	1.38	0.98	0.04	5.52	0.309999999999	0.639999999999	0.0900000000001	7.51	0.27	1.93	1.34	0.74	AAA339.CD3.X6.Y20.tile.tissue.png	289	1	2000	289	2930cee3219d6d9bbd13db89085f8ade	0	0	0	0	0	0	0	0	0	0	0	0	0	/home/dhl_ec/bnelissen/Slides/CD3_manuscript/CD3_slides/AAA339.CD3/AAA339.CD3.run1	255	0.7	0.06	0.7	0.06	-8.74881583985	-11.5617527179	1.50674447635	0.155649313477
56.0	22861.0	34.0	1003.0	22861.0	4000000.0	1.0	2.0	1.44	1.57	1.04	0.0299999999997	5.53	0.320000000001	0.63	0.200000000001	5.76	0.18	1.84	1.35	0.490000000001	AAA339.CD3.X6.Y21.tile.tissue.png	290	1	2000	290	0f100d9e94713135df7591cf036cb3e4	0	0	0	0	0	0	0	0	0	0	0	0	0	/home/dhl_ec/bnelissen/Slides/CD3_manuscript/CD3_slides/AAA339.CD3/AAA339.CD3.run1	255	0.7	0.06	0.7	0.06	-8.7093637179	-12.7825641647	2.09909278385	0.0453314462891
0.0	520735.0	0.0	8884.0	520735.0	4000000.0	0.0	4.0	1.14	1.53	0.98	0.04	6.37	0.32	0.63	0.169999999999	5.55	0.14	1.92	1.34	0.55	AAA339.CD3.X6.Y22.tile.tissue.png	291	1	2000	291	7484b4bf4fa8a870a6eb35f9aa66a29d	0	0	0	0	0	0	0	0	0	0	0	0	0	/home/dhl_ec/bnelissen/Slides/CD3_manuscript/CD3_slides/AAA339.CD3/AAA339.CD3.run1	255	0.7	0.06	0.7	0.06	0.0	-10.5186050617	0.171450269811	0.948513033203
189.0	866970.0	94.0	9062.0	866970.0	4000000.0	2.0	5.0	1.07	1.62	1.12	0.04	7.39	0.4	0.91	0.159999999999	6.37	0.21	1.92	1.38	0.58	AAA339.CD3.X6.Y23.tile.tissue.png	292	1	2000	292	314d382cf3078057da293c6e273d5ff1	0	0	0	0	0	0	0	0	0	0	0	0	0	/home/dhl_ec/bnelissen/Slides/CD3_manuscript/CD3_slides/AAA339.CD3/AAA339.CD3.run1	255	0.7	0.06	0.7	0.06	-7.64960733916	-11.376715188	0.193588602196	5.14166585156
1471.0	3912995.0	763.0	12442.0	3912995.0	4000000.0	14.0	1.0	1.56	1.12	0.999999999999	0.0299999999997	5.96	0.32	0.63	0.0500000000002	8.34	0.309999999999	1.97	1.4	0.55	AAA339.CD3.X6.Y3.tile.tissue.png	293	1	2000	293	43840ad5dbbefc6815382b3d281a275b	0	0	0	0	0	0	0	0	0	0	0	0	0	/home/dhl_ec/bnelissen/Slides/CD3_manuscript/CD3_slides/AAA339.CD3/AAA339.CD3.run1	255	0.7	0.0734158708255	0.7	0.0734158708255	-8.29107366896	-12.0325415132	0.95776612017	0.126402539917
0.0	3999549.0	0.0	8048.0	3999549.0	4000000.0	0.0	1.0	1.57	1.86	1.04	0.04	5.45	0.32	0.62	0.0499999999993	7.86	0.25	1.91	1.34	0.549999999999	AAA339.CD3.X6.Y4.tile.tissue.png	294	1	2000	294	f5da6400f2ba3d9de76cfe13ab63bd65	0	0	0	0	0	0	0	0	0	0	0	0	0	/home/dhl_ec/bnelissen/Slides/CD3_manuscript/CD3_slides/AAA339.CD3/AAA339.CD3.run1	255	0.7	0.0698051099048	0.7	0.0698051099048	-8.57025862166	-11.5396284692	0.748639933445	0.0742028356504
62.0	3999884.0	43.0	8022.0	3999884.0	4000000.0	1.0	1.0	1.7	1.38	1.27	0.0299999999997	5.33	0.32	0.63	0.0500000000011	8.34	0.330000000001	1.96	1.37	0.68	AAA339.CD3.X6.Y5.tile.tissue.png	295	1	2000	295	a294305802344d7882d2fb74f536d044	0	0	0	0	0	0	0	0	0	0	0	0	0	/home/dhl_ec/bnelissen/Slides/CD3_manuscript/CD3_slides/AAA339.CD3/AAA339.CD3.run1	255	0.7	0.0741273867682	0.7	0.0741273867682	-7.94886855208	-11.6042367484	0.439276684029	0.0393783700409
306.0	4000000.0	121.0	7996.0	4000000.0	4000000.0	2.0	1.0	1.54	1.58	1.2	0.04	5.39	0.25	0.65	0.04	8.49	0.31	1.91	1.34	0.540000000001	AAA339.CD3.X6.Y6.tile.tissue.png	296	1	2000	296	ec907eb79051280c1ed640909431c101	0	0	0	0	0	0	0	0	0	0	0	0	0	/home/dhl_ec/bnelissen/Slides/CD3_manuscript/CD3_slides/AAA339.CD3/AAA339.CD3.run1	255	0.7	0.0720210248024	0.7	0.0720210248024	-8.45477693474	-11.8458661504	0.774696153393	0.0855701754913
4714.0	3997122.0	2163.0	8280.0	3997122.0	4000000.0	37.0	1.0	1.44	1.22	0.99	0.04	5.49	0.56	0.690000000001	0.0500000000002	8.45	0.319999999999	1.93	1.38	0.559999999999	AAA339.CD3.X6.Y7.tile.tissue.png	297	1	2000	297	200dce029adcbc034003ea13596ba722	0	0	0	0	0	0	0	0	0	0	0	0	0	/home/dhl_ec/bnelissen/Slides/CD3_manuscript/CD3_slides/AAA339.CD3/AAA339.CD3.run1	255	0.7	0.0725479711213	0.7	0.0725479711213	-9.05120334227	-12.0036731859	1.30222220968	0.174189430542
580.0	3994245.0	318.0	8464.0	3994245.0	4000000.0	6.0	1.0	1.3	1.52	1.0	0.04	5.61	0.42	0.84	0.04	8.4	0.33	1.99	1.36	0.890000000001	AAA339.CD3.X6.Y8.tile.tissue.png	298	1	2000	298	2e042e410e63235e200cad7be9405c6b	0	0	0	0	0	0	0	0	0	0	0	0	0	/home/dhl_ec/bnelissen/Slides/CD3_manuscript/CD3_slides/AAA339.CD3/AAA339.CD3.run1	255	0.7	0.0716153889482	0.7	0.0716153889482	-8.45690659634	-11.9630309729	1.3491397479	0.142279128113
54.0	3999857.0	40.0	8026.0	3999857.0	4000000.0	1.0	1.0	1.67	1.44	1.32	0.04	5.62	0.32	0.67	0.04	8.43	0.32	1.99	1.38	0.87	AAA339.CD3.X6.Y9.tile.tissue.png	299	1	2000	299	019e1c6073c7ed49c014078fdf64927a	0	0	0	0	0	0	0	0	0	0	0	0	0	/home/dhl_ec/bnelissen/Slides/CD3_manuscript/CD3_slides/AAA339.CD3/AAA339.CD3.run1	255	0.7	0.0691056327886	0.7	0.0691056327886	-8.45067638753	-12.2776423672	1.21579684728	0.111209617187
282.0	3999487.0	156.0	8036.0	3999487.0	4000000.0	3.0	1.0	1.59	1.51	1.0	0.04	5.52	0.320000000001	0.66	0.0500000000002	8.44	0.33	1.98	1.38	0.57	AAA339.CD3.X7.Y10.tile.tissue.png	300	1	2000	300	7852d254b162515d21b56d93ef22b9e3	0	0	0	0	0	0	0	0	0	0	0	0	0	/home/dhl_ec/bnelissen/Slides/CD3_manuscript/CD3_slides/AAA339.CD3/AAA339.CD3.run1	255	0.7	0.0638670968985	0.7	0.0638670968985	-8.98177695489	-12.036361295	1.38543554736	0.0906499745483
159.0	3999737.0	76.0	8050.0	3999737.0	4000000.0	2.0	1.0	1.28	1.47	1.22	0.04	5.5	0.34	0.66	0.04	8.4	0.32	2.01	1.39	0.72	AAA339.CD3.X7.Y11.tile.tissue.png	301	1	2000	301	f78db86426319d83e713dc47eb911c7f	0	0	0	0	0	0	0	0	0	0	0	0	0	/home/dhl_ec/bnelissen/Slides/CD3_manuscript/CD3_slides/AAA339.CD3/AAA339.CD3.run1	255	0.7	0.066078416612	0.7	0.066078416612	-9.19700289151	-11.7863568215	1.28154700075	0.0978183522625
355.0	3998727.0	173.0	8182.0	3998727.0	4000000.0	5.0	1.0	1.45	1.42	1.0	0.04	5.43	0.32	0.65	0.0500000000002	8.41	0.33	1.98	1.38	0.559999999999	AAA339.CD3.X7.Y12.tile.tissue.png	302	1	2000	302	cd66a3cb829ef993d7a4f75d48d8615a	0	0	0	0	0	0	0	0	0	0	0	0	0	/home/dhl_ec/bnelissen/Slides/CD3_manuscript/CD3_slides/AAA339.CD3/AAA339.CD3.run1	255	0.7	0.0629973184647	0.7	0.0629973184647	-9.22722243818	-12.0841586571	1.43830733867	0.10244294175
124.0	3998505.0	46.0	8150.0	3998505.0	4000000.0	1.0	1.0	1.3	1.2	1.29	0.0299999999997	5.38	0.320000000001	0.66	0.0499999999993	8.37	0.33	1.97	1.36	0.879999999999	AAA339.CD3.X7.Y13.tile.tissue.png	303	1	2000	303	76d9ef03b9528537cdbee1d700a6618d	0	0	0	0	0	0	0	0	0	0	0	0	0	/home/dhl_ec/bnelissen/Slides/CD3_manuscript/CD3_slides/AAA339.CD3/AAA339.CD3.run1	255	0.7	0.0637597061203	0.7	0.0637597061203	-9.02809757305	-12.1871619297	1.13920244147	0.080130734108
388.0	4000000.0	203.0	7996.0	4000000.0	4000000.0	5.0	1.0	1.64	1.54	1.3	0.04	6.84	0.26	0.64	0.04	8.23	0.33	1.93	1.35	0.57	AAA339.CD3.X7.Y14.tile.tissue.png	304	1	2000	304	36900a820a3495c7cfb4b9674c331a75	0	0	0	0	0	0	0	0	0	0	0	0	0	/home/dhl_ec/bnelissen/Slides/CD3_manuscript/CD3_slides/AAA339.CD3/AAA339.CD3.run1	255	0.7	0.0629138499083	0.7	0.0629138499083	-9.55280812747	-11.5465362208	1.02117617854	0.0641213978395
670.0	4000000.0	260.0	7996.0	4000000.0	4000000.0	6.0	1.0	1.9	1.59	1.18	0.04	6.99	0.25	0.639999999999	0.04	8.27	0.32	1.91	1.35	0.58	AAA339.CD3.X7.Y15.tile.tissue.png	305	1	2000	305	0b6a18f246354f94e935ed14abb9c8a7	0	0	0	0	0	0	0	0	0	0	0	0	0	/home/dhl_ec/bnelissen/Slides/CD3_manuscript/CD3_slides/AAA339.CD3/AAA339.CD3.run1	255	0.7	0.0632432323428	0.7	0.0632432323428	-9.23352010689	-11.4337755974	1.08788083563	0.0699944486012
191.0	4000000.0	114.0	7996.0	4000000.0	4000000.0	3.0	1.0	1.34	1.96	1.29	0.04	5.16	0.26	0.63	0.04	8.25	0.32	1.91	1.35	0.69	AAA339.CD3.X7.Y16.tile.tissue.png	306	1	2000	306	f34f782f425779de8bd3a1c2de5891c5	0	0	0	0	0	0	0	0	0	0	0	0	0	/home/dhl_ec/bnelissen/Slides/CD3_manuscript/CD3_slides/AAA339.CD3/AAA339.CD3.run1	255	0.7	0.0717785934123	0.7	0.0717785934123	-9.12537560873	-11.7262311918	1.05754545996	0.0544773025751
0.0	4000000.0	0.0	7996.0	4000000.0	4000000.0	0.0	1.0	1.43	1.57	1.39	0.04	5.18	0.26	0.63	0.04	7.89	0.26	1.9	1.36	0.62	AAA339.CD3.X7.Y17.tile.tissue.png	307	1	2000	307	dc369cfeac9999acd72e0cdce1ad2cf5	0	0	0	0	0	0	0	0	0	0	0	0	0	/home/dhl_ec/bnelissen/Slides/CD3_manuscript/CD3_slides/AAA339.CD3/AAA339.CD3.run1	255	0.7	0.0748622837896	0.7	0.0748622837896	-8.90785350792	-11.4835402219	0.852451034617	0.0371831488973
0.0	4000000.0	0.0	7996.0	4000000.0	4000000.0	0.0	1.0	2.66	1.41	1.04	0.04	5.29	0.26	0.65	0.04	8.11	0.27	1.94	1.37	0.71	AAA339.CD3.X7.Y18.tile.tissue.png	308	1	2000	308	bf617d98f001d40748ba43833785abb5	0	0	0	0	0	0	0	0	0	0	0	0	0	/home/dhl_ec/bnelissen/Slides/CD3_manuscript/CD3_slides/AAA339.CD3/AAA339.CD3.run1	255	0.7	0.0708796671359	0.7	0.0708796671359	-8.68272704975	-11.9306042008	1.01611474399	0.0466390225573
377.0	3999942.0	98.0	7996.0	3999942.0	4000000.0	1.0	1.0	1.56	1.43	1.0	0.0400000000009	5.29	0.32	0.64	0.04	8.24	0.320000000001	1.92	1.34	0.610000000001	AAA339.CD3.X7.Y19.tile.tissue.png	309	1	2000	309	dd3bfafce2947945a9d27dc93823f327	0	0	0	0	0	0	0	0	0	0	0	0	0	/home/dhl_ec/bnelissen/Slides/CD3_manuscript/CD3_slides/AAA339.CD3/AAA339.CD3.run1	255	0.7	0.0722272480859	0.7	0.0722272480859	-9.35858068876	-11.097370063	1.02500190471	0.075205475894
1873.0	1492593.0	882.0	9468.0	1492593.0	4000000.0	17.0	1.0	1.14	1.3	1.0	0.04	5.76	0.32	0.73	0.129999999999	6.73	0.23	2.2	1.35	0.55	AAA339.CD3.X7.Y2.tile.tissue.png	310	1	2000	310	38759188e9f0a5b522a1d2b2412254b1	0	0	0	0	0	0	0	0	0	0	0	0	0	/home/dhl_ec/bnelissen/Slides/CD3_manuscript/CD3_slides/AAA339.CD3/AAA339.CD3.run1	255	0.7	0.06	0.7	0.06	-8.33039019887	-12.1436847987	0.816116421153	1.6777635625
68.0	4000000.0	34.0	7996.0	4000000.0	4000000.0	1.0	1.0	1.67	1.44	1.28	0.04	5.15	0.26	0.639999999999	0.04	8.24	0.33	1.91	1.35	0.829999999999	AAA339.CD3.X7.Y20.tile.tissue.png	311	1	2000	311	0c92523154de1c7fcaea34869a7ad507	0	0	0	0	0	0	0	0	0	0	0	0	0	/home/dhl_ec/bnelissen/Slides/CD3_manuscript/CD3_slides/AAA339.CD3/AAA339.CD3.run1	255	0.7	0.0743838362004	0.7	0.0743838362004	-8.98353753467	-11.5279919826	1.11491673304	0.0512327289991
298.0	2682018.0	159.0	8653.0	2682018.0	4000000.0	4.0	2.0	1.7	1.42	1.03	0.04	5.57	0.33	0.639999999999	0.0900000000001	7.4	0.28	1.96	1.34	0.86	AAA339.CD3.X7.Y21.tile.tissue.png	312	1	2000	312	2d34b16b21936717f175ab965fdd254d	0	0	0	0	0	0	0	0	0	0	0	0	0	/home/dhl_ec/bnelissen/Slides/CD3_manuscript/CD3_slides/AAA339.CD3/AAA339.CD3.run1	255	0.7	0.06	0.7	0.06	-9.08512548342	-11.8348611089	1.87785551307	0.107079995117
99.0	283343.0	53.0	5359.0	283343.0	4000000.0	1.0	5.0	1.43	1.84	0.98	0.04	5.66	0.32	0.639999999999	0.17	5.85	0.19	1.88	1.34	0.530000000001	AAA339.CD3.X7.Y22.tile.tissue.png	313	1	2000	313	8807abd063fcfb005ee6e45015ddacea	0	0	0	0	0	0	0	0	0	0	0	0	0	/home/dhl_ec/bnelissen/Slides/CD3_manuscript/CD3_slides/AAA339.CD3/AAA339.CD3.run1	255	0.7	0.06	0.7	0.06	-8.85316632194	-12.9056682596	2.37879520896	0.116859289062
0.0	401140.0	0.0	9167.0	401140.0	4000000.0	0.0	4.0	1.12	1.68	0.990000000001	0.0500000000002	5.48	0.320000000001	0.66	0.160000000001	5.12	0.13	1.85	1.35	0.48	AAA339.CD3.X7.Y23.tile.tissue.png	314	1	2000	314	185251ed6e30cd6bafe042a3db5b17db	0	0	0	0	0	0	0	0	0	0	0	0	0	/home/dhl_ec/bnelissen/Slides/CD3_manuscript/CD3_slides/AAA339.CD3/AAA339.CD3.run1	255	0.7	0.06	0.7	0.06	0.0	-10.3344356506	0.0478356167345	9.03904589624
354.0	3999894.0	265.0	8030.0	3999894.0	4000000.0	6.0	1.0	1.31	1.47	1.05	0.04	5.71	0.32	0.680000000001	0.0499999999993	8.34	0.52	2.0	1.34	0.69	AAA339.CD3.X7.Y3.tile.tissue.png	315	1	2000	315	f353b69c3de4cf098e97ef68afa18670	0	0	0	0	0	0	0	0	0	0	0	0	0	/home/dhl_ec/bnelissen/Slides/CD3_manuscript/CD3_slides/AAA339.CD3/AAA339.CD3.run1	255	0.7	0.0618768228735	0.7	0.0618768228735	-8.25532836732	-11.9204477488	0.848714464585	0.0795809818115
0.0	4000000.0	0.0	7996.0	4000000.0	4000000.0	0.0	1.0	1.47	1.76	1.28	0.0400000000009	5.16	0.25	0.629999999999	0.04	7.86	0.25	1.92	1.34	0.549999999999	AAA339.CD3.X7.Y4.tile.tissue.png	316	1	2000	316	9b1312e0dc11d38ce47e7ea9c274d197	0	0	0	0	0	0	0	0	0	0	0	0	0	/home/dhl_ec/bnelissen/Slides/CD3_manuscript/CD3_slides/AAA339.CD3/AAA339.CD3.run1	255	0.7	0.0744630652936	0.7	0.0744630652936	-7.66639218196	-11.483806194	0.543959947541	0.0476417562065
0.0	3997737.0	0.0	8396.0	3997737.0	4000000.0	0.0	1.0	1.98	1.67	1.25	0.04	5.6	0.33	0.660000000001	0.0500000000002	8.05	0.259999999999	1.91	1.34	0.73	AAA339.CD3.X7.Y5.tile.tissue.png	317	1	2000	317	b1e3c64ee873725a944aeab1771c8be1	0	0	0	0	0	0	0	0	0	0	0	0	0	/home/dhl_ec/bnelissen/Slides/CD3_manuscript/CD3_slides/AAA339.CD3/AAA339.CD3.run1	255	0.7	0.0704254845243	0.7	0.0704254845243	-8.07809336679	-12.1041786743	1.03100482065	0.122119264465
62.0	3992161.0	45.0	8727.0	3992161.0	4000000.0	1.0	1.0	1.62	1.48	1.0	0.04	5.6	0.32	0.650000000001	0.0500000000002	8.34	0.33	1.96	1.38	0.77	AAA339.CD3.X7.Y6.tile.tissue.png	318	1	2000	318	5b0ffc2d3b574306ea664871dc906371	0	0	0	0	0	0	0	0	0	0	0	0	0	/home/dhl_ec/bnelissen/Slides/CD3_manuscript/CD3_slides/AAA339.CD3/AAA339.CD3.run1	255	0.7	0.0671249556243	0.7	0.0671249556243	-8.49821227929	-12.4216583884	1.58283104014	0.177372887451
823.0	3989378.0	361.0	8787.0	3989378.0	4000000.0	5.0	1.0	1.62	1.45	1.28	0.04	5.75	0.330000000001	0.65	0.0499999999993	8.42	0.329999999999	1.99	1.39	0.610000000001	AAA339.CD3.X7.Y7.tile.tissue.png	319	1	2000	319	a7c9c51f62c0a844d7de24547fd77ebe	0	0	0	0	0	0	0	0	0	0	0	0	0	/home/dhl_ec/bnelissen/Slides/CD3_manuscript/CD3_slides/AAA339.CD3/AAA339.CD3.run1	255	0.7	0.0689504509478	0.7	0.0689504509478	-8.60428704195	-12.2602270419	1.58288736858	0.149730354614
250.0	3997299.0	139.0	8270.0	3997299.0	4000000.0	3.0	1.0	1.05	1.3	1.5	0.0299999999997	5.5	0.32	0.67	0.0500000000002	8.41	0.34	1.97	1.39	0.57	AAA339.CD3.X7.Y8.tile.tissue.png	320	1	2000	320	7082e159753553e39ad090e774c853d4	0	0	0	0	0	0	0	0	0	0	0	0	0	/home/dhl_ec/bnelissen/Slides/CD3_manuscript/CD3_slides/AAA339.CD3/AAA339.CD3.run1	255	0.7	0.0675468907431	0.7	0.0675468907431	-8.70199424714	-12.0208835798	1.45255951068	0.107665157761
209.0	3999196.0	105.0	8090.0	3999196.0	4000000.0	3.0	1.0	1.77	1.58	0.99	0.04	5.55	0.32	0.660000000001	0.04	8.47	0.33	1.99	1.38	0.959999999999	AAA339.CD3.X7.Y9.tile.tissue.png	321	1	2000	321	f5f0506977b715ebbf9e751463221f1c	0	0	0	0	0	0	0	0	0	0	0	0	0	/home/dhl_ec/bnelissen/Slides/CD3_manuscript/CD3_slides/AAA339.CD3/AAA339.CD3.run1	255	0.7	0.0644860427208	0.7	0.0644860427208	-9.30405346548	-11.911692221	1.35961569899	0.0946723789062
243.0	3997590.0	118.0	8218.0	3997590.0	4000000.0	3.0	1.0	1.48	1.51	1.02	0.0400000000009	5.7	0.33	0.639999999999	0.0600000000004	8.21	0.329999999999	1.93	1.35	0.529999999999	AAA339.CD3.X8.Y10.tile.tissue.png	322	1	2000	322	2fbcfdb7b18f0cda6b9289585e01c36c	0	0	0	0	0	0	0	0	0	0	0	0	0	/home/dhl_ec/bnelissen/Slides/CD3_manuscript/CD3_slides/AAA339.CD3/AAA339.CD3.run1	255	0.7	0.0636464974948	0.7	0.0636464974948	-9.05209783798	-12.0654579909	1.20780729469	0.110199916351
327.0	4000000.0	155.0	7996.0	4000000.0	4000000.0	4.0	1.0	1.33	1.53	1.21	0.04	6.59	0.26	0.650000000001	0.0400000000009	8.3	0.32	1.92	1.34	0.56	AAA339.CD3.X8.Y11.tile.tissue.png	323	1	2000	323	d2bbc32b0d3579ac0904745075f77e06	0	0	0	0	0	0	0	0	0	0	0	0	0	/home/dhl_ec/bnelissen/Slides/CD3_manuscript/CD3_slides/AAA339.CD3/AAA339.CD3.run1	255	0.7	0.06	0.7	0.06	-9.44226724968	-11.6823136362	1.20524149531	0.0805324448643
125.0	4000000.0	75.0	7996.0	4000000.0	4000000.0	2.0	1.0	1.69	1.45	0.969999999999	0.04	6.64	0.26	0.639999999999	0.0400000000009	8.19	0.329999999999	1.92	1.35	0.9	AAA339.CD3.X8.Y12.tile.tissue.png	324	1	2000	324	d828f8c3cec6d8600952406ed563641d	0	0	0	0	0	0	0	0	0	0	0	0	0	/home/dhl_ec/bnelissen/Slides/CD3_manuscript/CD3_slides/AAA339.CD3/AAA339.CD3.run1	255	0.7	0.06	0.7	0.06	-8.70716939237	-11.8557416824	1.26669734841	0.0819385031359
196.0	3999943.0	101.0	8022.0	3999943.0	4000000.0	3.0	1.0	1.46	1.54	1.22	0.04	6.77	0.389999999999	0.879999999999	0.0500000000002	8.18	0.32	1.92	1.35	0.530000000001	AAA339.CD3.X8.Y13.tile.tissue.png	325	1	2000	325	47888f362903962d027a8d9149fe6a1a	0	0	0	0	0	0	0	0	0	0	0	0	0	/home/dhl_ec/bnelissen/Slides/CD3_manuscript/CD3_slides/AAA339.CD3/AAA339.CD3.run1	255	0.7	0.0619374471387	0.7	0.0619374471387	-9.35014987903	-11.9668026407	1.02819097452	0.0628555609856
686.0	3999904.0	351.0	8022.0	3999904.0	4000000.0	8.0	1.0	1.37	1.6	1.12	0.0299999999997	5.3	0.309999999999	0.63	0.0500000000002	8.25	0.320000000001	1.91	1.33	0.719999999999	AAA339.CD3.X8.Y14.tile.tissue.png	326	1	2000	326	540c26951700bf58052ec2c8d72a5e3b	0	0	0	0	0	0	0	0	0	0	0	0	0	/home/dhl_ec/bnelissen/Slides/CD3_manuscript/CD3_slides/AAA339.CD3/AAA339.CD3.run1	255	0.7	0.074797184104	0.7	0.074797184104	-9.05840069429	-11.2915374295	0.907551118341	0.0368894918296
197.0	3999785.0	106.0	8032.0	3999785.0	4000000.0	3.0	1.0	1.37	1.48	1.04	0.04	5.33	0.32	0.630000000001	0.0500000000002	8.23	0.329999999999	1.92	1.34	0.599999999999	AAA339.CD3.X8.Y15.tile.tissue.png	327	1	2000	327	6fec3f93fbac3662e72894a8aaf9012c	0	0	0	0	0	0	0	0	0	0	0	0	0	/home/dhl_ec/bnelissen/Slides/CD3_manuscript/CD3_slides/AAA339.CD3/AAA339.CD3.run1	255	0.7	0.0786297423655	0.7	0.0786297423655	-9.07169735301	-11.3356189722	0.728409153039	0.0281263101062
315.0	3999988.0	175.0	8000.0	3999988.0	4000000.0	5.0	1.0	1.63	1.46	1.01	0.0299999999997	5.26	0.529999999999	0.720000000001	0.0500000000002	8.23	0.32	1.92	1.34	0.599999999999	AAA339.CD3.X8.Y16.tile.tissue.png	328	1	2000	328	26b51d9effb1791677b16d876203777a	0	0	0	0	0	0	0	0	0	0	0	0	0	/home/dhl_ec/bnelissen/Slides/CD3_manuscript/CD3_slides/AAA339.CD3/AAA339.CD3.run1	255	0.7	0.0800646968479	0.7	0.0800646968479	-9.02723611594	-10.9798609966	0.72282569844	0.0213714703061
199.0	4000000.0	100.0	7996.0	4000000.0	4000000.0	3.0	1.0	1.69	1.48	1.06	0.0300000000007	5.21	0.25	0.640000000001	0.04	8.2	0.33	1.92	1.35	0.69	AAA339.CD3.X8.Y17.tile.tissue.png	329	1	2000	329	4b4cd70664225b2d82bbe38bf958f0b6	0	0	0	0	0	0	0	0	0	0	0	0	0	/home/dhl_ec/bnelissen/Slides/CD3_manuscript/CD3_slides/AAA339.CD3/AAA339.CD3.run1	255	0.7	0.0792336911082	0.7	0.0792336911082	-8.99210356108	-11.019767556	0.710354937756	0.0333222332668
487.0	4000000.0	256.0	7996.0	4000000.0	4000000.0	7.0	1.0	1.38	1.59	1.42	0.04	5.25	0.26	0.650000000001	0.04	8.33	0.32	1.95	1.37	0.62	AAA339.CD3.X8.Y18.tile.tissue.png	330	1	2000	330	06e797086d8004ed353a099815d3c847	0	0	0	0	0	0	0	0	0	0	0	0	0	/home/dhl_ec/bnelissen/Slides/CD3_manuscript/CD3_slides/AAA339.CD3/AAA339.CD3.run1	255	0.7	0.0798365422986	0.7	0.0798365422986	-8.85645383525	-9.88078542736	0.659340801572	0.0318005786064
1873.0	4000000.0	850.0	7996.0	4000000.0	4000000.0	19.0	1.0	1.64	1.45	1.03	0.04	5.24	0.35	0.82	0.04	8.28	0.330000000001	1.92	1.34	0.530000000001	AAA339.CD3.X8.Y19.tile.tissue.png	331	1	2000	331	1ff70cf3628fd53c3ea376b09ef98035	0	0	0	0	0	0	0	0	0	0	0	0	0	/home/dhl_ec/bnelissen/Slides/CD3_manuscript/CD3_slides/AAA339.CD3/AAA339.CD3.run1	255	0.7	0.0783859800816	0.7	0.0783859800816	-9.24406838423	-9.2036973993	0.722201495071	0.0563083125334
426.0	1400223.0	263.0	10294.0	1400223.0	4000000.0	5.0	3.0	1.58	1.39	1.0	0.0500000000002	5.59	0.32	0.78	0.13	6.58	0.219999999999	1.91	1.35	0.469999999999	AAA339.CD3.X8.Y2.tile.tissue.png	332	1	2000	332	3814d526c2049d1e093b9f2daf771db2	0	0	0	0	0	0	0	0	0	0	0	0	0	/home/dhl_ec/bnelissen/Slides/CD3_manuscript/CD3_slides/AAA339.CD3/AAA339.CD3.run1	255	0.7	0.06	0.7	0.06	-7.69630299742	-11.6488514405	1.20650274121	2.83040109375
5320.0	4000000.0	1975.0	7996.0	4000000.0	4000000.0	38.0	1.0	1.62	1.54	0.99	0.04	5.17	0.26	0.679999999999	0.04	8.33	0.320000000001	1.92	1.35	0.66	AAA339.CD3.X8.Y20.tile.tissue.png	333	1	2000	333	c080f703348135575203a25b08b7566d	0	0	0	0	0	0	0	0	0	0	0	0	0	/home/dhl_ec/bnelissen/Slides/CD3_manuscript/CD3_slides/AAA339.CD3/AAA339.CD3.run1	255	0.7	0.0768982288138	0.7	0.0768982288138	-8.837138137	-10.8996353491	0.797394504586	0.0819141424806
227.0	4000000.0	136.0	7996.0	4000000.0	4000000.0	4.0	1.0	1.48	1.37	1.06	0.04	4.8	0.26	0.63	0.04	8.26	0.309999999999	1.92	1.34	0.6	AAA339.CD3.X8.Y21.tile.tissue.png	334	1	2000	334	9af12e2c7feca029bf2227be5b6c19a7	0	0	0	0	0	0	0	0	0	0	0	0	0	/home/dhl_ec/bnelissen/Slides/CD3_manuscript/CD3_slides/AAA339.CD3/AAA339.CD3.run1	255	0.7	0.0718275871224	0.7	0.0718275871224	-8.9053494687	0.0	0.90393834003	0.0527979335937
483.0	2622859.0	236.0	10206.0	2622859.0	4000000.0	6.0	2.0	1.1	1.33	1.1	0.0800000000008	5.75	0.31	0.64	0.0900000000001	7.31	0.27	1.95	1.35	0.549999999999	AAA339.CD3.X8.Y22.tile.tissue.png	335	1	2000	335	88eb1f3feddfa6990cc5ec2cfe68ce2a	0	0	0	0	0	0	0	0	0	0	0	0	0	/home/dhl_ec/bnelissen/Slides/CD3_manuscript/CD3_slides/AAA339.CD3/AAA339.CD3.run1	255	0.7	0.06	0.7	0.06	-8.66795891025	-11.4126783583	1.55496804622	0.0744480625
0.0	380749.0	0.0	5668.0	380749.0	4000000.0	0.0	3.0	1.18	1.32	1.0	0.04	5.52	0.32	0.669999999999	0.17	5.18	0.13	1.91	1.35	0.46	AAA339.CD3.X8.Y23.tile.tissue.png	336	1	2000	336	5239fd75e3c39782710b2936ae71c533	0	0	0	0	0	0	0	0	0	0	0	0	0	/home/dhl_ec/bnelissen/Slides/CD3_manuscript/CD3_slides/AAA339.CD3/AAA339.CD3.run1	255	0.7	0.06	0.7	0.06	0.0	-11.35411855	0.104015590405	6.08185763818
1030.0	3061619.0	470.0	17893.0	3061619.0	4000000.0	9.0	6.0	1.21	1.43	1.28	0.04	5.7	0.32	0.64	0.0799999999999	7.7	0.48	2.06	1.35	0.55	AAA339.CD3.X8.Y3.tile.tissue.png	337	1	2000	337	679790e49a05b513c5656768ec00f876	0	0	0	0	0	0	0	0	0	0	0	0	0	/home/dhl_ec/bnelissen/Slides/CD3_manuscript/CD3_slides/AAA339.CD3/AAA339.CD3.run1	255	0.7	0.06	0.7	0.06	-8.14395348754	-12.1063841654	1.3660153654	0.354789378906
897.0	3739350.0	508.0	10412.0	3739350.0	4000000.0	12.0	1.0	1.88	1.67	1.22	0.04	6.31	0.37	0.88	0.0500000000002	8.05	0.309999999999	1.97	1.35	0.610000000001	AAA339.CD3.X8.Y4.tile.tissue.png	338	1	2000	338	f279678939dc1b962ba759851c31cf96	0	0	0	0	0	0	0	0	0	0	0	0	0	/home/dhl_ec/bnelissen/Slides/CD3_manuscript/CD3_slides/AAA339.CD3/AAA339.CD3.run1	255	0.7	0.0665690760305	0.7	0.0665690760305	-8.29375890208	-12.0297102962	1.23648215982	0.149425484375
147.0	3996891.0	74.0	8518.0	3996891.0	4000000.0	2.0	1.0	1.4	1.48	1.24	0.04	5.95	0.33	0.64	0.0500000000002	8.25	0.33	1.92	1.35	0.8	AAA339.CD3.X8.Y5.tile.tissue.png	339	1	2000	339	1f7c03f29d79822fcd85dcf745cbfa08	0	0	0	0	0	0	0	0	0	0	0	0	0	/home/dhl_ec/bnelissen/Slides/CD3_manuscript/CD3_slides/AAA339.CD3/AAA339.CD3.run1	255	0.7	0.0676184790617	0.7	0.0676184790617	-9.10405608477	-12.3347776086	1.52152887724	0.136838299194
482.0	3996578.0	234.0	8368.0	3996578.0	4000000.0	6.0	1.0	1.28	1.48	1.5	0.04	5.5	0.309999999999	0.65	0.0500000000002	8.22	0.320000000001	1.93	1.34	0.54	AAA339.CD3.X8.Y6.tile.tissue.png	340	1	2000	340	4fc7af1503b63a74c08868fa30d51d86	0	0	0	0	0	0	0	0	0	0	0	0	0	/home/dhl_ec/bnelissen/Slides/CD3_manuscript/CD3_slides/AAA339.CD3/AAA339.CD3.run1	255	0.7	0.0664021500627	0.7	0.0664021500627	-8.95588349387	-11.9731991317	1.39641555412	0.116431733459
677.0	3975923.0	322.0	8818.0	3975923.0	4000000.0	6.0	2.0	1.69	2.26	1.2	0.0400000000009	5.65	0.320000000001	0.67	0.0499999999993	8.27	0.32	1.97	1.36	1.23	AAA339.CD3.X8.Y7.tile.tissue.png	341	1	2000	341	87ac024a5d78cf20ac3b70a315f4b38f	0	0	0	0	0	0	0	0	0	0	0	0	0	/home/dhl_ec/bnelissen/Slides/CD3_manuscript/CD3_slides/AAA339.CD3/AAA339.CD3.run1	255	0.7	0.0630256719339	0.7	0.0630256719339	-9.21399730185	-11.3174135698	1.4176046267	0.0907815976105
189.0	3994263.0	98.0	8545.0	3994263.0	4000000.0	2.0	2.0	2.29	1.45	0.99	0.04	5.58	0.32	0.65	0.0500000000002	8.26	0.320000000001	1.92	1.34	0.51	AAA339.CD3.X8.Y8.tile.tissue.png	342	1	2000	342	777d069159e181e8d000c9ab9fbb8486	0	0	0	0	0	0	0	0	0	0	0	0	0	/home/dhl_ec/bnelissen/Slides/CD3_manuscript/CD3_slides/AAA339.CD3/AAA339.CD3.run1	255	0.7	0.0641769792403	0.7	0.0641769792403	-8.64594598689	-12.1096544078	1.48595462857	0.113924726746
67.0	3995739.0	39.0	8246.0	3995739.0	4000000.0	1.0	1.0	2.37	1.48	1.22	0.04	5.6	0.31	0.639999999999	0.0499999999993	8.36	0.320000000001	1.92	1.36	0.6	AAA339.CD3.X8.Y9.tile.tissue.png	343	1	2000	343	7f20f2c46bfd6b8afff25082ddcfb2bc	0	0	0	0	0	0	0	0	0	0	0	0	0	/home/dhl_ec/bnelissen/Slides/CD3_manuscript/CD3_slides/AAA339.CD3/AAA339.CD3.run1	255	0.7	0.06581945771	0.7	0.06581945771	-9.0310812165	-12.1665343149	1.34764030825	0.121574806107
189.0	3997511.0	105.0	8198.0	3997511.0	4000000.0	3.0	1.0	2.31	1.47	1.29	0.04	5.68	0.33	0.66	0.0500000000002	8.38	0.32	1.97	1.38	0.809999999999	AAA339.CD3.X9.Y10.tile.tissue.png	344	1	2000	344	ab3d432032dd8cd22f7f47a6aa195183	0	0	0	0	0	0	0	0	0	0	0	0	0	/home/dhl_ec/bnelissen/Slides/CD3_manuscript/CD3_slides/AAA339.CD3/AAA339.CD3.run1	255	0.7	0.0644105590502	0.7	0.0644105590502	-9.1852602817	-11.8493807755	1.04871177123	0.0611718796082
164.0	4000000.0	76.0	7996.0	4000000.0	4000000.0	2.0	1.0	1.53	2.19	1.27	0.0299999999997	5.23	0.26	0.650000000001	0.04	8.24	0.31	1.91	1.34	0.54	AAA339.CD3.X9.Y11.tile.tissue.png	345	1	2000	345	c307360f71b1d991eac998e70a9cd1b1	0	0	0	0	0	0	0	0	0	0	0	0	0	/home/dhl_ec/bnelissen/Slides/CD3_manuscript/CD3_slides/AAA339.CD3/AAA339.CD3.run1	255	0.7	0.066017843753	0.7	0.066017843753	-9.2319325113	-10.7348901158	1.13485688356	0.0465737246989
268.0	4000000.0	129.0	7996.0	4000000.0	4000000.0	3.0	1.0	2.54	1.43	1.01	0.04	5.28	0.38	0.78	0.04	8.2	0.32	1.92	1.38	0.600000000001	AAA339.CD3.X9.Y12.tile.tissue.png	346	1	2000	346	2c218144681ae1859044cd96944e8feb	0	0	0	0	0	0	0	0	0	0	0	0	0	/home/dhl_ec/bnelissen/Slides/CD3_manuscript/CD3_slides/AAA339.CD3/AAA339.CD3.run1	255	0.7	0.0688020126796	0.7	0.0688020126796	-8.99944724434	-11.0334320418	1.17185753003	0.0365321530281
107.0	4000000.0	64.0	7996.0	4000000.0	4000000.0	2.0	1.0	2.29	1.82	1.25	0.04	5.12	0.259999999999	0.629999999999	0.04	8.25	0.320000000001	1.9	1.36	0.52	AAA339.CD3.X9.Y13.tile.tissue.png	347	1	2000	347	77eecc5c2a3b21ad56e48ba5bdc0a318	0	0	0	0	0	0	0	0	0	0	0	0	0	/home/dhl_ec/bnelissen/Slides/CD3_manuscript/CD3_slides/AAA339.CD3/AAA339.CD3.run1	255	0.7	0.0740462282	0.7	0.0740462282	-8.58537172033	0.0	0.896085995744	0.0208354355469
617.0	4000000.0	335.0	7996.0	4000000.0	4000000.0	9.0	1.0	1.37	1.61	1.43	0.04	4.84	0.25	0.639999999999	0.04	8.23	0.309999999999	1.91	1.35	0.550000000001	AAA339.CD3.X9.Y14.tile.tissue.png	348	1	2000	348	6dff15b32e422b403209450c43afbf94	0	0	0	0	0	0	0	0	0	0	0	0	0	/home/dhl_ec/bnelissen/Slides/CD3_manuscript/CD3_slides/AAA339.CD3/AAA339.CD3.run1	255	0.7	0.0773946265667	0.7	0.0773946265667	-9.03712212353	0.0	0.774387850683	0.0247650332031
1256.0	4000000.0	681.0	7996.0	4000000.0	4000000.0	20.0	1.0	1.63	1.45	1.28	0.04	4.84	0.26	0.65	0.04	8.37	0.32	1.92	1.34	0.58	AAA339.CD3.X9.Y15.tile.tissue.png	349	1	2000	349	9d462e0c1152d2f3e084ed2fc92da1a7	0	0	0	0	0	0	0	0	0	0	0	0	0	/home/dhl_ec/bnelissen/Slides/CD3_manuscript/CD3_slides/AAA339.CD3/AAA339.CD3.run1	255	0.7	0.0803788388585	0.7	0.0803788388585	-8.77821098829	0.0	0.670698729108	0.0271578847656
3032.0	3999837.0	1629.0	8016.0	3999837.0	4000000.0	49.0	1.0	1.49	1.99	1.16	0.04	5.44	0.34	0.65	0.0500000000002	8.26	0.32	1.94	1.34	0.61	AAA339.CD3.X9.Y16.tile.tissue.png	350	1	2000	350	199cf632a3011fd53d27e46b06244ca3	0	0	0	0	0	0	0	0	0	0	0	0	0	/home/dhl_ec/bnelissen/Slides/CD3_manuscript/CD3_slides/AAA339.CD3/AAA339.CD3.run1	255	0.7	0.0812438679354	0.7	0.0812438679354	-8.88530061765	-11.4108627296	0.764826808364	0.0322526262209
4298.0	4000000.0	2347.0	7996.0	4000000.0	4000000.0	68.0	1.0	2.3	1.56	1.3	0.04	4.89	0.27	0.66	0.04	8.46	0.32	1.96	1.36	0.550000000001	AAA339.CD3.X9.Y17.tile.tissue.png	351	1	2000	351	fc93dc89fecb9417294a0336b50b45a2	0	0	0	0	0	0	0	0	0	0	0	0	0	/home/dhl_ec/bnelissen/Slides/CD3_manuscript/CD3_slides/AAA339.CD3/AAA339.CD3.run1	255	0.7	0.0780114828768	0.7	0.0780114828768	-8.84091957186	0.0	0.797600331503	0.0396569609375
2226.0	4000000.0	1237.0	7996.0	4000000.0	4000000.0	37.0	1.0	1.39	1.18	0.990000000001	0.0300000000007	4.91	0.26	0.66	0.04	8.48	0.5	2.03	1.34	0.78	AAA339.CD3.X9.Y18.tile.tissue.png	352	1	2000	352	196c052bfe32e97d6f759f07f891ca31	0	0	0	0	0	0	0	0	0	0	0	0	0	/home/dhl_ec/bnelissen/Slides/CD3_manuscript/CD3_slides/AAA339.CD3/AAA339.CD3.run1	255	0.7	0.0792829107703	0.7	0.0792829107703	-8.99934676241	0.0	0.769109396372	0.0336388242187
1123.0	4000000.0	526.0	7996.0	4000000.0	4000000.0	13.0	1.0	2.5	1.43	1.01	0.04	4.92	0.26	0.63	0.04	8.39	0.320000000001	1.95	1.38	0.559999999999	AAA339.CD3.X9.Y19.tile.tissue.png	353	1	2000	353	c4c79005bb3762276e779f566eb01672	0	0	0	0	0	0	0	0	0	0	0	0	0	/home/dhl_ec/bnelissen/Slides/CD3_manuscript/CD3_slides/AAA339.CD3/AAA339.CD3.run1	255	0.7	0.0784709187771	0.7	0.0784709187771	-9.01876907191	0.0	0.751760666699	0.036160015625
95.0	714620.0	56.0	13746.0	714620.0	4000000.0	1.0	7.0	1.88	1.51	0.990000000001	0.0500000000002	5.61	0.49	0.84	0.15	6.22	0.2	1.92	1.38	0.470000000001	AAA339.CD3.X9.Y2.tile.tissue.png	354	1	2000	354	5beb1de2fcb23b469cb7ca4285977877	0	0	0	0	0	0	0	0	0	0	0	0	0	/home/dhl_ec/bnelissen/Slides/CD3_manuscript/CD3_slides/AAA339.CD3/AAA339.CD3.run1	255	0.7	0.06	0.7	0.06	-6.58960514597	-10.6404299777	0.0752097757575	4.2601632041
1414.0	4000000.0	772.0	7996.0	4000000.0	4000000.0	18.0	1.0	2.18	1.74	1.28	0.0299999999997	5.23	0.27	0.63	0.04	8.24	0.320000000001	1.92	1.34	0.63	AAA339.CD3.X9.Y20.tile.tissue.png	355	1	2000	355	6ae2c266b08108755265b422263778b1	0	0	0	0	0	0	0	0	0	0	0	0	0	/home/dhl_ec/bnelissen/Slides/CD3_manuscript/CD3_slides/AAA339.CD3/AAA339.CD3.run1	255	0.7	0.0772515147	0.7	0.0772515147	-8.90497268474	-11.5434701904	0.854789533862	0.0414663676124
680.0	4000000.0	375.0	7996.0	4000000.0	4000000.0	11.0	1.0	1.57	2.05	1.28	0.04	4.85	0.25	0.66	0.04	8.38	0.33	1.92	1.35	0.64	AAA339.CD3.X9.Y21.tile.tissue.png	356	1	2000	356	3b598c5180cd4af0509a2a123893e4bd	0	0	0	0	0	0	0	0	0	0	0	0	0	/home/dhl_ec/bnelissen/Slides/CD3_manuscript/CD3_slides/AAA339.CD3/AAA339.CD3.run1	255	0.7	0.0706369515606	0.7	0.0706369515606	-9.05674084423	0.0	0.957584346243	0.044517640625
684.0	3921914.0	386.0	8533.0	3921914.0	4000000.0	11.0	2.0	2.35	1.41	0.97	0.04	5.79	0.309999999999	0.639999999999	0.0499999999993	8.39	0.32	1.94	1.37	0.510000000001	AAA339.CD3.X9.Y22.tile.tissue.png	357	1	2000	357	9ddc9418d495e773979bd12c5da54aa4	0	0	0	0	0	0	0	0	0	0	0	0	0	/home/dhl_ec/bnelissen/Slides/CD3_manuscript/CD3_slides/AAA339.CD3/AAA339.CD3.run1	255	0.7	0.06	0.7	0.06	-8.75623207821	-11.8100176063	1.00718911996	0.0815505942383
656.0	2242529.0	352.0	15627.0	2242529.0	4000000.0	10.0	8.0	1.53	1.63	1.0	0.04	6.0	0.32	0.69	0.11	7.14	0.25	1.96	1.34	0.58	AAA339.CD3.X9.Y23.tile.tissue.png	358	1	2000	358	a0f36aec6a90949375c6e7fae3df6522	0	0	0	0	0	0	0	0	0	0	0	0	0	/home/dhl_ec/bnelissen/Slides/CD3_manuscript/CD3_slides/AAA339.CD3/AAA339.CD3.run1	255	0.7	0.06	0.7	0.06	-9.02992805113	-11.694059547	1.27956714643	1.37479965625
0.0	630183.0	0.0	12630.0	630183.0	4000000.0	0.0	7.0	1.43	2.54	1.0	0.04	5.53	0.39	0.84	0.160000000001	5.3	0.139999999999	1.92	1.38	0.56	AAA339.CD3.X9.Y3.tile.tissue.png	359	1	2000	359	825d0d9662da9d98e8a46579a7788e39	0	0	0	0	0	0	0	0	0	0	0	0	0	/home/dhl_ec/bnelissen/Slides/CD3_manuscript/CD3_slides/AAA339.CD3/AAA339.CD3.run1	255	0.7	0.06	0.7	0.06	0.0	-12.0185253919	0.0742349469321	0.0468540427246
569.0	906235.0	283.0	9299.0	906235.0	4000000.0	6.0	10.0	1.2	2.74	1.3	0.04	8.67	0.34	0.66	0.15	6.44	0.22	1.96	1.37	0.58	AAA339.CD3.X9.Y4.tile.tissue.png	360	1	2000	360	1d0f15841e32dd2d652d83d1cfb755b1	0	0	0	0	0	0	0	0	0	0	0	0	0	/home/dhl_ec/bnelissen/Slides/CD3_manuscript/CD3_slides/AAA339.CD3/AAA339.CD3.run1	255	0.7	0.06	0.7	0.06	-8.8025683206	-11.9481686488	1.40069366731	0.109852822266
144.0	3792183.0	87.0	11378.0	3792183.0	4000000.0	2.0	2.0	2.2	1.63	1.43	0.04	5.9	0.32	0.639999999999	0.0600000000004	8.07	0.3	1.94	1.36	1.09	AAA339.CD3.X9.Y5.tile.tissue.png	361	1	2000	361	3b5e2d39bba978639dc5f27aeded3384	0	0	0	0	0	0	0	0	0	0	0	0	0	/home/dhl_ec/bnelissen/Slides/CD3_manuscript/CD3_slides/AAA339.CD3/AAA339.CD3.run1	255	0.7	0.0618508799956	0.7	0.0618508799956	-8.56454466938	-11.6441946488	1.3598869595	0.0917672915039
217.0	3996917.0	128.0	8234.0	3996917.0	4000000.0	3.0	1.0	1.92	1.43	1.01	0.0299999999997	6.5	0.32	0.629999999999	0.0500000000002	8.23	0.32	1.92	1.35	0.53	AAA339.CD3.X9.Y6.tile.tissue.png	362	1	2000	362	e5a0b4d2247d6d8358eaed653066b483	0	0	0	0	0	0	0	0	0	0	0	0	0	/home/dhl_ec/bnelissen/Slides/CD3_manuscript/CD3_slides/AAA339.CD3/AAA339.CD3.run1	255	0.7	0.0648529303261	0.7	0.0648529303261	-9.23982629598	-11.934941463	1.34655529842	0.0865929816132
412.0	3998102.0	235.0	8195.0	3998102.0	4000000.0	6.0	1.0	1.98	1.79	0.99	0.0300000000007	5.56	0.32	0.639999999999	0.0500000000002	8.22	0.32	1.91	1.34	0.579999999999	AAA339.CD3.X9.Y7.tile.tissue.png	363	1	2000	363	111a68e93cdf32663335a60d54366510	0	0	0	0	0	0	0	0	0	0	0	0	0	/home/dhl_ec/bnelissen/Slides/CD3_manuscript/CD3_slides/AAA339.CD3/AAA339.CD3.run1	255	0.7	0.063365007663	0.7	0.063365007663	-8.7501626516	-12.0818329925	1.31747726234	0.115935269897
349.0	3991879.0	182.0	8509.0	3991879.0	4000000.0	4.0	1.0	1.64	1.47	1.29	0.04	5.52	0.34	0.639999999999	0.0500000000002	8.41	0.32	1.95	1.37	0.54	AAA339.CD3.X9.Y8.tile.tissue.png	364	1	2000	364	c822e797e4c436703ba9f67e34b8df33	0	0	0	0	0	0	0	0	0	0	0	0	0	/home/dhl_ec/bnelissen/Slides/CD3_manuscript/CD3_slides/AAA339.CD3/AAA339.CD3.run1	255	0.7	0.0641164975619	0.7	0.0641164975619	-8.97661579286	-12.0384595349	1.23912537829	0.107104856201
134.0	3997605.0	73.0	8229.0	3997605.0	4000000.0	2.0	1.0	1.65	1.43	1.03	0.04	6.73	0.320000000001	0.64	0.0500000000002	8.24	0.320000000001	1.91	1.35	0.599999999999	AAA339.CD3.X9.Y9.tile.tissue.png	365	1	2000	365	61c0f8d7e0af6cbb69e45bd7157de698	0	0	0	0	0	0	0	0	0	0	0	0	0	/home/dhl_ec/bnelissen/Slides/CD3_manuscript/CD3_slides/AAA339.CD3/AAA339.CD3.run1	255	0.7	0.06	0.7	0.06	-9.30023538505	-12.0882872452	1.13067405195	0.0840433730621
[truncated: 2 more columns]
