# Supplementary material for: SlideToolkit: An Assistive Toolset for the Histological Quantification of Whole Slide Images
Source: PLoS One. 2014 Nov 5;9(11):e110289. doi: 10.1371/journal.pone.0110289 (PMC4220929; doi:10.1371/journal.pone.0110289)
Supplement: RawData S1 — ICC and BlandAltman plot - measurements and r-script.zip. Measurements of Run1 and Run2, including the code for the calculation of the intraclass correlation coefficient (ICC) and the code for the Bland and Altman plot. (ZIP) [file pone.0110289.s003.zip › cellprofiler.measurements/run1.0cc4445eb6a1fb23f6c88e36259ba633.DefaultOUT_Image.csv]

AreaOccupied_AreaOccupied_DAB_Nuclei	AreaOccupied_AreaOccupied_Tissue	AreaOccupied_Perimeter_DAB_Nuclei	AreaOccupied_Perimeter_Tissue	AreaOccupied_TotalArea_DAB_Nuclei	AreaOccupied_TotalArea_Tissue	Count_DAB_Nuclei	Count_Tissue	ExecutionTime_01LoadImages	ExecutionTime_02ColorToGray	ExecutionTime_03Smooth	ExecutionTime_04ImageMath	ExecutionTime_05IdentifyPrimaryObjects	ExecutionTime_06MeasureImageAreaOccupied	ExecutionTime_07UnmixColors	ExecutionTime_08MaskImage	ExecutionTime_09IdentifyPrimaryObjects	ExecutionTime_10MeasureImageAreaOccupied	ExecutionTime_11OverlayOutlines	ExecutionTime_12OverlayOutlines	ExecutionTime_13SaveImages	FileName_Original	Group_Index	Group_Number	Height_Original	ImageNumber	MD5Digest_Original	ModuleError_01LoadImages	ModuleError_02ColorToGray	ModuleError_03Smooth	ModuleError_04ImageMath	ModuleError_05IdentifyPrimaryObjects	ModuleError_06MeasureImageAreaOccupied	ModuleError_07UnmixColors	ModuleError_08MaskImage	ModuleError_09IdentifyPrimaryObjects	ModuleError_10MeasureImageAreaOccupied	ModuleError_11OverlayOutlines	ModuleError_12OverlayOutlines	ModuleError_13SaveImages	PathName_Original	Scaling_Original	Threshold_FinalThreshold_DAB_Nuclei	Threshold_FinalThreshold_Tissue	Threshold_OrigThreshold_DAB_Nuclei	Threshold_OrigThreshold_Tissue	Threshold_SumOfEntropies_DAB_Nuclei	Threshold_SumOfEntropies_Tissue	Threshold_WeightedVariance_DAB_Nuclei	Threshold_WeightedVariance_Tissue
0.0	24989.0	0.0	1239.0	24989.0	4000000.0	0.0	3.0	2.8	2.6	1.12	0.05	6.32	0.35	0.83	0.22	6.06	0.13	1.99	1.48	1.03	AAA599.CD3.location-b.X0.Y10.tile.tissue.png	1	1	2000	1	432bbafcc4431695243b9c363b5743c0	0	0	0	0	0	0	0	0	0	0	0	0	0	/home/dhl_ec/bnelissen/Slides/CD3_manuscript/CD3_slides/AAA599.CD3.location-b/AAA599.CD3.location-b.run1	255	0.7	0.06	0.7	0.06	-8.99903885564	-12.5309692118	3.53083836122	2.5732204082
0.0	0.0	0.0	0.0	0.0	4000000.0	0.0	0.0	3.51	0.95	1.14	0.07	5.94	0.3	0.87	0.22	4.85	0.22	2.13	1.57	0.67	AAA599.CD3.location-b.X0.Y6.tile.tissue.png	2	1	2000	2	efa3fa7b35a76f66c553177d25c6b075	0	0	0	0	0	0	0	0	0	0	0	0	0	/home/dhl_ec/bnelissen/Slides/CD3_manuscript/CD3_slides/AAA599.CD3.location-b/AAA599.CD3.location-b.run1	255	1.0	0.06	1.0	0.06	0.0	0.0	0.0	10.912354
51.0	679599.0	35.0	9890.0	679599.0	4000000.0	1.0	4.0	2.06	1.27	1.16	0.06	8.5	0.39	0.78	0.19	7.38	0.25	2.25	1.6	0.48	AAA599.CD3.location-b.X0.Y7.tile.tissue.png	3	1	2000	3	0043fb358504dd697ab3bf888ac79eaa	0	0	0	0	0	0	0	0	0	0	0	0	0	/home/dhl_ec/bnelissen/Slides/CD3_manuscript/CD3_slides/AAA599.CD3.location-b/AAA599.CD3.location-b.run1	255	0.7	0.06	0.7	0.06	-8.57715272977	-11.2100102225	0.94133478553	2.15438421191
0.0	608331.0	0.0	10949.0	608331.0	4000000.0	0.0	3.0	2.18	1.22	1.15	0.06	8.4	0.39	0.81	0.19	6.97	0.19	2.16	1.53	0.43	AAA599.CD3.location-b.X0.Y8.tile.tissue.png	4	1	2000	4	bcb71d3a2d2a54cab27058b4a583ca59	0	0	0	0	0	0	0	0	0	0	0	0	0	/home/dhl_ec/bnelissen/Slides/CD3_manuscript/CD3_slides/AAA599.CD3.location-b/AAA599.CD3.location-b.run1	255	0.7	0.06	0.7	0.06	-8.18070728808	-11.4151879953	1.08493567513	3.48896522266
261.0	175234.0	102.0	5472.0	175234.0	4000000.0	3.0	5.0	2.45	1.02	1.16	0.06	7.27	0.38	0.86	0.22	7.04	0.22	2.12	1.54	0.42	AAA599.CD3.location-b.X0.Y9.tile.tissue.png	5	1	2000	5	2230e73e5b216c2f92cbc65009eea096	0	0	0	0	0	0	0	0	0	0	0	0	0	/home/dhl_ec/bnelissen/Slides/CD3_manuscript/CD3_slides/AAA599.CD3.location-b/AAA599.CD3.location-b.run1	255	0.7	0.06	0.7	0.06	-9.45674847251	-12.2021697094	2.5060149227	2.80892354785
710.0	373976.0	301.0	19640.0	373976.0	4000000.0	6.0	24.0	1.03	1.07	1.16	0.06	7.23	0.4	0.79	0.2	7.64	0.23	2.2	1.56	0.43	AAA599.CD3.location-b.X1.Y10.tile.tissue.png	6	1	2000	6	bc9e8bbfa9c07cbea6a72b5d3fee8ad5	0	0	0	0	0	0	0	0	0	0	0	0	0	/home/dhl_ec/bnelissen/Slides/CD3_manuscript/CD3_slides/AAA599.CD3.location-b/AAA599.CD3.location-b.run1	255	0.7	0.06	0.7	0.06	-8.89427916757	-11.9460210315	2.44180806745	2.20666878125
0.0	0.0	0.0	0.0	0.0	4000000.0	0.0	0.0	0.96	1.07	1.16	0.06	6.01	0.31	0.87	0.22	4.84	0.13	2.04	1.53	0.59	AAA599.CD3.location-b.X1.Y6.tile.tissue.png	7	1	2000	7	a012e5e1e0d2d2ac09b8513b41ec1b36	0	0	0	0	0	0	0	0	0	0	0	0	0	/home/dhl_ec/bnelissen/Slides/CD3_manuscript/CD3_slides/AAA599.CD3.location-b/AAA599.CD3.location-b.run1	255	1.0	0.06	1.0	0.06	0.0	0.0	0.0	12.207016
178.0	1251192.0	87.0	34149.0	1251192.0	4000000.0	2.0	15.0	1.3	1.48	1.15	0.05	7.27	0.4	0.76	0.17	7.79	0.27	2.3	1.55	0.49	AAA599.CD3.location-b.X1.Y7.tile.tissue.png	8	1	2000	8	f8d145653ae23c95a4e6de56e9d41ddc	0	0	0	0	0	0	0	0	0	0	0	0	0	/home/dhl_ec/bnelissen/Slides/CD3_manuscript/CD3_slides/AAA599.CD3.location-b/AAA599.CD3.location-b.run1	255	0.7	0.06	0.7	0.06	-9.48316291278	-11.6702196464	2.09836065582	0.441410171875
102.0	138180.0	66.0	5182.0	138180.0	4000000.0	1.0	3.0	0.92	1.06	1.16	0.07	9.3	0.39	0.8	0.21	6.97	0.22	2.13	1.55	0.41	AAA599.CD3.location-b.X1.Y8.tile.tissue.png	9	1	2000	9	793519a43b9625a6a192ff7f5352813a	0	0	0	0	0	0	0	0	0	0	0	0	0	/home/dhl_ec/bnelissen/Slides/CD3_manuscript/CD3_slides/AAA599.CD3.location-b/AAA599.CD3.location-b.run1	255	0.7	0.06	0.7	0.06	-9.27753702218	-11.7024390369	2.37646157606	3.46948380859
192.0	271600.0	115.0	11335.0	271600.0	4000000.0	3.0	10.0	1.04	1.19	1.19	0.06	7.24	0.4	0.81	0.21	7.08	0.23	2.14	1.54	0.45	AAA599.CD3.location-b.X1.Y9.tile.tissue.png	10	1	2000	10	d3f2e8589a2d1f7870f88c653c92fb8a	0	0	0	0	0	0	0	0	0	0	0	0	0	/home/dhl_ec/bnelissen/Slides/CD3_manuscript/CD3_slides/AAA599.CD3.location-b/AAA599.CD3.location-b.run1	255	0.7	0.06	0.7	0.06	-9.53650691526	-11.9329486711	3.12266024955	2.38028883984
10434.0	1327109.0	3636.0	17250.0	1327109.0	4000000.0	66.0	10.0	1.25	1.06	1.14	0.06	7.38	0.41	0.77	0.18	8.11	0.27	2.27	1.53	0.44	AAA599.CD3.location-b.X10.Y10.tile.tissue.png	11	1	2000	11	520ecf1ff4999967ef52250d775757e9	0	0	0	0	0	0	0	0	0	0	0	0	0	/home/dhl_ec/bnelissen/Slides/CD3_manuscript/CD3_slides/AAA599.CD3.location-b/AAA599.CD3.location-b.run1	255	0.7	0.06	0.7	0.06	-8.76108336427	-12.6878195611	1.30505298238	1.14588201563
16707.0	1014643.0	5149.0	23900.0	1014643.0	4000000.0	94.0	17.0	1.47	2.13	1.15	0.05	7.26	0.39	0.75	0.19	7.97	0.26	2.29	1.54	0.42	AAA599.CD3.location-b.X10.Y11.tile.tissue.png	12	1	2000	12	5f3d728fc4497ce211d4ca440bdcf34d	0	0	0	0	0	0	0	0	0	0	0	0	0	/home/dhl_ec/bnelissen/Slides/CD3_manuscript/CD3_slides/AAA599.CD3.location-b/AAA599.CD3.location-b.run1	255	0.7	0.06	0.7	0.06	-9.4205600223	-12.2024124553	2.45355433892	0.379147875
112043.0	2107570.0	36740.0	22367.0	2107570.0	4000000.0	635.0	12.0	1.4	1.18	1.2	0.06	7.59	0.45	0.76	0.14	10.12	0.31	2.3	1.52	0.44	AAA599.CD3.location-b.X10.Y12.tile.tissue.png	13	1	2000	13	1fca435ec6875abaeaa9d4d059e431dd	0	0	0	0	0	0	0	0	0	0	0	0	0	/home/dhl_ec/bnelissen/Slides/CD3_manuscript/CD3_slides/AAA599.CD3.location-b/AAA599.CD3.location-b.run1	255	0.7	0.06	0.7	0.06	-9.1863967098	-12.2898324766	2.23642756356	0.484853289062
18632.0	3179975.0	6781.0	27649.0	3179975.0	4000000.0	124.0	10.0	1.26	1.38	1.17	0.05	8.43	0.4	0.76	0.1	10.75	0.35	2.3	1.53	0.63	AAA599.CD3.location-b.X10.Y13.tile.tissue.png	14	1	2000	14	1dd03ae568a74c6de16d1d759f06bb0a	0	0	0	0	0	0	0	0	0	0	0	0	0	/home/dhl_ec/bnelissen/Slides/CD3_manuscript/CD3_slides/AAA599.CD3.location-b/AAA599.CD3.location-b.run1	255	0.7	0.06	0.7	0.06	-9.98224777982	-11.9815668644	2.67081476248	0.73719303125
656.0	1024278.0	223.0	40466.0	1024278.0	4000000.0	4.0	35.0	0.93	1.25	1.16	0.05	7.33	0.41	0.77	0.26	7.76	0.26	2.29	1.54	0.44	AAA599.CD3.location-b.X10.Y14.tile.tissue.png	15	1	2000	15	3d62aef0cd261041a1b91d25621302a7	0	0	0	0	0	0	0	0	0	0	0	0	0	/home/dhl_ec/bnelissen/Slides/CD3_manuscript/CD3_slides/AAA599.CD3.location-b/AAA599.CD3.location-b.run1	255	0.7	0.06	0.7	0.06	-9.2743396163	-12.0593210876	3.33292748267	0.40292753125
0.0	0.0	0.0	0.0	0.0	4000000.0	0.0	0.0	0.96	1.1	1.15	0.0599999999999	5.97	0.31	0.91	0.22	4.82	0.13	2.02	1.6	0.38	AAA599.CD3.location-b.X10.Y15.tile.tissue.png	16	1	2000	16	36ee0e313abdee1de4b53d3e16721603	0	0	0	0	0	0	0	0	0	0	0	0	0	/home/dhl_ec/bnelissen/Slides/CD3_manuscript/CD3_slides/AAA599.CD3.location-b/AAA599.CD3.location-b.run1	255	1.0	0.06	1.0	0.06	0.0	0.0	0.0	6.5775855
0.0	23234.0	0.0	950.0	23234.0	4000000.0	0.0	2.0	0.84	1.13	1.16	0.06	7.14	0.39	0.86	0.22	6.03	0.14	2.09	1.54	0.47	AAA599.CD3.location-b.X10.Y16.tile.tissue.png	17	1	2000	17	32707e8899bb594c8adf3ddfa686bc69	0	0	0	0	0	0	0	0	0	0	0	0	0	/home/dhl_ec/bnelissen/Slides/CD3_manuscript/CD3_slides/AAA599.CD3.location-b/AAA599.CD3.location-b.run1	255	0.7	0.06	0.7	0.06	0.0	-11.6407294192	0.342182409972	4.52784658783
9204.0	803747.0	2889.0	14195.0	803747.0	4000000.0	55.0	21.0	0.86	1.16	1.15	0.0700000000001	7.72	0.42	0.78	0.19	7.61	0.25	2.27	1.55	0.6	AAA599.CD3.location-b.X10.Y17.tile.tissue.png	18	1	2000	18	e4eb135af04b80e81e1c6239a6628a7e	0	0	0	0	0	0	0	0	0	0	0	0	0	/home/dhl_ec/bnelissen/Slides/CD3_manuscript/CD3_slides/AAA599.CD3.location-b/AAA599.CD3.location-b.run1	255	0.7	0.06	0.7	0.06	-9.06378932665	-12.2315298695	1.6473656482	0.75044490625
32685.0	1563099.0	10144.0	41570.0	1563099.0	4000000.0	182.0	23.0	0.92	1.29	1.18	0.05	7.57	0.41	0.77	0.16	8.37	0.29	2.33	1.54	0.58	AAA599.CD3.location-b.X10.Y18.tile.tissue.png	19	1	2000	19	eda2672789486a36944a8340a0b1f854	0	0	0	0	0	0	0	0	0	0	0	0	0	/home/dhl_ec/bnelissen/Slides/CD3_manuscript/CD3_slides/AAA599.CD3.location-b/AAA599.CD3.location-b.run1	255	0.7	0.06	0.7	0.06	-9.3638764716	-12.8689856989	2.88244174971	0.61871546875
0.0	805630.0	0.0	46026.0	805630.0	4000000.0	0.0	55.0	0.95	1.29	1.25	0.05	8.79	0.41	0.76	0.19	6.48	0.18	2.34	1.54	0.57	AAA599.CD3.location-b.X10.Y19.tile.tissue.png	20	1	2000	20	3d64987c62e41be924ac2c34c5da7d5b	0	0	0	0	0	0	0	0	0	0	0	0	0	/home/dhl_ec/bnelissen/Slides/CD3_manuscript/CD3_slides/AAA599.CD3.location-b/AAA599.CD3.location-b.run1	255	0.7	0.06	0.7	0.06	0.0	-11.7616112295	0.986230651788	0.6087571875
0.0	112244.0	0.0	2895.0	112244.0	4000000.0	0.0	4.0	0.8	1.0	1.14	0.07	8.32	0.39	0.85	0.22	6.04	0.15	2.13	1.55	0.49	AAA599.CD3.location-b.X10.Y20.tile.tissue.png	21	1	2000	21	cc519e0b209ba42178cf6d27730ae967	0	0	0	0	0	0	0	0	0	0	0	0	0	/home/dhl_ec/bnelissen/Slides/CD3_manuscript/CD3_slides/AAA599.CD3.location-b/AAA599.CD3.location-b.run1	255	0.7	0.06	0.7	0.06	0.0	-11.8100642855	0.139586290874	4.99239968115
0.0	0.0	0.0	0.0	0.0	4000000.0	0.0	0.0	0.73	0.98	1.15	0.0700000000001	5.99	0.3	0.9	0.23	4.86	0.13	2.04	1.53	0.55	AAA599.CD3.location-b.X10.Y6.tile.tissue.png	22	1	2000	22	19ca66e84691487fbcf38e15c2361f96	0	0	0	0	0	0	0	0	0	0	0	0	0	/home/dhl_ec/bnelissen/Slides/CD3_manuscript/CD3_slides/AAA599.CD3.location-b/AAA599.CD3.location-b.run1	255	1.0	0.06	1.0	0.06	0.0	0.0	0.0	4.194304
0.0	0.0	0.0	0.0	0.0	4000000.0	0.0	0.0	0.78	1.02	1.16	0.0599999999999	6.79	0.3	0.93	0.22	4.85	0.12	2.03	1.54	0.49	AAA599.CD3.location-b.X10.Y7.tile.tissue.png	23	1	2000	23	dc5375b40be3dac903adf9a53d8a6ded	0	0	0	0	0	0	0	0	0	0	0	0	0	/home/dhl_ec/bnelissen/Slides/CD3_manuscript/CD3_slides/AAA599.CD3.location-b/AAA599.CD3.location-b.run1	255	1.0	0.06	1.0	0.06	0.0	-11.0949395369	0.0	3.67867339036
0.0	213516.0	0.0	6067.0	213516.0	4000000.0	0.0	7.0	0.86	1.1	1.14	0.0600000000001	7.15	0.38	0.81	0.21	6.16	0.15	2.17	1.56	0.6	AAA599.CD3.location-b.X10.Y9.tile.tissue.png	24	1	2000	24	693dd1fa3730a17220efb5a35a2477f4	0	0	0	0	0	0	0	0	0	0	0	0	0	/home/dhl_ec/bnelissen/Slides/CD3_manuscript/CD3_slides/AAA599.CD3.location-b/AAA599.CD3.location-b.run1	255	0.7	0.06	0.7	0.06	0.0	-12.3947376622	0.350130559595	3.36885019043
1499.0	3290493.0	505.0	24478.0	3290493.0	4000000.0	9.0	6.0	1.03	1.6	1.15	0.0500000000001	7.49	0.39	0.76	0.09	9.37	0.35	2.31	1.53	0.57	AAA599.CD3.location-b.X11.Y10.tile.tissue.png	25	1	2000	25	f9541178ffb6fe65ce0d71805ebc375b	0	0	0	0	0	0	0	0	0	0	0	0	0	/home/dhl_ec/bnelissen/Slides/CD3_manuscript/CD3_slides/AAA599.CD3.location-b/AAA599.CD3.location-b.run1	255	0.7	0.06	0.7	0.06	-8.79931553852	-12.406948126	1.99121286042	0.912977125
22225.0	2193202.0	6590.0	24715.0	2193202.0	4000000.0	111.0	11.0	1.58	1.64	1.14	0.0599999999999	8.27	0.4	0.76	0.14	9.53	0.31	2.31	1.55	0.6	AAA599.CD3.location-b.X11.Y11.tile.tissue.png	26	1	2000	26	34348bdd578792eaddd80b0f5d151a1f	0	0	0	0	0	0	0	0	0	0	0	0	0	/home/dhl_ec/bnelissen/Slides/CD3_manuscript/CD3_slides/AAA599.CD3.location-b/AAA599.CD3.location-b.run1	255	0.7	0.06	0.7	0.06	-9.16039517412	-12.3417835984	1.52099963357	0.723232125
4756.0	2241039.0	1507.0	44637.0	2241039.0	4000000.0	28.0	17.0	1.16	1.17	1.16	0.0500000000001	7.58	0.41	0.75	0.14	8.59	0.3	2.33	1.54	0.76	AAA599.CD3.location-b.X11.Y12.tile.tissue.png	27	1	2000	27	e9d2882fdde367b7ececea9553235151	0	0	0	0	0	0	0	0	0	0	0	0	0	/home/dhl_ec/bnelissen/Slides/CD3_manuscript/CD3_slides/AAA599.CD3.location-b/AAA599.CD3.location-b.run1	255	0.7	0.06	0.7	0.06	-9.00609494806	-11.8168596095	2.27922967508	0.445625734375
747.0	1357564.0	294.0	43405.0	1357564.0	4000000.0	7.0	40.0	1.21	1.3	1.15	0.05	7.55	0.4	0.76	0.16	7.92	0.27	2.33	1.53	0.43	AAA599.CD3.location-b.X11.Y13.tile.tissue.png	28	1	2000	28	c3185a8bb03d19413a6af4654dea6e67	0	0	0	0	0	0	0	0	0	0	0	0	0	/home/dhl_ec/bnelissen/Slides/CD3_manuscript/CD3_slides/AAA599.CD3.location-b/AAA599.CD3.location-b.run1	255	0.7	0.06	0.7	0.06	-9.17114507042	-12.4378109852	2.80424437938	0.455955484375
1143.0	299834.0	304.0	14989.0	299834.0	4000000.0	7.0	19.0	1.03	1.03	1.16	0.0600000000001	8.55	0.4	0.78	0.2	7.14	0.23	2.21	1.54	0.39	AAA599.CD3.location-b.X11.Y14.tile.tissue.png	29	1	2000	29	503417d1128b2a6c9da934a90a602f64	0	0	0	0	0	0	0	0	0	0	0	0	0	/home/dhl_ec/bnelissen/Slides/CD3_manuscript/CD3_slides/AAA599.CD3.location-b/AAA599.CD3.location-b.run1	255	0.7	0.06	0.7	0.06	-9.39836341948	-11.7205921367	2.62621271814	1.28159811719
0.0	106713.0	0.0	2850.0	106713.0	4000000.0	0.0	3.0	1.03	1.42	1.14	0.0599999999999	7.37	0.38	0.85	0.22	6.07	0.14	2.16	1.55	0.37	AAA599.CD3.location-b.X11.Y15.tile.tissue.png	30	1	2000	30	950a832c17a30a76d580a9d5a5be839c	0	0	0	0	0	0	0	0	0	0	0	0	0	/home/dhl_ec/bnelissen/Slides/CD3_manuscript/CD3_slides/AAA599.CD3.location-b/AAA599.CD3.location-b.run1	255	0.7	0.06	0.7	0.06	0.0	-12.4128114463	0.386217295456	3.5488492124
217.0	1231293.0	72.0	31151.0	1231293.0	4000000.0	1.0	23.0	1.01	1.1	1.5	0.09	7.55	0.4	0.76	0.17	7.82	0.28	2.3	1.56	0.42	AAA599.CD3.location-b.X11.Y16.tile.tissue.png	31	1	2000	31	ac74f3936f5bebb87106202b79e26f6a	0	0	0	0	0	0	0	0	0	0	0	0	0	/home/dhl_ec/bnelissen/Slides/CD3_manuscript/CD3_slides/AAA599.CD3.location-b/AAA599.CD3.location-b.run1	255	0.7	0.06	0.7	0.06	-8.51849344799	-11.5784972929	2.52444772942	0.66406875
384.0	1063653.0	158.0	45628.0	1063653.0	4000000.0	4.0	42.0	0.96	1.12	1.15	0.05	7.87	0.41	0.76	0.19	7.66	0.25	2.32	1.55	0.42	AAA599.CD3.location-b.X11.Y17.tile.tissue.png	32	1	2000	32	ae2c98341b6e4de21e57ce187d882835	0	0	0	0	0	0	0	0	0	0	0	0	0	/home/dhl_ec/bnelissen/Slides/CD3_manuscript/CD3_slides/AAA599.CD3.location-b/AAA599.CD3.location-b.run1	255	0.7	0.06	0.7	0.06	-8.89443277046	-11.7210816404	1.93650251183	0.751859734375
2817.0	844820.0	969.0	17808.0	844820.0	4000000.0	16.0	10.0	0.89	1.09	1.12	0.0599999999999	7.48	0.39	0.75	0.19	7.55	0.25	2.25	1.55	0.48	AAA599.CD3.location-b.X11.Y18.tile.tissue.png	33	1	2000	33	76a09d279c90f5adcd8f1a3585ffdff9	0	0	0	0	0	0	0	0	0	0	0	0	0	/home/dhl_ec/bnelissen/Slides/CD3_manuscript/CD3_slides/AAA599.CD3.location-b/AAA599.CD3.location-b.run1	255	0.7	0.06	0.7	0.06	-9.02167974757	-11.576687616	2.22131507108	0.357976195313
0.0	230165.0	0.0	7573.0	230165.0	4000000.0	0.0	3.0	0.89	1.11	1.14	0.0599999999999	7.26	0.38	0.81	0.21	6.64	0.15	2.2	1.54	0.47	AAA599.CD3.location-b.X11.Y19.tile.tissue.png	34	1	2000	34	06e0b3a0b427bfc203f37f33896241e3	0	0	0	0	0	0	0	0	0	0	0	0	0	/home/dhl_ec/bnelissen/Slides/CD3_manuscript/CD3_slides/AAA599.CD3.location-b/AAA599.CD3.location-b.run1	255	0.7	0.06	0.7	0.06	-7.76558050969	-12.264169172	1.72413787926	2.95231591406
0.0	356145.0	0.0	14957.0	356145.0	4000000.0	0.0	16.0	1.06	1.07	1.15	0.0599999999999	7.13	0.38	0.76	0.2	6.78	0.15	2.2	1.54	0.4	AAA599.CD3.location-b.X11.Y9.tile.tissue.png	35	1	2000	35	3066fbe273638822a0c364da2d7ce78b	0	0	0	0	0	0	0	0	0	0	0	0	0	/home/dhl_ec/bnelissen/Slides/CD3_manuscript/CD3_slides/AAA599.CD3.location-b/AAA599.CD3.location-b.run1	255	0.7	0.06	0.7	0.06	-6.78879677	-12.0472814814	1.60595721547	1.27907322266
0.0	2632508.0	0.0	24469.0	2632508.0	4000000.0	0.0	6.0	0.9	1.32	1.14	0.0599999999999	7.72	0.4	0.75	0.12	8.61	0.25	2.33	1.57	0.41	AAA599.CD3.location-b.X12.Y10.tile.tissue.png	36	1	2000	36	d8b8d87ed4a5bcde4ceb1d18e8bfb506	0	0	0	0	0	0	0	0	0	0	0	0	0	/home/dhl_ec/bnelissen/Slides/CD3_manuscript/CD3_slides/AAA599.CD3.location-b/AAA599.CD3.location-b.run1	255	0.7	0.06	0.7	0.06	-7.1823975617	-11.6097814708	1.52409195042	0.381624296875
405.0	2004696.0	96.0	27964.0	2004696.0	4000000.0	1.0	11.0	0.94	1.27	1.15	0.0599999999999	7.13	0.4	0.75	0.15	8.53	0.3	2.31	1.67	0.46	AAA599.CD3.location-b.X12.Y11.tile.tissue.png	37	1	2000	37	2dd37cdde752a3421f79a32c1b0fdbd8	0	0	0	0	0	0	0	0	0	0	0	0	0	/home/dhl_ec/bnelissen/Slides/CD3_manuscript/CD3_slides/AAA599.CD3.location-b/AAA599.CD3.location-b.run1	255	0.7	0.06	0.7	0.06	-8.76408362533	-10.9822133272	1.6656493567	0.441255972656
302.0	2153573.0	140.0	23373.0	2153573.0	4000000.0	3.0	12.0	0.95	1.26	1.14	0.05	7.51	0.4	0.76	0.14	8.53	0.3	2.3	1.55	0.42	AAA599.CD3.location-b.X12.Y12.tile.tissue.png	38	1	2000	38	0412d30828e395393ef8e3bd1b81aace	0	0	0	0	0	0	0	0	0	0	0	0	0	/home/dhl_ec/bnelissen/Slides/CD3_manuscript/CD3_slides/AAA599.CD3.location-b/AAA599.CD3.location-b.run1	255	0.7	0.06	0.7	0.06	-9.13244090851	-11.6263044451	1.95193955958	0.46684359375
0.0	694709.0	0.0	34771.0	694709.0	4000000.0	0.0	43.0	1.02	1.16	1.15	0.0699999999999	7.35	0.4	0.76	0.19	6.47	0.17	2.3	1.54	0.63	AAA599.CD3.location-b.X12.Y13.tile.tissue.png	39	1	2000	39	86316670c25944dc456f21c371914199	0	0	0	0	0	0	0	0	0	0	0	0	0	/home/dhl_ec/bnelissen/Slides/CD3_manuscript/CD3_slides/AAA599.CD3.location-b/AAA599.CD3.location-b.run1	255	0.7	0.06	0.7	0.06	0.0	-11.7324388693	1.48113085839	1.12548296094
0.0	7715.0	0.0	957.0	7715.0	4000000.0	0.0	2.0	0.87	1.65	1.16	0.0600000000001	7.11	0.35	0.82	0.21	5.36	0.13	1.96	1.45	1.11	AAA599.CD3.location-b.X12.Y14.tile.tissue.png	40	1	2000	40	c0d7e2221dfd79edfbb83cc794f66186	0	0	0	0	0	0	0	0	0	0	0	0	0	/home/dhl_ec/bnelissen/Slides/CD3_manuscript/CD3_slides/AAA599.CD3.location-b/AAA599.CD3.location-b.run1	255	0.7	0.06	0.7	0.06	0.0	-11.5946714248	2.72499443049	4.33701814015
0.0	42650.0	0.0	2897.0	42650.0	4000000.0	0.0	5.0	1.33	1.47	1.07	0.05	6.16	0.35	0.78	0.2	5.37	0.13	1.99	1.45	0.5	AAA599.CD3.location-b.X12.Y15.tile.tissue.png	41	1	2000	41	8ce313410dc93cb063bb4a65d4afcaba	0	0	0	0	0	0	0	0	0	0	0	0	0	/home/dhl_ec/bnelissen/Slides/CD3_manuscript/CD3_slides/AAA599.CD3.location-b/AAA599.CD3.location-b.run1	255	0.7	0.06	0.7	0.06	0.0	-12.1410702254	1.74940907093	2.92291117139
2948.0	936672.0	935.0	35158.0	936672.0	4000000.0	16.0	36.0	1.86	1.72	1.13	0.0699999999999	7.54	0.4	0.76	0.18	7.59	0.25	2.33	1.59	0.8	AAA599.CD3.location-b.X12.Y16.tile.tissue.png	42	1	2000	42	78387d9b5bc89a0e741332552bb7196d	0	0	0	0	0	0	0	0	0	0	0	0	0	/home/dhl_ec/bnelissen/Slides/CD3_manuscript/CD3_slides/AAA599.CD3.location-b/AAA599.CD3.location-b.run1	255	0.7	0.06	0.7	0.06	-8.91005618465	-12.0961020122	2.58177083044	0.68089825
8214.0	1202273.0	2420.0	34676.0	1202273.0	4000000.0	45.0	28.0	1.41	2.3	1.54	0.05	6.48	0.36	0.7	0.15	7.1	0.24	2.16	1.46	1.06	AAA599.CD3.location-b.X12.Y17.tile.tissue.png	43	1	2000	43	c47a384ce0e4a89e1f3e3c878c5358e1	0	0	0	0	0	0	0	0	0	0	0	0	0	/home/dhl_ec/bnelissen/Slides/CD3_manuscript/CD3_slides/AAA599.CD3.location-b/AAA599.CD3.location-b.run1	255	0.7	0.06	0.7	0.06	-9.5815456277	-12.5039253387	2.15045592756	0.5976713125
0.0	263240.0	0.0	12302.0	263240.0	4000000.0	0.0	13.0	1.81	1.22	1.12	0.0599999999999	6.28	0.35	0.74	0.19	6.0	0.14	2.0	1.45	1.12	AAA599.CD3.location-b.X12.Y18.tile.tissue.png	44	1	2000	44	dcf5d412313cd6584e3c048b906b861a	0	0	0	0	0	0	0	0	0	0	0	0	0	/home/dhl_ec/bnelissen/Slides/CD3_manuscript/CD3_slides/AAA599.CD3.location-b/AAA599.CD3.location-b.run1	255	0.7	0.06	0.7	0.06	-7.77463206543	-12.0082758362	1.42180981669	2.50554104492
0.0	0.0	0.0	0.0	0.0	4000000.0	0.0	0.0	1.2	2.25	1.56	0.0600000000002	6.61	0.31	0.9	0.22	4.84	0.13	2.02	1.53	0.51	AAA599.CD3.location-b.X12.Y8.tile.tissue.png	45	1	2000	45	d6e009b3fcb2c352333af442bec0b5a6	0	0	0	0	0	0	0	0	0	0	0	0	0	/home/dhl_ec/bnelissen/Slides/CD3_manuscript/CD3_slides/AAA599.CD3.location-b/AAA599.CD3.location-b.run1	255	1.0	0.06	1.0	0.06	0.0	-11.0561073455	0.0	5.16634991065
0.0	926201.0	0.0	22632.0	926201.0	4000000.0	0.0	9.0	1.71	2.38	1.15	0.05	8.52	0.4	0.75	0.19	6.57	0.18	2.25	1.54	0.59	AAA599.CD3.location-b.X12.Y9.tile.tissue.png	46	1	2000	46	d5d12a94c5d676945628f0a53686ebca	0	0	0	0	0	0	0	0	0	0	0	0	0	/home/dhl_ec/bnelissen/Slides/CD3_manuscript/CD3_slides/AAA599.CD3.location-b/AAA599.CD3.location-b.run1	255	0.7	0.06	0.7	0.06	0.0	-11.266394445	1.42638989809	0.445685683594
0.0	618229.0	0.0	12199.0	618229.0	4000000.0	0.0	5.0	1.05	1.44	1.15	0.0699999999999	8.48	0.39	0.79	0.2	6.39	0.16	2.2	1.53	0.54	AAA599.CD3.location-b.X13.Y10.tile.tissue.png	47	1	2000	47	e1a3f2487dfdaa4b7c4d9d9fb79486e0	0	0	0	0	0	0	0	0	0	0	0	0	0	/home/dhl_ec/bnelissen/Slides/CD3_manuscript/CD3_slides/AAA599.CD3.location-b/AAA599.CD3.location-b.run1	255	0.7	0.06	0.7	0.06	0.0	-11.2686815661	0.785510253887	3.15050721582
0.0	0.0	0.0	0.0	0.0	4000000.0	0.0	0.0	0.81	1.07	1.21	0.0600000000002	6.1	0.3	0.89	0.22	4.58	0.18	1.9	1.44	0.71	AAA599.CD3.location-b.X13.Y11.tile.tissue.png	48	1	2000	48	8cdac53c0388079824775229eae77ba8	0	0	0	0	0	0	0	0	0	0	0	0	0	/home/dhl_ec/bnelissen/Slides/CD3_manuscript/CD3_slides/AAA599.CD3.location-b/AAA599.CD3.location-b.run1	255	1.0	0.06	1.0	0.06	0.0	0.0	0.0	8.207504
0.0	0.0	0.0	0.0	0.0	4000000.0	0.0	0.0	0.84	1.35	1.47	0.0699999999999	6.14	0.28	0.84	0.2	4.35	0.21	2.4	1.54	0.51	AAA599.CD3.location-b.X13.Y12.tile.tissue.png	49	1	2000	49	e730608809460356e961134772b7c45e	0	0	0	0	0	0	0	0	0	0	0	0	0	/home/dhl_ec/bnelissen/Slides/CD3_manuscript/CD3_slides/AAA599.CD3.location-b/AAA599.CD3.location-b.run1	255	1.0	0.06	1.0	0.06	0.0	-11.9970442236	0.0	3.31694120791
0.0	5278.0	0.0	634.0	5278.0	4000000.0	0.0	3.0	1.04	1.02	1.41	0.0599999999999	7.02	0.36	0.78	0.22	5.34	0.13	1.99	1.46	0.7	AAA599.CD3.location-b.X13.Y16.tile.tissue.png	50	1	2000	50	090356658ce33805e174e423cfcbf1be	0	0	0	0	0	0	0	0	0	0	0	0	0	/home/dhl_ec/bnelissen/Slides/CD3_manuscript/CD3_slides/AAA599.CD3.location-b/AAA599.CD3.location-b.run1	255	0.7	0.06	0.7	0.06	0.0	-11.7794884845	2.83300818255	4.35767777603
6231.0	219372.0	1729.0	7550.0	219372.0	4000000.0	28.0	11.0	1.12	1.45	1.44	0.0699999999999	7.24	0.39	0.79	0.22	6.51	0.3	2.19	1.54	0.47	AAA599.CD3.location-b.X13.Y17.tile.tissue.png	51	1	2000	51	665cd1ef0c6fad3a6b8fd27be40c8443	0	0	0	0	0	0	0	0	0	0	0	0	0	/home/dhl_ec/bnelissen/Slides/CD3_manuscript/CD3_slides/AAA599.CD3.location-b/AAA599.CD3.location-b.run1	255	0.7	0.06	0.7	0.06	-8.7904201896	-12.4234479676	2.02811457322	1.43463222656
0.0	14782.0	0.0	1004.0	14782.0	4000000.0	0.0	1.0	1.12	1.1	1.14	0.0599999999999	6.96	0.38	0.84	0.22	5.99	0.13	2.13	1.53	0.52	AAA599.CD3.location-b.X13.Y9.tile.tissue.png	52	1	2000	52	16741d23d7f83a9703f04fbddff121f7	0	0	0	0	0	0	0	0	0	0	0	0	0	/home/dhl_ec/bnelissen/Slides/CD3_manuscript/CD3_slides/AAA599.CD3.location-b/AAA599.CD3.location-b.run1	255	0.7	0.06	0.7	0.06	0.0	-11.1112993496	0.653781177065	7.10297578444
0.0	356040.0	0.0	23476.0	356040.0	4000000.0	0.0	29.0	1.47	1.76	1.59	0.0600000000002	8.8	0.4	0.78	0.2	6.69	0.16	2.22	1.58	0.52	AAA599.CD3.location-b.X2.Y10.tile.tissue.png	53	1	2000	53	d06db53c564481737580b44bf8e98c7f	0	0	0	0	0	0	0	0	0	0	0	0	0	/home/dhl_ec/bnelissen/Slides/CD3_manuscript/CD3_slides/AAA599.CD3.location-b/AAA599.CD3.location-b.run1	255	0.7	0.06	0.7	0.06	-6.81032557475	-11.4585846256	2.47760276603	1.63183753906
0.0	27384.0	0.0	1030.0	27384.0	4000000.0	0.0	1.0	0.9	1.12	1.14	0.0600000000002	6.04	0.34	0.74	0.2	5.87	0.13	1.95	1.44	0.53	AAA599.CD3.location-b.X2.Y7.tile.tissue.png	54	1	2000	54	a619f7c6dfed8ec9c8f8b9bf6abb6f13	0	0	0	0	0	0	0	0	0	0	0	0	0	/home/dhl_ec/bnelissen/Slides/CD3_manuscript/CD3_slides/AAA599.CD3.location-b/AAA599.CD3.location-b.run1	255	0.7	0.06	0.7	0.06	-8.87863931838	-12.1225476928	2.81737754194	3.11061852808
0.0	143862.0	0.0	2006.0	143862.0	4000000.0	0.0	2.0	0.95	1.23	1.16	0.0599999999999	7.69	0.57	0.92	0.32	6.41	0.23	2.28	1.54	0.56	AAA599.CD3.location-b.X2.Y8.tile.tissue.png	55	1	2000	55	4d300ffe772b883e107a1bcdd8274d2c	0	0	0	0	0	0	0	0	0	0	0	0	0	/home/dhl_ec/bnelissen/Slides/CD3_manuscript/CD3_slides/AAA599.CD3.location-b/AAA599.CD3.location-b.run1	255	0.7	0.06	0.7	0.06	0.0	-11.9664761928	0.728361098657	1.35562222852
0.0	669600.0	0.0	22888.0	669600.0	4000000.0	0.0	16.0	1.01	1.32	1.13	0.0599999999999	8.6	0.4	0.75	0.19	7.96	0.15	2.07	1.48	0.74	AAA599.CD3.location-b.X2.Y9.tile.tissue.png	56	1	2000	56	9e845dd5a978a2e6663831993a55877a	0	0	0	0	0	0	0	0	0	0	0	0	0	/home/dhl_ec/bnelissen/Slides/CD3_manuscript/CD3_slides/AAA599.CD3.location-b/AAA599.CD3.location-b.run1	255	0.7	0.06	0.7	0.06	-6.9383721086	-11.372037614	2.75384408741	1.21226504688
0.0	6647.0	0.0	750.0	6647.0	4000000.0	0.0	2.0	1.16	1.43	1.46	0.0599999999999	6.98	0.38	0.82	0.22	5.91	0.13	2.11	1.95	0.46	AAA599.CD3.location-b.X3.Y10.tile.tissue.png	57	1	2000	57	eec9da8303a45fa6d81a8f773efb5b4d	0	0	0	0	0	0	0	0	0	0	0	0	0	/home/dhl_ec/bnelissen/Slides/CD3_manuscript/CD3_slides/AAA599.CD3.location-b/AAA599.CD3.location-b.run1	255	0.7	0.06	0.7	0.06	0.0	-11.4101388423	3.18364810958	7.14199088248
0.0	0.0	0.0	0.0	0.0	4000000.0	0.0	0.0	0.78	0.89	1.14	0.0599999999999	5.93	0.3	0.91	0.22	4.84	0.13	2.09	1.55	0.5	AAA599.CD3.location-b.X3.Y11.tile.tissue.png	58	1	2000	58	26866d52ab390a119e7c79e119b69ec2	0	0	0	0	0	0	0	0	0	0	0	0	0	/home/dhl_ec/bnelissen/Slides/CD3_manuscript/CD3_slides/AAA599.CD3.location-b/AAA599.CD3.location-b.run1	255	1.0	0.06	1.0	0.06	0.0	0.0	0.0	4.169116
0.0	0.0	0.0	0.0	0.0	4000000.0	0.0	0.0	0.84	1.05	1.14	0.0599999999999	6.94	0.3	0.87	0.22	4.4	0.21	2.03	1.55	0.6	AAA599.CD3.location-b.X3.Y12.tile.tissue.png	59	1	2000	59	02ffb4e2644b1ac4b33e96b1eed1aad0	0	0	0	0	0	0	0	0	0	0	0	0	0	/home/dhl_ec/bnelissen/Slides/CD3_manuscript/CD3_slides/AAA599.CD3.location-b/AAA599.CD3.location-b.run1	255	1.0	0.06	1.0	0.06	0.0	0.0	0.0	9.920718
0.0	0.0	0.0	0.0	0.0	4000000.0	0.0	0.0	1.0	1.56	1.15	0.05	5.1	0.27	0.82	0.19	4.28	0.11	1.89	1.45	0.5	AAA599.CD3.location-b.X3.Y13.tile.tissue.png	60	1	2000	60	dcfbf8d4b4198fea62baaae2d8a937b4	0	0	0	0	0	0	0	0	0	0	0	0	0	/home/dhl_ec/bnelissen/Slides/CD3_manuscript/CD3_slides/AAA599.CD3.location-b/AAA599.CD3.location-b.run1	255	1.0	0.06	1.0	0.06	0.0	0.0	0.0	7.0003685
3786.0	69784.0	1196.0	2624.0	69784.0	4000000.0	26.0	3.0	0.75	1.04	1.11	0.05	6.07	0.34	0.8	0.2	6.24	0.2	1.99	1.45	0.73	AAA599.CD3.location-b.X3.Y7.tile.tissue.png	61	1	2000	61	cc1f91017542f339842cc810ba506e0f	0	0	0	0	0	0	0	0	0	0	0	0	0	/home/dhl_ec/bnelissen/Slides/CD3_manuscript/CD3_slides/AAA599.CD3.location-b/AAA599.CD3.location-b.run1	255	0.7	0.06	0.7	0.06	-10.0218252142	-12.5106746614	4.25905671754	1.80975781934
122.0	560513.0	71.0	23994.0	560513.0	4000000.0	2.0	12.0	1.45	2.47	1.31	0.0500000000002	7.18	0.4	0.76	0.2	7.29	0.24	2.24	1.56	0.55	AAA599.CD3.location-b.X3.Y8.tile.tissue.png	62	1	2000	62	1601cb7b8aedf1f9fc6b3c2583a7ff37	0	0	0	0	0	0	0	0	0	0	0	0	0	/home/dhl_ec/bnelissen/Slides/CD3_manuscript/CD3_slides/AAA599.CD3.location-b/AAA599.CD3.location-b.run1	255	0.7	0.06	0.7	0.06	-9.43891155866	-11.7342949514	3.33644498901	0.339480109375
56.0	703605.0	34.0	35868.0	703605.0	4000000.0	1.0	34.0	1.21	1.3	1.13	0.05	7.3	0.4	0.75	0.19	8.24	0.3	2.38	1.53	0.54	AAA599.CD3.location-b.X3.Y9.tile.tissue.png	63	1	2000	63	3bdc0a5f5022ac8f49dfb376f9b9c406	0	0	0	0	0	0	0	0	0	0	0	0	0	/home/dhl_ec/bnelissen/Slides/CD3_manuscript/CD3_slides/AAA599.CD3.location-b/AAA599.CD3.location-b.run1	255	0.7	0.06	0.7	0.06	-9.14015047053	-11.8239041663	2.66274828392	0.622712009766
2083.0	412913.0	1111.0	5128.0	412913.0	1420000.0	10.0	2.0	0.37	0.37	0.41	0.0200000000002	2.81	0.14	0.31	0.0599999999999	3.44	0.14	0.92	0.54	0.15	AAA599.CD3.location-b.X38.Y0.tile.tissue.png	64	1	710	64	4e4ebbbb8a421b10531376ff9d670c77	0	0	0	0	0	0	0	0	0	0	0	0	0	/home/dhl_ec/bnelissen/Slides/CD3_manuscript/CD3_slides/AAA599.CD3.location-b/AAA599.CD3.location-b.run1	255	0.7	0.103249900809	0.7	0.103249900809	-8.78608990587	-12.0567726978	2.05118846658	0.982802288732
2646.0	439984.0	496.0	4500.0	439984.0	1420000.0	15.0	1.0	0.32	0.37	0.4	0.02	3.01	0.14	0.3	0.0600000000002	2.73	0.0999999999999	0.79	0.55	0.14	AAA599.CD3.location-b.X38.Y1.tile.tissue.png	65	1	710	65	023cbce737261499573d622f85531846	0	0	0	0	0	0	0	0	0	0	0	0	0	/home/dhl_ec/bnelissen/Slides/CD3_manuscript/CD3_slides/AAA599.CD3.location-b/AAA599.CD3.location-b.run1	255	0.7	0.06	0.7	0.06	-7.69366012085	-12.0817170191	2.18779731013	0.441741494278
5151.0	463998.0	2715.0	4464.0	463998.0	1420000.0	22.0	1.0	0.33	0.41	0.41	0.02	3.14	0.14	0.32	0.0599999999999	4.28	0.0999999999999	0.79	0.55	0.15	AAA599.CD3.location-b.X38.Y2.tile.tissue.png	66	1	710	66	709a326f2577971d270a3f0375f936bf	0	0	0	0	0	0	0	0	0	0	0	0	0	/home/dhl_ec/bnelissen/Slides/CD3_manuscript/CD3_slides/AAA599.CD3.location-b/AAA599.CD3.location-b.run1	255	0.7	0.06	0.7	0.06	-6.47501743488	-10.8052908556	3.5318692117	0.386654148327
0.0	436000.0	0.0	4432.0	436000.0	1420000.0	0.0	1.0	0.45	0.56	0.41	0.02	2.75	0.13	0.31	0.0599999999999	2.32	0.0599999999999	0.8	0.56	0.14	AAA599.CD3.location-b.X38.Y3.tile.tissue.png	67	1	710	67	74aefb3d01b5747c0c719772f4fd7c2a	0	0	0	0	0	0	0	0	0	0	0	0	0	/home/dhl_ec/bnelissen/Slides/CD3_manuscript/CD3_slides/AAA599.CD3.location-b/AAA599.CD3.location-b.run1	255	1.0	0.25308335919	1.0	0.25308335919	0.0	-9.01316558176	2.33915911697	0.766169434969
0.0	436000.0	0.0	4432.0	436000.0	1420000.0	0.0	1.0	0.28	0.37	0.41	0.0200000000002	2.94	0.14	0.31	0.0600000000002	2.37	0.0700000000002	0.79	0.55	0.14	AAA599.CD3.location-b.X38.Y4.tile.tissue.png	68	1	710	68	5e0ab7bcfba8dd6384616ade8dfdeb1f	0	0	0	0	0	0	0	0	0	0	0	0	0	/home/dhl_ec/bnelissen/Slides/CD3_manuscript/CD3_slides/AAA599.CD3.location-b/AAA599.CD3.location-b.run1	255	1.0	0.243088129307	1.0	0.243088129307	0.0	-9.2611921821	2.32294982798	0.761808445202
0.0	109234.0	0.0	5299.0	109234.0	4000000.0	0.0	5.0	0.97	1.09	1.14	0.0699999999999	7.0	0.38	0.77	0.22	5.97	0.14	2.12	1.53	0.52	AAA599.CD3.location-b.X4.Y10.tile.tissue.png	69	1	2000	69	0f7a4ee4626f1cc1e4b42bd85c957a8a	0	0	0	0	0	0	0	0	0	0	0	0	0	/home/dhl_ec/bnelissen/Slides/CD3_manuscript/CD3_slides/AAA599.CD3.location-b/AAA599.CD3.location-b.run1	255	0.7	0.06	0.7	0.06	0.0	-10.6949455456	1.43190922126	4.23634640405
0.0	2356.0	0.0	260.0	2356.0	4000000.0	0.0	1.0	0.94	1.32	1.14	0.0599999999999	6.99	0.39	0.77	0.22	5.94	0.14	2.15	1.53	0.55	AAA599.CD3.location-b.X4.Y11.tile.tissue.png	70	1	2000	70	70d077e636d5261c12450cbaf5292965	0	0	0	0	0	0	0	0	0	0	0	0	0	/home/dhl_ec/bnelissen/Slides/CD3_manuscript/CD3_slides/AAA599.CD3.location-b/AAA599.CD3.location-b.run1	255	0.7	0.06	0.7	0.06	0.0	-10.3363665981	0.0141876330805	2.79247158684
0.0	1478.0	0.0	184.0	1478.0	4000000.0	0.0	1.0	0.89	1.29	1.4	0.05	6.89	0.37	0.76	0.22	5.88	0.13	2.07	1.53	0.52	AAA599.CD3.location-b.X4.Y12.tile.tissue.png	71	1	2000	71	7f5a0cbef8d533cbd4a09497a19b1901	0	0	0	0	0	0	0	0	0	0	0	0	0	/home/dhl_ec/bnelissen/Slides/CD3_manuscript/CD3_slides/AAA599.CD3.location-b/AAA599.CD3.location-b.run1	255	0.7	0.06	0.7	0.06	0.0	-10.5465411582	0.455930552399	1.03604852846
0.0	65274.0	0.0	3859.0	65274.0	4000000.0	0.0	10.0	0.9	1.01	1.13	0.05	6.93	0.38	0.76	0.22	5.92	0.14	2.18	1.53	0.55	AAA599.CD3.location-b.X4.Y13.tile.tissue.png	72	1	2000	72	7e48cfa2222ea32130360bc503111a48	0	0	0	0	0	0	0	0	0	0	0	0	0	/home/dhl_ec/bnelissen/Slides/CD3_manuscript/CD3_slides/AAA599.CD3.location-b/AAA599.CD3.location-b.run1	255	0.7	0.06	0.7	0.06	0.0	-11.7344951241	1.10440388784	1.38364659326
0.0	0.0	0.0	0.0	0.0	4000000.0	0.0	0.0	0.79	1.43	1.15	0.0599999999999	5.86	0.3	0.88	0.22	4.72	0.12	2.02	1.54	0.52	AAA599.CD3.location-b.X4.Y14.tile.tissue.png	73	1	2000	73	4169eb94a114a7cbaa91dbd0e0897429	0	0	0	0	0	0	0	0	0	0	0	0	0	/home/dhl_ec/bnelissen/Slides/CD3_manuscript/CD3_slides/AAA599.CD3.location-b/AAA599.CD3.location-b.run1	255	1.0	0.06	1.0	0.06	0.0	0.0	0.0	8.083278
0.0	20980.0	0.0	1176.0	20980.0	4000000.0	0.0	2.0	1.03	1.03	1.13	0.0599999999999	6.96	0.38	0.85	0.21	6.41	0.13	2.11	1.54	0.49	AAA599.CD3.location-b.X4.Y7.tile.tissue.png	74	1	2000	74	26b4412c5bf0de5ac8a95e95e5c358e3	0	0	0	0	0	0	0	0	0	0	0	0	0	/home/dhl_ec/bnelissen/Slides/CD3_manuscript/CD3_slides/AAA599.CD3.location-b/AAA599.CD3.location-b.run1	255	0.7	0.06	0.7	0.06	-8.67603927894	-12.550842042	3.61135448976	2.69896994604
13303.0	1273038.0	5470.0	29706.0	1273038.0	4000000.0	118.0	13.0	1.44	1.62	1.13	0.0500000000002	7.21	0.4	0.75	0.17	7.84	0.27	2.25	1.53	0.52	AAA599.CD3.location-b.X4.Y8.tile.tissue.png	75	1	2000	75	72feae6343785e2317d5b5c6af9b4a1b	0	0	0	0	0	0	0	0	0	0	0	0	0	/home/dhl_ec/bnelissen/Slides/CD3_manuscript/CD3_slides/AAA599.CD3.location-b/AAA599.CD3.location-b.run1	255	0.7	0.06	0.7	0.06	-9.71516659114	-12.3647749944	3.91265769037	0.5012354375
0.0	1107961.0	0.0	60236.0	1107961.0	4000000.0	0.0	72.0	1.72	1.95	1.15	0.05	6.6	0.53	0.71	0.16	6.52	0.29	2.27	1.44	0.51	AAA599.CD3.location-b.X4.Y9.tile.tissue.png	76	1	2000	76	aeccd4764c9eb46856a5dae51283b1b5	0	0	0	0	0	0	0	0	0	0	0	0	0	/home/dhl_ec/bnelissen/Slides/CD3_manuscript/CD3_slides/AAA599.CD3.location-b/AAA599.CD3.location-b.run1	255	0.7	0.06	0.7	0.06	-9.10925994019	-11.8127048328	3.4203763812	0.279276894531
0.0	370254.0	0.0	14725.0	370254.0	4000000.0	0.0	20.0	1.65	1.67	1.19	0.0599999999999	6.98	0.39	0.74	0.21	6.63	0.15	2.16	1.53	0.4	AAA599.CD3.location-b.X5.Y10.tile.tissue.png	77	1	2000	77	776048a958186b4d39ec051fc1527358	0	0	0	0	0	0	0	0	0	0	0	0	0	/home/dhl_ec/bnelissen/Slides/CD3_manuscript/CD3_slides/AAA599.CD3.location-b/AAA599.CD3.location-b.run1	255	0.7	0.06	0.7	0.06	-5.7754425675	-10.737626144	1.03571019827	0.443106021484
0.0	280368.0	0.0	7947.0	280368.0	4000000.0	0.0	6.0	1.56	1.05	1.18	0.05	6.91	0.37	0.75	0.21	5.65	0.14	2.06	1.43	0.37	AAA599.CD3.location-b.X5.Y11.tile.tissue.png	78	1	2000	78	07826c5bf769c50588f69be863c7f8e6	0	0	0	0	0	0	0	0	0	0	0	0	0	/home/dhl_ec/bnelissen/Slides/CD3_manuscript/CD3_slides/AAA599.CD3.location-b/AAA599.CD3.location-b.run1	255	0.7	0.06	0.7	0.06	0.0	-10.2191797507	0.037072282985	0.54176919043
0.0	123419.0	0.0	7434.0	123419.0	4000000.0	0.0	15.0	1.63	1.62	1.14	0.04	6.08	0.35	0.71	0.21	5.93	0.13	2.04	1.45	0.51	AAA599.CD3.location-b.X5.Y12.tile.tissue.png	79	1	2000	79	74d8eaf96511c126a2d03568665a2930	0	0	0	0	0	0	0	0	0	0	0	0	0	/home/dhl_ec/bnelissen/Slides/CD3_manuscript/CD3_slides/AAA599.CD3.location-b/AAA599.CD3.location-b.run1	255	0.7	0.06	0.7	0.06	-8.3812101642	-11.2491377278	2.1642066732	1.11260774414
0.0	27457.0	0.0	2631.0	27457.0	4000000.0	0.0	9.0	1.8	1.05	1.16	0.0500000000002	6.21	0.35	0.71	0.23	5.37	0.14	1.99	1.46	0.97	AAA599.CD3.location-b.X5.Y13.tile.tissue.png	80	1	2000	80	a92d189e1e680614116f7225a686be19	0	0	0	0	0	0	0	0	0	0	0	0	0	/home/dhl_ec/bnelissen/Slides/CD3_manuscript/CD3_slides/AAA599.CD3.location-b/AAA599.CD3.location-b.run1	255	0.7	0.06	0.7	0.06	0.0	-11.293995207	2.8815383486	1.19476369727
0.0	0.0	0.0	0.0	0.0	4000000.0	0.0	0.0	1.79	1.07	1.15	0.0699999999999	5.11	0.29	0.79	0.21	4.36	0.12	1.93	1.52	0.5	AAA599.CD3.location-b.X5.Y14.tile.tissue.png	81	1	2000	81	07845dff696e4a7e3ba87db36793b2f3	0	0	0	0	0	0	0	0	0	0	0	0	0	/home/dhl_ec/bnelissen/Slides/CD3_manuscript/CD3_slides/AAA599.CD3.location-b/AAA599.CD3.location-b.run1	255	1.0	0.06	1.0	0.06	0.0	0.0	0.0	9.993409
0.0	8172.0	0.0	596.0	8172.0	4000000.0	0.0	2.0	1.99	0.95	1.17	0.0599999999999	6.13	0.35	0.83	0.22	5.38	0.13	1.97	1.44	1.0	AAA599.CD3.location-b.X5.Y18.tile.tissue.png	82	1	2000	82	9ba1bb3dc90c97d9d17978f9de6bac77	0	0	0	0	0	0	0	0	0	0	0	0	0	/home/dhl_ec/bnelissen/Slides/CD3_manuscript/CD3_slides/AAA599.CD3.location-b/AAA599.CD3.location-b.run1	255	0.7	0.06	0.7	0.06	0.0	-12.3347954532	1.53407858962	2.4079144187
0.0	6736.0	0.0	777.0	6736.0	4000000.0	0.0	3.0	1.4	1.15	1.17	0.0599999999999	6.93	0.52	0.91	0.23	5.89	0.14	2.1	1.53	1.03	AAA599.CD3.location-b.X5.Y6.tile.tissue.png	83	1	2000	83	99573ea2022e266679459677756a173d	0	0	0	0	0	0	0	0	0	0	0	0	0	/home/dhl_ec/bnelissen/Slides/CD3_manuscript/CD3_slides/AAA599.CD3.location-b/AAA599.CD3.location-b.run1	255	0.7	0.06	0.7	0.06	0.0	-11.610568246	2.83837020765	2.77205788707
0.0	7975.0	0.0	818.0	7975.0	4000000.0	0.0	3.0	1.44	1.32	1.21	0.0699999999999	6.91	0.38	0.87	0.24	5.71	0.14	2.02	1.44	0.49	AAA599.CD3.location-b.X5.Y7.tile.tissue.png	84	1	2000	84	8fa0f8162e70d81c16972010c09b50f7	0	0	0	0	0	0	0	0	0	0	0	0	0	/home/dhl_ec/bnelissen/Slides/CD3_manuscript/CD3_slides/AAA599.CD3.location-b/AAA599.CD3.location-b.run1	255	0.7	0.06	0.7	0.06	0.0	-11.8539452718	3.66971688871	5.72733725833
69525.0	1640719.0	27850.0	16410.0	1640719.0	4000000.0	530.0	2.0	2.33	1.21	1.46	0.04	6.17	0.36	0.7	0.14	8.02	0.43	2.06	1.46	1.12	AAA599.CD3.location-b.X5.Y8.tile.tissue.png	85	1	2000	85	ef14b1c3865f3d7eb8baeb02cbcfa54c	0	0	0	0	0	0	0	0	0	0	0	0	0	/home/dhl_ec/bnelissen/Slides/CD3_manuscript/CD3_slides/AAA599.CD3.location-b/AAA599.CD3.location-b.run1	255	0.7	0.06	0.7	0.06	-9.44993311971	-12.6931053988	2.82419417325	0.519285859375
681.0	1841137.0	328.0	91295.0	1841137.0	4000000.0	8.0	71.0	1.6	1.31	1.16	0.05	6.2	0.43	0.75	0.15	8.21	0.29	2.46	1.54	1.18	AAA599.CD3.location-b.X5.Y9.tile.tissue.png	86	1	2000	86	d73bcc1a62a4dba78c2a20572592e737	0	0	0	0	0	0	0	0	0	0	0	0	0	/home/dhl_ec/bnelissen/Slides/CD3_manuscript/CD3_slides/AAA599.CD3.location-b/AAA599.CD3.location-b.run1	255	0.7	0.06	0.7	0.06	-9.58699510013	-11.396485484	2.94496937701	0.195144800781
0.0	76021.0	0.0	2003.0	76021.0	4000000.0	0.0	2.0	1.81	1.26	1.14	0.05	6.9	0.38	0.75	0.22	6.49	0.14	2.1	1.54	0.39	AAA599.CD3.location-b.X6.Y10.tile.tissue.png	87	1	2000	87	eb8c2cb144a1c7928ce786f6ea814991	0	0	0	0	0	0	0	0	0	0	0	0	0	/home/dhl_ec/bnelissen/Slides/CD3_manuscript/CD3_slides/AAA599.CD3.location-b/AAA599.CD3.location-b.run1	255	0.7	0.06	0.7	0.06	-7.85348940411	-11.3393110101	2.08722778836	0.133036209839
0.0	47933.0	0.0	2473.0	47933.0	4000000.0	0.0	3.0	1.13	2.65	1.16	0.05	6.96	0.39	0.74	0.23	6.45	0.13	2.11	1.54	0.38	AAA599.CD3.location-b.X6.Y11.tile.tissue.png	88	1	2000	88	6e5724c2e985767f545bb85ca9a1ed22	0	0	0	0	0	0	0	0	0	0	0	0	0	/home/dhl_ec/bnelissen/Slides/CD3_manuscript/CD3_slides/AAA599.CD3.location-b/AAA599.CD3.location-b.run1	255	0.7	0.06	0.7	0.06	-6.4162620377	-11.0009404396	1.94352566417	0.334681375122
0.0	156332.0	0.0	4783.0	156332.0	4000000.0	0.0	5.0	0.94	1.82	1.16	0.0400000000002	6.11	0.39	0.7	0.21	5.44	0.14	2.09	1.44	0.39	AAA599.CD3.location-b.X6.Y12.tile.tissue.png	89	1	2000	89	63cb9a928512b089cb722f7940bf1413	0	0	0	0	0	0	0	0	0	0	0	0	0	/home/dhl_ec/bnelissen/Slides/CD3_manuscript/CD3_slides/AAA599.CD3.location-b/AAA599.CD3.location-b.run1	255	0.7	0.06	0.7	0.06	0.0	-11.8013713055	0.320232117185	1.24318330957
0.0	26049.0	0.0	1555.0	26049.0	4000000.0	0.0	2.0	2.53	2.48	1.17	0.0500000000002	6.92	0.37	0.99	0.23	5.56	0.14	1.94	1.43	0.38	AAA599.CD3.location-b.X6.Y13.tile.tissue.png	90	1	2000	90	731591a36be95eddf1e92b7e78900d47	0	0	0	0	0	0	0	0	0	0	0	0	0	/home/dhl_ec/bnelissen/Slides/CD3_manuscript/CD3_slides/AAA599.CD3.location-b/AAA599.CD3.location-b.run1	255	0.7	0.06	0.7	0.06	0.0	-11.605853235	2.44564825545	0.611713781372
1600.0	505686.0	534.0	19528.0	505686.0	4000000.0	10.0	16.0	1.72	1.08	1.15	0.0600000000004	7.21	0.52	0.75	0.21	7.18	0.25	2.21	1.54	0.38	AAA599.CD3.location-b.X6.Y14.tile.tissue.png	91	1	2000	91	8172d8864ff6282a29b5b57aa575d153	0	0	0	0	0	0	0	0	0	0	0	0	0	/home/dhl_ec/bnelissen/Slides/CD3_manuscript/CD3_slides/AAA599.CD3.location-b/AAA599.CD3.location-b.run1	255	0.7	0.06	0.7	0.06	-9.04504149708	-11.5265433076	2.62303297204	0.373240273437
0.0	0.0	0.0	0.0	0.0	4000000.0	0.0	0.0	0.92	1.27	1.14	0.0700000000002	5.64	0.3	0.8	0.21	4.3	0.12	1.88	1.53	0.37	AAA599.CD3.location-b.X6.Y15.tile.tissue.png	92	1	2000	92	caa583a99c117a19d2fc71a0c2220f77	0	0	0	0	0	0	0	0	0	0	0	0	0	/home/dhl_ec/bnelissen/Slides/CD3_manuscript/CD3_slides/AAA599.CD3.location-b/AAA599.CD3.location-b.run1	255	1.0	0.06	1.0	0.06	0.0	0.0	0.0	9.928527
0.0	0.0	0.0	0.0	0.0	4000000.0	0.0	0.0	2.18	2.05	1.18	0.0599999999999	5.81	0.31	0.89	0.24	4.75	0.13	2.02	1.54	0.37	AAA599.CD3.location-b.X6.Y17.tile.tissue.png	93	1	2000	93	4a473c462a6eea09960404e2f547f911	0	0	0	0	0	0	0	0	0	0	0	0	0	/home/dhl_ec/bnelissen/Slides/CD3_manuscript/CD3_slides/AAA599.CD3.location-b/AAA599.CD3.location-b.run1	255	1.0	0.06	1.0	0.06	0.0	-10.9927398877	0.0	4.72247933513
1570.0	462005.0	604.0	17323.0	462005.0	4000000.0	11.0	15.0	1.89	1.06	1.15	0.0599999999999	7.25	0.35	0.72	0.19	6.54	0.24	2.07	1.44	0.38	AAA599.CD3.location-b.X6.Y18.tile.tissue.png	94	1	2000	94	8992c9adadbaa6c0ffa4d8f852457e65	0	0	0	0	0	0	0	0	0	0	0	0	0	/home/dhl_ec/bnelissen/Slides/CD3_manuscript/CD3_slides/AAA599.CD3.location-b/AAA599.CD3.location-b.run1	255	0.7	0.06	0.7	0.06	-9.04815488229	-11.804755023	1.76559357083	0.308728289062
326.0	894696.0	124.0	12169.0	894696.0	4000000.0	2.0	9.0	1.03	1.1	1.15	0.0599999999999	7.3	0.39	0.75	0.19	7.51	0.25	2.21	1.53	0.37	AAA599.CD3.location-b.X6.Y19.tile.tissue.png	95	1	2000	95	2b856eb3487a6c20b09a06f03983189c	0	0	0	0	0	0	0	0	0	0	0	0	0	/home/dhl_ec/bnelissen/Slides/CD3_manuscript/CD3_slides/AAA599.CD3.location-b/AAA599.CD3.location-b.run1	255	0.7	0.06	0.7	0.06	-7.30296033626	-11.8879957664	1.47909572096	0.63370478125
0.0	0.0	0.0	0.0	0.0	4000000.0	0.0	0.0	2.07	1.16	1.21	0.0700000000002	6.56	0.47	1.32	0.23	4.78	0.12	2.01	1.54	0.360000000001	AAA599.CD3.location-b.X6.Y20.tile.tissue.png	96	1	2000	96	1198b13198264b351bcfcfc5168a9002	0	0	0	0	0	0	0	0	0	0	0	0	0	/home/dhl_ec/bnelissen/Slides/CD3_manuscript/CD3_slides/AAA599.CD3.location-b/AAA599.CD3.location-b.run1	255	1.0	0.06	1.0	0.06	0.0	-10.3415603789	0.0	4.56417462954
0.0	2611.0	0.0	242.0	2611.0	4000000.0	0.0	1.0	2.57	1.09	1.36	0.0599999999999	7.0	0.38	0.84	0.23	5.92	0.14	2.08	1.53	0.37	AAA599.CD3.location-b.X6.Y7.tile.tissue.png	97	1	2000	97	23d17b2a3da42a2649d79a7b4d00c648	0	0	0	0	0	0	0	0	0	0	0	0	0	/home/dhl_ec/bnelissen/Slides/CD3_manuscript/CD3_slides/AAA599.CD3.location-b/AAA599.CD3.location-b.run1	255	0.7	0.06	0.7	0.06	0.0	-12.2237710741	3.05279552704	4.80663534894
3650.0	1528434.0	1878.0	36098.0	1528434.0	4000000.0	41.0	20.0	2.51	1.1	1.17	0.0500000000002	7.24	0.4	0.75	0.16	8.06	0.28	2.28	1.54	0.42	AAA599.CD3.location-b.X6.Y8.tile.tissue.png	98	1	2000	98	278ff5e11f3328bfdf7e3daa2c2e3336	0	0	0	0	0	0	0	0	0	0	0	0	0	/home/dhl_ec/bnelissen/Slides/CD3_manuscript/CD3_slides/AAA599.CD3.location-b/AAA599.CD3.location-b.run1	255	0.7	0.06	0.7	0.06	-9.71585495268	-12.3983560598	3.15008531128	0.512321546875
598.0	1025985.0	236.0	51886.0	1025985.0	4000000.0	5.0	65.0	1.54	1.27	1.16	0.0500000000002	7.17	0.41	0.76	0.18	7.6	0.26	2.34	1.54	0.44	AAA599.CD3.location-b.X6.Y9.tile.tissue.png	99	1	2000	99	f3e7f7f0a81840b1c2220ae4067f3350	0	0	0	0	0	0	0	0	0	0	0	0	0	/home/dhl_ec/bnelissen/Slides/CD3_manuscript/CD3_slides/AAA599.CD3.location-b/AAA599.CD3.location-b.run1	255	0.7	0.06	0.7	0.06	-9.85155830987	-11.8108901281	2.40470449706	0.410345515625
336.0	433495.0	121.0	15211.0	433495.0	4000000.0	2.0	10.0	2.26	1.06	1.16	0.0599999999999	8.23	0.4	0.75	0.2	7.18	0.23	2.26	1.55	0.38	AAA599.CD3.location-b.X7.Y10.tile.tissue.png	100	1	2000	100	87c8edd705ca55c7522cf99de8baff09	0	0	0	0	0	0	0	0	0	0	0	0	0	/home/dhl_ec/bnelissen/Slides/CD3_manuscript/CD3_slides/AAA599.CD3.location-b/AAA599.CD3.location-b.run1	255	0.7	0.06	0.7	0.06	-8.29828704663	-10.8853020159	1.36186522745	0.235552124023
0.0	148296.0	0.0	4246.0	148296.0	4000000.0	0.0	5.0	2.1	1.1	1.14	0.0599999999999	8.22	0.38	0.78	0.23	6.01	0.14	2.14	1.53	0.38	AAA599.CD3.location-b.X7.Y11.tile.tissue.png	101	1	2000	101	806e1eb24845bb0c928041c2a1010185	0	0	0	0	0	0	0	0	0	0	0	0	0	/home/dhl_ec/bnelissen/Slides/CD3_manuscript/CD3_slides/AAA599.CD3.location-b/AAA599.CD3.location-b.run1	255	0.7	0.06	0.7	0.06	0.0	-12.0866926269	0.474113323185	1.57923918457
53.0	130732.0	31.0	2282.0	130732.0	4000000.0	1.0	1.0	0.82	1.76	1.18	0.0499999999997	7.24	0.38	0.76	0.21	6.93	0.22	2.11	1.54	0.51	AAA599.CD3.location-b.X7.Y12.tile.tissue.png	102	1	2000	102	64ff9c577583dfd0f250fa8dc53be743	0	0	0	0	0	0	0	0	0	0	0	0	0	/home/dhl_ec/bnelissen/Slides/CD3_manuscript/CD3_slides/AAA599.CD3.location-b/AAA599.CD3.location-b.run1	255	0.7	0.06	0.7	0.06	-8.15359171822	-12.0105504189	2.61923541697	0.164422386719
10386.0	1787736.0	3557.0	14171.0	1787736.0	4000000.0	68.0	5.0	0.91	1.36	1.22	0.0499999999997	7.4	0.38	0.76	0.16	8.57	0.29	2.24	1.55	0.52	AAA599.CD3.location-b.X7.Y13.tile.tissue.png	103	1	2000	103	a4c8237fe73cb8852be65630086a5f25	0	0	0	0	0	0	0	0	0	0	0	0	0	/home/dhl_ec/bnelissen/Slides/CD3_manuscript/CD3_slides/AAA599.CD3.location-b/AAA599.CD3.location-b.run1	255	0.7	0.06	0.7	0.06	-9.90239164934	-12.5618718555	3.68845702359	0.4266055
7647.0	1524422.0	2603.0	43974.0	1524422.0	4000000.0	46.0	20.0	1.4	1.45	1.15	0.0500000000002	7.43	0.41	0.77	0.16	8.14	0.29	2.32	1.54	0.58	AAA599.CD3.location-b.X7.Y14.tile.tissue.png	104	1	2000	104	f6d5da5ca4ec6e00a4c3be5b9e9dd741	0	0	0	0	0	0	0	0	0	0	0	0	0	/home/dhl_ec/bnelissen/Slides/CD3_manuscript/CD3_slides/AAA599.CD3.location-b/AAA599.CD3.location-b.run1	255	0.7	0.06	0.7	0.06	-9.74636770779	-12.6346156432	3.59933534872	0.449071734375
1156.0	967175.0	412.0	44742.0	967175.0	4000000.0	9.0	36.0	1.23	1.11	1.18	0.0500000000002	7.29	0.6	0.79	0.18	7.58	0.32	2.31	1.53	0.57	AAA599.CD3.location-b.X7.Y15.tile.tissue.png	105	1	2000	105	39d41e226809d06b360996f1cf63d055	0	0	0	0	0	0	0	0	0	0	0	0	0	/home/dhl_ec/bnelissen/Slides/CD3_manuscript/CD3_slides/AAA599.CD3.location-b/AAA599.CD3.location-b.run1	255	0.7	0.06	0.7	0.06	-9.30582527717	-11.6825387379	2.73377190879	0.579727414062
0.0	18495.0	0.0	777.0	18495.0	4000000.0	0.0	1.0	0.79	1.74	1.15	0.0599999999999	7.03	0.38	0.89	0.24	6.01	0.14	2.1	1.54	0.48	AAA599.CD3.location-b.X7.Y16.tile.tissue.png	106	1	2000	106	3b8fbdba338999cbc15391536b0b9202	0	0	0	0	0	0	0	0	0	0	0	0	0	/home/dhl_ec/bnelissen/Slides/CD3_manuscript/CD3_slides/AAA599.CD3.location-b/AAA599.CD3.location-b.run1	255	0.7	0.06	0.7	0.06	0.0	-12.010523415	4.01062998446	1.82047521075
0.0	0.0	0.0	0.0	0.0	4000000.0	0.0	0.0	1.23	1.02	1.17	0.0599999999999	5.93	0.31	0.86	0.23	4.86	0.13	2.01	1.54	0.55	AAA599.CD3.location-b.X7.Y17.tile.tissue.png	107	1	2000	107	c808b0083f9184b1c94e45e5b890cf02	0	0	0	0	0	0	0	0	0	0	0	0	0	/home/dhl_ec/bnelissen/Slides/CD3_manuscript/CD3_slides/AAA599.CD3.location-b/AAA599.CD3.location-b.run1	255	1.0	0.06	1.0	0.06	0.0	0.0	0.0	8.777999
6689.0	1331662.0	2044.0	51422.0	1331662.0	4000000.0	37.0	53.0	0.91	1.41	1.13	0.0600000000004	7.49	0.41	0.77	0.17	8.09	0.27	2.37	1.54	0.55	AAA599.CD3.location-b.X7.Y18.tile.tissue.png	108	1	2000	108	67069a9db599e0fef2be6eb2290ccea2	0	0	0	0	0	0	0	0	0	0	0	0	0	/home/dhl_ec/bnelissen/Slides/CD3_manuscript/CD3_slides/AAA599.CD3.location-b/AAA599.CD3.location-b.run1	255	0.7	0.06	0.7	0.06	-9.34082295281	-13.1827175619	2.49874558931	0.7269141875
0.0	792266.0	0.0	51109.0	792266.0	4000000.0	0.0	73.0	0.96	1.94	1.14	0.0599999999999	7.1	0.41	0.76	0.2	6.4	0.17	2.36	1.53	0.56	AAA599.CD3.location-b.X7.Y19.tile.tissue.png	109	1	2000	109	2a86fd53616e12fedf393ba8b71db19f	0	0	0	0	0	0	0	0	0	0	0	0	0	/home/dhl_ec/bnelissen/Slides/CD3_manuscript/CD3_slides/AAA599.CD3.location-b/AAA599.CD3.location-b.run1	255	0.7	0.06	0.7	0.06	0.0	-11.6061489015	0.895542264214	0.423662787109
0.0	278332.0	0.0	12504.0	278332.0	4000000.0	0.0	12.0	0.81	1.03	1.15	0.0599999999999	8.51	0.4	0.85	0.22	6.07	0.15	2.14	1.54	0.51	AAA599.CD3.location-b.X7.Y20.tile.tissue.png	110	1	2000	110	90468520349151b4bea5b9d73ad6cdf7	0	0	0	0	0	0	0	0	0	0	0	0	0	/home/dhl_ec/bnelissen/Slides/CD3_manuscript/CD3_slides/AAA599.CD3.location-b/AAA599.CD3.location-b.run1	255	0.7	0.06	0.7	0.06	0.0	-11.8185945106	0.827074938832	3.40257651367
1890.0	253085.0	719.0	8957.0	253085.0	4000000.0	14.0	4.0	1.54	1.36	1.18	0.0599999999999	8.41	0.39	0.79	0.21	7.06	0.23	2.12	1.55	1.08	AAA599.CD3.location-b.X7.Y7.tile.tissue.png	111	1	2000	111	228f93b49db6ea7f39f1727b73a358e1	0	0	0	0	0	0	0	0	0	0	0	0	0	/home/dhl_ec/bnelissen/Slides/CD3_manuscript/CD3_slides/AAA599.CD3.location-b/AAA599.CD3.location-b.run1	255	0.7	0.06	0.7	0.06	-9.91018939011	-11.7979931769	3.41434247693	1.55709447461
2679.0	2051180.0	1277.0	62490.0	2051180.0	4000000.0	31.0	52.0	1.45	1.79	1.19	0.0500000000002	7.72	0.42	0.74	0.14	8.43	0.3	2.38	1.54	0.59	AAA599.CD3.location-b.X7.Y8.tile.tissue.png	112	1	2000	112	6c49b941a0d58ef9a5edd77219258f9e	0	0	0	0	0	0	0	0	0	0	0	0	0	/home/dhl_ec/bnelissen/Slides/CD3_manuscript/CD3_slides/AAA599.CD3.location-b/AAA599.CD3.location-b.run1	255	0.7	0.06	0.7	0.06	-9.87204189269	-11.7544673598	3.43659832643	0.347758546875
177.0	253750.0	84.0	11883.0	253750.0	4000000.0	2.0	16.0	0.84	1.71	1.17	0.0499999999997	8.05	0.4	0.75	0.21	7.07	0.23	2.18	1.55	0.39	AAA599.CD3.location-b.X7.Y9.tile.tissue.png	113	1	2000	113	2a1a23fbdcd176f1af17400bcbe9c03f	0	0	0	0	0	0	0	0	0	0	0	0	0	/home/dhl_ec/bnelissen/Slides/CD3_manuscript/CD3_slides/AAA599.CD3.location-b/AAA599.CD3.location-b.run1	255	0.7	0.06	0.7	0.06	-8.96992263616	-11.0045608285	1.94138040752	0.312725585937
0.0	1669344.0	0.0	19699.0	1669344.0	4000000.0	0.0	9.0	1.55	1.55	1.17	0.0500000000002	7.92	0.61	1.01	0.16	7.08	0.2	2.25	1.54	0.409999999999	AAA599.CD3.location-b.X8.Y10.tile.tissue.png	114	1	2000	114	18adce3f3e05ba77715d1fdb28f33e0e	0	0	0	0	0	0	0	0	0	0	0	0	0	/home/dhl_ec/bnelissen/Slides/CD3_manuscript/CD3_slides/AAA599.CD3.location-b/AAA599.CD3.location-b.run1	255	0.7	0.06	0.7	0.06	0.0	-11.728276748	1.46600520923	0.717539421875
0.0	6432.0	0.0	433.0	6432.0	4000000.0	0.0	1.0	0.84	1.01	1.15	0.0500000000002	6.92	0.38	0.8	0.23	6.49	0.14	2.07	1.54	0.37	AAA599.CD3.location-b.X8.Y11.tile.tissue.png	115	1	2000	115	a25676b2f9e2494faf658c56c256de2d	0	0	0	0	0	0	0	0	0	0	0	0	0	/home/dhl_ec/bnelissen/Slides/CD3_manuscript/CD3_slides/AAA599.CD3.location-b/AAA599.CD3.location-b.run1	255	0.7	0.06	0.7	0.06	0.0	-11.1180202525	2.62354001477	4.65171184667
10589.0	832226.0	3690.0	18920.0	832226.0	4000000.0	69.0	9.0	1.88	1.29	1.24	0.0499999999997	7.5	0.39	0.75	0.19	7.64	0.25	2.2	1.54	0.4	AAA599.CD3.location-b.X8.Y12.tile.tissue.png	116	1	2000	116	2845a75f89135c384fea4d52b436d53b	0	0	0	0	0	0	0	0	0	0	0	0	0	/home/dhl_ec/bnelissen/Slides/CD3_manuscript/CD3_slides/AAA599.CD3.location-b/AAA599.CD3.location-b.run1	255	0.7	0.06	0.7	0.06	-9.75125994543	-12.6253521053	3.61437418594	0.291263734375
25734.0	2831855.0	9548.0	35962.0	2831855.0	4000000.0	182.0	13.0	2.34	1.16	1.16	0.0500000000002	7.43	0.39	0.75	0.12	9.39	0.34	2.28	1.53	0.84	AAA599.CD3.location-b.X8.Y13.tile.tissue.png	117	1	2000	117	fd150d4e4ccfd09023737d67a4a1eb5c	0	0	0	0	0	0	0	0	0	0	0	0	0	/home/dhl_ec/bnelissen/Slides/CD3_manuscript/CD3_slides/AAA599.CD3.location-b/AAA599.CD3.location-b.run1	255	0.7	0.06	0.7	0.06	-10.0472034126	-12.8892072092	3.6117659013	0.580933109375
1164.0	3228746.0	433.0	27115.0	3228746.0	4000000.0	9.0	9.0	1.79	1.18	1.14	0.0499999999997	7.68	0.41	0.77	0.0999999999999	9.31	0.34	2.27	1.54	0.66	AAA599.CD3.location-b.X8.Y14.tile.tissue.png	118	1	2000	118	f9f14d23826e83d6980919eca2e297ba	0	0	0	0	0	0	0	0	0	0	0	0	0	/home/dhl_ec/bnelissen/Slides/CD3_manuscript/CD3_slides/AAA599.CD3.location-b/AAA599.CD3.location-b.run1	255	0.7	0.06	0.7	0.06	-9.25750791366	-12.5696922279	3.5059128238	0.369828578125
0.0	407119.0	0.0	12298.0	407119.0	4000000.0	0.0	9.0	1.4	1.7	1.17	0.0599999999999	8.11	0.38	0.79	0.2	6.79	0.16	2.16	1.53	1.05	AAA599.CD3.location-b.X8.Y15.tile.tissue.png	119	1	2000	119	443a9c7fa878b03862184ba196022db9	0	0	0	0	0	0	0	0	0	0	0	0	0	/home/dhl_ec/bnelissen/Slides/CD3_manuscript/CD3_slides/AAA599.CD3.location-b/AAA599.CD3.location-b.run1	255	0.7	0.06	0.7	0.06	-7.00546700011	-11.7834944826	3.61970547924	2.07418957031
699.0	466209.0	194.0	8462.0	466209.0	4000000.0	2.0	7.0	1.4	1.39	1.15	0.0599999999999	7.76	0.38	0.79	0.22	7.23	0.23	2.13	1.54	0.49	AAA599.CD3.location-b.X8.Y17.tile.tissue.png	120	1	2000	120	8278f1c49d84390cdc22f1aad6c1740c	0	0	0	0	0	0	0	0	0	0	0	0	0	/home/dhl_ec/bnelissen/Slides/CD3_manuscript/CD3_slides/AAA599.CD3.location-b/AAA599.CD3.location-b.run1	255	0.7	0.06	0.7	0.06	-9.47116173908	-11.9203947674	3.08479499847	1.19782746484
1515.0	1063127.0	578.0	36712.0	1063127.0	4000000.0	11.0	43.0	1.56	1.51	1.16	0.0599999999999	7.26	0.41	0.75	0.19	7.67	0.26	2.27	1.54	0.55	AAA599.CD3.location-b.X8.Y18.tile.tissue.png	121	1	2000	121	dec41a28c559abcc51061f85edfb00f2	0	0	0	0	0	0	0	0	0	0	0	0	0	/home/dhl_ec/bnelissen/Slides/CD3_manuscript/CD3_slides/AAA599.CD3.location-b/AAA599.CD3.location-b.run1	255	0.7	0.06	0.7	0.06	-9.50962891597	-12.5333570294	3.21221546353	0.517167921875
199.0	1146280.0	88.0	48504.0	1146280.0	4000000.0	2.0	50.0	0.94	1.82	1.18	0.0500000000002	9.79	0.41	0.75	0.18	7.64	0.26	2.33	1.53	0.69	AAA599.CD3.location-b.X8.Y19.tile.tissue.png	122	1	2000	122	99f6fe2b90d557a11639cd45d5d7bd03	0	0	0	0	0	0	0	0	0	0	0	0	0	/home/dhl_ec/bnelissen/Slides/CD3_manuscript/CD3_slides/AAA599.CD3.location-b/AAA599.CD3.location-b.run1	255	0.7	0.06	0.7	0.06	-7.46793942052	-12.1412978087	0.893898533111	0.589660269531
0.0	7987.0	0.0	1138.0	7987.0	4000000.0	0.0	4.0	0.92	1.85	1.18	0.0599999999999	6.97	0.38	0.86	0.23	5.9	0.14	2.12	1.53	0.5	AAA599.CD3.location-b.X8.Y20.tile.tissue.png	123	1	2000	123	c528c171aac3c377916f3a6efe17a47d	0	0	0	0	0	0	0	0	0	0	0	0	0	/home/dhl_ec/bnelissen/Slides/CD3_manuscript/CD3_slides/AAA599.CD3.location-b/AAA599.CD3.location-b.run1	255	0.7	0.06	0.7	0.06	0.0	-11.6553592696	2.72519333174	3.18828911612
0.0	0.0	0.0	0.0	0.0	4000000.0	0.0	0.0	0.76	1.19	1.19	0.0600000000004	5.87	0.3	0.89	0.23	4.9	0.13	2.05	1.54	0.48	AAA599.CD3.location-b.X8.Y6.tile.tissue.png	124	1	2000	124	f4eef789594621bb1c286aa0bc98862a	0	0	0	0	0	0	0	0	0	0	0	0	0	/home/dhl_ec/bnelissen/Slides/CD3_manuscript/CD3_slides/AAA599.CD3.location-b/AAA599.CD3.location-b.run1	255	1.0	0.06	1.0	0.06	0.0	0.0	0.0	5.832487
4220.0	1296399.0	1665.0	16494.0	1296399.0	4000000.0	31.0	15.0	0.98	1.09	1.21	0.0499999999997	7.29	0.39	0.76	0.17	7.96	0.27	2.21	1.54	0.55	AAA599.CD3.location-b.X8.Y7.tile.tissue.png	125	1	2000	125	19b896861974e0775bfe675c7e6289d0	0	0	0	0	0	0	0	0	0	0	0	0	0	/home/dhl_ec/bnelissen/Slides/CD3_manuscript/CD3_slides/AAA599.CD3.location-b/AAA599.CD3.location-b.run1	255	0.7	0.06	0.7	0.06	-9.76631895442	-12.1283488589	3.12687198518	0.4443885
644.0	1377669.0	296.0	31452.0	1377669.0	4000000.0	7.0	15.0	1.03	1.19	1.2	0.0500000000002	7.26	0.39	0.75	0.17	7.92	0.28	2.32	1.54	0.52	AAA599.CD3.location-b.X8.Y8.tile.tissue.png	126	1	2000	126	58b3b4ad0f8fae1d5eebd3b3e2f3a605	0	0	0	0	0	0	0	0	0	0	0	0	0	/home/dhl_ec/bnelissen/Slides/CD3_manuscript/CD3_slides/AAA599.CD3.location-b/AAA599.CD3.location-b.run1	255	0.7	0.06	0.7	0.06	-9.13185026578	-12.3116969562	2.47911646745	0.494901617187
0.0	1929131.0	0.0	13459.0	1929131.0	4000000.0	0.0	6.0	1.16	1.76	1.16	0.0599999999999	7.3	0.39	0.75	0.15	7.9	0.21	2.27	1.54	0.57	AAA599.CD3.location-b.X8.Y9.tile.tissue.png	127	1	2000	127	9c39519e100c0034e1b980f302a8d7c5	0	0	0	0	0	0	0	0	0	0	0	0	0	/home/dhl_ec/bnelissen/Slides/CD3_manuscript/CD3_slides/AAA599.CD3.location-b/AAA599.CD3.location-b.run1	255	0.7	0.06	0.7	0.06	-8.44168863495	-11.4711369734	1.62327290471	0.32546984375
0.0	245611.0	0.0	5496.0	245611.0	4000000.0	0.0	7.0	1.56	1.51	1.15	0.0500000000002	7.1	0.39	0.76	0.22	6.09	0.15	2.18	1.54	0.55	AAA599.CD3.location-b.X9.Y10.tile.tissue.png	128	1	2000	128	32da403db56d502d5740ff0452708e0c	0	0	0	0	0	0	0	0	0	0	0	0	0	/home/dhl_ec/bnelissen/Slides/CD3_manuscript/CD3_slides/AAA599.CD3.location-b/AAA599.CD3.location-b.run1	255	0.7	0.06	0.7	0.06	0.0	-12.188153895	0.602646690295	1.10612478906
0.0	7409.0	0.0	578.0	7409.0	4000000.0	0.0	2.0	0.89	1.04	1.14	0.0499999999997	6.93	0.39	0.780000000001	0.23	5.95	0.14	2.08	1.54	0.65	AAA599.CD3.location-b.X9.Y11.tile.tissue.png	129	1	2000	129	11525dbe6e191441aaad1d585aa6cdaf	0	0	0	0	0	0	0	0	0	0	0	0	0	/home/dhl_ec/bnelissen/Slides/CD3_manuscript/CD3_slides/AAA599.CD3.location-b/AAA599.CD3.location-b.run1	255	0.7	0.06	0.7	0.06	0.0	-11.4942725728	0.696556500118	2.42267523798
120367.0	2947267.0	43259.0	13205.0	2947267.0	4000000.0	848.0	5.0	2.28	1.3	1.15	0.0500000000002	7.47	0.4	0.76	0.11	10.42	0.36	2.23	1.53	0.56	AAA599.CD3.location-b.X9.Y12.tile.tissue.png	130	1	2000	130	37b11a597457233ee1bc24d8b4a18f75	0	0	0	0	0	0	0	0	0	0	0	0	0	/home/dhl_ec/bnelissen/Slides/CD3_manuscript/CD3_slides/AAA599.CD3.location-b/AAA599.CD3.location-b.run1	255	0.7	0.06	0.7	0.06	-9.14849378547	-12.5545318857	2.20549075838	0.39338903125
108238.0	3340006.0	39570.0	20183.0	3340006.0	4000000.0	747.0	8.0	2.33	1.18	1.16	0.0599999999999	7.66	0.48	0.76	0.0900000000001	11.7	0.38	2.24	1.59	0.41	AAA599.CD3.location-b.X9.Y13.tile.tissue.png	131	1	2000	131	2950f65ac342f4004cdb71aa2f654426	0	0	0	0	0	0	0	0	0	0	0	0	0	/home/dhl_ec/bnelissen/Slides/CD3_manuscript/CD3_slides/AAA599.CD3.location-b/AAA599.CD3.location-b.run1	255	0.7	0.06	0.7	0.06	-10.1054962208	-13.2469558289	2.99245553128	0.669513960938
8295.0	2857051.0	3064.0	18006.0	2857051.0	4000000.0	57.0	6.0	1.7	1.39	1.2	0.0499999999997	7.54	0.39	0.75	0.0999999999999	9.14	0.329999999999	2.27	1.52	0.42	AAA599.CD3.location-b.X9.Y14.tile.tissue.png	132	1	2000	132	e5b95126b9f584eb82a852f1f2851415	0	0	0	0	0	0	0	0	0	0	0	0	0	/home/dhl_ec/bnelissen/Slides/CD3_manuscript/CD3_slides/AAA599.CD3.location-b/AAA599.CD3.location-b.run1	255	0.7	0.06	0.7	0.06	-9.82280020516	-12.8091803018	3.37197395322	0.49011909375
0.0	1566.0	0.0	203.0	1566.0	4000000.0	0.0	1.0	1.08	1.22	1.19	0.0599999999999	6.98	0.37	0.84	0.23	5.94	0.14	2.05	1.54	0.47	AAA599.CD3.location-b.X9.Y15.tile.tissue.png	133	1	2000	133	2221eb74664420797b0dfd7fe91bf7d8	0	0	0	0	0	0	0	0	0	0	0	0	0	/home/dhl_ec/bnelissen/Slides/CD3_manuscript/CD3_slides/AAA599.CD3.location-b/AAA599.CD3.location-b.run1	255	0.7	0.06	0.7	0.06	0.0	-11.8733270009	6.01259678321	6.41099266027
1505.0	225352.0	728.0	10425.0	225352.0	4000000.0	16.0	16.0	1.17	1.04	1.16	0.0600000000004	7.17	0.39	0.8	0.21	7.06	0.23	2.14	1.54	0.41	AAA599.CD3.location-b.X9.Y17.tile.tissue.png	134	1	2000	134	dfd0fa2ff7f2c99a4fd9520961e4049d	0	0	0	0	0	0	0	0	0	0	0	0	0	/home/dhl_ec/bnelissen/Slides/CD3_manuscript/CD3_slides/AAA599.CD3.location-b/AAA599.CD3.location-b.run1	255	0.7	0.06	0.7	0.06	-9.4371373692	-12.3093062565	4.31484128181	1.54391246484
7089.0	1147361.0	2552.0	30466.0	1147361.0	4000000.0	51.0	31.0	1.27	1.16	1.21	0.0500000000002	7.36	0.41	0.77	0.18	7.88	0.26	2.27	1.54	0.4	AAA599.CD3.location-b.X9.Y18.tile.tissue.png	135	1	2000	135	4bad796866677a24a458ac2b04787e16	0	0	0	0	0	0	0	0	0	0	0	0	0	/home/dhl_ec/bnelissen/Slides/CD3_manuscript/CD3_slides/AAA599.CD3.location-b/AAA599.CD3.location-b.run1	255	0.7	0.06	0.7	0.06	-9.65094016123	-12.3379437314	3.72137042646	0.4303225625
594.0	1246232.0	260.0	43288.0	1246232.0	4000000.0	6.0	32.0	0.95	1.13	1.17	0.0500000000002	7.35	0.41	0.77	0.17	8.23	0.27	2.31	1.53	0.41	AAA599.CD3.location-b.X9.Y19.tile.tissue.png	136	1	2000	136	e4e23bb248ebec185ab583b95decbe47	0	0	0	0	0	0	0	0	0	0	0	0	0	/home/dhl_ec/bnelissen/Slides/CD3_manuscript/CD3_slides/AAA599.CD3.location-b/AAA599.CD3.location-b.run1	255	0.7	0.06	0.7	0.06	-8.70455822662	-12.5588270842	1.80834372009	0.596982164062
0.0	0.0	0.0	0.0	0.0	4000000.0	0.0	0.0	0.86	1.07	1.18	0.0599999999999	6.74	0.3	0.89	0.23	4.83	0.13	2.04	1.57	0.440000000001	AAA599.CD3.location-b.X9.Y20.tile.tissue.png	137	1	2000	137	d9f1ada239992e6656c37464e131a029	0	0	0	0	0	0	0	0	0	0	0	0	0	/home/dhl_ec/bnelissen/Slides/CD3_manuscript/CD3_slides/AAA599.CD3.location-b/AAA599.CD3.location-b.run1	255	1.0	0.06	1.0	0.06	0.0	-11.4845162907	0.0	4.67334352751
0.0	56100.0	0.0	1854.0	56100.0	4000000.0	0.0	1.0	0.87	0.98	1.15	0.0599999999999	6.96	0.38	0.860000000001	0.23	6.0	0.14	2.1	1.56	0.46	AAA599.CD3.location-b.X9.Y6.tile.tissue.png	138	1	2000	138	cb7c57880e96ca84f8b5246a9020a3d4	0	0	0	0	0	0	0	0	0	0	0	0	0	/home/dhl_ec/bnelissen/Slides/CD3_manuscript/CD3_slides/AAA599.CD3.location-b/AAA599.CD3.location-b.run1	255	0.7	0.06	0.7	0.06	0.0	-11.6125847757	0.700791276738	5.61130624713
436.0	472702.0	195.0	15439.0	472702.0	4000000.0	5.0	10.0	1.24	1.44	1.15	0.0699999999997	8.01	0.39	0.75	0.22	7.17	0.23	2.19	2.29	0.57	AAA599.CD3.location-b.X9.Y7.tile.tissue.png	139	1	2000	139	6a707b6eee9f8b33396dd4bf53c4e916	0	0	0	0	0	0	0	0	0	0	0	0	0	/home/dhl_ec/bnelissen/Slides/CD3_manuscript/CD3_slides/AAA599.CD3.location-b/AAA599.CD3.location-b.run1	255	0.7	0.06	0.7	0.06	-9.04014271731	-11.3788886523	1.51434635388	0.600693796875
0.0	0.0	0.0	0.0	0.0	4000000.0	0.0	0.0	0.82	1.23	1.17	0.0600000000004	5.88	0.31	0.84	0.24	4.83	0.13	2.01	1.53	0.37	AAA599.CD3.location-b.X9.Y8.tile.tissue.png	140	1	2000	140	045bbfa86ecbeefa913899507f699f24	0	0	0	0	0	0	0	0	0	0	0	0	0	/home/dhl_ec/bnelissen/Slides/CD3_manuscript/CD3_slides/AAA599.CD3.location-b/AAA599.CD3.location-b.run1	255	1.0	0.06	1.0	0.06	0.0	0.0	0.0	9.344159
0.0	45185.0	0.0	2328.0	45185.0	4000000.0	0.0	5.0	0.81	1.16	1.15	0.0600000000004	7.03	0.39	0.8	0.21	5.94	0.14	2.13	1.54	0.37	AAA599.CD3.location-b.X9.Y9.tile.tissue.png	141	1	2000	141	746f4f1bf340cbad7a014026db8e7925	0	0	0	0	0	0	0	0	0	0	0	0	0	/home/dhl_ec/bnelissen/Slides/CD3_manuscript/CD3_slides/AAA599.CD3.location-b/AAA599.CD3.location-b.run1	255	0.7	0.06	0.7	0.06	0.0	-11.4780412504	0.078071627839	4.7432444801
[truncated: 2 more columns]
