# Supplementary material for: SlideToolkit: An Assistive Toolset for the Histological Quantification of Whole Slide Images
Source: PLoS One. 2014 Nov 5;9(11):e110289. doi: 10.1371/journal.pone.0110289 (PMC4220929; doi:10.1371/journal.pone.0110289)
Supplement: RawData S1 — ICC and BlandAltman plot - measurements and r-script.zip. Measurements of Run1 and Run2, including the code for the calculation of the intraclass correlation coefficient (ICC) and the code for the Bland and Altman plot. (ZIP) [file pone.0110289.s003.zip › cellprofiler.measurements/run1.0d13ec92f1f10cc55d78121f1aa15411.DefaultOUT_Image.csv]

AreaOccupied_AreaOccupied_DAB_Nuclei	AreaOccupied_AreaOccupied_Tissue	AreaOccupied_Perimeter_DAB_Nuclei	AreaOccupied_Perimeter_Tissue	AreaOccupied_TotalArea_DAB_Nuclei	AreaOccupied_TotalArea_Tissue	Count_DAB_Nuclei	Count_Tissue	ExecutionTime_01LoadImages	ExecutionTime_02ColorToGray	ExecutionTime_03Smooth	ExecutionTime_04ImageMath	ExecutionTime_05IdentifyPrimaryObjects	ExecutionTime_06MeasureImageAreaOccupied	ExecutionTime_07UnmixColors	ExecutionTime_08MaskImage	ExecutionTime_09IdentifyPrimaryObjects	ExecutionTime_10MeasureImageAreaOccupied	ExecutionTime_11OverlayOutlines	ExecutionTime_12OverlayOutlines	ExecutionTime_13SaveImages	FileName_Original	Group_Index	Group_Number	Height_Original	ImageNumber	MD5Digest_Original	ModuleError_01LoadImages	ModuleError_02ColorToGray	ModuleError_03Smooth	ModuleError_04ImageMath	ModuleError_05IdentifyPrimaryObjects	ModuleError_06MeasureImageAreaOccupied	ModuleError_07UnmixColors	ModuleError_08MaskImage	ModuleError_09IdentifyPrimaryObjects	ModuleError_10MeasureImageAreaOccupied	ModuleError_11OverlayOutlines	ModuleError_12OverlayOutlines	ModuleError_13SaveImages	PathName_Original	Scaling_Original	Threshold_FinalThreshold_DAB_Nuclei	Threshold_FinalThreshold_Tissue	Threshold_OrigThreshold_DAB_Nuclei	Threshold_OrigThreshold_Tissue	Threshold_SumOfEntropies_DAB_Nuclei	Threshold_SumOfEntropies_Tissue	Threshold_WeightedVariance_DAB_Nuclei	Threshold_WeightedVariance_Tissue
0.0	6063.0	0.0	514.0	6063.0	4000000.0	0.0	2.0	4.18	2.73	1.8	0.08	9.22	0.36	0.83	0.22	5.55	0.22	3.09	1.49	1.4	AAA1097.CD3.X10.Y0.tile.tissue.png	1	1	2000	1	847f2e364fdb64898cb1596615c651b8	0	0	0	0	0	0	0	0	0	0	0	0	0	/home/dhl_ec/bnelissen/Slides/CD3_manuscript/CD3_slides/AAA1097.CD3/AAA1097.CD3.run1	255	0.7	0.06	0.7	0.06	0.0	-12.1377746632	2.01322619655	2.1848899631
20421.0	2825359.0	7777.0	9872.0	2825359.0	4000000.0	142.0	3.0	3.02	3.06	1.13	0.07	7.61	0.36	0.73	0.13	8.78	0.33	3.4	2.33	1.03	AAA1097.CD3.X10.Y1.tile.tissue.png	2	1	2000	2	930e84a30b731321d75cb1ebc2aa2287	0	0	0	0	0	0	0	0	0	0	0	0	0	/home/dhl_ec/bnelissen/Slides/CD3_manuscript/CD3_slides/AAA1097.CD3/AAA1097.CD3.run1	255	0.7	0.06	0.7	0.06	-9.39541221711	-11.7976976244	1.28132978041	0.3217180625
62197.0	3496626.0	25419.0	21645.0	3496626.0	4000000.0	498.0	7.0	2.47	2.13	1.2	0.04	7.14	0.57	1.2	0.11	14.67	0.55	3.41	2.39	0.82	AAA1097.CD3.X10.Y2.tile.tissue.png	3	1	2000	3	5be993046d41b050a130592100621093	0	0	0	0	0	0	0	0	0	0	0	0	0	/home/dhl_ec/bnelissen/Slides/CD3_manuscript/CD3_slides/AAA1097.CD3/AAA1097.CD3.run1	255	0.7	0.06	0.7	0.06	-10.1960360142	-12.4856903017	6.05877325514	0.65692690625
30252.0	1776448.0	13998.0	64585.0	1776448.0	4000000.0	290.0	26.0	1.25	1.26	1.19	0.05	7.13	0.4	0.73	0.15	7.96	0.28	2.33	1.49	0.62	AAA1097.CD3.X10.Y3.tile.tissue.png	4	1	2000	4	f96ed8c3920d65a987b87ab09b158b2e	0	0	0	0	0	0	0	0	0	0	0	0	0	/home/dhl_ec/bnelissen/Slides/CD3_manuscript/CD3_slides/AAA1097.CD3/AAA1097.CD3.run1	255	0.7	0.06	0.7	0.06	-10.4303296616	-12.8114138288	7.68749125763	1.3252216875
29812.0	1610993.0	13250.0	10344.0	1610993.0	4000000.0	255.0	1.0	1.23	1.91	1.12	0.06	7.04	0.37	0.75	0.15	7.88	0.27	2.1	1.49	0.68	AAA1097.CD3.X10.Y4.tile.tissue.png	5	1	2000	5	c414a3e9ae22d129f1208b5229821950	0	0	0	0	0	0	0	0	0	0	0	0	0	/home/dhl_ec/bnelissen/Slides/CD3_manuscript/CD3_slides/AAA1097.CD3/AAA1097.CD3.run1	255	0.7	0.06	0.7	0.06	-10.4034894865	-12.5651353771	7.1343800747	1.02575385938
0.0	439914.0	0.0	5583.0	439914.0	4000000.0	0.0	4.0	1.16	2.17	1.79	0.08	9.06	0.37	0.9	0.2	6.15	0.15	2.05	1.48	0.59	AAA1097.CD3.X11.Y0.tile.tissue.png	6	1	2000	6	9ad3cad88673f1880283fc1c5b9562f4	0	0	0	0	0	0	0	0	0	0	0	0	0	/home/dhl_ec/bnelissen/Slides/CD3_manuscript/CD3_slides/AAA1097.CD3/AAA1097.CD3.run1	255	0.7	0.06	0.7	0.06	-8.47111814393	-11.3570486086	2.08592334181	2.76842437939
16326.0	3314833.0	6861.0	15850.0	3314833.0	4000000.0	131.0	4.0	2.54	3.38	1.76	0.07	9.89	0.57	1.19	0.12	12.79	0.52	3.31	2.29	0.75	AAA1097.CD3.X11.Y1.tile.tissue.png	7	1	2000	7	d97f019a4d2236af087b52f1f58215ad	0	0	0	0	0	0	0	0	0	0	0	0	0	/home/dhl_ec/bnelissen/Slides/CD3_manuscript/CD3_slides/AAA1097.CD3/AAA1097.CD3.run1	255	0.7	0.06	0.7	0.06	-9.68242609453	-12.2261871603	1.58497937419	0.457402421875
70013.0	3668993.0	28693.0	16693.0	3668993.0	4000000.0	567.0	3.0	1.29	1.89	1.77	0.07	9.7	0.56	1.2	0.1	13.93	0.56	3.3	2.29	0.73	AAA1097.CD3.X11.Y2.tile.tissue.png	8	1	2000	8	1bcef86ec9a9e76e777cf5fb4deb98a6	0	0	0	0	0	0	0	0	0	0	0	0	0	/home/dhl_ec/bnelissen/Slides/CD3_manuscript/CD3_slides/AAA1097.CD3/AAA1097.CD3.run1	255	0.7	0.06	0.7	0.06	-9.97735242019	-12.5286428416	5.05482020612	0.523546828125
42110.0	2081465.0	19364.0	53828.0	2081465.0	4000000.0	411.0	18.0	2.7	2.3	1.77	0.0700000000001	10.39	0.59	1.21	0.19	10.64	0.29	2.32	1.56	0.69	AAA1097.CD3.X11.Y3.tile.tissue.png	9	1	2000	9	bdf11e0e6122145faa11b5d84a6b2f44	0	0	0	0	0	0	0	0	0	0	0	0	0	/home/dhl_ec/bnelissen/Slides/CD3_manuscript/CD3_slides/AAA1097.CD3/AAA1097.CD3.run1	255	0.7	0.06	0.7	0.06	-10.3412102219	-12.7762432317	7.73292617887	1.21972075
35660.0	1705718.0	14894.0	11275.0	1705718.0	4000000.0	296.0	2.0	1.2	1.46	1.2	0.06	6.58	0.37	0.74	0.15	7.72	0.27	2.09	1.52	0.74	AAA1097.CD3.X11.Y4.tile.tissue.png	10	1	2000	10	2a3736e1be93d59631f29a016035d0f5	0	0	0	0	0	0	0	0	0	0	0	0	0	/home/dhl_ec/bnelissen/Slides/CD3_manuscript/CD3_slides/AAA1097.CD3/AAA1097.CD3.run1	255	0.7	0.06	0.7	0.06	-10.4198169736	-12.4030717325	7.48665344829	0.729632984375
0.0	1015446.0	0.0	10104.0	1015446.0	4000000.0	0.0	2.0	2.28	2.58	1.21	0.06	6.61	0.58	1.28	0.26	9.46	0.32	3.63	2.53	0.62	AAA1097.CD3.X12.Y0.tile.tissue.png	11	1	2000	11	6d2370e63f4056d9c357f080c01b616c	0	0	0	0	0	0	0	0	0	0	0	0	0	/home/dhl_ec/bnelissen/Slides/CD3_manuscript/CD3_slides/AAA1097.CD3/AAA1097.CD3.run1	255	0.7	0.06	0.7	0.06	-7.88450281228	-11.1354160756	0.787243301951	1.6914816123
61663.0	1911191.0	26334.0	9430.0	1911191.0	4000000.0	486.0	5.0	2.16	2.61	1.27	0.05	8.3	0.36	0.72	0.14	8.55	0.31	2.24	1.55	0.64	AAA1097.CD3.X12.Y1.tile.tissue.png	12	1	2000	12	2ee1d4c830919b4e58e8c3ec213f3ee8	0	0	0	0	0	0	0	0	0	0	0	0	0	/home/dhl_ec/bnelissen/Slides/CD3_manuscript/CD3_slides/AAA1097.CD3/AAA1097.CD3.run1	255	0.7	0.06	0.7	0.06	-9.4721736812	-12.1547086677	1.69115637354	0.513610265625
73125.0	3995267.0	30323.0	8631.0	3995267.0	4000000.0	602.0	1.0	3.27	1.74	1.77	0.06	6.62	0.55	1.2	0.08	14.97	0.58	3.34	2.35	0.69	AAA1097.CD3.X12.Y2.tile.tissue.png	13	1	2000	13	d447b8a66dab81078852ad42205800e8	0	0	0	0	0	0	0	0	0	0	0	0	0	/home/dhl_ec/bnelissen/Slides/CD3_manuscript/CD3_slides/AAA1097.CD3/AAA1097.CD3.run1	255	0.7	0.06	0.7	0.06	-9.81954631916	-12.0796672931	2.82865838879	0.281757361328
21321.0	2189780.0	8714.0	47988.0	2189780.0	4000000.0	180.0	19.0	3.36	3.49	1.89	0.0700000000001	11.22	0.65	1.28	0.18	12.51	0.5	3.5	2.46	0.71	AAA1097.CD3.X12.Y3.tile.tissue.png	14	1	2000	14	44d23da20017c175114258f171a4da84	0	0	0	0	0	0	0	0	0	0	0	0	0	/home/dhl_ec/bnelissen/Slides/CD3_manuscript/CD3_slides/AAA1097.CD3/AAA1097.CD3.run1	255	0.7	0.06	0.7	0.06	-9.91026817096	-12.2922540841	7.13906045257	1.03174379688
93877.0	2785839.0	38956.0	19130.0	2785839.0	4000000.0	744.0	9.0	2.86	2.77	1.79	0.06	9.31	0.58	1.21	0.15	14.74	0.57	3.45	2.41	0.64	AAA1097.CD3.X12.Y4.tile.tissue.png	15	1	2000	15	7bec50dd187218edd568994b64b2f959	0	0	0	0	0	0	0	0	0	0	0	0	0	/home/dhl_ec/bnelissen/Slides/CD3_manuscript/CD3_slides/AAA1097.CD3/AAA1097.CD3.run1	255	0.7	0.06	0.7	0.06	-10.441176134	-12.6048806586	7.35070463741	0.83608615625
549.0	14194.0	176.0	724.0	14194.0	4000000.0	3.0	1.0	0.93	2.0	1.77	0.08	8.47	0.37	0.84	0.21	6.58	0.2	2.0	1.5	0.37	AAA1097.CD3.X12.Y5.tile.tissue.png	16	1	2000	16	2b70fdf29d18ddbfc6692e69e9b9ab31	0	0	0	0	0	0	0	0	0	0	0	0	0	/home/dhl_ec/bnelissen/Slides/CD3_manuscript/CD3_slides/AAA1097.CD3/AAA1097.CD3.run1	255	0.7	0.06	0.7	0.06	-10.2176208525	-12.4116255661	5.7897099166	1.60900409717
63634.0	1160026.0	24747.0	7031.0	1160026.0	4000000.0	462.0	3.0	0.86	1.21	1.1	0.05	7.08	0.38	0.75	0.18	7.92	0.27	2.1	1.54	0.58	AAA1097.CD3.X13.Y1.tile.tissue.png	17	1	2000	17	cc607fb691960016a82a3f7b574a99d9	0	0	0	0	0	0	0	0	0	0	0	0	0	/home/dhl_ec/bnelissen/Slides/CD3_manuscript/CD3_slides/AAA1097.CD3/AAA1097.CD3.run1	255	0.7	0.06	0.7	0.06	-9.7046966487	-12.006535119	2.3008286098	0.6254443125
66801.0	3998374.0	23834.0	8224.0	3998374.0	4000000.0	423.0	1.0	1.3	2.47	1.77	0.0699999999999	9.56	0.6	1.18	0.0699999999999	10.71	0.39	2.2	1.48	0.94	AAA1097.CD3.X13.Y2.tile.tissue.png	18	1	2000	18	aa7937c58d95c230053a2d5cb48411c7	0	0	0	0	0	0	0	0	0	0	0	0	0	/home/dhl_ec/bnelissen/Slides/CD3_manuscript/CD3_slides/AAA1097.CD3/AAA1097.CD3.run1	255	0.7	0.06	0.7	0.06	-9.82428969445	-12.232922871	1.74936715892	0.211533431885
23263.0	3019299.0	8610.0	26274.0	3019299.0	4000000.0	160.0	14.0	2.15	2.77	1.79	0.0599999999999	10.3	0.56	1.19	0.13	12.84	0.55	3.66	1.54	0.99	AAA1097.CD3.X13.Y3.tile.tissue.png	19	1	2000	19	a035d9375e1138a21ece96daea287713	0	0	0	0	0	0	0	0	0	0	0	0	0	/home/dhl_ec/bnelissen/Slides/CD3_manuscript/CD3_slides/AAA1097.CD3/AAA1097.CD3.run1	255	0.7	0.06	0.7	0.06	-9.60513629448	-11.767582817	5.18230728787	0.53662146875
82410.0	2663809.0	33142.0	33451.0	2663809.0	4000000.0	634.0	15.0	2.52	3.15	1.17	0.04	7.28	0.39	0.74	0.11	9.12	0.33	2.29	2.37	1.33	AAA1097.CD3.X13.Y4.tile.tissue.png	20	1	2000	20	473a4de93db05987e1e03c8a89413a39	0	0	0	0	0	0	0	0	0	0	0	0	0	/home/dhl_ec/bnelissen/Slides/CD3_manuscript/CD3_slides/AAA1097.CD3/AAA1097.CD3.run1	255	0.7	0.06	0.7	0.06	-10.0570440823	-12.5192778598	7.39645240307	0.83776459375
37347.0	504163.0	14882.0	12796.0	504163.0	4000000.0	260.0	3.0	3.51	2.82	1.17	0.0599999999999	6.8	0.37	0.76	0.19	7.29	0.24	2.12	1.53	0.47	AAA1097.CD3.X13.Y5.tile.tissue.png	21	1	2000	21	a146a92c9e2315184c4a48832d425c56	0	0	0	0	0	0	0	0	0	0	0	0	0	/home/dhl_ec/bnelissen/Slides/CD3_manuscript/CD3_slides/AAA1097.CD3/AAA1097.CD3.run1	255	0.7	0.06	0.7	0.06	-10.4702783858	-12.489247088	6.4680483822	1.07710830469
0.0	0.0	0.0	0.0	0.0	4000000.0	0.0	0.0	3.26	2.38	1.16	0.05	6.02	0.29	0.85	0.21	4.42	0.12	1.96	1.51	1.5	AAA1097.CD3.X14.Y0.tile.tissue.png	22	1	2000	22	bca13dea52cf61ddfb2091e2e7c4c5b4	0	0	0	0	0	0	0	0	0	0	0	0	0	/home/dhl_ec/bnelissen/Slides/CD3_manuscript/CD3_slides/AAA1097.CD3/AAA1097.CD3.run1	255	1.0	0.06	1.0	0.06	0.0	-11.6330332964	0.0	2.48017359777
119696.0	1560970.0	48007.0	9788.0	1560970.0	4000000.0	886.0	3.0	2.33	2.58	1.15	0.0599999999999	6.81	0.56	1.27	0.26	13.02	0.3	2.17	1.53	1.03	AAA1097.CD3.X14.Y1.tile.tissue.png	23	1	2000	23	3ccf6d00b6be2489738586a883802f68	0	0	0	0	0	0	0	0	0	0	0	0	0	/home/dhl_ec/bnelissen/Slides/CD3_manuscript/CD3_slides/AAA1097.CD3/AAA1097.CD3.run1	255	0.7	0.06	0.7	0.06	-9.61525787337	-11.8836093315	3.3466363022	0.515922984375
41500.0	3996026.0	15530.0	8415.0	3996026.0	4000000.0	286.0	1.0	2.98	1.39	1.15	0.05	6.63	0.36	0.72	0.0599999999999	9.56	0.36	2.11	1.49	0.62	AAA1097.CD3.X14.Y2.tile.tissue.png	24	1	2000	24	68e4013806ab4bf8fe4d15a28edf9ad6	0	0	0	0	0	0	0	0	0	0	0	0	0	/home/dhl_ec/bnelissen/Slides/CD3_manuscript/CD3_slides/AAA1097.CD3/AAA1097.CD3.run1	255	0.7	0.06	0.7	0.06	-9.77850335172	-12.435470284	1.69358745876	0.183462914307
25076.0	2686088.0	9557.0	26770.0	2686088.0	4000000.0	177.0	20.0	2.84	3.29	1.17	0.04	6.85	0.37	0.73	0.11	8.45	0.32	2.18	1.47	1.67	AAA1097.CD3.X14.Y3.tile.tissue.png	25	1	2000	25	2f2461bc4c80540bd58ec32e2abf3cd3	0	0	0	0	0	0	0	0	0	0	0	0	0	/home/dhl_ec/bnelissen/Slides/CD3_manuscript/CD3_slides/AAA1097.CD3/AAA1097.CD3.run1	255	0.7	0.06	0.7	0.06	-9.39713185063	-11.798190836	2.47606834733	0.4698623125
85839.0	1879820.0	30384.0	44316.0	1879820.0	4000000.0	579.0	35.0	2.08	2.15	1.16	0.0500000000001	6.9	0.38	0.72	0.14	8.62	0.45	3.46	2.31	1.23	AAA1097.CD3.X14.Y4.tile.tissue.png	26	1	2000	26	125f8e230989fa9771edd07ea120dccc	0	0	0	0	0	0	0	0	0	0	0	0	0	/home/dhl_ec/bnelissen/Slides/CD3_manuscript/CD3_slides/AAA1097.CD3/AAA1097.CD3.run1	255	0.7	0.06	0.7	0.06	-9.93121671722	-12.6494732872	5.54005551084	0.9531055
50479.0	812201.0	21056.0	19819.0	812201.0	4000000.0	398.0	11.0	3.12	1.5	1.79	0.08	10.4	0.57	1.23	0.28	11.05	0.41	3.59	2.37	1.3	AAA1097.CD3.X14.Y5.tile.tissue.png	27	1	2000	27	183fa8c94025be70d88d84e3d6c3b58a	0	0	0	0	0	0	0	0	0	0	0	0	0	/home/dhl_ec/bnelissen/Slides/CD3_manuscript/CD3_slides/AAA1097.CD3/AAA1097.CD3.run1	255	0.7	0.06	0.7	0.06	-10.4763631577	-12.650586164	6.70329111552	1.02572359375
0.0	3405.0	0.0	399.0	3405.0	4000000.0	0.0	2.0	2.73	1.88	1.77	0.08	9.54	0.56	1.34	0.33	8.18	0.23	2.34	2.36	0.56	AAA1097.CD3.X15.Y0.tile.tissue.png	28	1	2000	28	6cc247578f2120c806d43e402d8b2c5f	0	0	0	0	0	0	0	0	0	0	0	0	0	/home/dhl_ec/bnelissen/Slides/CD3_manuscript/CD3_slides/AAA1097.CD3/AAA1097.CD3.run1	255	0.7	0.06	0.7	0.06	0.0	-11.5799321262	1.38241355773	5.68398334875
262714.0	3298799.0	101230.0	10134.0	3298799.0	4000000.0	1845.0	1.0	3.09	2.85	1.82	0.0699999999999	9.74	0.58	1.22	0.13	16.91	0.58	3.29	2.3	0.73	AAA1097.CD3.X15.Y1.tile.tissue.png	29	1	2000	29	133da6ff473ca5e629c57ba035c1db0d	0	0	0	0	0	0	0	0	0	0	0	0	0	/home/dhl_ec/bnelissen/Slides/CD3_manuscript/CD3_slides/AAA1097.CD3/AAA1097.CD3.run1	255	0.7	0.0841579637873	0.7	0.0841579637873	-8.89129426558	-12.3220125045	2.15557354532	0.372256640625
33429.0	3999525.0	11825.0	8054.0	3999525.0	4000000.0	213.0	1.0	1.3	2.53	1.79	0.0700000000001	10.49	0.58	1.29	0.0899999999999	13.52	0.56	3.26	2.31	0.78	AAA1097.CD3.X15.Y2.tile.tissue.png	30	1	2000	30	b4b2c79678199fee6822813f42068691	0	0	0	0	0	0	0	0	0	0	0	0	0	/home/dhl_ec/bnelissen/Slides/CD3_manuscript/CD3_slides/AAA1097.CD3/AAA1097.CD3.run1	255	0.7	0.06	0.7	0.06	-9.82218572274	-12.0008176864	1.52191910356	0.158783399658
44443.0	3806074.0	17013.0	11570.0	3806074.0	4000000.0	320.0	4.0	1.76	3.33	1.18	0.05	7.9	0.37	0.75	0.0700000000001	9.88	0.36	2.19	1.48	0.54	AAA1097.CD3.X15.Y3.tile.tissue.png	31	1	2000	31	fe17b9b3f2225265221a4bdd6568ae5e	0	0	0	0	0	0	0	0	0	0	0	0	0	/home/dhl_ec/bnelissen/Slides/CD3_manuscript/CD3_slides/AAA1097.CD3/AAA1097.CD3.run1	255	0.7	0.06	0.7	0.06	-9.73565387778	-12.2346864205	3.5552342538	0.35856753125
9523.0	799899.0	4477.0	49316.0	799899.0	4000000.0	97.0	67.0	2.87	2.09	1.1	0.0500000000001	6.97	0.58	1.21	0.27	10.66	0.37	3.48	2.31	1.26	AAA1097.CD3.X15.Y4.tile.tissue.png	32	1	2000	32	dc2f7553f0da1182a47374a243f2f3fa	0	0	0	0	0	0	0	0	0	0	0	0	0	/home/dhl_ec/bnelissen/Slides/CD3_manuscript/CD3_slides/AAA1097.CD3/AAA1097.CD3.run1	255	0.7	0.06	0.7	0.06	-10.1290194576	-12.6947857618	7.24000271331	1.27211434375
40830.0	1210819.0	17633.0	23215.0	1210819.0	4000000.0	337.0	10.0	1.82	3.02	1.79	0.0800000000002	9.93	0.56	1.2	0.24	10.84	0.39	2.96	1.72	1.17	AAA1097.CD3.X15.Y5.tile.tissue.png	33	1	2000	33	9637060119df45a9ecece70d35ea1c8c	0	0	0	0	0	0	0	0	0	0	0	0	0	/home/dhl_ec/bnelissen/Slides/CD3_manuscript/CD3_slides/AAA1097.CD3/AAA1097.CD3.run1	255	0.7	0.06	0.7	0.06	-10.4563327992	-12.6310697535	7.4953584599	0.920700234375
361.0	2022.0	133.0	207.0	2022.0	4000000.0	3.0	1.0	2.98	2.27	1.75	0.0800000000002	6.72	0.36	0.87	0.21	6.19	0.22	1.97	1.64	0.63	AAA1097.CD3.X15.Y6.tile.tissue.png	34	1	2000	34	a41b5dd86b57a6d8ef50ac2ebb573dbd	0	0	0	0	0	0	0	0	0	0	0	0	0	/home/dhl_ec/bnelissen/Slides/CD3_manuscript/CD3_slides/AAA1097.CD3/AAA1097.CD3.run1	255	0.7	0.06	0.7	0.06	-9.71736545058	-12.4649032283	4.70647435313	0.705485714294
0.0	0.0	0.0	0.0	0.0	4000000.0	0.0	0.0	2.82	2.29	1.76	0.0799999999999	9.16	0.46	1.35	0.31	5.84	0.13	2.01	1.52	0.47	AAA1097.CD3.X16.Y0.tile.tissue.png	35	1	2000	35	299d6361fa3cba4a1d35230c66112302	0	0	0	0	0	0	0	0	0	0	0	0	0	/home/dhl_ec/bnelissen/Slides/CD3_manuscript/CD3_slides/AAA1097.CD3/AAA1097.CD3.run1	255	1.0	0.06	1.0	0.06	0.0	-9.8805071944	0.0	6.88611900097
261085.0	2658893.0	101458.0	10516.0	2658893.0	4000000.0	1849.0	3.0	3.31	1.23	1.21	0.05	6.74	0.39	0.74	0.11	15.39	0.54	3.27	2.31	0.73	AAA1097.CD3.X16.Y1.tile.tissue.png	36	1	2000	36	85e6f720f10ac8e7fbf2de3a8ad9ccc7	0	0	0	0	0	0	0	0	0	0	0	0	0	/home/dhl_ec/bnelissen/Slides/CD3_manuscript/CD3_slides/AAA1097.CD3/AAA1097.CD3.run1	255	0.7	0.06	0.7	0.06	-8.9069076803	-11.7355735033	2.41348927312	0.373775578125
72200.0	3997058.0	26644.0	8195.0	3997058.0	4000000.0	477.0	1.0	3.43	2.85	1.8	0.0599999999999	9.22	0.56	1.19	0.0799999999999	14.53	0.57	3.27	2.3	1.02	AAA1097.CD3.X16.Y2.tile.tissue.png	37	1	2000	37	0ddd5cc47295eeacaf4f1e38f3309c74	0	0	0	0	0	0	0	0	0	0	0	0	0	/home/dhl_ec/bnelissen/Slides/CD3_manuscript/CD3_slides/AAA1097.CD3/AAA1097.CD3.run1	255	0.7	0.06	0.7	0.06	-9.48803835895	-12.896296285	1.19540505513	0.255815786285
109071.0	3948624.0	40744.0	10364.0	3948624.0	4000000.0	749.0	1.0	4.32	3.7	1.78	0.0600000000002	9.91	0.56	1.2	0.0799999999999	11.2	0.59	2.67	1.5	0.8	AAA1097.CD3.X16.Y3.tile.tissue.png	38	1	2000	38	24ecfbe37c090b1e4920d8959bf84155	0	0	0	0	0	0	0	0	0	0	0	0	0	/home/dhl_ec/bnelissen/Slides/CD3_manuscript/CD3_slides/AAA1097.CD3/AAA1097.CD3.run1	255	0.7	0.06	0.7	0.06	-10.0508571435	-12.7437176786	3.11975152023	0.344516757812
12129.0	2633972.0	5432.0	38689.0	2633972.0	4000000.0	120.0	19.0	3.09	1.44	1.2	0.05	6.93	0.38	0.73	0.11	8.41	0.31	2.28	1.51	1.37	AAA1097.CD3.X16.Y4.tile.tissue.png	39	1	2000	39	3eb0032ca4c2976c0656c4cd3f1fc8e0	0	0	0	0	0	0	0	0	0	0	0	0	0	/home/dhl_ec/bnelissen/Slides/CD3_manuscript/CD3_slides/AAA1097.CD3/AAA1097.CD3.run1	255	0.7	0.06	0.7	0.06	-10.1793560532	-12.3236647884	7.84051800654	0.913668015625
43349.0	1544283.0	18608.0	56697.0	1544283.0	4000000.0	360.0	19.0	2.69	2.96	1.16	0.05	7.2	0.64	1.36	0.25	12.44	0.47	3.72	2.49	0.9	AAA1097.CD3.X16.Y5.tile.tissue.png	40	1	2000	40	8f6a8dd5dcf029e5c96119564afdaa87	0	0	0	0	0	0	0	0	0	0	0	0	0	/home/dhl_ec/bnelissen/Slides/CD3_manuscript/CD3_slides/AAA1097.CD3/AAA1097.CD3.run1	255	0.7	0.06	0.7	0.06	-10.3327419323	-12.7800885048	7.61565437122	1.07271845313
6158.0	43007.0	2522.0	2059.0	43007.0	4000000.0	49.0	2.0	1.67	2.08	1.14	0.0599999999999	6.37	0.59	1.45	0.32	9.42	0.21	2.07	1.5	1.63	AAA1097.CD3.X16.Y6.tile.tissue.png	41	1	2000	41	394b74386d73c9498abcaff1b6026413	0	0	0	0	0	0	0	0	0	0	0	0	0	/home/dhl_ec/bnelissen/Slides/CD3_manuscript/CD3_slides/AAA1097.CD3/AAA1097.CD3.run1	255	0.7	0.06	0.7	0.06	-10.2242732874	-12.4871047182	6.98985446496	1.20155735645
0.0	0.0	0.0	0.0	0.0	4000000.0	0.0	0.0	2.28	1.26	1.84	0.0899999999999	7.48	0.49	1.53	0.33	6.67	0.2	2.93	2.43	1.02	AAA1097.CD3.X17.Y0.tile.tissue.png	42	1	2000	42	e077fadf26aebe1b014d39ea12240d7e	0	0	0	0	0	0	0	0	0	0	0	0	0	/home/dhl_ec/bnelissen/Slides/CD3_manuscript/CD3_slides/AAA1097.CD3/AAA1097.CD3.run1	255	1.0	0.06	1.0	0.06	0.0	0.0	0.0	3.44554
60596.0	1345687.0	24424.0	9860.0	1345687.0	4000000.0	450.0	3.0	2.66	2.1	1.17	0.05	6.92	0.37	0.71	0.16	8.28	0.28	2.11	1.5	0.69	AAA1097.CD3.X17.Y1.tile.tissue.png	43	1	2000	43	c7cc9a8aff1bef5ccaed6d4f83cc1bc0	0	0	0	0	0	0	0	0	0	0	0	0	0	/home/dhl_ec/bnelissen/Slides/CD3_manuscript/CD3_slides/AAA1097.CD3/AAA1097.CD3.run1	255	0.7	0.06	0.7	0.06	-9.30516862987	-11.7621890783	3.86885330996	0.5058740625
99026.0	3961481.0	39800.0	9572.0	3961481.0	4000000.0	726.0	1.0	3.53	1.35	1.16	0.0400000000002	7.14	0.38	0.75	0.0699999999999	11.03	0.38	2.11	1.48	0.87	AAA1097.CD3.X17.Y2.tile.tissue.png	44	1	2000	44	cfa31c2bf4e957beaddef1c73a352382	0	0	0	0	0	0	0	0	0	0	0	0	0	/home/dhl_ec/bnelissen/Slides/CD3_manuscript/CD3_slides/AAA1097.CD3/AAA1097.CD3.run1	255	0.7	0.06	0.7	0.06	-9.14976999783	-12.8858037836	1.35628027795	0.364513748047
57277.0	3978005.0	21487.0	9889.0	3978005.0	4000000.0	399.0	1.0	3.92	2.67	1.65	0.0699999999999	12.24	0.56	1.22	0.0800000000002	10.42	0.65	3.31	2.35	1.12	AAA1097.CD3.X17.Y3.tile.tissue.png	45	1	2000	45	52afb29195dcb60a6f764958d161ffae	0	0	0	0	0	0	0	0	0	0	0	0	0	/home/dhl_ec/bnelissen/Slides/CD3_manuscript/CD3_slides/AAA1097.CD3/AAA1097.CD3.run1	255	0.7	0.06	0.7	0.06	-10.2113673483	-12.4668823154	3.5084056432	0.290058339844
37017.0	2750655.0	14969.0	32217.0	2750655.0	4000000.0	302.0	22.0	2.46	2.48	1.11	0.0700000000002	10.6	0.58	1.21	0.15	12.66	0.48	3.54	2.2	0.5	AAA1097.CD3.X17.Y4.tile.tissue.png	46	1	2000	46	5b89a7823245ac87e2d3a6b9e667a3bb	0	0	0	0	0	0	0	0	0	0	0	0	0	/home/dhl_ec/bnelissen/Slides/CD3_manuscript/CD3_slides/AAA1097.CD3/AAA1097.CD3.run1	255	0.7	0.06	0.7	0.06	-9.88732737277	-12.2148383324	4.42108104835	0.481885
22832.0	2106661.0	9954.0	43364.0	2106661.0	4000000.0	204.0	15.0	1.35	2.58	1.25	0.05	7.09	0.4	0.77	0.14	8.48	0.45	3.71	2.37	0.86	AAA1097.CD3.X17.Y5.tile.tissue.png	47	1	2000	47	8bf16a9809769a7d7fdbc7730f8b43c9	0	0	0	0	0	0	0	0	0	0	0	0	0	/home/dhl_ec/bnelissen/Slides/CD3_manuscript/CD3_slides/AAA1097.CD3/AAA1097.CD3.run1	255	0.7	0.06	0.7	0.06	-10.0951096599	-12.3852546452	7.23000953811	0.83060434375
48257.0	574751.0	18234.0	17325.0	574751.0	4000000.0	319.0	8.0	1.43	2.44	1.06	0.0600000000002	6.54	0.37	0.74	0.19	7.22	0.24	2.1	1.49	1.12	AAA1097.CD3.X17.Y6.tile.tissue.png	48	1	2000	48	cc4c4e1d44d557c2ea4a0e0ba5b7cee4	0	0	0	0	0	0	0	0	0	0	0	0	0	/home/dhl_ec/bnelissen/Slides/CD3_manuscript/CD3_slides/AAA1097.CD3/AAA1097.CD3.run1	255	0.7	0.06	0.7	0.06	-10.4069866656	-12.3502284217	6.58784381029	0.880547585938
0.0	2879.0	0.0	238.0	2879.0	4000000.0	0.0	1.0	1.75	2.25	1.17	0.0500000000002	6.64	0.37	0.86	0.21	5.77	0.14	2.07	1.52	1.25	AAA1097.CD3.X18.Y1.tile.tissue.png	49	1	2000	49	05a4d70ba21a10ed2b9fcb52b7c02190	0	0	0	0	0	0	0	0	0	0	0	0	0	/home/dhl_ec/bnelissen/Slides/CD3_manuscript/CD3_slides/AAA1097.CD3/AAA1097.CD3.run1	255	0.7	0.06	0.7	0.06	0.0	-11.9175809559	3.12229995224	4.16122946867
24480.0	2368741.0	11126.0	12143.0	2368741.0	4000000.0	213.0	2.0	2.84	2.39	1.14	0.0500000000002	6.91	0.56	1.21	0.18	9.36	0.47	3.56	2.58	0.83	AAA1097.CD3.X18.Y2.tile.tissue.png	50	1	2000	50	ef99686cbf649eeb01675d12ab10f7fc	0	0	0	0	0	0	0	0	0	0	0	0	0	/home/dhl_ec/bnelissen/Slides/CD3_manuscript/CD3_slides/AAA1097.CD3/AAA1097.CD3.run1	255	0.7	0.06	0.7	0.06	-9.36615658341	-12.077366767	2.86560468977	0.445523296875
43144.0	3962173.0	15153.0	9984.0	3962173.0	4000000.0	284.0	1.0	2.04	2.72	1.13	0.04	6.47	0.38	0.75	0.0600000000002	10.15	0.38	2.18	1.53	1.2	AAA1097.CD3.X18.Y3.tile.tissue.png	51	1	2000	51	6d970df911482a6c0d79eaae22f25a77	0	0	0	0	0	0	0	0	0	0	0	0	0	/home/dhl_ec/bnelissen/Slides/CD3_manuscript/CD3_slides/AAA1097.CD3/AAA1097.CD3.run1	255	0.7	0.06	0.7	0.06	-10.0268049384	-12.3598018447	2.64245339449	0.207186761719
53061.0	3250204.0	21074.0	20244.0	3250204.0	4000000.0	391.0	11.0	3.07	2.86	1.17	0.05	7.87	0.56	1.21	0.13	13.7	0.59	3.62	1.51	1.69	AAA1097.CD3.X18.Y4.tile.tissue.png	52	1	2000	52	c95d483779c8ec483cb7f3f7952fae1a	0	0	0	0	0	0	0	0	0	0	0	0	0	/home/dhl_ec/bnelissen/Slides/CD3_manuscript/CD3_slides/AAA1097.CD3/AAA1097.CD3.run1	255	0.7	0.06	0.7	0.06	-9.9370204888	-12.4894639321	3.59891646631	0.374489984375
18688.0	1387020.0	8108.0	47695.0	1387020.0	4000000.0	164.0	34.0	2.03	2.82	1.16	0.04	6.85	0.38	0.72	0.16	7.84	0.28	2.31	1.53	1.48	AAA1097.CD3.X18.Y5.tile.tissue.png	53	1	2000	53	35945deb515d28d88c21ec8f07a7fccd	0	0	0	0	0	0	0	0	0	0	0	0	0	/home/dhl_ec/bnelissen/Slides/CD3_manuscript/CD3_slides/AAA1097.CD3/AAA1097.CD3.run1	255	0.7	0.06	0.7	0.06	-10.0227160451	-12.4357023598	6.55753776408	0.605759015625
43215.0	2156452.0	18374.0	26221.0	2156452.0	4000000.0	363.0	7.0	2.0	2.12	1.16	0.05	7.17	0.58	1.2	0.19	12.27	0.46	3.41	2.28	1.34	AAA1097.CD3.X18.Y6.tile.tissue.png	54	1	2000	54	4ba0c3b7ff61ac4142025a1c41f6b1a4	0	0	0	0	0	0	0	0	0	0	0	0	0	/home/dhl_ec/bnelissen/Slides/CD3_manuscript/CD3_slides/AAA1097.CD3/AAA1097.CD3.run1	255	0.7	0.06	0.7	0.06	-10.0945122386	-12.0801169302	5.91973325643	0.496024796875
4516.0	181272.0	1962.0	7096.0	181272.0	4000000.0	38.0	3.0	1.96	1.57	1.93	0.0800000000002	10.6	0.57	1.25	0.32	9.65	0.32	3.25	2.47	1.01	AAA1097.CD3.X18.Y7.tile.tissue.png	55	1	2000	55	113b0c4791daa2495ecae79b79dda822	0	0	0	0	0	0	0	0	0	0	0	0	0	/home/dhl_ec/bnelissen/Slides/CD3_manuscript/CD3_slides/AAA1097.CD3/AAA1097.CD3.run1	255	0.7	0.06	0.7	0.06	-10.0549473913	-12.2387022784	5.48398517263	1.32965702344
4546.0	659938.0	1988.0	16966.0	659938.0	4000000.0	36.0	9.0	2.14	2.51	1.1	0.0599999999999	6.73	0.37	0.76	0.18	6.95	0.23	2.09	1.47	1.15	AAA1097.CD3.X19.Y2.tile.tissue.png	56	1	2000	56	1d9604e4038171bab70faf9ec611474a	0	0	0	0	0	0	0	0	0	0	0	0	0	/home/dhl_ec/bnelissen/Slides/CD3_manuscript/CD3_slides/AAA1097.CD3/AAA1097.CD3.run1	255	0.7	0.06	0.7	0.06	-9.84662931054	-12.3513707834	4.61206676114	0.972470023437
26705.0	3750645.0	11385.0	10211.0	3750645.0	4000000.0	213.0	1.0	3.59	3.16	1.15	0.04	7.2	0.36	0.73	0.0699999999999	9.33	0.35	2.13	1.48	0.94	AAA1097.CD3.X19.Y3.tile.tissue.png	57	1	2000	57	ab75e135b04170b9e711bcc0addd843c	0	0	0	0	0	0	0	0	0	0	0	0	0	/home/dhl_ec/bnelissen/Slides/CD3_manuscript/CD3_slides/AAA1097.CD3/AAA1097.CD3.run1	255	0.7	0.0600047858348	0.7	0.0600047858348	-9.15517028922	-12.2538415542	1.4973210369	0.292263714844
33156.0	3988715.0	12322.0	8689.0	3988715.0	4000000.0	225.0	1.0	2.35	2.54	1.77	0.0700000000002	9.36	0.57	1.2	0.0799999999999	14.24	0.56	3.37	2.6	2.2	AAA1097.CD3.X19.Y4.tile.tissue.png	58	1	2000	58	5e4d613881ce6ddeabee9d1ebcf0f34b	0	0	0	0	0	0	0	0	0	0	0	0	0	/home/dhl_ec/bnelissen/Slides/CD3_manuscript/CD3_slides/AAA1097.CD3/AAA1097.CD3.run1	255	0.7	0.06	0.7	0.06	-9.93623882212	-11.97646142	2.80317222801	0.199937101562
13786.0	2077671.0	6034.0	40605.0	2077671.0	4000000.0	118.0	29.0	2.93	2.65	1.09	0.05	6.92	0.38	0.72	0.14	7.98	0.28	2.19	1.49	1.49	AAA1097.CD3.X19.Y5.tile.tissue.png	59	1	2000	59	a6aaad4bba6f6e0719389dd26f0f96f9	0	0	0	0	0	0	0	0	0	0	0	0	0	/home/dhl_ec/bnelissen/Slides/CD3_manuscript/CD3_slides/AAA1097.CD3/AAA1097.CD3.run1	255	0.7	0.06	0.7	0.06	-9.81307135133	-12.637931187	4.05933139128	0.399803171875
18854.0	2020364.0	8563.0	42865.0	2020364.0	4000000.0	181.0	10.0	1.59	1.47	1.66	0.0500000000002	6.75	0.39	0.73	0.13	8.14	0.29	2.23	2.31	0.69	AAA1097.CD3.X19.Y6.tile.tissue.png	60	1	2000	60	a9464bafe617e3b0577010002136df4c	0	0	0	0	0	0	0	0	0	0	0	0	0	/home/dhl_ec/bnelissen/Slides/CD3_manuscript/CD3_slides/AAA1097.CD3/AAA1097.CD3.run1	255	0.7	0.06	0.7	0.06	-9.9157632127	-12.8657488752	5.46157467336	0.492983875
36045.0	1782202.0	15954.0	25432.0	1782202.0	4000000.0	305.0	11.0	2.63	2.37	1.09	0.0699999999999	9.25	0.38	0.72	0.14	7.93	0.43	2.61	1.47	1.08	AAA1097.CD3.X19.Y7.tile.tissue.png	61	1	2000	61	aa30e16f1abfa2581510f9eb425d2ae2	0	0	0	0	0	0	0	0	0	0	0	0	0	/home/dhl_ec/bnelissen/Slides/CD3_manuscript/CD3_slides/AAA1097.CD3/AAA1097.CD3.run1	255	0.7	0.06	0.7	0.06	-9.84583306192	-12.7652708619	4.32767221335	0.433127625
0.0	2946.0	0.0	248.0	2946.0	4000000.0	0.0	1.0	3.07	1.71	1.77	0.0900000000001	9.65	0.56	1.39	0.31	8.25	0.22	3.12	2.29	0.65	AAA1097.CD3.X19.Y8.tile.tissue.png	62	1	2000	62	78f0cc0c7691f6eb4becbae492b17474	0	0	0	0	0	0	0	0	0	0	0	0	0	/home/dhl_ec/bnelissen/Slides/CD3_manuscript/CD3_slides/AAA1097.CD3/AAA1097.CD3.run1	255	0.7	0.06	0.7	0.06	0.0	-12.2772340977	2.49003863157	3.4616148519
0.0	3145.0	0.0	284.0	3145.0	4000000.0	0.0	1.0	1.4	1.19	1.79	0.0699999999999	9.75	0.56	1.1	0.29	8.12	0.22	3.13	2.33	1.69	AAA1097.CD3.X2.Y4.tile.tissue.png	63	1	2000	63	ce18241524210e69ed1740fa05332ec1	0	0	0	0	0	0	0	0	0	0	0	0	0	/home/dhl_ec/bnelissen/Slides/CD3_manuscript/CD3_slides/AAA1097.CD3/AAA1097.CD3.run1	255	0.7	0.06	0.7	0.06	0.0	-12.1233442289	4.40070579541	1.61834376129
0.0	2025.0	0.0	296.0	2025.0	4000000.0	0.0	1.0	2.67	1.43	1.88	0.0799999999999	10.05	0.58	1.34	0.22	7.58	0.22	3.15	2.38	0.61	AAA1097.CD3.X2.Y5.tile.tissue.png	64	1	2000	64	93878aab5b8c6a144c473ee7239ffbeb	0	0	0	0	0	0	0	0	0	0	0	0	0	/home/dhl_ec/bnelissen/Slides/CD3_manuscript/CD3_slides/AAA1097.CD3/AAA1097.CD3.run1	255	0.7	0.06	0.7	0.06	-8.64444515758	-11.9575341416	2.80397041085	0.965767244873
0.0	0.0	0.0	0.0	0.0	4000000.0	0.0	0.0	1.09	2.29	1.8	0.0799999999999	9.65	0.48	1.39	0.31	6.83	0.2	3.02	2.32	0.71	AAA1097.CD3.X20.Y2.tile.tissue.png	65	1	2000	65	fe446a7490c84a915ef70fab8a71c53c	0	0	0	0	0	0	0	0	0	0	0	0	0	/home/dhl_ec/bnelissen/Slides/CD3_manuscript/CD3_slides/AAA1097.CD3/AAA1097.CD3.run1	255	1.0	0.06	1.0	0.06	0.0	-11.9182371194	0.0	2.5020733342
3299.0	1263152.0	1629.0	10585.0	1263152.0	4000000.0	34.0	5.0	2.21	2.93	1.78	0.0900000000001	10.22	0.57	1.22	0.24	10.66	0.39	3.3	2.3	0.79	AAA1097.CD3.X20.Y3.tile.tissue.png	66	1	2000	66	5552a0fc1b2d5b461c014127e11e366f	0	0	0	0	0	0	0	0	0	0	0	0	0	/home/dhl_ec/bnelissen/Slides/CD3_manuscript/CD3_slides/AAA1097.CD3/AAA1097.CD3.run1	255	0.7	0.06	0.7	0.06	-9.27836173258	-11.7755086363	3.11548779394	0.694476085938
30554.0	3548752.0	11478.0	13211.0	3548752.0	4000000.0	217.0	5.0	3.62	2.61	1.79	0.0700000000002	9.25	0.59	1.19	0.11	10.08	0.37	2.25	1.49	0.61	AAA1097.CD3.X20.Y4.tile.tissue.png	67	1	2000	67	b3f6f0df140f083db9564192c323c77e	0	0	0	0	0	0	0	0	0	0	0	0	0	/home/dhl_ec/bnelissen/Slides/CD3_manuscript/CD3_slides/AAA1097.CD3/AAA1097.CD3.run1	255	0.7	0.06	0.7	0.06	-9.28667896491	-11.9377843899	1.11354538245	0.269249890625
41974.0	3713071.0	15013.0	13181.0	3713071.0	4000000.0	278.0	4.0	2.72	2.6	1.31	0.0499999999997	8.43	0.41	0.78	0.0700000000002	9.99	0.42	2.21	1.51	0.79	AAA1097.CD3.X20.Y5.tile.tissue.png	68	1	2000	68	f7de7bb2e672c046289cb62884434b14	0	0	0	0	0	0	0	0	0	0	0	0	0	/home/dhl_ec/bnelissen/Slides/CD3_manuscript/CD3_slides/AAA1097.CD3/AAA1097.CD3.run1	255	0.7	0.06	0.7	0.06	-9.29501727223	-12.0646464286	1.29377483252	0.193685730469
22795.0	2088732.0	10197.0	48362.0	2088732.0	4000000.0	213.0	22.0	1.11	2.42	1.18	0.0500000000002	7.46	0.39	0.75	0.13	8.6	0.3	2.31	1.53	0.54	AAA1097.CD3.X20.Y6.tile.tissue.png	69	1	2000	69	b87e8e0aec52c49b4c3efa65ae910203	0	0	0	0	0	0	0	0	0	0	0	0	0	/home/dhl_ec/bnelissen/Slides/CD3_manuscript/CD3_slides/AAA1097.CD3/AAA1097.CD3.run1	255	0.7	0.06	0.7	0.06	-9.77783414431	-12.7072984118	4.46225131453	0.467174453125
69656.0	2880148.0	30581.0	27363.0	2880148.0	4000000.0	602.0	10.0	1.63	2.24	1.19	0.0499999999997	7.37	0.39	0.75	0.0999999999999	9.7	0.52	2.7	1.53	1.91	AAA1097.CD3.X20.Y7.tile.tissue.png	70	1	2000	70	9760db639a4f26c59a4d12953465842b	0	0	0	0	0	0	0	0	0	0	0	0	0	/home/dhl_ec/bnelissen/Slides/CD3_manuscript/CD3_slides/AAA1097.CD3/AAA1097.CD3.run1	255	0.7	0.06	0.7	0.06	-9.95877158121	-12.6675963434	5.89385728074	0.55304896875
831.0	11786.0	428.0	947.0	11786.0	4000000.0	10.0	1.0	3.7	1.38	1.15	0.0499999999997	6.77	0.44	0.83	0.22	6.74	0.21	2.07	1.81	0.72	AAA1097.CD3.X20.Y8.tile.tissue.png	71	1	2000	71	539f7bc105a2417d9072743222b42580	0	0	0	0	0	0	0	0	0	0	0	0	0	/home/dhl_ec/bnelissen/Slides/CD3_manuscript/CD3_slides/AAA1097.CD3/AAA1097.CD3.run1	255	0.7	0.06	0.7	0.06	-10.1373086337	-12.621994868	6.46263824245	1.65247224194
22012.0	479206.0	9371.0	18304.0	479206.0	4000000.0	174.0	9.0	3.21	2.99	1.15	0.0599999999999	7.26	0.41	0.78	0.2	7.26	0.24	2.25	1.51	0.51	AAA1097.CD3.X21.Y10.tile.tissue.png	72	1	2000	72	d297bd02b4007f39fad9008e1008201d	0	0	0	0	0	0	0	0	0	0	0	0	0	/home/dhl_ec/bnelissen/Slides/CD3_manuscript/CD3_slides/AAA1097.CD3/AAA1097.CD3.run1	255	0.7	0.06	0.7	0.06	-10.3711079059	-12.1843480387	5.88149685573	1.00250464062
31926.0	742710.0	13097.0	11060.0	742710.0	4000000.0	260.0	4.0	2.43	1.59	1.36	0.0499999999997	7.09	0.56	1.13	0.19	7.55	0.36	2.75	1.51	0.65	AAA1097.CD3.X21.Y11.tile.tissue.png	73	1	2000	73	270e007c86adcdda5cb720e90692a83c	0	0	0	0	0	0	0	0	0	0	0	0	0	/home/dhl_ec/bnelissen/Slides/CD3_manuscript/CD3_slides/AAA1097.CD3/AAA1097.CD3.run1	255	0.7	0.06	0.7	0.06	-10.3643519287	-11.8888385046	5.1536957597	0.724652226562
35855.0	628543.0	13809.0	7187.0	628543.0	4000000.0	261.0	4.0	2.74	1.63	1.14	0.0599999999999	7.67	0.41	1.29	0.26	9.89	0.35	3.29	2.31	0.87	AAA1097.CD3.X21.Y12.tile.tissue.png	74	1	2000	74	f24c89a28cfdaa645be645205a021c95	0	0	0	0	0	0	0	0	0	0	0	0	0	/home/dhl_ec/bnelissen/Slides/CD3_manuscript/CD3_slides/AAA1097.CD3/AAA1097.CD3.run1	255	0.7	0.06	0.7	0.06	-10.3029817397	-12.2416658014	5.24508194063	0.956149171875
0.0	0.0	0.0	0.0	0.0	4000000.0	0.0	0.0	1.91	3.54	1.78	0.0799999999999	8.43	0.46	1.39	0.32	4.57	0.12	1.93	1.47	1.06	AAA1097.CD3.X21.Y13.tile.tissue.png	75	1	2000	75	98baccb4864e41f3797de911e9fa3d64	0	0	0	0	0	0	0	0	0	0	0	0	0	/home/dhl_ec/bnelissen/Slides/CD3_manuscript/CD3_slides/AAA1097.CD3/AAA1097.CD3.run1	255	1.0	0.06	1.0	0.06	0.0	0.0	0.0	6.2465455
0.0	0.0	0.0	0.0	0.0	4000000.0	0.0	0.0	1.81	1.0	1.13	0.0599999999999	5.24	0.28	0.86	0.2	4.38	0.21	3.33	2.51	1.48	AAA1097.CD3.X21.Y14.tile.tissue.png	76	1	2000	76	f272d35277648507076961142b99804c	0	0	0	0	0	0	0	0	0	0	0	0	0	/home/dhl_ec/bnelissen/Slides/CD3_manuscript/CD3_slides/AAA1097.CD3/AAA1097.CD3.run1	255	1.0	0.06	1.0	0.06	0.0	0.0	0.0	2.10680475
0.0	0.0	0.0	0.0	0.0	4000000.0	0.0	0.0	2.65	1.98	1.8	0.0800000000004	9.51	0.46	1.41	0.32	6.62	0.2	3.02	2.32	1.32	AAA1097.CD3.X21.Y3.tile.tissue.png	77	1	2000	77	63f93a942b3d6625c7f2c919b81e13fc	0	0	0	0	0	0	0	0	0	0	0	0	0	/home/dhl_ec/bnelissen/Slides/CD3_manuscript/CD3_slides/AAA1097.CD3/AAA1097.CD3.run1	255	1.0	0.06	1.0	0.06	0.0	-11.5838982525	0.0	1.95155139664
1008.0	238121.0	485.0	4418.0	238121.0	4000000.0	11.0	4.0	1.57	1.15	1.14	0.0700000000002	6.41	0.36	0.77	0.2	6.83	0.22	2.12	1.52	0.47	AAA1097.CD3.X21.Y4.tile.tissue.png	78	1	2000	78	bfd5e29781b6e68906786ef4f85f5ecb	0	0	0	0	0	0	0	0	0	0	0	0	0	/home/dhl_ec/bnelissen/Slides/CD3_manuscript/CD3_slides/AAA1097.CD3/AAA1097.CD3.run1	255	0.7	0.06	0.7	0.06	-9.27360928903	-12.1656763502	2.23330506866	1.83131361328
15132.0	2058297.0	6031.0	8419.0	2058297.0	4000000.0	118.0	1.0	3.58	1.21	1.18	0.0900000000001	10.02	0.63	1.35	0.22	12.54	0.44	3.47	2.3	0.68	AAA1097.CD3.X21.Y5.tile.tissue.png	79	1	2000	79	64afdaca7ac794d90d6be3409608151c	0	0	0	0	0	0	0	0	0	0	0	0	0	/home/dhl_ec/bnelissen/Slides/CD3_manuscript/CD3_slides/AAA1097.CD3/AAA1097.CD3.run1	255	0.7	0.06	0.7	0.06	-8.96793711624	-11.1430585551	1.07029896217	0.252145625
70656.0	1818668.0	26728.0	16776.0	1818668.0	4000000.0	488.0	6.0	2.74	3.32	1.16	0.0499999999997	7.19	0.38	0.75	0.14	8.57	0.32	2.28	1.53	0.5	AAA1097.CD3.X21.Y6.tile.tissue.png	80	1	2000	80	03a9cf9364f2d9fe3337a52bc666405e	0	0	0	0	0	0	0	0	0	0	0	0	0	/home/dhl_ec/bnelissen/Slides/CD3_manuscript/CD3_slides/AAA1097.CD3/AAA1097.CD3.run1	255	0.7	0.06	0.7	0.06	-9.84073495185	-12.3198092127	3.73189934587	0.327189578125
62210.0	1326972.0	26301.0	22745.0	1326972.0	4000000.0	493.0	3.0	1.0	1.7	1.14	0.0599999999999	6.97	0.39	0.74	0.16	8.2	0.28	2.39	1.65	0.71	AAA1097.CD3.X21.Y7.tile.tissue.png	81	1	2000	81	210bb6c40add85c553edae7596d05667	0	0	0	0	0	0	0	0	0	0	0	0	0	/home/dhl_ec/bnelissen/Slides/CD3_manuscript/CD3_slides/AAA1097.CD3/AAA1097.CD3.run1	255	0.7	0.06	0.7	0.06	-10.0623429603	-12.1018632198	5.92979088902	0.458947125
0.0	2311.0	0.0	240.0	2311.0	4000000.0	0.0	1.0	2.04	2.01	1.79	0.0799999999999	9.77	0.57	1.32	0.32	9.09	0.22	3.11	2.38	1.69	AAA1097.CD3.X21.Y8.tile.tissue.png	82	1	2000	82	148f252a90f67b99f139dc552969a0c9	0	0	0	0	0	0	0	0	0	0	0	0	0	/home/dhl_ec/bnelissen/Slides/CD3_manuscript/CD3_slides/AAA1097.CD3/AAA1097.CD3.run1	255	0.7	0.06	0.7	0.06	-8.00196438491	-12.450597487	5.29046467006	1.65332148914
12434.0	403547.0	5559.0	8940.0	403547.0	4000000.0	115.0	4.0	1.68	2.64	1.82	0.0799999999999	9.58	0.57	1.23	0.3	9.9	0.34	3.33	2.31	1.79	AAA1097.CD3.X21.Y9.tile.tissue.png	83	1	2000	83	d8bbf638ba760de57253df84bd5e8526	0	0	0	0	0	0	0	0	0	0	0	0	0	/home/dhl_ec/bnelissen/Slides/CD3_manuscript/CD3_slides/AAA1097.CD3/AAA1097.CD3.run1	255	0.7	0.06	0.7	0.06	-10.3862321393	-12.2648126217	6.34646287368	0.885250503906
37694.0	2241111.0	16400.0	51775.0	2241111.0	4000000.0	329.0	21.0	1.84	1.47	1.78	0.0700000000002	10.59	0.6	1.2	0.19	11.64	0.51	3.47	1.8	0.7	AAA1097.CD3.X22.Y10.tile.tissue.png	84	1	2000	84	6fbd6c59655eeb78504c834e2097bf00	0	0	0	0	0	0	0	0	0	0	0	0	0	/home/dhl_ec/bnelissen/Slides/CD3_manuscript/CD3_slides/AAA1097.CD3/AAA1097.CD3.run1	255	0.7	0.06	0.7	0.06	-10.2861758983	-12.531914284	6.23178142376	0.73605428125
75270.0	3662079.0	30768.0	19986.0	3662079.0	4000000.0	619.0	2.0	3.34	3.47	1.12	0.0500000000002	7.7	0.39	0.75	0.0700000000002	10.29	0.51	2.23	1.54	0.82	AAA1097.CD3.X22.Y11.tile.tissue.png	85	1	2000	85	335b3b8768e02398bc9f66a761b62645	0	0	0	0	0	0	0	0	0	0	0	0	0	/home/dhl_ec/bnelissen/Slides/CD3_manuscript/CD3_slides/AAA1097.CD3/AAA1097.CD3.run1	255	0.7	0.06	0.7	0.06	-10.3756368208	-12.7690793654	5.71217320652	0.5674043125
84352.0	3582802.0	34642.0	17117.0	3582802.0	4000000.0	679.0	3.0	3.38	2.79	1.18	0.0499999999997	12.79	0.38	0.76	0.0799999999999	10.27	0.57	3.45	2.3	1.1	AAA1097.CD3.X22.Y12.tile.tissue.png	86	1	2000	86	0ce26b638a198a6449900e375646daf1	0	0	0	0	0	0	0	0	0	0	0	0	0	/home/dhl_ec/bnelissen/Slides/CD3_manuscript/CD3_slides/AAA1097.CD3/AAA1097.CD3.run1	255	0.7	0.06	0.7	0.06	-10.1094766051	-12.1927051933	4.94223238154	0.440024539062
29445.0	1514754.0	11098.0	21707.0	1514754.0	4000000.0	211.0	19.0	3.27	3.31	1.8	0.0799999999999	10.52	0.39	0.9	0.24	11.54	0.39	2.42	1.48	0.85	AAA1097.CD3.X22.Y13.tile.tissue.png	87	1	2000	87	56b9903aeb277d9c85b54e60d542c514	0	0	0	0	0	0	0	0	0	0	0	0	0	/home/dhl_ec/bnelissen/Slides/CD3_manuscript/CD3_slides/AAA1097.CD3/AAA1097.CD3.run1	255	0.7	0.06	0.7	0.06	-10.2143560101	-12.2965686847	4.77213783578	0.5524114375
52863.0	1215231.0	20130.0	15761.0	1215231.0	4000000.0	375.0	11.0	2.07	3.39	1.5	0.0599999999999	6.7	0.58	1.2	0.25	11.04	0.4	3.3	2.29	2.27	AAA1097.CD3.X22.Y14.tile.tissue.png	88	1	2000	88	4cd2ac08c86c1ca6188923e11f89d62c	0	0	0	0	0	0	0	0	0	0	0	0	0	/home/dhl_ec/bnelissen/Slides/CD3_manuscript/CD3_slides/AAA1097.CD3/AAA1097.CD3.run1	255	0.7	0.06	0.7	0.06	-9.85937493367	-12.1370464797	3.86257388997	0.537251609375
0.0	0.0	0.0	0.0	0.0	4000000.0	0.0	0.0	2.37	2.14	1.78	0.0799999999999	9.22	0.47	1.35	0.32	6.61	0.2	3.01	2.29	0.62	AAA1097.CD3.X22.Y15.tile.tissue.png	89	1	2000	89	925ebb9d37745bf07e02302b5f71bed8	0	0	0	0	0	0	0	0	0	0	0	0	0	/home/dhl_ec/bnelissen/Slides/CD3_manuscript/CD3_slides/AAA1097.CD3/AAA1097.CD3.run1	255	1.0	0.06	1.0	0.06	0.0	-11.9361893094	0.0	4.06177813607
0.0	0.0	0.0	0.0	0.0	4000000.0	0.0	0.0	1.58	2.58	1.76	0.0799999999999	8.45	0.46	1.42	0.34	6.65	0.21	2.66	1.49	1.38	AAA1097.CD3.X22.Y5.tile.tissue.png	90	1	2000	90	fb73800c985152d3679687ee4b77d2c0	0	0	0	0	0	0	0	0	0	0	0	0	0	/home/dhl_ec/bnelissen/Slides/CD3_manuscript/CD3_slides/AAA1097.CD3/AAA1097.CD3.run1	255	1.0	0.06	1.0	0.06	0.0	0.0	0.0	5.0190945
0.0	0.0	0.0	0.0	0.0	4000000.0	0.0	0.0	1.46	1.21	1.16	0.0599999999999	5.28	0.49	1.51	0.37	6.77	0.23	3.08	2.29	1.48	AAA1097.CD3.X22.Y6.tile.tissue.png	91	1	2000	91	a64174ba160644f62daa7106baa2f6d0	0	0	0	0	0	0	0	0	0	0	0	0	0	/home/dhl_ec/bnelissen/Slides/CD3_manuscript/CD3_slides/AAA1097.CD3/AAA1097.CD3.run1	255	1.0	0.06	1.0	0.06	0.0	0.0	0.0	5.993012
34704.0	465071.0	13434.0	14454.0	465071.0	4000000.0	244.0	4.0	2.07	1.35	1.73	0.0799999999999	10.22	0.58	1.31	0.31	10.34	0.23	2.1	1.5	0.81	AAA1097.CD3.X22.Y8.tile.tissue.png	92	1	2000	92	92acaf43508437dc8aa43289312cef43	0	0	0	0	0	0	0	0	0	0	0	0	0	/home/dhl_ec/bnelissen/Slides/CD3_manuscript/CD3_slides/AAA1097.CD3/AAA1097.CD3.run1	255	0.7	0.06	0.7	0.06	-10.2081123572	-12.5421692667	5.96331371609	1.07407778125
40390.0	1541587.0	16710.0	56663.0	1541587.0	4000000.0	316.0	45.0	2.94	2.11	1.11	0.0500000000002	6.88	0.38	0.74	0.14	7.88	0.27	2.26	1.48	1.4	AAA1097.CD3.X22.Y9.tile.tissue.png	93	1	2000	93	af61c046f49d64ca52b20b882f3c92a4	0	0	0	0	0	0	0	0	0	0	0	0	0	/home/dhl_ec/bnelissen/Slides/CD3_manuscript/CD3_slides/AAA1097.CD3/AAA1097.CD3.run1	255	0.7	0.06	0.7	0.06	-10.3868278106	-12.4861500753	7.06490182868	0.8346326875
85701.0	3803557.0	32152.0	16774.0	3803557.0	4000000.0	631.0	1.0	2.42	2.6	1.2	0.04	7.15	0.37	0.73	0.0699999999997	9.76	0.36	2.14	1.49	1.12	AAA1097.CD3.X23.Y10.tile.tissue.png	94	1	2000	94	910d5317d04d13b2bcb044485e828055	0	0	0	0	0	0	0	0	0	0	0	0	0	/home/dhl_ec/bnelissen/Slides/CD3_manuscript/CD3_slides/AAA1097.CD3/AAA1097.CD3.run1	255	0.7	0.06	0.7	0.06	-10.2857188758	-12.1486068956	5.90291802944	0.56689703125
77149.0	3877649.0	28366.0	11941.0	3877649.0	4000000.0	527.0	1.0	2.37	2.31	1.11	0.04	6.64	0.37	0.76	0.0599999999999	10.28	0.58	3.33	2.31	1.8	AAA1097.CD3.X23.Y11.tile.tissue.png	95	1	2000	95	1205d37c851d586db87a4a9a3442b5b0	0	0	0	0	0	0	0	0	0	0	0	0	0	/home/dhl_ec/bnelissen/Slides/CD3_manuscript/CD3_slides/AAA1097.CD3/AAA1097.CD3.run1	255	0.7	0.06	0.7	0.06	-9.86346143451	-12.3707594293	3.47226805683	0.323237171875
77385.0	3991256.0	24824.0	8429.0	3991256.0	4000000.0	432.0	1.0	2.68	1.32	1.12	0.04	6.39	0.35	0.74	0.0500000000002	10.3	0.39	2.13	1.48	0.74	AAA1097.CD3.X23.Y12.tile.tissue.png	96	1	2000	96	9c47ddfd24043c603143a10c5f7b371a	0	0	0	0	0	0	0	0	0	0	0	0	0	/home/dhl_ec/bnelissen/Slides/CD3_manuscript/CD3_slides/AAA1097.CD3/AAA1097.CD3.run1	255	0.7	0.0620582241774	0.7	0.0620582241774	-9.87127464751	-12.3431947788	3.03547909624	0.214460533203
168845.0	3914724.0	52070.0	11275.0	3914724.0	4000000.0	858.0	1.0	2.65	1.79	1.15	0.0500000000002	6.8	0.59	1.36	0.0900000000001	16.17	0.6	3.43	2.02	1.23	AAA1097.CD3.X23.Y13.tile.tissue.png	97	1	2000	97	6ee9a06d22e7cc9361055ad43cbcbae7	0	0	0	0	0	0	0	0	0	0	0	0	0	/home/dhl_ec/bnelissen/Slides/CD3_manuscript/CD3_slides/AAA1097.CD3/AAA1097.CD3.run1	255	0.7	0.0767175991976	0.7	0.0767175991976	-9.66817840273	-12.6840336302	2.42420222657	0.285276332031
199525.0	3486012.0	64989.0	19546.0	3486012.0	4000000.0	1132.0	9.0	2.76	2.17	1.69	0.0600000000004	7.98	0.38	0.75	0.0799999999999	11.27	0.39	2.23	1.53	0.71	AAA1097.CD3.X23.Y14.tile.tissue.png	98	1	2000	98	34361398c1198ea3fb6724cd36f24832	0	0	0	0	0	0	0	0	0	0	0	0	0	/home/dhl_ec/bnelissen/Slides/CD3_manuscript/CD3_slides/AAA1097.CD3/AAA1097.CD3.run1	255	0.7	0.0677431478818	0.7	0.0677431478818	-9.93132541545	-12.5810875043	2.99365122229	0.452363882813
23173.0	274909.0	8988.0	9117.0	274909.0	4000000.0	165.0	10.0	1.33	2.41	1.18	0.0500000000002	6.74	0.38	0.8	0.21	6.96	0.23	2.13	1.52	0.52	AAA1097.CD3.X23.Y15.tile.tissue.png	99	1	2000	99	49320ba0d3a14e60c3465fd751ecf237	0	0	0	0	0	0	0	0	0	0	0	0	0	/home/dhl_ec/bnelissen/Slides/CD3_manuscript/CD3_slides/AAA1097.CD3/AAA1097.CD3.run1	255	0.7	0.06	0.7	0.06	-9.97240114904	-12.4537752493	5.48448413612	1.67526848438
8032.0	49367.0	2481.0	1677.0	49367.0	4000000.0	49.0	1.0	1.43	2.09	1.13	0.0599999999999	6.67	0.36	0.85	0.21	6.53	0.2	2.03	1.48	0.8	AAA1097.CD3.X23.Y8.tile.tissue.png	100	1	2000	100	7e9cf0f877f0c3d8c8b980cf537d039e	0	0	0	0	0	0	0	0	0	0	0	0	0	/home/dhl_ec/bnelissen/Slides/CD3_manuscript/CD3_slides/AAA1097.CD3/AAA1097.CD3.run1	255	0.7	0.06	0.7	0.06	-10.2858651158	-12.6520099068	5.14829904272	1.32404359668
60354.0	2609693.0	25562.0	14504.0	2609693.0	4000000.0	512.0	2.0	2.75	2.35	1.08	0.0499999999997	8.31	0.36	0.73	0.11	9.27	0.34	2.22	1.5	1.08	AAA1097.CD3.X23.Y9.tile.tissue.png	101	1	2000	101	7b6ab1d257ca6b701b06563013c8cc17	0	0	0	0	0	0	0	0	0	0	0	0	0	/home/dhl_ec/bnelissen/Slides/CD3_manuscript/CD3_slides/AAA1097.CD3/AAA1097.CD3.run1	255	0.7	0.06	0.7	0.06	-10.086495399	-12.2672782567	5.74267512679	0.44660121875
115545.0	2199043.0	36064.0	9438.0	2199043.0	4000000.0	625.0	2.0	3.46	2.11	1.94	0.0799999999999	9.35	0.64	1.29	0.22	9.19	0.32	2.21	1.54	1.04	AAA1097.CD3.X24.Y10.tile.tissue.png	102	1	2000	102	5297aaa49cb5b0feda8fbce36f6dd806	0	0	0	0	0	0	0	0	0	0	0	0	0	/home/dhl_ec/bnelissen/Slides/CD3_manuscript/CD3_slides/AAA1097.CD3/AAA1097.CD3.run1	255	0.7	0.06	0.7	0.06	-9.16960523209	-11.9817346023	1.77962630358	0.257625984375
141060.0	3995895.0	53795.0	8502.0	3995895.0	4000000.0	1012.0	1.0	2.98	3.68	1.17	0.0500000000002	6.81	0.39	0.83	0.0599999999999	11.04	0.61	3.48	2.52	1.09	AAA1097.CD3.X24.Y11.tile.tissue.png	103	1	2000	103	ded7586a35a494d1e1eed1aff6b19738	0	0	0	0	0	0	0	0	0	0	0	0	0	/home/dhl_ec/bnelissen/Slides/CD3_manuscript/CD3_slides/AAA1097.CD3/AAA1097.CD3.run1	255	0.7	0.0629360180856	0.7	0.0629360180856	-9.73564967945	-12.6264107379	1.52448707731	0.258174550293
181308.0	3990298.0	57842.0	8030.0	3990298.0	4000000.0	987.0	1.0	3.22	2.53	1.1	0.0499999999997	6.73	0.37	0.75	0.0599999999999	11.17	0.4	2.18	1.54	1.19	AAA1097.CD3.X24.Y12.tile.tissue.png	104	1	2000	104	5f2e2e0b1a4a919b50999d47342e4966	0	0	0	0	0	0	0	0	0	0	0	0	0	/home/dhl_ec/bnelissen/Slides/CD3_manuscript/CD3_slides/AAA1097.CD3/AAA1097.CD3.run1	255	0.7	0.06	0.7	0.06	-9.59757099988	-12.7449250783	1.21866096128	0.260063789551
109776.0	3158129.0	40304.0	11323.0	3158129.0	4000000.0	724.0	4.0	3.99	3.05	1.23	0.0500000000002	6.61	0.36	0.72	0.0900000000001	9.68	0.34	3.45	2.32	1.31	AAA1097.CD3.X24.Y13.tile.tissue.png	105	1	2000	105	4011028dd25318ba69ace46d28358aaa	0	0	0	0	0	0	0	0	0	0	0	0	0	/home/dhl_ec/bnelissen/Slides/CD3_manuscript/CD3_slides/AAA1097.CD3/AAA1097.CD3.run1	255	0.7	0.06	0.7	0.06	-9.66527167944	-11.576167733	1.75662627751	0.267996269531
34640.0	703806.0	14280.0	7623.0	703806.0	4000000.0	282.0	4.0	3.74	1.5	1.77	0.0799999999999	10.21	0.56	1.2	0.29	7.72	0.37	3.26	2.33	0.76	AAA1097.CD3.X24.Y14.tile.tissue.png	106	1	2000	106	14ae8368b51f43687dc99da91c45a8e7	0	0	0	0	0	0	0	0	0	0	0	0	0	/home/dhl_ec/bnelissen/Slides/CD3_manuscript/CD3_slides/AAA1097.CD3/AAA1097.CD3.run1	255	0.7	0.06	0.7	0.06	-9.98510331623	-11.537053485	3.67204023753	0.48981009375
92.0	1482.0	41.0	170.0	1482.0	4000000.0	1.0	1.0	2.51	2.38	1.17	0.0500000000002	6.48	0.36	0.88	0.22	6.69	0.21	2.08	1.53	0.96	AAA1097.CD3.X24.Y15.tile.tissue.png	107	1	2000	107	8fb728a96d70a1cf88f3ffc6da4c6852	0	0	0	0	0	0	0	0	0	0	0	0	0	/home/dhl_ec/bnelissen/Slides/CD3_manuscript/CD3_slides/AAA1097.CD3/AAA1097.CD3.run1	255	0.7	0.06	0.7	0.06	-8.86664232811	-12.4887249533	6.45520218815	2.79948017633
1358.0	34623.0	594.0	1163.0	34623.0	4000000.0	11.0	1.0	2.05	3.29	1.15	0.0600000000004	6.48	0.36	0.8	0.21	6.69	0.31	3.13	2.33	2.02	AAA1097.CD3.X24.Y9.tile.tissue.png	108	1	2000	108	c97af7865f0b9c3ae2cebff9eb1823b4	0	0	0	0	0	0	0	0	0	0	0	0	0	/home/dhl_ec/bnelissen/Slides/CD3_manuscript/CD3_slides/AAA1097.CD3/AAA1097.CD3.run1	255	0.7	0.06	0.7	0.06	-9.94644600133	-12.4549991609	4.32972414218	2.10343388477
0.0	0.0	0.0	0.0	0.0	4000000.0	0.0	0.0	1.56	1.21	1.77	0.0799999999999	9.62	0.47	1.34	0.33	6.66	0.21	3.01	2.29	1.17	AAA1097.CD3.X25.Y10.tile.tissue.png	109	1	2000	109	2ffd21b838caad616c45e66062a969a7	0	0	0	0	0	0	0	0	0	0	0	0	0	/home/dhl_ec/bnelissen/Slides/CD3_manuscript/CD3_slides/AAA1097.CD3/AAA1097.CD3.run1	255	1.0	0.06	1.0	0.06	0.0	-11.5868191742	0.0	5.66250141492
15323.0	216921.0	6186.0	4873.0	216921.0	4000000.0	107.0	2.0	2.33	1.57	1.6	0.0599999999999	10.07	0.56	1.3	0.32	7.08	0.22	2.12	1.48	1.26	AAA1097.CD3.X25.Y11.tile.tissue.png	110	1	2000	110	b682dc8ec21e888e9f0ed0392031dd0b	0	0	0	0	0	0	0	0	0	0	0	0	0	/home/dhl_ec/bnelissen/Slides/CD3_manuscript/CD3_slides/AAA1097.CD3/AAA1097.CD3.run1	255	0.7	0.06	0.7	0.06	-9.86175708844	-12.5130191223	4.29066575247	1.50014421484
21437.0	268466.0	8817.0	4954.0	268466.0	4000000.0	167.0	5.0	3.07	2.54	1.17	0.0599999999999	6.46	0.35	0.8	0.2	6.81	0.22	2.11	1.48	0.86	AAA1097.CD3.X25.Y12.tile.tissue.png	111	1	2000	111	d8bcd85cd4242dacba3fbbb1fe3801e2	0	0	0	0	0	0	0	0	0	0	0	0	0	/home/dhl_ec/bnelissen/Slides/CD3_manuscript/CD3_slides/AAA1097.CD3/AAA1097.CD3.run1	255	0.7	0.06	0.7	0.06	-9.13255427096	-11.9184045886	3.52914339863	1.27309877344
0.0	1788.0	0.0	188.0	1788.0	4000000.0	0.0	1.0	1.69	2.25	1.07	0.0499999999997	8.46	0.56	1.35	0.32	8.76	0.21	3.11	2.28	0.9	AAA1097.CD3.X25.Y13.tile.tissue.png	112	1	2000	112	6dd73a8b0e72f5a30a93660c666c0042	0	0	0	0	0	0	0	0	0	0	0	0	0	/home/dhl_ec/bnelissen/Slides/CD3_manuscript/CD3_slides/AAA1097.CD3/AAA1097.CD3.run1	255	0.7	0.06	0.7	0.06	-8.03143741625	-12.5093559296	7.74725835183	3.12146764499
0.0	2241.0	0.0	218.0	2241.0	4000000.0	0.0	1.0	3.54	2.53	1.77	0.0799999999999	9.85	0.57	1.42	0.32	9.27	0.22	3.11	2.53	0.95	AAA1097.CD3.X25.Y14.tile.tissue.png	113	1	2000	113	231256a7dbaf790549d55869084fd32c	0	0	0	0	0	0	0	0	0	0	0	0	0	/home/dhl_ec/bnelissen/Slides/CD3_manuscript/CD3_slides/AAA1097.CD3/AAA1097.CD3.run1	255	0.7	0.06	0.7	0.06	-9.28133519034	-12.5557305755	8.29168231607	1.16612046707
2167.0	26764.0	823.0	1118.0	26764.0	4000000.0	17.0	1.0	2.74	2.37	1.28	0.0599999999999	6.67	0.38	0.83	0.23	6.72	0.31	3.25	2.32	1.04	AAA1097.CD3.X3.Y3.tile.tissue.png	114	1	2000	114	7d3c642278d7bc2d9f3d41cb5f8e919a	0	0	0	0	0	0	0	0	0	0	0	0	0	/home/dhl_ec/bnelissen/Slides/CD3_manuscript/CD3_slides/AAA1097.CD3/AAA1097.CD3.run1	255	0.7	0.06	0.7	0.06	-9.1922596329	-12.3551042663	5.50853790344	1.74604044531
40570.0	2062489.0	15812.0	13951.0	2062489.0	4000000.0	289.0	5.0	3.81	2.38	1.79	0.0800000000004	10.92	0.57	1.22	0.2	12.06	0.45	3.41	2.52	0.97	AAA1097.CD3.X3.Y4.tile.tissue.png	115	1	2000	115	4f0655e19f984437bfe047e84a2bb273	0	0	0	0	0	0	0	0	0	0	0	0	0	/home/dhl_ec/bnelissen/Slides/CD3_manuscript/CD3_slides/AAA1097.CD3/AAA1097.CD3.run1	255	0.7	0.06	0.7	0.06	-8.84372634608	-11.3179925251	2.62595012891	0.379170421875
33491.0	2467801.0	13538.0	15325.0	2467801.0	4000000.0	267.0	2.0	3.76	3.41	1.7	0.0599999999999	6.5	0.37	0.74	0.12	8.51	0.44	2.15	1.53	0.77	AAA1097.CD3.X3.Y5.tile.tissue.png	116	1	2000	116	d5c85fa12e9aad0a9f168fbe4effae35	0	0	0	0	0	0	0	0	0	0	0	0	0	/home/dhl_ec/bnelissen/Slides/CD3_manuscript/CD3_slides/AAA1097.CD3/AAA1097.CD3.run1	255	0.7	0.06	0.7	0.06	-9.2010373249	-11.8138372008	3.06580871183	0.4975251875
0.0	3131.0	0.0	262.0	3131.0	4000000.0	0.0	1.0	2.65	2.32	1.23	0.0599999999999	6.47	0.63	1.53	0.36	9.12	0.25	3.2	2.31	0.89	AAA1097.CD3.X3.Y6.tile.tissue.png	117	1	2000	117	d0cae571b85c5bb284ed4caec25cc2f3	0	0	0	0	0	0	0	0	0	0	0	0	0	/home/dhl_ec/bnelissen/Slides/CD3_manuscript/CD3_slides/AAA1097.CD3/AAA1097.CD3.run1	255	0.7	0.06	0.7	0.06	-9.93193985254	-12.1845299154	6.65510593173	2.10965022113
1425.0	161623.0	661.0	2420.0	161623.0	4000000.0	14.0	2.0	2.3	2.8	1.11	0.0599999999999	7.9	0.36	0.78	0.21	6.55	0.21	2.09	1.5	0.89	AAA1097.CD3.X4.Y2.tile.tissue.png	118	1	2000	118	ee876bc78d78d6de1927a887e9949413	0	0	0	0	0	0	0	0	0	0	0	0	0	/home/dhl_ec/bnelissen/Slides/CD3_manuscript/CD3_slides/AAA1097.CD3/AAA1097.CD3.run1	255	0.7	0.06	0.7	0.06	-8.99359126713	-11.3905319353	2.3123900228	1.5795427085
87704.0	2949718.0	34011.0	8429.0	2949718.0	4000000.0	642.0	1.0	2.78	2.76	1.15	0.0500000000002	6.48	0.37	0.74	0.1	9.47	0.34	3.47	2.29	1.2	AAA1097.CD3.X4.Y3.tile.tissue.png	119	1	2000	119	ab94b23f873b4354e9fc7d836a38ef03	0	0	0	0	0	0	0	0	0	0	0	0	0	/home/dhl_ec/bnelissen/Slides/CD3_manuscript/CD3_slides/AAA1097.CD3/AAA1097.CD3.run1	255	0.7	0.06	0.7	0.06	-9.26367088053	-11.8650950727	1.43505799439	0.244262273438
51929.0	3959437.0	23449.0	9191.0	3959437.0	4000000.0	489.0	1.0	2.5	2.29	1.1	0.04	6.56	0.36	0.75	0.0700000000002	9.95	0.37	2.11	1.51	1.86	AAA1097.CD3.X4.Y4.tile.tissue.png	120	1	2000	120	6ff9eff4b7bd03fcc8fc6e2bccc91d98	0	0	0	0	0	0	0	0	0	0	0	0	0	/home/dhl_ec/bnelissen/Slides/CD3_manuscript/CD3_slides/AAA1097.CD3/AAA1097.CD3.run1	255	0.7	0.06	0.7	0.06	-9.60377836448	-11.9695930265	2.65677298425	0.290663910156
23146.0	3113624.0	9871.0	9304.0	3113624.0	4000000.0	200.0	1.0	2.54	3.73	1.06	0.0900000000001	10.33	0.56	0.75	0.0999999999999	9.35	0.35	2.19	1.55	1.34	AAA1097.CD3.X4.Y5.tile.tissue.png	121	1	2000	121	cdd124382724ebb1ab749ad4987b0adc	0	0	0	0	0	0	0	0	0	0	0	0	0	/home/dhl_ec/bnelissen/Slides/CD3_manuscript/CD3_slides/AAA1097.CD3/AAA1097.CD3.run1	255	0.7	0.06	0.7	0.06	-9.52004410822	-12.174629547	2.84875912619	0.414921875
0.0	0.0	0.0	0.0	0.0	4000000.0	0.0	0.0	2.69	2.39	1.45	0.0500000000002	5.93	0.29	0.83	0.22	4.8	0.13	2.03	1.51	0.55	AAA1097.CD3.X4.Y6.tile.tissue.png	122	1	2000	122	006b4915cdbd5b1d50c974c4df5aa020	0	0	0	0	0	0	0	0	0	0	0	0	0	/home/dhl_ec/bnelissen/Slides/CD3_manuscript/CD3_slides/AAA1097.CD3/AAA1097.CD3.run1	255	1.0	0.06	1.0	0.06	0.0	-10.6331340693	0.0	4.82973814662
0.0	0.0	0.0	0.0	0.0	4000000.0	0.0	0.0	1.82	1.76	1.15	0.0499999999997	5.93	0.29	0.88	0.22	4.42	0.12	1.97	1.52	1.03	AAA1097.CD3.X5.Y1.tile.tissue.png	123	1	2000	123	0b266502cb7544ce3edb924cf290672a	0	0	0	0	0	0	0	0	0	0	0	0	0	/home/dhl_ec/bnelissen/Slides/CD3_manuscript/CD3_slides/AAA1097.CD3/AAA1097.CD3.run1	255	1.0	0.06	1.0	0.06	0.0	-10.6380869432	0.0	2.0856705997
7407.0	1690327.0	3478.0	7692.0	1690327.0	4000000.0	69.0	2.0	2.73	1.58	1.82	0.0800000000004	10.93	0.36	0.73	0.15	7.81	0.28	2.12	1.49	1.59	AAA1097.CD3.X5.Y2.tile.tissue.png	124	1	2000	124	12a094fff19d15beb4cf83cb8de0700e	0	0	0	0	0	0	0	0	0	0	0	0	0	/home/dhl_ec/bnelissen/Slides/CD3_manuscript/CD3_slides/AAA1097.CD3/AAA1097.CD3.run1	255	0.7	0.06	0.7	0.06	-8.78228467603	-10.9606726021	1.94433556728	0.359618492188
128102.0	3999748.0	51787.0	8032.0	3999748.0	4000000.0	1004.0	1.0	2.32	1.65	1.78	0.0700000000002	9.06	0.36	0.73	0.0599999999999	10.87	0.61	3.6	2.46	1.05	AAA1097.CD3.X5.Y3.tile.tissue.png	125	1	2000	125	aade42b41ea89db490c47ff3d44b412a	0	0	0	0	0	0	0	0	0	0	0	0	0	/home/dhl_ec/bnelissen/Slides/CD3_manuscript/CD3_slides/AAA1097.CD3/AAA1097.CD3.run1	255	0.7	0.0727955356057	0.7	0.0727955356057	-9.55753366145	-12.4999923086	1.73339539324	0.223289863281
73621.0	3992354.0	27437.0	8479.0	3992354.0	4000000.0	522.0	1.0	3.52	1.77	1.12	0.0700000000002	10.8	0.56	1.21	0.0799999999999	14.54	0.58	3.46	2.45	0.73	AAA1097.CD3.X5.Y4.tile.tissue.png	126	1	2000	126	b0c854340b924b07c88aa09a11ec84b3	0	0	0	0	0	0	0	0	0	0	0	0	0	/home/dhl_ec/bnelissen/Slides/CD3_manuscript/CD3_slides/AAA1097.CD3/AAA1097.CD3.run1	255	0.7	0.06	0.7	0.06	-9.70670462667	-12.5118698692	1.33093044501	0.222519835205
13584.0	1047305.0	4955.0	12570.0	1047305.0	4000000.0	90.0	9.0	2.58	3.24	1.16	0.0400000000004	7.08	0.37	0.76	0.17	7.6	0.25	2.17	1.52	1.32	AAA1097.CD3.X5.Y5.tile.tissue.png	127	1	2000	127	8d8f4f6a875bf1dd2597d2baeb891c2f	0	0	0	0	0	0	0	0	0	0	0	0	0	/home/dhl_ec/bnelissen/Slides/CD3_manuscript/CD3_slides/AAA1097.CD3/AAA1097.CD3.run1	255	0.7	0.06	0.7	0.06	-9.70467503392	-11.8179432119	3.44105722816	0.411306109375
22021.0	607292.0	8755.0	34233.0	607292.0	4000000.0	149.0	22.0	1.93	1.56	1.96	0.0900000000001	16.24	0.66	1.39	0.33	10.38	0.35	3.47	2.58	1.09	AAA1097.CD3.X5.Y6.tile.tissue.png	128	1	2000	128	ab248d63ff787352cef3681189e5eedd	0	0	0	0	0	0	0	0	0	0	0	0	0	/home/dhl_ec/bnelissen/Slides/CD3_manuscript/CD3_slides/AAA1097.CD3/AAA1097.CD3.run1	255	0.7	0.06	0.7	0.06	-10.4530351367	-12.4560710994	6.75163628857	1.16153419531
8324.0	308902.0	3385.0	11975.0	308902.0	4000000.0	62.0	7.0	2.52	1.06	1.1	0.0500000000002	6.81	0.36	0.81	0.21	6.72	0.22	2.13	1.49	0.68	AAA1097.CD3.X5.Y7.tile.tissue.png	129	1	2000	129	0599531026e8b82df89a0e5fe818d28c	0	0	0	0	0	0	0	0	0	0	0	0	0	/home/dhl_ec/bnelissen/Slides/CD3_manuscript/CD3_slides/AAA1097.CD3/AAA1097.CD3.run1	255	0.7	0.06	0.7	0.06	-10.1938806644	-12.4006387342	5.7401685609	1.35739542578
0.0	2151.0	0.0	214.0	2151.0	4000000.0	0.0	1.0	1.72	1.66	1.11	0.0600000000004	6.39	0.56	1.36	0.33	8.01	0.21	3.12	2.35	1.71	AAA1097.CD3.X6.Y1.tile.tissue.png	130	1	2000	130	caefb9504000e98be69d33cc41eb218b	0	0	0	0	0	0	0	0	0	0	0	0	0	/home/dhl_ec/bnelissen/Slides/CD3_manuscript/CD3_slides/AAA1097.CD3/AAA1097.CD3.run1	255	0.7	0.06	0.7	0.06	0.0	-11.9220023406	0.230964054124	3.82360295456
38327.0	2884386.0	17685.0	9206.0	2884386.0	4000000.0	358.0	1.0	3.26	1.71	1.14	0.0500000000002	14.28	0.57	1.32	0.15	13.53	0.52	3.36	2.36	1.42	AAA1097.CD3.X6.Y2.tile.tissue.png	131	1	2000	131	87682c5abc627d3c0f1d8880fd37fc7d	0	0	0	0	0	0	0	0	0	0	0	0	0	/home/dhl_ec/bnelissen/Slides/CD3_manuscript/CD3_slides/AAA1097.CD3/AAA1097.CD3.run1	255	0.7	0.06	0.7	0.06	-9.22062404389	-11.5474638353	3.59646724458	0.290033734375
61397.0	3996365.0	23759.0	8276.0	3996365.0	4000000.0	460.0	1.0	3.61	3.15	1.2	0.04	6.32	0.37	0.73	0.0500000000002	9.83	0.360000000001	2.11	1.5	1.39	AAA1097.CD3.X6.Y3.tile.tissue.png	132	1	2000	132	e17e4bde65a82a995fbf0070043e6429	0	0	0	0	0	0	0	0	0	0	0	0	0	/home/dhl_ec/bnelissen/Slides/CD3_manuscript/CD3_slides/AAA1097.CD3/AAA1097.CD3.run1	255	0.7	0.0643774814658	0.7	0.0643774814658	-9.45799954825	-11.8681457229	1.48716052827	0.203814504883
95176.0	3789109.0	38870.0	13244.0	3789109.0	4000000.0	741.0	1.0	2.56	3.06	1.14	0.04	7.95	0.37	0.76	0.0600000000004	10.43	0.58	3.36	2.33	1.03	AAA1097.CD3.X6.Y4.tile.tissue.png	133	1	2000	133	96bc11059753d23be459092520cd6ad7	0	0	0	0	0	0	0	0	0	0	0	0	0	/home/dhl_ec/bnelissen/Slides/CD3_manuscript/CD3_slides/AAA1097.CD3/AAA1097.CD3.run1	255	0.7	0.06	0.7	0.06	-9.77283239118	-12.1892033595	4.3522257908	0.389957390625
53438.0	705028.0	19179.0	35360.0	705028.0	4000000.0	349.0	22.0	2.72	2.33	1.16	0.04	7.04	0.38	1.21	0.29	11.01	0.37	3.37	2.35	0.74	AAA1097.CD3.X6.Y5.tile.tissue.png	134	1	2000	134	1a7ceab756e644ec5e8ebbe7061fdea6	0	0	0	0	0	0	0	0	0	0	0	0	0	/home/dhl_ec/bnelissen/Slides/CD3_manuscript/CD3_slides/AAA1097.CD3/AAA1097.CD3.run1	255	0.7	0.06	0.7	0.06	-10.5116569405	-12.4861403074	7.26725203992	0.7810010625
74336.0	1510530.0	29104.0	81567.0	1510530.0	4000000.0	541.0	46.0	2.69	3.01	1.11	0.0500000000002	7.01	0.400000000001	0.76	0.15	8.41	0.29	2.38	1.53	1.71	AAA1097.CD3.X6.Y6.tile.tissue.png	135	1	2000	135	b4b183500e5bd0745dd42ca37e154e38	0	0	0	0	0	0	0	0	0	0	0	0	0	/home/dhl_ec/bnelissen/Slides/CD3_manuscript/CD3_slides/AAA1097.CD3/AAA1097.CD3.run1	255	0.7	0.06	0.7	0.06	-10.4481801279	-12.7448474537	7.35371290449	1.33135189062
52625.0	1945828.0	21527.0	56414.0	1945828.0	4000000.0	397.0	28.0	1.92	2.74	1.13	0.04	6.94	0.6	1.27	0.21	13.13	0.45	3.59	2.54	1.47	AAA1097.CD3.X6.Y7.tile.tissue.png	136	1	2000	136	14d79302bce5e768d57a18ce1a6b78ec	0	0	0	0	0	0	0	0	0	0	0	0	0	/home/dhl_ec/bnelissen/Slides/CD3_manuscript/CD3_slides/AAA1097.CD3/AAA1097.CD3.run1	255	0.7	0.06	0.7	0.06	-10.5178768519	-12.6287691446	7.69678543755	1.0639935625
2695.0	82637.0	1278.0	2746.0	82637.0	4000000.0	27.0	5.0	1.82	1.68	1.88	0.0799999999999	10.28	0.62	1.5	0.360000000001	9.78	0.35	2.99	2.1	0.989999999999	AAA1097.CD3.X6.Y8.tile.tissue.png	137	1	2000	137	6644bd3bea5571dca50a5f83208c48b0	0	0	0	0	0	0	0	0	0	0	0	0	0	/home/dhl_ec/bnelissen/Slides/CD3_manuscript/CD3_slides/AAA1097.CD3/AAA1097.CD3.run1	255	0.7	0.06	0.7	0.06	-9.67803930971	-12.1867917673	5.06740017411	1.27389481641
19132.0	195103.0	7683.0	3995.0	195103.0	4000000.0	147.0	1.0	1.62	1.21	1.12	0.0599999999995	6.74	0.37	0.790000000001	0.2	6.89	0.22	2.09	1.53	0.559999999999	AAA1097.CD3.X7.Y1.tile.tissue.png	138	1	2000	138	1d9ce9a26d0a206a0b589faf935150cc	0	0	0	0	0	0	0	0	0	0	0	0	0	/home/dhl_ec/bnelissen/Slides/CD3_manuscript/CD3_slides/AAA1097.CD3/AAA1097.CD3.run1	255	0.7	0.06	0.7	0.06	-9.11611630642	-12.0652123666	3.55205598061	1.33913325977
129522.0	3956907.0	52920.0	8141.0	3956907.0	4000000.0	992.0	1.0	3.45	2.56	1.16	0.04	6.36	0.37	0.75	0.0600000000004	11.35	0.400000000001	2.16	1.53	1.19	AAA1097.CD3.X7.Y2.tile.tissue.png	139	1	2000	139	bc11b370a578bf58ce0cc700407c2b98	0	0	0	0	0	0	0	0	0	0	0	0	0	/home/dhl_ec/bnelissen/Slides/CD3_manuscript/CD3_slides/AAA1097.CD3/AAA1097.CD3.run1	255	0.7	0.0658634699026	0.7	0.0658634699026	-9.49227273942	-12.8018442969	1.821457952	0.381588992187
42228.0	3999233.0	16195.0	8124.0	3999233.0	4000000.0	300.0	1.0	3.57	2.38	1.11	0.04	6.69	0.37	0.75	0.0599999999995	9.93	0.57	3.31	2.31	0.73	AAA1097.CD3.X7.Y3.tile.tissue.png	140	1	2000	140	6e6dcf81e514066cf101b0fa4c83a37f	0	0	0	0	0	0	0	0	0	0	0	0	0	/home/dhl_ec/bnelissen/Slides/CD3_manuscript/CD3_slides/AAA1097.CD3/AAA1097.CD3.run1	255	0.7	0.06	0.7	0.06	-9.5012234768	-12.3262226822	0.995845337819	0.148099714905
59588.0	2131489.0	25306.0	31012.0	2131489.0	4000000.0	483.0	17.0	2.52	3.36	1.12	0.0699999999997	10.49	0.59	1.21	0.200000000001	13.58	0.52	3.77	2.58	1.06	AAA1097.CD3.X7.Y4.tile.tissue.png	141	1	2000	141	73de06aec25092cfc9591d9c13265942	0	0	0	0	0	0	0	0	0	0	0	0	0	/home/dhl_ec/bnelissen/Slides/CD3_manuscript/CD3_slides/AAA1097.CD3/AAA1097.CD3.run1	255	0.7	0.06	0.7	0.06	-9.80767296494	-12.3460701272	5.39957072811	0.686679703125
5469.0	125466.0	2393.0	9685.0	125466.0	4000000.0	43.0	10.0	3.1	2.85	1.22	0.0800000000008	10.4	0.6	1.43	0.339999999999	9.65	0.21	2.12	1.54	1.34	AAA1097.CD3.X7.Y5.tile.tissue.png	142	1	2000	142	9321243560cabca5e9a28d86e48dbc09	0	0	0	0	0	0	0	0	0	0	0	0	0	/home/dhl_ec/bnelissen/Slides/CD3_manuscript/CD3_slides/AAA1097.CD3/AAA1097.CD3.run1	255	0.7	0.06	0.7	0.06	-10.3954501761	-12.4365687763	7.84765637253	1.01929449805
45847.0	1929225.0	18181.0	39569.0	1929225.0	4000000.0	343.0	25.0	3.48	2.84	1.11	0.0499999999993	6.98	0.38	0.759999999999	0.139999999999	8.41	0.29	2.29	1.53	1.25	AAA1097.CD3.X7.Y6.tile.tissue.png	143	1	2000	143	ecf613643091aa5e7741b14f50e24649	0	0	0	0	0	0	0	0	0	0	0	0	0	/home/dhl_ec/bnelissen/Slides/CD3_manuscript/CD3_slides/AAA1097.CD3/AAA1097.CD3.run1	255	0.7	0.06	0.7	0.06	-10.5195164366	-12.8128487214	7.50881518832	1.16854839063
117822.0	2935902.0	47415.0	23979.0	2935902.0	4000000.0	909.0	14.0	1.79	2.0	1.2	0.0499999999993	7.18	0.38	0.75	0.0999999999995	10.09	0.349999999999	2.24	1.54	1.46	AAA1097.CD3.X7.Y7.tile.tissue.png	144	1	2000	144	de4a4a6c3d359ee133fbea2ec768c4d0	0	0	0	0	0	0	0	0	0	0	0	0	0	/home/dhl_ec/bnelissen/Slides/CD3_manuscript/CD3_slides/AAA1097.CD3/AAA1097.CD3.run1	255	0.7	0.06	0.7	0.06	-10.3135428361	-12.5818277419	7.14388293426	0.754429625
3126.0	113782.0	1301.0	7578.0	113782.0	4000000.0	23.0	13.0	2.09	1.9	1.17	0.0600000000004	7.53	0.57	1.33	0.34	9.85	0.349999999999	3.41	2.37	0.96	AAA1097.CD3.X7.Y8.tile.tissue.png	145	1	2000	145	8d65f9f895a4b7289a2cd6d56a549813	0	0	0	0	0	0	0	0	0	0	0	0	0	/home/dhl_ec/bnelissen/Slides/CD3_manuscript/CD3_slides/AAA1097.CD3/AAA1097.CD3.run1	255	0.7	0.06	0.7	0.06	-10.3547710661	-12.5288705295	6.59267510986	1.45324438281
38648.0	1215234.0	16997.0	7170.0	1215234.0	4000000.0	328.0	3.0	2.21	2.34	1.87	0.0900000000001	10.56	0.56	1.23	0.24	10.95	0.4	3.2	2.3	0.97	AAA1097.CD3.X8.Y1.tile.tissue.png	146	1	2000	146	98f432e84e93f7ee06f1039c248b0d7c	0	0	0	0	0	0	0	0	0	0	0	0	0	/home/dhl_ec/bnelissen/Slides/CD3_manuscript/CD3_slides/AAA1097.CD3/AAA1097.CD3.run1	255	0.7	0.06	0.7	0.06	-8.55851854437	-11.424859547	1.91605511553	0.549930789063
25520.0	3998869.0	10140.0	8152.0	3998869.0	4000000.0	196.0	1.0	3.08	1.97	1.77	0.0700000000006	10.0	0.56	1.21	0.0799999999999	13.86	0.570000000001	3.25	2.31	1.08	AAA1097.CD3.X8.Y2.tile.tissue.png	147	1	2000	147	e95792df5e5a29b31f7ce4e3fe37492c	0	0	0	0	0	0	0	0	0	0	0	0	0	/home/dhl_ec/bnelissen/Slides/CD3_manuscript/CD3_slides/AAA1097.CD3/AAA1097.CD3.run1	255	0.7	0.06	0.7	0.06	-9.40855720938	-12.4092492635	0.734754744809	0.155299883102
64665.0	3834728.0	23672.0	11430.0	3834728.0	4000000.0	451.0	3.0	2.6	2.17	1.77	0.0700000000006	11.51	0.56	1.21	0.1	14.42	0.56	3.31	2.34	0.82	AAA1097.CD3.X8.Y3.tile.tissue.png	148	1	2000	148	c667e33226e94ad79f19e88f9e2f92be	0	0	0	0	0	0	0	0	0	0	0	0	0	/home/dhl_ec/bnelissen/Slides/CD3_manuscript/CD3_slides/AAA1097.CD3/AAA1097.CD3.run1	255	0.7	0.0643222953479	0.7	0.0643222953479	-9.51061779349	-12.0624010127	1.83211392704	0.232831660156
26306.0	1217630.0	11650.0	22665.0	1217630.0	4000000.0	248.0	13.0	1.47	3.13	1.2	0.0500000000002	6.75	0.61	1.37	0.280000000001	11.1	0.42	3.38	2.3	1.38	AAA1097.CD3.X8.Y4.tile.tissue.png	149	1	2000	149	8c171f39207b7b9a73183c20f9c09f98	0	0	0	0	0	0	0	0	0	0	0	0	0	/home/dhl_ec/bnelissen/Slides/CD3_manuscript/CD3_slides/AAA1097.CD3/AAA1097.CD3.run1	255	0.7	0.06	0.7	0.06	-10.2253393124	-12.3845761803	7.13527743794	0.96824784375
2109.0	53678.0	872.0	4023.0	53678.0	4000000.0	17.0	6.0	2.18	2.77	1.26	0.0600000000004	6.54	0.37	0.89	0.21	6.67	0.21	2.15	1.49	0.72	AAA1097.CD3.X8.Y6.tile.tissue.png	150	1	2000	150	205fc405a7bd285e96e7dee533ed8bc4	0	0	0	0	0	0	0	0	0	0	0	0	0	/home/dhl_ec/bnelissen/Slides/CD3_manuscript/CD3_slides/AAA1097.CD3/AAA1097.CD3.run1	255	0.7	0.06	0.7	0.06	-10.5252559821	-12.3801996336	7.73477653786	0.551452362793
288.0	13778.0	141.0	780.0	13778.0	4000000.0	3.0	1.0	2.19	2.45	1.2	0.0900000000001	7.95	0.360000000001	0.830000000001	0.22	6.46	0.21	2.03	1.53	0.619999999999	AAA1097.CD3.X8.Y7.tile.tissue.png	151	1	2000	151	27e246c78dc32c12560f86a142b7a5be	0	0	0	0	0	0	0	0	0	0	0	0	0	/home/dhl_ec/bnelissen/Slides/CD3_manuscript/CD3_slides/AAA1097.CD3/AAA1097.CD3.run1	255	0.7	0.06	0.7	0.06	-10.1393396502	-12.283495739	8.09568263654	1.38532461609
0.0	0.0	0.0	0.0	0.0	4000000.0	0.0	0.0	2.12	1.92	1.11	0.0799999999999	8.44	0.28	0.87	0.21	5.14	0.21	3.04	2.31	0.8	AAA1097.CD3.X8.Y8.tile.tissue.png	152	1	2000	152	6255151728e8c9266264f3e08743d07e	0	0	0	0	0	0	0	0	0	0	0	0	0	/home/dhl_ec/bnelissen/Slides/CD3_manuscript/CD3_slides/AAA1097.CD3/AAA1097.CD3.run1	255	1.0	0.06	1.0	0.06	0.0	-10.1095127274	0.0	2.21322232505
0.0	1854.0	0.0	190.0	1854.0	4000000.0	0.0	1.0	1.85	1.71	1.18	0.0599999999995	6.55	0.36	0.849999999999	0.209999999999	5.57	0.13	2.04	1.5	1.64	AAA1097.CD3.X9.Y0.tile.tissue.png	153	1	2000	153	37f67bab0c55df114f2d2705f22dab62	0	0	0	0	0	0	0	0	0	0	0	0	0	/home/dhl_ec/bnelissen/Slides/CD3_manuscript/CD3_slides/AAA1097.CD3/AAA1097.CD3.run1	255	0.7	0.06	0.7	0.06	0.0	-11.5854821635	1.2233548293	2.14712332165
48082.0	2075983.0	22076.0	6716.0	2075983.0	4000000.0	405.0	1.0	2.29	1.99	1.14	0.04	6.34	0.37	0.740000000001	0.13	8.4	0.299999999999	2.09	1.48	0.77	AAA1097.CD3.X9.Y1.tile.tissue.png	154	1	2000	154	4df23f70212c106c597d144679a96923	0	0	0	0	0	0	0	0	0	0	0	0	0	/home/dhl_ec/bnelissen/Slides/CD3_manuscript/CD3_slides/AAA1097.CD3/AAA1097.CD3.run1	255	0.7	0.06	0.7	0.06	-8.97033646054	-11.4914130415	1.3445836087	0.3024141875
56198.0	3927730.0	20454.0	9817.0	3927730.0	4000000.0	371.0	2.0	2.61	3.1	1.14	0.0499999999993	6.47	0.37	0.750000000001	0.0599999999995	10.26	0.379999999999	2.14	1.57	0.74	AAA1097.CD3.X9.Y2.tile.tissue.png	155	1	2000	155	d826fc12b670dbad12334c1125ddff75	0	0	0	0	0	0	0	0	0	0	0	0	0	/home/dhl_ec/bnelissen/Slides/CD3_manuscript/CD3_slides/AAA1097.CD3/AAA1097.CD3.run1	255	0.7	0.0608831484222	0.7	0.0608831484222	-9.58877384703	-12.1722355381	1.72817987606	0.194489339844
61188.0	2806624.0	24387.0	39209.0	2806624.0	4000000.0	491.0	9.0	2.94	2.06	1.19	0.0499999999993	7.43	0.4	0.77	0.11	9.6	0.5	3.45	2.3	1.42	AAA1097.CD3.X9.Y3.tile.tissue.png	156	1	2000	156	c17dfd182d9d4e0ee56a64ac8a1350b7	0	0	0	0	0	0	0	0	0	0	0	0	0	/home/dhl_ec/bnelissen/Slides/CD3_manuscript/CD3_slides/AAA1097.CD3/AAA1097.CD3.run1	255	0.7	0.06	0.7	0.06	-10.2661866865	-12.4483730795	5.75312423715	0.69838734375
28616.0	954497.0	12185.0	29007.0	954497.0	4000000.0	236.0	10.0	2.04	2.24	1.16	0.0599999999995	6.96	0.389999999999	0.780000000001	0.18	7.45	0.26	2.13	1.49	1.41	AAA1097.CD3.X9.Y4.tile.tissue.png	157	1	2000	157	60e6c75cb00c2b263d49bad3ceb3a4bd	0	0	0	0	0	0	0	0	0	0	0	0	0	/home/dhl_ec/bnelissen/Slides/CD3_manuscript/CD3_slides/AAA1097.CD3/AAA1097.CD3.run1	255	0.7	0.06	0.7	0.06	-10.4027326683	-12.5976855171	7.32582163975	1.0470393125
[truncated: 2 more columns]
