# Supplementary material for: SlideToolkit: An Assistive Toolset for the Histological Quantification of Whole Slide Images
Source: PLoS One. 2014 Nov 5;9(11):e110289. doi: 10.1371/journal.pone.0110289 (PMC4220929; doi:10.1371/journal.pone.0110289)
Supplement: RawData S1 — ICC and BlandAltman plot - measurements and r-script.zip. Measurements of Run1 and Run2, including the code for the calculation of the intraclass correlation coefficient (ICC) and the code for the Bland and Altman plot. (ZIP) [file pone.0110289.s003.zip › cellprofiler.measurements/run1.0d5e9769a7d662930a6fc4be438565e8.DefaultOUT_Image.csv]

AreaOccupied_AreaOccupied_DAB_Nuclei	AreaOccupied_AreaOccupied_Tissue	AreaOccupied_Perimeter_DAB_Nuclei	AreaOccupied_Perimeter_Tissue	AreaOccupied_TotalArea_DAB_Nuclei	AreaOccupied_TotalArea_Tissue	Count_DAB_Nuclei	Count_Tissue	ExecutionTime_01LoadImages	ExecutionTime_02ColorToGray	ExecutionTime_03Smooth	ExecutionTime_04ImageMath	ExecutionTime_05IdentifyPrimaryObjects	ExecutionTime_06MeasureImageAreaOccupied	ExecutionTime_07UnmixColors	ExecutionTime_08MaskImage	ExecutionTime_09IdentifyPrimaryObjects	ExecutionTime_10MeasureImageAreaOccupied	ExecutionTime_11OverlayOutlines	ExecutionTime_12OverlayOutlines	ExecutionTime_13SaveImages	FileName_Original	Group_Index	Group_Number	Height_Original	ImageNumber	MD5Digest_Original	ModuleError_01LoadImages	ModuleError_02ColorToGray	ModuleError_03Smooth	ModuleError_04ImageMath	ModuleError_05IdentifyPrimaryObjects	ModuleError_06MeasureImageAreaOccupied	ModuleError_07UnmixColors	ModuleError_08MaskImage	ModuleError_09IdentifyPrimaryObjects	ModuleError_10MeasureImageAreaOccupied	ModuleError_11OverlayOutlines	ModuleError_12OverlayOutlines	ModuleError_13SaveImages	PathName_Original	Scaling_Original	Threshold_FinalThreshold_DAB_Nuclei	Threshold_FinalThreshold_Tissue	Threshold_OrigThreshold_DAB_Nuclei	Threshold_OrigThreshold_Tissue	Threshold_SumOfEntropies_DAB_Nuclei	Threshold_SumOfEntropies_Tissue	Threshold_WeightedVariance_DAB_Nuclei	Threshold_WeightedVariance_Tissue
1261.0	337540.0	471.0	18295.0	337540.0	4000000.0	8.0	31.0	3.69	3.4	1.19	0.05	6.84	0.38	0.74	0.2	7.12	0.22	2.26	1.54	1.35	AAA330.CD3.X0.Y10.tile.tissue.png	1	1	2000	1	ab722b0d76ee2055a2413e36e4ef9a2a	0	0	0	0	0	0	0	0	0	0	0	0	0	/home/dhl_ec/bnelissen/Slides/CD3_manuscript/CD3_slides/AAA330.CD3/AAA330.CD3.run1	255	0.7	0.06	0.7	0.06	-6.73559179446	-8.31436831003	0.560451489203	0.275770003906
207.0	277880.0	72.0	16029.0	277880.0	4000000.0	1.0	30.0	2.61	2.24	1.2	0.05	6.83	0.38	0.74	0.2	6.97	0.22	2.19	1.53	0.89	AAA330.CD3.X0.Y11.tile.tissue.png	2	1	2000	2	6e7271f6e7b7e76de706ac6cc03ac820	0	0	0	0	0	0	0	0	0	0	0	0	0	/home/dhl_ec/bnelissen/Slides/CD3_manuscript/CD3_slides/AAA330.CD3/AAA330.CD3.run1	255	0.7	0.06	0.7	0.06	-6.46903530355	-7.75172472349	0.113837012333	0.235361029785
2098.0	345307.0	1027.0	14662.0	345307.0	4000000.0	23.0	21.0	2.06	2.03	1.28	0.05	8.24	0.38	0.73	0.21	6.99	0.22	2.2	1.53	0.51	AAA330.CD3.X0.Y12.tile.tissue.png	3	1	2000	3	2c5505574c338e266448d7c58f64ef40	0	0	0	0	0	0	0	0	0	0	0	0	0	/home/dhl_ec/bnelissen/Slides/CD3_manuscript/CD3_slides/AAA330.CD3/AAA330.CD3.run1	255	0.7	0.06	0.7	0.06	-8.36385684894	-9.45847734209	1.18990061872	0.327230648437
0.0	37772.0	0.0	2971.0	37772.0	4000000.0	0.0	10.0	1.55	1.64	1.2	0.04	6.76	0.38	0.74	0.24	5.92	0.13	2.12	1.53	0.43	AAA330.CD3.X0.Y13.tile.tissue.png	4	1	2000	4	045076fdae146877b72e6cd8cff95b6d	0	0	0	0	0	0	0	0	0	0	0	0	0	/home/dhl_ec/bnelissen/Slides/CD3_manuscript/CD3_slides/AAA330.CD3/AAA330.CD3.run1	255	0.7	0.06	0.7	0.06	0.0	-8.97471987228	0.533870575426	0.297562152222
172.0	28882.0	86.0	2549.0	28882.0	4000000.0	2.0	9.0	1.05	2.24	1.16	0.05	6.74	0.37	0.73	0.22	6.8	0.22	2.14	1.52	0.41	AAA330.CD3.X0.Y14.tile.tissue.png	5	1	2000	5	c6e4ee824df83fdf84e179d6b6079ce9	0	0	0	0	0	0	0	0	0	0	0	0	0	/home/dhl_ec/bnelissen/Slides/CD3_manuscript/CD3_slides/AAA330.CD3/AAA330.CD3.run1	255	0.7	0.06	0.7	0.06	-9.02628973527	-9.7602491619	1.36075924963	0.284038901855
0.0	48859.0	0.0	3189.0	48859.0	4000000.0	0.0	10.0	1.67	1.54	1.16	0.05	6.74	0.56	0.74	0.22	6.4	0.13	2.14	1.55	0.45	AAA330.CD3.X0.Y15.tile.tissue.png	6	1	2000	6	714d986ba8fe502a1a102e437464147c	0	0	0	0	0	0	0	0	0	0	0	0	0	/home/dhl_ec/bnelissen/Slides/CD3_manuscript/CD3_slides/AAA330.CD3/AAA330.CD3.run1	255	0.7	0.06	0.7	0.06	-7.7720313108	-9.65765818982	0.553904636369	0.272643137451
0.0	6102.0	0.0	604.0	6102.0	4000000.0	0.0	2.0	1.17	1.26	1.17	0.06	6.74	0.56	0.77	0.21	5.84	0.14	2.09	1.53	0.54	AAA330.CD3.X0.Y16.tile.tissue.png	7	1	2000	7	e2813084b5c20af1c3c84300e7c78baa	0	0	0	0	0	0	0	0	0	0	0	0	0	/home/dhl_ec/bnelissen/Slides/CD3_manuscript/CD3_slides/AAA330.CD3/AAA330.CD3.run1	255	0.7	0.06	0.7	0.06	0.0	-9.38095066292	0.304657932658	0.645960681755
0.0	3428.0	0.0	394.0	3428.0	4000000.0	0.0	2.0	1.13	1.53	1.18	0.05	6.73	0.37	0.76	0.21	5.88	0.14	2.06	1.54	0.43	AAA330.CD3.X0.Y17.tile.tissue.png	8	1	2000	8	c80e9be3b60b186b774039f705726da3	0	0	0	0	0	0	0	0	0	0	0	0	0	/home/dhl_ec/bnelissen/Slides/CD3_manuscript/CD3_slides/AAA330.CD3/AAA330.CD3.run1	255	0.7	0.06	0.7	0.06	0.0	-10.7610699884	1.74808533356	3.72294257709
0.0	0.0	0.0	0.0	0.0	1560000.0	0.0	0.0	0.35	0.51	0.48	0.03	2.32	0.12	0.34	0.08	1.81	0.06	0.8	0.58	0.18	AAA330.CD3.X0.Y18.tile.tissue.png	9	1	2000	9	eb1a2ca9e7629b6b7a8f3f6478342562	0	0	0	0	0	0	0	0	0	0	0	0	0	/home/dhl_ec/bnelissen/Slides/CD3_manuscript/CD3_slides/AAA330.CD3/AAA330.CD3.run1	255	1.0	0.06	1.0	0.06	0.0	0.0	0.0	9.18862435897
0.0	51900.0	0.0	2371.0	51900.0	4000000.0	0.0	7.0	1.05	1.13	1.3	0.06	6.78	0.38	0.77	0.23	6.68	0.14	2.12	1.54	0.44	AAA330.CD3.X0.Y8.tile.tissue.png	10	1	2000	10	56679e143a507ce4d83d9c7675ac2e7b	0	0	0	0	0	0	0	0	0	0	0	0	0	/home/dhl_ec/bnelissen/Slides/CD3_manuscript/CD3_slides/AAA330.CD3/AAA330.CD3.run1	255	0.7	0.06	0.7	0.06	-7.34127260141	-10.1154064156	0.250906809062	2.77944060437
0.0	230015.0	0.0	11709.0	230015.0	4000000.0	0.0	22.0	1.12	1.28	1.14	0.05	6.72	0.38	0.76	0.2	6.14	0.15	2.19	1.53	0.42	AAA330.CD3.X0.Y9.tile.tissue.png	11	1	2000	11	13cc6718b855bd1830e184eed2c9d84b	0	0	0	0	0	0	0	0	0	0	0	0	0	/home/dhl_ec/bnelissen/Slides/CD3_manuscript/CD3_slides/AAA330.CD3/AAA330.CD3.run1	255	0.7	0.06	0.7	0.06	0.0	-8.66949700891	0.139322265667	0.322273976563
98441.0	2674614.0	43585.0	20693.0	2674614.0	4000000.0	888.0	18.0	1.11	1.11	1.12	0.05	6.77	0.38	0.75	0.11	9.95	0.34	2.24	1.55	0.46	AAA330.CD3.X1.Y10.tile.tissue.png	12	1	2000	12	46cb934fff01443363bc3203e1f4b06d	0	0	0	0	0	0	0	0	0	0	0	0	0	/home/dhl_ec/bnelissen/Slides/CD3_manuscript/CD3_slides/AAA330.CD3/AAA330.CD3.run1	255	0.7	0.06	0.7	0.06	-8.743220509	-11.8856308986	1.65293934814	0.403050345703
155698.0	3218276.0	57438.0	14432.0	3218276.0	4000000.0	1074.0	4.0	0.98	1.2	1.12	0.05	7.0	0.38	0.75	0.08	10.93	0.4	2.24	1.53	0.54	AAA330.CD3.X1.Y11.tile.tissue.png	13	1	2000	13	adb8a8ff6f2e6edac070d4a7747c33f0	0	0	0	0	0	0	0	0	0	0	0	0	0	/home/dhl_ec/bnelissen/Slides/CD3_manuscript/CD3_slides/AAA330.CD3/AAA330.CD3.run1	255	0.7	0.06	0.7	0.06	-9.40923775515	-11.0295936979	2.26383702508	0.457127164062
185578.0	3720647.0	66583.0	16576.0	3720647.0	4000000.0	1214.0	4.0	1.35	1.81	1.32	0.05	12.15	0.39	0.76	0.07	11.78	0.41	2.25	1.54	0.47	AAA330.CD3.X1.Y12.tile.tissue.png	14	1	2000	14	22c78d9d916358a47b115614146c08d8	0	0	0	0	0	0	0	0	0	0	0	0	0	/home/dhl_ec/bnelissen/Slides/CD3_manuscript/CD3_slides/AAA330.CD3/AAA330.CD3.run1	255	0.7	0.06	0.7	0.06	-9.48549415729	-12.8001148907	2.34569587561	0.534411943359
46672.0	1961038.0	18618.0	12752.0	1961038.0	4000000.0	356.0	5.0	1.87	2.25	1.2	0.05	6.98	0.41	0.75	0.14	9.28	0.3	2.26	1.52	0.53	AAA330.CD3.X1.Y13.tile.tissue.png	15	1	2000	15	45e102cb83efedcd72a2971ba29a8e1d	0	0	0	0	0	0	0	0	0	0	0	0	0	/home/dhl_ec/bnelissen/Slides/CD3_manuscript/CD3_slides/AAA330.CD3/AAA330.CD3.run1	255	0.7	0.06	0.7	0.06	-9.05645550831	-11.9158994062	2.00276674045	0.235963225586
2487.0	136044.0	1251.0	5972.0	136044.0	4000000.0	30.0	14.0	3.08	1.21	1.13	0.04	6.68	0.38	0.74	0.2	7.14	0.22	2.15	1.54	0.42	AAA330.CD3.X1.Y14.tile.tissue.png	16	1	2000	16	cf5346ccde91b2785628ed2c9ea5ec5b	0	0	0	0	0	0	0	0	0	0	0	0	0	/home/dhl_ec/bnelissen/Slides/CD3_manuscript/CD3_slides/AAA330.CD3/AAA330.CD3.run1	255	0.7	0.06	0.7	0.06	-8.81216780844	-12.2032742582	1.69814013087	0.0955698789063
7180.0	128562.0	3016.0	4550.0	128562.0	4000000.0	63.0	6.0	2.64	1.91	1.12	0.05	6.92	0.37	0.75	0.21	7.06	0.22	2.53	1.55	0.44	AAA330.CD3.X1.Y15.tile.tissue.png	17	1	2000	17	001834843639fc878a515749e855477c	0	0	0	0	0	0	0	0	0	0	0	0	0	/home/dhl_ec/bnelissen/Slides/CD3_manuscript/CD3_slides/AAA330.CD3/AAA330.CD3.run1	255	0.7	0.06	0.7	0.06	-9.25318438409	-12.5523514429	2.38893698391	0.0794303867187
8307.0	664763.0	3105.0	5808.0	664763.0	4000000.0	62.0	8.0	2.06	2.65	1.12	0.05	7.58	0.37	0.75	0.19	7.51	0.24	2.19	1.52	0.41	AAA330.CD3.X1.Y16.tile.tissue.png	18	1	2000	18	cfb64e94587e31528b96337d2c349c85	0	0	0	0	0	0	0	0	0	0	0	0	0	/home/dhl_ec/bnelissen/Slides/CD3_manuscript/CD3_slides/AAA330.CD3/AAA330.CD3.run1	255	0.7	0.06	0.7	0.06	-8.53595557089	-11.9071180898	1.22215478965	0.110268386719
5674.0	538878.0	2396.0	5047.0	538878.0	4000000.0	47.0	6.0	1.97	1.41	1.15	0.04	6.89	0.37	0.74	0.2	7.45	0.23	2.15	1.53	0.55	AAA330.CD3.X1.Y17.tile.tissue.png	19	1	2000	19	45915a0c415bad0a80133397a38b051d	0	0	0	0	0	0	0	0	0	0	0	0	0	/home/dhl_ec/bnelissen/Slides/CD3_manuscript/CD3_slides/AAA330.CD3/AAA330.CD3.run1	255	0.7	0.06	0.7	0.06	-8.1382734015	-11.5949030987	0.847357783575	0.124258261719
0.0	0.0	0.0	0.0	0.0	1560000.0	0.0	0.0	1.53	1.09	0.47	0.02	2.58	0.12	0.32	0.08	1.78	0.05	0.77	0.58	0.15	AAA330.CD3.X1.Y18.tile.tissue.png	20	1	2000	20	5e8a5de3d47fdc2efeb71230510e9898	0	0	0	0	0	0	0	0	0	0	0	0	0	/home/dhl_ec/bnelissen/Slides/CD3_manuscript/CD3_slides/AAA330.CD3/AAA330.CD3.run1	255	1.0	0.06	1.0	0.06	0.0	-11.6848971792	0.0	8.26633915819
1365.0	68969.0	468.0	4988.0	68969.0	4000000.0	8.0	14.0	1.99	1.1	1.17	0.06	8.82	0.37	0.79	0.21	7.02	0.22	2.19	1.53	0.83	AAA330.CD3.X1.Y8.tile.tissue.png	21	1	2000	21	06971d1a6978903a8b9126b7a7af6217	0	0	0	0	0	0	0	0	0	0	0	0	0	/home/dhl_ec/bnelissen/Slides/CD3_manuscript/CD3_slides/AAA330.CD3/AAA330.CD3.run1	255	0.7	0.06	0.7	0.06	-8.32997866211	-10.4964968059	0.765700638905	4.31030232031
134643.0	3032501.0	51540.0	17198.0	3032501.0	4000000.0	997.0	3.0	2.65	1.87	1.14	0.05	7.41	0.38	0.75	0.1	10.71	0.37	2.3	1.52	0.99	AAA330.CD3.X1.Y9.tile.tissue.png	22	1	2000	22	28651e3bdd0509ed67ee53eb20f40b3a	0	0	0	0	0	0	0	0	0	0	0	0	0	/home/dhl_ec/bnelissen/Slides/CD3_manuscript/CD3_slides/AAA330.CD3/AAA330.CD3.run1	255	0.7	0.06	0.7	0.06	-9.18388722871	-12.4837706136	2.1185970304	0.660471515625
21954.0	3714406.0	10431.0	16667.0	3714406.0	4000000.0	227.0	6.0	1.83	1.44	1.15	0.0500000000001	7.07	0.38	0.75	0.0700000000001	10.0	0.36	2.28	1.52	0.52	AAA330.CD3.X10.Y10.tile.tissue.png	23	1	2000	23	0c5390a9963b5d8ad01011780a59b1b3	0	0	0	0	0	0	0	0	0	0	0	0	0	/home/dhl_ec/bnelissen/Slides/CD3_manuscript/CD3_slides/AAA330.CD3/AAA330.CD3.run1	255	0.7	0.06	0.7	0.06	-8.89570656248	-11.9325534173	0.90844574375	0.275860990234
21083.0	3558538.0	9684.0	12698.0	3558538.0	4000000.0	205.0	3.0	1.61	1.84	1.17	0.0500000000001	7.05	0.38	0.75	0.0799999999999	9.82	0.36	2.23	1.55	0.43	AAA330.CD3.X10.Y11.tile.tissue.png	24	1	2000	24	6cae70e82a377e62242151073c7b2158	0	0	0	0	0	0	0	0	0	0	0	0	0	/home/dhl_ec/bnelissen/Slides/CD3_manuscript/CD3_slides/AAA330.CD3/AAA330.CD3.run1	255	0.7	0.06	0.7	0.06	-8.95167395673	-11.7800033347	1.07973702117	0.317932460571
26854.0	2497236.0	11408.0	13934.0	2497236.0	4000000.0	239.0	7.0	1.39	2.1	1.12	0.04	6.94	0.38	0.76	0.12	9.03	0.32	2.24	1.54	0.43	AAA330.CD3.X10.Y12.tile.tissue.png	25	1	2000	25	84985ae98f182636b7d7e36a5ddbb846	0	0	0	0	0	0	0	0	0	0	0	0	0	/home/dhl_ec/bnelissen/Slides/CD3_manuscript/CD3_slides/AAA330.CD3/AAA330.CD3.run1	255	0.7	0.06	0.7	0.06	-9.15969009197	-12.0784063639	1.69057776508	0.271716862305
9917.0	676832.0	3826.0	12173.0	676832.0	4000000.0	75.0	7.0	2.99	2.51	1.09	0.05	7.08	0.37	0.76	0.18	7.58	0.24	2.24	1.54	0.41	AAA330.CD3.X10.Y13.tile.tissue.png	26	1	2000	26	e8ce8d294917aa0671bab28e223c6beb	0	0	0	0	0	0	0	0	0	0	0	0	0	/home/dhl_ec/bnelissen/Slides/CD3_manuscript/CD3_slides/AAA330.CD3/AAA330.CD3.run1	255	0.7	0.06	0.7	0.06	-8.96674573898	-12.2136877843	1.71324885368	0.125464824219
657.0	35541.0	298.0	2818.0	35541.0	4000000.0	6.0	7.0	2.03	3.1	1.13	0.05	6.65	0.46	0.75	0.21	6.95	0.21	2.13	1.53	0.39	AAA330.CD3.X10.Y14.tile.tissue.png	27	1	2000	27	252bc6dacc7d038c8e077310894a5027	0	0	0	0	0	0	0	0	0	0	0	0	0	/home/dhl_ec/bnelissen/Slides/CD3_manuscript/CD3_slides/AAA330.CD3/AAA330.CD3.run1	255	0.7	0.06	0.7	0.06	-9.25096142843	-12.7071678471	1.69942707847	0.064157456543
849.0	39808.0	333.0	2404.0	39808.0	4000000.0	6.0	7.0	2.53	2.01	1.11	0.0500000000001	6.73	0.37	0.78	0.21	6.93	0.22	2.13	1.52	0.39	AAA330.CD3.X10.Y15.tile.tissue.png	28	1	2000	28	095605394ee5e4ea18605bb08a80383d	0	0	0	0	0	0	0	0	0	0	0	0	0	/home/dhl_ec/bnelissen/Slides/CD3_manuscript/CD3_slides/AAA330.CD3/AAA330.CD3.run1	255	0.7	0.06	0.7	0.06	-8.3159747488	-10.947826822	1.12130948309	3.49299681738
142.0	262439.0	78.0	9661.0	262439.0	4000000.0	2.0	17.0	2.2	2.02	1.13	0.0600000000001	6.75	0.38	0.8	0.21	7.11	0.22	2.16	1.54	0.39	AAA330.CD3.X10.Y2.tile.tissue.png	29	1	2000	29	6ae2fc2b3a17c149b9618291c1cb74dd	0	0	0	0	0	0	0	0	0	0	0	0	0	/home/dhl_ec/bnelissen/Slides/CD3_manuscript/CD3_slides/AAA330.CD3/AAA330.CD3.run1	255	0.7	0.06	0.7	0.06	-6.6236362426	-9.84438210365	0.157539068113	5.28436549072
42317.0	1222140.0	15205.0	36776.0	1222140.0	4000000.0	278.0	24.0	2.19	2.27	1.17	0.05	7.0	0.39	0.75	0.16	8.12	0.29	2.29	1.54	0.52	AAA330.CD3.X10.Y3.tile.tissue.png	30	1	2000	30	eed1e29424bd1ccaf0f37d1283857ce8	0	0	0	0	0	0	0	0	0	0	0	0	0	/home/dhl_ec/bnelissen/Slides/CD3_manuscript/CD3_slides/AAA330.CD3/AAA330.CD3.run1	255	0.7	0.06	0.7	0.06	-8.98705839611	-12.2238286024	1.07449679876	0.308857835937
57597.0	2569094.0	21760.0	41567.0	2569094.0	4000000.0	406.0	14.0	2.49	1.22	1.14	0.04	7.04	0.39	0.75	0.12	9.45	0.32	2.32	1.53	0.52	AAA330.CD3.X10.Y4.tile.tissue.png	31	1	2000	31	062e5150813134bd3d56a8aa62e22bd9	0	0	0	0	0	0	0	0	0	0	0	0	0	/home/dhl_ec/bnelissen/Slides/CD3_manuscript/CD3_slides/AAA330.CD3/AAA330.CD3.run1	255	0.7	0.06	0.7	0.06	-8.88186274316	-12.2166749124	1.03196579583	0.434723808594
55721.0	1761469.0	22538.0	35838.0	1761469.0	4000000.0	441.0	17.0	2.25	2.02	1.15	0.0500000000001	6.96	0.39	0.74	0.14	8.96	0.3	2.31	1.55	0.56	AAA330.CD3.X10.Y5.tile.tissue.png	32	1	2000	32	de9f9a3b6840c900a0e24de1a86e3f52	0	0	0	0	0	0	0	0	0	0	0	0	0	/home/dhl_ec/bnelissen/Slides/CD3_manuscript/CD3_slides/AAA330.CD3/AAA330.CD3.run1	255	0.7	0.06	0.7	0.06	-9.32573056056	-12.8124277638	1.84377199397	0.415266783203
53842.0	2686982.0	23702.0	28728.0	2686982.0	4000000.0	504.0	10.0	0.94	1.12	1.16	0.05	7.18	0.39	0.75	0.11	9.53	0.33	2.28	1.54	0.53	AAA330.CD3.X10.Y6.tile.tissue.png	33	1	2000	33	60d2c85c827a051f721bdc40a60327ee	0	0	0	0	0	0	0	0	0	0	0	0	0	/home/dhl_ec/bnelissen/Slides/CD3_manuscript/CD3_slides/AAA330.CD3/AAA330.CD3.run1	255	0.7	0.06	0.7	0.06	-8.98413080483	-12.4462998345	1.43887179061	0.552584283203
27650.0	1992545.0	12703.0	18955.0	1992545.0	4000000.0	287.0	9.0	0.99	1.14	1.12	0.05	7.37	0.57	1.05	0.14	8.63	0.3	2.27	1.52	0.41	AAA330.CD3.X10.Y7.tile.tissue.png	34	1	2000	34	ba173612b27fc3209b8251e316f33447	0	0	0	0	0	0	0	0	0	0	0	0	0	/home/dhl_ec/bnelissen/Slides/CD3_manuscript/CD3_slides/AAA330.CD3/AAA330.CD3.run1	255	0.7	0.06	0.7	0.06	-8.81186017894	-12.1625332784	1.27602551349	0.430251102051
32165.0	2282914.0	14514.0	18026.0	2282914.0	4000000.0	316.0	5.0	1.11	1.09	1.13	0.05	7.6	0.38	0.75	0.12	8.99	0.31	2.27	1.53	0.41	AAA330.CD3.X10.Y8.tile.tissue.png	35	1	2000	35	843a4d8f39e1a5295d5be29dfe6920bb	0	0	0	0	0	0	0	0	0	0	0	0	0	/home/dhl_ec/bnelissen/Slides/CD3_manuscript/CD3_slides/AAA330.CD3/AAA330.CD3.run1	255	0.7	0.06	0.7	0.06	-8.90741436029	-12.0760895344	1.2108620391	0.332889550781
28470.0	3073272.0	12377.0	20101.0	3073272.0	4000000.0	242.0	4.0	0.97	1.32	1.14	0.05	6.76	0.38	0.76	0.09	9.54	0.36	2.25	1.53	0.6	AAA330.CD3.X10.Y9.tile.tissue.png	36	1	2000	36	c54ef8d2583c4409588bebae3f254bdf	0	0	0	0	0	0	0	0	0	0	0	0	0	/home/dhl_ec/bnelissen/Slides/CD3_manuscript/CD3_slides/AAA330.CD3/AAA330.CD3.run1	255	0.7	0.06	0.7	0.06	-8.71768453465	-10.9457832749	0.902170797078	0.321777467285
94470.0	3820009.0	42681.0	10708.0	3820009.0	4000000.0	939.0	2.0	1.86	1.74	1.11	0.0500000000001	7.83	0.38	0.75	0.0600000000001	10.86	0.39	2.22	1.54	0.56	AAA330.CD3.X11.Y10.tile.tissue.png	37	1	2000	37	e41b82cb7e40c8057326102ebadc7812	0	0	0	0	0	0	0	0	0	0	0	0	0	/home/dhl_ec/bnelissen/Slides/CD3_manuscript/CD3_slides/AAA330.CD3/AAA330.CD3.run1	255	0.7	0.06	0.7	0.06	-8.90223491318	-11.5634132017	1.03634679307	0.234345980713
140013.0	3887150.0	61607.0	10430.0	3887150.0	4000000.0	1396.0	3.0	1.13	1.11	1.16	0.05	7.75	0.37	0.75	0.0599999999999	11.31	0.4	2.26	1.54	0.57	AAA330.CD3.X11.Y11.tile.tissue.png	38	1	2000	38	543df8f443751267f8be305be96d57a8	0	0	0	0	0	0	0	0	0	0	0	0	0	/home/dhl_ec/bnelissen/Slides/CD3_manuscript/CD3_slides/AAA330.CD3/AAA330.CD3.run1	255	0.7	0.06	0.7	0.06	-9.01986562249	-11.8569862111	1.11417471607	0.468806520874
123064.0	3998839.0	57004.0	8137.0	3998839.0	4000000.0	1301.0	1.0	1.39	2.04	1.13	0.05	9.33	0.37	0.76	0.0600000000001	11.17	0.4	2.2	1.53	0.56	AAA330.CD3.X11.Y12.tile.tissue.png	39	1	2000	39	ed22f41066c5d2ab88c3a76872d7e714	0	0	0	0	0	0	0	0	0	0	0	0	0	/home/dhl_ec/bnelissen/Slides/CD3_manuscript/CD3_slides/AAA330.CD3/AAA330.CD3.run1	255	0.7	0.0813651521193	0.7	0.0813651521193	-9.05165282119	-12.0300571293	0.674753648913	0.121109272125
17318.0	2831207.0	9017.0	13173.0	2831207.0	4000000.0	210.0	5.0	2.36	1.43	1.15	0.05	7.22	0.38	0.75	0.1	9.34	0.33	2.22	1.53	0.56	AAA330.CD3.X11.Y13.tile.tissue.png	40	1	2000	40	a2e1581e550874bab6ee16fec8d730af	0	0	0	0	0	0	0	0	0	0	0	0	0	/home/dhl_ec/bnelissen/Slides/CD3_manuscript/CD3_slides/AAA330.CD3/AAA330.CD3.run1	255	0.7	0.06	0.7	0.06	-8.45967933982	-11.5685927453	0.843395713956	0.202570391602
674.0	81596.0	245.0	5566.0	81596.0	4000000.0	5.0	14.0	1.47	1.69	1.15	0.0899999999999	6.71	0.38	0.75	0.22	7.0	0.27	2.15	1.53	0.54	AAA330.CD3.X11.Y14.tile.tissue.png	41	1	2000	41	5bc0c8d2f7a116d94c368f4ed771af61	0	0	0	0	0	0	0	0	0	0	0	0	0	/home/dhl_ec/bnelissen/Slides/CD3_manuscript/CD3_slides/AAA330.CD3/AAA330.CD3.run1	255	0.7	0.06	0.7	0.06	-8.02738307241	-11.6112299858	0.538919562691	0.0658921235352
0.0	0.0	0.0	0.0	0.0	4000000.0	0.0	0.0	1.02	1.07	1.15	0.0799999999999	6.27	0.31	0.9	0.21	4.81	0.13	2.02	1.53	0.53	AAA330.CD3.X11.Y15.tile.tissue.png	42	1	2000	42	8fbe29068653b18f1692c72339bc84fe	0	0	0	0	0	0	0	0	0	0	0	0	0	/home/dhl_ec/bnelissen/Slides/CD3_manuscript/CD3_slides/AAA330.CD3/AAA330.CD3.run1	255	1.0	0.06	1.0	0.06	0.0	-11.254775855	0.0	9.38513979496
0.0	1017539.0	0.0	21741.0	1017539.0	4000000.0	0.0	11.0	0.91	1.39	1.1	0.0599999999999	6.71	0.51	0.88	0.17	7.31	0.18	2.21	1.54	0.54	AAA330.CD3.X11.Y2.tile.tissue.png	43	1	2000	43	b778f615f532d5ad6e88edf8daae26f1	0	0	0	0	0	0	0	0	0	0	0	0	0	/home/dhl_ec/bnelissen/Slides/CD3_manuscript/CD3_slides/AAA330.CD3/AAA330.CD3.run1	255	0.7	0.06	0.7	0.06	-6.08060609278	-9.86197707243	0.0539930887098	5.82699654443
15027.0	2272827.0	5354.0	27659.0	2272827.0	4000000.0	101.0	12.0	1.19	1.32	1.46	0.05	6.81	0.52	0.74	0.12	8.7	0.31	2.31	1.6	0.46	AAA330.CD3.X11.Y3.tile.tissue.png	44	1	2000	44	f0825f54cc012c6466d112fa819dea47	0	0	0	0	0	0	0	0	0	0	0	0	0	/home/dhl_ec/bnelissen/Slides/CD3_manuscript/CD3_slides/AAA330.CD3/AAA330.CD3.run1	255	0.7	0.06	0.7	0.06	-7.92696976542	-11.4618303321	0.45640636119	0.201247779297
47623.0	2841475.0	19785.0	35074.0	2841475.0	4000000.0	394.0	16.0	1.21	1.21	1.15	0.0500000000002	7.01	0.41	0.75	0.1	9.61	0.34	2.3	1.54	0.57	AAA330.CD3.X11.Y4.tile.tissue.png	45	1	2000	45	bd57ebe837d22a91b14f3acee9b970aa	0	0	0	0	0	0	0	0	0	0	0	0	0	/home/dhl_ec/bnelissen/Slides/CD3_manuscript/CD3_slides/AAA330.CD3/AAA330.CD3.run1	255	0.7	0.06	0.7	0.06	-9.06465020221	-12.6694107624	1.2389652326	0.400405967773
94594.0	3252739.0	37894.0	21734.0	3252739.0	4000000.0	742.0	9.0	1.04	1.13	1.16	0.05	7.15	0.46	0.76	0.0899999999999	10.17	0.47	2.26	1.53	0.58	AAA330.CD3.X11.Y5.tile.tissue.png	46	1	2000	46	f40eb4680e4a70e167a5dce8eaa6b359	0	0	0	0	0	0	0	0	0	0	0	0	0	/home/dhl_ec/bnelissen/Slides/CD3_manuscript/CD3_slides/AAA330.CD3/AAA330.CD3.run1	255	0.7	0.06	0.7	0.06	-9.43721145432	-12.7654819963	1.77444622642	0.558749855469
151798.0	3924895.0	62811.0	11306.0	3924895.0	4000000.0	1276.0	1.0	1.4	1.64	1.13	0.04	8.04	0.37	0.76	0.0599999999999	11.34	0.4	2.23	1.53	0.6	AAA330.CD3.X11.Y6.tile.tissue.png	47	1	2000	47	84bd4d7e855e1f6af3fe339ec7667df5	0	0	0	0	0	0	0	0	0	0	0	0	0	/home/dhl_ec/bnelissen/Slides/CD3_manuscript/CD3_slides/AAA330.CD3/AAA330.CD3.run1	255	0.7	0.0691657049741	0.7	0.0691657049741	-8.99635433378	-12.4583773287	1.1456572695	0.289231894531
223827.0	3980869.0	90607.0	9079.0	3980869.0	4000000.0	1847.0	1.0	1.27	1.72	1.13	0.05	7.89	0.37	0.75	0.0599999999999	11.63	0.41	2.21	1.52	0.46	AAA330.CD3.X11.Y7.tile.tissue.png	48	1	2000	48	bc8001c465c218507542ccf2c9c43a2f	0	0	0	0	0	0	0	0	0	0	0	0	0	/home/dhl_ec/bnelissen/Slides/CD3_manuscript/CD3_slides/AAA330.CD3/AAA330.CD3.run1	255	0.7	0.0836189826781	0.7	0.0836189826781	-8.77111091289	-12.4893191027	0.712127402861	0.191538037537
225175.0	3910921.0	91051.0	12124.0	3910921.0	4000000.0	1923.0	3.0	2.28	2.82	1.15	0.05	6.94	0.47	0.75	0.0599999999999	11.85	0.41	2.22	1.53	0.46	AAA330.CD3.X11.Y8.tile.tissue.png	49	1	2000	49	99b28fae6284eaf0928652dbeb13cd04	0	0	0	0	0	0	0	0	0	0	0	0	0	/home/dhl_ec/bnelissen/Slides/CD3_manuscript/CD3_slides/AAA330.CD3/AAA330.CD3.run1	255	0.7	0.0799534703247	0.7	0.0799534703247	-8.88826812697	-12.6162057829	0.839093151111	0.240269755981
113030.0	3634366.0	47897.0	15431.0	3634366.0	4000000.0	1020.0	3.0	2.27	1.19	1.16	0.05	7.44	0.38	0.76	0.0700000000002	10.86	0.39	2.24	1.53	0.44	AAA330.CD3.X11.Y9.tile.tissue.png	50	1	2000	50	4aefa9da710cf41994d9daefda415b5c	0	0	0	0	0	0	0	0	0	0	0	0	0	/home/dhl_ec/bnelissen/Slides/CD3_manuscript/CD3_slides/AAA330.CD3/AAA330.CD3.run1	255	0.7	0.0688778993552	0.7	0.0688778993552	-8.86765898348	-11.7594532735	0.981094592317	0.201466076416
246114.0	3972084.0	91749.0	10148.0	3972084.0	4000000.0	1805.0	1.0	1.98	2.67	1.26	0.05	7.1	0.37	0.76	0.0599999999999	12.28	0.42	2.21	1.53	0.64	AAA330.CD3.X12.Y10.tile.tissue.png	51	1	2000	51	b6ff45697d293190458721de49c84fa5	0	0	0	0	0	0	0	0	0	0	0	0	0	/home/dhl_ec/bnelissen/Slides/CD3_manuscript/CD3_slides/AAA330.CD3/AAA330.CD3.run1	255	0.7	0.0692686071859	0.7	0.0692686071859	-9.23951705843	-12.1818025879	1.31655396455	0.375442534546
124312.0	3694529.0	53141.0	11830.0	3694529.0	4000000.0	1128.0	3.0	1.12	3.12	1.53	0.0500000000002	7.1	0.37	0.78	0.0999999999999	11.1	0.39	2.22	1.54	0.89	AAA330.CD3.X12.Y11.tile.tissue.png	52	1	2000	52	e6e64b1040cbd158247b3315e7937498	0	0	0	0	0	0	0	0	0	0	0	0	0	/home/dhl_ec/bnelissen/Slides/CD3_manuscript/CD3_slides/AAA330.CD3/AAA330.CD3.run1	255	0.7	0.0817892328583	0.7	0.0817892328583	-8.76164088498	-12.0945215707	1.05655677688	0.225441494629
59688.0	3041119.0	27553.0	17681.0	3041119.0	4000000.0	600.0	10.0	2.01	1.17	1.13	0.05	6.96	0.38	0.77	0.0899999999999	9.87	0.36	2.25	1.52	0.53	AAA330.CD3.X12.Y12.tile.tissue.png	53	1	2000	53	ab1cd13200bccd920b891445166859ef	0	0	0	0	0	0	0	0	0	0	0	0	0	/home/dhl_ec/bnelissen/Slides/CD3_manuscript/CD3_slides/AAA330.CD3/AAA330.CD3.run1	255	0.7	0.0727450552907	0.7	0.0727450552907	-8.46064091202	-11.2696105841	0.653408181402	0.20074963623
30371.0	3792683.0	15364.0	10006.0	3792683.0	4000000.0	342.0	1.0	1.25	1.99	1.14	0.05	6.83	0.38	0.76	0.0599999999999	10.19	0.37	2.22	1.54	0.6	AAA330.CD3.X12.Y13.tile.tissue.png	54	1	2000	54	21ef145c641d2f60476d2c05700c4c94	0	0	0	0	0	0	0	0	0	0	0	0	0	/home/dhl_ec/bnelissen/Slides/CD3_manuscript/CD3_slides/AAA330.CD3/AAA330.CD3.run1	255	0.7	0.06	0.7	0.06	-8.23098676701	-11.2723593935	0.549701198112	0.192451430847
1718.0	544017.0	616.0	16849.0	544017.0	4000000.0	11.0	13.0	1.46	2.71	1.27	0.0400000000002	6.7	0.43	0.74	0.2	7.29	0.24	2.19	1.53	0.75	AAA330.CD3.X12.Y14.tile.tissue.png	55	1	2000	55	ff39520d89b6b8eab985cf51ec9bf384	0	0	0	0	0	0	0	0	0	0	0	0	0	/home/dhl_ec/bnelissen/Slides/CD3_manuscript/CD3_slides/AAA330.CD3/AAA330.CD3.run1	255	0.7	0.06	0.7	0.06	-7.43524179383	-10.7416204979	0.351614097294	0.0702323652344
0.0	0.0	0.0	0.0	0.0	4000000.0	0.0	0.0	2.5	1.9	1.13	0.05	6.25	0.3	0.88	0.22	4.8	0.13	2.0	1.53	0.52	AAA330.CD3.X12.Y15.tile.tissue.png	56	1	2000	56	efb5b4962acd182b5ece9143c072c5ae	0	0	0	0	0	0	0	0	0	0	0	0	0	/home/dhl_ec/bnelissen/Slides/CD3_manuscript/CD3_slides/AAA330.CD3/AAA330.CD3.run1	255	1.0	0.06	1.0	0.06	0.0	-11.3542159117	0.0	5.89853388848
0.0	1012478.0	0.0	12866.0	1012478.0	4000000.0	0.0	2.0	2.22	2.34	1.21	0.0599999999999	6.65	0.39	0.84	0.17	7.14	0.17	2.18	1.53	0.55	AAA330.CD3.X12.Y2.tile.tissue.png	57	1	2000	57	6aec0d9f7466a9505f377d6c18c83ab6	0	0	0	0	0	0	0	0	0	0	0	0	0	/home/dhl_ec/bnelissen/Slides/CD3_manuscript/CD3_slides/AAA330.CD3/AAA330.CD3.run1	255	0.7	0.06	0.7	0.06	-6.6306904193	-10.5916628759	0.05183232559	4.51871129102
21839.0	2738528.0	8191.0	32635.0	2738528.0	4000000.0	153.0	17.0	0.95	2.18	1.12	0.05	6.99	0.39	0.73	0.0999999999999	9.13	0.32	2.32	1.54	0.77	AAA330.CD3.X12.Y3.tile.tissue.png	58	1	2000	58	4ee0fc5cf3fc95873b41d97527b799e6	0	0	0	0	0	0	0	0	0	0	0	0	0	/home/dhl_ec/bnelissen/Slides/CD3_manuscript/CD3_slides/AAA330.CD3/AAA330.CD3.run1	255	0.7	0.06	0.7	0.06	-7.8470761601	-11.0817271844	0.397031462537	0.253532279785
48205.0	3682363.0	19875.0	16321.0	3682363.0	4000000.0	391.0	4.0	1.88	1.82	1.14	0.05	7.04	0.38	0.73	0.0699999999999	10.07	0.36	2.25	1.54	0.59	AAA330.CD3.X12.Y4.tile.tissue.png	59	1	2000	59	b8b277e892e2a783a3c18bd99190588c	0	0	0	0	0	0	0	0	0	0	0	0	0	/home/dhl_ec/bnelissen/Slides/CD3_manuscript/CD3_slides/AAA330.CD3/AAA330.CD3.run1	255	0.7	0.06	0.7	0.06	-9.13525758524	-12.4044357938	1.12536446141	0.432477891602
161160.0	2949147.0	63007.0	23257.0	2949147.0	4000000.0	1239.0	14.0	1.07	1.22	1.12	0.05	7.24	0.39	0.75	0.1	11.3	0.37	2.25	1.53	0.92	AAA330.CD3.X12.Y5.tile.tissue.png	60	1	2000	60	c4fbbbd28b76d81b15e40c6330f5db56	0	0	0	0	0	0	0	0	0	0	0	0	0	/home/dhl_ec/bnelissen/Slides/CD3_manuscript/CD3_slides/AAA330.CD3/AAA330.CD3.run1	255	0.7	0.06	0.7	0.06	-9.27530983477	-12.5742180959	1.708042966	0.541714014648
156918.0	3999095.0	68288.0	8120.0	3999095.0	4000000.0	1406.0	1.0	3.01	2.04	1.17	0.05	8.06	0.37	0.75	0.0599999999999	11.4	0.4	2.19	1.54	0.62	AAA330.CD3.X12.Y6.tile.tissue.png	61	1	2000	61	b7591b78972d117c78ec441c49b53956	0	0	0	0	0	0	0	0	0	0	0	0	0	/home/dhl_ec/bnelissen/Slides/CD3_manuscript/CD3_slides/AAA330.CD3/AAA330.CD3.run1	255	0.7	0.0606912992896	0.7	0.0606912992896	-9.05569785274	-11.7164920639	1.13932677836	0.310928880707
165171.0	3967074.0	66578.0	9725.0	3967074.0	4000000.0	1305.0	1.0	2.62	2.59	1.16	0.0599999999999	8.56	0.41	0.74	0.05	11.58	0.41	2.2	1.53	1.17	AAA330.CD3.X12.Y7.tile.tissue.png	62	1	2000	62	9bfe4906102846ab654595cc4bff52d0	0	0	0	0	0	0	0	0	0	0	0	0	0	/home/dhl_ec/bnelissen/Slides/CD3_manuscript/CD3_slides/AAA330.CD3/AAA330.CD3.run1	255	0.7	0.0753796896036	0.7	0.0753796896036	-9.15858226947	-12.4355653251	1.28285302175	0.405365312256
212863.0	3995985.0	82510.0	8442.0	3995985.0	4000000.0	1631.0	1.0	1.47	2.04	1.13	0.05	7.85	0.37	0.75	0.05	11.88	0.41	2.23	1.52	0.58	AAA330.CD3.X12.Y8.tile.tissue.png	63	1	2000	63	072906b2621b4b7463a9c9be08af5013	0	0	0	0	0	0	0	0	0	0	0	0	0	/home/dhl_ec/bnelissen/Slides/CD3_manuscript/CD3_slides/AAA330.CD3/AAA330.CD3.run1	255	0.7	0.06	0.7	0.06	-9.37712656799	-12.3403455425	1.31671634617	0.561522177643
252798.0	3999775.0	94163.0	8047.0	3999775.0	4000000.0	1900.0	1.0	1.82	2.32	1.13	0.05	7.0	0.37	0.75	0.0599999999999	12.27	0.52	2.25	1.53	1.1	AAA330.CD3.X12.Y9.tile.tissue.png	64	1	2000	64	58664f2d6868f012e5d442f5861a1c01	0	0	0	0	0	0	0	0	0	0	0	0	0	/home/dhl_ec/bnelissen/Slides/CD3_manuscript/CD3_slides/AAA330.CD3/AAA330.CD3.run1	255	0.7	0.06	0.7	0.06	-9.56391583325	-12.324776251	1.45094555258	0.727543780884
92546.0	3906550.0	40302.0	12726.0	3906550.0	4000000.0	842.0	2.0	1.59	2.64	1.12	0.0500000000002	8.28	0.37	0.75	0.0599999999999	10.85	0.39	2.24	1.52	0.64	AAA330.CD3.X13.Y10.tile.tissue.png	65	1	2000	65	aea78dd9b91d63017335f3e8b3749220	0	0	0	0	0	0	0	0	0	0	0	0	0	/home/dhl_ec/bnelissen/Slides/CD3_manuscript/CD3_slides/AAA330.CD3/AAA330.CD3.run1	255	0.7	0.0750349801826	0.7	0.0750349801826	-8.93335335638	-12.1694562422	1.14554537158	0.31739523645
219053.0	3959727.0	83745.0	10780.0	3959727.0	4000000.0	1672.0	1.0	3.07	1.65	1.26	0.04	9.08	0.37	0.76	0.0600000000002	12.14	0.42	2.2	1.53	0.59	AAA330.CD3.X13.Y11.tile.tissue.png	66	1	2000	66	1405cfa8fa6c76eab809809e7b2b629e	0	0	0	0	0	0	0	0	0	0	0	0	0	/home/dhl_ec/bnelissen/Slides/CD3_manuscript/CD3_slides/AAA330.CD3/AAA330.CD3.run1	255	0.7	0.0769833470759	0.7	0.0769833470759	-9.31484915407	-12.5119428172	1.25857826312	0.384686421997
98816.0	3686803.0	42212.0	13010.0	3686803.0	4000000.0	874.0	1.0	1.97	1.76	1.24	0.05	7.5	0.37	0.76	0.0700000000002	10.63	0.38	2.23	1.54	1.67	AAA330.CD3.X13.Y12.tile.tissue.png	67	1	2000	67	ca35a3575f45a7b113ae13e1c6fe8e23	0	0	0	0	0	0	0	0	0	0	0	0	0	/home/dhl_ec/bnelissen/Slides/CD3_manuscript/CD3_slides/AAA330.CD3/AAA330.CD3.run1	255	0.7	0.06	0.7	0.06	-8.9008812426	-11.8792791779	1.4867402466	0.914683199951
47817.0	3221166.0	23146.0	9541.0	3221166.0	4000000.0	515.0	1.0	2.27	1.13	1.18	0.05	6.83	0.38	0.75	0.0799999999999	9.88	0.35	2.2	1.54	0.92	AAA330.CD3.X13.Y13.tile.tissue.png	68	1	2000	68	4f0dc238d927078dcc3b07592f1cdc13	0	0	0	0	0	0	0	0	0	0	0	0	0	/home/dhl_ec/bnelissen/Slides/CD3_manuscript/CD3_slides/AAA330.CD3/AAA330.CD3.run1	255	0.7	0.0652076526102	0.7	0.0652076526102	-8.3362396431	-11.3493204785	0.684313309677	0.27119447168
0.0	633395.0	0.0	12556.0	633395.0	4000000.0	0.0	9.0	1.37	2.12	1.14	0.0699999999999	6.78	0.4	0.75	0.19	6.47	0.16	2.31	1.54	0.79	AAA330.CD3.X13.Y14.tile.tissue.png	69	1	2000	69	975da266d17d66681c95fae89ea42039	0	0	0	0	0	0	0	0	0	0	0	0	0	/home/dhl_ec/bnelissen/Slides/CD3_manuscript/CD3_slides/AAA330.CD3/AAA330.CD3.run1	255	0.7	0.06	0.7	0.06	0.0	-11.1669941525	0.0587700753479	0.0249936103516
0.0	22822.0	0.0	673.0	22822.0	4000000.0	0.0	1.0	2.03	1.01	1.17	0.05	6.63	0.37	0.88	0.21	5.98	0.14	2.09	1.53	1.01	AAA330.CD3.X13.Y15.tile.tissue.png	70	1	2000	70	6148b8b32b8b7b0cd32ec81b8a031fa9	0	0	0	0	0	0	0	0	0	0	0	0	0	/home/dhl_ec/bnelissen/Slides/CD3_manuscript/CD3_slides/AAA330.CD3/AAA330.CD3.run1	255	0.7	0.06	0.7	0.06	0.0	-11.0439464991	0.0366286248603	7.21819182646
66.0	2930526.0	40.0	14933.0	2930526.0	4000000.0	1.0	3.0	1.78	2.44	1.23	0.0600000000002	7.92	0.52	0.76	0.1	9.06	0.33	2.24	1.55	0.58	AAA330.CD3.X13.Y3.tile.tissue.png	71	1	2000	71	b31e5d34e728baf575dd82e0ad64583d	0	0	0	0	0	0	0	0	0	0	0	0	0	/home/dhl_ec/bnelissen/Slides/CD3_manuscript/CD3_slides/AAA330.CD3/AAA330.CD3.run1	255	0.7	0.06	0.7	0.06	-6.76332257253	-9.60277853417	0.0486247312086	3.04618882813
22312.0	1769814.0	7533.0	38338.0	1769814.0	4000000.0	134.0	25.0	1.64	2.1	1.12	0.0699999999999	7.46	0.47	0.74	0.15	8.58	0.29	2.32	1.56	0.45	AAA330.CD3.X13.Y4.tile.tissue.png	72	1	2000	72	e96deba6d8c0a7f170f564223bd5404a	0	0	0	0	0	0	0	0	0	0	0	0	0	/home/dhl_ec/bnelissen/Slides/CD3_manuscript/CD3_slides/AAA330.CD3/AAA330.CD3.run1	255	0.7	0.06	0.7	0.06	-7.96219065243	-11.2884920381	0.446229492186	0.258349603516
46582.0	1144774.0	17934.0	24650.0	1144774.0	4000000.0	336.0	33.0	1.03	2.81	1.8	0.0799999999999	7.11	0.46	0.74	0.17	8.19	0.27	2.28	1.54	0.55	AAA330.CD3.X13.Y5.tile.tissue.png	73	1	2000	73	5372d800278de1d37f963f6e9a7ca0ad	0	0	0	0	0	0	0	0	0	0	0	0	0	/home/dhl_ec/bnelissen/Slides/CD3_manuscript/CD3_slides/AAA330.CD3/AAA330.CD3.run1	255	0.7	0.06	0.7	0.06	-8.58210509317	-11.9405844572	1.33208321786	0.387543791016
55778.0	2594603.0	24144.0	21374.0	2594603.0	4000000.0	483.0	14.0	1.18	1.77	1.29	0.05	7.27	0.38	0.75	0.12	9.42	0.32	2.25	1.53	0.52	AAA330.CD3.X13.Y6.tile.tissue.png	74	1	2000	74	b593921ea1621fecf34007117f6356fd	0	0	0	0	0	0	0	0	0	0	0	0	0	/home/dhl_ec/bnelissen/Slides/CD3_manuscript/CD3_slides/AAA330.CD3/AAA330.CD3.run1	255	0.7	0.06	0.7	0.06	-8.93788796534	-12.3686610525	1.4048453318	0.668680004883
114583.0	3724169.0	51044.0	11737.0	3724169.0	4000000.0	1049.0	3.0	1.41	2.48	1.14	0.05	7.4	0.39	0.73	0.0699999999999	10.78	0.39	2.21	1.52	0.91	AAA330.CD3.X13.Y7.tile.tissue.png	75	1	2000	75	82315e7482ca53a70b0c23754e8bbc1c	0	0	0	0	0	0	0	0	0	0	0	0	0	/home/dhl_ec/bnelissen/Slides/CD3_manuscript/CD3_slides/AAA330.CD3/AAA330.CD3.run1	255	0.7	0.06	0.7	0.06	-9.16629351145	-12.3511254177	1.39203671784	0.668599545837
128827.0	3971421.0	57565.0	9522.0	3971421.0	4000000.0	1210.0	1.0	2.17	2.01	1.2	0.05	7.03	0.38	0.77	0.0699999999999	11.53	0.41	2.24	1.53	0.57	AAA330.CD3.X13.Y8.tile.tissue.png	76	1	2000	76	e4c8cd928f95f3d4eb429151ef413ad8	0	0	0	0	0	0	0	0	0	0	0	0	0	/home/dhl_ec/bnelissen/Slides/CD3_manuscript/CD3_slides/AAA330.CD3/AAA330.CD3.run1	255	0.7	0.0660710588315	0.7	0.0660710588315	-9.17003338642	-12.0544770505	1.0726976572	0.316225482819
99173.0	3893071.0	45170.0	13188.0	3893071.0	4000000.0	952.0	2.0	1.31	1.89	1.16	0.0499999999997	7.8	0.39	0.79	0.0700000000002	11.15	0.4	2.25	1.54	0.74	AAA330.CD3.X13.Y9.tile.tissue.png	77	1	2000	77	5e5e5c833aef5d8d5fbfe5de0ebe0b4e	0	0	0	0	0	0	0	0	0	0	0	0	0	/home/dhl_ec/bnelissen/Slides/CD3_manuscript/CD3_slides/AAA330.CD3/AAA330.CD3.run1	255	0.7	0.06	0.7	0.06	-9.02048461906	-11.871990657	1.19526462761	0.523214268158
102623.0	3895759.0	47295.0	11912.0	3895759.0	4000000.0	1025.0	2.0	2.67	1.9	1.15	0.0499999999997	7.7	0.39	0.76	0.0599999999999	10.78	0.39	2.22	1.54	0.54	AAA330.CD3.X14.Y10.tile.tissue.png	78	1	2000	78	7f187bb3773da8488afaa6e9b8aee2a5	0	0	0	0	0	0	0	0	0	0	0	0	0	/home/dhl_ec/bnelissen/Slides/CD3_manuscript/CD3_slides/AAA330.CD3/AAA330.CD3.run1	255	0.7	0.06	0.7	0.06	-8.97066300018	-12.0486865585	1.23127817537	0.443812927414
141870.0	3972866.0	55575.0	8952.0	3972866.0	4000000.0	1114.0	1.0	2.13	1.93	1.14	0.0500000000002	13.43	0.37	0.86	0.0499999999997	11.25	0.4	2.2	1.54	0.82	AAA330.CD3.X14.Y11.tile.tissue.png	79	1	2000	79	91bb9f112135034b878ff9685d76afaf	0	0	0	0	0	0	0	0	0	0	0	0	0	/home/dhl_ec/bnelissen/Slides/CD3_manuscript/CD3_slides/AAA330.CD3/AAA330.CD3.run1	255	0.7	0.06	0.7	0.06	-9.22107646673	-12.0120442587	1.20626923419	0.412882329693
165905.0	3154555.0	65978.0	10257.0	3154555.0	4000000.0	1333.0	4.0	1.33	2.3	1.15	0.0500000000002	7.05	0.38	0.76	0.0900000000001	10.84	0.38	2.23	1.65	0.65	AAA330.CD3.X14.Y12.tile.tissue.png	80	1	2000	80	30d075d6b55095fe6126d2b7d2f2e365	0	0	0	0	0	0	0	0	0	0	0	0	0	/home/dhl_ec/bnelissen/Slides/CD3_manuscript/CD3_slides/AAA330.CD3/AAA330.CD3.run1	255	0.7	0.0778320476689	0.7	0.0778320476689	-8.78707955467	-12.3507124883	1.1682375869	0.390294997559
23332.0	2101319.0	10196.0	21943.0	2101319.0	4000000.0	202.0	13.0	1.9	2.77	1.18	0.0499999999997	7.23	0.4	1.11	0.13	8.61	0.3	2.31	1.59	0.67	AAA330.CD3.X14.Y13.tile.tissue.png	81	1	2000	81	7f581567301c7066ba0cd5a61df74224	0	0	0	0	0	0	0	0	0	0	0	0	0	/home/dhl_ec/bnelissen/Slides/CD3_manuscript/CD3_slides/AAA330.CD3/AAA330.CD3.run1	255	0.7	0.06	0.7	0.06	-8.51053077043	-11.7617686135	1.35151508542	0.610499062012
3065.0	626772.0	1075.0	13099.0	626772.0	4000000.0	21.0	12.0	1.29	2.69	1.16	0.0500000000002	6.78	0.38	0.74	0.18	7.29	0.24	2.19	1.63	0.69	AAA330.CD3.X14.Y14.tile.tissue.png	82	1	2000	82	627420c9b988508a7b22c1754e5bd5ad	0	0	0	0	0	0	0	0	0	0	0	0	0	/home/dhl_ec/bnelissen/Slides/CD3_manuscript/CD3_slides/AAA330.CD3/AAA330.CD3.run1	255	0.7	0.06	0.7	0.06	-7.43353293394	-10.9461618421	0.344925193945	0.0941805585938
0.0	0.0	0.0	0.0	0.0	4000000.0	0.0	0.0	1.28	1.9	1.17	0.0599999999999	6.23	0.3	1.22	0.21	4.78	0.13	2.0	1.53	0.67	AAA330.CD3.X14.Y15.tile.tissue.png	83	1	2000	83	589468a854f1d119d3672f7f35a992e0	0	0	0	0	0	0	0	0	0	0	0	0	0	/home/dhl_ec/bnelissen/Slides/CD3_manuscript/CD3_slides/AAA330.CD3/AAA330.CD3.run1	255	1.0	0.06	1.0	0.06	0.0	-11.4843600044	0.0	9.44009459584
0.0	1549821.0	0.0	11704.0	1549821.0	4000000.0	0.0	3.0	1.22	1.07	1.2	0.0499999999997	6.63	0.37	0.83	0.16	7.53	0.2	2.18	1.53	0.68	AAA330.CD3.X14.Y3.tile.tissue.png	84	1	2000	84	a49635a11368fc947e77f55ce5ad637f	0	0	0	0	0	0	0	0	0	0	0	0	0	/home/dhl_ec/bnelissen/Slides/CD3_manuscript/CD3_slides/AAA330.CD3/AAA330.CD3.run1	255	0.7	0.06	0.7	0.06	-6.50436704392	-10.6453618449	0.071699998544	2.09848623633
360.0	3559802.0	175.0	15055.0	3559802.0	4000000.0	4.0	4.0	1.35	2.78	1.56	0.04	6.47	0.37	0.73	0.0700000000002	9.39	0.36	2.25	1.66	0.54	AAA330.CD3.X14.Y4.tile.tissue.png	85	1	2000	85	c575d2f6f1517f1663bb447641acd8a4	0	0	0	0	0	0	0	0	0	0	0	0	0	/home/dhl_ec/bnelissen/Slides/CD3_manuscript/CD3_slides/AAA330.CD3/AAA330.CD3.run1	255	0.7	0.06	0.7	0.06	-7.18140447991	-11.176185991	0.111843039742	0.0361725279541
170.0	2022023.0	84.0	41521.0	2022023.0	4000000.0	2.0	19.0	1.09	1.83	1.12	0.0500000000002	6.63	0.39	0.73	0.14	8.18	0.3	2.36	1.53	0.71	AAA330.CD3.X14.Y5.tile.tissue.png	86	1	2000	86	2594459e1b92d8cd0fb650e4d7c9debf	0	0	0	0	0	0	0	0	0	0	0	0	0	/home/dhl_ec/bnelissen/Slides/CD3_manuscript/CD3_slides/AAA330.CD3/AAA330.CD3.run1	255	0.7	0.06	0.7	0.06	-6.64371525972	-10.8392694359	0.101787895405	0.026794
270.0	970596.0	131.0	30089.0	970596.0	4000000.0	3.0	42.0	1.22	1.53	1.14	0.0500000000002	6.72	0.39	0.73	0.18	7.41	0.25	2.29	1.52	0.72	AAA330.CD3.X14.Y6.tile.tissue.png	87	1	2000	87	94bcda593d24cc9500dc8d81e9750764	0	0	0	0	0	0	0	0	0	0	0	0	0	/home/dhl_ec/bnelissen/Slides/CD3_manuscript/CD3_slides/AAA330.CD3/AAA330.CD3.run1	255	0.7	0.06	0.7	0.06	-7.46909106362	-10.8558810775	0.176140639877	0.0317984140625
16771.0	1168016.0	7246.0	26639.0	1168016.0	4000000.0	146.0	30.0	1.45	1.52	1.13	0.0500000000002	6.97	0.38	0.74	0.16	7.73	0.26	2.27	1.52	0.81	AAA330.CD3.X14.Y7.tile.tissue.png	88	1	2000	88	e400aa6fba0c80320ec4cc6e7acf8b14	0	0	0	0	0	0	0	0	0	0	0	0	0	/home/dhl_ec/bnelissen/Slides/CD3_manuscript/CD3_slides/AAA330.CD3/AAA330.CD3.run1	255	0.7	0.06	0.7	0.06	-8.30295885353	-12.19508352	0.987600193169	0.227484239258
122801.0	3822115.0	51801.0	16295.0	3822115.0	4000000.0	1044.0	5.0	2.05	2.08	1.14	0.0499999999997	7.54	0.38	0.75	0.0599999999999	10.81	0.5	2.24	1.57	0.639999999999	AAA330.CD3.X14.Y8.tile.tissue.png	89	1	2000	89	39159f2b0898d62eb1c233cb9c12e7b8	0	0	0	0	0	0	0	0	0	0	0	0	0	/home/dhl_ec/bnelissen/Slides/CD3_manuscript/CD3_slides/AAA330.CD3/AAA330.CD3.run1	255	0.7	0.06	0.7	0.06	-9.13287769412	-12.2176913417	1.54288066008	0.629686985596
108130.0	3952308.0	44244.0	10503.0	3952308.0	4000000.0	883.0	1.0	1.95	2.48	1.15	0.0500000000002	7.09	0.37	0.74	0.0499999999997	10.73	0.42	2.27	1.53	0.57	AAA330.CD3.X14.Y9.tile.tissue.png	90	1	2000	90	53745a2205e2e4913d1a38e8f062aeda	0	0	0	0	0	0	0	0	0	0	0	0	0	/home/dhl_ec/bnelissen/Slides/CD3_manuscript/CD3_slides/AAA330.CD3/AAA330.CD3.run1	255	0.7	0.06	0.7	0.06	-9.13399819944	-12.3001214175	1.35880031663	0.723845474609
126153.0	3974076.0	51533.0	9354.0	3974076.0	4000000.0	1061.0	2.0	1.34	2.2	1.12	0.04	6.71	0.37	0.75	0.0599999999999	11.24	0.6	2.34	1.54	0.55	AAA330.CD3.X15.Y10.tile.tissue.png	91	1	2000	91	af879e6f876821b4d6151589357b91db	0	0	0	0	0	0	0	0	0	0	0	0	0	/home/dhl_ec/bnelissen/Slides/CD3_manuscript/CD3_slides/AAA330.CD3/AAA330.CD3.run1	255	0.7	0.0648697477683	0.7	0.0648697477683	-9.24254038554	-12.3473175211	1.22239304204	0.373949719086
155871.0	3991343.0	66771.0	8645.0	3991343.0	4000000.0	1392.0	1.0	1.39	2.62	1.13	0.0500000000002	8.5	0.36	0.76	0.0500000000002	11.5	0.41	2.2	1.53	0.59	AAA330.CD3.X15.Y11.tile.tissue.png	92	1	2000	92	37a12b7b20d2d9dc5347fd804e172d49	0	0	0	0	0	0	0	0	0	0	0	0	0	/home/dhl_ec/bnelissen/Slides/CD3_manuscript/CD3_slides/AAA330.CD3/AAA330.CD3.run1	255	0.7	0.0647507020612	0.7	0.0647507020612	-9.06425437683	-11.6718266623	1.09772781253	0.381172278397
83630.0	3712844.0	34960.0	13672.0	3712844.0	4000000.0	716.0	2.0	1.35	2.34	1.12	0.0500000000002	7.15	0.37	0.75	0.0700000000002	10.43	0.37	2.2	1.52	0.59	AAA330.CD3.X15.Y12.tile.tissue.png	93	1	2000	93	b6e25eb819bdc03e24fe775a0779ef96	0	0	0	0	0	0	0	0	0	0	0	0	0	/home/dhl_ec/bnelissen/Slides/CD3_manuscript/CD3_slides/AAA330.CD3/AAA330.CD3.run1	255	0.7	0.06	0.7	0.06	-8.51697476962	-11.6398414687	1.25621565732	1.13243527119
130.0	1175619.0	52.0	17746.0	1175619.0	4000000.0	1.0	15.0	1.25	2.07	1.14	0.0500000000002	6.61	0.38	0.74	0.17	7.42	0.28	2.29	1.52	0.52	AAA330.CD3.X15.Y13.tile.tissue.png	94	1	2000	94	584b43ab32fd1f4e9cedf5bdd32f501a	0	0	0	0	0	0	0	0	0	0	0	0	0	/home/dhl_ec/bnelissen/Slides/CD3_manuscript/CD3_slides/AAA330.CD3/AAA330.CD3.run1	255	0.7	0.06	0.7	0.06	-5.51343957153	-11.0243973849	0.0508755004272	0.0203055727539
0.0	140491.0	0.0	5020.0	140491.0	4000000.0	0.0	6.0	1.09	1.18	1.14	0.04	6.45	0.38	0.74	0.21	6.22	0.14	2.13	1.52	0.8	AAA330.CD3.X15.Y14.tile.tissue.png	95	1	2000	95	4dfa29738c500aa08ce01e9bb54960ba	0	0	0	0	0	0	0	0	0	0	0	0	0	/home/dhl_ec/bnelissen/Slides/CD3_manuscript/CD3_slides/AAA330.CD3/AAA330.CD3.run1	255	0.7	0.06	0.7	0.06	-3.90206689017	-10.7252674097	0.11983520616	0.039397536377
0.0	7565.0	0.0	702.0	7565.0	4000000.0	0.0	3.0	2.01	1.74	1.13	0.0699999999997	6.46	0.37	0.76	0.21	6.19	0.14	2.07	1.52	1.0	AAA330.CD3.X15.Y15.tile.tissue.png	96	1	2000	96	4b2f3159deff6805c8965192a4f8fe02	0	0	0	0	0	0	0	0	0	0	0	0	0	/home/dhl_ec/bnelissen/Slides/CD3_manuscript/CD3_slides/AAA330.CD3/AAA330.CD3.run1	255	0.7	0.06	0.7	0.06	-8.37012146637	-10.577981082	0.982556485471	2.34857098154
0.0	1882750.0	0.0	7408.0	1882750.0	4000000.0	0.0	1.0	2.54	2.14	1.15	0.0500000000002	6.41	0.36	0.83	0.14	7.5	0.21	2.16	1.53	1.0	AAA330.CD3.X15.Y3.tile.tissue.png	97	1	2000	97	b13dbb732c183449c4bcba7edb7c8f51	0	0	0	0	0	0	0	0	0	0	0	0	0	/home/dhl_ec/bnelissen/Slides/CD3_manuscript/CD3_slides/AAA330.CD3/AAA330.CD3.run1	255	0.7	0.06	0.7	0.06	-6.13003973815	-10.8197523026	0.0681671882709	0.870668274414
0.0	3828614.0	0.0	12345.0	3828614.0	4000000.0	0.0	2.0	2.37	1.26	1.15	0.04	6.9	0.39	0.73	0.0599999999999	9.42	0.29	2.23	1.54	0.97	AAA330.CD3.X15.Y4.tile.tissue.png	98	1	2000	98	81dfe8c5c7051b84402de86a9dd67a04	0	0	0	0	0	0	0	0	0	0	0	0	0	/home/dhl_ec/bnelissen/Slides/CD3_manuscript/CD3_slides/AAA330.CD3/AAA330.CD3.run1	255	0.7	0.06	0.7	0.06	-7.19842280726	-11.047923729	0.102645754375	0.0416400691681
556.0	3747366.0	173.0	12521.0	3747366.0	4000000.0	3.0	1.0	1.56	2.38	1.14	0.0499999999997	6.91	0.38	0.74	0.0700000000002	9.72	0.4	2.3	1.54	1.23	AAA330.CD3.X15.Y5.tile.tissue.png	99	1	2000	99	8fb46bdbdcff3f9516aa6f8cdd0f61e4	0	0	0	0	0	0	0	0	0	0	0	0	0	/home/dhl_ec/bnelissen/Slides/CD3_manuscript/CD3_slides/AAA330.CD3/AAA330.CD3.run1	255	0.7	0.06	0.7	0.06	-7.48879292324	-10.4945653107	0.0916036310514	0.0390143260498
0.0	3316905.0	0.0	18847.0	3316905.0	4000000.0	0.0	4.0	2.7	2.89	1.15	0.0499999999997	6.6	0.45	0.72	0.0900000000001	8.93	0.27	2.28	1.54	1.11	AAA330.CD3.X15.Y6.tile.tissue.png	100	1	2000	100	8bd98088e969b734ed3b1666e0040939	0	0	0	0	0	0	0	0	0	0	0	0	0	/home/dhl_ec/bnelissen/Slides/CD3_manuscript/CD3_slides/AAA330.CD3/AAA330.CD3.run1	255	0.7	0.06	0.7	0.06	-6.67623327324	-11.1946244239	0.0714760874997	0.0239780279541
23419.0	1846756.0	9759.0	28866.0	1846756.0	4000000.0	195.0	21.0	2.6	1.57	1.1	0.0499999999997	6.84	0.39	0.73	0.14	8.42	0.29	2.26	1.54	0.96	AAA330.CD3.X15.Y7.tile.tissue.png	101	1	2000	101	5c841362af39e660ebea9d9aaab1601e	0	0	0	0	0	0	0	0	0	0	0	0	0	/home/dhl_ec/bnelissen/Slides/CD3_manuscript/CD3_slides/AAA330.CD3/AAA330.CD3.run1	255	0.7	0.06	0.7	0.06	-8.63829668923	-12.2317106347	1.38470297231	0.477904143555
141679.0	3823989.0	56460.0	15421.0	3823989.0	4000000.0	1090.0	1.0	2.2	2.7	1.13	0.0500000000002	7.82	0.38	0.75	0.0700000000002	11.07	0.4	2.22	1.52	1.34	AAA330.CD3.X15.Y8.tile.tissue.png	102	1	2000	102	ae4c1538adb103da6b937b417f2e8144	0	0	0	0	0	0	0	0	0	0	0	0	0	/home/dhl_ec/bnelissen/Slides/CD3_manuscript/CD3_slides/AAA330.CD3/AAA330.CD3.run1	255	0.7	0.06	0.7	0.06	-9.11626296444	-12.3461020206	1.69621099614	0.538222366089
167394.0	3963518.0	65336.0	10718.0	3963518.0	4000000.0	1237.0	2.0	3.66	1.89	1.11	0.0500000000002	6.46	0.38	0.74	0.0600000000004	11.48	0.46	2.5	1.53	0.56	AAA330.CD3.X15.Y9.tile.tissue.png	103	1	2000	103	5de2d2b3c094d1ca5f0b71fcfd86217c	0	0	0	0	0	0	0	0	0	0	0	0	0	/home/dhl_ec/bnelissen/Slides/CD3_manuscript/CD3_slides/AAA330.CD3/AAA330.CD3.run1	255	0.7	0.0654308974277	0.7	0.0654308974277	-9.37817493982	-12.3223231141	1.28359111631	0.439709210846
0.0	218950.0	0.0	2574.0	218950.0	4000000.0	0.0	1.0	0.97	1.9	1.17	0.0500000000002	6.52	0.38	0.91	0.2	6.1	0.14	2.12	1.53	0.93	AAA330.CD3.X16.Y1.tile.tissue.png	104	1	2000	104	524c01baa55d7c752228e327c92c1a6d	0	0	0	0	0	0	0	0	0	0	0	0	0	/home/dhl_ec/bnelissen/Slides/CD3_manuscript/CD3_slides/AAA330.CD3/AAA330.CD3.run1	255	0.7	0.06	0.7	0.06	0.0	-10.9698373657	0.1568655622	0.122696601562
258145.0	3983445.0	102995.0	8414.0	3983445.0	4000000.0	2073.0	1.0	3.09	2.37	1.12	0.0500000000002	9.87	0.37	0.75	0.0599999999999	12.46	0.42	2.21	1.61	0.6	AAA330.CD3.X16.Y10.tile.tissue.png	105	1	2000	105	29a4a641e46f7e13fdf692b702d1c98e	0	0	0	0	0	0	0	0	0	0	0	0	0	/home/dhl_ec/bnelissen/Slides/CD3_manuscript/CD3_slides/AAA330.CD3/AAA330.CD3.run1	255	0.7	0.06	0.7	0.06	-9.06328700275	-11.6311765083	1.06564220144	0.433457793564
80680.0	3916091.0	36121.0	10880.0	3916091.0	4000000.0	763.0	1.0	2.48	1.75	1.11	0.0499999999997	6.58	0.38	0.74	0.0599999999999	10.61	0.39	2.2	1.53	0.72	AAA330.CD3.X16.Y11.tile.tissue.png	106	1	2000	106	7200d39d1ed87095bce75b427a600dcf	0	0	0	0	0	0	0	0	0	0	0	0	0	/home/dhl_ec/bnelissen/Slides/CD3_manuscript/CD3_slides/AAA330.CD3/AAA330.CD3.run1	255	0.7	0.06	0.7	0.06	-8.48236633657	-11.8376734348	1.28602007895	1.17818807401
234.0	3526734.0	125.0	15675.0	3526734.0	4000000.0	2.0	6.0	2.38	2.22	1.14	0.0499999999997	6.81	0.38	0.71	0.0799999999999	9.37	0.36	2.2	1.48	0.53	AAA330.CD3.X16.Y12.tile.tissue.png	107	1	2000	107	9e9b4f4df0eb7f82bcf7414ae0263a56	0	0	0	0	0	0	0	0	0	0	0	0	0	/home/dhl_ec/bnelissen/Slides/CD3_manuscript/CD3_slides/AAA330.CD3/AAA330.CD3.run1	255	0.7	0.06	0.7	0.06	-7.31463516241	-10.7968337403	0.0722823017046	0.0313258979492
90.0	312626.0	40.0	8001.0	312626.0	4000000.0	1.0	12.0	2.53	2.19	1.15	0.0499999999997	6.7	0.38	0.73	0.21	7.05	0.23	2.17	1.53	0.55	AAA330.CD3.X16.Y13.tile.tissue.png	108	1	2000	108	306f27b08655fcffb43ac92524131f8e	0	0	0	0	0	0	0	0	0	0	0	0	0	/home/dhl_ec/bnelissen/Slides/CD3_manuscript/CD3_slides/AAA330.CD3/AAA330.CD3.run1	255	0.7	0.06	0.7	0.06	-6.63143148744	-11.2846001579	0.0637228642234	0.0284552966309
94.0	5742.0	40.0	462.0	5742.0	4000000.0	1.0	2.0	1.44	2.81	1.14	0.0499999999997	6.62	0.38	0.73	0.23	6.77	0.22	2.09	1.53	1.03	AAA330.CD3.X16.Y14.tile.tissue.png	109	1	2000	109	feae53a22b0879f30a9ca7be6d416265	0	0	0	0	0	0	0	0	0	0	0	0	0	/home/dhl_ec/bnelissen/Slides/CD3_manuscript/CD3_slides/AAA330.CD3/AAA330.CD3.run1	255	0.7	0.06	0.7	0.06	-7.45261551947	-12.7323803864	0.803965625853	0.0315176434937
0.0	10806.0	0.0	976.0	10806.0	4000000.0	0.0	4.0	2.02	2.26	1.11	0.0499999999997	6.56	0.36	0.75	0.21	6.36	0.14	2.08	1.52	1.14	AAA330.CD3.X16.Y15.tile.tissue.png	110	1	2000	110	0545ebfb16f198f5514eb575e941af4c	0	0	0	0	0	0	0	0	0	0	0	0	0	/home/dhl_ec/bnelissen/Slides/CD3_manuscript/CD3_slides/AAA330.CD3/AAA330.CD3.run1	255	0.7	0.06	0.7	0.06	-7.86739500157	-12.1485042582	1.24463709639	0.0622484858398
0.0	0.0	0.0	0.0	0.0	4000000.0	0.0	0.0	0.91	1.02	1.11	0.0599999999999	6.26	0.29	0.87	0.21	4.79	0.13	2.01	1.52	0.63	AAA330.CD3.X16.Y16.tile.tissue.png	111	1	2000	111	b113dff0c127644a664c11baf2c6dec7	0	0	0	0	0	0	0	0	0	0	0	0	0	/home/dhl_ec/bnelissen/Slides/CD3_manuscript/CD3_slides/AAA330.CD3/AAA330.CD3.run1	255	1.0	0.06	1.0	0.06	0.0	-10.6742160371	0.0	8.95179629296
63.0	2053543.0	34.0	6950.0	2053543.0	4000000.0	1.0	1.0	1.98	2.35	1.13	0.0599999999999	6.45	0.37	0.82	0.14	8.27	0.29	2.24	1.52	1.08	AAA330.CD3.X16.Y2.tile.tissue.png	112	1	2000	112	5615544e7e6b562d273c8dfa94e1e023	0	0	0	0	0	0	0	0	0	0	0	0	0	/home/dhl_ec/bnelissen/Slides/CD3_manuscript/CD3_slides/AAA330.CD3/AAA330.CD3.run1	255	0.7	0.06	0.7	0.06	-6.66148167645	-10.2951086398	0.0479678397012	0.254105943359
142.0	3829751.0	79.0	8138.0	3829751.0	4000000.0	2.0	1.0	1.7	1.88	1.16	0.0499999999997	8.66	0.37	0.75	0.0599999999999	9.56	0.36	2.22	1.54	0.55	AAA330.CD3.X16.Y3.tile.tissue.png	113	1	2000	113	204310ce59065f6aba6786420e1086dd	0	0	0	0	0	0	0	0	0	0	0	0	0	/home/dhl_ec/bnelissen/Slides/CD3_manuscript/CD3_slides/AAA330.CD3/AAA330.CD3.run1	255	0.7	0.06	0.7	0.06	-7.36786448589	-10.8498924595	0.0834845075865	0.338137585937
61.0	4000000.0	36.0	7996.0	4000000.0	4000000.0	1.0	1.0	3.67	1.65	1.14	0.0500000000002	6.24	0.3	0.73	0.04	9.74	0.37	2.21	1.54	0.99	AAA330.CD3.X16.Y4.tile.tissue.png	114	1	2000	114	cef555a9aec507807141dbf29cdc4626	0	0	0	0	0	0	0	0	0	0	0	0	0	/home/dhl_ec/bnelissen/Slides/CD3_manuscript/CD3_slides/AAA330.CD3/AAA330.CD3.run1	255	0.7	0.06	0.7	0.06	-8.84884763623	-10.8916908051	0.0669313413866	0.033253955412
3661.0	3998186.0	1394.0	8133.0	3998186.0	4000000.0	24.0	1.0	2.38	1.45	1.28	0.0499999999997	6.41	0.37	0.74	0.0599999999999	9.74	0.37	2.22	1.53	0.62	AAA330.CD3.X16.Y5.tile.tissue.png	115	1	2000	115	89c2860bd15c881dcaf60580dce7adea	0	0	0	0	0	0	0	0	0	0	0	0	0	/home/dhl_ec/bnelissen/Slides/CD3_manuscript/CD3_slides/AAA330.CD3/AAA330.CD3.run1	255	0.7	0.06	0.7	0.06	-7.67472298827	-10.3797417873	0.111223709653	0.065021199831
3833.0	3931628.0	1478.0	10431.0	3931628.0	4000000.0	27.0	1.0	1.23	2.5	1.11	0.0500000000002	6.51	0.37	0.77	0.0599999999999	9.67	0.36	2.23	1.53	1.04	AAA330.CD3.X16.Y6.tile.tissue.png	116	1	2000	116	29beb9d064f93dc32d3ccebb8391d557	0	0	0	0	0	0	0	0	0	0	0	0	0	/home/dhl_ec/bnelissen/Slides/CD3_manuscript/CD3_slides/AAA330.CD3/AAA330.CD3.run1	255	0.7	0.06	0.7	0.06	-7.37573411692	-10.1538036173	0.118511822349	0.0858407723389
10234.0	2826904.0	4339.0	16525.0	2826904.0	4000000.0	86.0	8.0	2.75	1.91	1.13	0.0500000000002	6.8	0.38	0.73	0.0999999999999	8.95	0.32	2.27	1.53	0.51	AAA330.CD3.X16.Y7.tile.tissue.png	117	1	2000	117	631e37a37784fde0bee9df4e88e950a0	0	0	0	0	0	0	0	0	0	0	0	0	0	/home/dhl_ec/bnelissen/Slides/CD3_manuscript/CD3_slides/AAA330.CD3/AAA330.CD3.run1	255	0.7	0.06	0.7	0.06	-7.30612612514	-10.9347039213	0.249074360593	0.16887133252
25399.0	1373079.0	11040.0	22463.0	1373079.0	4000000.0	230.0	20.0	2.69	2.61	1.11	0.0499999999997	6.89	0.4	0.73	0.16	8.08	0.27	2.27	1.53	0.51	AAA330.CD3.X16.Y8.tile.tissue.png	118	1	2000	118	6e148c2d4406f8f926736328e5dac367	0	0	0	0	0	0	0	0	0	0	0	0	0	/home/dhl_ec/bnelissen/Slides/CD3_manuscript/CD3_slides/AAA330.CD3/AAA330.CD3.run1	255	0.7	0.06	0.7	0.06	-8.67292794497	-12.32756628	1.341889581	0.386716878906
161576.0	3139995.0	61358.0	13056.0	3139995.0	4000000.0	1160.0	4.0	2.14	1.94	1.11	0.04	11.56	0.37	0.75	0.0900000000001	10.85	0.41	2.27	1.55	0.95	AAA330.CD3.X16.Y9.tile.tissue.png	119	1	2000	119	295d7eba6cd7e238eaf0543f651ff34d	0	0	0	0	0	0	0	0	0	0	0	0	0	/home/dhl_ec/bnelissen/Slides/CD3_manuscript/CD3_slides/AAA330.CD3/AAA330.CD3.run1	255	0.7	0.06	0.7	0.06	-9.20176399223	-12.4380039561	1.41883206427	0.599840924316
0.0	100692.0	0.0	1885.0	100692.0	4000000.0	0.0	3.0	2.23	1.49	1.16	0.0599999999999	6.65	0.37	0.9	0.21	5.86	0.14	2.09	1.52	0.49	AAA330.CD3.X17.Y0.tile.tissue.png	120	1	2000	120	892b6d385e535ce5ee8dc70478b02da4	0	0	0	0	0	0	0	0	0	0	0	0	0	/home/dhl_ec/bnelissen/Slides/CD3_manuscript/CD3_slides/AAA330.CD3/AAA330.CD3.run1	255	0.7	0.06	0.7	0.06	0.0	-11.4669717147	0.115824529413	1.2378184187
0.0	2249667.0	0.0	11111.0	2249667.0	4000000.0	0.0	5.0	1.85	1.58	1.16	0.0599999999999	6.55	0.38	0.79	0.12	8.01	0.22	2.23	1.52	0.54	AAA330.CD3.X17.Y1.tile.tissue.png	121	1	2000	121	60a328f619b09c904f4052f2d4a91058	0	0	0	0	0	0	0	0	0	0	0	0	0	/home/dhl_ec/bnelissen/Slides/CD3_manuscript/CD3_slides/AAA330.CD3/AAA330.CD3.run1	255	0.7	0.06	0.7	0.06	-6.97200359002	-10.9045845227	0.0746371860241	1.98554385352
951.0	3048133.0	425.0	22726.0	3048133.0	4000000.0	8.0	15.0	1.86	2.71	1.12	0.0500000000002	6.62	0.38	0.73	0.0900000000001	8.91	0.33	2.26	1.53	1.24	AAA330.CD3.X17.Y10.tile.tissue.png	122	1	2000	122	1fb19dfab7589782c94b1b6782099253	0	0	0	0	0	0	0	0	0	0	0	0	0	/home/dhl_ec/bnelissen/Slides/CD3_manuscript/CD3_slides/AAA330.CD3/AAA330.CD3.run1	255	0.7	0.06	0.7	0.06	-7.37022475717	-10.8127992359	0.0838626540105	0.0367213630371
8705.0	3074889.0	3499.0	24619.0	3074889.0	4000000.0	71.0	8.0	2.19	2.89	1.14	0.0500000000002	7.3	0.38	0.73	0.0999999999999	9.0	0.35	2.28	1.52	0.5	AAA330.CD3.X17.Y11.tile.tissue.png	123	1	2000	123	cf813ae284631e2d4eff16b0f92df684	0	0	0	0	0	0	0	0	0	0	0	0	0	/home/dhl_ec/bnelissen/Slides/CD3_manuscript/CD3_slides/AAA330.CD3/AAA330.CD3.run1	255	0.7	0.06	0.7	0.06	-7.75807268957	-10.9813761385	0.275369088216	0.193350749023
48133.0	3396697.0	21639.0	18188.0	3396697.0	4000000.0	464.0	4.0	1.32	2.61	1.14	0.0499999999997	7.37	0.38	0.74	0.0799999999999	9.85	0.37	2.24	1.51	1.16	AAA330.CD3.X17.Y12.tile.tissue.png	124	1	2000	124	05870870d9a20d342a84616346075e4a	0	0	0	0	0	0	0	0	0	0	0	0	0	/home/dhl_ec/bnelissen/Slides/CD3_manuscript/CD3_slides/AAA330.CD3/AAA330.CD3.run1	255	0.7	0.06	0.7	0.06	-8.74665635154	-11.928238009	1.29598962752	0.634975781433
4036.0	983815.0	1889.0	28708.0	983815.0	4000000.0	42.0	26.0	2.57	2.04	1.12	0.0500000000002	7.02	0.39	0.72	0.19	7.47	0.32	2.28	1.53	0.73	AAA330.CD3.X17.Y13.tile.tissue.png	125	1	2000	125	7807348e5a2d62503bebefbed2d9ea63	0	0	0	0	0	0	0	0	0	0	0	0	0	/home/dhl_ec/bnelissen/Slides/CD3_manuscript/CD3_slides/AAA330.CD3/AAA330.CD3.run1	255	0.7	0.06	0.7	0.06	-7.74616488437	-11.2836244333	1.0042638073	0.238692099609
57.0	44066.0	39.0	3295.0	44066.0	4000000.0	1.0	9.0	1.67	2.62	1.17	0.0500000000002	6.6	0.5	0.74	0.21	6.86	0.3	2.31	1.52	1.16	AAA330.CD3.X17.Y14.tile.tissue.png	126	1	2000	126	8e1cdc2cae71f01b4c0ed8448cc4b42d	0	0	0	0	0	0	0	0	0	0	0	0	0	/home/dhl_ec/bnelissen/Slides/CD3_manuscript/CD3_slides/AAA330.CD3/AAA330.CD3.run1	255	0.7	0.06	0.7	0.06	-7.25050900545	-11.7689120814	0.400231498272	0.0345761152344
0.0	9543.0	0.0	843.0	9543.0	4000000.0	0.0	3.0	2.01	1.09	1.16	0.0500000000002	6.67	0.37	0.74	0.22	6.37	0.2	2.08	1.52	1.08	AAA330.CD3.X17.Y15.tile.tissue.png	127	1	2000	127	ff668a4e94679c0b134180a9a3663ef1	0	0	0	0	0	0	0	0	0	0	0	0	0	/home/dhl_ec/bnelissen/Slides/CD3_manuscript/CD3_slides/AAA330.CD3/AAA330.CD3.run1	255	0.7	0.06	0.7	0.06	-6.01909825012	-12.6660279957	1.7440477757	0.0682702260742
0.0	1405.0	0.0	167.0	1405.0	4000000.0	0.0	1.0	2.51	1.64	1.59	0.0600000000004	6.56	0.37	0.75	0.22	5.82	0.18	2.87	1.53	0.94	AAA330.CD3.X17.Y16.tile.tissue.png	128	1	2000	128	927d20d05dc014610e5d11416957c2b7	0	0	0	0	0	0	0	0	0	0	0	0	0	/home/dhl_ec/bnelissen/Slides/CD3_manuscript/CD3_slides/AAA330.CD3/AAA330.CD3.run1	255	0.7	0.06	0.7	0.06	0.0	-10.4205169867	3.1402086577	1.25897668564
364.0	3543.0	107.0	274.0	3543.0	4000000.0	1.0	1.0	2.36	2.24	1.15	0.0599999999999	6.57	0.37	0.85	0.21	6.77	0.21	2.09	1.52	0.69	AAA330.CD3.X17.Y17.tile.tissue.png	129	1	2000	129	34bd446aec3652e623bc92e518e5a1df	0	0	0	0	0	0	0	0	0	0	0	0	0	/home/dhl_ec/bnelissen/Slides/CD3_manuscript/CD3_slides/AAA330.CD3/AAA330.CD3.run1	255	0.7	0.06	0.7	0.06	-9.57593816455	-12.6004889975	3.11251470042	3.44752754675
133.0	3998916.0	62.0	8076.0	3998916.0	4000000.0	1.0	1.0	1.88	2.19	1.43	0.0499999999997	6.37	0.37	0.73	0.0500000000002	9.71	0.36	2.22	1.53	1.07	AAA330.CD3.X17.Y2.tile.tissue.png	130	1	2000	130	14b4de8a0b37a8dbb9c93fe4f7ad293b	0	0	0	0	0	0	0	0	0	0	0	0	0	/home/dhl_ec/bnelissen/Slides/CD3_manuscript/CD3_slides/AAA330.CD3/AAA330.CD3.run1	255	0.7	0.06	0.7	0.06	-7.14417624047	-10.963531216	0.0635326466084	0.0406297038593
58962.0	3998155.0	19755.0	8165.0	3998155.0	4000000.0	348.0	1.0	1.57	1.87	1.11	0.0499999999997	6.77	0.37	0.73	0.0599999999999	10.26	0.38	2.29	1.63	1.02	AAA330.CD3.X17.Y3.tile.tissue.png	131	1	2000	131	22e066187359e8e9268e82adec5137df	0	0	0	0	0	0	0	0	0	0	0	0	0	/home/dhl_ec/bnelissen/Slides/CD3_manuscript/CD3_slides/AAA330.CD3/AAA330.CD3.run1	255	0.7	0.06	0.7	0.06	-8.08695476799	-11.1447963581	0.312390000746	0.397871168058
43992.0	3980886.0	16608.0	8752.0	3980886.0	4000000.0	304.0	1.0	2.33	2.13	1.16	0.0499999999997	7.18	0.57	0.76	0.0600000000004	10.15	0.58	2.28	1.52	0.54	AAA330.CD3.X17.Y4.tile.tissue.png	132	1	2000	132	7413fbf94e2b103e13570a0f3b65df54	0	0	0	0	0	0	0	0	0	0	0	0	0	/home/dhl_ec/bnelissen/Slides/CD3_manuscript/CD3_slides/AAA330.CD3/AAA330.CD3.run1	255	0.7	0.06	0.7	0.06	-8.03591318438	-11.2973238143	0.33340756951	0.325630424942
159791.0	3914153.0	57405.0	11108.0	3914153.0	4000000.0	1045.0	1.0	2.78	1.72	1.36	0.04	6.95	0.39	0.73	0.0599999999999	11.19	0.39	2.2	1.54	0.53	AAA330.CD3.X17.Y5.tile.tissue.png	133	1	2000	133	a97ec37852f0ab83bf3e02e139dc5216	0	0	0	0	0	0	0	0	0	0	0	0	0	/home/dhl_ec/bnelissen/Slides/CD3_manuscript/CD3_slides/AAA330.CD3/AAA330.CD3.run1	255	0.7	0.06	0.7	0.06	-8.67078633555	-12.0022257506	0.852342685554	0.868392544189
170456.0	3939615.0	66715.0	9911.0	3939615.0	4000000.0	1293.0	1.0	3.09	2.44	1.37	0.04	7.05	0.37	0.74	0.0599999999999	11.58	0.4	2.2	1.52	0.5	AAA330.CD3.X17.Y6.tile.tissue.png	134	1	2000	134	aa84101c1974b073ca18dad367d22b72	0	0	0	0	0	0	0	0	0	0	0	0	0	/home/dhl_ec/bnelissen/Slides/CD3_manuscript/CD3_slides/AAA330.CD3/AAA330.CD3.run1	255	0.7	0.06	0.7	0.06	-8.81109340958	-12.0917459614	1.25338573458	1.16242512695
184768.0	3844477.0	72318.0	10888.0	3844477.0	4000000.0	1360.0	1.0	2.72	1.8	1.18	0.0700000000002	7.85	0.37	0.74	0.0599999999999	11.55	0.4	2.19	1.53	0.7	AAA330.CD3.X17.Y7.tile.tissue.png	135	1	2000	135	68a0d848756b508cfae49cda05487d6b	0	0	0	0	0	0	0	0	0	0	0	0	0	/home/dhl_ec/bnelissen/Slides/CD3_manuscript/CD3_slides/AAA330.CD3/AAA330.CD3.run1	255	0.7	0.06	0.7	0.06	-8.78901329025	-12.1444664827	1.50496993112	0.970653508087
469.0	1877727.0	229.0	35120.0	1877727.0	4000000.0	5.0	26.0	2.51	1.94	1.19	0.0499999999997	6.64	0.39	0.73	0.14	8.16	0.28	2.3	1.53	0.48	AAA330.CD3.X17.Y8.tile.tissue.png	136	1	2000	136	085a4d378c278a9d69e53429bdf83b07	0	0	0	0	0	0	0	0	0	0	0	0	0	/home/dhl_ec/bnelissen/Slides/CD3_manuscript/CD3_slides/AAA330.CD3/AAA330.CD3.run1	255	0.7	0.06	0.7	0.06	-7.09182739	-10.6816659122	0.076099399442	0.0261190087891
102.0	661237.0	44.0	23561.0	661237.0	4000000.0	1.0	32.0	1.92	2.53	1.14	0.0500000000002	6.71	0.4	0.73	0.2	7.21	0.24	2.28	1.54	1.83	AAA330.CD3.X17.Y9.tile.tissue.png	137	1	2000	137	c6c318db33d62d232a4580edcc22a02e	0	0	0	0	0	0	0	0	0	0	0	0	0	/home/dhl_ec/bnelissen/Slides/CD3_manuscript/CD3_slides/AAA330.CD3/AAA330.CD3.run1	255	0.7	0.06	0.7	0.06	-6.72431689219	-11.3310141932	0.0777169977485	0.0239173178711
0.0	1615700.0	0.0	18199.0	1615700.0	4000000.0	0.0	7.0	1.64	1.92	1.17	0.0599999999999	6.58	0.38	0.77	0.15	7.53	0.2	2.21	1.53	0.95	AAA330.CD3.X18.Y0.tile.tissue.png	138	1	2000	138	38cfaf710be8caf04b6542f67c1d9368	0	0	0	0	0	0	0	0	0	0	0	0	0	/home/dhl_ec/bnelissen/Slides/CD3_manuscript/CD3_slides/AAA330.CD3/AAA330.CD3.run1	255	0.7	0.06	0.7	0.06	-6.40241631475	-10.6157179463	0.0925917033014	3.59035514062
4201.0	3238348.0	1509.0	19324.0	3238348.0	4000000.0	33.0	7.0	1.89	1.24	1.27	0.0500000000002	6.74	0.38	0.72	0.0899999999997	9.19	0.34	2.25	1.52	1.24	AAA330.CD3.X18.Y1.tile.tissue.png	139	1	2000	139	76f7bc9406a5b37d4a3d5b23e1256eb5	0	0	0	0	0	0	0	0	0	0	0	0	0	/home/dhl_ec/bnelissen/Slides/CD3_manuscript/CD3_slides/AAA330.CD3/AAA330.CD3.run1	255	0.7	0.06	0.7	0.06	-8.00689928076	-10.99856614	0.416770652672	0.316544124268
0.0	1087558.0	0.0	31489.0	1087558.0	4000000.0	0.0	32.0	2.21	3.05	1.16	0.0499999999997	6.67	0.39	0.72	0.16	7.14	0.18	2.3	1.55	1.17	AAA330.CD3.X18.Y10.tile.tissue.png	140	1	2000	140	b280b6a67cdb10d3283ebb12a783b938	0	0	0	0	0	0	0	0	0	0	0	0	0	/home/dhl_ec/bnelissen/Slides/CD3_manuscript/CD3_slides/AAA330.CD3/AAA330.CD3.run1	255	0.7	0.06	0.7	0.06	-6.62259870829	-11.0414912732	0.0702446567779	0.0216723652344
24306.0	1517127.0	10991.0	18313.0	1517127.0	4000000.0	235.0	17.0	1.75	1.44	1.17	0.0500000000002	7.19	0.38	0.75	0.16	8.44	0.28	2.25	1.53	1.24	AAA330.CD3.X18.Y11.tile.tissue.png	141	1	2000	141	0ed4482b49d85632732b5505f591ce6f	0	0	0	0	0	0	0	0	0	0	0	0	0	/home/dhl_ec/bnelissen/Slides/CD3_manuscript/CD3_slides/AAA330.CD3/AAA330.CD3.run1	255	0.7	0.06	0.7	0.06	-8.73846425148	-12.0811954414	1.24872764051	0.271705646484
46035.0	3219967.0	18966.0	18155.0	3219967.0	4000000.0	383.0	11.0	1.75	2.29	1.14	0.0500000000002	7.7	0.56	0.75	0.0900000000001	9.86	0.36	2.24	1.53	0.99	AAA330.CD3.X18.Y12.tile.tissue.png	142	1	2000	142	cef4463edb50532ca6df42aa559e2555	0	0	0	0	0	0	0	0	0	0	0	0	0	/home/dhl_ec/bnelissen/Slides/CD3_manuscript/CD3_slides/AAA330.CD3/AAA330.CD3.run1	255	0.7	0.06	0.7	0.06	-8.70434967308	-12.195436835	1.30975800956	0.616342955078
0.0	1906376.0	0.0	26400.0	1906376.0	4000000.0	0.0	14.0	3.43	2.31	1.16	0.0500000000002	6.71	0.38	0.73	0.14	7.73	0.21	2.25	1.53	1.74	AAA330.CD3.X18.Y13.tile.tissue.png	143	1	2000	143	980dcca93b037b22659aa0f04d075ee1	0	0	0	0	0	0	0	0	0	0	0	0	0	/home/dhl_ec/bnelissen/Slides/CD3_manuscript/CD3_slides/AAA330.CD3/AAA330.CD3.run1	255	0.7	0.06	0.7	0.06	-6.58733600821	-11.0019707331	0.0483851391599	0.0189069882812
29264.0	2116842.0	12953.0	10883.0	2116842.0	4000000.0	274.0	9.0	1.42	1.27	1.14	0.0499999999997	6.79	0.37	0.75	0.13	8.67	0.3	2.21	1.52	0.55	AAA330.CD3.X18.Y14.tile.tissue.png	144	1	2000	144	6e71a6e44f545c8f7be1dfb619d38c04	0	0	0	0	0	0	0	0	0	0	0	0	0	/home/dhl_ec/bnelissen/Slides/CD3_manuscript/CD3_slides/AAA330.CD3/AAA330.CD3.run1	255	0.7	0.06	0.7	0.06	-8.28517475379	-11.8769265729	0.587731100784	0.143841285156
95059.0	2624274.0	39138.0	16581.0	2624274.0	4000000.0	788.0	7.0	1.88	1.67	1.16	0.0499999999997	6.67	0.37	0.74	0.11	9.58	0.34	2.23	1.53	0.78	AAA330.CD3.X18.Y15.tile.tissue.png	145	1	2000	145	03f5e2f8c62c2e56614f642030e6382a	0	0	0	0	0	0	0	0	0	0	0	0	0	/home/dhl_ec/bnelissen/Slides/CD3_manuscript/CD3_slides/AAA330.CD3/AAA330.CD3.run1	255	0.7	0.06	0.7	0.06	-8.58798465288	-12.0615438337	0.965043001861	0.197012509766
3309.0	910957.0	1501.0	10939.0	910957.0	4000000.0	31.0	6.0	2.12	1.41	1.11	0.0499999999997	7.45	0.39	0.73	0.18	7.46	0.25	2.24	1.53	1.01	AAA330.CD3.X18.Y16.tile.tissue.png	146	1	2000	146	0eb6a942ecce281dd693642d08ab3879	0	0	0	0	0	0	0	0	0	0	0	0	0	/home/dhl_ec/bnelissen/Slides/CD3_manuscript/CD3_slides/AAA330.CD3/AAA330.CD3.run1	255	0.7	0.06	0.7	0.06	-8.96365823287	-12.0425808538	1.92946001163	0.1273333125
1241.0	79691.0	560.0	5886.0	79691.0	4000000.0	11.0	16.0	1.94	1.87	1.15	0.0500000000002	6.57	0.37	0.74	0.23	6.87	0.21	2.16	1.53	1.37	AAA330.CD3.X18.Y17.tile.tissue.png	147	1	2000	147	36e5c11c7c2beffcce372da05537c322	0	0	0	0	0	0	0	0	0	0	0	0	0	/home/dhl_ec/bnelissen/Slides/CD3_manuscript/CD3_slides/AAA330.CD3/AAA330.CD3.run1	255	0.7	0.06	0.7	0.06	-9.71917334819	-12.5206660861	3.73237619712	0.0899093154297
108.0	1371.0	50.0	164.0	1371.0	1560000.0	1.0	1.0	0.68	0.45	0.46	0.02	2.69	0.15	0.32	0.0799999999999	2.51	0.0799999999999	0.8	0.59	0.25	AAA330.CD3.X18.Y18.tile.tissue.png	148	1	2000	148	3fcf12d6b4deba9eed99bb8a8404703d	0	0	0	0	0	0	0	0	0	0	0	0	0	/home/dhl_ec/bnelissen/Slides/CD3_manuscript/CD3_slides/AAA330.CD3/AAA330.CD3.run1	255	0.7	0.06	0.7	0.06	-8.53673071291	-12.2060961539	1.99556514849	4.76302913838
20120.0	3989832.0	8322.0	8527.0	3989832.0	4000000.0	161.0	1.0	2.91	2.33	1.15	0.04	6.59	0.37	0.82	0.0599999999999	9.82	0.37	2.2	1.54	0.78	AAA330.CD3.X18.Y2.tile.tissue.png	149	1	2000	149	751c05184ca3b874ec43a6a75bd828cc	0	0	0	0	0	0	0	0	0	0	0	0	0	/home/dhl_ec/bnelissen/Slides/CD3_manuscript/CD3_slides/AAA330.CD3/AAA330.CD3.run1	255	0.7	0.06	0.7	0.06	-8.20779294311	-11.3305972855	0.790799861648	0.739194783865
2508.0	4000000.0	884.0	7996.0	4000000.0	4000000.0	16.0	1.0	2.03	2.0	1.15	0.04	6.32	0.29	0.74	0.04	9.72	0.36	2.22	1.54	0.5	AAA330.CD3.X18.Y3.tile.tissue.png	150	1	2000	150	aca40eaadab82d1c2d69d3be0ffe4d68	0	0	0	0	0	0	0	0	0	0	0	0	0	/home/dhl_ec/bnelissen/Slides/CD3_manuscript/CD3_slides/AAA330.CD3/AAA330.CD3.run1	255	0.7	0.06	0.7	0.06	-7.80885158124	-10.6305914758	0.109084643299	0.0560056248837
122370.0	3990082.0	44085.0	8660.0	3990082.0	4000000.0	802.0	1.0	1.42	2.1	1.14	0.0500000000002	6.58	0.37	0.74	0.0599999999999	11.0	0.389999999999	2.13	1.48	0.530000000001	AAA330.CD3.X18.Y4.tile.tissue.png	151	1	2000	151	9dea54183df0ddfa8432164c9fc0b3de	0	0	0	0	0	0	0	0	0	0	0	0	0	/home/dhl_ec/bnelissen/Slides/CD3_manuscript/CD3_slides/AAA330.CD3/AAA330.CD3.run1	255	0.7	0.06	0.7	0.06	-8.66913695019	-11.8436958906	0.770727585822	0.802221841615
117091.0	3993262.0	42344.0	8551.0	3993262.0	4000000.0	763.0	1.0	1.62	2.17	1.07	0.04	6.43	0.35	0.71	0.0499999999993	10.36	0.37	2.13	1.47	0.98	AAA330.CD3.X18.Y5.tile.tissue.png	152	1	2000	152	5374fa9684a871a5881f1b677cbcd0a5	0	0	0	0	0	0	0	0	0	0	0	0	0	/home/dhl_ec/bnelissen/Slides/CD3_manuscript/CD3_slides/AAA330.CD3/AAA330.CD3.run1	255	0.7	0.06	0.7	0.06	-8.78575211774	-12.032032623	0.710396041924	0.679920124329
153722.0	3997130.0	57758.0	8210.0	3997130.0	4000000.0	1064.0	1.0	2.32	1.19	1.07	0.04	6.62	0.37	0.709999999999	0.0500000000002	10.94	0.38	2.12	1.48	0.52	AAA330.CD3.X18.Y6.tile.tissue.png	153	1	2000	153	cc4efe52ff72215818c9ab24b571d5e7	0	0	0	0	0	0	0	0	0	0	0	0	0	/home/dhl_ec/bnelissen/Slides/CD3_manuscript/CD3_slides/AAA330.CD3/AAA330.CD3.run1	255	0.7	0.06	0.7	0.06	-9.08896790635	-12.2386624207	0.896860059593	0.791767665055
399350.0	3826957.0	146604.0	15510.0	3826957.0	4000000.0	2984.0	1.0	2.75	2.12	1.12	0.0500000000002	7.25	0.37	0.719999999999	0.0699999999997	13.47	0.41	2.15	1.49	1.61	AAA330.CD3.X18.Y7.tile.tissue.png	154	1	2000	154	43e9a8ce8ca30ec341ff583a4a24eae3	0	0	0	0	0	0	0	0	0	0	0	0	0	/home/dhl_ec/bnelissen/Slides/CD3_manuscript/CD3_slides/AAA330.CD3/AAA330.CD3.run1	255	0.7	0.0953629991381	0.7	0.0953629991381	-9.04453986784	-12.713219327	1.05645998545	0.388481887695
22915.0	2862256.0	8716.0	26977.0	2862256.0	4000000.0	169.0	15.0	3.13	2.13	1.11	0.0499999999993	7.03	0.37	0.73	0.0999999999995	9.1	0.31	2.17	1.47	0.89	AAA330.CD3.X18.Y8.tile.tissue.png	155	1	2000	155	4ad5ff2f35f4cac3ec38939f79a9c628	0	0	0	0	0	0	0	0	0	0	0	0	0	/home/dhl_ec/bnelissen/Slides/CD3_manuscript/CD3_slides/AAA330.CD3/AAA330.CD3.run1	255	0.7	0.06	0.7	0.06	-8.20954296857	-11.2901593057	0.496684512864	0.605346940552
0.0	364505.0	0.0	19576.0	364505.0	4000000.0	0.0	29.0	1.77	2.35	1.07	0.0500000000002	6.32	0.36	0.71	0.19	5.7	0.15	2.15	1.47	0.5	AAA330.CD3.X18.Y9.tile.tissue.png	156	1	2000	156	0190229d3fcc1537f0429cf525a4a63b	0	0	0	0	0	0	0	0	0	0	0	0	0	/home/dhl_ec/bnelissen/Slides/CD3_manuscript/CD3_slides/AAA330.CD3/AAA330.CD3.run1	255	0.7	0.06	0.7	0.06	0.0	-11.5443802583	0.104362294413	0.0273853220215
3306.0	579475.0	1025.0	12660.0	579475.0	4000000.0	21.0	13.0	0.93	2.18	1.09	0.0599999999995	6.25	0.36	0.72	0.18	6.76	0.22	2.12	1.47	1.02	AAA330.CD3.X19.Y0.tile.tissue.png	157	1	2000	157	f7035fcc829ab827a2ac9a2927365c18	0	0	0	0	0	0	0	0	0	0	0	0	0	/home/dhl_ec/bnelissen/Slides/CD3_manuscript/CD3_slides/AAA330.CD3/AAA330.CD3.run1	255	0.7	0.06	0.7	0.06	-7.56867268483	-10.5223625637	0.292371098369	0.748525871094
41032.0	3234980.0	16150.0	11283.0	3234980.0	4000000.0	317.0	2.0	2.21	1.58	1.08	0.0500000000002	6.43	0.35	0.72	0.0799999999999	9.09	0.339999999999	2.18	1.49	0.58	AAA330.CD3.X19.Y1.tile.tissue.png	158	1	2000	158	62deb6f67e6d51ef94d22a5571542bbd	0	0	0	0	0	0	0	0	0	0	0	0	0	/home/dhl_ec/bnelissen/Slides/CD3_manuscript/CD3_slides/AAA330.CD3/AAA330.CD3.run1	255	0.7	0.0724458626905	0.7	0.0724458626905	-8.27630169174	-11.6299965828	0.946574016784	0.156288953125
9387.0	840898.0	3325.0	27550.0	840898.0	4000000.0	61.0	31.0	2.7	1.18	1.08	0.04	7.03	0.38	0.73	0.18	7.09	0.24	2.22	1.48	0.52	AAA330.CD3.X19.Y10.tile.tissue.png	159	1	2000	159	f6e937fa098a2314a5c11fda6dcea249	0	0	0	0	0	0	0	0	0	0	0	0	0	/home/dhl_ec/bnelissen/Slides/CD3_manuscript/CD3_slides/AAA330.CD3/AAA330.CD3.run1	255	0.7	0.06	0.7	0.06	-8.34150382907	-11.6055347721	0.755136293716	0.169444716797
75322.0	3336406.0	30859.0	17590.0	3336406.0	4000000.0	629.0	6.0	3.26	1.18	1.07	0.0500000000002	6.43	0.36	0.719999999999	0.0799999999999	9.5	0.339999999999	2.16	1.47	1.16	AAA330.CD3.X19.Y11.tile.tissue.png	160	1	2000	160	9ea54e5f486725ecf37289dc04d07920	0	0	0	0	0	0	0	0	0	0	0	0	0	/home/dhl_ec/bnelissen/Slides/CD3_manuscript/CD3_slides/AAA330.CD3/AAA330.CD3.run1	255	0.7	0.06	0.7	0.06	-8.94521575326	-12.1092664042	1.49466744297	0.395697918457
14446.0	3262211.0	6448.0	16232.0	3262211.0	4000000.0	139.0	11.0	2.14	1.16	1.09	0.04	9.73	0.360000000001	0.72	0.0900000000001	8.86	0.33	2.16	1.47	1.69	AAA330.CD3.X19.Y12.tile.tissue.png	161	1	2000	161	589f28bc9153921daea2a1d09b8b517f	0	0	0	0	0	0	0	0	0	0	0	0	0	/home/dhl_ec/bnelissen/Slides/CD3_manuscript/CD3_slides/AAA330.CD3/AAA330.CD3.run1	255	0.7	0.06	0.7	0.06	-8.71196187208	-12.2169452872	1.15358197308	0.607241216797
0.0	795455.0	0.0	12945.0	795455.0	4000000.0	0.0	5.0	1.53	1.2	1.13	0.0499999999993	6.28	0.360000000001	0.700000000001	0.179999999999	6.52	0.160000000001	2.1	1.49	1.02	AAA330.CD3.X19.Y13.tile.tissue.png	162	1	2000	162	4c9c79776775d265ae120dd21cb1b2d4	0	0	0	0	0	0	0	0	0	0	0	0	0	/home/dhl_ec/bnelissen/Slides/CD3_manuscript/CD3_slides/AAA330.CD3/AAA330.CD3.run1	255	0.7	0.06	0.7	0.06	-5.38726403124	-12.4349597768	0.0344766286859	0.024464114502
5809.0	1888283.0	2768.0	9136.0	1888283.0	4000000.0	58.0	3.0	2.2	1.77	1.07	0.0500000000002	6.91	0.349999999999	0.709999999999	0.14	7.85	0.28	2.15	1.5	1.04	AAA330.CD3.X19.Y14.tile.tissue.png	163	1	2000	163	ad4779f62cb4926916cc6fc21bdcbb90	0	0	0	0	0	0	0	0	0	0	0	0	0	/home/dhl_ec/bnelissen/Slides/CD3_manuscript/CD3_slides/AAA330.CD3/AAA330.CD3.run1	255	0.7	0.06	0.7	0.06	-8.08112485808	-11.5053088799	0.457089839853	0.0858535664062
24490.0	3980508.0	10690.0	9584.0	3980508.0	4000000.0	226.0	1.0	1.61	2.33	1.09	0.04	12.33	0.35	0.719999999999	0.0500000000002	9.42	0.36	2.12	1.47	0.559999999999	AAA330.CD3.X19.Y15.tile.tissue.png	164	1	2000	164	3d2d00d6eef266597a0bc91d30a24fbd	0	0	0	0	0	0	0	0	0	0	0	0	0	/home/dhl_ec/bnelissen/Slides/CD3_manuscript/CD3_slides/AAA330.CD3/AAA330.CD3.run1	255	0.7	0.06	0.7	0.06	-8.38949540386	-11.794123636	0.710214527074	0.131403344849
18556.0	3871157.0	5985.0	12360.0	3871157.0	4000000.0	118.0	2.0	1.74	2.27	1.09	0.0500000000002	6.14	0.36	0.79	0.0600000000004	9.38	0.349999999999	2.17	1.48	1.09	AAA330.CD3.X19.Y16.tile.tissue.png	165	1	2000	165	0997363e4ddbc9df4450288e47bea8e2	0	0	0	0	0	0	0	0	0	0	0	0	0	/home/dhl_ec/bnelissen/Slides/CD3_manuscript/CD3_slides/AAA330.CD3/AAA330.CD3.run1	255	0.7	0.06	0.7	0.06	-9.23203956666	-12.6871695419	1.31326926252	0.301520524414
46836.0	1906989.0	14921.0	14072.0	1906989.0	4000000.0	272.0	16.0	2.2	2.21	1.11	0.04	6.48	0.37	0.74	0.14	8.7	0.28	2.19	1.51	0.47	AAA330.CD3.X19.Y17.tile.tissue.png	166	1	2000	166	df8e681fbff5f8007b6335c66f0a316a	0	0	0	0	0	0	0	0	0	0	0	0	0	/home/dhl_ec/bnelissen/Slides/CD3_manuscript/CD3_slides/AAA330.CD3/AAA330.CD3.run1	255	0.7	0.06	0.7	0.06	-7.86138919046	-11.4514203836	0.869408710684	0.252928484375
138.0	3292.0	92.0	396.0	3292.0	1560000.0	2.0	2.0	1.95	1.45	0.44	0.0199999999995	2.5	0.14	0.299999999999	0.0900000000001	2.36	0.0799999999999	0.77	0.56	0.150000000001	AAA330.CD3.X19.Y18.tile.tissue.png	167	1	2000	167	e70e1f5c4d4b923d2ba10c522917047a	0	0	0	0	0	0	0	0	0	0	0	0	0	/home/dhl_ec/bnelissen/Slides/CD3_manuscript/CD3_slides/AAA330.CD3/AAA330.CD3.run1	255	0.7	0.06	0.7	0.06	-9.17248653155	-11.924713889	2.10982440131	4.30124843601
20902.0	3990640.0	9660.0	7996.0	3990640.0	4000000.0	214.0	1.0	1.99	1.29	1.14	0.0500000000002	6.48	0.36	0.71	0.0600000000004	9.39	0.360000000001	2.11	1.47	1.0	AAA330.CD3.X19.Y2.tile.tissue.png	168	1	2000	168	8e2389a39b75a5bad73c7b531096b892	0	0	0	0	0	0	0	0	0	0	0	0	0	/home/dhl_ec/bnelissen/Slides/CD3_manuscript/CD3_slides/AAA330.CD3/AAA330.CD3.run1	255	0.7	0.0933880509539	0.7	0.0933880509539	-7.63397425064	-10.8711426526	0.215937355806	0.0382211486683
21131.0	4000000.0	8734.0	7996.0	4000000.0	4000000.0	167.0	1.0	2.56	2.24	1.1	0.0500000000002	6.1	0.280000000001	0.710000000001	0.04	9.39	0.36	2.11	1.49	0.92	AAA330.CD3.X19.Y3.tile.tissue.png	169	1	2000	169	a3db269a9f4e6f27c5133f7e0864c310	0	0	0	0	0	0	0	0	0	0	0	0	0	/home/dhl_ec/bnelissen/Slides/CD3_manuscript/CD3_slides/AAA330.CD3/AAA330.CD3.run1	255	0.7	0.06	0.7	0.06	-8.37163010302	-11.4183754281	1.16357958958	1.09142692312
125233.0	3777452.0	44175.0	13163.0	3777452.0	4000000.0	805.0	1.0	2.14	2.31	1.1	0.0500000000002	6.39	0.36	0.72	0.0600000000004	10.37	0.37	2.15	1.5	0.549999999999	AAA330.CD3.X19.Y4.tile.tissue.png	170	1	2000	170	48437e1fee5defe4a229c06603426c98	0	0	0	0	0	0	0	0	0	0	0	0	0	/home/dhl_ec/bnelissen/Slides/CD3_manuscript/CD3_slides/AAA330.CD3/AAA330.CD3.run1	255	0.7	0.06	0.7	0.06	-8.24681890259	-11.9284468017	0.771982835056	0.933334670593
152687.0	3991964.0	54767.0	8467.0	3991964.0	4000000.0	986.0	1.0	2.98	2.45	1.07	0.04	6.52	0.349999999999	0.709999999999	0.0599999999995	10.85	0.38	2.13	1.48	1.74	AAA330.CD3.X19.Y5.tile.tissue.png	171	1	2000	171	f07b17418b06b02539b34a63da9db89b	0	0	0	0	0	0	0	0	0	0	0	0	0	/home/dhl_ec/bnelissen/Slides/CD3_manuscript/CD3_slides/AAA330.CD3/AAA330.CD3.run1	255	0.7	0.06	0.7	0.06	-8.73510728035	-12.2235584082	0.85447422967	0.760637571495
134917.0	3506255.0	57299.0	23589.0	3506255.0	4000000.0	1142.0	6.0	1.64	1.25	1.08	0.04	6.62	0.36	0.71	0.0699999999997	10.19	0.36	2.16	1.47	1.13	AAA330.CD3.X19.Y6.tile.tissue.png	172	1	2000	172	8f5273ac39f2402031274eb433e92d34	0	0	0	0	0	0	0	0	0	0	0	0	0	/home/dhl_ec/bnelissen/Slides/CD3_manuscript/CD3_slides/AAA330.CD3/AAA330.CD3.run1	255	0.7	0.0908092086063	0.7	0.0908092086063	-8.61313286204	-12.2607213163	1.01167270307	0.328488586914
262950.0	3997092.0	95242.0	8198.0	3997092.0	4000000.0	1857.0	1.0	2.56	2.24	1.13	0.0500000000002	6.83	0.37	0.719999999999	0.0600000000004	15.33	0.39	2.1	1.48	0.57	AAA330.CD3.X19.Y7.tile.tissue.png	173	1	2000	173	ea68358f46dc5132922c4525a8f1137b	0	0	0	0	0	0	0	0	0	0	0	0	0	/home/dhl_ec/bnelissen/Slides/CD3_manuscript/CD3_slides/AAA330.CD3/AAA330.CD3.run1	255	0.7	0.0634680897603	0.7	0.0634680897603	-9.2958539196	-12.1769956781	1.06059053223	1.1381446881
74864.0	3868580.0	26137.0	11997.0	3868580.0	4000000.0	496.0	2.0	2.01	2.21	1.12	0.04	6.37	0.36	0.76	0.0699999999997	11.46	0.37	2.18	1.52	1.11	AAA330.CD3.X19.Y8.tile.tissue.png	174	1	2000	174	fdca922a6468b1f58ca6daa5b4181893	0	0	0	0	0	0	0	0	0	0	0	0	0	/home/dhl_ec/bnelissen/Slides/CD3_manuscript/CD3_slides/AAA330.CD3/AAA330.CD3.run1	255	0.7	0.06	0.7	0.06	-8.46424525107	-11.2516934235	0.698504092751	1.05906865246
89.0	1120272.0	43.0	39458.0	1120272.0	4000000.0	1.0	35.0	1.99	2.79	1.08	0.04	6.44	0.37	0.700000000001	0.17	7.12	0.24	2.23	1.49	0.97	AAA330.CD3.X19.Y9.tile.tissue.png	175	1	2000	175	048dbcfdb6df874440c5e169690ac748	0	0	0	0	0	0	0	0	0	0	0	0	0	/home/dhl_ec/bnelissen/Slides/CD3_manuscript/CD3_slides/AAA330.CD3/AAA330.CD3.run1	255	0.7	0.06	0.7	0.06	-6.41754762302	-10.3483453006	0.0609172742721	0.0204311201172
243206.0	3831775.0	103648.0	14091.0	3831775.0	4000000.0	2110.0	5.0	2.25	1.2	1.11	0.04	7.15	0.360000000001	0.75	0.0699999999997	11.35	0.41	2.17	1.5	0.579999999999	AAA330.CD3.X2.Y10.tile.tissue.png	176	1	2000	176	83c0fcbe9f0c1ea65a3bfd0a7280ad54	0	0	0	0	0	0	0	0	0	0	0	0	0	/home/dhl_ec/bnelissen/Slides/CD3_manuscript/CD3_slides/AAA330.CD3/AAA330.CD3.run1	255	0.7	0.0719863898513	0.7	0.0719863898513	-9.0055197756	-12.4490284387	1.53174835315	0.323920993652
237609.0	3805831.0	85236.0	15897.0	3805831.0	4000000.0	1602.0	1.0	1.77	2.98	1.14	0.0500000000002	8.07	0.38	0.719999999999	0.0599999999995	11.55	0.389999999999	2.13	1.48	0.53	AAA330.CD3.X2.Y11.tile.tissue.png	177	1	2000	177	7c5080e322665a50f38b0b3e14874ee6	0	0	0	0	0	0	0	0	0	0	0	0	0	/home/dhl_ec/bnelissen/Slides/CD3_manuscript/CD3_slides/AAA330.CD3/AAA330.CD3.run1	255	0.7	0.06	0.7	0.06	-9.38960525233	-12.8758095732	2.0124484202	0.625088134277
172040.0	3655250.0	67602.0	17699.0	3655250.0	4000000.0	1304.0	4.0	2.74	1.97	1.15	0.0500000000002	8.31	0.36	0.719999999999	0.0800000000008	10.61	0.38	2.22	1.47	0.53	AAA330.CD3.X2.Y12.tile.tissue.png	178	1	2000	178	21728f99b44ea8b990db46c4d285f2ef	0	0	0	0	0	0	0	0	0	0	0	0	0	/home/dhl_ec/bnelissen/Slides/CD3_manuscript/CD3_slides/AAA330.CD3/AAA330.CD3.run1	255	0.7	0.06	0.7	0.06	-9.46114140076	-12.8406991418	2.09600325109	0.528380893555
206130.0	3935914.0	77217.0	11987.0	3935914.0	4000000.0	1483.0	1.0	2.43	1.83	1.12	0.0500000000002	10.9	0.36	0.719999999999	0.0499999999993	11.07	0.39	2.11	1.48	0.53	AAA330.CD3.X2.Y13.tile.tissue.png	179	1	2000	179	64db8eed4322a42d467fbe1e87da9776	0	0	0	0	0	0	0	0	0	0	0	0	0	/home/dhl_ec/bnelissen/Slides/CD3_manuscript/CD3_slides/AAA330.CD3/AAA330.CD3.run1	255	0.7	0.0700192215779	0.7	0.0700192215779	-9.44894670662	-12.9834588435	2.09815959076	0.407190881348
91661.0	3148634.0	43947.0	20692.0	3148634.0	4000000.0	944.0	5.0	2.88	1.78	1.16	0.04	6.66	0.37	0.72	0.0900000000001	9.59	0.34	2.17	1.48	0.58	AAA330.CD3.X2.Y14.tile.tissue.png	180	1	2000	180	a7ce53668d46b9489762384cae8dbb26	0	0	0	0	0	0	0	0	0	0	0	0	0	/home/dhl_ec/bnelissen/Slides/CD3_manuscript/CD3_slides/AAA330.CD3/AAA330.CD3.run1	255	0.7	0.0755358827628	0.7	0.0755358827628	-8.5340541325	-11.9988343064	1.28697699419	0.199379019531
44264.0	2197429.0	21657.0	27161.0	2197429.0	4000000.0	462.0	4.0	2.89	1.16	1.11	0.0500000000002	6.4	0.370000000001	0.72	0.13	8.31	0.3	2.18	1.48	1.14	AAA330.CD3.X2.Y15.tile.tissue.png	181	1	2000	181	dbfee9dc7495ea6379c664ad89b1343c	0	0	0	0	0	0	0	0	0	0	0	0	0	/home/dhl_ec/bnelissen/Slides/CD3_manuscript/CD3_slides/AAA330.CD3/AAA330.CD3.run1	255	0.7	0.06	0.7	0.06	-8.71500085577	-11.8270376799	1.912197899	0.249599294922
10364.0	2927099.0	5201.0	12806.0	2927099.0	4000000.0	115.0	3.0	2.7	1.61	1.13	0.0500000000002	7.65	0.36	0.72	0.1	8.57	0.32	2.16	1.47	1.06	AAA330.CD3.X2.Y16.tile.tissue.png	182	1	2000	182	0de5787e2a47280d381a0a80e6688973	0	0	0	0	0	0	0	0	0	0	0	0	0	/home/dhl_ec/bnelissen/Slides/CD3_manuscript/CD3_slides/AAA330.CD3/AAA330.CD3.run1	255	0.7	0.06	0.7	0.06	-8.32794409669	-11.3961926946	0.693790233515	0.119502136719
8138.0	960819.0	3090.0	8054.0	960819.0	4000000.0	63.0	9.0	2.12	1.95	1.1	0.0499999999993	6.5	0.36	0.73	0.17	7.0	0.240000000001	2.07	1.51	0.45	AAA330.CD3.X2.Y17.tile.tissue.png	183	1	2000	183	28a3c2df2ec6cc6ba5f7c3ebe3dc2a4f	0	0	0	0	0	0	0	0	0	0	0	0	0	/home/dhl_ec/bnelissen/Slides/CD3_manuscript/CD3_slides/AAA330.CD3/AAA330.CD3.run1	255	0.7	0.06	0.7	0.06	-7.62351861252	-11.1034624767	0.609018853097	0.104383
0.0	4427.0	0.0	294.0	4427.0	1560000.0	0.0	1.0	1.95	2.07	0.5	0.0199999999995	2.48	0.14	0.29	0.0799999999999	2.01	0.0599999999995	0.78	0.56	0.14	AAA330.CD3.X2.Y18.tile.tissue.png	184	1	2000	184	d5266c123b4e34656c8320d83a94f993	0	0	0	0	0	0	0	0	0	0	0	0	0	/home/dhl_ec/bnelissen/Slides/CD3_manuscript/CD3_slides/AAA330.CD3/AAA330.CD3.run1	255	0.7	0.06	0.7	0.06	0.0	-11.6718104399	1.41607750116	6.69115144325
844.0	141184.0	369.0	9550.0	141184.0	4000000.0	10.0	23.0	0.92	1.68	1.15	0.0500000000002	6.41	0.36	0.740000000001	0.2	6.41	0.2	2.13	1.47	1.56	AAA330.CD3.X2.Y8.tile.tissue.png	185	1	2000	185	928d93343226d6b5a64fe44bee19e67d	0	0	0	0	0	0	0	0	0	0	0	0	0	/home/dhl_ec/bnelissen/Slides/CD3_manuscript/CD3_slides/AAA330.CD3/AAA330.CD3.run1	255	0.7	0.06	0.7	0.06	-7.8567253465	-10.1890504184	0.756074601394	2.70383991797
225192.0	3490400.0	85934.0	13606.0	3490400.0	4000000.0	1655.0	2.0	1.81	1.22	1.15	0.0500000000002	7.13	0.36	0.72	0.0699999999997	11.26	0.38	2.12	1.48	0.559999999999	AAA330.CD3.X2.Y9.tile.tissue.png	186	1	2000	186	09d8a6646bf176597d294870b5794dba	0	0	0	0	0	0	0	0	0	0	0	0	0	/home/dhl_ec/bnelissen/Slides/CD3_manuscript/CD3_slides/AAA330.CD3/AAA330.CD3.run1	255	0.7	0.06	0.7	0.06	-9.02846896345	-12.5923093609	1.70325244016	0.414432738281
2816.0	62001.0	901.0	3096.0	62001.0	4000000.0	19.0	8.0	0.86	2.72	1.11	0.0500000000002	6.23	0.35	0.740000000001	0.200000000001	6.36	0.21	2.04	1.48	0.5	AAA330.CD3.X20.Y0.tile.tissue.png	187	1	2000	187	64fada47b109f438153fa2d748a8da04	0	0	0	0	0	0	0	0	0	0	0	0	0	/home/dhl_ec/bnelissen/Slides/CD3_manuscript/CD3_slides/AAA330.CD3/AAA330.CD3.run1	255	0.7	0.06	0.7	0.06	-8.52259868946	-11.8890280553	1.81657968331	1.97180284766
27527.0	2133819.0	10624.0	21045.0	2133819.0	4000000.0	226.0	15.0	2.41	1.77	1.16	0.0500000000002	6.45	0.37	0.719999999999	0.13	8.12	0.29	2.15	1.48	0.529999999999	AAA330.CD3.X20.Y1.tile.tissue.png	188	1	2000	188	06167ea4f71090d15ceef8b9f1a2cc22	0	0	0	0	0	0	0	0	0	0	0	0	0	/home/dhl_ec/bnelissen/Slides/CD3_manuscript/CD3_slides/AAA330.CD3/AAA330.CD3.run1	255	0.7	0.06	0.7	0.06	-8.57455896027	-11.7882977201	1.45515070732	0.277708890625
35083.0	1158568.0	14226.0	30067.0	1158568.0	4000000.0	271.0	29.0	1.93	2.28	1.14	0.0500000000002	6.54	0.36	0.719999999999	0.16	7.38	0.259999999999	2.18	1.47	0.490000000001	AAA330.CD3.X20.Y10.tile.tissue.png	189	1	2000	189	a4d89fc82dc0c422c70d2ccaef6d80a0	0	0	0	0	0	0	0	0	0	0	0	0	0	/home/dhl_ec/bnelissen/Slides/CD3_manuscript/CD3_slides/AAA330.CD3/AAA330.CD3.run1	255	0.7	0.06	0.7	0.06	-8.60322243084	-12.27469447	1.56457278613	0.380637783203
44536.0	3425973.0	17275.0	13513.0	3425973.0	4000000.0	332.0	5.0	2.38	1.23	1.13	0.0500000000002	6.5	0.36	0.73	0.0799999999999	9.22	0.34	2.12	1.46	0.860000000001	AAA330.CD3.X20.Y11.tile.tissue.png	190	1	2000	190	b958a927971cfd4ccb64daf13337c924	0	0	0	0	0	0	0	0	0	0	0	0	0	/home/dhl_ec/bnelissen/Slides/CD3_manuscript/CD3_slides/AAA330.CD3/AAA330.CD3.run1	255	0.7	0.06	0.7	0.06	-9.09717627326	-12.2062152146	1.57449562126	0.40426815918
5584.0	3560578.0	2569.0	12244.0	3560578.0	4000000.0	53.0	4.0	1.92	1.82	1.1	0.04	7.01	0.36	0.72	0.0700000000006	8.92	0.34	2.13	1.48	1.06	AAA330.CD3.X20.Y12.tile.tissue.png	191	1	2000	191	d0e7769ae47f02222a6a55bd93eb9f08	0	0	0	0	0	0	0	0	0	0	0	0	0	/home/dhl_ec/bnelissen/Slides/CD3_manuscript/CD3_slides/AAA330.CD3/AAA330.CD3.run1	255	0.7	0.06	0.7	0.06	-8.74070672733	-11.9144192752	0.951835888596	0.349507092957
518.0	838393.0	187.0	19647.0	838393.0	4000000.0	4.0	12.0	1.48	2.64	1.13	0.04	6.3	0.36	0.699999999999	0.169999999999	6.86	0.23	2.18	1.47	1.0	AAA330.CD3.X20.Y13.tile.tissue.png	192	1	2000	192	ba869853995898f1add3a5c06bc6a9e4	0	0	0	0	0	0	0	0	0	0	0	0	0	/home/dhl_ec/bnelissen/Slides/CD3_manuscript/CD3_slides/AAA330.CD3/AAA330.CD3.run1	255	0.7	0.06	0.7	0.06	-6.11057328434	-10.8655086242	0.119130846226	0.0391420390625
1127.0	668061.0	530.0	9960.0	668061.0	4000000.0	11.0	11.0	2.02	1.6	1.08	0.0500000000002	6.98	0.37	0.73	0.19	6.85	0.24	2.23	1.53	0.76	AAA330.CD3.X20.Y14.tile.tissue.png	193	1	2000	193	8cad4a29be9b50b4fe5fc8cf211d576a	0	0	0	0	0	0	0	0	0	0	0	0	0	/home/dhl_ec/bnelissen/Slides/CD3_manuscript/CD3_slides/AAA330.CD3/AAA330.CD3.run1	255	0.7	0.06	0.7	0.06	-8.44632109042	-12.259951193	1.16397367543	0.174685578125
14185.0	3181703.0	6015.0	8638.0	3181703.0	4000000.0	127.0	2.0	2.02	2.21	1.19	0.0600000000004	7.31	0.38	0.76	0.0999999999995	9.5	0.34	2.25	1.54	1.1	AAA330.CD3.X20.Y15.tile.tissue.png	194	1	2000	194	1e99e1838f1bbad7a71ba99fefffbf02	0	0	0	0	0	0	0	0	0	0	0	0	0	/home/dhl_ec/bnelissen/Slides/CD3_manuscript/CD3_slides/AAA330.CD3/AAA330.CD3.run1	255	0.7	0.06	0.7	0.06	-8.22219851037	-11.6272895407	0.427065093423	0.0772936152344
25648.0	3976213.0	9987.0	9018.0	3976213.0	4000000.0	202.0	1.0	3.56	1.17	1.12	0.0500000000002	6.32	0.360000000001	0.72	0.0500000000002	9.53	0.360000000001	2.1	1.48	1.12	AAA330.CD3.X20.Y16.tile.tissue.png	195	1	2000	195	a34a1309f8fae70eaa8f21f1e623f540	0	0	0	0	0	0	0	0	0	0	0	0	0	/home/dhl_ec/bnelissen/Slides/CD3_manuscript/CD3_slides/AAA330.CD3/AAA330.CD3.run1	255	0.7	0.0769637075817	0.7	0.0769637075817	-8.82215410633	-12.6215154767	0.79695280204	0.20987897998
37385.0	1034463.0	11653.0	17501.0	1034463.0	4000000.0	216.0	25.0	1.65	2.45	1.12	0.0500000000002	6.53	0.37	0.709999999999	0.17	8.03	0.25	2.15	1.48	1.01	AAA330.CD3.X20.Y17.tile.tissue.png	196	1	2000	196	0e6d0547692ce26fe405173700574179	0	0	0	0	0	0	0	0	0	0	0	0	0	/home/dhl_ec/bnelissen/Slides/CD3_manuscript/CD3_slides/AAA330.CD3/AAA330.CD3.run1	255	0.7	0.06	0.7	0.06	-8.4779637307	-12.2795665824	1.3617843959	0.286514554687
0.0	10929.0	0.0	894.0	10929.0	1560000.0	0.0	2.0	1.31	1.6	0.44	0.0199999999995	2.5	0.139999999999	0.28	0.0699999999997	2.0	0.0500000000002	0.780000000001	0.57	0.16	AAA330.CD3.X20.Y18.tile.tissue.png	197	1	2000	197	b13943d8de87ca8fa39c921da1096071	0	0	0	0	0	0	0	0	0	0	0	0	0	/home/dhl_ec/bnelissen/Slides/CD3_manuscript/CD3_slides/AAA330.CD3/AAA330.CD3.run1	255	0.7	0.06	0.7	0.06	0.0	-10.2585160021	0.0195564439655	2.76069171428
156617.0	3911979.0	55129.0	9689.0	3911979.0	4000000.0	1035.0	2.0	2.1	1.77	1.11	0.04	6.78	0.360000000001	0.72	0.0600000000004	11.47	0.37	2.04	1.42	0.86	AAA330.CD3.X20.Y2.tile.tissue.png	198	1	2000	198	a2f49a33d825ceb43d3874a344b379fc	0	0	0	0	0	0	0	0	0	0	0	0	0	/home/dhl_ec/bnelissen/Slides/CD3_manuscript/CD3_slides/AAA330.CD3/AAA330.CD3.run1	255	0.7	0.108824051241	0.7	0.108824051241	-7.98205834502	-12.84015832	0.573302789495	0.214532158203
68496.0	3455285.0	25434.0	15318.0	3455285.0	4000000.0	476.0	3.0	2.0	1.74	1.5	0.04	6.43	0.349999999999	0.69	0.0700000000006	9.46	0.33	2.07	1.42	0.500000000001	AAA330.CD3.X20.Y3.tile.tissue.png	199	1	2000	199	ce072989f36bd3b03efca8a63a42019b	0	0	0	0	0	0	0	0	0	0	0	0	0	/home/dhl_ec/bnelissen/Slides/CD3_manuscript/CD3_slides/AAA330.CD3/AAA330.CD3.run1	255	0.822182315718	0.150610184372	0.822182315718	0.150610184372	-6.28821508911	-12.1844128584	0.228298155015	0.137149556641
41644.0	3894972.0	14882.0	11019.0	3894972.0	4000000.0	276.0	1.0	1.23	2.16	1.06	0.0499999999993	6.23	0.34	0.69	0.0500000000002	9.08	0.360000000001	2.04	1.42	0.53	AAA330.CD3.X20.Y4.tile.tissue.png	200	1	2000	200	322bdde3f1bfc2ecc2326acb24e1b46d	0	0	0	0	0	0	0	0	0	0	0	0	0	/home/dhl_ec/bnelissen/Slides/CD3_manuscript/CD3_slides/AAA330.CD3/AAA330.CD3.run1	255	0.7	0.06	0.7	0.06	-8.29501022179	-11.5706342507	1.25045054942	1.1617251343
154683.0	3997684.0	54893.0	8330.0	3997684.0	4000000.0	1000.0	1.0	1.61	1.91	1.14	0.0500000000002	6.54	0.34	0.679999999999	0.0600000000004	10.87	0.37	2.05	1.43	0.559999999999	AAA330.CD3.X20.Y5.tile.tissue.png	201	1	2000	201	d128591af6e9e443ac403f7b0003cf47	0	0	0	0	0	0	0	0	0	0	0	0	0	/home/dhl_ec/bnelissen/Slides/CD3_manuscript/CD3_slides/AAA330.CD3/AAA330.CD3.run1	255	0.7	0.06	0.7	0.06	-8.91876441874	-12.1912766759	0.786982633159	0.9163008282
157881.0	4000000.0	64201.0	7996.0	4000000.0	4000000.0	1252.0	1.0	1.5	1.19	1.41	0.0500000000002	5.92	0.29	0.679999999999	0.04	10.42	0.370000000001	2.03	1.43	0.77	AAA330.CD3.X20.Y6.tile.tissue.png	202	1	2000	202	bac0f1d6750a0476a1b0fb2e036b781d	0	0	0	0	0	0	0	0	0	0	0	0	0	/home/dhl_ec/bnelissen/Slides/CD3_manuscript/CD3_slides/AAA330.CD3/AAA330.CD3.run1	255	0.7	0.06	0.7	0.06	-10.4031756547	-11.99391253	1.27853308679	0.923988421678
201046.0	4000000.0	81927.0	7996.0	4000000.0	4000000.0	1602.0	1.0	1.73	1.64	1.22	0.04	5.82	0.27	0.68	0.0500000000002	10.84	0.38	2.03	1.43	0.59	AAA330.CD3.X20.Y7.tile.tissue.png	203	1	2000	203	f64a1d27d15975267918710f34e678ec	0	0	0	0	0	0	0	0	0	0	0	0	0	/home/dhl_ec/bnelissen/Slides/CD3_manuscript/CD3_slides/AAA330.CD3/AAA330.CD3.run1	255	0.7	0.06	0.7	0.06	-9.65430826923	-11.883426963	1.1711854798	1.03101301835
191847.0	3989838.0	67693.0	8708.0	3989838.0	4000000.0	1247.0	1.0	2.17	1.7	1.12	0.04	7.84	0.339999999999	0.690000000001	0.0500000000002	11.42	0.38	2.03	1.42	0.55	AAA330.CD3.X20.Y8.tile.tissue.png	204	1	2000	204	b97ccf776eef2650c6dddafbbf1cb662	0	0	0	0	0	0	0	0	0	0	0	0	0	/home/dhl_ec/bnelissen/Slides/CD3_manuscript/CD3_slides/AAA330.CD3/AAA330.CD3.run1	255	0.7	0.06	0.7	0.06	-9.17601851504	-12.0430272062	1.07807738746	1.34843016343
0.0	2045991.0	0.0	39080.0	2045991.0	4000000.0	0.0	18.0	1.18	1.54	1.18	0.04	6.05	0.360000000001	0.680000000001	0.12	7.4	0.2	2.46	1.43	0.55	AAA330.CD3.X20.Y9.tile.tissue.png	205	1	2000	205	99b41c49f465170216b74b911fce2145	0	0	0	0	0	0	0	0	0	0	0	0	0	/home/dhl_ec/bnelissen/Slides/CD3_manuscript/CD3_slides/AAA330.CD3/AAA330.CD3.run1	255	0.7	0.06	0.7	0.06	-6.30381738954	-11.5179555056	0.0429280854557	0.0117411557617
0.0	32719.0	0.0	1128.0	32719.0	4000000.0	0.0	2.0	1.07	1.55	1.13	0.0500000000002	5.97	0.55	0.9	0.2	5.27	0.13	1.97	1.42	0.52	AAA330.CD3.X21.Y0.tile.tissue.png	206	1	2000	206	251e92a7a75bb271bada8bef1db733f7	0	0	0	0	0	0	0	0	0	0	0	0	0	/home/dhl_ec/bnelissen/Slides/CD3_manuscript/CD3_slides/AAA330.CD3/AAA330.CD3.run1	255	0.7	0.06	0.7	0.06	0.0	-11.6446349107	0.191100229177	4.06952815625
54.0	84327.0	28.0	4168.0	84327.0	4000000.0	1.0	10.0	1.2	1.64	1.09	0.0500000000002	5.97	0.35	0.69	0.2	6.12	0.190000000001	2.0	1.46	0.64	AAA330.CD3.X21.Y1.tile.tissue.png	207	1	2000	207	285ef480809a60fcbc27a52e82815a9f	0	0	0	0	0	0	0	0	0	0	0	0	0	/home/dhl_ec/bnelissen/Slides/CD3_manuscript/CD3_slides/AAA330.CD3/AAA330.CD3.run1	255	0.7	0.06	0.7	0.06	-7.15597784644	-9.81548799261	0.257044554912	1.36253375195
113713.0	2069372.0	43372.0	27560.0	2069372.0	4000000.0	821.0	18.0	1.4	1.83	1.35	0.0500000000002	6.52	0.36	0.690000000001	0.13	8.47	0.3	2.1	1.42	0.559999999999	AAA330.CD3.X21.Y10.tile.tissue.png	208	1	2000	208	2191aedf5bd07864c9d1b0a7f9584323	0	0	0	0	0	0	0	0	0	0	0	0	0	/home/dhl_ec/bnelissen/Slides/CD3_manuscript/CD3_slides/AAA330.CD3/AAA330.CD3.run1	255	0.7	0.06	0.7	0.06	-9.03655833466	-12.5164187187	1.59931241769	0.480760148437
182900.0	3779845.0	71972.0	15873.0	3779845.0	4000000.0	1384.0	1.0	1.64	1.69	1.35	0.04	8.81	0.36	0.710000000001	0.0599999999995	10.48	0.38	2.08	1.43	0.55	AAA330.CD3.X21.Y11.tile.tissue.png	209	1	2000	209	3d954351638e00eb9d53bf76e1f4c493	0	0	0	0	0	0	0	0	0	0	0	0	0	/home/dhl_ec/bnelissen/Slides/CD3_manuscript/CD3_slides/AAA330.CD3/AAA330.CD3.run1	255	0.7	0.0853562520224	0.7	0.0853562520224	-9.03730726327	-12.8666780965	1.06825100396	0.309684996582
45180.0	3926790.0	20704.0	9199.0	3926790.0	4000000.0	427.0	2.0	2.65	1.85	1.44	0.0500000000002	6.77	0.47	0.87	0.0500000000002	9.24	0.35	2.03	1.43	0.549999999999	AAA330.CD3.X21.Y12.tile.tissue.png	210	1	2000	210	ed93f6814f79e3810eadfb9fa94f1ec4	0	0	0	0	0	0	0	0	0	0	0	0	0	/home/dhl_ec/bnelissen/Slides/CD3_manuscript/CD3_slides/AAA330.CD3/AAA330.CD3.run1	255	0.7	0.06	0.7	0.06	-8.43692648757	-11.5387037232	0.684478664268	0.199696625626
9754.0	1495782.0	3939.0	24053.0	1495782.0	4000000.0	75.0	19.0	1.53	2.17	1.27	0.0500000000002	6.11	0.35	0.690000000001	0.15	7.17	0.259999999999	2.08	1.42	0.669999999999	AAA330.CD3.X21.Y13.tile.tissue.png	211	1	2000	211	1b741c0a2b3143d1fd006983ea24b6cd	0	0	0	0	0	0	0	0	0	0	0	0	0	/home/dhl_ec/bnelissen/Slides/CD3_manuscript/CD3_slides/AAA330.CD3/AAA330.CD3.run1	255	0.7	0.06	0.7	0.06	-7.84848493508	-11.7257068252	0.817460959837	0.294408640625
12413.0	1142096.0	5353.0	11414.0	1142096.0	4000000.0	109.0	10.0	1.71	1.5	1.38	0.04	6.25	0.34	0.69	0.15	6.95	0.25	2.08	1.42	0.93	AAA330.CD3.X21.Y14.tile.tissue.png	212	1	2000	212	a7a09531957bcd1514038e89be78a5b3	0	0	0	0	0	0	0	0	0	0	0	0	0	/home/dhl_ec/bnelissen/Slides/CD3_manuscript/CD3_slides/AAA330.CD3/AAA330.CD3.run1	255	0.7	0.06	0.7	0.06	-8.45305905998	-11.6945466491	0.934552882923	0.165504476563
44015.0	3404883.0	20116.0	10734.0	3404883.0	4000000.0	414.0	3.0	2.38	1.73	1.14	0.0500000000002	6.3	0.35	0.690000000001	0.0799999999999	8.83	0.33	2.06	1.44	0.53	AAA330.CD3.X21.Y15.tile.tissue.png	213	1	2000	213	aec34e1fdad71dc025aa7f193662fc7a	0	0	0	0	0	0	0	0	0	0	0	0	0	/home/dhl_ec/bnelissen/Slides/CD3_manuscript/CD3_slides/AAA330.CD3/AAA330.CD3.run1	255	0.7	0.06	0.7	0.06	-8.21700865892	-11.406442687	0.601269261519	0.116415973633
216073.0	3500424.0	86904.0	11566.0	3500424.0	4000000.0	1683.0	3.0	1.87	1.88	1.17	0.0499999999993	7.08	0.34	0.71	0.0700000000006	10.35	0.39	2.07	1.43	0.540000000001	AAA330.CD3.X21.Y16.tile.tissue.png	214	1	2000	214	fa82dea84000f79ebd52a18331cfffe6	0	0	0	0	0	0	0	0	0	0	0	0	0	/home/dhl_ec/bnelissen/Slides/CD3_manuscript/CD3_slides/AAA330.CD3/AAA330.CD3.run1	255	0.7	0.0600464168026	0.7	0.0600464168026	-8.71141588493	-12.1215542865	0.882951301614	0.248368154297
19702.0	288079.0	7148.0	7841.0	288079.0	4000000.0	131.0	14.0	1.74	1.76	1.22	0.0499999999993	6.16	0.41	0.910000000001	0.19	6.49	0.21	2.0	1.42	0.51	AAA330.CD3.X21.Y17.tile.tissue.png	215	1	2000	215	20e8894206c8dba2767942160797fe20	0	0	0	0	0	0	0	0	0	0	0	0	0	/home/dhl_ec/bnelissen/Slides/CD3_manuscript/CD3_slides/AAA330.CD3/AAA330.CD3.run1	255	0.7	0.06	0.7	0.06	-9.08754676672	-12.6478618901	2.47656953227	0.173458296875
0.0	5685.0	0.0	460.0	5685.0	1560000.0	0.0	1.0	1.35	0.91	0.49	0.0199999999995	2.4	0.13	0.58	0.0799999999999	1.95	0.0599999999995	0.75	0.54	0.14	AAA330.CD3.X21.Y18.tile.tissue.png	216	1	2000	216	03f78712332bc732201c065e5713f80a	0	0	0	0	0	0	0	0	0	0	0	0	0	/home/dhl_ec/bnelissen/Slides/CD3_manuscript/CD3_slides/AAA330.CD3/AAA330.CD3.run1	255	0.7	0.06	0.7	0.06	0.0	-10.6117892305	0.0205026430316	8.8797810868
28209.0	2054904.0	11760.0	9462.0	2054904.0	4000000.0	250.0	4.0	1.9	1.46	1.32	0.0500000000002	6.09	0.35	0.73	0.12	7.76	0.28	2.05	1.44	0.530000000001	AAA330.CD3.X21.Y2.tile.tissue.png	217	1	2000	217	7a240f3485ff99caa04aa62781768f2b	0	0	0	0	0	0	0	0	0	0	0	0	0	/home/dhl_ec/bnelissen/Slides/CD3_manuscript/CD3_slides/AAA330.CD3/AAA330.CD3.run1	255	0.7	0.06	0.7	0.06	-8.41004187501	-11.8207304558	0.773441729043	0.211381667969
55152.0	3818350.0	19139.0	10647.0	3818350.0	4000000.0	341.0	2.0	1.55	1.61	1.09	0.0500000000002	6.39	0.35	0.690000000001	0.0600000000004	10.12	0.35	2.04	1.42	0.68	AAA330.CD3.X21.Y3.tile.tissue.png	218	1	2000	218	49e1ae65db118fa808ff3fa9bce79f4e	0	0	0	0	0	0	0	0	0	0	0	0	0	/home/dhl_ec/bnelissen/Slides/CD3_manuscript/CD3_slides/AAA330.CD3/AAA330.CD3.run1	255	0.7	0.06	0.7	0.06	-9.09228909491	-12.1780451084	0.906672590424	1.01477704932
19267.0	4000000.0	7713.0	7996.0	4000000.0	4000000.0	142.0	1.0	2.01	1.85	1.11	0.0500000000002	5.84	0.27	0.67	0.0500000000002	9.04	0.349999999999	2.02	1.43	0.49	AAA330.CD3.X21.Y4.tile.tissue.png	219	1	2000	219	c700eea59a4e640020b631afdd10fcb1	0	0	0	0	0	0	0	0	0	0	0	0	0	/home/dhl_ec/bnelissen/Slides/CD3_manuscript/CD3_slides/AAA330.CD3/AAA330.CD3.run1	255	0.7	0.06	0.7	0.06	-10.592266094	-11.2177271719	0.514949968292	0.499098789647
137310.0	3997102.0	51115.0	8192.0	3997102.0	4000000.0	945.0	1.0	1.49	1.8	1.13	0.04	5.97	0.38	0.93	0.0500000000002	10.17	0.36	2.03	1.43	0.66	AAA330.CD3.X21.Y5.tile.tissue.png	220	1	2000	220	c666e0e8d869bbcc958366a38940375c	0	0	0	0	0	0	0	0	0	0	0	0	0	/home/dhl_ec/bnelissen/Slides/CD3_manuscript/CD3_slides/AAA330.CD3/AAA330.CD3.run1	255	0.7	0.06	0.7	0.06	-8.63669090798	-12.0461331598	0.782800916913	0.92318513266
164968.0	3995472.0	58413.0	8208.0	3995472.0	4000000.0	1064.0	1.0	1.42	1.81	1.3	0.04	6.24	0.34	0.69	0.0500000000002	10.29	0.37	2.03	1.42	0.56	AAA330.CD3.X21.Y6.tile.tissue.png	221	1	2000	221	26deabeab7993011c1e062950daaf5fd	0	0	0	0	0	0	0	0	0	0	0	0	0	/home/dhl_ec/bnelissen/Slides/CD3_manuscript/CD3_slides/AAA330.CD3/AAA330.CD3.run1	255	0.7	0.06	0.7	0.06	-8.86039837446	-12.3252612532	1.00071083378	0.894331707048
108686.0	3950090.0	44068.0	9198.0	3950090.0	4000000.0	869.0	2.0	1.37	1.78	1.11	0.04	6.11	0.35	0.690000000001	0.0600000000004	9.72	0.37	2.02	1.43	0.54	AAA330.CD3.X21.Y7.tile.tissue.png	222	1	2000	222	8637f7a2399be930dececa6a2555768e	0	0	0	0	0	0	0	0	0	0	0	0	0	/home/dhl_ec/bnelissen/Slides/CD3_manuscript/CD3_slides/AAA330.CD3/AAA330.CD3.run1	255	0.7	0.06	0.7	0.06	-8.66775921455	-12.0980483705	1.14119751393	1.11192165458
210257.0	3941316.0	78033.0	9556.0	3941316.0	4000000.0	1462.0	1.0	2.1	1.89	1.53	0.04	6.01	0.349999999999	0.700000000001	0.0600000000004	11.4	0.38	2.04	1.43	0.53	AAA330.CD3.X21.Y8.tile.tissue.png	223	1	2000	223	0c602fc18223ba5dd4824638fa31e41e	0	0	0	0	0	0	0	0	0	0	0	0	0	/home/dhl_ec/bnelissen/Slides/CD3_manuscript/CD3_slides/AAA330.CD3/AAA330.CD3.run1	255	0.7	0.06	0.7	0.06	-9.12164981585	-12.1385862039	1.13435171252	1.14735355713
315.0	2771140.0	111.0	35005.0	2771140.0	4000000.0	2.0	16.0	1.19	2.14	1.11	0.04	5.97	0.36	0.68	0.0999999999995	7.95	0.29	2.13	1.42	0.54	AAA330.CD3.X21.Y9.tile.tissue.png	224	1	2000	224	531db651b5a997b729c64347eefaa573	0	0	0	0	0	0	0	0	0	0	0	0	0	/home/dhl_ec/bnelissen/Slides/CD3_manuscript/CD3_slides/AAA330.CD3/AAA330.CD3.run1	255	0.7	0.06	0.7	0.06	-6.77390523943	-10.1522509918	0.0644636165752	0.0398941060791
2185.0	250158.0	628.0	11874.0	250158.0	4000000.0	12.0	20.0	1.21	1.35	1.05	0.0500000000002	6.05	0.379999999999	0.98	0.190000000001	6.26	0.219999999999	2.03	1.43	0.5	AAA330.CD3.X22.Y1.tile.tissue.png	225	1	2000	225	3e1bf49046063f36bbefde06678c095a	0	0	0	0	0	0	0	0	0	0	0	0	0	/home/dhl_ec/bnelissen/Slides/CD3_manuscript/CD3_slides/AAA330.CD3/AAA330.CD3.run1	255	0.7	0.06	0.7	0.06	-7.37831458489	-10.3088071359	0.394442081592	3.75444701172
27878.0	1145796.0	10200.0	23216.0	1145796.0	4000000.0	187.0	28.0	1.27	2.09	1.32	0.0500000000002	6.16	0.35	0.709999999999	0.15	7.43	0.24	2.08	1.43	0.52	AAA330.CD3.X22.Y10.tile.tissue.png	226	1	2000	226	22becf4533aaa2caa838040348cbc47b	0	0	0	0	0	0	0	0	0	0	0	0	0	/home/dhl_ec/bnelissen/Slides/CD3_manuscript/CD3_slides/AAA330.CD3/AAA330.CD3.run1	255	0.7	0.06	0.7	0.06	-9.27860767292	-12.4624921861	1.37820554105	0.413594521484
135225.0	2581158.0	47013.0	29652.0	2581158.0	4000000.0	873.0	22.0	1.53	1.59	1.21	0.0500000000002	6.77	0.64	0.700000000001	0.1	9.62	0.320000000001	2.1	1.43	0.56	AAA330.CD3.X22.Y11.tile.tissue.png	227	1	2000	227	4275db228cef89fb5f42979a4c88ff79	0	0	0	0	0	0	0	0	0	0	0	0	0	/home/dhl_ec/bnelissen/Slides/CD3_manuscript/CD3_slides/AAA330.CD3/AAA330.CD3.run1	255	0.7	0.06	0.7	0.06	-9.38115930702	-12.6284663901	1.45542287321	0.709412304687
98998.0	3406768.0	38134.0	17630.0	3406768.0	4000000.0	725.0	3.0	1.97	1.74	1.1	0.0500000000002	6.07	0.43	0.9	0.0699999999997	9.5	0.34	2.06	1.43	0.55	AAA330.CD3.X22.Y12.tile.tissue.png	228	1	2000	228	bfcadd2c0a44ec8617e9283e8ef4a2a6	0	0	0	0	0	0	0	0	0	0	0	0	0	/home/dhl_ec/bnelissen/Slides/CD3_manuscript/CD3_slides/AAA330.CD3/AAA330.CD3.run1	255	0.7	0.06	0.7	0.06	-9.10228385447	-12.3974071948	1.20881194297	0.602184852783
31124.0	2534527.0	11705.0	26834.0	2534527.0	4000000.0	217.0	17.0	1.47	2.19	1.12	0.04	6.78	0.37	0.7	0.110000000001	8.17	0.3	2.1	1.43	0.57	AAA330.CD3.X22.Y13.tile.tissue.png	229	1	2000	229	b92b2ea69e4225787cd8a422f0f6f27c	0	0	0	0	0	0	0	0	0	0	0	0	0	/home/dhl_ec/bnelissen/Slides/CD3_manuscript/CD3_slides/AAA330.CD3/AAA330.CD3.run1	255	0.7	0.06	0.7	0.06	-8.61402285916	-12.3223352423	1.44358733538	0.768204416992
22766.0	1237126.0	8728.0	27136.0	1237126.0	4000000.0	160.0	22.0	1.24	1.74	1.27	0.04	6.21	0.61	0.730000000001	0.150000000001	7.19	0.25	2.11	1.42	0.530000000001	AAA330.CD3.X22.Y14.tile.tissue.png	230	1	2000	230	0b6d5b1fb499187cc31f23433c842005	0	0	0	0	0	0	0	0	0	0	0	0	0	/home/dhl_ec/bnelissen/Slides/CD3_manuscript/CD3_slides/AAA330.CD3/AAA330.CD3.run1	255	0.7	0.06	0.7	0.06	-9.07026520381	-12.3890450345	1.50932970604	0.346472117187
58310.0	1663875.0	22333.0	24299.0	1663875.0	4000000.0	425.0	10.0	1.26	1.89	1.48	0.0499999999993	6.47	0.36	0.69	0.13	7.87	0.27	2.11	1.44	0.55	AAA330.CD3.X22.Y15.tile.tissue.png	231	1	2000	231	90843d28971d24bcd63604fdfc19b37f	0	0	0	0	0	0	0	0	0	0	0	0	0	/home/dhl_ec/bnelissen/Slides/CD3_manuscript/CD3_slides/AAA330.CD3/AAA330.CD3.run1	255	0.7	0.06	0.7	0.06	-9.58567984074	-12.5541232676	1.57948525722	0.374236480469
131339.0	2632311.0	49240.0	17489.0	2632311.0	4000000.0	921.0	10.0	1.41	1.15	1.08	0.0500000000002	6.52	0.35	0.690000000001	0.0999999999995	9.69	0.309999999999	2.08	1.43	0.599999999999	AAA330.CD3.X22.Y16.tile.tissue.png	232	1	2000	232	f4398e6a74b484521d968336b81d0c9a	0	0	0	0	0	0	0	0	0	0	0	0	0	/home/dhl_ec/bnelissen/Slides/CD3_manuscript/CD3_slides/AAA330.CD3/AAA330.CD3.run1	255	0.7	0.06	0.7	0.06	-9.20869693963	-12.5243514216	1.26898693619	0.473220151367
520.0	136164.0	154.0	4988.0	136164.0	4000000.0	2.0	10.0	1.22	1.39	1.32	0.0400000000009	5.97	0.349999999999	0.68	0.19	6.16	0.2	2.01	1.43	0.51	AAA330.CD3.X22.Y17.tile.tissue.png	233	1	2000	233	cb7cbbf60413b0ce04855d93ab006fd0	0	0	0	0	0	0	0	0	0	0	0	0	0	/home/dhl_ec/bnelissen/Slides/CD3_manuscript/CD3_slides/AAA330.CD3/AAA330.CD3.run1	255	0.7	0.06	0.7	0.06	-6.9524580337	-10.9625818109	0.133020232204	0.0955257893066
0.0	6658.0	0.0	534.0	6658.0	1560000.0	0.0	2.0	0.719999999999	0.849999999999	0.41	0.0199999999995	2.37	0.14	0.299999999999	0.0799999999999	1.94	0.0500000000002	0.75	0.549999999999	0.15	AAA330.CD3.X22.Y18.tile.tissue.png	234	1	2000	234	30bf575c39f9c00614568273faaa8357	0	0	0	0	0	0	0	0	0	0	0	0	0	/home/dhl_ec/bnelissen/Slides/CD3_manuscript/CD3_slides/AAA330.CD3/AAA330.CD3.run1	255	0.7	0.06	0.7	0.06	0.0	-11.9984853341	1.35853821883	6.50713841424
16723.0	948220.0	7906.0	14898.0	948220.0	4000000.0	150.0	13.0	0.940000000001	2.08	1.1	0.04	6.17	0.530000000001	0.79	0.17	6.83	0.23	2.05	1.42	0.83	AAA330.CD3.X22.Y2.tile.tissue.png	235	1	2000	235	cca7489117aa0e8ee0d968d7eb3a7cff	0	0	0	0	0	0	0	0	0	0	0	0	0	/home/dhl_ec/bnelissen/Slides/CD3_manuscript/CD3_slides/AAA330.CD3/AAA330.CD3.run1	255	0.7	0.06	0.7	0.06	-8.48488837835	-12.4953536315	1.44767832806	0.369076085938
316.0	3435789.0	123.0	14467.0	3435789.0	4000000.0	2.0	6.0	1.41	2.04	1.11	0.0500000000002	5.91	0.36	0.679999999999	0.0699999999997	8.53	0.33	2.09	1.42	0.75	AAA330.CD3.X22.Y3.tile.tissue.png	236	1	2000	236	cb3e11c2e848982b8d5e6cfd1b9f8abb	0	0	0	0	0	0	0	0	0	0	0	0	0	/home/dhl_ec/bnelissen/Slides/CD3_manuscript/CD3_slides/AAA330.CD3/AAA330.CD3.run1	255	0.7	0.06	0.7	0.06	-7.32937821971	-11.3768255949	0.0677364797257	0.0434495625
463.0	3944159.0	110.0	9591.0	3944159.0	4000000.0	1.0	2.0	3.12	1.91	1.44	0.04	5.9	0.34	0.68	0.0600000000004	8.71	0.34	2.05	1.43	0.49	AAA330.CD3.X22.Y4.tile.tissue.png	237	1	2000	237	46a3f38a057011a76d8fd839d2182054	0	0	0	0	0	0	0	0	0	0	0	0	0	/home/dhl_ec/bnelissen/Slides/CD3_manuscript/CD3_slides/AAA330.CD3/AAA330.CD3.run1	255	0.7	0.06	0.7	0.06	-6.73693983013	-10.6080635394	0.0559968964568	0.0363995181522
2610.0	3866656.0	877.0	10988.0	3866656.0	4000000.0	14.0	1.0	2.04	1.58	1.5	0.0500000000002	5.87	0.35	0.679999999999	0.0599999999995	8.69	0.33	2.09	1.44	0.5	AAA330.CD3.X22.Y5.tile.tissue.png	238	1	2000	238	9f2dd41bcf2a8bdf71e83af381ca53bd	0	0	0	0	0	0	0	0	0	0	0	0	0	/home/dhl_ec/bnelissen/Slides/CD3_manuscript/CD3_slides/AAA330.CD3/AAA330.CD3.run1	255	0.7	0.06	0.7	0.06	-7.18670618858	-10.4438914516	0.0670035192247	0.0497310342407
47504.0	3950715.0	16570.0	8776.0	3950715.0	4000000.0	298.0	1.0	1.64	1.61	1.04	0.0500000000002	6.06	0.36	0.95	0.0500000000002	9.34	0.349999999999	2.03	1.43	0.49	AAA330.CD3.X22.Y6.tile.tissue.png	239	1	2000	239	787865aa001f271c56f78871d0850220	0	0	0	0	0	0	0	0	0	0	0	0	0	/home/dhl_ec/bnelissen/Slides/CD3_manuscript/CD3_slides/AAA330.CD3/AAA330.CD3.run1	255	0.7	0.06	0.7	0.06	-8.10913293824	-11.3339193891	0.317132511437	0.466629354248
47510.0	3992734.0	17745.0	8636.0	3992734.0	4000000.0	307.0	1.0	1.21	2.17	1.25	0.0500000000002	5.94	0.349999999999	0.68	0.0499999999993	9.57	0.35	2.03	1.42	0.5	AAA330.CD3.X22.Y7.tile.tissue.png	240	1	2000	240	c3a979c722e3c6729eef4b076764f329	0	0	0	0	0	0	0	0	0	0	0	0	0	/home/dhl_ec/bnelissen/Slides/CD3_manuscript/CD3_slides/AAA330.CD3/AAA330.CD3.run1	255	0.7	0.06	0.7	0.06	-8.52404752674	-11.3505128484	0.471879941979	0.661457683167
26203.0	3761150.0	10194.0	13899.0	3761150.0	4000000.0	193.0	1.0	1.48	2.65	1.11	0.0500000000002	5.99	0.42	1.13	0.0600000000004	9.11	0.330000000001	2.07	1.46	0.53	AAA330.CD3.X22.Y8.tile.tissue.png	241	1	2000	241	64de209a05791754a139c87d0e921606	0	0	0	0	0	0	0	0	0	0	0	0	0	/home/dhl_ec/bnelissen/Slides/CD3_manuscript/CD3_slides/AAA330.CD3/AAA330.CD3.run1	255	0.7	0.06	0.7	0.06	-8.05945900771	-11.1541895621	0.372926550408	0.510733357727
603.0	2907393.0	220.0	20161.0	2907393.0	4000000.0	4.0	12.0	1.19	1.67	1.59	0.0500000000002	5.96	0.349999999999	0.679999999999	0.0899999999992	8.01	0.3	2.1	1.42	0.52	AAA330.CD3.X22.Y9.tile.tissue.png	242	1	2000	242	63270ebafe06e1867a67f6814ad9af39	0	0	0	0	0	0	0	0	0	0	0	0	0	/home/dhl_ec/bnelissen/Slides/CD3_manuscript/CD3_slides/AAA330.CD3/AAA330.CD3.run1	255	0.7	0.06	0.7	0.06	-6.30877663669	-10.3851116753	0.0735091371883	0.0540215693359
352.0	893703.0	171.0	26081.0	893703.0	4000000.0	3.0	16.0	1.2	1.39	1.14	0.0500000000002	6.05	0.55	0.82	0.17	6.71	0.23	2.08	1.42	0.73	AAA330.CD3.X23.Y1.tile.tissue.png	243	1	2000	243	868fff1877f0e596936fad376386a5ea	0	0	0	0	0	0	0	0	0	0	0	0	0	/home/dhl_ec/bnelissen/Slides/CD3_manuscript/CD3_slides/AAA330.CD3/AAA330.CD3.run1	255	0.7	0.06	0.7	0.06	-6.65274274691	-9.74519072643	0.0858972627461	4.81318875586
1460.0	402868.0	586.0	15096.0	402868.0	4000000.0	11.0	24.0	0.900000000001	1.34	1.1	0.0500000000002	6.21	0.38	0.73	0.18	6.35	0.21	2.07	1.43	0.5	AAA330.CD3.X23.Y10.tile.tissue.png	244	1	2000	244	8d11ebea6b22086ef13d841a3d2a3e01	0	0	0	0	0	0	0	0	0	0	0	0	0	/home/dhl_ec/bnelissen/Slides/CD3_manuscript/CD3_slides/AAA330.CD3/AAA330.CD3.run1	255	0.7	0.06	0.7	0.06	-8.53454195123	-11.7202651587	0.551556083997	0.0914893671875
46819.0	1747162.0	17399.0	34508.0	1747162.0	4000000.0	320.0	33.0	1.22	1.22	1.11	0.0500000000002	6.46	0.38	0.7	0.13	8.05	0.27	2.12	1.42	0.659999999999	AAA330.CD3.X23.Y11.tile.tissue.png	245	1	2000	245	85c1265a2143a5c6574e2567f9eb0b80	0	0	0	0	0	0	0	0	0	0	0	0	0	/home/dhl_ec/bnelissen/Slides/CD3_manuscript/CD3_slides/AAA330.CD3/AAA330.CD3.run1	255	0.7	0.06	0.7	0.06	-9.29150134608	-12.582030952	1.2555024409	0.500587253906
35006.0	3652130.0	13850.0	11468.0	3652130.0	4000000.0	267.0	7.0	1.78	2.39	1.26	0.04	6.59	0.34	0.700000000001	0.0599999999995	9.03	0.34	2.05	1.42	0.83	AAA330.CD3.X23.Y12.tile.tissue.png	246	1	2000	246	57c05f916f0ee07dd7d8790df50df07d	0	0	0	0	0	0	0	0	0	0	0	0	0	/home/dhl_ec/bnelissen/Slides/CD3_manuscript/CD3_slides/AAA330.CD3/AAA330.CD3.run1	255	0.7	0.0629942582011	0.7	0.0629942582011	-8.68143810055	-11.2772120436	0.805256762543	0.260344385559
2717.0	1920956.0	1310.0	32299.0	1920956.0	4000000.0	25.0	20.0	1.56	1.85	1.37	0.0500000000002	6.34	0.360000000001	0.69	0.13	7.33	0.27	2.14	1.42	0.699999999999	AAA330.CD3.X23.Y13.tile.tissue.png	247	1	2000	247	b7206f4ccf3b4a742d21faa900615337	0	0	0	0	0	0	0	0	0	0	0	0	0	/home/dhl_ec/bnelissen/Slides/CD3_manuscript/CD3_slides/AAA330.CD3/AAA330.CD3.run1	255	0.7	0.06	0.7	0.06	-7.69988129421	-11.2532820506	0.349677176697	0.148654614746
76231.0	3385956.0	30159.0	19908.0	3385956.0	4000000.0	603.0	8.0	1.43	1.83	1.11	0.0500000000002	6.16	0.36	0.7	0.0799999999999	9.3	0.33	2.07	1.42	0.59	AAA330.CD3.X23.Y14.tile.tissue.png	248	1	2000	248	55c0d2514a4fdb7cfb1bad1da4c5c2e8	0	0	0	0	0	0	0	0	0	0	0	0	0	/home/dhl_ec/bnelissen/Slides/CD3_manuscript/CD3_slides/AAA330.CD3/AAA330.CD3.run1	255	0.7	0.06	0.7	0.06	-8.83942352452	-11.7886920641	0.962622052077	0.580971332886
74760.0	2650790.0	26978.0	20850.0	2650790.0	4000000.0	518.0	16.0	1.31	1.94	1.39	0.04	6.23	0.349999999999	0.69	0.1	9.44	0.3	2.08	1.43	0.660000000001	AAA330.CD3.X23.Y15.tile.tissue.png	249	1	2000	249	385e3b03de0bd0605f310669aa70f337	0	0	0	0	0	0	0	0	0	0	0	0	0	/home/dhl_ec/bnelissen/Slides/CD3_manuscript/CD3_slides/AAA330.CD3/AAA330.CD3.run1	255	0.7	0.06	0.7	0.06	-8.86028298003	-12.3782042541	1.02389458007	0.533447493164
20428.0	864781.0	7278.0	15379.0	864781.0	4000000.0	137.0	23.0	1.39	1.79	1.13	0.04	6.26	0.37	0.71	0.16	7.2	0.23	2.04	1.73	0.61	AAA330.CD3.X23.Y16.tile.tissue.png	250	1	2000	250	c1f5592de95660db93b9d9a8f5733bcb	0	0	0	0	0	0	0	0	0	0	0	0	0	/home/dhl_ec/bnelissen/Slides/CD3_manuscript/CD3_slides/AAA330.CD3/AAA330.CD3.run1	255	0.7	0.06	0.7	0.06	-9.21939679457	-12.4587883786	1.41863433225	0.262251828125
0.0	111323.0	0.0	4661.0	111323.0	4000000.0	0.0	11.0	1.23	1.51	1.17	0.0500000000002	6.02	0.35	0.71	0.2	5.84	0.13	2.02	1.42	0.5	AAA330.CD3.X23.Y17.tile.tissue.png	251	1	2000	251	2b3572bcab504d4e56901ca73aeca1e0	0	0	0	0	0	0	0	0	0	0	0	0	0	/home/dhl_ec/bnelissen/Slides/CD3_manuscript/CD3_slides/AAA330.CD3/AAA330.CD3.run1	255	0.7	0.06	0.7	0.06	-8.00754883957	-9.95971728012	0.396852506068	0.0569873911133
0.0	0.0	0.0	0.0	0.0	1560000.0	0.0	0.0	0.53	0.9	0.650000000001	0.0200000000004	2.56	0.110000000001	0.29	0.0799999999999	1.53	0.0499999999993	0.71	0.55	0.15	AAA330.CD3.X23.Y18.tile.tissue.png	252	1	2000	252	a61954bba645f824028937f1317f45a4	0	0	0	0	0	0	0	0	0	0	0	0	0	/home/dhl_ec/bnelissen/Slides/CD3_manuscript/CD3_slides/AAA330.CD3/AAA330.CD3.run1	255	1.0	0.06	1.0	0.06	0.0	-11.8966882951	0.0	6.67196644436
47447.0	3050558.0	21561.0	19303.0	3050558.0	4000000.0	422.0	10.0	1.06	1.67	1.23	0.04	6.21	0.36	0.680000000001	0.0900000000001	8.57	0.33	2.07	1.43	0.54	AAA330.CD3.X23.Y2.tile.tissue.png	253	1	2000	253	7c236a6614a47db1f32110908bd44ee2	0	0	0	0	0	0	0	0	0	0	0	0	0	/home/dhl_ec/bnelissen/Slides/CD3_manuscript/CD3_slides/AAA330.CD3/AAA330.CD3.run1	255	0.7	0.06	0.7	0.06	-8.63329317662	-12.3712676504	1.4903228299	0.811274994141
9865.0	3979573.0	4577.0	9065.0	3979573.0	4000000.0	88.0	1.0	1.22	1.75	1.15	0.0500000000002	6.07	0.35	0.7	0.0499999999993	8.9	0.339999999999	2.03	1.43	0.51	AAA330.CD3.X23.Y3.tile.tissue.png	254	1	2000	254	6a3be41e15da5fdc173b97fae26cafbd	0	0	0	0	0	0	0	0	0	0	0	0	0	/home/dhl_ec/bnelissen/Slides/CD3_manuscript/CD3_slides/AAA330.CD3/AAA330.CD3.run1	255	0.7	0.06	0.7	0.06	-7.19305763512	-10.9580678455	0.388528385262	0.379985139189
0.0	3952595.0	0.0	9808.0	3952595.0	4000000.0	0.0	2.0	1.46	1.57	1.13	0.04	5.84	0.35	0.680000000001	0.0600000000004	8.39	0.27	2.05	1.43	0.5	AAA330.CD3.X23.Y4.tile.tissue.png	255	1	2000	255	07a418b7411661e2cd88e14f94a3b997	0	0	0	0	0	0	0	0	0	0	0	0	0	/home/dhl_ec/bnelissen/Slides/CD3_manuscript/CD3_slides/AAA330.CD3/AAA330.CD3.run1	255	0.7	0.06	0.7	0.06	-7.03752535336	-11.6639870312	0.0735213615748	0.0486100291939
212.0	3962040.0	129.0	9306.0	3962040.0	4000000.0	3.0	1.0	1.23	1.53	1.17	0.0500000000002	5.85	0.34	0.69	0.0500000000002	8.8	0.379999999999	2.06	1.44	0.5	AAA330.CD3.X23.Y5.tile.tissue.png	256	1	2000	256	52d2cc5066877b2d376eb2d0e3cd2197	0	0	0	0	0	0	0	0	0	0	0	0	0	/home/dhl_ec/bnelissen/Slides/CD3_manuscript/CD3_slides/AAA330.CD3/AAA330.CD3.run1	255	0.7	0.06	0.7	0.06	-7.0538510895	-10.6934774685	0.0673956938813	0.0443883707485
469.0	3995029.0	211.0	8208.0	3995029.0	4000000.0	5.0	1.0	1.74	1.76	1.14	0.0500000000002	5.76	0.34	0.690000000001	0.0500000000002	8.78	0.34	2.06	1.43	0.61	AAA330.CD3.X23.Y6.tile.tissue.png	257	1	2000	257	36e71535777b75b1670fe46e5807d7e9	0	0	0	0	0	0	0	0	0	0	0	0	0	/home/dhl_ec/bnelissen/Slides/CD3_manuscript/CD3_slides/AAA330.CD3/AAA330.CD3.run1	255	0.7	0.06	0.7	0.06	-7.48782805277	-11.204146932	0.0585723963155	0.0370544595718
47324.0	3847046.0	19049.0	10924.0	3847046.0	4000000.0	373.0	1.0	1.41	1.7	1.45	0.0500000000002	6.89	0.559999999999	0.76	0.0600000000004	9.1	0.360000000001	2.04	1.42	0.659999999999	AAA330.CD3.X23.Y7.tile.tissue.png	258	1	2000	258	9cf9d907fc98c73a526a2abdf0e7b7dc	0	0	0	0	0	0	0	0	0	0	0	0	0	/home/dhl_ec/bnelissen/Slides/CD3_manuscript/CD3_slides/AAA330.CD3/AAA330.CD3.run1	255	0.7	0.06	0.7	0.06	-8.24038139956	-11.6538936648	0.673689987323	0.584235373047
123139.0	3857001.0	48547.0	12894.0	3857001.0	4000000.0	936.0	1.0	1.39	1.78	1.11	0.04	6.13	0.62	0.69	0.0599999999995	10.12	0.35	2.04	1.44	0.57	AAA330.CD3.X23.Y8.tile.tissue.png	259	1	2000	259	b27a1ecf89f10214bc621be7bf8d7d77	0	0	0	0	0	0	0	0	0	0	0	0	0	/home/dhl_ec/bnelissen/Slides/CD3_manuscript/CD3_slides/AAA330.CD3/AAA330.CD3.run1	255	0.7	0.06	0.7	0.06	-8.81645117075	-12.2080530792	1.2013832511	0.963427454346
83437.0	2720527.0	30270.0	28248.0	2720527.0	4000000.0	555.0	18.0	1.45	2.45	1.53	0.04	6.2	0.349999999999	0.679999999999	0.1	9.74	0.299999999999	2.09	1.43	0.52	AAA330.CD3.X23.Y9.tile.tissue.png	260	1	2000	260	4402cfb3bc45e35627216f41e8de836e	0	0	0	0	0	0	0	0	0	0	0	0	0	/home/dhl_ec/bnelissen/Slides/CD3_manuscript/CD3_slides/AAA330.CD3/AAA330.CD3.run1	255	0.7	0.06	0.7	0.06	-8.32489741904	-11.8374560104	0.693352726149	0.937508550781
364.0	1717370.0	98.0	22352.0	1717370.0	4000000.0	1.0	5.0	1.26	1.5	1.19	0.0499999999993	6.13	0.41	0.970000000001	0.14	7.27	0.26	2.07	1.44	1.02	AAA330.CD3.X24.Y1.tile.tissue.png	261	1	2000	261	a0a5a54b40c28720cb0ae375d2872be1	0	0	0	0	0	0	0	0	0	0	0	0	0	/home/dhl_ec/bnelissen/Slides/CD3_manuscript/CD3_slides/AAA330.CD3/AAA330.CD3.run1	255	0.7	0.06	0.7	0.06	-6.48059827911	-10.1327387891	0.0655980381522	3.46909199023
275.0	459895.0	104.0	15681.0	459895.0	4000000.0	2.0	23.0	1.24	1.38	1.58	0.04	6.04	0.360000000001	0.69	0.18	6.42	0.21	2.06	1.42	0.81	AAA330.CD3.X24.Y10.tile.tissue.png	262	1	2000	262	34ac2d8cb7d31aeb6bcdfb809ecdef1c	0	0	0	0	0	0	0	0	0	0	0	0	0	/home/dhl_ec/bnelissen/Slides/CD3_manuscript/CD3_slides/AAA330.CD3/AAA330.CD3.run1	255	0.7	0.06	0.7	0.06	-6.79843257758	-11.0010761498	0.123189892839	0.039550637207
62428.0	1130903.0	21802.0	21419.0	1130903.0	4000000.0	404.0	15.0	1.56	1.75	1.29	0.04	6.23	0.35	0.690000000001	0.16	7.8	0.25	2.09	1.43	0.54	AAA330.CD3.X24.Y11.tile.tissue.png	263	1	2000	263	fd23e809e6067347a1c41b213aec93aa	0	0	0	0	0	0	0	0	0	0	0	0	0	/home/dhl_ec/bnelissen/Slides/CD3_manuscript/CD3_slides/AAA330.CD3/AAA330.CD3.run1	255	0.7	0.06	0.7	0.06	-9.34797352451	-12.7065588876	1.48278608051	0.322640142578
148435.0	3953207.0	57852.0	10541.0	3953207.0	4000000.0	1124.0	2.0	1.57	1.85	1.06	0.04	7.59	0.5	0.82	0.0500000000002	10.04	0.38	2.03	1.42	0.69	AAA330.CD3.X24.Y12.tile.tissue.png	264	1	2000	264	f2112e20fa26e600debbb43e92b3d954	0	0	0	0	0	0	0	0	0	0	0	0	0	/home/dhl_ec/bnelissen/Slides/CD3_manuscript/CD3_slides/AAA330.CD3/AAA330.CD3.run1	255	0.7	0.0621666520185	0.7	0.0621666520185	-9.12070153208	-11.8774480404	0.924268266747	0.350529731384
24133.0	3502916.0	11904.0	12650.0	3502916.0	4000000.0	261.0	7.0	1.6	1.79	1.16	0.04	6.13	0.35	0.71	0.0799999999999	9.01	0.33	2.04	1.42	0.569999999999	AAA330.CD3.X24.Y13.tile.tissue.png	265	1	2000	265	e076c2e076bbae41c38e947e78d42d87	0	0	0	0	0	0	0	0	0	0	0	0	0	/home/dhl_ec/bnelissen/Slides/CD3_manuscript/CD3_slides/AAA330.CD3/AAA330.CD3.run1	255	0.7	0.06	0.7	0.06	-8.63381928936	-11.3329660864	0.639399819352	0.359537448242
62167.0	4000000.0	28150.0	7996.0	4000000.0	4000000.0	557.0	1.0	1.7	1.58	1.26	0.04	5.84	0.440000000001	0.81	0.04	9.52	0.36	2.03	1.43	0.66	AAA330.CD3.X24.Y14.tile.tissue.png	266	1	2000	266	63a12a3f64cb793fe14d112bb63339a8	0	0	0	0	0	0	0	0	0	0	0	0	0	/home/dhl_ec/bnelissen/Slides/CD3_manuscript/CD3_slides/AAA330.CD3/AAA330.CD3.run1	255	0.7	0.0792891815466	0.7	0.0792891815466	-8.88379646315	-11.7660240769	0.561733458633	0.0941657024422
111252.0	3332874.0	41923.0	16752.0	3332874.0	4000000.0	803.0	11.0	1.75	2.04	1.08	0.04	6.05	0.45	0.870000000001	0.0800000000008	9.69	0.34	2.05	1.44	0.83	AAA330.CD3.X24.Y15.tile.tissue.png	267	1	2000	267	74e7718900c6f217d55e1ac81bb1de1b	0	0	0	0	0	0	0	0	0	0	0	0	0	/home/dhl_ec/bnelissen/Slides/CD3_manuscript/CD3_slides/AAA330.CD3/AAA330.CD3.run1	255	0.7	0.06	0.7	0.06	-9.0223365197	-12.0195960131	1.06737043982	0.70414984668
3949.0	859871.0	1312.0	16318.0	859871.0	4000000.0	23.0	16.0	1.41	2.53	1.36	0.0499999999993	6.08	0.35	0.68	0.17	6.68	0.23	2.06	1.43	0.63	AAA330.CD3.X24.Y16.tile.tissue.png	268	1	2000	268	5d0eb7d51b73d07790ffb56b20e837ed	0	0	0	0	0	0	0	0	0	0	0	0	0	/home/dhl_ec/bnelissen/Slides/CD3_manuscript/CD3_slides/AAA330.CD3/AAA330.CD3.run1	255	0.7	0.06	0.7	0.06	-7.4541792519	-11.2260163772	0.424712385717	0.111137033203
65.0	97578.0	35.0	3676.0	97578.0	4000000.0	1.0	10.0	1.36	1.91	1.19	0.0499999999993	6.0	0.35	0.74	0.190000000001	6.13	0.190000000001	2.01	1.42	0.559999999999	AAA330.CD3.X24.Y17.tile.tissue.png	269	1	2000	269	3a148f2fff574ea218eb30d07cfc3220	0	0	0	0	0	0	0	0	0	0	0	0	0	/home/dhl_ec/bnelissen/Slides/CD3_manuscript/CD3_slides/AAA330.CD3/AAA330.CD3.run1	255	0.7	0.06	0.7	0.06	-8.29109974906	-11.174236421	0.537002748217	5.25892984912
4935.0	3258819.0	2489.0	19127.0	3258819.0	4000000.0	49.0	8.0	1.48	1.65	1.23	0.04	6.17	0.42	0.909999999999	0.0799999999999	8.32	0.330000000001	2.07	1.43	0.51	AAA330.CD3.X24.Y2.tile.tissue.png	270	1	2000	270	a3403f0f29cfb0870513e84928a05994	0	0	0	0	0	0	0	0	0	0	0	0	0	/home/dhl_ec/bnelissen/Slides/CD3_manuscript/CD3_slides/AAA330.CD3/AAA330.CD3.run1	255	0.7	0.06	0.7	0.06	-7.79119591833	-11.806202537	0.678187431051	0.508104921387
8147.0	3976483.0	4136.0	9404.0	3976483.0	4000000.0	86.0	2.0	1.23	1.64	1.57	0.0500000000002	5.96	0.34	0.67	0.0599999999995	8.86	0.339999999999	2.03	1.43	0.53	AAA330.CD3.X24.Y3.tile.tissue.png	271	1	2000	271	229c5209318d64da1864ba123af76b6d	0	0	0	0	0	0	0	0	0	0	0	0	0	/home/dhl_ec/bnelissen/Slides/CD3_manuscript/CD3_slides/AAA330.CD3/AAA330.CD3.run1	255	0.7	0.06	0.7	0.06	-7.62613714301	-11.0177751171	0.276669121787	0.26036641089
1414.0	4000000.0	698.0	7996.0	4000000.0	4000000.0	13.0	1.0	1.49	2.16	1.27	0.0500000000002	5.89	0.27	0.68	0.04	8.8	0.34	2.06	1.42	0.54	AAA330.CD3.X24.Y4.tile.tissue.png	272	1	2000	272	4871c626293b3985df06f185733cca71	0	0	0	0	0	0	0	0	0	0	0	0	0	/home/dhl_ec/bnelissen/Slides/CD3_manuscript/CD3_slides/AAA330.CD3/AAA330.CD3.run1	255	0.7	0.06	0.7	0.06	-9.62190940157	-10.7766335404	0.159549014215	0.139593681249
9687.0	3999997.0	3686.0	7998.0	3999997.0	4000000.0	70.0	1.0	1.26	1.48	1.35	0.04	6.29	0.35	0.679999999999	0.0500000000002	8.81	0.34	2.02	1.44	0.650000000001	AAA330.CD3.X24.Y5.tile.tissue.png	273	1	2000	273	7fd1f903e69ce100e6b483f2fbf84257	0	0	0	0	0	0	0	0	0	0	0	0	0	/home/dhl_ec/bnelissen/Slides/CD3_manuscript/CD3_slides/AAA330.CD3/AAA330.CD3.run1	255	0.7	0.06	0.7	0.06	-8.59390286833	-10.6132753317	0.218277964787	0.217083376138
107.0	3847118.0	46.0	11879.0	3847118.0	4000000.0	1.0	2.0	1.38	1.92	1.21	0.0499999999993	5.83	0.38	0.71	0.0600000000004	8.68	0.330000000001	2.06	1.42	0.57	AAA330.CD3.X24.Y6.tile.tissue.png	274	1	2000	274	be5803dd032839c3dd8c11bfb07a86cf	0	0	0	0	0	0	0	0	0	0	0	0	0	/home/dhl_ec/bnelissen/Slides/CD3_manuscript/CD3_slides/AAA330.CD3/AAA330.CD3.run1	255	0.7	0.06	0.7	0.06	-7.05273191952	-11.2958580783	0.0586775263739	0.0341507681885
157.0	3510435.0	56.0	19589.0	3510435.0	4000000.0	1.0	3.0	1.98	1.62	1.07	0.04	5.99	0.360000000001	0.69	0.0799999999999	8.41	0.32	2.11	1.43	0.680000000001	AAA330.CD3.X24.Y7.tile.tissue.png	275	1	2000	275	ec23bbcd020457b7eab9da94348ae5c8	0	0	0	0	0	0	0	0	0	0	0	0	0	/home/dhl_ec/bnelissen/Slides/CD3_manuscript/CD3_slides/AAA330.CD3/AAA330.CD3.run1	255	0.7	0.06	0.7	0.06	-6.9691204734	-10.682926945	0.0674771791723	0.0295921209717
7014.0	2029495.0	2803.0	40905.0	2029495.0	4000000.0	54.0	23.0	1.58	1.6	1.15	0.04	6.21	0.62	0.7	0.13	7.59	0.28	2.12	1.43	0.529999999999	AAA330.CD3.X24.Y8.tile.tissue.png	276	1	2000	276	168b9faaedff4e9db861ab58e34067e4	0	0	0	0	0	0	0	0	0	0	0	0	0	/home/dhl_ec/bnelissen/Slides/CD3_manuscript/CD3_slides/AAA330.CD3/AAA330.CD3.run1	255	0.7	0.06	0.7	0.06	-7.54304445542	-10.8246876914	0.208386923518	0.104564935547
47445.0	2512286.0	16513.0	38675.0	2512286.0	4000000.0	292.0	19.0	1.97	1.74	1.2	0.0500000000002	7.57	0.37	0.7	0.110000000001	9.11	0.29	2.13	1.42	0.52	AAA330.CD3.X24.Y9.tile.tissue.png	277	1	2000	277	3ef6bf07d3922f3380ff3bf283746720	0	0	0	0	0	0	0	0	0	0	0	0	0	/home/dhl_ec/bnelissen/Slides/CD3_manuscript/CD3_slides/AAA330.CD3/AAA330.CD3.run1	255	0.7	0.06	0.7	0.06	-8.1894081343	-11.2535396788	0.470461432986	0.751165379883
0.0	2530405.0	0.0	10751.0	2530405.0	4000000.0	0.0	3.0	1.17	1.53	1.05	0.0600000000004	8.06	0.35	0.75	0.110000000001	6.73	0.22	2.04	1.42	0.519999999999	AAA330.CD3.X25.Y1.tile.tissue.png	278	1	2000	278	07ade2e1ea61498540c866f88cc47290	0	0	0	0	0	0	0	0	0	0	0	0	0	/home/dhl_ec/bnelissen/Slides/CD3_manuscript/CD3_slides/AAA330.CD3/AAA330.CD3.run1	255	0.7	0.06	0.7	0.06	0.0	-10.5677612961	0.0872497930173	2.51298824219
74.0	250291.0	44.0	12267.0	250291.0	4000000.0	1.0	29.0	1.73	2.09	1.22	0.04	6.03	0.349999999999	0.69	0.19	6.27	0.21	2.05	1.42	2.03	AAA330.CD3.X25.Y10.tile.tissue.png	279	1	2000	279	0128a28b18869acdd35ae11a52e62dad	0	0	0	0	0	0	0	0	0	0	0	0	0	/home/dhl_ec/bnelissen/Slides/CD3_manuscript/CD3_slides/AAA330.CD3/AAA330.CD3.run1	255	0.7	0.06	0.7	0.06	-7.79127364087	-11.5709965885	0.245603117945	0.0450273725586
74.0	141695.0	40.0	7907.0	141695.0	4000000.0	1.0	21.0	1.98	2.37	1.23	0.0500000000002	6.02	0.34	0.73	0.2	6.23	0.209999999999	2.01	1.42	0.49	AAA330.CD3.X25.Y11.tile.tissue.png	280	1	2000	280	c3f21e5f79b6aba6fce7ed98f903d1c1	0	0	0	0	0	0	0	0	0	0	0	0	0	/home/dhl_ec/bnelissen/Slides/CD3_manuscript/CD3_slides/AAA330.CD3/AAA330.CD3.run1	255	0.7	0.06	0.7	0.06	-7.79485380433	-11.8440756461	0.353939612742	0.0356631533203
43104.0	2704428.0	18616.0	10158.0	2704428.0	4000000.0	372.0	4.0	1.21	2.21	1.49	0.04	6.0	0.35	0.700000000001	0.1	8.34	0.309999999999	2.05	1.42	1.0	AAA330.CD3.X25.Y12.tile.tissue.png	281	1	2000	281	f263b518eed6785fed11ecdbdca0cdc4	0	0	0	0	0	0	0	0	0	0	0	0	0	/home/dhl_ec/bnelissen/Slides/CD3_manuscript/CD3_slides/AAA330.CD3/AAA330.CD3.run1	255	0.7	0.06	0.7	0.06	-8.5364281049	-11.6283810312	0.777780650558	0.188674171875
105261.0	3981445.0	47092.0	8304.0	3981445.0	4000000.0	944.0	1.0	1.93	1.68	1.21	0.04	5.98	0.34	0.709999999999	0.0500000000002	9.87	0.37	2.05	1.45	0.569999999999	AAA330.CD3.X25.Y13.tile.tissue.png	282	1	2000	282	9b969b184f434a621a8eb7c526e21ac3	0	0	0	0	0	0	0	0	0	0	0	0	0	/home/dhl_ec/bnelissen/Slides/CD3_manuscript/CD3_slides/AAA330.CD3/AAA330.CD3.run1	255	0.7	0.0859720310075	0.7	0.0859720310075	-8.27502848828	-11.909471317	0.337906046573	0.0888838362579
81623.0	3687475.0	37767.0	13193.0	3687475.0	4000000.0	768.0	4.0	1.09	1.2	1.13	0.0500000000002	6.97	0.349999999999	0.719999999999	0.0599999999995	9.7	0.35	2.06	1.43	0.580000000001	AAA330.CD3.X25.Y14.tile.tissue.png	283	1	2000	283	7bc3b933a6172caf6f2f566a4c53af4e	0	0	0	0	0	0	0	0	0	0	0	0	0	/home/dhl_ec/bnelissen/Slides/CD3_manuscript/CD3_slides/AAA330.CD3/AAA330.CD3.run1	255	0.7	0.06	0.7	0.06	-8.56395741601	-11.6378598696	0.752531975571	0.44414352356
8575.0	2501977.0	2961.0	26167.0	2501977.0	4000000.0	59.0	17.0	0.91	1.2	1.12	0.04	6.3	0.36	0.68	0.110000000001	8.18	0.299999999999	2.1	1.44	0.52	AAA330.CD3.X25.Y15.tile.tissue.png	284	1	2000	284	136eb179a18a4722e4e262fd108520a0	0	0	0	0	0	0	0	0	0	0	0	0	0	/home/dhl_ec/bnelissen/Slides/CD3_manuscript/CD3_slides/AAA330.CD3/AAA330.CD3.run1	255	0.7	0.06	0.7	0.06	-7.86997472469	-10.9144558052	0.592815317114	0.369408365967
91.0	793248.0	42.0	13092.0	793248.0	4000000.0	1.0	11.0	1.75	1.04	1.11	0.0500000000002	6.31	0.349999999999	0.72	0.17	6.89	0.23	2.09	1.43	0.540000000001	AAA330.CD3.X25.Y16.tile.tissue.png	285	1	2000	285	284ce3e4895cac122080e5f513db3434	0	0	0	0	0	0	0	0	0	0	0	0	0	/home/dhl_ec/bnelissen/Slides/CD3_manuscript/CD3_slides/AAA330.CD3/AAA330.CD3.run1	255	0.7	0.06	0.7	0.06	-7.18709628867	-9.30089977943	0.102059129451	2.9829872002
0.0	2713.0	0.0	248.0	2713.0	4000000.0	0.0	1.0	0.84	0.96	1.08	0.0500000000002	6.27	0.339999999999	0.849999999999	0.21	5.54	0.13	1.96	1.43	0.52	AAA330.CD3.X25.Y17.tile.tissue.png	286	1	2000	286	a161da7a82c4088d1df08cc413ed23f1	0	0	0	0	0	0	0	0	0	0	0	0	0	/home/dhl_ec/bnelissen/Slides/CD3_manuscript/CD3_slides/AAA330.CD3/AAA330.CD3.run1	255	0.7	0.06	0.7	0.06	0.0	-11.9068566688	0.960061995341	1.94440056573
256.0	3881061.0	116.0	10332.0	3881061.0	4000000.0	2.0	1.0	2.03	1.16	1.12	0.0500000000002	6.14	0.349999999999	0.700000000001	0.0599999999995	8.97	0.360000000001	2.1	1.45	0.52	AAA330.CD3.X25.Y2.tile.tissue.png	287	1	2000	287	1612e0180ae598c054cc910851ea5d64	0	0	0	0	0	0	0	0	0	0	0	0	0	/home/dhl_ec/bnelissen/Slides/CD3_manuscript/CD3_slides/AAA330.CD3/AAA330.CD3.run1	255	0.7	0.06	0.7	0.06	-6.55760017258	-10.5983912589	0.0580731198339	0.0328069845734
1324.0	3914160.0	508.0	10030.0	3914160.0	4000000.0	7.0	1.0	0.93	1.46	1.13	0.0500000000002	6.13	0.37	0.690000000001	0.0600000000004	9.1	0.35	2.1	1.45	0.500000000001	AAA330.CD3.X25.Y3.tile.tissue.png	288	1	2000	288	68df963ce530c6b0e48878225e4530e2	0	0	0	0	0	0	0	0	0	0	0	0	0	/home/dhl_ec/bnelissen/Slides/CD3_manuscript/CD3_slides/AAA330.CD3/AAA330.CD3.run1	255	0.7	0.06	0.7	0.06	-7.36060847159	-10.5788330102	0.073678026618	0.0547402990265
42121.0	3944074.0	16549.0	9774.0	3944074.0	4000000.0	304.0	2.0	0.96	1.15	1.14	0.0500000000002	6.54	0.349999999999	0.679999999999	0.0500000000002	9.42	0.35	2.1	1.45	1.0	AAA330.CD3.X25.Y4.tile.tissue.png	289	1	2000	289	2bc7877a8e33b5afccd7a7953bac4715	0	0	0	0	0	0	0	0	0	0	0	0	0	/home/dhl_ec/bnelissen/Slides/CD3_manuscript/CD3_slides/AAA330.CD3/AAA330.CD3.run1	255	0.7	0.06	0.7	0.06	-8.14173500907	-11.5970628984	1.27391608712	1.13910305735
40389.0	3990481.0	16223.0	8380.0	3990481.0	4000000.0	308.0	1.0	0.969999999999	1.22	1.13	0.04	6.45	0.35	0.680000000001	0.0600000000004	9.39	0.360000000001	2.06	1.44	0.5	AAA330.CD3.X25.Y5.tile.tissue.png	290	1	2000	290	864ebaf41954103a05deaf3645a2de7d	0	0	0	0	0	0	0	0	0	0	0	0	0	/home/dhl_ec/bnelissen/Slides/CD3_manuscript/CD3_slides/AAA330.CD3/AAA330.CD3.run1	255	0.7	0.06	0.7	0.06	-8.26739796348	-11.1760433404	0.846019456082	0.82336169941
0.0	3941168.0	0.0	10103.0	3941168.0	4000000.0	0.0	1.0	0.97	1.28	1.1	0.0500000000002	6.14	0.34	0.69	0.0600000000004	8.67	0.28	2.09	1.44	0.52	AAA330.CD3.X25.Y6.tile.tissue.png	291	1	2000	291	b8c4495409b7f048d27118e6ba597b01	0	0	0	0	0	0	0	0	0	0	0	0	0	/home/dhl_ec/bnelissen/Slides/CD3_manuscript/CD3_slides/AAA330.CD3/AAA330.CD3.run1	255	0.7	0.06	0.7	0.06	-6.91042710205	-11.3547397233	0.0559280245878	0.0307418974609
0.0	3259232.0	0.0	17319.0	3259232.0	4000000.0	0.0	1.0	0.93	1.22	1.07	0.0500000000002	6.2	0.35	0.690000000001	0.0799999999999	8.15	0.25	2.11	1.43	0.5	AAA330.CD3.X25.Y7.tile.tissue.png	292	1	2000	292	1f7f283b91f787c0d993c9ef48ef74df	0	0	0	0	0	0	0	0	0	0	0	0	0	/home/dhl_ec/bnelissen/Slides/CD3_manuscript/CD3_slides/AAA330.CD3/AAA330.CD3.run1	255	0.7	0.06	0.7	0.06	-6.52715478227	-11.4881857927	0.0616591644971	0.02729465271
21451.0	1310007.0	7438.0	36911.0	1310007.0	4000000.0	136.0	28.0	0.95	1.39	1.12	0.0500000000002	6.66	0.37	0.700000000001	0.16	7.43	0.26	2.2	1.44	0.530000000001	AAA330.CD3.X25.Y8.tile.tissue.png	293	1	2000	293	40b9e45d5c14433d4c11a20841b2a577	0	0	0	0	0	0	0	0	0	0	0	0	0	/home/dhl_ec/bnelissen/Slides/CD3_manuscript/CD3_slides/AAA330.CD3/AAA330.CD3.run1	255	0.7	0.06	0.7	0.06	-8.0199951328	-11.4322807929	0.483920706065	0.202076015625
16115.0	1091473.0	5444.0	31640.0	1091473.0	4000000.0	99.0	31.0	0.919999999999	1.18	1.11	0.0500000000002	6.74	0.360000000001	0.7	0.17	7.3	0.240000000001	2.19	1.45	0.59	AAA330.CD3.X25.Y9.tile.tissue.png	294	1	2000	294	a432265b9ebb94833e0b2f37c7ac97bf	0	0	0	0	0	0	0	0	0	0	0	0	0	/home/dhl_ec/bnelissen/Slides/CD3_manuscript/CD3_slides/AAA330.CD3/AAA330.CD3.run1	255	0.7	0.06	0.7	0.06	-7.99031643172	-10.9558047346	0.367110777582	0.164372333984
78.0	1061501.0	48.0	8030.0	1061501.0	4000000.0	1.0	2.0	1.11	0.900000000001	1.1	0.0500000000002	7.83	0.34	0.810000000001	0.16	7.08	0.24	2.06	1.46	0.51	AAA330.CD3.X26.Y1.tile.tissue.png	295	1	2000	295	5527a788a09c794730d9c9c5f89440a0	0	0	0	0	0	0	0	0	0	0	0	0	0	/home/dhl_ec/bnelissen/Slides/CD3_manuscript/CD3_slides/AAA330.CD3/AAA330.CD3.run1	255	0.7	0.06	0.7	0.06	-6.45720657389	-10.8143301092	0.081280180493	1.72567953125
0.0	60777.0	0.0	2686.0	60777.0	4000000.0	0.0	5.0	1.04	0.88	1.08	0.0600000000004	6.42	0.360000000001	0.82	0.2	5.6	0.13	2.01	1.44	0.48	AAA330.CD3.X26.Y10.tile.tissue.png	296	1	2000	296	6f0f3d3931eadef22a3426d12313882f	0	0	0	0	0	0	0	0	0	0	0	0	0	/home/dhl_ec/bnelissen/Slides/CD3_manuscript/CD3_slides/AAA330.CD3/AAA330.CD3.run1	255	0.7	0.06	0.7	0.06	0.0	-10.8966163902	0.185676077479	5.55084004785
53.0	43863.0	29.0	2604.0	43863.0	4000000.0	1.0	5.0	1.27	0.969999999999	1.12	0.0600000000004	6.31	0.34	0.78	0.2	6.43	0.2	1.97	1.45	0.52	AAA330.CD3.X26.Y11.tile.tissue.png	297	1	2000	297	7f84b505cb03dc84ddbc526c343c98a3	0	0	0	0	0	0	0	0	0	0	0	0	0	/home/dhl_ec/bnelissen/Slides/CD3_manuscript/CD3_slides/AAA330.CD3/AAA330.CD3.run1	255	0.7	0.06	0.7	0.06	-7.31971282162	-11.1760325675	0.225173926702	6.31947083569
63.0	299728.0	38.0	7562.0	299728.0	4000000.0	1.0	11.0	0.85	1.07	1.12	0.0500000000002	6.32	0.35	0.74	0.19	6.56	0.21	2.06	1.43	0.51	AAA330.CD3.X26.Y12.tile.tissue.png	298	1	2000	298	12c81b31c84ef68c4f0ea28822d10156	0	0	0	0	0	0	0	0	0	0	0	0	0	/home/dhl_ec/bnelissen/Slides/CD3_manuscript/CD3_slides/AAA330.CD3/AAA330.CD3.run1	255	0.7	0.06	0.7	0.06	-6.57594214137	-10.1518273357	0.114524527069	6.23056945605
18423.0	1239093.0	6866.0	26517.0	1239093.0	4000000.0	136.0	17.0	1.94	1.22	1.08	0.0500000000002	6.57	0.37	0.69	0.17	7.38	0.25	2.15	1.43	0.53	AAA330.CD3.X26.Y13.tile.tissue.png	299	1	2000	299	63ad2f480d2a67fcaae71d1a225962a1	0	0	0	0	0	0	0	0	0	0	0	0	0	/home/dhl_ec/bnelissen/Slides/CD3_manuscript/CD3_slides/AAA330.CD3/AAA330.CD3.run1	255	0.7	0.06	0.7	0.06	-7.696692248	-9.0002916937	0.505013772613	0.579490640625
4929.0	1736193.0	1770.0	28618.0	1736193.0	4000000.0	32.0	13.0	0.91	1.31	1.07	0.0599999999995	6.22	0.37	0.699999999999	0.14	7.52	0.27	2.15	1.44	1.1	AAA330.CD3.X26.Y14.tile.tissue.png	300	1	2000	300	af368adeb895c97142658cee5e294891	0	0	0	0	0	0	0	0	0	0	0	0	0	/home/dhl_ec/bnelissen/Slides/CD3_manuscript/CD3_slides/AAA330.CD3/AAA330.CD3.run1	255	0.7	0.06	0.7	0.06	-7.2406822177	-8.14346099895	0.11111916878	0.2450295625
0.0	1277696.0	0.0	22170.0	1277696.0	4000000.0	0.0	28.0	1.14	1.87	1.1	0.0599999999995	6.39	0.36	0.709999999999	0.16	6.82	0.18	2.11	1.44	1.01	AAA330.CD3.X26.Y15.tile.tissue.png	301	1	2000	301	5d8d2258fa3b9ec40162b0b6d23e854b	0	0	0	0	0	0	0	0	0	0	0	0	0	/home/dhl_ec/bnelissen/Slides/CD3_manuscript/CD3_slides/AAA330.CD3/AAA330.CD3.run1	255	0.7	0.06	0.7	0.06	-6.61014633885	-9.12476003788	0.0857527314158	2.72879650195
0.0	27722.0	0.0	1036.0	27722.0	4000000.0	0.0	2.0	0.79	1.54	1.09	0.0599999999995	6.35	0.349999999999	0.85	0.21	5.58	0.13	1.97	1.44	0.96	AAA330.CD3.X26.Y16.tile.tissue.png	302	1	2000	302	cf30a4d4fe17111db964c10f8967ad9a	0	0	0	0	0	0	0	0	0	0	0	0	0	/home/dhl_ec/bnelissen/Slides/CD3_manuscript/CD3_slides/AAA330.CD3/AAA330.CD3.run1	255	0.7	0.06	0.7	0.06	0.0	-11.0541344013	0.0500723201211	4.64917463301
457.0	3444299.0	150.0	13495.0	3444299.0	4000000.0	2.0	1.0	0.889999999999	1.41	1.14	0.0600000000004	8.41	0.37	0.71	0.0799999999999	8.79	0.33	2.14	1.47	0.609999999999	AAA330.CD3.X26.Y2.tile.tissue.png	303	1	2000	303	91135509695a1ffea0d4b371aecbb8ab	0	0	0	0	0	0	0	0	0	0	0	0	0	/home/dhl_ec/bnelissen/Slides/CD3_manuscript/CD3_slides/AAA330.CD3/AAA330.CD3.run1	255	0.7	0.06	0.7	0.06	-6.44097845926	-9.32461695511	0.0602636386396	0.716225162109
34980.0	3080584.0	13139.0	24996.0	3080584.0	4000000.0	242.0	8.0	2.02	1.56	1.14	0.0499999999993	6.47	0.36	0.690000000001	0.0900000000001	9.2	0.330000000001	2.17	1.48	0.51	AAA330.CD3.X26.Y3.tile.tissue.png	304	1	2000	304	900ba6059b39a80a379723a67d344a87	0	0	0	0	0	0	0	0	0	0	0	0	0	/home/dhl_ec/bnelissen/Slides/CD3_manuscript/CD3_slides/AAA330.CD3/AAA330.CD3.run1	255	0.7	0.06	0.7	0.06	-8.00093143729	-11.4861198433	0.759667036563	0.801090975586
52810.0	3916696.0	19020.0	10622.0	3916696.0	4000000.0	356.0	1.0	2.43	1.17	1.12	0.0500000000002	6.57	0.35	0.7	0.0499999999993	9.82	0.349999999999	2.03	1.43	1.09	AAA330.CD3.X26.Y4.tile.tissue.png	305	1	2000	305	e0553fdc5595a0dbd1a08072f2100ece	0	0	0	0	0	0	0	0	0	0	0	0	0	/home/dhl_ec/bnelissen/Slides/CD3_manuscript/CD3_slides/AAA330.CD3/AAA330.CD3.run1	255	0.7	0.06	0.7	0.06	-8.70451460696	-11.7893096908	1.36994356187	1.21366013654
187.0	2456162.0	111.0	8074.0	2456162.0	4000000.0	3.0	1.0	1.61	1.72	1.08	0.0500000000002	6.21	0.35	0.77	0.12	7.98	0.29	2.08	1.44	0.529999999999	AAA330.CD3.X26.Y5.tile.tissue.png	306	1	2000	306	deb9f7de9127216ee244254b61284e6f	0	0	0	0	0	0	0	0	0	0	0	0	0	/home/dhl_ec/bnelissen/Slides/CD3_manuscript/CD3_slides/AAA330.CD3/AAA330.CD3.run1	255	0.7	0.06	0.7	0.06	-7.23177037712	-11.0014466603	0.193167510894	0.288741476562
0.0	1158661.0	0.0	7484.0	1158661.0	4000000.0	0.0	1.0	0.81	1.18	1.14	0.0599999999995	6.69	0.349999999999	0.8	0.160000000001	6.87	0.179999999999	2.12	1.49	0.49	AAA330.CD3.X26.Y6.tile.tissue.png	307	1	2000	307	9a281cae6bbe1cf06ac305618a1d4653	0	0	0	0	0	0	0	0	0	0	0	0	0	/home/dhl_ec/bnelissen/Slides/CD3_manuscript/CD3_slides/AAA330.CD3/AAA330.CD3.run1	255	0.7	0.06	0.7	0.06	-6.05198861218	-10.8673354162	0.0470321660398	1.05546046094
0.0	906387.0	0.0	9073.0	906387.0	4000000.0	0.0	3.0	2.55	1.88	1.13	0.0599999999995	8.84	0.35	0.800000000001	0.16	6.6	0.16	2.12	1.48	0.48	AAA330.CD3.X26.Y7.tile.tissue.png	308	1	2000	308	9491212be8ec0459d0fcf2799aa09e75	0	0	0	0	0	0	0	0	0	0	0	0	0	/home/dhl_ec/bnelissen/Slides/CD3_manuscript/CD3_slides/AAA330.CD3/AAA330.CD3.run1	255	0.7	0.06	0.7	0.06	-6.20426507134	-10.5666222949	0.0387004583654	3.02079123193
0.0	321153.0	0.0	12278.0	321153.0	4000000.0	0.0	9.0	2.05	0.889999999999	1.1	0.0499999999993	6.29	0.35	0.790000000001	0.18	6.19	0.139999999999	2.07	1.45	0.48	AAA330.CD3.X26.Y8.tile.tissue.png	309	1	2000	309	2bf2cc1a3a2dc296b27c4e57d8d5df43	0	0	0	0	0	0	0	0	0	0	0	0	0	/home/dhl_ec/bnelissen/Slides/CD3_manuscript/CD3_slides/AAA330.CD3/AAA330.CD3.run1	255	0.7	0.06	0.7	0.06	-7.02521005664	-10.8334770838	0.0968725490801	5.5913627085
0.0	156936.0	0.0	3952.0	156936.0	4000000.0	0.0	4.0	0.76	0.860000000001	1.11	0.0600000000004	6.32	0.36	0.82	0.2	5.62	0.13	2.03	1.44	0.48	AAA330.CD3.X26.Y9.tile.tissue.png	310	1	2000	310	541f8d7082d934020a4fbc7692417cd9	0	0	0	0	0	0	0	0	0	0	0	0	0	/home/dhl_ec/bnelissen/Slides/CD3_manuscript/CD3_slides/AAA330.CD3/AAA330.CD3.run1	255	0.7	0.06	0.7	0.06	0.0	-10.7665326915	0.0313200269288	8.38898970609
0.0	68229.0	0.0	2332.0	68229.0	3496000.0	0.0	2.0	0.719999999999	0.72	0.96	0.0500000000002	5.42	0.31	0.740000000001	0.18	5.11	0.12	1.76	1.25	0.44	AAA330.CD3.X27.Y0.tile.tissue.png	311	1	1748	311	63de0ede064c0f259220f22ec10dcb3f	0	0	0	0	0	0	0	0	0	0	0	0	0	/home/dhl_ec/bnelissen/Slides/CD3_manuscript/CD3_slides/AAA330.CD3/AAA330.CD3.run1	255	0.7	0.06	0.7	0.06	0.0	-10.9157716668	0.0551482895321	2.02371837897
0.0	90054.0	0.0	4034.0	90054.0	3496000.0	0.0	4.0	0.74	0.74	0.97	0.04	5.42	0.33	0.72	0.18	4.9	0.12	1.78	1.25	0.87	AAA330.CD3.X27.Y1.tile.tissue.png	312	1	1748	312	0a1a7429c66e0d0b777fd0618e79633a	0	0	0	0	0	0	0	0	0	0	0	0	0	/home/dhl_ec/bnelissen/Slides/CD3_manuscript/CD3_slides/AAA330.CD3/AAA330.CD3.run1	255	0.7	0.06	0.7	0.06	0.0	-11.1798601779	0.0789557623933	1.89854697479
0.0	17208.0	0.0	886.0	17208.0	3496000.0	0.0	2.0	1.31	0.69	0.940000000001	0.0500000000002	5.38	0.3	0.73	0.17	4.83	0.11	1.71	1.26	0.429999999999	AAA330.CD3.X27.Y10.tile.tissue.png	313	1	1748	313	1bff4fac34b0f0f5bebec9be6265b54f	0	0	0	0	0	0	0	0	0	0	0	0	0	/home/dhl_ec/bnelissen/Slides/CD3_manuscript/CD3_slides/AAA330.CD3/AAA330.CD3.run1	255	0.7	0.06	0.7	0.06	0.0	-10.6001866049	0.040442636544	2.90410262837
0.0	22202.0	0.0	1170.0	22202.0	3496000.0	0.0	2.0	1.31	0.74	0.95	0.0500000000002	5.42	0.31	0.739999999999	0.17	4.86	0.110000000001	1.72	1.26	0.42	AAA330.CD3.X27.Y11.tile.tissue.png	314	1	1748	314	df5dc6713b8e6dd178c270573df35ffc	0	0	0	0	0	0	0	0	0	0	0	0	0	/home/dhl_ec/bnelissen/Slides/CD3_manuscript/CD3_slides/AAA330.CD3/AAA330.CD3.run1	255	0.7	0.06	0.7	0.06	0.0	-10.6245652978	0.0322465235967	3.00918988935
0.0	10337.0	0.0	751.0	10337.0	3496000.0	0.0	2.0	0.75	0.75	0.99	0.04	5.6	0.320000000001	0.76	0.18	5.0	0.12	1.75	1.3	0.44	AAA330.CD3.X27.Y12.tile.tissue.png	315	1	1748	315	d491366073049603a5829a9a6ec24bdb	0	0	0	0	0	0	0	0	0	0	0	0	0	/home/dhl_ec/bnelissen/Slides/CD3_manuscript/CD3_slides/AAA330.CD3/AAA330.CD3.run1	255	0.7	0.06	0.7	0.06	0.0	-10.7218024044	0.0316828258773	2.59450719077
0.0	19628.0	0.0	1380.0	19628.0	3496000.0	0.0	2.0	0.739999999999	0.73	0.95	0.0500000000002	5.58	0.32	0.75	0.179999999999	4.97	0.120000000001	1.77	1.29	0.440000000001	AAA330.CD3.X27.Y13.tile.tissue.png	316	1	1748	316	c9062dc2e0d1d3a4b08d0f62edfc7a90	0	0	0	0	0	0	0	0	0	0	0	0	0	/home/dhl_ec/bnelissen/Slides/CD3_manuscript/CD3_slides/AAA330.CD3/AAA330.CD3.run1	255	0.7	0.06	0.7	0.06	0.0	-10.47376087	0.0294822007205	4.91696363995
0.0	13369.0	0.0	1296.0	13369.0	3496000.0	0.0	4.0	0.759999999998	0.709999999999	0.99	0.0499999999993	5.53	0.32	0.739999999998	0.18	5.39	0.110000000001	1.76	1.29	0.460000000001	AAA330.CD3.X27.Y14.tile.tissue.png	317	1	1748	317	ce08460cdc86b950090128d0f32d03ef	0	0	0	0	0	0	0	0	0	0	0	0	0	/home/dhl_ec/bnelissen/Slides/CD3_manuscript/CD3_slides/AAA330.CD3/AAA330.CD3.run1	255	0.7	0.06	0.7	0.06	-6.65724865851	-11.4005491916	1.13862366839	1.62706084884
0.0	1367.0	0.0	279.0	1367.0	3496000.0	0.0	1.0	0.730000000001	0.800000000001	0.959999999999	0.0499999999993	5.57	0.32	0.75	0.190000000001	4.6	0.110000000001	1.68	1.25	0.399999999998	AAA330.CD3.X27.Y15.tile.tissue.png	318	1	1748	318	ddb772536417f519139c0e4f6de9abf1	0	0	0	0	0	0	0	0	0	0	0	0	0	/home/dhl_ec/bnelissen/Slides/CD3_manuscript/CD3_slides/AAA330.CD3/AAA330.CD3.run1	255	0.7	0.06	0.7	0.06	0.0	-10.3718113104	0.0224482167264	3.70267628401
0.0	0.0	0.0	0.0	0.0	3496000.0	0.0	0.0	1.24	2.61	0.959999999999	0.0500000000011	4.91	0.239999999998	0.730000000001	0.17	3.68	0.0999999999985	1.64	1.24	1.03	AAA330.CD3.X27.Y16.tile.tissue.png	319	1	1748	319	8505dd53e9d7d126079b340f3c3358d8	0	0	0	0	0	0	0	0	0	0	0	0	0	/home/dhl_ec/bnelissen/Slides/CD3_manuscript/CD3_slides/AAA330.CD3/AAA330.CD3.run1	255	1.0	0.06	1.0	0.06	0.0	-11.3700658788	0.0	2.78352930434
0.0	7669.0	0.0	664.0	7669.0	3496000.0	0.0	2.0	1.64	1.46	0.92	0.0500000000011	5.2	0.299999999999	0.73	0.18	4.59	0.109999999999	1.98	1.25	0.429999999998	AAA330.CD3.X27.Y17.tile.tissue.png	320	1	1748	320	5ad8818f22bd7307bb6c4d9704f15adc	0	0	0	0	0	0	0	0	0	0	0	0	0	/home/dhl_ec/bnelissen/Slides/CD3_manuscript/CD3_slides/AAA330.CD3/AAA330.CD3.run1	255	0.7	0.06	0.7	0.06	0.0	-11.2116448442	0.501219779918	1.87658509778
0.0	281901.0	0.0	6553.0	281901.0	3496000.0	0.0	2.0	1.11	2.19	0.91	0.0399999999991	5.2	0.34	0.98	0.16	4.76	0.120000000001	1.8	1.25	0.460000000001	AAA330.CD3.X27.Y2.tile.tissue.png	321	1	1748	321	a8edd495dbc9c1e38b0a0782fc5c6798	0	0	0	0	0	0	0	0	0	0	0	0	0	/home/dhl_ec/bnelissen/Slides/CD3_manuscript/CD3_slides/AAA330.CD3/AAA330.CD3.run1	255	0.7	0.06	0.7	0.06	0.0	-10.7420857755	0.0331690025931	1.9792865234
67.0	2653684.0	36.0	13181.0	2653684.0	3496000.0	1.0	3.0	1.8	1.85	0.939999999999	0.0400000000009	7.63	0.300000000001	0.610000000001	0.0799999999999	7.05	0.359999999999	2.01	1.25	0.549999999999	AAA330.CD3.X27.Y3.tile.tissue.png	322	1	1748	322	2c9aa83c6ef1b47778d1171909b3e4f3	0	0	0	0	0	0	0	0	0	0	0	0	0	/home/dhl_ec/bnelissen/Slides/CD3_manuscript/CD3_slides/AAA330.CD3/AAA330.CD3.run1	255	0.7	0.06	0.7	0.06	-7.20408622894	-10.9818260739	0.0629816838455	1.91226485179
89.0	3078166.0	56.0	8627.0	3078166.0	3496000.0	1.0	1.0	1.1	1.48	0.940000000001	0.0399999999991	7.34	0.299999999999	0.610000000001	0.0600000000013	7.33	0.280000000001	1.8	1.25	0.49	AAA330.CD3.X27.Y4.tile.tissue.png	323	1	1748	323	81f7867c213533c91622d3abd6c2e25d	0	0	0	0	0	0	0	0	0	0	0	0	0	/home/dhl_ec/bnelissen/Slides/CD3_manuscript/CD3_slides/AAA330.CD3/AAA330.CD3.run1	255	0.7	0.06	0.7	0.06	-6.44965344155	-11.2926194319	0.0663838540659	0.572018002717
0.0	168373.0	0.0	4962.0	168373.0	3496000.0	0.0	3.0	1.8	1.53	0.940000000001	0.0400000000009	5.16	0.300000000001	0.73	0.16	4.64	0.119999999999	1.79	1.25	0.49	AAA330.CD3.X27.Y5.tile.tissue.png	324	1	1748	324	45c1f75d2cdfd8d49885893a6c663492	0	0	0	0	0	0	0	0	0	0	0	0	0	/home/dhl_ec/bnelissen/Slides/CD3_manuscript/CD3_slides/AAA330.CD3/AAA330.CD3.run1	255	0.7	0.06	0.7	0.06	0.0	-10.9823412469	0.0443658237125	1.22789699968
0.0	115367.0	0.0	3596.0	115367.0	3496000.0	0.0	2.0	1.07	2.07	1.05	0.0499999999993	5.23	0.299999999999	0.73	0.17	4.62	0.110000000001	1.78	1.24	0.440000000001	AAA330.CD3.X27.Y6.tile.tissue.png	325	1	1748	325	4ad1b63ca901838844fe73bb5e92ec7f	0	0	0	0	0	0	0	0	0	0	0	0	0	/home/dhl_ec/bnelissen/Slides/CD3_manuscript/CD3_slides/AAA330.CD3/AAA330.CD3.run1	255	0.7	0.06	0.7	0.06	0.0	-10.8033642078	0.0400177946047	1.59750732907
0.0	41301.0	0.0	2408.0	41301.0	3496000.0	0.0	5.0	0.99	1.03	0.92	0.0400000000009	5.5	0.299999999999	0.719999999999	0.18	5.0	0.110000000001	1.74	1.24	0.75	AAA330.CD3.X27.Y7.tile.tissue.png	326	1	1748	326	88c3ae769febc924a69d6458796988e9	0	0	0	0	0	0	0	0	0	0	0	0	0	/home/dhl_ec/bnelissen/Slides/CD3_manuscript/CD3_slides/AAA330.CD3/AAA330.CD3.run1	255	0.7	0.06	0.7	0.06	-6.13783257139	-10.2678737686	0.206985428996	1.40751394046
0.0	0.0	0.0	0.0	0.0	3496000.0	0.0	0.0	1.69	1.3	1.05	0.0500000000011	5.21	0.24	0.730000000001	0.17	3.72	0.1	1.64	1.25	0.41	AAA330.CD3.X27.Y8.tile.tissue.png	327	1	1748	327	339245fa2630f82d7f56f796d92a9ca1	0	0	0	0	0	0	0	0	0	0	0	0	0	/home/dhl_ec/bnelissen/Slides/CD3_manuscript/CD3_slides/AAA330.CD3/AAA330.CD3.run1	255	1.0	0.06	1.0	0.06	0.0	-10.6748835934	0.0	3.13872454611
0.0	34561.0	0.0	1708.0	34561.0	3496000.0	0.0	4.0	1.94	1.62	0.900000000001	0.0500000000011	5.21	0.300000000001	0.730000000001	0.189999999999	5.02	0.109999999999	1.71	1.25	0.42	AAA330.CD3.X27.Y9.tile.tissue.png	328	1	1748	328	62d5f895c4cf069291d7f4d664ba26ba	0	0	0	0	0	0	0	0	0	0	0	0	0	/home/dhl_ec/bnelissen/Slides/CD3_manuscript/CD3_slides/AAA330.CD3/AAA330.CD3.run1	255	0.7	0.06	0.7	0.06	-5.69521315867	-11.5501903132	0.212187209433	1.67142615067
22622.0	1017128.0	10513.0	17306.0	1017128.0	4000000.0	219.0	11.0	2.21	1.96	1.54	0.0399999999991	6.27	0.360000000001	0.689999999999	0.160000000002	7.1	0.24	2.1	1.43	1.23	AAA330.CD3.X3.Y10.tile.tissue.png	329	1	2000	329	bbc670020be9957388e26bcd2e728dfd	0	0	0	0	0	0	0	0	0	0	0	0	0	/home/dhl_ec/bnelissen/Slides/CD3_manuscript/CD3_slides/AAA330.CD3/AAA330.CD3.run1	255	0.7	0.06	0.7	0.06	-8.3097682734	-12.0754493262	1.57753395745	0.395320472656
56046.0	2854272.0	23786.0	23830.0	2854272.0	4000000.0	484.0	15.0	1.72	2.33	1.06	0.0499999999993	6.34	0.35	0.700000000001	0.0900000000001	8.55	0.309999999999	2.12	1.42	0.6	AAA330.CD3.X3.Y11.tile.tissue.png	330	1	2000	330	f4224323a5e193f6ee6e96dda5d7fb84	0	0	0	0	0	0	0	0	0	0	0	0	0	/home/dhl_ec/bnelissen/Slides/CD3_manuscript/CD3_slides/AAA330.CD3/AAA330.CD3.run1	255	0.7	0.06	0.7	0.06	-9.19835315909	-12.95320416	1.61606541293	0.455741339844
100398.0	3263369.0	42720.0	36472.0	3263369.0	4000000.0	871.0	7.0	1.59	1.49	1.07	0.0500000000011	7.59	0.369999999999	0.690000000001	0.0799999999999	9.33	0.34	2.15	1.42	0.539999999999	AAA330.CD3.X3.Y12.tile.tissue.png	331	1	2000	331	2d09a78b0c1293141a599b73c5bf7391	0	0	0	0	0	0	0	0	0	0	0	0	0	/home/dhl_ec/bnelissen/Slides/CD3_manuscript/CD3_slides/AAA330.CD3/AAA330.CD3.run1	255	0.7	0.06	0.7	0.06	-9.48318882015	-12.7761106776	2.33341503667	0.418394765625
154781.0	3861176.0	61002.0	16053.0	3861176.0	4000000.0	1244.0	5.0	2.66	1.81	1.4	0.0499999999993	6.72	0.35	0.710000000001	0.0599999999995	10.47	0.370000000001	2.09	1.42	0.799999999999	AAA330.CD3.X3.Y13.tile.tissue.png	332	1	2000	332	8d1af6d7de70215ca88b47e40247d170	0	0	0	0	0	0	0	0	0	0	0	0	0	/home/dhl_ec/bnelissen/Slides/CD3_manuscript/CD3_slides/AAA330.CD3/AAA330.CD3.run1	255	0.7	0.06	0.7	0.06	-9.3258043101	-12.8789960411	2.04606901434	0.438023346191
115840.0	2286150.0	47278.0	16700.0	2286150.0	4000000.0	949.0	8.0	2.62	1.69	1.47	0.0399999999991	6.17	0.360000000001	0.68	0.120000000001	8.73	0.300000000001	2.08	1.43	0.549999999999	AAA330.CD3.X3.Y14.tile.tissue.png	333	1	2000	333	a59adac7e74669b517aa428e992a1142	0	0	0	0	0	0	0	0	0	0	0	0	0	/home/dhl_ec/bnelissen/Slides/CD3_manuscript/CD3_slides/AAA330.CD3/AAA330.CD3.run1	255	0.7	0.06	0.7	0.06	-9.41194650137	-12.8523456096	2.35386715717	0.352886210938
30787.0	2075034.0	14692.0	16712.0	2075034.0	4000000.0	329.0	5.0	2.22	2.3	1.56	0.0499999999993	6.41	0.35	0.700000000001	0.130000000001	7.95	0.279999999999	2.13	1.43	0.940000000001	AAA330.CD3.X3.Y15.tile.tissue.png	334	1	2000	334	ed26300a872348942a97872b4f1d9d24	0	0	0	0	0	0	0	0	0	0	0	0	0	/home/dhl_ec/bnelissen/Slides/CD3_manuscript/CD3_slides/AAA330.CD3/AAA330.CD3.run1	255	0.7	0.06	0.7	0.06	-8.5301048445	-11.9657894703	1.04918567387	0.183410613281
29284.0	3994250.0	14643.0	8312.0	3994250.0	4000000.0	324.0	1.0	1.59	1.97	1.23	0.0399999999991	5.75	0.640000000001	0.699999999999	0.0500000000011	9.3	0.35	2.06	1.43	0.860000000001	AAA330.CD3.X3.Y16.tile.tissue.png	335	1	2000	335	c834faf55bb8c496c1daf13c7a461dc2	0	0	0	0	0	0	0	0	0	0	0	0	0	/home/dhl_ec/bnelissen/Slides/CD3_manuscript/CD3_slides/AAA330.CD3/AAA330.CD3.run1	255	0.7	0.0740166651352	0.7	0.0740166651352	-8.5213267257	-11.7691954179	0.53791242684	0.0995680952148
12490.0	476643.0	5597.0	6073.0	476643.0	4000000.0	123.0	4.0	1.93	2.06	1.25	0.0500000000011	6.3	0.619999999999	0.720000000001	0.18	6.6	0.219999999999	1.96	1.44	0.639999999999	AAA330.CD3.X3.Y17.tile.tissue.png	336	1	2000	336	c3b557e1f42c96d6c8ac57fd905065a4	0	0	0	0	0	0	0	0	0	0	0	0	0	/home/dhl_ec/bnelissen/Slides/CD3_manuscript/CD3_slides/AAA330.CD3/AAA330.CD3.run1	255	0.7	0.06	0.7	0.06	-8.55261632541	-12.1219108148	1.03550647356	0.102607089844
115.0	1260.0	85.0	160.0	1260.0	1560000.0	2.0	1.0	0.82	1.68	0.709999999999	0.0200000000004	2.45	0.139999999999	0.279999999999	0.0799999999999	2.23	0.0799999999999	0.75	0.549999999999	0.15	AAA330.CD3.X3.Y18.tile.tissue.png	337	1	2000	337	f0a829c8ee201f7306565396bd72fe59	0	0	0	0	0	0	0	0	0	0	0	0	0	/home/dhl_ec/bnelissen/Slides/CD3_manuscript/CD3_slides/AAA330.CD3/AAA330.CD3.run1	255	0.7	0.06	0.7	0.06	-8.48502251595	-11.8212499794	2.13453455544	5.948208484
0.0	0.0	0.0	0.0	0.0	4000000.0	0.0	0.0	1.77	1.38	1.16	0.0599999999995	5.85	0.27	0.83	0.200000000001	4.26	0.119999999999	1.89	1.43	0.530000000001	AAA330.CD3.X3.Y5.tile.tissue.png	338	1	2000	338	bb3824281106ae53fe0c9e1a2acaaa16	0	0	0	0	0	0	0	0	0	0	0	0	0	/home/dhl_ec/bnelissen/Slides/CD3_manuscript/CD3_slides/AAA330.CD3/AAA330.CD3.run1	255	1.0	0.06	1.0	0.06	0.0	-10.4020221184	0.0	2.53130937255
0.0	44572.0	0.0	2679.0	44572.0	4000000.0	0.0	5.0	1.38	1.54	1.08	0.0499999999993	6.01	0.349999999999	0.790000000001	0.189999999999	5.31	0.130000000001	1.99	1.42	0.459999999999	AAA330.CD3.X3.Y6.tile.tissue.png	339	1	2000	339	901af1ab19060be8359fc9baef268a24	0	0	0	0	0	0	0	0	0	0	0	0	0	/home/dhl_ec/bnelissen/Slides/CD3_manuscript/CD3_slides/AAA330.CD3/AAA330.CD3.run1	255	0.7	0.06	0.7	0.06	0.0	-10.6124065958	0.0869773927052	9.65186800829
112.0	187620.0	46.0	8638.0	187620.0	4000000.0	1.0	16.0	1.49	1.36	1.09	0.0500000000011	8.6	0.48	0.880000000001	0.189999999999	6.29	0.200000000001	2.03	1.42	0.539999999999	AAA330.CD3.X3.Y7.tile.tissue.png	340	1	2000	340	9f0ed1c5dce51004e1fbf09d4c538172	0	0	0	0	0	0	0	0	0	0	0	0	0	/home/dhl_ec/bnelissen/Slides/CD3_manuscript/CD3_slides/AAA330.CD3/AAA330.CD3.run1	255	0.7	0.06	0.7	0.06	-6.51037958285	-9.77977216932	0.249922858249	2.88303018359
0.0	422420.0	0.0	13770.0	422420.0	4000000.0	0.0	23.0	1.23	1.37	1.12	0.0399999999991	6.1	0.35	0.679999999998	0.18	6.04	0.150000000001	2.07	1.42	1.03	AAA330.CD3.X3.Y8.tile.tissue.png	341	1	2000	341	84b59e75ab3062ba49c978edc1819c51	0	0	0	0	0	0	0	0	0	0	0	0	0	/home/dhl_ec/bnelissen/Slides/CD3_manuscript/CD3_slides/AAA330.CD3/AAA330.CD3.run1	255	0.7	0.06	0.7	0.06	-6.61630259708	-11.1724371699	0.0697623418348	0.0479460717773
54123.0	990867.0	22729.0	10911.0	990867.0	4000000.0	452.0	7.0	1.32	2.19	1.31	0.0500000000011	6.18	0.49	0.809999999999	0.16	7.28	0.240000000002	2.08	1.42	0.530000000001	AAA330.CD3.X3.Y9.tile.tissue.png	342	1	2000	342	ef7d2bb448621886933d173add31673b	0	0	0	0	0	0	0	0	0	0	0	0	0	/home/dhl_ec/bnelissen/Slides/CD3_manuscript/CD3_slides/AAA330.CD3/AAA330.CD3.run1	255	0.7	0.06	0.7	0.06	-8.60188600024	-12.0047736362	1.62369221093	0.43314975
19076.0	1147830.0	8331.0	15648.0	1147830.0	4000000.0	164.0	8.0	1.22	1.7	1.24	0.0400000000009	6.69	0.5	0.829999999998	0.16	7.0	0.24	2.1	1.43	0.530000000001	AAA330.CD3.X4.Y10.tile.tissue.png	343	1	2000	343	d39a3d5745b7108ba6d11d251d264949	0	0	0	0	0	0	0	0	0	0	0	0	0	/home/dhl_ec/bnelissen/Slides/CD3_manuscript/CD3_slides/AAA330.CD3/AAA330.CD3.run1	255	0.7	0.06	0.7	0.06	-9.29263345646	-12.7868340386	1.71355228545	0.176371273438
58390.0	3193417.0	26013.0	33752.0	3193417.0	4000000.0	537.0	7.0	1.55	1.46	1.11	0.0400000000009	6.82	0.369999999999	0.689999999999	0.0900000000001	8.75	0.33	2.15	1.43	0.989999999998	AAA330.CD3.X4.Y11.tile.tissue.png	344	1	2000	344	896e4e9bb79c5e3c5697c4601837deed	0	0	0	0	0	0	0	0	0	0	0	0	0	/home/dhl_ec/bnelissen/Slides/CD3_manuscript/CD3_slides/AAA330.CD3/AAA330.CD3.run1	255	0.7	0.06	0.7	0.06	-9.25553030403	-13.0783200982	2.35806600959	0.408030339844
109613.0	3634102.0	42629.0	26435.0	3634102.0	4000000.0	836.0	5.0	1.3	1.18	1.07	0.0500000000011	6.89	0.35	0.699999999999	0.0700000000015	9.56	0.35	2.11	1.42	0.580000000002	AAA330.CD3.X4.Y12.tile.tissue.png	345	1	2000	345	2ff488b6513348b78317142138fd5896	0	0	0	0	0	0	0	0	0	0	0	0	0	/home/dhl_ec/bnelissen/Slides/CD3_manuscript/CD3_slides/AAA330.CD3/AAA330.CD3.run1	255	0.7	0.06	0.7	0.06	-9.46995129764	-12.918797911	2.62744155851	0.43434278125
147416.0	3800192.0	60529.0	18603.0	3800192.0	4000000.0	1220.0	2.0	1.51	1.83	1.16	0.0500000000011	7.55	0.59	0.99	0.0699999999997	10.12	0.359999999999	2.1	1.43	0.540000000001	AAA330.CD3.X4.Y13.tile.tissue.png	346	1	2000	346	509c7fe23e445a216cafd2d6e8ef9806	0	0	0	0	0	0	0	0	0	0	0	0	0	/home/dhl_ec/bnelissen/Slides/CD3_manuscript/CD3_slides/AAA330.CD3/AAA330.CD3.run1	255	0.7	0.06	0.7	0.06	-9.35027683279	-12.5843281975	2.38980354264	0.43212918457
24849.0	980002.0	11674.0	13718.0	980002.0	4000000.0	246.0	9.0	2.56	1.44	1.12	0.0500000000011	6.24	0.34	0.700000000001	0.16	7.05	0.25	2.06	1.43	0.66	AAA330.CD3.X4.Y14.tile.tissue.png	347	1	2000	347	be2f4c627560237f54123364ca547d16	0	0	0	0	0	0	0	0	0	0	0	0	0	/home/dhl_ec/bnelissen/Slides/CD3_manuscript/CD3_slides/AAA330.CD3/AAA330.CD3.run1	255	0.7	0.06	0.7	0.06	-9.41299355209	-12.7150797022	2.26743708117	0.2027336875
7718.0	2812885.0	3391.0	13178.0	2812885.0	4000000.0	78.0	3.0	1.59	1.81	1.34	0.0500000000011	6.12	0.34	0.76	0.1	8.28	0.299999999999	2.06	1.44	0.519999999999	AAA330.CD3.X4.Y15.tile.tissue.png	348	1	2000	348	2fae5c93586eee37d8dfaa309edbc884	0	0	0	0	0	0	0	0	0	0	0	0	0	/home/dhl_ec/bnelissen/Slides/CD3_manuscript/CD3_slides/AAA330.CD3/AAA330.CD3.run1	255	0.7	0.06	0.7	0.06	-8.41844804553	-11.348563353	0.656885273948	0.0914624355469
6855.0	3995836.0	3398.0	7996.0	3995836.0	4000000.0	78.0	1.0	1.72	1.62	1.53	0.0399999999991	7.0	0.34	0.700000000001	0.0500000000011	8.95	0.34	2.04	1.43	0.549999999999	AAA330.CD3.X4.Y16.tile.tissue.png	349	1	2000	349	b6096f7b3ce01e972c5b710652954f5a	0	0	0	0	0	0	0	0	0	0	0	0	0	/home/dhl_ec/bnelissen/Slides/CD3_manuscript/CD3_slides/AAA330.CD3/AAA330.CD3.run1	255	0.7	0.0699737508434	0.7	0.0699737508434	-7.9583596958	-11.4375532288	0.248569726633	0.0382854460678
8211.0	162828.0	3082.0	5473.0	162828.0	4000000.0	75.0	5.0	1.26	2.15	1.07	0.0400000000009	6.59	0.629999999999	0.689999999999	0.199999999999	6.3	0.200000000001	1.96	1.43	0.490000000002	AAA330.CD3.X4.Y17.tile.tissue.png	350	1	2000	350	80db194dd68c258ec1059cdfcfa36767	0	0	0	0	0	0	0	0	0	0	0	0	0	/home/dhl_ec/bnelissen/Slides/CD3_manuscript/CD3_slides/AAA330.CD3/AAA330.CD3.run1	255	0.7	0.06	0.7	0.06	-8.50838034359	-12.4799633401	2.04871694103	0.10339934375
0.0	0.0	0.0	0.0	0.0	1560000.0	0.0	0.0	0.57	0.950000000001	0.59	0.0200000000004	2.25	0.110000000001	0.289999999999	0.0799999999999	1.52	0.0500000000011	1.01	0.549999999999	0.150000000001	AAA330.CD3.X4.Y18.tile.tissue.png	351	1	2000	351	94902a8633f4859f4481e95bee7950c6	0	0	0	0	0	0	0	0	0	0	0	0	0	/home/dhl_ec/bnelissen/Slides/CD3_manuscript/CD3_slides/AAA330.CD3/AAA330.CD3.run1	255	1.0	0.06	1.0	0.06	0.0	-10.122140896	0.0	10.7434599666
178.0	111781.0	90.0	5036.0	111781.0	4000000.0	2.0	9.0	0.84	1.55	1.13	0.0500000000011	6.0	0.389999999999	0.799999999999	0.200000000001	6.22	0.199999999999	2.0	1.42	0.620000000001	AAA330.CD3.X4.Y4.tile.tissue.png	352	1	2000	352	90dd9c176121566b34481514f2eb2fe5	0	0	0	0	0	0	0	0	0	0	0	0	0	/home/dhl_ec/bnelissen/Slides/CD3_manuscript/CD3_slides/AAA330.CD3/AAA330.CD3.run1	255	0.7	0.06	0.7	0.06	-7.51344579667	-11.2061471444	0.504881298765	6.41454068359
294.0	178513.0	115.0	10932.0	178513.0	4000000.0	2.0	25.0	1.33	1.06	1.12	0.0599999999995	7.29	0.57	0.75	0.189999999999	6.26	0.200000000001	2.05	1.43	0.490000000002	AAA330.CD3.X4.Y5.tile.tissue.png	353	1	2000	353	ef62827630f67fc35d0e18b226efa58d	0	0	0	0	0	0	0	0	0	0	0	0	0	/home/dhl_ec/bnelissen/Slides/CD3_manuscript/CD3_slides/AAA330.CD3/AAA330.CD3.run1	255	0.7	0.06	0.7	0.06	-7.72618012558	-9.0527825727	0.340352153333	1.17176775391
393.0	24946.0	128.0	2338.0	24946.0	4000000.0	2.0	7.0	2.26	1.65	1.25	0.0499999999993	6.11	0.339999999998	0.730000000001	0.200000000001	6.14	0.200000000001	1.98	1.43	0.530000000001	AAA330.CD3.X4.Y6.tile.tissue.png	354	1	2000	354	d7e848f1810b7353c5ecd18ca61dccbd	0	0	0	0	0	0	0	0	0	0	0	0	0	/home/dhl_ec/bnelissen/Slides/CD3_manuscript/CD3_slides/AAA330.CD3/AAA330.CD3.run1	255	0.7	0.06	0.7	0.06	-6.5185168669	-11.2778218414	0.269732548978	0.0385087421875
78.0	18899.0	56.0	1266.0	18899.0	4000000.0	1.0	4.0	1.27	1.39	1.13	0.0400000000009	6.0	0.34	0.67	0.200000000001	6.14	0.190000000001	1.97	1.41	0.59	AAA330.CD3.X4.Y7.tile.tissue.png	355	1	2000	355	e133d0b6678ca211fbbe5b384b2245fd	0	0	0	0	0	0	0	0	0	0	0	0	0	/home/dhl_ec/bnelissen/Slides/CD3_manuscript/CD3_slides/AAA330.CD3/AAA330.CD3.run1	255	0.7	0.06	0.7	0.06	-7.42939817267	-11.9294440589	0.155559663047	0.0451281300049
0.0	34979.0	0.0	3649.0	34979.0	4000000.0	0.0	13.0	1.38	1.36	1.07	0.0400000000009	6.05	0.35	0.699999999999	0.200000000001	5.77	0.120000000001	2.0	1.43	0.51	AAA330.CD3.X4.Y8.tile.tissue.png	356	1	2000	356	7498492440314e67fa5adfff0b4b54e8	0	0	0	0	0	0	0	0	0	0	0	0	0	/home/dhl_ec/bnelissen/Slides/CD3_manuscript/CD3_slides/AAA330.CD3/AAA330.CD3.run1	255	0.7	0.06	0.7	0.06	-7.81284276735	-11.9596468063	0.432972224864	0.0383537126465
32340.0	742767.0	13144.0	9420.0	742767.0	4000000.0	250.0	8.0	1.21	1.69	1.25	0.0500000000011	6.17	0.43	0.889999999999	0.17	6.9	0.230000000001	2.04	1.42	0.810000000001	AAA330.CD3.X4.Y9.tile.tissue.png	357	1	2000	357	10659eb495b9aa407c8e9f09a94f85f2	0	0	0	0	0	0	0	0	0	0	0	0	0	/home/dhl_ec/bnelissen/Slides/CD3_manuscript/CD3_slides/AAA330.CD3/AAA330.CD3.run1	255	0.7	0.06	0.7	0.06	-9.47365451814	-12.7048489482	1.88595440494	0.200354123047
125598.0	3231309.0	49638.0	23176.0	3231309.0	4000000.0	980.0	6.0	2.1	2.14	1.19	0.0400000000009	6.49	0.34	0.739999999998	0.0799999999999	9.59	0.33	2.11	1.42	0.559999999999	AAA330.CD3.X5.Y10.tile.tissue.png	358	1	2000	358	fda70c77a7cd5519120bc733ea616342	0	0	0	0	0	0	0	0	0	0	0	0	0	/home/dhl_ec/bnelissen/Slides/CD3_manuscript/CD3_slides/AAA330.CD3/AAA330.CD3.run1	255	0.7	0.06	0.7	0.06	-9.46991000716	-12.9000286048	2.16425898381	0.552882880859
46214.0	2268331.0	20552.0	32697.0	2268331.0	4000000.0	435.0	7.0	1.28	1.68	1.41	0.0500000000011	6.5	0.360000000001	0.700000000001	0.119999999999	8.11	0.290000000001	2.13	1.42	0.670000000002	AAA330.CD3.X5.Y11.tile.tissue.png	359	1	2000	359	8eeb9594f02ea853274695c03933f0dd	0	0	0	0	0	0	0	0	0	0	0	0	0	/home/dhl_ec/bnelissen/Slides/CD3_manuscript/CD3_slides/AAA330.CD3/AAA330.CD3.run1	255	0.7	0.06	0.7	0.06	-9.51877016007	-12.9170560088	2.72690742305	0.319647410156
87062.0	2968765.0	33626.0	21155.0	2968765.0	4000000.0	650.0	6.0	1.42	1.18	1.11	0.0399999999991	6.47	0.360000000001	1.2	0.0900000000001	9.05	0.32	2.12	1.43	0.549999999999	AAA330.CD3.X5.Y12.tile.tissue.png	360	1	2000	360	7e3deb380c4d8474b41ba4fe02e98315	0	0	0	0	0	0	0	0	0	0	0	0	0	/home/dhl_ec/bnelissen/Slides/CD3_manuscript/CD3_slides/AAA330.CD3/AAA330.CD3.run1	255	0.7	0.06	0.7	0.06	-9.49116955066	-12.8300698657	2.44743643803	0.357188175781
61291.0	2037242.0	23929.0	25063.0	2037242.0	4000000.0	463.0	11.0	1.25	1.78	1.12	0.0499999999993	6.24	0.400000000001	0.720000000001	0.129999999999	8.77	0.290000000001	2.15	1.42	0.549999999999	AAA330.CD3.X5.Y13.tile.tissue.png	361	1	2000	361	f902071f991e43bef0e4865c3deb06d4	0	0	0	0	0	0	0	0	0	0	0	0	0	/home/dhl_ec/bnelissen/Slides/CD3_manuscript/CD3_slides/AAA330.CD3/AAA330.CD3.run1	255	0.7	0.06	0.7	0.06	-9.3176565598	-12.796509955	2.10462476612	0.359595083984
9987.0	884080.0	4605.0	9087.0	884080.0	4000000.0	106.0	7.0	1.4	1.78	1.43	0.0399999999991	6.32	0.35	0.699999999999	0.17	6.91	0.23	2.04	1.44	0.640000000001	AAA330.CD3.X5.Y14.tile.tissue.png	362	1	2000	362	f06f6b3fa21518106f174566fceaffda	0	0	0	0	0	0	0	0	0	0	0	0	0	/home/dhl_ec/bnelissen/Slides/CD3_manuscript/CD3_slides/AAA330.CD3/AAA330.CD3.run1	255	0.7	0.06	0.7	0.06	-8.81042754403	-11.4892722035	1.46377340801	0.1201883125
45244.0	3796433.0	19729.0	13748.0	3796433.0	4000000.0	430.0	3.0	1.57	1.85	1.17	0.0400000000009	7.77	0.34	0.700000000001	0.0599999999995	9.25	0.34	2.08	1.44	0.550000000001	AAA330.CD3.X5.Y15.tile.tissue.png	363	1	2000	363	77bed8d15b88b07215a7cf2ccbe463e5	0	0	0	0	0	0	0	0	0	0	0	0	0	/home/dhl_ec/bnelissen/Slides/CD3_manuscript/CD3_slides/AAA330.CD3/AAA330.CD3.run1	255	0.7	0.06	0.7	0.06	-9.10237154589	-11.9633148462	1.16589572931	0.165504714844
6416.0	3022709.0	2890.0	9491.0	3022709.0	4000000.0	64.0	4.0	2.07	2.34	1.24	0.0499999999993	6.41	0.360000000001	0.709999999999	0.0900000000001	8.35	0.300000000001	2.08	1.44	0.57	AAA330.CD3.X5.Y16.tile.tissue.png	364	1	2000	364	8abafeed27b96e867fa7cdffdb24e61a	0	0	0	0	0	0	0	0	0	0	0	0	0	/home/dhl_ec/bnelissen/Slides/CD3_manuscript/CD3_slides/AAA330.CD3/AAA330.CD3.run1	255	0.7	0.06	0.7	0.06	-8.27783816123	-11.60275154	0.729489280285	0.0885673730469
0.0	5678.0	0.0	452.0	5678.0	4000000.0	0.0	1.0	1.21	1.37	1.65	0.0400000000009	5.95	0.34	0.700000000001	0.200000000001	5.78	0.120000000001	1.96	1.43	0.49	AAA330.CD3.X5.Y17.tile.tissue.png	365	1	2000	365	d9d33387c022410a04615ddbbda7bbcb	0	0	0	0	0	0	0	0	0	0	0	0	0	/home/dhl_ec/bnelissen/Slides/CD3_manuscript/CD3_slides/AAA330.CD3/AAA330.CD3.run1	255	0.7	0.06	0.7	0.06	-7.7486633834	-13.0004010252	2.77456154429	0.0575730524292
0.0	0.0	0.0	0.0	0.0	1560000.0	0.0	0.0	0.76	1.19	0.530000000001	0.0199999999986	2.26	0.110000000001	0.300000000001	0.0699999999997	1.53	0.0499999999993	0.719999999999	0.540000000001	0.139999999999	AAA330.CD3.X5.Y18.tile.tissue.png	366	1	2000	366	82da75b718b57261b57856784564ac60	0	0	0	0	0	0	0	0	0	0	0	0	0	/home/dhl_ec/bnelissen/Slides/CD3_manuscript/CD3_slides/AAA330.CD3/AAA330.CD3.run1	255	1.0	0.06	1.0	0.06	0.0	-11.4590317561	0.0	8.81282027096
0.0	26613.0	0.0	1835.0	26613.0	4000000.0	0.0	7.0	1.81	1.49	1.07	0.0500000000011	6.02	0.570000000002	0.860000000001	0.210000000001	5.78	0.129999999999	1.97	1.42	0.5	AAA330.CD3.X5.Y2.tile.tissue.png	367	1	2000	367	a54ce854d425b88c782f23f3a06f6930	0	0	0	0	0	0	0	0	0	0	0	0	0	/home/dhl_ec/bnelissen/Slides/CD3_manuscript/CD3_slides/AAA330.CD3/AAA330.CD3.run1	255	0.7	0.06	0.7	0.06	-6.804859924	-11.3023145857	0.418958642861	3.17799049097
3303.0	179398.0	1323.0	6010.0	179398.0	4000000.0	28.0	12.0	1.34	1.37	1.12	0.0499999999993	6.25	0.35	0.729999999998	0.190000000001	6.25	0.200000000001	2.0	1.42	0.630000000001	AAA330.CD3.X5.Y3.tile.tissue.png	368	1	2000	368	a74dbaffd590dcc2505cb96e4c6765c4	0	0	0	0	0	0	0	0	0	0	0	0	0	/home/dhl_ec/bnelissen/Slides/CD3_manuscript/CD3_slides/AAA330.CD3/AAA330.CD3.run1	255	0.7	0.06	0.7	0.06	-9.01215500573	-11.8112609658	1.22645777553	3.10051937891
2601.0	369368.0	1090.0	15739.0	369368.0	4000000.0	20.0	23.0	1.34	2.12	1.07	0.0499999999993	6.04	0.35	0.68	0.190000000001	6.41	0.209999999999	2.06	1.42	1.11	AAA330.CD3.X5.Y4.tile.tissue.png	369	1	2000	369	376bfe7b24edfa0245553859af1012f8	0	0	0	0	0	0	0	0	0	0	0	0	0	/home/dhl_ec/bnelissen/Slides/CD3_manuscript/CD3_slides/AAA330.CD3/AAA330.CD3.run1	255	0.7	0.06	0.7	0.06	-7.73000153735	-11.3721686605	0.843491705333	0.136578332031
6144.0	315254.0	2390.0	14790.0	315254.0	4000000.0	44.0	29.0	1.84	2.17	1.27	0.0400000000009	6.22	0.35	0.690000000001	0.199999999999	6.86	0.209999999999	2.06	1.42	0.640000000001	AAA330.CD3.X5.Y5.tile.tissue.png	370	1	2000	370	93c4cf5601aa49b2c6fd259b6a4668a0	0	0	0	0	0	0	0	0	0	0	0	0	0	/home/dhl_ec/bnelissen/Slides/CD3_manuscript/CD3_slides/AAA330.CD3/AAA330.CD3.run1	255	0.7	0.06	0.7	0.06	-8.62967835585	-11.9490758012	1.37895038459	0.120413595703
12655.0	504303.0	5486.0	16726.0	504303.0	4000000.0	109.0	27.0	2.23	1.76	1.19	0.0500000000011	6.31	0.35	0.700000000001	0.17	6.57	0.219999999999	2.06	1.42	0.540000000001	AAA330.CD3.X5.Y6.tile.tissue.png	371	1	2000	371	f6d41d150b9dce5a24f7d6fe23950951	0	0	0	0	0	0	0	0	0	0	0	0	0	/home/dhl_ec/bnelissen/Slides/CD3_manuscript/CD3_slides/AAA330.CD3/AAA330.CD3.run1	255	0.7	0.06	0.7	0.06	-9.102831102	-12.6038447258	1.69051841727	0.156305945312
68111.0	1088995.0	24260.0	16446.0	1088995.0	4000000.0	447.0	15.0	1.49	1.68	1.3	0.0499999999993	6.28	0.639999999999	0.92	0.16	7.54	0.26	2.15	1.49	1.06	AAA330.CD3.X5.Y7.tile.tissue.png	372	1	2000	372	85c0bcd425358bb54bdc0d9d2014134d	0	0	0	0	0	0	0	0	0	0	0	0	0	/home/dhl_ec/bnelissen/Slides/CD3_manuscript/CD3_slides/AAA330.CD3/AAA330.CD3.run1	255	0.7	0.06	0.7	0.06	-9.36743638387	-12.7325567901	1.94645524636	0.274434699219
240.0	82787.0	115.0	6664.0	82787.0	4000000.0	2.0	19.0	1.38	1.52	1.28	0.0499999999993	6.0	0.35	0.67	0.210000000001	6.22	0.200000000001	2.05	1.42	0.51	AAA330.CD3.X5.Y8.tile.tissue.png	373	1	2000	373	233c218f391e761d72d814f0ced7fdff	0	0	0	0	0	0	0	0	0	0	0	0	0	/home/dhl_ec/bnelissen/Slides/CD3_manuscript/CD3_slides/AAA330.CD3/AAA330.CD3.run1	255	0.7	0.06	0.7	0.06	-6.42436194398	-11.0822221935	0.129403278751	0.0339420598145
56264.0	1268193.0	22701.0	16097.0	1268193.0	4000000.0	430.0	11.0	1.21	1.29	1.11	0.0500000000011	6.28	0.35	0.690000000001	0.16	7.56	0.25	2.09	1.43	0.849999999999	AAA330.CD3.X5.Y9.tile.tissue.png	374	1	2000	374	cf21ecab464ea2ff48953c6c716c2313	0	0	0	0	0	0	0	0	0	0	0	0	0	/home/dhl_ec/bnelissen/Slides/CD3_manuscript/CD3_slides/AAA330.CD3/AAA330.CD3.run1	255	0.7	0.06	0.7	0.06	-9.41837001557	-12.6685808394	2.15096898635	0.242016515625
83656.0	2617587.0	32968.0	19142.0	2617587.0	4000000.0	642.0	6.0	1.39	1.64	1.21	0.0400000000009	6.27	0.35	0.709999999999	0.110000000001	8.73	0.309999999999	2.1	1.43	0.59	AAA330.CD3.X6.Y10.tile.tissue.png	375	1	2000	375	94568f0f94bea4a92c622cbda24f6797	0	0	0	0	0	0	0	0	0	0	0	0	0	/home/dhl_ec/bnelissen/Slides/CD3_manuscript/CD3_slides/AAA330.CD3/AAA330.CD3.run1	255	0.7	0.06	0.7	0.06	-9.47255467077	-12.7443960692	1.71379089887	0.403146713867
143313.0	3313676.0	54084.0	19287.0	3313676.0	4000000.0	1068.0	1.0	1.57	1.79	1.38	0.0399999999991	6.34	0.35	0.699999999997	0.0799999999999	10.47	0.34	2.11	1.43	0.549999999999	AAA330.CD3.X6.Y11.tile.tissue.png	376	1	2000	376	d1b0c617b7b6291bf9ba0c56aadeba69	0	0	0	0	0	0	0	0	0	0	0	0	0	/home/dhl_ec/bnelissen/Slides/CD3_manuscript/CD3_slides/AAA330.CD3/AAA330.CD3.run1	255	0.7	0.06	0.7	0.06	-9.40858582883	-12.7919452601	1.93201198933	0.549728201172
69122.0	2126445.0	29409.0	19005.0	2126445.0	4000000.0	633.0	7.0	1.18	1.67	1.1	0.0499999999993	12.39	0.359999999999	0.679999999998	0.129999999999	8.27	0.289999999999	2.1	1.43	0.530000000001	AAA330.CD3.X6.Y12.tile.tissue.png	377	1	2000	377	274b37d8bda6fd2e17a85da0b7cbabe5	0	0	0	0	0	0	0	0	0	0	0	0	0	/home/dhl_ec/bnelissen/Slides/CD3_manuscript/CD3_slides/AAA330.CD3/AAA330.CD3.run1	255	0.7	0.06	0.7	0.06	-9.33899117037	-12.5815609034	2.16574626956	0.294947136719
36704.0	1696235.0	16265.0	32961.0	1696235.0	4000000.0	353.0	19.0	1.02	1.48	1.21	0.0400000000009	6.35	0.35	0.700000000001	0.15	7.64	0.27	2.16	1.44	0.559999999998	AAA330.CD3.X6.Y13.tile.tissue.png	378	1	2000	378	46c1da4048928301e3eb01d34e1d727a	0	0	0	0	0	0	0	0	0	0	0	0	0	/home/dhl_ec/bnelissen/Slides/CD3_manuscript/CD3_slides/AAA330.CD3/AAA330.CD3.run1	255	0.7	0.06	0.7	0.06	-9.38066382704	-12.5743856643	2.24614001425	0.373916222656
92626.0	2295216.0	40346.0	26046.0	2295216.0	4000000.0	814.0	19.0	2.23	1.72	1.12	0.0499999999993	6.7	0.609999999999	0.709999999999	0.110000000001	8.59	0.299999999999	2.15	1.44	0.91	AAA330.CD3.X6.Y14.tile.tissue.png	379	1	2000	379	49a170cf066b83f38d8e97fbda15a07d	0	0	0	0	0	0	0	0	0	0	0	0	0	/home/dhl_ec/bnelissen/Slides/CD3_manuscript/CD3_slides/AAA330.CD3/AAA330.CD3.run1	255	0.7	0.06	0.7	0.06	-9.4290056834	-12.5578677344	2.05505387544	0.315070175781
63816.0	2661354.0	22218.0	14550.0	2661354.0	4000000.0	409.0	6.0	1.38	1.85	1.14	0.0499999999993	6.23	0.34	0.689999999999	0.110000000001	9.47	0.310000000001	2.08	1.44	0.529999999999	AAA330.CD3.X6.Y15.tile.tissue.png	380	1	2000	380	ba4473e3e3b5618660c4eeb1f21a0f5d	0	0	0	0	0	0	0	0	0	0	0	0	0	/home/dhl_ec/bnelissen/Slides/CD3_manuscript/CD3_slides/AAA330.CD3/AAA330.CD3.run1	255	0.7	0.06	0.7	0.06	-9.09241464062	-12.3399387452	1.0806772929	0.325144074219
31313.0	741161.0	10783.0	16566.0	741161.0	4000000.0	197.0	12.0	1.14	1.5	1.41	0.0400000000009	6.27	0.360000000001	0.690000000001	0.17	7.19	0.219999999999	2.08	1.49	0.530000000001	AAA330.CD3.X6.Y16.tile.tissue.png	381	1	2000	381	66a1efa15686dc35781f93fab94d0e4f	0	0	0	0	0	0	0	0	0	0	0	0	0	/home/dhl_ec/bnelissen/Slides/CD3_manuscript/CD3_slides/AAA330.CD3/AAA330.CD3.run1	255	0.7	0.06	0.7	0.06	-9.44811159865	-13.0253945294	1.90469885399	0.220256785156
57.0	28287.0	34.0	1156.0	28287.0	4000000.0	1.0	3.0	1.82	1.57	1.05	0.0499999999993	6.01	0.58	0.809999999999	0.200000000001	6.14	0.199999999999	1.96	1.44	0.700000000001	AAA330.CD3.X6.Y17.tile.tissue.png	382	1	2000	382	5f96508faf409407d1725220e8c45778	0	0	0	0	0	0	0	0	0	0	0	0	0	/home/dhl_ec/bnelissen/Slides/CD3_manuscript/CD3_slides/AAA330.CD3/AAA330.CD3.run1	255	0.7	0.06	0.7	0.06	-7.30138314284	-11.1299821835	0.63135957903	4.49455530542
2281.0	36047.0	627.0	2301.0	36047.0	4000000.0	8.0	6.0	1.83	1.35	1.28	0.0600000000013	6.02	0.35	0.800000000001	0.190000000001	6.15	0.190000000001	1.99	1.43	0.83	AAA330.CD3.X6.Y2.tile.tissue.png	383	1	2000	383	5365fb52b846ac4889c0992e95e6b879	0	0	0	0	0	0	0	0	0	0	0	0	0	/home/dhl_ec/bnelissen/Slides/CD3_manuscript/CD3_slides/AAA330.CD3/AAA330.CD3.run1	255	0.7	0.06	0.7	0.06	-9.23460568916	-12.5941530141	1.51399838841	3.4319885293
27171.0	379348.0	9740.0	11643.0	379348.0	4000000.0	164.0	22.0	1.72	2.17	1.14	0.0500000000011	6.08	0.65	0.68	0.189999999999	6.59	0.220000000001	2.05	1.44	0.51	AAA330.CD3.X6.Y3.tile.tissue.png	384	1	2000	384	ba3d8129469df8d4ab7c2af77b5e1e49	0	0	0	0	0	0	0	0	0	0	0	0	0	/home/dhl_ec/bnelissen/Slides/CD3_manuscript/CD3_slides/AAA330.CD3/AAA330.CD3.run1	255	0.7	0.06	0.7	0.06	-9.53659076456	-11.1369807322	1.99414186992	0.18752371875
3703.0	921903.0	1242.0	29647.0	921903.0	4000000.0	20.0	27.0	1.46	2.73	1.1	0.0400000000009	6.4	0.360000000001	0.690000000001	0.17	6.75	0.230000000001	2.12	1.43	1.06	AAA330.CD3.X6.Y4.tile.tissue.png	385	1	2000	385	1b126753103adf59dae6540b1e2e81b9	0	0	0	0	0	0	0	0	0	0	0	0	0	/home/dhl_ec/bnelissen/Slides/CD3_manuscript/CD3_slides/AAA330.CD3/AAA330.CD3.run1	255	0.7	0.06	0.7	0.06	-7.02997756909	-10.4896416214	0.162327878758	0.0653360195312
96858.0	1326012.0	37528.0	21316.0	1326012.0	4000000.0	690.0	19.0	2.04	2.14	1.06	0.0400000000009	6.27	0.35	0.690000000001	0.15	7.76	0.26	2.1	1.43	0.530000000001	AAA330.CD3.X6.Y5.tile.tissue.png	386	1	2000	386	0e91867b74d47c29c00ad8f069011f7d	0	0	0	0	0	0	0	0	0	0	0	0	0	/home/dhl_ec/bnelissen/Slides/CD3_manuscript/CD3_slides/AAA330.CD3/AAA330.CD3.run1	255	0.7	0.06	0.7	0.06	-9.24885110604	-12.4305690987	1.71181877478	0.363307708984
66350.0	1906261.0	26430.0	21024.0	1906261.0	4000000.0	500.0	9.0	2.09	1.81	1.13	0.0500000000011	7.2	0.6	0.720000000001	0.129999999999	8.01	0.269999999999	2.12	1.43	1.06	AAA330.CD3.X6.Y6.tile.tissue.png	387	1	2000	387	4b4948981b322116e89cc18fbcceed31	0	0	0	0	0	0	0	0	0	0	0	0	0	/home/dhl_ec/bnelissen/Slides/CD3_manuscript/CD3_slides/AAA330.CD3/AAA330.CD3.run1	255	0.7	0.06	0.7	0.06	-9.16737768081	-12.4800977734	1.72556990634	0.507901158203
26419.0	1157833.0	10871.0	32821.0	1157833.0	4000000.0	213.0	32.0	1.83	2.38	1.12	0.0399999999991	6.6	0.4	0.919999999998	0.16	7.15	0.25	2.15	1.42	1.47	AAA330.CD3.X6.Y7.tile.tissue.png	388	1	2000	388	ffad808cbca6b6f09a913d4aaf393b9c	0	0	0	0	0	0	0	0	0	0	0	0	0	/home/dhl_ec/bnelissen/Slides/CD3_manuscript/CD3_slides/AAA330.CD3/AAA330.CD3.run1	255	0.7	0.06	0.7	0.06	-8.51021183675	-11.6612310469	0.904204352178	0.319407720703
0.0	466317.0	0.0	18396.0	466317.0	4000000.0	0.0	28.0	2.37	1.53	1.19	0.0400000000009	6.08	0.390000000001	0.709999999999	0.18	6.03	0.15	2.09	1.42	0.49	AAA330.CD3.X6.Y8.tile.tissue.png	389	1	2000	389	83a6f81173ca3b758a66775d6a31c787	0	0	0	0	0	0	0	0	0	0	0	0	0	/home/dhl_ec/bnelissen/Slides/CD3_manuscript/CD3_slides/AAA330.CD3/AAA330.CD3.run1	255	0.7	0.06	0.7	0.06	-6.41811264684	-10.7385826893	0.0461534279498	0.0281225230713
40720.0	1057655.0	16235.0	25722.0	1057655.0	4000000.0	315.0	18.0	1.28	1.49	1.05	0.0400000000009	6.42	0.5	0.809999999999	0.16	7.26	0.24	2.1	1.42	0.65	AAA330.CD3.X6.Y9.tile.tissue.png	390	1	2000	390	d9588bbe9ade028913b174bbf6e88a99	0	0	0	0	0	0	0	0	0	0	0	0	0	/home/dhl_ec/bnelissen/Slides/CD3_manuscript/CD3_slides/AAA330.CD3/AAA330.CD3.run1	255	0.7	0.06	0.7	0.06	-9.55379511687	-12.7961017862	1.90994622184	0.249330912109
6570.0	207798.0	2573.0	8644.0	207798.0	4000000.0	49.0	11.0	1.46	2.38	1.29	0.0500000000011	6.3	0.35	0.690000000001	0.199999999999	6.29	0.210000000001	2.02	1.43	0.65	AAA330.CD3.X7.Y10.tile.tissue.png	391	1	2000	391	5e91a136876a95fd88543c39724bae0c	0	0	0	0	0	0	0	0	0	0	0	0	0	/home/dhl_ec/bnelissen/Slides/CD3_manuscript/CD3_slides/AAA330.CD3/AAA330.CD3.run1	255	0.7	0.06	0.7	0.06	-9.22740302397	-12.5385258571	1.54378921303	0.0730820742188
139832.0	3174068.0	47951.0	14843.0	3174068.0	4000000.0	900.0	5.0	2.54	1.82	1.32	0.0400000000009	6.77	0.560000000001	1.01	0.0799999999999	15.55	0.33	2.09	1.42	0.59	AAA330.CD3.X7.Y11.tile.tissue.png	392	1	2000	392	c247abd1db8f454111acb4ee59a997ce	0	0	0	0	0	0	0	0	0	0	0	0	0	/home/dhl_ec/bnelissen/Slides/CD3_manuscript/CD3_slides/AAA330.CD3/AAA330.CD3.run1	255	0.7	0.06	0.7	0.06	-9.10865886374	-12.4353770341	1.10085163188	0.622016794922
82615.0	2746403.0	36617.0	29075.0	2746403.0	4000000.0	773.0	6.0	1.85	1.8	1.14	0.0499999999993	6.68	0.359999999999	0.700000000001	0.1	9.67	0.309999999999	2.13	1.42	0.73	AAA330.CD3.X7.Y12.tile.tissue.png	393	1	2000	393	84e10fcf9240b9268b8cefacd0c0023a	0	0	0	0	0	0	0	0	0	0	0	0	0	/home/dhl_ec/bnelissen/Slides/CD3_manuscript/CD3_slides/AAA330.CD3/AAA330.CD3.run1	255	0.7	0.06	0.7	0.06	-9.32280368042	-12.5682990428	1.87554518167	0.76334574707
79020.0	2037013.0	36561.0	28910.0	2037013.0	4000000.0	797.0	11.0	1.75	1.89	1.17	0.0500000000011	6.39	0.41	0.910000000002	0.120000000001	8.22	0.299999999999	2.12	1.44	0.57	AAA330.CD3.X7.Y13.tile.tissue.png	394	1	2000	394	555751ede96529826dd332243602158c	0	0	0	0	0	0	0	0	0	0	0	0	0	/home/dhl_ec/bnelissen/Slides/CD3_manuscript/CD3_slides/AAA330.CD3/AAA330.CD3.run1	255	0.7	0.06	0.7	0.06	-9.27240370281	-12.4354058229	2.03751489838	0.371518126953
46147.0	2321731.0	18061.0	18276.0	2321731.0	4000000.0	369.0	10.0	1.55	1.74	1.19	0.0499999999993	6.12	0.469999999999	0.85	0.110000000001	8.4	0.289999999999	2.1	1.43	0.539999999999	AAA330.CD3.X7.Y14.tile.tissue.png	395	1	2000	395	545fb197c995694833c189c18e04ef9e	0	0	0	0	0	0	0	0	0	0	0	0	0	/home/dhl_ec/bnelissen/Slides/CD3_manuscript/CD3_slides/AAA330.CD3/AAA330.CD3.run1	255	0.7	0.06	0.7	0.06	-9.02037111101	-11.6762202069	1.18385092185	0.217052457031
12918.0	2146093.0	5058.0	20959.0	2146093.0	4000000.0	105.0	8.0	1.59	1.46	1.08	0.0400000000009	6.13	0.360000000001	0.690000000001	0.120000000001	7.89	0.279999999999	2.1	1.42	0.51	AAA330.CD3.X7.Y15.tile.tissue.png	396	1	2000	396	98e944b2a8aefb577d52b792ee4efebc	0	0	0	0	0	0	0	0	0	0	0	0	0	/home/dhl_ec/bnelissen/Slides/CD3_manuscript/CD3_slides/AAA330.CD3/AAA330.CD3.run1	255	0.7	0.06	0.7	0.06	-8.83146238632	-11.774991189	1.19002075144	0.201516539063
8657.0	274983.0	3084.0	9956.0	274983.0	4000000.0	55.0	17.0	1.21	1.64	1.29	0.0500000000011	6.17	0.370000000001	0.930000000002	0.190000000001	6.37	0.210000000001	2.02	1.42	0.52	AAA330.CD3.X7.Y16.tile.tissue.png	397	1	2000	397	0130081026f2b5dccf948c8e6e965560	0	0	0	0	0	0	0	0	0	0	0	0	0	/home/dhl_ec/bnelissen/Slides/CD3_manuscript/CD3_slides/AAA330.CD3/AAA330.CD3.run1	255	0.7	0.06	0.7	0.06	-9.43563154571	-10.8608146574	2.35168681116	0.227309222656
0.0	0.0	0.0	0.0	0.0	4000000.0	0.0	0.0	1.38	1.22	1.12	0.0499999999993	5.63	0.470000000001	0.92	0.199999999999	4.24	0.120000000001	1.88	1.42	0.599999999999	AAA330.CD3.X7.Y17.tile.tissue.png	398	1	2000	398	859b75129a9f3b95691f9541da405fc0	0	0	0	0	0	0	0	0	0	0	0	0	0	/home/dhl_ec/bnelissen/Slides/CD3_manuscript/CD3_slides/AAA330.CD3/AAA330.CD3.run1	255	1.0	0.06	1.0	0.06	0.0	-11.6069704745	0.0	3.74767568574
23664.0	407506.0	8925.0	8912.0	407506.0	4000000.0	163.0	14.0	1.39	1.74	1.45	0.0499999999993	6.15	0.34	0.700000000001	0.190000000001	6.56	0.219999999999	2.03	1.41	0.509999999998	AAA330.CD3.X7.Y3.tile.tissue.png	399	1	2000	399	f49dbd79f6bd1197dbe181fe4dd5cc9b	0	0	0	0	0	0	0	0	0	0	0	0	0	/home/dhl_ec/bnelissen/Slides/CD3_manuscript/CD3_slides/AAA330.CD3/AAA330.CD3.run1	255	0.7	0.06	0.7	0.06	-9.52532134499	-11.1732424211	1.86155414482	1.51364940625
33610.0	1425867.0	11892.0	40754.0	1425867.0	4000000.0	231.0	30.0	1.54	1.57	1.06	0.0500000000011	6.2	0.360000000001	0.690000000001	0.15	7.35	0.25	2.13	1.42	0.550000000001	AAA330.CD3.X7.Y4.tile.tissue.png	400	1	2000	400	f1ef914e233d83702abe6be7083fe43b	0	0	0	0	0	0	0	0	0	0	0	0	0	/home/dhl_ec/bnelissen/Slides/CD3_manuscript/CD3_slides/AAA330.CD3/AAA330.CD3.run1	255	0.7	0.06	0.7	0.06	-8.18942387358	-11.3138039474	0.794260107266	0.364117230469
2287.0	696247.0	738.0	24671.0	696247.0	4000000.0	13.0	24.0	1.18	1.84	1.09	0.0499999999993	6.1	0.35	0.680000000002	0.18	6.55	0.220000000001	2.11	1.43	0.519999999999	AAA330.CD3.X7.Y5.tile.tissue.png	401	1	2000	401	73a22eb600a0b2836a989d857056fbdf	0	0	0	0	0	0	0	0	0	0	0	0	0	/home/dhl_ec/bnelissen/Slides/CD3_manuscript/CD3_slides/AAA330.CD3/AAA330.CD3.run1	255	0.7	0.06	0.7	0.06	-7.25472571952	-10.533190849	0.129433369758	0.0464322128906
65169.0	1919580.0	22746.0	33223.0	1919580.0	4000000.0	404.0	15.0	1.31	1.78	1.08	0.0399999999991	6.19	0.360000000001	0.700000000001	0.140000000001	8.5	0.280000000001	2.14	1.43	1.0	AAA330.CD3.X7.Y6.tile.tissue.png	402	1	2000	402	73bf62fc048c896dc8d84f4322b80ec7	0	0	0	0	0	0	0	0	0	0	0	0	0	/home/dhl_ec/bnelissen/Slides/CD3_manuscript/CD3_slides/AAA330.CD3/AAA330.CD3.run1	255	0.7	0.06	0.7	0.06	-8.89218439225	-12.1939680524	1.17771453436	0.703036203125
0.0	777609.0	0.0	27555.0	777609.0	4000000.0	0.0	24.0	1.92	1.39	1.14	0.0499999999993	6.09	0.65	0.679999999998	0.169999999998	6.25	0.15	2.12	1.43	0.84	AAA330.CD3.X7.Y7.tile.tissue.png	403	1	2000	403	2850ac928b865bcdda6673cfe2666ede	0	0	0	0	0	0	0	0	0	0	0	0	0	/home/dhl_ec/bnelissen/Slides/CD3_manuscript/CD3_slides/AAA330.CD3/AAA330.CD3.run1	255	0.7	0.06	0.7	0.06	-5.28867665295	-11.4029735012	0.0299756510173	0.0195396831055
48256.0	1391744.0	17763.0	31793.0	1391744.0	4000000.0	334.0	19.0	1.37	1.39	1.1	0.0399999999991	6.35	0.349999999999	0.690000000001	0.15	7.62	0.25	2.14	1.43	0.650000000001	AAA330.CD3.X7.Y8.tile.tissue.png	404	1	2000	404	0bcdd2f62c1d2f637261458c1d335d8f	0	0	0	0	0	0	0	0	0	0	0	0	0	/home/dhl_ec/bnelissen/Slides/CD3_manuscript/CD3_slides/AAA330.CD3/AAA330.CD3.run1	255	0.7	0.06	0.7	0.06	-8.66220667279	-11.9958930398	1.16576064522	0.483650888672
44812.0	663410.0	17121.0	14016.0	663410.0	4000000.0	318.0	16.0	1.35	1.73	1.18	0.0399999999991	6.26	0.34	0.68	0.18	6.96	0.220000000001	2.07	1.42	0.52	AAA330.CD3.X7.Y9.tile.tissue.png	405	1	2000	405	b336979355ebc7237e8566a15f4a3190	0	0	0	0	0	0	0	0	0	0	0	0	0	/home/dhl_ec/bnelissen/Slides/CD3_manuscript/CD3_slides/AAA330.CD3/AAA330.CD3.run1	255	0.7	0.06	0.7	0.06	-9.38258447769	-12.6760911052	1.8937256381	0.183065507813
55005.0	1959335.0	23237.0	29014.0	1959335.0	4000000.0	473.0	10.0	1.27	1.66	1.12	0.0499999999993	6.69	0.619999999999	0.949999999999	0.130000000001	7.86	0.279999999999	2.12	1.43	0.569999999998	AAA330.CD3.X8.Y10.tile.tissue.png	406	1	2000	406	d5b9532ecfef703ddf5db2184e7f27ce	0	0	0	0	0	0	0	0	0	0	0	0	0	/home/dhl_ec/bnelissen/Slides/CD3_manuscript/CD3_slides/AAA330.CD3/AAA330.CD3.run1	255	0.7	0.06	0.7	0.06	-9.3715534573	-12.7438170065	1.87833337132	0.296677216797
122867.0	2253462.0	43827.0	24977.0	2253462.0	4000000.0	828.0	12.0	1.26	1.62	1.13	0.0399999999991	6.81	0.380000000001	0.720000000001	0.119999999999	9.56	0.290000000001	2.13	1.43	0.640000000001	AAA330.CD3.X8.Y11.tile.tissue.png	407	1	2000	407	89bc150e7bf48f8ba106ae561dac0faa	0	0	0	0	0	0	0	0	0	0	0	0	0	/home/dhl_ec/bnelissen/Slides/CD3_manuscript/CD3_slides/AAA330.CD3/AAA330.CD3.run1	255	0.7	0.06	0.7	0.06	-9.39288256779	-12.8342577175	1.54171747586	0.584405945313
50872.0	2789407.0	21536.0	18474.0	2789407.0	4000000.0	433.0	5.0	1.59	2.13	1.1	0.0499999999993	6.36	0.349999999999	0.690000000001	0.1	8.54	0.300000000001	2.12	1.42	0.809999999999	AAA330.CD3.X8.Y12.tile.tissue.png	408	1	2000	408	b794d016c37a9880cadadd36258bafe3	0	0	0	0	0	0	0	0	0	0	0	0	0	/home/dhl_ec/bnelissen/Slides/CD3_manuscript/CD3_slides/AAA330.CD3/AAA330.CD3.run1	255	0.7	0.06	0.7	0.06	-9.32125742057	-12.0798255778	1.40032409912	0.589375849609
77158.0	2193711.0	32326.0	21948.0	2193711.0	4000000.0	646.0	15.0	1.6	2.04	1.25	0.0399999999991	6.56	0.35	0.689999999999	0.119999999999	8.54	0.290000000001	2.12	1.44	1.73	AAA330.CD3.X8.Y13.tile.tissue.png	409	1	2000	409	0e0034d3bce14aa992ee18315cc941f4	0	0	0	0	0	0	0	0	0	0	0	0	0	/home/dhl_ec/bnelissen/Slides/CD3_manuscript/CD3_slides/AAA330.CD3/AAA330.CD3.run1	255	0.7	0.06	0.7	0.06	-9.33185924587	-12.4648773319	1.71152999195	0.310832796875
59794.0	2848178.0	25992.0	20804.0	2848178.0	4000000.0	521.0	6.0	2.75	1.34	1.21	0.0600000000013	7.1	0.380000000001	0.730000000001	0.110000000001	9.74	0.34	2.26	1.5	1.59	AAA330.CD3.X8.Y14.tile.tissue.png	410	1	2000	410	eeb7750e4fddafa75a67b2bc50439c31	0	0	0	0	0	0	0	0	0	0	0	0	0	/home/dhl_ec/bnelissen/Slides/CD3_manuscript/CD3_slides/AAA330.CD3/AAA330.CD3.run1	255	0.7	0.06	0.7	0.06	-9.25020220188	-12.053594869	1.32863291466	0.256146418945
37878.0	2402727.0	18500.0	20972.0	2402727.0	4000000.0	378.0	14.0	1.63	1.22	1.11	0.0500000000011	6.89	0.359999999999	0.690000000001	0.110000000001	8.22	0.300000000001	2.11	1.43	0.709999999999	AAA330.CD3.X8.Y15.tile.tissue.png	411	1	2000	411	8aa53f29897a9063093241743a3af7ec	0	0	0	0	0	0	0	0	0	0	0	0	0	/home/dhl_ec/bnelissen/Slides/CD3_manuscript/CD3_slides/AAA330.CD3/AAA330.CD3.run1	255	0.7	0.06	0.7	0.06	-8.86470311796	-12.0398940148	1.10601663196	0.217440591797
133.0	8300.0	80.0	879.0	8300.0	4000000.0	2.0	4.0	1.36	2.01	1.14	0.0499999999993	5.96	0.339999999998	0.720000000001	0.199999999999	6.1	0.190000000001	1.95	1.42	0.939999999999	AAA330.CD3.X8.Y16.tile.tissue.png	412	1	2000	412	342b254487901a824321717c02bc5fef	0	0	0	0	0	0	0	0	0	0	0	0	0	/home/dhl_ec/bnelissen/Slides/CD3_manuscript/CD3_slides/AAA330.CD3/AAA330.CD3.run1	255	0.7	0.06	0.7	0.06	-9.36622131615	-11.1823371827	2.57510813035	2.50215455066
0.0	0.0	0.0	0.0	0.0	4000000.0	0.0	0.0	1.62	1.75	1.32	0.0599999999995	5.66	0.280000000001	0.869999999999	0.200000000001	4.29	0.109999999999	1.91	1.44	0.49	AAA330.CD3.X8.Y2.tile.tissue.png	413	1	2000	413	9696fe141cf3480044097b177d736319	0	0	0	0	0	0	0	0	0	0	0	0	0	/home/dhl_ec/bnelissen/Slides/CD3_manuscript/CD3_slides/AAA330.CD3/AAA330.CD3.run1	255	1.0	0.06	1.0	0.06	0.0	-10.4261724569	0.0	5.50870264503
18013.0	432040.0	6824.0	13187.0	432040.0	4000000.0	128.0	19.0	1.31	2.36	1.06	0.0600000000013	6.74	0.35	0.690000000001	0.18	6.6	0.210000000001	2.06	1.42	0.51	AAA330.CD3.X8.Y3.tile.tissue.png	414	1	2000	414	62113240755375efe077360d0337e29a	0	0	0	0	0	0	0	0	0	0	0	0	0	/home/dhl_ec/bnelissen/Slides/CD3_manuscript/CD3_slides/AAA330.CD3/AAA330.CD3.run1	255	0.7	0.06	0.7	0.06	-9.56405662845	-10.7311867452	1.7219866135	0.262752484375
183291.0	2544577.0	63310.0	30534.0	2544577.0	4000000.0	1173.0	13.0	1.84	1.67	1.46	0.0399999999991	6.42	0.35	0.690000000001	0.109999999999	9.88	0.32	2.13	1.42	0.499999999998	AAA330.CD3.X8.Y4.tile.tissue.png	415	1	2000	415	11efe85e75d8132569063f6d1ca2280b	0	0	0	0	0	0	0	0	0	0	0	0	0	/home/dhl_ec/bnelissen/Slides/CD3_manuscript/CD3_slides/AAA330.CD3/AAA330.CD3.run1	255	0.7	0.06	0.7	0.06	-9.44289711669	-12.9715180945	2.11994877855	0.554712445312
251623.0	3270591.0	90373.0	23919.0	3270591.0	4000000.0	1674.0	7.0	1.54	1.53	1.08	0.0400000000009	6.93	0.360000000001	0.710000000001	0.0799999999999	11.3	0.360000000001	2.12	1.43	0.59	AAA330.CD3.X8.Y5.tile.tissue.png	416	1	2000	416	9f70ea3ec1141efeabf01b599e0b51b6	0	0	0	0	0	0	0	0	0	0	0	0	0	/home/dhl_ec/bnelissen/Slides/CD3_manuscript/CD3_slides/AAA330.CD3/AAA330.CD3.run1	255	0.7	0.06	0.7	0.06	-9.14516804632	-12.3569189374	1.80940614662	0.64570860791
309283.0	3686579.0	111323.0	12199.0	3686579.0	4000000.0	2283.0	3.0	1.39	1.86	1.12	0.0400000000009	7.12	0.35	1.0	0.0699999999997	11.42	0.379999999999	2.09	1.43	0.690000000001	AAA330.CD3.X8.Y6.tile.tissue.png	417	1	2000	417	2c1e438a78a29e503d2188b1f594b8d8	0	0	0	0	0	0	0	0	0	0	0	0	0	/home/dhl_ec/bnelissen/Slides/CD3_manuscript/CD3_slides/AAA330.CD3/AAA330.CD3.run1	255	0.7	0.0907245315457	0.7	0.0907245315457	-9.48109628068	-13.2347220435	1.47002739823	0.367791796875
44578.0	1923050.0	18754.0	25677.0	1923050.0	4000000.0	373.0	26.0	1.37	1.83	1.11	0.0400000000009	6.35	0.35	0.690000000001	0.129999999999	7.82	0.27	2.12	1.43	0.550000000001	AAA330.CD3.X8.Y7.tile.tissue.png	418	1	2000	418	b61b7194b5b97735e7b893566b9e7a90	0	0	0	0	0	0	0	0	0	0	0	0	0	/home/dhl_ec/bnelissen/Slides/CD3_manuscript/CD3_slides/AAA330.CD3/AAA330.CD3.run1	255	0.7	0.06	0.7	0.06	-8.83051529647	-12.347393759	1.31610446566	0.524638137695
15129.0	516698.0	6184.0	13931.0	516698.0	4000000.0	128.0	15.0	1.72	1.19	1.38	0.0500000000011	6.36	0.360000000001	0.68	0.190000000001	6.67	0.219999999999	2.1	1.43	0.52	AAA330.CD3.X8.Y8.tile.tissue.png	419	1	2000	419	1663f77d39af24fe9f45f329e148b350	0	0	0	0	0	0	0	0	0	0	0	0	0	/home/dhl_ec/bnelissen/Slides/CD3_manuscript/CD3_slides/AAA330.CD3/AAA330.CD3.run1	255	0.7	0.06	0.7	0.06	-9.12017061877	-12.6414540313	1.85874109984	0.156562738281
51561.0	1845094.0	20841.0	23121.0	1845094.0	4000000.0	400.0	4.0	1.28	1.21	1.08	0.0500000000011	6.62	0.5	0.83	0.130000000001	7.78	0.27	2.12	1.43	0.559999999999	AAA330.CD3.X8.Y9.tile.tissue.png	420	1	2000	420	8ce2b133cb4ef9f47ff28d2aeb085de0	0	0	0	0	0	0	0	0	0	0	0	0	0	/home/dhl_ec/bnelissen/Slides/CD3_manuscript/CD3_slides/AAA330.CD3/AAA330.CD3.run1	255	0.7	0.06	0.7	0.06	-9.06907715797	-12.4007977731	1.69594027583	0.313027716797
32712.0	2982005.0	15826.0	22504.0	2982005.0	4000000.0	353.0	6.0	1.39	1.82	1.12	0.0499999999993	6.48	0.410000000002	0.909999999998	0.0900000000001	8.43	0.310000000001	2.12	1.42	0.559999999999	AAA330.CD3.X9.Y10.tile.tissue.png	421	1	2000	421	72f22707432148252b4300505e3a0e9c	0	0	0	0	0	0	0	0	0	0	0	0	0	/home/dhl_ec/bnelissen/Slides/CD3_manuscript/CD3_slides/AAA330.CD3/AAA330.CD3.run1	255	0.7	0.06	0.7	0.06	-8.70766982809	-11.7416125335	1.09635224797	0.319556776855
30662.0	2010969.0	11214.0	26511.0	2010969.0	4000000.0	219.0	11.0	1.51	1.6	1.31	0.0400000000009	8.39	0.65	0.699999999999	0.119999999999	7.79	0.27	2.12	1.43	0.5	AAA330.CD3.X9.Y11.tile.tissue.png	422	1	2000	422	e08d0257ffb998bc406218459c021674	0	0	0	0	0	0	0	0	0	0	0	0	0	/home/dhl_ec/bnelissen/Slides/CD3_manuscript/CD3_slides/AAA330.CD3/AAA330.CD3.run1	255	0.7	0.06	0.7	0.06	-9.14338784938	-12.2904096668	1.54181235886	0.435326592773
6558.0	918906.0	3057.0	8762.0	918906.0	4000000.0	61.0	9.0	1.68	1.58	1.14	0.0499999999993	6.46	0.35	0.68	0.17	6.81	0.23	2.04	1.42	0.940000000001	AAA330.CD3.X9.Y12.tile.tissue.png	423	1	2000	423	de9ff6669de7017dc75d3545f258f653	0	0	0	0	0	0	0	0	0	0	0	0	0	/home/dhl_ec/bnelissen/Slides/CD3_manuscript/CD3_slides/AAA330.CD3/AAA330.CD3.run1	255	0.7	0.06	0.7	0.06	-8.95351115771	-11.987144877	1.41768242762	0.126544974609
4472.0	1285540.0	2141.0	11665.0	1285540.0	4000000.0	48.0	6.0	1.27	2.16	1.1	0.0399999999991	6.34	0.35	0.690000000001	0.160000000002	7.01	0.24	2.04	1.43	1.0	AAA330.CD3.X9.Y13.tile.tissue.png	424	1	2000	424	200790d037d66a593db30a99fea4a966	0	0	0	0	0	0	0	0	0	0	0	0	0	/home/dhl_ec/bnelissen/Slides/CD3_manuscript/CD3_slides/AAA330.CD3/AAA330.CD3.run1	255	0.7	0.06	0.7	0.06	-8.47657756713	-11.7182164927	0.856198985182	0.110310074219
37643.0	2747082.0	16356.0	9296.0	2747082.0	4000000.0	319.0	4.0	1.54	1.6	1.25	0.0399999999991	6.14	0.349999999999	0.690000000001	0.1	8.43	0.309999999999	2.09	1.44	0.870000000001	AAA330.CD3.X9.Y14.tile.tissue.png	425	1	2000	425	070b9580623f2ae9a45dd40c81fc4be4	0	0	0	0	0	0	0	0	0	0	0	0	0	/home/dhl_ec/bnelissen/Slides/CD3_manuscript/CD3_slides/AAA330.CD3/AAA330.CD3.run1	255	0.7	0.06	0.7	0.06	-8.60430451255	-11.7035127372	0.689290291486	0.132500529297
7840.0	588953.0	4231.0	9046.0	588953.0	4000000.0	90.0	15.0	1.52	1.69	1.05	0.0400000000009	6.34	0.349999999999	0.700000000001	0.18	6.67	0.220000000001	2.03	1.42	0.59	AAA330.CD3.X9.Y15.tile.tissue.png	426	1	2000	426	800f0682fb0515c9608f416c8b3e1b20	0	0	0	0	0	0	0	0	0	0	0	0	0	/home/dhl_ec/bnelissen/Slides/CD3_manuscript/CD3_slides/AAA330.CD3/AAA330.CD3.run1	255	0.7	0.06	0.7	0.06	-8.99038339819	-12.3205623163	1.2866133341	0.158119453125
0.0	10374.0	0.0	1040.0	10374.0	4000000.0	0.0	3.0	1.39	1.36	1.18	0.0499999999993	5.98	0.35	0.73	0.200000000001	5.75	0.130000000001	1.96	1.42	0.540000000001	AAA330.CD3.X9.Y16.tile.tissue.png	427	1	2000	427	b95e9b3eb9e491ae7d680adf32884d3c	0	0	0	0	0	0	0	0	0	0	0	0	0	/home/dhl_ec/bnelissen/Slides/CD3_manuscript/CD3_slides/AAA330.CD3/AAA330.CD3.run1	255	0.7	0.06	0.7	0.06	-6.89986909413	-11.0413314061	0.94887621749	4.88315074524
0.0	29612.0	0.0	1610.0	29612.0	4000000.0	0.0	4.0	1.15	1.25	1.32	0.0499999999993	6.0	0.34	0.780000000001	0.190000000001	5.28	0.119999999999	2.05	1.44	0.51	AAA330.CD3.X9.Y2.tile.tissue.png	428	1	2000	428	ad7290fe32ac8bc66febd02db2dafc54	0	0	0	0	0	0	0	0	0	0	0	0	0	/home/dhl_ec/bnelissen/Slides/CD3_manuscript/CD3_slides/AAA330.CD3/AAA330.CD3.run1	255	0.7	0.06	0.7	0.06	0.0	-10.5723085175	0.0836713008425	8.86579281502
282.0	790818.0	89.0	18145.0	790818.0	4000000.0	1.0	17.0	1.17	1.38	1.05	0.0500000000011	6.03	0.35	0.679999999998	0.17	6.62	0.219999999999	2.09	1.42	0.759999999998	AAA330.CD3.X9.Y3.tile.tissue.png	429	1	2000	429	95c925ee02c451f2d580d66a5d0532c3	0	0	0	0	0	0	0	0	0	0	0	0	0	/home/dhl_ec/bnelissen/Slides/CD3_manuscript/CD3_slides/AAA330.CD3/AAA330.CD3.run1	255	0.7	0.06	0.7	0.06	-6.85303452368	-10.6947720154	0.0713193661279	0.0535357807617
36553.0	1304033.0	13417.0	30799.0	1304033.0	4000000.0	250.0	21.0	1.56	1.59	1.13	0.0400000000009	6.25	0.370000000001	0.709999999999	0.160000000002	7.28	0.25	2.14	1.43	0.540000000001	AAA330.CD3.X9.Y4.tile.tissue.png	430	1	2000	430	bfe9989719b1ce9c40e597f1fa51ba88	0	0	0	0	0	0	0	0	0	0	0	0	0	/home/dhl_ec/bnelissen/Slides/CD3_manuscript/CD3_slides/AAA330.CD3/AAA330.CD3.run1	255	0.7	0.06	0.7	0.06	-8.55337536028	-12.1189650108	1.36162268468	0.412071041016
72962.0	1822350.0	27007.0	28484.0	1822350.0	4000000.0	515.0	20.0	1.28	1.61	1.2	0.0400000000009	6.4	0.360000000001	0.700000000001	0.140000000001	8.27	0.280000000001	2.16	1.43	0.859999999999	AAA330.CD3.X9.Y5.tile.tissue.png	431	1	2000	431	9b8278bbe04c5279176bdcded068385a	0	0	0	0	0	0	0	0	0	0	0	0	0	/home/dhl_ec/bnelissen/Slides/CD3_manuscript/CD3_slides/AAA330.CD3/AAA330.CD3.run1	255	0.7	0.06	0.7	0.06	-8.64347557349	-12.2311250991	1.10806783444	0.611076467773
150800.0	3251685.0	60437.0	19401.0	3251685.0	4000000.0	1187.0	7.0	2.68	1.69	1.47	0.0399999999991	7.7	0.35	0.700000000001	0.0799999999999	9.87	0.35	2.1	1.44	0.939999999999	AAA330.CD3.X9.Y6.tile.tissue.png	432	1	2000	432	dbb532ec7fa273b0473ec988bbbb23a7	0	0	0	0	0	0	0	0	0	0	0	0	0	/home/dhl_ec/bnelissen/Slides/CD3_manuscript/CD3_slides/AAA330.CD3/AAA330.CD3.run1	255	0.7	0.06	0.7	0.06	-9.12454841013	-12.5357299599	1.48757662351	0.646439554199
15079.0	1654297.0	5700.0	26477.0	1654297.0	4000000.0	108.0	18.0	2.55	2.28	1.53	0.0500000000011	6.27	0.35	0.679999999998	0.139999999999	7.34	0.259999999998	2.1	1.42	0.52	AAA330.CD3.X9.Y7.tile.tissue.png	433	1	2000	433	961f8ebbeba8c962c9e9f264a1ecf35a	0	0	0	0	0	0	0	0	0	0	0	0	0	/home/dhl_ec/bnelissen/Slides/CD3_manuscript/CD3_slides/AAA330.CD3/AAA330.CD3.run1	255	0.7	0.06	0.7	0.06	-7.81711962302	-11.412852145	0.440672489448	0.222052524414
30506.0	2255010.0	13605.0	16453.0	2255010.0	4000000.0	305.0	13.0	2.39	1.57	1.29	0.0499999999993	6.32	0.390000000001	0.729999999998	0.120000000001	7.96	0.289999999999	2.12	1.43	0.540000000001	AAA330.CD3.X9.Y8.tile.tissue.png	434	1	2000	434	82e0573c21108120327378bfc75a6014	0	0	0	0	0	0	0	0	0	0	0	0	0	/home/dhl_ec/bnelissen/Slides/CD3_manuscript/CD3_slides/AAA330.CD3/AAA330.CD3.run1	255	0.7	0.06	0.7	0.06	-8.91353252946	-11.7028333826	1.35070259097	0.231853140625
12711.0	2371944.0	6023.0	16519.0	2371944.0	4000000.0	131.0	10.0	1.79	2.3	1.28	0.0400000000009	6.1	0.41	1.15	0.110000000001	7.91	0.289999999999	2.1	1.43	0.710000000001	AAA330.CD3.X9.Y9.tile.tissue.png	435	1	2000	435	ed7619b1c4f4af578a818a00725da8d6	0	0	0	0	0	0	0	0	0	0	0	0	0	/home/dhl_ec/bnelissen/Slides/CD3_manuscript/CD3_slides/AAA330.CD3/AAA330.CD3.run1	255	0.7	0.06	0.7	0.06	-8.53550476849	-11.3563621051	0.922517203956	0.2036001875
[truncated: 2 more columns]
