# Supplementary material for: SlideToolkit: An Assistive Toolset for the Histological Quantification of Whole Slide Images
Source: PLoS One. 2014 Nov 5;9(11):e110289. doi: 10.1371/journal.pone.0110289 (PMC4220929; doi:10.1371/journal.pone.0110289)
Supplement: RawData S1 — ICC and BlandAltman plot - measurements and r-script.zip. Measurements of Run1 and Run2, including the code for the calculation of the intraclass correlation coefficient (ICC) and the code for the Bland and Altman plot. (ZIP) [file pone.0110289.s003.zip › cellprofiler.measurements/run1.0d9810b5043e444142dbd19407853222.DefaultOUT_Image.csv]

AreaOccupied_AreaOccupied_DAB_Nuclei	AreaOccupied_AreaOccupied_Tissue	AreaOccupied_Perimeter_DAB_Nuclei	AreaOccupied_Perimeter_Tissue	AreaOccupied_TotalArea_DAB_Nuclei	AreaOccupied_TotalArea_Tissue	Count_DAB_Nuclei	Count_Tissue	ExecutionTime_01LoadImages	ExecutionTime_02ColorToGray	ExecutionTime_03Smooth	ExecutionTime_04ImageMath	ExecutionTime_05IdentifyPrimaryObjects	ExecutionTime_06MeasureImageAreaOccupied	ExecutionTime_07UnmixColors	ExecutionTime_08MaskImage	ExecutionTime_09IdentifyPrimaryObjects	ExecutionTime_10MeasureImageAreaOccupied	ExecutionTime_11OverlayOutlines	ExecutionTime_12OverlayOutlines	ExecutionTime_13SaveImages	FileName_Original	Group_Index	Group_Number	Height_Original	ImageNumber	MD5Digest_Original	ModuleError_01LoadImages	ModuleError_02ColorToGray	ModuleError_03Smooth	ModuleError_04ImageMath	ModuleError_05IdentifyPrimaryObjects	ModuleError_06MeasureImageAreaOccupied	ModuleError_07UnmixColors	ModuleError_08MaskImage	ModuleError_09IdentifyPrimaryObjects	ModuleError_10MeasureImageAreaOccupied	ModuleError_11OverlayOutlines	ModuleError_12OverlayOutlines	ModuleError_13SaveImages	PathName_Original	Scaling_Original	Threshold_FinalThreshold_DAB_Nuclei	Threshold_FinalThreshold_Tissue	Threshold_OrigThreshold_DAB_Nuclei	Threshold_OrigThreshold_Tissue	Threshold_SumOfEntropies_DAB_Nuclei	Threshold_SumOfEntropies_Tissue	Threshold_WeightedVariance_DAB_Nuclei	Threshold_WeightedVariance_Tissue
0.0	23335.0	0.0	690.0	23335.0	4000000.0	0.0	1.0	4.42	2.57	1.93	0.09	10.11	0.59	1.3	0.33	8.57	0.15	2.23	1.62	1.45	AAA627.CD3.X0.Y0.tile.tissue.png	1	1	2000	1	edf5987af061eeaa9c1cdf99a201aa53	0	0	0	0	0	0	0	0	0	0	0	0	0	/home/dhl_ec/bnelissen/Slides/CD3_manuscript/CD3_slides/AAA627.CD3/AAA627.CD3.run1	255	0.7	0.06	0.7	0.06	0.0	-10.8972887381	0.311898201468	3.12191712512
0.0	0.0	0.0	0.0	0.0	4000000.0	0.0	0.0	1.12	1.25	1.26	0.05	6.49	0.32	0.8	0.24	4.76	0.21	3.27	2.49	0.97	AAA627.CD3.X0.Y1.tile.tissue.png	2	1	2000	2	f091da3bd17be4c18bf5a13df42074bf	0	0	0	0	0	0	0	0	0	0	0	0	0	/home/dhl_ec/bnelissen/Slides/CD3_manuscript/CD3_slides/AAA627.CD3/AAA627.CD3.run1	255	1.0	0.06	1.0	0.06	0.0	-9.20886620462	0.0	0.37495576863
0.0	226984.0	0.0	2986.0	226984.0	4000000.0	0.0	1.0	2.81	1.96	1.92	0.07	6.93	0.4	0.85	0.22	6.1	0.15	2.29	1.63	0.53	AAA627.CD3.X0.Y10.tile.tissue.png	3	1	2000	3	556aa96a08cc6ff65ac2d9603f95cf62	0	0	0	0	0	0	0	0	0	0	0	0	0	/home/dhl_ec/bnelissen/Slides/CD3_manuscript/CD3_slides/AAA627.CD3/AAA627.CD3.run1	255	0.7	0.06	0.7	0.06	0.0	-9.95985801813	0.379136029412	3.06846207275
0.0	666928.0	0.0	4826.0	666928.0	4000000.0	0.0	1.0	3.79	1.07	1.2	0.06	6.89	0.4	0.82	0.2	6.88	0.17	2.36	1.62	0.64	AAA627.CD3.X0.Y11.tile.tissue.png	4	1	2000	4	08a524e610e503a8fd5e8e06c168981f	0	0	0	0	0	0	0	0	0	0	0	0	0	/home/dhl_ec/bnelissen/Slides/CD3_manuscript/CD3_slides/AAA627.CD3/AAA627.CD3.run1	255	0.7	0.06	0.7	0.06	-6.9541199292	-10.6560843067	0.311231350927	2.64311097949
56.0	671571.0	30.0	5362.0	671571.0	4000000.0	1.0	2.0	2.8	2.97	1.21	0.07	7.05	0.6	1.32	0.3	10.31	0.38	3.61	2.49	0.69	AAA627.CD3.X0.Y12.tile.tissue.png	5	1	2000	5	d2d07a23fc72e3e40bf9cf3fd31185d1	0	0	0	0	0	0	0	0	0	0	0	0	0	/home/dhl_ec/bnelissen/Slides/CD3_manuscript/CD3_slides/AAA627.CD3/AAA627.CD3.run1	255	0.7	0.06	0.7	0.06	-6.87484978038	-10.0885312646	0.377153517712	2.61027393359
362.0	470981.0	124.0	7533.0	470981.0	4000000.0	2.0	4.0	2.08	2.4	1.81	0.09	9.22	0.62	1.34	0.31	10.16	0.36	3.51	2.49	0.68	AAA627.CD3.X0.Y13.tile.tissue.png	6	1	2000	6	0e91aecbd909177235863940c44e2a1c	0	0	0	0	0	0	0	0	0	0	0	0	0	/home/dhl_ec/bnelissen/Slides/CD3_manuscript/CD3_slides/AAA627.CD3/AAA627.CD3.run1	255	0.7	0.06	0.7	0.06	-9.15029839555	-10.934253975	2.35541387768	2.10716307813
0.0	2172.0	0.0	216.0	2172.0	4000000.0	0.0	1.0	1.26	2.2	1.27	0.06	6.84	0.39	0.81	0.23	5.9	0.14	2.18	1.63	0.66	AAA627.CD3.X0.Y14.tile.tissue.png	7	1	2000	7	4cab94359b5aaadf4c8499fc79b4fd2a	0	0	0	0	0	0	0	0	0	0	0	0	0	/home/dhl_ec/bnelissen/Slides/CD3_manuscript/CD3_slides/AAA627.CD3/AAA627.CD3.run1	255	0.7	0.06	0.7	0.06	0.0	-10.8573432313	1.56769338365	4.60723767818
218.0	6324.0	116.0	498.0	6324.0	4000000.0	2.0	1.0	1.25	1.8	1.21	0.07	6.9	0.4	0.82	0.23	6.84	0.23	2.23	1.63	0.67	AAA627.CD3.X0.Y15.tile.tissue.png	8	1	2000	8	e8cf22c0096883ea7a98bc9cc6aee7f8	0	0	0	0	0	0	0	0	0	0	0	0	0	/home/dhl_ec/bnelissen/Slides/CD3_manuscript/CD3_slides/AAA627.CD3/AAA627.CD3.run1	255	0.7	0.06	0.7	0.06	-9.56600484823	-11.3229715768	2.8837059144	2.51795847162
0.0	0.0	0.0	0.0	0.0	4000000.0	0.0	0.0	2.52	2.48	1.22	0.06	5.83	0.32	0.95	0.22	4.7	0.14	2.15	2.23	0.58	AAA627.CD3.X0.Y16.tile.tissue.png	9	1	2000	9	5e0ad4dc8e0c2a6aef057cf3bbd3a788	0	0	0	0	0	0	0	0	0	0	0	0	0	/home/dhl_ec/bnelissen/Slides/CD3_manuscript/CD3_slides/AAA627.CD3/AAA627.CD3.run1	255	1.0	0.06	1.0	0.06	0.0	0.0	0.0	5.9580595
0.0	0.0	0.0	0.0	0.0	4000000.0	0.0	0.0	2.01	2.41	1.52	0.05	6.44	0.32	1.29	0.34	7.11	0.22	3.29	2.51	0.66	AAA627.CD3.X0.Y2.tile.tissue.png	10	1	2000	10	31351ce362297c29221a31072f8b738a	0	0	0	0	0	0	0	0	0	0	0	0	0	/home/dhl_ec/bnelissen/Slides/CD3_manuscript/CD3_slides/AAA627.CD3/AAA627.CD3.run1	255	1.0	0.06	1.0	0.06	0.0	-9.19868682354	0.0	0.402387874663
0.0	0.0	0.0	0.0	0.0	4000000.0	0.0	0.0	2.95	2.0	1.91	0.07	9.61	0.5	1.28	0.34	7.0	0.22	3.24	2.49	0.6	AAA627.CD3.X0.Y3.tile.tissue.png	11	1	2000	11	dff7c4b18bb90a7c222aba6248554601	0	0	0	0	0	0	0	0	0	0	0	0	0	/home/dhl_ec/bnelissen/Slides/CD3_manuscript/CD3_slides/AAA627.CD3/AAA627.CD3.run1	255	1.0	0.06	1.0	0.06	0.0	-9.51924035944	0.0	0.394595884423
103.0	2864.0	45.0	346.0	2864.0	4000000.0	1.0	2.0	0.87	1.27	1.2	0.09	10.21	0.6	1.29	0.36	7.32	0.33	3.42	2.47	0.62	AAA627.CD3.X0.Y4.tile.tissue.png	12	1	2000	12	1b7798d2fd673ea624a26dd330a2d097	0	0	0	0	0	0	0	0	0	0	0	0	0	/home/dhl_ec/bnelissen/Slides/CD3_manuscript/CD3_slides/AAA627.CD3/AAA627.CD3.run1	255	0.7	0.06	0.7	0.06	-9.2114017706	-10.6612400875	3.14639606851	0.581890636627
0.0	0.0	0.0	0.0	0.0	4000000.0	0.0	0.0	2.65	2.04	1.23	0.06	8.06	0.5	1.31	0.34	7.0	0.22	3.24	2.47	0.62	AAA627.CD3.X0.Y5.tile.tissue.png	13	1	2000	13	0412c7ad4ad3019d56db59492374a40a	0	0	0	0	0	0	0	0	0	0	0	0	0	/home/dhl_ec/bnelissen/Slides/CD3_manuscript/CD3_slides/AAA627.CD3/AAA627.CD3.run1	255	1.0	0.06	1.0	0.06	0.0	-8.95435057941	0.0	2.07873896373
0.0	3906.0	0.0	294.0	3906.0	4000000.0	0.0	1.0	1.24	1.78	1.92	0.09	10.26	0.6	1.31	0.35	8.43	0.23	3.43	2.56	0.63	AAA627.CD3.X0.Y6.tile.tissue.png	14	1	2000	14	e59fa5ae2b62f363497f96e322f51703	0	0	0	0	0	0	0	0	0	0	0	0	0	/home/dhl_ec/bnelissen/Slides/CD3_manuscript/CD3_slides/AAA627.CD3/AAA627.CD3.run1	255	0.7	0.06	0.7	0.06	0.0	-10.8382930262	0.746303513425	2.59334090991
0.0	0.0	0.0	0.0	0.0	4000000.0	0.0	0.0	1.2	1.65	1.23	0.06	6.49	0.33	0.82	0.24	4.84	0.14	2.19	1.65	0.42	AAA627.CD3.X0.Y7.tile.tissue.png	15	1	2000	15	6d0c9547582b40793f10b0329d476cdc	0	0	0	0	0	0	0	0	0	0	0	0	0	/home/dhl_ec/bnelissen/Slides/CD3_manuscript/CD3_slides/AAA627.CD3/AAA627.CD3.run1	255	1.0	0.06	1.0	0.06	0.0	-10.4904512236	0.0	3.93377445701
0.0	0.0	0.0	0.0	0.0	4000000.0	0.0	0.0	0.93	1.57	1.22	0.06	6.45	0.31	0.81	0.23	4.83	0.22	3.28	2.48	0.64	AAA627.CD3.X0.Y8.tile.tissue.png	16	1	2000	16	660eaf10684acd386595b8d55a2e17f9	0	0	0	0	0	0	0	0	0	0	0	0	0	/home/dhl_ec/bnelissen/Slides/CD3_manuscript/CD3_slides/AAA627.CD3/AAA627.CD3.run1	255	1.0	0.06	1.0	0.06	0.0	-10.4749425431	0.0	5.04243966888
268.0	8985.0	135.0	642.0	8985.0	4000000.0	2.0	2.0	2.48	2.3	1.21	0.06	6.78	0.39	0.82	0.24	6.92	0.33	3.34	2.48	0.64	AAA627.CD3.X0.Y9.tile.tissue.png	17	1	2000	17	32be0ff467201f1ebf6b51e53c75fe28	0	0	0	0	0	0	0	0	0	0	0	0	0	/home/dhl_ec/bnelissen/Slides/CD3_manuscript/CD3_slides/AAA627.CD3/AAA627.CD3.run1	255	0.7	0.06	0.7	0.06	-8.22924764231	-11.7287568921	3.95279940967	2.20128602161
0.0	151424.0	0.0	2696.0	151424.0	4000000.0	0.0	1.0	3.12	2.82	1.92	0.07	12.39	0.6	1.28	0.33	8.57	0.25	3.39	2.47	0.82	AAA627.CD3.X1.Y0.tile.tissue.png	18	1	2000	18	7c6e0f7f1845835f4df37f7de82da390	0	0	0	0	0	0	0	0	0	0	0	0	0	/home/dhl_ec/bnelissen/Slides/CD3_manuscript/CD3_slides/AAA627.CD3/AAA627.CD3.run1	255	0.7	0.06	0.7	0.06	0.0	-10.3129267501	0.178189301027	0.32097064209
0.0	26066.0	0.0	1850.0	26066.0	4000000.0	0.0	2.0	1.3	1.21	1.2	0.05	6.91	0.38	0.76	0.23	5.95	0.14	3.44	2.49	0.69	AAA627.CD3.X1.Y1.tile.tissue.png	19	1	2000	19	3eb821dc9390c6242b7bea8bab0e40aa	0	0	0	0	0	0	0	0	0	0	0	0	0	/home/dhl_ec/bnelissen/Slides/CD3_manuscript/CD3_slides/AAA627.CD3/AAA627.CD3.run1	255	0.7	0.06	0.7	0.06	0.0	-12.605375066	1.77189004594	0.0465620441895
54365.0	1538149.0	16924.0	19685.0	1538149.0	4000000.0	298.0	10.0	1.5	2.98	1.17	0.05	7.44	0.61	1.29	0.25	11.65	0.29	2.33	1.62	0.61	AAA627.CD3.X1.Y10.tile.tissue.png	20	1	2000	20	460b19be53578df38bde2a2dc6496f18	0	0	0	0	0	0	0	0	0	0	0	0	0	/home/dhl_ec/bnelissen/Slides/CD3_manuscript/CD3_slides/AAA627.CD3/AAA627.CD3.run1	255	0.7	0.06	0.7	0.06	-8.909078524	-12.2715419761	1.21181762598	0.306276046875
23109.0	3999972.0	8083.0	8004.0	3999972.0	4000000.0	143.0	1.0	1.72	2.91	1.26	0.0600000000001	7.45	0.39	1.28	0.08	15.22	0.61	3.5	2.48	0.85	AAA627.CD3.X1.Y11.tile.tissue.png	21	1	2000	21	51d4216e925d37176de7a25b01afde10	0	0	0	0	0	0	0	0	0	0	0	0	0	/home/dhl_ec/bnelissen/Slides/CD3_manuscript/CD3_slides/AAA627.CD3/AAA627.CD3.run1	255	0.7	0.06	0.7	0.06	-8.5986721316	-11.9833842041	0.336643631866	0.268161957764
122.0	4000000.0	72.0	7996.0	4000000.0	4000000.0	2.0	1.0	2.0	2.4	1.92	0.0700000000001	9.7	0.51	1.27	0.08	14.02	0.6	3.54	2.48	0.68	AAA627.CD3.X1.Y12.tile.tissue.png	22	1	2000	22	92517f4f4e6e83916d3a07e67b7511de	0	0	0	0	0	0	0	0	0	0	0	0	0	/home/dhl_ec/bnelissen/Slides/CD3_manuscript/CD3_slides/AAA627.CD3/AAA627.CD3.run1	255	0.7	0.06	0.7	0.06	-7.99773724275	-11.7710322117	0.255524747624	0.0459461500063
1883.0	3747094.0	822.0	10259.0	3747094.0	4000000.0	18.0	2.0	1.16	1.58	1.92	0.0699999999999	10.33	0.6	1.28	0.1	13.86	0.58	3.57	2.48	0.56	AAA627.CD3.X1.Y13.tile.tissue.png	23	1	2000	23	dc454e32a91b5c588385d02ceeca608a	0	0	0	0	0	0	0	0	0	0	0	0	0	/home/dhl_ec/bnelissen/Slides/CD3_manuscript/CD3_slides/AAA627.CD3/AAA627.CD3.run1	255	0.7	0.06	0.7	0.06	-8.09967375309	-11.60497655	0.958479773016	0.0880410214844
0.0	98630.0	0.0	3515.0	98630.0	4000000.0	0.0	3.0	0.87	1.14	1.17	0.0600000000001	6.63	0.41	0.78	0.22	6.41	0.15	2.21	1.61	0.41	AAA627.CD3.X1.Y14.tile.tissue.png	24	1	2000	24	6f9293e57f6e7627e4bae9152c605e28	0	0	0	0	0	0	0	0	0	0	0	0	0	/home/dhl_ec/bnelissen/Slides/CD3_manuscript/CD3_slides/AAA627.CD3/AAA627.CD3.run1	255	0.7	0.06	0.7	0.06	-8.48403629886	-11.1636669179	2.53047742089	0.0920253022461
0.0	0.0	0.0	0.0	0.0	4000000.0	0.0	0.0	1.21	2.56	1.32	0.05	6.69	0.32	0.79	0.23	4.91	0.13	2.16	1.63	0.6	AAA627.CD3.X1.Y15.tile.tissue.png	25	1	2000	25	c9e7a66e140a14f4ac658ed4a0dede5c	0	0	0	0	0	0	0	0	0	0	0	0	0	/home/dhl_ec/bnelissen/Slides/CD3_manuscript/CD3_slides/AAA627.CD3/AAA627.CD3.run1	255	1.0	0.06	1.0	0.06	0.0	-10.725731197	0.0	0.0742922720056
0.0	0.0	0.0	0.0	0.0	4000000.0	0.0	0.0	1.11	1.87	1.23	0.0700000000001	6.39	0.31	0.91	0.23	4.94	0.14	2.16	2.51	0.62	AAA627.CD3.X1.Y16.tile.tissue.png	26	1	2000	26	09f28485e1c400896a856afb483b17fc	0	0	0	0	0	0	0	0	0	0	0	0	0	/home/dhl_ec/bnelissen/Slides/CD3_manuscript/CD3_slides/AAA627.CD3/AAA627.CD3.run1	255	1.0	0.06	1.0	0.06	0.0	-11.7567902459	0.0	6.985630557
0.0	0.0	0.0	0.0	0.0	4000000.0	0.0	0.0	0.85	1.13	1.22	0.0600000000001	6.58	0.32	0.79	0.22	4.88	0.14	2.16	1.76	0.57	AAA627.CD3.X1.Y2.tile.tissue.png	27	1	2000	27	5311e369befa5e7fb88a0a962e39ccfb	0	0	0	0	0	0	0	0	0	0	0	0	0	/home/dhl_ec/bnelissen/Slides/CD3_manuscript/CD3_slides/AAA627.CD3/AAA627.CD3.run1	255	1.0	0.06	1.0	0.06	0.0	-11.9169085986	0.0	0.0498875877223
0.0	0.0	0.0	0.0	0.0	4000000.0	0.0	0.0	1.0	1.59	1.21	0.0500000000001	6.46	0.3	0.76	0.21	4.59	0.13	2.08	1.59	0.4	AAA627.CD3.X1.Y3.tile.tissue.png	28	1	2000	28	859fc0ec441cfef5e9441434359f6a9d	0	0	0	0	0	0	0	0	0	0	0	0	0	/home/dhl_ec/bnelissen/Slides/CD3_manuscript/CD3_slides/AAA627.CD3/AAA627.CD3.run1	255	1.0	0.06	1.0	0.06	0.0	-12.2922789856	0.0	0.0536780065804
0.0	2700.0	0.0	328.0	2700.0	4000000.0	0.0	2.0	2.66	1.54	1.18	0.05	6.65	0.39	1.27	0.22	5.86	0.23	3.36	1.84	0.4	AAA627.CD3.X1.Y4.tile.tissue.png	29	1	2000	29	918bfea8307595e3abd97effcf66d455	0	0	0	0	0	0	0	0	0	0	0	0	0	/home/dhl_ec/bnelissen/Slides/CD3_manuscript/CD3_slides/AAA627.CD3/AAA627.CD3.run1	255	0.7	0.06	0.7	0.06	0.0	-12.3133090249	1.376572989	0.0503865042267
0.0	4349.0	0.0	582.0	4349.0	4000000.0	0.0	2.0	0.9	1.6	1.92	0.0699999999999	10.18	0.6	0.99	0.23	7.98	0.23	3.34	2.49	0.62	AAA627.CD3.X1.Y5.tile.tissue.png	30	1	2000	30	c7ce12ed50f17a6f4c2c12dc2221ecd8	0	0	0	0	0	0	0	0	0	0	0	0	0	/home/dhl_ec/bnelissen/Slides/CD3_manuscript/CD3_slides/AAA627.CD3/AAA627.CD3.run1	255	0.7	0.06	0.7	0.06	0.0	-11.7975988423	0.0219708633686	0.0925329402695
0.0	1666.0	0.0	190.0	1666.0	4000000.0	0.0	1.0	1.23	1.26	1.21	0.08	10.15	0.59	1.26	0.32	5.88	0.23	2.51	1.58	0.59	AAA627.CD3.X1.Y6.tile.tissue.png	31	1	2000	31	9ccc42247fa3b1c275488739c1e2313c	0	0	0	0	0	0	0	0	0	0	0	0	0	/home/dhl_ec/bnelissen/Slides/CD3_manuscript/CD3_slides/AAA627.CD3/AAA627.CD3.run1	255	0.7	0.06	0.7	0.06	0.0	-12.4337380653	0.780872138895	0.0659890274734
0.0	0.0	0.0	0.0	0.0	4000000.0	0.0	0.0	1.29	1.64	1.92	0.0699999999999	8.57	0.49	1.26	0.33	6.93	0.21	3.24	2.48	0.68	AAA627.CD3.X1.Y7.tile.tissue.png	32	1	2000	32	e5e3c0e2d85947ef97b65289be43c245	0	0	0	0	0	0	0	0	0	0	0	0	0	/home/dhl_ec/bnelissen/Slides/CD3_manuscript/CD3_slides/AAA627.CD3/AAA627.CD3.run1	255	1.0	0.06	1.0	0.06	0.0	0.0	0.0	0.0448521171875
0.0	101847.0	0.0	2151.0	101847.0	4000000.0	0.0	1.0	1.3	2.33	1.18	0.05	6.64	0.37	0.75	0.33	5.81	0.24	2.47	1.59	1.69	AAA627.CD3.X1.Y8.tile.tissue.png	33	1	2000	33	84dbe0f233d1246dda0118ddf1032b91	0	0	0	0	0	0	0	0	0	0	0	0	0	/home/dhl_ec/bnelissen/Slides/CD3_manuscript/CD3_slides/AAA627.CD3/AAA627.CD3.run1	255	0.7	0.06	0.7	0.06	0.0	-10.8581819521	0.553229622313	0.0620835649414
6464.0	1271070.0	2399.0	9326.0	1271070.0	4000000.0	42.0	4.0	1.81	1.54	1.22	0.0799999999999	9.56	0.4	0.79	0.17	7.76	0.27	2.32	1.59	2.18	AAA627.CD3.X1.Y9.tile.tissue.png	34	1	2000	34	5d54227d3a072e323781adf1968251b9	0	0	0	0	0	0	0	0	0	0	0	0	0	/home/dhl_ec/bnelissen/Slides/CD3_manuscript/CD3_slides/AAA627.CD3/AAA627.CD3.run1	255	0.7	0.06	0.7	0.06	-8.23476637379	-11.0798386761	0.629328282743	0.12830321875
0.0	0.0	0.0	0.0	0.0	4000000.0	0.0	0.0	1.66	1.88	1.18	0.0599999999999	6.36	0.36	0.79	0.23	4.69	0.13	2.09	1.58	0.52	AAA627.CD3.X10.Y0.tile.tissue.png	35	1	2000	35	1a15d0702a5776e9072df60e5c0831db	0	0	0	0	0	0	0	0	0	0	0	0	0	/home/dhl_ec/bnelissen/Slides/CD3_manuscript/CD3_slides/AAA627.CD3/AAA627.CD3.run1	255	1.0	0.06	1.0	0.06	0.0	-11.3789853657	0.0	2.67319988256
231.0	1717405.0	125.0	6814.0	1717405.0	4000000.0	3.0	1.0	1.82	2.81	1.91	0.0700000000001	10.34	0.6	1.26	0.24	11.52	0.44	3.47	2.48	0.73	AAA627.CD3.X10.Y1.tile.tissue.png	36	1	2000	36	f1f3d2c83aa4c82f662afa03dc615063	0	0	0	0	0	0	0	0	0	0	0	0	0	/home/dhl_ec/bnelissen/Slides/CD3_manuscript/CD3_slides/AAA627.CD3/AAA627.CD3.run1	255	0.7	0.06	0.7	0.06	-7.93952391614	-11.1644829024	0.428608980395	0.0910722792969
8125.0	404951.0	3331.0	11380.0	404951.0	4000000.0	63.0	4.0	2.62	2.03	1.92	0.0699999999999	10.3	0.6	1.27	0.33	10.05	0.31	3.51	2.49	0.86	AAA627.CD3.X10.Y10.tile.tissue.png	37	1	2000	37	ef5e03d5c30af66b2cccad68acec323a	0	0	0	0	0	0	0	0	0	0	0	0	0	/home/dhl_ec/bnelissen/Slides/CD3_manuscript/CD3_slides/AAA627.CD3/AAA627.CD3.run1	255	0.7	0.06	0.7	0.06	-9.36074980937	-12.1375322889	3.76395641582	0.126692773437
16754.0	1700816.0	7188.0	29681.0	1700816.0	4000000.0	145.0	12.0	3.04	1.82	1.94	0.0799999999999	10.65	0.62	1.28	0.24	12.04	0.45	3.64	2.47	1.43	AAA627.CD3.X10.Y11.tile.tissue.png	38	1	2000	38	9d12c77c67c867406ab2906fd73c357c	0	0	0	0	0	0	0	0	0	0	0	0	0	/home/dhl_ec/bnelissen/Slides/CD3_manuscript/CD3_slides/AAA627.CD3/AAA627.CD3.run1	255	0.7	0.06	0.7	0.06	-9.28749624213	-12.5705707665	3.72327399004	0.263179015625
2041.0	63116.0	761.0	3627.0	63116.0	4000000.0	17.0	8.0	2.48	2.87	1.23	0.05	6.67	0.38	0.76	0.22	6.66	0.33	3.41	2.47	1.01	AAA627.CD3.X10.Y12.tile.tissue.png	39	1	2000	39	4173962d754f5f74b77535eeca5bc1f8	0	0	0	0	0	0	0	0	0	0	0	0	0	/home/dhl_ec/bnelissen/Slides/CD3_manuscript/CD3_slides/AAA627.CD3/AAA627.CD3.run1	255	0.7	0.06	0.7	0.06	-9.38320340112	-12.494277041	4.03231008964	0.0799651113281
12120.0	1167166.0	4975.0	22855.0	1167166.0	4000000.0	104.0	15.0	2.56	1.91	1.89	0.0700000000002	10.48	0.61	1.29	0.27	11.27	0.41	3.65	2.48	1.08	AAA627.CD3.X10.Y13.tile.tissue.png	40	1	2000	40	ff0334114fd1e4ce2b9a01172211ce8e	0	0	0	0	0	0	0	0	0	0	0	0	0	/home/dhl_ec/bnelissen/Slides/CD3_manuscript/CD3_slides/AAA627.CD3/AAA627.CD3.run1	255	0.7	0.06	0.7	0.06	-9.43302709653	-12.3908030429	3.83216958713	0.186378039063
17362.0	2317707.0	7030.0	24220.0	2317707.0	4000000.0	146.0	7.0	2.06	2.38	1.9	0.0700000000002	11.24	0.62	1.29	0.19	12.75	0.49	3.66	2.48	1.15	AAA627.CD3.X10.Y14.tile.tissue.png	41	1	2000	41	e41f365ac0ad5d093a6398fb9d1d95f1	0	0	0	0	0	0	0	0	0	0	0	0	0	/home/dhl_ec/bnelissen/Slides/CD3_manuscript/CD3_slides/AAA627.CD3/AAA627.CD3.run1	255	0.7	0.06	0.7	0.06	-9.5587962446	-12.3230250129	3.42521157773	0.255687507812
3443.0	982522.0	1602.0	8493.0	982522.0	4000000.0	38.0	2.0	3.35	2.57	1.9	0.0800000000002	10.37	0.6	1.27	0.28	10.93	0.4	3.45	2.48	1.59	AAA627.CD3.X10.Y15.tile.tissue.png	42	1	2000	42	e564fefdb311f0d1b56a19c02ef99c90	0	0	0	0	0	0	0	0	0	0	0	0	0	/home/dhl_ec/bnelissen/Slides/CD3_manuscript/CD3_slides/AAA627.CD3/AAA627.CD3.run1	255	0.7	0.06	0.7	0.06	-9.17540645961	-12.1840541083	3.0237928232	0.110585816406
0.0	0.0	0.0	0.0	0.0	4000000.0	0.0	0.0	2.05	1.54	1.9	0.0699999999999	9.56	0.5	1.27	0.35	7.06	0.22	3.26	2.48	0.84	AAA627.CD3.X10.Y16.tile.tissue.png	43	1	2000	43	54fd72404d6ce8875da1ab76389a8d31	0	0	0	0	0	0	0	0	0	0	0	0	0	/home/dhl_ec/bnelissen/Slides/CD3_manuscript/CD3_slides/AAA627.CD3/AAA627.CD3.run1	255	1.0	0.06	1.0	0.06	0.0	-12.1137128402	0.0	0.0419200618792
0.0	1315.0	0.0	164.0	1315.0	4000000.0	0.0	1.0	1.86	2.45	1.18	0.0599999999999	6.65	0.6	1.27	0.34	9.17	0.23	3.36	2.49	1.12	AAA627.CD3.X10.Y17.tile.tissue.png	44	1	2000	44	6d0fc7d1f2a5ffb74955ba746cb16368	0	0	0	0	0	0	0	0	0	0	0	0	0	/home/dhl_ec/bnelissen/Slides/CD3_manuscript/CD3_slides/AAA627.CD3/AAA627.CD3.run1	255	0.7	0.06	0.7	0.06	-8.34023745292	-12.2360267169	1.79543240252	0.0425527609863
169.0	2703.0	95.0	328.0	2703.0	4000000.0	2.0	2.0	2.52	1.56	1.9	0.0799999999999	10.08	0.6	1.42	0.35	9.74	0.33	3.34	2.48	0.69	AAA627.CD3.X10.Y18.tile.tissue.png	45	1	2000	45	d935b3c44abd4857bd78e961fd9c0722	0	0	0	0	0	0	0	0	0	0	0	0	0	/home/dhl_ec/bnelissen/Slides/CD3_manuscript/CD3_slides/AAA627.CD3/AAA627.CD3.run1	255	0.7	0.06	0.7	0.06	-8.61842833029	-12.2652636474	1.90252142671	5.42029121744
1186.0	4000000.0	657.0	7996.0	4000000.0	4000000.0	16.0	1.0	2.34	2.02	1.9	0.0699999999999	9.19	0.51	1.26	0.0699999999999	14.25	0.6	3.5	2.49	0.93	AAA627.CD3.X10.Y2.tile.tissue.png	46	1	2000	46	08ddce8af4ad9d9e02aa67637287fd36	0	0	0	0	0	0	0	0	0	0	0	0	0	/home/dhl_ec/bnelissen/Slides/CD3_manuscript/CD3_slides/AAA627.CD3/AAA627.CD3.run1	255	0.7	0.06	0.7	0.06	-8.313951402	0.0	0.357861121973	0.111797625
5906.0	3999936.0	2720.0	8018.0	3999936.0	4000000.0	61.0	1.0	3.22	1.97	1.9	0.0699999999999	10.13	0.6	1.29	0.0800000000002	14.51	0.61	3.56	2.48	0.69	AAA627.CD3.X10.Y3.tile.tissue.png	47	1	2000	47	434248726ad0abf4e865cc2c525df5e7	0	0	0	0	0	0	0	0	0	0	0	0	0	/home/dhl_ec/bnelissen/Slides/CD3_manuscript/CD3_slides/AAA627.CD3/AAA627.CD3.run1	255	0.7	0.06	0.7	0.06	-8.94021352744	-11.8957351442	0.805411511284	0.107648744202
71598.0	2135283.0	26835.0	9732.0	2135283.0	4000000.0	614.0	3.0	2.49	2.64	1.9	0.0700000000002	10.32	0.61	1.29	0.21	13.3	0.5	3.42	2.48	0.67	AAA627.CD3.X10.Y4.tile.tissue.png	48	1	2000	48	1c8cc30420e9de858cf114aed1fdfe12	0	0	0	0	0	0	0	0	0	0	0	0	0	/home/dhl_ec/bnelissen/Slides/CD3_manuscript/CD3_slides/AAA627.CD3/AAA627.CD3.run1	255	0.7	0.06	0.7	0.06	-9.40502625086	-12.6031012579	2.10147918079	0.244047121094
0.0	2857.0	0.0	240.0	2857.0	4000000.0	0.0	1.0	3.0	2.72	1.91	0.0699999999999	10.11	0.6	1.27	0.34	9.34	0.23	3.38	2.48	0.63	AAA627.CD3.X10.Y5.tile.tissue.png	49	1	2000	49	6eaee9061762a992e75390d2dc1f3c22	0	0	0	0	0	0	0	0	0	0	0	0	0	/home/dhl_ec/bnelissen/Slides/CD3_manuscript/CD3_slides/AAA627.CD3/AAA627.CD3.run1	255	0.7	0.06	0.7	0.06	-8.49931675609	-12.6066815431	1.66282062878	0.0471127615967
0.0	0.0	0.0	0.0	0.0	4000000.0	0.0	0.0	3.83	1.77	1.91	0.0800000000002	9.48	0.5	1.27	0.36	7.05	0.22	3.29	2.5	0.65	AAA627.CD3.X10.Y6.tile.tissue.png	50	1	2000	50	485eccc25ea94221f9dd806436b4c441	0	0	0	0	0	0	0	0	0	0	0	0	0	/home/dhl_ec/bnelissen/Slides/CD3_manuscript/CD3_slides/AAA627.CD3/AAA627.CD3.run1	255	1.0	0.06	1.0	0.06	0.0	-10.9702446426	0.0	0.0636297410973
0.0	0.0	0.0	0.0	0.0	4000000.0	0.0	0.0	2.44	3.11	1.91	0.0800000000002	9.49	0.49	1.27	0.34	7.03	0.22	3.25	2.45	0.65	AAA627.CD3.X10.Y7.tile.tissue.png	51	1	2000	51	f9f6de2ef5cf02eeb53a7d65bbe85c35	0	0	0	0	0	0	0	0	0	0	0	0	0	/home/dhl_ec/bnelissen/Slides/CD3_manuscript/CD3_slides/AAA627.CD3/AAA627.CD3.run1	255	1.0	0.06	1.0	0.06	0.0	-11.1423271629	0.0	0.0760094814474
0.0	0.0	0.0	0.0	0.0	4000000.0	0.0	0.0	2.73	2.19	1.9	0.0700000000002	9.64	0.5	1.28	0.34	6.99	0.22	3.26	2.5	0.64	AAA627.CD3.X10.Y8.tile.tissue.png	52	1	2000	52	85f3e34fe5fbd3272f8d67478de6c6d8	0	0	0	0	0	0	0	0	0	0	0	0	0	/home/dhl_ec/bnelissen/Slides/CD3_manuscript/CD3_slides/AAA627.CD3/AAA627.CD3.run1	255	1.0	0.06	1.0	0.06	0.0	-12.3046398545	0.0	0.074909314888
0.0	0.0	0.0	0.0	0.0	4000000.0	0.0	0.0	3.39	2.71	1.89	0.0699999999999	9.61	0.5	1.27	0.34	7.08	0.22	3.29	2.5	0.61	AAA627.CD3.X10.Y9.tile.tissue.png	53	1	2000	53	0db044e399109622ef6f853acc9c657e	0	0	0	0	0	0	0	0	0	0	0	0	0	/home/dhl_ec/bnelissen/Slides/CD3_manuscript/CD3_slides/AAA627.CD3/AAA627.CD3.run1	255	1.0	0.06	1.0	0.06	0.0	-11.1504046911	0.0	0.0571131437939
0.0	0.0	0.0	0.0	0.0	4000000.0	0.0	0.0	1.22	1.58	1.92	0.0900000000001	8.02	0.51	1.16	0.46	6.5	0.14	2.79	1.64	0.4	AAA627.CD3.X11.Y0.tile.tissue.png	54	1	2000	54	9e47163c3324901dd5663ca5a1db4f6d	0	0	0	0	0	0	0	0	0	0	0	0	0	/home/dhl_ec/bnelissen/Slides/CD3_manuscript/CD3_slides/AAA627.CD3/AAA627.CD3.run1	255	1.0	0.06	1.0	0.06	0.0	-11.3072324534	0.0	2.92279190552
124.0	2805011.0	69.0	7180.0	2805011.0	4000000.0	2.0	1.0	1.11	1.13	1.22	0.05	7.11	0.4	0.79	0.11	9.44	0.35	2.34	1.64	0.42	AAA627.CD3.X11.Y1.tile.tissue.png	55	1	2000	55	1d3bc76b5b4f902f169fb880b1b1d96a	0	0	0	0	0	0	0	0	0	0	0	0	0	/home/dhl_ec/bnelissen/Slides/CD3_manuscript/CD3_slides/AAA627.CD3/AAA627.CD3.run1	255	0.7	0.06	0.7	0.06	-7.58575118216	-10.9112276489	0.199959984335	0.0721233046875
15252.0	713979.0	6298.0	22041.0	713979.0	4000000.0	124.0	19.0	0.94	1.31	1.2	0.05	7.3	0.4	0.8	0.21	7.94	0.27	2.33	1.65	0.42	AAA627.CD3.X11.Y10.tile.tissue.png	56	1	2000	56	a7a854644161c3d08ae39bc1f1e4a10a	0	0	0	0	0	0	0	0	0	0	0	0	0	/home/dhl_ec/bnelissen/Slides/CD3_manuscript/CD3_slides/AAA627.CD3/AAA627.CD3.run1	255	0.7	0.06	0.7	0.06	-9.54839856378	-12.5148403943	3.79075368247	0.188102695313
22746.0	2553581.0	9420.0	24434.0	2553581.0	4000000.0	186.0	14.0	1.0	1.28	1.21	0.05	7.44	0.42	0.8	0.12	9.4	0.34	2.42	1.63	0.45	AAA627.CD3.X11.Y11.tile.tissue.png	57	1	2000	57	f6462b62762b3bfc8dbd01d562993932	0	0	0	0	0	0	0	0	0	0	0	0	0	/home/dhl_ec/bnelissen/Slides/CD3_manuscript/CD3_slides/AAA627.CD3/AAA627.CD3.run1	255	0.7	0.06	0.7	0.06	-9.48540090264	-12.620684559	3.35482399069	0.284095085938
22222.0	3422056.0	9688.0	19028.0	3422056.0	4000000.0	200.0	4.0	0.99	1.18	1.25	0.0500000000002	7.87	0.41	0.81	0.0799999999999	10.08	0.38	2.41	1.63	0.49	AAA627.CD3.X11.Y12.tile.tissue.png	58	1	2000	58	5861abbf65f9fa008d11506c465f0f53	0	0	0	0	0	0	0	0	0	0	0	0	0	/home/dhl_ec/bnelissen/Slides/CD3_manuscript/CD3_slides/AAA627.CD3/AAA627.CD3.run1	255	0.7	0.06	0.7	0.06	-9.14728679585	-12.7390720669	3.20960980193	0.357186398437
23704.0	2931334.0	10171.0	43175.0	2931334.0	4000000.0	201.0	18.0	1.01	1.49	1.2	0.05	7.88	0.42	0.81	0.1	9.77	0.36	2.47	1.63	0.46	AAA627.CD3.X11.Y13.tile.tissue.png	59	1	2000	59	12749e82f7d52aebd85fef1789303624	0	0	0	0	0	0	0	0	0	0	0	0	0	/home/dhl_ec/bnelissen/Slides/CD3_manuscript/CD3_slides/AAA627.CD3/AAA627.CD3.run1	255	0.7	0.06	0.7	0.06	-9.33230816653	-12.9060183017	3.26958340537	0.337510765625
22222.0	3306460.0	9550.0	35983.0	3306460.0	4000000.0	197.0	9.0	1.06	1.19	1.21	0.0500000000002	7.69	0.42	0.81	0.0900000000001	9.99	0.36	2.44	1.63	0.48	AAA627.CD3.X11.Y14.tile.tissue.png	60	1	2000	60	653651955913e2cbb12dbca3899d33c8	0	0	0	0	0	0	0	0	0	0	0	0	0	/home/dhl_ec/bnelissen/Slides/CD3_manuscript/CD3_slides/AAA627.CD3/AAA627.CD3.run1	255	0.7	0.06	0.7	0.06	-9.5126907645	-12.730265667	3.41287976865	0.345968578125
6204.0	1320766.0	2915.0	12709.0	1320766.0	4000000.0	64.0	1.0	0.94	1.15	1.21	0.0500000000002	7.35	0.41	0.8	0.18	8.32	0.29	2.28	1.62	0.42	AAA627.CD3.X11.Y15.tile.tissue.png	61	1	2000	61	3f27943bbed239dae93e0ba57f4e5cd7	0	0	0	0	0	0	0	0	0	0	0	0	0	/home/dhl_ec/bnelissen/Slides/CD3_manuscript/CD3_slides/AAA627.CD3/AAA627.CD3.run1	255	0.7	0.06	0.7	0.06	-9.49523377683	-12.3065150834	3.06429286365	0.156477226562
154.0	4633.0	59.0	430.0	4633.0	4000000.0	1.0	2.0	1.25	1.44	1.21	0.05	7.06	0.4	0.78	0.23	7.21	0.23	2.24	1.63	0.48	AAA627.CD3.X11.Y16.tile.tissue.png	62	1	2000	62	0dfaad183347f2d08bc86fc461f5275a	0	0	0	0	0	0	0	0	0	0	0	0	0	/home/dhl_ec/bnelissen/Slides/CD3_manuscript/CD3_slides/AAA627.CD3/AAA627.CD3.run1	255	0.7	0.06	0.7	0.06	-9.40614352239	-12.6475568278	2.87933726018	0.0387968046875
0.0	0.0	0.0	0.0	0.0	4000000.0	0.0	0.0	1.14	1.07	1.22	0.0500000000002	6.61	0.36	0.79	0.23	4.95	0.14	2.21	1.69	0.54	AAA627.CD3.X11.Y17.tile.tissue.png	63	1	2000	63	b6587727c8f3e6d9c482cc67f4fc17ab	0	0	0	0	0	0	0	0	0	0	0	0	0	/home/dhl_ec/bnelissen/Slides/CD3_manuscript/CD3_slides/AAA627.CD3/AAA627.CD3.run1	255	1.0	0.06	1.0	0.06	0.0	-12.1135452764	0.0	0.0426184825325
0.0	1405.0	0.0	170.0	1405.0	4000000.0	0.0	1.0	0.86	1.05	1.22	0.0699999999999	7.06	0.4	0.87	0.23	6.17	0.15	2.23	1.64	1.17	AAA627.CD3.X11.Y18.tile.tissue.png	64	1	2000	64	2bea9a16d4dbd16766bd0a7bc9e20e63	0	0	0	0	0	0	0	0	0	0	0	0	0	/home/dhl_ec/bnelissen/Slides/CD3_manuscript/CD3_slides/AAA627.CD3/AAA627.CD3.run1	255	0.7	0.06	0.7	0.06	0.0	-11.5339575051	1.61508250389	8.83960445282
4067.0	4000000.0	2193.0	7996.0	4000000.0	4000000.0	52.0	1.0	1.12	1.46	1.22	0.0500000000002	6.65	0.32	0.79	0.05	10.3	0.4	2.35	1.63	0.6	AAA627.CD3.X11.Y2.tile.tissue.png	65	1	2000	65	d940a8b4eda28035228bbd0c46c58e9e	0	0	0	0	0	0	0	0	0	0	0	0	0	/home/dhl_ec/bnelissen/Slides/CD3_manuscript/CD3_slides/AAA627.CD3/AAA627.CD3.run1	255	0.7	0.06	0.7	0.06	-8.43699083015	0.0	0.28265910026	0.08060590625
22788.0	3991025.0	9796.0	8539.0	3991025.0	4000000.0	233.0	1.0	1.25	1.43	1.2	0.05	9.3	0.4	0.8	0.0599999999999	10.51	0.4	2.34	1.63	0.51	AAA627.CD3.X11.Y3.tile.tissue.png	66	1	2000	66	dc9118203256b4b1e428f26fceb143c7	0	0	0	0	0	0	0	0	0	0	0	0	0	/home/dhl_ec/bnelissen/Slides/CD3_manuscript/CD3_slides/AAA627.CD3/AAA627.CD3.run1	255	0.7	0.06	0.7	0.06	-9.31905641855	-12.1332682371	1.17644979203	0.148813570801
82215.0	1864255.0	28525.0	9365.0	1864255.0	4000000.0	590.0	1.0	1.7	1.33	1.21	0.05	9.95	0.4	0.8	0.15	9.92	0.46	2.36	1.62	0.43	AAA627.CD3.X11.Y4.tile.tissue.png	67	1	2000	67	150b81abf47dc873449eeae86f741fff	0	0	0	0	0	0	0	0	0	0	0	0	0	/home/dhl_ec/bnelissen/Slides/CD3_manuscript/CD3_slides/AAA627.CD3/AAA627.CD3.run1	255	0.7	0.06	0.7	0.06	-9.40897517325	-12.9056146679	2.18706869035	0.291864675781
0.0	0.0	0.0	0.0	0.0	4000000.0	0.0	0.0	1.08	1.09	1.2	0.05	6.62	0.32	0.78	0.24	4.98	0.22	2.33	1.64	0.41	AAA627.CD3.X11.Y5.tile.tissue.png	68	1	2000	68	7743760210eaaf20bf61caf83ef8cb63	0	0	0	0	0	0	0	0	0	0	0	0	0	/home/dhl_ec/bnelissen/Slides/CD3_manuscript/CD3_slides/AAA627.CD3/AAA627.CD3.run1	255	1.0	0.06	1.0	0.06	0.0	-11.8874775449	0.0	0.0390246636457
0.0	0.0	0.0	0.0	0.0	4000000.0	0.0	0.0	0.91	1.09	1.21	0.0500000000002	6.92	0.31	0.79	0.23	5.0	0.14	2.16	1.64	0.56	AAA627.CD3.X11.Y6.tile.tissue.png	69	1	2000	69	6b56c8b55e4e6252ca208add56e12c0a	0	0	0	0	0	0	0	0	0	0	0	0	0	/home/dhl_ec/bnelissen/Slides/CD3_manuscript/CD3_slides/AAA627.CD3/AAA627.CD3.run1	255	1.0	0.06	1.0	0.06	0.0	-12.0958537949	0.0	0.0712789342041
367.0	1922.0	113.0	194.0	1922.0	4000000.0	2.0	1.0	1.07	1.34	1.22	0.0500000000002	7.05	0.4	0.79	0.23	7.07	0.23	2.21	1.64	0.59	AAA627.CD3.X11.Y7.tile.tissue.png	70	1	2000	70	f364933eeca344ab686aeb9de45d7f8b	0	0	0	0	0	0	0	0	0	0	0	0	0	/home/dhl_ec/bnelissen/Slides/CD3_manuscript/CD3_slides/AAA627.CD3/AAA627.CD3.run1	255	0.7	0.06	0.7	0.06	-9.12054357086	-12.2438717471	2.28342365152	0.0690820496216
136.0	10836.0	79.0	698.0	10836.0	4000000.0	2.0	2.0	1.3	1.75	1.21	0.0500000000002	7.03	0.4	0.8	0.24	7.16	0.23	2.22	1.63	0.54	AAA627.CD3.X11.Y8.tile.tissue.png	71	1	2000	71	8a45efd05970aa8de6f87906a88d0750	0	0	0	0	0	0	0	0	0	0	0	0	0	/home/dhl_ec/bnelissen/Slides/CD3_manuscript/CD3_slides/AAA627.CD3/AAA627.CD3.run1	255	0.7	0.06	0.7	0.06	-9.21415003631	-12.6958762518	2.22570699047	0.0802575379639
0.0	0.0	0.0	0.0	0.0	4000000.0	0.0	0.0	1.12	1.19	1.24	0.0500000000002	6.65	0.32	0.77	0.24	4.99	0.14	2.15	1.64	0.54	AAA627.CD3.X11.Y9.tile.tissue.png	72	1	2000	72	15311339fe0ae8f2faf743366174cc59	0	0	0	0	0	0	0	0	0	0	0	0	0	/home/dhl_ec/bnelissen/Slides/CD3_manuscript/CD3_slides/AAA627.CD3/AAA627.CD3.run1	255	1.0	0.06	1.0	0.06	0.0	-12.3188819804	0.0	0.0457496335526
0.0	0.0	0.0	0.0	0.0	4000000.0	0.0	0.0	1.03	1.15	1.29	0.0599999999999	6.66	0.32	0.8	0.24	5.0	0.13	2.14	1.63	0.54	AAA627.CD3.X12.Y0.tile.tissue.png	73	1	2000	73	69cda85177d7c435ebd9d0db596050cf	0	0	0	0	0	0	0	0	0	0	0	0	0	/home/dhl_ec/bnelissen/Slides/CD3_manuscript/CD3_slides/AAA627.CD3/AAA627.CD3.run1	255	1.0	0.06	1.0	0.06	0.0	-10.5684413203	0.0	1.03836056808
4066.0	3017595.0	1930.0	8696.0	3017595.0	4000000.0	46.0	1.0	1.1	1.55	1.81	0.0500000000002	7.03	0.4	0.8	0.0999999999999	9.57	0.35	2.35	1.67	0.62	AAA627.CD3.X12.Y1.tile.tissue.png	74	1	2000	74	4bc01280d59abd79ee6c7274b2d8d564	0	0	0	0	0	0	0	0	0	0	0	0	0	/home/dhl_ec/bnelissen/Slides/CD3_manuscript/CD3_slides/AAA627.CD3/AAA627.CD3.run1	255	0.7	0.06	0.7	0.06	-7.9350897218	-11.347393588	0.322723125028	0.119603224609
0.0	3903.0	0.0	446.0	3903.0	4000000.0	0.0	2.0	0.98	1.2	1.29	0.0500000000002	7.06	0.4	0.8	0.23	6.22	0.14	2.22	1.63	0.55	AAA627.CD3.X12.Y10.tile.tissue.png	75	1	2000	75	73d7570085556978cc9590edcc157cc0	0	0	0	0	0	0	0	0	0	0	0	0	0	/home/dhl_ec/bnelissen/Slides/CD3_manuscript/CD3_slides/AAA627.CD3/AAA627.CD3.run1	255	0.7	0.06	0.7	0.06	0.0	-12.2260875144	2.11638157947	0.0524700881042
497.0	7731.0	231.0	786.0	7731.0	4000000.0	5.0	4.0	1.09	1.17	1.25	0.0499999999997	7.08	0.4	0.8	0.23	7.22	0.23	2.24	1.65	0.58	AAA627.CD3.X12.Y11.tile.tissue.png	76	1	2000	76	89f7e0da1fe2e14d47d51d6b06a4fc06	0	0	0	0	0	0	0	0	0	0	0	0	0	/home/dhl_ec/bnelissen/Slides/CD3_manuscript/CD3_slides/AAA627.CD3/AAA627.CD3.run1	255	0.7	0.06	0.7	0.06	-9.23635613428	-12.5375048806	2.59085251736	0.0537973544922
6163.0	418802.0	2783.0	12235.0	418802.0	4000000.0	56.0	9.0	2.31	1.32	1.27	0.0499999999997	7.23	0.4	0.8	0.21	7.73	0.25	2.35	1.64	0.55	AAA627.CD3.X12.Y12.tile.tissue.png	77	1	2000	77	e37a48bc9693c94978a7d8aa567b0fad	0	0	0	0	0	0	0	0	0	0	0	0	0	/home/dhl_ec/bnelissen/Slides/CD3_manuscript/CD3_slides/AAA627.CD3/AAA627.CD3.run1	255	0.7	0.06	0.7	0.06	-9.51296106445	-12.5728842651	3.17536925304	0.0985587773438
24841.0	2658968.0	10644.0	23270.0	2658968.0	4000000.0	219.0	5.0	1.11	1.36	1.24	0.0499999999997	7.37	0.42	0.8	0.12	9.6	0.35	2.45	1.63	0.63	AAA627.CD3.X12.Y13.tile.tissue.png	78	1	2000	78	8abd6c3df680762424c95ac6b9b1c8f8	0	0	0	0	0	0	0	0	0	0	0	0	0	/home/dhl_ec/bnelissen/Slides/CD3_manuscript/CD3_slides/AAA627.CD3/AAA627.CD3.run1	255	0.7	0.06	0.7	0.06	-9.2961710811	-12.8849888563	3.01054107041	0.275698234375
16596.0	2564187.0	7344.0	45583.0	2564187.0	4000000.0	152.0	21.0	1.69	1.54	1.28	0.0500000000002	7.9	0.42	0.8	0.12	9.37	0.34	2.47	1.63	1.0	AAA627.CD3.X12.Y14.tile.tissue.png	79	1	2000	79	2be5a1341c9e0848eca64a9b15b2c822	0	0	0	0	0	0	0	0	0	0	0	0	0	/home/dhl_ec/bnelissen/Slides/CD3_manuscript/CD3_slides/AAA627.CD3/AAA627.CD3.run1	255	0.7	0.06	0.7	0.06	-9.23797344597	-13.0101098067	3.12106594774	0.300546085937
2864.0	237389.0	1055.0	4616.0	237389.0	4000000.0	22.0	2.0	1.02	1.35	1.21	0.0499999999997	7.23	0.4	0.8	0.22	7.3	0.24	2.27	1.64	0.59	AAA627.CD3.X12.Y15.tile.tissue.png	80	1	2000	80	85c6e4cf7aed61073f910adea857e3d5	0	0	0	0	0	0	0	0	0	0	0	0	0	/home/dhl_ec/bnelissen/Slides/CD3_manuscript/CD3_slides/AAA627.CD3/AAA627.CD3.run1	255	0.7	0.06	0.7	0.06	-9.14904627784	-12.6367049872	3.03363288644	0.0673292734375
382.0	7895.0	196.0	584.0	7895.0	4000000.0	5.0	2.0	0.98	1.67	1.48	0.0799999999999	7.5	0.4	0.8	0.23	7.2	0.23	2.22	1.64	0.55	AAA627.CD3.X12.Y16.tile.tissue.png	81	1	2000	81	efeb0607076bceb39d223aaa277b295b	0	0	0	0	0	0	0	0	0	0	0	0	0	/home/dhl_ec/bnelissen/Slides/CD3_manuscript/CD3_slides/AAA627.CD3/AAA627.CD3.run1	255	0.7	0.06	0.7	0.06	-9.3864060883	-12.581394078	3.38781516762	0.0479598101807
0.0	0.0	0.0	0.0	0.0	4000000.0	0.0	0.0	1.3	1.36	1.29	0.0499999999997	6.64	0.32	0.78	0.23	5.04	0.14	2.15	1.63	0.56	AAA627.CD3.X12.Y17.tile.tissue.png	82	1	2000	82	5acaa59ccb78b1dcb1c23ba68f0e4533	0	0	0	0	0	0	0	0	0	0	0	0	0	/home/dhl_ec/bnelissen/Slides/CD3_manuscript/CD3_slides/AAA627.CD3/AAA627.CD3.run1	255	1.0	0.06	1.0	0.06	0.0	-12.3837121439	0.0	0.0498757117462
0.0	0.0	0.0	0.0	0.0	4000000.0	0.0	0.0	1.02	1.07	1.2	0.0599999999999	6.67	0.4	0.89	0.23	4.99	0.14	2.14	1.64	0.53	AAA627.CD3.X12.Y18.tile.tissue.png	83	1	2000	83	da870c6e5c35709711f68234a769e630	0	0	0	0	0	0	0	0	0	0	0	0	0	/home/dhl_ec/bnelissen/Slides/CD3_manuscript/CD3_slides/AAA627.CD3/AAA627.CD3.run1	255	1.0	0.06	1.0	0.06	0.0	-12.0193059335	0.0	6.83649015739
25754.0	4000000.0	10814.0	7996.0	4000000.0	4000000.0	224.0	1.0	1.23	1.4	1.22	0.0499999999997	6.57	0.31	0.8	0.0499999999997	10.64	0.41	2.33	1.62	0.559999999999	AAA627.CD3.X12.Y2.tile.tissue.png	84	1	2000	84	ab7d4e6b92572dd19064537b78712824	0	0	0	0	0	0	0	0	0	0	0	0	0	/home/dhl_ec/bnelissen/Slides/CD3_manuscript/CD3_slides/AAA627.CD3/AAA627.CD3.run1	255	0.7	0.06	0.7	0.06	-8.80594015517	0.0	0.34772171183	0.173193109375
99938.0	3977460.0	34033.0	8969.0	3977460.0	4000000.0	665.0	1.0	1.4	1.81	1.41	0.0499999999997	8.24	0.4	0.81	0.0600000000004	12.18	0.42	2.34	1.62	0.59	AAA627.CD3.X12.Y3.tile.tissue.png	85	1	2000	85	bb1243a38a41cc0033f5ef96df1ac985	0	0	0	0	0	0	0	0	0	0	0	0	0	/home/dhl_ec/bnelissen/Slides/CD3_manuscript/CD3_slides/AAA627.CD3/AAA627.CD3.run1	255	0.7	0.063551774787	0.7	0.063551774787	-9.48940904127	-12.5865259367	1.03492769107	0.333602310791
34646.0	1983392.0	12587.0	10005.0	1983392.0	4000000.0	262.0	1.0	1.31	1.77	1.21	0.0500000000002	7.31	0.41	0.81	0.14	9.03	0.32	2.33	1.64	0.71	AAA627.CD3.X12.Y4.tile.tissue.png	86	1	2000	86	157da1c1055d128e64dbb5b978243e71	0	0	0	0	0	0	0	0	0	0	0	0	0	/home/dhl_ec/bnelissen/Slides/CD3_manuscript/CD3_slides/AAA627.CD3/AAA627.CD3.run1	255	0.7	0.06	0.7	0.06	-9.50595111179	-12.808774624	2.3221132921	0.233004089844
0.0	3244.0	0.0	252.0	3244.0	4000000.0	0.0	1.0	1.06	1.23	1.22	0.0599999999999	7.15	0.4	0.81	0.23	6.22	0.15	2.21	1.63	0.55	AAA627.CD3.X12.Y5.tile.tissue.png	87	1	2000	87	5531b58879f025cd0adf42f5b48f84c5	0	0	0	0	0	0	0	0	0	0	0	0	0	/home/dhl_ec/bnelissen/Slides/CD3_manuscript/CD3_slides/AAA627.CD3/AAA627.CD3.run1	255	0.7	0.06	0.7	0.06	0.0	-12.2019419498	0.828473525041	0.0543385619736
123.0	1613.0	74.0	198.0	1613.0	4000000.0	1.0	1.0	1.04	1.2	1.2	0.0500000000002	7.0	0.4	0.8	0.24	7.13	0.34	2.21	1.63	0.53	AAA627.CD3.X12.Y6.tile.tissue.png	88	1	2000	88	dd02c95e441bcf81728903c226e6e9d2	0	0	0	0	0	0	0	0	0	0	0	0	0	/home/dhl_ec/bnelissen/Slides/CD3_manuscript/CD3_slides/AAA627.CD3/AAA627.CD3.run1	255	0.7	0.06	0.7	0.06	-8.68587613233	-11.9897894763	1.82501419198	0.0732745829468
0.0	1956.0	0.0	210.0	1956.0	4000000.0	0.0	1.0	1.24	1.48	1.21	0.0500000000002	6.94	0.4	0.79	0.23	6.76	0.15	2.23	1.63	0.590000000001	AAA627.CD3.X12.Y7.tile.tissue.png	89	1	2000	89	3c080dca6671a7e8dfb3fe662c924891	0	0	0	0	0	0	0	0	0	0	0	0	0	/home/dhl_ec/bnelissen/Slides/CD3_manuscript/CD3_slides/AAA627.CD3/AAA627.CD3.run1	255	0.7	0.06	0.7	0.06	-8.48547851032	-12.1686501177	3.03605833026	0.0675621353302
0.0	0.0	0.0	0.0	0.0	4000000.0	0.0	0.0	1.01	1.22	1.2	0.0499999999997	6.64	0.32	0.79	0.23	4.95	0.14	2.16	1.63	0.56	AAA627.CD3.X12.Y8.tile.tissue.png	90	1	2000	90	b7d5abd4831d663d6fc9fc78453f0d7a	0	0	0	0	0	0	0	0	0	0	0	0	0	/home/dhl_ec/bnelissen/Slides/CD3_manuscript/CD3_slides/AAA627.CD3/AAA627.CD3.run1	255	1.0	0.06	1.0	0.06	0.0	-12.3861038917	0.0	0.0601536537323
0.0	2733.0	0.0	248.0	2733.0	4000000.0	0.0	1.0	1.0	1.54	1.22	0.0499999999997	7.06	0.41	0.8	0.24	6.25	0.15	2.22	1.66	0.58	AAA627.CD3.X12.Y9.tile.tissue.png	91	1	2000	91	834de5247862d9c6d779cf84094e0e78	0	0	0	0	0	0	0	0	0	0	0	0	0	/home/dhl_ec/bnelissen/Slides/CD3_manuscript/CD3_slides/AAA627.CD3/AAA627.CD3.run1	255	0.7	0.06	0.7	0.06	0.0	-12.6553378184	2.06737477274	0.0633115994873
0.0	0.0	0.0	0.0	0.0	4000000.0	0.0	0.0	1.08	1.37	1.21	0.0599999999999	6.64	0.32	0.79	0.23	5.02	0.14	2.14	1.64	0.56	AAA627.CD3.X13.Y0.tile.tissue.png	92	1	2000	92	f029ec4a014903cc9d33beb73b8db759	0	0	0	0	0	0	0	0	0	0	0	0	0	/home/dhl_ec/bnelissen/Slides/CD3_manuscript/CD3_slides/AAA627.CD3/AAA627.CD3.run1	255	1.0	0.06	1.0	0.06	0.0	-9.24132827623	0.0	1.10715426231
20495.0	2311925.0	8451.0	9270.0	2311925.0	4000000.0	180.0	3.0	1.59	1.29	1.25	0.0500000000002	7.48	0.39	0.8	0.14	9.1	0.33	2.31	1.62	0.57	AAA627.CD3.X13.Y1.tile.tissue.png	93	1	2000	93	4213f862234f951eba2ad366903298cd	0	0	0	0	0	0	0	0	0	0	0	0	0	/home/dhl_ec/bnelissen/Slides/CD3_manuscript/CD3_slides/AAA627.CD3/AAA627.CD3.run1	255	0.7	0.06	0.7	0.06	-8.40876738266	-11.3051835301	0.475514848403	0.114178027344
0.0	1650.0	0.0	184.0	1650.0	4000000.0	0.0	1.0	1.02	1.36	1.26	0.0499999999997	7.01	0.4	0.79	0.23	6.75	0.15	2.24	1.65	0.54	AAA627.CD3.X13.Y10.tile.tissue.png	94	1	2000	94	3b11248c26eff30e8da935f047ceee3c	0	0	0	0	0	0	0	0	0	0	0	0	0	/home/dhl_ec/bnelissen/Slides/CD3_manuscript/CD3_slides/AAA627.CD3/AAA627.CD3.run1	255	0.7	0.06	0.7	0.06	-8.19667927749	-12.1702623662	2.49295171609	0.0557813646851
0.0	5651.0	0.0	558.0	5651.0	4000000.0	0.0	2.0	1.08	1.21	1.25	0.0500000000002	7.11	0.39	0.8	0.24	6.2	0.15	2.2	1.63	0.56	AAA627.CD3.X13.Y11.tile.tissue.png	95	1	2000	95	0ef1072d7dc6a73a2a638159c37e7f07	0	0	0	0	0	0	0	0	0	0	0	0	0	/home/dhl_ec/bnelissen/Slides/CD3_manuscript/CD3_slides/AAA627.CD3/AAA627.CD3.run1	255	0.7	0.06	0.7	0.06	0.0	-12.1288760531	2.10331861894	0.0539094585876
0.0	0.0	0.0	0.0	0.0	4000000.0	0.0	0.0	0.98	1.36	1.21	0.0499999999997	6.63	0.32	0.79	0.23	5.02	0.14	2.15	1.64	0.57	AAA627.CD3.X13.Y12.tile.tissue.png	96	1	2000	96	5ab3d8ca23429c3bd5d88593ae669b34	0	0	0	0	0	0	0	0	0	0	0	0	0	/home/dhl_ec/bnelissen/Slides/CD3_manuscript/CD3_slides/AAA627.CD3/AAA627.CD3.run1	255	1.0	0.06	1.0	0.06	0.0	-11.8153987063	0.0	0.0492393761959
4693.0	629188.0	1992.0	6000.0	629188.0	4000000.0	39.0	3.0	1.03	1.36	1.24	0.0500000000002	7.29	0.4	0.8	0.21	7.72	0.25	2.28	1.63	0.55	AAA627.CD3.X13.Y13.tile.tissue.png	97	1	2000	97	7fbde21489f0404328f26f898e5f8bb6	0	0	0	0	0	0	0	0	0	0	0	0	0	/home/dhl_ec/bnelissen/Slides/CD3_manuscript/CD3_slides/AAA627.CD3/AAA627.CD3.run1	255	0.7	0.06	0.7	0.06	-9.46107615534	-12.3473504425	3.24880532012	0.09011790625
20254.0	3788051.0	9101.0	13151.0	3788051.0	4000000.0	202.0	3.0	1.39	1.33	1.2	0.0499999999997	7.07	0.43	0.8	0.0700000000002	10.48	0.4	2.39	1.65	0.63	AAA627.CD3.X13.Y14.tile.tissue.png	98	1	2000	98	7e65a258acdb81b6800dc62a2e860d96	0	0	0	0	0	0	0	0	0	0	0	0	0	/home/dhl_ec/bnelissen/Slides/CD3_manuscript/CD3_slides/AAA627.CD3/AAA627.CD3.run1	255	0.7	0.06	0.7	0.06	-9.36999073079	-12.6900079304	2.65106932385	0.281944080078
4597.0	1500636.0	2186.0	9151.0	1500636.0	4000000.0	49.0	2.0	1.06	1.63	1.22	0.0500000000002	7.1	0.4	0.8	0.17	8.36	0.29	2.34	1.64	0.52	AAA627.CD3.X13.Y15.tile.tissue.png	99	1	2000	99	a3bc93850a5d8c60d575295dbddebef4	0	0	0	0	0	0	0	0	0	0	0	0	0	/home/dhl_ec/bnelissen/Slides/CD3_manuscript/CD3_slides/AAA627.CD3/AAA627.CD3.run1	255	0.7	0.06	0.7	0.06	-9.19187557439	-12.2237842254	2.2965993049	0.126484761719
199.0	13012.0	93.0	1348.0	13012.0	4000000.0	2.0	6.0	1.43	2.85	1.22	0.0499999999997	7.1	0.4	0.8	0.22	7.12	0.23	2.22	1.63	0.94	AAA627.CD3.X13.Y16.tile.tissue.png	100	1	2000	100	c6c8e65afb5b856f64e94307d1e5ec66	0	0	0	0	0	0	0	0	0	0	0	0	0	/home/dhl_ec/bnelissen/Slides/CD3_manuscript/CD3_slides/AAA627.CD3/AAA627.CD3.run1	255	0.7	0.06	0.7	0.06	-9.08571496108	-12.5170940083	2.20779548903	0.042358534668
0.0	5077.0	0.0	556.0	5077.0	4000000.0	0.0	3.0	1.29	1.4	1.2	0.0599999999999	7.13	0.4	0.8	0.24	6.82	0.15	2.24	1.64	0.72	AAA627.CD3.X13.Y17.tile.tissue.png	101	1	2000	101	eb65a579143501578f05dcb42d61815a	0	0	0	0	0	0	0	0	0	0	0	0	0	/home/dhl_ec/bnelissen/Slides/CD3_manuscript/CD3_slides/AAA627.CD3/AAA627.CD3.run1	255	0.7	0.06	0.7	0.06	-9.08428968954	-12.2387169866	2.47995082146	0.050863838562
0.0	0.0	0.0	0.0	0.0	4000000.0	0.0	0.0	1.02	0.99	1.23	0.0599999999999	6.63	0.32	0.89	0.24	4.95	0.13	2.15	1.65	0.94	AAA627.CD3.X13.Y18.tile.tissue.png	102	1	2000	102	c29198e3d3e08c1cf1df668226f544f4	0	0	0	0	0	0	0	0	0	0	0	0	0	/home/dhl_ec/bnelissen/Slides/CD3_manuscript/CD3_slides/AAA627.CD3/AAA627.CD3.run1	255	1.0	0.06	1.0	0.06	0.0	-11.0561637409	0.0	9.92606058881
36492.0	4000000.0	15344.0	7996.0	4000000.0	4000000.0	349.0	1.0	3.04	1.37	1.2	0.0500000000002	7.3	0.31	0.8	0.0500000000002	10.72	0.41	2.33	1.65	1.14	AAA627.CD3.X13.Y2.tile.tissue.png	103	1	2000	103	a76e2a74b3f5b15ad62444fac90e65a6	0	0	0	0	0	0	0	0	0	0	0	0	0	/home/dhl_ec/bnelissen/Slides/CD3_manuscript/CD3_slides/AAA627.CD3/AAA627.CD3.run1	255	0.7	0.06	0.7	0.06	-9.10139042216	-11.8421573838	0.481019016449	0.118021175697
93645.0	3995752.0	32603.0	8290.0	3995752.0	4000000.0	669.0	1.0	2.21	2.57	1.2	0.0500000000002	7.19	0.39	0.79	0.0599999999999	11.29	0.42	2.35	1.64	0.670000000001	AAA627.CD3.X13.Y3.tile.tissue.png	104	1	2000	104	1d9b7b2f95599572987de6db335292e5	0	0	0	0	0	0	0	0	0	0	0	0	0	/home/dhl_ec/bnelissen/Slides/CD3_manuscript/CD3_slides/AAA627.CD3/AAA627.CD3.run1	255	0.7	0.06	0.7	0.06	-9.28548156298	-12.444182123	0.871418241491	0.224022447632
10736.0	2054254.0	4634.0	16659.0	2054254.0	4000000.0	102.0	3.0	1.99	1.31	1.23	0.0499999999997	7.17	0.4	0.8	0.14	8.9	0.31	2.37	1.65	0.62	AAA627.CD3.X13.Y4.tile.tissue.png	105	1	2000	105	db5e0dff564f4b4958de3eff7b97a3c5	0	0	0	0	0	0	0	0	0	0	0	0	0	/home/dhl_ec/bnelissen/Slides/CD3_manuscript/CD3_slides/AAA627.CD3/AAA627.CD3.run1	255	0.7	0.06	0.7	0.06	-9.19462002457	-12.6900923106	2.11880949219	0.205550167969
0.0	1751.0	0.0	204.0	1751.0	4000000.0	0.0	1.0	2.28	1.77	1.21	0.0499999999997	7.03	0.41	0.8	0.23	6.27	0.14	2.22	1.62	0.75	AAA627.CD3.X13.Y5.tile.tissue.png	106	1	2000	106	72270b65d3857a8a9aaa3f06918448b9	0	0	0	0	0	0	0	0	0	0	0	0	0	/home/dhl_ec/bnelissen/Slides/CD3_manuscript/CD3_slides/AAA627.CD3/AAA627.CD3.run1	255	0.7	0.06	0.7	0.06	0.0	-12.1752669797	1.7694025568	0.0331194176941
193.0	8836.0	90.0	684.0	8836.0	4000000.0	2.0	2.0	1.99	1.15	1.21	0.0499999999997	7.07	0.4	0.8	0.23	7.08	0.23	2.23	1.63	0.75	AAA627.CD3.X13.Y6.tile.tissue.png	107	1	2000	107	9e1313d43088f4328e569713e793618b	0	0	0	0	0	0	0	0	0	0	0	0	0	/home/dhl_ec/bnelissen/Slides/CD3_manuscript/CD3_slides/AAA627.CD3/AAA627.CD3.run1	255	0.7	0.06	0.7	0.06	-9.10323940505	-12.5064234619	3.02518890636	0.0775877078247
112.0	1545.0	62.0	176.0	1545.0	4000000.0	2.0	1.0	2.02	1.15	1.22	0.0500000000002	7.1	0.55	1.02	0.22	6.99	0.22	2.21	1.63	0.52	AAA627.CD3.X13.Y7.tile.tissue.png	108	1	2000	108	8b0dfe1f05e968135b9fc02cd6febba5	0	0	0	0	0	0	0	0	0	0	0	0	0	/home/dhl_ec/bnelissen/Slides/CD3_manuscript/CD3_slides/AAA627.CD3/AAA627.CD3.run1	255	0.7	0.06	0.7	0.06	-8.68020400707	-12.4166074454	2.4083160108	0.0664087541656
0.0	0.0	0.0	0.0	0.0	4000000.0	0.0	0.0	1.41	1.73	1.21	0.0499999999997	6.68	0.32	0.79	0.23	5.0	0.13	2.14	1.63	0.5	AAA627.CD3.X13.Y8.tile.tissue.png	109	1	2000	109	100a3a630ecfb536c56d3256544a493a	0	0	0	0	0	0	0	0	0	0	0	0	0	/home/dhl_ec/bnelissen/Slides/CD3_manuscript/CD3_slides/AAA627.CD3/AAA627.CD3.run1	255	1.0	0.06	1.0	0.06	0.0	-12.1672698162	0.0	0.0700139237061
0.0	0.0	0.0	0.0	0.0	4000000.0	0.0	0.0	1.02	1.27	1.22	0.0500000000002	6.7	0.32	0.78	0.23	5.0	0.14	2.14	1.64	0.55	AAA627.CD3.X13.Y9.tile.tissue.png	110	1	2000	110	7230f056e7a4084c1729bbf567abad15	0	0	0	0	0	0	0	0	0	0	0	0	0	/home/dhl_ec/bnelissen/Slides/CD3_manuscript/CD3_slides/AAA627.CD3/AAA627.CD3.run1	255	1.0	0.06	1.0	0.06	0.0	-12.2405596295	0.0	0.0561723815994
0.0	0.0	0.0	0.0	0.0	4000000.0	0.0	0.0	0.97	1.29	1.21	0.0599999999999	6.62	0.32	0.79	0.24	5.01	0.13	2.14	1.64	0.55	AAA627.CD3.X14.Y0.tile.tissue.png	111	1	2000	111	0d988fa6a5244b7454f8016d3f1033e6	0	0	0	0	0	0	0	0	0	0	0	0	0	/home/dhl_ec/bnelissen/Slides/CD3_manuscript/CD3_slides/AAA627.CD3/AAA627.CD3.run1	255	1.0	0.06	1.0	0.06	0.0	-10.4918801006	0.0	1.37977354282
5812.0	954935.0	2364.0	6830.0	954935.0	4000000.0	51.0	1.0	1.76	1.85	1.21	0.0499999999997	7.23	0.4	0.79	0.19	7.9	0.27	2.29	1.64	0.99	AAA627.CD3.X14.Y1.tile.tissue.png	112	1	2000	112	aff5fa41a4d3eed9f7fc8a29e23438f6	0	0	0	0	0	0	0	0	0	0	0	0	0	/home/dhl_ec/bnelissen/Slides/CD3_manuscript/CD3_slides/AAA627.CD3/AAA627.CD3.run1	255	0.7	0.06	0.7	0.06	-8.39043496875	-11.8246881706	0.963788992336	0.120097492188
177.0	6082.0	74.0	594.0	6082.0	4000000.0	2.0	3.0	1.73	1.17	1.21	0.0500000000002	7.04	0.4	0.79	0.23	7.22	0.22	2.22	1.63	0.58	AAA627.CD3.X14.Y10.tile.tissue.png	113	1	2000	113	d25b9193dd5b52f752c135a3b233bd82	0	0	0	0	0	0	0	0	0	0	0	0	0	/home/dhl_ec/bnelissen/Slides/CD3_manuscript/CD3_slides/AAA627.CD3/AAA627.CD3.run1	255	0.7	0.06	0.7	0.06	-9.15697815309	-12.2696183892	2.23435971201	0.0678746228027
0.0	0.0	0.0	0.0	0.0	4000000.0	0.0	0.0	1.91	1.4	1.21	0.0499999999997	6.63	0.34	0.79	0.24	4.99	0.13	2.15	1.64	0.55	AAA627.CD3.X14.Y11.tile.tissue.png	114	1	2000	114	628538ac83094b530a1d1125b1f7caf7	0	0	0	0	0	0	0	0	0	0	0	0	0	/home/dhl_ec/bnelissen/Slides/CD3_manuscript/CD3_slides/AAA627.CD3/AAA627.CD3.run1	255	1.0	0.06	1.0	0.06	0.0	-12.1826458016	0.0	0.0479036299896
137.0	1362.0	64.0	170.0	1362.0	4000000.0	1.0	1.0	1.05	1.18	1.21	0.0599999999999	7.05	0.42	0.79	0.23	7.08	0.22	2.22	1.64	0.53	AAA627.CD3.X14.Y12.tile.tissue.png	115	1	2000	115	ba6aa7130ef0d15fea1c6ddb522d9604	0	0	0	0	0	0	0	0	0	0	0	0	0	/home/dhl_ec/bnelissen/Slides/CD3_manuscript/CD3_slides/AAA627.CD3/AAA627.CD3.run1	255	0.7	0.06	0.7	0.06	-8.71931092699	-11.9918748995	2.92447506174	0.0481422746277
0.0	1313.0	0.0	160.0	1313.0	4000000.0	0.0	1.0	1.0	1.2	1.21	0.0500000000002	7.05	0.4	0.8	0.24	6.72	0.14	2.21	1.66	0.530000000001	AAA627.CD3.X14.Y13.tile.tissue.png	116	1	2000	116	e63917cf67ef96a4a8d9685047acdacc	0	0	0	0	0	0	0	0	0	0	0	0	0	/home/dhl_ec/bnelissen/Slides/CD3_manuscript/CD3_slides/AAA627.CD3/AAA627.CD3.run1	255	0.7	0.06	0.7	0.06	-8.09551772729	-12.4632840272	3.63991641914	0.0317404900208
16449.0	1397143.0	7044.0	10153.0	1397143.0	4000000.0	161.0	2.0	1.03	1.32	1.21	0.0499999999997	8.19	0.41	0.81	0.17	8.44	0.29	2.35	1.65	0.54	AAA627.CD3.X14.Y14.tile.tissue.png	117	1	2000	117	273513248dabdfe238d85282de8fc408	0	0	0	0	0	0	0	0	0	0	0	0	0	/home/dhl_ec/bnelissen/Slides/CD3_manuscript/CD3_slides/AAA627.CD3/AAA627.CD3.run1	255	0.7	0.06	0.7	0.06	-9.46557484229	-12.2891298906	2.91360272136	0.151541222656
16503.0	3776171.0	7157.0	12478.0	3776171.0	4000000.0	168.0	1.0	1.14	1.33	1.22	0.0499999999997	7.11	0.4	0.79	0.0700000000002	10.32	0.39	2.44	1.63	0.599999999999	AAA627.CD3.X14.Y15.tile.tissue.png	118	1	2000	118	43413811053446545cc4dc86a194ef28	0	0	0	0	0	0	0	0	0	0	0	0	0	/home/dhl_ec/bnelissen/Slides/CD3_manuscript/CD3_slides/AAA627.CD3/AAA627.CD3.run1	255	0.7	0.06	0.7	0.06	-9.57131866723	-12.7776110266	2.49186328554	0.265214722656
695.0	347118.0	313.0	4755.0	347118.0	4000000.0	6.0	2.0	1.02	1.49	1.22	0.0499999999997	7.14	0.4	0.8	0.22	7.44	0.24	2.24	1.62	0.54	AAA627.CD3.X14.Y16.tile.tissue.png	119	1	2000	119	1b7e6cf64b4c67b6b7e0a17da5fc07c1	0	0	0	0	0	0	0	0	0	0	0	0	0	/home/dhl_ec/bnelissen/Slides/CD3_manuscript/CD3_slides/AAA627.CD3/AAA627.CD3.run1	255	0.7	0.06	0.7	0.06	-8.72980601166	-12.2099500432	2.03852435841	0.0549495078125
52.0	5699.0	29.0	732.0	5699.0	4000000.0	1.0	3.0	1.56	1.78	1.2	0.0500000000002	7.06	0.4	0.81	0.23	7.18	0.23	2.21	1.62	0.53	AAA627.CD3.X14.Y17.tile.tissue.png	120	1	2000	120	337dc677c9758a6e98976b520167ac50	0	0	0	0	0	0	0	0	0	0	0	0	0	/home/dhl_ec/bnelissen/Slides/CD3_manuscript/CD3_slides/AAA627.CD3/AAA627.CD3.run1	255	0.7	0.06	0.7	0.06	-9.20597667065	-12.0947146388	2.03952026166	0.0558529430237
0.0	0.0	0.0	0.0	0.0	4000000.0	0.0	0.0	0.97	1.82	1.18	0.0600000000004	6.67	0.32	0.88	0.23	4.96	0.13	2.16	1.64	0.51	AAA627.CD3.X14.Y18.tile.tissue.png	121	1	2000	121	24fc316396091cee973356bc46e62c3f	0	0	0	0	0	0	0	0	0	0	0	0	0	/home/dhl_ec/bnelissen/Slides/CD3_manuscript/CD3_slides/AAA627.CD3/AAA627.CD3.run1	255	1.0	0.06	1.0	0.06	0.0	-11.0136435544	0.0	9.57538501365
26851.0	4000000.0	10573.0	7996.0	4000000.0	4000000.0	219.0	1.0	2.13	2.66	1.2	0.0500000000002	6.61	0.32	0.79	0.0500000000002	10.59	0.41	2.32	1.64	1.22	AAA627.CD3.X14.Y2.tile.tissue.png	122	1	2000	122	9f9ea17520c786e5ce62d7da916c5002	0	0	0	0	0	0	0	0	0	0	0	0	0	/home/dhl_ec/bnelissen/Slides/CD3_manuscript/CD3_slides/AAA627.CD3/AAA627.CD3.run1	255	0.7	0.06	0.7	0.06	-8.87826741255	0.0	0.386801130795	0.119194203125
109622.0	3993344.0	37267.0	8409.0	3993344.0	4000000.0	724.0	1.0	1.54	1.36	1.21	0.0500000000002	7.72	0.39	0.82	0.0599999999999	11.77	0.42	2.33	1.63	0.610000000001	AAA627.CD3.X14.Y3.tile.tissue.png	123	1	2000	123	b94e33e65fca8aec0493c4170889c326	0	0	0	0	0	0	0	0	0	0	0	0	0	/home/dhl_ec/bnelissen/Slides/CD3_manuscript/CD3_slides/AAA627.CD3/AAA627.CD3.run1	255	0.7	0.0617751134637	0.7	0.0617751134637	-9.35449024518	-12.1976877677	0.721637715162	0.272625746445
39419.0	2710513.0	15251.0	11617.0	2710513.0	4000000.0	321.0	2.0	1.21	1.38	1.21	0.0499999999997	7.36	0.4	0.8	0.12	9.86	0.36	2.38	1.63	0.590000000001	AAA627.CD3.X14.Y4.tile.tissue.png	124	1	2000	124	aba7f75e10bc3908348bd919d2d45cdd	0	0	0	0	0	0	0	0	0	0	0	0	0	/home/dhl_ec/bnelissen/Slides/CD3_manuscript/CD3_slides/AAA627.CD3/AAA627.CD3.run1	255	0.7	0.06	0.7	0.06	-9.40107461326	-12.7657596472	2.17744289341	0.272817722656
0.0	20226.0	0.0	903.0	20226.0	4000000.0	0.0	1.0	1.05	1.18	1.22	0.0499999999997	7.16	0.4	0.8	0.23	6.75	0.15	2.23	1.65	0.59	AAA627.CD3.X14.Y5.tile.tissue.png	125	1	2000	125	54c7f74645e3fc312e865f627f6105c8	0	0	0	0	0	0	0	0	0	0	0	0	0	/home/dhl_ec/bnelissen/Slides/CD3_manuscript/CD3_slides/AAA627.CD3/AAA627.CD3.run1	255	0.7	0.06	0.7	0.06	-7.90491137836	-12.4324367141	2.827294826	0.0573295949707
0.0	0.0	0.0	0.0	0.0	4000000.0	0.0	0.0	1.07	1.2	1.2	0.0500000000002	6.65	0.32	0.78	0.23	4.99	0.13	2.16	1.64	0.57	AAA627.CD3.X14.Y6.tile.tissue.png	126	1	2000	126	2f20d6f9e47a4d98411b06375ed78945	0	0	0	0	0	0	0	0	0	0	0	0	0	/home/dhl_ec/bnelissen/Slides/CD3_manuscript/CD3_slides/AAA627.CD3/AAA627.CD3.run1	255	1.0	0.06	1.0	0.06	0.0	-11.2110405363	0.0	0.0827559821597
128.0	1291.0	63.0	160.0	1291.0	4000000.0	2.0	1.0	0.99	1.18	1.21	0.0500000000002	7.07	0.39	0.8	0.23	7.1	0.23	2.21	1.63	0.99	AAA627.CD3.X14.Y7.tile.tissue.png	127	1	2000	127	68ba4acdf42dd116f15a0eb7cff53e63	0	0	0	0	0	0	0	0	0	0	0	0	0	/home/dhl_ec/bnelissen/Slides/CD3_manuscript/CD3_slides/AAA627.CD3/AAA627.CD3.run1	255	0.7	0.06	0.7	0.06	-7.92586100616	-12.4395687354	1.11437505733	0.0668888545227
0.0	0.0	0.0	0.0	0.0	4000000.0	0.0	0.0	1.72	1.18	1.2	0.0500000000002	6.68	0.32	0.79	0.23	5.06	0.14	2.15	1.64	0.579999999999	AAA627.CD3.X14.Y8.tile.tissue.png	128	1	2000	128	9223c5db280bc86c864eb0235b2a5f8e	0	0	0	0	0	0	0	0	0	0	0	0	0	/home/dhl_ec/bnelissen/Slides/CD3_manuscript/CD3_slides/AAA627.CD3/AAA627.CD3.run1	255	1.0	0.06	1.0	0.06	0.0	-11.4503059672	0.0	0.0637865466981
0.0	0.0	0.0	0.0	0.0	4000000.0	0.0	0.0	1.0	1.16	1.23	0.0500000000002	6.65	0.32	0.79	0.24	4.93	0.14	2.17	1.64	0.559999999999	AAA627.CD3.X14.Y9.tile.tissue.png	129	1	2000	129	18fcdfd0069c606a12a7fa6c945e1064	0	0	0	0	0	0	0	0	0	0	0	0	0	/home/dhl_ec/bnelissen/Slides/CD3_manuscript/CD3_slides/AAA627.CD3/AAA627.CD3.run1	255	1.0	0.06	1.0	0.06	0.0	-12.2337851251	0.0	0.069719441597
0.0	0.0	0.0	0.0	0.0	4000000.0	0.0	0.0	1.01	1.16	1.22	0.0599999999999	6.68	0.32	0.8	0.24	5.01	0.14	2.14	1.63	0.59	AAA627.CD3.X15.Y0.tile.tissue.png	130	1	2000	130	646d02d849de6bc0abfa4e6550086ad8	0	0	0	0	0	0	0	0	0	0	0	0	0	/home/dhl_ec/bnelissen/Slides/CD3_manuscript/CD3_slides/AAA627.CD3/AAA627.CD3.run1	255	1.0	0.06	1.0	0.06	0.0	-9.79450395111	0.0	1.23590264496
216.0	1687214.0	119.0	6112.0	1687214.0	4000000.0	3.0	1.0	1.09	1.9	1.21	0.0500000000002	7.3	0.4	0.8	0.16	8.46	0.3	2.28	1.63	0.56	AAA627.CD3.X15.Y1.tile.tissue.png	131	1	2000	131	4e47279bb3691471579cd40a8163af62	0	0	0	0	0	0	0	0	0	0	0	0	0	/home/dhl_ec/bnelissen/Slides/CD3_manuscript/CD3_slides/AAA627.CD3/AAA627.CD3.run1	255	0.7	0.06	0.7	0.06	-7.60891217022	-11.3599547653	0.370537060747	0.0618397441406
0.0	0.0	0.0	0.0	0.0	4000000.0	0.0	0.0	1.0	1.16	1.21	0.0500000000002	6.66	0.31	0.79	0.23	5.04	0.14	2.14	1.65	0.53	AAA627.CD3.X15.Y10.tile.tissue.png	132	1	2000	132	46cc46100ebbcd6d13ae0f0ee73136ee	0	0	0	0	0	0	0	0	0	0	0	0	0	/home/dhl_ec/bnelissen/Slides/CD3_manuscript/CD3_slides/AAA627.CD3/AAA627.CD3.run1	255	1.0	0.06	1.0	0.06	0.0	-12.2106296272	0.0	0.0603418078232
0.0	0.0	0.0	0.0	0.0	4000000.0	0.0	0.0	1.02	1.15	1.2	0.0500000000002	6.63	0.32	0.79	0.23	5.0	0.14	2.16	1.63	0.54	AAA627.CD3.X15.Y11.tile.tissue.png	133	1	2000	133	6a27d703fec3a6d4dac2f75f1e3a8707	0	0	0	0	0	0	0	0	0	0	0	0	0	/home/dhl_ec/bnelissen/Slides/CD3_manuscript/CD3_slides/AAA627.CD3/AAA627.CD3.run1	255	1.0	0.06	1.0	0.06	0.0	-11.7969101096	0.0	0.0467442561722
0.0	1719.0	0.0	236.0	1719.0	4000000.0	0.0	1.0	1.0	1.26	1.21	0.0500000000002	7.01	0.39	0.79	0.23	6.2	0.14	2.22	1.64	0.53	AAA627.CD3.X15.Y12.tile.tissue.png	134	1	2000	134	c8ab82300ec98fc50005cfceac4c7314	0	0	0	0	0	0	0	0	0	0	0	0	0	/home/dhl_ec/bnelissen/Slides/CD3_manuscript/CD3_slides/AAA627.CD3/AAA627.CD3.run1	255	0.7	0.06	0.7	0.06	0.0	-12.2799696867	2.66716432155	0.0468632320557
75.0	1516.0	34.0	192.0	1516.0	4000000.0	1.0	1.0	1.11	1.87	1.23	0.0500000000002	7.02	0.4	0.8	0.24	7.15	0.23	2.21	1.64	0.59	AAA627.CD3.X15.Y13.tile.tissue.png	135	1	2000	135	0ab212e6c6333d3e4cd94d684bb46d4f	0	0	0	0	0	0	0	0	0	0	0	0	0	/home/dhl_ec/bnelissen/Slides/CD3_manuscript/CD3_slides/AAA627.CD3/AAA627.CD3.run1	255	0.7	0.06	0.7	0.06	-7.03791866017	-12.4325387065	1.08034433028	0.0368153511963
64.0	9144.0	38.0	718.0	9144.0	4000000.0	1.0	1.0	1.77	1.37	1.2	0.0500000000002	7.03	0.4	0.79	0.23	7.21	0.23	2.22	1.63	0.54	AAA627.CD3.X15.Y14.tile.tissue.png	136	1	2000	136	cdf2ff751688462ca81e5fed371696ec	0	0	0	0	0	0	0	0	0	0	0	0	0	/home/dhl_ec/bnelissen/Slides/CD3_manuscript/CD3_slides/AAA627.CD3/AAA627.CD3.run1	255	0.7	0.06	0.7	0.06	-9.09913565665	-12.5605949836	3.20880773501	0.0320515731201
19669.0	2991690.0	8966.0	14031.0	2991690.0	4000000.0	214.0	1.0	2.21	1.33	1.21	0.0500000000002	7.65	0.41	0.8	0.11	9.77	0.37	2.38	1.64	0.57	AAA627.CD3.X15.Y15.tile.tissue.png	137	1	2000	137	66a8b843bb4cb1a3a2421b1ef5e88c60	0	0	0	0	0	0	0	0	0	0	0	0	0	/home/dhl_ec/bnelissen/Slides/CD3_manuscript/CD3_slides/AAA627.CD3/AAA627.CD3.run1	255	0.7	0.06	0.7	0.06	-9.48511336426	-12.5592176174	2.9657885266	0.249075167969
46348.0	2170190.0	16915.0	10277.0	2170190.0	4000000.0	362.0	2.0	2.44	1.34	1.21	0.0500000000002	7.16	0.58	1.12	0.14	9.21	0.33	2.38	1.63	0.59	AAA627.CD3.X15.Y16.tile.tissue.png	138	1	2000	138	19a8c49b0a3135ac4f5c09cd8433c7b6	0	0	0	0	0	0	0	0	0	0	0	0	0	/home/dhl_ec/bnelissen/Slides/CD3_manuscript/CD3_slides/AAA627.CD3/AAA627.CD3.run1	255	0.7	0.06	0.7	0.06	-9.34048097846	-12.4471593818	2.38783562867	0.220522921875
0.0	0.0	0.0	0.0	0.0	4000000.0	0.0	0.0	2.31	1.3	1.19	0.0500000000002	6.78	0.31	0.78	0.23	4.9	0.14	2.2	1.65	1.05	AAA627.CD3.X15.Y17.tile.tissue.png	139	1	2000	139	836c67f352ef6ca47c0615e48bcda4e0	0	0	0	0	0	0	0	0	0	0	0	0	0	/home/dhl_ec/bnelissen/Slides/CD3_manuscript/CD3_slides/AAA627.CD3/AAA627.CD3.run1	255	1.0	0.06	1.0	0.06	0.0	-12.2232709009	0.0	0.051561177536
208.0	1508.0	72.0	162.0	1508.0	4000000.0	1.0	1.0	1.66	1.05	1.26	0.0599999999999	7.22	0.4	0.88	0.23	6.98	0.23	2.22	1.64	0.65	AAA627.CD3.X15.Y18.tile.tissue.png	140	1	2000	140	34150b0c61eb44b695feecdbdceae3e4	0	0	0	0	0	0	0	0	0	0	0	0	0	/home/dhl_ec/bnelissen/Slides/CD3_manuscript/CD3_slides/AAA627.CD3/AAA627.CD3.run1	255	0.7	0.06	0.7	0.06	-8.3562466897	-12.3382323033	2.46023647847	4.17166782498
32681.0	4000000.0	14333.0	7996.0	4000000.0	4000000.0	322.0	1.0	2.61	1.99	1.21	0.0500000000002	7.12	0.32	1.03	0.0500000000002	10.59	0.41	2.35	1.64	0.63	AAA627.CD3.X15.Y2.tile.tissue.png	141	1	2000	141	432869329dc364048a5c90a0f61e64c8	0	0	0	0	0	0	0	0	0	0	0	0	0	/home/dhl_ec/bnelissen/Slides/CD3_manuscript/CD3_slides/AAA627.CD3/AAA627.CD3.run1	255	0.7	0.06	0.7	0.06	-8.92938785612	-12.0801656962	0.490001798141	0.120810797527
37298.0	4000000.0	14470.0	7996.0	4000000.0	4000000.0	300.0	1.0	2.21	1.35	1.18	0.0499999999997	7.22	0.31	0.81	0.0499999999997	10.59	0.409999999999	2.34	1.64	0.58	AAA627.CD3.X15.Y3.tile.tissue.png	142	1	2000	142	136e69554e57d67bdac08faa774d1748	0	0	0	0	0	0	0	0	0	0	0	0	0	/home/dhl_ec/bnelissen/Slides/CD3_manuscript/CD3_slides/AAA627.CD3/AAA627.CD3.run1	255	0.7	0.06	0.7	0.06	-9.23961770914	-10.9638769853	0.563308346283	0.138689523715
15924.0	3884525.0	6999.0	13674.0	3884525.0	4000000.0	164.0	1.0	1.4	1.34	1.2	0.0500000000002	7.24	0.39	0.76	0.0700000000002	9.89	0.39	2.28	1.57	0.55	AAA627.CD3.X15.Y4.tile.tissue.png	143	1	2000	143	13f442c7811ee6da3ccc83b89a18dfb7	0	0	0	0	0	0	0	0	0	0	0	0	0	/home/dhl_ec/bnelissen/Slides/CD3_manuscript/CD3_slides/AAA627.CD3/AAA627.CD3.run1	255	0.7	0.06	0.7	0.06	-9.44012676282	-12.8179928038	2.25590927981	0.285044556641
7574.0	1903016.0	3174.0	18627.0	1903016.0	4000000.0	72.0	2.0	1.04	1.2	1.16	0.0499999999997	7.34	0.4	0.77	0.15	8.5	0.31	2.4	1.63	0.55	AAA627.CD3.X15.Y5.tile.tissue.png	144	1	2000	144	1623436bf9e229b316279c085ed61914	0	0	0	0	0	0	0	0	0	0	0	0	0	/home/dhl_ec/bnelissen/Slides/CD3_manuscript/CD3_slides/AAA627.CD3/AAA627.CD3.run1	255	0.7	0.06	0.7	0.06	-9.37887637016	-12.4670733029	2.86721757912	0.208766320313
244.0	25157.0	116.0	1032.0	25157.0	4000000.0	3.0	2.0	0.99	1.19	1.26	0.0500000000002	6.86	0.39	0.76	0.23	6.82	0.22	2.15	1.58	0.56	AAA627.CD3.X15.Y6.tile.tissue.png	145	1	2000	145	7e18bf7e9512f33afd55119eea722f97	0	0	0	0	0	0	0	0	0	0	0	0	0	/home/dhl_ec/bnelissen/Slides/CD3_manuscript/CD3_slides/AAA627.CD3/AAA627.CD3.run1	255	0.7	0.06	0.7	0.06	-8.98941382616	-11.8107611953	2.59741485026	0.078874763916
0.0	0.0	0.0	0.0	0.0	4000000.0	0.0	0.0	0.96	1.11	1.19	0.0500000000002	6.6	0.3	0.77	0.23	4.72	0.13	2.09	1.57	0.51	AAA627.CD3.X15.Y7.tile.tissue.png	146	1	2000	146	79de312d9e513e80dbb9964dc94a74c4	0	0	0	0	0	0	0	0	0	0	0	0	0	/home/dhl_ec/bnelissen/Slides/CD3_manuscript/CD3_slides/AAA627.CD3/AAA627.CD3.run1	255	1.0	0.06	1.0	0.06	0.0	-11.9148035072	0.0	0.0808007218676
0.0	0.0	0.0	0.0	0.0	4000000.0	0.0	0.0	1.0	1.2	1.67	0.0500000000002	6.5	0.31	0.76	0.23	4.83	0.13	2.1	1.59	1.0	AAA627.CD3.X15.Y8.tile.tissue.png	147	1	2000	147	059dc8c4ce4574f53f2879b62d4f3dee	0	0	0	0	0	0	0	0	0	0	0	0	0	/home/dhl_ec/bnelissen/Slides/CD3_manuscript/CD3_slides/AAA627.CD3/AAA627.CD3.run1	255	1.0	0.06	1.0	0.06	0.0	-10.8087946269	0.0	0.072421450119
0.0	0.0	0.0	0.0	0.0	4000000.0	0.0	0.0	1.49	1.16	1.17	0.0500000000002	6.55	0.31	0.77	0.22	4.79	0.21	2.22	1.58	0.53	AAA627.CD3.X15.Y9.tile.tissue.png	148	1	2000	148	33ced530012d5a4342e2b70973099972	0	0	0	0	0	0	0	0	0	0	0	0	0	/home/dhl_ec/bnelissen/Slides/CD3_manuscript/CD3_slides/AAA627.CD3/AAA627.CD3.run1	255	1.0	0.06	1.0	0.06	0.0	-12.0239975168	0.0	0.0796470671701
0.0	0.0	0.0	0.0	0.0	4000000.0	0.0	0.0	1.18	1.64	1.17	0.0599999999999	6.54	0.31	0.78	0.22	4.69	0.21	2.11	1.59	1.04	AAA627.CD3.X16.Y0.tile.tissue.png	149	1	2000	149	9b13f529a76ee1707abd8b8d5525cf82	0	0	0	0	0	0	0	0	0	0	0	0	0	/home/dhl_ec/bnelissen/Slides/CD3_manuscript/CD3_slides/AAA627.CD3/AAA627.CD3.run1	255	1.0	0.06	1.0	0.06	0.0	-10.4890648451	0.0	1.59454724148
900.0	1698920.0	429.0	6132.0	1698920.0	4000000.0	10.0	1.0	1.61	1.35	1.22	0.0500000000002	7.13	0.38	0.77	0.16	8.03	0.3	2.25	1.63	0.58	AAA627.CD3.X16.Y1.tile.tissue.png	150	1	2000	150	d9b9122b813c4ecf9882ca9d916caf3a	0	0	0	0	0	0	0	0	0	0	0	0	0	/home/dhl_ec/bnelissen/Slides/CD3_manuscript/CD3_slides/AAA627.CD3/AAA627.CD3.run1	255	0.7	0.06	0.7	0.06	-7.76356429092	-11.0876036455	0.31261187014	0.0530097539062
0.0	0.0	0.0	0.0	0.0	4000000.0	0.0	0.0	1.43	1.17	1.15	0.04	6.74	0.31	0.8	0.22	4.98	0.14	2.16	1.62	0.56	AAA627.CD3.X16.Y10.tile.tissue.png	151	1	2000	151	6b6ee09474f2476889166b586f4c244a	0	0	0	0	0	0	0	0	0	0	0	0	0	/home/dhl_ec/bnelissen/Slides/CD3_manuscript/CD3_slides/AAA627.CD3/AAA627.CD3.run1	255	1.0	0.06	1.0	0.06	0.0	-11.8839350087	0.0	0.0528600524006
0.0	5836.0	0.0	414.0	5836.0	4000000.0	0.0	1.0	1.0	1.23	1.3	0.0500000000002	7.03	0.38	0.75	0.23	6.45	0.14	2.13	1.58	1.01	AAA627.CD3.X16.Y11.tile.tissue.png	152	1	2000	152	8c7034106606ff9f509b83c530887f74	0	0	0	0	0	0	0	0	0	0	0	0	0	/home/dhl_ec/bnelissen/Slides/CD3_manuscript/CD3_slides/AAA627.CD3/AAA627.CD3.run1	255	0.7	0.06	0.7	0.06	-8.63872869033	-12.2692886768	3.59667572041	0.0541216416016
0.0	0.0	0.0	0.0	0.0	4000000.0	0.0	0.0	1.38	1.37	1.19	0.0499999999993	6.67	0.32	0.76	0.22	4.77	0.21	2.16	1.57	0.74	AAA627.CD3.X16.Y12.tile.tissue.png	153	1	2000	153	927b830cbfb46e8d7300db60cb60d599	0	0	0	0	0	0	0	0	0	0	0	0	0	/home/dhl_ec/bnelissen/Slides/CD3_manuscript/CD3_slides/AAA627.CD3/AAA627.CD3.run1	255	1.0	0.06	1.0	0.06	0.0	-12.2921907578	0.0	0.0515885990906
0.0	0.0	0.0	0.0	0.0	4000000.0	0.0	0.0	1.11	1.91	1.14	0.0500000000002	6.48	0.309999999999	0.759999999999	0.22	4.79	0.13	2.1	1.58	0.7	AAA627.CD3.X16.Y13.tile.tissue.png	154	1	2000	154	cddebae8766467f4096f41ddb88a7275	0	0	0	0	0	0	0	0	0	0	0	0	0	/home/dhl_ec/bnelissen/Slides/CD3_manuscript/CD3_slides/AAA627.CD3/AAA627.CD3.run1	255	1.0	0.06	1.0	0.06	0.0	-12.2766164816	0.0	0.0381766199036
1264.0	45524.0	393.0	1916.0	45524.0	4000000.0	6.0	4.0	1.62	1.85	1.16	0.0500000000002	6.92	0.4	0.77	0.22	6.96	0.23	2.17	1.57	0.52	AAA627.CD3.X16.Y14.tile.tissue.png	155	1	2000	155	7be1fe43fbf7d2b327cac731565a7862	0	0	0	0	0	0	0	0	0	0	0	0	0	/home/dhl_ec/bnelissen/Slides/CD3_manuscript/CD3_slides/AAA627.CD3/AAA627.CD3.run1	255	0.7	0.06	0.7	0.06	-9.0446695292	-12.4029695925	2.09650184806	0.0445384238281
123086.0	3063121.0	43205.0	14748.0	3063121.0	4000000.0	934.0	2.0	2.04	1.5	1.27	0.04	7.61	0.400000000001	0.77	0.0999999999995	10.27	0.37	2.37	1.59	0.509999999999	AAA627.CD3.X16.Y15.tile.tissue.png	156	1	2000	156	5bda604b94751440b1f9b00c5289f2c0	0	0	0	0	0	0	0	0	0	0	0	0	0	/home/dhl_ec/bnelissen/Slides/CD3_manuscript/CD3_slides/AAA627.CD3/AAA627.CD3.run1	255	0.7	0.06	0.7	0.06	-9.52439661837	-12.7210687537	3.07241669641	0.404707148437
31558.0	3972660.0	12786.0	9697.0	3972660.0	4000000.0	277.0	1.0	1.19	1.36	1.16	0.0500000000002	7.1	0.389999999999	0.77	0.0600000000004	10.04	0.389999999999	2.31	1.62	0.57	AAA627.CD3.X16.Y16.tile.tissue.png	157	1	2000	157	cd6863d10e6ffba924b5d99004452868	0	0	0	0	0	0	0	0	0	0	0	0	0	/home/dhl_ec/bnelissen/Slides/CD3_manuscript/CD3_slides/AAA627.CD3/AAA627.CD3.run1	255	0.7	0.06	0.7	0.06	-9.16781865791	-12.7876104154	1.76816746238	0.24093301709
4231.0	1037151.0	1808.0	7291.0	1037151.0	4000000.0	38.0	4.0	1.13	1.39	1.2	0.0499999999993	7.78	0.39	0.790000000001	0.190000000001	7.7	0.26	2.3	1.61	0.55	AAA627.CD3.X16.Y17.tile.tissue.png	158	1	2000	158	e5131a5baf94755cf5c6020b27a4502c	0	0	0	0	0	0	0	0	0	0	0	0	0	/home/dhl_ec/bnelissen/Slides/CD3_manuscript/CD3_slides/AAA627.CD3/AAA627.CD3.run1	255	0.7	0.06	0.7	0.06	-8.85695531032	-11.6705124096	1.16295657508	0.0793278808594
0.0	5058.0	0.0	372.0	5058.0	4000000.0	0.0	1.0	1.06	1.43	1.15	0.0599999999995	6.83	0.39	0.83	0.22	6.33	0.14	2.07	1.53	0.59	AAA627.CD3.X16.Y18.tile.tissue.png	159	1	2000	159	9122ab989bd8e72ae5eb961cc97affe5	0	0	0	0	0	0	0	0	0	0	0	0	0	/home/dhl_ec/bnelissen/Slides/CD3_manuscript/CD3_slides/AAA627.CD3/AAA627.CD3.run1	255	0.7	0.06	0.7	0.06	-7.87870499708	-10.6965948333	0.552066838906	6.11502696574
14509.0	4000000.0	6614.0	7996.0	4000000.0	4000000.0	152.0	1.0	1.37	1.72	1.17	0.0500000000002	5.84	0.39	0.79	0.0499999999993	9.66	0.37	2.16	1.53	0.61	AAA627.CD3.X16.Y2.tile.tissue.png	160	1	2000	160	37026b4a5375f35eb610d0d8c8e1b286	0	0	0	0	0	0	0	0	0	0	0	0	0	/home/dhl_ec/bnelissen/Slides/CD3_manuscript/CD3_slides/AAA627.CD3/AAA627.CD3.run1	255	0.7	0.06	0.7	0.06	-8.60136479336	0.0	0.293131560331	0.0739010703125
14876.0	4000000.0	7206.0	7996.0	4000000.0	4000000.0	146.0	1.0	1.53	1.24	1.19	0.0500000000002	6.68	0.48	0.74	0.0499999999993	9.54	0.39	2.14	1.52	0.619999999999	AAA627.CD3.X16.Y3.tile.tissue.png	161	1	2000	161	d9acfd6aecdc2fd89f733fbcfb8bd2ec	0	0	0	0	0	0	0	0	0	0	0	0	0	/home/dhl_ec/bnelissen/Slides/CD3_manuscript/CD3_slides/AAA627.CD3/AAA627.CD3.run1	255	0.7	0.06	0.7	0.06	-8.6980028821	-11.8930369	0.429843718472	0.11275729628
80096.0	3971585.0	30342.0	9556.0	3971585.0	4000000.0	600.0	1.0	1.16	1.31	1.14	0.0500000000002	6.76	0.39	0.75	0.0600000000004	10.13	0.41	2.16	1.52	0.570000000001	AAA627.CD3.X16.Y4.tile.tissue.png	162	1	2000	162	958ab83be17d3a07fb7e2da8ec530262	0	0	0	0	0	0	0	0	0	0	0	0	0	/home/dhl_ec/bnelissen/Slides/CD3_manuscript/CD3_slides/AAA627.CD3/AAA627.CD3.run1	255	0.7	0.06	0.7	0.06	-9.32619814068	-12.5703121073	1.18806978147	0.244631779053
48672.0	3875240.0	17951.0	14790.0	3875240.0	4000000.0	369.0	1.0	1.39	1.62	1.18	0.0500000000002	7.44	0.400000000001	0.8	0.0700000000006	10.32	0.39	2.24	1.53	0.72	AAA627.CD3.X16.Y5.tile.tissue.png	163	1	2000	163	0f45ba834426a28f1a87aec2d6714838	0	0	0	0	0	0	0	0	0	0	0	0	0	/home/dhl_ec/bnelissen/Slides/CD3_manuscript/CD3_slides/AAA627.CD3/AAA627.CD3.run1	255	0.7	0.06	0.7	0.06	-9.37053341245	-13.0359951473	2.47645755256	0.350506890625
28096.0	2105382.0	11153.0	13283.0	2105382.0	4000000.0	255.0	2.0	1.37	1.53	1.16	0.0499999999993	7.38	0.38	0.76	0.14	8.52	0.309999999999	2.27	1.52	0.620000000001	AAA627.CD3.X16.Y6.tile.tissue.png	164	1	2000	164	051706bd4905ce18565c8c6b19e01850	0	0	0	0	0	0	0	0	0	0	0	0	0	/home/dhl_ec/bnelissen/Slides/CD3_manuscript/CD3_slides/AAA627.CD3/AAA627.CD3.run1	255	0.7	0.06	0.7	0.06	-9.50897516319	-12.4437916242	2.72475244297	0.233950507813
58.0	3382.0	34.0	303.0	3382.0	4000000.0	1.0	1.0	1.02	1.36	1.26	0.0500000000002	6.54	0.39	0.75	0.22	6.62	0.23	2.11	1.55	0.58	AAA627.CD3.X16.Y7.tile.tissue.png	165	1	2000	165	13fa1d86e0b3955c91bc53b308712f5a	0	0	0	0	0	0	0	0	0	0	0	0	0	/home/dhl_ec/bnelissen/Slides/CD3_manuscript/CD3_slides/AAA627.CD3/AAA627.CD3.run1	255	0.7	0.06	0.7	0.06	-8.60123351927	-12.4562926891	3.60917466025	0.0858079599609
0.0	1370.0	0.0	174.0	1370.0	4000000.0	0.0	1.0	1.21	1.7	1.21	0.0500000000002	6.35	0.38	0.73	0.219999999999	6.0	0.150000000001	2.05	1.52	0.57	AAA627.CD3.X16.Y8.tile.tissue.png	166	1	2000	166	977af44f7e820a71081cd0c30157c010	0	0	0	0	0	0	0	0	0	0	0	0	0	/home/dhl_ec/bnelissen/Slides/CD3_manuscript/CD3_slides/AAA627.CD3/AAA627.CD3.run1	255	0.7	0.06	0.7	0.06	-6.30471908214	-12.1470390268	3.85215307083	0.0786666584549
0.0	4615.0	0.0	360.0	4615.0	4000000.0	0.0	1.0	1.99	2.33	1.17	0.0500000000002	6.5	0.379999999999	0.72	0.21	5.54	0.15	2.04	1.52	1.09	AAA627.CD3.X16.Y9.tile.tissue.png	167	1	2000	167	6b2bd3719592ffe929675bddf0c43e78	0	0	0	0	0	0	0	0	0	0	0	0	0	/home/dhl_ec/bnelissen/Slides/CD3_manuscript/CD3_slides/AAA627.CD3/AAA627.CD3.run1	255	0.7	0.06	0.7	0.06	0.0	-12.2468112674	1.12836337436	0.0614743681946
80.0	3218.0	44.0	380.0	3218.0	4000000.0	1.0	2.0	1.25	1.47	1.23	0.0600000000004	6.72	0.38	0.77	0.22	6.88	0.21	2.12	1.58	0.530000000001	AAA627.CD3.X17.Y0.tile.tissue.png	168	1	2000	168	828e8142612e82bcac924f89fcfa7013	0	0	0	0	0	0	0	0	0	0	0	0	0	/home/dhl_ec/bnelissen/Slides/CD3_manuscript/CD3_slides/AAA627.CD3/AAA627.CD3.run1	255	0.7	0.06	0.7	0.06	-8.10350094185	-10.4626221628	2.12956911909	1.05798850891
244.0	572287.0	108.0	5729.0	572287.0	4000000.0	2.0	2.0	1.52	1.44	1.22	0.0499999999993	6.55	0.389999999999	0.749999999999	0.19	6.85	0.25	2.2	1.58	0.589999999999	AAA627.CD3.X17.Y1.tile.tissue.png	169	1	2000	169	81c6b9dd3f102c65e038ab9803076b81	0	0	0	0	0	0	0	0	0	0	0	0	0	/home/dhl_ec/bnelissen/Slides/CD3_manuscript/CD3_slides/AAA627.CD3/AAA627.CD3.run1	255	0.7	0.06	0.7	0.06	-8.21722401605	-11.6799940948	0.60414695954	0.0802422890625
0.0	0.0	0.0	0.0	0.0	4000000.0	0.0	0.0	0.92	1.29	1.14	0.0499999999993	5.6	0.49	0.93	0.22	4.43	0.14	2.17	1.62	0.53	AAA627.CD3.X17.Y10.tile.tissue.png	170	1	2000	170	665d25564f55d4765d61b695339310fa	0	0	0	0	0	0	0	0	0	0	0	0	0	/home/dhl_ec/bnelissen/Slides/CD3_manuscript/CD3_slides/AAA627.CD3/AAA627.CD3.run1	255	1.0	0.06	1.0	0.06	0.0	0.0	0.0	0.069344703125
0.0	3082.0	0.0	374.0	3082.0	4000000.0	0.0	2.0	1.42	1.51	1.21	0.0500000000002	6.64	0.389999999999	0.759999999999	0.209999999999	5.96	0.139999999999	2.05	1.61	0.679999999999	AAA627.CD3.X17.Y11.tile.tissue.png	171	1	2000	171	e6126ab269ad3a8483eae6c022c4cd8a	0	0	0	0	0	0	0	0	0	0	0	0	0	/home/dhl_ec/bnelissen/Slides/CD3_manuscript/CD3_slides/AAA627.CD3/AAA627.CD3.run1	255	0.7	0.06	0.7	0.06	-8.96215055843	-12.1255036589	3.25177218561	0.0704722172546
0.0	0.0	0.0	0.0	0.0	4000000.0	0.0	0.0	1.05	1.34	1.11	0.0500000000002	6.15	0.31	0.770000000001	0.23	4.63	0.13	2.09	1.58	0.9	AAA627.CD3.X17.Y12.tile.tissue.png	172	1	2000	172	a2a78f6ba219de462627a782f4a09ae7	0	0	0	0	0	0	0	0	0	0	0	0	0	/home/dhl_ec/bnelissen/Slides/CD3_manuscript/CD3_slides/AAA627.CD3/AAA627.CD3.run1	255	1.0	0.06	1.0	0.06	0.0	-12.2629883681	0.0	0.060647700592
0.0	0.0	0.0	0.0	0.0	4000000.0	0.0	0.0	2.59	1.49	1.18	0.0500000000002	6.44	0.36	0.740000000001	0.23	4.42	0.12	1.99	1.56	1.15	AAA627.CD3.X17.Y13.tile.tissue.png	173	1	2000	173	e9007cabbe0c7dcc00ee136e9406cbc0	0	0	0	0	0	0	0	0	0	0	0	0	0	/home/dhl_ec/bnelissen/Slides/CD3_manuscript/CD3_slides/AAA627.CD3/AAA627.CD3.run1	255	1.0	0.06	1.0	0.06	0.0	-12.3640760419	0.0	0.0408538232536
49678.0	1074210.0	17324.0	10770.0	1074210.0	4000000.0	338.0	2.0	1.94	1.32	1.19	0.0500000000002	6.83	0.4	0.77	0.190000000001	7.85	0.27	2.14	1.52	0.570000000001	AAA627.CD3.X17.Y14.tile.tissue.png	174	1	2000	174	6713f4f6010cb193b75f50dfb719f61e	0	0	0	0	0	0	0	0	0	0	0	0	0	/home/dhl_ec/bnelissen/Slides/CD3_manuscript/CD3_slides/AAA627.CD3/AAA627.CD3.run1	255	0.7	0.06	0.7	0.06	-9.60441633577	-12.6330870183	3.33883778925	0.205897050781
109695.0	3097348.0	41176.0	30784.0	3097348.0	4000000.0	876.0	9.0	2.55	1.29	1.2	0.0500000000002	6.8	0.41	0.790000000001	0.1	10.56	0.48	2.34	1.58	0.670000000001	AAA627.CD3.X17.Y15.tile.tissue.png	175	1	2000	175	d4b558182393af5795601a4749c6f9ad	0	0	0	0	0	0	0	0	0	0	0	0	0	/home/dhl_ec/bnelissen/Slides/CD3_manuscript/CD3_slides/AAA627.CD3/AAA627.CD3.run1	255	0.7	0.06	0.7	0.06	-9.48020112439	-12.921933941	3.09365044087	0.42543759375
85743.0	3961513.0	32546.0	9547.0	3961513.0	4000000.0	672.0	1.0	1.74	2.33	1.16	0.0500000000002	6.94	0.389999999999	0.789999999999	0.0699999999997	10.65	0.42	2.25	1.57	0.660000000001	AAA627.CD3.X17.Y16.tile.tissue.png	176	1	2000	176	9922cbb46a06b8243d2d3e3c7864fcf8	0	0	0	0	0	0	0	0	0	0	0	0	0	/home/dhl_ec/bnelissen/Slides/CD3_manuscript/CD3_slides/AAA627.CD3/AAA627.CD3.run1	255	0.7	0.06	0.7	0.06	-9.38510942285	-12.7235856832	1.78128726707	0.316443223633
21514.0	3278738.0	9571.0	12013.0	3278738.0	4000000.0	219.0	4.0	1.43	2.08	1.2	0.0500000000002	7.05	0.39	0.75	0.0900000000001	9.23	0.349999999999	2.28	1.53	0.900000000001	AAA627.CD3.X17.Y17.tile.tissue.png	177	1	2000	177	b19faeb5f3a46645815ecf943e00454f	0	0	0	0	0	0	0	0	0	0	0	0	0	/home/dhl_ec/bnelissen/Slides/CD3_manuscript/CD3_slides/AAA627.CD3/AAA627.CD3.run1	255	0.7	0.06	0.7	0.06	-9.01129513591	-12.0692619252	1.28433072515	0.147570332031
385.0	125875.0	157.0	2760.0	125875.0	4000000.0	3.0	2.0	1.18	1.46	1.21	0.0600000000004	8.14	0.38	0.77	0.22	6.51	0.22	2.14	1.56	0.529999999999	AAA627.CD3.X17.Y18.tile.tissue.png	178	1	2000	178	90901707be9396b7665c5112b1e14f79	0	0	0	0	0	0	0	0	0	0	0	0	0	/home/dhl_ec/bnelissen/Slides/CD3_manuscript/CD3_slides/AAA627.CD3/AAA627.CD3.run1	255	0.7	0.06	0.7	0.06	-9.06543692564	-11.2150944047	1.72810603119	2.91839422852
5358.0	3967174.0	2660.0	8018.0	3967174.0	4000000.0	58.0	1.0	1.86	1.32	1.2	0.0500000000002	7.06	0.39	0.75	0.0700000000006	9.58	0.400000000001	2.25	1.57	0.610000000001	AAA627.CD3.X17.Y2.tile.tissue.png	179	1	2000	179	c34717d91c4a9fc6b02129a16fbcdf84	0	0	0	0	0	0	0	0	0	0	0	0	0	/home/dhl_ec/bnelissen/Slides/CD3_manuscript/CD3_slides/AAA627.CD3/AAA627.CD3.run1	255	0.7	0.06	0.7	0.06	-8.13616497355	-11.5451113339	0.251620855569	0.0701730722046
20254.0	4000000.0	8735.0	7996.0	4000000.0	4000000.0	187.0	1.0	1.15	1.26	1.22	0.0500000000002	6.11	0.3	0.77	0.0500000000002	10.04	0.400000000001	2.32	1.58	0.55	AAA627.CD3.X17.Y3.tile.tissue.png	180	1	2000	180	842561d8dd2b17816328639f6c20cef7	0	0	0	0	0	0	0	0	0	0	0	0	0	/home/dhl_ec/bnelissen/Slides/CD3_manuscript/CD3_slides/AAA627.CD3/AAA627.CD3.run1	255	0.7	0.06	0.7	0.06	-8.98247307116	0.0	0.326401579681	0.098679296875
11505.0	3993405.0	5713.0	8138.0	3993405.0	4000000.0	113.0	1.0	1.47	1.27	1.21	0.0500000000002	6.95	0.39	0.790000000001	0.0699999999997	10.2	0.4	2.33	1.58	0.59	AAA627.CD3.X17.Y4.tile.tissue.png	181	1	2000	181	b4c559aac38a8f41b40d4f3f72bc974b	0	0	0	0	0	0	0	0	0	0	0	0	0	/home/dhl_ec/bnelissen/Slides/CD3_manuscript/CD3_slides/AAA627.CD3/AAA627.CD3.run1	255	0.7	0.06	0.7	0.06	-8.32016115612	-12.2650330777	0.456273663439	0.110558775162
29436.0	3970232.0	12643.0	9592.0	3970232.0	4000000.0	276.0	1.0	1.18	1.38	1.18	0.0500000000002	7.04	0.400000000001	0.8	0.0600000000004	10.25	0.389999999999	2.23	1.58	0.579999999999	AAA627.CD3.X17.Y5.tile.tissue.png	182	1	2000	182	b2c619780d420e770d8245d68a337f7d	0	0	0	0	0	0	0	0	0	0	0	0	0	/home/dhl_ec/bnelissen/Slides/CD3_manuscript/CD3_slides/AAA627.CD3/AAA627.CD3.run1	255	0.7	0.06	0.7	0.06	-9.32541354098	-12.4388166357	1.05178020488	0.162805916992
33419.0	3890077.0	13121.0	13298.0	3890077.0	4000000.0	297.0	2.0	1.58	1.78	1.16	0.0500000000002	16.86	0.389999999999	0.740000000001	0.0700000000006	9.56	0.38	2.25	1.66	0.639999999999	AAA627.CD3.X17.Y6.tile.tissue.png	183	1	2000	183	7cce761802a0c61872e30583b2df8442	0	0	0	0	0	0	0	0	0	0	0	0	0	/home/dhl_ec/bnelissen/Slides/CD3_manuscript/CD3_slides/AAA627.CD3/AAA627.CD3.run1	255	0.7	0.06	0.7	0.06	-9.4662437606	-12.6898289617	1.80162263628	0.234135099609
8785.0	852306.0	3813.0	12130.0	852306.0	4000000.0	87.0	3.0	1.09	1.39	1.22	0.04	7.63	0.39	0.759999999999	0.19	7.31	0.26	2.22	1.57	0.51	AAA627.CD3.X17.Y7.tile.tissue.png	184	1	2000	184	dc9d7e47cd3e8ab8612d89f5f82f43d0	0	0	0	0	0	0	0	0	0	0	0	0	0	/home/dhl_ec/bnelissen/Slides/CD3_manuscript/CD3_slides/AAA627.CD3/AAA627.CD3.run1	255	0.7	0.06	0.7	0.06	-9.46510295678	-12.1650006534	2.49753872561	0.140291867188
0.0	0.0	0.0	0.0	0.0	4000000.0	0.0	0.0	0.98	1.15	1.17	0.0499999999993	5.58	0.31	0.780000000001	0.23	4.66	0.13	2.09	1.58	0.53	AAA627.CD3.X17.Y8.tile.tissue.png	185	1	2000	185	9e363d53f26c51b255e66373c22745ee	0	0	0	0	0	0	0	0	0	0	0	0	0	/home/dhl_ec/bnelissen/Slides/CD3_manuscript/CD3_slides/AAA627.CD3/AAA627.CD3.run1	255	1.0	0.06	1.0	0.06	0.0	0.0	0.0	0.0754426875
0.0	230799.0	0.0	3099.0	230799.0	4000000.0	0.0	2.0	1.01	1.35	1.16	0.0500000000002	7.11	0.38	0.73	0.22	6.14	0.139999999999	2.12	1.52	0.56	AAA627.CD3.X17.Y9.tile.tissue.png	186	1	2000	186	da06406b212fb33dcf5cae3f6f4a01d7	0	0	0	0	0	0	0	0	0	0	0	0	0	/home/dhl_ec/bnelissen/Slides/CD3_manuscript/CD3_slides/AAA627.CD3/AAA627.CD3.run1	255	0.7	0.06	0.7	0.06	-5.37899286927	-10.9403763967	0.775085545215	0.0810625825195
1751.0	35922.0	772.0	3387.0	35922.0	4000000.0	17.0	12.0	1.47	1.48	1.11	0.0600000000004	6.51	0.37	0.73	0.23	6.41	0.23	2.1	1.52	0.54	AAA627.CD3.X18.Y0.tile.tissue.png	187	1	2000	187	9e900119289605e84a23346351b6b636	0	0	0	0	0	0	0	0	0	0	0	0	0	/home/dhl_ec/bnelissen/Slides/CD3_manuscript/CD3_slides/AAA627.CD3/AAA627.CD3.run1	255	0.7	0.06	0.7	0.06	-8.75841504501	-10.5630592356	1.70800055664	0.250336171387
1267.0	33472.0	588.0	3019.0	33472.0	4000000.0	12.0	11.0	1.19	1.19	1.22	0.0499999999993	6.75	0.38	0.759999999999	0.219999999999	6.86	0.22	2.17	1.57	0.6	AAA627.CD3.X18.Y1.tile.tissue.png	188	1	2000	188	b1cdd7380192ea6b668b077db2ab5ea9	0	0	0	0	0	0	0	0	0	0	0	0	0	/home/dhl_ec/bnelissen/Slides/CD3_manuscript/CD3_slides/AAA627.CD3/AAA627.CD3.run1	255	0.7	0.06	0.7	0.06	-8.40105265256	-12.4360583679	1.64879954787	0.0546610625
0.0	797893.0	0.0	5304.0	797893.0	4000000.0	0.0	1.0	1.18	1.36	1.16	0.0500000000002	6.57	0.379999999999	0.73	0.190000000001	6.57	0.16	2.09	1.6	0.610000000001	AAA627.CD3.X18.Y10.tile.tissue.png	189	1	2000	189	a3d760d559d1899f4452e20e2a92f70b	0	0	0	0	0	0	0	0	0	0	0	0	0	/home/dhl_ec/bnelissen/Slides/CD3_manuscript/CD3_slides/AAA627.CD3/AAA627.CD3.run1	255	0.7	0.06	0.7	0.06	-7.52869402863	-10.3082392164	0.645352073513	0.0752890205078
0.0	3543.0	0.0	280.0	3543.0	4000000.0	0.0	1.0	0.98	1.17	1.19	0.0500000000002	6.4	0.37	0.73	0.21	5.51	0.13	2.04	1.52	0.540000000001	AAA627.CD3.X18.Y11.tile.tissue.png	190	1	2000	190	de600b7ca436a1dc6df12402fd9ac142	0	0	0	0	0	0	0	0	0	0	0	0	0	/home/dhl_ec/bnelissen/Slides/CD3_manuscript/CD3_slides/AAA627.CD3/AAA627.CD3.run1	255	0.7	0.06	0.7	0.06	0.0	-12.2099550364	0.595233035431	0.0768899419403
0.0	0.0	0.0	0.0	0.0	4000000.0	0.0	0.0	0.98	1.17	1.15	0.0500000000002	6.17	0.29	0.74	0.21	4.44	0.12	2.03	1.52	0.540000000001	AAA627.CD3.X18.Y12.tile.tissue.png	191	1	2000	191	1571adfa6714b30c16513e610d30e02a	0	0	0	0	0	0	0	0	0	0	0	0	0	/home/dhl_ec/bnelissen/Slides/CD3_manuscript/CD3_slides/AAA627.CD3/AAA627.CD3.run1	255	1.0	0.06	1.0	0.06	0.0	-11.8274116373	0.0	0.062253861187
0.0	0.0	0.0	0.0	0.0	4000000.0	0.0	0.0	0.990000000001	2.28	1.09	0.0500000000002	6.0	0.33	0.77	0.23	4.55	0.14	2.02	1.51	0.51	AAA627.CD3.X18.Y13.tile.tissue.png	192	1	2000	192	a27add370b1beb0a64872b5953dd824b	0	0	0	0	0	0	0	0	0	0	0	0	0	/home/dhl_ec/bnelissen/Slides/CD3_manuscript/CD3_slides/AAA627.CD3/AAA627.CD3.run1	255	1.0	0.06	1.0	0.06	0.0	-11.929757401	0.0	0.0456507750294
27520.0	1464361.0	10568.0	9833.0	1464361.0	4000000.0	220.0	1.0	1.03	1.76	1.13	0.0499999999993	6.91	0.39	0.749999999999	0.17	7.87	0.29	2.19	1.52	0.62	AAA627.CD3.X18.Y14.tile.tissue.png	193	1	2000	193	ee0d87baf1ad5fd12aec54cfe80d6e7e	0	0	0	0	0	0	0	0	0	0	0	0	0	/home/dhl_ec/bnelissen/Slides/CD3_manuscript/CD3_slides/AAA627.CD3/AAA627.CD3.run1	255	0.7	0.06	0.7	0.06	-9.59183973127	-12.2133475897	2.86803809278	0.162407042969
28963.0	3643329.0	12157.0	18226.0	3643329.0	4000000.0	271.0	3.0	1.28	1.37	1.2	0.0500000000002	7.55	0.38	0.760000000001	0.0799999999999	9.75	0.38	2.35	1.51	0.610000000001	AAA627.CD3.X18.Y15.tile.tissue.png	194	1	2000	194	98ebf08dfb9d9b959be14cccc722815b	0	0	0	0	0	0	0	0	0	0	0	0	0	/home/dhl_ec/bnelissen/Slides/CD3_manuscript/CD3_slides/AAA627.CD3/AAA627.CD3.run1	255	0.7	0.06	0.7	0.06	-9.26502250561	-12.9596524121	2.71868369978	0.349058210938
69894.0	3889078.0	26357.0	11736.0	3889078.0	4000000.0	533.0	1.0	1.19	1.33	1.19	0.0500000000002	7.45	0.37	0.740000000001	0.0600000000004	9.72	0.37	2.36	1.63	0.619999999999	AAA627.CD3.X18.Y16.tile.tissue.png	195	1	2000	195	c71baec6ae25985a49af03f7d44c1ca3	0	0	0	0	0	0	0	0	0	0	0	0	0	/home/dhl_ec/bnelissen/Slides/CD3_manuscript/CD3_slides/AAA627.CD3/AAA627.CD3.run1	255	0.7	0.0650850651661	0.7	0.0650850651661	-9.23054335557	-12.8411445068	1.79152748732	0.258945908203
15205.0	3999086.0	6921.0	8119.0	3999086.0	4000000.0	154.0	1.0	1.16	1.47	1.2	0.0500000000002	6.72	0.39	0.76	0.0600000000004	9.95	0.400000000001	2.29	1.62	0.65	AAA627.CD3.X18.Y17.tile.tissue.png	196	1	2000	196	2bf9d922ff06b201fd3c6a3213f81a02	0	0	0	0	0	0	0	0	0	0	0	0	0	/home/dhl_ec/bnelissen/Slides/CD3_manuscript/CD3_slides/AAA627.CD3/AAA627.CD3.run1	255	0.7	0.06	0.7	0.06	-8.98044191492	-12.391147706	0.938154221265	0.121308544556
778.0	429522.0	385.0	13641.0	429522.0	4000000.0	11.0	9.0	1.02	1.31	1.14	0.0600000000004	6.93	0.39	0.76	0.21	6.97	0.25	2.26	1.6	0.59	AAA627.CD3.X18.Y18.tile.tissue.png	197	1	2000	197	90ba24a4d587e7b5381c025718332c62	0	0	0	0	0	0	0	0	0	0	0	0	0	/home/dhl_ec/bnelissen/Slides/CD3_manuscript/CD3_slides/AAA627.CD3/AAA627.CD3.run1	255	0.7	0.06	0.7	0.06	-8.97058908994	-10.8561186543	2.39475763207	0.519755916016
3764.0	2349341.0	1783.0	8924.0	2349341.0	4000000.0	37.0	1.0	1.08	1.31	1.19	0.0500000000002	9.81	0.38	0.77	0.13	8.66	0.33	2.33	1.6	0.570000000001	AAA627.CD3.X18.Y2.tile.tissue.png	198	1	2000	198	4022c814fed08868ddfd81a98306d93d	0	0	0	0	0	0	0	0	0	0	0	0	0	/home/dhl_ec/bnelissen/Slides/CD3_manuscript/CD3_slides/AAA627.CD3/AAA627.CD3.run1	255	0.7	0.06	0.7	0.06	-7.87574690811	-11.4988851063	0.525562770786	0.0926466054688
6907.0	4000000.0	3434.0	7996.0	4000000.0	4000000.0	77.0	1.0	1.11	1.34	1.15	0.0499999999993	6.14	0.32	0.77	0.0500000000002	9.95	0.4	2.33	1.63	0.569999999999	AAA627.CD3.X18.Y3.tile.tissue.png	199	1	2000	199	d7637206b3f53dd97e8813e279bf77bb	0	0	0	0	0	0	0	0	0	0	0	0	0	/home/dhl_ec/bnelissen/Slides/CD3_manuscript/CD3_slides/AAA627.CD3/AAA627.CD3.run1	255	0.7	0.06	0.7	0.06	-8.60768741856	0.0	0.240551364168	0.0916573828125
5117.0	3874767.0	2561.0	8646.0	3874767.0	4000000.0	54.0	2.0	1.9	1.24	1.17	0.0500000000002	8.89	0.400000000001	0.77	0.0699999999997	9.35	0.38	2.24	1.53	0.68	AAA627.CD3.X18.Y4.tile.tissue.png	200	1	2000	200	712115bdad2bc5faf01d3dcefb01fed7	0	0	0	0	0	0	0	0	0	0	0	0	0	/home/dhl_ec/bnelissen/Slides/CD3_manuscript/CD3_slides/AAA627.CD3/AAA627.CD3.run1	255	0.7	0.06	0.7	0.06	-8.14112159817	-11.6344929035	0.332636922829	0.0912236033936
32778.0	3776877.0	13762.0	8784.0	3776877.0	4000000.0	286.0	2.0	1.27	1.43	1.19	0.0500000000002	6.68	0.38	0.73	0.0700000000006	9.52	0.37	2.17	1.52	0.58	AAA627.CD3.X18.Y5.tile.tissue.png	201	1	2000	201	57d7c62ce7fec7dc477690e13bfa0f1e	0	0	0	0	0	0	0	0	0	0	0	0	0	/home/dhl_ec/bnelissen/Slides/CD3_manuscript/CD3_slides/AAA627.CD3/AAA627.CD3.run1	255	0.7	0.06	0.7	0.06	-8.68637373206	-11.6304137639	0.592761967308	0.0964119013672
12507.0	3999980.0	5235.0	8004.0	3999980.0	4000000.0	113.0	1.0	1.0	1.27	1.11	0.0500000000002	8.25	0.389999999999	0.740000000001	0.0600000000004	9.39	0.37	2.17	1.51	0.599999999999	AAA627.CD3.X18.Y6.tile.tissue.png	202	1	2000	202	9e728a7beaf9c4b0aff846921a76af63	0	0	0	0	0	0	0	0	0	0	0	0	0	/home/dhl_ec/bnelissen/Slides/CD3_manuscript/CD3_slides/AAA627.CD3/AAA627.CD3.run1	255	0.7	0.06	0.7	0.06	-8.98919347119	-11.9782730741	0.684829282669	0.100115985962
32688.0	3319633.0	12765.0	9120.0	3319633.0	4000000.0	277.0	1.0	1.19	1.27	1.13	0.0600000000004	6.46	0.37	0.739999999999	0.0900000000001	9.21	0.440000000001	2.17	1.51	0.62	AAA627.CD3.X18.Y7.tile.tissue.png	203	1	2000	203	688e6b470817019372a05de6d2a95b4f	0	0	0	0	0	0	0	0	0	0	0	0	0	/home/dhl_ec/bnelissen/Slides/CD3_manuscript/CD3_slides/AAA627.CD3/AAA627.CD3.run1	255	0.7	0.06	0.7	0.06	-9.20828292367	-12.0458103545	1.36820426431	0.174851913086
1481.0	498651.0	631.0	8154.0	498651.0	4000000.0	14.0	5.0	1.0	1.27	1.21	0.0500000000002	7.15	0.4	0.790000000001	0.21	7.21	0.24	2.33	1.62	0.55	AAA627.CD3.X18.Y8.tile.tissue.png	204	1	2000	204	bb76b0f1d9a3ad0396ed748cfaeaf1df	0	0	0	0	0	0	0	0	0	0	0	0	0	/home/dhl_ec/bnelissen/Slides/CD3_manuscript/CD3_slides/AAA627.CD3/AAA627.CD3.run1	255	0.7	0.06	0.7	0.06	-9.17288234952	-11.7264767896	1.96595313147	0.0849016972656
70.0	3442029.0	37.0	12641.0	3442029.0	4000000.0	1.0	1.0	1.02	1.2	1.15	0.0500000000002	6.97	0.42	0.77	0.0900000000001	9.37	0.35	2.28	1.59	0.599999999999	AAA627.CD3.X18.Y9.tile.tissue.png	205	1	2000	205	712e510d918e4b52eddb7f33bf2f6e1f	0	0	0	0	0	0	0	0	0	0	0	0	0	/home/dhl_ec/bnelissen/Slides/CD3_manuscript/CD3_slides/AAA627.CD3/AAA627.CD3.run1	255	0.7	0.06	0.7	0.06	-7.46575433142	-10.8696381493	0.614879818269	0.0788233125
1109.0	32614.0	436.0	3243.0	32614.0	4000000.0	9.0	11.0	1.01	1.16	1.18	0.0500000000002	6.92	0.39	0.790000000001	0.22	6.88	0.22	2.35	1.6	0.580000000001	AAA627.CD3.X19.Y0.tile.tissue.png	206	1	2000	206	b6292c5ec925f685f4b47c61ef2cc898	0	0	0	0	0	0	0	0	0	0	0	0	0	/home/dhl_ec/bnelissen/Slides/CD3_manuscript/CD3_slides/AAA627.CD3/AAA627.CD3.run1	255	0.7	0.06	0.7	0.06	-8.70841918169	-10.5046499036	1.92090100213	0.243174190674
1092.0	41876.0	549.0	4058.0	41876.0	4000000.0	13.0	14.0	1.03	1.18	1.16	0.04	7.15	0.400000000001	0.740000000001	0.22	6.64	0.23	2.2	1.58	0.69	AAA627.CD3.X19.Y1.tile.tissue.png	207	1	2000	207	da8b15728b5865350349b93159ac90bd	0	0	0	0	0	0	0	0	0	0	0	0	0	/home/dhl_ec/bnelissen/Slides/CD3_manuscript/CD3_slides/AAA627.CD3/AAA627.CD3.run1	255	0.7	0.06	0.7	0.06	-8.56439509692	-12.4554137461	1.91600435488	0.0515946704102
0.0	2339533.0	0.0	9448.0	2339533.0	4000000.0	0.0	1.0	3.64	2.13	1.13	0.0500000000002	6.68	0.42	0.76	0.12	7.77	0.22	2.18	1.52	0.969999999999	AAA627.CD3.X19.Y10.tile.tissue.png	208	1	2000	208	08ec08b207e7d7ea47c107e7ecb96302	0	0	0	0	0	0	0	0	0	0	0	0	0	/home/dhl_ec/bnelissen/Slides/CD3_manuscript/CD3_slides/AAA627.CD3/AAA627.CD3.run1	255	0.7	0.06	0.7	0.06	-7.48870981394	-10.9577183333	0.549681772593	0.0605028496094
0.0	0.0	0.0	0.0	0.0	4000000.0	0.0	0.0	1.16	1.16	1.1	0.0500000000002	5.28	0.299999999999	0.74	0.21	4.43	0.13	2.11	1.57	0.52	AAA627.CD3.X19.Y11.tile.tissue.png	209	1	2000	209	2d372e6e882f52c8359d3eec215b64de	0	0	0	0	0	0	0	0	0	0	0	0	0	/home/dhl_ec/bnelissen/Slides/CD3_manuscript/CD3_slides/AAA627.CD3/AAA627.CD3.run1	255	1.0	0.06	1.0	0.06	0.0	0.0	0.0	0.0690071953125
0.0	0.0	0.0	0.0	0.0	4000000.0	0.0	0.0	1.09	1.17	1.22	0.0500000000002	5.28	0.3	0.73	0.22	4.44	0.13	2.01	1.52	0.49	AAA627.CD3.X19.Y12.tile.tissue.png	210	1	2000	210	2a91ca47593559800fd8fd59494ee07f	0	0	0	0	0	0	0	0	0	0	0	0	0	/home/dhl_ec/bnelissen/Slides/CD3_manuscript/CD3_slides/AAA627.CD3/AAA627.CD3.run1	255	1.0	0.06	1.0	0.06	0.0	0.0	0.0	0.0606573710937
0.0	3119.0	0.0	292.0	3119.0	4000000.0	0.0	1.0	0.93	1.23	1.15	0.0599999999995	6.45	0.400000000001	0.75	0.22	5.66	0.14	2.08	1.53	0.550000000001	AAA627.CD3.X19.Y13.tile.tissue.png	211	1	2000	211	fc5cdd8850ea0654af2edcb8de85e2ea	0	0	0	0	0	0	0	0	0	0	0	0	0	/home/dhl_ec/bnelissen/Slides/CD3_manuscript/CD3_slides/AAA627.CD3/AAA627.CD3.run1	255	0.7	0.06	0.7	0.06	0.0	-12.3553432939	2.74575654006	0.053250005127
4614.0	434382.0	2120.0	8100.0	434382.0	4000000.0	47.0	2.0	1.01	1.34	1.2	0.0500000000002	6.42	0.37	0.72	0.19	6.85	0.25	2.09	1.52	0.549999999999	AAA627.CD3.X19.Y14.tile.tissue.png	212	1	2000	212	3af4253c159dd26590f296a3b96ba576	0	0	0	0	0	0	0	0	0	0	0	0	0	/home/dhl_ec/bnelissen/Slides/CD3_manuscript/CD3_slides/AAA627.CD3/AAA627.CD3.run1	255	0.7	0.06	0.7	0.06	-9.48434754374	-12.2396872996	3.69668360324	0.0927523710937
18353.0	3439461.0	7479.0	31152.0	3439461.0	4000000.0	160.0	2.0	1.08	1.39	1.21	0.0499999999993	7.81	0.410000000001	0.79	0.0799999999999	9.38	0.440000000001	2.32	1.55	0.56	AAA627.CD3.X19.Y15.tile.tissue.png	213	1	2000	213	6c129485910e466949c0f3d1e9d7158e	0	0	0	0	0	0	0	0	0	0	0	0	0	/home/dhl_ec/bnelissen/Slides/CD3_manuscript/CD3_slides/AAA627.CD3/AAA627.CD3.run1	255	0.7	0.06	0.7	0.06	-9.36401005126	-12.7181400603	2.8143675716	0.323692726562
24725.0	3848267.0	10276.0	13786.0	3848267.0	4000000.0	218.0	2.0	1.18	1.32	1.15	0.0600000000004	6.57	0.400000000001	0.79	0.0700000000006	9.58	0.36	2.17	1.52	0.58	AAA627.CD3.X19.Y16.tile.tissue.png	214	1	2000	214	f9558191a0de6b325599200a708b99ec	0	0	0	0	0	0	0	0	0	0	0	0	0	/home/dhl_ec/bnelissen/Slides/CD3_manuscript/CD3_slides/AAA627.CD3/AAA627.CD3.run1	255	0.7	0.06	0.7	0.06	-9.31772913072	-12.8372504149	2.2541188085	0.255932046875
10069.0	4000000.0	4932.0	7996.0	4000000.0	4000000.0	113.0	1.0	1.17	1.33	1.12	0.0500000000002	6.34	0.32	0.760000000001	0.04	9.48	0.400000000001	2.21	1.52	0.639999999999	AAA627.CD3.X19.Y17.tile.tissue.png	215	1	2000	215	efd124e60a43d70dd587f5bc076f66c0	0	0	0	0	0	0	0	0	0	0	0	0	0	/home/dhl_ec/bnelissen/Slides/CD3_manuscript/CD3_slides/AAA627.CD3/AAA627.CD3.run1	255	0.7	0.06	0.7	0.06	-8.71535368028	-12.1183475881	0.646628383991	0.108212942525
7469.0	2196938.0	3530.0	10141.0	2196938.0	4000000.0	90.0	3.0	1.1	1.39	1.15	0.0599999999995	6.81	0.37	0.759999999999	0.13	8.17	0.309999999999	2.2	1.53	0.59	AAA627.CD3.X19.Y18.tile.tissue.png	216	1	2000	216	2378b6525564afe4685f912936f1a661	0	0	0	0	0	0	0	0	0	0	0	0	0	/home/dhl_ec/bnelissen/Slides/CD3_manuscript/CD3_slides/AAA627.CD3/AAA627.CD3.run1	255	0.7	0.06	0.7	0.06	-8.78797877433	-11.031409937	1.270496172	1.33639060156
1185.0	147077.0	365.0	3643.0	147077.0	4000000.0	7.0	5.0	1.04	1.18	1.5	0.04	6.94	0.379999999999	0.77	0.23	7.04	0.24	2.24	1.57	0.59	AAA627.CD3.X19.Y2.tile.tissue.png	217	1	2000	217	9edf552a0323038a5aa672cc016c3739	0	0	0	0	0	0	0	0	0	0	0	0	0	/home/dhl_ec/bnelissen/Slides/CD3_manuscript/CD3_slides/AAA627.CD3/AAA627.CD3.run1	255	0.7	0.06	0.7	0.06	-8.31044384064	-11.9917443937	1.15468587638	0.0520115996094
6684.0	3693029.0	3486.0	8488.0	3693029.0	4000000.0	68.0	1.0	1.04	1.25	1.17	0.0600000000004	6.26	0.4	0.799999999999	0.0799999999999	9.62	0.509999999999	2.43	1.61	0.599999999999	AAA627.CD3.X19.Y3.tile.tissue.png	218	1	2000	218	a0938a9c6f0f2dd70bb6015851c5fb8a	0	0	0	0	0	0	0	0	0	0	0	0	0	/home/dhl_ec/bnelissen/Slides/CD3_manuscript/CD3_slides/AAA627.CD3/AAA627.CD3.run1	255	0.7	0.06	0.7	0.06	-7.73502879289	-11.3756512305	0.276891164392	0.0959821826172
1477.0	4000000.0	758.0	7996.0	4000000.0	4000000.0	17.0	1.0	1.23	2.09	1.19	0.0500000000002	8.7	0.3	0.77	0.0500000000002	9.77	0.38	2.24	1.57	0.61	AAA627.CD3.X19.Y4.tile.tissue.png	219	1	2000	219	e3637e12138be3dc0d429b841202646b	0	0	0	0	0	0	0	0	0	0	0	0	0	/home/dhl_ec/bnelissen/Slides/CD3_manuscript/CD3_slides/AAA627.CD3/AAA627.CD3.run1	255	0.7	0.06	0.7	0.06	-8.47479943627	0.0	0.221243491745	0.0515755820312
2979.0	4000000.0	1482.0	7996.0	4000000.0	4000000.0	37.0	1.0	1.14	1.42	1.19	0.0500000000002	7.15	0.31	0.75	0.0500000000002	9.51	0.36	2.17	1.52	0.61	AAA627.CD3.X19.Y5.tile.tissue.png	220	1	2000	220	57266081ed762e01376710a1a48a9bd6	0	0	0	0	0	0	0	0	0	0	0	0	0	/home/dhl_ec/bnelissen/Slides/CD3_manuscript/CD3_slides/AAA627.CD3/AAA627.CD3.run1	255	0.7	0.06	0.7	0.06	-8.48699569155	0.0	0.272767162326	0.0402044023438
7561.0	4000000.0	3497.0	7996.0	4000000.0	4000000.0	84.0	1.0	1.22	1.28	1.09	0.0499999999993	7.23	0.32	0.79	0.0500000000002	9.57	0.6	2.24	1.56	0.61	AAA627.CD3.X19.Y6.tile.tissue.png	221	1	2000	221	7f85273640679a1f89b5f48aade8332e	0	0	0	0	0	0	0	0	0	0	0	0	0	/home/dhl_ec/bnelissen/Slides/CD3_manuscript/CD3_slides/AAA627.CD3/AAA627.CD3.run1	255	0.7	0.06	0.7	0.06	-8.69451523839	0.0	0.380678184492	0.0530168710938
16002.0	3999409.0	7187.0	7996.0	3999409.0	4000000.0	164.0	1.0	1.41	1.49	1.2	0.0500000000002	6.71	0.389999999999	0.789999999999	0.0599999999995	10.23	0.4	2.31	1.6	0.62	AAA627.CD3.X19.Y7.tile.tissue.png	222	1	2000	222	1c9cb89b90fc9cd2e605c791a4b2dc74	0	0	0	0	0	0	0	0	0	0	0	0	0	/home/dhl_ec/bnelissen/Slides/CD3_manuscript/CD3_slides/AAA627.CD3/AAA627.CD3.run1	255	0.7	0.06	0.7	0.06	-8.75964359796	-11.709146543	0.405991811966	0.0684483772078
9134.0	3739469.0	4104.0	9815.0	3739469.0	4000000.0	94.0	3.0	1.16	1.43	1.21	0.0500000000002	7.45	0.38	0.78	0.0699999999997	9.71	0.37	2.33	1.58	0.63	AAA627.CD3.X19.Y8.tile.tissue.png	223	1	2000	223	efc09f4892aa22e8e2d3beb4debf5b89	0	0	0	0	0	0	0	0	0	0	0	0	0	/home/dhl_ec/bnelissen/Slides/CD3_manuscript/CD3_slides/AAA627.CD3/AAA627.CD3.run1	255	0.7	0.06	0.7	0.06	-8.50540687558	-11.41339646	0.763853570558	0.0808209462891
1494.0	3046924.0	698.0	15313.0	3046924.0	4000000.0	18.0	6.0	0.99	1.21	1.15	0.0500000000002	6.95	0.38	0.759999999999	0.1	8.94	0.34	2.29	1.57	0.590000000001	AAA627.CD3.X19.Y9.tile.tissue.png	224	1	2000	224	ba064fa686d5b66b425ea3f4730290b4	0	0	0	0	0	0	0	0	0	0	0	0	0	/home/dhl_ec/bnelissen/Slides/CD3_manuscript/CD3_slides/AAA627.CD3/AAA627.CD3.run1	255	0.7	0.06	0.7	0.06	-8.30775825863	-11.1050485683	0.703192092021	0.075029265625
0.0	68264.0	0.0	1368.0	68264.0	4000000.0	0.0	1.0	0.959999999999	1.16	1.21	0.0499999999993	6.83	0.400000000001	0.79	0.23	5.96	0.150000000001	2.19	1.6	0.539999999999	AAA627.CD3.X2.Y0.tile.tissue.png	225	1	2000	225	85e16b7e02fbf37add87359a17869f53	0	0	0	0	0	0	0	0	0	0	0	0	0	/home/dhl_ec/bnelissen/Slides/CD3_manuscript/CD3_slides/AAA627.CD3/AAA627.CD3.run1	255	0.7	0.06	0.7	0.06	0.0	-9.84529682474	0.108875166919	0.30690539502
0.0	0.0	0.0	0.0	0.0	4000000.0	0.0	0.0	1.6	1.39	1.21	0.0500000000002	6.41	0.3	0.77	0.23	4.63	0.13	2.07	1.57	0.51	AAA627.CD3.X2.Y1.tile.tissue.png	226	1	2000	226	53e1056b38851b4e6db15a8a42997bc2	0	0	0	0	0	0	0	0	0	0	0	0	0	/home/dhl_ec/bnelissen/Slides/CD3_manuscript/CD3_slides/AAA627.CD3/AAA627.CD3.run1	255	1.0	0.06	1.0	0.06	0.0	-12.2550419965	0.0	0.0471472916861
5500.0	3988286.0	2247.0	9165.0	3988286.0	4000000.0	43.0	1.0	1.2	1.34	1.19	0.0500000000002	6.65	0.38	0.77	0.0600000000004	9.87	0.38	2.25	1.56	0.57	AAA627.CD3.X2.Y10.tile.tissue.png	227	1	2000	227	4c961f79d6af4f7fde04821f721c2542	0	0	0	0	0	0	0	0	0	0	0	0	0	/home/dhl_ec/bnelissen/Slides/CD3_manuscript/CD3_slides/AAA627.CD3/AAA627.CD3.run1	255	0.7	0.06	0.7	0.06	-8.06512564336	-11.5691763681	0.381695481869	0.0815254372559
12795.0	3942642.0	5274.0	11408.0	3942642.0	4000000.0	102.0	1.0	1.16	1.38	1.22	0.0500000000002	6.94	0.38	0.759999999999	0.0699999999997	9.8	0.389999999999	2.25	1.57	0.590000000001	AAA627.CD3.X2.Y11.tile.tissue.png	228	1	2000	228	2aec3b34d8ec280f506b3d94339d5500	0	0	0	0	0	0	0	0	0	0	0	0	0	/home/dhl_ec/bnelissen/Slides/CD3_manuscript/CD3_slides/AAA627.CD3/AAA627.CD3.run1	255	0.7	0.06	0.7	0.06	-9.08077802631	-12.2222209576	1.30854369283	0.179867231934
7009.0	3962521.0	3161.0	10192.0	3962521.0	4000000.0	65.0	1.0	1.13	1.34	1.25	0.0499999999993	7.22	0.379999999999	0.76	0.0599999999995	9.91	0.38	2.28	1.6	0.64	AAA627.CD3.X2.Y12.tile.tissue.png	229	1	2000	229	1ef50e0d0a6476ce6f40652b938348d2	0	0	0	0	0	0	0	0	0	0	0	0	0	/home/dhl_ec/bnelissen/Slides/CD3_manuscript/CD3_slides/AAA627.CD3/AAA627.CD3.run1	255	0.7	0.06	0.7	0.06	-9.25967906278	-12.4234660334	1.53305366578	0.166701355469
1611.0	3904599.0	756.0	11939.0	3904599.0	4000000.0	16.0	1.0	1.11	1.32	1.16	0.0500000000002	8.26	0.389999999999	0.77	0.0600000000004	9.64	0.38	2.32	1.61	0.66	AAA627.CD3.X2.Y13.tile.tissue.png	230	1	2000	230	86071f8517a4b69786267486703cde04	0	0	0	0	0	0	0	0	0	0	0	0	0	/home/dhl_ec/bnelissen/Slides/CD3_manuscript/CD3_slides/AAA627.CD3/AAA627.CD3.run1	255	0.7	0.06	0.7	0.06	-9.44609951589	-11.7838520208	1.30936857818	0.107369160156
1161.0	507017.0	494.0	8166.0	507017.0	4000000.0	11.0	6.0	1.0	1.28	1.17	0.0499999999993	6.94	0.389999999999	0.76	0.21	7.05	0.24	2.18	1.58	0.559999999999	AAA627.CD3.X2.Y14.tile.tissue.png	231	1	2000	231	3ccba00b9ccad9c34cd65d203715d92b	0	0	0	0	0	0	0	0	0	0	0	0	0	/home/dhl_ec/bnelissen/Slides/CD3_manuscript/CD3_slides/AAA627.CD3/AAA627.CD3.run1	255	0.7	0.06	0.7	0.06	-9.18986872451	-12.196167217	2.17387295757	0.081090890625
0.0	4458.0	0.0	436.0	4458.0	4000000.0	0.0	2.0	0.98	1.25	1.16	0.04	6.8	0.400000000001	0.76	0.23	6.33	0.14	2.17	1.61	0.55	AAA627.CD3.X2.Y15.tile.tissue.png	232	1	2000	232	311ef2e898a0ab0dff1a255bb48cf3ef	0	0	0	0	0	0	0	0	0	0	0	0	0	/home/dhl_ec/bnelissen/Slides/CD3_manuscript/CD3_slides/AAA627.CD3/AAA627.CD3.run1	255	0.7	0.06	0.7	0.06	-8.34495270111	-12.3748073738	2.97894895451	0.079816178894
0.0	0.0	0.0	0.0	0.0	4000000.0	0.0	0.0	1.02	1.03	1.16	0.0600000000004	5.71	0.3	0.85	0.23	4.69	0.129999999999	2.09	1.57	0.55	AAA627.CD3.X2.Y16.tile.tissue.png	233	1	2000	233	fa5213ea65f4a72deb5a3a993cd805b4	0	0	0	0	0	0	0	0	0	0	0	0	0	/home/dhl_ec/bnelissen/Slides/CD3_manuscript/CD3_slides/AAA627.CD3/AAA627.CD3.run1	255	1.0	0.06	1.0	0.06	0.0	0.0	0.0	11.33237
0.0	0.0	0.0	0.0	0.0	4000000.0	0.0	0.0	0.94	1.14	1.15	0.0500000000002	6.47	0.31	0.76	0.23	4.75	0.14	2.16	1.63	0.58	AAA627.CD3.X2.Y2.tile.tissue.png	234	1	2000	234	4b77037a15f74128092aeeda37864d21	0	0	0	0	0	0	0	0	0	0	0	0	0	/home/dhl_ec/bnelissen/Slides/CD3_manuscript/CD3_slides/AAA627.CD3/AAA627.CD3.run1	255	1.0	0.06	1.0	0.06	0.0	-11.4522632562	0.0	0.0479432914755
0.0	7092.0	0.0	542.0	7092.0	4000000.0	0.0	2.0	0.94	1.16	1.16	0.0500000000002	6.95	0.39	0.790000000001	0.25	5.96	0.150000000001	2.23	1.63	0.610000000001	AAA627.CD3.X2.Y3.tile.tissue.png	235	1	2000	235	01155cfae9b9f520c43de0901c4ef0d0	0	0	0	0	0	0	0	0	0	0	0	0	0	/home/dhl_ec/bnelissen/Slides/CD3_manuscript/CD3_slides/AAA627.CD3/AAA627.CD3.run1	255	0.7	0.06	0.7	0.06	0.0	-12.7890268078	1.43086028381	0.0695828815918
0.0	5173.0	0.0	364.0	5173.0	4000000.0	0.0	1.0	0.98	1.14	1.15	0.0500000000002	6.76	0.389999999999	0.749999999999	0.22	5.8	0.14	2.15	1.56	0.53	AAA627.CD3.X2.Y4.tile.tissue.png	236	1	2000	236	22c3d5aa2c0f83945b22743ce6f80f67	0	0	0	0	0	0	0	0	0	0	0	0	0	/home/dhl_ec/bnelissen/Slides/CD3_manuscript/CD3_slides/AAA627.CD3/AAA627.CD3.run1	255	0.7	0.06	0.7	0.06	0.0	-11.5230680718	0.0239953956036	0.0529401194916
0.0	12062.0	0.0	1043.0	12062.0	4000000.0	0.0	4.0	0.99	1.39	1.14	0.0500000000002	6.75	0.39	0.77	0.22	5.83	0.14	2.21	1.61	0.57	AAA627.CD3.X2.Y5.tile.tissue.png	237	1	2000	237	043f68f64b8d83d67a0bf8c9b2c96fd4	0	0	0	0	0	0	0	0	0	0	0	0	0	/home/dhl_ec/bnelissen/Slides/CD3_manuscript/CD3_slides/AAA627.CD3/AAA627.CD3.run1	255	0.7	0.06	0.7	0.06	0.0	-12.9301121637	1.39534329791	0.071632543457
120.0	197308.0	85.0	2246.0	197308.0	4000000.0	2.0	1.0	1.0	1.19	1.19	0.0500000000002	6.91	0.38	0.749999999999	0.219999999999	6.76	0.22	2.16	1.62	0.57	AAA627.CD3.X2.Y6.tile.tissue.png	238	1	2000	238	74350b827d5745533b84a4a9aafec967	0	0	0	0	0	0	0	0	0	0	0	0	0	/home/dhl_ec/bnelissen/Slides/CD3_manuscript/CD3_slides/AAA627.CD3/AAA627.CD3.run1	255	0.7	0.06	0.7	0.06	-8.01570305761	-11.3914851118	1.06317480031	0.0651958100586
338.0	2466621.0	138.0	7330.0	2466621.0	4000000.0	3.0	1.0	1.16	1.36	1.21	0.0500000000002	6.91	0.370000000001	0.759999999999	0.12	8.51	0.320000000001	2.28	1.58	0.549999999999	AAA627.CD3.X2.Y7.tile.tissue.png	239	1	2000	239	147cef8201417de5d74e78b9c6013c38	0	0	0	0	0	0	0	0	0	0	0	0	0	/home/dhl_ec/bnelissen/Slides/CD3_manuscript/CD3_slides/AAA627.CD3/AAA627.CD3.run1	255	0.7	0.06	0.7	0.06	-7.63259636352	-10.7278673423	0.247273263826	0.0564314335937
2244.0	3764406.0	671.0	7996.0	3764406.0	4000000.0	14.0	1.0	1.06	1.26	1.23	0.0500000000002	6.85	0.39	0.790000000001	0.0699999999997	9.67	0.38	2.32	1.6	0.629999999999	AAA627.CD3.X2.Y8.tile.tissue.png	240	1	2000	240	4eb80f9fd58631782954f9d37ec0ba65	0	0	0	0	0	0	0	0	0	0	0	0	0	/home/dhl_ec/bnelissen/Slides/CD3_manuscript/CD3_slides/AAA627.CD3/AAA627.CD3.run1	255	0.7	0.06	0.7	0.06	-7.95880714236	-10.9677374086	0.550567566958	0.0888402548828
2970.0	4000000.0	976.0	7996.0	4000000.0	4000000.0	19.0	1.0	1.23	1.35	1.18	0.0500000000002	7.15	0.29	0.73	0.0500000000002	9.31	0.370000000001	2.15	1.51	0.66	AAA627.CD3.X2.Y9.tile.tissue.png	241	1	2000	241	a050b5a95042268aa875640fbad2f75d	0	0	0	0	0	0	0	0	0	0	0	0	0	/home/dhl_ec/bnelissen/Slides/CD3_manuscript/CD3_slides/AAA627.CD3/AAA627.CD3.run1	255	0.7	0.06	0.7	0.06	-8.26215198092	-11.5944222459	0.423074698653	0.0663869484863
0.0	0.0	0.0	0.0	0.0	4000000.0	0.0	0.0	0.96	1.24	1.12	0.0499999999993	6.0	0.3	0.73	0.21	4.44	0.120000000001	2.0	1.53	0.529999999999	AAA627.CD3.X20.Y0.tile.tissue.png	242	1	2000	242	7abec638c08652cc5a29959b604d87dd	0	0	0	0	0	0	0	0	0	0	0	0	0	/home/dhl_ec/bnelissen/Slides/CD3_manuscript/CD3_slides/AAA627.CD3/AAA627.CD3.run1	255	1.0	0.06	1.0	0.06	0.0	-9.74533143549	0.0	0.355971559578
3481.0	74962.0	1525.0	6490.0	74962.0	4000000.0	31.0	18.0	0.96	1.18	1.12	0.0499999999993	6.52	0.37	0.719999999998	0.21	6.44	0.22	2.15	1.52	0.53	AAA627.CD3.X20.Y1.tile.tissue.png	243	1	2000	243	f6f7b5069bd78cc82836b7e86638fc06	0	0	0	0	0	0	0	0	0	0	0	0	0	/home/dhl_ec/bnelissen/Slides/CD3_manuscript/CD3_slides/AAA627.CD3/AAA627.CD3.run1	255	0.7	0.06	0.7	0.06	-8.68866463221	-12.47535186	1.80988692998	0.0584177001953
264.0	1802698.0	144.0	7908.0	1802698.0	4000000.0	4.0	2.0	1.02	1.32	1.12	0.0500000000002	6.57	0.38	0.73	0.15	7.7	0.280000000001	2.26	1.52	0.52	AAA627.CD3.X20.Y10.tile.tissue.png	244	1	2000	244	637dccf4ab3ab2ff89973423d89d55f0	0	0	0	0	0	0	0	0	0	0	0	0	0	/home/dhl_ec/bnelissen/Slides/CD3_manuscript/CD3_slides/AAA627.CD3/AAA627.CD3.run1	255	0.7	0.06	0.7	0.06	-7.07898405968	-10.6981715499	0.43664808272	0.0664133222656
0.0	0.0	0.0	0.0	0.0	4000000.0	0.0	0.0	0.95	1.16	1.13	0.0500000000002	5.31	0.3	0.73	0.21	4.48	0.12	2.0	1.51	1.15	AAA627.CD3.X20.Y11.tile.tissue.png	245	1	2000	245	01cfc3414e0a538ec55d20c43874a773	0	0	0	0	0	0	0	0	0	0	0	0	0	/home/dhl_ec/bnelissen/Slides/CD3_manuscript/CD3_slides/AAA627.CD3/AAA627.CD3.run1	255	1.0	0.06	1.0	0.06	0.0	0.0	0.0	0.0663826796875
8289.0	984817.0	3846.0	20550.0	984817.0	4000000.0	84.0	12.0	0.95	1.25	1.13	0.0500000000002	6.59	0.38	0.73	0.179999999999	7.2	0.25	2.23	1.52	0.589999999999	AAA627.CD3.X20.Y12.tile.tissue.png	246	1	2000	246	0d4684c18b09791cb58e11d9e986e3b4	0	0	0	0	0	0	0	0	0	0	0	0	0	/home/dhl_ec/bnelissen/Slides/CD3_manuscript/CD3_slides/AAA627.CD3/AAA627.CD3.run1	255	0.7	0.06	0.7	0.06	-9.37016548561	-12.4349514368	3.89161710061	0.197525640625
11164.0	1643836.0	4906.0	24337.0	1643836.0	4000000.0	108.0	7.0	1.05	1.94	1.1	0.0500000000002	7.26	0.39	0.73	0.150000000001	7.79	0.28	2.25	1.52	0.559999999999	AAA627.CD3.X20.Y13.tile.tissue.png	247	1	2000	247	038bc8c44c4d592deaff7abbbac0bf0f	0	0	0	0	0	0	0	0	0	0	0	0	0	/home/dhl_ec/bnelissen/Slides/CD3_manuscript/CD3_slides/AAA627.CD3/AAA627.CD3.run1	255	0.7	0.06	0.7	0.06	-9.24692686942	-12.1257420813	2.77159640033	0.199090304687
19868.0	2755026.0	8470.0	21924.0	2755026.0	4000000.0	192.0	8.0	1.07	1.24	1.1	0.0500000000002	6.83	0.379999999999	0.739999999999	0.11	8.58	0.33	2.26	1.61	0.619999999999	AAA627.CD3.X20.Y14.tile.tissue.png	248	1	2000	248	0b4f404dcb816d28ecf8634371a5ae9d	0	0	0	0	0	0	0	0	0	0	0	0	0	/home/dhl_ec/bnelissen/Slides/CD3_manuscript/CD3_slides/AAA627.CD3/AAA627.CD3.run1	255	0.7	0.06	0.7	0.06	-9.33453277095	-12.7860864772	3.19481487911	0.314163023437
53557.0	3400026.0	20917.0	31175.0	3400026.0	4000000.0	439.0	15.0	1.15	1.27	1.17	0.0500000000002	6.97	0.389999999999	0.73	0.0900000000001	9.23	0.36	2.24	1.55	0.63	AAA627.CD3.X20.Y15.tile.tissue.png	249	1	2000	249	3f0b2b7fca970e813cc48643ac51bae4	0	0	0	0	0	0	0	0	0	0	0	0	0	/home/dhl_ec/bnelissen/Slides/CD3_manuscript/CD3_slides/AAA627.CD3/AAA627.CD3.run1	255	0.7	0.06	0.7	0.06	-9.36907984415	-13.1030021449	2.91728167636	0.392302164063
46245.0	3756770.0	17277.0	17228.0	3756770.0	4000000.0	334.0	3.0	2.02	1.65	1.11	0.0600000000004	7.56	0.39	0.740000000001	0.0600000000004	9.42	0.36	2.2	1.52	0.58	AAA627.CD3.X20.Y16.tile.tissue.png	250	1	2000	250	6d8783356088d484b23b8507e6218cfb	0	0	0	0	0	0	0	0	0	0	0	0	0	/home/dhl_ec/bnelissen/Slides/CD3_manuscript/CD3_slides/AAA627.CD3/AAA627.CD3.run1	255	0.7	0.06	0.7	0.06	-9.49079992938	-12.7119706207	2.12729039826	0.30867459375
6825.0	3998754.0	3346.0	8050.0	3998754.0	4000000.0	79.0	1.0	1.77	1.36	1.12	0.0500000000002	8.17	0.38	0.74	0.0600000000004	9.48	0.379999999999	2.21	1.56	0.580000000001	AAA627.CD3.X20.Y17.tile.tissue.png	251	1	2000	251	4e603b1c89a154aaef42ccda4c4b4de7	0	0	0	0	0	0	0	0	0	0	0	0	0	/home/dhl_ec/bnelissen/Slides/CD3_manuscript/CD3_slides/AAA627.CD3/AAA627.CD3.run1	255	0.7	0.06	0.7	0.06	-8.90700202532	-12.045919011	0.711396391788	0.0984808631592
4548.0	3139481.0	2320.0	9554.0	3139481.0	4000000.0	59.0	2.0	1.02	1.22	1.12	0.0599999999995	6.76	0.39	0.77	0.1	8.72	0.33	2.2	1.59	0.63	AAA627.CD3.X20.Y18.tile.tissue.png	252	1	2000	252	bb5107290359c514596948cb7de90042	0	0	0	0	0	0	0	0	0	0	0	0	0	/home/dhl_ec/bnelissen/Slides/CD3_manuscript/CD3_slides/AAA627.CD3/AAA627.CD3.run1	255	0.7	0.06	0.7	0.06	-8.27225154121	-11.5201807139	0.667127114905	0.388652875
182.0	6838.0	93.0	714.0	6838.0	4000000.0	2.0	3.0	1.0	1.15	1.1	0.0500000000002	6.48	0.379999999999	0.749999999999	0.22	6.54	0.21	2.11	1.57	0.539999999999	AAA627.CD3.X20.Y2.tile.tissue.png	253	1	2000	253	8b70fbc3cefd117f05c7261f27f55d63	0	0	0	0	0	0	0	0	0	0	0	0	0	/home/dhl_ec/bnelissen/Slides/CD3_manuscript/CD3_slides/AAA627.CD3/AAA627.CD3.run1	255	0.7	0.06	0.7	0.06	-9.21582633704	-12.5601635877	2.58819553123	0.0475259960938
549.0	2669614.0	293.0	7456.0	2669614.0	4000000.0	6.0	1.0	1.0	1.29	1.2	0.0499999999993	6.62	0.38	0.74	0.11	8.52	0.33	2.19	1.54	1.0	AAA627.CD3.X20.Y3.tile.tissue.png	254	1	2000	254	d5e99b8b5da329c7850cf2551c56923a	0	0	0	0	0	0	0	0	0	0	0	0	0	/home/dhl_ec/bnelissen/Slides/CD3_manuscript/CD3_slides/AAA627.CD3/AAA627.CD3.run1	255	0.7	0.06	0.7	0.06	-7.35836673395	-11.1286502616	0.217628357759	0.0528255898437
2261.0	4000000.0	1154.0	7996.0	4000000.0	4000000.0	24.0	1.0	3.16	1.2	1.17	0.0499999999993	7.29	0.299999999999	0.749999999999	0.0500000000002	9.71	0.389999999999	2.24	1.58	0.48	AAA627.CD3.X20.Y4.tile.tissue.png	255	1	2000	255	38210f4e47918d799a4c6d759f467385	0	0	0	0	0	0	0	0	0	0	0	0	0	/home/dhl_ec/bnelissen/Slides/CD3_manuscript/CD3_slides/AAA627.CD3/AAA627.CD3.run1	255	0.7	0.06	0.7	0.06	-8.19382597096	-11.2410460862	0.170693311157	0.0328175451016
806.0	4000000.0	414.0	7996.0	4000000.0	4000000.0	11.0	1.0	1.76	1.84	1.16	0.0500000000002	6.2	0.309999999999	0.759999999999	0.0500000000002	9.55	0.39	2.26	1.58	0.650000000001	AAA627.CD3.X20.Y5.tile.tissue.png	256	1	2000	256	ebb64a5b8a0ff0fc3ddd74009a0acf4c	0	0	0	0	0	0	0	0	0	0	0	0	0	/home/dhl_ec/bnelissen/Slides/CD3_manuscript/CD3_slides/AAA627.CD3/AAA627.CD3.run1	255	0.7	0.06	0.7	0.06	-7.90419960254	-9.99896184787	0.200313690385	0.0201003651693
2024.0	4000000.0	1041.0	7996.0	4000000.0	4000000.0	27.0	1.0	1.09	1.2	1.15	0.0500000000002	7.39	0.309999999999	0.74	0.0499999999993	9.75	0.389999999999	2.23	1.56	0.72	AAA627.CD3.X20.Y6.tile.tissue.png	257	1	2000	257	e2e27aca7f53061f0dca348290384c65	0	0	0	0	0	0	0	0	0	0	0	0	0	/home/dhl_ec/bnelissen/Slides/CD3_manuscript/CD3_slides/AAA627.CD3/AAA627.CD3.run1	255	0.7	0.06	0.7	0.06	-8.30885383191	0.0	0.251492538887	0.0325407402344
8584.0	4000000.0	4288.0	7996.0	4000000.0	4000000.0	104.0	1.0	1.93	1.51	1.13	0.0500000000002	8.44	0.309999999999	0.75	0.0500000000002	9.69	0.379999999999	2.24	1.57	1.22	AAA627.CD3.X20.Y7.tile.tissue.png	258	1	2000	258	9dc48fca2f1d3bcb8091ccc291f4eb6d	0	0	0	0	0	0	0	0	0	0	0	0	0	/home/dhl_ec/bnelissen/Slides/CD3_manuscript/CD3_slides/AAA627.CD3/AAA627.CD3.run1	255	0.7	0.06	0.7	0.06	-8.86444566369	0.0	0.290160431332	0.0485080703125
13513.0	4000000.0	6416.0	7996.0	4000000.0	4000000.0	150.0	1.0	1.74	1.29	1.16	0.0600000000004	6.08	0.31	0.75	0.0500000000002	9.72	0.389999999999	2.22	1.56	0.58	AAA627.CD3.X20.Y8.tile.tissue.png	259	1	2000	259	ec87673bf692977ae837da33a1342fd4	0	0	0	0	0	0	0	0	0	0	0	0	0	/home/dhl_ec/bnelissen/Slides/CD3_manuscript/CD3_slides/AAA627.CD3/AAA627.CD3.run1	255	0.7	0.06	0.7	0.06	-8.91828601027	0.0	0.302543378508	0.0555776367187
4920.0	2032659.0	2315.0	9802.0	2032659.0	4000000.0	55.0	2.0	1.05	1.4	1.16	0.0500000000002	6.83	0.39	0.75	0.139999999999	8.08	0.299999999999	2.24	1.56	0.58	AAA627.CD3.X20.Y9.tile.tissue.png	260	1	2000	260	17a1df0c68b875ca50d02f2f0c92c907	0	0	0	0	0	0	0	0	0	0	0	0	0	/home/dhl_ec/bnelissen/Slides/CD3_manuscript/CD3_slides/AAA627.CD3/AAA627.CD3.run1	255	0.7	0.06	0.7	0.06	-8.13185148316	-11.3542325818	0.441541572253	0.0739841835938
805.0	20972.0	386.0	1940.0	20972.0	4000000.0	8.0	7.0	1.55	1.6	1.13	0.0500000000002	6.64	0.389999999999	0.759999999999	0.219999999999	6.62	0.22	2.14	1.57	0.529999999999	AAA627.CD3.X21.Y0.tile.tissue.png	261	1	2000	261	03dc310c9765cd74c5d1a867afcfcf18	0	0	0	0	0	0	0	0	0	0	0	0	0	/home/dhl_ec/bnelissen/Slides/CD3_manuscript/CD3_slides/AAA627.CD3/AAA627.CD3.run1	255	0.7	0.06	0.7	0.06	-8.73384094011	-10.5547826914	1.73092065427	0.267541243164
563.0	12200.0	285.0	1336.0	12200.0	4000000.0	7.0	6.0	1.66	1.49	1.15	0.0500000000002	6.57	0.38	0.76	0.23	6.62	0.219999999999	2.14	1.57	0.51	AAA627.CD3.X21.Y1.tile.tissue.png	262	1	2000	262	305bd00ee5dc3e34f711be66443d6135	0	0	0	0	0	0	0	0	0	0	0	0	0	/home/dhl_ec/bnelissen/Slides/CD3_manuscript/CD3_slides/AAA627.CD3/AAA627.CD3.run1	255	0.7	0.06	0.7	0.06	-7.82814734593	-12.4509094908	1.18025442401	0.0426394824219
100.0	8515.0	43.0	462.0	8515.0	4000000.0	1.0	1.0	1.67	1.6	1.15	0.0499999999993	6.57	0.38	0.75	0.219999999999	6.58	0.22	2.13	1.58	0.58	AAA627.CD3.X21.Y10.tile.tissue.png	263	1	2000	263	8f9bdf655903194500b4dda7686e96c9	0	0	0	0	0	0	0	0	0	0	0	0	0	/home/dhl_ec/bnelissen/Slides/CD3_manuscript/CD3_slides/AAA627.CD3/AAA627.CD3.run1	255	0.7	0.06	0.7	0.06	-9.42456063003	-12.5194473936	2.578662819	0.0532126828613
0.0	52023.0	0.0	2159.0	52023.0	4000000.0	0.0	1.0	2.06	1.18	1.14	0.0500000000002	6.48	0.400000000001	0.75	0.22	6.24	0.14	2.17	1.58	1.21	AAA627.CD3.X21.Y11.tile.tissue.png	264	1	2000	264	912d55b588d2b71a1ae3494b0760b689	0	0	0	0	0	0	0	0	0	0	0	0	0	/home/dhl_ec/bnelissen/Slides/CD3_manuscript/CD3_slides/AAA627.CD3/AAA627.CD3.run1	255	0.7	0.06	0.7	0.06	-9.08455766587	-12.3830604947	3.55459383759	0.0761416191406
16719.0	2444494.0	7459.0	22228.0	2444494.0	4000000.0	170.0	7.0	1.57	1.27	1.14	0.0599999999995	7.24	0.39	0.740000000001	0.13	8.28	0.31	2.22	1.51	0.580000000001	AAA627.CD3.X21.Y12.tile.tissue.png	265	1	2000	265	a2990b3258b4c022517be2b08e515b9a	0	0	0	0	0	0	0	0	0	0	0	0	0	/home/dhl_ec/bnelissen/Slides/CD3_manuscript/CD3_slides/AAA627.CD3/AAA627.CD3.run1	255	0.7	0.06	0.7	0.06	-9.45451612374	-12.4922301262	3.40099162116	0.278223226562
17301.0	3582992.0	7370.0	18842.0	3582992.0	4000000.0	171.0	3.0	1.22	1.27	1.14	0.0500000000002	7.39	0.379999999999	0.73	0.0699999999997	9.14	0.35	2.19	1.53	0.56	AAA627.CD3.X21.Y13.tile.tissue.png	266	1	2000	266	424d2b7388218615cf5bb7759de3de1d	0	0	0	0	0	0	0	0	0	0	0	0	0	/home/dhl_ec/bnelissen/Slides/CD3_manuscript/CD3_slides/AAA627.CD3/AAA627.CD3.run1	255	0.7	0.06	0.7	0.06	-9.44883696572	-12.8259032497	2.85549972502	0.3158945625
9280.0	3373741.0	4329.0	32961.0	3373741.0	4000000.0	101.0	8.0	1.19	1.24	1.15	0.0500000000002	7.11	0.38	0.739999999999	0.0799999999999	9.07	0.34	2.26	1.52	0.58	AAA627.CD3.X21.Y14.tile.tissue.png	267	1	2000	267	c18217d0a5a0a67e1c104b7d45859dd5	0	0	0	0	0	0	0	0	0	0	0	0	0	/home/dhl_ec/bnelissen/Slides/CD3_manuscript/CD3_slides/AAA627.CD3/AAA627.CD3.run1	255	0.7	0.06	0.7	0.06	-9.19181137196	-12.7419782617	2.71540046394	0.297176046875
7028.0	3331484.0	3247.0	36518.0	3331484.0	4000000.0	78.0	8.0	1.21	1.2	1.14	0.0500000000002	7.17	0.389999999999	0.74	0.0799999999999	8.94	0.34	2.28	1.53	0.580000000001	AAA627.CD3.X21.Y15.tile.tissue.png	268	1	2000	268	a6d5ebcd8ff3ec5f3bada98896bf0c36	0	0	0	0	0	0	0	0	0	0	0	0	0	/home/dhl_ec/bnelissen/Slides/CD3_manuscript/CD3_slides/AAA627.CD3/AAA627.CD3.run1	255	0.7	0.06	0.7	0.06	-9.25267624392	-12.9787347644	2.49699989814	0.251153207031
13282.0	3932584.0	5286.0	10326.0	3932584.0	4000000.0	103.0	1.0	1.16	1.37	1.1	0.04	6.75	0.37	0.749999999999	0.0600000000004	9.46	0.38	2.18	1.51	0.54	AAA627.CD3.X21.Y16.tile.tissue.png	269	1	2000	269	85be63301c8cb3e7b306e795bec561ae	0	0	0	0	0	0	0	0	0	0	0	0	0	/home/dhl_ec/bnelissen/Slides/CD3_manuscript/CD3_slides/AAA627.CD3/AAA627.CD3.run1	255	0.7	0.06	0.7	0.06	-9.28368277565	-12.359936971	1.27492997723	0.167425692383
5588.0	4000000.0	2757.0	7996.0	4000000.0	4000000.0	65.0	1.0	1.11	1.28	1.1	0.0500000000002	6.26	0.3	0.72	0.0499999999993	9.37	0.369999999999	2.16	1.52	0.610000000001	AAA627.CD3.X21.Y17.tile.tissue.png	270	1	2000	270	37532a535c73d848ec45d3c9a495c06d	0	0	0	0	0	0	0	0	0	0	0	0	0	/home/dhl_ec/bnelissen/Slides/CD3_manuscript/CD3_slides/AAA627.CD3/AAA627.CD3.run1	255	0.7	0.06	0.7	0.06	-8.72426978757	-12.2918647839	0.575549549888	0.105861338379
2496.0	2192122.0	844.0	8356.0	2192122.0	4000000.0	16.0	1.0	0.979999999999	1.28	1.13	0.0599999999995	6.57	0.360000000001	0.79	0.13	8.06	0.29	2.14	1.52	0.530000000001	AAA627.CD3.X21.Y18.tile.tissue.png	271	1	2000	271	14aa48778413c388300a6ccc0cc3e4b4	0	0	0	0	0	0	0	0	0	0	0	0	0	/home/dhl_ec/bnelissen/Slides/CD3_manuscript/CD3_slides/AAA627.CD3/AAA627.CD3.run1	255	0.7	0.06	0.7	0.06	-7.89142775236	-11.2193153404	0.486927013817	1.15174598828
0.0	7952.0	0.0	932.0	7952.0	4000000.0	0.0	3.0	0.999999999999	1.13	1.12	0.04	6.42	0.36	0.74	0.21	5.97	0.13	2.07	1.52	0.530000000001	AAA627.CD3.X21.Y2.tile.tissue.png	272	1	2000	272	554f6400c225997581348596d60ae914	0	0	0	0	0	0	0	0	0	0	0	0	0	/home/dhl_ec/bnelissen/Slides/CD3_manuscript/CD3_slides/AAA627.CD3/AAA627.CD3.run1	255	0.7	0.06	0.7	0.06	-8.12612345538	-12.1270653799	1.32259682175	0.051467010437
129.0	503222.0	91.0	5033.0	503222.0	4000000.0	2.0	2.0	0.97	1.24	1.11	0.04	6.51	0.370000000001	0.74	0.2	6.69	0.22	2.13	1.54	0.58	AAA627.CD3.X21.Y3.tile.tissue.png	273	1	2000	273	3d6da191df83c420256daf52d7a342f3	0	0	0	0	0	0	0	0	0	0	0	0	0	/home/dhl_ec/bnelissen/Slides/CD3_manuscript/CD3_slides/AAA627.CD3/AAA627.CD3.run1	255	0.7	0.06	0.7	0.06	-7.58525429173	-11.6822657375	0.620058514776	0.05927290625
735.0	3770011.0	412.0	8067.0	3770011.0	4000000.0	9.0	1.0	0.969999999999	1.16	1.12	0.0500000000002	6.42	0.37	0.740000000001	0.0600000000004	9.14	0.36	2.16	1.52	0.610000000001	AAA627.CD3.X21.Y4.tile.tissue.png	274	1	2000	274	35969438122f428a1342d1c97845f565	0	0	0	0	0	0	0	0	0	0	0	0	0	/home/dhl_ec/bnelissen/Slides/CD3_manuscript/CD3_slides/AAA627.CD3/AAA627.CD3.run1	255	0.7	0.06	0.7	0.06	-7.32430477091	-10.9593956722	0.176593152233	0.037161755127
516.0	4000000.0	270.0	7996.0	4000000.0	4000000.0	7.0	1.0	1.08	1.18	1.12	0.0500000000002	5.62	0.29	0.73	0.0500000000002	9.33	0.370000000001	2.16	1.53	0.590000000001	AAA627.CD3.X21.Y5.tile.tissue.png	275	1	2000	275	194b03f9f2a02c9c1ff18ffac3c6a681	0	0	0	0	0	0	0	0	0	0	0	0	0	/home/dhl_ec/bnelissen/Slides/CD3_manuscript/CD3_slides/AAA627.CD3/AAA627.CD3.run1	255	0.7	0.06	0.7	0.06	-7.8506921742	0.0	0.17004151355	0.0198751855469
4752.0	3807711.0	2179.0	11588.0	3807711.0	4000000.0	51.0	2.0	0.96	1.17	1.14	0.0500000000002	7.88	0.360000000001	0.73	0.0699999999997	9.34	0.37	2.22	1.53	0.6	AAA627.CD3.X21.Y6.tile.tissue.png	276	1	2000	276	0f6e60935ebe26ebaa5dbb2c2eaa185f	0	0	0	0	0	0	0	0	0	0	0	0	0	/home/dhl_ec/bnelissen/Slides/CD3_manuscript/CD3_slides/AAA627.CD3/AAA627.CD3.run1	255	0.7	0.06	0.7	0.06	-7.384848397	-11.295688967	0.301613510481	0.0554304521484
4954.0	3815456.0	2445.0	11270.0	3815456.0	4000000.0	65.0	1.0	1.09	1.15	1.12	0.0500000000002	6.94	0.360000000001	0.740000000001	0.0700000000006	9.43	0.360000000001	2.22	1.53	0.570000000001	AAA627.CD3.X21.Y7.tile.tissue.png	277	1	2000	277	559194ce7d7127c2062cd256c7bd94c8	0	0	0	0	0	0	0	0	0	0	0	0	0	/home/dhl_ec/bnelissen/Slides/CD3_manuscript/CD3_slides/AAA627.CD3/AAA627.CD3.run1	255	0.7	0.06	0.7	0.06	-8.19251157931	-11.7951826298	0.635869965904	0.0699423823242
8470.0	3963645.0	4013.0	7996.0	3963645.0	4000000.0	101.0	1.0	1.12	1.21	1.16	0.0500000000002	7.96	0.38	0.75	0.0699999999997	9.57	0.38	2.2	1.53	0.55	AAA627.CD3.X21.Y8.tile.tissue.png	278	1	2000	278	7396fc12d60576dfb8ef73fd8ce5a417	0	0	0	0	0	0	0	0	0	0	0	0	0	/home/dhl_ec/bnelissen/Slides/CD3_manuscript/CD3_slides/AAA627.CD3/AAA627.CD3.run1	255	0.7	0.06	0.7	0.06	-8.27345231779	-11.456416348	0.356665715533	0.0587343056641
5257.0	2749495.0	2273.0	8988.0	2749495.0	4000000.0	53.0	1.0	1.0	1.24	1.13	0.0500000000002	6.74	0.370000000001	0.74	0.110000000001	8.59	0.32	2.19	1.54	0.610000000001	AAA627.CD3.X21.Y9.tile.tissue.png	279	1	2000	279	9a91c69126b60ed05c4dab250e6d63c5	0	0	0	0	0	0	0	0	0	0	0	0	0	/home/dhl_ec/bnelissen/Slides/CD3_manuscript/CD3_slides/AAA627.CD3/AAA627.CD3.run1	255	0.7	0.06	0.7	0.06	-8.1383163852	-11.4067468477	0.43484776099	0.0853512226563
294.0	1906.0	86.0	194.0	1906.0	4000000.0	1.0	1.0	0.97	1.13	1.14	0.04	6.56	0.36	0.749999999999	0.22	6.42	0.21	2.08	1.52	0.549999999999	AAA627.CD3.X22.Y0.tile.tissue.png	280	1	2000	280	36a6f54a50ad418a02f4e356097ca1c4	0	0	0	0	0	0	0	0	0	0	0	0	0	/home/dhl_ec/bnelissen/Slides/CD3_manuscript/CD3_slides/AAA627.CD3/AAA627.CD3.run1	255	0.7	0.06	0.7	0.06	-6.77436014766	-10.3908619709	0.889034373563	0.231358542908
0.0	1707.0	0.0	214.0	1707.0	4000000.0	0.0	1.0	0.940000000001	1.11	1.13	0.0499999999993	6.55	0.37	0.73	0.23	6.12	0.13	2.05	1.54	0.6	AAA627.CD3.X22.Y1.tile.tissue.png	281	1	2000	281	3a5b7e6587b673c24894389cfb243939	0	0	0	0	0	0	0	0	0	0	0	0	0	/home/dhl_ec/bnelissen/Slides/CD3_manuscript/CD3_slides/AAA627.CD3/AAA627.CD3.run1	255	0.7	0.06	0.7	0.06	-8.36765585205	-12.3698595625	1.3778770211	0.0466196447449
13959.0	1762160.0	5847.0	14296.0	1762160.0	4000000.0	121.0	2.0	1.02	1.22	1.12	0.0500000000002	6.85	0.37	0.74	0.15	7.96	0.29	2.26	1.54	0.59	AAA627.CD3.X22.Y10.tile.tissue.png	282	1	2000	282	18417ec46a9d74add1971743ef5a4407	0	0	0	0	0	0	0	0	0	0	0	0	0	/home/dhl_ec/bnelissen/Slides/CD3_manuscript/CD3_slides/AAA627.CD3/AAA627.CD3.run1	255	0.7	0.06	0.7	0.06	-9.57950107703	-12.4151119249	2.73738958582	0.227750921875
7171.0	3133695.0	3196.0	21235.0	3133695.0	4000000.0	73.0	3.0	1.11	1.25	1.15	0.0500000000002	9.93	0.37	0.75	0.0999999999995	8.94	0.34	2.28	1.54	0.63	AAA627.CD3.X22.Y11.tile.tissue.png	283	1	2000	283	df4542049da31607fc283d26a022e587	0	0	0	0	0	0	0	0	0	0	0	0	0	/home/dhl_ec/bnelissen/Slides/CD3_manuscript/CD3_slides/AAA627.CD3/AAA627.CD3.run1	255	0.7	0.06	0.7	0.06	-9.46799814955	-12.3053704813	2.79675354991	0.241938476563
8207.0	3318969.0	3898.0	31414.0	3318969.0	4000000.0	97.0	7.0	1.17	1.31	1.14	0.04	6.71	0.38	0.740000000001	0.0900000000001	9.11	0.349999999999	2.28	1.52	0.6	AAA627.CD3.X22.Y12.tile.tissue.png	284	1	2000	284	781d0d5b3891a2931b3c34b629afbb7b	0	0	0	0	0	0	0	0	0	0	0	0	0	/home/dhl_ec/bnelissen/Slides/CD3_manuscript/CD3_slides/AAA627.CD3/AAA627.CD3.run1	255	0.7	0.06	0.7	0.06	-9.2726157372	-12.3393375498	2.56294780295	0.225924890625
6727.0	3633549.0	3290.0	23685.0	3633549.0	4000000.0	84.0	3.0	1.15	1.29	1.14	0.04	10.73	0.38	0.75	0.0699999999997	9.29	0.36	2.24	1.53	0.6	AAA627.CD3.X22.Y13.tile.tissue.png	285	1	2000	285	2e19e1bfddfbd786745c6f5d3582864e	0	0	0	0	0	0	0	0	0	0	0	0	0	/home/dhl_ec/bnelissen/Slides/CD3_manuscript/CD3_slides/AAA627.CD3/AAA627.CD3.run1	255	0.7	0.06	0.7	0.06	-9.31590941502	-12.7818138373	2.50257403818	0.241767648438
11031.0	3644402.0	5024.0	25003.0	3644402.0	4000000.0	118.0	8.0	1.15	1.26	1.15	0.04	6.63	0.370000000001	0.73	0.0799999999999	9.33	0.36	2.25	1.54	0.620000000001	AAA627.CD3.X22.Y14.tile.tissue.png	286	1	2000	286	6930d318507ff0e4f869ece294a894c4	0	0	0	0	0	0	0	0	0	0	0	0	0	/home/dhl_ec/bnelissen/Slides/CD3_manuscript/CD3_slides/AAA627.CD3/AAA627.CD3.run1	255	0.7	0.06	0.7	0.06	-9.23823085633	-12.6629599785	1.98701039846	0.217738066406
73549.0	3973121.0	28853.0	9226.0	3973121.0	4000000.0	549.0	1.0	1.11	1.32	1.13	0.0400000000009	6.58	0.36	0.75	0.0600000000004	10.2	0.39	2.17	1.52	0.57	AAA627.CD3.X22.Y15.tile.tissue.png	287	1	2000	287	a1bd9cfb43cd569784111fd99bc3c5c0	0	0	0	0	0	0	0	0	0	0	0	0	0	/home/dhl_ec/bnelissen/Slides/CD3_manuscript/CD3_slides/AAA627.CD3/AAA627.CD3.run1	255	0.7	0.06	0.7	0.06	-9.37010902063	-12.6490049406	1.21001782887	0.313283202881
41399.0	4000000.0	17104.0	7996.0	4000000.0	4000000.0	346.0	1.0	1.11	1.38	1.12	0.0500000000002	6.53	0.3	0.73	0.0500000000002	9.89	0.37	2.17	1.51	0.559999999999	AAA627.CD3.X22.Y16.tile.tissue.png	288	1	2000	288	fc6ae362e31eab80f83fb99428ea904b	0	0	0	0	0	0	0	0	0	0	0	0	0	/home/dhl_ec/bnelissen/Slides/CD3_manuscript/CD3_slides/AAA627.CD3/AAA627.CD3.run1	255	0.7	0.06	0.7	0.06	-9.33042877974	-12.2611802691	0.709414469505	0.304692258286
698.0	3965785.0	364.0	7996.0	3965785.0	4000000.0	10.0	1.0	1.2	1.29	1.12	0.0499999999993	9.38	0.37	0.74	0.0700000000006	9.46	0.38	2.19	1.52	0.610000000001	AAA627.CD3.X22.Y17.tile.tissue.png	289	1	2000	289	1f3a3960d1a65726d16387872fd50cb6	0	0	0	0	0	0	0	0	0	0	0	0	0	/home/dhl_ec/bnelissen/Slides/CD3_manuscript/CD3_slides/AAA627.CD3/AAA627.CD3.run1	255	0.7	0.06	0.7	0.06	-8.07595665542	-12.033062663	0.354715900139	0.0775704887085
2871.0	1044178.0	1091.0	12231.0	1044178.0	4000000.0	20.0	5.0	0.96	1.13	1.13	0.0599999999995	6.78	0.37	0.839999999999	0.19	7.43	0.25	2.17	1.54	0.52	AAA627.CD3.X22.Y18.tile.tissue.png	290	1	2000	290	aa65bec2130d9b133de094bf091b0d3c	0	0	0	0	0	0	0	0	0	0	0	0	0	/home/dhl_ec/bnelissen/Slides/CD3_manuscript/CD3_slides/AAA627.CD3/AAA627.CD3.run1	255	0.7	0.06	0.7	0.06	-8.04438310527	-11.7348323921	0.831443212415	1.82297786719
0.0	0.0	0.0	0.0	0.0	4000000.0	0.0	0.0	0.95	1.16	1.14	0.0500000000002	6.15	0.29	0.74	0.22	4.54	0.13	2.04	1.52	0.530000000001	AAA627.CD3.X22.Y2.tile.tissue.png	291	1	2000	291	2368329277c8094494bbf6084a4a6702	0	0	0	0	0	0	0	0	0	0	0	0	0	/home/dhl_ec/bnelissen/Slides/CD3_manuscript/CD3_slides/AAA627.CD3/AAA627.CD3.run1	255	1.0	0.06	1.0	0.06	0.0	-12.3006356697	0.0	0.0496461042938
0.0	2782.0	0.0	244.0	2782.0	4000000.0	0.0	1.0	0.94	1.19	1.11	0.0499999999993	6.57	0.37	0.739999999999	0.22	5.64	0.129999999999	2.05	1.52	0.509999999999	AAA627.CD3.X22.Y3.tile.tissue.png	292	1	2000	292	0ef2cbe0597d8a0934b6c4638a525fab	0	0	0	0	0	0	0	0	0	0	0	0	0	/home/dhl_ec/bnelissen/Slides/CD3_manuscript/CD3_slides/AAA627.CD3/AAA627.CD3.run1	255	0.7	0.06	0.7	0.06	0.0	-12.5300656227	3.20771084202	0.0526511143188
0.0	1335879.0	0.0	6553.0	1335879.0	4000000.0	0.0	1.0	1.0	1.28	1.12	0.0500000000002	6.57	0.360000000001	0.740000000001	0.16	7.05	0.190000000001	2.17	1.53	0.61	AAA627.CD3.X22.Y4.tile.tissue.png	293	1	2000	293	6be7e6554a590b1b9ec2cba1f3be3f63	0	0	0	0	0	0	0	0	0	0	0	0	0	/home/dhl_ec/bnelissen/Slides/CD3_manuscript/CD3_slides/AAA627.CD3/AAA627.CD3.run1	255	0.7	0.06	0.7	0.06	-8.04081934418	-10.9885530718	0.344968845588	0.0642873515625
306.0	3241496.0	145.0	8262.0	3241496.0	4000000.0	4.0	1.0	1.0	1.18	1.15	0.0500000000002	6.83	0.360000000001	0.74	0.0900000000001	8.92	0.33	2.2	1.51	0.53	AAA627.CD3.X22.Y5.tile.tissue.png	294	1	2000	294	2a0423aa7db67ce0b1f35e5219e528ef	0	0	0	0	0	0	0	0	0	0	0	0	0	/home/dhl_ec/bnelissen/Slides/CD3_manuscript/CD3_slides/AAA627.CD3/AAA627.CD3.run1	255	0.7	0.06	0.7	0.06	-7.65502323108	-11.0976279563	0.380443703317	0.0553930644531
2293.0	2536490.0	1271.0	12091.0	2536490.0	4000000.0	25.0	2.0	0.999999999999	1.22	1.14	0.0500000000002	6.56	0.37	0.74	0.12	8.49	0.32	2.23	1.52	0.6	AAA627.CD3.X22.Y6.tile.tissue.png	295	1	2000	295	6c1fe8d85884362aed09484ea4b8c56e	0	0	0	0	0	0	0	0	0	0	0	0	0	/home/dhl_ec/bnelissen/Slides/CD3_manuscript/CD3_slides/AAA627.CD3/AAA627.CD3.run1	255	0.7	0.06	0.7	0.06	-7.82938091942	-11.5638997264	0.455259711635	0.0905162871094
3777.0	3989616.0	1624.0	8624.0	3989616.0	4000000.0	41.0	1.0	1.12	1.16	1.14	0.0500000000002	6.53	0.370000000001	0.740000000001	0.0699999999997	9.54	0.37	2.2	1.53	0.549999999999	AAA627.CD3.X22.Y7.tile.tissue.png	296	1	2000	296	d790932671792ac6ec8a1e9cface1b29	0	0	0	0	0	0	0	0	0	0	0	0	0	/home/dhl_ec/bnelissen/Slides/CD3_manuscript/CD3_slides/AAA627.CD3/AAA627.CD3.run1	255	0.7	0.06	0.7	0.06	-7.90635417637	-11.6377230938	0.281794787576	0.0729350149841
11638.0	2053575.0	5028.0	13026.0	2053575.0	4000000.0	111.0	2.0	1.05	1.22	1.13	0.04	6.71	0.37	0.74	0.14	8.15	0.3	2.23	1.53	0.589999999999	AAA627.CD3.X22.Y8.tile.tissue.png	297	1	2000	297	46f20d65b445186a3e5419076b967e12	0	0	0	0	0	0	0	0	0	0	0	0	0	/home/dhl_ec/bnelissen/Slides/CD3_manuscript/CD3_slides/AAA627.CD3/AAA627.CD3.run1	255	0.7	0.06	0.7	0.06	-8.56858762999	-11.9665975965	0.75306369617	0.108861289063
51366.0	1523603.0	17489.0	7480.0	1523603.0	4000000.0	341.0	2.0	1.0	1.34	1.12	0.0500000000002	6.82	0.37	0.75	0.16	8.05	0.28	2.21	1.54	0.58	AAA627.CD3.X22.Y9.tile.tissue.png	298	1	2000	298	906b16bb885f92d604f8f17083d057c7	0	0	0	0	0	0	0	0	0	0	0	0	0	/home/dhl_ec/bnelissen/Slides/CD3_manuscript/CD3_slides/AAA627.CD3/AAA627.CD3.run1	255	0.7	0.06	0.7	0.06	-8.66301202606	-12.0358133084	0.743048304462	0.120499800781
165.0	9079.0	84.0	886.0	9079.0	4000000.0	2.0	4.0	0.92	1.13	1.18	0.04	6.57	0.36	0.739999999999	0.22	6.52	0.21	2.08	1.52	0.51	AAA627.CD3.X23.Y0.tile.tissue.png	299	1	2000	299	5993fe3b9faf5143ae58597eedcf3324	0	0	0	0	0	0	0	0	0	0	0	0	0	/home/dhl_ec/bnelissen/Slides/CD3_manuscript/CD3_slides/AAA627.CD3/AAA627.CD3.run1	255	0.7	0.06	0.7	0.06	-9.456121702	-10.2649188218	2.69796218228	0.225376895264
135.0	11444.0	64.0	952.0	11444.0	4000000.0	1.0	4.0	0.95	1.11	1.12	0.0500000000002	6.54	0.36	0.73	0.22	6.52	0.21	2.08	1.53	0.58	AAA627.CD3.X23.Y1.tile.tissue.png	300	1	2000	300	a3a50af3b9aef1c2d3e3f434f94a2dd0	0	0	0	0	0	0	0	0	0	0	0	0	0	/home/dhl_ec/bnelissen/Slides/CD3_manuscript/CD3_slides/AAA627.CD3/AAA627.CD3.run1	255	0.7	0.06	0.7	0.06	-8.381067442	-12.445539356	1.48306947131	0.048783427124
51608.0	3330491.0	19712.0	20627.0	3330491.0	4000000.0	400.0	7.0	1.23	1.3	1.13	0.0500000000002	7.71	0.37	0.739999999999	0.0900000000001	9.4	0.349999999999	2.22	1.51	0.62	AAA627.CD3.X23.Y10.tile.tissue.png	301	1	2000	301	9e09c1265b910534bb33c3d8b6ea17e9	0	0	0	0	0	0	0	0	0	0	0	0	0	/home/dhl_ec/bnelissen/Slides/CD3_manuscript/CD3_slides/AAA627.CD3/AAA627.CD3.run1	255	0.7	0.06	0.7	0.06	-9.5789192519	-12.6650851617	2.34838885796	0.335933789062
3976.0	3598190.0	1991.0	19609.0	3598190.0	4000000.0	51.0	6.0	1.23	1.23	1.13	0.04	7.0	0.38	0.750000000001	0.0699999999997	9.23	0.360000000001	2.26	1.53	0.620000000001	AAA627.CD3.X23.Y11.tile.tissue.png	302	1	2000	302	a9dd6c644125098821b7137f3dd283fe	0	0	0	0	0	0	0	0	0	0	0	0	0	/home/dhl_ec/bnelissen/Slides/CD3_manuscript/CD3_slides/AAA627.CD3/AAA627.CD3.run1	255	0.7	0.06	0.7	0.06	-9.15111561361	-12.7515186568	2.32176545679	0.241624859375
5089.0	3765343.0	2543.0	16019.0	3765343.0	4000000.0	67.0	3.0	1.23	1.3	1.14	0.0500000000002	6.48	0.370000000001	0.74	0.0700000000006	9.53	0.370000000001	2.25	1.53	0.610000000001	AAA627.CD3.X23.Y12.tile.tissue.png	303	1	2000	303	32ac838a9862c528f5c1c1919b7d8bd6	0	0	0	0	0	0	0	0	0	0	0	0	0	/home/dhl_ec/bnelissen/Slides/CD3_manuscript/CD3_slides/AAA627.CD3/AAA627.CD3.run1	255	0.7	0.06	0.7	0.06	-9.20048128641	-12.2615045739	1.67489559377	0.144055097656
1193.0	3997876.0	631.0	8264.0	3997876.0	4000000.0	16.0	1.0	1.25	1.28	1.12	0.04	7.44	0.37	0.740000000001	0.0600000000004	9.56	0.38	2.18	1.53	0.610000000001	AAA627.CD3.X23.Y13.tile.tissue.png	304	1	2000	304	bad6926a62b3e284dbc87ab607bf4346	0	0	0	0	0	0	0	0	0	0	0	0	0	/home/dhl_ec/bnelissen/Slides/CD3_manuscript/CD3_slides/AAA627.CD3/AAA627.CD3.run1	255	0.7	0.06	0.7	0.06	-8.76446548789	-12.0860798385	0.934048375955	0.0845899371948
2506.0	3988525.0	1280.0	8636.0	3988525.0	4000000.0	28.0	1.0	1.26	1.32	1.12	0.0499999999993	7.2	0.38	0.740000000001	0.0600000000004	9.54	0.36	2.2	1.52	0.539999999999	AAA627.CD3.X23.Y14.tile.tissue.png	305	1	2000	305	7a363f093070e15fa6980a19fd5cd385	0	0	0	0	0	0	0	0	0	0	0	0	0	/home/dhl_ec/bnelissen/Slides/CD3_manuscript/CD3_slides/AAA627.CD3/AAA627.CD3.run1	255	0.7	0.06	0.7	0.06	-8.67190918933	-12.3288344789	0.981834204611	0.114066403076
9735.0	3916897.0	4360.0	9896.0	3916897.0	4000000.0	92.0	1.0	1.26	1.26	1.15	0.0500000000002	6.7	0.37	0.74	0.0600000000004	9.71	0.37	2.2	1.53	0.599999999999	AAA627.CD3.X23.Y15.tile.tissue.png	306	1	2000	306	d088c8d35b5f06baa8dede9035c58809	0	0	0	0	0	0	0	0	0	0	0	0	0	/home/dhl_ec/bnelissen/Slides/CD3_manuscript/CD3_slides/AAA627.CD3/AAA627.CD3.run1	255	0.7	0.06	0.7	0.06	-8.53927069899	-11.8524207277	0.610434234183	0.125880045166
16817.0	4000000.0	6546.0	7996.0	4000000.0	4000000.0	128.0	1.0	1.17	1.25	1.13	0.0500000000002	6.51	0.29	0.73	0.0500000000002	9.58	0.37	2.16	1.53	0.629999999999	AAA627.CD3.X23.Y16.tile.tissue.png	307	1	2000	307	b3bde1b94c084892674d6e935bcafcae	0	0	0	0	0	0	0	0	0	0	0	0	0	/home/dhl_ec/bnelissen/Slides/CD3_manuscript/CD3_slides/AAA627.CD3/AAA627.CD3.run1	255	0.7	0.06	0.7	0.06	-8.57935312194	-12.2403330882	0.594208586264	0.27573744574
16862.0	2551103.0	5942.0	13160.0	2551103.0	4000000.0	113.0	8.0	1.06	1.24	1.18	0.0499999999993	6.84	0.360000000001	0.740000000001	0.12	8.57	0.32	2.24	1.54	0.549999999999	AAA627.CD3.X23.Y17.tile.tissue.png	308	1	2000	308	e8a6f241d9fff8e1c178629ce5e55524	0	0	0	0	0	0	0	0	0	0	0	0	0	/home/dhl_ec/bnelissen/Slides/CD3_manuscript/CD3_slides/AAA627.CD3/AAA627.CD3.run1	255	0.7	0.06	0.7	0.06	-8.63405017633	-12.1618449384	0.854704704918	0.294017679687
0.0	52354.0	0.0	1951.0	52354.0	4000000.0	0.0	1.0	0.889999999999	0.990000000001	1.14	0.0600000000004	6.64	0.37	0.89	0.23	6.17	0.14	2.07	1.54	0.52	AAA627.CD3.X23.Y18.tile.tissue.png	309	1	2000	309	ddf19c522dc31c6b72a30e40f795392c	0	0	0	0	0	0	0	0	0	0	0	0	0	/home/dhl_ec/bnelissen/Slides/CD3_manuscript/CD3_slides/AAA627.CD3/AAA627.CD3.run1	255	0.7	0.06	0.7	0.06	-7.65052809644	-12.091398947	1.95614098261	2.35304131787
0.0	1443.0	0.0	172.0	1443.0	4000000.0	0.0	1.0	0.98	1.14	1.14	0.0499999999993	6.52	0.37	0.750000000001	0.23	5.67	0.13	2.07	1.51	0.52	AAA627.CD3.X23.Y2.tile.tissue.png	310	1	2000	310	69ad502bcaed206b2199152cf5152ad0	0	0	0	0	0	0	0	0	0	0	0	0	0	/home/dhl_ec/bnelissen/Slides/CD3_manuscript/CD3_slides/AAA627.CD3/AAA627.CD3.run1	255	0.7	0.06	0.7	0.06	0.0	-12.4849018086	0.922777203661	0.0477330727444
0.0	2830.0	0.0	454.0	2830.0	4000000.0	0.0	2.0	0.99	1.14	1.13	0.04	6.57	0.37	0.740000000001	0.219999999999	5.62	0.13	2.07	1.53	0.52	AAA627.CD3.X23.Y3.tile.tissue.png	311	1	2000	311	6018f6b9b7d82ab0b3c84d53aef069b3	0	0	0	0	0	0	0	0	0	0	0	0	0	/home/dhl_ec/bnelissen/Slides/CD3_manuscript/CD3_slides/AAA627.CD3/AAA627.CD3.run1	255	0.7	0.06	0.7	0.06	0.0	-11.7590807305	0.705990503534	0.0564747079749
0.0	0.0	0.0	0.0	0.0	4000000.0	0.0	0.0	0.96	1.1	1.11	0.0500000000002	6.13	0.3	0.74	0.219999999999	4.58	0.120000000001	2.03	1.51	0.57	AAA627.CD3.X23.Y4.tile.tissue.png	312	1	2000	312	6c815c49a5742c7de9dbd20f39fa3fa3	0	0	0	0	0	0	0	0	0	0	0	0	0	/home/dhl_ec/bnelissen/Slides/CD3_manuscript/CD3_slides/AAA627.CD3/AAA627.CD3.run1	255	1.0	0.06	1.0	0.06	0.0	-11.6404006458	0.0	0.0577540783457
0.0	0.0	0.0	0.0	0.0	4000000.0	0.0	0.0	0.96	1.13	1.12	0.0500000000002	6.14	0.3	0.740000000001	0.21	4.56	0.12	2.03	1.54	0.54	AAA627.CD3.X23.Y5.tile.tissue.png	313	1	2000	313	316d778ff7b8bff8e009d071c30e8228	0	0	0	0	0	0	0	0	0	0	0	0	0	/home/dhl_ec/bnelissen/Slides/CD3_manuscript/CD3_slides/AAA627.CD3/AAA627.CD3.run1	255	1.0	0.06	1.0	0.06	0.0	-12.0463404246	0.0	0.061502262784
78.0	4958.0	45.0	453.0	4958.0	4000000.0	1.0	2.0	0.95	1.09	1.12	0.04	6.51	0.36	0.74	0.22	6.56	0.21	2.07	1.52	0.570000000001	AAA627.CD3.X23.Y6.tile.tissue.png	314	1	2000	314	757b1ca1ecc93de80e977cdac13e3aa3	0	0	0	0	0	0	0	0	0	0	0	0	0	/home/dhl_ec/bnelissen/Slides/CD3_manuscript/CD3_slides/AAA627.CD3/AAA627.CD3.run1	255	0.7	0.06	0.7	0.06	-8.6708842432	-12.6096920188	3.83220495841	0.0587367626953
1767.0	1559737.0	978.0	6692.0	1559737.0	4000000.0	19.0	1.0	1.02	1.32	1.11	0.0500000000002	6.65	0.38	0.749999999999	0.15	7.67	0.28	2.23	1.54	0.55	AAA627.CD3.X23.Y7.tile.tissue.png	315	1	2000	315	cfb554b2d7d651e11c45bf39a005e158	0	0	0	0	0	0	0	0	0	0	0	0	0	/home/dhl_ec/bnelissen/Slides/CD3_manuscript/CD3_slides/AAA627.CD3/AAA627.CD3.run1	255	0.7	0.06	0.7	0.06	-7.59990341218	-11.0189380713	0.511313665255	0.0888843085938
498.0	203490.0	285.0	4168.0	203490.0	4000000.0	6.0	2.0	0.96	1.19	1.14	0.0500000000002	6.75	0.36	0.73	0.219999999999	6.72	0.22	2.14	1.53	0.61	AAA627.CD3.X23.Y8.tile.tissue.png	316	1	2000	316	476a0eace787f6a7d98f9af8ff2bad88	0	0	0	0	0	0	0	0	0	0	0	0	0	/home/dhl_ec/bnelissen/Slides/CD3_manuscript/CD3_slides/AAA627.CD3/AAA627.CD3.run1	255	0.7	0.06	0.7	0.06	-8.60758449326	-11.9061157374	1.15129860406	0.0673786923828
13280.0	266622.0	4571.0	6920.0	266622.0	4000000.0	77.0	6.0	0.969999999999	1.23	1.11	0.0500000000002	6.6	0.379999999999	0.73	0.210000000001	6.82	0.23	2.12	1.53	0.58	AAA627.CD3.X23.Y9.tile.tissue.png	317	1	2000	317	0bb834110babfbc8a01ccaa974e2d9aa	0	0	0	0	0	0	0	0	0	0	0	0	0	/home/dhl_ec/bnelissen/Slides/CD3_manuscript/CD3_slides/AAA627.CD3/AAA627.CD3.run1	255	0.7	0.06	0.7	0.06	-9.64571912853	-12.4583712072	2.51633922787	0.102668859375
0.0	0.0	0.0	0.0	0.0	4000000.0	0.0	0.0	0.98	1.12	1.15	0.0499999999993	6.14	0.289999999999	0.75	0.219999999999	4.54	0.120000000001	2.03	1.52	0.540000000001	AAA627.CD3.X24.Y0.tile.tissue.png	318	1	2000	318	8fe41208145438552cd758d7b485513d	0	0	0	0	0	0	0	0	0	0	0	0	0	/home/dhl_ec/bnelissen/Slides/CD3_manuscript/CD3_slides/AAA627.CD3/AAA627.CD3.run1	255	1.0	0.06	1.0	0.06	0.0	-9.78453873888	0.0	0.32206906308
0.0	19741.0	0.0	1210.0	19741.0	4000000.0	0.0	3.0	0.93	1.14	1.14	0.0400000000009	6.53	0.360000000001	0.73	0.219999999999	5.61	0.139999999999	2.09	1.53	0.560000000001	AAA627.CD3.X24.Y1.tile.tissue.png	319	1	2000	319	6b4fdcbd6606a3811c01203219847eba	0	0	0	0	0	0	0	0	0	0	0	0	0	/home/dhl_ec/bnelissen/Slides/CD3_manuscript/CD3_slides/AAA627.CD3/AAA627.CD3.run1	255	0.7	0.06	0.7	0.06	0.0	-11.8574502385	0.136911010278	0.0472182502899
3096.0	3752850.0	1577.0	12270.0	3752850.0	4000000.0	34.0	2.0	1.24	1.28	1.12	0.0499999999993	6.36	0.370000000001	0.75	0.0699999999997	9.48	0.370000000001	2.24	1.53	0.559999999999	AAA627.CD3.X24.Y10.tile.tissue.png	320	1	2000	320	619a937793d0d7b16954aa7fa7e14c66	0	0	0	0	0	0	0	0	0	0	0	0	0	/home/dhl_ec/bnelissen/Slides/CD3_manuscript/CD3_slides/AAA627.CD3/AAA627.CD3.run1	255	0.7	0.06	0.7	0.06	-8.91672648004	-12.201501415	1.56504978461	0.152580085937
18776.0	3999482.0	8454.0	8083.0	3999482.0	4000000.0	176.0	1.0	1.18	1.29	1.13	0.0499999999993	6.63	0.370000000001	0.740000000002	0.0600000000013	9.68	0.370000000001	2.21	1.54	0.530000000001	AAA627.CD3.X24.Y11.tile.tissue.png	321	1	2000	321	c8a2cdea0eb076c133c3e9f30ab26d1e	0	0	0	0	0	0	0	0	0	0	0	0	0	/home/dhl_ec/bnelissen/Slides/CD3_manuscript/CD3_slides/AAA627.CD3/AAA627.CD3.run1	255	0.7	0.06	0.7	0.06	-8.8919334108	-11.9651384148	0.655937799482	0.170975070728
27835.0	4000000.0	13703.0	7996.0	4000000.0	4000000.0	289.0	1.0	1.16	1.28	1.14	0.0400000000009	6.51	0.290000000001	0.749999999998	0.0599999999995	9.74	0.380000000001	2.16	1.53	0.550000000001	AAA627.CD3.X24.Y12.tile.tissue.png	322	1	2000	322	77ed6ce7312f95b121ebb4ce727a66aa	0	0	0	0	0	0	0	0	0	0	0	0	0	/home/dhl_ec/bnelissen/Slides/CD3_manuscript/CD3_slides/AAA627.CD3/AAA627.CD3.run1	255	0.7	0.06	0.7	0.06	-9.00033369716	-12.7619910397	0.838038292599	0.21852146492
2863.0	4000000.0	1515.0	7996.0	4000000.0	4000000.0	38.0	1.0	1.14	1.29	1.17	0.0400000000009	6.45	0.289999999999	0.75	0.0599999999995	9.52	0.369999999999	2.19	1.53	0.559999999999	AAA627.CD3.X24.Y13.tile.tissue.png	323	1	2000	323	e9b2a0d3970861f39203c6af45632bbc	0	0	0	0	0	0	0	0	0	0	0	0	0	/home/dhl_ec/bnelissen/Slides/CD3_manuscript/CD3_slides/AAA627.CD3/AAA627.CD3.run1	255	0.7	0.06	0.7	0.06	-8.7588257811	-11.6673546643	0.602278083224	0.0933604260968
3217.0	4000000.0	1653.0	7996.0	4000000.0	4000000.0	38.0	1.0	1.25	1.27	1.12	0.0500000000011	6.43	0.289999999999	0.75	0.0500000000011	9.49	0.369999999999	2.19	1.52	0.58	AAA627.CD3.X24.Y14.tile.tissue.png	324	1	2000	324	c9e65a5378ccf7ab1d884db919905b9d	0	0	0	0	0	0	0	0	0	0	0	0	0	/home/dhl_ec/bnelissen/Slides/CD3_manuscript/CD3_slides/AAA627.CD3/AAA627.CD3.run1	255	0.7	0.06	0.7	0.06	-8.57978160309	-11.1305594681	0.365262874109	0.0742819846878
2677.0	4000000.0	1321.0	7996.0	4000000.0	4000000.0	26.0	1.0	1.25	1.25	1.14	0.0400000000009	5.97	0.290000000001	0.740000000002	0.0499999999993	9.44	0.370000000001	2.19	1.52	0.550000000001	AAA627.CD3.X24.Y15.tile.tissue.png	325	1	2000	325	98ef37a273e80c7979bbecd40ec0ada6	0	0	0	0	0	0	0	0	0	0	0	0	0	/home/dhl_ec/bnelissen/Slides/CD3_manuscript/CD3_slides/AAA627.CD3/AAA627.CD3.run1	255	0.7	0.06	0.7	0.06	-8.17281767376	0.0	0.33722544581	0.098191359375
831.0	3954786.0	472.0	8097.0	3954786.0	4000000.0	11.0	1.0	1.18	1.25	1.12	0.0400000000009	6.5	0.369999999999	0.74	0.0699999999997	9.45	0.360000000001	2.18	1.54	0.59	AAA627.CD3.X24.Y16.tile.tissue.png	326	1	2000	326	a79feed3fc2e4cf3dedc2923d4ab7716	0	0	0	0	0	0	0	0	0	0	0	0	0	/home/dhl_ec/bnelissen/Slides/CD3_manuscript/CD3_slides/AAA627.CD3/AAA627.CD3.run1	255	0.7	0.06	0.7	0.06	-7.93580436322	-11.6932816424	0.386602013794	0.108146011719
823.0	944242.0	427.0	11740.0	944242.0	4000000.0	10.0	4.0	1.01	1.3	1.11	0.0599999999995	6.7	0.369999999999	0.75	0.190000000001	7.17	0.25	2.15	1.53	0.580000000002	AAA627.CD3.X24.Y17.tile.tissue.png	327	1	2000	327	701ebefccc26653b0265ae049e87e83d	0	0	0	0	0	0	0	0	0	0	0	0	0	/home/dhl_ec/bnelissen/Slides/CD3_manuscript/CD3_slides/AAA627.CD3/AAA627.CD3.run1	255	0.7	0.06	0.7	0.06	-8.2085368876	-10.3855959405	1.03300818723	0.440457617187
0.0	0.0	0.0	0.0	0.0	4000000.0	0.0	0.0	0.960000000001	1.14	1.16	0.0499999999993	6.11	0.299999999999	0.74	0.220000000001	4.6	0.119999999999	2.03	1.52	0.52	AAA627.CD3.X24.Y2.tile.tissue.png	328	1	2000	328	01518ef180041eceee3cbcddd7454ce5	0	0	0	0	0	0	0	0	0	0	0	0	0	/home/dhl_ec/bnelissen/Slides/CD3_manuscript/CD3_slides/AAA627.CD3/AAA627.CD3.run1	255	1.0	0.06	1.0	0.06	0.0	-12.1531415456	0.0	0.0497115140648
0.0	1793.0	0.0	188.0	1793.0	4000000.0	0.0	1.0	0.969999999999	1.11	1.12	0.0499999999993	6.5	0.360000000001	0.74	0.219999999999	5.63	0.129999999999	2.06	1.52	0.52	AAA627.CD3.X24.Y3.tile.tissue.png	329	1	2000	329	a16c82587e355274700410fa49548f85	0	0	0	0	0	0	0	0	0	0	0	0	0	/home/dhl_ec/bnelissen/Slides/CD3_manuscript/CD3_slides/AAA627.CD3/AAA627.CD3.run1	255	0.7	0.06	0.7	0.06	0.0	-12.325713949	0.928294141932	0.0474107061462
0.0	0.0	0.0	0.0	0.0	4000000.0	0.0	0.0	0.950000000001	1.12	1.15	0.0500000000011	6.12	0.290000000001	0.750000000002	0.209999999999	4.55	0.120000000001	2.03	1.53	0.51	AAA627.CD3.X24.Y4.tile.tissue.png	330	1	2000	330	12c64ac797d28d37951dfd3352b8f3ea	0	0	0	0	0	0	0	0	0	0	0	0	0	/home/dhl_ec/bnelissen/Slides/CD3_manuscript/CD3_slides/AAA627.CD3/AAA627.CD3.run1	255	1.0	0.06	1.0	0.06	0.0	-12.3459351684	0.0	0.0570682063446
0.0	0.0	0.0	0.0	0.0	4000000.0	0.0	0.0	0.940000000001	1.13	1.13	0.0499999999993	6.13	0.290000000001	0.75	0.219999999999	4.54	0.129999999999	2.02	1.53	0.560000000001	AAA627.CD3.X24.Y5.tile.tissue.png	331	1	2000	331	eeea0707ea22a86fcaa687420d7ccb0d	0	0	0	0	0	0	0	0	0	0	0	0	0	/home/dhl_ec/bnelissen/Slides/CD3_manuscript/CD3_slides/AAA627.CD3/AAA627.CD3.run1	255	1.0	0.06	1.0	0.06	0.0	-11.8708367872	0.0	0.0648201073265
0.0	0.0	0.0	0.0	0.0	4000000.0	0.0	0.0	0.929999999998	1.15	1.12	0.0499999999993	6.13	0.290000000001	0.749999999998	0.209999999999	4.56	0.130000000001	2.03	1.52	0.6	AAA627.CD3.X24.Y6.tile.tissue.png	332	1	2000	332	97d1d8e518d1fb2e9abe22f12dedc314	0	0	0	0	0	0	0	0	0	0	0	0	0	/home/dhl_ec/bnelissen/Slides/CD3_manuscript/CD3_slides/AAA627.CD3/AAA627.CD3.run1	255	1.0	0.06	1.0	0.06	0.0	-11.1870842544	0.0	0.0744960614725
0.0	0.0	0.0	0.0	0.0	4000000.0	0.0	0.0	0.960000000001	1.11	1.12	0.0499999999993	5.43	0.289999999999	0.75	0.209999999999	4.59	0.130000000001	2.05	1.53	0.559999999999	AAA627.CD3.X24.Y7.tile.tissue.png	333	1	2000	333	0b979f131038c95c5b0cf963b2736efe	0	0	0	0	0	0	0	0	0	0	0	0	0	/home/dhl_ec/bnelissen/Slides/CD3_manuscript/CD3_slides/AAA627.CD3/AAA627.CD3.run1	255	1.0	0.06	1.0	0.06	0.0	0.0	0.0	0.0562766601562
1294.0	237335.0	495.0	3564.0	237335.0	4000000.0	10.0	2.0	0.990000000002	1.29	1.12	0.0500000000011	6.63	0.370000000001	0.73	0.209999999999	6.65	0.219999999999	2.14	1.53	0.52	AAA627.CD3.X24.Y8.tile.tissue.png	334	1	2000	334	c7ad00d21bd188514baa043e76d4d1f7	0	0	0	0	0	0	0	0	0	0	0	0	0	/home/dhl_ec/bnelissen/Slides/CD3_manuscript/CD3_slides/AAA627.CD3/AAA627.CD3.run1	255	0.7	0.06	0.7	0.06	-9.11555284892	-11.9140940707	2.51714554641	0.0900376367188
1954.0	2210313.0	972.0	12436.0	2210313.0	4000000.0	22.0	3.0	1.02	1.23	1.12	0.0500000000011	6.69	0.370000000001	0.739999999998	0.129999999999	8.18	0.300000000001	2.26	1.53	0.57	AAA627.CD3.X24.Y9.tile.tissue.png	335	1	2000	335	a856066faa6e0f6424a18351236542f4	0	0	0	0	0	0	0	0	0	0	0	0	0	/home/dhl_ec/bnelissen/Slides/CD3_manuscript/CD3_slides/AAA627.CD3/AAA627.CD3.run1	255	0.7	0.06	0.7	0.06	-9.09937687207	-11.8322610195	1.95770364084	0.138670441406
0.0	1354.0	0.0	170.0	1354.0	4000000.0	0.0	1.0	0.959999999999	1.16	1.15	0.0500000000011	6.58	0.369999999999	0.750000000002	0.230000000001	5.62	0.130000000001	2.06	1.53	0.530000000001	AAA627.CD3.X25.Y0.tile.tissue.png	336	1	2000	336	1bc291b771c33d21e8d96fc735184faa	0	0	0	0	0	0	0	0	0	0	0	0	0	/home/dhl_ec/bnelissen/Slides/CD3_manuscript/CD3_slides/AAA627.CD3/AAA627.CD3.run1	255	0.7	0.06	0.7	0.06	0.0	-9.73122976009	1.61482290609	0.343171940163
0.0	0.0	0.0	0.0	0.0	4000000.0	0.0	0.0	0.960000000001	1.12	1.11	0.0499999999993	6.14	0.290000000001	0.74	0.219999999999	4.55	0.129999999999	2.03	1.53	0.5	AAA627.CD3.X25.Y1.tile.tissue.png	337	1	2000	337	3f6f8cf4a44c4545a42e49251e85ce90	0	0	0	0	0	0	0	0	0	0	0	0	0	/home/dhl_ec/bnelissen/Slides/CD3_manuscript/CD3_slides/AAA627.CD3/AAA627.CD3.run1	255	1.0	0.06	1.0	0.06	0.0	-12.2678686239	0.0	0.0433145282211
0.0	4000000.0	0.0	7996.0	4000000.0	4000000.0	0.0	1.0	1.04	1.25	1.13	0.0399999999991	5.77	0.299999999999	0.74	0.0500000000011	9.03	0.289999999999	2.19	1.52	0.58	AAA627.CD3.X25.Y10.tile.tissue.png	338	1	2000	338	4078136a4d626ecfed6bc2c9567748cb	0	0	0	0	0	0	0	0	0	0	0	0	0	/home/dhl_ec/bnelissen/Slides/CD3_manuscript/CD3_slides/AAA627.CD3/AAA627.CD3.run1	255	0.7	0.06	0.7	0.06	-7.76522994633	0.0	0.178411221869	0.0449728046875
392.0	3999989.0	229.0	8006.0	3999989.0	4000000.0	6.0	1.0	1.06	1.32	1.12	0.0499999999993	9.14	0.359999999999	0.739999999998	0.0599999999995	9.47	0.360000000001	2.18	1.53	0.58	AAA627.CD3.X25.Y11.tile.tissue.png	339	1	2000	339	2cadd1c07b03a3e68709fc036eccaf13	0	0	0	0	0	0	0	0	0	0	0	0	0	/home/dhl_ec/bnelissen/Slides/CD3_manuscript/CD3_slides/AAA627.CD3/AAA627.CD3.run1	255	0.7	0.06	0.7	0.06	-8.39718815642	-9.43092649912	0.22537116661	0.0628498086325
487.0	4000000.0	248.0	7996.0	4000000.0	4000000.0	6.0	1.0	1.27	1.33	1.14	0.0499999999993	6.17	0.290000000001	0.75	0.0499999999993	9.45	0.380000000001	2.16	1.52	0.530000000001	AAA627.CD3.X25.Y12.tile.tissue.png	340	1	2000	340	72e435c881fdfd412ae90e8599fc032a	0	0	0	0	0	0	0	0	0	0	0	0	0	/home/dhl_ec/bnelissen/Slides/CD3_manuscript/CD3_slides/AAA627.CD3/AAA627.CD3.run1	255	0.7	0.06	0.7	0.06	-8.41574420805	-11.5099766896	0.344978836651	0.049492197206
204.0	4000000.0	123.0	7996.0	4000000.0	4000000.0	3.0	1.0	1.25	1.32	1.11	0.0499999999993	7.27	0.290000000001	0.74	0.0499999999993	9.43	0.379999999997	2.17	1.52	0.6	AAA627.CD3.X25.Y13.tile.tissue.png	341	1	2000	341	6d388db42c2271e06bbf933c8cc275cf	0	0	0	0	0	0	0	0	0	0	0	0	0	/home/dhl_ec/bnelissen/Slides/CD3_manuscript/CD3_slides/AAA627.CD3/AAA627.CD3.run1	255	0.7	0.06	0.7	0.06	-7.97018936963	0.0	0.272736050401	0.0498003085937
1831.0	4000000.0	862.0	7996.0	4000000.0	4000000.0	21.0	1.0	1.06	1.25	1.12	0.0499999999993	7.83	0.290000000001	0.740000000002	0.0500000000011	9.42	0.380000000001	2.16	1.53	0.549999999999	AAA627.CD3.X25.Y14.tile.tissue.png	342	1	2000	342	c9057ced1e70e7c44dcc85a001b86a42	0	0	0	0	0	0	0	0	0	0	0	0	0	/home/dhl_ec/bnelissen/Slides/CD3_manuscript/CD3_slides/AAA627.CD3/AAA627.CD3.run1	255	0.7	0.06	0.7	0.06	-7.53875187528	0.0	0.21862642996	0.054789203125
0.0	3985053.0	0.0	8016.0	3985053.0	4000000.0	0.0	1.0	1.07	1.26	1.12	0.0399999999991	8.74	0.360000000001	0.74	0.0599999999995	9.1	0.289999999999	2.18	1.52	0.599999999999	AAA627.CD3.X25.Y15.tile.tissue.png	343	1	2000	343	f5c34515ad897348caf2c0b9d9b7474a	0	0	0	0	0	0	0	0	0	0	0	0	0	/home/dhl_ec/bnelissen/Slides/CD3_manuscript/CD3_slides/AAA627.CD3/AAA627.CD3.run1	255	0.7	0.06	0.7	0.06	-7.45270908872	-11.4644088157	0.234664050309	0.051345542572
148.0	1840750.0	78.0	8670.0	1840750.0	4000000.0	2.0	2.0	1.02	1.34	1.16	0.0500000000011	6.83	0.370000000001	0.739999999998	0.15	7.78	0.279999999999	2.2	1.53	0.540000000001	AAA627.CD3.X25.Y16.tile.tissue.png	344	1	2000	344	9b242fcb0a1b5fb5930ecdeb714913c3	0	0	0	0	0	0	0	0	0	0	0	0	0	/home/dhl_ec/bnelissen/Slides/CD3_manuscript/CD3_slides/AAA627.CD3/AAA627.CD3.run1	255	0.7	0.06	0.7	0.06	-7.5018705299	-11.5443584223	0.421951899182	0.0878024375
0.0	15150.0	0.0	603.0	15150.0	4000000.0	0.0	1.0	0.940000000001	1.09	1.12	0.0599999999995	6.49	0.369999999999	0.769999999999	0.219999999999	5.63	0.139999999999	2.06	1.52	0.549999999999	AAA627.CD3.X25.Y17.tile.tissue.png	345	1	2000	345	c22ce6036f7e174d065879c6bb45653c	0	0	0	0	0	0	0	0	0	0	0	0	0	/home/dhl_ec/bnelissen/Slides/CD3_manuscript/CD3_slides/AAA627.CD3/AAA627.CD3.run1	255	0.7	0.06	0.7	0.06	0.0	-10.0548948934	0.708900448639	2.45744198929
0.0	0.0	0.0	0.0	0.0	4000000.0	0.0	0.0	0.990000000002	1.13	1.14	0.0499999999993	6.19	0.289999999999	0.740000000002	0.220000000001	4.55	0.130000000001	2.04	1.53	0.559999999999	AAA627.CD3.X25.Y2.tile.tissue.png	346	1	2000	346	e28bca8ecfc178242e95de61502a5312	0	0	0	0	0	0	0	0	0	0	0	0	0	/home/dhl_ec/bnelissen/Slides/CD3_manuscript/CD3_slides/AAA627.CD3/AAA627.CD3.run1	255	1.0	0.06	1.0	0.06	0.0	-11.6033136666	0.0	0.0443488677486
0.0	0.0	0.0	0.0	0.0	4000000.0	0.0	0.0	0.980000000001	1.14	1.13	0.0500000000011	6.2	0.300000000001	0.74	0.219999999999	4.57	0.129999999999	2.03	1.53	0.549999999999	AAA627.CD3.X25.Y3.tile.tissue.png	347	1	2000	347	431df18c9387d9ffb348bd3b90350aa8	0	0	0	0	0	0	0	0	0	0	0	0	0	/home/dhl_ec/bnelissen/Slides/CD3_manuscript/CD3_slides/AAA627.CD3/AAA627.CD3.run1	255	1.0	0.06	1.0	0.06	0.0	-11.5008926579	0.0	0.0500928499886
506.0	11963.0	144.0	954.0	11963.0	4000000.0	2.0	3.0	0.959999999999	1.13	1.14	0.0499999999993	6.52	0.369999999999	0.75	0.219999999999	6.55	0.209999999999	2.07	1.53	0.530000000001	AAA627.CD3.X25.Y4.tile.tissue.png	348	1	2000	348	51a9fb44d6fcd1fccfff3846671e1791	0	0	0	0	0	0	0	0	0	0	0	0	0	/home/dhl_ec/bnelissen/Slides/CD3_manuscript/CD3_slides/AAA627.CD3/AAA627.CD3.run1	255	0.7	0.06	0.7	0.06	-8.87218485243	-12.4047547281	2.13205383235	0.0626711767578
227.0	3384.0	80.0	368.0	3384.0	4000000.0	1.0	2.0	0.970000000001	1.18	1.17	0.0500000000011	6.54	0.370000000001	0.73	0.23	6.39	0.210000000001	2.06	1.52	0.519999999999	AAA627.CD3.X25.Y5.tile.tissue.png	349	1	2000	349	44a70cee28b4d337e34ade943e4390e9	0	0	0	0	0	0	0	0	0	0	0	0	0	/home/dhl_ec/bnelissen/Slides/CD3_manuscript/CD3_slides/AAA627.CD3/AAA627.CD3.run1	255	0.7	0.06	0.7	0.06	-9.06290638938	-12.0376469382	1.83098296159	0.0733453222656
0.0	0.0	0.0	0.0	0.0	4000000.0	0.0	0.0	0.949999999999	1.13	1.11	0.0499999999993	6.16	0.300000000001	0.76	0.219999999999	4.56	0.129999999999	2.04	1.53	0.52	AAA627.CD3.X25.Y6.tile.tissue.png	350	1	2000	350	ce8410c437ddcd39188ca141120d7f4e	0	0	0	0	0	0	0	0	0	0	0	0	0	/home/dhl_ec/bnelissen/Slides/CD3_manuscript/CD3_slides/AAA627.CD3/AAA627.CD3.run1	255	1.0	0.06	1.0	0.06	0.0	-11.1659766798	0.0	0.07019254412
0.0	0.0	0.0	0.0	0.0	4000000.0	0.0	0.0	0.98	1.15	1.13	0.0400000000009	6.13	0.299999999999	0.750000000002	0.220000000001	4.55	0.130000000001	2.04	1.53	0.539999999999	AAA627.CD3.X25.Y7.tile.tissue.png	351	1	2000	351	a78a6c9d01e14b76741e9117f2db4361	0	0	0	0	0	0	0	0	0	0	0	0	0	/home/dhl_ec/bnelissen/Slides/CD3_manuscript/CD3_slides/AAA627.CD3/AAA627.CD3.run1	255	1.0	0.06	1.0	0.06	0.0	-12.3805093914	0.0	0.065643452919
452.0	1449479.0	231.0	11413.0	1449479.0	4000000.0	6.0	3.0	0.959999999999	1.24	1.13	0.0399999999991	6.73	0.370000000001	0.74	0.17	7.56	0.27	2.23	1.52	0.529999999997	AAA627.CD3.X25.Y8.tile.tissue.png	352	1	2000	352	9d25158ff0fefd140463320ec6e91d33	0	0	0	0	0	0	0	0	0	0	0	0	0	/home/dhl_ec/bnelissen/Slides/CD3_manuscript/CD3_slides/AAA627.CD3/AAA627.CD3.run1	255	0.7	0.06	0.7	0.06	-8.78437904446	-10.9081846619	1.14760301688	0.100754210938
398.0	3918308.0	212.0	9847.0	3918308.0	4000000.0	5.0	1.0	1.08	1.26	1.12	0.0400000000009	6.38	0.379999999999	0.779999999999	0.0599999999995	9.45	0.379999999999	2.17	1.54	0.560000000001	AAA627.CD3.X25.Y9.tile.tissue.png	353	1	2000	353	fc74af12e06b17661decd8a33479f2c9	0	0	0	0	0	0	0	0	0	0	0	0	0	/home/dhl_ec/bnelissen/Slides/CD3_manuscript/CD3_slides/AAA627.CD3/AAA627.CD3.run1	255	0.7	0.06	0.7	0.06	-8.59427171336	-12.0867270461	0.520954675701	0.0555665244141
0.0	1521.0	0.0	297.0	1521.0	4000000.0	0.0	1.0	0.950000000001	1.14	1.16	0.0499999999993	6.54	0.370000000001	0.740000000002	0.23	5.68	0.139999999999	2.07	1.54	0.51	AAA627.CD3.X26.Y0.tile.tissue.png	354	1	2000	354	14cfbf33e2fddbe8a211ed567f8cd646	0	0	0	0	0	0	0	0	0	0	0	0	0	/home/dhl_ec/bnelissen/Slides/CD3_manuscript/CD3_slides/AAA627.CD3/AAA627.CD3.run1	255	0.7	0.06	0.7	0.06	0.0	-9.65736668366	1.64734536797	0.328526683434
67.0	58977.0	38.0	1254.0	58977.0	4000000.0	1.0	2.0	0.99	1.12	1.15	0.0499999999993	6.54	0.359999999999	0.730000000001	0.220000000001	6.47	0.210000000001	2.09	1.53	0.540000000001	AAA627.CD3.X26.Y1.tile.tissue.png	355	1	2000	355	32f76411002481a53e90aaa64b8607e7	0	0	0	0	0	0	0	0	0	0	0	0	0	/home/dhl_ec/bnelissen/Slides/CD3_manuscript/CD3_slides/AAA627.CD3/AAA627.CD3.run1	255	0.7	0.06	0.7	0.06	-7.97686040319	-12.5342436613	0.90676839892	0.0580684785156
440.0	4000000.0	227.0	7996.0	4000000.0	4000000.0	6.0	1.0	1.07	1.3	1.12	0.0399999999991	5.71	0.289999999999	0.74	0.0599999999995	9.51	0.379999999999	2.17	1.53	0.539999999999	AAA627.CD3.X26.Y10.tile.tissue.png	356	1	2000	356	c5d04090fa9f5fb02c2fd66ef0077215	0	0	0	0	0	0	0	0	0	0	0	0	0	/home/dhl_ec/bnelissen/Slides/CD3_manuscript/CD3_slides/AAA627.CD3/AAA627.CD3.run1	255	0.7	0.06	0.7	0.06	-8.08090327201	0.0	0.24327660194	0.0571625078125
483.0	3999911.0	250.0	8008.0	3999911.0	4000000.0	6.0	1.0	1.23	1.32	1.15	0.0499999999993	8.02	0.370000000001	0.750000000002	0.0699999999997	9.48	0.380000000001	2.17	1.54	0.549999999999	AAA627.CD3.X26.Y11.tile.tissue.png	357	1	2000	357	599adb15ca2efb91582167aa14a4e5e7	0	0	0	0	0	0	0	0	0	0	0	0	0	/home/dhl_ec/bnelissen/Slides/CD3_manuscript/CD3_slides/AAA627.CD3/AAA627.CD3.run1	255	0.7	0.06	0.7	0.06	-8.45152402811	-11.7450401741	0.328707728027	0.0672414401697
789.0	3950282.0	340.0	9923.0	3950282.0	4000000.0	8.0	2.0	1.21	1.28	1.14	0.0499999999993	6.32	0.359999999999	0.75	0.0699999999997	9.46	0.379999999999	2.2	1.53	0.580000000002	AAA627.CD3.X26.Y12.tile.tissue.png	358	1	2000	358	16525c39b9d0cd578401de2429570027	0	0	0	0	0	0	0	0	0	0	0	0	0	/home/dhl_ec/bnelissen/Slides/CD3_manuscript/CD3_slides/AAA627.CD3/AAA627.CD3.run1	255	0.7	0.06	0.7	0.06	-8.54195960852	-12.0939944285	0.715720876255	0.0801117016602
115.0	3965776.0	64.0	8726.0	3965776.0	4000000.0	2.0	2.0	1.08	1.27	1.15	0.0399999999991	7.88	0.359999999999	0.74	0.0599999999995	9.55	0.370000000001	2.17	1.52	0.559999999999	AAA627.CD3.X26.Y13.tile.tissue.png	359	1	2000	359	3bea878e235756ab43cb214a91e7a4f1	0	0	0	0	0	0	0	0	0	0	0	0	0	/home/dhl_ec/bnelissen/Slides/CD3_manuscript/CD3_slides/AAA627.CD3/AAA627.CD3.run1	255	0.7	0.06	0.7	0.06	-7.91770147018	-11.5410611155	0.387172904065	0.0697660708618
58.0	3965852.0	45.0	9570.0	3965852.0	4000000.0	1.0	2.0	1.09	1.25	1.12	0.0399999999991	6.52	0.359999999999	0.740000000002	0.0600000000013	9.44	0.360000000001	2.19	1.53	0.559999999999	AAA627.CD3.X26.Y14.tile.tissue.png	360	1	2000	360	346e45d037ea1c8cf112e363a2d8b5db	0	0	0	0	0	0	0	0	0	0	0	0	0	/home/dhl_ec/bnelissen/Slides/CD3_manuscript/CD3_slides/AAA627.CD3/AAA627.CD3.run1	255	0.7	0.06	0.7	0.06	-7.14336511561	-11.5379592283	0.252917899121	0.0591056340332
157.0	2222958.0	74.0	13333.0	2222958.0	4000000.0	1.0	1.0	1.03	1.24	1.17	0.0500000000011	6.5	0.369999999999	0.75	0.139999999999	8.12	0.300000000001	2.23	1.53	0.580000000002	AAA627.CD3.X26.Y15.tile.tissue.png	361	1	2000	361	826ec895f314b0cec087a0e7c246ec48	0	0	0	0	0	0	0	0	0	0	0	0	0	/home/dhl_ec/bnelissen/Slides/CD3_manuscript/CD3_slides/AAA627.CD3/AAA627.CD3.run1	255	0.7	0.06	0.7	0.06	-6.82518686807	-11.179160577	0.455038182406	0.085818640625
111.0	2805405.0	68.0	9470.0	2805405.0	4000000.0	1.0	2.0	1.08	1.23	1.18	0.0499999999993	9.28	0.370000000001	0.739999999998	0.1	8.55	0.32	2.22	1.53	0.6	AAA627.CD3.X26.Y16.tile.tissue.png	362	1	2000	362	7a2250743d04ba4bf92cf6396e615ba7	0	0	0	0	0	0	0	0	0	0	0	0	0	/home/dhl_ec/bnelissen/Slides/CD3_manuscript/CD3_slides/AAA627.CD3/AAA627.CD3.run1	255	0.7	0.06	0.7	0.06	-7.6388960709	-11.3167822575	0.870350622189	0.081175796875
0.0	648826.0	0.0	5747.0	648826.0	4000000.0	0.0	1.0	0.98	1.25	1.13	0.0599999999995	6.64	0.370000000001	0.769999999999	0.190000000001	6.58	0.16	2.09	1.53	0.530000000001	AAA627.CD3.X26.Y17.tile.tissue.png	363	1	2000	363	7fee5408bc8863bab76c6e83990b4c5b	0	0	0	0	0	0	0	0	0	0	0	0	0	/home/dhl_ec/bnelissen/Slides/CD3_manuscript/CD3_slides/AAA627.CD3/AAA627.CD3.run1	255	0.7	0.06	0.7	0.06	-7.53729085469	-10.4382054557	0.843250969554	2.27739947852
0.0	1521.0	0.0	170.0	1521.0	4000000.0	0.0	1.0	0.969999999999	1.1	1.14	0.0500000000011	6.42	0.369999999999	0.730000000001	0.220000000001	6.11	0.130000000001	2.07	1.52	0.530000000001	AAA627.CD3.X26.Y2.tile.tissue.png	364	1	2000	364	cfd80e987a43a905e8b520011fb90eb4	0	0	0	0	0	0	0	0	0	0	0	0	0	/home/dhl_ec/bnelissen/Slides/CD3_manuscript/CD3_slides/AAA627.CD3/AAA627.CD3.run1	255	0.7	0.06	0.7	0.06	-7.79025429034	-12.7288179117	0.838307663416	0.0446677772141
0.0	0.0	0.0	0.0	0.0	4000000.0	0.0	0.0	0.940000000001	1.13	1.12	0.0399999999991	6.13	0.289999999999	0.75	0.219999999999	4.55	0.129999999999	2.02	1.52	0.57	AAA627.CD3.X26.Y3.tile.tissue.png	365	1	2000	365	8228d62da1b03d599591b91a2d70adcd	0	0	0	0	0	0	0	0	0	0	0	0	0	/home/dhl_ec/bnelissen/Slides/CD3_manuscript/CD3_slides/AAA627.CD3/AAA627.CD3.run1	255	1.0	0.06	1.0	0.06	0.0	-12.5023209262	0.0	0.0523653454971
58.0	4572.0	36.0	519.0	4572.0	4000000.0	1.0	2.0	0.970000000001	1.12	1.14	0.0499999999993	6.52	0.379999999999	0.739999999998	0.23	6.48	0.209999999999	2.06	1.52	0.51	AAA627.CD3.X26.Y4.tile.tissue.png	366	1	2000	366	509e75c9d0e6e248ffa270746e3c0415	0	0	0	0	0	0	0	0	0	0	0	0	0	/home/dhl_ec/bnelissen/Slides/CD3_manuscript/CD3_slides/AAA627.CD3/AAA627.CD3.run1	255	0.7	0.06	0.7	0.06	-8.46916784611	-12.5128155814	1.98341592885	0.0532285180969
0.0	0.0	0.0	0.0	0.0	4000000.0	0.0	0.0	0.92	1.12	1.12	0.0499999999993	5.45	0.290000000001	0.75	0.23	4.59	0.119999999999	2.03	1.52	0.59	AAA627.CD3.X26.Y5.tile.tissue.png	367	1	2000	367	83e7d7c9d5ba588ea088b32808991b90	0	0	0	0	0	0	0	0	0	0	0	0	0	/home/dhl_ec/bnelissen/Slides/CD3_manuscript/CD3_slides/AAA627.CD3/AAA627.CD3.run1	255	1.0	0.06	1.0	0.06	0.0	0.0	0.0	0.0518036015625
123.0	1267.0	54.0	158.0	1267.0	4000000.0	1.0	1.0	0.98	1.11	1.13	0.0499999999993	6.51	0.360000000001	0.74	0.219999999999	6.44	0.209999999999	2.07	1.52	0.57	AAA627.CD3.X26.Y6.tile.tissue.png	368	1	2000	368	eb7a811d8c90e32c28fab8fddb3ae35a	0	0	0	0	0	0	0	0	0	0	0	0	0	/home/dhl_ec/bnelissen/Slides/CD3_manuscript/CD3_slides/AAA627.CD3/AAA627.CD3.run1	255	0.7	0.06	0.7	0.06	-8.0767580641	-12.4201700679	1.00186206533	0.0685161947327
285.0	1782.0	95.0	190.0	1782.0	4000000.0	2.0	1.0	0.93	1.11	1.15	0.0499999999993	6.51	0.370000000001	0.74	0.23	6.43	0.209999999999	2.1	1.54	0.559999999999	AAA627.CD3.X26.Y7.tile.tissue.png	369	1	2000	369	84efe13e71cfb15766c0e608b58c24a4	0	0	0	0	0	0	0	0	0	0	0	0	0	/home/dhl_ec/bnelissen/Slides/CD3_manuscript/CD3_slides/AAA627.CD3/AAA627.CD3.run1	255	0.7	0.06	0.7	0.06	-8.15052416587	-12.4229969623	1.88244995298	0.0580847388306
87.0	298981.0	38.0	3894.0	298981.0	4000000.0	1.0	1.0	0.950000000001	1.22	1.13	0.0499999999993	6.6	0.369999999999	0.740000000002	0.220000000001	6.71	0.220000000001	2.1	1.52	0.52	AAA627.CD3.X26.Y8.tile.tissue.png	370	1	2000	370	e898cb35a92d8c0046e7a2907c8be9c7	0	0	0	0	0	0	0	0	0	0	0	0	0	/home/dhl_ec/bnelissen/Slides/CD3_manuscript/CD3_slides/AAA627.CD3/AAA627.CD3.run1	255	0.7	0.06	0.7	0.06	-8.17181246974	-11.0745428176	1.29914759654	0.0735463642578
640.0	3613420.0	340.0	9334.0	3613420.0	4000000.0	9.0	1.0	1.09	1.28	1.12	0.0500000000011	6.69	0.360000000001	0.74	0.0799999999999	9.24	0.349999999999	2.21	1.53	0.610000000001	AAA627.CD3.X26.Y9.tile.tissue.png	371	1	2000	371	913e89e11a5db65309196a1754c5dd41	0	0	0	0	0	0	0	0	0	0	0	0	0	/home/dhl_ec/bnelissen/Slides/CD3_manuscript/CD3_slides/AAA627.CD3/AAA627.CD3.run1	255	0.7	0.06	0.7	0.06	-8.01860796446	-10.8638486513	0.25913170672	0.0601125273437
0.0	20774.0	0.0	1094.0	20774.0	4000000.0	0.0	1.0	0.929999999998	1.13	1.17	0.0500000000011	6.52	0.369999999999	0.75	0.220000000001	5.66	0.139999999999	2.07	1.54	0.530000000001	AAA627.CD3.X27.Y0.tile.tissue.png	372	1	2000	372	5237e026f4d7ca9debbd20a912381402	0	0	0	0	0	0	0	0	0	0	0	0	0	/home/dhl_ec/bnelissen/Slides/CD3_manuscript/CD3_slides/AAA627.CD3/AAA627.CD3.run1	255	0.7	0.06	0.7	0.06	0.0	-9.5869484746	0.25404847537	0.312595269958
0.0	1543.0	0.0	180.0	1543.0	4000000.0	0.0	1.0	0.969999999999	1.13	1.12	0.0499999999993	6.61	0.370000000001	0.740000000002	0.220000000001	5.64	0.139999999999	2.07	1.53	0.5	AAA627.CD3.X27.Y1.tile.tissue.png	373	1	2000	373	82c202a23c7286e0c3274811225dc225	0	0	0	0	0	0	0	0	0	0	0	0	0	/home/dhl_ec/bnelissen/Slides/CD3_manuscript/CD3_slides/AAA627.CD3/AAA627.CD3.run1	255	0.7	0.06	0.7	0.06	0.0	-12.6305412587	0.922954171181	0.0432109250336
979.0	1361544.0	479.0	6599.0	1361544.0	4000000.0	12.0	2.0	1.02	1.27	1.13	0.0499999999993	6.59	0.370000000001	0.74	0.17	7.48	0.26	2.22	1.51	0.549999999999	AAA627.CD3.X27.Y10.tile.tissue.png	374	1	2000	374	424c5a748ec2dcc9467e275159443612	0	0	0	0	0	0	0	0	0	0	0	0	0	/home/dhl_ec/bnelissen/Slides/CD3_manuscript/CD3_slides/AAA627.CD3/AAA627.CD3.run1	255	0.7	0.06	0.7	0.06	-8.23450355757	-11.7748218836	0.58109358894	0.0769769492187
311.0	2195367.0	143.0	18146.0	2195367.0	4000000.0	4.0	5.0	1.01	1.39	1.12	0.0500000000011	6.49	0.379999999999	0.74	0.139999999999	8.12	0.309999999999	2.25	1.53	0.530000000001	AAA627.CD3.X27.Y11.tile.tissue.png	375	1	2000	375	081bddfbb984c8f137eabbdf3add4a25	0	0	0	0	0	0	0	0	0	0	0	0	0	/home/dhl_ec/bnelissen/Slides/CD3_manuscript/CD3_slides/AAA627.CD3/AAA627.CD3.run1	255	0.7	0.06	0.7	0.06	-8.0196384107	-12.0745531216	0.704607708046	0.116766300781
193.0	3940343.0	106.0	8663.0	3940343.0	4000000.0	3.0	2.0	1.07	1.33	1.12	0.0499999999993	6.38	0.360000000001	0.74	0.0599999999995	9.43	0.370000000001	2.19	1.53	0.549999999999	AAA627.CD3.X27.Y12.tile.tissue.png	376	1	2000	376	2c98fbf9905eea9d0d3e4282b0a808ed	0	0	0	0	0	0	0	0	0	0	0	0	0	/home/dhl_ec/bnelissen/Slides/CD3_manuscript/CD3_slides/AAA627.CD3/AAA627.CD3.run1	255	0.7	0.06	0.7	0.06	-7.83754529803	-11.8367297142	0.452741711282	0.0537276079102
255.0	3542884.0	161.0	11864.0	3542884.0	4000000.0	4.0	4.0	1.06	1.33	1.13	0.0400000000009	6.41	0.379999999999	0.75	0.0799999999999	9.17	0.359999999999	2.21	1.52	0.579999999998	AAA627.CD3.X27.Y13.tile.tissue.png	377	1	2000	377	daf95958467f35f01459f89b5c72b615	0	0	0	0	0	0	0	0	0	0	0	0	0	/home/dhl_ec/bnelissen/Slides/CD3_manuscript/CD3_slides/AAA627.CD3/AAA627.CD3.run1	255	0.7	0.06	0.7	0.06	-8.24584782461	-11.9969866225	0.815850313553	0.0992225292969
188.0	2414730.0	102.0	24675.0	2414730.0	4000000.0	2.0	6.0	1.04	1.23	1.14	0.0499999999993	9.8	0.379999999999	0.74	0.119999999999	8.37	0.299999999999	2.26	1.52	0.6	AAA627.CD3.X27.Y14.tile.tissue.png	378	1	2000	378	5587b0d606fd675b3391504da045f6df	0	0	0	0	0	0	0	0	0	0	0	0	0	/home/dhl_ec/bnelissen/Slides/CD3_manuscript/CD3_slides/AAA627.CD3/AAA627.CD3.run1	255	0.7	0.06	0.7	0.06	-8.63328941602	-11.9162688604	1.09694963355	0.129978320313
186.0	3950218.0	86.0	10517.0	3950218.0	4000000.0	2.0	1.0	1.16	1.23	1.13	0.0400000000009	6.54	0.360000000001	0.740000000002	0.0599999999995	9.55	0.380000000001	2.2	1.53	0.59	AAA627.CD3.X27.Y15.tile.tissue.png	379	1	2000	379	722f26e313914e8738d0ad26d1342067	0	0	0	0	0	0	0	0	0	0	0	0	0	/home/dhl_ec/bnelissen/Slides/CD3_manuscript/CD3_slides/AAA627.CD3/AAA627.CD3.run1	255	0.7	0.06	0.7	0.06	-8.19786875988	-12.0388015651	1.0199975489	0.117454775391
168.0	3709050.0	60.0	15769.0	3709050.0	4000000.0	1.0	2.0	1.2	1.27	1.1	0.0499999999993	7.52	0.370000000001	0.739999999998	0.0699999999997	9.26	0.370000000001	2.22	1.53	0.549999999999	AAA627.CD3.X27.Y16.tile.tissue.png	380	1	2000	380	56f24a6d5e2ebb55cad631b4570ec13a	0	0	0	0	0	0	0	0	0	0	0	0	0	/home/dhl_ec/bnelissen/Slides/CD3_manuscript/CD3_slides/AAA627.CD3/AAA627.CD3.run1	255	0.7	0.06	0.7	0.06	-8.68631695826	-11.8869969154	0.893820353669	0.0793382421875
775.0	313380.0	231.0	4076.0	313380.0	4000000.0	3.0	3.0	0.98	1.14	1.12	0.0499999999993	6.7	0.369999999999	0.77	0.219999999998	6.7	0.219999999999	2.1	1.53	0.58	AAA627.CD3.X27.Y17.tile.tissue.png	381	1	2000	381	4c7d18f4ba0a0d8a2490c0d15d0afd11	0	0	0	0	0	0	0	0	0	0	0	0	0	/home/dhl_ec/bnelissen/Slides/CD3_manuscript/CD3_slides/AAA627.CD3/AAA627.CD3.run1	255	0.7	0.06	0.7	0.06	-8.31123704477	-10.2336236816	0.807393090895	1.94223006396
297.0	3081.0	115.0	347.0	3081.0	4000000.0	2.0	2.0	0.950000000001	1.12	1.11	0.0499999999993	6.43	0.370000000001	0.74	0.23	6.5	0.220000000001	2.07	1.53	0.530000000001	AAA627.CD3.X27.Y2.tile.tissue.png	382	1	2000	382	aba4ee2f323e8ee4a8ea04d9e1775db9	0	0	0	0	0	0	0	0	0	0	0	0	0	/home/dhl_ec/bnelissen/Slides/CD3_manuscript/CD3_slides/AAA627.CD3/AAA627.CD3.run1	255	0.7	0.06	0.7	0.06	-8.60201893265	-12.6533285276	1.16283167333	0.0472091635132
0.0	2632.0	0.0	226.0	2632.0	4000000.0	0.0	1.0	0.960000000001	1.1	1.12	0.0499999999993	6.53	0.369999999999	0.73	0.220000000001	5.63	0.140000000001	2.06	1.52	0.579999999998	AAA627.CD3.X27.Y3.tile.tissue.png	383	1	2000	383	b1a8927d0206f8c3ea53ecee58e3f3e5	0	0	0	0	0	0	0	0	0	0	0	0	0	/home/dhl_ec/bnelissen/Slides/CD3_manuscript/CD3_slides/AAA627.CD3/AAA627.CD3.run1	255	0.7	0.06	0.7	0.06	0.0	-12.3204865383	0.155934041032	0.0458659707108
0.0	0.0	0.0	0.0	0.0	4000000.0	0.0	0.0	0.950000000001	1.1	1.11	0.0499999999993	6.15	0.300000000001	0.740000000002	0.219999999999	4.58	0.130000000001	2.03	1.53	0.5	AAA627.CD3.X27.Y4.tile.tissue.png	384	1	2000	384	e1d9e930d30b0b7306a54715fb98661e	0	0	0	0	0	0	0	0	0	0	0	0	0	/home/dhl_ec/bnelissen/Slides/CD3_manuscript/CD3_slides/AAA627.CD3/AAA627.CD3.run1	255	1.0	0.06	1.0	0.06	0.0	-11.3791229676	0.0	0.0491772289083
0.0	0.0	0.0	0.0	0.0	4000000.0	0.0	0.0	0.960000000001	1.14	1.13	0.0399999999991	6.13	0.299999999999	0.76	0.230000000001	4.58	0.129999999999	2.02	1.54	0.509999999998	AAA627.CD3.X27.Y5.tile.tissue.png	385	1	2000	385	7e3ac1ff62536aca9867030e049c0288	0	0	0	0	0	0	0	0	0	0	0	0	0	/home/dhl_ec/bnelissen/Slides/CD3_manuscript/CD3_slides/AAA627.CD3/AAA627.CD3.run1	255	1.0	0.06	1.0	0.06	0.0	-12.4649343701	0.0	0.0550066144409
0.0	0.0	0.0	0.0	0.0	4000000.0	0.0	0.0	0.959999999997	1.09	1.15	0.0500000000011	6.2	0.290000000001	0.74	0.220000000001	4.55	0.130000000001	2.04	1.53	0.57	AAA627.CD3.X27.Y6.tile.tissue.png	386	1	2000	386	bca552729f515a07749007727e59c9bd	0	0	0	0	0	0	0	0	0	0	0	0	0	/home/dhl_ec/bnelissen/Slides/CD3_manuscript/CD3_slides/AAA627.CD3/AAA627.CD3.run1	255	1.0	0.06	1.0	0.06	0.0	-10.6450402933	0.0	0.051874529781
0.0	0.0	0.0	0.0	0.0	4000000.0	0.0	0.0	0.99	1.12	1.15	0.0500000000011	5.47	0.290000000001	0.75	0.210000000001	4.54	0.120000000001	2.04	1.53	0.58	AAA627.CD3.X27.Y7.tile.tissue.png	387	1	2000	387	c746baaeaa5b6935e3ff75403d0c280f	0	0	0	0	0	0	0	0	0	0	0	0	0	/home/dhl_ec/bnelissen/Slides/CD3_manuscript/CD3_slides/AAA627.CD3/AAA627.CD3.run1	255	1.0	0.06	1.0	0.06	0.0	0.0	0.0	0.0633943828125
0.0	0.0	0.0	0.0	0.0	4000000.0	0.0	0.0	0.960000000001	1.1	1.17	0.0499999999993	5.46	0.309999999999	0.749999999998	0.219999999999	4.55	0.130000000001	2.03	1.52	0.52	AAA627.CD3.X27.Y8.tile.tissue.png	388	1	2000	388	8674263894bfc6031fcf1071d2d31f9d	0	0	0	0	0	0	0	0	0	0	0	0	0	/home/dhl_ec/bnelissen/Slides/CD3_manuscript/CD3_slides/AAA627.CD3/AAA627.CD3.run1	255	1.0	0.06	1.0	0.06	0.0	0.0	0.0	0.0669105546875
0.0	251075.0	0.0	2712.0	251075.0	4000000.0	0.0	1.0	0.959999999999	1.12	1.14	0.0500000000011	6.62	0.360000000001	0.74	0.209999999999	6.26	0.150000000001	2.13	1.54	0.52	AAA627.CD3.X27.Y9.tile.tissue.png	389	1	2000	389	a5d211556ec76b305e488799bffda8cc	0	0	0	0	0	0	0	0	0	0	0	0	0	/home/dhl_ec/bnelissen/Slides/CD3_manuscript/CD3_slides/AAA627.CD3/AAA627.CD3.run1	255	0.7	0.06	0.7	0.06	-7.93308090954	-11.3369579921	0.549764062763	0.0640118862305
88.0	13092.0	45.0	967.0	13092.0	4000000.0	1.0	3.0	0.980000000001	1.14	1.13	0.0400000000009	6.57	0.369999999999	0.740000000002	0.220000000001	6.43	0.210000000001	2.08	1.51	0.530000000001	AAA627.CD3.X28.Y0.tile.tissue.png	390	1	2000	390	3f679df63c9fa4dcf5d55b414efeb33e	0	0	0	0	0	0	0	0	0	0	0	0	0	/home/dhl_ec/bnelissen/Slides/CD3_manuscript/CD3_slides/AAA627.CD3/AAA627.CD3.run1	255	0.7	0.06	0.7	0.06	-6.94535660117	-8.84767839627	0.192345766497	0.298150719879
0.0	0.0	0.0	0.0	0.0	4000000.0	0.0	0.0	0.92	1.09	1.15	0.0500000000011	6.16	0.299999999999	0.75	0.220000000001	4.58	0.129999999999	2.05	1.52	0.559999999999	AAA627.CD3.X28.Y1.tile.tissue.png	391	1	2000	391	58dc96a7747ced3d430ea4fbdb99dad3	0	0	0	0	0	0	0	0	0	0	0	0	0	/home/dhl_ec/bnelissen/Slides/CD3_manuscript/CD3_slides/AAA627.CD3/AAA627.CD3.run1	255	1.0	0.06	1.0	0.06	0.0	-12.4064648886	0.0	0.0393272592545
0.0	3608.0	0.0	313.0	3608.0	4000000.0	0.0	1.0	0.99	1.12	1.15	0.0400000000009	6.5	0.379999999999	0.740000000002	0.220000000001	6.1	0.129999999999	2.07	1.53	0.569999999998	AAA627.CD3.X28.Y10.tile.tissue.png	392	1	2000	392	13e1ad079db010aef4b13d2d61401b29	0	0	0	0	0	0	0	0	0	0	0	0	0	/home/dhl_ec/bnelissen/Slides/CD3_manuscript/CD3_slides/AAA627.CD3/AAA627.CD3.run1	255	0.7	0.06	0.7	0.06	-7.96189404198	-12.3210751908	3.4924603359	0.0555825202637
233.0	794138.0	78.0	9646.0	794138.0	4000000.0	1.0	3.0	0.98	1.24	1.14	0.0499999999993	6.91	0.369999999999	0.749999999998	0.190000000001	7.06	0.24	2.22	1.53	0.589999999998	AAA627.CD3.X28.Y11.tile.tissue.png	393	1	2000	393	681c442fe20d5d20e80cd229ee388f93	0	0	0	0	0	0	0	0	0	0	0	0	0	/home/dhl_ec/bnelissen/Slides/CD3_manuscript/CD3_slides/AAA627.CD3/AAA627.CD3.run1	255	0.7	0.06	0.7	0.06	-8.57236068593	-11.6146820531	0.869162460386	0.10463028125
406.0	686118.0	152.0	6962.0	686118.0	4000000.0	4.0	1.0	0.98	1.23	1.13	0.0499999999993	6.7	0.389999999999	0.73	0.190000000001	6.97	0.230000000001	2.22	1.53	0.560000000001	AAA627.CD3.X28.Y12.tile.tissue.png	394	1	2000	394	09864b6d2842654630adcec1acc39867	0	0	0	0	0	0	0	0	0	0	0	0	0	/home/dhl_ec/bnelissen/Slides/CD3_manuscript/CD3_slides/AAA627.CD3/AAA627.CD3.run1	255	0.7	0.06	0.7	0.06	-8.97131073144	-11.3851668495	0.947318454436	0.108477185547
476.0	511474.0	177.0	5930.0	511474.0	4000000.0	3.0	3.0	0.98	1.23	1.13	0.0499999999993	6.61	0.369999999999	0.740000000002	0.200000000001	6.84	0.23	2.15	1.52	0.52	AAA627.CD3.X28.Y13.tile.tissue.png	395	1	2000	395	9c8f7a63f3b144db544b2e308507bf0f	0	0	0	0	0	0	0	0	0	0	0	0	0	/home/dhl_ec/bnelissen/Slides/CD3_manuscript/CD3_slides/AAA627.CD3/AAA627.CD3.run1	255	0.7	0.06	0.7	0.06	-8.40211132371	-11.389531759	1.13480620502	0.0660779863281
0.0	2692204.0	0.0	9259.0	2692204.0	4000000.0	0.0	1.0	0.969999999999	1.2	1.13	0.0500000000011	6.57	0.369999999999	0.740000000002	0.120000000001	8.1	0.240000000002	2.2	1.57	0.570000000002	AAA627.CD3.X28.Y14.tile.tissue.png	396	1	2000	396	6b92c9c4e9b5f65f8f3f511d56d2410f	0	0	0	0	0	0	0	0	0	0	0	0	0	/home/dhl_ec/bnelissen/Slides/CD3_manuscript/CD3_slides/AAA627.CD3/AAA627.CD3.run1	255	0.7	0.06	0.7	0.06	-7.74053001555	-11.6885177303	0.917439890155	0.0825407070312
108.0	3989762.0	44.0	9066.0	3989762.0	4000000.0	1.0	1.0	1.17	1.2	1.11	0.0499999999993	6.31	0.369999999999	0.75	0.0699999999997	9.46	0.370000000001	2.18	1.52	0.559999999999	AAA627.CD3.X28.Y15.tile.tissue.png	397	1	2000	397	9b106f07da0ce5cba6ea2db9beecb716	0	0	0	0	0	0	0	0	0	0	0	0	0	/home/dhl_ec/bnelissen/Slides/CD3_manuscript/CD3_slides/AAA627.CD3/AAA627.CD3.run1	255	0.7	0.06	0.7	0.06	-8.31203928013	-11.4358866705	0.730406656754	0.040078013916
0.0	3955615.0	0.0	9864.0	3955615.0	4000000.0	0.0	1.0	1.13	1.23	1.14	0.0400000000009	6.36	0.370000000001	0.74	0.0599999999995	9.04	0.290000000001	2.19	1.52	0.549999999997	AAA627.CD3.X28.Y16.tile.tissue.png	398	1	2000	398	f72ef5ed362d1da9eb56c69a1f68fd32	0	0	0	0	0	0	0	0	0	0	0	0	0	/home/dhl_ec/bnelissen/Slides/CD3_manuscript/CD3_slides/AAA627.CD3/AAA627.CD3.run1	255	0.7	0.06	0.7	0.06	-6.62162601603	-12.1534512814	0.723620790334	0.0623261494141
58.0	1092633.0	39.0	8834.0	1092633.0	4000000.0	1.0	4.0	0.949999999999	1.29	1.14	0.0499999999993	8.08	0.370000000001	0.779999999997	0.18	7.28	0.26	2.14	1.52	0.559999999999	AAA627.CD3.X28.Y17.tile.tissue.png	399	1	2000	399	c36168ca94e779cab0c7d5378f7b7bcc	0	0	0	0	0	0	0	0	0	0	0	0	0	/home/dhl_ec/bnelissen/Slides/CD3_manuscript/CD3_slides/AAA627.CD3/AAA627.CD3.run1	255	0.7	0.06	0.7	0.06	-7.94786045127	-10.5568015257	0.877967832069	2.15973782617
129.0	1260.0	59.0	158.0	1260.0	4000000.0	1.0	1.0	0.960000000001	1.11	1.14	0.0499999999993	6.62	0.370000000001	0.730000000001	0.219999999999	6.4	0.210000000001	2.06	1.54	0.52	AAA627.CD3.X28.Y2.tile.tissue.png	400	1	2000	400	d27064756daefbfc0e758284432313d0	0	0	0	0	0	0	0	0	0	0	0	0	0	/home/dhl_ec/bnelissen/Slides/CD3_manuscript/CD3_slides/AAA627.CD3/AAA627.CD3.run1	255	0.7	0.06	0.7	0.06	-7.82854373137	-12.2775433784	1.56160005395	0.0411180362549
0.0	0.0	0.0	0.0	0.0	4000000.0	0.0	0.0	0.959999999999	1.13	1.11	0.0400000000009	6.18	0.290000000001	0.739999999998	0.219999999999	4.55	0.129999999999	2.04	1.52	0.540000000001	AAA627.CD3.X28.Y3.tile.tissue.png	401	1	2000	401	add4e4d7880dc56da02f93f49a6ce205	0	0	0	0	0	0	0	0	0	0	0	0	0	/home/dhl_ec/bnelissen/Slides/CD3_manuscript/CD3_slides/AAA627.CD3/AAA627.CD3.run1	255	1.0	0.06	1.0	0.06	0.0	-12.3540958376	0.0	0.0469811209297
0.0	0.0	0.0	0.0	0.0	4000000.0	0.0	0.0	0.960000000001	1.14	1.12	0.0399999999991	6.16	0.299999999999	0.739999999998	0.220000000001	4.57	0.129999999999	2.03	1.53	0.559999999999	AAA627.CD3.X28.Y4.tile.tissue.png	402	1	2000	402	0d5cc3fc1a26b33745964e371d3fcdf1	0	0	0	0	0	0	0	0	0	0	0	0	0	/home/dhl_ec/bnelissen/Slides/CD3_manuscript/CD3_slides/AAA627.CD3/AAA627.CD3.run1	255	1.0	0.06	1.0	0.06	0.0	-12.3540624303	0.0	0.0542334076157
121.0	6213.0	77.0	686.0	6213.0	4000000.0	2.0	2.0	0.940000000001	1.14	1.13	0.0400000000009	6.53	0.360000000001	0.739999999998	0.219999999999	6.53	0.209999999999	2.08	1.53	0.549999999997	AAA627.CD3.X28.Y5.tile.tissue.png	403	1	2000	403	5db56e0b4a0b49b0146082636f5e1c4d	0	0	0	0	0	0	0	0	0	0	0	0	0	/home/dhl_ec/bnelissen/Slides/CD3_manuscript/CD3_slides/AAA627.CD3/AAA627.CD3.run1	255	0.7	0.06	0.7	0.06	-8.35597308977	-12.1220600884	1.14591411802	0.0560510949097
0.0	0.0	0.0	0.0	0.0	4000000.0	0.0	0.0	0.98	1.13	1.12	0.0499999999993	6.14	0.300000000001	0.749999999998	0.219999999999	4.57	0.129999999999	2.03	1.53	0.559999999999	AAA627.CD3.X28.Y6.tile.tissue.png	404	1	2000	404	448be5305f9d1c96e71c259967df4f2a	0	0	0	0	0	0	0	0	0	0	0	0	0	/home/dhl_ec/bnelissen/Slides/CD3_manuscript/CD3_slides/AAA627.CD3/AAA627.CD3.run1	255	1.0	0.06	1.0	0.06	0.0	-12.1964564602	0.0	0.0544803001976
0.0	0.0	0.0	0.0	0.0	4000000.0	0.0	0.0	0.959999999999	1.1	1.16	0.0399999999991	6.14	0.289999999999	0.76	0.209999999999	4.54	0.129999999999	2.04	1.52	0.52	AAA627.CD3.X28.Y7.tile.tissue.png	405	1	2000	405	ac415a6aaf10b4de191e18049638e073	0	0	0	0	0	0	0	0	0	0	0	0	0	/home/dhl_ec/bnelissen/Slides/CD3_manuscript/CD3_slides/AAA627.CD3/AAA627.CD3.run1	255	1.0	0.06	1.0	0.06	0.0	-12.0018230352	0.0	0.0506285946312
0.0	0.0	0.0	0.0	0.0	4000000.0	0.0	0.0	0.969999999999	1.16	1.14	0.0500000000011	6.11	0.300000000001	0.75	0.219999999999	4.56	0.130000000001	2.03	1.57	0.52	AAA627.CD3.X28.Y8.tile.tissue.png	406	1	2000	406	847c2aff22e8797981345602b2a5bccf	0	0	0	0	0	0	0	0	0	0	0	0	0	/home/dhl_ec/bnelissen/Slides/CD3_manuscript/CD3_slides/AAA627.CD3/AAA627.CD3.run1	255	1.0	0.06	1.0	0.06	0.0	-7.53461856725	0.0	0.0654450390636
0.0	0.0	0.0	0.0	0.0	4000000.0	0.0	0.0	0.959999999999	1.13	1.14	0.0399999999991	6.18	0.299999999999	0.75	0.220000000001	4.58	0.120000000001	2.03	1.54	0.5	AAA627.CD3.X28.Y9.tile.tissue.png	407	1	2000	407	f4ea3f1b00b3d69207cf8189e2fac723	0	0	0	0	0	0	0	0	0	0	0	0	0	/home/dhl_ec/bnelissen/Slides/CD3_manuscript/CD3_slides/AAA627.CD3/AAA627.CD3.run1	255	1.0	0.06	1.0	0.06	0.0	-12.1869380863	0.0	0.0645223682632
0.0	5578.0	0.0	508.0	5578.0	4000000.0	0.0	2.0	0.92	1.15	1.11	0.0499999999993	6.43	0.389999999999	0.729999999998	0.219999999999	6.31	0.129999999999	2.1	1.54	0.59	AAA627.CD3.X29.Y0.tile.tissue.png	408	1	2000	408	08638a96b75403570b6b18691fb901aa	0	0	0	0	0	0	0	0	0	0	0	0	0	/home/dhl_ec/bnelissen/Slides/CD3_manuscript/CD3_slides/AAA627.CD3/AAA627.CD3.run1	255	0.7	0.06	0.7	0.06	-8.39808140113	-10.2955129889	2.34336920129	0.26785954187
0.0	0.0	0.0	0.0	0.0	4000000.0	0.0	0.0	1.31	1.11	1.13	0.0499999999993	6.14	0.299999999999	0.739999999998	0.219999999999	4.56	0.119999999999	2.03	1.53	0.560000000001	AAA627.CD3.X29.Y1.tile.tissue.png	409	1	2000	409	0b04a99e24c5de57bf6465928d8ac922	0	0	0	0	0	0	0	0	0	0	0	0	0	/home/dhl_ec/bnelissen/Slides/CD3_manuscript/CD3_slides/AAA627.CD3/AAA627.CD3.run1	255	1.0	0.06	1.0	0.06	0.0	-12.6904269721	0.0	0.0447302784271
0.0	0.0	0.0	0.0	0.0	4000000.0	0.0	0.0	0.950000000001	1.11	1.14	0.0400000000009	6.15	0.289999999999	0.74	0.220000000001	4.56	0.120000000001	2.02	1.52	0.540000000001	AAA627.CD3.X29.Y10.tile.tissue.png	410	1	2000	410	e59dd8d40533029032bf4768bf2aa856	0	0	0	0	0	0	0	0	0	0	0	0	0	/home/dhl_ec/bnelissen/Slides/CD3_manuscript/CD3_slides/AAA627.CD3/AAA627.CD3.run1	255	1.0	0.06	1.0	0.06	0.0	-11.3289631906	0.0	0.0617200801073
0.0	5755.0	0.0	508.0	5755.0	4000000.0	0.0	2.0	0.969999999999	1.16	1.13	0.0499999999993	6.45	0.380000000001	0.75	0.219999999999	6.25	0.139999999999	2.08	1.53	0.57	AAA627.CD3.X29.Y11.tile.tissue.png	411	1	2000	411	388845b2f354bb1f630074de73bab5f6	0	0	0	0	0	0	0	0	0	0	0	0	0	/home/dhl_ec/bnelissen/Slides/CD3_manuscript/CD3_slides/AAA627.CD3/AAA627.CD3.run1	255	0.7	0.06	0.7	0.06	-8.14973449	-12.2582175447	1.97364209337	0.0745577424316
0.0	2806.0	0.0	234.0	2806.0	4000000.0	0.0	1.0	0.940000000001	1.13	1.13	0.0500000000011	6.54	0.360000000001	0.74	0.219999999999	5.64	0.129999999999	2.12	1.56	0.530000000001	AAA627.CD3.X29.Y12.tile.tissue.png	412	1	2000	412	ae60d7a5130718ef84a8345607f3e506	0	0	0	0	0	0	0	0	0	0	0	0	0	/home/dhl_ec/bnelissen/Slides/CD3_manuscript/CD3_slides/AAA627.CD3/AAA627.CD3.run1	255	0.7	0.06	0.7	0.06	0.0	-12.2803519559	4.03906528421	0.0588535773315
0.0	0.0	0.0	0.0	0.0	4000000.0	0.0	0.0	1.0	1.12	1.11	0.0399999999991	6.13	0.299999999999	0.75	0.209999999999	4.58	0.130000000001	2.03	1.53	0.51	AAA627.CD3.X29.Y13.tile.tissue.png	413	1	2000	413	54261eae010bb20d58b6e85a01da9f0a	0	0	0	0	0	0	0	0	0	0	0	0	0	/home/dhl_ec/bnelissen/Slides/CD3_manuscript/CD3_slides/AAA627.CD3/AAA627.CD3.run1	255	1.0	0.06	1.0	0.06	0.0	-11.0179071945	0.0	0.0539563495979
0.0	848481.0	0.0	5180.0	848481.0	4000000.0	0.0	1.0	0.980000000001	1.24	1.12	0.0499999999993	7.49	0.369999999999	0.73	0.190000000001	6.69	0.17	2.15	1.54	0.599999999999	AAA627.CD3.X29.Y14.tile.tissue.png	414	1	2000	414	867c5d718189188db19bdf7571dde0fc	0	0	0	0	0	0	0	0	0	0	0	0	0	/home/dhl_ec/bnelissen/Slides/CD3_manuscript/CD3_slides/AAA627.CD3/AAA627.CD3.run1	255	0.7	0.06	0.7	0.06	-7.33087184616	-11.2668927412	0.850302361854	0.0634980498047
297.0	3855020.0	120.0	8332.0	3855020.0	4000000.0	3.0	1.0	0.980000000001	1.22	1.13	0.0400000000009	6.32	0.369999999999	0.74	0.0699999999997	9.4	0.379999999999	2.18	1.53	0.599999999999	AAA627.CD3.X29.Y15.tile.tissue.png	415	1	2000	415	1db5ac0353d3d8df68c872cc9b795bc7	0	0	0	0	0	0	0	0	0	0	0	0	0	/home/dhl_ec/bnelissen/Slides/CD3_manuscript/CD3_slides/AAA627.CD3/AAA627.CD3.run1	255	0.7	0.06	0.7	0.06	-8.36692257207	-11.3641500987	0.695848722044	0.0618262851563
75.0	3998139.0	36.0	8186.0	3998139.0	4000000.0	1.0	1.0	1.0	1.21	1.11	0.0499999999993	6.32	0.370000000001	0.74	0.0699999999997	9.35	0.380000000001	2.18	1.54	0.610000000001	AAA627.CD3.X29.Y16.tile.tissue.png	416	1	2000	416	ab37da3badcb90ac02655140c18f6a67	0	0	0	0	0	0	0	0	0	0	0	0	0	/home/dhl_ec/bnelissen/Slides/CD3_manuscript/CD3_slides/AAA627.CD3/AAA627.CD3.run1	255	0.7	0.06	0.7	0.06	-7.53974876519	-11.6758894531	0.502407029908	0.040374550415
51.0	1559325.0	30.0	8140.0	1559325.0	4000000.0	1.0	2.0	1.0	1.27	1.12	0.0599999999995	6.65	0.360000000001	0.76	0.160000000002	7.63	0.27	2.13	1.53	0.560000000001	AAA627.CD3.X29.Y17.tile.tissue.png	417	1	2000	417	c8c05b60b05f9fa9804e6b692fc6ad7e	0	0	0	0	0	0	0	0	0	0	0	0	0	/home/dhl_ec/bnelissen/Slides/CD3_manuscript/CD3_slides/AAA627.CD3/AAA627.CD3.run1	255	0.7	0.06	0.7	0.06	-8.15229952421	-10.3570553965	0.879450639336	1.5410542207
116.0	73891.0	45.0	1704.0	73891.0	4000000.0	1.0	2.0	0.98	1.71	1.11	0.0499999999993	6.5	0.370000000001	0.74	0.219999999999	6.47	0.210000000001	2.09	1.52	0.5	AAA627.CD3.X29.Y2.tile.tissue.png	418	1	2000	418	47b1d5c57097d9b62bc317753b40f0f7	0	0	0	0	0	0	0	0	0	0	0	0	0	/home/dhl_ec/bnelissen/Slides/CD3_manuscript/CD3_slides/AAA627.CD3/AAA627.CD3.run1	255	0.7	0.06	0.7	0.06	-6.66424772833	-11.5744440476	0.180440279545	0.0616899465332
0.0	2180.0	0.0	202.0	2180.0	4000000.0	0.0	1.0	0.949999999999	1.14	1.11	0.0499999999993	6.5	0.360000000001	0.74	0.219999999999	5.64	0.139999999999	2.04	1.52	0.59	AAA627.CD3.X29.Y3.tile.tissue.png	419	1	2000	419	b5b26e0b6c67f266695f4b1d5b97bba8	0	0	0	0	0	0	0	0	0	0	0	0	0	/home/dhl_ec/bnelissen/Slides/CD3_manuscript/CD3_slides/AAA627.CD3/AAA627.CD3.run1	255	0.7	0.06	0.7	0.06	0.0	-12.6042918311	2.95407490862	0.0524077529907
128.0	4096.0	78.0	408.0	4096.0	4000000.0	2.0	2.0	0.949999999999	1.12	1.11	0.0499999999993	6.54	0.380000000001	0.730000000001	0.23	6.44	0.210000000001	2.07	1.52	0.500000000002	AAA627.CD3.X29.Y4.tile.tissue.png	420	1	2000	420	1c48791dd18bdb8cb9f8a0817a426b14	0	0	0	0	0	0	0	0	0	0	0	0	0	/home/dhl_ec/bnelissen/Slides/CD3_manuscript/CD3_slides/AAA627.CD3/AAA627.CD3.run1	255	0.7	0.06	0.7	0.06	-8.15495668614	-12.6349885169	2.05071180009	0.0548421548462
103.0	20501.0	50.0	754.0	20501.0	4000000.0	1.0	2.0	0.950000000001	1.13	1.11	0.0500000000011	6.51	0.360000000001	0.740000000002	0.220000000001	6.41	0.209999999999	2.1	1.52	0.570000000002	AAA627.CD3.X29.Y5.tile.tissue.png	421	1	2000	421	168e118432632bb58f0b480149744151	0	0	0	0	0	0	0	0	0	0	0	0	0	/home/dhl_ec/bnelissen/Slides/CD3_manuscript/CD3_slides/AAA627.CD3/AAA627.CD3.run1	255	0.7	0.06	0.7	0.06	-7.46576145791	-11.7386219428	0.268824794471	0.0561797799072
0.0	0.0	0.0	0.0	0.0	4000000.0	0.0	0.0	0.93	1.12	1.13	0.0499999999993	6.14	0.310000000001	0.75	0.209999999999	4.56	0.130000000001	2.02	1.52	0.52	AAA627.CD3.X29.Y6.tile.tissue.png	422	1	2000	422	a724c7be506af5785e6eef2a95b8ca5a	0	0	0	0	0	0	0	0	0	0	0	0	0	/home/dhl_ec/bnelissen/Slides/CD3_manuscript/CD3_slides/AAA627.CD3/AAA627.CD3.run1	255	1.0	0.06	1.0	0.06	0.0	-11.2116872047	0.0	0.0663876256675
0.0	6337.0	0.0	410.0	6337.0	4000000.0	0.0	1.0	0.960000000001	1.12	1.11	0.0399999999991	6.53	0.369999999999	0.740000000002	0.220000000001	5.66	0.129999999999	2.05	1.54	0.529999999999	AAA627.CD3.X29.Y7.tile.tissue.png	423	1	2000	423	9034fbf9b831bcd8de45093a4c7e39b9	0	0	0	0	0	0	0	0	0	0	0	0	0	/home/dhl_ec/bnelissen/Slides/CD3_manuscript/CD3_slides/AAA627.CD3/AAA627.CD3.run1	255	0.7	0.06	0.7	0.06	0.0	-12.3157625714	1.25514556129	0.0517898129883
61.0	1317.0	40.0	160.0	1317.0	4000000.0	1.0	1.0	0.93	1.2	1.12	0.0399999999991	6.53	0.370000000001	0.740000000002	0.23	6.51	0.209999999999	2.06	1.52	0.540000000001	AAA627.CD3.X29.Y8.tile.tissue.png	424	1	2000	424	ba8adcf14d1a349af79a1468b441d0cb	0	0	0	0	0	0	0	0	0	0	0	0	0	/home/dhl_ec/bnelissen/Slides/CD3_manuscript/CD3_slides/AAA627.CD3/AAA627.CD3.run1	255	0.7	0.06	0.7	0.06	-8.17357197344	-12.2132788329	1.09054547001	0.0534793947601
194.0	1653.0	76.0	182.0	1653.0	4000000.0	2.0	1.0	0.970000000001	1.16	1.14	0.0499999999993	6.55	0.369999999999	0.74	0.219999999999	6.42	0.210000000001	2.07	1.53	0.570000000002	AAA627.CD3.X29.Y9.tile.tissue.png	425	1	2000	425	bfb84e25717f8d65e2945c745b47802f	0	0	0	0	0	0	0	0	0	0	0	0	0	/home/dhl_ec/bnelissen/Slides/CD3_manuscript/CD3_slides/AAA627.CD3/AAA627.CD3.run1	255	0.7	0.06	0.7	0.06	-7.93242549977	-12.4697709283	1.00057118277	0.0620305434875
0.0	1565.0	0.0	178.0	1565.0	4000000.0	0.0	1.0	0.93	1.14	1.12	0.0499999999993	6.52	0.360000000001	0.750000000002	0.220000000001	6.11	0.130000000001	2.06	1.52	0.58	AAA627.CD3.X3.Y0.tile.tissue.png	426	1	2000	426	dc25c864268b2b35ac75db0d4379d83e	0	0	0	0	0	0	0	0	0	0	0	0	0	/home/dhl_ec/bnelissen/Slides/CD3_manuscript/CD3_slides/AAA627.CD3/AAA627.CD3.run1	255	0.7	0.06	0.7	0.06	-5.8714350686	-10.2561209592	1.60498601324	0.305211440491
0.0	38247.0	0.0	996.0	38247.0	4000000.0	0.0	1.0	0.98	1.13	1.12	0.0499999999993	6.5	0.360000000001	0.74	0.219999999999	5.66	0.130000000001	2.06	1.53	0.58	AAA627.CD3.X3.Y1.tile.tissue.png	427	1	2000	427	44daf0289645b784d6a2f2c366bb1661	0	0	0	0	0	0	0	0	0	0	0	0	0	/home/dhl_ec/bnelissen/Slides/CD3_manuscript/CD3_slides/AAA627.CD3/AAA627.CD3.run1	255	0.7	0.06	0.7	0.06	0.0	-12.5900925862	0.16007981682	0.0530082142334
46293.0	3656737.0	17971.0	20878.0	3656737.0	4000000.0	336.0	6.0	1.07	1.31	1.13	0.0499999999993	6.98	0.379999999999	0.74	0.0699999999997	9.82	0.359999999999	2.22	1.53	0.610000000001	AAA627.CD3.X3.Y10.tile.tissue.png	428	1	2000	428	45b70c007f49f0fef105b6df811cd84c	0	0	0	0	0	0	0	0	0	0	0	0	0	/home/dhl_ec/bnelissen/Slides/CD3_manuscript/CD3_slides/AAA627.CD3/AAA627.CD3.run1	255	0.7	0.06	0.7	0.06	-9.26523783634	-12.8256514633	2.5550329122	0.372411058594
35966.0	2163564.0	14013.0	26536.0	2163564.0	4000000.0	286.0	5.0	1.06	1.21	1.13	0.0499999999993	6.91	0.379999999999	0.74	0.139999999999	8.48	0.309999999999	2.24	1.53	0.58	AAA627.CD3.X3.Y11.tile.tissue.png	429	1	2000	429	6e6d35cbeda1cdd5a32fbdfaf4825a1c	0	0	0	0	0	0	0	0	0	0	0	0	0	/home/dhl_ec/bnelissen/Slides/CD3_manuscript/CD3_slides/AAA627.CD3/AAA627.CD3.run1	255	0.7	0.06	0.7	0.06	-9.33144407952	-12.81026321	2.97370164574	0.301744773438
13962.0	2387609.0	5976.0	14636.0	2387609.0	4000000.0	120.0	4.0	1.04	1.23	1.13	0.0399999999991	6.8	0.369999999999	0.75	0.120000000001	8.45	0.309999999999	2.25	1.53	0.530000000001	AAA627.CD3.X3.Y12.tile.tissue.png	430	1	2000	430	49051ff3f0b2696320614fa53699287e	0	0	0	0	0	0	0	0	0	0	0	0	0	/home/dhl_ec/bnelissen/Slides/CD3_manuscript/CD3_slides/AAA627.CD3/AAA627.CD3.run1	255	0.7	0.06	0.7	0.06	-9.26839756867	-12.6930327721	2.97053483819	0.245162203125
27968.0	2421666.0	10431.0	29733.0	2421666.0	4000000.0	200.0	13.0	1.06	1.3	1.13	0.0500000000011	7.57	0.379999999999	0.739999999998	0.120000000001	8.57	0.320000000002	2.25	1.53	0.59	AAA627.CD3.X3.Y13.tile.tissue.png	431	1	2000	431	fbf4e9081ee54ee41bad86a8b02ccf73	0	0	0	0	0	0	0	0	0	0	0	0	0	/home/dhl_ec/bnelissen/Slides/CD3_manuscript/CD3_slides/AAA627.CD3/AAA627.CD3.run1	255	0.7	0.06	0.7	0.06	-9.3468790132	-12.3370767398	2.13550155047	0.246750175781
4065.0	566119.0	1534.0	12645.0	566119.0	4000000.0	30.0	5.0	0.950000000001	1.29	1.13	0.0500000000011	6.76	0.369999999999	0.74	0.200000000001	6.97	0.23	2.16	1.53	0.530000000001	AAA627.CD3.X3.Y14.tile.tissue.png	432	1	2000	432	144ff6af3f1c09828a9d032f38f224fb	0	0	0	0	0	0	0	0	0	0	0	0	0	/home/dhl_ec/bnelissen/Slides/CD3_manuscript/CD3_slides/AAA627.CD3/AAA627.CD3.run1	255	0.7	0.06	0.7	0.06	-8.96483171039	-12.0673469792	2.51906706743	0.100470195312
0.0	0.0	0.0	0.0	0.0	4000000.0	0.0	0.0	0.940000000001	1.11	1.11	0.0499999999993	5.44	0.290000000001	0.749999999998	0.209999999999	4.54	0.119999999999	2.02	1.53	0.569999999998	AAA627.CD3.X3.Y15.tile.tissue.png	433	1	2000	433	02440dbf47e237b6b9da0161a65ea1f2	0	0	0	0	0	0	0	0	0	0	0	0	0	/home/dhl_ec/bnelissen/Slides/CD3_manuscript/CD3_slides/AAA627.CD3/AAA627.CD3.run1	255	1.0	0.06	1.0	0.06	0.0	0.0	0.0	0.081777671875
0.0	0.0	0.0	0.0	0.0	4000000.0	0.0	0.0	0.92	1.11	1.11	0.0600000000013	6.17	0.290000000001	0.799999999997	0.220000000001	4.53	0.129999999999	2.04	1.53	0.51	AAA627.CD3.X3.Y16.tile.tissue.png	434	1	2000	434	3b350b0ac053c433b57c7f93ecddc251	0	0	0	0	0	0	0	0	0	0	0	0	0	/home/dhl_ec/bnelissen/Slides/CD3_manuscript/CD3_slides/AAA627.CD3/AAA627.CD3.run1	255	1.0	0.06	1.0	0.06	0.0	-10.503861238	0.0	7.65666497993
0.0	6445.0	0.0	534.0	6445.0	4000000.0	0.0	1.0	0.939999999999	1.12	1.14	0.0500000000011	6.54	0.360000000001	0.74	0.219999999999	5.62	0.139999999999	2.07	1.52	0.52	AAA627.CD3.X3.Y2.tile.tissue.png	435	1	2000	435	6adfb18350cc8c172edb13d5a9795c39	0	0	0	0	0	0	0	0	0	0	0	0	0	/home/dhl_ec/bnelissen/Slides/CD3_manuscript/CD3_slides/AAA627.CD3/AAA627.CD3.run1	255	0.7	0.06	0.7	0.06	0.0	-12.6693513286	1.74786535105	0.0514684611816
0.0	0.0	0.0	0.0	0.0	4000000.0	0.0	0.0	0.93	1.13	1.12	0.0500000000011	6.13	0.290000000001	0.740000000002	0.23	4.55	0.130000000001	2.03	1.53	0.51	AAA627.CD3.X3.Y3.tile.tissue.png	436	1	2000	436	0746d6b57616dac5ccb8c4597d56a1e9	0	0	0	0	0	0	0	0	0	0	0	0	0	/home/dhl_ec/bnelissen/Slides/CD3_manuscript/CD3_slides/AAA627.CD3/AAA627.CD3.run1	255	1.0	0.06	1.0	0.06	0.0	-11.8003656078	0.0	0.0498103757648
0.0	2088.0	0.0	208.0	2088.0	4000000.0	0.0	1.0	0.940000000001	1.14	1.11	0.0499999999993	6.55	0.359999999999	0.73	0.220000000001	6.11	0.139999999999	2.06	1.53	0.540000000001	AAA627.CD3.X3.Y4.tile.tissue.png	437	1	2000	437	ad8d950f5bb092dc7b40c362db87a41f	0	0	0	0	0	0	0	0	0	0	0	0	0	/home/dhl_ec/bnelissen/Slides/CD3_manuscript/CD3_slides/AAA627.CD3/AAA627.CD3.run1	255	0.7	0.06	0.7	0.06	-5.25074718829	-12.3617920836	0.324513344016	0.0494292047691
0.0	0.0	0.0	0.0	0.0	4000000.0	0.0	0.0	0.959999999999	1.12	1.14	0.0499999999993	6.11	0.310000000001	0.76	0.219999999999	4.57	0.130000000001	2.06	1.55	0.579999999998	AAA627.CD3.X3.Y5.tile.tissue.png	438	1	2000	438	cbadbebe9e3f69119cb26d13746fe676	0	0	0	0	0	0	0	0	0	0	0	0	0	/home/dhl_ec/bnelissen/Slides/CD3_manuscript/CD3_slides/AAA627.CD3/AAA627.CD3.run1	255	1.0	0.06	1.0	0.06	0.0	-11.9815190655	0.0	0.0600999563055
1463.0	1127712.0	678.0	7127.0	1127712.0	4000000.0	11.0	2.0	1.0	1.35	1.13	0.0499999999993	6.74	0.380000000001	0.74	0.18	7.36	0.25	2.2	1.53	0.540000000001	AAA627.CD3.X3.Y6.tile.tissue.png	439	1	2000	439	48b4f0c3c59c3975bb5c56917977566b	0	0	0	0	0	0	0	0	0	0	0	0	0	/home/dhl_ec/bnelissen/Slides/CD3_manuscript/CD3_slides/AAA627.CD3/AAA627.CD3.run1	255	0.7	0.06	0.7	0.06	-8.38330957529	-11.1155250505	0.596321539815	0.0858436972656
21604.0	3832151.0	8840.0	8952.0	3832151.0	4000000.0	178.0	1.0	1.21	1.3	1.17	0.0399999999991	6.7	0.379999999999	0.740000000002	0.0799999999999	9.61	0.359999999999	2.17	1.52	0.610000000001	AAA627.CD3.X3.Y7.tile.tissue.png	440	1	2000	440	eec6f71793b13899486edd51e9a510e8	0	0	0	0	0	0	0	0	0	0	0	0	0	/home/dhl_ec/bnelissen/Slides/CD3_manuscript/CD3_slides/AAA627.CD3/AAA627.CD3.run1	255	0.7	0.06	0.7	0.06	-8.38189957384	-12.11706414	0.478773071927	0.214976821777
1293.0	4000000.0	735.0	7996.0	4000000.0	4000000.0	16.0	1.0	1.17	1.28	1.12	0.0400000000009	10.74	0.289999999999	0.750000000002	0.0600000000013	9.48	0.359999999999	2.2	1.53	0.620000000001	AAA627.CD3.X3.Y8.tile.tissue.png	441	1	2000	441	a4fffead24442fbf30da5e4c86779e05	0	0	0	0	0	0	0	0	0	0	0	0	0	/home/dhl_ec/bnelissen/Slides/CD3_manuscript/CD3_slides/AAA627.CD3/AAA627.CD3.run1	255	0.7	0.06	0.7	0.06	-8.25614183525	-11.6304795845	0.30632768519	0.0456485891438
13549.0	3872609.0	5650.0	15113.0	3872609.0	4000000.0	110.0	5.0	1.15	1.28	1.12	0.0499999999993	6.43	0.359999999999	0.749999999998	0.0599999999995	9.52	0.369999999999	2.22	1.53	0.609999999999	AAA627.CD3.X3.Y9.tile.tissue.png	442	1	2000	442	68135bbe42a2ae770870be44dc52c26b	0	0	0	0	0	0	0	0	0	0	0	0	0	/home/dhl_ec/bnelissen/Slides/CD3_manuscript/CD3_slides/AAA627.CD3/AAA627.CD3.run1	255	0.7	0.06	0.7	0.06	-8.77222309412	-12.0909995605	1.0160873331	0.154292224121
0.0	2127.0	0.0	208.0	2127.0	4000000.0	0.0	1.0	0.91	1.12	1.12	0.0499999999993	6.55	0.370000000001	0.74	0.220000000001	5.63	0.129999999999	2.06	1.53	0.5	AAA627.CD3.X30.Y0.tile.tissue.png	443	1	2000	443	98297f6595f3a05804fae16e4216f269	0	0	0	0	0	0	0	0	0	0	0	0	0	/home/dhl_ec/bnelissen/Slides/CD3_manuscript/CD3_slides/AAA627.CD3/AAA627.CD3.run1	255	0.7	0.06	0.7	0.06	0.0	-9.83588369124	1.11469926283	0.33781429525
0.0	0.0	0.0	0.0	0.0	4000000.0	0.0	0.0	0.969999999999	1.1	1.12	0.0400000000009	6.13	0.299999999999	0.75	0.220000000001	4.58	0.129999999999	2.03	1.52	0.51	AAA627.CD3.X30.Y1.tile.tissue.png	444	1	2000	444	c06415c0ef4e82332cf38195557a9799	0	0	0	0	0	0	0	0	0	0	0	0	0	/home/dhl_ec/bnelissen/Slides/CD3_manuscript/CD3_slides/AAA627.CD3/AAA627.CD3.run1	255	1.0	0.06	1.0	0.06	0.0	-12.0737281073	0.0	0.0433328939466
191.0	4974.0	127.0	498.0	4974.0	4000000.0	3.0	2.0	1.09	1.38	1.18	0.0400000000009	6.75	0.369999999999	0.740000000002	0.230000000001	6.54	0.210000000001	2.07	1.52	0.550000000001	AAA627.CD3.X30.Y10.tile.tissue.png	445	1	2000	445	920e2ae2c20b9973b0d052bdcedd1130	0	0	0	0	0	0	0	0	0	0	0	0	0	/home/dhl_ec/bnelissen/Slides/CD3_manuscript/CD3_slides/AAA627.CD3/AAA627.CD3.run1	255	0.7	0.06	0.7	0.06	-8.66101292858	-12.2151218671	1.44352845109	0.0587385881042
101.0	1281.0	47.0	158.0	1281.0	4000000.0	1.0	1.0	0.950000000001	1.13	1.11	0.0499999999993	6.43	0.370000000001	0.74	0.219999999999	6.4	0.210000000001	2.07	1.52	0.509999999998	AAA627.CD3.X30.Y11.tile.tissue.png	446	1	2000	446	3a85066f50d4cd5cd9d019bb10e07d29	0	0	0	0	0	0	0	0	0	0	0	0	0	/home/dhl_ec/bnelissen/Slides/CD3_manuscript/CD3_slides/AAA627.CD3/AAA627.CD3.run1	255	0.7	0.06	0.7	0.06	-8.32334241196	-12.4066616954	1.16966593149	0.0640854658508
117.0	1347.0	60.0	164.0	1347.0	4000000.0	2.0	1.0	0.949999999999	1.12	1.11	0.0500000000011	6.54	0.370000000001	0.75	0.23	6.4	0.210000000001	2.07	1.53	0.499999999998	AAA627.CD3.X30.Y12.tile.tissue.png	447	1	2000	447	d50a1e2f038b596dc0167ce5270e4c9d	0	0	0	0	0	0	0	0	0	0	0	0	0	/home/dhl_ec/bnelissen/Slides/CD3_manuscript/CD3_slides/AAA627.CD3/AAA627.CD3.run1	255	0.7	0.06	0.7	0.06	-7.71136361179	-12.3471377553	1.89767374031	0.0621216233063
0.0	0.0	0.0	0.0	0.0	4000000.0	0.0	0.0	0.940000000001	1.15	1.12	0.0399999999991	6.13	0.299999999999	0.749999999998	0.209999999999	4.55	0.129999999999	2.03	1.52	0.51	AAA627.CD3.X30.Y13.tile.tissue.png	448	1	2000	448	da88b05b24eef8d384bf6dfce18fcb64	0	0	0	0	0	0	0	0	0	0	0	0	0	/home/dhl_ec/bnelissen/Slides/CD3_manuscript/CD3_slides/AAA627.CD3/AAA627.CD3.run1	255	1.0	0.06	1.0	0.06	0.0	-11.9498701387	0.0	0.0640683611946
0.0	0.0	0.0	0.0	0.0	4000000.0	0.0	0.0	0.99	1.12	1.12	0.0499999999993	6.13	0.299999999999	0.739999999998	0.219999999999	4.54	0.130000000001	2.03	1.52	0.51	AAA627.CD3.X30.Y14.tile.tissue.png	449	1	2000	449	cfef5fa255597fe3f34465d7126ae25b	0	0	0	0	0	0	0	0	0	0	0	0	0	/home/dhl_ec/bnelissen/Slides/CD3_manuscript/CD3_slides/AAA627.CD3/AAA627.CD3.run1	255	1.0	0.06	1.0	0.06	0.0	-11.3509246279	0.0	0.0547900051522
0.0	686443.0	0.0	4638.0	686443.0	4000000.0	0.0	1.0	0.93	1.29	1.12	0.0499999999993	7.37	0.370000000001	0.74	0.199999999999	6.58	0.16	2.17	1.52	0.52	AAA627.CD3.X30.Y15.tile.tissue.png	450	1	2000	450	b0a5eaecdac27265001bf1170eaa1af1	0	0	0	0	0	0	0	0	0	0	0	0	0	/home/dhl_ec/bnelissen/Slides/CD3_manuscript/CD3_slides/AAA627.CD3/AAA627.CD3.run1	255	0.7	0.06	0.7	0.06	-7.45526182437	-10.8680424729	0.708887877943	0.0641809370117
60.0	2699549.0	46.0	9183.0	2699549.0	4000000.0	1.0	2.0	1.02	1.24	1.11	0.0499999999993	6.45	0.369999999999	0.740000000002	0.110000000001	8.48	0.309999999999	2.21	1.52	0.549999999997	AAA627.CD3.X30.Y16.tile.tissue.png	451	1	2000	451	dc21e62a692a6027401e9c431f6d8c3e	0	0	0	0	0	0	0	0	0	0	0	0	0	/home/dhl_ec/bnelissen/Slides/CD3_manuscript/CD3_slides/AAA627.CD3/AAA627.CD3.run1	255	0.7	0.06	0.7	0.06	-7.25083131835	-11.0346032863	0.602907921698	0.091142515625
0.0	1272232.0	0.0	11070.0	1272232.0	4000000.0	0.0	1.0	0.98	1.27	1.12	0.0599999999995	6.89	0.369999999999	0.749999999998	0.17	7.03	0.18	2.14	1.53	0.550000000001	AAA627.CD3.X30.Y17.tile.tissue.png	452	1	2000	452	fe16da78866c60b253b9bc8b398bf6f5	0	0	0	0	0	0	0	0	0	0	0	0	0	/home/dhl_ec/bnelissen/Slides/CD3_manuscript/CD3_slides/AAA627.CD3/AAA627.CD3.run1	255	0.7	0.06	0.7	0.06	-7.40366263817	-10.3359855536	0.803874063623	0.630487205078
0.0	1943.0	0.0	246.0	1943.0	4000000.0	0.0	1.0	0.929999999998	1.13	1.12	0.0399999999991	6.58	0.360000000001	0.74	0.219999999999	5.63	0.129999999999	2.07	1.53	0.499999999998	AAA627.CD3.X30.Y2.tile.tissue.png	453	1	2000	453	a36ba5aaeda0e5a4fdc6aed4fabac7fd	0	0	0	0	0	0	0	0	0	0	0	0	0	/home/dhl_ec/bnelissen/Slides/CD3_manuscript/CD3_slides/AAA627.CD3/AAA627.CD3.run1	255	0.7	0.06	0.7	0.06	0.0	-12.4244435076	0.846815516638	0.0454323907013
0.0	1595.0	0.0	182.0	1595.0	4000000.0	0.0	1.0	0.940000000001	1.16	1.12	0.0500000000011	6.53	0.380000000001	0.74	0.219999999999	6.12	0.129999999999	2.07	1.53	0.559999999999	AAA627.CD3.X30.Y3.tile.tissue.png	454	1	2000	454	657999a2df9a1c9f80c6452ad8d5a79e	0	0	0	0	0	0	0	0	0	0	0	0	0	/home/dhl_ec/bnelissen/Slides/CD3_manuscript/CD3_slides/AAA627.CD3/AAA627.CD3.run1	255	0.7	0.06	0.7	0.06	-6.73149517763	-12.6380620144	4.63295791291	0.0481938141785
0.0	0.0	0.0	0.0	0.0	4000000.0	0.0	0.0	0.980000000001	1.13	1.12	0.0400000000009	6.14	0.300000000001	0.750000000002	0.220000000001	4.56	0.140000000001	2.06	1.55	0.530000000001	AAA627.CD3.X30.Y4.tile.tissue.png	455	1	2000	455	f3a5c97d99f08442e4882d185ea65234	0	0	0	0	0	0	0	0	0	0	0	0	0	/home/dhl_ec/bnelissen/Slides/CD3_manuscript/CD3_slides/AAA627.CD3/AAA627.CD3.run1	255	1.0	0.06	1.0	0.06	0.0	-12.1918337548	0.0	0.049342747829
0.0	0.0	0.0	0.0	0.0	4000000.0	0.0	0.0	0.98	1.13	1.12	0.0499999999993	6.13	0.299999999999	0.740000000002	0.220000000001	4.57	0.129999999999	2.03	1.52	0.52	AAA627.CD3.X30.Y5.tile.tissue.png	456	1	2000	456	edf55f138469350046d83f31fdc1cda1	0	0	0	0	0	0	0	0	0	0	0	0	0	/home/dhl_ec/bnelissen/Slides/CD3_manuscript/CD3_slides/AAA627.CD3/AAA627.CD3.run1	255	1.0	0.06	1.0	0.06	0.0	-11.7342647197	0.0	0.0501329211365
0.0	0.0	0.0	0.0	0.0	4000000.0	0.0	0.0	0.969999999999	1.11	1.12	0.0499999999993	6.14	0.299999999999	0.74	0.220000000001	4.55	0.129999999999	2.04	1.53	0.5	AAA627.CD3.X30.Y6.tile.tissue.png	457	1	2000	457	371fd99752247a0c82338d6ec597dcdc	0	0	0	0	0	0	0	0	0	0	0	0	0	/home/dhl_ec/bnelissen/Slides/CD3_manuscript/CD3_slides/AAA627.CD3/AAA627.CD3.run1	255	1.0	0.06	1.0	0.06	0.0	-12.1009862088	0.0	0.0583853967056
0.0	0.0	0.0	0.0	0.0	4000000.0	0.0	0.0	0.93	1.12	1.11	0.0499999999993	6.13	0.289999999999	0.75	0.220000000001	4.54	0.120000000001	2.04	1.53	0.559999999999	AAA627.CD3.X30.Y7.tile.tissue.png	458	1	2000	458	e26eda08fa43c6b99dacca4dd6a746a7	0	0	0	0	0	0	0	0	0	0	0	0	0	/home/dhl_ec/bnelissen/Slides/CD3_manuscript/CD3_slides/AAA627.CD3/AAA627.CD3.run1	255	1.0	0.06	1.0	0.06	0.0	-12.2740481581	0.0	0.0561223829231
0.0	0.0	0.0	0.0	0.0	4000000.0	0.0	0.0	0.949999999999	1.12	1.11	0.0499999999993	6.11	0.300000000001	0.74	0.219999999999	4.59	0.119999999999	2.03	1.53	0.550000000001	AAA627.CD3.X30.Y8.tile.tissue.png	459	1	2000	459	97dc10d2eb857603c3cda0db1a8b9dee	0	0	0	0	0	0	0	0	0	0	0	0	0	/home/dhl_ec/bnelissen/Slides/CD3_manuscript/CD3_slides/AAA627.CD3/AAA627.CD3.run1	255	1.0	0.06	1.0	0.06	0.0	-11.2996046492	0.0	0.0604731669888
0.0	0.0	0.0	0.0	0.0	4000000.0	0.0	0.0	0.980000000001	1.1	1.11	0.0399999999991	6.14	0.300000000001	0.739999999998	0.219999999999	4.55	0.129999999999	2.03	1.52	0.52	AAA627.CD3.X30.Y9.tile.tissue.png	460	1	2000	460	dd482967f77dd31b2877dbba44cde537	0	0	0	0	0	0	0	0	0	0	0	0	0	/home/dhl_ec/bnelissen/Slides/CD3_manuscript/CD3_slides/AAA627.CD3/AAA627.CD3.run1	255	1.0	0.06	1.0	0.06	0.0	-12.0521478668	0.0	0.0646885863037
0.0	6702.0	0.0	696.0	6702.0	4000000.0	0.0	3.0	0.91	1.12	1.11	0.0599999999995	6.53	0.360000000001	0.76	0.230000000001	5.63	0.139999999999	2.08	1.54	0.52	AAA627.CD3.X31.Y0.tile.tissue.png	461	1	2000	461	b0d58e8e0ae4d2d0da46a0c9851e1428	0	0	0	0	0	0	0	0	0	0	0	0	0	/home/dhl_ec/bnelissen/Slides/CD3_manuscript/CD3_slides/AAA627.CD3/AAA627.CD3.run1	255	0.7	0.06	0.7	0.06	0.0	-10.3000883351	1.78999520316	2.09111152911
0.0	2291.0	0.0	232.0	2291.0	4000000.0	0.0	1.0	0.98	1.13	1.12	0.0499999999993	6.52	0.370000000001	0.73	0.219999999999	5.63	0.129999999999	2.07	1.53	0.539999999999	AAA627.CD3.X31.Y1.tile.tissue.png	462	1	2000	462	a17531d31f2b5996a3499da0e3735d1f	0	0	0	0	0	0	0	0	0	0	0	0	0	/home/dhl_ec/bnelissen/Slides/CD3_manuscript/CD3_slides/AAA627.CD3/AAA627.CD3.run1	255	0.7	0.06	0.7	0.06	0.0	-12.7395431613	1.4030565639	0.0406478759918
0.0	0.0	0.0	0.0	0.0	4000000.0	0.0	0.0	0.959999999997	1.14	1.12	0.0599999999995	6.12	0.290000000001	0.76	0.210000000001	4.54	0.130000000001	2.03	1.53	0.540000000001	AAA627.CD3.X31.Y10.tile.tissue.png	463	1	2000	463	96f8e032132510d9e32ff95bb0b3e6b6	0	0	0	0	0	0	0	0	0	0	0	0	0	/home/dhl_ec/bnelissen/Slides/CD3_manuscript/CD3_slides/AAA627.CD3/AAA627.CD3.run1	255	1.0	0.06	1.0	0.06	0.0	-6.50975911808	0.0	2.708371
7204.0	95406.0	2528.0	3618.0	95406.0	4000000.0	42.0	3.0	0.98	1.66	1.15	0.0500000000011	6.52	0.370000000001	0.74	0.209999999999	6.6	0.219999999999	2.14	1.55	0.58	AAA627.CD3.X31.Y11.tile.tissue.png	464	1	2000	464	fc29652b2e7869367052c54e4cdba592	0	0	0	0	0	0	0	0	0	0	0	0	0	/home/dhl_ec/bnelissen/Slides/CD3_manuscript/CD3_slides/AAA627.CD3/AAA627.CD3.run1	255	0.7	0.06	0.7	0.06	-8.93446001587	-11.6492286106	3.2285719499	0.0765493261719
1879.0	121759.0	769.0	3988.0	121759.0	4000000.0	14.0	3.0	0.960000000001	1.17	1.11	0.0599999999995	7.25	0.359999999999	0.75	0.219999999999	6.58	0.220000000001	2.17	1.52	0.51	AAA627.CD3.X31.Y12.tile.tissue.png	465	1	2000	465	69065090fc26fb4fe510133420597b7a	0	0	0	0	0	0	0	0	0	0	0	0	0	/home/dhl_ec/bnelissen/Slides/CD3_manuscript/CD3_slides/AAA627.CD3/AAA627.CD3.run1	255	0.7	0.06	0.7	0.06	-9.04596146238	-10.9253836666	4.04670666314	0.523560504883
3835.0	32381.0	1216.0	2336.0	32381.0	4000000.0	22.0	7.0	0.949999999999	1.14	1.13	0.0599999999995	6.57	0.370000000001	0.74	0.219999999999	6.57	0.210000000001	2.15	1.54	0.57	AAA627.CD3.X31.Y13.tile.tissue.png	466	1	2000	466	178095aa83b5006cd886878d4aa5bf30	0	0	0	0	0	0	0	0	0	0	0	0	0	/home/dhl_ec/bnelissen/Slides/CD3_manuscript/CD3_slides/AAA627.CD3/AAA627.CD3.run1	255	0.7	0.06	0.7	0.06	-9.1949237955	-11.5063180388	3.2706393183	1.00066035889
4036.0	51906.0	1489.0	3427.0	51906.0	4000000.0	27.0	8.0	1.0	1.15	1.11	0.0499999999993	6.57	0.369999999999	0.75	0.209999999999	6.58	0.210000000001	2.15	1.53	0.52	AAA627.CD3.X31.Y14.tile.tissue.png	467	1	2000	467	d5565f733f05ba052e2ea417a36a4c09	0	0	0	0	0	0	0	0	0	0	0	0	0	/home/dhl_ec/bnelissen/Slides/CD3_manuscript/CD3_slides/AAA627.CD3/AAA627.CD3.run1	255	0.7	0.06	0.7	0.06	-9.35275657337	-11.3418893619	3.08600422928	0.619046300781
360.0	4841.0	153.0	538.0	4841.0	4000000.0	3.0	3.0	0.949999999999	1.12	1.12	0.0600000000013	6.56	0.370000000001	0.75	0.219999999999	6.49	0.209999999999	2.08	1.53	0.529999999999	AAA627.CD3.X31.Y15.tile.tissue.png	468	1	2000	468	24cf486ab3991d71651b95da01727c6c	0	0	0	0	0	0	0	0	0	0	0	0	0	/home/dhl_ec/bnelissen/Slides/CD3_manuscript/CD3_slides/AAA627.CD3/AAA627.CD3.run1	255	0.7	0.06	0.7	0.06	-9.55355122685	-11.477431586	3.40105243149	2.02747031537
136.0	1424.0	62.0	166.0	1424.0	4000000.0	1.0	1.0	0.940000000001	1.09	1.11	0.0599999999995	6.54	0.370000000001	0.76	0.23	6.41	0.210000000001	2.06	1.53	0.580000000002	AAA627.CD3.X31.Y16.tile.tissue.png	469	1	2000	469	3bb966e1acbf85fc6faf7f8ee259fe8a	0	0	0	0	0	0	0	0	0	0	0	0	0	/home/dhl_ec/bnelissen/Slides/CD3_manuscript/CD3_slides/AAA627.CD3/AAA627.CD3.run1	255	0.7	0.06	0.7	0.06	-8.89508742187	-11.166271441	2.21599940093	2.63760246875
91.0	1526.0	46.0	176.0	1526.0	4000000.0	1.0	1.0	0.92	1.09	1.13	0.0599999999995	6.61	0.380000000001	0.799999999999	0.23	6.4	0.209999999999	2.06	1.53	0.51	AAA627.CD3.X31.Y17.tile.tissue.png	470	1	2000	470	9b40e4c9a7c64087cfb7d54fa0119562	0	0	0	0	0	0	0	0	0	0	0	0	0	/home/dhl_ec/bnelissen/Slides/CD3_manuscript/CD3_slides/AAA627.CD3/AAA627.CD3.run1	255	0.7	0.06	0.7	0.06	-8.68364648844	-11.8970953931	2.82820480783	3.6435537261
148.0	13234.0	68.0	1264.0	13234.0	4000000.0	2.0	5.0	0.950000000001	1.12	1.12	0.0399999999991	6.51	0.370000000001	0.74	0.219999999999	6.48	0.210000000001	2.09	1.53	0.51	AAA627.CD3.X31.Y2.tile.tissue.png	471	1	2000	471	ea496ea73cb8acb14c100dff4fc34ae3	0	0	0	0	0	0	0	0	0	0	0	0	0	/home/dhl_ec/bnelissen/Slides/CD3_manuscript/CD3_slides/AAA627.CD3/AAA627.CD3.run1	255	0.7	0.06	0.7	0.06	-8.91803894059	-12.3767841082	2.02285137149	0.053515137207
0.0	0.0	0.0	0.0	0.0	4000000.0	0.0	0.0	0.950000000001	1.14	1.12	0.0599999999995	6.13	0.300000000001	0.750000000002	0.219999999999	4.57	0.130000000001	2.04	1.52	0.51	AAA627.CD3.X31.Y3.tile.tissue.png	472	1	2000	472	674b32712b4ddd6cc746069c37283737	0	0	0	0	0	0	0	0	0	0	0	0	0	/home/dhl_ec/bnelissen/Slides/CD3_manuscript/CD3_slides/AAA627.CD3/AAA627.CD3.run1	255	1.0	0.06	1.0	0.06	0.0	-9.93654068982	0.0	0.176476111389
0.0	0.0	0.0	0.0	0.0	4000000.0	0.0	0.0	0.950000000001	1.14	1.13	0.0600000000013	6.14	0.299999999999	0.76	0.24	4.59	0.130000000001	2.03	1.52	0.5	AAA627.CD3.X31.Y4.tile.tissue.png	473	1	2000	473	7bde4ce7057050f1d47fc38c209867b3	0	0	0	0	0	0	0	0	0	0	0	0	0	/home/dhl_ec/bnelissen/Slides/CD3_manuscript/CD3_slides/AAA627.CD3/AAA627.CD3.run1	255	1.0	0.06	1.0	0.06	0.0	-9.62080013726	0.0	1.54882850839
74.0	9561.0	38.0	812.0	9561.0	4000000.0	1.0	3.0	0.92	1.1	1.11	0.0599999999995	6.52	0.359999999999	0.749999999998	0.220000000001	6.5	0.210000000001	2.09	1.52	0.570000000002	AAA627.CD3.X31.Y5.tile.tissue.png	474	1	2000	474	c049a301cf5b14401f86b2f96eca5dd7	0	0	0	0	0	0	0	0	0	0	0	0	0	/home/dhl_ec/bnelissen/Slides/CD3_manuscript/CD3_slides/AAA627.CD3/AAA627.CD3.run1	255	0.7	0.06	0.7	0.06	-8.34552430933	-10.8510636324	0.89863309219	1.78091776849
0.0	0.0	0.0	0.0	0.0	4000000.0	0.0	0.0	0.92	1.08	1.13	0.0500000000011	6.15	0.299999999999	0.76	0.219999999999	4.57	0.130000000001	2.04	1.53	0.51	AAA627.CD3.X31.Y6.tile.tissue.png	475	1	2000	475	de1a8da41257092bbdb5d89f5d69c16a	0	0	0	0	0	0	0	0	0	0	0	0	0	/home/dhl_ec/bnelissen/Slides/CD3_manuscript/CD3_slides/AAA627.CD3/AAA627.CD3.run1	255	1.0	0.06	1.0	0.06	0.0	-9.34818683119	0.0	3.9584657394
0.0	4124.0	0.0	306.0	4124.0	4000000.0	0.0	1.0	0.92	1.09	1.11	0.0600000000013	6.54	0.369999999999	0.76	0.219999999999	5.63	0.139999999999	2.06	1.53	0.58	AAA627.CD3.X31.Y7.tile.tissue.png	476	1	2000	476	d68cab57cc7a35ed131dab2070152cf8	0	0	0	0	0	0	0	0	0	0	0	0	0	/home/dhl_ec/bnelissen/Slides/CD3_manuscript/CD3_slides/AAA627.CD3/AAA627.CD3.run1	255	0.7	0.06	0.7	0.06	0.0	-10.9765829928	0.712432654128	2.34433684869
272.0	2072.0	120.0	210.0	2072.0	4000000.0	2.0	1.0	0.950000000001	1.12	1.12	0.0599999999995	6.46	0.360000000001	0.76	0.219999999999	6.41	0.210000000001	2.08	1.52	0.51	AAA627.CD3.X31.Y8.tile.tissue.png	477	1	2000	477	1a371bddf918d65d694174a63a4347ac	0	0	0	0	0	0	0	0	0	0	0	0	0	/home/dhl_ec/bnelissen/Slides/CD3_manuscript/CD3_slides/AAA627.CD3/AAA627.CD3.run1	255	0.7	0.06	0.7	0.06	-8.03198980341	-11.311421534	1.0870501599	1.77715901752
0.0	10214.0	0.0	984.0	10214.0	4000000.0	0.0	3.0	0.92	1.63	1.11	0.0599999999995	6.52	0.369999999999	0.75	0.23	5.62	0.139999999999	2.1	1.55	0.52	AAA627.CD3.X31.Y9.tile.tissue.png	478	1	2000	478	a1fdad90585a07097185eabb78032cff	0	0	0	0	0	0	0	0	0	0	0	0	0	/home/dhl_ec/bnelissen/Slides/CD3_manuscript/CD3_slides/AAA627.CD3/AAA627.CD3.run1	255	0.7	0.06	0.7	0.06	0.0	-10.2650476624	0.386112007722	2.29148025946
0.0	0.0	0.0	0.0	0.0	4000000.0	0.0	0.0	0.939999999999	1.1	1.12	0.0500000000011	6.15	0.289999999999	0.750000000002	0.220000000001	4.59	0.129999999999	2.04	1.52	0.49	AAA627.CD3.X4.Y0.tile.tissue.png	479	1	2000	479	8696e772eab946502021d584b7e51f06	0	0	0	0	0	0	0	0	0	0	0	0	0	/home/dhl_ec/bnelissen/Slides/CD3_manuscript/CD3_slides/AAA627.CD3/AAA627.CD3.run1	255	1.0	0.06	1.0	0.06	0.0	-8.75928874021	0.0	0.774154109355
0.0	0.0	0.0	0.0	0.0	4000000.0	0.0	0.0	0.98	1.13	1.11	0.0399999999991	6.19	0.290000000001	0.74	0.23	4.57	0.130000000001	2.02	1.53	0.519999999999	AAA627.CD3.X4.Y1.tile.tissue.png	480	1	2000	480	3cbf849ad4626fccb1ac52051de74bd4	0	0	0	0	0	0	0	0	0	0	0	0	0	/home/dhl_ec/bnelissen/Slides/CD3_manuscript/CD3_slides/AAA627.CD3/AAA627.CD3.run1	255	1.0	0.06	1.0	0.06	0.0	-12.0284092109	0.0	0.0533743240576
13057.0	711351.0	4549.0	17333.0	711351.0	4000000.0	84.0	11.0	0.969999999998	1.23	1.11	0.0499999999993	6.85	0.379999999999	0.74	0.190000000001	7.13	0.24	2.24	1.53	0.549999999999	AAA627.CD3.X4.Y10.tile.tissue.png	481	1	2000	481	9ac3c8d23ad8934d577b9a79e4650348	0	0	0	0	0	0	0	0	0	0	0	0	0	/home/dhl_ec/bnelissen/Slides/CD3_manuscript/CD3_slides/AAA627.CD3/AAA627.CD3.run1	255	0.7	0.06	0.7	0.06	-9.42607208155	-12.6106169783	2.80817396819	0.134431105469
0.0	0.0	0.0	0.0	0.0	4000000.0	0.0	0.0	0.93	1.12	1.12	0.0499999999993	6.14	0.299999999999	0.73	0.220000000001	4.55	0.119999999999	2.03	1.52	0.570000000002	AAA627.CD3.X4.Y11.tile.tissue.png	482	1	2000	482	06ba6d7b6545759b2dcc790bdc4fa690	0	0	0	0	0	0	0	0	0	0	0	0	0	/home/dhl_ec/bnelissen/Slides/CD3_manuscript/CD3_slides/AAA627.CD3/AAA627.CD3.run1	255	1.0	0.06	1.0	0.06	0.0	-12.5866805941	0.0	0.047544233633
0.0	0.0	0.0	0.0	0.0	4000000.0	0.0	0.0	0.99	1.15	1.12	0.0500000000011	6.15	0.300000000001	0.74	0.23	4.55	0.120000000001	2.04	1.53	0.49	AAA627.CD3.X4.Y12.tile.tissue.png	483	1	2000	483	29bec82322d312fb3045db10bca08772	0	0	0	0	0	0	0	0	0	0	0	0	0	/home/dhl_ec/bnelissen/Slides/CD3_manuscript/CD3_slides/AAA627.CD3/AAA627.CD3.run1	255	1.0	0.06	1.0	0.06	0.0	-12.0457715312	0.0	0.045915933516
0.0	3272.0	0.0	260.0	3272.0	4000000.0	0.0	1.0	0.969999999999	1.14	1.12	0.0500000000011	6.53	0.370000000001	0.739999999998	0.219999999999	6.11	0.139999999999	2.12	1.54	0.59	AAA627.CD3.X4.Y13.tile.tissue.png	484	1	2000	484	e8a128b7d2cb7e83f3c3da201805897f	0	0	0	0	0	0	0	0	0	0	0	0	0	/home/dhl_ec/bnelissen/Slides/CD3_manuscript/CD3_slides/AAA627.CD3/AAA627.CD3.run1	255	0.7	0.06	0.7	0.06	-8.90952894647	-12.6443832909	4.02524572614	0.0544782647705
0.0	0.0	0.0	0.0	0.0	4000000.0	0.0	0.0	0.92	1.11	1.17	0.0500000000011	6.15	0.309999999999	0.73	0.23	4.59	0.130000000001	2.04	1.52	0.51	AAA627.CD3.X4.Y14.tile.tissue.png	485	1	2000	485	23b5456add6fe82f9a504e008f756580	0	0	0	0	0	0	0	0	0	0	0	0	0	/home/dhl_ec/bnelissen/Slides/CD3_manuscript/CD3_slides/AAA627.CD3/AAA627.CD3.run1	255	1.0	0.06	1.0	0.06	0.0	-12.734697798	0.0	0.0456018914566
0.0	0.0	0.0	0.0	0.0	4000000.0	0.0	0.0	0.949999999999	1.15	1.13	0.0500000000011	6.13	0.290000000001	0.75	0.219999999999	4.56	0.120000000001	2.03	1.52	0.530000000001	AAA627.CD3.X4.Y15.tile.tissue.png	486	1	2000	486	ccc31def311a9cf8a3342bc1c4ee3a38	0	0	0	0	0	0	0	0	0	0	0	0	0	/home/dhl_ec/bnelissen/Slides/CD3_manuscript/CD3_slides/AAA627.CD3/AAA627.CD3.run1	255	1.0	0.06	1.0	0.06	0.0	-11.6685313872	0.0	0.066704876545
0.0	7006.0	0.0	751.0	7006.0	4000000.0	0.0	3.0	0.980000000001	1.62	1.12	0.0499999999993	6.54	0.370000000001	0.76	0.219999999999	5.65	0.139999999999	2.07	1.53	0.52	AAA627.CD3.X4.Y16.tile.tissue.png	487	1	2000	487	cc086ec666666c7a6e9c432e1e626d33	0	0	0	0	0	0	0	0	0	0	0	0	0	/home/dhl_ec/bnelissen/Slides/CD3_manuscript/CD3_slides/AAA627.CD3/AAA627.CD3.run1	255	0.7	0.06	0.7	0.06	0.0	-10.7625329843	3.2229760094	1.00208753723
0.0	0.0	0.0	0.0	0.0	4000000.0	0.0	0.0	0.960000000001	1.09	1.13	0.0499999999993	6.14	0.290000000001	0.73	0.23	4.56	0.120000000001	2.03	1.53	0.51	AAA627.CD3.X4.Y2.tile.tissue.png	488	1	2000	488	983cc40e8c6805e669b91a22fbd1b43b	0	0	0	0	0	0	0	0	0	0	0	0	0	/home/dhl_ec/bnelissen/Slides/CD3_manuscript/CD3_slides/AAA627.CD3/AAA627.CD3.run1	255	1.0	0.06	1.0	0.06	0.0	-12.3430071509	0.0	0.0536762660065
0.0	0.0	0.0	0.0	0.0	4000000.0	0.0	0.0	0.990000000002	1.32	1.11	0.0499999999993	6.16	0.299999999999	0.73	0.23	4.59	0.119999999999	2.04	1.53	0.51	AAA627.CD3.X4.Y3.tile.tissue.png	489	1	2000	489	a0ad9cfa05dd366b5fd04dd1b9ec505f	0	0	0	0	0	0	0	0	0	0	0	0	0	/home/dhl_ec/bnelissen/Slides/CD3_manuscript/CD3_slides/AAA627.CD3/AAA627.CD3.run1	255	1.0	0.06	1.0	0.06	0.0	-11.9103053122	0.0	0.0588256177673
0.0	0.0	0.0	0.0	0.0	4000000.0	0.0	0.0	1.2	1.66	1.13	0.0399999999991	6.14	0.290000000001	0.749999999998	0.219999999999	4.56	0.119999999999	2.03	1.53	0.539999999999	AAA627.CD3.X4.Y4.tile.tissue.png	490	1	2000	490	6f593b5d1014295844c21a4860baf56b	0	0	0	0	0	0	0	0	0	0	0	0	0	/home/dhl_ec/bnelissen/Slides/CD3_manuscript/CD3_slides/AAA627.CD3/AAA627.CD3.run1	255	1.0	0.06	1.0	0.06	0.0	-10.9972225281	0.0	0.0627963403746
3778.0	1479359.0	1775.0	7324.0	1479359.0	4000000.0	38.0	3.0	1.0	1.4	1.13	0.0500000000011	6.67	0.370000000001	0.74	0.17	7.63	0.27	2.21	1.52	0.52	AAA627.CD3.X4.Y5.tile.tissue.png	491	1	2000	491	4246c4e3a7da6b6bb8aa31b7e2cf24d4	0	0	0	0	0	0	0	0	0	0	0	0	0	/home/dhl_ec/bnelissen/Slides/CD3_manuscript/CD3_slides/AAA627.CD3/AAA627.CD3.run1	255	0.7	0.06	0.7	0.06	-8.30460973372	-11.3347414684	0.428295484947	0.0873227304687
2084.0	3966249.0	880.0	8032.0	3966249.0	4000000.0	20.0	1.0	2.07	1.33	1.13	0.0499999999993	6.63	0.369999999999	0.74	0.0600000000013	9.52	0.379999999999	2.19	1.52	0.560000000001	AAA627.CD3.X4.Y6.tile.tissue.png	492	1	2000	492	8af9b1fbaaed0a8b6666886b1072b208	0	0	0	0	0	0	0	0	0	0	0	0	0	/home/dhl_ec/bnelissen/Slides/CD3_manuscript/CD3_slides/AAA627.CD3/AAA627.CD3.run1	255	0.7	0.06	0.7	0.06	-8.51690799498	-11.2697076716	0.311203818918	0.0670625786133
2107.0	4000000.0	1148.0	7996.0	4000000.0	4000000.0	27.0	1.0	1.16	1.26	1.12	0.0499999999993	6.03	0.289999999999	0.75	0.0499999999993	9.53	0.380000000001	2.19	1.52	0.610000000001	AAA627.CD3.X4.Y7.tile.tissue.png	493	1	2000	493	c79900e97678d7c22eef4a3b207f0fd6	0	0	0	0	0	0	0	0	0	0	0	0	0	/home/dhl_ec/bnelissen/Slides/CD3_manuscript/CD3_slides/AAA627.CD3/AAA627.CD3.run1	255	0.7	0.06	0.7	0.06	-8.73061830173	0.0	0.423950665341	0.0886204375
17425.0	3966989.0	8397.0	9680.0	3966989.0	4000000.0	169.0	1.0	1.16	1.27	1.15	0.0500000000011	6.81	0.369999999999	0.75	0.0599999999995	9.66	0.370000000001	2.17	1.52	0.6	AAA627.CD3.X4.Y8.tile.tissue.png	494	1	2000	494	a43d5b9a8ae978049434b424a245b969	0	0	0	0	0	0	0	0	0	0	0	0	0	/home/dhl_ec/bnelissen/Slides/CD3_manuscript/CD3_slides/AAA627.CD3/AAA627.CD3.run1	255	0.7	0.06	0.7	0.06	-8.45757189476	-12.3054243364	0.986494873309	0.187400962158
39663.0	2885331.0	15909.0	32678.0	2885331.0	4000000.0	317.0	7.0	1.18	1.31	1.14	0.0499999999993	6.85	0.379999999999	0.74	0.110000000001	9.06	0.34	2.24	1.52	0.549999999999	AAA627.CD3.X4.Y9.tile.tissue.png	495	1	2000	495	c50988c1bd3bf1de23035293ab5e2df6	0	0	0	0	0	0	0	0	0	0	0	0	0	/home/dhl_ec/bnelissen/Slides/CD3_manuscript/CD3_slides/AAA627.CD3/AAA627.CD3.run1	255	0.7	0.06	0.7	0.06	-9.35686145113	-12.9414412023	2.69462913214	0.338355070313
0.0	0.0	0.0	0.0	0.0	4000000.0	0.0	0.0	0.92	1.43	1.15	0.0600000000013	5.57	0.299999999999	0.76	0.219999999999	4.61	0.119999999999	2.04	1.53	0.51	AAA627.CD3.X5.Y0.tile.tissue.png	496	1	2000	496	80fb21d17d84ca17326e43bb3bb4835a	0	0	0	0	0	0	0	0	0	0	0	0	0	/home/dhl_ec/bnelissen/Slides/CD3_manuscript/CD3_slides/AAA627.CD3/AAA627.CD3.run1	255	1.0	0.06	1.0	0.06	0.0	0.0	0.0	2.070049875
0.0	0.0	0.0	0.0	0.0	4000000.0	0.0	0.0	0.939999999999	1.63	1.11	0.0500000000011	5.44	0.290000000001	0.740000000002	0.219999999999	4.55	0.130000000001	2.03	1.52	0.49	AAA627.CD3.X5.Y1.tile.tissue.png	497	1	2000	497	12ddace578287d27d539de8d3bfa4f36	0	0	0	0	0	0	0	0	0	0	0	0	0	/home/dhl_ec/bnelissen/Slides/CD3_manuscript/CD3_slides/AAA627.CD3/AAA627.CD3.run1	255	1.0	0.06	1.0	0.06	0.0	0.0	0.0	0.0573995859375
0.0	0.0	0.0	0.0	0.0	4000000.0	0.0	0.0	0.970000000001	1.12	1.12	0.0499999999993	6.13	0.299999999999	0.73	0.220000000001	4.54	0.129999999999	2.07	1.56	0.559999999999	AAA627.CD3.X5.Y10.tile.tissue.png	498	1	2000	498	6417a6cd8865394fe23e7208960c0e5a	0	0	0	0	0	0	0	0	0	0	0	0	0	/home/dhl_ec/bnelissen/Slides/CD3_manuscript/CD3_slides/AAA627.CD3/AAA627.CD3.run1	255	1.0	0.06	1.0	0.06	0.0	-12.3744304134	0.0	0.053269294342
0.0	0.0	0.0	0.0	0.0	4000000.0	0.0	0.0	0.959999999999	1.14	1.12	0.0399999999991	5.52	0.299999999999	0.749999999998	0.219999999999	4.56	0.119999999999	2.04	1.53	0.559999999999	AAA627.CD3.X5.Y11.tile.tissue.png	499	1	2000	499	5cdbd200ca77076b0a4eaaf267bd3c30	0	0	0	0	0	0	0	0	0	0	0	0	0	/home/dhl_ec/bnelissen/Slides/CD3_manuscript/CD3_slides/AAA627.CD3/AAA627.CD3.run1	255	1.0	0.06	1.0	0.06	0.0	0.0	0.0	0.0493215976563
0.0	0.0	0.0	0.0	0.0	4000000.0	0.0	0.0	0.990000000002	1.13	1.15	0.0499999999993	6.17	0.300000000001	0.760000000002	0.219999999999	4.56	0.129999999999	2.05	1.54	0.540000000001	AAA627.CD3.X5.Y12.tile.tissue.png	500	1	2000	500	bee2c7fb87e7c140ddbf1b117387eaa8	0	0	0	0	0	0	0	0	0	0	0	0	0	/home/dhl_ec/bnelissen/Slides/CD3_manuscript/CD3_slides/AAA627.CD3/AAA627.CD3.run1	255	1.0	0.06	1.0	0.06	0.0	-11.7921539889	0.0	0.0449752380947
0.0	1978.0	0.0	204.0	1978.0	4000000.0	0.0	1.0	1.03	1.09	1.11	0.0500000000011	6.52	0.369999999999	0.74	0.219999999999	5.64	0.139999999999	2.07	1.53	0.549999999999	AAA627.CD3.X5.Y13.tile.tissue.png	501	1	2000	501	e92df72359b647e26c52a75c746be299	0	0	0	0	0	0	0	0	0	0	0	0	0	/home/dhl_ec/bnelissen/Slides/CD3_manuscript/CD3_slides/AAA627.CD3/AAA627.CD3.run1	255	0.7	0.06	0.7	0.06	0.0	-12.4022850983	0.942328319029	0.0406152657433
0.0	0.0	0.0	0.0	0.0	4000000.0	0.0	0.0	0.959999999999	1.16	1.15	0.0500000000011	6.14	0.299999999999	0.74	0.220000000001	4.54	0.119999999999	2.04	1.52	0.539999999999	AAA627.CD3.X5.Y14.tile.tissue.png	502	1	2000	502	67a8b55a7409d1a913ae5b8c089efef0	0	0	0	0	0	0	0	0	0	0	0	0	0	/home/dhl_ec/bnelissen/Slides/CD3_manuscript/CD3_slides/AAA627.CD3/AAA627.CD3.run1	255	1.0	0.06	1.0	0.06	0.0	-12.2034299879	0.0	0.0387244665203
0.0	0.0	0.0	0.0	0.0	4000000.0	0.0	0.0	0.98	1.17	1.13	0.0400000000009	6.17	0.290000000001	0.74	0.219999999999	4.58	0.130000000001	2.04	1.52	0.51	AAA627.CD3.X5.Y15.tile.tissue.png	503	1	2000	503	55ff53b438d45c003bf6e3b0cc715734	0	0	0	0	0	0	0	0	0	0	0	0	0	/home/dhl_ec/bnelissen/Slides/CD3_manuscript/CD3_slides/AAA627.CD3/AAA627.CD3.run1	255	1.0	0.06	1.0	0.06	0.0	-11.1063328563	0.0	0.071662074626
0.0	0.0	0.0	0.0	0.0	4000000.0	0.0	0.0	0.99	1.1	1.13	0.0500000000011	5.46	0.310000000001	0.740000000002	0.220000000001	4.6	0.119999999999	2.05	1.53	0.51	AAA627.CD3.X5.Y16.tile.tissue.png	504	1	2000	504	67608fc11986fcaa50d5ff03ab1f9007	0	0	0	0	0	0	0	0	0	0	0	0	0	/home/dhl_ec/bnelissen/Slides/CD3_manuscript/CD3_slides/AAA627.CD3/AAA627.CD3.run1	255	1.0	0.06	1.0	0.06	0.0	0.0	0.0	0.0529447929687
0.0	0.0	0.0	0.0	0.0	4000000.0	0.0	0.0	0.959999999997	0.950000000001	1.11	0.0599999999995	5.49	0.290000000001	0.879999999999	0.23	4.6	0.130000000001	2.04	1.54	0.49	AAA627.CD3.X5.Y17.tile.tissue.png	505	1	2000	505	0a49b11e1f588c6deb7a832d5859fe09	0	0	0	0	0	0	0	0	0	0	0	0	0	/home/dhl_ec/bnelissen/Slides/CD3_manuscript/CD3_slides/AAA627.CD3/AAA627.CD3.run1	255	1.0	0.06	1.0	0.06	0.0	0.0	0.0	9.403786
0.0	0.0	0.0	0.0	0.0	4000000.0	0.0	0.0	0.98	1.11	1.12	0.0500000000011	6.14	0.290000000001	0.75	0.219999999999	4.57	0.119999999999	2.04	1.51	0.5	AAA627.CD3.X5.Y2.tile.tissue.png	506	1	2000	506	955c5439ab29c2b482ed81ee80be1b6d	0	0	0	0	0	0	0	0	0	0	0	0	0	/home/dhl_ec/bnelissen/Slides/CD3_manuscript/CD3_slides/AAA627.CD3/AAA627.CD3.run1	255	1.0	0.06	1.0	0.06	0.0	-11.1711247482	0.0	0.0642304513722
0.0	3450.0	0.0	270.0	3450.0	4000000.0	0.0	1.0	0.950000000001	1.09	1.12	0.0499999999993	6.51	0.370000000001	0.74	0.23	5.65	0.139999999999	2.06	1.51	0.530000000001	AAA627.CD3.X5.Y3.tile.tissue.png	507	1	2000	507	581f8862b46d92f3a2eb0634b122ef60	0	0	0	0	0	0	0	0	0	0	0	0	0	/home/dhl_ec/bnelissen/Slides/CD3_manuscript/CD3_slides/AAA627.CD3/AAA627.CD3.run1	255	0.7	0.06	0.7	0.06	0.0	-12.4012432363	0.79564898947	0.0639441829834
2599.0	1414826.0	1212.0	7057.0	1414826.0	4000000.0	28.0	3.0	1.01	1.34	1.11	0.0500000000011	6.78	0.370000000001	0.739999999998	0.17	7.55	0.27	2.18	1.53	0.59	AAA627.CD3.X5.Y4.tile.tissue.png	508	1	2000	508	e142bd594681ebb33f0a4670db1d477b	0	0	0	0	0	0	0	0	0	0	0	0	0	/home/dhl_ec/bnelissen/Slides/CD3_manuscript/CD3_slides/AAA627.CD3/AAA627.CD3.run1	255	0.7	0.06	0.7	0.06	-8.2629024464	-10.9360275291	0.395851744826	0.0729740351563
6547.0	3946554.0	2810.0	7996.0	3946554.0	4000000.0	58.0	1.0	1.15	1.34	1.12	0.0499999999993	6.52	0.370000000001	0.740000000002	0.0599999999995	9.56	0.379999999999	2.19	1.53	0.559999999999	AAA627.CD3.X5.Y5.tile.tissue.png	509	1	2000	509	13cab518362d9fa3164bdaf8916112be	0	0	0	0	0	0	0	0	0	0	0	0	0	/home/dhl_ec/bnelissen/Slides/CD3_manuscript/CD3_slides/AAA627.CD3/AAA627.CD3.run1	255	0.7	0.06	0.7	0.06	-8.40858856289	-11.0381051014	0.413356824782	0.0776071126709
33486.0	4000000.0	12061.0	7996.0	4000000.0	4000000.0	256.0	1.0	1.15	1.32	1.13	0.0400000000009	6.12	0.300000000001	0.750000000002	0.0500000000011	9.64	0.369999999999	2.17	1.53	0.610000000001	AAA627.CD3.X5.Y6.tile.tissue.png	510	1	2000	510	082adae1320aeb2ed650e1e27487b30b	0	0	0	0	0	0	0	0	0	0	0	0	0	/home/dhl_ec/bnelissen/Slides/CD3_manuscript/CD3_slides/AAA627.CD3/AAA627.CD3.run1	255	0.7	0.06	0.7	0.06	-8.30077556712	0.0	0.41292052161	0.104865617187
2345.0	3987673.0	1016.0	8628.0	3987673.0	4000000.0	20.0	1.0	1.16	1.26	1.13	0.0399999999991	6.38	0.369999999999	0.739999999998	0.0599999999995	9.5	0.369999999999	2.19	1.52	0.590000000002	AAA627.CD3.X5.Y7.tile.tissue.png	511	1	2000	511	3730ed86ac23f5d7b2d3d52ecf15aeab	0	0	0	0	0	0	0	0	0	0	0	0	0	/home/dhl_ec/bnelissen/Slides/CD3_manuscript/CD3_slides/AAA627.CD3/AAA627.CD3.run1	255	0.7	0.06	0.7	0.06	-8.31754419997	-12.000255014	0.554678106687	0.071644432312
17206.0	2776494.0	7113.0	16091.0	2776494.0	4000000.0	148.0	4.0	1.15	1.31	1.13	0.0499999999993	6.74	0.380000000001	0.750000000002	0.1	8.82	0.33	2.21	1.55	0.57	AAA627.CD3.X5.Y8.tile.tissue.png	512	1	2000	512	7c13c0369a88357c1254f412d8529f9e	0	0	0	0	0	0	0	0	0	0	0	0	0	/home/dhl_ec/bnelissen/Slides/CD3_manuscript/CD3_slides/AAA627.CD3/AAA627.CD3.run1	255	0.7	0.06	0.7	0.06	-9.14474374501	-12.4738547747	2.20232122491	0.214081359375
1463.0	149710.0	614.0	6026.0	149710.0	4000000.0	10.0	4.0	0.940000000001	1.13	1.13	0.0499999999993	6.93	0.369999999999	0.75	0.210000000001	6.64	0.220000000001	2.14	1.56	0.529999999999	AAA627.CD3.X5.Y9.tile.tissue.png	513	1	2000	513	8452e7e966b58772985ccc0c3320d890	0	0	0	0	0	0	0	0	0	0	0	0	0	/home/dhl_ec/bnelissen/Slides/CD3_manuscript/CD3_slides/AAA627.CD3/AAA627.CD3.run1	255	0.7	0.06	0.7	0.06	-9.04223267213	-12.6522699643	2.90528598414	0.080534390625
0.0	0.0	0.0	0.0	0.0	4000000.0	0.0	0.0	0.959999999999	1.1	1.12	0.0599999999995	6.17	0.290000000001	0.759999999998	0.219999999999	4.56	0.130000000001	2.02	1.53	0.51	AAA627.CD3.X6.Y0.tile.tissue.png	514	1	2000	514	cb4972240bca921944db8085cebccb0a	0	0	0	0	0	0	0	0	0	0	0	0	0	/home/dhl_ec/bnelissen/Slides/CD3_manuscript/CD3_slides/AAA627.CD3/AAA627.CD3.run1	255	1.0	0.06	1.0	0.06	0.0	-9.97380970631	0.0	2.60578235336
0.0	0.0	0.0	0.0	0.0	4000000.0	0.0	0.0	0.950000000001	1.19	1.11	0.0499999999993	6.11	0.299999999999	0.739999999998	0.220000000001	4.58	0.129999999999	2.03	1.53	0.540000000001	AAA627.CD3.X6.Y1.tile.tissue.png	515	1	2000	515	5a11ae97b8fcf0b7d98d7f06a8a19f23	0	0	0	0	0	0	0	0	0	0	0	0	0	/home/dhl_ec/bnelissen/Slides/CD3_manuscript/CD3_slides/AAA627.CD3/AAA627.CD3.run1	255	1.0	0.06	1.0	0.06	0.0	-11.5221974618	0.0	0.0793406796581
0.0	0.0	0.0	0.0	0.0	4000000.0	0.0	0.0	0.980000000001	1.15	1.12	0.0400000000009	6.14	0.289999999999	0.75	0.210000000001	4.55	0.119999999999	2.04	1.52	0.52	AAA627.CD3.X6.Y10.tile.tissue.png	516	1	2000	516	66974b88aa5426b02447e0d81c594889	0	0	0	0	0	0	0	0	0	0	0	0	0	/home/dhl_ec/bnelissen/Slides/CD3_manuscript/CD3_slides/AAA627.CD3/AAA627.CD3.run1	255	1.0	0.06	1.0	0.06	0.0	-12.1388508873	0.0	0.0713379140625
0.0	0.0	0.0	0.0	0.0	4000000.0	0.0	0.0	0.949999999999	1.14	1.13	0.0499999999993	6.15	0.299999999999	0.760000000002	0.220000000001	4.55	0.130000000001	2.03	1.53	0.5	AAA627.CD3.X6.Y11.tile.tissue.png	517	1	2000	517	6c8683b478b5148104ade0814d83f07b	0	0	0	0	0	0	0	0	0	0	0	0	0	/home/dhl_ec/bnelissen/Slides/CD3_manuscript/CD3_slides/AAA627.CD3/AAA627.CD3.run1	255	1.0	0.06	1.0	0.06	0.0	-11.4948413756	0.0	0.0655085286872
0.0	4757.0	0.0	332.0	4757.0	4000000.0	0.0	1.0	1.44	1.16	1.12	0.0500000000011	6.54	0.370000000001	0.739999999998	0.219999999999	5.62	0.139999999999	2.06	1.53	0.52	AAA627.CD3.X6.Y12.tile.tissue.png	518	1	2000	518	ea1b4ddf94b71ec614919156418da947	0	0	0	0	0	0	0	0	0	0	0	0	0	/home/dhl_ec/bnelissen/Slides/CD3_manuscript/CD3_slides/AAA627.CD3/AAA627.CD3.run1	255	0.7	0.06	0.7	0.06	0.0	-12.3333760271	0.579516093471	0.0510823731537
0.0	1788.0	0.0	196.0	1788.0	4000000.0	0.0	1.0	0.960000000001	1.12	1.11	0.0500000000011	6.43	0.359999999999	0.74	0.219999999999	5.67	0.130000000001	2.06	1.52	0.570000000002	AAA627.CD3.X6.Y13.tile.tissue.png	519	1	2000	519	b7bddc6a9070a2ef7cc9d77edb01bd02	0	0	0	0	0	0	0	0	0	0	0	0	0	/home/dhl_ec/bnelissen/Slides/CD3_manuscript/CD3_slides/AAA627.CD3/AAA627.CD3.run1	255	0.7	0.06	0.7	0.06	0.0	-12.0520428122	0.964753767521	0.0497044044647
0.0	8197.0	0.0	420.0	8197.0	4000000.0	0.0	1.0	1.0	1.11	1.11	0.0500000000011	6.51	0.379999999999	0.740000000002	0.220000000001	6.08	0.140000000001	2.06	1.53	0.550000000001	AAA627.CD3.X6.Y14.tile.tissue.png	520	1	2000	520	e8b786a478f8e8d93394434370431f80	0	0	0	0	0	0	0	0	0	0	0	0	0	/home/dhl_ec/bnelissen/Slides/CD3_manuscript/CD3_slides/AAA627.CD3/AAA627.CD3.run1	255	0.7	0.06	0.7	0.06	-7.41023235937	-12.5289281483	3.24746204585	0.0455384348145
0.0	31727.0	0.0	1094.0	31727.0	4000000.0	0.0	2.0	0.950000000001	1.25	1.12	0.0400000000009	6.53	0.359999999999	0.73	0.220000000001	5.64	0.139999999999	2.07	1.53	0.560000000001	AAA627.CD3.X6.Y15.tile.tissue.png	521	1	2000	521	675bbf1559c872ff6afd8e9014a72a2a	0	0	0	0	0	0	0	0	0	0	0	0	0	/home/dhl_ec/bnelissen/Slides/CD3_manuscript/CD3_slides/AAA627.CD3/AAA627.CD3.run1	255	0.7	0.06	0.7	0.06	0.0	-12.2134996104	0.11408465095	0.0566922765503
238.0	5472.0	72.0	340.0	5472.0	4000000.0	1.0	1.0	0.980000000001	1.13	1.12	0.0500000000011	6.52	0.359999999999	0.74	0.219999999999	6.52	0.209999999999	2.08	1.52	0.57	AAA627.CD3.X6.Y16.tile.tissue.png	522	1	2000	522	8922be275390b9c0fce4139f7a765b64	0	0	0	0	0	0	0	0	0	0	0	0	0	/home/dhl_ec/bnelissen/Slides/CD3_manuscript/CD3_slides/AAA627.CD3/AAA627.CD3.run1	255	0.7	0.06	0.7	0.06	-8.42325500173	-12.6872801854	1.89883787921	0.0478061522217
0.0	0.0	0.0	0.0	0.0	4000000.0	0.0	0.0	0.91	1.02	1.14	0.0499999999993	6.17	0.299999999999	0.820000000002	0.219999999999	4.55	0.130000000001	2.05	1.53	0.549999999999	AAA627.CD3.X6.Y17.tile.tissue.png	523	1	2000	523	80044b566b99f8bee01b787c36cff8f6	0	0	0	0	0	0	0	0	0	0	0	0	0	/home/dhl_ec/bnelissen/Slides/CD3_manuscript/CD3_slides/AAA627.CD3/AAA627.CD3.run1	255	1.0	0.06	1.0	0.06	0.0	-10.9950619274	0.0	9.31477827127
0.0	0.0	0.0	0.0	0.0	4000000.0	0.0	0.0	0.959999999999	1.16	1.12	0.0399999999991	6.19	0.299999999999	0.759999999998	0.219999999999	4.58	0.129999999999	2.03	1.53	0.51	AAA627.CD3.X6.Y2.tile.tissue.png	524	1	2000	524	8f9c2f1780e1f44fcd2660a546ae9831	0	0	0	0	0	0	0	0	0	0	0	0	0	/home/dhl_ec/bnelissen/Slides/CD3_manuscript/CD3_slides/AAA627.CD3/AAA627.CD3.run1	255	1.0	0.06	1.0	0.06	0.0	-11.8688621061	0.0	0.0797746593657
216.0	1006654.0	118.0	5860.0	1006654.0	4000000.0	3.0	1.0	1.0	1.33	1.14	0.0499999999993	6.77	0.369999999999	0.74	0.18	7.19	0.25	2.18	1.52	0.52	AAA627.CD3.X6.Y3.tile.tissue.png	525	1	2000	525	46b563668bd596a0d5313295f824ade5	0	0	0	0	0	0	0	0	0	0	0	0	0	/home/dhl_ec/bnelissen/Slides/CD3_manuscript/CD3_slides/AAA627.CD3/AAA627.CD3.run1	255	0.7	0.06	0.7	0.06	-8.13670018534	-11.1306888409	0.345591780995	0.0968727675781
2701.0	3913796.0	1591.0	7996.0	3913796.0	4000000.0	34.0	1.0	1.17	1.26	1.13	0.0499999999993	6.4	0.370000000001	0.74	0.0699999999997	9.48	0.380000000001	2.19	1.52	0.59	AAA627.CD3.X6.Y4.tile.tissue.png	526	1	2000	526	d5fc1303ae11ad048fcfd3d6f2148b7f	0	0	0	0	0	0	0	0	0	0	0	0	0	/home/dhl_ec/bnelissen/Slides/CD3_manuscript/CD3_slides/AAA627.CD3/AAA627.CD3.run1	255	0.7	0.06	0.7	0.06	-8.01812072381	-11.125263529	0.377872719992	0.079358916748
15882.0	4000000.0	5354.0	7996.0	4000000.0	4000000.0	113.0	1.0	1.18	1.28	1.17	0.0500000000011	6.35	0.289999999999	0.74	0.0500000000011	9.65	0.380000000001	2.19	1.54	0.569999999998	AAA627.CD3.X6.Y5.tile.tissue.png	527	1	2000	527	ed0114e914e58626f56420a20160d872	0	0	0	0	0	0	0	0	0	0	0	0	0	/home/dhl_ec/bnelissen/Slides/CD3_manuscript/CD3_slides/AAA627.CD3/AAA627.CD3.run1	255	0.7	0.06	0.7	0.06	-8.45620169493	0.0	0.447971994986	0.082436328125
9276.0	3988497.0	3956.0	8564.0	3988497.0	4000000.0	82.0	1.0	1.16	1.3	1.11	0.0499999999993	6.59	0.369999999999	0.749999999998	0.0599999999995	9.61	0.379999999999	2.19	1.51	0.550000000001	AAA627.CD3.X6.Y6.tile.tissue.png	528	1	2000	528	4841767160e2bc463bf1e6a2f6a56e21	0	0	0	0	0	0	0	0	0	0	0	0	0	/home/dhl_ec/bnelissen/Slides/CD3_manuscript/CD3_slides/AAA627.CD3/AAA627.CD3.run1	255	0.7	0.06	0.7	0.06	-8.88347397315	-11.9057395269	0.912696415251	0.115665642517
17675.0	2306767.0	7588.0	15433.0	2306767.0	4000000.0	158.0	8.0	1.07	1.23	1.11	0.0500000000011	6.83	0.369999999999	0.74	0.130000000001	8.41	0.309999999999	2.2	1.52	0.529999999999	AAA627.CD3.X6.Y7.tile.tissue.png	529	1	2000	529	157dc976af7bf709c9d88675d8026b64	0	0	0	0	0	0	0	0	0	0	0	0	0	/home/dhl_ec/bnelissen/Slides/CD3_manuscript/CD3_slides/AAA627.CD3/AAA627.CD3.run1	255	0.7	0.06	0.7	0.06	-9.2905815758	-12.5449025914	2.22017642601	0.197268351562
700.0	67303.0	321.0	2899.0	67303.0	4000000.0	8.0	5.0	0.93	1.12	1.13	0.0500000000011	6.57	0.370000000001	0.739999999998	0.209999999999	6.58	0.210000000001	2.09	1.56	0.530000000001	AAA627.CD3.X6.Y8.tile.tissue.png	530	1	2000	530	237481770012390dfb3d9377e988ef4f	0	0	0	0	0	0	0	0	0	0	0	0	0	/home/dhl_ec/bnelissen/Slides/CD3_manuscript/CD3_slides/AAA627.CD3/AAA627.CD3.run1	255	0.7	0.06	0.7	0.06	-9.22662888749	-12.8612687356	3.09860314646	0.0759611376953
0.0	0.0	0.0	0.0	0.0	4000000.0	0.0	0.0	0.989999999998	1.14	1.13	0.0500000000011	5.49	0.299999999999	0.739999999998	0.23	4.6	0.129999999999	2.04	1.53	0.49	AAA627.CD3.X6.Y9.tile.tissue.png	531	1	2000	531	ff19f3379ec27850c4cb1204e7d2ba63	0	0	0	0	0	0	0	0	0	0	0	0	0	/home/dhl_ec/bnelissen/Slides/CD3_manuscript/CD3_slides/AAA627.CD3/AAA627.CD3.run1	255	1.0	0.06	1.0	0.06	0.0	0.0	0.0	0.0504778125
0.0	0.0	0.0	0.0	0.0	4000000.0	0.0	0.0	1.02	1.1	1.11	0.0499999999993	6.16	0.290000000001	0.769999999999	0.220000000001	4.58	0.120000000001	2.03	1.53	0.5	AAA627.CD3.X7.Y0.tile.tissue.png	532	1	2000	532	8df9d1942b438569fa23bb63c09e0aaf	0	0	0	0	0	0	0	0	0	0	0	0	0	/home/dhl_ec/bnelissen/Slides/CD3_manuscript/CD3_slides/AAA627.CD3/AAA627.CD3.run1	255	1.0	0.06	1.0	0.06	0.0	-10.6974376712	0.0	3.11956061048
0.0	2856.0	0.0	246.0	2856.0	4000000.0	0.0	1.0	0.970000000001	1.13	1.13	0.0399999999991	6.57	0.370000000001	0.74	0.219999999999	6.12	0.129999999999	2.08	1.54	0.549999999999	AAA627.CD3.X7.Y1.tile.tissue.png	533	1	2000	533	24cd987eaea63bca8772c8645536e63f	0	0	0	0	0	0	0	0	0	0	0	0	0	/home/dhl_ec/bnelissen/Slides/CD3_manuscript/CD3_slides/AAA627.CD3/AAA627.CD3.run1	255	0.7	0.06	0.7	0.06	-8.73825196376	-12.2831191963	3.39854171478	0.0781362191162
0.0	0.0	0.0	0.0	0.0	4000000.0	0.0	0.0	0.980000000001	1.13	1.15	0.0399999999991	6.13	0.290000000001	0.759999999998	0.219999999999	4.55	0.129999999999	2.02	1.53	0.52	AAA627.CD3.X7.Y10.tile.tissue.png	534	1	2000	534	8397e1bb75207734960fed51fc1ef0e9	0	0	0	0	0	0	0	0	0	0	0	0	0	/home/dhl_ec/bnelissen/Slides/CD3_manuscript/CD3_slides/AAA627.CD3/AAA627.CD3.run1	255	1.0	0.06	1.0	0.06	0.0	-11.9071901353	0.0	0.0607272207947
0.0	0.0	0.0	0.0	0.0	4000000.0	0.0	0.0	0.959999999999	1.14	1.15	0.0500000000011	6.13	0.299999999999	0.74	0.220000000001	4.55	0.120000000001	2.03	1.54	0.559999999999	AAA627.CD3.X7.Y11.tile.tissue.png	535	1	2000	535	5bdc751eea8f43ed9fdaceb0ae73912c	0	0	0	0	0	0	0	0	0	0	0	0	0	/home/dhl_ec/bnelissen/Slides/CD3_manuscript/CD3_slides/AAA627.CD3/AAA627.CD3.run1	255	1.0	0.06	1.0	0.06	0.0	-11.8034622353	0.0	0.0589431224885
0.0	5960.0	0.0	504.0	5960.0	4000000.0	0.0	2.0	0.99	1.13	1.12	0.0500000000011	6.52	0.379999999997	0.73	0.23	5.65	0.139999999999	2.08	1.52	0.540000000001	AAA627.CD3.X7.Y12.tile.tissue.png	536	1	2000	536	0a6b62eda402aa2bc3714e485b397652	0	0	0	0	0	0	0	0	0	0	0	0	0	/home/dhl_ec/bnelissen/Slides/CD3_manuscript/CD3_slides/AAA627.CD3/AAA627.CD3.run1	255	0.7	0.06	0.7	0.06	0.0	-12.3889708975	1.703515625	0.044173396637
0.0	0.0	0.0	0.0	0.0	4000000.0	0.0	0.0	0.980000000001	1.19	1.15	0.0500000000011	6.15	0.299999999999	0.74	0.220000000001	4.56	0.130000000001	2.03	1.53	0.539999999999	AAA627.CD3.X7.Y13.tile.tissue.png	537	1	2000	537	6f14f52069c5b7269411c1eb342eb2af	0	0	0	0	0	0	0	0	0	0	0	0	0	/home/dhl_ec/bnelissen/Slides/CD3_manuscript/CD3_slides/AAA627.CD3/AAA627.CD3.run1	255	1.0	0.06	1.0	0.06	0.0	-11.2749461023	0.0	0.0580690050709
0.0	6418.0	0.0	416.0	6418.0	4000000.0	0.0	1.0	0.939999999999	1.13	1.11	0.0599999999995	6.45	0.370000000001	0.750000000002	0.219999999999	5.77	0.139999999999	2.07	1.53	0.550000000001	AAA627.CD3.X7.Y14.tile.tissue.png	538	1	2000	538	464988b02c917cf135b19c8aa245a84d	0	0	0	0	0	0	0	0	0	0	0	0	0	/home/dhl_ec/bnelissen/Slides/CD3_manuscript/CD3_slides/AAA627.CD3/AAA627.CD3.run1	255	0.7	0.06	0.7	0.06	0.0	-12.1899444686	3.33930266925	0.0579004259033
0.0	0.0	0.0	0.0	0.0	4000000.0	0.0	0.0	0.99	1.13	1.14	0.0500000000011	6.15	0.289999999999	0.75	0.219999999999	4.54	0.129999999999	2.04	1.52	0.51	AAA627.CD3.X7.Y15.tile.tissue.png	539	1	2000	539	4929d8e8c8df5da00d44b5ff75d0e52c	0	0	0	0	0	0	0	0	0	0	0	0	0	/home/dhl_ec/bnelissen/Slides/CD3_manuscript/CD3_slides/AAA627.CD3/AAA627.CD3.run1	255	1.0	0.06	1.0	0.06	0.0	-12.3638121179	0.0	0.0465455519447
0.0	0.0	0.0	0.0	0.0	4000000.0	0.0	0.0	0.969999999999	1.14	1.14	0.0499999999993	6.17	0.309999999999	0.750000000002	0.220000000001	4.57	0.129999999999	2.03	1.52	0.540000000001	AAA627.CD3.X7.Y16.tile.tissue.png	540	1	2000	540	0067e8f180423bf04633e8380b80685b	0	0	0	0	0	0	0	0	0	0	0	0	0	/home/dhl_ec/bnelissen/Slides/CD3_manuscript/CD3_slides/AAA627.CD3/AAA627.CD3.run1	255	1.0	0.06	1.0	0.06	0.0	-11.6993356247	0.0	0.0496182799311
180.0	1581.0	60.0	176.0	1581.0	4000000.0	2.0	1.0	0.960000000001	1.1	1.12	0.0599999999995	6.51	0.369999999999	0.759999999998	0.220000000001	6.4	0.209999999999	2.06	1.54	0.569999999998	AAA627.CD3.X7.Y17.tile.tissue.png	541	1	2000	541	169505c1ca91cb182714bdb48b3dcfde	0	0	0	0	0	0	0	0	0	0	0	0	0	/home/dhl_ec/bnelissen/Slides/CD3_manuscript/CD3_slides/AAA627.CD3/AAA627.CD3.run1	255	0.7	0.06	0.7	0.06	-8.84571152548	-10.9016516197	3.06215568252	1.82887428589
0.0	548592.0	0.0	4122.0	548592.0	4000000.0	0.0	1.0	1.47	1.25	1.17	0.0500000000011	6.69	0.379999999999	0.74	0.200000000001	6.49	0.16	2.11	1.53	0.52	AAA627.CD3.X7.Y2.tile.tissue.png	542	1	2000	542	84793567d96161e8288fdcc12862e9ff	0	0	0	0	0	0	0	0	0	0	0	0	0	/home/dhl_ec/bnelissen/Slides/CD3_manuscript/CD3_slides/AAA627.CD3/AAA627.CD3.run1	255	0.7	0.06	0.7	0.06	-8.10879624254	-11.4705265299	0.684294346944	0.0927071679688
1019.0	3791913.0	629.0	7996.0	3791913.0	4000000.0	13.0	1.0	1.19	1.28	1.17	0.0399999999991	6.27	0.369999999999	0.76	0.0699999999997	9.31	0.370000000001	2.27	1.53	0.559999999999	AAA627.CD3.X7.Y3.tile.tissue.png	543	1	2000	543	6f03bf5d91d0822fca9f21bae6a0ca15	0	0	0	0	0	0	0	0	0	0	0	0	0	/home/dhl_ec/bnelissen/Slides/CD3_manuscript/CD3_slides/AAA627.CD3/AAA627.CD3.run1	255	0.7	0.06	0.7	0.06	-7.61245329099	-11.1735196553	0.303169096779	0.0832100371094
1754.0	4000000.0	976.0	7996.0	4000000.0	4000000.0	20.0	1.0	1.16	1.31	1.16	0.0499999999993	5.98	0.290000000001	0.74	0.0499999999993	9.5	0.379999999999	2.19	1.53	0.569999999998	AAA627.CD3.X7.Y4.tile.tissue.png	544	1	2000	544	9d328c749cad6018c905d7d534c278ed	0	0	0	0	0	0	0	0	0	0	0	0	0	/home/dhl_ec/bnelissen/Slides/CD3_manuscript/CD3_slides/AAA627.CD3/AAA627.CD3.run1	255	0.7	0.06	0.7	0.06	-8.37009273581	0.0	0.506593887599	0.0876088671875
8517.0	3997867.0	3939.0	8148.0	3997867.0	4000000.0	84.0	1.0	1.0	1.3	1.12	0.0499999999993	6.49	0.369999999999	0.75	0.0599999999995	9.6	0.380000000001	2.2	1.52	0.58	AAA627.CD3.X7.Y5.tile.tissue.png	545	1	2000	545	9c9d971320fc9a4f9f7037d278fa4476	0	0	0	0	0	0	0	0	0	0	0	0	0	/home/dhl_ec/bnelissen/Slides/CD3_manuscript/CD3_slides/AAA627.CD3/AAA627.CD3.run1	255	0.7	0.06	0.7	0.06	-8.97633877725	-12.0208957487	1.04511126507	0.1395779263
10858.0	1893597.0	5087.0	11789.0	1893597.0	4000000.0	108.0	4.0	1.09	1.25	1.15	0.0499999999993	6.67	0.369999999999	0.740000000002	0.150000000001	8.03	0.290000000001	2.24	1.52	0.52	AAA627.CD3.X7.Y6.tile.tissue.png	546	1	2000	546	241e35d34d399624fdd8e7c3f8950044	0	0	0	0	0	0	0	0	0	0	0	0	0	/home/dhl_ec/bnelissen/Slides/CD3_manuscript/CD3_slides/AAA627.CD3/AAA627.CD3.run1	255	0.7	0.06	0.7	0.06	-8.98661216971	-12.6403883016	2.04909064925	0.192434472656
271.0	29331.0	138.0	834.0	29331.0	4000000.0	3.0	1.0	0.950000000001	1.14	1.17	0.0400000000009	6.54	0.379999999999	0.74	0.219999999999	6.51	0.210000000001	2.07	1.53	0.550000000001	AAA627.CD3.X7.Y7.tile.tissue.png	547	1	2000	547	10e1238ba56ca035e95e46b2c718b993	0	0	0	0	0	0	0	0	0	0	0	0	0	/home/dhl_ec/bnelissen/Slides/CD3_manuscript/CD3_slides/AAA627.CD3/AAA627.CD3.run1	255	0.7	0.06	0.7	0.06	-8.53071996341	-12.8015326913	2.27225384836	0.0690195390625
0.0	0.0	0.0	0.0	0.0	4000000.0	0.0	0.0	0.970000000001	1.15	1.12	0.0500000000011	6.14	0.289999999999	0.76	0.220000000001	4.56	0.129999999999	2.03	1.54	0.540000000001	AAA627.CD3.X7.Y8.tile.tissue.png	548	1	2000	548	6d95b096ac6ecc3b7e1285c1f96457ed	0	0	0	0	0	0	0	0	0	0	0	0	0	/home/dhl_ec/bnelissen/Slides/CD3_manuscript/CD3_slides/AAA627.CD3/AAA627.CD3.run1	255	1.0	0.06	1.0	0.06	0.0	-12.2568100715	0.0	0.0579119305878
0.0	0.0	0.0	0.0	0.0	4000000.0	0.0	0.0	0.92	1.17	1.11	0.0499999999993	6.12	0.290000000001	0.76	0.219999999999	4.54	0.129999999999	2.04	1.53	0.500000000002	AAA627.CD3.X7.Y9.tile.tissue.png	549	1	2000	549	0fee0b0c608423460c09068ca1ba24f2	0	0	0	0	0	0	0	0	0	0	0	0	0	/home/dhl_ec/bnelissen/Slides/CD3_manuscript/CD3_slides/AAA627.CD3/AAA627.CD3.run1	255	1.0	0.06	1.0	0.06	0.0	-11.1212284926	0.0	0.0656929598051
0.0	3657.0	0.0	299.0	3657.0	4000000.0	0.0	1.0	0.939999999999	1.11	1.12	0.0499999999993	6.53	0.359999999999	0.759999999998	0.219999999999	5.65	0.139999999999	2.07	1.53	0.499999999998	AAA627.CD3.X8.Y0.tile.tissue.png	550	1	2000	550	283583ebe70b0c301b498cbad79271e2	0	0	0	0	0	0	0	0	0	0	0	0	0	/home/dhl_ec/bnelissen/Slides/CD3_manuscript/CD3_slides/AAA627.CD3/AAA627.CD3.run1	255	0.7	0.06	0.7	0.06	0.0	-10.9124453825	1.05693189805	3.64456758001
0.0	8959.0	0.0	428.0	8959.0	4000000.0	0.0	1.0	0.969999999999	1.09	1.12	0.0400000000009	6.43	0.359999999999	0.74	0.210000000001	5.64	0.139999999999	2.08	1.53	0.499999999998	AAA627.CD3.X8.Y1.tile.tissue.png	551	1	2000	551	48dd02734f7eb42b93bcc77ff697d627	0	0	0	0	0	0	0	0	0	0	0	0	0	/home/dhl_ec/bnelissen/Slides/CD3_manuscript/CD3_slides/AAA627.CD3/AAA627.CD3.run1	255	0.7	0.06	0.7	0.06	0.0	-11.1453221988	0.0298025559362	0.106346795626
0.0	0.0	0.0	0.0	0.0	4000000.0	0.0	0.0	1.0	1.66	1.12	0.0499999999993	6.21	0.289999999999	0.749999999998	0.219999999999	4.55	0.119999999999	2.04	1.53	0.519999999999	AAA627.CD3.X8.Y10.tile.tissue.png	552	1	2000	552	d173b2e8870254505d859cb12ace3728	0	0	0	0	0	0	0	0	0	0	0	0	0	/home/dhl_ec/bnelissen/Slides/CD3_manuscript/CD3_slides/AAA627.CD3/AAA627.CD3.run1	255	1.0	0.06	1.0	0.06	0.0	-10.9615211495	0.0	0.0626903775759
0.0	0.0	0.0	0.0	0.0	4000000.0	0.0	0.0	0.99	1.12	1.11	0.0499999999993	6.12	0.309999999999	0.76	0.23	4.55	0.120000000001	2.03	1.52	0.540000000001	AAA627.CD3.X8.Y11.tile.tissue.png	553	1	2000	553	a30620771a9d13e9ae2fc8b99ab8590c	0	0	0	0	0	0	0	0	0	0	0	0	0	/home/dhl_ec/bnelissen/Slides/CD3_manuscript/CD3_slides/AAA627.CD3/AAA627.CD3.run1	255	1.0	0.06	1.0	0.06	0.0	-12.0485679266	0.0	0.055519100728
0.0	2662.0	0.0	228.0	2662.0	4000000.0	0.0	1.0	0.98	1.12	1.12	0.0400000000009	6.52	0.370000000001	0.74	0.219999999999	5.63	0.139999999999	2.06	1.53	0.52	AAA627.CD3.X8.Y12.tile.tissue.png	554	1	2000	554	c18a71593631f2da4f44a08bada4b14c	0	0	0	0	0	0	0	0	0	0	0	0	0	/home/dhl_ec/bnelissen/Slides/CD3_manuscript/CD3_slides/AAA627.CD3/AAA627.CD3.run1	255	0.7	0.06	0.7	0.06	0.0	-12.4483362535	2.93671713585	0.0465682974548
19357.0	905775.0	8180.0	25880.0	905775.0	4000000.0	161.0	19.0	1.02	1.28	1.15	0.0499999999993	6.92	0.369999999999	0.75	0.190000000001	7.31	0.25	2.22	1.54	0.58	AAA627.CD3.X8.Y13.tile.tissue.png	555	1	2000	555	c9a2a88e447c5ee566a7b8d3441f5f1c	0	0	0	0	0	0	0	0	0	0	0	0	0	/home/dhl_ec/bnelissen/Slides/CD3_manuscript/CD3_slides/AAA627.CD3/AAA627.CD3.run1	255	0.7	0.06	0.7	0.06	-9.42930993734	-12.3495177184	3.78000782345	0.191549007813
5477.0	1522334.0	2282.0	26286.0	1522334.0	4000000.0	47.0	15.0	1.09	1.25	1.13	0.0399999999991	6.78	0.379999999999	0.74	0.17	7.63	0.27	2.28	1.53	0.530000000001	AAA627.CD3.X8.Y14.tile.tissue.png	556	1	2000	556	d7a2ac7708edcecae8f198d3932dc341	0	0	0	0	0	0	0	0	0	0	0	0	0	/home/dhl_ec/bnelissen/Slides/CD3_manuscript/CD3_slides/AAA627.CD3/AAA627.CD3.run1	255	0.7	0.06	0.7	0.06	-9.58989446281	-12.06992512	2.61429408764	0.170482054687
202.0	14190.0	112.0	1194.0	14190.0	4000000.0	3.0	4.0	0.950000000001	1.13	1.11	0.0499999999993	6.52	0.370000000001	0.74	0.24	6.53	0.209999999999	2.07	1.53	0.540000000001	AAA627.CD3.X8.Y15.tile.tissue.png	557	1	2000	557	bde7656e3bc6d3933147975b5b31a873	0	0	0	0	0	0	0	0	0	0	0	0	0	/home/dhl_ec/bnelissen/Slides/CD3_manuscript/CD3_slides/AAA627.CD3/AAA627.CD3.run1	255	0.7	0.06	0.7	0.06	-9.1994749794	-12.7220415859	3.40467648972	0.0587834592285
0.0	0.0	0.0	0.0	0.0	4000000.0	0.0	0.0	0.99	1.14	1.16	0.0500000000011	6.13	0.289999999999	0.750000000002	0.220000000001	4.56	0.130000000001	2.03	1.52	0.549999999999	AAA627.CD3.X8.Y16.tile.tissue.png	558	1	2000	558	9a01892165de0e68cd2579473684e593	0	0	0	0	0	0	0	0	0	0	0	0	0	/home/dhl_ec/bnelissen/Slides/CD3_manuscript/CD3_slides/AAA627.CD3/AAA627.CD3.run1	255	1.0	0.06	1.0	0.06	0.0	-12.047028755	0.0	0.0503817725143
0.0	0.0	0.0	0.0	0.0	4000000.0	0.0	0.0	0.959999999999	1.14	1.13	0.0499999999993	6.12	0.289999999999	0.74	0.220000000001	4.54	0.130000000001	2.04	1.53	0.539999999999	AAA627.CD3.X8.Y17.tile.tissue.png	559	1	2000	559	8cda76fec8b730026a4084282fe0a434	0	0	0	0	0	0	0	0	0	0	0	0	0	/home/dhl_ec/bnelissen/Slides/CD3_manuscript/CD3_slides/AAA627.CD3/AAA627.CD3.run1	255	1.0	0.06	1.0	0.06	0.0	-11.9998639738	0.0	0.0421555146437
0.0	0.0	0.0	0.0	0.0	4000000.0	0.0	0.0	0.9	0.99	1.13	0.0500000000011	5.48	0.289999999999	0.870000000001	0.219999999999	4.53	0.119999999999	2.04	1.52	0.550000000001	AAA627.CD3.X8.Y18.tile.tissue.png	560	1	2000	560	6b32efa8a89c316a647c7e803d5fed86	0	0	0	0	0	0	0	0	0	0	0	0	0	/home/dhl_ec/bnelissen/Slides/CD3_manuscript/CD3_slides/AAA627.CD3/AAA627.CD3.run1	255	1.0	0.06	1.0	0.06	0.0	0.0	0.0	10.292745
5661.0	2499800.0	2321.0	7662.0	2499800.0	4000000.0	47.0	1.0	1.08	1.29	1.12	0.0499999999993	6.68	0.360000000001	0.740000000002	0.120000000001	8.39	0.32	2.2	1.52	0.58	AAA627.CD3.X8.Y2.tile.tissue.png	561	1	2000	561	ff0cfc863f730430355d03094667f68a	0	0	0	0	0	0	0	0	0	0	0	0	0	/home/dhl_ec/bnelissen/Slides/CD3_manuscript/CD3_slides/AAA627.CD3/AAA627.CD3.run1	255	0.7	0.06	0.7	0.06	-8.34046531393	-11.758238769	0.543155613495	0.176265238281
10262.0	4000000.0	4866.0	7996.0	4000000.0	4000000.0	99.0	1.0	1.14	1.29	1.12	0.0500000000011	5.99	0.290000000001	0.739999999998	0.0499999999993	9.53	0.369999999999	2.19	1.53	0.570000000002	AAA627.CD3.X8.Y3.tile.tissue.png	562	1	2000	562	11a6554c3db8e80680d1dd49880a80d5	0	0	0	0	0	0	0	0	0	0	0	0	0	/home/dhl_ec/bnelissen/Slides/CD3_manuscript/CD3_slides/AAA627.CD3/AAA627.CD3.run1	255	0.7	0.06	0.7	0.06	-8.23652383581	0.0	0.449379406898	0.1636220625
6159.0	3999122.0	2946.0	8137.0	3999122.0	4000000.0	63.0	1.0	1.14	1.29	1.12	0.0500000000011	6.84	0.370000000001	0.739999999998	0.0599999999995	9.63	0.390000000001	2.2	1.53	0.579999999998	AAA627.CD3.X8.Y4.tile.tissue.png	563	1	2000	563	705943489aeb8f77757853e362433ebb	0	0	0	0	0	0	0	0	0	0	0	0	0	/home/dhl_ec/bnelissen/Slides/CD3_manuscript/CD3_slides/AAA627.CD3/AAA627.CD3.run1	255	0.7	0.06	0.7	0.06	-8.85003062243	-12.1599789275	0.92392391084	0.125113790527
15277.0	2692752.0	6813.0	8869.0	2692752.0	4000000.0	144.0	1.0	1.25	1.3	1.12	0.0499999999993	6.74	0.360000000001	0.749999999998	0.109999999999	8.65	0.32	2.18	1.53	0.550000000001	AAA627.CD3.X8.Y5.tile.tissue.png	564	1	2000	564	e4020d91fbcf815061523182b8ebdd2d	0	0	0	0	0	0	0	0	0	0	0	0	0	/home/dhl_ec/bnelissen/Slides/CD3_manuscript/CD3_slides/AAA627.CD3/AAA627.CD3.run1	255	0.7	0.06	0.7	0.06	-8.86694727066	-12.4615097918	1.79365570288	0.180204574219
485.0	12775.0	209.0	1112.0	12775.0	4000000.0	5.0	4.0	0.970000000001	1.15	1.12	0.0400000000009	6.55	0.370000000001	0.740000000002	0.219999999999	6.5	0.209999999999	2.15	1.54	0.509999999998	AAA627.CD3.X8.Y6.tile.tissue.png	565	1	2000	565	4765966ee00c65211a375b236e0869c0	0	0	0	0	0	0	0	0	0	0	0	0	0	/home/dhl_ec/bnelissen/Slides/CD3_manuscript/CD3_slides/AAA627.CD3/AAA627.CD3.run1	255	0.7	0.06	0.7	0.06	-8.7676265294	-13.0104755866	2.08521720031	0.0625410340576
0.0	0.0	0.0	0.0	0.0	4000000.0	0.0	0.0	0.949999999999	1.14	1.12	0.0499999999993	6.13	0.299999999999	0.739999999998	0.219999999999	4.57	0.119999999999	2.04	1.52	0.519999999999	AAA627.CD3.X8.Y7.tile.tissue.png	566	1	2000	566	8945ab98b90899942593bac3bd82e2c5	0	0	0	0	0	0	0	0	0	0	0	0	0	/home/dhl_ec/bnelissen/Slides/CD3_manuscript/CD3_slides/AAA627.CD3/AAA627.CD3.run1	255	1.0	0.06	1.0	0.06	0.0	-11.1558910746	0.0	0.0516252070846
0.0	0.0	0.0	0.0	0.0	4000000.0	0.0	0.0	0.980000000001	1.1	1.16	0.0500000000011	6.17	0.309999999999	0.759999999998	0.219999999999	4.57	0.129999999999	2.04	1.53	0.57	AAA627.CD3.X8.Y8.tile.tissue.png	567	1	2000	567	76a9dce12b103de4b72f8afca016bf62	0	0	0	0	0	0	0	0	0	0	0	0	0	/home/dhl_ec/bnelissen/Slides/CD3_manuscript/CD3_slides/AAA627.CD3/AAA627.CD3.run1	255	1.0	0.06	1.0	0.06	0.0	-11.7773708983	0.0	0.0862100361252
94.0	1270.0	42.0	158.0	1270.0	4000000.0	1.0	1.0	0.949999999999	1.11	1.11	0.0400000000009	6.51	0.369999999999	0.730000000001	0.220000000001	6.51	0.210000000001	2.07	1.53	0.52	AAA627.CD3.X8.Y9.tile.tissue.png	568	1	2000	568	74ad1266ebaf0e040dfd6b8fa97b3162	0	0	0	0	0	0	0	0	0	0	0	0	0	/home/dhl_ec/bnelissen/Slides/CD3_manuscript/CD3_slides/AAA627.CD3/AAA627.CD3.run1	255	0.7	0.06	0.7	0.06	-7.39290297406	-12.3127482494	1.48198212402	0.0675706290436
0.0	0.0	0.0	0.0	0.0	4000000.0	0.0	0.0	0.91	1.12	1.12	0.0599999999995	6.13	0.300000000001	0.779999999999	0.220000000001	4.61	0.120000000001	2.03	1.53	0.5	AAA627.CD3.X9.Y0.tile.tissue.png	569	1	2000	569	72f6faf8774bb8ca3ee16b5e45504476	0	0	0	0	0	0	0	0	0	0	0	0	0	/home/dhl_ec/bnelissen/Slides/CD3_manuscript/CD3_slides/AAA627.CD3/AAA627.CD3.run1	255	1.0	0.06	1.0	0.06	0.0	-9.15770725159	0.0	5.63311454899
137.0	737895.0	51.0	5074.0	737895.0	4000000.0	1.0	1.0	0.970000000001	1.28	1.12	0.0499999999993	6.71	0.360000000001	0.749999999998	0.190000000001	7.03	0.24	2.12	1.52	0.530000000001	AAA627.CD3.X9.Y1.tile.tissue.png	570	1	2000	570	40c9fd9216474ea1fb7aedc168b6cf06	0	0	0	0	0	0	0	0	0	0	0	0	0	/home/dhl_ec/bnelissen/Slides/CD3_manuscript/CD3_slides/AAA627.CD3/AAA627.CD3.run1	255	0.7	0.06	0.7	0.06	-7.81826137524	-11.1712565327	0.543295216657	0.102595701172
0.0	4807.0	0.0	412.0	4807.0	4000000.0	0.0	1.0	0.929999999998	1.14	1.12	0.0499999999993	6.45	0.370000000001	0.74	0.220000000001	6.13	0.139999999999	2.06	1.52	0.57	AAA627.CD3.X9.Y10.tile.tissue.png	571	1	2000	571	429d4a587977ba11317ad3fbc52c13d7	0	0	0	0	0	0	0	0	0	0	0	0	0	/home/dhl_ec/bnelissen/Slides/CD3_manuscript/CD3_slides/AAA627.CD3/AAA627.CD3.run1	255	0.7	0.06	0.7	0.06	-7.87713364464	-12.4844595138	2.29545135818	0.061274660614
331.0	20481.0	177.0	1465.0	20481.0	4000000.0	3.0	4.0	1.0	1.15	1.16	0.0499999999993	6.53	0.370000000001	0.739999999998	0.23	6.51	0.209999999999	2.09	1.52	0.589999999998	AAA627.CD3.X9.Y11.tile.tissue.png	572	1	2000	572	b560a45a7fe45e50e8a4166099866fb8	0	0	0	0	0	0	0	0	0	0	0	0	0	/home/dhl_ec/bnelissen/Slides/CD3_manuscript/CD3_slides/AAA627.CD3/AAA627.CD3.run1	255	0.7	0.06	0.7	0.06	-8.98129373814	-12.4992281782	4.24014789465	0.0770200791016
0.0	0.0	0.0	0.0	0.0	4000000.0	0.0	0.0	1.0	1.13	1.14	0.0499999999993	6.16	0.300000000001	0.74	0.219999999999	4.59	0.130000000001	2.04	1.52	0.549999999999	AAA627.CD3.X9.Y12.tile.tissue.png	573	1	2000	573	a9bc1e6ff7f538d704a901763a3aad90	0	0	0	0	0	0	0	0	0	0	0	0	0	/home/dhl_ec/bnelissen/Slides/CD3_manuscript/CD3_slides/AAA627.CD3/AAA627.CD3.run1	255	1.0	0.06	1.0	0.06	0.0	-11.2618002668	0.0	0.0528446368843
2492.0	78913.0	1065.0	4540.0	78913.0	4000000.0	21.0	5.0	0.949999999999	1.13	1.15	0.0499999999993	6.59	0.380000000001	0.740000000002	0.209999999999	6.57	0.220000000001	2.1	1.53	0.539999999999	AAA627.CD3.X9.Y13.tile.tissue.png	574	1	2000	574	9714407ee8606a8b27be7b03ec32acd7	0	0	0	0	0	0	0	0	0	0	0	0	0	/home/dhl_ec/bnelissen/Slides/CD3_manuscript/CD3_slides/AAA627.CD3/AAA627.CD3.run1	255	0.7	0.06	0.7	0.06	-9.78893709053	-12.3564871773	3.98718614199	0.0569240400391
6807.0	522202.0	2738.0	15012.0	522202.0	4000000.0	53.0	16.0	1.01	1.24	1.13	0.0499999999993	6.86	0.379999999999	0.740000000002	0.200000000001	6.94	0.230000000001	2.21	1.52	0.529999999999	AAA627.CD3.X9.Y14.tile.tissue.png	575	1	2000	575	c6c2c8eb75dc6c570a38be2b6f24b4ba	0	0	0	0	0	0	0	0	0	0	0	0	0	/home/dhl_ec/bnelissen/Slides/CD3_manuscript/CD3_slides/AAA627.CD3/AAA627.CD3.run1	255	0.7	0.06	0.7	0.06	-9.46837961042	-11.8104281672	2.7086992173	0.104897753906
0.0	7778.0	0.0	832.0	7778.0	4000000.0	0.0	3.0	0.939999999999	1.28	1.13	0.0500000000011	6.52	0.370000000001	0.73	0.219999999999	6.1	0.130000000001	2.08	1.54	0.58	AAA627.CD3.X9.Y15.tile.tissue.png	576	1	2000	576	304ccacebdca0957893dd231b76130ca	0	0	0	0	0	0	0	0	0	0	0	0	0	/home/dhl_ec/bnelissen/Slides/CD3_manuscript/CD3_slides/AAA627.CD3/AAA627.CD3.run1	255	0.7	0.06	0.7	0.06	-7.4064549515	-11.9755273029	0.801921304918	0.0562046637573
0.0	16619.0	0.0	1749.0	16619.0	4000000.0	0.0	5.0	1.02	1.3	1.16	0.0499999999993	6.53	0.360000000001	0.74	0.219999999999	5.65	0.139999999999	2.07	1.53	0.560000000001	AAA627.CD3.X9.Y16.tile.tissue.png	577	1	2000	577	d79d57cd8195c83e8d3349fddb22e9b0	0	0	0	0	0	0	0	0	0	0	0	0	0	/home/dhl_ec/bnelissen/Slides/CD3_manuscript/CD3_slides/AAA627.CD3/AAA627.CD3.run1	255	0.7	0.06	0.7	0.06	0.0	-11.7810750689	0.16650910667	0.0734398232956
70.0	6744.0	36.0	756.0	6744.0	4000000.0	1.0	4.0	0.950000000001	1.27	1.16	0.0400000000009	6.57	0.370000000001	0.730000000001	0.219999999999	6.5	0.219999999999	2.08	1.52	0.58	AAA627.CD3.X9.Y17.tile.tissue.png	578	1	2000	578	4bb5d57c8611726c604d5fc3349ca6d2	0	0	0	0	0	0	0	0	0	0	0	0	0	/home/dhl_ec/bnelissen/Slides/CD3_manuscript/CD3_slides/AAA627.CD3/AAA627.CD3.run1	255	0.7	0.06	0.7	0.06	-9.04386403289	-12.593743349	4.00403210562	0.0445327944946
0.0	0.0	0.0	0.0	0.0	4000000.0	0.0	0.0	0.959999999999	0.979999999998	1.12	0.0599999999995	6.2	0.299999999999	0.84	0.219999999999	4.57	0.130000000001	2.02	1.53	0.57	AAA627.CD3.X9.Y18.tile.tissue.png	579	1	2000	579	c1eb0302973dca4a917c38f45f70fe51	0	0	0	0	0	0	0	0	0	0	0	0	0	/home/dhl_ec/bnelissen/Slides/CD3_manuscript/CD3_slides/AAA627.CD3/AAA627.CD3.run1	255	1.0	0.06	1.0	0.06	0.0	-11.4971529006	0.0	8.30731958974
7820.0	3976016.0	3010.0	8004.0	3976016.0	4000000.0	65.0	1.0	1.06	1.29	1.13	0.0499999999993	6.92	0.379999999999	0.74	0.0599999999995	9.54	0.380000000001	2.18	1.53	0.550000000001	AAA627.CD3.X9.Y2.tile.tissue.png	580	1	2000	580	4a29fc1088c937e4303567fc5bcbad1f	0	0	0	0	0	0	0	0	0	0	0	0	0	/home/dhl_ec/bnelissen/Slides/CD3_manuscript/CD3_slides/AAA627.CD3/AAA627.CD3.run1	255	0.7	0.06	0.7	0.06	-7.70495943639	-11.6500083508	0.295879569652	0.129948058197
14541.0	3999511.0	6559.0	8090.0	3999511.0	4000000.0	139.0	1.0	1.14	1.29	1.13	0.0400000000009	6.6	0.369999999999	0.73	0.0599999999995	9.66	0.370000000001	2.16	1.54	0.559999999999	AAA627.CD3.X9.Y3.tile.tissue.png	581	1	2000	581	82072824be5227efebf8f416f3f9b5f9	0	0	0	0	0	0	0	0	0	0	0	0	0	/home/dhl_ec/bnelissen/Slides/CD3_manuscript/CD3_slides/AAA627.CD3/AAA627.CD3.run1	255	0.7	0.06	0.7	0.06	-8.67150110831	-12.1031253116	0.574846018351	0.158034586655
8770.0	3393243.0	3898.0	9590.0	3393243.0	4000000.0	85.0	1.0	1.25	1.26	1.12	0.0499999999993	12.65	0.360000000001	0.75	0.0799999999999	9.15	0.339999999998	2.23	1.52	0.540000000001	AAA627.CD3.X9.Y4.tile.tissue.png	582	1	2000	582	bf2444585d76e56eff62a2e83533e765	0	0	0	0	0	0	0	0	0	0	0	0	0	/home/dhl_ec/bnelissen/Slides/CD3_manuscript/CD3_slides/AAA627.CD3/AAA627.CD3.run1	255	0.7	0.06	0.7	0.06	-8.86874425953	-12.3406258563	1.5228916712	0.177600175781
220.0	73541.0	117.0	1857.0	73541.0	4000000.0	3.0	2.0	0.98	1.16	1.14	0.0499999999993	6.61	0.369999999999	0.740000000002	0.220000000001	6.56	0.219999999999	2.1	1.54	0.529999999999	AAA627.CD3.X9.Y5.tile.tissue.png	583	1	2000	583	06e7ab77270434295fafa3f853baf7f0	0	0	0	0	0	0	0	0	0	0	0	0	0	/home/dhl_ec/bnelissen/Slides/CD3_manuscript/CD3_slides/AAA627.CD3/AAA627.CD3.run1	255	0.7	0.06	0.7	0.06	-9.00849405361	-12.8087234188	2.16045171682	0.0665543764648
0.0	2334.0	0.0	238.0	2334.0	4000000.0	0.0	1.0	0.959999999999	1.1	1.12	0.0500000000011	6.55	0.359999999999	0.739999999998	0.219999999999	6.15	0.130000000001	2.06	1.53	0.52	AAA627.CD3.X9.Y6.tile.tissue.png	584	1	2000	584	5dcdb08c97f3c431432689b14d579769	0	0	0	0	0	0	0	0	0	0	0	0	0	/home/dhl_ec/bnelissen/Slides/CD3_manuscript/CD3_slides/AAA627.CD3/AAA627.CD3.run1	255	0.7	0.06	0.7	0.06	-6.526994055	-12.3748658278	2.96233521173	0.0565788424683
117.0	4369.0	64.0	342.0	4369.0	4000000.0	2.0	1.0	0.970000000001	1.13	1.11	0.0499999999993	6.54	0.370000000001	0.73	0.23	6.54	0.209999999999	2.07	1.54	0.559999999999	AAA627.CD3.X9.Y7.tile.tissue.png	585	1	2000	585	049a557dc74193739907d92d8576ab1b	0	0	0	0	0	0	0	0	0	0	0	0	0	/home/dhl_ec/bnelissen/Slides/CD3_manuscript/CD3_slides/AAA627.CD3/AAA627.CD3.run1	255	0.7	0.06	0.7	0.06	-8.85907208416	-12.40815223	2.59143751084	0.10451485376
0.0	4359.0	0.0	377.0	4359.0	4000000.0	0.0	1.0	0.880000000001	1.12	1.14	0.0500000000011	6.57	0.370000000001	0.74	0.219999999999	6.15	0.130000000001	2.1	1.55	0.51	AAA627.CD3.X9.Y8.tile.tissue.png	586	1	2000	586	2eb75a842d432e26af617a7a0461c79b	0	0	0	0	0	0	0	0	0	0	0	0	0	/home/dhl_ec/bnelissen/Slides/CD3_manuscript/CD3_slides/AAA627.CD3/AAA627.CD3.run1	255	0.7	0.06	0.7	0.06	-8.47758965807	-12.163440676	2.23048493541	0.0677012661133
0.0	1693.0	0.0	186.0	1693.0	4000000.0	0.0	1.0	0.990000000002	1.12	1.13	0.0500000000011	6.52	0.369999999999	0.74	0.219999999999	6.07	0.130000000001	2.06	1.54	0.58	AAA627.CD3.X9.Y9.tile.tissue.png	587	1	2000	587	0bb93c4ea738f900bfdebffecd08bd8a	0	0	0	0	0	0	0	0	0	0	0	0	0	/home/dhl_ec/bnelissen/Slides/CD3_manuscript/CD3_slides/AAA627.CD3/AAA627.CD3.run1	255	0.7	0.06	0.7	0.06	-8.41320890148	-12.2268512557	3.16455754281	0.0627595499573
[truncated: 2 more columns]
