# Supplementary material for: SlideToolkit: An Assistive Toolset for the Histological Quantification of Whole Slide Images
Source: PLoS One. 2014 Nov 5;9(11):e110289. doi: 10.1371/journal.pone.0110289 (PMC4220929; doi:10.1371/journal.pone.0110289)
Supplement: RawData S1 — ICC and BlandAltman plot - measurements and r-script.zip. Measurements of Run1 and Run2, including the code for the calculation of the intraclass correlation coefficient (ICC) and the code for the Bland and Altman plot. (ZIP) [file pone.0110289.s003.zip › cellprofiler.measurements/run1.0db4f798971f81b67131fee28fecea0f.DefaultOUT_Image.csv]

AreaOccupied_AreaOccupied_DAB_Nuclei	AreaOccupied_AreaOccupied_Tissue	AreaOccupied_Perimeter_DAB_Nuclei	AreaOccupied_Perimeter_Tissue	AreaOccupied_TotalArea_DAB_Nuclei	AreaOccupied_TotalArea_Tissue	Count_DAB_Nuclei	Count_Tissue	ExecutionTime_01LoadImages	ExecutionTime_02ColorToGray	ExecutionTime_03Smooth	ExecutionTime_04ImageMath	ExecutionTime_05IdentifyPrimaryObjects	ExecutionTime_06MeasureImageAreaOccupied	ExecutionTime_07UnmixColors	ExecutionTime_08MaskImage	ExecutionTime_09IdentifyPrimaryObjects	ExecutionTime_10MeasureImageAreaOccupied	ExecutionTime_11OverlayOutlines	ExecutionTime_12OverlayOutlines	ExecutionTime_13SaveImages	FileName_Original	Group_Index	Group_Number	Height_Original	ImageNumber	MD5Digest_Original	ModuleError_01LoadImages	ModuleError_02ColorToGray	ModuleError_03Smooth	ModuleError_04ImageMath	ModuleError_05IdentifyPrimaryObjects	ModuleError_06MeasureImageAreaOccupied	ModuleError_07UnmixColors	ModuleError_08MaskImage	ModuleError_09IdentifyPrimaryObjects	ModuleError_10MeasureImageAreaOccupied	ModuleError_11OverlayOutlines	ModuleError_12OverlayOutlines	ModuleError_13SaveImages	PathName_Original	Scaling_Original	Threshold_FinalThreshold_DAB_Nuclei	Threshold_FinalThreshold_Tissue	Threshold_OrigThreshold_DAB_Nuclei	Threshold_OrigThreshold_Tissue	Threshold_SumOfEntropies_DAB_Nuclei	Threshold_SumOfEntropies_Tissue	Threshold_WeightedVariance_DAB_Nuclei	Threshold_WeightedVariance_Tissue
885.0	8788.0	349.0	480.0	8788.0	4000000.0	5.0	1.0	2.54	1.67	1.14	0.05	6.4	0.35	0.85	0.21	6.55	0.21	2.01	1.49	1.1	AAA243.CD3.X0.Y4.tile.tissue.png	1	1	2000	1	429aae8549e1a3985691ec4de48af497	0	0	0	0	0	0	0	0	0	0	0	0	0	/home/dhl_ec/bnelissen/Slides/CD3_manuscript/CD3_slides/AAA243.CD3/AAA243.CD3.run1	255	0.7	0.06	0.7	0.06	-9.09597365445	-12.4992391239	7.679513168	0.612894571777
57.0	896324.0	30.0	10878.0	896324.0	4000000.0	1.0	4.0	2.01	2.0	1.14	0.05	8.77	0.36	0.77	0.17	6.8	0.24	2.15	1.47	0.71	AAA243.CD3.X0.Y5.tile.tissue.png	2	1	2000	2	9c8c8be16a072f6aa4e7a0ca58ba063e	0	0	0	0	0	0	0	0	0	0	0	0	0	/home/dhl_ec/bnelissen/Slides/CD3_manuscript/CD3_slides/AAA243.CD3/AAA243.CD3.run1	255	0.7	0.06	0.7	0.06	-7.28943132784	-11.3609242075	1.01649548976	2.44194933496
0.0	289361.0	0.0	6825.0	289361.0	4000000.0	0.0	5.0	0.85	2.45	1.16	0.06	7.58	0.38	0.81	0.2	5.81	0.14	2.11	1.5	0.47	AAA243.CD3.X0.Y6.tile.tissue.png	3	1	2000	3	b7abec19018e3d2e14cf84e5df4e33cb	0	0	0	0	0	0	0	0	0	0	0	0	0	/home/dhl_ec/bnelissen/Slides/CD3_manuscript/CD3_slides/AAA243.CD3/AAA243.CD3.run1	255	0.7	0.06	0.7	0.06	0.0	-11.5612873298	2.53173652462	2.30779696533
0.0	630344.0	0.0	10303.0	630344.0	4000000.0	0.0	3.0	2.67	1.73	1.14	0.05	7.63	0.37	0.78	0.18	5.82	0.16	2.05	1.5	0.41	AAA243.CD3.X1.Y4.tile.tissue.png	4	1	2000	4	7aa124f082e297c0c4f00270b8966bd0	0	0	0	0	0	0	0	0	0	0	0	0	0	/home/dhl_ec/bnelissen/Slides/CD3_manuscript/CD3_slides/AAA243.CD3/AAA243.CD3.run1	255	0.7	0.06	0.7	0.06	0.0	-11.1108623805	0.433561922141	3.60541268262
94.0	3208324.0	45.0	37278.0	3208324.0	4000000.0	1.0	15.0	1.0	2.43	1.15	0.05	6.46	0.38	0.72	0.09	8.6	0.32	2.22	1.48	0.49	AAA243.CD3.X1.Y5.tile.tissue.png	5	1	2000	5	f40c0d6aac9fe37f7e59cf49fbfe8036	0	0	0	0	0	0	0	0	0	0	0	0	0	/home/dhl_ec/bnelissen/Slides/CD3_manuscript/CD3_slides/AAA243.CD3/AAA243.CD3.run1	255	0.7	0.06	0.7	0.06	-8.57939363905	-10.6328849218	1.30404557737	0.553414558594
69.0	3344424.0	33.0	15606.0	3344424.0	4000000.0	1.0	7.0	1.18	2.56	1.14	0.05	7.59	0.37	0.71	0.08	8.75	0.33	2.19	1.46	0.5	AAA243.CD3.X1.Y6.tile.tissue.png	6	1	2000	6	12b7e08e062aab38b949bd8f358fb679	0	0	0	0	0	0	0	0	0	0	0	0	0	/home/dhl_ec/bnelissen/Slides/CD3_manuscript/CD3_slides/AAA243.CD3/AAA243.CD3.run1	255	0.7	0.06	0.7	0.06	-8.9824755411	-11.9331682534	1.93801875222	0.477065007813
0.0	1669.0	0.0	205.0	1669.0	4000000.0	0.0	1.0	1.56	1.55	1.09	0.06	6.33	0.37	0.84	0.21	5.55	0.13	2.0	1.5	0.5	AAA243.CD3.X1.Y7.tile.tissue.png	7	1	2000	7	bbbc78036f2aa06b88cdc5b87d7eec5a	0	0	0	0	0	0	0	0	0	0	0	0	0	/home/dhl_ec/bnelissen/Slides/CD3_manuscript/CD3_slides/AAA243.CD3/AAA243.CD3.run1	255	0.7	0.06	0.7	0.06	0.0	-12.0355391683	7.26043851108	2.15459278372
0.0	0.0	0.0	0.0	0.0	4000000.0	0.0	0.0	1.59	0.98	1.11	0.05	5.36	0.28	0.84	0.21	5.14	0.18	2.39	1.78	0.4	AAA243.CD3.X10.Y0.tile.tissue.png	8	1	2000	8	f7c4b9792f7e0dfbaf85077794224ff0	0	0	0	0	0	0	0	0	0	0	0	0	0	/home/dhl_ec/bnelissen/Slides/CD3_manuscript/CD3_slides/AAA243.CD3/AAA243.CD3.run1	255	1.0	0.06	1.0	0.06	0.0	0.0	0.0	9.337087
124.0	925234.0	69.0	7017.0	925234.0	4000000.0	2.0	1.0	0.95	1.04	1.15	0.05	6.67	0.36	0.75	0.17	7.06	0.24	2.15	1.49	0.38	AAA243.CD3.X10.Y1.tile.tissue.png	9	1	2000	9	732acb5ccd351395823a9caabd7099f3	0	0	0	0	0	0	0	0	0	0	0	0	0	/home/dhl_ec/bnelissen/Slides/CD3_manuscript/CD3_slides/AAA243.CD3/AAA243.CD3.run1	255	0.7	0.06	0.7	0.06	-9.06185656543	-11.7959606392	2.63208182002	1.90436024219
0.0	2221288.0	0.0	11720.0	2221288.0	4000000.0	0.0	2.0	0.88	1.67	1.14	0.04	6.52	0.36	0.73	0.13	7.61	0.21	2.17	1.46	0.46	AAA243.CD3.X10.Y2.tile.tissue.png	10	1	2000	10	9ef7b11f08608533848a5c1ee402b6c8	0	0	0	0	0	0	0	0	0	0	0	0	0	/home/dhl_ec/bnelissen/Slides/CD3_manuscript/CD3_slides/AAA243.CD3/AAA243.CD3.run1	255	0.7	0.06	0.7	0.06	-8.64095811936	-11.6369754115	1.9709283875	0.208148929688
0.0	2252313.0	0.0	18275.0	2252313.0	4000000.0	0.0	9.0	2.59	1.17	1.11	0.05	6.47	0.38	0.71	0.12	7.54	0.22	2.22	1.49	0.46	AAA243.CD3.X10.Y3.tile.tissue.png	11	1	2000	11	13fda4f2f3c2097dd410ddbf2e7e3b2d	0	0	0	0	0	0	0	0	0	0	0	0	0	/home/dhl_ec/bnelissen/Slides/CD3_manuscript/CD3_slides/AAA243.CD3/AAA243.CD3.run1	255	0.7	0.06	0.7	0.06	-9.1657173121	-11.6961866515	2.59490911393	0.324680585937
705.0	3413517.0	377.0	8732.0	3413517.0	4000000.0	11.0	2.0	2.28	1.21	1.17	0.05	6.07	0.35	0.69	0.08	8.79	0.48	2.33	1.49	0.66	AAA243.CD3.X10.Y4.tile.tissue.png	12	1	2000	12	bfa859201ea14fd3f0e7684812449d4f	0	0	0	0	0	0	0	0	0	0	0	0	0	/home/dhl_ec/bnelissen/Slides/CD3_manuscript/CD3_slides/AAA243.CD3/AAA243.CD3.run1	255	0.7	0.06	0.7	0.06	-9.06792573074	-12.0604373628	1.5496836564	0.2974126875
396.0	3995664.0	220.0	8528.0	3995664.0	4000000.0	5.0	1.0	2.01	1.11	1.16	0.05	6.13	0.37	0.69	0.06	9.47	0.36	2.17	1.49	0.42	AAA243.CD3.X10.Y5.tile.tissue.png	13	1	2000	13	b2aff938b14bd97cfce11f856e950178	0	0	0	0	0	0	0	0	0	0	0	0	0	/home/dhl_ec/bnelissen/Slides/CD3_manuscript/CD3_slides/AAA243.CD3/AAA243.CD3.run1	255	0.7	0.06	0.7	0.06	-9.06726176922	-12.1836782815	1.02755629289	0.133768897949
220.0	2193253.0	132.0	21192.0	2193253.0	4000000.0	3.0	10.0	1.52	1.34	1.12	0.06	6.51	0.38	0.72	0.13	7.97	0.3	2.17	1.48	0.44	AAA243.CD3.X10.Y6.tile.tissue.png	14	1	2000	14	3c7f93ed6021ebf0f502f5617470904b	0	0	0	0	0	0	0	0	0	0	0	0	0	/home/dhl_ec/bnelissen/Slides/CD3_manuscript/CD3_slides/AAA243.CD3/AAA243.CD3.run1	255	0.7	0.06	0.7	0.06	-8.04330939712	-10.9613849768	1.46714371922	0.324570763672
0.0	0.0	0.0	0.0	0.0	4000000.0	0.0	0.0	1.41	0.97	1.12	0.06	5.53	0.29	0.84	0.2	4.59	0.12	1.95	1.49	0.34	AAA243.CD3.X10.Y7.tile.tissue.png	15	1	2000	15	ae186e5792725d065f62aac82591dfcd	0	0	0	0	0	0	0	0	0	0	0	0	0	/home/dhl_ec/bnelissen/Slides/CD3_manuscript/CD3_slides/AAA243.CD3/AAA243.CD3.run1	255	1.0	0.06	1.0	0.06	0.0	0.0	0.0	5.961111
0.0	0.0	0.0	0.0	0.0	4000000.0	0.0	0.0	0.81	1.53	1.13	0.06	5.6	0.29	0.85	0.21	4.64	0.13	1.98	1.48	0.37	AAA243.CD3.X11.Y1.tile.tissue.png	16	1	2000	16	808c2bdef7a1456cca3dfa4f95434952	0	0	0	0	0	0	0	0	0	0	0	0	0	/home/dhl_ec/bnelissen/Slides/CD3_manuscript/CD3_slides/AAA243.CD3/AAA243.CD3.run1	255	1.0	0.06	1.0	0.06	0.0	0.0	0.0	7.403914
184.0	964425.0	108.0	30388.0	964425.0	4000000.0	3.0	31.0	0.87	1.55	1.14	0.05	7.07	0.39	0.72	0.17	7.2	0.25	2.28	1.47	0.39	AAA243.CD3.X11.Y2.tile.tissue.png	17	1	2000	17	b34a01e91a03652d8999fe269a89548c	0	0	0	0	0	0	0	0	0	0	0	0	0	/home/dhl_ec/bnelissen/Slides/CD3_manuscript/CD3_slides/AAA243.CD3/AAA243.CD3.run1	255	0.7	0.06	0.7	0.06	-9.3717850204	-11.6218846042	3.97588326444	0.559360679688
298.0	1435852.0	168.0	48933.0	1435852.0	4000000.0	5.0	43.0	1.43	1.8	1.13	0.05	8.51	0.4	0.73	0.16	7.51	0.26	2.24	1.49	0.86	AAA243.CD3.X11.Y3.tile.tissue.png	18	1	2000	18	1f43a658675d0af19315caf523e54189	0	0	0	0	0	0	0	0	0	0	0	0	0	/home/dhl_ec/bnelissen/Slides/CD3_manuscript/CD3_slides/AAA243.CD3/AAA243.CD3.run1	255	0.7	0.06	0.7	0.06	-9.48369169029	-12.0213800608	3.52228188873	0.547578695312
193.0	2961842.0	97.0	9282.0	2961842.0	4000000.0	3.0	2.0	1.86	1.13	1.09	0.04	6.55	0.36	0.71	0.1	8.71	0.32	2.12	1.45	0.59	AAA243.CD3.X11.Y4.tile.tissue.png	19	1	2000	19	e3fa9666aedc7f102d747e667bd1f728	0	0	0	0	0	0	0	0	0	0	0	0	0	/home/dhl_ec/bnelissen/Slides/CD3_manuscript/CD3_slides/AAA243.CD3/AAA243.CD3.run1	255	0.7	0.06	0.7	0.06	-9.2911208403	-12.0293747104	2.14181029484	0.211427828125
51.0	3994750.0	31.0	8446.0	3994750.0	4000000.0	1.0	1.0	1.52	2.0	1.17	0.05	6.27	0.36	0.71	0.06	9.33	0.35	2.12	1.48	0.42	AAA243.CD3.X11.Y5.tile.tissue.png	20	1	2000	20	c09fda5c2d0f570d4b6617cb0b0cc306	0	0	0	0	0	0	0	0	0	0	0	0	0	/home/dhl_ec/bnelissen/Slides/CD3_manuscript/CD3_slides/AAA243.CD3/AAA243.CD3.run1	255	0.7	0.06	0.7	0.06	-8.64813404016	-11.1618004305	0.905692646646	0.0860826532593
0.0	1544465.0	0.0	20325.0	1544465.0	4000000.0	0.0	9.0	1.43	1.45	1.13	0.05	7.2	0.38	0.73	0.15	7.26	0.19	2.18	1.49	0.51	AAA243.CD3.X11.Y6.tile.tissue.png	21	1	2000	21	a6f49e661f689402b86e2c6495a21bd0	0	0	0	0	0	0	0	0	0	0	0	0	0	/home/dhl_ec/bnelissen/Slides/CD3_manuscript/CD3_slides/AAA243.CD3/AAA243.CD3.run1	255	0.7	0.06	0.7	0.06	-8.81467006918	-11.1305300301	1.57964437775	0.228251345703
0.0	5022.0	0.0	521.0	5022.0	4000000.0	0.0	1.0	2.61	1.4	1.24	0.05	6.48	0.36	0.79	0.2	6.03	0.13	2.05	1.5	0.36	AAA243.CD3.X11.Y7.tile.tissue.png	22	1	2000	22	5faffa9f3b0c39fff9746de3143195c5	0	0	0	0	0	0	0	0	0	0	0	0	0	/home/dhl_ec/bnelissen/Slides/CD3_manuscript/CD3_slides/AAA243.CD3/AAA243.CD3.run1	255	0.7	0.06	0.7	0.06	-8.17321689701	-12.0111463738	5.00909362312	3.72866779968
0.0	284100.0	0.0	14021.0	284100.0	4000000.0	0.0	15.0	0.96	1.02	1.24	0.05	6.58	0.38	0.77	0.2	6.28	0.14	2.1	1.48	0.38	AAA243.CD3.X12.Y1.tile.tissue.png	23	1	2000	23	173617257d1adaf0ba8c462f3ba463d7	0	0	0	0	0	0	0	0	0	0	0	0	0	/home/dhl_ec/bnelissen/Slides/CD3_manuscript/CD3_slides/AAA243.CD3/AAA243.CD3.run1	255	0.7	0.06	0.7	0.06	-8.41063723681	-12.3624679482	3.76642187505	2.32045969531
128.0	1209692.0	66.0	62514.0	1209692.0	4000000.0	2.0	57.0	2.21	1.23	1.13	0.05	6.95	0.41	0.72	0.17	7.56	0.26	2.32	1.48	0.42	AAA243.CD3.X12.Y2.tile.tissue.png	24	1	2000	24	3dcd90c90c995e213c0962b07f5104c6	0	0	0	0	0	0	0	0	0	0	0	0	0	/home/dhl_ec/bnelissen/Slides/CD3_manuscript/CD3_slides/AAA243.CD3/AAA243.CD3.run1	255	0.7	0.06	0.7	0.06	-9.51126048649	-12.0871724575	4.69473779872	0.732480210938
177.0	1229639.0	71.0	39597.0	1229639.0	4000000.0	1.0	31.0	0.96	1.16	1.15	0.05	7.02	0.4	0.72	0.16	7.42	0.38	2.27	1.48	0.45	AAA243.CD3.X12.Y3.tile.tissue.png	25	1	2000	25	72bef587a9ad718a5cc1462148ae31e7	0	0	0	0	0	0	0	0	0	0	0	0	0	/home/dhl_ec/bnelissen/Slides/CD3_manuscript/CD3_slides/AAA243.CD3/AAA243.CD3.run1	255	0.7	0.06	0.7	0.06	-9.37413866538	-12.1741388758	2.80409902309	0.495031414063
491.0	3636718.0	249.0	11875.0	3636718.0	4000000.0	8.0	1.0	0.96	1.13	1.13	0.04	6.28	0.37	0.74	0.0700000000001	9.09	0.35	2.17	1.49	0.42	AAA243.CD3.X12.Y4.tile.tissue.png	26	1	2000	26	2f118968f30cb204b61ec67b18739e91	0	0	0	0	0	0	0	0	0	0	0	0	0	/home/dhl_ec/bnelissen/Slides/CD3_manuscript/CD3_slides/AAA243.CD3/AAA243.CD3.run1	255	0.7	0.06	0.7	0.06	-9.20471690586	-12.4020709307	2.26540824156	0.241871359375
331.0	3965567.0	182.0	8122.0	3965567.0	4000000.0	5.0	1.0	0.95	1.57	1.26	0.05	6.18	0.38	0.73	0.0599999999999	9.33	0.35	2.11	1.49	0.4	AAA243.CD3.X12.Y5.tile.tissue.png	27	1	2000	27	9fd7ff6baf0ba045f9d4e9a713aff10c	0	0	0	0	0	0	0	0	0	0	0	0	0	/home/dhl_ec/bnelissen/Slides/CD3_manuscript/CD3_slides/AAA243.CD3/AAA243.CD3.run1	255	0.7	0.06	0.7	0.06	-8.47531991122	-12.0939882481	0.663958547547	0.0720218574219
0.0	1918168.0	0.0	18023.0	1918168.0	4000000.0	0.0	5.0	1.53	1.67	1.16	0.05	6.46	0.39	0.7	0.14	7.63	0.22	2.15	1.52	0.4	AAA243.CD3.X12.Y6.tile.tissue.png	28	1	2000	28	4b2b621820651a1070b12549658a91e3	0	0	0	0	0	0	0	0	0	0	0	0	0	/home/dhl_ec/bnelissen/Slides/CD3_manuscript/CD3_slides/AAA243.CD3/AAA243.CD3.run1	255	0.7	0.06	0.7	0.06	-7.80088971871	-11.2869673457	1.48227620512	0.202276634766
0.0	0.0	0.0	0.0	0.0	4000000.0	0.0	0.0	2.68	0.94	1.11	0.05	5.33	0.28	0.84	0.2	4.55	0.12	1.97	1.49	0.34	AAA243.CD3.X12.Y7.tile.tissue.png	29	1	2000	29	0752c0db09c985ffea1c5c7860869e93	0	0	0	0	0	0	0	0	0	0	0	0	0	/home/dhl_ec/bnelissen/Slides/CD3_manuscript/CD3_slides/AAA243.CD3/AAA243.CD3.run1	255	1.0	0.06	1.0	0.06	0.0	0.0	0.0	6.5971935
53.0	489358.0	33.0	21062.0	489358.0	4000000.0	1.0	16.0	0.96	0.99	1.15	0.05	6.69	0.39	0.76	0.2	7.04	0.22	2.13	1.47	0.38	AAA243.CD3.X13.Y1.tile.tissue.png	30	1	2000	30	0302044ce4928c51556caf3264a3fa90	0	0	0	0	0	0	0	0	0	0	0	0	0	/home/dhl_ec/bnelissen/Slides/CD3_manuscript/CD3_slides/AAA243.CD3/AAA243.CD3.run1	255	0.7	0.06	0.7	0.06	-9.11726898237	-12.1700567243	3.88180895281	2.47254393555
237.0	1395666.0	125.0	38498.0	1395666.0	4000000.0	4.0	48.0	0.94	1.12	1.13	0.0500000000001	7.07	0.4	0.72	0.16	7.5	0.26	2.25	1.49	0.45	AAA243.CD3.X13.Y2.tile.tissue.png	31	1	2000	31	eef59176545fc08d1967116afabd83c6	0	0	0	0	0	0	0	0	0	0	0	0	0	/home/dhl_ec/bnelissen/Slides/CD3_manuscript/CD3_slides/AAA243.CD3/AAA243.CD3.run1	255	0.7	0.06	0.7	0.06	-9.11366561451	-11.7678509749	3.17825342056	0.564493691406
2207.0	2271782.0	1081.0	26437.0	2271782.0	4000000.0	27.0	6.0	0.88	1.15	1.16	0.04	7.33	0.55	0.97	0.12	8.84	0.44	2.89	1.83	0.59	AAA243.CD3.X13.Y3.tile.tissue.png	32	1	2000	32	ca1c668203de67632d6b0105b83d9a7c	0	0	0	0	0	0	0	0	0	0	0	0	0	/home/dhl_ec/bnelissen/Slides/CD3_manuscript/CD3_slides/AAA243.CD3/AAA243.CD3.run1	255	0.7	0.06	0.7	0.06	-9.4814936399	-12.0062370122	3.22831065162	0.384671164063
1757.0	3990910.0	893.0	8691.0	3990910.0	4000000.0	24.0	1.0	1.42	1.86	1.25	0.0600000000001	7.8	0.37	0.72	0.0600000000001	9.35	0.39	2.12	1.48	0.41	AAA243.CD3.X13.Y4.tile.tissue.png	33	1	2000	33	cf59950fbb363b802767207b2668b085	0	0	0	0	0	0	0	0	0	0	0	0	0	/home/dhl_ec/bnelissen/Slides/CD3_manuscript/CD3_slides/AAA243.CD3/AAA243.CD3.run1	255	0.7	0.06	0.7	0.06	-9.4413617178	-11.9610678212	1.781574169	0.154211542725
262.0	3641691.0	136.0	9069.0	3641691.0	4000000.0	4.0	2.0	1.09	1.13	1.17	0.04	6.56	0.36	0.7	0.0700000000001	8.91	0.35	2.14	1.46	0.51	AAA243.CD3.X13.Y5.tile.tissue.png	34	1	2000	34	ae3d8cc5d1996152ecb4a981245aa4b8	0	0	0	0	0	0	0	0	0	0	0	0	0	/home/dhl_ec/bnelissen/Slides/CD3_manuscript/CD3_slides/AAA243.CD3/AAA243.CD3.run1	255	0.7	0.06	0.7	0.06	-8.15099470813	-11.3031924853	0.568400142249	0.0901088886719
0.0	1906082.0	0.0	8122.0	1906082.0	4000000.0	0.0	1.0	0.84	1.19	1.1	0.05	6.49	0.36	0.71	0.14	7.24	0.2	2.11	1.49	0.56	AAA243.CD3.X13.Y6.tile.tissue.png	35	1	2000	35	fb17c09c0bca7097d3a61ffa04368ab0	0	0	0	0	0	0	0	0	0	0	0	0	0	/home/dhl_ec/bnelissen/Slides/CD3_manuscript/CD3_slides/AAA243.CD3/AAA243.CD3.run1	255	0.7	0.06	0.7	0.06	-7.4967692783	-10.3011240021	1.2822647763	0.1320825625
0.0	0.0	0.0	0.0	0.0	4000000.0	0.0	0.0	0.74	0.97	1.12	0.0599999999999	6.1	0.29	0.88	0.22	4.71	0.13	1.98	1.48	0.55	AAA243.CD3.X13.Y7.tile.tissue.png	36	1	2000	36	1f4965db7fbfa7f541e8e0928ed28678	0	0	0	0	0	0	0	0	0	0	0	0	0	/home/dhl_ec/bnelissen/Slides/CD3_manuscript/CD3_slides/AAA243.CD3/AAA243.CD3.run1	255	1.0	0.06	1.0	0.06	0.0	-11.2204999064	0.0	2.67368470643
0.0	81061.0	0.0	1865.0	81061.0	4000000.0	0.0	2.0	0.97	2.19	1.12	0.0599999999999	6.8	0.37	0.84	0.21	6.3	0.13	2.06	1.5	0.48	AAA243.CD3.X14.Y1.tile.tissue.png	37	1	2000	37	69b0449257811347accdab955e6983cd	0	0	0	0	0	0	0	0	0	0	0	0	0	/home/dhl_ec/bnelissen/Slides/CD3_manuscript/CD3_slides/AAA243.CD3/AAA243.CD3.run1	255	0.7	0.06	0.7	0.06	-9.22133692124	-11.8358630723	3.17439138405	1.78202973145
324.0	1281135.0	158.0	24203.0	1281135.0	4000000.0	4.0	5.0	0.87	1.07	1.13	0.0599999999999	6.6	0.37	0.72	0.15	7.25	0.25	2.18	1.5	0.56	AAA243.CD3.X14.Y2.tile.tissue.png	38	1	2000	38	801c6012438d2503933822bd7715623e	0	0	0	0	0	0	0	0	0	0	0	0	0	/home/dhl_ec/bnelissen/Slides/CD3_manuscript/CD3_slides/AAA243.CD3/AAA243.CD3.run1	255	0.7	0.06	0.7	0.06	-9.24774524184	-11.7430854339	2.40437585192	0.934492980469
3295.0	2700167.0	1410.0	23841.0	2700167.0	4000000.0	28.0	5.0	1.15	1.12	1.12	0.05	9.87	0.37	0.7	0.11	8.38	0.3	2.15	1.48	0.57	AAA243.CD3.X14.Y3.tile.tissue.png	39	1	2000	39	3eaaccf2c98a5df6050c7cac070ce883	0	0	0	0	0	0	0	0	0	0	0	0	0	/home/dhl_ec/bnelissen/Slides/CD3_manuscript/CD3_slides/AAA243.CD3/AAA243.CD3.run1	255	0.7	0.06	0.7	0.06	-9.35557396811	-11.8947271555	2.58288579379	0.321711484375
60.0	3999986.0	33.0	8008.0	3999986.0	4000000.0	1.0	1.0	1.13	1.34	1.14	0.05	7.44	0.35	0.72	0.0500000000001	9.21	0.35	2.1	1.48	0.58	AAA243.CD3.X14.Y4.tile.tissue.png	40	1	2000	40	eeeedd17d71f170c6c1cc7ac6f591474	0	0	0	0	0	0	0	0	0	0	0	0	0	/home/dhl_ec/bnelissen/Slides/CD3_manuscript/CD3_slides/AAA243.CD3/AAA243.CD3.run1	255	0.7	0.06	0.7	0.06	-8.34755688728	-12.3603504894	0.821072446266	0.0830204503174
0.0	3231257.0	0.0	14314.0	3231257.0	4000000.0	0.0	3.0	1.18	1.27	1.12	0.0500000000001	6.67	0.36	0.7	0.08	8.58	0.25	2.11	1.43	0.4	AAA243.CD3.X14.Y5.tile.tissue.png	41	1	2000	41	2f2f1f16bd168df761d2a6f50a3ab6ce	0	0	0	0	0	0	0	0	0	0	0	0	0	/home/dhl_ec/bnelissen/Slides/CD3_manuscript/CD3_slides/AAA243.CD3/AAA243.CD3.run1	255	0.7	0.06	0.7	0.06	-8.00964952363	-11.097672061	0.735264310953	0.122905226562
0.0	177002.0	0.0	3080.0	177002.0	4000000.0	0.0	1.0	1.55	1.04	1.12	0.0600000000001	6.72	0.37	0.76	0.2	6.23	0.14	2.04	1.49	0.38	AAA243.CD3.X14.Y6.tile.tissue.png	42	1	2000	42	8065ca67a9e70129126b3927412de577	0	0	0	0	0	0	0	0	0	0	0	0	0	/home/dhl_ec/bnelissen/Slides/CD3_manuscript/CD3_slides/AAA243.CD3/AAA243.CD3.run1	255	0.7	0.06	0.7	0.06	-7.93409018675	-11.3273112462	1.40061423131	3.21478611182
0.0	210917.0	0.0	4446.0	210917.0	4000000.0	0.0	1.0	0.77	1.39	1.14	0.0600000000001	6.77	0.36	0.8	0.2	6.14	0.14	2.06	1.49	0.35	AAA243.CD3.X15.Y2.tile.tissue.png	43	1	2000	43	625e3fe7ac26447f29850b53dcc25e99	0	0	0	0	0	0	0	0	0	0	0	0	0	/home/dhl_ec/bnelissen/Slides/CD3_manuscript/CD3_slides/AAA243.CD3/AAA243.CD3.run1	255	0.7	0.06	0.7	0.06	-8.26091020057	-11.9505129294	1.66647541294	3.45562899951
0.0	1271589.0	0.0	9965.0	1271589.0	4000000.0	0.0	3.0	0.86	1.05	1.09	0.0600000000002	6.82	0.37	0.72	0.17	6.93	0.18	2.07	1.47	0.36	AAA243.CD3.X15.Y3.tile.tissue.png	44	1	2000	44	8615815a94f61bf5e8dae9e34bad9a46	0	0	0	0	0	0	0	0	0	0	0	0	0	/home/dhl_ec/bnelissen/Slides/CD3_manuscript/CD3_slides/AAA243.CD3/AAA243.CD3.run1	255	0.7	0.06	0.7	0.06	-7.81236253101	-10.5582021507	0.822162941246	0.309012460938
0.0	3872952.0	0.0	10238.0	3872952.0	4000000.0	0.0	1.0	1.4	1.15	1.11	0.0500000000002	6.7	0.37	0.72	0.0700000000002	8.82	0.29	2.14	1.49	0.39	AAA243.CD3.X15.Y4.tile.tissue.png	45	1	2000	45	742c64b628b28b92a50bda977d3b354f	0	0	0	0	0	0	0	0	0	0	0	0	0	/home/dhl_ec/bnelissen/Slides/CD3_manuscript/CD3_slides/AAA243.CD3/AAA243.CD3.run1	255	0.7	0.06	0.7	0.06	-7.34346795382	-11.7833920486	0.287048250779	0.0586403710937
5031.0	1302743.0	1617.0	12392.0	1302743.0	4000000.0	30.0	7.0	0.81	1.03	1.21	0.0400000000002	7.06	0.39	0.71	0.16	7.55	0.26	2.16	1.48	0.4	AAA243.CD3.X15.Y5.tile.tissue.png	46	1	2000	46	9ffaa9abfd65cdc406046f6195871fc2	0	0	0	0	0	0	0	0	0	0	0	0	0	/home/dhl_ec/bnelissen/Slides/CD3_manuscript/CD3_slides/AAA243.CD3/AAA243.CD3.run1	255	0.7	0.06	0.7	0.06	-8.51103705811	-10.9097375482	0.709078308833	0.205896878906
0.0	0.0	0.0	0.0	0.0	4000000.0	0.0	0.0	0.75	0.94	1.14	0.05	6.28	0.29	0.83	0.2	4.45	0.12	1.94	1.48	0.33	AAA243.CD3.X15.Y6.tile.tissue.png	47	1	2000	47	6d68b69b9db066370b8cd80b20835f74	0	0	0	0	0	0	0	0	0	0	0	0	0	/home/dhl_ec/bnelissen/Slides/CD3_manuscript/CD3_slides/AAA243.CD3/AAA243.CD3.run1	255	1.0	0.06	1.0	0.06	0.0	-11.5409535665	0.0	5.86547503266
0.0	169934.0	0.0	2022.0	169934.0	4000000.0	0.0	1.0	0.72	0.9	1.13	0.0500000000002	6.8	0.36	0.8	0.2	6.19	0.15	2.09	1.45	0.49	AAA243.CD3.X16.Y3.tile.tissue.png	48	1	2000	48	a37cd3c08a9883edb85ee623bd03d98a	0	0	0	0	0	0	0	0	0	0	0	0	0	/home/dhl_ec/bnelissen/Slides/CD3_manuscript/CD3_slides/AAA243.CD3/AAA243.CD3.run1	255	0.7	0.06	0.7	0.06	-7.61951980465	-11.6713237408	1.06536480988	2.57741975684
0.0	77939.0	0.0	2644.0	77939.0	4000000.0	0.0	3.0	0.72	0.91	1.1	0.05	6.97	0.36	0.78	0.21	5.55	0.14	2.05	1.48	0.46	AAA243.CD3.X16.Y4.tile.tissue.png	49	1	2000	49	fd1dfe1acc6d142e760ea3da909aa23e	0	0	0	0	0	0	0	0	0	0	0	0	0	/home/dhl_ec/bnelissen/Slides/CD3_manuscript/CD3_slides/AAA243.CD3/AAA243.CD3.run1	255	0.7	0.06	0.7	0.06	0.0	-11.624028019	0.805178819734	4.76321976404
0.0	4966.0	0.0	454.0	4966.0	4000000.0	0.0	2.0	0.85	0.91	1.1	0.05	6.68	0.46	0.79	0.21	5.71	0.13	2.07	1.49	0.54	AAA243.CD3.X16.Y5.tile.tissue.png	50	1	2000	50	28ab6682bc5e49f75c4b8364f877c042	0	0	0	0	0	0	0	0	0	0	0	0	0	/home/dhl_ec/bnelissen/Slides/CD3_manuscript/CD3_slides/AAA243.CD3/AAA243.CD3.run1	255	0.7	0.06	0.7	0.06	0.0	-12.332433591	2.86385232078	4.29784696991
0.0	1369534.0	0.0	10940.0	1369534.0	4000000.0	0.0	5.0	0.83	1.13	1.11	0.0599999999999	6.46	0.36	0.75	0.16	6.37	0.19	2.11	1.48	0.59	AAA243.CD3.X2.Y4.tile.tissue.png	51	1	2000	51	db4bed6103dbf30f97c6d9269b4407d6	0	0	0	0	0	0	0	0	0	0	0	0	0	/home/dhl_ec/bnelissen/Slides/CD3_manuscript/CD3_slides/AAA243.CD3/AAA243.CD3.run1	255	0.7	0.06	0.7	0.06	0.0	-10.9419937851	0.63722418538	2.61312995898
125.0	3833647.0	69.0	18098.0	3833647.0	4000000.0	2.0	4.0	1.03	1.23	1.12	0.05	6.41	0.37	0.71	0.0599999999999	9.16	0.35	2.2	1.49	0.54	AAA243.CD3.X2.Y5.tile.tissue.png	52	1	2000	52	3f1a90864d059808a6daa05cf2becb9d	0	0	0	0	0	0	0	0	0	0	0	0	0	/home/dhl_ec/bnelissen/Slides/CD3_manuscript/CD3_slides/AAA243.CD3/AAA243.CD3.run1	255	0.7	0.06	0.7	0.06	-8.65549441777	-11.1982745827	0.963207672966	0.102263670898
1572.0	2304245.0	759.0	18381.0	2304245.0	4000000.0	17.0	3.0	1.29	1.75	1.12	0.0500000000002	8.69	0.37	0.7	0.12	8.11	0.29	2.19	1.49	0.52	AAA243.CD3.X2.Y6.tile.tissue.png	53	1	2000	53	ca9b1906a6a1117a3a20d2e0c6ebcefa	0	0	0	0	0	0	0	0	0	0	0	0	0	/home/dhl_ec/bnelissen/Slides/CD3_manuscript/CD3_slides/AAA243.CD3/AAA243.CD3.run1	255	0.7	0.06	0.7	0.06	-9.32203161885	-11.9148264694	2.26033734351	0.507964945312
51.0	733982.0	34.0	5820.0	733982.0	4000000.0	1.0	2.0	1.54	1.56	1.14	0.05	6.78	0.37	0.78	0.18	6.95	0.23	2.09	1.47	0.36	AAA243.CD3.X2.Y7.tile.tissue.png	54	1	2000	54	0834dcce864181f7f57fe9662599b1f1	0	0	0	0	0	0	0	0	0	0	0	0	0	/home/dhl_ec/bnelissen/Slides/CD3_manuscript/CD3_slides/AAA243.CD3/AAA243.CD3.run1	255	0.7	0.06	0.7	0.06	-9.45872747815	-11.7213018263	2.93604892336	1.58368690234
0.0	1693704.0	0.0	8792.0	1693704.0	4000000.0	0.0	2.0	0.86	1.0	1.1	0.0600000000002	6.61	0.37	0.76	0.15	6.65	0.19	2.12	1.49	0.38	AAA243.CD3.X3.Y4.tile.tissue.png	55	1	2000	55	79333e9b9de41cacf5bc1755414023d0	0	0	0	0	0	0	0	0	0	0	0	0	0	/home/dhl_ec/bnelissen/Slides/CD3_manuscript/CD3_slides/AAA243.CD3/AAA243.CD3.run1	255	0.7	0.06	0.7	0.06	0.0	-10.9250126078	0.580040439475	1.58174366895
829.0	3997674.0	470.0	8233.0	3997674.0	4000000.0	13.0	1.0	0.96	1.2	1.14	0.05	6.86	0.36	0.72	0.0599999999999	9.58	0.36	2.15	1.5	0.77	AAA243.CD3.X3.Y5.tile.tissue.png	56	1	2000	56	b57142ac78897deb4dc13e9abf48bb39	0	0	0	0	0	0	0	0	0	0	0	0	0	/home/dhl_ec/bnelissen/Slides/CD3_manuscript/CD3_slides/AAA243.CD3/AAA243.CD3.run1	255	0.7	0.06	0.7	0.06	-8.82617305592	-11.9754636419	1.23448086445	0.17691629541
51.0	732439.0	31.0	13611.0	732439.0	4000000.0	1.0	4.0	1.0	1.07	1.12	0.0400000000002	7.41	0.37	0.71	0.19	6.94	0.24	2.08	1.51	0.37	AAA243.CD3.X3.Y6.tile.tissue.png	57	1	2000	57	2938098e2aafe14c639b0ba3be2307bb	0	0	0	0	0	0	0	0	0	0	0	0	0	/home/dhl_ec/bnelissen/Slides/CD3_manuscript/CD3_slides/AAA243.CD3/AAA243.CD3.run1	255	0.7	0.06	0.7	0.06	-9.19172322414	-11.647728612	2.37037084628	0.294050777344
62.0	1795434.0	35.0	12832.0	1795434.0	4000000.0	1.0	3.0	1.04	1.01	1.13	0.0500000000002	6.81	0.39	0.72	0.14	7.8	0.27	2.17	1.49	0.4	AAA243.CD3.X3.Y7.tile.tissue.png	58	1	2000	58	302fa7c07c29ce1b4f929abca419d25b	0	0	0	0	0	0	0	0	0	0	0	0	0	/home/dhl_ec/bnelissen/Slides/CD3_manuscript/CD3_slides/AAA243.CD3/AAA243.CD3.run1	255	0.7	0.06	0.7	0.06	-9.05957590865	-11.6595851729	2.71030088509	0.579084515625
0.0	0.0	0.0	0.0	0.0	4000000.0	0.0	0.0	0.8	1.22	1.08	0.0600000000002	5.47	0.3	0.86	0.21	4.61	0.13	1.98	1.48	0.34	AAA243.CD3.X3.Y8.tile.tissue.png	59	1	2000	59	cecb4fc7505f63740851bcb18eeac773	0	0	0	0	0	0	0	0	0	0	0	0	0	/home/dhl_ec/bnelissen/Slides/CD3_manuscript/CD3_slides/AAA243.CD3/AAA243.CD3.run1	255	1.0	0.06	1.0	0.06	0.0	0.0	0.0	4.1391875
0.0	1638724.0	0.0	9393.0	1638724.0	4000000.0	0.0	2.0	0.88	1.74	1.1	0.0599999999999	6.57	0.36	0.74	0.15	7.23	0.19	2.07	1.48	0.4	AAA243.CD3.X4.Y4.tile.tissue.png	60	1	2000	60	3029e2eb870c8d6b59f0969cca37ab9a	0	0	0	0	0	0	0	0	0	0	0	0	0	/home/dhl_ec/bnelissen/Slides/CD3_manuscript/CD3_slides/AAA243.CD3/AAA243.CD3.run1	255	0.7	0.06	0.7	0.06	-7.32195880721	-10.8935657411	0.764285212235	1.74261205859
402.0	3750098.0	235.0	10588.0	3750098.0	4000000.0	6.0	1.0	0.96	1.01	1.15	0.05	8.25	0.36	0.71	0.0599999999999	8.84	0.39	2.17	1.48	0.41	AAA243.CD3.X4.Y5.tile.tissue.png	61	1	2000	61	993f840991cef0209dd6224cd421936f	0	0	0	0	0	0	0	0	0	0	0	0	0	/home/dhl_ec/bnelissen/Slides/CD3_manuscript/CD3_slides/AAA243.CD3/AAA243.CD3.run1	255	0.7	0.06	0.7	0.06	-8.56738749346	-12.2377114811	1.09351590439	0.227114609375
441.0	1017577.0	149.0	31673.0	1017577.0	4000000.0	2.0	19.0	1.08	1.15	1.14	0.05	6.9	0.38	0.71	0.17	7.11	0.24	2.24	1.49	0.39	AAA243.CD3.X4.Y6.tile.tissue.png	62	1	2000	62	8e0444444a7c43172fcb7b08b72cf5c4	0	0	0	0	0	0	0	0	0	0	0	0	0	/home/dhl_ec/bnelissen/Slides/CD3_manuscript/CD3_slides/AAA243.CD3/AAA243.CD3.run1	255	0.7	0.06	0.7	0.06	-9.87449178217	-11.8032496975	2.99710662077	0.484885488281
170.0	2705471.0	110.0	16395.0	2705471.0	4000000.0	3.0	8.0	0.87	1.07	1.14	0.04	6.88	0.38	0.72	0.11	8.39	0.48	2.31	1.48	0.41	AAA243.CD3.X4.Y7.tile.tissue.png	63	1	2000	63	7affd0ed3dfb885888281d33f8a49b62	0	0	0	0	0	0	0	0	0	0	0	0	0	/home/dhl_ec/bnelissen/Slides/CD3_manuscript/CD3_slides/AAA243.CD3/AAA243.CD3.run1	255	0.7	0.06	0.7	0.06	-8.96805850689	-11.9804233355	2.63030415066	0.50803059375
138.0	719886.0	88.0	5380.0	719886.0	4000000.0	2.0	1.0	1.01	1.31	1.13	0.05	7.16	0.37	0.77	0.19	7.73	0.23	2.13	1.48	0.38	AAA243.CD3.X4.Y8.tile.tissue.png	64	1	2000	64	d3420d9c3eaf5f2fa02f391701d778d1	0	0	0	0	0	0	0	0	0	0	0	0	0	/home/dhl_ec/bnelissen/Slides/CD3_manuscript/CD3_slides/AAA243.CD3/AAA243.CD3.run1	255	0.7	0.06	0.7	0.06	-9.41700447177	-11.9264635491	4.19135359754	1.50246775
0.0	259784.0	0.0	5088.0	259784.0	4000000.0	0.0	2.0	0.81	0.99	1.09	0.05	7.76	0.36	0.79	0.2	5.62	0.14	2.04	1.48	0.35	AAA243.CD3.X5.Y4.tile.tissue.png	65	1	2000	65	bef8cd9f0820b8325c5742e24a6c573b	0	0	0	0	0	0	0	0	0	0	0	0	0	/home/dhl_ec/bnelissen/Slides/CD3_manuscript/CD3_slides/AAA243.CD3/AAA243.CD3.run1	255	0.7	0.06	0.7	0.06	0.0	-10.7600383877	1.63952757387	2.51119413135
0.0	3618906.0	0.0	13533.0	3618906.0	4000000.0	0.0	2.0	0.75	0.91	1.05	0.04	6.18	0.36	0.71	0.0699999999999	8.44	0.26	2.15	1.47	0.43	AAA243.CD3.X5.Y5.tile.tissue.png	66	1	2000	66	31f3770a1626cfd54b1b0f49fa9e4822	0	0	0	0	0	0	0	0	0	0	0	0	0	/home/dhl_ec/bnelissen/Slides/CD3_manuscript/CD3_slides/AAA243.CD3/AAA243.CD3.run1	255	0.7	0.06	0.7	0.06	-7.25874798965	-11.1829712607	1.46095284123	0.39663884375
701.0	2008463.0	223.0	19844.0	2008463.0	4000000.0	4.0	6.0	0.8	1.01	1.2	0.05	6.73	0.37	0.71	0.13	7.79	0.28	2.18	1.47	0.65	AAA243.CD3.X5.Y6.tile.tissue.png	67	1	2000	67	89a762d90811d624afdf6cdd7c8dc20a	0	0	0	0	0	0	0	0	0	0	0	0	0	/home/dhl_ec/bnelissen/Slides/CD3_manuscript/CD3_slides/AAA243.CD3/AAA243.CD3.run1	255	0.7	0.06	0.7	0.06	-9.07759155896	-11.3961617525	1.69101500579	0.385534375
129.0	1789190.0	72.0	34470.0	1789190.0	4000000.0	2.0	16.0	0.87	1.02	1.13	0.0500000000002	6.83	0.38	0.72	0.14	7.67	0.29	2.2	1.47	0.62	AAA243.CD3.X5.Y7.tile.tissue.png	68	1	2000	68	5bd7d1b29c8e4f37427cf4f5bcf79418	0	0	0	0	0	0	0	0	0	0	0	0	0	/home/dhl_ec/bnelissen/Slides/CD3_manuscript/CD3_slides/AAA243.CD3/AAA243.CD3.run1	255	0.7	0.06	0.7	0.06	-9.55559255984	-11.8619944682	3.6311338553	0.609378609375
887.0	2596950.0	437.0	20356.0	2596950.0	4000000.0	9.0	5.0	0.92	1.12	1.1	0.05	9.52	0.37	0.72	0.12	8.58	0.3	2.18	1.47	0.78	AAA243.CD3.X5.Y8.tile.tissue.png	69	1	2000	69	1b021e7e79937da2ffeede0f500e7082	0	0	0	0	0	0	0	0	0	0	0	0	0	/home/dhl_ec/bnelissen/Slides/CD3_manuscript/CD3_slides/AAA243.CD3/AAA243.CD3.run1	255	0.7	0.06	0.7	0.06	-9.27479539791	-11.8979784575	3.6414321193	0.494306203125
0.0	626946.0	0.0	7629.0	626946.0	4000000.0	0.0	5.0	0.76	1.34	1.15	0.0600000000002	6.72	0.37	0.78	0.18	6.35	0.15	2.08	1.48	0.75	AAA243.CD3.X5.Y9.tile.tissue.png	70	1	2000	70	a2f4e8fd2c10c1840c20fbd8a8993be9	0	0	0	0	0	0	0	0	0	0	0	0	0	/home/dhl_ec/bnelissen/Slides/CD3_manuscript/CD3_slides/AAA243.CD3/AAA243.CD3.run1	255	0.7	0.06	0.7	0.06	-6.97490568956	-11.7169343009	3.71197240273	2.27097121094
0.0	1189822.0	0.0	9344.0	1189822.0	4000000.0	0.0	2.0	1.47	1.05	1.14	0.05	7.64	0.38	0.74	0.17	7.03	0.18	2.17	1.83	1.09	AAA243.CD3.X6.Y10.tile.tissue.png	71	1	2000	71	1183b45afca5ed09e5171e415781b136	0	0	0	0	0	0	0	0	0	0	0	0	0	/home/dhl_ec/bnelissen/Slides/CD3_manuscript/CD3_slides/AAA243.CD3/AAA243.CD3.run1	255	0.7	0.06	0.7	0.06	-8.87912648698	-11.9053789775	4.83025456739	1.37552540625
0.0	0.0	0.0	0.0	0.0	3952000.0	0.0	0.0	1.11	1.09	1.11	0.0600000000002	5.57	0.29	0.85	0.21	4.42	0.12	1.92	1.44	0.52	AAA243.CD3.X6.Y11.tile.tissue.png	72	1	2000	72	acb7d397986ac1c6cc485c51c60f4201	0	0	0	0	0	0	0	0	0	0	0	0	0	/home/dhl_ec/bnelissen/Slides/CD3_manuscript/CD3_slides/AAA243.CD3/AAA243.CD3.run1	255	1.0	0.06	1.0	0.06	0.0	0.0	0.0	6.12352834008
0.0	1267.0	0.0	154.0	1267.0	4000000.0	0.0	1.0	0.69	0.86	1.14	0.0599999999999	6.68	0.37	0.83	0.21	5.72	0.13	2.04	1.47	0.51	AAA243.CD3.X6.Y2.tile.tissue.png	73	1	2000	73	78b9a83f0c4b1e63ebade74c745a58e8	0	0	0	0	0	0	0	0	0	0	0	0	0	/home/dhl_ec/bnelissen/Slides/CD3_manuscript/CD3_slides/AAA243.CD3/AAA243.CD3.run1	255	0.7	0.06	0.7	0.06	0.0	-11.3809801623	4.69129102025	4.59831870606
0.0	17717.0	0.0	986.0	17717.0	4000000.0	0.0	2.0	1.25	1.24	1.08	0.0600000000002	6.56	0.36	0.84	0.21	5.67	0.14	2.05	1.48	0.49	AAA243.CD3.X6.Y3.tile.tissue.png	74	1	2000	74	d52d60f94faefda8d92e5324b2c460a3	0	0	0	0	0	0	0	0	0	0	0	0	0	/home/dhl_ec/bnelissen/Slides/CD3_manuscript/CD3_slides/AAA243.CD3/AAA243.CD3.run1	255	0.7	0.06	0.7	0.06	0.0	-11.3512690322	2.08241488577	3.70143040051
0.0	228262.0	0.0	9263.0	228262.0	4000000.0	0.0	9.0	2.02	1.0	1.37	0.05	7.65	0.37	0.79	0.22	5.68	0.14	2.11	1.47	0.49	AAA243.CD3.X6.Y5.tile.tissue.png	75	1	2000	75	e154a49d24b95b01d50f5d522545193d	0	0	0	0	0	0	0	0	0	0	0	0	0	/home/dhl_ec/bnelissen/Slides/CD3_manuscript/CD3_slides/AAA243.CD3/AAA243.CD3.run1	255	0.7	0.06	0.7	0.06	0.0	-11.642256941	2.77990532809	3.75342857422
0.0	2255546.0	0.0	18818.0	2255546.0	4000000.0	0.0	7.0	2.26	1.81	1.12	0.04	6.7	0.37	0.71	0.13	7.62	0.22	2.2	1.48	0.58	AAA243.CD3.X6.Y6.tile.tissue.png	76	1	2000	76	688c36de566eb932adcf78cf717626a5	0	0	0	0	0	0	0	0	0	0	0	0	0	/home/dhl_ec/bnelissen/Slides/CD3_manuscript/CD3_slides/AAA243.CD3/AAA243.CD3.run1	255	0.7	0.06	0.7	0.06	-7.57306549835	-11.3400190395	0.849796968418	0.315445242187
0.0	1724922.0	0.0	20233.0	1724922.0	4000000.0	0.0	8.0	0.84	0.96	1.09	0.05	6.77	0.39	0.72	0.15	7.47	0.23	2.19	1.49	0.39	AAA243.CD3.X6.Y7.tile.tissue.png	77	1	2000	77	a4cd84e53832ef8dc0dedbabb8dd5559	0	0	0	0	0	0	0	0	0	0	0	0	0	/home/dhl_ec/bnelissen/Slides/CD3_manuscript/CD3_slides/AAA243.CD3/AAA243.CD3.run1	255	0.7	0.06	0.7	0.06	-8.29649519953	-11.5272151376	1.37401636871	0.362863265625
20252.0	1859031.0	8762.0	35172.0	1859031.0	4000000.0	174.0	10.0	1.9	1.07	1.12	0.05	7.04	0.37	0.7	0.14	7.91	0.29	2.21	1.48	0.38	AAA243.CD3.X6.Y8.tile.tissue.png	78	1	2000	78	1ff6e45d9362db76e58450c2b289c90e	0	0	0	0	0	0	0	0	0	0	0	0	0	/home/dhl_ec/bnelissen/Slides/CD3_manuscript/CD3_slides/AAA243.CD3/AAA243.CD3.run1	255	0.7	0.06	0.7	0.06	-9.51467632375	-12.3509128476	3.70263504855	0.704799359375
0.0	2814707.0	0.0	15161.0	2814707.0	4000000.0	0.0	3.0	1.8	1.34	1.14	0.05	6.78	0.36	0.71	0.11	8.07	0.24	2.19	1.49	0.4	AAA243.CD3.X6.Y9.tile.tissue.png	79	1	2000	79	3ff2a57d6ab939beaa67423dee151ee4	0	0	0	0	0	0	0	0	0	0	0	0	0	/home/dhl_ec/bnelissen/Slides/CD3_manuscript/CD3_slides/AAA243.CD3/AAA243.CD3.run1	255	0.7	0.06	0.7	0.06	-9.17976192733	-11.8282886472	3.66657904215	0.53985990625
0.0	31920.0	0.0	1930.0	31920.0	4000000.0	0.0	2.0	0.97	1.62	1.16	0.0599999999999	6.65	0.36	0.81	0.2	5.57	0.14	2.01	1.48	0.34	AAA243.CD3.X7.Y1.tile.tissue.png	80	1	2000	80	1e748d8a002994e829a8c97940b87e0f	0	0	0	0	0	0	0	0	0	0	0	0	0	/home/dhl_ec/bnelissen/Slides/CD3_manuscript/CD3_slides/AAA243.CD3/AAA243.CD3.run1	255	0.7	0.06	0.7	0.06	0.0	-11.6083383261	2.63977301653	4.02716741248
279.0	3973718.0	130.0	8343.0	3973718.0	4000000.0	4.0	1.0	2.13	1.12	1.1	0.05	6.44	0.37	0.71	0.0599999999999	9.36	0.37	2.15	1.5	0.4	AAA243.CD3.X7.Y10.tile.tissue.png	81	1	2000	81	e1a446162cf926ecfaa09ebbf22ddfe2	0	0	0	0	0	0	0	0	0	0	0	0	0	/home/dhl_ec/bnelissen/Slides/CD3_manuscript/CD3_slides/AAA243.CD3/AAA243.CD3.run1	255	0.7	0.06	0.7	0.06	-9.15667167566	-12.2437356315	1.95669237836	0.143847375
0.0	594858.0	0.0	5454.0	594858.0	3952000.0	0.0	2.0	0.92	2.18	1.13	0.0699999999999	6.75	0.37	0.76	0.19	6.34	0.15	2.0	1.45	0.39	AAA243.CD3.X7.Y11.tile.tissue.png	82	1	2000	82	7c42e42a48fae78cc5ca628978cf2c93	0	0	0	0	0	0	0	0	0	0	0	0	0	/home/dhl_ec/bnelissen/Slides/CD3_manuscript/CD3_slides/AAA243.CD3/AAA243.CD3.run1	255	0.7	0.06	0.7	0.06	-7.92212534563	-11.7940057167	2.68398363175	1.85472971952
64.0	3048321.0	32.0	16472.0	3048321.0	4000000.0	1.0	3.0	1.91	1.06	1.15	0.05	6.91	0.38	0.74	0.0999999999999	8.8	0.32	2.16	1.48	0.4	AAA243.CD3.X7.Y2.tile.tissue.png	83	1	2000	83	c591bd8f3e03fe32a688749575fe89c7	0	0	0	0	0	0	0	0	0	0	0	0	0	/home/dhl_ec/bnelissen/Slides/CD3_manuscript/CD3_slides/AAA243.CD3/AAA243.CD3.run1	255	0.7	0.06	0.7	0.06	-8.65924990297	-11.1995764062	0.940072612264	0.406902908203
0.0	3049995.0	0.0	17604.0	3049995.0	4000000.0	0.0	5.0	2.82	2.31	1.25	0.05	9.26	0.38	0.73	0.0900000000001	8.29	0.26	2.26	1.44	0.39	AAA243.CD3.X7.Y3.tile.tissue.png	84	1	2000	84	0985f17ddcc611fbf75e8addc4241616	0	0	0	0	0	0	0	0	0	0	0	0	0	/home/dhl_ec/bnelissen/Slides/CD3_manuscript/CD3_slides/AAA243.CD3/AAA243.CD3.run1	255	0.7	0.06	0.7	0.06	-6.66657838398	-11.2766386633	0.609913172508	0.374991121094
56.0	1078639.0	32.0	7940.0	1078639.0	4000000.0	1.0	1.0	2.09	1.3	1.1	0.0599999999999	6.38	0.37	0.77	0.17	7.2	0.24	2.11	1.48	0.39	AAA243.CD3.X7.Y4.tile.tissue.png	85	1	2000	85	884fa3f4b55fad117c0268297a2d6d04	0	0	0	0	0	0	0	0	0	0	0	0	0	/home/dhl_ec/bnelissen/Slides/CD3_manuscript/CD3_slides/AAA243.CD3/AAA243.CD3.run1	255	0.7	0.06	0.7	0.06	-7.46743373509	-11.1592750306	0.711720755394	2.11288699902
0.0	121708.0	0.0	4414.0	121708.0	4000000.0	0.0	4.0	0.89	1.01	1.17	0.05	7.77	0.43	0.84	0.22	5.79	0.13	2.03	1.47	0.35	AAA243.CD3.X7.Y5.tile.tissue.png	86	1	2000	86	9428544803d4f530486a5e6f98c47601	0	0	0	0	0	0	0	0	0	0	0	0	0	/home/dhl_ec/bnelissen/Slides/CD3_manuscript/CD3_slides/AAA243.CD3/AAA243.CD3.run1	255	0.7	0.06	0.7	0.06	0.0	-11.4420236638	3.96817665026	2.65553184753
0.0	2016610.0	0.0	26201.0	2016610.0	4000000.0	0.0	15.0	1.21	1.05	1.14	0.0499999999997	6.6	0.38	0.74	0.13	7.03	0.22	2.25	1.48	0.4	AAA243.CD3.X7.Y6.tile.tissue.png	87	1	2000	87	3e71c20616f7f8736a86d3ed716c7866	0	0	0	0	0	0	0	0	0	0	0	0	0	/home/dhl_ec/bnelissen/Slides/CD3_manuscript/CD3_slides/AAA243.CD3/AAA243.CD3.run1	255	0.7	0.06	0.7	0.06	0.0	-11.2818141979	3.01992279122	0.836819769531
0.0	2936646.0	0.0	20485.0	2936646.0	4000000.0	0.0	3.0	0.78	0.96	1.13	0.0500000000002	9.47	0.37	0.75	0.11	8.34	0.24	2.19	1.48	0.41	AAA243.CD3.X7.Y7.tile.tissue.png	88	1	2000	88	45618d2ca1e9676295cd0ca8d2c92898	0	0	0	0	0	0	0	0	0	0	0	0	0	/home/dhl_ec/bnelissen/Slides/CD3_manuscript/CD3_slides/AAA243.CD3/AAA243.CD3.run1	255	0.7	0.06	0.7	0.06	-8.17636586226	-11.3208504338	0.820123807194	0.422863789062
0.0	2912779.0	0.0	9565.0	2912779.0	4000000.0	0.0	2.0	0.79	0.93	1.09	0.0500000000002	9.46	0.38	0.72	0.0999999999999	8.18	0.24	2.17	1.48	0.41	AAA243.CD3.X7.Y8.tile.tissue.png	89	1	2000	89	f01a2ec34e04c847240737cfd7cb212b	0	0	0	0	0	0	0	0	0	0	0	0	0	/home/dhl_ec/bnelissen/Slides/CD3_manuscript/CD3_slides/AAA243.CD3/AAA243.CD3.run1	255	0.7	0.06	0.7	0.06	-8.68305687372	-11.451255252	0.93677412862	0.169824992187
132.0	3214845.0	71.0	10822.0	3214845.0	4000000.0	2.0	3.0	0.92	1.47	1.09	0.0500000000002	6.32	0.36	0.73	0.0899999999997	8.92	0.33	2.16	1.47	0.400000000001	AAA243.CD3.X7.Y9.tile.tissue.png	90	1	2000	90	acf307557300975a31d902ec04a940bf	0	0	0	0	0	0	0	0	0	0	0	0	0	/home/dhl_ec/bnelissen/Slides/CD3_manuscript/CD3_slides/AAA243.CD3/AAA243.CD3.run1	255	0.7	0.06	0.7	0.06	-9.10850368424	-11.8519964067	1.79317371325	0.25579984375
0.0	0.0	0.0	0.0	0.0	4000000.0	0.0	0.0	1.06	0.86	1.15	0.0599999999999	5.42	0.31	0.85	0.22	4.64	0.12	1.94	1.48	0.39	AAA243.CD3.X8.Y0.tile.tissue.png	91	1	2000	91	4265b3c8eccdfac47a109bacc5408a50	0	0	0	0	0	0	0	0	0	0	0	0	0	/home/dhl_ec/bnelissen/Slides/CD3_manuscript/CD3_slides/AAA243.CD3/AAA243.CD3.run1	255	1.0	0.06	1.0	0.06	0.0	0.0	0.0	8.773541
0.0	3732.0	0.0	373.0	3732.0	4000000.0	0.0	1.0	0.81	1.38	1.15	0.0500000000002	6.48	0.37	0.8	0.2	5.66	0.13	2.25	2.02	0.36	AAA243.CD3.X8.Y1.tile.tissue.png	92	1	2000	92	7498a1220f5f44e3fc9d276642eaee39	0	0	0	0	0	0	0	0	0	0	0	0	0	/home/dhl_ec/bnelissen/Slides/CD3_manuscript/CD3_slides/AAA243.CD3/AAA243.CD3.run1	255	0.7	0.06	0.7	0.06	0.0	-11.4496277162	3.00903477316	4.83138117609
64.0	3743527.0	48.0	13223.0	3743527.0	4000000.0	1.0	1.0	0.91	1.08	1.17	0.0499999999997	6.29	0.37	0.72	0.0699999999997	9.3	0.34	2.14	1.48	0.43	AAA243.CD3.X8.Y10.tile.tissue.png	93	1	2000	93	d38cef7db6489a30a745036b2871c747	0	0	0	0	0	0	0	0	0	0	0	0	0	/home/dhl_ec/bnelissen/Slides/CD3_manuscript/CD3_slides/AAA243.CD3/AAA243.CD3.run1	255	0.7	0.06	0.7	0.06	-8.46972521605	-12.055181609	0.742093020665	0.105996761719
0.0	889516.0	0.0	6365.0	889516.0	3952000.0	0.0	4.0	0.82	1.02	1.13	0.04	6.93	0.36	0.78	0.18	6.82	0.17	2.06	1.5	0.36	AAA243.CD3.X8.Y11.tile.tissue.png	94	1	2000	94	28b219c1e4570054cec1267fd42e8926	0	0	0	0	0	0	0	0	0	0	0	0	0	/home/dhl_ec/bnelissen/Slides/CD3_manuscript/CD3_slides/AAA243.CD3/AAA243.CD3.run1	255	0.7	0.06	0.7	0.06	-6.92246396136	-11.2821075854	0.611803812046	2.25042815643
0.0	2677832.0	0.0	15089.0	2677832.0	4000000.0	0.0	3.0	1.18	1.14	1.48	0.0499999999997	6.87	0.37	0.72	0.11	8.23	0.24	2.19	1.48	0.57	AAA243.CD3.X8.Y2.tile.tissue.png	95	1	2000	95	5a4c4427cccd3112e54881deda7e036b	0	0	0	0	0	0	0	0	0	0	0	0	0	/home/dhl_ec/bnelissen/Slides/CD3_manuscript/CD3_slides/AAA243.CD3/AAA243.CD3.run1	255	0.7	0.06	0.7	0.06	-8.52770886473	-11.3116796021	1.26245649062	0.378318460937
1285.0	3808988.0	669.0	15269.0	3808988.0	4000000.0	15.0	6.0	0.829999999999	1.07	1.12	0.0499999999997	6.53	0.37	0.71	0.0700000000002	9.29	0.35	2.18	1.48	0.58	AAA243.CD3.X8.Y3.tile.tissue.png	96	1	2000	96	6b92039fba80430a75f197e15d400fc6	0	0	0	0	0	0	0	0	0	0	0	0	0	/home/dhl_ec/bnelissen/Slides/CD3_manuscript/CD3_slides/AAA243.CD3/AAA243.CD3.run1	255	0.7	0.06	0.7	0.06	-9.31088102771	-11.3186161323	1.44088113364	0.215203476562
60.0	3933922.0	34.0	8802.0	3933922.0	4000000.0	1.0	1.0	0.82	1.26	1.1	0.0499999999997	6.57	0.37	0.71	0.0699999999997	9.42	0.36	2.12	1.48	0.56	AAA243.CD3.X8.Y4.tile.tissue.png	97	1	2000	97	e2b1ad4cbaed1236c73202ba8ae3f2fb	0	0	0	0	0	0	0	0	0	0	0	0	0	/home/dhl_ec/bnelissen/Slides/CD3_manuscript/CD3_slides/AAA243.CD3/AAA243.CD3.run1	255	0.7	0.06	0.7	0.06	-8.3825801331	-11.3892299338	0.744560768556	0.160981039062
0.0	1454413.0	0.0	8225.0	1454413.0	4000000.0	0.0	1.0	1.19	0.96	1.07	0.0599999999999	6.85	0.58	0.75	0.16	6.6	0.19	2.11	1.49	0.57	AAA243.CD3.X8.Y5.tile.tissue.png	98	1	2000	98	036fab7d75355840486c5aad57793bf6	0	0	0	0	0	0	0	0	0	0	0	0	0	/home/dhl_ec/bnelissen/Slides/CD3_manuscript/CD3_slides/AAA243.CD3/AAA243.CD3.run1	255	0.7	0.06	0.7	0.06	0.0	-11.2056031067	1.02185383381	1.61885964648
0.0	340900.0	0.0	7612.0	340900.0	4000000.0	0.0	4.0	1.24	0.97	1.11	0.0599999999999	7.67	0.36	0.8	0.2	5.8	0.15	2.06	1.5	0.55	AAA243.CD3.X8.Y6.tile.tissue.png	99	1	2000	99	a411233326696c2e15b4a7c7f39f5777	0	0	0	0	0	0	0	0	0	0	0	0	0	/home/dhl_ec/bnelissen/Slides/CD3_manuscript/CD3_slides/AAA243.CD3/AAA243.CD3.run1	255	0.7	0.06	0.7	0.06	0.0	-11.2730803343	2.01336187298	4.05383404541
0.0	1587227.0	0.0	25275.0	1587227.0	4000000.0	0.0	6.0	0.91	1.04	1.15	0.0499999999997	6.47	0.36	0.72	0.15	7.18	0.19	2.19	1.49	0.88	AAA243.CD3.X8.Y7.tile.tissue.png	100	1	2000	100	578070ac02687a1652268ae46e676a1f	0	0	0	0	0	0	0	0	0	0	0	0	0	/home/dhl_ec/bnelissen/Slides/CD3_manuscript/CD3_slides/AAA243.CD3/AAA243.CD3.run1	255	0.7	0.06	0.7	0.06	-8.12842123668	-11.2806309204	1.15565274724	1.2623691875
0.0	3205652.0	0.0	22263.0	3205652.0	4000000.0	0.0	11.0	1.17	1.14	1.13	0.04	9.45	0.37	0.72	0.0799999999999	8.4	0.25	2.19	1.49	0.56	AAA243.CD3.X8.Y8.tile.tissue.png	101	1	2000	101	ba2833056bfc4937de350d24d310b0e3	0	0	0	0	0	0	0	0	0	0	0	0	0	/home/dhl_ec/bnelissen/Slides/CD3_manuscript/CD3_slides/AAA243.CD3/AAA243.CD3.run1	255	0.7	0.06	0.7	0.06	-7.93209824164	-11.2392867529	0.988124814066	0.377162765625
130.0	3860338.0	67.0	13429.0	3860338.0	4000000.0	2.0	4.0	1.86	0.94	1.13	0.0499999999997	6.32	0.35	0.72	0.0900000000001	9.42	0.36	2.18	1.48	0.409999999999	AAA243.CD3.X8.Y9.tile.tissue.png	102	1	2000	102	f226cef14ff8c1471890869015b5cb44	0	0	0	0	0	0	0	0	0	0	0	0	0	/home/dhl_ec/bnelissen/Slides/CD3_manuscript/CD3_slides/AAA243.CD3/AAA243.CD3.run1	255	0.7	0.06	0.7	0.06	-9.05190130423	-11.3462410432	0.789659645913	0.094773546875
75.0	1389206.0	36.0	6130.0	1389206.0	4000000.0	1.0	1.0	1.16	1.06	1.14	0.0599999999999	6.56	0.35	0.72	0.16	7.42	0.26	2.11	1.49	0.37	AAA243.CD3.X9.Y0.tile.tissue.png	103	1	2000	103	0746ca5b7f7c5916eb162cd3fcce0acb	0	0	0	0	0	0	0	0	0	0	0	0	0	/home/dhl_ec/bnelissen/Slides/CD3_manuscript/CD3_slides/AAA243.CD3/AAA243.CD3.run1	255	0.7	0.06	0.7	0.06	-7.65565911906	-10.6697789757	0.986701832278	0.524202306641
1552.0	2473571.0	675.0	9697.0	2473571.0	4000000.0	13.0	1.0	0.86	1.33	1.08	0.0500000000002	6.54	0.36	0.72	0.11	8.13	0.3	2.16	1.49	0.39	AAA243.CD3.X9.Y1.tile.tissue.png	104	1	2000	104	31e000f7110424c5d3c818b4c1195fd4	0	0	0	0	0	0	0	0	0	0	0	0	0	/home/dhl_ec/bnelissen/Slides/CD3_manuscript/CD3_slides/AAA243.CD3/AAA243.CD3.run1	255	0.7	0.06	0.7	0.06	-9.13762137953	-11.4801829674	2.16793551343	0.330532578125
0.0	1094715.0	0.0	6017.0	1094715.0	4000000.0	0.0	1.0	0.9	0.96	1.12	0.0499999999997	6.53	0.36	0.76	0.17	6.89	0.17	2.15	1.49	0.37	AAA243.CD3.X9.Y10.tile.tissue.png	105	1	2000	105	190e2da7b53ffa821c9d0f0303e8acb5	0	0	0	0	0	0	0	0	0	0	0	0	0	/home/dhl_ec/bnelissen/Slides/CD3_manuscript/CD3_slides/AAA243.CD3/AAA243.CD3.run1	255	0.7	0.06	0.7	0.06	-5.64093284676	-10.587317256	0.579150909141	2.00342238916
0.0	191251.0	0.0	2750.0	191251.0	3952000.0	0.0	3.0	0.85	0.940000000001	1.13	0.0599999999999	7.43	0.35	0.829999999999	0.2	6.14	0.13	2.06	1.46	0.35	AAA243.CD3.X9.Y11.tile.tissue.png	106	1	2000	106	ba389f93bf63f160448a2247832cbc22	0	0	0	0	0	0	0	0	0	0	0	0	0	/home/dhl_ec/bnelissen/Slides/CD3_manuscript/CD3_slides/AAA243.CD3/AAA243.CD3.run1	255	0.7	0.06	0.7	0.06	-7.9410321828	-11.0078849729	0.60222458477	1.33374353546
334.0	888048.0	187.0	14503.0	888048.0	4000000.0	5.0	7.0	0.82	1.53	1.14	0.04	7.47	0.36	0.72	0.18	7.14	0.24	2.2	1.5	0.39	AAA243.CD3.X9.Y2.tile.tissue.png	107	1	2000	107	8af568e819998aa92a5e4a7fcf05db6f	0	0	0	0	0	0	0	0	0	0	0	0	0	/home/dhl_ec/bnelissen/Slides/CD3_manuscript/CD3_slides/AAA243.CD3/AAA243.CD3.run1	255	0.7	0.06	0.7	0.06	-9.31543420947	-11.5112597083	3.81024638317	0.393865507812
457.0	2204370.0	231.0	14743.0	2204370.0	4000000.0	7.0	3.0	1.12	1.08	1.11	0.0500000000002	6.81	0.56	0.88	0.13	8.11	0.29	2.18	1.48	0.39	AAA243.CD3.X9.Y3.tile.tissue.png	108	1	2000	108	862bae487163d5a715fa556e7fec3bf8	0	0	0	0	0	0	0	0	0	0	0	0	0	/home/dhl_ec/bnelissen/Slides/CD3_manuscript/CD3_slides/AAA243.CD3/AAA243.CD3.run1	255	0.7	0.06	0.7	0.06	-9.33129697931	-11.7338367864	1.90690201177	0.445939148437
526.0	3990951.0	282.0	8975.0	3990951.0	4000000.0	8.0	1.0	0.85	1.01	1.15	0.0500000000002	7.89	0.36	0.72	0.0599999999999	10.0	0.35	2.14	1.48	0.41	AAA243.CD3.X9.Y4.tile.tissue.png	109	1	2000	109	db8e38a4c4b518964765cd363f647108	0	0	0	0	0	0	0	0	0	0	0	0	0	/home/dhl_ec/bnelissen/Slides/CD3_manuscript/CD3_slides/AAA243.CD3/AAA243.CD3.run1	255	0.7	0.06	0.7	0.06	-9.04505083051	-11.1648440449	1.38183713824	0.144166019531
58.0	3767577.0	33.0	8528.0	3767577.0	4000000.0	1.0	1.0	0.97	0.93	1.09	0.04	6.69	0.36	0.71	0.0700000000002	9.3	0.36	2.15	1.48	0.41	AAA243.CD3.X9.Y5.tile.tissue.png	110	1	2000	110	41dbbc6248c9dc3539d9b45d2e5b91ba	0	0	0	0	0	0	0	0	0	0	0	0	0	/home/dhl_ec/bnelissen/Slides/CD3_manuscript/CD3_slides/AAA243.CD3/AAA243.CD3.run1	255	0.7	0.06	0.7	0.06	-8.2640468827	-11.5087869984	0.7745207089	0.143963
0.0	728797.0	0.0	8569.0	728797.0	4000000.0	0.0	3.0	0.79	0.98	1.15	0.0599999999999	8.55	0.37	0.75	0.18	6.68	0.16	2.13	1.49	0.37	AAA243.CD3.X9.Y6.tile.tissue.png	111	1	2000	111	3f81acb55bb21d301f3d264dc90484db	0	0	0	0	0	0	0	0	0	0	0	0	0	/home/dhl_ec/bnelissen/Slides/CD3_manuscript/CD3_slides/AAA243.CD3/AAA243.CD3.run1	255	0.7	0.06	0.7	0.06	-8.31376472041	-10.9071762583	1.38894634633	2.05152651611
0.0	0.0	0.0	0.0	0.0	4000000.0	0.0	0.0	0.71	0.9	1.16	0.0599999999999	5.63	0.33	0.87	0.2	4.47	0.13	1.96	1.48	0.34	AAA243.CD3.X9.Y7.tile.tissue.png	112	1	2000	112	7185642486789ce53fd10e9dd24d2379	0	0	0	0	0	0	0	0	0	0	0	0	0	/home/dhl_ec/bnelissen/Slides/CD3_manuscript/CD3_slides/AAA243.CD3/AAA243.CD3.run1	255	1.0	0.06	1.0	0.06	0.0	0.0	0.0	4.3119435
0.0	282668.0	0.0	4274.0	282668.0	4000000.0	0.0	1.0	0.7	0.91	1.09	0.0500000000002	7.92	0.36	0.81	0.2	5.7	0.14	2.08	1.48	0.35	AAA243.CD3.X9.Y8.tile.tissue.png	113	1	2000	113	6c20522681ec40960f5f697da32044e9	0	0	0	0	0	0	0	0	0	0	0	0	0	/home/dhl_ec/bnelissen/Slides/CD3_manuscript/CD3_slides/AAA243.CD3/AAA243.CD3.run1	255	0.7	0.06	0.7	0.06	0.0	-11.0472825734	0.908939440439	3.08342187793
0.0	835726.0	0.0	9797.0	835726.0	4000000.0	0.0	2.0	0.75	0.88	1.12	0.0500000000002	7.7	0.55	0.92	0.18	6.66	0.17	2.15	1.48	0.56	AAA243.CD3.X9.Y9.tile.tissue.png	114	1	2000	114	59e818c3651c8e2faa75a8b45a8c6725	0	0	0	0	0	0	0	0	0	0	0	0	0	/home/dhl_ec/bnelissen/Slides/CD3_manuscript/CD3_slides/AAA243.CD3/AAA243.CD3.run1	255	0.7	0.06	0.7	0.06	-7.32031255135	-11.3845712408	0.9727377201	3.10794893262
[truncated: 2 more columns]
