# Supplementary material for: SlideToolkit: An Assistive Toolset for the Histological Quantification of Whole Slide Images
Source: PLoS One. 2014 Nov 5;9(11):e110289. doi: 10.1371/journal.pone.0110289 (PMC4220929; doi:10.1371/journal.pone.0110289)
Supplement: RawData S1 — ICC and BlandAltman plot - measurements and r-script.zip. Measurements of Run1 and Run2, including the code for the calculation of the intraclass correlation coefficient (ICC) and the code for the Bland and Altman plot. (ZIP) [file pone.0110289.s003.zip › cellprofiler.measurements/run1.0e968da78a7c03c3daf9b230d5795e3a.DefaultOUT_Image.csv]

AreaOccupied_AreaOccupied_DAB_Nuclei	AreaOccupied_AreaOccupied_Tissue	AreaOccupied_Perimeter_DAB_Nuclei	AreaOccupied_Perimeter_Tissue	AreaOccupied_TotalArea_DAB_Nuclei	AreaOccupied_TotalArea_Tissue	Count_DAB_Nuclei	Count_Tissue	ExecutionTime_01LoadImages	ExecutionTime_02ColorToGray	ExecutionTime_03Smooth	ExecutionTime_04ImageMath	ExecutionTime_05IdentifyPrimaryObjects	ExecutionTime_06MeasureImageAreaOccupied	ExecutionTime_07UnmixColors	ExecutionTime_08MaskImage	ExecutionTime_09IdentifyPrimaryObjects	ExecutionTime_10MeasureImageAreaOccupied	ExecutionTime_11OverlayOutlines	ExecutionTime_12OverlayOutlines	ExecutionTime_13SaveImages	FileName_Original	Group_Index	Group_Number	Height_Original	ImageNumber	MD5Digest_Original	ModuleError_01LoadImages	ModuleError_02ColorToGray	ModuleError_03Smooth	ModuleError_04ImageMath	ModuleError_05IdentifyPrimaryObjects	ModuleError_06MeasureImageAreaOccupied	ModuleError_07UnmixColors	ModuleError_08MaskImage	ModuleError_09IdentifyPrimaryObjects	ModuleError_10MeasureImageAreaOccupied	ModuleError_11OverlayOutlines	ModuleError_12OverlayOutlines	ModuleError_13SaveImages	PathName_Original	Scaling_Original	Threshold_FinalThreshold_DAB_Nuclei	Threshold_FinalThreshold_Tissue	Threshold_OrigThreshold_DAB_Nuclei	Threshold_OrigThreshold_Tissue	Threshold_SumOfEntropies_DAB_Nuclei	Threshold_SumOfEntropies_Tissue	Threshold_WeightedVariance_DAB_Nuclei	Threshold_WeightedVariance_Tissue
274.0	247815.0	137.0	4353.0	247815.0	4000000.0	3.0	2.0	3.99	3.91	1.98	0.09	7.56	0.44	0.81	0.2	6.97	0.33	3.23	2.46	1.57	AAA836.CD3.X0.Y1.tile.tissue.png	1	1	2000	1	68116880180946a08034cb14972a7cd6	0	0	0	0	0	0	0	0	0	0	0	0	0	/home/dhl_ec/bnelissen/Slides/CD3_manuscript/CD3_slides/AAA836.CD3/AAA836.CD3.run1	255	0.7	0.06	0.7	0.06	-8.14196384578	-11.6337346458	0.888120837801	1.78379851953
12364.0	349987.0	4409.0	6380.0	349987.0	4000000.0	76.0	5.0	2.86	2.28	1.13	0.06	6.73	0.36	0.76	0.2	6.57	0.22	2.11	1.47	0.7	AAA836.CD3.X0.Y2.tile.tissue.png	2	1	2000	2	5e6a38ed89702e6d817c4c00b32dfce0	0	0	0	0	0	0	0	0	0	0	0	0	0	/home/dhl_ec/bnelissen/Slides/CD3_manuscript/CD3_slides/AAA836.CD3/AAA836.CD3.run1	255	0.7	0.06	0.7	0.06	-8.77844033269	-12.0489607694	1.89659104394	1.47203058594
3158.0	68714.0	1003.0	3705.0	68714.0	4000000.0	19.0	6.0	1.83	1.64	1.2	0.06	6.77	0.39	0.81	0.33	9.28	0.22	2.14	1.51	0.64	AAA836.CD3.X0.Y3.tile.tissue.png	3	1	2000	3	8378cbccfd5b00630b53b4edc247089d	0	0	0	0	0	0	0	0	0	0	0	0	0	/home/dhl_ec/bnelissen/Slides/CD3_manuscript/CD3_slides/AAA836.CD3/AAA836.CD3.run1	255	0.7	0.06	0.7	0.06	-8.91370258884	-12.5830437636	4.62093651601	1.86077696582
0.0	0.0	0.0	0.0	0.0	4000000.0	0.0	0.0	2.19	1.73	1.09	0.05	6.39	0.3	0.83	0.22	4.67	0.13	2.01	1.52	0.4	AAA836.CD3.X0.Y4.tile.tissue.png	4	1	2000	4	e65c2d493343761989bfeef0f4431167	0	0	0	0	0	0	0	0	0	0	0	0	0	/home/dhl_ec/bnelissen/Slides/CD3_manuscript/CD3_slides/AAA836.CD3/AAA836.CD3.run1	255	1.0	0.06	1.0	0.06	0.0	-11.6497357934	0.0	4.43972046323
0.0	0.0	0.0	0.0	0.0	4000000.0	0.0	0.0	3.23	2.4	1.16	0.06	6.35	0.3	0.91	0.22	4.62	0.12	2.12	1.56	0.42	AAA836.CD3.X0.Y5.tile.tissue.png	5	1	2000	5	6ffc9cecf228645337531468abe6ff54	0	0	0	0	0	0	0	0	0	0	0	0	0	/home/dhl_ec/bnelissen/Slides/CD3_manuscript/CD3_slides/AAA836.CD3/AAA836.CD3.run1	255	1.0	0.06	1.0	0.06	0.0	-10.7246884892	0.0	2.32175171991
0.0	0.0	0.0	0.0	0.0	4000000.0	0.0	0.0	3.37	2.31	1.14	0.06	6.41	0.3	0.82	0.22	4.6	0.12	2.03	1.48	0.39	AAA836.CD3.X1.Y1.tile.tissue.png	6	1	2000	6	3ffb6b85b5fb4a945f27e0802f8e4a57	0	0	0	0	0	0	0	0	0	0	0	0	0	/home/dhl_ec/bnelissen/Slides/CD3_manuscript/CD3_slides/AAA836.CD3/AAA836.CD3.run1	255	1.0	0.06	1.0	0.06	0.0	-11.354584901	0.0	6.46919389023
33332.0	795409.0	11463.0	11174.0	795409.0	4000000.0	213.0	7.0	3.51	2.84	1.1	0.04	7.05	0.37	0.71	0.18	7.39	0.25	2.23	1.53	0.68	AAA836.CD3.X1.Y2.tile.tissue.png	7	1	2000	7	8facb689e3063272c7d422ebcd8603f2	0	0	0	0	0	0	0	0	0	0	0	0	0	/home/dhl_ec/bnelissen/Slides/CD3_manuscript/CD3_slides/AAA836.CD3/AAA836.CD3.run1	255	0.7	0.06	0.7	0.06	-9.4250030201	-12.0008539606	2.22637201895	0.34933996875
31443.0	1037355.0	11234.0	20913.0	1037355.0	4000000.0	202.0	8.0	2.97	2.1	1.14	0.05	7.43	0.39	0.74	0.18	7.76	0.26	2.25	1.55	0.47	AAA836.CD3.X1.Y3.tile.tissue.png	8	1	2000	8	b9486084b347c580d627e65b4b61aaeb	0	0	0	0	0	0	0	0	0	0	0	0	0	/home/dhl_ec/bnelissen/Slides/CD3_manuscript/CD3_slides/AAA836.CD3/AAA836.CD3.run1	255	0.7	0.06	0.7	0.06	-9.17982811733	-11.8708897657	2.48708215355	0.373928203125
41115.0	2533665.0	13863.0	19626.0	2533665.0	4000000.0	258.0	7.0	2.44	2.46	1.13	0.04	6.98	0.38	0.71	0.12	8.68	0.31	2.22	1.47	0.47	AAA836.CD3.X1.Y4.tile.tissue.png	9	1	2000	9	f4030f86459ab92f54ca0d2b71d44c50	0	0	0	0	0	0	0	0	0	0	0	0	0	/home/dhl_ec/bnelissen/Slides/CD3_manuscript/CD3_slides/AAA836.CD3/AAA836.CD3.run1	255	0.7	0.06	0.7	0.06	-9.40114756883	-11.8970177459	1.97087646579	0.55358403125
1953.0	133672.0	699.0	4374.0	133672.0	4000000.0	10.0	7.0	0.92	1.86	1.88	0.08	10.19	0.56	1.24	0.31	9.26	0.31	3.17	2.37	0.7	AAA836.CD3.X1.Y5.tile.tissue.png	10	1	2000	10	36b8aff76c5b40139d110bb81ea8c676	0	0	0	0	0	0	0	0	0	0	0	0	0	/home/dhl_ec/bnelissen/Slides/CD3_manuscript/CD3_slides/AAA836.CD3/AAA836.CD3.run1	255	0.7	0.06	0.7	0.06	-9.44772153754	-11.9395593719	2.67733517061	1.18420453906
0.0	0.0	0.0	0.0	0.0	4000000.0	0.0	0.0	1.61	2.53	1.78	0.08	9.4	0.52	1.53	0.35	7.02	0.2	3.03	2.39	0.56	AAA836.CD3.X1.Y6.tile.tissue.png	11	1	2000	11	e5c1951c9e251f557bf3b549eea78ee3	0	0	0	0	0	0	0	0	0	0	0	0	0	/home/dhl_ec/bnelissen/Slides/CD3_manuscript/CD3_slides/AAA836.CD3/AAA836.CD3.run1	255	1.0	0.06	1.0	0.06	0.0	-11.0856870549	0.0	5.0201482264
0.0	0.0	0.0	0.0	0.0	2344000.0	0.0	0.0	3.36	1.29	1.06	0.04	4.71	0.27	0.83	0.18	3.82	0.12	1.75	1.34	0.33	AAA836.CD3.X10.Y3.tile.tissue.png	12	1	1172	12	109f5025f480e82f3a3a1ddc1fe26723	0	0	0	0	0	0	0	0	0	0	0	0	0	/home/dhl_ec/bnelissen/Slides/CD3_manuscript/CD3_slides/AAA836.CD3/AAA836.CD3.run1	255	1.0	0.06	1.0	0.06	0.0	0.0	0.0	5.91793984642
1407.0	391646.0	722.0	7679.0	391646.0	4000000.0	17.0	3.0	1.89	2.17	1.77	0.08	8.22	0.38	0.8	0.19	6.54	0.33	2.76	2.32	0.55	AAA836.CD3.X2.Y0.tile.tissue.png	13	1	2000	13	07009f92fe19297b296fb83e8f1a5dd4	0	0	0	0	0	0	0	0	0	0	0	0	0	/home/dhl_ec/bnelissen/Slides/CD3_manuscript/CD3_slides/AAA836.CD3/AAA836.CD3.run1	255	0.7	0.06	0.7	0.06	-8.97983353782	-12.0639331105	1.99657794053	3.00000976563
0.0	111126.0	0.0	2914.0	111126.0	4000000.0	0.0	3.0	2.49	2.65	1.16	0.06	6.62	0.36	0.72	0.21	5.97	0.14	2.02	1.58	0.59	AAA836.CD3.X2.Y1.tile.tissue.png	14	1	2000	14	be3382f7f0e4fa9322df519e49228357	0	0	0	0	0	0	0	0	0	0	0	0	0	/home/dhl_ec/bnelissen/Slides/CD3_manuscript/CD3_slides/AAA836.CD3/AAA836.CD3.run1	255	0.7	0.06	0.7	0.06	-7.09297329313	-10.732246209	0.854154520055	0.229510016357
9138.0	1940056.0	3557.0	18300.0	1940056.0	4000000.0	77.0	4.0	3.26	1.82	1.12	0.05	6.65	0.57	1.19	0.2	11.04	0.43	3.42	2.3	0.63	AAA836.CD3.X2.Y2.tile.tissue.png	15	1	2000	15	b219838d626694c83866adbc3069caf7	0	0	0	0	0	0	0	0	0	0	0	0	0	/home/dhl_ec/bnelissen/Slides/CD3_manuscript/CD3_slides/AAA836.CD3/AAA836.CD3.run1	255	0.7	0.06	0.7	0.06	-8.91267455228	-11.623382922	1.88129448199	0.29434290625
3790.0	784256.0	1659.0	9408.0	784256.0	4000000.0	32.0	2.0	2.68	2.58	1.12	0.05	6.83	0.38	0.74	0.18	7.18	0.24	2.14	1.51	2.03	AAA836.CD3.X2.Y3.tile.tissue.png	16	1	2000	16	12fac07e0e894a594fe72c490751fbf5	0	0	0	0	0	0	0	0	0	0	0	0	0	/home/dhl_ec/bnelissen/Slides/CD3_manuscript/CD3_slides/AAA836.CD3/AAA836.CD3.run1	255	0.7	0.06	0.7	0.06	-8.92326977255	-12.089856237	2.97687635856	0.228759726562
6847.0	744484.0	2771.0	8010.0	744484.0	4000000.0	57.0	3.0	2.18	1.9	1.13	0.05	6.93	0.38	0.73	0.18	7.22	0.23	2.09	1.48	0.52	AAA836.CD3.X2.Y4.tile.tissue.png	17	1	2000	17	8bb3394c413a912b7fbd9aeb6c0a14f3	0	0	0	0	0	0	0	0	0	0	0	0	0	/home/dhl_ec/bnelissen/Slides/CD3_manuscript/CD3_slides/AAA836.CD3/AAA836.CD3.run1	255	0.7	0.06	0.7	0.06	-9.32087454104	-12.1982569503	3.00110566536	0.265354835937
11207.0	221170.0	3837.0	7104.0	221170.0	4000000.0	72.0	7.0	2.48	1.89	1.07	0.05	6.65	0.35	0.72	0.2	6.65	0.33	3.38	2.29	1.42	AAA836.CD3.X2.Y5.tile.tissue.png	18	1	2000	18	621fea2527fbd0330e1615c616b29f58	0	0	0	0	0	0	0	0	0	0	0	0	0	/home/dhl_ec/bnelissen/Slides/CD3_manuscript/CD3_slides/AAA836.CD3/AAA836.CD3.run1	255	0.7	0.06	0.7	0.06	-8.77501041106	-12.4895037405	3.31623624162	0.207708535156
7106.0	617363.0	2708.0	8414.0	617363.0	4000000.0	46.0	2.0	1.98	1.31	1.1	0.05	6.68	0.39	1.3	0.31	10.78	0.35	3.63	2.38	2.18	AAA836.CD3.X2.Y6.tile.tissue.png	19	1	2000	19	197c63cb6b2a4796bdcf4417321f9a6a	0	0	0	0	0	0	0	0	0	0	0	0	0	/home/dhl_ec/bnelissen/Slides/CD3_manuscript/CD3_slides/AAA836.CD3/AAA836.CD3.run1	255	0.7	0.06	0.7	0.06	-8.78434525721	-11.6227882764	1.61889199476	0.297852109375
10525.0	70024.0	3146.0	2078.0	70024.0	4000000.0	58.0	2.0	1.08	3.41	1.16	0.08	8.22	0.36	0.8	0.21	6.53	0.21	2.05	1.48	1.33	AAA836.CD3.X2.Y7.tile.tissue.png	20	1	2000	20	83fe93fa8d0c83bce1f5c3738045c576	0	0	0	0	0	0	0	0	0	0	0	0	0	/home/dhl_ec/bnelissen/Slides/CD3_manuscript/CD3_slides/AAA836.CD3/AAA836.CD3.run1	255	0.7	0.06	0.7	0.06	-8.80400979821	-12.1351360455	2.87235474573	1.84346114063
21369.0	1409001.0	6276.0	10728.0	1409001.0	4000000.0	117.0	3.0	1.97	3.1	1.1	0.0599999999999	6.71	0.36	0.74	0.16	7.7	0.26	2.12	1.48	1.41	AAA836.CD3.X3.Y0.tile.tissue.png	21	1	2000	21	bb253d23085602906a79118fbc1c54e5	0	0	0	0	0	0	0	0	0	0	0	0	0	/home/dhl_ec/bnelissen/Slides/CD3_manuscript/CD3_slides/AAA836.CD3/AAA836.CD3.run1	255	0.7	0.06	0.7	0.06	-9.02271249503	-11.7739678664	1.44649622484	1.22062564063
26187.0	1508025.0	8977.0	17790.0	1508025.0	4000000.0	160.0	7.0	2.02	3.5	1.11	0.0799999999999	10.37	0.6	1.3	0.24	12.1	0.45	3.53	2.44	1.21	AAA836.CD3.X3.Y1.tile.tissue.png	22	1	2000	22	613c96609d52404d19215f82e469bf1d	0	0	0	0	0	0	0	0	0	0	0	0	0	/home/dhl_ec/bnelissen/Slides/CD3_manuscript/CD3_slides/AAA836.CD3/AAA836.CD3.run1	255	0.7	0.06	0.7	0.06	-9.10159192726	-11.8728331984	1.46745466859	0.32912503125
79381.0	3295825.0	26092.0	21248.0	3295825.0	4000000.0	481.0	6.0	3.47	2.71	1.09	0.05	6.78	0.36	0.72	0.08	10.75	0.34	2.16	1.48	0.44	AAA836.CD3.X3.Y2.tile.tissue.png	23	1	2000	23	5f517e3b6fb29b58cc31980eaf735281	0	0	0	0	0	0	0	0	0	0	0	0	0	/home/dhl_ec/bnelissen/Slides/CD3_manuscript/CD3_slides/AAA836.CD3/AAA836.CD3.run1	255	0.7	0.0618943836113	0.7	0.0618943836113	-9.08715392927	-11.7229355068	1.49083498675	0.660792050781
16916.0	2270765.0	5496.0	12595.0	2270765.0	4000000.0	103.0	2.0	2.06	1.78	1.1	0.05	6.86	0.37	0.76	0.12	8.59	0.46	3.53	2.59	0.64	AAA836.CD3.X3.Y3.tile.tissue.png	24	1	2000	24	b47bacdd3d5663cd7fe94f1f7b6089d6	0	0	0	0	0	0	0	0	0	0	0	0	0	/home/dhl_ec/bnelissen/Slides/CD3_manuscript/CD3_slides/AAA836.CD3/AAA836.CD3.run1	255	0.7	0.06	0.7	0.06	-9.09272069811	-12.1732761901	2.20971288475	0.336677640625
125.0	72043.0	73.0	2952.0	72043.0	4000000.0	2.0	3.0	3.22	2.01	1.75	0.0699999999999	9.39	0.56	1.26	0.31	9.55	0.35	3.28	2.36	0.6	AAA836.CD3.X3.Y4.tile.tissue.png	25	1	2000	25	414668845eff75faf8c8f0326b6620a3	0	0	0	0	0	0	0	0	0	0	0	0	0	/home/dhl_ec/bnelissen/Slides/CD3_manuscript/CD3_slides/AAA836.CD3/AAA836.CD3.run1	255	0.7	0.06	0.7	0.06	-9.04962627916	-11.4331040102	3.83064355814	0.28714232959
9134.0	456402.0	3100.0	7541.0	456402.0	4000000.0	58.0	4.0	1.3	1.63	1.08	0.05	6.58	0.57	1.22	0.29	6.87	0.23	2.16	1.51	0.56	AAA836.CD3.X3.Y5.tile.tissue.png	26	1	2000	26	831db6b6614b50c621e9f436ec068136	0	0	0	0	0	0	0	0	0	0	0	0	0	/home/dhl_ec/bnelissen/Slides/CD3_manuscript/CD3_slides/AAA836.CD3/AAA836.CD3.run1	255	0.7	0.06	0.7	0.06	-9.01937660462	-11.5894302357	2.52370823764	0.223367160156
7763.0	1561758.0	3005.0	10060.0	1561758.0	4000000.0	57.0	2.0	1.17	1.45	1.76	0.0699999999999	9.61	0.57	1.04	0.24	10.9	0.27	2.16	1.47	0.6	AAA836.CD3.X3.Y6.tile.tissue.png	27	1	2000	27	1f7ecd61c359b9e3643c652774f256ae	0	0	0	0	0	0	0	0	0	0	0	0	0	/home/dhl_ec/bnelissen/Slides/CD3_manuscript/CD3_slides/AAA836.CD3/AAA836.CD3.run1	255	0.7	0.06	0.7	0.06	-9.11481684159	-11.5589778246	2.06169376907	0.346424421875
4672.0	1799893.0	1691.0	11442.0	1799893.0	4000000.0	28.0	1.0	1.86	2.21	1.75	0.0799999999999	7.6	0.36	0.72	0.14	7.64	0.27	2.17	1.47	0.57	AAA836.CD3.X3.Y7.tile.tissue.png	28	1	2000	28	834d5ffd6a3da60e8f10dad25d6fedf8	0	0	0	0	0	0	0	0	0	0	0	0	0	/home/dhl_ec/bnelissen/Slides/CD3_manuscript/CD3_slides/AAA836.CD3/AAA836.CD3.run1	255	0.7	0.06	0.7	0.06	-8.80706719072	-11.3720201564	1.66250371952	0.34481271875
0.0	0.0	0.0	0.0	0.0	4000000.0	0.0	0.0	1.16	2.25	1.78	0.08	7.82	0.47	1.35	0.32	6.56	0.2	3.11	2.31	0.55	AAA836.CD3.X3.Y8.tile.tissue.png	29	1	2000	29	b3a2987f05bd549156ce171bae5d0179	0	0	0	0	0	0	0	0	0	0	0	0	0	/home/dhl_ec/bnelissen/Slides/CD3_manuscript/CD3_slides/AAA836.CD3/AAA836.CD3.run1	255	1.0	0.06	1.0	0.06	0.0	0.0	0.0	6.969238
26380.0	745894.0	8840.0	7084.0	745894.0	4000000.0	148.0	3.0	1.28	3.17	1.77	0.08	9.85	0.58	1.25	0.28	12.42	0.36	3.16	2.29	0.58	AAA836.CD3.X4.Y0.tile.tissue.png	30	1	2000	30	eff5b83288337dff4bc9df0bb658cef9	0	0	0	0	0	0	0	0	0	0	0	0	0	/home/dhl_ec/bnelissen/Slides/CD3_manuscript/CD3_slides/AAA836.CD3/AAA836.CD3.run1	255	0.7	0.06	0.7	0.06	-8.77403096312	-11.5170666227	1.48901738033	1.12571158594
55817.0	3079918.0	17660.0	10258.0	3079918.0	4000000.0	332.0	2.0	1.28	1.54	1.93	0.0799999999999	10.77	0.58	1.21	0.16	11.65	0.35	2.21	1.57	0.42	AAA836.CD3.X4.Y1.tile.tissue.png	31	1	2000	31	8fb5022dc917d9128844b316da092a6a	0	0	0	0	0	0	0	0	0	0	0	0	0	/home/dhl_ec/bnelissen/Slides/CD3_manuscript/CD3_slides/AAA836.CD3/AAA836.CD3.run1	255	0.7	0.06	0.7	0.06	-9.14549362167	-12.4738534007	1.51527001519	0.534104558594
814.0	3989739.0	308.0	8396.0	3989739.0	4000000.0	6.0	1.0	3.7	3.31	1.19	0.05	6.6	0.37	0.74	0.0600000000001	9.69	0.37	2.22	1.57	0.46	AAA836.CD3.X4.Y2.tile.tissue.png	32	1	2000	32	908e737af8a12fa59aad7dfe9a63d03c	0	0	0	0	0	0	0	0	0	0	0	0	0	/home/dhl_ec/bnelissen/Slides/CD3_manuscript/CD3_slides/AAA836.CD3/AAA836.CD3.run1	255	0.7	0.06	0.7	0.06	-8.99599857649	-11.4500383252	0.875563362206	0.0591260986938
2820.0	3780714.0	1268.0	11520.0	3780714.0	4000000.0	24.0	2.0	2.86	2.29	1.77	0.0700000000001	10.32	0.37	0.75	0.0700000000001	9.63	0.36	2.23	1.52	0.44	AAA836.CD3.X4.Y3.tile.tissue.png	33	1	2000	33	6b3ab02045ab3f0e4b6132f37315aced	0	0	0	0	0	0	0	0	0	0	0	0	0	/home/dhl_ec/bnelissen/Slides/CD3_manuscript/CD3_slides/AAA836.CD3/AAA836.CD3.run1	255	0.7	0.06	0.7	0.06	-8.67859838061	-11.672496665	0.680665151723	0.0892316289063
506.0	1023452.0	225.0	10557.0	1023452.0	4000000.0	4.0	6.0	3.69	1.56	1.16	0.0500000000001	7.23	0.36	0.74	0.17	7.2	0.4	3.32	2.34	0.59	AAA836.CD3.X4.Y4.tile.tissue.png	34	1	2000	34	50cf3f9d25f552d7d5b3a059ab1a841b	0	0	0	0	0	0	0	0	0	0	0	0	0	/home/dhl_ec/bnelissen/Slides/CD3_manuscript/CD3_slides/AAA836.CD3/AAA836.CD3.run1	255	0.7	0.06	0.7	0.06	-8.84657655389	-11.0618438953	1.14116450215	0.147677080078
1038.0	2119962.0	533.0	12289.0	2119962.0	4000000.0	13.0	3.0	2.34	2.66	1.16	0.0500000000001	6.82	0.43	0.73	0.13	8.04	0.3	2.21	1.83	0.44	AAA836.CD3.X4.Y5.tile.tissue.png	35	1	2000	35	c043e65bca321b15a597d8c4df8aa338	0	0	0	0	0	0	0	0	0	0	0	0	0	/home/dhl_ec/bnelissen/Slides/CD3_manuscript/CD3_slides/AAA836.CD3/AAA836.CD3.run1	255	0.7	0.06	0.7	0.06	-9.5054634804	-11.3623648432	3.32461689289	0.260661570312
51.0	302450.0	31.0	7124.0	302450.0	4000000.0	1.0	6.0	3.81	2.49	1.15	0.05	7.21	0.37	0.72	0.3	9.42	0.32	3.25	2.31	0.59	AAA836.CD3.X4.Y6.tile.tissue.png	36	1	2000	36	927ea6359cf4756fb794f003df189f92	0	0	0	0	0	0	0	0	0	0	0	0	0	/home/dhl_ec/bnelissen/Slides/CD3_manuscript/CD3_slides/AAA836.CD3/AAA836.CD3.run1	255	0.7	0.06	0.7	0.06	-9.42857882911	-11.1977569941	2.87891438699	0.160016061523
6414.0	1500407.0	2311.0	16553.0	1500407.0	4000000.0	46.0	5.0	2.89	1.77	1.75	0.0699999999999	9.5	0.57	1.09	0.15	7.45	0.41	2.99	1.48	0.59	AAA836.CD3.X4.Y7.tile.tissue.png	37	1	2000	37	20867d7413d944c8ca3d2ef09ca96c9e	0	0	0	0	0	0	0	0	0	0	0	0	0	/home/dhl_ec/bnelissen/Slides/CD3_manuscript/CD3_slides/AAA836.CD3/AAA836.CD3.run1	255	0.7	0.06	0.7	0.06	-9.09766462375	-11.1359413653	1.82212427463	0.242009476562
1378.0	446915.0	603.0	6260.0	446915.0	4000000.0	12.0	1.0	3.31	1.43	1.39	0.0600000000002	6.53	0.57	1.24	0.29	7.64	0.34	3.25	2.31	0.57	AAA836.CD3.X4.Y8.tile.tissue.png	38	1	2000	38	a9a5820ba4727ee83bc5cec9e3cd4c07	0	0	0	0	0	0	0	0	0	0	0	0	0	/home/dhl_ec/bnelissen/Slides/CD3_manuscript/CD3_slides/AAA836.CD3/AAA836.CD3.run1	255	0.7	0.06	0.7	0.06	-8.10739432405	-11.5510502355	1.22978605032	1.01102692188
696.0	20845.0	323.0	1259.0	20845.0	4000000.0	8.0	3.0	2.66	1.35	1.77	0.0900000000001	8.11	0.36	0.81	0.21	6.33	0.2	2.04	1.46	0.37	AAA836.CD3.X5.Y0.tile.tissue.png	39	1	2000	39	a83bfbea67794c39fef92bf238f921d2	0	0	0	0	0	0	0	0	0	0	0	0	0	/home/dhl_ec/bnelissen/Slides/CD3_manuscript/CD3_slides/AAA836.CD3/AAA836.CD3.run1	255	0.7	0.06	0.7	0.06	-9.2210912153	-12.7921130208	5.09206808913	2.17114873242
6703.0	1087181.0	2551.0	10106.0	1087181.0	4000000.0	50.0	4.0	2.88	1.88	1.15	0.0599999999999	6.85	0.38	0.78	0.16	7.27	0.25	2.14	1.48	0.39	AAA836.CD3.X5.Y1.tile.tissue.png	40	1	2000	40	1f75b9a3f84c2d9e8db6c1fb2b85204a	0	0	0	0	0	0	0	0	0	0	0	0	0	/home/dhl_ec/bnelissen/Slides/CD3_manuscript/CD3_slides/AAA836.CD3/AAA836.CD3.run1	255	0.7	0.06	0.7	0.06	-8.90450030953	-12.215341109	1.61083031731	2.22235869531
37533.0	1630810.0	11542.0	7308.0	1630810.0	4000000.0	228.0	4.0	2.78	2.3	1.15	0.0599999999999	6.64	0.37	0.72	0.14	7.92	0.27	2.15	1.47	1.04	AAA836.CD3.X5.Y2.tile.tissue.png	41	1	2000	41	bdf8455711ebffba882bb267b0b13e0d	0	0	0	0	0	0	0	0	0	0	0	0	0	/home/dhl_ec/bnelissen/Slides/CD3_manuscript/CD3_slides/AAA836.CD3/AAA836.CD3.run1	255	0.7	0.06	0.7	0.06	-8.82122095768	-10.9128432857	1.17867087712	0.8448863125
18345.0	1079532.0	5902.0	11446.0	1079532.0	4000000.0	115.0	4.0	2.42	1.58	1.78	0.0799999999999	10.48	0.45	0.99	0.26	10.5	0.38	3.27	2.19	0.84	AAA836.CD3.X5.Y3.tile.tissue.png	42	1	2000	42	a9362807a9d37b8b674efd631ed2446f	0	0	0	0	0	0	0	0	0	0	0	0	0	/home/dhl_ec/bnelissen/Slides/CD3_manuscript/CD3_slides/AAA836.CD3/AAA836.CD3.run1	255	0.7	0.06	0.7	0.06	-8.96131360979	-11.9779002659	1.45585274752	0.250091578125
14610.0	2917493.0	4964.0	14478.0	2917493.0	4000000.0	101.0	5.0	2.14	2.95	1.11	0.05	6.79	0.59	1.28	0.16	12.55	0.5	3.01	1.55	0.43	AAA836.CD3.X5.Y4.tile.tissue.png	43	1	2000	43	23edbbfd2c5c8d7cd825e2a383708312	0	0	0	0	0	0	0	0	0	0	0	0	0	/home/dhl_ec/bnelissen/Slides/CD3_manuscript/CD3_slides/AAA836.CD3/AAA836.CD3.run1	255	0.7	0.06	0.7	0.06	-8.75014593928	-12.0897944381	1.45942368861	0.244024378906
6224.0	1955209.0	2529.0	51174.0	1955209.0	4000000.0	55.0	34.0	2.56	2.45	1.18	0.05	7.05	0.63	1.22	0.23	11.29	0.43	3.65	2.34	0.7	AAA836.CD3.X5.Y5.tile.tissue.png	44	1	2000	44	230f8ef0c84d6fa79a2825e76ec7dce8	0	0	0	0	0	0	0	0	0	0	0	0	0	/home/dhl_ec/bnelissen/Slides/CD3_manuscript/CD3_slides/AAA836.CD3/AAA836.CD3.run1	255	0.7	0.06	0.7	0.06	-9.60438879945	-12.0793055122	4.20479677899	0.394290296875
2086.0	2477869.0	753.0	18792.0	2477869.0	4000000.0	12.0	6.0	3.54	1.49	1.83	0.0700000000002	10.11	0.6	1.27	0.17	11.78	0.47	3.4	2.32	0.61	AAA836.CD3.X5.Y6.tile.tissue.png	45	1	2000	45	4162588f6c06c9ba1104c7805309bd37	0	0	0	0	0	0	0	0	0	0	0	0	0	/home/dhl_ec/bnelissen/Slides/CD3_manuscript/CD3_slides/AAA836.CD3/AAA836.CD3.run1	255	0.7	0.06	0.7	0.06	-9.13626396009	-11.7937981868	3.99327831499	0.280838140625
407.0	596007.0	200.0	5574.0	596007.0	4000000.0	4.0	2.0	1.79	2.27	1.76	0.0699999999999	10.28	0.37	0.74	0.19	7.2	0.23	2.18	2.31	0.58	AAA836.CD3.X5.Y7.tile.tissue.png	46	1	2000	46	732a7903130a07ce3df9460e0b6391ab	0	0	0	0	0	0	0	0	0	0	0	0	0	/home/dhl_ec/bnelissen/Slides/CD3_manuscript/CD3_slides/AAA836.CD3/AAA836.CD3.run1	255	0.7	0.06	0.7	0.06	-9.3668769068	-10.7430902504	1.76388847115	0.198297080078
44794.0	2646219.0	15392.0	11487.0	2646219.0	4000000.0	280.0	4.0	1.31	1.59	1.12	0.05	7.12	0.37	0.75	0.11	9.62	0.48	3.37	2.31	0.63	AAA836.CD3.X5.Y8.tile.tissue.png	47	1	2000	47	d3735c404b5eed6448b8ec03f4d31cb7	0	0	0	0	0	0	0	0	0	0	0	0	0	/home/dhl_ec/bnelissen/Slides/CD3_manuscript/CD3_slides/AAA836.CD3/AAA836.CD3.run1	255	0.7	0.06	0.7	0.06	-9.22775270225	-12.4108375506	1.84007965103	0.702933296875
0.0	0.0	0.0	0.0	0.0	4000000.0	0.0	0.0	1.34	1.61	1.18	0.0599999999999	5.97	0.3	0.84	0.22	4.75	0.13	2.01	1.52	0.37	AAA836.CD3.X5.Y9.tile.tissue.png	48	1	2000	48	c2259541e85080cf9ca61404b4f6277f	0	0	0	0	0	0	0	0	0	0	0	0	0	/home/dhl_ec/bnelissen/Slides/CD3_manuscript/CD3_slides/AAA836.CD3/AAA836.CD3.run1	255	1.0	0.06	1.0	0.06	0.0	0.0	0.0	8.849563
0.0	1352.0	0.0	164.0	1352.0	4000000.0	0.0	1.0	0.98	2.85	1.17	0.0599999999999	6.85	0.37	0.89	0.21	5.78	0.14	2.29	1.52	0.36	AAA836.CD3.X6.Y2.tile.tissue.png	49	1	2000	49	f7cab5248fa27f948f69088576436144	0	0	0	0	0	0	0	0	0	0	0	0	0	/home/dhl_ec/bnelissen/Slides/CD3_manuscript/CD3_slides/AAA836.CD3/AAA836.CD3.run1	255	0.7	0.06	0.7	0.06	0.0	-12.289460619	5.49474339231	2.67311567279
1168.0	25086.0	497.0	1954.0	25086.0	4000000.0	10.0	6.0	2.2	2.25	1.75	0.0799999999999	9.33	0.56	1.21	0.32	9.08	0.31	3.22	2.34	0.61	AAA836.CD3.X6.Y3.tile.tissue.png	50	1	2000	50	46db45d00b8f4c3439f4ac7438eaa991	0	0	0	0	0	0	0	0	0	0	0	0	0	/home/dhl_ec/bnelissen/Slides/CD3_manuscript/CD3_slides/AAA836.CD3/AAA836.CD3.run1	255	0.7	0.06	0.7	0.06	-9.03913433365	-11.5349411613	4.61901941462	0.477204424805
24782.0	3019978.0	8153.0	10722.0	3019978.0	4000000.0	157.0	4.0	2.75	2.47	1.11	0.05	6.86	0.36	0.72	0.0899999999999	8.8	0.32	2.13	1.56	0.61	AAA836.CD3.X6.Y4.tile.tissue.png	51	1	2000	51	57a429af76c0ac2ca3e9fc3a15793e27	0	0	0	0	0	0	0	0	0	0	0	0	0	/home/dhl_ec/bnelissen/Slides/CD3_manuscript/CD3_slides/AAA836.CD3/AAA836.CD3.run1	255	0.7	0.06	0.7	0.06	-9.04175379703	-12.3581710047	1.17422804998	0.413215335937
5587.0	798039.0	1859.0	30805.0	798039.0	4000000.0	36.0	20.0	3.67	2.39	1.17	0.05	7.0	0.38	0.74	0.18	7.35	0.24	2.24	1.48	0.41	AAA836.CD3.X6.Y5.tile.tissue.png	52	1	2000	52	6c289116449dfba68affb4b54acdf0a9	0	0	0	0	0	0	0	0	0	0	0	0	0	/home/dhl_ec/bnelissen/Slides/CD3_manuscript/CD3_slides/AAA836.CD3/AAA836.CD3.run1	255	0.7	0.06	0.7	0.06	-9.62924816811	-12.4861521591	4.37082884287	0.261746734375
1851.0	2055420.0	883.0	44122.0	2055420.0	4000000.0	20.0	45.0	2.59	3.04	1.18	0.0699999999999	10.63	0.65	1.34	0.22	8.59	0.43	3.63	2.3	0.63	AAA836.CD3.X6.Y6.tile.tissue.png	53	1	2000	53	69fc585775e4f43cfecb0a1eb84b6301	0	0	0	0	0	0	0	0	0	0	0	0	0	/home/dhl_ec/bnelissen/Slides/CD3_manuscript/CD3_slides/AAA836.CD3/AAA836.CD3.run1	255	0.7	0.06	0.7	0.06	-9.93544549064	-12.2470424624	4.11865094993	0.361971429688
0.0	319276.0	0.0	8448.0	319276.0	4000000.0	0.0	4.0	1.3	3.16	1.75	0.0699999999999	9.49	0.56	1.19	0.2	6.47	0.24	3.22	2.44	0.62	AAA836.CD3.X6.Y7.tile.tissue.png	54	1	2000	54	ba5a760eb561a253aebd8adcb8065449	0	0	0	0	0	0	0	0	0	0	0	0	0	/home/dhl_ec/bnelissen/Slides/CD3_manuscript/CD3_slides/AAA836.CD3/AAA836.CD3.run1	255	0.7	0.06	0.7	0.06	-6.88530150252	-11.2952996714	3.06806787079	0.245739567383
961.0	2375455.0	464.0	10721.0	2375455.0	4000000.0	11.0	4.0	3.07	2.72	1.74	0.0699999999999	9.45	0.59	1.19	0.18	12.1	0.49	3.38	2.4	0.63	AAA836.CD3.X6.Y8.tile.tissue.png	55	1	2000	55	ef459899aacc51e61691e7d5e76c0a4a	0	0	0	0	0	0	0	0	0	0	0	0	0	/home/dhl_ec/bnelissen/Slides/CD3_manuscript/CD3_slides/AAA836.CD3/AAA836.CD3.run1	255	0.7	0.06	0.7	0.06	-9.11490166428	-11.1207070925	1.84460094982	0.244235554688
0.0	86573.0	0.0	3351.0	86573.0	4000000.0	0.0	2.0	1.89	2.34	1.93	0.0800000000002	12.85	0.58	1.4	0.32	8.02	0.21	2.79	1.48	0.59	AAA836.CD3.X6.Y9.tile.tissue.png	56	1	2000	56	8c27b612c716d1d125c4f9cfa8831541	0	0	0	0	0	0	0	0	0	0	0	0	0	/home/dhl_ec/bnelissen/Slides/CD3_manuscript/CD3_slides/AAA836.CD3/AAA836.CD3.run1	255	0.7	0.06	0.7	0.06	0.0	-11.6718077317	3.04440472203	3.59309501929
10676.0	158589.0	2853.0	4037.0	158589.0	4000000.0	50.0	3.0	1.18	1.56	1.74	0.0600000000002	6.86	0.36	0.76	0.21	6.6	0.32	3.2	2.32	0.56	AAA836.CD3.X7.Y3.tile.tissue.png	57	1	2000	57	5cfea26324267ce2c998ff72a2d9a75c	0	0	0	0	0	0	0	0	0	0	0	0	0	/home/dhl_ec/bnelissen/Slides/CD3_manuscript/CD3_slides/AAA836.CD3/AAA836.CD3.run1	255	0.7	0.06	0.7	0.06	-8.3008184915	-11.9373394742	2.18183886591	1.65849079102
25101.0	3417645.0	8545.0	10406.0	3417645.0	4000000.0	173.0	1.0	2.26	2.53	1.26	0.05	6.72	0.36	0.73	0.0799999999999	9.18	0.53	3.37	2.39	1.46	AAA836.CD3.X7.Y4.tile.tissue.png	58	1	2000	58	0a01926debd390df53e074c98809a302	0	0	0	0	0	0	0	0	0	0	0	0	0	/home/dhl_ec/bnelissen/Slides/CD3_manuscript/CD3_slides/AAA836.CD3/AAA836.CD3.run1	255	0.7	0.06	0.7	0.06	-8.90605414456	-12.4714548584	1.15994970764	0.400650875
6632.0	1484391.0	1822.0	12211.0	1484391.0	4000000.0	39.0	6.0	2.48	1.69	1.67	0.0700000000002	9.97	0.57	1.21	0.23	7.88	0.41	3.16	1.55	1.4	AAA836.CD3.X7.Y5.tile.tissue.png	59	1	2000	59	c6e37aae8f0b1ec393c878773ebdb9a8	0	0	0	0	0	0	0	0	0	0	0	0	0	/home/dhl_ec/bnelissen/Slides/CD3_manuscript/CD3_slides/AAA836.CD3/AAA836.CD3.run1	255	0.7	0.06	0.7	0.06	-8.4650125534	-11.3260760346	0.965153946939	0.158347664063
2398.0	469866.0	820.0	12399.0	469866.0	4000000.0	14.0	8.0	1.92	1.7	1.16	0.0599999999999	6.93	0.57	1.29	0.33	10.26	0.33	3.2	2.43	1.06	AAA836.CD3.X7.Y6.tile.tissue.png	60	1	2000	60	bc1f2eb1f1d6278064f7b70532f12cb6	0	0	0	0	0	0	0	0	0	0	0	0	0	/home/dhl_ec/bnelissen/Slides/CD3_manuscript/CD3_slides/AAA836.CD3/AAA836.CD3.run1	255	0.7	0.06	0.7	0.06	-9.50427615235	-12.0756582462	4.79622411799	1.47196091797
0.0	0.0	0.0	0.0	0.0	4000000.0	0.0	0.0	2.57	2.17	1.12	0.0599999999999	5.64	0.3	0.84	0.22	4.72	0.13	1.96	2.52	1.43	AAA836.CD3.X7.Y7.tile.tissue.png	61	1	2000	61	47a862293bda3094e0b0d94383dbe274	0	0	0	0	0	0	0	0	0	0	0	0	0	/home/dhl_ec/bnelissen/Slides/CD3_manuscript/CD3_slides/AAA836.CD3/AAA836.CD3.run1	255	1.0	0.06	1.0	0.06	0.0	0.0	0.0	10.104845
0.0	988467.0	0.0	12330.0	988467.0	4000000.0	0.0	5.0	1.74	2.19	1.25	0.0599999999999	8.36	0.38	0.78	0.17	9.84	0.28	3.35	2.33	0.74	AAA836.CD3.X7.Y8.tile.tissue.png	62	1	2000	62	366b78fa1851998f9f5a15bffc331e4c	0	0	0	0	0	0	0	0	0	0	0	0	0	/home/dhl_ec/bnelissen/Slides/CD3_manuscript/CD3_slides/AAA836.CD3/AAA836.CD3.run1	255	0.7	0.06	0.7	0.06	-8.99491684211	-11.4089846311	2.11275761798	1.85459939063
0.0	0.0	0.0	0.0	0.0	4000000.0	0.0	0.0	1.12	2.22	1.35	0.0599999999999	5.75	0.31	0.87	0.22	4.72	0.2	3.0	2.32	0.77	AAA836.CD3.X7.Y9.tile.tissue.png	63	1	2000	63	0c58851b6ede2926330f4d0396137f1b	0	0	0	0	0	0	0	0	0	0	0	0	0	/home/dhl_ec/bnelissen/Slides/CD3_manuscript/CD3_slides/AAA836.CD3/AAA836.CD3.run1	255	1.0	0.06	1.0	0.06	0.0	0.0	0.0	7.662972
0.0	0.0	0.0	0.0	0.0	4000000.0	0.0	0.0	2.34	2.77	1.72	0.05	6.23	0.29	0.88	0.22	4.53	0.13	1.94	1.53	0.46	AAA836.CD3.X8.Y2.tile.tissue.png	64	1	2000	64	668dc21edc9187ec1b7876d3f31a7746	0	0	0	0	0	0	0	0	0	0	0	0	0	/home/dhl_ec/bnelissen/Slides/CD3_manuscript/CD3_slides/AAA836.CD3/AAA836.CD3.run1	255	1.0	0.06	1.0	0.06	0.0	-10.4250292165	0.0	2.42568425978
28412.0	1780570.0	9127.0	8114.0	1780570.0	4000000.0	157.0	1.0	2.57	2.18	1.13	0.0500000000002	7.28	0.38	0.75	0.15	12.22	0.29	2.19	1.52	0.77	AAA836.CD3.X8.Y3.tile.tissue.png	65	1	2000	65	cd924124ee49c4d1e137657f1a53b959	0	0	0	0	0	0	0	0	0	0	0	0	0	/home/dhl_ec/bnelissen/Slides/CD3_manuscript/CD3_slides/AAA836.CD3/AAA836.CD3.run1	255	0.7	0.06	0.7	0.06	-8.6036928464	-11.5319493643	0.49668468941	0.772530546875
23788.0	2410381.0	8059.0	12167.0	2410381.0	4000000.0	153.0	1.0	2.5	1.92	1.1	0.04	6.92	0.57	1.2	0.17	16.82	0.47	3.53	2.5	0.75	AAA836.CD3.X8.Y4.tile.tissue.png	66	1	2000	66	43fded69b3e65f7842425abf93a6b1ae	0	0	0	0	0	0	0	0	0	0	0	0	0	/home/dhl_ec/bnelissen/Slides/CD3_manuscript/CD3_slides/AAA836.CD3/AAA836.CD3.run1	255	0.7	0.06	0.7	0.06	-8.69753682651	-11.7286317573	0.877952380886	0.62216178125
0.0	397193.0	0.0	3678.0	397193.0	4000000.0	0.0	1.0	2.31	2.16	1.2	0.0599999999999	6.75	0.37	0.75	0.2	6.26	0.14	2.28	1.54	0.74	AAA836.CD3.X8.Y5.tile.tissue.png	67	1	2000	67	e7515cd3e3930af5c1d41cb72b7bcbe7	0	0	0	0	0	0	0	0	0	0	0	0	0	/home/dhl_ec/bnelissen/Slides/CD3_manuscript/CD3_slides/AAA836.CD3/AAA836.CD3.run1	255	0.7	0.06	0.7	0.06	-8.17403939988	-10.756223554	1.42607052201	1.08291808496
0.0	0.0	0.0	0.0	0.0	4000000.0	0.0	0.0	1.39	2.13	1.18	0.0599999999999	6.13	0.48	1.37	0.33	5.45	0.23	1.95	1.47	1.04	AAA836.CD3.X9.Y2.tile.tissue.png	68	1	2000	68	ebf5cb498b7673ad84e4d2344e318d78	0	0	0	0	0	0	0	0	0	0	0	0	0	/home/dhl_ec/bnelissen/Slides/CD3_manuscript/CD3_slides/AAA836.CD3/AAA836.CD3.run1	255	1.0	0.06	1.0	0.06	0.0	-11.7245351623	0.0	5.94005600233
25377.0	1106134.0	7334.0	9420.0	1106134.0	4000000.0	142.0	4.0	2.85	2.55	1.13	0.0599999999999	7.31	0.36	0.72	0.17	7.61	0.24	2.13	1.47	1.5	AAA836.CD3.X9.Y3.tile.tissue.png	69	1	2000	69	460dfdc96e0bcde3c09d89516add2257	0	0	0	0	0	0	0	0	0	0	0	0	0	/home/dhl_ec/bnelissen/Slides/CD3_manuscript/CD3_slides/AAA836.CD3/AAA836.CD3.run1	255	0.7	0.06	0.7	0.06	-7.88294572592	-11.0478477759	0.900192799039	0.587736742188
4915.0	148979.0	1456.0	2627.0	148979.0	4000000.0	28.0	2.0	1.92	2.11	1.09	0.05	6.44	0.36	0.84	0.2	6.48	0.21	2.06	1.48	0.36	AAA836.CD3.X9.Y4.tile.tissue.png	70	1	2000	70	8cb52db970146176a4d0b0aa542bcda1	0	0	0	0	0	0	0	0	0	0	0	0	0	/home/dhl_ec/bnelissen/Slides/CD3_manuscript/CD3_slides/AAA836.CD3/AAA836.CD3.run1	255	0.7	0.06	0.7	0.06	-7.6554868824	-11.5846906281	1.0313094624	1.77327840918
[truncated: 2 more columns]
