# Supplementary material for: SlideToolkit: An Assistive Toolset for the Histological Quantification of Whole Slide Images
Source: PLoS One. 2014 Nov 5;9(11):e110289. doi: 10.1371/journal.pone.0110289 (PMC4220929; doi:10.1371/journal.pone.0110289)
Supplement: RawData S1 — ICC and BlandAltman plot - measurements and r-script.zip. Measurements of Run1 and Run2, including the code for the calculation of the intraclass correlation coefficient (ICC) and the code for the Bland and Altman plot. (ZIP) [file pone.0110289.s003.zip › cellprofiler.measurements/run1.0f80b295d748ff787627f043df175dde.DefaultOUT_Image.csv]

AreaOccupied_AreaOccupied_DAB_Nuclei	AreaOccupied_AreaOccupied_Tissue	AreaOccupied_Perimeter_DAB_Nuclei	AreaOccupied_Perimeter_Tissue	AreaOccupied_TotalArea_DAB_Nuclei	AreaOccupied_TotalArea_Tissue	Count_DAB_Nuclei	Count_Tissue	ExecutionTime_01LoadImages	ExecutionTime_02ColorToGray	ExecutionTime_03Smooth	ExecutionTime_04ImageMath	ExecutionTime_05IdentifyPrimaryObjects	ExecutionTime_06MeasureImageAreaOccupied	ExecutionTime_07UnmixColors	ExecutionTime_08MaskImage	ExecutionTime_09IdentifyPrimaryObjects	ExecutionTime_10MeasureImageAreaOccupied	ExecutionTime_11OverlayOutlines	ExecutionTime_12OverlayOutlines	ExecutionTime_13SaveImages	FileName_Original	Group_Index	Group_Number	Height_Original	ImageNumber	MD5Digest_Original	ModuleError_01LoadImages	ModuleError_02ColorToGray	ModuleError_03Smooth	ModuleError_04ImageMath	ModuleError_05IdentifyPrimaryObjects	ModuleError_06MeasureImageAreaOccupied	ModuleError_07UnmixColors	ModuleError_08MaskImage	ModuleError_09IdentifyPrimaryObjects	ModuleError_10MeasureImageAreaOccupied	ModuleError_11OverlayOutlines	ModuleError_12OverlayOutlines	ModuleError_13SaveImages	PathName_Original	Scaling_Original	Threshold_FinalThreshold_DAB_Nuclei	Threshold_FinalThreshold_Tissue	Threshold_OrigThreshold_DAB_Nuclei	Threshold_OrigThreshold_Tissue	Threshold_SumOfEntropies_DAB_Nuclei	Threshold_SumOfEntropies_Tissue	Threshold_WeightedVariance_DAB_Nuclei	Threshold_WeightedVariance_Tissue
0.0	0.0	0.0	0.0	0.0	4000000.0	0.0	0.0	3.75	1.61	1.76	0.07	8.54	0.45	1.3	0.3	6.5	0.2	2.93	2.22	1.36	AAA620.CD3.3.X0.Y10.tile.tissue.png	1	1	2000	1	0fafcc828a4d7c575dee5930fac26d01	0	0	0	0	0	0	0	0	0	0	0	0	0	/home/dhl_ec/bnelissen/Slides/CD3_manuscript/CD3_slides/AAA620.CD3.3/AAA620.CD3.3.run1	255	1.0	0.06	1.0	0.06	0.0	-11.9873007074	0.0	5.53514197253
0.0	0.0	0.0	0.0	0.0	4000000.0	0.0	0.0	1.12	2.01	1.72	0.07	8.41	0.44	1.26	0.3	5.14	0.21	3.04	2.34	0.93	AAA620.CD3.3.X0.Y11.tile.tissue.png	2	1	2000	2	a6147c7d75ffa9320e618e61242e667b	0	0	0	0	0	0	0	0	0	0	0	0	0	/home/dhl_ec/bnelissen/Slides/CD3_manuscript/CD3_slides/AAA620.CD3.3/AAA620.CD3.3.run1	255	1.0	0.06	1.0	0.06	0.0	-10.1496837242	0.0	9.03044903919
0.0	0.0	0.0	0.0	0.0	4000000.0	0.0	0.0	2.49	1.39	1.73	0.08	8.44	0.44	1.27	0.23	4.44	0.12	1.9	1.43	0.43	AAA620.CD3.3.X0.Y12.tile.tissue.png	3	1	2000	3	012c26d7b7d5d821913e1f5df610b4fe	0	0	0	0	0	0	0	0	0	0	0	0	0	/home/dhl_ec/bnelissen/Slides/CD3_manuscript/CD3_slides/AAA620.CD3.3/AAA620.CD3.3.run1	255	1.0	0.06	1.0	0.06	0.0	-10.0817435883	0.0	9.10022006823
0.0	0.0	0.0	0.0	0.0	4000000.0	0.0	0.0	2.82	2.55	1.12	0.05	6.07	0.28	0.76	0.21	4.6	0.19	3.01	2.28	0.55	AAA620.CD3.3.X0.Y13.tile.tissue.png	4	1	2000	4	9351ec3a2f51c34f4a2a5f2975d211d1	0	0	0	0	0	0	0	0	0	0	0	0	0	/home/dhl_ec/bnelissen/Slides/CD3_manuscript/CD3_slides/AAA620.CD3.3/AAA620.CD3.3.run1	255	1.0	0.06	1.0	0.06	0.0	-11.954470664	0.0	5.97974196664
0.0	0.0	0.0	0.0	0.0	4000000.0	0.0	0.0	3.44	2.39	1.75	0.07	8.44	0.44	1.37	0.3	6.35	0.2	1.9	1.43	0.58	AAA620.CD3.3.X0.Y14.tile.tissue.png	5	1	2000	5	b04962ae39adc0cdf681bfd002fd9634	0	0	0	0	0	0	0	0	0	0	0	0	0	/home/dhl_ec/bnelissen/Slides/CD3_manuscript/CD3_slides/AAA620.CD3.3/AAA620.CD3.3.run1	255	1.0	0.06	1.0	0.06	0.0	-10.2760287985	0.0	1.82339805083
0.0	0.0	0.0	0.0	0.0	4000000.0	0.0	0.0	2.82	2.44	1.17	0.05	5.21	0.27	0.75	0.19	4.34	0.11	1.87	1.43	0.55	AAA620.CD3.3.X0.Y3.tile.tissue.png	6	1	2000	6	cec44a3661dec5ea059a0692cbdc5189	0	0	0	0	0	0	0	0	0	0	0	0	0	/home/dhl_ec/bnelissen/Slides/CD3_manuscript/CD3_slides/AAA620.CD3.3/AAA620.CD3.3.run1	255	1.0	0.06	1.0	0.06	0.0	0.0	0.0	10.055993
0.0	0.0	0.0	0.0	0.0	4000000.0	0.0	0.0	3.76	2.37	1.74	0.07	8.44	0.46	1.22	0.3	6.32	0.2	2.31	1.43	0.55	AAA620.CD3.3.X0.Y4.tile.tissue.png	7	1	2000	7	73a5364fd97dfa660222117896a55b1f	0	0	0	0	0	0	0	0	0	0	0	0	0	/home/dhl_ec/bnelissen/Slides/CD3_manuscript/CD3_slides/AAA620.CD3.3/AAA620.CD3.3.run1	255	1.0	0.06	1.0	0.06	0.0	-11.4655911304	0.0	6.00106851172
1275.0	1010575.0	614.0	6180.0	1010575.0	4000000.0	14.0	1.0	3.03	2.06	1.7	0.07	9.13	0.52	1.14	0.24	9.66	0.36	3.18	2.27	0.64	AAA620.CD3.3.X0.Y5.tile.tissue.png	8	1	2000	8	d524ba08e257edf58274430dcbb347d4	0	0	0	0	0	0	0	0	0	0	0	0	0	/home/dhl_ec/bnelissen/Slides/CD3_manuscript/CD3_slides/AAA620.CD3.3/AAA620.CD3.3.run1	255	0.7	0.06	0.7	0.06	-8.72341399684	-10.6247004431	0.832848042932	0.81331865625
752.0	1287888.0	363.0	7715.0	1287888.0	4000000.0	7.0	2.0	3.07	2.61	1.14	0.07	9.11	0.54	1.14	0.23	9.88	0.36	3.23	2.27	0.58	AAA620.CD3.3.X0.Y6.tile.tissue.png	9	1	2000	9	832c7e5ef6f120569b311c3c666efa8b	0	0	0	0	0	0	0	0	0	0	0	0	0	/home/dhl_ec/bnelissen/Slides/CD3_manuscript/CD3_slides/AAA620.CD3.3/AAA620.CD3.3.run1	255	0.7	0.06	0.7	0.06	-8.37126439326	-10.3205745626	0.76641833741	0.881528980469
1810.0	904044.0	933.0	5227.0	904044.0	4000000.0	21.0	1.0	3.36	1.76	1.07	0.05	6.6	0.4	0.8	0.16	6.94	0.23	2.08	1.44	0.5	AAA620.CD3.3.X0.Y7.tile.tissue.png	10	1	2000	10	96536f2f0d161ff182185310ee5c6797	0	0	0	0	0	0	0	0	0	0	0	0	0	/home/dhl_ec/bnelissen/Slides/CD3_manuscript/CD3_slides/AAA620.CD3.3/AAA620.CD3.3.run1	255	0.7	0.06	0.7	0.06	-8.66567052673	-10.8277760616	0.745204218447	1.5618164082
1344.0	341970.0	636.0	4250.0	341970.0	4000000.0	16.0	1.0	2.5	3.33	1.74	0.07	9.26	0.58	1.31	0.32	9.46	0.2	2.09	1.45	0.35	AAA620.CD3.3.X0.Y8.tile.tissue.png	11	1	2000	11	dc5361da752e6ba5d359ce50ff29e924	0	0	0	0	0	0	0	0	0	0	0	0	0	/home/dhl_ec/bnelissen/Slides/CD3_manuscript/CD3_slides/AAA620.CD3.3/AAA620.CD3.3.run1	255	0.7	0.06	0.7	0.06	-8.79921888955	-11.1881964113	1.34250362753	2.28235077441
0.0	1592.0	0.0	180.0	1592.0	4000000.0	0.0	1.0	0.72	1.3	1.07	0.06	6.07	0.34	0.74	0.21	5.44	0.13	1.95	1.44	0.34	AAA620.CD3.3.X0.Y9.tile.tissue.png	12	1	2000	12	db4ef40b195c2c89feeb4ff3ec546d8d	0	0	0	0	0	0	0	0	0	0	0	0	0	/home/dhl_ec/bnelissen/Slides/CD3_manuscript/CD3_slides/AAA620.CD3.3/AAA620.CD3.3.run1	255	0.7	0.06	0.7	0.06	0.0	-12.0705219348	1.86101957542	5.15806115428
7266.0	1417734.0	2919.0	16672.0	1417734.0	4000000.0	60.0	7.0	2.61	1.07	1.07	0.05	6.71	0.35	0.69	0.15	7.17	0.38	3.32	2.34	0.6	AAA620.CD3.3.X1.Y10.tile.tissue.png	13	1	2000	13	6b4f602294d227f5808a005fa02c7263	0	0	0	0	0	0	0	0	0	0	0	0	0	/home/dhl_ec/bnelissen/Slides/CD3_manuscript/CD3_slides/AAA620.CD3.3/AAA620.CD3.3.run1	255	0.7	0.06	0.7	0.06	-9.00068324598	-11.2129278144	1.43189776757	0.228433710938
3250.0	1208602.0	1531.0	11417.0	1208602.0	4000000.0	35.0	5.0	1.96	2.43	1.14	0.04	6.6	0.36	0.67	0.16	7.13	0.24	2.1	1.43	0.38	AAA620.CD3.3.X1.Y11.tile.tissue.png	14	1	2000	14	fdac520b1f739bb9da4542de6ae44400	0	0	0	0	0	0	0	0	0	0	0	0	0	/home/dhl_ec/bnelissen/Slides/CD3_manuscript/CD3_slides/AAA620.CD3.3/AAA620.CD3.3.run1	255	0.7	0.06	0.7	0.06	-8.97790009092	-11.2572830882	1.30575819597	0.217873800781
158.0	339920.0	75.0	3662.0	339920.0	4000000.0	2.0	1.0	2.68	2.02	1.07	0.05	6.59	0.34	0.68	0.19	6.59	0.2	2.04	1.42	0.35	AAA620.CD3.3.X1.Y12.tile.tissue.png	15	1	2000	15	d5068452d79782ddf9b8084c451279a6	0	0	0	0	0	0	0	0	0	0	0	0	0	/home/dhl_ec/bnelissen/Slides/CD3_manuscript/CD3_slides/AAA620.CD3.3/AAA620.CD3.3.run1	255	0.7	0.06	0.7	0.06	-8.15128409153	-10.0954726397	0.60959665136	0.221616599121
0.0	3747.0	0.0	352.0	3747.0	4000000.0	0.0	1.0	3.06	3.09	1.08	0.06	6.35	0.35	0.72	0.3	7.81	0.21	3.04	2.4	0.54	AAA620.CD3.3.X1.Y13.tile.tissue.png	16	1	2000	16	b837e139d35006b2e9d53cf8b5d8aaf2	0	0	0	0	0	0	0	0	0	0	0	0	0	/home/dhl_ec/bnelissen/Slides/CD3_manuscript/CD3_slides/AAA620.CD3.3/AAA620.CD3.3.run1	255	0.7	0.06	0.7	0.06	0.0	-11.8995515586	3.17095264753	3.47259862512
0.0	0.0	0.0	0.0	0.0	4000000.0	0.0	0.0	0.99	1.59	1.07	0.06	5.37	0.28	0.71	0.21	4.49	0.12	1.89	1.43	1.13	AAA620.CD3.3.X1.Y3.tile.tissue.png	17	1	2000	17	f4e20d0c881e4bbdd6ddb1a6bb87b528	0	0	0	0	0	0	0	0	0	0	0	0	0	/home/dhl_ec/bnelissen/Slides/CD3_manuscript/CD3_slides/AAA620.CD3.3/AAA620.CD3.3.run1	255	1.0	0.06	1.0	0.06	0.0	0.0	0.0	6.6267795
505.0	9744.0	151.0	766.0	9744.0	4000000.0	2.0	3.0	1.98	2.07	1.07	0.05	6.25	0.34	0.68	0.2	6.37	0.2	1.95	1.44	0.46	AAA620.CD3.3.X1.Y4.tile.tissue.png	18	1	2000	18	1b6441d5fd1aa22190df85202b007e90	0	0	0	0	0	0	0	0	0	0	0	0	0	/home/dhl_ec/bnelissen/Slides/CD3_manuscript/CD3_slides/AAA620.CD3.3/AAA620.CD3.3.run1	255	0.7	0.06	0.7	0.06	-9.2366664465	-11.736149876	2.80863119733	0.18242622644
2618.0	893165.0	1377.0	8282.0	893165.0	4000000.0	31.0	6.0	1.84	1.38	1.08	0.05	6.5	0.35	0.67	0.17	6.85	0.38	3.49	2.48	1.3	AAA620.CD3.3.X1.Y5.tile.tissue.png	19	1	2000	19	299c7c74b380757b716b4ae7e0be6d51	0	0	0	0	0	0	0	0	0	0	0	0	0	/home/dhl_ec/bnelissen/Slides/CD3_manuscript/CD3_slides/AAA620.CD3.3/AAA620.CD3.3.run1	255	0.7	0.06	0.7	0.06	-9.14740989618	-11.2393282402	1.4766570869	0.193424957031
11227.0	2932672.0	4787.0	17519.0	2932672.0	4000000.0	104.0	6.0	2.27	2.51	1.68	0.05	9.07	0.35	0.67	0.0999999999999	8.32	0.47	3.3	2.29	0.61	AAA620.CD3.3.X1.Y6.tile.tissue.png	20	1	2000	20	b66491bd3e762eeea78dcb9f38c6a385	0	0	0	0	0	0	0	0	0	0	0	0	0	/home/dhl_ec/bnelissen/Slides/CD3_manuscript/CD3_slides/AAA620.CD3.3/AAA620.CD3.3.run1	255	0.7	0.06	0.7	0.06	-9.16101988685	-11.6343525032	1.43404325956	0.244780070312
11557.0	2593432.0	5130.0	16375.0	2593432.0	4000000.0	115.0	1.0	2.01	1.08	1.08	0.0600000000001	9.47	0.55	1.14	0.15	8.34	0.31	2.09	1.43	0.4	AAA620.CD3.3.X1.Y7.tile.tissue.png	21	1	2000	21	77762aba67e071f28461f3e4d031ec19	0	0	0	0	0	0	0	0	0	0	0	0	0	/home/dhl_ec/bnelissen/Slides/CD3_manuscript/CD3_slides/AAA620.CD3.3/AAA620.CD3.3.run1	255	0.7	0.06	0.7	0.06	-8.88187325367	-11.8319840501	1.21467135628	0.159537152344
13765.0	3413273.0	5875.0	13437.0	3413273.0	4000000.0	129.0	6.0	2.66	2.69	1.16	0.0400000000001	6.25	0.35	0.68	0.08	8.64	0.32	2.07	1.42	0.41	AAA620.CD3.3.X1.Y8.tile.tissue.png	22	1	2000	22	324eab6cd705913f2a2fd90be7c644f0	0	0	0	0	0	0	0	0	0	0	0	0	0	/home/dhl_ec/bnelissen/Slides/CD3_manuscript/CD3_slides/AAA620.CD3.3/AAA620.CD3.3.run1	255	0.7	0.06	0.7	0.06	-8.67726677661	-12.0137402257	0.753946137732	0.153968515625
11913.0	2778297.0	4888.0	9001.0	2778297.0	4000000.0	104.0	3.0	2.68	2.54	1.07	0.05	6.34	0.34	0.67	0.1	8.32	0.29	2.08	1.43	0.4	AAA620.CD3.3.X1.Y9.tile.tissue.png	23	1	2000	23	f7123ecd6371e9c0ebe748590f708fc9	0	0	0	0	0	0	0	0	0	0	0	0	0	/home/dhl_ec/bnelissen/Slides/CD3_manuscript/CD3_slides/AAA620.CD3.3/AAA620.CD3.3.run1	255	0.7	0.06	0.7	0.06	-8.77341602856	-11.1884857078	0.986170285289	0.124857820313
0.0	1296.0	0.0	160.0	1296.0	4000000.0	0.0	1.0	2.62	2.42	1.11	0.0700000000001	8.72	0.53	1.18	0.3	7.88	0.2	3.03	2.22	0.43	AAA620.CD3.3.X10.Y0.tile.tissue.png	24	1	2000	24	de1192f98d54767ca202c44dcb51aa04	0	0	0	0	0	0	0	0	0	0	0	0	0	/home/dhl_ec/bnelissen/Slides/CD3_manuscript/CD3_slides/AAA620.CD3.3/AAA620.CD3.3.run1	255	0.7	0.06	0.7	0.06	0.0	-11.2861670619	0.697651804229	5.18381595977
0.0	0.0	0.0	0.0	0.0	4000000.0	0.0	0.0	2.34	2.17	1.61	0.05	8.48	0.47	1.12	0.29	6.01	0.19	2.91	2.2	0.55	AAA620.CD3.3.X10.Y1.tile.tissue.png	25	1	2000	25	4d2941e4e793662f13d9738df08c743f	0	0	0	0	0	0	0	0	0	0	0	0	0	/home/dhl_ec/bnelissen/Slides/CD3_manuscript/CD3_slides/AAA620.CD3.3/AAA620.CD3.3.run1	255	1.0	0.06	1.0	0.06	0.0	-11.5714758309	0.0	0.166676378342
19953.0	2452634.0	8416.0	40267.0	2452634.0	4000000.0	175.0	24.0	2.61	1.27	1.08	0.04	6.68	0.36	0.68	0.12	8.05	0.45	3.27	2.24	0.63	AAA620.CD3.3.X10.Y10.tile.tissue.png	26	1	2000	26	5a101004a781e7f147e39342d9ab97e5	0	0	0	0	0	0	0	0	0	0	0	0	0	/home/dhl_ec/bnelissen/Slides/CD3_manuscript/CD3_slides/AAA620.CD3.3/AAA620.CD3.3.run1	255	0.7	0.06	0.7	0.06	-9.38518690841	-12.8270233887	3.00699256893	0.344404015625
31699.0	1869959.0	12769.0	57627.0	1869959.0	4000000.0	260.0	40.0	3.52	1.47	1.71	0.0599999999999	9.36	0.57	1.11	0.2	10.77	0.42	3.33	2.25	0.58	AAA620.CD3.3.X10.Y11.tile.tissue.png	27	1	2000	27	39604726f09ebe22872b6400efe55e02	0	0	0	0	0	0	0	0	0	0	0	0	0	/home/dhl_ec/bnelissen/Slides/CD3_manuscript/CD3_slides/AAA620.CD3.3/AAA620.CD3.3.run1	255	0.7	0.06	0.7	0.06	-9.36018493481	-12.7848055616	3.03996152963	0.38184978125
17666.0	830392.0	6966.0	21224.0	830392.0	4000000.0	144.0	8.0	3.03	2.06	1.71	0.0600000000001	9.29	0.54	1.12	0.25	10.14	0.35	3.21	2.29	0.56	AAA620.CD3.3.X10.Y12.tile.tissue.png	28	1	2000	28	4b6104206b303353896fd756e482c6f5	0	0	0	0	0	0	0	0	0	0	0	0	0	/home/dhl_ec/bnelissen/Slides/CD3_manuscript/CD3_slides/AAA620.CD3.3/AAA620.CD3.3.run1	255	0.7	0.06	0.7	0.06	-9.25070430758	-12.3239453995	3.27951450337	0.295014859375
0.0	1513.0	0.0	182.0	1513.0	4000000.0	0.0	1.0	3.06	2.77	1.13	0.05	6.27	0.47	0.69	0.2	5.49	0.17	1.96	1.43	0.52	AAA620.CD3.3.X10.Y13.tile.tissue.png	29	1	2000	29	4d97f2b5c23ae60d59e293bdfdf1a604	0	0	0	0	0	0	0	0	0	0	0	0	0	/home/dhl_ec/bnelissen/Slides/CD3_manuscript/CD3_slides/AAA620.CD3.3/AAA620.CD3.3.run1	255	0.7	0.06	0.7	0.06	0.0	-11.4257352214	1.61232856907	3.31671973041
0.0	0.0	0.0	0.0	0.0	4000000.0	0.0	0.0	3.77	2.19	1.3	0.05	6.0	0.29	0.8	0.2	4.48	0.11	1.88	1.44	0.48	AAA620.CD3.3.X10.Y14.tile.tissue.png	30	1	2000	30	84e8a9bb5a73f1ae9eb501cfcf96de50	0	0	0	0	0	0	0	0	0	0	0	0	0	/home/dhl_ec/bnelissen/Slides/CD3_manuscript/CD3_slides/AAA620.CD3.3/AAA620.CD3.3.run1	255	1.0	0.06	1.0	0.06	0.0	-10.2889444467	0.0	2.31951705474
32441.0	725249.0	12253.0	25050.0	725249.0	4000000.0	236.0	19.0	3.29	1.44	1.74	0.0600000000001	9.14	0.56	1.11	0.27	9.67	0.35	3.15	2.22	0.55	AAA620.CD3.3.X10.Y2.tile.tissue.png	31	1	2000	31	6057ff8ff4fa29a395dda52fb3aa92ba	0	0	0	0	0	0	0	0	0	0	0	0	0	/home/dhl_ec/bnelissen/Slides/CD3_manuscript/CD3_slides/AAA620.CD3.3/AAA620.CD3.3.run1	255	0.7	0.06	0.7	0.06	-9.44417562231	-12.7548510912	3.04737465417	0.22248778125
21593.0	2514575.0	9089.0	71466.0	2514575.0	4000000.0	203.0	32.0	3.51	2.14	1.71	0.0600000000001	7.93	0.37	0.67	0.11	8.39	0.3	2.24	1.43	0.57	AAA620.CD3.3.X10.Y3.tile.tissue.png	32	1	2000	32	695e617dc578a378942c610233a31a12	0	0	0	0	0	0	0	0	0	0	0	0	0	/home/dhl_ec/bnelissen/Slides/CD3_manuscript/CD3_slides/AAA620.CD3.3/AAA620.CD3.3.run1	255	0.7	0.06	0.7	0.06	-9.40316301279	-12.6190245594	2.67479306337	0.370265070312
28378.0	3451149.0	12514.0	30322.0	3451149.0	4000000.0	293.0	12.0	1.16	1.93	1.72	0.0600000000001	9.64	0.55	1.13	0.1	12.43	0.57	3.29	2.3	0.63	AAA620.CD3.3.X10.Y4.tile.tissue.png	33	1	2000	33	a8f7143cfc3203990c39944db23b513c	0	0	0	0	0	0	0	0	0	0	0	0	0	/home/dhl_ec/bnelissen/Slides/CD3_manuscript/CD3_slides/AAA620.CD3.3/AAA620.CD3.3.run1	255	0.7	0.06	0.7	0.06	-9.43717819209	-12.8238116126	2.68415992511	0.390043566406
21338.0	2594881.0	9368.0	71562.0	2594881.0	4000000.0	213.0	35.0	1.33	3.35	1.12	0.04	6.65	0.58	1.13	0.16	8.46	0.29	2.81	1.44	1.51	AAA620.CD3.3.X10.Y5.tile.tissue.png	34	1	2000	34	cafb32ee0e18780777e9a57233f3a9b2	0	0	0	0	0	0	0	0	0	0	0	0	0	/home/dhl_ec/bnelissen/Slides/CD3_manuscript/CD3_slides/AAA620.CD3.3/AAA620.CD3.3.run1	255	0.7	0.06	0.7	0.06	-9.3982467085	-12.8435682347	2.66447388352	0.350782890625
15583.0	1674608.0	6703.0	72472.0	1674608.0	4000000.0	142.0	71.0	2.59	2.27	1.7	0.0599999999999	9.25	0.38	0.67	0.14	7.78	0.26	2.22	1.44	0.65	AAA620.CD3.3.X10.Y6.tile.tissue.png	35	1	2000	35	89a3e6e913c82323c1a3a4b8dae34065	0	0	0	0	0	0	0	0	0	0	0	0	0	/home/dhl_ec/bnelissen/Slides/CD3_manuscript/CD3_slides/AAA620.CD3.3/AAA620.CD3.3.run1	255	0.7	0.06	0.7	0.06	-9.28929266028	-12.8054297022	2.68835662998	0.320983953125
4973.0	3493763.0	2323.0	27152.0	3493763.0	4000000.0	56.0	6.0	1.18	1.88	1.06	0.04	6.54	0.35	0.68	0.0700000000001	8.78	0.32	2.17	1.43	0.73	AAA620.CD3.3.X10.Y7.tile.tissue.png	36	1	2000	36	5ac940d4727d7ad1fc009768fc7916bf	0	0	0	0	0	0	0	0	0	0	0	0	0	/home/dhl_ec/bnelissen/Slides/CD3_manuscript/CD3_slides/AAA620.CD3.3/AAA620.CD3.3.run1	255	0.7	0.06	0.7	0.06	-9.05104608081	-12.7083439077	2.26969579478	0.279988132813
1823.0	3535754.0	935.0	26770.0	3535754.0	4000000.0	22.0	3.0	1.46	3.04	1.1	0.04	6.8	0.36	0.67	0.0700000000002	8.82	0.32	2.15	1.42	0.6	AAA620.CD3.3.X10.Y8.tile.tissue.png	37	1	2000	37	ed097e58e825dd4c2ae4e28c11f26dff	0	0	0	0	0	0	0	0	0	0	0	0	0	/home/dhl_ec/bnelissen/Slides/CD3_manuscript/CD3_slides/AAA620.CD3.3/AAA620.CD3.3.run1	255	0.7	0.06	0.7	0.06	-9.05249904868	-12.8441101568	2.66909513317	0.315960773438
8438.0	3147604.0	3772.0	33685.0	3147604.0	4000000.0	81.0	7.0	2.49	3.05	1.13	0.04	6.76	0.36	0.67	0.0799999999999	8.49	0.31	2.15	1.42	0.59	AAA620.CD3.3.X10.Y9.tile.tissue.png	38	1	2000	38	7e338e3850111aff3fb69d29cfd3f5dc	0	0	0	0	0	0	0	0	0	0	0	0	0	/home/dhl_ec/bnelissen/Slides/CD3_manuscript/CD3_slides/AAA620.CD3.3/AAA620.CD3.3.run1	255	0.7	0.06	0.7	0.06	-9.09504806416	-12.8374334544	2.66127354822	0.343268351563
0.0	2716.0	0.0	236.0	2716.0	4000000.0	0.0	1.0	2.14	2.74	1.12	0.05	6.1	0.55	1.34	0.34	5.96	0.13	1.94	1.44	0.33	AAA620.CD3.3.X11.Y0.tile.tissue.png	39	1	2000	39	271c595b9a9eae3502c174a287874a97	0	0	0	0	0	0	0	0	0	0	0	0	0	/home/dhl_ec/bnelissen/Slides/CD3_manuscript/CD3_slides/AAA620.CD3.3/AAA620.CD3.3.run1	255	0.7	0.06	0.7	0.06	0.0	-12.2092501795	3.75188732569	4.11174024219
0.0	0.0	0.0	0.0	0.0	4000000.0	0.0	0.0	1.46	2.38	1.11	0.05	5.76	0.28	0.66	0.21	4.31	0.12	1.89	1.42	0.54	AAA620.CD3.3.X11.Y1.tile.tissue.png	40	1	2000	40	e18812ea424eb6dc6f94c464648445f9	0	0	0	0	0	0	0	0	0	0	0	0	0	/home/dhl_ec/bnelissen/Slides/CD3_manuscript/CD3_slides/AAA620.CD3.3/AAA620.CD3.3.run1	255	1.0	0.06	1.0	0.06	0.0	-10.2260514507	0.0	0.114263239731
30160.0	2969890.0	11886.0	35326.0	2969890.0	4000000.0	230.0	13.0	2.85	2.57	1.16	0.04	7.04	0.36	0.67	0.0899999999999	8.62	0.31	2.17	1.43	0.6	AAA620.CD3.3.X11.Y10.tile.tissue.png	41	1	2000	41	fa239f9bbbe7efa2eec5911d4f673c8f	0	0	0	0	0	0	0	0	0	0	0	0	0	/home/dhl_ec/bnelissen/Slides/CD3_manuscript/CD3_slides/AAA620.CD3.3/AAA620.CD3.3.run1	255	0.7	0.06	0.7	0.06	-9.34279909501	-12.5013968994	2.79394957682	0.345410230469
13085.0	1101522.0	5329.0	25112.0	1101522.0	4000000.0	105.0	24.0	3.3	2.17	1.71	0.0599999999999	8.23	0.43	1.12	0.24	9.89	0.36	3.25	2.25	0.56	AAA620.CD3.3.X11.Y11.tile.tissue.png	42	1	2000	42	c92d337bc60cd348e5b0cc026a7ac516	0	0	0	0	0	0	0	0	0	0	0	0	0	/home/dhl_ec/bnelissen/Slides/CD3_manuscript/CD3_slides/AAA620.CD3.3/AAA620.CD3.3.run1	255	0.7	0.06	0.7	0.06	-9.31433417079	-12.4083414294	3.35459303285	0.240115476563
11102.0	299896.0	4368.0	13361.0	299896.0	4000000.0	77.0	14.0	2.8	1.3	1.7	0.0699999999999	8.9	0.54	1.12	0.29	7.67	0.31	3.11	2.25	0.55	AAA620.CD3.3.X11.Y12.tile.tissue.png	43	1	2000	43	5c4a7daff32f67786396db1cc0fdfb5c	0	0	0	0	0	0	0	0	0	0	0	0	0	/home/dhl_ec/bnelissen/Slides/CD3_manuscript/CD3_slides/AAA620.CD3.3/AAA620.CD3.3.run1	255	0.7	0.06	0.7	0.06	-9.36167183071	-12.5455253989	3.94008405443	0.161959773438
0.0	18775.0	0.0	1376.0	18775.0	4000000.0	0.0	3.0	2.17	3.45	1.35	0.05	6.19	0.34	0.77	0.2	5.56	0.13	1.95	1.43	0.32	AAA620.CD3.3.X11.Y13.tile.tissue.png	44	1	2000	44	29b18cc301a8a5d65f36a205e9ff5899	0	0	0	0	0	0	0	0	0	0	0	0	0	/home/dhl_ec/bnelissen/Slides/CD3_manuscript/CD3_slides/AAA620.CD3.3/AAA620.CD3.3.run1	255	0.7	0.06	0.7	0.06	0.0	-12.4601583653	2.00491178429	4.31283651367
10302.0	1172107.0	4615.0	24216.0	1172107.0	4000000.0	100.0	10.0	3.72	1.56	1.07	0.0400000000002	6.83	0.61	1.12	0.24	7.18	0.24	2.34	1.69	0.53	AAA620.CD3.3.X11.Y2.tile.tissue.png	45	1	2000	45	4ee99f0baa094489430b3a1d87e2eed0	0	0	0	0	0	0	0	0	0	0	0	0	0	/home/dhl_ec/bnelissen/Slides/CD3_manuscript/CD3_slides/AAA620.CD3.3/AAA620.CD3.3.run1	255	0.7	0.06	0.7	0.06	-9.38586195116	-12.4383568915	2.74260307874	0.279834117188
13539.0	3023933.0	6192.0	41782.0	3023933.0	4000000.0	142.0	11.0	3.61	1.63	1.06	0.04	6.59	0.56	1.13	0.15	9.01	0.31	2.19	1.47	0.4	AAA620.CD3.3.X11.Y3.tile.tissue.png	46	1	2000	46	e8b54e2ce3f3fa1ec95fc56226b20457	0	0	0	0	0	0	0	0	0	0	0	0	0	/home/dhl_ec/bnelissen/Slides/CD3_manuscript/CD3_slides/AAA620.CD3.3/AAA620.CD3.3.run1	255	0.7	0.06	0.7	0.06	-9.23147457175	-12.445935581	2.32156857699	0.332295234375
22125.0	2287926.0	9743.0	58151.0	2287926.0	4000000.0	214.0	30.0	2.78	2.63	1.07	0.04	6.72	0.37	0.66	0.12	7.92	0.29	2.2	1.43	0.38	AAA620.CD3.3.X11.Y4.tile.tissue.png	47	1	2000	47	155d19834e03e9fd32030c78ed7c47cc	0	0	0	0	0	0	0	0	0	0	0	0	0	/home/dhl_ec/bnelissen/Slides/CD3_manuscript/CD3_slides/AAA620.CD3.3/AAA620.CD3.3.run1	255	0.7	0.06	0.7	0.06	-9.39746767936	-12.787405633	2.79656110725	0.338313757813
27721.0	2949368.0	11869.0	34156.0	2949368.0	4000000.0	265.0	10.0	2.56	3.79	1.08	0.04	6.89	0.55	1.11	0.13	11.94	0.39	3.45	2.35	0.6	AAA620.CD3.3.X11.Y5.tile.tissue.png	48	1	2000	48	2386e64494f4416dcc4e8d6ce6953a53	0	0	0	0	0	0	0	0	0	0	0	0	0	/home/dhl_ec/bnelissen/Slides/CD3_manuscript/CD3_slides/AAA620.CD3.3/AAA620.CD3.3.run1	255	0.7	0.06	0.7	0.06	-9.42762513793	-12.9912183664	2.51413577373	0.389098695313
24583.0	1989917.0	10301.0	55815.0	1989917.0	4000000.0	216.0	38.0	3.68	3.08	1.72	0.0600000000002	9.2	0.62	1.2	0.19	9.5	0.27	2.2	1.43	0.39	AAA620.CD3.3.X11.Y6.tile.tissue.png	49	1	2000	49	998175bd4d3736fb92d5785498761b29	0	0	0	0	0	0	0	0	0	0	0	0	0	/home/dhl_ec/bnelissen/Slides/CD3_manuscript/CD3_slides/AAA620.CD3.3/AAA620.CD3.3.run1	255	0.7	0.06	0.7	0.06	-9.39440378741	-12.9256894143	2.61141166581	0.323799742188
34499.0	3472192.0	13987.0	32496.0	3472192.0	4000000.0	286.0	8.0	2.74	2.71	1.06	0.04	6.86	0.39	0.75	0.0699999999999	9.0	0.33	3.39	2.45	0.67	AAA620.CD3.3.X11.Y7.tile.tissue.png	50	1	2000	50	47a6a8e889ff597a2523735a5dcbb0be	0	0	0	0	0	0	0	0	0	0	0	0	0	/home/dhl_ec/bnelissen/Slides/CD3_manuscript/CD3_slides/AAA620.CD3.3/AAA620.CD3.3.run1	255	0.7	0.06	0.7	0.06	-9.31220284967	-12.7973661608	2.80188158139	0.4255926875
25157.0	2312963.0	10177.0	69332.0	2312963.0	4000000.0	207.0	33.0	1.91	3.05	1.06	0.04	6.52	0.37	0.66	0.12	7.97	0.28	2.22	1.42	0.39	AAA620.CD3.3.X11.Y8.tile.tissue.png	51	1	2000	51	316dd618298ca97491337196cd26357b	0	0	0	0	0	0	0	0	0	0	0	0	0	/home/dhl_ec/bnelissen/Slides/CD3_manuscript/CD3_slides/AAA620.CD3.3/AAA620.CD3.3.run1	255	0.7	0.06	0.7	0.06	-9.12646143732	-12.8559758634	2.85925784343	0.36576809375
32309.0	3393409.0	13092.0	27040.0	3393409.0	4000000.0	255.0	7.0	1.92	2.22	1.06	0.0400000000002	6.85	0.36	0.67	0.0800000000002	9.15	0.33	2.12	1.44	0.42	AAA620.CD3.3.X11.Y9.tile.tissue.png	52	1	2000	52	eab8ea6f890bbbc6e7b5d6e99b8e5d85	0	0	0	0	0	0	0	0	0	0	0	0	0	/home/dhl_ec/bnelissen/Slides/CD3_manuscript/CD3_slides/AAA620.CD3.3/AAA620.CD3.3.run1	255	0.7	0.06	0.7	0.06	-9.15471313121	-12.7433519164	2.76698917212	0.403360707031
0.0	0.0	0.0	0.0	0.0	4000000.0	0.0	0.0	0.94	2.04	1.06	0.05	5.35	0.28	0.8	0.25	4.61	0.11	1.88	1.43	0.52	AAA620.CD3.3.X12.Y1.tile.tissue.png	53	1	2000	53	7ec819f041ced577cea64bac8bac59a3	0	0	0	0	0	0	0	0	0	0	0	0	0	/home/dhl_ec/bnelissen/Slides/CD3_manuscript/CD3_slides/AAA620.CD3.3/AAA620.CD3.3.run1	255	1.0	0.06	1.0	0.06	0.0	0.0	0.0	12.259813
12710.0	715963.0	5233.0	18841.0	715963.0	4000000.0	103.0	18.0	1.74	1.88	1.06	0.04	6.6	0.54	1.13	0.28	9.72	0.33	3.3	2.43	0.73	AAA620.CD3.3.X12.Y10.tile.tissue.png	54	1	2000	54	0b04a898b3c2fab52059cb129141df7a	0	0	0	0	0	0	0	0	0	0	0	0	0	/home/dhl_ec/bnelissen/Slides/CD3_manuscript/CD3_slides/AAA620.CD3.3/AAA620.CD3.3.run1	255	0.7	0.06	0.7	0.06	-9.15758310045	-12.5692158792	3.02276027594	0.197516875
0.0	17127.0	0.0	1392.0	17127.0	4000000.0	0.0	5.0	2.23	2.61	1.16	0.05	6.44	0.34	0.68	0.2	5.37	0.13	1.97	1.44	1.32	AAA620.CD3.3.X12.Y11.tile.tissue.png	55	1	2000	55	d62b78af101b43120208f80a2bbc4f98	0	0	0	0	0	0	0	0	0	0	0	0	0	/home/dhl_ec/bnelissen/Slides/CD3_manuscript/CD3_slides/AAA620.CD3.3/AAA620.CD3.3.run1	255	0.7	0.06	0.7	0.06	0.0	-11.3408840059	2.11199992154	2.20797899756
79.0	24752.0	39.0	2069.0	24752.0	4000000.0	1.0	6.0	2.28	1.45	1.05	0.05	6.25	0.34	0.75	0.2	7.41	0.2	1.99	1.43	1.69	AAA620.CD3.3.X12.Y12.tile.tissue.png	56	1	2000	56	63a460cd631f7e078bd5b256128b89f7	0	0	0	0	0	0	0	0	0	0	0	0	0	/home/dhl_ec/bnelissen/Slides/CD3_manuscript/CD3_slides/AAA620.CD3.3/AAA620.CD3.3.run1	255	0.7	0.06	0.7	0.06	-9.27952651654	-12.429386373	2.56945599128	4.40163850244
0.0	0.0	0.0	0.0	0.0	4000000.0	0.0	0.0	2.03	1.19	1.06	0.04	5.9	0.44	1.33	0.3	6.66	0.19	3.18	2.32	0.94	AAA620.CD3.3.X12.Y13.tile.tissue.png	57	1	2000	57	38fc6e589ab8d2a5c85aa8af6a644edb	0	0	0	0	0	0	0	0	0	0	0	0	0	/home/dhl_ec/bnelissen/Slides/CD3_manuscript/CD3_slides/AAA620.CD3.3/AAA620.CD3.3.run1	255	1.0	0.06	1.0	0.06	0.0	-11.8786798826	0.0	3.02808849564
0.0	0.0	0.0	0.0	0.0	4000000.0	0.0	0.0	2.2	2.42	1.06	0.0699999999999	8.46	0.44	1.12	0.31	6.62	0.2	2.92	2.3	0.65	AAA620.CD3.3.X12.Y2.tile.tissue.png	58	1	2000	58	afabff46a16632ca976e23f164219ca5	0	0	0	0	0	0	0	0	0	0	0	0	0	/home/dhl_ec/bnelissen/Slides/CD3_manuscript/CD3_slides/AAA620.CD3.3/AAA620.CD3.3.run1	255	1.0	0.06	1.0	0.06	0.0	-11.8242575412	0.0	0.107857567978
0.0	0.0	0.0	0.0	0.0	4000000.0	0.0	0.0	1.32	2.33	1.76	0.0699999999999	7.38	0.27	0.67	0.2	4.35	0.22	2.26	1.56	1.41	AAA620.CD3.3.X12.Y3.tile.tissue.png	59	1	2000	59	eeb759f8973d05634c2b392650592262	0	0	0	0	0	0	0	0	0	0	0	0	0	/home/dhl_ec/bnelissen/Slides/CD3_manuscript/CD3_slides/AAA620.CD3.3/AAA620.CD3.3.run1	255	1.0	0.06	1.0	0.06	0.0	-11.3161059966	0.0	0.115478475517
29513.0	2253192.0	12400.0	29580.0	2253192.0	4000000.0	267.0	8.0	2.65	2.58	1.12	0.04	6.58	0.55	1.12	0.17	8.09	0.29	2.15	1.65	0.39	AAA620.CD3.3.X12.Y4.tile.tissue.png	60	1	2000	60	735906fa01aabedbc929b8580c7e815f	0	0	0	0	0	0	0	0	0	0	0	0	0	/home/dhl_ec/bnelissen/Slides/CD3_manuscript/CD3_slides/AAA620.CD3.3/AAA620.CD3.3.run1	255	0.7	0.06	0.7	0.06	-9.50734360545	-12.4549343057	2.75057418269	0.389040140625
33571.0	1908590.0	13178.0	47756.0	1908590.0	4000000.0	253.0	33.0	2.56	2.65	1.06	0.0400000000002	6.66	0.57	1.12	0.2	10.93	0.41	3.31	2.26	0.6	AAA620.CD3.3.X12.Y5.tile.tissue.png	61	1	2000	61	706a2c11607c8b8e95c93dd17b701c9a	0	0	0	0	0	0	0	0	0	0	0	0	0	/home/dhl_ec/bnelissen/Slides/CD3_manuscript/CD3_slides/AAA620.CD3.3/AAA620.CD3.3.run1	255	0.7	0.06	0.7	0.06	-9.50460487054	-12.7298676942	2.64646267974	0.4056465625
41763.0	2158435.0	17303.0	49065.0	2158435.0	4000000.0	361.0	30.0	3.08	3.2	1.71	0.0599999999999	9.69	0.59	1.11	0.19	8.57	0.28	2.17	1.43	0.38	AAA620.CD3.3.X12.Y6.tile.tissue.png	62	1	2000	62	f32464607bacd7c826d7df2c4835af35	0	0	0	0	0	0	0	0	0	0	0	0	0	/home/dhl_ec/bnelissen/Slides/CD3_manuscript/CD3_slides/AAA620.CD3.3/AAA620.CD3.3.run1	255	0.7	0.06	0.7	0.06	-9.39428327478	-12.8161959706	2.88258820437	0.380356625
44238.0	3051720.0	17939.0	34850.0	3051720.0	4000000.0	372.0	15.0	2.97	1.97	1.06	0.04	6.57	0.35	0.67	0.0900000000001	8.66	0.31	2.13	1.43	0.58	AAA620.CD3.3.X12.Y7.tile.tissue.png	63	1	2000	63	8e0a72aec94e3adad71c3dbbb117089e	0	0	0	0	0	0	0	0	0	0	0	0	0	/home/dhl_ec/bnelissen/Slides/CD3_manuscript/CD3_slides/AAA620.CD3.3/AAA620.CD3.3.run1	255	0.7	0.06	0.7	0.06	-9.35317912015	-12.6203724078	2.56368024778	0.375088460937
40776.0	2569589.0	17216.0	45285.0	2569589.0	4000000.0	359.0	36.0	3.02	1.44	1.68	0.0600000000002	10.02	0.58	1.06	0.17	11.72	0.45	3.35	2.28	0.59	AAA620.CD3.3.X12.Y8.tile.tissue.png	64	1	2000	64	34eb752b1da3ee018aa3274863d11e1c	0	0	0	0	0	0	0	0	0	0	0	0	0	/home/dhl_ec/bnelissen/Slides/CD3_manuscript/CD3_slides/AAA620.CD3.3/AAA620.CD3.3.run1	255	0.7	0.06	0.7	0.06	-9.21205548757	-12.9099881866	2.7019196253	0.399772179688
57948.0	2663496.0	23430.0	32793.0	2663496.0	4000000.0	466.0	12.0	3.3	2.43	1.72	0.0600000000002	9.59	0.55	1.11	0.15	12.04	0.47	3.28	2.27	0.59	AAA620.CD3.3.X12.Y9.tile.tissue.png	65	1	2000	65	f61b5ed4378055e68a91730e45bd7123	0	0	0	0	0	0	0	0	0	0	0	0	0	/home/dhl_ec/bnelissen/Slides/CD3_manuscript/CD3_slides/AAA620.CD3.3/AAA620.CD3.3.run1	255	0.7	0.06	0.7	0.06	-9.15866706816	-12.874725517	2.97922875693	0.383759960937
94.0	21372.0	48.0	2134.0	21372.0	4000000.0	1.0	6.0	2.9	2.06	1.72	0.0699999999999	8.76	0.53	1.13	0.3	8.71	0.29	3.01	2.25	0.53	AAA620.CD3.3.X13.Y10.tile.tissue.png	66	1	2000	66	4f71be70f19cad2a8c82421ddb09d28d	0	0	0	0	0	0	0	0	0	0	0	0	0	/home/dhl_ec/bnelissen/Slides/CD3_manuscript/CD3_slides/AAA620.CD3.3/AAA620.CD3.3.run1	255	0.7	0.06	0.7	0.06	-9.32010920141	-10.90535958	2.51093692859	0.906209339355
0.0	0.0	0.0	0.0	0.0	4000000.0	0.0	0.0	2.76	2.28	1.72	0.0799999999999	7.52	0.45	1.35	0.31	6.42	0.2	2.9	2.24	0.51	AAA620.CD3.3.X13.Y11.tile.tissue.png	67	1	2000	67	00805ff7b77c326c7c5df0577c7d0806	0	0	0	0	0	0	0	0	0	0	0	0	0	/home/dhl_ec/bnelissen/Slides/CD3_manuscript/CD3_slides/AAA620.CD3.3/AAA620.CD3.3.run1	255	1.0	0.06	1.0	0.06	0.0	0.0	0.0	5.504249
0.0	0.0	0.0	0.0	0.0	4000000.0	0.0	0.0	2.8	1.56	1.72	0.0699999999999	8.38	0.45	1.19	0.31	6.33	0.19	2.89	2.27	0.52	AAA620.CD3.3.X13.Y2.tile.tissue.png	68	1	2000	68	31e974eef7b1b16ba705b49c1b5f4ee7	0	0	0	0	0	0	0	0	0	0	0	0	0	/home/dhl_ec/bnelissen/Slides/CD3_manuscript/CD3_slides/AAA620.CD3.3/AAA620.CD3.3.run1	255	1.0	0.06	1.0	0.06	0.0	-10.9256894011	0.0	6.54881550089
0.0	0.0	0.0	0.0	0.0	4000000.0	0.0	0.0	0.99	1.53	1.73	0.0599999999999	8.38	0.44	1.12	0.3	6.35	0.19	2.93	2.28	0.54	AAA620.CD3.3.X13.Y3.tile.tissue.png	69	1	2000	69	b468fe56f497e420126096a116a7b323	0	0	0	0	0	0	0	0	0	0	0	0	0	/home/dhl_ec/bnelissen/Slides/CD3_manuscript/CD3_slides/AAA620.CD3.3/AAA620.CD3.3.run1	255	1.0	0.06	1.0	0.06	0.0	-10.86028267	0.0	0.10984359231
1572.0	65628.0	597.0	2815.0	65628.0	4000000.0	13.0	4.0	0.95	1.33	1.73	0.0699999999999	8.84	0.53	1.11	0.3	8.72	0.29	3.04	2.24	0.52	AAA620.CD3.3.X13.Y4.tile.tissue.png	70	1	2000	70	e0ae2ffcb6d5610a9b9b68be66694266	0	0	0	0	0	0	0	0	0	0	0	0	0	/home/dhl_ec/bnelissen/Slides/CD3_manuscript/CD3_slides/AAA620.CD3.3/AAA620.CD3.3.run1	255	0.7	0.06	0.7	0.06	-9.48136806153	-12.0939550918	3.07553029393	0.17745645459
17280.0	472402.0	6417.0	11778.0	472402.0	4000000.0	125.0	10.0	1.1	2.0	1.71	0.0599999999999	8.61	0.53	1.12	0.28	9.34	0.33	3.15	2.23	0.54	AAA620.CD3.3.X13.Y5.tile.tissue.png	71	1	2000	71	553aacbd66e60a09a4b4c707440386a4	0	0	0	0	0	0	0	0	0	0	0	0	0	/home/dhl_ec/bnelissen/Slides/CD3_manuscript/CD3_slides/AAA620.CD3.3/AAA620.CD3.3.run1	255	0.7	0.06	0.7	0.06	-9.37082178941	-12.5460826369	2.54382979772	0.224181164062
38961.0	1923180.0	15765.0	30112.0	1923180.0	4000000.0	326.0	16.0	1.04	1.39	1.72	0.0600000000002	9.29	0.55	1.13	0.2	11.15	0.42	3.26	2.26	0.57	AAA620.CD3.3.X13.Y6.tile.tissue.png	72	1	2000	72	b868330becdf59bf2bf94f55611709c4	0	0	0	0	0	0	0	0	0	0	0	0	0	/home/dhl_ec/bnelissen/Slides/CD3_manuscript/CD3_slides/AAA620.CD3.3/AAA620.CD3.3.run1	255	0.7	0.06	0.7	0.06	-9.37533482516	-12.7841372553	2.92600754137	0.384313578125
21094.0	1813162.0	9478.0	31362.0	1813162.0	4000000.0	207.0	18.0	1.14	1.42	1.72	0.0599999999999	9.2	0.55	1.14	0.22	10.99	0.4	3.27	2.29	0.57	AAA620.CD3.3.X13.Y7.tile.tissue.png	73	1	2000	73	62f135a2c1699d9b17d235fc1875d538	0	0	0	0	0	0	0	0	0	0	0	0	0	/home/dhl_ec/bnelissen/Slides/CD3_manuscript/CD3_slides/AAA620.CD3.3/AAA620.CD3.3.run1	255	0.7	0.06	0.7	0.06	-9.29519353935	-12.776270942	2.59519499856	0.304203015625
35910.0	2156342.0	15366.0	41480.0	2156342.0	4000000.0	322.0	21.0	1.16	2.33	1.72	0.0599999999999	9.31	0.58	1.16	0.18	11.31	0.44	3.33	2.25	0.59	AAA620.CD3.3.X13.Y8.tile.tissue.png	74	1	2000	74	f1ac02191f5b4f4afa81d64c133c80a0	0	0	0	0	0	0	0	0	0	0	0	0	0	/home/dhl_ec/bnelissen/Slides/CD3_manuscript/CD3_slides/AAA620.CD3.3/AAA620.CD3.3.run1	255	0.7	0.06	0.7	0.06	-9.24286871478	-12.8421095195	2.66915106176	0.365555320312
78541.0	1891191.0	27261.0	40299.0	1891191.0	4000000.0	519.0	20.0	1.13	1.61	1.73	0.0700000000002	9.44	0.56	0.7	0.14	8.55	0.43	3.57	2.27	0.64	AAA620.CD3.3.X13.Y9.tile.tissue.png	75	1	2000	75	de7fc041089e5a726b84c3b550d0c403	0	0	0	0	0	0	0	0	0	0	0	0	0	/home/dhl_ec/bnelissen/Slides/CD3_manuscript/CD3_slides/AAA620.CD3.3/AAA620.CD3.3.run1	255	0.7	0.06	0.7	0.06	-9.36507823833	-12.9647018258	2.83705407482	0.440515296875
6662.0	370052.0	2864.0	14354.0	370052.0	4000000.0	63.0	9.0	0.98	1.35	1.74	0.0799999999999	7.48	0.36	0.8	0.18	6.75	0.21	2.01	1.53	0.68	AAA620.CD3.3.X14.Y10.tile.tissue.png	76	1	2000	76	8337254fd6d5aff9a5ae0ffafc5ec07e	0	0	0	0	0	0	0	0	0	0	0	0	0	/home/dhl_ec/bnelissen/Slides/CD3_manuscript/CD3_slides/AAA620.CD3.3/AAA620.CD3.3.run1	255	0.7	0.06	0.7	0.06	-9.36167996119	-12.1607731845	2.86015749664	2.41709538672
0.0	0.0	0.0	0.0	0.0	4000000.0	0.0	0.0	0.82	1.12	1.73	0.0700000000002	7.54	0.44	1.34	0.31	6.41	0.2	3.09	2.29	0.81	AAA620.CD3.3.X14.Y2.tile.tissue.png	77	1	2000	77	3dc3c0b40dbc671bd924a4ae3403ccf1	0	0	0	0	0	0	0	0	0	0	0	0	0	/home/dhl_ec/bnelissen/Slides/CD3_manuscript/CD3_slides/AAA620.CD3.3/AAA620.CD3.3.run1	255	1.0	0.06	1.0	0.06	0.0	0.0	0.0	3.637862
0.0	8307.0	0.0	836.0	8307.0	4000000.0	0.0	3.0	1.83	2.53	1.78	0.0799999999999	9.04	0.52	1.16	0.3	8.23	0.2	2.99	1.81	0.91	AAA620.CD3.3.X14.Y3.tile.tissue.png	78	1	2000	78	2b9ca680f87ae6f441be0c212d0e92b8	0	0	0	0	0	0	0	0	0	0	0	0	0	/home/dhl_ec/bnelissen/Slides/CD3_manuscript/CD3_slides/AAA620.CD3.3/AAA620.CD3.3.run1	255	0.7	0.06	0.7	0.06	-7.88171629099	-11.4192677606	4.0823849909	2.36607900702
0.0	0.0	0.0	0.0	0.0	4000000.0	0.0	0.0	2.68	3.2	1.71	0.0700000000002	8.27	0.44	1.12	0.31	5.87	0.2	1.9	1.48	0.59	AAA620.CD3.3.X14.Y4.tile.tissue.png	79	1	2000	79	81c20619fcfd4a94b8677ccaa408fc81	0	0	0	0	0	0	0	0	0	0	0	0	0	/home/dhl_ec/bnelissen/Slides/CD3_manuscript/CD3_slides/AAA620.CD3.3/AAA620.CD3.3.run1	255	1.0	0.06	1.0	0.06	0.0	-11.5626219667	0.0	0.126180407276
105.0	1418.0	43.0	166.0	1418.0	4000000.0	1.0	1.0	2.54	2.17	1.19	0.04	6.43	0.35	0.69	0.21	6.41	0.27	2.46	1.45	0.77	AAA620.CD3.3.X14.Y5.tile.tissue.png	80	1	2000	80	011796ad2e297679040d26252532625d	0	0	0	0	0	0	0	0	0	0	0	0	0	/home/dhl_ec/bnelissen/Slides/CD3_manuscript/CD3_slides/AAA620.CD3.3/AAA620.CD3.3.run1	255	0.7	0.06	0.7	0.06	-8.23601030781	-11.8737447379	2.2731416643	0.139925459732
22243.0	1052426.0	9174.0	23884.0	1052426.0	4000000.0	189.0	3.0	2.22	2.74	1.07	0.04	6.78	0.36	0.67	0.16	7.49	0.24	2.07	1.44	0.7	AAA620.CD3.3.X14.Y6.tile.tissue.png	81	1	2000	81	370fb49cdf427dbecf8ae6aa2efe7426	0	0	0	0	0	0	0	0	0	0	0	0	0	/home/dhl_ec/bnelissen/Slides/CD3_manuscript/CD3_slides/AAA620.CD3.3/AAA620.CD3.3.run1	255	0.7	0.06	0.7	0.06	-9.34753001171	-12.6755388308	2.95580798857	0.336512078125
72364.0	3000421.0	29044.0	43850.0	3000421.0	4000000.0	577.0	17.0	2.71	1.84	1.72	0.0599999999999	9.49	0.56	1.13	0.15	11.15	0.5	3.34	2.26	0.66	AAA620.CD3.3.X14.Y7.tile.tissue.png	82	1	2000	82	d0cd2932ac18ce63b79e184631ef0789	0	0	0	0	0	0	0	0	0	0	0	0	0	/home/dhl_ec/bnelissen/Slides/CD3_manuscript/CD3_slides/AAA620.CD3.3/AAA620.CD3.3.run1	255	0.7	0.06	0.7	0.06	-9.29082738691	-12.655794941	3.00099288522	0.465826890625
69326.0	3160682.0	27500.0	40150.0	3160682.0	4000000.0	543.0	11.0	1.13	1.69	1.72	0.0700000000002	9.6	0.56	1.13	0.12	12.64	0.5	3.28	2.33	0.6	AAA620.CD3.3.X14.Y8.tile.tissue.png	83	1	2000	83	6d64aa3498a157768a8b5ca9abe74ad2	0	0	0	0	0	0	0	0	0	0	0	0	0	/home/dhl_ec/bnelissen/Slides/CD3_manuscript/CD3_slides/AAA620.CD3.3/AAA620.CD3.3.run1	255	0.7	0.06	0.7	0.06	-9.26514277756	-12.9297364945	2.84756871784	0.449291433594
36702.0	2305097.0	15208.0	59040.0	2305097.0	4000000.0	316.0	27.0	1.19	1.87	1.71	0.0700000000002	9.55	0.58	1.13	0.17	11.4	0.44	3.34	2.27	0.59	AAA620.CD3.3.X14.Y9.tile.tissue.png	84	1	2000	84	c665622eb3cae6e52ae695c6ef8642da	0	0	0	0	0	0	0	0	0	0	0	0	0	/home/dhl_ec/bnelissen/Slides/CD3_manuscript/CD3_slides/AAA620.CD3.3/AAA620.CD3.3.run1	255	0.7	0.06	0.7	0.06	-9.30946623773	-12.8045845771	2.67313076631	0.357885867187
0.0	7159.0	0.0	722.0	7159.0	4000000.0	0.0	2.0	1.29	2.26	1.73	0.0699999999997	8.74	0.52	1.16	0.31	8.4	0.2	2.98	2.26	0.54	AAA620.CD3.3.X15.Y10.tile.tissue.png	85	1	2000	85	9b981ab12ba017ec5857dbd92a5101e9	0	0	0	0	0	0	0	0	0	0	0	0	0	/home/dhl_ec/bnelissen/Slides/CD3_manuscript/CD3_slides/AAA620.CD3.3/AAA620.CD3.3.run1	255	0.7	0.06	0.7	0.06	-8.40251657655	-11.2080755284	1.6038293872	3.17536039029
0.0	1765.0	0.0	198.0	1765.0	4000000.0	0.0	1.0	2.04	2.04	1.75	0.0799999999999	9.78	0.55	1.25	0.3	5.55	0.13	1.95	1.44	0.51	AAA620.CD3.3.X15.Y3.tile.tissue.png	86	1	2000	86	01a33b077b1c40b9178098c05d2103cc	0	0	0	0	0	0	0	0	0	0	0	0	0	/home/dhl_ec/bnelissen/Slides/CD3_manuscript/CD3_slides/AAA620.CD3.3/AAA620.CD3.3.run1	255	0.7	0.06	0.7	0.06	0.0	-11.9882338581	1.85117906781	7.89647186137
109.0	7130.0	53.0	747.0	7130.0	4000000.0	1.0	3.0	1.36	1.81	1.36	0.04	6.32	0.35	0.66	0.2	6.36	0.19	1.96	1.42	0.34	AAA620.CD3.3.X15.Y4.tile.tissue.png	87	1	2000	87	6b5d18512e5ea894af8e675c96004a60	0	0	0	0	0	0	0	0	0	0	0	0	0	/home/dhl_ec/bnelissen/Slides/CD3_manuscript/CD3_slides/AAA620.CD3.3/AAA620.CD3.3.run1	255	0.7	0.06	0.7	0.06	-9.34600529219	-12.2595826089	1.70792359654	0.0829141575928
0.0	9440.0	0.0	768.0	9440.0	4000000.0	0.0	3.0	0.79	1.37	1.06	0.0500000000002	6.33	0.34	0.66	0.2	5.98	0.13	1.94	1.43	0.51	AAA620.CD3.3.X15.Y5.tile.tissue.png	88	1	2000	88	c56d4bc23f6b8360236e5066ed59b548	0	0	0	0	0	0	0	0	0	0	0	0	0	/home/dhl_ec/bnelissen/Slides/CD3_manuscript/CD3_slides/AAA620.CD3.3/AAA620.CD3.3.run1	255	0.7	0.06	0.7	0.06	-8.06109746107	-12.3359605655	2.99331807864	0.140395772339
7195.0	525116.0	3178.0	16499.0	525116.0	4000000.0	69.0	13.0	2.34	1.9	1.76	0.0700000000002	9.04	0.55	1.13	0.27	9.34	0.4	3.2	2.36	0.53	AAA620.CD3.3.X15.Y6.tile.tissue.png	89	1	2000	89	08888fd3dbd48a24638f1e1425cce868	0	0	0	0	0	0	0	0	0	0	0	0	0	/home/dhl_ec/bnelissen/Slides/CD3_manuscript/CD3_slides/AAA620.CD3.3/AAA620.CD3.3.run1	255	0.7	0.06	0.7	0.06	-9.50536435034	-12.0123867704	2.60509709282	0.267703777344
31055.0	910935.0	12113.0	25879.0	910935.0	4000000.0	243.0	13.0	3.05	1.45	1.72	0.0599999999999	7.68	0.36	0.71	0.19	7.36	0.24	2.12	1.44	0.36	AAA620.CD3.3.X15.Y7.tile.tissue.png	90	1	2000	90	244296ffe8b0fe04b0b60ceb12646d4c	0	0	0	0	0	0	0	0	0	0	0	0	0	/home/dhl_ec/bnelissen/Slides/CD3_manuscript/CD3_slides/AAA620.CD3.3/AAA620.CD3.3.run1	255	0.7	0.06	0.7	0.06	-9.48094879282	-12.4237978388	3.08109030204	0.303362671875
28133.0	862226.0	10307.0	14558.0	862226.0	4000000.0	190.0	15.0	0.94	1.16	1.07	0.0400000000004	6.58	0.55	1.13	0.26	9.86	0.35	3.23	2.14	0.35	AAA620.CD3.3.X15.Y8.tile.tissue.png	91	1	2000	91	89883dcf8f25d9baed04610ccb36a314	0	0	0	0	0	0	0	0	0	0	0	0	0	/home/dhl_ec/bnelissen/Slides/CD3_manuscript/CD3_slides/AAA620.CD3.3/AAA620.CD3.3.run1	255	0.7	0.06	0.7	0.06	-9.3276510446	-12.6974972823	2.9046856145	0.209847414062
10020.0	740805.0	4313.0	20284.0	740805.0	4000000.0	89.0	10.0	1.02	1.44	1.73	0.0599999999999	9.4	0.55	1.13	0.26	9.68	0.34	3.24	2.28	0.53	AAA620.CD3.3.X15.Y9.tile.tissue.png	92	1	2000	92	b7662fe1fc3e849dc98c3de7d3a4b899	0	0	0	0	0	0	0	0	0	0	0	0	0	/home/dhl_ec/bnelissen/Slides/CD3_manuscript/CD3_slides/AAA620.CD3.3/AAA620.CD3.3.run1	255	0.7	0.06	0.7	0.06	-9.06515259247	-12.6726868964	2.47850427136	0.177749679687
0.0	0.0	0.0	0.0	0.0	1596000.0	0.0	0.0	0.4	0.96	0.7	0.0300000000002	3.62	0.18	0.51	0.12	2.46	0.0799999999999	0.93	0.56	0.21	AAA620.CD3.3.X16.Y0.tile.tissue.png	93	1	798	93	6f40ecddcde1085903c579b65962a7d8	0	0	0	0	0	0	0	0	0	0	0	0	0	/home/dhl_ec/bnelissen/Slides/CD3_manuscript/CD3_slides/AAA620.CD3.3/AAA620.CD3.3.run1	255	1.0	0.06	1.0	0.06	0.0	-10.4584291462	0.0	10.9926635379
0.0	0.0	0.0	0.0	0.0	1596000.0	0.0	0.0	0.46	0.62	0.7	0.0300000000002	3.31	0.18	0.51	0.12	2.49	0.0799999999999	1.15	0.89	0.22	AAA620.CD3.3.X16.Y1.tile.tissue.png	94	1	798	94	09a303503178fdcf02b40523ea1f65be	0	0	0	0	0	0	0	0	0	0	0	0	0	/home/dhl_ec/bnelissen/Slides/CD3_manuscript/CD3_slides/AAA620.CD3.3/AAA620.CD3.3.run1	255	1.0	0.06	1.0	0.06	0.0	0.0	0.0	10.5717769424
0.0	10207.0	0.0	456.0	10207.0	1596000.0	0.0	1.0	1.06	1.61	0.69	0.02	3.74	0.21	0.5	0.12	3.41	0.0900000000001	1.19	0.68	0.22	AAA620.CD3.3.X16.Y10.tile.tissue.png	95	1	798	95	5ea4be72f8518286273fd7b0a7c18c81	0	0	0	0	0	0	0	0	0	0	0	0	0	/home/dhl_ec/bnelissen/Slides/CD3_manuscript/CD3_slides/AAA620.CD3.3/AAA620.CD3.3.run1	255	0.7	0.06	0.7	0.06	-8.34689651011	-12.4484175081	1.45726663891	1.93434117214
0.0	0.0	0.0	0.0	0.0	1596000.0	0.0	0.0	0.39	0.51	0.69	0.02	3.27	0.18	0.51	0.12	2.59	0.0799999999999	1.16	0.91	0.22	AAA620.CD3.3.X16.Y11.tile.tissue.png	96	1	798	96	79cb57bc64954fa9be770df37dc53242	0	0	0	0	0	0	0	0	0	0	0	0	0	/home/dhl_ec/bnelissen/Slides/CD3_manuscript/CD3_slides/AAA620.CD3.3/AAA620.CD3.3.run1	255	1.0	0.06	1.0	0.06	0.0	0.0	0.0	11.2464323308
0.0	0.0	0.0	0.0	0.0	1596000.0	0.0	0.0	1.03	2.28	0.7	0.0300000000002	3.28	0.18	0.51	0.12	2.64	0.0800000000004	1.16	0.91	0.21	AAA620.CD3.3.X16.Y12.tile.tissue.png	97	1	798	97	d8734e59b2d166f9099ad360ce11e97e	0	0	0	0	0	0	0	0	0	0	0	0	0	/home/dhl_ec/bnelissen/Slides/CD3_manuscript/CD3_slides/AAA620.CD3.3/AAA620.CD3.3.run1	255	1.0	0.06	1.0	0.06	0.0	0.0	0.0	11.4548471178
0.0	0.0	0.0	0.0	0.0	1596000.0	0.0	0.0	1.02	1.07	0.68	0.0299999999997	3.39	0.18	0.49	0.13	1.99	0.0499999999997	0.74	0.57	0.13	AAA620.CD3.3.X16.Y13.tile.tissue.png	98	1	798	98	868498086736b8f2fb35ef2583fe125c	0	0	0	0	0	0	0	0	0	0	0	0	0	/home/dhl_ec/bnelissen/Slides/CD3_manuscript/CD3_slides/AAA620.CD3.3/AAA620.CD3.3.run1	255	1.0	0.06	1.0	0.06	0.0	0.0	0.0	9.70559085213
0.0	0.0	0.0	0.0	0.0	1596000.0	0.0	0.0	0.98	0.74	0.42	0.02	2.24	0.11	0.3	0.0799999999999	1.83	0.0499999999997	0.73	0.56	0.22	AAA620.CD3.3.X16.Y14.tile.tissue.png	99	1	798	99	cbc8e855d58be1ed4303efdf4e950fb4	0	0	0	0	0	0	0	0	0	0	0	0	0	/home/dhl_ec/bnelissen/Slides/CD3_manuscript/CD3_slides/AAA620.CD3.3/AAA620.CD3.3.run1	255	1.0	0.06	1.0	0.06	0.0	0.0	0.0	11.0164385965
65.0	2086.0	37.0	206.0	2086.0	1596000.0	1.0	1.0	0.39	0.43	0.43	0.0300000000002	2.65	0.22	0.45	0.0700000000002	2.48	0.0799999999999	0.76	0.57	0.14	AAA620.CD3.3.X16.Y15.tile.tissue.png	100	1	798	100	9349d70da76dd458f48b7ec70b6ee76b	0	0	0	0	0	0	0	0	0	0	0	0	0	/home/dhl_ec/bnelissen/Slides/CD3_manuscript/CD3_slides/AAA620.CD3.3/AAA620.CD3.3.run1	255	0.7	0.06	0.7	0.06	-8.62462567503	-12.6445556425	4.53346782548	2.67752204501
0.0	0.0	0.0	0.0	0.0	877800.0	0.0	0.0	0.44	0.53	0.24	0.0100000000002	1.26	0.0599999999999	0.16	0.0400000000004	0.93	0.0300000000002	0.42	0.32	0.0900000000001	AAA620.CD3.3.X16.Y16.tile.tissue.png	101	1	798	101	b865e7de401b7e0653fc14a91ef68cda	0	0	0	0	0	0	0	0	0	0	0	0	0	/home/dhl_ec/bnelissen/Slides/CD3_manuscript/CD3_slides/AAA620.CD3.3/AAA620.CD3.3.run1	255	1.0	0.06	1.0	0.06	0.0	0.0	0.0	9.86482228298
0.0	1986.0	0.0	202.0	1986.0	1596000.0	0.0	1.0	0.31	0.52	0.43	0.02	2.61	0.14	0.3	0.0799999999999	2.41	0.0500000000002	0.76	0.56	0.21	AAA620.CD3.3.X16.Y2.tile.tissue.png	102	1	798	102	27431a13c0302790547d5fcd8d7e4a60	0	0	0	0	0	0	0	0	0	0	0	0	0	/home/dhl_ec/bnelissen/Slides/CD3_manuscript/CD3_slides/AAA620.CD3.3/AAA620.CD3.3.run1	255	0.7	0.06	0.7	0.06	-7.31385565964	-12.5512197434	1.8435546813	4.36771772296
0.0	6752.0	0.0	558.0	6752.0	1596000.0	0.0	2.0	0.31	0.48	0.43	0.0300000000002	2.59	0.14	0.29	0.0799999999999	2.32	0.0499999999997	0.77	0.9	0.23	AAA620.CD3.3.X16.Y3.tile.tissue.png	103	1	798	103	7569eef156eb989161c08b224028e628	0	0	0	0	0	0	0	0	0	0	0	0	0	/home/dhl_ec/bnelissen/Slides/CD3_manuscript/CD3_slides/AAA620.CD3.3/AAA620.CD3.3.run1	255	0.7	0.06	0.7	0.06	-8.62922558809	-12.5392019061	1.99227616293	3.54867852095
8016.0	99656.0	2295.0	5769.0	99656.0	1596000.0	42.0	10.0	1.31	0.84	0.62	0.02	2.83	0.14	0.26	0.0700000000002	2.57	0.0900000000001	0.82	0.56	0.15	AAA620.CD3.3.X16.Y4.tile.tissue.png	104	1	798	104	f4d1025f319f35b86b97b24df7df649a	0	0	0	0	0	0	0	0	0	0	0	0	0	/home/dhl_ec/bnelissen/Slides/CD3_manuscript/CD3_slides/AAA620.CD3.3/AAA620.CD3.3.run1	255	0.7	0.06	0.7	0.06	-9.59497155006	-11.5521437826	2.90054231258	0.432865425282
9377.0	188869.0	3470.0	8360.0	188869.0	1596000.0	63.0	6.0	0.39	0.42	0.42	0.02	2.91	0.14	0.27	0.0700000000002	2.64	0.0899999999997	0.83	0.57	0.16	AAA620.CD3.3.X16.Y5.tile.tissue.png	105	1	798	105	618535094a353d238aa3987f7ffe74e2	0	0	0	0	0	0	0	0	0	0	0	0	0	/home/dhl_ec/bnelissen/Slides/CD3_manuscript/CD3_slides/AAA620.CD3.3/AAA620.CD3.3.run1	255	0.7	0.06	0.7	0.06	-9.52358546546	-11.7783404695	3.25876522661	0.635817639803
4548.0	120715.0	2010.0	5800.0	120715.0	1596000.0	40.0	6.0	0.85	1.02	0.43	0.02	2.8	0.15	0.26	0.0799999999999	2.58	0.0800000000004	0.93	0.56	0.22	AAA620.CD3.3.X16.Y6.tile.tissue.png	106	1	798	106	30c3b40eba8c488849c1bb2f6436bf64	0	0	0	0	0	0	0	0	0	0	0	0	0	/home/dhl_ec/bnelissen/Slides/CD3_manuscript/CD3_slides/AAA620.CD3.3/AAA620.CD3.3.run1	255	0.7	0.06	0.7	0.06	-9.4512305757	-11.7350923898	3.05641374483	0.515492784696
1025.0	25891.0	434.0	1868.0	25891.0	1596000.0	8.0	5.0	1.52	0.5	0.43	0.02	2.67	0.14	0.27	0.0799999999999	2.46	0.0799999999999	0.78	0.57	0.17	AAA620.CD3.3.X16.Y7.tile.tissue.png	107	1	798	107	203341bf81184c7f219fc9df5271c7da	0	0	0	0	0	0	0	0	0	0	0	0	0	/home/dhl_ec/bnelissen/Slides/CD3_manuscript/CD3_slides/AAA620.CD3.3/AAA620.CD3.3.run1	255	0.7	0.06	0.7	0.06	-9.40677002227	-11.6314020169	3.87396848715	1.38087381417
8156.0	107785.0	2046.0	5207.0	107785.0	1596000.0	37.0	9.0	1.59	0.8	0.44	0.02	2.82	0.14	0.26	0.0799999999999	2.67	0.0799999999999	0.82	0.58	0.15	AAA620.CD3.3.X16.Y8.tile.tissue.png	108	1	798	108	fa0de49ce65caf9170a727006c119009	0	0	0	0	0	0	0	0	0	0	0	0	0	/home/dhl_ec/bnelissen/Slides/CD3_manuscript/CD3_slides/AAA620.CD3.3/AAA620.CD3.3.run1	255	0.7	0.06	0.7	0.06	-9.56091754619	-11.6361286927	2.13751025001	0.464671502976
189.0	9418.0	62.0	632.0	9418.0	1596000.0	1.0	2.0	1.64	1.61	0.43	0.02	2.75	0.14	0.28	0.0799999999999	2.45	0.0800000000004	0.76	0.57	0.16	AAA620.CD3.3.X16.Y9.tile.tissue.png	109	1	798	109	66315e8df9a3f17bd854c3f89a30e7a9	0	0	0	0	0	0	0	0	0	0	0	0	0	/home/dhl_ec/bnelissen/Slides/CD3_manuscript/CD3_slides/AAA620.CD3.3/AAA620.CD3.3.run1	255	0.7	0.06	0.7	0.06	-8.52742166001	-12.1310021541	3.76045192866	2.83103813856
26742.0	3956115.0	11426.0	8960.0	3956115.0	4000000.0	243.0	1.0	3.16	1.82	1.07	0.04	6.32	0.35	0.68	0.0500000000002	9.33	0.35	2.07	1.44	0.39	AAA620.CD3.3.X2.Y10.tile.tissue.png	110	1	2000	110	f227e22be61f0fef9a4afa95a67121e7	0	0	0	0	0	0	0	0	0	0	0	0	0	/home/dhl_ec/bnelissen/Slides/CD3_manuscript/CD3_slides/AAA620.CD3.3/AAA620.CD3.3.run1	255	0.7	0.06	0.7	0.06	-9.3609548578	-12.3787421856	1.1901150806	0.191378193848
11860.0	2700547.0	4654.0	14781.0	2700547.0	4000000.0	98.0	2.0	2.49	1.22	1.33	0.0499999999997	8.35	0.47	0.67	0.0999999999999	8.31	0.3	2.12	1.82	0.37	AAA620.CD3.3.X2.Y11.tile.tissue.png	111	1	2000	111	ad71679781a79a76b6e3746346616b34	0	0	0	0	0	0	0	0	0	0	0	0	0	/home/dhl_ec/bnelissen/Slides/CD3_manuscript/CD3_slides/AAA620.CD3.3/AAA620.CD3.3.run1	255	0.7	0.06	0.7	0.06	-8.75071392276	-11.6345199887	0.857129411448	0.140738136719
1594.0	3084030.0	773.0	8240.0	3084030.0	4000000.0	18.0	1.0	2.02	2.09	1.06	0.04	6.25	0.35	0.97	0.0999999999999	8.3	0.3	2.1	1.44	0.38	AAA620.CD3.3.X2.Y12.tile.tissue.png	112	1	2000	112	c204424288ebd7bff07a5ead9107cc3a	0	0	0	0	0	0	0	0	0	0	0	0	0	/home/dhl_ec/bnelissen/Slides/CD3_manuscript/CD3_slides/AAA620.CD3.3/AAA620.CD3.3.run1	255	0.7	0.06	0.7	0.06	-8.31168807793	-10.9564282051	0.484356855817	0.0998584257812
1175.0	624758.0	608.0	4626.0	624758.0	4000000.0	12.0	1.0	2.67	0.860000000001	1.07	0.0500000000002	6.14	0.34	0.66	0.17	6.58	0.21	1.99	1.39	0.34	AAA620.CD3.3.X2.Y13.tile.tissue.png	113	1	2000	113	011b8aaf0c67bd8bd4297a2d2bc512e6	0	0	0	0	0	0	0	0	0	0	0	0	0	/home/dhl_ec/bnelissen/Slides/CD3_manuscript/CD3_slides/AAA620.CD3.3/AAA620.CD3.3.run1	255	0.7	0.06	0.7	0.06	-8.13365242389	-10.187733203	0.541192065391	1.00923408008
0.0	6255.0	0.0	386.0	6255.0	4000000.0	0.0	1.0	1.39	0.81	1.06	0.0499999999997	5.95	0.34	0.78	0.2	5.37	0.13	1.9	1.42	0.48	AAA620.CD3.3.X2.Y14.tile.tissue.png	114	1	2000	114	8bda8060779a8eed7ce4c9e184bfd987	0	0	0	0	0	0	0	0	0	0	0	0	0	/home/dhl_ec/bnelissen/Slides/CD3_manuscript/CD3_slides/AAA620.CD3.3/AAA620.CD3.3.run1	255	0.7	0.06	0.7	0.06	0.0	-11.4092622764	0.147175238325	5.34226060689
0.0	50257.0	0.0	1398.0	50257.0	4000000.0	0.0	1.0	1.29	1.2	1.05	0.0500000000002	5.97	0.33	0.78	0.2	5.35	0.13	1.94	1.44	1.08	AAA620.CD3.3.X2.Y15.tile.tissue.png	115	1	2000	115	81878d9da6d6e0adf08e3034613242e7	0	0	0	0	0	0	0	0	0	0	0	0	0	/home/dhl_ec/bnelissen/Slides/CD3_manuscript/CD3_slides/AAA620.CD3.3/AAA620.CD3.3.run1	255	0.7	0.06	0.7	0.06	0.0	-11.2691087126	0.0637003050415	1.42518661749
0.0	0.0	0.0	0.0	0.0	4000000.0	0.0	0.0	0.92	1.43	1.07	0.0500000000002	5.83	0.27	0.75	0.19	4.42	0.11	1.85	1.41	0.47	AAA620.CD3.3.X2.Y2.tile.tissue.png	116	1	2000	116	bd31a5f234d94ebb24ac317db68822f9	0	0	0	0	0	0	0	0	0	0	0	0	0	/home/dhl_ec/bnelissen/Slides/CD3_manuscript/CD3_slides/AAA620.CD3.3/AAA620.CD3.3.run1	255	1.0	0.06	1.0	0.06	0.0	-9.83879498399	0.0	9.52450600064
6593.0	371944.0	2635.0	5067.0	371944.0	4000000.0	55.0	2.0	0.73	1.04	1.07	0.0700000000002	6.27	0.33	0.64	0.18	6.47	0.21	1.99	1.42	0.68	AAA620.CD3.3.X2.Y3.tile.tissue.png	117	1	2000	117	0b56cfd7b3e019eccd6f3dce4e9b01ac	0	0	0	0	0	0	0	0	0	0	0	0	0	/home/dhl_ec/bnelissen/Slides/CD3_manuscript/CD3_slides/AAA620.CD3.3/AAA620.CD3.3.run1	255	0.7	0.06	0.7	0.06	-9.50753562373	-11.0925979887	2.73171772585	0.148230464844
36584.0	1271780.0	13733.0	18433.0	1271780.0	4000000.0	282.0	6.0	1.1	0.98	1.04	0.04	6.32	0.35	0.66	0.16	7.26	0.24	2.08	1.42	1.07	AAA620.CD3.3.X2.Y4.tile.tissue.png	118	1	2000	118	ee548157c26a32b1ef7b713c57b70087	0	0	0	0	0	0	0	0	0	0	0	0	0	/home/dhl_ec/bnelissen/Slides/CD3_manuscript/CD3_slides/AAA620.CD3.3/AAA620.CD3.3.run1	255	0.7	0.06	0.7	0.06	-9.41603356049	-12.1191059637	2.68442550467	0.265553476563
53688.0	3510863.0	21678.0	16644.0	3510863.0	4000000.0	465.0	5.0	1.67	1.23	1.06	0.04	6.51	0.35	0.66	0.0799999999999	8.71	0.32	2.03	1.39	0.54	AAA620.CD3.3.X2.Y5.tile.tissue.png	119	1	2000	119	0174a7ec406da4e6b43f2eb14da2b142	0	0	0	0	0	0	0	0	0	0	0	0	0	/home/dhl_ec/bnelissen/Slides/CD3_manuscript/CD3_slides/AAA620.CD3.3/AAA620.CD3.3.run1	255	0.7	0.06	0.7	0.06	-9.64879693694	-12.7326509719	2.87317431656	0.398005046875
71992.0	3584999.0	28629.0	17434.0	3584999.0	4000000.0	596.0	2.0	1.68	1.35	1.04	0.0500000000002	6.61	0.34	0.65	0.0599999999999	9.26	0.33	2.03	1.4	0.39	AAA620.CD3.3.X2.Y6.tile.tissue.png	120	1	2000	120	c13011df95fc5bfee95233044eeca3df	0	0	0	0	0	0	0	0	0	0	0	0	0	/home/dhl_ec/bnelissen/Slides/CD3_manuscript/CD3_slides/AAA620.CD3.3/AAA620.CD3.3.run1	255	0.7	0.0604592476113	0.7	0.0604592476113	-9.48102278792	-12.6726243138	2.76705271908	0.391859582031
47553.0	2972455.0	18658.0	21319.0	2972455.0	4000000.0	400.0	8.0	2.21	1.06	1.04	0.04	6.89	0.34	0.65	0.0899999999997	8.55	0.3	2.03	1.4	0.44	AAA620.CD3.3.X2.Y7.tile.tissue.png	121	1	2000	121	d22fee1ae5e3dd91362407107c3e6118	0	0	0	0	0	0	0	0	0	0	0	0	0	/home/dhl_ec/bnelissen/Slides/CD3_manuscript/CD3_slides/AAA620.CD3.3/AAA620.CD3.3.run1	255	0.7	0.06	0.7	0.06	-9.52084537206	-12.7705006717	2.50702631184	0.35131303125
50215.0	3606721.0	21385.0	21666.0	3606721.0	4000000.0	449.0	2.0	1.02	1.52	1.21	0.04	5.91	0.35	0.66	0.0700000000002	8.76	0.33	2.06	1.43	0.54	AAA620.CD3.3.X2.Y8.tile.tissue.png	122	1	2000	122	7152b6baf59dca219c1dfc022546ba6c	0	0	0	0	0	0	0	0	0	0	0	0	0	/home/dhl_ec/bnelissen/Slides/CD3_manuscript/CD3_slides/AAA620.CD3.3/AAA620.CD3.3.run1	255	0.7	0.06	0.7	0.06	-9.34969776469	-12.5765258813	2.03326752843	0.299403408203
54062.0	3547405.0	20464.0	21138.0	3547405.0	4000000.0	420.0	3.0	1.0	1.05	1.06	0.04	7.06	0.34	0.65	0.0700000000002	9.06	0.33	2.12	1.42	0.38	AAA620.CD3.3.X2.Y9.tile.tissue.png	123	1	2000	123	40a9601b1129c194482ae767d420b8d5	0	0	0	0	0	0	0	0	0	0	0	0	0	/home/dhl_ec/bnelissen/Slides/CD3_manuscript/CD3_slides/AAA620.CD3.3/AAA620.CD3.3.run1	255	0.7	0.0660021941812	0.7	0.0660021941812	-9.21067282045	-12.6252696876	1.44973598664	0.246997068359
218565.0	3060412.0	72897.0	21625.0	3060412.0	4000000.0	1370.0	5.0	0.87	1.54	1.04	0.04	7.04	0.35	0.66	0.0900000000001	10.83	0.33	2.04	1.39	0.37	AAA620.CD3.3.X3.Y10.tile.tissue.png	124	1	2000	124	8a62422069893c6fa65eab46e7e687ae	0	0	0	0	0	0	0	0	0	0	0	0	0	/home/dhl_ec/bnelissen/Slides/CD3_manuscript/CD3_slides/AAA620.CD3.3/AAA620.CD3.3.run1	255	0.7	0.06	0.7	0.06	-9.49544928249	-12.9979977917	2.2358693993	0.512414078125
53901.0	3962008.0	21619.0	9305.0	3962008.0	4000000.0	453.0	1.0	0.99	1.48	1.03	0.04	6.31	0.34	0.68	0.0599999999999	9.08	0.36	1.98	1.39	0.389999999999	AAA620.CD3.3.X3.Y11.tile.tissue.png	125	1	2000	125	4d5005ccd47c3893c4920a9e9f0ed4bb	0	0	0	0	0	0	0	0	0	0	0	0	0	/home/dhl_ec/bnelissen/Slides/CD3_manuscript/CD3_slides/AAA620.CD3.3/AAA620.CD3.3.run1	255	0.7	0.06	0.7	0.06	-9.26153428286	-12.6125074234	1.12025900323	0.192547339844
21403.0	2124820.0	8654.0	12718.0	2124820.0	4000000.0	170.0	3.0	0.94	1.39	1.23	0.0500000000002	5.89	0.34	0.65	0.12	7.67	0.28	2.03	1.42	0.35	AAA620.CD3.3.X3.Y12.tile.tissue.png	126	1	2000	126	f2745de8b3d4660e776c2bf90df42a1e	0	0	0	0	0	0	0	0	0	0	0	0	0	/home/dhl_ec/bnelissen/Slides/CD3_manuscript/CD3_slides/AAA620.CD3.3/AAA620.CD3.3.run1	255	0.7	0.06	0.7	0.06	-9.14901858602	-11.9414506404	1.25731797012	0.154094628906
7821.0	3563017.0	3525.0	9333.0	3563017.0	4000000.0	65.0	2.0	0.77	0.98	1.28	0.0499999999997	6.83	0.34	0.65	0.0700000000002	8.42	0.32	2.04	1.4	0.37	AAA620.CD3.3.X3.Y13.tile.tissue.png	127	1	2000	127	b59ad8b91b6a2f3cec66ac8efe8d4110	0	0	0	0	0	0	0	0	0	0	0	0	0	/home/dhl_ec/bnelissen/Slides/CD3_manuscript/CD3_slides/AAA620.CD3.3/AAA620.CD3.3.run1	255	0.7	0.06	0.7	0.06	-8.33061082196	-11.0546829812	0.418404130199	0.1027470625
335.0	913053.0	205.0	5070.0	913053.0	4000000.0	4.0	1.0	0.75	0.88	1.04	0.0400000000004	7.96	0.34	0.66	0.16	6.5	0.22	2.02	1.42	0.33	AAA620.CD3.3.X3.Y14.tile.tissue.png	128	1	2000	128	c82301f84dba0ed513f81b49ba0d9e3e	0	0	0	0	0	0	0	0	0	0	0	0	0	/home/dhl_ec/bnelissen/Slides/CD3_manuscript/CD3_slides/AAA620.CD3.3/AAA620.CD3.3.run1	255	0.7	0.06	0.7	0.06	-8.1535996027	-10.0124202062	0.518223580231	0.533870707031
0.0	0.0	0.0	0.0	0.0	4000000.0	0.0	0.0	0.7	0.81	1.04	0.0500000000002	5.62	0.27	0.78	0.2	4.26	0.12	1.82	1.42	0.31	AAA620.CD3.3.X3.Y15.tile.tissue.png	129	1	2000	129	e916f3a7e9644394b731e8e7cdb95ee2	0	0	0	0	0	0	0	0	0	0	0	0	0	/home/dhl_ec/bnelissen/Slides/CD3_manuscript/CD3_slides/AAA620.CD3.3/AAA620.CD3.3.run1	255	1.0	0.06	1.0	0.06	0.0	-10.5064209064	0.0	2.88933945864
0.0	0.0	0.0	0.0	0.0	4000000.0	0.0	0.0	0.76	1.04	1.36	0.0700000000002	5.07	0.27	0.72	0.19	4.24	0.11	1.98	1.4	0.32	AAA620.CD3.3.X3.Y2.tile.tissue.png	130	1	2000	130	eb6413a4980a70290e110305eaa1b480	0	0	0	0	0	0	0	0	0	0	0	0	0	/home/dhl_ec/bnelissen/Slides/CD3_manuscript/CD3_slides/AAA620.CD3.3/AAA620.CD3.3.run1	255	1.0	0.06	1.0	0.06	0.0	0.0	0.0	11.740048
86374.0	1620535.0	30683.0	16169.0	1620535.0	4000000.0	559.0	6.0	0.87	1.0	1.19	0.0500000000002	7.66	0.35	0.67	0.14	8.43	0.27	2.03	1.41	0.37	AAA620.CD3.3.X3.Y3.tile.tissue.png	131	1	2000	131	dd38c963126d575eaefbc2ab162ca86d	0	0	0	0	0	0	0	0	0	0	0	0	0	/home/dhl_ec/bnelissen/Slides/CD3_manuscript/CD3_slides/AAA620.CD3.3/AAA620.CD3.3.run1	255	0.7	0.06	0.7	0.06	-9.40450528713	-11.6052408173	2.21356523237	0.371455609375
270231.0	3431924.0	92908.0	27591.0	3431924.0	4000000.0	1795.0	12.0	0.96	1.06	1.06	0.04	6.76	0.35	0.67	0.0799999999999	11.02	0.37	2.07	1.44	0.4	AAA620.CD3.3.X3.Y4.tile.tissue.png	132	1	2000	132	3823f1982483dd053514133ea207a360	0	0	0	0	0	0	0	0	0	0	0	0	0	/home/dhl_ec/bnelissen/Slides/CD3_manuscript/CD3_slides/AAA620.CD3.3/AAA620.CD3.3.run1	255	0.7	0.0812108558623	0.7	0.0812108558623	-9.41885266116	-13.0471010687	2.14690691452	0.443269273437
63911.0	1831417.0	23686.0	60012.0	1831417.0	4000000.0	494.0	66.0	0.99	0.98	1.07	0.04	6.15	0.37	0.65	0.13	8.08	0.27	2.12	1.43	0.37	AAA620.CD3.3.X3.Y5.tile.tissue.png	133	1	2000	133	c1a640f37ef8dc372fd7ea9458672e59	0	0	0	0	0	0	0	0	0	0	0	0	0	/home/dhl_ec/bnelissen/Slides/CD3_manuscript/CD3_slides/AAA620.CD3.3/AAA620.CD3.3.run1	255	0.7	0.06	0.7	0.06	-9.56058725154	-12.9081190461	2.90182314015	0.457349664062
45003.0	2235603.0	18264.0	49338.0	2235603.0	4000000.0	391.0	43.0	0.88	1.02	1.06	0.0499999999997	6.42	0.37	0.65	0.12	7.8	0.28	2.16	1.43	0.38	AAA620.CD3.3.X3.Y6.tile.tissue.png	134	1	2000	134	eec7799aec3e0c3ea1be9b77f6fefb51	0	0	0	0	0	0	0	0	0	0	0	0	0	/home/dhl_ec/bnelissen/Slides/CD3_manuscript/CD3_slides/AAA620.CD3.3/AAA620.CD3.3.run1	255	0.7	0.06	0.7	0.06	-9.27506994578	-12.5108222174	2.75338823438	0.363131390625
24022.0	579212.0	8744.0	22937.0	579212.0	4000000.0	163.0	18.0	0.89	0.98	1.04	0.04	6.12	0.35	0.65	0.18	6.52	0.21	2.02	1.4	0.34	AAA620.CD3.3.X3.Y7.tile.tissue.png	135	1	2000	135	2901aecb8168f4e59f5378e6e528739b	0	0	0	0	0	0	0	0	0	0	0	0	0	/home/dhl_ec/bnelissen/Slides/CD3_manuscript/CD3_slides/AAA620.CD3.3/AAA620.CD3.3.run1	255	0.7	0.06	0.7	0.06	-9.13172287116	-12.7946543349	3.12408864184	0.18135553125
54869.0	2658816.0	22046.0	32554.0	2658816.0	4000000.0	436.0	22.0	0.88	1.02	1.07	0.0499999999997	6.48	0.36	0.65	0.0900000000001	8.39	0.3	2.11	1.39	0.37	AAA620.CD3.3.X3.Y8.tile.tissue.png	136	1	2000	136	ef7aa04d7fce428a27438423836b27e7	0	0	0	0	0	0	0	0	0	0	0	0	0	/home/dhl_ec/bnelissen/Slides/CD3_manuscript/CD3_slides/AAA620.CD3.3/AAA620.CD3.3.run1	255	0.7	0.06	0.7	0.06	-9.32360592131	-12.8213279172	2.82103133716	0.42154959375
52866.0	2097498.0	20640.0	50779.0	2097498.0	4000000.0	419.0	25.0	0.82	0.98	1.04	0.04	6.48	0.36	0.65	0.12	8.01	0.28	2.1	1.4	0.39	AAA620.CD3.3.X3.Y9.tile.tissue.png	137	1	2000	137	d4aa9e70ed9cfff637e754aa640bb7cf	0	0	0	0	0	0	0	0	0	0	0	0	0	/home/dhl_ec/bnelissen/Slides/CD3_manuscript/CD3_slides/AAA620.CD3.3/AAA620.CD3.3.run1	255	0.7	0.06	0.7	0.06	-9.42122206619	-12.8834379424	2.40968771003	0.318649390625
211944.0	3500615.0	73658.0	18560.0	3500615.0	4000000.0	1403.0	4.0	0.84	1.04	1.13	0.04	7.18	0.34	0.65	0.0599999999999	12.76	0.38	2.05	1.39	0.51	AAA620.CD3.3.X4.Y10.tile.tissue.png	138	1	2000	138	8d6b1f6479ec2678cd9a0c96c4e0e204	0	0	0	0	0	0	0	0	0	0	0	0	0	/home/dhl_ec/bnelissen/Slides/CD3_manuscript/CD3_slides/AAA620.CD3.3/AAA620.CD3.3.run1	255	0.7	0.06	0.7	0.06	-9.38987505763	-12.9750861302	2.16558877938	0.540312035156
45716.0	3996467.0	18957.0	8530.0	3996467.0	4000000.0	389.0	1.0	0.83	1.01	1.05	0.0400000000004	6.06	0.33	0.65	0.0500000000002	9.31	0.34	1.99	1.38	0.54	AAA620.CD3.3.X4.Y11.tile.tissue.png	139	1	2000	139	e55af6979abb61a14ed71835f47e39e0	0	0	0	0	0	0	0	0	0	0	0	0	0	/home/dhl_ec/bnelissen/Slides/CD3_manuscript/CD3_slides/AAA620.CD3.3/AAA620.CD3.3.run1	255	0.7	0.0636783075622	0.7	0.0636783075622	-9.37911360292	-12.6443764106	1.29044667455	0.278320373779
13842.0	2403707.0	5365.0	22328.0	2403707.0	4000000.0	113.0	6.0	0.76	0.93	1.07	0.04	6.08	0.34	0.67	0.11	7.94	0.28	2.1	1.43	0.54	AAA620.CD3.3.X4.Y12.tile.tissue.png	140	1	2000	140	3eb5ede360615adc7725dc0201690431	0	0	0	0	0	0	0	0	0	0	0	0	0	/home/dhl_ec/bnelissen/Slides/CD3_manuscript/CD3_slides/AAA620.CD3.3/AAA620.CD3.3.run1	255	0.7	0.06	0.7	0.06	-8.9269198352	-11.9349608898	0.982382101324	0.163221308594
28178.0	3447733.0	11632.0	17201.0	3447733.0	4000000.0	237.0	3.0	0.75	0.920000000001	1.03	0.04	6.07	0.35	0.66	0.0700000000002	8.73	0.31	1.98	1.37	0.67	AAA620.CD3.3.X4.Y13.tile.tissue.png	141	1	2000	141	353b2c0dac3a535b341dd0b5320ca6eb	0	0	0	0	0	0	0	0	0	0	0	0	0	/home/dhl_ec/bnelissen/Slides/CD3_manuscript/CD3_slides/AAA620.CD3.3/AAA620.CD3.3.run1	255	0.7	0.06	0.7	0.06	-9.09005773066	-12.4069561089	1.07944327954	0.203184640625
8568.0	3375535.0	4128.0	9406.0	3375535.0	4000000.0	93.0	1.0	2.04	1.33	1.0	0.04	5.44	0.34	0.66	0.0800000000004	8.35	0.32	2.03	1.4	0.52	AAA620.CD3.3.X4.Y14.tile.tissue.png	142	1	2000	142	ff758598af97b5dd0624b156ac0f929f	0	0	0	0	0	0	0	0	0	0	0	0	0	/home/dhl_ec/bnelissen/Slides/CD3_manuscript/CD3_slides/AAA620.CD3.3/AAA620.CD3.3.run1	255	0.7	0.06	0.7	0.06	-8.63490412268	-11.4342114416	0.745672048551	0.149988003906
0.0	13898.0	0.0	773.0	13898.0	4000000.0	0.0	1.0	1.42	0.88	1.06	0.0500000000002	5.91	0.33	0.74	0.2	5.86	0.12	1.91	1.41	0.51	AAA620.CD3.3.X4.Y15.tile.tissue.png	143	1	2000	143	6a2676ca79493fa043c1925819e2a44a	0	0	0	0	0	0	0	0	0	0	0	0	0	/home/dhl_ec/bnelissen/Slides/CD3_manuscript/CD3_slides/AAA620.CD3.3/AAA620.CD3.3.run1	255	0.7	0.06	0.7	0.06	-8.84813492063	-12.3481123624	2.56024190443	3.3669677489
41303.0	1054018.0	15106.0	8190.0	1054018.0	4000000.0	288.0	4.0	0.79	0.95	1.21	0.0500000000002	6.66	0.34	0.7	0.16	7.19	0.24	1.94	1.38	0.61	AAA620.CD3.3.X4.Y3.tile.tissue.png	144	1	2000	144	0027272eef0181ecb69ea5282281824d	0	0	0	0	0	0	0	0	0	0	0	0	0	/home/dhl_ec/bnelissen/Slides/CD3_manuscript/CD3_slides/AAA620.CD3.3/AAA620.CD3.3.run1	255	0.7	0.06	0.7	0.06	-9.14696551912	-12.1414842287	1.08205373071	1.72798392187
188437.0	2697499.0	64703.0	10762.0	2697499.0	4000000.0	1243.0	1.0	0.92	1.27	1.22	0.04	6.96	0.33	0.66	0.0999999999999	9.6	0.32	2.03	1.39	0.57	AAA620.CD3.3.X4.Y4.tile.tissue.png	145	1	2000	145	34638c63cf1954296126c370111ec9b1	0	0	0	0	0	0	0	0	0	0	0	0	0	/home/dhl_ec/bnelissen/Slides/CD3_manuscript/CD3_slides/AAA620.CD3.3/AAA620.CD3.3.run1	255	0.7	0.06	0.7	0.06	-9.08124834103	-12.2115995455	0.916145019308	0.318776242188
324930.0	2946457.0	107262.0	17551.0	2946457.0	4000000.0	2056.0	17.0	0.89	1.07	1.07	0.0500000000002	6.42	0.34	0.65	0.0799999999999	12.54	0.35	2.06	1.4	0.39	AAA620.CD3.3.X4.Y5.tile.tissue.png	146	1	2000	146	5402cdaa9c653e014f27c0e336128f61	0	0	0	0	0	0	0	0	0	0	0	0	0	/home/dhl_ec/bnelissen/Slides/CD3_manuscript/CD3_slides/AAA620.CD3.3/AAA620.CD3.3.run1	255	0.7	0.0863061214442	0.7	0.0863061214442	-9.10475450791	-12.953185621	1.40096752085	0.393805335938
69375.0	2231378.0	25666.0	51345.0	2231378.0	4000000.0	510.0	36.0	0.92	1.0	1.06	0.04	6.34	0.36	0.650000000001	0.12	8.64	0.28	2.1	1.39	0.38	AAA620.CD3.3.X4.Y6.tile.tissue.png	147	1	2000	147	8165ce695f4e42baf1a2584104bc5fbf	0	0	0	0	0	0	0	0	0	0	0	0	0	/home/dhl_ec/bnelissen/Slides/CD3_manuscript/CD3_slides/AAA620.CD3.3/AAA620.CD3.3.run1	255	0.7	0.06	0.7	0.06	-9.5552687308	-13.2587013584	2.71862224653	0.480570125
118337.0	2632832.0	44850.0	32714.0	2632832.0	4000000.0	945.0	13.0	1.07	0.99	1.06	0.04	6.31	0.37	0.69	0.11	8.68	0.3	2.05	1.39	0.36	AAA620.CD3.3.X4.Y7.tile.tissue.png	148	1	2000	148	de2891944836cb76c90755a49c06a83a	0	0	0	0	0	0	0	0	0	0	0	0	0	/home/dhl_ec/bnelissen/Slides/CD3_manuscript/CD3_slides/AAA620.CD3.3/AAA620.CD3.3.run1	255	0.7	0.06	0.7	0.06	-9.39947823901	-12.9597522076	2.81949181756	0.494335851562
145951.0	3482667.0	55689.0	28209.0	3482667.0	4000000.0	1142.0	9.0	1.1	1.03	1.06	0.04	7.05	0.35	0.67	0.0700000000002	9.42	0.34	2.08	1.41	0.38	AAA620.CD3.3.X4.Y8.tile.tissue.png	149	1	2000	149	9e176e3f927537fb7117e0c83846c21c	0	0	0	0	0	0	0	0	0	0	0	0	0	/home/dhl_ec/bnelissen/Slides/CD3_manuscript/CD3_slides/AAA620.CD3.3/AAA620.CD3.3.run1	255	0.7	0.06	0.7	0.06	-9.52972318519	-12.7957022251	2.96480559544	0.53038209375
109582.0	3167772.0	40906.0	40489.0	3167772.0	4000000.0	845.0	17.0	1.32	1.02	1.06	0.04	6.59	0.36	0.65	0.0900000000001	9.17	0.51	2.11	1.43	0.37	AAA620.CD3.3.X4.Y9.tile.tissue.png	150	1	2000	150	5880b7f4e8fdce63e955f30096d73102	0	0	0	0	0	0	0	0	0	0	0	0	0	/home/dhl_ec/bnelissen/Slides/CD3_manuscript/CD3_slides/AAA620.CD3.3/AAA620.CD3.3.run1	255	0.7	0.06	0.7	0.06	-9.4300763431	-13.0613735401	2.9296626122	0.501011179687
165270.0	1981029.0	54763.0	28484.0	1981029.0	4000000.0	1005.0	20.0	0.93	0.97	1.03	0.04	6.2	0.36	0.66	0.12	9.22	0.3	2.13	1.4	0.369999999999	AAA620.CD3.3.X5.Y10.tile.tissue.png	151	1	2000	151	49d15d491e6e79bf43330e86c3c1cd14	0	0	0	0	0	0	0	0	0	0	0	0	0	/home/dhl_ec/bnelissen/Slides/CD3_manuscript/CD3_slides/AAA620.CD3.3/AAA620.CD3.3.run1	255	0.7	0.06	0.7	0.06	-9.36469554669	-12.9542991576	1.99547951868	0.415195757813
76694.0	3174095.0	29841.0	11621.0	3174095.0	4000000.0	575.0	5.0	0.85	1.0	1.07	0.04	6.11	0.34	0.66	0.0899999999997	9.53	0.32	2.01	1.4	0.37	AAA620.CD3.3.X5.Y11.tile.tissue.png	152	1	2000	152	1f77b68158f5d5ad2c3143f892a2c735	0	0	0	0	0	0	0	0	0	0	0	0	0	/home/dhl_ec/bnelissen/Slides/CD3_manuscript/CD3_slides/AAA620.CD3.3/AAA620.CD3.3.run1	255	0.7	0.06	0.7	0.06	-9.26301313265	-12.6266137381	1.54210200811	0.375741695313
104458.0	3641809.0	38559.0	11609.0	3641809.0	4000000.0	722.0	2.0	0.86	1.03	1.05	0.04	7.15	0.34	0.65	0.0699999999997	10.44	0.34	2.0	1.39	0.38	AAA620.CD3.3.X5.Y12.tile.tissue.png	153	1	2000	153	1f24b2b32f93c8458953ff6b50043ca5	0	0	0	0	0	0	0	0	0	0	0	0	0	/home/dhl_ec/bnelissen/Slides/CD3_manuscript/CD3_slides/AAA620.CD3.3/AAA620.CD3.3.run1	255	0.7	0.099338323326	0.7	0.099338323326	-9.24507922781	-13.0096622666	1.15741568997	0.367544808594
18004.0	2438609.0	7691.0	22616.0	2438609.0	4000000.0	163.0	6.0	0.78	0.91	1.04	0.04	6.78	0.35	0.66	0.12	7.72	0.29	2.03	1.39	0.369999999999	AAA620.CD3.3.X5.Y13.tile.tissue.png	154	1	2000	154	6c5b6cfd9de1482fe2efe0ef797dc13d	0	0	0	0	0	0	0	0	0	0	0	0	0	/home/dhl_ec/bnelissen/Slides/CD3_manuscript/CD3_slides/AAA620.CD3.3/AAA620.CD3.3.run1	255	0.7	0.06	0.7	0.06	-9.04521078231	-11.9085008379	1.23370055328	0.150346871094
11168.0	3230551.0	4932.0	24647.0	3230551.0	4000000.0	103.0	4.0	0.85	0.95	1.04	0.04	6.35	0.35	0.64	0.0900000000001	8.27	0.3	2.1	1.38	0.37	AAA620.CD3.3.X5.Y14.tile.tissue.png	155	1	2000	155	4ddb2e69865c63250f466491ecd0d069	0	0	0	0	0	0	0	0	0	0	0	0	0	/home/dhl_ec/bnelissen/Slides/CD3_manuscript/CD3_slides/AAA620.CD3.3/AAA620.CD3.3.run1	255	0.7	0.06	0.7	0.06	-8.79418158467	-12.2132147315	1.23941815842	0.233059453125
208.0	420575.0	102.0	4759.0	420575.0	4000000.0	2.0	2.0	0.76	0.94	1.03	0.0499999999997	5.88	0.34	0.68	0.19	6.27	0.2	1.93	1.4	0.32	AAA620.CD3.3.X5.Y15.tile.tissue.png	156	1	2000	156	9c267ecb1bbee616b4f49f53f4dae494	0	0	0	0	0	0	0	0	0	0	0	0	0	/home/dhl_ec/bnelissen/Slides/CD3_manuscript/CD3_slides/AAA620.CD3.3/AAA620.CD3.3.run1	255	0.7	0.06	0.7	0.06	-8.34600843865	-11.054647343	0.871939797697	2.75780535254
52.0	3987.0	36.0	394.0	3987.0	4000000.0	1.0	2.0	1.04	0.9	1.04	0.0500000000002	5.92	0.33	0.71	0.19	6.18	0.19	1.94	1.41	0.38	AAA620.CD3.3.X5.Y3.tile.tissue.png	157	1	2000	157	82010fefde4cf8842b504d9c15a2a850	0	0	0	0	0	0	0	0	0	0	0	0	0	/home/dhl_ec/bnelissen/Slides/CD3_manuscript/CD3_slides/AAA620.CD3.3/AAA620.CD3.3.run1	255	0.7	0.06	0.7	0.06	-9.37730762825	-12.48790348	3.91940756465	3.45242325
0.0	3809.0	0.0	274.0	3809.0	4000000.0	0.0	1.0	0.81	1.14	1.07	0.04	5.8	0.33	0.64	0.2	5.38	0.13	1.91	1.44	0.33	AAA620.CD3.3.X5.Y4.tile.tissue.png	158	1	2000	158	228ef68531900874c82dd7f37bbec81c	0	0	0	0	0	0	0	0	0	0	0	0	0	/home/dhl_ec/bnelissen/Slides/CD3_manuscript/CD3_slides/AAA620.CD3.3/AAA620.CD3.3.run1	255	0.7	0.06	0.7	0.06	0.0	-12.068795493	2.04040697197	0.19373354422
91321.0	1062751.0	31481.0	9943.0	1062751.0	4000000.0	644.0	2.0	1.9	1.05	1.03	0.0400000000004	6.46	0.34	0.66	0.16	7.44	0.24	2.02	1.42	0.36	AAA620.CD3.3.X5.Y5.tile.tissue.png	159	1	2000	159	7799a55ca7de7a4839de68e6ff956b9c	0	0	0	0	0	0	0	0	0	0	0	0	0	/home/dhl_ec/bnelissen/Slides/CD3_manuscript/CD3_slides/AAA620.CD3.3/AAA620.CD3.3.run1	255	0.7	0.06	0.7	0.06	-9.29591981305	-12.2441461113	1.7391492854	0.290681390625
108322.0	1112846.0	34690.0	12257.0	1112846.0	4000000.0	665.0	11.0	1.2	0.91	1.04	0.04	6.1	0.35	0.65	0.16	8.73	0.25	1.99	1.43	0.34	AAA620.CD3.3.X5.Y6.tile.tissue.png	160	1	2000	160	dcc70ebe923be29eb6a345488f341727	0	0	0	0	0	0	0	0	0	0	0	0	0	/home/dhl_ec/bnelissen/Slides/CD3_manuscript/CD3_slides/AAA620.CD3.3/AAA620.CD3.3.run1	255	0.7	0.06	0.7	0.06	-9.16137316645	-12.5552894048	1.75668381684	0.310197867187
131005.0	1974968.0	49401.0	11315.0	1974968.0	4000000.0	1028.0	5.0	1.27	0.97	1.04	0.0500000000002	6.87	0.35	0.66	0.13	8.39	0.29	2.02	1.4	0.86	AAA620.CD3.3.X5.Y7.tile.tissue.png	161	1	2000	161	f9732b7ae67eec25b4defffa913fdf80	0	0	0	0	0	0	0	0	0	0	0	0	0	/home/dhl_ec/bnelissen/Slides/CD3_manuscript/CD3_slides/AAA620.CD3.3/AAA620.CD3.3.run1	255	0.7	0.06	0.7	0.06	-9.20412087134	-11.8965748583	1.40757406176	0.223907902344
155684.0	3759158.0	59415.0	11208.0	3759158.0	4000000.0	1292.0	3.0	0.889999999999	1.03	1.05	0.04	6.02	0.42	0.68	0.0699999999997	9.79	0.36	2.0	1.4	0.55	AAA620.CD3.3.X5.Y8.tile.tissue.png	162	1	2000	162	8f8b8224fd8debfa1d4937c6b5b7b9cc	0	0	0	0	0	0	0	0	0	0	0	0	0	/home/dhl_ec/bnelissen/Slides/CD3_manuscript/CD3_slides/AAA620.CD3.3/AAA620.CD3.3.run1	255	0.7	0.0685546217833	0.7	0.0685546217833	-8.7974672241	-12.2733048603	0.78721077418	0.202732243164
176902.0	3535630.0	62388.0	21440.0	3535630.0	4000000.0	1256.0	10.0	1.22	1.07	1.28	0.0400000000004	6.19	0.35	0.66	0.0799999999999	9.74	0.349999999999	2.02	1.4	0.63	AAA620.CD3.3.X5.Y9.tile.tissue.png	163	1	2000	163	da3ed7d85cc07109377ec60dadd1261c	0	0	0	0	0	0	0	0	0	0	0	0	0	/home/dhl_ec/bnelissen/Slides/CD3_manuscript/CD3_slides/AAA620.CD3.3/AAA620.CD3.3.run1	255	0.7	0.06	0.7	0.06	-9.26261306951	-12.8248143825	1.51758018453	0.355670214844
21927.0	2261249.0	9592.0	21537.0	2261249.0	4000000.0	215.0	15.0	0.85	1.43	1.03	0.0499999999993	6.66	0.35	0.65	0.120000000001	7.72	0.280000000001	2.05	1.41	0.62	AAA620.CD3.3.X6.Y10.tile.tissue.png	164	1	2000	164	1e69f77a66e0f7ae84b256a08522ae6a	0	0	0	0	0	0	0	0	0	0	0	0	0	/home/dhl_ec/bnelissen/Slides/CD3_manuscript/CD3_slides/AAA620.CD3.3/AAA620.CD3.3.run1	255	0.7	0.06	0.7	0.06	-8.83104401032	-10.7029597598	0.977653298999	0.2878606875
11161.0	293701.0	3464.0	6575.0	293701.0	4000000.0	67.0	8.0	0.75	0.990000000001	1.03	0.04	6.13	0.34	0.65	0.18	6.54	0.2	2.0	1.39	0.58	AAA620.CD3.3.X6.Y11.tile.tissue.png	165	1	2000	165	54f3ac6d6e231dc0728096d20203104e	0	0	0	0	0	0	0	0	0	0	0	0	0	/home/dhl_ec/bnelissen/Slides/CD3_manuscript/CD3_slides/AAA620.CD3.3/AAA620.CD3.3.run1	255	0.7	0.06	0.7	0.06	-9.25088645166	-11.8814609202	1.68515539264	0.28851809375
1316.0	595496.0	565.0	4802.0	595496.0	4000000.0	12.0	3.0	0.77	0.94	1.06	0.04	6.14	0.349999999999	0.67	0.18	6.76	0.209999999999	1.98	1.39	0.48	AAA620.CD3.3.X6.Y12.tile.tissue.png	166	1	2000	166	6efcc4102372c3e8324df9af8972312a	0	0	0	0	0	0	0	0	0	0	0	0	0	/home/dhl_ec/bnelissen/Slides/CD3_manuscript/CD3_slides/AAA620.CD3.3/AAA620.CD3.3.run1	255	0.7	0.06	0.7	0.06	-8.73286103913	-11.656739926	0.891253246056	0.175805988281
28091.0	1359346.0	10324.0	7181.0	1359346.0	4000000.0	204.0	2.0	1.11	0.98	1.03	0.0400000000009	6.37	0.35	0.660000000001	0.15	7.1	0.25	1.97	1.4	0.45	AAA620.CD3.3.X6.Y13.tile.tissue.png	167	1	2000	167	0d90125188da2d5fd5e63f685afa1fa9	0	0	0	0	0	0	0	0	0	0	0	0	0	/home/dhl_ec/bnelissen/Slides/CD3_manuscript/CD3_slides/AAA620.CD3.3/AAA620.CD3.3.run1	255	0.7	0.06	0.7	0.06	-9.01612170378	-11.6797733874	1.13693057113	0.167327351563
3608.0	2265628.0	1618.0	27675.0	2265628.0	4000000.0	35.0	12.0	0.9	1.11	1.03	0.0500000000002	5.98	0.349999999999	0.65	0.12	7.49	0.27	2.07	1.39	0.530000000001	AAA620.CD3.3.X6.Y14.tile.tissue.png	168	1	2000	168	38949893ac86241721587003c0cf97ac	0	0	0	0	0	0	0	0	0	0	0	0	0	/home/dhl_ec/bnelissen/Slides/CD3_manuscript/CD3_slides/AAA620.CD3.3/AAA620.CD3.3.run1	255	0.7	0.06	0.7	0.06	-9.12313008739	-12.1896950654	1.55183592829	0.180644921875
3073.0	1623632.0	1190.0	6894.0	1623632.0	4000000.0	20.0	2.0	0.8	1.06	1.24	0.0500000000002	6.35	0.349999999999	0.660000000001	0.14	7.29	0.39	2.13	1.39	0.349999999999	AAA620.CD3.3.X6.Y15.tile.tissue.png	169	1	2000	169	9c8e7739727718f88371fb9af9a43b25	0	0	0	0	0	0	0	0	0	0	0	0	0	/home/dhl_ec/bnelissen/Slides/CD3_manuscript/CD3_slides/AAA620.CD3.3/AAA620.CD3.3.run1	255	0.7	0.06	0.7	0.06	-8.24323553325	-10.2322747672	0.417085556049	0.344081800781
0.0	0.0	0.0	0.0	0.0	2200000.0	0.0	0.0	0.42	0.509999999999	0.570000000001	0.0299999999997	2.79	0.15	0.42	0.1	2.29	0.0699999999997	1.01	0.75	0.169999999999	AAA620.CD3.3.X6.Y16.tile.tissue.png	170	1	2000	170	ef3439a09d9d28a56d19f332a5364797	0	0	0	0	0	0	0	0	0	0	0	0	0	/home/dhl_ec/bnelissen/Slides/CD3_manuscript/CD3_slides/AAA620.CD3.3/AAA620.CD3.3.run1	255	1.0	0.06	1.0	0.06	0.0	0.0	0.0	4.27654090909
0.0	0.0	0.0	0.0	0.0	4000000.0	0.0	0.0	0.79	0.929999999999	1.05	0.0500000000002	5.99	0.280000000001	0.700000000001	0.200000000001	4.4	0.12	1.81	1.41	0.339999999999	AAA620.CD3.3.X6.Y3.tile.tissue.png	171	1	2000	171	a233fdb38cf65814486272abd690c45b	0	0	0	0	0	0	0	0	0	0	0	0	0	/home/dhl_ec/bnelissen/Slides/CD3_manuscript/CD3_slides/AAA620.CD3.3/AAA620.CD3.3.run1	255	1.0	0.06	1.0	0.06	0.0	-11.2593177375	0.0	3.56121472954
0.0	5361.0	0.0	449.0	5361.0	4000000.0	0.0	2.0	0.75	0.940000000001	1.05	0.04	5.9	0.33	0.66	0.190000000001	5.65	0.12	1.89	1.41	0.33	AAA620.CD3.3.X6.Y4.tile.tissue.png	172	1	2000	172	0617f2076f8cde6756d4a6d9820a3841	0	0	0	0	0	0	0	0	0	0	0	0	0	/home/dhl_ec/bnelissen/Slides/CD3_manuscript/CD3_slides/AAA620.CD3.3/AAA620.CD3.3.run1	255	0.7	0.06	0.7	0.06	-8.32503366798	-11.482526865	2.95742087612	0.185946147705
0.0	1813.0	0.0	195.0	1813.0	4000000.0	0.0	1.0	0.799999999999	1.08	1.03	0.04	5.85	0.33	0.660000000001	0.19	5.77	0.14	1.9	1.4	0.35	AAA620.CD3.3.X6.Y5.tile.tissue.png	173	1	2000	173	30b4cfaf09d39f5e0000de55ef91cf2d	0	0	0	0	0	0	0	0	0	0	0	0	0	/home/dhl_ec/bnelissen/Slides/CD3_manuscript/CD3_slides/AAA620.CD3.3/AAA620.CD3.3.run1	255	0.7	0.06	0.7	0.06	-9.46178473967	-11.5497631337	3.56892823898	0.188077544495
0.0	11740.0	0.0	871.0	11740.0	4000000.0	0.0	2.0	0.780000000001	1.57	1.03	0.04	6.0	0.34	0.640000000001	0.19	5.85	0.12	1.88	1.39	0.34	AAA620.CD3.3.X6.Y6.tile.tissue.png	174	1	2000	174	f6054da395dfb5316049d06f20178f1a	0	0	0	0	0	0	0	0	0	0	0	0	0	/home/dhl_ec/bnelissen/Slides/CD3_manuscript/CD3_slides/AAA620.CD3.3/AAA620.CD3.3.run1	255	0.7	0.06	0.7	0.06	-8.67198475397	-12.0149024261	1.9669389864	0.203701096802
14026.0	604019.0	5682.0	5898.0	604019.0	4000000.0	117.0	2.0	1.32	1.83	1.27	0.04	6.05	0.34	0.65	0.17	6.46	0.219999999999	1.97	1.4	0.32	AAA620.CD3.3.X6.Y7.tile.tissue.png	175	1	2000	175	9669fa9d89d20b38a3329195620ff9af	0	0	0	0	0	0	0	0	0	0	0	0	0	/home/dhl_ec/bnelissen/Slides/CD3_manuscript/CD3_slides/AAA620.CD3.3/AAA620.CD3.3.run1	255	0.7	0.06	0.7	0.06	-8.65595403266	-11.5168186133	0.828390695765	0.19358784375
109736.0	3909103.0	40225.0	8968.0	3909103.0	4000000.0	796.0	1.0	0.839999999999	1.0	1.14	0.04	6.06	0.34	0.670000000001	0.0600000000004	9.32	0.35	2.02	1.41	0.52	AAA620.CD3.3.X6.Y8.tile.tissue.png	176	1	2000	176	f4b6dfbd0e738446b0aad76fd31ad86b	0	0	0	0	0	0	0	0	0	0	0	0	0	/home/dhl_ec/bnelissen/Slides/CD3_manuscript/CD3_slides/AAA620.CD3.3/AAA620.CD3.3.run1	255	0.7	0.06	0.7	0.06	-8.70164828591	-12.1434659587	0.436501086481	0.201170810059
102972.0	3966169.0	40101.0	8858.0	3966169.0	4000000.0	855.0	2.0	0.839999999999	1.05	1.07	0.04	6.4	0.34	0.660000000001	0.0600000000004	9.3	0.360000000001	2.06	1.44	0.55	AAA620.CD3.3.X6.Y9.tile.tissue.png	177	1	2000	177	cc54c42315c8cc63948eb826d3867c9f	0	0	0	0	0	0	0	0	0	0	0	0	0	/home/dhl_ec/bnelissen/Slides/CD3_manuscript/CD3_slides/AAA620.CD3.3/AAA620.CD3.3.run1	255	0.7	0.0600856301403	0.7	0.0600856301403	-8.90127977024	-12.1057232334	0.547982867441	0.160976030334
0.0	0.0	0.0	0.0	0.0	4000000.0	0.0	0.0	0.639999999999	0.809999999999	1.06	0.0500000000002	5.71	0.27	0.749999999999	0.2	4.29	0.12	1.82	1.41	0.479999999999	AAA620.CD3.3.X7.Y0.tile.tissue.png	178	1	2000	178	5b0cb880ff703ec6dde96c4edfe48dfd	0	0	0	0	0	0	0	0	0	0	0	0	0	/home/dhl_ec/bnelissen/Slides/CD3_manuscript/CD3_slides/AAA620.CD3.3/AAA620.CD3.3.run1	255	1.0	0.06	1.0	0.06	0.0	-11.9340016487	0.0	6.85672413359
0.0	0.0	0.0	0.0	0.0	4000000.0	0.0	0.0	1.08	1.08	1.12	0.0500000000002	5.63	0.28	0.79	0.2	4.38	0.12	1.87	1.43	0.49	AAA620.CD3.3.X7.Y1.tile.tissue.png	179	1	2000	179	197a4c314d201fc18af87a242df70af3	0	0	0	0	0	0	0	0	0	0	0	0	0	/home/dhl_ec/bnelissen/Slides/CD3_manuscript/CD3_slides/AAA620.CD3.3/AAA620.CD3.3.run1	255	1.0	0.06	1.0	0.06	0.0	-11.7466490432	0.0	7.23922077492
6894.0	1136823.0	2892.0	6966.0	1136823.0	4000000.0	58.0	1.0	0.98	0.97	1.04	0.04	6.47	0.35	0.66	0.16	6.97	0.23	2.01	1.39	0.53	AAA620.CD3.3.X7.Y10.tile.tissue.png	180	1	2000	180	7c7ea0ba2235522f7e41277bf9c4be62	0	0	0	0	0	0	0	0	0	0	0	0	0	/home/dhl_ec/bnelissen/Slides/CD3_manuscript/CD3_slides/AAA620.CD3.3/AAA620.CD3.3.run1	255	0.7	0.06	0.7	0.06	-8.43077631443	-11.481680463	0.624138295858	0.100286546875
0.0	1972.0	0.0	278.0	1972.0	4000000.0	0.0	1.0	1.02	0.92	1.03	0.04	6.17	0.34	0.66	0.190000000001	5.46	0.12	1.87	1.39	1.09	AAA620.CD3.3.X7.Y11.tile.tissue.png	181	1	2000	181	398aada5e581689de3e151b173a699c4	0	0	0	0	0	0	0	0	0	0	0	0	0	/home/dhl_ec/bnelissen/Slides/CD3_manuscript/CD3_slides/AAA620.CD3.3/AAA620.CD3.3.run1	255	0.7	0.06	0.7	0.06	0.0	-11.3301995816	0.58325665766	0.129249000107
0.0	0.0	0.0	0.0	0.0	4000000.0	0.0	0.0	1.43	1.59	1.06	0.04	5.85	0.27	0.650000000001	0.190000000001	4.44	0.14	1.88	1.43	1.0	AAA620.CD3.3.X7.Y12.tile.tissue.png	182	1	2000	182	59052faf9ed0910e5b28a8092af675ea	0	0	0	0	0	0	0	0	0	0	0	0	0	/home/dhl_ec/bnelissen/Slides/CD3_manuscript/CD3_slides/AAA620.CD3.3/AAA620.CD3.3.run1	255	1.0	0.06	1.0	0.06	0.0	-10.2333166419	0.0	0.216582813025
93.0	5251.0	42.0	338.0	5251.0	4000000.0	1.0	1.0	1.21	0.900000000001	1.03	0.04	5.88	0.34	0.669999999999	0.19	5.97	0.19	1.91	1.38	0.46	AAA620.CD3.3.X7.Y13.tile.tissue.png	183	1	2000	183	a2427f78e7382dfdf5fc32ff1946149c	0	0	0	0	0	0	0	0	0	0	0	0	0	/home/dhl_ec/bnelissen/Slides/CD3_manuscript/CD3_slides/AAA620.CD3.3/AAA620.CD3.3.run1	255	0.7	0.06	0.7	0.06	-9.13940187323	-12.0489201839	2.44695692166	0.913678183472
158.0	134100.0	72.0	4529.0	134100.0	4000000.0	2.0	4.0	0.72	0.940000000001	1.1	0.04	6.13	0.349999999999	0.660000000001	0.2	6.21	0.2	1.99	1.39	1.25	AAA620.CD3.3.X7.Y14.tile.tissue.png	184	1	2000	184	3b2ef0d996e8e7f73678613694e54269	0	0	0	0	0	0	0	0	0	0	0	0	0	/home/dhl_ec/bnelissen/Slides/CD3_manuscript/CD3_slides/AAA620.CD3.3/AAA620.CD3.3.run1	255	0.7	0.06	0.7	0.06	-9.07324554444	-11.5925238052	2.64929082273	0.257317796875
5705.0	2305527.0	2585.0	7316.0	2305527.0	4000000.0	56.0	1.0	2.02	1.17	1.33	0.04	8.86	0.360000000001	0.66	0.11	7.7	0.28	2.01	1.38	0.77	AAA620.CD3.3.X7.Y15.tile.tissue.png	185	1	2000	185	fa09b765106dea16c677ac684fd9c1d0	0	0	0	0	0	0	0	0	0	0	0	0	0	/home/dhl_ec/bnelissen/Slides/CD3_manuscript/CD3_slides/AAA620.CD3.3/AAA620.CD3.3.run1	255	0.7	0.06	0.7	0.06	-8.70015467779	-11.6705508351	0.741543114415	0.164058484375
0.0	0.0	0.0	0.0	0.0	2200000.0	0.0	0.0	0.450000000001	1.24	0.58	0.0299999999997	2.92	0.15	0.419999999999	0.11	2.46	0.0700000000006	1.02	0.77	0.190000000001	AAA620.CD3.3.X7.Y16.tile.tissue.png	186	1	2000	186	d6b558ff48f2c9abafb35ca4b95ae5d6	0	0	0	0	0	0	0	0	0	0	0	0	0	/home/dhl_ec/bnelissen/Slides/CD3_manuscript/CD3_slides/AAA620.CD3.3/AAA620.CD3.3.run1	255	1.0	0.06	1.0	0.06	0.0	0.0	0.0	8.58335272727
0.0	4664.0	0.0	467.0	4664.0	4000000.0	0.0	2.0	1.35	1.4	1.04	0.0500000000002	6.02	0.339999999999	0.69	0.19	5.67	0.120000000001	1.88	1.43	0.51	AAA620.CD3.3.X7.Y2.tile.tissue.png	187	1	2000	187	494ae705f660fef8ec7b22c8bf7ccaa9	0	0	0	0	0	0	0	0	0	0	0	0	0	/home/dhl_ec/bnelissen/Slides/CD3_manuscript/CD3_slides/AAA620.CD3.3/AAA620.CD3.3.run1	255	0.7	0.06	0.7	0.06	-8.22227215792	-11.5070891999	3.56979973364	3.73022730719
0.0	1649.0	0.0	222.0	1649.0	4000000.0	0.0	1.0	0.87	1.57	1.05	0.04	6.23	0.339999999999	0.65	0.190000000001	5.37	0.13	1.9	1.4	0.489999999999	AAA620.CD3.3.X7.Y3.tile.tissue.png	188	1	2000	188	61364100f1deca97c0378bb8487b12d6	0	0	0	0	0	0	0	0	0	0	0	0	0	/home/dhl_ec/bnelissen/Slides/CD3_manuscript/CD3_slides/AAA620.CD3.3/AAA620.CD3.3.run1	255	0.7	0.06	0.7	0.06	0.0	-11.6296295639	2.22069572231	0.11577644381
0.0	36870.0	0.0	1150.0	36870.0	4000000.0	0.0	2.0	0.8	0.93	1.07	0.04	5.9	0.34	0.660000000001	0.19	5.72	0.150000000001	1.93	1.39	0.54	AAA620.CD3.3.X7.Y4.tile.tissue.png	189	1	2000	189	56b20605f5c0ff785d7ed11738c61e74	0	0	0	0	0	0	0	0	0	0	0	0	0	/home/dhl_ec/bnelissen/Slides/CD3_manuscript/CD3_slides/AAA620.CD3.3/AAA620.CD3.3.run1	255	0.7	0.06	0.7	0.06	-7.91250977537	-12.0965355797	1.9229012015	0.112357568359
6509.0	720553.0	2280.0	6842.0	720553.0	4000000.0	43.0	2.0	1.21	1.65	1.07	0.04	6.08	0.34	0.65	0.17	6.54	0.22	2.04	1.38	0.45	AAA620.CD3.3.X7.Y5.tile.tissue.png	190	1	2000	190	99349989dffffebd8135199af9267550	0	0	0	0	0	0	0	0	0	0	0	0	0	/home/dhl_ec/bnelissen/Slides/CD3_manuscript/CD3_slides/AAA620.CD3.3/AAA620.CD3.3.run1	255	0.7	0.06	0.7	0.06	-8.98903138554	-11.6516755162	2.08748084453	0.181563546875
4239.0	2678177.0	1622.0	20931.0	2678177.0	4000000.0	34.0	3.0	1.12	2.13	1.03	0.04	6.28	0.34	0.650000000001	0.11	7.78	0.29	2.12	1.45	0.65	AAA620.CD3.3.X7.Y6.tile.tissue.png	191	1	2000	191	1df2e0d7fd132925f7c168089abe74c8	0	0	0	0	0	0	0	0	0	0	0	0	0	/home/dhl_ec/bnelissen/Slides/CD3_manuscript/CD3_slides/AAA620.CD3.3/AAA620.CD3.3.run1	255	0.7	0.06	0.7	0.06	-9.38229810794	-12.3716045223	3.40922374352	0.36532815625
1564.0	2637622.0	859.0	17448.0	2637622.0	4000000.0	22.0	2.0	1.69	1.17	1.05	0.04	6.33	0.34	0.649999999999	0.11	7.81	0.29	2.12	1.42	0.97	AAA620.CD3.3.X7.Y7.tile.tissue.png	192	1	2000	192	29e3f5cd87225912ec6833f58f096782	0	0	0	0	0	0	0	0	0	0	0	0	0	/home/dhl_ec/bnelissen/Slides/CD3_manuscript/CD3_slides/AAA620.CD3.3/AAA620.CD3.3.run1	255	0.7	0.06	0.7	0.06	-9.49043783629	-11.8718679571	3.2964608098	0.34953846875
6154.0	2916933.0	2925.0	21395.0	2916933.0	4000000.0	70.0	2.0	1.75	1.12	1.04	0.04	6.25	0.35	0.65	0.0999999999995	7.95	0.29	2.1	1.4	0.9	AAA620.CD3.3.X7.Y8.tile.tissue.png	193	1	2000	193	edb61c7bbfcb0932f226359ff6338325	0	0	0	0	0	0	0	0	0	0	0	0	0	/home/dhl_ec/bnelissen/Slides/CD3_manuscript/CD3_slides/AAA620.CD3.3/AAA620.CD3.3.run1	255	0.7	0.06	0.7	0.06	-9.33876218303	-12.4192683023	2.3185001319	0.271996296875
6132.0	1987923.0	2853.0	15063.0	1987923.0	4000000.0	68.0	5.0	1.65	1.34	1.07	0.04	6.23	0.35	0.650000000001	0.13	7.31	0.25	2.06	1.72	0.689999999999	AAA620.CD3.3.X7.Y9.tile.tissue.png	194	1	2000	194	d5de063fd8fc2b9c6cd55f9b064514d9	0	0	0	0	0	0	0	0	0	0	0	0	0	/home/dhl_ec/bnelissen/Slides/CD3_manuscript/CD3_slides/AAA620.CD3.3/AAA620.CD3.3.run1	255	0.7	0.06	0.7	0.06	-8.757196035	-12.1011047002	0.903063356797	0.126631269531
0.0	6087.0	0.0	602.0	6087.0	4000000.0	0.0	3.0	1.56	1.01	1.07	0.0500000000002	6.15	0.34	0.669999999999	0.19	5.8	0.129999999999	1.89	1.4	0.530000000001	AAA620.CD3.3.X8.Y0.tile.tissue.png	195	1	2000	195	0437b869d144cf6a4e0999ffe0ddd14c	0	0	0	0	0	0	0	0	0	0	0	0	0	/home/dhl_ec/bnelissen/Slides/CD3_manuscript/CD3_slides/AAA620.CD3.3/AAA620.CD3.3.run1	255	0.7	0.06	0.7	0.06	-8.35259420116	-11.5001665441	1.48644493783	3.38651304568
28317.0	1918327.0	12370.0	12482.0	1918327.0	4000000.0	263.0	4.0	1.0	1.28	1.05	0.04	6.06	0.34	0.66	0.13	7.51	0.27	2.01	1.43	0.51	AAA620.CD3.3.X8.Y1.tile.tissue.png	196	1	2000	196	480c73312283f7e83ce75cab84a744ee	0	0	0	0	0	0	0	0	0	0	0	0	0	/home/dhl_ec/bnelissen/Slides/CD3_manuscript/CD3_slides/AAA620.CD3.3/AAA620.CD3.3.run1	255	0.7	0.06	0.7	0.06	-9.39778454504	-12.5039177688	2.79077881277	0.271629898438
10109.0	1046393.0	4167.0	13111.0	1046393.0	4000000.0	88.0	8.0	2.08	1.17	1.05	0.0500000000002	6.05	0.339999999999	0.67	0.16	6.86	0.23	2.07	1.41	0.530000000001	AAA620.CD3.3.X8.Y10.tile.tissue.png	197	1	2000	197	aa97481fde65adc65be4f1f58e8c7de3	0	0	0	0	0	0	0	0	0	0	0	0	0	/home/dhl_ec/bnelissen/Slides/CD3_manuscript/CD3_slides/AAA620.CD3.3/AAA620.CD3.3.run1	255	0.7	0.06	0.7	0.06	-9.48646998298	-12.2959408423	3.3162219441	0.19998275
5128.0	89803.0	1727.0	2022.0	89803.0	4000000.0	30.0	2.0	0.860000000001	1.28	1.06	0.0400000000009	6.02	0.34	0.670000000001	0.2	6.16	0.2	1.93	1.41	0.48	AAA620.CD3.3.X8.Y11.tile.tissue.png	198	1	2000	198	22932e8694a27d4f0f671d47cebe77ea	0	0	0	0	0	0	0	0	0	0	0	0	0	/home/dhl_ec/bnelissen/Slides/CD3_manuscript/CD3_slides/AAA620.CD3.3/AAA620.CD3.3.run1	255	0.7	0.06	0.7	0.06	-9.28929892319	-11.9659971139	3.37338555073	0.1763528125
0.0	0.0	0.0	0.0	0.0	4000000.0	0.0	0.0	0.969999999999	1.02	1.06	0.0500000000002	5.93	0.27	0.639999999999	0.19	4.38	0.120000000001	1.86	1.54	0.559999999999	AAA620.CD3.3.X8.Y12.tile.tissue.png	199	1	2000	199	29579f72eccc23dda2d3e2316ccfb09d	0	0	0	0	0	0	0	0	0	0	0	0	0	/home/dhl_ec/bnelissen/Slides/CD3_manuscript/CD3_slides/AAA620.CD3.3/AAA620.CD3.3.run1	255	1.0	0.06	1.0	0.06	0.0	-11.0024710915	0.0	0.210822085657
0.0	0.0	0.0	0.0	0.0	4000000.0	0.0	0.0	0.88	1.02	1.03	0.0499999999993	5.0	0.28	0.75	0.200000000001	4.29	0.11	1.85	1.43	0.48	AAA620.CD3.3.X8.Y13.tile.tissue.png	200	1	2000	200	daca70e0b475446bc5818608e5670f8a	0	0	0	0	0	0	0	0	0	0	0	0	0	/home/dhl_ec/bnelissen/Slides/CD3_manuscript/CD3_slides/AAA620.CD3.3/AAA620.CD3.3.run1	255	1.0	0.06	1.0	0.06	0.0	0.0	0.0	9.380078
1834.0	469136.0	811.0	3388.0	469136.0	4000000.0	19.0	1.0	0.889999999999	1.19	1.04	0.0499999999993	6.02	0.339999999999	0.670000000001	0.18	6.63	0.2	1.95	1.4	0.49	AAA620.CD3.3.X8.Y14.tile.tissue.png	201	1	2000	201	26ddc1a1350b6d4c2773a93a34df7e1d	0	0	0	0	0	0	0	0	0	0	0	0	0	/home/dhl_ec/bnelissen/Slides/CD3_manuscript/CD3_slides/AAA620.CD3.3/AAA620.CD3.3.run1	255	0.7	0.06	0.7	0.06	-8.88147428083	-10.9620507929	1.33417956811	0.586208466797
708.0	586206.0	364.0	3958.0	586206.0	4000000.0	9.0	1.0	0.990000000001	1.24	1.05	0.0500000000002	6.13	0.34	0.66	0.18	6.62	0.21	1.97	1.39	0.49	AAA620.CD3.3.X8.Y15.tile.tissue.png	202	1	2000	202	0b2de726ab0d272eb458f4d539fdca01	0	0	0	0	0	0	0	0	0	0	0	0	0	/home/dhl_ec/bnelissen/Slides/CD3_manuscript/CD3_slides/AAA620.CD3.3/AAA620.CD3.3.run1	255	0.7	0.06	0.7	0.06	-8.24125744439	-10.4029117167	0.630261562896	0.357407244141
29051.0	1758923.0	12655.0	40448.0	1758923.0	4000000.0	266.0	24.0	0.92	1.22	1.04	0.04	6.53	0.36	0.67	0.129999999999	7.55	0.25	2.08	1.39	0.530000000001	AAA620.CD3.3.X8.Y2.tile.tissue.png	203	1	2000	203	dd65bbf12fd715a101c90e6800a49aba	0	0	0	0	0	0	0	0	0	0	0	0	0	/home/dhl_ec/bnelissen/Slides/CD3_manuscript/CD3_slides/AAA620.CD3.3/AAA620.CD3.3.run1	255	0.7	0.06	0.7	0.06	-9.32219759433	-12.7054042136	2.83685518706	0.320436109375
21013.0	1447138.0	8512.0	34958.0	1447138.0	4000000.0	174.0	19.0	0.94	1.15	1.03	0.04	6.55	0.38	0.66	0.16	7.38	0.25	2.1	1.39	0.53	AAA620.CD3.3.X8.Y3.tile.tissue.png	204	1	2000	204	4f92406ded5fdb43d5551cb21d27eff2	0	0	0	0	0	0	0	0	0	0	0	0	0	/home/dhl_ec/bnelissen/Slides/CD3_manuscript/CD3_slides/AAA620.CD3.3/AAA620.CD3.3.run1	255	0.7	0.06	0.7	0.06	-9.37967865975	-12.7543468247	3.02340197669	0.293084515625
5069.0	2654048.0	2230.0	13676.0	2654048.0	4000000.0	45.0	5.0	1.23	1.19	1.03	0.04	6.79	0.34	0.660000000001	0.1	7.94	0.29	2.07	1.4	0.559999999999	AAA620.CD3.3.X8.Y4.tile.tissue.png	205	1	2000	205	b766e7d6a0d6d29e8e3037c1987af761	0	0	0	0	0	0	0	0	0	0	0	0	0	/home/dhl_ec/bnelissen/Slides/CD3_manuscript/CD3_slides/AAA620.CD3.3/AAA620.CD3.3.run1	255	0.7	0.06	0.7	0.06	-9.32218901476	-11.9130456286	2.28186312686	0.223513007812
13447.0	3365591.0	5517.0	33519.0	3365591.0	4000000.0	121.0	8.0	1.59	1.18	1.06	0.0500000000002	6.29	0.35	0.66	0.0799999999999	8.47	0.320000000001	2.1	1.39	0.549999999999	AAA620.CD3.3.X8.Y5.tile.tissue.png	206	1	2000	206	6a1787385a38338eabeb20b2023e7a10	0	0	0	0	0	0	0	0	0	0	0	0	0	/home/dhl_ec/bnelissen/Slides/CD3_manuscript/CD3_slides/AAA620.CD3.3/AAA620.CD3.3.run1	255	0.7	0.06	0.7	0.06	-9.52443847077	-12.4760255796	2.71959607662	0.373066335937
12708.0	3691942.0	5267.0	19818.0	3691942.0	4000000.0	120.0	4.0	1.12	1.33	1.05	0.04	6.49	0.34	0.65	0.0699999999997	8.49	0.34	2.06	1.42	0.57	AAA620.CD3.3.X8.Y6.tile.tissue.png	207	1	2000	207	a7ce4e42cb3f5a5094e7cc5bed5d7c40	0	0	0	0	0	0	0	0	0	0	0	0	0	/home/dhl_ec/bnelissen/Slides/CD3_manuscript/CD3_slides/AAA620.CD3.3/AAA620.CD3.3.run1	255	0.7	0.06	0.7	0.06	-9.43052770805	-12.6329553644	2.82026820221	0.344259085937
5796.0	3688176.0	3023.0	17568.0	3688176.0	4000000.0	72.0	3.0	2.05	1.13	1.04	0.04	6.19	0.35	0.65	0.0699999999997	8.67	0.32	2.06	1.41	1.13	AAA620.CD3.3.X8.Y7.tile.tissue.png	208	1	2000	208	95beb7d4d486bc381598c0643b90a25b	0	0	0	0	0	0	0	0	0	0	0	0	0	/home/dhl_ec/bnelissen/Slides/CD3_manuscript/CD3_slides/AAA620.CD3.3/AAA620.CD3.3.run1	255	0.7	0.06	0.7	0.06	-9.09010517489	-12.1584510656	2.53636689472	0.278833453125
8889.0	3828079.0	4188.0	13241.0	3828079.0	4000000.0	94.0	1.0	1.11	1.07	1.03	0.04	6.22	0.34	0.650000000001	0.0700000000006	8.6	0.32	2.06	1.38	0.55	AAA620.CD3.3.X8.Y8.tile.tissue.png	209	1	2000	209	f9743eddeac0feefab841b51b61da362	0	0	0	0	0	0	0	0	0	0	0	0	0	/home/dhl_ec/bnelissen/Slides/CD3_manuscript/CD3_slides/AAA620.CD3.3/AAA620.CD3.3.run1	255	0.7	0.06	0.7	0.06	-9.26154635379	-12.6772771466	2.51315558542	0.29565575
12793.0	3277270.0	6672.0	20179.0	3277270.0	4000000.0	154.0	5.0	1.14	1.38	1.03	0.04	6.62	0.35	0.639999999999	0.0799999999999	8.53	0.31	2.07	1.42	0.92	AAA620.CD3.3.X8.Y9.tile.tissue.png	210	1	2000	210	7814aa946f385bda936e56880b1907a1	0	0	0	0	0	0	0	0	0	0	0	0	0	/home/dhl_ec/bnelissen/Slides/CD3_manuscript/CD3_slides/AAA620.CD3.3/AAA620.CD3.3.run1	255	0.7	0.06	0.7	0.06	-9.16596224523	-12.9704683275	2.92906874697	0.330653382813
0.0	0.0	0.0	0.0	0.0	4000000.0	0.0	0.0	0.85	0.98	1.07	0.0500000000002	5.74	0.27	0.689999999999	0.19	4.44	0.12	1.83	1.39	0.48	AAA620.CD3.3.X9.Y0.tile.tissue.png	211	1	2000	211	a9155f1d868c408a198176025308e8fd	0	0	0	0	0	0	0	0	0	0	0	0	0	/home/dhl_ec/bnelissen/Slides/CD3_manuscript/CD3_slides/AAA620.CD3.3/AAA620.CD3.3.run1	255	1.0	0.06	1.0	0.06	0.0	-10.3631371574	0.0	6.321132473
89089.0	3000163.0	33864.0	18062.0	3000163.0	4000000.0	678.0	4.0	2.0	1.2	1.07	0.04	7.81	0.34	0.64	0.0900000000001	9.51	0.32	2.07	1.41	0.52	AAA620.CD3.3.X9.Y1.tile.tissue.png	212	1	2000	212	114624ffc254c4f295a7f8ada65623cf	0	0	0	0	0	0	0	0	0	0	0	0	0	/home/dhl_ec/bnelissen/Slides/CD3_manuscript/CD3_slides/AAA620.CD3.3/AAA620.CD3.3.run1	255	0.7	0.06	0.7	0.06	-9.62185334698	-12.5064455158	2.89208705403	0.567450148437
13381.0	2651689.0	6165.0	48041.0	2651689.0	4000000.0	138.0	14.0	0.949999999999	1.13	1.04	0.04	6.28	0.360000000001	0.65	0.11	7.79	0.29	2.1	1.39	0.5	AAA620.CD3.3.X9.Y10.tile.tissue.png	213	1	2000	213	daf5ba5346bd491c1186796cbace5d86	0	0	0	0	0	0	0	0	0	0	0	0	0	/home/dhl_ec/bnelissen/Slides/CD3_manuscript/CD3_slides/AAA620.CD3.3/AAA620.CD3.3.run1	255	0.7	0.06	0.7	0.06	-9.32219058413	-12.6932291154	2.98888130256	0.358276070312
8103.0	1034792.0	3601.0	51904.0	1034792.0	4000000.0	82.0	45.0	0.989999999999	1.25	1.03	0.04	6.3	0.36	0.659999999999	0.160000000001	6.95	0.219999999999	2.15	1.38	0.610000000001	AAA620.CD3.3.X9.Y11.tile.tissue.png	214	1	2000	214	592350d06d57adbd369aa49017d8b904	0	0	0	0	0	0	0	0	0	0	0	0	0	/home/dhl_ec/bnelissen/Slides/CD3_manuscript/CD3_slides/AAA620.CD3.3/AAA620.CD3.3.run1	255	0.7	0.06	0.7	0.06	-9.37295346361	-12.2241977506	3.10916077513	0.312000898438
2756.0	184478.0	947.0	12479.0	184478.0	4000000.0	20.0	16.0	0.93	1.04	1.02	0.04	7.1	0.339999999999	0.650000000001	0.190000000001	6.34	0.2	1.97	1.39	0.540000000001	AAA620.CD3.3.X9.Y12.tile.tissue.png	215	1	2000	215	9c1678c1624fe9119e9af4453bf6fe9b	0	0	0	0	0	0	0	0	0	0	0	0	0	/home/dhl_ec/bnelissen/Slides/CD3_manuscript/CD3_slides/AAA620.CD3.3/AAA620.CD3.3.run1	255	0.7	0.06	0.7	0.06	-9.37612549869	-11.716238005	3.10687074229	0.224758791016
0.0	3475.0	0.0	372.0	3475.0	4000000.0	0.0	1.0	1.07	1.26	1.03	0.0500000000002	6.12	0.33	0.670000000001	0.190000000001	5.1	0.12	1.82	1.35	0.5	AAA620.CD3.3.X9.Y13.tile.tissue.png	216	1	2000	216	89f4c1728e11d7ee5fbff6cd3cc13804	0	0	0	0	0	0	0	0	0	0	0	0	0	/home/dhl_ec/bnelissen/Slides/CD3_manuscript/CD3_slides/AAA620.CD3.3/AAA620.CD3.3.run1	255	0.7	0.06	0.7	0.06	0.0	-11.4284132483	2.00590082621	3.13549530188
0.0	0.0	0.0	0.0	0.0	4000000.0	0.0	0.0	1.27	1.19	1.01	0.0500000000002	5.45	0.26	0.74	0.18	4.12	0.11	1.75	1.92	0.620000000001	AAA620.CD3.3.X9.Y14.tile.tissue.png	217	1	2000	217	dcfbe680888eea6fcce98d7ab43b98a2	0	0	0	0	0	0	0	0	0	0	0	0	0	/home/dhl_ec/bnelissen/Slides/CD3_manuscript/CD3_slides/AAA620.CD3.3/AAA620.CD3.3.run1	255	1.0	0.06	1.0	0.06	0.0	-11.1049432069	0.0	4.78261079857
0.0	0.0	0.0	0.0	0.0	4000000.0	0.0	0.0	0.83	1.05	1.08	0.0500000000002	5.82	0.28	0.75	0.200000000001	4.5	0.110000000001	1.82	1.39	0.500000000001	AAA620.CD3.3.X9.Y15.tile.tissue.png	218	1	2000	218	164a80fb8e7407c8d149378cc5e05a2c	0	0	0	0	0	0	0	0	0	0	0	0	0	/home/dhl_ec/bnelissen/Slides/CD3_manuscript/CD3_slides/AAA620.CD3.3/AAA620.CD3.3.run1	255	1.0	0.06	1.0	0.06	0.0	-12.0590031609	0.0	5.83868411253
36696.0	917813.0	14720.0	33627.0	917813.0	4000000.0	301.0	30.0	0.91	1.22	1.05	0.04	6.6	0.36	0.669999999999	0.169999999999	7.46	0.240000000001	2.12	1.39	0.570000000001	AAA620.CD3.3.X9.Y2.tile.tissue.png	219	1	2000	219	aec28ca28ad89d2b75e1cb390c24d6a1	0	0	0	0	0	0	0	0	0	0	0	0	0	/home/dhl_ec/bnelissen/Slides/CD3_manuscript/CD3_slides/AAA620.CD3.3/AAA620.CD3.3.run1	255	0.7	0.06	0.7	0.06	-9.35854274285	-12.616031226	2.77082528255	0.250600929687
34284.0	3482034.0	13818.0	22053.0	3482034.0	4000000.0	288.0	7.0	1.01	1.14	1.06	0.0499999999993	6.39	0.35	0.65	0.0799999999999	8.59	0.32	2.03	1.39	0.6	AAA620.CD3.3.X9.Y3.tile.tissue.png	220	1	2000	220	4b3a837ae7a6bfc9e414598cd8b7e540	0	0	0	0	0	0	0	0	0	0	0	0	0	/home/dhl_ec/bnelissen/Slides/CD3_manuscript/CD3_slides/AAA620.CD3.3/AAA620.CD3.3.run1	255	0.7	0.06	0.7	0.06	-9.27475485944	-12.7407077403	2.53620311075	0.394465117187
25615.0	3210125.0	11057.0	33182.0	3210125.0	4000000.0	245.0	18.0	1.46	1.15	1.06	0.04	6.52	0.35	0.660000000001	0.0799999999999	8.54	0.309999999999	2.08	1.38	0.52	AAA620.CD3.3.X9.Y4.tile.tissue.png	221	1	2000	221	529f3a64fc6004ed31365b9a4d1ef038	0	0	0	0	0	0	0	0	0	0	0	0	0	/home/dhl_ec/bnelissen/Slides/CD3_manuscript/CD3_slides/AAA620.CD3.3/AAA620.CD3.3.run1	255	0.7	0.06	0.7	0.06	-9.40836877843	-12.7521528894	2.85687442911	0.396878757812
17584.0	2586305.0	8098.0	72401.0	2586305.0	4000000.0	190.0	41.0	1.2	1.22	1.06	0.04	6.5	0.37	0.659999999999	0.11	7.89	0.29	2.19	1.41	0.539999999999	AAA620.CD3.3.X9.Y5.tile.tissue.png	222	1	2000	222	9f22a56de47cb1f2cd008921c0416316	0	0	0	0	0	0	0	0	0	0	0	0	0	/home/dhl_ec/bnelissen/Slides/CD3_manuscript/CD3_slides/AAA620.CD3.3/AAA620.CD3.3.run1	255	0.7	0.06	0.7	0.06	-9.31094655281	-12.5912760364	2.51780466453	0.336181617188
12119.0	3298052.0	5664.0	35161.0	3298052.0	4000000.0	134.0	10.0	1.32	1.19	1.06	0.04	6.43	0.360000000001	0.67	0.0799999999999	8.18	0.309999999999	2.06	1.39	0.56	AAA620.CD3.3.X9.Y6.tile.tissue.png	223	1	2000	223	18284d1b95e994808c40a1c7fc1ef833	0	0	0	0	0	0	0	0	0	0	0	0	0	/home/dhl_ec/bnelissen/Slides/CD3_manuscript/CD3_slides/AAA620.CD3.3/AAA620.CD3.3.run1	255	0.7	0.06	0.7	0.06	-9.14047593897	-12.6833697575	2.39677540321	0.329340273437
1851.0	3476280.0	1001.0	26956.0	3476280.0	4000000.0	25.0	4.0	1.42	1.14	1.06	0.04	6.44	0.37	0.66	0.0799999999999	8.17	0.309999999999	2.08	1.4	0.499999999999	AAA620.CD3.3.X9.Y7.tile.tissue.png	224	1	2000	224	492ce9f6d3ad2340d717132d3a0732f1	0	0	0	0	0	0	0	0	0	0	0	0	0	/home/dhl_ec/bnelissen/Slides/CD3_manuscript/CD3_slides/AAA620.CD3.3/AAA620.CD3.3.run1	255	0.7	0.06	0.7	0.06	-8.93720725823	-12.9056899006	2.35083015831	0.272101914063
4441.0	3581321.0	2247.0	20819.0	3581321.0	4000000.0	50.0	6.0	0.940000000001	1.76	1.03	0.04	6.32	0.35	0.66	0.0700000000006	8.41	0.32	2.09	1.42	1.1	AAA620.CD3.3.X9.Y8.tile.tissue.png	225	1	2000	225	6ab0df31eca9ad0e20ceb4b60ac72e8b	0	0	0	0	0	0	0	0	0	0	0	0	0	/home/dhl_ec/bnelissen/Slides/CD3_manuscript/CD3_slides/AAA620.CD3.3/AAA620.CD3.3.run1	255	0.7	0.06	0.7	0.06	-9.09261743587	-12.5135397244	2.56078735325	0.299724460937
5373.0	3757890.0	2633.0	18490.0	3757890.0	4000000.0	63.0	1.0	1.6	1.15	1.03	0.04	7.21	0.349999999999	0.65	0.0700000000006	8.56	0.31	2.04	1.39	0.580000000001	AAA620.CD3.3.X9.Y9.tile.tissue.png	226	1	2000	226	fa43bd667f1d0360a022199b677eef05	0	0	0	0	0	0	0	0	0	0	0	0	0	/home/dhl_ec/bnelissen/Slides/CD3_manuscript/CD3_slides/AAA620.CD3.3/AAA620.CD3.3.run1	255	0.7	0.06	0.7	0.06	-9.10728360771	-12.8195324419	2.74245207871	0.321818738281
[truncated: 2 more columns]
