# Supplementary material for: SlideToolkit: An Assistive Toolset for the Histological Quantification of Whole Slide Images
Source: PLoS One. 2014 Nov 5;9(11):e110289. doi: 10.1371/journal.pone.0110289 (PMC4220929; doi:10.1371/journal.pone.0110289)
Supplement: RawData S1 — ICC and BlandAltman plot - measurements and r-script.zip. Measurements of Run1 and Run2, including the code for the calculation of the intraclass correlation coefficient (ICC) and the code for the Bland and Altman plot. (ZIP) [file pone.0110289.s003.zip › cellprofiler.measurements/run1.0fc850068e90da97b0c3203cb3e19caa.DefaultOUT_Image.csv]

AreaOccupied_AreaOccupied_DAB_Nuclei	AreaOccupied_AreaOccupied_Tissue	AreaOccupied_Perimeter_DAB_Nuclei	AreaOccupied_Perimeter_Tissue	AreaOccupied_TotalArea_DAB_Nuclei	AreaOccupied_TotalArea_Tissue	Count_DAB_Nuclei	Count_Tissue	ExecutionTime_01LoadImages	ExecutionTime_02ColorToGray	ExecutionTime_03Smooth	ExecutionTime_04ImageMath	ExecutionTime_05IdentifyPrimaryObjects	ExecutionTime_06MeasureImageAreaOccupied	ExecutionTime_07UnmixColors	ExecutionTime_08MaskImage	ExecutionTime_09IdentifyPrimaryObjects	ExecutionTime_10MeasureImageAreaOccupied	ExecutionTime_11OverlayOutlines	ExecutionTime_12OverlayOutlines	ExecutionTime_13SaveImages	FileName_Original	Group_Index	Group_Number	Height_Original	ImageNumber	MD5Digest_Original	ModuleError_01LoadImages	ModuleError_02ColorToGray	ModuleError_03Smooth	ModuleError_04ImageMath	ModuleError_05IdentifyPrimaryObjects	ModuleError_06MeasureImageAreaOccupied	ModuleError_07UnmixColors	ModuleError_08MaskImage	ModuleError_09IdentifyPrimaryObjects	ModuleError_10MeasureImageAreaOccupied	ModuleError_11OverlayOutlines	ModuleError_12OverlayOutlines	ModuleError_13SaveImages	PathName_Original	Scaling_Original	Threshold_FinalThreshold_DAB_Nuclei	Threshold_FinalThreshold_Tissue	Threshold_OrigThreshold_DAB_Nuclei	Threshold_OrigThreshold_Tissue	Threshold_SumOfEntropies_DAB_Nuclei	Threshold_SumOfEntropies_Tissue	Threshold_WeightedVariance_DAB_Nuclei	Threshold_WeightedVariance_Tissue
115.0	202986.0	70.0	3301.0	202986.0	4000000.0	2.0	4.0	2.12	2.85	1.2	0.05	6.54	0.64	1.3	0.31	6.58	0.22	2.13	2.43	1.56	AAA591.CD3.location-b.X0.Y10.tile.tissue.png	1	1	2000	1	687e0a1ab24905c8a8ea038b489cc234	0	0	0	0	0	0	0	0	0	0	0	0	0	/home/dhl_ec/bnelissen/Slides/CD3_manuscript/CD3_slides/AAA591.CD3.location-b/AAA591.CD3.location-b.run1	255	0.7	0.06	0.7	0.06	-9.16819520217	-12.1448750955	3.9280203286	2.71919343848
0.0	0.0	0.0	0.0	0.0	4000000.0	0.0	0.0	2.83	2.06	1.82	0.09	8.08	0.28	1.36	0.32	6.71	0.21	3.03	2.3	0.98	AAA591.CD3.location-b.X0.Y11.tile.tissue.png	2	1	2000	2	b3e7819b5b131dfb16412fde42b75bd9	0	0	0	0	0	0	0	0	0	0	0	0	0	/home/dhl_ec/bnelissen/Slides/CD3_manuscript/CD3_slides/AAA591.CD3.location-b/AAA591.CD3.location-b.run1	255	1.0	0.06	1.0	0.06	0.0	-10.4618242614	0.0	8.74784089361
0.0	0.0	0.0	0.0	0.0	3264000.0	0.0	0.0	2.91	1.22	1.51	0.06	7.25	0.39	1.16	0.27	5.35	0.17	2.52	1.89	0.57	AAA591.CD3.location-b.X0.Y12.tile.tissue.png	3	1	2000	3	dca2557d8e83582a4ff74d68cb12e238	0	0	0	0	0	0	0	0	0	0	0	0	0	/home/dhl_ec/bnelissen/Slides/CD3_manuscript/CD3_slides/AAA591.CD3.location-b/AAA591.CD3.location-b.run1	255	1.0	0.06	1.0	0.06	0.0	0.0	0.0	6.37183578431
0.0	1313.0	0.0	172.0	1313.0	4000000.0	0.0	1.0	1.37	2.19	1.82	0.08	9.79	0.57	1.31	0.22	5.72	0.13	2.08	1.53	0.41	AAA591.CD3.location-b.X0.Y8.tile.tissue.png	4	1	2000	4	f07c2685ec8269bf8456882d1af8ecba	0	0	0	0	0	0	0	0	0	0	0	0	0	/home/dhl_ec/bnelissen/Slides/CD3_manuscript/CD3_slides/AAA591.CD3.location-b/AAA591.CD3.location-b.run1	255	0.7	0.06	0.7	0.06	0.0	-12.0137935104	3.84508282559	5.46258935587
409.0	309676.0	236.0	3829.0	309676.0	4000000.0	6.0	1.0	0.92	2.39	1.19	0.06	6.62	0.37	0.79	0.21	6.69	0.22	2.14	1.52	0.46	AAA591.CD3.location-b.X0.Y9.tile.tissue.png	5	1	2000	5	e7abf34ee953f5dc5c3779b12bc949f0	0	0	0	0	0	0	0	0	0	0	0	0	0	/home/dhl_ec/bnelissen/Slides/CD3_manuscript/CD3_slides/AAA591.CD3.location-b/AAA591.CD3.location-b.run1	255	0.7	0.06	0.7	0.06	-9.40536778362	-12.0811495098	4.78632308472	2.7436998457
2241.0	2300501.0	1039.0	9243.0	2300501.0	4000000.0	27.0	2.0	3.56	2.58	1.25	0.06	6.65	0.37	0.73	0.12	8.1	0.31	2.16	1.53	0.46	AAA591.CD3.location-b.X1.Y10.tile.tissue.png	6	1	2000	6	7b54c9f1186f26460884edc9d7d934fc	0	0	0	0	0	0	0	0	0	0	0	0	0	/home/dhl_ec/bnelissen/Slides/CD3_manuscript/CD3_slides/AAA591.CD3.location-b/AAA591.CD3.location-b.run1	255	0.7	0.06	0.7	0.06	-9.19896246785	-11.3208717658	2.25407618441	0.17727778125
0.0	2512.0	0.0	228.0	2512.0	4000000.0	0.0	1.0	2.94	2.91	1.17	0.04	6.5	0.38	0.75	0.23	5.69	0.13	2.07	1.53	0.44	AAA591.CD3.location-b.X1.Y11.tile.tissue.png	7	1	2000	7	3726b117ceadc742b04940eba655e644	0	0	0	0	0	0	0	0	0	0	0	0	0	/home/dhl_ec/bnelissen/Slides/CD3_manuscript/CD3_slides/AAA591.CD3.location-b/AAA591.CD3.location-b.run1	255	0.7	0.06	0.7	0.06	0.0	-12.3044621093	6.37932338836	0.12359403186
0.0	0.0	0.0	0.0	0.0	3264000.0	0.0	0.0	3.43	2.45	1.02	0.04	4.59	0.26	0.7	0.18	3.86	0.1	1.66	1.25	0.35	AAA591.CD3.location-b.X1.Y12.tile.tissue.png	8	1	2000	8	bc511cc3d3ffc53a27f532c383f214e5	0	0	0	0	0	0	0	0	0	0	0	0	0	/home/dhl_ec/bnelissen/Slides/CD3_manuscript/CD3_slides/AAA591.CD3.location-b/AAA591.CD3.location-b.run1	255	1.0	0.06	1.0	0.06	0.0	0.0	0.0	9.099625
648.0	97499.0	221.0	2212.0	97499.0	4000000.0	5.0	1.0	3.05	1.96	1.22	0.06	6.63	0.39	0.89	0.23	6.79	0.22	2.11	1.52	0.37	AAA591.CD3.location-b.X1.Y7.tile.tissue.png	9	1	2000	9	f5dd93c2d4cd98e1b1333aafe6e3a955	0	0	0	0	0	0	0	0	0	0	0	0	0	/home/dhl_ec/bnelissen/Slides/CD3_manuscript/CD3_slides/AAA591.CD3.location-b/AAA591.CD3.location-b.run1	255	0.7	0.06	0.7	0.06	-9.52156694351	-12.0380808607	3.48963830027	0.970813635254
2826.0	1918427.0	1201.0	12272.0	1918427.0	4000000.0	26.0	1.0	2.98	1.75	1.18	0.08	10.5	0.65	1.34	0.23	12.31	0.48	3.7	2.58	0.77	AAA591.CD3.location-b.X1.Y8.tile.tissue.png	10	1	2000	10	63ec8c698ef06149accea51ba736f986	0	0	0	0	0	0	0	0	0	0	0	0	0	/home/dhl_ec/bnelissen/Slides/CD3_manuscript/CD3_slides/AAA591.CD3.location-b/AAA591.CD3.location-b.run1	255	0.7	0.06	0.7	0.06	-9.44087639424	-11.3074204432	3.48574817117	0.3322503125
6193.0	3803479.0	2827.0	9488.0	3803479.0	4000000.0	65.0	1.0	1.73	3.1	1.14	0.05	7.94	0.39	0.74	0.06	9.7	0.37	2.21	1.53	0.73	AAA591.CD3.location-b.X1.Y9.tile.tissue.png	11	1	2000	11	68f6522dd5eb63bc70ed4d62dc34d1dd	0	0	0	0	0	0	0	0	0	0	0	0	0	/home/dhl_ec/bnelissen/Slides/CD3_manuscript/CD3_slides/AAA591.CD3.location-b/AAA591.CD3.location-b.run1	255	0.7	0.06	0.7	0.06	-9.46252735163	-12.4062789329	2.49516081318	0.218641496094
0.0	0.0	0.0	0.0	0.0	4000000.0	0.0	0.0	1.58	2.35	1.81	0.09	9.29	0.49	1.35	0.33	4.94	0.2	3.22	2.33	0.58	AAA591.CD3.location-b.X10.Y0.tile.tissue.png	12	1	2000	12	b441432d72d91d6b6581966c84ec9992	0	0	0	0	0	0	0	0	0	0	0	0	0	/home/dhl_ec/bnelissen/Slides/CD3_manuscript/CD3_slides/AAA591.CD3.location-b/AAA591.CD3.location-b.run1	255	1.0	0.06	1.0	0.06	0.0	-10.5463971574	0.0	8.99900736905
359.0	272663.0	213.0	2614.0	272663.0	4000000.0	5.0	1.0	1.11	1.57	1.09	0.05	6.73	0.36	0.72	0.22	6.76	0.22	2.05	1.47	0.39	AAA591.CD3.location-b.X10.Y1.tile.tissue.png	13	1	2000	13	2d89662ecdbd193bc0651d474cc65c86	0	0	0	0	0	0	0	0	0	0	0	0	0	/home/dhl_ec/bnelissen/Slides/CD3_manuscript/CD3_slides/AAA591.CD3.location-b/AAA591.CD3.location-b.run1	255	0.7	0.06	0.7	0.06	-8.71997066926	-10.9686533208	1.32143380917	0.108735296875
0.0	53177.0	0.0	2266.0	53177.0	4000000.0	0.0	3.0	0.8	1.4	1.14	0.06	6.68	0.41	0.92	0.23	6.25	0.14	2.09	1.48	0.37	AAA591.CD3.location-b.X10.Y10.tile.tissue.png	14	1	2000	14	0fd74d9622438ca4de3120de45781b41	0	0	0	0	0	0	0	0	0	0	0	0	0	/home/dhl_ec/bnelissen/Slides/CD3_manuscript/CD3_slides/AAA591.CD3.location-b/AAA591.CD3.location-b.run1	255	0.7	0.06	0.7	0.06	-8.20703486778	-11.8072195786	2.12110520725	3.347700604
0.0	0.0	0.0	0.0	0.0	4000000.0	0.0	0.0	0.92	1.95	1.14	0.06	6.32	0.46	0.81	0.22	4.76	0.12	1.97	1.49	0.35	AAA591.CD3.location-b.X10.Y11.tile.tissue.png	15	1	2000	15	43cca23c29a86571c1834f7e4dbfd0d9	0	0	0	0	0	0	0	0	0	0	0	0	0	/home/dhl_ec/bnelissen/Slides/CD3_manuscript/CD3_slides/AAA591.CD3.location-b/AAA591.CD3.location-b.run1	255	1.0	0.06	1.0	0.06	0.0	-11.813171852	0.0	6.71034254738
0.0	4599.0	0.0	366.0	4599.0	3264000.0	0.0	1.0	2.66	2.24	0.99	0.04	5.36	0.29	0.7	0.17	4.6	0.1	1.63	1.18	0.29	AAA591.CD3.location-b.X10.Y12.tile.tissue.png	16	1	2000	16	b9739416ff944f07df1cc86628dface2	0	0	0	0	0	0	0	0	0	0	0	0	0	/home/dhl_ec/bnelissen/Slides/CD3_manuscript/CD3_slides/AAA591.CD3.location-b/AAA591.CD3.location-b.run1	255	0.7	0.06	0.7	0.06	0.0	-11.6466939298	1.11073568982	2.81711482994
2445.0	2870918.0	1214.0	9323.0	2870918.0	4000000.0	29.0	1.0	2.05	2.67	1.27	0.04	6.63	0.36	0.72	0.1	8.53	0.49	2.13	1.47	0.51	AAA591.CD3.location-b.X10.Y2.tile.tissue.png	17	1	2000	17	912ff6ee550ce0ba1a46077c89bb43f4	0	0	0	0	0	0	0	0	0	0	0	0	0	/home/dhl_ec/bnelissen/Slides/CD3_manuscript/CD3_slides/AAA591.CD3.location-b/AAA591.CD3.location-b.run1	255	0.7	0.06	0.7	0.06	-8.93021023401	-11.2877018607	1.18108251434	0.109865683594
5253.0	3988989.0	2235.0	8504.0	3988989.0	4000000.0	54.0	1.0	2.78	2.28	1.17	0.05	6.17	0.37	0.74	0.06	9.43	0.36	2.1	1.48	2.0	AAA591.CD3.location-b.X10.Y3.tile.tissue.png	18	1	2000	18	5d5c80555a881bb138608a4cad2ca9b4	0	0	0	0	0	0	0	0	0	0	0	0	0	/home/dhl_ec/bnelissen/Slides/CD3_manuscript/CD3_slides/AAA591.CD3.location-b/AAA591.CD3.location-b.run1	255	0.7	0.06	0.7	0.06	-8.97812991049	-12.1648795217	1.05130254848	0.0859831171875
6763.0	4000000.0	3231.0	7996.0	4000000.0	4000000.0	84.0	1.0	3.2	2.68	1.15	0.05	8.88	0.47	1.2	0.06	13.65	0.57	3.27	2.28	0.66	AAA591.CD3.location-b.X10.Y4.tile.tissue.png	19	1	2000	19	dbad6b366dd6d41f3af7e4847c66d033	0	0	0	0	0	0	0	0	0	0	0	0	0	/home/dhl_ec/bnelissen/Slides/CD3_manuscript/CD3_slides/AAA591.CD3.location-b/AAA591.CD3.location-b.run1	255	0.7	0.06	0.7	0.06	-9.12614641224	-12.5290454764	0.980157147249	0.103972261047
4516.0	4000000.0	2176.0	7996.0	4000000.0	4000000.0	55.0	1.0	3.42	2.61	1.8	0.0700000000001	11.03	0.47	1.2	0.0700000000001	13.64	0.56	3.23	2.28	0.7	AAA591.CD3.location-b.X10.Y5.tile.tissue.png	20	1	2000	20	c7f88c6799e65bb831ce897f995f4e59	0	0	0	0	0	0	0	0	0	0	0	0	0	/home/dhl_ec/bnelissen/Slides/CD3_manuscript/CD3_slides/AAA591.CD3.location-b/AAA591.CD3.location-b.run1	255	0.7	0.06	0.7	0.06	-9.00353290167	-12.3686488138	0.912105140974	0.0910170381927
1955.0	3880935.0	892.0	8025.0	3880935.0	4000000.0	21.0	1.0	3.25	1.64	1.79	0.0599999999999	18.57	0.57	1.2	0.0899999999999	13.34	0.56	3.28	2.31	0.66	AAA591.CD3.location-b.X10.Y6.tile.tissue.png	21	1	2000	21	a5f2d09fb25e01662b477cd9d58828db	0	0	0	0	0	0	0	0	0	0	0	0	0	/home/dhl_ec/bnelissen/Slides/CD3_manuscript/CD3_slides/AAA591.CD3.location-b/AAA591.CD3.location-b.run1	255	0.7	0.06	0.7	0.06	-8.68435100087	-11.806767998	0.796501597568	0.0762203320313
659.0	1656040.0	311.0	8834.0	1656040.0	4000000.0	7.0	2.0	1.67	2.8	1.79	0.0699999999999	10.15	0.58	1.2	0.22	11.02	0.42	3.29	2.29	0.63	AAA591.CD3.location-b.X10.Y7.tile.tissue.png	22	1	2000	22	48c8067ac13bb8d6530fbc49d1402b0e	0	0	0	0	0	0	0	0	0	0	0	0	0	/home/dhl_ec/bnelissen/Slides/CD3_manuscript/CD3_slides/AAA591.CD3.location-b/AAA591.CD3.location-b.run1	255	0.7	0.06	0.7	0.06	-8.51370686388	-11.7992969323	1.00799772758	0.173546558594
55.0	515001.0	31.0	7013.0	515001.0	4000000.0	1.0	5.0	2.03	2.37	1.79	0.0799999999999	9.79	0.57	1.22	0.3	9.81	0.35	3.28	2.29	0.58	AAA591.CD3.location-b.X10.Y8.tile.tissue.png	23	1	2000	23	8faec7b1ba41864aa6122351fa2fe9f8	0	0	0	0	0	0	0	0	0	0	0	0	0	/home/dhl_ec/bnelissen/Slides/CD3_manuscript/CD3_slides/AAA591.CD3.location-b/AAA591.CD3.location-b.run1	255	0.7	0.06	0.7	0.06	-8.86846119557	-11.0052579129	1.30612496734	1.41926835645
0.0	1252184.0	0.0	8408.0	1252184.0	4000000.0	0.0	1.0	3.28	1.55	1.79	0.08	10.22	0.58	1.21	0.24	10.13	0.29	3.32	2.3	0.61	AAA591.CD3.location-b.X10.Y9.tile.tissue.png	24	1	2000	24	e987682f74e7e3988db71cbe400f8c59	0	0	0	0	0	0	0	0	0	0	0	0	0	/home/dhl_ec/bnelissen/Slides/CD3_manuscript/CD3_slides/AAA591.CD3.location-b/AAA591.CD3.location-b.run1	255	0.7	0.06	0.7	0.06	-8.98424147114	-11.1786387281	1.73866103875	1.13651738281
0.0	0.0	0.0	0.0	0.0	4000000.0	0.0	0.0	3.73	3.46	1.81	0.08	9.08	0.47	1.3	0.32	6.77	0.21	3.0	2.3	0.59	AAA591.CD3.location-b.X11.Y1.tile.tissue.png	25	1	2000	25	73d1bfdefd82bba488f7d98681eab970	0	0	0	0	0	0	0	0	0	0	0	0	0	/home/dhl_ec/bnelissen/Slides/CD3_manuscript/CD3_slides/AAA591.CD3.location-b/AAA591.CD3.location-b.run1	255	1.0	0.06	1.0	0.06	0.0	-11.6284738381	0.0	7.27077105215
0.0	0.0	0.0	0.0	0.0	3264000.0	0.0	0.0	0.98	2.29	1.44	0.0600000000001	6.79	0.39	1.18	0.26	5.44	0.17	2.45	1.86	0.52	AAA591.CD3.location-b.X11.Y12.tile.tissue.png	26	1	2000	26	3df16b1cf7b4f5cf63b93ac0a159d36b	0	0	0	0	0	0	0	0	0	0	0	0	0	/home/dhl_ec/bnelissen/Slides/CD3_manuscript/CD3_slides/AAA591.CD3.location-b/AAA591.CD3.location-b.run1	255	1.0	0.06	1.0	0.06	0.0	0.0	0.0	3.36609620098
0.0	1683.0	0.0	262.0	1683.0	4000000.0	0.0	1.0	3.12	2.09	1.79	0.0699999999999	9.4	0.56	1.21	0.31	8.04	0.22	3.13	2.28	0.59	AAA591.CD3.location-b.X11.Y2.tile.tissue.png	27	1	2000	27	41accf5a40c4552932999612c574396d	0	0	0	0	0	0	0	0	0	0	0	0	0	/home/dhl_ec/bnelissen/Slides/CD3_manuscript/CD3_slides/AAA591.CD3.location-b/AAA591.CD3.location-b.run1	255	0.7	0.06	0.7	0.06	0.0	-11.0104895862	4.56905074411	0.133060556648
698.0	1832955.0	295.0	7983.0	1832955.0	4000000.0	6.0	1.0	4.33	2.36	1.79	0.0699999999999	9.99	0.58	1.2	0.21	11.15	0.28	2.25	1.56	0.41	AAA591.CD3.location-b.X11.Y3.tile.tissue.png	28	1	2000	28	1173a72e963903e058163ef8e08662b3	0	0	0	0	0	0	0	0	0	0	0	0	0	/home/dhl_ec/bnelissen/Slides/CD3_manuscript/CD3_slides/AAA591.CD3.location-b/AAA591.CD3.location-b.run1	255	0.7	0.06	0.7	0.06	-8.83718727879	-11.4346733559	1.22169759878	0.125804175781
3000.0	3818102.0	1179.0	8545.0	3818102.0	4000000.0	26.0	1.0	2.4	1.99	1.36	0.05	6.53	0.37	0.74	0.0699999999999	9.56	0.56	3.31	2.31	0.65	AAA591.CD3.location-b.X11.Y4.tile.tissue.png	29	1	2000	29	27e5cc7228562693d94720491b554fcc	0	0	0	0	0	0	0	0	0	0	0	0	0	/home/dhl_ec/bnelissen/Slides/CD3_manuscript/CD3_slides/AAA591.CD3.location-b/AAA591.CD3.location-b.run1	255	0.7	0.06	0.7	0.06	-8.8719194306	-11.7713166429	1.17641854178	0.0940565996094
957.0	2936577.0	417.0	8452.0	2936577.0	4000000.0	9.0	1.0	3.16	2.55	1.82	0.0699999999999	9.93	0.57	1.19	0.14	12.34	0.5	3.29	2.32	0.7	AAA591.CD3.location-b.X11.Y5.tile.tissue.png	30	1	2000	30	20628b9eaae2757c232dcba0fb0a5d78	0	0	0	0	0	0	0	0	0	0	0	0	0	/home/dhl_ec/bnelissen/Slides/CD3_manuscript/CD3_slides/AAA591.CD3.location-b/AAA591.CD3.location-b.run1	255	0.7	0.06	0.7	0.06	-9.03854523813	-12.1460238456	1.66199910512	0.180548859375
495.0	486773.0	232.0	4241.0	486773.0	4000000.0	6.0	1.0	3.14	2.52	1.96	0.0899999999999	8.79	0.62	1.24	0.3	9.83	0.34	3.21	2.34	0.58	AAA591.CD3.location-b.X11.Y6.tile.tissue.png	31	1	2000	31	96975c1ca9cdced489ec62c42a3be888	0	0	0	0	0	0	0	0	0	0	0	0	0	/home/dhl_ec/bnelissen/Slides/CD3_manuscript/CD3_slides/AAA591.CD3.location-b/AAA591.CD3.location-b.run1	255	0.7	0.06	0.7	0.06	-9.04937169417	-11.4520206126	2.29986869789	2.09676830566
0.0	0.0	0.0	0.0	0.0	4000000.0	0.0	0.0	2.67	2.52	1.8	0.08	8.18	0.47	1.38	0.33	6.66	0.21	3.03	2.34	0.45	AAA591.CD3.location-b.X11.Y7.tile.tissue.png	32	1	2000	32	ccad1fbf89c4f8ff0287c27bf74e6d70	0	0	0	0	0	0	0	0	0	0	0	0	0	/home/dhl_ec/bnelissen/Slides/CD3_manuscript/CD3_slides/AAA591.CD3.location-b/AAA591.CD3.location-b.run1	255	1.0	0.06	1.0	0.06	0.0	0.0	0.0	8.506808
0.0	0.0	0.0	0.0	0.0	3264000.0	0.0	0.0	2.42	2.3	1.48	0.0700000000001	6.73	0.43	1.3	0.29	6.07	0.19	2.7	2.1	0.47	AAA591.CD3.location-b.X12.Y12.tile.tissue.png	33	1	2000	33	a8084239058a34ae44fdd40527a238db	0	0	0	0	0	0	0	0	0	0	0	0	0	/home/dhl_ec/bnelissen/Slides/CD3_manuscript/CD3_slides/AAA591.CD3.location-b/AAA591.CD3.location-b.run1	255	1.0	0.06	1.0	0.06	0.0	0.0	0.0	3.29103737745
0.0	0.0	0.0	0.0	0.0	4000000.0	0.0	0.0	2.77	1.68	1.15	0.0799999999999	9.21	0.51	1.34	0.32	6.65	0.2	2.97	2.26	1.02	AAA591.CD3.location-b.X12.Y2.tile.tissue.png	34	1	2000	34	52cc85b66f6cb69617effdc41db04a26	0	0	0	0	0	0	0	0	0	0	0	0	0	/home/dhl_ec/bnelissen/Slides/CD3_manuscript/CD3_slides/AAA591.CD3.location-b/AAA591.CD3.location-b.run1	255	1.0	0.06	1.0	0.06	0.0	-12.1271166547	0.0	5.32791798149
0.0	0.0	0.0	0.0	0.0	4000000.0	0.0	0.0	2.32	1.44	1.78	0.0799999999999	6.56	0.29	0.79	0.22	4.53	0.13	2.03	1.49	1.12	AAA591.CD3.location-b.X12.Y3.tile.tissue.png	35	1	2000	35	63b50129b6cdea8c73d51b423608861c	0	0	0	0	0	0	0	0	0	0	0	0	0	/home/dhl_ec/bnelissen/Slides/CD3_manuscript/CD3_slides/AAA591.CD3.location-b/AAA591.CD3.location-b.run1	255	1.0	0.06	1.0	0.06	0.0	-11.9023836974	0.0	5.56302857225
0.0	19895.0	0.0	1535.0	19895.0	4000000.0	0.0	2.0	1.99	2.41	1.19	0.0599999999999	6.36	0.55	1.3	0.3	8.96	0.21	2.31	2.3	1.83	AAA591.CD3.location-b.X12.Y4.tile.tissue.png	36	1	2000	36	96f92b0b2a83864d87be54038f6a59fa	0	0	0	0	0	0	0	0	0	0	0	0	0	/home/dhl_ec/bnelissen/Slides/CD3_manuscript/CD3_slides/AAA591.CD3.location-b/AAA591.CD3.location-b.run1	255	0.7	0.06	0.7	0.06	-6.73373254421	-12.2118303594	2.53065881116	3.93872658936
0.0	0.0	0.0	0.0	0.0	4000000.0	0.0	0.0	1.53	2.06	1.79	0.0799999999999	8.21	0.46	1.33	0.31	6.61	0.2	3.0	1.86	0.62	AAA591.CD3.location-b.X12.Y5.tile.tissue.png	37	1	2000	37	ee62e96cc6a65e4d71778da9a4207f0b	0	0	0	0	0	0	0	0	0	0	0	0	0	/home/dhl_ec/bnelissen/Slides/CD3_manuscript/CD3_slides/AAA591.CD3.location-b/AAA591.CD3.location-b.run1	255	1.0	0.06	1.0	0.06	0.0	0.0	0.0	9.423461
2450.0	3690516.0	1235.0	9022.0	3690516.0	4000000.0	30.0	1.0	2.58	1.79	1.15	0.05	6.24	0.49	0.72	0.0800000000002	12.48	0.55	3.33	2.29	0.65	AAA591.CD3.location-b.X2.Y10.tile.tissue.png	38	1	2000	38	127487c2165ec7f6147f10099ca0cc36	0	0	0	0	0	0	0	0	0	0	0	0	0	/home/dhl_ec/bnelissen/Slides/CD3_manuscript/CD3_slides/AAA591.CD3.location-b/AAA591.CD3.location-b.run1	255	0.7	0.06	0.7	0.06	-9.16943965524	-12.1921197618	1.51456239482	0.144478136719
123.0	89696.0	87.0	1847.0	89696.0	4000000.0	2.0	1.0	1.23	1.75	1.19	0.0699999999999	9.6	0.57	1.2	0.33	9.23	0.31	3.08	2.3	0.59	AAA591.CD3.location-b.X2.Y11.tile.tissue.png	39	1	2000	39	c7229c6065f8b04c6e1f8f9d3dfee3c0	0	0	0	0	0	0	0	0	0	0	0	0	0	/home/dhl_ec/bnelissen/Slides/CD3_manuscript/CD3_slides/AAA591.CD3.location-b/AAA591.CD3.location-b.run1	255	0.7	0.06	0.7	0.06	-8.78353246659	-12.312419602	2.360058333	0.104989483887
0.0	0.0	0.0	0.0	0.0	3264000.0	0.0	0.0	2.51	1.4	1.45	0.0599999999999	6.67	0.38	1.11	0.29	5.99	0.19	2.5	1.88	0.48	AAA591.CD3.location-b.X2.Y12.tile.tissue.png	40	1	2000	40	5d87985d915fbeff220f53a930bc57fc	0	0	0	0	0	0	0	0	0	0	0	0	0	/home/dhl_ec/bnelissen/Slides/CD3_manuscript/CD3_slides/AAA591.CD3.location-b/AAA591.CD3.location-b.run1	255	1.0	0.06	1.0	0.06	0.0	0.0	0.0	9.96126348039
0.0	0.0	0.0	0.0	0.0	4000000.0	0.0	0.0	1.6	3.3	1.16	0.0799999999999	8.27	0.49	1.45	0.33	6.72	0.2	2.98	2.3	0.58	AAA591.CD3.location-b.X2.Y5.tile.tissue.png	41	1	2000	41	3c337986a60fa7583b155da3bab6a9db	0	0	0	0	0	0	0	0	0	0	0	0	0	/home/dhl_ec/bnelissen/Slides/CD3_manuscript/CD3_slides/AAA591.CD3.location-b/AAA591.CD3.location-b.run1	255	1.0	0.06	1.0	0.06	0.0	0.0	0.0	4.594766
173.0	68754.0	88.0	1962.0	68754.0	4000000.0	2.0	2.0	2.61	1.4	1.81	0.0799999999999	7.01	0.37	0.85	0.21	6.85	0.21	2.26	1.52	0.55	AAA591.CD3.location-b.X2.Y6.tile.tissue.png	42	1	2000	42	abf3ad235f7d54a4ca46be758de22cd9	0	0	0	0	0	0	0	0	0	0	0	0	0	/home/dhl_ec/bnelissen/Slides/CD3_manuscript/CD3_slides/AAA591.CD3.location-b/AAA591.CD3.location-b.run1	255	0.7	0.06	0.7	0.06	-9.03203570927	-12.2806876031	3.51815492192	3.24115446387
27525.0	2835597.0	10943.0	9079.0	2835597.0	4000000.0	220.0	1.0	1.57	2.86	1.84	0.0800000000002	9.82	0.57	1.28	0.15	9.46	0.32	2.14	1.48	0.63	AAA591.CD3.location-b.X2.Y7.tile.tissue.png	43	1	2000	43	3aaa78316058bdfd142cecf52df775fd	0	0	0	0	0	0	0	0	0	0	0	0	0	/home/dhl_ec/bnelissen/Slides/CD3_manuscript/CD3_slides/AAA591.CD3.location-b/AAA591.CD3.location-b.run1	255	0.7	0.06	0.7	0.06	-9.53124542673	-12.2005402348	2.78011827168	1.15769925
3428.0	3935600.0	1635.0	10653.0	3935600.0	4000000.0	39.0	1.0	3.24	1.69	1.09	0.05	6.2	0.37	0.73	0.0599999999999	9.45	0.56	3.3	2.29	0.65	AAA591.CD3.location-b.X2.Y8.tile.tissue.png	44	1	2000	44	d928861eb66c68830fb030260b8aa4d6	0	0	0	0	0	0	0	0	0	0	0	0	0	/home/dhl_ec/bnelissen/Slides/CD3_manuscript/CD3_slides/AAA591.CD3.location-b/AAA591.CD3.location-b.run1	255	0.7	0.06	0.7	0.06	-9.45473319723	-12.3529475175	1.94172741396	0.145322890625
1765.0	3968031.0	891.0	8768.0	3968031.0	4000000.0	24.0	1.0	2.18	2.79	1.78	0.0699999999999	6.83	0.39	0.75	0.0599999999999	9.8	0.36	2.18	1.52	0.42	AAA591.CD3.location-b.X2.Y9.tile.tissue.png	45	1	2000	45	607e9aba036d23d42932d3b4b2db26e9	0	0	0	0	0	0	0	0	0	0	0	0	0	/home/dhl_ec/bnelissen/Slides/CD3_manuscript/CD3_slides/AAA591.CD3.location-b/AAA591.CD3.location-b.run1	255	0.7	0.06	0.7	0.06	-9.40522364909	-12.5259726746	1.95144082176	0.157429652344
1707.0	3998062.0	855.0	8110.0	3998062.0	4000000.0	23.0	1.0	3.46	2.0	1.2	0.05	6.77	0.56	1.2	0.0800000000002	13.77	0.54	2.14	1.49	0.42	AAA591.CD3.location-b.X3.Y10.tile.tissue.png	46	1	2000	46	a9ff092fc328b1f881c9bd852396609c	0	0	0	0	0	0	0	0	0	0	0	0	0	/home/dhl_ec/bnelissen/Slides/CD3_manuscript/CD3_slides/AAA591.CD3.location-b/AAA591.CD3.location-b.run1	255	0.7	0.06	0.7	0.06	-9.08090315984	-11.9099400935	1.12050051943	0.0842230908203
1772.0	1496327.0	893.0	7475.0	1496327.0	4000000.0	23.0	1.0	2.16	2.46	1.21	0.0699999999999	7.54	0.37	0.72	0.16	7.54	0.26	2.05	1.47	0.6	AAA591.CD3.location-b.X3.Y11.tile.tissue.png	47	1	2000	47	4adc3a462c73ed744eb795f4f6157572	0	0	0	0	0	0	0	0	0	0	0	0	0	/home/dhl_ec/bnelissen/Slides/CD3_manuscript/CD3_slides/AAA591.CD3.location-b/AAA591.CD3.location-b.run1	255	0.7	0.06	0.7	0.06	-8.99975548867	-12.0040780219	1.48537771204	0.138576039062
0.0	0.0	0.0	0.0	0.0	3264000.0	0.0	0.0	3.21	2.23	1.04	0.04	4.48	0.25	0.68	0.18	3.77	0.1	1.65	1.25	0.33	AAA591.CD3.location-b.X3.Y12.tile.tissue.png	48	1	2000	48	3785c103d42d11cd9229a379d0969d80	0	0	0	0	0	0	0	0	0	0	0	0	0	/home/dhl_ec/bnelissen/Slides/CD3_manuscript/CD3_slides/AAA591.CD3.location-b/AAA591.CD3.location-b.run1	255	1.0	0.06	1.0	0.06	0.0	0.0	0.0	9.76887071078
0.0	0.0	0.0	0.0	0.0	4000000.0	0.0	0.0	3.26	1.83	1.18	0.0600000000002	6.38	0.3	0.86	0.23	4.74	0.13	2.0	1.52	0.36	AAA591.CD3.location-b.X3.Y3.tile.tissue.png	49	1	2000	49	d2f4f3d753d805a2d372937d35c6fca8	0	0	0	0	0	0	0	0	0	0	0	0	0	/home/dhl_ec/bnelissen/Slides/CD3_manuscript/CD3_slides/AAA591.CD3.location-b/AAA591.CD3.location-b.run1	255	1.0	0.06	1.0	0.06	0.0	-11.2975265345	0.0	6.40357500867
0.0	0.0	0.0	0.0	0.0	4000000.0	0.0	0.0	2.68	2.65	1.15	0.0600000000002	6.33	0.29	0.79	0.23	4.7	0.13	2.01	1.53	0.39	AAA591.CD3.location-b.X3.Y4.tile.tissue.png	50	1	2000	50	6f735b1ccdfdd9019440e0d72e5c6619	0	0	0	0	0	0	0	0	0	0	0	0	0	/home/dhl_ec/bnelissen/Slides/CD3_manuscript/CD3_slides/AAA591.CD3.location-b/AAA591.CD3.location-b.run1	255	1.0	0.06	1.0	0.06	0.0	-11.3855676751	0.0	5.28050077727
2593.0	946816.0	1175.0	7787.0	946816.0	4000000.0	27.0	1.0	2.97	2.66	1.78	0.0800000000002	6.91	0.38	0.74	0.19	7.48	0.25	2.18	1.53	0.37	AAA591.CD3.location-b.X3.Y5.tile.tissue.png	51	1	2000	51	246dcc64b1edaa840d976d99eecd17bc	0	0	0	0	0	0	0	0	0	0	0	0	0	/home/dhl_ec/bnelissen/Slides/CD3_manuscript/CD3_slides/AAA591.CD3.location-b/AAA591.CD3.location-b.run1	255	0.7	0.06	0.7	0.06	-9.3147830433	-11.3602924991	2.83188953392	0.266090234375
2526.0	3302941.0	1224.0	11058.0	3302941.0	4000000.0	31.0	5.0	3.51	2.89	1.17	0.05	12.4	0.39	0.75	0.0899999999999	9.5	0.35	2.2	1.53	0.48	AAA591.CD3.location-b.X3.Y6.tile.tissue.png	52	1	2000	52	9d4abb0ae5972a3d91a414f78e302efb	0	0	0	0	0	0	0	0	0	0	0	0	0	/home/dhl_ec/bnelissen/Slides/CD3_manuscript/CD3_slides/AAA591.CD3.location-b/AAA591.CD3.location-b.run1	255	0.7	0.06	0.7	0.06	-9.19368847895	-11.4689152321	2.25117912198	0.182370683594
2397.0	3978909.0	1113.0	8530.0	3978909.0	4000000.0	30.0	1.0	1.05	1.31	1.15	0.05	14.38	0.55	1.2	0.0799999999999	9.73	0.36	2.15	1.51	0.61	AAA591.CD3.location-b.X3.Y7.tile.tissue.png	53	1	2000	53	e411fcae4f655604bc7a99f933de42fe	0	0	0	0	0	0	0	0	0	0	0	0	0	/home/dhl_ec/bnelissen/Slides/CD3_manuscript/CD3_slides/AAA591.CD3.location-b/AAA591.CD3.location-b.run1	255	0.7	0.06	0.7	0.06	-9.41477079037	-12.3981237004	1.85089475877	0.125554955078
5760.0	3985848.0	2735.0	8423.0	3985848.0	4000000.0	68.0	1.0	1.28	1.46	1.14	0.0500000000002	6.29	0.37	0.74	0.0599999999999	9.55	0.56	3.5	2.31	0.64	AAA591.CD3.location-b.X3.Y8.tile.tissue.png	54	1	2000	54	491446ec27601da85bb9cbebd240cf7b	0	0	0	0	0	0	0	0	0	0	0	0	0	/home/dhl_ec/bnelissen/Slides/CD3_manuscript/CD3_slides/AAA591.CD3.location-b/AAA591.CD3.location-b.run1	255	0.7	0.06	0.7	0.06	-9.1179645859	-12.5596085935	1.46526445838	0.133061886719
2488.0	3999499.0	1177.0	8084.0	3999499.0	4000000.0	31.0	1.0	1.22	1.34	1.11	0.05	6.18	0.57	1.2	0.0799999999999	13.45	0.62	3.43	2.31	0.54	AAA591.CD3.location-b.X3.Y9.tile.tissue.png	55	1	2000	55	63c40bcf689736877916030efa2c60f5	0	0	0	0	0	0	0	0	0	0	0	0	0	/home/dhl_ec/bnelissen/Slides/CD3_manuscript/CD3_slides/AAA591.CD3.location-b/AAA591.CD3.location-b.run1	255	0.7	0.06	0.7	0.06	-9.21280061077	-12.390710593	1.22863499276	0.0931256274414
0.0	0.0	0.0	0.0	0.0	4000000.0	0.0	0.0	0.65	1.11	1.21	0.0599999999999	5.81	0.32	0.9	0.26	4.76	0.12	2.01	1.53	0.55	AAA591.CD3.location-b.X4.Y1.tile.tissue.png	56	1	2000	56	35b0e63dacdc62b4560c1fc3d4627c63	0	0	0	0	0	0	0	0	0	0	0	0	0	/home/dhl_ec/bnelissen/Slides/CD3_manuscript/CD3_slides/AAA591.CD3.location-b/AAA591.CD3.location-b.run1	255	1.0	0.06	1.0	0.06	0.0	0.0	0.0	2.26137925
6212.0	3996937.0	2802.0	8192.0	3996937.0	4000000.0	66.0	1.0	1.29	1.39	1.22	0.05	6.32	0.36	0.73	0.0500000000002	9.49	0.6	3.58	2.46	1.44	AAA591.CD3.location-b.X4.Y10.tile.tissue.png	57	1	2000	57	6076590220756f7f33a3c6069f1a11e4	0	0	0	0	0	0	0	0	0	0	0	0	0	/home/dhl_ec/bnelissen/Slides/CD3_manuscript/CD3_slides/AAA591.CD3.location-b/AAA591.CD3.location-b.run1	255	0.7	0.06	0.7	0.06	-9.02893158977	-12.4086115342	1.20284018919	0.126164091187
3222.0	3110238.0	1500.0	8215.0	3110238.0	4000000.0	37.0	1.0	1.87	2.29	1.1	0.0500000000002	10.63	0.57	1.2	0.14	9.73	0.32	3.5	2.32	0.71	AAA591.CD3.location-b.X4.Y11.tile.tissue.png	58	1	2000	58	47318ba1154829fd01c738d346e319d0	0	0	0	0	0	0	0	0	0	0	0	0	0	/home/dhl_ec/bnelissen/Slides/CD3_manuscript/CD3_slides/AAA591.CD3.location-b/AAA591.CD3.location-b.run1	255	0.7	0.06	0.7	0.06	-9.08085321991	-11.9796764042	1.24560219653	0.144154992187
0.0	0.0	0.0	0.0	0.0	3264000.0	0.0	0.0	1.09	2.01	0.91	0.04	4.46	0.23	0.66	0.17	3.66	0.17	2.67	1.98	0.57	AAA591.CD3.location-b.X4.Y12.tile.tissue.png	59	1	2000	59	8f3b01bee5bb471ac34ea12018822974	0	0	0	0	0	0	0	0	0	0	0	0	0	/home/dhl_ec/bnelissen/Slides/CD3_manuscript/CD3_slides/AAA591.CD3.location-b/AAA591.CD3.location-b.run1	255	1.0	0.06	1.0	0.06	0.0	0.0	0.0	12.6176495098
0.0	2619.0	0.0	250.0	2619.0	4000000.0	0.0	1.0	3.01	2.25	1.22	0.0599999999999	6.62	0.37	0.81	0.23	6.38	0.21	3.43	2.57	1.22	AAA591.CD3.location-b.X4.Y2.tile.tissue.png	60	1	2000	60	189482d99787167b85f49d2d142d4afb	0	0	0	0	0	0	0	0	0	0	0	0	0	/home/dhl_ec/bnelissen/Slides/CD3_manuscript/CD3_slides/AAA591.CD3.location-b/AAA591.CD3.location-b.run1	255	0.7	0.06	0.7	0.06	-8.27398653932	-12.2825089534	6.55785666919	4.04412357196
169.0	1601.0	60.0	180.0	1601.0	4000000.0	1.0	1.0	2.65	1.99	1.77	0.0799999999999	9.72	0.62	1.34	0.36	7.58	0.31	3.11	2.32	0.65	AAA591.CD3.location-b.X4.Y3.tile.tissue.png	61	1	2000	61	3dc5a56504bb8bb66b49c63cbd9fffdc	0	0	0	0	0	0	0	0	0	0	0	0	0	/home/dhl_ec/bnelissen/Slides/CD3_manuscript/CD3_slides/AAA591.CD3.location-b/AAA591.CD3.location-b.run1	255	0.7	0.06	0.7	0.06	-9.07736646851	-11.1580834304	2.95636886362	0.155653153748
2388.0	1352835.0	1209.0	8224.0	1352835.0	4000000.0	30.0	1.0	1.63	3.12	1.78	0.0700000000002	9.59	0.56	1.2	0.24	10.72	0.4	3.33	1.87	0.63	AAA591.CD3.location-b.X4.Y4.tile.tissue.png	62	1	2000	62	673e093276701b46b65dea52c24d86a8	0	0	0	0	0	0	0	0	0	0	0	0	0	/home/dhl_ec/bnelissen/Slides/CD3_manuscript/CD3_slides/AAA591.CD3.location-b/AAA591.CD3.location-b.run1	255	0.7	0.06	0.7	0.06	-9.32458501343	-12.2173704312	2.90027885158	0.181170320312
7707.0	3920504.0	3467.0	9442.0	3920504.0	4000000.0	79.0	1.0	2.09	2.92	1.17	0.05	6.24	0.56	1.2	0.0899999999999	13.66	0.56	3.37	2.53	0.71	AAA591.CD3.location-b.X4.Y5.tile.tissue.png	63	1	2000	63	dca73f1735c87e83c5b6643e9cb40b8d	0	0	0	0	0	0	0	0	0	0	0	0	0	/home/dhl_ec/bnelissen/Slides/CD3_manuscript/CD3_slides/AAA591.CD3.location-b/AAA591.CD3.location-b.run1	255	0.7	0.06	0.7	0.06	-9.16926144012	-12.410870805	1.69929615853	0.174392283203
40014.0	3975255.0	15477.0	8844.0	3975255.0	4000000.0	339.0	1.0	3.52	2.59	1.31	0.05	7.11	0.38	0.73	0.0600000000002	10.03	0.36	2.1	1.48	0.41	AAA591.CD3.location-b.X4.Y6.tile.tissue.png	64	1	2000	64	05f2cc81d734982a80675790c687749a	0	0	0	0	0	0	0	0	0	0	0	0	0	/home/dhl_ec/bnelissen/Slides/CD3_manuscript/CD3_slides/AAA591.CD3.location-b/AAA591.CD3.location-b.run1	255	0.7	0.06	0.7	0.06	-9.60248683907	-12.4309050224	1.62527522698	0.202161879883
2338.0	3967629.0	1140.0	8852.0	3967629.0	4000000.0	30.0	1.0	2.46	2.67	1.15	0.05	6.55	0.63	1.35	0.0899999999999	14.52	0.63	3.5	1.53	0.69	AAA591.CD3.location-b.X4.Y7.tile.tissue.png	65	1	2000	65	a1be10bba12be1062b2e7583de26c370	0	0	0	0	0	0	0	0	0	0	0	0	0	/home/dhl_ec/bnelissen/Slides/CD3_manuscript/CD3_slides/AAA591.CD3.location-b/AAA591.CD3.location-b.run1	255	0.7	0.06	0.7	0.06	-8.99222160105	-12.5355968519	1.3424456004	0.12193627832
4279.0	3977771.0	1842.0	8854.0	3977771.0	4000000.0	46.0	1.0	1.3	1.24	1.15	0.05	6.15	0.36	0.72	0.0699999999999	9.36	0.39	3.44	1.52	0.63	AAA591.CD3.location-b.X4.Y8.tile.tissue.png	66	1	2000	66	fe8699dfe8febf456ccc4dd007134cec	0	0	0	0	0	0	0	0	0	0	0	0	0	/home/dhl_ec/bnelissen/Slides/CD3_manuscript/CD3_slides/AAA591.CD3.location-b/AAA591.CD3.location-b.run1	255	0.7	0.06	0.7	0.06	-9.02406722045	-12.4409082219	1.43004338628	0.127014879883
324.0	3998807.0	176.0	8044.0	3998807.0	4000000.0	5.0	1.0	1.25	1.43	1.21	0.05	6.58	0.6	1.3	0.0799999999999	13.95	0.6	3.38	2.45	0.65	AAA591.CD3.location-b.X4.Y9.tile.tissue.png	67	1	2000	67	4cdb1f3307785ef058e265cd7c56c297	0	0	0	0	0	0	0	0	0	0	0	0	0	/home/dhl_ec/bnelissen/Slides/CD3_manuscript/CD3_slides/AAA591.CD3.location-b/AAA591.CD3.location-b.run1	255	0.7	0.06	0.7	0.06	-8.67495667008	-12.5863383312	1.22013486313	0.092538597168
0.0	0.0	0.0	0.0	0.0	4000000.0	0.0	0.0	0.93	1.02	1.16	0.05	5.36	0.29	0.9	0.29	4.72	0.13	2.0	1.53	0.36	AAA591.CD3.location-b.X5.Y0.tile.tissue.png	68	1	2000	68	c7494a77f261486421c578dd46b156b8	0	0	0	0	0	0	0	0	0	0	0	0	0	/home/dhl_ec/bnelissen/Slides/CD3_manuscript/CD3_slides/AAA591.CD3.location-b/AAA591.CD3.location-b.run1	255	1.0	0.06	1.0	0.06	0.0	0.0	0.0	5.506419
0.0	2024.0	0.0	206.0	2024.0	4000000.0	0.0	1.0	0.88	1.27	1.19	0.0599999999999	6.69	0.56	1.22	0.22	5.52	0.22	3.23	1.52	0.37	AAA591.CD3.location-b.X5.Y1.tile.tissue.png	69	1	2000	69	fe85eec1b76e7993d40aaccd19942ad9	0	0	0	0	0	0	0	0	0	0	0	0	0	/home/dhl_ec/bnelissen/Slides/CD3_manuscript/CD3_slides/AAA591.CD3.location-b/AAA591.CD3.location-b.run1	255	0.7	0.06	0.7	0.06	0.0	-11.6091503113	3.51934476709	2.39365172153
2699.0	3999489.0	1373.0	8080.0	3999489.0	4000000.0	36.0	1.0	1.52	1.94	1.79	0.0700000000002	9.35	0.37	0.74	0.0600000000004	9.59	0.36	2.15	1.47	0.41	AAA591.CD3.location-b.X5.Y10.tile.tissue.png	70	1	2000	70	9e7f0d929fe6b8c149d69ce5013430df	0	0	0	0	0	0	0	0	0	0	0	0	0	/home/dhl_ec/bnelissen/Slides/CD3_manuscript/CD3_slides/AAA591.CD3.location-b/AAA591.CD3.location-b.run1	255	0.7	0.06	0.7	0.06	-8.93059428326	-12.772315044	1.06844273024	0.117355337646
4612.0	3770917.0	2227.0	8642.0	3770917.0	4000000.0	56.0	1.0	2.92	2.35	1.16	0.0499999999997	6.37	0.38	0.71	0.0700000000002	9.13	0.34	3.69	2.46	0.690000000001	AAA591.CD3.location-b.X5.Y11.tile.tissue.png	71	1	2000	71	96aca6e8949b17a77b6cc91beddfd151	0	0	0	0	0	0	0	0	0	0	0	0	0	/home/dhl_ec/bnelissen/Slides/CD3_manuscript/CD3_slides/AAA591.CD3.location-b/AAA591.CD3.location-b.run1	255	0.7	0.06	0.7	0.06	-9.00984843454	-12.409822125	1.27324234717	0.141356352539
0.0	0.0	0.0	0.0	0.0	3264000.0	0.0	0.0	3.65	1.22	0.92	0.04	4.88	0.24	0.64	0.18	3.58	0.1	1.59	1.21	0.44	AAA591.CD3.location-b.X5.Y12.tile.tissue.png	72	1	2000	72	bb0afae292c7d4b7de0f9f99155c2394	0	0	0	0	0	0	0	0	0	0	0	0	0	/home/dhl_ec/bnelissen/Slides/CD3_manuscript/CD3_slides/AAA591.CD3.location-b/AAA591.CD3.location-b.run1	255	1.0	0.06	1.0	0.06	0.0	-11.8493532522	0.0	4.21267025465
56.0	123139.0	40.0	2318.0	123139.0	4000000.0	1.0	1.0	1.89	1.32	1.16	0.0500000000002	7.14	0.62	1.33	0.34	9.87	0.33	3.33	2.54	0.360000000001	AAA591.CD3.location-b.X5.Y2.tile.tissue.png	73	1	2000	73	db548c61e6542d2b08f2b32ed0328cfe	0	0	0	0	0	0	0	0	0	0	0	0	0	/home/dhl_ec/bnelissen/Slides/CD3_manuscript/CD3_slides/AAA591.CD3.location-b/AAA591.CD3.location-b.run1	255	0.7	0.06	0.7	0.06	-9.05193482223	-12.2111679294	4.22862649413	0.143303272461
13475.0	2370738.0	5605.0	9287.0	2370738.0	4000000.0	131.0	1.0	2.95	2.89	1.13	0.0500000000002	6.62	0.36	0.72	0.12	8.3	0.3	2.15	1.5	1.47	AAA591.CD3.location-b.X5.Y3.tile.tissue.png	74	1	2000	74	ee6577bb77dedcd8ab5fec5117829272	0	0	0	0	0	0	0	0	0	0	0	0	0	/home/dhl_ec/bnelissen/Slides/CD3_manuscript/CD3_slides/AAA591.CD3.location-b/AAA591.CD3.location-b.run1	255	0.7	0.06	0.7	0.06	-9.35135500979	-12.1888856445	2.83540354561	0.2566458125
5244.0	3915337.0	2462.0	10039.0	3915337.0	4000000.0	63.0	1.0	3.27	2.78	1.21	0.0500000000002	9.65	0.63	1.25	0.0799999999999	14.27	0.57	3.63	2.35	0.66	AAA591.CD3.location-b.X5.Y4.tile.tissue.png	75	1	2000	75	a164d2b9f7ce5fc8688982dbe547f723	0	0	0	0	0	0	0	0	0	0	0	0	0	/home/dhl_ec/bnelissen/Slides/CD3_manuscript/CD3_slides/AAA591.CD3.location-b/AAA591.CD3.location-b.run1	255	0.7	0.06	0.7	0.06	-9.2248612482	-12.5611797661	1.84858763147	0.153572128906
3027.0	3808033.0	1464.0	13179.0	3808033.0	4000000.0	41.0	1.0	3.71	3.18	1.17	0.0500000000002	7.45	0.38	0.75	0.0699999999997	9.55	0.36	2.21	1.53	0.420000000001	AAA591.CD3.location-b.X5.Y5.tile.tissue.png	76	1	2000	76	05371a9249558f189a986c984d42ee8e	0	0	0	0	0	0	0	0	0	0	0	0	0	/home/dhl_ec/bnelissen/Slides/CD3_manuscript/CD3_slides/AAA591.CD3.location-b/AAA591.CD3.location-b.run1	255	0.7	0.06	0.7	0.06	-9.20783637135	-12.2485731183	2.09217235539	0.170328050781
2750.0	3986741.0	1385.0	8698.0	3986741.0	4000000.0	37.0	1.0	2.61	3.16	1.13	0.04	6.16	0.36	0.73	0.0599999999999	9.27	0.37	2.09	1.48	0.46	AAA591.CD3.location-b.X5.Y6.tile.tissue.png	77	1	2000	77	84e3719fbbc7066669a70db1c13823f1	0	0	0	0	0	0	0	0	0	0	0	0	0	/home/dhl_ec/bnelissen/Slides/CD3_manuscript/CD3_slides/AAA591.CD3.location-b/AAA591.CD3.location-b.run1	255	0.7	0.06	0.7	0.06	-9.00666590192	-12.4652245159	1.11345387704	0.106718945435
5546.0	3999758.0	2574.0	8084.0	3999758.0	4000000.0	66.0	1.0	3.14	2.54	1.12	0.0500000000002	7.33	0.37	0.75	0.0599999999999	9.84	0.59	3.7	2.42	0.639999999999	AAA591.CD3.location-b.X5.Y7.tile.tissue.png	78	1	2000	78	e924f66b7a8b137073a03d661173af1b	0	0	0	0	0	0	0	0	0	0	0	0	0	/home/dhl_ec/bnelissen/Slides/CD3_manuscript/CD3_slides/AAA591.CD3.location-b/AAA591.CD3.location-b.run1	255	0.7	0.06	0.7	0.06	-9.11282354519	-12.3257526142	1.1584084457	0.117365601318
1065.0	3999780.0	524.0	8051.0	3999780.0	4000000.0	14.0	1.0	3.29	1.61	1.82	0.0599999999999	9.89	0.63	1.34	0.0900000000001	14.34	0.56	3.53	2.45	0.66	AAA591.CD3.location-b.X5.Y8.tile.tissue.png	79	1	2000	79	bb4d8b3f4f462e7a3e054a8b501af9f8	0	0	0	0	0	0	0	0	0	0	0	0	0	/home/dhl_ec/bnelissen/Slides/CD3_manuscript/CD3_slides/AAA591.CD3.location-b/AAA591.CD3.location-b.run1	255	0.7	0.06	0.7	0.06	-9.19561721725	-12.4314634115	1.13065403101	0.0958732282715
2830.0	3998182.0	1360.0	8216.0	3998182.0	4000000.0	36.0	1.0	2.48	2.92	1.78	0.0700000000002	9.54	0.59	1.27	0.0799999999999	13.57	0.56	3.3	2.34	0.66	AAA591.CD3.location-b.X5.Y9.tile.tissue.png	80	1	2000	80	4c4b758f9a06e11bd69734366c6d4555	0	0	0	0	0	0	0	0	0	0	0	0	0	/home/dhl_ec/bnelissen/Slides/CD3_manuscript/CD3_slides/AAA591.CD3.location-b/AAA591.CD3.location-b.run1	255	0.7	0.06	0.7	0.06	-9.11378249416	-12.5391275053	1.02701628812	0.0999691635742
0.0	3581.0	0.0	422.0	3581.0	4000000.0	0.0	2.0	1.42	2.43	1.82	0.0799999999999	9.35	0.37	0.76	0.22	5.86	0.22	3.13	2.56	0.65	AAA591.CD3.location-b.X6.Y0.tile.tissue.png	81	1	2000	81	753b6f70eef4fd8421ce8e156f25caab	0	0	0	0	0	0	0	0	0	0	0	0	0	/home/dhl_ec/bnelissen/Slides/CD3_manuscript/CD3_slides/AAA591.CD3.location-b/AAA591.CD3.location-b.run1	255	0.7	0.06	0.7	0.06	0.0	-10.9487557343	1.96976651402	1.76835669452
1504.0	509727.0	640.0	4559.0	509727.0	4000000.0	15.0	1.0	2.89	2.14	1.27	0.0499999999997	7.1	0.37	0.73	0.22	6.82	0.22	2.11	1.52	0.66	AAA591.CD3.location-b.X6.Y1.tile.tissue.png	82	1	2000	82	bab9820de672bfadea61c01a35f5df8a	0	0	0	0	0	0	0	0	0	0	0	0	0	/home/dhl_ec/bnelissen/Slides/CD3_manuscript/CD3_slides/AAA591.CD3.location-b/AAA591.CD3.location-b.run1	255	0.7	0.06	0.7	0.06	-9.57323076683	-11.5633396584	2.86843828773	0.141694908203
5604.0	3995886.0	2781.0	8183.0	3995886.0	4000000.0	74.0	1.0	3.64	2.14	1.15	0.0499999999997	6.23	0.38	0.71	0.0599999999999	9.66	0.36	2.09	1.47	0.409999999999	AAA591.CD3.location-b.X6.Y10.tile.tissue.png	83	1	2000	83	002b4306d544e799417533962e10d197	0	0	0	0	0	0	0	0	0	0	0	0	0	/home/dhl_ec/bnelissen/Slides/CD3_manuscript/CD3_slides/AAA591.CD3.location-b/AAA591.CD3.location-b.run1	255	0.7	0.06	0.7	0.06	-9.03429701404	-12.5683384581	1.23748188681	0.123044498779
5887.0	3995330.0	2815.0	8456.0	3995330.0	4000000.0	72.0	1.0	2.7	2.79	1.13	0.0500000000002	8.04	0.56	1.28	0.0900000000001	14.62	0.64	3.47	2.59	0.72	AAA591.CD3.location-b.X6.Y11.tile.tissue.png	84	1	2000	84	fdfd858326c538b33bb3829996daf239	0	0	0	0	0	0	0	0	0	0	0	0	0	/home/dhl_ec/bnelissen/Slides/CD3_manuscript/CD3_slides/AAA591.CD3.location-b/AAA591.CD3.location-b.run1	255	0.7	0.06	0.7	0.06	-9.26650236854	-12.4967459728	1.17733821131	0.116724491699
1220.0	646479.0	639.0	5054.0	646479.0	3264000.0	15.0	1.0	1.01	1.24	1.43	0.0500000000002	8.55	0.52	1.13	0.24	8.54	0.33	2.86	2.1	0.51	AAA591.CD3.location-b.X6.Y12.tile.tissue.png	85	1	2000	85	cfd8d1594d0dc8f03b6457a4ccee3dc3	0	0	0	0	0	0	0	0	0	0	0	0	0	/home/dhl_ec/bnelissen/Slides/CD3_manuscript/CD3_slides/AAA591.CD3.location-b/AAA591.CD3.location-b.run1	255	0.7	0.06	0.7	0.06	-8.75300351929	-11.2542732405	1.24558340042	1.72664083563
11716.0	3231965.0	4959.0	8690.0	3231965.0	4000000.0	112.0	1.0	1.53	2.18	1.31	0.0499999999997	6.97	0.38	0.76	0.0899999999997	9.31	0.34	2.19	1.53	0.4	AAA591.CD3.location-b.X6.Y2.tile.tissue.png	86	1	2000	86	70c912c753bdbf73aa77b7e69c8b941b	0	0	0	0	0	0	0	0	0	0	0	0	0	/home/dhl_ec/bnelissen/Slides/CD3_manuscript/CD3_slides/AAA591.CD3.location-b/AAA591.CD3.location-b.run1	255	0.7	0.06	0.7	0.06	-9.18210896203	-12.0686087339	1.99125654146	0.20716803125
3117.0	3956196.0	1372.0	9311.0	3956196.0	4000000.0	34.0	1.0	1.47	1.73	1.18	0.0500000000002	6.29	0.63	1.35	0.0900000000001	14.98	0.63	3.54	2.58	0.74	AAA591.CD3.location-b.X6.Y3.tile.tissue.png	87	1	2000	87	04d20aca241b61780bd19afe0d2f0c57	0	0	0	0	0	0	0	0	0	0	0	0	0	/home/dhl_ec/bnelissen/Slides/CD3_manuscript/CD3_slides/AAA591.CD3.location-b/AAA591.CD3.location-b.run1	255	0.7	0.06	0.7	0.06	-9.0009633407	-12.2287586716	1.30141689135	0.11388917627
5682.0	3969367.0	2524.0	8775.0	3969367.0	4000000.0	62.0	2.0	2.41	2.96	1.78	0.0700000000002	9.44	0.62	1.22	0.0799999999999	14.02	0.63	3.43	2.55	0.73	AAA591.CD3.location-b.X6.Y4.tile.tissue.png	88	1	2000	88	d2fe00f7c6cf78a97086936e89ac3f59	0	0	0	0	0	0	0	0	0	0	0	0	0	/home/dhl_ec/bnelissen/Slides/CD3_manuscript/CD3_slides/AAA591.CD3.location-b/AAA591.CD3.location-b.run1	255	0.7	0.06	0.7	0.06	-9.26260207461	-12.3796237802	1.43319469281	0.133343800781
7370.0	3945344.0	3268.0	9032.0	3945344.0	4000000.0	78.0	1.0	1.36	1.98	1.95	0.0700000000002	11.63	0.62	1.32	0.0800000000004	13.88	0.59	3.38	1.93	0.43	AAA591.CD3.location-b.X6.Y5.tile.tissue.png	89	1	2000	89	d182b932ae010e4b12038efc3a4fabae	0	0	0	0	0	0	0	0	0	0	0	0	0	/home/dhl_ec/bnelissen/Slides/CD3_manuscript/CD3_slides/AAA591.CD3.location-b/AAA591.CD3.location-b.run1	255	0.7	0.06	0.7	0.06	-9.21564047805	-12.1928832831	0.997641759744	0.107160606079
2129.0	3998638.0	1016.0	8082.0	3998638.0	4000000.0	26.0	1.0	1.03	1.68	1.14	0.0499999999997	6.65	0.38	0.74	0.0599999999999	9.82	0.38	2.17	1.53	0.49	AAA591.CD3.location-b.X6.Y6.tile.tissue.png	90	1	2000	90	3a0828bfad493b5fdbe1ee86c56946e9	0	0	0	0	0	0	0	0	0	0	0	0	0	/home/dhl_ec/bnelissen/Slides/CD3_manuscript/CD3_slides/AAA591.CD3.location-b/AAA591.CD3.location-b.run1	255	0.7	0.06	0.7	0.06	-9.02142838902	-12.2802421142	1.10907717029	0.0987810722656
1843.0	3624440.0	905.0	9314.0	3624440.0	4000000.0	24.0	1.0	1.51	2.74	1.17	0.0499999999997	6.89	0.38	0.75	0.0799999999999	9.28	0.36	2.13	1.49	0.87	AAA591.CD3.location-b.X6.Y7.tile.tissue.png	91	1	2000	91	6f281bcf98dd048b7acbfb5b3401dad3	0	0	0	0	0	0	0	0	0	0	0	0	0	/home/dhl_ec/bnelissen/Slides/CD3_manuscript/CD3_slides/AAA591.CD3.location-b/AAA591.CD3.location-b.run1	255	0.7	0.06	0.7	0.06	-8.92601107799	-12.4967919545	1.13542079527	0.159334994141
5786.0	3998694.0	2841.0	8087.0	3998694.0	4000000.0	74.0	1.0	2.4	3.11	1.14	0.0499999999997	7.76	0.56	1.27	0.0799999999999	14.31	0.55	3.44	2.07	0.41	AAA591.CD3.location-b.X6.Y8.tile.tissue.png	92	1	2000	92	dda480280b14bd270505c8b090428791	0	0	0	0	0	0	0	0	0	0	0	0	0	/home/dhl_ec/bnelissen/Slides/CD3_manuscript/CD3_slides/AAA591.CD3.location-b/AAA591.CD3.location-b.run1	255	0.7	0.06	0.7	0.06	-9.03355385054	-12.3193424743	0.939076982466	0.110672781677
6108.0	3998319.0	2893.0	8169.0	3998319.0	4000000.0	77.0	1.0	0.9	1.41	1.13	0.0699999999997	6.57	0.37	0.74	0.0599999999999	9.94	0.36	2.3	1.53	0.43	AAA591.CD3.location-b.X6.Y9.tile.tissue.png	93	1	2000	93	d25c1ec2f0a2ecf29faf007ddfcd26ab	0	0	0	0	0	0	0	0	0	0	0	0	0	/home/dhl_ec/bnelissen/Slides/CD3_manuscript/CD3_slides/AAA591.CD3.location-b/AAA591.CD3.location-b.run1	255	0.7	0.06	0.7	0.06	-9.15450379636	-12.6046976971	0.979316986564	0.113041586914
130.0	176003.0	77.0	4062.0	176003.0	4000000.0	2.0	1.0	1.08	1.94	1.14	0.0599999999999	7.09	0.38	0.77	0.21	6.57	0.21	2.01	1.51	0.55	AAA591.CD3.location-b.X7.Y0.tile.tissue.png	94	1	2000	94	28855d35df5eca4008bf1bda9e2389e3	0	0	0	0	0	0	0	0	0	0	0	0	0	/home/dhl_ec/bnelissen/Slides/CD3_manuscript/CD3_slides/AAA591.CD3.location-b/AAA591.CD3.location-b.run1	255	0.7	0.06	0.7	0.06	-9.34580042848	-11.2765384933	3.65206224277	1.27466708203
10047.0	3356061.0	3897.0	13890.0	3356061.0	4000000.0	86.0	2.0	1.32	1.75	1.15	0.0700000000002	10.26	0.63	1.35	0.13	13.28	0.56	3.3	2.29	0.63	AAA591.CD3.location-b.X7.Y1.tile.tissue.png	95	1	2000	95	d3883aed81beba2b1268bbadbb69d095	0	0	0	0	0	0	0	0	0	0	0	0	0	/home/dhl_ec/bnelissen/Slides/CD3_manuscript/CD3_slides/AAA591.CD3.location-b/AAA591.CD3.location-b.run1	255	0.7	0.06	0.7	0.06	-9.54876688521	-11.7706428121	2.14292025561	0.194207863281
8631.0	3998539.0	4146.0	8072.0	3998539.0	4000000.0	109.0	1.0	0.93	1.44	1.17	0.0499999999997	6.15	0.36	0.73	0.0700000000002	9.84	0.36	2.14	1.5	0.42	AAA591.CD3.location-b.X7.Y10.tile.tissue.png	96	1	2000	96	027387102c466b2039c10db66024c0f5	0	0	0	0	0	0	0	0	0	0	0	0	0	/home/dhl_ec/bnelissen/Slides/CD3_manuscript/CD3_slides/AAA591.CD3.location-b/AAA591.CD3.location-b.run1	255	0.7	0.06	0.7	0.06	-9.02188336673	-12.7406852973	1.20186491976	0.11528052832
19923.0	4000000.0	9199.0	7996.0	4000000.0	4000000.0	222.0	1.0	0.93	1.24	1.09	0.0499999999997	6.44	0.28	0.73	0.0499999999997	9.98	0.38	2.2	1.55	0.6	AAA591.CD3.location-b.X7.Y11.tile.tissue.png	97	1	2000	97	91c9ec65504833d2aee25ff945f3b263	0	0	0	0	0	0	0	0	0	0	0	0	0	/home/dhl_ec/bnelissen/Slides/CD3_manuscript/CD3_slides/AAA591.CD3.location-b/AAA591.CD3.location-b.run1	255	0.7	0.06	0.7	0.06	-9.21322316386	-12.4838677564	1.06967298396	0.140394003853
202.0	430167.0	109.0	5279.0	430167.0	3264000.0	3.0	1.0	1.48	3.26	0.940000000001	0.04	5.79	0.31	0.63	0.16	5.8	0.28	2.67	2.04	0.48	AAA591.CD3.location-b.X7.Y12.tile.tissue.png	98	1	2000	98	bd13376d22bc279ccff72cf54ba75521	0	0	0	0	0	0	0	0	0	0	0	0	0	/home/dhl_ec/bnelissen/Slides/CD3_manuscript/CD3_slides/AAA591.CD3.location-b/AAA591.CD3.location-b.run1	255	0.7	0.06	0.7	0.06	-8.74486492362	-11.1111728364	1.11186099131	2.29748918122
2569.0	3951266.0	1301.0	9683.0	3951266.0	4000000.0	35.0	1.0	3.66	3.3	1.26	0.0500000000002	6.65	0.69	1.38	0.0899999999997	14.14	0.56	3.65	2.58	0.72	AAA591.CD3.location-b.X7.Y2.tile.tissue.png	99	1	2000	99	57cc1a96e1489fed45cc533548384f8c	0	0	0	0	0	0	0	0	0	0	0	0	0	/home/dhl_ec/bnelissen/Slides/CD3_manuscript/CD3_slides/AAA591.CD3.location-b/AAA591.CD3.location-b.run1	255	0.7	0.06	0.7	0.06	-8.95137411847	-12.4895904216	1.24207071181	0.113863099121
6786.0	3992629.0	3100.0	8362.0	3992629.0	4000000.0	75.0	1.0	2.07	2.56	1.21	0.0500000000002	7.14	0.37	0.75	0.0599999999999	9.38	0.36	2.13	2.31	0.67	AAA591.CD3.location-b.X7.Y3.tile.tissue.png	100	1	2000	100	86063f7762ef31e25b1fce11860152a0	0	0	0	0	0	0	0	0	0	0	0	0	0	/home/dhl_ec/bnelissen/Slides/CD3_manuscript/CD3_slides/AAA591.CD3.location-b/AAA591.CD3.location-b.run1	255	0.7	0.06	0.7	0.06	-8.97384883175	-12.2960735932	1.15291029891	0.115829942383
1091.0	4000000.0	517.0	7996.0	4000000.0	4000000.0	14.0	1.0	2.52	1.63	1.76	0.0699999999997	9.1	0.47	1.2	0.0699999999997	11.24	0.37	2.16	1.53	0.41	AAA591.CD3.location-b.X7.Y4.tile.tissue.png	101	1	2000	101	a6bebf0f5d9795b3deb8ff88c0690557	0	0	0	0	0	0	0	0	0	0	0	0	0	/home/dhl_ec/bnelissen/Slides/CD3_manuscript/CD3_slides/AAA591.CD3.location-b/AAA591.CD3.location-b.run1	255	0.7	0.06	0.7	0.06	-9.09158351373	-12.0786879331	0.901952408464	0.0641657073822
3252.0	3997944.0	1551.0	8179.0	3997944.0	4000000.0	40.0	1.0	1.01	1.82	1.14	0.0499999999997	6.24	0.36	0.78	0.0600000000004	9.73	0.37	2.14	2.3	0.64	AAA591.CD3.location-b.X7.Y5.tile.tissue.png	102	1	2000	102	a0c5478adabc5b434acf2872c5f5d7e0	0	0	0	0	0	0	0	0	0	0	0	0	0	/home/dhl_ec/bnelissen/Slides/CD3_manuscript/CD3_slides/AAA591.CD3.location-b/AAA591.CD3.location-b.run1	255	0.7	0.06	0.7	0.06	-9.25537787977	-12.1940844448	0.980787768439	0.083577621521
4188.0	3956256.0	1983.0	8681.0	3956256.0	4000000.0	51.0	1.0	1.76	2.16	1.77	0.0700000000002	9.31	0.57	1.2	0.0799999999999	14.5	0.59	3.32	2.42	0.72	AAA591.CD3.location-b.X7.Y6.tile.tissue.png	103	1	2000	103	32e69a470ffc71ce924cd56686ba3d85	0	0	0	0	0	0	0	0	0	0	0	0	0	/home/dhl_ec/bnelissen/Slides/CD3_manuscript/CD3_slides/AAA591.CD3.location-b/AAA591.CD3.location-b.run1	255	0.7	0.06	0.7	0.06	-8.8998142563	-12.2166268296	1.06528919274	0.11201763623
10936.0	3013524.0	4888.0	10856.0	3013524.0	4000000.0	121.0	3.0	2.79	2.2	1.13	0.0500000000002	10.23	0.56	1.2	0.14	11.47	0.34	2.16	1.5	0.41	AAA591.CD3.location-b.X7.Y7.tile.tissue.png	104	1	2000	104	bccae10d3f8778a822846091ea84f4c9	0	0	0	0	0	0	0	0	0	0	0	0	0	/home/dhl_ec/bnelissen/Slides/CD3_manuscript/CD3_slides/AAA591.CD3.location-b/AAA591.CD3.location-b.run1	255	0.7	0.06	0.7	0.06	-8.86784872038	-12.0720135817	1.06486886815	0.14979678125
14086.0	3999813.0	6511.0	8030.0	3999813.0	4000000.0	161.0	1.0	2.98	2.07	1.17	0.0500000000002	6.46	0.38	0.74	0.0600000000004	9.9	0.38	2.18	1.53	0.429999999999	AAA591.CD3.location-b.X7.Y8.tile.tissue.png	105	1	2000	105	b60eacf56b7393c463775ccce13ab39e	0	0	0	0	0	0	0	0	0	0	0	0	0	/home/dhl_ec/bnelissen/Slides/CD3_manuscript/CD3_slides/AAA591.CD3.location-b/AAA591.CD3.location-b.run1	255	0.7	0.06	0.7	0.06	-9.17128777662	-12.6692497291	0.939470338878	0.126363416824
17333.0	3999909.0	8073.0	8022.0	3999909.0	4000000.0	196.0	1.0	3.09	2.66	1.27	0.0500000000002	8.25	0.380000000001	0.74	0.0599999999999	9.98	0.39	2.2	1.55	0.44	AAA591.CD3.location-b.X7.Y9.tile.tissue.png	106	1	2000	106	dbe094e210233ff02e0025850d966eed	0	0	0	0	0	0	0	0	0	0	0	0	0	/home/dhl_ec/bnelissen/Slides/CD3_manuscript/CD3_slides/AAA591.CD3.location-b/AAA591.CD3.location-b.run1	255	0.7	0.06	0.7	0.06	-9.34453874501	-12.7149484556	1.18353119569	0.135403633301
0.0	0.0	0.0	0.0	0.0	4000000.0	0.0	0.0	2.24	1.97	1.15	0.0599999999999	6.64	0.3	0.77	0.23	4.72	0.13	1.99	1.52	0.37	AAA591.CD3.location-b.X8.Y0.tile.tissue.png	107	1	2000	107	4d23b9ae1a0efd3fa842ecaf309c446e	0	0	0	0	0	0	0	0	0	0	0	0	0	/home/dhl_ec/bnelissen/Slides/CD3_manuscript/CD3_slides/AAA591.CD3.location-b/AAA591.CD3.location-b.run1	255	1.0	0.06	1.0	0.06	0.0	-10.5976667624	0.0	2.77913352261
3967.0	2581423.0	1855.0	9760.0	2581423.0	4000000.0	46.0	1.0	2.18	2.61	1.17	0.0499999999997	6.78	0.4	0.74	0.11	8.31	0.31	2.15	1.48	0.6	AAA591.CD3.location-b.X8.Y1.tile.tissue.png	108	1	2000	108	0e2f4e1ae83435955efd140ebf49eb9b	0	0	0	0	0	0	0	0	0	0	0	0	0	/home/dhl_ec/bnelissen/Slides/CD3_manuscript/CD3_slides/AAA591.CD3.location-b/AAA591.CD3.location-b.run1	255	0.7	0.06	0.7	0.06	-9.26083375054	-11.5416846692	1.55379538766	0.152940414063
8030.0	4000000.0	3719.0	7996.0	4000000.0	4000000.0	90.0	1.0	2.8	2.59	1.12	0.0500000000002	7.73	0.48	1.2	0.0699999999997	13.67	0.56	3.32	2.36	0.64	AAA591.CD3.location-b.X8.Y10.tile.tissue.png	109	1	2000	109	4928ef235eff2622ac9090160f6c5dc1	0	0	0	0	0	0	0	0	0	0	0	0	0	/home/dhl_ec/bnelissen/Slides/CD3_manuscript/CD3_slides/AAA591.CD3.location-b/AAA591.CD3.location-b.run1	255	0.7	0.06	0.7	0.06	-9.2457844429	-12.2084690434	0.872205713693	0.0998045090923
20552.0	3999240.0	9210.0	8115.0	3999240.0	4000000.0	212.0	1.0	2.73	2.08	1.19	0.0500000000002	7.01	0.440000000001	0.82	0.0599999999999	10.0	0.37	2.18	1.53	0.429999999999	AAA591.CD3.location-b.X8.Y11.tile.tissue.png	110	1	2000	110	b88be0191d49059a633165f05eb194c5	0	0	0	0	0	0	0	0	0	0	0	0	0	/home/dhl_ec/bnelissen/Slides/CD3_manuscript/CD3_slides/AAA591.CD3.location-b/AAA591.CD3.location-b.run1	255	0.7	0.06	0.7	0.06	-9.11179312922	-12.3553375818	0.927941179204	0.162107359032
402.0	353976.0	211.0	5223.0	353976.0	3264000.0	5.0	1.0	0.73	1.19	0.97	0.04	5.72	0.29	0.65	0.16	5.78	0.28	2.77	1.9	0.53	AAA591.CD3.location-b.X8.Y12.tile.tissue.png	111	1	2000	111	3216bbc48260d238368ea8b88e183427	0	0	0	0	0	0	0	0	0	0	0	0	0	/home/dhl_ec/bnelissen/Slides/CD3_manuscript/CD3_slides/AAA591.CD3.location-b/AAA591.CD3.location-b.run1	255	0.7	0.06	0.7	0.06	-8.69752143872	-11.6804162273	1.27318509824	2.29910851572
1715.0	3996808.0	820.0	8242.0	3996808.0	4000000.0	21.0	1.0	1.49	1.81	1.49	0.0499999999997	6.63	0.38	0.77	0.0599999999999	9.84	0.56	3.51	2.4	0.73	AAA591.CD3.location-b.X8.Y2.tile.tissue.png	112	1	2000	112	2bee4d1824b29187221e00c0b4bfd86a	0	0	0	0	0	0	0	0	0	0	0	0	0	/home/dhl_ec/bnelissen/Slides/CD3_manuscript/CD3_slides/AAA591.CD3.location-b/AAA591.CD3.location-b.run1	255	0.7	0.06	0.7	0.06	-9.10699935631	-12.4859166918	1.06400699452	0.095172859375
3188.0	3997796.0	1502.0	8220.0	3997796.0	4000000.0	37.0	1.0	1.27	1.56	1.21	0.0499999999997	6.73	0.39	0.76	0.0599999999999	9.83	0.37	2.19	1.52	0.43	AAA591.CD3.location-b.X8.Y3.tile.tissue.png	113	1	2000	113	73c05989a82478b337380dae1802d937	0	0	0	0	0	0	0	0	0	0	0	0	0	/home/dhl_ec/bnelissen/Slides/CD3_manuscript/CD3_slides/AAA591.CD3.location-b/AAA591.CD3.location-b.run1	255	0.7	0.06	0.7	0.06	-8.95569842307	-12.3047850031	1.0372892773	0.0848085620117
1647.0	3999843.0	762.0	8022.0	3999843.0	4000000.0	19.0	1.0	1.5	1.7	1.9	0.0700000000002	7.58	0.37	0.73	0.0599999999999	9.34	0.36	2.14	1.5	0.42	AAA591.CD3.location-b.X8.Y4.tile.tissue.png	114	1	2000	114	91c3303b3b3fabeb6125df12b7222d43	0	0	0	0	0	0	0	0	0	0	0	0	0	/home/dhl_ec/bnelissen/Slides/CD3_manuscript/CD3_slides/AAA591.CD3.location-b/AAA591.CD3.location-b.run1	255	0.7	0.06	0.7	0.06	-9.09048018015	-12.1701502375	0.990036007574	0.0713794732666
3336.0	3995121.0	1632.0	8320.0	3995121.0	4000000.0	43.0	1.0	2.37	2.7	1.19	0.0500000000002	6.34	0.37	0.74	0.0599999999999	9.66	0.37	2.19	1.52	0.91	AAA591.CD3.location-b.X8.Y5.tile.tissue.png	115	1	2000	115	7ea970d0e595f18a894b04ec57ac2be4	0	0	0	0	0	0	0	0	0	0	0	0	0	/home/dhl_ec/bnelissen/Slides/CD3_manuscript/CD3_slides/AAA591.CD3.location-b/AAA591.CD3.location-b.run1	255	0.7	0.06	0.7	0.06	-9.04348975806	-12.5369279797	1.05835543521	0.0913007705078
11619.0	3994787.0	5293.0	8411.0	3994787.0	4000000.0	129.0	1.0	2.19	2.58	1.21	0.0499999999997	7.64	0.38	0.77	0.0599999999999	9.97	0.4	2.18	1.54	0.51	AAA591.CD3.location-b.X8.Y6.tile.tissue.png	116	1	2000	116	6bec465b9032adce52abcaa9f6910d08	0	0	0	0	0	0	0	0	0	0	0	0	0	/home/dhl_ec/bnelissen/Slides/CD3_manuscript/CD3_slides/AAA591.CD3.location-b/AAA591.CD3.location-b.run1	255	0.7	0.06	0.7	0.06	-9.1622949427	-12.4355403703	1.0167242679	0.123506148926
4983.0	3999250.0	2393.0	8084.0	3999250.0	4000000.0	64.0	1.0	1.02	2.57	1.18	0.0499999999997	8.56	0.37	0.74	0.0600000000004	9.54	0.57	3.69	2.58	0.73	AAA591.CD3.location-b.X8.Y7.tile.tissue.png	117	1	2000	117	655644fe8d9bff0ff2b255574afd3e3c	0	0	0	0	0	0	0	0	0	0	0	0	0	/home/dhl_ec/bnelissen/Slides/CD3_manuscript/CD3_slides/AAA591.CD3.location-b/AAA591.CD3.location-b.run1	255	0.7	0.06	0.7	0.06	-9.20870352088	-12.6218763164	0.96134133754	0.111426852112
16247.0	3999986.0	7079.0	8006.0	3999986.0	4000000.0	166.0	1.0	2.5	3.15	1.82	0.0699999999997	11.33	0.389999999999	1.33	0.0899999999997	12.42	0.38	2.17	1.54	0.45	AAA591.CD3.location-b.X8.Y8.tile.tissue.png	118	1	2000	118	07731bec06631a58bc8efe8bcf237b34	0	0	0	0	0	0	0	0	0	0	0	0	0	/home/dhl_ec/bnelissen/Slides/CD3_manuscript/CD3_slides/AAA591.CD3.location-b/AAA591.CD3.location-b.run1	255	0.7	0.06	0.7	0.06	-9.23334441356	-12.1974037878	0.899340866985	0.109229935204
9409.0	3999963.0	4433.0	8008.0	3999963.0	4000000.0	110.0	1.0	1.48	1.79	1.15	0.0499999999997	8.48	0.63	1.37	0.0900000000001	9.57	0.64	3.68	2.56	0.7	AAA591.CD3.location-b.X8.Y9.tile.tissue.png	119	1	2000	119	3973323e578c6797accf54d1d04a18c0	0	0	0	0	0	0	0	0	0	0	0	0	0	/home/dhl_ec/bnelissen/Slides/CD3_manuscript/CD3_slides/AAA591.CD3.location-b/AAA591.CD3.location-b.run1	255	0.7	0.06	0.7	0.06	-9.02413582067	-12.1795500147	0.802609348605	0.0929752637444
0.0	0.0	0.0	0.0	0.0	4000000.0	0.0	0.0	2.69	3.16	1.35	0.0599999999999	6.37	0.31	0.77	0.21	4.65	0.13	2.01	1.52	0.39	AAA591.CD3.location-b.X9.Y0.tile.tissue.png	120	1	2000	120	a7ec46a64ee23e6634101f028fe88240	0	0	0	0	0	0	0	0	0	0	0	0	0	/home/dhl_ec/bnelissen/Slides/CD3_manuscript/CD3_slides/AAA591.CD3.location-b/AAA591.CD3.location-b.run1	255	1.0	0.06	1.0	0.06	0.0	-9.79227934958	0.0	2.7607249014
1997.0	1774305.0	965.0	7419.0	1774305.0	4000000.0	20.0	1.0	2.89	2.04	1.2	0.0499999999997	6.98	0.38	0.75	0.15	8.1	0.29	2.17	1.53	0.39	AAA591.CD3.location-b.X9.Y1.tile.tissue.png	121	1	2000	121	bcddd46b182501ae6521e9eb4cb61341	0	0	0	0	0	0	0	0	0	0	0	0	0	/home/dhl_ec/bnelissen/Slides/CD3_manuscript/CD3_slides/AAA591.CD3.location-b/AAA591.CD3.location-b.run1	255	0.7	0.06	0.7	0.06	-8.78618318589	-11.2582347881	1.18955651876	0.117965046875
27911.0	3749562.0	12325.0	9392.0	3749562.0	4000000.0	283.0	1.0	2.93	2.83	1.21	0.0499999999997	6.66	0.38	0.75	0.0700000000002	9.6	0.35	2.13	1.47	0.63	AAA591.CD3.location-b.X9.Y10.tile.tissue.png	122	1	2000	122	ecce5abe245bea12f36c4bc0e23dd1bb	0	0	0	0	0	0	0	0	0	0	0	0	0	/home/dhl_ec/bnelissen/Slides/CD3_manuscript/CD3_slides/AAA591.CD3.location-b/AAA591.CD3.location-b.run1	255	0.7	0.06	0.7	0.06	-8.95729915327	-12.2260640598	1.02561920848	0.165580429688
5743.0	2137221.0	2627.0	7362.0	2137221.0	4000000.0	61.0	1.0	2.63	1.53	1.15	0.0500000000002	6.73	0.37	0.73	0.12	8.55	0.29	2.15	1.53	0.4	AAA591.CD3.location-b.X9.Y11.tile.tissue.png	123	1	2000	123	f0c297f587d1c68890036707549e90ea	0	0	0	0	0	0	0	0	0	0	0	0	0	/home/dhl_ec/bnelissen/Slides/CD3_manuscript/CD3_slides/AAA591.CD3.location-b/AAA591.CD3.location-b.run1	255	0.7	0.06	0.7	0.06	-8.84714921016	-11.6715621308	1.06562222249	0.15046721875
0.0	26240.0	0.0	829.0	26240.0	3264000.0	0.0	1.0	0.68	1.06	0.93	0.04	5.58	0.29	0.65	0.18	4.73	0.12	2.55	1.93	0.48	AAA591.CD3.location-b.X9.Y12.tile.tissue.png	124	1	2000	124	10a6a3a2d8879ed993f3db0c75801413	0	0	0	0	0	0	0	0	0	0	0	0	0	/home/dhl_ec/bnelissen/Slides/CD3_manuscript/CD3_slides/AAA591.CD3.location-b/AAA591.CD3.location-b.run1	255	0.7	0.06	0.7	0.06	0.0	-11.3769076949	0.903302820717	4.04748333606
3904.0	3999846.0	1844.0	8024.0	3999846.0	4000000.0	47.0	1.0	1.4	1.89	1.18	0.0500000000002	6.91	0.38	0.75	0.0599999999999	9.98	0.37	2.19	1.52	0.42	AAA591.CD3.location-b.X9.Y2.tile.tissue.png	125	1	2000	125	a7ac8f9182bac7055fc14a64aff72e87	0	0	0	0	0	0	0	0	0	0	0	0	0	/home/dhl_ec/bnelissen/Slides/CD3_manuscript/CD3_slides/AAA591.CD3.location-b/AAA591.CD3.location-b.run1	255	0.7	0.06	0.7	0.06	-9.20860625489	-12.0935007912	0.92160438162	0.0934208318405
5749.0	3997111.0	2649.0	8323.0	3997111.0	4000000.0	63.0	1.0	0.95	1.4	1.18	0.0500000000002	7.71	0.39	1.29	0.0799999999999	14.4	0.62	3.66	2.59	0.73	AAA591.CD3.location-b.X9.Y3.tile.tissue.png	126	1	2000	126	ad71bb18f6af0d7e722ca0d1a400f765	0	0	0	0	0	0	0	0	0	0	0	0	0	/home/dhl_ec/bnelissen/Slides/CD3_manuscript/CD3_slides/AAA591.CD3.location-b/AAA591.CD3.location-b.run1	255	0.7	0.06	0.7	0.06	-8.96442353437	-12.4128796226	1.02285849856	0.090071637207
6457.0	3987943.0	2822.0	8601.0	3987943.0	4000000.0	64.0	1.0	1.3	1.28	1.15	0.0499999999997	6.21	0.37	0.73	0.0599999999999	10.13	0.38	2.22	1.53	0.430000000001	AAA591.CD3.location-b.X9.Y4.tile.tissue.png	127	1	2000	127	c2d3f0629103bab44f1fdb92f2693e99	0	0	0	0	0	0	0	0	0	0	0	0	0	/home/dhl_ec/bnelissen/Slides/CD3_manuscript/CD3_slides/AAA591.CD3.location-b/AAA591.CD3.location-b.run1	255	0.7	0.06	0.7	0.06	-9.1337065071	-12.1177650256	1.11174076834	0.09119196875
9627.0	3998708.0	4460.0	8139.0	3998708.0	4000000.0	111.0	1.0	0.92	1.2	1.19	0.0500000000002	6.67	0.38	0.760000000001	0.0599999999999	9.65	0.36	2.15	1.48	0.42	AAA591.CD3.location-b.X9.Y5.tile.tissue.png	128	1	2000	128	1959bd9e78262bb45dbe10e2388c71be	0	0	0	0	0	0	0	0	0	0	0	0	0	/home/dhl_ec/bnelissen/Slides/CD3_manuscript/CD3_slides/AAA591.CD3.location-b/AAA591.CD3.location-b.run1	255	0.7	0.06	0.7	0.06	-9.21460682716	-12.4467798227	1.10222338672	0.114832090088
2386.0	3996434.0	1236.0	8152.0	3996434.0	4000000.0	33.0	1.0	1.43	1.74	1.99	0.0799999999999	10.2	0.58	1.28	0.0900000000001	13.73	0.57	3.39	2.45	0.7	AAA591.CD3.location-b.X9.Y6.tile.tissue.png	129	1	2000	129	397f407d98f7a60bd4b8b53f8c3e9fbd	0	0	0	0	0	0	0	0	0	0	0	0	0	/home/dhl_ec/bnelissen/Slides/CD3_manuscript/CD3_slides/AAA591.CD3.location-b/AAA591.CD3.location-b.run1	255	0.7	0.06	0.7	0.06	-8.88410133526	-12.1194430738	0.854772499524	0.0941037022705
14077.0	3981727.0	6005.0	8769.0	3981727.0	4000000.0	138.0	1.0	1.3	1.82	1.14	0.0499999999997	6.85	0.39	0.76	0.0599999999999	9.81	0.36	2.13	1.47	0.41	AAA591.CD3.location-b.X9.Y7.tile.tissue.png	130	1	2000	130	1ba0f0acca96c1324f2b73e0ce76e342	0	0	0	0	0	0	0	0	0	0	0	0	0	/home/dhl_ec/bnelissen/Slides/CD3_manuscript/CD3_slides/AAA591.CD3.location-b/AAA591.CD3.location-b.run1	255	0.7	0.06	0.7	0.06	-8.95690379771	-12.5957314571	1.04522845482	0.133505550415
20496.0	3977019.0	8738.0	9236.0	3977019.0	4000000.0	198.0	1.0	1.21	1.77	1.79	0.0700000000002	11.88	0.579999999999	1.22	0.0799999999999	13.83	0.57	3.27	2.3	0.65	AAA591.CD3.location-b.X9.Y8.tile.tissue.png	131	1	2000	131	e21789ca8d2b9c54e5d3ff44c7ae8b92	0	0	0	0	0	0	0	0	0	0	0	0	0	/home/dhl_ec/bnelissen/Slides/CD3_manuscript/CD3_slides/AAA591.CD3.location-b/AAA591.CD3.location-b.run1	255	0.7	0.06	0.7	0.06	-8.9024607116	-12.5415707799	1.0567080484	0.148943662476
27217.0	3999248.0	11482.0	8112.0	3999248.0	4000000.0	263.0	1.0	1.21	1.31	1.15	0.0500000000002	6.69	0.59	1.21	0.0800000000004	11.6	0.37	2.12	1.49	0.56	AAA591.CD3.location-b.X9.Y9.tile.tissue.png	132	1	2000	132	f6aaff0af182b20d0f2f29368d84d905	0	0	0	0	0	0	0	0	0	0	0	0	0	/home/dhl_ec/bnelissen/Slides/CD3_manuscript/CD3_slides/AAA591.CD3.location-b/AAA591.CD3.location-b.run1	255	0.7	0.06	0.7	0.06	-9.13149515725	-12.4415045548	0.927349469802	0.143678603394
[truncated: 2 more columns]
