# Supplementary material for: SlideToolkit: An Assistive Toolset for the Histological Quantification of Whole Slide Images
Source: PLoS One. 2014 Nov 5;9(11):e110289. doi: 10.1371/journal.pone.0110289 (PMC4220929; doi:10.1371/journal.pone.0110289)
Supplement: RawData S1 — ICC and BlandAltman plot - measurements and r-script.zip. Measurements of Run1 and Run2, including the code for the calculation of the intraclass correlation coefficient (ICC) and the code for the Bland and Altman plot. (ZIP) [file pone.0110289.s003.zip › cellprofiler.measurements/run1.10f91460137ee6a1c5202f32750b39ac.DefaultOUT_Image.csv]

AreaOccupied_AreaOccupied_DAB_Nuclei	AreaOccupied_AreaOccupied_Tissue	AreaOccupied_Perimeter_DAB_Nuclei	AreaOccupied_Perimeter_Tissue	AreaOccupied_TotalArea_DAB_Nuclei	AreaOccupied_TotalArea_Tissue	Count_DAB_Nuclei	Count_Tissue	ExecutionTime_01LoadImages	ExecutionTime_02ColorToGray	ExecutionTime_03Smooth	ExecutionTime_04ImageMath	ExecutionTime_05IdentifyPrimaryObjects	ExecutionTime_06MeasureImageAreaOccupied	ExecutionTime_07UnmixColors	ExecutionTime_08MaskImage	ExecutionTime_09IdentifyPrimaryObjects	ExecutionTime_10MeasureImageAreaOccupied	ExecutionTime_11OverlayOutlines	ExecutionTime_12OverlayOutlines	ExecutionTime_13SaveImages	FileName_Original	Group_Index	Group_Number	Height_Original	ImageNumber	MD5Digest_Original	ModuleError_01LoadImages	ModuleError_02ColorToGray	ModuleError_03Smooth	ModuleError_04ImageMath	ModuleError_05IdentifyPrimaryObjects	ModuleError_06MeasureImageAreaOccupied	ModuleError_07UnmixColors	ModuleError_08MaskImage	ModuleError_09IdentifyPrimaryObjects	ModuleError_10MeasureImageAreaOccupied	ModuleError_11OverlayOutlines	ModuleError_12OverlayOutlines	ModuleError_13SaveImages	PathName_Original	Scaling_Original	Threshold_FinalThreshold_DAB_Nuclei	Threshold_FinalThreshold_Tissue	Threshold_OrigThreshold_DAB_Nuclei	Threshold_OrigThreshold_Tissue	Threshold_SumOfEntropies_DAB_Nuclei	Threshold_SumOfEntropies_Tissue	Threshold_WeightedVariance_DAB_Nuclei	Threshold_WeightedVariance_Tissue
544.0	776416.0	264.0	6957.0	776416.0	4000000.0	6.0	2.0	4.02	4.77	1.79	0.08	8.96	0.57	1.21	0.26	9.91	0.37	3.31	2.31	1.51	AAA621.CD3.X0.Y10.tile.tissue.png	1	1	2000	1	69e68df5ba725be347f3e54e53b2eff7	0	0	0	0	0	0	0	0	0	0	0	0	0	/home/dhl_ec/bnelissen/Slides/CD3_manuscript/CD3_slides/AAA621.CD3/AAA621.CD3.run1	255	0.7	0.06	0.7	0.06	-9.05387213044	-11.6457762416	1.87786700523	1.12516602344
0.0	0.0	0.0	0.0	0.0	2824000.0	0.0	0.0	3.82	1.93	0.83	0.05	4.09	0.21	0.64	0.16	3.23	0.09	1.44	1.07	0.74	AAA621.CD3.X0.Y11.tile.tissue.png	2	1	2000	2	52993c96d5c1a92fafb909389418f409	0	0	0	0	0	0	0	0	0	0	0	0	0	/home/dhl_ec/bnelissen/Slides/CD3_manuscript/CD3_slides/AAA621.CD3/AAA621.CD3.run1	255	1.0	0.06	1.0	0.06	0.0	0.0	0.0	3.4647177762
0.0	0.0	0.0	0.0	0.0	4000000.0	0.0	0.0	3.51	1.71	1.13	0.06	5.53	0.29	0.9	0.21	4.56	0.21	3.04	2.31	0.65	AAA621.CD3.X0.Y3.tile.tissue.png	3	1	2000	3	1a42c3319d20ae4b20dce7bd6ab82b30	0	0	0	0	0	0	0	0	0	0	0	0	0	/home/dhl_ec/bnelissen/Slides/CD3_manuscript/CD3_slides/AAA621.CD3/AAA621.CD3.run1	255	1.0	0.06	1.0	0.06	0.0	0.0	0.0	2.7379925
0.0	6311.0	0.0	452.0	6311.0	4000000.0	0.0	1.0	2.98	2.16	1.79	0.08	9.37	0.55	1.3	0.32	7.8	0.21	3.08	2.3	0.61	AAA621.CD3.X0.Y6.tile.tissue.png	4	1	2000	4	fd78bdd39b3f54e79084815d44e6d886	0	0	0	0	0	0	0	0	0	0	0	0	0	/home/dhl_ec/bnelissen/Slides/CD3_manuscript/CD3_slides/AAA621.CD3/AAA621.CD3.run1	255	0.7	0.06	0.7	0.06	0.0	-12.3187376671	2.73382629288	3.24637355652
3340.0	142895.0	1451.0	2635.0	142895.0	4000000.0	28.0	2.0	2.88	2.63	1.62	0.06	6.88	0.37	0.78	0.21	6.59	0.32	3.22	2.35	0.65	AAA621.CD3.X0.Y7.tile.tissue.png	5	1	2000	5	cd0f475a5f4e40512bb0123b00efe98a	0	0	0	0	0	0	0	0	0	0	0	0	0	/home/dhl_ec/bnelissen/Slides/CD3_manuscript/CD3_slides/AAA621.CD3/AAA621.CD3.run1	255	0.7	0.06	0.7	0.06	-9.53964045333	-12.2345302758	2.01711796047	1.29179184766
1920.0	769991.0	906.0	7314.0	769991.0	4000000.0	19.0	2.0	3.18	1.08	1.14	0.08	7.76	0.37	0.75	0.19	7.04	0.24	2.29	1.51	0.42	AAA621.CD3.X0.Y8.tile.tissue.png	6	1	2000	6	b01118417af6a7b7ac5148bc01ede415	0	0	0	0	0	0	0	0	0	0	0	0	0	/home/dhl_ec/bnelissen/Slides/CD3_manuscript/CD3_slides/AAA621.CD3/AAA621.CD3.run1	255	0.7	0.06	0.7	0.06	-9.09240148666	-11.1606814623	1.26674807653	1.25716787109
832.0	1143854.0	365.0	15283.0	1143854.0	4000000.0	9.0	5.0	2.41	1.78	1.15	0.05	6.93	0.38	0.74	0.17	9.06	0.4	3.89	2.28	0.68	AAA621.CD3.X0.Y9.tile.tissue.png	7	1	2000	7	391abb84d15b1bfc0e0cbf1888f45ddb	0	0	0	0	0	0	0	0	0	0	0	0	0	/home/dhl_ec/bnelissen/Slides/CD3_manuscript/CD3_slides/AAA621.CD3/AAA621.CD3.run1	255	0.7	0.06	0.7	0.06	-9.73353522635	-10.9770417367	2.22910389429	0.610675632813
4236.0	862267.0	1630.0	12815.0	862267.0	4000000.0	33.0	8.0	4.33	3.18	1.79	0.07	10.15	0.66	1.43	0.26	10.25	0.36	3.38	2.58	0.7	AAA621.CD3.X1.Y10.tile.tissue.png	8	1	2000	8	879b64291ae74b548caef2e3790a3bf9	0	0	0	0	0	0	0	0	0	0	0	0	0	/home/dhl_ec/bnelissen/Slides/CD3_manuscript/CD3_slides/AAA621.CD3/AAA621.CD3.run1	255	0.7	0.06	0.7	0.06	-9.35275477745	-11.3512769591	2.23708513529	0.456329
0.0	0.0	0.0	0.0	0.0	2824000.0	0.0	0.0	3.59	2.85	0.82	0.04	5.74	0.34	1.01	0.23	4.51	0.09	1.67	1.63	0.41	AAA621.CD3.X1.Y11.tile.tissue.png	9	1	2000	9	46837145fd4df0ee3f905ab4a1f3cd82	0	0	0	0	0	0	0	0	0	0	0	0	0	/home/dhl_ec/bnelissen/Slides/CD3_manuscript/CD3_slides/AAA621.CD3/AAA621.CD3.run1	255	1.0	0.06	1.0	0.06	0.0	0.0	0.0	3.78088101983
0.0	0.0	0.0	0.0	0.0	4000000.0	0.0	0.0	1.65	2.11	1.8	0.08	9.27	0.55	1.48	0.32	7.13	0.25	3.43	2.51	0.62	AAA621.CD3.X1.Y2.tile.tissue.png	10	1	2000	10	5ca4eab1fc033365766e159935ba99cc	0	0	0	0	0	0	0	0	0	0	0	0	0	/home/dhl_ec/bnelissen/Slides/CD3_manuscript/CD3_slides/AAA621.CD3/AAA621.CD3.run1	255	1.0	0.06	1.0	0.06	0.0	-11.5473854601	0.0	6.8108224169
16674.0	70690.0	3080.0	4124.0	70690.0	4000000.0	92.0	3.0	2.92	2.73	1.84	0.08	9.65	0.56	1.19	0.34	9.63	0.3	3.51	2.33	0.6	AAA621.CD3.X1.Y3.tile.tissue.png	11	1	2000	11	a63e70afc1d3bf6c7272fdbbcdacafbf	0	0	0	0	0	0	0	0	0	0	0	0	0	/home/dhl_ec/bnelissen/Slides/CD3_manuscript/CD3_slides/AAA621.CD3/AAA621.CD3.run1	255	0.7	0.06	0.7	0.06	-9.7699493934	-11.8033151646	3.23445921755	0.280047761719
0.0	0.0	0.0	0.0	0.0	4000000.0	0.0	0.0	1.78	2.51	1.14	0.05	6.21	0.47	1.44	0.31	8.59	0.2	3.04	2.32	0.58	AAA621.CD3.X1.Y4.tile.tissue.png	12	1	2000	12	c62d6e2e7387b47e04caa0c3603fd480	0	0	0	0	0	0	0	0	0	0	0	0	0	/home/dhl_ec/bnelissen/Slides/CD3_manuscript/CD3_slides/AAA621.CD3/AAA621.CD3.run1	255	1.0	0.06	1.0	0.06	0.0	-11.7205836549	0.0	5.6792825089
0.0	4252.0	0.0	427.0	4252.0	4000000.0	0.0	2.0	3.03	2.48	1.16	0.0599999999999	6.67	0.55	1.29	0.32	8.74	0.22	3.14	3.0	0.89	AAA621.CD3.X1.Y5.tile.tissue.png	13	1	2000	13	0b7a5fd574a83e5d7e593e215bfdd642	0	0	0	0	0	0	0	0	0	0	0	0	0	/home/dhl_ec/bnelissen/Slides/CD3_manuscript/CD3_slides/AAA621.CD3/AAA621.CD3.run1	255	0.7	0.06	0.7	0.06	-6.75643123548	-12.088080124	3.7643905166	3.68013522705
7012.0	818437.0	2651.0	20056.0	818437.0	4000000.0	49.0	12.0	2.84	4.88	1.18	0.05	6.76	0.58	1.19	0.32	11.37	0.46	3.59	2.37	0.71	AAA621.CD3.X1.Y6.tile.tissue.png	14	1	2000	14	9d29db5538ea268499fcb74af507a64e	0	0	0	0	0	0	0	0	0	0	0	0	0	/home/dhl_ec/bnelissen/Slides/CD3_manuscript/CD3_slides/AAA621.CD3/AAA621.CD3.run1	255	0.7	0.06	0.7	0.06	-9.50346727163	-12.1103804703	2.26151913654	0.28338053125
30833.0	2437575.0	11541.0	28374.0	2437575.0	4000000.0	219.0	5.0	2.79	3.43	1.15	0.05	7.27	0.39	0.74	0.12	8.59	0.32	2.25	1.52	0.55	AAA621.CD3.X1.Y7.tile.tissue.png	15	1	2000	15	d72df1617bb07a613e8335b12fb3d839	0	0	0	0	0	0	0	0	0	0	0	0	0	/home/dhl_ec/bnelissen/Slides/CD3_manuscript/CD3_slides/AAA621.CD3/AAA621.CD3.run1	255	0.7	0.06	0.7	0.06	-9.33529853748	-12.4349749422	1.70243410022	0.567689
1488.0	3369011.0	774.0	32831.0	3369011.0	4000000.0	17.0	9.0	2.29	2.36	1.79	0.07	9.98	0.58	1.19	0.11	10.36	0.35	2.29	2.43	0.86	AAA621.CD3.X1.Y8.tile.tissue.png	16	1	2000	16	9ba337244e5a34a939e11cb9e620a5c2	0	0	0	0	0	0	0	0	0	0	0	0	0	/home/dhl_ec/bnelissen/Slides/CD3_manuscript/CD3_slides/AAA621.CD3/AAA621.CD3.run1	255	0.7	0.06	0.7	0.06	-9.41223797244	-12.0393064574	1.90575878023	0.250977757813
1141.0	2978294.0	608.0	22129.0	2978294.0	4000000.0	16.0	8.0	2.25	2.85	1.85	0.08	10.26	0.56	1.27	0.16	13.39	0.55	3.84	2.42	0.73	AAA621.CD3.X1.Y9.tile.tissue.png	17	1	2000	17	a6e59834604815ffb977777aad295541	0	0	0	0	0	0	0	0	0	0	0	0	0	/home/dhl_ec/bnelissen/Slides/CD3_manuscript/CD3_slides/AAA621.CD3/AAA621.CD3.run1	255	0.7	0.06	0.7	0.06	-9.41943322752	-11.9136114998	2.02483750187	0.212693304688
0.0	0.0	0.0	0.0	0.0	314000.0	0.0	0.0	1.72	1.3	0.16	0.00999999999999	0.97	0.0400000000001	0.1	0.02	0.45	0.00999999999999	0.15	0.12	0.0600000000001	AAA621.CD3.X10.Y0.tile.tissue.png	18	1	157	18	74a97c16cb215b94fc9e337e107f0ea9	0	0	0	0	0	0	0	0	0	0	0	0	0	/home/dhl_ec/bnelissen/Slides/CD3_manuscript/CD3_slides/AAA621.CD3/AAA621.CD3.run1	255	1.0	0.06	1.0	0.06	0.0	0.0	0.0	4.18661226115
0.0	0.0	0.0	0.0	0.0	314000.0	0.0	0.0	2.45	0.96	0.18	0.00999999999999	0.81	0.03	0.0599999999999	0.02	0.33	0.00999999999999	0.15	0.12	0.05	AAA621.CD3.X10.Y1.tile.tissue.png	19	1	157	19	1be0e38438114ba790f25f99db58a98d	0	0	0	0	0	0	0	0	0	0	0	0	0	/home/dhl_ec/bnelissen/Slides/CD3_manuscript/CD3_slides/AAA621.CD3/AAA621.CD3.run1	255	1.0	0.06	1.0	0.06	0.0	0.0	0.0	4.07046019108
0.0	0.0	0.0	0.0	0.0	314000.0	0.0	0.0	2.44	0.84	0.15	0.0	0.64	0.03	0.0600000000001	0.00999999999999	0.32	0.02	0.15	0.12	0.0700000000001	AAA621.CD3.X10.Y10.tile.tissue.png	20	1	157	20	085b70135cb11f4161298848ac57d3d8	0	0	0	0	0	0	0	0	0	0	0	0	0	/home/dhl_ec/bnelissen/Slides/CD3_manuscript/CD3_slides/AAA621.CD3/AAA621.CD3.run1	255	1.0	0.06	1.0	0.06	0.0	0.0	0.0	3.66407802548
0.0	0.0	0.0	0.0	0.0	314000.0	0.0	0.0	1.65	1.81	0.1	0.00999999999999	0.65	0.02	0.0500000000001	0.00999999999999	0.32	0.00999999999999	0.16	0.17	0.0700000000001	AAA621.CD3.X10.Y2.tile.tissue.png	21	1	157	21	2bd1c7e947004af829350d9b5eeca540	0	0	0	0	0	0	0	0	0	0	0	0	0	/home/dhl_ec/bnelissen/Slides/CD3_manuscript/CD3_slides/AAA621.CD3/AAA621.CD3.run1	255	1.0	0.06	1.0	0.06	0.0	0.0	0.0	4.09743431529
0.0	0.0	0.0	0.0	0.0	314000.0	0.0	0.0	1.91	1.74	0.1	0.0	0.7	0.03	0.0600000000001	0.00999999999999	0.33	0.00999999999999	0.16	0.12	0.0600000000001	AAA621.CD3.X10.Y3.tile.tissue.png	22	1	157	22	d6f195dbe8e2726c26b03fec5e0c184c	0	0	0	0	0	0	0	0	0	0	0	0	0	/home/dhl_ec/bnelissen/Slides/CD3_manuscript/CD3_slides/AAA621.CD3/AAA621.CD3.run1	255	1.0	0.06	1.0	0.06	0.0	-10.7232993537	0.0	2.88705087587
0.0	0.0	0.0	0.0	0.0	314000.0	0.0	0.0	2.24	2.16	0.13	0.0	0.61	0.0300000000001	0.0599999999999	0.00999999999999	0.4	0.02	0.23	0.18	0.08	AAA621.CD3.X10.Y4.tile.tissue.png	23	1	157	23	51440d0ffe6e47c13ea56af8b1e2ae54	0	0	0	0	0	0	0	0	0	0	0	0	0	/home/dhl_ec/bnelissen/Slides/CD3_manuscript/CD3_slides/AAA621.CD3/AAA621.CD3.run1	255	1.0	0.06	1.0	0.06	0.0	0.0	0.0	3.82186305732
0.0	0.0	0.0	0.0	0.0	314000.0	0.0	0.0	2.5	2.1	0.17	0.0	0.76	0.03	0.05	0.02	0.32	0.00999999999999	0.16	0.12	0.0699999999999	AAA621.CD3.X10.Y5.tile.tissue.png	24	1	157	24	c2e07ec6cbbd5d3720dee75470aca79e	0	0	0	0	0	0	0	0	0	0	0	0	0	/home/dhl_ec/bnelissen/Slides/CD3_manuscript/CD3_slides/AAA621.CD3/AAA621.CD3.run1	255	1.0	0.06	1.0	0.06	0.0	0.0	0.0	4.09822452229
0.0	0.0	0.0	0.0	0.0	314000.0	0.0	0.0	2.11	0.3	0.14	0.0	0.89	0.0400000000001	0.09	0.03	0.47	0.02	0.23	0.12	0.0599999999999	AAA621.CD3.X10.Y6.tile.tissue.png	25	1	157	25	8a4c2e974f1807ed8244b015896f8f43	0	0	0	0	0	0	0	0	0	0	0	0	0	/home/dhl_ec/bnelissen/Slides/CD3_manuscript/CD3_slides/AAA621.CD3/AAA621.CD3.run1	255	1.0	0.06	1.0	0.06	0.0	0.0	0.0	4.05972969745
0.0	0.0	0.0	0.0	0.0	314000.0	0.0	0.0	1.7	0.64	0.0999999999999	0.0100000000001	0.65	0.03	0.0600000000001	0.02	0.32	0.00999999999999	0.16	0.12	0.0700000000001	AAA621.CD3.X10.Y7.tile.tissue.png	26	1	157	26	0307ed8f2851a12a85c24c816c743150	0	0	0	0	0	0	0	0	0	0	0	0	0	/home/dhl_ec/bnelissen/Slides/CD3_manuscript/CD3_slides/AAA621.CD3/AAA621.CD3.run1	255	1.0	0.06	1.0	0.06	0.0	0.0	0.0	4.01720143312
0.0	0.0	0.0	0.0	0.0	314000.0	0.0	0.0	1.66	0.72	0.1	0.00999999999999	0.66	0.03	0.0600000000001	0.00999999999999	0.33	0.00999999999999	0.16	0.12	0.09	AAA621.CD3.X10.Y8.tile.tissue.png	27	1	157	27	bd5407737110e828511132f87fb6dfe3	0	0	0	0	0	0	0	0	0	0	0	0	0	/home/dhl_ec/bnelissen/Slides/CD3_manuscript/CD3_slides/AAA621.CD3/AAA621.CD3.run1	255	1.0	0.06	1.0	0.06	0.0	0.0	0.0	4.12810987261
0.0	2336.0	0.0	234.0	2336.0	314000.0	0.0	1.0	1.43	0.58	0.14	0.0	0.82	0.0400000000001	0.0599999999999	0.00999999999999	0.45	0.00999999999999	0.16	0.11	0.0600000000001	AAA621.CD3.X10.Y9.tile.tissue.png	28	1	157	28	ac3b349c7cf866976566d35ea9aee195	0	0	0	0	0	0	0	0	0	0	0	0	0	/home/dhl_ec/bnelissen/Slides/CD3_manuscript/CD3_slides/AAA621.CD3/AAA621.CD3.run1	255	0.7	0.06	0.7	0.06	-9.12030439635	-12.1470078948	4.19228367588	1.64801503681
0.0	0.0	0.0	0.0	0.0	4000000.0	0.0	0.0	2.63	2.52	1.14	0.05	6.18	0.31	0.8	0.22	4.61	0.21	3.0	2.29	0.56	AAA621.CD3.X2.Y1.tile.tissue.png	29	1	2000	29	3f91d6a6303c50739c10b3523efe06cf	0	0	0	0	0	0	0	0	0	0	0	0	0	/home/dhl_ec/bnelissen/Slides/CD3_manuscript/CD3_slides/AAA621.CD3/AAA621.CD3.run1	255	1.0	0.06	1.0	0.06	0.0	-10.890619003	0.0	5.89801067658
0.0	0.0	0.0	0.0	0.0	4000000.0	0.0	0.0	3.23	2.66	1.96	0.1	8.77	0.47	1.49	0.38	8.21	0.2	3.23	2.59	0.75	AAA621.CD3.X2.Y10.tile.tissue.png	30	1	2000	30	4b5d73c5b4b31540782637c9db376463	0	0	0	0	0	0	0	0	0	0	0	0	0	/home/dhl_ec/bnelissen/Slides/CD3_manuscript/CD3_slides/AAA621.CD3/AAA621.CD3.run1	255	1.0	0.06	1.0	0.06	0.0	-11.4699953773	0.0	6.19919977659
10117.0	885984.0	3535.0	12212.0	885984.0	4000000.0	62.0	4.0	3.02	2.75	1.16	0.0500000000001	6.73	0.38	0.75	0.17	7.66	0.24	2.19	1.52	1.13	AAA621.CD3.X2.Y2.tile.tissue.png	31	1	2000	31	c99371b66e26d21c9778b84bca94247a	0	0	0	0	0	0	0	0	0	0	0	0	0	/home/dhl_ec/bnelissen/Slides/CD3_manuscript/CD3_slides/AAA621.CD3/AAA621.CD3.run1	255	0.7	0.06	0.7	0.06	-9.55713818404	-11.5621251985	1.26860224191	0.304780554687
1679.0	712606.0	524.0	11546.0	712606.0	4000000.0	9.0	9.0	2.93	3.14	1.16	0.05	7.56	0.38	0.73	0.18	6.96	0.23	2.19	1.53	1.19	AAA621.CD3.X2.Y3.tile.tissue.png	32	1	2000	32	36fe0263637bc5c6acb36dd0cf4726c3	0	0	0	0	0	0	0	0	0	0	0	0	0	/home/dhl_ec/bnelissen/Slides/CD3_manuscript/CD3_slides/AAA621.CD3/AAA621.CD3.run1	255	0.7	0.06	0.7	0.06	-9.30676031481	-11.1889719436	1.1262350585	0.200073160156
12296.0	1748949.0	4538.0	21627.0	1748949.0	4000000.0	92.0	9.0	2.97	1.93	1.2	0.05	6.83	0.4	0.75	0.16	7.99	0.28	2.27	1.56	1.69	AAA621.CD3.X2.Y4.tile.tissue.png	33	1	2000	33	1677826716e2813dff36ddebdaa63869	0	0	0	0	0	0	0	0	0	0	0	0	0	/home/dhl_ec/bnelissen/Slides/CD3_manuscript/CD3_slides/AAA621.CD3/AAA621.CD3.run1	255	0.7	0.06	0.7	0.06	-9.63449695419	-11.9465848842	2.0790070312	0.414377265625
1305.0	1727235.0	586.0	19050.0	1727235.0	4000000.0	12.0	7.0	1.88	3.94	1.18	0.05	6.82	0.38	0.74	0.15	7.7	0.28	2.26	1.52	0.9	AAA621.CD3.X2.Y5.tile.tissue.png	34	1	2000	34	7e2456d1aa9b836caa2e9797c29e5804	0	0	0	0	0	0	0	0	0	0	0	0	0	/home/dhl_ec/bnelissen/Slides/CD3_manuscript/CD3_slides/AAA621.CD3/AAA621.CD3.run1	255	0.7	0.06	0.7	0.06	-9.59712409602	-11.5278623489	2.08571096578	0.27437475
816.0	1040303.0	315.0	18730.0	1040303.0	4000000.0	6.0	9.0	3.12	2.15	1.17	0.05	8.31	0.38	0.73	0.17	7.24	0.25	2.27	1.54	0.67	AAA621.CD3.X2.Y6.tile.tissue.png	35	1	2000	35	f653cc63e83280cf6ca2f597ee39e50b	0	0	0	0	0	0	0	0	0	0	0	0	0	/home/dhl_ec/bnelissen/Slides/CD3_manuscript/CD3_slides/AAA621.CD3/AAA621.CD3.run1	255	0.7	0.06	0.7	0.06	-9.28162483071	-11.6458025985	2.34219964726	0.235619871094
7219.0	1636781.0	3180.0	29594.0	1636781.0	4000000.0	67.0	18.0	1.18	1.59	1.18	0.04	7.01	0.38	0.73	0.15	7.66	0.28	2.25	1.52	0.41	AAA621.CD3.X2.Y7.tile.tissue.png	36	1	2000	36	1bb0f4a0a25469e5db104ae157752d8e	0	0	0	0	0	0	0	0	0	0	0	0	0	/home/dhl_ec/bnelissen/Slides/CD3_manuscript/CD3_slides/AAA621.CD3/AAA621.CD3.run1	255	0.7	0.06	0.7	0.06	-9.71936735527	-12.1789339061	2.68085858522	0.37574759375
3000.0	1520405.0	1288.0	13467.0	1520405.0	4000000.0	25.0	4.0	2.78	1.53	1.14	0.0500000000001	6.71	0.4	0.76	0.15	8.29	0.27	2.23	1.54	0.55	AAA621.CD3.X2.Y8.tile.tissue.png	37	1	2000	37	06418ce48be782a123d7048ec83f3df0	0	0	0	0	0	0	0	0	0	0	0	0	0	/home/dhl_ec/bnelissen/Slides/CD3_manuscript/CD3_slides/AAA621.CD3/AAA621.CD3.run1	255	0.7	0.06	0.7	0.06	-9.48814638281	-11.7645814275	2.88267843593	0.236641
646.0	409299.0	358.0	7207.0	409299.0	4000000.0	10.0	5.0	3.56	1.14	1.29	0.0500000000001	7.17	0.59	1.24	0.31	9.46	0.23	3.23	2.31	0.57	AAA621.CD3.X2.Y9.tile.tissue.png	38	1	2000	38	dd1ca6381522a375a06080402a77f6dc	0	0	0	0	0	0	0	0	0	0	0	0	0	/home/dhl_ec/bnelissen/Slides/CD3_manuscript/CD3_slides/AAA621.CD3/AAA621.CD3.run1	255	0.7	0.06	0.7	0.06	-9.699280306	-11.5299936156	2.60502871532	1.40819705273
0.0	0.0	0.0	0.0	0.0	4000000.0	0.0	0.0	3.05	2.5	1.15	0.0600000000001	6.21	0.3	0.91	0.23	4.57	0.12	2.02	1.53	0.53	AAA621.CD3.X3.Y0.tile.tissue.png	39	1	2000	39	0d258a9a03145de21998cb8f3000f012	0	0	0	0	0	0	0	0	0	0	0	0	0	/home/dhl_ec/bnelissen/Slides/CD3_manuscript/CD3_slides/AAA621.CD3/AAA621.CD3.run1	255	1.0	0.06	1.0	0.06	0.0	-10.423413119	0.0	2.21055736997
0.0	41725.0	0.0	1847.0	41725.0	4000000.0	0.0	3.0	2.27	3.04	1.17	0.0700000000001	7.74	0.37	0.78	0.21	6.25	0.22	3.14	2.31	0.59	AAA621.CD3.X3.Y1.tile.tissue.png	40	1	2000	40	c8e6c4a59bf33ccb02fa61b6bd0d64c0	0	0	0	0	0	0	0	0	0	0	0	0	0	/home/dhl_ec/bnelissen/Slides/CD3_manuscript/CD3_slides/AAA621.CD3/AAA621.CD3.run1	255	0.7	0.06	0.7	0.06	-8.40802454915	-11.8670511735	2.82448716137	2.03592057715
3840.0	834133.0	1496.0	12137.0	834133.0	4000000.0	26.0	10.0	2.92	2.61	1.19	0.05	6.75	0.38	0.75	0.18	7.19	0.37	3.28	2.32	0.59	AAA621.CD3.X3.Y2.tile.tissue.png	41	1	2000	41	567d0143a3ea69c23a10792c41e3baf5	0	0	0	0	0	0	0	0	0	0	0	0	0	/home/dhl_ec/bnelissen/Slides/CD3_manuscript/CD3_slides/AAA621.CD3/AAA621.CD3.run1	255	0.7	0.06	0.7	0.06	-9.22585518727	-12.055049359	1.92211547486	0.234667101563
4226.0	2782577.0	2101.0	14837.0	2782577.0	4000000.0	46.0	9.0	3.59	2.37	1.18	0.05	7.04	0.38	0.75	0.11	8.69	0.31	2.2	1.52	0.59	AAA621.CD3.X3.Y3.tile.tissue.png	42	1	2000	42	d3fd46ffa114f807dae88b19dcb87067	0	0	0	0	0	0	0	0	0	0	0	0	0	/home/dhl_ec/bnelissen/Slides/CD3_manuscript/CD3_slides/AAA621.CD3/AAA621.CD3.run1	255	0.7	0.06	0.7	0.06	-9.42980261749	-12.141678468	1.7774207995	0.2934604375
21157.0	2942389.0	8902.0	19148.0	2942389.0	4000000.0	188.0	8.0	5.62	2.05	1.17	0.0500000000001	7.03	0.39	0.75	0.1	8.95	0.33	2.23	1.53	0.42	AAA621.CD3.X3.Y4.tile.tissue.png	43	1	2000	43	aceebff0a6dcca8e723370947569c0ce	0	0	0	0	0	0	0	0	0	0	0	0	0	/home/dhl_ec/bnelissen/Slides/CD3_manuscript/CD3_slides/AAA621.CD3/AAA621.CD3.run1	255	0.7	0.06	0.7	0.06	-9.7235101644	-12.3221844855	2.61164663749	0.374762140625
400.0	619435.0	224.0	6193.0	619435.0	4000000.0	5.0	1.0	2.27	3.96	1.14	0.0599999999999	7.72	0.39	0.75	0.2	7.06	0.23	2.14	1.52	0.39	AAA621.CD3.X3.Y5.tile.tissue.png	44	1	2000	44	c2cfac5b18e902bc1a5923eede4a174f	0	0	0	0	0	0	0	0	0	0	0	0	0	/home/dhl_ec/bnelissen/Slides/CD3_manuscript/CD3_slides/AAA621.CD3/AAA621.CD3.run1	255	0.7	0.06	0.7	0.06	-9.37570366113	-11.1039342385	1.96595279626	0.930039851562
0.0	0.0	0.0	0.0	0.0	4000000.0	0.0	0.0	2.08	1.95	1.15	0.0599999999999	6.13	0.3	0.84	0.23	4.54	0.13	2.02	1.53	0.36	AAA621.CD3.X3.Y6.tile.tissue.png	45	1	2000	45	8d4ad1baf091fd34ad2c0b80f009638f	0	0	0	0	0	0	0	0	0	0	0	0	0	/home/dhl_ec/bnelissen/Slides/CD3_manuscript/CD3_slides/AAA621.CD3/AAA621.CD3.run1	255	1.0	0.06	1.0	0.06	0.0	-10.7068504426	0.0	8.54982436139
12692.0	250712.0	4686.0	4409.0	250712.0	4000000.0	83.0	1.0	2.94	2.64	1.16	0.0599999999999	6.75	0.38	0.81	0.2	6.86	0.22	2.1	1.52	0.38	AAA621.CD3.X3.Y7.tile.tissue.png	46	1	2000	46	fcda493aa025ebb1da40cb255348eb5f	0	0	0	0	0	0	0	0	0	0	0	0	0	/home/dhl_ec/bnelissen/Slides/CD3_manuscript/CD3_slides/AAA621.CD3/AAA621.CD3.run1	255	0.7	0.06	0.7	0.06	-10.1028206202	-12.4456834328	3.80022701304	1.58552729688
0.0	13471.0	0.0	648.0	13471.0	4000000.0	0.0	1.0	2.55	3.34	1.14	0.05	6.83	0.38	0.85	0.21	5.73	0.13	2.08	1.52	0.41	AAA621.CD3.X3.Y8.tile.tissue.png	47	1	2000	47	db4a3f4435e6d69179f780000bf4049c	0	0	0	0	0	0	0	0	0	0	0	0	0	/home/dhl_ec/bnelissen/Slides/CD3_manuscript/CD3_slides/AAA621.CD3/AAA621.CD3.run1	255	0.7	0.06	0.7	0.06	0.0	-12.2167270469	3.59253616565	3.80221638928
0.0	0.0	0.0	0.0	0.0	4000000.0	0.0	0.0	2.75	2.09	1.17	0.0599999999999	5.43	0.3	0.89	0.21	4.58	0.13	2.02	1.53	0.54	AAA621.CD3.X4.Y0.tile.tissue.png	48	1	2000	48	6cf387e6425e2dc408864412b6dff5bc	0	0	0	0	0	0	0	0	0	0	0	0	0	/home/dhl_ec/bnelissen/Slides/CD3_manuscript/CD3_slides/AAA621.CD3/AAA621.CD3.run1	255	1.0	0.06	1.0	0.06	0.0	0.0	0.0	3.9616265
263.0	52942.0	119.0	3617.0	52942.0	4000000.0	2.0	8.0	3.64	3.28	1.16	0.05	6.46	0.37	0.76	0.32	9.19	0.32	3.19	2.32	0.58	AAA621.CD3.X4.Y1.tile.tissue.png	49	1	2000	49	9c947c574652835d7689f0c0abce72c2	0	0	0	0	0	0	0	0	0	0	0	0	0	/home/dhl_ec/bnelissen/Slides/CD3_manuscript/CD3_slides/AAA621.CD3/AAA621.CD3.run1	255	0.7	0.06	0.7	0.06	-9.43008326297	-11.7148881977	3.25092297073	1.68605397412
721.0	265353.0	343.0	7222.0	265353.0	4000000.0	7.0	2.0	4.05	2.36	1.79	0.0699999999999	9.73	0.58	1.2	0.32	9.42	0.32	3.17	2.3	0.58	AAA621.CD3.X4.Y2.tile.tissue.png	50	1	2000	50	95e5d4452c8d4c9873fab218b7ec11dc	0	0	0	0	0	0	0	0	0	0	0	0	0	/home/dhl_ec/bnelissen/Slides/CD3_manuscript/CD3_slides/AAA621.CD3/AAA621.CD3.run1	255	0.7	0.06	0.7	0.06	-8.97398319478	-11.947742145	2.48087321335	0.182717666016
10676.0	2339330.0	3543.0	13423.0	2339330.0	4000000.0	66.0	3.0	1.71	1.51	1.79	0.0699999999999	10.39	0.57	1.19	0.18	11.84	0.46	3.29	2.3	0.64	AAA621.CD3.X4.Y3.tile.tissue.png	51	1	2000	51	19574abf30504049a965891c04158ccf	0	0	0	0	0	0	0	0	0	0	0	0	0	/home/dhl_ec/bnelissen/Slides/CD3_manuscript/CD3_slides/AAA621.CD3/AAA621.CD3.run1	255	0.7	0.06	0.7	0.06	-9.54744767789	-12.1156324037	2.37287451402	0.39385025
0.0	49357.0	0.0	2184.0	49357.0	4000000.0	0.0	2.0	1.21	1.56	1.76	0.0799999999999	9.34	0.56	1.21	0.32	7.96	0.22	3.17	2.33	0.57	AAA621.CD3.X4.Y4.tile.tissue.png	52	1	2000	52	679e33e58b529e5aa6eaf18377ac0c78	0	0	0	0	0	0	0	0	0	0	0	0	0	/home/dhl_ec/bnelissen/Slides/CD3_manuscript/CD3_slides/AAA621.CD3/AAA621.CD3.run1	255	0.7	0.06	0.7	0.06	0.0	-11.4590697778	3.39207711166	0.211496677246
0.0	0.0	0.0	0.0	0.0	4000000.0	0.0	0.0	1.6	1.79	1.76	0.0899999999999	8.06	0.29	0.84	0.22	4.53	0.13	2.02	1.52	0.36	AAA621.CD3.X4.Y5.tile.tissue.png	53	1	2000	53	6fa5b2fd8a6a2d675d6e7d5188cba854	0	0	0	0	0	0	0	0	0	0	0	0	0	/home/dhl_ec/bnelissen/Slides/CD3_manuscript/CD3_slides/AAA621.CD3/AAA621.CD3.run1	255	1.0	0.06	1.0	0.06	0.0	-12.119736019	0.0	5.3159905482
0.0	0.0	0.0	0.0	0.0	4000000.0	0.0	0.0	2.32	2.67	1.13	0.0599999999999	5.44	0.29	0.89	0.22	4.54	0.13	2.02	1.52	0.36	AAA621.CD3.X5.Y0.tile.tissue.png	54	1	2000	54	39fd55a70b85927fd856ce2719beff17	0	0	0	0	0	0	0	0	0	0	0	0	0	/home/dhl_ec/bnelissen/Slides/CD3_manuscript/CD3_slides/AAA621.CD3/AAA621.CD3.run1	255	1.0	0.06	1.0	0.06	0.0	0.0	0.0	4.890632
1036.0	293438.0	493.0	7935.0	293438.0	4000000.0	10.0	4.0	2.8	2.64	1.1	0.05	6.56	0.38	0.73	0.2	6.8	0.22	2.13	1.52	0.48	AAA621.CD3.X5.Y1.tile.tissue.png	55	1	2000	55	143231cc28e9070a99eee31fa7e45cfa	0	0	0	0	0	0	0	0	0	0	0	0	0	/home/dhl_ec/bnelissen/Slides/CD3_manuscript/CD3_slides/AAA621.CD3/AAA621.CD3.run1	255	0.7	0.06	0.7	0.06	-9.12148235596	-11.885977138	2.30020659054	0.213432779297
609.0	78638.0	235.0	3116.0	78638.0	4000000.0	6.0	5.0	2.08	1.14	1.1	0.05	6.57	0.37	0.73	0.21	6.63	0.21	2.11	1.53	0.37	AAA621.CD3.X5.Y2.tile.tissue.png	56	1	2000	56	eed9da7e3ade0fa90b374ad659c691ba	0	0	0	0	0	0	0	0	0	0	0	0	0	/home/dhl_ec/bnelissen/Slides/CD3_manuscript/CD3_slides/AAA621.CD3/AAA621.CD3.run1	255	0.7	0.06	0.7	0.06	-9.02204838707	-11.9516844512	3.23550545031	0.170381606445
13414.0	1404552.0	4854.0	12285.0	1404552.0	4000000.0	82.0	5.0	3.21	2.61	1.1	0.05	7.09	0.38	0.75	0.16	11.0	0.41	3.43	2.52	0.59	AAA621.CD3.X5.Y3.tile.tissue.png	57	1	2000	57	9611e970f6ee2eae024a0e68c868b02b	0	0	0	0	0	0	0	0	0	0	0	0	0	/home/dhl_ec/bnelissen/Slides/CD3_manuscript/CD3_slides/AAA621.CD3/AAA621.CD3.run1	255	0.7	0.06	0.7	0.06	-9.75440218637	-11.9601226949	2.87781740798	0.355325671875
52.0	66347.0	40.0	4266.0	66347.0	4000000.0	1.0	8.0	3.54	2.68	1.92	0.0799999999999	10.99	0.6	1.32	0.34	9.3	0.31	3.29	2.46	0.6	AAA621.CD3.X5.Y4.tile.tissue.png	58	1	2000	58	6522c050de25e80048d72165d4d37de0	0	0	0	0	0	0	0	0	0	0	0	0	0	/home/dhl_ec/bnelissen/Slides/CD3_manuscript/CD3_slides/AAA621.CD3/AAA621.CD3.run1	255	0.7	0.06	0.7	0.06	-9.25775169084	-12.1012201122	3.58250268354	3.41777593506
0.0	1596.0	0.0	178.0	1596.0	4000000.0	0.0	1.0	3.58	2.73	1.69	0.0899999999999	9.68	0.57	1.42	0.33	7.96	0.22	3.17	2.34	0.54	AAA621.CD3.X6.Y0.tile.tissue.png	59	1	2000	59	ead54f0df5e384d445ec0773bb3099ce	0	0	0	0	0	0	0	0	0	0	0	0	0	/home/dhl_ec/bnelissen/Slides/CD3_manuscript/CD3_slides/AAA621.CD3/AAA621.CD3.run1	255	0.7	0.06	0.7	0.06	0.0	-12.2929164505	7.0506050282	2.77892330663
10300.0	927874.0	3723.0	20823.0	927874.0	4000000.0	69.0	14.0	2.78	2.51	1.74	0.0799999999999	10.03	0.58	1.2	0.27	10.26	0.37	3.33	2.37	0.59	AAA621.CD3.X6.Y1.tile.tissue.png	60	1	2000	60	d3b4083e61796cf31618c872cecccb71	0	0	0	0	0	0	0	0	0	0	0	0	0	/home/dhl_ec/bnelissen/Slides/CD3_manuscript/CD3_slides/AAA621.CD3/AAA621.CD3.run1	255	0.7	0.06	0.7	0.06	-9.3378945547	-11.861616727	2.63466009422	0.288569375
3871.0	415647.0	1452.0	11628.0	415647.0	4000000.0	27.0	6.0	2.88	2.57	1.74	0.0699999999999	10.0	0.57	1.19	0.3	9.6	0.33	3.25	2.35	0.58	AAA621.CD3.X6.Y2.tile.tissue.png	61	1	2000	61	e6b7b19733723fea3ea3471f89c19a30	0	0	0	0	0	0	0	0	0	0	0	0	0	/home/dhl_ec/bnelissen/Slides/CD3_manuscript/CD3_slides/AAA621.CD3/AAA621.CD3.run1	255	0.7	0.06	0.7	0.06	-9.15943812835	-12.0809347736	2.60837547483	0.214900765625
12627.0	1821702.0	4325.0	15044.0	1821702.0	4000000.0	83.0	6.0	1.92	2.95	1.74	0.0700000000002	10.25	0.58	1.19	0.21	11.21	0.43	3.31	2.33	0.61	AAA621.CD3.X6.Y3.tile.tissue.png	62	1	2000	62	ced3bedfc9cd40ece0a0f00df15b4582	0	0	0	0	0	0	0	0	0	0	0	0	0	/home/dhl_ec/bnelissen/Slides/CD3_manuscript/CD3_slides/AAA621.CD3/AAA621.CD3.run1	255	0.7	0.06	0.7	0.06	-9.36739826747	-11.8321410818	2.45279133437	0.329805328125
0.0	0.0	0.0	0.0	0.0	4000000.0	0.0	0.0	2.25	2.64	1.77	0.0899999999999	9.19	0.48	1.32	0.32	6.65	0.21	3.01	2.3	0.55	AAA621.CD3.X6.Y4.tile.tissue.png	63	1	2000	63	fb82d2f4fcb094a26ce4f66a4410f5b4	0	0	0	0	0	0	0	0	0	0	0	0	0	/home/dhl_ec/bnelissen/Slides/CD3_manuscript/CD3_slides/AAA621.CD3/AAA621.CD3.run1	255	1.0	0.06	1.0	0.06	0.0	-12.1771587659	0.0	5.13860371167
0.0	0.0	0.0	0.0	0.0	4000000.0	0.0	0.0	2.87	2.83	1.77	0.0799999999999	9.17	0.46	1.38	0.32	6.64	0.21	3.0	2.29	0.55	AAA621.CD3.X7.Y0.tile.tissue.png	64	1	2000	64	51294c5d4f671b2f2113dcb34c249cbc	0	0	0	0	0	0	0	0	0	0	0	0	0	/home/dhl_ec/bnelissen/Slides/CD3_manuscript/CD3_slides/AAA621.CD3/AAA621.CD3.run1	255	1.0	0.06	1.0	0.06	0.0	-11.8264816889	0.0	4.6412867094
8684.0	1221275.0	3484.0	12293.0	1221275.0	4000000.0	67.0	8.0	1.79	2.19	1.78	0.0699999999999	9.94	0.57	1.19	0.24	10.59	0.39	3.2	2.32	0.59	AAA621.CD3.X7.Y1.tile.tissue.png	65	1	2000	65	e034880efd942f86e01f493b0bbb7886	0	0	0	0	0	0	0	0	0	0	0	0	0	/home/dhl_ec/bnelissen/Slides/CD3_manuscript/CD3_slides/AAA621.CD3/AAA621.CD3.run1	255	0.7	0.06	0.7	0.06	-9.0368176186	-11.776637839	1.95178833005	0.221558554688
37319.0	1195175.0	13299.0	16372.0	1195175.0	4000000.0	246.0	6.0	1.4	1.82	1.76	0.0699999999999	10.49	0.58	1.2	0.25	10.97	0.39	3.42	2.38	0.61	AAA621.CD3.X7.Y2.tile.tissue.png	66	1	2000	66	fff917557346f0c9f89f6fa8da0133bb	0	0	0	0	0	0	0	0	0	0	0	0	0	/home/dhl_ec/bnelissen/Slides/CD3_manuscript/CD3_slides/AAA621.CD3/AAA621.CD3.run1	255	0.7	0.06	0.7	0.06	-9.43879494354	-12.1108944649	2.77086238714	0.3475715
2695.0	540106.0	1069.0	8238.0	540106.0	4000000.0	21.0	5.0	2.89	2.45	1.77	0.0799999999999	10.05	0.56	1.21	0.29	9.82	0.34	3.27	2.36	0.57	AAA621.CD3.X7.Y3.tile.tissue.png	67	1	2000	67	a1bc1a5ece386cf76e55cb301629c9af	0	0	0	0	0	0	0	0	0	0	0	0	0	/home/dhl_ec/bnelissen/Slides/CD3_manuscript/CD3_slides/AAA621.CD3/AAA621.CD3.run1	255	0.7	0.06	0.7	0.06	-9.48061222692	-11.8046908676	2.85034945602	0.22660509375
0.0	0.0	0.0	0.0	0.0	4000000.0	0.0	0.0	4.05	3.52	1.76	0.0799999999999	8.3	0.46	1.4	0.32	6.67	0.21	2.9	2.35	0.55	AAA621.CD3.X7.Y4.tile.tissue.png	68	1	2000	68	8c4b08704394cd6d2e63f1c3d0513a04	0	0	0	0	0	0	0	0	0	0	0	0	0	/home/dhl_ec/bnelissen/Slides/CD3_manuscript/CD3_slides/AAA621.CD3/AAA621.CD3.run1	255	1.0	0.06	1.0	0.06	0.0	0.0	0.0	8.593067
0.0	0.0	0.0	0.0	0.0	4000000.0	0.0	0.0	3.49	3.48	1.75	0.0799999999999	8.31	0.47	1.44	0.34	6.71	0.2	3.06	2.35	0.53	AAA621.CD3.X8.Y0.tile.tissue.png	69	1	2000	69	bdfaf0b64d7e726193691b8097a53652	0	0	0	0	0	0	0	0	0	0	0	0	0	/home/dhl_ec/bnelissen/Slides/CD3_manuscript/CD3_slides/AAA621.CD3/AAA621.CD3.run1	255	1.0	0.06	1.0	0.06	0.0	0.0	0.0	3.705858
4137.0	433832.0	1589.0	11953.0	433832.0	4000000.0	32.0	7.0	1.11	1.87	1.74	0.0899999999999	10.11	0.57	1.2	0.3	9.71	0.34	3.32	2.41	0.57	AAA621.CD3.X8.Y1.tile.tissue.png	70	1	2000	70	713ef406c7184ee138f3de79e8c293b9	0	0	0	0	0	0	0	0	0	0	0	0	0	/home/dhl_ec/bnelissen/Slides/CD3_manuscript/CD3_slides/AAA621.CD3/AAA621.CD3.run1	255	0.7	0.06	0.7	0.06	-9.85776710544	-11.4466583728	3.50318896455	0.600861792969
9566.0	2005822.0	3478.0	15575.0	2005822.0	4000000.0	66.0	3.0	1.45	3.19	1.75	0.0700000000002	10.32	0.58	1.19	0.2	11.48	0.43	3.39	2.36	0.6	AAA621.CD3.X8.Y2.tile.tissue.png	71	1	2000	71	d18a3111c9844f0db009aebdd1db7f25	0	0	0	0	0	0	0	0	0	0	0	0	0	/home/dhl_ec/bnelissen/Slides/CD3_manuscript/CD3_slides/AAA621.CD3/AAA621.CD3.run1	255	0.7	0.06	0.7	0.06	-9.64958898613	-11.7129345875	2.35076284298	0.2999168125
133.0	5815.0	56.0	476.0	5815.0	4000000.0	1.0	2.0	1.08	1.78	1.75	0.0799999999999	9.73	0.56	1.2	0.32	9.09	0.3	3.09	2.3	0.56	AAA621.CD3.X8.Y3.tile.tissue.png	72	1	2000	72	956649d636f23e3c3308c6af86695d07	0	0	0	0	0	0	0	0	0	0	0	0	0	/home/dhl_ec/bnelissen/Slides/CD3_manuscript/CD3_slides/AAA621.CD3/AAA621.CD3.run1	255	0.7	0.06	0.7	0.06	-9.7165551602	-11.0546990058	3.09465877606	0.349521697083
0.0	0.0	0.0	0.0	0.0	4000000.0	0.0	0.0	0.98	1.44	1.76	0.0799999999999	8.17	0.47	1.38	0.32	6.65	0.21	2.99	2.31	0.54	AAA621.CD3.X9.Y1.tile.tissue.png	73	1	2000	73	6c42715588f513e5a5b8a9791368deeb	0	0	0	0	0	0	0	0	0	0	0	0	0	/home/dhl_ec/bnelissen/Slides/CD3_manuscript/CD3_slides/AAA621.CD3/AAA621.CD3.run1	255	1.0	0.06	1.0	0.06	0.0	0.0	0.0	7.5764455
0.0	0.0	0.0	0.0	0.0	4000000.0	0.0	0.0	2.18	2.21	1.76	0.0699999999999	8.14	0.47	1.35	0.33	6.64	0.21	3.01	2.32	0.54	AAA621.CD3.X9.Y2.tile.tissue.png	74	1	2000	74	5cd0020f627c293d902115872da8e9a7	0	0	0	0	0	0	0	0	0	0	0	0	0	/home/dhl_ec/bnelissen/Slides/CD3_manuscript/CD3_slides/AAA621.CD3/AAA621.CD3.run1	255	1.0	0.06	1.0	0.06	0.0	0.0	0.0	9.853232
0.0	1333.0	0.0	170.0	1333.0	4000000.0	0.0	1.0	2.75	2.27	1.76	0.0899999999999	9.61	0.56	1.39	0.32	7.98	0.22	3.08	2.32	0.55	AAA621.CD3.X9.Y3.tile.tissue.png	75	1	2000	75	608d0fe24005af37e641a907480b2aa1	0	0	0	0	0	0	0	0	0	0	0	0	0	/home/dhl_ec/bnelissen/Slides/CD3_manuscript/CD3_slides/AAA621.CD3/AAA621.CD3.run1	255	0.7	0.06	0.7	0.06	0.0	-11.6741779328	1.94466634237	4.55345696911
[truncated: 2 more columns]
