# Supplementary material for: SlideToolkit: An Assistive Toolset for the Histological Quantification of Whole Slide Images
Source: PLoS One. 2014 Nov 5;9(11):e110289. doi: 10.1371/journal.pone.0110289 (PMC4220929; doi:10.1371/journal.pone.0110289)
Supplement: RawData S1 — ICC and BlandAltman plot - measurements and r-script.zip. Measurements of Run1 and Run2, including the code for the calculation of the intraclass correlation coefficient (ICC) and the code for the Bland and Altman plot. (ZIP) [file pone.0110289.s003.zip › cellprofiler.measurements/run1.11c5dd1ed5dbc77bdc8eb920c8a2e9c0.DefaultOUT_Image.csv]

AreaOccupied_AreaOccupied_DAB_Nuclei	AreaOccupied_AreaOccupied_Tissue	AreaOccupied_Perimeter_DAB_Nuclei	AreaOccupied_Perimeter_Tissue	AreaOccupied_TotalArea_DAB_Nuclei	AreaOccupied_TotalArea_Tissue	Count_DAB_Nuclei	Count_Tissue	ExecutionTime_01LoadImages	ExecutionTime_02ColorToGray	ExecutionTime_03Smooth	ExecutionTime_04ImageMath	ExecutionTime_05IdentifyPrimaryObjects	ExecutionTime_06MeasureImageAreaOccupied	ExecutionTime_07UnmixColors	ExecutionTime_08MaskImage	ExecutionTime_09IdentifyPrimaryObjects	ExecutionTime_10MeasureImageAreaOccupied	ExecutionTime_11OverlayOutlines	ExecutionTime_12OverlayOutlines	ExecutionTime_13SaveImages	FileName_Original	Group_Index	Group_Number	Height_Original	ImageNumber	MD5Digest_Original	ModuleError_01LoadImages	ModuleError_02ColorToGray	ModuleError_03Smooth	ModuleError_04ImageMath	ModuleError_05IdentifyPrimaryObjects	ModuleError_06MeasureImageAreaOccupied	ModuleError_07UnmixColors	ModuleError_08MaskImage	ModuleError_09IdentifyPrimaryObjects	ModuleError_10MeasureImageAreaOccupied	ModuleError_11OverlayOutlines	ModuleError_12OverlayOutlines	ModuleError_13SaveImages	PathName_Original	Scaling_Original	Threshold_FinalThreshold_DAB_Nuclei	Threshold_FinalThreshold_Tissue	Threshold_OrigThreshold_DAB_Nuclei	Threshold_OrigThreshold_Tissue	Threshold_SumOfEntropies_DAB_Nuclei	Threshold_SumOfEntropies_Tissue	Threshold_WeightedVariance_DAB_Nuclei	Threshold_WeightedVariance_Tissue
0.0	78124.0	0.0	5546.0	78124.0	4000000.0	0.0	7.0	3.58	3.75	1.8	0.08	12.63	0.61	1.32	0.31	7.93	0.14	2.16	1.54	1.13	AAA946.CD3.X0.Y10.tile.tissue.png	1	1	2000	1	2a5bc188d561d0c84023eb20c82741ab	0	0	0	0	0	0	0	0	0	0	0	0	0	/home/dhl_ec/bnelissen/Slides/CD3_manuscript/CD3_slides/AAA946.CD3/AAA946.CD3.run1	255	0.7	0.06	0.7	0.06	0.0	-11.6514961449	1.5080001024	6.22476264331
0.0	0.0	0.0	0.0	0.0	4000000.0	0.0	0.0	0.9	1.24	1.14	0.08	8.83	0.46	1.38	0.32	6.54	0.21	3.0	1.53	0.93	AAA946.CD3.X0.Y3.tile.tissue.png	2	1	2000	2	3fe69a07d9cdb9879cb1924e91e0c6e6	0	0	0	0	0	0	0	0	0	0	0	0	0	/home/dhl_ec/bnelissen/Slides/CD3_manuscript/CD3_slides/AAA946.CD3/AAA946.CD3.run1	255	1.0	0.06	1.0	0.06	0.0	-10.7805700817	0.0	5.29655398294
0.0	1530.0	0.0	214.0	1530.0	4000000.0	0.0	1.0	3.23	1.85	1.75	0.08	9.18	0.56	1.33	0.32	7.06	0.21	3.1	2.36	0.68	AAA946.CD3.X0.Y4.tile.tissue.png	3	1	2000	3	224b0de7df24ade622ea60bc86c828a2	0	0	0	0	0	0	0	0	0	0	0	0	0	/home/dhl_ec/bnelissen/Slides/CD3_manuscript/CD3_slides/AAA946.CD3/AAA946.CD3.run1	255	0.7	0.06	0.7	0.06	0.0	-11.8615329822	2.04996904361	5.53221255162
0.0	36615.0	0.0	3746.0	36615.0	4000000.0	0.0	6.0	1.18	1.33	1.15	0.06	6.56	0.56	1.29	0.32	6.21	0.14	2.17	1.54	0.58	AAA946.CD3.X0.Y5.tile.tissue.png	4	1	2000	4	3ecc3eafccf957f3e9d520d3df2b138f	0	0	0	0	0	0	0	0	0	0	0	0	0	/home/dhl_ec/bnelissen/Slides/CD3_manuscript/CD3_slides/AAA946.CD3/AAA946.CD3.run1	255	0.7	0.06	0.7	0.06	0.0	-11.9805342929	3.28148406562	4.32238949976
0.0	522700.0	0.0	12573.0	522700.0	4000000.0	0.0	3.0	1.29	2.01	1.19	0.06	7.68	0.56	1.19	0.2	6.05	0.16	2.19	1.5	0.71	AAA946.CD3.X0.Y6.tile.tissue.png	5	1	2000	5	73dcb9cc39bd1bb4ed793bbd8773422f	0	0	0	0	0	0	0	0	0	0	0	0	0	/home/dhl_ec/bnelissen/Slides/CD3_manuscript/CD3_slides/AAA946.CD3/AAA946.CD3.run1	255	0.7	0.06	0.7	0.06	0.0	-11.8963944596	1.36951202889	2.63382676367
0.0	870515.0	0.0	24489.0	870515.0	4000000.0	0.0	10.0	2.11	2.93	1.77	0.08	9.42	0.38	0.73	0.18	6.88	0.17	2.24	1.52	0.72	AAA946.CD3.X0.Y7.tile.tissue.png	6	1	2000	6	548b94548b34ea22b48be4af6e259831	0	0	0	0	0	0	0	0	0	0	0	0	0	/home/dhl_ec/bnelissen/Slides/CD3_manuscript/CD3_slides/AAA946.CD3/AAA946.CD3.run1	255	0.7	0.06	0.7	0.06	-7.69004842686	-11.7502210828	1.35704569942	1.32841865625
0.0	252772.0	0.0	19053.0	252772.0	4000000.0	0.0	23.0	1.2	1.92	1.88	0.09	9.56	0.57	1.21	0.29	8.94	0.23	3.57	2.47	0.66	AAA946.CD3.X0.Y8.tile.tissue.png	7	1	2000	7	5fd27e5067bdf28aaec84a1f969e40c9	0	0	0	0	0	0	0	0	0	0	0	0	0	/home/dhl_ec/bnelissen/Slides/CD3_manuscript/CD3_slides/AAA946.CD3/AAA946.CD3.run1	255	0.7	0.06	0.7	0.06	-8.68753760075	-11.3819605826	1.37298285452	1.94037782764
0.0	207641.0	0.0	15422.0	207641.0	4000000.0	0.0	18.0	1.87	2.13	1.86	0.09	7.59	0.63	1.36	0.34	8.71	0.23	2.49	1.5	0.62	AAA946.CD3.X0.Y9.tile.tissue.png	8	1	2000	8	8d1d0fb5cf479520487e0165ff29bd89	0	0	0	0	0	0	0	0	0	0	0	0	0	/home/dhl_ec/bnelissen/Slides/CD3_manuscript/CD3_slides/AAA946.CD3/AAA946.CD3.run1	255	0.7	0.06	0.7	0.06	0.0	-11.2781503427	1.48131104286	3.26928205176
0.0	0.0	0.0	0.0	0.0	4000000.0	0.0	0.0	1.14	1.81	1.14	0.06	5.72	0.48	1.54	0.33	6.71	0.21	3.06	2.29	0.56	AAA946.CD3.X1.Y1.tile.tissue.png	9	1	2000	9	7a7cc3721e115b2617ec895e51f39433	0	0	0	0	0	0	0	0	0	0	0	0	0	/home/dhl_ec/bnelissen/Slides/CD3_manuscript/CD3_slides/AAA946.CD3/AAA946.CD3.run1	255	1.0	0.06	1.0	0.06	0.0	0.0	0.0	4.6147645
339.0	275695.0	176.0	7794.0	275695.0	4000000.0	4.0	5.0	1.33	2.68	1.19	0.06	7.13	0.56	1.21	0.29	7.45	0.28	2.25	1.48	0.54	AAA946.CD3.X1.Y10.tile.tissue.png	10	1	2000	10	d5bb5c1594a74c12f899adce8babf231	0	0	0	0	0	0	0	0	0	0	0	0	0	/home/dhl_ec/bnelissen/Slides/CD3_manuscript/CD3_slides/AAA946.CD3/AAA946.CD3.run1	255	0.7	0.06	0.7	0.06	-9.22848024282	-11.7849143775	2.2695349224	0.909420494141
0.0	0.0	0.0	0.0	0.0	4000000.0	0.0	0.0	0.98	1.05	1.18	0.06	5.6	0.3	0.84	0.22	4.61	0.13	2.03	1.53	0.37	AAA946.CD3.X1.Y11.tile.tissue.png	11	1	2000	11	3c784be8999323d837c0ba82744a490f	0	0	0	0	0	0	0	0	0	0	0	0	0	/home/dhl_ec/bnelissen/Slides/CD3_manuscript/CD3_slides/AAA946.CD3/AAA946.CD3.run1	255	1.0	0.06	1.0	0.06	0.0	0.0	0.0	10.250224
0.0	0.0	0.0	0.0	0.0	4000000.0	0.0	0.0	1.69	2.52	1.09	0.06	5.73	0.47	1.51	0.35	4.66	0.12	1.97	1.48	0.35	AAA946.CD3.X1.Y12.tile.tissue.png	12	1	2000	12	4e5cd04f37edfd76d648c6a2a5245f77	0	0	0	0	0	0	0	0	0	0	0	0	0	/home/dhl_ec/bnelissen/Slides/CD3_manuscript/CD3_slides/AAA946.CD3/AAA946.CD3.run1	255	1.0	0.06	1.0	0.06	0.0	0.0	0.0	12.111723
0.0	23234.0	0.0	1359.0	23234.0	4000000.0	0.0	2.0	2.65	2.03	1.1	0.06	6.49	0.37	0.81	0.21	5.58	0.24	3.34	2.55	0.63	AAA946.CD3.X1.Y13.tile.tissue.png	13	1	2000	13	0beb37a57e55ac342b941568947cf410	0	0	0	0	0	0	0	0	0	0	0	0	0	/home/dhl_ec/bnelissen/Slides/CD3_manuscript/CD3_slides/AAA946.CD3/AAA946.CD3.run1	255	0.7	0.06	0.7	0.06	0.0	-12.0798220272	1.90503999392	4.62033736414
0.0	0.0	0.0	0.0	0.0	4000000.0	0.0	0.0	3.59	1.53	1.17	0.08	8.15	0.47	1.41	0.33	6.77	0.22	3.01	2.32	0.54	AAA946.CD3.X1.Y14.tile.tissue.png	14	1	2000	14	7b1254961238e8027dfc84bb226a89bd	0	0	0	0	0	0	0	0	0	0	0	0	0	/home/dhl_ec/bnelissen/Slides/CD3_manuscript/CD3_slides/AAA946.CD3/AAA946.CD3.run1	255	1.0	0.06	1.0	0.06	0.0	0.0	0.0	3.5635535
0.0	24685.0	0.0	2336.0	24685.0	4000000.0	0.0	6.0	2.56	1.93	1.75	0.08	10.13	0.37	0.76	0.21	5.59	0.14	2.07	1.48	0.37	AAA946.CD3.X1.Y2.tile.tissue.png	15	1	2000	15	b35279d65f938e2c78cab8317ebd9932	0	0	0	0	0	0	0	0	0	0	0	0	0	/home/dhl_ec/bnelissen/Slides/CD3_manuscript/CD3_slides/AAA946.CD3/AAA946.CD3.run1	255	0.7	0.06	0.7	0.06	0.0	-11.3876262758	3.20145267875	2.71919365875
0.0	70387.0	0.0	7202.0	70387.0	4000000.0	0.0	18.0	2.62	2.91	1.08	0.05	6.54	0.37	0.73	0.21	6.19	0.23	2.93	1.52	0.59	AAA946.CD3.X1.Y3.tile.tissue.png	16	1	2000	16	2541ae2a32681178f758f1d7e8f0c45c	0	0	0	0	0	0	0	0	0	0	0	0	0	/home/dhl_ec/bnelissen/Slides/CD3_manuscript/CD3_slides/AAA946.CD3/AAA946.CD3.run1	255	0.7	0.06	0.7	0.06	-7.76038695396	-11.0531867072	2.46358575461	0.700963220947
0.0	177281.0	0.0	14840.0	177281.0	4000000.0	0.0	25.0	2.85	1.52	1.78	0.08	9.45	0.58	1.18	0.31	8.12	0.24	3.42	2.34	0.46	AAA946.CD3.X1.Y4.tile.tissue.png	17	1	2000	17	b6c3da20e9ec34736a5a96a6274b5863	0	0	0	0	0	0	0	0	0	0	0	0	0	/home/dhl_ec/bnelissen/Slides/CD3_manuscript/CD3_slides/AAA946.CD3/AAA946.CD3.run1	255	0.7	0.06	0.7	0.06	0.0	-10.7308077636	1.73495467647	0.675846700928
0.0	201646.0	0.0	12468.0	201646.0	4000000.0	0.0	18.0	2.7	3.15	1.25	0.05	6.99	0.38	0.74	0.21	6.48	0.14	2.25	1.7	0.92	AAA946.CD3.X1.Y5.tile.tissue.png	18	1	2000	18	f26d46208579f49632876717758a2609	0	0	0	0	0	0	0	0	0	0	0	0	0	/home/dhl_ec/bnelissen/Slides/CD3_manuscript/CD3_slides/AAA946.CD3/AAA946.CD3.run1	255	0.7	0.06	0.7	0.06	-8.95125803494	-10.9736669225	2.49469658928	0.681159276367
0.0	464900.0	0.0	17152.0	464900.0	4000000.0	0.0	19.0	1.7	2.34	1.2	0.06	14.97	0.61	1.28	0.29	7.1	0.16	2.29	1.53	0.48	AAA946.CD3.X1.Y6.tile.tissue.png	19	1	2000	19	90e422e1962f63eaaa7f1a946cc31f13	0	0	0	0	0	0	0	0	0	0	0	0	0	/home/dhl_ec/bnelissen/Slides/CD3_manuscript/CD3_slides/AAA946.CD3/AAA946.CD3.run1	255	0.7	0.06	0.7	0.06	-8.0845708816	-11.6254159961	1.81208247028	0.594542900391
0.0	268845.0	0.0	12379.0	268845.0	4000000.0	0.0	5.0	0.91	1.45	1.14	0.0500000000001	8.35	0.38	0.75	0.21	5.93	0.14	2.23	1.5	0.63	AAA946.CD3.X1.Y7.tile.tissue.png	20	1	2000	20	76bee2f6dbe8a1286cb0a639469f68c3	0	0	0	0	0	0	0	0	0	0	0	0	0	/home/dhl_ec/bnelissen/Slides/CD3_manuscript/CD3_slides/AAA946.CD3/AAA946.CD3.run1	255	0.7	0.06	0.7	0.06	0.0	-11.21578593	1.58749163087	0.404151801758
0.0	36889.0	0.0	3358.0	36889.0	4000000.0	0.0	8.0	1.3	2.68	1.21	0.05	6.68	0.63	1.33	0.35	6.06	0.14	2.08	1.48	1.51	AAA946.CD3.X1.Y8.tile.tissue.png	21	1	2000	21	746cb411ef424db0827b728687f03c4d	0	0	0	0	0	0	0	0	0	0	0	0	0	/home/dhl_ec/bnelissen/Slides/CD3_manuscript/CD3_slides/AAA946.CD3/AAA946.CD3.run1	255	0.7	0.06	0.7	0.06	-8.52569817998	-11.2738815943	2.79046806675	0.318042843018
0.0	598761.0	0.0	21560.0	598761.0	4000000.0	0.0	9.0	2.45	2.08	1.09	0.08	10.89	0.6	1.19	0.28	9.18	0.25	3.37	1.5	1.84	AAA946.CD3.X1.Y9.tile.tissue.png	22	1	2000	22	04ca6d2894b9091a11772f0b40462410	0	0	0	0	0	0	0	0	0	0	0	0	0	/home/dhl_ec/bnelissen/Slides/CD3_manuscript/CD3_slides/AAA946.CD3/AAA946.CD3.run1	255	0.7	0.06	0.7	0.06	-8.78037745696	-11.8149590163	2.19042588262	0.514836910156
0.0	0.0	0.0	0.0	0.0	4000000.0	0.0	0.0	1.34	2.0	1.16	0.0600000000001	5.86	0.46	1.4	0.32	6.53	0.21	3.01	2.28	1.35	AAA946.CD3.X2.Y0.tile.tissue.png	23	1	2000	23	9861d7c1c99a74dc89b30e5a2901395b	0	0	0	0	0	0	0	0	0	0	0	0	0	/home/dhl_ec/bnelissen/Slides/CD3_manuscript/CD3_slides/AAA946.CD3/AAA946.CD3.run1	255	1.0	0.06	1.0	0.06	0.0	0.0	0.0	4.3509685
123.0	61800.0	53.0	5142.0	61800.0	4000000.0	1.0	10.0	1.97	2.13	1.77	0.0700000000001	9.25	0.56	1.2	0.31	9.01	0.31	3.37	2.43	0.78	AAA946.CD3.X2.Y1.tile.tissue.png	24	1	2000	24	84b5fe63a3775a4c75ef104d18e0137a	0	0	0	0	0	0	0	0	0	0	0	0	0	/home/dhl_ec/bnelissen/Slides/CD3_manuscript/CD3_slides/AAA946.CD3/AAA946.CD3.run1	255	0.7	0.06	0.7	0.06	-9.40518491751	-11.0324596355	1.72840684192	2.01141767761
129.0	3463955.0	81.0	14848.0	3463955.0	4000000.0	2.0	3.0	2.07	3.31	1.21	0.05	6.92	0.38	0.75	0.08	9.28	0.35	2.26	1.53	0.63	AAA946.CD3.X2.Y10.tile.tissue.png	25	1	2000	25	c7527469af08c840fda9ac0cd7cc9d3c	0	0	0	0	0	0	0	0	0	0	0	0	0	/home/dhl_ec/bnelissen/Slides/CD3_manuscript/CD3_slides/AAA946.CD3/AAA946.CD3.run1	255	0.7	0.06	0.7	0.06	-8.28783411733	-11.3327485686	1.29572370091	0.3874900625
155.0	2807287.0	79.0	25667.0	2807287.0	4000000.0	2.0	12.0	3.42	2.94	1.18	0.05	7.27	0.38	0.75	0.11	9.02	0.33	2.29	1.53	0.64	AAA946.CD3.X2.Y11.tile.tissue.png	26	1	2000	26	55edaafe02e660ad332cdc2f1d4df6a9	0	0	0	0	0	0	0	0	0	0	0	0	0	/home/dhl_ec/bnelissen/Slides/CD3_manuscript/CD3_slides/AAA946.CD3/AAA946.CD3.run1	255	0.7	0.06	0.7	0.06	-9.53754205348	-11.6071876871	1.72246146295	0.627733125
184.0	853551.0	86.0	34941.0	853551.0	4000000.0	1.0	17.0	1.28	2.03	1.76	0.0699999999999	9.79	0.58	1.21	0.26	9.85	0.25	2.31	1.53	0.55	AAA946.CD3.X2.Y12.tile.tissue.png	27	1	2000	27	5691e8c879834d46b6bb71de6a0a3f27	0	0	0	0	0	0	0	0	0	0	0	0	0	/home/dhl_ec/bnelissen/Slides/CD3_manuscript/CD3_slides/AAA946.CD3/AAA946.CD3.run1	255	0.7	0.06	0.7	0.06	-9.12494669833	-11.6306454731	2.0584225821	0.8095666875
0.0	1188787.0	0.0	54006.0	1188787.0	4000000.0	0.0	25.0	0.95	1.23	1.19	0.05	7.28	0.42	0.75	0.18	7.19	0.19	2.34	1.52	0.59	AAA946.CD3.X2.Y13.tile.tissue.png	28	1	2000	28	088c38db1afdc21c12ebcf00ee5ff052	0	0	0	0	0	0	0	0	0	0	0	0	0	/home/dhl_ec/bnelissen/Slides/CD3_manuscript/CD3_slides/AAA946.CD3/AAA946.CD3.run1	255	0.7	0.06	0.7	0.06	-8.53983417233	-11.6482254843	2.40475241895	0.744406402344
412.0	184675.0	99.0	9112.0	184675.0	4000000.0	1.0	2.0	1.13	1.61	1.88	0.08	12.24	0.62	1.26	0.31	9.31	0.22	2.18	1.59	0.56	AAA946.CD3.X2.Y14.tile.tissue.png	29	1	2000	29	4824ebb5679a87c7b672db222bd108a5	0	0	0	0	0	0	0	0	0	0	0	0	0	/home/dhl_ec/bnelissen/Slides/CD3_manuscript/CD3_slides/AAA946.CD3/AAA946.CD3.run1	255	0.7	0.06	0.7	0.06	-9.10842719357	-11.4534559744	2.03486269754	1.64823526953
0.0	0.0	0.0	0.0	0.0	4000000.0	0.0	0.0	1.17	1.58	1.77	0.08	8.22	0.47	1.37	0.32	6.7	0.2	2.99	2.28	0.56	AAA946.CD3.X2.Y15.tile.tissue.png	30	1	2000	30	511ecd22ccd9a47ba8b0e488a6b34e8c	0	0	0	0	0	0	0	0	0	0	0	0	0	/home/dhl_ec/bnelissen/Slides/CD3_manuscript/CD3_slides/AAA946.CD3/AAA946.CD3.run1	255	1.0	0.06	1.0	0.06	0.0	0.0	0.0	10.234806
0.0	151305.0	0.0	8953.0	151305.0	4000000.0	0.0	11.0	2.15	1.93	1.17	0.0599999999999	7.92	0.37	0.75	0.21	6.17	0.14	2.18	1.5	0.38	AAA946.CD3.X2.Y16.tile.tissue.png	31	1	2000	31	5ffa61edf39b62a73266c557bd497ba6	0	0	0	0	0	0	0	0	0	0	0	0	0	/home/dhl_ec/bnelissen/Slides/CD3_manuscript/CD3_slides/AAA946.CD3/AAA946.CD3.run1	255	0.7	0.06	0.7	0.06	-8.83090533892	-11.867133269	2.43582776745	3.12851345264
6455.0	601986.0	2080.0	14140.0	601986.0	4000000.0	42.0	18.0	1.96	2.44	1.43	0.0599999999999	7.18	0.39	0.77	0.2	7.2	0.24	2.25	1.53	0.39	AAA946.CD3.X2.Y17.tile.tissue.png	32	1	2000	32	13a27c122cd359c48776bdd2a26081c1	0	0	0	0	0	0	0	0	0	0	0	0	0	/home/dhl_ec/bnelissen/Slides/CD3_manuscript/CD3_slides/AAA946.CD3/AAA946.CD3.run1	255	0.7	0.06	0.7	0.06	-8.81326781639	-12.1256348355	1.57978948064	1.70373134375
0.0	21201.0	0.0	1657.0	21201.0	4000000.0	0.0	4.0	0.83	1.46	1.18	0.0600000000001	6.88	0.39	0.82	0.21	5.76	0.14	2.22	1.53	0.37	AAA946.CD3.X2.Y18.tile.tissue.png	33	1	2000	33	da18879a94f80e6b1b7e65cedc3180b0	0	0	0	0	0	0	0	0	0	0	0	0	0	/home/dhl_ec/bnelissen/Slides/CD3_manuscript/CD3_slides/AAA946.CD3/AAA946.CD3.run1	255	0.7	0.06	0.7	0.06	0.0	-11.7234512214	2.56039440946	5.23074553012
0.0	0.0	0.0	0.0	0.0	4000000.0	0.0	0.0	0.73	1.03	1.21	0.0599999999999	6.5	0.3	0.87	0.22	4.69	0.12	2.01	1.55	0.55	AAA946.CD3.X2.Y19.tile.tissue.png	34	1	2000	34	29ee873a149f5a7292d651ef4ca27722	0	0	0	0	0	0	0	0	0	0	0	0	0	/home/dhl_ec/bnelissen/Slides/CD3_manuscript/CD3_slides/AAA946.CD3/AAA946.CD3.run1	255	1.0	0.06	1.0	0.06	0.0	-10.7834117812	0.0	5.94694257184
0.0	65212.0	0.0	5564.0	65212.0	4000000.0	0.0	10.0	1.88	2.68	1.14	0.05	7.1	0.38	0.74	0.22	5.9	0.14	2.17	1.52	0.54	AAA946.CD3.X2.Y2.tile.tissue.png	35	1	2000	35	e4e14c843bb75fa46f3194405b6b1bbd	0	0	0	0	0	0	0	0	0	0	0	0	0	/home/dhl_ec/bnelissen/Slides/CD3_manuscript/CD3_slides/AAA946.CD3/AAA946.CD3.run1	255	0.7	0.06	0.7	0.06	0.0	-11.3321785426	2.01637639545	0.654925402344
0.0	85823.0	0.0	5211.0	85823.0	4000000.0	0.0	8.0	1.19	2.3	1.19	0.0600000000001	6.86	0.39	0.74	0.21	5.88	0.22	3.42	2.38	0.57	AAA946.CD3.X2.Y3.tile.tissue.png	36	1	2000	36	92ca7f22c0bc03a5ab2f7978059da909	0	0	0	0	0	0	0	0	0	0	0	0	0	/home/dhl_ec/bnelissen/Slides/CD3_manuscript/CD3_slides/AAA946.CD3/AAA946.CD3.run1	255	0.7	0.06	0.7	0.06	0.0	-11.0002939969	1.34673752593	0.506948979492
0.0	0.0	0.0	0.0	0.0	4000000.0	0.0	0.0	1.28	2.49	1.76	0.0700000000001	8.87	0.47	1.19	0.32	4.92	0.12	1.98	1.5	0.58	AAA946.CD3.X2.Y4.tile.tissue.png	37	1	2000	37	b9d3de538df7f53651d20f016934693d	0	0	0	0	0	0	0	0	0	0	0	0	0	/home/dhl_ec/bnelissen/Slides/CD3_manuscript/CD3_slides/AAA946.CD3/AAA946.CD3.run1	255	1.0	0.06	1.0	0.06	0.0	-9.26400599263	0.0	0.348039970835
0.0	0.0	0.0	0.0	0.0	4000000.0	0.0	0.0	1.1	1.41	1.77	0.0700000000002	8.85	0.47	0.87	0.23	4.76	0.13	2.01	1.5	0.38	AAA946.CD3.X2.Y5.tile.tissue.png	38	1	2000	38	ed3f41c1bbb8c1bfb2c78ef77612a110	0	0	0	0	0	0	0	0	0	0	0	0	0	/home/dhl_ec/bnelissen/Slides/CD3_manuscript/CD3_slides/AAA946.CD3/AAA946.CD3.run1	255	1.0	0.06	1.0	0.06	0.0	-9.6087456178	0.0	0.330967735253
349.0	420325.0	188.0	7481.0	420325.0	4000000.0	4.0	1.0	0.89	1.53	1.12	0.0699999999999	8.05	0.38	0.74	0.2	6.98	0.33	3.37	2.34	0.57	AAA946.CD3.X2.Y6.tile.tissue.png	39	1	2000	39	cd4b5cf19676644e02b63c0cced7cd84	0	0	0	0	0	0	0	0	0	0	0	0	0	/home/dhl_ec/bnelissen/Slides/CD3_manuscript/CD3_slides/AAA946.CD3/AAA946.CD3.run1	255	0.7	0.06	0.7	0.06	-8.35290757152	-11.4551220772	1.39908401651	0.364247400391
497.0	1568775.0	292.0	12183.0	1568775.0	4000000.0	5.0	5.0	1.15	1.63	1.92	0.0699999999999	7.19	0.39	0.73	0.16	7.56	0.27	2.2	1.48	0.39	AAA946.CD3.X2.Y7.tile.tissue.png	40	1	2000	40	dd935b8ccb6aa0849a987b5abe8ea7a0	0	0	0	0	0	0	0	0	0	0	0	0	0	/home/dhl_ec/bnelissen/Slides/CD3_manuscript/CD3_slides/AAA946.CD3/AAA946.CD3.run1	255	0.7	0.06	0.7	0.06	-8.68583645004	-11.543969781	0.974030790928	0.466990398438
516.0	2971604.0	274.0	16512.0	2971604.0	4000000.0	7.0	4.0	1.47	1.91	1.15	0.05	7.18	0.38	0.73	0.1	8.78	0.49	3.39	2.34	0.67	AAA946.CD3.X2.Y8.tile.tissue.png	41	1	2000	41	b0103ff96d17abacee11977a04da61be	0	0	0	0	0	0	0	0	0	0	0	0	0	/home/dhl_ec/bnelissen/Slides/CD3_manuscript/CD3_slides/AAA946.CD3/AAA946.CD3.run1	255	0.7	0.06	0.7	0.06	-8.36508134727	-11.712229628	1.25157643813	0.488947484375
98.0	3365941.0	48.0	19025.0	3365941.0	4000000.0	1.0	4.0	1.38	2.26	1.76	0.0700000000002	10.23	0.63	1.26	0.11	13.24	0.34	2.17	1.48	1.04	AAA946.CD3.X2.Y9.tile.tissue.png	42	1	2000	42	43cb07c6b2d6287606e363d4e2fc8622	0	0	0	0	0	0	0	0	0	0	0	0	0	/home/dhl_ec/bnelissen/Slides/CD3_manuscript/CD3_slides/AAA946.CD3/AAA946.CD3.run1	255	0.7	0.06	0.7	0.06	-8.27330097927	-11.0225368241	1.1783148933	0.442051234375
0.0	0.0	0.0	0.0	0.0	4000000.0	0.0	0.0	2.36	2.51	1.15	0.0599999999999	5.5	0.3	0.86	0.22	4.62	0.13	2.01	1.53	0.85	AAA946.CD3.X3.Y0.tile.tissue.png	43	1	2000	43	713354c16224fc40d6cdd4c7cad97ceb	0	0	0	0	0	0	0	0	0	0	0	0	0	/home/dhl_ec/bnelissen/Slides/CD3_manuscript/CD3_slides/AAA946.CD3/AAA946.CD3.run1	255	1.0	0.06	1.0	0.06	0.0	0.0	0.0	4.2008235
0.0	158178.0	0.0	12184.0	158178.0	4000000.0	0.0	18.0	1.93	2.4	1.17	0.0500000000002	6.59	0.39	0.73	0.21	5.66	0.14	2.13	1.49	0.82	AAA946.CD3.X3.Y1.tile.tissue.png	44	1	2000	44	1a728c53c989004233b2c6e5756eda54	0	0	0	0	0	0	0	0	0	0	0	0	0	/home/dhl_ec/bnelissen/Slides/CD3_manuscript/CD3_slides/AAA946.CD3/AAA946.CD3.run1	255	0.7	0.06	0.7	0.06	0.0	-11.6129734078	1.57084868392	2.14113885889
600.0	3226623.0	304.0	21482.0	3226623.0	4000000.0	8.0	6.0	2.09	2.4	1.19	0.05	7.27	0.37	0.71	0.0900000000001	8.58	0.33	2.18	1.48	0.4	AAA946.CD3.X3.Y10.tile.tissue.png	45	1	2000	45	fd6bbb596387812e6b4dfa203eed3df7	0	0	0	0	0	0	0	0	0	0	0	0	0	/home/dhl_ec/bnelissen/Slides/CD3_manuscript/CD3_slides/AAA946.CD3/AAA946.CD3.run1	255	0.7	0.06	0.7	0.06	-8.78552822755	-12.3717820199	1.56011631685	0.302738125
280.0	3226193.0	150.0	25379.0	3226193.0	4000000.0	4.0	7.0	2.52	2.63	1.12	0.0599999999999	6.96	0.4	0.74	0.0900000000001	8.95	0.34	2.26	1.52	0.45	AAA946.CD3.X3.Y11.tile.tissue.png	46	1	2000	46	313b0ec81fa83bccb2c9da6a561941c1	0	0	0	0	0	0	0	0	0	0	0	0	0	/home/dhl_ec/bnelissen/Slides/CD3_manuscript/CD3_slides/AAA946.CD3/AAA946.CD3.run1	255	0.7	0.06	0.7	0.06	-8.74513012214	-10.8492852048	0.801460934974	0.23085134375
52.0	1276696.0	29.0	41606.0	1276696.0	4000000.0	1.0	20.0	1.81	2.54	1.13	0.05	7.3	0.41	0.74	0.18	7.53	0.3	2.42	1.53	0.41	AAA946.CD3.X3.Y12.tile.tissue.png	47	1	2000	47	97f76dba21db0ec5ac6c7e42336e849c	0	0	0	0	0	0	0	0	0	0	0	0	0	/home/dhl_ec/bnelissen/Slides/CD3_manuscript/CD3_slides/AAA946.CD3/AAA946.CD3.run1	255	0.7	0.06	0.7	0.06	-8.81954419983	-11.5167017075	1.57102901562	0.638473382813
0.0	1087923.0	0.0	39886.0	1087923.0	4000000.0	0.0	29.0	2.33	3.14	1.16	0.05	7.34	0.4	0.74	0.18	7.16	0.18	2.32	1.52	0.55	AAA946.CD3.X3.Y13.tile.tissue.png	48	1	2000	48	8aa017fcca76d23063af92b439c26a53	0	0	0	0	0	0	0	0	0	0	0	0	0	/home/dhl_ec/bnelissen/Slides/CD3_manuscript/CD3_slides/AAA946.CD3/AAA946.CD3.run1	255	0.7	0.06	0.7	0.06	-8.94737417863	-11.5912125391	1.93599931667	0.647253328125
71.0	716026.0	39.0	46599.0	716026.0	4000000.0	1.0	63.0	1.69	2.31	1.14	0.05	7.97	0.4	0.74	0.19	7.3	0.24	2.31	1.53	0.43	AAA946.CD3.X3.Y14.tile.tissue.png	49	1	2000	49	0d0342c16241f301214d6a52321484b5	0	0	0	0	0	0	0	0	0	0	0	0	0	/home/dhl_ec/bnelissen/Slides/CD3_manuscript/CD3_slides/AAA946.CD3/AAA946.CD3.run1	255	0.7	0.06	0.7	0.06	-9.56993415299	-11.843556382	2.28927836588	0.548981589844
731.0	947905.0	372.0	57884.0	947905.0	4000000.0	8.0	65.0	1.0	1.65	1.14	0.05	9.47	0.41	0.74	0.19	7.43	0.25	2.36	1.53	0.43	AAA946.CD3.X3.Y15.tile.tissue.png	50	1	2000	50	ab589302322334288ad9616763b7852c	0	0	0	0	0	0	0	0	0	0	0	0	0	/home/dhl_ec/bnelissen/Slides/CD3_manuscript/CD3_slides/AAA946.CD3/AAA946.CD3.run1	255	0.7	0.06	0.7	0.06	-9.59180436266	-10.9414286295	2.34094737664	0.639139011719
1636.0	1252831.0	855.0	59078.0	1252831.0	4000000.0	21.0	57.0	0.9	1.24	1.12	0.0500000000002	8.31	0.41	0.74	0.17	7.62	0.26	2.35	1.61	0.48	AAA946.CD3.X3.Y16.tile.tissue.png	51	1	2000	51	e0b2b4335ed5d2250f7a6b8fe7dd8356	0	0	0	0	0	0	0	0	0	0	0	0	0	/home/dhl_ec/bnelissen/Slides/CD3_manuscript/CD3_slides/AAA946.CD3/AAA946.CD3.run1	255	0.7	0.06	0.7	0.06	-9.5394451922	-10.8140527953	2.54911287185	0.277837042969
380.0	757349.0	207.0	55674.0	757349.0	4000000.0	6.0	94.0	1.32	1.29	1.13	0.0599999999999	8.48	0.42	0.73	0.2	7.1	0.23	2.38	1.52	0.61	AAA946.CD3.X3.Y17.tile.tissue.png	52	1	2000	52	e02aa83266ba155081cd6783df833aaf	0	0	0	0	0	0	0	0	0	0	0	0	0	/home/dhl_ec/bnelissen/Slides/CD3_manuscript/CD3_slides/AAA946.CD3/AAA946.CD3.run1	255	0.7	0.06	0.7	0.06	-9.58409812423	-11.1690273915	2.49655947688	0.12182390625
426.0	776555.0	233.0	57880.0	776555.0	4000000.0	7.0	87.0	1.21	1.69	1.77	0.0699999999999	11.36	0.59	1.18	0.27	10.52	0.35	2.88	2.61	0.65	AAA946.CD3.X3.Y18.tile.tissue.png	53	1	2000	53	69b310c873f9c68bcd94c1d8a6acebe6	0	0	0	0	0	0	0	0	0	0	0	0	0	/home/dhl_ec/bnelissen/Slides/CD3_manuscript/CD3_slides/AAA946.CD3/AAA946.CD3.run1	255	0.7	0.06	0.7	0.06	-9.54716891077	-10.987760133	2.52439664381	0.269606048828
55.0	309974.0	33.0	24554.0	309974.0	4000000.0	1.0	43.0	1.24	2.21	1.76	0.0699999999999	12.16	0.58	1.19	0.3	9.41	0.33	3.41	2.31	0.62	AAA946.CD3.X3.Y19.tile.tissue.png	54	1	2000	54	05aeda913acb8698c16a8ffa99a09e18	0	0	0	0	0	0	0	0	0	0	0	0	0	/home/dhl_ec/bnelissen/Slides/CD3_manuscript/CD3_slides/AAA946.CD3/AAA946.CD3.run1	255	0.7	0.06	0.7	0.06	-9.60461734231	-11.3744822195	2.72930283413	0.555553231445
0.0	482157.0	0.0	15190.0	482157.0	4000000.0	0.0	12.0	1.14	1.21	1.13	0.05	7.92	0.6	1.2	0.3	9.18	0.24	3.3	2.29	0.61	AAA946.CD3.X3.Y2.tile.tissue.png	55	1	2000	55	fce555b733b57f1f2f9b40eeb07f0479	0	0	0	0	0	0	0	0	0	0	0	0	0	/home/dhl_ec/bnelissen/Slides/CD3_manuscript/CD3_slides/AAA946.CD3/AAA946.CD3.run1	255	0.7	0.06	0.7	0.06	-8.05053706362	-11.4362651876	1.37186002836	0.549116798828
0.0	275359.0	0.0	19257.0	275359.0	4000000.0	0.0	26.0	1.06	1.51	1.09	0.0599999999999	7.97	0.58	0.74	0.2	6.16	0.15	2.24	1.53	0.4	AAA946.CD3.X3.Y20.tile.tissue.png	56	1	2000	56	5955424c57064b8d76dc52265522cb6c	0	0	0	0	0	0	0	0	0	0	0	0	0	/home/dhl_ec/bnelissen/Slides/CD3_manuscript/CD3_slides/AAA946.CD3/AAA946.CD3.run1	255	0.7	0.06	0.7	0.06	-9.04089454454	-11.8091277151	3.32957784586	2.67386075293
0.0	6076.0	0.0	667.0	6076.0	4000000.0	0.0	2.0	0.68	1.33	1.09	0.05	6.51	0.36	0.84	0.21	5.56	0.13	2.01	1.49	0.53	AAA946.CD3.X3.Y21.tile.tissue.png	57	1	2000	57	34d7ec1f97164ef616cc38f399a00024	0	0	0	0	0	0	0	0	0	0	0	0	0	/home/dhl_ec/bnelissen/Slides/CD3_manuscript/CD3_slides/AAA946.CD3/AAA946.CD3.run1	255	0.7	0.06	0.7	0.06	0.0	-11.5994941411	2.10991696326	4.95302688469
254.0	721850.0	157.0	14436.0	721850.0	4000000.0	3.0	5.0	3.31	1.57	1.8	0.0599999999999	9.57	0.57	1.18	0.27	9.72	0.35	3.26	2.28	0.59	AAA946.CD3.X3.Y3.tile.tissue.png	58	1	2000	58	8ab4bf7e8b8c5bde6cf8676184378ef3	0	0	0	0	0	0	0	0	0	0	0	0	0	/home/dhl_ec/bnelissen/Slides/CD3_manuscript/CD3_slides/AAA946.CD3/AAA946.CD3.run1	255	0.7	0.06	0.7	0.06	-8.45532993698	-11.6171127931	1.36004581425	0.436041617188
1256.0	2545018.0	457.0	30643.0	2545018.0	4000000.0	8.0	6.0	1.23	2.0	1.75	0.0699999999999	11.86	0.57	1.18	0.16	8.63	0.52	2.73	1.49	0.59	AAA946.CD3.X3.Y4.tile.tissue.png	59	1	2000	59	9c8dd5fe81e11d2ed1c4a44dd8e89ca8	0	0	0	0	0	0	0	0	0	0	0	0	0	/home/dhl_ec/bnelissen/Slides/CD3_manuscript/CD3_slides/AAA946.CD3/AAA946.CD3.run1	255	0.7	0.06	0.7	0.06	-8.98492347652	-11.6277999922	1.38898052749	0.418742953125
0.0	830600.0	0.0	25952.0	830600.0	4000000.0	0.0	19.0	1.78	2.38	1.77	0.0800000000002	9.85	0.63	1.18	0.27	9.85	0.29	3.7	2.46	0.59	AAA946.CD3.X3.Y5.tile.tissue.png	60	1	2000	60	f5444eb0b3a6bd2c59c8982f36abb3f6	0	0	0	0	0	0	0	0	0	0	0	0	0	/home/dhl_ec/bnelissen/Slides/CD3_manuscript/CD3_slides/AAA946.CD3/AAA946.CD3.run1	255	0.7	0.06	0.7	0.06	-8.65228292089	-11.8335690819	1.96764026027	0.502943148437
528.0	2703067.0	319.0	30032.0	2703067.0	4000000.0	6.0	7.0	1.2	2.14	1.18	0.05	7.25	0.4	0.74	0.12	8.69	0.32	2.49	1.55	0.68	AAA946.CD3.X3.Y6.tile.tissue.png	61	1	2000	61	da9781087b2fedeb7fca31ddf6f0a017	0	0	0	0	0	0	0	0	0	0	0	0	0	/home/dhl_ec/bnelissen/Slides/CD3_manuscript/CD3_slides/AAA946.CD3/AAA946.CD3.run1	255	0.7	0.06	0.7	0.06	-8.05613064323	-11.5500291585	1.03681172324	0.548538
237.0	2996177.0	149.0	32542.0	2996177.0	4000000.0	3.0	5.0	1.68	2.41	1.14	0.05	7.21	0.39	0.73	0.1	8.86	0.34	2.49	1.52	0.58	AAA946.CD3.X3.Y7.tile.tissue.png	62	1	2000	62	1234679ba079912e8b7308772c7250dd	0	0	0	0	0	0	0	0	0	0	0	0	0	/home/dhl_ec/bnelissen/Slides/CD3_manuscript/CD3_slides/AAA946.CD3/AAA946.CD3.run1	255	0.7	0.06	0.7	0.06	-8.21195841394	-10.9189575038	0.769185755347	0.37497053125
233.0	3138605.0	122.0	24592.0	3138605.0	4000000.0	2.0	4.0	1.52	1.94	1.13	0.05	7.39	0.38	0.74	0.0999999999999	8.97	0.35	2.5	1.52	0.59	AAA946.CD3.X3.Y8.tile.tissue.png	63	1	2000	63	20f22f532342baccee5cacc73fbf4688	0	0	0	0	0	0	0	0	0	0	0	0	0	/home/dhl_ec/bnelissen/Slides/CD3_manuscript/CD3_slides/AAA946.CD3/AAA946.CD3.run1	255	0.7	0.06	0.7	0.06	-7.92376460996	-11.6146234328	0.884763145985	0.34706459375
848.0	3131476.0	496.0	23233.0	3131476.0	4000000.0	10.0	8.0	0.9	1.29	1.16	0.0500000000002	7.28	0.39	0.73	0.1	8.68	0.32	2.29	1.48	0.67	AAA946.CD3.X3.Y9.tile.tissue.png	64	1	2000	64	df481b2daf7a077b05211ee4a32caf47	0	0	0	0	0	0	0	0	0	0	0	0	0	/home/dhl_ec/bnelissen/Slides/CD3_manuscript/CD3_slides/AAA946.CD3/AAA946.CD3.run1	255	0.7	0.06	0.7	0.06	-8.52477149368	-11.8732189791	1.0507480624	0.398950453125
0.0	0.0	0.0	0.0	0.0	4000000.0	0.0	0.0	1.12	1.62	1.75	0.0799999999999	7.87	0.47	1.44	0.31	6.46	0.2	2.99	2.28	0.62	AAA946.CD3.X4.Y0.tile.tissue.png	65	1	2000	65	ebcc5febba278dea2f798763c8ce76cd	0	0	0	0	0	0	0	0	0	0	0	0	0	/home/dhl_ec/bnelissen/Slides/CD3_manuscript/CD3_slides/AAA946.CD3/AAA946.CD3.run1	255	1.0	0.06	1.0	0.06	0.0	0.0	0.0	5.212517
0.0	0.0	0.0	0.0	0.0	4000000.0	0.0	0.0	1.16	2.29	1.74	0.0699999999999	6.99	0.47	1.27	0.32	6.63	0.2	2.98	2.29	0.71	AAA946.CD3.X4.Y1.tile.tissue.png	66	1	2000	66	1126de430fad355513f1f04950d8afca	0	0	0	0	0	0	0	0	0	0	0	0	0	/home/dhl_ec/bnelissen/Slides/CD3_manuscript/CD3_slides/AAA946.CD3/AAA946.CD3.run1	255	1.0	0.06	1.0	0.06	0.0	-10.586121522	0.0	6.78246841914
165.0	2007016.0	89.0	38128.0	2007016.0	4000000.0	2.0	18.0	2.38	2.7	1.75	0.05	8.82	0.38	0.71	0.15	7.82	0.43	3.44	2.29	1.32	AAA946.CD3.X4.Y10.tile.tissue.png	67	1	2000	67	bfbcce6b87a98ee69146528fb258814d	0	0	0	0	0	0	0	0	0	0	0	0	0	/home/dhl_ec/bnelissen/Slides/CD3_manuscript/CD3_slides/AAA946.CD3/AAA946.CD3.run1	255	0.7	0.06	0.7	0.06	-8.64469655909	-11.8410192064	1.17699987254	0.330339867188
2465.0	3347834.0	1193.0	28034.0	3347834.0	4000000.0	26.0	8.0	3.18	2.07	1.76	0.0699999999999	9.27	0.57	1.18	0.12	9.31	0.33	2.23	1.49	0.62	AAA946.CD3.X4.Y11.tile.tissue.png	68	1	2000	68	5135343303fce3c7f185c292fb9c5699	0	0	0	0	0	0	0	0	0	0	0	0	0	/home/dhl_ec/bnelissen/Slides/CD3_manuscript/CD3_slides/AAA946.CD3/AAA946.CD3.run1	255	0.7	0.06	0.7	0.06	-8.97203263661	-11.6606508045	1.15341400264	0.326347671875
6490.0	2194721.0	2826.0	66390.0	2194721.0	4000000.0	61.0	60.0	2.45	1.89	1.78	0.0699999999999	9.77	0.6	1.18	0.19	11.34	0.44	3.49	2.3	0.79	AAA946.CD3.X4.Y12.tile.tissue.png	69	1	2000	69	ac6176d8bf699c776742c60c0ef6cc2a	0	0	0	0	0	0	0	0	0	0	0	0	0	/home/dhl_ec/bnelissen/Slides/CD3_manuscript/CD3_slides/AAA946.CD3/AAA946.CD3.run1	255	0.7	0.06	0.7	0.06	-9.45138043345	-11.4853154136	1.642355884	0.301800117187
5716.0	2252255.0	2565.0	50110.0	2252255.0	4000000.0	57.0	54.0	2.9	1.86	1.76	0.0699999999999	9.99	0.59	1.19	0.18	11.47	0.45	3.46	2.51	0.64	AAA946.CD3.X4.Y13.tile.tissue.png	70	1	2000	70	2368fb9299aa78bd81b9d99d2e71c8c4	0	0	0	0	0	0	0	0	0	0	0	0	0	/home/dhl_ec/bnelissen/Slides/CD3_manuscript/CD3_slides/AAA946.CD3/AAA946.CD3.run1	255	0.7	0.06	0.7	0.06	-9.68034830732	-11.983749086	2.19726963387	0.304053632812
12267.0	2223734.0	5260.0	67379.0	2223734.0	4000000.0	117.0	56.0	3.06	1.75	1.74	0.0699999999999	10.6	0.64	1.24	0.19	11.63	0.45	3.55	1.85	0.54	AAA946.CD3.X4.Y14.tile.tissue.png	71	1	2000	71	9cd28df09c9b3fbed8471c9a97f55291	0	0	0	0	0	0	0	0	0	0	0	0	0	/home/dhl_ec/bnelissen/Slides/CD3_manuscript/CD3_slides/AAA946.CD3/AAA946.CD3.run1	255	0.7	0.06	0.7	0.06	-9.89403513669	-11.9733054914	2.54486409043	0.38625934375
13755.0	2899958.0	6404.0	50845.0	2899958.0	4000000.0	146.0	43.0	1.77	2.23	1.17	0.0500000000002	7.28	0.59	1.24	0.14	12.48	0.51	3.48	2.41	0.66	AAA946.CD3.X4.Y15.tile.tissue.png	72	1	2000	72	870a9cf8b84fa5309a72f24d4e55be3d	0	0	0	0	0	0	0	0	0	0	0	0	0	/home/dhl_ec/bnelissen/Slides/CD3_manuscript/CD3_slides/AAA946.CD3/AAA946.CD3.run1	255	0.7	0.06	0.7	0.06	-10.0228308266	-11.9733062516	3.15131381273	0.386244765625
6766.0	2280373.0	2714.0	55189.0	2280373.0	4000000.0	61.0	43.0	2.02	2.59	1.78	0.0699999999997	10.43	0.62	1.22	0.19	8.51	0.3	2.27	1.49	0.43	AAA946.CD3.X4.Y16.tile.tissue.png	73	1	2000	73	b57f637f9408d1639b742fe51a82915c	0	0	0	0	0	0	0	0	0	0	0	0	0	/home/dhl_ec/bnelissen/Slides/CD3_manuscript/CD3_slides/AAA946.CD3/AAA946.CD3.run1	255	0.7	0.06	0.7	0.06	-9.94723622351	-11.905151536	3.00110593517	0.478247421875
3142.0	1369464.0	1479.0	80468.0	1369464.0	4000000.0	35.0	82.0	2.54	2.06	1.17	0.0499999999997	6.83	0.38	0.7	0.16	7.76	0.26	2.39	1.5	0.43	AAA946.CD3.X4.Y17.tile.tissue.png	74	1	2000	74	c3d17978b6a3e1951536ae82321c5048	0	0	0	0	0	0	0	0	0	0	0	0	0	/home/dhl_ec/bnelissen/Slides/CD3_manuscript/CD3_slides/AAA946.CD3/AAA946.CD3.run1	255	0.7	0.06	0.7	0.06	-9.86955748742	-11.6885328478	3.35039498439	0.309198070313
3796.0	1886049.0	1849.0	78322.0	1886049.0	4000000.0	47.0	69.0	2.25	2.48	1.16	0.0400000000004	7.09	0.39	0.72	0.14	7.61	0.28	2.34	1.47	0.57	AAA946.CD3.X4.Y18.tile.tissue.png	75	1	2000	75	791acba34f2fc8b42f9d029efb2122e6	0	0	0	0	0	0	0	0	0	0	0	0	0	/home/dhl_ec/bnelissen/Slides/CD3_manuscript/CD3_slides/AAA946.CD3/AAA946.CD3.run1	255	0.7	0.06	0.7	0.06	-9.88851852716	-11.7000307173	3.2885328058	0.394791375
2427.0	1563973.0	1243.0	57733.0	1563973.0	4000000.0	32.0	72.0	2.62	1.94	1.18	0.0500000000002	6.91	0.39	0.74	0.15	7.53	0.27	2.34	1.53	0.47	AAA946.CD3.X4.Y19.tile.tissue.png	76	1	2000	76	6bf2609b14935fa3d3ecf3a90ebaf001	0	0	0	0	0	0	0	0	0	0	0	0	0	/home/dhl_ec/bnelissen/Slides/CD3_manuscript/CD3_slides/AAA946.CD3/AAA946.CD3.run1	255	0.7	0.06	0.7	0.06	-9.75058230689	-11.9282570572	3.05017124255	0.304515429688
352.0	2201031.0	244.0	14238.0	2201031.0	4000000.0	4.0	2.0	2.78	1.65	1.32	0.04	7.65	0.38	0.74	0.13	8.22	0.3	2.21	1.54	0.4	AAA946.CD3.X4.Y2.tile.tissue.png	77	1	2000	77	1b772dfc1cf147407b63e8f59ed5452c	0	0	0	0	0	0	0	0	0	0	0	0	0	/home/dhl_ec/bnelissen/Slides/CD3_manuscript/CD3_slides/AAA946.CD3/AAA946.CD3.run1	255	0.7	0.06	0.7	0.06	-7.59797207668	-11.3476126168	0.591216182397	0.551746257812
58.0	528195.0	34.0	30287.0	528195.0	4000000.0	1.0	43.0	2.23	1.51	1.14	0.0500000000002	6.82	0.39	0.8	0.24	7.08	0.23	2.3	1.53	0.420000000001	AAA946.CD3.X4.Y20.tile.tissue.png	78	1	2000	78	9761e7642af84395d8e8d072e870d2f7	0	0	0	0	0	0	0	0	0	0	0	0	0	/home/dhl_ec/bnelissen/Slides/CD3_manuscript/CD3_slides/AAA946.CD3/AAA946.CD3.run1	255	0.7	0.06	0.7	0.06	-9.44929252582	-11.6300217207	3.29235051812	0.19133759375
0.0	428754.0	0.0	28387.0	428754.0	4000000.0	0.0	37.0	2.04	1.66	1.13	0.04	7.8	0.51	0.74	0.2	6.29	0.14	2.22	1.47	0.41	AAA946.CD3.X4.Y21.tile.tissue.png	79	1	2000	79	8c413fd655d721ea8857e7a4498ee5ed	0	0	0	0	0	0	0	0	0	0	0	0	0	/home/dhl_ec/bnelissen/Slides/CD3_manuscript/CD3_slides/AAA946.CD3/AAA946.CD3.run1	255	0.7	0.06	0.7	0.06	-9.54125296103	-11.4116482813	2.98579337147	0.438214181641
0.0	84420.0	0.0	7682.0	84420.0	4000000.0	0.0	14.0	0.72	1.07	1.13	0.0599999999999	6.26	0.35	0.75	0.2	5.84	0.13	2.13	1.46	0.36	AAA946.CD3.X4.Y22.tile.tissue.png	80	1	2000	80	c19c252f5e6544695f8b03026b2a56a6	0	0	0	0	0	0	0	0	0	0	0	0	0	/home/dhl_ec/bnelissen/Slides/CD3_manuscript/CD3_slides/AAA946.CD3/AAA946.CD3.run1	255	0.7	0.06	0.7	0.06	-9.12343035883	-12.1307992522	2.63640020244	3.87300787012
210.0	2306593.0	160.0	34250.0	2306593.0	4000000.0	3.0	13.0	0.860000000001	1.12	1.16	0.04	6.55	0.37	0.7	0.12	8.23	0.3	2.19	1.45	0.46	AAA946.CD3.X4.Y3.tile.tissue.png	81	1	2000	81	a519d740a51f235c9160052a885c953c	0	0	0	0	0	0	0	0	0	0	0	0	0	/home/dhl_ec/bnelissen/Slides/CD3_manuscript/CD3_slides/AAA946.CD3/AAA946.CD3.run1	255	0.7	0.06	0.7	0.06	-8.51804608357	-11.7973063302	1.47772788003	0.384661328125
199.0	2772416.0	149.0	22361.0	2772416.0	4000000.0	3.0	6.0	1.03	1.27	1.16	0.0500000000002	6.89	0.38	0.73	0.11	8.27	0.31	2.14	1.52	0.41	AAA946.CD3.X4.Y4.tile.tissue.png	82	1	2000	82	bb5752eb4a5d75068e5c232bca16d208	0	0	0	0	0	0	0	0	0	0	0	0	0	/home/dhl_ec/bnelissen/Slides/CD3_manuscript/CD3_slides/AAA946.CD3/AAA946.CD3.run1	255	0.7	0.06	0.7	0.06	-8.15530399575	-11.9365354333	1.26705636732	0.36955334375
62.0	2170602.0	34.0	34798.0	2170602.0	4000000.0	1.0	23.0	0.86	1.17	1.11	0.0700000000002	7.57	0.39	0.73	0.13	7.93	0.4	2.28	1.46	0.41	AAA946.CD3.X4.Y5.tile.tissue.png	83	1	2000	83	982ccc4040fa587435218ad757667718	0	0	0	0	0	0	0	0	0	0	0	0	0	/home/dhl_ec/bnelissen/Slides/CD3_manuscript/CD3_slides/AAA946.CD3/AAA946.CD3.run1	255	0.7	0.06	0.7	0.06	-8.69809659231	-12.2607594868	1.32424042143	0.394243632813
90.0	3049951.0	44.0	25393.0	3049951.0	4000000.0	1.0	7.0	1.14	1.19	1.12	0.0499999999997	8.07	0.38	0.74	0.0999999999999	8.94	0.33	2.33	1.53	0.61	AAA946.CD3.X4.Y6.tile.tissue.png	84	1	2000	84	a9d7a1ec48ea87c3c8e9fa915d45d602	0	0	0	0	0	0	0	0	0	0	0	0	0	/home/dhl_ec/bnelissen/Slides/CD3_manuscript/CD3_slides/AAA946.CD3/AAA946.CD3.run1	255	0.7	0.06	0.7	0.06	-8.66962773412	-11.9843435506	1.01909361885	0.321507609375
433.0	3662715.0	259.0	20158.0	3662715.0	4000000.0	6.0	3.0	1.38	1.83	1.13	0.0499999999997	6.72	0.39	0.73	0.0699999999997	8.89	0.36	2.23	1.53	0.58	AAA946.CD3.X4.Y7.tile.tissue.png	85	1	2000	85	761a7e5885d93ac0a44603b0b796af2e	0	0	0	0	0	0	0	0	0	0	0	0	0	/home/dhl_ec/bnelissen/Slides/CD3_manuscript/CD3_slides/AAA946.CD3/AAA946.CD3.run1	255	0.7	0.06	0.7	0.06	-8.47946049655	-12.0444839125	1.13463062719	0.24319246875
86.0	3664135.0	50.0	20750.0	3664135.0	4000000.0	1.0	3.0	1.55	1.7	1.15	0.0499999999997	7.11	0.38	0.74	0.0700000000002	9.25	0.36	2.24	1.45	0.51	AAA946.CD3.X4.Y8.tile.tissue.png	86	1	2000	86	0bda186559400f2beb811d87936ffe7e	0	0	0	0	0	0	0	0	0	0	0	0	0	/home/dhl_ec/bnelissen/Slides/CD3_manuscript/CD3_slides/AAA946.CD3/AAA946.CD3.run1	255	0.7	0.06	0.7	0.06	-8.2519654954	-12.1465021074	1.17775438136	0.238153046875
201.0	3183989.0	98.0	19070.0	3183989.0	4000000.0	2.0	7.0	2.29	1.35	1.15	0.0500000000002	7.21	0.38	0.73	0.0900000000001	8.94	0.34	2.21	1.68	0.4	AAA946.CD3.X4.Y9.tile.tissue.png	87	1	2000	87	614fcea94af57da823d4c5ca8a79e0a3	0	0	0	0	0	0	0	0	0	0	0	0	0	/home/dhl_ec/bnelissen/Slides/CD3_manuscript/CD3_slides/AAA946.CD3/AAA946.CD3.run1	255	0.7	0.06	0.7	0.06	-8.67408357988	-11.9227478189	1.28129082249	0.357100828125
0.0	0.0	0.0	0.0	0.0	4000000.0	0.0	0.0	2.52	1.68	1.13	0.0599999999999	5.5	0.31	0.900000000001	0.21	4.63	0.13	2.07	1.53	0.36	AAA946.CD3.X5.Y0.tile.tissue.png	88	1	2000	88	3288bba900645122c4ba8b6696d2ed33	0	0	0	0	0	0	0	0	0	0	0	0	0	/home/dhl_ec/bnelissen/Slides/CD3_manuscript/CD3_slides/AAA946.CD3/AAA946.CD3.run1	255	1.0	0.06	1.0	0.06	0.0	0.0	0.0	7.3670235
0.0	1569.0	0.0	174.0	1569.0	4000000.0	0.0	1.0	1.7	2.3	1.12	0.0599999999999	6.25	0.37	0.79	0.21	5.35	0.14	2.07	1.53	0.380000000001	AAA946.CD3.X5.Y1.tile.tissue.png	89	1	2000	89	9fb638e73a599a5c8631d9540c7b9f53	0	0	0	0	0	0	0	0	0	0	0	0	0	/home/dhl_ec/bnelissen/Slides/CD3_manuscript/CD3_slides/AAA946.CD3/AAA946.CD3.run1	255	0.7	0.06	0.7	0.06	0.0	-12.078869181	4.31648280652	3.77046345834
79.0	265243.0	47.0	4474.0	265243.0	4000000.0	1.0	4.0	2.71	1.86	1.11	0.0500000000002	6.76	0.37	0.74	0.2	6.36	0.23	2.16	1.53	0.38	AAA946.CD3.X5.Y10.tile.tissue.png	90	1	2000	90	30c463ace25ce2b3efc77719e4a2f7f1	0	0	0	0	0	0	0	0	0	0	0	0	0	/home/dhl_ec/bnelissen/Slides/CD3_manuscript/CD3_slides/AAA946.CD3/AAA946.CD3.run1	255	0.7	0.06	0.7	0.06	-9.05689906721	-11.419271522	1.62774711447	0.250370585938
3265.0	795596.0	1572.0	13094.0	795596.0	4000000.0	35.0	5.0	2.63	1.98	1.18	0.0499999999997	6.77	0.38	0.72	0.18	6.76	0.24	2.23	1.52	0.39	AAA946.CD3.X5.Y11.tile.tissue.png	91	1	2000	91	3a2249906772b07755a6658e8968849d	0	0	0	0	0	0	0	0	0	0	0	0	0	/home/dhl_ec/bnelissen/Slides/CD3_manuscript/CD3_slides/AAA946.CD3/AAA946.CD3.run1	255	0.7	0.06	0.7	0.06	-9.67338768946	-11.9282676848	2.40286947129	0.314801421875
28666.0	1704697.0	11989.0	37738.0	1704697.0	4000000.0	232.0	24.0	2.62	1.15	1.12	0.0500000000002	7.2	0.38	0.74	0.15	8.11	0.29	2.27	1.54	0.86	AAA946.CD3.X5.Y12.tile.tissue.png	92	1	2000	92	d3ae782b13df3ea45cbf9e13ff261fad	0	0	0	0	0	0	0	0	0	0	0	0	0	/home/dhl_ec/bnelissen/Slides/CD3_manuscript/CD3_slides/AAA946.CD3/AAA946.CD3.run1	255	0.7	0.06	0.7	0.06	-9.83984638353	-12.4324770635	3.30642886484	0.452801203125
7452.0	905392.0	3362.0	39541.0	905392.0	4000000.0	69.0	32.0	2.1	2.01	1.12	0.0500000000002	7.46	0.39	0.75	0.18	7.31	0.25	2.29	1.53	0.54	AAA946.CD3.X5.Y13.tile.tissue.png	93	1	2000	93	75d25b5cc81b9da4a686b34e5e7539ae	0	0	0	0	0	0	0	0	0	0	0	0	0	/home/dhl_ec/bnelissen/Slides/CD3_manuscript/CD3_slides/AAA946.CD3/AAA946.CD3.run1	255	0.7	0.06	0.7	0.06	-9.95034380785	-12.1225570231	3.22253913449	0.376900320312
2867.0	742651.0	1206.0	27620.0	742651.0	4000000.0	26.0	26.0	1.56	1.08	1.16	0.0500000000002	10.07	0.39	0.75	0.19	7.37	0.24	2.24	1.53	0.92	AAA946.CD3.X5.Y14.tile.tissue.png	94	1	2000	94	03143951ae2351b019599f9933832302	0	0	0	0	0	0	0	0	0	0	0	0	0	/home/dhl_ec/bnelissen/Slides/CD3_manuscript/CD3_slides/AAA946.CD3/AAA946.CD3.run1	255	0.7	0.06	0.7	0.06	-9.7801339236	-12.2444976502	3.36502375093	0.36645771875
1152.0	415348.0	526.0	24455.0	415348.0	4000000.0	12.0	21.0	1.99	1.81	1.19	0.04	7.49	0.39	0.74	0.2	7.0	0.22	2.23	1.53	0.68	AAA946.CD3.X5.Y15.tile.tissue.png	95	1	2000	95	1ad6dff70a8cbb5d4d1212f67400f070	0	0	0	0	0	0	0	0	0	0	0	0	0	/home/dhl_ec/bnelissen/Slides/CD3_manuscript/CD3_slides/AAA946.CD3/AAA946.CD3.run1	255	0.7	0.06	0.7	0.06	-9.87904599526	-12.0108374068	3.20016029783	0.305372892578
398.0	208050.0	185.0	14721.0	208050.0	4000000.0	4.0	12.0	2.04	1.19	1.14	0.0500000000002	7.87	0.35	0.71	0.2	6.43	0.21	2.11	1.43	0.71	AAA946.CD3.X5.Y16.tile.tissue.png	96	1	2000	96	6e19035816f1c56e5489d255ffb8a08d	0	0	0	0	0	0	0	0	0	0	0	0	0	/home/dhl_ec/bnelissen/Slides/CD3_manuscript/CD3_slides/AAA946.CD3/AAA946.CD3.run1	255	0.7	0.06	0.7	0.06	-9.46740437574	-11.3467502848	3.51708711762	1.5681371543
0.0	215189.0	0.0	19294.0	215189.0	4000000.0	0.0	16.0	2.18	2.16	1.07	0.0599999999999	8.1	0.38	0.75	0.2	6.04	0.21	2.19	1.44	0.8	AAA946.CD3.X5.Y17.tile.tissue.png	97	1	2000	97	8a40caab3c29b9c43adb9be1ad15074e	0	0	0	0	0	0	0	0	0	0	0	0	0	/home/dhl_ec/bnelissen/Slides/CD3_manuscript/CD3_slides/AAA946.CD3/AAA946.CD3.run1	255	0.7	0.06	0.7	0.06	-8.97387378382	-11.5772286846	3.47381990497	3.45142415283
0.0	219079.0	0.0	21500.0	219079.0	4000000.0	0.0	29.0	1.36	3.0	1.12	0.0500000000002	7.91	0.38	0.77	0.21	6.19	0.14	2.25	1.52	1.23	AAA946.CD3.X5.Y18.tile.tissue.png	98	1	2000	98	59db309ebd77b40232be55bedc611304	0	0	0	0	0	0	0	0	0	0	0	0	0	/home/dhl_ec/bnelissen/Slides/CD3_manuscript/CD3_slides/AAA946.CD3/AAA946.CD3.run1	255	0.7	0.06	0.7	0.06	-8.90481172189	-11.429924887	3.34408423683	2.18697802539
0.0	779968.0	0.0	58253.0	779968.0	4000000.0	0.0	77.0	2.22	2.25	1.19	0.0500000000002	8.22	0.41	0.76	0.18	6.78	0.17	2.31	1.52	0.55	AAA946.CD3.X5.Y19.tile.tissue.png	99	1	2000	99	da4ccb0aa6dd6989744fbbc1e1bf88d0	0	0	0	0	0	0	0	0	0	0	0	0	0	/home/dhl_ec/bnelissen/Slides/CD3_manuscript/CD3_slides/AAA946.CD3/AAA946.CD3.run1	255	0.7	0.06	0.7	0.06	-9.37023094415	-11.7107591685	3.68594799449	0.590411880859
158.0	345159.0	107.0	7175.0	345159.0	4000000.0	2.0	2.0	3.16	2.16	1.16	0.0600000000004	7.91	0.37	0.74	0.2	7.03	0.22	2.12	1.53	0.37	AAA946.CD3.X5.Y2.tile.tissue.png	100	1	2000	100	d32216e1388f727a342520cbbdeeb007	0	0	0	0	0	0	0	0	0	0	0	0	0	/home/dhl_ec/bnelissen/Slides/CD3_manuscript/CD3_slides/AAA946.CD3/AAA946.CD3.run1	255	0.7	0.06	0.7	0.06	-7.98972516798	-11.1465189684	0.798569280237	0.369266919922
1958.0	1022143.0	1008.0	63321.0	1022143.0	4000000.0	25.0	83.0	2.58	1.74	1.11	0.0400000000004	6.82	0.4	0.75	0.18	7.38	0.25	2.34	1.52	0.42	AAA946.CD3.X5.Y20.tile.tissue.png	101	1	2000	101	387d9a4dddc98e7e2b0c9a246a571bb6	0	0	0	0	0	0	0	0	0	0	0	0	0	/home/dhl_ec/bnelissen/Slides/CD3_manuscript/CD3_slides/AAA946.CD3/AAA946.CD3.run1	255	0.7	0.06	0.7	0.06	-9.93718853282	-11.3692487648	3.78544484884	0.336540265625
1627.0	920446.0	732.0	47671.0	920446.0	4000000.0	18.0	59.0	2.4	1.89	1.15	0.0500000000002	7.02	0.42	0.74	0.18	7.25	0.25	2.31	1.54	0.43	AAA946.CD3.X5.Y21.tile.tissue.png	102	1	2000	102	06a72f8412ba7cd18f4cc06b40294a94	0	0	0	0	0	0	0	0	0	0	0	0	0	/home/dhl_ec/bnelissen/Slides/CD3_manuscript/CD3_slides/AAA946.CD3/AAA946.CD3.run1	255	0.7	0.06	0.7	0.06	-9.60207620362	-11.4795598505	2.66534055466	0.150514480469
312.0	587414.0	78.0	40341.0	587414.0	4000000.0	1.0	65.0	2.6	1.06	1.15	0.0500000000002	6.88	0.39	0.75	0.19	7.12	0.23	2.27	1.53	0.41	AAA946.CD3.X5.Y22.tile.tissue.png	103	1	2000	103	95fbe148206f8d7168025078f3967f19	0	0	0	0	0	0	0	0	0	0	0	0	0	/home/dhl_ec/bnelissen/Slides/CD3_manuscript/CD3_slides/AAA946.CD3/AAA946.CD3.run1	255	0.7	0.06	0.7	0.06	-9.83386936503	-11.772832277	2.59164817449	0.542589882812
0.0	1370.0	0.0	227.0	1370.0	3608000.0	0.0	1.0	2.36	1.54	1.05	0.0500000000002	5.83	0.48	0.78	0.19	4.95	0.2	1.92	1.32	0.32	AAA946.CD3.X5.Y23.tile.tissue.png	104	1	2000	104	221f93b964422ede5ce11f41bd190469	0	0	0	0	0	0	0	0	0	0	0	0	0	/home/dhl_ec/bnelissen/Slides/CD3_manuscript/CD3_slides/AAA946.CD3/AAA946.CD3.run1	255	0.7	0.06	0.7	0.06	0.0	-11.137018388	4.31398480269	5.14901187094
907.0	2644658.0	552.0	29552.0	2644658.0	4000000.0	11.0	6.0	2.27	2.95	1.18	0.0500000000002	6.58	0.39	0.74	0.12	8.21	0.31	2.28	1.53	0.4	AAA946.CD3.X5.Y3.tile.tissue.png	105	1	2000	105	65e4b950775613f9fda77cdec43e486d	0	0	0	0	0	0	0	0	0	0	0	0	0	/home/dhl_ec/bnelissen/Slides/CD3_manuscript/CD3_slides/AAA946.CD3/AAA946.CD3.run1	255	0.7	0.06	0.7	0.06	-8.37637013829	-11.6253434625	1.16215958336	0.329479671875
292.0	2215887.0	159.0	27260.0	2215887.0	4000000.0	4.0	7.0	1.07	1.25	1.14	0.0500000000002	6.92	0.39	0.74	0.13	8.24	0.3	2.25	1.53	0.400000000001	AAA946.CD3.X5.Y4.tile.tissue.png	106	1	2000	106	37937dc970fd0541653462c409b0f0e1	0	0	0	0	0	0	0	0	0	0	0	0	0	/home/dhl_ec/bnelissen/Slides/CD3_manuscript/CD3_slides/AAA946.CD3/AAA946.CD3.run1	255	0.7	0.06	0.7	0.06	-8.58048978743	-11.8253302356	1.48741249103	0.275944476562
0.0	2181094.0	0.0	31313.0	2181094.0	4000000.0	0.0	19.0	0.94	1.18	1.16	0.0500000000002	6.54	0.39	0.74	0.13	7.54	0.24	2.27	1.47	0.51	AAA946.CD3.X5.Y5.tile.tissue.png	107	1	2000	107	ba577ee06a521718eb52a857cec3625f	0	0	0	0	0	0	0	0	0	0	0	0	0	/home/dhl_ec/bnelissen/Slides/CD3_manuscript/CD3_slides/AAA946.CD3/AAA946.CD3.run1	255	0.7	0.06	0.7	0.06	-8.16700321251	-11.7425787594	1.43165749035	0.279281007812
210.0	3795181.0	97.0	16823.0	3795181.0	4000000.0	2.0	4.0	1.02	1.24	1.18	0.0500000000002	6.71	0.38	0.75	0.0700000000002	9.02	0.51	2.19	1.45	0.43	AAA946.CD3.X5.Y6.tile.tissue.png	108	1	2000	108	d5937884f61db18b416287002cbf19f8	0	0	0	0	0	0	0	0	0	0	0	0	0	/home/dhl_ec/bnelissen/Slides/CD3_manuscript/CD3_slides/AAA946.CD3/AAA946.CD3.run1	255	0.7	0.06	0.7	0.06	-8.7035579894	-11.2763548361	0.763980699143	0.166725941406
61.0	2038060.0	57.0	15872.0	2038060.0	4000000.0	1.0	6.0	0.9	1.34	1.17	0.0499999999997	7.05	0.38	0.75	0.14	8.46	0.29	2.15	1.48	0.39	AAA946.CD3.X5.Y7.tile.tissue.png	109	1	2000	109	6b2b9c62a90d80f9b166a21b1d828acd	0	0	0	0	0	0	0	0	0	0	0	0	0	/home/dhl_ec/bnelissen/Slides/CD3_manuscript/CD3_slides/AAA946.CD3/AAA946.CD3.run1	255	0.7	0.06	0.7	0.06	-8.48546369579	-11.9037921451	1.47982036121	0.299024054687
51.0	1007031.0	35.0	14861.0	1007031.0	4000000.0	1.0	6.0	0.83	1.11	1.16	0.04	6.87	0.38	0.74	0.17	6.94	0.25	2.13	1.44	0.36	AAA946.CD3.X5.Y8.tile.tissue.png	110	1	2000	110	916a82cb80e66f2a184214e86b955826	0	0	0	0	0	0	0	0	0	0	0	0	0	/home/dhl_ec/bnelissen/Slides/CD3_manuscript/CD3_slides/AAA946.CD3/AAA946.CD3.run1	255	0.7	0.06	0.7	0.06	-8.38347658518	-11.9329728483	1.47057818389	0.269367824219
68.0	274703.0	39.0	6570.0	274703.0	4000000.0	1.0	3.0	0.87	1.47	1.14	0.0500000000002	6.43	0.35	0.72	0.2	6.7	0.21	2.02	1.44	0.37	AAA946.CD3.X5.Y9.tile.tissue.png	111	1	2000	111	d4298250d724e7da225ba28bfdc3d341	0	0	0	0	0	0	0	0	0	0	0	0	0	/home/dhl_ec/bnelissen/Slides/CD3_manuscript/CD3_slides/AAA946.CD3/AAA946.CD3.run1	255	0.7	0.06	0.7	0.06	-9.05106829386	-11.9992644271	2.04795799708	0.219919310547
0.0	0.0	0.0	0.0	0.0	4000000.0	0.0	0.0	0.7	0.98	1.13	0.0599999999999	6.25	0.3	0.87	0.21	4.57	0.12	1.97	1.43	0.36	AAA946.CD3.X6.Y1.tile.tissue.png	112	1	2000	112	534e26b690122514100d663320c4f456	0	0	0	0	0	0	0	0	0	0	0	0	0	/home/dhl_ec/bnelissen/Slides/CD3_manuscript/CD3_slides/AAA946.CD3/AAA946.CD3.run1	255	1.0	0.06	1.0	0.06	0.0	-11.4205466049	0.0	3.67995118819
0.0	0.0	0.0	0.0	0.0	4000000.0	0.0	0.0	0.8	0.96	1.14	0.0500000000002	6.17	0.3	0.83	0.22	4.8	0.12	2.0	1.52	0.38	AAA946.CD3.X6.Y10.tile.tissue.png	113	1	2000	113	2744ccd2857e4cab55a9ac15904b4db0	0	0	0	0	0	0	0	0	0	0	0	0	0	/home/dhl_ec/bnelissen/Slides/CD3_manuscript/CD3_slides/AAA946.CD3/AAA946.CD3.run1	255	1.0	0.06	1.0	0.06	0.0	-9.95028722804	0.0	8.83984901279
0.0	0.0	0.0	0.0	0.0	4000000.0	0.0	0.0	0.72	1.06	1.18	0.0599999999999	5.47	0.29	0.83	0.21	4.71	0.13	2.17	1.54	0.37	AAA946.CD3.X6.Y11.tile.tissue.png	114	1	2000	114	0a525bb0669843260b8fd7f3fbec0015	0	0	0	0	0	0	0	0	0	0	0	0	0	/home/dhl_ec/bnelissen/Slides/CD3_manuscript/CD3_slides/AAA946.CD3/AAA946.CD3.run1	255	1.0	0.06	1.0	0.06	0.0	0.0	0.0	10.679086
0.0	0.0	0.0	0.0	0.0	4000000.0	0.0	0.0	0.69	0.96	1.15	0.0599999999999	5.51	0.29	0.83	0.21	4.67	0.13	2.02	1.53	0.37	AAA946.CD3.X6.Y12.tile.tissue.png	115	1	2000	115	8e49752b46d7ec04ad836085a50ef4c4	0	0	0	0	0	0	0	0	0	0	0	0	0	/home/dhl_ec/bnelissen/Slides/CD3_manuscript/CD3_slides/AAA946.CD3/AAA946.CD3.run1	255	1.0	0.06	1.0	0.06	0.0	0.0	0.0	11.405033
0.0	0.0	0.0	0.0	0.0	4000000.0	0.0	0.0	0.96	1.2	1.16	0.0600000000004	5.58	0.29	0.8	0.21	4.49	0.12	2.01	1.53	0.44	AAA946.CD3.X6.Y13.tile.tissue.png	116	1	2000	116	f4520d86e44b1ca88926328b938f3220	0	0	0	0	0	0	0	0	0	0	0	0	0	/home/dhl_ec/bnelissen/Slides/CD3_manuscript/CD3_slides/AAA946.CD3/AAA946.CD3.run1	255	1.0	0.06	1.0	0.06	0.0	0.0	0.0	8.718263
0.0	0.0	0.0	0.0	0.0	4000000.0	0.0	0.0	0.97	1.74	1.14	0.0500000000002	6.14	0.3	0.83	0.21	4.43	0.12	2.01	1.45	0.56	AAA946.CD3.X6.Y14.tile.tissue.png	117	1	2000	117	9d7986cf8111c51364b55f86b2d57d68	0	0	0	0	0	0	0	0	0	0	0	0	0	/home/dhl_ec/bnelissen/Slides/CD3_manuscript/CD3_slides/AAA946.CD3/AAA946.CD3.run1	255	1.0	0.06	1.0	0.06	0.0	-10.4825374321	0.0	9.06102506326
0.0	0.0	0.0	0.0	0.0	4000000.0	0.0	0.0	1.35	2.0	1.14	0.0599999999999	5.43	0.28	0.84	0.21	4.33	0.12	1.9	1.44	1.28	AAA946.CD3.X6.Y15.tile.tissue.png	118	1	2000	118	8243184bd5c0d18d5b11f9796053db48	0	0	0	0	0	0	0	0	0	0	0	0	0	/home/dhl_ec/bnelissen/Slides/CD3_manuscript/CD3_slides/AAA946.CD3/AAA946.CD3.run1	255	1.0	0.06	1.0	0.06	0.0	0.0	0.0	6.488914
0.0	93223.0	0.0	7785.0	93223.0	4000000.0	0.0	13.0	1.66	1.87	1.13	0.0599999999999	8.29	0.37	0.82	0.22	6.31	0.13	2.09	1.49	0.91	AAA946.CD3.X6.Y19.tile.tissue.png	119	1	2000	119	fd33cb4a4ff3297be161cf698c3ee2d8	0	0	0	0	0	0	0	0	0	0	0	0	0	/home/dhl_ec/bnelissen/Slides/CD3_manuscript/CD3_slides/AAA946.CD3/AAA946.CD3.run1	255	0.7	0.06	0.7	0.06	-8.81314969547	-11.8321618949	2.62204681888	3.96574595557
0.0	0.0	0.0	0.0	0.0	4000000.0	0.0	0.0	1.36	1.29	1.12	0.0599999999999	6.04	0.29	0.73	0.21	4.53	0.12	1.94	1.49	0.48	AAA946.CD3.X6.Y2.tile.tissue.png	120	1	2000	120	3226384fe46d605a247f0b229588c2ae	0	0	0	0	0	0	0	0	0	0	0	0	0	/home/dhl_ec/bnelissen/Slides/CD3_manuscript/CD3_slides/AAA946.CD3/AAA946.CD3.run1	255	1.0	0.06	1.0	0.06	0.0	-10.9167181768	0.0	1.85151908044
2185.0	1188919.0	1088.0	73714.0	1188919.0	4000000.0	29.0	67.0	1.8	1.6	1.16	0.0400000000004	6.77	0.4	0.73	0.17	7.67	0.24	2.25	1.44	0.54	AAA946.CD3.X6.Y20.tile.tissue.png	121	1	2000	121	37ce9e09b022428c64ebc3bd172099e4	0	0	0	0	0	0	0	0	0	0	0	0	0	/home/dhl_ec/bnelissen/Slides/CD3_manuscript/CD3_slides/AAA946.CD3/AAA946.CD3.run1	255	0.7	0.06	0.7	0.06	-9.82464115138	-11.8336556053	3.53054516248	0.550197492188
2384.0	2123995.0	1220.0	86885.0	2123995.0	4000000.0	29.0	61.0	1.47	1.49	1.15	0.04	6.57	0.39	0.71	0.13	7.83	0.28	2.22	1.43	0.55	AAA946.CD3.X6.Y21.tile.tissue.png	122	1	2000	122	5bf28026f9b255d7e4ac8c87a7098fb6	0	0	0	0	0	0	0	0	0	0	0	0	0	/home/dhl_ec/bnelissen/Slides/CD3_manuscript/CD3_slides/AAA946.CD3/AAA946.CD3.run1	255	0.7	0.06	0.7	0.06	-9.78734161467	-11.1025626759	3.18896957108	0.234132914063
1056.0	1712134.0	555.0	57230.0	1712134.0	4000000.0	14.0	61.0	1.01	1.08	1.11	0.04	6.76	0.37	0.699999999999	0.14	7.49	0.26	2.16	1.44	0.59	AAA946.CD3.X6.Y22.tile.tissue.png	123	1	2000	123	5714e742570a7cb597f98b824a9a45b7	0	0	0	0	0	0	0	0	0	0	0	0	0	/home/dhl_ec/bnelissen/Slides/CD3_manuscript/CD3_slides/AAA946.CD3/AAA946.CD3.run1	255	0.7	0.06	0.7	0.06	-9.49306776778	-12.2322786823	2.62362924649	0.351682828125
0.0	30035.0	0.0	3298.0	30035.0	3608000.0	0.0	9.0	0.8	0.88	0.99	0.0500000000002	6.19	0.32	0.71	0.19	4.88	0.11	1.8	1.3	0.33	AAA946.CD3.X6.Y23.tile.tissue.png	124	1	2000	124	23487c33df0af355c6c21460104e5677	0	0	0	0	0	0	0	0	0	0	0	0	0	/home/dhl_ec/bnelissen/Slides/CD3_manuscript/CD3_slides/AAA946.CD3/AAA946.CD3.run1	255	0.7	0.06	0.7	0.06	0.0	-11.8546925636	3.27119428375	4.74253554479
185.0	797929.0	122.0	10661.0	797929.0	4000000.0	2.0	2.0	1.23	1.07	1.1	0.0499999999997	7.31	0.36	0.7	0.34	6.96	0.23	2.07	1.47	0.43	AAA946.CD3.X6.Y3.tile.tissue.png	125	1	2000	125	5cff9fa89f4b30cb4e00547965880500	0	0	0	0	0	0	0	0	0	0	0	0	0	/home/dhl_ec/bnelissen/Slides/CD3_manuscript/CD3_slides/AAA946.CD3/AAA946.CD3.run1	255	0.7	0.06	0.7	0.06	-8.30818998119	-11.0949883914	0.973078109962	0.362651175781
72.0	3735239.0	36.0	11916.0	3735239.0	4000000.0	1.0	1.0	1.09	1.68	1.07	0.0500000000002	6.16	0.35	0.69	0.0700000000002	8.79	0.65	2.65	1.44	0.7	AAA946.CD3.X6.Y4.tile.tissue.png	126	1	2000	126	a4870caf5f5e9b5ad9873a1211eff457	0	0	0	0	0	0	0	0	0	0	0	0	0	/home/dhl_ec/bnelissen/Slides/CD3_manuscript/CD3_slides/AAA946.CD3/AAA946.CD3.run1	255	0.7	0.06	0.7	0.06	-8.64863393111	-12.1931992823	0.728958687298	0.129315453125
954.0	2994323.0	437.0	20663.0	2994323.0	4000000.0	8.0	5.0	1.45	1.31	1.05	0.0499999999997	6.58	0.35	0.69	0.1	8.27	0.31	2.15	1.44	0.39	AAA946.CD3.X6.Y5.tile.tissue.png	127	1	2000	127	9b8c048a28f6d963cee7ed81ae4ca8ed	0	0	0	0	0	0	0	0	0	0	0	0	0	/home/dhl_ec/bnelissen/Slides/CD3_manuscript/CD3_slides/AAA946.CD3/AAA946.CD3.run1	255	0.7	0.06	0.7	0.06	-8.95905265975	-12.0174240855	1.27071633375	0.2614501875
0.0	1304053.0	0.0	13296.0	1304053.0	4000000.0	0.0	4.0	0.9	1.61	1.05	0.0599999999999	6.71	0.35	0.7	0.16	6.7	0.17	2.13	1.45	0.39	AAA946.CD3.X6.Y6.tile.tissue.png	128	1	2000	128	108cd541dd41df9e444a654968ddd05a	0	0	0	0	0	0	0	0	0	0	0	0	0	/home/dhl_ec/bnelissen/Slides/CD3_manuscript/CD3_slides/AAA946.CD3/AAA946.CD3.run1	255	0.7	0.06	0.7	0.06	-8.62693289219	-11.1988421827	1.71953841164	0.560621238281
0.0	0.0	0.0	0.0	0.0	4000000.0	0.0	0.0	0.91	1.46	1.06	0.0599999999999	5.8	0.28	0.739999999999	0.2	4.28	0.12	1.89	1.44	0.37	AAA946.CD3.X6.Y7.tile.tissue.png	129	1	2000	129	0502ec830efd03af5afa2e7da0903466	0	0	0	0	0	0	0	0	0	0	0	0	0	/home/dhl_ec/bnelissen/Slides/CD3_manuscript/CD3_slides/AAA946.CD3/AAA946.CD3.run1	255	1.0	0.06	1.0	0.06	0.0	-10.5645231312	0.0	6.27618861008
0.0	0.0	0.0	0.0	0.0	4000000.0	0.0	0.0	0.860000000001	1.03	1.12	0.0599999999999	5.16	0.28	0.74	0.21	4.38	0.12	1.89	1.45	0.36	AAA946.CD3.X6.Y8.tile.tissue.png	130	1	2000	130	a7557dc544bde3c33721bdfad3c69dd7	0	0	0	0	0	0	0	0	0	0	0	0	0	/home/dhl_ec/bnelissen/Slides/CD3_manuscript/CD3_slides/AAA946.CD3/AAA946.CD3.run1	255	1.0	0.06	1.0	0.06	0.0	0.0	0.0	7.7678075
0.0	1818.0	0.0	194.0	1818.0	4000000.0	0.0	1.0	1.05	1.11	1.07	0.0500000000002	6.83	0.35	0.74	0.21	5.46	0.13	1.95	1.45	0.349999999999	AAA946.CD3.X6.Y9.tile.tissue.png	131	1	2000	131	7742aadaf162017b24ff8f5bc66dfdf0	0	0	0	0	0	0	0	0	0	0	0	0	0	/home/dhl_ec/bnelissen/Slides/CD3_manuscript/CD3_slides/AAA946.CD3/AAA946.CD3.run1	255	0.7	0.06	0.7	0.06	0.0	-11.4606281207	0.997719742677	4.66880259866
0.0	0.0	0.0	0.0	0.0	4000000.0	0.0	0.0	1.09	1.17	1.36	0.0599999999999	5.94	0.28	0.79	0.21	4.36	0.12	1.89	1.43	0.49	AAA946.CD3.X7.Y2.tile.tissue.png	132	1	2000	132	ed8d29a1f3bdf9f07d61c1aed4019828	0	0	0	0	0	0	0	0	0	0	0	0	0	/home/dhl_ec/bnelissen/Slides/CD3_manuscript/CD3_slides/AAA946.CD3/AAA946.CD3.run1	255	1.0	0.06	1.0	0.06	0.0	-11.6178643111	0.0	7.27460287373
257.0	172124.0	172.0	4676.0	172124.0	4000000.0	4.0	2.0	1.17	1.31	1.04	0.0500000000002	6.39	0.35	0.78	0.2	6.45	0.21	2.06	1.47	0.48	AAA946.CD3.X7.Y20.tile.tissue.png	133	1	2000	133	acf152ddfbd7bdf3788f28ab7a8d94e0	0	0	0	0	0	0	0	0	0	0	0	0	0	/home/dhl_ec/bnelissen/Slides/CD3_manuscript/CD3_slides/AAA946.CD3/AAA946.CD3.run1	255	0.7	0.06	0.7	0.06	-9.38829760264	-12.4440951135	2.7857054008	2.86209881738
557.0	1105175.0	288.0	37814.0	1105175.0	4000000.0	7.0	27.0	0.85	1.07	1.1	0.0599999999999	6.46	0.36	0.7	0.16	7.09	0.25	2.19	1.49	0.52	AAA946.CD3.X7.Y21.tile.tissue.png	134	1	2000	134	158561cd101651a8ad13a7f910dd6ed1	0	0	0	0	0	0	0	0	0	0	0	0	0	/home/dhl_ec/bnelissen/Slides/CD3_manuscript/CD3_slides/AAA946.CD3/AAA946.CD3.run1	255	0.7	0.06	0.7	0.06	-9.47309630654	-11.9609836398	2.63127789302	0.961115085937
0.0	672172.0	0.0	37357.0	672172.0	4000000.0	0.0	56.0	0.97	1.02	1.08	0.04	8.07	0.38	1.24	0.18	6.29	0.16	2.15	1.44	0.54	AAA946.CD3.X7.Y22.tile.tissue.png	135	1	2000	135	9e3b9e3cfd9258092b2379c64be8fdc9	0	0	0	0	0	0	0	0	0	0	0	0	0	/home/dhl_ec/bnelissen/Slides/CD3_manuscript/CD3_slides/AAA946.CD3/AAA946.CD3.run1	255	0.7	0.06	0.7	0.06	-9.1876163087	-11.4697122163	2.1027802413	0.563705703125
0.0	0.0	0.0	0.0	0.0	3608000.0	0.0	0.0	0.68	0.87	0.98	0.0599999999999	5.34	0.27	0.73	0.19	3.87	0.11	1.71	1.31	0.48	AAA946.CD3.X7.Y23.tile.tissue.png	136	1	2000	136	47f1576e560507c45f41300072452526	0	0	0	0	0	0	0	0	0	0	0	0	0	/home/dhl_ec/bnelissen/Slides/CD3_manuscript/CD3_slides/AAA946.CD3/AAA946.CD3.run1	255	1.0	0.06	1.0	0.06	0.0	-10.6701866969	0.0	6.79349315529
0.0	52299.0	0.0	1790.0	52299.0	4000000.0	0.0	1.0	0.8	0.97	1.11	0.0499999999997	6.19	0.35	0.71	0.2	5.7	0.13	2.0	1.46	0.52	AAA946.CD3.X7.Y3.tile.tissue.png	137	1	2000	137	4f65d52f03509497cff1bab7220274dd	0	0	0	0	0	0	0	0	0	0	0	0	0	/home/dhl_ec/bnelissen/Slides/CD3_manuscript/CD3_slides/AAA946.CD3/AAA946.CD3.run1	255	0.7	0.06	0.7	0.06	0.0	-11.0372259683	0.582014407242	0.370076234192
110.0	333789.0	48.0	5482.0	333789.0	4000000.0	1.0	1.0	0.86	1.02	1.15	0.04	7.4	0.35	0.7	0.19	6.47	0.21	2.08	1.46	0.53	AAA946.CD3.X7.Y4.tile.tissue.png	138	1	2000	138	8a0ecd688a0e413386a89fd690128bb1	0	0	0	0	0	0	0	0	0	0	0	0	0	/home/dhl_ec/bnelissen/Slides/CD3_manuscript/CD3_slides/AAA946.CD3/AAA946.CD3.run1	255	0.7	0.06	0.7	0.06	-8.98715450635	-11.1760550873	0.775523542423	0.374182474609
0.0	1383.0	0.0	174.0	1383.0	4000000.0	0.0	1.0	0.77	0.96	1.06	0.0499999999997	6.2	0.45	0.84	0.21	6.05	0.13	1.96	1.44	0.52	AAA946.CD3.X7.Y5.tile.tissue.png	139	1	2000	139	cd253fe2ca1dc80c61393766a6164d98	0	0	0	0	0	0	0	0	0	0	0	0	0	/home/dhl_ec/bnelissen/Slides/CD3_manuscript/CD3_slides/AAA946.CD3/AAA946.CD3.run1	255	0.7	0.06	0.7	0.06	-9.82456310726	-11.3804753347	3.50364994843	1.93022772327
0.0	0.0	0.0	0.0	0.0	4000000.0	0.0	0.0	0.7	0.87	1.06	0.0599999999999	5.35	0.29	0.87	0.2	4.54	0.12	1.89	1.46	0.53	AAA946.CD3.X7.Y6.tile.tissue.png	140	1	2000	140	77a4c1a90063eef552f27a9174d5e310	0	0	0	0	0	0	0	0	0	0	0	0	0	/home/dhl_ec/bnelissen/Slides/CD3_manuscript/CD3_slides/AAA946.CD3/AAA946.CD3.run1	255	1.0	0.06	1.0	0.06	0.0	0.0	0.0	6.3029495
0.0	0.0	0.0	0.0	0.0	4000000.0	0.0	0.0	0.67	0.89	1.11	0.0500000000002	5.35	0.29	0.83	0.2	4.27	0.12	1.93	1.46	0.53	AAA946.CD3.X8.Y2.tile.tissue.png	141	1	2000	141	e0edb10811e03252856b763e6a81aa6f	0	0	0	0	0	0	0	0	0	0	0	0	0	/home/dhl_ec/bnelissen/Slides/CD3_manuscript/CD3_slides/AAA946.CD3/AAA946.CD3.run1	255	1.0	0.06	1.0	0.06	0.0	0.0	0.0	5.6319255
0.0	1836.0	0.0	228.0	1836.0	4000000.0	0.0	1.0	0.85	1.03	1.05	0.0500000000002	6.28	0.36	0.83	0.21	5.37	0.13	1.95	1.45	0.52	AAA946.CD3.X8.Y21.tile.tissue.png	142	1	2000	142	98d0bc6d5e51ab98204f56c3952bf54c	0	0	0	0	0	0	0	0	0	0	0	0	0	/home/dhl_ec/bnelissen/Slides/CD3_manuscript/CD3_slides/AAA946.CD3/AAA946.CD3.run1	255	0.7	0.06	0.7	0.06	0.0	-11.4778841041	1.95670373455	4.19432807065
0.0	14854.0	0.0	1507.0	14854.0	4000000.0	0.0	5.0	0.7	0.89	1.09	0.0500000000002	6.36	0.36	1.02	0.2	5.46	0.12	1.96	1.47	0.61	AAA946.CD3.X8.Y22.tile.tissue.png	143	1	2000	143	1e78efe0b1caa2ed5ebd1425653b8647	0	0	0	0	0	0	0	0	0	0	0	0	0	/home/dhl_ec/bnelissen/Slides/CD3_manuscript/CD3_slides/AAA946.CD3/AAA946.CD3.run1	255	0.7	0.06	0.7	0.06	0.0	-11.6898709011	3.0699440702	4.61212486923
0.0	0.0	0.0	0.0	0.0	4000000.0	0.0	0.0	0.91	0.95	1.21	0.13	6.16	0.28	0.79	0.2	4.33	0.12	1.91	1.45	0.55	AAA946.CD3.X8.Y3.tile.tissue.png	144	1	2000	144	126693000d585970e9aac724cf72e4d3	0	0	0	0	0	0	0	0	0	0	0	0	0	/home/dhl_ec/bnelissen/Slides/CD3_manuscript/CD3_slides/AAA946.CD3/AAA946.CD3.run1	255	1.0	0.06	1.0	0.06	0.0	-9.04009976631	0.0	9.38526900006
0.0	0.0	0.0	0.0	0.0	4000000.0	0.0	0.0	0.98	1.57	1.1	0.0600000000004	6.03	0.29	0.8	0.21	4.5	0.12	1.91	1.44	0.51	AAA946.CD3.X8.Y4.tile.tissue.png	145	1	2000	145	62a2a36b1bcc69ebe19126394ed599a4	0	0	0	0	0	0	0	0	0	0	0	0	0	/home/dhl_ec/bnelissen/Slides/CD3_manuscript/CD3_slides/AAA946.CD3/AAA946.CD3.run1	255	1.0	0.06	1.0	0.06	0.0	-10.0802770684	0.0	9.30421401046
0.0	0.0	0.0	0.0	0.0	4000000.0	0.0	0.0	0.68	1.06	1.11	0.0499999999997	5.18	0.27	0.81	0.2	4.3	0.12	1.91	1.44	0.340000000001	AAA946.CD3.X8.Y5.tile.tissue.png	146	1	2000	146	945309e7900a7ec8190cc71b74859695	0	0	0	0	0	0	0	0	0	0	0	0	0	/home/dhl_ec/bnelissen/Slides/CD3_manuscript/CD3_slides/AAA946.CD3/AAA946.CD3.run1	255	1.0	0.06	1.0	0.06	0.0	0.0	0.0	9.318177
[truncated: 2 more columns]
