# Supplementary material for: SlideToolkit: An Assistive Toolset for the Histological Quantification of Whole Slide Images
Source: PLoS One. 2014 Nov 5;9(11):e110289. doi: 10.1371/journal.pone.0110289 (PMC4220929; doi:10.1371/journal.pone.0110289)
Supplement: RawData S1 — ICC and BlandAltman plot - measurements and r-script.zip. Measurements of Run1 and Run2, including the code for the calculation of the intraclass correlation coefficient (ICC) and the code for the Bland and Altman plot. (ZIP) [file pone.0110289.s003.zip › cellprofiler.measurements/run1.120afefb014e3f067c14ccf634530bfb.DefaultOUT_Image.csv]

AreaOccupied_AreaOccupied_DAB_Nuclei	AreaOccupied_AreaOccupied_Tissue	AreaOccupied_Perimeter_DAB_Nuclei	AreaOccupied_Perimeter_Tissue	AreaOccupied_TotalArea_DAB_Nuclei	AreaOccupied_TotalArea_Tissue	Count_DAB_Nuclei	Count_Tissue	ExecutionTime_01LoadImages	ExecutionTime_02ColorToGray	ExecutionTime_03Smooth	ExecutionTime_04ImageMath	ExecutionTime_05IdentifyPrimaryObjects	ExecutionTime_06MeasureImageAreaOccupied	ExecutionTime_07UnmixColors	ExecutionTime_08MaskImage	ExecutionTime_09IdentifyPrimaryObjects	ExecutionTime_10MeasureImageAreaOccupied	ExecutionTime_11OverlayOutlines	ExecutionTime_12OverlayOutlines	ExecutionTime_13SaveImages	FileName_Original	Group_Index	Group_Number	Height_Original	ImageNumber	MD5Digest_Original	ModuleError_01LoadImages	ModuleError_02ColorToGray	ModuleError_03Smooth	ModuleError_04ImageMath	ModuleError_05IdentifyPrimaryObjects	ModuleError_06MeasureImageAreaOccupied	ModuleError_07UnmixColors	ModuleError_08MaskImage	ModuleError_09IdentifyPrimaryObjects	ModuleError_10MeasureImageAreaOccupied	ModuleError_11OverlayOutlines	ModuleError_12OverlayOutlines	ModuleError_13SaveImages	PathName_Original	Scaling_Original	Threshold_FinalThreshold_DAB_Nuclei	Threshold_FinalThreshold_Tissue	Threshold_OrigThreshold_DAB_Nuclei	Threshold_OrigThreshold_Tissue	Threshold_SumOfEntropies_DAB_Nuclei	Threshold_SumOfEntropies_Tissue	Threshold_WeightedVariance_DAB_Nuclei	Threshold_WeightedVariance_Tissue
168.0	12201.0	54.0	1213.0	12201.0	4000000.0	1.0	2.0	3.73	3.2	1.78	0.08	9.67	0.56	1.34	0.31	9.17	0.31	3.15	2.29	1.46	AAA581.CD3.location-b.X22.Y0.tile.tissue.png	1	1	2000	1	74e9cb8d71013c986ade66935a6cfc75	0	0	0	0	0	0	0	0	0	0	0	0	0	/home/dhl_ec/bnelissen/Slides/CD3_manuscript/CD3_slides/AAA581.CD3.location-b/AAA581.CD3.location-b.run1	255	0.7	0.06	0.7	0.06	-8.43806397749	-11.7360192182	2.72777538174	3.1090211897
0.0	0.0	0.0	0.0	0.0	4000000.0	0.0	0.0	4.09	1.7	1.78	0.08	7.55	0.47	1.34	0.32	6.69	0.21	3.03	2.3	0.97	AAA581.CD3.location-b.X22.Y1.tile.tissue.png	2	1	2000	2	007e5881eab6508327d1e47652527c2f	0	0	0	0	0	0	0	0	0	0	0	0	0	/home/dhl_ec/bnelissen/Slides/CD3_manuscript/CD3_slides/AAA581.CD3.location-b/AAA581.CD3.location-b.run1	255	1.0	0.06	1.0	0.06	0.0	0.0	0.0	9.338719
1981.0	484775.0	554.0	5378.0	484775.0	4000000.0	10.0	6.0	1.61	1.72	1.78	0.08	11.06	0.56	1.23	0.29	9.59	0.33	3.16	2.29	0.72	AAA581.CD3.location-b.X23.Y0.tile.tissue.png	3	1	2000	3	8318b7c6df185ff415328adb64c3e95a	0	0	0	0	0	0	0	0	0	0	0	0	0	/home/dhl_ec/bnelissen/Slides/CD3_manuscript/CD3_slides/AAA581.CD3.location-b/AAA581.CD3.location-b.run1	255	0.7	0.06	0.7	0.06	-8.85376568123	-11.5655455052	1.15067439376	1.01620471094
4739.0	1690067.0	2081.0	11345.0	1690067.0	4000000.0	38.0	7.0	1.43	2.76	1.77	0.07	10.52	0.57	1.18	0.21	10.91	0.41	3.34	2.3	0.66	AAA581.CD3.location-b.X23.Y1.tile.tissue.png	4	1	2000	4	2dd32665589d2305b959cd15a6b2111b	0	0	0	0	0	0	0	0	0	0	0	0	0	/home/dhl_ec/bnelissen/Slides/CD3_manuscript/CD3_slides/AAA581.CD3.location-b/AAA581.CD3.location-b.run1	255	0.7	0.06	0.7	0.06	-8.44164525701	-11.57974815	1.04815865918	0.273870953125
0.0	495985.0	0.0	6110.0	495985.0	4000000.0	0.0	1.0	2.83	4.28	1.78	0.08	9.73	0.56	1.25	0.28	9.1	0.25	3.33	2.29	0.71	AAA581.CD3.location-b.X23.Y2.tile.tissue.png	5	1	2000	5	7d332dfd3f7838d882a558e5b61ded78	0	0	0	0	0	0	0	0	0	0	0	0	0	/home/dhl_ec/bnelissen/Slides/CD3_manuscript/CD3_slides/AAA581.CD3.location-b/AAA581.CD3.location-b.run1	255	0.7	0.06	0.7	0.06	-7.8729623267	-11.3588595526	0.810955119605	2.27668652441
0.0	0.0	0.0	0.0	0.0	4000000.0	0.0	0.0	2.75	2.56	1.75	0.08	9.04	0.46	1.38	0.31	6.73	0.2	2.98	2.29	0.58	AAA581.CD3.location-b.X23.Y3.tile.tissue.png	6	1	2000	6	3cabab1f120421f79511c5a51b7a152e	0	0	0	0	0	0	0	0	0	0	0	0	0	/home/dhl_ec/bnelissen/Slides/CD3_manuscript/CD3_slides/AAA581.CD3.location-b/AAA581.CD3.location-b.run1	255	1.0	0.06	1.0	0.06	0.0	-10.7619306739	0.0	4.45316537147
894.0	870330.0	276.0	12084.0	870330.0	4000000.0	5.0	6.0	3.07	3.29	1.77	0.08	10.82	0.56	1.2	0.26	10.05	0.35	3.2	2.28	0.65	AAA581.CD3.location-b.X24.Y0.tile.tissue.png	7	1	2000	7	8f48c1f61e6c7dcb7d27efe23b9eaa3c	0	0	0	0	0	0	0	0	0	0	0	0	0	/home/dhl_ec/bnelissen/Slides/CD3_manuscript/CD3_slides/AAA581.CD3.location-b/AAA581.CD3.location-b.run1	255	0.7	0.06	0.7	0.06	-10.0348259444	-11.2902175693	2.80346063158	0.623644617187
7384.0	1186389.0	2535.0	13045.0	1186389.0	4000000.0	45.0	8.0	4.52	3.02	1.74	0.0700000000001	9.88	0.56	1.19	0.25	10.49	0.38	3.28	2.3	0.62	AAA581.CD3.location-b.X24.Y1.tile.tissue.png	8	1	2000	8	7772a4abc396ab4ac333cd11935ac37a	0	0	0	0	0	0	0	0	0	0	0	0	0	/home/dhl_ec/bnelissen/Slides/CD3_manuscript/CD3_slides/AAA581.CD3.location-b/AAA581.CD3.location-b.run1	255	0.7	0.06	0.7	0.06	-9.44915463112	-12.359447302	2.09453575435	0.380106703125
379.0	1948865.0	178.0	10131.0	1948865.0	4000000.0	3.0	3.0	1.27	3.96	1.76	0.06	9.73	0.56	1.19	0.2	11.17	0.43	3.31	2.31	0.64	AAA581.CD3.location-b.X24.Y2.tile.tissue.png	9	1	2000	9	8f3868caba1313475aeaf898b0ccbada	0	0	0	0	0	0	0	0	0	0	0	0	0	/home/dhl_ec/bnelissen/Slides/CD3_manuscript/CD3_slides/AAA581.CD3.location-b/AAA581.CD3.location-b.run1	255	0.7	0.06	0.7	0.06	-9.2439672499	-11.4846833725	1.21245907305	0.320611335938
1773.0	1919048.0	448.0	10828.0	1919048.0	4000000.0	8.0	4.0	4.38	2.32	1.75	0.08	8.81	0.56	1.19	0.21	11.13	0.42	3.34	2.31	0.65	AAA581.CD3.location-b.X24.Y3.tile.tissue.png	10	1	2000	10	6b1e045a5b3ee86a501b28f93e036c9a	0	0	0	0	0	0	0	0	0	0	0	0	0	/home/dhl_ec/bnelissen/Slides/CD3_manuscript/CD3_slides/AAA581.CD3.location-b/AAA581.CD3.location-b.run1	255	0.7	0.06	0.7	0.06	-8.53051220617	-10.5401172934	0.976435617767	0.382310691406
0.0	0.0	0.0	0.0	0.0	4000000.0	0.0	0.0	3.16	1.36	1.76	0.08	8.07	0.47	1.37	0.32	6.31	0.21	3.02	2.31	0.56	AAA581.CD3.location-b.X24.Y4.tile.tissue.png	11	1	2000	11	df09c2fbfe825bec82f163408dbbbbca	0	0	0	0	0	0	0	0	0	0	0	0	0	/home/dhl_ec/bnelissen/Slides/CD3_manuscript/CD3_slides/AAA581.CD3.location-b/AAA581.CD3.location-b.run1	255	1.0	0.06	1.0	0.06	0.0	0.0	0.0	8.637081
411.0	252593.0	217.0	3312.0	252593.0	4000000.0	5.0	1.0	1.14	2.02	1.76	0.08	9.65	0.56	1.29	0.3	9.45	0.33	3.17	2.37	0.6	AAA581.CD3.location-b.X25.Y0.tile.tissue.png	12	1	2000	12	3453db9c76398ea9ba4e26a3d4898498	0	0	0	0	0	0	0	0	0	0	0	0	0	/home/dhl_ec/bnelissen/Slides/CD3_manuscript/CD3_slides/AAA581.CD3.location-b/AAA581.CD3.location-b.run1	255	0.7	0.06	0.7	0.06	-9.75818628227	-12.080061476	2.82556963969	2.27921654492
310.0	376685.0	167.0	8985.0	376685.0	4000000.0	4.0	8.0	1.1	1.46	1.76	0.08	9.85	0.57	1.26	0.3	9.59	0.33	3.19	2.31	0.58	AAA581.CD3.location-b.X25.Y1.tile.tissue.png	13	1	2000	13	2bbf510a6d35fd522a2f903161497170	0	0	0	0	0	0	0	0	0	0	0	0	0	/home/dhl_ec/bnelissen/Slides/CD3_manuscript/CD3_slides/AAA581.CD3.location-b/AAA581.CD3.location-b.run1	255	0.7	0.06	0.7	0.06	-9.45844881946	-11.6311576891	2.76203830015	1.94609169531
160.0	1392.0	62.0	175.0	1392.0	4000000.0	1.0	1.0	1.22	1.65	1.17	0.06	7.03	0.55	1.27	0.32	9.15	0.31	3.04	1.53	0.54	AAA581.CD3.location-b.X25.Y2.tile.tissue.png	14	1	2000	14	9b546ef8a8609d33ab734335b2385ce2	0	0	0	0	0	0	0	0	0	0	0	0	0	/home/dhl_ec/bnelissen/Slides/CD3_manuscript/CD3_slides/AAA581.CD3.location-b/AAA581.CD3.location-b.run1	255	0.7	0.06	0.7	0.06	-8.98820385511	-12.0032312998	3.1755602767	3.15025667334
3895.0	1578420.0	1439.0	23815.0	1578420.0	4000000.0	31.0	10.0	1.15	1.71	1.75	0.06	9.65	0.57	1.18	0.22	10.83	0.41	3.34	2.29	0.65	AAA581.CD3.location-b.X25.Y3.tile.tissue.png	15	1	2000	15	1ed105f8a6ca67eb30ccb64718e2d06b	0	0	0	0	0	0	0	0	0	0	0	0	0	/home/dhl_ec/bnelissen/Slides/CD3_manuscript/CD3_slides/AAA581.CD3.location-b/AAA581.CD3.location-b.run1	255	0.7	0.06	0.7	0.06	-9.09628151764	-11.601689159	1.17097660487	0.486544554688
849.0	2243679.0	450.0	12902.0	2243679.0	4000000.0	11.0	3.0	2.6	2.33	1.78	0.08	9.81	0.56	1.19	0.18	11.47	0.44	3.32	2.28	0.63	AAA581.CD3.location-b.X25.Y4.tile.tissue.png	16	1	2000	16	cb47d21f3c77e31a397f665c64120657	0	0	0	0	0	0	0	0	0	0	0	0	0	/home/dhl_ec/bnelissen/Slides/CD3_manuscript/CD3_slides/AAA581.CD3.location-b/AAA581.CD3.location-b.run1	255	0.7	0.06	0.7	0.06	-8.93911140859	-11.5597721894	1.13770355606	0.734707296875
0.0	246379.0	0.0	7343.0	246379.0	4000000.0	0.0	6.0	1.06	2.07	1.75	0.08	11.09	0.57	1.3	0.31	8.0	0.14	2.8	2.35	0.61	AAA581.CD3.location-b.X25.Y5.tile.tissue.png	17	1	2000	17	202825d7805e8d3c14786e1017db30e1	0	0	0	0	0	0	0	0	0	0	0	0	0	/home/dhl_ec/bnelissen/Slides/CD3_manuscript/CD3_slides/AAA581.CD3.location-b/AAA581.CD3.location-b.run1	255	0.7	0.06	0.7	0.06	0.0	-11.3634802057	0.810241094513	3.17447513672
230.0	126091.0	99.0	5591.0	126091.0	4000000.0	2.0	10.0	1.36	3.21	1.76	0.0799999999999	8.99	0.39	0.84	0.22	6.94	0.22	2.11	1.53	0.76	AAA581.CD3.location-b.X26.Y2.tile.tissue.png	18	1	2000	18	3d1141baa898d3bff4b11c022bf05374	0	0	0	0	0	0	0	0	0	0	0	0	0	/home/dhl_ec/bnelissen/Slides/CD3_manuscript/CD3_slides/AAA581.CD3.location-b/AAA581.CD3.location-b.run1	255	0.7	0.06	0.7	0.06	-9.57782900109	-12.5694666066	2.77493776607	2.65002691797
206.0	1732034.0	118.0	13783.0	1732034.0	4000000.0	3.0	5.0	2.0	2.69	1.19	0.05	7.09	0.39	0.77	0.16	8.17	0.28	2.22	1.52	0.89	AAA581.CD3.location-b.X26.Y3.tile.tissue.png	19	1	2000	19	28f4756395ad892a357f18bc707a6c16	0	0	0	0	0	0	0	0	0	0	0	0	0	/home/dhl_ec/bnelissen/Slides/CD3_manuscript/CD3_slides/AAA581.CD3.location-b/AAA581.CD3.location-b.run1	255	0.7	0.06	0.7	0.06	-8.20545290078	-11.7486328904	0.966869391533	0.218134398437
412.0	2669599.0	244.0	31696.0	2669599.0	4000000.0	5.0	31.0	2.49	2.41	1.18	0.0500000000001	7.25	0.39	0.74	0.11	8.86	0.32	2.27	1.61	0.52	AAA581.CD3.location-b.X26.Y4.tile.tissue.png	20	1	2000	20	44f5dd32582d3443be4833f58c2445d2	0	0	0	0	0	0	0	0	0	0	0	0	0	/home/dhl_ec/bnelissen/Slides/CD3_manuscript/CD3_slides/AAA581.CD3.location-b/AAA581.CD3.location-b.run1	255	0.7	0.06	0.7	0.06	-8.88871907295	-11.577810563	1.306983929	0.276100257813
83.0	1304821.0	47.0	32895.0	1304821.0	4000000.0	1.0	19.0	2.17	1.47	1.13	0.0599999999999	6.7	0.39	0.73	0.16	7.64	0.26	2.23	1.53	0.43	AAA581.CD3.location-b.X26.Y5.tile.tissue.png	21	1	2000	21	3e81adadd6d69173681876d9ae24d020	0	0	0	0	0	0	0	0	0	0	0	0	0	/home/dhl_ec/bnelissen/Slides/CD3_manuscript/CD3_slides/AAA581.CD3.location-b/AAA581.CD3.location-b.run1	255	0.7	0.06	0.7	0.06	-8.63882215455	-11.027872911	0.890514622021	0.724614945313
0.0	0.0	0.0	0.0	0.0	4000000.0	0.0	0.0	0.96	1.77	1.11	0.05	5.58	0.3	0.88	0.22	4.73	0.12	2.0	1.59	0.36	AAA581.CD3.location-b.X27.Y2.tile.tissue.png	22	1	2000	22	9348b3c28d380ce87f4b88dc875f864b	0	0	0	0	0	0	0	0	0	0	0	0	0	/home/dhl_ec/bnelissen/Slides/CD3_manuscript/CD3_slides/AAA581.CD3.location-b/AAA581.CD3.location-b.run1	255	1.0	0.06	1.0	0.06	0.0	0.0	0.0	7.5341985
5054.0	1627466.0	1849.0	10849.0	1627466.0	4000000.0	36.0	3.0	1.37	2.4	1.12	0.0500000000001	6.78	0.38	0.74	0.15	7.87	0.28	2.22	1.52	0.41	AAA581.CD3.location-b.X27.Y3.tile.tissue.png	23	1	2000	23	199c36371aa12903fd22fc16cf9dc5ca	0	0	0	0	0	0	0	0	0	0	0	0	0	/home/dhl_ec/bnelissen/Slides/CD3_manuscript/CD3_slides/AAA581.CD3.location-b/AAA581.CD3.location-b.run1	255	0.7	0.06	0.7	0.06	-9.16631431539	-11.8628798906	1.44559439504	0.41428303125
2124.0	2812405.0	825.0	46439.0	2812405.0	4000000.0	19.0	53.0	2.82	1.73	1.12	0.0500000000001	6.92	0.39	0.75	0.0999999999999	9.37	0.32	2.29	1.52	0.45	AAA581.CD3.location-b.X27.Y4.tile.tissue.png	24	1	2000	24	47ac91a077712a24ebb7b11b1f71b24d	0	0	0	0	0	0	0	0	0	0	0	0	0	/home/dhl_ec/bnelissen/Slides/CD3_manuscript/CD3_slides/AAA581.CD3.location-b/AAA581.CD3.location-b.run1	255	0.7	0.06	0.7	0.06	-9.06358065707	-11.7165075335	1.31348363246	0.268939144531
3107.0	1481256.0	1366.0	37685.0	1481256.0	4000000.0	28.0	44.0	3.21	3.03	1.14	0.04	7.8	0.39	0.74	0.16	7.88	0.27	2.28	1.53	0.44	AAA581.CD3.location-b.X27.Y5.tile.tissue.png	25	1	2000	25	e841c0966de7c1e9292efe1fe1a11628	0	0	0	0	0	0	0	0	0	0	0	0	0	/home/dhl_ec/bnelissen/Slides/CD3_manuscript/CD3_slides/AAA581.CD3.location-b/AAA581.CD3.location-b.run1	255	0.7	0.06	0.7	0.06	-9.21624022497	-12.0041484026	1.27548170497	0.589738765625
0.0	0.0	0.0	0.0	0.0	4000000.0	0.0	0.0	1.16	2.67	1.1	0.0599999999999	5.59	0.29	0.86	0.21	4.68	0.13	2.04	1.54	0.47	AAA581.CD3.location-b.X27.Y6.tile.tissue.png	26	1	2000	26	19b63a8eb45446058f9df3e7c5a50037	0	0	0	0	0	0	0	0	0	0	0	0	0	/home/dhl_ec/bnelissen/Slides/CD3_manuscript/CD3_slides/AAA581.CD3.location-b/AAA581.CD3.location-b.run1	255	1.0	0.06	1.0	0.06	0.0	0.0	0.0	8.0564745
0.0	0.0	0.0	0.0	0.0	4000000.0	0.0	0.0	1.0	3.32	1.14	0.0599999999999	5.51	0.3	0.88	0.22	4.72	0.14	2.01	1.52	0.39	AAA581.CD3.location-b.X28.Y2.tile.tissue.png	27	1	2000	27	84ea73137f4c4cb91732e8e4dfe0be6a	0	0	0	0	0	0	0	0	0	0	0	0	0	/home/dhl_ec/bnelissen/Slides/CD3_manuscript/CD3_slides/AAA581.CD3.location-b/AAA581.CD3.location-b.run1	255	1.0	0.06	1.0	0.06	0.0	0.0	0.0	4.833529
0.0	5095.0	0.0	361.0	5095.0	4000000.0	0.0	1.0	1.18	1.73	1.12	0.0599999999999	6.52	0.36	0.78	0.23	5.93	0.14	2.11	1.52	0.36	AAA581.CD3.location-b.X28.Y3.tile.tissue.png	28	1	2000	28	fd65fdb1738f64504fcc2c53c3b5cc54	0	0	0	0	0	0	0	0	0	0	0	0	0	/home/dhl_ec/bnelissen/Slides/CD3_manuscript/CD3_slides/AAA581.CD3.location-b/AAA581.CD3.location-b.run1	255	0.7	0.06	0.7	0.06	0.0	-11.9464642879	1.76937484666	3.2456742218
2980.0	2473590.0	1444.0	13975.0	2473590.0	4000000.0	31.0	2.0	0.92	1.74	1.16	0.05	7.14	0.41	0.78	0.13	8.89	0.31	2.24	1.56	0.43	AAA581.CD3.location-b.X28.Y4.tile.tissue.png	29	1	2000	29	52d8bc34e96c81f7c11c8b54b6319f53	0	0	0	0	0	0	0	0	0	0	0	0	0	/home/dhl_ec/bnelissen/Slides/CD3_manuscript/CD3_slides/AAA581.CD3.location-b/AAA581.CD3.location-b.run1	255	0.7	0.06	0.7	0.06	-9.5704573059	-12.5214906712	1.77605292848	0.41243921875
5665.0	3308439.0	2318.0	34781.0	3308439.0	4000000.0	48.0	19.0	1.23	1.44	1.13	0.05	6.89	0.38	0.75	0.09	9.18	0.36	2.28	1.52	0.44	AAA581.CD3.location-b.X28.Y5.tile.tissue.png	30	1	2000	30	d9f559b9d53246f08caa95bd865d741e	0	0	0	0	0	0	0	0	0	0	0	0	0	/home/dhl_ec/bnelissen/Slides/CD3_manuscript/CD3_slides/AAA581.CD3.location-b/AAA581.CD3.location-b.run1	255	0.7	0.06	0.7	0.06	-9.29272835864	-11.5516639108	1.57604072601	0.316743529297
810.0	503219.0	322.0	16041.0	503219.0	4000000.0	6.0	10.0	0.87	1.22	1.16	0.0600000000001	6.64	0.38	0.77	0.19	7.1	0.23	2.22	1.53	0.39	AAA581.CD3.location-b.X28.Y6.tile.tissue.png	31	1	2000	31	5e497a7e061be0717532d1d05a755ffe	0	0	0	0	0	0	0	0	0	0	0	0	0	/home/dhl_ec/bnelissen/Slides/CD3_manuscript/CD3_slides/AAA581.CD3.location-b/AAA581.CD3.location-b.run1	255	0.7	0.06	0.7	0.06	-8.73332545285	-12.1383493183	1.29567913184	2.32831592187
0.0	0.0	0.0	0.0	0.0	4000000.0	0.0	0.0	0.88	1.35	1.13	0.0599999999999	5.55	0.29	0.9	0.22	4.76	0.12	2.0	1.53	0.37	AAA581.CD3.location-b.X29.Y2.tile.tissue.png	32	1	2000	32	0fc0246b108f0ed88dbc1fd550deb3a8	0	0	0	0	0	0	0	0	0	0	0	0	0	/home/dhl_ec/bnelissen/Slides/CD3_manuscript/CD3_slides/AAA581.CD3.location-b/AAA581.CD3.location-b.run1	255	1.0	0.06	1.0	0.06	0.0	0.0	0.0	8.702193
953.0	648701.0	391.0	6121.0	648701.0	4000000.0	7.0	2.0	1.01	1.09	1.12	0.05	6.84	0.38	0.75	0.19	7.25	0.24	2.16	1.69	0.39	AAA581.CD3.location-b.X29.Y3.tile.tissue.png	33	1	2000	33	8084374f0318ef7566688e034a079e49	0	0	0	0	0	0	0	0	0	0	0	0	0	/home/dhl_ec/bnelissen/Slides/CD3_manuscript/CD3_slides/AAA581.CD3.location-b/AAA581.CD3.location-b.run1	255	0.7	0.06	0.7	0.06	-9.57600687621	-11.7536712376	2.65189133049	0.422030566406
7858.0	1479632.0	2264.0	45575.0	1479632.0	4000000.0	45.0	37.0	1.08	2.37	1.74	0.0700000000001	9.06	0.4	0.75	0.16	7.76	0.29	2.26	1.49	0.62	AAA581.CD3.location-b.X29.Y4.tile.tissue.png	34	1	2000	34	60c0c111c02aaee3ace92a8adf363a10	0	0	0	0	0	0	0	0	0	0	0	0	0	/home/dhl_ec/bnelissen/Slides/CD3_manuscript/CD3_slides/AAA581.CD3.location-b/AAA581.CD3.location-b.run1	255	0.7	0.06	0.7	0.06	-9.70745265042	-12.2919013778	2.44579835313	0.660384296875
22865.0	3068839.0	8606.0	33241.0	3068839.0	4000000.0	174.0	33.0	2.01	2.17	1.16	0.05	7.36	0.38	0.76	0.1	9.25	0.34	2.28	1.52	0.47	AAA581.CD3.location-b.X29.Y5.tile.tissue.png	35	1	2000	35	b9507715f36cbfb6d3a833c9092caf29	0	0	0	0	0	0	0	0	0	0	0	0	0	/home/dhl_ec/bnelissen/Slides/CD3_manuscript/CD3_slides/AAA581.CD3.location-b/AAA581.CD3.location-b.run1	255	0.7	0.06	0.7	0.06	-9.49311650299	-12.6173073369	1.95146337074	0.388372609375
71.0	12953.0	51.0	1364.0	12953.0	4000000.0	1.0	5.0	0.76	1.05	1.12	0.0599999999999	6.62	0.38	0.81	0.21	6.71	0.21	2.08	1.52	0.44	AAA581.CD3.location-b.X29.Y6.tile.tissue.png	36	1	2000	36	a44e0d544ffb52896c1f6e8e42f17fe1	0	0	0	0	0	0	0	0	0	0	0	0	0	/home/dhl_ec/bnelissen/Slides/CD3_manuscript/CD3_slides/AAA581.CD3.location-b/AAA581.CD3.location-b.run1	255	0.7	0.06	0.7	0.06	-9.23518334019	-12.0782350936	3.54995830929	4.10506974426
0.0	0.0	0.0	0.0	0.0	4000000.0	0.0	0.0	0.9	1.37	1.12	0.05	5.55	0.29	0.87	0.21	4.79	0.13	2.0	1.54	0.45	AAA581.CD3.location-b.X30.Y2.tile.tissue.png	37	1	2000	37	deb70738772981112cbe96bf01f738dc	0	0	0	0	0	0	0	0	0	0	0	0	0	/home/dhl_ec/bnelissen/Slides/CD3_manuscript/CD3_slides/AAA581.CD3.location-b/AAA581.CD3.location-b.run1	255	1.0	0.06	1.0	0.06	0.0	0.0	0.0	9.688638
8201.0	2539813.0	2917.0	16222.0	2539813.0	4000000.0	51.0	3.0	1.1	2.24	1.11	0.05	7.11	0.55	0.74	0.12	8.73	0.31	2.21	1.53	0.57	AAA581.CD3.location-b.X30.Y3.tile.tissue.png	38	1	2000	38	4ec6d6e4550c5afc2811f452f7aa7879	0	0	0	0	0	0	0	0	0	0	0	0	0	/home/dhl_ec/bnelissen/Slides/CD3_manuscript/CD3_slides/AAA581.CD3.location-b/AAA581.CD3.location-b.run1	255	0.7	0.06	0.7	0.06	-9.44274692555	-12.0640447711	2.46177782219	0.521030484375
1941.0	3551670.0	937.0	32936.0	3551670.0	4000000.0	20.0	12.0	2.69	2.23	1.13	0.05	7.59	0.39	0.75	0.0699999999999	9.53	0.35	2.3	1.53	0.49	AAA581.CD3.location-b.X30.Y4.tile.tissue.png	39	1	2000	39	fbf33084e257128d4dc8709752da2881	0	0	0	0	0	0	0	0	0	0	0	0	0	/home/dhl_ec/bnelissen/Slides/CD3_manuscript/CD3_slides/AAA581.CD3.location-b/AAA581.CD3.location-b.run1	255	0.7	0.06	0.7	0.06	-9.70007732779	-12.0972505812	2.73877052083	0.283116265625
15209.0	1854491.0	5931.0	39561.0	1854491.0	4000000.0	116.0	27.0	0.82	1.01	1.15	0.05	7.2	0.39	1.21	0.21	8.47	0.29	2.3	1.52	0.46	AAA581.CD3.location-b.X30.Y5.tile.tissue.png	40	1	2000	40	535b55ba6f66dc6de6403896917ab75e	0	0	0	0	0	0	0	0	0	0	0	0	0	/home/dhl_ec/bnelissen/Slides/CD3_manuscript/CD3_slides/AAA581.CD3.location-b/AAA581.CD3.location-b.run1	255	0.7	0.06	0.7	0.06	-9.73739332752	-12.3334741842	2.31634420753	0.532400765625
0.0	2492.0	0.0	283.0	2492.0	4000000.0	0.0	1.0	1.36	2.17	1.54	0.0599999999999	6.62	0.36	0.82	0.21	6.2	0.13	2.07	1.52	0.51	AAA581.CD3.location-b.X30.Y6.tile.tissue.png	41	1	2000	41	65a51e4d0b058074ff07ea3d2978b53c	0	0	0	0	0	0	0	0	0	0	0	0	0	/home/dhl_ec/bnelissen/Slides/CD3_manuscript/CD3_slides/AAA581.CD3.location-b/AAA581.CD3.location-b.run1	255	0.7	0.06	0.7	0.06	-9.11227544434	-11.9613208966	2.31681557439	4.34964127167
0.0	0.0	0.0	0.0	0.0	4000000.0	0.0	0.0	1.4	2.85	1.12	0.05	5.67	0.3	0.88	0.21	4.62	0.2	2.04	1.54	0.38	AAA581.CD3.location-b.X31.Y2.tile.tissue.png	42	1	2000	42	3471686027542de10881ba76f9334ba3	0	0	0	0	0	0	0	0	0	0	0	0	0	/home/dhl_ec/bnelissen/Slides/CD3_manuscript/CD3_slides/AAA581.CD3.location-b/AAA581.CD3.location-b.run1	255	1.0	0.06	1.0	0.06	0.0	0.0	0.0	5.817799
3127.0	1663817.0	1375.0	14812.0	1663817.0	4000000.0	31.0	3.0	2.63	3.43	1.69	0.0599999999999	7.17	0.4	0.83	0.16	8.16	0.28	2.2	1.52	0.42	AAA581.CD3.location-b.X31.Y3.tile.tissue.png	43	1	2000	43	ef3ac7d397f67ad891fd51c1cb809a2f	0	0	0	0	0	0	0	0	0	0	0	0	0	/home/dhl_ec/bnelissen/Slides/CD3_manuscript/CD3_slides/AAA581.CD3.location-b/AAA581.CD3.location-b.run1	255	0.7	0.06	0.7	0.06	-9.63921156231	-11.7055633895	2.82547035137	0.446690585937
16934.0	2304050.0	5409.0	28801.0	2304050.0	4000000.0	102.0	11.0	1.01	1.41	1.15	0.05	7.17	0.38	0.74	0.13	8.71	0.32	2.29	1.54	0.42	AAA581.CD3.location-b.X31.Y4.tile.tissue.png	44	1	2000	44	06a331a931c335543de18581a484a6e2	0	0	0	0	0	0	0	0	0	0	0	0	0	/home/dhl_ec/bnelissen/Slides/CD3_manuscript/CD3_slides/AAA581.CD3.location-b/AAA581.CD3.location-b.run1	255	0.7	0.06	0.7	0.06	-9.82304906788	-12.4146614392	2.74305385934	0.49710190625
201.0	61388.0	104.0	2000.0	61388.0	4000000.0	2.0	2.0	0.93	1.17	1.21	0.0699999999999	7.14	0.4	0.82	0.21	6.79	0.27	2.13	1.53	0.38	AAA581.CD3.location-b.X31.Y5.tile.tissue.png	45	1	2000	45	cda788760e9954b54973ad39905e8142	0	0	0	0	0	0	0	0	0	0	0	0	0	/home/dhl_ec/bnelissen/Slides/CD3_manuscript/CD3_slides/AAA581.CD3.location-b/AAA581.CD3.location-b.run1	255	0.7	0.06	0.7	0.06	-9.79594557571	-11.9472433921	2.80963060418	3.27749974658
131.0	606153.0	54.0	7300.0	606153.0	4000000.0	1.0	2.0	0.96	1.48	1.13	0.0599999999999	7.1	0.39	0.8	0.2	7.4	0.24	2.13	1.54	0.48	AAA581.CD3.location-b.X32.Y3.tile.tissue.png	46	1	2000	46	91b13662a8d6f28c2f8cd1aa8b2419e7	0	0	0	0	0	0	0	0	0	0	0	0	0	/home/dhl_ec/bnelissen/Slides/CD3_manuscript/CD3_slides/AAA581.CD3.location-b/AAA581.CD3.location-b.run1	255	0.7	0.06	0.7	0.06	-9.49220654127	-11.7815987903	2.45023058713	1.88769296289
69745.0	1233281.0	21045.0	12388.0	1233281.0	4000000.0	352.0	2.0	3.03	2.8	1.22	0.05	7.6	0.47	0.85	0.18	8.57	0.28	2.18	1.52	0.43	AAA581.CD3.location-b.X32.Y4.tile.tissue.png	47	1	2000	47	f5eb4e557ac390f6f28c9bd275f8b005	0	0	0	0	0	0	0	0	0	0	0	0	0	/home/dhl_ec/bnelissen/Slides/CD3_manuscript/CD3_slides/AAA581.CD3.location-b/AAA581.CD3.location-b.run1	255	0.7	0.06	0.7	0.06	-9.68688992471	-12.1571796189	2.58730107738	0.5215916875
0.0	0.0	0.0	0.0	0.0	4000000.0	0.0	0.0	1.19	3.19	1.2	0.0599999999999	6.26	0.47	1.2	0.22	4.81	0.21	2.33	1.53	0.36	AAA581.CD3.location-b.X32.Y5.tile.tissue.png	48	1	2000	48	15c888a07d72241d93a0fc25f0f7ad8c	0	0	0	0	0	0	0	0	0	0	0	0	0	/home/dhl_ec/bnelissen/Slides/CD3_manuscript/CD3_slides/AAA581.CD3.location-b/AAA581.CD3.location-b.run1	255	1.0	0.06	1.0	0.06	0.0	0.0	0.0	5.042705
0.0	0.0	0.0	0.0	0.0	4000000.0	0.0	0.0	0.81	2.09	1.13	0.0599999999999	5.5	0.3	0.89	0.23	4.63	0.13	2.0	1.53	0.36	AAA581.CD3.location-b.X33.Y3.tile.tissue.png	49	1	2000	49	5fabba49510a6d9a853acdebd792fb50	0	0	0	0	0	0	0	0	0	0	0	0	0	/home/dhl_ec/bnelissen/Slides/CD3_manuscript/CD3_slides/AAA581.CD3.location-b/AAA581.CD3.location-b.run1	255	1.0	0.06	1.0	0.06	0.0	0.0	0.0	6.067901
0.0	0.0	0.0	0.0	0.0	4000000.0	0.0	0.0	0.95	1.89	1.14	0.0599999999999	6.22	0.29	0.85	0.21	4.69	0.13	2.0	1.54	0.37	AAA581.CD3.location-b.X33.Y4.tile.tissue.png	50	1	2000	50	f8a39cc77edc84051459fa81ba3909e0	0	0	0	0	0	0	0	0	0	0	0	0	0	/home/dhl_ec/bnelissen/Slides/CD3_manuscript/CD3_slides/AAA581.CD3.location-b/AAA581.CD3.location-b.run1	255	1.0	0.06	1.0	0.06	0.0	-11.3299829507	0.0	6.03499006898
[truncated: 2 more columns]
