# Supplementary material for: SlideToolkit: An Assistive Toolset for the Histological Quantification of Whole Slide Images
Source: PLoS One. 2014 Nov 5;9(11):e110289. doi: 10.1371/journal.pone.0110289 (PMC4220929; doi:10.1371/journal.pone.0110289)
Supplement: RawData S1 — ICC and BlandAltman plot - measurements and r-script.zip. Measurements of Run1 and Run2, including the code for the calculation of the intraclass correlation coefficient (ICC) and the code for the Bland and Altman plot. (ZIP) [file pone.0110289.s003.zip › cellprofiler.measurements/run1.12c80b19d2977d530a3988b86ceddc85.DefaultOUT_Image.csv]

AreaOccupied_AreaOccupied_DAB_Nuclei	AreaOccupied_AreaOccupied_Tissue	AreaOccupied_Perimeter_DAB_Nuclei	AreaOccupied_Perimeter_Tissue	AreaOccupied_TotalArea_DAB_Nuclei	AreaOccupied_TotalArea_Tissue	Count_DAB_Nuclei	Count_Tissue	ExecutionTime_01LoadImages	ExecutionTime_02ColorToGray	ExecutionTime_03Smooth	ExecutionTime_04ImageMath	ExecutionTime_05IdentifyPrimaryObjects	ExecutionTime_06MeasureImageAreaOccupied	ExecutionTime_07UnmixColors	ExecutionTime_08MaskImage	ExecutionTime_09IdentifyPrimaryObjects	ExecutionTime_10MeasureImageAreaOccupied	ExecutionTime_11OverlayOutlines	ExecutionTime_12OverlayOutlines	ExecutionTime_13SaveImages	FileName_Original	Group_Index	Group_Number	Height_Original	ImageNumber	MD5Digest_Original	ModuleError_01LoadImages	ModuleError_02ColorToGray	ModuleError_03Smooth	ModuleError_04ImageMath	ModuleError_05IdentifyPrimaryObjects	ModuleError_06MeasureImageAreaOccupied	ModuleError_07UnmixColors	ModuleError_08MaskImage	ModuleError_09IdentifyPrimaryObjects	ModuleError_10MeasureImageAreaOccupied	ModuleError_11OverlayOutlines	ModuleError_12OverlayOutlines	ModuleError_13SaveImages	PathName_Original	Scaling_Original	Threshold_FinalThreshold_DAB_Nuclei	Threshold_FinalThreshold_Tissue	Threshold_OrigThreshold_DAB_Nuclei	Threshold_OrigThreshold_Tissue	Threshold_SumOfEntropies_DAB_Nuclei	Threshold_SumOfEntropies_Tissue	Threshold_WeightedVariance_DAB_Nuclei	Threshold_WeightedVariance_Tissue
0.0	7683.0	0.0	800.0	7683.0	4000000.0	0.0	4.0	2.4	3.19	1.74	0.07	9.19	0.54	1.25	0.3	7.66	0.2	2.98	2.25	1.41	AAA564.CD3.location-d.X0.Y3.tile.tissue.png	1	1	2000	1	1657be85015b8f8fa27bcce8ee1eab5f	0	0	0	0	0	0	0	0	0	0	0	0	0	/home/dhl_ec/bnelissen/Slides/CD3_manuscript/CD3_slides/AAA564.CD3.location-d/AAA564.CD3.location-d.run1	255	0.7	0.06	0.7	0.06	0.0	-11.907135721	1.09285834493	7.03929890047
15402.0	1126949.0	6822.0	6607.0	1126949.0	4000000.0	164.0	4.0	1.31	2.04	1.72	0.07	10.05	0.56	1.14	0.24	9.97	0.34	3.1	1.5	0.73	AAA564.CD3.location-d.X0.Y4.tile.tissue.png	2	1	2000	2	7198bc714df7518b1369f96bcf8e1498	0	0	0	0	0	0	0	0	0	0	0	0	0	/home/dhl_ec/bnelissen/Slides/CD3_manuscript/CD3_slides/AAA564.CD3.location-d/AAA564.CD3.location-d.run1	255	0.7	0.06	0.7	0.06	-9.09676313152	-10.6990721005	1.62907867489	0.397067777344
3564.0	365176.0	1769.0	3122.0	365176.0	4000000.0	39.0	1.0	1.48	1.83	1.75	0.07	9.07	0.53	1.15	0.28	8.97	0.32	3.04	2.23	0.64	AAA564.CD3.location-d.X0.Y5.tile.tissue.png	3	1	2000	3	1b29ec2830a136fc4ae37eba3394f93c	0	0	0	0	0	0	0	0	0	0	0	0	0	/home/dhl_ec/bnelissen/Slides/CD3_manuscript/CD3_slides/AAA564.CD3.location-d/AAA564.CD3.location-d.run1	255	0.7	0.06	0.7	0.06	-8.97255433517	-11.1614474785	2.17505154423	1.404821375
0.0	0.0	0.0	0.0	0.0	4000000.0	0.0	0.0	1.13	1.47	1.7	0.07	7.46	0.45	1.35	0.3	4.95	0.2	2.89	2.27	0.55	AAA564.CD3.location-d.X0.Y6.tile.tissue.png	4	1	2000	4	d7026dc2ef5761af6ec8907af323da8f	0	0	0	0	0	0	0	0	0	0	0	0	0	/home/dhl_ec/bnelissen/Slides/CD3_manuscript/CD3_slides/AAA564.CD3.location-d/AAA564.CD3.location-d.run1	255	1.0	0.06	1.0	0.06	0.0	0.0	0.0	4.02201575
463.0	16037.0	138.0	1398.0	16037.0	4000000.0	2.0	6.0	1.28	2.22	1.71	0.07	8.81	0.52	1.18	0.3	8.81	0.29	3.01	2.23	0.64	AAA564.CD3.location-d.X1.Y3.tile.tissue.png	5	1	2000	5	94c833cec5d8ebd328fe019c87cdd512	0	0	0	0	0	0	0	0	0	0	0	0	0	/home/dhl_ec/bnelissen/Slides/CD3_manuscript/CD3_slides/AAA564.CD3.location-d/AAA564.CD3.location-d.run1	255	0.7	0.06	0.7	0.06	-9.36194310604	-11.7814596826	2.37343091629	2.45775199805
23089.0	3291786.0	10135.0	9768.0	3291786.0	4000000.0	248.0	1.0	2.33	2.84	1.7	0.06	9.15	0.53	1.13	0.11	12.01	0.5	3.16	2.26	0.66	AAA564.CD3.location-d.X1.Y4.tile.tissue.png	6	1	2000	6	66d9c8d7de800be793e94c1295d17c50	0	0	0	0	0	0	0	0	0	0	0	0	0	/home/dhl_ec/bnelissen/Slides/CD3_manuscript/CD3_slides/AAA564.CD3.location-d/AAA564.CD3.location-d.run1	255	0.7	0.06	0.7	0.06	-9.05482852691	-11.6846467467	1.31762766504	0.148186945313
19871.0	2585530.0	8644.0	8932.0	2585530.0	4000000.0	204.0	1.0	3.33	2.32	1.71	0.06	8.9	0.54	1.13	0.15	11.56	0.45	3.16	2.24	0.66	AAA564.CD3.location-d.X1.Y5.tile.tissue.png	7	1	2000	7	4ac5aea41135bdbaebb37f9d919787c0	0	0	0	0	0	0	0	0	0	0	0	0	0	/home/dhl_ec/bnelissen/Slides/CD3_manuscript/CD3_slides/AAA564.CD3.location-d/AAA564.CD3.location-d.run1	255	0.7	0.06	0.7	0.06	-9.21510786995	-11.824052047	1.58445909605	0.204905109375
62.0	4029.0	42.0	282.0	4029.0	4000000.0	1.0	1.0	1.65	2.16	1.7	0.07	8.77	0.53	1.3	0.29	8.72	0.3	3.0	2.25	0.58	AAA564.CD3.location-d.X1.Y6.tile.tissue.png	8	1	2000	8	ce1fb8ab9df3e3c3b2136b2e7b614720	0	0	0	0	0	0	0	0	0	0	0	0	0	/home/dhl_ec/bnelissen/Slides/CD3_manuscript/CD3_slides/AAA564.CD3.location-d/AAA564.CD3.location-d.run1	255	0.7	0.06	0.7	0.06	-8.76993264213	-12.6311927832	5.44098771582	2.39247245801
0.0	0.0	0.0	0.0	0.0	4000000.0	0.0	0.0	2.62	2.31	1.72	0.08	8.33	0.44	1.36	0.3	6.4	0.2	2.92	2.26	0.53	AAA564.CD3.location-d.X10.Y0.tile.tissue.png	9	1	2000	9	770a19c674ebea2de10d6175ba87cdb6	0	0	0	0	0	0	0	0	0	0	0	0	0	/home/dhl_ec/bnelissen/Slides/CD3_manuscript/CD3_slides/AAA564.CD3.location-d/AAA564.CD3.location-d.run1	255	1.0	0.06	1.0	0.06	0.0	-10.070577307	0.0	1.96372352221
0.0	0.0	0.0	0.0	0.0	4000000.0	0.0	0.0	2.21	2.83	1.72	0.07	8.37	0.45	1.22	0.3	6.46	0.19	2.9	2.25	0.58	AAA564.CD3.location-d.X10.Y1.tile.tissue.png	10	1	2000	10	71d8f732d1377da40201d40aa833add4	0	0	0	0	0	0	0	0	0	0	0	0	0	/home/dhl_ec/bnelissen/Slides/CD3_manuscript/CD3_slides/AAA564.CD3.location-d/AAA564.CD3.location-d.run1	255	1.0	0.06	1.0	0.06	0.0	-11.1506370962	0.0	7.47751953053
0.0	0.0	0.0	0.0	0.0	4000000.0	0.0	0.0	2.76	1.34	1.72	0.07	7.45	0.28	0.73	0.21	4.53	0.12	1.91	1.45	0.36	AAA564.CD3.location-d.X10.Y2.tile.tissue.png	11	1	2000	11	97f22ab210c40cff08468aba786e130b	0	0	0	0	0	0	0	0	0	0	0	0	0	/home/dhl_ec/bnelissen/Slides/CD3_manuscript/CD3_slides/AAA564.CD3.location-d/AAA564.CD3.location-d.run1	255	1.0	0.06	1.0	0.06	0.0	0.0	0.0	9.975361
0.0	1734.0	0.0	200.0	1734.0	4000000.0	0.0	1.0	3.62	2.05	1.07	0.05	6.4	0.52	1.38	0.36	5.89	0.13	1.96	1.44	0.34	AAA564.CD3.location-d.X10.Y3.tile.tissue.png	12	1	2000	12	5b6e2b48c5cca9a4c4939d0b36d941cd	0	0	0	0	0	0	0	0	0	0	0	0	0	/home/dhl_ec/bnelissen/Slides/CD3_manuscript/CD3_slides/AAA564.CD3.location-d/AAA564.CD3.location-d.run1	255	0.7	0.06	0.7	0.06	0.0	-12.0277301841	3.91383356537	4.85242007166
0.0	39039.0	0.0	1116.0	39039.0	4000000.0	0.0	2.0	2.1	1.93	1.07	0.05	6.39	0.34	0.74	0.21	5.64	0.21	3.06	2.31	0.53	AAA564.CD3.location-d.X10.Y4.tile.tissue.png	13	1	2000	13	f2bd29a472c20e078dd79dfe21c37e23	0	0	0	0	0	0	0	0	0	0	0	0	0	/home/dhl_ec/bnelissen/Slides/CD3_manuscript/CD3_slides/AAA564.CD3.location-d/AAA564.CD3.location-d.run1	255	0.7	0.06	0.7	0.06	0.0	-12.1181185385	0.524112305963	5.16898885278
0.0	0.0	0.0	0.0	0.0	4000000.0	0.0	0.0	2.35	2.22	1.72	0.07	7.49	0.44	1.32	0.3	6.39	0.19	2.91	1.43	0.53	AAA564.CD3.location-d.X10.Y5.tile.tissue.png	14	1	2000	14	904700a8ae915576a3c73aeb762a82f9	0	0	0	0	0	0	0	0	0	0	0	0	0	/home/dhl_ec/bnelissen/Slides/CD3_manuscript/CD3_slides/AAA564.CD3.location-d/AAA564.CD3.location-d.run1	255	1.0	0.06	1.0	0.06	0.0	0.0	0.0	5.993734
0.0	0.0	0.0	0.0	0.0	4000000.0	0.0	0.0	0.84	1.16	1.72	0.07	7.48	0.44	1.33	0.29	6.55	0.2	2.94	2.27	0.52	AAA564.CD3.location-d.X2.Y1.tile.tissue.png	15	1	2000	15	91bd3b196cbaf81d751b5d8440128b7b	0	0	0	0	0	0	0	0	0	0	0	0	0	/home/dhl_ec/bnelissen/Slides/CD3_manuscript/CD3_slides/AAA564.CD3.location-d/AAA564.CD3.location-d.run1	255	1.0	0.06	1.0	0.06	0.0	0.0	0.0	5.919598
844.0	358984.0	413.0	4107.0	358984.0	4000000.0	9.0	3.0	0.98	1.47	1.76	0.07	6.84	0.52	1.16	0.19	6.68	0.32	3.15	2.26	0.55	AAA564.CD3.location-d.X2.Y2.tile.tissue.png	16	1	2000	16	8ae60d3be0fad3eb2083cc5b7b5ae12b	0	0	0	0	0	0	0	0	0	0	0	0	0	/home/dhl_ec/bnelissen/Slides/CD3_manuscript/CD3_slides/AAA564.CD3.location-d/AAA564.CD3.location-d.run1	255	0.7	0.06	0.7	0.06	-8.99621179179	-11.3130627604	2.20594478596	2.58189240234
2374.0	1084183.0	1084.0	15633.0	1084183.0	4000000.0	24.0	9.0	1.07	1.5	1.71	0.06	9.12	0.54	1.12	0.24	9.99	0.35	3.22	2.5	0.4	AAA564.CD3.location-d.X2.Y3.tile.tissue.png	17	1	2000	17	b9eb232c7c6c540c7db91191e577ced0	0	0	0	0	0	0	0	0	0	0	0	0	0	/home/dhl_ec/bnelissen/Slides/CD3_manuscript/CD3_slides/AAA564.CD3.location-d/AAA564.CD3.location-d.run1	255	0.7	0.06	0.7	0.06	-9.00020375908	-12.1473602877	2.52256475232	0.175931398437
37386.0	2600602.0	16375.0	11470.0	2600602.0	4000000.0	401.0	3.0	0.94	1.92	1.07	0.04	6.44	0.35	0.68	0.11	8.47	0.31	2.4	1.45	0.72	AAA564.CD3.location-d.X2.Y4.tile.tissue.png	18	1	2000	18	bf5a4fb1a8dac664cf05a078b0c9db7b	0	0	0	0	0	0	0	0	0	0	0	0	0	/home/dhl_ec/bnelissen/Slides/CD3_manuscript/CD3_slides/AAA564.CD3.location-d/AAA564.CD3.location-d.run1	255	0.7	0.06	0.7	0.06	-8.92375975796	-10.8128645392	1.08004452942	0.213635609375
45216.0	3926478.0	17729.0	9502.0	3926478.0	4000000.0	403.0	1.0	1.36	3.41	1.7	0.0600000000001	10.5	0.35	0.69	0.0599999999999	9.66	0.5	2.07	1.44	0.46	AAA564.CD3.location-d.X2.Y5.tile.tissue.png	19	1	2000	19	86c09b21fc60c5982d82b66579194fd4	0	0	0	0	0	0	0	0	0	0	0	0	0	/home/dhl_ec/bnelissen/Slides/CD3_manuscript/CD3_slides/AAA564.CD3.location-d/AAA564.CD3.location-d.run1	255	0.7	0.06	0.7	0.06	-9.30027917064	-12.4560715943	1.2351675128	0.182286604004
4638.0	250037.0	1773.0	4218.0	250037.0	4000000.0	41.0	4.0	2.75	2.06	1.7	0.0500000000001	7.43	0.35	0.72	0.19	6.95	0.21	1.96	1.44	0.35	AAA564.CD3.location-d.X2.Y6.tile.tissue.png	20	1	2000	20	cbf7027ebcb958d4dd2bfcb3656335cd	0	0	0	0	0	0	0	0	0	0	0	0	0	/home/dhl_ec/bnelissen/Slides/CD3_manuscript/CD3_slides/AAA564.CD3.location-d/AAA564.CD3.location-d.run1	255	0.7	0.06	0.7	0.06	-9.13817218586	-11.6638657674	1.50456991746	1.7721248418
0.0	0.0	0.0	0.0	0.0	3304000.0	0.0	0.0	0.82	2.42	0.94	0.04	4.6	0.23	0.68	0.17	3.79	0.1	1.77	1.19	0.27	AAA564.CD3.location-d.X2.Y7.tile.tissue.png	21	1	2000	21	ee44ebc4f24ac07a41ac8066450f6434	0	0	0	0	0	0	0	0	0	0	0	0	0	/home/dhl_ec/bnelissen/Slides/CD3_manuscript/CD3_slides/AAA564.CD3.location-d/AAA564.CD3.location-d.run1	255	1.0	0.06	1.0	0.06	0.0	0.0	0.0	3.17975877724
14216.0	648173.0	5848.0	6564.0	648173.0	4000000.0	106.0	1.0	2.31	3.26	1.07	0.05	6.58	0.53	1.2	0.27	9.71	0.34	3.03	2.26	0.55	AAA564.CD3.location-d.X3.Y1.tile.tissue.png	22	1	2000	22	691cc23061cedd1a9ba0eebb9db6a39b	0	0	0	0	0	0	0	0	0	0	0	0	0	/home/dhl_ec/bnelissen/Slides/CD3_manuscript/CD3_slides/AAA564.CD3.location-d/AAA564.CD3.location-d.run1	255	0.7	0.06	0.7	0.06	-8.66108733697	-11.5963808157	2.01948111713	2.5358953125
10536.0	2402461.0	4788.0	15487.0	2402461.0	4000000.0	114.0	8.0	2.35	1.47	1.7	0.0599999999999	8.89	0.53	1.12	0.16	11.21	0.44	3.17	2.24	0.64	AAA564.CD3.location-d.X3.Y2.tile.tissue.png	23	1	2000	23	ad501a3ed30be00013e60e43882ad2dc	0	0	0	0	0	0	0	0	0	0	0	0	0	/home/dhl_ec/bnelissen/Slides/CD3_manuscript/CD3_slides/AAA564.CD3.location-d/AAA564.CD3.location-d.run1	255	0.7	0.06	0.7	0.06	-8.82322150922	-11.8085749715	1.31808091687	0.158752714844
14871.0	3908130.0	6800.0	9649.0	3908130.0	4000000.0	153.0	1.0	1.63	2.16	1.77	0.0600000000001	8.7	0.52	1.13	0.08	12.93	0.53	2.85	1.5	0.64	AAA564.CD3.location-d.X3.Y3.tile.tissue.png	24	1	2000	24	082a0279b8a1ce7214b364f772a58a63	0	0	0	0	0	0	0	0	0	0	0	0	0	/home/dhl_ec/bnelissen/Slides/CD3_manuscript/CD3_slides/AAA564.CD3.location-d/AAA564.CD3.location-d.run1	255	0.7	0.0633043831938	0.7	0.0633043831938	-8.63439601371	-12.0630007957	0.94767486556	0.125425037598
17443.0	3942578.0	7624.0	8680.0	3942578.0	4000000.0	176.0	1.0	1.36	1.65	1.69	0.0599999999999	9.09	0.53	1.13	0.0700000000001	13.13	0.52	3.18	2.25	0.61	AAA564.CD3.location-d.X3.Y4.tile.tissue.png	25	1	2000	25	6a0bc8935c1c21114c793b61a9c62c82	0	0	0	0	0	0	0	0	0	0	0	0	0	/home/dhl_ec/bnelissen/Slides/CD3_manuscript/CD3_slides/AAA564.CD3.location-d/AAA564.CD3.location-d.run1	255	0.7	0.0631259930958	0.7	0.0631259930958	-8.65641725486	-12.0359081244	0.839574946717	0.112453049805
36944.0	3948260.0	15366.0	10060.0	3948260.0	4000000.0	360.0	1.0	1.13	1.44	1.81	0.0699999999999	11.51	0.53	1.13	0.0700000000001	12.79	0.53	3.18	2.24	0.63	AAA564.CD3.location-d.X3.Y5.tile.tissue.png	26	1	2000	26	165ad23315c118a925e2ddb75fa7fa15	0	0	0	0	0	0	0	0	0	0	0	0	0	/home/dhl_ec/bnelissen/Slides/CD3_manuscript/CD3_slides/AAA564.CD3.location-d/AAA564.CD3.location-d.run1	255	0.7	0.06	0.7	0.06	-9.18206644917	-12.5732880414	1.28114189243	0.192156240234
3052.0	363536.0	1464.0	6025.0	363536.0	4000000.0	32.0	6.0	1.03	1.36	1.71	0.0599999999999	8.99	0.53	1.13	0.28	9.12	0.31	3.05	2.24	0.56	AAA564.CD3.location-d.X3.Y6.tile.tissue.png	27	1	2000	27	57a2455b14f35f3aebeb505e047ccfbf	0	0	0	0	0	0	0	0	0	0	0	0	0	/home/dhl_ec/bnelissen/Slides/CD3_manuscript/CD3_slides/AAA564.CD3.location-d/AAA564.CD3.location-d.run1	255	0.7	0.06	0.7	0.06	-9.07804817389	-12.385186478	1.40299051999	0.119380984375
55.0	70044.0	32.0	1234.0	70044.0	3304000.0	1.0	1.0	0.81	1.07	1.42	0.0600000000001	7.8	0.43	1.05	0.25	7.14	0.24	2.49	1.97	0.52	AAA564.CD3.location-d.X3.Y7.tile.tissue.png	28	1	2000	28	6955353aa927ae04bc7981242b1cd821	0	0	0	0	0	0	0	0	0	0	0	0	0	/home/dhl_ec/bnelissen/Slides/CD3_manuscript/CD3_slides/AAA564.CD3.location-d/AAA564.CD3.location-d.run1	255	0.7	0.06	0.7	0.06	-8.01265181408	-12.5988529125	0.527325487668	2.61886996467
3634.0	982426.0	1515.0	9317.0	982426.0	4000000.0	32.0	4.0	1.18	1.4	1.8	0.0699999999999	9.25	0.36	0.71	0.17	7.24	0.23	2.02	1.44	0.52	AAA564.CD3.location-d.X4.Y1.tile.tissue.png	29	1	2000	29	bf7d78075cce9952f5e8f1a11e3ca526	0	0	0	0	0	0	0	0	0	0	0	0	0	/home/dhl_ec/bnelissen/Slides/CD3_manuscript/CD3_slides/AAA564.CD3.location-d/AAA564.CD3.location-d.run1	255	0.7	0.06	0.7	0.06	-8.31191232343	-10.9870493664	1.88234174634	2.10812117969
2953.0	3045311.0	1398.0	17551.0	3045311.0	4000000.0	34.0	2.0	1.08	1.47	1.73	0.0599999999999	13.22	0.54	1.13	0.13	11.77	0.48	3.25	2.3	0.58	AAA564.CD3.location-d.X4.Y2.tile.tissue.png	30	1	2000	30	94c8106045e9d4c54d260a7214ca750e	0	0	0	0	0	0	0	0	0	0	0	0	0	/home/dhl_ec/bnelissen/Slides/CD3_manuscript/CD3_slides/AAA564.CD3.location-d/AAA564.CD3.location-d.run1	255	0.7	0.06	0.7	0.06	-8.77240160528	-12.217931196	1.30391177574	0.189032449219
7546.0	3999771.0	3477.0	8024.0	3999771.0	4000000.0	77.0	1.0	1.26	1.31	1.71	0.0600000000001	9.72	0.36	0.69	0.0600000000001	9.15	0.54	3.2	2.28	0.7	AAA564.CD3.location-d.X4.Y3.tile.tissue.png	31	1	2000	31	0bddb46fba61ab98668ea2359a6b9428	0	0	0	0	0	0	0	0	0	0	0	0	0	/home/dhl_ec/bnelissen/Slides/CD3_manuscript/CD3_slides/AAA564.CD3.location-d/AAA564.CD3.location-d.run1	255	0.7	0.061448633973	0.7	0.061448633973	-8.97106563976	-11.9266938272	0.780089115645	0.0948673469238
12658.0	3995286.0	6021.0	8266.0	3995286.0	4000000.0	156.0	1.0	1.45	1.57	1.69	0.0599999999999	8.56	0.53	1.14	0.0700000000001	12.91	0.53	3.18	2.25	0.68	AAA564.CD3.location-d.X4.Y4.tile.tissue.png	32	1	2000	32	6e33e8e97e525b86b741315032d6bb63	0	0	0	0	0	0	0	0	0	0	0	0	0	/home/dhl_ec/bnelissen/Slides/CD3_manuscript/CD3_slides/AAA564.CD3.location-d/AAA564.CD3.location-d.run1	255	0.7	0.0613165994094	0.7	0.0613165994094	-8.86853022994	-12.0067140102	0.874583265529	0.0968314848633
29564.0	3651007.0	11770.0	10054.0	3651007.0	4000000.0	266.0	1.0	1.33	1.67	1.72	0.0600000000001	9.58	0.53	1.13	0.09	12.4	0.33	2.06	1.44	0.69	AAA564.CD3.location-d.X4.Y5.tile.tissue.png	33	1	2000	33	b1375fdf7a8a59d3314c512d40dd6093	0	0	0	0	0	0	0	0	0	0	0	0	0	/home/dhl_ec/bnelissen/Slides/CD3_manuscript/CD3_slides/AAA564.CD3.location-d/AAA564.CD3.location-d.run1	255	0.7	0.06	0.7	0.06	-9.029303317	-12.3449365975	1.37971780825	0.195898130859
347.0	322648.0	172.0	4842.0	322648.0	4000000.0	3.0	5.0	0.82	0.91	1.06	0.0400000000001	6.6	0.34	0.67	0.17	6.48	0.2	2.01	1.44	0.47	AAA564.CD3.location-d.X4.Y6.tile.tissue.png	34	1	2000	34	0fc030f187ba2e4d7284a8cab4c39240	0	0	0	0	0	0	0	0	0	0	0	0	0	/home/dhl_ec/bnelissen/Slides/CD3_manuscript/CD3_slides/AAA564.CD3.location-d/AAA564.CD3.location-d.run1	255	0.7	0.06	0.7	0.06	-8.72904015736	-11.6044719757	1.33089147132	0.130517333984
206.0	20856.0	107.0	1296.0	20856.0	3304000.0	2.0	3.0	0.57	0.72	0.88	0.04	5.37	0.28	0.63	0.16	5.19	0.16	1.61	1.19	0.28	AAA564.CD3.location-d.X4.Y7.tile.tissue.png	35	1	2000	35	13d5f53d1e37a49a0ad96e54870b9dd2	0	0	0	0	0	0	0	0	0	0	0	0	0	/home/dhl_ec/bnelissen/Slides/CD3_manuscript/CD3_slides/AAA564.CD3.location-d/AAA564.CD3.location-d.run1	255	0.7	0.06	0.7	0.06	-8.62421489964	-11.686102963	1.42882872745	2.29048615699
0.0	128839.0	0.0	2419.0	128839.0	4000000.0	0.0	2.0	0.74	1.01	1.04	0.05	6.68	0.35	0.76	0.2	6.12	0.13	1.99	1.44	0.5	AAA564.CD3.location-d.X5.Y0.tile.tissue.png	36	1	2000	36	d40734563537b195f4c8068ce38b2e73	0	0	0	0	0	0	0	0	0	0	0	0	0	/home/dhl_ec/bnelissen/Slides/CD3_manuscript/CD3_slides/AAA564.CD3.location-d/AAA564.CD3.location-d.run1	255	0.7	0.06	0.7	0.06	-7.29982912592	-12.1974190124	0.366588327009	5.91543192578
1794.0	2326507.0	690.0	10997.0	2326507.0	4000000.0	17.0	3.0	1.13	1.48	1.05	0.04	6.12	0.47	0.68	0.11	7.82	0.28	2.03	1.44	0.54	AAA564.CD3.location-d.X5.Y1.tile.tissue.png	37	1	2000	37	741bb0c9af12bed729dddba8cb58ae5c	0	0	0	0	0	0	0	0	0	0	0	0	0	/home/dhl_ec/bnelissen/Slides/CD3_manuscript/CD3_slides/AAA564.CD3.location-d/AAA564.CD3.location-d.run1	255	0.7	0.06	0.7	0.06	-8.08353934073	-10.2093614789	0.668984917687	0.204907914063
3634.0	3986705.0	1416.0	8628.0	3986705.0	4000000.0	30.0	1.0	1.12	1.77	1.06	0.04	6.05	0.35	0.71	0.05	9.02	0.34	2.04	1.43	0.54	AAA564.CD3.location-d.X5.Y2.tile.tissue.png	38	1	2000	38	dcc261a45e2c43db351aa7a9265f2bb5	0	0	0	0	0	0	0	0	0	0	0	0	0	/home/dhl_ec/bnelissen/Slides/CD3_manuscript/CD3_slides/AAA564.CD3.location-d/AAA564.CD3.location-d.run1	255	0.7	0.0685968198913	0.7	0.0685968198913	-8.03310428523	-12.360823441	0.992261306327	0.148641062012
4790.0	3884655.0	2167.0	9704.0	3884655.0	4000000.0	47.0	1.0	1.14	1.28	1.05	0.04	6.62	0.36	0.69	0.0599999999999	8.99	0.33	2.04	1.42	0.55	AAA564.CD3.location-d.X5.Y3.tile.tissue.png	39	1	2000	39	99e46df6a18304872693fe784fd8a42e	0	0	0	0	0	0	0	0	0	0	0	0	0	/home/dhl_ec/bnelissen/Slides/CD3_manuscript/CD3_slides/AAA564.CD3.location-d/AAA564.CD3.location-d.run1	255	0.7	0.06	0.7	0.06	-8.59706374852	-12.235807024	0.929045586236	0.134231652344
10409.0	3990757.0	4955.0	8481.0	3990757.0	4000000.0	124.0	1.0	1.14	1.24	1.25	0.04	5.82	0.34	0.68	0.05	9.06	0.34	2.03	1.44	0.56	AAA564.CD3.location-d.X5.Y4.tile.tissue.png	40	1	2000	40	ebeac8c3ec2040e1e186e34596b790a8	0	0	0	0	0	0	0	0	0	0	0	0	0	/home/dhl_ec/bnelissen/Slides/CD3_manuscript/CD3_slides/AAA564.CD3.location-d/AAA564.CD3.location-d.run1	255	0.7	0.0606924413632	0.7	0.0606924413632	-8.5738505524	-11.9036352695	0.737970010437	0.065673709198
14752.0	3720834.0	6102.0	12415.0	3720834.0	4000000.0	142.0	2.0	1.17	1.26	1.04	0.04	6.94	0.35	0.68	0.0600000000002	8.58	0.32	1.99	1.39	0.53	AAA564.CD3.location-d.X5.Y5.tile.tissue.png	41	1	2000	41	8358267f3f975dec0ca9a3421ec84995	0	0	0	0	0	0	0	0	0	0	0	0	0	/home/dhl_ec/bnelissen/Slides/CD3_manuscript/CD3_slides/AAA564.CD3.location-d/AAA564.CD3.location-d.run1	255	0.7	0.06	0.7	0.06	-8.91403413184	-12.2178693406	1.07857435637	0.149130450195
3515.0	2916195.0	1346.0	11572.0	2916195.0	4000000.0	25.0	2.0	0.88	1.2	1.02	0.04	6.07	0.34	0.67	0.0899999999999	8.16	0.31	2.06	1.4	0.56	AAA564.CD3.location-d.X5.Y6.tile.tissue.png	42	1	2000	42	ab58ad16f4bd9ee50189f4af9d83e6a7	0	0	0	0	0	0	0	0	0	0	0	0	0	/home/dhl_ec/bnelissen/Slides/CD3_manuscript/CD3_slides/AAA564.CD3.location-d/AAA564.CD3.location-d.run1	255	0.7	0.06	0.7	0.06	-8.07396980603	-11.3884923865	0.759746505496	0.132406574219
946.0	420811.0	229.0	5180.0	420811.0	3304000.0	4.0	3.0	0.74	0.74	0.9	0.05	5.32	0.29	0.58	0.15	5.44	0.17	1.61	1.14	0.48	AAA564.CD3.location-d.X5.Y7.tile.tissue.png	43	1	2000	43	d0c3907268173a95c8ec95ab4579b732	0	0	0	0	0	0	0	0	0	0	0	0	0	/home/dhl_ec/bnelissen/Slides/CD3_manuscript/CD3_slides/AAA564.CD3.location-d/AAA564.CD3.location-d.run1	255	0.7	0.06	0.7	0.06	-8.40662744924	-11.0147616362	1.18725641437	1.60131314789
0.0	2223.0	0.0	210.0	2223.0	4000000.0	0.0	1.0	1.03	1.05	1.06	0.0500000000002	6.0	0.33	0.71	0.19	5.64	0.12	1.89	1.39	0.46	AAA564.CD3.location-d.X6.Y0.tile.tissue.png	44	1	2000	44	4473de6f92ecd565bcbbf9e5cfc54f65	0	0	0	0	0	0	0	0	0	0	0	0	0	/home/dhl_ec/bnelissen/Slides/CD3_manuscript/CD3_slides/AAA564.CD3.location-d/AAA564.CD3.location-d.run1	255	0.7	0.06	0.7	0.06	-8.97008965683	-12.1775044731	4.10859510937	4.59314229495
1112.0	2429725.0	391.0	8206.0	2429725.0	4000000.0	7.0	2.0	1.7	1.15	1.01	0.04	6.58	0.34	0.68	0.1	7.71	0.28	2.03	1.43	0.6	AAA564.CD3.location-d.X6.Y1.tile.tissue.png	45	1	2000	45	2682ad0a14858e735c28385e7051b6a7	0	0	0	0	0	0	0	0	0	0	0	0	0	/home/dhl_ec/bnelissen/Slides/CD3_manuscript/CD3_slides/AAA564.CD3.location-d/AAA564.CD3.location-d.run1	255	0.7	0.06	0.7	0.06	-7.6389584224	-11.2794757151	0.631551073243	0.117514402344
3440.0	3840778.0	1544.0	10542.0	3840778.0	4000000.0	36.0	3.0	1.06	1.24	1.45	0.04	7.16	0.34	0.68	0.0599999999999	8.78	0.32	2.01	1.43	0.57	AAA564.CD3.location-d.X6.Y2.tile.tissue.png	46	1	2000	46	2c11d84cd611859fd9b39cf1b401a102	0	0	0	0	0	0	0	0	0	0	0	0	0	/home/dhl_ec/bnelissen/Slides/CD3_manuscript/CD3_slides/AAA564.CD3.location-d/AAA564.CD3.location-d.run1	255	0.7	0.0642226421535	0.7	0.0642226421535	-8.25056726457	-12.0201068085	0.98206478777	0.14833384082
2952.0	3758257.0	1042.0	15869.0	3758257.0	4000000.0	20.0	3.0	1.2	1.68	1.05	0.04	6.61	0.34	0.67	0.0700000000002	8.72	0.33	2.07	1.43	0.7	AAA564.CD3.location-d.X6.Y3.tile.tissue.png	47	1	2000	47	ec5c5b70a579b0a0c820ad3163e41410	0	0	0	0	0	0	0	0	0	0	0	0	0	/home/dhl_ec/bnelissen/Slides/CD3_manuscript/CD3_slides/AAA564.CD3.location-d/AAA564.CD3.location-d.run1	255	0.7	0.06	0.7	0.06	-8.99380009616	-12.2878908916	1.39466567097	0.198571849609
5886.0	4000000.0	2345.0	7996.0	4000000.0	4000000.0	53.0	1.0	0.95	1.0	1.02	0.0400000000002	6.49	0.26	0.67	0.04	8.68	0.32	1.96	1.39	0.54	AAA564.CD3.location-d.X6.Y4.tile.tissue.png	48	1	2000	48	e7c819104e61a20f3893bccfbabb411f	0	0	0	0	0	0	0	0	0	0	0	0	0	/home/dhl_ec/bnelissen/Slides/CD3_manuscript/CD3_slides/AAA564.CD3.location-d/AAA564.CD3.location-d.run1	255	0.7	0.06	0.7	0.06	-9.04351935463	-11.8673447992	0.7941761157	0.09349691008
10003.0	3998675.0	3977.0	8180.0	3998675.0	4000000.0	82.0	1.0	1.06	1.31	1.03	0.04	6.01	0.33	0.67	0.05	8.85	0.33	1.99	1.42	0.57	AAA564.CD3.location-d.X6.Y5.tile.tissue.png	49	1	2000	49	769f05a47d5f18a2bce6fc6302db7a52	0	0	0	0	0	0	0	0	0	0	0	0	0	/home/dhl_ec/bnelissen/Slides/CD3_manuscript/CD3_slides/AAA564.CD3.location-d/AAA564.CD3.location-d.run1	255	0.7	0.06	0.7	0.06	-9.04610002087	-11.939962712	0.944393936563	0.131261931885
5958.0	1138594.0	2231.0	9859.0	1138594.0	4000000.0	43.0	5.0	0.97	1.45	1.03	0.05	6.24	0.35	0.65	0.15	6.81	0.23	1.97	1.39	0.59	AAA564.CD3.location-d.X6.Y6.tile.tissue.png	50	1	2000	50	36dfeb6e864c302773e58b495ce0381c	0	0	0	0	0	0	0	0	0	0	0	0	0	/home/dhl_ec/bnelissen/Slides/CD3_manuscript/CD3_slides/AAA564.CD3.location-d/AAA564.CD3.location-d.run1	255	0.7	0.06	0.7	0.06	-8.70173446531	-11.8900378273	1.0979673653	0.154933210938
0.0	30008.0	0.0	992.0	30008.0	3304000.0	0.0	2.0	1.05	0.74	1.1	0.04	5.29	0.29	0.59	0.15	4.75	0.1	1.6	1.18	0.4	AAA564.CD3.location-d.X6.Y7.tile.tissue.png	51	1	2000	51	5b86267c0ff6857626c020e52828217d	0	0	0	0	0	0	0	0	0	0	0	0	0	/home/dhl_ec/bnelissen/Slides/CD3_manuscript/CD3_slides/AAA564.CD3.location-d/AAA564.CD3.location-d.run1	255	0.7	0.06	0.7	0.06	-7.03813298662	-10.9027291272	1.10309366176	3.98609298019
0.0	53919.0	0.0	2204.0	53919.0	4000000.0	0.0	2.0	0.99	1.45	1.02	0.0500000000002	6.19	0.34	0.71	0.18	5.87	0.13	1.93	1.4	0.56	AAA564.CD3.location-d.X7.Y1.tile.tissue.png	52	1	2000	52	beaebf449a2eca47ba9f7d912cc08895	0	0	0	0	0	0	0	0	0	0	0	0	0	/home/dhl_ec/bnelissen/Slides/CD3_manuscript/CD3_slides/AAA564.CD3.location-d/AAA564.CD3.location-d.run1	255	0.7	0.06	0.7	0.06	-8.47622119876	-11.8682756156	2.27796907503	3.39470840527
2750.0	1895451.0	1242.0	9428.0	1895451.0	4000000.0	27.0	4.0	1.01	1.2	1.03	0.0400000000002	5.89	0.33	0.66	0.12	7.2	0.25	1.98	1.39	0.56	AAA564.CD3.location-d.X7.Y2.tile.tissue.png	53	1	2000	53	065e24675b998e6f72816aaddfa5f6cb	0	0	0	0	0	0	0	0	0	0	0	0	0	/home/dhl_ec/bnelissen/Slides/CD3_manuscript/CD3_slides/AAA564.CD3.location-d/AAA564.CD3.location-d.run1	255	0.7	0.06	0.7	0.06	-8.90501956056	-12.0917353236	1.2735184376	0.148240929687
1580.0	3474711.0	456.0	12888.0	3474711.0	4000000.0	8.0	3.0	1.16	1.13	1.02	0.04	6.11	0.33	0.66	0.0599999999999	8.25	0.31	2.01	1.42	0.6	AAA564.CD3.location-d.X7.Y3.tile.tissue.png	54	1	2000	54	1218a50f774d0fc96ec80da45ed38d8c	0	0	0	0	0	0	0	0	0	0	0	0	0	/home/dhl_ec/bnelissen/Slides/CD3_manuscript/CD3_slides/AAA564.CD3.location-d/AAA564.CD3.location-d.run1	255	0.7	0.06	0.7	0.06	-8.83445155796	-11.7744237613	1.0097048828	0.143617493164
5654.0	3994641.0	1195.0	8375.0	3994641.0	4000000.0	38.0	1.0	1.12	1.14	1.01	0.04	5.55	0.34	0.67	0.05	8.77	0.34	2.01	1.43	0.91	AAA564.CD3.location-d.X7.Y4.tile.tissue.png	55	1	2000	55	ac57d59b07b110f549e775ba602506d7	0	0	0	0	0	0	0	0	0	0	0	0	0	/home/dhl_ec/bnelissen/Slides/CD3_manuscript/CD3_slides/AAA564.CD3.location-d/AAA564.CD3.location-d.run1	255	0.7	0.06	0.7	0.06	-9.10306953988	-11.9847640894	1.0652530293	0.119382287109
66.0	3985736.0	44.0	8274.0	3985736.0	4000000.0	1.0	1.0	1.01	1.28	1.05	0.0500000000002	6.03	0.34	0.67	0.0599999999999	8.92	0.34	2.02	1.39	0.57	AAA564.CD3.location-d.X7.Y5.tile.tissue.png	56	1	2000	56	a8bee896913d5c73bfe9774f3966c21f	0	0	0	0	0	0	0	0	0	0	0	0	0	/home/dhl_ec/bnelissen/Slides/CD3_manuscript/CD3_slides/AAA564.CD3.location-d/AAA564.CD3.location-d.run1	255	0.7	0.06	0.7	0.06	-8.69921773208	-12.4995990574	0.996631748124	0.110447063477
7981.0	3085191.0	2624.0	12249.0	3085191.0	4000000.0	46.0	3.0	1.3	1.14	1.06	0.04	6.41	0.35	0.66	0.0900000000001	8.38	0.3	2.05	1.39	0.54	AAA564.CD3.location-d.X7.Y6.tile.tissue.png	57	1	2000	57	f92dfd2b39d620f1c1f40325b747721b	0	0	0	0	0	0	0	0	0	0	0	0	0	/home/dhl_ec/bnelissen/Slides/CD3_manuscript/CD3_slides/AAA564.CD3.location-d/AAA564.CD3.location-d.run1	255	0.7	0.06	0.7	0.06	-9.10926197192	-11.7796324426	1.24820126199	0.159377847656
0.0	2312.0	0.0	262.0	2312.0	3304000.0	0.0	1.0	0.75	0.72	0.9	0.04	5.17	0.29	0.6	0.15	4.35	0.0999999999999	1.6	1.45	0.54	AAA564.CD3.location-d.X7.Y7.tile.tissue.png	58	1	2000	58	743ba0347a67fd6937f4dbdd2ecd2ff9	0	0	0	0	0	0	0	0	0	0	0	0	0	/home/dhl_ec/bnelissen/Slides/CD3_manuscript/CD3_slides/AAA564.CD3.location-d/AAA564.CD3.location-d.run1	255	0.7	0.06	0.7	0.06	0.0	-12.2045924727	2.68558256684	4.02548233106
0.0	0.0	0.0	0.0	0.0	4000000.0	0.0	0.0	1.33	0.89	1.02	0.04	5.25	0.28	0.77	0.2	4.44	0.12	1.83	1.41	0.63	AAA564.CD3.location-d.X8.Y1.tile.tissue.png	59	1	2000	59	3fc9a2ea630c423b4031c86ca51a8a53	0	0	0	0	0	0	0	0	0	0	0	0	0	/home/dhl_ec/bnelissen/Slides/CD3_manuscript/CD3_slides/AAA564.CD3.location-d/AAA564.CD3.location-d.run1	255	1.0	0.06	1.0	0.06	0.0	0.0	0.0	10.074164
1113.0	2442077.0	527.0	7501.0	2442077.0	4000000.0	11.0	2.0	1.0	1.15	1.06	0.04	6.0	0.34	0.66	0.1	7.58	0.28	1.96	1.4	0.56	AAA564.CD3.location-d.X8.Y2.tile.tissue.png	60	1	2000	60	b4dac8fec0f67de24d65c24269bb5b88	0	0	0	0	0	0	0	0	0	0	0	0	0	/home/dhl_ec/bnelissen/Slides/CD3_manuscript/CD3_slides/AAA564.CD3.location-d/AAA564.CD3.location-d.run1	255	0.7	0.06	0.7	0.06	-8.02232069054	-11.482874491	0.653617209402	0.11297546875
1922.0	3768063.0	734.0	9036.0	3768063.0	4000000.0	16.0	2.0	1.04	1.15	1.05	0.04	6.56	0.35	0.67	0.0700000000002	8.82	0.33	2.03	1.45	0.56	AAA564.CD3.location-d.X8.Y3.tile.tissue.png	61	1	2000	61	40f964ef12969d6a2f7ca4055d0e00f6	0	0	0	0	0	0	0	0	0	0	0	0	0	/home/dhl_ec/bnelissen/Slides/CD3_manuscript/CD3_slides/AAA564.CD3.location-d/AAA564.CD3.location-d.run1	255	0.7	0.06	0.7	0.06	-7.51090302115	-11.303846243	0.702139671099	0.0629005019531
5397.0	1663812.0	1478.0	11091.0	1663812.0	4000000.0	37.0	3.0	1.17	1.23	1.17	0.0599999999999	6.52	0.35	0.66	0.14	7.37	0.25	2.02	1.4	0.52	AAA564.CD3.location-d.X8.Y4.tile.tissue.png	62	1	2000	62	a5e8e8b2ad95aff72522dde391b815f9	0	0	0	0	0	0	0	0	0	0	0	0	0	/home/dhl_ec/bnelissen/Slides/CD3_manuscript/CD3_slides/AAA564.CD3.location-d/AAA564.CD3.location-d.run1	255	0.7	0.06	0.7	0.06	-8.22777156098	-11.3310745525	0.772056810176	0.124220660156
781.0	628625.0	383.0	7560.0	628625.0	4000000.0	8.0	5.0	0.94	1.16	1.05	0.04	6.48	0.34	0.97	0.17	6.63	0.21	2.04	1.41	0.63	AAA564.CD3.location-d.X8.Y5.tile.tissue.png	63	1	2000	63	5e6d07772419db852b1e6f7ab33f7fa1	0	0	0	0	0	0	0	0	0	0	0	0	0	/home/dhl_ec/bnelissen/Slides/CD3_manuscript/CD3_slides/AAA564.CD3.location-d/AAA564.CD3.location-d.run1	255	0.7	0.06	0.7	0.06	-8.91318624316	-11.9629248541	1.70128642981	0.139498328125
0.0	0.0	0.0	0.0	0.0	4000000.0	0.0	0.0	0.97	1.06	1.05	0.04	5.8	0.29	0.67	0.19	4.35	0.12	1.81	1.39	0.55	AAA564.CD3.location-d.X8.Y6.tile.tissue.png	64	1	2000	64	2ee74f09318d6be56fc4ba4cd479858d	0	0	0	0	0	0	0	0	0	0	0	0	0	/home/dhl_ec/bnelissen/Slides/CD3_manuscript/CD3_slides/AAA564.CD3.location-d/AAA564.CD3.location-d.run1	255	1.0	0.06	1.0	0.06	0.0	-11.2590785383	0.0	0.108712430957
0.0	0.0	0.0	0.0	0.0	3304000.0	0.0	0.0	0.68	0.75	0.86	0.0400000000002	4.06	0.22	0.61	0.16	3.58	0.0999999999999	1.53	1.15	0.41	AAA564.CD3.location-d.X8.Y7.tile.tissue.png	65	1	2000	65	ca3f157fc64187e5998c354ee1fdf8f5	0	0	0	0	0	0	0	0	0	0	0	0	0	/home/dhl_ec/bnelissen/Slides/CD3_manuscript/CD3_slides/AAA564.CD3.location-d/AAA564.CD3.location-d.run1	255	1.0	0.06	1.0	0.06	0.0	0.0	0.0	10.1297905569
0.0	0.0	0.0	0.0	0.0	4000000.0	0.0	0.0	0.88	0.85	1.04	0.05	4.87	0.27	0.74	0.2	4.35	0.11	1.83	1.4	0.53	AAA564.CD3.location-d.X9.Y1.tile.tissue.png	66	1	2000	66	9133b6e8428370434bbaab8d0e63220a	0	0	0	0	0	0	0	0	0	0	0	0	0	/home/dhl_ec/bnelissen/Slides/CD3_manuscript/CD3_slides/AAA564.CD3.location-d/AAA564.CD3.location-d.run1	255	1.0	0.06	1.0	0.06	0.0	0.0	0.0	11.720452
114.0	764333.0	51.0	4116.0	764333.0	4000000.0	1.0	1.0	1.34	1.15	1.03	0.03	6.02	0.33	0.97	0.17	6.5	0.22	1.92	1.4	0.5	AAA564.CD3.location-d.X9.Y2.tile.tissue.png	67	1	2000	67	d8532019c4413cf0221b8060fdcc8af0	0	0	0	0	0	0	0	0	0	0	0	0	0	/home/dhl_ec/bnelissen/Slides/CD3_manuscript/CD3_slides/AAA564.CD3.location-d/AAA564.CD3.location-d.run1	255	0.7	0.06	0.7	0.06	-6.92975277174	-10.0756216353	0.519053762556	0.134681855469
10500.0	2822378.0	2040.0	7988.0	2822378.0	4000000.0	65.0	2.0	1.0	1.21	1.06	0.04	6.02	0.51	0.75	0.0899999999999	7.97	0.28	2.03	1.42	0.56	AAA564.CD3.location-d.X9.Y3.tile.tissue.png	68	1	2000	68	430a4ba6d5a2375741c5ef11518f9a36	0	0	0	0	0	0	0	0	0	0	0	0	0	/home/dhl_ec/bnelissen/Slides/CD3_manuscript/CD3_slides/AAA564.CD3.location-d/AAA564.CD3.location-d.run1	255	0.7	0.06	0.7	0.06	-7.44204985753	-10.6231721617	0.259322844782	0.0924881953125
481.0	562715.0	247.0	6794.0	562715.0	4000000.0	6.0	5.0	0.89	1.17	1.03	0.04	6.6	0.35	0.66	0.17	6.43	0.21	1.98	1.4	0.5	AAA564.CD3.location-d.X9.Y4.tile.tissue.png	69	1	2000	69	718ad521f5996a8737b2e96325a682be	0	0	0	0	0	0	0	0	0	0	0	0	0	/home/dhl_ec/bnelissen/Slides/CD3_manuscript/CD3_slides/AAA564.CD3.location-d/AAA564.CD3.location-d.run1	255	0.7	0.06	0.7	0.06	-8.72875685957	-11.9594025976	1.35174927017	0.127398357422
0.0	3042.0	0.0	292.0	3042.0	4000000.0	0.0	1.0	0.85	1.48	1.09	0.05	5.9	0.33	0.69	0.2	5.54	0.13	1.92	1.41	0.75	AAA564.CD3.location-d.X9.Y5.tile.tissue.png	70	1	2000	70	30d292a75d30c16cb253d657f3a57f88	0	0	0	0	0	0	0	0	0	0	0	0	0	/home/dhl_ec/bnelissen/Slides/CD3_manuscript/CD3_slides/AAA564.CD3.location-d/AAA564.CD3.location-d.run1	255	0.7	0.06	0.7	0.06	0.0	-11.8653782141	4.62947510889	3.40949933557
0.0	0.0	0.0	0.0	0.0	4000000.0	0.0	0.0	0.83	0.79	1.01	0.05	5.59	0.26	0.77	0.18	4.32	0.11	1.83	1.42	0.48	AAA564.CD3.location-d.X9.Y6.tile.tissue.png	71	1	2000	71	844aac4fc96674abfc77c813a21b6d20	0	0	0	0	0	0	0	0	0	0	0	0	0	/home/dhl_ec/bnelissen/Slides/CD3_manuscript/CD3_slides/AAA564.CD3.location-d/AAA564.CD3.location-d.run1	255	1.0	0.06	1.0	0.06	0.0	-6.98817103138	0.0	6.358301
[truncated: 2 more columns]
