# Supplementary material for: SlideToolkit: An Assistive Toolset for the Histological Quantification of Whole Slide Images
Source: PLoS One. 2014 Nov 5;9(11):e110289. doi: 10.1371/journal.pone.0110289 (PMC4220929; doi:10.1371/journal.pone.0110289)
Supplement: RawData S1 — ICC and BlandAltman plot - measurements and r-script.zip. Measurements of Run1 and Run2, including the code for the calculation of the intraclass correlation coefficient (ICC) and the code for the Bland and Altman plot. (ZIP) [file pone.0110289.s003.zip › cellprofiler.measurements/run1.12d05931a9aa9c7c5d045a96ade82300.DefaultOUT_Image.csv]

AreaOccupied_AreaOccupied_DAB_Nuclei	AreaOccupied_AreaOccupied_Tissue	AreaOccupied_Perimeter_DAB_Nuclei	AreaOccupied_Perimeter_Tissue	AreaOccupied_TotalArea_DAB_Nuclei	AreaOccupied_TotalArea_Tissue	Count_DAB_Nuclei	Count_Tissue	ExecutionTime_01LoadImages	ExecutionTime_02ColorToGray	ExecutionTime_03Smooth	ExecutionTime_04ImageMath	ExecutionTime_05IdentifyPrimaryObjects	ExecutionTime_06MeasureImageAreaOccupied	ExecutionTime_07UnmixColors	ExecutionTime_08MaskImage	ExecutionTime_09IdentifyPrimaryObjects	ExecutionTime_10MeasureImageAreaOccupied	ExecutionTime_11OverlayOutlines	ExecutionTime_12OverlayOutlines	ExecutionTime_13SaveImages	FileName_Original	Group_Index	Group_Number	Height_Original	ImageNumber	MD5Digest_Original	ModuleError_01LoadImages	ModuleError_02ColorToGray	ModuleError_03Smooth	ModuleError_04ImageMath	ModuleError_05IdentifyPrimaryObjects	ModuleError_06MeasureImageAreaOccupied	ModuleError_07UnmixColors	ModuleError_08MaskImage	ModuleError_09IdentifyPrimaryObjects	ModuleError_10MeasureImageAreaOccupied	ModuleError_11OverlayOutlines	ModuleError_12OverlayOutlines	ModuleError_13SaveImages	PathName_Original	Scaling_Original	Threshold_FinalThreshold_DAB_Nuclei	Threshold_FinalThreshold_Tissue	Threshold_OrigThreshold_DAB_Nuclei	Threshold_OrigThreshold_Tissue	Threshold_SumOfEntropies_DAB_Nuclei	Threshold_SumOfEntropies_Tissue	Threshold_WeightedVariance_DAB_Nuclei	Threshold_WeightedVariance_Tissue
0.0	729903.0	0.0	5944.0	729903.0	4000000.0	0.0	2.0	3.35	3.95	1.23	0.05	8.36	0.37	0.79	0.19	7.15	0.28	3.5	2.23	1.66	AAA463.cd3.X0.Y10.tile.tissue.png	1	1	2000	1	3b76d487d0447ed1c09ef3528b1d2e81	0	0	0	0	0	0	0	0	0	0	0	0	0	/home/dhl_ec/bnelissen/Slides/CD3_manuscript/CD3_slides/AAA463.cd3/AAA463.cd3.run1	255	0.7	0.06	0.7	0.06	-7.01465553732	-9.85605226228	0.26821210748	2.66006128027
0.0	419080.0	0.0	5134.0	419080.0	4000000.0	0.0	2.0	3.74	2.04	1.17	0.06	8.34	0.37	0.78	0.2	6.79	0.26	3.54	2.45	1.05	AAA463.cd3.X0.Y11.tile.tissue.png	2	1	2000	2	cf4c28cae8688a9e99fba4709dad252d	0	0	0	0	0	0	0	0	0	0	0	0	0	/home/dhl_ec/bnelissen/Slides/CD3_manuscript/CD3_slides/AAA463.cd3/AAA463.cd3.run1	255	0.7	0.06	0.7	0.06	-6.84850520718	-10.0210689201	0.353991458549	2.57985938037
0.0	25715.0	0.0	1269.0	25715.0	4000000.0	0.0	2.0	3.75	2.15	1.21	0.06	6.81	0.61	1.3	0.35	9.23	0.24	3.37	2.48	0.74	AAA463.cd3.X0.Y12.tile.tissue.png	3	1	2000	3	dd2b817719bfc307cd2ec0a0ccd2b6ef	0	0	0	0	0	0	0	0	0	0	0	0	0	/home/dhl_ec/bnelissen/Slides/CD3_manuscript/CD3_slides/AAA463.cd3/AAA463.cd3.run1	255	0.7	0.06	0.7	0.06	-6.7377369538	-10.3587738655	0.938203620358	3.22870951636
0.0	0.0	0.0	0.0	0.0	4000000.0	0.0	0.0	4.17	3.5	1.93	0.09	9.55	0.5	1.26	0.34	6.9	0.23	3.24	2.44	0.65	AAA463.cd3.X0.Y13.tile.tissue.png	4	1	2000	4	4b971fbf76d6ba0a0fb9a7ec78caab94	0	0	0	0	0	0	0	0	0	0	0	0	0	/home/dhl_ec/bnelissen/Slides/CD3_manuscript/CD3_slides/AAA463.cd3/AAA463.cd3.run1	255	1.0	0.06	1.0	0.06	0.0	-10.4297594733	0.0	4.52118182974
0.0	56822.0	0.0	2669.0	56822.0	4000000.0	0.0	1.0	4.32	2.79	1.96	0.08	10.03	0.6	1.3	0.34	8.27	0.24	3.31	2.43	0.65	AAA463.cd3.X0.Y14.tile.tissue.png	5	1	2000	5	2d787e8199311fb8f3d64fa400f46220	0	0	0	0	0	0	0	0	0	0	0	0	0	/home/dhl_ec/bnelissen/Slides/CD3_manuscript/CD3_slides/AAA463.cd3/AAA463.cd3.run1	255	0.7	0.06	0.7	0.06	0.0	-10.7082385701	1.56202441946	3.34579892065
392.0	132510.0	185.0	2434.0	132510.0	4000000.0	4.0	2.0	4.02	2.36	1.92	0.09	10.0	0.62	1.24	0.32	9.48	0.34	3.3	2.46	0.64	AAA463.cd3.X0.Y15.tile.tissue.png	6	1	2000	6	96c2ef549c0a230a68e2333642bb63b0	0	0	0	0	0	0	0	0	0	0	0	0	0	/home/dhl_ec/bnelissen/Slides/CD3_manuscript/CD3_slides/AAA463.cd3/AAA463.cd3.run1	255	0.7	0.06	0.7	0.06	-8.68385286223	-11.330193869	1.14785185389	1.0398114043
0.0	0.0	0.0	0.0	0.0	4000000.0	0.0	0.0	3.83	3.12	1.22	0.06	6.76	0.51	1.28	0.33	7.12	0.21	3.21	2.42	0.66	AAA463.cd3.X0.Y16.tile.tissue.png	7	1	2000	7	16d0da6ff090c3362e0f5645e2eb8a77	0	0	0	0	0	0	0	0	0	0	0	0	0	/home/dhl_ec/bnelissen/Slides/CD3_manuscript/CD3_slides/AAA463.cd3/AAA463.cd3.run1	255	1.0	0.06	1.0	0.06	0.0	-10.6078673518	0.0	3.45712224691
0.0	2448.0	0.0	234.0	2448.0	4000000.0	0.0	1.0	2.6	3.14	1.26	0.06	7.3	0.58	1.31	0.33	8.17	0.23	3.22	2.43	0.69	AAA463.cd3.X0.Y17.tile.tissue.png	8	1	2000	8	7071f021bb19d3f93dbd7ec692604794	0	0	0	0	0	0	0	0	0	0	0	0	0	/home/dhl_ec/bnelissen/Slides/CD3_manuscript/CD3_slides/AAA463.cd3/AAA463.cd3.run1	255	0.7	0.06	0.7	0.06	0.0	-11.3081144739	2.09060888353	3.67899581346
0.0	2884.0	0.0	335.0	2884.0	4000000.0	0.0	2.0	3.57	1.6	1.85	0.09	9.77	0.57	1.3	0.35	8.28	0.23	3.24	2.47	0.67	AAA463.cd3.X0.Y18.tile.tissue.png	9	1	2000	9	c95b3971b3900b1ab1104443352bad52	0	0	0	0	0	0	0	0	0	0	0	0	0	/home/dhl_ec/bnelissen/Slides/CD3_manuscript/CD3_slides/AAA463.cd3/AAA463.cd3.run1	255	0.7	0.06	0.7	0.06	0.0	-9.8602525982	0.0193688264336	6.39540245917
5430.0	131850.0	2210.0	4592.0	131850.0	3816000.0	66.0	2.0	3.94	2.45	1.38	0.06	7.03	0.39	0.82	0.22	7.11	0.22	2.16	1.56	0.43	AAA463.cd3.X0.Y19.tile.tissue.png	10	1	2000	10	22c0430911b1a4d14c543c0cb70000bc	0	0	0	0	0	0	0	0	0	0	0	0	0	/home/dhl_ec/bnelissen/Slides/CD3_manuscript/CD3_slides/AAA463.cd3/AAA463.cd3.run1	255	0.7	0.06	0.7	0.06	-8.28602670625	-12.5545996611	8.73801403226	3.3683593402
0.0	7167.0	0.0	818.0	7167.0	4000000.0	0.0	4.0	3.43	1.66	1.23	0.09	9.78	0.59	1.42	0.33	8.13	0.22	3.29	2.51	0.58	AAA463.cd3.X0.Y4.tile.tissue.png	11	1	2000	11	54d12560f9269cf4fe41d02aaa6b422e	0	0	0	0	0	0	0	0	0	0	0	0	0	/home/dhl_ec/bnelissen/Slides/CD3_manuscript/CD3_slides/AAA463.cd3/AAA463.cd3.run1	255	0.7	0.06	0.7	0.06	0.0	-11.1791808987	0.138090001401	7.77622382848
0.0	29237.0	0.0	3189.0	29237.0	4000000.0	0.0	15.0	2.96	2.8	1.22	0.06	7.24	0.42	0.8	0.24	6.22	0.14	3.35	2.44	0.61	AAA463.cd3.X0.Y5.tile.tissue.png	12	1	2000	12	caf8bea95ca3f36878788e5ae14320ba	0	0	0	0	0	0	0	0	0	0	0	0	0	/home/dhl_ec/bnelissen/Slides/CD3_manuscript/CD3_slides/AAA463.cd3/AAA463.cd3.run1	255	0.7	0.06	0.7	0.06	0.0	-9.27545668926	0.224246733858	0.739614053345
0.0	5240.0	0.0	755.0	5240.0	4000000.0	0.0	3.0	2.14	2.27	1.68	0.06	7.32	0.58	1.26	0.32	8.17	0.24	3.26	2.44	0.61	AAA463.cd3.X0.Y6.tile.tissue.png	13	1	2000	13	3454c3e703a8be5d2fad0aa3369c9559	0	0	0	0	0	0	0	0	0	0	0	0	0	/home/dhl_ec/bnelissen/Slides/CD3_manuscript/CD3_slides/AAA463.cd3/AAA463.cd3.run1	255	0.7	0.06	0.7	0.06	0.0	-9.35418884906	1.21821214516	1.46215717256
0.0	3578.0	0.0	394.0	3578.0	4000000.0	0.0	2.0	2.96	1.55	1.93	0.09	9.83	0.59	1.26	0.33	8.99	0.23	3.23	2.42	0.59	AAA463.cd3.X0.Y7.tile.tissue.png	14	1	2000	14	e7185f434a2d3994d26d1cc22f122fa5	0	0	0	0	0	0	0	0	0	0	0	0	0	/home/dhl_ec/bnelissen/Slides/CD3_manuscript/CD3_slides/AAA463.cd3/AAA463.cd3.run1	255	0.7	0.06	0.7	0.06	-7.4149541907	-9.6639135258	0.943587043258	1.35774748856
0.0	4020.0	0.0	296.0	4020.0	4000000.0	0.0	1.0	2.68	3.0	1.35	0.06	7.27	0.41	0.84	0.25	8.31	0.23	3.3	2.41	0.6	AAA463.cd3.X0.Y8.tile.tissue.png	15	1	2000	15	bc50a9b171c9255616ea189a1e14fc0b	0	0	0	0	0	0	0	0	0	0	0	0	0	/home/dhl_ec/bnelissen/Slides/CD3_manuscript/CD3_slides/AAA463.cd3/AAA463.cd3.run1	255	0.7	0.06	0.7	0.06	0.0	-10.5599570804	1.35058994578	2.15996681662
186.0	932543.0	82.0	6088.0	932543.0	4000000.0	2.0	1.0	2.74	2.88	1.86	0.08	11.23	0.59	1.29	0.28	10.46	0.38	3.53	1.77	0.61	AAA463.cd3.X0.Y9.tile.tissue.png	16	1	2000	16	81a5a719e278458d6fef3460ca0003b3	0	0	0	0	0	0	0	0	0	0	0	0	0	/home/dhl_ec/bnelissen/Slides/CD3_manuscript/CD3_slides/AAA463.cd3/AAA463.cd3.run1	255	0.7	0.06	0.7	0.06	-7.90840381277	-9.9007622522	0.333922566021	1.79759173438
705.0	3196208.0	370.0	11433.0	3196208.0	4000000.0	10.0	3.0	3.38	2.69	1.26	0.05	7.02	0.38	0.77	0.13	12.0	0.34	2.28	1.55	0.88	AAA463.cd3.X1.Y10.tile.tissue.png	17	1	2000	17	0f6140eaf966f11497781fdd19f86fd8	0	0	0	0	0	0	0	0	0	0	0	0	0	/home/dhl_ec/bnelissen/Slides/CD3_manuscript/CD3_slides/AAA463.cd3/AAA463.cd3.run1	255	0.7	0.06	0.7	0.06	-8.78945019423	-12.3557809067	1.22858742395	0.122002953125
12574.0	3583281.0	5329.0	12033.0	3583281.0	4000000.0	123.0	2.0	2.71	2.39	1.16	0.05	15.25	0.58	1.26	0.11	12.79	0.56	2.35	1.57	0.87	AAA463.cd3.X1.Y11.tile.tissue.png	18	1	2000	18	84290cb87855043fc21528fb6eba5717	0	0	0	0	0	0	0	0	0	0	0	0	0	/home/dhl_ec/bnelissen/Slides/CD3_manuscript/CD3_slides/AAA463.cd3/AAA463.cd3.run1	255	0.7	0.06	0.7	0.06	-9.260382892	-12.2105675243	1.26374027995	0.164258246094
4989.0	3251613.0	2018.0	17134.0	3251613.0	4000000.0	43.0	5.0	2.81	2.49	1.83	0.0700000000001	9.36	0.59	1.24	0.13	10.54	0.35	2.32	1.58	1.4	AAA463.cd3.X1.Y12.tile.tissue.png	19	1	2000	19	90f0be2122c4ced941945097d73bf37d	0	0	0	0	0	0	0	0	0	0	0	0	0	/home/dhl_ec/bnelissen/Slides/CD3_manuscript/CD3_slides/AAA463.cd3/AAA463.cd3.run1	255	0.7	0.06	0.7	0.06	-8.82978975668	-11.750821669	0.73125107032	0.102707621094
267.0	2853786.0	149.0	17462.0	2853786.0	4000000.0	4.0	1.0	3.0	3.12	1.8	0.0699999999999	9.62	0.59	1.22	0.15	12.26	0.5	3.5	2.39	0.7	AAA463.cd3.X1.Y13.tile.tissue.png	20	1	2000	20	a1558978a673e31bd698efdfe2dfefc4	0	0	0	0	0	0	0	0	0	0	0	0	0	/home/dhl_ec/bnelissen/Slides/CD3_manuscript/CD3_slides/AAA463.cd3/AAA463.cd3.run1	255	0.7	0.06	0.7	0.06	-8.37541441876	-12.0205137061	0.644656490109	0.10168390625
976.0	2482732.0	421.0	15713.0	2482732.0	4000000.0	10.0	7.0	2.13	2.47	1.82	0.0700000000001	11.33	0.57	1.22	0.17	11.94	0.48	3.56	2.38	2.05	AAA463.cd3.X1.Y14.tile.tissue.png	21	1	2000	21	e7594baaa17ffd3e5c29a0caeae7f75d	0	0	0	0	0	0	0	0	0	0	0	0	0	/home/dhl_ec/bnelissen/Slides/CD3_manuscript/CD3_slides/AAA463.cd3/AAA463.cd3.run1	255	0.7	0.06	0.7	0.06	-8.38522239338	-11.8085259559	0.625563570142	0.114351689453
5296.0	2400656.0	1953.0	19595.0	2400656.0	4000000.0	37.0	4.0	1.68	1.66	1.85	0.0700000000001	10.04	0.59	1.2	0.17	11.92	0.47	3.39	2.35	0.65	AAA463.cd3.X1.Y15.tile.tissue.png	22	1	2000	22	96e92980b0b80c90ec103f288dd8b5aa	0	0	0	0	0	0	0	0	0	0	0	0	0	/home/dhl_ec/bnelissen/Slides/CD3_manuscript/CD3_slides/AAA463.cd3/AAA463.cd3.run1	255	0.7	0.06	0.7	0.06	-8.67190008525	-12.1651773746	1.15339501413	0.1707939375
0.0	1728490.0	0.0	12838.0	1728490.0	4000000.0	0.0	5.0	3.35	2.46	1.82	0.0700000000001	9.48	0.6	1.21	0.22	10.6	0.33	3.44	2.35	0.63	AAA463.cd3.X1.Y16.tile.tissue.png	23	1	2000	23	831edaa184be6923892cdf9d86fa5ae3	0	0	0	0	0	0	0	0	0	0	0	0	0	/home/dhl_ec/bnelissen/Slides/CD3_manuscript/CD3_slides/AAA463.cd3/AAA463.cd3.run1	255	0.7	0.06	0.7	0.06	-8.5026683359	-11.6913669925	0.711680879432	0.0791455273437
0.0	1051417.0	0.0	5912.0	1051417.0	4000000.0	0.0	1.0	2.28	1.61	1.84	0.08	9.43	0.61	1.22	0.26	9.79	0.3	3.42	2.38	0.65	AAA463.cd3.X1.Y17.tile.tissue.png	24	1	2000	24	4cef3870e8060c013a1984234ce5dd74	0	0	0	0	0	0	0	0	0	0	0	0	0	/home/dhl_ec/bnelissen/Slides/CD3_manuscript/CD3_slides/AAA463.cd3/AAA463.cd3.run1	255	0.7	0.06	0.7	0.06	-7.54924536818	-11.0673258191	0.336285897621	0.0520527539062
274.0	127246.0	82.0	2566.0	127246.0	4000000.0	1.0	2.0	2.68	2.0	1.89	0.0700000000001	11.37	0.6	1.19	0.32	9.24	0.32	3.4	2.3	0.41	AAA463.cd3.X1.Y18.tile.tissue.png	25	1	2000	25	0dec477ed8f399731d3b05ac7238c035	0	0	0	0	0	0	0	0	0	0	0	0	0	/home/dhl_ec/bnelissen/Slides/CD3_manuscript/CD3_slides/AAA463.cd3/AAA463.cd3.run1	255	0.7	0.06	0.7	0.06	-7.05266723608	-9.35661405315	0.396863549554	0.155082202271
1273.0	126854.0	623.0	5744.0	126854.0	3816000.0	18.0	2.0	3.53	3.58	1.14	0.05	7.07	0.38	1.22	0.3	9.04	0.32	3.22	2.26	0.58	AAA463.cd3.X1.Y19.tile.tissue.png	26	1	2000	26	10370b61e9b36fae915dabe4d12ab42e	0	0	0	0	0	0	0	0	0	0	0	0	0	/home/dhl_ec/bnelissen/Slides/CD3_manuscript/CD3_slides/AAA463.cd3/AAA463.cd3.run1	255	0.7	0.06	0.7	0.06	-7.85576743916	-12.4446511431	9.12175059672	2.78037012128
0.0	8145.0	0.0	686.0	8145.0	4000000.0	0.0	3.0	2.46	1.65	1.88	0.08	9.84	0.61	1.52	0.35	8.41	0.24	3.35	2.44	0.58	AAA463.cd3.X1.Y4.tile.tissue.png	27	1	2000	27	b601fb9d9be6837d1b8e137fd31d2e39	0	0	0	0	0	0	0	0	0	0	0	0	0	/home/dhl_ec/bnelissen/Slides/CD3_manuscript/CD3_slides/AAA463.cd3/AAA463.cd3.run1	255	0.7	0.06	0.7	0.06	0.0	-10.9316464701	0.0503621007124	3.93043255762
0.0	15428.0	0.0	1604.0	15428.0	4000000.0	0.0	6.0	2.74	2.41	1.36	0.0500000000001	7.27	0.39	0.77	0.24	6.25	0.15	2.23	1.66	0.58	AAA463.cd3.X1.Y5.tile.tissue.png	28	1	2000	28	f526f89bddd90bbed417d2b1571dcd60	0	0	0	0	0	0	0	0	0	0	0	0	0	/home/dhl_ec/bnelissen/Slides/CD3_manuscript/CD3_slides/AAA463.cd3/AAA463.cd3.run1	255	0.7	0.06	0.7	0.06	0.0	-12.1205438822	0.114990131516	0.0616553580017
296.0	165265.0	128.0	4287.0	165265.0	4000000.0	3.0	5.0	3.59	3.18	1.18	0.0599999999999	7.34	0.39	0.79	0.22	7.23	0.22	2.25	1.59	0.4	AAA463.cd3.X1.Y6.tile.tissue.png	29	1	2000	29	ee0e8048947e3cae5c5b7e72ed2b7b84	0	0	0	0	0	0	0	0	0	0	0	0	0	/home/dhl_ec/bnelissen/Slides/CD3_manuscript/CD3_slides/AAA463.cd3/AAA463.cd3.run1	255	0.7	0.06	0.7	0.06	-8.62384977308	-11.7526581454	1.02081027086	0.0572049301758
58.0	869002.0	30.0	11653.0	869002.0	4000000.0	1.0	2.0	2.49	2.19	1.9	0.0699999999999	11.36	0.59	1.2	0.27	10.05	0.37	3.51	2.5	0.64	AAA463.cd3.X1.Y7.tile.tissue.png	30	1	2000	30	2bb8e4a915ca476cf83fda883f663ade	0	0	0	0	0	0	0	0	0	0	0	0	0	/home/dhl_ec/bnelissen/Slides/CD3_manuscript/CD3_slides/AAA463.cd3/AAA463.cd3.run1	255	0.7	0.06	0.7	0.06	-8.59401816164	-12.1173518784	1.23121992902	0.0712446328125
19865.0	2989784.0	8332.0	12712.0	2989784.0	4000000.0	168.0	3.0	3.25	2.58	1.16	0.05	7.84	0.4	0.78	0.11	9.53	0.34	2.29	1.57	0.64	AAA463.cd3.X1.Y8.tile.tissue.png	31	1	2000	31	17ab9f7f79357e2980283ea0366aeda0	0	0	0	0	0	0	0	0	0	0	0	0	0	/home/dhl_ec/bnelissen/Slides/CD3_manuscript/CD3_slides/AAA463.cd3/AAA463.cd3.run1	255	0.7	0.06	0.7	0.06	-8.74089613695	-12.2060295825	1.10356805756	0.220567480469
1139.0	3412728.0	629.0	11055.0	3412728.0	4000000.0	15.0	3.0	3.3	3.08	1.2	0.0599999999999	9.21	0.6	1.28	0.12	11.85	0.35	2.25	1.6	0.41	AAA463.cd3.X1.Y9.tile.tissue.png	32	1	2000	32	0938cc0c7b62ec7098ac12da947df606	0	0	0	0	0	0	0	0	0	0	0	0	0	/home/dhl_ec/bnelissen/Slides/CD3_manuscript/CD3_slides/AAA463.cd3/AAA463.cd3.run1	255	0.7	0.06	0.7	0.06	-8.70624356313	-12.0329525103	0.831673616599	0.10433144043
0.0	2961.0	0.0	383.0	2961.0	4000000.0	0.0	2.0	4.01	2.03	1.18	0.05	6.55	0.38	0.81	0.21	5.76	0.14	2.14	1.6	0.42	AAA463.cd3.X10.Y10.tile.tissue.png	33	1	2000	33	263f80430ad035c2989fbd1403c425a7	0	0	0	0	0	0	0	0	0	0	0	0	0	/home/dhl_ec/bnelissen/Slides/CD3_manuscript/CD3_slides/AAA463.cd3/AAA463.cd3.run1	255	0.7	0.06	0.7	0.06	0.0	-11.0408328222	1.109886945	6.3512722121
2221.0	30585.0	871.0	2476.0	30585.0	4000000.0	19.0	7.0	3.39	2.29	1.13	0.0599999999999	6.52	0.38	0.88	0.21	6.57	0.21	2.13	1.55	0.38	AAA463.cd3.X10.Y11.tile.tissue.png	34	1	2000	34	7475708549dcb457b0eb187a67860bf0	0	0	0	0	0	0	0	0	0	0	0	0	0	/home/dhl_ec/bnelissen/Slides/CD3_manuscript/CD3_slides/AAA463.cd3/AAA463.cd3.run1	255	0.7	0.06	0.7	0.06	-9.00026667998	-12.6374641928	2.31464639629	1.64003738037
0.0	40644.0	0.0	4173.0	40644.0	4000000.0	0.0	11.0	3.31	1.49	1.79	0.0799999999999	8.56	0.57	1.27	0.23	6.14	0.14	2.15	1.56	0.58	AAA463.cd3.X10.Y2.tile.tissue.png	35	1	2000	35	11ab82e69f7b6df3d163fb548d63f62d	0	0	0	0	0	0	0	0	0	0	0	0	0	/home/dhl_ec/bnelissen/Slides/CD3_manuscript/CD3_slides/AAA463.cd3/AAA463.cd3.run1	255	0.7	0.06	0.7	0.06	0.0	-11.4221089022	0.162145331741	8.01839849384
270.0	45115.0	92.0	4567.0	45115.0	4000000.0	2.0	19.0	2.63	2.37	1.8	0.0699999999999	8.81	0.5	1.21	0.31	7.64	0.32	2.45	1.52	0.58	AAA463.cd3.X10.Y3.tile.tissue.png	36	1	2000	36	3361aad39984e337d343c32f2e2b683f	0	0	0	0	0	0	0	0	0	0	0	0	0	/home/dhl_ec/bnelissen/Slides/CD3_manuscript/CD3_slides/AAA463.cd3/AAA463.cd3.run1	255	0.7	0.06	0.7	0.06	-7.33667961347	-9.21244387932	0.190823841412	0.406407953613
0.0	36033.0	0.0	3812.0	36033.0	4000000.0	0.0	13.0	3.53	1.68	1.18	0.0500000000002	7.15	0.58	1.23	0.32	8.14	0.22	3.33	2.49	1.65	AAA463.cd3.X10.Y4.tile.tissue.png	37	1	2000	37	af977c0637277922feef1acb70a39616	0	0	0	0	0	0	0	0	0	0	0	0	0	/home/dhl_ec/bnelissen/Slides/CD3_manuscript/CD3_slides/AAA463.cd3/AAA463.cd3.run1	255	0.7	0.06	0.7	0.06	0.0	-12.0347946598	0.133985551222	0.0563263364868
380.0	537752.0	200.0	12637.0	537752.0	4000000.0	5.0	19.0	2.26	3.14	1.17	0.05	7.33	0.41	0.77	0.21	7.44	0.37	3.54	2.5	1.66	AAA463.cd3.X10.Y5.tile.tissue.png	38	1	2000	38	0882408e4b7fc2cc4e281f2d465812d3	0	0	0	0	0	0	0	0	0	0	0	0	0	/home/dhl_ec/bnelissen/Slides/CD3_manuscript/CD3_slides/AAA463.cd3/AAA463.cd3.run1	255	0.7	0.06	0.7	0.06	-9.22365686042	-12.4523410722	1.08075606393	0.0828992285156
3475.0	436520.0	1022.0	17383.0	436520.0	4000000.0	19.0	28.0	2.39	2.74	1.17	0.0599999999999	7.37	0.39	1.3	0.31	10.03	0.35	3.5	2.42	1.91	AAA463.cd3.X10.Y6.tile.tissue.png	39	1	2000	39	107ae1c77d5939570654c71724f47273	0	0	0	0	0	0	0	0	0	0	0	0	0	/home/dhl_ec/bnelissen/Slides/CD3_manuscript/CD3_slides/AAA463.cd3/AAA463.cd3.run1	255	0.7	0.06	0.7	0.06	-9.15937009451	-12.5403679846	1.22052286491	0.123623230469
120.0	539904.0	61.0	23261.0	539904.0	4000000.0	1.0	38.0	2.63	3.32	1.17	0.0500000000002	7.19	0.4	0.79	0.22	7.34	0.24	2.33	1.57	1.48	AAA463.cd3.X10.Y7.tile.tissue.png	40	1	2000	40	d26f8de2ed8248c1127235457d82fd8e	0	0	0	0	0	0	0	0	0	0	0	0	0	/home/dhl_ec/bnelissen/Slides/CD3_manuscript/CD3_slides/AAA463.cd3/AAA463.cd3.run1	255	0.7	0.06	0.7	0.06	-7.82147881086	-12.3152982376	0.322046815353	0.0713443691406
2952.0	419621.0	870.0	16090.0	419621.0	4000000.0	12.0	33.0	2.62	2.89	1.77	0.0699999999999	9.27	0.39	0.76	0.2	7.29	0.24	2.32	1.57	0.76	AAA463.cd3.X10.Y8.tile.tissue.png	41	1	2000	41	5d699abf194d4c0cb597745943784b67	0	0	0	0	0	0	0	0	0	0	0	0	0	/home/dhl_ec/bnelissen/Slides/CD3_manuscript/CD3_slides/AAA463.cd3/AAA463.cd3.run1	255	0.7	0.06	0.7	0.06	-9.03751824157	-12.5221402439	1.19698727414	0.107580144531
19371.0	1319751.0	7256.0	19974.0	1319751.0	4000000.0	131.0	8.0	2.66	2.1	1.82	0.0699999999999	9.32	0.38	0.75	0.18	8.26	0.28	2.27	1.55	0.82	AAA463.cd3.X10.Y9.tile.tissue.png	42	1	2000	42	5549a017c44be35cc8eb35dd804d2c49	0	0	0	0	0	0	0	0	0	0	0	0	0	/home/dhl_ec/bnelissen/Slides/CD3_manuscript/CD3_slides/AAA463.cd3/AAA463.cd3.run1	255	0.7	0.06	0.7	0.06	-9.25729858359	-12.5049037829	1.66829000198	0.206956535156
32471.0	900715.0	11707.0	20518.0	900715.0	4000000.0	239.0	17.0	2.2	2.6	1.17	0.0599999999999	7.88	0.57	1.21	0.28	10.88	0.37	3.45	2.4	0.72	AAA463.cd3.X11.Y10.tile.tissue.png	43	1	2000	43	e74667ec08062a31ad9e191e4bcb09bd	0	0	0	0	0	0	0	0	0	0	0	0	0	/home/dhl_ec/bnelissen/Slides/CD3_manuscript/CD3_slides/AAA463.cd3/AAA463.cd3.run1	255	0.7	0.06	0.7	0.06	-9.55560930853	-12.6225864331	2.0653521717	0.160866617188
131699.0	2380151.0	47146.0	19404.0	2380151.0	4000000.0	929.0	8.0	3.94	1.74	1.79	0.0799999999999	10.6	0.59	1.28	0.19	14.04	0.51	3.54	2.38	0.66	AAA463.cd3.X11.Y11.tile.tissue.png	44	1	2000	44	b0bcb4136c19cf08ed4f8fea73fe7d85	0	0	0	0	0	0	0	0	0	0	0	0	0	/home/dhl_ec/bnelissen/Slides/CD3_manuscript/CD3_slides/AAA463.cd3/AAA463.cd3.run1	255	0.7	0.06	0.7	0.06	-9.69518276655	-11.3741362843	2.23902138726	0.51497975
463.0	58299.0	156.0	3511.0	58299.0	4000000.0	2.0	11.0	1.78	1.74	1.89	0.0899999999999	10.16	0.61	1.31	0.35	9.81	0.32	3.43	2.4	0.6	AAA463.cd3.X11.Y12.tile.tissue.png	45	1	2000	45	071fe8d8be9dfafb77702cd16002b081	0	0	0	0	0	0	0	0	0	0	0	0	0	/home/dhl_ec/bnelissen/Slides/CD3_manuscript/CD3_slides/AAA463.cd3/AAA463.cd3.run1	255	0.7	0.06	0.7	0.06	-8.76893618196	-10.7101511736	1.25522295871	2.35209358179
0.0	0.0	0.0	0.0	0.0	4000000.0	0.0	0.0	1.78	3.44	1.88	0.0799999999999	9.93	0.5	1.3	0.34	6.82	0.21	3.03	1.55	0.59	AAA463.cd3.X11.Y13.tile.tissue.png	46	1	2000	46	10b29cd88ee63fe46b1a172b470684de	0	0	0	0	0	0	0	0	0	0	0	0	0	/home/dhl_ec/bnelissen/Slides/CD3_manuscript/CD3_slides/AAA463.cd3/AAA463.cd3.run1	255	1.0	0.06	1.0	0.06	0.0	-10.6053544915	0.0	5.33784998286
0.0	4630.0	0.0	353.0	4630.0	4000000.0	0.0	1.0	1.78	2.34	1.15	0.0600000000002	7.06	0.58	1.39	0.33	8.97	0.22	3.27	2.44	0.59	AAA463.cd3.X11.Y14.tile.tissue.png	47	1	2000	47	6cb499fc1496c87ebed5ef18554e603a	0	0	0	0	0	0	0	0	0	0	0	0	0	/home/dhl_ec/bnelissen/Slides/CD3_manuscript/CD3_slides/AAA463.cd3/AAA463.cd3.run1	255	0.7	0.06	0.7	0.06	-8.67521229418	-12.2634502062	3.89531519053	5.17103031592
382.0	2529.0	148.0	226.0	2529.0	4000000.0	4.0	1.0	2.55	2.13	1.82	0.0799999999999	8.35	0.6	1.47	0.34	9.45	0.32	3.27	2.46	0.56	AAA463.cd3.X11.Y15.tile.tissue.png	48	1	2000	48	5ba00298459df06f42586c560fb7b888	0	0	0	0	0	0	0	0	0	0	0	0	0	/home/dhl_ec/bnelissen/Slides/CD3_manuscript/CD3_slides/AAA463.cd3/AAA463.cd3.run1	255	0.7	0.06	0.7	0.06	-8.56642666322	-12.6988621653	1.18436126084	3.45839297604
126.0	8343.0	54.0	446.0	8343.0	4000000.0	1.0	1.0	2.59	2.32	1.18	0.0599999999999	7.06	0.39	1.49	0.33	7.78	0.21	2.17	1.61	0.54	AAA463.cd3.X11.Y16.tile.tissue.png	49	1	2000	49	67b72115072ee6f393155cd05efcd3e6	0	0	0	0	0	0	0	0	0	0	0	0	0	/home/dhl_ec/bnelissen/Slides/CD3_manuscript/CD3_slides/AAA463.cd3/AAA463.cd3.run1	255	0.7	0.06	0.7	0.06	-8.75165978388	-12.5760113244	3.60551100832	2.53394224561
0.0	41806.0	0.0	3277.0	41806.0	4000000.0	0.0	10.0	2.73	2.34	1.88	0.0799999999999	9.9	0.6	1.43	0.33	8.51	0.23	3.48	2.61	0.64	AAA463.cd3.X11.Y3.tile.tissue.png	50	1	2000	50	c5fa1e9bf0b31ae2fd4ecdb09030b3db	0	0	0	0	0	0	0	0	0	0	0	0	0	/home/dhl_ec/bnelissen/Slides/CD3_manuscript/CD3_slides/AAA463.cd3/AAA463.cd3.run1	255	0.7	0.06	0.7	0.06	0.0	-10.8711352158	0.0819964153153	9.90946037958
0.0	98325.0	0.0	8812.0	98325.0	4000000.0	0.0	30.0	3.63	2.78	1.2	0.05	7.17	0.39	0.76	0.22	6.36	0.14	2.31	1.6	0.47	AAA463.cd3.X11.Y4.tile.tissue.png	51	1	2000	51	f5726882f67111dabf0180d9cf3ebd93	0	0	0	0	0	0	0	0	0	0	0	0	0	/home/dhl_ec/bnelissen/Slides/CD3_manuscript/CD3_slides/AAA463.cd3/AAA463.cd3.run1	255	0.7	0.06	0.7	0.06	0.0	-12.43608595	0.192980747839	0.0605177845459
0.0	124687.0	0.0	8924.0	124687.0	4000000.0	0.0	29.0	2.44	2.41	1.18	0.05	7.25	0.41	0.76	0.22	6.8	0.23	3.47	2.43	0.61	AAA463.cd3.X11.Y5.tile.tissue.png	52	1	2000	52	495bb28cfa006b7c3331bdfb29f5628c	0	0	0	0	0	0	0	0	0	0	0	0	0	/home/dhl_ec/bnelissen/Slides/CD3_manuscript/CD3_slides/AAA463.cd3/AAA463.cd3.run1	255	0.7	0.06	0.7	0.06	-6.02423039497	-11.6118600601	0.215789946142	0.056031583252
14977.0	1533817.0	6065.0	16483.0	1533817.0	4000000.0	115.0	11.0	2.83	2.93	1.14	0.0699999999999	10.87	0.59	1.24	0.24	11.45	0.42	3.64	2.46	0.66	AAA463.cd3.X11.Y6.tile.tissue.png	53	1	2000	53	6b4ecc0182ec5e49f2bac801406d2df9	0	0	0	0	0	0	0	0	0	0	0	0	0	/home/dhl_ec/bnelissen/Slides/CD3_manuscript/CD3_slides/AAA463.cd3/AAA463.cd3.run1	255	0.7	0.06	0.7	0.06	-9.03040487374	-12.5510770702	1.30064272335	0.264931371094
1627.0	472424.0	737.0	12624.0	472424.0	4000000.0	15.0	19.0	1.84	2.73	1.89	0.0799999999999	10.59	0.48	0.76	0.21	7.29	0.24	2.28	1.57	0.6	AAA463.cd3.X11.Y7.tile.tissue.png	54	1	2000	54	05c4cf41c9014c6cce84557603994560	0	0	0	0	0	0	0	0	0	0	0	0	0	/home/dhl_ec/bnelissen/Slides/CD3_manuscript/CD3_slides/AAA463.cd3/AAA463.cd3.run1	255	0.7	0.06	0.7	0.06	-8.59208938467	-12.5842628423	0.785127440557	0.120808839844
1879.0	107643.0	1007.0	5344.0	107643.0	4000000.0	22.0	12.0	3.05	1.99	1.15	0.05	7.08	0.38	0.76	0.22	6.99	0.22	2.2	2.29	0.61	AAA463.cd3.X11.Y8.tile.tissue.png	55	1	2000	55	4042a190aef3e8b1301b589da8ca93d7	0	0	0	0	0	0	0	0	0	0	0	0	0	/home/dhl_ec/bnelissen/Slides/CD3_manuscript/CD3_slides/AAA463.cd3/AAA463.cd3.run1	255	0.7	0.06	0.7	0.06	-8.2064078912	-12.2746087802	1.86567459556	0.0852279257813
18697.0	2189484.0	7219.0	18187.0	2189484.0	4000000.0	135.0	7.0	3.26	3.16	1.2	0.05	9.93	0.45	0.77	0.19	9.62	0.3	2.28	1.55	0.61	AAA463.cd3.X11.Y9.tile.tissue.png	56	1	2000	56	3a2559cdc22f2aaad4e52b4556a58172	0	0	0	0	0	0	0	0	0	0	0	0	0	/home/dhl_ec/bnelissen/Slides/CD3_manuscript/CD3_slides/AAA463.cd3/AAA463.cd3.run1	255	0.7	0.06	0.7	0.06	-9.06540804348	-12.2706632318	1.69923015364	0.185862314453
33902.0	3690566.0	13480.0	10302.0	3690566.0	4000000.0	274.0	3.0	3.96	2.69	1.2	0.0500000000002	7.09	0.4	0.78	0.0799999999999	10.43	0.4	2.32	2.45	0.67	AAA463.cd3.X12.Y10.tile.tissue.png	57	1	2000	57	84dff01e925293f0f10de7780d9d60b1	0	0	0	0	0	0	0	0	0	0	0	0	0	/home/dhl_ec/bnelissen/Slides/CD3_manuscript/CD3_slides/AAA463.cd3/AAA463.cd3.run1	255	0.7	0.06	0.7	0.06	-8.85179330979	-12.0033607567	0.685354925794	0.153733941895
10824.0	2686669.0	4938.0	29211.0	2686669.0	4000000.0	109.0	25.0	3.3	2.63	1.23	0.0599999999999	10.26	0.4	0.76	0.12	9.21	0.51	3.6	2.45	0.7	AAA463.cd3.X12.Y11.tile.tissue.png	58	1	2000	58	201522a4e1b99772264a5cff8b421750	0	0	0	0	0	0	0	0	0	0	0	0	0	/home/dhl_ec/bnelissen/Slides/CD3_manuscript/CD3_slides/AAA463.cd3/AAA463.cd3.run1	255	0.7	0.06	0.7	0.06	-9.23906799181	-12.5294334975	1.38065275199	0.187375039062
908.0	721277.0	465.0	26003.0	721277.0	4000000.0	12.0	36.0	3.36	2.85	1.21	0.0500000000002	7.42	0.61	1.26	0.28	10.25	0.38	3.62	2.54	0.66	AAA463.cd3.X12.Y12.tile.tissue.png	59	1	2000	59	8b04085aa55ad6bd9e89c34501b6b5a4	0	0	0	0	0	0	0	0	0	0	0	0	0	/home/dhl_ec/bnelissen/Slides/CD3_manuscript/CD3_slides/AAA463.cd3/AAA463.cd3.run1	255	0.7	0.06	0.7	0.06	-9.30713346993	-12.6694826336	1.99364223472	0.109506425781
1078.0	691861.0	495.0	13025.0	691861.0	4000000.0	13.0	12.0	3.22	2.86	1.25	0.0500000000002	7.4	0.4	0.76	0.2	7.7	0.25	2.34	1.6	0.64	AAA463.cd3.X12.Y13.tile.tissue.png	60	1	2000	60	05c731f66fdcc1c1534148e18e48c2ee	0	0	0	0	0	0	0	0	0	0	0	0	0	/home/dhl_ec/bnelissen/Slides/CD3_manuscript/CD3_slides/AAA463.cd3/AAA463.cd3.run1	255	0.7	0.06	0.7	0.06	-9.37592486274	-12.4029627559	2.28911293339	0.09867621875
0.0	1578.0	0.0	178.0	1578.0	4000000.0	0.0	1.0	3.01	3.7	1.87	0.0699999999999	10.11	0.58	1.23	0.33	8.88	0.23	3.26	2.47	0.62	AAA463.cd3.X12.Y14.tile.tissue.png	61	1	2000	61	297b77b587f1cc72a22df26d4bf0cd91	0	0	0	0	0	0	0	0	0	0	0	0	0	/home/dhl_ec/bnelissen/Slides/CD3_manuscript/CD3_slides/AAA463.cd3/AAA463.cd3.run1	255	0.7	0.06	0.7	0.06	-6.89108208874	-12.3295139451	3.53488678678	0.040020657196
92.0	527686.0	42.0	5046.0	527686.0	4000000.0	1.0	3.0	2.65	3.5	1.17	0.05	7.21	0.38	0.75	0.21	7.38	0.24	2.18	1.55	1.25	AAA463.cd3.X12.Y15.tile.tissue.png	62	1	2000	62	fedc0f0ed6a4153b765ca1d8d29c2d59	0	0	0	0	0	0	0	0	0	0	0	0	0	/home/dhl_ec/bnelissen/Slides/CD3_manuscript/CD3_slides/AAA463.cd3/AAA463.cd3.run1	255	0.7	0.06	0.7	0.06	-9.00238821729	-11.8838497309	1.0736864953	0.0532833945313
6663.0	2367208.0	2871.0	12221.0	2367208.0	4000000.0	67.0	2.0	2.14	2.29	1.81	0.0799999999999	10.05	0.59	1.26	0.19	12.14	0.5	3.52	2.49	1.38	AAA463.cd3.X12.Y16.tile.tissue.png	63	1	2000	63	a2028ba4872fbdf0458bb3ecd78aa67d	0	0	0	0	0	0	0	0	0	0	0	0	0	/home/dhl_ec/bnelissen/Slides/CD3_manuscript/CD3_slides/AAA463.cd3/AAA463.cd3.run1	255	0.7	0.06	0.7	0.06	-9.20081553579	-10.8265854677	1.34267447134	0.504267851562
6114.0	199840.0	2113.0	2972.0	199840.0	4000000.0	39.0	2.0	2.37	2.35	1.93	0.0900000000001	10.11	0.58	1.34	0.22	9.46	0.32	3.27	2.38	1.04	AAA463.cd3.X12.Y17.tile.tissue.png	64	1	2000	64	d1ca7f9ab1d7fedf924fdb164a043bd5	0	0	0	0	0	0	0	0	0	0	0	0	0	/home/dhl_ec/bnelissen/Slides/CD3_manuscript/CD3_slides/AAA463.cd3/AAA463.cd3.run1	255	0.7	0.06	0.7	0.06	-8.53673161892	-12.1843844407	1.20241587055	3.00820754102
0.0	0.0	0.0	0.0	0.0	4000000.0	0.0	0.0	2.17	2.92	1.22	0.0599999999999	6.8	0.32	0.93	0.35	7.08	0.23	3.25	2.45	1.34	AAA463.cd3.X12.Y3.tile.tissue.png	65	1	2000	65	acb507de64207e73aed53f0b4740b04d	0	0	0	0	0	0	0	0	0	0	0	0	0	/home/dhl_ec/bnelissen/Slides/CD3_manuscript/CD3_slides/AAA463.cd3/AAA463.cd3.run1	255	1.0	0.06	1.0	0.06	0.0	-10.1131138048	0.0	2.57930162336
0.0	20665.0	0.0	1982.0	20665.0	4000000.0	0.0	8.0	2.63	1.93	1.17	0.0600000000004	7.12	0.38	0.79	0.22	6.17	0.14	2.16	1.58	0.79	AAA463.cd3.X12.Y4.tile.tissue.png	66	1	2000	66	c676e796b059eaaa7b94230f2cb4e9d5	0	0	0	0	0	0	0	0	0	0	0	0	0	/home/dhl_ec/bnelissen/Slides/CD3_manuscript/CD3_slides/AAA463.cd3/AAA463.cd3.run1	255	0.7	0.06	0.7	0.06	0.0	-9.91525399923	0.0830518263349	5.78745431709
0.0	52503.0	0.0	4897.0	52503.0	4000000.0	0.0	20.0	2.86	3.45	1.27	0.0499999999997	7.23	0.41	0.76	0.23	6.89	0.15	2.25	1.64	1.26	AAA463.cd3.X12.Y5.tile.tissue.png	67	1	2000	67	8929bc53ec4f7d437f3c77b8a048742f	0	0	0	0	0	0	0	0	0	0	0	0	0	/home/dhl_ec/bnelissen/Slides/CD3_manuscript/CD3_slides/AAA463.cd3/AAA463.cd3.run1	255	0.7	0.06	0.7	0.06	-6.63700863375	-11.5087725781	0.379485522588	0.0545701140137
238.0	70084.0	114.0	4128.0	70084.0	4000000.0	2.0	12.0	3.61	1.77	1.83	0.0700000000002	7.41	0.38	0.76	0.22	7.07	0.22	2.19	1.55	0.8	AAA463.cd3.X12.Y6.tile.tissue.png	68	1	2000	68	a4f6c7d2943b463f5cccdc335c42e2eb	0	0	0	0	0	0	0	0	0	0	0	0	0	/home/dhl_ec/bnelissen/Slides/CD3_manuscript/CD3_slides/AAA463.cd3/AAA463.cd3.run1	255	0.7	0.06	0.7	0.06	-8.94851773841	-12.5592683584	0.900675452481	0.0618514677734
770.0	1243701.0	271.0	16124.0	1243701.0	4000000.0	5.0	21.0	2.12	2.01	1.13	0.0499999999997	7.65	0.39	0.75	0.17	7.84	0.26	2.3	1.58	0.41	AAA463.cd3.X12.Y7.tile.tissue.png	69	1	2000	69	ce55b306c475b6987c2efa13dddc8c20	0	0	0	0	0	0	0	0	0	0	0	0	0	/home/dhl_ec/bnelissen/Slides/CD3_manuscript/CD3_slides/AAA463.cd3/AAA463.cd3.run1	255	0.7	0.06	0.7	0.06	-8.6031374817	-11.8131956468	0.689259341909	0.10323240625
11500.0	3231993.0	4068.0	9815.0	3231993.0	4000000.0	78.0	1.0	3.96	2.42	1.17	0.0499999999997	7.28	0.59	1.24	0.13	12.16	0.35	2.26	1.54	0.57	AAA463.cd3.X12.Y8.tile.tissue.png	70	1	2000	70	4b2981e660e8ed8fd91eb5bebef5716f	0	0	0	0	0	0	0	0	0	0	0	0	0	/home/dhl_ec/bnelissen/Slides/CD3_manuscript/CD3_slides/AAA463.cd3/AAA463.cd3.run1	255	0.7	0.06	0.7	0.06	-8.30496161462	-11.7093677815	0.498070401082	0.173393173828
17285.0	3959616.0	6498.0	10128.0	3959616.0	4000000.0	128.0	1.0	2.51	2.26	1.18	0.0500000000002	7.3	0.38	0.74	0.0700000000002	10.11	0.38	2.23	1.56	0.42	AAA463.cd3.X12.Y9.tile.tissue.png	71	1	2000	71	83c37db7a9faddabc59d02c70ad44282	0	0	0	0	0	0	0	0	0	0	0	0	0	/home/dhl_ec/bnelissen/Slides/CD3_manuscript/CD3_slides/AAA463.cd3/AAA463.cd3.run1	255	0.7	0.06	0.7	0.06	-9.13953819789	-12.2830428667	0.883264406549	0.157491303955
959.0	3158211.0	337.0	7970.0	3158211.0	4000000.0	8.0	2.0	3.21	2.99	1.14	0.0500000000002	7.29	0.38	0.75	0.0899999999997	9.35	0.34	2.25	1.55	0.42	AAA463.cd3.X13.Y10.tile.tissue.png	72	1	2000	72	1ffd3780a6221072ab5847170901fce3	0	0	0	0	0	0	0	0	0	0	0	0	0	/home/dhl_ec/bnelissen/Slides/CD3_manuscript/CD3_slides/AAA463.cd3/AAA463.cd3.run1	255	0.7	0.06	0.7	0.06	-8.508306554	-11.2760161008	0.504987791108	0.0565708095703
7989.0	3711992.0	3335.0	8274.0	3711992.0	4000000.0	65.0	1.0	4.15	3.01	1.1	0.0500000000002	6.73	0.38	0.76	0.0700000000002	9.88	0.36	2.26	1.55	0.610000000001	AAA463.cd3.X13.Y11.tile.tissue.png	73	1	2000	73	1d575f183bf467109823c5dfad856964	0	0	0	0	0	0	0	0	0	0	0	0	0	/home/dhl_ec/bnelissen/Slides/CD3_manuscript/CD3_slides/AAA463.cd3/AAA463.cd3.run1	255	0.7	0.06	0.7	0.06	-8.96401425424	-11.439175625	0.524858282335	0.0815700805664
6240.0	3613138.0	2808.0	13228.0	3613138.0	4000000.0	60.0	7.0	2.14	2.27	1.82	0.0700000000002	9.34	0.56	0.82	0.0700000000002	9.87	0.37	2.28	1.56	0.42	AAA463.cd3.X13.Y12.tile.tissue.png	74	1	2000	74	06310b6001c61d6566942887fd56b8ad	0	0	0	0	0	0	0	0	0	0	0	0	0	/home/dhl_ec/bnelissen/Slides/CD3_manuscript/CD3_slides/AAA463.cd3/AAA463.cd3.run1	255	0.7	0.06	0.7	0.06	-9.01961289377	-12.5468671519	0.92038135586	0.178080544922
7480.0	2823991.0	3085.0	32909.0	2823991.0	4000000.0	64.0	16.0	3.4	2.49	1.16	0.0499999999997	7.4	0.4	0.75	0.11	9.22	0.34	2.37	1.56	0.45	AAA463.cd3.X13.Y13.tile.tissue.png	75	1	2000	75	d1fdb601f68b8b956f562efe33337425	0	0	0	0	0	0	0	0	0	0	0	0	0	/home/dhl_ec/bnelissen/Slides/CD3_manuscript/CD3_slides/AAA463.cd3/AAA463.cd3.run1	255	0.7	0.06	0.7	0.06	-9.53760294899	-12.3822293275	1.94084715239	0.203510625
15381.0	683005.0	5920.0	19257.0	683005.0	4000000.0	129.0	19.0	2.79	2.89	1.18	0.0499999999997	8.99	0.57	1.16	0.27	10.54	0.35	3.39	2.31	0.61	AAA463.cd3.X13.Y14.tile.tissue.png	76	1	2000	76	75e55e33891084def25ed074b64efc8a	0	0	0	0	0	0	0	0	0	0	0	0	0	/home/dhl_ec/bnelissen/Slides/CD3_manuscript/CD3_slides/AAA463.cd3/AAA463.cd3.run1	255	0.7	0.06	0.7	0.06	-9.63750557698	-12.7239910914	2.49262174225	0.13539359375
2687.0	191278.0	1074.0	5495.0	191278.0	4000000.0	21.0	7.0	1.4	1.85	1.87	0.0700000000002	9.96	0.59	1.22	0.31	9.71	0.33	3.43	2.52	0.69	AAA463.cd3.X13.Y15.tile.tissue.png	77	1	2000	77	78924da42fa740a211fcc0110a637d31	0	0	0	0	0	0	0	0	0	0	0	0	0	/home/dhl_ec/bnelissen/Slides/CD3_manuscript/CD3_slides/AAA463.cd3/AAA463.cd3.run1	255	0.7	0.06	0.7	0.06	-9.50399914482	-11.9551717536	1.77950330363	0.0540036523437
12286.0	1791653.0	4801.0	27557.0	1791653.0	4000000.0	97.0	20.0	3.98	3.26	1.15	0.0500000000002	7.77	0.6	1.24	0.22	11.35	0.44	3.62	2.49	0.66	AAA463.cd3.X13.Y16.tile.tissue.png	78	1	2000	78	ae39a3c2f00851008252739323c9e797	0	0	0	0	0	0	0	0	0	0	0	0	0	/home/dhl_ec/bnelissen/Slides/CD3_manuscript/CD3_slides/AAA463.cd3/AAA463.cd3.run1	255	0.7	0.06	0.7	0.06	-9.82538794754	-12.0081208668	1.75301334518	0.197846011719
3113.0	565451.0	1129.0	6309.0	565451.0	4000000.0	19.0	3.0	3.11	2.29	1.18	0.0599999999999	7.36	0.38	0.76	0.2	7.37	0.24	2.21	1.57	0.4	AAA463.cd3.X13.Y17.tile.tissue.png	79	1	2000	79	0255d47955b953d78ae40af67cfd8da7	0	0	0	0	0	0	0	0	0	0	0	0	0	/home/dhl_ec/bnelissen/Slides/CD3_manuscript/CD3_slides/AAA463.cd3/AAA463.cd3.run1	255	0.7	0.06	0.7	0.06	-8.92699428633	-12.058785974	1.15499933349	0.0948246328125
0.0	0.0	0.0	0.0	0.0	4000000.0	0.0	0.0	2.57	2.79	1.18	0.0599999999999	6.71	0.31	0.91	0.23	4.98	0.13	2.06	1.57	0.37	AAA463.cd3.X13.Y18.tile.tissue.png	80	1	2000	80	55668e94852a43303ca18f0a73df0f82	0	0	0	0	0	0	0	0	0	0	0	0	0	/home/dhl_ec/bnelissen/Slides/CD3_manuscript/CD3_slides/AAA463.cd3/AAA463.cd3.run1	255	1.0	0.06	1.0	0.06	0.0	-12.3884526373	0.0	2.27101452495
0.0	8890.0	0.0	737.0	8890.0	4000000.0	0.0	2.0	2.1	2.31	1.18	0.0700000000002	7.14	0.38	0.9	0.23	6.07	0.14	2.14	1.6	0.56	AAA463.cd3.X13.Y4.tile.tissue.png	81	1	2000	81	3c4066584027306c57c905beff885739	0	0	0	0	0	0	0	0	0	0	0	0	0	/home/dhl_ec/bnelissen/Slides/CD3_manuscript/CD3_slides/AAA463.cd3/AAA463.cd3.run1	255	0.7	0.06	0.7	0.06	0.0	-11.3238496786	0.1093390586	6.00114460535
0.0	21605.0	0.0	2122.0	21605.0	4000000.0	0.0	8.0	2.91	2.87	1.15	0.0599999999999	7.17	0.39	0.79	0.23	6.08	0.14	2.24	1.61	0.41	AAA463.cd3.X13.Y5.tile.tissue.png	82	1	2000	82	aedbe601d32a5ae8139b356c17c48258	0	0	0	0	0	0	0	0	0	0	0	0	0	/home/dhl_ec/bnelissen/Slides/CD3_manuscript/CD3_slides/AAA463.cd3/AAA463.cd3.run1	255	0.7	0.06	0.7	0.06	0.0	-9.66672994743	0.118542031286	3.35907071921
428.0	51872.0	148.0	3988.0	51872.0	4000000.0	2.0	16.0	2.65	2.91	1.18	0.0500000000002	7.07	0.38	0.75	0.22	6.93	0.22	2.17	1.53	0.38	AAA463.cd3.X13.Y6.tile.tissue.png	83	1	2000	83	828ebf8f248ee3dfd1891e18d4e07624	0	0	0	0	0	0	0	0	0	0	0	0	0	/home/dhl_ec/bnelissen/Slides/CD3_manuscript/CD3_slides/AAA463.cd3/AAA463.cd3.run1	255	0.7	0.06	0.7	0.06	-7.43954421211	-11.3889982602	0.25104405315	0.0598429667969
134.0	111175.0	52.0	4867.0	111175.0	4000000.0	1.0	14.0	2.92	2.46	1.17	0.0500000000002	7.06	0.39	0.76	0.22	6.93	0.22	2.21	1.55	0.57	AAA463.cd3.X13.Y7.tile.tissue.png	84	1	2000	84	378ec1a61253e8b1ee4f4f1ff0a4a71a	0	0	0	0	0	0	0	0	0	0	0	0	0	/home/dhl_ec/bnelissen/Slides/CD3_manuscript/CD3_slides/AAA463.cd3/AAA463.cd3.run1	255	0.7	0.06	0.7	0.06	-8.40715126683	-11.7858298819	0.482497950799	0.0711090722656
221.0	255343.0	103.0	6934.0	255343.0	4000000.0	2.0	15.0	4.26	3.79	1.25	0.0499999999997	7.24	0.38	0.76	0.22	7.17	0.22	2.27	1.53	0.39	AAA463.cd3.X13.Y8.tile.tissue.png	85	1	2000	85	5138f42b24b7ac3111dead5fb3228693	0	0	0	0	0	0	0	0	0	0	0	0	0	/home/dhl_ec/bnelissen/Slides/CD3_manuscript/CD3_slides/AAA463.cd3/AAA463.cd3.run1	255	0.7	0.06	0.7	0.06	-8.29069427575	-12.6024803491	0.631440668182	0.0726689902344
457.0	1505556.0	244.0	9948.0	1505556.0	4000000.0	6.0	7.0	4.21	2.98	1.12	0.0499999999997	7.2	0.39	0.75	0.16	8.05	0.27	2.25	1.54	0.39	AAA463.cd3.X13.Y9.tile.tissue.png	86	1	2000	86	95221a8ba7c08c63c89a6db1428c928e	0	0	0	0	0	0	0	0	0	0	0	0	0	/home/dhl_ec/bnelissen/Slides/CD3_manuscript/CD3_slides/AAA463.cd3/AAA463.cd3.run1	255	0.7	0.06	0.7	0.06	-8.12678117289	-11.8417214724	0.406518385838	0.0651397246094
79.0	52095.0	38.0	4145.0	52095.0	4000000.0	1.0	12.0	2.95	1.99	1.14	0.0500000000002	7.02	0.39	0.75	0.23	6.84	0.22	2.19	1.55	1.21	AAA463.cd3.X14.Y10.tile.tissue.png	87	1	2000	87	0087afa1beef25571176c323077f30ee	0	0	0	0	0	0	0	0	0	0	0	0	0	/home/dhl_ec/bnelissen/Slides/CD3_manuscript/CD3_slides/AAA463.cd3/AAA463.cd3.run1	255	0.7	0.06	0.7	0.06	-7.53098453476	-11.6081320628	0.161523226876	0.0622546966553
144.0	795727.0	78.0	14530.0	795727.0	4000000.0	2.0	10.0	2.83	3.55	1.18	0.0499999999997	8.38	0.39	0.75	0.19	7.56	0.38	3.59	2.5	1.17	AAA463.cd3.X14.Y11.tile.tissue.png	88	1	2000	88	00c25c8c3fac8148690b2e30bdbdf8a6	0	0	0	0	0	0	0	0	0	0	0	0	0	/home/dhl_ec/bnelissen/Slides/CD3_manuscript/CD3_slides/AAA463.cd3/AAA463.cd3.run1	255	0.7	0.06	0.7	0.06	-8.24059276862	-12.2730998731	0.727585222761	0.0753192910156
1936.0	3219403.0	921.0	18029.0	3219403.0	4000000.0	21.0	4.0	2.77	3.02	1.24	0.0500000000002	8.46	0.4	0.77	0.1	9.61	0.38	2.37	2.44	0.48	AAA463.cd3.X14.Y12.tile.tissue.png	89	1	2000	89	117f5833e18365ddc872349e92a6fc9c	0	0	0	0	0	0	0	0	0	0	0	0	0	/home/dhl_ec/bnelissen/Slides/CD3_manuscript/CD3_slides/AAA463.cd3/AAA463.cd3.run1	255	0.7	0.06	0.7	0.06	-9.04812088995	-12.2964604253	0.956902271481	0.155285367187
22440.0	3561835.0	9288.0	15236.0	3561835.0	4000000.0	203.0	3.0	2.95	2.81	1.19	0.0499999999997	7.82	0.39	0.76	0.0799999999999	9.95	0.38	2.31	1.58	0.44	AAA463.cd3.X14.Y13.tile.tissue.png	90	1	2000	90	3c840e03303d3e52710af04a07612a60	0	0	0	0	0	0	0	0	0	0	0	0	0	/home/dhl_ec/bnelissen/Slides/CD3_manuscript/CD3_slides/AAA463.cd3/AAA463.cd3.run1	255	0.7	0.06	0.7	0.06	-9.17346673178	-12.5185695225	1.15781331646	0.208983188477
25373.0	3614571.0	11099.0	14924.0	3614571.0	4000000.0	252.0	2.0	3.17	2.23	1.2	0.0699999999997	9.92	0.59	1.27	0.11	14.37	0.57	3.08	1.56	0.62	AAA463.cd3.X14.Y14.tile.tissue.png	91	1	2000	91	a5087e284721536fd313034a8b697712	0	0	0	0	0	0	0	0	0	0	0	0	0	/home/dhl_ec/bnelissen/Slides/CD3_manuscript/CD3_slides/AAA463.cd3/AAA463.cd3.run1	255	0.7	0.06	0.7	0.06	-9.30194283372	-12.5842697583	1.2154740003	0.201073952148
25719.0	3661409.0	9731.0	14222.0	3661409.0	4000000.0	200.0	4.0	3.23	3.41	1.15	0.0599999999999	7.24	0.39	0.75	0.0699999999997	9.8	0.37	2.25	1.54	0.43	AAA463.cd3.X14.Y15.tile.tissue.png	92	1	2000	92	661fb59d76b4f284499ba477d5d7482a	0	0	0	0	0	0	0	0	0	0	0	0	0	/home/dhl_ec/bnelissen/Slides/CD3_manuscript/CD3_slides/AAA463.cd3/AAA463.cd3.run1	255	0.7	0.06	0.7	0.06	-9.52501345101	-12.1313753081	1.26177838929	0.362324648438
19393.0	2446952.0	7840.0	16618.0	2446952.0	4000000.0	170.0	4.0	4.42	3.48	1.13	0.0499999999997	6.96	0.38	0.75	0.12	8.79	0.32	2.25	1.53	0.420000000001	AAA463.cd3.X14.Y16.tile.tissue.png	93	1	2000	93	1911bd93579b813306409fedb1a93523	0	0	0	0	0	0	0	0	0	0	0	0	0	/home/dhl_ec/bnelissen/Slides/CD3_manuscript/CD3_slides/AAA463.cd3/AAA463.cd3.run1	255	0.7	0.06	0.7	0.06	-9.43026178029	-12.2725236799	1.24922871306	0.173654927734
39081.0	2399253.0	13700.0	20418.0	2399253.0	4000000.0	284.0	4.0	4.6	2.5	1.15	0.0500000000002	7.71	0.39	0.75	0.13	8.93	0.31	2.25	1.55	0.62	AAA463.cd3.X14.Y17.tile.tissue.png	94	1	2000	94	67fd0f21983c7b9e543e376b36efbc5c	0	0	0	0	0	0	0	0	0	0	0	0	0	/home/dhl_ec/bnelissen/Slides/CD3_manuscript/CD3_slides/AAA463.cd3/AAA463.cd3.run1	255	0.7	0.06	0.7	0.06	-9.35402042987	-12.6185630669	1.47698220781	0.289331800781
2754.0	80187.0	971.0	2867.0	80187.0	4000000.0	20.0	6.0	3.49	2.71	1.12	0.0599999999999	6.88	0.38	0.81	0.22	6.67	0.21	2.12	1.53	1.91	AAA463.cd3.X14.Y18.tile.tissue.png	95	1	2000	95	9c56fd6569e921af4614a523c4f312e1	0	0	0	0	0	0	0	0	0	0	0	0	0	/home/dhl_ec/bnelissen/Slides/CD3_manuscript/CD3_slides/AAA463.cd3/AAA463.cd3.run1	255	0.7	0.06	0.7	0.06	-9.08024694882	-12.5414677827	2.10071554489	2.88298969922
0.0	1664.0	0.0	205.0	1664.0	4000000.0	0.0	1.0	1.58	1.59	1.12	0.0599999999999	6.77	0.37	0.9	0.23	5.78	0.13	2.08	1.53	0.94	AAA463.cd3.X14.Y5.tile.tissue.png	96	1	2000	96	2cc0ebf53b6bd261f43a6adaa06b0ccf	0	0	0	0	0	0	0	0	0	0	0	0	0	/home/dhl_ec/bnelissen/Slides/CD3_manuscript/CD3_slides/AAA463.cd3/AAA463.cd3.run1	255	0.7	0.06	0.7	0.06	0.0	-10.7353649502	0.0260956241534	5.94899963892
0.0	30390.0	0.0	2839.0	30390.0	4000000.0	0.0	10.0	2.64	2.19	1.84	0.0800000000004	9.99	0.59	1.32	0.33	8.43	0.23	3.34	2.56	1.03	AAA463.cd3.X14.Y6.tile.tissue.png	97	1	2000	97	f7bb067bded05f8a807b51be1388f03e	0	0	0	0	0	0	0	0	0	0	0	0	0	/home/dhl_ec/bnelissen/Slides/CD3_manuscript/CD3_slides/AAA463.cd3/AAA463.cd3.run1	255	0.7	0.06	0.7	0.06	0.0	-10.2892914615	0.100747806189	6.32249405624
0.0	31383.0	0.0	3284.0	31383.0	4000000.0	0.0	15.0	2.37	2.7	1.89	0.0700000000002	9.19	0.6	1.27	0.31	8.18	0.22	3.34	2.44	1.19	AAA463.cd3.X14.Y7.tile.tissue.png	98	1	2000	98	1423162a511ffd172faa85823f589d5a	0	0	0	0	0	0	0	0	0	0	0	0	0	/home/dhl_ec/bnelissen/Slides/CD3_manuscript/CD3_slides/AAA463.cd3/AAA463.cd3.run1	255	0.7	0.06	0.7	0.06	0.0	-11.898241727	0.116759975793	0.063589613739
0.0	65645.0	0.0	5098.0	65645.0	4000000.0	0.0	16.0	2.7	2.42	1.87	0.0699999999997	9.85	0.61	1.25	0.33	8.26	0.23	3.35	2.47	1.0	AAA463.cd3.X14.Y8.tile.tissue.png	99	1	2000	99	939d1a29586708471316e37eebab176c	0	0	0	0	0	0	0	0	0	0	0	0	0	/home/dhl_ec/bnelissen/Slides/CD3_manuscript/CD3_slides/AAA463.cd3/AAA463.cd3.run1	255	0.7	0.06	0.7	0.06	0.0	-12.2236305156	0.114657445171	0.0681938114624
0.0	88391.0	0.0	5620.0	88391.0	4000000.0	0.0	19.0	2.15	2.91	1.95	0.0799999999999	9.94	0.59	1.25	0.33	9.02	0.23	3.39	2.4	1.91	AAA463.cd3.X14.Y9.tile.tissue.png	100	1	2000	100	76e251d70f21880a0c3944ea22935ede	0	0	0	0	0	0	0	0	0	0	0	0	0	/home/dhl_ec/bnelissen/Slides/CD3_manuscript/CD3_slides/AAA463.cd3/AAA463.cd3.run1	255	0.7	0.06	0.7	0.06	-6.78715465472	-12.4720004659	0.135981488394	0.0727506905518
0.0	26546.0	0.0	2675.0	26546.0	4000000.0	0.0	11.0	2.49	3.05	1.84	0.0700000000002	9.63	0.59	1.24	0.33	8.26	0.23	3.33	2.4	1.56	AAA463.cd3.X15.Y10.tile.tissue.png	101	1	2000	101	57f3cbd0912334672392b8c925e114c4	0	0	0	0	0	0	0	0	0	0	0	0	0	/home/dhl_ec/bnelissen/Slides/CD3_manuscript/CD3_slides/AAA463.cd3/AAA463.cd3.run1	255	0.7	0.06	0.7	0.06	0.0	-12.0111233347	0.322192564911	0.0626299028015
0.0	36427.0	0.0	3200.0	36427.0	4000000.0	0.0	12.0	3.54	2.7	1.19	0.0500000000002	6.77	0.57	1.2	0.32	8.13	0.22	3.26	2.4	1.74	AAA463.cd3.X15.Y11.tile.tissue.png	102	1	2000	102	594e2279b8135ad0438dd001580279da	0	0	0	0	0	0	0	0	0	0	0	0	0	/home/dhl_ec/bnelissen/Slides/CD3_manuscript/CD3_slides/AAA463.cd3/AAA463.cd3.run1	255	0.7	0.06	0.7	0.06	0.0	-11.734823482	0.35375154204	0.0592933730469
278.0	2492882.0	126.0	13957.0	2492882.0	4000000.0	3.0	8.0	2.71	1.94	1.12	0.0500000000002	7.11	0.57	1.21	0.17	12.2	0.5	3.64	2.43	1.39	AAA463.cd3.X15.Y12.tile.tissue.png	103	1	2000	103	afae3c73f30a3318a95ea344df4f45eb	0	0	0	0	0	0	0	0	0	0	0	0	0	/home/dhl_ec/bnelissen/Slides/CD3_manuscript/CD3_slides/AAA463.cd3/AAA463.cd3.run1	255	0.7	0.06	0.7	0.06	-7.63717313267	-11.4640277758	0.308508360939	0.0699270078125
380.0	2725319.0	176.0	13199.0	2725319.0	4000000.0	3.0	5.0	2.13	2.07	1.83	0.0700000000002	10.0	0.59	1.23	0.16	12.33	0.48	3.54	2.52	0.63	AAA463.cd3.X15.Y13.tile.tissue.png	104	1	2000	104	ea0734ef59ee4346350cd1e11a7ea935	0	0	0	0	0	0	0	0	0	0	0	0	0	/home/dhl_ec/bnelissen/Slides/CD3_manuscript/CD3_slides/AAA463.cd3/AAA463.cd3.run1	255	0.7	0.06	0.7	0.06	-7.64824428904	-11.3775432216	0.341696220007	0.0777558320312
652.0	3616417.0	364.0	13728.0	3616417.0	4000000.0	7.0	5.0	4.05	3.02	1.14	0.0500000000002	8.05	0.38	0.75	0.0700000000002	9.37	0.36	2.26	1.53	0.62	AAA463.cd3.X15.Y14.tile.tissue.png	105	1	2000	105	7a54aead46269b0c4742af719136ef14	0	0	0	0	0	0	0	0	0	0	0	0	0	/home/dhl_ec/bnelissen/Slides/CD3_manuscript/CD3_slides/AAA463.cd3/AAA463.cd3.run1	255	0.7	0.06	0.7	0.06	-7.88438954385	-12.0247089364	0.451672120054	0.0846813349609
570.0	4000000.0	307.0	7996.0	4000000.0	4000000.0	8.0	1.0	3.64	2.57	1.13	0.0700000000002	10.51	0.48	1.26	0.0699999999997	14.15	0.59	3.45	2.42	0.67	AAA463.cd3.X15.Y15.tile.tissue.png	106	1	2000	106	ff259e8d12baac77d711118e9b0760af	0	0	0	0	0	0	0	0	0	0	0	0	0	/home/dhl_ec/bnelissen/Slides/CD3_manuscript/CD3_slides/AAA463.cd3/AAA463.cd3.run1	255	0.7	0.06	0.7	0.06	-8.50834457418	-11.3931029044	0.362311738949	0.067380722229
10451.0	3458403.0	4444.0	8830.0	3458403.0	4000000.0	94.0	1.0	4.08	2.75	1.15	0.0500000000002	7.29	0.59	1.3	0.12	10.19	0.56	3.52	2.41	0.66	AAA463.cd3.X15.Y16.tile.tissue.png	107	1	2000	107	be3ccfed7ddfd67784bf9805a4e4237b	0	0	0	0	0	0	0	0	0	0	0	0	0	/home/dhl_ec/bnelissen/Slides/CD3_manuscript/CD3_slides/AAA463.cd3/AAA463.cd3.run1	255	0.7	0.06	0.7	0.06	-8.29113647222	-12.2964099824	0.695912878684	0.353404629883
6354.0	3104480.0	2701.0	14605.0	3104480.0	4000000.0	53.0	3.0	3.2	2.96	1.12	0.0500000000002	6.94	0.37	0.74	0.0999999999999	9.0	0.55	3.61	2.47	0.66	AAA463.cd3.X15.Y17.tile.tissue.png	108	1	2000	108	e3968f3631015ecc9a4efdfbd0ef6533	0	0	0	0	0	0	0	0	0	0	0	0	0	/home/dhl_ec/bnelissen/Slides/CD3_manuscript/CD3_slides/AAA463.cd3/AAA463.cd3.run1	255	0.7	0.06	0.7	0.06	-8.54721513025	-12.3483911499	0.672322902762	0.266343318359
1907.0	1012111.0	738.0	7462.0	1012111.0	4000000.0	13.0	3.0	4.6	2.62	1.12	0.0900000000001	10.05	0.61	1.35	0.27	10.45	0.4	3.44	2.52	0.61	AAA463.cd3.X15.Y18.tile.tissue.png	109	1	2000	109	2dd59c45abe1d262015ca500088bb5d4	0	0	0	0	0	0	0	0	0	0	0	0	0	/home/dhl_ec/bnelissen/Slides/CD3_manuscript/CD3_slides/AAA463.cd3/AAA463.cd3.run1	255	0.7	0.06	0.7	0.06	-8.56556497726	-12.1270925781	0.868328542754	2.92824689063
0.0	15167.0	0.0	1212.0	15167.0	4000000.0	0.0	5.0	2.59	2.78	1.16	0.0600000000004	6.78	0.61	1.42	0.34	6.01	0.23	3.32	2.41	0.59	AAA463.cd3.X15.Y7.tile.tissue.png	110	1	2000	110	d88ac6f38e626bd3fc894a6adce6aa3f	0	0	0	0	0	0	0	0	0	0	0	0	0	/home/dhl_ec/bnelissen/Slides/CD3_manuscript/CD3_slides/AAA463.cd3/AAA463.cd3.run1	255	0.7	0.06	0.7	0.06	0.0	-11.2140554447	0.0677457638294	9.33124282457
299.0	52641.0	114.0	3373.0	52641.0	4000000.0	2.0	10.0	3.12	4.0	1.88	0.0899999999997	9.62	0.57	1.32	0.32	9.36	0.34	3.4	2.54	0.62	AAA463.cd3.X15.Y8.tile.tissue.png	111	1	2000	111	257a5300ec8d0c211697aaaf12265120	0	0	0	0	0	0	0	0	0	0	0	0	0	/home/dhl_ec/bnelissen/Slides/CD3_manuscript/CD3_slides/AAA463.cd3/AAA463.cd3.run1	255	0.7	0.06	0.7	0.06	-6.85285005885	-9.80621205768	0.117696823679	1.8158111167
0.0	43024.0	0.0	3556.0	43024.0	4000000.0	0.0	14.0	3.62	2.13	1.93	0.0700000000002	9.84	0.63	1.3	0.35	8.08	0.22	3.26	2.35	0.64	AAA463.cd3.X15.Y9.tile.tissue.png	112	1	2000	112	dfbc097f0c4d40c8a28dfa01906d4919	0	0	0	0	0	0	0	0	0	0	0	0	0	/home/dhl_ec/bnelissen/Slides/CD3_manuscript/CD3_slides/AAA463.cd3/AAA463.cd3.run1	255	0.7	0.06	0.7	0.06	0.0	-11.5648643146	0.102555053302	0.0646399715576
0.0	30136.0	0.0	2947.0	30136.0	4000000.0	0.0	12.0	4.57	3.29	1.84	0.0700000000002	10.12	0.61	1.28	0.34	8.48	0.24	3.51	2.48	0.62	AAA463.cd3.X16.Y10.tile.tissue.png	113	1	2000	113	2e901e67ee075d7522f2484ba4e2eab3	0	0	0	0	0	0	0	0	0	0	0	0	0	/home/dhl_ec/bnelissen/Slides/CD3_manuscript/CD3_slides/AAA463.cd3/AAA463.cd3.run1	255	0.7	0.06	0.7	0.06	0.0	-11.7655807525	0.109096639505	0.0595733502808
52.0	25700.0	32.0	2887.0	25700.0	4000000.0	1.0	13.0	2.81	1.55	1.9	0.0799999999999	7.33	0.38	0.74	0.22	6.65	0.34	2.57	1.52	0.61	AAA463.cd3.X16.Y11.tile.tissue.png	114	1	2000	114	46382d71a646b78707c426d32dab9330	0	0	0	0	0	0	0	0	0	0	0	0	0	/home/dhl_ec/bnelissen/Slides/CD3_manuscript/CD3_slides/AAA463.cd3/AAA463.cd3.run1	255	0.7	0.06	0.7	0.06	-7.6622052814	-11.8703960887	0.326048036976	0.0516021300049
0.0	92539.0	0.0	6183.0	92539.0	4000000.0	0.0	17.0	3.4	2.37	1.46	0.0500000000002	6.8	0.37	0.75	0.23	6.34	0.14	2.19	1.55	0.57	AAA463.cd3.X16.Y12.tile.tissue.png	115	1	2000	115	6021fc10711fb681b9b690c008155cfd	0	0	0	0	0	0	0	0	0	0	0	0	0	/home/dhl_ec/bnelissen/Slides/CD3_manuscript/CD3_slides/AAA463.cd3/AAA463.cd3.run1	255	0.7	0.06	0.7	0.06	-8.96705793038	-12.5902962043	0.608460207052	0.0684667685547
128.0	836348.0	46.0	7916.0	836348.0	4000000.0	1.0	6.0	3.26	2.6	1.15	0.0699999999997	8.11	0.38	0.74	0.19	7.3	0.25	2.26	1.54	0.6	AAA463.cd3.X16.Y13.tile.tissue.png	116	1	2000	116	411b5de77377cf56fa45c620f4e753ac	0	0	0	0	0	0	0	0	0	0	0	0	0	/home/dhl_ec/bnelissen/Slides/CD3_manuscript/CD3_slides/AAA463.cd3/AAA463.cd3.run1	255	0.7	0.06	0.7	0.06	-7.79860532588	-11.6073354525	0.459306349322	0.0702080644531
139.0	1059869.0	75.0	7612.0	1059869.0	4000000.0	2.0	7.0	2.81	2.55	1.31	0.0499999999997	9.6	0.59	1.08	0.18	7.41	0.4	3.49	2.48	0.64	AAA463.cd3.X16.Y14.tile.tissue.png	117	1	2000	117	2da02235f61802ddd327276c607fc379	0	0	0	0	0	0	0	0	0	0	0	0	0	/home/dhl_ec/bnelissen/Slides/CD3_manuscript/CD3_slides/AAA463.cd3/AAA463.cd3.run1	255	0.7	0.06	0.7	0.06	-7.92734965998	-11.2143701441	0.677025531163	0.0681674550781
0.0	886466.0	0.0	5986.0	886466.0	4000000.0	0.0	1.0	3.19	2.44	1.87	0.0699999999997	13.37	0.58	0.75	0.19	6.33	0.17	2.22	1.54	0.4	AAA463.cd3.X16.Y15.tile.tissue.png	118	1	2000	118	246a40cf2ccacbfd75d17f49f13c38f8	0	0	0	0	0	0	0	0	0	0	0	0	0	/home/dhl_ec/bnelissen/Slides/CD3_manuscript/CD3_slides/AAA463.cd3/AAA463.cd3.run1	255	0.7	0.06	0.7	0.06	0.0	-11.2781179349	0.519395836953	0.0508907480469
1291.0	772026.0	491.0	6812.0	772026.0	4000000.0	10.0	6.0	2.87	3.72	1.12	0.0499999999997	6.99	0.38	1.26	0.29	10.41	0.36	3.58	2.51	0.65	AAA463.cd3.X16.Y16.tile.tissue.png	119	1	2000	119	234f61a5c54ea06d376143c6843ccae5	0	0	0	0	0	0	0	0	0	0	0	0	0	/home/dhl_ec/bnelissen/Slides/CD3_manuscript/CD3_slides/AAA463.cd3/AAA463.cd3.run1	255	0.7	0.06	0.7	0.06	-8.50545690356	-11.9379800066	0.981986851225	0.0952899023437
382.0	101689.0	203.0	2482.0	101689.0	4000000.0	3.0	4.0	3.91	2.79	1.13	0.0599999999999	7.21	0.58	1.34	0.33	9.56	0.34	3.36	2.49	0.63	AAA463.cd3.X16.Y17.tile.tissue.png	120	1	2000	120	a7f8667451dd32bf13256d59f949e787	0	0	0	0	0	0	0	0	0	0	0	0	0	/home/dhl_ec/bnelissen/Slides/CD3_manuscript/CD3_slides/AAA463.cd3/AAA463.cd3.run1	255	0.7	0.06	0.7	0.06	-8.19594202984	-11.7284605543	0.991705986445	4.16132236133
0.0	31006.0	0.0	1683.0	31006.0	4000000.0	0.0	3.0	3.02	1.32	1.88	0.0900000000001	9.84	0.62	1.51	0.33	8.33	0.23	3.23	2.48	1.4	AAA463.cd3.X16.Y18.tile.tissue.png	121	1	2000	121	fa986d8385445a36c25cce926b1ada1d	0	0	0	0	0	0	0	0	0	0	0	0	0	/home/dhl_ec/bnelissen/Slides/CD3_manuscript/CD3_slides/AAA463.cd3/AAA463.cd3.run1	255	0.7	0.06	0.7	0.06	0.0	-11.6247257405	0.0906753446536	5.13849526559
0.0	3172.0	0.0	370.0	3172.0	4000000.0	0.0	2.0	2.18	2.95	1.16	0.0599999999999	6.82	0.37	0.9	0.23	5.82	0.14	2.09	1.54	2.1	AAA463.cd3.X16.Y8.tile.tissue.png	122	1	2000	122	bbe7ddc3697354ad23ae935056076eaa	0	0	0	0	0	0	0	0	0	0	0	0	0	/home/dhl_ec/bnelissen/Slides/CD3_manuscript/CD3_slides/AAA463.cd3/AAA463.cd3.run1	255	0.7	0.06	0.7	0.06	0.0	-11.1666032479	0.153077999851	5.00232466238
0.0	13203.0	0.0	1355.0	13203.0	4000000.0	0.0	6.0	2.64	3.21	1.13	0.0599999999999	6.8	0.38	0.75	0.23	5.8	0.14	2.09	1.54	1.16	AAA463.cd3.X16.Y9.tile.tissue.png	123	1	2000	123	2196d9566b5b762b214c87b3b6e7c203	0	0	0	0	0	0	0	0	0	0	0	0	0	/home/dhl_ec/bnelissen/Slides/CD3_manuscript/CD3_slides/AAA463.cd3/AAA463.cd3.run1	255	0.7	0.06	0.7	0.06	0.0	-9.5872291152	0.124105335465	1.64463890565
0.0	21878.0	0.0	2244.0	21878.0	2088000.0	0.0	8.0	2.01	1.15	0.88	0.04	5.24	0.31	0.65	0.17	4.27	0.11	1.75	1.29	0.31	AAA463.cd3.X17.Y10.tile.tissue.png	124	1	1044	124	8b3249e81c9b4c2185c02a6e45aedddc	0	0	0	0	0	0	0	0	0	0	0	0	0	/home/dhl_ec/bnelissen/Slides/CD3_manuscript/CD3_slides/AAA463.cd3/AAA463.cd3.run1	255	0.7	0.06	0.7	0.06	0.0	-10.4211970929	0.257498525202	3.85817077058
0.0	20537.0	0.0	1906.0	20537.0	2088000.0	0.0	8.0	2.19	1.35	0.83	0.0500000000002	5.24	0.32	0.65	0.18	4.49	0.12	1.66	1.25	0.31	AAA463.cd3.X17.Y11.tile.tissue.png	125	1	1044	125	084210e4ba6efe2abb856e58c4191385	0	0	0	0	0	0	0	0	0	0	0	0	0	/home/dhl_ec/bnelissen/Slides/CD3_manuscript/CD3_slides/AAA463.cd3/AAA463.cd3.run1	255	0.7	0.06	0.7	0.06	-7.95363715352	-10.5863293893	0.68725951673	2.63191014877
0.0	22763.0	0.0	2102.0	22763.0	2088000.0	0.0	8.0	1.2	3.04	0.97	0.0499999999997	5.22	0.32	0.67	0.18	4.1	0.12	1.71	1.32	0.31	AAA463.cd3.X17.Y12.tile.tissue.png	126	1	1044	126	135bd183daeccc728a179e3d9c9d6008	0	0	0	0	0	0	0	0	0	0	0	0	0	/home/dhl_ec/bnelissen/Slides/CD3_manuscript/CD3_slides/AAA463.cd3/AAA463.cd3.run1	255	0.7	0.06	0.7	0.06	0.0	-10.1606948304	0.123576491661	3.87713857243
0.0	18825.0	0.0	1960.0	18825.0	2088000.0	0.0	9.0	3.5	2.86	0.78	0.0299999999997	3.67	0.3	0.64	0.13	2.98	0.12	1.66	1.25	0.32	AAA463.cd3.X17.Y13.tile.tissue.png	127	1	1044	127	e69eba0dd1fb4eed0229077b4b8a0d23	0	0	0	0	0	0	0	0	0	0	0	0	0	/home/dhl_ec/bnelissen/Slides/CD3_manuscript/CD3_slides/AAA463.cd3/AAA463.cd3.run1	255	0.7	0.06	0.7	0.06	0.0	-10.0579505385	0.120572735101	3.81975229832
0.0	2829.0	0.0	352.0	2829.0	2088000.0	0.0	2.0	1.45	2.32	0.98	0.04	5.28	0.3	0.65	0.17	4.15	0.12	1.71	1.24	0.32	AAA463.cd3.X17.Y14.tile.tissue.png	128	1	1044	128	e0ac20ab57d107893f9e57aa31f148ef	0	0	0	0	0	0	0	0	0	0	0	0	0	/home/dhl_ec/bnelissen/Slides/CD3_manuscript/CD3_slides/AAA463.cd3/AAA463.cd3.run1	255	0.7	0.06	0.7	0.06	0.0	-10.0638538792	0.094828751619	4.48994895686
0.0	2770.0	0.0	329.0	2770.0	2088000.0	0.0	2.0	2.27	2.24	0.940000000001	0.04	4.12	0.21	0.4	0.11	2.98	0.0700000000006	1.09	0.81	0.29	AAA463.cd3.X17.Y15.tile.tissue.png	129	1	1044	129	b08d28ad3340ce881bb33a539b3e1eb9	0	0	0	0	0	0	0	0	0	0	0	0	0	/home/dhl_ec/bnelissen/Slides/CD3_manuscript/CD3_slides/AAA463.cd3/AAA463.cd3.run1	255	0.7	0.06	0.7	0.06	0.0	-10.0981682993	0.0988247206925	5.03899455425
0.0	3441.0	0.0	376.0	3441.0	2088000.0	0.0	2.0	2.14	1.27	1.01	0.04	5.3	0.330000000001	0.73	0.18	4.3	0.12	1.75	1.29	0.31	AAA463.cd3.X17.Y16.tile.tissue.png	130	1	1044	130	a9a5421851a0625c585a75eacbc2a129	0	0	0	0	0	0	0	0	0	0	0	0	0	/home/dhl_ec/bnelissen/Slides/CD3_manuscript/CD3_slides/AAA463.cd3/AAA463.cd3.run1	255	0.7	0.06	0.7	0.06	0.0	-10.923395515	0.759981811133	6.53516388445
0.0	20567.0	0.0	1886.0	20567.0	2088000.0	0.0	8.0	2.07	2.29	0.63	0.0299999999997	3.58	0.190000000001	0.42	0.110000000001	2.97	0.0699999999997	1.11	0.81	0.3	AAA463.cd3.X17.Y9.tile.tissue.png	131	1	1044	131	55bf8ce95a6afc20958cdade78f6b633	0	0	0	0	0	0	0	0	0	0	0	0	0	/home/dhl_ec/bnelissen/Slides/CD3_manuscript/CD3_slides/AAA463.cd3/AAA463.cd3.run1	255	0.7	0.06	0.7	0.06	0.0	-11.0688601661	0.120923348937	9.86787945057
76036.0	2252738.0	25970.0	10418.0	2252738.0	4000000.0	494.0	8.0	3.5	2.72	1.13	0.0500000000002	6.98	0.38	0.75	0.13	9.3	0.309999999999	2.25	1.57	2.22	AAA463.cd3.X2.Y10.tile.tissue.png	132	1	2000	132	f2a4307da2a264f068bedbabff25ba97	0	0	0	0	0	0	0	0	0	0	0	0	0	/home/dhl_ec/bnelissen/Slides/CD3_manuscript/CD3_slides/AAA463.cd3/AAA463.cd3.run1	255	0.7	0.06	0.7	0.06	-9.44050442213	-12.5872048423	1.15029009678	0.278205970703
70613.0	2223536.0	25012.0	18259.0	2223536.0	4000000.0	479.0	13.0	2.33	2.94	1.88	0.0700000000006	9.81	0.38	0.749999999999	0.139999999999	9.16	0.31	2.24	1.53	0.6	AAA463.cd3.X2.Y11.tile.tissue.png	133	1	2000	133	63ca144ca744820b5ef1acabb8b8590d	0	0	0	0	0	0	0	0	0	0	0	0	0	/home/dhl_ec/bnelissen/Slides/CD3_manuscript/CD3_slides/AAA463.cd3/AAA463.cd3.run1	255	0.7	0.06	0.7	0.06	-9.76336672316	-12.6211135606	1.62669330034	0.332624072266
17216.0	3403219.0	7524.0	23490.0	3403219.0	4000000.0	173.0	5.0	3.61	1.82	1.87	0.0800000000008	12.17	0.639999999999	1.29	0.13	11.56	0.35	2.27	1.54	0.53	AAA463.cd3.X2.Y12.tile.tissue.png	134	1	2000	134	62f23cfadce8fbb9fc2b0e06b5bddb0b	0	0	0	0	0	0	0	0	0	0	0	0	0	/home/dhl_ec/bnelissen/Slides/CD3_manuscript/CD3_slides/AAA463.cd3/AAA463.cd3.run1	255	0.7	0.06	0.7	0.06	-9.40012858231	-12.4855500056	1.45343159816	0.200381669922
17575.0	3273261.0	7737.0	17745.0	3273261.0	4000000.0	172.0	12.0	4.19	2.14	1.12	0.0500000000002	6.74	0.580000000001	1.18	0.12	10.24	0.56	3.46	2.42	0.63	AAA463.cd3.X2.Y13.tile.tissue.png	135	1	2000	135	37119ef13bfbc20158530ddd98894432	0	0	0	0	0	0	0	0	0	0	0	0	0	/home/dhl_ec/bnelissen/Slides/CD3_manuscript/CD3_slides/AAA463.cd3/AAA463.cd3.run1	255	0.7	0.06	0.7	0.06	-9.20196402532	-12.3819842374	1.20393450084	0.188373109375
18973.0	2613475.0	8331.0	19711.0	2613475.0	4000000.0	177.0	6.0	3.58	1.82	1.85	0.0700000000006	9.53	0.57	1.19	0.13	11.86	0.46	3.4	2.37	0.650000000001	AAA463.cd3.X2.Y14.tile.tissue.png	136	1	2000	136	c62eac29ce428e39465fba1af2dd752b	0	0	0	0	0	0	0	0	0	0	0	0	0	/home/dhl_ec/bnelissen/Slides/CD3_manuscript/CD3_slides/AAA463.cd3/AAA463.cd3.run1	255	0.7	0.06	0.7	0.06	-9.17522764285	-12.6292802241	1.50215301381	0.242404722656
16479.0	3400277.0	7692.0	21367.0	3400277.0	4000000.0	181.0	5.0	3.81	2.72	1.83	0.0699999999997	7.01	0.44	0.81	0.0799999999999	9.31	0.349999999999	2.26	1.55	0.620000000001	AAA463.cd3.X2.Y15.tile.tissue.png	137	1	2000	137	a3a146fb0b2e14382aa66f99ddd60700	0	0	0	0	0	0	0	0	0	0	0	0	0	/home/dhl_ec/bnelissen/Slides/CD3_manuscript/CD3_slides/AAA463.cd3/AAA463.cd3.run1	255	0.7	0.06	0.7	0.06	-9.13219602349	-12.5593033715	1.07592724427	0.171196459961
25594.0	3243396.0	11143.0	13717.0	3243396.0	4000000.0	266.0	3.0	1.7	3.0	1.13	0.0500000000002	7.29	0.379999999999	0.76	0.0900000000001	11.49	0.530000000001	3.43	2.36	0.63	AAA463.cd3.X2.Y16.tile.tissue.png	138	1	2000	138	4114dbf52749d8447082851800a66f97	0	0	0	0	0	0	0	0	0	0	0	0	0	/home/dhl_ec/bnelissen/Slides/CD3_manuscript/CD3_slides/AAA463.cd3/AAA463.cd3.run1	255	0.7	0.06	0.7	0.06	-8.99113745492	-12.3568770949	0.843971007503	0.171314860352
7326.0	3682318.0	2644.0	12469.0	3682318.0	4000000.0	49.0	1.0	1.56	2.46	1.81	0.0699999999997	15.46	0.57	1.22	0.0699999999997	9.59	0.37	2.33	1.52	0.410000000001	AAA463.cd3.X2.Y17.tile.tissue.png	139	1	2000	139	b21a78b5189c509e0a7c9ec86b1a5513	0	0	0	0	0	0	0	0	0	0	0	0	0	/home/dhl_ec/bnelissen/Slides/CD3_manuscript/CD3_slides/AAA463.cd3/AAA463.cd3.run1	255	0.7	0.06	0.7	0.06	-9.33571455699	-12.2770314342	1.05574005312	0.178131648438
5143.0	3006291.0	1595.0	16258.0	3006291.0	4000000.0	31.0	3.0	2.51	2.11	1.14	0.0500000000002	6.52	0.37	0.740000000001	0.0999999999995	8.72	0.330000000001	2.25	1.53	0.4	AAA463.cd3.X2.Y18.tile.tissue.png	140	1	2000	140	6a83110ccf317fd513320467cb0c6904	0	0	0	0	0	0	0	0	0	0	0	0	0	/home/dhl_ec/bnelissen/Slides/CD3_manuscript/CD3_slides/AAA463.cd3/AAA463.cd3.run1	255	0.7	0.06	0.7	0.06	-9.00880531869	-11.729348006	0.962794887862	0.136346210937
186.0	1530486.0	123.0	15524.0	1530486.0	3816000.0	2.0	5.0	2.53	3.08	1.07	0.04	6.1	0.36	0.73	0.150000000001	8.54	0.4	3.25	2.4	0.62	AAA463.cd3.X2.Y19.tile.tissue.png	141	1	2000	141	3c136e29bf2a7a0ba8116787272ff841	0	0	0	0	0	0	0	0	0	0	0	0	0	/home/dhl_ec/bnelissen/Slides/CD3_manuscript/CD3_slides/AAA463.cd3/AAA463.cd3.run1	255	0.7	0.06	0.7	0.06	-8.55680067914	-11.3568938621	1.32196413585	2.36066681407
0.0	22399.0	0.0	1940.0	22399.0	4000000.0	0.0	6.0	3.12	1.99	1.82	0.0799999999999	9.75	0.57	1.39	0.31	8.88	0.22	3.33	2.46	0.59	AAA463.cd3.X2.Y4.tile.tissue.png	142	1	2000	142	066a09931429a09ec5b34d2526d534ac	0	0	0	0	0	0	0	0	0	0	0	0	0	/home/dhl_ec/bnelissen/Slides/CD3_manuscript/CD3_slides/AAA463.cd3/AAA463.cd3.run1	255	0.7	0.06	0.7	0.06	-6.04527530502	-11.1215510218	0.246509732653	7.55048182495
217.0	252067.0	125.0	10212.0	252067.0	4000000.0	3.0	15.0	3.61	2.39	1.89	0.0699999999997	10.02	0.6	1.27	0.309999999999	9.9	0.35	3.54	2.47	0.63	AAA463.cd3.X2.Y5.tile.tissue.png	143	1	2000	143	2eb92476110530f4798bd3aae989c2e4	0	0	0	0	0	0	0	0	0	0	0	0	0	/home/dhl_ec/bnelissen/Slides/CD3_manuscript/CD3_slides/AAA463.cd3/AAA463.cd3.run1	255	0.7	0.06	0.7	0.06	-9.10807045558	-12.6233016351	1.51897989013	0.0772046875
815.0	2862561.0	419.0	21947.0	2862561.0	4000000.0	11.0	13.0	2.0	1.66	1.78	0.0699999999997	10.01	0.61	1.26	0.160000000001	12.67	0.52	3.58	2.45	0.63	AAA463.cd3.X2.Y6.tile.tissue.png	144	1	2000	144	5ec55fa04664f26ac38abc255d03346b	0	0	0	0	0	0	0	0	0	0	0	0	0	/home/dhl_ec/bnelissen/Slides/CD3_manuscript/CD3_slides/AAA463.cd3/AAA463.cd3.run1	255	0.7	0.06	0.7	0.06	-8.67392086751	-12.0235162756	0.888134697414	0.0967915
29890.0	2997097.0	11934.0	14197.0	2997097.0	4000000.0	241.0	7.0	1.95	2.04	1.92	0.0699999999997	10.36	0.38	0.75	0.0900000000001	9.23	0.34	2.25	1.57	0.42	AAA463.cd3.X2.Y7.tile.tissue.png	145	1	2000	145	1fa2f49457728df802f72e6928b05fc4	0	0	0	0	0	0	0	0	0	0	0	0	0	/home/dhl_ec/bnelissen/Slides/CD3_manuscript/CD3_slides/AAA463.cd3/AAA463.cd3.run1	255	0.7	0.06	0.7	0.06	-9.00539701131	-12.3882478491	1.17321063786	0.268300449219
5622.0	2174795.0	2330.0	18831.0	2174795.0	4000000.0	52.0	11.0	2.13	2.0	1.55	0.0700000000006	7.16	0.59	1.25	0.22	11.6	0.39	3.49	2.08	0.61	AAA463.cd3.X2.Y8.tile.tissue.png	146	1	2000	146	9d5efda94bb04edea8f7df64ad886cde	0	0	0	0	0	0	0	0	0	0	0	0	0	/home/dhl_ec/bnelissen/Slides/CD3_manuscript/CD3_slides/AAA463.cd3/AAA463.cd3.run1	255	0.7	0.06	0.7	0.06	-9.18230824066	-12.0429670236	1.29187754415	0.142513183594
21579.0	2019663.0	7395.0	10872.0	2019663.0	4000000.0	150.0	8.0	2.25	1.7	1.53	0.0699999999997	9.76	0.570000000001	0.969999999999	0.219999999999	11.36	0.47	3.4	2.46	0.629999999999	AAA463.cd3.X2.Y9.tile.tissue.png	147	1	2000	147	b3f1c816bc698f28d1d756e287e1e347	0	0	0	0	0	0	0	0	0	0	0	0	0	/home/dhl_ec/bnelissen/Slides/CD3_manuscript/CD3_slides/AAA463.cd3/AAA463.cd3.run1	255	0.7	0.06	0.7	0.06	-8.98555400677	-12.1689062636	1.12288866743	0.167204984375
0.0	27573.0	0.0	2992.0	27573.0	4000000.0	0.0	12.0	1.9	1.32	1.83	0.0900000000001	6.78	0.46	0.88	0.219999999999	6.04	0.139999999999	2.31	1.57	0.369999999999	AAA463.cd3.X3.Y0.tile.tissue.png	148	1	2000	148	540d9c4ac740c5993971cf637cf424b8	0	0	0	0	0	0	0	0	0	0	0	0	0	/home/dhl_ec/bnelissen/Slides/CD3_manuscript/CD3_slides/AAA463.cd3/AAA463.cd3.run1	255	0.7	0.06	0.7	0.06	0.0	-11.083412044	0.239107979415	7.56586255682
0.0	6672.0	0.0	500.0	6672.0	4000000.0	0.0	2.0	2.3	2.43	1.17	0.0599999999995	6.87	0.38	0.889999999999	0.22	5.94	0.13	2.14	1.57	0.85	AAA463.cd3.X3.Y1.tile.tissue.png	149	1	2000	149	c420ced852f21217a766244b2b55527a	0	0	0	0	0	0	0	0	0	0	0	0	0	/home/dhl_ec/bnelissen/Slides/CD3_manuscript/CD3_slides/AAA463.cd3/AAA463.cd3.run1	255	0.7	0.06	0.7	0.06	0.0	-11.0448397273	0.492449863352	7.78159944836
140534.0	1464498.0	46779.0	21901.0	1464498.0	4000000.0	881.0	22.0	2.75	2.08	1.21	0.0599999999995	7.25	0.4	0.79	0.160000000001	9.78	0.3	2.33	1.61	1.37	AAA463.cd3.X3.Y10.tile.tissue.png	150	1	2000	150	474e55ad57dd8014edefdd82d240939e	0	0	0	0	0	0	0	0	0	0	0	0	0	/home/dhl_ec/bnelissen/Slides/CD3_manuscript/CD3_slides/AAA463.cd3/AAA463.cd3.run1	255	0.7	0.06	0.7	0.06	-9.58308705482	-11.1600577855	2.10960369498	0.5514539375
17091.0	338920.0	5970.0	12440.0	338920.0	4000000.0	113.0	16.0	0.88	1.08	1.17	0.0599999999995	7.25	0.379999999999	0.83	0.2	7.23	0.24	2.26	1.6	1.41	AAA463.cd3.X3.Y11.tile.tissue.png	151	1	2000	151	59bc1326b1f73662720136b58b0af9b5	0	0	0	0	0	0	0	0	0	0	0	0	0	/home/dhl_ec/bnelissen/Slides/CD3_manuscript/CD3_slides/AAA463.cd3/AAA463.cd3.run1	255	0.7	0.06	0.7	0.06	-9.77025406001	-12.4263586492	2.61000381806	2.71091299219
0.0	10725.0	0.0	1149.0	10725.0	4000000.0	0.0	3.0	2.7	0.95	1.13	0.0599999999995	6.67	0.38	0.85	0.22	6.4	0.14	2.16	1.56	1.61	AAA463.cd3.X3.Y12.tile.tissue.png	152	1	2000	152	ab616f3ca57c2e11be6a7be6269b1b9e	0	0	0	0	0	0	0	0	0	0	0	0	0	/home/dhl_ec/bnelissen/Slides/CD3_manuscript/CD3_slides/AAA463.cd3/AAA463.cd3.run1	255	0.7	0.06	0.7	0.06	-8.66540497869	-12.3729782079	2.55800428963	5.09976638306
77.0	17298.0	42.0	1727.0	17298.0	4000000.0	1.0	3.0	1.84	1.12	1.15	0.0599999999995	6.82	0.39	0.889999999999	0.24	6.92	0.22	2.19	1.58	0.46	AAA463.cd3.X3.Y13.tile.tissue.png	153	1	2000	153	de8cb6fb36110733cdf74cf534aca2fc	0	0	0	0	0	0	0	0	0	0	0	0	0	/home/dhl_ec/bnelissen/Slides/CD3_manuscript/CD3_slides/AAA463.cd3/AAA463.cd3.run1	255	0.7	0.06	0.7	0.06	-8.43194869587	-11.7032093502	1.30064003293	4.64826270435
10221.0	635675.0	4187.0	23095.0	635675.0	4000000.0	88.0	31.0	2.05	1.06	1.15	0.0900000000001	7.08	0.389999999999	0.829999999999	0.19	7.44	0.25	2.3	1.6	0.65	AAA463.cd3.X3.Y14.tile.tissue.png	154	1	2000	154	301744a67e511e1631d360aba1c946a7	0	0	0	0	0	0	0	0	0	0	0	0	0	/home/dhl_ec/bnelissen/Slides/CD3_manuscript/CD3_slides/AAA463.cd3/AAA463.cd3.run1	255	0.7	0.06	0.7	0.06	-9.60889031881	-12.3505640489	2.39465203943	3.05484258594
141924.0	2081930.0	49425.0	25502.0	2081930.0	4000000.0	957.0	15.0	3.87	3.54	1.57	0.0599999999995	7.42	0.400000000001	0.760000000001	0.14	9.49	0.33	2.32	1.56	0.43	AAA463.cd3.X3.Y15.tile.tissue.png	155	1	2000	155	3408faf6440424e5f9296ec44b9ee270	0	0	0	0	0	0	0	0	0	0	0	0	0	/home/dhl_ec/bnelissen/Slides/CD3_manuscript/CD3_slides/AAA463.cd3/AAA463.cd3.run1	255	0.7	0.06	0.7	0.06	-9.60907286346	-11.1906830222	2.185377545	0.603469109375
104416.0	2732632.0	38606.0	25201.0	2732632.0	4000000.0	815.0	17.0	4.21	3.26	1.17	0.0500000000002	7.18	0.4	1.2	0.12	9.76	0.339999999999	2.3	1.56	0.59	AAA463.cd3.X3.Y16.tile.tissue.png	156	1	2000	156	eb1a52024a33d496e4a2681d8bb8ebce	0	0	0	0	0	0	0	0	0	0	0	0	0	/home/dhl_ec/bnelissen/Slides/CD3_manuscript/CD3_slides/AAA463.cd3/AAA463.cd3.run1	255	0.7	0.06	0.7	0.06	-9.59799233994	-12.973423644	1.83338414476	0.363779132813
15754.0	2435412.0	6424.0	21672.0	2435412.0	4000000.0	138.0	7.0	2.71	3.47	1.15	0.0499999999993	6.8	0.49	0.75	0.12	8.65	0.32	2.3	1.56	0.46	AAA463.cd3.X3.Y17.tile.tissue.png	157	1	2000	157	e27a681582cb663cbdb425f21362277b	0	0	0	0	0	0	0	0	0	0	0	0	0	/home/dhl_ec/bnelissen/Slides/CD3_manuscript/CD3_slides/AAA463.cd3/AAA463.cd3.run1	255	0.7	0.06	0.7	0.06	-9.40701483519	-12.2189381889	1.45548974282	0.15547828125
5069.0	2998381.0	2352.0	15892.0	2998381.0	4000000.0	59.0	3.0	2.29	3.32	1.12	0.0500000000002	11.8	0.55	1.01	0.1	9.01	0.36	2.49	1.59	0.58	AAA463.cd3.X3.Y18.tile.tissue.png	158	1	2000	158	7118cf4a82db431d3149a7993543842b	0	0	0	0	0	0	0	0	0	0	0	0	0	/home/dhl_ec/bnelissen/Slides/CD3_manuscript/CD3_slides/AAA463.cd3/AAA463.cd3.run1	255	0.7	0.06	0.7	0.06	-9.15001558828	-12.482438042	1.28915384514	0.169337673828
482.0	2310397.0	186.0	25019.0	2310397.0	3816000.0	4.0	7.0	1.33	2.23	1.14	0.04	7.67	0.39	0.73	0.12	8.17	0.299999999999	2.23	1.48	0.58	AAA463.cd3.X3.Y19.tile.tissue.png	159	1	2000	159	4740cbd8fd116c08b11f0baca89fe9ef	0	0	0	0	0	0	0	0	0	0	0	0	0	/home/dhl_ec/bnelissen/Slides/CD3_manuscript/CD3_slides/AAA463.cd3/AAA463.cd3.run1	255	0.7	0.06	0.7	0.06	-9.00787960156	-11.6591889458	1.35417871331	0.867349728118
0.0	3042.0	0.0	350.0	3042.0	4000000.0	0.0	2.0	2.69	2.42	1.18	0.0600000000004	6.8	0.379999999999	0.879999999999	0.21	5.97	0.17	2.17	1.6	0.450000000001	AAA463.cd3.X3.Y2.tile.tissue.png	160	1	2000	160	67bad1bdbf613e529e5013d7481321a4	0	0	0	0	0	0	0	0	0	0	0	0	0	/home/dhl_ec/bnelissen/Slides/CD3_manuscript/CD3_slides/AAA463.cd3/AAA463.cd3.run1	255	0.7	0.06	0.7	0.06	0.0	-10.9710649347	0.0858175966161	10.0039216877
66.0	6380.0	39.0	626.0	6380.0	4000000.0	1.0	3.0	3.33	2.79	1.15	0.0599999999995	6.84	0.38	0.839999999999	0.22	6.75	0.34	2.2	1.56	0.51	AAA463.cd3.X3.Y3.tile.tissue.png	161	1	2000	161	d324eb2761629127fa795c68a03fa312	0	0	0	0	0	0	0	0	0	0	0	0	0	/home/dhl_ec/bnelissen/Slides/CD3_manuscript/CD3_slides/AAA463.cd3/AAA463.cd3.run1	255	0.7	0.06	0.7	0.06	-7.72559520459	-10.8710725603	0.548792995461	6.22255157202
0.0	4338.0	0.0	546.0	4338.0	4000000.0	0.0	2.0	3.65	1.97	1.41	0.0599999999995	6.73	0.39	0.750000000001	0.22	5.83	0.139999999999	2.15	1.58	0.39	AAA463.cd3.X3.Y4.tile.tissue.png	162	1	2000	162	eefae7c55a7f6b935932b0aef8fef205	0	0	0	0	0	0	0	0	0	0	0	0	0	/home/dhl_ec/bnelissen/Slides/CD3_manuscript/CD3_slides/AAA463.cd3/AAA463.cd3.run1	255	0.7	0.06	0.7	0.06	0.0	-9.33060528011	0.0319148899499	0.813201336868
265.0	1475056.0	158.0	9268.0	1475056.0	4000000.0	4.0	3.0	3.08	3.06	1.15	0.04	7.04	0.400000000001	0.750000000001	0.17	7.89	0.29	2.27	1.68	0.419999999999	AAA463.cd3.X3.Y5.tile.tissue.png	163	1	2000	163	4c4e511e65a1eb0d36bb3cbd41f5d704	0	0	0	0	0	0	0	0	0	0	0	0	0	/home/dhl_ec/bnelissen/Slides/CD3_manuscript/CD3_slides/AAA463.cd3/AAA463.cd3.run1	255	0.7	0.06	0.7	0.06	-9.03573398645	-12.0100371793	1.21880652024	0.0744470351562
17144.0	3154599.0	5994.0	13649.0	3154599.0	4000000.0	118.0	3.0	4.33	2.85	1.23	0.0500000000002	7.91	0.42	0.79	0.0900000000001	12.08	0.52	3.5	2.46	0.639999999999	AAA463.cd3.X3.Y6.tile.tissue.png	164	1	2000	164	773cc8a0c1527a6ae0ca3ccbd81fb6c8	0	0	0	0	0	0	0	0	0	0	0	0	0	/home/dhl_ec/bnelissen/Slides/CD3_manuscript/CD3_slides/AAA463.cd3/AAA463.cd3.run1	255	0.7	0.06	0.7	0.06	-9.30072866985	-12.1519286548	1.30988227402	0.199657013672
43131.0	3067331.0	17034.0	22347.0	3067331.0	4000000.0	361.0	4.0	3.39	3.24	1.79	0.0799999999999	10.57	0.610000000001	1.23	0.14	13.31	0.54	3.61	2.52	0.659999999999	AAA463.cd3.X3.Y7.tile.tissue.png	165	1	2000	165	5e6e902faa1dabbfb08e3763fa296870	0	0	0	0	0	0	0	0	0	0	0	0	0	/home/dhl_ec/bnelissen/Slides/CD3_manuscript/CD3_slides/AAA463.cd3/AAA463.cd3.run1	255	0.7	0.06	0.7	0.06	-9.41715124498	-12.6136836825	1.60517133082	0.252283816406
59763.0	2985542.0	21862.0	24424.0	2985542.0	4000000.0	440.0	7.0	2.05	3.05	1.78	0.0699999999997	11.3	0.610000000001	1.23	0.15	13.34	0.51	3.54	2.49	0.639999999999	AAA463.cd3.X3.Y8.tile.tissue.png	166	1	2000	166	05e6ee010ed6afa320d0add6195a26b7	0	0	0	0	0	0	0	0	0	0	0	0	0	/home/dhl_ec/bnelissen/Slides/CD3_manuscript/CD3_slides/AAA463.cd3/AAA463.cd3.run1	255	0.7	0.06	0.7	0.06	-9.40830314158	-12.6152219384	1.67627566171	0.288728683594
37089.0	1647375.0	14449.0	28065.0	1647375.0	4000000.0	281.0	28.0	1.42	2.14	2.09	0.0699999999997	10.67	0.63	1.24	0.23	11.86	0.44	3.58	2.49	0.62	AAA463.cd3.X3.Y9.tile.tissue.png	167	1	2000	167	b6cbcc00bc26e3c65974dbde869e8551	0	0	0	0	0	0	0	0	0	0	0	0	0	/home/dhl_ec/bnelissen/Slides/CD3_manuscript/CD3_slides/AAA463.cd3/AAA463.cd3.run1	255	0.7	0.06	0.7	0.06	-9.50143890865	-12.7705060344	2.35989516045	0.225652421875
312.0	51618.0	93.0	4951.0	51618.0	4000000.0	2.0	21.0	2.47	2.81	1.75	0.0699999999997	9.97	0.57	1.25	0.32	9.23	0.320000000001	3.52	2.48	0.599999999999	AAA463.cd3.X4.Y0.tile.tissue.png	168	1	2000	168	661e3329a5ab2b6b79597bdc16bc89f9	0	0	0	0	0	0	0	0	0	0	0	0	0	/home/dhl_ec/bnelissen/Slides/CD3_manuscript/CD3_slides/AAA463.cd3/AAA463.cd3.run1	255	0.7	0.06	0.7	0.06	-7.15401431503	-9.09429037613	0.132810142396	0.247742765381
500.0	11517.0	172.0	1070.0	11517.0	4000000.0	4.0	5.0	2.89	3.03	1.78	0.0699999999997	9.66	0.65	1.18	0.440000000001	9.98	0.26	3.01	2.25	0.48	AAA463.cd3.X4.Y1.tile.tissue.png	169	1	2000	169	c31fda1b033a4d7eb62cc7e64d5d3c08	0	0	0	0	0	0	0	0	0	0	0	0	0	/home/dhl_ec/bnelissen/Slides/CD3_manuscript/CD3_slides/AAA463.cd3/AAA463.cd3.run1	255	0.7	0.06	0.7	0.06	-8.0572414625	-11.8001831781	0.432074164375	0.0450745732422
949.0	27347.0	298.0	2278.0	27347.0	4000000.0	4.0	6.0	2.39	2.79	1.89	0.0699999999997	10.59	0.64	1.4	0.43	9.83	0.259999999999	2.97	2.22	0.47	AAA463.cd3.X4.Y10.tile.tissue.png	170	1	2000	170	d60a9d8cfe91dce6b3d8155b683d0d5f	0	0	0	0	0	0	0	0	0	0	0	0	0	/home/dhl_ec/bnelissen/Slides/CD3_manuscript/CD3_slides/AAA463.cd3/AAA463.cd3.run1	255	0.7	0.06	0.7	0.06	-8.75263526777	-12.3961649184	1.59116518113	3.99112300098
0.0	13579.0	0.0	1506.0	13579.0	4000000.0	0.0	4.0	2.88	2.32	1.91	0.0699999999997	10.61	0.62	1.4	0.43	9.31	0.17	2.99	2.19	0.629999999999	AAA463.cd3.X4.Y15.tile.tissue.png	171	1	2000	171	0ceabaa06ed51ba25c8fd4f9e6ad7110	0	0	0	0	0	0	0	0	0	0	0	0	0	/home/dhl_ec/bnelissen/Slides/CD3_manuscript/CD3_slides/AAA463.cd3/AAA463.cd3.run1	255	0.7	0.06	0.7	0.06	-5.71256013146	-11.5696984445	0.649018221036	5.48224169519
22137.0	705285.0	8154.0	22802.0	705285.0	4000000.0	166.0	32.0	2.61	2.36	1.96	0.0799999999999	10.27	0.59	1.25	0.27	10.4	0.38	3.58	2.51	1.67	AAA463.cd3.X4.Y16.tile.tissue.png	172	1	2000	172	db7c15192fb435584a28cc871cb0c40b	0	0	0	0	0	0	0	0	0	0	0	0	0	/home/dhl_ec/bnelissen/Slides/CD3_manuscript/CD3_slides/AAA463.cd3/AAA463.cd3.run1	255	0.7	0.06	0.7	0.06	-9.70056819647	-11.275708834	2.1631609329	0.819150101563
10128.0	431811.0	3897.0	22420.0	431811.0	4000000.0	73.0	40.0	2.38	3.01	1.81	0.0799999999999	10.21	0.59	1.25	0.3	10.01	0.360000000001	3.7	2.51	1.61	AAA463.cd3.X4.Y17.tile.tissue.png	173	1	2000	173	18119bad2d17d3ad317981d6f0b7f261	0	0	0	0	0	0	0	0	0	0	0	0	0	/home/dhl_ec/bnelissen/Slides/CD3_manuscript/CD3_slides/AAA463.cd3/AAA463.cd3.run1	255	0.7	0.06	0.7	0.06	-9.39221753857	-12.8782933211	2.92526478106	0.128942351563
6808.0	2782890.0	2957.0	23518.0	2782890.0	4000000.0	69.0	13.0	3.23	2.19	1.79	0.0700000000006	10.43	0.610000000001	1.27	0.16	12.82	0.55	3.69	2.62	0.71	AAA463.cd3.X4.Y18.tile.tissue.png	174	1	2000	174	b7c23f9043b977359fb41263216cd419	0	0	0	0	0	0	0	0	0	0	0	0	0	/home/dhl_ec/bnelissen/Slides/CD3_manuscript/CD3_slides/AAA463.cd3/AAA463.cd3.run1	255	0.7	0.06	0.7	0.06	-9.45420156727	-12.5667965891	1.98498140249	0.177736480469
179.0	2327988.0	102.0	31185.0	2327988.0	3816000.0	3.0	16.0	3.96	2.28	1.86	0.0699999999997	12.97	0.6	1.24	0.17	11.77	0.469999999999	3.6	2.47	0.66	AAA463.cd3.X4.Y19.tile.tissue.png	175	1	2000	175	47c05af58a76be01de46dc976b26d8a2	0	0	0	0	0	0	0	0	0	0	0	0	0	/home/dhl_ec/bnelissen/Slides/CD3_manuscript/CD3_slides/AAA463.cd3/AAA463.cd3.run1	255	0.7	0.06	0.7	0.06	-9.03813852691	-11.6064478129	1.80787066886	0.641810657429
2539.0	434805.0	1067.0	4752.0	434805.0	4000000.0	21.0	3.0	2.68	2.43	1.91	0.0700000000006	10.43	0.63	1.29	0.3	10.3	0.36	3.41	2.45	0.620000000001	AAA463.cd3.X4.Y2.tile.tissue.png	176	1	2000	176	5c0289c4a3f2649f24fd266ceab76424	0	0	0	0	0	0	0	0	0	0	0	0	0	/home/dhl_ec/bnelissen/Slides/CD3_manuscript/CD3_slides/AAA463.cd3/AAA463.cd3.run1	255	0.7	0.06	0.7	0.06	-8.89771896291	-12.0636282217	1.04665246513	0.0802696855469
5611.0	183342.0	2479.0	4977.0	183342.0	4000000.0	54.0	8.0	1.43	2.11	1.82	0.0699999999997	9.99	0.59	1.26	0.32	9.79	0.330000000001	3.24	2.41	0.58	AAA463.cd3.X4.Y3.tile.tissue.png	177	1	2000	177	d1c1ba6b08d59f9d4b33a8b7574560d1	0	0	0	0	0	0	0	0	0	0	0	0	0	/home/dhl_ec/bnelissen/Slides/CD3_manuscript/CD3_slides/AAA463.cd3/AAA463.cd3.run1	255	0.7	0.06	0.7	0.06	-9.12314795724	-12.6330649792	2.00766414909	0.0787919453125
0.0	1590.0	0.0	180.0	1590.0	4000000.0	0.0	1.0	2.97	2.93	1.81	0.0700000000006	9.48	0.58	1.26	0.34	8.07	0.219999999999	3.21	2.36	0.570000000001	AAA463.cd3.X4.Y4.tile.tissue.png	178	1	2000	178	9e53dbf1d49df58886614266bd858012	0	0	0	0	0	0	0	0	0	0	0	0	0	/home/dhl_ec/bnelissen/Slides/CD3_manuscript/CD3_slides/AAA463.cd3/AAA463.cd3.run1	255	0.7	0.06	0.7	0.06	0.0	-12.3443143536	3.37750190399	0.0509127478638
262.0	458279.0	86.0	5318.0	458279.0	4000000.0	3.0	5.0	3.99	3.67	1.91	0.0699999999997	11.64	0.58	1.23	0.31	10.02	0.34	3.32	2.48	0.589999999999	AAA463.cd3.X4.Y5.tile.tissue.png	179	1	2000	179	bc83373b99d83e3cd03992c95e3ec432	0	0	0	0	0	0	0	0	0	0	0	0	0	/home/dhl_ec/bnelissen/Slides/CD3_manuscript/CD3_slides/AAA463.cd3/AAA463.cd3.run1	255	0.7	0.06	0.7	0.06	-8.58308912489	-11.6392850609	0.732706826379	0.0614928974609
4183.0	491779.0	1536.0	8592.0	491779.0	4000000.0	31.0	7.0	3.18	2.21	1.93	0.0699999999997	10.07	0.62	1.3	0.320000000001	10.35	0.35	3.45	2.39	0.57	AAA463.cd3.X4.Y6.tile.tissue.png	180	1	2000	180	249aef8e6f747ad766f133ee9c7e2715	0	0	0	0	0	0	0	0	0	0	0	0	0	/home/dhl_ec/bnelissen/Slides/CD3_manuscript/CD3_slides/AAA463.cd3/AAA463.cd3.run1	255	0.7	0.06	0.7	0.06	-9.16162284162	-12.4339824534	1.75267179949	0.115946703125
11567.0	1377191.0	4029.0	8353.0	1377191.0	4000000.0	88.0	4.0	3.14	3.53	1.87	0.0700000000006	10.36	0.62	1.28	0.25	11.3	0.43	3.55	2.46	0.620000000001	AAA463.cd3.X4.Y7.tile.tissue.png	181	1	2000	181	ec75f63bb084cf03e5875e38bdcb25ee	0	0	0	0	0	0	0	0	0	0	0	0	0	/home/dhl_ec/bnelissen/Slides/CD3_manuscript/CD3_slides/AAA463.cd3/AAA463.cd3.run1	255	0.7	0.06	0.7	0.06	-9.07545131208	-12.2688496209	1.30348721035	0.130166359375
6644.0	359008.0	2767.0	9802.0	359008.0	4000000.0	61.0	15.0	3.01	2.87	1.95	0.0700000000006	10.22	0.570000000001	1.21	0.32	9.99	0.360000000001	3.4	2.48	0.6	AAA463.cd3.X4.Y8.tile.tissue.png	182	1	2000	182	e33b7931e9e52bbaead38771b59a2f14	0	0	0	0	0	0	0	0	0	0	0	0	0	/home/dhl_ec/bnelissen/Slides/CD3_manuscript/CD3_slides/AAA463.cd3/AAA463.cd3.run1	255	0.7	0.06	0.7	0.06	-9.57499083751	-12.9181258354	2.1302913878	0.116436785156
14438.0	272519.0	5579.0	7047.0	272519.0	4000000.0	117.0	11.0	3.39	1.95	1.85	0.0799999999999	10.1	0.59	1.27	0.309999999999	9.99	0.34	3.4	2.54	0.64	AAA463.cd3.X4.Y9.tile.tissue.png	183	1	2000	183	35ed4d47d177dd4ed1123931b4790538	0	0	0	0	0	0	0	0	0	0	0	0	0	/home/dhl_ec/bnelissen/Slides/CD3_manuscript/CD3_slides/AAA463.cd3/AAA463.cd3.run1	255	0.7	0.06	0.7	0.06	-9.5145696217	-10.8454049657	2.06651818515	0.468276644531
238.0	96322.0	94.0	5116.0	96322.0	4000000.0	2.0	14.0	3.1	2.74	1.13	0.0500000000002	6.68	0.38	0.739999999999	0.219999999999	6.71	0.22	2.16	1.52	0.55	AAA463.cd3.X5.Y0.tile.tissue.png	184	1	2000	184	cc934b5a1211c34e176ba261c86f1a1c	0	0	0	0	0	0	0	0	0	0	0	0	0	/home/dhl_ec/bnelissen/Slides/CD3_manuscript/CD3_slides/AAA463.cd3/AAA463.cd3.run1	255	0.7	0.06	0.7	0.06	-8.17733215738	-10.0594372628	0.738254969977	0.281152573242
892.0	2559867.0	515.0	12493.0	2559867.0	4000000.0	12.0	2.0	3.1	3.16	1.84	0.0699999999997	17.56	0.599999999999	1.23	0.17	12.29	0.5	3.45	2.36	0.630000000001	AAA463.cd3.X5.Y1.tile.tissue.png	185	1	2000	185	65d5a5b6ebd9361e5cc9085faffe0522	0	0	0	0	0	0	0	0	0	0	0	0	0	/home/dhl_ec/bnelissen/Slides/CD3_manuscript/CD3_slides/AAA463.cd3/AAA463.cd3.run1	255	0.7	0.06	0.7	0.06	-8.0448529696	-11.8001310113	0.521923653645	0.107681746094
0.0	3579.0	0.0	424.0	3579.0	4000000.0	0.0	2.0	3.03	2.74	1.9	0.0900000000001	9.79	0.58	1.43	0.34	8.42	0.24	3.38	2.5	0.58	AAA463.cd3.X5.Y16.tile.tissue.png	186	1	2000	186	d7b59cba188cea4f911831588d3c677f	0	0	0	0	0	0	0	0	0	0	0	0	0	/home/dhl_ec/bnelissen/Slides/CD3_manuscript/CD3_slides/AAA463.cd3/AAA463.cd3.run1	255	0.7	0.06	0.7	0.06	0.0	-10.8587708318	0.0551692241062	10.2462221484
767.0	24912.0	269.0	1846.0	24912.0	4000000.0	5.0	6.0	4.5	3.09	1.88	0.0700000000006	9.67	0.59	1.26	0.33	9.7	0.33	3.36	2.51	0.61	AAA463.cd3.X5.Y17.tile.tissue.png	187	1	2000	187	93fce9f9e3944ccef433bff9cb156822	0	0	0	0	0	0	0	0	0	0	0	0	0	/home/dhl_ec/bnelissen/Slides/CD3_manuscript/CD3_slides/AAA463.cd3/AAA463.cd3.run1	255	0.7	0.06	0.7	0.06	-9.45078875043	-12.5215317834	2.62238177008	0.0626522250977
2920.0	412628.0	1083.0	25699.0	412628.0	4000000.0	18.0	45.0	3.11	3.64	1.13	0.0500000000002	7.01	0.4	1.28	0.309999999999	10.12	0.34	3.56	2.46	0.620000000001	AAA463.cd3.X5.Y18.tile.tissue.png	188	1	2000	188	760babe1f0ad0cd998a72b806a42f8c9	0	0	0	0	0	0	0	0	0	0	0	0	0	/home/dhl_ec/bnelissen/Slides/CD3_manuscript/CD3_slides/AAA463.cd3/AAA463.cd3.run1	255	0.7	0.06	0.7	0.06	-9.23124304277	-12.6590033866	2.78116787325	0.108762847656
62.0	2054565.0	34.0	40096.0	2054565.0	3816000.0	1.0	41.0	3.03	1.51	1.16	0.04	7.37	0.38	0.72	0.139999999999	7.89	0.280000000001	2.22	1.46	0.400000000001	AAA463.cd3.X5.Y19.tile.tissue.png	189	1	2000	189	6d48ac6de3409d07e45e311089b62196	0	0	0	0	0	0	0	0	0	0	0	0	0	/home/dhl_ec/bnelissen/Slides/CD3_manuscript/CD3_slides/AAA463.cd3/AAA463.cd3.run1	255	0.7	0.06	0.7	0.06	-9.07103713634	-11.2406229827	2.1414747542	0.844742203878
14983.0	1812881.0	5218.0	10853.0	1812881.0	4000000.0	112.0	5.0	2.88	2.93	1.89	0.0699999999997	7.09	0.38	0.76	0.150000000001	8.1	0.280000000001	2.21	1.53	0.8	AAA463.cd3.X5.Y2.tile.tissue.png	190	1	2000	190	b60a9979a1c09d8d0b35180288cf7cbc	0	0	0	0	0	0	0	0	0	0	0	0	0	/home/dhl_ec/bnelissen/Slides/CD3_manuscript/CD3_slides/AAA463.cd3/AAA463.cd3.run1	255	0.7	0.06	0.7	0.06	-8.95319661477	-12.3890058615	1.25741709661	0.187515119141
43592.0	2052477.0	15798.0	23676.0	2052477.0	4000000.0	306.0	11.0	2.1	2.47	1.12	0.0499999999993	7.35	0.38	1.28	0.21	12.79	0.5	3.67	2.48	1.56	AAA463.cd3.X5.Y3.tile.tissue.png	191	1	2000	191	ca84dbba2057901fec1af8547a1fb806	0	0	0	0	0	0	0	0	0	0	0	0	0	/home/dhl_ec/bnelissen/Slides/CD3_manuscript/CD3_slides/AAA463.cd3/AAA463.cd3.run1	255	0.7	0.06	0.7	0.06	-9.19626920991	-12.6063992866	1.56748064381	0.285832316406
25890.0	1685605.0	10662.0	11585.0	1685605.0	4000000.0	220.0	4.0	2.72	3.37	1.13	0.0500000000002	7.05	0.38	0.76	0.150000000001	8.29	0.440000000001	3.5	1.95	0.57	AAA463.cd3.X5.Y4.tile.tissue.png	192	1	2000	192	1e4a068550ba8e035125bb62ba8fae6b	0	0	0	0	0	0	0	0	0	0	0	0	0	/home/dhl_ec/bnelissen/Slides/CD3_manuscript/CD3_slides/AAA463.cd3/AAA463.cd3.run1	255	0.7	0.06	0.7	0.06	-9.51024470375	-12.2898930002	2.0229199355	0.1750184375
0.0	0.0	0.0	0.0	0.0	4000000.0	0.0	0.0	2.58	2.57	1.16	0.0799999999999	9.3	0.52	1.2	0.349999999999	6.86	0.21	3.19	2.46	1.73	AAA463.cd3.X5.Y5.tile.tissue.png	193	1	2000	193	82a11ecaaf4508b2830ac086934d32a8	0	0	0	0	0	0	0	0	0	0	0	0	0	/home/dhl_ec/bnelissen/Slides/CD3_manuscript/CD3_slides/AAA463.cd3/AAA463.cd3.run1	255	1.0	0.06	1.0	0.06	0.0	-12.1658717602	0.0	0.0570713911018
0.0	41828.0	0.0	1706.0	41828.0	4000000.0	0.0	4.0	2.65	2.25	1.17	0.0499999999993	6.83	0.38	0.759999999999	0.219999999999	5.8	0.139999999999	2.1	1.55	0.830000000001	AAA463.cd3.X5.Y6.tile.tissue.png	194	1	2000	194	f7eb3d4562d8e6b710cb2013cb2bc5d8	0	0	0	0	0	0	0	0	0	0	0	0	0	/home/dhl_ec/bnelissen/Slides/CD3_manuscript/CD3_slides/AAA463.cd3/AAA463.cd3.run1	255	0.7	0.06	0.7	0.06	0.0	-11.8266107656	0.0729479381616	0.0721528319397
0.0	12252.0	0.0	1176.0	12252.0	4000000.0	0.0	4.0	2.9	2.34	1.17	0.0500000000002	6.71	0.370000000001	0.75	0.22	5.8	0.14	2.09	1.53	1.3	AAA463.cd3.X5.Y7.tile.tissue.png	195	1	2000	195	07ccdab8bdbf8c68254bcf1407464ea9	0	0	0	0	0	0	0	0	0	0	0	0	0	/home/dhl_ec/bnelissen/Slides/CD3_manuscript/CD3_slides/AAA463.cd3/AAA463.cd3.run1	255	0.7	0.06	0.7	0.06	0.0	-11.9092258345	0.418942921309	0.0638248420715
79.0	106265.0	41.0	3366.0	106265.0	4000000.0	1.0	8.0	2.45	2.33	1.17	0.0500000000002	9.75	0.38	0.74	0.21	6.76	0.21	2.09	1.59	1.84	AAA463.cd3.X5.Y8.tile.tissue.png	196	1	2000	196	b56c5da9b8f3ddc71403df0eb83e35ff	0	0	0	0	0	0	0	0	0	0	0	0	0	/home/dhl_ec/bnelissen/Slides/CD3_manuscript/CD3_slides/AAA463.cd3/AAA463.cd3.run1	255	0.7	0.06	0.7	0.06	-7.96639190652	-12.1818125117	0.832285186997	0.0844377910156
0.0	8892.0	0.0	1040.0	8892.0	4000000.0	0.0	6.0	2.17	2.67	1.14	0.0600000000004	6.81	0.37	0.84	0.22	5.87	0.23	3.29	2.48	2.65	AAA463.cd3.X5.Y9.tile.tissue.png	197	1	2000	197	04d3f3620743ef110ff0c100adcb8183	0	0	0	0	0	0	0	0	0	0	0	0	0	/home/dhl_ec/bnelissen/Slides/CD3_manuscript/CD3_slides/AAA463.cd3/AAA463.cd3.run1	255	0.7	0.06	0.7	0.06	0.0	-10.9624715399	0.419323000134	7.71248640268
0.0	98519.0	0.0	9132.0	98519.0	4000000.0	0.0	33.0	1.73	2.55	1.15	0.0600000000004	7.12	0.38	1.32	0.33	8.51	0.23	3.37	2.33	1.69	AAA463.cd3.X6.Y0.tile.tissue.png	198	1	2000	198	ea06c2eef648542ecaa206056324e85f	0	0	0	0	0	0	0	0	0	0	0	0	0	/home/dhl_ec/bnelissen/Slides/CD3_manuscript/CD3_slides/AAA463.cd3/AAA463.cd3.run1	255	0.7	0.06	0.7	0.06	0.0	-9.54599858123	0.43259342741	0.281723633301
1827.0	1356125.0	878.0	18147.0	1356125.0	4000000.0	16.0	27.0	2.37	1.87	1.9	0.0699999999997	10.08	0.59	1.21	0.24	9.87	0.35	2.25	1.55	1.06	AAA463.cd3.X6.Y1.tile.tissue.png	199	1	2000	199	55dd21e40ce9888631cc292e5bcade41	0	0	0	0	0	0	0	0	0	0	0	0	0	/home/dhl_ec/bnelissen/Slides/CD3_manuscript/CD3_slides/AAA463.cd3/AAA463.cd3.run1	255	0.7	0.06	0.7	0.06	-8.460462972	-12.2396848487	0.542858727374	0.161001296875
0.0	0.0	0.0	0.0	0.0	4000000.0	0.0	0.0	3.06	1.65	1.14	0.0599999999995	6.49	0.51	1.48	0.33	6.91	0.21	3.17	2.44	0.59	AAA463.cd3.X6.Y16.tile.tissue.png	200	1	2000	200	d99a92f7b9cbb92578584de5d45e121c	0	0	0	0	0	0	0	0	0	0	0	0	0	/home/dhl_ec/bnelissen/Slides/CD3_manuscript/CD3_slides/AAA463.cd3/AAA463.cd3.run1	255	1.0	0.06	1.0	0.06	0.0	0.0	0.0	4.6073265
0.0	19428.0	0.0	1947.0	19428.0	4000000.0	0.0	6.0	1.35	1.85	1.86	0.0599999999995	9.81	0.62	1.27	0.33	6.22	0.23	2.57	1.56	0.59	AAA463.cd3.X6.Y17.tile.tissue.png	201	1	2000	201	ba523f8c2bacbf4704141c7b78b49799	0	0	0	0	0	0	0	0	0	0	0	0	0	/home/dhl_ec/bnelissen/Slides/CD3_manuscript/CD3_slides/AAA463.cd3/AAA463.cd3.run1	255	0.7	0.06	0.7	0.06	0.0	-11.9877706804	0.0743374525089	0.0743662928925
1814.0	454044.0	739.0	28226.0	454044.0	4000000.0	14.0	40.0	1.63	2.53	1.15	0.0699999999997	7.21	0.4	0.759999999999	0.209999999999	7.2	0.37	3.54	2.47	0.620000000001	AAA463.cd3.X6.Y18.tile.tissue.png	202	1	2000	202	23f9957ff29acb1ffd01e0e1bce2da30	0	0	0	0	0	0	0	0	0	0	0	0	0	/home/dhl_ec/bnelissen/Slides/CD3_manuscript/CD3_slides/AAA463.cd3/AAA463.cd3.run1	255	0.7	0.06	0.7	0.06	-9.4071227425	-12.6151748057	2.84061632944	0.114782796875
2065.0	1124871.0	833.0	47876.0	1124871.0	3816000.0	20.0	55.0	3.14	2.32	1.38	0.0699999999997	10.0	0.39	1.24	0.259999999999	10.44	0.400000000001	3.52	2.34	0.570000000001	AAA463.cd3.X6.Y19.tile.tissue.png	203	1	2000	203	149d2b4a8e9a7acb1dbf0e48642bc3ad	0	0	0	0	0	0	0	0	0	0	0	0	0	/home/dhl_ec/bnelissen/Slides/CD3_manuscript/CD3_slides/AAA463.cd3/AAA463.cd3.run1	255	0.7	0.06	0.7	0.06	-9.3400360954	-11.4364238735	3.32141351379	0.606133484015
17329.0	1888311.0	7707.0	15983.0	1888311.0	4000000.0	164.0	12.0	3.63	2.9	1.15	0.0500000000002	7.29	0.39	0.749999999999	0.15	8.37	0.47	3.55	2.44	0.65	AAA463.cd3.X6.Y2.tile.tissue.png	204	1	2000	204	e2d67f83865c482346ca88c327df7354	0	0	0	0	0	0	0	0	0	0	0	0	0	/home/dhl_ec/bnelissen/Slides/CD3_manuscript/CD3_slides/AAA463.cd3/AAA463.cd3.run1	255	0.7	0.06	0.7	0.06	-8.50140370989	-12.4467866656	0.71409064009	0.241170175781
28433.0	3089813.0	9251.0	21122.0	3089813.0	4000000.0	190.0	7.0	3.71	1.57	1.13	0.0500000000002	7.28	0.4	0.75	0.1	9.36	0.53	3.61	2.52	0.68	AAA463.cd3.X6.Y3.tile.tissue.png	205	1	2000	205	5c9a40a47abbc235a65b47b53a43f701	0	0	0	0	0	0	0	0	0	0	0	0	0	/home/dhl_ec/bnelissen/Slides/CD3_manuscript/CD3_slides/AAA463.cd3/AAA463.cd3.run1	255	0.7	0.06	0.7	0.06	-8.98363081663	-12.6981087789	1.17390682495	0.351674998047
56614.0	3270429.0	21287.0	23781.0	3270429.0	4000000.0	429.0	4.0	3.0	2.49	1.91	0.0800000000008	10.63	0.61	1.26	0.129999999999	14.32	0.59	3.6	2.49	0.66	AAA463.cd3.X6.Y4.tile.tissue.png	206	1	2000	206	c22ab9c77fad58a5d3d620a565596a8f	0	0	0	0	0	0	0	0	0	0	0	0	0	/home/dhl_ec/bnelissen/Slides/CD3_manuscript/CD3_slides/AAA463.cd3/AAA463.cd3.run1	255	0.7	0.06	0.7	0.06	-9.34215190626	-12.5755468721	1.34288825353	0.278548630859
31404.0	2115915.0	12447.0	21007.0	2115915.0	4000000.0	256.0	3.0	3.1	2.81	1.13	0.0500000000002	7.1	0.4	0.76	0.14	8.82	0.3	2.3	1.59	0.42	AAA463.cd3.X6.Y5.tile.tissue.png	207	1	2000	207	819e0df832087ca667cdd4029fd2cf8e	0	0	0	0	0	0	0	0	0	0	0	0	0	/home/dhl_ec/bnelissen/Slides/CD3_manuscript/CD3_slides/AAA463.cd3/AAA463.cd3.run1	255	0.7	0.06	0.7	0.06	-9.55023662041	-12.4917592664	1.93252354984	0.234198867187
0.0	33897.0	0.0	1772.0	33897.0	4000000.0	0.0	4.0	3.98	2.11	1.18	0.0500000000002	6.89	0.6	1.29	0.34	8.41	0.240000000001	3.39	2.47	0.610000000001	AAA463.cd3.X6.Y6.tile.tissue.png	208	1	2000	208	7919bb1de98624b4ade9d2d7a53f84af	0	0	0	0	0	0	0	0	0	0	0	0	0	/home/dhl_ec/bnelissen/Slides/CD3_manuscript/CD3_slides/AAA463.cd3/AAA463.cd3.run1	255	0.7	0.06	0.7	0.06	0.0	-11.8391233273	0.0523042713438	0.0658425440826
0.0	95026.0	0.0	2566.0	95026.0	4000000.0	0.0	4.0	4.43	2.49	1.13	0.0600000000004	6.87	0.37	0.74	0.22	6.42	0.15	2.13	1.53	0.39	AAA463.cd3.X6.Y7.tile.tissue.png	209	1	2000	209	a49a5155e5967337dda31025dbe98a15	0	0	0	0	0	0	0	0	0	0	0	0	0	/home/dhl_ec/bnelissen/Slides/CD3_manuscript/CD3_slides/AAA463.cd3/AAA463.cd3.run1	255	0.7	0.06	0.7	0.06	-6.86239934639	-12.7712916148	0.288196593312	0.0751761040039
0.0	87805.0	0.0	3430.0	87805.0	4000000.0	0.0	7.0	3.12	2.25	1.14	0.0800000000008	9.94	0.58	1.26	0.33	8.41	0.23	3.4	2.52	0.64	AAA463.cd3.X6.Y8.tile.tissue.png	210	1	2000	210	4459cf8eec304a5202fa31710a13b720	0	0	0	0	0	0	0	0	0	0	0	0	0	/home/dhl_ec/bnelissen/Slides/CD3_manuscript/CD3_slides/AAA463.cd3/AAA463.cd3.run1	255	0.7	0.06	0.7	0.06	0.0	-12.129763492	0.0910837302385	0.072023868042
0.0	3926.0	0.0	418.0	3926.0	4000000.0	0.0	2.0	2.74	2.7	1.93	0.0900000000001	10.05	0.6	1.51	0.35	9.11	0.23	3.28	2.47	0.590000000001	AAA463.cd3.X6.Y9.tile.tissue.png	211	1	2000	211	3b2c394cf6ca5914d4cf0000f599abb9	0	0	0	0	0	0	0	0	0	0	0	0	0	/home/dhl_ec/bnelissen/Slides/CD3_manuscript/CD3_slides/AAA463.cd3/AAA463.cd3.run1	255	0.7	0.06	0.7	0.06	-8.15545882801	-11.6717737593	1.59885602004	3.6180264892
0.0	119511.0	0.0	10295.0	119511.0	4000000.0	0.0	39.0	2.69	3.14	1.9	0.0600000000004	9.97	0.59	1.28	0.33	8.5	0.25	3.58	2.52	0.61	AAA463.cd3.X7.Y0.tile.tissue.png	212	1	2000	212	9b94b036624062231604d5f455f09820	0	0	0	0	0	0	0	0	0	0	0	0	0	/home/dhl_ec/bnelissen/Slides/CD3_manuscript/CD3_slides/AAA463.cd3/AAA463.cd3.run1	255	0.7	0.06	0.7	0.06	0.0	-9.38532092338	0.118051404526	0.354778619934
139.0	164183.0	78.0	11694.0	164183.0	4000000.0	1.0	30.0	1.82	3.45	1.48	0.0500000000002	10.02	0.62	1.26	0.33	9.65	0.35	3.6	2.35	0.61	AAA463.cd3.X7.Y1.tile.tissue.png	213	1	2000	213	a58f1268d269876cc5f742c0571927fa	0	0	0	0	0	0	0	0	0	0	0	0	0	/home/dhl_ec/bnelissen/Slides/CD3_manuscript/CD3_slides/AAA463.cd3/AAA463.cd3.run1	255	0.7	0.06	0.7	0.06	-7.67265944431	-11.4225067436	0.16955998062	0.0545271794434
0.0	3963.0	0.0	526.0	3963.0	4000000.0	0.0	3.0	2.79	3.43	1.93	0.0899999999992	10.05	0.64	1.36	0.41	7.92	0.24	3.43	2.5	0.650000000001	AAA463.cd3.X7.Y17.tile.tissue.png	214	1	2000	214	f02da482b679f5264ff3c8e1ed78aed6	0	0	0	0	0	0	0	0	0	0	0	0	0	/home/dhl_ec/bnelissen/Slides/CD3_manuscript/CD3_slides/AAA463.cd3/AAA463.cd3.run1	255	0.7	0.06	0.7	0.06	0.0	-9.89260160009	0.106197598785	4.29879818648
220.0	129686.0	115.0	9016.0	129686.0	4000000.0	3.0	20.0	1.22	1.74	1.9	0.0799999999999	14.45	0.64	1.29	0.34	9.77	0.349999999999	3.37	2.15	0.67	AAA463.cd3.X7.Y18.tile.tissue.png	215	1	2000	215	44fd7ce499ae9552c64de3e650c20233	0	0	0	0	0	0	0	0	0	0	0	0	0	/home/dhl_ec/bnelissen/Slides/CD3_manuscript/CD3_slides/AAA463.cd3/AAA463.cd3.run1	255	0.7	0.06	0.7	0.06	-9.19026327622	-11.2583355371	2.31081348154	0.452234007813
89.0	626739.0	43.0	38645.0	626739.0	3816000.0	1.0	53.0	1.3	2.11	1.79	0.0700000000006	10.16	0.61	1.22	0.28	9.77	0.35	3.51	1.76	0.41	AAA463.cd3.X7.Y19.tile.tissue.png	216	1	2000	216	1e626e09cd22149629768402c1a681a6	0	0	0	0	0	0	0	0	0	0	0	0	0	/home/dhl_ec/bnelissen/Slides/CD3_manuscript/CD3_slides/AAA463.cd3/AAA463.cd3.run1	255	0.7	0.06	0.7	0.06	-9.5071630161	-12.0451171853	2.651845235	2.04395878374
302.0	830062.0	164.0	12369.0	830062.0	4000000.0	4.0	24.0	3.12	1.63	1.14	0.0500000000002	6.7	0.4	0.88	0.24	7.22	0.25	2.67	2.0	1.25	AAA463.cd3.X7.Y2.tile.tissue.png	217	1	2000	217	7149f1ac4d6d30dc4d0e6744055b9dfc	0	0	0	0	0	0	0	0	0	0	0	0	0	/home/dhl_ec/bnelissen/Slides/CD3_manuscript/CD3_slides/AAA463.cd3/AAA463.cd3.run1	255	0.7	0.06	0.7	0.06	-8.10396089046	-12.0052496276	0.333485351409	0.0825409140625
21545.0	3506883.0	7420.0	11879.0	3506883.0	4000000.0	145.0	3.0	2.29	1.98	1.82	0.0699999999997	8.41	0.57	1.25	0.12	13.11	0.55	3.45	2.34	1.31	AAA463.cd3.X7.Y3.tile.tissue.png	218	1	2000	218	06af67b1afb8a35c65347be304ebbc64	0	0	0	0	0	0	0	0	0	0	0	0	0	/home/dhl_ec/bnelissen/Slides/CD3_manuscript/CD3_slides/AAA463.cd3/AAA463.cd3.run1	255	0.7	0.06	0.7	0.06	-8.37280516905	-12.0683142856	0.520388452438	0.210442620117
5887.0	3852365.0	2922.0	11583.0	3852365.0	4000000.0	65.0	2.0	3.13	2.52	1.18	0.0500000000002	6.86	0.38	0.77	0.0700000000006	9.95	0.38	2.22	1.56	0.43	AAA463.cd3.X7.Y4.tile.tissue.png	219	1	2000	219	ce4bb380bc33f1552bc71cd05d6d7923	0	0	0	0	0	0	0	0	0	0	0	0	0	/home/dhl_ec/bnelissen/Slides/CD3_manuscript/CD3_slides/AAA463.cd3/AAA463.cd3.run1	255	0.7	0.06	0.7	0.06	-8.8415978882	-12.251886855	0.715228001364	0.13523991748
37483.0	3773479.0	15890.0	14638.0	3773479.0	4000000.0	363.0	6.0	3.2	2.13	1.15	0.0499999999993	6.84	0.38	0.760000000001	0.0799999999999	10.08	0.379999999999	2.26	1.56	0.440000000001	AAA463.cd3.X7.Y5.tile.tissue.png	220	1	2000	220	01f5cad30cdc2a5b96d7541cb7deaca7	0	0	0	0	0	0	0	0	0	0	0	0	0	/home/dhl_ec/bnelissen/Slides/CD3_manuscript/CD3_slides/AAA463.cd3/AAA463.cd3.run1	255	0.7	0.06	0.7	0.06	-9.28446324584	-12.3408094762	1.44786437776	0.206054290039
11089.0	958695.0	4854.0	19270.0	958695.0	4000000.0	108.0	11.0	2.56	2.92	1.16	0.0500000000002	7.22	0.389999999999	0.749999999999	0.19	7.69	0.25	2.22	1.54	0.62	AAA463.cd3.X7.Y6.tile.tissue.png	221	1	2000	221	157bc4537448059238f29a294aa66c13	0	0	0	0	0	0	0	0	0	0	0	0	0	/home/dhl_ec/bnelissen/Slides/CD3_manuscript/CD3_slides/AAA463.cd3/AAA463.cd3.run1	255	0.7	0.06	0.7	0.06	-9.44795826981	-12.579828887	2.24313959136	0.136728945312
0.0	0.0	0.0	0.0	0.0	4000000.0	0.0	0.0	2.62	2.94	1.19	0.0499999999993	6.57	0.51	1.31	0.33	6.98	0.21	3.27	2.47	0.589999999999	AAA463.cd3.X7.Y7.tile.tissue.png	222	1	2000	222	f5088818a5fff237a4c2e32b6308e6c2	0	0	0	0	0	0	0	0	0	0	0	0	0	/home/dhl_ec/bnelissen/Slides/CD3_manuscript/CD3_slides/AAA463.cd3/AAA463.cd3.run1	255	1.0	0.06	1.0	0.06	0.0	-12.5485757828	0.0	0.0415237404556
0.0	45154.0	0.0	3354.0	45154.0	4000000.0	0.0	9.0	1.68	2.39	1.85	0.0699999999997	9.8	0.61	1.28	0.330000000001	9.16	0.22	3.34	2.45	0.53	AAA463.cd3.X7.Y8.tile.tissue.png	223	1	2000	223	b4b55aee5437ff36aed494a56c64f41b	0	0	0	0	0	0	0	0	0	0	0	0	0	/home/dhl_ec/bnelissen/Slides/CD3_manuscript/CD3_slides/AAA463.cd3/AAA463.cd3.run1	255	0.7	0.06	0.7	0.06	-7.11584158772	-12.3153171039	0.733841514678	0.128077378174
0.0	0.0	0.0	0.0	0.0	4000000.0	0.0	0.0	2.68	2.94	1.16	0.0599999999995	6.58	0.3	0.9	0.33	6.99	0.22	3.34	2.51	0.54	AAA463.cd3.X7.Y9.tile.tissue.png	224	1	2000	224	027fd08b42cdcb95c873e6843f051f5e	0	0	0	0	0	0	0	0	0	0	0	0	0	/home/dhl_ec/bnelissen/Slides/CD3_manuscript/CD3_slides/AAA463.cd3/AAA463.cd3.run1	255	1.0	0.06	1.0	0.06	0.0	-10.4726024436	0.0	4.5965470792
0.0	52064.0	0.0	4198.0	52064.0	4000000.0	0.0	14.0	3.2	2.5	1.85	0.0799999999999	10.29	0.6	1.44	0.33	8.37	0.24	3.4	2.41	0.629999999999	AAA463.cd3.X8.Y0.tile.tissue.png	225	1	2000	225	0910044164748fa91e2405d74e3ce2a1	0	0	0	0	0	0	0	0	0	0	0	0	0	/home/dhl_ec/bnelissen/Slides/CD3_manuscript/CD3_slides/AAA463.cd3/AAA463.cd3.run1	255	0.7	0.06	0.7	0.06	0.0	-11.3911812872	0.121439619012	8.25154781284
0.0	97463.0	0.0	8143.0	97463.0	4000000.0	0.0	23.0	3.45	3.1	1.16	0.0600000000004	6.98	0.38	0.79	0.209999999999	5.95	0.240000000001	3.01	1.54	0.559999999999	AAA463.cd3.X8.Y1.tile.tissue.png	226	1	2000	226	2bbf87dcf46f64bff314bd69023d7f1d	0	0	0	0	0	0	0	0	0	0	0	0	0	/home/dhl_ec/bnelissen/Slides/CD3_manuscript/CD3_slides/AAA463.cd3/AAA463.cd3.run1	255	0.7	0.06	0.7	0.06	0.0	-10.1746334637	0.110735672608	6.1862518252
0.0	11835.0	0.0	1195.0	11835.0	3816000.0	0.0	4.0	2.82	3.37	1.09	0.0500000000002	6.71	0.570000000001	1.4	0.32	6.03	0.22	3.2	2.34	0.55	AAA463.cd3.X8.Y19.tile.tissue.png	227	1	2000	227	d9383e188466fb5fca99239c1ee5b79a	0	0	0	0	0	0	0	0	0	0	0	0	0	/home/dhl_ec/bnelissen/Slides/CD3_manuscript/CD3_slides/AAA463.cd3/AAA463.cd3.run1	255	0.7	0.06	0.7	0.06	0.0	-11.5852395056	1.64968660884	3.56817351799
675.0	89685.0	184.0	7536.0	89685.0	4000000.0	2.0	26.0	3.11	2.2	1.13	0.0500000000002	6.98	0.610000000001	1.26	0.34	9.75	0.34	3.42	2.42	0.62	AAA463.cd3.X8.Y2.tile.tissue.png	228	1	2000	228	f193bd298c8465cd51924acd11b024d2	0	0	0	0	0	0	0	0	0	0	0	0	0	/home/dhl_ec/bnelissen/Slides/CD3_manuscript/CD3_slides/AAA463.cd3/AAA463.cd3.run1	255	0.7	0.06	0.7	0.06	-7.21859817996	-11.2916961604	0.160969052062	0.0541170559082
87.0	906312.0	43.0	9822.0	906312.0	4000000.0	1.0	12.0	2.66	2.15	1.12	0.0600000000004	7.21	0.38	0.749999999999	0.18	7.47	0.25	2.2	1.54	0.6	AAA463.cd3.X8.Y3.tile.tissue.png	229	1	2000	229	d965a7cc95f750dd05e83894b4ee1183	0	0	0	0	0	0	0	0	0	0	0	0	0	/home/dhl_ec/bnelissen/Slides/CD3_manuscript/CD3_slides/AAA463.cd3/AAA463.cd3.run1	255	0.7	0.06	0.7	0.06	-7.94613968187	-11.8932298932	0.44065485168	0.0741426152344
1224.0	2412396.0	614.0	19848.0	2412396.0	4000000.0	16.0	12.0	3.08	2.56	1.12	0.0500000000002	6.9	0.39	0.76	0.13	8.64	0.309999999999	2.25	1.54	0.42	AAA463.cd3.X8.Y4.tile.tissue.png	230	1	2000	230	54f639f0a130681725dc575f9be58141	0	0	0	0	0	0	0	0	0	0	0	0	0	/home/dhl_ec/bnelissen/Slides/CD3_manuscript/CD3_slides/AAA463.cd3/AAA463.cd3.run1	255	0.7	0.06	0.7	0.06	-8.85712718625	-12.4776864769	0.971931859545	0.123999837891
35166.0	3994944.0	16480.0	8594.0	3994944.0	4000000.0	379.0	1.0	3.62	2.91	1.2	0.0500000000002	6.82	0.599999999999	1.26	0.0799999999999	14.72	0.62	3.47	2.48	0.700000000001	AAA463.cd3.X8.Y5.tile.tissue.png	231	1	2000	231	512e9c94f833be84c6288cc86470333d	0	0	0	0	0	0	0	0	0	0	0	0	0	/home/dhl_ec/bnelissen/Slides/CD3_manuscript/CD3_slides/AAA463.cd3/AAA463.cd3.run1	255	0.7	0.06	0.7	0.06	-9.07710402753	-12.0955829749	0.673628887446	0.152254331116
15952.0	3648495.0	7256.0	22046.0	3648495.0	4000000.0	173.0	4.0	3.25	2.5	1.87	0.0700000000006	9.91	0.599999999999	1.25	0.0999999999995	13.95	0.58	3.59	2.46	0.700000000001	AAA463.cd3.X8.Y6.tile.tissue.png	232	1	2000	232	543e27eddf8b7d0efceaa5f6faac5254	0	0	0	0	0	0	0	0	0	0	0	0	0	/home/dhl_ec/bnelissen/Slides/CD3_manuscript/CD3_slides/AAA463.cd3/AAA463.cd3.run1	255	0.7	0.06	0.7	0.06	-9.28233377442	-12.6327283119	1.55810708324	0.21505496582
18852.0	1043417.0	7721.0	9262.0	1043417.0	4000000.0	173.0	4.0	3.57	2.86	1.22	0.0799999999999	10.35	0.59	1.26	0.27	10.91	0.41	3.53	2.5	0.660000000001	AAA463.cd3.X8.Y7.tile.tissue.png	233	1	2000	233	bae4d2e10317db8a873e480ec6105e99	0	0	0	0	0	0	0	0	0	0	0	0	0	/home/dhl_ec/bnelissen/Slides/CD3_manuscript/CD3_slides/AAA463.cd3/AAA463.cd3.run1	255	0.7	0.06	0.7	0.06	-9.5611052402	-12.6142564429	2.32928922624	0.140083195312
0.0	4878.0	0.0	454.0	4878.0	4000000.0	0.0	2.0	2.65	2.87	1.16	0.0699999999997	9.9	0.610000000001	1.26	0.34	9.05	0.24	3.32	2.44	1.03	AAA463.cd3.X8.Y8.tile.tissue.png	234	1	2000	234	c656d82958643d9f657ebc771410ad7e	0	0	0	0	0	0	0	0	0	0	0	0	0	/home/dhl_ec/bnelissen/Slides/CD3_manuscript/CD3_slides/AAA463.cd3/AAA463.cd3.run1	255	0.7	0.06	0.7	0.06	-9.57160339757	-12.4605042301	2.75503490026	0.0606490407104
0.0	0.0	0.0	0.0	0.0	4000000.0	0.0	0.0	2.94	2.84	1.15	0.0599999999995	6.5	0.3	0.860000000001	0.34	7.02	0.22	3.2	2.47	1.35	AAA463.cd3.X8.Y9.tile.tissue.png	235	1	2000	235	bdac9ef38825b5d963f960f789bd3279	0	0	0	0	0	0	0	0	0	0	0	0	0	/home/dhl_ec/bnelissen/Slides/CD3_manuscript/CD3_slides/AAA463.cd3/AAA463.cd3.run1	255	1.0	0.06	1.0	0.06	0.0	-11.7210185199	0.0	7.15955275682
0.0	3211.0	0.0	336.0	3211.0	4000000.0	0.0	1.0	1.73	2.28	1.94	0.0900000000001	10.1	0.62	1.53	0.360000000001	8.51	0.24	3.38	2.52	1.45	AAA463.cd3.X9.Y1.tile.tissue.png	236	1	2000	236	1dfa1daace4caae627598b0e935bd131	0	0	0	0	0	0	0	0	0	0	0	0	0	/home/dhl_ec/bnelissen/Slides/CD3_manuscript/CD3_slides/AAA463.cd3/AAA463.cd3.run1	255	0.7	0.06	0.7	0.06	0.0	-11.0624150189	0.091392020502	2.66895244846
273.0	87914.0	88.0	7549.0	87914.0	4000000.0	2.0	29.0	2.35	2.59	1.17	0.0600000000004	6.95	0.38	0.77	0.219999999999	6.82	0.22	3.51	2.49	0.76	AAA463.cd3.X9.Y2.tile.tissue.png	237	1	2000	237	71f02158a1905b1f18453f1878b29c98	0	0	0	0	0	0	0	0	0	0	0	0	0	/home/dhl_ec/bnelissen/Slides/CD3_manuscript/CD3_slides/AAA463.cd3/AAA463.cd3.run1	255	0.7	0.06	0.7	0.06	-7.19877250113	-9.85246237508	0.194072514845	2.98935064709
0.0	100289.0	0.0	7325.0	100289.0	4000000.0	0.0	23.0	1.42	2.5	1.18	0.0699999999997	9.85	0.610000000001	1.29	0.34	8.37	0.23	3.45	2.46	1.3	AAA463.cd3.X9.Y3.tile.tissue.png	238	1	2000	238	26742d9f245d93f59614f9d3240996fc	0	0	0	0	0	0	0	0	0	0	0	0	0	/home/dhl_ec/bnelissen/Slides/CD3_manuscript/CD3_slides/AAA463.cd3/AAA463.cd3.run1	255	0.7	0.06	0.7	0.06	0.0	-11.7074787153	0.0843902625319	0.0624298833618
127.0	243447.0	55.0	9008.0	243447.0	4000000.0	1.0	21.0	2.24	3.01	1.47	0.0500000000002	7.21	0.39	0.76	0.21	6.95	0.22	2.21	1.54	1.01	AAA463.cd3.X9.Y4.tile.tissue.png	239	1	2000	239	4ad048082c51b22e66390715f0411c2d	0	0	0	0	0	0	0	0	0	0	0	0	0	/home/dhl_ec/bnelissen/Slides/CD3_manuscript/CD3_slides/AAA463.cd3/AAA463.cd3.run1	255	0.7	0.06	0.7	0.06	-8.83009425724	-12.512763783	0.697251006655	0.0738401738281
2280.0	2850293.0	1004.0	9329.0	2850293.0	4000000.0	20.0	3.0	3.76	2.42	1.11	0.0500000000002	7.17	0.37	0.75	0.110000000001	8.88	0.33	2.21	1.54	0.610000000001	AAA463.cd3.X9.Y5.tile.tissue.png	240	1	2000	240	74453c4fd7cb31d5f2162c1ec9908619	0	0	0	0	0	0	0	0	0	0	0	0	0	/home/dhl_ec/bnelissen/Slides/CD3_manuscript/CD3_slides/AAA463.cd3/AAA463.cd3.run1	255	0.7	0.06	0.7	0.06	-8.54689683779	-11.7253942068	0.824024854346	0.0852984726562
13750.0	3004923.0	5760.0	11844.0	3004923.0	4000000.0	130.0	5.0	3.71	2.64	1.14	0.0500000000002	6.9	0.400000000001	0.77	0.1	9.24	0.35	2.23	1.54	0.629999999999	AAA463.cd3.X9.Y6.tile.tissue.png	241	1	2000	241	7daac7a1ad2cb8057e55a5614735e4d9	0	0	0	0	0	0	0	0	0	0	0	0	0	/home/dhl_ec/bnelissen/Slides/CD3_manuscript/CD3_slides/AAA463.cd3/AAA463.cd3.run1	255	0.7	0.06	0.7	0.06	-9.00002031708	-12.2518543565	0.813055157448	0.1570915625
40523.0	2604116.0	15299.0	32837.0	2604116.0	4000000.0	316.0	14.0	3.62	2.88	1.18	0.0500000000002	7.84	0.4	0.759999999999	0.120000000001	9.38	0.33	2.31	2.49	0.700000000001	AAA463.cd3.X9.Y7.tile.tissue.png	242	1	2000	242	0993ccde31921fb863ee0005d1cbe6d1	0	0	0	0	0	0	0	0	0	0	0	0	0	/home/dhl_ec/bnelissen/Slides/CD3_manuscript/CD3_slides/AAA463.cd3/AAA463.cd3.run1	255	0.7	0.06	0.7	0.06	-9.60363777	-12.6366196171	1.66440158106	0.28905996875
4650.0	474117.0	1880.0	12808.0	474117.0	4000000.0	38.0	12.0	3.06	1.61	1.91	0.0699999999997	10.29	0.589999999999	1.24	0.29	10.03	0.379999999999	3.52	2.42	0.650000000001	AAA463.cd3.X9.Y8.tile.tissue.png	243	1	2000	243	b4fb01f729c0c488c481c0a871164144	0	0	0	0	0	0	0	0	0	0	0	0	0	/home/dhl_ec/bnelissen/Slides/CD3_manuscript/CD3_slides/AAA463.cd3/AAA463.cd3.run1	255	0.7	0.06	0.7	0.06	-9.41584400147	-12.4113796215	1.51540515731	0.09732315625
1276.0	75129.0	526.0	1407.0	75129.0	4000000.0	11.0	1.0	4.54	2.59	1.84	0.0900000000001	9.93	0.599999999999	1.33	0.33	9.71	0.34	3.38	2.48	0.59	AAA463.cd3.X9.Y9.tile.tissue.png	244	1	2000	244	06945743c0536520f43ac044c3086d50	0	0	0	0	0	0	0	0	0	0	0	0	0	/home/dhl_ec/bnelissen/Slides/CD3_manuscript/CD3_slides/AAA463.cd3/AAA463.cd3.run1	255	0.7	0.06	0.7	0.06	-9.44528926205	-11.4011727954	2.6631054275	2.55638605859
[truncated: 2 more columns]
