# Supplementary material for: SlideToolkit: An Assistive Toolset for the Histological Quantification of Whole Slide Images
Source: PLoS One. 2014 Nov 5;9(11):e110289. doi: 10.1371/journal.pone.0110289 (PMC4220929; doi:10.1371/journal.pone.0110289)
Supplement: RawData S1 — ICC and BlandAltman plot - measurements and r-script.zip. Measurements of Run1 and Run2, including the code for the calculation of the intraclass correlation coefficient (ICC) and the code for the Bland and Altman plot. (ZIP) [file pone.0110289.s003.zip › cellprofiler.measurements/run1.14e013808aacd4e3b12641d42435fa5e.DefaultOUT_Image.csv]

AreaOccupied_AreaOccupied_DAB_Nuclei	AreaOccupied_AreaOccupied_Tissue	AreaOccupied_Perimeter_DAB_Nuclei	AreaOccupied_Perimeter_Tissue	AreaOccupied_TotalArea_DAB_Nuclei	AreaOccupied_TotalArea_Tissue	Count_DAB_Nuclei	Count_Tissue	ExecutionTime_01LoadImages	ExecutionTime_02ColorToGray	ExecutionTime_03Smooth	ExecutionTime_04ImageMath	ExecutionTime_05IdentifyPrimaryObjects	ExecutionTime_06MeasureImageAreaOccupied	ExecutionTime_07UnmixColors	ExecutionTime_08MaskImage	ExecutionTime_09IdentifyPrimaryObjects	ExecutionTime_10MeasureImageAreaOccupied	ExecutionTime_11OverlayOutlines	ExecutionTime_12OverlayOutlines	ExecutionTime_13SaveImages	FileName_Original	Group_Index	Group_Number	Height_Original	ImageNumber	MD5Digest_Original	ModuleError_01LoadImages	ModuleError_02ColorToGray	ModuleError_03Smooth	ModuleError_04ImageMath	ModuleError_05IdentifyPrimaryObjects	ModuleError_06MeasureImageAreaOccupied	ModuleError_07UnmixColors	ModuleError_08MaskImage	ModuleError_09IdentifyPrimaryObjects	ModuleError_10MeasureImageAreaOccupied	ModuleError_11OverlayOutlines	ModuleError_12OverlayOutlines	ModuleError_13SaveImages	PathName_Original	Scaling_Original	Threshold_FinalThreshold_DAB_Nuclei	Threshold_FinalThreshold_Tissue	Threshold_OrigThreshold_DAB_Nuclei	Threshold_OrigThreshold_Tissue	Threshold_SumOfEntropies_DAB_Nuclei	Threshold_SumOfEntropies_Tissue	Threshold_WeightedVariance_DAB_Nuclei	Threshold_WeightedVariance_Tissue
0.0	1091930.0	0.0	12959.0	1091930.0	4000000.0	0.0	9.0	3.18	2.57	1.31	0.05	6.6	0.35	0.76	0.16	6.75	0.17	2.14	1.46	1.13	AAA355.CD3.location-b.X0.Y1.tile.tissue.png	1	1	2000	1	4eb80338c907e128f171cf1d75cd78ef	0	0	0	0	0	0	0	0	0	0	0	0	0	/home/dhl_ec/bnelissen/Slides/CD3_manuscript/CD3_slides/AAA355.CD3.location-b/AAA355.CD3.location-b.run1	255	0.7	0.06	0.7	0.06	-8.90067289453	-12.1842871278	2.35888397574	1.98994277344
3068.0	2199439.0	1423.0	12031.0	2199439.0	4000000.0	30.0	3.0	2.22	1.18	1.07	0.06	6.55	0.35	0.73	0.12	7.76	0.29	2.17	1.48	0.74	AAA355.CD3.location-b.X0.Y2.tile.tissue.png	2	1	2000	2	8c678de6957a0d90381271e50bd98d5e	0	0	0	0	0	0	0	0	0	0	0	0	0	/home/dhl_ec/bnelissen/Slides/CD3_manuscript/CD3_slides/AAA355.CD3.location-b/AAA355.CD3.location-b.run1	255	0.7	0.06	0.7	0.06	-9.54884693227	-11.9087139967	2.19244479189	0.965246085938
1528.0	1434896.0	571.0	10806.0	1434896.0	4000000.0	9.0	1.0	1.71	1.49	1.11	0.06	6.5	0.36	0.74	0.15	7.17	0.24	2.1	1.44	0.49	AAA355.CD3.location-b.X0.Y3.tile.tissue.png	3	1	2000	3	01a4f135183a7e6cae0ca550e7402a86	0	0	0	0	0	0	0	0	0	0	0	0	0	/home/dhl_ec/bnelissen/Slides/CD3_manuscript/CD3_slides/AAA355.CD3.location-b/AAA355.CD3.location-b.run1	255	0.7	0.06	0.7	0.06	-9.24449821872	-11.3078748357	2.33365494778	1.01786422852
723.0	1369442.0	317.0	12280.0	1369442.0	4000000.0	7.0	3.0	2.1	1.24	1.12	0.06	7.0	0.37	0.77	0.16	7.47	0.26	2.19	1.48	0.44	AAA355.CD3.location-b.X0.Y4.tile.tissue.png	4	1	2000	4	03ebe1908a9de792d8b78641acaeb8ad	0	0	0	0	0	0	0	0	0	0	0	0	0	/home/dhl_ec/bnelissen/Slides/CD3_manuscript/CD3_slides/AAA355.CD3.location-b/AAA355.CD3.location-b.run1	255	0.7	0.06	0.7	0.06	-9.64693669272	-11.448463955	2.55153951134	1.16856946875
0.0	599813.0	0.0	10402.0	599813.0	4000000.0	0.0	5.0	1.33	0.95	1.1	0.05	7.09	0.35	0.79	0.25	6.31	0.15	2.09	1.48	0.43	AAA355.CD3.location-b.X0.Y5.tile.tissue.png	5	1	2000	5	8f57e299a9ddd65d5bb3a989d54db562	0	0	0	0	0	0	0	0	0	0	0	0	0	/home/dhl_ec/bnelissen/Slides/CD3_manuscript/CD3_slides/AAA355.CD3.location-b/AAA355.CD3.location-b.run1	255	0.7	0.06	0.7	0.06	-8.15375621468	-11.7890151138	2.52705427515	1.85544346094
969.0	1046098.0	366.0	31794.0	1046098.0	4000000.0	6.0	28.0	1.13	1.03	1.15	0.05	7.38	0.38	0.77	0.17	7.41	0.25	2.19	1.47	0.45	AAA355.CD3.location-b.X1.Y1.tile.tissue.png	6	1	2000	6	afa1ed8070570ea4cccd1aa27b5f2935	0	0	0	0	0	0	0	0	0	0	0	0	0	/home/dhl_ec/bnelissen/Slides/CD3_manuscript/CD3_slides/AAA355.CD3.location-b/AAA355.CD3.location-b.run1	255	0.7	0.06	0.7	0.06	-9.82398774649	-12.03849925	2.82839886084	2.60798133203
0.0	238250.0	0.0	5860.0	238250.0	4000000.0	0.0	3.0	0.83	0.91	1.12	0.05	7.41	0.37	0.85	0.21	6.47	0.15	2.11	1.48	0.42	AAA355.CD3.location-b.X1.Y10.tile.tissue.png	7	1	2000	7	8796acd341fa795a2bb18cd794699400	0	0	0	0	0	0	0	0	0	0	0	0	0	/home/dhl_ec/bnelissen/Slides/CD3_manuscript/CD3_slides/AAA355.CD3.location-b/AAA355.CD3.location-b.run1	255	0.7	0.06	0.7	0.06	-8.95577473745	-11.4403468097	3.4260078039	1.39876858789
0.0	7240.0	0.0	644.0	7240.0	4000000.0	0.0	2.0	0.9	0.94	1.08	0.06	6.12	0.37	0.81	0.2	5.34	0.13	1.95	1.44	0.38	AAA355.CD3.location-b.X1.Y11.tile.tissue.png	8	1	2000	8	eb1ed5de078082c140cd101ac39d1c80	0	0	0	0	0	0	0	0	0	0	0	0	0	/home/dhl_ec/bnelissen/Slides/CD3_manuscript/CD3_slides/AAA355.CD3.location-b/AAA355.CD3.location-b.run1	255	0.7	0.06	0.7	0.06	0.0	-11.8364827845	3.39116642567	2.06647938074
0.0	86409.0	0.0	2706.0	86409.0	4000000.0	0.0	1.0	0.81	0.84	1.08	0.06	6.14	0.34	0.81	0.19	5.41	0.13	2.02	1.46	0.39	AAA355.CD3.location-b.X1.Y12.tile.tissue.png	9	1	2000	9	3c6d5bf6bd5a63d0b723d91b4b2a11e0	0	0	0	0	0	0	0	0	0	0	0	0	0	/home/dhl_ec/bnelissen/Slides/CD3_manuscript/CD3_slides/AAA355.CD3.location-b/AAA355.CD3.location-b.run1	255	0.7	0.06	0.7	0.06	0.0	-11.4526909274	2.29315992836	1.04565642554
651.0	2958849.0	276.0	36848.0	2958849.0	4000000.0	5.0	14.0	0.96	1.02	1.09	0.05	6.38	0.38	0.71	0.09	8.27	0.32	2.15	1.44	0.64	AAA355.CD3.location-b.X1.Y2.tile.tissue.png	10	1	2000	10	4cd478db29c82b515350e80ebadd0e03	0	0	0	0	0	0	0	0	0	0	0	0	0	/home/dhl_ec/bnelissen/Slides/CD3_manuscript/CD3_slides/AAA355.CD3.location-b/AAA355.CD3.location-b.run1	255	0.7	0.06	0.7	0.06	-9.70673860343	-11.4150028149	2.46241705761	1.0686555625
889.0	3934020.0	461.0	12804.0	3934020.0	4000000.0	10.0	3.0	1.42	1.11	1.13	0.04	6.04	0.35	0.71	0.06	9.54	0.37	2.17	1.47	0.48	AAA355.CD3.location-b.X1.Y3.tile.tissue.png	11	1	2000	11	e61b8577c4fc70aae95a32899b85140f	0	0	0	0	0	0	0	0	0	0	0	0	0	/home/dhl_ec/bnelissen/Slides/CD3_manuscript/CD3_slides/AAA355.CD3.location-b/AAA355.CD3.location-b.run1	255	0.7	0.06	0.7	0.06	-9.0586061906	-10.3414216311	1.36552452729	0.0982930283203
2078.0	3947223.0	1036.0	9800.0	3947223.0	4000000.0	24.0	1.0	0.96	1.0	1.11	0.05	8.07	0.37	0.72	0.05	9.51	0.37	2.15	1.48	0.61	AAA355.CD3.location-b.X1.Y4.tile.tissue.png	12	1	2000	12	da799910ccdbb3d8003eedf9119cf2d7	0	0	0	0	0	0	0	0	0	0	0	0	0	/home/dhl_ec/bnelissen/Slides/CD3_manuscript/CD3_slides/AAA355.CD3.location-b/AAA355.CD3.location-b.run1	255	0.7	0.06	0.7	0.06	-8.95704687792	-10.9875401741	0.802502296379	0.128012422852
114.0	3424546.0	60.0	16691.0	3424546.0	4000000.0	2.0	5.0	0.83	0.93	1.08	0.05	6.26	0.38	0.74	0.08	8.71	0.33	2.11	1.45	0.4	AAA355.CD3.location-b.X1.Y5.tile.tissue.png	13	1	2000	13	92d76a4398e6e6d4f0faf70afd037a0a	0	0	0	0	0	0	0	0	0	0	0	0	0	/home/dhl_ec/bnelissen/Slides/CD3_manuscript/CD3_slides/AAA355.CD3.location-b/AAA355.CD3.location-b.run1	255	0.7	0.06	0.7	0.06	-9.11329309639	-11.876156388	1.66135295405	0.488837359375
121.0	717697.0	64.0	8222.0	717697.0	4000000.0	2.0	2.0	0.79	0.94	1.08	0.06	6.4	0.37	0.75	0.17	6.68	0.23	2.09	1.48	0.37	AAA355.CD3.location-b.X1.Y6.tile.tissue.png	14	1	2000	14	9a5d6cbdcdd6ac4057e2e1f23ffb6149	0	0	0	0	0	0	0	0	0	0	0	0	0	/home/dhl_ec/bnelissen/Slides/CD3_manuscript/CD3_slides/AAA355.CD3.location-b/AAA355.CD3.location-b.run1	255	0.7	0.06	0.7	0.06	-9.18221407423	-11.7120442394	2.28738603255	1.49852596484
0.0	2049.0	0.0	256.0	2049.0	4000000.0	0.0	1.0	0.87	1.68	1.07	0.0599999999999	6.35	0.37	0.85	0.21	5.83	0.13	2.0	1.45	0.34	AAA355.CD3.location-b.X1.Y7.tile.tissue.png	15	1	2000	15	b6d74b48e2f151d593fa4ff1c27d8fcf	0	0	0	0	0	0	0	0	0	0	0	0	0	/home/dhl_ec/bnelissen/Slides/CD3_manuscript/CD3_slides/AAA355.CD3.location-b/AAA355.CD3.location-b.run1	255	0.7	0.06	0.7	0.06	0.0	-12.0478096743	3.10370388375	1.40517646031
106.0	810425.0	63.0	6368.0	810425.0	4000000.0	2.0	2.0	0.8	1.08	1.12	0.05	7.73	0.34	0.75	0.17	6.93	0.23	2.09	1.5	0.36	AAA355.CD3.location-b.X10.Y13.tile.tissue.png	16	1	2000	16	d8bf6c4a3f24aac28fbeb7c4efec785c	0	0	0	0	0	0	0	0	0	0	0	0	0	/home/dhl_ec/bnelissen/Slides/CD3_manuscript/CD3_slides/AAA355.CD3.location-b/AAA355.CD3.location-b.run1	255	0.7	0.06	0.7	0.06	-9.25480435394	-11.3944376294	2.32771758895	1.21398330859
231.0	3917065.0	132.0	9519.0	3917065.0	4000000.0	4.0	2.0	0.92	1.06	1.12	0.04	6.09	0.35	0.71	0.06	9.0	0.36	2.07	1.43	0.4	AAA355.CD3.location-b.X10.Y14.tile.tissue.png	17	1	2000	17	23730f0c7cfd9b7f813c43a77f745b8e	0	0	0	0	0	0	0	0	0	0	0	0	0	/home/dhl_ec/bnelissen/Slides/CD3_manuscript/CD3_slides/AAA355.CD3.location-b/AAA355.CD3.location-b.run1	255	0.7	0.06	0.7	0.06	-8.51250834837	-11.6070447712	1.08607654705	0.146623460938
71.0	4000000.0	36.0	7996.0	4000000.0	4000000.0	1.0	1.0	1.21	1.06	1.11	0.04	8.36	0.28	0.68	0.05	9.17	0.35	2.09	1.47	0.58	AAA355.CD3.location-b.X10.Y15.tile.tissue.png	18	1	2000	18	c8ad7f7484791c8ef2ca27cd9d80dad6	0	0	0	0	0	0	0	0	0	0	0	0	0	/home/dhl_ec/bnelissen/Slides/CD3_manuscript/CD3_slides/AAA355.CD3.location-b/AAA355.CD3.location-b.run1	255	0.7	0.06	0.7	0.06	-8.47992531218	-12.0921429595	0.537523424308	0.0603802306747
1005.0	3999593.0	534.0	8056.0	3999593.0	4000000.0	15.0	1.0	0.9	1.06	1.1	0.04	6.98	0.34	0.7	0.06	8.82	0.34	2.02	1.49	0.59	AAA355.CD3.location-b.X10.Y16.tile.tissue.png	19	1	2000	19	bfd73ed1630fb0505e615dd4bd0769ac	0	0	0	0	0	0	0	0	0	0	0	0	0	/home/dhl_ec/bnelissen/Slides/CD3_manuscript/CD3_slides/AAA355.CD3.location-b/AAA355.CD3.location-b.run1	255	0.7	0.06	0.7	0.06	-9.15016765364	-11.659810021	0.945632357025	0.0801734560547
171.0	3989532.0	96.0	8588.0	3989532.0	4000000.0	3.0	1.0	1.05	1.16	1.07	0.04	5.93	0.35	0.7	0.05	9.04	0.34	2.07	1.45	0.56	AAA355.CD3.location-b.X10.Y17.tile.tissue.png	20	1	2000	20	356a5b177ae32d09aa702d2af3438fd8	0	0	0	0	0	0	0	0	0	0	0	0	0	/home/dhl_ec/bnelissen/Slides/CD3_manuscript/CD3_slides/AAA355.CD3.location-b/AAA355.CD3.location-b.run1	255	0.7	0.06	0.7	0.06	-8.35257557931	-11.7503517713	0.854624672505	0.0950316591797
0.0	1770698.0	0.0	12580.0	1770698.0	4000000.0	0.0	2.0	0.84	1.03	1.08	0.06	6.22	0.35	0.71	0.13	7.17	0.27	2.06	1.43	0.54	AAA355.CD3.location-b.X10.Y18.tile.tissue.png	21	1	2000	21	dfa33ce6c4874d491dd7246ca4f25d1d	0	0	0	0	0	0	0	0	0	0	0	0	0	/home/dhl_ec/bnelissen/Slides/CD3_manuscript/CD3_slides/AAA355.CD3.location-b/AAA355.CD3.location-b.run1	255	0.7	0.06	0.7	0.06	-8.33355802843	-11.0948915142	1.92291960247	1.06716889844
0.0	0.0	0.0	0.0	0.0	4000000.0	0.0	0.0	0.68	0.85	1.1	0.05	5.17	0.28	0.81	0.2	4.49	0.11	1.96	1.47	0.44	AAA355.CD3.location-b.X11.Y11.tile.tissue.png	22	1	2000	22	bf7974919a63f8fb2f4ff48046d409c5	0	0	0	0	0	0	0	0	0	0	0	0	0	/home/dhl_ec/bnelissen/Slides/CD3_manuscript/CD3_slides/AAA355.CD3.location-b/AAA355.CD3.location-b.run1	255	1.0	0.06	1.0	0.06	0.0	0.0	0.0	6.433195
78.0	998030.0	38.0	8805.0	998030.0	4000000.0	1.0	1.0	1.3	2.39	1.18	0.0500000000001	8.75	0.37	0.77	0.17	7.42	0.25	2.19	1.48	0.52	AAA355.CD3.location-b.X11.Y12.tile.tissue.png	23	1	2000	23	d81a63dc3873c77ac03e04fc84b0b62a	0	0	0	0	0	0	0	0	0	0	0	0	0	/home/dhl_ec/bnelissen/Slides/CD3_manuscript/CD3_slides/AAA355.CD3.location-b/AAA355.CD3.location-b.run1	255	0.7	0.06	0.7	0.06	-9.22646065899	-11.8303674215	2.49985330191	1.83407038867
1987.0	3573624.0	884.0	9090.0	3573624.0	4000000.0	21.0	1.0	1.01	1.48	1.1	0.05	6.02	0.35	0.7	0.0700000000001	8.75	0.34	2.07	1.45	0.39	AAA355.CD3.location-b.X11.Y13.tile.tissue.png	24	1	2000	24	b22b42f8ffd1179b6c5ff139a50ab755	0	0	0	0	0	0	0	0	0	0	0	0	0	/home/dhl_ec/bnelissen/Slides/CD3_manuscript/CD3_slides/AAA355.CD3.location-b/AAA355.CD3.location-b.run1	255	0.7	0.06	0.7	0.06	-8.77612736023	-11.7678884855	1.4518179938	0.406883953125
1111.0	4000000.0	437.0	7996.0	4000000.0	4000000.0	9.0	1.0	0.88	1.08	1.1	0.04	5.75	0.29	0.74	0.05	9.59	0.37	2.11	1.51	0.42	AAA355.CD3.location-b.X11.Y14.tile.tissue.png	25	1	2000	25	be3377892233ecc577add0c42959058e	0	0	0	0	0	0	0	0	0	0	0	0	0	/home/dhl_ec/bnelissen/Slides/CD3_manuscript/CD3_slides/AAA355.CD3.location-b/AAA355.CD3.location-b.run1	255	0.7	0.06	0.7	0.06	-8.4910277113	0.0	0.405981538607	0.0839737890625
354.0	4000000.0	181.0	7996.0	4000000.0	4000000.0	5.0	1.0	1.05	1.1	1.1	0.0500000000001	5.78	0.28	0.71	0.05	9.08	0.36	2.07	1.48	0.42	AAA355.CD3.location-b.X11.Y15.tile.tissue.png	26	1	2000	26	4994a3bf06463ad01fcfcff6c38c8619	0	0	0	0	0	0	0	0	0	0	0	0	0	/home/dhl_ec/bnelissen/Slides/CD3_manuscript/CD3_slides/AAA355.CD3.location-b/AAA355.CD3.location-b.run1	255	0.7	0.06	0.7	0.06	-8.05477602762	-9.96063372623	0.517132982342	0.0416367503784
1756.0	3999890.0	868.0	8036.0	3999890.0	4000000.0	23.0	1.0	1.07	1.59	1.11	0.04	8.06	0.35	0.7	0.05	9.55	0.36	2.17	1.5	0.43	AAA355.CD3.location-b.X11.Y16.tile.tissue.png	27	1	2000	27	994ac6ddd5267bb0eb2c7a63764308db	0	0	0	0	0	0	0	0	0	0	0	0	0	/home/dhl_ec/bnelissen/Slides/CD3_manuscript/CD3_slides/AAA355.CD3.location-b/AAA355.CD3.location-b.run1	255	0.7	0.06	0.7	0.06	-8.83815001754	-12.0425483647	0.668883750378	0.0946126313248
312.0	3998221.0	115.0	8335.0	3998221.0	4000000.0	2.0	1.0	1.05	1.13	1.12	0.05	7.58	0.36	0.71	0.05	9.29	0.34	2.08	1.44	0.4	AAA355.CD3.location-b.X11.Y17.tile.tissue.png	28	1	2000	28	0c32e1e840fbea6766de690276ccb705	0	0	0	0	0	0	0	0	0	0	0	0	0	/home/dhl_ec/bnelissen/Slides/CD3_manuscript/CD3_slides/AAA355.CD3.location-b/AAA355.CD3.location-b.run1	255	0.7	0.06	0.7	0.06	-8.87693966123	-11.0543947116	1.10521763903	0.108684361328
188.0	1498404.0	82.0	10170.0	1498404.0	4000000.0	2.0	3.0	0.94	0.98	1.08	0.0600000000001	6.74	0.36	0.74	0.15	7.34	0.25	2.28	1.5	0.48	AAA355.CD3.location-b.X11.Y18.tile.tissue.png	29	1	2000	29	a57f6d5cd2e844a3161c80adbf4256c5	0	0	0	0	0	0	0	0	0	0	0	0	0	/home/dhl_ec/bnelissen/Slides/CD3_manuscript/CD3_slides/AAA355.CD3.location-b/AAA355.CD3.location-b.run1	255	0.7	0.06	0.7	0.06	-8.73724587305	-11.2340976634	1.12559620607	1.38720234766
129.0	1133637.0	49.0	10702.0	1133637.0	4000000.0	1.0	5.0	1.21	1.2	1.05	0.0500000000001	7.18	0.36	0.73	0.16	7.5	0.27	2.16	1.48	0.39	AAA355.CD3.location-b.X12.Y10.tile.tissue.png	30	1	2000	30	7939d7516f9127d62f2f4411790437a9	0	0	0	0	0	0	0	0	0	0	0	0	0	/home/dhl_ec/bnelissen/Slides/CD3_manuscript/CD3_slides/AAA355.CD3.location-b/AAA355.CD3.location-b.run1	255	0.7	0.06	0.7	0.06	-8.71018958232	-12.0217707814	2.55106070662	1.42456430859
1391.0	3097315.0	660.0	13283.0	3097315.0	4000000.0	17.0	1.0	1.58	1.81	1.15	0.0500000000001	7.19	0.38	0.73	0.1	8.95	0.34	2.26	1.5	0.39	AAA355.CD3.location-b.X12.Y11.tile.tissue.png	31	1	2000	31	cdfe7d642010043da5d8226dd362a2fe	0	0	0	0	0	0	0	0	0	0	0	0	0	/home/dhl_ec/bnelissen/Slides/CD3_manuscript/CD3_slides/AAA355.CD3.location-b/AAA355.CD3.location-b.run1	255	0.7	0.06	0.7	0.06	-8.87178364777	-11.8708539832	1.70493476232	0.470074734375
1338.0	3971560.0	645.0	10452.0	3971560.0	4000000.0	17.0	1.0	0.93	1.06	1.13	0.04	6.91	0.35	0.69	0.0500000000001	9.1	0.36	2.12	1.45	0.41	AAA355.CD3.location-b.X12.Y12.tile.tissue.png	32	1	2000	32	e002fa3b6b6d20cb7de0bb9f503a2cbc	0	0	0	0	0	0	0	0	0	0	0	0	0	/home/dhl_ec/bnelissen/Slides/CD3_manuscript/CD3_slides/AAA355.CD3.location-b/AAA355.CD3.location-b.run1	255	0.7	0.06	0.7	0.06	-8.2536722826	-11.1799391314	0.570997921053	0.111964146973
224.0	4000000.0	89.0	7996.0	4000000.0	4000000.0	2.0	1.0	0.91	1.07	1.08	0.0500000000001	6.84	0.27	0.77	0.04	8.85	0.34	2.1	1.48	0.4	AAA355.CD3.location-b.X12.Y13.tile.tissue.png	33	1	2000	33	a8a9e5fca9e1a98ce23d0d31d7d07a1c	0	0	0	0	0	0	0	0	0	0	0	0	0	/home/dhl_ec/bnelissen/Slides/CD3_manuscript/CD3_slides/AAA355.CD3.location-b/AAA355.CD3.location-b.run1	255	0.7	0.06	0.7	0.06	-8.29165211819	-12.1024043255	0.298107794274	0.0568540245972
215.0	4000000.0	110.0	7996.0	4000000.0	4000000.0	3.0	1.0	0.88	1.09	1.14	0.05	6.39	0.29	0.72	0.0500000000001	9.54	0.37	2.17	1.48	0.4	AAA355.CD3.location-b.X12.Y14.tile.tissue.png	34	1	2000	34	6e2011c14bd86886b4d3835fcbdca79a	0	0	0	0	0	0	0	0	0	0	0	0	0	/home/dhl_ec/bnelissen/Slides/CD3_manuscript/CD3_slides/AAA355.CD3.location-b/AAA355.CD3.location-b.run1	255	0.7	0.06	0.7	0.06	-8.19089542203	-11.11133069	0.394142943504	0.0565278490737
1025.0	3991199.0	489.0	8425.0	3991199.0	4000000.0	13.0	1.0	0.9	1.35	1.06	0.04	5.78	0.35	0.7	0.0500000000001	8.83	0.34	2.09	1.5	0.45	AAA355.CD3.location-b.X12.Y15.tile.tissue.png	35	1	2000	35	961946c29fd68db14ff6f9cb48b3cf68	0	0	0	0	0	0	0	0	0	0	0	0	0	/home/dhl_ec/bnelissen/Slides/CD3_manuscript/CD3_slides/AAA355.CD3.location-b/AAA355.CD3.location-b.run1	255	0.7	0.06	0.7	0.06	-8.86821551509	-11.5888586531	1.06476293029	0.0616681518555
786.0	3976418.0	432.0	9820.0	3976418.0	4000000.0	13.0	1.0	1.11	1.13	1.12	0.0500000000001	6.59	0.38	0.74	0.0600000000001	9.68	0.36	2.17	1.48	0.42	AAA355.CD3.location-b.X12.Y16.tile.tissue.png	36	1	2000	36	85dc2cf463777feffd3cf6a3ed75c00b	0	0	0	0	0	0	0	0	0	0	0	0	0	/home/dhl_ec/bnelissen/Slides/CD3_manuscript/CD3_slides/AAA355.CD3.location-b/AAA355.CD3.location-b.run1	255	0.7	0.06	0.7	0.06	-8.66080090258	-11.4987550726	1.11950707521	0.120977746094
51.0	3554537.0	30.0	14722.0	3554537.0	4000000.0	1.0	3.0	1.0	1.05	1.07	0.05	6.17	0.37	0.72	0.08	9.24	0.35	2.21	1.43	0.41	AAA355.CD3.location-b.X12.Y17.tile.tissue.png	37	1	2000	37	7123f12400ef5d0e8d6bb33a9c1829eb	0	0	0	0	0	0	0	0	0	0	0	0	0	/home/dhl_ec/bnelissen/Slides/CD3_manuscript/CD3_slides/AAA355.CD3.location-b/AAA355.CD3.location-b.run1	255	0.7	0.06	0.7	0.06	-8.57847758677	-11.6563945091	1.23023723694	0.309676671875
0.0	324272.0	0.0	3617.0	324272.0	4000000.0	0.0	1.0	1.24	1.25	1.09	0.0600000000001	7.49	0.38	0.82	0.21	6.05	0.14	2.08	1.54	0.38	AAA355.CD3.location-b.X12.Y18.tile.tissue.png	38	1	2000	38	0514fcada3fbdbe81ce3e22b31b3eec9	0	0	0	0	0	0	0	0	0	0	0	0	0	/home/dhl_ec/bnelissen/Slides/CD3_manuscript/CD3_slides/AAA355.CD3.location-b/AAA355.CD3.location-b.run1	255	0.7	0.06	0.7	0.06	0.0	-10.7071865518	0.527540633326	2.55583555811
0.0	0.0	0.0	0.0	0.0	4000000.0	0.0	0.0	1.79	0.9	1.13	0.0600000000001	5.76	0.29	0.88	0.21	4.67	0.12	1.99	1.49	0.47	AAA355.CD3.location-b.X12.Y9.tile.tissue.png	39	1	2000	39	5e0bca3f630ed79ce33949233bcb38c8	0	0	0	0	0	0	0	0	0	0	0	0	0	/home/dhl_ec/bnelissen/Slides/CD3_manuscript/CD3_slides/AAA355.CD3.location-b/AAA355.CD3.location-b.run1	255	1.0	0.06	1.0	0.06	0.0	0.0	0.0	5.0070925
6028.0	3899004.0	2546.0	8740.0	3899004.0	4000000.0	58.0	1.0	2.09	1.72	1.1	0.05	6.77	0.35	0.75	0.0699999999999	9.82	0.35	2.14	1.5	0.55	AAA355.CD3.location-b.X13.Y10.tile.tissue.png	40	1	2000	40	4e84d798cd80b3442a08661975c497c6	0	0	0	0	0	0	0	0	0	0	0	0	0	/home/dhl_ec/bnelissen/Slides/CD3_manuscript/CD3_slides/AAA355.CD3.location-b/AAA355.CD3.location-b.run1	255	0.7	0.06	0.7	0.06	-8.70126092785	-12.0327572553	0.987709304355	0.170689839844
3372.0	4000000.0	1554.0	7996.0	4000000.0	4000000.0	41.0	1.0	1.1	1.39	1.34	0.05	6.49	0.28	0.7	0.04	9.08	0.47	2.18	1.42	0.39	AAA355.CD3.location-b.X13.Y11.tile.tissue.png	41	1	2000	41	6694dcff4a2ce5fb76302856486afffe	0	0	0	0	0	0	0	0	0	0	0	0	0	/home/dhl_ec/bnelissen/Slides/CD3_manuscript/CD3_slides/AAA355.CD3.location-b/AAA355.CD3.location-b.run1	255	0.7	0.06	0.7	0.06	-7.87423173489	0.0	0.237588872013	0.0407669179687
705.0	4000000.0	314.0	7996.0	4000000.0	4000000.0	8.0	1.0	1.16	1.68	1.11	0.05	5.97	0.3	0.72	0.0500000000001	9.62	0.37	2.12	1.51	0.4	AAA355.CD3.location-b.X13.Y12.tile.tissue.png	42	1	2000	42	0364b5459f4124f9e763fd7cd19b21cf	0	0	0	0	0	0	0	0	0	0	0	0	0	/home/dhl_ec/bnelissen/Slides/CD3_manuscript/CD3_slides/AAA355.CD3.location-b/AAA355.CD3.location-b.run1	255	0.7	0.06	0.7	0.06	-7.66196212262	0.0	0.161044087696	0.0344516132813
4175.0	4000000.0	1736.0	7996.0	4000000.0	4000000.0	39.0	1.0	0.88	1.03	1.07	0.04	6.83	0.49	0.77	0.04	9.04	0.35	2.03	1.43	0.48	AAA355.CD3.location-b.X13.Y13.tile.tissue.png	43	1	2000	43	6ca835c7aad9dd8f80fe3dd32115dabd	0	0	0	0	0	0	0	0	0	0	0	0	0	/home/dhl_ec/bnelissen/Slides/CD3_manuscript/CD3_slides/AAA355.CD3.location-b/AAA355.CD3.location-b.run1	255	0.7	0.06	0.7	0.06	-8.51316827095	-11.8129596952	0.639362523949	0.0677548232422
1378.0	3654944.0	691.0	12165.0	3654944.0	4000000.0	18.0	3.0	1.28	1.93	1.08	0.0400000000002	11.62	0.37	0.74	0.0699999999999	9.38	0.35	2.16	1.48	0.42	AAA355.CD3.location-b.X13.Y14.tile.tissue.png	44	1	2000	44	bbbbc6085b7e6cf10fb62f41754dc77e	0	0	0	0	0	0	0	0	0	0	0	0	0	/home/dhl_ec/bnelissen/Slides/CD3_manuscript/CD3_slides/AAA355.CD3.location-b/AAA355.CD3.location-b.run1	255	0.7	0.06	0.7	0.06	-8.72410614631	-11.3038399486	1.2871158095	0.131433214844
1260.0	3534779.0	605.0	15901.0	3534779.0	4000000.0	17.0	3.0	0.93	1.15	1.15	0.05	11.79	0.37	0.74	0.0899999999999	9.36	0.34	2.17	1.48	0.47	AAA355.CD3.location-b.X13.Y15.tile.tissue.png	45	1	2000	45	eea9e83bee6f0ffe89172a7599e71e31	0	0	0	0	0	0	0	0	0	0	0	0	0	/home/dhl_ec/bnelissen/Slides/CD3_manuscript/CD3_slides/AAA355.CD3.location-b/AAA355.CD3.location-b.run1	255	0.7	0.06	0.7	0.06	-9.31117115711	-11.6356222855	1.81389284422	0.220010085937
66.0	3965825.0	33.0	10334.0	3965825.0	4000000.0	1.0	1.0	1.18	1.04	1.04	0.04	5.9	0.35	0.69	0.0600000000002	8.73	0.35	2.07	1.47	0.39	AAA355.CD3.location-b.X13.Y16.tile.tissue.png	46	1	2000	46	4c06643e18688f8129263d47b1f57ce7	0	0	0	0	0	0	0	0	0	0	0	0	0	/home/dhl_ec/bnelissen/Slides/CD3_manuscript/CD3_slides/AAA355.CD3.location-b/AAA355.CD3.location-b.run1	255	0.7	0.06	0.7	0.06	-8.36592652572	-11.1521026465	0.975282103057	0.0892013046875
0.0	1963037.0	0.0	7759.0	1963037.0	4000000.0	0.0	1.0	1.1	0.99	1.05	0.0599999999999	6.06	0.34	0.71	0.12	6.35	0.2	2.02	1.43	0.38	AAA355.CD3.location-b.X13.Y17.tile.tissue.png	47	1	2000	47	121ec2b10681b9a31e9c033955d94be7	0	0	0	0	0	0	0	0	0	0	0	0	0	/home/dhl_ec/bnelissen/Slides/CD3_manuscript/CD3_slides/AAA355.CD3.location-b/AAA355.CD3.location-b.run1	255	0.7	0.06	0.7	0.06	0.0	-11.0306127925	1.1337445499	1.20766506055
0.0	0.0	0.0	0.0	0.0	4000000.0	0.0	0.0	1.16	1.57	1.08	0.0599999999999	5.52	0.3	0.9	0.21	4.66	0.12	1.95	1.49	0.51	AAA355.CD3.location-b.X13.Y18.tile.tissue.png	48	1	2000	48	08c65648a188defdc5507097d94803dc	0	0	0	0	0	0	0	0	0	0	0	0	0	/home/dhl_ec/bnelissen/Slides/CD3_manuscript/CD3_slides/AAA355.CD3.location-b/AAA355.CD3.location-b.run1	255	1.0	0.06	1.0	0.06	0.0	0.0	0.0	2.340454
996.0	1122680.0	479.0	6484.0	1122680.0	4000000.0	11.0	2.0	1.03	2.44	1.16	0.0599999999999	9.9	0.36	0.75	0.17	7.35	0.25	2.14	1.49	0.54	AAA355.CD3.location-b.X13.Y9.tile.tissue.png	49	1	2000	49	e0c7bfc5543cf88ac87dc19e73b7314f	0	0	0	0	0	0	0	0	0	0	0	0	0	/home/dhl_ec/bnelissen/Slides/CD3_manuscript/CD3_slides/AAA355.CD3.location-b/AAA355.CD3.location-b.run1	255	0.7	0.06	0.7	0.06	-8.9644812563	-11.6988444093	2.0122431614	1.02922051563
34843.0	4000000.0	16373.0	7996.0	4000000.0	4000000.0	398.0	1.0	2.11	1.25	1.13	0.05	6.86	0.3	0.74	0.05	9.9	0.39	2.11	1.48	0.45	AAA355.CD3.location-b.X14.Y10.tile.tissue.png	50	1	2000	50	2eb3ce88b3f3a596982bb6c17f8b1709	0	0	0	0	0	0	0	0	0	0	0	0	0	/home/dhl_ec/bnelissen/Slides/CD3_manuscript/CD3_slides/AAA355.CD3.location-b/AAA355.CD3.location-b.run1	255	0.7	0.06	0.7	0.06	-8.50664108308	-12.5613704135	0.434520917412	0.190832354355
35035.0	3999790.0	15701.0	8022.0	3999790.0	4000000.0	384.0	1.0	1.67	1.14	1.41	0.0500000000002	6.82	0.37	0.73	0.0599999999999	9.95	0.38	2.12	1.47	0.41	AAA355.CD3.location-b.X14.Y11.tile.tissue.png	51	1	2000	51	c00c30ae7bf8c071a365bc619510dbe7	0	0	0	0	0	0	0	0	0	0	0	0	0	/home/dhl_ec/bnelissen/Slides/CD3_manuscript/CD3_slides/AAA355.CD3.location-b/AAA355.CD3.location-b.run1	255	0.7	0.06	0.7	0.06	-8.75266500911	-11.8446390233	0.920520627458	0.134108784912
55283.0	3999997.0	23490.0	7998.0	3999997.0	4000000.0	523.0	1.0	1.55	1.4	1.07	0.04	6.48	0.37	0.72	0.0599999999999	10.1	0.38	2.12	1.49	0.66	AAA355.CD3.location-b.X14.Y12.tile.tissue.png	52	1	2000	52	10197c4eae751967ad5f44a8a758e0f4	0	0	0	0	0	0	0	0	0	0	0	0	0	/home/dhl_ec/bnelissen/Slides/CD3_manuscript/CD3_slides/AAA355.CD3.location-b/AAA355.CD3.location-b.run1	255	0.7	0.06	0.7	0.06	-9.08806675452	-12.7629048804	1.144065101	0.31458758223
8883.0	3707220.0	4087.0	8046.0	3707220.0	4000000.0	100.0	1.0	2.81	1.16	1.17	0.05	6.78	0.38	0.75	0.0799999999999	9.69	0.36	2.16	1.48	0.42	AAA355.CD3.location-b.X14.Y13.tile.tissue.png	53	1	2000	53	e8b2d353651b73ad1e159c94091097c9	0	0	0	0	0	0	0	0	0	0	0	0	0	/home/dhl_ec/bnelissen/Slides/CD3_manuscript/CD3_slides/AAA355.CD3.location-b/AAA355.CD3.location-b.run1	255	0.7	0.06	0.7	0.06	-8.89538497134	-11.1933822344	1.22679923238	0.140185896484
1334.0	2467803.0	665.0	19932.0	2467803.0	4000000.0	18.0	11.0	2.26	1.04	1.1	0.05	6.79	0.38	0.72	0.12	8.49	0.31	2.19	1.46	0.4	AAA355.CD3.location-b.X14.Y14.tile.tissue.png	54	1	2000	54	0ea6f675ea848115e2a970bb21f8bd35	0	0	0	0	0	0	0	0	0	0	0	0	0	/home/dhl_ec/bnelissen/Slides/CD3_manuscript/CD3_slides/AAA355.CD3.location-b/AAA355.CD3.location-b.run1	255	0.7	0.06	0.7	0.06	-8.9943111188	-11.0512088941	1.84236154827	0.308340703125
1239.0	3778408.0	518.0	11545.0	3778408.0	4000000.0	12.0	3.0	1.64	1.47	1.16	0.05	6.67	0.36	0.72	0.0699999999999	9.47	0.36	2.14	1.47	0.39	AAA355.CD3.location-b.X14.Y15.tile.tissue.png	55	1	2000	55	2f60f0fb4aee48105b3a3db272e77da6	0	0	0	0	0	0	0	0	0	0	0	0	0	/home/dhl_ec/bnelissen/Slides/CD3_manuscript/CD3_slides/AAA355.CD3.location-b/AAA355.CD3.location-b.run1	255	0.7	0.06	0.7	0.06	-8.61347315715	-11.2830204194	0.952976030916	0.146587625
0.0	3610113.0	0.0	10724.0	3610113.0	4000000.0	0.0	1.0	2.22	2.59	1.1	0.05	5.94	0.34	0.69	0.0699999999999	8.39	0.26	2.17	1.49	0.41	AAA355.CD3.location-b.X14.Y16.tile.tissue.png	56	1	2000	56	f8253937d866e4fb8a78a3353caabd53	0	0	0	0	0	0	0	0	0	0	0	0	0	/home/dhl_ec/bnelissen/Slides/CD3_manuscript/CD3_slides/AAA355.CD3.location-b/AAA355.CD3.location-b.run1	255	0.7	0.06	0.7	0.06	-8.68448162888	-11.5710637359	1.30395315243	0.373945179688
0.0	126313.0	0.0	2305.0	126313.0	4000000.0	0.0	1.0	0.88	1.64	1.15	0.0500000000002	6.85	0.5	0.92	0.19	5.63	0.14	2.1	1.5	0.35	AAA355.CD3.location-b.X14.Y17.tile.tissue.png	57	1	2000	57	955666b17de5a3e6b4a802b86725ed46	0	0	0	0	0	0	0	0	0	0	0	0	0	/home/dhl_ec/bnelissen/Slides/CD3_manuscript/CD3_slides/AAA355.CD3.location-b/AAA355.CD3.location-b.run1	255	0.7	0.06	0.7	0.06	0.0	-11.1652140657	1.08209492491	3.65855919104
0.0	232915.0	0.0	2734.0	232915.0	4000000.0	0.0	1.0	1.93	2.27	1.1	0.05	6.08	0.48	0.9	0.19	5.86	0.13	2.02	1.45	0.34	AAA355.CD3.location-b.X14.Y8.tile.tissue.png	58	1	2000	58	07a8ce492848f3a249cb8947bc036029	0	0	0	0	0	0	0	0	0	0	0	0	0	/home/dhl_ec/bnelissen/Slides/CD3_manuscript/CD3_slides/AAA355.CD3.location-b/AAA355.CD3.location-b.run1	255	0.7	0.06	0.7	0.06	-8.62197680317	-11.8867973464	3.26642953973	1.8194814707
2192.0	3384123.0	1010.0	9614.0	3384123.0	4000000.0	25.0	2.0	1.01	2.2	1.14	0.05	7.26	0.38	0.74	0.0799999999999	9.44	0.34	2.18	1.5	0.42	AAA355.CD3.location-b.X14.Y9.tile.tissue.png	59	1	2000	59	a994f5db9a37482c33fb32836f597694	0	0	0	0	0	0	0	0	0	0	0	0	0	/home/dhl_ec/bnelissen/Slides/CD3_manuscript/CD3_slides/AAA355.CD3.location-b/AAA355.CD3.location-b.run1	255	0.7	0.06	0.7	0.06	-8.48835589204	-11.3731418096	1.14649801016	0.188597226562
137160.0	3856577.0	60450.0	13931.0	3856577.0	4000000.0	1395.0	2.0	0.94	1.17	1.17	0.05	6.87	0.35	0.73	0.0599999999999	10.76	0.4	2.16	1.46	0.45	AAA355.CD3.location-b.X15.Y10.tile.tissue.png	60	1	2000	60	33d226fe6b3b48c0cd0e2c6dcf595771	0	0	0	0	0	0	0	0	0	0	0	0	0	/home/dhl_ec/bnelissen/Slides/CD3_manuscript/CD3_slides/AAA355.CD3.location-b/AAA355.CD3.location-b.run1	255	0.7	0.06	0.7	0.06	-9.02621101359	-12.6888446554	1.4001421868	0.462575236328
23763.0	3571046.0	10589.0	15101.0	3571046.0	4000000.0	252.0	1.0	2.34	1.67	1.35	0.05	6.66	0.35	0.69	0.0699999999999	8.81	0.33	2.13	1.5	0.4	AAA355.CD3.location-b.X15.Y11.tile.tissue.png	61	1	2000	61	bc5148f19deaf2809d763bdf27312040	0	0	0	0	0	0	0	0	0	0	0	0	0	/home/dhl_ec/bnelissen/Slides/CD3_manuscript/CD3_slides/AAA355.CD3.location-b/AAA355.CD3.location-b.run1	255	0.7	0.06	0.7	0.06	-9.11701852977	-12.0708449632	1.40768644981	0.288363421875
2710.0	3217293.0	1344.0	15641.0	3217293.0	4000000.0	36.0	2.0	0.88	1.69	1.07	0.04	7.74	0.36	0.76	0.0799999999999	8.46	0.32	2.07	1.43	0.59	AAA355.CD3.location-b.X15.Y12.tile.tissue.png	62	1	2000	62	63c269fe67a1c9a7c0203908bb836b6d	0	0	0	0	0	0	0	0	0	0	0	0	0	/home/dhl_ec/bnelissen/Slides/CD3_manuscript/CD3_slides/AAA355.CD3.location-b/AAA355.CD3.location-b.run1	255	0.7	0.06	0.7	0.06	-8.8781295944	-11.7405336742	1.26161300298	0.275275070312
547.0	3133671.0	263.0	12950.0	3133671.0	4000000.0	7.0	2.0	1.41	1.38	1.3	0.04	6.3	0.56	0.76	0.0900000000001	8.45	0.3	2.06	1.43	0.38	AAA355.CD3.location-b.X15.Y13.tile.tissue.png	63	1	2000	63	a127ad6c5f8fad0583854018e2c245e9	0	0	0	0	0	0	0	0	0	0	0	0	0	/home/dhl_ec/bnelissen/Slides/CD3_manuscript/CD3_slides/AAA355.CD3.location-b/AAA355.CD3.location-b.run1	255	0.7	0.06	0.7	0.06	-8.82210690035	-11.6476764176	1.19582202626	0.183746757812
3382.0	3805459.0	1646.0	12165.0	3805459.0	4000000.0	43.0	2.0	1.37	1.63	1.39	0.04	6.07	0.34	0.69	0.0599999999999	9.32	0.34	2.16	1.49	0.42	AAA355.CD3.location-b.X15.Y14.tile.tissue.png	64	1	2000	64	c2aad5ffd057ced4575b39dfbea52de7	0	0	0	0	0	0	0	0	0	0	0	0	0	/home/dhl_ec/bnelissen/Slides/CD3_manuscript/CD3_slides/AAA355.CD3.location-b/AAA355.CD3.location-b.run1	255	0.7	0.06	0.7	0.06	-8.65320883157	-11.8124069154	1.00325073321	0.238001484375
2655.0	3946941.0	1352.0	10979.0	3946941.0	4000000.0	33.0	1.0	0.93	1.09	1.17	0.05	6.68	0.37	0.72	0.0600000000002	9.63	0.37	2.14	1.48	0.54	AAA355.CD3.location-b.X15.Y15.tile.tissue.png	65	1	2000	65	3b39ac6352ca0d5d05df28a8cecd1d98	0	0	0	0	0	0	0	0	0	0	0	0	0	/home/dhl_ec/bnelissen/Slides/CD3_manuscript/CD3_slides/AAA355.CD3.location-b/AAA355.CD3.location-b.run1	255	0.7	0.06	0.7	0.06	-8.54873119901	-11.531451693	1.02027524228	0.127436859375
0.0	1307307.0	0.0	7623.0	1307307.0	4000000.0	0.0	1.0	0.81	1.38	1.07	0.0599999999999	7.16	0.38	0.79	0.17	6.65	0.18	2.13	1.49	0.45	AAA355.CD3.location-b.X15.Y16.tile.tissue.png	66	1	2000	66	660a76128c8e9ed45c05e12fd3369623	0	0	0	0	0	0	0	0	0	0	0	0	0	/home/dhl_ec/bnelissen/Slides/CD3_manuscript/CD3_slides/AAA355.CD3.location-b/AAA355.CD3.location-b.run1	255	0.7	0.06	0.7	0.06	0.0	-10.8861430038	1.13019780358	1.28633142187
0.0	136756.0	0.0	2638.0	136756.0	4000000.0	0.0	1.0	0.74	0.92	1.08	0.0599999999999	6.22	0.35	0.8	0.19	6.3	0.13	2.08	1.44	0.79	AAA355.CD3.location-b.X15.Y7.tile.tissue.png	67	1	2000	67	922c2a5b29efe194afa1f9c5f686dacb	0	0	0	0	0	0	0	0	0	0	0	0	0	/home/dhl_ec/bnelissen/Slides/CD3_manuscript/CD3_slides/AAA355.CD3.location-b/AAA355.CD3.location-b.run1	255	0.7	0.06	0.7	0.06	-9.14978983225	-12.1056446213	4.04336550945	1.59602475781
6245.0	2874437.0	2580.0	9963.0	2874437.0	4000000.0	54.0	2.0	1.38	1.67	1.08	0.05	5.99	0.35	0.72	0.1	8.83	0.32	2.17	1.49	0.59	AAA355.CD3.location-b.X15.Y8.tile.tissue.png	68	1	2000	68	37ea390f522037566c14a7e7e3925258	0	0	0	0	0	0	0	0	0	0	0	0	0	/home/dhl_ec/bnelissen/Slides/CD3_manuscript/CD3_slides/AAA355.CD3.location-b/AAA355.CD3.location-b.run1	255	0.7	0.06	0.7	0.06	-9.3070435497	-11.9089703387	2.13553872526	0.4734361875
32618.0	4000000.0	15149.0	7996.0	4000000.0	4000000.0	360.0	1.0	1.05	1.25	1.14	0.0500000000002	6.62	0.3	0.75	0.0599999999999	9.85	0.38	2.11	1.47	0.42	AAA355.CD3.location-b.X15.Y9.tile.tissue.png	69	1	2000	69	0eec57f4318075e02ef2b240cc5a1d1f	0	0	0	0	0	0	0	0	0	0	0	0	0	/home/dhl_ec/bnelissen/Slides/CD3_manuscript/CD3_slides/AAA355.CD3.location-b/AAA355.CD3.location-b.run1	255	0.7	0.06	0.7	0.06	-8.78485416196	-12.862761745	0.838096713993	0.186251663849
2405.0	1645937.0	1067.0	13607.0	1645937.0	4000000.0	21.0	4.0	1.96	1.26	1.16	0.0599999999999	6.91	0.36	0.75	0.14	7.88	0.27	2.17	1.48	0.39	AAA355.CD3.location-b.X16.Y10.tile.tissue.png	70	1	2000	70	cd3ba1e8b41a12acca52a3ba2929f680	0	0	0	0	0	0	0	0	0	0	0	0	0	/home/dhl_ec/bnelissen/Slides/CD3_manuscript/CD3_slides/AAA355.CD3.location-b/AAA355.CD3.location-b.run1	255	0.7	0.06	0.7	0.06	-8.99224301524	-11.5430997	1.37941133992	0.394524007813
1233.0	2822813.0	594.0	10206.0	2822813.0	4000000.0	13.0	3.0	1.38	1.07	1.12	0.05	9.72	0.36	0.7	0.1	8.06	0.3	2.06	1.43	0.62	AAA355.CD3.location-b.X16.Y11.tile.tissue.png	71	1	2000	71	068d8d3ecc8b361ba6af55327379883c	0	0	0	0	0	0	0	0	0	0	0	0	0	/home/dhl_ec/bnelissen/Slides/CD3_manuscript/CD3_slides/AAA355.CD3.location-b/AAA355.CD3.location-b.run1	255	0.7	0.06	0.7	0.06	-8.58660207992	-11.3151878908	1.01850046872	0.344451894531
165.0	768078.0	78.0	15372.0	768078.0	4000000.0	2.0	8.0	1.24	1.95	1.29	0.0400000000002	7.13	0.45	0.87	0.18	6.63	0.23	2.09	1.42	0.71	AAA355.CD3.location-b.X16.Y12.tile.tissue.png	72	1	2000	72	764b2b026ef3f073c16f2375305f55a4	0	0	0	0	0	0	0	0	0	0	0	0	0	/home/dhl_ec/bnelissen/Slides/CD3_manuscript/CD3_slides/AAA355.CD3.location-b/AAA355.CD3.location-b.run1	255	0.7	0.06	0.7	0.06	-8.63775079678	-11.5841499689	1.87046036385	0.541543023438
53.0	2399743.0	37.0	17927.0	2399743.0	4000000.0	1.0	3.0	1.18	1.57	1.09	0.05	6.13	0.54	0.77	0.11	7.7	0.29	2.09	1.43	0.57	AAA355.CD3.location-b.X16.Y13.tile.tissue.png	73	1	2000	73	088cde4a39854d9f5ca96a6a9cf97300	0	0	0	0	0	0	0	0	0	0	0	0	0	/home/dhl_ec/bnelissen/Slides/CD3_manuscript/CD3_slides/AAA355.CD3.location-b/AAA355.CD3.location-b.run1	255	0.7	0.06	0.7	0.06	-8.7837852999	-11.5332828238	1.68679353544	0.518124578125
191.0	3704641.0	111.0	13410.0	3704641.0	4000000.0	3.0	2.0	1.31	1.46	1.37	0.05	12.92	0.37	0.73	0.0699999999999	9.35	0.35	2.15	1.48	0.58	AAA355.CD3.location-b.X16.Y14.tile.tissue.png	74	1	2000	74	774d16dd5847e4bdbd09af920a7aafcb	0	0	0	0	0	0	0	0	0	0	0	0	0	/home/dhl_ec/bnelissen/Slides/CD3_manuscript/CD3_slides/AAA355.CD3.location-b/AAA355.CD3.location-b.run1	255	0.7	0.06	0.7	0.06	-8.5188178445	-11.1533398702	0.870742735185	0.208860941406
0.0	2177270.0	0.0	13637.0	2177270.0	4000000.0	0.0	3.0	1.15	1.04	1.14	0.0600000000002	6.86	0.34	0.72	0.12	7.35	0.2	2.08	1.44	0.6	AAA355.CD3.location-b.X16.Y15.tile.tissue.png	75	1	2000	75	21a54ddf6e4deb7aedb0c4b96cca6bf3	0	0	0	0	0	0	0	0	0	0	0	0	0	/home/dhl_ec/bnelissen/Slides/CD3_manuscript/CD3_slides/AAA355.CD3.location-b/AAA355.CD3.location-b.run1	255	0.7	0.06	0.7	0.06	-7.32554587357	-11.167141683	0.852134501557	1.17517842187
0.0	0.0	0.0	0.0	0.0	4000000.0	0.0	0.0	1.67	1.95	1.09	0.05	4.99	0.39	0.98	0.2	4.21	0.12	1.91	1.45	0.48	AAA355.CD3.location-b.X16.Y16.tile.tissue.png	76	1	2000	76	4d3ee81bf1568bdcf56c916b0bd9e850	0	0	0	0	0	0	0	0	0	0	0	0	0	/home/dhl_ec/bnelissen/Slides/CD3_manuscript/CD3_slides/AAA355.CD3.location-b/AAA355.CD3.location-b.run1	255	1.0	0.06	1.0	0.06	0.0	0.0	0.0	3.98136375
672.0	1155609.0	320.0	7819.0	1155609.0	4000000.0	7.0	1.0	0.89	1.27	1.12	0.05	6.38	0.35	0.74	0.16	6.86	0.24	2.03	1.47	0.55	AAA355.CD3.location-b.X16.Y7.tile.tissue.png	77	1	2000	77	0044822bf6822a06027e5b09fdd2ca25	0	0	0	0	0	0	0	0	0	0	0	0	0	/home/dhl_ec/bnelissen/Slides/CD3_manuscript/CD3_slides/AAA355.CD3.location-b/AAA355.CD3.location-b.run1	255	0.7	0.06	0.7	0.06	-9.45729127153	-12.0628332375	3.07111234544	1.59729344922
6959.0	2637531.0	2911.0	15493.0	2637531.0	4000000.0	59.0	2.0	1.43	1.98	1.13	0.0599999999999	6.91	0.38	0.73	0.11	8.71	0.32	2.22	1.52	0.59	AAA355.CD3.location-b.X16.Y8.tile.tissue.png	78	1	2000	78	6888a45b9551b80e403be0538da0655c	0	0	0	0	0	0	0	0	0	0	0	0	0	/home/dhl_ec/bnelissen/Slides/CD3_manuscript/CD3_slides/AAA355.CD3.location-b/AAA355.CD3.location-b.run1	255	0.7	0.06	0.7	0.06	-9.47527829612	-11.8516421756	2.28065879727	0.525552875
3130.0	2081954.0	1363.0	8236.0	2081954.0	4000000.0	31.0	1.0	1.01	1.14	1.08	0.0500000000002	8.71	0.37	0.74	0.13	8.36	0.29	2.17	1.51	0.7	AAA355.CD3.location-b.X16.Y9.tile.tissue.png	79	1	2000	79	35491214499d996698e05a53dd3ba2a6	0	0	0	0	0	0	0	0	0	0	0	0	0	/home/dhl_ec/bnelissen/Slides/CD3_manuscript/CD3_slides/AAA355.CD3.location-b/AAA355.CD3.location-b.run1	255	0.7	0.06	0.7	0.06	-8.94477450764	-11.6498382198	1.61010239314	0.466093804688
0.0	0.0	0.0	0.0	0.0	4000000.0	0.0	0.0	0.84	0.9	1.06	0.05	5.28	0.28	0.86	0.22	4.67	0.13	1.94	1.49	0.5	AAA355.CD3.location-b.X17.Y10.tile.tissue.png	80	1	2000	80	e0d0f0f313048eed496977b6c702a4db	0	0	0	0	0	0	0	0	0	0	0	0	0	/home/dhl_ec/bnelissen/Slides/CD3_manuscript/CD3_slides/AAA355.CD3.location-b/AAA355.CD3.location-b.run1	255	1.0	0.06	1.0	0.06	0.0	0.0	0.0	6.0784455
0.0	793202.0	0.0	8668.0	793202.0	4000000.0	0.0	3.0	0.91	1.11	1.09	0.05	7.57	0.38	0.77	0.19	7.01	0.17	2.24	1.53	0.54	AAA355.CD3.location-b.X17.Y11.tile.tissue.png	81	1	2000	81	0a93128db00b0c792c882f6ba5c5a036	0	0	0	0	0	0	0	0	0	0	0	0	0	/home/dhl_ec/bnelissen/Slides/CD3_manuscript/CD3_slides/AAA355.CD3.location-b/AAA355.CD3.location-b.run1	255	0.7	0.06	0.7	0.06	-8.22119826687	-11.4406921064	1.88010655437	0.739794708984
0.0	1925162.0	0.0	7307.0	1925162.0	4000000.0	0.0	1.0	1.22	1.63	1.11	0.05	6.02	0.47	0.85	0.14	7.0	0.2	2.11	1.43	0.52	AAA355.CD3.location-b.X17.Y12.tile.tissue.png	82	1	2000	82	44e2d5730cc16aca26a18e08bcbb49dd	0	0	0	0	0	0	0	0	0	0	0	0	0	/home/dhl_ec/bnelissen/Slides/CD3_manuscript/CD3_slides/AAA355.CD3.location-b/AAA355.CD3.location-b.run1	255	0.7	0.06	0.7	0.06	-7.6838706615	-11.2244551552	1.18928733481	0.338181636719
0.0	3693019.0	0.0	9373.0	3693019.0	4000000.0	0.0	1.0	1.81	1.79	1.1	0.04	6.31	0.36	0.7	0.0599999999999	8.16	0.25	2.05	1.43	0.63	AAA355.CD3.location-b.X17.Y13.tile.tissue.png	83	1	2000	83	50e7e7498b0b9f49ef82acdfcbd84b78	0	0	0	0	0	0	0	0	0	0	0	0	0	/home/dhl_ec/bnelissen/Slides/CD3_manuscript/CD3_slides/AAA355.CD3.location-b/AAA355.CD3.location-b.run1	255	0.7	0.06	0.7	0.06	-6.93538885813	-11.3481968817	1.07545134506	0.223942726562
0.0	2163564.0	0.0	11191.0	2163564.0	4000000.0	0.0	1.0	1.53	1.72	1.17	0.0599999999999	6.83	0.39	0.76	0.13	7.89	0.22	2.2	1.51	0.81	AAA355.CD3.location-b.X17.Y14.tile.tissue.png	84	1	2000	84	32730ac8ac23d86192b84c23fcba280e	0	0	0	0	0	0	0	0	0	0	0	0	0	/home/dhl_ec/bnelissen/Slides/CD3_manuscript/CD3_slides/AAA355.CD3.location-b/AAA355.CD3.location-b.run1	255	0.7	0.06	0.7	0.06	-6.86240054032	-11.1218533866	1.07764064737	1.09801502344
0.0	36570.0	0.0	1049.0	36570.0	4000000.0	0.0	1.0	0.82	0.88	1.06	0.0500000000002	6.14	0.38	0.89	0.22	5.97	0.14	2.08	1.51	0.65	AAA355.CD3.location-b.X17.Y15.tile.tissue.png	85	1	2000	85	4cfbea643f4d2bc5efa7f8f6abdb3e49	0	0	0	0	0	0	0	0	0	0	0	0	0	/home/dhl_ec/bnelissen/Slides/CD3_manuscript/CD3_slides/AAA355.CD3.location-b/AAA355.CD3.location-b.run1	255	0.7	0.06	0.7	0.06	0.0	-10.9555210504	0.930971211034	1.06106671146
3099.0	1159629.0	1354.0	8287.0	1159629.0	4000000.0	27.0	2.0	0.87	1.23	1.1	0.0499999999997	6.21	0.37	0.97	0.15	6.91	0.23	2.01	1.43	0.51	AAA355.CD3.location-b.X17.Y7.tile.tissue.png	86	1	2000	86	68bef1f2ce21e0eff7bbf76d33219c4d	0	0	0	0	0	0	0	0	0	0	0	0	0	/home/dhl_ec/bnelissen/Slides/CD3_manuscript/CD3_slides/AAA355.CD3.location-b/AAA355.CD3.location-b.run1	255	0.7	0.06	0.7	0.06	-9.51679629435	-11.9946065191	2.60279784296	1.01207541406
3961.0	3461470.0	1717.0	15011.0	3461470.0	4000000.0	35.0	3.0	1.35	1.79	1.12	0.04	6.18	0.36	0.71	0.0699999999997	8.52	0.33	2.09	1.43	0.54	AAA355.CD3.location-b.X17.Y8.tile.tissue.png	87	1	2000	87	16d8f576e08b47d8da7e377f3916786c	0	0	0	0	0	0	0	0	0	0	0	0	0	/home/dhl_ec/bnelissen/Slides/CD3_manuscript/CD3_slides/AAA355.CD3.location-b/AAA355.CD3.location-b.run1	255	0.7	0.06	0.7	0.06	-9.38010684422	-12.3523220005	2.25034375181	0.431357859375
0.0	103431.0	0.0	3320.0	103431.0	4000000.0	0.0	3.0	1.38	1.54	1.07	0.0499999999997	7.21	0.34	0.76	0.22	6.47	0.14	2.05	1.49	0.5	AAA355.CD3.location-b.X17.Y9.tile.tissue.png	88	1	2000	88	93988f48393895bf71865520927a70b0	0	0	0	0	0	0	0	0	0	0	0	0	0	/home/dhl_ec/bnelissen/Slides/CD3_manuscript/CD3_slides/AAA355.CD3.location-b/AAA355.CD3.location-b.run1	255	0.7	0.06	0.7	0.06	-9.14470217687	-12.1018516158	3.11336553393	1.96495652295
0.0	0.0	0.0	0.0	0.0	4000000.0	0.0	0.0	0.840000000001	0.92	1.15	0.0599999999999	5.24	0.28	0.86	0.19	4.18	0.11	1.89	1.43	0.97	AAA355.CD3.location-b.X18.Y10.tile.tissue.png	89	1	2000	89	37fbeb51ecaa2238f13abb7a5fa8fd03	0	0	0	0	0	0	0	0	0	0	0	0	0	/home/dhl_ec/bnelissen/Slides/CD3_manuscript/CD3_slides/AAA355.CD3.location-b/AAA355.CD3.location-b.run1	255	1.0	0.06	1.0	0.06	0.0	0.0	0.0	2.54940075
174.0	2136944.0	80.0	8900.0	2136944.0	4000000.0	2.0	1.0	1.37	2.15	1.03	0.0499999999997	5.97	0.35	0.7	0.12	7.45	0.27	2.08	1.43	0.5	AAA355.CD3.location-b.X18.Y11.tile.tissue.png	90	1	2000	90	2b685b0fa0ea5e5a9aa0931e390d36a6	0	0	0	0	0	0	0	0	0	0	0	0	0	/home/dhl_ec/bnelissen/Slides/CD3_manuscript/CD3_slides/AAA355.CD3.location-b/AAA355.CD3.location-b.run1	255	0.7	0.06	0.7	0.06	-8.26252241016	-11.1449097001	1.12317970646	0.710692539062
0.0	2415842.0	0.0	10977.0	2415842.0	4000000.0	0.0	2.0	1.27	1.16	1.1	0.0500000000002	6.22	0.65	0.7	0.11	7.38	0.22	2.09	1.44	0.51	AAA355.CD3.location-b.X18.Y12.tile.tissue.png	91	1	2000	91	3b1a0057947ca1e92cbbb0ef3349e554	0	0	0	0	0	0	0	0	0	0	0	0	0	/home/dhl_ec/bnelissen/Slides/CD3_manuscript/CD3_slides/AAA355.CD3.location-b/AAA355.CD3.location-b.run1	255	0.7	0.06	0.7	0.06	-7.77898148022	-10.9309383765	1.17587999709	0.394305394531
74.0	1054546.0	44.0	7348.0	1054546.0	4000000.0	1.0	1.0	1.46	1.57	1.06	0.0600000000004	7.93	0.34	0.77	0.18	7.41	0.25	2.15	1.48	0.51	AAA355.CD3.location-b.X18.Y13.tile.tissue.png	92	1	2000	92	c36b02d03b16ed705f804847b7e0d73f	0	0	0	0	0	0	0	0	0	0	0	0	0	/home/dhl_ec/bnelissen/Slides/CD3_manuscript/CD3_slides/AAA355.CD3.location-b/AAA355.CD3.location-b.run1	255	0.7	0.06	0.7	0.06	-8.58707109191	-10.9630156775	1.40773558127	1.27373305469
0.0	0.0	0.0	0.0	0.0	4000000.0	0.0	0.0	0.76	1.34	1.08	0.0599999999999	5.71	0.28	1.32	0.2	4.29	0.12	2.17	1.43	0.51	AAA355.CD3.location-b.X18.Y14.tile.tissue.png	93	1	2000	93	37175b3181071f3fabb10219218d17b3	0	0	0	0	0	0	0	0	0	0	0	0	0	/home/dhl_ec/bnelissen/Slides/CD3_manuscript/CD3_slides/AAA355.CD3.location-b/AAA355.CD3.location-b.run1	255	1.0	0.06	1.0	0.06	0.0	-11.7375692997	0.0	1.59696696901
225.0	928949.0	93.0	11119.0	928949.0	4000000.0	2.0	5.0	1.26	1.16	1.1	0.0500000000002	6.2	0.4	0.96	0.16	6.69	0.23	2.01	1.43	0.61	AAA355.CD3.location-b.X18.Y7.tile.tissue.png	94	1	2000	94	846e7780c69ed74b268a05b1463e284a	0	0	0	0	0	0	0	0	0	0	0	0	0	/home/dhl_ec/bnelissen/Slides/CD3_manuscript/CD3_slides/AAA355.CD3.location-b/AAA355.CD3.location-b.run1	255	0.7	0.06	0.7	0.06	-8.98807508488	-11.9207208284	2.25384100384	1.32830675
428.0	1921779.0	165.0	15448.0	1921779.0	4000000.0	3.0	8.0	1.36	1.65	1.1	0.0599999999999	7.35	0.37	0.73	0.14	8.08	0.28	2.17	1.49	0.58	AAA355.CD3.location-b.X18.Y8.tile.tissue.png	95	1	2000	95	b4f2df3e1737fb17844d8c63a80acb0d	0	0	0	0	0	0	0	0	0	0	0	0	0	/home/dhl_ec/bnelissen/Slides/CD3_manuscript/CD3_slides/AAA355.CD3.location-b/AAA355.CD3.location-b.run1	255	0.7	0.06	0.7	0.06	-8.70282439803	-11.7259229448	1.09685794493	0.674910195312
750.0	359439.0	354.0	4628.0	359439.0	4000000.0	9.0	1.0	1.04	1.07	1.07	0.0499999999997	6.1	0.64	0.77	0.18	6.29	0.21	2.03	1.5	0.49	AAA355.CD3.location-b.X18.Y9.tile.tissue.png	96	1	2000	96	e8bc89581c7ad7d970c88a8a5beb29c9	0	0	0	0	0	0	0	0	0	0	0	0	0	/home/dhl_ec/bnelissen/Slides/CD3_manuscript/CD3_slides/AAA355.CD3.location-b/AAA355.CD3.location-b.run1	255	0.7	0.06	0.7	0.06	-8.73053805748	-12.034687153	2.0765641386	1.25846650977
0.0	0.0	0.0	0.0	0.0	4000000.0	0.0	0.0	0.71	0.98	1.15	0.0499999999997	5.68	0.3	0.88	0.21	4.65	0.12	1.96	1.47	0.47	AAA355.CD3.location-b.X19.Y12.tile.tissue.png	97	1	2000	97	b8f947595e3c0bbba13df98db1251587	0	0	0	0	0	0	0	0	0	0	0	0	0	/home/dhl_ec/bnelissen/Slides/CD3_manuscript/CD3_slides/AAA355.CD3.location-b/AAA355.CD3.location-b.run1	255	1.0	0.06	1.0	0.06	0.0	0.0	0.0	2.03949325
119.0	325409.0	46.0	5341.0	325409.0	4000000.0	1.0	1.0	1.96	0.91	1.08	0.0500000000002	6.09	0.34	0.86	0.19	6.29	0.21	1.97	1.43	0.47	AAA355.CD3.location-b.X19.Y7.tile.tissue.png	98	1	2000	98	61c2758e7001eede57415b8b4b08353d	0	0	0	0	0	0	0	0	0	0	0	0	0	/home/dhl_ec/bnelissen/Slides/CD3_manuscript/CD3_slides/AAA355.CD3.location-b/AAA355.CD3.location-b.run1	255	0.7	0.06	0.7	0.06	-9.39294514763	-11.9816589287	2.87654923082	1.160651875
432.0	343979.0	185.0	4917.0	343979.0	4000000.0	4.0	1.0	0.87	0.96	1.1	0.0599999999999	6.99	0.36	0.82	0.18	6.27	0.21	1.98	1.42	0.49	AAA355.CD3.location-b.X19.Y8.tile.tissue.png	99	1	2000	99	4bd28ab6276d3c783cb5aa01eaa9dc1b	0	0	0	0	0	0	0	0	0	0	0	0	0	/home/dhl_ec/bnelissen/Slides/CD3_manuscript/CD3_slides/AAA355.CD3.location-b/AAA355.CD3.location-b.run1	255	0.7	0.06	0.7	0.06	-9.0640915685	-11.8260353795	1.69800481691	1.15220081445
0.0	102028.0	0.0	6899.0	102028.0	4000000.0	0.0	8.0	1.52	1.47	1.03	0.0500000000002	6.09	0.66	0.83	0.19	5.24	0.12	1.99	1.43	0.91	AAA355.CD3.location-b.X2.Y1.tile.tissue.png	100	1	2000	100	c29defe54b95d39776e5fa1f239ff8ae	0	0	0	0	0	0	0	0	0	0	0	0	0	/home/dhl_ec/bnelissen/Slides/CD3_manuscript/CD3_slides/AAA355.CD3.location-b/AAA355.CD3.location-b.run1	255	0.7	0.06	0.7	0.06	0.0	-11.3871878798	2.44033485293	1.35581272424
0.0	2843311.0	0.0	14868.0	2843311.0	4000000.0	0.0	3.0	1.25	2.29	1.1	0.04	6.28	0.35	0.73	0.0999999999999	7.61	0.23	2.08	1.43	0.61	AAA355.CD3.location-b.X2.Y10.tile.tissue.png	101	1	2000	101	d30f49970bdd91e6d857b7f1682597b5	0	0	0	0	0	0	0	0	0	0	0	0	0	/home/dhl_ec/bnelissen/Slides/CD3_manuscript/CD3_slides/AAA355.CD3.location-b/AAA355.CD3.location-b.run1	255	0.7	0.06	0.7	0.06	-8.42191024753	-11.6044847052	1.42044042476	0.705503652344
0.0	3444947.0	0.0	14647.0	3444947.0	4000000.0	0.0	2.0	1.59	1.7	1.38	0.04	10.88	0.36	0.7	0.0799999999999	8.71	0.26	2.16	1.48	0.56	AAA355.CD3.location-b.X2.Y11.tile.tissue.png	102	1	2000	102	de5ea54a1c6b5eb6adb6010758ca4d30	0	0	0	0	0	0	0	0	0	0	0	0	0	/home/dhl_ec/bnelissen/Slides/CD3_manuscript/CD3_slides/AAA355.CD3.location-b/AAA355.CD3.location-b.run1	255	0.7	0.06	0.7	0.06	-8.28802327496	-11.8985677062	2.03598509183	0.601814648437
0.0	2880249.0	0.0	21447.0	2880249.0	4000000.0	0.0	7.0	1.05	1.14	1.11	0.0799999999999	6.66	0.55	0.78	0.0999999999999	7.65	0.23	2.11	1.44	0.89	AAA355.CD3.location-b.X2.Y12.tile.tissue.png	103	1	2000	103	49f7f5bd27337a679fc57440e6769356	0	0	0	0	0	0	0	0	0	0	0	0	0	/home/dhl_ec/bnelissen/Slides/CD3_manuscript/CD3_slides/AAA355.CD3.location-b/AAA355.CD3.location-b.run1	255	0.7	0.06	0.7	0.06	-8.65840811804	-11.3322389294	1.86466051528	0.755717203125
110.0	1655663.0	57.0	11121.0	1655663.0	4000000.0	1.0	3.0	1.49	1.61	1.1	0.0599999999999	7.8	0.34	0.73	0.14	7.1	0.26	2.09	1.44	0.84	AAA355.CD3.location-b.X2.Y13.tile.tissue.png	104	1	2000	104	5db63c82c59ac504aa84c8984146878a	0	0	0	0	0	0	0	0	0	0	0	0	0	/home/dhl_ec/bnelissen/Slides/CD3_manuscript/CD3_slides/AAA355.CD3.location-b/AAA355.CD3.location-b.run1	255	0.7	0.06	0.7	0.06	-9.26143681053	-11.3671673497	2.05481101562	1.15356267578
0.0	153326.0	0.0	3469.0	153326.0	4000000.0	0.0	2.0	1.6	2.05	1.08	0.0600000000004	6.4	0.35	0.85	0.22	5.88	0.14	2.06	1.49	0.880000000001	AAA355.CD3.location-b.X2.Y14.tile.tissue.png	105	1	2000	105	00893beaf34bf42c8d213c2157903f44	0	0	0	0	0	0	0	0	0	0	0	0	0	/home/dhl_ec/bnelissen/Slides/CD3_manuscript/CD3_slides/AAA355.CD3.location-b/AAA355.CD3.location-b.run1	255	0.7	0.06	0.7	0.06	0.0	-11.1091195707	2.14289956531	1.58863924304
95.0	426640.0	40.0	12857.0	426640.0	4000000.0	1.0	6.0	0.88	1.08	1.08	0.0500000000002	7.0	0.36	0.72	0.18	6.29	0.21	2.07	1.44	0.58	AAA355.CD3.location-b.X2.Y2.tile.tissue.png	106	1	2000	106	3f04ffef5dd934c3b1e03982dba0d2da	0	0	0	0	0	0	0	0	0	0	0	0	0	/home/dhl_ec/bnelissen/Slides/CD3_manuscript/CD3_slides/AAA355.CD3.location-b/AAA355.CD3.location-b.run1	255	0.7	0.06	0.7	0.06	-8.85376953141	-12.0412593791	2.39630798659	1.45469646094
386.0	3515092.0	214.0	28347.0	3515092.0	4000000.0	6.0	12.0	1.43	1.12	1.11	0.0500000000002	6.64	0.36	0.71	0.0799999999999	9.16	0.34	2.2	1.49	0.67	AAA355.CD3.location-b.X2.Y3.tile.tissue.png	107	1	2000	107	99dc51b71c280fe3c0aeacd4396b101f	0	0	0	0	0	0	0	0	0	0	0	0	0	/home/dhl_ec/bnelissen/Slides/CD3_manuscript/CD3_slides/AAA355.CD3.location-b/AAA355.CD3.location-b.run1	255	0.7	0.06	0.7	0.06	-9.1043117263	-10.5913263422	1.77604367918	0.336348765625
918.0	3982761.0	523.0	9559.0	3982761.0	4000000.0	15.0	1.0	2.77	1.38	1.04	0.0499999999997	7.93	0.34	0.68	0.0499999999997	8.91	0.35	2.06	1.48	0.65	AAA355.CD3.location-b.X2.Y4.tile.tissue.png	108	1	2000	108	e1758e96b47938b93f898133f3b4c86d	0	0	0	0	0	0	0	0	0	0	0	0	0	/home/dhl_ec/bnelissen/Slides/CD3_manuscript/CD3_slides/AAA355.CD3.location-b/AAA355.CD3.location-b.run1	255	0.7	0.06	0.7	0.06	-9.07023668402	-10.2468280006	1.2371550781	0.156821699219
507.0	3980835.0	267.0	9534.0	3980835.0	4000000.0	7.0	1.0	2.66	1.34	1.1	0.0499999999997	7.33	0.35	0.72	0.0499999999997	8.76	0.36	2.1	1.46	0.6	AAA355.CD3.location-b.X2.Y5.tile.tissue.png	109	1	2000	109	3574e55df9ccfa4adcd79960f264e9b3	0	0	0	0	0	0	0	0	0	0	0	0	0	/home/dhl_ec/bnelissen/Slides/CD3_manuscript/CD3_slides/AAA355.CD3.location-b/AAA355.CD3.location-b.run1	255	0.7	0.06	0.7	0.06	-8.94414483845	-11.095664483	1.16236421846	0.133488672852
0.0	3625217.0	0.0	10002.0	3625217.0	4000000.0	0.0	1.0	2.28	1.07	1.03	0.04	5.87	0.34	0.68	0.0700000000002	8.19	0.26	2.34	1.45	0.77	AAA355.CD3.location-b.X2.Y6.tile.tissue.png	110	1	2000	110	d315fc1403e1bf530c516348d8fde71e	0	0	0	0	0	0	0	0	0	0	0	0	0	/home/dhl_ec/bnelissen/Slides/CD3_manuscript/CD3_slides/AAA355.CD3.location-b/AAA355.CD3.location-b.run1	255	0.7	0.06	0.7	0.06	-8.46420482567	-12.0391013074	1.21483935229	0.340633140625
136.0	2832625.0	82.0	16121.0	2832625.0	4000000.0	2.0	4.0	2.27	1.86	1.15	0.0599999999999	6.88	0.38	0.74	0.11	8.65	0.3	2.14	1.44	0.85	AAA355.CD3.location-b.X2.Y7.tile.tissue.png	111	1	2000	111	731f508529b05a3e73cb2666e61093e8	0	0	0	0	0	0	0	0	0	0	0	0	0	/home/dhl_ec/bnelissen/Slides/CD3_manuscript/CD3_slides/AAA355.CD3.location-b/AAA355.CD3.location-b.run1	255	0.7	0.06	0.7	0.06	-8.67794637469	-11.7830147993	1.41451426914	0.538511289063
610.0	1429525.0	294.0	8230.0	1429525.0	4000000.0	7.0	2.0	1.83	2.85	1.16	0.13	6.56	0.49	0.72	0.15	7.27	0.25	2.09	1.43	0.5	AAA355.CD3.location-b.X2.Y8.tile.tissue.png	112	1	2000	112	e61a1d7cc33628d0ebd84311f0bb9f84	0	0	0	0	0	0	0	0	0	0	0	0	0	/home/dhl_ec/bnelissen/Slides/CD3_manuscript/CD3_slides/AAA355.CD3.location-b/AAA355.CD3.location-b.run1	255	0.7	0.06	0.7	0.06	-8.57468052845	-11.5123908502	0.755742059029	0.728800039063
4976.0	2009523.0	1854.0	14255.0	2009523.0	4000000.0	35.0	5.0	1.69	1.18	1.05	0.0599999999999	6.27	0.35	0.72	0.13	7.71	0.27	2.09	1.44	0.55	AAA355.CD3.location-b.X2.Y9.tile.tissue.png	113	1	2000	113	1d4044eac6963d2823ebd34c7d369eb8	0	0	0	0	0	0	0	0	0	0	0	0	0	/home/dhl_ec/bnelissen/Slides/CD3_manuscript/CD3_slides/AAA355.CD3.location-b/AAA355.CD3.location-b.run1	255	0.7	0.06	0.7	0.06	-8.66319232914	-11.9510014543	1.39243821228	0.61912134375
0.0	0.0	0.0	0.0	0.0	4000000.0	0.0	0.0	1.79	1.19	1.29	0.0599999999999	5.0	0.27	0.83	0.2	4.64	0.13	1.99	1.49	0.58	AAA355.CD3.location-b.X3.Y1.tile.tissue.png	114	1	2000	114	4fac5b724f2ab20aac58f29e1816b45d	0	0	0	0	0	0	0	0	0	0	0	0	0	/home/dhl_ec/bnelissen/Slides/CD3_manuscript/CD3_slides/AAA355.CD3.location-b/AAA355.CD3.location-b.run1	255	1.0	0.06	1.0	0.06	0.0	0.0	0.0	5.1077705
12652.0	3924853.0	5179.0	9729.0	3924853.0	4000000.0	107.0	1.0	1.01	1.9	1.1	0.0500000000002	7.22	0.35	0.7	0.0500000000002	8.87	0.34	2.04	1.43	0.96	AAA355.CD3.location-b.X3.Y10.tile.tissue.png	115	1	2000	115	5f28c62599ee3133d3f9fba24600aa5c	0	0	0	0	0	0	0	0	0	0	0	0	0	/home/dhl_ec/bnelissen/Slides/CD3_manuscript/CD3_slides/AAA355.CD3.location-b/AAA355.CD3.location-b.run1	255	0.7	0.06	0.7	0.06	-9.06146908085	-12.4452383437	2.17643166359	0.571864386719
4301.0	3991755.0	1948.0	8901.0	3991755.0	4000000.0	48.0	1.0	2.45	1.75	1.23	0.0499999999997	6.03	0.34	0.69	0.0499999999997	9.06	0.49	2.16	1.44	0.86	AAA355.CD3.location-b.X3.Y11.tile.tissue.png	116	1	2000	116	0c2e106a912bc66fbabecb51c220b86c	0	0	0	0	0	0	0	0	0	0	0	0	0	/home/dhl_ec/bnelissen/Slides/CD3_manuscript/CD3_slides/AAA355.CD3.location-b/AAA355.CD3.location-b.run1	255	0.7	0.06	0.7	0.06	-8.86862758451	-12.0069318843	0.965293533016	0.189723433838
5968.0	3799449.0	2529.0	12684.0	3799449.0	4000000.0	60.0	1.0	1.42	1.42	1.06	0.04	7.43	0.37	0.84	0.0599999999999	9.41	0.36	2.16	1.49	0.55	AAA355.CD3.location-b.X3.Y12.tile.tissue.png	117	1	2000	117	5cb5936b24e2c00230a281f0e2ba32a8	0	0	0	0	0	0	0	0	0	0	0	0	0	/home/dhl_ec/bnelissen/Slides/CD3_manuscript/CD3_slides/AAA355.CD3.location-b/AAA355.CD3.location-b.run1	255	0.7	0.06	0.7	0.06	-9.18777730781	-11.8024099504	1.20349843775	0.217624867187
54.0	3964116.0	30.0	11500.0	3964116.0	4000000.0	1.0	1.0	1.35	1.42	1.15	0.0500000000002	6.7	0.45	0.69	0.0599999999999	8.88	0.35	2.05	1.44	0.86	AAA355.CD3.location-b.X3.Y13.tile.tissue.png	118	1	2000	118	71bc4626f87338c0127d4f0c7011e86f	0	0	0	0	0	0	0	0	0	0	0	0	0	/home/dhl_ec/bnelissen/Slides/CD3_manuscript/CD3_slides/AAA355.CD3.location-b/AAA355.CD3.location-b.run1	255	0.7	0.06	0.7	0.06	-8.58793846557	-11.2067470664	1.12335995067	0.0999130087891
0.0	2988400.0	0.0	10353.0	2988400.0	4000000.0	0.0	1.0	1.72	1.61	1.11	0.0599999999999	6.15	0.36	0.7	0.0899999999997	7.79	0.24	2.09	1.43	0.92	AAA355.CD3.location-b.X3.Y14.tile.tissue.png	119	1	2000	119	9dab0b1429931a3bcbe84b9aa78eae01	0	0	0	0	0	0	0	0	0	0	0	0	0	/home/dhl_ec/bnelissen/Slides/CD3_manuscript/CD3_slides/AAA355.CD3.location-b/AAA355.CD3.location-b.run1	255	0.7	0.06	0.7	0.06	-8.38037058877	-11.4633973056	1.41194505458	0.757257953125
0.0	282350.0	0.0	4218.0	282350.0	4000000.0	0.0	2.0	1.42	1.19	1.12	0.0499999999997	6.77	0.35	0.8	0.19	5.49	0.14	2.04	1.43	0.61	AAA355.CD3.location-b.X3.Y15.tile.tissue.png	120	1	2000	120	e7593df0ec7803524f5f48d7177da305	0	0	0	0	0	0	0	0	0	0	0	0	0	/home/dhl_ec/bnelissen/Slides/CD3_manuscript/CD3_slides/AAA355.CD3.location-b/AAA355.CD3.location-b.run1	255	0.7	0.06	0.7	0.06	0.0	-11.1371822325	2.16528577121	1.72559172314
1469.0	3259816.0	804.0	13601.0	3259816.0	4000000.0	20.0	6.0	1.41	1.19	1.1	0.0500000000002	6.99	0.35	0.77	0.0800000000004	8.46	0.31	2.05	1.43	0.77	AAA355.CD3.location-b.X3.Y2.tile.tissue.png	121	1	2000	121	ba60275d6c394ca66a755c659ffacb1d	0	0	0	0	0	0	0	0	0	0	0	0	0	/home/dhl_ec/bnelissen/Slides/CD3_manuscript/CD3_slides/AAA355.CD3.location-b/AAA355.CD3.location-b.run1	255	0.7	0.06	0.7	0.06	-9.11661691039	-11.886088062	2.03048190496	0.6537550625
3024.0	3450779.0	1202.0	35620.0	3450779.0	4000000.0	26.0	10.0	2.39	1.71	1.2	0.0500000000002	6.63	0.55	0.79	0.0799999999999	8.57	0.33	2.11	1.43	0.79	AAA355.CD3.location-b.X3.Y3.tile.tissue.png	122	1	2000	122	be77dae05957da1954042fa59405ed2d	0	0	0	0	0	0	0	0	0	0	0	0	0	/home/dhl_ec/bnelissen/Slides/CD3_manuscript/CD3_slides/AAA355.CD3.location-b/AAA355.CD3.location-b.run1	255	0.7	0.06	0.7	0.06	-9.41269529681	-10.7577175899	2.13039091759	0.40000025
2687.0	2030099.0	1287.0	25669.0	2030099.0	4000000.0	30.0	11.0	2.46	1.44	1.12	0.0500000000002	6.72	0.39	0.75	0.14	8.16	0.28	2.21	1.49	0.53	AAA355.CD3.location-b.X3.Y4.tile.tissue.png	123	1	2000	123	58c43842396953936aee98ff6a28cc74	0	0	0	0	0	0	0	0	0	0	0	0	0	/home/dhl_ec/bnelissen/Slides/CD3_manuscript/CD3_slides/AAA355.CD3.location-b/AAA355.CD3.location-b.run1	255	0.7	0.06	0.7	0.06	-9.57197492809	-12.0797408422	2.787799621	1.14259588281
370.0	1844346.0	171.0	24259.0	1844346.0	4000000.0	4.0	5.0	1.13	2.18	1.11	0.0500000000002	7.11	0.36	0.7	0.13	7.41	0.26	2.12	1.44	1.41	AAA355.CD3.location-b.X3.Y5.tile.tissue.png	124	1	2000	124	e53fb9d7e65e32117d384f938edbfd0e	0	0	0	0	0	0	0	0	0	0	0	0	0	/home/dhl_ec/bnelissen/Slides/CD3_manuscript/CD3_slides/AAA355.CD3.location-b/AAA355.CD3.location-b.run1	255	0.7	0.06	0.7	0.06	-9.47358508814	-12.1758604401	1.7677718438	1.03289741406
1657.0	3000941.0	721.0	14665.0	3000941.0	4000000.0	17.0	3.0	2.57	1.45	1.28	0.04	6.39	0.37	0.72	0.0799999999999	8.2	0.31	2.09	1.48	0.89	AAA355.CD3.location-b.X3.Y6.tile.tissue.png	125	1	2000	125	320f475e1948d8bd03081f7cfb2794ab	0	0	0	0	0	0	0	0	0	0	0	0	0	/home/dhl_ec/bnelissen/Slides/CD3_manuscript/CD3_slides/AAA355.CD3.location-b/AAA355.CD3.location-b.run1	255	0.7	0.06	0.7	0.06	-9.88044381353	-12.3199440123	3.62637428561	0.66877146875
1048.0	3270729.0	487.0	19499.0	3270729.0	4000000.0	11.0	4.0	2.52	1.6	1.19	0.0700000000002	6.01	0.35	0.699999999999	0.0800000000004	8.38	0.32	2.09	1.44	0.54	AAA355.CD3.location-b.X3.Y7.tile.tissue.png	126	1	2000	126	7719487ed5e74cd5f8dac602635b0ed1	0	0	0	0	0	0	0	0	0	0	0	0	0	/home/dhl_ec/bnelissen/Slides/CD3_manuscript/CD3_slides/AAA355.CD3.location-b/AAA355.CD3.location-b.run1	255	0.7	0.06	0.7	0.06	-9.31115854087	-11.8874589873	1.89407115051	0.46503109375
1447.0	3657381.0	765.0	19902.0	3657381.0	4000000.0	20.0	3.0	2.18	1.92	1.14	0.04	10.36	0.35	0.75	0.0699999999997	8.69	0.33	2.09	1.44	0.58	AAA355.CD3.location-b.X3.Y8.tile.tissue.png	127	1	2000	127	e384c5848505b14174741f167ce25e51	0	0	0	0	0	0	0	0	0	0	0	0	0	/home/dhl_ec/bnelissen/Slides/CD3_manuscript/CD3_slides/AAA355.CD3.location-b/AAA355.CD3.location-b.run1	255	0.7	0.06	0.7	0.06	-9.25773661347	-12.0437838866	1.8747466447	0.42971703125
9021.0	2857666.0	4140.0	15353.0	2857666.0	4000000.0	91.0	3.0	1.04	1.21	1.18	0.0500000000002	7.65	0.39	0.75	0.0999999999999	8.84	0.31	2.17	1.49	0.53	AAA355.CD3.location-b.X3.Y9.tile.tissue.png	128	1	2000	128	d4d7b5ac8d2ca26e2d079ce95b9cee16	0	0	0	0	0	0	0	0	0	0	0	0	0	/home/dhl_ec/bnelissen/Slides/CD3_manuscript/CD3_slides/AAA355.CD3.location-b/AAA355.CD3.location-b.run1	255	0.7	0.06	0.7	0.06	-9.3500460332	-12.3016741743	2.14426663396	0.61104484375
0.0	0.0	0.0	0.0	0.0	4000000.0	0.0	0.0	0.829999999999	0.89	1.13	0.0599999999999	5.81	0.31	0.89	0.22	4.79	0.13	2.03	1.53	0.52	AAA355.CD3.location-b.X4.Y1.tile.tissue.png	129	1	2000	129	c742b7794e0632a641114ab0d5998bdb	0	0	0	0	0	0	0	0	0	0	0	0	0	/home/dhl_ec/bnelissen/Slides/CD3_manuscript/CD3_slides/AAA355.CD3.location-b/AAA355.CD3.location-b.run1	255	1.0	0.06	1.0	0.06	0.0	0.0	0.0	3.0132115
1813.0	2342175.0	875.0	18977.0	2342175.0	4000000.0	23.0	3.0	1.11	1.19	1.13	0.0599999999999	6.85	0.39	0.75	0.14	8.4	0.3	2.2	1.5	0.53	AAA355.CD3.location-b.X4.Y10.tile.tissue.png	130	1	2000	130	c17a1dcf40ae378b0e03b36ed53c2636	0	0	0	0	0	0	0	0	0	0	0	0	0	/home/dhl_ec/bnelissen/Slides/CD3_manuscript/CD3_slides/AAA355.CD3.location-b/AAA355.CD3.location-b.run1	255	0.7	0.06	0.7	0.06	-9.2874072416	-11.8137279323	1.86811525766	0.923141875
2722.0	3338393.0	1262.0	44318.0	3338393.0	4000000.0	30.0	17.0	1.38	1.21	1.13	0.0500000000002	7.86	0.39	0.74	0.0900000000001	9.16	0.34	2.23	1.48	0.57	AAA355.CD3.location-b.X4.Y11.tile.tissue.png	131	1	2000	131	f4156c96e84214f9fb4577854d63dbf6	0	0	0	0	0	0	0	0	0	0	0	0	0	/home/dhl_ec/bnelissen/Slides/CD3_manuscript/CD3_slides/AAA355.CD3.location-b/AAA355.CD3.location-b.run1	255	0.7	0.06	0.7	0.06	-9.36155219682	-10.0824427373	1.49830195539	0.174757617187
1679.0	3280091.0	805.0	44755.0	3280091.0	4000000.0	20.0	29.0	1.1	1.17	1.1	0.0500000000002	7.78	0.38	0.74	0.0899999999997	8.96	0.34	2.52	1.48	0.6	AAA355.CD3.location-b.X4.Y12.tile.tissue.png	132	1	2000	132	51fb726efdc8fd04472d279d89494a7c	0	0	0	0	0	0	0	0	0	0	0	0	0	/home/dhl_ec/bnelissen/Slides/CD3_manuscript/CD3_slides/AAA355.CD3.location-b/AAA355.CD3.location-b.run1	255	0.7	0.06	0.7	0.06	-8.98178993698	-10.5115375929	1.26309455743	0.139313578125
2644.0	3793642.0	1359.0	14869.0	3793642.0	4000000.0	37.0	3.0	0.94	1.04	1.06	0.0500000000002	7.68	0.38	0.73	0.0700000000002	9.48	0.36	2.17	1.48	1.15	AAA355.CD3.location-b.X4.Y13.tile.tissue.png	133	1	2000	133	5df0eb9451c48b641c50773adc9bb234	0	0	0	0	0	0	0	0	0	0	0	0	0	/home/dhl_ec/bnelissen/Slides/CD3_manuscript/CD3_slides/AAA355.CD3.location-b/AAA355.CD3.location-b.run1	255	0.7	0.06	0.7	0.06	-8.96303142676	-11.6630981922	1.34980808962	0.211723773438
668.0	3957599.0	370.0	10199.0	3957599.0	4000000.0	10.0	1.0	1.27	1.7	1.11	0.0499999999997	6.57	0.34	0.69	0.0599999999999	9.4	0.349999999999	2.12	1.48	0.56	AAA355.CD3.location-b.X4.Y14.tile.tissue.png	134	1	2000	134	ebe30654a3942eb774fa8f2ab76262b9	0	0	0	0	0	0	0	0	0	0	0	0	0	/home/dhl_ec/bnelissen/Slides/CD3_manuscript/CD3_slides/AAA355.CD3.location-b/AAA355.CD3.location-b.run1	255	0.7	0.06	0.7	0.06	-8.631629297	-11.2054929001	1.02514523067	0.141203023437
0.0	3246531.0	0.0	9791.0	3246531.0	4000000.0	0.0	1.0	2.17	1.08	1.09	0.0499999999997	8.99	0.65	0.83	0.0799999999999	7.93	0.25	2.18	1.49	0.54	AAA355.CD3.location-b.X4.Y15.tile.tissue.png	135	1	2000	135	db8fd3c57c0b4e04a609f209582ac328	0	0	0	0	0	0	0	0	0	0	0	0	0	/home/dhl_ec/bnelissen/Slides/CD3_manuscript/CD3_slides/AAA355.CD3.location-b/AAA355.CD3.location-b.run1	255	0.7	0.06	0.7	0.06	-8.61529480478	-11.4501927552	1.43877232114	0.645237078125
0.0	249284.0	0.0	2793.0	249284.0	4000000.0	0.0	1.0	2.04	1.61	1.11	0.0600000000004	7.53	0.37	0.84	0.21	5.95	0.13	2.08	1.49	0.97	AAA355.CD3.location-b.X4.Y16.tile.tissue.png	136	1	2000	136	39c0c52d14cd600398e282b3952119cc	0	0	0	0	0	0	0	0	0	0	0	0	0	/home/dhl_ec/bnelissen/Slides/CD3_manuscript/CD3_slides/AAA355.CD3.location-b/AAA355.CD3.location-b.run1	255	0.7	0.06	0.7	0.06	0.0	-11.3100561119	2.3719994063	1.4425630249
413.0	1946601.0	223.0	14275.0	1946601.0	4000000.0	6.0	8.0	1.61	1.54	1.09	0.0599999999999	8.56	0.38	0.79	0.15	8.02	0.28	2.15	1.48	0.54	AAA355.CD3.location-b.X4.Y2.tile.tissue.png	137	1	2000	137	fe3cee3d91bfafb93f7a2ffb874a0e09	0	0	0	0	0	0	0	0	0	0	0	0	0	/home/dhl_ec/bnelissen/Slides/CD3_manuscript/CD3_slides/AAA355.CD3.location-b/AAA355.CD3.location-b.run1	255	0.7	0.06	0.7	0.06	-9.45497949304	-11.8990976113	2.59473470413	1.81965219531
0.0	394674.0	0.0	7023.0	394674.0	4000000.0	0.0	2.0	0.86	1.85	1.09	0.0499999999997	6.99	0.36	0.94	0.32	5.98	0.14	2.01	1.47	0.51	AAA355.CD3.location-b.X4.Y3.tile.tissue.png	138	1	2000	138	5d122465bab464e4dc3e247db746daea	0	0	0	0	0	0	0	0	0	0	0	0	0	/home/dhl_ec/bnelissen/Slides/CD3_manuscript/CD3_slides/AAA355.CD3.location-b/AAA355.CD3.location-b.run1	255	0.7	0.06	0.7	0.06	-7.97397152794	-11.6630567212	2.0337620831	2.11302138184
0.0	0.0	0.0	0.0	0.0	4000000.0	0.0	0.0	1.1	1.11	1.05	0.0600000000004	5.66	0.29	0.87	0.22	4.7	0.12	1.99	1.49	0.5	AAA355.CD3.location-b.X4.Y6.tile.tissue.png	139	1	2000	139	6419e1617b383abe20a46cecf2148ea3	0	0	0	0	0	0	0	0	0	0	0	0	0	/home/dhl_ec/bnelissen/Slides/CD3_manuscript/CD3_slides/AAA355.CD3.location-b/AAA355.CD3.location-b.run1	255	1.0	0.06	1.0	0.06	0.0	0.0	0.0	7.561754
0.0	420933.0	0.0	23779.0	420933.0	4000000.0	0.0	14.0	1.7	1.18	1.06	0.0599999999999	7.2	0.35	0.77	0.19	6.24	0.14	2.22	1.48	0.56	AAA355.CD3.location-b.X4.Y7.tile.tissue.png	140	1	2000	140	07d68019cd74ad22711d148aebeb7f55	0	0	0	0	0	0	0	0	0	0	0	0	0	/home/dhl_ec/bnelissen/Slides/CD3_manuscript/CD3_slides/AAA355.CD3.location-b/AAA355.CD3.location-b.run1	255	0.7	0.06	0.7	0.06	-8.73357986176	-11.8085819374	2.25167529187	2.79269289941
149.0	1205919.0	74.0	27847.0	1205919.0	4000000.0	2.0	10.0	1.96	1.22	1.14	0.0599999999999	7.06	0.39	0.77	0.17	7.66	0.26	2.2	1.5	0.56	AAA355.CD3.location-b.X4.Y8.tile.tissue.png	141	1	2000	141	d9b71d38c020828cfb016111398ffcf3	0	0	0	0	0	0	0	0	0	0	0	0	0	/home/dhl_ec/bnelissen/Slides/CD3_manuscript/CD3_slides/AAA355.CD3.location-b/AAA355.CD3.location-b.run1	255	0.7	0.06	0.7	0.06	-9.55108665409	-12.0226690237	2.81983884901	2.57162926563
454.0	1536194.0	242.0	29753.0	1536194.0	4000000.0	6.0	16.0	1.52	1.23	1.13	0.0599999999999	7.2	0.36	0.75	0.16	7.86	0.27	2.24	1.48	0.73	AAA355.CD3.location-b.X4.Y9.tile.tissue.png	142	1	2000	142	4b1648fea1fec26cb83441fb9e523f53	0	0	0	0	0	0	0	0	0	0	0	0	0	/home/dhl_ec/bnelissen/Slides/CD3_manuscript/CD3_slides/AAA355.CD3.location-b/AAA355.CD3.location-b.run1	255	0.7	0.06	0.7	0.06	-9.7803237076	-11.9307874016	2.78638422591	2.04473068359
0.0	0.0	0.0	0.0	0.0	4000000.0	0.0	0.0	1.08	0.86	1.07	0.0500000000002	5.18	0.28	0.84	0.19	4.48	0.13	1.97	1.48	0.5	AAA355.CD3.location-b.X5.Y10.tile.tissue.png	143	1	2000	143	683f41fa18ae0270fc5102f32d94b669	0	0	0	0	0	0	0	0	0	0	0	0	0	/home/dhl_ec/bnelissen/Slides/CD3_manuscript/CD3_slides/AAA355.CD3.location-b/AAA355.CD3.location-b.run1	255	1.0	0.06	1.0	0.06	0.0	0.0	0.0	3.4731975
0.0	129055.0	0.0	9991.0	129055.0	4000000.0	0.0	9.0	0.88	0.85	1.07	0.0499999999997	7.02	0.35	0.78	0.19	5.8	0.13	2.38	1.43	0.49	AAA355.CD3.location-b.X5.Y11.tile.tissue.png	144	1	2000	144	3b5f8fb059e889b4a0a767206373caaf	0	0	0	0	0	0	0	0	0	0	0	0	0	/home/dhl_ec/bnelissen/Slides/CD3_manuscript/CD3_slides/AAA355.CD3.location-b/AAA355.CD3.location-b.run1	255	0.7	0.06	0.7	0.06	-8.50504847993	-11.6417918056	3.00316150619	2.43550654883
61.0	559835.0	34.0	32035.0	559835.0	4000000.0	1.0	23.0	2.5	1.37	1.56	0.0500000000002	7.34	0.36	0.77	0.18	6.52	0.22	2.11	1.43	0.86	AAA355.CD3.location-b.X5.Y12.tile.tissue.png	145	1	2000	145	d4e1de5e379f15f1291852a3b12684ae	0	0	0	0	0	0	0	0	0	0	0	0	0	/home/dhl_ec/bnelissen/Slides/CD3_manuscript/CD3_slides/AAA355.CD3.location-b/AAA355.CD3.location-b.run1	255	0.7	0.06	0.7	0.06	-9.52866364178	-11.8662396013	2.16862057836	3.38452569434
577.0	2261551.0	312.0	87733.0	2261551.0	4000000.0	9.0	57.0	2.08	1.45	1.29	0.04	6.89	0.39	0.68	0.12	7.73	0.28	2.25	1.43	0.56	AAA355.CD3.location-b.X5.Y13.tile.tissue.png	146	1	2000	146	993a53e54e1d1da62570cee7279aea97	0	0	0	0	0	0	0	0	0	0	0	0	0	/home/dhl_ec/bnelissen/Slides/CD3_manuscript/CD3_slides/AAA355.CD3.location-b/AAA355.CD3.location-b.run1	255	0.7	0.06	0.7	0.06	-9.24116464022	-10.5500306366	1.50651369375	0.781741148438
1218.0	3899799.0	634.0	13242.0	3899799.0	4000000.0	18.0	3.0	2.64	1.4	1.06	0.04	5.86	0.35	0.69	0.0599999999999	8.86	0.37	2.19	1.49	0.56	AAA355.CD3.location-b.X5.Y14.tile.tissue.png	147	1	2000	147	ed96d902f5f9cf9e8785b77c07d4a6e8	0	0	0	0	0	0	0	0	0	0	0	0	0	/home/dhl_ec/bnelissen/Slides/CD3_manuscript/CD3_slides/AAA355.CD3.location-b/AAA355.CD3.location-b.run1	255	0.7	0.06	0.7	0.06	-9.08917086078	-11.2234400504	1.80074067807	0.166554898437
188.0	3994176.0	107.0	8968.0	3994176.0	4000000.0	3.0	1.0	1.51	1.05	1.09	0.0500000000002	6.53	0.37	0.74	0.0700000000002	9.85	0.35	2.07	1.44	0.56	AAA355.CD3.location-b.X5.Y15.tile.tissue.png	148	1	2000	148	6a9f04cd3f6c5db9e95ffedab976ed00	0	0	0	0	0	0	0	0	0	0	0	0	0	/home/dhl_ec/bnelissen/Slides/CD3_manuscript/CD3_slides/AAA355.CD3.location-b/AAA355.CD3.location-b.run1	255	0.7	0.06	0.7	0.06	-8.78321499239	-11.4867205907	0.91249328813	0.0747284161377
0.0	2787500.0	0.0	11032.0	2787500.0	4000000.0	0.0	1.0	2.12	1.62	1.05	0.0599999999999	6.2	0.62	0.71	0.0999999999999	7.63	0.23	2.08	1.43	1.06	AAA355.CD3.location-b.X5.Y16.tile.tissue.png	149	1	2000	149	117f16d1131d0ebb92b46883f09dbf75	0	0	0	0	0	0	0	0	0	0	0	0	0	/home/dhl_ec/bnelissen/Slides/CD3_manuscript/CD3_slides/AAA355.CD3.location-b/AAA355.CD3.location-b.run1	255	0.7	0.06	0.7	0.06	-7.67273389803	-11.4931043145	1.71065650517	0.729746359375
0.0	34526.0	0.0	900.0	34526.0	4000000.0	0.0	1.0	1.11	1.58	1.08	0.0499999999997	5.93	0.36	0.85	0.21	5.88	0.14	2.05	1.48	0.52	AAA355.CD3.location-b.X5.Y17.tile.tissue.png	150	1	2000	150	bd4d54959de35ec60f88eaa14c06f4b8	0	0	0	0	0	0	0	0	0	0	0	0	0	/home/dhl_ec/bnelissen/Slides/CD3_manuscript/CD3_slides/AAA355.CD3.location-b/AAA355.CD3.location-b.run1	255	0.7	0.06	0.7	0.06	0.0	-11.4704396797	2.90453209176	1.17946370483
74.0	205394.0	36.0	16982.0	205394.0	4000000.0	1.0	24.0	0.829999999999	0.92	1.09	0.0600000000004	7.82	0.38	0.84	0.21	6.97	0.33	2.31	1.47	0.54	AAA355.CD3.location-b.X6.Y13.tile.tissue.png	151	1	2000	151	73bf524371535a03c006206a1f7f03bb	0	0	0	0	0	0	0	0	0	0	0	0	0	/home/dhl_ec/bnelissen/Slides/CD3_manuscript/CD3_slides/AAA355.CD3.location-b/AAA355.CD3.location-b.run1	255	0.7	0.06	0.7	0.06	-9.64114839541	-11.7742096609	2.86681364804	2.55536036914
331.0	2451203.0	159.0	49460.0	2451203.0	4000000.0	4.0	29.0	0.98	1.16	1.17	0.04	6.79	0.4	0.74	0.12	8.49	0.3	2.35	1.53	0.61	AAA355.CD3.location-b.X6.Y14.tile.tissue.png	152	1	2000	152	f3c6129cb1b2a142b996133a7bb01820	0	0	0	0	0	0	0	0	0	0	0	0	0	/home/dhl_ec/bnelissen/Slides/CD3_manuscript/CD3_slides/AAA355.CD3.location-b/AAA355.CD3.location-b.run1	255	0.7	0.06	0.7	0.06	-9.3120378829	-11.3629398896	1.60129583967	1.09115791406
848.0	3995197.0	444.0	8495.0	3995197.0	4000000.0	12.0	1.0	1.23	1.21	1.11	0.0500000000002	7.83	0.34	0.69	0.0599999999999	9.58	0.36	2.12	1.49	0.57	AAA355.CD3.location-b.X6.Y15.tile.tissue.png	153	1	2000	153	876650841151e050971451b987c06f14	0	0	0	0	0	0	0	0	0	0	0	0	0	/home/dhl_ec/bnelissen/Slides/CD3_manuscript/CD3_slides/AAA355.CD3.location-b/AAA355.CD3.location-b.run1	255	0.7	0.06	0.7	0.06	-9.08844224378	-11.3496876827	1.14902724084	0.0871817009277
181.0	3986848.0	96.0	8945.0	3986848.0	4000000.0	2.0	1.0	1.2	1.08	1.09	0.04	5.95	0.34	0.74	0.0599999999999	8.89	0.34	2.06	1.5	0.559999999999	AAA355.CD3.location-b.X6.Y16.tile.tissue.png	154	1	2000	154	204c5e709a813059468474290634eb21	0	0	0	0	0	0	0	0	0	0	0	0	0	/home/dhl_ec/bnelissen/Slides/CD3_manuscript/CD3_slides/AAA355.CD3.location-b/AAA355.CD3.location-b.run1	255	0.7	0.06	0.7	0.06	-8.70461943946	-11.0614492556	1.11876359588	0.0980463261719
80.0	1531521.0	36.0	7697.0	1531521.0	4000000.0	1.0	1.0	0.87	1.17	1.1	0.0599999999999	7.29	0.36	0.78	0.16	7.91	0.27	2.13	1.48	0.52	AAA355.CD3.location-b.X6.Y17.tile.tissue.png	155	1	2000	155	7dd96f1e19bf041e747a2bcd1fda4781	0	0	0	0	0	0	0	0	0	0	0	0	0	/home/dhl_ec/bnelissen/Slides/CD3_manuscript/CD3_slides/AAA355.CD3.location-b/AAA355.CD3.location-b.run1	255	0.7	0.06	0.7	0.06	-8.88613022376	-11.2273684735	1.45830924582	1.15624991797
0.0	1404751.0	0.0	46070.0	1404751.0	4000000.0	0.0	29.0	1.03	1.26	1.09	0.0599999999999	6.9	0.4	0.79	0.16	7.41	0.38	2.56	1.48	0.58	AAA355.CD3.location-b.X7.Y14.tile.tissue.png	156	1	2000	156	ff41b7d59c87b9a7a233023b222456de	0	0	0	0	0	0	0	0	0	0	0	0	0	/home/dhl_ec/bnelissen/Slides/CD3_manuscript/CD3_slides/AAA355.CD3.location-b/AAA355.CD3.location-b.run1	255	0.7	0.06	0.7	0.06	-9.15578867452	-11.7786038268	2.38060709161	3.25385670508
600.0	3990110.0	291.0	8996.0	3990110.0	4000000.0	8.0	1.0	1.4	1.32	1.1	0.04	5.92	0.37	0.71	0.0700000000002	8.91	0.35	2.03	1.46	0.63	AAA355.CD3.location-b.X7.Y15.tile.tissue.png	157	1	2000	157	19febe573e36f02feb8584c6ea0b1188	0	0	0	0	0	0	0	0	0	0	0	0	0	/home/dhl_ec/bnelissen/Slides/CD3_manuscript/CD3_slides/AAA355.CD3.location-b/AAA355.CD3.location-b.run1	255	0.7	0.06	0.7	0.06	-9.26554175182	-11.1622265765	1.81883349706	0.0793346171875
484.0	3997457.0	231.0	8404.0	3997457.0	4000000.0	6.0	1.0	2.38	1.79	1.54	0.04	5.76	0.34	0.68	0.0499999999997	9.1	0.35	2.05	1.45	0.87	AAA355.CD3.location-b.X7.Y16.tile.tissue.png	158	1	2000	158	35e3e95fa7e423071349fade8cc59fa8	0	0	0	0	0	0	0	0	0	0	0	0	0	/home/dhl_ec/bnelissen/Slides/CD3_manuscript/CD3_slides/AAA355.CD3.location-b/AAA355.CD3.location-b.run1	255	0.7	0.06	0.7	0.06	-8.98611576149	-11.1267747224	1.11111542155	0.107148187012
0.0	3470490.0	0.0	9625.0	3470490.0	4000000.0	0.0	1.0	1.47	1.68	1.05	0.0500000000002	6.17	0.34	0.69	0.0699999999997	8.21	0.25	2.07	1.73	0.59	AAA355.CD3.location-b.X7.Y17.tile.tissue.png	159	1	2000	159	c3ec04108ea0b382e61a87b311c4976a	0	0	0	0	0	0	0	0	0	0	0	0	0	/home/dhl_ec/bnelissen/Slides/CD3_manuscript/CD3_slides/AAA355.CD3.location-b/AAA355.CD3.location-b.run1	255	0.7	0.06	0.7	0.06	-8.10132241119	-11.6368468618	1.39789541458	0.3403436875
0.0	12865.0	0.0	585.0	12865.0	4000000.0	0.0	1.0	1.44	1.2	1.08	0.0599999999999	5.91	0.35	0.8	0.2	5.33	0.13	1.96	1.44	0.49	AAA355.CD3.location-b.X7.Y18.tile.tissue.png	160	1	2000	160	95b286dfda0ac0f1b5e0a011d0b4d362	0	0	0	0	0	0	0	0	0	0	0	0	0	/home/dhl_ec/bnelissen/Slides/CD3_manuscript/CD3_slides/AAA355.CD3.location-b/AAA355.CD3.location-b.run1	255	0.7	0.06	0.7	0.06	0.0	-10.9457931309	1.62430574111	2.18097272797
137.0	1892620.0	76.0	11346.0	1892620.0	4000000.0	2.0	3.0	0.95	1.19	1.16	0.0599999999999	6.77	0.38	0.78	0.14	8.1	0.27	2.05	1.44	1.05	AAA355.CD3.location-b.X8.Y14.tile.tissue.png	161	1	2000	161	801ff06e418d59e109e480e748fa3952	0	0	0	0	0	0	0	0	0	0	0	0	0	/home/dhl_ec/bnelissen/Slides/CD3_manuscript/CD3_slides/AAA355.CD3.location-b/AAA355.CD3.location-b.run1	255	0.7	0.06	0.7	0.06	-9.64003161139	-11.8735884136	3.06944732285	2.08668069531
618.0	3984231.0	293.0	9398.0	3984231.0	4000000.0	8.0	1.0	2.01	2.04	1.46	0.04	5.8	0.34	0.68	0.0500000000002	8.86	0.34	2.04	1.42	0.56	AAA355.CD3.location-b.X8.Y15.tile.tissue.png	162	1	2000	162	ad1bb81233c0740f9bddece15ebeb43e	0	0	0	0	0	0	0	0	0	0	0	0	0	/home/dhl_ec/bnelissen/Slides/CD3_manuscript/CD3_slides/AAA355.CD3.location-b/AAA355.CD3.location-b.run1	255	0.7	0.06	0.7	0.06	-9.01056270121	-11.2673642805	1.71833374323	0.0686391850586
1569.0	3999269.0	832.0	8108.0	3999269.0	4000000.0	22.0	1.0	2.63	1.63	1.23	0.0500000000002	6.78	0.6	0.95	0.0599999999999	8.88	0.37	2.03	1.43	0.57	AAA355.CD3.location-b.X8.Y16.tile.tissue.png	163	1	2000	163	e2db413bd55f3bcf18d670594a24b455	0	0	0	0	0	0	0	0	0	0	0	0	0	/home/dhl_ec/bnelissen/Slides/CD3_manuscript/CD3_slides/AAA355.CD3.location-b/AAA355.CD3.location-b.run1	255	0.7	0.06	0.7	0.06	-9.09882211382	-11.4365124512	1.22365354138	0.142722492187
852.0	3997379.0	396.0	8253.0	3997379.0	4000000.0	8.0	1.0	1.48	1.82	1.05	0.0499999999997	5.77	0.35	0.7	0.0599999999999	9.29	0.36	2.14	1.48	0.59	AAA355.CD3.location-b.X8.Y17.tile.tissue.png	164	1	2000	164	df2d14c5258d2da0fd1be21c306acbc1	0	0	0	0	0	0	0	0	0	0	0	0	0	/home/dhl_ec/bnelissen/Slides/CD3_manuscript/CD3_slides/AAA355.CD3.location-b/AAA355.CD3.location-b.run1	255	0.7	0.06	0.7	0.06	-8.63158364294	-11.4906510153	0.730994634832	0.0691703798828
0.0	516899.0	0.0	5839.0	516899.0	4000000.0	0.0	1.0	0.92	1.57	1.1	0.0599999999999	6.86	0.37	0.8	0.2	6.21	0.15	2.06	1.48	0.87	AAA355.CD3.location-b.X8.Y18.tile.tissue.png	165	1	2000	165	a82d11c93c8b511a40909043273ce45d	0	0	0	0	0	0	0	0	0	0	0	0	0	/home/dhl_ec/bnelissen/Slides/CD3_manuscript/CD3_slides/AAA355.CD3.location-b/AAA355.CD3.location-b.run1	255	0.7	0.06	0.7	0.06	0.0	-11.1613106657	1.7879201256	2.41746796289
52.0	1491436.0	30.0	10959.0	1491436.0	4000000.0	1.0	3.0	1.5	1.48	1.11	0.0499999999997	6.81	0.37	0.76	0.15	7.77	0.26	2.17	1.48	0.49	AAA355.CD3.location-b.X9.Y14.tile.tissue.png	166	1	2000	166	602942b979bc27768d7fd0f61e95388a	0	0	0	0	0	0	0	0	0	0	0	0	0	/home/dhl_ec/bnelissen/Slides/CD3_manuscript/CD3_slides/AAA355.CD3.location-b/AAA355.CD3.location-b.run1	255	0.7	0.06	0.7	0.06	-9.36781355661	-11.5436925236	2.08792719124	0.947323238281
625.0	3968511.0	334.0	9830.0	3968511.0	4000000.0	9.0	1.0	2.25	1.17	1.37	0.0500000000002	6.52	0.38	0.72	0.0600000000004	9.53	0.360000000001	2.14	1.49	0.65	AAA355.CD3.location-b.X9.Y15.tile.tissue.png	167	1	2000	167	c6d39a0c22d0d3ea80ddd8b88df966bc	0	0	0	0	0	0	0	0	0	0	0	0	0	/home/dhl_ec/bnelissen/Slides/CD3_manuscript/CD3_slides/AAA355.CD3.location-b/AAA355.CD3.location-b.run1	255	0.7	0.06	0.7	0.06	-9.10350122793	-11.3144132838	1.47224622918	0.107222769531
1879.0	4000000.0	937.0	7996.0	4000000.0	4000000.0	24.0	1.0	2.49	1.22	1.1	0.0500000000002	7.75	0.29	0.73	0.0500000000002	9.59	0.36	2.12	1.48	0.559999999999	AAA355.CD3.location-b.X9.Y16.tile.tissue.png	168	1	2000	168	8b455b2429a64581cc7daf0f232cb565	0	0	0	0	0	0	0	0	0	0	0	0	0	/home/dhl_ec/bnelissen/Slides/CD3_manuscript/CD3_slides/AAA355.CD3.location-b/AAA355.CD3.location-b.run1	255	0.7	0.06	0.7	0.06	-8.76882498481	-11.919484682	0.863669561632	0.100714130859
0.0	3989119.0	0.0	8610.0	3989119.0	4000000.0	0.0	1.0	2.09	1.28	1.1	0.0500000000002	6.5	0.37	0.73	0.0600000000004	9.03	0.29	2.19	1.49	0.78	AAA355.CD3.location-b.X9.Y17.tile.tissue.png	169	1	2000	169	3ab8eb5350f07517a9e15239f369f55a	0	0	0	0	0	0	0	0	0	0	0	0	0	/home/dhl_ec/bnelissen/Slides/CD3_manuscript/CD3_slides/AAA355.CD3.location-b/AAA355.CD3.location-b.run1	255	0.7	0.06	0.7	0.06	-8.1380357645	-11.5874459484	0.859139351511	0.0970998100586
0.0	1804795.0	0.0	11858.0	1804795.0	4000000.0	0.0	2.0	1.55	2.31	1.09	0.0599999999995	7.56	0.37	0.759999999999	0.16	7.7	0.19	2.08	1.43	0.490000000001	AAA355.CD3.location-b.X9.Y18.tile.tissue.png	170	1	2000	170	30339a6f7c5bb64eff0c575c2eb0306b	0	0	0	0	0	0	0	0	0	0	0	0	0	/home/dhl_ec/bnelissen/Slides/CD3_manuscript/CD3_slides/AAA355.CD3.location-b/AAA355.CD3.location-b.run1	255	0.7	0.06	0.7	0.06	-7.95437739609	-11.2243147293	1.92335310081	0.935820916016
[truncated: 2 more columns]
