# Supplementary material for: SlideToolkit: An Assistive Toolset for the Histological Quantification of Whole Slide Images
Source: PLoS One. 2014 Nov 5;9(11):e110289. doi: 10.1371/journal.pone.0110289 (PMC4220929; doi:10.1371/journal.pone.0110289)
Supplement: RawData S1 — ICC and BlandAltman plot - measurements and r-script.zip. Measurements of Run1 and Run2, including the code for the calculation of the intraclass correlation coefficient (ICC) and the code for the Bland and Altman plot. (ZIP) [file pone.0110289.s003.zip › cellprofiler.measurements/run1.155c11f8467cbcc0278f91863cda7a43.DefaultOUT_Image.csv]

AreaOccupied_AreaOccupied_DAB_Nuclei	AreaOccupied_AreaOccupied_Tissue	AreaOccupied_Perimeter_DAB_Nuclei	AreaOccupied_Perimeter_Tissue	AreaOccupied_TotalArea_DAB_Nuclei	AreaOccupied_TotalArea_Tissue	Count_DAB_Nuclei	Count_Tissue	ExecutionTime_01LoadImages	ExecutionTime_02ColorToGray	ExecutionTime_03Smooth	ExecutionTime_04ImageMath	ExecutionTime_05IdentifyPrimaryObjects	ExecutionTime_06MeasureImageAreaOccupied	ExecutionTime_07UnmixColors	ExecutionTime_08MaskImage	ExecutionTime_09IdentifyPrimaryObjects	ExecutionTime_10MeasureImageAreaOccupied	ExecutionTime_11OverlayOutlines	ExecutionTime_12OverlayOutlines	ExecutionTime_13SaveImages	FileName_Original	Group_Index	Group_Number	Height_Original	ImageNumber	MD5Digest_Original	ModuleError_01LoadImages	ModuleError_02ColorToGray	ModuleError_03Smooth	ModuleError_04ImageMath	ModuleError_05IdentifyPrimaryObjects	ModuleError_06MeasureImageAreaOccupied	ModuleError_07UnmixColors	ModuleError_08MaskImage	ModuleError_09IdentifyPrimaryObjects	ModuleError_10MeasureImageAreaOccupied	ModuleError_11OverlayOutlines	ModuleError_12OverlayOutlines	ModuleError_13SaveImages	PathName_Original	Scaling_Original	Threshold_FinalThreshold_DAB_Nuclei	Threshold_FinalThreshold_Tissue	Threshold_OrigThreshold_DAB_Nuclei	Threshold_OrigThreshold_Tissue	Threshold_SumOfEntropies_DAB_Nuclei	Threshold_SumOfEntropies_Tissue	Threshold_WeightedVariance_DAB_Nuclei	Threshold_WeightedVariance_Tissue
176.0	42398.0	87.0	1416.0	42398.0	4000000.0	2.0	2.0	2.38	1.84	1.79	0.08	8.03	0.56	1.23	0.32	9.37	0.31	3.13	2.3	1.39	AAA422.cd3.location-b.X0.Y2.tile.tissue.png	1	1	2000	1	8ea9496b8ee466dd41fed5570e63e885	0	0	0	0	0	0	0	0	0	0	0	0	0	/home/dhl_ec/bnelissen/Slides/CD3_manuscript/CD3_slides/AAA422.cd3.location-b/AAA422.cd3.location-b.run1	255	0.7	0.06	0.7	0.06	-9.36597943253	-11.5673693088	1.79570318543	2.71619277051
618.0	802682.0	310.0	11966.0	802682.0	4000000.0	7.0	7.0	1.26	1.46	1.78	0.08	9.74	0.56	1.18	0.27	7.36	0.23	2.18	1.47	0.97	AAA422.cd3.location-b.X0.Y3.tile.tissue.png	2	1	2000	2	c4b64839f07bff8260d2cee20c2fd0e0	0	0	0	0	0	0	0	0	0	0	0	0	0	/home/dhl_ec/bnelissen/Slides/CD3_manuscript/CD3_slides/AAA422.cd3.location-b/AAA422.cd3.location-b.run1	255	0.7	0.06	0.7	0.06	-9.20053641561	-11.0263256879	1.88497201267	0.560851042969
0.0	0.0	0.0	0.0	0.0	4000000.0	0.0	0.0	1.43	1.83	1.78	0.08	7.45	0.28	0.79	0.21	4.34	0.12	1.94	2.12	0.64	AAA422.cd3.location-b.X0.Y4.tile.tissue.png	3	1	2000	3	3c79edaf8df127b06267d474739f2c6f	0	0	0	0	0	0	0	0	0	0	0	0	0	/home/dhl_ec/bnelissen/Slides/CD3_manuscript/CD3_slides/AAA422.cd3.location-b/AAA422.cd3.location-b.run1	255	1.0	0.06	1.0	0.06	0.0	-11.6468073339	0.0	7.81277699223
325.0	29009.0	95.0	2917.0	29009.0	4000000.0	1.0	9.0	2.57	2.56	1.8	0.08	9.42	0.56	1.39	0.31	9.05	0.31	3.14	2.3	0.58	AAA422.cd3.location-b.X1.Y1.tile.tissue.png	4	1	2000	4	9c625b841b86fb84bb4862ddcc6f1835	0	0	0	0	0	0	0	0	0	0	0	0	0	/home/dhl_ec/bnelissen/Slides/CD3_manuscript/CD3_slides/AAA422.cd3.location-b/AAA422.cd3.location-b.run1	255	0.7	0.06	0.7	0.06	-9.40226693051	-12.2542891108	2.20492064103	2.24774584082
5564.0	2362926.0	2906.0	19345.0	2362926.0	4000000.0	72.0	6.0	1.28	1.85	1.79	0.08	9.98	0.57	1.18	0.17	11.57	0.46	3.34	2.3	0.71	AAA422.cd3.location-b.X1.Y2.tile.tissue.png	5	1	2000	5	32cfd06d4bb0e4729a37e2489ceee87a	0	0	0	0	0	0	0	0	0	0	0	0	0	/home/dhl_ec/bnelissen/Slides/CD3_manuscript/CD3_slides/AAA422.cd3.location-b/AAA422.cd3.location-b.run1	255	0.7	0.06	0.7	0.06	-9.18599947183	-10.768485766	1.70821777538	0.219097140625
142.0	3972425.0	74.0	10790.0	3972425.0	4000000.0	2.0	1.0	1.31	1.64	1.81	0.07	8.15	0.36	0.72	0.05	9.0	0.35	3.33	2.32	0.71	AAA422.cd3.location-b.X1.Y3.tile.tissue.png	6	1	2000	6	5f464de6d290fe89968a190d24747119	0	0	0	0	0	0	0	0	0	0	0	0	0	/home/dhl_ec/bnelissen/Slides/CD3_manuscript/CD3_slides/AAA422.cd3.location-b/AAA422.cd3.location-b.run1	255	0.7	0.06	0.7	0.06	-8.80105303199	-12.3078506017	0.955481869016	0.104697081055
0.0	284250.0	0.0	5103.0	284250.0	4000000.0	0.0	2.0	1.16	1.42	1.79	0.08	9.33	0.38	0.84	0.21	7.3	0.15	2.06	1.49	0.41	AAA422.cd3.location-b.X1.Y4.tile.tissue.png	7	1	2000	7	243f6643fd8af877497501ac7864fc67	0	0	0	0	0	0	0	0	0	0	0	0	0	/home/dhl_ec/bnelissen/Slides/CD3_manuscript/CD3_slides/AAA422.cd3.location-b/AAA422.cd3.location-b.run1	255	0.7	0.06	0.7	0.06	-5.70376139585	-11.557542224	0.851036999814	4.01977053223
3652.0	1684902.0	1671.0	12575.0	1684902.0	4000000.0	36.0	3.0	1.01	1.29	1.21	0.05	6.94	0.36	0.74	0.15	7.64	0.28	2.08	1.49	0.54	AAA422.cd3.location-b.X10.Y1.tile.tissue.png	8	1	2000	8	0e9ba6e05efc08d188ce044adddc2452	0	0	0	0	0	0	0	0	0	0	0	0	0	/home/dhl_ec/bnelissen/Slides/CD3_manuscript/CD3_slides/AAA422.cd3.location-b/AAA422.cd3.location-b.run1	255	0.7	0.06	0.7	0.06	-9.17234029888	-11.1283052599	1.86086675384	1.32139936719
96.0	3999754.0	43.0	8042.0	3999754.0	4000000.0	1.0	1.0	1.06	1.17	1.12	0.05	6.45	0.37	0.73	0.06	9.16	0.34	2.06	1.43	0.45	AAA422.cd3.location-b.X10.Y2.tile.tissue.png	9	1	2000	9	431de0e2f524cb2068471d9077063e31	0	0	0	0	0	0	0	0	0	0	0	0	0	/home/dhl_ec/bnelissen/Slides/CD3_manuscript/CD3_slides/AAA422.cd3.location-b/AAA422.cd3.location-b.run1	255	0.7	0.06	0.7	0.06	-9.45100588888	-12.5618900538	1.14126494889	0.314178893921
695.0	3770238.0	262.0	13271.0	3770238.0	4000000.0	4.0	2.0	1.03	1.16	1.18	0.05	6.13	0.36	0.71	0.06	8.79	0.33	2.13	1.44	0.46	AAA422.cd3.location-b.X10.Y3.tile.tissue.png	10	1	2000	10	fcb3a14e0266349990d7be4259a29cda	0	0	0	0	0	0	0	0	0	0	0	0	0	/home/dhl_ec/bnelissen/Slides/CD3_manuscript/CD3_slides/AAA422.cd3.location-b/AAA422.cd3.location-b.run1	255	0.7	0.06	0.7	0.06	-7.71007284779	-12.6708563807	0.806031927832	0.155005482422
293.0	2755450.0	76.0	19466.0	2755450.0	4000000.0	1.0	3.0	0.97	1.21	1.12	0.05	6.25	0.37	0.72	0.1	7.93	0.3	2.09	1.42	0.49	AAA422.cd3.location-b.X10.Y4.tile.tissue.png	11	1	2000	11	0c24771bed3de60bc183a7cc9223189c	0	0	0	0	0	0	0	0	0	0	0	0	0	/home/dhl_ec/bnelissen/Slides/CD3_manuscript/CD3_slides/AAA422.cd3.location-b/AAA422.cd3.location-b.run1	255	0.7	0.06	0.7	0.06	-8.08342612438	-12.058667386	0.42195032351	0.10662834375
363.0	18082.0	158.0	1769.0	18082.0	4000000.0	3.0	6.0	0.86	1.05	1.15	0.05	6.8	0.37	0.74	0.22	6.65	0.21	2.09	1.53	0.37	AAA422.cd3.location-b.X10.Y5.tile.tissue.png	12	1	2000	12	42aea5c1f5a3619cb65c44eba8b4639d	0	0	0	0	0	0	0	0	0	0	0	0	0	/home/dhl_ec/bnelissen/Slides/CD3_manuscript/CD3_slides/AAA422.cd3.location-b/AAA422.cd3.location-b.run1	255	0.7	0.06	0.7	0.06	-9.55720942959	-12.0880725744	3.23077744431	0.081719390625
204.0	2297.0	69.0	216.0	2297.0	3192000.0	1.0	1.0	1.3	1.02	1.21	0.04	5.29	0.3	0.61	0.18	5.33	0.17	1.68	1.22	0.3	AAA422.cd3.location-b.X10.Y6.tile.tissue.png	13	1	2000	13	56ca9d646fe0d3f23c9111f7556a3ddb	0	0	0	0	0	0	0	0	0	0	0	0	0	/home/dhl_ec/bnelissen/Slides/CD3_manuscript/CD3_slides/AAA422.cd3.location-b/AAA422.cd3.location-b.run1	255	0.7	0.06	0.7	0.06	-8.7967570753	-11.6847180811	3.11871090745	2.69287909241
0.0	2790.0	0.0	326.0	2790.0	4000000.0	0.0	1.0	2.09	1.43	1.68	0.06	6.76	0.38	0.79	0.22	5.59	0.13	1.98	1.53	0.42	AAA422.cd3.location-b.X11.Y0.tile.tissue.png	14	1	2000	14	729886e03ecf2e48820df79be39bd9b2	0	0	0	0	0	0	0	0	0	0	0	0	0	/home/dhl_ec/bnelissen/Slides/CD3_manuscript/CD3_slides/AAA422.cd3.location-b/AAA422.cd3.location-b.run1	255	0.7	0.06	0.7	0.06	0.0	-11.0508767624	0.701319540701	7.97234987111
8516.0	2473414.0	3595.0	13277.0	2473414.0	4000000.0	71.0	2.0	1.0	1.14	1.18	0.05	6.59	0.35	0.76	0.12	7.97	0.29	2.07	1.42	0.42	AAA422.cd3.location-b.X11.Y1.tile.tissue.png	15	1	2000	15	71b0f552785ab99f434e4323126ef715	0	0	0	0	0	0	0	0	0	0	0	0	0	/home/dhl_ec/bnelissen/Slides/CD3_manuscript/CD3_slides/AAA422.cd3.location-b/AAA422.cd3.location-b.run1	255	0.7	0.06	0.7	0.06	-9.39830098137	-12.1849316145	1.57109562531	0.22861253125
1596.0	3998501.0	652.0	8212.0	3998501.0	4000000.0	12.0	1.0	1.1	1.15	1.37	0.04	7.06	0.36	0.75	0.05	9.56	0.38	2.17	1.53	0.68	AAA422.cd3.location-b.X11.Y2.tile.tissue.png	16	1	2000	16	06dd50892266b9ac5b680cbf7109aba1	0	0	0	0	0	0	0	0	0	0	0	0	0	/home/dhl_ec/bnelissen/Slides/CD3_manuscript/CD3_slides/AAA422.cd3.location-b/AAA422.cd3.location-b.run1	255	0.7	0.06	0.7	0.06	-8.84620589957	-12.5000119048	1.07187891073	0.195096055054
0.0	3154304.0	0.0	20897.0	3154304.0	4000000.0	0.0	5.0	0.94	1.09	1.13	0.05	6.58	0.38	0.75	0.09	8.73	0.26	2.28	1.53	0.5	AAA422.cd3.location-b.X11.Y3.tile.tissue.png	17	1	2000	17	9e3c82d06ddd53176292cc3c0446b256	0	0	0	0	0	0	0	0	0	0	0	0	0	/home/dhl_ec/bnelissen/Slides/CD3_manuscript/CD3_slides/AAA422.cd3.location-b/AAA422.cd3.location-b.run1	255	0.7	0.06	0.7	0.06	-7.54645596565	-12.2541825065	0.841466937183	0.102634396484
194.0	2242093.0	84.0	14206.0	2242093.0	4000000.0	2.0	4.0	0.9	1.07	1.13	0.05	6.61	0.36	0.76	0.13	8.43	0.3	2.2	1.53	0.54	AAA422.cd3.location-b.X11.Y4.tile.tissue.png	18	1	2000	18	5dc31e982072867c734731a2fd680bfa	0	0	0	0	0	0	0	0	0	0	0	0	0	/home/dhl_ec/bnelissen/Slides/CD3_manuscript/CD3_slides/AAA422.cd3.location-b/AAA422.cd3.location-b.run1	255	0.7	0.06	0.7	0.06	-8.44543685351	-11.6361066323	0.605155463863	0.0804164453125
0.0	9388.0	0.0	730.0	9388.0	4000000.0	0.0	2.0	0.89	1.03	1.2	0.05	6.43	0.36	0.73	0.2	5.32	0.14	2.08	1.49	0.44	AAA422.cd3.location-b.X11.Y5.tile.tissue.png	19	1	2000	19	873fc66bfec2c31d9713763a67ed7a12	0	0	0	0	0	0	0	0	0	0	0	0	0	/home/dhl_ec/bnelissen/Slides/CD3_manuscript/CD3_slides/AAA422.cd3.location-b/AAA422.cd3.location-b.run1	255	0.7	0.06	0.7	0.06	0.0	-12.4511261955	2.10319669225	0.072259703186
0.0	7730.0	0.0	728.0	7730.0	3192000.0	0.0	3.0	0.63	0.79	0.86	0.04	5.37	0.3	0.61	0.16	4.29	0.15	2.13	1.17	0.31	AAA422.cd3.location-b.X11.Y6.tile.tissue.png	20	1	2000	20	fe7b7bf3e0be4796dbe8fd41c0b7e2a0	0	0	0	0	0	0	0	0	0	0	0	0	0	/home/dhl_ec/bnelissen/Slides/CD3_manuscript/CD3_slides/AAA422.cd3.location-b/AAA422.cd3.location-b.run1	255	0.7	0.06	0.7	0.06	0.0	-11.6352022235	3.44585624191	4.28858712661
0.0	18922.0	0.0	991.0	18922.0	4000000.0	0.0	1.0	0.86	1.02	1.1	0.0599999999999	6.54	0.35	0.72	0.2	5.88	0.14	2.03	1.49	0.51	AAA422.cd3.location-b.X12.Y0.tile.tissue.png	21	1	2000	21	5aa5f2165fbb2f9981ff541a131bf793	0	0	0	0	0	0	0	0	0	0	0	0	0	/home/dhl_ec/bnelissen/Slides/CD3_manuscript/CD3_slides/AAA422.cd3.location-b/AAA422.cd3.location-b.run1	255	0.7	0.06	0.7	0.06	-8.38077345482	-11.1431549985	2.0114013244	3.3202355354
2836.0	3324061.0	1120.0	14884.0	3324061.0	4000000.0	23.0	1.0	1.35	1.32	1.1	0.0500000000001	6.62	0.36	0.7	0.0799999999999	8.9	0.34	2.59	1.44	0.56	AAA422.cd3.location-b.X12.Y1.tile.tissue.png	22	1	2000	22	9ffb85a4dfa997054163d01662918e8b	0	0	0	0	0	0	0	0	0	0	0	0	0	/home/dhl_ec/bnelissen/Slides/CD3_manuscript/CD3_slides/AAA422.cd3.location-b/AAA422.cd3.location-b.run1	255	0.7	0.06	0.7	0.06	-8.97977876378	-12.4397713037	1.39651871025	0.236416958984
7253.0	3855694.0	1588.0	11664.0	3855694.0	4000000.0	36.0	1.0	1.08	1.26	1.06	0.0500000000001	7.39	0.36	0.71	0.0599999999999	8.93	0.36	2.15	1.48	0.4	AAA422.cd3.location-b.X12.Y2.tile.tissue.png	23	1	2000	23	2365363a5ded3536c7196546f0d1b9b0	0	0	0	0	0	0	0	0	0	0	0	0	0	/home/dhl_ec/bnelissen/Slides/CD3_manuscript/CD3_slides/AAA422.cd3.location-b/AAA422.cd3.location-b.run1	255	0.7	0.06	0.7	0.06	-8.69228734335	-12.2591630325	0.819044678999	0.197944027344
0.0	1581911.0	0.0	16280.0	1581911.0	4000000.0	0.0	5.0	1.02	1.06	1.09	0.04	6.65	0.36	0.71	0.15	7.13	0.19	2.15	1.44	0.37	AAA422.cd3.location-b.X12.Y3.tile.tissue.png	24	1	2000	24	f08a464a30ae30446d5eee0fe8708a6e	0	0	0	0	0	0	0	0	0	0	0	0	0	/home/dhl_ec/bnelissen/Slides/CD3_manuscript/CD3_slides/AAA422.cd3.location-b/AAA422.cd3.location-b.run1	255	0.7	0.06	0.7	0.06	-7.71770738851	-12.040401603	0.66210074895	0.0884516523438
833.0	1891009.0	341.0	15349.0	1891009.0	4000000.0	7.0	4.0	0.96	1.11	1.13	0.0500000000001	9.3	0.37	0.72	0.14	7.91	0.27	2.15	1.48	0.38	AAA422.cd3.location-b.X12.Y4.tile.tissue.png	25	1	2000	25	7b7d059482418ed72e1120839d268e1a	0	0	0	0	0	0	0	0	0	0	0	0	0	/home/dhl_ec/bnelissen/Slides/CD3_manuscript/CD3_slides/AAA422.cd3.location-b/AAA422.cd3.location-b.run1	255	0.7	0.06	0.7	0.06	-8.54330726882	-11.5951143026	0.705963854796	0.113095464844
0.0	3772.0	0.0	276.0	3772.0	4000000.0	0.0	1.0	0.8	0.95	1.08	0.05	6.31	0.34	0.72	0.2	5.53	0.13	2.0	1.44	0.38	AAA422.cd3.location-b.X12.Y5.tile.tissue.png	26	1	2000	26	e91e1c599d9f58d5a543b55d0bd400d0	0	0	0	0	0	0	0	0	0	0	0	0	0	/home/dhl_ec/bnelissen/Slides/CD3_manuscript/CD3_slides/AAA422.cd3.location-b/AAA422.cd3.location-b.run1	255	0.7	0.06	0.7	0.06	0.0	-11.1280008155	3.37080533785	1.45009672821
173.0	7662.0	101.0	634.0	7662.0	3192000.0	2.0	2.0	0.62	0.77	0.87	0.05	5.05	0.29	0.61	0.17	5.45	0.17	2.09	1.14	0.29	AAA422.cd3.location-b.X12.Y6.tile.tissue.png	27	1	2000	27	6cb74856e869cef7148dac517f709bdc	0	0	0	0	0	0	0	0	0	0	0	0	0	/home/dhl_ec/bnelissen/Slides/CD3_manuscript/CD3_slides/AAA422.cd3.location-b/AAA422.cd3.location-b.run1	255	0.7	0.06	0.7	0.06	-8.98573684234	-12.3517910597	2.09762920223	4.77205776197
0.0	80485.0	0.0	2212.0	80485.0	4000000.0	0.0	1.0	0.97	1.08	1.12	0.0500000000001	6.2	0.35	0.73	0.21	6.06	0.13	1.99	1.46	0.85	AAA422.cd3.location-b.X13.Y0.tile.tissue.png	28	1	2000	28	b98077c590f9475ef1de4b55e09c8f11	0	0	0	0	0	0	0	0	0	0	0	0	0	/home/dhl_ec/bnelissen/Slides/CD3_manuscript/CD3_slides/AAA422.cd3.location-b/AAA422.cd3.location-b.run1	255	0.7	0.06	0.7	0.06	-8.32393064959	-11.0400966133	1.78966002597	3.08559750439
939.0	3686155.0	496.0	14086.0	3686155.0	4000000.0	10.0	1.0	1.02	1.05	1.07	0.04	12.18	0.37	0.73	0.0600000000001	9.19	0.34	2.09	1.45	1.13	AAA422.cd3.location-b.X13.Y1.tile.tissue.png	29	1	2000	29	c9635ab7e4c815f2f3736814b67b7a3b	0	0	0	0	0	0	0	0	0	0	0	0	0	/home/dhl_ec/bnelissen/Slides/CD3_manuscript/CD3_slides/AAA422.cd3.location-b/AAA422.cd3.location-b.run1	255	0.7	0.06	0.7	0.06	-9.21555251361	-12.5706866687	1.5424277329	0.205792652344
6841.0	2385020.0	1813.0	12671.0	2385020.0	4000000.0	36.0	2.0	1.33	1.38	1.08	0.0500000000001	6.42	0.36	0.68	0.12	7.86	0.29	2.08	1.43	0.53	AAA422.cd3.location-b.X13.Y2.tile.tissue.png	30	1	2000	30	65f47bad7ad14b8c40170c5f907a8910	0	0	0	0	0	0	0	0	0	0	0	0	0	/home/dhl_ec/bnelissen/Slides/CD3_manuscript/CD3_slides/AAA422.cd3.location-b/AAA422.cd3.location-b.run1	255	0.7	0.06	0.7	0.06	-8.6918687653	-12.2904344717	0.881708366907	0.156477214844
0.0	2412.0	0.0	230.0	2412.0	4000000.0	0.0	1.0	1.26	2.04	1.07	0.05	6.1	0.35	0.7	0.21	5.8	0.13	1.96	1.44	0.56	AAA422.cd3.location-b.X13.Y3.tile.tissue.png	31	1	2000	31	006c7525f95053dadb731787431d42c1	0	0	0	0	0	0	0	0	0	0	0	0	0	/home/dhl_ec/bnelissen/Slides/CD3_manuscript/CD3_slides/AAA422.cd3.location-b/AAA422.cd3.location-b.run1	255	0.7	0.06	0.7	0.06	-6.19831188694	-12.441243976	4.37514697023	0.069842752655
0.0	0.0	0.0	0.0	0.0	4000000.0	0.0	0.0	0.82	1.26	1.11	0.0599999999999	5.84	0.28	0.74	0.2	4.27	0.11	1.89	1.43	0.58	AAA422.cd3.location-b.X13.Y4.tile.tissue.png	32	1	2000	32	17b391f497be0999c270f8ff4f078540	0	0	0	0	0	0	0	0	0	0	0	0	0	/home/dhl_ec/bnelissen/Slides/CD3_manuscript/CD3_slides/AAA422.cd3.location-b/AAA422.cd3.location-b.run1	255	1.0	0.06	1.0	0.06	0.0	-11.1938474206	0.0	7.45444552496
0.0	0.0	0.0	0.0	0.0	4000000.0	0.0	0.0	0.85	1.13	1.05	0.0599999999999	5.79	0.29	0.75	0.21	4.3	0.12	1.91	1.43	0.48	AAA422.cd3.location-b.X14.Y0.tile.tissue.png	33	1	2000	33	585ecad6da51659cd4df2d9dd692e7db	0	0	0	0	0	0	0	0	0	0	0	0	0	/home/dhl_ec/bnelissen/Slides/CD3_manuscript/CD3_slides/AAA422.cd3.location-b/AAA422.cd3.location-b.run1	255	1.0	0.06	1.0	0.06	0.0	-11.1688693401	0.0	6.39070192989
3394.0	2314125.0	1526.0	16560.0	2314125.0	4000000.0	30.0	7.0	1.55	1.36	1.1	0.0500000000001	6.37	0.36	0.7	0.12	7.76	0.29	2.37	1.45	0.83	AAA422.cd3.location-b.X14.Y1.tile.tissue.png	34	1	2000	34	c89026ce5c12b159a8d3492483915f3c	0	0	0	0	0	0	0	0	0	0	0	0	0	/home/dhl_ec/bnelissen/Slides/CD3_manuscript/CD3_slides/AAA422.cd3.location-b/AAA422.cd3.location-b.run1	255	0.7	0.06	0.7	0.06	-9.30048390325	-12.5449257432	1.60708981235	0.33336615625
620.0	1919846.0	287.0	11828.0	1919846.0	4000000.0	6.0	2.0	0.99	1.4	1.13	0.0500000000001	8.1	0.36	0.72	0.13	7.82	0.35	2.33	1.49	0.9	AAA422.cd3.location-b.X14.Y2.tile.tissue.png	35	1	2000	35	7c3162b581d32663fea3e2dd1d939ddf	0	0	0	0	0	0	0	0	0	0	0	0	0	/home/dhl_ec/bnelissen/Slides/CD3_manuscript/CD3_slides/AAA422.cd3.location-b/AAA422.cd3.location-b.run1	255	0.7	0.06	0.7	0.06	-8.6528173823	-11.8586511927	0.826283967795	0.102790542969
111.0	1311.0	49.0	200.0	1311.0	4000000.0	1.0	1.0	0.84	1.57	1.09	0.0500000000001	6.08	0.36	0.71	0.22	6.12	0.2	1.96	1.44	0.46	AAA422.cd3.location-b.X14.Y3.tile.tissue.png	36	1	2000	36	9834477bd408823f9507d5e93742c307	0	0	0	0	0	0	0	0	0	0	0	0	0	/home/dhl_ec/bnelissen/Slides/CD3_manuscript/CD3_slides/AAA422.cd3.location-b/AAA422.cd3.location-b.run1	255	0.7	0.06	0.7	0.06	-8.41962611456	-12.161129315	2.399484593	0.0817803388367
2203.0	13313.0	645.0	538.0	13313.0	4000000.0	13.0	1.0	1.57	1.25	1.06	0.05	6.58	0.35	0.83	0.2	6.44	0.19	1.93	1.45	0.5	AAA422.cd3.location-b.X14.Y4.tile.tissue.png	37	1	2000	37	10e3a17c783e91a3dc03405f26f46b1d	0	0	0	0	0	0	0	0	0	0	0	0	0	/home/dhl_ec/bnelissen/Slides/CD3_manuscript/CD3_slides/AAA422.cd3.location-b/AAA422.cd3.location-b.run1	255	0.7	0.06	0.7	0.06	-9.3348314577	-12.49999752	4.00982681202	1.28831929492
0.0	0.0	0.0	0.0	0.0	4000000.0	0.0	0.0	1.79	1.84	1.19	0.0600000000001	5.17	0.28	0.86	0.2	4.24	0.11	1.89	1.43	0.52	AAA422.cd3.location-b.X15.Y0.tile.tissue.png	38	1	2000	38	4528a78a3887f77272b7ec041f092a67	0	0	0	0	0	0	0	0	0	0	0	0	0	/home/dhl_ec/bnelissen/Slides/CD3_manuscript/CD3_slides/AAA422.cd3.location-b/AAA422.cd3.location-b.run1	255	1.0	0.06	1.0	0.06	0.0	0.0	0.0	2.943446
0.0	88506.0	0.0	3229.0	88506.0	4000000.0	0.0	5.0	0.88	0.93	1.11	0.05	8.63	0.36	0.78	0.2	5.82	0.13	1.99	1.44	0.51	AAA422.cd3.location-b.X15.Y1.tile.tissue.png	39	1	2000	39	bd0c6a4cbd205ff9f9fb12a0771642dd	0	0	0	0	0	0	0	0	0	0	0	0	0	/home/dhl_ec/bnelissen/Slides/CD3_manuscript/CD3_slides/AAA422.cd3.location-b/AAA422.cd3.location-b.run1	255	0.7	0.06	0.7	0.06	-8.87304379667	-12.4659667093	1.80991584752	4.12218213086
1031.0	2304081.0	354.0	14425.0	2304081.0	4000000.0	5.0	4.0	1.67	1.12	1.07	0.0500000000001	6.05	0.34	0.7	0.12	7.76	0.28	2.08	1.44	0.68	AAA422.cd3.location-b.X15.Y2.tile.tissue.png	40	1	2000	40	3e510a9ff7e94c3e6aa55b717abc377c	0	0	0	0	0	0	0	0	0	0	0	0	0	/home/dhl_ec/bnelissen/Slides/CD3_manuscript/CD3_slides/AAA422.cd3.location-b/AAA422.cd3.location-b.run1	255	0.7	0.06	0.7	0.06	-8.72478602026	-10.4665046509	0.587664096618	0.184866632812
0.0	159669.0	0.0	3631.0	159669.0	4000000.0	0.0	2.0	1.11	1.46	1.47	0.0500000000001	7.09	0.35	0.7	0.19	5.43	0.14	2.03	1.45	0.44	AAA422.cd3.location-b.X15.Y3.tile.tissue.png	41	1	2000	41	1c951c7de855a1712aa2097ba0f4a62d	0	0	0	0	0	0	0	0	0	0	0	0	0	/home/dhl_ec/bnelissen/Slides/CD3_manuscript/CD3_slides/AAA422.cd3.location-b/AAA422.cd3.location-b.run1	255	0.7	0.06	0.7	0.06	0.0	-11.8142378089	1.00955022578	0.0981198427734
0.0	0.0	0.0	0.0	0.0	4000000.0	0.0	0.0	0.84	0.92	1.06	0.0599999999999	5.85	0.29	0.86	0.2	4.25	0.12	1.89	1.45	0.33	AAA422.cd3.location-b.X15.Y4.tile.tissue.png	42	1	2000	42	963ca1da6cc37eca762e85a41d2aed46	0	0	0	0	0	0	0	0	0	0	0	0	0	/home/dhl_ec/bnelissen/Slides/CD3_manuscript/CD3_slides/AAA422.cd3.location-b/AAA422.cd3.location-b.run1	255	1.0	0.06	1.0	0.06	0.0	0.0	0.0	4.958854
0.0	12321.0	0.0	1031.0	12321.0	4000000.0	0.0	3.0	1.53	1.38	1.12	0.0600000000001	6.2	0.35	1.29	0.21	5.62	0.14	2.27	1.44	0.35	AAA422.cd3.location-b.X16.Y2.tile.tissue.png	43	1	2000	43	32745bb3f79bb9f62eab4203b9dc2469	0	0	0	0	0	0	0	0	0	0	0	0	0	/home/dhl_ec/bnelissen/Slides/CD3_manuscript/CD3_slides/AAA422.cd3.location-b/AAA422.cd3.location-b.run1	255	0.7	0.06	0.7	0.06	0.0	-11.6968543829	1.8023271371	5.98007813895
0.0	12572.0	0.0	900.0	12572.0	4000000.0	0.0	3.0	0.82	0.99	1.1	0.05	6.66	0.76	0.72	0.21	5.83	0.12	1.97	1.44	0.35	AAA422.cd3.location-b.X16.Y3.tile.tissue.png	44	1	2000	44	3172dfde34983be8eb1b8b04bcb77e7d	0	0	0	0	0	0	0	0	0	0	0	0	0	/home/dhl_ec/bnelissen/Slides/CD3_manuscript/CD3_slides/AAA422.cd3.location-b/AAA422.cd3.location-b.run1	255	0.7	0.06	0.7	0.06	0.0	-10.9760542126	1.50110410908	1.05789673505
527.0	9181.0	217.0	596.0	9181.0	4000000.0	4.0	2.0	1.92	1.29	1.07	0.0599999999999	6.16	0.36	0.79	0.2	6.16	0.2	1.93	1.44	0.36	AAA422.cd3.location-b.X16.Y4.tile.tissue.png	45	1	2000	45	b6e607c928ebb4af182e78eebf7ab80e	0	0	0	0	0	0	0	0	0	0	0	0	0	/home/dhl_ec/bnelissen/Slides/CD3_manuscript/CD3_slides/AAA422.cd3.location-b/AAA422.cd3.location-b.run1	255	0.7	0.06	0.7	0.06	-8.74121759337	-12.680528736	3.92165606091	3.41942794141
153.0	132415.0	56.0	11982.0	132415.0	4000000.0	1.0	34.0	0.99	1.05	1.08	0.0600000000002	6.57	0.36	0.72	0.2	6.19	0.2	2.0	1.43	0.36	AAA422.cd3.location-b.X2.Y1.tile.tissue.png	46	1	2000	46	a48277e38d900441383ca67be04887d5	0	0	0	0	0	0	0	0	0	0	0	0	0	/home/dhl_ec/bnelissen/Slides/CD3_manuscript/CD3_slides/AAA422.cd3.location-b/AAA422.cd3.location-b.run1	255	0.7	0.06	0.7	0.06	-9.57596757784	-11.3918988792	2.645840863	2.46555266113
1505.0	3287635.0	792.0	26774.0	3287635.0	4000000.0	23.0	12.0	1.25	1.65	1.08	0.04	6.2	0.56	1.01	0.0799999999999	8.5	0.31	2.07	1.43	0.4	AAA422.cd3.location-b.X2.Y2.tile.tissue.png	47	1	2000	47	bab3d216658568e4e236e2a3b57fc3af	0	0	0	0	0	0	0	0	0	0	0	0	0	/home/dhl_ec/bnelissen/Slides/CD3_manuscript/CD3_slides/AAA422.cd3.location-b/AAA422.cd3.location-b.run1	255	0.7	0.06	0.7	0.06	-9.28458279959	-12.5057994046	1.72274949196	0.15608965625
5926.0	3680664.0	2660.0	13798.0	3680664.0	4000000.0	57.0	3.0	0.94	1.14	1.44	0.11	6.33	0.53	1.03	0.0700000000002	8.79	0.34	2.51	1.45	0.49	AAA422.cd3.location-b.X2.Y3.tile.tissue.png	48	1	2000	48	ee48b3e923989d67331156365eb6b9a6	0	0	0	0	0	0	0	0	0	0	0	0	0	/home/dhl_ec/bnelissen/Slides/CD3_manuscript/CD3_slides/AAA422.cd3.location-b/AAA422.cd3.location-b.run1	255	0.7	0.06	0.7	0.06	-8.95894241098	-12.8528898188	1.24537156417	0.327249419922
0.0	663921.0	0.0	11162.0	663921.0	4000000.0	0.0	5.0	1.36	1.11	1.1	0.05	6.89	0.36	0.74	0.18	6.18	0.16	2.04	1.44	0.36	AAA422.cd3.location-b.X2.Y4.tile.tissue.png	49	1	2000	49	0b95eb37edf38a94fc9c8ddf5aa5476d	0	0	0	0	0	0	0	0	0	0	0	0	0	/home/dhl_ec/bnelissen/Slides/CD3_manuscript/CD3_slides/AAA422.cd3.location-b/AAA422.cd3.location-b.run1	255	0.7	0.06	0.7	0.06	-7.20892673805	-11.2467716576	1.03646971778	3.95375403711
0.0	176721.0	0.0	9379.0	176721.0	4000000.0	0.0	12.0	2.22	1.5	1.03	0.0599999999999	6.61	0.35	0.74	0.19	5.87	0.14	2.01	1.43	0.43	AAA422.cd3.location-b.X3.Y1.tile.tissue.png	50	1	2000	50	6b8838d36f86e018cbc936bd09f87921	0	0	0	0	0	0	0	0	0	0	0	0	0	/home/dhl_ec/bnelissen/Slides/CD3_manuscript/CD3_slides/AAA422.cd3.location-b/AAA422.cd3.location-b.run1	255	0.7	0.06	0.7	0.06	-9.26390377495	-11.7469110662	2.35951355546	4.78268283008
580.0	3138727.0	337.0	26539.0	3138727.0	4000000.0	9.0	15.0	1.44	1.24	1.1	0.05	6.11	0.36	0.7	0.0899999999999	8.45	0.31	2.11	1.43	0.46	AAA422.cd3.location-b.X3.Y2.tile.tissue.png	51	1	2000	51	58171779c02f8c07637269b3fe2530dc	0	0	0	0	0	0	0	0	0	0	0	0	0	/home/dhl_ec/bnelissen/Slides/CD3_manuscript/CD3_slides/AAA422.cd3.location-b/AAA422.cd3.location-b.run1	255	0.7	0.06	0.7	0.06	-9.01174285956	-12.2754156609	1.29943409366	0.122770117187
5628.0	3805130.0	2106.0	10639.0	3805130.0	4000000.0	40.0	2.0	0.97	1.18	1.06	0.05	8.01	0.35	0.69	0.0599999999999	8.89	0.33	2.21	1.47	0.53	AAA422.cd3.location-b.X3.Y3.tile.tissue.png	52	1	2000	52	5f0cd15261d3df75d28840a7304eb544	0	0	0	0	0	0	0	0	0	0	0	0	0	/home/dhl_ec/bnelissen/Slides/CD3_manuscript/CD3_slides/AAA422.cd3.location-b/AAA422.cd3.location-b.run1	255	0.7	0.06	0.7	0.06	-9.0461868158	-12.7878267908	1.05407837061	0.24206433252
266.0	3261755.0	93.0	10900.0	3261755.0	4000000.0	1.0	2.0	1.22	1.58	1.38	0.04	6.36	0.35	0.7	0.0800000000002	8.48	0.32	2.09	1.44	0.59	AAA422.cd3.location-b.X3.Y4.tile.tissue.png	53	1	2000	53	f4ed6a7d54b6bb7731802e0818890a0c	0	0	0	0	0	0	0	0	0	0	0	0	0	/home/dhl_ec/bnelissen/Slides/CD3_manuscript/CD3_slides/AAA422.cd3.location-b/AAA422.cd3.location-b.run1	255	0.7	0.06	0.7	0.06	-7.66240231385	-11.8285067186	0.553777633273	0.0866779707031
2025.0	274258.0	599.0	3617.0	274258.0	4000000.0	10.0	3.0	1.06	1.28	1.11	0.05	6.48	0.36	0.73	0.19	6.35	0.21	2.04	1.43	0.48	AAA422.cd3.location-b.X3.Y5.tile.tissue.png	54	1	2000	54	6f0549f2f66a21a1e23a0b95fa52bde7	0	0	0	0	0	0	0	0	0	0	0	0	0	/home/dhl_ec/bnelissen/Slides/CD3_manuscript/CD3_slides/AAA422.cd3.location-b/AAA422.cd3.location-b.run1	255	0.7	0.06	0.7	0.06	-7.81528222549	-10.9054052721	0.584847882181	2.79109640723
0.0	0.0	0.0	0.0	0.0	3192000.0	0.0	0.0	1.11	1.52	1.4	0.0799999999999	4.17	0.23	0.64	0.16	3.39	0.1	1.5	1.16	0.56	AAA422.cd3.location-b.X3.Y6.tile.tissue.png	55	1	2000	55	3987beb8c1e8f6b651da94e829cf991e	0	0	0	0	0	0	0	0	0	0	0	0	0	/home/dhl_ec/bnelissen/Slides/CD3_manuscript/CD3_slides/AAA422.cd3.location-b/AAA422.cd3.location-b.run1	255	1.0	0.06	1.0	0.06	0.0	0.0	0.0	9.9381735589
0.0	0.0	0.0	0.0	0.0	4000000.0	0.0	0.0	1.02	1.09	1.11	0.0899999999999	6.17	0.28	0.75	0.21	4.22	0.12	1.9	1.47	0.49	AAA422.cd3.location-b.X4.Y1.tile.tissue.png	56	1	2000	56	915542450ac9f07438970fafe1709f13	0	0	0	0	0	0	0	0	0	0	0	0	0	/home/dhl_ec/bnelissen/Slides/CD3_manuscript/CD3_slides/AAA422.cd3.location-b/AAA422.cd3.location-b.run1	255	1.0	0.06	1.0	0.06	0.0	-11.4652248462	0.0	6.65290846889
1160.0	3142345.0	628.0	25290.0	3142345.0	4000000.0	18.0	13.0	1.48	1.67	1.08	0.04	6.92	0.36	0.71	0.0899999999999	8.4	0.31	2.14	1.47	0.82	AAA422.cd3.location-b.X4.Y2.tile.tissue.png	57	1	2000	57	1f00ddb7ae043acb20e398f4a513a951	0	0	0	0	0	0	0	0	0	0	0	0	0	/home/dhl_ec/bnelissen/Slides/CD3_manuscript/CD3_slides/AAA422.cd3.location-b/AAA422.cd3.location-b.run1	255	0.7	0.06	0.7	0.06	-9.14580256561	-12.2364125802	1.51016704064	0.148188609375
2056.0	3064166.0	788.0	26541.0	3064166.0	4000000.0	13.0	19.0	1.44	1.82	1.34	0.0400000000002	11.21	0.36	0.7	0.0800000000002	8.35	0.31	2.1	1.46	0.55	AAA422.cd3.location-b.X4.Y3.tile.tissue.png	58	1	2000	58	2f5dde1f00ada98a8bf0f28c42221fd4	0	0	0	0	0	0	0	0	0	0	0	0	0	/home/dhl_ec/bnelissen/Slides/CD3_manuscript/CD3_slides/AAA422.cd3.location-b/AAA422.cd3.location-b.run1	255	0.7	0.06	0.7	0.06	-8.90052405015	-12.9377811991	1.11471858928	0.240190113281
230.0	3994120.0	141.0	8182.0	3994120.0	4000000.0	4.0	1.0	1.08	1.14	1.5	0.04	6.33	0.56	0.97	0.0500000000002	8.94	0.34	2.06	1.44	0.45	AAA422.cd3.location-b.X4.Y4.tile.tissue.png	59	1	2000	59	6af74ea3bce5186da90c597d9072e7ac	0	0	0	0	0	0	0	0	0	0	0	0	0	/home/dhl_ec/bnelissen/Slides/CD3_manuscript/CD3_slides/AAA422.cd3.location-b/AAA422.cd3.location-b.run1	255	0.7	0.06	0.7	0.06	-8.20779962715	-11.9060548388	0.333690045499	0.103481742371
0.0	2379935.0	0.0	6986.0	2379935.0	4000000.0	0.0	1.0	0.96	1.07	1.09	0.05	6.74	0.36	0.7	0.12	7.4	0.35	2.4	1.65	0.37	AAA422.cd3.location-b.X4.Y5.tile.tissue.png	60	1	2000	60	072c9976d49d17b5f093a7282b04f31b	0	0	0	0	0	0	0	0	0	0	0	0	0	/home/dhl_ec/bnelissen/Slides/CD3_manuscript/CD3_slides/AAA422.cd3.location-b/AAA422.cd3.location-b.run1	255	0.7	0.06	0.7	0.06	-7.46866426907	-11.4668459926	0.244686263381	0.0666810605469
0.0	0.0	0.0	0.0	0.0	3192000.0	0.0	0.0	0.78	0.79	0.85	0.0500000000002	4.57	0.23	0.87	0.16	3.31	0.0899999999999	1.5	1.14	0.27	AAA422.cd3.location-b.X4.Y6.tile.tissue.png	61	1	2000	61	ed7111b434de65eb799e2f3170925269	0	0	0	0	0	0	0	0	0	0	0	0	0	/home/dhl_ec/bnelissen/Slides/CD3_manuscript/CD3_slides/AAA422.cd3.location-b/AAA422.cd3.location-b.run1	255	1.0	0.06	1.0	0.06	0.0	-11.2068700796	0.0	5.91814602975
0.0	139241.0	0.0	8541.0	139241.0	4000000.0	0.0	15.0	1.6	1.39	1.08	0.0500000000002	6.45	0.35	0.75	0.2	5.89	0.13	2.01	1.44	0.35	AAA422.cd3.location-b.X5.Y1.tile.tissue.png	62	1	2000	62	b30f5bc82429d4e9abf831a28810fcbd	0	0	0	0	0	0	0	0	0	0	0	0	0	/home/dhl_ec/bnelissen/Slides/CD3_manuscript/CD3_slides/AAA422.cd3.location-b/AAA422.cd3.location-b.run1	255	0.7	0.06	0.7	0.06	-9.49562240938	-11.5427096497	2.95171420274	3.52033232324
753.0	3470807.0	369.0	21025.0	3470807.0	4000000.0	9.0	19.0	1.94	1.86	1.15	0.05	7.22	0.36	0.7	0.0799999999999	8.53	0.33	2.07	1.43	0.4	AAA422.cd3.location-b.X5.Y2.tile.tissue.png	63	1	2000	63	03ef21c5dc4e6f6935a3c312822e8e6e	0	0	0	0	0	0	0	0	0	0	0	0	0	/home/dhl_ec/bnelissen/Slides/CD3_manuscript/CD3_slides/AAA422.cd3.location-b/AAA422.cd3.location-b.run1	255	0.7	0.06	0.7	0.06	-9.06310863848	-12.4555618852	1.85984817711	0.310866730469
1941.0	3861525.0	983.0	10667.0	3861525.0	4000000.0	20.0	1.0	1.0	1.08	1.07	0.04	6.22	0.35	0.69	0.0699999999999	8.75	0.34	2.03	1.43	0.55	AAA422.cd3.location-b.X5.Y3.tile.tissue.png	64	1	2000	64	1a15d78d48247589a986aa245772677b	0	0	0	0	0	0	0	0	0	0	0	0	0	/home/dhl_ec/bnelissen/Slides/CD3_manuscript/CD3_slides/AAA422.cd3.location-b/AAA422.cd3.location-b.run1	255	0.7	0.06	0.7	0.06	-8.73784914243	-12.565196549	1.28978783128	0.164826041992
579.0	3999932.0	314.0	8004.0	3999932.0	4000000.0	7.0	1.0	1.19	1.38	1.07	0.04	6.52	0.35	0.7	0.0500000000002	9.54	0.35	2.04	1.43	0.52	AAA422.cd3.location-b.X5.Y4.tile.tissue.png	65	1	2000	65	e5d7040e69dd020b8a9eece7b146d7d7	0	0	0	0	0	0	0	0	0	0	0	0	0	/home/dhl_ec/bnelissen/Slides/CD3_manuscript/CD3_slides/AAA422.cd3.location-b/AAA422.cd3.location-b.run1	255	0.7	0.06	0.7	0.06	-7.4884503448	-10.9332031988	0.281677605016	0.0999112731977
686.0	1453004.0	302.0	7256.0	1453004.0	4000000.0	4.0	3.0	1.14	1.42	1.2	0.05	6.36	0.38	0.73	0.15	7.15	0.24	2.02	1.44	0.53	AAA422.cd3.location-b.X5.Y5.tile.tissue.png	66	1	2000	66	edbd30dc1bd683ce6a1a65305b7d9a1d	0	0	0	0	0	0	0	0	0	0	0	0	0	/home/dhl_ec/bnelissen/Slides/CD3_manuscript/CD3_slides/AAA422.cd3.location-b/AAA422.cd3.location-b.run1	255	0.7	0.06	0.7	0.06	-8.10661591688	-11.638458059	0.288664453699	0.0820303632813
0.0	0.0	0.0	0.0	0.0	3192000.0	0.0	0.0	1.13	1.27	0.91	0.05	4.58	0.21	0.58	0.16	3.3	0.0999999999999	1.55	1.18	0.28	AAA422.cd3.location-b.X5.Y6.tile.tissue.png	67	1	2000	67	3a76658c7c4c0407fa1ab65b07335964	0	0	0	0	0	0	0	0	0	0	0	0	0	/home/dhl_ec/bnelissen/Slides/CD3_manuscript/CD3_slides/AAA422.cd3.location-b/AAA422.cd3.location-b.run1	255	1.0	0.06	1.0	0.06	0.0	-11.1123447565	0.0	6.00341951606
0.0	189871.0	0.0	15969.0	189871.0	4000000.0	0.0	33.0	1.49	1.45	1.53	0.0500000000002	8.17	0.35	0.77	0.19	5.88	0.14	2.04	1.42	0.54	AAA422.cd3.location-b.X6.Y1.tile.tissue.png	68	1	2000	68	9a97ec5fed96e57e2a8a08f8c7297e0d	0	0	0	0	0	0	0	0	0	0	0	0	0	/home/dhl_ec/bnelissen/Slides/CD3_manuscript/CD3_slides/AAA422.cd3.location-b/AAA422.cd3.location-b.run1	255	0.7	0.06	0.7	0.06	-9.72861079526	-11.9926547862	3.37140728476	5.23410229395
3205.0	3232171.0	1501.0	23133.0	3232171.0	4000000.0	35.0	14.0	1.36	2.22	1.1	0.0400000000002	6.96	0.36	0.7	0.0900000000001	8.43	0.32	2.12	1.45	0.59	AAA422.cd3.location-b.X6.Y2.tile.tissue.png	69	1	2000	69	01544dbabb1626585f85495140814d3a	0	0	0	0	0	0	0	0	0	0	0	0	0	/home/dhl_ec/bnelissen/Slides/CD3_manuscript/CD3_slides/AAA422.cd3.location-b/AAA422.cd3.location-b.run1	255	0.7	0.06	0.7	0.06	-8.96954543314	-12.5116783842	1.73647098494	0.353144328125
2324.0	3996852.0	1049.0	8302.0	3996852.0	4000000.0	23.0	1.0	1.07	1.17	1.08	0.05	6.76	0.35	0.69	0.05	8.99	0.35	2.06	1.44	0.65	AAA422.cd3.location-b.X6.Y3.tile.tissue.png	70	1	2000	70	bcd9c7714022ba7d31beec68286a0033	0	0	0	0	0	0	0	0	0	0	0	0	0	/home/dhl_ec/bnelissen/Slides/CD3_manuscript/CD3_slides/AAA422.cd3.location-b/AAA422.cd3.location-b.run1	255	0.7	0.06	0.7	0.06	-8.78931590883	-12.1684451619	0.943397464976	0.156419412598
2997.0	3795287.0	1296.0	8380.0	3795287.0	4000000.0	28.0	1.0	1.38	1.48	1.21	0.0400000000002	6.15	0.39	0.94	0.0700000000002	8.87	0.34	2.55	1.92	0.39	AAA422.cd3.location-b.X6.Y4.tile.tissue.png	71	1	2000	71	936663bc8e7ccacba0fec33a5d01f346	0	0	0	0	0	0	0	0	0	0	0	0	0	/home/dhl_ec/bnelissen/Slides/CD3_manuscript/CD3_slides/AAA422.cd3.location-b/AAA422.cd3.location-b.run1	255	0.7	0.06	0.7	0.06	-7.4482321891	-11.6845939527	0.347493123879	0.121513813232
0.0	238275.0	0.0	2936.0	238275.0	4000000.0	0.0	1.0	1.2	1.3	1.69	0.04	7.59	0.49	0.99	0.2	5.46	0.14	2.5	1.42	0.36	AAA422.cd3.location-b.X6.Y5.tile.tissue.png	72	1	2000	72	87f64288867ef8c1608ea82a1fdeb024	0	0	0	0	0	0	0	0	0	0	0	0	0	/home/dhl_ec/bnelissen/Slides/CD3_manuscript/CD3_slides/AAA422.cd3.location-b/AAA422.cd3.location-b.run1	255	0.7	0.06	0.7	0.06	0.0	-11.9954827815	0.302018938202	0.0682930151367
0.0	0.0	0.0	0.0	0.0	3192000.0	0.0	0.0	1.3	1.17	0.88	0.05	4.53	0.22	0.61	0.16	3.3	0.0999999999999	1.5	1.14	0.27	AAA422.cd3.location-b.X6.Y6.tile.tissue.png	73	1	2000	73	b593d4d1dd2ab01d0328b14d71f0dcc0	0	0	0	0	0	0	0	0	0	0	0	0	0	/home/dhl_ec/bnelissen/Slides/CD3_manuscript/CD3_slides/AAA422.cd3.location-b/AAA422.cd3.location-b.run1	255	1.0	0.06	1.0	0.06	0.0	-10.6882894839	0.0	7.15470850192
0.0	202381.0	0.0	16762.0	202381.0	4000000.0	0.0	19.0	1.21	1.58	1.25	0.0500000000002	7.07	0.35	0.77	0.2	6.41	0.13	2.01	1.42	0.35	AAA422.cd3.location-b.X7.Y1.tile.tissue.png	74	1	2000	74	1b02541432fbfed33595f5e207e6b7c6	0	0	0	0	0	0	0	0	0	0	0	0	0	/home/dhl_ec/bnelissen/Slides/CD3_manuscript/CD3_slides/AAA422.cd3.location-b/AAA422.cd3.location-b.run1	255	0.7	0.06	0.7	0.06	-9.33550747139	-11.6373542425	2.88538935286	6.06708837646
442.0	3500919.0	233.0	23278.0	3500919.0	4000000.0	7.0	15.0	1.02	1.11	1.11	0.04	6.24	0.35	0.77	0.0799999999999	9.02	0.33	2.08	1.43	0.4	AAA422.cd3.location-b.X7.Y2.tile.tissue.png	75	1	2000	75	cf626ebfc6a5aba66901534ec302c88d	0	0	0	0	0	0	0	0	0	0	0	0	0	/home/dhl_ec/bnelissen/Slides/CD3_manuscript/CD3_slides/AAA422.cd3.location-b/AAA422.cd3.location-b.run1	255	0.7	0.06	0.7	0.06	-8.99638851226	-12.5173205081	1.53599668358	0.219743902344
3343.0	3989618.0	1530.0	8616.0	3989618.0	4000000.0	29.0	1.0	0.99	1.12	1.08	0.04	6.98	0.38	0.73	0.0599999999999	8.97	0.35	2.05	1.42	0.43	AAA422.cd3.location-b.X7.Y3.tile.tissue.png	76	1	2000	76	f6fea3ceabe49495ff3a6b0f76fa5ebf	0	0	0	0	0	0	0	0	0	0	0	0	0	/home/dhl_ec/bnelissen/Slides/CD3_manuscript/CD3_slides/AAA422.cd3.location-b/AAA422.cd3.location-b.run1	255	0.7	0.06	0.7	0.06	-8.67491020381	-12.8962660074	1.16326554939	0.283641787109
1759.0	3585277.0	796.0	12556.0	3585277.0	4000000.0	17.0	1.0	1.38	1.38	1.4	0.05	6.61	0.49	0.84	0.0700000000002	8.7	0.33	2.07	1.44	0.42	AAA422.cd3.location-b.X7.Y4.tile.tissue.png	77	1	2000	77	6a1f8b9f61e5348b31a1132836aa8937	0	0	0	0	0	0	0	0	0	0	0	0	0	/home/dhl_ec/bnelissen/Slides/CD3_manuscript/CD3_slides/AAA422.cd3.location-b/AAA422.cd3.location-b.run1	255	0.7	0.06	0.7	0.06	-7.76835779229	-12.4668979031	0.593263590198	0.172456695312
0.0	122209.0	0.0	3018.0	122209.0	4000000.0	0.0	3.0	0.98	1.63	1.11	0.04	6.38	0.5	0.82	0.2	5.39	0.13	1.99	1.43	0.35	AAA422.cd3.location-b.X7.Y5.tile.tissue.png	78	1	2000	78	6f618a164cac080b9eab1cf5e5ecffae	0	0	0	0	0	0	0	0	0	0	0	0	0	/home/dhl_ec/bnelissen/Slides/CD3_manuscript/CD3_slides/AAA422.cd3.location-b/AAA422.cd3.location-b.run1	255	0.7	0.06	0.7	0.06	0.0	-11.8863640667	0.634393807432	0.063203692627
0.0	0.0	0.0	0.0	0.0	3192000.0	0.0	0.0	1.09	1.22	1.16	0.05	4.61	0.22	0.59	0.16	3.31	0.0899999999999	1.52	1.14	0.27	AAA422.cd3.location-b.X7.Y6.tile.tissue.png	79	1	2000	79	8b420f78691ad49a6c5e2186fd26dbda	0	0	0	0	0	0	0	0	0	0	0	0	0	/home/dhl_ec/bnelissen/Slides/CD3_manuscript/CD3_slides/AAA422.cd3.location-b/AAA422.cd3.location-b.run1	255	1.0	0.06	1.0	0.06	0.0	-10.6241575745	0.0	7.92283701385
414.0	556055.0	159.0	17565.0	556055.0	4000000.0	3.0	5.0	1.2	1.32	1.05	0.05	7.72	0.66	0.72	0.18	6.52	0.21	2.01	1.72	0.36	AAA422.cd3.location-b.X8.Y1.tile.tissue.png	80	1	2000	80	856144359c77c5645130aac294cb5515	0	0	0	0	0	0	0	0	0	0	0	0	0	/home/dhl_ec/bnelissen/Slides/CD3_manuscript/CD3_slides/AAA422.cd3.location-b/AAA422.cd3.location-b.run1	255	0.7	0.06	0.7	0.06	-9.56797977746	-10.8144320466	2.53658929662	1.54372433594
882.0	3962828.0	422.0	10185.0	3962828.0	4000000.0	11.0	1.0	1.45	1.49	1.24	0.05	6.1	0.37	0.72	0.0599999999999	8.96	0.64	2.06	1.43	0.57	AAA422.cd3.location-b.X8.Y2.tile.tissue.png	81	1	2000	81	8a956edfda4cf70d774cd9e779b5d462	0	0	0	0	0	0	0	0	0	0	0	0	0	/home/dhl_ec/bnelissen/Slides/CD3_manuscript/CD3_slides/AAA422.cd3.location-b/AAA422.cd3.location-b.run1	255	0.7	0.06	0.7	0.06	-9.25193814403	-12.3526986813	1.2403892134	0.179087302734
2464.0	3768003.0	739.0	16009.0	3768003.0	4000000.0	13.0	5.0	1.36	1.54	1.14	0.05	7.87	0.36	0.69	0.0599999999999	8.68	0.34	2.06	1.43	0.54	AAA422.cd3.location-b.X8.Y3.tile.tissue.png	82	1	2000	82	6872ad22ef5d5cd728113c7c7e258564	0	0	0	0	0	0	0	0	0	0	0	0	0	/home/dhl_ec/bnelissen/Slides/CD3_manuscript/CD3_slides/AAA422.cd3.location-b/AAA422.cd3.location-b.run1	255	0.7	0.06	0.7	0.06	-8.86800545126	-12.655955416	1.22565937756	0.20459452832
5491.0	1724932.0	1721.0	13891.0	1724932.0	4000000.0	37.0	8.0	1.14	1.32	1.31	0.05	6.44	0.36	0.71	0.14	7.32	0.26	2.07	1.44	0.49	AAA422.cd3.location-b.X8.Y4.tile.tissue.png	83	1	2000	83	02d27528f1b778e4b1f5d6c3fb85c912	0	0	0	0	0	0	0	0	0	0	0	0	0	/home/dhl_ec/bnelissen/Slides/CD3_manuscript/CD3_slides/AAA422.cd3.location-b/AAA422.cd3.location-b.run1	255	0.7	0.06	0.7	0.06	-8.39924516224	-11.660785146	0.612829101204	0.125520792969
0.0	1351.0	0.0	174.0	1351.0	4000000.0	0.0	1.0	1.09	1.25	1.12	0.05	6.07	0.35	0.69	0.2	5.33	0.13	1.94	1.44	0.49	AAA422.cd3.location-b.X8.Y5.tile.tissue.png	84	1	2000	84	b6b5f4d42e4147c0bcf67ebcfd113f28	0	0	0	0	0	0	0	0	0	0	0	0	0	/home/dhl_ec/bnelissen/Slides/CD3_manuscript/CD3_slides/AAA422.cd3.location-b/AAA422.cd3.location-b.run1	255	0.7	0.06	0.7	0.06	0.0	-12.3327408932	2.83908675142	0.071361781311
0.0	3053.0	0.0	250.0	3053.0	3192000.0	0.0	1.0	1.23	1.66	1.17	0.04	4.85	0.28	0.59	0.16	4.17	0.11	1.55	1.16	0.3	AAA422.cd3.location-b.X8.Y6.tile.tissue.png	85	1	2000	85	e364a6a6950c6553f0fb2895410379a3	0	0	0	0	0	0	0	0	0	0	0	0	0	/home/dhl_ec/bnelissen/Slides/CD3_manuscript/CD3_slides/AAA422.cd3.location-b/AAA422.cd3.location-b.run1	255	0.7	0.06	0.7	0.06	0.0	-11.8399201177	2.40261356018	4.99762989788
920.0	1014388.0	492.0	13987.0	1014388.0	4000000.0	12.0	2.0	1.15	1.35	1.06	0.05	6.47	0.35	0.75	0.16	7.05	0.23	2.58	1.44	0.55	AAA422.cd3.location-b.X9.Y1.tile.tissue.png	86	1	2000	86	f9fdfe86cd47192b3badada820c42c65	0	0	0	0	0	0	0	0	0	0	0	0	0	/home/dhl_ec/bnelissen/Slides/CD3_manuscript/CD3_slides/AAA422.cd3.location-b/AAA422.cd3.location-b.run1	255	0.7	0.06	0.7	0.06	-9.48594379707	-11.6641538026	2.33561018043	3.3690551875
2357.0	3997356.0	1250.0	8254.0	3997356.0	4000000.0	36.0	1.0	1.06	1.27	1.1	0.05	6.13	0.35	0.71	0.05	9.78	0.36	2.58	1.44	0.4	AAA422.cd3.location-b.X9.Y2.tile.tissue.png	87	1	2000	87	12f498dbc3ab4c4b348b387b2e303641	0	0	0	0	0	0	0	0	0	0	0	0	0	/home/dhl_ec/bnelissen/Slides/CD3_manuscript/CD3_slides/AAA422.cd3.location-b/AAA422.cd3.location-b.run1	255	0.7	0.06	0.7	0.06	-9.08492013665	-11.5615501164	1.24233123936	0.179798247437
1465.0	3905520.0	642.0	12528.0	3905520.0	4000000.0	13.0	2.0	1.47	1.49	1.25	0.04	11.7	0.34	0.7	0.0599999999999	8.9	0.58	2.08	1.44	0.61	AAA422.cd3.location-b.X9.Y3.tile.tissue.png	88	1	2000	88	6d9cf140e3e27a5faf89c96163f9d917	0	0	0	0	0	0	0	0	0	0	0	0	0	/home/dhl_ec/bnelissen/Slides/CD3_manuscript/CD3_slides/AAA422.cd3.location-b/AAA422.cd3.location-b.run1	255	0.7	0.06	0.7	0.06	-8.98978457742	-12.7080179495	1.22558093786	0.224646669922
187.0	1843794.0	88.0	8609.0	1843794.0	4000000.0	2.0	4.0	0.97	1.52	1.48	0.0499999999997	6.06	0.34	0.7	0.14	7.42	0.26	2.08	1.46	0.59	AAA422.cd3.location-b.X9.Y4.tile.tissue.png	89	1	2000	89	8a3417e3f88a043633c66ef57a31d98f	0	0	0	0	0	0	0	0	0	0	0	0	0	/home/dhl_ec/bnelissen/Slides/CD3_manuscript/CD3_slides/AAA422.cd3.location-b/AAA422.cd3.location-b.run1	255	0.7	0.06	0.7	0.06	-7.73372680065	-11.3565640664	0.293121315129	0.0836792773437
0.0	5134.0	0.0	456.0	5134.0	4000000.0	0.0	2.0	1.27	1.06	1.11	0.0500000000002	6.34	0.35	0.69	0.22	5.79	0.12	1.98	1.42	0.53	AAA422.cd3.location-b.X9.Y5.tile.tissue.png	90	1	2000	90	a9de47536f22a268add111b24922cf2f	0	0	0	0	0	0	0	0	0	0	0	0	0	/home/dhl_ec/bnelissen/Slides/CD3_manuscript/CD3_slides/AAA422.cd3.location-b/AAA422.cd3.location-b.run1	255	0.7	0.06	0.7	0.06	-8.13828693752	-12.1788444881	3.36952799857	0.0733236066895
273.0	14607.0	112.0	1164.0	14607.0	3192000.0	3.0	4.0	1.51	1.47	0.93	0.0500000000002	5.14	0.41	0.74	0.16	4.73	0.16	1.57	1.15	0.28	AAA422.cd3.location-b.X9.Y6.tile.tissue.png	91	1	2000	91	359d421f60098266c35a3a8be00fa18f	0	0	0	0	0	0	0	0	0	0	0	0	0	/home/dhl_ec/bnelissen/Slides/CD3_manuscript/CD3_slides/AAA422.cd3.location-b/AAA422.cd3.location-b.run1	255	0.7	0.06	0.7	0.06	-9.5164754635	-11.9301993114	2.77230119382	2.97380134724
[truncated: 2 more columns]
