# Supplementary material for: SlideToolkit: An Assistive Toolset for the Histological Quantification of Whole Slide Images
Source: PLoS One. 2014 Nov 5;9(11):e110289. doi: 10.1371/journal.pone.0110289 (PMC4220929; doi:10.1371/journal.pone.0110289)
Supplement: RawData S1 — ICC and BlandAltman plot - measurements and r-script.zip. Measurements of Run1 and Run2, including the code for the calculation of the intraclass correlation coefficient (ICC) and the code for the Bland and Altman plot. (ZIP) [file pone.0110289.s003.zip › cellprofiler.measurements/run1.17a9fac750c4bc497a9af8188a933e20.DefaultOUT_Image.csv]

AreaOccupied_AreaOccupied_DAB_Nuclei	AreaOccupied_AreaOccupied_Tissue	AreaOccupied_Perimeter_DAB_Nuclei	AreaOccupied_Perimeter_Tissue	AreaOccupied_TotalArea_DAB_Nuclei	AreaOccupied_TotalArea_Tissue	Count_DAB_Nuclei	Count_Tissue	ExecutionTime_01LoadImages	ExecutionTime_02ColorToGray	ExecutionTime_03Smooth	ExecutionTime_04ImageMath	ExecutionTime_05IdentifyPrimaryObjects	ExecutionTime_06MeasureImageAreaOccupied	ExecutionTime_07UnmixColors	ExecutionTime_08MaskImage	ExecutionTime_09IdentifyPrimaryObjects	ExecutionTime_10MeasureImageAreaOccupied	ExecutionTime_11OverlayOutlines	ExecutionTime_12OverlayOutlines	ExecutionTime_13SaveImages	FileName_Original	Group_Index	Group_Number	Height_Original	ImageNumber	MD5Digest_Original	ModuleError_01LoadImages	ModuleError_02ColorToGray	ModuleError_03Smooth	ModuleError_04ImageMath	ModuleError_05IdentifyPrimaryObjects	ModuleError_06MeasureImageAreaOccupied	ModuleError_07UnmixColors	ModuleError_08MaskImage	ModuleError_09IdentifyPrimaryObjects	ModuleError_10MeasureImageAreaOccupied	ModuleError_11OverlayOutlines	ModuleError_12OverlayOutlines	ModuleError_13SaveImages	PathName_Original	Scaling_Original	Threshold_FinalThreshold_DAB_Nuclei	Threshold_FinalThreshold_Tissue	Threshold_OrigThreshold_DAB_Nuclei	Threshold_OrigThreshold_Tissue	Threshold_SumOfEntropies_DAB_Nuclei	Threshold_SumOfEntropies_Tissue	Threshold_WeightedVariance_DAB_Nuclei	Threshold_WeightedVariance_Tissue
0.0	0.0	0.0	0.0	0.0	4000000.0	0.0	0.0	2.55	2.97	1.18	0.06	5.55	0.29	0.89	0.22	4.9	0.12	2.03	1.54	1.17	AAA180.CD3.location-b.X0.Y1.tile.tissue.png	1	1	2000	1	a82ee991dc1c90706fe1ab7b6ee699de	0	0	0	0	0	0	0	0	0	0	0	0	0	/home/dhl_ec/bnelissen/Slides/CD3_manuscript/CD3_slides/AAA180.CD3.location-b/AAA180.CD3.location-b.run1	255	1.0	0.06	1.0	0.06	0.0	0.0	0.0	4.741256
0.0	0.0	0.0	0.0	0.0	4000000.0	0.0	0.0	1.84	1.51	1.33	0.05	6.37	0.3	0.88	0.21	4.87	0.12	2.01	1.53	0.77	AAA180.CD3.location-b.X0.Y2.tile.tissue.png	2	1	2000	2	9385f9e37df97dd04389f541164c3cff	0	0	0	0	0	0	0	0	0	0	0	0	0	/home/dhl_ec/bnelissen/Slides/CD3_manuscript/CD3_slides/AAA180.CD3.location-b/AAA180.CD3.location-b.run1	255	1.0	0.06	1.0	0.06	0.0	-11.5631323329	0.0	2.52248474279
0.0	41466.0	0.0	2210.0	41466.0	4000000.0	0.0	1.0	1.45	2.59	1.29	0.06	6.72	0.37	0.85	0.21	6.02	0.14	2.16	1.53	0.56	AAA180.CD3.location-b.X0.Y3.tile.tissue.png	3	1	2000	3	bb2bc15c0729c746545736a37a6039f4	0	0	0	0	0	0	0	0	0	0	0	0	0	/home/dhl_ec/bnelissen/Slides/CD3_manuscript/CD3_slides/AAA180.CD3.location-b/AAA180.CD3.location-b.run1	255	0.7	0.06	0.7	0.06	0.0	-12.1495291902	4.09834261805	2.31753675391
388.0	657430.0	180.0	8113.0	657430.0	4000000.0	4.0	3.0	2.17	2.32	1.16	0.06	7.26	0.38	0.84	0.2	7.43	0.24	2.27	1.54	0.42	AAA180.CD3.location-b.X0.Y4.tile.tissue.png	4	1	2000	4	7ba0ca99c55c2abe6caa1fe9f97b734c	0	0	0	0	0	0	0	0	0	0	0	0	0	/home/dhl_ec/bnelissen/Slides/CD3_manuscript/CD3_slides/AAA180.CD3.location-b/AAA180.CD3.location-b.run1	255	0.7	0.06	0.7	0.06	-9.03900148065	-11.7382560204	2.32987064191	1.04913452148
0.0	29355.0	0.0	2046.0	29355.0	4000000.0	0.0	5.0	1.5	2.34	1.16	0.06	6.67	0.38	0.89	0.21	6.02	0.14	2.12	1.55	0.47	AAA180.CD3.location-b.X0.Y5.tile.tissue.png	5	1	2000	5	d4ec397897e99cb87f69ab01bed33aed	0	0	0	0	0	0	0	0	0	0	0	0	0	/home/dhl_ec/bnelissen/Slides/CD3_manuscript/CD3_slides/AAA180.CD3.location-b/AAA180.CD3.location-b.run1	255	0.7	0.06	0.7	0.06	0.0	-12.1766833859	5.04744826265	0.846561459961
141.0	770672.0	70.0	6850.0	770672.0	4000000.0	2.0	1.0	2.69	1.38	1.2	0.06	7.72	0.37	0.84	0.18	7.4	0.24	2.14	1.54	0.44	AAA180.CD3.location-b.X1.Y0.tile.tissue.png	6	1	2000	6	323ed4873f401442037a0d01b8e04084	0	0	0	0	0	0	0	0	0	0	0	0	0	/home/dhl_ec/bnelissen/Slides/CD3_manuscript/CD3_slides/AAA180.CD3.location-b/AAA180.CD3.location-b.run1	255	0.7	0.06	0.7	0.06	-8.6336032626	-11.4919858686	1.52889633863	1.51647060352
1775.0	2834036.0	853.0	19379.0	2834036.0	4000000.0	22.0	4.0	2.32	2.29	1.14	0.04	6.81	0.38	0.77	0.1	9.04	0.34	2.44	1.55	0.48	AAA180.CD3.location-b.X1.Y1.tile.tissue.png	7	1	2000	7	22238f988ba91074e9ee98f61e98df60	0	0	0	0	0	0	0	0	0	0	0	0	0	/home/dhl_ec/bnelissen/Slides/CD3_manuscript/CD3_slides/AAA180.CD3.location-b/AAA180.CD3.location-b.run1	255	0.7	0.06	0.7	0.06	-9.27551180284	-12.0739736673	2.55947968202	0.77869196875
872.0	2732041.0	486.0	22389.0	2732041.0	4000000.0	14.0	4.0	2.28	1.93	1.11	0.04	6.97	0.39	0.76	0.11	8.93	0.32	2.25	1.53	0.53	AAA180.CD3.location-b.X1.Y2.tile.tissue.png	8	1	2000	8	f3e4d7673c25bf44d96a305905dd6fad	0	0	0	0	0	0	0	0	0	0	0	0	0	/home/dhl_ec/bnelissen/Slides/CD3_manuscript/CD3_slides/AAA180.CD3.location-b/AAA180.CD3.location-b.run1	255	0.7	0.06	0.7	0.06	-8.74234690443	-11.7423020098	1.3720733189	0.548286070312
1447.0	3727944.0	773.0	13035.0	3727944.0	4000000.0	20.0	1.0	2.18	2.13	1.19	0.05	11.79	0.39	0.76	0.07	9.73	0.36	2.21	1.55	0.65	AAA180.CD3.location-b.X1.Y3.tile.tissue.png	9	1	2000	9	1491f5c914e89684571529cafdd899a8	0	0	0	0	0	0	0	0	0	0	0	0	0	/home/dhl_ec/bnelissen/Slides/CD3_manuscript/CD3_slides/AAA180.CD3.location-b/AAA180.CD3.location-b.run1	255	0.7	0.06	0.7	0.06	-8.73147866127	-11.8156520277	1.01683694502	0.1721126875
589.0	3643478.0	302.0	13378.0	3643478.0	4000000.0	8.0	3.0	1.55	2.04	1.13	0.05	7.51	0.38	0.77	0.07	9.64	0.49	2.21	1.57	0.63	AAA180.CD3.location-b.X1.Y4.tile.tissue.png	10	1	2000	10	a8ac757bf8787cdf4259c368b5bd43ac	0	0	0	0	0	0	0	0	0	0	0	0	0	/home/dhl_ec/bnelissen/Slides/CD3_manuscript/CD3_slides/AAA180.CD3.location-b/AAA180.CD3.location-b.run1	255	0.7	0.06	0.7	0.06	-8.69914446959	-11.9551009869	1.29186276273	0.260959125
797.0	1725966.0	374.0	13012.0	1725966.0	4000000.0	9.0	2.0	1.99	1.94	1.18	0.06	7.15	0.39	0.79	0.15	8.26	0.28	2.22	1.54	0.53	AAA180.CD3.location-b.X1.Y5.tile.tissue.png	11	1	2000	11	d9d409766c154be1121e433afd0ee6eb	0	0	0	0	0	0	0	0	0	0	0	0	0	/home/dhl_ec/bnelissen/Slides/CD3_manuscript/CD3_slides/AAA180.CD3.location-b/AAA180.CD3.location-b.run1	255	0.7	0.06	0.7	0.06	-9.13215007315	-11.8929164827	3.90319588135	0.809180304688
0.0	0.0	0.0	0.0	0.0	4000000.0	0.0	0.0	2.35	1.74	1.15	0.05	6.38	0.29	0.91	0.21	4.82	0.13	2.02	1.54	0.45	AAA180.CD3.location-b.X1.Y6.tile.tissue.png	12	1	2000	12	c5f8042ff0e7bde21e5a2563cced7327	0	0	0	0	0	0	0	0	0	0	0	0	0	/home/dhl_ec/bnelissen/Slides/CD3_manuscript/CD3_slides/AAA180.CD3.location-b/AAA180.CD3.location-b.run1	255	1.0	0.06	1.0	0.06	0.0	-10.3890171702	0.0	1.55314127006
60.0	565906.0	34.0	16107.0	565906.0	4000000.0	1.0	12.0	2.08	1.75	1.36	0.06	7.51	0.41	0.83	0.2	7.31	0.23	2.15	1.53	0.57	AAA180.CD3.location-b.X2.Y0.tile.tissue.png	13	1	2000	13	cfeb366eb48d490b7bdd9fd5a088c5df	0	0	0	0	0	0	0	0	0	0	0	0	0	/home/dhl_ec/bnelissen/Slides/CD3_manuscript/CD3_slides/AAA180.CD3.location-b/AAA180.CD3.location-b.run1	255	0.7	0.06	0.7	0.06	-8.97805351305	-11.9168360913	2.55633048433	1.67877889258
0.0	3813603.0	0.0	12475.0	3813603.0	4000000.0	0.0	6.0	2.0	2.77	1.15	0.05	6.61	0.38	0.76	0.06	9.31	0.3	2.23	1.55	0.44	AAA180.CD3.location-b.X2.Y1.tile.tissue.png	14	1	2000	14	0641368f71da409bde98987c38168a46	0	0	0	0	0	0	0	0	0	0	0	0	0	/home/dhl_ec/bnelissen/Slides/CD3_manuscript/CD3_slides/AAA180.CD3.location-b/AAA180.CD3.location-b.run1	255	0.7	0.06	0.7	0.06	-7.88196285965	-11.7703348441	0.678744192831	0.167520625
4049.0	3795243.0	1841.0	10246.0	3795243.0	4000000.0	43.0	3.0	2.14	2.05	1.14	0.04	6.53	0.38	0.75	0.07	9.79	0.36	2.21	1.54	0.6	AAA180.CD3.location-b.X2.Y2.tile.tissue.png	15	1	2000	15	65c74a7fdd92cf5a4ab5d4e6b4418b40	0	0	0	0	0	0	0	0	0	0	0	0	0	/home/dhl_ec/bnelissen/Slides/CD3_manuscript/CD3_slides/AAA180.CD3.location-b/AAA180.CD3.location-b.run1	255	0.7	0.06	0.7	0.06	-8.9947283202	-11.6231021173	1.35510588514	0.155142484375
3159.0	3808342.0	1288.0	15324.0	3808342.0	4000000.0	29.0	1.0	1.63	1.61	1.19	0.04	6.54	0.38	0.76	0.06	9.79	0.37	2.24	1.52	0.45	AAA180.CD3.location-b.X2.Y3.tile.tissue.png	16	1	2000	16	e2edb9736b2ada8a71084af1a7b7d505	0	0	0	0	0	0	0	0	0	0	0	0	0	/home/dhl_ec/bnelissen/Slides/CD3_manuscript/CD3_slides/AAA180.CD3.location-b/AAA180.CD3.location-b.run1	255	0.7	0.06	0.7	0.06	-9.39827916389	-11.7630194602	1.97656074005	0.165051507812
1763.0	3969598.0	850.0	9283.0	3969598.0	4000000.0	22.0	1.0	0.95	1.25	1.18	0.05	7.67	0.38	0.76	0.06	9.92	0.36	2.19	1.54	0.45	AAA180.CD3.location-b.X2.Y4.tile.tissue.png	17	1	2000	17	9e9023b22e7c945a8801c42727713f76	0	0	0	0	0	0	0	0	0	0	0	0	0	/home/dhl_ec/bnelissen/Slides/CD3_manuscript/CD3_slides/AAA180.CD3.location-b/AAA180.CD3.location-b.run1	255	0.7	0.06	0.7	0.06	-8.64009978034	-12.018975615	0.882563517936	0.078659199707
1339.0	3777472.0	696.0	13081.0	3777472.0	4000000.0	18.0	2.0	0.87	1.16	1.15	0.05	8.1	0.39	0.76	0.0700000000001	9.59	0.37	2.23	1.55	0.66	AAA180.CD3.location-b.X2.Y5.tile.tissue.png	18	1	2000	18	4b8f1c71218d02e2d0501d040211481d	0	0	0	0	0	0	0	0	0	0	0	0	0	/home/dhl_ec/bnelissen/Slides/CD3_manuscript/CD3_slides/AAA180.CD3.location-b/AAA180.CD3.location-b.run1	255	0.7	0.06	0.7	0.06	-9.27444893844	-12.3745204321	3.18527278259	0.305670046875
74.0	701237.0	37.0	8757.0	701237.0	4000000.0	1.0	3.0	0.85	1.42	1.18	0.06	7.12	0.38	0.83	0.19	7.37	0.23	2.14	1.53	0.49	AAA180.CD3.location-b.X2.Y6.tile.tissue.png	19	1	2000	19	dd9be267e0f1b5bf4105829ab69561ce	0	0	0	0	0	0	0	0	0	0	0	0	0	/home/dhl_ec/bnelissen/Slides/CD3_manuscript/CD3_slides/AAA180.CD3.location-b/AAA180.CD3.location-b.run1	255	0.7	0.06	0.7	0.06	-8.43669497503	-11.6912438091	2.93623014456	1.50535450195
16280.0	1226514.0	6800.0	10982.0	1226514.0	4000000.0	130.0	6.0	0.87	1.09	1.14	0.06	7.36	0.39	0.79	0.17	7.9	0.3	2.17	1.53	0.56	AAA180.CD3.location-b.X3.Y0.tile.tissue.png	20	1	2000	20	99f8d8583beb13015f1da7a90a8e24de	0	0	0	0	0	0	0	0	0	0	0	0	0	/home/dhl_ec/bnelissen/Slides/CD3_manuscript/CD3_slides/AAA180.CD3.location-b/AAA180.CD3.location-b.run1	255	0.7	0.06	0.7	0.06	-9.27703647216	-12.3713467638	3.30534167992	0.913086296875
4639.0	3853474.0	2239.0	12188.0	3853474.0	4000000.0	44.0	2.0	1.07	1.25	1.19	0.0500000000001	7.07	0.38	0.75	0.0700000000001	9.88	0.36	2.23	1.57	0.5	AAA180.CD3.location-b.X3.Y1.tile.tissue.png	21	1	2000	21	570f3057a273a262d9c5f3bdbbb42f46	0	0	0	0	0	0	0	0	0	0	0	0	0	/home/dhl_ec/bnelissen/Slides/CD3_manuscript/CD3_slides/AAA180.CD3.location-b/AAA180.CD3.location-b.run1	255	0.7	0.06	0.7	0.06	-9.25815198511	-12.0389205366	1.93570811797	0.275452140625
1840.0	1858535.0	849.0	7817.0	1858535.0	4000000.0	19.0	2.0	1.09	1.31	1.53	0.0500000000001	7.01	0.38	0.75	0.15	8.28	0.29	2.22	1.54	0.58	AAA180.CD3.location-b.X3.Y2.tile.tissue.png	22	1	2000	22	28933307726db1c5057e8b673cc1e57d	0	0	0	0	0	0	0	0	0	0	0	0	0	/home/dhl_ec/bnelissen/Slides/CD3_manuscript/CD3_slides/AAA180.CD3.location-b/AAA180.CD3.location-b.run1	255	0.7	0.06	0.7	0.06	-9.61106137261	-12.0120571363	2.57142390945	0.41536546875
3303.0	3241822.0	1406.0	8225.0	3241822.0	4000000.0	35.0	1.0	1.58	2.71	1.16	0.05	6.93	0.38	0.76	0.09	9.33	0.33	2.2	1.54	0.42	AAA180.CD3.location-b.X3.Y3.tile.tissue.png	23	1	2000	23	cebebcbaec47a0bd56d1026cf97572e1	0	0	0	0	0	0	0	0	0	0	0	0	0	/home/dhl_ec/bnelissen/Slides/CD3_manuscript/CD3_slides/AAA180.CD3.location-b/AAA180.CD3.location-b.run1	255	0.7	0.06	0.7	0.06	-8.75243767665	-11.0457747016	1.20744639545	0.161050765625
1239.0	3999645.0	571.0	8050.0	3999645.0	4000000.0	15.0	1.0	2.58	1.9	1.16	0.05	7.55	0.39	0.76	0.0599999999999	9.92	0.57	2.28	1.53	0.44	AAA180.CD3.location-b.X3.Y4.tile.tissue.png	24	1	2000	24	121ce79684c1be4a03185238452375dd	0	0	0	0	0	0	0	0	0	0	0	0	0	/home/dhl_ec/bnelissen/Slides/CD3_manuscript/CD3_slides/AAA180.CD3.location-b/AAA180.CD3.location-b.run1	255	0.7	0.06	0.7	0.06	-9.11278927588	-12.1555050895	1.27779267317	0.102625946289
2421.0	3651019.0	1250.0	14674.0	3651019.0	4000000.0	32.0	7.0	1.35	1.93	1.19	0.05	6.59	0.39	0.76	0.0700000000001	9.68	0.36	2.22	1.54	0.44	AAA180.CD3.location-b.X3.Y5.tile.tissue.png	25	1	2000	25	92569ca0b1678bce418be039816ec675	0	0	0	0	0	0	0	0	0	0	0	0	0	/home/dhl_ec/bnelissen/Slides/CD3_manuscript/CD3_slides/AAA180.CD3.location-b/AAA180.CD3.location-b.run1	255	0.7	0.06	0.7	0.06	-8.83679906931	-11.7164888075	1.41522586819	0.2160356875
2574.0	1862851.0	1138.0	14935.0	1862851.0	4000000.0	26.0	3.0	2.02	2.29	1.17	0.0599999999999	7.01	0.38	0.78	0.15	8.26	0.29	2.24	1.54	0.46	AAA180.CD3.location-b.X3.Y6.tile.tissue.png	26	1	2000	26	7ae444b558eb6c503ba388f6c3e67a00	0	0	0	0	0	0	0	0	0	0	0	0	0	/home/dhl_ec/bnelissen/Slides/CD3_manuscript/CD3_slides/AAA180.CD3.location-b/AAA180.CD3.location-b.run1	255	0.7	0.06	0.7	0.06	-9.13211029253	-11.7383832208	2.73733710694	0.74376778125
9249.0	305378.0	3739.0	7780.0	305378.0	4000000.0	70.0	4.0	2.82	1.44	1.16	0.0600000000001	7.43	0.38	0.85	0.21	7.21	0.23	2.16	1.53	0.37	AAA180.CD3.location-b.X4.Y0.tile.tissue.png	27	1	2000	27	65b18a96be05d9887175948575b31317	0	0	0	0	0	0	0	0	0	0	0	0	0	/home/dhl_ec/bnelissen/Slides/CD3_manuscript/CD3_slides/AAA180.CD3.location-b/AAA180.CD3.location-b.run1	255	0.7	0.06	0.7	0.06	-9.11169468914	-12.4428286076	3.00189749248	0.973676523437
195.0	267057.0	96.0	6101.0	267057.0	4000000.0	2.0	4.0	0.78	1.6	1.19	0.0600000000001	7.3	0.37	0.85	0.21	7.08	0.22	2.17	1.53	0.37	AAA180.CD3.location-b.X4.Y1.tile.tissue.png	28	1	2000	28	27397dcc9fbb65f090d036a4dcc2b4ff	0	0	0	0	0	0	0	0	0	0	0	0	0	/home/dhl_ec/bnelissen/Slides/CD3_manuscript/CD3_slides/AAA180.CD3.location-b/AAA180.CD3.location-b.run1	255	0.7	0.06	0.7	0.06	-9.4028623839	-11.8296141668	2.00331262799	1.41371408398
0.0	0.0	0.0	0.0	0.0	4000000.0	0.0	0.0	2.09	1.44	1.13	0.0600000000001	6.36	0.31	0.88	0.22	4.81	0.13	2.03	1.53	0.38	AAA180.CD3.location-b.X4.Y2.tile.tissue.png	29	1	2000	29	45669addf8a6b08c2af2731f63788bc9	0	0	0	0	0	0	0	0	0	0	0	0	0	/home/dhl_ec/bnelissen/Slides/CD3_manuscript/CD3_slides/AAA180.CD3.location-b/AAA180.CD3.location-b.run1	255	1.0	0.06	1.0	0.06	0.0	-10.8011189651	0.0	3.88529089971
2254.0	1949595.0	957.0	8287.0	1949595.0	4000000.0	24.0	1.0	2.34	2.49	1.13	0.0600000000001	7.02	0.38	0.78	0.14	8.27	0.28	2.21	2.16	0.5	AAA180.CD3.location-b.X4.Y3.tile.tissue.png	30	1	2000	30	34c8c63819996041f6e45e4b1ef193a7	0	0	0	0	0	0	0	0	0	0	0	0	0	/home/dhl_ec/bnelissen/Slides/CD3_manuscript/CD3_slides/AAA180.CD3.location-b/AAA180.CD3.location-b.run1	255	0.7	0.06	0.7	0.06	-9.23579709511	-11.8371290659	2.25262100277	0.976370085938
2190.0	3996992.0	1056.0	8484.0	3996992.0	4000000.0	26.0	1.0	2.0	2.32	1.14	0.0500000000001	6.6	0.37	0.76	0.0500000000001	9.85	0.36	2.17	1.53	0.54	AAA180.CD3.location-b.X4.Y4.tile.tissue.png	31	1	2000	31	5837df78cd4d91b1c5e37400bfe21324	0	0	0	0	0	0	0	0	0	0	0	0	0	/home/dhl_ec/bnelissen/Slides/CD3_manuscript/CD3_slides/AAA180.CD3.location-b/AAA180.CD3.location-b.run1	255	0.7	0.06	0.7	0.06	-9.34217210733	-12.3572423088	1.71768017826	0.142697916016
2442.0	3774346.0	1172.0	15748.0	3774346.0	4000000.0	31.0	5.0	0.98	1.95	1.19	0.04	6.59	0.38	0.75	0.0700000000001	9.75	0.36	2.23	1.54	0.43	AAA180.CD3.location-b.X4.Y5.tile.tissue.png	32	1	2000	32	ffede3b7e1d7c6a8c1788e6501fed2ba	0	0	0	0	0	0	0	0	0	0	0	0	0	/home/dhl_ec/bnelissen/Slides/CD3_manuscript/CD3_slides/AAA180.CD3.location-b/AAA180.CD3.location-b.run1	255	0.7	0.06	0.7	0.06	-9.49142993834	-11.6104675073	2.28266591673	0.18833096875
1661.0	2679257.0	809.0	10259.0	2679257.0	4000000.0	20.0	2.0	0.88	1.21	1.19	0.04	6.69	0.38	0.76	0.11	8.93	0.32	2.21	1.53	0.42	AAA180.CD3.location-b.X4.Y6.tile.tissue.png	33	1	2000	33	e1aba35cab9c46c81691432dac64155b	0	0	0	0	0	0	0	0	0	0	0	0	0	/home/dhl_ec/bnelissen/Slides/CD3_manuscript/CD3_slides/AAA180.CD3.location-b/AAA180.CD3.location-b.run1	255	0.7	0.06	0.7	0.06	-9.23518580802	-11.597304622	1.80973335045	0.348962375
0.0	2754.0	0.0	234.0	2754.0	2078000.0	0.0	1.0	0.49	0.54	0.61	0.03	3.55	0.2	0.44	0.11	3.01	0.08	1.09	0.79	0.2	AAA180.CD3.location-b.X4.Y7.tile.tissue.png	34	1	2000	34	84dc14de1969702dd3f64ad7244cc84f	0	0	0	0	0	0	0	0	0	0	0	0	0	/home/dhl_ec/bnelissen/Slides/CD3_manuscript/CD3_slides/AAA180.CD3.location-b/AAA180.CD3.location-b.run1	255	0.7	0.06	0.7	0.06	0.0	-12.0862336712	4.40077713666	2.68641525653
213.0	192900.0	85.0	2238.0	192900.0	4000000.0	2.0	1.0	1.95	1.52	1.16	0.0599999999999	7.53	0.38	0.88	0.21	6.98	0.22	2.1	1.53	0.47	AAA180.CD3.location-b.X5.Y3.tile.tissue.png	35	1	2000	35	13861aeb1c330d617edbf11326baf6d3	0	0	0	0	0	0	0	0	0	0	0	0	0	/home/dhl_ec/bnelissen/Slides/CD3_manuscript/CD3_slides/AAA180.CD3.location-b/AAA180.CD3.location-b.run1	255	0.7	0.06	0.7	0.06	-8.88815142637	-11.864933855	1.60974883928	0.704424253906
2171.0	2364765.0	955.0	7279.0	2364765.0	4000000.0	22.0	1.0	1.95	1.72	1.16	0.0600000000001	6.69	0.5	0.77	0.13	8.75	0.31	2.24	1.53	1.33	AAA180.CD3.location-b.X5.Y4.tile.tissue.png	36	1	2000	36	0236918f6e25e72d1594ec300667157f	0	0	0	0	0	0	0	0	0	0	0	0	0	/home/dhl_ec/bnelissen/Slides/CD3_manuscript/CD3_slides/AAA180.CD3.location-b/AAA180.CD3.location-b.run1	255	0.7	0.06	0.7	0.06	-9.03668052484	-11.6887602249	1.43674166207	0.502600054688
1945.0	2164467.0	860.0	24171.0	2164467.0	4000000.0	22.0	13.0	2.0	2.61	1.17	0.0500000000001	9.42	0.38	0.75	0.13	8.47	0.29	2.29	1.54	0.56	AAA180.CD3.location-b.X5.Y5.tile.tissue.png	37	1	2000	37	10ab0bea100ba9d94de2787e6d5615c0	0	0	0	0	0	0	0	0	0	0	0	0	0	/home/dhl_ec/bnelissen/Slides/CD3_manuscript/CD3_slides/AAA180.CD3.location-b/AAA180.CD3.location-b.run1	255	0.7	0.06	0.7	0.06	-9.09384853721	-11.8777857021	1.97619691042	0.4676608125
568.0	1085532.0	287.0	5418.0	1085532.0	4000000.0	6.0	1.0	1.81	2.38	1.16	0.0599999999999	8.11	0.38	0.8	0.17	7.61	0.26	2.15	1.53	0.93	AAA180.CD3.location-b.X5.Y6.tile.tissue.png	38	1	2000	38	68ec76fe097b569c00e5d8ebbc12188e	0	0	0	0	0	0	0	0	0	0	0	0	0	/home/dhl_ec/bnelissen/Slides/CD3_manuscript/CD3_slides/AAA180.CD3.location-b/AAA180.CD3.location-b.run1	255	0.7	0.06	0.7	0.06	-8.8788012959	-11.0428245484	1.0654448019	1.16914188867
0.0	0.0	0.0	0.0	0.0	2078000.0	0.0	0.0	1.16	1.82	0.94	0.04	3.46	0.24	0.73	0.16	2.64	0.0699999999999	1.05	0.79	0.19	AAA180.CD3.location-b.X5.Y7.tile.tissue.png	39	1	2000	39	146b3cbc3283bd4ee43f80c425beef7d	0	0	0	0	0	0	0	0	0	0	0	0	0	/home/dhl_ec/bnelissen/Slides/CD3_manuscript/CD3_slides/AAA180.CD3.location-b/AAA180.CD3.location-b.run1	255	1.0	0.06	1.0	0.06	0.0	0.0	0.0	4.28392685274
0.0	0.0	0.0	0.0	0.0	3656000.0	0.0	0.0	1.68	2.11	1.13	0.05	5.09	0.27	0.82	0.2	4.29	0.11	1.85	1.42	0.62	AAA180.CD3.location-b.X6.Y4.tile.tissue.png	40	1	1828	40	4e23b665761ca16bdc5e8e812bf769cf	0	0	0	0	0	0	0	0	0	0	0	0	0	/home/dhl_ec/bnelissen/Slides/CD3_manuscript/CD3_slides/AAA180.CD3.location-b/AAA180.CD3.location-b.run1	255	1.0	0.06	1.0	0.06	0.0	0.0	0.0	2.06481851751
0.0	0.0	0.0	0.0	0.0	3656000.0	0.0	0.0	1.86	1.81	1.06	0.0500000000002	5.16	0.28	0.81	0.19	4.27	0.11	1.85	1.4	0.77	AAA180.CD3.location-b.X6.Y5.tile.tissue.png	41	1	1828	41	1c72746a8afb0582ce9156fae63f0cce	0	0	0	0	0	0	0	0	0	0	0	0	0	/home/dhl_ec/bnelissen/Slides/CD3_manuscript/CD3_slides/AAA180.CD3.location-b/AAA180.CD3.location-b.run1	255	1.0	0.06	1.0	0.06	0.0	0.0	0.0	3.50882932166
[truncated: 2 more columns]
