# Supplementary material for: SlideToolkit: An Assistive Toolset for the Histological Quantification of Whole Slide Images
Source: PLoS One. 2014 Nov 5;9(11):e110289. doi: 10.1371/journal.pone.0110289 (PMC4220929; doi:10.1371/journal.pone.0110289)
Supplement: RawData S1 — ICC and BlandAltman plot - measurements and r-script.zip. Measurements of Run1 and Run2, including the code for the calculation of the intraclass correlation coefficient (ICC) and the code for the Bland and Altman plot. (ZIP) [file pone.0110289.s003.zip › cellprofiler.measurements/run1.1af0c220c7bc6f98f22dc21a685bb142.DefaultOUT_Image.csv]

AreaOccupied_AreaOccupied_DAB_Nuclei	AreaOccupied_AreaOccupied_Tissue	AreaOccupied_Perimeter_DAB_Nuclei	AreaOccupied_Perimeter_Tissue	AreaOccupied_TotalArea_DAB_Nuclei	AreaOccupied_TotalArea_Tissue	Count_DAB_Nuclei	Count_Tissue	ExecutionTime_01LoadImages	ExecutionTime_02ColorToGray	ExecutionTime_03Smooth	ExecutionTime_04ImageMath	ExecutionTime_05IdentifyPrimaryObjects	ExecutionTime_06MeasureImageAreaOccupied	ExecutionTime_07UnmixColors	ExecutionTime_08MaskImage	ExecutionTime_09IdentifyPrimaryObjects	ExecutionTime_10MeasureImageAreaOccupied	ExecutionTime_11OverlayOutlines	ExecutionTime_12OverlayOutlines	ExecutionTime_13SaveImages	FileName_Original	Group_Index	Group_Number	Height_Original	ImageNumber	MD5Digest_Original	ModuleError_01LoadImages	ModuleError_02ColorToGray	ModuleError_03Smooth	ModuleError_04ImageMath	ModuleError_05IdentifyPrimaryObjects	ModuleError_06MeasureImageAreaOccupied	ModuleError_07UnmixColors	ModuleError_08MaskImage	ModuleError_09IdentifyPrimaryObjects	ModuleError_10MeasureImageAreaOccupied	ModuleError_11OverlayOutlines	ModuleError_12OverlayOutlines	ModuleError_13SaveImages	PathName_Original	Scaling_Original	Threshold_FinalThreshold_DAB_Nuclei	Threshold_FinalThreshold_Tissue	Threshold_OrigThreshold_DAB_Nuclei	Threshold_OrigThreshold_Tissue	Threshold_SumOfEntropies_DAB_Nuclei	Threshold_SumOfEntropies_Tissue	Threshold_WeightedVariance_DAB_Nuclei	Threshold_WeightedVariance_Tissue
0.0	2457.0	0.0	230.0	2457.0	4000000.0	0.0	1.0	4.06	2.03	1.16	0.06	6.52	0.37	0.84	0.21	5.77	0.13	2.05	1.51	1.41	AAA596.CD3.location-b.X0.Y4.tile.tissue.png	1	1	2000	1	12ac926e239ff5269552c015a7df9023	0	0	0	0	0	0	0	0	0	0	0	0	0	/home/dhl_ec/bnelissen/Slides/CD3_manuscript/CD3_slides/AAA596.CD3.location-b/AAA596.CD3.location-b.run1	255	0.7	0.06	0.7	0.06	0.0	-12.1728852911	3.32790838357	3.37983642708
0.0	0.0	0.0	0.0	0.0	4000000.0	0.0	0.0	3.33	2.37	1.9	0.08	9.14	0.43	1.35	0.32	6.63	0.21	3.12	2.33	1.0	AAA596.CD3.location-b.X0.Y5.tile.tissue.png	2	1	2000	2	3ced4ae6a2d7262ffbbc773f3db03c3f	0	0	0	0	0	0	0	0	0	0	0	0	0	/home/dhl_ec/bnelissen/Slides/CD3_manuscript/CD3_slides/AAA596.CD3.location-b/AAA596.CD3.location-b.run1	255	1.0	0.06	1.0	0.06	0.0	-11.9312430419	0.0	3.83883912294
0.0	0.0	0.0	0.0	0.0	4000000.0	0.0	0.0	1.34	1.88	1.79	0.08	7.82	0.29	0.88	0.21	4.6	0.13	2.13	1.53	0.49	AAA596.CD3.location-b.X0.Y6.tile.tissue.png	3	1	2000	3	64a81610710de4661bf5a9e0cb8f68e4	0	0	0	0	0	0	0	0	0	0	0	0	0	/home/dhl_ec/bnelissen/Slides/CD3_manuscript/CD3_slides/AAA596.CD3.location-b/AAA596.CD3.location-b.run1	255	1.0	0.06	1.0	0.06	0.0	0.0	0.0	2.52478
0.0	1635.0	0.0	184.0	1635.0	4000000.0	0.0	1.0	1.33	2.05	1.17	0.05	6.63	0.36	0.86	0.21	5.72	0.22	3.12	2.32	0.6	AAA596.CD3.location-b.X1.Y2.tile.tissue.png	4	1	2000	4	50f207a92c95878d8ac078ce32ad5fde	0	0	0	0	0	0	0	0	0	0	0	0	0	/home/dhl_ec/bnelissen/Slides/CD3_manuscript/CD3_slides/AAA596.CD3.location-b/AAA596.CD3.location-b.run1	255	0.7	0.06	0.7	0.06	0.0	-11.9526284258	3.56107666762	3.27580774179
103.0	781500.0	66.0	16376.0	781500.0	4000000.0	1.0	11.0	1.44	1.33	1.13	0.05	6.5	0.38	0.75	0.19	6.99	0.24	2.27	1.52	0.49	AAA596.CD3.location-b.X1.Y3.tile.tissue.png	5	1	2000	5	aef18130dc2c190af85302c9584c28e1	0	0	0	0	0	0	0	0	0	0	0	0	0	/home/dhl_ec/bnelissen/Slides/CD3_manuscript/CD3_slides/AAA596.CD3.location-b/AAA596.CD3.location-b.run1	255	0.7	0.06	0.7	0.06	-8.61773140724	-11.1170110375	0.871819224577	2.22011248242
1919.0	2556481.0	698.0	34525.0	2556481.0	4000000.0	11.0	12.0	2.76	1.99	1.11	0.05	7.35	0.58	1.19	0.17	11.87	0.48	2.32	1.52	0.66	AAA596.CD3.location-b.X1.Y4.tile.tissue.png	6	1	2000	6	968528a6681ae4faa6f437ebdddb4566	0	0	0	0	0	0	0	0	0	0	0	0	0	/home/dhl_ec/bnelissen/Slides/CD3_manuscript/CD3_slides/AAA596.CD3.location-b/AAA596.CD3.location-b.run1	255	0.7	0.06	0.7	0.06	-9.20519864446	-11.4037685266	1.3886849651	0.572737484375
1695.0	2790117.0	716.0	20648.0	2790117.0	4000000.0	14.0	10.0	3.23	3.15	1.79	0.07	10.16	0.57	1.19	0.15	11.9	0.48	3.39	2.32	0.72	AAA596.CD3.location-b.X1.Y5.tile.tissue.png	7	1	2000	7	dd896c155c233396095c6215bfab3396	0	0	0	0	0	0	0	0	0	0	0	0	0	/home/dhl_ec/bnelissen/Slides/CD3_manuscript/CD3_slides/AAA596.CD3.location-b/AAA596.CD3.location-b.run1	255	0.7	0.06	0.7	0.06	-9.0122961885	-11.5676508345	1.39722258246	0.628708484375
225.0	1831076.0	133.0	8272.0	1831076.0	4000000.0	3.0	1.0	2.97	1.91	1.78	0.08	9.27	0.54	1.2	0.23	11.04	0.44	3.39	2.37	0.69	AAA596.CD3.location-b.X1.Y6.tile.tissue.png	8	1	2000	8	02cd407e4c1d0135ccecbe1ed0683562	0	0	0	0	0	0	0	0	0	0	0	0	0	/home/dhl_ec/bnelissen/Slides/CD3_manuscript/CD3_slides/AAA596.CD3.location-b/AAA596.CD3.location-b.run1	255	0.7	0.06	0.7	0.06	-8.83352700628	-10.8677989603	1.25200192092	1.06880433008
0.0	432158.0	0.0	4122.0	432158.0	4000000.0	0.0	1.0	4.36	1.86	1.79	0.08	9.92	0.36	0.78	0.2	6.27	0.24	3.26	1.95	0.55	AAA596.CD3.location-b.X1.Y7.tile.tissue.png	9	1	2000	9	7960142a50e0c6c559404289d10c5765	0	0	0	0	0	0	0	0	0	0	0	0	0	/home/dhl_ec/bnelissen/Slides/CD3_manuscript/CD3_slides/AAA596.CD3.location-b/AAA596.CD3.location-b.run1	255	0.7	0.06	0.7	0.06	-8.70033034261	-11.1577771602	1.30196477402	2.82585917334
0.0	0.0	0.0	0.0	0.0	4000000.0	0.0	0.0	1.04	1.93	1.78	0.08	8.26	0.47	1.44	0.32	6.6	0.2	2.98	2.26	0.42	AAA596.CD3.location-b.X1.Y8.tile.tissue.png	10	1	2000	10	04056aa9654020a09ca1496e29d017a5	0	0	0	0	0	0	0	0	0	0	0	0	0	/home/dhl_ec/bnelissen/Slides/CD3_manuscript/CD3_slides/AAA596.CD3.location-b/AAA596.CD3.location-b.run1	255	1.0	0.06	1.0	0.06	0.0	0.0	0.0	4.251248
0.0	80925.0	0.0	1917.0	80925.0	4000000.0	0.0	2.0	2.95	2.56	1.14	0.06	8.69	0.38	0.82	0.2	5.44	0.13	2.04	1.49	0.36	AAA596.CD3.location-b.X10.Y0.tile.tissue.png	11	1	2000	11	660ee9ab2fd57fc6b6fe062d2e5ee8ec	0	0	0	0	0	0	0	0	0	0	0	0	0	/home/dhl_ec/bnelissen/Slides/CD3_manuscript/CD3_slides/AAA596.CD3.location-b/AAA596.CD3.location-b.run1	255	0.7	0.06	0.7	0.06	0.0	-11.4792215873	2.63794485635	3.60335449756
0.0	880754.0	0.0	24421.0	880754.0	4000000.0	0.0	11.0	2.87	1.87	1.1	0.06	6.35	0.38	0.72	0.17	6.59	0.27	3.41	2.28	0.64	AAA596.CD3.location-b.X10.Y1.tile.tissue.png	12	1	2000	12	3cd5b6df4cfe85f6900023b8e8d88b17	0	0	0	0	0	0	0	0	0	0	0	0	0	/home/dhl_ec/bnelissen/Slides/CD3_manuscript/CD3_slides/AAA596.CD3.location-b/AAA596.CD3.location-b.run1	255	0.7	0.06	0.7	0.06	-8.24494321465	-11.166510789	2.11441434291	1.37755289941
0.0	0.0	0.0	0.0	0.0	4000000.0	0.0	0.0	2.23	2.57	1.77	0.08	9.07	0.29	0.83	0.21	4.46	0.12	2.9	1.51	0.39	AAA596.CD3.location-b.X10.Y2.tile.tissue.png	13	1	2000	13	cdfb732846497a46dab68465bcd2ad53	0	0	0	0	0	0	0	0	0	0	0	0	0	/home/dhl_ec/bnelissen/Slides/CD3_manuscript/CD3_slides/AAA596.CD3.location-b/AAA596.CD3.location-b.run1	255	1.0	0.06	1.0	0.06	0.0	-10.8854276621	0.0	5.69125677627
0.0	46990.0	0.0	3705.0	46990.0	4000000.0	0.0	3.0	3.73	1.99	1.79	0.08	9.39	0.36	0.8	0.21	5.5	0.22	2.41	1.51	0.36	AAA596.CD3.location-b.X10.Y3.tile.tissue.png	14	1	2000	14	cb621c182fc2eb89e67122a3b883af36	0	0	0	0	0	0	0	0	0	0	0	0	0	/home/dhl_ec/bnelissen/Slides/CD3_manuscript/CD3_slides/AAA596.CD3.location-b/AAA596.CD3.location-b.run1	255	0.7	0.06	0.7	0.06	0.0	-12.1503813748	5.68904753671	3.07412731543
184.0	2232802.0	107.0	14515.0	2232802.0	4000000.0	3.0	6.0	2.02	2.53	1.17	0.05	6.38	0.57	1.2	0.19	11.52	0.44	3.38	2.3	0.64	AAA596.CD3.location-b.X10.Y4.tile.tissue.png	15	1	2000	15	88c1830950d95aed22f66cafed69d9d5	0	0	0	0	0	0	0	0	0	0	0	0	0	/home/dhl_ec/bnelissen/Slides/CD3_manuscript/CD3_slides/AAA596.CD3.location-b/AAA596.CD3.location-b.run1	255	0.7	0.06	0.7	0.06	-9.42663497753	-10.8125904814	2.03582729604	0.647696832031
0.0	1741446.0	0.0	14164.0	1741446.0	4000000.0	0.0	6.0	3.61	2.73	1.16	0.05	6.59	0.38	0.73	0.14	7.46	0.2	2.22	1.52	0.41	AAA596.CD3.location-b.X10.Y5.tile.tissue.png	16	1	2000	16	09e9e71222c512f099bd4a39f0cddc76	0	0	0	0	0	0	0	0	0	0	0	0	0	/home/dhl_ec/bnelissen/Slides/CD3_manuscript/CD3_slides/AAA596.CD3.location-b/AAA596.CD3.location-b.run1	255	0.7	0.06	0.7	0.06	-9.09536958473	-10.5865696237	1.93660920993	0.398526464844
0.0	21853.0	0.0	1076.0	21853.0	4000000.0	0.0	2.0	2.81	2.52	1.13	0.06	6.51	0.39	0.83	0.21	5.59	0.14	2.08	1.53	0.39	AAA596.CD3.location-b.X10.Y6.tile.tissue.png	17	1	2000	17	adea3a4d6a2dfc38fd14f1477f7bc6ec	0	0	0	0	0	0	0	0	0	0	0	0	0	/home/dhl_ec/bnelissen/Slides/CD3_manuscript/CD3_slides/AAA596.CD3.location-b/AAA596.CD3.location-b.run1	255	0.7	0.06	0.7	0.06	0.0	-11.5147621826	2.6511613108	3.79314445572
114.0	2330790.0	52.0	37547.0	2330790.0	4000000.0	1.0	18.0	2.62	2.13	1.13	0.05	6.68	0.4	0.72	0.13	8.11	0.3	2.23	1.52	1.37	AAA596.CD3.location-b.X10.Y7.tile.tissue.png	18	1	2000	18	917845748a9906ab1ceb14c9de252d88	0	0	0	0	0	0	0	0	0	0	0	0	0	/home/dhl_ec/bnelissen/Slides/CD3_manuscript/CD3_slides/AAA596.CD3.location-b/AAA596.CD3.location-b.run1	255	0.7	0.06	0.7	0.06	-9.21043332802	-10.3462792982	1.71083221466	0.616655828125
0.0	298429.0	0.0	5834.0	298429.0	4000000.0	0.0	3.0	1.12	2.41	1.21	0.0500000000001	7.71	0.37	0.78	0.2	6.19	0.14	2.07	1.48	1.09	AAA596.CD3.location-b.X10.Y8.tile.tissue.png	19	1	2000	19	b29881a899c2101ee81b4927e1b8602d	0	0	0	0	0	0	0	0	0	0	0	0	0	/home/dhl_ec/bnelissen/Slides/CD3_manuscript/CD3_slides/AAA596.CD3.location-b/AAA596.CD3.location-b.run1	255	0.7	0.06	0.7	0.06	-8.93455502097	-11.4843517944	1.9946007934	2.99594581299
53.0	999875.0	50.0	10412.0	999875.0	4000000.0	1.0	2.0	2.39	2.11	1.08	0.0600000000001	7.65	0.36	0.73	0.17	7.13	0.36	3.33	2.31	0.96	AAA596.CD3.location-b.X11.Y0.tile.tissue.png	20	1	2000	20	349ca4241caf6825ac307698eea0b287	0	0	0	0	0	0	0	0	0	0	0	0	0	/home/dhl_ec/bnelissen/Slides/CD3_manuscript/CD3_slides/AAA596.CD3.location-b/AAA596.CD3.location-b.run1	255	0.7	0.06	0.7	0.06	-9.28484405252	-11.4068021237	2.4149274826	1.6427846582
218.0	583635.0	94.0	21373.0	583635.0	4000000.0	2.0	21.0	3.01	1.23	1.17	0.0700000000001	7.12	0.38	0.74	0.2	8.68	0.35	2.22	1.47	0.66	AAA596.CD3.location-b.X11.Y1.tile.tissue.png	21	1	2000	21	13ced6a5ceac3acc797fe855b8921eb4	0	0	0	0	0	0	0	0	0	0	0	0	0	/home/dhl_ec/bnelissen/Slides/CD3_manuscript/CD3_slides/AAA596.CD3.location-b/AAA596.CD3.location-b.run1	255	0.7	0.06	0.7	0.06	-9.571679373	-10.9158412327	2.57867334253	0.921630696289
0.0	328340.0	0.0	8597.0	328340.0	4000000.0	0.0	7.0	2.21	3.25	1.74	0.0799999999999	11.24	0.56	1.26	0.3	7.28	0.15	2.53	2.27	1.05	AAA596.CD3.location-b.X11.Y2.tile.tissue.png	22	1	2000	22	c2c025781d6f97b447271ff92c817910	0	0	0	0	0	0	0	0	0	0	0	0	0	/home/dhl_ec/bnelissen/Slides/CD3_manuscript/CD3_slides/AAA596.CD3.location-b/AAA596.CD3.location-b.run1	255	0.7	0.06	0.7	0.06	0.0	-10.6892184441	1.60734966041	3.32247462158
0.0	770733.0	0.0	10020.0	770733.0	4000000.0	0.0	2.0	3.29	2.46	1.56	0.05	6.48	0.37	0.76	0.18	6.42	0.16	2.18	1.53	0.88	AAA596.CD3.location-b.X11.Y3.tile.tissue.png	23	1	2000	23	bc25cba4c74338b5a2216a406947b122	0	0	0	0	0	0	0	0	0	0	0	0	0	/home/dhl_ec/bnelissen/Slides/CD3_manuscript/CD3_slides/AAA596.CD3.location-b/AAA596.CD3.location-b.run1	255	0.7	0.06	0.7	0.06	-7.67592404159	-11.1429889764	2.30584456757	3.37408212793
214.0	2802403.0	68.0	11035.0	2802403.0	4000000.0	1.0	1.0	2.27	1.06	1.15	0.0599999999999	6.66	0.48	1.19	0.15	12.11	0.48	3.44	2.32	0.63	AAA596.CD3.location-b.X11.Y4.tile.tissue.png	24	1	2000	24	31b694322ffbb8bdf45627618b3af970	0	0	0	0	0	0	0	0	0	0	0	0	0	/home/dhl_ec/bnelissen/Slides/CD3_manuscript/CD3_slides/AAA596.CD3.location-b/AAA596.CD3.location-b.run1	255	0.7	0.06	0.7	0.06	-8.81996807671	-10.7174651398	1.80219827853	0.470445105469
0.0	556597.0	0.0	11601.0	556597.0	4000000.0	0.0	2.0	1.13	1.75	1.54	0.0799999999999	11.58	0.6	1.21	0.3	9.08	0.25	3.47	2.31	0.48	AAA596.CD3.location-b.X11.Y5.tile.tissue.png	25	1	2000	25	9c7894551b17046d96a02564816be671	0	0	0	0	0	0	0	0	0	0	0	0	0	/home/dhl_ec/bnelissen/Slides/CD3_manuscript/CD3_slides/AAA596.CD3.location-b/AAA596.CD3.location-b.run1	255	0.7	0.06	0.7	0.06	-9.17032338355	-11.3544852724	2.76233409748	0.564650175781
197.0	38594.0	76.0	2994.0	38594.0	4000000.0	2.0	2.0	2.27	2.65	1.67	0.09	10.19	0.59	1.43	0.33	9.09	0.32	3.28	2.35	0.57	AAA596.CD3.location-b.X11.Y6.tile.tissue.png	26	1	2000	26	38c9a94d47e3cadbc571ffb132aaa1aa	0	0	0	0	0	0	0	0	0	0	0	0	0	/home/dhl_ec/bnelissen/Slides/CD3_manuscript/CD3_slides/AAA596.CD3.location-b/AAA596.CD3.location-b.run1	255	0.7	0.06	0.7	0.06	-8.33367367505	-12.201724969	5.40706314698	2.2329860835
0.0	941153.0	0.0	19695.0	941153.0	4000000.0	0.0	12.0	4.3	2.96	1.82	0.0799999999999	10.35	0.61	1.27	0.28	9.27	0.28	3.38	2.38	0.59	AAA596.CD3.location-b.X11.Y7.tile.tissue.png	27	1	2000	27	f3d54c60950abdfbb20e2a372ba30451	0	0	0	0	0	0	0	0	0	0	0	0	0	/home/dhl_ec/bnelissen/Slides/CD3_manuscript/CD3_slides/AAA596.CD3.location-b/AAA596.CD3.location-b.run1	255	0.7	0.06	0.7	0.06	-8.54690066414	-10.9317250157	2.12802921864	1.25819455078
129.0	1740097.0	102.0	23427.0	1740097.0	4000000.0	2.0	13.0	3.47	2.34	1.81	0.0899999999999	9.79	0.58	1.19	0.21	10.82	0.42	3.31	2.29	0.61	AAA596.CD3.location-b.X11.Y8.tile.tissue.png	28	1	2000	28	840aad6767192505705f38b8af325ada	0	0	0	0	0	0	0	0	0	0	0	0	0	/home/dhl_ec/bnelissen/Slides/CD3_manuscript/CD3_slides/AAA596.CD3.location-b/AAA596.CD3.location-b.run1	255	0.7	0.06	0.7	0.06	-9.04315690935	-10.7947852669	1.45398410027	0.886451363281
0.0	0.0	0.0	0.0	0.0	4000000.0	0.0	0.0	1.14	1.37	1.78	0.09	9.25	0.47	1.42	0.31	6.61	0.21	3.01	2.3	0.55	AAA596.CD3.location-b.X11.Y9.tile.tissue.png	29	1	2000	29	78fdefafe90db169cb368de3b424521b	0	0	0	0	0	0	0	0	0	0	0	0	0	/home/dhl_ec/bnelissen/Slides/CD3_manuscript/CD3_slides/AAA596.CD3.location-b/AAA596.CD3.location-b.run1	255	1.0	0.06	1.0	0.06	0.0	-11.1299101805	0.0	2.63072696504
308.0	936858.0	164.0	4984.0	936858.0	4000000.0	4.0	1.0	1.14	1.61	1.78	0.08	11.48	0.56	1.22	0.26	9.92	0.36	3.21	2.29	0.58	AAA596.CD3.location-b.X12.Y0.tile.tissue.png	30	1	2000	30	664e5da6558122f862c1c7c6fd9f19e6	0	0	0	0	0	0	0	0	0	0	0	0	0	/home/dhl_ec/bnelissen/Slides/CD3_manuscript/CD3_slides/AAA596.CD3.location-b/AAA596.CD3.location-b.run1	255	0.7	0.06	0.7	0.06	-9.17460622592	-11.2327034501	1.99906398871	1.89863941992
472.0	3062021.0	262.0	22346.0	3062021.0	4000000.0	6.0	9.0	1.18	1.75	1.76	0.0799999999999	9.81	0.59	1.21	0.15	12.71	0.34	2.26	1.53	0.43	AAA596.CD3.location-b.X12.Y1.tile.tissue.png	31	1	2000	31	568055b06b0f0c7275ffc4c0f6730064	0	0	0	0	0	0	0	0	0	0	0	0	0	/home/dhl_ec/bnelissen/Slides/CD3_manuscript/CD3_slides/AAA596.CD3.location-b/AAA596.CD3.location-b.run1	255	0.7	0.06	0.7	0.06	-9.35896091109	-11.2891575544	2.25575379357	0.396153375
88.0	1103735.0	38.0	29483.0	1103735.0	4000000.0	1.0	27.0	2.76	2.22	2.09	0.11	8.51	0.58	1.45	0.36	7.17	0.25	2.23	1.54	0.41	AAA596.CD3.location-b.X12.Y2.tile.tissue.png	32	1	2000	32	037dc40a91666035a81769ee86263e9e	0	0	0	0	0	0	0	0	0	0	0	0	0	/home/dhl_ec/bnelissen/Slides/CD3_manuscript/CD3_slides/AAA596.CD3.location-b/AAA596.CD3.location-b.run1	255	0.7	0.06	0.7	0.06	-9.31165168025	-10.5421011494	1.48697418748	1.2457329541
0.0	192211.0	0.0	6154.0	192211.0	4000000.0	0.0	4.0	1.16	2.04	1.85	0.0700000000001	9.24	0.37	0.87	0.23	5.65	0.14	2.15	1.53	0.55	AAA596.CD3.location-b.X12.Y3.tile.tissue.png	33	1	2000	33	307b7edf6dc11318de356868abe25b3a	0	0	0	0	0	0	0	0	0	0	0	0	0	/home/dhl_ec/bnelissen/Slides/CD3_manuscript/CD3_slides/AAA596.CD3.location-b/AAA596.CD3.location-b.run1	255	0.7	0.06	0.7	0.06	0.0	-10.7335786295	1.38811904626	2.37455763232
0.0	1267.0	0.0	194.0	1267.0	4000000.0	0.0	1.0	1.14	2.28	1.77	0.08	7.48	0.36	0.8	0.21	5.57	0.22	3.13	2.31	0.57	AAA596.CD3.location-b.X12.Y4.tile.tissue.png	34	1	2000	34	4a032ac3d0409d336298bab2c5ecfce4	0	0	0	0	0	0	0	0	0	0	0	0	0	/home/dhl_ec/bnelissen/Slides/CD3_manuscript/CD3_slides/AAA596.CD3.location-b/AAA596.CD3.location-b.run1	255	0.7	0.06	0.7	0.06	0.0	-10.9812607603	0.0329436262292	4.64145677417
0.0	427632.0	0.0	5984.0	427632.0	4000000.0	0.0	2.0	1.38	1.67	1.8	0.0899999999999	10.81	0.37	0.78	0.19	6.4	0.24	3.21	2.4	0.59	AAA596.CD3.location-b.X12.Y5.tile.tissue.png	35	1	2000	35	cb74406fe30286b41090a517de20164a	0	0	0	0	0	0	0	0	0	0	0	0	0	/home/dhl_ec/bnelissen/Slides/CD3_manuscript/CD3_slides/AAA596.CD3.location-b/AAA596.CD3.location-b.run1	255	0.7	0.06	0.7	0.06	-7.80291754236	-11.5120604664	2.58545345038	4.73614434229
143.0	570615.0	59.0	10706.0	570615.0	4000000.0	1.0	3.0	1.15	1.62	1.83	0.0799999999999	11.01	0.59	1.33	0.32	9.89	0.34	3.43	2.37	0.59	AAA596.CD3.location-b.X12.Y6.tile.tissue.png	36	1	2000	36	c694a419e96060f6abc598f449a60ec4	0	0	0	0	0	0	0	0	0	0	0	0	0	/home/dhl_ec/bnelissen/Slides/CD3_manuscript/CD3_slides/AAA596.CD3.location-b/AAA596.CD3.location-b.run1	255	0.7	0.06	0.7	0.06	-9.21220558039	-11.0184652221	2.37226776867	0.588369953125
7261.0	1780217.0	2421.0	36644.0	1780217.0	4000000.0	45.0	23.0	1.25	1.66	1.43	0.0699999999999	10.13	0.66	1.34	0.24	11.82	0.3	2.35	1.52	0.41	AAA596.CD3.location-b.X12.Y7.tile.tissue.png	37	1	2000	37	4a34a9b1cc2d2f8088ab11a93bb0babc	0	0	0	0	0	0	0	0	0	0	0	0	0	/home/dhl_ec/bnelissen/Slides/CD3_manuscript/CD3_slides/AAA596.CD3.location-b/AAA596.CD3.location-b.run1	255	0.7	0.06	0.7	0.06	-9.30064007208	-11.9679972693	1.83897282706	0.7706060625
3014.0	1747235.0	1065.0	20327.0	1747235.0	4000000.0	21.0	11.0	1.16	1.15	1.16	0.05	6.97	0.37	0.73	0.14	7.61	0.43	2.37	1.49	0.62	AAA596.CD3.location-b.X12.Y8.tile.tissue.png	38	1	2000	38	8a36c327e7936618306a9d6429b7f1a0	0	0	0	0	0	0	0	0	0	0	0	0	0	/home/dhl_ec/bnelissen/Slides/CD3_manuscript/CD3_slides/AAA596.CD3.location-b/AAA596.CD3.location-b.run1	255	0.7	0.06	0.7	0.06	-9.31500717825	-12.1060762382	1.9379683657	0.875894046875
0.0	0.0	0.0	0.0	0.0	4000000.0	0.0	0.0	1.1	1.39	1.77	0.0799999999999	8.34	0.48	1.05	0.21	4.67	0.12	2.02	1.55	0.34	AAA596.CD3.location-b.X12.Y9.tile.tissue.png	39	1	2000	39	aece88224cf36f01af1d4f6dd57411d2	0	0	0	0	0	0	0	0	0	0	0	0	0	/home/dhl_ec/bnelissen/Slides/CD3_manuscript/CD3_slides/AAA596.CD3.location-b/AAA596.CD3.location-b.run1	255	1.0	0.06	1.0	0.06	0.0	0.0	0.0	4.394458
0.0	2338.0	0.0	230.0	2338.0	4000000.0	0.0	1.0	1.49	1.75	1.12	0.05	6.83	0.37	0.89	0.21	5.66	0.14	2.03	1.51	0.44	AAA596.CD3.location-b.X13.Y0.tile.tissue.png	40	1	2000	40	8951cd044ec271cdceac12608895920f	0	0	0	0	0	0	0	0	0	0	0	0	0	/home/dhl_ec/bnelissen/Slides/CD3_manuscript/CD3_slides/AAA596.CD3.location-b/AAA596.CD3.location-b.run1	255	0.7	0.06	0.7	0.06	0.0	-11.9711297138	3.47285277381	1.00141035441
448.0	1619466.0	266.0	21725.0	1619466.0	4000000.0	7.0	13.0	1.61	2.21	1.13	0.0599999999999	6.48	0.4	0.77	0.15	7.72	0.28	2.2	1.53	0.49	AAA596.CD3.location-b.X13.Y1.tile.tissue.png	41	1	2000	41	517a4844071c9cccfef584870d0e1c60	0	0	0	0	0	0	0	0	0	0	0	0	0	/home/dhl_ec/bnelissen/Slides/CD3_manuscript/CD3_slides/AAA596.CD3.location-b/AAA596.CD3.location-b.run1	255	0.7	0.06	0.7	0.06	-9.50419448608	-11.2425694648	2.19919830251	0.648678804688
270.0	2074864.0	139.0	47923.0	2074864.0	4000000.0	3.0	39.0	2.75	2.72	1.14	0.05	6.58	0.39	0.74	0.13	8.2	0.3	2.31	2.18	0.65	AAA596.CD3.location-b.X13.Y2.tile.tissue.png	42	1	2000	42	6302fc86cafeb976e3f7a855982d078e	0	0	0	0	0	0	0	0	0	0	0	0	0	/home/dhl_ec/bnelissen/Slides/CD3_manuscript/CD3_slides/AAA596.CD3.location-b/AAA596.CD3.location-b.run1	255	0.7	0.06	0.7	0.06	-9.14049506992	-9.90362033746	1.33081907218	0.3554189375
448.0	1545900.0	256.0	46003.0	1545900.0	4000000.0	6.0	40.0	2.74	2.11	1.77	0.0799999999999	15.84	0.59	1.21	0.23	10.92	0.41	3.51	2.31	0.64	AAA596.CD3.location-b.X13.Y3.tile.tissue.png	43	1	2000	43	44ec0f4ce0483f9b82da33afa8a794d7	0	0	0	0	0	0	0	0	0	0	0	0	0	/home/dhl_ec/bnelissen/Slides/CD3_manuscript/CD3_slides/AAA596.CD3.location-b/AAA596.CD3.location-b.run1	255	0.7	0.06	0.7	0.06	-8.76685653922	-10.9283424737	1.37089499366	0.84933615625
0.0	1024679.0	0.0	17223.0	1024679.0	4000000.0	0.0	8.0	2.78	1.89	1.78	0.0500000000002	6.17	0.37	0.78	0.16	6.72	0.17	2.1	1.48	0.38	AAA596.CD3.location-b.X13.Y4.tile.tissue.png	44	1	2000	44	a42ad45e65514fa30e336595249a3a1f	0	0	0	0	0	0	0	0	0	0	0	0	0	/home/dhl_ec/bnelissen/Slides/CD3_manuscript/CD3_slides/AAA596.CD3.location-b/AAA596.CD3.location-b.run1	255	0.7	0.06	0.7	0.06	-9.42741996791	-10.7161527877	1.71733829545	3.40543682422
899.0	379920.0	414.0	19639.0	379920.0	4000000.0	8.0	22.0	2.41	2.51	1.48	0.0899999999999	9.85	0.57	1.24	0.3	9.53	0.33	3.28	2.34	0.63	AAA596.CD3.location-b.X13.Y6.tile.tissue.png	45	1	2000	45	3afa87d0c135c7ae364c283d50341e50	0	0	0	0	0	0	0	0	0	0	0	0	0	/home/dhl_ec/bnelissen/Slides/CD3_manuscript/CD3_slides/AAA596.CD3.location-b/AAA596.CD3.location-b.run1	255	0.7	0.06	0.7	0.06	-9.56390567363	-11.8888260936	2.70448469746	1.82923650781
37659.0	3403000.0	11187.0	20065.0	3403000.0	4000000.0	191.0	9.0	1.56	1.87	1.11	0.05	6.94	0.57	1.2	0.12	13.51	0.52	3.32	2.31	0.63	AAA596.CD3.location-b.X13.Y7.tile.tissue.png	46	1	2000	46	78cfe4dce099a49b1624f2774a1cc6e4	0	0	0	0	0	0	0	0	0	0	0	0	0	/home/dhl_ec/bnelissen/Slides/CD3_manuscript/CD3_slides/AAA596.CD3.location-b/AAA596.CD3.location-b.run1	255	0.7	0.0648034376862	0.7	0.0648034376862	-9.0307401946	-11.4447812483	1.05763557406	0.376364445313
25512.0	2834466.0	8203.0	17587.0	2834466.0	4000000.0	159.0	3.0	1.31	2.59	1.69	0.05	8.18	0.57	1.2	0.15	10.24	0.52	3.48	2.55	0.62	AAA596.CD3.location-b.X13.Y8.tile.tissue.png	47	1	2000	47	d3d50cedfd95bee9e94b323aeebd0c92	0	0	0	0	0	0	0	0	0	0	0	0	0	/home/dhl_ec/bnelissen/Slides/CD3_manuscript/CD3_slides/AAA596.CD3.location-b/AAA596.CD3.location-b.run1	255	0.7	0.06	0.7	0.06	-9.47660473241	-12.1490267621	1.81630400646	0.593180859375
13614.0	114683.0	4222.0	6305.0	114683.0	4000000.0	87.0	5.0	1.37	2.46	1.88	0.0799999999999	10.6	0.62	1.35	0.35	10.24	0.32	3.47	2.0	0.37	AAA596.CD3.location-b.X13.Y9.tile.tissue.png	48	1	2000	48	47a40334537a0ede861e70aa707a58ef	0	0	0	0	0	0	0	0	0	0	0	0	0	/home/dhl_ec/bnelissen/Slides/CD3_manuscript/CD3_slides/AAA596.CD3.location-b/AAA596.CD3.location-b.run1	255	0.7	0.06	0.7	0.06	-9.60284083788	-12.5472956247	5.36052577332	1.74090226172
0.0	1091277.0	0.0	18716.0	1091277.0	4000000.0	0.0	11.0	2.75	2.51	1.08	0.0500000000002	8.41	0.38	0.76	0.17	6.98	0.18	2.18	1.53	0.39	AAA596.CD3.location-b.X14.Y1.tile.tissue.png	49	1	2000	49	ed6d8b3e339503ea3249b3f6586982da	0	0	0	0	0	0	0	0	0	0	0	0	0	/home/dhl_ec/bnelissen/Slides/CD3_manuscript/CD3_slides/AAA596.CD3.location-b/AAA596.CD3.location-b.run1	255	0.7	0.06	0.7	0.06	-9.24567210183	-11.4208374355	2.12830643045	2.28556466992
0.0	0.0	0.0	0.0	0.0	3654000.0	0.0	0.0	1.22	1.88	1.72	0.0799999999999	5.6	0.26	0.77	0.19	3.98	0.11	1.8	1.38	0.33	AAA596.CD3.location-b.X14.Y10.tile.tissue.png	50	1	2000	50	bc2a34d3f500870120f24c44a3aa1954	0	0	0	0	0	0	0	0	0	0	0	0	0	/home/dhl_ec/bnelissen/Slides/CD3_manuscript/CD3_slides/AAA596.CD3.location-b/AAA596.CD3.location-b.run1	255	1.0	0.06	1.0	0.06	0.0	0.0	0.0	4.0205952381
1024.0	3596344.0	540.0	21988.0	3596344.0	4000000.0	10.0	8.0	1.03	2.32	1.1	0.05	6.55	0.37	0.7	0.0699999999999	8.9	0.34	2.17	1.49	0.75	AAA596.CD3.location-b.X14.Y2.tile.tissue.png	51	1	2000	51	605ae56435051617918759284633b627	0	0	0	0	0	0	0	0	0	0	0	0	0	/home/dhl_ec/bnelissen/Slides/CD3_manuscript/CD3_slides/AAA596.CD3.location-b/AAA596.CD3.location-b.run1	255	0.7	0.06	0.7	0.06	-8.6603932324	-10.5500753434	1.02107088625	0.155369727539
2318.0	2985850.0	923.0	18251.0	2985850.0	4000000.0	18.0	7.0	3.1	1.96	1.15	0.05	8.05	0.36	0.72	0.0900000000001	8.69	0.33	2.23	1.53	0.44	AAA596.CD3.location-b.X14.Y3.tile.tissue.png	52	1	2000	52	d377a5197f77bd1e285c8ec0c392a6e1	0	0	0	0	0	0	0	0	0	0	0	0	0	/home/dhl_ec/bnelissen/Slides/CD3_manuscript/CD3_slides/AAA596.CD3.location-b/AAA596.CD3.location-b.run1	255	0.7	0.06	0.7	0.06	-9.03975513202	-11.8443178047	1.51373750422	0.431511234375
23726.0	993167.0	4263.0	30865.0	993167.0	4000000.0	141.0	13.0	2.58	1.99	1.21	0.0600000000002	7.2	0.38	0.75	0.18	7.21	0.37	3.43	2.31	0.67	AAA596.CD3.location-b.X14.Y4.tile.tissue.png	53	1	2000	53	62b26080bd9c4b9364a963e37051b297	0	0	0	0	0	0	0	0	0	0	0	0	0	/home/dhl_ec/bnelissen/Slides/CD3_manuscript/CD3_slides/AAA596.CD3.location-b/AAA596.CD3.location-b.run1	255	0.7	0.06	0.7	0.06	-9.73469438304	-11.2578765845	2.07872952083	0.82713596875
26894.0	174143.0	5573.0	8263.0	174143.0	4000000.0	144.0	4.0	2.94	2.0	1.13	0.0799999999999	6.67	0.36	0.75	0.2	6.57	0.33	3.36	2.32	0.58	AAA596.CD3.location-b.X14.Y5.tile.tissue.png	54	1	2000	54	3965a85a350ba8122d42f7696b2166a4	0	0	0	0	0	0	0	0	0	0	0	0	0	/home/dhl_ec/bnelissen/Slides/CD3_manuscript/CD3_slides/AAA596.CD3.location-b/AAA596.CD3.location-b.run1	255	0.7	0.06	0.7	0.06	-9.65199503582	-12.4032464291	4.98643042407	1.39015797656
20149.0	594961.0	5004.0	18397.0	594961.0	4000000.0	116.0	7.0	2.15	2.38	1.79	0.0899999999999	6.88	0.39	0.71	0.18	6.89	0.22	2.78	1.47	0.63	AAA596.CD3.location-b.X14.Y6.tile.tissue.png	55	1	2000	55	d83a4c6f327a2e976962fdd0c1d4372e	0	0	0	0	0	0	0	0	0	0	0	0	0	/home/dhl_ec/bnelissen/Slides/CD3_manuscript/CD3_slides/AAA596.CD3.location-b/AAA596.CD3.location-b.run1	255	0.7	0.06	0.7	0.06	-9.87549505106	-12.0208015895	3.7568645357	0.7157425625
29893.0	2623616.0	9369.0	50954.0	2623616.0	4000000.0	181.0	26.0	2.97	1.52	1.79	0.0699999999999	7.91	0.38	0.73	0.11	8.54	0.48	3.49	2.32	0.64	AAA596.CD3.location-b.X14.Y7.tile.tissue.png	56	1	2000	56	740ab81cb5de30b7e27589db51893a1e	0	0	0	0	0	0	0	0	0	0	0	0	0	/home/dhl_ec/bnelissen/Slides/CD3_manuscript/CD3_slides/AAA596.CD3.location-b/AAA596.CD3.location-b.run1	255	0.7	0.06	0.7	0.06	-9.76786273264	-11.7304428986	2.26290246052	0.72877434375
42984.0	3394107.0	13087.0	24644.0	3394107.0	4000000.0	240.0	6.0	3.06	3.1	1.78	0.0799999999999	11.16	0.58	1.2	0.12	13.55	0.53	3.35	2.3	0.73	AAA596.CD3.location-b.X14.Y8.tile.tissue.png	57	1	2000	57	f129c0542e2209edefbafb2d09bd1c2d	0	0	0	0	0	0	0	0	0	0	0	0	0	/home/dhl_ec/bnelissen/Slides/CD3_manuscript/CD3_slides/AAA596.CD3.location-b/AAA596.CD3.location-b.run1	255	0.7	0.06	0.7	0.06	-9.35583218745	-12.1324636914	1.39718723696	0.57180603125
83.0	1352277.0	42.0	11088.0	1352277.0	4000000.0	1.0	6.0	1.33	2.32	1.77	0.0800000000002	9.24	0.36	0.72	0.15	7.25	0.25	2.36	1.52	0.44	AAA596.CD3.location-b.X14.Y9.tile.tissue.png	58	1	2000	58	7d9706c343f7e2a36f69a1507bfa3a2c	0	0	0	0	0	0	0	0	0	0	0	0	0	/home/dhl_ec/bnelissen/Slides/CD3_manuscript/CD3_slides/AAA596.CD3.location-b/AAA596.CD3.location-b.run1	255	0.7	0.06	0.7	0.06	-9.04748205781	-10.80749027	1.58633003725	0.337961050781
214.0	188204.0	66.0	3127.0	188204.0	4000000.0	2.0	1.0	0.94	1.39	1.12	0.0599999999999	6.72	0.57	1.32	0.31	8.31	0.21	2.04	1.48	0.45	AAA596.CD3.location-b.X15.Y1.tile.tissue.png	59	1	2000	59	850229d88ea266d8668ee58cb6706fb5	0	0	0	0	0	0	0	0	0	0	0	0	0	/home/dhl_ec/bnelissen/Slides/CD3_manuscript/CD3_slides/AAA596.CD3.location-b/AAA596.CD3.location-b.run1	255	0.7	0.06	0.7	0.06	-9.4807075592	-11.3600622667	3.05873552335	1.9267800603
0.0	0.0	0.0	0.0	0.0	3654000.0	0.0	0.0	0.92	1.89	1.11	0.0500000000002	5.02	0.27	0.8	0.2	4.21	0.12	1.85	1.36	0.5	AAA596.CD3.location-b.X15.Y10.tile.tissue.png	60	1	2000	60	c5cb9b8a7d980a853f8d14ea73b07d8c	0	0	0	0	0	0	0	0	0	0	0	0	0	/home/dhl_ec/bnelissen/Slides/CD3_manuscript/CD3_slides/AAA596.CD3.location-b/AAA596.CD3.location-b.run1	255	1.0	0.06	1.0	0.06	0.0	0.0	0.0	2.73678133552
212.0	2676161.0	127.0	33497.0	2676161.0	4000000.0	3.0	21.0	1.87	2.7	1.13	0.04	6.16	0.38	0.74	0.11	8.23	0.32	2.24	1.56	0.45	AAA596.CD3.location-b.X15.Y2.tile.tissue.png	61	1	2000	61	1c36bb8a9b5b280c7df22840a8f39aa7	0	0	0	0	0	0	0	0	0	0	0	0	0	/home/dhl_ec/bnelissen/Slides/CD3_manuscript/CD3_slides/AAA596.CD3.location-b/AAA596.CD3.location-b.run1	255	0.7	0.06	0.7	0.06	-9.36386900745	-10.7941686143	1.87499515246	0.278809964844
428.0	1866901.0	183.0	37582.0	1866901.0	4000000.0	4.0	39.0	2.55	1.62	1.17	0.04	6.56	0.59	1.2	0.21	11.37	0.48	3.67	2.63	0.42	AAA596.CD3.location-b.X15.Y3.tile.tissue.png	62	1	2000	62	8b0fb432f02f90613729417d6b2ee9c4	0	0	0	0	0	0	0	0	0	0	0	0	0	/home/dhl_ec/bnelissen/Slides/CD3_manuscript/CD3_slides/AAA596.CD3.location-b/AAA596.CD3.location-b.run1	255	0.7	0.06	0.7	0.06	-9.23107174921	-11.1473415554	1.0111423378	0.228778914062
594.0	721487.0	277.0	15615.0	721487.0	4000000.0	7.0	11.0	2.72	2.59	1.16	0.05	6.55	0.36	0.73	0.18	6.96	0.24	2.18	1.52	0.4	AAA596.CD3.location-b.X15.Y4.tile.tissue.png	63	1	2000	63	88464c5555c0ea8ede7e2b4791ba9b0b	0	0	0	0	0	0	0	0	0	0	0	0	0	/home/dhl_ec/bnelissen/Slides/CD3_manuscript/CD3_slides/AAA596.CD3.location-b/AAA596.CD3.location-b.run1	255	0.7	0.06	0.7	0.06	-9.45242203675	-10.7718391804	1.74550840186	0.881120626953
225.0	293151.0	98.0	5880.0	293151.0	4000000.0	1.0	1.0	2.99	2.47	1.16	0.0800000000002	9.16	0.57	1.26	0.22	7.0	0.22	2.12	1.52	0.38	AAA596.CD3.location-b.X15.Y5.tile.tissue.png	64	1	2000	64	7399ad989fd03621aefb83daa86374ef	0	0	0	0	0	0	0	0	0	0	0	0	0	/home/dhl_ec/bnelissen/Slides/CD3_manuscript/CD3_slides/AAA596.CD3.location-b/AAA596.CD3.location-b.run1	255	0.7	0.06	0.7	0.06	-8.35252457267	-11.6047349148	1.90101267987	1.48294033203
0.0	1503.0	0.0	270.0	1503.0	4000000.0	0.0	1.0	3.07	1.93	1.16	0.0600000000002	6.51	0.56	1.36	0.32	8.27	0.24	3.35	2.3	0.59	AAA596.CD3.location-b.X15.Y6.tile.tissue.png	65	1	2000	65	42549f6aba9fd0acd129bea4badc4d77	0	0	0	0	0	0	0	0	0	0	0	0	0	/home/dhl_ec/bnelissen/Slides/CD3_manuscript/CD3_slides/AAA596.CD3.location-b/AAA596.CD3.location-b.run1	255	0.7	0.06	0.7	0.06	0.0	-11.1723996766	1.29996769157	5.06232004522
4514.0	1532872.0	1508.0	30564.0	1532872.0	4000000.0	28.0	11.0	3.33	1.9	1.1	0.0599999999999	6.85	0.38	1.15	0.25	10.88	0.41	3.51	2.45	0.65	AAA596.CD3.location-b.X15.Y7.tile.tissue.png	66	1	2000	66	c5e1a7d1a52b93e571c8138a530dc5fb	0	0	0	0	0	0	0	0	0	0	0	0	0	/home/dhl_ec/bnelissen/Slides/CD3_manuscript/CD3_slides/AAA596.CD3.location-b/AAA596.CD3.location-b.run1	255	0.7	0.06	0.7	0.06	-9.72664878418	-11.7143580897	2.17857858789	0.954579765625
1150.0	2098709.0	437.0	34441.0	2098709.0	4000000.0	7.0	11.0	1.28	1.84	1.79	0.0699999999999	9.12	0.39	0.73	0.14	8.34	0.28	2.26	1.52	0.41	AAA596.CD3.location-b.X15.Y8.tile.tissue.png	67	1	2000	67	6ce11462b2403ef755de94a8fa169a2e	0	0	0	0	0	0	0	0	0	0	0	0	0	/home/dhl_ec/bnelissen/Slides/CD3_manuscript/CD3_slides/AAA596.CD3.location-b/AAA596.CD3.location-b.run1	255	0.7	0.06	0.7	0.06	-9.02399139583	-11.6526183876	1.59701296773	0.4486766875
0.0	943544.0	0.0	12800.0	943544.0	4000000.0	0.0	5.0	1.15	1.45	1.16	0.05	7.77	0.38	0.74	0.18	6.84	0.17	2.62	1.59	0.38	AAA596.CD3.location-b.X15.Y9.tile.tissue.png	68	1	2000	68	02eb60376f1cd2043e0934801cd52849	0	0	0	0	0	0	0	0	0	0	0	0	0	/home/dhl_ec/bnelissen/Slides/CD3_manuscript/CD3_slides/AAA596.CD3.location-b/AAA596.CD3.location-b.run1	255	0.7	0.06	0.7	0.06	-8.99940048926	-11.0361680025	1.32257128737	0.495644279297
71.0	3992.0	40.0	298.0	3992.0	4000000.0	1.0	1.0	1.33	2.36	1.13	0.0599999999999	6.52	0.56	1.4	0.32	9.12	0.31	2.69	1.53	0.36	AAA596.CD3.location-b.X16.Y1.tile.tissue.png	69	1	2000	69	0e30e355a92cb3e52b57bb7d6c555276	0	0	0	0	0	0	0	0	0	0	0	0	0	/home/dhl_ec/bnelissen/Slides/CD3_manuscript/CD3_slides/AAA596.CD3.location-b/AAA596.CD3.location-b.run1	255	0.7	0.06	0.7	0.06	-9.74655986576	-12.4970891832	6.50707688926	1.10476839044
63.0	1943222.0	40.0	21876.0	1943222.0	4000000.0	1.0	2.0	1.09	1.79	1.17	0.0500000000002	6.48	0.38	0.72	0.13	8.04	0.27	2.17	1.48	0.41	AAA596.CD3.location-b.X16.Y2.tile.tissue.png	70	1	2000	70	d1aa8018a0a07c1f5ed5cff513758eb6	0	0	0	0	0	0	0	0	0	0	0	0	0	/home/dhl_ec/bnelissen/Slides/CD3_manuscript/CD3_slides/AAA596.CD3.location-b/AAA596.CD3.location-b.run1	255	0.7	0.06	0.7	0.06	-9.60148720579	-10.9874682479	2.5181979878	0.342788792969
481.0	2450018.0	281.0	32299.0	2450018.0	4000000.0	6.0	19.0	1.05	1.5	1.15	0.0500000000002	6.5	0.39	0.73	0.12	8.05	0.29	2.58	1.52	0.62	AAA596.CD3.location-b.X16.Y3.tile.tissue.png	71	1	2000	71	d77691925bb52be9f3e69408767d0762	0	0	0	0	0	0	0	0	0	0	0	0	0	/home/dhl_ec/bnelissen/Slides/CD3_manuscript/CD3_slides/AAA596.CD3.location-b/AAA596.CD3.location-b.run1	255	0.7	0.06	0.7	0.06	-9.4141840758	-10.5085585745	1.96738286665	0.259319097656
219.0	1469076.0	123.0	50998.0	1469076.0	4000000.0	3.0	53.0	1.06	1.37	1.14	0.04	6.53	0.4	0.74	0.16	7.66	0.27	2.32	1.58	0.47	AAA596.CD3.location-b.X16.Y4.tile.tissue.png	72	1	2000	72	029a73ccc9c266bf943422ce50cc2274	0	0	0	0	0	0	0	0	0	0	0	0	0	/home/dhl_ec/bnelissen/Slides/CD3_manuscript/CD3_slides/AAA596.CD3.location-b/AAA596.CD3.location-b.run1	255	0.7	0.06	0.7	0.06	-8.92248196562	-10.3972259184	1.205045038	0.528846011719
0.0	170362.0	0.0	14162.0	170362.0	4000000.0	0.0	23.0	0.78	1.07	1.13	0.0599999999999	6.59	0.38	0.77	0.2	6.28	0.22	3.34	2.01	0.380000000001	AAA596.CD3.location-b.X16.Y5.tile.tissue.png	73	1	2000	73	6caddee300a25d6a772fa799407710c1	0	0	0	0	0	0	0	0	0	0	0	0	0	/home/dhl_ec/bnelissen/Slides/CD3_manuscript/CD3_slides/AAA596.CD3.location-b/AAA596.CD3.location-b.run1	255	0.7	0.06	0.7	0.06	-7.33964861034	-10.8186372	0.586899380414	4.32873328918
0.0	0.0	0.0	0.0	0.0	4000000.0	0.0	0.0	1.9	2.39	1.78	0.0799999999999	9.17	0.48	1.42	0.32	6.64	0.2	3.1	2.32	0.54	AAA596.CD3.location-b.X16.Y6.tile.tissue.png	74	1	2000	74	bc896a525f45b82ca863a4e33fd43cc7	0	0	0	0	0	0	0	0	0	0	0	0	0	/home/dhl_ec/bnelissen/Slides/CD3_manuscript/CD3_slides/AAA596.CD3.location-b/AAA596.CD3.location-b.run1	255	1.0	0.06	1.0	0.06	0.0	-10.2548538129	0.0	3.99775586676
272.0	364885.0	109.0	4094.0	364885.0	4000000.0	2.0	1.0	1.16	1.49	1.77	0.0899999999997	9.62	0.57	1.29	0.31	8.36	0.21	2.06	1.48	0.36	AAA596.CD3.location-b.X16.Y7.tile.tissue.png	75	1	2000	75	45b61d10ad851d4ab36bff8078659c59	0	0	0	0	0	0	0	0	0	0	0	0	0	/home/dhl_ec/bnelissen/Slides/CD3_manuscript/CD3_slides/AAA596.CD3.location-b/AAA596.CD3.location-b.run1	255	0.7	0.06	0.7	0.06	-9.07097037471	-11.7943066184	1.61747957053	1.51025610937
832.0	1709899.0	506.0	14091.0	1709899.0	4000000.0	13.0	2.0	2.38	2.69	1.07	0.04	6.78	0.36	0.71	0.14	7.48	0.42	3.36	2.32	0.59	AAA596.CD3.location-b.X16.Y8.tile.tissue.png	76	1	2000	76	9919797e65a0e5063d538b2426dea0fc	0	0	0	0	0	0	0	0	0	0	0	0	0	/home/dhl_ec/bnelissen/Slides/CD3_manuscript/CD3_slides/AAA596.CD3.location-b/AAA596.CD3.location-b.run1	255	0.7	0.06	0.7	0.06	-9.28344313475	-11.5088470841	1.7758824261	0.43883340625
0.0	193143.0	0.0	6536.0	193143.0	4000000.0	0.0	5.0	3.0	1.92	1.78	0.0799999999999	8.73	0.44	0.77	0.2	6.07	0.23	3.22	2.31	1.2	AAA596.CD3.location-b.X16.Y9.tile.tissue.png	77	1	2000	77	d30657fb45b54686ae05fc7c7bb5de90	0	0	0	0	0	0	0	0	0	0	0	0	0	/home/dhl_ec/bnelissen/Slides/CD3_manuscript/CD3_slides/AAA596.CD3.location-b/AAA596.CD3.location-b.run1	255	0.7	0.06	0.7	0.06	-8.98774523826	-11.9637718786	2.02398114975	2.8615214375
220.0	515993.0	93.0	9285.0	515993.0	4000000.0	2.0	5.0	3.19	1.35	1.77	0.0900000000001	10.01	0.58	1.31	0.29	9.72	0.34	3.26	2.29	0.75	AAA596.CD3.location-b.X17.Y2.tile.tissue.png	78	1	2000	78	adebd481384605ea0de2346a0c234696	0	0	0	0	0	0	0	0	0	0	0	0	0	/home/dhl_ec/bnelissen/Slides/CD3_manuscript/CD3_slides/AAA596.CD3.location-b/AAA596.CD3.location-b.run1	255	0.7	0.06	0.7	0.06	-9.13780567089	-11.4745879234	2.58099284753	2.80948767676
1756.0	1648416.0	651.0	15015.0	1648416.0	4000000.0	12.0	6.0	4.16	1.48	1.78	0.0799999999999	9.72	0.57	1.2	0.22	10.98	0.42	3.4	2.31	1.29	AAA596.CD3.location-b.X17.Y3.tile.tissue.png	79	1	2000	79	2f6f33904f573fba809b5e936e506d80	0	0	0	0	0	0	0	0	0	0	0	0	0	/home/dhl_ec/bnelissen/Slides/CD3_manuscript/CD3_slides/AAA596.CD3.location-b/AAA596.CD3.location-b.run1	255	0.7	0.06	0.7	0.06	-9.55680973822	-10.7511744059	1.9567482889	0.303736863281
12427.0	3435325.0	4327.0	17446.0	3435325.0	4000000.0	86.0	6.0	3.26	1.67	1.77	0.0799999999999	10.84	0.57	1.2	0.12	13.1	0.53	3.38	2.3	0.65	AAA596.CD3.location-b.X17.Y4.tile.tissue.png	80	1	2000	80	1aeeab9d7ddc4a3a0491421bd5c5e70f	0	0	0	0	0	0	0	0	0	0	0	0	0	/home/dhl_ec/bnelissen/Slides/CD3_manuscript/CD3_slides/AAA596.CD3.location-b/AAA596.CD3.location-b.run1	255	0.7	0.06	0.7	0.06	-8.85871932983	-12.3533936604	1.47381051786	0.334294058594
3531.0	2524067.0	1758.0	34820.0	2524067.0	4000000.0	36.0	26.0	2.62	3.67	1.78	0.0700000000002	10.03	0.58	1.2	0.18	12.01	0.47	3.45	2.32	0.65	AAA596.CD3.location-b.X17.Y5.tile.tissue.png	81	1	2000	81	8f44fc71e0ec8cf845379f9cf5128723	0	0	0	0	0	0	0	0	0	0	0	0	0	/home/dhl_ec/bnelissen/Slides/CD3_manuscript/CD3_slides/AAA596.CD3.location-b/AAA596.CD3.location-b.run1	255	0.7	0.06	0.7	0.06	-9.32633922633	-11.2262829965	1.54272714275	0.490050171875
0.0	602891.0	0.0	20913.0	602891.0	4000000.0	0.0	11.0	3.04	1.57	1.78	0.0799999999999	12.09	0.59	1.21	0.29	9.41	0.25	3.36	2.31	0.6	AAA596.CD3.location-b.X17.Y6.tile.tissue.png	82	1	2000	82	a8f73bbcca4ff743686c40a8dc02cf09	0	0	0	0	0	0	0	0	0	0	0	0	0	/home/dhl_ec/bnelissen/Slides/CD3_manuscript/CD3_slides/AAA596.CD3.location-b/AAA596.CD3.location-b.run1	255	0.7	0.06	0.7	0.06	-8.77098667662	-11.494847168	1.12174329396	1.89915497852
0.0	1194233.0	0.0	27454.0	1194233.0	4000000.0	0.0	14.0	2.28	2.11	1.79	0.0900000000001	13.31	0.59	1.22	0.25	10.1	0.29	3.44	2.33	0.610000000001	AAA596.CD3.location-b.X17.Y7.tile.tissue.png	83	1	2000	83	bc29822a75e4dd5dbe9a84695ee5358b	0	0	0	0	0	0	0	0	0	0	0	0	0	/home/dhl_ec/bnelissen/Slides/CD3_manuscript/CD3_slides/AAA596.CD3.location-b/AAA596.CD3.location-b.run1	255	0.7	0.06	0.7	0.06	-8.69904715188	-11.5514435103	1.3417097486	1.81093641016
328.0	1814633.0	192.0	21168.0	1814633.0	4000000.0	5.0	3.0	1.88	3.63	1.79	0.0899999999997	10.04	0.59	1.21	0.22	11.17	0.42	3.39	2.3	0.659999999999	AAA596.CD3.location-b.X17.Y8.tile.tissue.png	84	1	2000	84	3700ceb18ff4c5757cfe959584b018b9	0	0	0	0	0	0	0	0	0	0	0	0	0	/home/dhl_ec/bnelissen/Slides/CD3_manuscript/CD3_slides/AAA596.CD3.location-b/AAA596.CD3.location-b.run1	255	0.7	0.06	0.7	0.06	-9.25651268274	-11.7702381874	2.19301439811	0.617425820313
0.0	0.0	0.0	0.0	0.0	4000000.0	0.0	0.0	3.22	1.79	1.79	0.0900000000001	8.26	0.47	1.43	0.32	6.76	0.21	3.05	2.33	0.59	AAA596.CD3.location-b.X17.Y9.tile.tissue.png	85	1	2000	85	cd87f07761fc4b81b32edd7d8c6ae320	0	0	0	0	0	0	0	0	0	0	0	0	0	/home/dhl_ec/bnelissen/Slides/CD3_manuscript/CD3_slides/AAA596.CD3.location-b/AAA596.CD3.location-b.run1	255	1.0	0.06	1.0	0.06	0.0	0.0	0.0	3.463146
220.0	154475.0	77.0	2844.0	154475.0	4000000.0	1.0	3.0	2.09	2.46	1.79	0.0799999999999	9.95	0.57	1.34	0.32	9.32	0.32	3.25	2.34	0.57	AAA596.CD3.location-b.X18.Y3.tile.tissue.png	86	1	2000	86	a72cd07a73266dbc3e799d85023aa469	0	0	0	0	0	0	0	0	0	0	0	0	0	/home/dhl_ec/bnelissen/Slides/CD3_manuscript/CD3_slides/AAA596.CD3.location-b/AAA596.CD3.location-b.run1	255	0.7	0.06	0.7	0.06	-8.77994295376	-11.3587918181	2.28693023599	2.19361633374
326.0	2275496.0	128.0	14420.0	2275496.0	4000000.0	3.0	4.0	4.22	2.79	1.16	0.0499999999997	6.64	0.42	0.84	0.12	8.1	0.3	2.24	1.53	0.41	AAA596.CD3.location-b.X18.Y4.tile.tissue.png	87	1	2000	87	f4cc98b9d59973f0e789040df7c8b63b	0	0	0	0	0	0	0	0	0	0	0	0	0	/home/dhl_ec/bnelissen/Slides/CD3_manuscript/CD3_slides/AAA596.CD3.location-b/AAA596.CD3.location-b.run1	255	0.7	0.06	0.7	0.06	-9.45785245172	-11.8527590124	1.79163377151	0.369255890625
4240.0	2342518.0	2115.0	17012.0	2342518.0	4000000.0	45.0	11.0	3.08	3.01	1.15	0.0500000000002	6.6	0.58	1.19	0.18	11.71	0.46	3.28	1.52	0.41	AAA596.CD3.location-b.X18.Y5.tile.tissue.png	88	1	2000	88	71c3093636c4803c4863a2fafdcf2dc5	0	0	0	0	0	0	0	0	0	0	0	0	0	/home/dhl_ec/bnelissen/Slides/CD3_manuscript/CD3_slides/AAA596.CD3.location-b/AAA596.CD3.location-b.run1	255	0.7	0.06	0.7	0.06	-9.80746138725	-11.7902404951	1.94414151476	0.3384418125
197.0	2517712.0	90.0	14495.0	2517712.0	4000000.0	2.0	2.0	3.39	2.11	1.16	0.0600000000004	9.85	0.61	1.18	0.23	9.25	0.32	2.27	1.56	0.41	AAA596.CD3.location-b.X18.Y6.tile.tissue.png	89	1	2000	89	4eedcdfd9a20b012577f3c70efc5895d	0	0	0	0	0	0	0	0	0	0	0	0	0	/home/dhl_ec/bnelissen/Slides/CD3_manuscript/CD3_slides/AAA596.CD3.location-b/AAA596.CD3.location-b.run1	255	0.7	0.06	0.7	0.06	-9.42349927326	-11.3916874352	1.65531708746	0.300200101562
920.0	1585194.0	371.0	9070.0	1585194.0	4000000.0	8.0	4.0	3.42	2.52	1.61	0.0799999999999	9.6	0.58	1.19	0.22	10.84	0.41	3.38	2.18	0.6	AAA596.CD3.location-b.X18.Y7.tile.tissue.png	90	1	2000	90	f67a51067f4c0e06ee0684f8d691ed23	0	0	0	0	0	0	0	0	0	0	0	0	0	/home/dhl_ec/bnelissen/Slides/CD3_manuscript/CD3_slides/AAA596.CD3.location-b/AAA596.CD3.location-b.run1	255	0.7	0.06	0.7	0.06	-9.28231446956	-11.5992261062	1.75466982533	0.79904075
0.0	20606.0	0.0	1679.0	20606.0	4000000.0	0.0	4.0	2.13	2.44	1.79	0.0799999999999	9.7	0.56	1.36	0.32	8.94	0.23	3.18	2.31	0.56	AAA596.CD3.location-b.X18.Y8.tile.tissue.png	91	1	2000	91	a7fb3a4e5147dd68efd87d373a227c49	0	0	0	0	0	0	0	0	0	0	0	0	0	/home/dhl_ec/bnelissen/Slides/CD3_manuscript/CD3_slides/AAA596.CD3.location-b/AAA596.CD3.location-b.run1	255	0.7	0.06	0.7	0.06	-8.78449869814	-12.2760132974	3.43403601658	2.29344580139
0.0	0.0	0.0	0.0	0.0	3640000.0	0.0	0.0	1.08	2.65	1.62	0.0700000000002	8.44	0.45	1.29	0.3	6.06	0.19	2.79	2.11	0.5	AAA596.CD3.location-b.X19.Y4.tile.tissue.png	92	1	1820	92	2968a7871d21887f46156e68585e36d9	0	0	0	0	0	0	0	0	0	0	0	0	0	/home/dhl_ec/bnelissen/Slides/CD3_manuscript/CD3_slides/AAA596.CD3.location-b/AAA596.CD3.location-b.run1	255	1.0	0.06	1.0	0.06	0.0	-11.1319435908	0.0	2.85426031215
0.0	0.0	0.0	0.0	0.0	3640000.0	0.0	0.0	1.04	1.55	1.6	0.0799999999999	8.37	0.43	1.26	0.3	6.1	0.19	2.84	2.11	0.51	AAA596.CD3.location-b.X19.Y5.tile.tissue.png	93	1	1820	93	2dac1d13c773b6c86b026f08b4aa4250	0	0	0	0	0	0	0	0	0	0	0	0	0	/home/dhl_ec/bnelissen/Slides/CD3_manuscript/CD3_slides/AAA596.CD3.location-b/AAA596.CD3.location-b.run1	255	1.0	0.06	1.0	0.06	0.0	-12.3486975539	0.0	3.02496111633
0.0	0.0	0.0	0.0	0.0	3640000.0	0.0	0.0	2.94	2.39	1.64	0.0799999999999	8.43	0.42	1.25	0.3	6.11	0.18	2.76	2.1	0.51	AAA596.CD3.location-b.X19.Y6.tile.tissue.png	94	1	1820	94	44bb516a0b203a6b706dc43786612793	0	0	0	0	0	0	0	0	0	0	0	0	0	/home/dhl_ec/bnelissen/Slides/CD3_manuscript/CD3_slides/AAA596.CD3.location-b/AAA596.CD3.location-b.run1	255	1.0	0.06	1.0	0.06	0.0	-10.0080180768	0.0	6.20579561885
0.0	80240.0	0.0	2608.0	80240.0	4000000.0	0.0	2.0	2.97	3.27	1.82	0.0900000000001	12.36	0.57	1.37	0.32	8.82	0.22	3.21	2.32	0.55	AAA596.CD3.location-b.X2.Y1.tile.tissue.png	95	1	2000	95	1750e1d6ceaf8fec4674c5abcb10eaa9	0	0	0	0	0	0	0	0	0	0	0	0	0	/home/dhl_ec/bnelissen/Slides/CD3_manuscript/CD3_slides/AAA596.CD3.location-b/AAA596.CD3.location-b.run1	255	0.7	0.06	0.7	0.06	-8.38400902469	-11.521916258	1.31115044986	3.67757139758
669.0	2148662.0	325.0	17057.0	2148662.0	4000000.0	6.0	7.0	2.41	1.64	1.77	0.0799999999999	9.72	0.58	1.21	0.2	11.49	0.45	3.37	2.35	0.62	AAA596.CD3.location-b.X2.Y2.tile.tissue.png	96	1	2000	96	889d1245ffe9204b6a3a4fd944d8c5bd	0	0	0	0	0	0	0	0	0	0	0	0	0	/home/dhl_ec/bnelissen/Slides/CD3_manuscript/CD3_slides/AAA596.CD3.location-b/AAA596.CD3.location-b.run1	255	0.7	0.06	0.7	0.06	-9.06284583422	-11.1023030429	1.31704019291	0.868838878906
574.0	3435679.0	188.0	26789.0	3435679.0	4000000.0	4.0	7.0	2.73	1.58	1.78	0.0699999999997	9.69	0.58	1.21	0.12	12.77	0.52	3.39	2.29	0.64	AAA596.CD3.location-b.X2.Y3.tile.tissue.png	97	1	2000	97	ce487c9316728fc9ceff7944ef036c7e	0	0	0	0	0	0	0	0	0	0	0	0	0	/home/dhl_ec/bnelissen/Slides/CD3_manuscript/CD3_slides/AAA596.CD3.location-b/AAA596.CD3.location-b.run1	255	0.7	0.06	0.7	0.06	-9.12825321387	-9.07233860481	1.10231919782	0.1702166875
9435.0	2838964.0	2246.0	22522.0	2838964.0	4000000.0	41.0	12.0	2.68	2.49	1.76	0.0700000000002	9.97	0.57	1.2	0.15	12.52	0.48	3.39	2.29	0.84	AAA596.CD3.location-b.X2.Y4.tile.tissue.png	98	1	2000	98	2b77cd2a0d4a7a3a69c3803774c37680	0	0	0	0	0	0	0	0	0	0	0	0	0	/home/dhl_ec/bnelissen/Slides/CD3_manuscript/CD3_slides/AAA596.CD3.location-b/AAA596.CD3.location-b.run1	255	0.7	0.06	0.7	0.06	-9.23284246767	-11.7465219533	1.15597888135	0.56018175
879.0	2663008.0	276.0	30299.0	2663008.0	4000000.0	6.0	6.0	2.3	2.26	1.76	0.0700000000002	9.69	0.59	1.2	0.17	12.1	0.48	3.42	2.29	0.91	AAA596.CD3.location-b.X2.Y5.tile.tissue.png	99	1	2000	99	edcc9bdf46ae79df9fdeae23639c9266	0	0	0	0	0	0	0	0	0	0	0	0	0	/home/dhl_ec/bnelissen/Slides/CD3_manuscript/CD3_slides/AAA596.CD3.location-b/AAA596.CD3.location-b.run1	255	0.7	0.06	0.7	0.06	-8.84575765754	-11.0528963068	1.29857504805	0.402191855469
273.0	3412161.0	150.0	28169.0	3412161.0	4000000.0	4.0	8.0	2.56	3.14	1.77	0.0700000000002	9.66	0.57	1.2	0.12	12.86	0.53	3.42	2.29	0.64	AAA596.CD3.location-b.X2.Y6.tile.tissue.png	100	1	2000	100	488cc71528e6a92c0c263398e36ef144	0	0	0	0	0	0	0	0	0	0	0	0	0	/home/dhl_ec/bnelissen/Slides/CD3_manuscript/CD3_slides/AAA596.CD3.location-b/AAA596.CD3.location-b.run1	255	0.7	0.06	0.7	0.06	-9.33485863111	-10.6661671615	1.97282857072	0.261153847656
84.0	2837565.0	41.0	16247.0	2837565.0	4000000.0	1.0	5.0	2.44	3.28	1.77	0.0699999999997	12.32	0.57	1.2	0.15	12.25	0.5	3.36	2.29	0.62	AAA596.CD3.location-b.X2.Y7.tile.tissue.png	101	1	2000	101	7c2928f3032d41bbab1a1eb9cd27ebc0	0	0	0	0	0	0	0	0	0	0	0	0	0	/home/dhl_ec/bnelissen/Slides/CD3_manuscript/CD3_slides/AAA596.CD3.location-b/AAA596.CD3.location-b.run1	255	0.7	0.06	0.7	0.06	-9.14455742961	-10.6084075511	1.31757048785	0.469485724609
919.0	1540611.0	336.0	8024.0	1540611.0	4000000.0	6.0	1.0	1.96	3.93	1.76	0.0799999999999	12.35	0.57	1.23	0.23	9.86	0.31	2.32	1.53	0.570000000001	AAA596.CD3.location-b.X2.Y8.tile.tissue.png	102	1	2000	102	d92aebda099f258bc17705646be4e293	0	0	0	0	0	0	0	0	0	0	0	0	0	/home/dhl_ec/bnelissen/Slides/CD3_manuscript/CD3_slides/AAA596.CD3.location-b/AAA596.CD3.location-b.run1	255	0.7	0.06	0.7	0.06	-9.28065422363	-10.899280944	1.41472427838	0.861843425781
0.0	0.0	0.0	0.0	0.0	4000000.0	0.0	0.0	1.46	1.51	1.77	0.0899999999997	8.09	0.47	1.43	0.33	6.72	0.21	3.0	2.37	0.61	AAA596.CD3.location-b.X2.Y9.tile.tissue.png	103	1	2000	103	a9f3c4cd200dbccb3b2c94880fa337a5	0	0	0	0	0	0	0	0	0	0	0	0	0	/home/dhl_ec/bnelissen/Slides/CD3_manuscript/CD3_slides/AAA596.CD3.location-b/AAA596.CD3.location-b.run1	255	1.0	0.06	1.0	0.06	0.0	0.0	0.0	3.57067825
0.0	1302927.0	0.0	19981.0	1302927.0	4000000.0	0.0	9.0	1.36	1.76	1.1	0.0599999999999	6.51	0.38	0.76	0.16	7.18	0.29	3.33	2.0	0.4	AAA596.CD3.location-b.X3.Y1.tile.tissue.png	104	1	2000	104	3f22be480e27261905db19052607510b	0	0	0	0	0	0	0	0	0	0	0	0	0	/home/dhl_ec/bnelissen/Slides/CD3_manuscript/CD3_slides/AAA596.CD3.location-b/AAA596.CD3.location-b.run1	255	0.7	0.06	0.7	0.06	-8.31709708611	-10.8729394247	1.03896647271	1.8572098125
52.0	2699619.0	29.0	26941.0	2699619.0	4000000.0	1.0	12.0	1.15	2.49	1.1	0.0499999999997	6.29	0.37	0.72	0.11	8.25	0.3	2.21	1.5	0.61	AAA596.CD3.location-b.X3.Y2.tile.tissue.png	105	1	2000	105	364bdaf3f9ee2a2621e3fa42e96ac781	0	0	0	0	0	0	0	0	0	0	0	0	0	/home/dhl_ec/bnelissen/Slides/CD3_manuscript/CD3_slides/AAA596.CD3.location-b/AAA596.CD3.location-b.run1	255	0.7	0.06	0.7	0.06	-8.89725954451	-10.8476800094	1.13876997808	0.501973230469
0.0	3890595.0	0.0	12876.0	3890595.0	4000000.0	0.0	1.0	2.33	1.63	1.08	0.0400000000004	6.39	0.37	0.73	0.0899999999997	11.77	0.47	3.21	1.51	0.43	AAA596.CD3.location-b.X3.Y3.tile.tissue.png	106	1	2000	106	afd9156c901858d2bf1793740e94eb71	0	0	0	0	0	0	0	0	0	0	0	0	0	/home/dhl_ec/bnelissen/Slides/CD3_manuscript/CD3_slides/AAA596.CD3.location-b/AAA596.CD3.location-b.run1	255	0.7	0.06	0.7	0.06	0.0	-9.83789245059	1.43811743448	0.0544129609375
0.0	3876319.0	0.0	10433.0	3876319.0	4000000.0	0.0	1.0	1.16	1.56	1.11	0.0500000000002	7.26	0.36	0.74	0.0599999999999	8.16	0.29	2.17	1.5	0.43	AAA596.CD3.location-b.X3.Y4.tile.tissue.png	107	1	2000	107	02bb972ba2e5657a8c46b08667dc67e7	0	0	0	0	0	0	0	0	0	0	0	0	0	/home/dhl_ec/bnelissen/Slides/CD3_manuscript/CD3_slides/AAA596.CD3.location-b/AAA596.CD3.location-b.run1	255	0.7	0.06	0.7	0.06	0.0	-10.2609390232	1.37404738877	0.133986412109
3477.0	3622658.0	1040.0	20043.0	3622658.0	4000000.0	16.0	2.0	1.76	2.3	1.3	0.0599999999999	6.6	0.37	0.74	0.0700000000002	9.25	0.36	2.28	1.51	0.43	AAA596.CD3.location-b.X3.Y5.tile.tissue.png	108	1	2000	108	3c97084fd54060571e4c735d978fc02c	0	0	0	0	0	0	0	0	0	0	0	0	0	/home/dhl_ec/bnelissen/Slides/CD3_manuscript/CD3_slides/AAA596.CD3.location-b/AAA596.CD3.location-b.run1	255	0.7	0.06	0.7	0.06	-9.58441173958	-10.4878314239	1.72045533456	0.209245980469
2299.0	3643154.0	803.0	27202.0	3643154.0	4000000.0	14.0	7.0	1.55	2.3	1.1	0.0499999999997	6.75	0.38	0.74	0.0699999999997	9.34	0.35	2.3	1.53	0.43	AAA596.CD3.location-b.X3.Y6.tile.tissue.png	109	1	2000	109	a6e73c738f695025f047b311210f2f70	0	0	0	0	0	0	0	0	0	0	0	0	0	/home/dhl_ec/bnelissen/Slides/CD3_manuscript/CD3_slides/AAA596.CD3.location-b/AAA596.CD3.location-b.run1	255	0.7	0.06	0.7	0.06	-9.72028191043	-10.0483324793	2.54022478521	0.479824078125
0.0	2400402.0	0.0	37379.0	2400402.0	4000000.0	0.0	20.0	1.16	1.57	1.14	0.0499999999997	6.73	0.61	1.23	0.12	7.74	0.22	2.22	1.49	0.43	AAA596.CD3.location-b.X3.Y7.tile.tissue.png	110	1	2000	110	21f7c8665c9004237910c3fcaf97fcf7	0	0	0	0	0	0	0	0	0	0	0	0	0	/home/dhl_ec/bnelissen/Slides/CD3_manuscript/CD3_slides/AAA596.CD3.location-b/AAA596.CD3.location-b.run1	255	0.7	0.06	0.7	0.06	-9.37372085731	-10.2459409177	2.19018331098	0.683529576172
785.0	2742604.0	394.0	14450.0	2742604.0	4000000.0	8.0	4.0	0.929999999999	1.35	1.06	0.04	6.19	0.36	0.73	0.1	8.4	0.3	2.18	1.48	0.64	AAA596.CD3.location-b.X3.Y8.tile.tissue.png	111	1	2000	111	710f7da98162e29163b10c453fe09d1c	0	0	0	0	0	0	0	0	0	0	0	0	0	/home/dhl_ec/bnelissen/Slides/CD3_manuscript/CD3_slides/AAA596.CD3.location-b/AAA596.CD3.location-b.run1	255	0.7	0.06	0.7	0.06	-9.06586886268	-10.9209548771	1.57211883875	0.476490859375
0.0	15624.0	0.0	923.0	15624.0	4000000.0	0.0	2.0	1.36	3.08	1.77	0.0799999999999	9.6	0.56	1.35	0.31	6.43	0.22	3.17	2.3	0.38	AAA596.CD3.location-b.X3.Y9.tile.tissue.png	112	1	2000	112	b9231028d760aaf4b74f24e27ff5f062	0	0	0	0	0	0	0	0	0	0	0	0	0	/home/dhl_ec/bnelissen/Slides/CD3_manuscript/CD3_slides/AAA596.CD3.location-b/AAA596.CD3.location-b.run1	255	0.7	0.06	0.7	0.06	0.0	-11.3966782616	2.20764503928	4.78478153416
0.0	987341.0	0.0	17898.0	987341.0	4000000.0	0.0	4.0	2.42	1.33	1.07	0.0500000000002	6.44	0.57	1.24	0.27	9.75	0.31	3.55	2.36	0.6	AAA596.CD3.location-b.X4.Y1.tile.tissue.png	113	1	2000	113	5fed086bc5442d1702a8c41ad419126c	0	0	0	0	0	0	0	0	0	0	0	0	0	/home/dhl_ec/bnelissen/Slides/CD3_manuscript/CD3_slides/AAA596.CD3.location-b/AAA596.CD3.location-b.run1	255	0.7	0.06	0.7	0.06	-8.29271206373	-10.9903087004	1.40118779768	3.04687271289
0.0	1448360.0	0.0	19732.0	1448360.0	4000000.0	0.0	11.0	1.1	1.15	1.11	0.0500000000002	6.67	0.38	0.74	0.15	7.35	0.37	3.71	2.58	0.69	AAA596.CD3.location-b.X4.Y2.tile.tissue.png	114	1	2000	114	deda1687dd28bdf6df9b86f3f369d62b	0	0	0	0	0	0	0	0	0	0	0	0	0	/home/dhl_ec/bnelissen/Slides/CD3_manuscript/CD3_slides/AAA596.CD3.location-b/AAA596.CD3.location-b.run1	255	0.7	0.06	0.7	0.06	-8.47703793892	-10.5300951634	1.50553490489	0.291305779297
0.0	3171023.0	0.0	15850.0	3171023.0	4000000.0	0.0	2.0	1.12	1.75	1.64	0.04	8.27	0.36	0.71	0.0900000000001	8.25	0.25	2.18	1.5	0.68	AAA596.CD3.location-b.X4.Y3.tile.tissue.png	115	1	2000	115	fbc0788993063a3f2984b7babde91fbc	0	0	0	0	0	0	0	0	0	0	0	0	0	/home/dhl_ec/bnelissen/Slides/CD3_manuscript/CD3_slides/AAA596.CD3.location-b/AAA596.CD3.location-b.run1	255	0.7	0.06	0.7	0.06	-6.27510522206	-10.6533111984	1.26851184933	0.211413148438
0.0	3838107.0	0.0	12513.0	3838107.0	4000000.0	0.0	3.0	2.63	2.45	1.09	0.04	8.02	0.36	0.74	0.0700000000002	8.69	0.3	2.22	1.56	0.43	AAA596.CD3.location-b.X4.Y4.tile.tissue.png	116	1	2000	116	ef1c8085569176cdf2f3cadf2175734b	0	0	0	0	0	0	0	0	0	0	0	0	0	/home/dhl_ec/bnelissen/Slides/CD3_manuscript/CD3_slides/AAA596.CD3.location-b/AAA596.CD3.location-b.run1	255	0.7	0.06	0.7	0.06	-8.53427583535	-11.0767771073	1.36675815256	0.091968296875
80.0	3257567.0	36.0	31727.0	3257567.0	4000000.0	1.0	10.0	2.58	2.06	1.15	0.0500000000002	6.56	0.38	0.75	0.0799999999999	9.0	0.34	2.27	1.54	0.43	AAA596.CD3.location-b.X4.Y5.tile.tissue.png	117	1	2000	117	fad43bf924ae45941a6ef7b3c73ce4eb	0	0	0	0	0	0	0	0	0	0	0	0	0	/home/dhl_ec/bnelissen/Slides/CD3_manuscript/CD3_slides/AAA596.CD3.location-b/AAA596.CD3.location-b.run1	255	0.7	0.06	0.7	0.06	-8.91727923915	-10.3750424735	2.03167007938	0.287252951172
365.0	2588659.0	144.0	54641.0	2588659.0	4000000.0	3.0	38.0	3.04	3.06	1.14	0.04	6.65	0.4	0.75	0.11	8.58	0.32	2.35	1.53	0.43	AAA596.CD3.location-b.X4.Y6.tile.tissue.png	118	1	2000	118	3b1e126491aed1a92c90fd96846041f2	0	0	0	0	0	0	0	0	0	0	0	0	0	/home/dhl_ec/bnelissen/Slides/CD3_manuscript/CD3_slides/AAA596.CD3.location-b/AAA596.CD3.location-b.run1	255	0.7	0.06	0.7	0.06	-9.43516592458	-10.5833543659	3.11143708295	0.569673597656
0.0	1395174.0	0.0	85590.0	1395174.0	4000000.0	0.0	55.0	3.09	2.06	1.1	0.0499999999997	6.61	0.65	1.28	0.26	9.61	0.3	3.64	2.37	0.71	AAA596.CD3.location-b.X4.Y7.tile.tissue.png	119	1	2000	119	90d35910ef51f9af29a940f917f5eb63	0	0	0	0	0	0	0	0	0	0	0	0	0	/home/dhl_ec/bnelissen/Slides/CD3_manuscript/CD3_slides/AAA596.CD3.location-b/AAA596.CD3.location-b.run1	255	0.7	0.06	0.7	0.06	0.0	-10.2367496298	2.52561759322	0.648490723145
134.0	1997694.0	51.0	39936.0	1997694.0	4000000.0	1.0	15.0	3.39	2.95	1.13	0.0499999999997	6.48	0.39	0.74	0.13	7.92	0.29	2.33	1.55	0.41	AAA596.CD3.location-b.X4.Y8.tile.tissue.png	120	1	2000	120	d2ace67d1115d26194372ac30274ded6	0	0	0	0	0	0	0	0	0	0	0	0	0	/home/dhl_ec/bnelissen/Slides/CD3_manuscript/CD3_slides/AAA596.CD3.location-b/AAA596.CD3.location-b.run1	255	0.7	0.06	0.7	0.06	-9.16445300897	-10.7800371515	2.01454791486	0.912207953125
66.0	667221.0	42.0	6695.0	667221.0	4000000.0	1.0	1.0	1.56	2.47	1.11	0.0599999999999	7.47	0.37	0.77	0.18	6.75	0.23	2.06	1.47	0.380000000001	AAA596.CD3.location-b.X4.Y9.tile.tissue.png	121	1	2000	121	12bf545da051bfcfb1e23c385dd82fd3	0	0	0	0	0	0	0	0	0	0	0	0	0	/home/dhl_ec/bnelissen/Slides/CD3_manuscript/CD3_slides/AAA596.CD3.location-b/AAA596.CD3.location-b.run1	255	0.7	0.06	0.7	0.06	-8.43742344459	-11.042957859	1.6381719122	2.6911850332
0.0	772771.0	0.0	20956.0	772771.0	4000000.0	0.0	10.0	2.39	2.17	1.17	0.0599999999999	6.51	0.4	1.14	0.28	9.1	0.29	3.35	2.33	0.61	AAA596.CD3.location-b.X5.Y1.tile.tissue.png	122	1	2000	122	4a03823045572cde1fd441af5c520d7c	0	0	0	0	0	0	0	0	0	0	0	0	0	/home/dhl_ec/bnelissen/Slides/CD3_manuscript/CD3_slides/AAA596.CD3.location-b/AAA596.CD3.location-b.run1	255	0.7	0.06	0.7	0.06	0.0	-11.2233773202	2.01558951488	2.96541233984
0.0	1138462.0	0.0	6341.0	1138462.0	4000000.0	0.0	1.0	2.76	2.52	1.24	0.0799999999999	6.46	0.37	0.74	0.17	6.4	0.18	2.12	1.53	0.4	AAA596.CD3.location-b.X5.Y2.tile.tissue.png	123	1	2000	123	c8b54110426a317ce723b17d59e215d3	0	0	0	0	0	0	0	0	0	0	0	0	0	/home/dhl_ec/bnelissen/Slides/CD3_manuscript/CD3_slides/AAA596.CD3.location-b/AAA596.CD3.location-b.run1	255	0.7	0.06	0.7	0.06	0.0	-10.8696822328	2.2038102721	0.896943513672
0.0	1070293.0	0.0	6317.0	1070293.0	4000000.0	0.0	3.0	3.25	2.02	1.16	0.0599999999999	6.46	0.57	1.25	0.26	10.01	0.28	3.37	2.4	0.67	AAA596.CD3.location-b.X5.Y3.tile.tissue.png	124	1	2000	124	e7176bcb347d5d2f0fadad62becd6927	0	0	0	0	0	0	0	0	0	0	0	0	0	/home/dhl_ec/bnelissen/Slides/CD3_manuscript/CD3_slides/AAA596.CD3.location-b/AAA596.CD3.location-b.run1	255	0.7	0.06	0.7	0.06	-8.34500108412	-10.5699925107	1.23969711055	1.83649429541
145.0	1790845.0	58.0	12814.0	1790845.0	4000000.0	1.0	3.0	1.31	1.89	1.15	0.04	6.56	0.38	0.73	0.15	7.95	0.28	2.19	1.51	0.400000000001	AAA596.CD3.location-b.X5.Y4.tile.tissue.png	125	1	2000	125	b07900790df3ea4014ee54e095661b90	0	0	0	0	0	0	0	0	0	0	0	0	0	/home/dhl_ec/bnelissen/Slides/CD3_manuscript/CD3_slides/AAA596.CD3.location-b/AAA596.CD3.location-b.run1	255	0.7	0.06	0.7	0.06	-8.48390958816	-10.3353261585	0.983620639646	0.175242459961
30430.0	3607969.0	10184.0	21801.0	3607969.0	4000000.0	178.0	11.0	1.31	1.34	1.11	0.04	6.41	0.36	0.72	0.0699999999997	9.15	0.35	2.14	1.48	0.41	AAA596.CD3.location-b.X5.Y5.tile.tissue.png	126	1	2000	126	8f923d5ca46183ffb19ad400f07a3215	0	0	0	0	0	0	0	0	0	0	0	0	0	/home/dhl_ec/bnelissen/Slides/CD3_manuscript/CD3_slides/AAA596.CD3.location-b/AAA596.CD3.location-b.run1	255	0.7	0.06	0.7	0.06	-9.85613261193	-12.1615928779	2.06985644929	0.673125625
5200.0	2070763.0	1814.0	47069.0	2070763.0	4000000.0	34.0	25.0	2.65	2.24	1.06	0.0400000000004	6.65	0.38	0.71	0.13	8.34	0.29	2.3	1.53	0.44	AAA596.CD3.location-b.X5.Y6.tile.tissue.png	127	1	2000	127	87390ced9199c07bde57229f4c246202	0	0	0	0	0	0	0	0	0	0	0	0	0	/home/dhl_ec/bnelissen/Slides/CD3_manuscript/CD3_slides/AAA596.CD3.location-b/AAA596.CD3.location-b.run1	255	0.7	0.06	0.7	0.06	-9.62838932815	-11.0086294391	1.87441680032	0.820404390625
0.0	932141.0	0.0	62698.0	932141.0	4000000.0	0.0	59.0	1.26	1.87	1.13	0.04	6.67	0.4	0.74	0.18	6.97	0.22	2.47	1.53	0.45	AAA596.CD3.location-b.X5.Y7.tile.tissue.png	128	1	2000	128	cfeb489a8ac58d081fc9bd7e61f7048b	0	0	0	0	0	0	0	0	0	0	0	0	0	/home/dhl_ec/bnelissen/Slides/CD3_manuscript/CD3_slides/AAA596.CD3.location-b/AAA596.CD3.location-b.run1	255	0.7	0.06	0.7	0.06	-8.69426412054	-10.3535729234	1.93039681605	0.568843549805
0.0	1232617.0	0.0	61828.0	1232617.0	4000000.0	0.0	39.0	0.92	1.15	1.16	0.0500000000002	6.59	0.41	0.74	0.17	7.11	0.18	2.36	1.52	0.43	AAA596.CD3.location-b.X5.Y8.tile.tissue.png	129	1	2000	129	937af458d1d7a888464adc8de0738deb	0	0	0	0	0	0	0	0	0	0	0	0	0	/home/dhl_ec/bnelissen/Slides/CD3_manuscript/CD3_slides/AAA596.CD3.location-b/AAA596.CD3.location-b.run1	255	0.7	0.06	0.7	0.06	-8.43132216563	-10.4146238702	1.99533550914	0.984969095703
0.0	1283613.0	0.0	10906.0	1283613.0	4000000.0	0.0	3.0	1.3	2.94	1.22	0.0500000000002	6.48	0.37	0.77	0.16	7.03	0.18	2.1	1.49	0.39	AAA596.CD3.location-b.X5.Y9.tile.tissue.png	130	1	2000	130	6d619b3d2d6e3df5158ced0d0dcae59b	0	0	0	0	0	0	0	0	0	0	0	0	0	/home/dhl_ec/bnelissen/Slides/CD3_manuscript/CD3_slides/AAA596.CD3.location-b/AAA596.CD3.location-b.run1	255	0.7	0.06	0.7	0.06	-8.63814811595	-10.9285843719	1.19285829383	2.93782516895
375.0	1044026.0	100.0	14241.0	1044026.0	4000000.0	2.0	3.0	2.48	1.93	1.09	0.0599999999999	6.51	0.36	0.74	0.16	6.97	0.24	2.09	1.47	1.63	AAA596.CD3.location-b.X6.Y1.tile.tissue.png	131	1	2000	131	4321ed99712177000379bf157cf8ff51	0	0	0	0	0	0	0	0	0	0	0	0	0	/home/dhl_ec/bnelissen/Slides/CD3_manuscript/CD3_slides/AAA596.CD3.location-b/AAA596.CD3.location-b.run1	255	0.7	0.06	0.7	0.06	-8.4497093126	-10.554709542	1.6937407975	1.39112568066
0.0	1043866.0	0.0	7849.0	1043866.0	4000000.0	0.0	3.0	1.63	1.62	1.77	0.0800000000004	9.76	0.57	1.25	0.26	9.84	0.28	3.27	2.37	0.86	AAA596.CD3.location-b.X6.Y2.tile.tissue.png	132	1	2000	132	36758dc36d1e7627e1b1a59c96af1a84	0	0	0	0	0	0	0	0	0	0	0	0	0	/home/dhl_ec/bnelissen/Slides/CD3_manuscript/CD3_slides/AAA596.CD3.location-b/AAA596.CD3.location-b.run1	255	0.7	0.06	0.7	0.06	-7.98262264895	-10.7384745351	1.72673422998	2.1346684248
0.0	0.0	0.0	0.0	0.0	4000000.0	0.0	0.0	1.82	2.24	1.78	0.0799999999999	9.11	0.47	1.46	0.33	6.57	0.2	2.73	1.51	0.43	AAA596.CD3.location-b.X6.Y3.tile.tissue.png	133	1	2000	133	29ed92eeb5cf17662c092a154780fba0	0	0	0	0	0	0	0	0	0	0	0	0	0	/home/dhl_ec/bnelissen/Slides/CD3_manuscript/CD3_slides/AAA596.CD3.location-b/AAA596.CD3.location-b.run1	255	1.0	0.06	1.0	0.06	0.0	-10.6528097486	0.0	0.976468137713
0.0	1884517.0	0.0	8081.0	1884517.0	4000000.0	0.0	2.0	0.97	1.71	1.23	0.0500000000002	6.31	0.36	0.71	0.14	7.49	0.21	2.17	1.53	0.47	AAA596.CD3.location-b.X6.Y4.tile.tissue.png	134	1	2000	134	7a318608d6e70740b2a4e2d27beeede5	0	0	0	0	0	0	0	0	0	0	0	0	0	/home/dhl_ec/bnelissen/Slides/CD3_manuscript/CD3_slides/AAA596.CD3.location-b/AAA596.CD3.location-b.run1	255	0.7	0.06	0.7	0.06	-8.21028399546	-10.365785153	1.19159447862	0.339655785156
0.0	3450336.0	0.0	23883.0	3450336.0	4000000.0	0.0	3.0	1.72	2.51	1.15	0.0499999999997	9.1	0.62	1.01	0.0799999999999	8.31	0.28	2.18	1.47	0.42	AAA596.CD3.location-b.X6.Y5.tile.tissue.png	135	1	2000	135	f3bf4d419cbb9efebf8f3f72ae1519ab	0	0	0	0	0	0	0	0	0	0	0	0	0	/home/dhl_ec/bnelissen/Slides/CD3_manuscript/CD3_slides/AAA596.CD3.location-b/AAA596.CD3.location-b.run1	255	0.7	0.06	0.7	0.06	-8.51020371487	-9.90402173943	1.12876226831	0.307169503906
0.0	3471176.0	0.0	25495.0	3471176.0	4000000.0	0.0	9.0	3.2	2.95	1.15	0.0499999999997	6.45	0.38	0.74	0.0799999999999	8.58	0.27	3.44	2.05	0.44	AAA596.CD3.location-b.X6.Y6.tile.tissue.png	136	1	2000	136	c067c6175139ce1a11c4b55b5f70c0be	0	0	0	0	0	0	0	0	0	0	0	0	0	/home/dhl_ec/bnelissen/Slides/CD3_manuscript/CD3_slides/AAA596.CD3.location-b/AAA596.CD3.location-b.run1	255	0.7	0.06	0.7	0.06	-8.27992798211	-10.3035403536	1.02516688083	0.0921784453125
0.0	833061.0	0.0	52354.0	833061.0	4000000.0	0.0	83.0	4.3	1.8	1.1	0.04	6.66	0.38	1.2	0.27	9.45	0.27	3.52	2.31	0.65	AAA596.CD3.location-b.X6.Y7.tile.tissue.png	137	1	2000	137	3b356e7d4c50a225efcfa3b34df24d79	0	0	0	0	0	0	0	0	0	0	0	0	0	/home/dhl_ec/bnelissen/Slides/CD3_manuscript/CD3_slides/AAA596.CD3.location-b/AAA596.CD3.location-b.run1	255	0.7	0.06	0.7	0.06	-8.81898315182	-10.2169052623	1.37234421196	0.451041073242
74.0	2253475.0	34.0	41783.0	2253475.0	4000000.0	1.0	50.0	3.33	2.23	1.75	0.0699999999997	9.98	0.58	0.79	0.19	11.64	0.509999999999	3.85	2.58	0.73	AAA596.CD3.location-b.X6.Y8.tile.tissue.png	138	1	2000	138	16791c5b1fcb84763294992515c021e1	0	0	0	0	0	0	0	0	0	0	0	0	0	/home/dhl_ec/bnelissen/Slides/CD3_manuscript/CD3_slides/AAA596.CD3.location-b/AAA596.CD3.location-b.run1	255	0.7	0.06	0.7	0.06	-8.43187906221	-9.76894420434	1.47712052129	0.345588423828
0.0	1277960.0	0.0	12014.0	1277960.0	4000000.0	0.0	1.0	2.54	1.73	1.06	0.0600000000004	6.32	0.570000000001	1.29	0.25	9.99	0.3	3.27	2.32	0.59	AAA596.CD3.location-b.X6.Y9.tile.tissue.png	139	1	2000	139	1fe35521dfd5b34caf82a229e83603df	0	0	0	0	0	0	0	0	0	0	0	0	0	/home/dhl_ec/bnelissen/Slides/CD3_manuscript/CD3_slides/AAA596.CD3.location-b/AAA596.CD3.location-b.run1	255	0.7	0.06	0.7	0.06	-8.23969022899	-10.9942241447	1.06662340089	2.26673903418
0.0	19342.0	0.0	1349.0	19342.0	4000000.0	0.0	1.0	2.55	2.76	1.24	0.0600000000004	6.61	0.37	0.849999999999	0.21	5.71	0.14	2.11	1.52	0.54	AAA596.CD3.location-b.X7.Y0.tile.tissue.png	140	1	2000	140	032021fad99ba45e639889c627e69e88	0	0	0	0	0	0	0	0	0	0	0	0	0	/home/dhl_ec/bnelissen/Slides/CD3_manuscript/CD3_slides/AAA596.CD3.location-b/AAA596.CD3.location-b.run1	255	0.7	0.06	0.7	0.06	0.0	-11.9538960282	5.09866441875	2.91821270178
0.0	1442276.0	0.0	24122.0	1442276.0	4000000.0	0.0	10.0	1.91	2.31	1.78	0.0699999999997	9.2	0.37	0.71	0.160000000001	6.32	0.32	3.51	2.35	0.62	AAA596.CD3.location-b.X7.Y1.tile.tissue.png	141	1	2000	141	06a2c8f323395ee1994bab33281b6541	0	0	0	0	0	0	0	0	0	0	0	0	0	/home/dhl_ec/bnelissen/Slides/CD3_manuscript/CD3_slides/AAA596.CD3.location-b/AAA596.CD3.location-b.run1	255	0.7	0.06	0.7	0.06	0.0	-10.709726584	1.54018249628	1.09521765527
0.0	48321.0	0.0	1575.0	48321.0	4000000.0	0.0	2.0	1.12	1.0	1.13	0.0499999999993	6.27	0.37	0.82	0.21	5.75	0.13	2.04	1.47	0.76	AAA596.CD3.location-b.X7.Y2.tile.tissue.png	142	1	2000	142	4e8bdc5d37552bf9f3f68dd2813ffad3	0	0	0	0	0	0	0	0	0	0	0	0	0	/home/dhl_ec/bnelissen/Slides/CD3_manuscript/CD3_slides/AAA596.CD3.location-b/AAA596.CD3.location-b.run1	255	0.7	0.06	0.7	0.06	0.0	-11.5140009421	1.49163197031	4.59035824542
0.0	1065377.0	0.0	7577.0	1065377.0	4000000.0	0.0	3.0	1.26	1.75	1.12	0.0600000000004	6.21	0.37	0.749999999999	0.16	6.67	0.17	2.15	1.48	0.63	AAA596.CD3.location-b.X7.Y4.tile.tissue.png	143	1	2000	143	205c38f024377adf63373ccddbcc160d	0	0	0	0	0	0	0	0	0	0	0	0	0	/home/dhl_ec/bnelissen/Slides/CD3_manuscript/CD3_slides/AAA596.CD3.location-b/AAA596.CD3.location-b.run1	255	0.7	0.06	0.7	0.06	-7.83439787828	-10.6083946076	1.52325786288	0.886261383789
1860.0	3425502.0	723.0	16793.0	3425502.0	4000000.0	12.0	4.0	2.71	3.15	1.09	0.0499999999993	6.19	0.36	0.74	0.0799999999999	9.1	0.34	2.23	2.33	0.64	AAA596.CD3.location-b.X7.Y5.tile.tissue.png	144	1	2000	144	32b34864f6a1ebb451ab3d5265b36997	0	0	0	0	0	0	0	0	0	0	0	0	0	/home/dhl_ec/bnelissen/Slides/CD3_manuscript/CD3_slides/AAA596.CD3.location-b/AAA596.CD3.location-b.run1	255	0.7	0.06	0.7	0.06	-9.40281970346	-10.4077517398	1.89066062904	0.380645507813
4368.0	2617902.0	1491.0	30337.0	2617902.0	4000000.0	24.0	24.0	2.71	1.74	1.75	0.0799999999999	11.06	0.58	1.2	0.18	8.78	0.31	2.21	1.64	0.61	AAA596.CD3.location-b.X7.Y6.tile.tissue.png	145	1	2000	145	0a61d04bb96e9a6612f918dc791ca2e7	0	0	0	0	0	0	0	0	0	0	0	0	0	/home/dhl_ec/bnelissen/Slides/CD3_manuscript/CD3_slides/AAA596.CD3.location-b/AAA596.CD3.location-b.run1	255	0.7	0.06	0.7	0.06	-9.57519073482	-11.2704565098	1.732828303	0.515444625
420.0	1429325.0	176.0	57936.0	1429325.0	4000000.0	4.0	69.0	2.74	2.83	1.14	0.0500000000002	6.66	0.389999999999	0.73	0.150000000001	7.5	0.400000000001	3.83	2.5	0.660000000001	AAA596.CD3.location-b.X7.Y7.tile.tissue.png	146	1	2000	146	e148cde6ec4371b8ae401034a891f960	0	0	0	0	0	0	0	0	0	0	0	0	0	/home/dhl_ec/bnelissen/Slides/CD3_manuscript/CD3_slides/AAA596.CD3.location-b/AAA596.CD3.location-b.run1	255	0.7	0.06	0.7	0.06	-8.70740461833	-10.0883586562	1.34868046996	0.277996803711
9143.0	3342639.0	3113.0	42228.0	3342639.0	4000000.0	51.0	14.0	2.37	2.86	1.12	0.0500000000002	6.66	0.58	1.2	0.12	12.97	0.53	2.82	1.54	0.43	AAA596.CD3.location-b.X7.Y8.tile.tissue.png	147	1	2000	147	ee9a0cf55f8a164fa75736c86bb65e30	0	0	0	0	0	0	0	0	0	0	0	0	0	/home/dhl_ec/bnelissen/Slides/CD3_manuscript/CD3_slides/AAA596.CD3.location-b/AAA596.CD3.location-b.run1	255	0.7	0.06	0.7	0.06	-9.7019265993	-10.6634879099	1.83641224379	0.369649960938
0.0	1150144.0	0.0	6033.0	1150144.0	4000000.0	0.0	2.0	3.15	1.52	1.75	0.0799999999999	10.05	0.37	0.78	0.17	7.02	0.179999999999	2.13	1.52	0.400000000001	AAA596.CD3.location-b.X7.Y9.tile.tissue.png	148	1	2000	148	12cdede78a29693b28cb8f2e4088a399	0	0	0	0	0	0	0	0	0	0	0	0	0	/home/dhl_ec/bnelissen/Slides/CD3_manuscript/CD3_slides/AAA596.CD3.location-b/AAA596.CD3.location-b.run1	255	0.7	0.06	0.7	0.06	-7.79960930673	-11.1018122824	0.766922144573	3.09817763965
0.0	222962.0	0.0	7663.0	222962.0	4000000.0	0.0	3.0	2.77	2.26	1.18	0.0600000000004	7.79	0.38	0.809999999999	0.200000000001	5.88	0.139999999999	2.15	1.5	0.38	AAA596.CD3.location-b.X8.Y0.tile.tissue.png	149	1	2000	149	76399ddd847485d2143ab813afb8f16f	0	0	0	0	0	0	0	0	0	0	0	0	0	/home/dhl_ec/bnelissen/Slides/CD3_manuscript/CD3_slides/AAA596.CD3.location-b/AAA596.CD3.location-b.run1	255	0.7	0.06	0.7	0.06	0.0	-11.7278700799	4.05446752137	3.55966225391
0.0	733935.0	0.0	23379.0	733935.0	4000000.0	0.0	7.0	2.45	2.4	1.16	0.0499999999993	8.59	0.39	1.3	0.309999999999	9.99	0.26	3.33	2.33	0.62	AAA596.CD3.location-b.X8.Y1.tile.tissue.png	150	1	2000	150	bf4eb0f2901c3049e1d839189fb9a614	0	0	0	0	0	0	0	0	0	0	0	0	0	/home/dhl_ec/bnelissen/Slides/CD3_manuscript/CD3_slides/AAA596.CD3.location-b/AAA596.CD3.location-b.run1	255	0.7	0.06	0.7	0.06	-8.04212117535	-11.3881380262	1.93726557336	1.55048109961
0.0	1370.0	0.0	218.0	1370.0	4000000.0	0.0	1.0	2.75	1.64	1.76	0.0799999999999	9.56	0.57	1.43	0.32	7.54	0.21	3.47	2.56	0.42	AAA596.CD3.location-b.X8.Y2.tile.tissue.png	151	1	2000	151	427de1806a9a09b9a935a5b81d282767	0	0	0	0	0	0	0	0	0	0	0	0	0	/home/dhl_ec/bnelissen/Slides/CD3_manuscript/CD3_slides/AAA596.CD3.location-b/AAA596.CD3.location-b.run1	255	0.7	0.06	0.7	0.06	-4.81700651467	-11.7411719518	0.253977828324	2.02307787126
70.0	802858.0	57.0	8612.0	802858.0	4000000.0	1.0	3.0	1.12	1.95	1.07	0.0600000000004	7.68	0.38	0.77	0.18	7.22	0.240000000001	2.17	1.53	0.589999999999	AAA596.CD3.location-b.X8.Y4.tile.tissue.png	152	1	2000	152	4a85205c1d42d81c4f2d55ce0cfef9f2	0	0	0	0	0	0	0	0	0	0	0	0	0	/home/dhl_ec/bnelissen/Slides/CD3_manuscript/CD3_slides/AAA596.CD3.location-b/AAA596.CD3.location-b.run1	255	0.7	0.06	0.7	0.06	-8.3569331435	-11.0957770968	1.50926448216	2.2327017373
22603.0	3410594.0	6278.0	14154.0	3410594.0	4000000.0	118.0	3.0	1.65	2.74	1.22	0.0500000000002	6.63	0.57	1.21	0.12	9.76	0.33	2.13	1.48	0.48	AAA596.CD3.location-b.X8.Y5.tile.tissue.png	153	1	2000	153	0203f4d9c74fa0ab6ffa6363dd54d3d5	0	0	0	0	0	0	0	0	0	0	0	0	0	/home/dhl_ec/bnelissen/Slides/CD3_manuscript/CD3_slides/AAA596.CD3.location-b/AAA596.CD3.location-b.run1	255	0.7	0.06	0.7	0.06	-9.6245888866	-11.5381890572	1.79373890625	0.5609615625
5000.0	3168426.0	1694.0	24099.0	3168426.0	4000000.0	32.0	6.0	2.0	2.16	1.1	0.04	6.7	0.37	0.709999999999	0.0900000000001	8.74	0.33	2.16	1.48	0.410000000001	AAA596.CD3.location-b.X8.Y6.tile.tissue.png	154	1	2000	154	8527c3b66fc12031b5af6665d247661e	0	0	0	0	0	0	0	0	0	0	0	0	0	/home/dhl_ec/bnelissen/Slides/CD3_manuscript/CD3_slides/AAA596.CD3.location-b/AAA596.CD3.location-b.run1	255	0.7	0.06	0.7	0.06	-9.2602810801	-11.8300962706	1.62578277078	0.439454046875
271.0	2387678.0	98.0	37949.0	2387678.0	4000000.0	2.0	13.0	3.1	1.08	1.15	0.0500000000002	6.6	0.379999999999	0.74	0.12	8.39	0.31	2.29	1.52	0.43	AAA596.CD3.location-b.X8.Y7.tile.tissue.png	155	1	2000	155	a0ca752dbbf4fae36f394bd516c6b492	0	0	0	0	0	0	0	0	0	0	0	0	0	/home/dhl_ec/bnelissen/Slides/CD3_manuscript/CD3_slides/AAA596.CD3.location-b/AAA596.CD3.location-b.run1	255	0.7	0.06	0.7	0.06	-8.84213093328	-10.0967086242	1.33755851598	0.605535639648
120.0	2635667.0	71.0	38692.0	2635667.0	4000000.0	1.0	15.0	2.78	2.81	1.1	0.04	6.64	0.389999999999	0.74	0.110000000001	8.5	0.32	2.28	1.52	0.440000000001	AAA596.CD3.location-b.X8.Y8.tile.tissue.png	156	1	2000	156	f118d1230111aa5fcbedf0abe2168934	0	0	0	0	0	0	0	0	0	0	0	0	0	/home/dhl_ec/bnelissen/Slides/CD3_manuscript/CD3_slides/AAA596.CD3.location-b/AAA596.CD3.location-b.run1	255	0.7	0.06	0.7	0.06	-8.7523158784	-9.76012848477	0.694433857961	0.365362986328
0.0	191700.0	0.0	2676.0	191700.0	4000000.0	0.0	1.0	3.17	3.47	1.16	0.0599999999995	6.66	0.35	0.78	0.200000000001	5.54	0.139999999999	2.04	1.47	0.37	AAA596.CD3.location-b.X8.Y9.tile.tissue.png	157	1	2000	157	7900a87495018e6d404012886ea7276a	0	0	0	0	0	0	0	0	0	0	0	0	0	/home/dhl_ec/bnelissen/Slides/CD3_manuscript/CD3_slides/AAA596.CD3.location-b/AAA596.CD3.location-b.run1	255	0.7	0.06	0.7	0.06	0.0	-11.3460012963	0.787358584377	5.29063641187
92.0	382309.0	43.0	8475.0	382309.0	4000000.0	1.0	5.0	2.74	2.78	1.15	0.0499999999993	6.22	0.36	0.759999999999	0.19	6.42	0.22	2.05	1.47	0.38	AAA596.CD3.location-b.X9.Y0.tile.tissue.png	158	1	2000	158	5de05205c0a421fbdcb88259d614f03b	0	0	0	0	0	0	0	0	0	0	0	0	0	/home/dhl_ec/bnelissen/Slides/CD3_manuscript/CD3_slides/AAA596.CD3.location-b/AAA596.CD3.location-b.run1	255	0.7	0.06	0.7	0.06	-8.8863983173	-11.1153955011	2.62867832415	4.11949004321
0.0	64737.0	0.0	6123.0	64737.0	4000000.0	0.0	4.0	2.06	1.93	1.07	0.0500000000002	8.01	0.36	0.78	0.22	5.49	0.14	2.04	1.48	0.369999999999	AAA596.CD3.location-b.X9.Y1.tile.tissue.png	159	1	2000	159	9f824fd9cec3cb0e8cd4b35863ee0893	0	0	0	0	0	0	0	0	0	0	0	0	0	/home/dhl_ec/bnelissen/Slides/CD3_manuscript/CD3_slides/AAA596.CD3.location-b/AAA596.CD3.location-b.run1	255	0.7	0.06	0.7	0.06	0.0	-11.2118093437	1.70056693332	5.30068746985
0.0	2123.0	0.0	216.0	2123.0	4000000.0	0.0	1.0	4.39	1.62	1.13	0.0499999999993	6.28	0.36	0.83	0.21	5.45	0.13	2.01	1.47	0.349999999999	AAA596.CD3.location-b.X9.Y4.tile.tissue.png	160	1	2000	160	97e60cf6361b3e48b3fc367d2aafd378	0	0	0	0	0	0	0	0	0	0	0	0	0	/home/dhl_ec/bnelissen/Slides/CD3_manuscript/CD3_slides/AAA596.CD3.location-b/AAA596.CD3.location-b.run1	255	0.7	0.06	0.7	0.06	0.0	-11.5376288388	0.591214007945	4.33525955194
224.0	271602.0	105.0	5961.0	271602.0	4000000.0	2.0	4.0	1.85	2.06	1.09	0.0699999999997	8.01	0.370000000001	0.760000000001	0.2	6.8	0.22	2.15	1.53	0.389999999999	AAA596.CD3.location-b.X9.Y5.tile.tissue.png	161	1	2000	161	4330dd6dc3850ae31529ffb05b6ade1a	0	0	0	0	0	0	0	0	0	0	0	0	0	/home/dhl_ec/bnelissen/Slides/CD3_manuscript/CD3_slides/AAA596.CD3.location-b/AAA596.CD3.location-b.run1	255	0.7	0.06	0.7	0.06	-9.39150127954	-10.4976807189	1.73914753999	1.1219849126
0.0	0.0	0.0	0.0	0.0	4000000.0	0.0	0.0	2.85	3.27	1.09	0.0600000000004	6.07	0.44	1.32	0.32	6.67	0.200000000001	3.03	2.31	0.559999999999	AAA596.CD3.location-b.X9.Y6.tile.tissue.png	162	1	2000	162	0eea268b68ac813bf9c1c17a92845246	0	0	0	0	0	0	0	0	0	0	0	0	0	/home/dhl_ec/bnelissen/Slides/CD3_manuscript/CD3_slides/AAA596.CD3.location-b/AAA596.CD3.location-b.run1	255	1.0	0.06	1.0	0.06	0.0	-11.7597563665	0.0	6.30997988279
61.0	1217861.0	33.0	43491.0	1217861.0	4000000.0	1.0	31.0	3.05	1.65	1.77	0.0699999999997	9.41	0.59	0.900000000001	0.16	7.1	0.38	3.39	2.3	0.639999999999	AAA596.CD3.location-b.X9.Y7.tile.tissue.png	163	1	2000	163	686808fc840d7b94f2d5a0a56cf1d89e	0	0	0	0	0	0	0	0	0	0	0	0	0	/home/dhl_ec/bnelissen/Slides/CD3_manuscript/CD3_slides/AAA596.CD3.location-b/AAA596.CD3.location-b.run1	255	0.7	0.06	0.7	0.06	-8.79893653685	-10.5252462415	1.74954819845	0.973929810547
0.0	865685.0	0.0	11148.0	865685.0	4000000.0	0.0	5.0	2.92	2.17	1.08	0.0799999999999	7.02	0.36	0.780000000001	0.179999999999	6.7	0.16	2.12	1.46	0.49	AAA596.CD3.location-b.X9.Y8.tile.tissue.png	164	1	2000	164	11b42c7f34432c9868960a3d1e9ee69e	0	0	0	0	0	0	0	0	0	0	0	0	0	/home/dhl_ec/bnelissen/Slides/CD3_manuscript/CD3_slides/AAA596.CD3.location-b/AAA596.CD3.location-b.run1	255	0.7	0.06	0.7	0.06	-8.35199190999	-11.1249578876	0.930804591021	1.96041607715
0.0	0.0	0.0	0.0	0.0	4000000.0	0.0	0.0	2.48	2.09	1.1	0.0500000000002	5.85	0.38	0.849999999999	0.2	4.32	0.12	1.96	1.48	0.349999999999	AAA596.CD3.location-b.X9.Y9.tile.tissue.png	165	1	2000	165	3c38723348e958f029c3635c009822ad	0	0	0	0	0	0	0	0	0	0	0	0	0	/home/dhl_ec/bnelissen/Slides/CD3_manuscript/CD3_slides/AAA596.CD3.location-b/AAA596.CD3.location-b.run1	255	1.0	0.06	1.0	0.06	0.0	-11.4240394399	0.0	3.01991245737
[truncated: 2 more columns]
