# Supplementary material for: SlideToolkit: An Assistive Toolset for the Histological Quantification of Whole Slide Images
Source: PLoS One. 2014 Nov 5;9(11):e110289. doi: 10.1371/journal.pone.0110289 (PMC4220929; doi:10.1371/journal.pone.0110289)
Supplement: RawData S1 — ICC and BlandAltman plot - measurements and r-script.zip. Measurements of Run1 and Run2, including the code for the calculation of the intraclass correlation coefficient (ICC) and the code for the Bland and Altman plot. (ZIP) [file pone.0110289.s003.zip › cellprofiler.measurements/run1.1b269e9064e2791889390ef6610be217.DefaultOUT_Image.csv]

AreaOccupied_AreaOccupied_DAB_Nuclei	AreaOccupied_AreaOccupied_Tissue	AreaOccupied_Perimeter_DAB_Nuclei	AreaOccupied_Perimeter_Tissue	AreaOccupied_TotalArea_DAB_Nuclei	AreaOccupied_TotalArea_Tissue	Count_DAB_Nuclei	Count_Tissue	ExecutionTime_01LoadImages	ExecutionTime_02ColorToGray	ExecutionTime_03Smooth	ExecutionTime_04ImageMath	ExecutionTime_05IdentifyPrimaryObjects	ExecutionTime_06MeasureImageAreaOccupied	ExecutionTime_07UnmixColors	ExecutionTime_08MaskImage	ExecutionTime_09IdentifyPrimaryObjects	ExecutionTime_10MeasureImageAreaOccupied	ExecutionTime_11OverlayOutlines	ExecutionTime_12OverlayOutlines	ExecutionTime_13SaveImages	FileName_Original	Group_Index	Group_Number	Height_Original	ImageNumber	MD5Digest_Original	ModuleError_01LoadImages	ModuleError_02ColorToGray	ModuleError_03Smooth	ModuleError_04ImageMath	ModuleError_05IdentifyPrimaryObjects	ModuleError_06MeasureImageAreaOccupied	ModuleError_07UnmixColors	ModuleError_08MaskImage	ModuleError_09IdentifyPrimaryObjects	ModuleError_10MeasureImageAreaOccupied	ModuleError_11OverlayOutlines	ModuleError_12OverlayOutlines	ModuleError_13SaveImages	PathName_Original	Scaling_Original	Threshold_FinalThreshold_DAB_Nuclei	Threshold_FinalThreshold_Tissue	Threshold_OrigThreshold_DAB_Nuclei	Threshold_OrigThreshold_Tissue	Threshold_SumOfEntropies_DAB_Nuclei	Threshold_SumOfEntropies_Tissue	Threshold_WeightedVariance_DAB_Nuclei	Threshold_WeightedVariance_Tissue
2302.0	57000.0	979.0	3748.0	57000.0	4000000.0	20.0	4.0	4.79	1.73	1.76	0.07	9.11	0.53	1.24	0.3	8.81	0.3	3.11	2.23	1.45	AAA561.CD3.location-a.X0.Y10.tile.tissue.png	1	1	2000	1	38369a62aa62b19a88a70ef7c7d05724	0	0	0	0	0	0	0	0	0	0	0	0	0	/home/dhl_ec/bnelissen/Slides/CD3_manuscript/CD3_slides/AAA561.CD3.location-a/AAA561.CD3.location-a.run1	255	0.7	0.06	0.7	0.06	-9.72556821354	-12.5077058213	5.99041535334	1.70408018359
1023.0	26724.0	458.0	1136.0	26724.0	3512000.0	11.0	2.0	0.94	1.4	1.53	0.07	5.79	0.3	0.67	0.17	5.59	0.28	1.8	1.25	0.73	AAA561.CD3.location-a.X0.Y11.tile.tissue.png	2	1	2000	2	097c628cd60e297039cc2003d0e616d9	0	0	0	0	0	0	0	0	0	0	0	0	0	/home/dhl_ec/bnelissen/Slides/CD3_manuscript/CD3_slides/AAA561.CD3.location-a/AAA561.CD3.location-a.run1	255	0.7	0.06	0.7	0.06	-9.06103671501	-12.211954677	4.08422891963	1.50730671793
0.0	1396.0	0.0	164.0	1396.0	4000000.0	0.0	1.0	0.68	0.81	1.08	0.05	6.32	0.34	0.79	0.19	5.89	0.14	1.91	1.43	0.41	AAA561.CD3.location-a.X0.Y7.tile.tissue.png	3	1	2000	3	4a1c29ba45c23293ed7a562714137fd9	0	0	0	0	0	0	0	0	0	0	0	0	0	/home/dhl_ec/bnelissen/Slides/CD3_manuscript/CD3_slides/AAA561.CD3.location-a/AAA561.CD3.location-a.run1	255	0.7	0.06	0.7	0.06	-7.97661273819	-12.3304542608	4.38772394835	1.86009077435
0.0	1577.0	0.0	178.0	1577.0	4000000.0	0.0	1.0	1.18	1.62	1.08	0.05	6.18	0.34	0.75	0.19	5.4	0.13	1.91	1.43	0.36	AAA561.CD3.location-a.X0.Y8.tile.tissue.png	4	1	2000	4	8ddfaae57eb9929bc37335393226adbf	0	0	0	0	0	0	0	0	0	0	0	0	0	/home/dhl_ec/bnelissen/Slides/CD3_manuscript/CD3_slides/AAA561.CD3.location-a/AAA561.CD3.location-a.run1	255	0.7	0.06	0.7	0.06	0.0	-11.6369109557	1.17176918509	5.25767562905
0.0	0.0	0.0	0.0	0.0	4000000.0	0.0	0.0	1.22	0.92	1.11	0.06	5.14	0.27	0.77	0.2	4.43	0.12	1.88	1.44	0.38	AAA561.CD3.location-a.X0.Y9.tile.tissue.png	5	1	2000	5	53af8bf42556c9fd3c1fac7b6ce0ec8f	0	0	0	0	0	0	0	0	0	0	0	0	0	/home/dhl_ec/bnelissen/Slides/CD3_manuscript/CD3_slides/AAA561.CD3.location-a/AAA561.CD3.location-a.run1	255	1.0	0.06	1.0	0.06	0.0	0.0	0.0	11.918335
2619.0	3195240.0	1250.0	17477.0	3195240.0	4000000.0	30.0	3.0	1.04	1.32	1.07	0.04	6.51	0.35	0.67	0.08	8.77	0.31	2.08	1.43	0.46	AAA561.CD3.location-a.X1.Y10.tile.tissue.png	6	1	2000	6	3b2328dd1d01b01c8b55a5197e4d13b4	0	0	0	0	0	0	0	0	0	0	0	0	0	/home/dhl_ec/bnelissen/Slides/CD3_manuscript/CD3_slides/AAA561.CD3.location-a/AAA561.CD3.location-a.run1	255	0.7	0.06	0.7	0.06	-8.94295058624	-11.5417638664	3.59629029167	0.36224990625
479.0	68367.0	197.0	2408.0	68367.0	3512000.0	4.0	2.0	0.83	0.94	1.29	0.04	5.4	0.33	0.69	0.17	5.43	0.17	1.73	1.25	0.34	AAA561.CD3.location-a.X1.Y11.tile.tissue.png	7	1	2000	7	6dd02e2aaf1b241502a3021a7f2e3db8	0	0	0	0	0	0	0	0	0	0	0	0	0	/home/dhl_ec/bnelissen/Slides/CD3_manuscript/CD3_slides/AAA561.CD3.location-a/AAA561.CD3.location-a.run1	255	0.7	0.06	0.7	0.06	-8.93436734504	-12.0675029406	3.7596298645	1.77522940043
0.0	0.0	0.0	0.0	0.0	4000000.0	0.0	0.0	0.99	0.97	1.04	0.05	5.06	0.28	0.8	0.19	4.51	0.12	1.86	1.44	0.39	AAA561.CD3.location-a.X1.Y5.tile.tissue.png	8	1	2000	8	68d74784e00aac2bb631834189dd183e	0	0	0	0	0	0	0	0	0	0	0	0	0	/home/dhl_ec/bnelissen/Slides/CD3_manuscript/CD3_slides/AAA561.CD3.location-a/AAA561.CD3.location-a.run1	255	1.0	0.06	1.0	0.06	0.0	0.0	0.0	5.9149345
3402.0	645612.0	1661.0	4968.0	645612.0	4000000.0	36.0	1.0	0.9	1.21	1.06	0.05	6.53	0.35	0.71	0.18	6.93	0.22	2.06	1.43	0.44	AAA561.CD3.location-a.X1.Y6.tile.tissue.png	9	1	2000	9	e2b1860cad004e677ce5b2d1f8807216	0	0	0	0	0	0	0	0	0	0	0	0	0	/home/dhl_ec/bnelissen/Slides/CD3_manuscript/CD3_slides/AAA561.CD3.location-a/AAA561.CD3.location-a.run1	255	0.7	0.06	0.7	0.06	-8.74891484665	-10.9913035994	1.5412018699	1.08657517773
5348.0	2109607.0	2513.0	6874.0	2109607.0	4000000.0	60.0	1.0	1.26	1.8	1.48	0.04	6.82	0.35	0.68	0.13	7.9	0.27	2.08	1.44	0.42	AAA561.CD3.location-a.X1.Y7.tile.tissue.png	10	1	2000	10	203ad1589beac9ba9ad5a673c88e1782	0	0	0	0	0	0	0	0	0	0	0	0	0	/home/dhl_ec/bnelissen/Slides/CD3_manuscript/CD3_slides/AAA561.CD3.location-a/AAA561.CD3.location-a.run1	255	0.7	0.06	0.7	0.06	-8.43314077259	-10.4238956168	1.08777274014	0.238797742187
3696.0	3051541.0	1868.0	8963.0	3051541.0	4000000.0	45.0	1.0	1.08	2.47	1.05	0.04	6.09	0.34	0.68	0.09	8.46	0.47	2.12	1.45	0.4	AAA561.CD3.location-a.X1.Y8.tile.tissue.png	11	1	2000	11	466369709fb173c182c1fa8b655e8bf3	0	0	0	0	0	0	0	0	0	0	0	0	0	/home/dhl_ec/bnelissen/Slides/CD3_manuscript/CD3_slides/AAA561.CD3.location-a/AAA561.CD3.location-a.run1	255	0.7	0.06	0.7	0.06	-8.58806442874	-10.8029299273	1.2858834978	0.220355460937
3955.0	3616777.0	1948.0	12683.0	3616777.0	4000000.0	51.0	2.0	0.85	1.1	1.05	0.04	6.3	0.34	0.68	0.07	8.8	0.32	2.07	1.43	0.45	AAA561.CD3.location-a.X1.Y9.tile.tissue.png	12	1	2000	12	97bf2fc3bafd3a93cb9969189254c8c2	0	0	0	0	0	0	0	0	0	0	0	0	0	/home/dhl_ec/bnelissen/Slides/CD3_manuscript/CD3_slides/AAA561.CD3.location-a/AAA561.CD3.location-a.run1	255	0.7	0.06	0.7	0.06	-9.40975559621	-11.9230109619	3.57119988381	0.385615
312.0	24261.0	152.0	1588.0	24261.0	4000000.0	3.0	2.0	0.75	1.01	1.04	0.04	6.02	0.34	0.66	0.19	6.18	0.2	1.92	1.44	0.33	AAA561.CD3.location-a.X10.Y10.tile.tissue.png	13	1	2000	13	bfda241e09b0a849d476f873ade84098	0	0	0	0	0	0	0	0	0	0	0	0	0	/home/dhl_ec/bnelissen/Slides/CD3_manuscript/CD3_slides/AAA561.CD3.location-a/AAA561.CD3.location-a.run1	255	0.7	0.06	0.7	0.06	-9.34537670802	-12.2728313787	2.15968972719	0.1094415271
0.0	0.0	0.0	0.0	0.0	3512000.0	0.0	0.0	0.68	0.82	0.92	0.04	4.45	0.24	0.63	0.17	3.85	0.11	1.66	1.45	0.3	AAA561.CD3.location-a.X10.Y11.tile.tissue.png	14	1	2000	14	92568be4a0a8fcd424f39cb2a12565b3	0	0	0	0	0	0	0	0	0	0	0	0	0	/home/dhl_ec/bnelissen/Slides/CD3_manuscript/CD3_slides/AAA561.CD3.location-a/AAA561.CD3.location-a.run1	255	1.0	0.06	1.0	0.06	0.0	0.0	0.0	10.240523918
0.0	4432.0	0.0	416.0	4432.0	4000000.0	0.0	2.0	1.02	1.83	1.05	0.05	6.01	0.34	0.78	0.2	5.74	0.12	1.97	1.42	0.33	AAA561.CD3.location-a.X10.Y3.tile.tissue.png	15	1	2000	15	da87dac2ef6a553d9c4aaa59fd0a9b98	0	0	0	0	0	0	0	0	0	0	0	0	0	/home/dhl_ec/bnelissen/Slides/CD3_manuscript/CD3_slides/AAA561.CD3.location-a/AAA561.CD3.location-a.run1	255	0.7	0.06	0.7	0.06	0.0	-12.3100116639	2.54967843066	2.54288101227
173.0	1889274.0	97.0	9015.0	1889274.0	4000000.0	3.0	2.0	1.88	2.27	1.09	0.05	6.14	0.34	0.68	0.13	7.43	0.26	2.04	1.43	0.36	AAA561.CD3.location-a.X10.Y4.tile.tissue.png	16	1	2000	16	3b2a5a4155d0e2777b0da918b7615b38	0	0	0	0	0	0	0	0	0	0	0	0	0	/home/dhl_ec/bnelissen/Slides/CD3_manuscript/CD3_slides/AAA561.CD3.location-a/AAA561.CD3.location-a.run1	255	0.7	0.06	0.7	0.06	-7.69221292711	-10.3341192907	1.08270604094	0.250309910156
199.0	3806692.0	101.0	11757.0	3806692.0	4000000.0	3.0	1.0	2.28	2.22	1.05	0.04	6.56	0.51	0.68	0.05	9.02	0.33	2.08	1.45	0.39	AAA561.CD3.location-a.X10.Y5.tile.tissue.png	17	1	2000	17	3a240b0a89773460a1ff2d7622d64b4e	0	0	0	0	0	0	0	0	0	0	0	0	0	/home/dhl_ec/bnelissen/Slides/CD3_manuscript/CD3_slides/AAA561.CD3.location-a/AAA561.CD3.location-a.run1	255	0.7	0.06	0.7	0.06	-7.44646386073	-11.9213798325	0.83758812757	0.109247876953
3376.0	3256955.0	1275.0	11963.0	3256955.0	4000000.0	28.0	1.0	2.16	2.14	1.07	0.04	6.09	0.36	0.67	0.08	8.66	0.43	2.04	1.43	0.44	AAA561.CD3.location-a.X10.Y6.tile.tissue.png	18	1	2000	18	5f46eb14ce6189cf84d7b9c221fb6b4c	0	0	0	0	0	0	0	0	0	0	0	0	0	/home/dhl_ec/bnelissen/Slides/CD3_manuscript/CD3_slides/AAA561.CD3.location-a/AAA561.CD3.location-a.run1	255	0.7	0.06	0.7	0.06	-8.93253489974	-11.7414449738	1.44757664544	0.184771316406
1253.0	1823115.0	627.0	14976.0	1823115.0	4000000.0	16.0	6.0	1.47	2.1	1.05	0.04	6.15	0.35	0.67	0.13	7.42	0.26	2.06	1.43	1.1	AAA561.CD3.location-a.X10.Y7.tile.tissue.png	19	1	2000	19	53ab64d97f9765b8f0b6dce45035532d	0	0	0	0	0	0	0	0	0	0	0	0	0	/home/dhl_ec/bnelissen/Slides/CD3_manuscript/CD3_slides/AAA561.CD3.location-a/AAA561.CD3.location-a.run1	255	0.7	0.06	0.7	0.06	-8.48106344117	-11.6189587769	1.57124609482	0.186597109375
8466.0	1336560.0	3952.0	30562.0	1336560.0	4000000.0	95.0	14.0	2.0	2.24	1.04	0.04	6.18	0.35	0.67	0.14	7.21	0.25	2.14	1.44	0.69	AAA561.CD3.location-a.X10.Y8.tile.tissue.png	20	1	2000	20	027051b7748027a125b710c3045cca77	0	0	0	0	0	0	0	0	0	0	0	0	0	/home/dhl_ec/bnelissen/Slides/CD3_manuscript/CD3_slides/AAA561.CD3.location-a/AAA561.CD3.location-a.run1	255	0.7	0.06	0.7	0.06	-9.28407059073	-12.9188301115	2.18548168314	0.317628625
7537.0	1060082.0	3524.0	48717.0	1060082.0	4000000.0	79.0	36.0	2.72	2.47	1.07	0.04	6.27	0.36	0.67	0.15	7.01	0.23	2.17	1.44	1.43	AAA561.CD3.location-a.X10.Y9.tile.tissue.png	21	1	2000	21	cb7c318cbafe43dce9377102c27b8dee	0	0	0	0	0	0	0	0	0	0	0	0	0	/home/dhl_ec/bnelissen/Slides/CD3_manuscript/CD3_slides/AAA561.CD3.location-a/AAA561.CD3.location-a.run1	255	0.7	0.06	0.7	0.06	-9.47292930079	-12.2564715858	2.48681145516	0.411045578125
0.0	0.0	0.0	0.0	0.0	4000000.0	0.0	0.0	0.88	2.37	1.07	0.05	5.61	0.28	0.74	0.19	4.44	0.12	1.86	1.44	0.77	AAA561.CD3.location-a.X11.Y10.tile.tissue.png	22	1	2000	22	671eea20d69daea66cf91651d99a34f5	0	0	0	0	0	0	0	0	0	0	0	0	0	/home/dhl_ec/bnelissen/Slides/CD3_manuscript/CD3_slides/AAA561.CD3.location-a/AAA561.CD3.location-a.run1	255	1.0	0.06	1.0	0.06	0.0	-11.3051677704	0.0	7.64494365852
0.0	0.0	0.0	0.0	0.0	3512000.0	0.0	0.0	2.09	1.41	0.94	0.04	4.99	0.23	0.67	0.17	3.73	0.11	1.66	1.26	0.28	AAA561.CD3.location-a.X11.Y11.tile.tissue.png	23	1	2000	23	4b78f055d5996d002a8e2ae6e7f1f30d	0	0	0	0	0	0	0	0	0	0	0	0	0	/home/dhl_ec/bnelissen/Slides/CD3_manuscript/CD3_slides/AAA561.CD3.location-a/AAA561.CD3.location-a.run1	255	1.0	0.06	1.0	0.06	0.0	-11.3660063483	0.0	7.86661831646
0.0	0.0	0.0	0.0	0.0	4000000.0	0.0	0.0	1.9	0.8	1.04	0.0400000000001	5.04	0.27	0.77	0.2	4.49	0.11	1.88	1.84	0.46	AAA561.CD3.location-a.X11.Y4.tile.tissue.png	24	1	2000	24	860ffd4739fb3c4837243480ef686828	0	0	0	0	0	0	0	0	0	0	0	0	0	/home/dhl_ec/bnelissen/Slides/CD3_manuscript/CD3_slides/AAA561.CD3.location-a/AAA561.CD3.location-a.run1	255	1.0	0.06	1.0	0.06	0.0	0.0	0.0	8.060977
119.0	98769.0	53.0	2494.0	98769.0	4000000.0	1.0	2.0	1.55	1.93	1.08	0.0699999999999	6.74	0.34	0.73	0.19	6.29	0.19	1.99	1.43	0.99	AAA561.CD3.location-a.X11.Y5.tile.tissue.png	25	1	2000	25	f3de8dbb58cfe4240a59ec0a6ad9fcfd	0	0	0	0	0	0	0	0	0	0	0	0	0	/home/dhl_ec/bnelissen/Slides/CD3_manuscript/CD3_slides/AAA561.CD3.location-a/AAA561.CD3.location-a.run1	255	0.7	0.06	0.7	0.06	-9.21479488072	-11.6552888761	2.14013230286	3.55059950635
0.0	30997.0	0.0	1232.0	30997.0	4000000.0	0.0	3.0	3.38	1.6	1.09	0.0600000000001	6.51	0.36	0.94	0.19	5.65	0.13	2.0	1.44	1.04	AAA561.CD3.location-a.X11.Y6.tile.tissue.png	26	1	2000	26	0a93c269b9bf4c8c2c178c24e4fe7c1c	0	0	0	0	0	0	0	0	0	0	0	0	0	/home/dhl_ec/bnelissen/Slides/CD3_manuscript/CD3_slides/AAA561.CD3.location-a/AAA561.CD3.location-a.run1	255	0.7	0.06	0.7	0.06	0.0	-11.8409508437	2.19253224102	3.43590002148
0.0	0.0	0.0	0.0	0.0	4000000.0	0.0	0.0	2.33	1.05	1.06	0.0500000000001	5.66	0.28	0.71	0.19	4.32	0.19	1.88	1.45	0.88	AAA561.CD3.location-a.X11.Y7.tile.tissue.png	27	1	2000	27	a53188c6bcba683c88335038b17d5c49	0	0	0	0	0	0	0	0	0	0	0	0	0	/home/dhl_ec/bnelissen/Slides/CD3_manuscript/CD3_slides/AAA561.CD3.location-a/AAA561.CD3.location-a.run1	255	1.0	0.06	1.0	0.06	0.0	-10.1352118619	0.0	7.77345331323
433.0	4802.0	119.0	466.0	4802.0	4000000.0	2.0	2.0	1.4	2.13	1.06	0.05	6.02	0.34	0.72	0.19	6.27	0.23	1.92	1.44	0.67	AAA561.CD3.location-a.X11.Y8.tile.tissue.png	28	1	2000	28	3208ddea66cddda8338657fe94633842	0	0	0	0	0	0	0	0	0	0	0	0	0	/home/dhl_ec/bnelissen/Slides/CD3_manuscript/CD3_slides/AAA561.CD3.location-a/AAA561.CD3.location-a.run1	255	0.7	0.06	0.7	0.06	-9.22272967283	-12.2649505228	3.44891331733	2.91704441431
0.0	2931.0	0.0	244.0	2931.0	4000000.0	0.0	1.0	1.77	1.61	1.04	0.0500000000001	5.99	0.34	0.72	0.2	5.93	0.13	1.95	1.44	0.67	AAA561.CD3.location-a.X11.Y9.tile.tissue.png	29	1	2000	29	88e943b90b4ad45985525503821cc244	0	0	0	0	0	0	0	0	0	0	0	0	0	/home/dhl_ec/bnelissen/Slides/CD3_manuscript/CD3_slides/AAA561.CD3.location-a/AAA561.CD3.location-a.run1	255	0.7	0.06	0.7	0.06	-8.67143127653	-12.4822200925	5.00519377469	3.28499274756
92.0	380998.0	40.0	5236.0	380998.0	4000000.0	1.0	3.0	2.36	1.58	1.05	0.0500000000001	6.34	0.35	0.69	0.19	6.67	0.21	2.01	1.44	0.35	AAA561.CD3.location-a.X2.Y10.tile.tissue.png	30	1	2000	30	8b67ed4ef2599c29c33674c79380e2c7	0	0	0	0	0	0	0	0	0	0	0	0	0	/home/dhl_ec/bnelissen/Slides/CD3_manuscript/CD3_slides/AAA561.CD3.location-a/AAA561.CD3.location-a.run1	255	0.7	0.06	0.7	0.06	-7.99072215324	-10.6682005911	1.97114776427	0.332377431641
0.0	2991.0	0.0	244.0	2991.0	3512000.0	0.0	1.0	2.77	1.44	1.0	0.04	5.35	0.3	0.69	0.17	5.01	0.11	1.73	1.25	0.29	AAA561.CD3.location-a.X2.Y11.tile.tissue.png	31	1	2000	31	a1d568c9236bc76dac40e3f11a60dc8b	0	0	0	0	0	0	0	0	0	0	0	0	0	/home/dhl_ec/bnelissen/Slides/CD3_manuscript/CD3_slides/AAA561.CD3.location-a/AAA561.CD3.location-a.run1	255	0.7	0.06	0.7	0.06	0.0	-12.4873386689	3.07262542837	3.167162833
426.0	481534.0	210.0	6612.0	481534.0	4000000.0	5.0	1.0	2.27	2.65	1.07	0.0699999999999	6.32	0.49	0.72	0.18	6.48	0.21	1.96	1.44	0.5	AAA561.CD3.location-a.X2.Y5.tile.tissue.png	32	1	2000	32	e9a1ffcd492506b5811046f653f6ab99	0	0	0	0	0	0	0	0	0	0	0	0	0	/home/dhl_ec/bnelissen/Slides/CD3_manuscript/CD3_slides/AAA561.CD3.location-a/AAA561.CD3.location-a.run1	255	0.7	0.06	0.7	0.06	-9.04233921109	-11.4805151938	2.88017985631	1.37748226758
1384.0	3482231.0	706.0	11723.0	3482231.0	4000000.0	17.0	1.0	2.7	2.2	1.08	0.0500000000001	6.66	0.46	0.68	0.08	8.58	0.32	2.18	1.44	0.37	AAA561.CD3.location-a.X2.Y6.tile.tissue.png	33	1	2000	33	c3cc8d46e94987245c94c4716f45c0c1	0	0	0	0	0	0	0	0	0	0	0	0	0	/home/dhl_ec/bnelissen/Slides/CD3_manuscript/CD3_slides/AAA561.CD3.location-a/AAA561.CD3.location-a.run1	255	0.7	0.06	0.7	0.06	-8.42640629606	-11.2742966857	1.30452351758	0.20311378125
1227.0	4000000.0	643.0	7996.0	4000000.0	4000000.0	16.0	1.0	2.23	1.04	1.04	0.04	5.83	0.28	0.68	0.05	8.92	0.36	2.35	1.43	0.38	AAA561.CD3.location-a.X2.Y7.tile.tissue.png	34	1	2000	34	f1d09a72d7a6bdab7a118c8649319f20	0	0	0	0	0	0	0	0	0	0	0	0	0	/home/dhl_ec/bnelissen/Slides/CD3_manuscript/CD3_slides/AAA561.CD3.location-a/AAA561.CD3.location-a.run1	255	0.7	0.06	0.7	0.06	-8.13920853423	-11.5232090275	0.553918731938	0.0534046531677
121.0	3999291.0	67.0	8123.0	3999291.0	4000000.0	2.0	1.0	1.02	1.49	1.04	0.04	6.25	0.34	0.67	0.0500000000001	9.15	0.35	2.04	1.43	0.51	AAA561.CD3.location-a.X2.Y8.tile.tissue.png	35	1	2000	35	25c63bad5c124cbb1360440a8121ba2f	0	0	0	0	0	0	0	0	0	0	0	0	0	/home/dhl_ec/bnelissen/Slides/CD3_manuscript/CD3_slides/AAA561.CD3.location-a/AAA561.CD3.location-a.run1	255	0.7	0.06	0.7	0.06	-7.94843522484	-12.0231016692	0.650419593907	0.0530148841553
709.0	3345329.0	312.0	10840.0	3345329.0	4000000.0	7.0	1.0	1.76	1.61	1.06	0.05	6.61	0.47	0.68	0.0799999999999	8.53	0.32	2.08	1.67	0.6	AAA561.CD3.location-a.X2.Y9.tile.tissue.png	36	1	2000	36	3d351a83e520064218955ac19aef0d2d	0	0	0	0	0	0	0	0	0	0	0	0	0	/home/dhl_ec/bnelissen/Slides/CD3_manuscript/CD3_slides/AAA561.CD3.location-a/AAA561.CD3.location-a.run1	255	0.7	0.06	0.7	0.06	-8.65286253243	-11.6209510995	1.30369338648	0.163118957031
0.0	0.0	0.0	0.0	0.0	4000000.0	0.0	0.0	1.64	1.54	1.05	0.0500000000001	5.13	0.27	0.76	0.2	4.45	0.13	1.86	1.43	0.33	AAA561.CD3.location-a.X3.Y10.tile.tissue.png	37	1	2000	37	1647de275dab3fee7b42837deed45ae1	0	0	0	0	0	0	0	0	0	0	0	0	0	/home/dhl_ec/bnelissen/Slides/CD3_manuscript/CD3_slides/AAA561.CD3.location-a/AAA561.CD3.location-a.run1	255	1.0	0.06	1.0	0.06	0.0	0.0	0.0	10.664888
0.0	0.0	0.0	0.0	0.0	3512000.0	0.0	0.0	2.46	0.89	0.93	0.04	5.04	0.23	0.73	0.16	3.88	0.11	1.65	1.25	0.28	AAA561.CD3.location-a.X3.Y11.tile.tissue.png	38	1	2000	38	6ca8fea7b16bb1d4ec846a16cc2c95a4	0	0	0	0	0	0	0	0	0	0	0	0	0	/home/dhl_ec/bnelissen/Slides/CD3_manuscript/CD3_slides/AAA561.CD3.location-a/AAA561.CD3.location-a.run1	255	1.0	0.06	1.0	0.06	0.0	-12.0140415824	0.0	1.05118851603
0.0	3281.0	0.0	252.0	3281.0	4000000.0	0.0	1.0	2.28	1.83	1.04	0.0500000000001	6.34	0.35	0.74	0.2	5.57	0.13	1.94	1.43	0.51	AAA561.CD3.location-a.X3.Y5.tile.tissue.png	39	1	2000	39	ce7b82ea092f1206fa906c8693209f94	0	0	0	0	0	0	0	0	0	0	0	0	0	/home/dhl_ec/bnelissen/Slides/CD3_manuscript/CD3_slides/AAA561.CD3.location-a/AAA561.CD3.location-a.run1	255	0.7	0.06	0.7	0.06	0.0	-11.982032274	1.5597664584	4.7159959852
129.0	2318307.0	76.0	8310.0	2318307.0	4000000.0	2.0	1.0	1.79	2.11	1.17	0.04	6.39	0.36	0.74	0.12	7.95	0.28	2.03	1.44	0.54	AAA561.CD3.location-a.X3.Y6.tile.tissue.png	40	1	2000	40	cf763c0a41fa12bbdedf749b3e72713b	0	0	0	0	0	0	0	0	0	0	0	0	0	/home/dhl_ec/bnelissen/Slides/CD3_manuscript/CD3_slides/AAA561.CD3.location-a/AAA561.CD3.location-a.run1	255	0.7	0.06	0.7	0.06	-8.09231324363	-10.1927398605	0.73817212422	0.221560324219
58.0	3990072.0	32.0	9131.0	3990072.0	4000000.0	1.0	1.0	1.57	2.05	1.48	0.05	7.43	0.35	0.76	0.0500000000001	9.03	0.34	2.05	1.43	0.4	AAA561.CD3.location-a.X3.Y7.tile.tissue.png	41	1	2000	41	7bcd4cf371946dadc78b9f03a6bf8949	0	0	0	0	0	0	0	0	0	0	0	0	0	/home/dhl_ec/bnelissen/Slides/CD3_manuscript/CD3_slides/AAA561.CD3.location-a/AAA561.CD3.location-a.run1	255	0.7	0.06	0.7	0.06	-8.00898260746	-10.8848319503	0.537387891265	0.0446153448792
100.0	3416363.0	46.0	8986.0	3416363.0	4000000.0	1.0	1.0	0.83	1.08	1.07	0.04	6.51	0.35	0.68	0.0700000000001	8.64	0.32	2.05	1.43	0.39	AAA561.CD3.location-a.X3.Y8.tile.tissue.png	42	1	2000	42	a3e51a7933affd729d258128b165663e	0	0	0	0	0	0	0	0	0	0	0	0	0	/home/dhl_ec/bnelissen/Slides/CD3_manuscript/CD3_slides/AAA561.CD3.location-a/AAA561.CD3.location-a.run1	255	0.7	0.06	0.7	0.06	-8.21862087207	-11.2214066017	0.884370441865	0.107708316406
601.0	512776.0	257.0	4869.0	512776.0	4000000.0	5.0	3.0	0.79	1.18	1.07	0.0500000000001	6.76	0.35	0.68	0.18	6.71	0.21	2.0	1.44	0.44	AAA561.CD3.location-a.X3.Y9.tile.tissue.png	43	1	2000	43	8cc913844e886dd86824e1ccde0c44cf	0	0	0	0	0	0	0	0	0	0	0	0	0	/home/dhl_ec/bnelissen/Slides/CD3_manuscript/CD3_slides/AAA561.CD3.location-a/AAA561.CD3.location-a.run1	255	0.7	0.06	0.7	0.06	-8.71263421627	-10.4946267943	1.3086131763	0.154093007812
0.0	0.0	0.0	0.0	0.0	3512000.0	0.0	0.0	0.65	0.79	0.96	0.04	5.07	0.24	0.72	0.17	3.87	0.1	1.65	1.26	0.28	AAA561.CD3.location-a.X4.Y11.tile.tissue.png	44	1	2000	44	9bfcef5c5847115fb8a4b211160bbd1f	0	0	0	0	0	0	0	0	0	0	0	0	0	/home/dhl_ec/bnelissen/Slides/CD3_manuscript/CD3_slides/AAA561.CD3.location-a/AAA561.CD3.location-a.run1	255	1.0	0.06	1.0	0.06	0.0	-12.5293704332	0.0	0.587851117162
0.0	0.0	0.0	0.0	0.0	4000000.0	0.0	0.0	0.72	0.93	1.04	0.05	5.13	0.27	0.83	0.19	4.43	0.12	1.87	1.42	0.36	AAA561.CD3.location-a.X4.Y4.tile.tissue.png	45	1	2000	45	3fb0e99b3a2df5768e7447fedc82d79d	0	0	0	0	0	0	0	0	0	0	0	0	0	/home/dhl_ec/bnelissen/Slides/CD3_manuscript/CD3_slides/AAA561.CD3.location-a/AAA561.CD3.location-a.run1	255	1.0	0.06	1.0	0.06	0.0	0.0	0.0	3.23311125
0.0	0.0	0.0	0.0	0.0	4000000.0	0.0	0.0	3.11	2.07	1.04	0.0700000000002	5.11	0.27	0.76	0.19	4.53	0.12	1.88	1.43	0.34	AAA561.CD3.location-a.X4.Y5.tile.tissue.png	46	1	2000	46	05b0920739a8c4e561c42e5ada6875ff	0	0	0	0	0	0	0	0	0	0	0	0	0	/home/dhl_ec/bnelissen/Slides/CD3_manuscript/CD3_slides/AAA561.CD3.location-a/AAA561.CD3.location-a.run1	255	1.0	0.06	1.0	0.06	0.0	0.0	0.0	11.295833
124.0	468769.0	74.0	4262.0	468769.0	4000000.0	2.0	1.0	1.53	2.08	1.05	0.05	6.21	0.34	0.71	0.17	6.58	0.21	1.99	1.45	0.62	AAA561.CD3.location-a.X4.Y6.tile.tissue.png	47	1	2000	47	bfbec41ad2505def0fa77ef0ef53b0a9	0	0	0	0	0	0	0	0	0	0	0	0	0	/home/dhl_ec/bnelissen/Slides/CD3_manuscript/CD3_slides/AAA561.CD3.location-a/AAA561.CD3.location-a.run1	255	0.7	0.06	0.7	0.06	-8.5355574363	-11.3463391058	2.38333058359	1.65858903906
91.0	994280.0	38.0	6763.0	994280.0	4000000.0	1.0	2.0	1.56	1.55	1.05	0.05	6.55	0.34	0.68	0.15	7.0	0.36	2.7	1.44	0.64	AAA561.CD3.location-a.X4.Y7.tile.tissue.png	48	1	2000	48	4b4d900f8470c3c5b8b008743ee3e1ff	0	0	0	0	0	0	0	0	0	0	0	0	0	/home/dhl_ec/bnelissen/Slides/CD3_manuscript/CD3_slides/AAA561.CD3.location-a/AAA561.CD3.location-a.run1	255	0.7	0.06	0.7	0.06	-8.89544633399	-11.0499597103	2.11444902003	0.771762441406
72.0	163850.0	41.0	2642.0	163850.0	4000000.0	1.0	1.0	0.97	1.08	1.05	0.05	6.73	0.34	0.92	0.19	6.32	0.2	1.98	1.44	0.54	AAA561.CD3.location-a.X4.Y8.tile.tissue.png	49	1	2000	49	703bd09ccc5f8b8f5e2f399352fcec1c	0	0	0	0	0	0	0	0	0	0	0	0	0	/home/dhl_ec/bnelissen/Slides/CD3_manuscript/CD3_slides/AAA561.CD3.location-a/AAA561.CD3.location-a.run1	255	0.7	0.06	0.7	0.06	-8.1761372856	-11.3485872618	1.8068746	2.14243854883
0.0	0.0	0.0	0.0	0.0	4000000.0	0.0	0.0	0.77	1.18	1.05	0.0400000000002	5.9	0.36	1.14	0.19	4.51	0.2	2.1	1.44	0.77	AAA561.CD3.location-a.X4.Y9.tile.tissue.png	50	1	2000	50	0ade848419a664bcd07b820af3f1045c	0	0	0	0	0	0	0	0	0	0	0	0	0	/home/dhl_ec/bnelissen/Slides/CD3_manuscript/CD3_slides/AAA561.CD3.location-a/AAA561.CD3.location-a.run1	255	1.0	0.06	1.0	0.06	0.0	-11.0159758386	0.0	6.99963528004
0.0	88735.0	0.0	1675.0	88735.0	4000000.0	0.0	1.0	1.91	2.53	1.27	0.05	6.21	0.34	0.78	0.19	6.06	0.13	1.99	1.45	1.19	AAA561.CD3.location-a.X5.Y0.tile.tissue.png	51	1	2000	51	21994cebe26c1ef9b454c37a92c57379	0	0	0	0	0	0	0	0	0	0	0	0	0	/home/dhl_ec/bnelissen/Slides/CD3_manuscript/CD3_slides/AAA561.CD3.location-a/AAA561.CD3.location-a.run1	255	0.7	0.06	0.7	0.06	-8.55288134409	-11.6780057234	2.34975329774	2.78400507812
2521.0	1444909.0	1212.0	10712.0	1444909.0	4000000.0	27.0	1.0	2.75	2.71	1.06	0.05	6.72	0.36	0.72	0.14	7.3	0.33	2.11	1.43	0.56	AAA561.CD3.location-a.X5.Y1.tile.tissue.png	52	1	2000	52	09bd3cb223e93b06a1ce5c15e958d728	0	0	0	0	0	0	0	0	0	0	0	0	0	/home/dhl_ec/bnelissen/Slides/CD3_manuscript/CD3_slides/AAA561.CD3.location-a/AAA561.CD3.location-a.run1	255	0.7	0.06	0.7	0.06	-8.67578561999	-11.6006471643	2.01822334913	1.01283600781
0.0	0.0	0.0	0.0	0.0	3512000.0	0.0	0.0	2.28	1.82	0.93	0.0599999999999	4.59	0.24	0.72	0.16	3.87	0.0999999999999	1.66	1.26	1.11	AAA561.CD3.location-a.X5.Y11.tile.tissue.png	53	1	2000	53	02f8228331aac725ebdfd6838567bc72	0	0	0	0	0	0	0	0	0	0	0	0	0	/home/dhl_ec/bnelissen/Slides/CD3_manuscript/CD3_slides/AAA561.CD3.location-a/AAA561.CD3.location-a.run1	255	1.0	0.06	1.0	0.06	0.0	0.0	0.0	2.74009083144
20404.0	1141317.0	8839.0	21013.0	1141317.0	4000000.0	206.0	7.0	1.93	1.62	1.04	0.05	6.26	0.35	0.69	0.15	7.15	0.24	2.1	1.65	0.66	AAA561.CD3.location-a.X5.Y2.tile.tissue.png	54	1	2000	54	343e27ac7decfb3a6ede90c4b81ac9f0	0	0	0	0	0	0	0	0	0	0	0	0	0	/home/dhl_ec/bnelissen/Slides/CD3_manuscript/CD3_slides/AAA561.CD3.location-a/AAA561.CD3.location-a.run1	255	0.7	0.06	0.7	0.06	-9.22177769457	-11.7618967118	2.58415847794	0.591713257812
5439.0	933512.0	2392.0	18025.0	933512.0	4000000.0	56.0	8.0	2.27	1.16	1.06	0.05	6.42	0.35	0.68	0.16	6.95	0.34	2.11	1.44	0.52	AAA561.CD3.location-a.X5.Y3.tile.tissue.png	55	1	2000	55	2a01cc753b21be15274e0d1822665b7a	0	0	0	0	0	0	0	0	0	0	0	0	0	/home/dhl_ec/bnelissen/Slides/CD3_manuscript/CD3_slides/AAA561.CD3.location-a/AAA561.CD3.location-a.run1	255	0.7	0.06	0.7	0.06	-9.57251533332	-11.9950038792	3.56801366171	0.66630196875
1262.0	215822.0	646.0	9707.0	215822.0	4000000.0	15.0	9.0	1.48	1.69	1.05	0.05	6.26	0.34	0.72	0.18	6.45	0.2	2.04	1.43	0.35	AAA561.CD3.location-a.X5.Y4.tile.tissue.png	56	1	2000	56	c8e48987a85670c65a1115dfe3b67de1	0	0	0	0	0	0	0	0	0	0	0	0	0	/home/dhl_ec/bnelissen/Slides/CD3_manuscript/CD3_slides/AAA561.CD3.location-a/AAA561.CD3.location-a.run1	255	0.7	0.06	0.7	0.06	-9.51531626516	-12.1162824856	3.24261804022	1.97810479883
0.0	0.0	0.0	0.0	0.0	4000000.0	0.0	0.0	1.87	1.85	1.05	0.05	5.75	0.27	0.71	0.19	4.46	0.12	1.86	1.43	0.34	AAA561.CD3.location-a.X5.Y5.tile.tissue.png	57	1	2000	57	b5e0acbbb06d629facf1f6b9f85713e7	0	0	0	0	0	0	0	0	0	0	0	0	0	/home/dhl_ec/bnelissen/Slides/CD3_manuscript/CD3_slides/AAA561.CD3.location-a/AAA561.CD3.location-a.run1	255	1.0	0.06	1.0	0.06	0.0	-10.3022338484	0.0	5.28090917717
0.0	0.0	0.0	0.0	0.0	4000000.0	0.0	0.0	2.5	0.85	1.23	0.05	5.12	0.27	0.78	0.19	4.5	0.12	1.87	1.43	0.33	AAA561.CD3.location-a.X5.Y6.tile.tissue.png	58	1	2000	58	a31ea77567ea99334692c9d1ed00fa80	0	0	0	0	0	0	0	0	0	0	0	0	0	/home/dhl_ec/bnelissen/Slides/CD3_manuscript/CD3_slides/AAA561.CD3.location-a/AAA561.CD3.location-a.run1	255	1.0	0.06	1.0	0.06	0.0	0.0	0.0	9.359328
0.0	0.0	0.0	0.0	0.0	4000000.0	0.0	0.0	2.71	1.56	1.35	0.04	5.13	0.27	0.81	0.2	4.45	0.12	1.88	1.44	0.34	AAA561.CD3.location-a.X5.Y7.tile.tissue.png	59	1	2000	59	c7ecb6dd1856006747ed1a4d45fb6e98	0	0	0	0	0	0	0	0	0	0	0	0	0	/home/dhl_ec/bnelissen/Slides/CD3_manuscript/CD3_slides/AAA561.CD3.location-a/AAA561.CD3.location-a.run1	255	1.0	0.06	1.0	0.06	0.0	0.0	0.0	2.29294575
56.0	1132771.0	47.0	8418.0	1132771.0	4000000.0	1.0	2.0	0.95	2.19	1.04	0.05	6.28	0.35	0.69	0.15	7.05	0.23	1.98	1.44	0.35	AAA561.CD3.location-a.X6.Y0.tile.tissue.png	60	1	2000	60	7876fdea336a8f93bda6e232b2805aea	0	0	0	0	0	0	0	0	0	0	0	0	0	/home/dhl_ec/bnelissen/Slides/CD3_manuscript/CD3_slides/AAA561.CD3.location-a/AAA561.CD3.location-a.run1	255	0.7	0.06	0.7	0.06	-8.94451490289	-10.9822091541	2.81928464828	0.654107945313
4362.0	3968627.0	2054.0	9558.0	3968627.0	4000000.0	45.0	1.0	1.7	2.98	1.12	0.04	5.83	0.34	0.68	0.05	8.99	0.34	2.04	1.43	0.39	AAA561.CD3.location-a.X6.Y1.tile.tissue.png	61	1	2000	61	e01bfcc9a1f5314dd2882f374ed7c0a1	0	0	0	0	0	0	0	0	0	0	0	0	0	/home/dhl_ec/bnelissen/Slides/CD3_manuscript/CD3_slides/AAA561.CD3.location-a/AAA561.CD3.location-a.run1	255	0.7	0.0600521187596	0.7	0.0600521187596	-8.65655016162	-12.2788973468	1.201416486	0.129444807617
0.0	0.0	0.0	0.0	0.0	3512000.0	0.0	0.0	2.2	0.81	0.99	0.05	4.56	0.24	0.72	0.17	3.94	0.11	1.66	1.25	0.42	AAA561.CD3.location-a.X6.Y11.tile.tissue.png	62	1	2000	62	1d84d180d55745b95141b8f812be13cc	0	0	0	0	0	0	0	0	0	0	0	0	0	/home/dhl_ec/bnelissen/Slides/CD3_manuscript/CD3_slides/AAA561.CD3.location-a/AAA561.CD3.location-a.run1	255	1.0	0.06	1.0	0.06	0.0	0.0	0.0	3.10206605923
98380.0	3472439.0	36464.0	22681.0	3472439.0	4000000.0	771.0	9.0	2.21	1.14	1.06	0.04	6.68	0.35	0.69	0.0700000000002	9.5	0.34	2.07	1.43	0.57	AAA561.CD3.location-a.X6.Y2.tile.tissue.png	63	1	2000	63	eb403b40ac1a167bef456b7ad582f8f1	0	0	0	0	0	0	0	0	0	0	0	0	0	/home/dhl_ec/bnelissen/Slides/CD3_manuscript/CD3_slides/AAA561.CD3.location-a/AAA561.CD3.location-a.run1	255	0.7	0.06	0.7	0.06	-9.19874992079	-11.8698130273	2.23468783625	0.352170679687
32531.0	2117715.0	13984.0	57486.0	2117715.0	4000000.0	331.0	19.0	2.05	1.66	1.05	0.04	6.5	0.37	0.67	0.12	8.03	0.28	2.17	1.43	0.38	AAA561.CD3.location-a.X6.Y3.tile.tissue.png	64	1	2000	64	e470c0e7bf5266b82dc9a5921acf3d26	0	0	0	0	0	0	0	0	0	0	0	0	0	/home/dhl_ec/bnelissen/Slides/CD3_manuscript/CD3_slides/AAA561.CD3.location-a/AAA561.CD3.location-a.run1	255	0.7	0.06	0.7	0.06	-9.5122298277	-12.3231812346	3.22031488015	0.5430974375
32129.0	1285867.0	12477.0	68352.0	1285867.0	4000000.0	271.0	44.0	0.91	1.6	1.06	0.0400000000002	6.4	0.37	0.68	0.15	7.49	0.25	2.2	1.44	0.4	AAA561.CD3.location-a.X6.Y4.tile.tissue.png	65	1	2000	65	5185c8ba7a19a7fc43a25e1f9209096d	0	0	0	0	0	0	0	0	0	0	0	0	0	/home/dhl_ec/bnelissen/Slides/CD3_manuscript/CD3_slides/AAA561.CD3.location-a/AAA561.CD3.location-a.run1	255	0.7	0.06	0.7	0.06	-9.80772045425	-12.399046396	3.13730218398	0.523896125
32783.0	1704142.0	13930.0	49910.0	1704142.0	4000000.0	310.0	24.0	1.39	2.63	1.05	0.0400000000002	6.59	0.37	0.68	0.13	7.74	0.42	2.26	1.42	0.55	AAA561.CD3.location-a.X6.Y5.tile.tissue.png	66	1	2000	66	4b2fc5c47f87165ab62390d7d176187c	0	0	0	0	0	0	0	0	0	0	0	0	0	/home/dhl_ec/bnelissen/Slides/CD3_manuscript/CD3_slides/AAA561.CD3.location-a/AAA561.CD3.location-a.run1	255	0.7	0.06	0.7	0.06	-9.55375292586	-12.2670945403	3.44251475371	0.5581773125
5723.0	1080453.0	2865.0	24995.0	1080453.0	4000000.0	64.0	7.0	1.74	2.06	1.06	0.0400000000002	6.31	0.35	0.68	0.16	7.07	0.24	2.15	1.43	0.36	AAA561.CD3.location-a.X6.Y6.tile.tissue.png	67	1	2000	67	1f5356e283fcfd6622f211af04de66d8	0	0	0	0	0	0	0	0	0	0	0	0	0	/home/dhl_ec/bnelissen/Slides/CD3_manuscript/CD3_slides/AAA561.CD3.location-a/AAA561.CD3.location-a.run1	255	0.7	0.06	0.7	0.06	-9.32814351413	-12.2504623596	3.06745691139	0.327128523437
419.0	31197.0	188.0	1620.0	31197.0	4000000.0	4.0	2.0	1.91	1.46	1.08	0.0500000000002	6.01	0.34	0.73	0.19	6.32	0.2	1.93	1.43	0.32	AAA561.CD3.location-a.X6.Y7.tile.tissue.png	68	1	2000	68	13475034b0a01eba05c20e1bc17fc64b	0	0	0	0	0	0	0	0	0	0	0	0	0	/home/dhl_ec/bnelissen/Slides/CD3_manuscript/CD3_slides/AAA561.CD3.location-a/AAA561.CD3.location-a.run1	255	0.7	0.06	0.7	0.06	-9.24236835182	-12.1452180411	3.01327882543	2.54671862305
0.0	0.0	0.0	0.0	0.0	4000000.0	0.0	0.0	2.09	1.55	1.05	0.05	5.15	0.28	0.79	0.19	4.47	0.12	1.86	1.44	0.33	AAA561.CD3.location-a.X6.Y8.tile.tissue.png	69	1	2000	69	26490d0d1f068b2d2c328296c8d32015	0	0	0	0	0	0	0	0	0	0	0	0	0	/home/dhl_ec/bnelissen/Slides/CD3_manuscript/CD3_slides/AAA561.CD3.location-a/AAA561.CD3.location-a.run1	255	1.0	0.06	1.0	0.06	0.0	0.0	0.0	6.4101585
0.0	2240.0	0.0	212.0	2240.0	4000000.0	0.0	1.0	1.46	1.31	1.07	0.05	6.05	0.41	0.81	0.19	5.5	0.13	1.92	1.44	0.32	AAA561.CD3.location-a.X6.Y9.tile.tissue.png	70	1	2000	70	2c08643d2222a62391fc8740d1dc8624	0	0	0	0	0	0	0	0	0	0	0	0	0	/home/dhl_ec/bnelissen/Slides/CD3_manuscript/CD3_slides/AAA561.CD3.location-a/AAA561.CD3.location-a.run1	255	0.7	0.06	0.7	0.06	0.0	-11.4390850981	0.696693311419	2.96668668167
0.0	19910.0	0.0	1156.0	19910.0	4000000.0	0.0	3.0	1.63	1.29	1.04	0.05	6.16	0.34	0.8	0.19	5.96	0.13	1.94	1.45	0.33	AAA561.CD3.location-a.X7.Y0.tile.tissue.png	71	1	2000	71	3c1ff911dde38ac21aa1aa98de718941	0	0	0	0	0	0	0	0	0	0	0	0	0	/home/dhl_ec/bnelissen/Slides/CD3_manuscript/CD3_slides/AAA561.CD3.location-a/AAA561.CD3.location-a.run1	255	0.7	0.06	0.7	0.06	-9.01754961855	-12.2658448327	4.65711020019	2.7091786178
244.0	2448868.0	161.0	11390.0	2448868.0	4000000.0	3.0	5.0	1.17	1.7	1.04	0.04	6.29	0.34	0.68	0.0999999999999	7.94	0.28	2.06	1.43	0.75	AAA561.CD3.location-a.X7.Y1.tile.tissue.png	72	1	2000	72	adb5d89eaaccd5e943e33c05fa401fb8	0	0	0	0	0	0	0	0	0	0	0	0	0	/home/dhl_ec/bnelissen/Slides/CD3_manuscript/CD3_slides/AAA561.CD3.location-a/AAA561.CD3.location-a.run1	255	0.7	0.06	0.7	0.06	-8.6219435071	-11.0836580879	1.94901658623	0.185786945313
4298.0	305414.0	1789.0	15250.0	305414.0	4000000.0	34.0	18.0	1.33	1.98	1.64	0.0699999999999	6.5	0.35	0.7	0.18	6.65	0.2	2.08	1.43	0.78	AAA561.CD3.location-a.X7.Y10.tile.tissue.png	73	1	2000	73	b691426dfb8b680ef17bd89750237941	0	0	0	0	0	0	0	0	0	0	0	0	0	/home/dhl_ec/bnelissen/Slides/CD3_manuscript/CD3_slides/AAA561.CD3.location-a/AAA561.CD3.location-a.run1	255	0.7	0.06	0.7	0.06	-9.70405209576	-12.3930160979	4.15890945132	1.46475834766
64.0	6749.0	34.0	560.0	6749.0	3512000.0	1.0	1.0	1.04	0.98	0.93	0.0400000000002	5.38	0.3	0.68	0.18	5.6	0.18	1.69	1.25	0.28	AAA561.CD3.location-a.X7.Y11.tile.tissue.png	74	1	2000	74	14f831529d00f4c132de1daad6b95b26	0	0	0	0	0	0	0	0	0	0	0	0	0	/home/dhl_ec/bnelissen/Slides/CD3_manuscript/CD3_slides/AAA561.CD3.location-a/AAA561.CD3.location-a.run1	255	0.7	0.06	0.7	0.06	-9.04631491112	-12.4697619613	4.46615070196	2.07596806478
8685.0	3888721.0	3843.0	8462.0	3888721.0	4000000.0	77.0	1.0	0.81	1.06	1.05	0.04	6.15	0.34	0.69	0.05	8.97	0.33	2.04	1.44	0.55	AAA561.CD3.location-a.X7.Y2.tile.tissue.png	75	1	2000	75	a3a601550174d3437182fb4d7deca090	0	0	0	0	0	0	0	0	0	0	0	0	0	/home/dhl_ec/bnelissen/Slides/CD3_manuscript/CD3_slides/AAA561.CD3.location-a/AAA561.CD3.location-a.run1	255	0.7	0.06	0.7	0.06	-8.47721463525	-11.9234416775	0.948221105864	0.119886472656
54303.0	3451621.0	22463.0	16639.0	3451621.0	4000000.0	529.0	1.0	1.18	1.13	1.05	0.04	6.51	0.35	0.68	0.0700000000002	9.01	0.34	2.09	1.44	0.51	AAA561.CD3.location-a.X7.Y3.tile.tissue.png	76	1	2000	76	d1750bc4b2ea82d9d120f79e88efa244	0	0	0	0	0	0	0	0	0	0	0	0	0	/home/dhl_ec/bnelissen/Slides/CD3_manuscript/CD3_slides/AAA561.CD3.location-a/AAA561.CD3.location-a.run1	255	0.7	0.06	0.7	0.06	-8.99432771115	-12.145063462	1.79118799295	0.227503769531
29376.0	2552556.0	13065.0	44338.0	2552556.0	4000000.0	324.0	25.0	1.43	1.32	1.05	0.04	6.72	0.36	0.7	0.1	8.37	0.29	2.14	1.43	0.52	AAA561.CD3.location-a.X7.Y4.tile.tissue.png	77	1	2000	77	3a79c156611544678ed38e93c1189e0e	0	0	0	0	0	0	0	0	0	0	0	0	0	/home/dhl_ec/bnelissen/Slides/CD3_manuscript/CD3_slides/AAA561.CD3.location-a/AAA561.CD3.location-a.run1	255	0.7	0.06	0.7	0.06	-9.57621347088	-12.2943937354	3.06236366378	0.435030046875
14012.0	2020626.0	6342.0	53010.0	2020626.0	4000000.0	152.0	31.0	1.03	1.94	1.04	0.04	6.59	0.37	0.68	0.12	7.86	0.27	2.16	1.44	0.52	AAA561.CD3.location-a.X7.Y5.tile.tissue.png	78	1	2000	78	e881464fe22a8c1f69ae096fb8c54727	0	0	0	0	0	0	0	0	0	0	0	0	0	/home/dhl_ec/bnelissen/Slides/CD3_manuscript/CD3_slides/AAA561.CD3.location-a/AAA561.CD3.location-a.run1	255	0.7	0.06	0.7	0.06	-9.59248995271	-12.7570173623	3.33758939455	0.458439953125
35356.0	1688435.0	14856.0	58672.0	1688435.0	4000000.0	322.0	41.0	1.93	2.13	1.05	0.04	6.57	0.38	0.68	0.13	7.76	0.27	2.19	1.44	0.37	AAA561.CD3.location-a.X7.Y6.tile.tissue.png	79	1	2000	79	ae008fb659e805b393ec444cc4f3f1ed	0	0	0	0	0	0	0	0	0	0	0	0	0	/home/dhl_ec/bnelissen/Slides/CD3_manuscript/CD3_slides/AAA561.CD3.location-a/AAA561.CD3.location-a.run1	255	0.7	0.06	0.7	0.06	-9.60538641902	-12.5538225878	2.91099268528	0.42456790625
11638.0	1381772.0	5730.0	38171.0	1381772.0	4000000.0	136.0	43.0	2.23	1.09	1.05	0.04	6.42	0.36	0.68	0.15	7.34	0.25	2.13	1.44	0.37	AAA561.CD3.location-a.X7.Y7.tile.tissue.png	80	1	2000	80	8a6331d03965b2ad6180d45aa7707bb8	0	0	0	0	0	0	0	0	0	0	0	0	0	/home/dhl_ec/bnelissen/Slides/CD3_manuscript/CD3_slides/AAA561.CD3.location-a/AAA561.CD3.location-a.run1	255	0.7	0.06	0.7	0.06	-9.31017674356	-12.0956796021	2.92001194188	0.393480421875
5827.0	977081.0	2822.0	31116.0	977081.0	4000000.0	71.0	33.0	2.3	1.39	1.05	0.04	6.57	0.38	0.68	0.17	7.02	0.23	2.12	1.43	0.49	AAA561.CD3.location-a.X7.Y8.tile.tissue.png	81	1	2000	81	06e24926dc15db459e78cd7f3b25f1fe	0	0	0	0	0	0	0	0	0	0	0	0	0	/home/dhl_ec/bnelissen/Slides/CD3_manuscript/CD3_slides/AAA561.CD3.location-a/AAA561.CD3.location-a.run1	255	0.7	0.06	0.7	0.06	-9.31579987486	-11.7981935286	2.66084144685	0.423480929688
6323.0	538641.0	2948.0	36225.0	538641.0	4000000.0	71.0	52.0	1.43	1.89	1.07	0.0700000000002	6.42	0.4	0.7	0.18	7.48	0.22	2.12	1.43	0.47	AAA561.CD3.location-a.X7.Y9.tile.tissue.png	82	1	2000	82	8c54f6b823e757ad9239d99c443260ff	0	0	0	0	0	0	0	0	0	0	0	0	0	/home/dhl_ec/bnelissen/Slides/CD3_manuscript/CD3_slides/AAA561.CD3.location-a/AAA561.CD3.location-a.run1	255	0.7	0.06	0.7	0.06	-9.56420082344	-12.1328340228	3.21455608544	0.711046648437
0.0	0.0	0.0	0.0	0.0	4000000.0	0.0	0.0	0.81	1.74	1.04	0.0699999999999	5.62	0.28	0.81	0.19	4.42	0.12	1.87	1.44	0.55	AAA561.CD3.location-a.X8.Y0.tile.tissue.png	83	1	2000	83	90f072a8fe700c1dcbff039692247f62	0	0	0	0	0	0	0	0	0	0	0	0	0	/home/dhl_ec/bnelissen/Slides/CD3_manuscript/CD3_slides/AAA561.CD3.location-a/AAA561.CD3.location-a.run1	255	1.0	0.06	1.0	0.06	0.0	0.0	0.0	2.42089125
71.0	89443.0	38.0	2806.0	89443.0	4000000.0	1.0	3.0	0.87	0.89	1.04	0.05	6.14	0.34	0.73	0.18	6.38	0.2	1.95	1.43	0.46	AAA561.CD3.location-a.X8.Y1.tile.tissue.png	84	1	2000	84	b8a8af2d22d895b840d48898d6208739	0	0	0	0	0	0	0	0	0	0	0	0	0	/home/dhl_ec/bnelissen/Slides/CD3_manuscript/CD3_slides/AAA561.CD3.location-a/AAA561.CD3.location-a.run1	255	0.7	0.06	0.7	0.06	-9.05706641639	-12.3387734663	4.79877668925	2.71812005762
6211.0	627229.0	2719.0	50101.0	627229.0	4000000.0	56.0	85.0	0.81	1.0	1.05	0.04	6.35	0.36	0.67	0.17	6.77	0.22	2.18	1.48	0.77	AAA561.CD3.location-a.X8.Y10.tile.tissue.png	85	1	2000	85	c6e1d54f48f5c6fa32aaf363119c2fc7	0	0	0	0	0	0	0	0	0	0	0	0	0	/home/dhl_ec/bnelissen/Slides/CD3_manuscript/CD3_slides/AAA561.CD3.location-a/AAA561.CD3.location-a.run1	255	0.7	0.06	0.7	0.06	-9.63980787895	-11.9864569592	3.32326727851	0.59649815625
8673.0	646521.0	3962.0	24540.0	646521.0	3512000.0	84.0	17.0	1.18	1.53	1.12	0.04	5.76	0.5	0.72	0.14	6.02	0.3	2.12	1.26	1.01	AAA561.CD3.location-a.X8.Y11.tile.tissue.png	86	1	2000	86	8bf75a2c32774d98d47827a1cd56401a	0	0	0	0	0	0	0	0	0	0	0	0	0	/home/dhl_ec/bnelissen/Slides/CD3_manuscript/CD3_slides/AAA561.CD3.location-a/AAA561.CD3.location-a.run1	255	0.7	0.06	0.7	0.06	-9.47621760662	-12.3772336134	3.72528271327	1.14714377491
160.0	924049.0	108.0	6095.0	924049.0	4000000.0	3.0	3.0	2.49	2.78	1.09	0.0500000000002	7.24	0.34	0.67	0.16	6.85	0.29	2.29	1.44	0.51	AAA561.CD3.location-a.X8.Y2.tile.tissue.png	87	1	2000	87	2663c99190d641273e9e7348f84801bd	0	0	0	0	0	0	0	0	0	0	0	0	0	/home/dhl_ec/bnelissen/Slides/CD3_manuscript/CD3_slides/AAA561.CD3.location-a/AAA561.CD3.location-a.run1	255	0.7	0.06	0.7	0.06	-8.12046752987	-10.9355302777	2.20242359207	0.470582738281
7138.0	3881290.0	2860.0	9379.0	3881290.0	4000000.0	57.0	1.0	2.53	1.44	1.19	0.0599999999999	6.97	0.35	0.68	0.0599999999999	9.16	0.34	2.06	1.43	0.51	AAA561.CD3.location-a.X8.Y3.tile.tissue.png	88	1	2000	88	34c4d826ee32c0751969821df9c25496	0	0	0	0	0	0	0	0	0	0	0	0	0	/home/dhl_ec/bnelissen/Slides/CD3_manuscript/CD3_slides/AAA561.CD3.location-a/AAA561.CD3.location-a.run1	255	0.7	0.06	0.7	0.06	-9.36540163772	-12.2260400372	1.96675281285	0.195639488281
11454.0	3350415.0	5056.0	16241.0	3350415.0	4000000.0	112.0	4.0	2.72	1.5	1.1	0.0500000000002	6.75	0.35	0.68	0.0899999999999	8.8	0.32	2.08	1.43	0.55	AAA561.CD3.location-a.X8.Y4.tile.tissue.png	89	1	2000	89	84046210ec0da0f2f00d30b64fbcdb1a	0	0	0	0	0	0	0	0	0	0	0	0	0	/home/dhl_ec/bnelissen/Slides/CD3_manuscript/CD3_slides/AAA561.CD3.location-a/AAA561.CD3.location-a.run1	255	0.7	0.06	0.7	0.06	-8.78498607301	-11.8481223048	1.35359715331	0.167417957031
120590.0	3446406.0	43955.0	20839.0	3446406.0	4000000.0	902.0	7.0	2.26	2.4	1.05	0.04	7.1	0.55	1.14	0.0900000000001	9.58	0.34	2.08	1.43	0.65	AAA561.CD3.location-a.X8.Y5.tile.tissue.png	90	1	2000	90	9297b973887b4937138896fbf43e3ee1	0	0	0	0	0	0	0	0	0	0	0	0	0	/home/dhl_ec/bnelissen/Slides/CD3_manuscript/CD3_slides/AAA561.CD3.location-a/AAA561.CD3.location-a.run1	255	0.7	0.06	0.7	0.06	-9.19981597966	-12.6915073292	2.0269796115	0.421437554687
44294.0	3268437.0	19476.0	27661.0	3268437.0	4000000.0	452.0	10.0	1.87	1.6	1.04	0.0400000000004	7.09	0.35	0.67	0.0799999999999	10.38	0.33	2.12	1.42	1.29	AAA561.CD3.location-a.X8.Y6.tile.tissue.png	91	1	2000	91	43c118dd7145cad9825295a9adfbaa63	0	0	0	0	0	0	0	0	0	0	0	0	0	/home/dhl_ec/bnelissen/Slides/CD3_manuscript/CD3_slides/AAA561.CD3.location-a/AAA561.CD3.location-a.run1	255	0.7	0.06	0.7	0.06	-9.57629308638	-12.7914141755	3.09398294781	0.458500375
32287.0	1872770.0	14239.0	68388.0	1872770.0	4000000.0	331.0	30.0	1.52	2.2	1.54	0.04	6.42	0.37	0.67	0.13	7.77	0.27	2.25	1.42	1.31	AAA561.CD3.location-a.X8.Y7.tile.tissue.png	92	1	2000	92	1ec41aef625ba78d3a0a4e7360ab0d0a	0	0	0	0	0	0	0	0	0	0	0	0	0	/home/dhl_ec/bnelissen/Slides/CD3_manuscript/CD3_slides/AAA561.CD3.location-a/AAA561.CD3.location-a.run1	255	0.7	0.06	0.7	0.06	-9.53075368181	-12.6719371589	2.67023910459	0.4503115625
27807.0	1767599.0	12398.0	60683.0	1767599.0	4000000.0	276.0	52.0	2.2	1.75	1.05	0.04	6.44	0.36	0.68	0.13	9.12	0.41	2.2	1.43	0.45	AAA561.CD3.location-a.X8.Y8.tile.tissue.png	93	1	2000	93	e6422af064c6377f8f7da4d42cc7720c	0	0	0	0	0	0	0	0	0	0	0	0	0	/home/dhl_ec/bnelissen/Slides/CD3_manuscript/CD3_slides/AAA561.CD3.location-a/AAA561.CD3.location-a.run1	255	0.7	0.06	0.7	0.06	-9.57078973336	-12.0862863649	2.70748526733	0.5290658125
23755.0	1395992.0	10973.0	55965.0	1395992.0	4000000.0	251.0	40.0	2.37	1.59	1.35	0.0400000000004	6.52	0.37	0.67	0.15	7.34	0.25	2.18	1.43	0.51	AAA561.CD3.location-a.X8.Y9.tile.tissue.png	94	1	2000	94	4fe76a8f3bf1c387226f7fff764965b4	0	0	0	0	0	0	0	0	0	0	0	0	0	/home/dhl_ec/bnelissen/Slides/CD3_manuscript/CD3_slides/AAA561.CD3.location-a/AAA561.CD3.location-a.run1	255	0.7	0.06	0.7	0.06	-9.62109988644	-12.0803726601	3.16741203929	0.557635109375
17986.0	945247.0	7750.0	29168.0	945247.0	4000000.0	168.0	17.0	1.89	1.66	1.05	0.04	6.41	0.36	0.67	0.16	7.03	0.24	2.11	1.44	0.5	AAA561.CD3.location-a.X9.Y10.tile.tissue.png	95	1	2000	95	066d925b6875e8699cfdd80f877abb74	0	0	0	0	0	0	0	0	0	0	0	0	0	/home/dhl_ec/bnelissen/Slides/CD3_manuscript/CD3_slides/AAA561.CD3.location-a/AAA561.CD3.location-a.run1	255	0.7	0.06	0.7	0.06	-9.67234448759	-12.1805735718	3.55684025279	0.340552046875
2234.0	64505.0	939.0	3739.0	64505.0	3512000.0	21.0	4.0	1.27	1.17	0.92	0.04	5.52	0.3	0.619999999999	0.17	5.54	0.17	1.72	1.96	0.59	AAA561.CD3.location-a.X9.Y11.tile.tissue.png	96	1	2000	96	d2501a520dc67b3f1a41adc89db9b3fb	0	0	0	0	0	0	0	0	0	0	0	0	0	/home/dhl_ec/bnelissen/Slides/CD3_manuscript/CD3_slides/AAA561.CD3.location-a/AAA561.CD3.location-a.run1	255	0.7	0.06	0.7	0.06	-9.47813088458	-12.6074443264	3.6959263698	2.12516979285
0.0	1365.0	0.0	168.0	1365.0	4000000.0	0.0	1.0	1.22	2.35	1.67	0.0599999999999	6.09	0.34	0.800000000001	0.19	7.0	0.12	1.98	1.44	0.5	AAA561.CD3.location-a.X9.Y2.tile.tissue.png	97	1	2000	97	3a7d094baca317a2c78414b589b2c097	0	0	0	0	0	0	0	0	0	0	0	0	0	/home/dhl_ec/bnelissen/Slides/CD3_manuscript/CD3_slides/AAA561.CD3.location-a/AAA561.CD3.location-a.run1	255	0.7	0.06	0.7	0.06	0.0	-12.3144584064	4.72284512363	3.08174640842
701.0	841999.0	317.0	12107.0	841999.0	4000000.0	7.0	8.0	2.4	2.37	1.48	0.0499999999997	6.41	0.35	0.690000000001	0.16	6.85	0.22	2.37	1.99	1.04	AAA561.CD3.location-a.X9.Y3.tile.tissue.png	98	1	2000	98	f0728c3a3ce37a21a3ee3de3f892482a	0	0	0	0	0	0	0	0	0	0	0	0	0	/home/dhl_ec/bnelissen/Slides/CD3_manuscript/CD3_slides/AAA561.CD3.location-a/AAA561.CD3.location-a.run1	255	0.7	0.06	0.7	0.06	-9.54920258898	-11.5678893772	3.20434146342	1.13784410938
655.0	3858109.0	332.0	8971.0	3858109.0	4000000.0	9.0	1.0	2.37	1.74	1.04	0.04	6.59	0.35	0.68	0.0699999999997	8.99	0.34	2.1	1.43	0.6	AAA561.CD3.location-a.X9.Y4.tile.tissue.png	99	1	2000	99	338994d0bf7276781c1bec64ea0592a8	0	0	0	0	0	0	0	0	0	0	0	0	0	/home/dhl_ec/bnelissen/Slides/CD3_manuscript/CD3_slides/AAA561.CD3.location-a/AAA561.CD3.location-a.run1	255	0.7	0.06	0.7	0.06	-8.55265258184	-12.2242974022	1.42822620544	0.141539572266
2250.0	3998415.0	763.0	8178.0	3998415.0	4000000.0	13.0	1.0	2.07	2.12	1.05	0.04	7.91	0.34	0.68	0.0500000000002	9.48	0.36	2.03	1.42	1.25	AAA561.CD3.location-a.X9.Y5.tile.tissue.png	100	1	2000	100	bae720601b84c2ceb905bb9a0b30233a	0	0	0	0	0	0	0	0	0	0	0	0	0	/home/dhl_ec/bnelissen/Slides/CD3_manuscript/CD3_slides/AAA561.CD3.location-a/AAA561.CD3.location-a.run1	255	0.7	0.06	0.7	0.06	-8.90382290501	-11.9702782303	1.04193660683	0.123438848145
5631.0	3965566.0	2614.0	10165.0	3965566.0	4000000.0	56.0	3.0	2.46	1.2	1.6	0.04	5.78	0.34	0.68	0.0499999999997	9.0	0.34	2.04	1.43	1.15	AAA561.CD3.location-a.X9.Y6.tile.tissue.png	101	1	2000	101	b08d6388993ba64e6138cfc7b86fab80	0	0	0	0	0	0	0	0	0	0	0	0	0	/home/dhl_ec/bnelissen/Slides/CD3_manuscript/CD3_slides/AAA561.CD3.location-a/AAA561.CD3.location-a.run1	255	0.7	0.0663744091257	0.7	0.0663744091257	-8.53955479667	-11.8674865091	0.768353954864	0.091523296875
49202.0	3379068.0	20645.0	21648.0	3379068.0	4000000.0	476.0	6.0	2.18	1.41	1.05	0.04	6.57	0.35	0.67	0.0699999999997	9.03	0.36	2.08	1.44	1.48	AAA561.CD3.location-a.X9.Y7.tile.tissue.png	102	1	2000	102	62227ca0d444c148d32c0a6e4e496558	0	0	0	0	0	0	0	0	0	0	0	0	0	/home/dhl_ec/bnelissen/Slides/CD3_manuscript/CD3_slides/AAA561.CD3.location-a/AAA561.CD3.location-a.run1	255	0.7	0.06	0.7	0.06	-9.49208322408	-12.6837433814	2.24035865576	0.352320574219
49511.0	1810880.0	19820.0	43960.0	1810880.0	4000000.0	429.0	34.0	2.68	1.08	1.05	0.04	6.51	0.37	0.67	0.13	7.83	0.28	2.15	1.43	0.559999999999	AAA561.CD3.location-a.X9.Y8.tile.tissue.png	103	1	2000	103	f09f0e47f2703d71c66338a8fc9ab581	0	0	0	0	0	0	0	0	0	0	0	0	0	/home/dhl_ec/bnelissen/Slides/CD3_manuscript/CD3_slides/AAA561.CD3.location-a/AAA561.CD3.location-a.run1	255	0.7	0.06	0.7	0.06	-9.37477232093	-12.9940330698	2.58034910873	0.45082496875
21721.0	2035677.0	10178.0	41835.0	2035677.0	4000000.0	229.0	31.0	1.4	2.22	1.06	0.04	6.48	0.36	0.67	0.12	7.79	0.28	2.14	1.43	1.04	AAA561.CD3.location-a.X9.Y9.tile.tissue.png	104	1	2000	104	387eb8d83d532b050037520ecaaceb56	0	0	0	0	0	0	0	0	0	0	0	0	0	/home/dhl_ec/bnelissen/Slides/CD3_manuscript/CD3_slides/AAA561.CD3.location-a/AAA561.CD3.location-a.run1	255	0.7	0.06	0.7	0.06	-9.59721483467	-12.4107974908	2.8634849273	0.425199109375
[truncated: 2 more columns]
