# Supplementary material for: SlideToolkit: An Assistive Toolset for the Histological Quantification of Whole Slide Images
Source: PLoS One. 2014 Nov 5;9(11):e110289. doi: 10.1371/journal.pone.0110289 (PMC4220929; doi:10.1371/journal.pone.0110289)
Supplement: RawData S1 — ICC and BlandAltman plot - measurements and r-script.zip. Measurements of Run1 and Run2, including the code for the calculation of the intraclass correlation coefficient (ICC) and the code for the Bland and Altman plot. (ZIP) [file pone.0110289.s003.zip › cellprofiler.measurements/run1.1b5a1cedfe07f73ef55bca0efe883fea.DefaultOUT_Image.csv]

AreaOccupied_AreaOccupied_DAB_Nuclei	AreaOccupied_AreaOccupied_Tissue	AreaOccupied_Perimeter_DAB_Nuclei	AreaOccupied_Perimeter_Tissue	AreaOccupied_TotalArea_DAB_Nuclei	AreaOccupied_TotalArea_Tissue	Count_DAB_Nuclei	Count_Tissue	ExecutionTime_01LoadImages	ExecutionTime_02ColorToGray	ExecutionTime_03Smooth	ExecutionTime_04ImageMath	ExecutionTime_05IdentifyPrimaryObjects	ExecutionTime_06MeasureImageAreaOccupied	ExecutionTime_07UnmixColors	ExecutionTime_08MaskImage	ExecutionTime_09IdentifyPrimaryObjects	ExecutionTime_10MeasureImageAreaOccupied	ExecutionTime_11OverlayOutlines	ExecutionTime_12OverlayOutlines	ExecutionTime_13SaveImages	FileName_Original	Group_Index	Group_Number	Height_Original	ImageNumber	MD5Digest_Original	ModuleError_01LoadImages	ModuleError_02ColorToGray	ModuleError_03Smooth	ModuleError_04ImageMath	ModuleError_05IdentifyPrimaryObjects	ModuleError_06MeasureImageAreaOccupied	ModuleError_07UnmixColors	ModuleError_08MaskImage	ModuleError_09IdentifyPrimaryObjects	ModuleError_10MeasureImageAreaOccupied	ModuleError_11OverlayOutlines	ModuleError_12OverlayOutlines	ModuleError_13SaveImages	PathName_Original	Scaling_Original	Threshold_FinalThreshold_DAB_Nuclei	Threshold_FinalThreshold_Tissue	Threshold_OrigThreshold_DAB_Nuclei	Threshold_OrigThreshold_Tissue	Threshold_SumOfEntropies_DAB_Nuclei	Threshold_SumOfEntropies_Tissue	Threshold_WeightedVariance_DAB_Nuclei	Threshold_WeightedVariance_Tissue
0.0	3195.0	0.0	280.0	3195.0	4000000.0	0.0	1.0	5.25	4.29	1.81	0.08	9.48	0.57	1.38	0.31	8.0	0.22	3.07	2.29	1.48	AAA584.CD3.location-d.X0.Y0.tile.tissue.png	1	1	2000	1	b577e8db003d75fe2a790448eb70e3fd	0	0	0	0	0	0	0	0	0	0	0	0	0	/home/dhl_ec/bnelissen/Slides/CD3_manuscript/CD3_slides/AAA584.CD3.location-d/AAA584.CD3.location-d.run1	255	0.7	0.06	0.7	0.06	0.0	-11.5161056322	0.0298899929662	4.21610760068
178.0	57494.0	77.0	2198.0	57494.0	4000000.0	1.0	6.0	4.09	2.46	1.23	0.06	6.75	0.38	1.23	0.31	9.17	0.31	3.18	2.29	1.09	AAA584.CD3.location-d.X0.Y1.tile.tissue.png	2	1	2000	2	e3dfcc4953a1a75151350aac3ca60dff	0	0	0	0	0	0	0	0	0	0	0	0	0	/home/dhl_ec/bnelissen/Slides/CD3_manuscript/CD3_slides/AAA584.CD3.location-d/AAA584.CD3.location-d.run1	255	0.7	0.06	0.7	0.06	-9.04590192444	-12.0331615679	0.965999664902	2.74293692773
6833.0	177403.0	2550.0	5845.0	177403.0	4000000.0	46.0	3.0	6.02	3.46	1.51	0.06	7.02	0.56	1.2	0.31	7.27	0.22	2.12	1.53	0.73	AAA584.CD3.location-d.X0.Y10.tile.tissue.png	3	1	2000	3	39e1b8f936f4402d384773701a8390da	0	0	0	0	0	0	0	0	0	0	0	0	0	/home/dhl_ec/bnelissen/Slides/CD3_manuscript/CD3_slides/AAA584.CD3.location-d/AAA584.CD3.location-d.run1	255	0.7	0.06	0.7	0.06	-9.40217233443	-11.5371863684	3.12657759875	1.00791367187
0.0	0.0	0.0	0.0	0.0	4000000.0	0.0	0.0	3.62	2.1	1.19	0.06	6.32	0.47	1.22	0.32	6.66	0.21	3.02	2.31	0.6	AAA584.CD3.location-d.X0.Y11.tile.tissue.png	4	1	2000	4	a7570780266c4b3b0d32c5d8f12c34c2	0	0	0	0	0	0	0	0	0	0	0	0	0	/home/dhl_ec/bnelissen/Slides/CD3_manuscript/CD3_slides/AAA584.CD3.location-d/AAA584.CD3.location-d.run1	255	1.0	0.06	1.0	0.06	0.0	-10.3988859679	0.0	3.34414998153
0.0	4483.0	0.0	392.0	4483.0	4000000.0	0.0	1.0	3.75	3.2	1.8	0.08	9.33	0.56	1.25	0.32	7.84	0.21	3.08	2.31	0.64	AAA584.CD3.location-d.X0.Y12.tile.tissue.png	5	1	2000	5	f3a80592f68666c562fcce53c03c1580	0	0	0	0	0	0	0	0	0	0	0	0	0	/home/dhl_ec/bnelissen/Slides/CD3_manuscript/CD3_slides/AAA584.CD3.location-d/AAA584.CD3.location-d.run1	255	0.7	0.06	0.7	0.06	0.0	-10.3092223292	0.0221654350354	6.36751446502
309.0	32717.0	121.0	2406.0	32717.0	4000000.0	2.0	8.0	3.86	1.53	1.8	0.08	9.34	0.55	1.21	0.31	8.87	0.31	3.13	2.29	0.62	AAA584.CD3.location-d.X0.Y2.tile.tissue.png	6	1	2000	6	9cd674be8a578c242285d1f39bcc07b7	0	0	0	0	0	0	0	0	0	0	0	0	0	/home/dhl_ec/bnelissen/Slides/CD3_manuscript/CD3_slides/AAA584.CD3.location-d/AAA584.CD3.location-d.run1	255	0.7	0.06	0.7	0.06	-9.09893721201	-11.4738743114	1.43530997365	2.07144854712
0.0	186600.0	0.0	5704.0	186600.0	4000000.0	0.0	7.0	2.98	2.51	1.79	0.08	9.45	0.44	1.19	0.31	8.59	0.23	3.18	2.3	0.66	AAA584.CD3.location-d.X0.Y3.tile.tissue.png	7	1	2000	7	b79cd5af91d98e4779be4a18b2c67d84	0	0	0	0	0	0	0	0	0	0	0	0	0	/home/dhl_ec/bnelissen/Slides/CD3_manuscript/CD3_slides/AAA584.CD3.location-d/AAA584.CD3.location-d.run1	255	0.7	0.06	0.7	0.06	-5.03540917795	-10.4633885814	0.249200851588	0.92423813623
522.0	17509.0	183.0	1634.0	17509.0	4000000.0	4.0	7.0	3.44	2.95	1.79	0.08	9.33	0.55	1.2	0.32	8.98	0.3	3.1	2.29	0.65	AAA584.CD3.location-d.X0.Y4.tile.tissue.png	8	1	2000	8	7e9a4d034f33ac7511b856e8fc949cb1	0	0	0	0	0	0	0	0	0	0	0	0	0	/home/dhl_ec/bnelissen/Slides/CD3_manuscript/CD3_slides/AAA584.CD3.location-d/AAA584.CD3.location-d.run1	255	0.7	0.06	0.7	0.06	-9.03240389532	-11.1640242224	1.20914468156	1.41515707153
2604.0	115752.0	1008.0	3866.0	115752.0	4000000.0	20.0	9.0	3.74	1.61	1.21	0.05	7.08	0.56	1.23	0.32	9.33	0.31	3.22	2.28	0.6	AAA584.CD3.location-d.X0.Y5.tile.tissue.png	9	1	2000	9	2a7ebeb8672a17e36bd67a47813ccbfe	0	0	0	0	0	0	0	0	0	0	0	0	0	/home/dhl_ec/bnelissen/Slides/CD3_manuscript/CD3_slides/AAA584.CD3.location-d/AAA584.CD3.location-d.run1	255	0.7	0.06	0.7	0.06	-9.05947841034	-11.5769951181	2.1380256688	1.55178062109
109.0	76369.0	59.0	2155.0	76369.0	4000000.0	1.0	4.0	3.8	3.0	1.8	0.09	9.47	0.57	1.22	0.31	8.99	0.31	3.16	2.3	0.62	AAA584.CD3.location-d.X0.Y6.tile.tissue.png	10	1	2000	10	3c320df23f15c43413b1f07e36df1c8c	0	0	0	0	0	0	0	0	0	0	0	0	0	/home/dhl_ec/bnelissen/Slides/CD3_manuscript/CD3_slides/AAA584.CD3.location-d/AAA584.CD3.location-d.run1	255	0.7	0.06	0.7	0.06	-8.39722943174	-11.2555337298	2.23831801698	2.0066933418
5059.0	1100393.0	1774.0	7389.0	1100393.0	4000000.0	34.0	2.0	3.62	1.63	1.8	0.08	8.45	0.57	1.2	0.25	10.3	0.38	3.33	2.3	0.62	AAA584.CD3.location-d.X0.Y7.tile.tissue.png	11	1	2000	11	5f0298b881439c439ecd35d7d20f3d06	0	0	0	0	0	0	0	0	0	0	0	0	0	/home/dhl_ec/bnelissen/Slides/CD3_manuscript/CD3_slides/AAA584.CD3.location-d/AAA584.CD3.location-d.run1	255	0.7	0.06	0.7	0.06	-9.01239275793	-10.5960237733	1.25859703415	0.620735367187
7547.0	1316157.0	2856.0	9940.0	1316157.0	4000000.0	55.0	2.0	3.6	3.88	1.15	0.06	7.1	0.56	1.2	0.24	10.64	0.39	3.32	2.29	0.63	AAA584.CD3.location-d.X0.Y8.tile.tissue.png	12	1	2000	12	fe084b0dda5348f086e6b7c58df0ecc5	0	0	0	0	0	0	0	0	0	0	0	0	0	/home/dhl_ec/bnelissen/Slides/CD3_manuscript/CD3_slides/AAA584.CD3.location-d/AAA584.CD3.location-d.run1	255	0.7	0.06	0.7	0.06	-9.01430998556	-10.5690082473	1.28629196921	0.499415082031
15014.0	677096.0	5421.0	12502.0	677096.0	4000000.0	102.0	17.0	4.73	4.86	1.2	0.06	6.97	0.39	1.2	0.28	7.91	0.24	2.23	1.53	0.39	AAA584.CD3.location-d.X0.Y9.tile.tissue.png	13	1	2000	13	b0a60c7daa5d9fbe7adb41ce435508ca	0	0	0	0	0	0	0	0	0	0	0	0	0	/home/dhl_ec/bnelissen/Slides/CD3_manuscript/CD3_slides/AAA584.CD3.location-d/AAA584.CD3.location-d.run1	255	0.7	0.06	0.7	0.06	-9.20296648679	-10.8914309802	1.8347791094	0.411364695312
0.0	1483.0	0.0	172.0	1483.0	4000000.0	0.0	1.0	3.77	1.4	1.14	0.09	8.51	0.38	0.83	0.21	7.91	0.23	3.1	2.32	0.62	AAA584.CD3.location-d.X1.Y0.tile.tissue.png	14	1	2000	14	f3937650129dcc62be42f0784ed958c6	0	0	0	0	0	0	0	0	0	0	0	0	0	/home/dhl_ec/bnelissen/Slides/CD3_manuscript/CD3_slides/AAA584.CD3.location-d/AAA584.CD3.location-d.run1	255	0.7	0.06	0.7	0.06	0.0	-12.4484753741	2.32904608348	4.32969271382
0.0	32753.0	0.0	2728.0	32753.0	4000000.0	0.0	10.0	3.44	2.25	1.81	0.08	9.8	0.6	1.3	0.36	8.65	0.21	3.13	2.29	0.61	AAA584.CD3.location-d.X1.Y1.tile.tissue.png	15	1	2000	15	19bf7eef4013598f6c5afa18eaf01df3	0	0	0	0	0	0	0	0	0	0	0	0	0	/home/dhl_ec/bnelissen/Slides/CD3_manuscript/CD3_slides/AAA584.CD3.location-d/AAA584.CD3.location-d.run1	255	0.7	0.06	0.7	0.06	-8.75968610902	-11.5552982229	1.68731400635	0.244957417725
15220.0	704819.0	5593.0	10615.0	704819.0	4000000.0	105.0	4.0	1.36	1.93	1.79	0.0700000000001	10.07	0.56	1.2	0.28	9.89	0.36	3.23	2.3	0.64	AAA584.CD3.location-d.X1.Y10.tile.tissue.png	16	1	2000	16	c4be58312d6c63731c932409e5c9423d	0	0	0	0	0	0	0	0	0	0	0	0	0	/home/dhl_ec/bnelissen/Slides/CD3_manuscript/CD3_slides/AAA584.CD3.location-d/AAA584.CD3.location-d.run1	255	0.7	0.06	0.7	0.06	-9.13296151487	-12.0090452366	2.34582155729	0.166232109375
80.0	1740.0	44.0	186.0	1740.0	4000000.0	1.0	1.0	3.34	1.66	1.14	0.04	6.72	0.37	0.74	0.22	6.67	0.22	2.05	1.52	0.58	AAA584.CD3.location-d.X1.Y11.tile.tissue.png	17	1	2000	17	9be8fc1721d1d843e3cf16e01f8a209b	0	0	0	0	0	0	0	0	0	0	0	0	0	/home/dhl_ec/bnelissen/Slides/CD3_manuscript/CD3_slides/AAA584.CD3.location-d/AAA584.CD3.location-d.run1	255	0.7	0.06	0.7	0.06	-8.29529318555	-12.2045306172	2.38360243741	0.0852489484558
0.0	22356.0	0.0	674.0	22356.0	4000000.0	0.0	1.0	3.34	2.28	1.54	0.0600000000001	6.81	0.39	0.75	0.22	5.83	0.14	2.07	1.52	0.5	AAA584.CD3.location-d.X1.Y12.tile.tissue.png	18	1	2000	18	8231225a0f53dae5bb88622976cdc8c0	0	0	0	0	0	0	0	0	0	0	0	0	0	/home/dhl_ec/bnelissen/Slides/CD3_manuscript/CD3_slides/AAA584.CD3.location-d/AAA584.CD3.location-d.run1	255	0.7	0.06	0.7	0.06	0.0	-11.2189102524	0.410771559509	2.39348714404
467.0	24535.0	118.0	2222.0	24535.0	4000000.0	2.0	10.0	1.62	3.24	1.8	0.0700000000001	9.43	0.6	1.18	0.31	9.11	0.31	3.13	2.35	2.45	AAA584.CD3.location-d.X1.Y2.tile.tissue.png	19	1	2000	19	af327c840e7fad31a34ffd6790f20405	0	0	0	0	0	0	0	0	0	0	0	0	0	/home/dhl_ec/bnelissen/Slides/CD3_manuscript/CD3_slides/AAA584.CD3.location-d/AAA584.CD3.location-d.run1	255	0.7	0.06	0.7	0.06	-9.42602677185	-11.2281508718	1.91138882961	0.269091077148
0.0	7571.0	0.0	700.0	7571.0	4000000.0	0.0	3.0	2.85	1.92	1.8	0.0699999999999	7.59	0.38	0.73	0.23	5.79	0.14	2.07	1.51	1.0	AAA584.CD3.location-d.X1.Y3.tile.tissue.png	20	1	2000	20	25fd3b17831124efbefd7eb7d3c1e9a1	0	0	0	0	0	0	0	0	0	0	0	0	0	/home/dhl_ec/bnelissen/Slides/CD3_manuscript/CD3_slides/AAA584.CD3.location-d/AAA584.CD3.location-d.run1	255	0.7	0.06	0.7	0.06	0.0	-11.9481101772	0.580562988088	0.135288334137
14076.0	373240.0	5221.0	7790.0	373240.0	4000000.0	102.0	7.0	2.42	2.79	1.18	0.0500000000001	6.92	0.37	0.72	0.21	7.01	0.23	2.14	1.52	0.92	AAA584.CD3.location-d.X1.Y4.tile.tissue.png	21	1	2000	21	f4d18f3b153f993971c6484f01b80474	0	0	0	0	0	0	0	0	0	0	0	0	0	/home/dhl_ec/bnelissen/Slides/CD3_manuscript/CD3_slides/AAA584.CD3.location-d/AAA584.CD3.location-d.run1	255	0.7	0.06	0.7	0.06	-8.67969953187	-12.2888024636	2.51338804049	0.195953789062
31675.0	2601586.0	12961.0	17290.0	2601586.0	4000000.0	246.0	4.0	2.26	2.49	1.27	0.05	7.26	0.38	0.75	0.11	8.92	0.33	2.24	1.52	0.78	AAA584.CD3.location-d.X1.Y5.tile.tissue.png	22	1	2000	22	36aaaf1aa045bec00a02e50ee8d3c255	0	0	0	0	0	0	0	0	0	0	0	0	0	/home/dhl_ec/bnelissen/Slides/CD3_manuscript/CD3_slides/AAA584.CD3.location-d/AAA584.CD3.location-d.run1	255	0.7	0.06	0.7	0.06	-8.48006985857	-12.0039967807	1.28320873505	0.238557890625
95761.0	3256137.0	33103.0	10590.0	3256137.0	4000000.0	658.0	4.0	3.02	2.82	1.23	0.0500000000001	7.56	0.56	1.21	0.13	15.64	0.54	3.37	2.3	0.65	AAA584.CD3.location-d.X1.Y6.tile.tissue.png	23	1	2000	23	4838692d422e1c23b083e78af06f51eb	0	0	0	0	0	0	0	0	0	0	0	0	0	/home/dhl_ec/bnelissen/Slides/CD3_manuscript/CD3_slides/AAA584.CD3.location-d/AAA584.CD3.location-d.run1	255	0.7	0.06	0.7	0.06	-8.88928150488	-12.3180474203	0.8617727672	0.396778320312
38781.0	3974708.0	16155.0	9385.0	3974708.0	4000000.0	361.0	1.0	2.82	1.63	1.16	0.05	8.69	0.38	0.74	0.0700000000001	10.01	0.39	2.21	1.52	0.47	AAA584.CD3.location-d.X1.Y7.tile.tissue.png	24	1	2000	24	fe42b99dd65d9fbaa0ab572c366e027a	0	0	0	0	0	0	0	0	0	0	0	0	0	/home/dhl_ec/bnelissen/Slides/CD3_manuscript/CD3_slides/AAA584.CD3.location-d/AAA584.CD3.location-d.run1	255	0.7	0.0615496071617	0.7	0.0615496071617	-8.93018326058	-12.2612296507	1.00262276488	0.157552018311
16261.0	3249128.0	7250.0	11968.0	3249128.0	4000000.0	171.0	2.0	3.26	2.63	1.2	0.05	7.08	0.38	0.74	0.09	9.38	0.52	3.38	1.74	0.51	AAA584.CD3.location-d.X1.Y8.tile.tissue.png	25	1	2000	25	82eeb799fc860eafc32984aa33ac7ebd	0	0	0	0	0	0	0	0	0	0	0	0	0	/home/dhl_ec/bnelissen/Slides/CD3_manuscript/CD3_slides/AAA584.CD3.location-d/AAA584.CD3.location-d.run1	255	0.7	0.06	0.7	0.06	-9.10081063937	-12.1967108469	1.52454708296	0.186736626953
24317.0	2446227.0	10223.0	24604.0	2446227.0	4000000.0	228.0	8.0	3.16	2.43	1.84	0.0600000000001	9.53	0.41	0.76	0.13	9.03	0.46	3.4	2.31	0.67	AAA584.CD3.location-d.X1.Y9.tile.tissue.png	26	1	2000	26	92c661651d54ae885b9b024ebd9d38e5	0	0	0	0	0	0	0	0	0	0	0	0	0	/home/dhl_ec/bnelissen/Slides/CD3_manuscript/CD3_slides/AAA584.CD3.location-d/AAA584.CD3.location-d.run1	255	0.7	0.06	0.7	0.06	-9.08327850558	-12.3280624845	1.7363022456	0.236633851563
76.0	8320.0	41.0	933.0	8320.0	4000000.0	1.0	4.0	0.85	1.48	1.2	0.0600000000001	6.77	0.54	1.33	0.34	9.14	0.31	2.54	1.53	0.37	AAA584.CD3.location-d.X10.Y0.tile.tissue.png	27	1	2000	27	b3d1ff5bf41a022b68913ea307f62aed	0	0	0	0	0	0	0	0	0	0	0	0	0	/home/dhl_ec/bnelissen/Slides/CD3_manuscript/CD3_slides/AAA584.CD3.location-d/AAA584.CD3.location-d.run1	255	0.7	0.06	0.7	0.06	-9.22722572252	-11.7230581882	2.47088639973	5.2124901713
8807.0	625775.0	3138.0	10813.0	625775.0	4000000.0	56.0	11.0	1.15	1.29	1.17	0.04	8.27	0.56	1.19	0.28	9.74	0.35	3.28	2.35	0.58	AAA584.CD3.location-d.X10.Y1.tile.tissue.png	28	1	2000	28	2952f352ce972b52b7e08a555476f3e4	0	0	0	0	0	0	0	0	0	0	0	0	0	/home/dhl_ec/bnelissen/Slides/CD3_manuscript/CD3_slides/AAA584.CD3.location-d/AAA584.CD3.location-d.run1	255	0.7	0.06	0.7	0.06	-8.92078132524	-11.5565537495	1.41258622337	0.163631910156
16962.0	285158.0	5998.0	9005.0	285158.0	4000000.0	110.0	6.0	2.88	3.22	1.8	0.0700000000001	9.71	0.55	1.18	0.29	9.61	0.32	3.27	2.28	0.65	AAA584.CD3.location-d.X10.Y10.tile.tissue.png	29	1	2000	29	785d6b5a3981e16971a62ed6486a9ef3	0	0	0	0	0	0	0	0	0	0	0	0	0	/home/dhl_ec/bnelissen/Slides/CD3_manuscript/CD3_slides/AAA584.CD3.location-d/AAA584.CD3.location-d.run1	255	0.7	0.06	0.7	0.06	-9.42957239149	-12.6499977649	2.18412870637	0.161910648437
1601.0	72510.0	505.0	3425.0	72510.0	4000000.0	10.0	7.0	2.81	3.83	1.17	0.0700000000001	7.03	0.56	1.18	0.32	9.16	0.31	3.21	2.28	0.58	AAA584.CD3.location-d.X10.Y11.tile.tissue.png	30	1	2000	30	e749145e019176a036d583a3ef2e6389	0	0	0	0	0	0	0	0	0	0	0	0	0	/home/dhl_ec/bnelissen/Slides/CD3_manuscript/CD3_slides/AAA584.CD3.location-d/AAA584.CD3.location-d.run1	255	0.7	0.06	0.7	0.06	-9.09901890696	-12.0796476507	1.86494676024	0.121056242187
0.0	8099.0	0.0	582.0	8099.0	4000000.0	0.0	2.0	1.29	1.91	1.31	0.0500000000001	6.75	0.56	1.18	0.32	6.15	0.21	3.11	2.3	0.59	AAA584.CD3.location-d.X10.Y12.tile.tissue.png	31	1	2000	31	ed3c845c3f76d5eb0c11002a18c07174	0	0	0	0	0	0	0	0	0	0	0	0	0	/home/dhl_ec/bnelissen/Slides/CD3_manuscript/CD3_slides/AAA584.CD3.location-d/AAA584.CD3.location-d.run1	255	0.7	0.06	0.7	0.06	0.0	-11.781676976	0.22361561504	0.0798906220093
0.0	0.0	0.0	0.0	0.0	440000.0	0.0	0.0	1.63	1.5	0.21	0.00999999999999	1.25	0.0500000000001	0.14	0.03	0.65	0.03	0.32	0.25	0.09	AAA584.CD3.location-d.X10.Y13.tile.tissue.png	32	1	2000	32	ad44678ae9dfcb647689bc7095063f25	0	0	0	0	0	0	0	0	0	0	0	0	0	/home/dhl_ec/bnelissen/Slides/CD3_manuscript/CD3_slides/AAA584.CD3.location-d/AAA584.CD3.location-d.run1	255	1.0	0.06	1.0	0.06	0.0	-11.7248418412	0.0	7.6433300999
23282.0	1452473.0	8361.0	10929.0	1452473.0	4000000.0	161.0	8.0	2.77	2.37	1.2	0.0700000000001	8.64	0.39	0.76	0.25	11.2	0.4	3.33	2.36	0.62	AAA584.CD3.location-d.X10.Y2.tile.tissue.png	33	1	2000	33	fbc6c3cacd68269d359a8d4491a3f2ff	0	0	0	0	0	0	0	0	0	0	0	0	0	/home/dhl_ec/bnelissen/Slides/CD3_manuscript/CD3_slides/AAA584.CD3.location-d/AAA584.CD3.location-d.run1	255	0.7	0.06	0.7	0.06	-8.72348803536	-11.9155216188	1.10514222255	0.171954136719
46852.0	1591738.0	15548.0	17489.0	1591738.0	4000000.0	285.0	6.0	3.22	2.83	1.78	0.0699999999999	9.55	0.57	1.2	0.23	11.54	0.42	3.37	2.42	0.63	AAA584.CD3.location-d.X10.Y3.tile.tissue.png	34	1	2000	34	5f86665a26e2ee411a65dbe6aec16a13	0	0	0	0	0	0	0	0	0	0	0	0	0	/home/dhl_ec/bnelissen/Slides/CD3_manuscript/CD3_slides/AAA584.CD3.location-d/AAA584.CD3.location-d.run1	255	0.7	0.06	0.7	0.06	-9.10803373675	-11.9270718018	1.53493285922	0.219814625
1102.0	41573.0	438.0	3127.0	41573.0	4000000.0	8.0	9.0	4.57	2.55	1.79	0.0599999999999	9.36	0.56	1.2	0.33	9.19	0.31	3.15	2.28	0.59	AAA584.CD3.location-d.X10.Y4.tile.tissue.png	35	1	2000	35	78ca0905bbd42eadd0ac5eecc25c43cd	0	0	0	0	0	0	0	0	0	0	0	0	0	/home/dhl_ec/bnelissen/Slides/CD3_manuscript/CD3_slides/AAA584.CD3.location-d/AAA584.CD3.location-d.run1	255	0.7	0.06	0.7	0.06	-9.57288817737	-12.3420414749	2.06798885699	0.0995691015625
5935.0	280882.0	1726.0	4442.0	280882.0	4000000.0	31.0	7.0	2.86	2.99	1.16	0.0500000000002	6.98	0.39	0.74	0.21	7.11	0.23	2.15	1.51	0.39	AAA584.CD3.location-d.X10.Y5.tile.tissue.png	36	1	2000	36	a2e38a84be8b4d90579dd5b163946709	0	0	0	0	0	0	0	0	0	0	0	0	0	/home/dhl_ec/bnelissen/Slides/CD3_manuscript/CD3_slides/AAA584.CD3.location-d/AAA584.CD3.location-d.run1	255	0.7	0.06	0.7	0.06	-8.57794998561	-11.555811247	1.11202213485	0.175238171875
39099.0	1306233.0	14234.0	17588.0	1306233.0	4000000.0	275.0	6.0	3.05	2.45	1.77	0.0700000000002	10.09	0.56	1.2	0.24	11.23	0.4	3.19	2.2	0.61	AAA584.CD3.location-d.X10.Y6.tile.tissue.png	37	1	2000	37	c1dd1c8fa03dc58b7349015fc82b1be6	0	0	0	0	0	0	0	0	0	0	0	0	0	/home/dhl_ec/bnelissen/Slides/CD3_manuscript/CD3_slides/AAA584.CD3.location-d/AAA584.CD3.location-d.run1	255	0.7	0.06	0.7	0.06	-8.90554845583	-12.5385020888	1.53230541277	0.417313789062
15583.0	1036659.0	5327.0	9040.0	1036659.0	4000000.0	93.0	3.0	3.81	2.87	1.83	0.0699999999999	10.78	0.6	1.04	0.2	7.93	0.38	2.42	1.53	0.59	AAA584.CD3.location-d.X10.Y7.tile.tissue.png	38	1	2000	38	f4600f2d00a468e9c280bf5375e2cacf	0	0	0	0	0	0	0	0	0	0	0	0	0	/home/dhl_ec/bnelissen/Slides/CD3_manuscript/CD3_slides/AAA584.CD3.location-d/AAA584.CD3.location-d.run1	255	0.7	0.06	0.7	0.06	-8.81633760557	-11.4664645078	1.29945740525	0.1381601875
20129.0	952244.0	6880.0	10424.0	952244.0	4000000.0	125.0	7.0	3.44	2.99	1.15	0.05	7.18	0.39	0.75	0.19	7.76	0.37	3.34	2.17	0.57	AAA584.CD3.location-d.X10.Y8.tile.tissue.png	39	1	2000	39	488ab3c784f463c497108dd458a06cc7	0	0	0	0	0	0	0	0	0	0	0	0	0	/home/dhl_ec/bnelissen/Slides/CD3_manuscript/CD3_slides/AAA584.CD3.location-d/AAA584.CD3.location-d.run1	255	0.7	0.06	0.7	0.06	-8.4376019404	-11.466733589	1.20458280904	0.137071078125
6567.0	137042.0	2479.0	6578.0	137042.0	4000000.0	50.0	10.0	1.15	2.23	1.78	0.0699999999999	8.69	0.39	0.75	0.22	6.96	0.22	2.21	1.52	0.38	AAA584.CD3.location-d.X10.Y9.tile.tissue.png	40	1	2000	40	6381777cfdae4008253c4d286b985102	0	0	0	0	0	0	0	0	0	0	0	0	0	/home/dhl_ec/bnelissen/Slides/CD3_manuscript/CD3_slides/AAA584.CD3.location-d/AAA584.CD3.location-d.run1	255	0.7	0.06	0.7	0.06	-9.26236316169	-12.6645070091	2.52241000519	0.130871322266
237.0	41388.0	72.0	3439.0	41388.0	4000000.0	1.0	7.0	1.95	2.24	1.2	0.0599999999999	6.77	0.4	0.8	0.24	6.77	0.21	2.11	1.53	0.86	AAA584.CD3.location-d.X11.Y0.tile.tissue.png	41	1	2000	41	1e557d5b352e0f3be908f0ed9218e7d2	0	0	0	0	0	0	0	0	0	0	0	0	0	/home/dhl_ec/bnelissen/Slides/CD3_manuscript/CD3_slides/AAA584.CD3.location-d/AAA584.CD3.location-d.run1	255	0.7	0.06	0.7	0.06	-8.0449099025	-11.9809870611	1.85403377119	3.72967494409
110626.0	3671472.0	37534.0	12379.0	3671472.0	4000000.0	725.0	4.0	2.94	3.81	1.21	0.05	8.34	0.57	1.22	0.0999999999999	14.68	0.6	3.33	1.66	1.25	AAA584.CD3.location-d.X11.Y1.tile.tissue.png	42	1	2000	42	7ba67c071774baa800fbaf5d14c16c8a	0	0	0	0	0	0	0	0	0	0	0	0	0	/home/dhl_ec/bnelissen/Slides/CD3_manuscript/CD3_slides/AAA584.CD3.location-d/AAA584.CD3.location-d.run1	255	0.7	0.0697816502469	0.7	0.0697816502469	-8.90687212455	-12.1601843734	0.860391995528	0.196622683594
10704.0	341332.0	3752.0	5936.0	341332.0	4000000.0	72.0	5.0	2.91	3.97	1.16	0.0699999999999	9.93	0.61	1.2	0.29	9.49	0.33	3.31	2.29	0.93	AAA584.CD3.location-d.X11.Y10.tile.tissue.png	43	1	2000	43	2bbff337abb893514c304657da49233a	0	0	0	0	0	0	0	0	0	0	0	0	0	/home/dhl_ec/bnelissen/Slides/CD3_manuscript/CD3_slides/AAA584.CD3.location-d/AAA584.CD3.location-d.run1	255	0.7	0.06	0.7	0.06	-8.83757567483	-12.0973930418	1.99416428986	0.131094910156
0.0	0.0	0.0	0.0	0.0	4000000.0	0.0	0.0	2.59	2.99	1.75	0.0599999999999	6.35	0.3	0.78	0.22	4.79	0.2	2.32	1.54	0.39	AAA584.CD3.location-d.X11.Y11.tile.tissue.png	44	1	2000	44	3fd0cb4fd989afefd02e2fe4ef1105b7	0	0	0	0	0	0	0	0	0	0	0	0	0	/home/dhl_ec/bnelissen/Slides/CD3_manuscript/CD3_slides/AAA584.CD3.location-d/AAA584.CD3.location-d.run1	255	1.0	0.06	1.0	0.06	0.0	-10.8320463349	0.0	4.85965529202
0.0	7691.0	0.0	686.0	7691.0	4000000.0	0.0	3.0	1.32	2.04	1.2	0.0599999999999	6.75	0.38	0.84	0.22	5.91	0.14	2.07	1.54	1.31	AAA584.CD3.location-d.X11.Y12.tile.tissue.png	45	1	2000	45	d155b437cb2005ad1a62a8d0c453b241	0	0	0	0	0	0	0	0	0	0	0	0	0	/home/dhl_ec/bnelissen/Slides/CD3_manuscript/CD3_slides/AAA584.CD3.location-d/AAA584.CD3.location-d.run1	255	0.7	0.06	0.7	0.06	0.0	-11.9286560947	0.690789089419	7.51778610068
90791.0	2703323.0	32249.0	14610.0	2703323.0	4000000.0	611.0	8.0	2.76	3.34	1.23	0.05	7.12	0.56	1.21	0.16	12.89	0.5	3.55	2.35	0.63	AAA584.CD3.location-d.X11.Y2.tile.tissue.png	46	1	2000	46	cdb0d8a1d65d96e90f3b1491d1551a15	0	0	0	0	0	0	0	0	0	0	0	0	0	/home/dhl_ec/bnelissen/Slides/CD3_manuscript/CD3_slides/AAA584.CD3.location-d/AAA584.CD3.location-d.run1	255	0.7	0.06	0.7	0.06	-9.199912402	-12.342086964	1.54801027098	0.306848484375
51819.0	3843263.0	18291.0	10245.0	3843263.0	4000000.0	350.0	3.0	3.24	1.46	1.78	0.0600000000002	9.66	0.56	1.25	0.0899999999999	14.19	0.44	3.28	2.26	0.64	AAA584.CD3.location-d.X11.Y3.tile.tissue.png	47	1	2000	47	2cbac2a9dfd658f57764a9101623d359	0	0	0	0	0	0	0	0	0	0	0	0	0	/home/dhl_ec/bnelissen/Slides/CD3_manuscript/CD3_slides/AAA584.CD3.location-d/AAA584.CD3.location-d.run1	255	0.7	0.0672024439516	0.7	0.0672024439516	-8.84515638587	-12.5722143293	1.17791710641	0.23242661084
28155.0	2348697.0	9634.0	11661.0	2348697.0	4000000.0	174.0	2.0	4.0	2.84	1.15	0.0700000000002	6.67	0.57	1.21	0.17	12.18	0.46	3.07	1.76	0.63	AAA584.CD3.location-d.X11.Y4.tile.tissue.png	48	1	2000	48	82106f9ff851fb9e2c97a7e30e78a49e	0	0	0	0	0	0	0	0	0	0	0	0	0	/home/dhl_ec/bnelissen/Slides/CD3_manuscript/CD3_slides/AAA584.CD3.location-d/AAA584.CD3.location-d.run1	255	0.7	0.06	0.7	0.06	-8.73971747436	-11.7347818109	1.14261689839	0.194772585937
353.0	24506.0	95.0	1484.0	24506.0	4000000.0	1.0	4.0	3.37	3.3	1.15	0.0699999999999	9.1	0.56	1.17	0.32	8.87	0.3	3.15	2.34	0.57	AAA584.CD3.location-d.X11.Y5.tile.tissue.png	49	1	2000	49	a6915f9cf746ae960ae1777e1db9755b	0	0	0	0	0	0	0	0	0	0	0	0	0	/home/dhl_ec/bnelissen/Slides/CD3_manuscript/CD3_slides/AAA584.CD3.location-d/AAA584.CD3.location-d.run1	255	0.7	0.06	0.7	0.06	-9.38008236949	-12.1637500502	1.21451630503	0.0897982524414
911.0	117540.0	459.0	6708.0	117540.0	4000000.0	11.0	8.0	3.6	3.41	1.79	0.0699999999999	6.92	0.39	0.74	0.23	6.7	0.21	2.19	1.52	0.39	AAA584.CD3.location-d.X11.Y6.tile.tissue.png	50	1	2000	50	307d1482092479ff331d45748e974e5b	0	0	0	0	0	0	0	0	0	0	0	0	0	/home/dhl_ec/bnelissen/Slides/CD3_manuscript/CD3_slides/AAA584.CD3.location-d/AAA584.CD3.location-d.run1	255	0.7	0.06	0.7	0.06	-9.01752842799	-12.7133458398	2.68639407163	0.147322740234
305.0	75874.0	140.0	2244.0	75874.0	4000000.0	3.0	2.0	1.08	1.61	1.14	0.04	6.48	0.38	0.75	0.22	6.66	0.21	2.12	1.51	0.42	AAA584.CD3.location-d.X11.Y7.tile.tissue.png	51	1	2000	51	d3c1ea4b86996d3dd5f8fb8ee5abf67d	0	0	0	0	0	0	0	0	0	0	0	0	0	/home/dhl_ec/bnelissen/Slides/CD3_manuscript/CD3_slides/AAA584.CD3.location-d/AAA584.CD3.location-d.run1	255	0.7	0.06	0.7	0.06	-8.25604282026	-11.9905449485	1.73458071368	0.0944673720703
12078.0	517488.0	4968.0	11787.0	517488.0	4000000.0	96.0	7.0	1.0	2.02	1.17	0.05	6.76	0.38	0.74	0.2	7.09	0.23	2.21	1.52	0.4	AAA584.CD3.location-d.X11.Y8.tile.tissue.png	52	1	2000	52	a5f05961b30b451f0ee5774dbd4aa80f	0	0	0	0	0	0	0	0	0	0	0	0	0	/home/dhl_ec/bnelissen/Slides/CD3_manuscript/CD3_slides/AAA584.CD3.location-d/AAA584.CD3.location-d.run1	255	0.7	0.06	0.7	0.06	-8.92343394897	-12.527076922	2.24218484464	0.185520554688
36446.0	1509102.0	14061.0	11758.0	1509102.0	4000000.0	265.0	5.0	2.73	2.67	1.14	0.04	6.78	0.38	0.74	0.17	8.11	0.28	2.22	1.53	0.4	AAA584.CD3.location-d.X11.Y9.tile.tissue.png	53	1	2000	53	9a22ccd4ecfbc11c2876c519a389e2aa	0	0	0	0	0	0	0	0	0	0	0	0	0	/home/dhl_ec/bnelissen/Slides/CD3_manuscript/CD3_slides/AAA584.CD3.location-d/AAA584.CD3.location-d.run1	255	0.7	0.06	0.7	0.06	-8.90629911597	-12.0857285072	2.33482349145	0.218651292969
0.0	42502.0	0.0	2879.0	42502.0	4000000.0	0.0	2.0	3.69	1.64	1.13	0.05	6.5	0.38	0.82	0.22	6.22	0.14	2.1	1.54	0.36	AAA584.CD3.location-d.X12.Y0.tile.tissue.png	54	1	2000	54	a15c13c3a0c5ed8c7a83161bd8f722eb	0	0	0	0	0	0	0	0	0	0	0	0	0	/home/dhl_ec/bnelissen/Slides/CD3_manuscript/CD3_slides/AAA584.CD3.location-d/AAA584.CD3.location-d.run1	255	0.7	0.06	0.7	0.06	-8.32549385204	-12.2432879574	2.26224507593	4.2930723667
169071.0	3676869.0	57965.0	9935.0	3676869.0	4000000.0	1140.0	1.0	2.7	2.72	1.13	0.05	7.5	0.39	0.76	0.0800000000002	11.08	0.38	2.21	1.53	0.43	AAA584.CD3.location-d.X12.Y1.tile.tissue.png	55	1	2000	55	c35935abfef3f2b50f02f6df6ffdee74	0	0	0	0	0	0	0	0	0	0	0	0	0	/home/dhl_ec/bnelissen/Slides/CD3_manuscript/CD3_slides/AAA584.CD3.location-d/AAA584.CD3.location-d.run1	255	0.7	0.0829778130619	0.7	0.0829778130619	-8.9079449469	-12.5549983754	0.762953154238	0.230577767578
78.0	2329.0	40.0	216.0	2329.0	4000000.0	1.0	1.0	3.16	4.13	1.15	0.0600000000002	6.51	0.37	0.82	0.22	6.48	0.21	2.07	1.54	0.36	AAA584.CD3.location-d.X12.Y10.tile.tissue.png	56	1	2000	56	db35b31a7c9833ffa301810e5584120a	0	0	0	0	0	0	0	0	0	0	0	0	0	/home/dhl_ec/bnelissen/Slides/CD3_manuscript/CD3_slides/AAA584.CD3.location-d/AAA584.CD3.location-d.run1	255	0.7	0.06	0.7	0.06	-8.02123896534	-12.2658800803	1.9687313982	5.69141944971
12545.0	144969.0	4221.0	3405.0	144969.0	4000000.0	78.0	5.0	3.0	2.77	1.19	0.05	6.76	0.37	0.74	0.21	6.78	0.21	2.11	1.53	0.39	AAA584.CD3.location-d.X12.Y2.tile.tissue.png	57	1	2000	57	1502d68ff540c90168e32aa7d9598fac	0	0	0	0	0	0	0	0	0	0	0	0	0	/home/dhl_ec/bnelissen/Slides/CD3_manuscript/CD3_slides/AAA584.CD3.location-d/AAA584.CD3.location-d.run1	255	0.7	0.06	0.7	0.06	-8.9601372238	-12.9239689303	1.70949929148	0.141977652344
18448.0	706428.0	7337.0	7185.0	706428.0	4000000.0	149.0	3.0	3.45	1.78	1.21	0.04	6.7	0.42	0.74	0.2	7.28	0.25	2.16	1.54	0.57	AAA584.CD3.location-d.X12.Y3.tile.tissue.png	58	1	2000	58	26b1843d7fc9a178668e922765653955	0	0	0	0	0	0	0	0	0	0	0	0	0	/home/dhl_ec/bnelissen/Slides/CD3_manuscript/CD3_slides/AAA584.CD3.location-d/AAA584.CD3.location-d.run1	255	0.7	0.06	0.7	0.06	-9.1634906802	-12.5666107337	1.6757667053	0.181799632813
44565.0	2426268.0	16207.0	14410.0	2426268.0	4000000.0	288.0	13.0	2.05	3.72	1.19	0.04	6.6	0.37	0.76	0.11	9.07	0.31	2.21	1.52	0.41	AAA584.CD3.location-d.X12.Y4.tile.tissue.png	59	1	2000	59	9d83f3f6015b71cbecc75e830b1f5d0a	0	0	0	0	0	0	0	0	0	0	0	0	0	/home/dhl_ec/bnelissen/Slides/CD3_manuscript/CD3_slides/AAA584.CD3.location-d/AAA584.CD3.location-d.run1	255	0.7	0.06	0.7	0.06	-8.64040000221	-12.4454479837	1.12100426031	0.294290972656
14673.0	769638.0	5561.0	7024.0	769638.0	4000000.0	116.0	2.0	2.7	2.64	1.18	0.04	6.59	0.37	0.73	0.18	7.28	0.25	2.13	1.52	0.47	AAA584.CD3.location-d.X12.Y5.tile.tissue.png	60	1	2000	60	10a8406c1f6c33af2287b41e7a2a72e4	0	0	0	0	0	0	0	0	0	0	0	0	0	/home/dhl_ec/bnelissen/Slides/CD3_manuscript/CD3_slides/AAA584.CD3.location-d/AAA584.CD3.location-d.run1	255	0.7	0.06	0.7	0.06	-8.42756945371	-11.6545594669	0.926854867941	0.118365867188
0.0	3218.0	0.0	256.0	3218.0	4000000.0	0.0	1.0	2.31	3.44	1.19	0.04	6.62	0.38	0.75	0.22	5.91	0.14	2.12	1.53	0.54	AAA584.CD3.location-d.X12.Y6.tile.tissue.png	61	1	2000	61	eb9b804e8da18006a160ea9f3b798eac	0	0	0	0	0	0	0	0	0	0	0	0	0	/home/dhl_ec/bnelissen/Slides/CD3_manuscript/CD3_slides/AAA584.CD3.location-d/AAA584.CD3.location-d.run1	255	0.7	0.06	0.7	0.06	0.0	-12.2070306425	1.05848670139	0.0846787545929
0.0	0.0	0.0	0.0	0.0	4000000.0	0.0	0.0	2.3	2.54	1.2	0.05	6.51	0.31	0.78	0.26	4.79	0.13	2.37	1.78	0.84	AAA584.CD3.location-d.X12.Y7.tile.tissue.png	62	1	2000	62	f6a12f38e0f4c487322d0c6c287e59eb	0	0	0	0	0	0	0	0	0	0	0	0	0	/home/dhl_ec/bnelissen/Slides/CD3_manuscript/CD3_slides/AAA584.CD3.location-d/AAA584.CD3.location-d.run1	255	1.0	0.06	1.0	0.06	0.0	-11.9795164131	0.0	0.10583306874
0.0	5408.0	0.0	342.0	5408.0	4000000.0	0.0	1.0	2.51	2.82	1.49	0.0500000000002	7.7	0.49	0.95	0.22	6.47	0.22	2.36	1.52	0.51	AAA584.CD3.location-d.X12.Y8.tile.tissue.png	63	1	2000	63	02c4f76316808e14d9d7b2f15552cfbb	0	0	0	0	0	0	0	0	0	0	0	0	0	/home/dhl_ec/bnelissen/Slides/CD3_manuscript/CD3_slides/AAA584.CD3.location-d/AAA584.CD3.location-d.run1	255	0.7	0.06	0.7	0.06	-6.50166427556	-12.5998312687	2.41407239307	0.105642363403
0.0	1431.0	0.0	202.0	1431.0	4000000.0	0.0	1.0	1.74	2.31	1.16	0.0599999999999	6.61	0.37	0.75	0.23	5.91	0.13	2.24	1.53	1.69	AAA584.CD3.location-d.X12.Y9.tile.tissue.png	64	1	2000	64	8aa03698baf3b3966be3c23cfbb8215a	0	0	0	0	0	0	0	0	0	0	0	0	0	/home/dhl_ec/bnelissen/Slides/CD3_manuscript/CD3_slides/AAA584.CD3.location-d/AAA584.CD3.location-d.run1	255	0.7	0.06	0.7	0.06	0.0	-10.4462676106	2.12948631857	0.169786257614
0.0	2332.0	0.0	218.0	2332.0	4000000.0	0.0	1.0	2.95	2.38	1.15	0.0599999999999	6.65	0.36	0.81	0.22	5.99	0.13	2.07	1.52	0.94	AAA584.CD3.location-d.X13.Y0.tile.tissue.png	65	1	2000	65	15b07b98642e59229423ffdd24a8d3df	0	0	0	0	0	0	0	0	0	0	0	0	0	/home/dhl_ec/bnelissen/Slides/CD3_manuscript/CD3_slides/AAA584.CD3.location-d/AAA584.CD3.location-d.run1	255	0.7	0.06	0.7	0.06	0.0	-11.4990344693	0.347987781871	6.69654878181
28751.0	2863019.0	10435.0	9492.0	2863019.0	4000000.0	203.0	2.0	3.17	2.88	1.4	0.05	6.77	0.43	0.78	0.0999999999999	10.38	0.5	3.27	2.28	0.64	AAA584.CD3.location-d.X13.Y1.tile.tissue.png	66	1	2000	66	a2985441119d8496ba53a37e55677065	0	0	0	0	0	0	0	0	0	0	0	0	0	/home/dhl_ec/bnelissen/Slides/CD3_manuscript/CD3_slides/AAA584.CD3.location-d/AAA584.CD3.location-d.run1	255	0.7	0.06	0.7	0.06	-8.35231514848	-11.4595301908	0.473006182076	0.123704367187
267117.0	3064297.0	88255.0	13488.0	3064297.0	4000000.0	1688.0	4.0	1.23	2.02	1.86	0.0699999999999	12.08	0.57	1.2	0.13	17.3	0.54	3.27	2.28	0.64	AAA584.CD3.location-d.X13.Y2.tile.tissue.png	67	1	2000	67	70b40faa8ec7c09b00c322a2d009ad57	0	0	0	0	0	0	0	0	0	0	0	0	0	/home/dhl_ec/bnelissen/Slides/CD3_manuscript/CD3_slides/AAA584.CD3.location-d/AAA584.CD3.location-d.run1	255	0.7	0.06	0.7	0.06	-9.13746741533	-12.691024105	1.19830300019	0.3937790625
5787.0	145123.0	2299.0	3216.0	145123.0	4000000.0	44.0	3.0	3.04	3.1	1.77	0.0700000000002	9.7	0.55	1.2	0.32	9.16	0.32	2.96	2.29	0.56	AAA584.CD3.location-d.X13.Y3.tile.tissue.png	68	1	2000	68	bf5d37c52fcd20f83a0e345e34d044e6	0	0	0	0	0	0	0	0	0	0	0	0	0	/home/dhl_ec/bnelissen/Slides/CD3_manuscript/CD3_slides/AAA584.CD3.location-d/AAA584.CD3.location-d.run1	255	0.7	0.06	0.7	0.06	-8.89248117771	-12.246320467	2.49001009481	0.100533671875
592.0	26167.0	287.0	1412.0	26167.0	4000000.0	5.0	3.0	4.32	2.09	1.78	0.0699999999997	9.35	0.55	1.19	0.309999999999	9.09	0.31	3.12	2.29	0.57	AAA584.CD3.location-d.X13.Y4.tile.tissue.png	69	1	2000	69	51769e97676a66a1decb6ecd5be268f9	0	0	0	0	0	0	0	0	0	0	0	0	0	/home/dhl_ec/bnelissen/Slides/CD3_manuscript/CD3_slides/AAA584.CD3.location-d/AAA584.CD3.location-d.run1	255	0.7	0.06	0.7	0.06	-8.76802718685	-12.7092308536	2.07455985408	0.104822723145
3355.0	83730.0	1461.0	5005.0	83730.0	4000000.0	29.0	11.0	3.05	2.99	1.77	0.0700000000002	9.39	0.56	1.2	0.32	7.78	0.21	2.12	1.52	0.39	AAA584.CD3.location-d.X13.Y5.tile.tissue.png	70	1	2000	70	830c24b1d7593b0c82457d33d1ddc28e	0	0	0	0	0	0	0	0	0	0	0	0	0	/home/dhl_ec/bnelissen/Slides/CD3_manuscript/CD3_slides/AAA584.CD3.location-d/AAA584.CD3.location-d.run1	255	0.7	0.06	0.7	0.06	-9.20286709693	-12.9058359755	2.59100220258	0.114235658203
0.0	0.0	0.0	0.0	0.0	4000000.0	0.0	0.0	2.74	1.84	1.14	0.0500000000002	8.23	0.45	1.22	0.34	6.8	0.2	3.08	2.37	0.57	AAA584.CD3.location-d.X13.Y6.tile.tissue.png	71	1	2000	71	c8eac1c1df562de4e2c1776fbf6c82ba	0	0	0	0	0	0	0	0	0	0	0	0	0	/home/dhl_ec/bnelissen/Slides/CD3_manuscript/CD3_slides/AAA584.CD3.location-d/AAA584.CD3.location-d.run1	255	1.0	0.06	1.0	0.06	0.0	-11.8191807449	0.0	0.070244843998
164.0	6672.0	78.0	640.0	6672.0	4000000.0	2.0	3.0	2.12	2.65	1.18	0.04	6.64	0.55	1.21	0.320000000001	9.24	0.31	3.16	2.33	0.57	AAA584.CD3.location-d.X13.Y7.tile.tissue.png	72	1	2000	72	6fbd258013f2384c30861723930f142a	0	0	0	0	0	0	0	0	0	0	0	0	0	/home/dhl_ec/bnelissen/Slides/CD3_manuscript/CD3_slides/AAA584.CD3.location-d/AAA584.CD3.location-d.run1	255	0.7	0.06	0.7	0.06	-9.4176017787	-12.2405393603	1.6876303498	0.114710448059
0.0	0.0	0.0	0.0	0.0	4000000.0	0.0	0.0	2.56	2.68	1.78	0.0799999999999	8.95	0.47	1.26	0.329999999999	6.64	0.2	3.0	2.29	0.56	AAA584.CD3.location-d.X13.Y8.tile.tissue.png	73	1	2000	73	138a86a88feb8560002840686317e9b3	0	0	0	0	0	0	0	0	0	0	0	0	0	/home/dhl_ec/bnelissen/Slides/CD3_manuscript/CD3_slides/AAA584.CD3.location-d/AAA584.CD3.location-d.run1	255	1.0	0.06	1.0	0.06	0.0	-11.4446051657	0.0	5.23960419357
0.0	0.0	0.0	0.0	0.0	4000000.0	0.0	0.0	1.29	2.64	1.79	0.0799999999999	7.95	0.46	1.38	0.32	6.64	0.2	2.98	2.27	0.54	AAA584.CD3.location-d.X13.Y9.tile.tissue.png	74	1	2000	74	7ef56f44b07c13d6d84203dfd9d3d73a	0	0	0	0	0	0	0	0	0	0	0	0	0	/home/dhl_ec/bnelissen/Slides/CD3_manuscript/CD3_slides/AAA584.CD3.location-d/AAA584.CD3.location-d.run1	255	1.0	0.06	1.0	0.06	0.0	0.0	0.0	9.390314
0.0	0.0	0.0	0.0	0.0	4000000.0	0.0	0.0	2.75	2.72	1.79	0.0799999999999	8.91	0.46	1.29	0.32	6.68	0.2	3.01	2.29	0.56	AAA584.CD3.location-d.X14.Y0.tile.tissue.png	75	1	2000	75	c9b415274febf5d8aeff1db8d17d345b	0	0	0	0	0	0	0	0	0	0	0	0	0	/home/dhl_ec/bnelissen/Slides/CD3_manuscript/CD3_slides/AAA584.CD3.location-d/AAA584.CD3.location-d.run1	255	1.0	0.06	1.0	0.06	0.0	-11.9417976976	0.0	5.58425067543
28545.0	728487.0	9790.0	6088.0	728487.0	4000000.0	170.0	3.0	2.09	2.32	1.77	0.0700000000002	9.72	0.55	1.2	0.29	10.32	0.36	3.16	2.28	0.59	AAA584.CD3.location-d.X14.Y1.tile.tissue.png	76	1	2000	76	130ae739adebc7566b6409eb5699a7d8	0	0	0	0	0	0	0	0	0	0	0	0	0	/home/dhl_ec/bnelissen/Slides/CD3_manuscript/CD3_slides/AAA584.CD3.location-d/AAA584.CD3.location-d.run1	255	0.7	0.06	0.7	0.06	-8.26454019647	-11.704794282	0.879531671818	0.149293113281
65118.0	3826386.0	22945.0	8959.0	3826386.0	4000000.0	429.0	2.0	2.56	3.15	1.19	0.0500000000002	7.7	0.389999999999	0.75	0.0900000000001	11.61	0.38	2.19	2.29	0.73	AAA584.CD3.location-d.X14.Y2.tile.tissue.png	77	1	2000	77	ae190fc9ec636cca0a1553facff3eade	0	0	0	0	0	0	0	0	0	0	0	0	0	/home/dhl_ec/bnelissen/Slides/CD3_manuscript/CD3_slides/AAA584.CD3.location-d/AAA584.CD3.location-d.run1	255	0.7	0.0890018340377	0.7	0.0890018340377	-8.36141223095	-12.2243605262	0.362619628368	0.130072302246
144445.0	1458012.0	48584.0	8982.0	1458012.0	4000000.0	950.0	2.0	3.16	2.65	1.2	0.0499999999997	7.18	0.400000000001	0.75	0.16	9.34	0.29	2.15	1.51	0.61	AAA584.CD3.location-d.X14.Y3.tile.tissue.png	78	1	2000	78	44b5fe22b11152de76d30dd5a13e9155	0	0	0	0	0	0	0	0	0	0	0	0	0	/home/dhl_ec/bnelissen/Slides/CD3_manuscript/CD3_slides/AAA584.CD3.location-d/AAA584.CD3.location-d.run1	255	0.7	0.06	0.7	0.06	-9.01631078751	-12.3350369393	1.15512867854	0.24932209375
0.0	141434.0	0.0	2260.0	141434.0	4000000.0	0.0	3.0	3.67	2.74	1.23	0.0500000000002	6.98	0.54	1.24	0.32	8.26	0.23	3.25	2.35	0.58	AAA584.CD3.location-d.X14.Y4.tile.tissue.png	79	1	2000	79	75d16d0ef9044ee1db0d0b3b544e1ec8	0	0	0	0	0	0	0	0	0	0	0	0	0	/home/dhl_ec/bnelissen/Slides/CD3_manuscript/CD3_slides/AAA584.CD3.location-d/AAA584.CD3.location-d.run1	255	0.7	0.06	0.7	0.06	0.0	-12.4765095175	0.684142150667	0.0940230859375
0.0	5710.0	0.0	470.0	5710.0	4000000.0	0.0	2.0	2.79	1.71	1.2	0.04	6.69	0.39	0.75	0.22	5.94	0.24	3.16	2.31	0.57	AAA584.CD3.location-d.X14.Y5.tile.tissue.png	80	1	2000	80	c1f07b7bed05a2d8d055dac28ed3d82b	0	0	0	0	0	0	0	0	0	0	0	0	0	/home/dhl_ec/bnelissen/Slides/CD3_manuscript/CD3_slides/AAA584.CD3.location-d/AAA584.CD3.location-d.run1	255	0.7	0.06	0.7	0.06	0.0	-12.3442693366	0.740663138956	0.10503680368
0.0	1864.0	0.0	210.0	1864.0	4000000.0	0.0	1.0	3.91	1.7	1.83	0.0799999999999	8.32	0.57	1.22	0.35	7.95	0.22	3.09	2.29	0.57	AAA584.CD3.location-d.X14.Y6.tile.tissue.png	81	1	2000	81	5c8e8039518e4b99c140e12f1962b300	0	0	0	0	0	0	0	0	0	0	0	0	0	/home/dhl_ec/bnelissen/Slides/CD3_manuscript/CD3_slides/AAA584.CD3.location-d/AAA584.CD3.location-d.run1	255	0.7	0.06	0.7	0.06	0.0	-10.9273448589	0.728720276141	2.20929091571
0.0	1879.0	0.0	196.0	1879.0	4000000.0	0.0	1.0	3.02	2.56	1.79	0.0799999999999	9.39	0.57	1.4	0.31	8.58	0.22	3.1	2.31	0.9	AAA584.CD3.location-d.X14.Y7.tile.tissue.png	82	1	2000	82	b9f3543a1ab80ecdc141fcbce8100e2e	0	0	0	0	0	0	0	0	0	0	0	0	0	/home/dhl_ec/bnelissen/Slides/CD3_manuscript/CD3_slides/AAA584.CD3.location-d/AAA584.CD3.location-d.run1	255	0.7	0.06	0.7	0.06	-7.58451313976	-12.0750175516	0.694454670579	5.24065705887
0.0	0.0	0.0	0.0	0.0	4000000.0	0.0	0.0	1.6	1.73	1.32	0.0499999999997	6.08	0.3	0.81	0.21	4.54	0.12	1.99	1.52	1.04	AAA584.CD3.location-d.X15.Y0.tile.tissue.png	83	1	2000	83	b5236f3256fefea379678fff4c16dc48	0	0	0	0	0	0	0	0	0	0	0	0	0	/home/dhl_ec/bnelissen/Slides/CD3_manuscript/CD3_slides/AAA584.CD3.location-d/AAA584.CD3.location-d.run1	255	1.0	0.06	1.0	0.06	0.0	-10.9978709599	0.0	8.796428557
109.0	26953.0	74.0	2422.0	26953.0	4000000.0	2.0	10.0	2.46	2.62	1.22	0.04	6.73	0.4	0.74	0.23	6.81	0.22	2.12	1.52	0.94	AAA584.CD3.location-d.X15.Y1.tile.tissue.png	84	1	2000	84	8576879be49e905461ae4666eb88f3fc	0	0	0	0	0	0	0	0	0	0	0	0	0	/home/dhl_ec/bnelissen/Slides/CD3_manuscript/CD3_slides/AAA584.CD3.location-d/AAA584.CD3.location-d.run1	255	0.7	0.06	0.7	0.06	-9.36848462032	-12.0604001263	1.63224030786	0.139288871582
42445.0	1542464.0	15906.0	8615.0	1542464.0	4000000.0	285.0	6.0	3.36	1.67	1.78	0.0599999999999	10.15	0.39	0.76	0.17	8.41	0.28	2.17	1.53	1.57	AAA584.CD3.location-d.X15.Y2.tile.tissue.png	85	1	2000	85	9852fcf8894ab77c8b2bde557135438c	0	0	0	0	0	0	0	0	0	0	0	0	0	/home/dhl_ec/bnelissen/Slides/CD3_manuscript/CD3_slides/AAA584.CD3.location-d/AAA584.CD3.location-d.run1	255	0.7	0.06	0.7	0.06	-8.0351083915	-11.702991213	0.843882515086	0.187638132812
217949.0	3414937.0	73529.0	10483.0	3414937.0	4000000.0	1412.0	1.0	3.87	2.36	1.18	0.0499999999997	7.17	0.39	0.76	0.0900000000001	12.42	0.58	2.69	2.32	0.65	AAA584.CD3.location-d.X15.Y3.tile.tissue.png	86	1	2000	86	81a57f25b83c4725498fb4e732a0f0d7	0	0	0	0	0	0	0	0	0	0	0	0	0	/home/dhl_ec/bnelissen/Slides/CD3_manuscript/CD3_slides/AAA584.CD3.location-d/AAA584.CD3.location-d.run1	255	0.7	0.108867836784	0.7	0.108867836784	-8.47028878283	-12.6123434001	0.805229235807	0.224171458984
42226.0	339579.0	14155.0	4258.0	339579.0	4000000.0	266.0	4.0	3.61	3.47	1.27	0.0500000000002	6.83	0.38	0.75	0.22	7.69	0.24	2.14	1.53	0.38	AAA584.CD3.location-d.X15.Y4.tile.tissue.png	87	1	2000	87	99123879d0c35277f9acf7069fb7ee91	0	0	0	0	0	0	0	0	0	0	0	0	0	/home/dhl_ec/bnelissen/Slides/CD3_manuscript/CD3_slides/AAA584.CD3.location-d/AAA584.CD3.location-d.run1	255	0.7	0.06	0.7	0.06	-8.99626902013	-12.0446085908	1.11903717695	0.0910276445312
0.0	2574.0	0.0	244.0	2574.0	4000000.0	0.0	1.0	2.76	3.43	1.15	0.0599999999999	6.69	0.38	0.76	0.24	6.46	0.14	2.08	1.54	0.56	AAA584.CD3.location-d.X15.Y5.tile.tissue.png	88	1	2000	88	d3fd60415cdc8a94571d4336ab244b76	0	0	0	0	0	0	0	0	0	0	0	0	0	/home/dhl_ec/bnelissen/Slides/CD3_manuscript/CD3_slides/AAA584.CD3.location-d/AAA584.CD3.location-d.run1	255	0.7	0.06	0.7	0.06	-8.32034897167	-11.5062395142	3.02828405586	2.41826253589
0.0	0.0	0.0	0.0	0.0	4000000.0	0.0	0.0	3.8	3.07	1.19	0.0599999999999	5.69	0.32	0.91	0.22	4.8	0.13	2.01	1.54	0.34	AAA584.CD3.location-d.X15.Y6.tile.tissue.png	89	1	2000	89	837e3f08eb6cccc2855cedbe6c827873	0	0	0	0	0	0	0	0	0	0	0	0	0	/home/dhl_ec/bnelissen/Slides/CD3_manuscript/CD3_slides/AAA584.CD3.location-d/AAA584.CD3.location-d.run1	255	1.0	0.06	1.0	0.06	0.0	0.0	0.0	4.415117
0.0	3932.0	0.0	422.0	3932.0	4000000.0	0.0	2.0	3.03	3.09	1.79	0.0799999999999	9.71	0.630000000001	1.31	0.37	8.09	0.22	3.25	2.31	0.57	AAA584.CD3.location-d.X16.Y0.tile.tissue.png	90	1	2000	90	cf090a43ac79af4de654e26142207d91	0	0	0	0	0	0	0	0	0	0	0	0	0	/home/dhl_ec/bnelissen/Slides/CD3_manuscript/CD3_slides/AAA584.CD3.location-d/AAA584.CD3.location-d.run1	255	0.7	0.06	0.7	0.06	0.0	-11.685549637	1.73434035339	5.83921648199
130.0	20648.0	49.0	1616.0	20648.0	4000000.0	1.0	5.0	3.34	2.68	1.77	0.0700000000002	9.43	0.56	1.2	0.31	9.45	0.31	3.19	2.42	0.59	AAA584.CD3.location-d.X16.Y1.tile.tissue.png	91	1	2000	91	9d2e87c4f3680da0cdad8f8150e33f2f	0	0	0	0	0	0	0	0	0	0	0	0	0	/home/dhl_ec/bnelissen/Slides/CD3_manuscript/CD3_slides/AAA584.CD3.location-d/AAA584.CD3.location-d.run1	255	0.7	0.06	0.7	0.06	-9.42334227961	-12.367970243	2.65798588734	0.145644791504
5894.0	89680.0	1897.0	3919.0	89680.0	4000000.0	28.0	8.0	4.17	2.56	1.23	0.0500000000002	6.78	0.38	0.75	0.22	6.94	0.22	2.13	1.53	0.56	AAA584.CD3.location-d.X16.Y2.tile.tissue.png	92	1	2000	92	34ea518bfa1d152a74a4a760d653a0b0	0	0	0	0	0	0	0	0	0	0	0	0	0	/home/dhl_ec/bnelissen/Slides/CD3_manuscript/CD3_slides/AAA584.CD3.location-d/AAA584.CD3.location-d.run1	255	0.7	0.06	0.7	0.06	-9.11512243974	-11.6435698514	1.53918093121	0.136925914062
129509.0	2182393.0	44025.0	26312.0	2182393.0	4000000.0	792.0	11.0	4.31	1.8	1.18	0.0500000000002	7.61	0.41	0.76	0.13	10.71	0.33	3.42	2.49	0.69	AAA584.CD3.location-d.X16.Y3.tile.tissue.png	93	1	2000	93	6ec3faa51c2d29e7faa05e21dd8c0093	0	0	0	0	0	0	0	0	0	0	0	0	0	/home/dhl_ec/bnelissen/Slides/CD3_manuscript/CD3_slides/AAA584.CD3.location-d/AAA584.CD3.location-d.run1	255	0.7	0.06	0.7	0.06	-8.98082260114	-12.7023095617	1.71537001211	0.735511710938
60036.0	832242.0	20446.0	14399.0	832242.0	4000000.0	384.0	21.0	1.73	2.27	1.77	0.0699999999997	11.03	0.65	1.33	0.190000000001	11.39	0.37	3.33	2.55	0.69	AAA584.CD3.location-d.X16.Y4.tile.tissue.png	94	1	2000	94	d5ad75e4d415e5d5ac00dc565171b8d3	0	0	0	0	0	0	0	0	0	0	0	0	0	/home/dhl_ec/bnelissen/Slides/CD3_manuscript/CD3_slides/AAA584.CD3.location-d/AAA584.CD3.location-d.run1	255	0.7	0.06	0.7	0.06	-9.10461923267	-12.7825591116	1.68559610549	0.306688414063
0.0	11966.0	0.0	987.0	11966.0	4000000.0	0.0	4.0	4.72	2.83	1.24	0.0599999999999	6.75	0.39	0.86	0.24	6.01	0.13	2.1	1.53	0.369999999999	AAA584.CD3.location-d.X16.Y5.tile.tissue.png	95	1	2000	95	9c58de35c2622b6e3228d357e1241c41	0	0	0	0	0	0	0	0	0	0	0	0	0	/home/dhl_ec/bnelissen/Slides/CD3_manuscript/CD3_slides/AAA584.CD3.location-d/AAA584.CD3.location-d.run1	255	0.7	0.06	0.7	0.06	0.0	-12.1285379957	1.29111078394	5.32188447437
0.0	20900.0	0.0	1500.0	20900.0	4000000.0	0.0	5.0	4.01	3.07	1.23	0.0499999999997	6.74	0.63	1.44	0.36	9.19	0.22	3.42	2.33	0.61	AAA584.CD3.location-d.X17.Y0.tile.tissue.png	96	1	2000	96	87a35e427b5b9f1714fe38de49d67e01	0	0	0	0	0	0	0	0	0	0	0	0	0	/home/dhl_ec/bnelissen/Slides/CD3_manuscript/CD3_slides/AAA584.CD3.location-d/AAA584.CD3.location-d.run1	255	0.7	0.06	0.7	0.06	-6.92921567039	-11.3733594852	0.459657423863	6.75016896616
422.0	67618.0	135.0	3267.0	67618.0	4000000.0	2.0	8.0	3.32	2.5	1.34	0.0499999999997	6.74	0.37	0.76	0.219999999999	6.86	0.22	2.14	1.54	0.63	AAA584.CD3.location-d.X17.Y1.tile.tissue.png	97	1	2000	97	6dc7390b967b23c86f3b2f95fbf78b5c	0	0	0	0	0	0	0	0	0	0	0	0	0	/home/dhl_ec/bnelissen/Slides/CD3_manuscript/CD3_slides/AAA584.CD3.location-d/AAA584.CD3.location-d.run1	255	0.7	0.06	0.7	0.06	-9.16276309144	-11.1248823491	1.17411641676	0.153061927734
405.0	14519.0	135.0	1354.0	14519.0	4000000.0	2.0	6.0	4.7	2.8	1.22	0.0500000000002	7.11	0.45	0.76	0.22	6.81	0.31	3.13	2.3	0.6	AAA584.CD3.location-d.X17.Y2.tile.tissue.png	98	1	2000	98	deea6690d92bc59db31fa2f150113865	0	0	0	0	0	0	0	0	0	0	0	0	0	/home/dhl_ec/bnelissen/Slides/CD3_manuscript/CD3_slides/AAA584.CD3.location-d/AAA584.CD3.location-d.run1	255	0.7	0.06	0.7	0.06	-9.36587057446	-12.3506930474	2.315105458	0.109079523193
28568.0	313650.0	9697.0	6884.0	313650.0	4000000.0	176.0	5.0	2.32	3.3	1.37	0.0500000000002	6.91	0.38	0.76	0.21	7.57	0.33	2.89	2.31	0.6	AAA584.CD3.location-d.X17.Y3.tile.tissue.png	99	1	2000	99	794bf052abc110dafa6a61bbd25a9e79	0	0	0	0	0	0	0	0	0	0	0	0	0	/home/dhl_ec/bnelissen/Slides/CD3_manuscript/CD3_slides/AAA584.CD3.location-d/AAA584.CD3.location-d.run1	255	0.7	0.06	0.7	0.06	-9.4039092747	-12.5359385567	1.8836985744	0.188636359375
1863.0	73677.0	489.0	5344.0	73677.0	4000000.0	8.0	14.0	4.44	2.7	1.65	0.0500000000002	8.12	0.58	1.34	0.35	9.72	0.32	3.34	2.42	0.579999999999	AAA584.CD3.location-d.X17.Y4.tile.tissue.png	100	1	2000	100	96f74e7c3a4a4a956810a218575550a8	0	0	0	0	0	0	0	0	0	0	0	0	0	/home/dhl_ec/bnelissen/Slides/CD3_manuscript/CD3_slides/AAA584.CD3.location-d/AAA584.CD3.location-d.run1	255	0.7	0.06	0.7	0.06	-9.42818758094	-12.5419161898	1.35496644554	0.100834542969
0.0	7686.0	0.0	732.0	7686.0	4000000.0	0.0	3.0	1.33	3.98	1.31	0.0599999999999	6.7	0.6	1.43	0.34	8.61	0.21	3.24	2.52	0.62	AAA584.CD3.location-d.X17.Y5.tile.tissue.png	101	1	2000	101	7075fdff3f66bc26540494c2c3b810b9	0	0	0	0	0	0	0	0	0	0	0	0	0	/home/dhl_ec/bnelissen/Slides/CD3_manuscript/CD3_slides/AAA584.CD3.location-d/AAA584.CD3.location-d.run1	255	0.7	0.06	0.7	0.06	-8.35106896203	-12.4587599617	1.93338077013	5.36411564313
0.0	0.0	0.0	0.0	0.0	2038000.0	0.0	0.0	4.12	2.37	0.61	0.0299999999997	3.27	0.16	0.43	0.11	2.33	0.0599999999999	1.02	0.78	0.28	AAA584.CD3.location-d.X18.Y0.tile.tissue.png	102	1	1019	102	26a9246ee71a0d3570ccc072ec86d11b	0	0	0	0	0	0	0	0	0	0	0	0	0	/home/dhl_ec/bnelissen/Slides/CD3_manuscript/CD3_slides/AAA584.CD3.location-d/AAA584.CD3.location-d.run1	255	1.0	0.06	1.0	0.06	0.0	-12.0634893042	0.0	5.05799406926
0.0	2912.0	0.0	400.0	2912.0	2038000.0	0.0	2.0	2.05	2.06	0.91	0.0300000000002	4.9	0.3	0.64	0.16	3.87	0.11	1.58	1.18	0.31	AAA584.CD3.location-d.X18.Y1.tile.tissue.png	103	1	1019	103	84cfba33e45fd43af76ae7e78ea35464	0	0	0	0	0	0	0	0	0	0	0	0	0	/home/dhl_ec/bnelissen/Slides/CD3_manuscript/CD3_slides/AAA584.CD3.location-d/AAA584.CD3.location-d.run1	255	0.7	0.06	0.7	0.06	0.0	-10.719965746	0.660010620788	5.30210594004
0.0	0.0	0.0	0.0	0.0	2038000.0	0.0	0.0	2.77	2.99	0.9	0.0300000000002	2.92	0.24	0.69	0.16	3.25	0.11	1.53	1.17	0.3	AAA584.CD3.location-d.X18.Y10.tile.tissue.png	104	1	1019	104	b94a0eda9cdaf45275c0d458dbf36b47	0	0	0	0	0	0	0	0	0	0	0	0	0	/home/dhl_ec/bnelissen/Slides/CD3_manuscript/CD3_slides/AAA584.CD3.location-d/AAA584.CD3.location-d.run1	255	1.0	0.06	1.0	0.06	0.0	0.0	0.0	9.67980078508
0.0	0.0	0.0	0.0	0.0	2038000.0	0.0	0.0	2.04	2.76	0.82	0.02	2.94	0.16	0.44	0.11	2.32	0.0699999999997	1.02	0.79	0.28	AAA584.CD3.location-d.X18.Y11.tile.tissue.png	105	1	1019	105	f0e0b928766dacc10baa378b62a91d04	0	0	0	0	0	0	0	0	0	0	0	0	0	/home/dhl_ec/bnelissen/Slides/CD3_manuscript/CD3_slides/AAA584.CD3.location-d/AAA584.CD3.location-d.run1	255	1.0	0.06	1.0	0.06	0.0	0.0	0.0	10.042686948
0.0	4075.0	0.0	286.0	4075.0	2038000.0	0.0	1.0	1.94	2.1	0.7	0.0300000000002	3.44	0.2	0.44	0.11	2.92	0.11	1.46	0.78	0.28	AAA584.CD3.location-d.X18.Y12.tile.tissue.png	106	1	1019	106	167b8a1296410d2307488393bd391040	0	0	0	0	0	0	0	0	0	0	0	0	0	/home/dhl_ec/bnelissen/Slides/CD3_manuscript/CD3_slides/AAA584.CD3.location-d/AAA584.CD3.location-d.run1	255	0.7	0.06	0.7	0.06	0.0	-11.8606827558	0.296052500719	6.49095490255
0.0	13895.0	0.0	1197.0	13895.0	2038000.0	0.0	4.0	2.56	2.17	0.77	0.0299999999997	3.53	0.19	0.64	0.16	3.94	0.11	1.59	1.28	0.3	AAA584.CD3.location-d.X18.Y2.tile.tissue.png	107	1	1019	107	15d760d5ad8dc0652285b9139749b2ad	0	0	0	0	0	0	0	0	0	0	0	0	0	/home/dhl_ec/bnelissen/Slides/CD3_manuscript/CD3_slides/AAA584.CD3.location-d/AAA584.CD3.location-d.run1	255	0.7	0.06	0.7	0.06	0.0	-10.6597455971	0.686003142992	1.88150152792
0.0	4199.0	0.0	430.0	4199.0	2038000.0	0.0	2.0	2.36	2.81	0.93	0.0400000000004	5.05	0.29	0.62	0.16	4.21	0.12	1.48	0.8	0.2	AAA584.CD3.location-d.X18.Y3.tile.tissue.png	108	1	1019	108	d4fd5136fbd413b8a110c900bb7398a5	0	0	0	0	0	0	0	0	0	0	0	0	0	/home/dhl_ec/bnelissen/Slides/CD3_manuscript/CD3_slides/AAA584.CD3.location-d/AAA584.CD3.location-d.run1	255	0.7	0.06	0.7	0.06	-7.79995658563	-11.0259980652	3.49525245466	1.15477958594
0.0	0.0	0.0	0.0	0.0	2038000.0	0.0	0.0	2.47	1.79	0.57	0.0300000000002	3.18	0.15	0.38	0.11	2.4	0.0599999999999	1.02	1.0	0.31	AAA584.CD3.location-d.X18.Y4.tile.tissue.png	109	1	1019	109	350a40ca9ca7e765f25248ee7c7c8300	0	0	0	0	0	0	0	0	0	0	0	0	0	/home/dhl_ec/bnelissen/Slides/CD3_manuscript/CD3_slides/AAA584.CD3.location-d/AAA584.CD3.location-d.run1	255	1.0	0.06	1.0	0.06	0.0	-10.9162819157	0.0	2.43634370611
0.0	4666.0	0.0	358.0	4666.0	2038000.0	0.0	1.0	1.6	1.15	0.8	0.04	4.77	0.28	0.68	0.17	4.33	0.11	1.61	1.18	0.29	AAA584.CD3.location-d.X18.Y5.tile.tissue.png	110	1	1019	110	920247957ecbeede7c660f1fa39a7f47	0	0	0	0	0	0	0	0	0	0	0	0	0	/home/dhl_ec/bnelissen/Slides/CD3_manuscript/CD3_slides/AAA584.CD3.location-d/AAA584.CD3.location-d.run1	255	0.7	0.06	0.7	0.06	-9.27349207136	-12.5273057853	3.15624752437	5.36528255917
118.0	44116.0	46.0	1350.0	44116.0	2038000.0	1.0	2.0	1.71	0.9	0.77	0.0300000000002	3.74	0.29	0.7	0.16	4.48	0.17	1.58	1.18	0.3	AAA584.CD3.location-d.X18.Y6.tile.tissue.png	111	1	1019	111	49f8e3e30ba3b1391bcc4b5694b9e26d	0	0	0	0	0	0	0	0	0	0	0	0	0	/home/dhl_ec/bnelissen/Slides/CD3_manuscript/CD3_slides/AAA584.CD3.location-d/AAA584.CD3.location-d.run1	255	0.7	0.06	0.7	0.06	-7.69534817625	-11.7524076778	0.572043689424	3.33919770503
110.0	2693.0	63.0	236.0	2693.0	2038000.0	1.0	1.0	1.11	2.38	0.91	0.04	4.82	0.3	0.71	0.16	4.49	0.16	1.56	1.17	0.29	AAA584.CD3.location-d.X18.Y7.tile.tissue.png	112	1	1019	112	1fb54e93d4711682ebc7bb26d5ce1e12	0	0	0	0	0	0	0	0	0	0	0	0	0	/home/dhl_ec/bnelissen/Slides/CD3_manuscript/CD3_slides/AAA584.CD3.location-d/AAA584.CD3.location-d.run1	255	0.7	0.06	0.7	0.06	-8.01135104599	-12.766198644	2.41823710948	3.61190623335
0.0	0.0	0.0	0.0	0.0	2038000.0	0.0	0.0	3.06	0.97	0.9	0.0499999999997	4.14	0.23	0.71	0.16	3.19	0.11	1.51	1.17	0.3	AAA584.CD3.location-d.X18.Y8.tile.tissue.png	113	1	1019	113	ec658dff34e28080d8f9afd63cf1324a	0	0	0	0	0	0	0	0	0	0	0	0	0	/home/dhl_ec/bnelissen/Slides/CD3_manuscript/CD3_slides/AAA584.CD3.location-d/AAA584.CD3.location-d.run1	255	1.0	0.06	1.0	0.06	0.0	0.0	0.0	10.5596840039
0.0	0.0	0.0	0.0	0.0	2038000.0	0.0	0.0	2.15	2.05	0.91	0.04	3.72	0.25	0.44	0.11	2.34	0.11	1.56	1.19	0.29	AAA584.CD3.location-d.X18.Y9.tile.tissue.png	114	1	1019	114	3ec856bf95b30da24a3f2cc7b0cc5efc	0	0	0	0	0	0	0	0	0	0	0	0	0	/home/dhl_ec/bnelissen/Slides/CD3_manuscript/CD3_slides/AAA584.CD3.location-d/AAA584.CD3.location-d.run1	255	1.0	0.06	1.0	0.06	0.0	-11.4104808043	0.0	7.67766991274
0.0	0.0	0.0	0.0	0.0	4000000.0	0.0	0.0	3.38	3.53	1.78	0.0799999999999	6.77	0.3	0.84	0.23	4.79	0.2	3.07	2.36	0.56	AAA584.CD3.location-d.X2.Y0.tile.tissue.png	115	1	2000	115	13d9b844e75022f86bc7689452edab28	0	0	0	0	0	0	0	0	0	0	0	0	0	/home/dhl_ec/bnelissen/Slides/CD3_manuscript/CD3_slides/AAA584.CD3.location-d/AAA584.CD3.location-d.run1	255	1.0	0.06	1.0	0.06	0.0	-10.6177695766	0.0	9.23787397864
0.0	13650.0	0.0	1082.0	13650.0	4000000.0	0.0	4.0	2.9	3.11	1.21	0.0499999999997	6.68	0.559999999999	1.2	0.32	7.93	0.21	3.17	2.3	1.3	AAA584.CD3.location-d.X2.Y1.tile.tissue.png	116	1	2000	116	33b9460467ce93d0d1858d871e4d18c7	0	0	0	0	0	0	0	0	0	0	0	0	0	/home/dhl_ec/bnelissen/Slides/CD3_manuscript/CD3_slides/AAA584.CD3.location-d/AAA584.CD3.location-d.run1	255	0.7	0.06	0.7	0.06	0.0	-10.8838242623	1.05893844437	0.249817216003
2758.0	41375.0	1015.0	2260.0	41375.0	4000000.0	18.0	4.0	2.99	3.1	1.23	0.0500000000002	6.75	0.389999999999	0.75	0.23	6.86	0.31	3.25	2.46	1.0	AAA584.CD3.location-d.X2.Y10.tile.tissue.png	117	1	2000	117	3198a9ccc52f2824ab929147ddd29af7	0	0	0	0	0	0	0	0	0	0	0	0	0	/home/dhl_ec/bnelissen/Slides/CD3_manuscript/CD3_slides/AAA584.CD3.location-d/AAA584.CD3.location-d.run1	255	0.7	0.06	0.7	0.06	-9.47326230722	-12.682866897	3.40523125686	0.0989258457031
0.0	1558.0	0.0	194.0	1558.0	4000000.0	0.0	1.0	3.52	1.78	1.29	0.0500000000002	6.68	0.39	0.75	0.23	5.88	0.13	2.08	1.53	0.74	AAA584.CD3.location-d.X2.Y11.tile.tissue.png	118	1	2000	118	3dcb75717f7e6d2c6f3bba4241a6ad61	0	0	0	0	0	0	0	0	0	0	0	0	0	/home/dhl_ec/bnelissen/Slides/CD3_manuscript/CD3_slides/AAA584.CD3.location-d/AAA584.CD3.location-d.run1	255	0.7	0.06	0.7	0.06	0.0	-12.0087824428	2.53074134758	0.0887597699585
0.0	1891.0	0.0	216.0	1891.0	4000000.0	0.0	1.0	2.61	3.01	1.22	0.0499999999997	6.69	0.39	0.77	0.23	5.88	0.14	2.08	1.52	1.23	AAA584.CD3.location-d.X2.Y12.tile.tissue.png	119	1	2000	119	5d9eea4b4266bb6de63d9997580c0609	0	0	0	0	0	0	0	0	0	0	0	0	0	/home/dhl_ec/bnelissen/Slides/CD3_manuscript/CD3_slides/AAA584.CD3.location-d/AAA584.CD3.location-d.run1	255	0.7	0.06	0.7	0.06	0.0	-10.5595139576	1.10024057728	2.76772615546
69.0	26145.0	39.0	1694.0	26145.0	4000000.0	1.0	6.0	2.23	3.61	1.51	0.0500000000002	6.77	0.61	1.24	0.33	9.06	0.3	3.15	2.46	0.83	AAA584.CD3.location-d.X2.Y2.tile.tissue.png	120	1	2000	120	67f148436d78b78b42aa904eab2a3c96	0	0	0	0	0	0	0	0	0	0	0	0	0	/home/dhl_ec/bnelissen/Slides/CD3_manuscript/CD3_slides/AAA584.CD3.location-d/AAA584.CD3.location-d.run1	255	0.7	0.06	0.7	0.06	-8.50690693345	-11.6963495296	1.78698309126	0.178827493408
17426.0	576294.0	6612.0	8398.0	576294.0	4000000.0	120.0	4.0	3.28	3.0	1.32	0.0499999999997	7.35	0.39	0.76	0.19	7.37	0.35	3.33	2.11	0.72	AAA584.CD3.location-d.X2.Y3.tile.tissue.png	121	1	2000	121	3ab20fffb657af286f03f0969496b1d6	0	0	0	0	0	0	0	0	0	0	0	0	0	/home/dhl_ec/bnelissen/Slides/CD3_manuscript/CD3_slides/AAA584.CD3.location-d/AAA584.CD3.location-d.run1	255	0.7	0.06	0.7	0.06	-8.71842406494	-11.9451413491	1.96427209251	0.159352226563
17801.0	1624866.0	6766.0	14972.0	1624866.0	4000000.0	130.0	5.0	4.83	2.94	1.19	0.0599999999999	8.98	0.42	0.75	0.15	8.22	0.29	2.28	1.53	1.89	AAA584.CD3.location-d.X2.Y4.tile.tissue.png	122	1	2000	122	0d861884992fb87c3c9ffb9bb0e801a7	0	0	0	0	0	0	0	0	0	0	0	0	0	/home/dhl_ec/bnelissen/Slides/CD3_manuscript/CD3_slides/AAA584.CD3.location-d/AAA584.CD3.location-d.run1	255	0.7	0.06	0.7	0.06	-8.63146599206	-11.5287812596	1.37958994115	0.211826867187
71386.0	3541667.0	25227.0	15303.0	3541667.0	4000000.0	501.0	1.0	5.32	3.15	1.15	0.0500000000002	6.8	0.59	1.1	0.0799999999999	10.17	0.36	2.22	1.52	0.63	AAA584.CD3.location-d.X2.Y5.tile.tissue.png	123	1	2000	123	3331730d37319bd8d7eb2f6e943a31b3	0	0	0	0	0	0	0	0	0	0	0	0	0	/home/dhl_ec/bnelissen/Slides/CD3_manuscript/CD3_slides/AAA584.CD3.location-d/AAA584.CD3.location-d.run1	255	0.7	0.06	0.7	0.06	-9.19892126945	-12.1638491744	1.54879029643	0.296593957031
75753.0	1983650.0	27923.0	22221.0	1983650.0	4000000.0	577.0	12.0	3.26	2.63	1.17	0.0700000000002	10.72	0.619999999999	1.26	0.2	12.35	0.44	3.02	2.31	0.62	AAA584.CD3.location-d.X2.Y6.tile.tissue.png	124	1	2000	124	0f28e149627bee700be81073e55526c7	0	0	0	0	0	0	0	0	0	0	0	0	0	/home/dhl_ec/bnelissen/Slides/CD3_manuscript/CD3_slides/AAA584.CD3.location-d/AAA584.CD3.location-d.run1	255	0.7	0.06	0.7	0.06	-9.55977665992	-13.0073963228	2.25619396495	0.369638070313
75513.0	2560858.0	28222.0	40276.0	2560858.0	4000000.0	556.0	11.0	4.31	2.98	1.15	0.0500000000002	7.89	0.41	0.75	0.12	9.61	0.33	2.29	1.53	0.42	AAA584.CD3.location-d.X2.Y7.tile.tissue.png	125	1	2000	125	83a9b0b2bd9365211b45ac3e43430415	0	0	0	0	0	0	0	0	0	0	0	0	0	/home/dhl_ec/bnelissen/Slides/CD3_manuscript/CD3_slides/AAA584.CD3.location-d/AAA584.CD3.location-d.run1	255	0.7	0.06	0.7	0.06	-9.25989491568	-13.0635002838	2.36714852347	0.453487769531
23421.0	1251331.0	8088.0	14846.0	1251331.0	4000000.0	154.0	7.0	1.84	1.98	1.56	0.0499999999997	7.01	0.59	1.21	0.25	10.96	0.39	3.44	2.48	0.61	AAA584.CD3.location-d.X2.Y8.tile.tissue.png	126	1	2000	126	b5cf2857dad46154c40c342c406fcc13	0	0	0	0	0	0	0	0	0	0	0	0	0	/home/dhl_ec/bnelissen/Slides/CD3_manuscript/CD3_slides/AAA584.CD3.location-d/AAA584.CD3.location-d.run1	255	0.7	0.06	0.7	0.06	-9.21494114306	-12.4948478311	2.09146679429	0.209916546875
18218.0	461668.0	5577.0	8464.0	461668.0	4000000.0	94.0	7.0	1.99	3.03	1.26	0.0499999999997	6.99	0.39	0.76	0.2	7.6	0.24	2.18	1.55	0.66	AAA584.CD3.location-d.X2.Y9.tile.tissue.png	127	1	2000	127	cdbc497bb03c21680bf783f82f30753f	0	0	0	0	0	0	0	0	0	0	0	0	0	/home/dhl_ec/bnelissen/Slides/CD3_manuscript/CD3_slides/AAA584.CD3.location-d/AAA584.CD3.location-d.run1	255	0.7	0.06	0.7	0.06	-8.93914132115	-12.3603428611	1.64357976984	0.140930914062
0.0	9723.0	0.0	659.0	9723.0	4000000.0	0.0	2.0	2.89	3.09	1.24	0.0499999999997	6.8	0.38	0.84	0.22	5.95	0.14	2.11	1.53	0.61	AAA584.CD3.location-d.X3.Y0.tile.tissue.png	128	1	2000	128	6825acb39667389c42916c6471b0ead2	0	0	0	0	0	0	0	0	0	0	0	0	0	/home/dhl_ec/bnelissen/Slides/CD3_manuscript/CD3_slides/AAA584.CD3.location-d/AAA584.CD3.location-d.run1	255	0.7	0.06	0.7	0.06	0.0	-12.4916096457	2.40398049406	4.45333620209
0.0	25475.0	0.0	1748.0	25475.0	4000000.0	0.0	5.0	2.26	3.88	1.19	0.0499999999997	6.72	0.6	1.21	0.33	9.02	0.22	3.35	2.42	0.57	AAA584.CD3.location-d.X3.Y1.tile.tissue.png	129	1	2000	129	89a0dee1baf9a9ca0d9a0183289afc50	0	0	0	0	0	0	0	0	0	0	0	0	0	/home/dhl_ec/bnelissen/Slides/CD3_manuscript/CD3_slides/AAA584.CD3.location-d/AAA584.CD3.location-d.run1	255	0.7	0.06	0.7	0.06	-7.17110041887	-10.7573811646	0.704756548522	0.235934407715
32674.0	1037714.0	10990.0	8362.0	1037714.0	4000000.0	205.0	7.0	3.64	3.02	1.62	0.0499999999997	7.72	0.4	0.75	0.19	8.08	0.27	2.18	1.54	0.56	AAA584.CD3.location-d.X3.Y10.tile.tissue.png	130	1	2000	130	fdf5aa362e642ef8a3dfa6e5c55ef2b6	0	0	0	0	0	0	0	0	0	0	0	0	0	/home/dhl_ec/bnelissen/Slides/CD3_manuscript/CD3_slides/AAA584.CD3.location-d/AAA584.CD3.location-d.run1	255	0.7	0.06	0.7	0.06	-8.52339774099	-11.5084640901	1.07627942771	0.158521789063
0.0	3494.0	0.0	385.0	3494.0	4000000.0	0.0	2.0	3.09	3.05	1.21	0.0500000000002	6.71	0.56	1.21	0.32	8.18	0.21	3.46	2.38	0.59	AAA584.CD3.location-d.X3.Y11.tile.tissue.png	131	1	2000	131	b7741f2ec43f13942ade47866fd94f0e	0	0	0	0	0	0	0	0	0	0	0	0	0	/home/dhl_ec/bnelissen/Slides/CD3_manuscript/CD3_slides/AAA584.CD3.location-d/AAA584.CD3.location-d.run1	255	0.7	0.06	0.7	0.06	0.0	-12.0461364055	2.45527517038	0.107880392883
274.0	5748.0	112.0	344.0	5748.0	4000000.0	2.0	1.0	3.5	1.97	1.2	0.0799999999999	6.99	0.56	1.23	0.320000000001	7.82	0.22	2.08	1.48	0.369999999999	AAA584.CD3.location-d.X3.Y12.tile.tissue.png	132	1	2000	132	7ebceaf713e62f53986c4867683af8c1	0	0	0	0	0	0	0	0	0	0	0	0	0	/home/dhl_ec/bnelissen/Slides/CD3_manuscript/CD3_slides/AAA584.CD3.location-d/AAA584.CD3.location-d.run1	255	0.7	0.06	0.7	0.06	-8.60157341135	-11.3708718025	1.60852793052	1.7761203847
93.0	73166.0	44.0	4323.0	73166.0	4000000.0	1.0	12.0	2.73	2.86	1.16	0.0499999999997	6.51	0.37	0.75	0.21	6.66	0.21	2.14	1.53	0.38	AAA584.CD3.location-d.X3.Y2.tile.tissue.png	133	1	2000	133	28ac5ad20f0e4a38a2c636061f1c4798	0	0	0	0	0	0	0	0	0	0	0	0	0	/home/dhl_ec/bnelissen/Slides/CD3_manuscript/CD3_slides/AAA584.CD3.location-d/AAA584.CD3.location-d.run1	255	0.7	0.06	0.7	0.06	-8.73845918318	-11.501210717	1.47473859007	0.138069291016
41565.0	2735874.0	14712.0	20331.0	2735874.0	4000000.0	289.0	5.0	2.32	1.83	1.13	0.0500000000002	6.41	0.38	0.75	0.11	8.88	0.33	2.14	1.47	0.41	AAA584.CD3.location-d.X3.Y3.tile.tissue.png	134	1	2000	134	b8224f80552d358a3f7938435ba554c0	0	0	0	0	0	0	0	0	0	0	0	0	0	/home/dhl_ec/bnelissen/Slides/CD3_manuscript/CD3_slides/AAA584.CD3.location-d/AAA584.CD3.location-d.run1	255	0.7	0.06	0.7	0.06	-8.52974875459	-11.9788668828	1.03400207984	0.232979085937
139203.0	3508212.0	51271.0	21375.0	3508212.0	4000000.0	1025.0	5.0	3.55	2.62	1.13	0.04	7.11	0.38	0.74	0.0799999999999	10.6	0.37	2.22	1.52	0.42	AAA584.CD3.location-d.X3.Y4.tile.tissue.png	135	1	2000	135	beed03d822b717e48d16c7e6b1bc8683	0	0	0	0	0	0	0	0	0	0	0	0	0	/home/dhl_ec/bnelissen/Slides/CD3_manuscript/CD3_slides/AAA584.CD3.location-d/AAA584.CD3.location-d.run1	255	0.7	0.0619355916182	0.7	0.0619355916182	-9.34613803294	-12.5257508249	1.91839836546	0.374273455078
21018.0	707905.0	7598.0	19447.0	707905.0	4000000.0	153.0	19.0	1.46	2.65	1.17	0.0499999999997	6.91	0.45	0.75	0.19	7.37	0.24	2.21	1.52	0.4	AAA584.CD3.location-d.X3.Y5.tile.tissue.png	136	1	2000	136	98fcb6733b566840fdd65b013037a126	0	0	0	0	0	0	0	0	0	0	0	0	0	/home/dhl_ec/bnelissen/Slides/CD3_manuscript/CD3_slides/AAA584.CD3.location-d/AAA584.CD3.location-d.run1	255	0.7	0.06	0.7	0.06	-9.37727177041	-12.5855804006	2.48674177459	0.18375084375
6104.0	76760.0	1990.0	3838.0	76760.0	4000000.0	33.0	7.0	2.54	1.56	1.22	0.0500000000002	9.69	0.57	1.2	0.33	9.29	0.31	3.22	2.34	0.58	AAA584.CD3.location-d.X3.Y6.tile.tissue.png	137	1	2000	137	1208e982de983f676da63316331aa4d5	0	0	0	0	0	0	0	0	0	0	0	0	0	/home/dhl_ec/bnelissen/Slides/CD3_manuscript/CD3_slides/AAA584.CD3.location-d/AAA584.CD3.location-d.run1	255	0.7	0.06	0.7	0.06	-9.63785371088	-12.6206295417	2.14597995195	0.114381228516
26707.0	483766.0	10331.0	8596.0	483766.0	4000000.0	197.0	5.0	1.13	1.81	1.79	0.0699999999997	9.64	0.559999999999	1.19	0.29	9.95	0.35	3.22	2.31	0.59	AAA584.CD3.location-d.X3.Y7.tile.tissue.png	138	1	2000	138	d5a5d06ebd7fa317cf771c6f10a68e6d	0	0	0	0	0	0	0	0	0	0	0	0	0	/home/dhl_ec/bnelissen/Slides/CD3_manuscript/CD3_slides/AAA584.CD3.location-d/AAA584.CD3.location-d.run1	255	0.7	0.06	0.7	0.06	-9.34641163131	-12.1909076887	2.68469084238	0.172474179688
70293.0	1908781.0	24067.0	11915.0	1908781.0	4000000.0	463.0	2.0	1.75	3.2	1.76	0.0700000000002	9.62	0.55	1.2	0.209999999999	12.2	0.44	3.23	2.3	0.62	AAA584.CD3.location-d.X3.Y8.tile.tissue.png	139	1	2000	139	1e07bdfd3ef4db71acd0883f146481a2	0	0	0	0	0	0	0	0	0	0	0	0	0	/home/dhl_ec/bnelissen/Slides/CD3_manuscript/CD3_slides/AAA584.CD3.location-d/AAA584.CD3.location-d.run1	255	0.7	0.06	0.7	0.06	-9.02388960841	-12.111558225	1.23579193419	0.209966253906
161199.0	3308188.0	52509.0	12159.0	3308188.0	4000000.0	965.0	2.0	4.04	3.03	1.21	0.0500000000002	7.6	0.549999999999	1.21	0.119999999999	17.53	0.62	3.34	2.32	0.75	AAA584.CD3.location-d.X3.Y9.tile.tissue.png	140	1	2000	140	92a5e9cd8d8371d5d15ac1b0a04cc8b9	0	0	0	0	0	0	0	0	0	0	0	0	0	/home/dhl_ec/bnelissen/Slides/CD3_manuscript/CD3_slides/AAA584.CD3.location-d/AAA584.CD3.location-d.run1	255	0.7	0.06	0.7	0.06	-9.18316916995	-12.7771661987	1.51777878833	0.474101585938
0.0	0.0	0.0	0.0	0.0	4000000.0	0.0	0.0	2.44	3.66	1.8	0.0799999999999	7.56	0.309999999999	0.839999999999	0.23	4.9	0.12	2.03	1.52	0.36	AAA584.CD3.location-d.X4.Y0.tile.tissue.png	141	1	2000	141	d030b98a4142a6c9cecbb4bad45e28f3	0	0	0	0	0	0	0	0	0	0	0	0	0	/home/dhl_ec/bnelissen/Slides/CD3_manuscript/CD3_slides/AAA584.CD3.location-d/AAA584.CD3.location-d.run1	255	1.0	0.06	1.0	0.06	0.0	-11.5393653386	0.0	7.82290822805
0.0	16164.0	0.0	1195.0	16164.0	4000000.0	0.0	4.0	2.25	2.94	1.18	0.0500000000002	6.73	0.38	0.75	0.239999999999	6.4	0.14	3.24	2.35	0.59	AAA584.CD3.location-d.X4.Y1.tile.tissue.png	142	1	2000	142	9d5d6ab63a856120ee8da20a177031e2	0	0	0	0	0	0	0	0	0	0	0	0	0	/home/dhl_ec/bnelissen/Slides/CD3_manuscript/CD3_slides/AAA584.CD3.location-d/AAA584.CD3.location-d.run1	255	0.7	0.06	0.7	0.06	-6.6492531421	-10.7789983628	1.13259007589	0.311995874268
68314.0	3216884.0	22844.0	8244.0	3216884.0	4000000.0	422.0	1.0	4.37	2.61	1.79	0.0699999999997	9.96	0.55	1.22	0.13	11.0	0.53	3.29	2.3	0.62	AAA584.CD3.location-d.X4.Y10.tile.tissue.png	143	1	2000	143	379bc639886ae37efb16a4d0d6cf0bfc	0	0	0	0	0	0	0	0	0	0	0	0	0	/home/dhl_ec/bnelissen/Slides/CD3_manuscript/CD3_slides/AAA584.CD3.location-d/AAA584.CD3.location-d.run1	255	0.7	0.06	0.7	0.06	-8.82249610794	-12.2044713822	1.09042133989	0.262893925781
0.0	6287.0	0.0	516.0	6287.0	4000000.0	0.0	2.0	2.84	2.66	1.79	0.0699999999997	7.67	0.55	1.21	0.32	8.21	0.240000000001	3.38	1.84	0.36	AAA584.CD3.location-d.X4.Y11.tile.tissue.png	144	1	2000	144	881b388f11b729c09c9f9c4121f40f67	0	0	0	0	0	0	0	0	0	0	0	0	0	/home/dhl_ec/bnelissen/Slides/CD3_manuscript/CD3_slides/AAA584.CD3.location-d/AAA584.CD3.location-d.run1	255	0.7	0.06	0.7	0.06	0.0	-12.2676473117	0.537148129946	0.068612727829
0.0	3332.0	0.0	288.0	3332.0	4000000.0	0.0	1.0	2.27	3.33	1.22	0.0800000000008	9.13	0.389999999999	0.780000000001	0.240000000001	6.43	0.22	3.13	2.28	0.57	AAA584.CD3.location-d.X4.Y12.tile.tissue.png	145	1	2000	145	b7e8db5ea863f6757848ced8e6252a46	0	0	0	0	0	0	0	0	0	0	0	0	0	/home/dhl_ec/bnelissen/Slides/CD3_manuscript/CD3_slides/AAA584.CD3.location-d/AAA584.CD3.location-d.run1	255	0.7	0.06	0.7	0.06	-7.44936403376	-11.2181818299	2.40440758168	2.56338353183
6738.0	544051.0	2583.0	6529.0	544051.0	4000000.0	45.0	5.0	3.24	3.65	1.26	0.0500000000002	6.94	0.58	1.21	0.329999999999	10.38	0.349999999999	3.28	2.45	0.59	AAA584.CD3.location-d.X4.Y2.tile.tissue.png	146	1	2000	146	0336b8138724a1a20a4e31aeda83288e	0	0	0	0	0	0	0	0	0	0	0	0	0	/home/dhl_ec/bnelissen/Slides/CD3_manuscript/CD3_slides/AAA584.CD3.location-d/AAA584.CD3.location-d.run1	255	0.7	0.06	0.7	0.06	-8.87592038798	-11.5354249074	1.41345286682	0.152460828125
237395.0	3655640.0	79282.0	14258.0	3655640.0	4000000.0	1643.0	1.0	3.19	2.61	1.24	0.0500000000002	8.31	0.57	1.23	0.1	16.97	0.58	4.04	2.81	0.95	AAA584.CD3.location-d.X4.Y3.tile.tissue.png	147	1	2000	147	43676772300bbc86715d855f10e51044	0	0	0	0	0	0	0	0	0	0	0	0	0	/home/dhl_ec/bnelissen/Slides/CD3_manuscript/CD3_slides/AAA584.CD3.location-d/AAA584.CD3.location-d.run1	255	0.7	0.06	0.7	0.06	-9.29892434015	-12.5766612283	1.44451619861	0.416016757813
78436.0	2884156.0	30410.0	16192.0	2884156.0	4000000.0	625.0	10.0	3.42	2.94	1.79	0.0699999999997	9.88	0.56	1.21	0.15	13.42	0.51	3.36	2.32	0.610000000001	AAA584.CD3.location-d.X4.Y4.tile.tissue.png	148	1	2000	148	8e713746febb10234a84d2857e9ac534	0	0	0	0	0	0	0	0	0	0	0	0	0	/home/dhl_ec/bnelissen/Slides/CD3_manuscript/CD3_slides/AAA584.CD3.location-d/AAA584.CD3.location-d.run1	255	0.7	0.06	0.7	0.06	-9.47068501156	-12.9356710205	2.19893506746	0.394451195313
10511.0	570413.0	4448.0	16472.0	570413.0	4000000.0	94.0	6.0	2.83	2.2	1.35	0.0500000000002	9.44	0.570000000001	1.2	0.29	9.73	0.35	3.38	2.29	0.62	AAA584.CD3.location-d.X4.Y5.tile.tissue.png	149	1	2000	149	c3c2f778514700cb37a201e1e01920eb	0	0	0	0	0	0	0	0	0	0	0	0	0	/home/dhl_ec/bnelissen/Slides/CD3_manuscript/CD3_slides/AAA584.CD3.location-d/AAA584.CD3.location-d.run1	255	0.7	0.06	0.7	0.06	-8.97621163861	-12.6776121723	2.19484965813	0.13732290625
888.0	94023.0	493.0	6717.0	94023.0	4000000.0	10.0	5.0	3.1	4.0	1.56	0.0699999999997	9.76	0.63	1.22	0.320000000001	8.37	0.219999999999	2.13	2.04	0.54	AAA584.CD3.location-d.X4.Y6.tile.tissue.png	150	1	2000	150	7815f72801f18d7f00715770e86d013e	0	0	0	0	0	0	0	0	0	0	0	0	0	/home/dhl_ec/bnelissen/Slides/CD3_manuscript/CD3_slides/AAA584.CD3.location-d/AAA584.CD3.location-d.run1	255	0.7	0.06	0.7	0.06	-9.77518948823	-12.0686808001	3.00093895173	0.127113005859
0.0	0.0	0.0	0.0	0.0	4000000.0	0.0	0.0	3.23	3.42	1.83	0.0799999999999	9.02	0.48	1.2	0.34	7.13	0.23	3.14	2.47	0.599999999999	AAA584.CD3.location-d.X4.Y7.tile.tissue.png	151	1	2000	151	8f90eaf7e9ed47cdce5edda111c8ceee	0	0	0	0	0	0	0	0	0	0	0	0	0	/home/dhl_ec/bnelissen/Slides/CD3_manuscript/CD3_slides/AAA584.CD3.location-d/AAA584.CD3.location-d.run1	255	1.0	0.06	1.0	0.06	0.0	-10.9682317679	0.0	0.151686704687
69357.0	945859.0	24993.0	8809.0	945859.0	4000000.0	493.0	2.0	2.98	3.03	1.29	0.0499999999993	6.78	0.39	0.75	0.190000000001	8.34	0.26	2.21	1.76	0.55	AAA584.CD3.location-d.X4.Y8.tile.tissue.png	152	1	2000	152	03de3a48dcb5b25f10e86926edcba0fd	0	0	0	0	0	0	0	0	0	0	0	0	0	/home/dhl_ec/bnelissen/Slides/CD3_manuscript/CD3_slides/AAA584.CD3.location-d/AAA584.CD3.location-d.run1	255	0.7	0.06	0.7	0.06	-9.50118665798	-12.454963607	2.21155436265	0.25549390625
258784.0	3842119.0	85173.0	11586.0	3842119.0	4000000.0	1654.0	1.0	2.5	2.67	1.13	0.0500000000002	7.25	0.379999999999	0.759999999999	0.0699999999997	14.4	0.41	2.22	1.52	0.440000000001	AAA584.CD3.location-d.X4.Y9.tile.tissue.png	153	1	2000	153	9ac20c59a5e0103732c4df0ec4eb2e44	0	0	0	0	0	0	0	0	0	0	0	0	0	/home/dhl_ec/bnelissen/Slides/CD3_manuscript/CD3_slides/AAA584.CD3.location-d/AAA584.CD3.location-d.run1	255	0.7	0.06	0.7	0.06	-9.55871459795	-12.97475793	1.96803085211	0.629146880859
0.0	2627.0	0.0	256.0	2627.0	4000000.0	0.0	1.0	3.14	1.11	1.22	0.0500000000002	6.72	0.370000000001	0.820000000001	0.21	5.72	0.13	2.08	1.53	0.360000000001	AAA584.CD3.location-d.X5.Y0.tile.tissue.png	154	1	2000	154	9f5c99af160b81bc57be58f9a73f2df4	0	0	0	0	0	0	0	0	0	0	0	0	0	/home/dhl_ec/bnelissen/Slides/CD3_manuscript/CD3_slides/AAA584.CD3.location-d/AAA584.CD3.location-d.run1	255	0.7	0.06	0.7	0.06	0.0	-12.1818660113	1.63952297505	5.13663837694
809.0	108664.0	163.0	3138.0	108664.0	4000000.0	2.0	5.0	2.64	2.11	1.17	0.0500000000002	8.01	0.38	0.73	0.21	6.67	0.22	2.11	1.53	0.380000000001	AAA584.CD3.location-d.X5.Y1.tile.tissue.png	155	1	2000	155	2c694d3c3942371f4e022dda015d3157	0	0	0	0	0	0	0	0	0	0	0	0	0	/home/dhl_ec/bnelissen/Slides/CD3_manuscript/CD3_slides/AAA584.CD3.location-d/AAA584.CD3.location-d.run1	255	0.7	0.06	0.7	0.06	-8.29607857542	-11.1005945453	0.69138187737	0.372876230469
87459.0	2219884.0	29568.0	24667.0	2219884.0	4000000.0	550.0	16.0	2.85	2.9	1.14	0.0500000000002	7.74	0.4	0.759999999999	0.12	9.89	0.320000000001	2.24	1.54	0.41	AAA584.CD3.location-d.X5.Y10.tile.tissue.png	156	1	2000	156	9dfc49a28d8b18c0511c12e297d3f7bb	0	0	0	0	0	0	0	0	0	0	0	0	0	/home/dhl_ec/bnelissen/Slides/CD3_manuscript/CD3_slides/AAA584.CD3.location-d/AAA584.CD3.location-d.run1	255	0.7	0.06	0.7	0.06	-9.11188397457	-12.806304828	1.41687368788	0.4416836875
6319.0	1076383.0	2630.0	6810.0	1076383.0	4000000.0	55.0	4.0	3.72	1.41	1.23	0.0500000000002	7.11	0.38	0.75	0.18	7.61	0.25	2.17	1.53	0.41	AAA584.CD3.location-d.X5.Y11.tile.tissue.png	157	1	2000	157	b663924ba71f63039e0c84fbc3e1048f	0	0	0	0	0	0	0	0	0	0	0	0	0	/home/dhl_ec/bnelissen/Slides/CD3_manuscript/CD3_slides/AAA584.CD3.location-d/AAA584.CD3.location-d.run1	255	0.7	0.06	0.7	0.06	-8.43917308472	-11.4111894747	0.7689989065	0.0999617265625
0.0	0.0	0.0	0.0	0.0	4000000.0	0.0	0.0	3.73	1.9	1.18	0.0499999999993	6.19	0.29	0.76	0.200000000001	4.56	0.12	2.02	1.53	0.370000000001	AAA584.CD3.location-d.X5.Y12.tile.tissue.png	158	1	2000	158	a383e7e8b473bd8f1be88bb5e4cc1b53	0	0	0	0	0	0	0	0	0	0	0	0	0	/home/dhl_ec/bnelissen/Slides/CD3_manuscript/CD3_slides/AAA584.CD3.location-d/AAA584.CD3.location-d.run1	255	1.0	0.06	1.0	0.06	0.0	-9.81722056645	0.0	3.06658985847
14858.0	1584936.0	5311.0	13469.0	1584936.0	4000000.0	104.0	5.0	2.75	2.26	1.15	0.0500000000002	7.2	0.509999999999	0.740000000001	0.159999999999	8.28	0.28	2.23	1.54	0.389999999999	AAA584.CD3.location-d.X5.Y2.tile.tissue.png	159	1	2000	159	fc168411c054d7e74b7b00374a7e75ae	0	0	0	0	0	0	0	0	0	0	0	0	0	/home/dhl_ec/bnelissen/Slides/CD3_manuscript/CD3_slides/AAA584.CD3.location-d/AAA584.CD3.location-d.run1	255	0.7	0.06	0.7	0.06	-8.90275912253	-11.5728290994	1.20783348178	0.216417476562
98760.0	3248723.0	37195.0	15838.0	3248723.0	4000000.0	818.0	4.0	1.16	2.81	1.13	0.0500000000002	7.21	0.38	0.740000000001	0.0900000000001	9.99	0.36	2.22	1.52	0.45	AAA584.CD3.location-d.X5.Y3.tile.tissue.png	160	1	2000	160	00649e7f252aebfd4830edf918193cd0	0	0	0	0	0	0	0	0	0	0	0	0	0	/home/dhl_ec/bnelissen/Slides/CD3_manuscript/CD3_slides/AAA584.CD3.location-d/AAA584.CD3.location-d.run1	255	0.7	0.06	0.7	0.06	-9.32623889828	-12.7415948725	2.22709335905	0.423061253906
53953.0	3731087.0	22461.0	18121.0	3731087.0	4000000.0	462.0	2.0	2.73	2.38	1.11	0.04	7.16	0.38	0.750000000001	0.0600000000004	10.48	0.370000000001	2.27	1.53	0.46	AAA584.CD3.location-d.X5.Y4.tile.tissue.png	161	1	2000	161	9d749657a37cf6411d847671e638c140	0	0	0	0	0	0	0	0	0	0	0	0	0	/home/dhl_ec/bnelissen/Slides/CD3_manuscript/CD3_slides/AAA584.CD3.location-d/AAA584.CD3.location-d.run1	255	0.7	0.06	0.7	0.06	-9.24016520985	-13.010440936	2.09470396579	0.446539544922
46978.0	3124550.0	17410.0	40081.0	3124550.0	4000000.0	348.0	9.0	1.05	1.3	1.15	0.0500000000002	7.17	0.39	0.94	0.0899999999992	9.63	0.34	2.3	1.53	0.429999999999	AAA584.CD3.location-d.X5.Y5.tile.tissue.png	162	1	2000	162	6264c85d9096d851bc78f9f23dcfc234	0	0	0	0	0	0	0	0	0	0	0	0	0	/home/dhl_ec/bnelissen/Slides/CD3_manuscript/CD3_slides/AAA584.CD3.location-d/AAA584.CD3.location-d.run1	255	0.7	0.06	0.7	0.06	-9.24120531581	-12.8647464485	2.49274382204	0.43469403125
22934.0	1086914.0	9142.0	25673.0	1086914.0	4000000.0	184.0	7.0	2.95	1.08	1.14	0.04	7.9	0.39	0.740000000001	0.17	7.68	0.26	2.2	1.56	0.450000000001	AAA584.CD3.location-d.X5.Y6.tile.tissue.png	163	1	2000	163	29b4ff0e439e3ad38456554c632998f8	0	0	0	0	0	0	0	0	0	0	0	0	0	/home/dhl_ec/bnelissen/Slides/CD3_manuscript/CD3_slides/AAA584.CD3.location-d/AAA584.CD3.location-d.run1	255	0.7	0.06	0.7	0.06	-9.50436789805	-12.5355459309	2.95276899102	0.253616882812
279.0	1776.0	85.0	188.0	1776.0	4000000.0	2.0	1.0	2.59	2.52	1.15	0.0500000000002	6.96	0.38	0.75	0.22	6.76	0.21	2.1	1.53	0.55	AAA584.CD3.location-d.X5.Y7.tile.tissue.png	164	1	2000	164	8f11ace0b2405d40c8934ad62e9d9dac	0	0	0	0	0	0	0	0	0	0	0	0	0	/home/dhl_ec/bnelissen/Slides/CD3_manuscript/CD3_slides/AAA584.CD3.location-d/AAA584.CD3.location-d.run1	255	0.7	0.06	0.7	0.06	-7.47940479288	-12.4021472525	1.7023547383	0.128816671387
279.0	10813.0	156.0	716.0	10813.0	4000000.0	2.0	2.0	1.92	1.01	1.13	0.0499999999993	6.57	0.37	0.75	0.21	6.77	0.21	2.07	1.56	0.589999999999	AAA584.CD3.location-d.X5.Y8.tile.tissue.png	165	1	2000	165	c59db6ee2b4963f5fb34a49727470f79	0	0	0	0	0	0	0	0	0	0	0	0	0	/home/dhl_ec/bnelissen/Slides/CD3_manuscript/CD3_slides/AAA584.CD3.location-d/AAA584.CD3.location-d.run1	255	0.7	0.06	0.7	0.06	-9.22887224194	-12.4309965213	2.77968428259	0.141242479492
63067.0	2289330.0	24190.0	14017.0	2289330.0	4000000.0	517.0	3.0	3.16	1.25	1.14	0.0499999999993	7.05	0.39	0.760000000001	0.13	9.42	0.32	2.26	1.54	0.41	AAA584.CD3.location-d.X5.Y9.tile.tissue.png	166	1	2000	166	05b4d02c48bff22d85a1dd09cfc042e8	0	0	0	0	0	0	0	0	0	0	0	0	0	/home/dhl_ec/bnelissen/Slides/CD3_manuscript/CD3_slides/AAA584.CD3.location-d/AAA584.CD3.location-d.run1	255	0.7	0.06	0.7	0.06	-9.36617689422	-12.8289305627	2.43510957606	0.400767390625
0.0	6411.0	0.0	448.0	6411.0	4000000.0	0.0	1.0	3.0	1.1	1.13	0.0600000000004	6.51	0.37	0.789999999999	0.21	5.87	0.14	2.09	1.52	0.360000000001	AAA584.CD3.location-d.X6.Y0.tile.tissue.png	167	1	2000	167	4793a0fc25dfe85495f04ac35447bf85	0	0	0	0	0	0	0	0	0	0	0	0	0	/home/dhl_ec/bnelissen/Slides/CD3_manuscript/CD3_slides/AAA584.CD3.location-d/AAA584.CD3.location-d.run1	255	0.7	0.06	0.7	0.06	0.0	-11.2679926758	0.0713044379137	5.72506918624
0.0	5704.0	0.0	488.0	5704.0	4000000.0	0.0	2.0	1.06	1.27	1.14	0.0500000000002	6.5	0.370000000001	0.73	0.21	6.16	0.13	2.1	1.53	0.39	AAA584.CD3.location-d.X6.Y1.tile.tissue.png	168	1	2000	168	bb29b8ea861d95114f8183f7ad1f7237	0	0	0	0	0	0	0	0	0	0	0	0	0	/home/dhl_ec/bnelissen/Slides/CD3_manuscript/CD3_slides/AAA584.CD3.location-d/AAA584.CD3.location-d.run1	255	0.7	0.06	0.7	0.06	-8.9520465639	-11.6912573021	3.09960276868	0.273332242065
150588.0	2057902.0	49839.0	24713.0	2057902.0	4000000.0	923.0	13.0	2.14	1.76	1.1	0.0500000000002	7.03	0.54	0.749999999999	0.15	11.0	0.33	2.26	1.53	0.42	AAA584.CD3.location-d.X6.Y10.tile.tissue.png	169	1	2000	169	a88bae5da6f3b2162419b319f6a0e44c	0	0	0	0	0	0	0	0	0	0	0	0	0	/home/dhl_ec/bnelissen/Slides/CD3_manuscript/CD3_slides/AAA584.CD3.location-d/AAA584.CD3.location-d.run1	255	0.7	0.06	0.7	0.06	-9.41942963432	-12.719943146	1.85867646214	0.415812546875
20422.0	3765732.0	7414.0	10038.0	3765732.0	4000000.0	155.0	1.0	2.75	3.44	1.17	0.0500000000002	8.01	0.38	0.750000000001	0.0600000000004	9.66	0.36	2.19	1.53	0.440000000001	AAA584.CD3.location-d.X6.Y11.tile.tissue.png	170	1	2000	170	ac983c66390388664fa42f91f0673206	0	0	0	0	0	0	0	0	0	0	0	0	0	/home/dhl_ec/bnelissen/Slides/CD3_manuscript/CD3_slides/AAA584.CD3.location-d/AAA584.CD3.location-d.run1	255	0.7	0.06	0.7	0.06	-8.56262143491	-11.9955385643	0.766518774931	0.137061896484
396.0	215912.0	160.0	4150.0	215912.0	4000000.0	4.0	6.0	3.34	3.35	1.18	0.0500000000002	6.56	0.36	0.74	0.21	6.89	0.22	2.09	1.53	0.38	AAA584.CD3.location-d.X6.Y12.tile.tissue.png	171	1	2000	171	2665996366e3091e070d30b5b7061400	0	0	0	0	0	0	0	0	0	0	0	0	0	/home/dhl_ec/bnelissen/Slides/CD3_manuscript/CD3_slides/AAA584.CD3.location-d/AAA584.CD3.location-d.run1	255	0.7	0.06	0.7	0.06	-8.55496657716	-9.95246066752	0.899540438755	0.265898347656
5351.0	618572.0	2020.0	8420.0	618572.0	4000000.0	39.0	8.0	2.39	3.3	1.11	0.0500000000002	6.75	0.37	0.749999999999	0.2	7.27	0.23	2.15	1.52	0.610000000001	AAA584.CD3.location-d.X6.Y2.tile.tissue.png	172	1	2000	172	d63804565608c7d81a102873df185662	0	0	0	0	0	0	0	0	0	0	0	0	0	/home/dhl_ec/bnelissen/Slides/CD3_manuscript/CD3_slides/AAA584.CD3.location-d/AAA584.CD3.location-d.run1	255	0.7	0.06	0.7	0.06	-9.20092666546	-10.964661002	1.09446612117	0.221847734375
138239.0	2679031.0	48158.0	14944.0	2679031.0	4000000.0	949.0	6.0	1.98	2.11	1.11	0.0500000000002	6.64	0.37	0.749999999999	0.11	9.97	0.34	2.22	1.52	0.61	AAA584.CD3.location-d.X6.Y3.tile.tissue.png	173	1	2000	173	f28c9dc11a2be0d3f659d6c13e874a3b	0	0	0	0	0	0	0	0	0	0	0	0	0	/home/dhl_ec/bnelissen/Slides/CD3_manuscript/CD3_slides/AAA584.CD3.location-d/AAA584.CD3.location-d.run1	255	0.7	0.06	0.7	0.06	-9.04238085952	-12.2580060449	1.1013316354	0.2778498125
111764.0	2270160.0	38027.0	21202.0	2270160.0	4000000.0	748.0	11.0	1.59	1.86	1.12	0.0500000000002	6.79	0.41	0.740000000001	0.13	9.56	0.32	2.25	1.52	0.76	AAA584.CD3.location-d.X6.Y4.tile.tissue.png	174	1	2000	174	5fde9f1625571ea5b308d756cd9f13b4	0	0	0	0	0	0	0	0	0	0	0	0	0	/home/dhl_ec/bnelissen/Slides/CD3_manuscript/CD3_slides/AAA584.CD3.location-d/AAA584.CD3.location-d.run1	255	0.7	0.06	0.7	0.06	-9.1973668689	-12.6016700486	1.78021754544	0.296031667969
65425.0	1350286.0	22723.0	19843.0	1350286.0	4000000.0	418.0	11.0	2.68	2.36	1.13	0.0500000000002	6.82	0.37	0.73	0.16	8.52	0.28	2.27	1.52	0.620000000001	AAA584.CD3.location-d.X6.Y5.tile.tissue.png	175	1	2000	175	9b082e7f34afdc85974544519bb94917	0	0	0	0	0	0	0	0	0	0	0	0	0	/home/dhl_ec/bnelissen/Slides/CD3_manuscript/CD3_slides/AAA584.CD3.location-d/AAA584.CD3.location-d.run1	255	0.7	0.06	0.7	0.06	-9.35799995126	-12.6976808637	1.76730947514	0.274394492188
14308.0	2628042.0	5503.0	12418.0	2628042.0	4000000.0	114.0	3.0	2.24	1.64	1.13	0.04	6.66	0.379999999999	0.740000000001	0.110000000001	8.85	0.48	2.25	1.53	0.420000000001	AAA584.CD3.location-d.X6.Y6.tile.tissue.png	176	1	2000	176	b0a73e430667181fae6f463a9985b315	0	0	0	0	0	0	0	0	0	0	0	0	0	/home/dhl_ec/bnelissen/Slides/CD3_manuscript/CD3_slides/AAA584.CD3.location-d/AAA584.CD3.location-d.run1	255	0.7	0.06	0.7	0.06	-8.66523139751	-11.8194208671	1.10577835625	0.15328921875
1005.0	896221.0	451.0	6386.0	896221.0	4000000.0	10.0	1.0	4.12	2.14	1.13	0.04	7.29	0.37	0.770000000001	0.190000000001	7.98	0.25	2.26	1.55	0.400000000001	AAA584.CD3.location-d.X6.Y7.tile.tissue.png	177	1	2000	177	2edca10d26bc8b46ec3afd7fed7f05c4	0	0	0	0	0	0	0	0	0	0	0	0	0	/home/dhl_ec/bnelissen/Slides/CD3_manuscript/CD3_slides/AAA584.CD3.location-d/AAA584.CD3.location-d.run1	255	0.7	0.06	0.7	0.06	-8.52435669944	-11.0304233658	0.903377465919	0.0938423945312
2613.0	611881.0	1111.0	3886.0	611881.0	4000000.0	21.0	1.0	0.900000000001	1.24	1.13	0.0599999999995	7.4	0.38	0.750000000001	0.200000000001	7.31	0.24	2.22	1.57	0.389999999999	AAA584.CD3.location-d.X6.Y8.tile.tissue.png	178	1	2000	178	4e947a542254982eeea717880c07ec54	0	0	0	0	0	0	0	0	0	0	0	0	0	/home/dhl_ec/bnelissen/Slides/CD3_manuscript/CD3_slides/AAA584.CD3.location-d/AAA584.CD3.location-d.run1	255	0.7	0.06	0.7	0.06	-8.39649603924	-10.7365884333	0.79397585284	0.143685105469
6099.0	215413.0	2629.0	7922.0	215413.0	4000000.0	54.0	8.0	1.43	1.94	1.14	0.0500000000002	7.04	0.39	0.730000000001	0.2	6.87	0.22	2.08	1.49	0.36	AAA584.CD3.location-d.X6.Y9.tile.tissue.png	179	1	2000	179	89b7209e0fd84b79173da56079a212ef	0	0	0	0	0	0	0	0	0	0	0	0	0	/home/dhl_ec/bnelissen/Slides/CD3_manuscript/CD3_slides/AAA584.CD3.location-d/AAA584.CD3.location-d.run1	255	0.7	0.06	0.7	0.06	-9.05561905365	-12.5006093344	2.65402775204	0.146838570313
0.0	2533.0	0.0	248.0	2533.0	4000000.0	0.0	1.0	2.5	1.21	1.1	0.0600000000004	6.75	0.36	0.79	0.219999999999	6.24	0.13	2.05	1.48	0.35	AAA584.CD3.location-d.X7.Y0.tile.tissue.png	180	1	2000	180	f6c31f74bd0edd0516582301de169210	0	0	0	0	0	0	0	0	0	0	0	0	0	/home/dhl_ec/bnelissen/Slides/CD3_manuscript/CD3_slides/AAA584.CD3.location-d/AAA584.CD3.location-d.run1	255	0.7	0.06	0.7	0.06	-8.86256116358	-11.9274346209	2.12181148185	5.30679241095
0.0	163213.0	0.0	3887.0	163213.0	4000000.0	0.0	6.0	3.0	2.35	1.09	0.0499999999993	8.01	0.37	0.73	0.21	6.36	0.14	2.07	1.5	0.56	AAA584.CD3.location-d.X7.Y1.tile.tissue.png	181	1	2000	181	824fb110fac4fd78a0ce35d0ccc7dabb	0	0	0	0	0	0	0	0	0	0	0	0	0	/home/dhl_ec/bnelissen/Slides/CD3_manuscript/CD3_slides/AAA584.CD3.location-d/AAA584.CD3.location-d.run1	255	0.7	0.06	0.7	0.06	-7.02666716918	-10.9112906536	0.363714956564	0.23877837207
49427.0	2849420.0	17859.0	35822.0	2849420.0	4000000.0	378.0	14.0	2.74	2.84	1.18	0.04	7.06	0.39	0.74	0.1	9.75	0.34	2.34	1.54	0.409999999999	AAA584.CD3.location-d.X7.Y10.tile.tissue.png	182	1	2000	182	d75a801789e05ec1e2e8c2b0a322cbf8	0	0	0	0	0	0	0	0	0	0	0	0	0	/home/dhl_ec/bnelissen/Slides/CD3_manuscript/CD3_slides/AAA584.CD3.location-d/AAA584.CD3.location-d.run1	255	0.7	0.06	0.7	0.06	-9.33683788676	-12.7642994267	2.05000873737	0.36415271875
121822.0	3963712.0	39442.0	9650.0	3963712.0	4000000.0	753.0	1.0	0.92	1.17	1.2	0.0499999999993	7.14	0.379999999999	0.77	0.0699999999997	11.53	0.400000000001	2.23	1.54	0.54	AAA584.CD3.location-d.X7.Y11.tile.tissue.png	183	1	2000	183	5456f5602b51b426848f16ac4546c6e6	0	0	0	0	0	0	0	0	0	0	0	0	0	/home/dhl_ec/bnelissen/Slides/CD3_manuscript/CD3_slides/AAA584.CD3.location-d/AAA584.CD3.location-d.run1	255	0.7	0.0834033740061	0.7	0.0834033740061	-9.18453002927	-12.5263773824	1.02815345366	0.221730208008
2785.0	1236706.0	1039.0	6608.0	1236706.0	4000000.0	20.0	3.0	0.86	1.14	1.14	0.0500000000002	6.89	0.37	0.73	0.16	7.52	0.27	2.11	1.56	0.4	AAA584.CD3.location-d.X7.Y12.tile.tissue.png	184	1	2000	184	1ffd6c929bde45945af40c7c390a263d	0	0	0	0	0	0	0	0	0	0	0	0	0	/home/dhl_ec/bnelissen/Slides/CD3_manuscript/CD3_slides/AAA584.CD3.location-d/AAA584.CD3.location-d.run1	255	0.7	0.06	0.7	0.06	-7.84738520211	-10.9014769368	0.294117501676	0.0705915839844
0.0	2789.0	0.0	238.0	2789.0	440000.0	0.0	1.0	0.21	0.29	0.13	0.0100000000002	0.940000000001	0.0499999999993	0.0799999999999	0.0300000000007	0.63	0.0199999999995	0.24	0.17	0.0499999999993	AAA584.CD3.location-d.X7.Y13.tile.tissue.png	185	1	2000	185	469416e9dc279d585ce4dad770c4a3ed	0	0	0	0	0	0	0	0	0	0	0	0	0	/home/dhl_ec/bnelissen/Slides/CD3_manuscript/CD3_slides/AAA584.CD3.location-d/AAA584.CD3.location-d.run1	255	0.7	0.06	0.7	0.06	0.0	-10.6593081686	0.16583942401	5.4452005223
7730.0	357916.0	3178.0	7591.0	357916.0	4000000.0	61.0	5.0	1.54	3.08	1.2	0.0500000000002	7.2	0.38	0.75	0.21	7.24	0.23	2.21	1.62	0.379999999999	AAA584.CD3.location-d.X7.Y2.tile.tissue.png	186	1	2000	186	4201f3e4daa087caeab9c82b11b0cbd1	0	0	0	0	0	0	0	0	0	0	0	0	0	/home/dhl_ec/bnelissen/Slides/CD3_manuscript/CD3_slides/AAA584.CD3.location-d/AAA584.CD3.location-d.run1	255	0.7	0.06	0.7	0.06	-8.76318273048	-11.3783569027	1.6162775172	0.327607867188
10783.0	258586.0	3540.0	9203.0	258586.0	4000000.0	65.0	13.0	0.860000000001	1.22	1.15	0.0600000000004	7.1	0.38	0.760000000001	0.21	7.12	0.22	2.23	1.53	0.41	AAA584.CD3.location-d.X7.Y3.tile.tissue.png	187	1	2000	187	1e75c571284ed41e42c353ca3a5bebcc	0	0	0	0	0	0	0	0	0	0	0	0	0	/home/dhl_ec/bnelissen/Slides/CD3_manuscript/CD3_slides/AAA584.CD3.location-d/AAA584.CD3.location-d.run1	255	0.7	0.06	0.7	0.06	-8.95847801871	-12.1319441493	2.60131268458	0.186667273438
33962.0	1801414.0	12857.0	12722.0	1801414.0	4000000.0	236.0	7.0	0.889999999999	1.23	1.15	0.0500000000002	9.04	0.379999999999	0.74	0.150000000001	8.32	0.29	2.23	1.53	0.409999999999	AAA584.CD3.location-d.X7.Y4.tile.tissue.png	188	1	2000	188	e32e320d728977abc9a29a47abcf06e6	0	0	0	0	0	0	0	0	0	0	0	0	0	/home/dhl_ec/bnelissen/Slides/CD3_manuscript/CD3_slides/AAA584.CD3.location-d/AAA584.CD3.location-d.run1	255	0.7	0.06	0.7	0.06	-8.72173745677	-11.8376332932	0.85993198806	0.182195773438
68362.0	3560987.0	24679.0	11760.0	3560987.0	4000000.0	475.0	2.0	0.900000000001	1.64	1.18	0.0500000000002	7.26	0.37	0.749999999999	0.0799999999999	11.45	0.38	2.24	1.54	0.49	AAA584.CD3.location-d.X7.Y5.tile.tissue.png	189	1	2000	189	0e90404c0bd5f635c3d1594efa336542	0	0	0	0	0	0	0	0	0	0	0	0	0	/home/dhl_ec/bnelissen/Slides/CD3_manuscript/CD3_slides/AAA584.CD3.location-d/AAA584.CD3.location-d.run1	255	0.7	0.06	0.7	0.06	-8.79955589524	-12.4848651835	0.90390502053	0.310731129883
22622.0	3996520.0	9057.0	8340.0	3996520.0	4000000.0	174.0	1.0	1.14	1.94	1.32	0.04	6.85	0.379999999999	0.76	0.0600000000004	10.19	0.370000000001	2.22	1.54	0.929999999999	AAA584.CD3.location-d.X7.Y6.tile.tissue.png	190	1	2000	190	437d1a825c2fb25daaa05d582aaea17d	0	0	0	0	0	0	0	0	0	0	0	0	0	/home/dhl_ec/bnelissen/Slides/CD3_manuscript/CD3_slides/AAA584.CD3.location-d/AAA584.CD3.location-d.run1	255	0.7	0.0705234479762	0.7	0.0705234479762	-8.9738568882	-12.469471537	0.855324865085	0.200466524414
13013.0	3868406.0	4564.0	9582.0	3868406.0	4000000.0	86.0	1.0	2.37	2.25	1.13	0.0500000000002	6.73	0.54	0.77	0.0600000000004	9.85	0.37	2.18	1.52	1.27	AAA584.CD3.location-d.X7.Y7.tile.tissue.png	191	1	2000	191	ce4442839a986f8292da68289a152b83	0	0	0	0	0	0	0	0	0	0	0	0	0	/home/dhl_ec/bnelissen/Slides/CD3_manuscript/CD3_slides/AAA584.CD3.location-d/AAA584.CD3.location-d.run1	255	0.7	0.06	0.7	0.06	-8.87221174887	-11.8061548775	0.797563277987	0.173887928223
10702.0	1820723.0	3837.0	9627.0	1820723.0	4000000.0	71.0	6.0	1.79	1.22	1.09	0.0500000000002	7.19	0.37	0.720000000001	0.14	7.89	0.27	2.08	1.44	0.45	AAA584.CD3.location-d.X7.Y8.tile.tissue.png	192	1	2000	192	dcc428d04f60754315c1ef1e6fde7291	0	0	0	0	0	0	0	0	0	0	0	0	0	/home/dhl_ec/bnelissen/Slides/CD3_manuscript/CD3_slides/AAA584.CD3.location-d/AAA584.CD3.location-d.run1	255	0.7	0.06	0.7	0.06	-8.20680600368	-11.1011719474	0.631277931404	0.124655285156
11743.0	946181.0	5565.0	19170.0	946181.0	4000000.0	125.0	5.0	1.8	2.19	1.17	0.0400000000009	6.98	0.38	0.72	0.18	7.53	0.25	2.11	1.44	0.48	AAA584.CD3.location-d.X7.Y9.tile.tissue.png	193	1	2000	193	5bf2cb7f88b7c9015d3c32efeae4e2a4	0	0	0	0	0	0	0	0	0	0	0	0	0	/home/dhl_ec/bnelissen/Slides/CD3_manuscript/CD3_slides/AAA584.CD3.location-d/AAA584.CD3.location-d.run1	255	0.7	0.06	0.7	0.06	-9.04240243458	-12.4448498356	2.56114707947	0.18922046875
0.0	5486.0	0.0	472.0	5486.0	4000000.0	0.0	2.0	1.69	1.09	1.11	0.0600000000004	6.2	0.36	0.75	0.200000000001	5.79	0.13	2.0	1.46	0.92	AAA584.CD3.location-d.X8.Y0.tile.tissue.png	194	1	2000	194	7de81325871c5c61950ef35b3ec63c58	0	0	0	0	0	0	0	0	0	0	0	0	0	/home/dhl_ec/bnelissen/Slides/CD3_manuscript/CD3_slides/AAA584.CD3.location-d/AAA584.CD3.location-d.run1	255	0.7	0.06	0.7	0.06	-8.01811977674	-12.0349087295	1.07531426207	5.02681237543
0.0	14074.0	0.0	1106.0	14074.0	4000000.0	0.0	4.0	1.32	2.24	1.09	0.0500000000002	6.14	0.359999999999	0.71	0.21	5.89	0.13	1.98	1.45	0.51	AAA584.CD3.location-d.X8.Y1.tile.tissue.png	195	1	2000	195	5678a4f2b3d48071b69ea55b97065ca9	0	0	0	0	0	0	0	0	0	0	0	0	0	/home/dhl_ec/bnelissen/Slides/CD3_manuscript/CD3_slides/AAA584.CD3.location-d/AAA584.CD3.location-d.run1	255	0.7	0.06	0.7	0.06	-8.66877223334	-11.9600542303	1.611083454	0.156690884399
178807.0	3403953.0	60492.0	22669.0	3403953.0	4000000.0	1186.0	3.0	1.22	1.22	1.07	0.0500000000002	7.53	0.360000000001	0.7	0.0799999999999	10.25	0.36	2.15	1.43	0.589999999999	AAA584.CD3.location-d.X8.Y10.tile.tissue.png	196	1	2000	196	32c50f72142c316684c11ca06cc9a560	0	0	0	0	0	0	0	0	0	0	0	0	0	/home/dhl_ec/bnelissen/Slides/CD3_manuscript/CD3_slides/AAA584.CD3.location-d/AAA584.CD3.location-d.run1	255	0.7	0.06	0.7	0.06	-9.48087912784	-12.7692319764	2.33139987548	0.459849015625
77604.0	3962696.0	25951.0	9174.0	3962696.0	4000000.0	511.0	1.0	1.06	1.08	1.12	0.04	6.34	0.36	0.719999999999	0.0500000000002	9.93	0.36	2.19	1.49	0.56	AAA584.CD3.location-d.X8.Y11.tile.tissue.png	197	1	2000	197	09597c2caceff5299c55c51a328294d2	0	0	0	0	0	0	0	0	0	0	0	0	0	/home/dhl_ec/bnelissen/Slides/CD3_manuscript/CD3_slides/AAA584.CD3.location-d/AAA584.CD3.location-d.run1	255	0.7	0.081201814664	0.7	0.081201814664	-8.81945545854	-12.454967789	0.611653530028	0.15163526123
1039.0	443408.0	462.0	5575.0	443408.0	4000000.0	10.0	5.0	0.830000000001	1.05	1.04	0.04	6.53	0.35	0.69	0.18	6.59	0.22	2.01	1.45	0.64	AAA584.CD3.location-d.X8.Y12.tile.tissue.png	198	1	2000	198	4cd3cde97a04014766433a4f52e6e8fa	0	0	0	0	0	0	0	0	0	0	0	0	0	/home/dhl_ec/bnelissen/Slides/CD3_manuscript/CD3_slides/AAA584.CD3.location-d/AAA584.CD3.location-d.run1	255	0.7	0.06	0.7	0.06	-7.94216731645	-11.7884434689	0.853383639802	0.0853410585938
0.0	0.0	0.0	0.0	0.0	440000.0	0.0	0.0	0.88	0.879999999999	0.12	0.0100000000002	0.75	0.04	0.0799999999999	0.0199999999995	0.43	0.0199999999995	0.21	0.16	0.0499999999993	AAA584.CD3.location-d.X8.Y13.tile.tissue.png	199	1	2000	199	a0ced3c174325a130a61074f4407b2f7	0	0	0	0	0	0	0	0	0	0	0	0	0	/home/dhl_ec/bnelissen/Slides/CD3_manuscript/CD3_slides/AAA584.CD3.location-d/AAA584.CD3.location-d.run1	255	1.0	0.06	1.0	0.06	0.0	0.0	0.0	3.24158181818
0.0	41171.0	0.0	3358.0	41171.0	4000000.0	0.0	13.0	0.780000000001	0.960000000001	1.08	0.0500000000002	6.42	0.360000000001	0.690000000001	0.200000000001	5.9	0.13	2.05	1.45	0.51	AAA584.CD3.location-d.X8.Y2.tile.tissue.png	200	1	2000	200	2ebcbeadffbec83aff7b4fb13775e0b1	0	0	0	0	0	0	0	0	0	0	0	0	0	/home/dhl_ec/bnelissen/Slides/CD3_manuscript/CD3_slides/AAA584.CD3.location-d/AAA584.CD3.location-d.run1	255	0.7	0.06	0.7	0.06	-8.89313443291	-12.4529600107	1.59348331275	0.137090263184
579.0	35674.0	212.0	2538.0	35674.0	4000000.0	5.0	10.0	1.42	1.36	1.06	0.04	6.4	0.37	0.73	0.22	6.69	0.21	2.05	1.52	0.549999999999	AAA584.CD3.location-d.X8.Y3.tile.tissue.png	201	1	2000	201	51e77173f90b98a4ec0269cf1120ff64	0	0	0	0	0	0	0	0	0	0	0	0	0	/home/dhl_ec/bnelissen/Slides/CD3_manuscript/CD3_slides/AAA584.CD3.location-d/AAA584.CD3.location-d.run1	255	0.7	0.06	0.7	0.06	-9.08698062822	-12.3444031992	1.60454773618	0.144321544434
3209.0	82558.0	1217.0	3504.0	82558.0	4000000.0	26.0	10.0	0.95	1.01	1.11	0.0500000000002	6.31	0.35	0.69	0.21	6.36	0.21	2.05	1.49	1.08	AAA584.CD3.location-d.X8.Y4.tile.tissue.png	202	1	2000	202	1cf853d92edc985b7a402388e13f70b0	0	0	0	0	0	0	0	0	0	0	0	0	0	/home/dhl_ec/bnelissen/Slides/CD3_manuscript/CD3_slides/AAA584.CD3.location-d/AAA584.CD3.location-d.run1	255	0.7	0.06	0.7	0.06	-9.06528074195	-12.4230771309	1.67676693563	0.130578277344
44780.0	824938.0	15720.0	12118.0	824938.0	4000000.0	318.0	9.0	0.830000000001	1.6	1.09	0.0499999999993	6.96	0.55	0.74	0.17	7.29	0.24	2.1	1.44	0.52	AAA584.CD3.location-d.X8.Y5.tile.tissue.png	203	1	2000	203	cd5edcfa33deaef02fd8bdd91c0d5df5	0	0	0	0	0	0	0	0	0	0	0	0	0	/home/dhl_ec/bnelissen/Slides/CD3_manuscript/CD3_slides/AAA584.CD3.location-d/AAA584.CD3.location-d.run1	255	0.7	0.06	0.7	0.06	-9.32049671661	-12.6666940392	1.87722758188	0.235532585937
41174.0	2386562.0	14164.0	13343.0	2386562.0	4000000.0	283.0	4.0	1.01	1.15	1.06	0.04	7.89	0.41	0.73	0.13	9.07	0.309999999999	2.17	1.49	0.58	AAA584.CD3.location-d.X8.Y6.tile.tissue.png	204	1	2000	204	ed78a864ec19d8467874843e9ed2503a	0	0	0	0	0	0	0	0	0	0	0	0	0	/home/dhl_ec/bnelissen/Slides/CD3_manuscript/CD3_slides/AAA584.CD3.location-d/AAA584.CD3.location-d.run1	255	0.7	0.06	0.7	0.06	-8.88583817735	-12.1646637625	1.21381888236	0.276521164062
13864.0	2171283.0	6203.0	14806.0	2171283.0	4000000.0	126.0	5.0	1.06	1.53	1.11	0.0500000000002	7.37	0.380000000001	0.73	0.13	8.39	0.3	2.17	1.5	0.539999999999	AAA584.CD3.location-d.X8.Y7.tile.tissue.png	205	1	2000	205	f2b3ea4ecf71573ba8e5bb4570efc460	0	0	0	0	0	0	0	0	0	0	0	0	0	/home/dhl_ec/bnelissen/Slides/CD3_manuscript/CD3_slides/AAA584.CD3.location-d/AAA584.CD3.location-d.run1	255	0.7	0.06	0.7	0.06	-8.65974355191	-11.9450777731	1.62978529457	0.222519574219
15922.0	387955.0	6999.0	4574.0	387955.0	4000000.0	137.0	3.0	0.8	1.85	1.09	0.0500000000002	7.07	0.37	0.730000000001	0.2	7.06	0.23	2.06	1.48	0.540000000001	AAA584.CD3.location-d.X8.Y8.tile.tissue.png	206	1	2000	206	ccc0d38123e5ade7dd87e619daf263eb	0	0	0	0	0	0	0	0	0	0	0	0	0	/home/dhl_ec/bnelissen/Slides/CD3_manuscript/CD3_slides/AAA584.CD3.location-d/AAA584.CD3.location-d.run1	255	0.7	0.06	0.7	0.06	-9.0316998973	-12.8228801898	2.44140740965	0.121605078125
21495.0	1454931.0	8481.0	18369.0	1454931.0	4000000.0	179.0	10.0	0.990000000001	1.05	1.13	0.0400000000009	7.07	0.39	0.75	0.17	8.03	0.28	2.2	1.48	0.56	AAA584.CD3.location-d.X8.Y9.tile.tissue.png	207	1	2000	207	cf0e7ce45bc26393ac06c4a308e819ed	0	0	0	0	0	0	0	0	0	0	0	0	0	/home/dhl_ec/bnelissen/Slides/CD3_manuscript/CD3_slides/AAA584.CD3.location-d/AAA584.CD3.location-d.run1	255	0.7	0.06	0.7	0.06	-9.39240176828	-12.3503893979	2.83627374732	0.2232399375
0.0	13958.0	0.0	1230.0	13958.0	4000000.0	0.0	5.0	0.900000000001	0.95	1.09	0.0500000000002	6.3	0.349999999999	0.77	0.21	5.51	0.13	2.02	1.51	0.549999999999	AAA584.CD3.location-d.X9.Y0.tile.tissue.png	208	1	2000	208	d3072c1877ec2b087448c9cd84e58af7	0	0	0	0	0	0	0	0	0	0	0	0	0	/home/dhl_ec/bnelissen/Slides/CD3_manuscript/CD3_slides/AAA584.CD3.location-d/AAA584.CD3.location-d.run1	255	0.7	0.06	0.7	0.06	0.0	-11.759814753	0.919070058949	4.88476121442
1867.0	126518.0	801.0	4463.0	126518.0	4000000.0	19.0	8.0	1.31	1.04	1.13	0.04	6.18	0.349999999999	0.69	0.190000000001	6.29	0.200000000001	2.05	1.47	0.52	AAA584.CD3.location-d.X9.Y1.tile.tissue.png	209	1	2000	209	70014e08384253cdfcb7d6022bcdb173	0	0	0	0	0	0	0	0	0	0	0	0	0	/home/dhl_ec/bnelissen/Slides/CD3_manuscript/CD3_slides/AAA584.CD3.location-d/AAA584.CD3.location-d.run1	255	0.7	0.06	0.7	0.06	-8.93154734271	-12.4053979995	2.69790179052	0.192936365234
29739.0	2627636.0	10500.0	15528.0	2627636.0	4000000.0	197.0	8.0	1.57	1.68	1.09	0.0500000000002	6.44	0.349999999999	0.7	0.0999999999995	8.6	0.3	2.11	1.45	0.530000000001	AAA584.CD3.location-d.X9.Y10.tile.tissue.png	210	1	2000	210	0d93e37a5e0c69280c213ef9b61c6a42	0	0	0	0	0	0	0	0	0	0	0	0	0	/home/dhl_ec/bnelissen/Slides/CD3_manuscript/CD3_slides/AAA584.CD3.location-d/AAA584.CD3.location-d.run1	255	0.7	0.06	0.7	0.06	-8.96083336721	-11.942874997	0.990190770536	0.261745308594
11621.0	963665.0	3848.0	13249.0	963665.0	4000000.0	77.0	13.0	2.1	1.74	1.11	0.0699999999997	6.81	0.37	0.72	0.18	7.41	0.25	2.17	1.49	0.559999999999	AAA584.CD3.location-d.X9.Y11.tile.tissue.png	211	1	2000	211	78365641233007efc7dc73619bffbda5	0	0	0	0	0	0	0	0	0	0	0	0	0	/home/dhl_ec/bnelissen/Slides/CD3_manuscript/CD3_slides/AAA584.CD3.location-d/AAA584.CD3.location-d.run1	255	0.7	0.06	0.7	0.06	-8.76513929009	-12.0261563183	1.08434714561	0.163225828125
5562.0	146402.0	1826.0	6323.0	146402.0	4000000.0	28.0	14.0	1.19	1.17	1.11	0.0499999999993	8.11	0.36	0.74	0.21	6.82	0.22	2.11	1.52	0.56	AAA584.CD3.location-d.X9.Y12.tile.tissue.png	212	1	2000	212	54e7d68d20c046652f2e33c726ba007f	0	0	0	0	0	0	0	0	0	0	0	0	0	/home/dhl_ec/bnelissen/Slides/CD3_manuscript/CD3_slides/AAA584.CD3.location-d/AAA584.CD3.location-d.run1	255	0.7	0.06	0.7	0.06	-9.32997760205	-12.6261743369	1.33908664998	0.115991285156
0.0	3018.0	0.0	278.0	3018.0	440000.0	0.0	1.0	0.170000000001	0.8	0.18	0.0	0.93	0.04	0.0799999999999	0.0199999999995	0.589999999999	0.0199999999995	0.23	0.17	0.0500000000002	AAA584.CD3.location-d.X9.Y13.tile.tissue.png	213	1	2000	213	543b94d39c1ff89e74bd597351adc884	0	0	0	0	0	0	0	0	0	0	0	0	0	/home/dhl_ec/bnelissen/Slides/CD3_manuscript/CD3_slides/AAA584.CD3.location-d/AAA584.CD3.location-d.run1	255	0.7	0.06	0.7	0.06	0.0	-11.0533117307	2.32971312749	2.0771865534
5813.0	376932.0	2047.0	8318.0	376932.0	4000000.0	35.0	9.0	1.49	1.61	1.14	0.0499999999993	6.54	0.35	0.690000000001	0.190000000001	6.48	0.22	2.22	1.46	0.58	AAA584.CD3.location-d.X9.Y2.tile.tissue.png	214	1	2000	214	cec66b9ea41dc3bc8a29aca1d14a3b46	0	0	0	0	0	0	0	0	0	0	0	0	0	/home/dhl_ec/bnelissen/Slides/CD3_manuscript/CD3_slides/AAA584.CD3.location-d/AAA584.CD3.location-d.run1	255	0.7	0.06	0.7	0.06	-8.52821111171	-12.177485389	1.96828533535	0.159942453125
4990.0	79092.0	2094.0	2322.0	79092.0	4000000.0	38.0	5.0	1.68	1.25	1.05	0.04	6.3	0.39	0.73	0.21	6.76	0.21	2.05	1.5	0.55	AAA584.CD3.location-d.X9.Y3.tile.tissue.png	215	1	2000	215	12544d871e6ae819851f0141332363b3	0	0	0	0	0	0	0	0	0	0	0	0	0	/home/dhl_ec/bnelissen/Slides/CD3_manuscript/CD3_slides/AAA584.CD3.location-d/AAA584.CD3.location-d.run1	255	0.7	0.06	0.7	0.06	-8.55896902518	-12.1693488099	2.43536314653	0.140891177734
5480.0	618693.0	2113.0	5288.0	618693.0	4000000.0	41.0	6.0	2.44	1.09	1.11	0.0500000000002	7.82	0.36	0.71	0.2	6.67	0.219999999999	1.99	1.42	0.48	AAA584.CD3.location-d.X9.Y4.tile.tissue.png	216	1	2000	216	f3f38e6abc8e26c35b6df3198a866b0c	0	0	0	0	0	0	0	0	0	0	0	0	0	/home/dhl_ec/bnelissen/Slides/CD3_manuscript/CD3_slides/AAA584.CD3.location-d/AAA584.CD3.location-d.run1	255	0.7	0.06	0.7	0.06	-8.88969972184	-12.3932176655	0.847070150852	0.258444179687
188729.0	3178189.0	63856.0	11020.0	3178189.0	4000000.0	1267.0	4.0	1.86	1.16	1.04	0.04	6.61	0.35	0.700000000001	0.0900000000001	11.39	0.35	2.1	1.46	0.56	AAA584.CD3.location-d.X9.Y5.tile.tissue.png	217	1	2000	217	4b8f15c493b6cb71518e0603a4ff9c35	0	0	0	0	0	0	0	0	0	0	0	0	0	/home/dhl_ec/bnelissen/Slides/CD3_manuscript/CD3_slides/AAA584.CD3.location-d/AAA584.CD3.location-d.run1	255	0.7	0.0825273078527	0.7	0.0825273078527	-8.830532451	-12.6241070989	0.843841017403	0.316001746094
222253.0	2730271.0	78425.0	16012.0	2730271.0	4000000.0	1645.0	4.0	1.14	1.2	1.08	0.04	6.39	0.35	0.700000000001	0.1	11.09	0.349999999999	2.09	1.44	0.55	AAA584.CD3.location-d.X9.Y6.tile.tissue.png	218	1	2000	218	717d0d09b20b37beb8c7ad173b6b8d88	0	0	0	0	0	0	0	0	0	0	0	0	0	/home/dhl_ec/bnelissen/Slides/CD3_manuscript/CD3_slides/AAA584.CD3.location-d/AAA584.CD3.location-d.run1	255	0.7	0.06	0.7	0.06	-9.14498860943	-12.6676427915	1.61010942926	0.396265550781
36388.0	1197461.0	14669.0	16376.0	1197461.0	4000000.0	317.0	10.0	1.23	1.4	1.08	0.04	6.38	0.360000000001	0.69	0.16	7.52	0.25	2.1	1.44	0.56	AAA584.CD3.location-d.X9.Y7.tile.tissue.png	219	1	2000	219	2c68470fc8099428e86c9b9cd4c8ae9b	0	0	0	0	0	0	0	0	0	0	0	0	0	/home/dhl_ec/bnelissen/Slides/CD3_manuscript/CD3_slides/AAA584.CD3.location-d/AAA584.CD3.location-d.run1	255	0.7	0.06	0.7	0.06	-9.24007512689	-12.7670209663	2.49095177888	0.235096648437
5616.0	318332.0	1878.0	5200.0	318332.0	4000000.0	41.0	5.0	0.900000000001	1.69	1.05	0.04	6.24	0.35	0.7	0.19	6.58	0.21	2.02	1.43	0.919999999999	AAA584.CD3.location-d.X9.Y8.tile.tissue.png	220	1	2000	220	7e493d4546cca7546db8d33857c76cae	0	0	0	0	0	0	0	0	0	0	0	0	0	/home/dhl_ec/bnelissen/Slides/CD3_manuscript/CD3_slides/AAA584.CD3.location-d/AAA584.CD3.location-d.run1	255	0.7	0.06	0.7	0.06	-8.74317725092	-11.8250384752	1.71100444565	0.110156115234
118090.0	2380335.0	41583.0	17164.0	2380335.0	4000000.0	794.0	5.0	1.66	1.19	1.08	0.04	6.46	0.35	0.700000000001	0.11	9.39	0.309999999999	2.11	1.44	0.580000000001	AAA584.CD3.location-d.X9.Y9.tile.tissue.png	221	1	2000	221	2c503d793b37c20eca53279f55fe38d2	0	0	0	0	0	0	0	0	0	0	0	0	0	/home/dhl_ec/bnelissen/Slides/CD3_manuscript/CD3_slides/AAA584.CD3.location-d/AAA584.CD3.location-d.run1	255	0.7	0.06	0.7	0.06	-9.42768010386	-12.3069586753	2.13600291617	0.34157721875
[truncated: 2 more columns]
