# Supplementary material for: SlideToolkit: An Assistive Toolset for the Histological Quantification of Whole Slide Images
Source: PLoS One. 2014 Nov 5;9(11):e110289. doi: 10.1371/journal.pone.0110289 (PMC4220929; doi:10.1371/journal.pone.0110289)
Supplement: RawData S1 — ICC and BlandAltman plot - measurements and r-script.zip. Measurements of Run1 and Run2, including the code for the calculation of the intraclass correlation coefficient (ICC) and the code for the Bland and Altman plot. (ZIP) [file pone.0110289.s003.zip › cellprofiler.measurements/run1.1bd3bc0ec42ce55cbc479203b4798300.DefaultOUT_Image.csv]

AreaOccupied_AreaOccupied_DAB_Nuclei	AreaOccupied_AreaOccupied_Tissue	AreaOccupied_Perimeter_DAB_Nuclei	AreaOccupied_Perimeter_Tissue	AreaOccupied_TotalArea_DAB_Nuclei	AreaOccupied_TotalArea_Tissue	Count_DAB_Nuclei	Count_Tissue	ExecutionTime_01LoadImages	ExecutionTime_02ColorToGray	ExecutionTime_03Smooth	ExecutionTime_04ImageMath	ExecutionTime_05IdentifyPrimaryObjects	ExecutionTime_06MeasureImageAreaOccupied	ExecutionTime_07UnmixColors	ExecutionTime_08MaskImage	ExecutionTime_09IdentifyPrimaryObjects	ExecutionTime_10MeasureImageAreaOccupied	ExecutionTime_11OverlayOutlines	ExecutionTime_12OverlayOutlines	ExecutionTime_13SaveImages	FileName_Original	Group_Index	Group_Number	Height_Original	ImageNumber	MD5Digest_Original	ModuleError_01LoadImages	ModuleError_02ColorToGray	ModuleError_03Smooth	ModuleError_04ImageMath	ModuleError_05IdentifyPrimaryObjects	ModuleError_06MeasureImageAreaOccupied	ModuleError_07UnmixColors	ModuleError_08MaskImage	ModuleError_09IdentifyPrimaryObjects	ModuleError_10MeasureImageAreaOccupied	ModuleError_11OverlayOutlines	ModuleError_12OverlayOutlines	ModuleError_13SaveImages	PathName_Original	Scaling_Original	Threshold_FinalThreshold_DAB_Nuclei	Threshold_FinalThreshold_Tissue	Threshold_OrigThreshold_DAB_Nuclei	Threshold_OrigThreshold_Tissue	Threshold_SumOfEntropies_DAB_Nuclei	Threshold_SumOfEntropies_Tissue	Threshold_WeightedVariance_DAB_Nuclei	Threshold_WeightedVariance_Tissue
0.0	27074.0	0.0	2440.0	27074.0	4000000.0	0.0	5.0	4.5	3.77	1.8	0.08	9.45	0.55	1.34	0.31	8.09	0.21	3.09	2.3	1.61	AAA575.CD3.r.X0.Y0.tile.tissue.png	1	1	2000	1	598d7dd3292666bd0646bae4033fe37f	0	0	0	0	0	0	0	0	0	0	0	0	0	/home/dhl_ec/bnelissen/Slides/CD3_manuscript/CD3_slides/AAA575.CD3.r/AAA575.CD3.r.run1	255	0.7	0.06	0.7	0.06	0.0	-11.9380881816	1.18031706792	4.51009529736
12484.0	814590.0	2385.0	10656.0	814590.0	4000000.0	45.0	9.0	2.28	3.87	1.8	0.06	9.82	0.57	1.18	0.27	10.05	0.36	3.19	2.28	0.98	AAA575.CD3.r.X0.Y1.tile.tissue.png	2	1	2000	2	bbe719fc340f3771b180be8a2083c6a2	0	0	0	0	0	0	0	0	0	0	0	0	0	/home/dhl_ec/bnelissen/Slides/CD3_manuscript/CD3_slides/AAA575.CD3.r/AAA575.CD3.r.run1	255	0.7	0.06	0.7	0.06	-7.55071015103	-12.0400358641	1.38452113747	0.709261921875
83.0	31804.0	46.0	2349.0	31804.0	4000000.0	1.0	7.0	1.33	2.29	1.78	0.08	9.41	0.56	1.34	0.31	9.04	0.3	3.11	2.28	0.67	AAA575.CD3.r.X0.Y11.tile.tissue.png	3	1	2000	3	4ed1c7ced64c87a7c7ca316ff5c8620a	0	0	0	0	0	0	0	0	0	0	0	0	0	/home/dhl_ec/bnelissen/Slides/CD3_manuscript/CD3_slides/AAA575.CD3.r/AAA575.CD3.r.run1	255	0.7	0.06	0.7	0.06	-9.51432195949	-12.5424914783	2.61358819635	3.61671399902
56.0	23831.0	37.0	2120.0	23831.0	4000000.0	1.0	8.0	3.37	4.2	1.79	0.08	9.4	0.55	1.35	0.31	9.07	0.3	3.11	2.12	0.6	AAA575.CD3.r.X0.Y12.tile.tissue.png	4	1	2000	4	5dc4172f9125a3d8f80f3003c5a44984	0	0	0	0	0	0	0	0	0	0	0	0	0	/home/dhl_ec/bnelissen/Slides/CD3_manuscript/CD3_slides/AAA575.CD3.r/AAA575.CD3.r.run1	255	0.7	0.06	0.7	0.06	-9.21401493665	-12.4621146971	2.40363179129	3.21046021411
0.0	0.0	0.0	0.0	0.0	4000000.0	0.0	0.0	3.64	2.55	1.15	0.06	6.31	0.3	0.85	0.23	4.69	0.13	2.02	1.54	0.59	AAA575.CD3.r.X0.Y2.tile.tissue.png	5	1	2000	5	b92423913e82f9538273a5e72fbfe05b	0	0	0	0	0	0	0	0	0	0	0	0	0	/home/dhl_ec/bnelissen/Slides/CD3_manuscript/CD3_slides/AAA575.CD3.r/AAA575.CD3.r.run1	255	1.0	0.06	1.0	0.06	0.0	-11.2957392608	0.0	6.37485416007
0.0	0.0	0.0	0.0	0.0	4000000.0	0.0	0.0	2.6	2.14	1.17	0.06	6.28	0.32	0.85	0.22	4.59	0.13	2.02	1.54	0.41	AAA575.CD3.r.X0.Y7.tile.tissue.png	6	1	2000	6	3acaee7b3940dfb8b25ce5bba16555bc	0	0	0	0	0	0	0	0	0	0	0	0	0	/home/dhl_ec/bnelissen/Slides/CD3_manuscript/CD3_slides/AAA575.CD3.r/AAA575.CD3.r.run1	255	1.0	0.06	1.0	0.06	0.0	-10.4783736461	0.0	9.15162211759
0.0	0.0	0.0	0.0	0.0	4000000.0	0.0	0.0	3.1	2.77	1.12	0.06	6.01	0.46	1.32	0.32	6.73	0.2	3.01	2.3	0.6	AAA575.CD3.r.X0.Y8.tile.tissue.png	7	1	2000	7	272d870425dea91957986e3adad32b06	0	0	0	0	0	0	0	0	0	0	0	0	0	/home/dhl_ec/bnelissen/Slides/CD3_manuscript/CD3_slides/AAA575.CD3.r/AAA575.CD3.r.run1	255	1.0	0.06	1.0	0.06	0.0	-12.1074582818	0.0	4.56085041122
316.0	25050.0	152.0	1238.0	25050.0	4000000.0	3.0	3.0	2.87	2.38	1.81	0.08	9.41	0.56	1.31	0.33	9.04	0.31	3.13	2.28	0.63	AAA575.CD3.r.X0.Y9.tile.tissue.png	8	1	2000	8	01d66851c132e56c4b0a49b8353d3e18	0	0	0	0	0	0	0	0	0	0	0	0	0	/home/dhl_ec/bnelissen/Slides/CD3_manuscript/CD3_slides/AAA575.CD3.r/AAA575.CD3.r.run1	255	0.7	0.06	0.7	0.06	-9.06643805153	-12.3199386347	1.39155259535	2.96572747998
0.0	197361.0	0.0	9187.0	197361.0	4000000.0	0.0	4.0	2.84	1.78	1.16	0.06	8.43	0.36	0.78	0.22	5.82	0.24	3.17	2.29	0.59	AAA575.CD3.r.X1.Y0.tile.tissue.png	9	1	2000	9	cb6368efee9d34d266133205a9925ada	0	0	0	0	0	0	0	0	0	0	0	0	0	/home/dhl_ec/bnelissen/Slides/CD3_manuscript/CD3_slides/AAA575.CD3.r/AAA575.CD3.r.run1	255	0.7	0.06	0.7	0.06	0.0	-12.404075828	1.48371749611	3.38945444922
1351.0	658436.0	695.0	9072.0	658436.0	4000000.0	9.0	9.0	3.9	1.56	1.81	0.07	9.69	0.57	1.18	0.28	7.32	0.23	2.59	1.47	0.65	AAA575.CD3.r.X1.Y1.tile.tissue.png	10	1	2000	10	920355334e43a7974a32aa805c00a897	0	0	0	0	0	0	0	0	0	0	0	0	0	/home/dhl_ec/bnelissen/Slides/CD3_manuscript/CD3_slides/AAA575.CD3.r/AAA575.CD3.r.run1	255	0.7	0.06	0.7	0.06	-6.36346132943	-12.618544848	0.979933240582	0.369829625
273.0	39107.0	79.0	2336.0	39107.0	4000000.0	1.0	6.0	2.91	1.81	1.13	0.05	6.54	0.56	1.16	0.26	6.41	0.21	2.01	1.47	0.46	AAA575.CD3.r.X1.Y10.tile.tissue.png	11	1	2000	11	4d5e0665d835dcb60ba6c45784cb9f3e	0	0	0	0	0	0	0	0	0	0	0	0	0	/home/dhl_ec/bnelissen/Slides/CD3_manuscript/CD3_slides/AAA575.CD3.r/AAA575.CD3.r.run1	255	0.7	0.06	0.7	0.06	-8.99060768056	-11.7719049034	2.05695618672	0.988523777832
0.0	3112.0	0.0	386.0	3112.0	4000000.0	0.0	2.0	1.18	1.67	1.79	0.08	9.4	0.55	1.2	0.31	7.77	0.21	3.13	1.48	0.4	AAA575.CD3.r.X1.Y11.tile.tissue.png	12	1	2000	12	d1545fb942dc56dba24d1727e229d5a2	0	0	0	0	0	0	0	0	0	0	0	0	0	/home/dhl_ec/bnelissen/Slides/CD3_manuscript/CD3_slides/AAA575.CD3.r/AAA575.CD3.r.run1	255	0.7	0.06	0.7	0.06	0.0	-11.4543862324	3.0189187018	1.94421953934
0.0	2144.0	0.0	206.0	2144.0	4000000.0	0.0	1.0	1.04	1.68	1.81	0.08	7.89	0.36	1.35	0.35	8.04	0.21	3.09	2.34	0.59	AAA575.CD3.r.X1.Y12.tile.tissue.png	13	1	2000	13	279763efcb885386d4c787da8e030d51	0	0	0	0	0	0	0	0	0	0	0	0	0	/home/dhl_ec/bnelissen/Slides/CD3_manuscript/CD3_slides/AAA575.CD3.r/AAA575.CD3.r.run1	255	0.7	0.06	0.7	0.06	0.0	-12.510752352	1.92473408713	4.31530652077
0.0	0.0	0.0	0.0	0.0	4000000.0	0.0	0.0	2.04	3.6	1.78	0.08	9.01	0.47	1.23	0.31	6.57	0.21	3.01	2.4	0.48	AAA575.CD3.r.X1.Y2.tile.tissue.png	14	1	2000	14	7353712062894bcc1ef8c04f4e09eb3b	0	0	0	0	0	0	0	0	0	0	0	0	0	/home/dhl_ec/bnelissen/Slides/CD3_manuscript/CD3_slides/AAA575.CD3.r/AAA575.CD3.r.run1	255	1.0	0.06	1.0	0.06	0.0	-10.3066992525	0.0	5.59313073031
0.0	0.0	0.0	0.0	0.0	4000000.0	0.0	0.0	1.17	2.22	1.8	0.08	7.93	0.47	1.43	0.31	6.53	0.21	3.05	2.29	0.55	AAA575.CD3.r.X1.Y3.tile.tissue.png	15	1	2000	15	65de130549402ec35ec8351240b76fd3	0	0	0	0	0	0	0	0	0	0	0	0	0	/home/dhl_ec/bnelissen/Slides/CD3_manuscript/CD3_slides/AAA575.CD3.r/AAA575.CD3.r.run1	255	1.0	0.06	1.0	0.06	0.0	0.0	0.0	2.18693225
484.0	13107.0	167.0	904.0	13107.0	4000000.0	3.0	3.0	1.25	1.13	1.19	0.06	6.73	0.37	0.76	0.22	6.61	0.21	2.22	1.65	0.65	AAA575.CD3.r.X1.Y7.tile.tissue.png	16	1	2000	16	283a99e8d646f38570afc9a77228d08d	0	0	0	0	0	0	0	0	0	0	0	0	0	/home/dhl_ec/bnelissen/Slides/CD3_manuscript/CD3_slides/AAA575.CD3.r/AAA575.CD3.r.run1	255	0.7	0.06	0.7	0.06	-9.75614465043	-11.6027931471	1.70991346319	1.33993222888
0.0	6926.0	0.0	616.0	6926.0	4000000.0	0.0	2.0	1.63	2.6	1.18	0.05	6.78	0.55	1.19	0.21	5.86	0.14	2.06	1.53	0.8	AAA575.CD3.r.X1.Y8.tile.tissue.png	17	1	2000	17	4d49cb31fd5b00c51835456d90ce5df7	0	0	0	0	0	0	0	0	0	0	0	0	0	/home/dhl_ec/bnelissen/Slides/CD3_manuscript/CD3_slides/AAA575.CD3.r/AAA575.CD3.r.run1	255	0.7	0.06	0.7	0.06	0.0	-11.7480101286	1.45269452854	0.169593940247
138.0	129933.0	56.0	4617.0	129933.0	4000000.0	1.0	6.0	1.81	1.67	1.12	0.0400000000001	6.37	0.37	0.71	0.2	6.36	0.21	2.1	1.5	1.83	AAA575.CD3.r.X1.Y9.tile.tissue.png	18	1	2000	18	d74096536e080f67c6f06e4bfd41446e	0	0	0	0	0	0	0	0	0	0	0	0	0	/home/dhl_ec/bnelissen/Slides/CD3_manuscript/CD3_slides/AAA575.CD3.r/AAA575.CD3.r.run1	255	0.7	0.06	0.7	0.06	-7.98693166924	-10.3364540326	1.26772702556	0.294213136719
384.0	2033.0	112.0	202.0	2033.0	4000000.0	2.0	1.0	1.3	2.13	1.19	0.0599999999999	6.65	0.37	0.8	0.21	6.19	0.2	1.98	1.47	0.54	AAA575.CD3.r.X10.Y1.tile.tissue.png	19	1	2000	19	04d185ad02a6cfb64b84b4cf176f6cb3	0	0	0	0	0	0	0	0	0	0	0	0	0	/home/dhl_ec/bnelissen/Slides/CD3_manuscript/CD3_slides/AAA575.CD3.r/AAA575.CD3.r.run1	255	0.7	0.06	0.7	0.06	-9.0452982107	-12.575644101	2.71638370745	2.62571975781
135.0	2539297.0	75.0	13276.0	2539297.0	4000000.0	2.0	3.0	2.46	1.54	1.12	0.0699999999999	8.24	0.58	1.2	0.17	11.87	0.46	3.39	2.29	0.62	AAA575.CD3.r.X10.Y2.tile.tissue.png	20	1	2000	20	d46b5e55aa65f6cc2b05de14ab5b3b9b	0	0	0	0	0	0	0	0	0	0	0	0	0	/home/dhl_ec/bnelissen/Slides/CD3_manuscript/CD3_slides/AAA575.CD3.r/AAA575.CD3.r.run1	255	0.7	0.06	0.7	0.06	-8.88960526259	-11.0582551764	0.665990806538	0.311881738281
150.0	816797.0	71.0	18819.0	816797.0	4000000.0	2.0	13.0	1.95	3.44	1.8	0.0600000000001	9.58	0.57	1.19	0.27	9.96	0.37	3.36	2.3	0.62	AAA575.CD3.r.X10.Y3.tile.tissue.png	21	1	2000	21	6322d49e966a6e9841107df0eb5b1c03	0	0	0	0	0	0	0	0	0	0	0	0	0	/home/dhl_ec/bnelissen/Slides/CD3_manuscript/CD3_slides/AAA575.CD3.r/AAA575.CD3.r.run1	255	0.7	0.06	0.7	0.06	-8.59260594639	-11.4162245921	0.911532707013	0.252965974609
392.0	1121178.0	177.0	27065.0	1121178.0	4000000.0	4.0	23.0	2.62	1.6	1.81	0.08	10.04	0.6	1.21	0.25	10.4	0.37	3.39	2.3	0.63	AAA575.CD3.r.X10.Y4.tile.tissue.png	22	1	2000	22	e8960f6161807f2a62439dd3291e720e	0	0	0	0	0	0	0	0	0	0	0	0	0	/home/dhl_ec/bnelissen/Slides/CD3_manuscript/CD3_slides/AAA575.CD3.r/AAA575.CD3.r.run1	255	0.7	0.06	0.7	0.06	-9.57682938472	-11.137123274	2.14571717487	0.415737503906
409.0	146348.0	192.0	11432.0	146348.0	4000000.0	5.0	15.0	2.46	1.92	1.75	0.0799999999999	10.94	0.56	1.35	0.31	9.19	0.32	3.17	2.35	0.56	AAA575.CD3.r.X10.Y5.tile.tissue.png	23	1	2000	23	c88b236ffc59afb9c8e26a204d0b97d0	0	0	0	0	0	0	0	0	0	0	0	0	0	/home/dhl_ec/bnelissen/Slides/CD3_manuscript/CD3_slides/AAA575.CD3.r/AAA575.CD3.r.run1	255	0.7	0.06	0.7	0.06	-9.62714553296	-12.1465997872	3.1739778333	3.03825299609
0.0	601051.0	0.0	9192.0	601051.0	4000000.0	0.0	5.0	1.17	1.94	1.73	0.0599999999999	7.57	0.55	1.3	0.28	6.96	0.16	2.09	1.48	0.56	AAA575.CD3.r.X10.Y6.tile.tissue.png	24	1	2000	24	e49292d7fe69391bea4b844686cd0a56	0	0	0	0	0	0	0	0	0	0	0	0	0	/home/dhl_ec/bnelissen/Slides/CD3_manuscript/CD3_slides/AAA575.CD3.r/AAA575.CD3.r.run1	255	0.7	0.06	0.7	0.06	-7.79271625224	-11.4995394241	1.41847544335	3.37174503223
0.0	1158681.0	0.0	14478.0	1158681.0	4000000.0	0.0	5.0	2.73	1.55	1.76	0.0799999999999	9.57	0.56	1.23	0.24	9.8	0.28	3.32	2.3	0.63	AAA575.CD3.r.X10.Y7.tile.tissue.png	25	1	2000	25	6f633e8fd542efc95f17d53142a7aaee	0	0	0	0	0	0	0	0	0	0	0	0	0	/home/dhl_ec/bnelissen/Slides/CD3_manuscript/CD3_slides/AAA575.CD3.r/AAA575.CD3.r.run1	255	0.7	0.06	0.7	0.06	-8.44966716759	-11.344847718	1.63267813252	1.08181266211
0.0	0.0	0.0	0.0	0.0	4000000.0	0.0	0.0	2.4	1.49	1.74	0.0799999999999	7.91	0.46	1.47	0.31	6.69	0.2	3.01	2.29	0.58	AAA575.CD3.r.X11.Y1.tile.tissue.png	26	1	2000	26	c940bb2d78c16faaeb3d9aa512c860a5	0	0	0	0	0	0	0	0	0	0	0	0	0	/home/dhl_ec/bnelissen/Slides/CD3_manuscript/CD3_slides/AAA575.CD3.r/AAA575.CD3.r.run1	255	1.0	0.06	1.0	0.06	0.0	0.0	0.0	2.68454825
0.0	0.0	0.0	0.0	0.0	4000000.0	0.0	0.0	2.16	2.07	1.76	0.0799999999999	8.9	0.47	1.36	0.31	6.68	0.21	3.07	2.42	0.62	AAA575.CD3.r.X11.Y2.tile.tissue.png	27	1	2000	27	8cd0f8a94eae7b4552a2d9fb8b3469aa	0	0	0	0	0	0	0	0	0	0	0	0	0	/home/dhl_ec/bnelissen/Slides/CD3_manuscript/CD3_slides/AAA575.CD3.r/AAA575.CD3.r.run1	255	1.0	0.06	1.0	0.06	0.0	-11.3749959253	0.0	6.21274870025
0.0	0.0	0.0	0.0	0.0	4000000.0	0.0	0.0	0.97	1.09	1.14	0.0599999999999	6.16	0.31	0.88	0.23	4.54	0.13	2.03	1.53	0.36	AAA575.CD3.r.X11.Y3.tile.tissue.png	28	1	2000	28	ed573ca3e451ca3d72c804ca15611c39	0	0	0	0	0	0	0	0	0	0	0	0	0	/home/dhl_ec/bnelissen/Slides/CD3_manuscript/CD3_slides/AAA575.CD3.r/AAA575.CD3.r.run1	255	1.0	0.06	1.0	0.06	0.0	-10.0547858272	0.0	6.83805600039
277.0	2153.0	120.0	232.0	2153.0	4000000.0	2.0	1.0	0.86	1.18	1.18	0.0600000000001	6.85	0.56	1.42	0.32	9.11	0.31	3.12	2.35	0.55	AAA575.CD3.r.X11.Y4.tile.tissue.png	29	1	2000	29	16878ec16771673c9c54747cdbfb74ed	0	0	0	0	0	0	0	0	0	0	0	0	0	/home/dhl_ec/bnelissen/Slides/CD3_manuscript/CD3_slides/AAA575.CD3.r/AAA575.CD3.r.run1	255	0.7	0.06	0.7	0.06	-9.66064445577	-12.647551947	5.07128761062	1.00017231561
0.0	0.0	0.0	0.0	0.0	4000000.0	0.0	0.0	0.85	1.63	1.18	0.0600000000001	5.64	0.3	0.92	0.22	4.56	0.22	3.03	2.31	0.54	AAA575.CD3.r.X11.Y5.tile.tissue.png	30	1	2000	30	9cb93e963464787fe216d1237ba2867f	0	0	0	0	0	0	0	0	0	0	0	0	0	/home/dhl_ec/bnelissen/Slides/CD3_manuscript/CD3_slides/AAA575.CD3.r/AAA575.CD3.r.run1	255	1.0	0.06	1.0	0.06	0.0	0.0	0.0	3.28722075
0.0	28804.0	0.0	1002.0	28804.0	4000000.0	0.0	1.0	2.95	1.77	1.75	0.08	9.31	0.56	1.33	0.31	9.05	0.24	3.45	2.55	0.64	AAA575.CD3.r.X12.Y4.tile.tissue.png	31	1	2000	31	870eb736837bf78f8dc41758d0f5a07e	0	0	0	0	0	0	0	0	0	0	0	0	0	/home/dhl_ec/bnelissen/Slides/CD3_manuscript/CD3_slides/AAA575.CD3.r/AAA575.CD3.r.run1	255	0.7	0.06	0.7	0.06	-7.45726150921	-11.9237366081	2.23043075451	3.30325138672
2027.0	1888442.0	933.0	8072.0	1888442.0	4000000.0	23.0	1.0	2.52	1.89	1.18	0.0599999999999	6.98	0.56	1.21	0.2	11.47	0.43	3.34	2.29	0.61	AAA575.CD3.r.X12.Y5.tile.tissue.png	32	1	2000	32	1a0fca3416aaa0eeb3299de8a9032d48	0	0	0	0	0	0	0	0	0	0	0	0	0	/home/dhl_ec/bnelissen/Slides/CD3_manuscript/CD3_slides/AAA575.CD3.r/AAA575.CD3.r.run1	255	0.7	0.06	0.7	0.06	-9.35910728058	-11.4696546491	2.38656078659	0.389851066406
1221.0	689099.0	545.0	12967.0	689099.0	4000000.0	14.0	5.0	1.14	2.05	1.74	0.08	9.39	0.55	1.25	0.27	9.74	0.35	3.3	2.29	0.59	AAA575.CD3.r.X12.Y6.tile.tissue.png	33	1	2000	33	38a0b0af8e46921030f5c618cad66c05	0	0	0	0	0	0	0	0	0	0	0	0	0	/home/dhl_ec/bnelissen/Slides/CD3_manuscript/CD3_slides/AAA575.CD3.r/AAA575.CD3.r.run1	255	0.7	0.06	0.7	0.06	-9.73407207036	-11.7233291712	3.14044600242	1.82849298242
0.0	0.0	0.0	0.0	0.0	4000000.0	0.0	0.0	0.79	1.22	1.14	0.0599999999999	6.6	0.46	1.42	0.33	6.64	0.2	3.02	2.29	0.56	AAA575.CD3.r.X12.Y7.tile.tissue.png	34	1	2000	34	3733ab7d92462b4ca39697d9e86ecb9c	0	0	0	0	0	0	0	0	0	0	0	0	0	/home/dhl_ec/bnelissen/Slides/CD3_manuscript/CD3_slides/AAA575.CD3.r/AAA575.CD3.r.run1	255	1.0	0.06	1.0	0.06	0.0	-11.1917805351	0.0	2.33797007238
0.0	0.0	0.0	0.0	0.0	4000000.0	0.0	0.0	1.0	1.55	1.17	0.0599999999999	5.94	0.3	0.93	0.22	4.91	0.2	3.17	2.55	0.67	AAA575.CD3.r.X13.Y1.tile.tissue.png	35	1	2000	35	46df38a923f1b27357bbab76ea475ace	0	0	0	0	0	0	0	0	0	0	0	0	0	/home/dhl_ec/bnelissen/Slides/CD3_manuscript/CD3_slides/AAA575.CD3.r/AAA575.CD3.r.run1	255	1.0	0.06	1.0	0.06	0.0	0.0	0.0	2.74174075
0.0	0.0	0.0	0.0	0.0	4000000.0	0.0	0.0	1.43	2.1	1.15	0.0599999999999	6.49	0.34	0.8	0.22	4.65	0.2	3.2	2.39	0.79	AAA575.CD3.r.X13.Y2.tile.tissue.png	36	1	2000	36	6b15ebfcbbbd45c22204019ec44fdebf	0	0	0	0	0	0	0	0	0	0	0	0	0	/home/dhl_ec/bnelissen/Slides/CD3_manuscript/CD3_slides/AAA575.CD3.r/AAA575.CD3.r.run1	255	1.0	0.06	1.0	0.06	0.0	-11.2470127084	0.0	5.3157460756
1029.0	579206.0	435.0	8135.0	579206.0	4000000.0	11.0	5.0	1.39	2.29	1.89	0.0900000000001	9.96	0.56	1.21	0.29	9.66	0.34	3.34	2.32	0.65	AAA575.CD3.r.X13.Y3.tile.tissue.png	37	1	2000	37	e9ada49d5661003be89f117ea41683a1	0	0	0	0	0	0	0	0	0	0	0	0	0	/home/dhl_ec/bnelissen/Slides/CD3_manuscript/CD3_slides/AAA575.CD3.r/AAA575.CD3.r.run1	255	0.7	0.06	0.7	0.06	-9.02780414389	-11.0801908945	1.89776338912	0.965786626953
963.0	2347076.0	435.0	13996.0	2347076.0	4000000.0	10.0	3.0	1.42	3.08	1.17	0.05	7.03	0.38	0.75	0.13	8.54	0.31	2.23	1.51	0.43	AAA575.CD3.r.X13.Y4.tile.tissue.png	38	1	2000	38	664ce315fdedcfd533569849436e2707	0	0	0	0	0	0	0	0	0	0	0	0	0	/home/dhl_ec/bnelissen/Slides/CD3_manuscript/CD3_slides/AAA575.CD3.r/AAA575.CD3.r.run1	255	0.7	0.06	0.7	0.06	-8.86271092231	-10.8001603822	1.6786624858	0.224155796875
2198.0	3991058.0	1004.0	8651.0	3991058.0	4000000.0	24.0	1.0	3.11	2.26	1.79	0.0699999999999	9.06	0.57	1.21	0.0799999999999	13.47	0.56	3.3	2.28	0.65	AAA575.CD3.r.X13.Y5.tile.tissue.png	39	1	2000	39	e7d36876f319a5ebc62cee55bcfec35d	0	0	0	0	0	0	0	0	0	0	0	0	0	/home/dhl_ec/bnelissen/Slides/CD3_manuscript/CD3_slides/AAA575.CD3.r/AAA575.CD3.r.run1	255	0.7	0.06	0.7	0.06	-9.14306150824	-11.6699298712	1.96816365232	0.0710266660156
443.0	2197122.0	232.0	36838.0	2197122.0	4000000.0	6.0	32.0	1.81	1.98	1.76	0.0599999999999	9.43	0.58	1.2	0.19	11.44	0.43	3.46	2.34	0.64	AAA575.CD3.r.X13.Y6.tile.tissue.png	40	1	2000	40	058db6cd168da4eb4cde68f6eb41cae4	0	0	0	0	0	0	0	0	0	0	0	0	0	/home/dhl_ec/bnelissen/Slides/CD3_manuscript/CD3_slides/AAA575.CD3.r/AAA575.CD3.r.run1	255	0.7	0.06	0.7	0.06	-8.88483736124	-11.7252374267	2.80169420806	0.374449414062
2919.0	792155.0	1427.0	21640.0	792155.0	4000000.0	36.0	17.0	1.19	2.03	1.46	0.0599999999999	6.84	0.38	1.25	0.27	10.09	0.36	3.27	2.33	0.6	AAA575.CD3.r.X13.Y7.tile.tissue.png	41	1	2000	41	42995a00287c03c7e808c7a230e6eb00	0	0	0	0	0	0	0	0	0	0	0	0	0	/home/dhl_ec/bnelissen/Slides/CD3_manuscript/CD3_slides/AAA575.CD3.r/AAA575.CD3.r.run1	255	0.7	0.06	0.7	0.06	-9.641249808	-11.9739104488	3.76274151503	1.50698789063
0.0	0.0	0.0	0.0	0.0	4000000.0	0.0	0.0	2.26	1.86	1.13	0.0599999999999	5.74	0.31	0.92	0.23	4.67	0.12	2.01	1.48	0.53	AAA575.CD3.r.X14.Y1.tile.tissue.png	42	1	2000	42	ade9375a756583f978fef54a8536c616	0	0	0	0	0	0	0	0	0	0	0	0	0	/home/dhl_ec/bnelissen/Slides/CD3_manuscript/CD3_slides/AAA575.CD3.r/AAA575.CD3.r.run1	255	1.0	0.06	1.0	0.06	0.0	0.0	0.0	3.595402
2470.0	1053936.0	992.0	6698.0	1053936.0	4000000.0	22.0	2.0	1.77	2.39	1.13	0.0500000000002	8.6	0.36	0.73	0.2	7.15	0.25	2.07	1.53	0.39	AAA575.CD3.r.X14.Y2.tile.tissue.png	43	1	2000	43	a2ceecbecbc7cf9e5704db9c61c00928	0	0	0	0	0	0	0	0	0	0	0	0	0	/home/dhl_ec/bnelissen/Slides/CD3_manuscript/CD3_slides/AAA575.CD3.r/AAA575.CD3.r.run1	255	0.7	0.06	0.7	0.06	-9.52809047754	-11.2159037888	2.89664708132	0.185563203125
3587.0	3957253.0	1611.0	8784.0	3957253.0	4000000.0	39.0	1.0	2.72	2.27	1.09	0.05	6.24	0.36	0.75	0.0599999999999	9.34	0.35	2.13	1.47	0.64	AAA575.CD3.r.X14.Y3.tile.tissue.png	44	1	2000	44	0417bd35caffd577ed35590caea61e3e	0	0	0	0	0	0	0	0	0	0	0	0	0	/home/dhl_ec/bnelissen/Slides/CD3_manuscript/CD3_slides/AAA575.CD3.r/AAA575.CD3.r.run1	255	0.7	0.06	0.7	0.06	-9.11210565408	-12.0295547749	2.04550511946	0.0684971704102
1185.0	3684013.0	557.0	8512.0	3684013.0	4000000.0	14.0	2.0	2.31	1.15	1.74	0.0700000000002	11.44	0.55	1.19	0.0900000000001	13.2	0.55	2.7	1.48	0.63	AAA575.CD3.r.X14.Y4.tile.tissue.png	45	1	2000	45	effd8260e963f4d46908b2cb4ecba68c	0	0	0	0	0	0	0	0	0	0	0	0	0	/home/dhl_ec/bnelissen/Slides/CD3_manuscript/CD3_slides/AAA575.CD3.r/AAA575.CD3.r.run1	255	0.7	0.06	0.7	0.06	-8.63831900618	-11.2848906704	1.38393982977	0.0710827617187
1559.0	2218682.0	745.0	21498.0	2218682.0	4000000.0	20.0	18.0	2.97	2.0	1.13	0.05	6.76	0.38	0.75	0.13	8.36	0.3	3.39	2.28	0.65	AAA575.CD3.r.X14.Y5.tile.tissue.png	46	1	2000	46	826debea21786307432f915eecac495d	0	0	0	0	0	0	0	0	0	0	0	0	0	/home/dhl_ec/bnelissen/Slides/CD3_manuscript/CD3_slides/AAA575.CD3.r/AAA575.CD3.r.run1	255	0.7	0.06	0.7	0.06	-9.28359383551	-11.4893811223	2.03782377653	0.246590070312
267.0	1142883.0	147.0	36644.0	1142883.0	4000000.0	4.0	43.0	2.56	2.46	1.77	0.0700000000002	9.8	0.58	1.19	0.25	10.18	0.38	3.4	2.3	0.62	AAA575.CD3.r.X14.Y6.tile.tissue.png	47	1	2000	47	975fe4657ccdd893aa3da06c173174c4	0	0	0	0	0	0	0	0	0	0	0	0	0	/home/dhl_ec/bnelissen/Slides/CD3_manuscript/CD3_slides/AAA575.CD3.r/AAA575.CD3.r.run1	255	0.7	0.06	0.7	0.06	-9.16075742361	-12.2083519213	3.51880048401	0.344399878906
1779.0	1652365.0	905.0	59197.0	1652365.0	4000000.0	26.0	50.0	2.77	3.08	1.76	0.0699999999999	9.93	0.4	0.73	0.15	7.86	0.27	2.28	1.48	0.42	AAA575.CD3.r.X14.Y7.tile.tissue.png	48	1	2000	48	5d127e4540c08beae0c99928104353a7	0	0	0	0	0	0	0	0	0	0	0	0	0	/home/dhl_ec/bnelissen/Slides/CD3_manuscript/CD3_slides/AAA575.CD3.r/AAA575.CD3.r.run1	255	0.7	0.06	0.7	0.06	-9.70703201592	-11.8382175289	3.73056220696	0.484425539063
0.0	5432.0	0.0	688.0	5432.0	4000000.0	0.0	3.0	2.49	2.09	1.24	0.0599999999999	6.56	0.37	0.85	0.22	6.02	0.13	2.03	1.5	0.36	AAA575.CD3.r.X14.Y8.tile.tissue.png	49	1	2000	49	de6b46328d96187d00c90b34cec9a359	0	0	0	0	0	0	0	0	0	0	0	0	0	/home/dhl_ec/bnelissen/Slides/CD3_manuscript/CD3_slides/AAA575.CD3.r/AAA575.CD3.r.run1	255	0.7	0.06	0.7	0.06	-8.57305389626	-11.9109979577	4.92503442629	2.64016434985
560.0	522505.0	267.0	9636.0	522505.0	4000000.0	6.0	3.0	2.35	2.64	1.25	0.05	7.88	0.37	0.75	0.19	6.84	0.23	2.08	1.49	0.43	AAA575.CD3.r.X15.Y2.tile.tissue.png	50	1	2000	50	23ab3cb048a6bf89d62d09e7b901a321	0	0	0	0	0	0	0	0	0	0	0	0	0	/home/dhl_ec/bnelissen/Slides/CD3_manuscript/CD3_slides/AAA575.CD3.r/AAA575.CD3.r.run1	255	0.7	0.06	0.7	0.06	-9.163540307	-11.1561658408	2.5546642425	1.42932851367
5310.0	3927477.0	2306.0	12385.0	3927477.0	4000000.0	53.0	4.0	2.82	2.03	1.1	0.05	6.5	0.36	0.72	0.0599999999999	9.24	0.35	2.13	1.48	0.7	AAA575.CD3.r.X15.Y3.tile.tissue.png	51	1	2000	51	ddbcf773e9f8de503feae2138a1d1124	0	0	0	0	0	0	0	0	0	0	0	0	0	/home/dhl_ec/bnelissen/Slides/CD3_manuscript/CD3_slides/AAA575.CD3.r/AAA575.CD3.r.run1	255	0.7	0.06	0.7	0.06	-9.37933246032	-11.296529651	2.44727401224	0.0952283769531
1195.0	2963981.0	512.0	21101.0	2963981.0	4000000.0	13.0	11.0	3.43	2.51	1.75	0.0699999999999	11.43	0.36	1.19	0.14	12.3	0.51	3.08	2.31	0.65	AAA575.CD3.r.X15.Y4.tile.tissue.png	52	1	2000	52	1fb292c2c963394c68f818b05b49b561	0	0	0	0	0	0	0	0	0	0	0	0	0	/home/dhl_ec/bnelissen/Slides/CD3_manuscript/CD3_slides/AAA575.CD3.r/AAA575.CD3.r.run1	255	0.7	0.06	0.7	0.06	-9.39105914246	-11.9929476492	3.02664958025	0.175387011719
659.0	894950.0	237.0	31061.0	894950.0	4000000.0	5.0	41.0	2.76	2.66	1.8	0.0699999999999	9.72	0.6	1.18	0.26	10.0	0.36	2.25	1.48	1.24	AAA575.CD3.r.X15.Y5.tile.tissue.png	53	1	2000	53	89ede90b93236a59c2cc5dd6c02330ac	0	0	0	0	0	0	0	0	0	0	0	0	0	/home/dhl_ec/bnelissen/Slides/CD3_manuscript/CD3_slides/AAA575.CD3.r/AAA575.CD3.r.run1	255	0.7	0.06	0.7	0.06	-9.64066524536	-11.8004030587	3.09250376113	0.373637886719
623.0	1878075.0	322.0	33138.0	1878075.0	4000000.0	9.0	15.0	1.59	2.22	1.16	0.05	10.04	0.38	0.73	0.15	7.89	0.42	3.45	2.31	1.37	AAA575.CD3.r.X15.Y6.tile.tissue.png	54	1	2000	54	40c385ca60b6afdb4bf9e9c80dcf5da9	0	0	0	0	0	0	0	0	0	0	0	0	0	/home/dhl_ec/bnelissen/Slides/CD3_manuscript/CD3_slides/AAA575.CD3.r/AAA575.CD3.r.run1	255	0.7	0.06	0.7	0.06	-8.71630135889	-11.3828161671	2.07917701033	0.312676960938
4834.0	1287007.0	2276.0	59279.0	1287007.0	4000000.0	57.0	61.0	2.57	2.88	1.13	0.05	7.61	0.41	0.75	0.17	7.6	0.39	3.49	2.3	1.76	AAA575.CD3.r.X15.Y7.tile.tissue.png	55	1	2000	55	bf7e6d63e4df3bd23aac02031a5d9793	0	0	0	0	0	0	0	0	0	0	0	0	0	/home/dhl_ec/bnelissen/Slides/CD3_manuscript/CD3_slides/AAA575.CD3.r/AAA575.CD3.r.run1	255	0.7	0.06	0.7	0.06	-9.69663114124	-12.1107372185	4.20232126601	0.518646367188
116.0	968846.0	53.0	17646.0	968846.0	4000000.0	1.0	12.0	1.59	3.12	1.15	0.0599999999999	8.66	0.39	0.77	0.19	7.25	0.24	2.16	1.48	0.73	AAA575.CD3.r.X15.Y8.tile.tissue.png	56	1	2000	56	e45bcba37865f59be9896e098d39a7f2	0	0	0	0	0	0	0	0	0	0	0	0	0	/home/dhl_ec/bnelissen/Slides/CD3_manuscript/CD3_slides/AAA575.CD3.r/AAA575.CD3.r.run1	255	0.7	0.06	0.7	0.06	-9.15719147048	-11.3322984151	2.24831452206	1.51893269727
0.0	0.0	0.0	0.0	0.0	4000000.0	0.0	0.0	2.21	2.33	1.14	0.0699999999999	6.57	0.3	1.46	0.32	6.67	0.2	3.04	2.29	0.94	AAA575.CD3.r.X15.Y9.tile.tissue.png	57	1	2000	57	f63188f40718d97b10ebb85b35ce3aa7	0	0	0	0	0	0	0	0	0	0	0	0	0	/home/dhl_ec/bnelissen/Slides/CD3_manuscript/CD3_slides/AAA575.CD3.r/AAA575.CD3.r.run1	255	1.0	0.06	1.0	0.06	0.0	-11.6413963903	0.0	1.95841959472
0.0	0.0	0.0	0.0	0.0	4000000.0	0.0	0.0	2.69	1.37	1.76	0.0800000000002	8.92	0.47	1.48	0.32	6.68	0.2	3.01	2.3	0.62	AAA575.CD3.r.X16.Y2.tile.tissue.png	58	1	2000	58	a9b83ef195a2d7b69d00cf40dd2ef7b8	0	0	0	0	0	0	0	0	0	0	0	0	0	/home/dhl_ec/bnelissen/Slides/CD3_manuscript/CD3_slides/AAA575.CD3.r/AAA575.CD3.r.run1	255	1.0	0.06	1.0	0.06	0.0	-12.1698121414	0.0	5.23554809727
1170.0	1448136.0	503.0	12307.0	1448136.0	4000000.0	11.0	1.0	2.85	1.79	1.76	0.0800000000002	9.72	0.56	1.2	0.23	7.9	0.4	3.48	2.48	0.63	AAA575.CD3.r.X16.Y3.tile.tissue.png	59	1	2000	59	44af067c5096e06c90942f3d642236f7	0	0	0	0	0	0	0	0	0	0	0	0	0	/home/dhl_ec/bnelissen/Slides/CD3_manuscript/CD3_slides/AAA575.CD3.r/AAA575.CD3.r.run1	255	0.7	0.06	0.7	0.06	-9.65067039944	-11.0402048252	3.05072362653	0.918947476563
2042.0	3894023.0	910.0	9758.0	3894023.0	4000000.0	23.0	1.0	2.33	2.4	1.76	0.0699999999999	9.23	0.58	1.18	0.0799999999999	13.71	0.55	3.34	2.33	0.68	AAA575.CD3.r.X16.Y4.tile.tissue.png	60	1	2000	60	f885db7fb68808cba89506774189771e	0	0	0	0	0	0	0	0	0	0	0	0	0	/home/dhl_ec/bnelissen/Slides/CD3_manuscript/CD3_slides/AAA575.CD3.r/AAA575.CD3.r.run1	255	0.7	0.06	0.7	0.06	-9.89326243753	-11.7637222371	3.27714009304	0.138237304688
364.0	1429233.0	207.0	28357.0	1429233.0	4000000.0	6.0	18.0	3.18	3.78	1.82	0.0699999999999	10.15	0.57	1.2	0.23	9.86	0.28	2.23	1.54	0.6	AAA575.CD3.r.X16.Y5.tile.tissue.png	61	1	2000	61	3142c4eecccec3fb41d9467de43571d0	0	0	0	0	0	0	0	0	0	0	0	0	0	/home/dhl_ec/bnelissen/Slides/CD3_manuscript/CD3_slides/AAA575.CD3.r/AAA575.CD3.r.run1	255	0.7	0.06	0.7	0.06	-9.25512005013	-11.3927377216	2.80274295737	0.325514300781
1267.0	1152413.0	662.0	41461.0	1152413.0	4000000.0	20.0	19.0	2.8	2.83	1.14	0.05	7.3	0.59	1.21	0.25	11.32	0.37	2.86	1.51	1.14	AAA575.CD3.r.X16.Y6.tile.tissue.png	62	1	2000	62	ded86b27ed9a3a520d9530e4c6767d8d	0	0	0	0	0	0	0	0	0	0	0	0	0	/home/dhl_ec/bnelissen/Slides/CD3_manuscript/CD3_slides/AAA575.CD3.r/AAA575.CD3.r.run1	255	0.7	0.06	0.7	0.06	-9.32392000571	-11.6453091775	3.76021256496	0.498617503906
3091.0	2002188.0	1518.0	71552.0	2002188.0	4000000.0	40.0	47.0	2.1	3.19	1.8	0.0599999999999	10.29	0.63	1.19	0.19	11.54	0.43	3.47	2.28	1.1	AAA575.CD3.r.X16.Y7.tile.tissue.png	63	1	2000	63	d255e0e3e6134425eb1f107889409e13	0	0	0	0	0	0	0	0	0	0	0	0	0	/home/dhl_ec/bnelissen/Slides/CD3_manuscript/CD3_slides/AAA575.CD3.r/AAA575.CD3.r.run1	255	0.7	0.06	0.7	0.06	-9.60846832582	-11.7668491803	3.01415425574	0.54186559375
67.0	1326117.0	45.0	53619.0	1326117.0	4000000.0	1.0	68.0	2.6	1.96	1.09	0.05	6.76	0.6	1.24	0.25	11.72	0.43	3.78	2.3	1.95	AAA575.CD3.r.X16.Y8.tile.tissue.png	64	1	2000	64	251bab9a35b615bc4641ca36cb2ef697	0	0	0	0	0	0	0	0	0	0	0	0	0	/home/dhl_ec/bnelissen/Slides/CD3_manuscript/CD3_slides/AAA575.CD3.r/AAA575.CD3.r.run1	255	0.7	0.06	0.7	0.06	-8.46678752226	-10.9108505517	1.47919624435	0.985272240234
222.0	193379.0	77.0	5643.0	193379.0	4000000.0	1.0	5.0	1.91	3.29	1.77	0.0799999999999	11.08	0.36	0.83	0.21	6.59	0.35	3.51	2.44	1.01	AAA575.CD3.r.X16.Y9.tile.tissue.png	65	1	2000	65	3247ade2479b7b22384e98d25f8d7284	0	0	0	0	0	0	0	0	0	0	0	0	0	/home/dhl_ec/bnelissen/Slides/CD3_manuscript/CD3_slides/AAA575.CD3.r/AAA575.CD3.r.run1	255	0.7	0.06	0.7	0.06	-8.43996703939	-11.4318068086	0.776636164459	2.34767891602
0.0	0.0	0.0	0.0	0.0	4000000.0	0.0	0.0	1.88	1.27	1.78	0.0799999999999	9.13	0.46	1.46	0.31	6.61	0.2	3.04	2.44	1.2	AAA575.CD3.r.X17.Y3.tile.tissue.png	66	1	2000	66	063600b917357e37a584f51a544dd69f	0	0	0	0	0	0	0	0	0	0	0	0	0	/home/dhl_ec/bnelissen/Slides/CD3_manuscript/CD3_slides/AAA575.CD3.r/AAA575.CD3.r.run1	255	1.0	0.06	1.0	0.06	0.0	-11.8178005737	0.0	3.16705477217
655.0	1138136.0	275.0	9760.0	1138136.0	4000000.0	6.0	2.0	1.99	3.05	1.13	0.0799999999999	9.07	0.56	1.22	0.24	10.57	0.38	2.91	1.67	1.61	AAA575.CD3.r.X17.Y4.tile.tissue.png	67	1	2000	67	d4e892f7d998244ebcdae2cc53446334	0	0	0	0	0	0	0	0	0	0	0	0	0	/home/dhl_ec/bnelissen/Slides/CD3_manuscript/CD3_slides/AAA575.CD3.r/AAA575.CD3.r.run1	255	0.7	0.06	0.7	0.06	-9.52096272011	-11.3612636367	2.95112566564	1.91817843164
3255.0	3063650.0	1428.0	14492.0	3063650.0	4000000.0	34.0	3.0	2.46	2.05	1.08	0.0500000000002	6.7	0.37	0.72	0.0999999999999	8.69	0.32	2.16	1.51	0.54	AAA575.CD3.r.X17.Y5.tile.tissue.png	68	1	2000	68	1391192325d42a6c8ec4892f8acf5c82	0	0	0	0	0	0	0	0	0	0	0	0	0	/home/dhl_ec/bnelissen/Slides/CD3_manuscript/CD3_slides/AAA575.CD3.r/AAA575.CD3.r.run1	255	0.7	0.06	0.7	0.06	-9.43422883446	-11.4169613687	2.61775144511	0.247844929687
3575.0	2023460.0	1620.0	48264.0	2023460.0	4000000.0	38.0	42.0	2.79	2.34	1.54	0.0499999999997	8.56	0.59	1.24	0.21	7.91	0.43	2.61	1.47	0.61	AAA575.CD3.r.X17.Y6.tile.tissue.png	69	1	2000	69	4b4d84b76e682939cb3f8e1550c90582	0	0	0	0	0	0	0	0	0	0	0	0	0	/home/dhl_ec/bnelissen/Slides/CD3_manuscript/CD3_slides/AAA575.CD3.r/AAA575.CD3.r.run1	255	0.7	0.06	0.7	0.06	-9.32512865837	-11.5448748934	2.78006832003	0.392837929687
639.0	1071600.0	300.0	40753.0	1071600.0	4000000.0	7.0	38.0	3.03	1.52	1.77	0.0799999999999	8.09	0.37	0.72	0.17	10.38	0.37	3.42	2.29	0.61	AAA575.CD3.r.X17.Y7.tile.tissue.png	70	1	2000	70	da97274a0b73cf59523cfb302225d8b6	0	0	0	0	0	0	0	0	0	0	0	0	0	/home/dhl_ec/bnelissen/Slides/CD3_manuscript/CD3_slides/AAA575.CD3.r/AAA575.CD3.r.run1	255	0.7	0.06	0.7	0.06	-9.18035144828	-11.8699265158	2.25479853721	1.30225596875
102.0	803722.0	42.0	35386.0	803722.0	4000000.0	1.0	36.0	2.93	1.57	1.77	0.0700000000002	9.54	0.58	1.21	0.26	9.84	0.36	3.4	2.29	0.61	AAA575.CD3.r.X17.Y8.tile.tissue.png	71	1	2000	71	e7a9cab81d9f52785f9c44f634d60fae	0	0	0	0	0	0	0	0	0	0	0	0	0	/home/dhl_ec/bnelissen/Slides/CD3_manuscript/CD3_slides/AAA575.CD3.r/AAA575.CD3.r.run1	255	0.7	0.06	0.7	0.06	-8.54044674778	-11.1087643172	1.37095508165	2.32598803027
0.0	3809.0	0.0	353.0	3809.0	4000000.0	0.0	1.0	1.38	1.31	1.77	0.0799999999999	9.29	0.56	1.4	0.31	8.29	0.24	3.41	2.43	0.56	AAA575.CD3.r.X17.Y9.tile.tissue.png	72	1	2000	72	a298c4b1a97f3d6ca6e56acd713c4795	0	0	0	0	0	0	0	0	0	0	0	0	0	/home/dhl_ec/bnelissen/Slides/CD3_manuscript/CD3_slides/AAA575.CD3.r/AAA575.CD3.r.run1	255	0.7	0.06	0.7	0.06	0.0	-10.8717247902	0.498375686081	2.6125478114
413.0	354311.0	210.0	15688.0	354311.0	4000000.0	5.0	15.0	3.13	2.38	1.23	0.0599999999999	7.2	0.57	1.29	0.29	7.43	0.21	2.07	2.29	0.57	AAA575.CD3.r.X18.Y5.tile.tissue.png	73	1	2000	73	2dbf12c99be54173a20fd871f3dd6ac3	0	0	0	0	0	0	0	0	0	0	0	0	0	/home/dhl_ec/bnelissen/Slides/CD3_manuscript/CD3_slides/AAA575.CD3.r/AAA575.CD3.r.run1	255	0.7	0.06	0.7	0.06	-9.32480553993	-12.2320016805	3.52198983978	2.83217814648
865.0	201321.0	388.0	17730.0	201321.0	4000000.0	10.0	36.0	2.23	1.69	1.74	0.0799999999999	9.95	0.56	1.12	0.21	6.77	0.22	2.17	1.48	0.38	AAA575.CD3.r.X18.Y6.tile.tissue.png	74	1	2000	74	3774012b69fa49bc574df6814f133b69	0	0	0	0	0	0	0	0	0	0	0	0	0	/home/dhl_ec/bnelissen/Slides/CD3_manuscript/CD3_slides/AAA575.CD3.r/AAA575.CD3.r.run1	255	0.7	0.06	0.7	0.06	-9.97065517094	-12.2215909128	4.59517749823	2.94086422559
0.0	3543.0	0.0	366.0	3543.0	4000000.0	0.0	1.0	2.2	2.53	1.14	0.0599999999999	6.7	0.55	1.4	0.22	5.8	0.14	2.14	1.57	0.52	AAA575.CD3.r.X18.Y7.tile.tissue.png	75	1	2000	75	9a54af35d8554469901729f7219ed3a7	0	0	0	0	0	0	0	0	0	0	0	0	0	/home/dhl_ec/bnelissen/Slides/CD3_manuscript/CD3_slides/AAA575.CD3.r/AAA575.CD3.r.run1	255	0.7	0.06	0.7	0.06	0.0	-11.9473672842	5.64871754163	0.569534768478
0.0	4502.0	0.0	328.0	4502.0	4000000.0	0.0	1.0	2.99	1.48	1.73	0.0799999999999	9.34	0.56	1.34	0.31	5.84	0.21	2.69	2.41	0.67	AAA575.CD3.r.X2.Y0.tile.tissue.png	76	1	2000	76	5de7febbf2edd516947b4da6f96014c0	0	0	0	0	0	0	0	0	0	0	0	0	0	/home/dhl_ec/bnelissen/Slides/CD3_manuscript/CD3_slides/AAA575.CD3.r/AAA575.CD3.r.run1	255	0.7	0.06	0.7	0.06	0.0	-12.4587947195	3.4925063687	3.14265049805
1067.0	583720.0	452.0	6597.0	583720.0	4000000.0	9.0	6.0	3.33	1.23	1.15	0.0500000000002	7.02	0.37	0.72	0.19	6.84	0.23	2.08	1.56	0.49	AAA575.CD3.r.X2.Y1.tile.tissue.png	77	1	2000	77	97351431dd59fde90b534e7b126cd139	0	0	0	0	0	0	0	0	0	0	0	0	0	/home/dhl_ec/bnelissen/Slides/CD3_manuscript/CD3_slides/AAA575.CD3.r/AAA575.CD3.r.run1	255	0.7	0.06	0.7	0.06	-8.3625421175	-12.6424759565	1.04109346169	0.298395171875
0.0	8846.0	0.0	716.0	8846.0	4000000.0	0.0	2.0	2.85	1.4	1.11	0.04	6.4	0.56	1.17	0.33	7.62	0.22	2.73	1.53	0.59	AAA575.CD3.r.X2.Y10.tile.tissue.png	78	1	2000	78	597982b8982b26d24fcdc8c9ad62da2d	0	0	0	0	0	0	0	0	0	0	0	0	0	/home/dhl_ec/bnelissen/Slides/CD3_manuscript/CD3_slides/AAA575.CD3.r/AAA575.CD3.r.run1	255	0.7	0.06	0.7	0.06	-8.42655714673	-11.1030903224	2.28828382495	0.0948436188965
0.0	0.0	0.0	0.0	0.0	4000000.0	0.0	0.0	2.58	2.42	1.75	0.0800000000004	8.76	0.47	1.28	0.31	6.52	0.2	3.01	2.3	0.57	AAA575.CD3.r.X2.Y11.tile.tissue.png	79	1	2000	79	29f9934f5370e9c326d0775e54fd8060	0	0	0	0	0	0	0	0	0	0	0	0	0	/home/dhl_ec/bnelissen/Slides/CD3_manuscript/CD3_slides/AAA575.CD3.r/AAA575.CD3.r.run1	255	1.0	0.06	1.0	0.06	0.0	-10.7084589819	0.0	7.90521860929
0.0	6512.0	0.0	482.0	6512.0	4000000.0	0.0	1.0	1.56	3.9	1.74	0.0800000000004	9.28	0.55	1.33	0.31	7.82	0.21	3.09	2.29	0.56	AAA575.CD3.r.X2.Y12.tile.tissue.png	80	1	2000	80	aee32b500dfb2305314c130edb005d50	0	0	0	0	0	0	0	0	0	0	0	0	0	/home/dhl_ec/bnelissen/Slides/CD3_manuscript/CD3_slides/AAA575.CD3.r/AAA575.CD3.r.run1	255	0.7	0.06	0.7	0.06	0.0	-11.8515115451	2.3264745014	4.85039529929
0.0	62765.0	0.0	2310.0	62765.0	4000000.0	0.0	5.0	2.14	1.43	1.75	0.0799999999999	9.35	0.57	1.32	0.31	8.57	0.22	3.16	2.32	0.559999999999	AAA575.CD3.r.X2.Y13.tile.tissue.png	81	1	2000	81	3cb6d42fe0be0ac1b86879685e06daa6	0	0	0	0	0	0	0	0	0	0	0	0	0	/home/dhl_ec/bnelissen/Slides/CD3_manuscript/CD3_slides/AAA575.CD3.r/AAA575.CD3.r.run1	255	0.7	0.06	0.7	0.06	-7.47632790165	-11.9211694564	0.882315160104	3.20814988892
0.0	47112.0	0.0	2483.0	47112.0	4000000.0	0.0	6.0	1.16	1.57	1.73	0.0700000000002	9.29	0.56	1.17	0.31	7.91	0.21	3.15	2.29	0.6	AAA575.CD3.r.X2.Y2.tile.tissue.png	82	1	2000	82	8991472c0540dc54904c02b2d79f9597	0	0	0	0	0	0	0	0	0	0	0	0	0	/home/dhl_ec/bnelissen/Slides/CD3_manuscript/CD3_slides/AAA575.CD3.r/AAA575.CD3.r.run1	255	0.7	0.06	0.7	0.06	0.0	-11.4274300612	1.0290678662	0.170064128418
0.0	77381.0	0.0	3677.0	77381.0	4000000.0	0.0	3.0	1.25	2.16	1.76	0.0799999999999	9.3	0.56	1.26	0.31	7.94	0.22	3.21	2.31	0.57	AAA575.CD3.r.X2.Y3.tile.tissue.png	83	1	2000	83	8453b7acaf26bcfa2b5b4052b5ac6bf6	0	0	0	0	0	0	0	0	0	0	0	0	0	/home/dhl_ec/bnelissen/Slides/CD3_manuscript/CD3_slides/AAA575.CD3.r/AAA575.CD3.r.run1	255	0.7	0.06	0.7	0.06	0.0	-12.2165526135	1.66428774505	3.46052686621
0.0	0.0	0.0	0.0	0.0	4000000.0	0.0	0.0	2.8	1.74	1.74	0.0799999999999	7.84	0.46	1.42	0.31	6.6	0.2	3.01	2.38	0.9	AAA575.CD3.r.X2.Y4.tile.tissue.png	84	1	2000	84	92e76870941162964ba0f41a1e73edd5	0	0	0	0	0	0	0	0	0	0	0	0	0	/home/dhl_ec/bnelissen/Slides/CD3_manuscript/CD3_slides/AAA575.CD3.r/AAA575.CD3.r.run1	255	1.0	0.06	1.0	0.06	0.0	0.0	0.0	2.6335925
0.0	0.0	0.0	0.0	0.0	4000000.0	0.0	0.0	1.31	2.28	1.74	0.0799999999999	8.81	0.46	1.27	0.31	6.56	0.2	3.0	2.3	0.87	AAA575.CD3.r.X2.Y7.tile.tissue.png	85	1	2000	85	e1563e64fd64231023128b4d495a5787	0	0	0	0	0	0	0	0	0	0	0	0	0	/home/dhl_ec/bnelissen/Slides/CD3_manuscript/CD3_slides/AAA575.CD3.r/AAA575.CD3.r.run1	255	1.0	0.06	1.0	0.06	0.0	-11.4530196844	0.0	6.22685726693
0.0	0.0	0.0	0.0	0.0	4000000.0	0.0	0.0	2.46	2.58	1.19	0.0500000000002	6.33	0.3	0.74	0.22	4.62	0.13	2.03	1.54	0.83	AAA575.CD3.r.X2.Y8.tile.tissue.png	86	1	2000	86	7881dcc1641efb0d6eaec640a17dd13f	0	0	0	0	0	0	0	0	0	0	0	0	0	/home/dhl_ec/bnelissen/Slides/CD3_manuscript/CD3_slides/AAA575.CD3.r/AAA575.CD3.r.run1	255	1.0	0.06	1.0	0.06	0.0	-11.9545844936	0.0	0.119334251923
2044.0	104714.0	682.0	4701.0	104714.0	4000000.0	12.0	6.0	1.49	3.54	1.18	0.0499999999997	6.72	0.37	0.74	0.21	6.85	0.21	2.12	1.54	0.41	AAA575.CD3.r.X2.Y9.tile.tissue.png	87	1	2000	87	0d7faad173ce633d5b955bdd4dc5614e	0	0	0	0	0	0	0	0	0	0	0	0	0	/home/dhl_ec/bnelissen/Slides/CD3_manuscript/CD3_slides/AAA575.CD3.r/AAA575.CD3.r.run1	255	0.7	0.06	0.7	0.06	-9.26773960459	-11.4801351327	1.54462546331	0.133851152344
0.0	0.0	0.0	0.0	0.0	4000000.0	0.0	0.0	2.24	1.25	1.16	0.0599999999999	5.85	0.3	1.41	0.31	6.52	0.2	3.01	2.3	0.55	AAA575.CD3.r.X3.Y0.tile.tissue.png	88	1	2000	88	3ce8833e30a7f1109642425177dbf133	0	0	0	0	0	0	0	0	0	0	0	0	0	/home/dhl_ec/bnelissen/Slides/CD3_manuscript/CD3_slides/AAA575.CD3.r/AAA575.CD3.r.run1	255	1.0	0.06	1.0	0.06	0.0	0.0	0.0	6.039165
98.0	500205.0	55.0	7090.0	500205.0	4000000.0	1.0	3.0	2.32	1.17	1.13	0.0500000000002	7.17	0.56	1.18	0.29	9.59	0.34	3.19	2.31	0.59	AAA575.CD3.r.X3.Y1.tile.tissue.png	89	1	2000	89	5b563e10bfa55b4ca50a5603fef7d0dd	0	0	0	0	0	0	0	0	0	0	0	0	0	/home/dhl_ec/bnelissen/Slides/CD3_manuscript/CD3_slides/AAA575.CD3.r/AAA575.CD3.r.run1	255	0.7	0.06	0.7	0.06	-7.82266708813	-12.5926571901	0.929135713775	0.310988949219
197.0	3081.0	62.0	346.0	3081.0	4000000.0	1.0	2.0	1.39	2.3	1.74	0.0700000000002	9.24	0.55	1.18	0.32	8.89	0.31	3.06	2.28	0.59	AAA575.CD3.r.X3.Y10.tile.tissue.png	90	1	2000	90	65295ef47264b18d6f3d22f7c8a8637c	0	0	0	0	0	0	0	0	0	0	0	0	0	/home/dhl_ec/bnelissen/Slides/CD3_manuscript/CD3_slides/AAA575.CD3.r/AAA575.CD3.r.run1	255	0.7	0.06	0.7	0.06	-7.65246251755	-11.3202235868	2.45034183793	0.104622552307
0.0	0.0	0.0	0.0	0.0	4000000.0	0.0	0.0	1.59	2.75	1.74	0.0700000000002	8.78	0.47	1.21	0.31	6.5	0.2	3.02	2.31	0.58	AAA575.CD3.r.X3.Y11.tile.tissue.png	91	1	2000	91	cc4aaff620b9d82c0efee34c474360d5	0	0	0	0	0	0	0	0	0	0	0	0	0	/home/dhl_ec/bnelissen/Slides/CD3_manuscript/CD3_slides/AAA575.CD3.r/AAA575.CD3.r.run1	255	1.0	0.06	1.0	0.06	0.0	-10.9838623693	0.0	1.7677145301
361.0	378529.0	161.0	8602.0	378529.0	4000000.0	3.0	4.0	1.86	1.71	1.13	0.0600000000004	7.11	0.37	0.75	0.29	9.37	0.33	2.42	1.71	0.53	AAA575.CD3.r.X3.Y12.tile.tissue.png	92	1	2000	92	dcc3fe7c8d878a965b8717f55cc51eca	0	0	0	0	0	0	0	0	0	0	0	0	0	/home/dhl_ec/bnelissen/Slides/CD3_manuscript/CD3_slides/AAA575.CD3.r/AAA575.CD3.r.run1	255	0.7	0.06	0.7	0.06	-8.03988530583	-11.8837797759	2.17156569572	0.460024347656
0.0	5249.0	0.0	360.0	5249.0	4000000.0	0.0	1.0	0.77	1.02	1.09	0.0599999999999	6.76	0.36	0.849999999999	0.21	5.71	0.14	2.02	1.48	0.36	AAA575.CD3.r.X3.Y13.tile.tissue.png	93	1	2000	93	d06ff48f9f4a86ff28e9f635909c00f9	0	0	0	0	0	0	0	0	0	0	0	0	0	/home/dhl_ec/bnelissen/Slides/CD3_manuscript/CD3_slides/AAA575.CD3.r/AAA575.CD3.r.run1	255	0.7	0.06	0.7	0.06	0.0	-12.2478110702	2.45571980228	2.02169192886
184.0	257061.0	96.0	8957.0	257061.0	4000000.0	2.0	8.0	1.26	1.54	1.2	0.0699999999997	7.02	0.37	0.71	0.2	6.76	0.21	2.15	1.52	0.38	AAA575.CD3.r.X3.Y2.tile.tissue.png	94	1	2000	94	beaf6cc5817a700fc3713067d33e28a9	0	0	0	0	0	0	0	0	0	0	0	0	0	/home/dhl_ec/bnelissen/Slides/CD3_manuscript/CD3_slides/AAA575.CD3.r/AAA575.CD3.r.run1	255	0.7	0.06	0.7	0.06	-9.12273636388	-12.3073375919	1.29403821327	0.21880134375
0.0	187811.0	0.0	5383.0	187811.0	4000000.0	0.0	5.0	0.94	1.25	1.15	0.04	6.76	0.37	0.72	0.21	5.69	0.23	3.2	2.32	0.5	AAA575.CD3.r.X3.Y3.tile.tissue.png	95	1	2000	95	a71aad086a27eb2b2ee939f6fde06f92	0	0	0	0	0	0	0	0	0	0	0	0	0	/home/dhl_ec/bnelissen/Slides/CD3_manuscript/CD3_slides/AAA575.CD3.r/AAA575.CD3.r.run1	255	0.7	0.06	0.7	0.06	0.0	-11.5940570828	0.985622181342	0.303871732422
0.0	110259.0	0.0	6609.0	110259.0	4000000.0	0.0	11.0	2.04	2.54	1.17	0.0599999999999	7.04	0.37	0.74	0.21	6.46	0.25	3.56	2.36	0.53	AAA575.CD3.r.X3.Y4.tile.tissue.png	96	1	2000	96	a3a7b12e25924a5d514777a5acec093d	0	0	0	0	0	0	0	0	0	0	0	0	0	/home/dhl_ec/bnelissen/Slides/CD3_manuscript/CD3_slides/AAA575.CD3.r/AAA575.CD3.r.run1	255	0.7	0.06	0.7	0.06	-8.34957650721	-11.6041855429	1.87862342946	0.851358473633
0.0	30324.0	0.0	2042.0	30324.0	4000000.0	0.0	4.0	3.37	1.51	1.18	0.0599999999999	6.84	0.38	0.82	0.22	6.12	0.21	3.51	1.5	0.38	AAA575.CD3.r.X3.Y5.tile.tissue.png	97	1	2000	97	a8c76c1ecf984151f243b754a9913ad6	0	0	0	0	0	0	0	0	0	0	0	0	0	/home/dhl_ec/bnelissen/Slides/CD3_manuscript/CD3_slides/AAA575.CD3.r/AAA575.CD3.r.run1	255	0.7	0.06	0.7	0.06	-7.52245157287	-12.1583941261	1.82486696669	4.04662417114
238.0	13268.0	97.0	1496.0	13268.0	4000000.0	2.0	5.0	2.5	1.66	1.09	0.0500000000002	6.83	0.36	0.83	0.22	6.49	0.2	2.05	1.49	0.36	AAA575.CD3.r.X3.Y6.tile.tissue.png	98	1	2000	98	8ce10bfe5b9fb287574e1a6e9ec94712	0	0	0	0	0	0	0	0	0	0	0	0	0	/home/dhl_ec/bnelissen/Slides/CD3_manuscript/CD3_slides/AAA575.CD3.r/AAA575.CD3.r.run1	255	0.7	0.06	0.7	0.06	-9.59986019185	-11.8026435589	1.76584518434	3.33714386273
0.0	0.0	0.0	0.0	0.0	4000000.0	0.0	0.0	2.54	1.82	1.11	0.0599999999999	6.15	0.46	1.36	0.31	4.89	0.12	2.01	1.51	0.38	AAA575.CD3.r.X3.Y7.tile.tissue.png	99	1	2000	99	156300a79ee69d9560ea80b618704bd5	0	0	0	0	0	0	0	0	0	0	0	0	0	/home/dhl_ec/bnelissen/Slides/CD3_manuscript/CD3_slides/AAA575.CD3.r/AAA575.CD3.r.run1	255	1.0	0.06	1.0	0.06	0.0	-12.1203355437	0.0	4.00939874034
0.0	11442.0	0.0	1167.0	11442.0	4000000.0	0.0	5.0	3.42	1.57	1.74	0.0599999999999	8.05	0.55	1.18	0.31	8.46	0.21	3.09	2.3	1.0	AAA575.CD3.r.X3.Y8.tile.tissue.png	100	1	2000	100	0f59c3c9744bbd962aa01b659b440ea5	0	0	0	0	0	0	0	0	0	0	0	0	0	/home/dhl_ec/bnelissen/Slides/CD3_manuscript/CD3_slides/AAA575.CD3.r/AAA575.CD3.r.run1	255	0.7	0.06	0.7	0.06	-8.89176515278	-11.3046732168	3.04254213248	0.569436994873
64.0	15712.0	42.0	1338.0	15712.0	4000000.0	1.0	5.0	3.2	2.63	1.74	0.0700000000002	9.37	0.55	1.21	0.34	6.55	0.21	2.09	1.52	1.23	AAA575.CD3.r.X3.Y9.tile.tissue.png	101	1	2000	101	444e57b5f01eab24dc1792bd8b35b5d5	0	0	0	0	0	0	0	0	0	0	0	0	0	/home/dhl_ec/bnelissen/Slides/CD3_manuscript/CD3_slides/AAA575.CD3.r/AAA575.CD3.r.run1	255	0.7	0.06	0.7	0.06	-9.61812358255	-12.1646237458	2.6081844047	0.0923426696777
0.0	0.0	0.0	0.0	0.0	4000000.0	0.0	0.0	2.38	1.94	1.16	0.0599999999999	5.82	0.3	0.91	0.23	4.62	0.13	2.02	1.52	1.71	AAA575.CD3.r.X35.Y13.tile.tissue.png	102	1	2000	102	45d354d97f4cb6e79255ad07bde823e8	0	0	0	0	0	0	0	0	0	0	0	0	0	/home/dhl_ec/bnelissen/Slides/CD3_manuscript/CD3_slides/AAA575.CD3.r/AAA575.CD3.r.run1	255	1.0	0.06	1.0	0.06	0.0	0.0	0.0	6.114361
0.0	0.0	0.0	0.0	0.0	4000000.0	0.0	0.0	1.67	2.31	1.91	0.0799999999999	8.15	0.3	0.92	0.22	4.8	0.13	2.04	1.53	1.94	AAA575.CD3.r.X35.Y14.tile.tissue.png	103	1	2000	103	542f966513ae7bcddcc64c2e5e9f98a7	0	0	0	0	0	0	0	0	0	0	0	0	0	/home/dhl_ec/bnelissen/Slides/CD3_manuscript/CD3_slides/AAA575.CD3.r/AAA575.CD3.r.run1	255	1.0	0.06	1.0	0.06	0.0	0.0	0.0	2.38497475
0.0	10330.0	0.0	559.0	10330.0	4000000.0	0.0	1.0	1.44	1.54	1.77	0.0799999999999	7.61	0.36	0.82	0.21	5.54	0.13	2.02	1.48	0.97	AAA575.CD3.r.X36.Y11.tile.tissue.png	104	1	2000	104	590f195adde3d35d13a46db9ae536424	0	0	0	0	0	0	0	0	0	0	0	0	0	/home/dhl_ec/bnelissen/Slides/CD3_manuscript/CD3_slides/AAA575.CD3.r/AAA575.CD3.r.run1	255	0.7	0.06	0.7	0.06	0.0	-11.6804501335	1.91019122852	3.56999093799
60.0	691946.0	39.0	18972.0	691946.0	4000000.0	1.0	17.0	2.52	2.44	1.75	0.0799999999999	9.41	0.57	1.2	0.27	9.72	0.35	3.58	2.66	1.1	AAA575.CD3.r.X36.Y12.tile.tissue.png	105	1	2000	105	0a60fc762a60270f21b4ef74c0579435	0	0	0	0	0	0	0	0	0	0	0	0	0	/home/dhl_ec/bnelissen/Slides/CD3_manuscript/CD3_slides/AAA575.CD3.r/AAA575.CD3.r.run1	255	0.7	0.06	0.7	0.06	-8.51399961049	-11.1718484589	1.2396117156	1.67325648633
339.0	1051613.0	164.0	53609.0	1051613.0	4000000.0	3.0	46.0	2.48	1.84	1.85	0.0799999999999	10.48	0.59	1.18	0.25	7.46	0.37	3.46	2.45	0.69	AAA575.CD3.r.X36.Y13.tile.tissue.png	106	1	2000	106	9aaa5198456121ac73bc6e57c7cbf343	0	0	0	0	0	0	0	0	0	0	0	0	0	/home/dhl_ec/bnelissen/Slides/CD3_manuscript/CD3_slides/AAA575.CD3.r/AAA575.CD3.r.run1	255	0.7	0.06	0.7	0.06	-8.99884353417	-10.6417452491	1.25208488768	1.40298687891
0.0	487627.0	0.0	33100.0	487627.0	4000000.0	0.0	49.0	2.49	2.27	1.18	0.0599999999999	6.76	0.38	0.75	0.2	6.54	0.15	2.29	1.54	0.59	AAA575.CD3.r.X36.Y14.tile.tissue.png	107	1	2000	107	ded55c0a544f18b67db32888f38c0166	0	0	0	0	0	0	0	0	0	0	0	0	0	/home/dhl_ec/bnelissen/Slides/CD3_manuscript/CD3_slides/AAA575.CD3.r/AAA575.CD3.r.run1	255	0.7	0.06	0.7	0.06	-8.10651752322	-10.6722123493	1.1972099159	1.94349323193
146.0	230824.0	70.0	16885.0	230824.0	4000000.0	2.0	23.0	3.15	2.57	1.73	0.0799999999999	9.73	0.59	1.32	0.3	7.03	0.22	3.38	2.22	0.57	AAA575.CD3.r.X36.Y15.tile.tissue.png	108	1	2000	108	f1be078088f0e5f13e370f280f14e5ab	0	0	0	0	0	0	0	0	0	0	0	0	0	/home/dhl_ec/bnelissen/Slides/CD3_manuscript/CD3_slides/AAA575.CD3.r/AAA575.CD3.r.run1	255	0.7	0.06	0.7	0.06	-9.06971057267	-11.1298113005	1.34907948827	3.71401572314
0.0	13651.0	0.0	1442.0	13651.0	4000000.0	0.0	3.0	2.57	2.31	1.73	0.0800000000004	9.33	0.55	1.39	0.31	8.4	0.23	3.16	2.52	0.6	AAA575.CD3.r.X36.Y16.tile.tissue.png	109	1	2000	109	b5e5c86e203232917b822bed00684012	0	0	0	0	0	0	0	0	0	0	0	0	0	/home/dhl_ec/bnelissen/Slides/CD3_manuscript/CD3_slides/AAA575.CD3.r/AAA575.CD3.r.run1	255	0.7	0.06	0.7	0.06	0.0	-11.011748768	2.20547716285	1.68867094585
361.0	1207168.0	183.0	9430.0	1207168.0	4000000.0	5.0	3.0	3.31	3.12	1.13	0.0600000000004	7.11	0.38	0.79	0.17	7.66	0.26	2.24	1.53	0.38	AAA575.CD3.r.X37.Y11.tile.tissue.png	110	1	2000	110	9b5ec57f36b54e1df54e143dce4d1059	0	0	0	0	0	0	0	0	0	0	0	0	0	/home/dhl_ec/bnelissen/Slides/CD3_manuscript/CD3_slides/AAA575.CD3.r/AAA575.CD3.r.run1	255	0.7	0.06	0.7	0.06	-8.85838874379	-11.6915286559	1.25776271284	1.86446255859
789.0	1981564.0	405.0	64513.0	1981564.0	4000000.0	10.0	69.0	2.17	2.68	1.13	0.0499999999997	6.7	0.47	0.73	0.14	7.89	0.28	2.92	2.29	0.65	AAA575.CD3.r.X37.Y12.tile.tissue.png	111	1	2000	111	83151db987dbd5d0c7a09498b878b2db	0	0	0	0	0	0	0	0	0	0	0	0	0	/home/dhl_ec/bnelissen/Slides/CD3_manuscript/CD3_slides/AAA575.CD3.r/AAA575.CD3.r.run1	255	0.7	0.06	0.7	0.06	-9.03285845513	-10.3943742944	1.91053035752	0.475740265625
17942.0	3047577.0	7617.0	48875.0	3047577.0	4000000.0	170.0	34.0	2.16	1.43	1.16	0.0500000000002	7.32	0.4	0.74	0.0999999999999	9.11	0.5	3.44	2.33	0.65	AAA575.CD3.r.X37.Y13.tile.tissue.png	112	1	2000	112	a526f819e5fa38da43f755e6f2bfd346	0	0	0	0	0	0	0	0	0	0	0	0	0	/home/dhl_ec/bnelissen/Slides/CD3_manuscript/CD3_slides/AAA575.CD3.r/AAA575.CD3.r.run1	255	0.7	0.06	0.7	0.06	-9.43865061339	-11.1228833763	2.19562685605	0.352007173828
22815.0	3132166.0	9555.0	36846.0	3132166.0	4000000.0	202.0	33.0	2.91	1.69	1.2	0.0499999999997	7.15	0.38	0.74	0.0900000000001	9.25	0.34	2.27	1.53	0.440000000001	AAA575.CD3.r.X37.Y14.tile.tissue.png	113	1	2000	113	38d86c8bf9d8ae2822145c3042ac4d71	0	0	0	0	0	0	0	0	0	0	0	0	0	/home/dhl_ec/bnelissen/Slides/CD3_manuscript/CD3_slides/AAA575.CD3.r/AAA575.CD3.r.run1	255	0.7	0.06	0.7	0.06	-9.48435359868	-11.12917554	2.15010160549	0.479126980469
562.0	995288.0	271.0	62528.0	995288.0	4000000.0	6.0	100.0	2.52	2.65	1.85	0.0799999999999	10.95	0.4	0.75	0.17	7.22	0.38	3.48	2.32	0.65	AAA575.CD3.r.X37.Y15.tile.tissue.png	114	1	2000	114	be8988fdf8c493b79136b62ca5d5d6f0	0	0	0	0	0	0	0	0	0	0	0	0	0	/home/dhl_ec/bnelissen/Slides/CD3_manuscript/CD3_slides/AAA575.CD3.r/AAA575.CD3.r.run1	255	0.7	0.06	0.7	0.06	-9.02631921515	-10.6974667119	1.86135252468	0.0768306367187
328.0	405808.0	177.0	35666.0	405808.0	4000000.0	5.0	67.0	2.25	2.48	1.15	0.0599999999999	6.78	0.39	0.74	0.2	6.93	0.22	2.31	1.53	0.59	AAA575.CD3.r.X37.Y16.tile.tissue.png	115	1	2000	115	e1fcc8d979bf9719d0ef5d1443a13c23	0	0	0	0	0	0	0	0	0	0	0	0	0	/home/dhl_ec/bnelissen/Slides/CD3_manuscript/CD3_slides/AAA575.CD3.r/AAA575.CD3.r.run1	255	0.7	0.06	0.7	0.06	-9.18558512482	-10.6724467106	2.51740459581	2.23213932813
0.0	0.0	0.0	0.0	0.0	4000000.0	0.0	0.0	2.39	2.72	1.23	0.0599999999999	6.35	0.3	0.84	0.21	4.48	0.12	2.02	1.49	0.57	AAA575.CD3.r.X38.Y11.tile.tissue.png	116	1	2000	116	26190d5dbb08cf799f9899eec48897ea	0	0	0	0	0	0	0	0	0	0	0	0	0	/home/dhl_ec/bnelissen/Slides/CD3_manuscript/CD3_slides/AAA575.CD3.r/AAA575.CD3.r.run1	255	1.0	0.06	1.0	0.06	0.0	-12.0025713908	0.0	3.43056837494
2660.0	492570.0	1119.0	25851.0	492570.0	4000000.0	24.0	23.0	2.3	1.48	1.12	0.0499999999997	7.4	0.57	1.26	0.31	8.16	0.23	2.18	1.49	0.58	AAA575.CD3.r.X38.Y12.tile.tissue.png	117	1	2000	117	5b2a8f05b5f81dcc077b142f63b2e77e	0	0	0	0	0	0	0	0	0	0	0	0	0	/home/dhl_ec/bnelissen/Slides/CD3_manuscript/CD3_slides/AAA575.CD3.r/AAA575.CD3.r.run1	255	0.7	0.06	0.7	0.06	-9.49336580669	-11.6608748557	2.64788580954	0.845928988281
1517.0	1243007.0	707.0	73226.0	1243007.0	4000000.0	17.0	80.0	2.86	1.61	1.09	0.0500000000002	8.51	0.42	0.75	0.17	7.72	0.26	2.38	1.53	0.44	AAA575.CD3.r.X38.Y13.tile.tissue.png	118	1	2000	118	49d23b3cb79c5f49687e1cb87d65d064	0	0	0	0	0	0	0	0	0	0	0	0	0	/home/dhl_ec/bnelissen/Slides/CD3_manuscript/CD3_slides/AAA575.CD3.r/AAA575.CD3.r.run1	255	0.7	0.06	0.7	0.06	-9.57254872783	-11.4801385398	2.66363147091	0.656368460938
3398.0	2813877.0	1734.0	65540.0	2813877.0	4000000.0	45.0	49.0	2.26	2.59	1.18	0.0500000000002	7.16	0.39	0.73	0.11	8.46	0.31	2.29	1.47	0.429999999999	AAA575.CD3.r.X38.Y14.tile.tissue.png	119	1	2000	119	6f667384b9f713ed544b61369b4f6777	0	0	0	0	0	0	0	0	0	0	0	0	0	/home/dhl_ec/bnelissen/Slides/CD3_manuscript/CD3_slides/AAA575.CD3.r/AAA575.CD3.r.run1	255	0.7	0.06	0.7	0.06	-9.32447312228	-10.9672632538	2.24257651836	0.253587335937
3165.0	2780809.0	1602.0	62586.0	2780809.0	4000000.0	41.0	51.0	2.8	2.33	1.14	0.0499999999997	6.82	0.39	0.72	0.11	8.4	0.31	2.29	1.48	0.43	AAA575.CD3.r.X38.Y15.tile.tissue.png	120	1	2000	120	6bb818d13247474cafbff0ccb9e0a48b	0	0	0	0	0	0	0	0	0	0	0	0	0	/home/dhl_ec/bnelissen/Slides/CD3_manuscript/CD3_slides/AAA575.CD3.r/AAA575.CD3.r.run1	255	0.7	0.06	0.7	0.06	-9.12017025397	-10.6450472026	2.18030683208	0.24445619043
298.0	666872.0	114.0	48689.0	666872.0	4000000.0	3.0	83.0	1.19	2.77	1.15	0.0600000000004	6.63	0.38	0.75	0.18	6.87	0.22	2.28	1.49	0.42	AAA575.CD3.r.X38.Y16.tile.tissue.png	121	1	2000	121	324af2367a2ca5cab8e6b513ece913ce	0	0	0	0	0	0	0	0	0	0	0	0	0	/home/dhl_ec/bnelissen/Slides/CD3_manuscript/CD3_slides/AAA575.CD3.r/AAA575.CD3.r.run1	255	0.7	0.06	0.7	0.06	-9.2969185207	-11.3906444328	2.77568114911	2.29538919727
0.0	0.0	0.0	0.0	0.0	4000000.0	0.0	0.0	2.05	2.83	1.16	0.0599999999999	6.21	0.47	1.41	0.31	6.56	0.2	2.32	1.47	1.01	AAA575.CD3.r.X38.Y7.tile.tissue.png	122	1	2000	122	85e8f166d60f823bb2f956f649e33b6f	0	0	0	0	0	0	0	0	0	0	0	0	0	/home/dhl_ec/bnelissen/Slides/CD3_manuscript/CD3_slides/AAA575.CD3.r/AAA575.CD3.r.run1	255	1.0	0.06	1.0	0.06	0.0	-12.3243154333	0.0	0.78949843158
829.0	781725.0	365.0	10591.0	781725.0	4000000.0	7.0	3.0	2.54	2.23	1.14	0.0700000000002	7.8	0.36	0.74	0.18	6.98	0.23	2.18	1.53	1.86	AAA575.CD3.r.X38.Y8.tile.tissue.png	123	1	2000	123	71eb5a0e357e776b1acf7e467ecb1369	0	0	0	0	0	0	0	0	0	0	0	0	0	/home/dhl_ec/bnelissen/Slides/CD3_manuscript/CD3_slides/AAA575.CD3.r/AAA575.CD3.r.run1	255	0.7	0.06	0.7	0.06	-8.85086172728	-11.1936920576	2.14339359427	0.842967779297
0.0	642195.0	0.0	11929.0	642195.0	4000000.0	0.0	9.0	1.42	2.09	1.76	0.0800000000004	10.72	0.56	1.27	0.28	9.16	0.16	2.17	1.52	1.72	AAA575.CD3.r.X38.Y9.tile.tissue.png	124	1	2000	124	badfe72c026a9ca8de7ef3b749dcae84	0	0	0	0	0	0	0	0	0	0	0	0	0	/home/dhl_ec/bnelissen/Slides/CD3_manuscript/CD3_slides/AAA575.CD3.r/AAA575.CD3.r.run1	255	0.7	0.06	0.7	0.06	-8.43087450678	-11.3413010419	1.82043142809	2.339522875
501.0	332479.0	209.0	4852.0	332479.0	4000000.0	5.0	2.0	1.95	2.46	1.14	0.0599999999999	6.7	0.38	0.8	0.21	6.83	0.22	2.19	1.52	1.24	AAA575.CD3.r.X39.Y10.tile.tissue.png	125	1	2000	125	2548145d892b865ffa7dfebdddf30aa2	0	0	0	0	0	0	0	0	0	0	0	0	0	/home/dhl_ec/bnelissen/Slides/CD3_manuscript/CD3_slides/AAA575.CD3.r/AAA575.CD3.r.run1	255	0.7	0.06	0.7	0.06	-9.47738764763	-11.702206662	3.09428259572	1.01879515039
1581.0	1588131.0	767.0	39539.0	1588131.0	4000000.0	21.0	28.0	3.2	1.45	1.19	0.0500000000002	6.98	0.39	0.75	0.15	7.76	0.41	2.76	1.53	0.6	AAA575.CD3.r.X39.Y11.tile.tissue.png	126	1	2000	126	3827d0b160f7afc0fbf78b844a8e3692	0	0	0	0	0	0	0	0	0	0	0	0	0	/home/dhl_ec/bnelissen/Slides/CD3_manuscript/CD3_slides/AAA575.CD3.r/AAA575.CD3.r.run1	255	0.7	0.06	0.7	0.06	-9.49257793209	-11.861920953	4.05506419872	0.604368953125
1401.0	1027826.0	757.0	40787.0	1027826.0	4000000.0	22.0	30.0	2.91	2.67	1.14	0.0599999999999	7.21	0.58	1.19	0.26	10.25	0.36	3.42	2.29	0.61	AAA575.CD3.r.X39.Y12.tile.tissue.png	127	1	2000	127	f2d0a720eea519fee7f1ce7c8aac7f0c	0	0	0	0	0	0	0	0	0	0	0	0	0	/home/dhl_ec/bnelissen/Slides/CD3_manuscript/CD3_slides/AAA575.CD3.r/AAA575.CD3.r.run1	255	0.7	0.06	0.7	0.06	-9.37724082236	-11.8073166634	4.28160802802	0.59712134375
1329.0	2036011.0	719.0	35066.0	2036011.0	4000000.0	20.0	30.0	2.73	2.18	1.15	0.0499999999997	9.47	0.4	1.24	0.2	11.13	0.43	3.4	2.29	0.62	AAA575.CD3.r.X39.Y13.tile.tissue.png	128	1	2000	128	fa48541d1f87c9e0c1694ff4b0600baf	0	0	0	0	0	0	0	0	0	0	0	0	0	/home/dhl_ec/bnelissen/Slides/CD3_manuscript/CD3_slides/AAA575.CD3.r/AAA575.CD3.r.run1	255	0.7	0.06	0.7	0.06	-9.18709834465	-11.648504906	2.98730059026	0.475397285156
522.0	2007048.0	274.0	40061.0	2007048.0	4000000.0	8.0	9.0	2.97	2.85	1.19	0.0500000000002	7.49	0.39	0.75	0.13	8.24	0.43	3.49	2.36	0.61	AAA575.CD3.r.X39.Y14.tile.tissue.png	129	1	2000	129	45a55f603a21be9fbd8c57ec75006d5d	0	0	0	0	0	0	0	0	0	0	0	0	0	/home/dhl_ec/bnelissen/Slides/CD3_manuscript/CD3_slides/AAA575.CD3.r/AAA575.CD3.r.run1	255	0.7	0.06	0.7	0.06	-9.46484735053	-11.810833601	3.46923175196	0.491509554688
1810.0	2624454.0	969.0	38357.0	2624454.0	4000000.0	27.0	19.0	3.35	1.55	1.74	0.0699999999997	9.75	0.58	1.19	0.16	10.64	0.32	2.32	1.52	0.42	AAA575.CD3.r.X39.Y15.tile.tissue.png	130	1	2000	130	493afc7af6374aac0b29bc04938b4700	0	0	0	0	0	0	0	0	0	0	0	0	0	/home/dhl_ec/bnelissen/Slides/CD3_manuscript/CD3_slides/AAA575.CD3.r/AAA575.CD3.r.run1	255	0.7	0.06	0.7	0.06	-9.41151466831	-12.0246846995	3.12682869689	0.500058789063
1526.0	1127691.0	789.0	48085.0	1127691.0	4000000.0	19.0	67.0	1.16	1.48	1.13	0.0599999999999	7.06	0.39	0.75	0.17	7.46	0.26	2.34	1.52	0.62	AAA575.CD3.r.X39.Y16.tile.tissue.png	131	1	2000	131	3275133c95a907e419ece4971b35d353	0	0	0	0	0	0	0	0	0	0	0	0	0	/home/dhl_ec/bnelissen/Slides/CD3_manuscript/CD3_slides/AAA575.CD3.r/AAA575.CD3.r.run1	255	0.7	0.06	0.7	0.06	-9.53493570288	-12.0692464062	3.7432179162	0.773344691406
466.0	109324.0	226.0	9455.0	109324.0	4000000.0	6.0	20.0	1.74	2.16	1.13	0.0600000000004	7.88	0.56	1.34	0.31	9.12	0.31	3.23	2.29	0.56	AAA575.CD3.r.X39.Y17.tile.tissue.png	132	1	2000	132	c53bc4521b28389baa7eb86e406905cc	0	0	0	0	0	0	0	0	0	0	0	0	0	/home/dhl_ec/bnelissen/Slides/CD3_manuscript/CD3_slides/AAA575.CD3.r/AAA575.CD3.r.run1	255	0.7	0.06	0.7	0.06	-9.77813539258	-12.1157844021	5.14051486522	2.60821676758
0.0	153482.0	0.0	3052.0	153482.0	4000000.0	0.0	2.0	1.09	1.73	1.76	0.0900000000001	10.78	0.62	1.32	0.31	6.92	0.14	2.12	1.47	0.56	AAA575.CD3.r.X39.Y7.tile.tissue.png	133	1	2000	133	7d8fc5a1f9b888ae154e22b0314a6071	0	0	0	0	0	0	0	0	0	0	0	0	0	/home/dhl_ec/bnelissen/Slides/CD3_manuscript/CD3_slides/AAA575.CD3.r/AAA575.CD3.r.run1	255	0.7	0.06	0.7	0.06	-8.38584586926	-11.4654762727	1.57298561157	3.22211899854
204.0	2095158.0	107.0	63908.0	2095158.0	4000000.0	3.0	31.0	1.23	1.68	1.13	0.0500000000002	6.87	0.4	0.73	0.14	8.18	0.29	2.32	1.48	0.42	AAA575.CD3.r.X39.Y8.tile.tissue.png	134	1	2000	134	8c4af152ad3d447a3f8dc9b4464c08ab	0	0	0	0	0	0	0	0	0	0	0	0	0	/home/dhl_ec/bnelissen/Slides/CD3_manuscript/CD3_slides/AAA575.CD3.r/AAA575.CD3.r.run1	255	0.7	0.06	0.7	0.06	-8.95926758982	-11.0253976834	1.99655084728	0.768523648437
0.0	406082.0	0.0	9153.0	406082.0	4000000.0	0.0	7.0	2.16	2.59	1.76	0.0800000000004	10.86	0.56	1.27	0.29	8.87	0.25	3.17	2.28	0.57	AAA575.CD3.r.X39.Y9.tile.tissue.png	135	1	2000	135	def9fb0d374a5959cb0f4f7b3cd4adce	0	0	0	0	0	0	0	0	0	0	0	0	0	/home/dhl_ec/bnelissen/Slides/CD3_manuscript/CD3_slides/AAA575.CD3.r/AAA575.CD3.r.run1	255	0.7	0.06	0.7	0.06	-8.81586660927	-11.4706266848	2.41985433473	3.0179383584
0.0	160772.0	0.0	6237.0	160772.0	4000000.0	0.0	6.0	1.16	2.02	1.97	0.0700000000002	9.86	0.56	1.2	0.3	7.91	0.22	3.15	2.29	0.579999999999	AAA575.CD3.r.X4.Y1.tile.tissue.png	136	1	2000	136	9db1e4fc6b224e2b46a796922498e692	0	0	0	0	0	0	0	0	0	0	0	0	0	/home/dhl_ec/bnelissen/Slides/CD3_manuscript/CD3_slides/AAA575.CD3.r/AAA575.CD3.r.run1	255	0.7	0.06	0.7	0.06	0.0	-11.4631571929	0.830543992424	2.34837563428
0.0	0.0	0.0	0.0	0.0	4000000.0	0.0	0.0	1.61	3.08	1.75	0.0799999999999	8.85	0.46	1.3	0.31	6.66	0.12	2.99	2.54	0.62	AAA575.CD3.r.X4.Y10.tile.tissue.png	137	1	2000	137	c77249144cd51e20b10cdf490614e53c	0	0	0	0	0	0	0	0	0	0	0	0	0	/home/dhl_ec/bnelissen/Slides/CD3_manuscript/CD3_slides/AAA575.CD3.r/AAA575.CD3.r.run1	255	1.0	0.06	1.0	0.06	0.0	-11.416030721	0.0	5.07023177925
0.0	0.0	0.0	0.0	0.0	4000000.0	0.0	0.0	3.07	2.47	1.15	0.0599999999999	6.56	0.3	0.84	0.22	4.7	0.240000000001	3.3	2.32	0.54	AAA575.CD3.r.X4.Y11.tile.tissue.png	138	1	2000	138	a5fcee605de38f1f7905a931f4fc706f	0	0	0	0	0	0	0	0	0	0	0	0	0	/home/dhl_ec/bnelissen/Slides/CD3_manuscript/CD3_slides/AAA575.CD3.r/AAA575.CD3.r.run1	255	1.0	0.06	1.0	0.06	0.0	-12.2180391346	0.0	5.2937381853
0.0	0.0	0.0	0.0	0.0	4000000.0	0.0	0.0	2.68	2.77	1.2	0.0599999999995	6.65	0.309999999999	0.889999999999	0.23	4.52	0.12	1.97	1.49	0.35	AAA575.CD3.r.X4.Y12.tile.tissue.png	139	1	2000	139	de3bd58e699bd1f75d018b97e7fe5ea5	0	0	0	0	0	0	0	0	0	0	0	0	0	/home/dhl_ec/bnelissen/Slides/CD3_manuscript/CD3_slides/AAA575.CD3.r/AAA575.CD3.r.run1	255	1.0	0.06	1.0	0.06	0.0	-10.9391531563	0.0	4.4219289313
0.0	451701.0	0.0	18523.0	451701.0	4000000.0	0.0	9.0	3.11	1.18	1.11	0.0500000000002	6.59	0.37	0.73	0.2	5.81	0.15	2.19	1.48	0.39	AAA575.CD3.r.X4.Y2.tile.tissue.png	140	1	2000	140	c33f08773993d6060a189159806efb12	0	0	0	0	0	0	0	0	0	0	0	0	0	/home/dhl_ec/bnelissen/Slides/CD3_manuscript/CD3_slides/AAA575.CD3.r/AAA575.CD3.r.run1	255	0.7	0.06	0.7	0.06	0.0	-11.5605397816	0.395747373539	0.211640300781
607.0	821511.0	223.0	25388.0	821511.0	4000000.0	4.0	23.0	2.04	1.6	1.09	0.0500000000002	8.29	0.37	0.719999999999	0.179999999999	7.09	0.23	2.25	1.48	1.06	AAA575.CD3.r.X4.Y3.tile.tissue.png	141	1	2000	141	919f304687fb55c32be3f50c5363bec5	0	0	0	0	0	0	0	0	0	0	0	0	0	/home/dhl_ec/bnelissen/Slides/CD3_manuscript/CD3_slides/AAA575.CD3.r/AAA575.CD3.r.run1	255	0.7	0.06	0.7	0.06	-8.92600011478	-11.6734774913	0.795885836307	0.263791960938
532.0	606585.0	172.0	12932.0	606585.0	4000000.0	3.0	12.0	1.94	2.6	1.09	0.0500000000002	8.35	0.37	0.719999999999	0.18	6.82	0.23	2.23	1.53	1.19	AAA575.CD3.r.X4.Y4.tile.tissue.png	142	1	2000	142	df1475e8d86b4a26ae4e4fc7eb6fbd41	0	0	0	0	0	0	0	0	0	0	0	0	0	/home/dhl_ec/bnelissen/Slides/CD3_manuscript/CD3_slides/AAA575.CD3.r/AAA575.CD3.r.run1	255	0.7	0.06	0.7	0.06	-8.63138974079	-11.9064152022	0.66332213834	0.228837431641
0.0	21883.0	0.0	1639.0	21883.0	4000000.0	0.0	4.0	1.92	1.59	1.12	0.0500000000002	6.49	0.360000000001	0.719999999999	0.21	6.07	0.21	3.38	2.53	1.01	AAA575.CD3.r.X4.Y5.tile.tissue.png	143	1	2000	143	6445f29ae2ff585eb5a5bc7d636e1180	0	0	0	0	0	0	0	0	0	0	0	0	0	/home/dhl_ec/bnelissen/Slides/CD3_manuscript/CD3_slides/AAA575.CD3.r/AAA575.CD3.r.run1	255	0.7	0.06	0.7	0.06	-7.68670580052	-12.1591220319	2.16251055016	0.172995678467
0.0	4623.0	0.0	456.0	4623.0	4000000.0	0.0	2.0	3.08	2.07	1.13	0.0599999999995	6.93	0.37	0.75	0.22	5.84	0.14	2.08	1.53	2.03	AAA575.CD3.r.X4.Y6.tile.tissue.png	144	1	2000	144	623de4b134862a56a48a3bcc736863eb	0	0	0	0	0	0	0	0	0	0	0	0	0	/home/dhl_ec/bnelissen/Slides/CD3_manuscript/CD3_slides/AAA575.CD3.r/AAA575.CD3.r.run1	255	0.7	0.06	0.7	0.06	0.0	-11.1006297891	0.656893859507	0.245010826065
0.0	4115.0	0.0	310.0	4115.0	4000000.0	0.0	1.0	2.35	2.76	1.81	0.0699999999997	9.83	0.62	1.27	0.309999999999	7.79	0.24	3.21	2.4	0.91	AAA575.CD3.r.X4.Y7.tile.tissue.png	145	1	2000	145	bf2d77b900b48cbaac7aa7f73f51d8e0	0	0	0	0	0	0	0	0	0	0	0	0	0	/home/dhl_ec/bnelissen/Slides/CD3_manuscript/CD3_slides/AAA575.CD3.r/AAA575.CD3.r.run1	255	0.7	0.06	0.7	0.06	0.0	-11.0440547657	0.48265076796	0.344645101562
0.0	1824.0	0.0	294.0	1824.0	4000000.0	0.0	1.0	2.86	2.6	1.2	0.0500000000002	6.91	0.37	0.740000000001	0.21	5.76	0.22	2.61	1.55	1.68	AAA575.CD3.r.X4.Y8.tile.tissue.png	146	1	2000	146	104a0a343cc3174c013c527f76c7e967	0	0	0	0	0	0	0	0	0	0	0	0	0	/home/dhl_ec/bnelissen/Slides/CD3_manuscript/CD3_slides/AAA575.CD3.r/AAA575.CD3.r.run1	255	0.7	0.06	0.7	0.06	0.0	-10.4991122937	0.186075980203	0.458103854674
0.0	16838.0	0.0	1711.0	16838.0	4000000.0	0.0	5.0	2.71	2.72	1.12	0.0599999999995	6.84	0.360000000001	0.71	0.21	6.02	0.13	2.07	1.54	0.82	AAA575.CD3.r.X4.Y9.tile.tissue.png	147	1	2000	147	2c991326acff06a4d444aa435c040391	0	0	0	0	0	0	0	0	0	0	0	0	0	/home/dhl_ec/bnelissen/Slides/CD3_manuscript/CD3_slides/AAA575.CD3.r/AAA575.CD3.r.run1	255	0.7	0.06	0.7	0.06	-8.04797932579	-11.0789382727	0.911187819449	0.431745388794
1944.0	1202380.0	831.0	33210.0	1202380.0	4000000.0	20.0	52.0	2.23	2.59	1.19	0.0500000000002	7.37	0.4	0.76	0.17	7.64	0.259999999999	2.31	1.5	1.21	AAA575.CD3.r.X40.Y10.tile.tissue.png	148	1	2000	148	9e6019fb8e6c958ea0d4c774bec36c42	0	0	0	0	0	0	0	0	0	0	0	0	0	/home/dhl_ec/bnelissen/Slides/CD3_manuscript/CD3_slides/AAA575.CD3.r/AAA575.CD3.r.run1	255	0.7	0.06	0.7	0.06	-9.73667125215	-11.7772286471	2.99948481079	0.579348023438
1589.0	1624022.0	676.0	41643.0	1624022.0	4000000.0	16.0	33.0	2.72	1.51	1.12	0.0500000000002	7.11	0.39	0.74	0.150000000001	8.02	0.28	2.26	1.49	1.27	AAA575.CD3.r.X40.Y11.tile.tissue.png	149	1	2000	149	2167ecdfc7fd9fe25f0764424a19a8fc	0	0	0	0	0	0	0	0	0	0	0	0	0	/home/dhl_ec/bnelissen/Slides/CD3_manuscript/CD3_slides/AAA575.CD3.r/AAA575.CD3.r.run1	255	0.7	0.06	0.7	0.06	-9.40917855457	-11.7718806228	3.51010105657	0.513525398438
922.0	1899473.0	454.0	27331.0	1899473.0	4000000.0	13.0	24.0	2.29	2.13	1.11	0.0500000000002	6.8	0.38	0.73	0.14	7.83	0.43	3.37	2.29	0.62	AAA575.CD3.r.X40.Y12.tile.tissue.png	150	1	2000	150	f54b0a1959a54b958122201b789866ad	0	0	0	0	0	0	0	0	0	0	0	0	0	/home/dhl_ec/bnelissen/Slides/CD3_manuscript/CD3_slides/AAA575.CD3.r/AAA575.CD3.r.run1	255	0.7	0.06	0.7	0.06	-8.94773732636	-11.2032132862	2.94438368952	0.331567472656
3041.0	1657177.0	1560.0	18973.0	1657177.0	4000000.0	42.0	18.0	2.67	1.73	1.14	0.0500000000002	12.85	0.38	0.719999999999	0.16	7.68	0.41	2.26	1.47	0.59	AAA575.CD3.r.X40.Y13.tile.tissue.png	151	1	2000	151	b01a5ff8984f2e413b06d2563b28215c	0	0	0	0	0	0	0	0	0	0	0	0	0	/home/dhl_ec/bnelissen/Slides/CD3_manuscript/CD3_slides/AAA575.CD3.r/AAA575.CD3.r.run1	255	0.7	0.06	0.7	0.06	-9.17186072638	-11.6394902422	2.82921552984	0.375874421875
972.0	2106516.0	475.0	24547.0	2106516.0	4000000.0	13.0	16.0	2.74	2.31	1.5	0.0500000000002	6.46	0.36	0.72	0.13	7.97	0.28	2.22	1.49	0.599999999999	AAA575.CD3.r.X40.Y14.tile.tissue.png	152	1	2000	152	4fcd844cd22eb33bb32f1b72c50f7f80	0	0	0	0	0	0	0	0	0	0	0	0	0	/home/dhl_ec/bnelissen/Slides/CD3_manuscript/CD3_slides/AAA575.CD3.r/AAA575.CD3.r.run1	255	0.7	0.06	0.7	0.06	-9.06644426318	-11.4125289317	2.71226193152	0.356947964844
388.0	2213893.0	171.0	28581.0	2213893.0	4000000.0	4.0	27.0	2.78	2.03	1.46	0.0499999999993	6.51	0.570000000001	1.19	0.190000000001	9.81	0.29	2.23	1.49	0.61	AAA575.CD3.r.X40.Y15.tile.tissue.png	153	1	2000	153	45f3edebd706e376b37df0a8b014f9bb	0	0	0	0	0	0	0	0	0	0	0	0	0	/home/dhl_ec/bnelissen/Slides/CD3_manuscript/CD3_slides/AAA575.CD3.r/AAA575.CD3.r.run1	255	0.7	0.06	0.7	0.06	-8.87590586074	-11.1302908339	2.68710058991	0.368202386719
833.0	2703315.0	455.0	20098.0	2703315.0	4000000.0	13.0	13.0	3.55	3.35	1.78	0.0799999999999	9.95	0.63	0.999999999999	0.11	8.65	0.47	3.36	2.3	0.639999999999	AAA575.CD3.r.X40.Y16.tile.tissue.png	154	1	2000	154	8d0f8b387e35f1ad95c1b12067b54e51	0	0	0	0	0	0	0	0	0	0	0	0	0	/home/dhl_ec/bnelissen/Slides/CD3_manuscript/CD3_slides/AAA575.CD3.r/AAA575.CD3.r.run1	255	0.7	0.06	0.7	0.06	-8.97160115034	-11.3981670182	2.68102824755	0.288061304688
384.0	379910.0	208.0	15390.0	379910.0	4000000.0	6.0	27.0	4.15	3.55	1.28	0.0700000000006	7.32	0.38	0.829999999999	0.2	6.83	0.22	2.12	1.47	0.38	AAA575.CD3.r.X40.Y17.tile.tissue.png	155	1	2000	155	979bc1d0510cdbf6c18cdd7915ed5a09	0	0	0	0	0	0	0	0	0	0	0	0	0	/home/dhl_ec/bnelissen/Slides/CD3_manuscript/CD3_slides/AAA575.CD3.r/AAA575.CD3.r.run1	255	0.7	0.06	0.7	0.06	-9.46570358611	-12.0986583773	4.41138016984	3.17928686914
456.0	539143.0	235.0	16966.0	539143.0	4000000.0	5.0	11.0	2.32	1.99	1.1	0.0600000000004	7.47	0.370000000001	0.77	0.19	6.74	0.34	3.19	2.3	0.570000000001	AAA575.CD3.r.X40.Y7.tile.tissue.png	156	1	2000	156	8ee6bd328ad48e3f84067811bd92f3b4	0	0	0	0	0	0	0	0	0	0	0	0	0	/home/dhl_ec/bnelissen/Slides/CD3_manuscript/CD3_slides/AAA575.CD3.r/AAA575.CD3.r.run1	255	0.7	0.06	0.7	0.06	-9.04586485819	-11.6062566744	1.24813240809	2.28710967578
11682.0	2644966.0	5104.0	52075.0	2644966.0	4000000.0	109.0	34.0	3.72	1.54	1.74	0.0799999999999	9.86	0.58	1.18	0.16	12.05	0.47	3.47	2.31	0.64	AAA575.CD3.r.X40.Y8.tile.tissue.png	157	1	2000	157	ee633e705bcb5e93a392b6e75b7fea0a	0	0	0	0	0	0	0	0	0	0	0	0	0	/home/dhl_ec/bnelissen/Slides/CD3_manuscript/CD3_slides/AAA575.CD3.r/AAA575.CD3.r.run1	255	0.7	0.06	0.7	0.06	-9.29623797887	-11.4331926941	1.84369022037	0.58461340625
1854.0	1289242.0	875.0	17429.0	1289242.0	4000000.0	21.0	8.0	1.27	1.85	1.75	0.0599999999995	8.71	0.4	0.73	0.16	9.45	0.379999999999	3.4	2.3	0.59	AAA575.CD3.r.X40.Y9.tile.tissue.png	158	1	2000	158	17d1725517c587b63055fbdf5c019feb	0	0	0	0	0	0	0	0	0	0	0	0	0	/home/dhl_ec/bnelissen/Slides/CD3_manuscript/CD3_slides/AAA575.CD3.r/AAA575.CD3.r.run1	255	0.7	0.06	0.7	0.06	-9.26497367944	-11.8246086902	2.21358442319	0.421880546875
501.0	1467931.0	255.0	31815.0	1467931.0	4000000.0	6.0	32.0	1.18	1.89	1.75	0.0600000000004	10.15	0.58	1.19	0.22	10.69	0.39	3.51	2.23	0.410000000001	AAA575.CD3.r.X41.Y10.tile.tissue.png	159	1	2000	159	a845838674663845237d599a83bf8bd3	0	0	0	0	0	0	0	0	0	0	0	0	0	/home/dhl_ec/bnelissen/Slides/CD3_manuscript/CD3_slides/AAA575.CD3.r/AAA575.CD3.r.run1	255	0.7	0.06	0.7	0.06	-9.1896952535	-11.91383899	2.49330817209	0.467360835937
2886.0	3156666.0	1379.0	19890.0	3156666.0	4000000.0	37.0	5.0	2.86	2.88	1.23	0.0500000000002	6.42	0.37	0.719999999999	0.0899999999992	8.78	0.32	2.2	1.48	0.44	AAA575.CD3.r.X41.Y11.tile.tissue.png	160	1	2000	160	e7b041e3d803ccd0aa281a23c8e547f7	0	0	0	0	0	0	0	0	0	0	0	0	0	/home/dhl_ec/bnelissen/Slides/CD3_manuscript/CD3_slides/AAA575.CD3.r/AAA575.CD3.r.run1	255	0.7	0.06	0.7	0.06	-9.23352196152	-12.0785077939	2.39276650912	0.260415101562
3095.0	3918564.0	1460.0	10618.0	3918564.0	4000000.0	40.0	1.0	2.73	1.7	1.1	0.0499999999993	6.43	0.37	0.740000000001	0.0600000000004	9.74	0.37	2.22	1.54	0.440000000001	AAA575.CD3.r.X41.Y12.tile.tissue.png	161	1	2000	161	80cca798c0c9d23c68df90f920e588a7	0	0	0	0	0	0	0	0	0	0	0	0	0	/home/dhl_ec/bnelissen/Slides/CD3_manuscript/CD3_slides/AAA575.CD3.r/AAA575.CD3.r.run1	255	0.7	0.06	0.7	0.06	-9.00078409022	-11.674942252	2.06001092267	0.0625623613281
470.0	2761582.0	238.0	24643.0	2761582.0	4000000.0	7.0	14.0	2.72	2.72	1.19	0.0500000000002	7.06	0.38	0.74	0.18	12.75	0.53	3.55	2.47	0.68	AAA575.CD3.r.X41.Y13.tile.tissue.png	162	1	2000	162	a462ffc0ae911043b802b2ae37b1764a	0	0	0	0	0	0	0	0	0	0	0	0	0	/home/dhl_ec/bnelissen/Slides/CD3_manuscript/CD3_slides/AAA575.CD3.r/AAA575.CD3.r.run1	255	0.7	0.06	0.7	0.06	-8.5784845569	-10.921626485	2.20817808297	0.223095734375
2294.0	2813830.0	1088.0	14752.0	2813830.0	4000000.0	30.0	6.0	3.86	2.2	1.15	0.0500000000002	7.22	0.37	0.709999999999	0.0999999999995	8.61	0.320000000001	2.19	1.49	0.610000000001	AAA575.CD3.r.X41.Y14.tile.tissue.png	163	1	2000	163	bff553b767bc87e2ba83d642c1783d1a	0	0	0	0	0	0	0	0	0	0	0	0	0	/home/dhl_ec/bnelissen/Slides/CD3_manuscript/CD3_slides/AAA575.CD3.r/AAA575.CD3.r.run1	255	0.7	0.06	0.7	0.06	-9.02782884007	-10.9454969489	2.238647686	0.260646515625
1763.0	3470025.0	797.0	12070.0	3470025.0	4000000.0	22.0	4.0	2.16	2.96	1.12	0.0500000000002	7.16	0.38	0.749999999999	0.0799999999999	9.32	0.349999999999	2.23	1.53	0.429999999999	AAA575.CD3.r.X41.Y15.tile.tissue.png	164	1	2000	164	5d213df5539a1c01f2ed043435e7ef67	0	0	0	0	0	0	0	0	0	0	0	0	0	/home/dhl_ec/bnelissen/Slides/CD3_manuscript/CD3_slides/AAA575.CD3.r/AAA575.CD3.r.run1	255	0.7	0.06	0.7	0.06	-9.3356328621	-10.9647172809	2.83539696829	0.156811730469
1509.0	2012469.0	741.0	12805.0	2012469.0	4000000.0	20.0	1.0	3.37	2.92	1.74	0.0799999999999	7.64	0.38	0.78	0.14	7.94	0.28	2.19	1.49	0.639999999999	AAA575.CD3.r.X41.Y16.tile.tissue.png	165	1	2000	165	eef40b322e62a0c6e47e3578b9c1db56	0	0	0	0	0	0	0	0	0	0	0	0	0	/home/dhl_ec/bnelissen/Slides/CD3_manuscript/CD3_slides/AAA575.CD3.r/AAA575.CD3.r.run1	255	0.7	0.06	0.7	0.06	-9.31758361529	-11.812414948	3.30194941193	1.67276536328
0.0	32858.0	0.0	964.0	32858.0	4000000.0	0.0	1.0	2.05	2.4	1.11	0.0600000000004	6.46	0.35	0.89	0.22	5.56	0.25	3.25	2.51	0.61	AAA575.CD3.r.X41.Y5.tile.tissue.png	166	1	2000	166	2dab6cacf6cc35e31411abaec73e47cd	0	0	0	0	0	0	0	0	0	0	0	0	0	/home/dhl_ec/bnelissen/Slides/CD3_manuscript/CD3_slides/AAA575.CD3.r/AAA575.CD3.r.run1	255	0.7	0.06	0.7	0.06	0.0	-11.7425696474	1.39406606173	1.84616008521
0.0	15785.0	0.0	1016.0	15785.0	4000000.0	0.0	1.0	2.64	1.33	1.76	0.0800000000008	8.38	0.360000000001	0.870000000001	0.21	6.31	0.13	2.07	1.53	0.54	AAA575.CD3.r.X41.Y6.tile.tissue.png	167	1	2000	167	b56debb48dd67a8b1f0d10b1061ae4fa	0	0	0	0	0	0	0	0	0	0	0	0	0	/home/dhl_ec/bnelissen/Slides/CD3_manuscript/CD3_slides/AAA575.CD3.r/AAA575.CD3.r.run1	255	0.7	0.06	0.7	0.06	-7.55509514854	-11.5414565094	2.20421789518	1.42465521484
721.0	1345082.0	350.0	26448.0	1345082.0	4000000.0	8.0	13.0	2.96	1.51	1.74	0.0799999999999	11.51	0.58	1.25	0.26	10.27	0.26	2.19	1.54	0.910000000001	AAA575.CD3.r.X41.Y7.tile.tissue.png	168	1	2000	168	632958ba0f9380c5ceba9fe01a2a9383	0	0	0	0	0	0	0	0	0	0	0	0	0	/home/dhl_ec/bnelissen/Slides/CD3_manuscript/CD3_slides/AAA575.CD3.r/AAA575.CD3.r.run1	255	0.7	0.06	0.7	0.06	-9.36075730284	-11.3428590003	2.09572021754	0.865314902344
22293.0	1743993.0	8842.0	75244.0	1743993.0	4000000.0	164.0	82.0	2.08	2.68	1.77	0.0799999999999	10.61	0.61	1.2	0.219999999999	11.33	0.41	3.55	2.3	1.01	AAA575.CD3.r.X41.Y8.tile.tissue.png	169	1	2000	169	e3c7f141c2d2751fd909f282ada0c96e	0	0	0	0	0	0	0	0	0	0	0	0	0	/home/dhl_ec/bnelissen/Slides/CD3_manuscript/CD3_slides/AAA575.CD3.r/AAA575.CD3.r.run1	255	0.7	0.06	0.7	0.06	-9.45315544759	-11.6702849937	1.97950295892	0.65643059375
1774.0	1883692.0	668.0	29469.0	1883692.0	4000000.0	13.0	10.0	2.88	2.17	1.8	0.0699999999997	7.03	0.589999999999	1.32	0.23	11.05	0.41	3.55	2.59	1.7	AAA575.CD3.r.X41.Y9.tile.tissue.png	170	1	2000	170	3e9954e80ba7e7adf79800a18d4eb777	0	0	0	0	0	0	0	0	0	0	0	0	0	/home/dhl_ec/bnelissen/Slides/CD3_manuscript/CD3_slides/AAA575.CD3.r/AAA575.CD3.r.run1	255	0.7	0.06	0.7	0.06	-9.7278597207	-12.0450135399	2.54293535458	0.5433850625
0.0	32577.0	0.0	1472.0	32577.0	4000000.0	0.0	1.0	1.65	3.61	1.73	0.0799999999999	9.88	0.56	1.4	0.320000000001	6.67	0.22	3.12	2.31	0.59	AAA575.CD3.r.X42.Y10.tile.tissue.png	171	1	2000	171	14b4980264a9d4ce9980b2efcb5571f6	0	0	0	0	0	0	0	0	0	0	0	0	0	/home/dhl_ec/bnelissen/Slides/CD3_manuscript/CD3_slides/AAA575.CD3.r/AAA575.CD3.r.run1	255	0.7	0.06	0.7	0.06	-7.39868672959	-12.0977752312	1.64895557371	1.27086601611
302.0	340043.0	149.0	5574.0	340043.0	4000000.0	4.0	2.0	0.849999999999	1.25	1.14	0.0600000000004	10.36	0.559999999999	1.43	0.320000000001	9.31	0.33	3.29	2.39	0.59	AAA575.CD3.r.X42.Y11.tile.tissue.png	172	1	2000	172	cbca44652054f8361db7fa1f53bfeb5c	0	0	0	0	0	0	0	0	0	0	0	0	0	/home/dhl_ec/bnelissen/Slides/CD3_manuscript/CD3_slides/AAA575.CD3.r/AAA575.CD3.r.run1	255	0.7	0.06	0.7	0.06	-8.59752541364	-11.8756811062	1.55473967833	2.01571516309
1827.0	3219981.0	845.0	10688.0	3219981.0	4000000.0	21.0	2.0	1.35	1.97	1.14	0.0500000000002	7.64	0.610000000001	1.26	0.14	10.39	0.34	2.23	1.51	0.820000000001	AAA575.CD3.r.X42.Y12.tile.tissue.png	173	1	2000	173	a444de529e8189381346e63b87be6e4c	0	0	0	0	0	0	0	0	0	0	0	0	0	/home/dhl_ec/bnelissen/Slides/CD3_manuscript/CD3_slides/AAA575.CD3.r/AAA575.CD3.r.run1	255	0.7	0.06	0.7	0.06	-9.16071813385	-11.6296017023	2.38192678648	0.265248648438
1354.0	3917446.0	654.0	10136.0	3917446.0	4000000.0	19.0	2.0	1.65	2.91	1.82	0.0699999999997	8.1	0.38	0.749999999999	0.0600000000004	9.93	0.380000000001	2.22	1.53	0.8	AAA575.CD3.r.X42.Y13.tile.tissue.png	174	1	2000	174	173feaf2b3388d944aedfc01098a865c	0	0	0	0	0	0	0	0	0	0	0	0	0	/home/dhl_ec/bnelissen/Slides/CD3_manuscript/CD3_slides/AAA575.CD3.r/AAA575.CD3.r.run1	255	0.7	0.06	0.7	0.06	-9.00448959256	-11.62146162	2.5169820191	0.0543651694336
1656.0	3852298.0	820.0	13343.0	3852298.0	4000000.0	24.0	2.0	2.71	2.08	1.74	0.0699999999997	8.23	0.37	0.73	0.0700000000006	9.75	0.38	2.23	1.53	0.870000000001	AAA575.CD3.r.X42.Y14.tile.tissue.png	175	1	2000	175	6816e4c08e88035acca0f901f8a7e584	0	0	0	0	0	0	0	0	0	0	0	0	0	/home/dhl_ec/bnelissen/Slides/CD3_manuscript/CD3_slides/AAA575.CD3.r/AAA575.CD3.r.run1	255	0.7	0.06	0.7	0.06	-9.35200013588	-11.836273627	3.19712244271	0.106099722656
994.0	2271786.0	481.0	26593.0	2271786.0	4000000.0	13.0	18.0	2.94	2.68	1.15	0.0599999999995	7.0	0.39	0.77	0.13	8.37	0.31	2.29	1.53	0.85	AAA575.CD3.r.X42.Y15.tile.tissue.png	176	1	2000	176	4987b332fd5220798f9a2cb8ba05001f	0	0	0	0	0	0	0	0	0	0	0	0	0	/home/dhl_ec/bnelissen/Slides/CD3_manuscript/CD3_slides/AAA575.CD3.r/AAA575.CD3.r.run1	255	0.7	0.06	0.7	0.06	-9.73389264775	-11.9642414447	3.48193481978	1.97497349219
0.0	66503.0	0.0	2140.0	66503.0	4000000.0	0.0	1.0	3.57	1.82	1.15	0.0599999999995	7.05	0.55	1.42	0.32	8.73	0.22	3.11	2.31	1.13	AAA575.CD3.r.X42.Y16.tile.tissue.png	177	1	2000	177	b3a5f1f386ee7e11eba17e008fe6c9a5	0	0	0	0	0	0	0	0	0	0	0	0	0	/home/dhl_ec/bnelissen/Slides/CD3_manuscript/CD3_slides/AAA575.CD3.r/AAA575.CD3.r.run1	255	0.7	0.06	0.7	0.06	-8.62955172843	-11.431350233	3.61581692269	1.16114477893
0.0	0.0	0.0	0.0	0.0	4000000.0	0.0	0.0	2.77	1.88	1.75	0.0799999999999	7.92	0.46	1.42	0.309999999999	6.48	0.2	3.03	2.3	0.67	AAA575.CD3.r.X42.Y4.tile.tissue.png	178	1	2000	178	10348352bef50a57d42ebf26c658e362	0	0	0	0	0	0	0	0	0	0	0	0	0	/home/dhl_ec/bnelissen/Slides/CD3_manuscript/CD3_slides/AAA575.CD3.r/AAA575.CD3.r.run1	255	1.0	0.06	1.0	0.06	0.0	0.0	0.0	3.210042
300.0	1156085.0	191.0	18487.0	1156085.0	4000000.0	4.0	8.0	1.58	2.81	1.12	0.0599999999995	6.72	0.38	0.73	0.17	7.38	0.36	2.32	1.58	0.6	AAA575.CD3.r.X42.Y5.tile.tissue.png	179	1	2000	179	3895315413c338c9b7574956b40d8599	0	0	0	0	0	0	0	0	0	0	0	0	0	/home/dhl_ec/bnelissen/Slides/CD3_manuscript/CD3_slides/AAA575.CD3.r/AAA575.CD3.r.run1	255	0.7	0.06	0.7	0.06	-8.95165660879	-11.8046574314	1.42565827979	0.786663835938
1008.0	713999.0	374.0	8219.0	713999.0	4000000.0	6.0	8.0	2.22	2.11	1.14	0.0500000000002	7.13	0.37	0.76	0.19	7.12	0.360000000001	3.62	2.34	0.66	AAA575.CD3.r.X42.Y6.tile.tissue.png	180	1	2000	180	33165adc768d8e0fcb0987d8ae73b09e	0	0	0	0	0	0	0	0	0	0	0	0	0	/home/dhl_ec/bnelissen/Slides/CD3_manuscript/CD3_slides/AAA575.CD3.r/AAA575.CD3.r.run1	255	0.7	0.06	0.7	0.06	-8.86078467861	-11.5314278589	1.66551928285	0.506336140625
574.0	479268.0	280.0	28290.0	479268.0	4000000.0	7.0	38.0	2.44	4.15	1.19	0.0699999999997	8.44	0.39	0.750000000001	0.200000000001	6.96	0.24	3.44	2.37	1.52	AAA575.CD3.r.X42.Y7.tile.tissue.png	181	1	2000	181	c6f7231c0561c979cbee77a7899e1a4a	0	0	0	0	0	0	0	0	0	0	0	0	0	/home/dhl_ec/bnelissen/Slides/CD3_manuscript/CD3_slides/AAA575.CD3.r/AAA575.CD3.r.run1	255	0.7	0.06	0.7	0.06	-9.58275366762	-11.2169478658	2.49882591285	1.23540904492
0.0	822422.0	0.0	46855.0	822422.0	4000000.0	0.0	61.0	3.21	1.65	1.14	0.0500000000002	7.3	0.4	0.750000000001	0.190000000001	6.9	0.17	2.33	1.54	1.05	AAA575.CD3.r.X42.Y8.tile.tissue.png	182	1	2000	182	bb8b897a8d0a15512bd58c280a3fb448	0	0	0	0	0	0	0	0	0	0	0	0	0	/home/dhl_ec/bnelissen/Slides/CD3_manuscript/CD3_slides/AAA575.CD3.r/AAA575.CD3.r.run1	255	0.7	0.06	0.7	0.06	-9.41138622397	-11.7311045869	2.58565043663	1.04058429687
53.0	158440.0	33.0	5791.0	158440.0	4000000.0	1.0	4.0	2.71	2.16	1.31	0.0600000000004	8.37	0.56	1.33	0.329999999999	9.41	0.349999999999	3.36	2.4	0.950000000001	AAA575.CD3.r.X42.Y9.tile.tissue.png	183	1	2000	183	8e2f0d580f170722b5c9677092d2ac28	0	0	0	0	0	0	0	0	0	0	0	0	0	/home/dhl_ec/bnelissen/Slides/CD3_manuscript/CD3_slides/AAA575.CD3.r/AAA575.CD3.r.run1	255	0.7	0.06	0.7	0.06	-9.30603605478	-11.8019937881	2.34735048551	1.96524611328
838.0	1741573.0	382.0	13123.0	1741573.0	4000000.0	10.0	4.0	2.7	2.98	1.11	0.0599999999995	7.08	0.38	0.780000000001	0.150000000001	7.99	0.29	2.23	1.55	1.49	AAA575.CD3.r.X43.Y12.tile.tissue.png	184	1	2000	184	ffa5e2aa3ba01af0c96251fc07081586	0	0	0	0	0	0	0	0	0	0	0	0	0	/home/dhl_ec/bnelissen/Slides/CD3_manuscript/CD3_slides/AAA575.CD3.r/AAA575.CD3.r.run1	255	0.7	0.06	0.7	0.06	-9.23254212043	-11.8711717672	2.70267224854	1.96049717969
1297.0	3504497.0	598.0	20718.0	3504497.0	4000000.0	16.0	10.0	2.68	3.14	1.13	0.0500000000002	6.72	0.38	0.75	0.0799999999999	9.48	0.360000000001	2.27	1.52	1.69	AAA575.CD3.r.X43.Y13.tile.tissue.png	185	1	2000	185	09287f739c14323059e84b8af71fbb67	0	0	0	0	0	0	0	0	0	0	0	0	0	/home/dhl_ec/bnelissen/Slides/CD3_manuscript/CD3_slides/AAA575.CD3.r/AAA575.CD3.r.run1	255	0.7	0.06	0.7	0.06	-9.36355880732	-11.9173169983	3.04113550275	0.41352165625
475.0	1269068.0	231.0	13494.0	1269068.0	4000000.0	6.0	6.0	2.56	3.51	1.19	0.0600000000004	7.9	0.38	0.81	0.17	7.68	0.27	2.24	1.53	1.46	AAA575.CD3.r.X43.Y14.tile.tissue.png	186	1	2000	186	9c352e6a9a4a11420fd784a848854e49	0	0	0	0	0	0	0	0	0	0	0	0	0	/home/dhl_ec/bnelissen/Slides/CD3_manuscript/CD3_slides/AAA575.CD3.r/AAA575.CD3.r.run1	255	0.7	0.06	0.7	0.06	-9.37183911729	-12.0809504918	3.19158144566	2.35185382812
0.0	0.0	0.0	0.0	0.0	4000000.0	0.0	0.0	2.39	2.36	1.23	0.0600000000004	6.55	0.46	1.58	0.31	4.46	0.12	2.03	1.54	1.34	AAA575.CD3.r.X43.Y4.tile.tissue.png	187	1	2000	187	660e4e62562abf6c1052428671c3a685	0	0	0	0	0	0	0	0	0	0	0	0	0	/home/dhl_ec/bnelissen/Slides/CD3_manuscript/CD3_slides/AAA575.CD3.r/AAA575.CD3.r.run1	255	1.0	0.06	1.0	0.06	0.0	-11.9474544688	0.0	1.60931953801
86.0	2094046.0	50.0	21944.0	2094046.0	4000000.0	1.0	3.0	2.18	3.15	1.14	0.0500000000002	7.11	0.57	1.32	0.22	11.38	0.43	3.29	1.87	1.23	AAA575.CD3.r.X43.Y5.tile.tissue.png	188	1	2000	188	013b797b2c2bbb0d873ab226a1faa984	0	0	0	0	0	0	0	0	0	0	0	0	0	/home/dhl_ec/bnelissen/Slides/CD3_manuscript/CD3_slides/AAA575.CD3.r/AAA575.CD3.r.run1	255	0.7	0.06	0.7	0.06	-8.63342173515	-11.5985385895	1.26228720737	0.649842445313
1369.0	2538880.0	573.0	15499.0	2538880.0	4000000.0	12.0	7.0	4.06	2.72	1.36	0.0499999999993	7.13	0.56	1.19	0.169999999999	11.65	0.46	3.33	2.33	1.04	AAA575.CD3.r.X43.Y6.tile.tissue.png	189	1	2000	189	5a8d4646046609517f4aeafdf138a846	0	0	0	0	0	0	0	0	0	0	0	0	0	/home/dhl_ec/bnelissen/Slides/CD3_manuscript/CD3_slides/AAA575.CD3.r/AAA575.CD3.r.run1	255	0.7	0.06	0.7	0.06	-8.94357055871	-11.5646273542	1.57809123529	0.440461265625
267.0	720972.0	151.0	43670.0	720972.0	4000000.0	4.0	57.0	2.63	1.97	1.16	0.0500000000002	6.97	0.389999999999	0.749999999999	0.19	7.2	0.23	2.28	1.49	0.73	AAA575.CD3.r.X43.Y7.tile.tissue.png	190	1	2000	190	f7e40ac91c4182d17b4b17285fcaa367	0	0	0	0	0	0	0	0	0	0	0	0	0	/home/dhl_ec/bnelissen/Slides/CD3_manuscript/CD3_slides/AAA575.CD3.r/AAA575.CD3.r.run1	255	0.7	0.06	0.7	0.06	-9.31624664232	-10.9512345119	2.21865694481	1.12266994531
229.0	570665.0	130.0	30515.0	570665.0	4000000.0	3.0	37.0	3.22	2.35	1.12	0.0799999999999	7.74	0.39	0.72	0.19	6.98	0.23	2.3	1.54	1.27	AAA575.CD3.r.X43.Y8.tile.tissue.png	191	1	2000	191	a1362b4d16b08339192c548f384c3b31	0	0	0	0	0	0	0	0	0	0	0	0	0	/home/dhl_ec/bnelissen/Slides/CD3_manuscript/CD3_slides/AAA575.CD3.r/AAA575.CD3.r.run1	255	0.7	0.06	0.7	0.06	-9.29850106925	-11.3964111952	1.96358731789	1.26674762305
0.0	60373.0	0.0	5162.0	60373.0	4000000.0	0.0	5.0	3.51	2.44	1.76	0.0799999999999	6.78	0.36	1.26	0.309999999999	8.61	0.22	3.22	2.31	1.03	AAA575.CD3.r.X43.Y9.tile.tissue.png	192	1	2000	192	a1f9064b47265ed4d5ea4e51ad3e0510	0	0	0	0	0	0	0	0	0	0	0	0	0	/home/dhl_ec/bnelissen/Slides/CD3_manuscript/CD3_slides/AAA575.CD3.r/AAA575.CD3.r.run1	255	0.7	0.06	0.7	0.06	-8.68559654567	-11.9098971917	2.08867518622	3.88206738501
0.0	76982.0	0.0	4056.0	76982.0	4000000.0	0.0	7.0	2.59	1.21	1.34	0.0599999999995	6.54	0.559999999999	1.4	0.309999999999	6.4	0.139999999999	2.1	1.48	1.03	AAA575.CD3.r.X44.Y13.tile.tissue.png	193	1	2000	193	a07f1108e98c69359b98a66db639e555	0	0	0	0	0	0	0	0	0	0	0	0	0	/home/dhl_ec/bnelissen/Slides/CD3_manuscript/CD3_slides/AAA575.CD3.r/AAA575.CD3.r.run1	255	0.7	0.06	0.7	0.06	-8.39675463813	-12.1463177393	2.63195195078	0.877662628418
0.0	386073.0	0.0	7633.0	386073.0	4000000.0	0.0	4.0	2.07	1.41	1.75	0.0700000000006	7.63	0.360000000001	0.849999999999	0.2	6.25	0.24	3.23	2.31	1.42	AAA575.CD3.r.X44.Y5.tile.tissue.png	194	1	2000	194	aac131e0f7bb08140025833429a194b1	0	0	0	0	0	0	0	0	0	0	0	0	0	/home/dhl_ec/bnelissen/Slides/CD3_manuscript/CD3_slides/AAA575.CD3.r/AAA575.CD3.r.run1	255	0.7	0.06	0.7	0.06	-8.81192609065	-12.3527859315	2.12261765604	2.13961764063
0.0	670802.0	0.0	5747.0	670802.0	4000000.0	0.0	2.0	1.57	1.47	1.74	0.0799999999999	10.8	0.559999999999	1.37	0.27	9.05	0.26	3.18	2.3	1.23	AAA575.CD3.r.X44.Y6.tile.tissue.png	195	1	2000	195	3bea464c3c081a6cfbb54e8ed33e102d	0	0	0	0	0	0	0	0	0	0	0	0	0	/home/dhl_ec/bnelissen/Slides/CD3_manuscript/CD3_slides/AAA575.CD3.r/AAA575.CD3.r.run1	255	0.7	0.06	0.7	0.06	-9.09039641149	-12.5069053112	2.69925558846	1.69738907031
63.0	440138.0	48.0	17841.0	440138.0	4000000.0	1.0	17.0	2.46	1.41	1.13	0.0599999999995	6.9	0.37	0.819999999999	0.19	6.86	0.23	2.22	1.53	1.72	AAA575.CD3.r.X44.Y7.tile.tissue.png	196	1	2000	196	863b1439a69e35abb834c46893ca87e9	0	0	0	0	0	0	0	0	0	0	0	0	0	/home/dhl_ec/bnelissen/Slides/CD3_manuscript/CD3_slides/AAA575.CD3.r/AAA575.CD3.r.run1	255	0.7	0.06	0.7	0.06	-9.08296044448	-11.533335228	2.01541282324	3.74625793457
131.0	241563.0	59.0	24346.0	241563.0	4000000.0	1.0	61.0	2.57	3.12	1.12	0.0600000000004	6.91	0.39	0.790000000001	0.21	6.6	0.21	2.17	1.47	1.4	AAA575.CD3.r.X44.Y8.tile.tissue.png	197	1	2000	197	ee3981655e22029fd7c4d7be56067844	0	0	0	0	0	0	0	0	0	0	0	0	0	/home/dhl_ec/bnelissen/Slides/CD3_manuscript/CD3_slides/AAA575.CD3.r/AAA575.CD3.r.run1	255	0.7	0.06	0.7	0.06	-9.21083220544	-10.6303551364	1.41085456151	5.774640771
0.0	204602.0	0.0	17655.0	204602.0	4000000.0	0.0	32.0	3.38	2.21	1.11	0.0599999999995	6.78	0.57	1.28	0.309999999999	6.32	0.219999999999	3.31	2.3	2.25	AAA575.CD3.r.X44.Y9.tile.tissue.png	198	1	2000	198	a8a11040969a2a429523497bd53c30fd	0	0	0	0	0	0	0	0	0	0	0	0	0	/home/dhl_ec/bnelissen/Slides/CD3_manuscript/CD3_slides/AAA575.CD3.r/AAA575.CD3.r.run1	255	0.7	0.06	0.7	0.06	-8.57224853182	-11.2550889972	1.63469707608	7.37279948145
5389.0	788183.0	2634.0	4758.0	788183.0	3400000.0	18.0	1.0	1.29	1.04	1.45	0.0699999999997	7.71	0.39	0.830000000001	0.15	7.95	0.21	1.79	1.26	0.67	AAA575.CD3.r.X47.Y0.tile.tissue.png	199	1	1700	199	c2ad318a626fb139a57751ee1e65ed89	0	0	0	0	0	0	0	0	0	0	0	0	0	/home/dhl_ec/bnelissen/Slides/CD3_manuscript/CD3_slides/AAA575.CD3.r/AAA575.CD3.r.run1	255	0.77042594077	0.06	0.77042594077	0.06	-6.49592370377	-10.8988658572	2.7667339071	0.207611011029
9035.0	804000.0	4537.0	4800.0	804000.0	3400000.0	29.0	1.0	2.3	0.92	0.940000000001	0.0600000000004	5.49	0.31	0.73	0.16	9.67	0.21	1.8	1.27	0.530000000001	AAA575.CD3.r.X47.Y1.tile.tissue.png	200	1	1700	200	08c0e4eff6e5d3fd7256e6b5385b214f	0	0	0	0	0	0	0	0	0	0	0	0	0	/home/dhl_ec/bnelissen/Slides/CD3_manuscript/CD3_slides/AAA575.CD3.r/AAA575.CD3.r.run1	255	0.7	0.06	0.7	0.06	-6.74858340539	-8.64205063165	0.217229124681	0.167999503676
0.0	0.0	0.0	0.0	0.0	3400000.0	0.0	0.0	2.46	1.69	0.98	0.0500000000002	4.56	0.240000000001	0.719999999999	0.179999999999	3.84	0.17	2.53	1.93	1.49	AAA575.CD3.r.X47.Y10.tile.tissue.png	201	1	1700	201	dbcae82686758feae5d8be2f04c54b47	0	0	0	0	0	0	0	0	0	0	0	0	0	/home/dhl_ec/bnelissen/Slides/CD3_manuscript/CD3_slides/AAA575.CD3.r/AAA575.CD3.r.run1	255	1.0	0.06	1.0	0.06	0.0	0.0	0.0	7.13630647059
0.0	5441.0	0.0	328.0	5441.0	3400000.0	0.0	1.0	2.68	1.46	1.45	0.0600000000004	7.84	0.46	1.17	0.26	6.6	0.18	2.63	1.95	0.87	AAA575.CD3.r.X47.Y11.tile.tissue.png	202	1	1700	202	12eadf02c88538c6ef2cdc82f9cb5e8b	0	0	0	0	0	0	0	0	0	0	0	0	0	/home/dhl_ec/bnelissen/Slides/CD3_manuscript/CD3_slides/AAA575.CD3.r/AAA575.CD3.r.run1	255	0.7	0.06	0.7	0.06	0.0	-12.2647045697	0.320728965946	3.44693117949
0.0	16060.0	0.0	890.0	16060.0	3400000.0	0.0	2.0	4.12	2.66	1.01	0.0500000000002	5.71	0.32	0.740000000001	0.18	4.85	0.120000000001	1.78	1.3	1.39	AAA575.CD3.r.X47.Y12.tile.tissue.png	203	1	1700	203	86e6d7b244a4cb64fc07d4a04f59ce50	0	0	0	0	0	0	0	0	0	0	0	0	0	/home/dhl_ec/bnelissen/Slides/CD3_manuscript/CD3_slides/AAA575.CD3.r/AAA575.CD3.r.run1	255	0.7	0.06	0.7	0.06	0.0	-11.3614863144	0.0439836399938	6.32718578213
0.0	225098.0	0.0	4842.0	225098.0	3400000.0	0.0	1.0	3.16	2.68	1.01	0.0499999999993	5.69	0.32	0.75	0.18	5.11	0.12	1.88	1.34	1.85	AAA575.CD3.r.X47.Y13.tile.tissue.png	204	1	1700	204	11e5cf19cfede6822282e2e78fe15b4f	0	0	0	0	0	0	0	0	0	0	0	0	0	/home/dhl_ec/bnelissen/Slides/CD3_manuscript/CD3_slides/AAA575.CD3.r/AAA575.CD3.r.run1	255	0.7	0.06	0.7	0.06	0.0	-11.8757293075	0.106115820595	5.37749447783
0.0	672503.0	0.0	4870.0	672503.0	3400000.0	0.0	1.0	2.11	2.34	1.01	0.0599999999995	5.6	0.31	0.720000000001	0.16	5.04	0.15	2.08	1.29	1.09	AAA575.CD3.r.X47.Y14.tile.tissue.png	205	1	1700	205	813343cc00e0527ef32ddbcbbb774f2f	0	0	0	0	0	0	0	0	0	0	0	0	0	/home/dhl_ec/bnelissen/Slides/CD3_manuscript/CD3_slides/AAA575.CD3.r/AAA575.CD3.r.run1	255	0.7	0.06	0.7	0.06	0.0	-12.1195823639	0.532735169955	1.02741443474
2058.0	786357.0	1046.0	4798.0	786357.0	3400000.0	8.0	1.0	2.51	2.47	1.0	0.0499999999993	5.73	0.309999999999	0.73	0.16	7.11	0.21	1.86	1.35	0.58	AAA575.CD3.r.X47.Y15.tile.tissue.png	206	1	1700	206	763643dcedd5bcf59b1610857aa4a48a	0	0	0	0	0	0	0	0	0	0	0	0	0	/home/dhl_ec/bnelissen/Slides/CD3_manuscript/CD3_slides/AAA575.CD3.r/AAA575.CD3.r.run1	255	0.7	0.06	0.7	0.06	-8.19850844235	-12.0564025765	1.92034989859	0.257262518382
8877.0	803389.0	4465.0	4804.0	803389.0	3400000.0	29.0	1.0	2.43	2.72	0.97	0.0500000000002	5.61	0.31	0.730000000001	0.15	9.46	0.21	1.8	1.26	1.06	AAA575.CD3.r.X47.Y16.tile.tissue.png	207	1	1700	207	9fdb11111fac2f435cee3eaa8107c9e4	0	0	0	0	0	0	0	0	0	0	0	0	0	/home/dhl_ec/bnelissen/Slides/CD3_manuscript/CD3_slides/AAA575.CD3.r/AAA575.CD3.r.run1	255	0.7	0.06	0.7	0.06	-7.4367528409	-9.10847256544	0.310883148843	0.169016773897
11855.0	803724.0	5902.0	4802.0	803724.0	3400000.0	37.0	1.0	2.77	2.4	0.96	0.0499999999993	5.56	0.320000000001	0.73	0.150000000001	10.31	0.21	1.87	1.31	1.67	AAA575.CD3.r.X47.Y17.tile.tissue.png	208	1	1700	208	dd6077bbc85f951c64137bb928e68970	0	0	0	0	0	0	0	0	0	0	0	0	0	/home/dhl_ec/bnelissen/Slides/CD3_manuscript/CD3_slides/AAA575.CD3.r/AAA575.CD3.r.run1	255	0.7	0.06	0.7	0.06	-7.15534515938	-8.817873698	0.24945670924	0.169158584559
12080.0	804000.0	6139.0	4800.0	804000.0	3400000.0	38.0	1.0	2.24	2.69	1.02	0.0500000000002	5.81	0.3	0.750000000001	0.16	9.58	0.21	1.84	1.32	1.02	AAA575.CD3.r.X47.Y2.tile.tissue.png	209	1	1700	209	427b8c82be4b8e2d9c3b384e14c03a92	0	0	0	0	0	0	0	0	0	0	0	0	0	/home/dhl_ec/bnelissen/Slides/CD3_manuscript/CD3_slides/AAA575.CD3.r/AAA575.CD3.r.run1	255	0.7	0.06	0.7	0.06	-6.50204868772	-8.21073168877	0.207371540025	0.168184034926
9875.0	804000.0	5022.0	4800.0	804000.0	3400000.0	31.0	1.0	2.07	2.19	0.98	0.0500000000002	5.87	0.45	1.24	0.25	14.26	0.35	2.9	1.98	0.690000000001	AAA575.CD3.r.X47.Y3.tile.tissue.png	210	1	1700	210	7ee5635ea0f8837f06a96c9c72aa0a74	0	0	0	0	0	0	0	0	0	0	0	0	0	/home/dhl_ec/bnelissen/Slides/CD3_manuscript/CD3_slides/AAA575.CD3.r/AAA575.CD3.r.run1	255	0.7	0.06	0.7	0.06	-6.46600712138	-8.18848457595	0.210826484863	0.168184503676
4840.0	804000.0	2652.0	4800.0	804000.0	3400000.0	20.0	1.0	2.51	1.23	1.32	0.0600000000004	5.84	0.54	1.3	0.21	13.51	0.3	2.8	1.96	1.44	AAA575.CD3.r.X47.Y4.tile.tissue.png	211	1	1700	211	e3a226e9d4dab23c780d7f7ad411177f	0	0	0	0	0	0	0	0	0	0	0	0	0	/home/dhl_ec/bnelissen/Slides/CD3_manuscript/CD3_slides/AAA575.CD3.r/AAA575.CD3.r.run1	255	0.7	0.06	0.7	0.06	-7.12911074681	-8.68594310131	0.266541875872	0.169702058824
3818.0	784179.0	1988.0	4802.0	784179.0	3400000.0	13.0	1.0	1.85	1.07	1.52	0.0700000000006	8.2	0.49	1.17	0.22	10.11	0.21	2.74	1.96	0.91	AAA575.CD3.r.X47.Y5.tile.tissue.png	212	1	1700	212	61c8611568bdab6f9caa89e2f4f409a5	0	0	0	0	0	0	0	0	0	0	0	0	0	/home/dhl_ec/bnelissen/Slides/CD3_manuscript/CD3_slides/AAA575.CD3.r/AAA575.CD3.r.run1	255	0.7	0.06	0.7	0.06	-8.59653993328	-12.1958219665	1.81946938033	0.320064430147
0.0	396451.0	0.0	5004.0	396451.0	3400000.0	0.0	6.0	2.12	1.06	1.47	0.0699999999997	7.92	0.469999999999	1.23	0.26	6.92	0.2	2.76	1.95	0.67	AAA575.CD3.r.X47.Y6.tile.tissue.png	213	1	1700	213	f2db55af8d2ec825db4952e96da6cd92	0	0	0	0	0	0	0	0	0	0	0	0	0	/home/dhl_ec/bnelissen/Slides/CD3_manuscript/CD3_slides/AAA575.CD3.r/AAA575.CD3.r.run1	255	0.7	0.06	0.7	0.06	0.0	-11.83516155	0.178588668587	3.28807238051
0.0	11282.0	0.0	756.0	11282.0	3400000.0	0.0	2.0	1.6	2.8	1.46	0.0699999999997	7.95	0.48	1.18	0.27	6.71	0.18	2.64	1.95	0.8	AAA575.CD3.r.X47.Y7.tile.tissue.png	214	1	1700	214	e4115fc16d736cebfdf415d6342eeb4e	0	0	0	0	0	0	0	0	0	0	0	0	0	/home/dhl_ec/bnelissen/Slides/CD3_manuscript/CD3_slides/AAA575.CD3.r/AAA575.CD3.r.run1	255	0.7	0.06	0.7	0.06	0.0	-11.4916196866	0.0772419053598	6.42672190105
0.0	0.0	0.0	0.0	0.0	3400000.0	0.0	0.0	2.43	2.54	1.47	0.0699999999997	6.72	0.389999999999	1.16	0.259999999999	5.51	0.17	2.56	1.96	1.09	AAA575.CD3.r.X47.Y8.tile.tissue.png	215	1	1700	215	c5be94b6a860ae246b8a0f4d08a3cf22	0	0	0	0	0	0	0	0	0	0	0	0	0	/home/dhl_ec/bnelissen/Slides/CD3_manuscript/CD3_slides/AAA575.CD3.r/AAA575.CD3.r.run1	255	1.0	0.06	1.0	0.06	0.0	0.0	0.0	8.49267941176
0.0	0.0	0.0	0.0	0.0	3400000.0	0.0	0.0	2.75	2.69	1.06	0.0500000000002	4.78	0.26	0.75	0.19	3.91	0.11	1.74	1.3	2.1	AAA575.CD3.r.X47.Y9.tile.tissue.png	216	1	1700	216	3bef5e622e148a6cecfe3b0d4ae49332	0	0	0	0	0	0	0	0	0	0	0	0	0	/home/dhl_ec/bnelissen/Slides/CD3_manuscript/CD3_slides/AAA575.CD3.r/AAA575.CD3.r.run1	255	1.0	0.06	1.0	0.06	0.0	0.0	0.0	7.92646647059
0.0	1269.0	0.0	156.0	1269.0	4000000.0	0.0	1.0	1.44	1.86	1.74	0.0800000000008	7.54	0.559999999999	1.41	0.320000000001	8.05	0.22	3.15	2.31	0.820000000001	AAA575.CD3.r.X5.Y1.tile.tissue.png	217	1	2000	217	0de0adc59138dd5b9c87bc78ed098ff4	0	0	0	0	0	0	0	0	0	0	0	0	0	/home/dhl_ec/bnelissen/Slides/CD3_manuscript/CD3_slides/AAA575.CD3.r/AAA575.CD3.r.run1	255	0.7	0.06	0.7	0.06	0.0	-11.9565460881	3.7510304312	5.96127398521
510.0	2240.0	125.0	212.0	2240.0	4000000.0	2.0	1.0	2.77	1.86	1.12	0.0500000000002	6.95	0.56	1.2	0.31	8.9	0.31	3.12	1.92	1.04	AAA575.CD3.r.X5.Y2.tile.tissue.png	218	1	2000	218	4c476a8bad26892c692472c6d456ebf0	0	0	0	0	0	0	0	0	0	0	0	0	0	/home/dhl_ec/bnelissen/Slides/CD3_manuscript/CD3_slides/AAA575.CD3.r/AAA575.CD3.r.run1	255	0.7	0.06	0.7	0.06	-9.16873086876	-12.0354094505	2.36761804947	0.137053500061
0.0	0.0	0.0	0.0	0.0	4000000.0	0.0	0.0	2.29	2.36	1.12	0.0500000000002	6.07	0.29	0.719999999999	0.21	4.45	0.2	3.1	2.33	1.3	AAA575.CD3.r.X5.Y3.tile.tissue.png	219	1	2000	219	28c429608a967f606cedfee69feb2113	0	0	0	0	0	0	0	0	0	0	0	0	0	/home/dhl_ec/bnelissen/Slides/CD3_manuscript/CD3_slides/AAA575.CD3.r/AAA575.CD3.r.run1	255	1.0	0.06	1.0	0.06	0.0	-11.6013371205	0.0	0.135873860929
52.0	6137.0	35.0	565.0	6137.0	4000000.0	1.0	2.0	2.27	3.41	1.13	0.0599999999995	6.61	0.56	1.05	0.22	6.69	0.22	2.1	1.54	0.77	AAA575.CD3.r.X5.Y4.tile.tissue.png	220	1	2000	220	034a9df4c84f45e60b54927572a174fc	0	0	0	0	0	0	0	0	0	0	0	0	0	/home/dhl_ec/bnelissen/Slides/CD3_manuscript/CD3_slides/AAA575.CD3.r/AAA575.CD3.r.run1	255	0.7	0.06	0.7	0.06	-9.49084317188	-11.7553174367	4.23614873136	1.01680808484
0.0	0.0	0.0	0.0	0.0	4000000.0	0.0	0.0	2.79	1.32	1.89	0.0799999999999	5.85	0.33	0.870000000001	0.22	4.7	0.2	3.24	2.61	1.11	AAA575.CD3.r.X5.Y5.tile.tissue.png	221	1	2000	221	e536781397d2f3d318d074818ca14845	0	0	0	0	0	0	0	0	0	0	0	0	0	/home/dhl_ec/bnelissen/Slides/CD3_manuscript/CD3_slides/AAA575.CD3.r/AAA575.CD3.r.run1	255	1.0	0.06	1.0	0.06	0.0	0.0	0.0	9.167058
0.0	0.0	0.0	0.0	0.0	4000000.0	0.0	0.0	2.38	2.36	1.1	0.0500000000002	5.62	0.31	0.900000000001	0.22	4.69	0.13	2.11	1.57	0.47	AAA575.CD3.r.X5.Y6.tile.tissue.png	222	1	2000	222	c957c2d704710f6283afea4f541a153e	0	0	0	0	0	0	0	0	0	0	0	0	0	/home/dhl_ec/bnelissen/Slides/CD3_manuscript/CD3_slides/AAA575.CD3.r/AAA575.CD3.r.run1	255	1.0	0.06	1.0	0.06	0.0	0.0	0.0	5.9299525
0.0	0.0	0.0	0.0	0.0	4000000.0	0.0	0.0	3.66	2.22	1.11	0.0600000000004	6.47	0.3	0.91	0.22	4.68	0.13	1.97	1.53	1.35	AAA575.CD3.r.X5.Y7.tile.tissue.png	223	1	2000	223	8449e9c74d42fed46e23b6fd5d86ff11	0	0	0	0	0	0	0	0	0	0	0	0	0	/home/dhl_ec/bnelissen/Slides/CD3_manuscript/CD3_slides/AAA575.CD3.r/AAA575.CD3.r.run1	255	1.0	0.06	1.0	0.06	0.0	-10.5769811148	0.0	3.02696782374
0.0	0.0	0.0	0.0	0.0	4000000.0	0.0	0.0	2.84	1.9	1.14	0.0600000000004	5.56	0.290000000001	0.88	0.21	4.45	0.21	3.3	1.65	1.54	AAA575.CD3.r.X5.Y8.tile.tissue.png	224	1	2000	224	7d26503b0e08b041fddcb8f670bea3f0	0	0	0	0	0	0	0	0	0	0	0	0	0	/home/dhl_ec/bnelissen/Slides/CD3_manuscript/CD3_slides/AAA575.CD3.r/AAA575.CD3.r.run1	255	1.0	0.06	1.0	0.06	0.0	0.0	0.0	4.8457815
0.0	0.0	0.0	0.0	0.0	4000000.0	0.0	0.0	1.78	1.96	1.85	0.0799999999999	7.27	0.29	0.89	0.22	4.66	0.200000000001	3.22	2.52	1.68	AAA575.CD3.r.X5.Y9.tile.tissue.png	225	1	2000	225	e2d34c7266d76ff3d04ef636107debfa	0	0	0	0	0	0	0	0	0	0	0	0	0	/home/dhl_ec/bnelissen/Slides/CD3_manuscript/CD3_slides/AAA575.CD3.r/AAA575.CD3.r.run1	255	1.0	0.06	1.0	0.06	0.0	-10.8836284465	0.0	2.26224760366
0.0	0.0	0.0	0.0	0.0	4000000.0	0.0	0.0	3.07	2.18	1.1	0.0599999999995	5.51	0.29	0.9	0.219999999999	4.48	0.13	2.0	1.56	0.78	AAA575.CD3.r.X6.Y0.tile.tissue.png	226	1	2000	226	2e1d7e8c3356e46c255f380ea5f28730	0	0	0	0	0	0	0	0	0	0	0	0	0	/home/dhl_ec/bnelissen/Slides/CD3_manuscript/CD3_slides/AAA575.CD3.r/AAA575.CD3.r.run1	255	1.0	0.06	1.0	0.06	0.0	0.0	0.0	2.074250875
178.0	673779.0	105.0	17679.0	673779.0	4000000.0	3.0	10.0	2.21	4.0	1.1	0.0600000000004	7.86	0.39	0.76	0.2	6.94	0.23	2.16	1.52	1.24	AAA575.CD3.r.X6.Y1.tile.tissue.png	227	1	2000	227	2b954d1e7391fde09ab28244293e118d	0	0	0	0	0	0	0	0	0	0	0	0	0	/home/dhl_ec/bnelissen/Slides/CD3_manuscript/CD3_slides/AAA575.CD3.r/AAA575.CD3.r.run1	255	0.7	0.06	0.7	0.06	-9.16782795464	-11.5702555065	1.89420850169	1.11264735937
2988.0	2215102.0	1415.0	7024.0	2215102.0	4000000.0	30.0	1.0	3.56	1.46	1.09	0.0500000000002	6.68	0.38	0.740000000001	0.13	8.18	0.45	2.69	1.48	1.07	AAA575.CD3.r.X6.Y2.tile.tissue.png	228	1	2000	228	353c3f7cd1fbb4a7ecaf17c50fa7d4f5	0	0	0	0	0	0	0	0	0	0	0	0	0	/home/dhl_ec/bnelissen/Slides/CD3_manuscript/CD3_slides/AAA575.CD3.r/AAA575.CD3.r.run1	255	0.7	0.06	0.7	0.06	-8.94012392715	-11.6509088913	1.13962642907	0.243760226562
2612.0	700012.0	1229.0	10389.0	700012.0	4000000.0	21.0	7.0	2.91	3.36	1.09	0.0500000000002	6.65	0.37	0.73	0.18	6.89	0.23	3.55	2.4	0.79	AAA575.CD3.r.X6.Y3.tile.tissue.png	229	1	2000	229	906407748c7379b2105e0feaa6cb7f33	0	0	0	0	0	0	0	0	0	0	0	0	0	/home/dhl_ec/bnelissen/Slides/CD3_manuscript/CD3_slides/AAA575.CD3.r/AAA575.CD3.r.run1	255	0.7	0.06	0.7	0.06	-9.12737123128	-11.5926987021	1.67757175485	0.208312828125
0.0	2355.0	0.0	216.0	2355.0	4000000.0	0.0	1.0	2.59	2.43	1.21	0.0599999999995	6.58	0.360000000001	0.81	0.22	5.88	0.22	3.07	2.29	0.989999999999	AAA575.CD3.r.X6.Y4.tile.tissue.png	230	1	2000	230	24b9d088adaf14ab7682a77bd5baf67c	0	0	0	0	0	0	0	0	0	0	0	0	0	/home/dhl_ec/bnelissen/Slides/CD3_manuscript/CD3_slides/AAA575.CD3.r/AAA575.CD3.r.run1	255	0.7	0.06	0.7	0.06	0.0	-12.4142770073	5.0970371384	3.70023211386
0.0	923813.0	0.0	15082.0	923813.0	4000000.0	0.0	7.0	2.34	2.23	1.13	0.0599999999995	7.24	0.38	0.75	0.17	7.02	0.17	2.18	1.53	0.929999999999	AAA575.CD3.r.X7.Y1.tile.tissue.png	231	1	2000	231	4d314ad69c205aa08e99fd2d31a85843	0	0	0	0	0	0	0	0	0	0	0	0	0	/home/dhl_ec/bnelissen/Slides/CD3_manuscript/CD3_slides/AAA575.CD3.r/AAA575.CD3.r.run1	255	0.7	0.06	0.7	0.06	-8.52813112439	-11.8595678257	2.05181546261	1.53128800391
2427.0	2127045.0	1268.0	10722.0	2127045.0	4000000.0	27.0	1.0	2.95	1.75	1.15	0.0500000000002	7.11	0.56	1.22	0.19	11.34	0.440000000001	3.39	2.29	0.93	AAA575.CD3.r.X7.Y2.tile.tissue.png	232	1	2000	232	99c65daa2dbdf0b008669cde60bd2790	0	0	0	0	0	0	0	0	0	0	0	0	0	/home/dhl_ec/bnelissen/Slides/CD3_manuscript/CD3_slides/AAA575.CD3.r/AAA575.CD3.r.run1	255	0.7	0.06	0.7	0.06	-9.01063816522	-11.9673462638	1.32210383358	0.227331765625
2890.0	507798.0	1352.0	11718.0	507798.0	4000000.0	28.0	11.0	2.31	2.82	1.75	0.0600000000004	7.04	0.39	0.73	0.2	6.83	0.219999999999	2.16	1.5	2.03	AAA575.CD3.r.X7.Y3.tile.tissue.png	233	1	2000	233	f2ef8e8803d2b2d6a996cf97aecf8302	0	0	0	0	0	0	0	0	0	0	0	0	0	/home/dhl_ec/bnelissen/Slides/CD3_manuscript/CD3_slides/AAA575.CD3.r/AAA575.CD3.r.run1	255	0.7	0.06	0.7	0.06	-9.25221985831	-11.6827670457	1.67825482075	0.152817085938
0.0	0.0	0.0	0.0	0.0	4000000.0	0.0	0.0	2.38	1.82	1.11	0.0599999999995	6.38	0.29	0.85	0.23	4.69	0.129999999999	2.03	1.52	1.13	AAA575.CD3.r.X7.Y4.tile.tissue.png	234	1	2000	234	c8a9555affbeaa786fbae74270f73efa	0	0	0	0	0	0	0	0	0	0	0	0	0	/home/dhl_ec/bnelissen/Slides/CD3_manuscript/CD3_slides/AAA575.CD3.r/AAA575.CD3.r.run1	255	1.0	0.06	1.0	0.06	0.0	-12.2907046649	0.0	4.55742549725
0.0	28867.0	0.0	2037.0	28867.0	4000000.0	0.0	5.0	2.18	1.91	1.73	0.0799999999999	8.96	0.56	1.26	0.349999999999	8.22	0.24	3.54	2.37	0.73	AAA575.CD3.r.X8.Y1.tile.tissue.png	235	1	2000	235	3d72946faef91356b3c75a1f4e424ce2	0	0	0	0	0	0	0	0	0	0	0	0	0	/home/dhl_ec/bnelissen/Slides/CD3_manuscript/CD3_slides/AAA575.CD3.r/AAA575.CD3.r.run1	255	0.7	0.06	0.7	0.06	0.0	-11.7096805566	3.01133620354	4.08372832178
453.0	728948.0	184.0	8966.0	728948.0	4000000.0	3.0	4.0	3.37	1.93	1.1	0.0500000000002	7.54	0.36	0.72	0.19	7.26	0.25	2.26	1.54	1.59	AAA575.CD3.r.X8.Y2.tile.tissue.png	236	1	2000	236	23544ea1932f49ae099fb1fb7470039e	0	0	0	0	0	0	0	0	0	0	0	0	0	/home/dhl_ec/bnelissen/Slides/CD3_manuscript/CD3_slides/AAA575.CD3.r/AAA575.CD3.r.run1	255	0.7	0.06	0.7	0.06	-9.54416041264	-11.3798190153	2.07032133338	0.145428494141
658.0	1504849.0	282.0	14067.0	1504849.0	4000000.0	6.0	4.0	2.88	1.73	1.14	0.0500000000002	7.11	0.570000000001	1.22	0.23	8.26	0.27	2.19	1.48	0.59	AAA575.CD3.r.X8.Y3.tile.tissue.png	237	1	2000	237	2dff2798f05998e71e14fb0f3cbf59d5	0	0	0	0	0	0	0	0	0	0	0	0	0	/home/dhl_ec/bnelissen/Slides/CD3_manuscript/CD3_slides/AAA575.CD3.r/AAA575.CD3.r.run1	255	0.7	0.06	0.7	0.06	-9.47958817219	-11.1524018202	1.4887290827	0.169714945313
192.0	181242.0	89.0	3998.0	181242.0	4000000.0	2.0	3.0	2.46	3.0	1.2	0.0599999999995	8.09	0.37	0.739999999999	0.21	6.62	0.32	3.21	2.29	0.820000000001	AAA575.CD3.r.X8.Y4.tile.tissue.png	238	1	2000	238	c7c562bb9a568669c081bd2c70fd23b4	0	0	0	0	0	0	0	0	0	0	0	0	0	/home/dhl_ec/bnelissen/Slides/CD3_manuscript/CD3_slides/AAA575.CD3.r/AAA575.CD3.r.run1	255	0.7	0.06	0.7	0.06	-9.18958748968	-11.1170547502	1.77555545106	1.31175288525
0.0	270261.0	0.0	3840.0	270261.0	4000000.0	0.0	2.0	2.67	1.28	1.76	0.0800000000008	11.37	0.559999999999	1.31	0.29	8.76	0.23	3.16	2.3	0.94	AAA575.CD3.r.X8.Y5.tile.tissue.png	239	1	2000	239	4b0de94a00a59445a3b36c1517cb782e	0	0	0	0	0	0	0	0	0	0	0	0	0	/home/dhl_ec/bnelissen/Slides/CD3_manuscript/CD3_slides/AAA575.CD3.r/AAA575.CD3.r.run1	255	0.7	0.06	0.7	0.06	-8.41968629688	-11.3728489916	1.46197827882	2.6624417417
147.0	1125614.0	84.0	9371.0	1125614.0	4000000.0	2.0	4.0	2.41	2.01	1.74	0.0700000000006	12.99	0.559999999999	1.21	0.25	10.08	0.370000000001	3.11	2.3	0.860000000001	AAA575.CD3.r.X9.Y1.tile.tissue.png	240	1	2000	240	3ede2cec1004e5e32a94aa6f4d8bcc5f	0	0	0	0	0	0	0	0	0	0	0	0	0	/home/dhl_ec/bnelissen/Slides/CD3_manuscript/CD3_slides/AAA575.CD3.r/AAA575.CD3.r.run1	255	0.7	0.06	0.7	0.06	-9.00136553832	-11.2800728238	1.90546857665	1.44086085547
115.0	3934418.0	71.0	10548.0	3934418.0	4000000.0	2.0	2.0	3.13	2.06	1.75	0.0699999999997	9.16	0.55	1.18	0.0799999999999	13.08	0.55	3.3	2.28	0.750000000001	AAA575.CD3.r.X9.Y2.tile.tissue.png	241	1	2000	241	cb057d30af6e8d2facc27281d3978662	0	0	0	0	0	0	0	0	0	0	0	0	0	/home/dhl_ec/bnelissen/Slides/CD3_manuscript/CD3_slides/AAA575.CD3.r/AAA575.CD3.r.run1	255	0.7	0.06	0.7	0.06	-8.56961930134	-11.4532676004	0.681628110436	0.0960752910156
309.0	1993545.0	101.0	15742.0	1993545.0	4000000.0	2.0	4.0	3.33	2.82	1.15	0.0499999999993	8.72	0.39	0.74	0.15	8.08	0.290000000001	2.26	1.52	1.35	AAA575.CD3.r.X9.Y3.tile.tissue.png	242	1	2000	242	6a3fd051729c23e6d37e5d289f1a52f4	0	0	0	0	0	0	0	0	0	0	0	0	0	/home/dhl_ec/bnelissen/Slides/CD3_manuscript/CD3_slides/AAA575.CD3.r/AAA575.CD3.r.run1	255	0.7	0.06	0.7	0.06	-9.13507835298	-11.2372346853	1.13746322431	0.2011493125
2460.0	1127377.0	981.0	27234.0	1127377.0	4000000.0	22.0	23.0	2.62	1.73	1.17	0.0500000000002	7.13	0.38	0.740000000001	0.17	7.55	0.26	2.3	1.54	0.920000000001	AAA575.CD3.r.X9.Y4.tile.tissue.png	243	1	2000	243	f4f3f572346f1703c15e4fe136560062	0	0	0	0	0	0	0	0	0	0	0	0	0	/home/dhl_ec/bnelissen/Slides/CD3_manuscript/CD3_slides/AAA575.CD3.r/AAA575.CD3.r.run1	255	0.7	0.06	0.7	0.06	-9.92504303609	-11.5300353638	2.68658604161	0.331148082031
319.0	899711.0	135.0	18420.0	899711.0	4000000.0	3.0	18.0	2.55	1.95	1.2	0.0600000000004	8.47	0.38	0.77	0.179999999999	7.33	0.25	2.2	1.53	0.549999999999	AAA575.CD3.r.X9.Y5.tile.tissue.png	244	1	2000	244	8f60fb30f978a582ee2239733c52736d	0	0	0	0	0	0	0	0	0	0	0	0	0	/home/dhl_ec/bnelissen/Slides/CD3_manuscript/CD3_slides/AAA575.CD3.r/AAA575.CD3.r.run1	255	0.7	0.06	0.7	0.06	-9.13754750935	-11.6400654956	2.03199826457	2.3848287168
0.0	219476.0	0.0	3917.0	219476.0	4000000.0	0.0	2.0	1.06	2.45	1.12	0.0599999999995	6.99	0.37	0.849999999999	0.2	6.03	0.14	2.16	1.53	0.52	AAA575.CD3.r.X9.Y6.tile.tissue.png	245	1	2000	245	32e3811900cd5e4971033ae27c5cff82	0	0	0	0	0	0	0	0	0	0	0	0	0	/home/dhl_ec/bnelissen/Slides/CD3_manuscript/CD3_slides/AAA575.CD3.r/AAA575.CD3.r.run1	255	0.7	0.06	0.7	0.06	0.0	-11.7964902414	1.07428360618	2.77331606885
0.0	0.0	0.0	0.0	0.0	4000000.0	0.0	0.0	1.02	2.21	1.17	0.0700000000006	5.86	0.3	0.869999999999	0.219999999999	4.72	0.129999999999	2.04	1.54	0.5	AAA575.CD3.r.X9.Y7.tile.tissue.png	246	1	2000	246	c3c8dcb55515fc00b359b01916bcb602	0	0	0	0	0	0	0	0	0	0	0	0	0	/home/dhl_ec/bnelissen/Slides/CD3_manuscript/CD3_slides/AAA575.CD3.r/AAA575.CD3.r.run1	255	1.0	0.06	1.0	0.06	0.0	0.0	0.0	9.275701
[truncated: 2 more columns]
