# Supplementary material for: SlideToolkit: An Assistive Toolset for the Histological Quantification of Whole Slide Images
Source: PLoS One. 2014 Nov 5;9(11):e110289. doi: 10.1371/journal.pone.0110289 (PMC4220929; doi:10.1371/journal.pone.0110289)
Supplement: RawData S1 — ICC and BlandAltman plot - measurements and r-script.zip. Measurements of Run1 and Run2, including the code for the calculation of the intraclass correlation coefficient (ICC) and the code for the Bland and Altman plot. (ZIP) [file pone.0110289.s003.zip › cellprofiler.measurements/run1.1eda46649e87da527d5a4a8db4db2879.DefaultOUT_Image.csv]

AreaOccupied_AreaOccupied_DAB_Nuclei	AreaOccupied_AreaOccupied_Tissue	AreaOccupied_Perimeter_DAB_Nuclei	AreaOccupied_Perimeter_Tissue	AreaOccupied_TotalArea_DAB_Nuclei	AreaOccupied_TotalArea_Tissue	Count_DAB_Nuclei	Count_Tissue	ExecutionTime_01LoadImages	ExecutionTime_02ColorToGray	ExecutionTime_03Smooth	ExecutionTime_04ImageMath	ExecutionTime_05IdentifyPrimaryObjects	ExecutionTime_06MeasureImageAreaOccupied	ExecutionTime_07UnmixColors	ExecutionTime_08MaskImage	ExecutionTime_09IdentifyPrimaryObjects	ExecutionTime_10MeasureImageAreaOccupied	ExecutionTime_11OverlayOutlines	ExecutionTime_12OverlayOutlines	ExecutionTime_13SaveImages	FileName_Original	Group_Index	Group_Number	Height_Original	ImageNumber	MD5Digest_Original	ModuleError_01LoadImages	ModuleError_02ColorToGray	ModuleError_03Smooth	ModuleError_04ImageMath	ModuleError_05IdentifyPrimaryObjects	ModuleError_06MeasureImageAreaOccupied	ModuleError_07UnmixColors	ModuleError_08MaskImage	ModuleError_09IdentifyPrimaryObjects	ModuleError_10MeasureImageAreaOccupied	ModuleError_11OverlayOutlines	ModuleError_12OverlayOutlines	ModuleError_13SaveImages	PathName_Original	Scaling_Original	Threshold_FinalThreshold_DAB_Nuclei	Threshold_FinalThreshold_Tissue	Threshold_OrigThreshold_DAB_Nuclei	Threshold_OrigThreshold_Tissue	Threshold_SumOfEntropies_DAB_Nuclei	Threshold_SumOfEntropies_Tissue	Threshold_WeightedVariance_DAB_Nuclei	Threshold_WeightedVariance_Tissue
0.0	287535.0	0.0	3096.0	287535.0	4000000.0	0.0	1.0	3.99	2.59	1.15	0.05	6.19	0.55	1.24	0.29	8.88	0.21	3.09	2.21	1.59	AAA286.CD3.location-b.X0.Y4.tile.tissue.png	1	1	2000	1	c706694ad6e00bb1fce8857b2fee12a0	0	0	0	0	0	0	0	0	0	0	0	0	0	/home/dhl_ec/bnelissen/Slides/CD3_manuscript/CD3_slides/AAA286.CD3.location-b/AAA286.CD3.location-b.run1	255	0.7	0.06	0.7	0.06	-5.20418700043	-10.8372295825	0.366658189438	2.75093759595
79.0	1589808.0	41.0	6300.0	1589808.0	4000000.0	1.0	2.0	2.65	2.37	1.71	0.07	9.25	0.53	1.16	0.21	10.02	0.39	3.14	2.18	0.95	AAA286.CD3.location-b.X0.Y5.tile.tissue.png	2	1	2000	2	407b0a5f288141c97ffc7a2751d4de71	0	0	0	0	0	0	0	0	0	0	0	0	0	/home/dhl_ec/bnelissen/Slides/CD3_manuscript/CD3_slides/AAA286.CD3.location-b/AAA286.CD3.location-b.run1	255	0.7	0.06	0.7	0.06	-7.96716003317	-10.9738830206	0.261669451139	1.21948804297
494.0	2171414.0	144.0	6364.0	2171414.0	4000000.0	2.0	1.0	1.29	2.7	1.7	0.07	8.75	0.53	1.13	0.18	10.73	0.41	3.14	2.21	0.71	AAA286.CD3.location-b.X0.Y6.tile.tissue.png	3	1	2000	3	c00cc2d8489ac6a6872c94e00b0aef54	0	0	0	0	0	0	0	0	0	0	0	0	0	/home/dhl_ec/bnelissen/Slides/CD3_manuscript/CD3_slides/AAA286.CD3.location-b/AAA286.CD3.location-b.run1	255	0.7	0.06	0.7	0.06	-7.74505308562	-10.5631385187	0.307298962547	0.416683320312
210.0	1002989.0	112.0	6201.0	1002989.0	4000000.0	2.0	2.0	1.21	1.63	1.69	0.07	8.88	0.53	1.2	0.24	9.42	0.35	3.12	2.19	0.59	AAA286.CD3.location-b.X0.Y7.tile.tissue.png	4	1	2000	4	8d9d35a1a61f8cc6606a853df0661736	0	0	0	0	0	0	0	0	0	0	0	0	0	/home/dhl_ec/bnelissen/Slides/CD3_manuscript/CD3_slides/AAA286.CD3.location-b/AAA286.CD3.location-b.run1	255	0.7	0.06	0.7	0.06	-8.4046695389	-10.8615688628	0.645584062275	1.60131908594
0.0	140820.0	0.0	2531.0	140820.0	4000000.0	0.0	2.0	1.39	2.39	1.72	0.07	9.25	0.53	1.23	0.29	8.26	0.22	2.99	2.31	0.58	AAA286.CD3.location-b.X1.Y3.tile.tissue.png	5	1	2000	5	3827537b7e50940a7fdf362137708fc1	0	0	0	0	0	0	0	0	0	0	0	0	0	/home/dhl_ec/bnelissen/Slides/CD3_manuscript/CD3_slides/AAA286.CD3.location-b/AAA286.CD3.location-b.run1	255	0.7	0.06	0.7	0.06	-6.13422809247	-10.8629671568	0.32320216699	3.16720211499
748.0	3149745.0	320.0	8456.0	3149745.0	4000000.0	6.0	1.0	2.13	2.91	1.7	0.06	12.71	0.53	1.12	0.13	11.57	0.47	3.13	2.22	0.65	AAA286.CD3.location-b.X1.Y4.tile.tissue.png	6	1	2000	6	db6f1ec31d42ca5b09faab51bd3b19b1	0	0	0	0	0	0	0	0	0	0	0	0	0	/home/dhl_ec/bnelissen/Slides/CD3_manuscript/CD3_slides/AAA286.CD3.location-b/AAA286.CD3.location-b.run1	255	0.7	0.06	0.7	0.06	-7.88579127184	-10.8900471266	0.275663137599	0.256472148437
0.0	2239122.0	0.0	7163.0	2239122.0	4000000.0	0.0	1.0	1.13	1.68	1.07	0.06	6.32	0.43	0.85	0.15	8.7	0.25	2.73	2.06	0.63	AAA286.CD3.location-b.X1.Y5.tile.tissue.png	7	1	2000	7	4d8ce0c019fa666629c0b9e989a90651	0	0	0	0	0	0	0	0	0	0	0	0	0	/home/dhl_ec/bnelissen/Slides/CD3_manuscript/CD3_slides/AAA286.CD3.location-b/AAA286.CD3.location-b.run1	255	0.7	0.06	0.7	0.06	-7.55038338467	-11.002799059	0.362893243606	0.447213394531
427.0	2792396.0	133.0	9655.0	2792396.0	4000000.0	2.0	2.0	1.3	1.64	1.71	0.06	8.66	0.53	1.24	0.16	11.42	0.45	3.15	2.21	0.68	AAA286.CD3.location-b.X1.Y6.tile.tissue.png	8	1	2000	8	f49e23e5780720935cb299e9d69c030d	0	0	0	0	0	0	0	0	0	0	0	0	0	/home/dhl_ec/bnelissen/Slides/CD3_manuscript/CD3_slides/AAA286.CD3.location-b/AAA286.CD3.location-b.run1	255	0.7	0.06	0.7	0.06	-8.41148682945	-10.6303894543	0.451874457275	0.194735304687
266.0	3872705.0	86.0	8525.0	3872705.0	4000000.0	1.0	1.0	1.44	1.94	1.71	0.06	8.7	0.54	1.11	0.08	12.3	0.51	3.14	2.21	0.6	AAA286.CD3.location-b.X1.Y7.tile.tissue.png	9	1	2000	9	9cfc10328b1a5039d1f3407db44c53d5	0	0	0	0	0	0	0	0	0	0	0	0	0	/home/dhl_ec/bnelissen/Slides/CD3_manuscript/CD3_slides/AAA286.CD3.location-b/AAA286.CD3.location-b.run1	255	0.7	0.06	0.7	0.06	-7.90817619783	-10.9947688249	0.230235338868	0.0691248066406
63.0	441829.0	42.0	4411.0	441829.0	4000000.0	1.0	2.0	1.58	2.12	1.7	0.07	10.67	0.53	1.24	0.28	8.89	0.31	2.96	2.22	0.58	AAA286.CD3.location-b.X1.Y8.tile.tissue.png	10	1	2000	10	86a4f3be8a374d69cc5bd265f648d9a7	0	0	0	0	0	0	0	0	0	0	0	0	0	/home/dhl_ec/bnelissen/Slides/CD3_manuscript/CD3_slides/AAA286.CD3.location-b/AAA286.CD3.location-b.run1	255	0.7	0.06	0.7	0.06	-7.50677893169	-11.2200938228	0.590941748328	2.07401033545
0.0	0.0	0.0	0.0	0.0	4000000.0	0.0	0.0	1.0	1.39	1.71	0.07	7.63	0.44	1.35	0.31	6.4	0.19	2.88	2.22	0.52	AAA286.CD3.location-b.X10.Y0.tile.tissue.png	11	1	2000	11	97840e302d7993ceeae98a780d41c408	0	0	0	0	0	0	0	0	0	0	0	0	0	/home/dhl_ec/bnelissen/Slides/CD3_manuscript/CD3_slides/AAA286.CD3.location-b/AAA286.CD3.location-b.run1	255	1.0	0.06	1.0	0.06	0.0	0.0	0.0	1.8081395
0.0	255559.0	0.0	3525.0	255559.0	4000000.0	0.0	1.0	1.35	2.75	1.74	0.08	9.08	0.53	1.16	0.28	7.47	0.23	2.02	1.43	0.55	AAA286.CD3.location-b.X10.Y1.tile.tissue.png	12	1	2000	12	2bd4aa8998b5a69ad7f69342df371e1d	0	0	0	0	0	0	0	0	0	0	0	0	0	/home/dhl_ec/bnelissen/Slides/CD3_manuscript/CD3_slides/AAA286.CD3.location-b/AAA286.CD3.location-b.run1	255	0.7	0.06	0.7	0.06	-6.81897482243	-10.6410623705	0.405201488714	2.81805559399
203.0	3077437.0	91.0	11605.0	3077437.0	4000000.0	2.0	2.0	1.29	2.06	1.69	0.06	7.5	0.54	1.11	0.14	11.76	0.47	3.18	2.19	0.6	AAA286.CD3.location-b.X10.Y2.tile.tissue.png	13	1	2000	13	4a6b6bbf4882530086496a737a12c651	0	0	0	0	0	0	0	0	0	0	0	0	0	/home/dhl_ec/bnelissen/Slides/CD3_manuscript/CD3_slides/AAA286.CD3.location-b/AAA286.CD3.location-b.run1	255	0.7	0.06	0.7	0.06	-8.70125905456	-11.2840528408	0.638105725332	0.190111339844
0.0	0.0	0.0	0.0	0.0	4000000.0	0.0	0.0	1.07	2.31	1.72	0.08	8.46	0.43	1.24	0.3	6.31	0.19	2.87	2.22	0.52	AAA286.CD3.location-b.X10.Y3.tile.tissue.png	14	1	2000	14	1acc081d332efc54780b83dd77b0eebf	0	0	0	0	0	0	0	0	0	0	0	0	0	/home/dhl_ec/bnelissen/Slides/CD3_manuscript/CD3_slides/AAA286.CD3.location-b/AAA286.CD3.location-b.run1	255	1.0	0.06	1.0	0.06	0.0	-12.1251757623	0.0	4.84814613864
0.0	110813.0	0.0	2761.0	110813.0	4000000.0	0.0	1.0	1.13	1.44	1.72	0.07	9.14	0.53	1.21	0.3	7.64	0.21	2.93	2.19	0.55	AAA286.CD3.location-b.X10.Y4.tile.tissue.png	15	1	2000	15	9ec11aaecae82535c564a110e321b878	0	0	0	0	0	0	0	0	0	0	0	0	0	/home/dhl_ec/bnelissen/Slides/CD3_manuscript/CD3_slides/AAA286.CD3.location-b/AAA286.CD3.location-b.run1	255	0.7	0.06	0.7	0.06	0.0	-11.0397406654	1.29494917677	3.47455798279
268.0	3930316.0	110.0	8355.0	3930316.0	4000000.0	2.0	1.0	2.27	2.3	1.72	0.06	11.72	0.53	1.11	0.08	12.32	0.51	3.15	2.22	0.62	AAA286.CD3.location-b.X10.Y5.tile.tissue.png	16	1	2000	16	4a974923cb6c5950fa55f9a569508db8	0	0	0	0	0	0	0	0	0	0	0	0	0	/home/dhl_ec/bnelissen/Slides/CD3_manuscript/CD3_slides/AAA286.CD3.location-b/AAA286.CD3.location-b.run1	255	0.7	0.06	0.7	0.06	-9.02769396548	-10.9965805185	0.858579458679	0.0683497265625
51.0	3785767.0	39.0	12859.0	3785767.0	4000000.0	1.0	1.0	1.0	2.07	1.7	0.0699999999999	10.81	0.54	1.1	0.09	12.18	0.51	3.2	2.23	0.59	AAA286.CD3.location-b.X10.Y6.tile.tissue.png	17	1	2000	17	9af3d1e379ac329bb32829b7976055ab	0	0	0	0	0	0	0	0	0	0	0	0	0	/home/dhl_ec/bnelissen/Slides/CD3_manuscript/CD3_slides/AAA286.CD3.location-b/AAA286.CD3.location-b.run1	255	0.7	0.06	0.7	0.06	-8.63760753866	-11.4121945356	0.674263469464	0.115255722656
0.0	78466.0	0.0	2713.0	78466.0	4000000.0	0.0	3.0	0.98	1.8	1.72	0.0700000000001	9.23	0.53	1.25	0.3	7.58	0.21	2.98	2.2	0.72	AAA286.CD3.location-b.X10.Y7.tile.tissue.png	18	1	2000	18	3d470795981217a291e4c7a3a8ca4098	0	0	0	0	0	0	0	0	0	0	0	0	0	/home/dhl_ec/bnelissen/Slides/CD3_manuscript/CD3_slides/AAA286.CD3.location-b/AAA286.CD3.location-b.run1	255	0.7	0.06	0.7	0.06	0.0	-11.6938779016	1.40364039042	4.18157230273
176.0	3369.0	62.0	399.0	3369.0	4000000.0	1.0	2.0	1.2	1.72	1.71	0.0700000000001	8.89	0.53	1.27	0.3	8.59	0.29	2.96	2.22	0.87	AAA286.CD3.location-b.X11.Y0.tile.tissue.png	19	1	2000	19	2f177b33f3203d1431592b1aff560ad8	0	0	0	0	0	0	0	0	0	0	0	0	0	/home/dhl_ec/bnelissen/Slides/CD3_manuscript/CD3_slides/AAA286.CD3.location-b/AAA286.CD3.location-b.run1	255	0.7	0.06	0.7	0.06	-9.76386220352	-12.2434014621	3.23227898014	3.13606810413
0.0	2611551.0	0.0	9144.0	2611551.0	4000000.0	0.0	1.0	1.53	2.74	1.73	0.0600000000001	11.82	0.54	1.11	0.16	10.59	0.36	3.16	2.2	1.0	AAA286.CD3.location-b.X11.Y1.tile.tissue.png	20	1	2000	20	8dcda1fc65ac5b564f08f80e7488762d	0	0	0	0	0	0	0	0	0	0	0	0	0	/home/dhl_ec/bnelissen/Slides/CD3_manuscript/CD3_slides/AAA286.CD3.location-b/AAA286.CD3.location-b.run1	255	0.7	0.06	0.7	0.06	-7.72232824731	-10.6042110851	0.247432605754	0.233047058594
0.0	1642759.0	0.0	6948.0	1642759.0	4000000.0	0.0	1.0	2.43	3.28	1.73	0.0700000000001	9.14	0.53	1.12	0.21	9.73	0.3	3.14	2.24	0.96	AAA286.CD3.location-b.X11.Y2.tile.tissue.png	21	1	2000	21	addf60e68e71ba8b2c49ca083fc3e630	0	0	0	0	0	0	0	0	0	0	0	0	0	/home/dhl_ec/bnelissen/Slides/CD3_manuscript/CD3_slides/AAA286.CD3.location-b/AAA286.CD3.location-b.run1	255	0.7	0.06	0.7	0.06	-8.25783262776	-10.8822496941	0.598833359344	0.864593371094
0.0	0.0	0.0	0.0	0.0	4000000.0	0.0	0.0	1.95	1.81	1.72	0.0700000000001	8.51	0.45	1.35	0.31	6.33	0.2	2.92	2.24	0.62	AAA286.CD3.location-b.X11.Y3.tile.tissue.png	22	1	2000	22	c97345fd072d57bdfa457d3c454635c0	0	0	0	0	0	0	0	0	0	0	0	0	0	/home/dhl_ec/bnelissen/Slides/CD3_manuscript/CD3_slides/AAA286.CD3.location-b/AAA286.CD3.location-b.run1	255	1.0	0.06	1.0	0.06	0.0	-12.0154725027	0.0	1.60523404258
412.0	1124892.0	201.0	6738.0	1124892.0	4000000.0	4.0	3.0	2.81	3.69	1.72	0.0699999999999	8.89	0.54	1.13	0.24	9.65	0.35	3.05	2.21	0.66	AAA286.CD3.location-b.X11.Y4.tile.tissue.png	23	1	2000	23	241faf1def1fd8bea7a991e6fb173407	0	0	0	0	0	0	0	0	0	0	0	0	0	/home/dhl_ec/bnelissen/Slides/CD3_manuscript/CD3_slides/AAA286.CD3.location-b/AAA286.CD3.location-b.run1	255	0.7	0.06	0.7	0.06	-8.87165033087	-10.1535254027	0.959576941038	0.617116676758
0.0	3986469.0	0.0	8867.0	3986469.0	4000000.0	0.0	1.0	2.64	3.45	1.73	0.0599999999999	8.58	0.53	1.11	0.0700000000001	11.91	0.44	3.17	2.22	0.6	AAA286.CD3.location-b.X11.Y5.tile.tissue.png	24	1	2000	24	68bb83597a10e8a74f490d6f914830e0	0	0	0	0	0	0	0	0	0	0	0	0	0	/home/dhl_ec/bnelissen/Slides/CD3_manuscript/CD3_slides/AAA286.CD3.location-b/AAA286.CD3.location-b.run1	255	0.7	0.06	0.7	0.06	-8.67913279116	-11.724040077	0.841984217028	0.0420437587891
185.0	3985218.0	72.0	8990.0	3985218.0	4000000.0	1.0	1.0	4.05	1.73	1.68	0.0600000000001	8.54	0.53	1.1	0.0699999999999	12.39	0.52	3.12	2.2	0.61	AAA286.CD3.location-b.X11.Y6.tile.tissue.png	25	1	2000	25	7d6851530b4ced3d25c55a36192a034e	0	0	0	0	0	0	0	0	0	0	0	0	0	/home/dhl_ec/bnelissen/Slides/CD3_manuscript/CD3_slides/AAA286.CD3.location-b/AAA286.CD3.location-b.run1	255	0.7	0.06	0.7	0.06	-7.69852292569	-10.428048344	0.385382245	0.0409273007813
0.0	225169.0	0.0	4563.0	225169.0	4000000.0	0.0	1.0	2.06	2.22	1.67	0.0699999999999	9.06	0.59	1.29	0.29	7.7	0.21	2.98	2.25	0.55	AAA286.CD3.location-b.X11.Y7.tile.tissue.png	26	1	2000	26	f79c343de7bd4670a51d80e3c19caebc	0	0	0	0	0	0	0	0	0	0	0	0	0	/home/dhl_ec/bnelissen/Slides/CD3_manuscript/CD3_slides/AAA286.CD3.location-b/AAA286.CD3.location-b.run1	255	0.7	0.06	0.7	0.06	0.0	-11.1269282181	0.247161663156	4.73933886646
0.0	0.0	0.0	0.0	0.0	4000000.0	0.0	0.0	1.18	2.16	1.66	0.0699999999999	7.49	0.46	1.29	0.3	6.26	0.2	2.86	2.22	0.51	AAA286.CD3.location-b.X12.Y0.tile.tissue.png	27	1	2000	27	a0f3874707c533bab40368d7d77f8d02	0	0	0	0	0	0	0	0	0	0	0	0	0	/home/dhl_ec/bnelissen/Slides/CD3_manuscript/CD3_slides/AAA286.CD3.location-b/AAA286.CD3.location-b.run1	255	1.0	0.06	1.0	0.06	0.0	0.0	0.0	6.099927
63.0	1162201.0	36.0	5720.0	1162201.0	4000000.0	1.0	1.0	1.07	1.68	1.65	0.0699999999999	9.29	0.53	1.2	0.26	9.71	0.36	3.14	2.21	0.54	AAA286.CD3.location-b.X12.Y1.tile.tissue.png	28	1	2000	28	a075a54211b889aaff8028f2d04f5063	0	0	0	0	0	0	0	0	0	0	0	0	0	/home/dhl_ec/bnelissen/Slides/CD3_manuscript/CD3_slides/AAA286.CD3.location-b/AAA286.CD3.location-b.run1	255	0.7	0.06	0.7	0.06	-8.42866134427	-11.0995160853	0.490771702019	0.950632916016
0.0	68952.0	0.0	2248.0	68952.0	4000000.0	0.0	4.0	1.14	2.67	1.68	0.0699999999999	9.06	0.53	1.24	0.3	7.64	0.2	2.99	2.11	0.56	AAA286.CD3.location-b.X12.Y2.tile.tissue.png	29	1	2000	29	2260904aa98e41ddfcd9f0cf81554804	0	0	0	0	0	0	0	0	0	0	0	0	0	/home/dhl_ec/bnelissen/Slides/CD3_manuscript/CD3_slides/AAA286.CD3.location-b/AAA286.CD3.location-b.run1	255	0.7	0.06	0.7	0.06	0.0	-11.4900187773	0.913464484351	3.87885559497
0.0	0.0	0.0	0.0	0.0	4000000.0	0.0	0.0	1.12	1.68	1.67	0.0700000000001	7.4	0.44	1.3	0.31	6.29	0.19	2.86	2.2	0.52	AAA286.CD3.location-b.X12.Y3.tile.tissue.png	30	1	2000	30	b9d23649c70429a215e5bba9274ef290	0	0	0	0	0	0	0	0	0	0	0	0	0	/home/dhl_ec/bnelissen/Slides/CD3_manuscript/CD3_slides/AAA286.CD3.location-b/AAA286.CD3.location-b.run1	255	1.0	0.06	1.0	0.06	0.0	0.0	0.0	5.905966
0.0	2470196.0	0.0	7257.0	2470196.0	4000000.0	0.0	1.0	1.38	4.2	1.66	0.0600000000001	9.14	0.53	1.11	0.16	10.5	0.35	3.13	2.22	0.6	AAA286.CD3.location-b.X12.Y4.tile.tissue.png	31	1	2000	31	56f57e8225909369f65e5ca5b832d9ae	0	0	0	0	0	0	0	0	0	0	0	0	0	/home/dhl_ec/bnelissen/Slides/CD3_manuscript/CD3_slides/AAA286.CD3.location-b/AAA286.CD3.location-b.run1	255	0.7	0.06	0.7	0.06	-8.30836044177	-10.4911716456	0.666462903663	0.265180819336
0.0	3989332.0	0.0	8318.0	3989332.0	4000000.0	0.0	1.0	1.21	1.72	1.92	0.0599999999999	8.42	0.53	1.11	0.0799999999999	12.12	0.43	3.13	2.19	0.6	AAA286.CD3.location-b.X12.Y5.tile.tissue.png	32	1	2000	32	58ec4dcd8d7201aa0d4e293436703f07	0	0	0	0	0	0	0	0	0	0	0	0	0	/home/dhl_ec/bnelissen/Slides/CD3_manuscript/CD3_slides/AAA286.CD3.location-b/AAA286.CD3.location-b.run1	255	0.7	0.06	0.7	0.06	-8.18696098297	-10.9185700887	0.42105635296	0.0337681581421
544.0	3120289.0	261.0	8758.0	3120289.0	4000000.0	4.0	3.0	1.17	1.76	1.64	0.0699999999999	9.02	0.53	1.11	0.12	11.53	0.47	3.13	2.22	0.58	AAA286.CD3.location-b.X12.Y6.tile.tissue.png	33	1	2000	33	dc148e2407a0d10d89ca0499ae60d70e	0	0	0	0	0	0	0	0	0	0	0	0	0	/home/dhl_ec/bnelissen/Slides/CD3_manuscript/CD3_slides/AAA286.CD3.location-b/AAA286.CD3.location-b.run1	255	0.7	0.06	0.7	0.06	-7.52668086165	-10.4770133438	0.205311672588	0.07828
0.0	1501.0	0.0	170.0	1501.0	4000000.0	0.0	1.0	1.04	1.61	1.69	0.0699999999999	8.77	0.54	1.29	0.31	7.6	0.21	2.97	2.23	0.53	AAA286.CD3.location-b.X12.Y7.tile.tissue.png	34	1	2000	34	71331eab01f3b93453d79978f31fcb6a	0	0	0	0	0	0	0	0	0	0	0	0	0	/home/dhl_ec/bnelissen/Slides/CD3_manuscript/CD3_slides/AAA286.CD3.location-b/AAA286.CD3.location-b.run1	255	0.7	0.06	0.7	0.06	0.0	-12.3227343757	9.67060371211	2.36720646451
79.0	111716.0	43.0	3148.0	111716.0	4000000.0	1.0	3.0	1.13	2.44	1.7	0.0700000000002	9.28	0.6	1.29	0.31	6.78	0.2	1.99	1.43	0.46	AAA286.CD3.location-b.X13.Y3.tile.tissue.png	35	1	2000	35	d646dd6efd5b110af2ea50c03f90627b	0	0	0	0	0	0	0	0	0	0	0	0	0	/home/dhl_ec/bnelissen/Slides/CD3_manuscript/CD3_slides/AAA286.CD3.location-b/AAA286.CD3.location-b.run1	255	0.7	0.06	0.7	0.06	-8.76902731246	-11.6120339336	1.51400343186	2.72242647241
96.0	3692870.0	46.0	8244.0	3692870.0	4000000.0	1.0	1.0	0.97	1.73	1.09	0.04	6.5	0.53	1.11	0.0999999999999	12.23	0.51	3.14	2.21	0.59	AAA286.CD3.location-b.X13.Y4.tile.tissue.png	36	1	2000	36	a1ebc0e186e7d7b755d2d90a1bc5e52f	0	0	0	0	0	0	0	0	0	0	0	0	0	/home/dhl_ec/bnelissen/Slides/CD3_manuscript/CD3_slides/AAA286.CD3.location-b/AAA286.CD3.location-b.run1	255	0.7	0.06	0.7	0.06	-8.46004495702	-10.9705624415	0.604650163869	0.108273105469
655.0	3968998.0	276.0	9396.0	3968998.0	4000000.0	5.0	1.0	1.13	1.48	1.76	0.0700000000002	8.65	0.53	1.1	0.0699999999999	12.36	0.53	3.13	2.21	0.61	AAA286.CD3.location-b.X13.Y5.tile.tissue.png	37	1	2000	37	ef2445e80ecf4fe3c265d1851091631e	0	0	0	0	0	0	0	0	0	0	0	0	0	/home/dhl_ec/bnelissen/Slides/CD3_manuscript/CD3_slides/AAA286.CD3.location-b/AAA286.CD3.location-b.run1	255	0.7	0.06	0.7	0.06	-8.53316975672	-11.5007651459	0.531750364281	0.0949685708008
0.0	1151206.0	0.0	7376.0	1151206.0	4000000.0	0.0	2.0	1.15	1.79	1.67	0.0599999999999	8.88	0.54	1.12	0.24	9.23	0.27	3.08	2.21	0.58	AAA286.CD3.location-b.X13.Y6.tile.tissue.png	38	1	2000	38	cc4aa85f27a6852078826884088a55fc	0	0	0	0	0	0	0	0	0	0	0	0	0	/home/dhl_ec/bnelissen/Slides/CD3_manuscript/CD3_slides/AAA286.CD3.location-b/AAA286.CD3.location-b.run1	255	0.7	0.06	0.7	0.06	-7.43436510269	-10.069149963	0.316808246718	0.67268507666
0.0	163654.0	0.0	5408.0	163654.0	4000000.0	0.0	5.0	1.01	1.45	1.67	0.0800000000002	9.9	0.53	1.23	0.29	8.38	0.21	2.99	2.2	0.53	AAA286.CD3.location-b.X14.Y3.tile.tissue.png	39	1	2000	39	c61ff4b89c1fe305bba70c2069e10434	0	0	0	0	0	0	0	0	0	0	0	0	0	/home/dhl_ec/bnelissen/Slides/CD3_manuscript/CD3_slides/AAA286.CD3.location-b/AAA286.CD3.location-b.run1	255	0.7	0.06	0.7	0.06	-7.80634393904	-11.5862140957	0.89912427367	3.93814019336
311.0	3947442.0	140.0	9673.0	3947442.0	4000000.0	3.0	1.0	1.16	1.91	1.65	0.0600000000002	11.76	0.53	1.11	0.0799999999999	12.31	0.53	3.14	2.22	0.88	AAA286.CD3.location-b.X14.Y4.tile.tissue.png	40	1	2000	40	b6d310d161fabd2d1d3240370023ff5f	0	0	0	0	0	0	0	0	0	0	0	0	0	/home/dhl_ec/bnelissen/Slides/CD3_manuscript/CD3_slides/AAA286.CD3.location-b/AAA286.CD3.location-b.run1	255	0.7	0.06	0.7	0.06	-8.63906418631	-11.0532995887	0.765468019359	0.079403171875
572.0	3963051.0	256.0	10305.0	3963051.0	4000000.0	6.0	1.0	2.19	2.23	1.66	0.0600000000002	8.61	0.53	1.09	0.0699999999999	9.34	0.34	2.06	1.53	1.18	AAA286.CD3.location-b.X14.Y5.tile.tissue.png	41	1	2000	41	1e83df44c6d0b9d98fc31c137e7854ff	0	0	0	0	0	0	0	0	0	0	0	0	0	/home/dhl_ec/bnelissen/Slides/CD3_manuscript/CD3_slides/AAA286.CD3.location-b/AAA286.CD3.location-b.run1	255	0.7	0.06	0.7	0.06	-9.08906179634	-11.4134819247	1.01401851074	0.0762327275391
1049.0	1878662.0	455.0	18584.0	1878662.0	4000000.0	9.0	6.0	2.47	3.32	1.17	0.04	6.46	0.41	0.87	0.18	10.13	0.41	2.09	1.44	0.5	AAA286.CD3.location-b.X14.Y6.tile.tissue.png	42	1	2000	42	c5830cb968f4848a0611e751b8773e46	0	0	0	0	0	0	0	0	0	0	0	0	0	/home/dhl_ec/bnelissen/Slides/CD3_manuscript/CD3_slides/AAA286.CD3.location-b/AAA286.CD3.location-b.run1	255	0.7	0.06	0.7	0.06	-8.75791440343	-11.0377600914	0.861467388244	0.234338824219
409.0	11321.0	203.0	912.0	11321.0	4000000.0	4.0	3.0	1.21	2.73	1.11	0.0500000000002	6.44	0.35	0.88	0.19	6.47	0.19	1.96	1.94	0.72	AAA286.CD3.location-b.X14.Y7.tile.tissue.png	43	1	2000	43	1a47de801bf7e09fb0b3a9e6092fa90b	0	0	0	0	0	0	0	0	0	0	0	0	0	/home/dhl_ec/bnelissen/Slides/CD3_manuscript/CD3_slides/AAA286.CD3.location-b/AAA286.CD3.location-b.run1	255	0.7	0.06	0.7	0.06	-9.98598001741	-12.1737901441	4.96703317041	1.07939482599
0.0	0.0	0.0	0.0	0.0	4000000.0	0.0	0.0	2.92	2.37	1.04	0.05	5.72	0.28	0.76	0.2	4.4	0.12	1.9	1.46	0.99	AAA286.CD3.location-b.X15.Y3.tile.tissue.png	44	1	2000	44	35e421ab3914ac6cc2bcd10d7e91ca93	0	0	0	0	0	0	0	0	0	0	0	0	0	/home/dhl_ec/bnelissen/Slides/CD3_manuscript/CD3_slides/AAA286.CD3.location-b/AAA286.CD3.location-b.run1	255	1.0	0.06	1.0	0.06	0.0	-11.7635198892	0.0	4.52704686497
625.0	3301699.0	254.0	8086.0	3301699.0	4000000.0	5.0	1.0	2.93	2.49	1.4	0.0599999999999	6.66	0.44	0.67	0.0800000000002	8.73	0.33	2.06	1.44	0.48	AAA286.CD3.location-b.X15.Y4.tile.tissue.png	45	1	2000	45	735d2696bae6c525551097a344e0e9d2	0	0	0	0	0	0	0	0	0	0	0	0	0	/home/dhl_ec/bnelissen/Slides/CD3_manuscript/CD3_slides/AAA286.CD3.location-b/AAA286.CD3.location-b.run1	255	0.7	0.06	0.7	0.06	-8.36977386464	-10.6668457539	0.478326376624	0.215456634766
64.0	3887876.0	32.0	10294.0	3887876.0	4000000.0	1.0	1.0	2.26	2.74	1.11	0.0500000000002	7.04	0.35	0.7	0.0699999999999	8.95	0.33	2.09	1.53	0.49	AAA286.CD3.location-b.X15.Y5.tile.tissue.png	46	1	2000	46	572d6f4522a51f24c47e0e9cd880325d	0	0	0	0	0	0	0	0	0	0	0	0	0	/home/dhl_ec/bnelissen/Slides/CD3_manuscript/CD3_slides/AAA286.CD3.location-b/AAA286.CD3.location-b.run1	255	0.7	0.06	0.7	0.06	-8.7410528221	-11.012700495	1.25372136075	0.116532183594
352.0	3208781.0	175.0	16145.0	3208781.0	4000000.0	4.0	5.0	1.73	2.52	1.04	0.04	6.41	0.36	0.67	0.0799999999999	8.45	0.35	2.34	1.43	0.58	AAA286.CD3.location-b.X15.Y6.tile.tissue.png	47	1	2000	47	4e313cf8c96cd8d303b45edca4de67b3	0	0	0	0	0	0	0	0	0	0	0	0	0	/home/dhl_ec/bnelissen/Slides/CD3_manuscript/CD3_slides/AAA286.CD3.location-b/AAA286.CD3.location-b.run1	255	0.7	0.06	0.7	0.06	-9.06684663849	-11.30968623	1.22843606701	0.23157196875
0.0	0.0	0.0	0.0	0.0	4000000.0	0.0	0.0	0.85	1.47	1.04	0.05	5.81	0.28	0.79	0.2	4.49	0.12	1.94	1.48	0.43	AAA286.CD3.location-b.X15.Y7.tile.tissue.png	48	1	2000	48	55fafc763eb45e70b7ec6da93abbb53e	0	0	0	0	0	0	0	0	0	0	0	0	0	/home/dhl_ec/bnelissen/Slides/CD3_manuscript/CD3_slides/AAA286.CD3.location-b/AAA286.CD3.location-b.run1	255	1.0	0.06	1.0	0.06	0.0	-11.8468258092	0.0	3.71518663631
0.0	0.0	0.0	0.0	0.0	4000000.0	0.0	0.0	0.92	1.72	1.04	0.05	5.14	0.27	0.81	0.2	4.54	0.12	2.93	2.25	0.53	AAA286.CD3.location-b.X16.Y3.tile.tissue.png	49	1	2000	49	2ffad45fe4b1a7e03ea6ce978f0ec6c4	0	0	0	0	0	0	0	0	0	0	0	0	0	/home/dhl_ec/bnelissen/Slides/CD3_manuscript/CD3_slides/AAA286.CD3.location-b/AAA286.CD3.location-b.run1	255	1.0	0.06	1.0	0.06	0.0	0.0	0.0	4.22748
180.0	2226837.0	96.0	8128.0	2226837.0	4000000.0	2.0	1.0	2.41	1.96	1.07	0.05	6.17	0.35	0.69	0.12	7.94	0.28	2.04	1.44	0.38	AAA286.CD3.location-b.X16.Y4.tile.tissue.png	50	1	2000	50	7d6bffe87c1ac8e1c4af832d07311e89	0	0	0	0	0	0	0	0	0	0	0	0	0	/home/dhl_ec/bnelissen/Slides/CD3_manuscript/CD3_slides/AAA286.CD3.location-b/AAA286.CD3.location-b.run1	255	0.7	0.06	0.7	0.06	-8.34787305164	-10.4196340241	0.707487729807	0.365694367187
924.0	3632010.0	357.0	11319.0	3632010.0	4000000.0	6.0	2.0	2.05	1.91	1.1	0.0400000000002	6.72	0.35	0.69	0.0599999999999	8.8	0.4	2.07	1.42	0.46	AAA286.CD3.location-b.X16.Y5.tile.tissue.png	51	1	2000	51	2cdfef0a2fca349573fb56f9b3713068	0	0	0	0	0	0	0	0	0	0	0	0	0	/home/dhl_ec/bnelissen/Slides/CD3_manuscript/CD3_slides/AAA286.CD3.location-b/AAA286.CD3.location-b.run1	255	0.7	0.06	0.7	0.06	-8.70653842436	-10.7949085213	0.729421421714	0.117828765625
115.0	3439943.0	48.0	21242.0	3439943.0	4000000.0	1.0	2.0	1.83	2.91	1.26	0.05	7.84	0.41	0.77	0.0799999999999	10.45	0.45	2.88	2.02	0.5	AAA286.CD3.location-b.X16.Y6.tile.tissue.png	52	1	2000	52	f67b523be994ee820f32949de05596bb	0	0	0	0	0	0	0	0	0	0	0	0	0	/home/dhl_ec/bnelissen/Slides/CD3_manuscript/CD3_slides/AAA286.CD3.location-b/AAA286.CD3.location-b.run1	255	0.7	0.06	0.7	0.06	-8.86660021027	-11.1860777377	0.995260769676	0.197108777344
1082.0	150886.0	289.0	2766.0	150886.0	4000000.0	4.0	2.0	1.15	1.55	1.07	0.0599999999999	7.72	0.35	0.76	0.19	6.72	0.23	2.02	1.43	0.51	AAA286.CD3.location-b.X16.Y7.tile.tissue.png	53	1	2000	53	5a2652209dc7182373b1306c5af12677	0	0	0	0	0	0	0	0	0	0	0	0	0	/home/dhl_ec/bnelissen/Slides/CD3_manuscript/CD3_slides/AAA286.CD3.location-b/AAA286.CD3.location-b.run1	255	0.7	0.06	0.7	0.06	-7.93428100381	-10.9330625679	0.48557351651	1.57664293604
51.0	1138465.0	29.0	6316.0	1138465.0	4000000.0	1.0	3.0	1.04	1.54	1.54	0.05	8.42	0.53	0.88	0.15	7.41	0.36	2.22	1.45	0.52	AAA286.CD3.location-b.X17.Y4.tile.tissue.png	54	1	2000	54	2a66e28f7ff3132d90e6b0987fdb7881	0	0	0	0	0	0	0	0	0	0	0	0	0	/home/dhl_ec/bnelissen/Slides/CD3_manuscript/CD3_slides/AAA286.CD3.location-b/AAA286.CD3.location-b.run1	255	0.7	0.06	0.7	0.06	-8.53369963822	-10.4624373707	0.54251611176	1.59569756055
0.0	3999860.0	0.0	8026.0	3999860.0	4000000.0	0.0	1.0	1.01	2.54	1.05	0.04	5.93	0.53	0.91	0.05	8.71	0.29	2.07	1.44	0.38	AAA286.CD3.location-b.X17.Y5.tile.tissue.png	55	1	2000	55	93b0b153b7fb0904e8f1f431b96f9dd9	0	0	0	0	0	0	0	0	0	0	0	0	0	/home/dhl_ec/bnelissen/Slides/CD3_manuscript/CD3_slides/AAA286.CD3.location-b/AAA286.CD3.location-b.run1	255	0.7	0.06	0.7	0.06	-8.39740555716	-11.4449153842	0.387724899591	0.0244026414757
0.0	3989804.0	0.0	8949.0	3989804.0	4000000.0	0.0	1.0	1.66	2.89	1.06	0.05	9.49	0.54	0.67	0.0599999999999	8.69	0.28	2.04	1.43	0.58	AAA286.CD3.location-b.X17.Y6.tile.tissue.png	56	1	2000	56	499a39c238fed3a558d9151f629a2c0f	0	0	0	0	0	0	0	0	0	0	0	0	0	/home/dhl_ec/bnelissen/Slides/CD3_manuscript/CD3_slides/AAA286.CD3.location-b/AAA286.CD3.location-b.run1	255	0.7	0.06	0.7	0.06	-8.73859723693	-11.2150781711	0.727983785139	0.0481932128906
0.0	937770.0	0.0	6370.0	937770.0	4000000.0	0.0	1.0	2.25	3.82	1.56	0.0700000000002	7.14	0.34	0.72	0.17	6.6	0.27	2.11	1.43	0.57	AAA286.CD3.location-b.X17.Y7.tile.tissue.png	57	1	2000	57	baef4f26c2d1679a9d3a92be196f6a41	0	0	0	0	0	0	0	0	0	0	0	0	0	/home/dhl_ec/bnelissen/Slides/CD3_manuscript/CD3_slides/AAA286.CD3.location-b/AAA286.CD3.location-b.run1	255	0.7	0.06	0.7	0.06	-7.09654263039	-11.0883906336	0.393172311778	2.61779688867
0.0	134864.0	0.0	2609.0	134864.0	4000000.0	0.0	1.0	3.26	2.26	1.12	0.0599999999999	6.75	0.34	0.76	0.19	5.6	0.21	2.66	1.44	0.34	AAA286.CD3.location-b.X18.Y4.tile.tissue.png	58	1	2000	58	717f3ea8fc3e691f54ed4d16b5a8dd34	0	0	0	0	0	0	0	0	0	0	0	0	0	/home/dhl_ec/bnelissen/Slides/CD3_manuscript/CD3_slides/AAA286.CD3.location-b/AAA286.CD3.location-b.run1	255	0.7	0.06	0.7	0.06	0.0	-11.1041466636	0.557405573856	4.0936428595
0.0	3906329.0	0.0	8086.0	3906329.0	4000000.0	0.0	1.0	3.3	3.06	1.05	0.04	8.98	0.35	0.67	0.0599999999999	10.3	0.44	3.24	2.25	0.64	AAA286.CD3.location-b.X18.Y5.tile.tissue.png	59	1	2000	59	c9d747e2cdb97587ebfed15d6368cfca	0	0	0	0	0	0	0	0	0	0	0	0	0	/home/dhl_ec/bnelissen/Slides/CD3_manuscript/CD3_slides/AAA286.CD3.location-b/AAA286.CD3.location-b.run1	255	0.7	0.06	0.7	0.06	-8.09531698192	-11.2209740236	0.419400444545	0.080148671875
760.0	3994639.0	232.0	8352.0	3994639.0	4000000.0	3.0	1.0	1.17	1.85	1.66	0.0600000000002	6.05	0.43	0.68	0.05	9.6	0.34	2.06	1.43	0.45	AAA286.CD3.location-b.X18.Y6.tile.tissue.png	60	1	2000	60	b3aad9377dac9f51ea801c1419309f97	0	0	0	0	0	0	0	0	0	0	0	0	0	/home/dhl_ec/bnelissen/Slides/CD3_manuscript/CD3_slides/AAA286.CD3.location-b/AAA286.CD3.location-b.run1	255	0.7	0.06	0.7	0.06	-8.73474038845	-11.1426052599	0.531696723958	0.0376771420898
112.0	1324236.0	66.0	7231.0	1324236.0	4000000.0	2.0	3.0	0.8	1.14	1.15	0.05	6.33	0.34	0.71	0.15	7.26	0.24	2.3	1.44	0.38	AAA286.CD3.location-b.X18.Y7.tile.tissue.png	61	1	2000	61	ecac29109adc3fd72e535f6f6448efb7	0	0	0	0	0	0	0	0	0	0	0	0	0	/home/dhl_ec/bnelissen/Slides/CD3_manuscript/CD3_slides/AAA286.CD3.location-b/AAA286.CD3.location-b.run1	255	0.7	0.06	0.7	0.06	-8.89896218668	-10.6430599796	0.765930257977	1.60492714258
0.0	0.0	0.0	0.0	0.0	4000000.0	0.0	0.0	0.95	1.37	1.2	0.05	5.84	0.27	1.14	0.2	4.5	0.12	1.91	1.43	0.68	AAA286.CD3.location-b.X19.Y4.tile.tissue.png	62	1	2000	62	291e5772421f0ca7b05b9f04464e9dc6	0	0	0	0	0	0	0	0	0	0	0	0	0	/home/dhl_ec/bnelissen/Slides/CD3_manuscript/CD3_slides/AAA286.CD3.location-b/AAA286.CD3.location-b.run1	255	1.0	0.06	1.0	0.06	0.0	-10.0480886806	0.0	6.5426620015
943.0	3237082.0	377.0	7790.0	3237082.0	4000000.0	7.0	1.0	1.12	1.55	1.23	0.0400000000002	6.33	0.53	1.14	0.0800000000002	9.28	0.31	2.05	1.45	0.72	AAA286.CD3.location-b.X19.Y5.tile.tissue.png	63	1	2000	63	303a8df9ccea6a165c9703cef14b416a	0	0	0	0	0	0	0	0	0	0	0	0	0	/home/dhl_ec/bnelissen/Slides/CD3_manuscript/CD3_slides/AAA286.CD3.location-b/AAA286.CD3.location-b.run1	255	0.7	0.06	0.7	0.06	-8.44396802015	-10.6343105022	0.362636615119	0.2454846875
359.0	3998098.0	98.0	8072.0	3998098.0	4000000.0	1.0	1.0	1.32	1.82	1.08	0.05	6.33	0.35	0.7	0.0599999999999	8.94	0.35	2.06	1.43	0.52	AAA286.CD3.location-b.X19.Y6.tile.tissue.png	64	1	2000	64	3de4a976a2f0c57d36a9cc820789410a	0	0	0	0	0	0	0	0	0	0	0	0	0	/home/dhl_ec/bnelissen/Slides/CD3_manuscript/CD3_slides/AAA286.CD3.location-b/AAA286.CD3.location-b.run1	255	0.7	0.06	0.7	0.06	-8.32851912977	-10.6757198911	0.372402168374	0.0320622557678
142.0	1809036.0	54.0	7473.0	1809036.0	4000000.0	1.0	1.0	0.82	1.21	1.08	0.0600000000002	6.24	0.35	0.7	0.13	7.56	0.26	2.03	1.44	0.53	AAA286.CD3.location-b.X19.Y7.tile.tissue.png	65	1	2000	65	1c0af3c9682464cd2a2b28720f9adb1b	0	0	0	0	0	0	0	0	0	0	0	0	0	/home/dhl_ec/bnelissen/Slides/CD3_manuscript/CD3_slides/AAA286.CD3.location-b/AAA286.CD3.location-b.run1	255	0.7	0.06	0.7	0.06	-8.3155402874	-10.1021456518	0.430434646345	0.492849602539
0.0	1015629.0	0.0	5618.0	1015629.0	4000000.0	0.0	1.0	0.94	1.04	1.04	0.0500000000002	7.6	0.37	0.71	0.17	6.56	0.23	2.0	1.44	0.53	AAA286.CD3.location-b.X2.Y3.tile.tissue.png	66	1	2000	66	95e45be146f554a1194c67ba7f0e785a	0	0	0	0	0	0	0	0	0	0	0	0	0	/home/dhl_ec/bnelissen/Slides/CD3_manuscript/CD3_slides/AAA286.CD3.location-b/AAA286.CD3.location-b.run1	255	0.7	0.06	0.7	0.06	-7.24869978298	-10.5804894949	0.284289219463	1.63691763281
84.0	2228314.0	43.0	7426.0	2228314.0	4000000.0	1.0	1.0	1.25	1.61	1.07	0.05	6.39	0.35	0.74	0.12	7.86	0.27	1.98	1.42	0.49	AAA286.CD3.location-b.X2.Y4.tile.tissue.png	67	1	2000	67	e11bdb4db9c3d1d4003b6988a22b1ec8	0	0	0	0	0	0	0	0	0	0	0	0	0	/home/dhl_ec/bnelissen/Slides/CD3_manuscript/CD3_slides/AAA286.CD3.location-b/AAA286.CD3.location-b.run1	255	0.7	0.06	0.7	0.06	-8.18791134231	-10.7773720147	0.258600137648	0.47953921875
0.0	0.0	0.0	0.0	0.0	4000000.0	0.0	0.0	0.86	1.19	1.05	0.05	5.73	0.27	0.78	0.19	4.48	0.12	1.89	1.44	0.48	AAA286.CD3.location-b.X2.Y5.tile.tissue.png	68	1	2000	68	1da3dede9c0bd228583d1fad0115f1cb	0	0	0	0	0	0	0	0	0	0	0	0	0	/home/dhl_ec/bnelissen/Slides/CD3_manuscript/CD3_slides/AAA286.CD3.location-b/AAA286.CD3.location-b.run1	255	1.0	0.06	1.0	0.06	0.0	-10.3461038177	0.0	6.43280709616
0.0	2224129.0	0.0	8268.0	2224129.0	4000000.0	0.0	1.0	1.27	2.49	1.09	0.0600000000002	6.44	0.35	0.67	0.13	7.54	0.21	2.03	1.44	0.49	AAA286.CD3.location-b.X2.Y6.tile.tissue.png	69	1	2000	69	5a5944bbf58a972a6a45b01a4b7f7a44	0	0	0	0	0	0	0	0	0	0	0	0	0	/home/dhl_ec/bnelissen/Slides/CD3_manuscript/CD3_slides/AAA286.CD3.location-b/AAA286.CD3.location-b.run1	255	0.7	0.06	0.7	0.06	-7.82542122377	-10.5597925752	0.665242569622	0.23798284375
615.0	4000000.0	339.0	7996.0	4000000.0	4000000.0	8.0	1.0	2.5	2.07	1.07	0.0500000000002	5.7	0.28	0.67	0.0500000000002	9.21	0.35	2.09	1.42	0.38	AAA286.CD3.location-b.X2.Y7.tile.tissue.png	70	1	2000	70	c7692a9c385d4218053173c8355bab23	0	0	0	0	0	0	0	0	0	0	0	0	0	/home/dhl_ec/bnelissen/Slides/CD3_manuscript/CD3_slides/AAA286.CD3.location-b/AAA286.CD3.location-b.run1	255	0.7	0.06	0.7	0.06	-8.7055700436	-11.4103971001	0.42915959658	0.0377107197571
138.0	1171742.0	54.0	6386.0	1171742.0	4000000.0	1.0	1.0	0.96	1.16	1.05	0.0500000000002	6.12	0.34	0.72	0.15	7.01	0.36	2.31	1.43	0.43	AAA286.CD3.location-b.X2.Y8.tile.tissue.png	71	1	2000	71	7b76f794652c40aa27df01d1e08ae627	0	0	0	0	0	0	0	0	0	0	0	0	0	/home/dhl_ec/bnelissen/Slides/CD3_manuscript/CD3_slides/AAA286.CD3.location-b/AAA286.CD3.location-b.run1	255	0.7	0.06	0.7	0.06	-8.07009217141	-11.3858648835	0.467292704105	1.89710106836
0.0	0.0	0.0	0.0	0.0	4000000.0	0.0	0.0	0.96	1.03	1.05	0.0499999999997	5.0	0.28	0.8	0.19	4.42	0.12	1.87	1.46	0.32	AAA286.CD3.location-b.X20.Y4.tile.tissue.png	72	1	2000	72	2faa6a62f65bd08f58ede9be74de7f83	0	0	0	0	0	0	0	0	0	0	0	0	0	/home/dhl_ec/bnelissen/Slides/CD3_manuscript/CD3_slides/AAA286.CD3.location-b/AAA286.CD3.location-b.run1	255	1.0	0.06	1.0	0.06	0.0	0.0	0.0	5.1874135
985.0	2433937.0	319.0	7451.0	2433937.0	4000000.0	6.0	1.0	1.01	1.06	1.1	0.04	6.05	0.34	0.66	0.11	7.79	0.28	2.01	1.43	0.43	AAA286.CD3.location-b.X20.Y5.tile.tissue.png	73	1	2000	73	5ece14716ad22122f11c36bc14bb27b1	0	0	0	0	0	0	0	0	0	0	0	0	0	/home/dhl_ec/bnelissen/Slides/CD3_manuscript/CD3_slides/AAA286.CD3.location-b/AAA286.CD3.location-b.run1	255	0.7	0.06	0.7	0.06	-8.44070478141	-10.2418695728	0.459266680348	0.268504970703
55.0	3999569.0	31.0	8040.0	3999569.0	4000000.0	1.0	1.0	2.17	1.48	1.05	0.04	5.8	0.34	0.67	0.0500000000002	8.84	0.33	2.02	1.43	0.37	AAA286.CD3.location-b.X20.Y6.tile.tissue.png	74	1	2000	74	c4514cf5d383cddae28576c7feb1a341	0	0	0	0	0	0	0	0	0	0	0	0	0	/home/dhl_ec/bnelissen/Slides/CD3_manuscript/CD3_slides/AAA286.CD3.location-b/AAA286.CD3.location-b.run1	255	0.7	0.06	0.7	0.06	-8.36437589671	-11.4503226127	0.300429061941	0.040851649231
382.0	2567464.0	178.0	10003.0	2567464.0	4000000.0	3.0	2.0	1.17	1.49	1.09	0.04	6.39	0.35	0.67	0.0999999999999	7.9	0.29	2.03	1.43	0.37	AAA286.CD3.location-b.X20.Y7.tile.tissue.png	75	1	2000	75	4a2aff2128c29f155c0029d27fe1a65d	0	0	0	0	0	0	0	0	0	0	0	0	0	/home/dhl_ec/bnelissen/Slides/CD3_manuscript/CD3_slides/AAA286.CD3.location-b/AAA286.CD3.location-b.run1	255	0.7	0.06	0.7	0.06	-8.19569167091	-10.2303354184	0.440016988367	0.148590560547
0.0	0.0	0.0	0.0	0.0	4000000.0	0.0	0.0	1.66	1.98	1.14	0.0599999999999	5.44	0.27	0.79	0.21	4.52	0.12	1.9	1.43	0.49	AAA286.CD3.location-b.X20.Y8.tile.tissue.png	76	1	2000	76	61d2e9e7bb473118f4218e21536f6d36	0	0	0	0	0	0	0	0	0	0	0	0	0	/home/dhl_ec/bnelissen/Slides/CD3_manuscript/CD3_slides/AAA286.CD3.location-b/AAA286.CD3.location-b.run1	255	1.0	0.06	1.0	0.06	0.0	0.0	0.0	6.0396935
119.0	1821394.0	48.0	7000.0	1821394.0	4000000.0	1.0	1.0	2.01	2.18	1.08	0.0500000000002	6.54	0.35	0.68	0.14	7.51	0.26	2.01	1.44	0.58	AAA286.CD3.location-b.X21.Y5.tile.tissue.png	77	1	2000	77	6540c8b56334ed5ba8c7d6d23fdad114	0	0	0	0	0	0	0	0	0	0	0	0	0	/home/dhl_ec/bnelissen/Slides/CD3_manuscript/CD3_slides/AAA286.CD3.location-b/AAA286.CD3.location-b.run1	255	0.7	0.06	0.7	0.06	-8.64326665139	-10.5056238963	0.571305780276	0.37661162207
423.0	3998637.0	180.0	8159.0	3998637.0	4000000.0	4.0	1.0	1.36	2.11	1.07	0.04	5.97	0.35	0.66	0.0499999999997	9.05	0.35	2.12	1.45	0.57	AAA286.CD3.location-b.X21.Y6.tile.tissue.png	78	1	2000	78	57f2d2582cdbfe18b364df53dd6d3d50	0	0	0	0	0	0	0	0	0	0	0	0	0	/home/dhl_ec/bnelissen/Slides/CD3_manuscript/CD3_slides/AAA286.CD3.location-b/AAA286.CD3.location-b.run1	255	0.7	0.06	0.7	0.06	-8.17460358563	-10.6040551985	0.425301518728	0.0365418182373
396.0	3488443.0	156.0	8439.0	3488443.0	4000000.0	3.0	1.0	1.89	2.34	1.07	0.04	6.44	0.37	0.75	0.0799999999999	8.73	0.32	2.07	1.44	0.38	AAA286.CD3.location-b.X21.Y7.tile.tissue.png	79	1	2000	79	626f3cfa8dea953f5c659005002fb2c6	0	0	0	0	0	0	0	0	0	0	0	0	0	/home/dhl_ec/bnelissen/Slides/CD3_manuscript/CD3_slides/AAA286.CD3.location-b/AAA286.CD3.location-b.run1	255	0.7	0.06	0.7	0.06	-8.29109672513	-10.5019798492	0.363250777218	0.0857059492187
171.0	2168.0	72.0	216.0	2168.0	4000000.0	1.0	1.0	0.73	0.88	1.08	0.0500000000002	6.1	0.48	0.76	0.19	6.11	0.2	1.91	1.44	0.32	AAA286.CD3.location-b.X21.Y8.tile.tissue.png	80	1	2000	80	a7253b9d63930a0bcd9e6d6b58d8e6b1	0	0	0	0	0	0	0	0	0	0	0	0	0	/home/dhl_ec/bnelissen/Slides/CD3_manuscript/CD3_slides/AAA286.CD3.location-b/AAA286.CD3.location-b.run1	255	0.7	0.06	0.7	0.06	-9.69928469599	-12.5019572957	6.34488488442	3.06331338812
200.0	10808.0	79.0	550.0	10808.0	4000000.0	1.0	1.0	0.96	1.55	1.06	0.0500000000002	6.23	0.34	0.81	0.19	6.24	0.2	1.92	1.43	0.32	AAA286.CD3.location-b.X22.Y4.tile.tissue.png	81	1	2000	81	9371b9969ac89c2c7972a9f3ac5378a5	0	0	0	0	0	0	0	0	0	0	0	0	0	/home/dhl_ec/bnelissen/Slides/CD3_manuscript/CD3_slides/AAA286.CD3.location-b/AAA286.CD3.location-b.run1	255	0.7	0.06	0.7	0.06	-10.0640632931	-12.5203827508	6.25791312764	0.209587347412
90.0	1842615.0	38.0	6244.0	1842615.0	4000000.0	1.0	1.0	2.03	2.11	1.05	0.0500000000002	5.93	0.36	0.65	0.13	7.37	0.4	2.03	1.43	0.36	AAA286.CD3.location-b.X22.Y5.tile.tissue.png	82	1	2000	82	ae9e2100f7732c38b90bd26931342740	0	0	0	0	0	0	0	0	0	0	0	0	0	/home/dhl_ec/bnelissen/Slides/CD3_manuscript/CD3_slides/AAA286.CD3.location-b/AAA286.CD3.location-b.run1	255	0.7	0.06	0.7	0.06	-8.52161474688	-10.6019086277	0.764971576056	0.375408131836
1871.0	3996876.0	558.0	8407.0	3996876.0	4000000.0	12.0	1.0	1.91	1.61	1.07	0.04	5.85	0.34	0.66	0.0499999999997	8.83	0.34	2.04	1.43	0.45	AAA286.CD3.location-b.X22.Y6.tile.tissue.png	83	1	2000	83	3bcb8ef52a485703d7f2bf7d8df8a0c2	0	0	0	0	0	0	0	0	0	0	0	0	0	/home/dhl_ec/bnelissen/Slides/CD3_manuscript/CD3_slides/AAA286.CD3.location-b/AAA286.CD3.location-b.run1	255	0.7	0.06	0.7	0.06	-8.64348293722	-10.2627070588	0.740261676298	0.0443080897217
566.0	3970659.0	275.0	8483.0	3970659.0	4000000.0	6.0	1.0	2.12	1.74	1.06	0.04	6.15	0.5	0.67	0.0600000000004	8.97	0.53	2.31	1.44	0.38	AAA286.CD3.location-b.X22.Y7.tile.tissue.png	84	1	2000	84	816125788b70fe03a11aa104ed662ee7	0	0	0	0	0	0	0	0	0	0	0	0	0	/home/dhl_ec/bnelissen/Slides/CD3_manuscript/CD3_slides/AAA286.CD3.location-b/AAA286.CD3.location-b.run1	255	0.7	0.06	0.7	0.06	-8.71475538281	-11.0839342949	0.511138342799	0.0487971826172
0.0	434190.0	0.0	4344.0	434190.0	4000000.0	0.0	1.0	0.71	2.41	1.07	0.0500000000002	6.11	0.34	0.72	0.18	6.28	0.14	1.99	1.43	0.579999999999	AAA286.CD3.location-b.X22.Y8.tile.tissue.png	85	1	2000	85	8166998fbfe5ee95ea36e9c8764de845	0	0	0	0	0	0	0	0	0	0	0	0	0	/home/dhl_ec/bnelissen/Slides/CD3_manuscript/CD3_slides/AAA286.CD3.location-b/AAA286.CD3.location-b.run1	255	0.7	0.06	0.7	0.06	-7.45964591757	-11.2735729489	0.775989315713	2.54993017285
0.0	0.0	0.0	0.0	0.0	4000000.0	0.0	0.0	1.72	1.99	1.16	0.0600000000004	6.36	0.28	0.83	0.2	4.34	0.11	1.91	1.65	0.67	AAA286.CD3.location-b.X23.Y4.tile.tissue.png	86	1	2000	86	3769b3ae3364d74ef1100d1acc469cc6	0	0	0	0	0	0	0	0	0	0	0	0	0	/home/dhl_ec/bnelissen/Slides/CD3_manuscript/CD3_slides/AAA286.CD3.location-b/AAA286.CD3.location-b.run1	255	1.0	0.06	1.0	0.06	0.0	-12.165697104	0.0	1.29073471963
117.0	2098135.0	53.0	6668.0	2098135.0	4000000.0	1.0	2.0	2.01	0.99	1.05	0.04	5.99	0.35	0.68	0.19	7.8	0.28	2.02	1.44	0.54	AAA286.CD3.location-b.X23.Y5.tile.tissue.png	87	1	2000	87	94c90e3d0373e184c518a8efad6e8a91	0	0	0	0	0	0	0	0	0	0	0	0	0	/home/dhl_ec/bnelissen/Slides/CD3_manuscript/CD3_slides/AAA286.CD3.location-b/AAA286.CD3.location-b.run1	255	0.7	0.06	0.7	0.06	-8.46510882037	-10.5353246551	0.85611562604	0.263696863281
136.0	3996506.0	57.0	8298.0	3996506.0	4000000.0	1.0	1.0	1.03	2.16	1.08	0.0500000000002	6.44	0.35	0.67	0.0599999999999	9.0	0.34	2.07	1.46	0.55	AAA286.CD3.location-b.X23.Y6.tile.tissue.png	88	1	2000	88	aa73a2b60a0c46ad3559b2fd33cbe451	0	0	0	0	0	0	0	0	0	0	0	0	0	/home/dhl_ec/bnelissen/Slides/CD3_manuscript/CD3_slides/AAA286.CD3.location-b/AAA286.CD3.location-b.run1	255	0.7	0.06	0.7	0.06	-8.86395107076	-10.6540460661	0.845632183466	0.0329906986084
447.0	3999992.0	183.0	8000.0	3999992.0	4000000.0	4.0	1.0	1.15	2.0	1.08	0.0500000000002	6.3	0.34	0.67	0.0599999999999	9.0	0.34	2.06	1.43	0.469999999999	AAA286.CD3.location-b.X23.Y7.tile.tissue.png	89	1	2000	89	78a4129e57551b2ffaf1673da30bb0e2	0	0	0	0	0	0	0	0	0	0	0	0	0	/home/dhl_ec/bnelissen/Slides/CD3_manuscript/CD3_slides/AAA286.CD3.location-b/AAA286.CD3.location-b.run1	255	0.7	0.06	0.7	0.06	-8.68092181583	-10.7193203037	0.351330432697	0.0240777918053
140.0	782589.0	80.0	7851.0	782589.0	4000000.0	2.0	2.0	0.75	1.72	1.22	0.0499999999997	8.46	0.35	0.72	0.18	6.79	0.23	2.16	1.62	0.34	AAA286.CD3.location-b.X23.Y8.tile.tissue.png	90	1	2000	90	8d6cb0557484982ec714bb6e88de3fcb	0	0	0	0	0	0	0	0	0	0	0	0	0	/home/dhl_ec/bnelissen/Slides/CD3_manuscript/CD3_slides/AAA286.CD3.location-b/AAA286.CD3.location-b.run1	255	0.7	0.06	0.7	0.06	-8.94195619711	-11.2789497587	0.936727527403	2.46548279883
0.0	3886.0	0.0	332.0	3886.0	4000000.0	0.0	1.0	1.24	2.18	1.08	0.0500000000002	6.44	0.35	0.79	0.2	5.5	0.13	1.91	1.89	0.49	AAA286.CD3.location-b.X24.Y4.tile.tissue.png	91	1	2000	91	0b8aa38416ee19499662703f966f768c	0	0	0	0	0	0	0	0	0	0	0	0	0	/home/dhl_ec/bnelissen/Slides/CD3_manuscript/CD3_slides/AAA286.CD3.location-b/AAA286.CD3.location-b.run1	255	0.7	0.06	0.7	0.06	0.0	-12.0521547716	1.06496804434	2.8346117104
453.0	2450879.0	205.0	6942.0	2450879.0	4000000.0	4.0	1.0	2.58	1.88	1.05	0.04	9.67	0.35	0.68	0.12	8.37	0.28	2.03	1.45	0.49	AAA286.CD3.location-b.X24.Y5.tile.tissue.png	92	1	2000	92	484c2e1661179821138c4ee37377c191	0	0	0	0	0	0	0	0	0	0	0	0	0	/home/dhl_ec/bnelissen/Slides/CD3_manuscript/CD3_slides/AAA286.CD3.location-b/AAA286.CD3.location-b.run1	255	0.7	0.06	0.7	0.06	-8.59208364809	-10.0507254284	0.560714281795	0.168896886719
0.0	3997718.0	0.0	8267.0	3997718.0	4000000.0	0.0	1.0	0.94	1.43	1.05	0.04	5.78	0.34	0.67	0.0500000000002	8.87	0.28	2.07	1.42	0.55	AAA286.CD3.location-b.X24.Y6.tile.tissue.png	93	1	2000	93	22f8ff1e7724ef100b8b7023605873fa	0	0	0	0	0	0	0	0	0	0	0	0	0	/home/dhl_ec/bnelissen/Slides/CD3_manuscript/CD3_slides/AAA286.CD3.location-b/AAA286.CD3.location-b.run1	255	0.7	0.06	0.7	0.06	-8.47818780445	-10.9984480083	0.600859991472	0.0277946856079
121.0	3999585.0	57.0	8046.0	3999585.0	4000000.0	1.0	1.0	1.9	2.23	1.08	0.0400000000004	6.18	0.34	0.68	0.0599999999999	9.37	0.34	2.04	1.43	0.72	AAA286.CD3.location-b.X24.Y7.tile.tissue.png	94	1	2000	94	7403e18e7db83eb3e478938e3d835791	0	0	0	0	0	0	0	0	0	0	0	0	0	/home/dhl_ec/bnelissen/Slides/CD3_manuscript/CD3_slides/AAA286.CD3.location-b/AAA286.CD3.location-b.run1	255	0.7	0.06	0.7	0.06	-8.08738150947	-10.8702003012	0.24481324642	0.0209684022827
0.0	491354.0	0.0	5565.0	491354.0	4000000.0	0.0	2.0	1.45	2.13	1.07	0.0499999999997	6.69	0.34	0.74	0.19	6.53	0.15	2.0	1.44	0.53	AAA286.CD3.location-b.X24.Y8.tile.tissue.png	95	1	2000	95	6678ea5cd5aee3865479b37d6f51125c	0	0	0	0	0	0	0	0	0	0	0	0	0	/home/dhl_ec/bnelissen/Slides/CD3_manuscript/CD3_slides/AAA286.CD3.location-b/AAA286.CD3.location-b.run1	255	0.7	0.06	0.7	0.06	-8.06847953738	-11.6917155893	1.75882136379	3.24801824023
0.0	0.0	0.0	0.0	0.0	4000000.0	0.0	0.0	0.76	0.92	1.06	0.0500000000002	5.73	0.27	0.78	0.2	4.38	0.11	1.88	1.44	0.51	AAA286.CD3.location-b.X25.Y4.tile.tissue.png	96	1	2000	96	431ed79f5d781649e6dc17cf59582fc2	0	0	0	0	0	0	0	0	0	0	0	0	0	/home/dhl_ec/bnelissen/Slides/CD3_manuscript/CD3_slides/AAA286.CD3.location-b/AAA286.CD3.location-b.run1	255	1.0	0.06	1.0	0.06	0.0	-9.91685411995	0.0	5.89907250272
0.0	2704203.0	0.0	7323.0	2704203.0	4000000.0	0.0	2.0	1.17	1.39	1.05	0.04	6.33	0.35	0.68	0.0999999999999	8.02	0.23	2.06	1.43	0.51	AAA286.CD3.location-b.X25.Y5.tile.tissue.png	97	1	2000	97	4c8e8684b9a4507954bb40d9874930ec	0	0	0	0	0	0	0	0	0	0	0	0	0	/home/dhl_ec/bnelissen/Slides/CD3_manuscript/CD3_slides/AAA286.CD3.location-b/AAA286.CD3.location-b.run1	255	0.7	0.06	0.7	0.06	-7.85850188126	-10.5005865179	0.665145799494	0.155579123047
61.0	3999193.0	34.0	8118.0	3999193.0	4000000.0	1.0	1.0	2.07	2.28	1.08	0.04	6.19	0.35	0.69	0.0599999999999	9.07	0.34	2.06	1.44	0.37	AAA286.CD3.location-b.X25.Y6.tile.tissue.png	98	1	2000	98	19fcd5a25bf4889b170d2b4d7a96caad	0	0	0	0	0	0	0	0	0	0	0	0	0	/home/dhl_ec/bnelissen/Slides/CD3_manuscript/CD3_slides/AAA286.CD3.location-b/AAA286.CD3.location-b.run1	255	0.7	0.06	0.7	0.06	-7.93277596658	-11.3792023052	0.226359238468	0.0182041566696
186.0	3520911.0	99.0	8300.0	3520911.0	4000000.0	2.0	1.0	2.3	1.81	1.05	0.0400000000004	5.94	0.35	0.670000000001	0.0699999999997	8.55	0.32	2.05	1.43	0.39	AAA286.CD3.location-b.X25.Y7.tile.tissue.png	99	1	2000	99	26f4079c064163b39c8f8c8e34eb3b52	0	0	0	0	0	0	0	0	0	0	0	0	0	/home/dhl_ec/bnelissen/Slides/CD3_manuscript/CD3_slides/AAA286.CD3.location-b/AAA286.CD3.location-b.run1	255	0.7	0.06	0.7	0.06	-7.69833298128	-10.5513054059	0.167443867091	0.0652534257812
0.0	54176.0	0.0	1936.0	54176.0	4000000.0	0.0	2.0	2.05	1.12	1.07	0.04	6.22	0.34	0.74	0.2	6.07	0.13	2.0	1.43	0.32	AAA286.CD3.location-b.X25.Y8.tile.tissue.png	100	1	2000	100	68b38d716b20bc2c85697c8f77864364	0	0	0	0	0	0	0	0	0	0	0	0	0	/home/dhl_ec/bnelissen/Slides/CD3_manuscript/CD3_slides/AAA286.CD3.location-b/AAA286.CD3.location-b.run1	255	0.7	0.06	0.7	0.06	-8.3774843655	-11.7334530486	0.763459679116	4.04049897937
0.0	1776.0	0.0	186.0	1776.0	4000000.0	0.0	1.0	1.83	1.62	1.08	0.0600000000004	6.62	0.35	0.8	0.2	6.02	0.14	1.97	1.43	0.33	AAA286.CD3.location-b.X26.Y4.tile.tissue.png	101	1	2000	101	ae65b36b2f33db0d5739c42d56005af3	0	0	0	0	0	0	0	0	0	0	0	0	0	/home/dhl_ec/bnelissen/Slides/CD3_manuscript/CD3_slides/AAA286.CD3.location-b/AAA286.CD3.location-b.run1	255	0.7	0.06	0.7	0.06	-5.45145598154	-11.6916010654	0.354063112515	3.64225026797
80.0	2703925.0	41.0	7162.0	2703925.0	4000000.0	1.0	1.0	0.85	1.01	1.2	0.04	6.79	0.35	0.66	0.0900000000001	8.06	0.29	2.05	1.43	0.36	AAA286.CD3.location-b.X26.Y5.tile.tissue.png	102	1	2000	102	3f9b54833de24c872c2c7186f9ed6dc2	0	0	0	0	0	0	0	0	0	0	0	0	0	/home/dhl_ec/bnelissen/Slides/CD3_manuscript/CD3_slides/AAA286.CD3.location-b/AAA286.CD3.location-b.run1	255	0.7	0.06	0.7	0.06	-8.30673793578	-10.4747661898	0.49999888611	0.147547890625
350.0	4000000.0	173.0	7996.0	4000000.0	4000000.0	3.0	1.0	0.84	1.26	1.06	0.04	5.87	0.27	0.67	0.04	8.94	0.34	2.02	1.43	0.37	AAA286.CD3.location-b.X26.Y6.tile.tissue.png	103	1	2000	103	793f71a2d3845ef8255ab071a0b321e6	0	0	0	0	0	0	0	0	0	0	0	0	0	/home/dhl_ec/bnelissen/Slides/CD3_manuscript/CD3_slides/AAA286.CD3.location-b/AAA286.CD3.location-b.run1	255	0.7	0.06	0.7	0.06	-8.24253454526	-8.5590832193	0.315017088193	0.118913843783
57.0	2977145.0	32.0	10679.0	2977145.0	4000000.0	1.0	2.0	0.84	1.0	1.06	0.04	7.82	0.34	0.67	0.0999999999999	8.39	0.31	2.08	1.49	0.47	AAA286.CD3.location-b.X26.Y7.tile.tissue.png	104	1	2000	104	99fbf369c717288dad2696b9b32f6a67	0	0	0	0	0	0	0	0	0	0	0	0	0	/home/dhl_ec/bnelissen/Slides/CD3_manuscript/CD3_slides/AAA286.CD3.location-b/AAA286.CD3.location-b.run1	255	0.7	0.06	0.7	0.06	-8.11087433274	-10.9077397556	0.358760421806	0.154737304687
84.0	626274.0	39.0	5366.0	626274.0	4000000.0	1.0	2.0	0.76	0.95	1.04	0.04	6.9	0.34	0.67	0.16	6.69	0.22	2.05	1.43	0.34	AAA286.CD3.location-b.X26.Y8.tile.tissue.png	105	1	2000	105	62419675377e068417e5fef4ec5f7a1d	0	0	0	0	0	0	0	0	0	0	0	0	0	/home/dhl_ec/bnelissen/Slides/CD3_manuscript/CD3_slides/AAA286.CD3.location-b/AAA286.CD3.location-b.run1	255	0.7	0.06	0.7	0.06	-8.03130923625	-10.0971076418	0.420968049438	0.339546033691
0.0	0.0	0.0	0.0	0.0	4000000.0	0.0	0.0	0.77	0.89	1.08	0.0500000000002	5.67	0.28	0.71	0.19	4.4	0.19	1.98	1.45	0.34	AAA286.CD3.location-b.X26.Y9.tile.tissue.png	106	1	2000	106	b5105bcbc55c7f9e14aa4fcb9f9c5827	0	0	0	0	0	0	0	0	0	0	0	0	0	/home/dhl_ec/bnelissen/Slides/CD3_manuscript/CD3_slides/AAA286.CD3.location-b/AAA286.CD3.location-b.run1	255	1.0	0.06	1.0	0.06	0.0	-11.3418483291	0.0	5.49055097704
0.0	0.0	0.0	0.0	0.0	4000000.0	0.0	0.0	0.91	0.89	1.06	0.0499999999997	5.7	0.28	0.79	0.19	4.44	0.12	1.9	1.42	0.35	AAA286.CD3.location-b.X27.Y10.tile.tissue.png	107	1	2000	107	1254422b1c13802e0dca04e485b75922	0	0	0	0	0	0	0	0	0	0	0	0	0	/home/dhl_ec/bnelissen/Slides/CD3_manuscript/CD3_slides/AAA286.CD3.location-b/AAA286.CD3.location-b.run1	255	1.0	0.06	1.0	0.06	0.0	-12.0267042187	0.0	3.45086970132
0.0	0.0	0.0	0.0	0.0	4000000.0	0.0	0.0	0.65	0.81	1.05	0.0499999999997	5.12	0.33	0.97	0.2	4.49	0.2	1.98	1.43	0.43	AAA286.CD3.location-b.X27.Y4.tile.tissue.png	108	1	2000	108	46732ee6faa5ca3925fa0c5defc9306e	0	0	0	0	0	0	0	0	0	0	0	0	0	/home/dhl_ec/bnelissen/Slides/CD3_manuscript/CD3_slides/AAA286.CD3.location-b/AAA286.CD3.location-b.run1	255	1.0	0.06	1.0	0.06	0.0	0.0	0.0	2.580574
248.0	1848761.0	118.0	6834.0	1848761.0	4000000.0	3.0	2.0	1.05	1.28	1.05	0.0499999999997	6.32	0.35	0.69	0.14	7.64	0.26	2.02	1.42	0.52	AAA286.CD3.location-b.X27.Y5.tile.tissue.png	109	1	2000	109	b5c0318c0da2e6c6dce7dbf36e181142	0	0	0	0	0	0	0	0	0	0	0	0	0	/home/dhl_ec/bnelissen/Slides/CD3_manuscript/CD3_slides/AAA286.CD3.location-b/AAA286.CD3.location-b.run1	255	0.7	0.06	0.7	0.06	-8.13815943488	-10.27454534	0.361861523119	0.351426921875
0.0	4000000.0	0.0	7996.0	4000000.0	4000000.0	0.0	1.0	1.41	1.53	1.08	0.04	6.03	0.27	0.670000000001	0.0499999999997	8.55	0.27	2.05	1.42	0.409999999999	AAA286.CD3.location-b.X27.Y6.tile.tissue.png	110	1	2000	110	260ba32302cf6372e7f7ee9ddce314f7	0	0	0	0	0	0	0	0	0	0	0	0	0	/home/dhl_ec/bnelissen/Slides/CD3_manuscript/CD3_slides/AAA286.CD3.location-b/AAA286.CD3.location-b.run1	255	0.7	0.06	0.7	0.06	-8.33112718012	-11.5303076174	0.261235209061	0.0209122648237
722.0	4000000.0	286.0	7996.0	4000000.0	4000000.0	5.0	1.0	0.9	1.03	1.07	0.0499999999997	6.41	0.28	0.67	0.04	9.06	0.34	2.08	1.43	0.36	AAA286.CD3.location-b.X27.Y7.tile.tissue.png	111	1	2000	111	4b87302a5e464d39876ef67ea8cf3ad4	0	0	0	0	0	0	0	0	0	0	0	0	0	/home/dhl_ec/bnelissen/Slides/CD3_manuscript/CD3_slides/AAA286.CD3.location-b/AAA286.CD3.location-b.run1	255	0.7	0.06	0.7	0.06	-8.24024161425	-9.7783734461	0.190775443612	0.01863252737
121.0	3990843.0	69.0	7996.0	3990843.0	4000000.0	2.0	1.0	0.82	1.05	1.05	0.04	5.78	0.35	0.68	0.0499999999997	9.03	0.34	2.05	1.43	0.37	AAA286.CD3.location-b.X27.Y8.tile.tissue.png	112	1	2000	112	7130e90a0748cc45ee1d186fd84a0874	0	0	0	0	0	0	0	0	0	0	0	0	0	/home/dhl_ec/bnelissen/Slides/CD3_manuscript/CD3_slides/AAA286.CD3.location-b/AAA286.CD3.location-b.run1	255	0.7	0.06	0.7	0.06	-8.16613285727	-11.467752376	0.175967869001	0.024863454834
104.0	2035673.0	46.0	7068.0	2035673.0	4000000.0	1.0	1.0	0.8	0.93	1.06	0.04	5.88	0.35	0.670000000001	0.13	7.55	0.27	2.01	1.42	0.35	AAA286.CD3.location-b.X27.Y9.tile.tissue.png	113	1	2000	113	830f5fc81ba8ab90527b9be41c3864ae	0	0	0	0	0	0	0	0	0	0	0	0	0	/home/dhl_ec/bnelissen/Slides/CD3_manuscript/CD3_slides/AAA286.CD3.location-b/AAA286.CD3.location-b.run1	255	0.7	0.06	0.7	0.06	-7.4163080144	-10.1122843847	0.255031129034	0.166685532227
103.0	1603.0	50.0	180.0	1603.0	4000000.0	1.0	1.0	0.72	0.89	1.05	0.0500000000002	5.98	0.34	0.76	0.2	6.28	0.2	1.91	1.43	0.32	AAA286.CD3.location-b.X28.Y10.tile.tissue.png	114	1	2000	114	96efb6475a56a6851f7161e803c6cb48	0	0	0	0	0	0	0	0	0	0	0	0	0	/home/dhl_ec/bnelissen/Slides/CD3_manuscript/CD3_slides/AAA286.CD3.location-b/AAA286.CD3.location-b.run1	255	0.7	0.06	0.7	0.06	-9.46175012171	-12.4443500885	4.72104679865	4.1478261481
0.0	847940.0	0.0	6890.0	847940.0	4000000.0	0.0	3.0	0.99	1.2	1.05	0.0500000000002	6.57	0.34	0.69	0.16	6.43	0.16	2.02	1.43	0.34	AAA286.CD3.location-b.X28.Y5.tile.tissue.png	115	1	2000	115	4311335cb2fcb8f83db09ace99ff61ed	0	0	0	0	0	0	0	0	0	0	0	0	0	/home/dhl_ec/bnelissen/Slides/CD3_manuscript/CD3_slides/AAA286.CD3.location-b/AAA286.CD3.location-b.run1	255	0.7	0.06	0.7	0.06	-8.23107699845	-10.4783921781	0.410773057266	1.41073958203
0.0	4000000.0	0.0	7996.0	4000000.0	4000000.0	0.0	1.0	0.8	1.02	1.07	0.0500000000002	5.67	0.38	0.81	0.0699999999997	8.82	0.27	2.08	1.43	0.55	AAA286.CD3.location-b.X28.Y6.tile.tissue.png	116	1	2000	116	b9283ad12b5d7b055708ea757cd5fd8c	0	0	0	0	0	0	0	0	0	0	0	0	0	/home/dhl_ec/bnelissen/Slides/CD3_manuscript/CD3_slides/AAA286.CD3.location-b/AAA286.CD3.location-b.run1	255	0.7	0.06	0.7	0.06	-8.19793818008	0.0	0.259680431635	0.0215485449219
488.0	4000000.0	100.0	7996.0	4000000.0	4000000.0	1.0	1.0	0.9	1.21	1.07	0.0499999999997	5.82	0.28	0.66	0.04	9.06	0.34	2.04	1.42	0.54	AAA286.CD3.location-b.X28.Y7.tile.tissue.png	117	1	2000	117	f555d598f2f6e346dc6d3cac5ad89917	0	0	0	0	0	0	0	0	0	0	0	0	0	/home/dhl_ec/bnelissen/Slides/CD3_manuscript/CD3_slides/AAA286.CD3.location-b/AAA286.CD3.location-b.run1	255	0.7	0.06	0.7	0.06	-8.1653989535	0.0	0.283928612766	0.0201373769531
358.0	3999953.0	120.0	7996.0	3999953.0	4000000.0	2.0	1.0	1.99	1.46	1.06	0.04	5.78	0.34	0.67	0.0500000000002	8.83	0.35	2.02	1.44	0.83	AAA286.CD3.location-b.X28.Y8.tile.tissue.png	118	1	2000	118	3eebd0ce0b1471446e442d7e4ca645ca	0	0	0	0	0	0	0	0	0	0	0	0	0	/home/dhl_ec/bnelissen/Slides/CD3_manuscript/CD3_slides/AAA286.CD3.location-b/AAA286.CD3.location-b.run1	255	0.7	0.06	0.7	0.06	-8.38838059786	-9.74810835076	0.22632881822	0.0190346045404
0.0	3271049.0	0.0	8540.0	3271049.0	4000000.0	0.0	1.0	2.0	1.03	1.05	0.04	6.2	0.34	0.690000000001	0.0899999999997	8.2	0.25	2.07	1.43	0.37	AAA286.CD3.location-b.X28.Y9.tile.tissue.png	119	1	2000	119	26987a97cf6e5bb06270966488131357	0	0	0	0	0	0	0	0	0	0	0	0	0	/home/dhl_ec/bnelissen/Slides/CD3_manuscript/CD3_slides/AAA286.CD3.location-b/AAA286.CD3.location-b.run1	255	0.7	0.06	0.7	0.06	-7.10742271249	-10.7884701052	0.223580115593	0.0854605664062
0.0	0.0	0.0	0.0	0.0	4000000.0	0.0	0.0	1.88	1.31	1.05	0.0499999999997	5.74	0.29	0.75	0.2	4.43	0.11	1.89	1.44	0.33	AAA286.CD3.location-b.X29.Y10.tile.tissue.png	120	1	2000	120	9244796f7ad7e9c902bd5003779aeee7	0	0	0	0	0	0	0	0	0	0	0	0	0	/home/dhl_ec/bnelissen/Slides/CD3_manuscript/CD3_slides/AAA286.CD3.location-b/AAA286.CD3.location-b.run1	255	1.0	0.06	1.0	0.06	0.0	-10.5623451343	0.0	8.21766763774
0.0	480083.0	0.0	5226.0	480083.0	4000000.0	0.0	3.0	1.72	1.34	1.06	0.0500000000002	6.09	0.35	0.74	0.18	6.39	0.14	2.0	1.42	0.4	AAA286.CD3.location-b.X29.Y5.tile.tissue.png	121	1	2000	121	ac789cc7de194330de89726a73452c4d	0	0	0	0	0	0	0	0	0	0	0	0	0	/home/dhl_ec/bnelissen/Slides/CD3_manuscript/CD3_slides/AAA286.CD3.location-b/AAA286.CD3.location-b.run1	255	0.7	0.06	0.7	0.06	-6.97349709839	-10.8554217019	0.594949035162	3.02032199902
86.0	3041197.0	45.0	8034.0	3041197.0	4000000.0	1.0	1.0	1.76	1.24	1.05	0.04	5.97	0.35	0.67	0.0899999999997	8.24	0.46	2.06	1.44	0.37	AAA286.CD3.location-b.X29.Y6.tile.tissue.png	122	1	2000	122	5fe58ada6e4851482c49c25258285bac	0	0	0	0	0	0	0	0	0	0	0	0	0	/home/dhl_ec/bnelissen/Slides/CD3_manuscript/CD3_slides/AAA286.CD3.location-b/AAA286.CD3.location-b.run1	255	0.7	0.06	0.7	0.06	-8.43460876187	-10.5542607094	0.566022072555	0.153750451172
901.0	2030634.0	382.0	8986.0	2030634.0	4000000.0	8.0	3.0	1.48	2.53	1.05	0.0500000000002	5.95	0.35	0.68	0.12	7.79	0.41	2.18	1.44	0.37	AAA286.CD3.location-b.X29.Y7.tile.tissue.png	123	1	2000	123	66e29c1a506b1f85ce9d3c3da93a8fd3	0	0	0	0	0	0	0	0	0	0	0	0	0	/home/dhl_ec/bnelissen/Slides/CD3_manuscript/CD3_slides/AAA286.CD3.location-b/AAA286.CD3.location-b.run1	255	0.7	0.06	0.7	0.06	-8.73993162592	-10.5863027842	0.545621113795	0.817140839844
437.0	992540.0	110.0	5830.0	992540.0	4000000.0	1.0	1.0	1.45	2.0	1.24	0.0499999999997	6.24	0.360000000001	0.7	0.16	6.95	0.35	2.1	1.44	0.34	AAA286.CD3.location-b.X29.Y8.tile.tissue.png	124	1	2000	124	c5e83d6b79fac75559df7f8d0b2287e8	0	0	0	0	0	0	0	0	0	0	0	0	0	/home/dhl_ec/bnelissen/Slides/CD3_manuscript/CD3_slides/AAA286.CD3.location-b/AAA286.CD3.location-b.run1	255	0.7	0.06	0.7	0.06	-8.07693549376	-10.8557467254	0.570199357016	1.60485008496
77.0	1786013.0	42.0	11684.0	1786013.0	4000000.0	1.0	4.0	0.93	1.04	1.05	0.04	6.15	0.35	0.67	0.13	7.4	0.26	2.07	1.45	0.35	AAA286.CD3.location-b.X29.Y9.tile.tissue.png	125	1	2000	125	715256ffacd6272c88d51d9bb229b6bd	0	0	0	0	0	0	0	0	0	0	0	0	0	/home/dhl_ec/bnelissen/Slides/CD3_manuscript/CD3_slides/AAA286.CD3.location-b/AAA286.CD3.location-b.run1	255	0.7	0.06	0.7	0.06	-8.50218766107	-10.890683925	0.672939216764	0.1937039375
0.0	19976.0	0.0	640.0	19976.0	4000000.0	0.0	1.0	0.71	0.9	1.05	0.0499999999997	6.05	0.34	0.8	0.21	5.52	0.13	2.05	1.44	0.32	AAA286.CD3.location-b.X3.Y2.tile.tissue.png	126	1	2000	126	89e645ea199329b7156a005eefa166b8	0	0	0	0	0	0	0	0	0	0	0	0	0	/home/dhl_ec/bnelissen/Slides/CD3_manuscript/CD3_slides/AAA286.CD3.location-b/AAA286.CD3.location-b.run1	255	0.7	0.06	0.7	0.06	0.0	-11.7015938832	0.148725308749	1.86972887201
54.0	2120309.0	35.0	6735.0	2120309.0	4000000.0	1.0	1.0	0.82	1.17	1.05	0.0499999999997	5.97	0.34	0.68	0.11	7.68	0.27	1.99	1.43	0.38	AAA286.CD3.location-b.X3.Y3.tile.tissue.png	127	1	2000	127	59f9b5d80463a65e70fdf5cffac69d83	0	0	0	0	0	0	0	0	0	0	0	0	0	/home/dhl_ec/bnelissen/Slides/CD3_manuscript/CD3_slides/AAA286.CD3.location-b/AAA286.CD3.location-b.run1	255	0.7	0.06	0.7	0.06	-7.78285363163	-10.8307153718	0.324502912406	0.533146722656
0.0	1151325.0	0.0	6744.0	1151325.0	4000000.0	0.0	1.0	0.76	0.96	1.05	0.0500000000002	6.32	0.34	0.71	0.15	6.52	0.17	2.0	1.44	0.34	AAA286.CD3.location-b.X3.Y4.tile.tissue.png	128	1	2000	128	58753cb9ea62366175af0ab0ab4f5289	0	0	0	0	0	0	0	0	0	0	0	0	0	/home/dhl_ec/bnelissen/Slides/CD3_manuscript/CD3_slides/AAA286.CD3.location-b/AAA286.CD3.location-b.run1	255	0.7	0.06	0.7	0.06	-7.98847679884	-10.902845682	0.397683494325	0.922004648437
0.0	37988.0	0.0	1305.0	37988.0	4000000.0	0.0	1.0	0.76	1.05	1.07	0.0499999999997	5.87	0.34	0.75	0.19	5.34	0.13	1.94	1.43	0.32	AAA286.CD3.location-b.X3.Y5.tile.tissue.png	129	1	2000	129	cdf0f9c469bf978aef977716cd07a9dc	0	0	0	0	0	0	0	0	0	0	0	0	0	/home/dhl_ec/bnelissen/Slides/CD3_manuscript/CD3_slides/AAA286.CD3.location-b/AAA286.CD3.location-b.run1	255	0.7	0.06	0.7	0.06	0.0	-11.9542862	2.99600079301	3.17485323242
896.0	3450140.0	330.0	8125.0	3450140.0	4000000.0	6.0	1.0	0.82	1.0	1.05	0.04	5.91	0.33	0.67	0.0700000000002	8.37	0.31	2.04	1.43	0.55	AAA286.CD3.location-b.X3.Y6.tile.tissue.png	130	1	2000	130	1f4bdc25b516c4f51d9ae7e683ed4363	0	0	0	0	0	0	0	0	0	0	0	0	0	/home/dhl_ec/bnelissen/Slides/CD3_manuscript/CD3_slides/AAA286.CD3.location-b/AAA286.CD3.location-b.run1	255	0.7	0.06	0.7	0.06	-8.75822313136	-10.8256422613	0.75844961621	0.206162675781
366.0	3975721.0	185.0	9199.0	3975721.0	4000000.0	5.0	1.0	0.93	1.48	1.05	0.04	5.83	0.33	0.67	0.0500000000002	8.85	0.34	2.04	1.43	0.57	AAA286.CD3.location-b.X3.Y7.tile.tissue.png	131	1	2000	131	5cb205c211426765d1ba37a19e099a0f	0	0	0	0	0	0	0	0	0	0	0	0	0	/home/dhl_ec/bnelissen/Slides/CD3_manuscript/CD3_slides/AAA286.CD3.location-b/AAA286.CD3.location-b.run1	255	0.7	0.06	0.7	0.06	-8.95238053057	-11.0879350237	0.792330945746	0.0568971367187
899.0	951146.0	249.0	5945.0	951146.0	4000000.0	3.0	1.0	0.81	1.16	1.05	0.0499999999997	6.26	0.35	0.71	0.16	6.9	0.23	1.94	1.43	0.54	AAA286.CD3.location-b.X3.Y8.tile.tissue.png	132	1	2000	132	de3d5dd9b42c1de5f5705cec7b00df46	0	0	0	0	0	0	0	0	0	0	0	0	0	/home/dhl_ec/bnelissen/Slides/CD3_manuscript/CD3_slides/AAA286.CD3.location-b/AAA286.CD3.location-b.run1	255	0.7	0.06	0.7	0.06	-9.21134978965	-11.4379536359	1.44586153968	1.33062655859
0.0	1304.0	0.0	172.0	1304.0	4000000.0	0.0	1.0	0.93	0.92	1.05	0.0499999999997	6.01	0.34	0.8	0.19	5.47	0.13	1.94	1.47	0.67	AAA286.CD3.location-b.X30.Y10.tile.tissue.png	133	1	2000	133	a83eed1319921db5c1ef29c76c27c5f5	0	0	0	0	0	0	0	0	0	0	0	0	0	/home/dhl_ec/bnelissen/Slides/CD3_manuscript/CD3_slides/AAA286.CD3.location-b/AAA286.CD3.location-b.run1	255	0.7	0.06	0.7	0.06	0.0	-12.1300953637	5.36678234639	3.43532270535
0.0	0.0	0.0	0.0	0.0	4000000.0	0.0	0.0	0.86	0.85	1.04	0.0499999999997	5.03	0.27	0.82	0.2	4.4	0.12	1.88	1.42	0.55	AAA286.CD3.location-b.X30.Y6.tile.tissue.png	134	1	2000	134	8bbd8961724ff950ce4c5bf1f1488866	0	0	0	0	0	0	0	0	0	0	0	0	0	/home/dhl_ec/bnelissen/Slides/CD3_manuscript/CD3_slides/AAA286.CD3.location-b/AAA286.CD3.location-b.run1	255	1.0	0.06	1.0	0.06	0.0	0.0	0.0	2.7474785
364.0	1631.0	82.0	176.0	1631.0	4000000.0	1.0	1.0	0.67	0.93	1.06	0.0500000000002	5.96	0.34	0.809999999999	0.19	6.2	0.19	1.92	1.43	0.46	AAA286.CD3.location-b.X30.Y8.tile.tissue.png	135	1	2000	135	03651be3a67009024deeb088142e09db	0	0	0	0	0	0	0	0	0	0	0	0	0	/home/dhl_ec/bnelissen/Slides/CD3_manuscript/CD3_slides/AAA286.CD3.location-b/AAA286.CD3.location-b.run1	255	0.7	0.06	0.7	0.06	-7.62596013183	-12.5765400691	2.06857613323	0.584206021973
275.0	1005563.0	161.0	7294.0	1005563.0	4000000.0	3.0	4.0	0.93	0.97	1.05	0.0500000000002	6.18	0.34	0.68	0.16	6.88	0.23	2.01	1.43	0.52	AAA286.CD3.location-b.X30.Y9.tile.tissue.png	136	1	2000	136	c9541d9e07a287b7a1941adba8985b8e	0	0	0	0	0	0	0	0	0	0	0	0	0	/home/dhl_ec/bnelissen/Slides/CD3_manuscript/CD3_slides/AAA286.CD3.location-b/AAA286.CD3.location-b.run1	255	0.7	0.06	0.7	0.06	-8.21496937373	-10.4311129815	0.582054796712	1.07353987988
58.0	4536.0	37.0	452.0	4536.0	3948000.0	1.0	2.0	0.67	0.93	1.02	0.0500000000002	6.02	0.34	0.77	0.19	6.1	0.19	1.94	1.41	0.51	AAA286.CD3.location-b.X31.Y0.tile.tissue.png	137	1	1974	137	c6dc1f99fed2887538b8c1b35f23e7c9	0	0	0	0	0	0	0	0	0	0	0	0	0	/home/dhl_ec/bnelissen/Slides/CD3_manuscript/CD3_slides/AAA286.CD3.location-b/AAA286.CD3.location-b.run1	255	0.7	0.06	0.7	0.06	-9.88353866685	-12.3968470768	4.9980807922	2.87754206609
0.0	0.0	0.0	0.0	0.0	3948000.0	0.0	0.0	0.63	0.94	1.03	0.0500000000002	5.65	0.27	0.77	0.2	4.38	0.11	1.85	1.41	0.530000000001	AAA286.CD3.location-b.X31.Y1.tile.tissue.png	138	1	1974	138	b35e646afd3f58d7f8f43be08d2fbe4a	0	0	0	0	0	0	0	0	0	0	0	0	0	/home/dhl_ec/bnelissen/Slides/CD3_manuscript/CD3_slides/AAA286.CD3.location-b/AAA286.CD3.location-b.run1	255	1.0	0.06	1.0	0.06	0.0	-11.556744451	0.0	4.85938779403
0.0	0.0	0.0	0.0	0.0	3948000.0	0.0	0.0	0.79	0.9	1.05	0.0500000000002	5.63	0.28	0.78	0.2	4.26	0.12	1.86	1.41	0.7	AAA286.CD3.location-b.X31.Y10.tile.tissue.png	139	1	1974	139	096f109b8277a255fba5d5ef811cec52	0	0	0	0	0	0	0	0	0	0	0	0	0	/home/dhl_ec/bnelissen/Slides/CD3_manuscript/CD3_slides/AAA286.CD3.location-b/AAA286.CD3.location-b.run1	255	1.0	0.06	1.0	0.06	0.0	-10.2154123937	0.0	6.43672796448
0.0	0.0	0.0	0.0	0.0	3948000.0	0.0	0.0	2.1	0.8	1.02	0.0499999999997	5.07	0.27	0.77	0.2	4.32	0.12	1.85	1.41	0.47	AAA286.CD3.location-b.X31.Y2.tile.tissue.png	140	1	1974	140	40ab1400c68e32cc03b3e2542e01e8fc	0	0	0	0	0	0	0	0	0	0	0	0	0	/home/dhl_ec/bnelissen/Slides/CD3_manuscript/CD3_slides/AAA286.CD3.location-b/AAA286.CD3.location-b.run1	255	1.0	0.06	1.0	0.06	0.0	0.0	0.0	7.00503039514
93.0	3940.0	50.0	396.0	3940.0	3948000.0	1.0	2.0	0.68	1.0	1.03	0.0499999999997	5.95	0.38	0.93	0.21	6.34	0.19	1.93	1.42	1.06	AAA286.CD3.location-b.X31.Y3.tile.tissue.png	141	1	1974	141	6dd55ef47a3a3c9070e6007c79dc79a1	0	0	0	0	0	0	0	0	0	0	0	0	0	/home/dhl_ec/bnelissen/Slides/CD3_manuscript/CD3_slides/AAA286.CD3.location-b/AAA286.CD3.location-b.run1	255	0.7	0.06	0.7	0.06	-8.87368385862	-12.1361063178	2.32938912867	2.49374728944
0.0	0.0	0.0	0.0	0.0	3948000.0	0.0	0.0	2.27	3.25	1.06	0.0500000000002	6.0	0.28	0.78	0.2	4.47	0.12	1.86	1.41	1.14	AAA286.CD3.location-b.X31.Y4.tile.tissue.png	142	1	1974	142	74b9bb8ec828fa25ccd8edc200532ee2	0	0	0	0	0	0	0	0	0	0	0	0	0	/home/dhl_ec/bnelissen/Slides/CD3_manuscript/CD3_slides/AAA286.CD3.location-b/AAA286.CD3.location-b.run1	255	1.0	0.06	1.0	0.06	0.0	-11.0352146517	0.0	5.45687606908
0.0	0.0	0.0	0.0	0.0	3948000.0	0.0	0.0	2.08	2.42	1.07	0.0500000000002	6.09	0.28	0.78	0.2	4.47	0.13	1.87	1.41	1.09	AAA286.CD3.location-b.X31.Y5.tile.tissue.png	143	1	1974	143	8d17e594ec4c7df4f77877b489e94ec7	0	0	0	0	0	0	0	0	0	0	0	0	0	/home/dhl_ec/bnelissen/Slides/CD3_manuscript/CD3_slides/AAA286.CD3.location-b/AAA286.CD3.location-b.run1	255	1.0	0.06	1.0	0.06	0.0	-11.0027292265	0.0	5.06211928284
0.0	2136.0	0.0	208.0	2136.0	3948000.0	0.0	1.0	1.18	2.05	1.1	0.0499999999997	6.28	0.34	0.76	0.19	5.82	0.12	1.9	1.45	0.53	AAA286.CD3.location-b.X31.Y6.tile.tissue.png	144	1	1974	144	c4c0f9802336bf3caa4c3a4d26534b69	0	0	0	0	0	0	0	0	0	0	0	0	0	/home/dhl_ec/bnelissen/Slides/CD3_manuscript/CD3_slides/AAA286.CD3.location-b/AAA286.CD3.location-b.run1	255	0.7	0.06	0.7	0.06	-9.32072072013	-12.2172999556	5.94339660894	2.7860576555
0.0	0.0	0.0	0.0	0.0	3948000.0	0.0	0.0	0.74	0.83	1.06	0.0599999999999	5.96	0.27	0.79	0.2	4.38	0.12	1.87	1.42	0.46	AAA286.CD3.location-b.X31.Y7.tile.tissue.png	145	1	1974	145	7c5f0c9489d2ffde169c4e65f8a43206	0	0	0	0	0	0	0	0	0	0	0	0	0	/home/dhl_ec/bnelissen/Slides/CD3_manuscript/CD3_slides/AAA286.CD3.location-b/AAA286.CD3.location-b.run1	255	1.0	0.06	1.0	0.06	0.0	-11.5700527342	0.0	4.55534580056
0.0	0.0	0.0	0.0	0.0	3948000.0	0.0	0.0	2.35	2.2	1.06	0.0499999999997	6.01	0.27	0.77	0.19	4.45	0.12	1.87	1.42	0.5	AAA286.CD3.location-b.X31.Y8.tile.tissue.png	146	1	1974	146	710bf3f689979f55a2ce544faf261540	0	0	0	0	0	0	0	0	0	0	0	0	0	/home/dhl_ec/bnelissen/Slides/CD3_manuscript/CD3_slides/AAA286.CD3.location-b/AAA286.CD3.location-b.run1	255	1.0	0.06	1.0	0.06	0.0	-11.1498941558	0.0	5.08400199305
530.0	3524.0	216.0	276.0	3524.0	3948000.0	4.0	1.0	1.29	2.1	1.06	0.0500000000002	6.34	0.34	0.78	0.19	6.23	0.19	1.9	1.41	0.31	AAA286.CD3.location-b.X31.Y9.tile.tissue.png	147	1	1974	147	bd40468babfae4ef23f2b0fada604b0f	0	0	0	0	0	0	0	0	0	0	0	0	0	/home/dhl_ec/bnelissen/Slides/CD3_manuscript/CD3_slides/AAA286.CD3.location-b/AAA286.CD3.location-b.run1	255	0.7	0.06	0.7	0.06	-9.6351313435	-12.5764360103	3.58896699477	1.69558597473
0.0	2162.0	0.0	208.0	2162.0	4000000.0	0.0	1.0	1.81	0.99	1.08	0.0499999999997	6.4	0.34	0.77	0.2	5.57	0.13	1.93	1.43	0.32	AAA286.CD3.location-b.X4.Y2.tile.tissue.png	148	1	2000	148	7d02b14d314eab6b503dfdb59bd149d6	0	0	0	0	0	0	0	0	0	0	0	0	0	/home/dhl_ec/bnelissen/Slides/CD3_manuscript/CD3_slides/AAA286.CD3.location-b/AAA286.CD3.location-b.run1	255	0.7	0.06	0.7	0.06	0.0	-11.7096269268	0.258891484122	4.18732306501
135.0	2936092.0	72.0	7266.0	2936092.0	4000000.0	2.0	1.0	2.18	1.84	1.05	0.04	6.2	0.35	0.67	0.0900000000001	8.24	0.3	2.03	1.44	0.36	AAA286.CD3.location-b.X4.Y3.tile.tissue.png	149	1	2000	149	6ba5e1307c0298275d82bcdfa7505f46	0	0	0	0	0	0	0	0	0	0	0	0	0	/home/dhl_ec/bnelissen/Slides/CD3_manuscript/CD3_slides/AAA286.CD3.location-b/AAA286.CD3.location-b.run1	255	0.7	0.06	0.7	0.06	-8.66400336179	-11.1747457073	0.473484554618	0.306588542969
0.0	641277.0	0.0	5940.0	641277.0	4000000.0	0.0	1.0	1.89	0.949999999999	1.06	0.0499999999997	6.0	0.41	0.98	0.17	6.34	0.15	2.0	1.44	0.34	AAA286.CD3.location-b.X4.Y4.tile.tissue.png	150	1	2000	150	18c5c0f1d0f01bc6dd18d7830cf4a2f3	0	0	0	0	0	0	0	0	0	0	0	0	0	/home/dhl_ec/bnelissen/Slides/CD3_manuscript/CD3_slides/AAA286.CD3.location-b/AAA286.CD3.location-b.run1	255	0.7	0.06	0.7	0.06	-7.85464576973	-11.0654909944	0.809525710085	2.19943642969
0.0	79152.0	0.0	1967.0	79152.0	4000000.0	0.0	1.0	1.96	1.01	1.09	0.04	6.02	0.34	0.75	0.19	5.33	0.13	1.94	1.45	0.32	AAA286.CD3.location-b.X4.Y5.tile.tissue.png	151	1	2000	151	ce8653b96107844afb536621d23ac7ea	0	0	0	0	0	0	0	0	0	0	0	0	0	/home/dhl_ec/bnelissen/Slides/CD3_manuscript/CD3_slides/AAA286.CD3.location-b/AAA286.CD3.location-b.run1	255	0.7	0.06	0.7	0.06	0.0	-11.4655863886	1.29562443937	3.02091288965
0.0	3635432.0	0.0	8547.0	3635432.0	4000000.0	0.0	1.0	1.25	1.74	1.05	0.04	5.94	0.34	0.66	0.0599999999999	8.14	0.4	2.09	1.42	0.47	AAA286.CD3.location-b.X4.Y6.tile.tissue.png	152	1	2000	152	e8edabe44e02c0bf8b5c98189cbf4e33	0	0	0	0	0	0	0	0	0	0	0	0	0	/home/dhl_ec/bnelissen/Slides/CD3_manuscript/CD3_slides/AAA286.CD3.location-b/AAA286.CD3.location-b.run1	255	0.7	0.06	0.7	0.06	-7.93705351165	-11.0505726306	0.642765804401	0.149565662109
0.0	3775515.0	0.0	8614.0	3775515.0	4000000.0	0.0	1.0	1.65	1.73	1.06	0.04	10.08	0.37	0.69	0.0599999999999	8.5	0.27	2.08	1.43	0.380000000001	AAA286.CD3.location-b.X4.Y7.tile.tissue.png	153	1	2000	153	80d2233406a8d3790017dfdef1e177ef	0	0	0	0	0	0	0	0	0	0	0	0	0	/home/dhl_ec/bnelissen/Slides/CD3_manuscript/CD3_slides/AAA286.CD3.location-b/AAA286.CD3.location-b.run1	255	0.7	0.06	0.7	0.06	-8.65312789033	-11.9112975023	0.736192117692	0.111301648437
65.0	97345.0	41.0	2312.0	97345.0	4000000.0	1.0	1.0	0.78	0.97	1.1	0.0499999999997	6.48	0.35	0.75	0.19	6.23	0.19	1.92	1.43	0.33	AAA286.CD3.location-b.X4.Y8.tile.tissue.png	154	1	2000	154	2e32a6026f3774337107901a03f17ad0	0	0	0	0	0	0	0	0	0	0	0	0	0	/home/dhl_ec/bnelissen/Slides/CD3_manuscript/CD3_slides/AAA286.CD3.location-b/AAA286.CD3.location-b.run1	255	0.7	0.06	0.7	0.06	-8.55706146033	-11.451592218	1.03176734625	3.40427355371
0.0	2589.0	0.0	234.0	2589.0	4000000.0	0.0	1.0	0.91	0.89	1.09	0.0699999999997	6.31	0.34	0.77	0.19	5.76	0.12	1.91	1.43	0.31	AAA286.CD3.location-b.X5.Y2.tile.tissue.png	155	1	2000	155	8e2ec14a5d801495040304425e93850b	0	0	0	0	0	0	0	0	0	0	0	0	0	/home/dhl_ec/bnelissen/Slides/CD3_manuscript/CD3_slides/AAA286.CD3.location-b/AAA286.CD3.location-b.run1	255	0.7	0.06	0.7	0.06	-8.81916510818	-12.5301899509	6.63948069107	1.97220560248
445.0	3159752.0	129.0	7842.0	3159752.0	4000000.0	2.0	1.0	0.81	1.03	1.27	0.04	5.97	0.34	0.66	0.0699999999997	8.14	0.31	1.99	1.42	0.36	AAA286.CD3.location-b.X5.Y3.tile.tissue.png	156	1	2000	156	5e0ca07fd0ce4636ee8efe3a81e6abf0	0	0	0	0	0	0	0	0	0	0	0	0	0	/home/dhl_ec/bnelissen/Slides/CD3_manuscript/CD3_slides/AAA286.CD3.location-b/AAA286.CD3.location-b.run1	255	0.7	0.06	0.7	0.06	-7.99165626467	-10.7640801398	0.384364526848	0.193284933594
0.0	1079397.0	0.0	5788.0	1079397.0	4000000.0	0.0	1.0	0.79	0.92	1.02	0.04	6.06	0.33	0.69	0.16	6.32	0.16	1.94	1.37	0.53	AAA286.CD3.location-b.X5.Y4.tile.tissue.png	157	1	2000	157	bd6659481ff9f7d1f27767ab816616dd	0	0	0	0	0	0	0	0	0	0	0	0	0	/home/dhl_ec/bnelissen/Slides/CD3_manuscript/CD3_slides/AAA286.CD3.location-b/AAA286.CD3.location-b.run1	255	0.7	0.06	0.7	0.06	-8.05557380623	-11.1972959238	0.905796520797	2.09964392187
0.0	52934.0	0.0	1480.0	52934.0	4000000.0	0.0	1.0	0.83	0.89	1.02	0.0500000000002	5.79	0.34	0.74	0.19	5.28	0.13	1.92	1.39	0.48	AAA286.CD3.location-b.X5.Y5.tile.tissue.png	158	1	2000	158	14a0fd22d8a55837d20b0c9225a751d0	0	0	0	0	0	0	0	0	0	0	0	0	0	/home/dhl_ec/bnelissen/Slides/CD3_manuscript/CD3_slides/AAA286.CD3.location-b/AAA286.CD3.location-b.run1	255	0.7	0.06	0.7	0.06	0.0	-10.9986417404	1.02047589628	3.5294768924
1134.0	3687028.0	378.0	8558.0	3687028.0	4000000.0	8.0	1.0	0.83	1.06	1.05	0.0500000000002	6.27	0.34	0.68	0.0700000000002	8.91	0.33	2.05	1.42	0.579999999999	AAA286.CD3.location-b.X5.Y6.tile.tissue.png	159	1	2000	159	6d786b65255edd8da77f44a0a88743eb	0	0	0	0	0	0	0	0	0	0	0	0	0	/home/dhl_ec/bnelissen/Slides/CD3_manuscript/CD3_slides/AAA286.CD3.location-b/AAA286.CD3.location-b.run1	255	0.7	0.06	0.7	0.06	-8.89605638506	-10.7187299165	0.752339489626	0.136166886719
204.0	3295823.0	97.0	8510.0	3295823.0	4000000.0	2.0	1.0	0.84	1.01	1.08	0.04	6.61	0.35	0.67	0.0799999999999	8.58	0.309999999999	1.96	1.38	0.49	AAA286.CD3.location-b.X5.Y7.tile.tissue.png	160	1	2000	160	1be88ab4907e137f5c26d5bfc23f8700	0	0	0	0	0	0	0	0	0	0	0	0	0	/home/dhl_ec/bnelissen/Slides/CD3_manuscript/CD3_slides/AAA286.CD3.location-b/AAA286.CD3.location-b.run1	255	0.7	0.06	0.7	0.06	-8.45520557982	-11.4934231585	0.494844513385	0.116090539062
0.0	0.0	0.0	0.0	0.0	4000000.0	0.0	0.0	1.79	1.29	1.03	0.0499999999993	5.91	0.27	0.79	0.21	4.51	0.12	1.89	1.44	0.490000000001	AAA286.CD3.location-b.X5.Y8.tile.tissue.png	161	1	2000	161	bdad41420f66711e07204f2edb193586	0	0	0	0	0	0	0	0	0	0	0	0	0	/home/dhl_ec/bnelissen/Slides/CD3_manuscript/CD3_slides/AAA286.CD3.location-b/AAA286.CD3.location-b.run1	255	1.0	0.06	1.0	0.06	0.0	-10.712850615	0.0	5.31953548261
0.0	52468.0	0.0	1618.0	52468.0	4000000.0	0.0	1.0	0.7	1.44	1.07	0.0500000000002	6.37	0.61	0.71	0.18	5.48	0.12	1.86	1.34	0.809999999999	AAA286.CD3.location-b.X6.Y2.tile.tissue.png	162	1	2000	162	37c3ed3bf596daa89f5935471c502716	0	0	0	0	0	0	0	0	0	0	0	0	0	/home/dhl_ec/bnelissen/Slides/CD3_manuscript/CD3_slides/AAA286.CD3.location-b/AAA286.CD3.location-b.run1	255	0.7	0.06	0.7	0.06	-8.00527950631	-11.2603931151	1.05706640771	3.81698863531
435.0	3712305.0	184.0	8314.0	3712305.0	4000000.0	4.0	1.0	2.21	1.58	1.2	0.04	6.27	0.339999999999	0.690000000001	0.0700000000006	8.92	0.33	1.98	1.36	0.5	AAA286.CD3.location-b.X6.Y3.tile.tissue.png	163	1	2000	163	38c97f594400c52361fbae80fbbb7f26	0	0	0	0	0	0	0	0	0	0	0	0	0	/home/dhl_ec/bnelissen/Slides/CD3_manuscript/CD3_slides/AAA286.CD3.location-b/AAA286.CD3.location-b.run1	255	0.7	0.06	0.7	0.06	-9.05212593988	-11.4316021612	0.664286489631	0.123712714844
0.0	546879.0	0.0	4157.0	546879.0	4000000.0	0.0	1.0	1.56	1.33	1.03	0.0500000000002	5.89	0.32	0.690000000001	0.160000000001	5.85	0.14	1.91	1.36	0.46	AAA286.CD3.location-b.X6.Y4.tile.tissue.png	164	1	2000	164	9d97d6242931512d5a9f4ceed22f3f53	0	0	0	0	0	0	0	0	0	0	0	0	0	/home/dhl_ec/bnelissen/Slides/CD3_manuscript/CD3_slides/AAA286.CD3.location-b/AAA286.CD3.location-b.run1	255	0.7	0.06	0.7	0.06	-8.69121584989	-11.3422402	0.972997906698	2.66986301562
0.0	505281.0	0.0	5245.0	505281.0	4000000.0	0.0	1.0	1.29	1.48	1.19	0.0500000000002	5.61	0.33	0.67	0.17	5.7	0.139999999999	1.86	1.35	0.5	AAA286.CD3.location-b.X6.Y5.tile.tissue.png	165	1	2000	165	aded4da5713354f0d40427fa59732f5a	0	0	0	0	0	0	0	0	0	0	0	0	0	/home/dhl_ec/bnelissen/Slides/CD3_manuscript/CD3_slides/AAA286.CD3.location-b/AAA286.CD3.location-b.run1	255	0.7	0.06	0.7	0.06	-7.95938323001	-10.5244802351	0.755397795595	2.48350274609
0.0	3997637.0	0.0	8424.0	3997637.0	4000000.0	0.0	1.0	2.04	1.25	1.04	0.0300000000007	5.34	0.32	0.639999999999	0.0500000000002	8.0	0.27	1.98	1.37	0.69	AAA286.CD3.location-b.X6.Y6.tile.tissue.png	166	1	2000	166	03bdde2a5575f1a30720e1908b7cb84c	0	0	0	0	0	0	0	0	0	0	0	0	0	/home/dhl_ec/bnelissen/Slides/CD3_manuscript/CD3_slides/AAA286.CD3.location-b/AAA286.CD3.location-b.run1	255	0.7	0.06	0.7	0.06	-8.93175953819	-11.5960001918	0.819668282229	0.0507231981812
0.0	1258785.0	0.0	15000.0	1258785.0	4000000.0	0.0	6.0	2.2	1.24	1.28	0.0500000000002	5.72	0.33	0.69	0.139999999999	6.55	0.17	1.95	1.35	0.33	AAA286.CD3.location-b.X6.Y7.tile.tissue.png	167	1	2000	167	e3238c17ea7b3afa47ba678c987dc40d	0	0	0	0	0	0	0	0	0	0	0	0	0	/home/dhl_ec/bnelissen/Slides/CD3_manuscript/CD3_slides/AAA286.CD3.location-b/AAA286.CD3.location-b.run1	255	0.7	0.06	0.7	0.06	-8.22649441218	-11.0163603745	1.02615660723	1.2471810332
0.0	877613.0	0.0	5492.0	877613.0	4000000.0	0.0	1.0	1.43	1.95	1.04	0.0500000000002	7.57	0.33	0.67	0.150000000001	6.0	0.16	1.91	1.34	0.34	AAA286.CD3.location-b.X7.Y2.tile.tissue.png	168	1	2000	168	882c47ab0e79b1d8a4c1b2b68363480a	0	0	0	0	0	0	0	0	0	0	0	0	0	/home/dhl_ec/bnelissen/Slides/CD3_manuscript/CD3_slides/AAA286.CD3.location-b/AAA286.CD3.location-b.run1	255	0.7	0.06	0.7	0.06	-6.75962674493	-10.7240581987	0.370438855011	2.26306906885
465.0	3387561.0	185.0	8334.0	3387561.0	4000000.0	4.0	1.0	1.27	1.27	0.990000000001	0.04	8.41	0.309999999999	0.65	0.0699999999997	7.86	0.3	1.94	1.36	0.53	AAA286.CD3.location-b.X7.Y3.tile.tissue.png	169	1	2000	169	d3028bc660ec45facbade615992d1879	0	0	0	0	0	0	0	0	0	0	0	0	0	/home/dhl_ec/bnelissen/Slides/CD3_manuscript/CD3_slides/AAA286.CD3.location-b/AAA286.CD3.location-b.run1	255	0.7	0.06	0.7	0.06	-8.41981976613	-11.4417036854	0.646293839303	0.105772681641
0.0	0.0	0.0	0.0	0.0	4000000.0	0.0	0.0	1.46	1.89	1.3	0.0500000000002	4.68	0.259999999999	0.719999999999	0.18	4.0	0.110000000001	1.76	1.35	0.31	AAA286.CD3.location-b.X7.Y4.tile.tissue.png	170	1	2000	170	f4faba607c15e4ab5876dcc34643b35f	0	0	0	0	0	0	0	0	0	0	0	0	0	/home/dhl_ec/bnelissen/Slides/CD3_manuscript/CD3_slides/AAA286.CD3.location-b/AAA286.CD3.location-b.run1	255	1.0	0.06	1.0	0.06	0.0	0.0	0.0	8.946748
275.0	965060.0	104.0	8291.0	965060.0	4000000.0	2.0	2.0	1.91	1.35	1.17	0.04	5.82	0.32	0.66	0.15	6.86	0.21	1.86	1.35	0.38	AAA286.CD3.location-b.X7.Y5.tile.tissue.png	171	1	2000	171	733878104667887cfa64955d117101b5	0	0	0	0	0	0	0	0	0	0	0	0	0	/home/dhl_ec/bnelissen/Slides/CD3_manuscript/CD3_slides/AAA286.CD3.location-b/AAA286.CD3.location-b.run1	255	0.7	0.06	0.7	0.06	-9.01243914538	-10.9288169275	0.969037858674	1.026602125
230.0	3987925.0	106.0	9002.0	3987925.0	4000000.0	2.0	2.0	0.949999999999	2.24	1.01	0.04	6.03	0.33	0.63	0.0499999999993	8.23	0.32	1.92	1.35	0.37	AAA286.CD3.location-b.X7.Y6.tile.tissue.png	172	1	2000	172	1f7bfe82d11d24263c20640738bab80e	0	0	0	0	0	0	0	0	0	0	0	0	0	/home/dhl_ec/bnelissen/Slides/CD3_manuscript/CD3_slides/AAA286.CD3.location-b/AAA286.CD3.location-b.run1	255	0.7	0.06	0.7	0.06	-9.08819295735	-11.1255679672	0.899878295412	0.0792738632813
67.0	834444.0	35.0	7536.0	834444.0	4000000.0	1.0	3.0	1.17	1.21	1.35	0.0600000000004	6.18	0.320000000001	0.75	0.150000000001	6.2	0.21	2.03	1.42	0.349999999999	AAA286.CD3.location-b.X7.Y7.tile.tissue.png	173	1	2000	173	a1029de79dac16b999013373e0bf08c9	0	0	0	0	0	0	0	0	0	0	0	0	0	/home/dhl_ec/bnelissen/Slides/CD3_manuscript/CD3_slides/AAA286.CD3.location-b/AAA286.CD3.location-b.run1	255	0.7	0.06	0.7	0.06	-9.4812020388	-11.6248124946	2.00797672624	2.63740356836
0.0	0.0	0.0	0.0	0.0	4000000.0	0.0	0.0	0.78	0.81	1.03	0.0500000000002	4.75	0.26	0.759999999999	0.19	4.53	0.12	1.91	1.46	0.309999999999	AAA286.CD3.location-b.X8.Y1.tile.tissue.png	174	1	2000	174	743f3e071e96df0a5082d7faa3f43c87	0	0	0	0	0	0	0	0	0	0	0	0	0	/home/dhl_ec/bnelissen/Slides/CD3_manuscript/CD3_slides/AAA286.CD3.location-b/AAA286.CD3.location-b.run1	255	1.0	0.06	1.0	0.06	0.0	0.0	0.0	4.355901
172.0	1863532.0	89.0	7318.0	1863532.0	4000000.0	2.0	2.0	0.849999999999	1.1	1.02	0.0500000000002	5.99	0.35	0.67	0.129999999999	7.69	0.27	2.04	1.45	0.349999999999	AAA286.CD3.location-b.X8.Y2.tile.tissue.png	175	1	2000	175	0b232998c8a9e2743e56874e697a9d9c	0	0	0	0	0	0	0	0	0	0	0	0	0	/home/dhl_ec/bnelissen/Slides/CD3_manuscript/CD3_slides/AAA286.CD3.location-b/AAA286.CD3.location-b.run1	255	0.7	0.06	0.7	0.06	-8.30054231728	-10.7391378613	0.327997854362	0.399731806641
94.0	2179125.0	53.0	7794.0	2179125.0	4000000.0	1.0	1.0	1.6	0.989999999999	1.08	0.0500000000002	6.51	0.35	0.690000000001	0.12	7.94	0.28	2.04	1.44	0.36	AAA286.CD3.location-b.X8.Y3.tile.tissue.png	176	1	2000	176	82fe04103f0349a894dca1516fb82d75	0	0	0	0	0	0	0	0	0	0	0	0	0	/home/dhl_ec/bnelissen/Slides/CD3_manuscript/CD3_slides/AAA286.CD3.location-b/AAA286.CD3.location-b.run1	255	0.7	0.06	0.7	0.06	-8.48914385963	-11.0868705811	0.721753529222	0.371210816406
0.0	0.0	0.0	0.0	0.0	4000000.0	0.0	0.0	1.38	1.49	0.990000000001	0.0500000000002	5.39	0.34	0.75	0.18	4.07	0.12	1.91	1.45	0.34	AAA286.CD3.location-b.X8.Y4.tile.tissue.png	177	1	2000	177	5c50b3dbfbb4d397918f4477d6f54fab	0	0	0	0	0	0	0	0	0	0	0	0	0	/home/dhl_ec/bnelissen/Slides/CD3_manuscript/CD3_slides/AAA286.CD3.location-b/AAA286.CD3.location-b.run1	255	1.0	0.06	1.0	0.06	0.0	-10.1988203749	0.0	6.13430802357
233.0	2085415.0	97.0	6924.0	2085415.0	4000000.0	2.0	2.0	0.820000000001	0.99	1.07	0.0500000000002	6.39	0.35	0.679999999999	0.12	7.87	0.27	2.04	1.4	0.34	AAA286.CD3.location-b.X8.Y5.tile.tissue.png	178	1	2000	178	7b4e7bb609f343b11014715f1aea58fa	0	0	0	0	0	0	0	0	0	0	0	0	0	/home/dhl_ec/bnelissen/Slides/CD3_manuscript/CD3_slides/AAA286.CD3.location-b/AAA286.CD3.location-b.run1	255	0.7	0.06	0.7	0.06	-8.73495108687	-10.2700993917	0.908323040392	0.258259460938
267.0	3993332.0	137.0	8633.0	3993332.0	4000000.0	4.0	1.0	1.33	1.27	1.01	0.04	6.13	0.389999999999	0.88	0.0500000000002	8.28	0.320000000001	1.98	1.36	0.360000000001	AAA286.CD3.location-b.X8.Y6.tile.tissue.png	179	1	2000	179	01b9d1b7be01413ff9a8cd2aceb7973d	0	0	0	0	0	0	0	0	0	0	0	0	0	/home/dhl_ec/bnelissen/Slides/CD3_manuscript/CD3_slides/AAA286.CD3.location-b/AAA286.CD3.location-b.run1	255	0.7	0.06	0.7	0.06	-9.05546383025	-11.3851492755	0.775654635679	0.041378506958
0.0	818906.0	0.0	11294.0	818906.0	4000000.0	0.0	5.0	1.28	1.52	1.0	0.04	5.77	0.320000000001	0.69	0.349999999999	6.05	0.15	1.93	1.37	0.559999999999	AAA286.CD3.location-b.X8.Y7.tile.tissue.png	180	1	2000	180	8602ed23f847601b3268cbb7b78ccb1e	0	0	0	0	0	0	0	0	0	0	0	0	0	/home/dhl_ec/bnelissen/Slides/CD3_manuscript/CD3_slides/AAA286.CD3.location-b/AAA286.CD3.location-b.run1	255	0.7	0.06	0.7	0.06	-9.09062927747	-11.5781492107	2.30195382845	2.29977150586
0.0	2606.0	0.0	226.0	2606.0	4000000.0	0.0	1.0	1.01	1.7	1.03	0.0499999999993	6.48	0.35	0.77	0.21	5.71	0.12	1.96	1.43	0.329999999999	AAA286.CD3.location-b.X9.Y1.tile.tissue.png	181	1	2000	181	b88967b433d7e81bb421f7b07fc4c379	0	0	0	0	0	0	0	0	0	0	0	0	0	/home/dhl_ec/bnelissen/Slides/CD3_manuscript/CD3_slides/AAA286.CD3.location-b/AAA286.CD3.location-b.run1	255	0.7	0.06	0.7	0.06	0.0	-12.4921063693	3.63899227444	2.60307774799
237.0	2976182.0	127.0	7958.0	2976182.0	4000000.0	3.0	2.0	0.84	1.0	1.1	0.04	6.8	0.33	0.629999999999	0.0799999999999	7.61	0.28	1.93	1.35	0.49	AAA286.CD3.location-b.X9.Y2.tile.tissue.png	182	1	2000	182	3b951edbb5504ce83202ee20c2a81fae	0	0	0	0	0	0	0	0	0	0	0	0	0	/home/dhl_ec/bnelissen/Slides/CD3_manuscript/CD3_slides/AAA286.CD3.location-b/AAA286.CD3.location-b.run1	255	0.7	0.06	0.7	0.06	-8.18393861362	-11.0505477603	0.373017568418	0.329917496094
76.0	800595.0	41.0	8870.0	800595.0	4000000.0	1.0	3.0	1.07	1.21	1.01	0.04	6.35	0.59	0.679999999999	0.16	6.19	0.21	1.87	1.37	0.52	AAA286.CD3.location-b.X9.Y3.tile.tissue.png	183	1	2000	183	d9ad0def8a414867aa3543e5712025ea	0	0	0	0	0	0	0	0	0	0	0	0	0	/home/dhl_ec/bnelissen/Slides/CD3_manuscript/CD3_slides/AAA286.CD3.location-b/AAA286.CD3.location-b.run1	255	0.7	0.06	0.7	0.06	-8.55577352692	-11.2772355599	1.27563067927	1.80886295117
0.0	0.0	0.0	0.0	0.0	4000000.0	0.0	0.0	1.41	1.55	1.3	0.0500000000002	5.3	0.26	0.730000000001	0.18	4.04	0.110000000001	1.81	1.35	0.62	AAA286.CD3.location-b.X9.Y4.tile.tissue.png	184	1	2000	184	8e2a94ae499417994209b21014419820	0	0	0	0	0	0	0	0	0	0	0	0	0	/home/dhl_ec/bnelissen/Slides/CD3_manuscript/CD3_slides/AAA286.CD3.location-b/AAA286.CD3.location-b.run1	255	1.0	0.06	1.0	0.06	0.0	-11.8880650538	0.0	4.29262091231
407.0	3131316.0	211.0	8494.0	3131316.0	4000000.0	5.0	1.0	1.27	1.55	1.12	0.04	5.72	0.35	0.679999999999	0.0900000000001	8.6	0.309999999999	2.07	1.44	0.54	AAA286.CD3.location-b.X9.Y5.tile.tissue.png	185	1	2000	185	5c9382cd6d9f8b413dafcecd6e4dee4d	0	0	0	0	0	0	0	0	0	0	0	0	0	/home/dhl_ec/bnelissen/Slides/CD3_manuscript/CD3_slides/AAA286.CD3.location-b/AAA286.CD3.location-b.run1	255	0.7	0.06	0.7	0.06	-8.85854374496	-10.5803579186	0.947399807532	0.279186585938
206.0	3993928.0	85.0	8486.0	3993928.0	4000000.0	2.0	1.0	1.04	1.24	1.09	0.0500000000002	6.22	0.35	0.680000000001	0.0600000000004	9.24	0.34	2.06	1.35	0.78	AAA286.CD3.location-b.X9.Y6.tile.tissue.png	186	1	2000	186	8468c5c41a1f86521b91f50747f2d6d8	0	0	0	0	0	0	0	0	0	0	0	0	0	/home/dhl_ec/bnelissen/Slides/CD3_manuscript/CD3_slides/AAA286.CD3.location-b/AAA286.CD3.location-b.run1	255	0.7	0.06	0.7	0.06	-9.0520846354	-11.3183506201	0.739290946203	0.0417668063965
229.0	863838.0	71.0	7430.0	863838.0	4000000.0	1.0	2.0	1.44	1.3	1.06	0.0500000000002	6.0	0.33	0.710000000001	0.160000000001	6.93	0.23	1.99	1.43	0.33	AAA286.CD3.location-b.X9.Y7.tile.tissue.png	187	1	2000	187	e8c285e9c555f124a7307e4738247818	0	0	0	0	0	0	0	0	0	0	0	0	0	/home/dhl_ec/bnelissen/Slides/CD3_manuscript/CD3_slides/AAA286.CD3.location-b/AAA286.CD3.location-b.run1	255	0.7	0.06	0.7	0.06	-8.07542760244	-11.417994782	1.62121418247	2.0295051543
[truncated: 2 more columns]
