# Supplementary material for: SlideToolkit: An Assistive Toolset for the Histological Quantification of Whole Slide Images
Source: PLoS One. 2014 Nov 5;9(11):e110289. doi: 10.1371/journal.pone.0110289 (PMC4220929; doi:10.1371/journal.pone.0110289)
Supplement: RawData S1 — ICC and BlandAltman plot - measurements and r-script.zip. Measurements of Run1 and Run2, including the code for the calculation of the intraclass correlation coefficient (ICC) and the code for the Bland and Altman plot. (ZIP) [file pone.0110289.s003.zip › cellprofiler.measurements/run1.1eef1dfb5ece7ce8f622177d55955cf7.DefaultOUT_Image.csv]

AreaOccupied_AreaOccupied_DAB_Nuclei	AreaOccupied_AreaOccupied_Tissue	AreaOccupied_Perimeter_DAB_Nuclei	AreaOccupied_Perimeter_Tissue	AreaOccupied_TotalArea_DAB_Nuclei	AreaOccupied_TotalArea_Tissue	Count_DAB_Nuclei	Count_Tissue	ExecutionTime_01LoadImages	ExecutionTime_02ColorToGray	ExecutionTime_03Smooth	ExecutionTime_04ImageMath	ExecutionTime_05IdentifyPrimaryObjects	ExecutionTime_06MeasureImageAreaOccupied	ExecutionTime_07UnmixColors	ExecutionTime_08MaskImage	ExecutionTime_09IdentifyPrimaryObjects	ExecutionTime_10MeasureImageAreaOccupied	ExecutionTime_11OverlayOutlines	ExecutionTime_12OverlayOutlines	ExecutionTime_13SaveImages	FileName_Original	Group_Index	Group_Number	Height_Original	ImageNumber	MD5Digest_Original	ModuleError_01LoadImages	ModuleError_02ColorToGray	ModuleError_03Smooth	ModuleError_04ImageMath	ModuleError_05IdentifyPrimaryObjects	ModuleError_06MeasureImageAreaOccupied	ModuleError_07UnmixColors	ModuleError_08MaskImage	ModuleError_09IdentifyPrimaryObjects	ModuleError_10MeasureImageAreaOccupied	ModuleError_11OverlayOutlines	ModuleError_12OverlayOutlines	ModuleError_13SaveImages	PathName_Original	Scaling_Original	Threshold_FinalThreshold_DAB_Nuclei	Threshold_FinalThreshold_Tissue	Threshold_OrigThreshold_DAB_Nuclei	Threshold_OrigThreshold_Tissue	Threshold_SumOfEntropies_DAB_Nuclei	Threshold_SumOfEntropies_Tissue	Threshold_WeightedVariance_DAB_Nuclei	Threshold_WeightedVariance_Tissue
224.0	5249.0	127.0	514.0	5249.0	4000000.0	2.0	2.0	4.55	4.11	1.8	0.08	9.41	0.55	1.21	0.31	9.13	0.31	3.1	2.31	1.69	AAA599.CD3.c.X0.Y10.tile.tissue.png	1	1	2000	1	000c3e4d295f95ccb9a257c85626ddc4	0	0	0	0	0	0	0	0	0	0	0	0	0	/home/dhl_ec/bnelissen/Slides/CD3_manuscript/CD3_slides/AAA599.CD3.c/AAA599.CD3.c.run1	255	0.7	0.06	0.7	0.06	-8.88423230501	-11.0514749139	2.9101751234	2.08192726819
7784.0	140390.0	2535.0	6525.0	140390.0	4000000.0	46.0	13.0	2.79	2.92	1.79	0.08	7.91	0.38	0.77	0.21	7.21	0.32	3.29	2.32	1.01	AAA599.CD3.c.X0.Y11.tile.tissue.png	2	1	2000	2	d93f0d1524f4f8e74ec725b2bec67232	0	0	0	0	0	0	0	0	0	0	0	0	0	/home/dhl_ec/bnelissen/Slides/CD3_manuscript/CD3_slides/AAA599.CD3.c/AAA599.CD3.c.run1	255	0.7	0.06	0.7	0.06	-9.5156675526	-11.1530070999	2.61901885021	0.670497992187
9753.0	106710.0	3090.0	4814.0	106710.0	4000000.0	53.0	8.0	1.41	2.49	1.81	0.07	11.31	0.56	1.18	0.3	9.26	0.32	3.16	2.29	0.72	AAA599.CD3.c.X0.Y12.tile.tissue.png	3	1	2000	3	61bdca90f70eeb757a09b615660e367c	0	0	0	0	0	0	0	0	0	0	0	0	0	/home/dhl_ec/bnelissen/Slides/CD3_manuscript/CD3_slides/AAA599.CD3.c/AAA599.CD3.c.run1	255	0.7	0.06	0.7	0.06	-9.46069520278	-10.7581417425	3.12152891998	0.184540847656
2480.0	38879.0	870.0	2048.0	38879.0	4000000.0	14.0	6.0	1.55	2.6	1.25	0.04	6.79	0.56	1.24	0.32	9.13	0.31	3.22	2.09	0.59	AAA599.CD3.c.X0.Y13.tile.tissue.png	4	1	2000	4	ebecf8df531fe3894bccabd2b0805651	0	0	0	0	0	0	0	0	0	0	0	0	0	/home/dhl_ec/bnelissen/Slides/CD3_manuscript/CD3_slides/AAA599.CD3.c/AAA599.CD3.c.run1	255	0.7	0.06	0.7	0.06	-9.1047055474	-10.6016597118	1.87333333474	0.165706742187
66.0	13602.0	36.0	1440.0	13602.0	4000000.0	1.0	7.0	3.02	3.98	1.19	0.05	6.75	0.55	1.19	0.32	9.37	0.31	3.37	2.48	0.65	AAA599.CD3.c.X0.Y14.tile.tissue.png	5	1	2000	5	abe69c55da9ae60c00a7d558368f846a	0	0	0	0	0	0	0	0	0	0	0	0	0	/home/dhl_ec/bnelissen/Slides/CD3_manuscript/CD3_slides/AAA599.CD3.c/AAA599.CD3.c.run1	255	0.7	0.06	0.7	0.06	-8.18273315063	-10.0646308885	1.74975650198	0.236931935181
1507.0	32749.0	441.0	2138.0	32749.0	4000000.0	8.0	7.0	5.06	2.85	1.17	0.06	6.75	0.38	0.76	0.22	6.67	0.21	2.11	1.55	0.41	AAA599.CD3.c.X0.Y15.tile.tissue.png	6	1	2000	6	d7326547fa4ce9301749ab2ff2b008bd	0	0	0	0	0	0	0	0	0	0	0	0	0	/home/dhl_ec/bnelissen/Slides/CD3_manuscript/CD3_slides/AAA599.CD3.c/AAA599.CD3.c.run1	255	0.7	0.06	0.7	0.06	-9.21414752807	-11.0929950818	2.18370493313	1.18109974121
0.0	0.0	0.0	0.0	0.0	4000000.0	0.0	0.0	2.49	2.54	1.21	0.06	5.78	0.3	0.91	0.22	4.85	0.13	2.04	1.56	0.56	AAA599.CD3.c.X0.Y2.tile.tissue.png	7	1	2000	7	d096bf0e8f80306c43615f6cc510fd3b	0	0	0	0	0	0	0	0	0	0	0	0	0	/home/dhl_ec/bnelissen/Slides/CD3_manuscript/CD3_slides/AAA599.CD3.c/AAA599.CD3.c.run1	255	1.0	0.06	1.0	0.06	0.0	0.0	0.0	2.97118375
0.0	0.0	0.0	0.0	0.0	4000000.0	0.0	0.0	3.58	2.8	1.43	0.06	6.44	0.3	0.8	0.22	4.76	0.13	2.02	1.54	0.63	AAA599.CD3.c.X0.Y3.tile.tissue.png	8	1	2000	8	3fa5273eb8485938744028140808fb67	0	0	0	0	0	0	0	0	0	0	0	0	0	/home/dhl_ec/bnelissen/Slides/CD3_manuscript/CD3_slides/AAA599.CD3.c/AAA599.CD3.c.run1	255	1.0	0.06	1.0	0.06	0.0	-11.2374607036	0.0	6.97275938919
0.0	3035.0	0.0	362.0	3035.0	4000000.0	0.0	2.0	3.52	2.53	1.19	0.05	6.82	0.38	0.78	0.23	6.35	0.14	2.1	1.55	0.41	AAA599.CD3.c.X0.Y4.tile.tissue.png	9	1	2000	9	dcf4c3bdc09a51a3ed06281d04299c2f	0	0	0	0	0	0	0	0	0	0	0	0	0	/home/dhl_ec/bnelissen/Slides/CD3_manuscript/CD3_slides/AAA599.CD3.c/AAA599.CD3.c.run1	255	0.7	0.06	0.7	0.06	-8.97672547316	-11.0692465886	2.73747992488	3.17807845193
11663.0	573333.0	3801.0	7524.0	573333.0	4000000.0	65.0	4.0	2.83	3.13	1.13	0.06	7.04	0.38	0.76	0.2	7.25	0.24	2.23	1.56	0.62	AAA599.CD3.c.X0.Y5.tile.tissue.png	10	1	2000	10	cfdb9c316b2286eef0c7aaaaa09dcf3a	0	0	0	0	0	0	0	0	0	0	0	0	0	/home/dhl_ec/bnelissen/Slides/CD3_manuscript/CD3_slides/AAA599.CD3.c/AAA599.CD3.c.run1	255	0.7	0.06	0.7	0.06	-9.03189434337	-10.6107901337	1.47528203026	0.775310492188
14610.0	1023738.0	5064.0	10158.0	1023738.0	4000000.0	93.0	3.0	5.17	3.33	1.17	0.06	6.99	0.39	0.75	0.18	7.72	0.26	2.22	1.56	0.61	AAA599.CD3.c.X0.Y6.tile.tissue.png	11	1	2000	11	b3eba550f8642f32efa14fd3280e0f60	0	0	0	0	0	0	0	0	0	0	0	0	0	/home/dhl_ec/bnelissen/Slides/CD3_manuscript/CD3_slides/AAA599.CD3.c/AAA599.CD3.c.run1	255	0.7	0.06	0.7	0.06	-9.01196304181	-10.5717962952	1.34151045057	0.520679101562
0.0	0.0	0.0	0.0	0.0	4000000.0	0.0	0.0	4.21	4.01	1.74	0.0599999999999	6.35	0.31	0.77	0.22	4.86	0.13	2.07	2.3	0.57	AAA599.CD3.c.X0.Y7.tile.tissue.png	12	1	2000	12	2b325371be291d5f7b7a53324e1afabd	0	0	0	0	0	0	0	0	0	0	0	0	0	/home/dhl_ec/bnelissen/Slides/CD3_manuscript/CD3_slides/AAA599.CD3.c/AAA599.CD3.c.run1	255	1.0	0.06	1.0	0.06	0.0	-10.709337893	0.0	2.42861295266
3586.0	38292.0	1429.0	1265.0	38292.0	4000000.0	28.0	1.0	2.89	3.35	1.78	0.08	9.35	0.57	1.21	0.32	9.21	0.31	3.1	2.28	0.59	AAA599.CD3.c.X0.Y8.tile.tissue.png	13	1	2000	13	1d2de6e6cfeddc81951d9a4019916810	0	0	0	0	0	0	0	0	0	0	0	0	0	/home/dhl_ec/bnelissen/Slides/CD3_manuscript/CD3_slides/AAA599.CD3.c/AAA599.CD3.c.run1	255	0.7	0.06	0.7	0.06	-8.65111196447	-10.6941670175	2.69208999733	0.883119875
0.0	8504.0	0.0	598.0	8504.0	4000000.0	0.0	2.0	2.54	3.37	1.17	0.06	6.88	0.46	0.76	0.34	6.43	0.22	3.17	2.32	0.58	AAA599.CD3.c.X0.Y9.tile.tissue.png	14	1	2000	14	1ab2e884f33d822f08ded7d82acd0ad2	0	0	0	0	0	0	0	0	0	0	0	0	0	/home/dhl_ec/bnelissen/Slides/CD3_manuscript/CD3_slides/AAA599.CD3.c/AAA599.CD3.c.run1	255	0.7	0.06	0.7	0.06	0.0	-10.1854691386	0.649014491802	2.14023902039
15527.0	2234382.0	5989.0	14460.0	2234382.0	4000000.0	120.0	10.0	3.79	3.43	1.26	0.05	7.56	0.39	0.74	0.13	8.6	0.32	2.24	1.55	0.45	AAA599.CD3.c.X1.Y10.tile.tissue.png	15	1	2000	15	fedd788d674284e5776f1da801e8937e	0	0	0	0	0	0	0	0	0	0	0	0	0	/home/dhl_ec/bnelissen/Slides/CD3_manuscript/CD3_slides/AAA599.CD3.c/AAA599.CD3.c.run1	255	0.7	0.06	0.7	0.06	-8.88234490141	-11.1684285652	1.11739703935	0.120075550781
15135.0	1413334.0	6384.0	29274.0	1413334.0	4000000.0	129.0	12.0	2.46	2.55	1.16	0.05	7.18	0.4	0.75	0.16	8.01	0.4	3.41	2.34	0.7	AAA599.CD3.c.X1.Y11.tile.tissue.png	16	1	2000	16	fdcef92631a98c610118789002ee9bf4	0	0	0	0	0	0	0	0	0	0	0	0	0	/home/dhl_ec/bnelissen/Slides/CD3_manuscript/CD3_slides/AAA599.CD3.c/AAA599.CD3.c.run1	255	0.7	0.06	0.7	0.06	-9.47243004939	-12.247674239	2.53544743176	0.261342632812
989.0	218686.0	427.0	7877.0	218686.0	4000000.0	8.0	10.0	2.9	3.02	1.15	0.05	7.8	0.39	0.75	0.21	6.87	0.22	2.21	1.53	0.43	AAA599.CD3.c.X1.Y12.tile.tissue.png	17	1	2000	17	8413138f2297437486ed2e0454df16da	0	0	0	0	0	0	0	0	0	0	0	0	0	/home/dhl_ec/bnelissen/Slides/CD3_manuscript/CD3_slides/AAA599.CD3.c/AAA599.CD3.c.run1	255	0.7	0.06	0.7	0.06	-8.44578198803	-11.2573972272	0.791718606721	0.074746
645.0	32353.0	195.0	2292.0	32353.0	4000000.0	3.0	6.0	2.04	2.83	1.16	0.0500000000001	6.73	0.38	0.75	0.23	6.79	0.21	2.12	1.56	1.41	AAA599.CD3.c.X1.Y13.tile.tissue.png	18	1	2000	18	d840b7946568d06109f9aca87f3af0b6	0	0	0	0	0	0	0	0	0	0	0	0	0	/home/dhl_ec/bnelissen/Slides/CD3_manuscript/CD3_slides/AAA599.CD3.c/AAA599.CD3.c.run1	255	0.7	0.06	0.7	0.06	-8.84882282024	-11.5814621682	1.78660330136	0.038040423584
20369.0	611855.0	8477.0	12694.0	611855.0	4000000.0	161.0	11.0	3.11	2.97	1.17	0.0500000000001	10.3	0.39	0.74	0.19	7.34	0.24	2.18	1.54	1.07	AAA599.CD3.c.X1.Y14.tile.tissue.png	19	1	2000	19	6cbf8b3b4d77458ef29882f1194ca23f	0	0	0	0	0	0	0	0	0	0	0	0	0	/home/dhl_ec/bnelissen/Slides/CD3_manuscript/CD3_slides/AAA599.CD3.c/AAA599.CD3.c.run1	255	0.7	0.06	0.7	0.06	-9.29321658464	-12.5679283224	2.97878135564	0.140665957031
38767.0	1354740.0	15737.0	20057.0	1354740.0	4000000.0	308.0	11.0	3.27	3.01	1.16	0.0500000000001	7.15	0.39	0.75	0.17	8.01	0.44	3.73	2.55	1.93	AAA599.CD3.c.X1.Y15.tile.tissue.png	20	1	2000	20	1caaf4bdcb7c99cba8c991567eb0415f	0	0	0	0	0	0	0	0	0	0	0	0	0	/home/dhl_ec/bnelissen/Slides/CD3_manuscript/CD3_slides/AAA599.CD3.c/AAA599.CD3.c.run1	255	0.7	0.06	0.7	0.06	-9.22347737052	-12.614343612	3.28617877897	0.224765257813
1132.0	291481.0	584.0	4683.0	291481.0	4000000.0	12.0	5.0	3.26	2.08	1.95	0.09	10.89	0.63	1.41	0.33	9.86	0.32	3.5	2.56	0.89	AAA599.CD3.c.X1.Y16.tile.tissue.png	21	1	2000	21	b1acf468ffde91a5ca8c29c7740ac89d	0	0	0	0	0	0	0	0	0	0	0	0	0	/home/dhl_ec/bnelissen/Slides/CD3_manuscript/CD3_slides/AAA599.CD3.c/AAA599.CD3.c.run1	255	0.7	0.06	0.7	0.06	-8.98865148917	-11.6509126043	3.06955982885	2.87428922656
301.0	4244.0	95.0	284.0	4244.0	4000000.0	2.0	1.0	2.71	2.95	1.14	0.0899999999999	9.94	0.58	1.48	0.32	9.2	0.32	3.29	2.55	1.31	AAA599.CD3.c.X1.Y17.tile.tissue.png	22	1	2000	22	f432bfad79932590e637853e0c7f2740	0	0	0	0	0	0	0	0	0	0	0	0	0	/home/dhl_ec/bnelissen/Slides/CD3_manuscript/CD3_slides/AAA599.CD3.c/AAA599.CD3.c.run1	255	0.7	0.06	0.7	0.06	-7.69279789735	-12.6376074828	2.64342637046	1.15843281079
0.0	0.0	0.0	0.0	0.0	4000000.0	0.0	0.0	3.11	2.29	1.2	0.0799999999999	8.83	0.47	1.38	0.32	5.62	0.14	2.99	2.28	0.65	AAA599.CD3.c.X1.Y3.tile.tissue.png	23	1	2000	23	fa0ec8142db04cba58767b184684515a	0	0	0	0	0	0	0	0	0	0	0	0	0	/home/dhl_ec/bnelissen/Slides/CD3_manuscript/CD3_slides/AAA599.CD3.c/AAA599.CD3.c.run1	255	1.0	0.06	1.0	0.06	0.0	-11.0917862373	0.0	8.0055104777
0.0	8146.0	0.0	614.0	8146.0	4000000.0	0.0	2.0	1.27	1.95	1.8	0.0700000000001	9.41	0.57	1.2	0.32	8.7	0.22	3.11	2.3	0.67	AAA599.CD3.c.X1.Y4.tile.tissue.png	24	1	2000	24	0edf86f1e11d88ddad6c25048da6493a	0	0	0	0	0	0	0	0	0	0	0	0	0	/home/dhl_ec/bnelissen/Slides/CD3_manuscript/CD3_slides/AAA599.CD3.c/AAA599.CD3.c.run1	255	0.7	0.06	0.7	0.06	-7.29750154188	-11.9733455672	1.04628609819	0.0428656811523
13874.0	221250.0	4831.0	5208.0	221250.0	4000000.0	94.0	4.0	2.36	2.98	1.65	0.05	6.84	0.38	0.75	0.32	9.68	0.32	3.26	2.38	0.76	AAA599.CD3.c.X1.Y5.tile.tissue.png	25	1	2000	25	9c318056a4c38d28b3bdc35201e2dcb2	0	0	0	0	0	0	0	0	0	0	0	0	0	/home/dhl_ec/bnelissen/Slides/CD3_manuscript/CD3_slides/AAA599.CD3.c/AAA599.CD3.c.run1	255	0.7	0.06	0.7	0.06	-8.90989023609	-12.3399877318	2.59799765446	0.0856231914062
10676.0	183838.0	3721.0	5700.0	183838.0	4000000.0	73.0	7.0	3.52	2.35	1.8	0.0699999999999	9.86	0.57	1.19	0.32	9.64	0.31	3.14	2.3	0.6	AAA599.CD3.c.X1.Y6.tile.tissue.png	26	1	2000	26	01cf6ccba76d6b90cc52be2ef4334da0	0	0	0	0	0	0	0	0	0	0	0	0	0	/home/dhl_ec/bnelissen/Slides/CD3_manuscript/CD3_slides/AAA599.CD3.c/AAA599.CD3.c.run1	255	0.7	0.06	0.7	0.06	-8.72565039749	-12.3250160368	2.23148875155	0.110693808594
10383.0	473271.0	3554.0	11049.0	473271.0	4000000.0	70.0	6.0	4.1	2.42	1.8	0.0700000000001	9.77	0.56	1.19	0.28	10.34	0.34	3.21	2.29	0.59	AAA599.CD3.c.X1.Y7.tile.tissue.png	27	1	2000	27	932be01d7404f2e3c7bfac026833d227	0	0	0	0	0	0	0	0	0	0	0	0	0	/home/dhl_ec/bnelissen/Slides/CD3_manuscript/CD3_slides/AAA599.CD3.c/AAA599.CD3.c.run1	255	0.7	0.06	0.7	0.06	-8.69758271662	-12.4596220604	2.13511777571	0.148816671875
11983.0	503534.0	4420.0	6491.0	503534.0	4000000.0	87.0	3.0	2.93	1.67	1.8	0.0700000000001	9.69	0.56	1.19	0.28	9.73	0.34	3.14	2.29	0.6	AAA599.CD3.c.X1.Y8.tile.tissue.png	28	1	2000	28	e81b5f52ea8fab316965da552df4f52c	0	0	0	0	0	0	0	0	0	0	0	0	0	/home/dhl_ec/bnelissen/Slides/CD3_manuscript/CD3_slides/AAA599.CD3.c/AAA599.CD3.c.run1	255	0.7	0.06	0.7	0.06	-9.23236479779	-11.9485617251	1.76951024648	0.0754724726562
82104.0	1562546.0	28496.0	21985.0	1562546.0	4000000.0	566.0	9.0	2.51	3.48	1.81	0.0700000000001	10.13	0.57	1.2	0.22	11.76	0.43	3.3	2.28	0.63	AAA599.CD3.c.X1.Y9.tile.tissue.png	29	1	2000	29	adcda9fd378d55f776ca46030465d3ea	0	0	0	0	0	0	0	0	0	0	0	0	0	/home/dhl_ec/bnelissen/Slides/CD3_manuscript/CD3_slides/AAA599.CD3.c/AAA599.CD3.c.run1	255	0.7	0.06	0.7	0.06	-9.45869095839	-12.467581225	2.28313822308	0.229975773437
0.0	0.0	0.0	0.0	0.0	4000000.0	0.0	0.0	1.33	2.7	1.8	0.08	8.91	0.47	1.24	0.32	6.67	0.2	3.01	2.28	0.56	AAA599.CD3.c.X10.Y0.tile.tissue.png	30	1	2000	30	64907a64d23dca89f1ef640fae8354a5	0	0	0	0	0	0	0	0	0	0	0	0	0	/home/dhl_ec/bnelissen/Slides/CD3_manuscript/CD3_slides/AAA599.CD3.c/AAA599.CD3.c.run1	255	1.0	0.06	1.0	0.06	0.0	-11.1498844927	0.0	3.40056449929
113517.0	2127696.0	39833.0	29316.0	2127696.0	4000000.0	778.0	12.0	1.66	2.64	1.79	0.0700000000001	11.43	0.59	1.21	0.19	12.04	0.46	3.38	2.28	0.64	AAA599.CD3.c.X10.Y1.tile.tissue.png	31	1	2000	31	e150e0eb5b8e5ec322f38dc45577aa26	0	0	0	0	0	0	0	0	0	0	0	0	0	/home/dhl_ec/bnelissen/Slides/CD3_manuscript/CD3_slides/AAA599.CD3.c/AAA599.CD3.c.run1	255	0.7	0.06	0.7	0.06	-9.46090904726	-12.8666202041	2.77279476323	0.418238335937
0.0	0.0	0.0	0.0	0.0	4000000.0	0.0	0.0	1.12	2.12	1.8	0.08	8.93	0.46	1.29	0.32	6.59	0.2	3.0	2.3	0.61	AAA599.CD3.c.X10.Y11.tile.tissue.png	32	1	2000	32	ad49ded6a15c99f56236955c0de1903c	0	0	0	0	0	0	0	0	0	0	0	0	0	/home/dhl_ec/bnelissen/Slides/CD3_manuscript/CD3_slides/AAA599.CD3.c/AAA599.CD3.c.run1	255	1.0	0.06	1.0	0.06	0.0	-10.9743765641	0.0	9.60866613701
8834.0	544758.0	3907.0	10606.0	544758.0	4000000.0	85.0	6.0	1.38	3.29	1.81	0.0799999999999	9.99	0.56	1.25	0.29	9.76	0.34	3.24	2.31	0.59	AAA599.CD3.c.X10.Y12.tile.tissue.png	33	1	2000	33	ca9b9d29cbeab460093b6fa6da88cf0a	0	0	0	0	0	0	0	0	0	0	0	0	0	/home/dhl_ec/bnelissen/Slides/CD3_manuscript/CD3_slides/AAA599.CD3.c/AAA599.CD3.c.run1	255	0.7	0.06	0.7	0.06	-9.24836944959	-11.906295842	2.92592123457	2.3957850625
6177.0	1639602.0	3291.0	16764.0	1639602.0	4000000.0	75.0	4.0	2.66	3.36	1.81	0.0799999999999	10.19	0.44	0.74	0.16	8.24	0.3	2.28	2.31	0.6	AAA599.CD3.c.X10.Y13.tile.tissue.png	34	1	2000	34	9bb3c2fb021248a7970110ce304ff848	0	0	0	0	0	0	0	0	0	0	0	0	0	/home/dhl_ec/bnelissen/Slides/CD3_manuscript/CD3_slides/AAA599.CD3.c/AAA599.CD3.c.run1	255	0.7	0.06	0.7	0.06	-8.90028227307	-10.7338134668	1.97550316231	0.184588773437
44621.0	1287230.0	17628.0	21239.0	1287230.0	4000000.0	349.0	15.0	5.16	2.88	1.76	0.0699999999999	9.77	0.57	1.21	0.24	11.69	0.39	3.35	2.3	0.62	AAA599.CD3.c.X10.Y14.tile.tissue.png	35	1	2000	35	ccd4d23abf563afffd12ce5151a6f5fd	0	0	0	0	0	0	0	0	0	0	0	0	0	/home/dhl_ec/bnelissen/Slides/CD3_manuscript/CD3_slides/AAA599.CD3.c/AAA599.CD3.c.run1	255	0.7	0.06	0.7	0.06	-9.1679477085	-12.9515653217	2.91295491265	0.29898578125
41668.0	1152127.0	17238.0	16034.0	1152127.0	4000000.0	358.0	5.0	3.97	2.91	1.74	0.0699999999999	10.1	0.57	1.2	0.25	10.18	0.28	2.24	1.52	0.6	AAA599.CD3.c.X10.Y15.tile.tissue.png	36	1	2000	36	05fa6a70b1c1649d1936af7ddfd8ff56	0	0	0	0	0	0	0	0	0	0	0	0	0	/home/dhl_ec/bnelissen/Slides/CD3_manuscript/CD3_slides/AAA599.CD3.c/AAA599.CD3.c.run1	255	0.7	0.06	0.7	0.06	-9.06962846599	-12.7532861692	2.71201586851	0.209377511719
30740.0	1061245.0	11487.0	20876.0	1061245.0	4000000.0	226.0	8.0	4.24	2.08	1.76	0.0599999999999	9.85	0.45	0.76	0.19	8.09	0.38	3.39	2.29	0.6	AAA599.CD3.c.X10.Y16.tile.tissue.png	37	1	2000	37	2074715bde9ad71d7906ff2a9d0e4eef	0	0	0	0	0	0	0	0	0	0	0	0	0	/home/dhl_ec/bnelissen/Slides/CD3_manuscript/CD3_slides/AAA599.CD3.c/AAA599.CD3.c.run1	255	0.7	0.06	0.7	0.06	-8.47656300792	-12.6133428568	1.76540672204	0.396821296875
0.0	153711.0	0.0	3066.0	153711.0	4000000.0	0.0	2.0	1.19	3.09	1.75	0.0799999999999	9.32	0.56	1.25	0.31	7.97	0.22	3.11	2.3	0.59	AAA599.CD3.c.X10.Y17.tile.tissue.png	38	1	2000	38	a5125f7deb73d81607cd1749df7267cd	0	0	0	0	0	0	0	0	0	0	0	0	0	/home/dhl_ec/bnelissen/Slides/CD3_manuscript/CD3_slides/AAA599.CD3.c/AAA599.CD3.c.run1	255	0.7	0.06	0.7	0.06	0.0	-9.95323200918	0.0206172390756	9.70748512518
0.0	0.0	0.0	0.0	0.0	4000000.0	0.0	0.0	4.07	2.83	1.74	0.0799999999999	7.91	0.46	1.43	0.31	6.61	0.2	2.99	2.29	0.54	AAA599.CD3.c.X10.Y18.tile.tissue.png	39	1	2000	39	ae9a869638618a8a6af05eb9eac64496	0	0	0	0	0	0	0	0	0	0	0	0	0	/home/dhl_ec/bnelissen/Slides/CD3_manuscript/CD3_slides/AAA599.CD3.c/AAA599.CD3.c.run1	255	1.0	0.06	1.0	0.06	0.0	0.0	0.0	2.410362
144582.0	3802116.0	54478.0	12423.0	3802116.0	4000000.0	1104.0	6.0	3.49	3.56	1.76	0.0699999999999	10.78	0.56	1.18	0.0900000000001	14.72	0.58	3.28	2.19	0.43	AAA599.CD3.c.X10.Y2.tile.tissue.png	40	1	2000	40	5e1ad69aa023662b3541732ed5d9b6af	0	0	0	0	0	0	0	0	0	0	0	0	0	/home/dhl_ec/bnelissen/Slides/CD3_manuscript/CD3_slides/AAA599.CD3.c/AAA599.CD3.c.run1	255	0.7	0.06	0.7	0.06	-9.36502825066	-12.7772521085	1.97079121242	0.344482265625
5042.0	2475824.0	1826.0	7712.0	2475824.0	4000000.0	38.0	2.0	4.54	2.19	1.12	0.04	6.4	0.37	0.72	0.11	8.08	0.3	2.14	1.51	0.41	AAA599.CD3.c.X10.Y3.tile.tissue.png	41	1	2000	41	5d11edfa12652d20c87c9c2a9a15c125	0	0	0	0	0	0	0	0	0	0	0	0	0	/home/dhl_ec/bnelissen/Slides/CD3_manuscript/CD3_slides/AAA599.CD3.c/AAA599.CD3.c.run1	255	0.7	0.06	0.7	0.06	-8.27181971474	-11.1773319624	0.693361650843	0.0792423339844
0.0	0.0	0.0	0.0	0.0	4000000.0	0.0	0.0	0.85	1.19	1.13	0.05	5.57	0.29	0.74	0.21	4.71	0.12	2.05	1.58	0.4	AAA599.CD3.c.X10.Y4.tile.tissue.png	42	1	2000	42	18eae52d8bcca74247983cd6315a045f	0	0	0	0	0	0	0	0	0	0	0	0	0	/home/dhl_ec/bnelissen/Slides/CD3_manuscript/CD3_slides/AAA599.CD3.c/AAA599.CD3.c.run1	255	1.0	0.06	1.0	0.06	0.0	0.0	0.0	0.0665914453125
5875.0	220051.0	1871.0	5425.0	220051.0	4000000.0	30.0	3.0	1.03	1.54	1.09	0.05	6.67	0.47	0.73	0.2	6.94	0.23	2.18	1.53	0.87	AAA599.CD3.c.X10.Y5.tile.tissue.png	43	1	2000	43	d8e057729f26bf8ffc02533f85c9cbef	0	0	0	0	0	0	0	0	0	0	0	0	0	/home/dhl_ec/bnelissen/Slides/CD3_manuscript/CD3_slides/AAA599.CD3.c/AAA599.CD3.c.run1	255	0.7	0.06	0.7	0.06	-8.84163217313	-12.0437972521	2.44452179814	0.0897477597656
373.0	2619.0	161.0	234.0	2619.0	4000000.0	3.0	1.0	2.5	1.57	1.11	0.0600000000002	6.58	0.38	0.73	0.22	6.56	0.21	2.07	1.53	1.01	AAA599.CD3.c.X10.Y6.tile.tissue.png	44	1	2000	44	d36fdb620dee1de4f8fb8fa3fc166fee	0	0	0	0	0	0	0	0	0	0	0	0	0	/home/dhl_ec/bnelissen/Slides/CD3_manuscript/CD3_slides/AAA599.CD3.c/AAA599.CD3.c.run1	255	0.7	0.06	0.7	0.06	-8.43329315216	-10.9652395836	1.29920797914	1.15587239282
0.0	0.0	0.0	0.0	0.0	4000000.0	0.0	0.0	2.49	1.05	1.11	0.0500000000002	5.52	0.29	0.9	0.22	4.68	0.13	2.02	1.54	0.46	AAA599.CD3.c.X10.Y7.tile.tissue.png	45	1	2000	45	ea7203ff3da23b3a3cae67409d51eab6	0	0	0	0	0	0	0	0	0	0	0	0	0	/home/dhl_ec/bnelissen/Slides/CD3_manuscript/CD3_slides/AAA599.CD3.c/AAA599.CD3.c.run1	255	1.0	0.06	1.0	0.06	0.0	0.0	0.0	4.724835
0.0	0.0	0.0	0.0	0.0	4000000.0	0.0	0.0	1.51	1.73	1.12	0.0599999999999	5.41	0.29	0.77	0.21	4.69	0.12	2.03	1.52	0.44	AAA599.CD3.c.X11.Y0.tile.tissue.png	46	1	2000	46	3854d309f95077bda5ae625770813b24	0	0	0	0	0	0	0	0	0	0	0	0	0	/home/dhl_ec/bnelissen/Slides/CD3_manuscript/CD3_slides/AAA599.CD3.c/AAA599.CD3.c.run1	255	1.0	0.06	1.0	0.06	0.0	0.0	0.0	6.5231645
1747.0	448864.0	751.0	9050.0	448864.0	4000000.0	15.0	5.0	0.92	1.52	1.16	0.05	7.25	0.38	0.75	0.2	7.2	0.23	2.18	1.52	0.83	AAA599.CD3.c.X11.Y1.tile.tissue.png	47	1	2000	47	5632f690aefffc1e0f2efecac66c8c2a	0	0	0	0	0	0	0	0	0	0	0	0	0	/home/dhl_ec/bnelissen/Slides/CD3_manuscript/CD3_slides/AAA599.CD3.c/AAA599.CD3.c.run1	255	0.7	0.06	0.7	0.06	-9.32243238682	-12.2203837285	2.227650937	0.104571234375
0.0	0.0	0.0	0.0	0.0	4000000.0	0.0	0.0	2.11	1.51	1.18	0.0599999999999	6.25	0.3	0.84	0.21	4.76	0.13	2.03	1.53	0.62	AAA599.CD3.c.X11.Y13.tile.tissue.png	48	1	2000	48	6ecf4db6f3259ee8f60ca2d38f2cac3e	0	0	0	0	0	0	0	0	0	0	0	0	0	/home/dhl_ec/bnelissen/Slides/CD3_manuscript/CD3_slides/AAA599.CD3.c/AAA599.CD3.c.run1	255	1.0	0.06	1.0	0.06	0.0	-11.7223844005	0.0	8.65149342994
0.0	22438.0	0.0	795.0	22438.0	4000000.0	0.0	2.0	1.22	2.59	1.1	0.0599999999999	6.58	0.37	0.73	0.21	5.76	0.13	2.1	1.53	1.09	AAA599.CD3.c.X11.Y14.tile.tissue.png	49	1	2000	49	5bd40b81762a118db3064bf3661aebc0	0	0	0	0	0	0	0	0	0	0	0	0	0	/home/dhl_ec/bnelissen/Slides/CD3_manuscript/CD3_slides/AAA599.CD3.c/AAA599.CD3.c.run1	255	0.7	0.06	0.7	0.06	0.0	-9.47173258066	0.202256983131	1.31457838217
0.0	2680.0	0.0	292.0	2680.0	4000000.0	0.0	1.0	2.01	1.43	1.15	0.05	6.75	0.38	0.82	0.21	5.77	0.14	2.1	1.53	1.27	AAA599.CD3.c.X11.Y15.tile.tissue.png	50	1	2000	50	09c5451afd0b17fda6eb365c790d016e	0	0	0	0	0	0	0	0	0	0	0	0	0	/home/dhl_ec/bnelissen/Slides/CD3_manuscript/CD3_slides/AAA599.CD3.c/AAA599.CD3.c.run1	255	0.7	0.06	0.7	0.06	0.0	-11.3838857585	0.976420843779	9.96898939017
0.0	0.0	0.0	0.0	0.0	4000000.0	0.0	0.0	1.83	3.05	1.14	0.0600000000002	6.66	0.31	0.92	0.24	4.84	0.13	2.03	1.52	1.11	AAA599.CD3.c.X11.Y16.tile.tissue.png	51	1	2000	51	32dfbca132a839c97d11cd239c463e0c	0	0	0	0	0	0	0	0	0	0	0	0	0	/home/dhl_ec/bnelissen/Slides/CD3_manuscript/CD3_slides/AAA599.CD3.c/AAA599.CD3.c.run1	255	1.0	0.06	1.0	0.06	0.0	-10.8043649366	0.0	9.59093151515
115896.0	3107130.0	48342.0	23646.0	3107130.0	4000000.0	1100.0	4.0	2.09	2.27	1.18	0.0500000000002	8.16	0.38	0.73	0.0900000000001	9.99	0.36	2.28	1.53	0.6	AAA599.CD3.c.X11.Y2.tile.tissue.png	52	1	2000	52	6e3662c78118bf1eb91a534d0a32e74d	0	0	0	0	0	0	0	0	0	0	0	0	0	/home/dhl_ec/bnelissen/Slides/CD3_manuscript/CD3_slides/AAA599.CD3.c/AAA599.CD3.c.run1	255	0.7	0.06	0.7	0.06	-9.43156264254	-13.1787565866	2.32800925123	0.518302511719
28268.0	3733379.0	10647.0	12576.0	3733379.0	4000000.0	213.0	1.0	1.61	2.91	1.12	0.05	7.67	0.37	0.74	0.0699999999999	10.2	0.37	2.23	1.53	0.5	AAA599.CD3.c.X11.Y3.tile.tissue.png	53	1	2000	53	134e8ced3c287d7aec56fa6a195aa5e8	0	0	0	0	0	0	0	0	0	0	0	0	0	/home/dhl_ec/bnelissen/Slides/CD3_manuscript/CD3_slides/AAA599.CD3.c/AAA599.CD3.c.run1	255	0.7	0.06	0.7	0.06	-8.6329280613	-12.1628220555	1.00590226035	0.189001162598
104.0	401715.0	73.0	6633.0	401715.0	4000000.0	2.0	4.0	1.52	2.35	1.14	0.0500000000002	7.07	0.39	0.78	0.2	7.17	0.23	2.13	1.53	0.58	AAA599.CD3.c.X11.Y4.tile.tissue.png	54	1	2000	54	c2b2b4be1bedd24f9f30445a67ad3ca0	0	0	0	0	0	0	0	0	0	0	0	0	0	/home/dhl_ec/bnelissen/Slides/CD3_manuscript/CD3_slides/AAA599.CD3.c/AAA599.CD3.c.run1	255	0.7	0.06	0.7	0.06	-8.58111278823	-11.9593778437	1.73293188913	0.0901202167969
1180.0	12105.0	539.0	854.0	12105.0	4000000.0	12.0	1.0	2.68	3.2	1.16	0.0400000000002	6.57	0.37	0.74	0.21	6.72	0.21	2.13	1.57	0.59	AAA599.CD3.c.X11.Y5.tile.tissue.png	55	1	2000	55	7aeec689985ae3111bea0eda7b49646b	0	0	0	0	0	0	0	0	0	0	0	0	0	/home/dhl_ec/bnelissen/Slides/CD3_manuscript/CD3_slides/AAA599.CD3.c/AAA599.CD3.c.run1	255	0.7	0.06	0.7	0.06	-9.15738581425	-12.5616721933	3.49332146099	0.0588804916992
8382.0	588089.0	3103.0	11777.0	588089.0	4000000.0	58.0	9.0	2.8	2.28	1.12	0.05	6.93	0.38	0.73	0.19	7.17	0.23	2.2	1.53	1.16	AAA599.CD3.c.X11.Y6.tile.tissue.png	56	1	2000	56	f67b60a8d3facd52954d175333e508c8	0	0	0	0	0	0	0	0	0	0	0	0	0	/home/dhl_ec/bnelissen/Slides/CD3_manuscript/CD3_slides/AAA599.CD3.c/AAA599.CD3.c.run1	255	0.7	0.06	0.7	0.06	-9.26671247845	-11.9658189186	2.36401255704	0.134212554688
1583.0	49997.0	586.0	2907.0	49997.0	4000000.0	10.0	8.0	2.39	1.52	1.22	0.0700000000002	6.62	0.38	0.75	0.32	7.0	0.22	2.12	1.53	1.23	AAA599.CD3.c.X11.Y7.tile.tissue.png	57	1	2000	57	137de5afd7566c5c91565de8e93b9e80	0	0	0	0	0	0	0	0	0	0	0	0	0	/home/dhl_ec/bnelissen/Slides/CD3_manuscript/CD3_slides/AAA599.CD3.c/AAA599.CD3.c.run1	255	0.7	0.06	0.7	0.06	-9.05865754737	-11.4464892778	3.22556374396	1.82068647949
0.0	6515.0	0.0	668.0	6515.0	4000000.0	0.0	3.0	1.76	0.97	1.14	0.05	6.65	0.38	0.82	0.22	6.34	0.14	2.12	1.54	1.52	AAA599.CD3.c.X11.Y8.tile.tissue.png	58	1	2000	58	a6b1cc1db103a61d888028eaa27a1240	0	0	0	0	0	0	0	0	0	0	0	0	0	/home/dhl_ec/bnelissen/Slides/CD3_manuscript/CD3_slides/AAA599.CD3.c/AAA599.CD3.c.run1	255	0.7	0.06	0.7	0.06	-7.6002947794	-12.0259402743	2.09747590441	5.84316388269
0.0	0.0	0.0	0.0	0.0	4000000.0	0.0	0.0	3.68	1.52	1.17	0.0599999999999	6.26	0.29	0.86	0.21	4.7	0.13	2.02	1.53	0.82	AAA599.CD3.c.X11.Y9.tile.tissue.png	59	1	2000	59	9bc0a1c670a4a77358c5d6364ec97d58	0	0	0	0	0	0	0	0	0	0	0	0	0	/home/dhl_ec/bnelissen/Slides/CD3_manuscript/CD3_slides/AAA599.CD3.c/AAA599.CD3.c.run1	255	1.0	0.06	1.0	0.06	0.0	-12.0940514781	0.0	5.70415391746
0.0	0.0	0.0	0.0	0.0	4000000.0	0.0	0.0	1.76	1.5	1.12	0.0599999999999	6.31	0.3	0.82	0.21	4.65	0.13	1.97	1.47	0.64	AAA599.CD3.c.X12.Y0.tile.tissue.png	60	1	2000	60	1ed728d1d0f40a7d80b8a67f28ccc704	0	0	0	0	0	0	0	0	0	0	0	0	0	/home/dhl_ec/bnelissen/Slides/CD3_manuscript/CD3_slides/AAA599.CD3.c/AAA599.CD3.c.run1	255	1.0	0.06	1.0	0.06	0.0	-11.8667719239	0.0	7.72007058225
0.0	0.0	0.0	0.0	0.0	4000000.0	0.0	0.0	2.65	1.63	1.11	0.0600000000002	5.71	0.28	0.84	0.22	4.69	0.12	1.97	1.47	0.83	AAA599.CD3.c.X12.Y1.tile.tissue.png	61	1	2000	61	941b5e4dfaf3a46c8d8d49956e0dcc61	0	0	0	0	0	0	0	0	0	0	0	0	0	/home/dhl_ec/bnelissen/Slides/CD3_manuscript/CD3_slides/AAA599.CD3.c/AAA599.CD3.c.run1	255	1.0	0.06	1.0	0.06	0.0	0.0	0.0	11.525947
0.0	0.0	0.0	0.0	0.0	4000000.0	0.0	0.0	3.49	1.54	1.13	0.0800000000002	5.97	0.29	0.91	0.21	4.73	0.12	2.13	1.81	0.83	AAA599.CD3.c.X12.Y14.tile.tissue.png	62	1	2000	62	ada9a90080784d66b99aeec61d0f0396	0	0	0	0	0	0	0	0	0	0	0	0	0	/home/dhl_ec/bnelissen/Slides/CD3_manuscript/CD3_slides/AAA599.CD3.c/AAA599.CD3.c.run1	255	1.0	0.06	1.0	0.06	0.0	0.0	0.0	3.438173
6909.0	479314.0	2871.0	15975.0	479314.0	4000000.0	59.0	10.0	3.1	2.06	1.14	0.0600000000002	6.93	0.38	0.79	0.2	6.89	0.23	2.17	1.47	0.6	AAA599.CD3.c.X12.Y2.tile.tissue.png	63	1	2000	63	69245d22071afdae0b8374c7d34d0748	0	0	0	0	0	0	0	0	0	0	0	0	0	/home/dhl_ec/bnelissen/Slides/CD3_manuscript/CD3_slides/AAA599.CD3.c/AAA599.CD3.c.run1	255	0.7	0.06	0.7	0.06	-9.47452069237	-12.3818397974	2.35567458505	2.84358560547
50471.0	2706082.0	16355.0	22816.0	2706082.0	4000000.0	297.0	9.0	2.66	2.36	1.22	0.0799999999999	7.12	0.43	0.74	0.12	10.9	0.32	2.36	1.71	0.71	AAA599.CD3.c.X12.Y3.tile.tissue.png	64	1	2000	64	c2854cfc79106994e0b7a05a2557af83	0	0	0	0	0	0	0	0	0	0	0	0	0	/home/dhl_ec/bnelissen/Slides/CD3_manuscript/CD3_slides/AAA599.CD3.c/AAA599.CD3.c.run1	255	0.7	0.06	0.7	0.06	-9.46932326996	-11.356288778	1.67624986887	0.58543221875
21582.0	1987347.0	7400.0	13206.0	1987347.0	4000000.0	138.0	6.0	1.27	1.84	1.18	0.05	6.95	0.38	0.74	0.14	8.44	0.3	2.27	1.53	0.7	AAA599.CD3.c.X12.Y4.tile.tissue.png	65	1	2000	65	7668151a8577dee80a5678b948b1d0c9	0	0	0	0	0	0	0	0	0	0	0	0	0	/home/dhl_ec/bnelissen/Slides/CD3_manuscript/CD3_slides/AAA599.CD3.c/AAA599.CD3.c.run1	255	0.7	0.06	0.7	0.06	-8.82576747236	-12.0580180439	1.11421960192	0.165800714844
9832.0	1246771.0	3865.0	21697.0	1246771.0	4000000.0	76.0	6.0	1.57	2.14	1.13	0.05	6.96	0.38	0.74	0.16	7.83	0.27	2.27	1.55	0.63	AAA599.CD3.c.X12.Y5.tile.tissue.png	66	1	2000	66	f48eec21792140549298581b124eb3ef	0	0	0	0	0	0	0	0	0	0	0	0	0	/home/dhl_ec/bnelissen/Slides/CD3_manuscript/CD3_slides/AAA599.CD3.c/AAA599.CD3.c.run1	255	0.7	0.06	0.7	0.06	-9.19050436879	-11.9848170741	2.40168277473	0.186490453125
19478.0	970732.0	7120.0	21604.0	970732.0	4000000.0	131.0	24.0	2.2	2.8	1.15	0.05	6.97	0.38	0.74	0.18	7.59	0.26	2.23	1.53	0.87	AAA599.CD3.c.X12.Y6.tile.tissue.png	67	1	2000	67	c9c557e69c95232abffb5a00b51b1eed	0	0	0	0	0	0	0	0	0	0	0	0	0	/home/dhl_ec/bnelissen/Slides/CD3_manuscript/CD3_slides/AAA599.CD3.c/AAA599.CD3.c.run1	255	0.7	0.06	0.7	0.06	-9.31539915959	-12.2620406872	2.76079947951	0.179884941406
18155.0	1364679.0	7088.0	11670.0	1364679.0	4000000.0	152.0	8.0	3.26	1.38	1.17	0.05	6.87	0.38	0.73	0.16	7.73	0.27	2.22	1.53	0.57	AAA599.CD3.c.X12.Y7.tile.tissue.png	68	1	2000	68	36dc2c4524404c82b9c0338f8a08691a	0	0	0	0	0	0	0	0	0	0	0	0	0	/home/dhl_ec/bnelissen/Slides/CD3_manuscript/CD3_slides/AAA599.CD3.c/AAA599.CD3.c.run1	255	0.7	0.06	0.7	0.06	-9.28822185381	-12.0099686897	1.62151311337	0.15431803125
38314.0	2789876.0	13030.0	9315.0	2789876.0	4000000.0	260.0	3.0	3.76	3.4	1.15	0.0500000000002	7.25	0.37	0.73	0.11	9.14	0.33	2.21	1.56	0.69	AAA599.CD3.c.X12.Y8.tile.tissue.png	69	1	2000	69	2def331b9b193df05ded49d313b45901	0	0	0	0	0	0	0	0	0	0	0	0	0	/home/dhl_ec/bnelissen/Slides/CD3_manuscript/CD3_slides/AAA599.CD3.c/AAA599.CD3.c.run1	255	0.7	0.06	0.7	0.06	-8.94696381873	-11.6845249985	1.11645535255	0.186125769531
0.0	3286.0	0.0	322.0	3286.0	4000000.0	0.0	1.0	0.94	2.29	1.13	0.05	6.44	0.37	0.82	0.21	6.27	0.13	2.08	1.53	0.64	AAA599.CD3.c.X12.Y9.tile.tissue.png	70	1	2000	70	68036bab21c108764b7f35fa0da83ba6	0	0	0	0	0	0	0	0	0	0	0	0	0	/home/dhl_ec/bnelissen/Slides/CD3_manuscript/CD3_slides/AAA599.CD3.c/AAA599.CD3.c.run1	255	0.7	0.06	0.7	0.06	-8.55252389506	-12.0974956538	2.63655418282	6.13011772513
2097.0	308366.0	908.0	5672.0	308366.0	4000000.0	19.0	3.0	2.56	3.16	1.18	0.0799999999999	7.2	0.37	0.82	0.2	6.86	0.22	2.16	1.52	1.22	AAA599.CD3.c.X13.Y3.tile.tissue.png	71	1	2000	71	b8d2bfafe192bd853bc495c5fe1590a1	0	0	0	0	0	0	0	0	0	0	0	0	0	/home/dhl_ec/bnelissen/Slides/CD3_manuscript/CD3_slides/AAA599.CD3.c/AAA599.CD3.c.run1	255	0.7	0.06	0.7	0.06	-9.3353362815	-12.2811228134	2.22032933959	3.09955231445
127318.0	3063498.0	49593.0	23093.0	3063498.0	4000000.0	1040.0	6.0	2.65	3.12	1.48	0.0700000000002	7.84	0.38	0.74	0.0999999999999	10.33	0.35	2.24	1.56	0.64	AAA599.CD3.c.X13.Y4.tile.tissue.png	72	1	2000	72	e25db77a8102c7ba447332ffe62d5cdc	0	0	0	0	0	0	0	0	0	0	0	0	0	/home/dhl_ec/bnelissen/Slides/CD3_manuscript/CD3_slides/AAA599.CD3.c/AAA599.CD3.c.run1	255	0.7	0.06	0.7	0.06	-9.54742968338	-12.7922507795	1.91165735816	0.439084277344
39999.0	2701702.0	14137.0	13320.0	2701702.0	4000000.0	272.0	7.0	2.64	2.01	1.09	0.0499999999997	6.85	0.37	0.73	0.12	9.44	0.33	2.22	1.5	0.47	AAA599.CD3.c.X13.Y5.tile.tissue.png	73	1	2000	73	bffd329c4c9ac60f7092d4c26c2397c9	0	0	0	0	0	0	0	0	0	0	0	0	0	/home/dhl_ec/bnelissen/Slides/CD3_manuscript/CD3_slides/AAA599.CD3.c/AAA599.CD3.c.run1	255	0.7	0.06	0.7	0.06	-9.22099099296	-12.3255303764	1.53271914614	0.250456023438
13933.0	963933.0	5212.0	23180.0	963933.0	4000000.0	98.0	10.0	1.89	2.8	1.14	0.0499999999997	6.85	0.38	0.73	0.18	7.43	0.25	2.25	1.54	0.8	AAA599.CD3.c.X13.Y6.tile.tissue.png	74	1	2000	74	430d37437a37d63c5cb93ce3f7613096	0	0	0	0	0	0	0	0	0	0	0	0	0	/home/dhl_ec/bnelissen/Slides/CD3_manuscript/CD3_slides/AAA599.CD3.c/AAA599.CD3.c.run1	255	0.7	0.06	0.7	0.06	-9.11236180868	-12.5159516822	2.40279949497	0.1896291875
13388.0	1789129.0	5261.0	14134.0	1789129.0	4000000.0	113.0	5.0	2.26	1.13	1.18	0.0500000000002	6.72	0.36	0.73	0.14	8.09	0.29	2.23	1.54	0.48	AAA599.CD3.c.X13.Y7.tile.tissue.png	75	1	2000	75	39174933d83f40ae4f7bc1cfad606595	0	0	0	0	0	0	0	0	0	0	0	0	0	/home/dhl_ec/bnelissen/Slides/CD3_manuscript/CD3_slides/AAA599.CD3.c/AAA599.CD3.c.run1	255	0.7	0.06	0.7	0.06	-9.01920220767	-12.2825793634	1.63186546109	0.163834320313
6161.0	3757577.0	2653.0	9965.0	3757577.0	4000000.0	54.0	3.0	2.56	1.89	1.17	0.04	7.67	0.38	0.73	0.0599999999999	9.35	0.37	2.2	1.53	1.35	AAA599.CD3.c.X13.Y8.tile.tissue.png	76	1	2000	76	fc207e79e9b7024cdaf75ee8fefd9d05	0	0	0	0	0	0	0	0	0	0	0	0	0	/home/dhl_ec/bnelissen/Slides/CD3_manuscript/CD3_slides/AAA599.CD3.c/AAA599.CD3.c.run1	255	0.7	0.06	0.7	0.06	-8.74782995002	-12.2168585094	1.06289156572	0.137933991211
1061.0	319952.0	436.0	4850.0	319952.0	4000000.0	8.0	1.0	2.09	2.3	1.2	0.0599999999999	6.82	0.389999999999	0.81	0.2	6.75	0.22	2.14	1.53	0.58	AAA599.CD3.c.X13.Y9.tile.tissue.png	77	1	2000	77	d96369506ec38d3097212ae4e9484c8a	0	0	0	0	0	0	0	0	0	0	0	0	0	/home/dhl_ec/bnelissen/Slides/CD3_manuscript/CD3_slides/AAA599.CD3.c/AAA599.CD3.c.run1	255	0.7	0.06	0.7	0.06	-8.74244601355	-11.7428289001	1.41805897749	3.70594118945
0.0	0.0	0.0	0.0	0.0	4000000.0	0.0	0.0	2.37	1.34	1.1	0.0599999999999	6.24	0.42	1.23	0.2	4.59	0.12	2.03	1.57	1.45	AAA599.CD3.c.X14.Y10.tile.tissue.png	78	1	2000	78	691eb94fa587a919622f80999ec2b85a	0	0	0	0	0	0	0	0	0	0	0	0	0	/home/dhl_ec/bnelissen/Slides/CD3_manuscript/CD3_slides/AAA599.CD3.c/AAA599.CD3.c.run1	255	1.0	0.06	1.0	0.06	0.0	-11.9249575078	0.0	3.22419156593
0.0	0.0	0.0	0.0	0.0	4000000.0	0.0	0.0	2.32	1.67	1.11	0.0599999999999	5.46	0.29	0.89	0.21	4.72	0.13	1.97	1.53	0.75	AAA599.CD3.c.X14.Y3.tile.tissue.png	79	1	2000	79	29cc8d834566a334cc2f72db365e8f1f	0	0	0	0	0	0	0	0	0	0	0	0	0	/home/dhl_ec/bnelissen/Slides/CD3_manuscript/CD3_slides/AAA599.CD3.c/AAA599.CD3.c.run1	255	1.0	0.06	1.0	0.06	0.0	0.0	0.0	4.3605725
1471.0	230458.0	707.0	8576.0	230458.0	4000000.0	17.0	7.0	2.73	1.25	1.15	0.0599999999999	6.95	0.37	0.78	0.2	6.75	0.22	2.14	1.52	1.33	AAA599.CD3.c.X14.Y4.tile.tissue.png	80	1	2000	80	fb4a7485e1841b58fa8efb981fb6a9b6	0	0	0	0	0	0	0	0	0	0	0	0	0	/home/dhl_ec/bnelissen/Slides/CD3_manuscript/CD3_slides/AAA599.CD3.c/AAA599.CD3.c.run1	255	0.7	0.06	0.7	0.06	-9.28151435695	-12.0005632978	2.0859683828	3.36164899219
24113.0	950617.0	8854.0	14149.0	950617.0	4000000.0	177.0	6.0	1.55	2.61	1.12	0.0599999999999	7.55	0.38	0.75	0.19	7.88	0.26	2.19	1.48	1.27	AAA599.CD3.c.X14.Y5.tile.tissue.png	81	1	2000	81	ba07d1a2c66e696a03dbd2ccd5e74ceb	0	0	0	0	0	0	0	0	0	0	0	0	0	/home/dhl_ec/bnelissen/Slides/CD3_manuscript/CD3_slides/AAA599.CD3.c/AAA599.CD3.c.run1	255	0.7	0.06	0.7	0.06	-9.2981796951	-11.4189283486	2.28528182736	0.417931796875
3294.0	192554.0	1080.0	5484.0	192554.0	4000000.0	18.0	6.0	1.11	1.1	1.17	0.0499999999997	6.79	0.38	0.72	0.21	6.77	0.23	2.11	1.48	1.27	AAA599.CD3.c.X14.Y6.tile.tissue.png	82	1	2000	82	d7d98b9ce535ade1adbc2bc578fb07eb	0	0	0	0	0	0	0	0	0	0	0	0	0	/home/dhl_ec/bnelissen/Slides/CD3_manuscript/CD3_slides/AAA599.CD3.c/AAA599.CD3.c.run1	255	0.7	0.06	0.7	0.06	-9.19394666331	-12.9074874841	1.63587153651	0.137064673828
756.0	189087.0	363.0	6153.0	189087.0	4000000.0	7.0	3.0	0.95	1.11	1.14	0.04	6.74	0.37	0.73	0.21	6.56	0.21	2.06	1.47	0.5	AAA599.CD3.c.X14.Y7.tile.tissue.png	83	1	2000	83	cd6089c8252020174241b0f317120ef8	0	0	0	0	0	0	0	0	0	0	0	0	0	/home/dhl_ec/bnelissen/Slides/CD3_manuscript/CD3_slides/AAA599.CD3.c/AAA599.CD3.c.run1	255	0.7	0.06	0.7	0.06	-8.98752989559	-12.6125195959	2.55852752935	0.0746240703125
13723.0	3422421.0	5010.0	8608.0	3422421.0	4000000.0	102.0	1.0	2.3	1.96	1.12	0.0500000000002	7.27	0.38	0.73	0.0799999999999	9.1	0.35	2.14	1.48	1.03	AAA599.CD3.c.X14.Y8.tile.tissue.png	84	1	2000	84	be4ad32978a3a1258a974702619a0c6e	0	0	0	0	0	0	0	0	0	0	0	0	0	/home/dhl_ec/bnelissen/Slides/CD3_manuscript/CD3_slides/AAA599.CD3.c/AAA599.CD3.c.run1	255	0.7	0.06	0.7	0.06	-8.6924564342	-12.083639403	1.12710538714	0.159221011719
2391.0	749151.0	860.0	4947.0	749151.0	4000000.0	14.0	1.0	1.88	2.66	1.15	0.0599999999999	6.99	0.37	0.75	0.18	7.09	0.23	2.08	1.49	1.11	AAA599.CD3.c.X14.Y9.tile.tissue.png	85	1	2000	85	8cdf5d2710e58dd990544511983fd7bf	0	0	0	0	0	0	0	0	0	0	0	0	0	/home/dhl_ec/bnelissen/Slides/CD3_manuscript/CD3_slides/AAA599.CD3.c/AAA599.CD3.c.run1	255	0.7	0.06	0.7	0.06	-8.56781708274	-10.4095501598	0.978341050327	1.3864105918
0.0	7162.0	0.0	536.0	7162.0	4000000.0	0.0	1.0	2.29	1.9	1.12	0.0599999999999	6.65	0.38	0.79	0.21	5.88	0.13	2.07	1.54	0.47	AAA599.CD3.c.X15.Y10.tile.tissue.png	86	1	2000	86	4457b6d2a245b08f347725536cc6fb54	0	0	0	0	0	0	0	0	0	0	0	0	0	/home/dhl_ec/bnelissen/Slides/CD3_manuscript/CD3_slides/AAA599.CD3.c/AAA599.CD3.c.run1	255	0.7	0.06	0.7	0.06	0.0	-10.8642732167	1.21182775085	4.75896496817
0.0	0.0	0.0	0.0	0.0	4000000.0	0.0	0.0	1.64	2.13	1.15	0.0499999999997	6.2	0.3	0.87	0.21	4.64	0.12	1.98	1.48	0.77	AAA599.CD3.c.X15.Y5.tile.tissue.png	87	1	2000	87	f07f2b78bbbadec48455f3fc5eb441b2	0	0	0	0	0	0	0	0	0	0	0	0	0	/home/dhl_ec/bnelissen/Slides/CD3_manuscript/CD3_slides/AAA599.CD3.c/AAA599.CD3.c.run1	255	1.0	0.06	1.0	0.06	0.0	-12.2986656702	0.0	5.36212940509
0.0	1506.0	0.0	176.0	1506.0	4000000.0	0.0	1.0	3.35	3.04	1.14	0.0600000000004	6.68	0.37	0.74	0.22	5.74	0.13	2.02	1.51	1.21	AAA599.CD3.c.X15.Y6.tile.tissue.png	88	1	2000	88	ba4c581a02f0aef27ef12aa072eb4a80	0	0	0	0	0	0	0	0	0	0	0	0	0	/home/dhl_ec/bnelissen/Slides/CD3_manuscript/CD3_slides/AAA599.CD3.c/AAA599.CD3.c.run1	255	0.7	0.06	0.7	0.06	0.0	-10.8615979438	2.04687759379	1.985577343
1339.0	959164.0	617.0	7651.0	959164.0	4000000.0	15.0	4.0	2.4	1.24	1.13	0.0500000000002	7.2	0.38	0.74	0.18	7.4	0.25	2.14	1.53	0.77	AAA599.CD3.c.X15.Y7.tile.tissue.png	89	1	2000	89	9a99f807e471c69415bff14608780cf4	0	0	0	0	0	0	0	0	0	0	0	0	0	/home/dhl_ec/bnelissen/Slides/CD3_manuscript/CD3_slides/AAA599.CD3.c/AAA599.CD3.c.run1	255	0.7	0.06	0.7	0.06	-8.72221940994	-11.2551967707	1.13854104723	0.0771231132813
7149.0	2400092.0	2860.0	7593.0	2400092.0	4000000.0	58.0	2.0	4.12	1.99	1.11	0.0500000000002	6.65	0.37	0.75	0.12	8.51	0.31	2.18	1.5	0.76	AAA599.CD3.c.X15.Y8.tile.tissue.png	90	1	2000	90	84a7c5a7289d82f8549478e2ac68242d	0	0	0	0	0	0	0	0	0	0	0	0	0	/home/dhl_ec/bnelissen/Slides/CD3_manuscript/CD3_slides/AAA599.CD3.c/AAA599.CD3.c.run1	255	0.7	0.06	0.7	0.06	-8.46165362044	-11.4840422613	0.674123351974	0.0891429960937
0.0	4785.0	0.0	390.0	4785.0	4000000.0	0.0	1.0	2.65	2.25	1.15	0.0500000000002	6.72	0.36	0.72	0.21	5.68	0.13	2.02	1.48	0.47	AAA599.CD3.c.X15.Y9.tile.tissue.png	91	1	2000	91	466c6700f8e32bc7ce50733831d6ae8f	0	0	0	0	0	0	0	0	0	0	0	0	0	/home/dhl_ec/bnelissen/Slides/CD3_manuscript/CD3_slides/AAA599.CD3.c/AAA599.CD3.c.run1	255	0.7	0.06	0.7	0.06	0.0	-12.902912184	0.506256071627	0.0875046138382
0.0	1374.0	0.0	162.0	1374.0	4000000.0	0.0	1.0	2.15	2.06	1.23	0.0599999999999	6.85	0.38	0.9	0.22	5.87	0.14	2.07	1.52	1.05	AAA599.CD3.c.X16.Y10.tile.tissue.png	92	1	2000	92	1efba835abee2c47715692e81e9abb46	0	0	0	0	0	0	0	0	0	0	0	0	0	/home/dhl_ec/bnelissen/Slides/CD3_manuscript/CD3_slides/AAA599.CD3.c/AAA599.CD3.c.run1	255	0.7	0.06	0.7	0.06	0.0	-12.0082482722	1.35893158448	2.24732136308
0.0	0.0	0.0	0.0	0.0	4000000.0	0.0	0.0	1.48	1.27	1.13	0.0599999999999	6.35	0.29	0.82	0.21	4.58	0.13	1.96	1.47	1.23	AAA599.CD3.c.X16.Y7.tile.tissue.png	93	1	2000	93	83e9d55b90b7d4035d3656ba58032019	0	0	0	0	0	0	0	0	0	0	0	0	0	/home/dhl_ec/bnelissen/Slides/CD3_manuscript/CD3_slides/AAA599.CD3.c/AAA599.CD3.c.run1	255	1.0	0.06	1.0	0.06	0.0	-10.9703080628	0.0	8.49278436964
177.0	26975.0	104.0	1016.0	26975.0	4000000.0	2.0	1.0	1.01	1.0	1.13	0.0600000000004	6.77	0.37	0.79	0.23	6.57	0.21	2.02	1.47	1.1	AAA599.CD3.c.X16.Y8.tile.tissue.png	94	1	2000	94	e61b3054ea9c88d971f8ac617f7f6467	0	0	0	0	0	0	0	0	0	0	0	0	0	/home/dhl_ec/bnelissen/Slides/CD3_manuscript/CD3_slides/AAA599.CD3.c/AAA599.CD3.c.run1	255	0.7	0.06	0.7	0.06	-8.35372678514	-12.2004983938	1.48304929262	4.60083049634
0.0	0.0	0.0	0.0	0.0	4000000.0	0.0	0.0	2.22	1.71	1.16	0.0600000000004	6.33	0.29	0.79	0.22	4.63	0.13	1.96	1.48	0.68	AAA599.CD3.c.X16.Y9.tile.tissue.png	95	1	2000	95	978678366fae78d3b0471a730896cdab	0	0	0	0	0	0	0	0	0	0	0	0	0	/home/dhl_ec/bnelissen/Slides/CD3_manuscript/CD3_slides/AAA599.CD3.c/AAA599.CD3.c.run1	255	1.0	0.06	1.0	0.06	0.0	-11.4895719094	0.0	6.95984667964
19693.0	2366253.0	7570.0	21627.0	2366253.0	4000000.0	162.0	10.0	2.21	1.18	1.07	0.0500000000002	6.8	0.37	0.73	0.12	8.44	0.29	2.17	1.48	0.57	AAA599.CD3.c.X2.Y10.tile.tissue.png	96	1	2000	96	4bb1c58a8372b5f12964da1638743d6f	0	0	0	0	0	0	0	0	0	0	0	0	0	/home/dhl_ec/bnelissen/Slides/CD3_manuscript/CD3_slides/AAA599.CD3.c/AAA599.CD3.c.run1	255	0.7	0.06	0.7	0.06	-8.86718728087	-12.1302185614	1.67130672921	0.203980847656
16432.0	1605794.0	6564.0	41349.0	1605794.0	4000000.0	135.0	20.0	1.02	1.34	1.12	0.0500000000002	6.77	0.38	0.71	0.15	7.8	0.28	2.17	1.48	0.53	AAA599.CD3.c.X2.Y11.tile.tissue.png	97	1	2000	97	ec6570be46b3f1a3abfd52ecc9ffe42d	0	0	0	0	0	0	0	0	0	0	0	0	0	/home/dhl_ec/bnelissen/Slides/CD3_manuscript/CD3_slides/AAA599.CD3.c/AAA599.CD3.c.run1	255	0.7	0.06	0.7	0.06	-9.37945257844	-12.5123034666	1.95542040003	0.2078958125
14803.0	1081368.0	5803.0	40355.0	1081368.0	4000000.0	116.0	29.0	0.98	1.22	1.08	0.0500000000002	6.55	0.37	0.71	0.16	7.69	0.26	2.25	1.51	0.57	AAA599.CD3.c.X2.Y12.tile.tissue.png	98	1	2000	98	152f517cf8ccfea621b772ee596cf7bc	0	0	0	0	0	0	0	0	0	0	0	0	0	/home/dhl_ec/bnelissen/Slides/CD3_manuscript/CD3_slides/AAA599.CD3.c/AAA599.CD3.c.run1	255	0.7	0.06	0.7	0.06	-9.42073681309	-12.6183844269	2.38415720681	0.191242273437
98.0	8561.0	41.0	754.0	8561.0	4000000.0	1.0	3.0	1.51	1.4	1.09	0.0499999999997	6.83	0.36	0.73	0.22	6.66	0.42	1.99	1.47	0.77	AAA599.CD3.c.X2.Y13.tile.tissue.png	99	1	2000	99	095388d88c3a1bea7a315830020b820a	0	0	0	0	0	0	0	0	0	0	0	0	0	/home/dhl_ec/bnelissen/Slides/CD3_manuscript/CD3_slides/AAA599.CD3.c/AAA599.CD3.c.run1	255	0.7	0.06	0.7	0.06	-8.56349860003	-12.2944737597	2.58522986024	0.026420239502
756.0	16704.0	273.0	1382.0	16704.0	4000000.0	5.0	6.0	1.18	1.12	1.1	0.0599999999999	6.99	0.38	0.72	0.21	6.7	0.21	2.02	1.46	0.49	AAA599.CD3.c.X2.Y14.tile.tissue.png	100	1	2000	100	18873d4e58d1b55d31de09b0082e334a	0	0	0	0	0	0	0	0	0	0	0	0	0	/home/dhl_ec/bnelissen/Slides/CD3_manuscript/CD3_slides/AAA599.CD3.c/AAA599.CD3.c.run1	255	0.7	0.06	0.7	0.06	-9.27951873014	-12.4411770262	2.61621788841	0.0329403425293
16606.0	1894553.0	8135.0	46201.0	1894553.0	4000000.0	180.0	22.0	2.19	1.23	1.06	0.0500000000002	7.08	0.4	0.73	0.15	8.24	0.29	2.26	1.47	0.77	AAA599.CD3.c.X2.Y15.tile.tissue.png	101	1	2000	101	953182d4e761af57f14867ac000faf1b	0	0	0	0	0	0	0	0	0	0	0	0	0	/home/dhl_ec/bnelissen/Slides/CD3_manuscript/CD3_slides/AAA599.CD3.c/AAA599.CD3.c.run1	255	0.7	0.06	0.7	0.06	-9.2374065413	-12.8454442886	2.70634514109	0.312630429687
30415.0	2243241.0	12764.0	25223.0	2243241.0	4000000.0	251.0	6.0	0.99	1.72	1.07	0.04	7.21	0.36	0.69	0.12	7.87	0.28	2.11	1.42	1.09	AAA599.CD3.c.X2.Y16.tile.tissue.png	102	1	2000	102	261967d71e138663eafd96c817de7a8f	0	0	0	0	0	0	0	0	0	0	0	0	0	/home/dhl_ec/bnelissen/Slides/CD3_manuscript/CD3_slides/AAA599.CD3.c/AAA599.CD3.c.run1	255	0.7	0.06	0.7	0.06	-9.02554803581	-12.8951298809	2.28782280768	0.295003234375
0.0	0.0	0.0	0.0	0.0	4000000.0	0.0	0.0	1.1	1.24	1.1	0.0599999999999	5.75	0.46	0.87	0.2	4.23	0.12	1.9	1.43	1.2	AAA599.CD3.c.X2.Y17.tile.tissue.png	103	1	2000	103	a66892513b6e441560453581e7ccc03d	0	0	0	0	0	0	0	0	0	0	0	0	0	/home/dhl_ec/bnelissen/Slides/CD3_manuscript/CD3_slides/AAA599.CD3.c/AAA599.CD3.c.run1	255	1.0	0.06	1.0	0.06	0.0	-11.6353157766	0.0	7.8270589107
0.0	0.0	0.0	0.0	0.0	4000000.0	0.0	0.0	1.74	2.37	1.11	0.0599999999999	6.13	0.29	0.85	0.22	4.65	0.12	2.0	1.48	0.47	AAA599.CD3.c.X2.Y3.tile.tissue.png	104	1	2000	104	097974fb5863e4d60880468b2fb754b2	0	0	0	0	0	0	0	0	0	0	0	0	0	/home/dhl_ec/bnelissen/Slides/CD3_manuscript/CD3_slides/AAA599.CD3.c/AAA599.CD3.c.run1	255	1.0	0.06	1.0	0.06	0.0	-11.590846517	0.0	6.55816542624
0.0	0.0	0.0	0.0	0.0	4000000.0	0.0	0.0	1.92	1.18	1.1	0.0500000000002	6.41	0.3	0.72	0.21	4.68	0.2	1.91	1.43	1.09	AAA599.CD3.c.X2.Y4.tile.tissue.png	105	1	2000	105	8c73ee800c54ad8bdbc94d9b353ee8a7	0	0	0	0	0	0	0	0	0	0	0	0	0	/home/dhl_ec/bnelissen/Slides/CD3_manuscript/CD3_slides/AAA599.CD3.c/AAA599.CD3.c.run1	255	1.0	0.06	1.0	0.06	0.0	-12.4663193255	0.0	0.0828200068359
1819.0	122952.0	796.0	5356.0	122952.0	4000000.0	15.0	6.0	1.91	1.36	1.06	0.04	6.51	0.38	0.74	0.22	6.39	0.2	1.98	1.44	0.65	AAA599.CD3.c.X2.Y5.tile.tissue.png	106	1	2000	106	4fa08597b8f755d91f16714c1e221d61	0	0	0	0	0	0	0	0	0	0	0	0	0	/home/dhl_ec/bnelissen/Slides/CD3_manuscript/CD3_slides/AAA599.CD3.c/AAA599.CD3.c.run1	255	0.7	0.06	0.7	0.06	-8.6290508291	-12.3429171696	3.27303699939	0.0669252949219
4747.0	52936.0	1510.0	2649.0	52936.0	4000000.0	29.0	5.0	1.79	1.45	1.1	0.0499999999997	6.76	0.36	0.72	0.23	6.76	0.22	2.03	1.48	0.48	AAA599.CD3.c.X2.Y6.tile.tissue.png	107	1	2000	107	82ce6a4075685c6fefd2dec022d28f8a	0	0	0	0	0	0	0	0	0	0	0	0	0	/home/dhl_ec/bnelissen/Slides/CD3_manuscript/CD3_slides/AAA599.CD3.c/AAA599.CD3.c.run1	255	0.7	0.06	0.7	0.06	-8.84643611179	-12.5371538973	2.86654463639	0.0446738652344
16814.0	331297.0	5376.0	10061.0	331297.0	4000000.0	101.0	10.0	1.63	1.31	1.07	0.0500000000002	6.84	0.35	0.7	0.2	7.36	0.22	2.1	1.47	0.55	AAA599.CD3.c.X2.Y7.tile.tissue.png	108	1	2000	108	8a61edf6d1c43de1b2b797639fc1e849	0	0	0	0	0	0	0	0	0	0	0	0	0	/home/dhl_ec/bnelissen/Slides/CD3_manuscript/CD3_slides/AAA599.CD3.c/AAA599.CD3.c.run1	255	0.7	0.06	0.7	0.06	-9.15893594836	-12.5526091939	2.26952697345	0.147359046875
43699.0	1086340.0	15130.0	13481.0	1086340.0	4000000.0	283.0	14.0	2.05	1.63	1.1	0.0499999999997	7.78	0.38	0.73	0.18	8.75	0.25	2.07	1.44	0.54	AAA599.CD3.c.X2.Y8.tile.tissue.png	109	1	2000	109	081e42f4d2a6ade9a9add0be4fcf0bc8	0	0	0	0	0	0	0	0	0	0	0	0	0	/home/dhl_ec/bnelissen/Slides/CD3_manuscript/CD3_slides/AAA599.CD3.c/AAA599.CD3.c.run1	255	0.7	0.06	0.7	0.06	-8.82032425297	-12.2164509305	1.3947473129	0.189465363281
149446.0	3217800.0	53941.0	19478.0	3217800.0	4000000.0	1189.0	4.0	1.16	1.26	1.08	0.0500000000002	6.23	0.35	0.73	0.0800000000004	10.39	0.36	2.17	1.48	0.55	AAA599.CD3.c.X2.Y9.tile.tissue.png	110	1	2000	110	45865245a6f2c103213f54dad3b6783c	0	0	0	0	0	0	0	0	0	0	0	0	0	/home/dhl_ec/bnelissen/Slides/CD3_manuscript/CD3_slides/AAA599.CD3.c/AAA599.CD3.c.run1	255	0.7	0.0740666454199	0.7	0.0740666454199	-9.21957247806	-12.2928005029	1.28135115417	0.231468466797
28013.0	2447615.0	10850.0	13339.0	2447615.0	4000000.0	226.0	3.0	1.96	1.16	1.09	0.04	6.52	0.36	0.7	0.12	8.78	0.5	2.11	1.48	0.55	AAA599.CD3.c.X3.Y10.tile.tissue.png	111	1	2000	111	9596949812257ddff864f01818d76307	0	0	0	0	0	0	0	0	0	0	0	0	0	/home/dhl_ec/bnelissen/Slides/CD3_manuscript/CD3_slides/AAA599.CD3.c/AAA599.CD3.c.run1	255	0.7	0.06	0.7	0.06	-8.59937538626	-12.0416490262	0.937490855717	0.154476921875
20313.0	1296253.0	8489.0	37435.0	1296253.0	4000000.0	176.0	25.0	1.42	1.44	1.39	0.0500000000002	6.41	0.36	0.7	0.16	7.3	0.26	2.23	1.48	0.59	AAA599.CD3.c.X3.Y11.tile.tissue.png	112	1	2000	112	f99a0953cc7c21103235ad22d2fa6215	0	0	0	0	0	0	0	0	0	0	0	0	0	/home/dhl_ec/bnelissen/Slides/CD3_manuscript/CD3_slides/AAA599.CD3.c/AAA599.CD3.c.run1	255	0.7	0.06	0.7	0.06	-9.35833150868	-12.7639758428	2.39904738923	0.212736679688
18170.0	1442308.0	7580.0	31676.0	1442308.0	4000000.0	161.0	20.0	1.0	1.33	1.08	0.0499999999997	6.52	0.36	0.71	0.14	7.28	0.25	2.17	1.5	0.59	AAA599.CD3.c.X3.Y12.tile.tissue.png	113	1	2000	113	8b5975501165ee524867e3de9ca04772	0	0	0	0	0	0	0	0	0	0	0	0	0	/home/dhl_ec/bnelissen/Slides/CD3_manuscript/CD3_slides/AAA599.CD3.c/AAA599.CD3.c.run1	255	0.7	0.06	0.7	0.06	-9.33836426275	-12.555466132	2.52401918526	0.206751382812
32316.0	394051.0	10264.0	9368.0	394051.0	4000000.0	186.0	10.0	0.93	1.21	1.09	0.0500000000002	7.11	0.38	0.73	0.21	7.54	0.23	2.11	1.48	0.55	AAA599.CD3.c.X3.Y13.tile.tissue.png	114	1	2000	114	f2c4d88019cc74dffda8b631db54853a	0	0	0	0	0	0	0	0	0	0	0	0	0	/home/dhl_ec/bnelissen/Slides/CD3_manuscript/CD3_slides/AAA599.CD3.c/AAA599.CD3.c.run1	255	0.7	0.06	0.7	0.06	-9.18934415792	-12.5415245401	2.61579072054	0.135246125
8285.0	901674.0	3756.0	21843.0	901674.0	4000000.0	77.0	13.0	1.01	1.19	1.08	0.04	6.42	0.36	0.69	0.18	6.8	0.23	2.09	1.45	0.86	AAA599.CD3.c.X3.Y14.tile.tissue.png	115	1	2000	115	3b4d2811dca9a64ed84ad16015790edf	0	0	0	0	0	0	0	0	0	0	0	0	0	/home/dhl_ec/bnelissen/Slides/CD3_manuscript/CD3_slides/AAA599.CD3.c/AAA599.CD3.c.run1	255	0.7	0.06	0.7	0.06	-9.04475703721	-12.5268171336	2.53698715112	0.144580335937
13366.0	3136666.0	6388.0	34357.0	3136666.0	4000000.0	143.0	8.0	1.0	1.5	1.13	0.0500000000002	7.29	0.4	0.73	0.0999999999999	9.13	0.34	2.25	1.47	0.6	AAA599.CD3.c.X3.Y15.tile.tissue.png	116	1	2000	116	7c11cdfa3f7c7231d93b1b68e748e6ab	0	0	0	0	0	0	0	0	0	0	0	0	0	/home/dhl_ec/bnelissen/Slides/CD3_manuscript/CD3_slides/AAA599.CD3.c/AAA599.CD3.c.run1	255	0.7	0.06	0.7	0.06	-8.91152323491	-12.6388440205	2.05440608386	0.280374195313
36876.0	2569586.0	15366.0	40498.0	2569586.0	4000000.0	310.0	15.0	2.2	1.14	1.04	0.0499999999997	7.18	0.4	0.73	0.12	8.88	0.37	2.25	1.49	0.7	AAA599.CD3.c.X3.Y16.tile.tissue.png	117	1	2000	117	63ac860d3805b86faeae90146066dc4d	0	0	0	0	0	0	0	0	0	0	0	0	0	/home/dhl_ec/bnelissen/Slides/CD3_manuscript/CD3_slides/AAA599.CD3.c/AAA599.CD3.c.run1	255	0.7	0.06	0.7	0.06	-9.06206059646	-13.041932943	2.30069292816	0.322318171875
9027.0	1320830.0	4301.0	21025.0	1320830.0	4000000.0	92.0	18.0	1.77	1.19	1.09	0.0700000000002	7.2	0.39	0.76	0.17	7.78	0.32	2.16	1.47	0.52	AAA599.CD3.c.X3.Y17.tile.tissue.png	118	1	2000	118	119857cfce4147e08b1de4f1370c54e0	0	0	0	0	0	0	0	0	0	0	0	0	0	/home/dhl_ec/bnelissen/Slides/CD3_manuscript/CD3_slides/AAA599.CD3.c/AAA599.CD3.c.run1	255	0.7	0.06	0.7	0.06	-9.12583575515	-11.441645384	1.78098200899	1.80371079688
0.0	1465.0	0.0	164.0	1465.0	4000000.0	0.0	1.0	0.82	2.16	1.16	0.0599999999999	6.81	0.36	0.88	0.23	6.28	0.13	2.07	1.49	1.13	AAA599.CD3.c.X3.Y18.tile.tissue.png	119	1	2000	119	f6fbd4533afd395fbe9f98a0e241654d	0	0	0	0	0	0	0	0	0	0	0	0	0	/home/dhl_ec/bnelissen/Slides/CD3_manuscript/CD3_slides/AAA599.CD3.c/AAA599.CD3.c.run1	255	0.7	0.06	0.7	0.06	-8.09020413776	-12.3702137095	1.81606318438	2.58415063071
0.0	1510.0	0.0	172.0	1510.0	4000000.0	0.0	1.0	1.63	0.95	1.1	0.0599999999999	6.92	0.38	0.82	0.22	6.41	0.14	2.04	1.48	0.53	AAA599.CD3.c.X3.Y3.tile.tissue.png	120	1	2000	120	f3e09bd31f76e8d9fd7c8d2dccf66ffd	0	0	0	0	0	0	0	0	0	0	0	0	0	/home/dhl_ec/bnelissen/Slides/CD3_manuscript/CD3_slides/AAA599.CD3.c/AAA599.CD3.c.run1	255	0.7	0.06	0.7	0.06	-7.08127146906	-11.9996223524	2.85166907304	5.4309110323
850.0	9898.0	356.0	671.0	9898.0	4000000.0	7.0	2.0	1.9	1.07	1.05	0.04	6.01	0.34	0.68	0.22	6.15	0.2	1.97	1.46	0.55	AAA599.CD3.c.X3.Y4.tile.tissue.png	121	1	2000	121	fa8410636ec45f682f487f8b115346e2	0	0	0	0	0	0	0	0	0	0	0	0	0	/home/dhl_ec/bnelissen/Slides/CD3_manuscript/CD3_slides/AAA599.CD3.c/AAA599.CD3.c.run1	255	0.7	0.06	0.7	0.06	-9.4917326029	-12.5619152223	2.48068071409	0.0465470686035
28652.0	379923.0	10178.0	7135.0	379923.0	4000000.0	187.0	8.0	0.93	1.18	1.1	0.04	8.88	0.34	0.69	0.18	7.07	0.21	2.0	1.42	0.8	AAA599.CD3.c.X3.Y5.tile.tissue.png	122	1	2000	122	bd800c6f158b69a17d22f9ad0be68abf	0	0	0	0	0	0	0	0	0	0	0	0	0	/home/dhl_ec/bnelissen/Slides/CD3_manuscript/CD3_slides/AAA599.CD3.c/AAA599.CD3.c.run1	255	0.7	0.06	0.7	0.06	-8.59535897194	-11.8435826878	2.10415872149	0.122547777344
155.0	5999.0	82.0	711.0	5999.0	4000000.0	2.0	4.0	1.72	1.02	1.23	0.04	6.06	0.34	0.68	0.21	6.11	0.2	1.92	1.42	0.48	AAA599.CD3.c.X3.Y6.tile.tissue.png	123	1	2000	123	c1e21af5ec73c2c15d6ca06bcfba6b38	0	0	0	0	0	0	0	0	0	0	0	0	0	/home/dhl_ec/bnelissen/Slides/CD3_manuscript/CD3_slides/AAA599.CD3.c/AAA599.CD3.c.run1	255	0.7	0.06	0.7	0.06	-8.99170499733	-12.423294378	2.69559289672	0.0340611617432
60.0	5956.0	42.0	606.0	5956.0	4000000.0	1.0	3.0	2.32	1.08	1.04	0.04	6.35	0.37	0.74	0.23	6.76	0.2	1.96	1.46	0.62	AAA599.CD3.c.X3.Y7.tile.tissue.png	124	1	2000	124	d9ce29716baf3e14376aeeb503331a86	0	0	0	0	0	0	0	0	0	0	0	0	0	/home/dhl_ec/bnelissen/Slides/CD3_manuscript/CD3_slides/AAA599.CD3.c/AAA599.CD3.c.run1	255	0.7	0.06	0.7	0.06	-9.16545984389	-12.4154547142	1.95743013567	0.0318769786377
58020.0	2600286.0	21630.0	9242.0	2600286.0	4000000.0	462.0	6.0	2.53	1.78	1.51	0.04	6.18	0.35	0.7	0.11	8.58	0.3	2.03	1.47	0.95	AAA599.CD3.c.X3.Y8.tile.tissue.png	125	1	2000	125	84227c47a1048b99d1c623daaf71839a	0	0	0	0	0	0	0	0	0	0	0	0	0	/home/dhl_ec/bnelissen/Slides/CD3_manuscript/CD3_slides/AAA599.CD3.c/AAA599.CD3.c.run1	255	0.7	0.06	0.7	0.06	-9.0304420722	-12.3263589685	1.16789084808	0.233103109375
39121.0	3956014.0	16506.0	9165.0	3956014.0	4000000.0	380.0	1.0	1.87	1.79	1.1	0.0500000000002	5.99	0.34	0.7	0.0600000000004	10.03	0.37	2.12	1.46	1.03	AAA599.CD3.c.X3.Y9.tile.tissue.png	126	1	2000	126	b7c773ad4f9623d4df1814b6af9501fa	0	0	0	0	0	0	0	0	0	0	0	0	0	/home/dhl_ec/bnelissen/Slides/CD3_manuscript/CD3_slides/AAA599.CD3.c/AAA599.CD3.c.run1	255	0.7	0.073036455236	0.7	0.073036455236	-9.11838420656	-12.3676241302	0.827044385516	0.158596024902
118822.0	3787726.0	41429.0	8762.0	3787726.0	4000000.0	802.0	1.0	1.07	1.21	1.14	0.0500000000002	7.33	0.37	0.74	0.0699999999997	11.61	0.39	2.15	1.48	0.559999999999	AAA599.CD3.c.X4.Y10.tile.tissue.png	127	1	2000	127	9d0b75971eaeab0a71a54a3ff9d0e534	0	0	0	0	0	0	0	0	0	0	0	0	0	/home/dhl_ec/bnelissen/Slides/CD3_manuscript/CD3_slides/AAA599.CD3.c/AAA599.CD3.c.run1	255	0.7	0.108371559267	0.7	0.108371559267	-8.83563588299	-12.8234227381	1.12476353528	0.32443634375
9623.0	409392.0	3704.0	18396.0	409392.0	4000000.0	74.0	19.0	1.01	1.32	1.14	0.0499999999997	6.2	0.35	0.69	0.18	6.54	0.21	2.33	1.44	0.849999999999	AAA599.CD3.c.X4.Y11.tile.tissue.png	128	1	2000	128	4d3c607c575f28e005ba09ed73a7c9c1	0	0	0	0	0	0	0	0	0	0	0	0	0	/home/dhl_ec/bnelissen/Slides/CD3_manuscript/CD3_slides/AAA599.CD3.c/AAA599.CD3.c.run1	255	0.7	0.06	0.7	0.06	-9.56346395635	-12.7559836024	2.63826010618	0.125294820312
7040.0	667886.0	3129.0	21451.0	667886.0	4000000.0	70.0	18.0	1.35	1.77	1.1	0.0500000000002	6.26	0.35	0.69	0.18	6.61	0.23	2.37	1.43	0.52	AAA599.CD3.c.X4.Y12.tile.tissue.png	129	1	2000	129	b9c8047dd975ab459f3b9dec075c8cfd	0	0	0	0	0	0	0	0	0	0	0	0	0	/home/dhl_ec/bnelissen/Slides/CD3_manuscript/CD3_slides/AAA599.CD3.c/AAA599.CD3.c.run1	255	0.7	0.06	0.7	0.06	-9.35585851372	-12.3266245407	2.56216097977	0.121631089844
17208.0	1427228.0	6896.0	42113.0	1427228.0	4000000.0	137.0	33.0	1.28	1.29	1.08	0.04	6.65	0.39	0.73	0.16	7.91	0.27	2.23	1.46	0.62	AAA599.CD3.c.X4.Y13.tile.tissue.png	130	1	2000	130	ba3fc7913b996378fa30739a8aada795	0	0	0	0	0	0	0	0	0	0	0	0	0	/home/dhl_ec/bnelissen/Slides/CD3_manuscript/CD3_slides/AAA599.CD3.c/AAA599.CD3.c.run1	255	0.7	0.06	0.7	0.06	-9.55326810163	-12.682901972	3.01825098069	0.266993984375
15630.0	3234623.0	7024.0	39981.0	3234623.0	4000000.0	155.0	14.0	1.14	1.82	1.06	0.04	7.49	0.41	0.75	0.0999999999999	9.34	0.35	2.22	1.49	0.58	AAA599.CD3.c.X4.Y14.tile.tissue.png	131	1	2000	131	40bd81be52e3f60bfd93f15b67437cfd	0	0	0	0	0	0	0	0	0	0	0	0	0	/home/dhl_ec/bnelissen/Slides/CD3_manuscript/CD3_slides/AAA599.CD3.c/AAA599.CD3.c.run1	255	0.7	0.06	0.7	0.06	-9.28298020713	-12.9825955516	2.77901795388	0.381514234375
14933.0	1912516.0	7032.0	57600.0	1912516.0	4000000.0	153.0	25.0	1.31	1.18	1.06	0.0500000000002	7.09	0.4	0.72	0.15	8.31	0.28	2.28	1.48	0.58	AAA599.CD3.c.X4.Y15.tile.tissue.png	132	1	2000	132	b300b1a829411bf419e54e99e84607a1	0	0	0	0	0	0	0	0	0	0	0	0	0	/home/dhl_ec/bnelissen/Slides/CD3_manuscript/CD3_slides/AAA599.CD3.c/AAA599.CD3.c.run1	255	0.7	0.06	0.7	0.06	-9.19709990203	-13.0151516331	2.49470353704	0.280605453125
14653.0	2410469.0	6612.0	31895.0	2410469.0	4000000.0	149.0	11.0	1.04	1.27	1.12	0.0499999999997	7.31	0.37	0.73	0.13	8.53	0.31	2.21	1.48	0.76	AAA599.CD3.c.X4.Y16.tile.tissue.png	133	1	2000	133	a8745c9bd88d7419721379de831496cc	0	0	0	0	0	0	0	0	0	0	0	0	0	/home/dhl_ec/bnelissen/Slides/CD3_manuscript/CD3_slides/AAA599.CD3.c/AAA599.CD3.c.run1	255	0.7	0.06	0.7	0.06	-8.82330890411	-12.826582658	1.99508209114	0.254822710938
15325.0	3072092.0	6553.0	34100.0	3072092.0	4000000.0	135.0	16.0	1.53	1.92	1.09	0.0500000000002	7.25	0.39	0.73	0.1	9.03	0.41	2.24	1.46	0.62	AAA599.CD3.c.X4.Y17.tile.tissue.png	134	1	2000	134	6a8f464873a728503b0cc468cee06ea9	0	0	0	0	0	0	0	0	0	0	0	0	0	/home/dhl_ec/bnelissen/Slides/CD3_manuscript/CD3_slides/AAA599.CD3.c/AAA599.CD3.c.run1	255	0.7	0.06	0.7	0.06	-8.61828404174	-12.7704579414	1.5636471335	0.282710152344
4910.0	896368.0	2190.0	16113.0	896368.0	4000000.0	45.0	2.0	1.68	1.28	1.07	0.0499999999997	6.46	0.34	0.7	0.17	6.73	0.23	2.11	1.42	0.59	AAA599.CD3.c.X4.Y18.tile.tissue.png	135	1	2000	135	e3edc060237f97252ae069916ab24f40	0	0	0	0	0	0	0	0	0	0	0	0	0	/home/dhl_ec/bnelissen/Slides/CD3_manuscript/CD3_slides/AAA599.CD3.c/AAA599.CD3.c.run1	255	0.7	0.06	0.7	0.06	-8.84759518346	-11.1618743163	2.05833358859	0.725231695312
0.0	1713.0	0.0	184.0	1713.0	1896000.0	0.0	1.0	1.74	1.03	0.77	0.02	2.89	0.17	0.33	0.0900000000001	2.37	0.0599999999999	0.9	0.67	0.17	AAA599.CD3.c.X4.Y19.tile.tissue.png	136	1	2000	136	a8975636deeba40b656f9545081c9251	0	0	0	0	0	0	0	0	0	0	0	0	0	/home/dhl_ec/bnelissen/Slides/CD3_manuscript/CD3_slides/AAA599.CD3.c/AAA599.CD3.c.run1	255	0.7	0.06	0.7	0.06	0.0	-11.4633109776	1.41039055659	5.38828220905
0.0	0.0	0.0	0.0	0.0	4000000.0	0.0	0.0	1.11	1.67	1.1	0.0499999999997	5.66	0.27	0.71	0.21	4.34	0.11	1.9	1.42	0.52	AAA599.CD3.c.X4.Y3.tile.tissue.png	137	1	2000	137	1377844ca7db7766a1424c7bf0a28b9c	0	0	0	0	0	0	0	0	0	0	0	0	0	/home/dhl_ec/bnelissen/Slides/CD3_manuscript/CD3_slides/AAA599.CD3.c/AAA599.CD3.c.run1	255	1.0	0.06	1.0	0.06	0.0	-10.2053060581	0.0	4.02038252159
0.0	1314.0	0.0	158.0	1314.0	4000000.0	0.0	1.0	2.14	2.34	1.32	0.04	6.02	0.34	0.74	0.21	5.77	0.15	1.94	1.44	0.81	AAA599.CD3.c.X4.Y4.tile.tissue.png	138	1	2000	138	ad7e5394e5ed61022e043a2bf53dd63f	0	0	0	0	0	0	0	0	0	0	0	0	0	/home/dhl_ec/bnelissen/Slides/CD3_manuscript/CD3_slides/AAA599.CD3.c/AAA599.CD3.c.run1	255	0.7	0.06	0.7	0.06	-7.2832429893	-12.3228405546	3.24374145482	0.0427644029541
4844.0	335611.0	1632.0	9704.0	335611.0	4000000.0	29.0	3.0	2.13	1.84	1.08	0.0499999999997	6.27	0.38	0.73	0.19	6.38	0.22	2.34	1.45	0.67	AAA599.CD3.c.X4.Y5.tile.tissue.png	139	1	2000	139	38dc0641754ab1fea27f850affc9e131	0	0	0	0	0	0	0	0	0	0	0	0	0	/home/dhl_ec/bnelissen/Slides/CD3_manuscript/CD3_slides/AAA599.CD3.c/AAA599.CD3.c.run1	255	0.7	0.06	0.7	0.06	-9.27287630614	-12.1766135944	3.53243319443	0.100419140625
0.0	4645.0	0.0	296.0	4645.0	4000000.0	0.0	1.0	1.36	1.46	1.21	0.0500000000002	6.03	0.35	0.68	0.21	5.47	0.13	1.99	1.5	0.56	AAA599.CD3.c.X4.Y6.tile.tissue.png	140	1	2000	140	45a48c22856a33e290484eb3cafc4f54	0	0	0	0	0	0	0	0	0	0	0	0	0	/home/dhl_ec/bnelissen/Slides/CD3_manuscript/CD3_slides/AAA599.CD3.c/AAA599.CD3.c.run1	255	0.7	0.06	0.7	0.06	0.0	-12.6146557997	1.83131874832	0.0365141375732
2155.0	72524.0	771.0	3343.0	72524.0	4000000.0	14.0	5.0	0.9	1.09	1.08	0.0499999999997	6.07	0.6	0.71	0.2	6.18	0.2	1.95	1.42	0.68	AAA599.CD3.c.X4.Y7.tile.tissue.png	141	1	2000	141	4c41614c17dd20eda58f1b9463176fa7	0	0	0	0	0	0	0	0	0	0	0	0	0	/home/dhl_ec/bnelissen/Slides/CD3_manuscript/CD3_slides/AAA599.CD3.c/AAA599.CD3.c.run1	255	0.7	0.06	0.7	0.06	-9.44464031872	-12.567206891	2.80746393573	0.0483168798828
14051.0	1470645.0	5334.0	15969.0	1470645.0	4000000.0	113.0	4.0	1.32	1.71	1.38	0.0499999999997	6.14	0.37	0.71	0.16	7.92	0.27	2.2	1.48	0.78	AAA599.CD3.c.X4.Y8.tile.tissue.png	142	1	2000	142	7542564dc88840576578637893ed39bd	0	0	0	0	0	0	0	0	0	0	0	0	0	/home/dhl_ec/bnelissen/Slides/CD3_manuscript/CD3_slides/AAA599.CD3.c/AAA599.CD3.c.run1	255	0.7	0.06	0.7	0.06	-8.86788178186	-11.8374120797	1.25017257992	0.131311046875
49651.0	3994869.0	18768.0	8206.0	3994869.0	4000000.0	386.0	1.0	0.99	1.23	1.13	0.0499999999997	8.02	0.37	0.76	0.0700000000002	10.45	0.38	2.12	1.48	0.58	AAA599.CD3.c.X4.Y9.tile.tissue.png	143	1	2000	143	bf84d645a779507243e3c020e6eb36de	0	0	0	0	0	0	0	0	0	0	0	0	0	/home/dhl_ec/bnelissen/Slides/CD3_manuscript/CD3_slides/AAA599.CD3.c/AAA599.CD3.c.run1	255	0.7	0.0637727890765	0.7	0.0637727890765	-8.83742971581	-11.8723536698	0.668915869672	0.211056785538
75344.0	1953430.0	24396.0	10990.0	1953430.0	4000000.0	451.0	15.0	0.96	1.2	1.1	0.04	6.91	0.37	0.73	0.15	10.44	0.31	2.17	1.48	0.49	AAA599.CD3.c.X5.Y10.tile.tissue.png	144	1	2000	144	9f4a81edca9525e2edd9ed7b4c747bb4	0	0	0	0	0	0	0	0	0	0	0	0	0	/home/dhl_ec/bnelissen/Slides/CD3_manuscript/CD3_slides/AAA599.CD3.c/AAA599.CD3.c.run1	255	0.7	0.06	0.7	0.06	-8.62022507735	-12.3409132149	0.731362729396	0.373874648438
19605.0	612746.0	6122.0	11762.0	612746.0	4000000.0	106.0	12.0	1.6	1.86	1.08	0.04	6.32	0.36	0.7	0.18	7.01	0.22	2.03	1.44	0.889999999999	AAA599.CD3.c.X5.Y11.tile.tissue.png	145	1	2000	145	f5cb676175d9ac2d75358900889ccb2e	0	0	0	0	0	0	0	0	0	0	0	0	0	/home/dhl_ec/bnelissen/Slides/CD3_manuscript/CD3_slides/AAA599.CD3.c/AAA599.CD3.c.run1	255	0.7	0.06	0.7	0.06	-9.35438758561	-12.8895788851	1.86062675501	0.24263725
4625.0	225617.0	1813.0	14320.0	225617.0	4000000.0	35.0	22.0	1.53	1.71	1.04	0.04	6.19	0.56	0.76	0.2	6.41	0.21	2.01	1.44	0.52	AAA599.CD3.c.X5.Y12.tile.tissue.png	146	1	2000	146	54302c2c3a9c855bac730648920c6fe6	0	0	0	0	0	0	0	0	0	0	0	0	0	/home/dhl_ec/bnelissen/Slides/CD3_manuscript/CD3_slides/AAA599.CD3.c/AAA599.CD3.c.run1	255	0.7	0.06	0.7	0.06	-9.457792318	-12.5841827279	2.9175171852	0.0942834023438
6842.0	2711585.0	3351.0	45260.0	2711585.0	4000000.0	77.0	15.0	1.93	1.51	1.08	0.04	6.42	0.37	0.68	0.0999999999999	8.07	0.29	2.16	1.48	0.58	AAA599.CD3.c.X5.Y13.tile.tissue.png	147	1	2000	147	51b468cbaff184af8d749ae5429d4756	0	0	0	0	0	0	0	0	0	0	0	0	0	/home/dhl_ec/bnelissen/Slides/CD3_manuscript/CD3_slides/AAA599.CD3.c/AAA599.CD3.c.run1	255	0.7	0.06	0.7	0.06	-8.98357906012	-13.025526146	2.26808649212	0.28556384375
24793.0	2973234.0	10338.0	39098.0	2973234.0	4000000.0	211.0	14.0	0.99	1.43	1.11	0.0500000000002	7.34	0.39	0.73	0.11	9.17	0.32	2.23	1.47	0.57	AAA599.CD3.c.X5.Y14.tile.tissue.png	148	1	2000	148	7e587b83204ccab54a8226630d9305bb	0	0	0	0	0	0	0	0	0	0	0	0	0	/home/dhl_ec/bnelissen/Slides/CD3_manuscript/CD3_slides/AAA599.CD3.c/AAA599.CD3.c.run1	255	0.7	0.06	0.7	0.06	-8.93147893185	-13.206366414	2.69839080791	0.394351648437
8333.0	2637720.0	3971.0	39437.0	2637720.0	4000000.0	90.0	16.0	1.77	1.23	1.07	0.0499999999997	6.43	0.35	0.69	0.0999999999999	8.22	0.32	2.2	1.47	0.55	AAA599.CD3.c.X5.Y15.tile.tissue.png	149	1	2000	149	943a60226057acb9c8f17d6666af03ff	0	0	0	0	0	0	0	0	0	0	0	0	0	/home/dhl_ec/bnelissen/Slides/CD3_manuscript/CD3_slides/AAA599.CD3.c/AAA599.CD3.c.run1	255	0.7	0.06	0.7	0.06	-8.85375292347	-12.9548467204	1.84727486322	0.251204367187
9356.0	2922102.0	4308.0	39443.0	2922102.0	4000000.0	95.0	8.0	1.87	1.2	1.08	0.04	6.61	0.36	0.7	0.0900000000001	8.4	0.3	2.15	1.42	0.56	AAA599.CD3.c.X5.Y16.tile.tissue.png	150	1	2000	150	14b5eddc90e883969ab672fba8fa61d6	0	0	0	0	0	0	0	0	0	0	0	0	0	/home/dhl_ec/bnelissen/Slides/CD3_manuscript/CD3_slides/AAA599.CD3.c/AAA599.CD3.c.run1	255	0.7	0.06	0.7	0.06	-8.66270456913	-12.7874220717	1.7533438901	0.245989539063
11420.0	2569776.0	5426.0	56027.0	2569776.0	4000000.0	120.0	24.0	1.52	1.24	1.07	0.0500000000002	7.2	0.41	0.75	0.12	8.71	0.31	2.26	1.48	0.64	AAA599.CD3.c.X5.Y17.tile.tissue.png	151	1	2000	151	13166cefaf457ce25b3e08b0838d1b80	0	0	0	0	0	0	0	0	0	0	0	0	0	/home/dhl_ec/bnelissen/Slides/CD3_manuscript/CD3_slides/AAA599.CD3.c/AAA599.CD3.c.run1	255	0.7	0.06	0.7	0.06	-8.7063915026	-12.8538712841	1.73039519572	0.224613863281
7588.0	2728564.0	3682.0	26759.0	2728564.0	4000000.0	87.0	6.0	1.77	1.28	1.14	0.0500000000002	7.12	0.36	0.7	0.0999999999999	8.61	0.31	2.18	1.48	1.1	AAA599.CD3.c.X5.Y18.tile.tissue.png	152	1	2000	152	686478667944b3504910416c41a80a53	0	0	0	0	0	0	0	0	0	0	0	0	0	/home/dhl_ec/bnelissen/Slides/CD3_manuscript/CD3_slides/AAA599.CD3.c/AAA599.CD3.c.run1	255	0.7	0.06	0.7	0.06	-8.9274276779	-12.4120053502	1.65673442799	0.246285992188
0.0	0.0	0.0	0.0	0.0	1896000.0	0.0	0.0	0.96	0.89	0.52	0.02	3.08	0.14	0.35	0.11	2.39	0.0599999999999	0.94	0.7	0.18	AAA599.CD3.c.X5.Y19.tile.tissue.png	153	1	2000	153	6a2efc0b33dfe3593c84fa874140f996	0	0	0	0	0	0	0	0	0	0	0	0	0	/home/dhl_ec/bnelissen/Slides/CD3_manuscript/CD3_slides/AAA599.CD3.c/AAA599.CD3.c.run1	255	1.0	0.06	1.0	0.06	0.0	-8.80558571629	0.0	1.13216011972
0.0	0.0	0.0	0.0	0.0	4000000.0	0.0	0.0	1.37	1.63	1.06	0.0499999999997	5.74	0.35	0.93	0.21	4.25	0.12	1.89	1.44	0.63	AAA599.CD3.c.X5.Y3.tile.tissue.png	154	1	2000	154	c390fed7b21e8375381aa14fcf6db2f0	0	0	0	0	0	0	0	0	0	0	0	0	0	/home/dhl_ec/bnelissen/Slides/CD3_manuscript/CD3_slides/AAA599.CD3.c/AAA599.CD3.c.run1	255	1.0	0.06	1.0	0.06	0.0	-9.9940087124	0.0	7.67821787011
0.0	2759.0	0.0	232.0	2759.0	4000000.0	0.0	1.0	1.48	1.39	1.1	0.0500000000011	6.2	0.549999999999	0.759999999999	0.2	5.72	0.12	2.0	1.43	0.54	AAA599.CD3.c.X5.Y4.tile.tissue.png	155	1	2000	155	eea3e2b83c9a26ea38f662bf0862c1db	0	0	0	0	0	0	0	0	0	0	0	0	0	/home/dhl_ec/bnelissen/Slides/CD3_manuscript/CD3_slides/AAA599.CD3.c/AAA599.CD3.c.run1	255	0.7	0.06	0.7	0.06	-7.92600863892	-12.5538039885	3.97735081191	0.0443905028076
51.0	3348.0	34.0	364.0	3348.0	4000000.0	1.0	2.0	1.13	1.1	1.1	0.0500000000002	6.19	0.349999999999	0.69	0.21	6.69	0.21	2.02	1.47	0.52	AAA599.CD3.c.X5.Y5.tile.tissue.png	156	1	2000	156	d021048d07b4c3f269bef6755b1f2bac	0	0	0	0	0	0	0	0	0	0	0	0	0	/home/dhl_ec/bnelissen/Slides/CD3_manuscript/CD3_slides/AAA599.CD3.c/AAA599.CD3.c.run1	255	0.7	0.06	0.7	0.06	-8.26187333211	-12.4274849959	3.49062176087	0.0535545683594
0.0	0.0	0.0	0.0	0.0	4000000.0	0.0	0.0	0.94	1.08	1.08	0.04	5.98	0.28	0.7	0.210000000001	4.24	0.12	1.88	1.43	0.999999999999	AAA599.CD3.c.X5.Y6.tile.tissue.png	157	1	2000	157	b559c783ec5bb429152d30d285f9b150	0	0	0	0	0	0	0	0	0	0	0	0	0	/home/dhl_ec/bnelissen/Slides/CD3_manuscript/CD3_slides/AAA599.CD3.c/AAA599.CD3.c.run1	255	1.0	0.06	1.0	0.06	0.0	-11.9751090271	0.0	0.0367149981356
1877.0	82701.0	612.0	2543.0	82701.0	4000000.0	9.0	3.0	1.33	1.52	1.46	0.04	6.07	0.37	0.7	0.219999999999	6.27	0.2	1.97	1.43	0.51	AAA599.CD3.c.X5.Y7.tile.tissue.png	158	1	2000	158	36dde14df77cc16e78419fab176946e2	0	0	0	0	0	0	0	0	0	0	0	0	0	/home/dhl_ec/bnelissen/Slides/CD3_manuscript/CD3_slides/AAA599.CD3.c/AAA599.CD3.c.run1	255	0.7	0.06	0.7	0.06	-9.14191535796	-12.2518155638	2.38651263951	0.0554974326172
784.0	318609.0	310.0	5947.0	318609.0	4000000.0	5.0	6.0	0.92	1.25	1.04	0.04	6.36	0.5	0.820000000001	0.190000000001	6.84	0.21	2.08	1.48	0.530000000001	AAA599.CD3.c.X5.Y8.tile.tissue.png	159	1	2000	159	304c49996a53e907962183160fce1a35	0	0	0	0	0	0	0	0	0	0	0	0	0	/home/dhl_ec/bnelissen/Slides/CD3_manuscript/CD3_slides/AAA599.CD3.c/AAA599.CD3.c.run1	255	0.7	0.06	0.7	0.06	-8.1864895299	-11.6604376947	1.43822756322	0.0478025019531
2759.0	3869331.0	1146.0	10770.0	3869331.0	4000000.0	24.0	2.0	1.03	1.16	1.09	0.04	6.74	0.4	0.920000000001	0.0600000000004	8.92	0.36	2.22	1.48	0.56	AAA599.CD3.c.X5.Y9.tile.tissue.png	160	1	2000	160	3feb62b9b433185d689e0285edfd4b8d	0	0	0	0	0	0	0	0	0	0	0	0	0	/home/dhl_ec/bnelissen/Slides/CD3_manuscript/CD3_slides/AAA599.CD3.c/AAA599.CD3.c.run1	255	0.7	0.06	0.7	0.06	-8.26016845808	-11.6368280576	0.60979043115	0.0792859282227
5805.0	98206.0	1746.0	2778.0	98206.0	4000000.0	33.0	6.0	0.99	1.14	1.11	0.0500000000002	7.03	0.37	0.72	0.22	6.74	0.21	2.05	1.48	0.51	AAA599.CD3.c.X6.Y10.tile.tissue.png	161	1	2000	161	e3bdbdd18719af3da555663d020c4e8f	0	0	0	0	0	0	0	0	0	0	0	0	0	/home/dhl_ec/bnelissen/Slides/CD3_manuscript/CD3_slides/AAA599.CD3.c/AAA599.CD3.c.run1	255	0.7	0.06	0.7	0.06	-8.25898455335	-12.7055983803	2.01979473959	0.136175644531
2082.0	95523.0	651.0	3455.0	95523.0	4000000.0	13.0	5.0	1.1	1.48	1.12	0.0400000000009	6.19	0.35	0.710000000001	0.2	6.26	0.190000000001	2.01	1.48	0.96	AAA599.CD3.c.X6.Y11.tile.tissue.png	162	1	2000	162	5c580157dbc01400fcbdc3b50b45bc0a	0	0	0	0	0	0	0	0	0	0	0	0	0	/home/dhl_ec/bnelissen/Slides/CD3_manuscript/CD3_slides/AAA599.CD3.c/AAA599.CD3.c.run1	255	0.7	0.06	0.7	0.06	-8.3882673229	-12.1635447009	1.63209549889	0.0991585507812
5893.0	1024460.0	2462.0	29096.0	1024460.0	4000000.0	51.0	13.0	1.43	1.76	1.39	0.04	6.27	0.36	0.69	0.160000000001	7.06	0.24	2.09	1.43	0.61	AAA599.CD3.c.X6.Y12.tile.tissue.png	163	1	2000	163	fde70a6756168168553905edbae7eb93	0	0	0	0	0	0	0	0	0	0	0	0	0	/home/dhl_ec/bnelissen/Slides/CD3_manuscript/CD3_slides/AAA599.CD3.c/AAA599.CD3.c.run1	255	0.7	0.06	0.7	0.06	-8.93589821367	-12.5698555448	2.23825825786	0.150497695313
5122.0	2605671.0	2411.0	43220.0	2605671.0	4000000.0	54.0	16.0	1.27	1.23	1.1	0.04	6.73	0.38	0.71	0.110000000001	8.47	0.31	2.22	1.47	0.540000000001	AAA599.CD3.c.X6.Y13.tile.tissue.png	164	1	2000	164	532e753c20322726d317bc93131d9998	0	0	0	0	0	0	0	0	0	0	0	0	0	/home/dhl_ec/bnelissen/Slides/CD3_manuscript/CD3_slides/AAA599.CD3.c/AAA599.CD3.c.run1	255	0.7	0.06	0.7	0.06	-8.73956196101	-12.8584795571	2.00996871994	0.237822523437
25139.0	2818118.0	10631.0	37177.0	2818118.0	4000000.0	209.0	19.0	1.1	1.23	1.12	0.04	6.88	0.37	0.73	0.0999999999995	8.82	0.320000000001	2.19	1.47	0.58	AAA599.CD3.c.X6.Y14.tile.tissue.png	165	1	2000	165	5cbd0314c0e5202d80d421f7e2419978	0	0	0	0	0	0	0	0	0	0	0	0	0	/home/dhl_ec/bnelissen/Slides/CD3_manuscript/CD3_slides/AAA599.CD3.c/AAA599.CD3.c.run1	255	0.7	0.06	0.7	0.06	-9.0990274826	-13.0506451654	2.83019779969	0.381946671875
4052.0	3605550.0	2035.0	23675.0	3605550.0	4000000.0	49.0	3.0	1.0	1.26	1.07	0.0500000000002	6.57	0.360000000001	0.72	0.0799999999999	9.39	0.35	2.19	1.48	0.55	AAA599.CD3.c.X6.Y15.tile.tissue.png	166	1	2000	166	1b43808fc480ae762c95dd5102c088ee	0	0	0	0	0	0	0	0	0	0	0	0	0	/home/dhl_ec/bnelissen/Slides/CD3_manuscript/CD3_slides/AAA599.CD3.c/AAA599.CD3.c.run1	255	0.7	0.06	0.7	0.06	-8.81227286806	-12.9334709588	1.62467742134	0.23903603125
5315.0	3364569.0	2623.0	22710.0	3364569.0	4000000.0	60.0	3.0	1.04	1.29	1.1	0.0499999999993	7.29	0.38	0.73	0.0799999999999	9.18	0.35	2.24	1.5	0.530000000001	AAA599.CD3.c.X6.Y16.tile.tissue.png	167	1	2000	167	f9a852b520d556e0bdef0198fb4f7e04	0	0	0	0	0	0	0	0	0	0	0	0	0	/home/dhl_ec/bnelissen/Slides/CD3_manuscript/CD3_slides/AAA599.CD3.c/AAA599.CD3.c.run1	255	0.7	0.06	0.7	0.06	-8.71578761817	-12.6818091388	1.46820175591	0.179695867187
25449.0	2702009.0	10262.0	52085.0	2702009.0	4000000.0	212.0	17.0	1.01	1.27	1.12	0.0500000000002	7.3	0.4	0.73	0.12	8.87	0.33	2.25	1.48	0.57	AAA599.CD3.c.X6.Y17.tile.tissue.png	168	1	2000	168	da31abefe82db4f2f953e2d5c0e66d42	0	0	0	0	0	0	0	0	0	0	0	0	0	/home/dhl_ec/bnelissen/Slides/CD3_manuscript/CD3_slides/AAA599.CD3.c/AAA599.CD3.c.run1	255	0.7	0.06	0.7	0.06	-8.97986498689	-12.9471341027	1.97349988086	0.318854878906
4339.0	2831423.0	2138.0	21907.0	2831423.0	4000000.0	52.0	1.0	1.0	1.9	1.44	0.0500000000002	6.8	0.39	0.73	0.11	8.91	0.320000000001	2.16	1.5	0.609999999999	AAA599.CD3.c.X6.Y18.tile.tissue.png	169	1	2000	169	a1b960297307276f69852b5f658b422a	0	0	0	0	0	0	0	0	0	0	0	0	0	/home/dhl_ec/bnelissen/Slides/CD3_manuscript/CD3_slides/AAA599.CD3.c/AAA599.CD3.c.run1	255	0.7	0.06	0.7	0.06	-8.85876841924	-12.0587932438	1.77332834324	0.289951765625
0.0	3787.0	0.0	362.0	3787.0	1896000.0	0.0	1.0	0.51	0.48	0.509999999999	0.0199999999995	2.89	0.17	0.63	0.1	2.37	0.0600000000004	0.91	0.719999999999	0.23	AAA599.CD3.c.X6.Y19.tile.tissue.png	170	1	2000	170	d1a7ca59fd0833f2e636d3fd2f7f9990	0	0	0	0	0	0	0	0	0	0	0	0	0	/home/dhl_ec/bnelissen/Slides/CD3_manuscript/CD3_slides/AAA599.CD3.c/AAA599.CD3.c.run1	255	0.7	0.06	0.7	0.06	0.0	-9.41361467655	0.0180870904311	3.85202701669
0.0	0.0	0.0	0.0	0.0	4000000.0	0.0	0.0	0.92	0.87	1.07	0.0599999999995	5.65	0.27	0.829999999999	0.21	4.47	0.12	2.16	1.43	0.52	AAA599.CD3.c.X6.Y2.tile.tissue.png	171	1	2000	171	02aa5fb622e83da6a17f36c3d7f828d5	0	0	0	0	0	0	0	0	0	0	0	0	0	/home/dhl_ec/bnelissen/Slides/CD3_manuscript/CD3_slides/AAA599.CD3.c/AAA599.CD3.c.run1	255	1.0	0.06	1.0	0.06	0.0	-11.713633361	0.0	3.57943207005
3046.0	844055.0	1452.0	13355.0	844055.0	4000000.0	34.0	6.0	1.59	1.51	1.09	0.0500000000002	6.29	0.349999999999	0.7	0.18	6.93	0.23	2.15	1.44	0.92	AAA599.CD3.c.X6.Y3.tile.tissue.png	172	1	2000	172	dde726b0f212f4899e0ef96ed39cbc2d	0	0	0	0	0	0	0	0	0	0	0	0	0	/home/dhl_ec/bnelissen/Slides/CD3_manuscript/CD3_slides/AAA599.CD3.c/AAA599.CD3.c.run1	255	0.7	0.06	0.7	0.06	-8.89548858825	-10.8862319021	1.83298438184	0.588096035156
1322.0	578400.0	608.0	6182.0	578400.0	4000000.0	14.0	1.0	1.52	1.21	1.09	0.04	6.37	0.34	0.69	0.19	6.56	0.21	2.07	1.43	0.56	AAA599.CD3.c.X6.Y4.tile.tissue.png	173	1	2000	173	ed35a5d6a9daa9446d60988a4a9b8593	0	0	0	0	0	0	0	0	0	0	0	0	0	/home/dhl_ec/bnelissen/Slides/CD3_manuscript/CD3_slides/AAA599.CD3.c/AAA599.CD3.c.run1	255	0.7	0.06	0.7	0.06	-8.47406269159	-11.6996556465	1.25233330491	0.0810409726563
119.0	9640.0	58.0	980.0	9640.0	4000000.0	1.0	4.0	0.940000000001	1.33	1.11	0.04	6.95	0.38	0.74	0.23	6.76	0.21	2.03	1.49	0.52	AAA599.CD3.c.X6.Y5.tile.tissue.png	174	1	2000	174	a0fb54966e2475418753719171a1a9e2	0	0	0	0	0	0	0	0	0	0	0	0	0	/home/dhl_ec/bnelissen/Slides/CD3_manuscript/CD3_slides/AAA599.CD3.c/AAA599.CD3.c.run1	255	0.7	0.06	0.7	0.06	-9.15025728031	-12.4614820587	2.19967541411	0.0658622775879
0.0	0.0	0.0	0.0	0.0	4000000.0	0.0	0.0	0.949999999999	1.21	1.11	0.0500000000002	5.64	0.27	0.71	0.21	4.71	0.12	1.88	1.42	0.530000000001	AAA599.CD3.c.X6.Y6.tile.tissue.png	175	1	2000	175	36c197702f5a3b7382f3ae2f681b9e50	0	0	0	0	0	0	0	0	0	0	0	0	0	/home/dhl_ec/bnelissen/Slides/CD3_manuscript/CD3_slides/AAA599.CD3.c/AAA599.CD3.c.run1	255	1.0	0.06	1.0	0.06	0.0	-11.3385193269	0.0	0.0385632565655
53.0	1654.0	43.0	178.0	1654.0	4000000.0	1.0	1.0	1.3	1.36	1.07	0.0400000000009	6.02	0.35	0.699999999999	0.21	6.22	0.190000000001	2.24	1.46	0.85	AAA599.CD3.c.X6.Y7.tile.tissue.png	176	1	2000	176	3345f017a39aa4380f92734dc3a2c09e	0	0	0	0	0	0	0	0	0	0	0	0	0	/home/dhl_ec/bnelissen/Slides/CD3_manuscript/CD3_slides/AAA599.CD3.c/AAA599.CD3.c.run1	255	0.7	0.06	0.7	0.06	-9.16164737704	-12.0503016604	2.59736045215	0.0390350167542
0.0	0.0	0.0	0.0	0.0	4000000.0	0.0	0.0	2.3	1.56	1.12	0.0500000000002	5.77	0.29	0.73	0.219999999999	4.76	0.12	1.96	1.43	0.77	AAA599.CD3.c.X6.Y8.tile.tissue.png	177	1	2000	177	14cdc559ae545b2717709b509f444c44	0	0	0	0	0	0	0	0	0	0	0	0	0	/home/dhl_ec/bnelissen/Slides/CD3_manuscript/CD3_slides/AAA599.CD3.c/AAA599.CD3.c.run1	255	1.0	0.06	1.0	0.06	0.0	-10.0588783725	0.0	0.910646166656
19016.0	1007887.0	6680.0	14760.0	1007887.0	4000000.0	116.0	7.0	1.77	2.21	1.08	0.0599999999995	6.43	0.360000000001	0.71	0.17	7.42	0.24	2.11	1.45	0.51	AAA599.CD3.c.X6.Y9.tile.tissue.png	178	1	2000	178	1d748628c0aab7d322a22e0cac2e492a	0	0	0	0	0	0	0	0	0	0	0	0	0	/home/dhl_ec/bnelissen/Slides/CD3_manuscript/CD3_slides/AAA599.CD3.c/AAA599.CD3.c.run1	255	0.7	0.06	0.7	0.06	-9.22606359473	-11.291827219	1.79935393763	0.5634625625
0.0	0.0	0.0	0.0	0.0	4000000.0	0.0	0.0	0.799999999999	0.850000000001	1.09	0.0599999999995	5.27	0.28	0.809999999999	0.210000000001	4.48	0.12	1.92	1.46	0.52	AAA599.CD3.c.X7.Y0.tile.tissue.png	179	1	2000	179	cccb1155d7f8be11c9ecd61ce7011591	0	0	0	0	0	0	0	0	0	0	0	0	0	/home/dhl_ec/bnelissen/Slides/CD3_manuscript/CD3_slides/AAA599.CD3.c/AAA599.CD3.c.run1	255	1.0	0.06	1.0	0.06	0.0	0.0	0.0	12.098066
0.0	0.0	0.0	0.0	0.0	4000000.0	0.0	0.0	0.88	0.9	1.05	0.0500000000002	5.86	0.280000000001	0.79	0.200000000001	4.46	0.12	1.89	1.44	0.51	AAA599.CD3.c.X7.Y1.tile.tissue.png	180	1	2000	180	b73c8586144304a84e8576f94a6e53a0	0	0	0	0	0	0	0	0	0	0	0	0	0	/home/dhl_ec/bnelissen/Slides/CD3_manuscript/CD3_slides/AAA599.CD3.c/AAA599.CD3.c.run1	255	1.0	0.06	1.0	0.06	0.0	-9.87128748397	0.0	10.9527360077
1426.0	29333.0	629.0	1340.0	29333.0	4000000.0	10.0	2.0	0.859999999999	0.99	1.1	0.0500000000002	6.33	0.34	0.829999999999	0.2	6.18	0.2	1.97	1.44	0.49	AAA599.CD3.c.X7.Y10.tile.tissue.png	181	1	2000	181	8ee1b3ea55d7d859ced950651c5318b5	0	0	0	0	0	0	0	0	0	0	0	0	0	/home/dhl_ec/bnelissen/Slides/CD3_manuscript/CD3_slides/AAA599.CD3.c/AAA599.CD3.c.run1	255	0.7	0.06	0.7	0.06	-8.92138740676	-12.4944289415	3.78159906567	3.47550833496
0.0	0.0	0.0	0.0	0.0	4000000.0	0.0	0.0	1.19	1.48	1.09	0.04	6.05	0.29	0.719999999999	0.22	4.72	0.24	2.0	1.43	0.569999999999	AAA599.CD3.c.X7.Y11.tile.tissue.png	182	1	2000	182	d8bfb7719bd971b3c673f02d86c0ee93	0	0	0	0	0	0	0	0	0	0	0	0	0	/home/dhl_ec/bnelissen/Slides/CD3_manuscript/CD3_slides/AAA599.CD3.c/AAA599.CD3.c.run1	255	1.0	0.06	1.0	0.06	0.0	-12.1048162094	0.0	0.024507405827
4375.0	1678587.0	2184.0	24925.0	1678587.0	4000000.0	51.0	9.0	1.81	2.3	1.27	0.04	6.31	0.35	0.7	0.14	7.32	0.26	2.08	1.42	0.570000000001	AAA599.CD3.c.X7.Y12.tile.tissue.png	183	1	2000	183	edabb6147758394aa5601602739cf7bf	0	0	0	0	0	0	0	0	0	0	0	0	0	/home/dhl_ec/bnelissen/Slides/CD3_manuscript/CD3_slides/AAA599.CD3.c/AAA599.CD3.c.run1	255	0.7	0.06	0.7	0.06	-8.74538676606	-12.3851719073	1.93635491266	0.145177484375
30045.0	2629129.0	12250.0	39893.0	2629129.0	4000000.0	244.0	21.0	1.6	1.22	1.04	0.04	6.84	0.68	0.7	0.11	8.3	0.3	2.15	1.43	0.67	AAA599.CD3.c.X7.Y13.tile.tissue.png	184	1	2000	184	e9cd883a62cf25b3bfb3cad383a63a1e	0	0	0	0	0	0	0	0	0	0	0	0	0	/home/dhl_ec/bnelissen/Slides/CD3_manuscript/CD3_slides/AAA599.CD3.c/AAA599.CD3.c.run1	255	0.7	0.06	0.7	0.06	-9.10763806469	-12.3575320433	2.46318227411	0.341908828125
14742.0	3292460.0	6631.0	28789.0	3292460.0	4000000.0	147.0	3.0	1.41	1.17	1.03	0.0500000000002	6.5	0.38	0.7	0.0799999999999	8.46	0.53	2.19	1.43	0.599999999999	AAA599.CD3.c.X7.Y14.tile.tissue.png	185	1	2000	185	c182b42506607914ce32594a0c77c6f3	0	0	0	0	0	0	0	0	0	0	0	0	0	/home/dhl_ec/bnelissen/Slides/CD3_manuscript/CD3_slides/AAA599.CD3.c/AAA599.CD3.c.run1	255	0.7	0.06	0.7	0.06	-8.7408066691	-12.9345725812	1.8322933275	0.25439953125
19145.0	3290215.0	7968.0	26967.0	3290215.0	4000000.0	167.0	7.0	1.51	1.72	1.1	0.0500000000002	6.47	0.360000000001	0.71	0.0799999999999	8.54	0.49	2.23	1.43	0.490000000001	AAA599.CD3.c.X7.Y15.tile.tissue.png	186	1	2000	186	c7891268445fc8abb843b6df2d6ce8c3	0	0	0	0	0	0	0	0	0	0	0	0	0	/home/dhl_ec/bnelissen/Slides/CD3_manuscript/CD3_slides/AAA599.CD3.c/AAA599.CD3.c.run1	255	0.7	0.06	0.7	0.06	-8.82244253193	-12.8421358288	1.76031459483	0.254935292969
6223.0	3173583.0	3081.0	35458.0	3173583.0	4000000.0	70.0	7.0	1.59	1.2	1.05	0.04	6.71	0.400000000001	0.74	0.0999999999995	9.03	0.34	2.23	1.47	0.61	AAA599.CD3.c.X7.Y16.tile.tissue.png	187	1	2000	187	c0107737efba07216fe7a745352bd9c6	0	0	0	0	0	0	0	0	0	0	0	0	0	/home/dhl_ec/bnelissen/Slides/CD3_manuscript/CD3_slides/AAA599.CD3.c/AAA599.CD3.c.run1	255	0.7	0.06	0.7	0.06	-8.66146502882	-12.6744878581	1.4850623717	0.1743464375
16766.0	2603698.0	8050.0	55022.0	2603698.0	4000000.0	176.0	19.0	1.2	1.22	1.14	0.0500000000002	7.29	0.39	0.73	0.12	8.9	0.33	2.35	1.49	0.549999999999	AAA599.CD3.c.X7.Y17.tile.tissue.png	188	1	2000	188	02503776efd598348c23bc1c411ea257	0	0	0	0	0	0	0	0	0	0	0	0	0	/home/dhl_ec/bnelissen/Slides/CD3_manuscript/CD3_slides/AAA599.CD3.c/AAA599.CD3.c.run1	255	0.7	0.06	0.7	0.06	-8.87697142327	-12.6671266131	2.0038810441	0.284423421875
5183.0	1022061.0	2490.0	20860.0	1022061.0	4000000.0	52.0	7.0	1.57	1.34	1.11	0.0500000000002	7.13	0.379999999999	0.709999999999	0.179999999999	7.35	0.25	2.16	1.48	0.609999999999	AAA599.CD3.c.X7.Y18.tile.tissue.png	189	1	2000	189	ec997fa14e11c3e3c7b42a7c9cb434af	0	0	0	0	0	0	0	0	0	0	0	0	0	/home/dhl_ec/bnelissen/Slides/CD3_manuscript/CD3_slides/AAA599.CD3.c/AAA599.CD3.c.run1	255	0.7	0.06	0.7	0.06	-9.00814782038	-11.4895854006	2.11398664223	0.2334093125
0.0	16135.0	0.0	893.0	16135.0	1896000.0	0.0	1.0	1.24	0.7	0.51	0.0299999999997	2.97	0.17	0.33	0.0999999999995	2.43	0.0700000000006	0.92	0.669999999999	0.16	AAA599.CD3.c.X7.Y19.tile.tissue.png	190	1	2000	190	b9a368d015b964ae650622a07121d90d	0	0	0	0	0	0	0	0	0	0	0	0	0	/home/dhl_ec/bnelissen/Slides/CD3_manuscript/CD3_slides/AAA599.CD3.c/AAA599.CD3.c.run1	255	0.7	0.06	0.7	0.06	0.0	-10.2390677647	0.0315234287996	6.18087439652
5123.0	381719.0	1421.0	8577.0	381719.0	4000000.0	26.0	5.0	2.27	1.71	1.17	0.0499999999993	6.57	0.360000000001	0.740000000001	0.209999999999	6.93	0.23	2.11	1.49	0.59	AAA599.CD3.c.X7.Y2.tile.tissue.png	191	1	2000	191	a6923194a8f5fcfd3626b4665edf436f	0	0	0	0	0	0	0	0	0	0	0	0	0	/home/dhl_ec/bnelissen/Slides/CD3_manuscript/CD3_slides/AAA599.CD3.c/AAA599.CD3.c.run1	255	0.7	0.06	0.7	0.06	-9.04807774661	-11.2330315777	2.4664606904	1.26996423437
23787.0	2165509.0	8278.0	17484.0	2165509.0	4000000.0	151.0	5.0	1.47	1.25	1.15	0.0499999999993	7.15	0.399999999999	0.75	0.13	8.74	0.31	2.22	1.48	0.55	AAA599.CD3.c.X7.Y3.tile.tissue.png	192	1	2000	192	babaddabcca1ae99860ad9e18737f49a	0	0	0	0	0	0	0	0	0	0	0	0	0	/home/dhl_ec/bnelissen/Slides/CD3_manuscript/CD3_slides/AAA599.CD3.c/AAA599.CD3.c.run1	255	0.7	0.06	0.7	0.06	-9.24647592904	-12.0816774975	1.61763211527	0.20911109375
3096.0	1747944.0	1264.0	24472.0	1747944.0	4000000.0	29.0	13.0	1.06	1.27	1.12	0.0500000000002	7.26	0.39	0.72	0.15	7.97	0.29	2.23	1.53	0.580000000001	AAA599.CD3.c.X7.Y4.tile.tissue.png	193	1	2000	193	c2c121bebadc3e39ebb77916ddad9e27	0	0	0	0	0	0	0	0	0	0	0	0	0	/home/dhl_ec/bnelissen/Slides/CD3_manuscript/CD3_slides/AAA599.CD3.c/AAA599.CD3.c.run1	255	0.7	0.06	0.7	0.06	-8.70484320115	-12.019631541	1.83464338422	0.171699050781
5368.0	802346.0	1490.0	8758.0	802346.0	4000000.0	35.0	4.0	0.949999999999	1.27	1.17	0.0500000000002	7.11	0.38	0.73	0.2	7.25	0.24	2.11	1.49	0.53	AAA599.CD3.c.X7.Y5.tile.tissue.png	194	1	2000	194	caa4c8f05e7e2d564980296e53d24bbe	0	0	0	0	0	0	0	0	0	0	0	0	0	/home/dhl_ec/bnelissen/Slides/CD3_manuscript/CD3_slides/AAA599.CD3.c/AAA599.CD3.c.run1	255	0.7	0.06	0.7	0.06	-8.86772312191	-11.7778351736	1.85769948498	0.0976952226562
0.0	0.0	0.0	0.0	0.0	4000000.0	0.0	0.0	0.870000000001	1.08	1.05	0.0500000000002	5.69	0.29	0.72	0.209999999999	4.38	0.12	1.88	1.43	0.499999999999	AAA599.CD3.c.X7.Y6.tile.tissue.png	195	1	2000	195	27259368e91010bc5241dcc53da534b0	0	0	0	0	0	0	0	0	0	0	0	0	0	/home/dhl_ec/bnelissen/Slides/CD3_manuscript/CD3_slides/AAA599.CD3.c/AAA599.CD3.c.run1	255	1.0	0.06	1.0	0.06	0.0	-11.2094007075	0.0	0.0374194389454
0.0	0.0	0.0	0.0	0.0	4000000.0	0.0	0.0	2.42	1.57	1.06	0.0500000000002	5.7	0.29	0.77	0.200000000001	4.28	0.130000000001	1.87	1.42	0.47	AAA599.CD3.c.X7.Y7.tile.tissue.png	196	1	2000	196	fff5ef3c8e8178de18435bf728b7dcbf	0	0	0	0	0	0	0	0	0	0	0	0	0	/home/dhl_ec/bnelissen/Slides/CD3_manuscript/CD3_slides/AAA599.CD3.c/AAA599.CD3.c.run1	255	1.0	0.06	1.0	0.06	0.0	-11.2536070197	0.0	8.5365662833
0.0	0.0	0.0	0.0	0.0	4000000.0	0.0	0.0	1.62	2.01	1.09	0.0500000000002	6.0	0.31	0.8	0.23	4.68	0.12	1.97	1.52	0.8	AAA599.CD3.c.X8.Y0.tile.tissue.png	197	1	2000	197	ef4be2f7a02d6e8c5c3df905382e4ea6	0	0	0	0	0	0	0	0	0	0	0	0	0	/home/dhl_ec/bnelissen/Slides/CD3_manuscript/CD3_slides/AAA599.CD3.c/AAA599.CD3.c.run1	255	1.0	0.06	1.0	0.06	0.0	-10.8652271816	0.0	5.02189018535
135.0	117189.0	64.0	2548.0	117189.0	4000000.0	1.0	1.0	0.94	1.07	1.07	0.04	6.29	0.36	0.91	0.21	6.68	0.21	2.05	1.5	0.5	AAA599.CD3.c.X8.Y1.tile.tissue.png	198	1	2000	198	18de7286d92d16ff9af29a5c346b951f	0	0	0	0	0	0	0	0	0	0	0	0	0	/home/dhl_ec/bnelissen/Slides/CD3_manuscript/CD3_slides/AAA599.CD3.c/AAA599.CD3.c.run1	255	0.7	0.06	0.7	0.06	-8.84354907795	-11.6619236003	2.11540410645	0.0601173662109
0.0	0.0	0.0	0.0	0.0	4000000.0	0.0	0.0	0.959999999999	1.17	1.1	0.0499999999993	5.78	0.27	0.73	0.2	4.49	0.110000000001	1.87	1.44	0.719999999999	AAA599.CD3.c.X8.Y11.tile.tissue.png	199	1	2000	199	d51b3a98da01818e896fb5cfeefa1b05	0	0	0	0	0	0	0	0	0	0	0	0	0	/home/dhl_ec/bnelissen/Slides/CD3_manuscript/CD3_slides/AAA599.CD3.c/AAA599.CD3.c.run1	255	1.0	0.06	1.0	0.06	0.0	-9.65564126693	0.0	7.52496538734
8686.0	1713798.0	3889.0	40641.0	1713798.0	4000000.0	86.0	31.0	1.62	1.95	1.55	0.0499999999993	6.34	0.360000000001	0.7	0.14	7.53	0.27	2.15	1.45	0.77	AAA599.CD3.c.X8.Y12.tile.tissue.png	200	1	2000	200	e43d9099fdc7c138c0db5ef9a6e189dc	0	0	0	0	0	0	0	0	0	0	0	0	0	/home/dhl_ec/bnelissen/Slides/CD3_manuscript/CD3_slides/AAA599.CD3.c/AAA599.CD3.c.run1	255	0.7	0.06	0.7	0.06	-9.20029100562	-12.8221833616	2.76180733921	0.267229519531
18525.0	3280503.0	7135.0	26365.0	3280503.0	4000000.0	142.0	2.0	1.13	1.25	1.04	0.0500000000002	6.81	0.379999999999	0.73	0.0799999999999	9.22	0.339999999999	2.21	1.49	0.59	AAA599.CD3.c.X8.Y13.tile.tissue.png	201	1	2000	201	7e8b727ddf330b100d5af94983ed2c23	0	0	0	0	0	0	0	0	0	0	0	0	0	/home/dhl_ec/bnelissen/Slides/CD3_manuscript/CD3_slides/AAA599.CD3.c/AAA599.CD3.c.run1	255	0.7	0.06	0.7	0.06	-8.99728083271	-12.8062826471	2.61582364587	0.361798488281
17872.0	3407198.0	8179.0	28053.0	3407198.0	4000000.0	167.0	2.0	1.62	1.66	1.09	0.0500000000002	7.25	0.39	0.72	0.0900000000001	9.25	0.35	2.23	1.5	0.58	AAA599.CD3.c.X8.Y14.tile.tissue.png	202	1	2000	202	2be44245366b373f18e0856085f5e9bb	0	0	0	0	0	0	0	0	0	0	0	0	0	/home/dhl_ec/bnelissen/Slides/CD3_manuscript/CD3_slides/AAA599.CD3.c/AAA599.CD3.c.run1	255	0.7	0.06	0.7	0.06	-8.62265368743	-13.095443444	1.82796765127	0.323552964844
38790.0	3441771.0	15523.0	23997.0	3441771.0	4000000.0	312.0	8.0	1.07	1.31	1.16	0.04	6.48	0.349999999999	0.700000000001	0.0799999999999	8.87	0.33	2.12	1.43	0.610000000001	AAA599.CD3.c.X8.Y15.tile.tissue.png	203	1	2000	203	ca2855f04ed5a3a9d269dd7c175618fb	0	0	0	0	0	0	0	0	0	0	0	0	0	/home/dhl_ec/bnelissen/Slides/CD3_manuscript/CD3_slides/AAA599.CD3.c/AAA599.CD3.c.run1	255	0.7	0.06	0.7	0.06	-8.70570724051	-13.0645894026	1.97535015954	0.377073035156
105283.0	3374975.0	42680.0	22506.0	3374975.0	4000000.0	828.0	6.0	2.42	1.8	1.07	0.0500000000002	6.71	0.360000000001	1.01	0.0699999999997	9.43	0.39	2.28	1.53	0.539999999999	AAA599.CD3.c.X8.Y16.tile.tissue.png	204	1	2000	204	18dab4de553d3112a3b908faf4ed1ee1	0	0	0	0	0	0	0	0	0	0	0	0	0	/home/dhl_ec/bnelissen/Slides/CD3_manuscript/CD3_slides/AAA599.CD3.c/AAA599.CD3.c.run1	255	0.7	0.06	0.7	0.06	-9.00386666274	-13.0464836787	2.90874638546	0.510750378906
45460.0	2084254.0	18918.0	50116.0	2084254.0	4000000.0	374.0	18.0	0.97	1.24	1.07	0.0500000000002	7.29	0.400000000001	0.73	0.139999999999	8.62	0.31	2.27	1.47	0.589999999999	AAA599.CD3.c.X8.Y17.tile.tissue.png	205	1	2000	205	b7178de921fcd79ca944be640c0eda19	0	0	0	0	0	0	0	0	0	0	0	0	0	/home/dhl_ec/bnelissen/Slides/CD3_manuscript/CD3_slides/AAA599.CD3.c/AAA599.CD3.c.run1	255	0.7	0.06	0.7	0.06	-9.28213063062	-12.653804435	2.38053966999	0.422708070313
1684.0	530113.0	832.0	29728.0	530113.0	4000000.0	18.0	16.0	0.97	1.22	1.1	0.0599999999995	7.83	0.39	0.73	0.19	7.02	0.23	2.15	1.48	0.940000000001	AAA599.CD3.c.X8.Y18.tile.tissue.png	206	1	2000	206	491f6b56b5d04bbdaa3d18020bc80d45	0	0	0	0	0	0	0	0	0	0	0	0	0	/home/dhl_ec/bnelissen/Slides/CD3_manuscript/CD3_slides/AAA599.CD3.c/AAA599.CD3.c.run1	255	0.7	0.06	0.7	0.06	-9.11456394698	-10.8072939044	1.85789257673	0.258893263672
0.0	34973.0	0.0	838.0	34973.0	1896000.0	0.0	1.0	0.54	0.5	0.55	0.0299999999997	3.32	0.17	0.36	0.11	2.86	0.0700000000006	1.0	0.700000000001	0.240000000001	AAA599.CD3.c.X8.Y19.tile.tissue.png	207	1	2000	207	e66dc6cc98f8bb28f2106e4d718d21da	0	0	0	0	0	0	0	0	0	0	0	0	0	/home/dhl_ec/bnelissen/Slides/CD3_manuscript/CD3_slides/AAA599.CD3.c/AAA599.CD3.c.run1	255	0.7	0.06	0.7	0.06	0.0	-12.016438298	0.443216686801	3.96036015326
8279.0	685738.0	2828.0	7112.0	685738.0	4000000.0	52.0	3.0	1.14	1.3	1.15	0.0499999999993	7.19	0.37	0.71	0.190000000001	7.16	0.23	2.12	1.48	0.559999999999	AAA599.CD3.c.X8.Y2.tile.tissue.png	208	1	2000	208	83d602f0f138a871abe9592dc01e87a6	0	0	0	0	0	0	0	0	0	0	0	0	0	/home/dhl_ec/bnelissen/Slides/CD3_manuscript/CD3_slides/AAA599.CD3.c/AAA599.CD3.c.run1	255	0.7	0.06	0.7	0.06	-8.92773761225	-12.012469615	2.11832928907	0.114988871094
4897.0	73246.0	1615.0	2892.0	73246.0	4000000.0	29.0	3.0	0.97	1.1	1.1	0.04	6.22	0.349999999999	0.69	0.200000000001	6.21	0.2	1.98	1.73	0.61	AAA599.CD3.c.X8.Y3.tile.tissue.png	209	1	2000	209	d7e2a9ff65154e368cb06bbd9fe16994	0	0	0	0	0	0	0	0	0	0	0	0	0	/home/dhl_ec/bnelissen/Slides/CD3_manuscript/CD3_slides/AAA599.CD3.c/AAA599.CD3.c.run1	255	0.7	0.06	0.7	0.06	-9.39596238318	-12.5977264967	2.77446336223	0.084195765625
18085.0	2110975.0	6916.0	26091.0	2110975.0	4000000.0	156.0	6.0	1.36	2.03	1.07	0.0500000000002	7.01	0.38	0.720000000001	0.14	8.48	0.28	2.24	1.5	0.540000000001	AAA599.CD3.c.X8.Y4.tile.tissue.png	210	1	2000	210	cb34efe648407058a37b41cf261fe819	0	0	0	0	0	0	0	0	0	0	0	0	0	/home/dhl_ec/bnelissen/Slides/CD3_manuscript/CD3_slides/AAA599.CD3.c/AAA599.CD3.c.run1	255	0.7	0.06	0.7	0.06	-9.28235752892	-12.1069687826	1.53919151724	0.213354140625
2666.0	840402.0	1092.0	14038.0	840402.0	4000000.0	24.0	9.0	0.929999999999	1.16	1.06	0.0500000000002	6.36	0.35	0.700000000001	0.17	6.7	0.23	2.06	1.43	0.52	AAA599.CD3.c.X8.Y5.tile.tissue.png	211	1	2000	211	492e2373d03d7cf4bee14b6cb2eb6a9f	0	0	0	0	0	0	0	0	0	0	0	0	0	/home/dhl_ec/bnelissen/Slides/CD3_manuscript/CD3_slides/AAA599.CD3.c/AAA599.CD3.c.run1	255	0.7	0.06	0.7	0.06	-8.77914945793	-11.8553734185	1.64237534838	0.115291351563
724.0	10798.0	286.0	872.0	10798.0	4000000.0	5.0	2.0	2.23	1.38	1.1	0.0600000000004	6.06	0.35	0.750000000001	0.209999999999	6.15	0.21	2.2	1.43	0.67	AAA599.CD3.c.X8.Y6.tile.tissue.png	212	1	2000	212	298b3d9e2f6d3c63f8845f27e2c1a068	0	0	0	0	0	0	0	0	0	0	0	0	0	/home/dhl_ec/bnelissen/Slides/CD3_manuscript/CD3_slides/AAA599.CD3.c/AAA599.CD3.c.run1	255	0.7	0.06	0.7	0.06	-9.39773739014	-11.5396237305	3.51010722914	2.17054679102
0.0	0.0	0.0	0.0	0.0	4000000.0	0.0	0.0	1.28	1.06	1.02	0.0599999999995	5.34	0.28	0.709999999999	0.2	4.21	0.11	1.88	1.42	0.620000000001	AAA599.CD3.c.X9.Y0.tile.tissue.png	213	1	2000	213	5e431c10f49294629ac304ad5393889d	0	0	0	0	0	0	0	0	0	0	0	0	0	/home/dhl_ec/bnelissen/Slides/CD3_manuscript/CD3_slides/AAA599.CD3.c/AAA599.CD3.c.run1	255	1.0	0.06	1.0	0.06	0.0	0.0	0.0	6.68618
60.0	235695.0	40.0	5976.0	235695.0	4000000.0	1.0	3.0	1.31	1.63	1.47	0.0499999999993	5.99	0.370000000001	0.7	0.2	6.26	0.21	2.01	1.43	0.51	AAA599.CD3.c.X9.Y1.tile.tissue.png	214	1	2000	214	7cf68833bf9131b6825156cf688f9776	0	0	0	0	0	0	0	0	0	0	0	0	0	/home/dhl_ec/bnelissen/Slides/CD3_manuscript/CD3_slides/AAA599.CD3.c/AAA599.CD3.c.run1	255	0.7	0.06	0.7	0.06	-8.40384565156	-11.9092820895	2.3133648498	0.0566140888672
0.0	0.0	0.0	0.0	0.0	4000000.0	0.0	0.0	1.49	1.66	1.1	0.0500000000002	5.64	0.280000000001	0.75	0.19	4.29	0.12	1.88	1.44	0.53	AAA599.CD3.c.X9.Y11.tile.tissue.png	215	1	2000	215	8c99ec377e0d2636dd60fc92f0ff3bde	0	0	0	0	0	0	0	0	0	0	0	0	0	/home/dhl_ec/bnelissen/Slides/CD3_manuscript/CD3_slides/AAA599.CD3.c/AAA599.CD3.c.run1	255	1.0	0.06	1.0	0.06	0.0	-10.6089782904	0.0	9.10695158784
44786.0	2047339.0	16942.0	32154.0	2047339.0	4000000.0	330.0	7.0	1.62	1.57	1.55	0.04	6.43	0.36	0.679999999999	0.120000000001	7.89	0.29	2.12	1.43	0.990000000001	AAA599.CD3.c.X9.Y12.tile.tissue.png	216	1	2000	216	957912d0ae5d623f35da266bf71c4b26	0	0	0	0	0	0	0	0	0	0	0	0	0	/home/dhl_ec/bnelissen/Slides/CD3_manuscript/CD3_slides/AAA599.CD3.c/AAA599.CD3.c.run1	255	0.7	0.06	0.7	0.06	-9.21418650604	-12.9911981007	3.17238517565	0.372452
21624.0	3405655.0	9428.0	22323.0	3405655.0	4000000.0	193.0	5.0	1.59	1.66	1.44	0.04	6.62	0.37	0.680000000001	0.0799999999999	8.73	0.36	2.26	1.48	0.6	AAA599.CD3.c.X9.Y13.tile.tissue.png	217	1	2000	217	68c76e95e8df8e8835aedfac7af72aab	0	0	0	0	0	0	0	0	0	0	0	0	0	/home/dhl_ec/bnelissen/Slides/CD3_manuscript/CD3_slides/AAA599.CD3.c/AAA599.CD3.c.run1	255	0.7	0.06	0.7	0.06	-8.92366194703	-13.1000278434	1.99659440037	0.328603296875
69151.0	3503553.0	27202.0	20424.0	3503553.0	4000000.0	540.0	2.0	1.25	1.19	1.06	0.04	6.75	0.559999999999	0.770000000001	0.0699999999997	9.17	0.34	2.42	1.45	0.6	AAA599.CD3.c.X9.Y14.tile.tissue.png	218	1	2000	218	129487bfe379aaf64c4d0e1673f36a71	0	0	0	0	0	0	0	0	0	0	0	0	0	/home/dhl_ec/bnelissen/Slides/CD3_manuscript/CD3_slides/AAA599.CD3.c/AAA599.CD3.c.run1	255	0.7	0.06	0.7	0.06	-9.13776223627	-13.1411137221	3.05100093521	0.485437550781
44550.0	3385524.0	19945.0	25152.0	3385524.0	4000000.0	424.0	6.0	1.73	1.25	1.04	0.04	6.6	0.63	0.700000000001	0.0699999999997	8.92	0.33	2.17	1.45	0.56	AAA599.CD3.c.X9.Y15.tile.tissue.png	219	1	2000	219	bf671be94542e084267a05f2898c2101	0	0	0	0	0	0	0	0	0	0	0	0	0	/home/dhl_ec/bnelissen/Slides/CD3_manuscript/CD3_slides/AAA599.CD3.c/AAA599.CD3.c.run1	255	0.7	0.06	0.7	0.06	-9.092091976	-13.1479691723	2.87606615798	0.426413519531
59255.0	3119184.0	25575.0	32756.0	3119184.0	4000000.0	519.0	8.0	1.03	1.73	1.12	0.0500000000002	7.32	0.39	0.73	0.0900000000001	9.63	0.46	2.38	1.47	0.62	AAA599.CD3.c.X9.Y16.tile.tissue.png	220	1	2000	220	92a22f3aa70e4a5717cfee6af94f3e9f	0	0	0	0	0	0	0	0	0	0	0	0	0	/home/dhl_ec/bnelissen/Slides/CD3_manuscript/CD3_slides/AAA599.CD3.c/AAA599.CD3.c.run1	255	0.7	0.06	0.7	0.06	-8.99550025832	-13.1802893918	2.63629520865	0.467732898437
45510.0	1867322.0	19446.0	35572.0	1867322.0	4000000.0	383.0	22.0	1.18	1.28	1.12	0.0600000000004	7.31	0.400000000001	0.750000000001	0.150000000001	9.28	0.3	2.24	1.48	0.59	AAA599.CD3.c.X9.Y17.tile.tissue.png	221	1	2000	221	fc83135f19418f5825bfffbf44dbad27	0	0	0	0	0	0	0	0	0	0	0	0	0	/home/dhl_ec/bnelissen/Slides/CD3_manuscript/CD3_slides/AAA599.CD3.c/AAA599.CD3.c.run1	255	0.7	0.06	0.7	0.06	-9.09836876573	-12.828181709	2.47364257082	0.43437728125
2121.0	62436.0	848.0	2996.0	62436.0	4000000.0	15.0	3.0	0.92	1.12	1.15	0.0600000000004	6.76	0.36	0.73	0.22	6.7	0.22	2.04	1.47	0.5	AAA599.CD3.c.X9.Y18.tile.tissue.png	222	1	2000	222	c528a2b9344000f2f9ca2bdb7cb5e7ca	0	0	0	0	0	0	0	0	0	0	0	0	0	/home/dhl_ec/bnelissen/Slides/CD3_manuscript/CD3_slides/AAA599.CD3.c/AAA599.CD3.c.run1	255	0.7	0.06	0.7	0.06	-9.01711821181	-11.6115064449	2.21090605386	1.17430655762
0.0	1669.0	0.0	302.0	1669.0	1896000.0	0.0	1.0	0.530000000001	0.77	0.53	0.0299999999997	3.0	0.160000000001	0.35	0.0900000000001	2.36	0.0600000000004	0.9	0.68	0.17	AAA599.CD3.c.X9.Y19.tile.tissue.png	223	1	2000	223	05017152e4f1a7d46212bf72be28611d	0	0	0	0	0	0	0	0	0	0	0	0	0	/home/dhl_ec/bnelissen/Slides/CD3_manuscript/CD3_slides/AAA599.CD3.c/AAA599.CD3.c.run1	255	0.7	0.06	0.7	0.06	0.0	-10.9846007259	0.439018418647	8.82586840086
14274.0	1515784.0	4851.0	13357.0	1515784.0	4000000.0	94.0	7.0	2.39	2.54	1.28	0.0499999999993	6.59	0.35	0.690000000001	0.14	7.25	0.25	2.09	1.43	1.12	AAA599.CD3.c.X9.Y2.tile.tissue.png	224	1	2000	224	8bb1786068f217e28d4f0fd3c54c4162	0	0	0	0	0	0	0	0	0	0	0	0	0	/home/dhl_ec/bnelissen/Slides/CD3_manuscript/CD3_slides/AAA599.CD3.c/AAA599.CD3.c.run1	255	0.7	0.06	0.7	0.06	-9.22009351161	-11.9452246564	1.96919553432	0.150403066406
150.0	141733.0	82.0	2078.0	141733.0	4000000.0	2.0	1.0	1.47	1.94	1.23	0.0499999999993	6.67	0.36	0.719999999999	0.19	6.19	0.209999999999	2.27	1.43	0.56	AAA599.CD3.c.X9.Y3.tile.tissue.png	225	1	2000	225	ddd50ff0ee5b5228206fd10a4c8c71b6	0	0	0	0	0	0	0	0	0	0	0	0	0	/home/dhl_ec/bnelissen/Slides/CD3_manuscript/CD3_slides/AAA599.CD3.c/AAA599.CD3.c.run1	255	0.7	0.06	0.7	0.06	-8.52994774673	-10.9014834983	1.03516980023	0.052252175293
12020.0	358449.0	4434.0	8968.0	358449.0	4000000.0	84.0	3.0	2.16	1.46	1.09	0.04	6.19	0.34	0.68	0.2	6.75	0.21	2.12	1.48	0.54	AAA599.CD3.c.X9.Y4.tile.tissue.png	226	1	2000	226	c29e607ea2c2c24979724a857baf8271	0	0	0	0	0	0	0	0	0	0	0	0	0	/home/dhl_ec/bnelissen/Slides/CD3_manuscript/CD3_slides/AAA599.CD3.c/AAA599.CD3.c.run1	255	0.7	0.06	0.7	0.06	-9.37651002593	-12.2334580831	2.5715681938	0.112452296875
26623.0	1220816.0	9695.0	15931.0	1220816.0	4000000.0	182.0	6.0	0.98	1.49	1.14	0.0500000000002	8.98	0.349999999999	0.7	0.16	7.21	0.24	2.06	1.43	0.860000000001	AAA599.CD3.c.X9.Y5.tile.tissue.png	227	1	2000	227	4e3437f2f79145ac08f3ff8c2cb44ac2	0	0	0	0	0	0	0	0	0	0	0	0	0	/home/dhl_ec/bnelissen/Slides/CD3_manuscript/CD3_slides/AAA599.CD3.c/AAA599.CD3.c.run1	255	0.7	0.06	0.7	0.06	-9.0986212913	-12.191341051	1.99362061353	0.175847257812
104.0	1565.0	48.0	176.0	1565.0	4000000.0	1.0	1.0	1.8	0.98	1.1	0.0600000000004	6.78	0.37	0.779999999999	0.22	6.55	0.2	2.04	1.48	0.530000000001	AAA599.CD3.c.X9.Y6.tile.tissue.png	228	1	2000	228	0c5eee21687bb5426e471196c2b8a03b	0	0	0	0	0	0	0	0	0	0	0	0	0	/home/dhl_ec/bnelissen/Slides/CD3_manuscript/CD3_slides/AAA599.CD3.c/AAA599.CD3.c.run1	255	0.7	0.06	0.7	0.06	-9.20047593949	-11.9292120873	2.64225479437	4.39835259221
[truncated: 2 more columns]
