# Supplementary material for: SlideToolkit: An Assistive Toolset for the Histological Quantification of Whole Slide Images
Source: PLoS One. 2014 Nov 5;9(11):e110289. doi: 10.1371/journal.pone.0110289 (PMC4220929; doi:10.1371/journal.pone.0110289)
Supplement: RawData S1 — ICC and BlandAltman plot - measurements and r-script.zip. Measurements of Run1 and Run2, including the code for the calculation of the intraclass correlation coefficient (ICC) and the code for the Bland and Altman plot. (ZIP) [file pone.0110289.s003.zip › cellprofiler.measurements/run1.1f024955ae55747cb38ec62dc20c2d25.DefaultOUT_Image.csv]

AreaOccupied_AreaOccupied_DAB_Nuclei	AreaOccupied_AreaOccupied_Tissue	AreaOccupied_Perimeter_DAB_Nuclei	AreaOccupied_Perimeter_Tissue	AreaOccupied_TotalArea_DAB_Nuclei	AreaOccupied_TotalArea_Tissue	Count_DAB_Nuclei	Count_Tissue	ExecutionTime_01LoadImages	ExecutionTime_02ColorToGray	ExecutionTime_03Smooth	ExecutionTime_04ImageMath	ExecutionTime_05IdentifyPrimaryObjects	ExecutionTime_06MeasureImageAreaOccupied	ExecutionTime_07UnmixColors	ExecutionTime_08MaskImage	ExecutionTime_09IdentifyPrimaryObjects	ExecutionTime_10MeasureImageAreaOccupied	ExecutionTime_11OverlayOutlines	ExecutionTime_12OverlayOutlines	ExecutionTime_13SaveImages	FileName_Original	Group_Index	Group_Number	Height_Original	ImageNumber	MD5Digest_Original	ModuleError_01LoadImages	ModuleError_02ColorToGray	ModuleError_03Smooth	ModuleError_04ImageMath	ModuleError_05IdentifyPrimaryObjects	ModuleError_06MeasureImageAreaOccupied	ModuleError_07UnmixColors	ModuleError_08MaskImage	ModuleError_09IdentifyPrimaryObjects	ModuleError_10MeasureImageAreaOccupied	ModuleError_11OverlayOutlines	ModuleError_12OverlayOutlines	ModuleError_13SaveImages	PathName_Original	Scaling_Original	Threshold_FinalThreshold_DAB_Nuclei	Threshold_FinalThreshold_Tissue	Threshold_OrigThreshold_DAB_Nuclei	Threshold_OrigThreshold_Tissue	Threshold_SumOfEntropies_DAB_Nuclei	Threshold_SumOfEntropies_Tissue	Threshold_WeightedVariance_DAB_Nuclei	Threshold_WeightedVariance_Tissue
93.0	4768.0	55.0	446.0	4768.0	4000000.0	1.0	2.0	4.03	2.65	1.81	0.08	7.47	0.37	0.82	0.21	6.45	0.2	2.03	1.52	1.44	AAA561.CD3.c.X0.Y1.tile.tissue.png	1	1	2000	1	d1de20031e50f83fbb2990250bc001b0	0	0	0	0	0	0	0	0	0	0	0	0	0	/home/dhl_ec/bnelissen/Slides/CD3_manuscript/CD3_slides/AAA561.CD3.c/AAA561.CD3.c.run1	255	0.7	0.06	0.7	0.06	-9.37486490192	-12.5518486157	2.89417576855	3.80840059979
0.0	0.0	0.0	0.0	0.0	4000000.0	0.0	0.0	2.81	2.12	1.09	0.05	6.07	0.47	1.32	0.32	7.02	0.21	3.16	2.12	0.85	AAA561.CD3.c.X0.Y2.tile.tissue.png	2	1	2000	2	1284683a9f5103a56774ab623af7c15d	0	0	0	0	0	0	0	0	0	0	0	0	0	/home/dhl_ec/bnelissen/Slides/CD3_manuscript/CD3_slides/AAA561.CD3.c/AAA561.CD3.c.run1	255	1.0	0.06	1.0	0.06	0.0	-9.88846188498	0.0	8.99318405271
0.0	3834.0	0.0	400.0	3834.0	4000000.0	0.0	2.0	2.45	1.7	1.18	0.06	6.41	0.63	1.5	0.32	8.07	0.24	3.47	2.46	0.6	AAA561.CD3.c.X0.Y3.tile.tissue.png	3	1	2000	3	85f82179bb12b4ebabaecb479dc0f01b	0	0	0	0	0	0	0	0	0	0	0	0	0	/home/dhl_ec/bnelissen/Slides/CD3_manuscript/CD3_slides/AAA561.CD3.c/AAA561.CD3.c.run1	255	0.7	0.06	0.7	0.06	0.0	-12.4292808302	3.43011082991	3.19348193817
2289.0	185060.0	783.0	3992.0	185060.0	4000000.0	14.0	3.0	2.26	1.71	1.13	0.06	6.65	0.38	0.79	0.2	6.72	0.22	2.14	1.52	0.4	AAA561.CD3.c.X0.Y4.tile.tissue.png	4	1	2000	4	549a3cae9a6a2f0cd41366550ef984a3	0	0	0	0	0	0	0	0	0	0	0	0	0	/home/dhl_ec/bnelissen/Slides/CD3_manuscript/CD3_slides/AAA561.CD3.c/AAA561.CD3.c.run1	255	0.7	0.06	0.7	0.06	-8.86207247889	-11.5951408638	2.22172211404	1.52660469141
102.0	96599.0	79.0	2843.0	96599.0	4000000.0	2.0	2.0	2.4	1.75	1.14	0.06	6.73	0.37	0.8	0.21	6.41	0.32	3.43	2.51	0.68	AAA561.CD3.c.X0.Y5.tile.tissue.png	5	1	2000	5	a988d36a1b1cc9c047fe48780ebdffbc	0	0	0	0	0	0	0	0	0	0	0	0	0	/home/dhl_ec/bnelissen/Slides/CD3_manuscript/CD3_slides/AAA561.CD3.c/AAA561.CD3.c.run1	255	0.7	0.06	0.7	0.06	-8.7585097389	-12.1150611488	4.23367663978	2.99169292187
0.0	3013.0	0.0	246.0	3013.0	4000000.0	0.0	1.0	2.83	1.45	1.13	0.06	6.33	0.56	1.46	0.32	8.13	0.22	3.25	2.44	0.63	AAA561.CD3.c.X0.Y6.tile.tissue.png	6	1	2000	6	793e7e4ab1024763c44d9091c272b2d7	0	0	0	0	0	0	0	0	0	0	0	0	0	/home/dhl_ec/bnelissen/Slides/CD3_manuscript/CD3_slides/AAA561.CD3.c/AAA561.CD3.c.run1	255	0.7	0.06	0.7	0.06	0.0	-12.1544809175	1.94900920879	2.9858919736
0.0	0.0	0.0	0.0	0.0	4000000.0	0.0	0.0	2.85	3.19	1.9	0.08	9.39	0.52	1.52	0.32	6.66	0.21	3.22	2.33	0.68	AAA561.CD3.c.X1.Y0.tile.tissue.png	7	1	2000	7	7da08aeed7e62c64ba5b4ce9b6d4227a	0	0	0	0	0	0	0	0	0	0	0	0	0	/home/dhl_ec/bnelissen/Slides/CD3_manuscript/CD3_slides/AAA561.CD3.c/AAA561.CD3.c.run1	255	1.0	0.06	1.0	0.06	0.0	-12.0600154201	0.0	4.04343724936
5875.0	129709.0	2411.0	5848.0	129709.0	4000000.0	47.0	4.0	1.18	1.61	1.14	0.06	7.13	0.56	1.21	0.31	9.55	0.33	3.41	2.59	0.68	AAA561.CD3.c.X1.Y1.tile.tissue.png	8	1	2000	8	2b269534ce1608dfce974a78b8522612	0	0	0	0	0	0	0	0	0	0	0	0	0	/home/dhl_ec/bnelissen/Slides/CD3_manuscript/CD3_slides/AAA561.CD3.c/AAA561.CD3.c.run1	255	0.7	0.06	0.7	0.06	-9.6734787709	-11.5660718256	3.50148934723	1.1983519707
27742.0	1445673.0	11732.0	29297.0	1445673.0	4000000.0	231.0	25.0	1.23	1.69	1.8	0.07	10.32	0.6	1.33	0.25	11.03	0.4	3.4	2.29	0.66	AAA561.CD3.c.X1.Y2.tile.tissue.png	9	1	2000	9	ab451665c525a43f5243fb778c93b1a5	0	0	0	0	0	0	0	0	0	0	0	0	0	/home/dhl_ec/bnelissen/Slides/CD3_manuscript/CD3_slides/AAA561.CD3.c/AAA561.CD3.c.run1	255	0.7	0.06	0.7	0.06	-9.67548319803	-12.0982842467	3.72163059632	0.480349046875
56772.0	1795940.0	22781.0	11215.0	1795940.0	4000000.0	494.0	2.0	1.19	1.19	1.1	0.05	6.75	0.58	1.21	0.22	11.99	0.44	3.38	2.34	0.71	AAA561.CD3.c.X1.Y3.tile.tissue.png	10	1	2000	10	488dfa8acf8b953cc3be2313a1a2b469	0	0	0	0	0	0	0	0	0	0	0	0	0	/home/dhl_ec/bnelissen/Slides/CD3_manuscript/CD3_slides/AAA561.CD3.c/AAA561.CD3.c.run1	255	0.7	0.06	0.7	0.06	-9.36540883814	-11.3843859582	2.29441980482	0.2500328125
9167.0	2488068.0	3350.0	19874.0	2488068.0	4000000.0	64.0	10.0	3.82	2.45	1.16	0.05	6.73	0.58	1.19	0.17	12.04	0.3	2.22	1.52	0.58	AAA561.CD3.c.X1.Y4.tile.tissue.png	11	1	2000	11	c133fa20af5c5ee58cad7c961596dd6d	0	0	0	0	0	0	0	0	0	0	0	0	0	/home/dhl_ec/bnelissen/Slides/CD3_manuscript/CD3_slides/AAA561.CD3.c/AAA561.CD3.c.run1	255	0.7	0.06	0.7	0.06	-8.41873211431	-10.818793968	1.30392200454	0.243880304687
14413.0	2550435.0	4802.0	20728.0	2550435.0	4000000.0	92.0	7.0	1.19	1.57	1.98	0.08	7.45	0.58	1.19	0.17	12.34	0.49	3.47	2.33	0.66	AAA561.CD3.c.X1.Y5.tile.tissue.png	12	1	2000	12	0c819d86f597f95b23da0416232d5e2e	0	0	0	0	0	0	0	0	0	0	0	0	0	/home/dhl_ec/bnelissen/Slides/CD3_manuscript/CD3_slides/AAA561.CD3.c/AAA561.CD3.c.run1	255	0.7	0.06	0.7	0.06	-8.48547248569	-11.5189776494	1.2088018795	0.203277539063
131.0	806725.0	68.0	9803.0	806725.0	4000000.0	2.0	5.0	1.05	1.82	1.09	0.05	6.61	0.36	0.71	0.18	6.85	0.24	2.22	1.52	0.43	AAA561.CD3.c.X1.Y6.tile.tissue.png	13	1	2000	13	62afbc7382f268c37b5b264869ee072a	0	0	0	0	0	0	0	0	0	0	0	0	0	/home/dhl_ec/bnelissen/Slides/CD3_manuscript/CD3_slides/AAA561.CD3.c/AAA561.CD3.c.run1	255	0.7	0.06	0.7	0.06	-7.91457905652	-10.3402173208	1.47069094296	0.245703828125
0.0	0.0	0.0	0.0	0.0	4000000.0	0.0	0.0	2.95	2.52	1.18	0.06	6.22	0.28	0.8	0.21	4.41	0.12	1.96	1.48	0.53	AAA561.CD3.c.X1.Y7.tile.tissue.png	14	1	2000	14	b9ac1faa8c60c8202619251877cf82b5	0	0	0	0	0	0	0	0	0	0	0	0	0	/home/dhl_ec/bnelissen/Slides/CD3_manuscript/CD3_slides/AAA561.CD3.c/AAA561.CD3.c.run1	255	1.0	0.06	1.0	0.06	0.0	-11.1828710875	0.0	7.48372158563
0.0	3475.0	0.0	264.0	3475.0	2404000.0	0.0	1.0	2.74	2.02	0.65	0.03	3.86	0.22	0.53	0.13	3.28	0.08	1.21	0.88	0.22	AAA561.CD3.c.X1.Y9.tile.tissue.png	15	1	2000	15	4525ecd26693d8f61ba720699d80d393	0	0	0	0	0	0	0	0	0	0	0	0	0	/home/dhl_ec/bnelissen/Slides/CD3_manuscript/CD3_slides/AAA561.CD3.c/AAA561.CD3.c.run1	255	0.7	0.06	0.7	0.06	0.0	-12.3435915087	3.38111033049	0.912056804333
0.0	1885.0	0.0	220.0	1885.0	4000000.0	0.0	1.0	1.89	2.8	1.89	0.08	9.36	0.55	1.36	0.32	7.98	0.21	2.45	1.48	0.56	AAA561.CD3.c.X10.Y3.tile.tissue.png	16	1	2000	16	28445030d0f4ccb5cefbff9e94bd8bf3	0	0	0	0	0	0	0	0	0	0	0	0	0	/home/dhl_ec/bnelissen/Slides/CD3_manuscript/CD3_slides/AAA561.CD3.c/AAA561.CD3.c.run1	255	0.7	0.06	0.7	0.06	0.0	-12.4203604824	5.12643453664	3.46757741788
10066.0	783086.0	4913.0	40063.0	783086.0	4000000.0	104.0	30.0	3.72	2.81	1.23	0.05	6.72	0.39	0.73	0.19	7.17	0.26	2.31	1.53	2.01	AAA561.CD3.c.X10.Y4.tile.tissue.png	17	1	2000	17	b75c9a7ede801c573dd1176c8047d203	0	0	0	0	0	0	0	0	0	0	0	0	0	/home/dhl_ec/bnelissen/Slides/CD3_manuscript/CD3_slides/AAA561.CD3.c/AAA561.CD3.c.run1	255	0.7	0.06	0.7	0.06	-9.51160165384	-12.1499793854	4.07234758303	0.407956625
22053.0	811609.0	8328.0	43249.0	811609.0	4000000.0	162.0	66.0	2.16	2.05	1.17	0.05	7.07	0.39	0.74	0.19	7.4	0.24	2.33	1.53	0.88	AAA561.CD3.c.X10.Y5.tile.tissue.png	18	1	2000	18	638a9c4dc71b06f35bc82d3c70b89ae6	0	0	0	0	0	0	0	0	0	0	0	0	0	/home/dhl_ec/bnelissen/Slides/CD3_manuscript/CD3_slides/AAA561.CD3.c/AAA561.CD3.c.run1	255	0.7	0.06	0.7	0.06	-9.55841822964	-12.4711673151	3.67443448125	0.297141296875
35740.0	1739962.0	14733.0	54429.0	1739962.0	4000000.0	289.0	51.0	2.82	2.45	1.19	0.0500000000001	6.91	0.4	0.75	0.15	8.32	0.3	2.33	1.54	1.36	AAA561.CD3.c.X10.Y6.tile.tissue.png	19	1	2000	19	fba7501e25cf4e3e1a1db7cce33264bb	0	0	0	0	0	0	0	0	0	0	0	0	0	/home/dhl_ec/bnelissen/Slides/CD3_manuscript/CD3_slides/AAA561.CD3.c/AAA561.CD3.c.run1	255	0.7	0.06	0.7	0.06	-9.24514397115	-12.4224842826	3.30010036032	0.391380117187
53030.0	2545154.0	22631.0	36469.0	2545154.0	4000000.0	483.0	37.0	2.61	1.69	2.0	0.0700000000001	11.04	0.58	1.2	0.11	9.04	0.48	2.38	1.48	0.72	AAA561.CD3.c.X10.Y7.tile.tissue.png	20	1	2000	20	4efc6a78391cca643367616a2c968bf1	0	0	0	0	0	0	0	0	0	0	0	0	0	/home/dhl_ec/bnelissen/Slides/CD3_manuscript/CD3_slides/AAA561.CD3.c/AAA561.CD3.c.run1	255	0.7	0.06	0.7	0.06	-9.36754574878	-12.6202506269	2.95846298424	0.4120600625
22868.0	2253024.0	10008.0	15465.0	2253024.0	4000000.0	217.0	4.0	2.87	1.5	1.78	0.0700000000001	12.03	0.57	1.2	0.18	12.07	0.48	3.33	2.24	0.64	AAA561.CD3.c.X10.Y8.tile.tissue.png	21	1	2000	21	481f4d4b9efc0f5effbd6e3187d2b65f	0	0	0	0	0	0	0	0	0	0	0	0	0	/home/dhl_ec/bnelissen/Slides/CD3_manuscript/CD3_slides/AAA561.CD3.c/AAA561.CD3.c.run1	255	0.7	0.06	0.7	0.06	-8.88778885585	-12.071168181	1.80602997162	0.21772946875
0.0	0.0	0.0	0.0	0.0	2404000.0	0.0	0.0	1.71	0.93	1.13	0.0400000000001	5.81	0.29	0.78	0.2	4.43	0.11	1.94	1.39	0.34	AAA561.CD3.c.X10.Y9.tile.tissue.png	22	1	2000	22	6dc22cc59283119a0f3c175cdad12892	0	0	0	0	0	0	0	0	0	0	0	0	0	/home/dhl_ec/bnelissen/Slides/CD3_manuscript/CD3_slides/AAA561.CD3.c/AAA561.CD3.c.run1	255	1.0	0.06	1.0	0.06	0.0	-10.5515737015	0.0	7.84479509408
4040.0	168786.0	2004.0	10420.0	168786.0	4000000.0	46.0	9.0	2.18	1.88	1.76	0.0799999999999	9.79	0.58	1.27	0.32	9.46	0.32	3.17	2.3	0.6	AAA561.CD3.c.X11.Y4.tile.tissue.png	23	1	2000	23	39bbb7d81e473064f8dff3d7af10622f	0	0	0	0	0	0	0	0	0	0	0	0	0	/home/dhl_ec/bnelissen/Slides/CD3_manuscript/CD3_slides/AAA561.CD3.c/AAA561.CD3.c.run1	255	0.7	0.06	0.7	0.06	-9.4488456054	-12.3735307267	4.50587832218	1.89588005469
14960.0	1050454.0	6737.0	48879.0	1050454.0	4000000.0	145.0	57.0	1.5	2.2	1.78	0.0700000000001	9.41	0.59	1.19	0.26	10.58	0.38	3.45	2.3	0.66	AAA561.CD3.c.X11.Y5.tile.tissue.png	24	1	2000	24	88d2dc93b047f867e66b574d12f40603	0	0	0	0	0	0	0	0	0	0	0	0	0	/home/dhl_ec/bnelissen/Slides/CD3_manuscript/CD3_slides/AAA561.CD3.c/AAA561.CD3.c.run1	255	0.7	0.06	0.7	0.06	-9.50218583752	-12.1183892052	3.75294691554	0.403912640625
59786.0	1237241.0	21090.0	48533.0	1237241.0	4000000.0	382.0	55.0	3.7	1.96	1.79	0.0700000000001	10.37	0.59	1.19	0.24	11.74	0.39	3.45	2.29	0.64	AAA561.CD3.c.X11.Y6.tile.tissue.png	25	1	2000	25	268c584dd5badae5ab19755548abda8e	0	0	0	0	0	0	0	0	0	0	0	0	0	/home/dhl_ec/bnelissen/Slides/CD3_manuscript/CD3_slides/AAA561.CD3.c/AAA561.CD3.c.run1	255	0.7	0.06	0.7	0.06	-9.62640445439	-12.413397044	3.42984987132	0.434446671875
10813.0	743156.0	5129.0	50794.0	743156.0	4000000.0	114.0	80.0	2.42	2.8	1.78	0.0700000000001	10.2	0.59	1.21	0.27	10.23	0.36	3.58	2.31	0.66	AAA561.CD3.c.X11.Y7.tile.tissue.png	26	1	2000	26	b2238a7352fd814818854336bb96c117	0	0	0	0	0	0	0	0	0	0	0	0	0	/home/dhl_ec/bnelissen/Slides/CD3_manuscript/CD3_slides/AAA561.CD3.c/AAA561.CD3.c.run1	255	0.7	0.06	0.7	0.06	-9.43975213761	-12.5291493069	3.10965498406	0.298609992188
5837.0	1046738.0	2782.0	19271.0	1046738.0	4000000.0	64.0	14.0	2.87	1.54	1.79	0.0699999999999	10.89	0.51	1.2	0.25	10.38	0.38	3.24	1.49	0.39	AAA561.CD3.c.X11.Y8.tile.tissue.png	27	1	2000	27	ac097ee25ff017da42a05197680b0a5f	0	0	0	0	0	0	0	0	0	0	0	0	0	/home/dhl_ec/bnelissen/Slides/CD3_manuscript/CD3_slides/AAA561.CD3.c/AAA561.CD3.c.run1	255	0.7	0.06	0.7	0.06	-9.18972327754	-12.2447727556	2.89830085627	0.276374851563
0.0	0.0	0.0	0.0	0.0	2404000.0	0.0	0.0	2.51	1.4	0.66	0.02	3.54	0.17	0.46	0.12	2.54	0.08	1.18	0.9	0.35	AAA561.CD3.c.X11.Y9.tile.tissue.png	28	1	2000	28	c07137d9677502424fa187a6cd8ca432	0	0	0	0	0	0	0	0	0	0	0	0	0	/home/dhl_ec/bnelissen/Slides/CD3_manuscript/CD3_slides/AAA561.CD3.c/AAA561.CD3.c.run1	255	1.0	0.06	1.0	0.06	0.0	-10.2224176711	0.0	9.72776161866
0.0	0.0	0.0	0.0	0.0	4000000.0	0.0	0.0	2.15	1.65	1.11	0.0599999999999	6.26	0.3	1.47	0.32	6.77	0.23	3.31	2.58	0.59	AAA561.CD3.c.X12.Y4.tile.tissue.png	29	1	2000	29	841f4bb8c13c3083f9ca85596bc04fd5	0	0	0	0	0	0	0	0	0	0	0	0	0	/home/dhl_ec/bnelissen/Slides/CD3_manuscript/CD3_slides/AAA561.CD3.c/AAA561.CD3.c.run1	255	1.0	0.06	1.0	0.06	0.0	-11.7190438645	0.0	3.51750655745
10997.0	245529.0	4683.0	14559.0	245529.0	4000000.0	97.0	16.0	3.86	2.54	1.1	0.05	6.94	0.38	0.76	0.2	7.06	0.33	3.46	2.59	0.64	AAA561.CD3.c.X12.Y5.tile.tissue.png	30	1	2000	30	3d87e1d861343175862ab27a554a7eb8	0	0	0	0	0	0	0	0	0	0	0	0	0	/home/dhl_ec/bnelissen/Slides/CD3_manuscript/CD3_slides/AAA561.CD3.c/AAA561.CD3.c.run1	255	0.7	0.06	0.7	0.06	-9.47772893494	-12.2502548229	4.20295721441	1.04514263672
79289.0	1470421.0	30218.0	48826.0	1470421.0	4000000.0	580.0	29.0	1.37	1.54	1.76	0.0699999999999	10.94	0.58	1.23	0.24	11.72	0.29	2.26	1.49	0.63	AAA561.CD3.c.X12.Y6.tile.tissue.png	31	1	2000	31	2f1f33af81af6b4746f6949f1324c776	0	0	0	0	0	0	0	0	0	0	0	0	0	/home/dhl_ec/bnelissen/Slides/CD3_manuscript/CD3_slides/AAA561.CD3.c/AAA561.CD3.c.run1	255	0.7	0.06	0.7	0.06	-9.81361347093	-12.5949362088	3.80676229417	0.489479359375
11956.0	1135912.0	4903.0	44104.0	1135912.0	4000000.0	103.0	48.0	1.33	1.9	1.83	0.0799999999999	10.42	0.57	1.3	0.26	10.57	0.45	3.6	2.48	0.62	AAA561.CD3.c.X12.Y7.tile.tissue.png	32	1	2000	32	3461a9a8c645a38f86db1d00fef11bfe	0	0	0	0	0	0	0	0	0	0	0	0	0	/home/dhl_ec/bnelissen/Slides/CD3_manuscript/CD3_slides/AAA561.CD3.c/AAA561.CD3.c.run1	255	0.7	0.06	0.7	0.06	-9.53233855971	-12.8657494727	3.26657974368	0.362396625
3104.0	236192.0	1567.0	14492.0	236192.0	4000000.0	33.0	16.0	1.14	1.56	1.77	0.0699999999999	10.19	0.56	1.2	0.31	10.3	0.36	2.9	1.52	0.57	AAA561.CD3.c.X12.Y8.tile.tissue.png	33	1	2000	33	13b5fa9ff0f309459bfef89acd5a1c16	0	0	0	0	0	0	0	0	0	0	0	0	0	/home/dhl_ec/bnelissen/Slides/CD3_manuscript/CD3_slides/AAA561.CD3.c/AAA561.CD3.c.run1	255	0.7	0.06	0.7	0.06	-9.42866829662	-12.4863990733	2.57206815733	0.175122726562
0.0	0.0	0.0	0.0	0.0	2404000.0	0.0	0.0	0.73	1.07	0.76	0.03	3.88	0.29	0.82	0.22	3.79	0.13	1.79	0.92	0.34	AAA561.CD3.c.X12.Y9.tile.tissue.png	34	1	2000	34	d632127e41561cff5b4387cc81bb52f2	0	0	0	0	0	0	0	0	0	0	0	0	0	/home/dhl_ec/bnelissen/Slides/CD3_manuscript/CD3_slides/AAA561.CD3.c/AAA561.CD3.c.run1	255	1.0	0.06	1.0	0.06	0.0	-10.7545595202	0.0	9.63711758045
0.0	0.0	0.0	0.0	0.0	4000000.0	0.0	0.0	1.14	1.74	1.41	0.05	6.11	0.47	1.4	0.33	6.62	0.21	3.07	2.31	0.62	AAA561.CD3.c.X13.Y5.tile.tissue.png	35	1	2000	35	9e6c874d5b518a02599e6b93ac9eec6c	0	0	0	0	0	0	0	0	0	0	0	0	0	/home/dhl_ec/bnelissen/Slides/CD3_manuscript/CD3_slides/AAA561.CD3.c/AAA561.CD3.c.run1	255	1.0	0.06	1.0	0.06	0.0	-11.831197699	0.0	5.62479073491
74289.0	873665.0	25978.0	32667.0	873665.0	4000000.0	469.0	19.0	1.14	1.32	1.15	0.05	6.94	0.39	0.79	0.18	8.15	0.26	2.22	1.51	0.59	AAA561.CD3.c.X13.Y6.tile.tissue.png	36	1	2000	36	5058b18c8e33e49b188e7ef6f9ccb6ea	0	0	0	0	0	0	0	0	0	0	0	0	0	/home/dhl_ec/bnelissen/Slides/CD3_manuscript/CD3_slides/AAA561.CD3.c/AAA561.CD3.c.run1	255	0.7	0.06	0.7	0.06	-9.86388560848	-12.2566779703	4.27750215546	0.527574140625
6589.0	590782.0	3353.0	8961.0	590782.0	4000000.0	75.0	5.0	1.11	1.88	1.53	0.05	9.81	0.56	1.18	0.28	9.86	0.34	3.23	2.28	0.58	AAA561.CD3.c.X13.Y7.tile.tissue.png	37	1	2000	37	56fc85885b7f37fc123efac2809a79aa	0	0	0	0	0	0	0	0	0	0	0	0	0	/home/dhl_ec/bnelissen/Slides/CD3_manuscript/CD3_slides/AAA561.CD3.c/AAA561.CD3.c.run1	255	0.7	0.06	0.7	0.06	-9.15923085571	-12.0276568941	3.22587925147	0.17850559375
0.0	0.0	0.0	0.0	0.0	4000000.0	0.0	0.0	1.05	1.75	1.11	0.0599999999999	6.07	0.29	0.76	0.21	4.45	0.12	1.98	1.51	0.4	AAA561.CD3.c.X13.Y8.tile.tissue.png	38	1	2000	38	90d9d4adf73c350e8571767d18014504	0	0	0	0	0	0	0	0	0	0	0	0	0	/home/dhl_ec/bnelissen/Slides/CD3_manuscript/CD3_slides/AAA561.CD3.c/AAA561.CD3.c.run1	255	1.0	0.06	1.0	0.06	0.0	-10.4441122383	0.0	0.142873018053
0.0	0.0	0.0	0.0	0.0	2404000.0	0.0	0.0	0.66	1.33	0.69	0.04	3.29	0.18	0.51	0.13	2.58	0.0699999999999	1.2	1.37	0.34	AAA561.CD3.c.X13.Y9.tile.tissue.png	39	1	2000	39	21f275e526cca118c2730740c31da5f1	0	0	0	0	0	0	0	0	0	0	0	0	0	/home/dhl_ec/bnelissen/Slides/CD3_manuscript/CD3_slides/AAA561.CD3.c/AAA561.CD3.c.run1	255	1.0	0.06	1.0	0.06	0.0	0.0	0.0	8.77412978369
0.0	2905.0	0.0	274.0	2905.0	3720000.0	0.0	1.0	2.78	2.21	1.09	0.05	6.02	0.35	0.79	0.21	5.3	0.12	1.89	1.41	0.34	AAA561.CD3.c.X14.Y6.tile.tissue.png	40	1	1860	40	eeb7e18e6fc2f64353c1e71fd55eb641	0	0	0	0	0	0	0	0	0	0	0	0	0	/home/dhl_ec/bnelissen/Slides/CD3_manuscript/CD3_slides/AAA561.CD3.c/AAA561.CD3.c.run1	255	0.7	0.06	0.7	0.06	0.0	-12.2972817647	2.28829503281	3.60316443012
0.0	0.0	0.0	0.0	0.0	3720000.0	0.0	0.0	2.24	2.28	1.64	0.0800000000002	7.63	0.43	1.25	0.3	6.18	0.2	2.81	2.14	0.54	AAA561.CD3.c.X14.Y7.tile.tissue.png	41	1	1860	41	b756095c3f96c09a2d30db6414bdacbe	0	0	0	0	0	0	0	0	0	0	0	0	0	/home/dhl_ec/bnelissen/Slides/CD3_manuscript/CD3_slides/AAA561.CD3.c/AAA561.CD3.c.run1	255	1.0	0.06	1.0	0.06	0.0	0.0	0.0	12.0676365591
0.0	0.0	0.0	0.0	0.0	3720000.0	0.0	0.0	2.66	1.24	1.66	0.0800000000002	8.5	0.44	1.28	0.3	6.19	0.19	2.82	2.16	1.91	AAA561.CD3.c.X14.Y8.tile.tissue.png	42	1	1860	42	4f6e9a85783b683c8eda99c4ac3e7306	0	0	0	0	0	0	0	0	0	0	0	0	0	/home/dhl_ec/bnelissen/Slides/CD3_manuscript/CD3_slides/AAA561.CD3.c/AAA561.CD3.c.run1	255	1.0	0.06	1.0	0.06	0.0	-11.4343323584	0.0	6.32302332749
0.0	0.0	0.0	0.0	0.0	2235720.0	0.0	0.0	1.61	1.32	1.02	0.04	4.74	0.26	0.79	0.18	3.9	0.12	1.7	1.3	0.32	AAA561.CD3.c.X14.Y9.tile.tissue.png	43	1	1860	43	154ba1ae5e2c663cc2cfd5256aa9629b	0	0	0	0	0	0	0	0	0	0	0	0	0	/home/dhl_ec/bnelissen/Slides/CD3_manuscript/CD3_slides/AAA561.CD3.c/AAA561.CD3.c.run1	255	1.0	0.06	1.0	0.06	0.0	0.0	0.0	3.93051813286
0.0	0.0	0.0	0.0	0.0	4000000.0	0.0	0.0	3.6	1.51	1.76	0.0799999999999	9.1	0.46	1.23	0.32	6.69	0.2	3.03	2.3	1.67	AAA561.CD3.c.X2.Y0.tile.tissue.png	44	1	2000	44	0767ecdfd24cded8c0b02316ba85085d	0	0	0	0	0	0	0	0	0	0	0	0	0	/home/dhl_ec/bnelissen/Slides/CD3_manuscript/CD3_slides/AAA561.CD3.c/AAA561.CD3.c.run1	255	1.0	0.06	1.0	0.06	0.0	-10.2590000892	0.0	3.3791407136
24456.0	1344950.0	10763.0	26656.0	1344950.0	4000000.0	224.0	16.0	1.75	1.65	1.81	0.0699999999999	10.06	0.57	1.19	0.23	11.01	0.41	3.33	2.31	0.64	AAA561.CD3.c.X2.Y1.tile.tissue.png	45	1	2000	45	1d59107d02cf4b69525a43ec637072c6	0	0	0	0	0	0	0	0	0	0	0	0	0	/home/dhl_ec/bnelissen/Slides/CD3_manuscript/CD3_slides/AAA561.CD3.c/AAA561.CD3.c.run1	255	0.7	0.06	0.7	0.06	-9.45131967533	-12.371123932	3.79604667612	0.277679367188
14917.0	1997822.0	7168.0	20903.0	1997822.0	4000000.0	172.0	21.0	2.63	2.43	1.77	0.0700000000002	10.81	0.59	1.34	0.23	12.3	0.49	3.52	2.35	0.71	AAA561.CD3.c.X2.Y2.tile.tissue.png	46	1	2000	46	1173d5b1eed899a8bbb41c7d327b0f8e	0	0	0	0	0	0	0	0	0	0	0	0	0	/home/dhl_ec/bnelissen/Slides/CD3_manuscript/CD3_slides/AAA561.CD3.c/AAA561.CD3.c.run1	255	0.7	0.06	0.7	0.06	-9.324523715	-11.2098127157	2.83692640468	0.2974325625
116184.0	3921917.0	47663.0	9786.0	3921917.0	4000000.0	1056.0	1.0	1.55	2.15	1.59	0.05	8.07	0.37	0.74	0.0699999999999	10.66	0.39	2.18	1.52	0.64	AAA561.CD3.c.X2.Y3.tile.tissue.png	47	1	2000	47	6a16671bb8793b454d5852cd893e4474	0	0	0	0	0	0	0	0	0	0	0	0	0	/home/dhl_ec/bnelissen/Slides/CD3_manuscript/CD3_slides/AAA561.CD3.c/AAA561.CD3.c.run1	255	0.7	0.0605391078574	0.7	0.0605391078574	-9.53687467908	-12.6480136297	2.62778501938	0.303604376953
131929.0	3285015.0	48874.0	12281.0	3285015.0	4000000.0	1007.0	6.0	2.35	2.75	1.16	0.05	6.88	0.5	0.72	0.0800000000002	10.33	0.36	2.13	1.47	0.5	AAA561.CD3.c.X2.Y4.tile.tissue.png	48	1	2000	48	1df53ee90cfd668298a34bafbea27d27	0	0	0	0	0	0	0	0	0	0	0	0	0	/home/dhl_ec/bnelissen/Slides/CD3_manuscript/CD3_slides/AAA561.CD3.c/AAA561.CD3.c.run1	255	0.7	0.0623225682625	0.7	0.0623225682625	-9.07176663237	-12.4525457488	1.67116351273	0.330554472656
47295.0	3942562.0	17641.0	8650.0	3942562.0	4000000.0	340.0	2.0	2.67	2.62	1.17	0.0500000000002	6.45	0.38	0.72	0.0599999999999	9.71	0.37	2.13	1.47	0.41	AAA561.CD3.c.X2.Y5.tile.tissue.png	49	1	2000	49	a6d8f76a52e820238144c00cad774a49	0	0	0	0	0	0	0	0	0	0	0	0	0	/home/dhl_ec/bnelissen/Slides/CD3_manuscript/CD3_slides/AAA561.CD3.c/AAA561.CD3.c.run1	255	0.7	0.0881133025895	0.7	0.0881133025895	-8.22917135777	-12.5466521677	0.56593448136	0.139889603516
2942.0	3811112.0	1653.0	11219.0	3811112.0	4000000.0	37.0	1.0	2.87	1.99	1.16	0.05	6.99	0.57	1.31	0.0999999999999	12.45	0.55	2.92	1.49	0.46	AAA561.CD3.c.X2.Y6.tile.tissue.png	50	1	2000	50	b9b0a3234487dbf4c6d8cda8d4078c88	0	0	0	0	0	0	0	0	0	0	0	0	0	/home/dhl_ec/bnelissen/Slides/CD3_manuscript/CD3_slides/AAA561.CD3.c/AAA561.CD3.c.run1	255	0.7	0.06	0.7	0.06	-7.37614197047	-11.5632817688	0.342310774788	0.0803053232422
135.0	795802.0	78.0	8524.0	795802.0	4000000.0	2.0	2.0	1.16	1.66	1.8	0.0800000000002	9.96	0.63	1.14	0.28	9.93	0.36	3.27	2.31	0.62	AAA561.CD3.c.X2.Y7.tile.tissue.png	51	1	2000	51	090320360eae0358361cb7929379d0ba	0	0	0	0	0	0	0	0	0	0	0	0	0	/home/dhl_ec/bnelissen/Slides/CD3_manuscript/CD3_slides/AAA561.CD3.c/AAA561.CD3.c.run1	255	0.7	0.06	0.7	0.06	-7.23229184279	-10.4751281676	0.816382379625	0.170301640625
0.0	0.0	0.0	0.0	0.0	4000000.0	0.0	0.0	1.09	1.37	1.76	0.0800000000002	8.27	0.47	1.29	0.32	6.69	0.21	3.03	2.34	0.56	AAA561.CD3.c.X2.Y8.tile.tissue.png	52	1	2000	52	aa5e91cb2277fa04d3fc5a4c3b4b9cf7	0	0	0	0	0	0	0	0	0	0	0	0	0	/home/dhl_ec/bnelissen/Slides/CD3_manuscript/CD3_slides/AAA561.CD3.c/AAA561.CD3.c.run1	255	1.0	0.06	1.0	0.06	0.0	0.0	0.0	11.268132
0.0	0.0	0.0	0.0	0.0	2404000.0	0.0	0.0	0.78	0.92	1.09	0.05	5.08	0.29	0.86	0.21	4.3	0.12	1.84	1.38	0.25	AAA561.CD3.c.X2.Y9.tile.tissue.png	53	1	2000	53	4d24d933786d9742bc3d22e43ebdc7c1	0	0	0	0	0	0	0	0	0	0	0	0	0	/home/dhl_ec/bnelissen/Slides/CD3_manuscript/CD3_slides/AAA561.CD3.c/AAA561.CD3.c.run1	255	1.0	0.06	1.0	0.06	0.0	0.0	0.0	3.39841368552
55.0	3152.0	43.0	360.0	3152.0	4000000.0	1.0	2.0	1.56	3.2	1.74	0.0800000000002	9.67	0.57	1.11	0.32	7.36	0.22	2.08	1.52	0.38	AAA561.CD3.c.X3.Y0.tile.tissue.png	54	1	2000	54	ef9e7d64bb466514d9ebabaa1b8a8319	0	0	0	0	0	0	0	0	0	0	0	0	0	/home/dhl_ec/bnelissen/Slides/CD3_manuscript/CD3_slides/AAA561.CD3.c/AAA561.CD3.c.run1	255	0.7	0.06	0.7	0.06	-8.83369271918	-10.7678189621	2.39906607634	0.676268218445
7912.0	1325546.0	3979.0	22570.0	1325546.0	4000000.0	91.0	5.0	2.5	1.73	1.77	0.0700000000002	10.16	0.58	1.2	0.24	10.86	0.4	3.34	2.31	0.61	AAA561.CD3.c.X3.Y1.tile.tissue.png	55	1	2000	55	59abfb28e220d3c145156307f63e0000	0	0	0	0	0	0	0	0	0	0	0	0	0	/home/dhl_ec/bnelissen/Slides/CD3_manuscript/CD3_slides/AAA561.CD3.c/AAA561.CD3.c.run1	255	0.7	0.06	0.7	0.06	-9.11009825672	-12.0851598337	2.92208256094	0.229225351563
90062.0	2275579.0	37042.0	35812.0	2275579.0	4000000.0	828.0	26.0	3.11	3.1	1.81	0.0700000000002	10.98	0.59	1.2	0.19	11.45	0.3	2.21	1.49	0.65	AAA561.CD3.c.X3.Y2.tile.tissue.png	56	1	2000	56	84a2c2991c95f9f3626e8e97e4cc39ad	0	0	0	0	0	0	0	0	0	0	0	0	0	/home/dhl_ec/bnelissen/Slides/CD3_manuscript/CD3_slides/AAA561.CD3.c/AAA561.CD3.c.run1	255	0.7	0.06	0.7	0.06	-9.55242944752	-12.1223001128	2.79456629451	0.409216703125
116054.0	3374368.0	49046.0	22251.0	3374368.0	4000000.0	1124.0	7.0	3.29	2.51	1.17	0.0500000000002	6.63	0.38	0.73	0.0899999999999	9.9	0.37	2.22	1.52	0.46	AAA561.CD3.c.X3.Y3.tile.tissue.png	57	1	2000	57	cf857d4fa14ea7a5e2f44c53a0e6da01	0	0	0	0	0	0	0	0	0	0	0	0	0	/home/dhl_ec/bnelissen/Slides/CD3_manuscript/CD3_slides/AAA561.CD3.c/AAA561.CD3.c.run1	255	0.7	0.06	0.7	0.06	-9.50530944015	-12.6669174754	2.66450402644	0.334564882813
161094.0	3897283.0	63565.0	10974.0	3897283.0	4000000.0	1376.0	1.0	2.86	1.51	1.12	0.05	7.31	0.38	0.75	0.0699999999999	10.75	0.38	2.12	1.47	0.66	AAA561.CD3.c.X3.Y4.tile.tissue.png	58	1	2000	58	9781644ca6bb924f88a7a5f0920768bb	0	0	0	0	0	0	0	0	0	0	0	0	0	/home/dhl_ec/bnelissen/Slides/CD3_manuscript/CD3_slides/AAA561.CD3.c/AAA561.CD3.c.run1	255	0.7	0.06	0.7	0.06	-9.51911988727	-12.7768380412	2.51090203813	0.379833089844
172135.0	3362354.0	59731.0	16346.0	3362354.0	4000000.0	1135.0	3.0	3.38	1.69	1.09	0.05	6.72	0.37	0.71	0.0800000000002	10.85	0.57	3.58	2.4	0.64	AAA561.CD3.c.X3.Y5.tile.tissue.png	59	1	2000	59	1c8eafe21fbfc6f912fae059c08ccc01	0	0	0	0	0	0	0	0	0	0	0	0	0	/home/dhl_ec/bnelissen/Slides/CD3_manuscript/CD3_slides/AAA561.CD3.c/AAA561.CD3.c.run1	255	0.7	0.06	0.7	0.06	-8.39588031813	-12.4066668966	1.1615234342	0.351501160156
97296.0	3994235.0	35255.0	8119.0	3994235.0	4000000.0	683.0	1.0	3.36	2.56	1.1	0.0500000000002	6.59	0.35	0.71	0.0599999999999	10.41	0.38	2.12	1.49	0.86	AAA561.CD3.c.X3.Y6.tile.tissue.png	60	1	2000	60	afd0aabf757e6c720ad8b10db50c7e1a	0	0	0	0	0	0	0	0	0	0	0	0	0	/home/dhl_ec/bnelissen/Slides/CD3_manuscript/CD3_slides/AAA561.CD3.c/AAA561.CD3.c.run1	255	0.7	0.0991499735217	0.7	0.0991499735217	-7.73106074735	-12.04649391	0.201107904675	0.0997829635925
24213.0	3794897.0	10851.0	8592.0	3794897.0	4000000.0	245.0	1.0	2.4	2.2	1.15	0.05	6.4	0.36	0.73	0.0599999999999	9.36	0.51	2.24	1.57	0.47	AAA561.CD3.c.X3.Y7.tile.tissue.png	61	1	2000	61	63fa7c2717bc55a07efdcd2f9337fb76	0	0	0	0	0	0	0	0	0	0	0	0	0	/home/dhl_ec/bnelissen/Slides/CD3_manuscript/CD3_slides/AAA561.CD3.c/AAA561.CD3.c.run1	255	0.7	0.06	0.7	0.06	-7.76286797055	-11.6189899767	0.32273555507	0.0943199492188
593.0	741685.0	249.0	5135.0	741685.0	4000000.0	6.0	2.0	1.13	2.25	1.12	0.0600000000002	6.9	0.37	0.75	0.19	6.86	0.23	2.14	1.49	0.69	AAA561.CD3.c.X3.Y8.tile.tissue.png	62	1	2000	62	55b0f732e9cafd025919c2fa79ac46bb	0	0	0	0	0	0	0	0	0	0	0	0	0	/home/dhl_ec/bnelissen/Slides/CD3_manuscript/CD3_slides/AAA561.CD3.c/AAA561.CD3.c.run1	255	0.7	0.06	0.7	0.06	-7.92897086464	-10.4782293216	0.939408555669	0.623766136719
0.0	0.0	0.0	0.0	0.0	2404000.0	0.0	0.0	0.83	1.17	1.1	0.05	3.26	0.17	0.5	0.13	2.58	0.13	1.83	1.15	0.35	AAA561.CD3.c.X3.Y9.tile.tissue.png	63	1	2000	63	2a53b58d76453c5c1021156c72e4d621	0	0	0	0	0	0	0	0	0	0	0	0	0	/home/dhl_ec/bnelissen/Slides/CD3_manuscript/CD3_slides/AAA561.CD3.c/AAA561.CD3.c.run1	255	1.0	0.06	1.0	0.06	0.0	0.0	0.0	6.54199168053
0.0	3599.0	0.0	390.0	3599.0	4000000.0	0.0	2.0	2.48	1.59	1.16	0.0599999999999	6.41	0.37	0.72	0.21	5.59	0.13	2.04	1.52	0.55	AAA561.CD3.c.X4.Y0.tile.tissue.png	64	1	2000	64	b14b8998f2d7b3f5b4e4be399f371a8c	0	0	0	0	0	0	0	0	0	0	0	0	0	/home/dhl_ec/bnelissen/Slides/CD3_manuscript/CD3_slides/AAA561.CD3.c/AAA561.CD3.c.run1	255	0.7	0.06	0.7	0.06	0.0	-11.1168045456	1.71950365444	2.36179635919
3195.0	609291.0	1626.0	9549.0	609291.0	4000000.0	38.0	5.0	1.29	2.15	1.95	0.0699999999999	7.61	0.57	1.28	0.3	9.26	0.24	2.94	2.34	0.65	AAA561.CD3.c.X4.Y1.tile.tissue.png	65	1	2000	65	5040d806e369db2ad4843ad07236cb76	0	0	0	0	0	0	0	0	0	0	0	0	0	/home/dhl_ec/bnelissen/Slides/CD3_manuscript/CD3_slides/AAA561.CD3.c/AAA561.CD3.c.run1	255	0.7	0.06	0.7	0.06	-9.01129470664	-11.0620445021	2.47721187698	0.185261648438
18437.0	815830.0	8242.0	49356.0	815830.0	4000000.0	174.0	51.0	1.17	1.59	1.09	0.05	6.74	0.38	0.73	0.18	6.97	0.24	2.22	1.48	0.84	AAA561.CD3.c.X4.Y2.tile.tissue.png	66	1	2000	66	066f3b12afbd4a577ccf6855c5860d8f	0	0	0	0	0	0	0	0	0	0	0	0	0	/home/dhl_ec/bnelissen/Slides/CD3_manuscript/CD3_slides/AAA561.CD3.c/AAA561.CD3.c.run1	255	0.7	0.06	0.7	0.06	-9.56740828387	-12.435362607	3.23387462246	0.31959596875
56846.0	1106665.0	22413.0	39627.0	1106665.0	4000000.0	457.0	43.0	2.76	2.74	1.38	0.05	6.82	0.37	0.72	0.17	7.56	0.25	2.23	1.48	0.63	AAA561.CD3.c.X4.Y3.tile.tissue.png	67	1	2000	67	e3e1bb7f13cc84f334ba7324c627bd0c	0	0	0	0	0	0	0	0	0	0	0	0	0	/home/dhl_ec/bnelissen/Slides/CD3_manuscript/CD3_slides/AAA561.CD3.c/AAA561.CD3.c.run1	255	0.7	0.06	0.7	0.06	-9.63362506357	-12.856554298	3.22728522405	0.325488601562
159707.0	3519983.0	62880.0	21712.0	3519983.0	4000000.0	1281.0	2.0	2.79	2.62	1.76	0.0699999999999	10.55	0.61	1.29	0.12	11.17	0.66	3.76	2.45	0.66	AAA561.CD3.c.X4.Y4.tile.tissue.png	68	1	2000	68	ba54c3d40ec72f69b1983f78c23929a4	0	0	0	0	0	0	0	0	0	0	0	0	0	/home/dhl_ec/bnelissen/Slides/CD3_manuscript/CD3_slides/AAA561.CD3.c/AAA561.CD3.c.run1	255	0.7	0.06	0.7	0.06	-9.41527646708	-12.5491901943	2.87969631688	0.431777570313
99579.0	3888878.0	36342.0	12477.0	3888878.0	4000000.0	691.0	4.0	2.79	2.72	1.14	0.0500000000002	6.77	0.38	1.19	0.0899999999999	15.3	0.58	3.34	2.4	0.66	AAA561.CD3.c.X4.Y5.tile.tissue.png	69	1	2000	69	2cbb8b4415016105b48ea554d7578926	0	0	0	0	0	0	0	0	0	0	0	0	0	/home/dhl_ec/bnelissen/Slides/CD3_manuscript/CD3_slides/AAA561.CD3.c/AAA561.CD3.c.run1	255	0.7	0.063936201835	0.7	0.063936201835	-9.00317390182	-12.4841318666	1.94643828663	0.290914385742
86924.0	3984594.0	31866.0	8488.0	3984594.0	4000000.0	616.0	1.0	3.66	2.52	1.14	0.05	6.31	0.37	0.75	0.0800000000002	15.2	0.59	3.28	2.31	0.65	AAA561.CD3.c.X4.Y6.tile.tissue.png	70	1	2000	70	932668b60aa8ff74a84ca08addb1116f	0	0	0	0	0	0	0	0	0	0	0	0	0	/home/dhl_ec/bnelissen/Slides/CD3_manuscript/CD3_slides/AAA561.CD3.c/AAA561.CD3.c.run1	255	0.7	0.0958681810914	0.7	0.0958681810914	-8.20500859959	-12.4971849009	0.556137204907	0.140089450439
27212.0	3947718.0	11506.0	9849.0	3947718.0	4000000.0	248.0	1.0	1.78	1.91	1.1	0.0500000000002	6.22	0.37	0.73	0.0599999999999	9.64	0.57	3.32	2.31	0.64	AAA561.CD3.c.X4.Y7.tile.tissue.png	71	1	2000	71	0a2233c516ed231f3229cb97b8594f0c	0	0	0	0	0	0	0	0	0	0	0	0	0	/home/dhl_ec/bnelissen/Slides/CD3_manuscript/CD3_slides/AAA561.CD3.c/AAA561.CD3.c.run1	255	0.7	0.0900933705135	0.7	0.0900933705135	-7.89136030268	-11.8131647184	0.29697216728	0.0646735292969
25655.0	2458636.0	10823.0	7782.0	2458636.0	4000000.0	231.0	1.0	1.53	2.87	1.75	0.0699999999997	9.64	0.56	1.2	0.17	8.85	0.48	2.09	1.48	0.59	AAA561.CD3.c.X4.Y8.tile.tissue.png	72	1	2000	72	ec6f5244b71ae39333ed72cf0ef1b8bb	0	0	0	0	0	0	0	0	0	0	0	0	0	/home/dhl_ec/bnelissen/Slides/CD3_manuscript/CD3_slides/AAA561.CD3.c/AAA561.CD3.c.run1	255	0.7	0.06	0.7	0.06	-7.94691136079	-11.722736729	0.671623083949	0.17371015625
0.0	0.0	0.0	0.0	0.0	2404000.0	0.0	0.0	2.64	1.41	1.1	0.04	4.98	0.29	0.76	0.19	4.2	0.12	1.82	1.4	0.35	AAA561.CD3.c.X4.Y9.tile.tissue.png	73	1	2000	73	3e7edfa9d6c59a1841877e297b422b71	0	0	0	0	0	0	0	0	0	0	0	0	0	/home/dhl_ec/bnelissen/Slides/CD3_manuscript/CD3_slides/AAA561.CD3.c/AAA561.CD3.c.run1	255	1.0	0.06	1.0	0.06	0.0	0.0	0.0	9.79663227953
0.0	0.0	0.0	0.0	0.0	4000000.0	0.0	0.0	2.19	1.74	1.77	0.0799999999999	9.01	0.47	1.27	0.32	6.55	0.2	3.05	2.34	0.55	AAA561.CD3.c.X5.Y0.tile.tissue.png	74	1	2000	74	a4272052c01153c339276c727e3a9a28	0	0	0	0	0	0	0	0	0	0	0	0	0	/home/dhl_ec/bnelissen/Slides/CD3_manuscript/CD3_slides/AAA561.CD3.c/AAA561.CD3.c.run1	255	1.0	0.06	1.0	0.06	0.0	-11.5342617864	0.0	6.82563974749
0.0	10062.0	0.0	802.0	10062.0	4000000.0	0.0	3.0	3.49	2.85	1.77	0.0699999999997	8.74	0.36	0.7	0.2	5.89	0.13	1.99	1.47	0.54	AAA561.CD3.c.X5.Y1.tile.tissue.png	75	1	2000	75	c605ab4de7063d8a98b561029d3a5aca	0	0	0	0	0	0	0	0	0	0	0	0	0	/home/dhl_ec/bnelissen/Slides/CD3_manuscript/CD3_slides/AAA561.CD3.c/AAA561.CD3.c.run1	255	0.7	0.06	0.7	0.06	-8.81683782667	-12.2570610836	4.17187339416	0.114668186035
49984.0	1896722.0	20921.0	43925.0	1896722.0	4000000.0	424.0	32.0	2.94	1.94	1.78	0.0700000000002	10.31	0.59	1.18	0.21	11.89	0.44	3.45	2.32	0.64	AAA561.CD3.c.X5.Y2.tile.tissue.png	76	1	2000	76	d876608bbcb15b79162e4134252723ab	0	0	0	0	0	0	0	0	0	0	0	0	0	/home/dhl_ec/bnelissen/Slides/CD3_manuscript/CD3_slides/AAA561.CD3.c/AAA561.CD3.c.run1	255	0.7	0.06	0.7	0.06	-9.55019317817	-12.6819294138	3.64867225034	0.401345328125
20964.0	461864.0	7452.0	33982.0	461864.0	4000000.0	145.0	46.0	3.01	2.8	1.11	0.0499999999997	6.7	0.59	1.19	0.3	8.6	0.22	2.2	2.34	0.65	AAA561.CD3.c.X5.Y3.tile.tissue.png	77	1	2000	77	867a9cbbf05af8a7884f2d03affd1c6c	0	0	0	0	0	0	0	0	0	0	0	0	0	/home/dhl_ec/bnelissen/Slides/CD3_manuscript/CD3_slides/AAA561.CD3.c/AAA561.CD3.c.run1	255	0.7	0.06	0.7	0.06	-9.8052465395	-12.0439556083	3.24332115924	0.232067882812
115879.0	2869404.0	45159.0	25728.0	2869404.0	4000000.0	935.0	27.0	2.81	2.06	1.83	0.0500000000002	6.92	0.58	1.2	0.15	9.85	0.34	3.54	1.63	0.61	AAA561.CD3.c.X5.Y4.tile.tissue.png	78	1	2000	78	ae04de34959a6afb3372352f34435e63	0	0	0	0	0	0	0	0	0	0	0	0	0	/home/dhl_ec/bnelissen/Slides/CD3_manuscript/CD3_slides/AAA561.CD3.c/AAA561.CD3.c.run1	255	0.7	0.06	0.7	0.06	-9.58863585513	-12.5912240635	3.34030453331	0.45090246875
122596.0	3970428.0	46473.0	9514.0	3970428.0	4000000.0	929.0	1.0	2.25	2.63	1.77	0.0700000000002	11.04	0.36	0.72	0.0599999999999	10.26	0.37	2.11	1.5	0.43	AAA561.CD3.c.X5.Y5.tile.tissue.png	79	1	2000	79	4aa359d4577057c149200f65b40fab7a	0	0	0	0	0	0	0	0	0	0	0	0	0	/home/dhl_ec/bnelissen/Slides/CD3_manuscript/CD3_slides/AAA561.CD3.c/AAA561.CD3.c.run1	255	0.7	0.06	0.7	0.06	-9.52776163211	-12.8333021349	2.67179104005	0.378015131836
73377.0	3981845.0	29215.0	8398.0	3981845.0	4000000.0	611.0	1.0	2.77	2.34	1.09	0.04	14.5	0.36	1.21	0.0799999999999	14.87	0.59	4.09	2.37	0.65	AAA561.CD3.c.X5.Y6.tile.tissue.png	80	1	2000	80	8fb05e3d402de8494895a6b3300bfe25	0	0	0	0	0	0	0	0	0	0	0	0	0	/home/dhl_ec/bnelissen/Slides/CD3_manuscript/CD3_slides/AAA561.CD3.c/AAA561.CD3.c.run1	255	0.7	0.0956443068344	0.7	0.0956443068344	-8.51510422723	-12.3087189896	0.628342561018	0.13461622168
30472.0	3169307.0	13026.0	19668.0	3169307.0	4000000.0	278.0	3.0	2.38	2.14	1.79	0.0700000000002	9.9	0.58	1.22	0.14	13.12	0.35	2.24	1.54	0.46	AAA561.CD3.c.X5.Y7.tile.tissue.png	81	1	2000	81	4c7b3678a913b82d36396213b6a44541	0	0	0	0	0	0	0	0	0	0	0	0	0	/home/dhl_ec/bnelissen/Slides/CD3_manuscript/CD3_slides/AAA561.CD3.c/AAA561.CD3.c.run1	255	0.7	0.0686838348314	0.7	0.0686838348314	-8.19805784962	-12.2198488657	0.822862925433	0.193517058594
27269.0	3586991.0	9646.0	8444.0	3586991.0	4000000.0	213.0	1.0	2.64	1.79	1.15	0.04	7.25	0.37	0.72	0.0700000000002	9.27	0.35	2.12	1.46	0.42	AAA561.CD3.c.X5.Y8.tile.tissue.png	82	1	2000	82	38e1a34b01af1f83ac6b0ff992a6d39c	0	0	0	0	0	0	0	0	0	0	0	0	0	/home/dhl_ec/bnelissen/Slides/CD3_manuscript/CD3_slides/AAA561.CD3.c/AAA561.CD3.c.run1	255	0.7	0.0640403725472	0.7	0.0640403725472	-7.83354357505	-11.6381108482	0.428312661802	0.102400767578
0.0	0.0	0.0	0.0	0.0	2404000.0	0.0	0.0	2.01	2.18	0.71	0.0299999999997	3.22	0.17	0.43	0.13	2.57	0.0699999999997	1.15	0.88	0.22	AAA561.CD3.c.X5.Y9.tile.tissue.png	83	1	2000	83	09b0146be5a9f388379adcc9d90c0b1d	0	0	0	0	0	0	0	0	0	0	0	0	0	/home/dhl_ec/bnelissen/Slides/CD3_manuscript/CD3_slides/AAA561.CD3.c/AAA561.CD3.c.run1	255	1.0	0.06	1.0	0.06	0.0	0.0	0.0	3.81474043261
0.0	0.0	0.0	0.0	0.0	4000000.0	0.0	0.0	2.44	1.39	1.09	0.0599999999999	7.7	0.3	0.87	0.22	5.21	0.19	2.33	2.3	0.56	AAA561.CD3.c.X6.Y0.tile.tissue.png	84	1	2000	84	7f1c6553afaf09af7b06e6c06ace7f95	0	0	0	0	0	0	0	0	0	0	0	0	0	/home/dhl_ec/bnelissen/Slides/CD3_manuscript/CD3_slides/AAA561.CD3.c/AAA561.CD3.c.run1	255	1.0	0.06	1.0	0.06	0.0	-11.9293508963	0.0	5.24840402483
0.0	1616.0	0.0	182.0	1616.0	4000000.0	0.0	1.0	2.67	1.88	1.79	0.0599999999999	8.35	0.36	0.72	0.21	5.89	0.21	2.73	1.47	1.09	AAA561.CD3.c.X6.Y1.tile.tissue.png	85	1	2000	85	526798a9c4c7385fdfcc458195b659a7	0	0	0	0	0	0	0	0	0	0	0	0	0	/home/dhl_ec/bnelissen/Slides/CD3_manuscript/CD3_slides/AAA561.CD3.c/AAA561.CD3.c.run1	255	0.7	0.06	0.7	0.06	-8.70456993021	-11.619074966	4.29017587115	0.169389801117
34505.0	1429256.0	14881.0	39523.0	1429256.0	4000000.0	306.0	24.0	2.07	2.03	1.66	0.04	9.6	0.39	0.94	0.25	11.36	0.41	3.45	2.36	1.37	AAA561.CD3.c.X6.Y2.tile.tissue.png	86	1	2000	86	b1f2fcf768e3dc6502da4f09b084a5e2	0	0	0	0	0	0	0	0	0	0	0	0	0	/home/dhl_ec/bnelissen/Slides/CD3_manuscript/CD3_slides/AAA561.CD3.c/AAA561.CD3.c.run1	255	0.7	0.06	0.7	0.06	-9.41929429474	-12.4932244368	3.63055945215	0.39163346875
18345.0	489461.0	6780.0	41017.0	489461.0	4000000.0	132.0	57.0	1.9	2.72	1.74	0.0700000000002	10.77	0.58	1.18	0.3	9.99	0.34	3.53	2.29	1.24	AAA561.CD3.c.X6.Y3.tile.tissue.png	87	1	2000	87	d804e78fcb6b53c6c6d5048bdb860d05	0	0	0	0	0	0	0	0	0	0	0	0	0	/home/dhl_ec/bnelissen/Slides/CD3_manuscript/CD3_slides/AAA561.CD3.c/AAA561.CD3.c.run1	255	0.7	0.06	0.7	0.06	-9.84414856044	-12.5160234512	2.97154593968	0.2615491875
59284.0	1377255.0	22238.0	58277.0	1377255.0	4000000.0	414.0	53.0	1.62	2.45	1.85	0.0699999999997	10.96	0.59	1.23	0.25	11.26	0.41	3.47	2.15	0.66	AAA561.CD3.c.X6.Y4.tile.tissue.png	88	1	2000	88	a1df52f4b058337a2d1b43817bd49836	0	0	0	0	0	0	0	0	0	0	0	0	0	/home/dhl_ec/bnelissen/Slides/CD3_manuscript/CD3_slides/AAA561.CD3.c/AAA561.CD3.c.run1	255	0.7	0.06	0.7	0.06	-9.54062602303	-12.6550329664	4.12800574547	0.50009434375
100533.0	3434200.0	38256.0	24696.0	3434200.0	4000000.0	754.0	6.0	2.17	3.34	1.76	0.0699999999997	10.19	0.57	1.2	0.12	14.18	0.55	3.33	2.29	0.65	AAA561.CD3.c.X6.Y5.tile.tissue.png	89	1	2000	89	b32e223fec7eb856ef47d56d467ec71c	0	0	0	0	0	0	0	0	0	0	0	0	0	/home/dhl_ec/bnelissen/Slides/CD3_manuscript/CD3_slides/AAA561.CD3.c/AAA561.CD3.c.run1	255	0.7	0.06	0.7	0.06	-9.44580660172	-12.8386471308	3.18336492411	0.481255234375
44643.0	3989451.0	19370.0	8799.0	3989451.0	4000000.0	424.0	1.0	3.6	2.58	1.76	0.0700000000002	10.25	0.55	1.18	0.0800000000004	10.68	0.39	2.2	1.52	0.44	AAA561.CD3.c.X6.Y6.tile.tissue.png	90	1	2000	90	e3b386826668000fe868019ae6c3275c	0	0	0	0	0	0	0	0	0	0	0	0	0	/home/dhl_ec/bnelissen/Slides/CD3_manuscript/CD3_slides/AAA561.CD3.c/AAA561.CD3.c.run1	255	0.7	0.0618459749713	0.7	0.0618459749713	-8.93881929972	-12.4090125432	1.4708158926	0.215703006104
53188.0	3185177.0	20389.0	20706.0	3185177.0	4000000.0	418.0	7.0	1.53	2.12	1.14	0.0500000000002	7.38	0.39	0.74	0.0999999999999	10.05	0.36	2.24	1.53	0.64	AAA561.CD3.c.X6.Y7.tile.tissue.png	91	1	2000	91	ee9ef6b43cc4233e50011dc19376d41b	0	0	0	0	0	0	0	0	0	0	0	0	0	/home/dhl_ec/bnelissen/Slides/CD3_manuscript/CD3_slides/AAA561.CD3.c/AAA561.CD3.c.run1	255	0.7	0.06	0.7	0.06	-8.49721060804	-12.2728901741	0.958633081874	0.269982669922
14087.0	3305098.0	5043.0	8578.0	3305098.0	4000000.0	87.0	2.0	3.28	1.45	1.19	0.0500000000002	9.97	0.58	1.24	0.13	15.41	0.56	3.09	2.36	0.62	AAA561.CD3.c.X6.Y8.tile.tissue.png	92	1	2000	92	c39a0c6a8864af62c7abb5c52cdd6d9e	0	0	0	0	0	0	0	0	0	0	0	0	0	/home/dhl_ec/bnelissen/Slides/CD3_manuscript/CD3_slides/AAA561.CD3.c/AAA561.CD3.c.run1	255	0.7	0.0912393810549	0.7	0.0912393810549	-8.02881745687	-11.5207541615	0.554162492963	0.220163453125
0.0	0.0	0.0	0.0	0.0	2404000.0	0.0	0.0	2.65	0.85	1.14	0.0499999999997	4.77	0.28	0.75	0.21	4.25	0.14	1.86	1.28	0.35	AAA561.CD3.c.X6.Y9.tile.tissue.png	93	1	2000	93	311ddc85cf6e7457830ce6164a965163	0	0	0	0	0	0	0	0	0	0	0	0	0	/home/dhl_ec/bnelissen/Slides/CD3_manuscript/CD3_slides/AAA561.CD3.c/AAA561.CD3.c.run1	255	1.0	0.06	1.0	0.06	0.0	0.0	0.0	3.21078223794
324.0	2123.0	136.0	206.0	2123.0	4000000.0	3.0	1.0	2.16	2.72	1.77	0.0900000000001	10.1	0.57	1.25	0.31	8.39	0.29	3.02	2.36	0.58	AAA561.CD3.c.X7.Y1.tile.tissue.png	94	1	2000	94	bb860d17057d0409ab449c5002d4eb98	0	0	0	0	0	0	0	0	0	0	0	0	0	/home/dhl_ec/bnelissen/Slides/CD3_manuscript/CD3_slides/AAA561.CD3.c/AAA561.CD3.c.run1	255	0.7	0.06	0.7	0.06	-8.79918231517	-11.6157461468	3.19422657856	1.46447485773
13965.0	529346.0	6436.0	16195.0	529346.0	4000000.0	122.0	4.0	2.41	1.51	1.99	0.0700000000002	9.67	0.58	1.19	0.28	10.12	0.36	3.12	2.39	0.61	AAA561.CD3.c.X7.Y2.tile.tissue.png	95	1	2000	95	c899b7281a1952894a6ac48e9add727d	0	0	0	0	0	0	0	0	0	0	0	0	0	/home/dhl_ec/bnelissen/Slides/CD3_manuscript/CD3_slides/AAA561.CD3.c/AAA561.CD3.c.run1	255	0.7	0.06	0.7	0.06	-9.31889896768	-12.2746819931	3.92321929268	0.220631960937
18788.0	1009714.0	8285.0	58249.0	1009714.0	4000000.0	162.0	39.0	3.15	1.52	1.82	0.0699999999997	9.78	0.63	1.21	0.26	10.3	0.4	3.45	2.35	0.61	AAA561.CD3.c.X7.Y3.tile.tissue.png	96	1	2000	96	88798f859ac7f6e966edcbd09fbe6e91	0	0	0	0	0	0	0	0	0	0	0	0	0	/home/dhl_ec/bnelissen/Slides/CD3_manuscript/CD3_slides/AAA561.CD3.c/AAA561.CD3.c.run1	255	0.7	0.06	0.7	0.06	-9.59774507584	-12.3760752749	3.55987379548	0.2855698125
17934.0	694716.0	7597.0	53757.0	694716.0	4000000.0	144.0	85.0	3.76	3.14	1.18	0.0500000000002	7.48	0.4	0.74	0.19	7.5	0.31	2.5	1.53	0.41	AAA561.CD3.c.X7.Y4.tile.tissue.png	97	1	2000	97	429f4c7677455c41f9c7f0a9bd597a8e	0	0	0	0	0	0	0	0	0	0	0	0	0	/home/dhl_ec/bnelissen/Slides/CD3_manuscript/CD3_slides/AAA561.CD3.c/AAA561.CD3.c.run1	255	0.7	0.06	0.7	0.06	-9.73028846088	-12.1580346804	3.41732025463	0.314774351562
120310.0	1701060.0	42582.0	45409.0	1701060.0	4000000.0	814.0	37.0	3.62	1.74	1.14	0.0500000000002	7.46	0.4	0.74	0.16	9.53	0.42	2.36	1.53	0.43	AAA561.CD3.c.X7.Y5.tile.tissue.png	98	1	2000	98	9b82ac269721e6ce5312f128f0628513	0	0	0	0	0	0	0	0	0	0	0	0	0	/home/dhl_ec/bnelissen/Slides/CD3_manuscript/CD3_slides/AAA561.CD3.c/AAA561.CD3.c.run1	255	0.7	0.06	0.7	0.06	-9.50301096257	-12.6192457612	3.61929606906	0.47346190625
74785.0	3342754.0	29147.0	25190.0	3342754.0	4000000.0	566.0	3.0	2.6	2.64	1.18	0.04	7.24	0.4	0.74	0.0900000000001	10.09	0.37	2.27	1.52	0.46	AAA561.CD3.c.X7.Y6.tile.tissue.png	99	1	2000	99	820441b2ce6ea48bd76936d0f1688973	0	0	0	0	0	0	0	0	0	0	0	0	0	/home/dhl_ec/bnelissen/Slides/CD3_manuscript/CD3_slides/AAA561.CD3.c/AAA561.CD3.c.run1	255	0.7	0.06	0.7	0.06	-9.19517774456	-12.7032660484	2.62550484208	0.36076565625
31120.0	3963258.0	13330.0	8136.0	3963258.0	4000000.0	318.0	1.0	2.99	1.24	1.33	0.0799999999999	9.83	0.58	1.24	0.0900000000001	13.48	0.57	3.32	2.34	0.65	AAA561.CD3.c.X7.Y7.tile.tissue.png	100	1	2000	100	c5f655fb8e8af1f0f72f7f80bc7ade23	0	0	0	0	0	0	0	0	0	0	0	0	0	/home/dhl_ec/bnelissen/Slides/CD3_manuscript/CD3_slides/AAA561.CD3.c/AAA561.CD3.c.run1	255	0.7	0.0835616703481	0.7	0.0835616703481	-8.65504864664	-12.3652412156	0.811409925629	0.104659492676
17423.0	1006090.0	6846.0	12259.0	1006090.0	4000000.0	129.0	4.0	3.57	3.28	1.88	0.0599999999999	10.67	0.38	0.75	0.18	11.07	0.4	3.34	2.31	1.12	AAA561.CD3.c.X7.Y8.tile.tissue.png	101	1	2000	101	7e81b21495ac6b7ba56636e0d673642c	0	0	0	0	0	0	0	0	0	0	0	0	0	/home/dhl_ec/bnelissen/Slides/CD3_manuscript/CD3_slides/AAA561.CD3.c/AAA561.CD3.c.run1	255	0.7	0.06	0.7	0.06	-8.82690194832	-12.3896615362	1.6525376371	0.280386898437
341.0	4344.0	179.0	312.0	4344.0	2404000.0	3.0	1.0	2.23	1.93	1.1	0.04	5.91	0.35	0.75	0.2	5.72	0.19	1.9	1.39	0.36	AAA561.CD3.c.X7.Y9.tile.tissue.png	102	1	2000	102	d8700929407985fa26987e2bfed6ea7e	0	0	0	0	0	0	0	0	0	0	0	0	0	/home/dhl_ec/bnelissen/Slides/CD3_manuscript/CD3_slides/AAA561.CD3.c/AAA561.CD3.c.run1	255	0.7	0.06	0.7	0.06	-8.54779883994	-12.2801556544	4.20933686104	2.67225150029
0.0	0.0	0.0	0.0	0.0	4000000.0	0.0	0.0	2.95	1.49	1.79	0.0799999999999	9.14	0.47	1.35	0.33	6.75	0.21	3.02	2.29	1.06	AAA561.CD3.c.X8.Y1.tile.tissue.png	103	1	2000	103	0fcea037738be5993c88f2b86457c125	0	0	0	0	0	0	0	0	0	0	0	0	0	/home/dhl_ec/bnelissen/Slides/CD3_manuscript/CD3_slides/AAA561.CD3.c/AAA561.CD3.c.run1	255	1.0	0.06	1.0	0.06	0.0	-10.6582563764	0.0	8.90411539962
60.0	1430.0	46.0	174.0	1430.0	4000000.0	1.0	1.0	2.34	1.65	1.77	0.0799999999999	9.6	0.56	1.19	0.32	8.96	0.31	3.11	2.29	1.04	AAA561.CD3.c.X8.Y2.tile.tissue.png	104	1	2000	104	45b08bb6fad54c3d60630e537e225c13	0	0	0	0	0	0	0	0	0	0	0	0	0	/home/dhl_ec/bnelissen/Slides/CD3_manuscript/CD3_slides/AAA561.CD3.c/AAA561.CD3.c.run1	255	0.7	0.06	0.7	0.06	-8.75336937836	-11.1446697602	3.48522040037	0.412547190842
13252.0	1003626.0	5748.0	49595.0	1003626.0	4000000.0	116.0	37.0	2.69	3.08	1.77	0.0700000000002	10.15	0.62	1.2	0.27	10.6	0.37	3.51	2.31	1.27	AAA561.CD3.c.X8.Y3.tile.tissue.png	105	1	2000	105	2c1213a3f043adb3c9b985e3d7ff568d	0	0	0	0	0	0	0	0	0	0	0	0	0	/home/dhl_ec/bnelissen/Slides/CD3_manuscript/CD3_slides/AAA561.CD3.c/AAA561.CD3.c.run1	255	0.7	0.06	0.7	0.06	-9.55715449806	-12.6577704135	4.04886538496	0.371170859375
32956.0	1024140.0	13452.0	46442.0	1024140.0	4000000.0	266.0	46.0	2.43	1.9	1.77	0.0700000000002	10.12	0.61	1.19	0.26	10.89	0.39	3.44	2.3	1.14	AAA561.CD3.c.X8.Y4.tile.tissue.png	106	1	2000	106	181ac2a3c8e43bb5759afa5790cbe18e	0	0	0	0	0	0	0	0	0	0	0	0	0	/home/dhl_ec/bnelissen/Slides/CD3_manuscript/CD3_slides/AAA561.CD3.c/AAA561.CD3.c.run1	255	0.7	0.06	0.7	0.06	-9.59612056406	-12.6381284948	3.58293809542	0.326215
47349.0	980781.0	18476.0	52339.0	980781.0	4000000.0	350.0	55.0	2.08	2.22	1.82	0.0700000000002	10.22	0.6	1.33	0.29	11.46	0.39	3.71	2.56	1.0	AAA561.CD3.c.X8.Y5.tile.tissue.png	107	1	2000	107	b3cfb488ad99cc40d9da78e1658c5557	0	0	0	0	0	0	0	0	0	0	0	0	0	/home/dhl_ec/bnelissen/Slides/CD3_manuscript/CD3_slides/AAA561.CD3.c/AAA561.CD3.c.run1	255	0.7	0.06	0.7	0.06	-9.58593730191	-12.6403435713	3.75838445256	0.37769834375
110840.0	3127552.0	44608.0	22125.0	3127552.0	4000000.0	936.0	18.0	3.18	2.21	1.95	0.0800000000004	11.5	0.59	1.2	0.14	14.26	0.54	3.44	2.59	0.72	AAA561.CD3.c.X8.Y6.tile.tissue.png	108	1	2000	108	1abd680b2540e3a28f2d2b4a2b151ed3	0	0	0	0	0	0	0	0	0	0	0	0	0	/home/dhl_ec/bnelissen/Slides/CD3_manuscript/CD3_slides/AAA561.CD3.c/AAA561.CD3.c.run1	255	0.7	0.06	0.7	0.06	-9.47502294701	-12.510463695	3.37507004979	0.4264883125
69609.0	3948925.0	29830.0	9900.0	3948925.0	4000000.0	666.0	3.0	1.3	1.25	1.12	0.0799999999999	10.12	0.56	1.27	0.0900000000001	11.21	0.38	2.18	1.51	0.63	AAA561.CD3.c.X8.Y7.tile.tissue.png	109	1	2000	109	9a6509ec0bf215041caccd68c6f28e0f	0	0	0	0	0	0	0	0	0	0	0	0	0	/home/dhl_ec/bnelissen/Slides/CD3_manuscript/CD3_slides/AAA561.CD3.c/AAA561.CD3.c.run1	255	0.7	0.06	0.7	0.06	-9.29424790299	-12.4076650433	1.87947285141	0.218836773437
19177.0	2009578.0	7712.0	12457.0	2009578.0	4000000.0	144.0	5.0	1.43	1.76	1.13	0.04	6.84	0.36	0.75	0.14	8.28	0.45	3.62	2.3	0.68	AAA561.CD3.c.X8.Y8.tile.tissue.png	110	1	2000	110	041fe57a54d42ae2238e14d5192d58cb	0	0	0	0	0	0	0	0	0	0	0	0	0	/home/dhl_ec/bnelissen/Slides/CD3_manuscript/CD3_slides/AAA561.CD3.c/AAA561.CD3.c.run1	255	0.7	0.06	0.7	0.06	-8.55960945547	-12.0515411215	1.43463373513	0.192016859375
0.0	0.0	0.0	0.0	0.0	2404000.0	0.0	0.0	0.9	1.4	0.72	0.0300000000002	3.34	0.18	0.46	0.13	2.53	0.0700000000002	1.34	0.91	0.33	AAA561.CD3.c.X8.Y9.tile.tissue.png	111	1	2000	111	7d144bc90c6e7e19ef3495a959634f03	0	0	0	0	0	0	0	0	0	0	0	0	0	/home/dhl_ec/bnelissen/Slides/CD3_manuscript/CD3_slides/AAA561.CD3.c/AAA561.CD3.c.run1	255	1.0	0.06	1.0	0.06	0.0	0.0	0.0	9.16400748752
0.0	0.0	0.0	0.0	0.0	4000000.0	0.0	0.0	1.55	2.69	1.77	0.0799999999999	7.03	0.29	0.85	0.22	4.34	0.12	1.97	2.33	0.559999999999	AAA561.CD3.c.X9.Y2.tile.tissue.png	112	1	2000	112	c4e602cb76c49bfe103bb5e236ac80ae	0	0	0	0	0	0	0	0	0	0	0	0	0	/home/dhl_ec/bnelissen/Slides/CD3_manuscript/CD3_slides/AAA561.CD3.c/AAA561.CD3.c.run1	255	1.0	0.06	1.0	0.06	0.0	0.0	0.0	6.1963145
6420.0	435644.0	2882.0	25288.0	435644.0	4000000.0	58.0	12.0	2.4	1.98	1.77	0.0900000000001	7.61	0.37	0.73	0.2	6.89	0.23	2.14	1.47	0.38	AAA561.CD3.c.X9.Y3.tile.tissue.png	113	1	2000	113	4c398316cb60b06019f86b29584e17af	0	0	0	0	0	0	0	0	0	0	0	0	0	/home/dhl_ec/bnelissen/Slides/CD3_manuscript/CD3_slides/AAA561.CD3.c/AAA561.CD3.c.run1	255	0.7	0.06	0.7	0.06	-9.67179766949	-11.8480125857	4.12104551738	0.527528128906
33686.0	1384543.0	14753.0	55561.0	1384543.0	4000000.0	300.0	54.0	2.35	2.41	1.15	0.0499999999997	6.92	0.42	0.74	0.17	7.95	0.27	2.36	1.53	0.42	AAA561.CD3.c.X9.Y4.tile.tissue.png	114	1	2000	114	a584007416433c0d2a65dccb10b218ad	0	0	0	0	0	0	0	0	0	0	0	0	0	/home/dhl_ec/bnelissen/Slides/CD3_manuscript/CD3_slides/AAA561.CD3.c/AAA561.CD3.c.run1	255	0.7	0.06	0.7	0.06	-9.52756865751	-12.4458373784	3.66150821111	0.4278928125
65615.0	1078670.0	23131.0	45183.0	1078670.0	4000000.0	425.0	54.0	4.26	3.11	1.17	0.0700000000002	8.74	0.38	0.72	0.17	7.74	0.25	2.19	1.51	0.61	AAA561.CD3.c.X9.Y5.tile.tissue.png	115	1	2000	115	8ae01629f3dae53b4f8463bbb7ce403a	0	0	0	0	0	0	0	0	0	0	0	0	0	/home/dhl_ec/bnelissen/Slides/CD3_manuscript/CD3_slides/AAA561.CD3.c/AAA561.CD3.c.run1	255	0.7	0.06	0.7	0.06	-9.63837887815	-12.5927109853	3.84842022109	0.4120020625
60144.0	2312936.0	23586.0	39841.0	2312936.0	4000000.0	464.0	38.0	3.47	1.8	1.78	0.0700000000002	8.91	0.38	0.73	0.12	8.4	0.3	2.2	1.47	0.41	AAA561.CD3.c.X9.Y6.tile.tissue.png	116	1	2000	116	b04516b7ab9e69d23992a55e15feabac	0	0	0	0	0	0	0	0	0	0	0	0	0	/home/dhl_ec/bnelissen/Slides/CD3_manuscript/CD3_slides/AAA561.CD3.c/AAA561.CD3.c.run1	255	0.7	0.06	0.7	0.06	-9.36137062348	-12.6224448149	3.53251452985	0.434638726563
65613.0	3893968.0	27615.0	12677.0	3893968.0	4000000.0	585.0	1.0	2.6	1.59	1.77	0.0700000000002	11.91	0.57	1.29	0.0999999999999	15.3	0.38	3.69	2.3	0.64	AAA561.CD3.c.X9.Y7.tile.tissue.png	117	1	2000	117	930455391f8b8f4af407d8b13391e0db	0	0	0	0	0	0	0	0	0	0	0	0	0	/home/dhl_ec/bnelissen/Slides/CD3_manuscript/CD3_slides/AAA561.CD3.c/AAA561.CD3.c.run1	255	0.7	0.06	0.7	0.06	-9.24888687849	-12.5378954058	2.56905117686	0.316148742187
19242.0	2517421.0	7078.0	18080.0	2517421.0	4000000.0	132.0	4.0	1.59	2.12	1.81	0.0799999999999	9.8	0.57	1.2	0.18	11.73	0.47	3.46	2.33	0.63	AAA561.CD3.c.X9.Y8.tile.tissue.png	118	1	2000	118	39b0183603d0efc08e4d24bdf13a5d1b	0	0	0	0	0	0	0	0	0	0	0	0	0	/home/dhl_ec/bnelissen/Slides/CD3_manuscript/CD3_slides/AAA561.CD3.c/AAA561.CD3.c.run1	255	0.7	0.06	0.7	0.06	-8.84371875151	-11.9948795561	1.69856081977	0.198482503906
0.0	0.0	0.0	0.0	0.0	2404000.0	0.0	0.0	0.81	1.22	0.71	0.0299999999997	3.96	0.17	0.44	0.13	2.53	0.0699999999997	1.16	0.880000000001	0.33	AAA561.CD3.c.X9.Y9.tile.tissue.png	119	1	2000	119	32baabb56ac4b5593fc93df863d9be6a	0	0	0	0	0	0	0	0	0	0	0	0	0	/home/dhl_ec/bnelissen/Slides/CD3_manuscript/CD3_slides/AAA561.CD3.c/AAA561.CD3.c.run1	255	1.0	0.06	1.0	0.06	0.0	-9.74397555631	0.0	6.10608860501
[truncated: 2 more columns]
