# Supplementary material for: SlideToolkit: An Assistive Toolset for the Histological Quantification of Whole Slide Images
Source: PLoS One. 2014 Nov 5;9(11):e110289. doi: 10.1371/journal.pone.0110289 (PMC4220929; doi:10.1371/journal.pone.0110289)
Supplement: RawData S1 — ICC and BlandAltman plot - measurements and r-script.zip. Measurements of Run1 and Run2, including the code for the calculation of the intraclass correlation coefficient (ICC) and the code for the Bland and Altman plot. (ZIP) [file pone.0110289.s003.zip › cellprofiler.measurements/run1.1f4a017d2a86c415d4ac79a98a1f4a87.DefaultOUT_Image.csv]

AreaOccupied_AreaOccupied_DAB_Nuclei	AreaOccupied_AreaOccupied_Tissue	AreaOccupied_Perimeter_DAB_Nuclei	AreaOccupied_Perimeter_Tissue	AreaOccupied_TotalArea_DAB_Nuclei	AreaOccupied_TotalArea_Tissue	Count_DAB_Nuclei	Count_Tissue	ExecutionTime_01LoadImages	ExecutionTime_02ColorToGray	ExecutionTime_03Smooth	ExecutionTime_04ImageMath	ExecutionTime_05IdentifyPrimaryObjects	ExecutionTime_06MeasureImageAreaOccupied	ExecutionTime_07UnmixColors	ExecutionTime_08MaskImage	ExecutionTime_09IdentifyPrimaryObjects	ExecutionTime_10MeasureImageAreaOccupied	ExecutionTime_11OverlayOutlines	ExecutionTime_12OverlayOutlines	ExecutionTime_13SaveImages	FileName_Original	Group_Index	Group_Number	Height_Original	ImageNumber	MD5Digest_Original	ModuleError_01LoadImages	ModuleError_02ColorToGray	ModuleError_03Smooth	ModuleError_04ImageMath	ModuleError_05IdentifyPrimaryObjects	ModuleError_06MeasureImageAreaOccupied	ModuleError_07UnmixColors	ModuleError_08MaskImage	ModuleError_09IdentifyPrimaryObjects	ModuleError_10MeasureImageAreaOccupied	ModuleError_11OverlayOutlines	ModuleError_12OverlayOutlines	ModuleError_13SaveImages	PathName_Original	Scaling_Original	Threshold_FinalThreshold_DAB_Nuclei	Threshold_FinalThreshold_Tissue	Threshold_OrigThreshold_DAB_Nuclei	Threshold_OrigThreshold_Tissue	Threshold_SumOfEntropies_DAB_Nuclei	Threshold_SumOfEntropies_Tissue	Threshold_WeightedVariance_DAB_Nuclei	Threshold_WeightedVariance_Tissue
0.0	11015.0	0.0	1013.0	11015.0	2870000.0	0.0	2.0	3.38	2.36	0.98	0.04	4.64	0.26	0.63	0.15	4.02	0.09	1.45	1.07	1.01	AAA154.CD3.extra-duplicate.X1.Y20.tile.tissue.png	1	1	2000	1	9cbe690559e0c7572e83dc0e49a3239d	0	0	0	0	0	0	0	0	0	0	0	0	0	/home/dhl_ec/bnelissen/Slides/CD3_manuscript/CD3_slides/AAA154.CD3.extra-duplicate/AAA154.CD3.extra-duplicate.run1	255	0.7	0.06	0.7	0.06	0.0	-10.5063276296	0.0242945300088	2.15552265676
2473.0	611734.0	1218.0	45955.0	611734.0	4000000.0	31.0	87.0	2.44	1.92	1.12	0.04	6.64	0.37	0.72	0.18	6.77	0.23	2.23	1.48	1.01	AAA154.CD3.extra-duplicate.X10.Y10.tile.tissue.png	2	1	2000	2	433df73165a08df022ed394931f11ca1	0	0	0	0	0	0	0	0	0	0	0	0	0	/home/dhl_ec/bnelissen/Slides/CD3_manuscript/CD3_slides/AAA154.CD3.extra-duplicate/AAA154.CD3.extra-duplicate.run1	255	0.7	0.06	0.7	0.06	-9.84175440237	-11.3391406761	3.23195186668	0.668696269531
723.0	1152753.0	354.0	75542.0	1152753.0	4000000.0	9.0	120.0	3.39	2.01	1.17	0.05	6.78	0.39	0.71	0.16	7.08	0.25	2.26	1.47	0.58	AAA154.CD3.extra-duplicate.X10.Y11.tile.tissue.png	3	1	2000	3	998cc1be5ca358ea37e67a1002beef47	0	0	0	0	0	0	0	0	0	0	0	0	0	/home/dhl_ec/bnelissen/Slides/CD3_manuscript/CD3_slides/AAA154.CD3.extra-duplicate/AAA154.CD3.extra-duplicate.run1	255	0.7	0.06	0.7	0.06	-9.77605762294	-10.9884146225	2.76412030477	0.402482070312
1921.0	1192158.0	911.0	50798.0	1192158.0	4000000.0	22.0	79.0	3.06	2.84	1.12	0.06	6.74	0.68	1.36	0.25	10.86	0.39	3.55	2.35	0.74	AAA154.CD3.extra-duplicate.X10.Y12.tile.tissue.png	4	1	2000	4	511ec75fdaa8a2ca5c04a0956badfe56	0	0	0	0	0	0	0	0	0	0	0	0	0	/home/dhl_ec/bnelissen/Slides/CD3_manuscript/CD3_slides/AAA154.CD3.extra-duplicate/AAA154.CD3.extra-duplicate.run1	255	0.7	0.06	0.7	0.06	-9.67309965376	-12.0630254051	2.9555326976	2.47397878125
1696.0	544276.0	742.0	16632.0	544276.0	4000000.0	16.0	11.0	2.46	1.71	1.79	0.08	10.67	0.56	1.43	0.32	10.58	0.34	3.26	2.29	0.68	AAA154.CD3.extra-duplicate.X10.Y13.tile.tissue.png	5	1	2000	5	9513f6766350feab721d2723ed9dc48f	0	0	0	0	0	0	0	0	0	0	0	0	0	/home/dhl_ec/bnelissen/Slides/CD3_manuscript/CD3_slides/AAA154.CD3.extra-duplicate/AAA154.CD3.extra-duplicate.run1	255	0.7	0.06	0.7	0.06	-9.85369238789	-12.4548938072	3.14105092132	1.58097333594
1034.0	226867.0	555.0	17617.0	226867.0	4000000.0	13.0	31.0	2.32	1.64	1.22	0.06	7.77	0.36	0.82	0.19	6.5	0.21	2.12	1.47	0.39	AAA154.CD3.extra-duplicate.X10.Y5.tile.tissue.png	6	1	2000	6	f6caf31d31ad5f46f057e3705729574e	0	0	0	0	0	0	0	0	0	0	0	0	0	/home/dhl_ec/bnelissen/Slides/CD3_manuscript/CD3_slides/AAA154.CD3.extra-duplicate/AAA154.CD3.extra-duplicate.run1	255	0.7	0.06	0.7	0.06	-9.61334248083	-12.1958559155	2.96904633475	3.32013331738
2414.0	299289.0	1039.0	28221.0	299289.0	4000000.0	21.0	68.0	2.45	2.48	1.24	0.05	7.74	0.59	1.29	0.31	9.87	0.33	2.56	1.55	0.47	AAA154.CD3.extra-duplicate.X10.Y6.tile.tissue.png	7	1	2000	7	bf5159aa833973af327f8fedf297a954	0	0	0	0	0	0	0	0	0	0	0	0	0	/home/dhl_ec/bnelissen/Slides/CD3_manuscript/CD3_slides/AAA154.CD3.extra-duplicate/AAA154.CD3.extra-duplicate.run1	255	0.7	0.06	0.7	0.06	-9.75234919291	-11.7334710977	2.75684463891	2.10601610547
2044.0	508488.0	915.0	40359.0	508488.0	4000000.0	17.0	84.0	3.47	2.11	1.22	0.04	6.86	0.4	0.74	0.19	6.9	0.24	2.28	1.53	0.64	AAA154.CD3.extra-duplicate.X10.Y7.tile.tissue.png	8	1	2000	8	fd9145778fe5fc74a0043de0c61466d4	0	0	0	0	0	0	0	0	0	0	0	0	0	/home/dhl_ec/bnelissen/Slides/CD3_manuscript/CD3_slides/AAA154.CD3.extra-duplicate/AAA154.CD3.extra-duplicate.run1	255	0.7	0.06	0.7	0.06	-9.3368003099	-11.1726498035	1.74511919788	1.17739599805
1776.0	781505.0	870.0	60690.0	781505.0	4000000.0	24.0	108.0	2.95	2.17	1.17	0.05	7.03	0.4	0.74	0.18	7.24	0.41	3.01	1.54	0.64	AAA154.CD3.extra-duplicate.X10.Y8.tile.tissue.png	9	1	2000	9	89ef1141afcc3a4b5e4dd2aca180ceaa	0	0	0	0	0	0	0	0	0	0	0	0	0	/home/dhl_ec/bnelissen/Slides/CD3_manuscript/CD3_slides/AAA154.CD3.extra-duplicate/AAA154.CD3.extra-duplicate.run1	255	0.7	0.06	0.7	0.06	-9.65062518135	-11.2977970324	2.68036118851	0.695329574219
6487.0	821601.0	2899.0	51808.0	821601.0	4000000.0	68.0	72.0	3.52	2.26	1.79	0.07	8.93	0.4	0.75	0.19	7.32	0.24	2.3	1.52	0.69	AAA154.CD3.extra-duplicate.X10.Y9.tile.tissue.png	10	1	2000	10	7f01ed35ad5480930680700654bab790	0	0	0	0	0	0	0	0	0	0	0	0	0	/home/dhl_ec/bnelissen/Slides/CD3_manuscript/CD3_slides/AAA154.CD3.extra-duplicate/AAA154.CD3.extra-duplicate.run1	255	0.7	0.06	0.7	0.06	-9.8375847672	-11.4194200733	3.10843711831	0.667851476562
376.0	874975.0	194.0	50727.0	874975.0	4000000.0	5.0	53.0	2.74	3.18	1.21	0.05	7.04	0.4	0.79	0.18	7.27	0.25	2.33	1.52	0.42	AAA154.CD3.extra-duplicate.X11.Y10.tile.tissue.png	11	1	2000	11	d3f5373cc237b26e7694444d633b9d1b	0	0	0	0	0	0	0	0	0	0	0	0	0	/home/dhl_ec/bnelissen/Slides/CD3_manuscript/CD3_slides/AAA154.CD3.extra-duplicate/AAA154.CD3.extra-duplicate.run1	255	0.7	0.06	0.7	0.06	-9.6539532265	-12.5118761394	4.08404137142	2.47670723828
610.0	1328109.0	354.0	61497.0	1328109.0	4000000.0	9.0	73.0	3.73	1.67	1.18	0.05	7.07	0.48	1.13	0.16	7.64	0.27	2.34	2.05	0.62	AAA154.CD3.extra-duplicate.X11.Y11.tile.tissue.png	12	1	2000	12	67733cc21c03ba287bb3ce053dea1f73	0	0	0	0	0	0	0	0	0	0	0	0	0	/home/dhl_ec/bnelissen/Slides/CD3_manuscript/CD3_slides/AAA154.CD3.extra-duplicate/AAA154.CD3.extra-duplicate.run1	255	0.7	0.06	0.7	0.06	-9.64702298031	-12.3313934761	4.43651893894	2.29962334375
13967.0	1809908.0	5798.0	68763.0	1809908.0	4000000.0	118.0	68.0	3.21	2.45	1.79	0.07	11.13	0.6	1.2	0.21	11.06	0.42	3.48	2.29	0.65	AAA154.CD3.extra-duplicate.X11.Y12.tile.tissue.png	13	1	2000	13	93d1f8fb094eb431c16f4ef393e65851	0	0	0	0	0	0	0	0	0	0	0	0	0	/home/dhl_ec/bnelissen/Slides/CD3_manuscript/CD3_slides/AAA154.CD3.extra-duplicate/AAA154.CD3.extra-duplicate.run1	255	0.7	0.06	0.7	0.06	-9.84860661345	-11.571460629	3.2021143889	1.00951948437
15400.0	1625614.0	5539.0	89433.0	1625614.0	4000000.0	116.0	98.0	1.72	3.5	1.81	0.08	10.62	0.62	1.2	0.22	10.93	0.42	3.54	2.3	0.65	AAA154.CD3.extra-duplicate.X11.Y13.tile.tissue.png	14	1	2000	14	eb91845db34935f5a18ab4dcb8c53939	0	0	0	0	0	0	0	0	0	0	0	0	0	/home/dhl_ec/bnelissen/Slides/CD3_manuscript/CD3_slides/AAA154.CD3.extra-duplicate/AAA154.CD3.extra-duplicate.run1	255	0.7	0.06	0.7	0.06	-9.76849186412	-11.1388073082	2.84312416633	0.9119350625
1832.0	967606.0	655.0	58930.0	967606.0	4000000.0	13.0	76.0	2.58	2.09	1.79	0.08	10.28	0.59	1.27	0.26	10.02	0.37	3.45	2.29	0.62	AAA154.CD3.extra-duplicate.X11.Y14.tile.tissue.png	15	1	2000	15	4865f790cb2a793b26b3b0948ff4d045	0	0	0	0	0	0	0	0	0	0	0	0	0	/home/dhl_ec/bnelissen/Slides/CD3_manuscript/CD3_slides/AAA154.CD3.extra-duplicate/AAA154.CD3.extra-duplicate.run1	255	0.7	0.06	0.7	0.06	-9.75926508332	-12.0173611873	2.53786751765	3.17286644531
54.0	80345.0	30.0	4984.0	80345.0	4000000.0	1.0	10.0	2.58	3.47	1.8	0.08	9.67	0.56	1.42	0.31	9.06	0.31	3.12	2.3	0.56	AAA154.CD3.extra-duplicate.X11.Y15.tile.tissue.png	16	1	2000	16	bd8727324d74ae46693c60f4b086ca4c	0	0	0	0	0	0	0	0	0	0	0	0	0	/home/dhl_ec/bnelissen/Slides/CD3_manuscript/CD3_slides/AAA154.CD3.extra-duplicate/AAA154.CD3.extra-duplicate.run1	255	0.7	0.06	0.7	0.06	-9.2791159977	-12.309457316	3.57800489013	0.442260844727
749.0	489565.0	382.0	32773.0	489565.0	4000000.0	10.0	45.0	4.06	2.34	1.79	0.08	10.2	0.58	1.33	0.29	9.47	0.33	3.38	2.3	0.58	AAA154.CD3.extra-duplicate.X11.Y3.tile.tissue.png	17	1	2000	17	46b9fccefd51d9d63e79d04c459a76fe	0	0	0	0	0	0	0	0	0	0	0	0	0	/home/dhl_ec/bnelissen/Slides/CD3_manuscript/CD3_slides/AAA154.CD3.extra-duplicate/AAA154.CD3.extra-duplicate.run1	255	0.7	0.06	0.7	0.06	-9.75930406356	-12.1279410531	3.74472969821	2.97216585937
368.0	719736.0	200.0	32968.0	719736.0	4000000.0	5.0	26.0	1.11	1.77	1.78	0.0799999999999	10.07	0.58	1.24	0.27	9.75	0.35	3.37	2.29	0.66	AAA154.CD3.extra-duplicate.X11.Y4.tile.tissue.png	18	1	2000	18	c48a9435692826d229480c44017d3fed	0	0	0	0	0	0	0	0	0	0	0	0	0	/home/dhl_ec/bnelissen/Slides/CD3_manuscript/CD3_slides/AAA154.CD3.extra-duplicate/AAA154.CD3.extra-duplicate.run1	255	0.7	0.06	0.7	0.06	-9.52179288842	-11.97154252	3.72196653667	2.96526064453
914.0	681189.0	472.0	44071.0	681189.0	4000000.0	11.0	73.0	3.46	2.89	1.79	0.0700000000001	10.16	0.58	1.19	0.28	9.88	0.36	3.44	2.32	1.42	AAA154.CD3.extra-duplicate.X11.Y5.tile.tissue.png	19	1	2000	19	3c5c558e22e356d647de0698ecc37250	0	0	0	0	0	0	0	0	0	0	0	0	0	/home/dhl_ec/bnelissen/Slides/CD3_manuscript/CD3_slides/AAA154.CD3.extra-duplicate/AAA154.CD3.extra-duplicate.run1	255	0.7	0.06	0.7	0.06	-9.68937479839	-11.4793747929	2.72748158448	0.463260089844
1186.0	614157.0	510.0	51910.0	614157.0	4000000.0	12.0	109.0	1.47	2.7	1.8	0.0700000000001	11.5	0.58	1.23	0.28	9.54	0.38	2.38	1.54	0.87	AAA154.CD3.extra-duplicate.X11.Y6.tile.tissue.png	20	1	2000	20	bc6c0d9e8ed6b20eaa7149c64fbdb8ad	0	0	0	0	0	0	0	0	0	0	0	0	0	/home/dhl_ec/bnelissen/Slides/CD3_manuscript/CD3_slides/AAA154.CD3.extra-duplicate/AAA154.CD3.extra-duplicate.run1	255	0.7	0.06	0.7	0.06	-9.81222420271	-11.4541680445	2.42033508955	0.210561521484
3837.0	1087458.0	1757.0	44855.0	1087458.0	4000000.0	42.0	76.0	3.21	1.48	1.16	0.05	7.02	0.39	0.74	0.17	7.46	0.43	3.53	2.4	0.65	AAA154.CD3.extra-duplicate.X11.Y7.tile.tissue.png	21	1	2000	21	36b0662453773836218a5d7c294b39bb	0	0	0	0	0	0	0	0	0	0	0	0	0	/home/dhl_ec/bnelissen/Slides/CD3_manuscript/CD3_slides/AAA154.CD3.extra-duplicate/AAA154.CD3.extra-duplicate.run1	255	0.7	0.06	0.7	0.06	-9.72938860569	-11.3767329045	3.10899932447	0.256554515625
9084.0	1148547.0	4131.0	70762.0	1148547.0	4000000.0	103.0	117.0	3.57	2.61	1.79	0.0699999999999	10.08	0.61	1.2	0.25	8.35	0.26	2.39	1.53	0.44	AAA154.CD3.extra-duplicate.X11.Y8.tile.tissue.png	22	1	2000	22	27a0a3dd54f52f1ecd21c1e34f955e13	0	0	0	0	0	0	0	0	0	0	0	0	0	/home/dhl_ec/bnelissen/Slides/CD3_manuscript/CD3_slides/AAA154.CD3.extra-duplicate/AAA154.CD3.extra-duplicate.run1	255	0.7	0.06	0.7	0.06	-9.83584772143	-11.3959893344	3.22134066459	0.76909571875
1510.0	707630.0	652.0	54867.0	707630.0	4000000.0	14.0	97.0	2.96	2.95	1.22	0.05	7.04	0.4	0.77	0.18	7.13	0.24	2.3	1.52	0.57	AAA154.CD3.extra-duplicate.X11.Y9.tile.tissue.png	23	1	2000	23	cbb8f3a704044f51413dd053ff2b32da	0	0	0	0	0	0	0	0	0	0	0	0	0	/home/dhl_ec/bnelissen/Slides/CD3_manuscript/CD3_slides/AAA154.CD3.extra-duplicate/AAA154.CD3.extra-duplicate.run1	255	0.7	0.06	0.7	0.06	-9.81927180422	-12.1549715484	3.23649922929	2.39966505469
73.0	127632.0	47.0	7239.0	127632.0	4000000.0	1.0	14.0	3.2	1.94	1.21	0.0600000000001	6.76	0.37	0.86	0.21	6.78	0.22	2.11	1.52	0.53	AAA154.CD3.extra-duplicate.X12.Y11.tile.tissue.png	24	1	2000	24	0a03b5a9f14ad2c6e73ef6a2a00abc39	0	0	0	0	0	0	0	0	0	0	0	0	0	/home/dhl_ec/bnelissen/Slides/CD3_manuscript/CD3_slides/AAA154.CD3.extra-duplicate/AAA154.CD3.extra-duplicate.run1	255	0.7	0.06	0.7	0.06	-9.46229576156	-12.093075421	3.48341957751	1.5556210918
796.0	1162085.0	331.0	79399.0	1162085.0	4000000.0	8.0	129.0	2.26	2.46	1.15	0.05	8.45	0.62	1.23	0.26	10.6	0.42	3.65	2.33	0.65	AAA154.CD3.extra-duplicate.X12.Y12.tile.tissue.png	25	1	2000	25	787f50d96c32b3a0c471b390bac8dbac	0	0	0	0	0	0	0	0	0	0	0	0	0	/home/dhl_ec/bnelissen/Slides/CD3_manuscript/CD3_slides/AAA154.CD3.extra-duplicate/AAA154.CD3.extra-duplicate.run1	255	0.7	0.06	0.7	0.06	-9.62329797412	-11.6517692579	3.48627047865	1.46169112109
2734.0	1249126.0	1227.0	74471.0	1249126.0	4000000.0	28.0	102.0	2.69	1.44	1.81	0.0799999999999	11.21	0.61	1.21	0.24	10.49	0.39	3.56	2.26	0.66	AAA154.CD3.extra-duplicate.X12.Y13.tile.tissue.png	26	1	2000	26	993a4b6f6645b008602416430511f07a	0	0	0	0	0	0	0	0	0	0	0	0	0	/home/dhl_ec/bnelissen/Slides/CD3_manuscript/CD3_slides/AAA154.CD3.extra-duplicate/AAA154.CD3.extra-duplicate.run1	255	0.7	0.06	0.7	0.06	-9.76164759005	-12.0687602299	3.33286058818	1.41193315625
7887.0	1607963.0	3607.0	93666.0	1607963.0	4000000.0	78.0	108.0	2.69	2.75	1.69	0.0500000000001	6.99	0.42	0.75	0.16	7.95	0.42	3.6	2.09	0.64	AAA154.CD3.extra-duplicate.X12.Y14.tile.tissue.png	27	1	2000	27	501defde7c5ae5e4965b5114b7fa8008	0	0	0	0	0	0	0	0	0	0	0	0	0	/home/dhl_ec/bnelissen/Slides/CD3_manuscript/CD3_slides/AAA154.CD3.extra-duplicate/AAA154.CD3.extra-duplicate.run1	255	0.7	0.06	0.7	0.06	-9.78649371021	-10.9289577281	2.71657100832	0.560480976562
1138.0	1040122.0	479.0	47578.0	1040122.0	4000000.0	12.0	47.0	4.12	1.91	1.73	0.0599999999999	7.14	0.4	0.84	0.18	7.37	0.25	2.27	1.52	0.4	AAA154.CD3.extra-duplicate.X12.Y15.tile.tissue.png	28	1	2000	28	01fbed26622828074b362172d9e9cdba	0	0	0	0	0	0	0	0	0	0	0	0	0	/home/dhl_ec/bnelissen/Slides/CD3_manuscript/CD3_slides/AAA154.CD3.extra-duplicate/AAA154.CD3.extra-duplicate.run1	255	0.7	0.06	0.7	0.06	-9.60075629304	-12.1436361088	2.90624842637	3.55474642969
314.0	713949.0	148.0	27546.0	713949.0	4000000.0	4.0	19.0	3.9	1.53	1.62	0.09	10.2	0.61	1.39	0.19	7.22	0.24	2.26	1.54	0.39	AAA154.CD3.extra-duplicate.X12.Y2.tile.tissue.png	29	1	2000	29	1a9ab6fc7cf477644400d7b0a539dbad	0	0	0	0	0	0	0	0	0	0	0	0	0	/home/dhl_ec/bnelissen/Slides/CD3_manuscript/CD3_slides/AAA154.CD3.extra-duplicate/AAA154.CD3.extra-duplicate.run1	255	0.7	0.06	0.7	0.06	-9.3998332274	-11.9280112821	3.15182285147	2.92836285742
0.0	818997.0	0.0	60202.0	818997.0	4000000.0	0.0	103.0	0.97	1.36	1.16	0.05	8.2	0.6	1.26	0.22	7.29	0.17	2.93	2.47	0.66	AAA154.CD3.extra-duplicate.X12.Y3.tile.tissue.png	30	1	2000	30	9e9382c3a2bf977605d26712f9226e14	0	0	0	0	0	0	0	0	0	0	0	0	0	/home/dhl_ec/bnelissen/Slides/CD3_manuscript/CD3_slides/AAA154.CD3.extra-duplicate/AAA154.CD3.extra-duplicate.run1	255	0.7	0.06	0.7	0.06	-8.9615615403	-10.4728638581	2.05730485682	1.06483193945
962.0	953613.0	470.0	64394.0	953613.0	4000000.0	12.0	97.0	2.8	3.27	1.82	0.0700000000001	11.88	0.6	1.22	0.26	10.07	0.37	3.56	2.31	0.67	AAA154.CD3.extra-duplicate.X12.Y4.tile.tissue.png	31	1	2000	31	bade082829c7bde2e000f0f712010549	0	0	0	0	0	0	0	0	0	0	0	0	0	/home/dhl_ec/bnelissen/Slides/CD3_manuscript/CD3_slides/AAA154.CD3.extra-duplicate/AAA154.CD3.extra-duplicate.run1	255	0.7	0.06	0.7	0.06	-9.62325801806	-10.6669747133	2.52683415612	0.199577164063
2369.0	859809.0	1110.0	66355.0	859809.0	4000000.0	28.0	132.0	1.22	2.75	1.76	0.0699999999999	10.42	0.68	1.23	0.28	10.32	0.36	3.56	2.3	0.66	AAA154.CD3.extra-duplicate.X12.Y5.tile.tissue.png	32	1	2000	32	979cee7f11d3003b56f5836dcba41309	0	0	0	0	0	0	0	0	0	0	0	0	0	/home/dhl_ec/bnelissen/Slides/CD3_manuscript/CD3_slides/AAA154.CD3.extra-duplicate/AAA154.CD3.extra-duplicate.run1	255	0.7	0.06	0.7	0.06	-9.74168587924	-10.9535736783	2.89801691084	0.186992867187
6765.0	966921.0	3261.0	60933.0	966921.0	4000000.0	76.0	101.0	3.0	3.07	1.19	0.04	6.83	0.4	0.76	0.18	7.39	0.26	2.33	1.52	0.64	AAA154.CD3.extra-duplicate.X12.Y6.tile.tissue.png	33	1	2000	33	d98c400dd7b7bbf82406b5f9b906f571	0	0	0	0	0	0	0	0	0	0	0	0	0	/home/dhl_ec/bnelissen/Slides/CD3_manuscript/CD3_slides/AAA154.CD3.extra-duplicate/AAA154.CD3.extra-duplicate.run1	255	0.7	0.06	0.7	0.06	-9.84695599465	-11.1481731511	3.11724569976	0.571927148438
4082.0	996404.0	1937.0	35884.0	996404.0	4000000.0	47.0	52.0	3.57	3.04	1.13	0.0599999999999	7.09	0.39	0.77	0.17	7.41	0.25	2.29	1.53	0.42	AAA154.CD3.extra-duplicate.X12.Y7.tile.tissue.png	34	1	2000	34	5a686c02c8b3ae62bd489f8fcf9e914a	0	0	0	0	0	0	0	0	0	0	0	0	0	/home/dhl_ec/bnelissen/Slides/CD3_manuscript/CD3_slides/AAA154.CD3.extra-duplicate/AAA154.CD3.extra-duplicate.run1	255	0.7	0.06	0.7	0.06	-9.75453858872	-12.5817024069	3.23939536293	2.55912710156
1167.0	542765.0	515.0	33605.0	542765.0	4000000.0	11.0	63.0	3.76	3.02	1.13	0.05	6.86	0.39	0.79	0.27	7.1	0.24	2.29	1.53	0.42	AAA154.CD3.extra-duplicate.X12.Y8.tile.tissue.png	35	1	2000	35	dbc246740b260670c59139c5ae5a7030	0	0	0	0	0	0	0	0	0	0	0	0	0	/home/dhl_ec/bnelissen/Slides/CD3_manuscript/CD3_slides/AAA154.CD3.extra-duplicate/AAA154.CD3.extra-duplicate.run1	255	0.7	0.06	0.7	0.06	-9.77625650007	-12.5287587524	3.22953517144	2.31603427734
1337.0	384123.0	632.0	28030.0	384123.0	4000000.0	14.0	47.0	3.28	3.22	1.13	0.0600000000002	7.22	0.44	0.83	0.2	6.93	0.23	2.25	1.54	0.92	AAA154.CD3.extra-duplicate.X12.Y9.tile.tissue.png	36	1	2000	36	efd971301e54f4514db0107230c39140	0	0	0	0	0	0	0	0	0	0	0	0	0	/home/dhl_ec/bnelissen/Slides/CD3_manuscript/CD3_slides/AAA154.CD3.extra-duplicate/AAA154.CD3.extra-duplicate.run1	255	0.7	0.06	0.7	0.06	-9.77776610541	-12.3165729758	3.48177141545	2.69949385937
0.0	20194.0	0.0	2238.0	20194.0	4000000.0	0.0	5.0	2.75	2.88	1.78	0.0800000000002	9.94	0.56	1.45	0.36	8.79	0.22	3.16	2.41	0.94	AAA154.CD3.extra-duplicate.X13.Y0.tile.tissue.png	37	1	2000	37	508328dec77a783a823bfeed26788796	0	0	0	0	0	0	0	0	0	0	0	0	0	/home/dhl_ec/bnelissen/Slides/CD3_manuscript/CD3_slides/AAA154.CD3.extra-duplicate/AAA154.CD3.extra-duplicate.run1	255	0.7	0.06	0.7	0.06	-8.89441774641	-11.9070187216	3.42069472996	0.389325886475
336.0	358217.0	175.0	14701.0	358217.0	4000000.0	4.0	12.0	2.64	2.18	1.48	0.0599999999999	7.27	0.38	0.85	0.2	6.99	0.23	2.2	1.52	0.68	AAA154.CD3.extra-duplicate.X13.Y1.tile.tissue.png	38	1	2000	38	54447e16c284a8e38d9bc402fa69e6ee	0	0	0	0	0	0	0	0	0	0	0	0	0	/home/dhl_ec/bnelissen/Slides/CD3_manuscript/CD3_slides/AAA154.CD3.extra-duplicate/AAA154.CD3.extra-duplicate.run1	255	0.7	0.06	0.7	0.06	-9.31029199284	-11.8691714834	2.86646691383	1.60377235449
108.0	288377.0	45.0	17608.0	288377.0	4000000.0	1.0	42.0	1.74	2.89	1.19	0.0599999999999	7.61	0.38	0.86	0.2	6.88	0.23	2.24	1.54	0.75	AAA154.CD3.extra-duplicate.X13.Y12.tile.tissue.png	39	1	2000	39	26bcc4b6e4fda19d4266a515c5a68feb	0	0	0	0	0	0	0	0	0	0	0	0	0	/home/dhl_ec/bnelissen/Slides/CD3_manuscript/CD3_slides/AAA154.CD3.extra-duplicate/AAA154.CD3.extra-duplicate.run1	255	0.7	0.06	0.7	0.06	-9.4959335347	-12.5677774359	3.86158953909	3.16914051953
330.0	519403.0	176.0	28275.0	519403.0	4000000.0	4.0	33.0	2.6	2.43	1.17	0.05	6.83	0.39	0.82	0.19	7.08	0.24	2.24	1.53	1.47	AAA154.CD3.extra-duplicate.X13.Y13.tile.tissue.png	40	1	2000	40	16b8d14cdef5220688f6b92e21834f1c	0	0	0	0	0	0	0	0	0	0	0	0	0	/home/dhl_ec/bnelissen/Slides/CD3_manuscript/CD3_slides/AAA154.CD3.extra-duplicate/AAA154.CD3.extra-duplicate.run1	255	0.7	0.06	0.7	0.06	-9.71013034455	-12.5163460273	4.10544606935	2.33787755078
2687.0	1265105.0	1320.0	67597.0	1265105.0	4000000.0	32.0	86.0	3.02	2.56	1.16	0.05	7.26	0.41	0.76	0.16	7.72	0.42	3.76	2.61	0.57	AAA154.CD3.extra-duplicate.X13.Y14.tile.tissue.png	41	1	2000	41	728afa0c01bfa62829dfd9e54e00ddc9	0	0	0	0	0	0	0	0	0	0	0	0	0	/home/dhl_ec/bnelissen/Slides/CD3_manuscript/CD3_slides/AAA154.CD3.extra-duplicate/AAA154.CD3.extra-duplicate.run1	255	0.7	0.06	0.7	0.06	-9.7668357944	-12.0301790508	3.11055381595	1.65134314062
5174.0	1439665.0	2382.0	79265.0	1439665.0	4000000.0	56.0	94.0	2.85	3.65	1.15	0.05	6.86	0.4	0.76	0.16	7.8	0.27	2.42	1.58	0.44	AAA154.CD3.extra-duplicate.X13.Y15.tile.tissue.png	42	1	2000	42	08486dacd16a00b3fd8f4540280d3fa2	0	0	0	0	0	0	0	0	0	0	0	0	0	/home/dhl_ec/bnelissen/Slides/CD3_manuscript/CD3_slides/AAA154.CD3.extra-duplicate/AAA154.CD3.extra-duplicate.run1	255	0.7	0.06	0.7	0.06	-9.93658109613	-11.0015222979	2.80881946074	1.34574699219
141.0	458528.0	103.0	9794.0	458528.0	4000000.0	2.0	7.0	2.01	2.35	1.14	0.05	7.38	0.38	0.86	0.2	6.97	0.23	2.15	1.52	0.36	AAA154.CD3.extra-duplicate.X13.Y16.tile.tissue.png	43	1	2000	43	84314eefce695b10295af5957417daf0	0	0	0	0	0	0	0	0	0	0	0	0	0	/home/dhl_ec/bnelissen/Slides/CD3_manuscript/CD3_slides/AAA154.CD3.extra-duplicate/AAA154.CD3.extra-duplicate.run1	255	0.7	0.06	0.7	0.06	-8.59968829396	-12.2288950379	4.06169543101	0.937911824219
321.0	2903178.0	153.0	35821.0	2903178.0	4000000.0	4.0	16.0	1.62	3.1	1.14	0.0600000000002	6.6	0.39	0.75	0.0999999999999	8.77	0.32	2.29	1.52	0.43	AAA154.CD3.extra-duplicate.X13.Y2.tile.tissue.png	44	1	2000	44	65be766ead8489b7bcf7b82f79219ec7	0	0	0	0	0	0	0	0	0	0	0	0	0	/home/dhl_ec/bnelissen/Slides/CD3_manuscript/CD3_slides/AAA154.CD3.extra-duplicate/AAA154.CD3.extra-duplicate.run1	255	0.7	0.06	0.7	0.06	-9.70563398136	-11.3902546618	2.90819316545	1.59595717578
1318.0	937651.0	646.0	65391.0	937651.0	4000000.0	17.0	114.0	3.77	1.74	1.15	0.0400000000002	6.97	0.4	1.31	0.29	10.7	0.39	3.94	1.53	0.44	AAA154.CD3.extra-duplicate.X13.Y3.tile.tissue.png	45	1	2000	45	04c471d590799b6939187f4d79bce684	0	0	0	0	0	0	0	0	0	0	0	0	0	/home/dhl_ec/bnelissen/Slides/CD3_manuscript/CD3_slides/AAA154.CD3.extra-duplicate/AAA154.CD3.extra-duplicate.run1	255	0.7	0.06	0.7	0.06	-9.53310945378	-10.7034798118	2.52678668161	0.2013981875
1682.0	847611.0	794.0	53106.0	847611.0	4000000.0	21.0	72.0	2.81	2.22	1.18	0.04	7.6	0.6	1.24	0.28	10.07	0.24	2.35	1.53	0.64	AAA154.CD3.extra-duplicate.X13.Y4.tile.tissue.png	46	1	2000	46	e6cfb42fb885774d6e4c319e08005785	0	0	0	0	0	0	0	0	0	0	0	0	0	/home/dhl_ec/bnelissen/Slides/CD3_manuscript/CD3_slides/AAA154.CD3.extra-duplicate/AAA154.CD3.extra-duplicate.run1	255	0.7	0.06	0.7	0.06	-9.82239177535	-11.9452899245	4.12823155592	1.60854541016
3341.0	1292873.0	1560.0	80034.0	1292873.0	4000000.0	42.0	102.0	4.16	2.41	1.1	0.05	7.44	0.41	0.77	0.17	7.68	0.39	3.85	1.53	0.46	AAA154.CD3.extra-duplicate.X13.Y5.tile.tissue.png	47	1	2000	47	dca2f9a32640da7e77625a1ab8832243	0	0	0	0	0	0	0	0	0	0	0	0	0	/home/dhl_ec/bnelissen/Slides/CD3_manuscript/CD3_slides/AAA154.CD3.extra-duplicate/AAA154.CD3.extra-duplicate.run1	255	0.7	0.06	0.7	0.06	-9.89214906117	-12.0582478911	4.36856263292	1.60006809375
5023.0	360958.0	2055.0	26338.0	360958.0	4000000.0	44.0	48.0	2.65	3.98	1.11	0.0600000000002	6.94	0.38	0.84	0.2	6.71	0.22	2.15	2.44	0.59	AAA154.CD3.extra-duplicate.X13.Y6.tile.tissue.png	48	1	2000	48	bca07bb9e35285ad2b5accc4b9d76531	0	0	0	0	0	0	0	0	0	0	0	0	0	/home/dhl_ec/bnelissen/Slides/CD3_manuscript/CD3_slides/AAA154.CD3.extra-duplicate/AAA154.CD3.extra-duplicate.run1	255	0.7	0.06	0.7	0.06	-9.91813666711	-12.4419689855	3.48508687256	2.77192269922
269.0	45091.0	144.0	3954.0	45091.0	4000000.0	3.0	11.0	2.94	1.57	1.8	0.0900000000001	9.67	0.57	1.4	0.33	9.2	0.31	3.21	2.31	0.55	AAA154.CD3.extra-duplicate.X13.Y7.tile.tissue.png	49	1	2000	49	9de248ea40b13d7e3b85330ad7de2b00	0	0	0	0	0	0	0	0	0	0	0	0	0	/home/dhl_ec/bnelissen/Slides/CD3_manuscript/CD3_slides/AAA154.CD3.extra-duplicate/AAA154.CD3.extra-duplicate.run1	255	0.7	0.06	0.7	0.06	-9.79772637815	-12.2180413348	4.58365757207	1.39058958594
156.0	298326.0	94.0	16153.0	298326.0	4000000.0	2.0	30.0	3.57	3.07	1.13	0.0599999999999	6.79	0.38	0.82	0.2	7.0	0.33	3.33	2.33	0.6	AAA154.CD3.extra-duplicate.X13.Y8.tile.tissue.png	50	1	2000	50	d2eff65bb6a789ae48f9cdfc64fd8571	0	0	0	0	0	0	0	0	0	0	0	0	0	/home/dhl_ec/bnelissen/Slides/CD3_manuscript/CD3_slides/AAA154.CD3.extra-duplicate/AAA154.CD3.extra-duplicate.run1	255	0.7	0.06	0.7	0.06	-9.53061933994	-12.530457232	3.28157248648	2.50944061328
1563.0	457147.0	643.0	34648.0	457147.0	4000000.0	14.0	59.0	3.69	2.97	1.1	0.05	6.77	0.38	0.82	0.19	7.0	0.23	2.27	1.53	0.39	AAA154.CD3.extra-duplicate.X14.Y0.tile.tissue.png	51	1	2000	51	27b45a22ac8f6b694127f6f482e32e7d	0	0	0	0	0	0	0	0	0	0	0	0	0	/home/dhl_ec/bnelissen/Slides/CD3_manuscript/CD3_slides/AAA154.CD3.extra-duplicate/AAA154.CD3.extra-duplicate.run1	255	0.7	0.06	0.7	0.06	-10.199165151	-12.172147412	3.33842888274	3.05590054687
227.0	1347204.0	115.0	32836.0	1347204.0	4000000.0	3.0	27.0	2.79	2.85	1.14	0.05	7.04	0.39	0.77	0.16	7.61	0.27	2.29	1.52	0.59	AAA154.CD3.extra-duplicate.X14.Y1.tile.tissue.png	52	1	2000	52	2fea28951168a53b2f29b6e9187d78bc	0	0	0	0	0	0	0	0	0	0	0	0	0	/home/dhl_ec/bnelissen/Slides/CD3_manuscript/CD3_slides/AAA154.CD3.extra-duplicate/AAA154.CD3.extra-duplicate.run1	255	0.7	0.06	0.7	0.06	-9.16502576938	-12.2093962745	2.21274346419	2.59595278906
0.0	17524.0	0.0	1793.0	17524.0	4000000.0	0.0	6.0	2.88	1.34	1.09	0.05	6.58	0.37	0.9	0.21	6.24	0.14	2.06	1.53	0.38	AAA154.CD3.extra-duplicate.X14.Y13.tile.tissue.png	53	1	2000	53	8f05a98a1f6b64f4eef088da24a55c72	0	0	0	0	0	0	0	0	0	0	0	0	0	/home/dhl_ec/bnelissen/Slides/CD3_manuscript/CD3_slides/AAA154.CD3.extra-duplicate/AAA154.CD3.extra-duplicate.run1	255	0.7	0.06	0.7	0.06	-8.76003665933	-11.7277727615	3.81517087736	0.657850187622
522.0	295959.0	247.0	19713.0	295959.0	4000000.0	6.0	47.0	2.16	2.15	1.14	0.0599999999999	7.26	0.38	0.84	0.2	6.91	0.23	2.24	1.53	0.39	AAA154.CD3.extra-duplicate.X14.Y14.tile.tissue.png	54	1	2000	54	3d76260f401c47f58d909d42f1fa9bc9	0	0	0	0	0	0	0	0	0	0	0	0	0	/home/dhl_ec/bnelissen/Slides/CD3_manuscript/CD3_slides/AAA154.CD3.extra-duplicate/AAA154.CD3.extra-duplicate.run1	255	0.7	0.06	0.7	0.06	-9.49833328172	-12.4254374895	3.36341525231	3.38443725586
4204.0	1220704.0	1997.0	77467.0	1220704.0	4000000.0	48.0	114.0	3.84	2.36	1.17	0.0500000000002	6.86	0.61	0.78	0.16	10.38	0.39	3.6	2.32	0.66	AAA154.CD3.extra-duplicate.X14.Y15.tile.tissue.png	55	1	2000	55	ec64f118427f1e86970e79f207fa2cc0	0	0	0	0	0	0	0	0	0	0	0	0	0	/home/dhl_ec/bnelissen/Slides/CD3_manuscript/CD3_slides/AAA154.CD3.extra-duplicate/AAA154.CD3.extra-duplicate.run1	255	0.7	0.06	0.7	0.06	-9.7401994397	-11.461599383	2.94318548576	0.874161164062
109.0	644394.0	54.0	31278.0	644394.0	4000000.0	1.0	34.0	1.07	2.09	1.79	0.0800000000002	10.44	0.58	1.35	0.28	9.75	0.36	3.29	2.36	0.59	AAA154.CD3.extra-duplicate.X14.Y16.tile.tissue.png	56	1	2000	56	54014bd5c15149fd8eed9c6ea2bab739	0	0	0	0	0	0	0	0	0	0	0	0	0	/home/dhl_ec/bnelissen/Slides/CD3_manuscript/CD3_slides/AAA154.CD3.extra-duplicate/AAA154.CD3.extra-duplicate.run1	255	0.7	0.06	0.7	0.06	-9.51302598542	-12.4599038473	3.29001256913	3.04424357031
1660.0	2263808.0	787.0	64984.0	2263808.0	4000000.0	20.0	61.0	3.36	3.48	1.78	0.0800000000002	9.5	0.41	0.76	0.13	8.4	0.45	3.57	2.31	0.91	AAA154.CD3.extra-duplicate.X14.Y2.tile.tissue.png	57	1	2000	57	e1a4d19d0d09abca108fdc672eca3c36	0	0	0	0	0	0	0	0	0	0	0	0	0	/home/dhl_ec/bnelissen/Slides/CD3_manuscript/CD3_slides/AAA154.CD3.extra-duplicate/AAA154.CD3.extra-duplicate.run1	255	0.7	0.06	0.7	0.06	-9.45567842396	-10.728914929	2.28746688107	0.248458828125
2073.0	696836.0	942.0	49966.0	696836.0	4000000.0	24.0	100.0	2.89	3.18	1.13	0.05	7.02	0.4	0.77	0.18	7.22	0.24	2.33	1.55	1.47	AAA154.CD3.extra-duplicate.X14.Y3.tile.tissue.png	58	1	2000	58	4574b68ab21051921b74e383efbaba63	0	0	0	0	0	0	0	0	0	0	0	0	0	/home/dhl_ec/bnelissen/Slides/CD3_manuscript/CD3_slides/AAA154.CD3.extra-duplicate/AAA154.CD3.extra-duplicate.run1	255	0.7	0.06	0.7	0.06	-9.93972706232	-12.1198502866	3.68312583653	2.04645360156
3403.0	1151928.0	1576.0	54587.0	1151928.0	4000000.0	43.0	74.0	2.06	2.91	1.13	0.05	7.0	0.61	0.97	0.17	7.56	0.26	2.32	2.3	1.65	AAA154.CD3.extra-duplicate.X14.Y4.tile.tissue.png	59	1	2000	59	cc50f8e4308c9d8ac46de461e16c4db2	0	0	0	0	0	0	0	0	0	0	0	0	0	/home/dhl_ec/bnelissen/Slides/CD3_manuscript/CD3_slides/AAA154.CD3.extra-duplicate/AAA154.CD3.extra-duplicate.run1	255	0.7	0.06	0.7	0.06	-9.89168475455	-12.3850011365	4.61187304531	1.724433875
668.0	445366.0	341.0	30703.0	445366.0	4000000.0	9.0	53.0	1.64	1.96	1.77	0.0899999999999	8.35	0.39	0.82	0.19	7.02	0.24	2.26	1.52	0.73	AAA154.CD3.extra-duplicate.X14.Y5.tile.tissue.png	60	1	2000	60	b67b388d1b4a71f9d4e18b96e251bd40	0	0	0	0	0	0	0	0	0	0	0	0	0	/home/dhl_ec/bnelissen/Slides/CD3_manuscript/CD3_slides/AAA154.CD3.extra-duplicate/AAA154.CD3.extra-duplicate.run1	255	0.7	0.06	0.7	0.06	-9.74536917651	-12.4937685516	5.33460976185	2.84293542969
1113.0	179922.0	469.0	13584.0	179922.0	4000000.0	10.0	29.0	3.13	1.95	1.15	0.0599999999999	7.34	0.57	1.28	0.22	6.82	0.22	2.2	1.54	0.76	AAA154.CD3.extra-duplicate.X14.Y6.tile.tissue.png	61	1	2000	61	8a8a0e76bdcd2effcf7988cc8c59c2ca	0	0	0	0	0	0	0	0	0	0	0	0	0	/home/dhl_ec/bnelissen/Slides/CD3_manuscript/CD3_slides/AAA154.CD3.extra-duplicate/AAA154.CD3.extra-duplicate.run1	255	0.7	0.06	0.7	0.06	-9.56423277519	-12.4613682436	5.54530592474	2.11731156836
108.0	17458.0	42.0	1784.0	17458.0	4000000.0	1.0	7.0	2.75	2.31	1.16	0.0600000000002	6.67	0.37	0.98	0.32	9.12	0.3	3.13	2.32	0.85	AAA154.CD3.extra-duplicate.X14.Y7.tile.tissue.png	62	1	2000	62	c6e6e427faee4a7bf106ef269bbc1871	0	0	0	0	0	0	0	0	0	0	0	0	0	/home/dhl_ec/bnelissen/Slides/CD3_manuscript/CD3_slides/AAA154.CD3.extra-duplicate/AAA154.CD3.extra-duplicate.run1	255	0.7	0.06	0.7	0.06	-9.55696938724	-11.8078537696	3.9296342288	0.548448215698
0.0	17706.0	0.0	2058.0	17706.0	4000000.0	0.0	8.0	2.04	2.49	1.77	0.0899999999999	9.88	0.57	1.43	0.34	8.67	0.22	3.15	2.33	0.88	AAA154.CD3.extra-duplicate.X14.Y8.tile.tissue.png	63	1	2000	63	59cba6620cbc51854186fe72acf0336a	0	0	0	0	0	0	0	0	0	0	0	0	0	/home/dhl_ec/bnelissen/Slides/CD3_manuscript/CD3_slides/AAA154.CD3.extra-duplicate/AAA154.CD3.extra-duplicate.run1	255	0.7	0.06	0.7	0.06	-8.98027890443	-11.7686058013	3.74879466683	0.982136016968
166.0	230854.0	99.0	22427.0	230854.0	4000000.0	3.0	52.0	3.81	1.56	1.76	0.0800000000002	12.1	0.57	1.33	0.31	9.41	0.32	3.3	2.3	1.04	AAA154.CD3.extra-duplicate.X15.Y0.tile.tissue.png	64	1	2000	64	76392853c77c082cdbcf18bbd26fd7c1	0	0	0	0	0	0	0	0	0	0	0	0	0	/home/dhl_ec/bnelissen/Slides/CD3_manuscript/CD3_slides/AAA154.CD3.extra-duplicate/AAA154.CD3.extra-duplicate.run1	255	0.7	0.06	0.7	0.06	-9.6870064243	-12.0482838366	2.9587758453	4.01059508594
84.0	1526409.0	38.0	44875.0	1526409.0	4000000.0	1.0	30.0	3.15	1.54	1.78	0.0699999999999	10.53	0.59	1.23	0.23	10.73	0.4	3.19	2.31	0.62	AAA154.CD3.extra-duplicate.X15.Y1.tile.tissue.png	65	1	2000	65	833b737cb8d6dd3193539d4dd4507371	0	0	0	0	0	0	0	0	0	0	0	0	0	/home/dhl_ec/bnelissen/Slides/CD3_manuscript/CD3_slides/AAA154.CD3.extra-duplicate/AAA154.CD3.extra-duplicate.run1	255	0.7	0.06	0.7	0.06	-9.113277152	-12.0332635769	1.89695642012	2.39784800781
2792.0	918945.0	1248.0	61230.0	918945.0	4000000.0	28.0	113.0	2.82	1.79	1.75	0.0699999999999	7.23	0.4	0.76	0.18	7.34	0.41	3.64	2.4	0.65	AAA154.CD3.extra-duplicate.X15.Y15.tile.tissue.png	66	1	2000	66	5aa7373486bb0749eb97bbebc69c6025	0	0	0	0	0	0	0	0	0	0	0	0	0	/home/dhl_ec/bnelissen/Slides/CD3_manuscript/CD3_slides/AAA154.CD3.extra-duplicate/AAA154.CD3.extra-duplicate.run1	255	0.7	0.06	0.7	0.06	-9.75214815717	-11.8006395687	3.21221173563	1.50379174219
2390.0	503421.0	971.0	14257.0	503421.0	4000000.0	17.0	8.0	3.66	2.27	1.16	0.0799999999999	12.3	0.58	0.86	0.19	6.95	0.23	2.14	1.53	0.6	AAA154.CD3.extra-duplicate.X15.Y16.tile.tissue.png	67	1	2000	67	2a36f3811e66af495c896f67e7226f61	0	0	0	0	0	0	0	0	0	0	0	0	0	/home/dhl_ec/bnelissen/Slides/CD3_manuscript/CD3_slides/AAA154.CD3.extra-duplicate/AAA154.CD3.extra-duplicate.run1	255	0.7	0.06	0.7	0.06	-9.94143657038	-12.4099036536	4.59065665936	0.981762589844
1430.0	970413.0	708.0	66717.0	970413.0	4000000.0	18.0	112.0	2.8	2.39	1.12	0.04	6.86	0.4	0.75	0.17	7.32	0.24	2.35	1.53	0.43	AAA154.CD3.extra-duplicate.X15.Y2.tile.tissue.png	68	1	2000	68	bcfa28dc76f9895bbdcfa8a970651f0d	0	0	0	0	0	0	0	0	0	0	0	0	0	/home/dhl_ec/bnelissen/Slides/CD3_manuscript/CD3_slides/AAA154.CD3.extra-duplicate/AAA154.CD3.extra-duplicate.run1	255	0.7	0.06	0.7	0.06	-9.55857423894	-11.1022136139	2.47054023079	0.428667296875
0.0	6083.0	0.0	655.0	6083.0	2870000.0	0.0	2.0	2.11	2.98	0.88	0.04	4.7	0.26	0.63	0.15	4.04	0.1	1.48	1.08	0.26	AAA154.CD3.extra-duplicate.X15.Y20.tile.tissue.png	69	1	2000	69	a022b5832952ac1ae017bd48dec22bec	0	0	0	0	0	0	0	0	0	0	0	0	0	/home/dhl_ec/bnelissen/Slides/CD3_manuscript/CD3_slides/AAA154.CD3.extra-duplicate/AAA154.CD3.extra-duplicate.run1	255	0.7	0.06	0.7	0.06	0.0	-11.0360237699	0.064627355638	1.70060081675
1665.0	602889.0	829.0	43270.0	602889.0	4000000.0	22.0	70.0	2.53	2.88	1.16	0.0500000000002	6.83	0.65	1.29	0.33	10.01	0.39	3.56	2.37	0.65	AAA154.CD3.extra-duplicate.X15.Y3.tile.tissue.png	70	1	2000	70	87de6bf7b4ffc221ce0e2f3248f3ee7a	0	0	0	0	0	0	0	0	0	0	0	0	0	/home/dhl_ec/bnelissen/Slides/CD3_manuscript/CD3_slides/AAA154.CD3.extra-duplicate/AAA154.CD3.extra-duplicate.run1	255	0.7	0.06	0.7	0.06	-9.64581609257	-12.398854886	3.57102271339	2.15434045703
3117.0	389525.0	1418.0	30832.0	389525.0	4000000.0	36.0	72.0	2.99	2.15	1.12	0.0500000000002	7.28	0.39	0.76	0.2	7.0	0.23	2.28	1.53	0.41	AAA154.CD3.extra-duplicate.X15.Y4.tile.tissue.png	71	1	2000	71	ee7aac159a8bec0265da6b358c4407bb	0	0	0	0	0	0	0	0	0	0	0	0	0	/home/dhl_ec/bnelissen/Slides/CD3_manuscript/CD3_slides/AAA154.CD3.extra-duplicate/AAA154.CD3.extra-duplicate.run1	255	0.7	0.06	0.7	0.06	-9.92903927315	-11.9511987623	3.9531079183	1.90152709375
0.0	61268.0	0.0	6407.0	61268.0	4000000.0	0.0	17.0	2.72	2.24	1.12	0.0599999999999	6.64	0.37	0.88	0.22	6.3	0.14	2.12	1.52	0.35	AAA154.CD3.extra-duplicate.X15.Y5.tile.tissue.png	72	1	2000	72	b976a0e35c6d518eaa30f986fc8a2786	0	0	0	0	0	0	0	0	0	0	0	0	0	/home/dhl_ec/bnelissen/Slides/CD3_manuscript/CD3_slides/AAA154.CD3.extra-duplicate/AAA154.CD3.extra-duplicate.run1	255	0.7	0.06	0.7	0.06	-9.070515428	-11.9135881053	3.41278669341	2.43593109082
2917.0	428690.0	1259.0	29993.0	428690.0	4000000.0	26.0	50.0	2.62	1.25	1.14	0.0599999999999	6.71	0.38	0.78	0.21	7.03	0.23	2.24	1.52	0.610000000001	AAA154.CD3.extra-duplicate.X16.Y0.tile.tissue.png	73	1	2000	73	2a4067d4a81f4c3a2737ba84eade8d77	0	0	0	0	0	0	0	0	0	0	0	0	0	/home/dhl_ec/bnelissen/Slides/CD3_manuscript/CD3_slides/AAA154.CD3.extra-duplicate/AAA154.CD3.extra-duplicate.run1	255	0.7	0.06	0.7	0.06	-9.76700162244	-12.3566794411	3.27296415686	3.08788594922
594.0	1500799.0	189.0	26728.0	1500799.0	4000000.0	2.0	26.0	2.66	2.89	1.14	0.0500000000002	6.85	0.39	0.77	0.15	7.7	0.27	2.26	1.52	0.4	AAA154.CD3.extra-duplicate.X16.Y1.tile.tissue.png	74	1	2000	74	c24062640e462fb61f18e767a6b644c5	0	0	0	0	0	0	0	0	0	0	0	0	0	/home/dhl_ec/bnelissen/Slides/CD3_manuscript/CD3_slides/AAA154.CD3.extra-duplicate/AAA154.CD3.extra-duplicate.run1	255	0.7	0.06	0.7	0.06	-9.37867031081	-12.2912706588	2.64746099663	2.11277942969
2764.0	745637.0	1405.0	40904.0	745637.0	4000000.0	31.0	48.0	3.26	2.86	1.1	0.0499999999997	7.94	0.6	1.38	0.28	10.62	0.39	3.82	2.39	0.64	AAA154.CD3.extra-duplicate.X16.Y14.tile.tissue.png	75	1	2000	75	818361f158b54fb608f8896929256ac1	0	0	0	0	0	0	0	0	0	0	0	0	0	/home/dhl_ec/bnelissen/Slides/CD3_manuscript/CD3_slides/AAA154.CD3.extra-duplicate/AAA154.CD3.extra-duplicate.run1	255	0.7	0.06	0.7	0.06	-9.69182506647	-12.3331705911	2.6754344316	3.34570095703
1341.0	944039.0	609.0	52806.0	944039.0	4000000.0	14.0	85.0	2.9	1.9	1.12	0.0500000000002	7.08	0.4	0.8	0.27	10.25	0.37	3.46	2.24	0.62	AAA154.CD3.extra-duplicate.X16.Y15.tile.tissue.png	76	1	2000	76	1e9f9e0dbbbce1565f3ec53940140663	0	0	0	0	0	0	0	0	0	0	0	0	0	/home/dhl_ec/bnelissen/Slides/CD3_manuscript/CD3_slides/AAA154.CD3.extra-duplicate/AAA154.CD3.extra-duplicate.run1	255	0.7	0.06	0.7	0.06	-9.8077608569	-12.3299242097	3.32695903332	3.54594054687
413.0	1097191.0	212.0	69134.0	1097191.0	4000000.0	5.0	112.0	3.26	3.13	1.77	0.0700000000002	10.39	0.63	1.23	0.26	10.21	0.38	3.49	2.28	0.65	AAA154.CD3.extra-duplicate.X16.Y2.tile.tissue.png	77	1	2000	77	b29b9cd1ee8651acd575ced99a8beb03	0	0	0	0	0	0	0	0	0	0	0	0	0	/home/dhl_ec/bnelissen/Slides/CD3_manuscript/CD3_slides/AAA154.CD3.extra-duplicate/AAA154.CD3.extra-duplicate.run1	255	0.7	0.06	0.7	0.06	-9.53692330964	-11.0247829313	2.60749750781	0.236157464844
0.0	45955.0	0.0	1664.0	45955.0	2870000.0	0.0	1.0	0.69	1.05	1.35	0.0600000000004	7.16	0.45	1.07	0.23	6.2	0.16	2.31	1.71	0.46	AAA154.CD3.extra-duplicate.X16.Y20.tile.tissue.png	78	1	2000	78	88d88e33a62f3e72ede988d35743a2d0	0	0	0	0	0	0	0	0	0	0	0	0	0	/home/dhl_ec/bnelissen/Slides/CD3_manuscript/CD3_slides/AAA154.CD3.extra-duplicate/AAA154.CD3.extra-duplicate.run1	255	0.7	0.06	0.7	0.06	0.0	-12.3816041123	3.89104422805	0.725084394735
8500.0	1391189.0	3983.0	62641.0	1391189.0	4000000.0	86.0	106.0	2.25	3.03	1.77	0.0699999999997	11.66	0.6	1.23	0.24	10.46	0.39	3.48	2.29	0.65	AAA154.CD3.extra-duplicate.X16.Y3.tile.tissue.png	79	1	2000	79	500d2391d09c932daa5cea5b2107300b	0	0	0	0	0	0	0	0	0	0	0	0	0	/home/dhl_ec/bnelissen/Slides/CD3_manuscript/CD3_slides/AAA154.CD3.extra-duplicate/AAA154.CD3.extra-duplicate.run1	255	0.7	0.06	0.7	0.06	-9.70507711637	-11.9093295577	3.21227870311	1.65737484375
65.0	315560.0	34.0	27284.0	315560.0	4000000.0	1.0	69.0	1.12	2.11	1.08	0.0799999999999	9.27	0.39	0.77	0.2	6.89	0.33	3.41	2.21	0.53	AAA154.CD3.extra-duplicate.X16.Y4.tile.tissue.png	80	1	2000	80	e5d49ff2d3e95260da1b69f830d1dd8b	0	0	0	0	0	0	0	0	0	0	0	0	0	/home/dhl_ec/bnelissen/Slides/CD3_manuscript/CD3_slides/AAA154.CD3.extra-duplicate/AAA154.CD3.extra-duplicate.run1	255	0.7	0.06	0.7	0.06	-9.46511690262	-12.2262691664	3.47684592192	2.92905468555
241.0	197080.0	107.0	11136.0	197080.0	4000000.0	2.0	18.0	0.97	1.36	1.76	0.0799999999999	9.81	0.38	1.24	0.2	6.82	0.29	2.2	1.54	0.51	AAA154.CD3.extra-duplicate.X16.Y5.tile.tissue.png	81	1	2000	81	248927380dd14c4c2e71ebdfb27a8f71	0	0	0	0	0	0	0	0	0	0	0	0	0	/home/dhl_ec/bnelissen/Slides/CD3_manuscript/CD3_slides/AAA154.CD3.extra-duplicate/AAA154.CD3.extra-duplicate.run1	255	0.7	0.06	0.7	0.06	-9.5442215511	-12.3995170241	4.57703143699	1.68423029688
2805.0	381966.0	1303.0	27597.0	381966.0	4000000.0	25.0	61.0	2.23	2.71	1.76	0.0799999999999	10.36	0.58	1.3	0.3	9.41	0.34	3.35	2.32	0.76	AAA154.CD3.extra-duplicate.X17.Y0.tile.tissue.png	82	1	2000	82	5063237d47f57dce80760bde64193995	0	0	0	0	0	0	0	0	0	0	0	0	0	/home/dhl_ec/bnelissen/Slides/CD3_manuscript/CD3_slides/AAA154.CD3.extra-duplicate/AAA154.CD3.extra-duplicate.run1	255	0.7	0.06	0.7	0.06	-9.95035696452	-12.298268075	3.38158183359	3.62123755859
1617.0	306064.0	603.0	19482.0	306064.0	4000000.0	14.0	40.0	1.77	3.04	1.79	0.0699999999997	10.34	0.6	1.28	0.31	9.56	0.33	3.34	2.31	1.8	AAA154.CD3.extra-duplicate.X17.Y1.tile.tissue.png	83	1	2000	83	aeae836dd9ff26cad645e18f1cbcf30c	0	0	0	0	0	0	0	0	0	0	0	0	0	/home/dhl_ec/bnelissen/Slides/CD3_manuscript/CD3_slides/AAA154.CD3.extra-duplicate/AAA154.CD3.extra-duplicate.run1	255	0.7	0.06	0.7	0.06	-9.58528455686	-12.5390720314	2.75140967548	2.41827934375
0.0	623000.0	0.0	45201.0	623000.0	4000000.0	0.0	65.0	2.91	3.43	1.91	0.0699999999997	10.07	0.59	1.2	0.28	9.31	0.25	3.47	2.32	0.64	AAA154.CD3.extra-duplicate.X17.Y2.tile.tissue.png	84	1	2000	84	45649b98662c46413c4b709c20203da4	0	0	0	0	0	0	0	0	0	0	0	0	0	/home/dhl_ec/bnelissen/Slides/CD3_manuscript/CD3_slides/AAA154.CD3.extra-duplicate/AAA154.CD3.extra-duplicate.run1	255	0.7	0.06	0.7	0.06	-8.89596207029	-11.1167475334	1.97660052622	0.882304501953
8067.0	1488991.0	3770.0	48414.0	1488991.0	4000000.0	88.0	67.0	4.17	2.94	1.81	0.0799999999999	10.27	0.59	1.22	0.24	7.92	0.27	2.3	1.53	0.65	AAA154.CD3.extra-duplicate.X17.Y3.tile.tissue.png	85	1	2000	85	87e0978eec3ada5251b4423f0a38b97a	0	0	0	0	0	0	0	0	0	0	0	0	0	/home/dhl_ec/bnelissen/Slides/CD3_manuscript/CD3_slides/AAA154.CD3.extra-duplicate/AAA154.CD3.extra-duplicate.run1	255	0.7	0.06	0.7	0.06	-9.76655256441	-11.9319612145	3.40207192661	0.9387126875
1225.0	660506.0	581.0	38829.0	660506.0	4000000.0	15.0	60.0	2.02	2.94	1.4	0.0500000000002	6.96	0.59	1.17	0.18	7.19	0.35	3.59	2.37	0.68	AAA154.CD3.extra-duplicate.X17.Y4.tile.tissue.png	86	1	2000	86	d92bfcf09664c86ed1b0f61c520ddbde	0	0	0	0	0	0	0	0	0	0	0	0	0	/home/dhl_ec/bnelissen/Slides/CD3_manuscript/CD3_slides/AAA154.CD3.extra-duplicate/AAA154.CD3.extra-duplicate.run1	255	0.7	0.06	0.7	0.06	-9.72787218203	-12.5327400681	3.34279859504	2.04611833984
1658.0	380967.0	691.0	19571.0	380967.0	4000000.0	16.0	31.0	3.43	2.84	1.16	0.0599999999999	6.89	0.39	0.849999999999	0.2	6.95	0.23	2.23	1.53	0.38	AAA154.CD3.extra-duplicate.X17.Y5.tile.tissue.png	87	1	2000	87	7a33d72b6907737a4c01e86af9f61040	0	0	0	0	0	0	0	0	0	0	0	0	0	/home/dhl_ec/bnelissen/Slides/CD3_manuscript/CD3_slides/AAA154.CD3.extra-duplicate/AAA154.CD3.extra-duplicate.run1	255	0.7	0.06	0.7	0.06	-9.37062350772	-12.3870090777	4.04780017408	1.8003425625
1073.0	122574.0	566.0	9442.0	122574.0	4000000.0	13.0	14.0	2.63	1.17	1.32	0.0799999999999	9.94	0.57	1.4	0.32	9.21	0.31	3.26	2.31	0.56	AAA154.CD3.extra-duplicate.X18.Y0.tile.tissue.png	88	1	2000	88	d4e64b43c473570238fa43a2842169d7	0	0	0	0	0	0	0	0	0	0	0	0	0	/home/dhl_ec/bnelissen/Slides/CD3_manuscript/CD3_slides/AAA154.CD3.extra-duplicate/AAA154.CD3.extra-duplicate.run1	255	0.7	0.06	0.7	0.06	-10.0854091318	-12.1510322447	4.07634491399	2.07806564355
855.0	402136.0	366.0	23648.0	402136.0	4000000.0	6.0	48.0	3.17	3.65	1.77	0.0699999999997	9.91	0.39	1.22	0.3	9.07	0.34	3.36	1.92	0.51	AAA154.CD3.extra-duplicate.X18.Y1.tile.tissue.png	89	1	2000	89	6aece3ec626403f7cd4a3cb6c253a614	0	0	0	0	0	0	0	0	0	0	0	0	0	/home/dhl_ec/bnelissen/Slides/CD3_manuscript/CD3_slides/AAA154.CD3.extra-duplicate/AAA154.CD3.extra-duplicate.run1	255	0.7	0.06	0.7	0.06	-10.0769568301	-11.7243408937	3.88725745432	0.645456855469
3602.0	467690.0	1334.0	34747.0	467690.0	4000000.0	30.0	76.0	2.94	2.28	1.09	0.0599999999999	8.24	0.4	0.76	0.2	7.09	0.23	2.29	1.53	0.46	AAA154.CD3.extra-duplicate.X18.Y2.tile.tissue.png	90	1	2000	90	c8a9a9ad59aa4b49ef62d933e9cbc9b4	0	0	0	0	0	0	0	0	0	0	0	0	0	/home/dhl_ec/bnelissen/Slides/CD3_manuscript/CD3_slides/AAA154.CD3.extra-duplicate/AAA154.CD3.extra-duplicate.run1	255	0.7	0.06	0.7	0.06	-10.0042264744	-11.366535195	3.27115960385	0.916746433594
1374.0	927766.0	706.0	65921.0	927766.0	4000000.0	19.0	111.0	4.07	2.69	1.17	0.0500000000002	6.93	0.41	0.76	0.17	7.42	0.37	2.56	1.53	0.48	AAA154.CD3.extra-duplicate.X18.Y3.tile.tissue.png	91	1	2000	91	cc248f8ebac1ff399ebb26be1fa08689	0	0	0	0	0	0	0	0	0	0	0	0	0	/home/dhl_ec/bnelissen/Slides/CD3_manuscript/CD3_slides/AAA154.CD3.extra-duplicate/AAA154.CD3.extra-duplicate.run1	255	0.7	0.06	0.7	0.06	-9.76147888506	-11.7127682159	3.10748037877	1.37509628516
119.0	1207776.0	66.0	64851.0	1207776.0	4000000.0	2.0	62.0	2.97	2.85	1.47	0.0500000000002	6.94	0.41	0.77	0.16	7.73	0.38	3.48	2.28	0.63	AAA154.CD3.extra-duplicate.X18.Y4.tile.tissue.png	92	1	2000	92	03e98bfb49fc64bf20ec37ad34045b90	0	0	0	0	0	0	0	0	0	0	0	0	0	/home/dhl_ec/bnelissen/Slides/CD3_manuscript/CD3_slides/AAA154.CD3.extra-duplicate/AAA154.CD3.extra-duplicate.run1	255	0.7	0.06	0.7	0.06	-9.37880287707	-12.2605713317	3.25521381084	1.92824297656
166.0	602710.0	76.0	41787.0	602710.0	4000000.0	2.0	70.0	1.0	1.75	1.77	0.0799999999999	10.16	0.6	1.33	0.3	10.14	0.35	3.42	2.31	0.61	AAA154.CD3.extra-duplicate.X18.Y5.tile.tissue.png	93	1	2000	93	a6eb49badd133671568642ec47c4f76e	0	0	0	0	0	0	0	0	0	0	0	0	0	/home/dhl_ec/bnelissen/Slides/CD3_manuscript/CD3_slides/AAA154.CD3.extra-duplicate/AAA154.CD3.extra-duplicate.run1	255	0.7	0.06	0.7	0.06	-9.48298975547	-12.4668910256	4.1572347571	3.45061378125
0.0	17567.0	0.0	1588.0	17567.0	4000000.0	0.0	3.0	3.13	1.31	1.76	0.0799999999999	9.83	0.57	1.44	0.33	8.65	0.22	3.12	2.31	0.55	AAA154.CD3.extra-duplicate.X19.Y0.tile.tissue.png	94	1	2000	94	1319c53691a8e655d4b823aea9a3ff23	0	0	0	0	0	0	0	0	0	0	0	0	0	/home/dhl_ec/bnelissen/Slides/CD3_manuscript/CD3_slides/AAA154.CD3.extra-duplicate/AAA154.CD3.extra-duplicate.run1	255	0.7	0.06	0.7	0.06	-9.7558879945	-11.8555544515	4.23018677387	0.367739040405
974.0	181643.0	396.0	16580.0	181643.0	4000000.0	7.0	45.0	2.91	2.08	1.76	0.0799999999999	14.12	0.58	1.23	0.32	9.62	0.33	3.27	2.32	0.610000000001	AAA154.CD3.extra-duplicate.X19.Y1.tile.tissue.png	95	1	2000	95	df1e9dad8331d463aef2ea222a3018b9	0	0	0	0	0	0	0	0	0	0	0	0	0	/home/dhl_ec/bnelissen/Slides/CD3_manuscript/CD3_slides/AAA154.CD3.extra-duplicate/AAA154.CD3.extra-duplicate.run1	255	0.7	0.06	0.7	0.06	-10.0594992629	-11.7385447795	2.95571028203	1.3659622627
3525.0	730679.0	1587.0	53690.0	730679.0	4000000.0	37.0	111.0	1.21	1.53	1.78	0.0700000000002	10.59	0.61	1.22	0.28	10.29	0.36	3.48	2.31	0.65	AAA154.CD3.extra-duplicate.X19.Y2.tile.tissue.png	96	1	2000	96	f6ee3286758bf645c3d204b0e3f08cc5	0	0	0	0	0	0	0	0	0	0	0	0	0	/home/dhl_ec/bnelissen/Slides/CD3_manuscript/CD3_slides/AAA154.CD3.extra-duplicate/AAA154.CD3.extra-duplicate.run1	255	0.7	0.06	0.7	0.06	-9.91535079033	-11.1895180331	3.28215261817	0.318031914062
216.0	704074.0	109.0	45641.0	704074.0	4000000.0	3.0	81.0	2.11	1.44	1.77	0.0699999999997	10.36	0.62	1.27	0.28	10.18	0.35	3.65	2.58	0.71	AAA154.CD3.extra-duplicate.X19.Y3.tile.tissue.png	97	1	2000	97	0d47cd4cb2b2a822140a47aea6bba461	0	0	0	0	0	0	0	0	0	0	0	0	0	/home/dhl_ec/bnelissen/Slides/CD3_manuscript/CD3_slides/AAA154.CD3.extra-duplicate/AAA154.CD3.extra-duplicate.run1	255	0.7	0.06	0.7	0.06	-9.65896099185	-12.2566437968	3.21439237274	2.36015646094
189.0	2441326.0	98.0	60495.0	2441326.0	4000000.0	3.0	55.0	3.11	1.79	1.16	0.0499999999997	6.62	0.41	0.75	0.12	8.43	0.3	2.33	1.52	0.44	AAA154.CD3.extra-duplicate.X19.Y4.tile.tissue.png	98	1	2000	98	6cf3fc801fa0b368db10ae5a670c9d0c	0	0	0	0	0	0	0	0	0	0	0	0	0	/home/dhl_ec/bnelissen/Slides/CD3_manuscript/CD3_slides/AAA154.CD3.extra-duplicate/AAA154.CD3.extra-duplicate.run1	255	0.7	0.06	0.7	0.06	-9.24708493635	-11.7561499574	2.89042318881	1.1979344375
618.0	1402794.0	270.0	66708.0	1402794.0	4000000.0	5.0	87.0	3.73	2.26	1.16	0.0600000000004	7.11	0.4	0.77	0.16	7.71	0.26	2.33	1.53	0.6	AAA154.CD3.extra-duplicate.X19.Y5.tile.tissue.png	99	1	2000	99	16b90da8baebc69b36d6e647efb1eb59	0	0	0	0	0	0	0	0	0	0	0	0	0	/home/dhl_ec/bnelissen/Slides/CD3_manuscript/CD3_slides/AAA154.CD3.extra-duplicate/AAA154.CD3.extra-duplicate.run1	255	0.7	0.06	0.7	0.06	-9.5838510917	-12.0966395296	3.405350414	2.38246203125
113.0	96744.0	65.0	7511.0	96744.0	4000000.0	2.0	18.0	3.07	2.25	1.12	0.0599999999999	6.65	0.37	0.89	0.21	6.77	0.22	2.15	1.54	0.8	AAA154.CD3.extra-duplicate.X19.Y6.tile.tissue.png	100	1	2000	100	7c7d84fc32c466b262b5eebeae010cf2	0	0	0	0	0	0	0	0	0	0	0	0	0	/home/dhl_ec/bnelissen/Slides/CD3_manuscript/CD3_slides/AAA154.CD3.extra-duplicate/AAA154.CD3.extra-duplicate.run1	255	0.7	0.06	0.7	0.06	-9.4316609016	-12.2797077534	4.60653652699	1.19613637793
76.0	44915.0	43.0	5278.0	44915.0	4000000.0	1.0	15.0	1.83	3.03	1.13	0.0599999999999	6.65	0.37	0.88	0.22	6.7	0.22	2.12	1.53	1.41	AAA154.CD3.extra-duplicate.X20.Y0.tile.tissue.png	101	1	2000	101	1be06a01513a3c7d918fa9fbacba01ea	0	0	0	0	0	0	0	0	0	0	0	0	0	/home/dhl_ec/bnelissen/Slides/CD3_manuscript/CD3_slides/AAA154.CD3.extra-duplicate/AAA154.CD3.extra-duplicate.run1	255	0.7	0.06	0.7	0.06	-9.64396329091	-11.7344061968	4.00093571517	1.39558036328
562.0	202736.0	288.0	20220.0	202736.0	4000000.0	7.0	55.0	1.71	2.33	1.14	0.0500000000002	7.94	0.6	1.26	0.35	10.27	0.32	3.51	2.45	1.0	AAA154.CD3.extra-duplicate.X20.Y1.tile.tissue.png	102	1	2000	102	d9f55179798beb59a7541061ef608609	0	0	0	0	0	0	0	0	0	0	0	0	0	/home/dhl_ec/bnelissen/Slides/CD3_manuscript/CD3_slides/AAA154.CD3.extra-duplicate/AAA154.CD3.extra-duplicate.run1	255	0.7	0.06	0.7	0.06	-9.63346847197	-11.5660914906	3.29829752684	1.09686180273
59.0	399725.0	30.0	33745.0	399725.0	4000000.0	1.0	83.0	3.28	2.46	1.12	0.0500000000002	7.91	0.39	0.76	0.21	6.99	0.23	2.29	1.53	0.62	AAA154.CD3.extra-duplicate.X20.Y2.tile.tissue.png	103	1	2000	103	1614d586444f4ba2a221132feff008a5	0	0	0	0	0	0	0	0	0	0	0	0	0	/home/dhl_ec/bnelissen/Slides/CD3_manuscript/CD3_slides/AAA154.CD3.extra-duplicate/AAA154.CD3.extra-duplicate.run1	255	0.7	0.06	0.7	0.06	-9.73020927617	-11.1326315847	3.05943106721	0.453095667969
2203.0	1355760.0	861.0	81284.0	1355760.0	4000000.0	19.0	105.0	2.63	3.09	1.78	0.0799999999999	10.3	0.62	1.23	0.24	10.87	0.4	3.55	2.31	0.7	AAA154.CD3.extra-duplicate.X20.Y3.tile.tissue.png	104	1	2000	104	7f5537df5a29aca6b38b161dcdcc8bc3	0	0	0	0	0	0	0	0	0	0	0	0	0	/home/dhl_ec/bnelissen/Slides/CD3_manuscript/CD3_slides/AAA154.CD3.extra-duplicate/AAA154.CD3.extra-duplicate.run1	255	0.7	0.06	0.7	0.06	-9.82184557023	-11.5125020377	3.10839177631	1.29258853125
479.0	2513879.0	262.0	50811.0	2513879.0	4000000.0	6.0	37.0	2.94	1.4	1.77	0.0699999999997	9.62	0.4	0.75	0.11	8.54	0.53	3.79	2.54	0.639999999999	AAA154.CD3.extra-duplicate.X20.Y4.tile.tissue.png	105	1	2000	105	4d102599f92ad69e32307d92ad2f1b87	0	0	0	0	0	0	0	0	0	0	0	0	0	/home/dhl_ec/bnelissen/Slides/CD3_manuscript/CD3_slides/AAA154.CD3.extra-duplicate/AAA154.CD3.extra-duplicate.run1	255	0.7	0.06	0.7	0.06	-9.16579620613	-11.9789930905	2.38677350759	1.055738625
1614.0	1577965.0	833.0	45832.0	1577965.0	4000000.0	20.0	63.0	3.02	1.31	1.78	0.0699999999997	10.82	0.61	1.35	0.23	12.26	0.46	3.85	2.57	0.71	AAA154.CD3.extra-duplicate.X20.Y5.tile.tissue.png	106	1	2000	106	13586243f80b73b85f6f7405841d115b	0	0	0	0	0	0	0	0	0	0	0	0	0	/home/dhl_ec/bnelissen/Slides/CD3_manuscript/CD3_slides/AAA154.CD3.extra-duplicate/AAA154.CD3.extra-duplicate.run1	255	0.7	0.06	0.7	0.06	-9.69460670918	-12.4054942469	3.04269639735	1.39627005469
2907.0	213177.0	996.0	17970.0	213177.0	4000000.0	21.0	41.0	2.6	1.59	1.77	0.0799999999999	9.26	0.58	0.84	0.21	6.85	0.22	2.19	1.52	0.56	AAA154.CD3.extra-duplicate.X20.Y6.tile.tissue.png	107	1	2000	107	b119e3bfbb04b9adeca94b16157d612d	0	0	0	0	0	0	0	0	0	0	0	0	0	/home/dhl_ec/bnelissen/Slides/CD3_manuscript/CD3_slides/AAA154.CD3.extra-duplicate/AAA154.CD3.extra-duplicate.run1	255	0.7	0.06	0.7	0.06	-9.87900076952	-12.4270415149	4.92718472054	2.05360370313
529.0	112464.0	276.0	10377.0	112464.0	4000000.0	7.0	22.0	3.27	1.69	1.81	0.0799999999999	8.51	0.37	0.89	0.2	6.81	0.21	2.13	1.53	0.36	AAA154.CD3.extra-duplicate.X21.Y0.tile.tissue.png	108	1	2000	108	7b014e49d3e835fe43c062a8b7c7ecb1	0	0	0	0	0	0	0	0	0	0	0	0	0	/home/dhl_ec/bnelissen/Slides/CD3_manuscript/CD3_slides/AAA154.CD3.extra-duplicate/AAA154.CD3.extra-duplicate.run1	255	0.7	0.06	0.7	0.06	-9.82631169123	-11.9569548041	4.29457179442	1.4815531792
302.0	116151.0	175.0	12468.0	116151.0	4000000.0	4.0	41.0	3.25	2.12	1.78	0.0700000000002	10.22	0.64	1.27	0.32	10.07	0.35	3.4	2.44	0.65	AAA154.CD3.extra-duplicate.X21.Y1.tile.tissue.png	109	1	2000	109	d8ea91819c1d2ed2057c97cc3177cca9	0	0	0	0	0	0	0	0	0	0	0	0	0	/home/dhl_ec/bnelissen/Slides/CD3_manuscript/CD3_slides/AAA154.CD3.extra-duplicate/AAA154.CD3.extra-duplicate.run1	255	0.7	0.06	0.7	0.06	-9.52945055473	-11.4342637863	3.59604867013	0.519056300293
78.0	443167.0	40.0	34588.0	443167.0	4000000.0	1.0	78.0	3.71	3.68	1.1	0.04	8.36	0.4	0.75	0.19	7.08	0.23	2.29	1.54	0.6	AAA154.CD3.extra-duplicate.X21.Y2.tile.tissue.png	110	1	2000	110	9b7f01eb05f2cc5069ce05e1dd25f8b3	0	0	0	0	0	0	0	0	0	0	0	0	0	/home/dhl_ec/bnelissen/Slides/CD3_manuscript/CD3_slides/AAA154.CD3.extra-duplicate/AAA154.CD3.extra-duplicate.run1	255	0.7	0.06	0.7	0.06	-9.72711499241	-11.5674618641	3.53934425673	1.24653738672
0.0	0.0	0.0	0.0	0.0	2870000.0	0.0	0.0	2.41	1.35	1.35	0.0599999999999	6.17	0.34	1.09	0.24	5.01	0.15	2.2	1.39	0.3	AAA154.CD3.extra-duplicate.X21.Y20.tile.tissue.png	111	1	2000	111	d9975ae0434039d76140527810c65240	0	0	0	0	0	0	0	0	0	0	0	0	0	/home/dhl_ec/bnelissen/Slides/CD3_manuscript/CD3_slides/AAA154.CD3.extra-duplicate/AAA154.CD3.extra-duplicate.run1	255	1.0	0.06	1.0	0.06	0.0	0.0	0.0	2.21960296167
527.0	1642329.0	285.0	81041.0	1642329.0	4000000.0	8.0	132.0	3.52	2.21	1.19	0.0499999999997	7.03	0.63	0.75	0.16	7.97	0.42	3.64	2.38	0.66	AAA154.CD3.extra-duplicate.X21.Y3.tile.tissue.png	112	1	2000	112	4af6f47d9ac19ffdd18e0605c4fc98c0	0	0	0	0	0	0	0	0	0	0	0	0	0	/home/dhl_ec/bnelissen/Slides/CD3_manuscript/CD3_slides/AAA154.CD3.extra-duplicate/AAA154.CD3.extra-duplicate.run1	255	0.7	0.06	0.7	0.06	-9.91817178839	-10.7624646083	2.88923140257	0.313657164062
915.0	1457635.0	464.0	19707.0	1457635.0	4000000.0	11.0	19.0	3.28	2.05	1.1	0.0700000000002	10.66	0.38	0.77	0.16	7.79	0.27	2.22	1.52	0.59	AAA154.CD3.extra-duplicate.X21.Y4.tile.tissue.png	113	1	2000	113	514ce13a0467b80aff02c353860a2c24	0	0	0	0	0	0	0	0	0	0	0	0	0	/home/dhl_ec/bnelissen/Slides/CD3_manuscript/CD3_slides/AAA154.CD3.extra-duplicate/AAA154.CD3.extra-duplicate.run1	255	0.7	0.06	0.7	0.06	-9.65523320094	-12.4205118246	4.21392385394	1.50804078906
568.0	231759.0	324.0	20727.0	231759.0	4000000.0	7.0	51.0	2.66	1.85	1.11	0.0799999999999	10.25	0.65	1.35	0.31	9.75	0.32	3.54	2.31	0.600000000001	AAA154.CD3.extra-duplicate.X21.Y5.tile.tissue.png	114	1	2000	114	788dcb6894f601feb2d01f19022dd1d6	0	0	0	0	0	0	0	0	0	0	0	0	0	/home/dhl_ec/bnelissen/Slides/CD3_manuscript/CD3_slides/AAA154.CD3.extra-duplicate/AAA154.CD3.extra-duplicate.run1	255	0.7	0.06	0.7	0.06	-9.56725603295	-12.4702521679	4.88246381369	1.90619494531
225.0	62471.0	110.0	5276.0	62471.0	4000000.0	2.0	12.0	4.54	1.78	1.81	0.0899999999997	10.05	0.56	1.42	0.32	9.74	0.35	3.3	2.43	0.59	AAA154.CD3.extra-duplicate.X21.Y6.tile.tissue.png	115	1	2000	115	9669ff63a560d7acb323fad54e62ed5f	0	0	0	0	0	0	0	0	0	0	0	0	0	/home/dhl_ec/bnelissen/Slides/CD3_manuscript/CD3_slides/AAA154.CD3.extra-duplicate/AAA154.CD3.extra-duplicate.run1	255	0.7	0.06	0.7	0.06	-9.67054132595	-12.0436493442	5.33464107949	1.08958225732
1353.0	101376.0	659.0	10219.0	101376.0	4000000.0	14.0	30.0	3.83	2.57	1.17	0.0500000000002	6.59	0.38	0.88	0.2	6.77	0.22	2.18	1.53	0.52	AAA154.CD3.extra-duplicate.X22.Y0.tile.tissue.png	116	1	2000	116	f1088d0dd7d47f193d455ac042e7df7a	0	0	0	0	0	0	0	0	0	0	0	0	0	/home/dhl_ec/bnelissen/Slides/CD3_manuscript/CD3_slides/AAA154.CD3.extra-duplicate/AAA154.CD3.extra-duplicate.run1	255	0.7	0.06	0.7	0.06	-10.0995536049	-12.1279087122	4.14505138276	2.13176971484
53.0	264401.0	34.0	26032.0	264401.0	4000000.0	1.0	78.0	2.28	2.92	1.16	0.0499999999997	7.89	0.39	0.76	0.21	6.93	0.35	3.72	2.6	0.71	AAA154.CD3.extra-duplicate.X22.Y1.tile.tissue.png	117	1	2000	117	9b2009f52f4d69f767ee57202114c90e	0	0	0	0	0	0	0	0	0	0	0	0	0	/home/dhl_ec/bnelissen/Slides/CD3_manuscript/CD3_slides/AAA154.CD3.extra-duplicate/AAA154.CD3.extra-duplicate.run1	255	0.7	0.06	0.7	0.06	-9.61569799406	-11.1250687543	2.84790557161	0.426125832031
0.0	538071.0	0.0	43594.0	538071.0	4000000.0	0.0	97.0	3.18	2.42	1.85	0.0799999999999	10.17	0.6	1.27	0.33	9.89	0.28	3.54	2.35	2.1	AAA154.CD3.extra-duplicate.X22.Y2.tile.tissue.png	118	1	2000	118	4414e9ca414000a52f94fe4e77814f6f	0	0	0	0	0	0	0	0	0	0	0	0	0	/home/dhl_ec/bnelissen/Slides/CD3_manuscript/CD3_slides/AAA154.CD3.extra-duplicate/AAA154.CD3.extra-duplicate.run1	255	0.7	0.06	0.7	0.06	-8.6540691813	-11.0956431314	2.32228393731	1.16986354883
0.0	10279.0	0.0	642.0	10279.0	2870000.0	0.0	2.0	1.5	3.09	0.86	0.0700000000002	7.58	0.46	1.11	0.26	6.15	0.17	2.54	1.84	0.42	AAA154.CD3.extra-duplicate.X22.Y20.tile.tissue.png	119	1	2000	119	d3b6ef9d6150b996b4dfaf4bd5789523	0	0	0	0	0	0	0	0	0	0	0	0	0	/home/dhl_ec/bnelissen/Slides/CD3_manuscript/CD3_slides/AAA154.CD3.extra-duplicate/AAA154.CD3.extra-duplicate.run1	255	0.7	0.06	0.7	0.06	0.0	-11.7931213788	0.561502488767	1.36991673724
677.0	1764294.0	377.0	60684.0	1764294.0	4000000.0	9.0	90.0	2.22	2.18	1.78	0.0700000000002	10.35	0.62	1.22	0.21	11.25	0.42	3.67	2.46	2.18	AAA154.CD3.extra-duplicate.X22.Y3.tile.tissue.png	120	1	2000	120	b9a60f9b5a6fb2be1bad250de534d3f4	0	0	0	0	0	0	0	0	0	0	0	0	0	/home/dhl_ec/bnelissen/Slides/CD3_manuscript/CD3_slides/AAA154.CD3.extra-duplicate/AAA154.CD3.extra-duplicate.run1	255	0.7	0.06	0.7	0.06	-9.65047792551	-11.391862017	2.70960088087	0.718667085937
77.0	164616.0	37.0	14648.0	164616.0	4000000.0	1.0	29.0	2.68	3.73	1.23	0.0500000000002	7.86	0.39	0.82	0.21	6.83	0.22	3.69	2.56	1.53	AAA154.CD3.extra-duplicate.X22.Y4.tile.tissue.png	121	1	2000	121	1da25c1649d5861cdd751a2377fa6304	0	0	0	0	0	0	0	0	0	0	0	0	0	/home/dhl_ec/bnelissen/Slides/CD3_manuscript/CD3_slides/AAA154.CD3.extra-duplicate/AAA154.CD3.extra-duplicate.run1	255	0.7	0.06	0.7	0.06	-9.43718329426	-12.2465119935	3.65690304105	2.2158729873
1177.0	388286.0	543.0	25067.0	388286.0	4000000.0	12.0	52.0	2.77	2.37	1.18	0.0599999999999	6.78	0.39	0.8	0.2	7.0	0.22	2.29	1.52	0.77	AAA154.CD3.extra-duplicate.X22.Y5.tile.tissue.png	122	1	2000	122	a77d09c61436dc8e7f696212bf518e73	0	0	0	0	0	0	0	0	0	0	0	0	0	/home/dhl_ec/bnelissen/Slides/CD3_manuscript/CD3_slides/AAA154.CD3.extra-duplicate/AAA154.CD3.extra-duplicate.run1	255	0.7	0.06	0.7	0.06	-9.78709710246	-12.5406679848	3.86317972245	2.13911230469
56.0	19550.0	37.0	2005.0	19550.0	4000000.0	1.0	8.0	2.65	1.65	1.12	0.0599999999999	6.59	0.37	0.91	0.21	6.71	0.21	2.11	1.52	1.94	AAA154.CD3.extra-duplicate.X22.Y6.tile.tissue.png	123	1	2000	123	daf172ae67b35b208a5953cc6a2e9dd6	0	0	0	0	0	0	0	0	0	0	0	0	0	/home/dhl_ec/bnelissen/Slides/CD3_manuscript/CD3_slides/AAA154.CD3.extra-duplicate/AAA154.CD3.extra-duplicate.run1	255	0.7	0.06	0.7	0.06	-9.26260029874	-12.3419156584	5.92569529154	0.442032695313
55.0	43466.0	45.0	4379.0	43466.0	4000000.0	1.0	12.0	1.24	2.63	1.81	0.0900000000001	10.33	0.58	1.51	0.32	10.0	0.34	3.46	2.28	0.94	AAA154.CD3.extra-duplicate.X23.Y0.tile.tissue.png	124	1	2000	124	8671e7e44d0b0d8c62c28512580fc7a4	0	0	0	0	0	0	0	0	0	0	0	0	0	/home/dhl_ec/bnelissen/Slides/CD3_manuscript/CD3_slides/AAA154.CD3.extra-duplicate/AAA154.CD3.extra-duplicate.run1	255	0.7	0.06	0.7	0.06	-9.56112973801	-11.9989402666	4.22077530324	1.7629486311
223.0	156905.0	123.0	14440.0	156905.0	4000000.0	3.0	39.0	3.91	3.02	1.12	0.0499999999997	6.64	0.38	0.76	0.2	7.24	0.31	3.34	2.29	0.61	AAA154.CD3.extra-duplicate.X23.Y1.tile.tissue.png	125	1	2000	125	f1d112b936ad904db988cbb246207434	0	0	0	0	0	0	0	0	0	0	0	0	0	/home/dhl_ec/bnelissen/Slides/CD3_manuscript/CD3_slides/AAA154.CD3.extra-duplicate/AAA154.CD3.extra-duplicate.run1	255	0.7	0.06	0.7	0.06	-9.8430203225	-11.1743186571	2.87803368184	1.21914517676
158.0	829523.0	75.0	46148.0	829523.0	4000000.0	2.0	73.0	4.05	1.23	1.12	0.0500000000002	7.06	0.39	0.76	0.18	7.28	0.24	2.29	1.52	0.43	AAA154.CD3.extra-duplicate.X23.Y2.tile.tissue.png	126	1	2000	126	874b9e86598f23bdd6bc7a646cdc7f43	0	0	0	0	0	0	0	0	0	0	0	0	0	/home/dhl_ec/bnelissen/Slides/CD3_manuscript/CD3_slides/AAA154.CD3.extra-duplicate/AAA154.CD3.extra-duplicate.run1	255	0.7	0.06	0.7	0.06	-8.77209650617	-11.3795930037	2.04558900379	0.743790035156
0.0	8729.0	0.0	582.0	8729.0	2870000.0	0.0	2.0	2.84	1.77	0.9	0.04	4.71	0.27	0.64	0.15	4.11	0.0999999999999	1.48	1.09	0.26	AAA154.CD3.extra-duplicate.X23.Y20.tile.tissue.png	127	1	2000	127	cd6630ffba0042cc87274ac1a19e29ec	0	0	0	0	0	0	0	0	0	0	0	0	0	/home/dhl_ec/bnelissen/Slides/CD3_manuscript/CD3_slides/AAA154.CD3.extra-duplicate/AAA154.CD3.extra-duplicate.run1	255	0.7	0.06	0.7	0.06	0.0	-11.8715113971	0.326123572691	1.54769895874
893.0	694283.0	411.0	46657.0	694283.0	4000000.0	9.0	77.0	3.97	2.17	1.12	0.04	6.95	0.39	0.77	0.19	7.24	0.24	2.31	1.53	0.44	AAA154.CD3.extra-duplicate.X23.Y3.tile.tissue.png	128	1	2000	128	7964f009c25575624fe22848c05b9ba7	0	0	0	0	0	0	0	0	0	0	0	0	0	/home/dhl_ec/bnelissen/Slides/CD3_manuscript/CD3_slides/AAA154.CD3.extra-duplicate/AAA154.CD3.extra-duplicate.run1	255	0.7	0.06	0.7	0.06	-9.71817496128	-12.1675236328	3.08690087133	2.61318960547
0.0	330543.0	0.0	23000.0	330543.0	4000000.0	0.0	30.0	2.74	2.95	1.17	0.0599999999999	7.47	0.39	0.85	0.21	6.53	0.15	2.22	1.53	0.4	AAA154.CD3.extra-duplicate.X23.Y4.tile.tissue.png	129	1	2000	129	3b3169b65b54e1af4d1b47d8760ad798	0	0	0	0	0	0	0	0	0	0	0	0	0	/home/dhl_ec/bnelissen/Slides/CD3_manuscript/CD3_slides/AAA154.CD3.extra-duplicate/AAA154.CD3.extra-duplicate.run1	255	0.7	0.06	0.7	0.06	-9.40030881379	-12.282109895	2.9936680759	3.31229272656
1094.0	1297772.0	470.0	59336.0	1297772.0	4000000.0	10.0	69.0	3.31	2.5	1.19	0.0499999999997	6.94	0.64	1.24	0.25	7.73	0.26	2.37	1.53	0.43	AAA154.CD3.extra-duplicate.X23.Y5.tile.tissue.png	130	1	2000	130	4a3c2da307d1c6513d7ffe348b23553d	0	0	0	0	0	0	0	0	0	0	0	0	0	/home/dhl_ec/bnelissen/Slides/CD3_manuscript/CD3_slides/AAA154.CD3.extra-duplicate/AAA154.CD3.extra-duplicate.run1	255	0.7	0.06	0.7	0.06	-9.60293987134	-12.2575070914	3.12080410294	2.09163371094
3172.0	900953.0	1024.0	34842.0	900953.0	4000000.0	21.0	32.0	3.79	1.93	1.77	0.0799999999999	9.19	0.39	0.81	0.17	7.34	0.36	3.4	2.34	0.6	AAA154.CD3.extra-duplicate.X23.Y6.tile.tissue.png	131	1	2000	131	061d75dd9a3a411f0c269c3dfda42dbc	0	0	0	0	0	0	0	0	0	0	0	0	0	/home/dhl_ec/bnelissen/Slides/CD3_manuscript/CD3_slides/AAA154.CD3.extra-duplicate/AAA154.CD3.extra-duplicate.run1	255	0.7	0.06	0.7	0.06	-10.0266893307	-12.4975588355	4.81169020309	2.03172049219
0.0	128337.0	0.0	11180.0	128337.0	4000000.0	0.0	22.0	3.31	1.49	1.77	0.0799999999999	7.53	0.57	1.32	0.31	9.43	0.22	3.0	1.53	0.41	AAA154.CD3.extra-duplicate.X24.Y1.tile.tissue.png	132	1	2000	132	15f04c4e41ba61bfc73fe34bd435dc1c	0	0	0	0	0	0	0	0	0	0	0	0	0	/home/dhl_ec/bnelissen/Slides/CD3_manuscript/CD3_slides/AAA154.CD3.extra-duplicate/AAA154.CD3.extra-duplicate.run1	255	0.7	0.06	0.7	0.06	-8.85936228579	-12.0654196918	2.38817471639	5.70874566699
0.0	107136.0	0.0	11177.0	107136.0	4000000.0	0.0	34.0	2.93	1.51	1.77	0.0799999999999	10.19	0.38	0.77	0.21	6.01	0.14	2.18	1.54	0.41	AAA154.CD3.extra-duplicate.X24.Y2.tile.tissue.png	133	1	2000	133	f774f6430d653dcc82b3cc2065b0fa38	0	0	0	0	0	0	0	0	0	0	0	0	0	/home/dhl_ec/bnelissen/Slides/CD3_manuscript/CD3_slides/AAA154.CD3.extra-duplicate/AAA154.CD3.extra-duplicate.run1	255	0.7	0.06	0.7	0.06	0.0	-11.5016352107	3.04185130348	1.10957580713
0.0	9410.0	0.0	420.0	9410.0	2870000.0	0.0	1.0	2.82	2.63	0.92	0.0499999999993	4.71	0.27	0.64	0.16	4.1	0.0999999999995	1.49	1.09	0.27	AAA154.CD3.extra-duplicate.X24.Y20.tile.tissue.png	134	1	2000	134	d751ef8b94a63431d88ebebfdf6feb67	0	0	0	0	0	0	0	0	0	0	0	0	0	/home/dhl_ec/bnelissen/Slides/CD3_manuscript/CD3_slides/AAA154.CD3.extra-duplicate/AAA154.CD3.extra-duplicate.run1	255	0.7	0.06	0.7	0.06	0.0	-12.3389044191	2.36541495085	1.27167767372
3292.0	1078474.0	1410.0	61376.0	1078474.0	4000000.0	31.0	89.0	3.81	2.57	1.12	0.0499999999993	6.81	0.41	0.759999999999	0.17	7.49	0.26	2.38	1.54	0.440000000001	AAA154.CD3.extra-duplicate.X24.Y3.tile.tissue.png	135	1	2000	135	e03fe7e0e4f02f78ee5142e702113151	0	0	0	0	0	0	0	0	0	0	0	0	0	/home/dhl_ec/bnelissen/Slides/CD3_manuscript/CD3_slides/AAA154.CD3.extra-duplicate/AAA154.CD3.extra-duplicate.run1	255	0.7	0.06	0.7	0.06	-9.91877411835	-11.4103564918	3.12296815568	1.04857558594
54.0	60045.0	31.0	6673.0	60045.0	4000000.0	1.0	19.0	2.62	2.1	1.17	0.0500000000002	6.59	0.389999999999	0.89	0.24	6.7	0.32	3.36	2.29	0.570000000001	AAA154.CD3.extra-duplicate.X24.Y4.tile.tissue.png	136	1	2000	136	b39a31be99fbae08b968b6fa0e5dc5f7	0	0	0	0	0	0	0	0	0	0	0	0	0	/home/dhl_ec/bnelissen/Slides/CD3_manuscript/CD3_slides/AAA154.CD3.extra-duplicate/AAA154.CD3.extra-duplicate.run1	255	0.7	0.06	0.7	0.06	-9.56358768092	-11.7184022892	3.3359478496	2.12851352124
551.0	956054.0	240.0	63796.0	956054.0	4000000.0	6.0	89.0	1.7	1.86	1.78	0.0799999999999	10.63	0.6	1.27	0.27	10.13	0.37	3.56	2.36	0.650000000001	AAA154.CD3.extra-duplicate.X24.Y5.tile.tissue.png	137	1	2000	137	b3882efdbfdc223c15ee8dd88a0daced	0	0	0	0	0	0	0	0	0	0	0	0	0	/home/dhl_ec/bnelissen/Slides/CD3_manuscript/CD3_slides/AAA154.CD3.extra-duplicate/AAA154.CD3.extra-duplicate.run1	255	0.7	0.06	0.7	0.06	-9.80518178721	-12.0109922486	3.44592181095	2.93263698047
219.0	1411762.0	148.0	61583.0	1411762.0	4000000.0	4.0	59.0	2.52	2.56	1.77	0.0799999999999	10.68	0.63	1.27	0.26	11.04	0.440000000001	3.74	1.53	0.610000000001	AAA154.CD3.extra-duplicate.X24.Y6.tile.tissue.png	138	1	2000	138	24117b4b92c16d877259ae6ab2a8042e	0	0	0	0	0	0	0	0	0	0	0	0	0	/home/dhl_ec/bnelissen/Slides/CD3_manuscript/CD3_slides/AAA154.CD3.extra-duplicate/AAA154.CD3.extra-duplicate.run1	255	0.7	0.06	0.7	0.06	-9.30663131889	-12.056036291	2.83828317972	2.54173446875
62.0	23382.0	31.0	2714.0	23382.0	4000000.0	1.0	6.0	2.87	2.06	1.83	0.0799999999999	10.43	0.59	1.42	0.32	9.12	0.34	3.29	2.41	0.55	AAA154.CD3.extra-duplicate.X25.Y1.tile.tissue.png	139	1	2000	139	96af52d8f46c4cf7988bb751d3ba40e2	0	0	0	0	0	0	0	0	0	0	0	0	0	/home/dhl_ec/bnelissen/Slides/CD3_manuscript/CD3_slides/AAA154.CD3.extra-duplicate/AAA154.CD3.extra-duplicate.run1	255	0.7	0.06	0.7	0.06	-10.2824628169	-12.0295856287	4.74646436408	1.88707028076
133.0	502909.0	90.0	27395.0	502909.0	4000000.0	2.0	33.0	3.43	3.44	1.21	0.0600000000004	7.88	0.58	1.23	0.3	9.71	0.37	3.5	2.4	0.67	AAA154.CD3.extra-duplicate.X25.Y2.tile.tissue.png	140	1	2000	140	c799aeadf127a9cddf47a56b7888ed97	0	0	0	0	0	0	0	0	0	0	0	0	0	/home/dhl_ec/bnelissen/Slides/CD3_manuscript/CD3_slides/AAA154.CD3.extra-duplicate/AAA154.CD3.extra-duplicate.run1	255	0.7	0.06	0.7	0.06	-9.2280450408	-11.6082842407	2.08023471129	1.72612008008
0.0	26517.0	0.0	1340.0	26517.0	2870000.0	0.0	3.0	2.76	3.07	0.88	0.04	4.82	0.27	0.639999999999	0.150000000001	4.15	0.1	1.52	1.1	0.259999999999	AAA154.CD3.extra-duplicate.X25.Y20.tile.tissue.png	141	1	2000	141	a417c4af1ae7213fd2486aee09b3da9b	0	0	0	0	0	0	0	0	0	0	0	0	0	/home/dhl_ec/bnelissen/Slides/CD3_manuscript/CD3_slides/AAA154.CD3.extra-duplicate/AAA154.CD3.extra-duplicate.run1	255	0.7	0.06	0.7	0.06	0.0	-12.291288531	1.77952822718	1.14620177789
392.0	333445.0	179.0	23771.0	333445.0	4000000.0	4.0	40.0	3.75	2.12	1.16	0.0499999999993	7.8	0.38	1.32	0.31	9.65	0.34	3.47	2.35	0.63	AAA154.CD3.extra-duplicate.X25.Y3.tile.tissue.png	142	1	2000	142	83ce923717112b01b41b84edd3537493	0	0	0	0	0	0	0	0	0	0	0	0	0	/home/dhl_ec/bnelissen/Slides/CD3_manuscript/CD3_slides/AAA154.CD3.extra-duplicate/AAA154.CD3.extra-duplicate.run1	255	0.7	0.06	0.7	0.06	-9.62949748196	-11.7247310218	2.6961298631	1.85676001465
2853.0	597693.0	1343.0	48399.0	597693.0	4000000.0	29.0	85.0	3.39	2.67	1.14	0.0500000000002	6.97	0.4	1.28	0.29	10.42	0.35	3.83	2.58	2.41	AAA154.CD3.extra-duplicate.X25.Y4.tile.tissue.png	143	1	2000	143	83d57a67de9ca210e4edbfd3ec5d586c	0	0	0	0	0	0	0	0	0	0	0	0	0	/home/dhl_ec/bnelissen/Slides/CD3_manuscript/CD3_slides/AAA154.CD3.extra-duplicate/AAA154.CD3.extra-duplicate.run1	255	0.7	0.06	0.7	0.06	-10.0859081748	-11.9284491763	3.63761314342	4.05755776953
259.0	196863.0	121.0	16780.0	196863.0	4000000.0	3.0	38.0	2.15	2.65	1.11	0.0599999999995	7.48	0.39	0.869999999999	0.2	6.83	0.22	2.22	1.52	0.87	AAA154.CD3.extra-duplicate.X25.Y5.tile.tissue.png	144	1	2000	144	e0335028627cb3c6e0080a1785cb1454	0	0	0	0	0	0	0	0	0	0	0	0	0	/home/dhl_ec/bnelissen/Slides/CD3_manuscript/CD3_slides/AAA154.CD3.extra-duplicate/AAA154.CD3.extra-duplicate.run1	255	0.7	0.06	0.7	0.06	-9.6361167137	-12.3259596363	3.90702246919	3.00712710547
0.0	265652.0	0.0	16156.0	265652.0	4000000.0	0.0	23.0	3.33	2.75	1.16	0.0600000000004	6.7	0.38	0.91	0.2	6.4	0.139999999999	2.15	1.52	0.999999999999	AAA154.CD3.extra-duplicate.X25.Y6.tile.tissue.png	145	1	2000	145	f1d1a4e8e672b22dfe82912a9dba693d	0	0	0	0	0	0	0	0	0	0	0	0	0	/home/dhl_ec/bnelissen/Slides/CD3_manuscript/CD3_slides/AAA154.CD3.extra-duplicate/AAA154.CD3.extra-duplicate.run1	255	0.7	0.06	0.7	0.06	-9.0493762696	-12.0184667523	2.36623326325	2.6380791543
616.0	197669.0	327.0	13845.0	197669.0	4000000.0	7.0	32.0	3.23	2.4	1.13	0.0599999999995	7.67	0.400000000001	0.929999999999	0.23	8.04	0.21	2.53	1.72	0.75	AAA154.CD3.extra-duplicate.X26.Y2.tile.tissue.png	146	1	2000	146	acd785efc2779b29f146d8cc69c7f145	0	0	0	0	0	0	0	0	0	0	0	0	0	/home/dhl_ec/bnelissen/Slides/CD3_manuscript/CD3_slides/AAA154.CD3.extra-duplicate/AAA154.CD3.extra-duplicate.run1	255	0.7	0.06	0.7	0.06	-9.70482464652	-12.2749388854	2.7020675645	2.10046013867
0.0	31336.0	0.0	1739.0	31336.0	2870000.0	0.0	4.0	2.07	1.52	1.36	0.0600000000004	6.44	0.290000000001	0.81	0.160000000001	4.23	0.16	2.26	1.66	0.4	AAA154.CD3.extra-duplicate.X26.Y20.tile.tissue.png	147	1	2000	147	5acbc2b3096923e4d4010737cdcd28b3	0	0	0	0	0	0	0	0	0	0	0	0	0	/home/dhl_ec/bnelissen/Slides/CD3_manuscript/CD3_slides/AAA154.CD3.extra-duplicate/AAA154.CD3.extra-duplicate.run1	255	0.7	0.06	0.7	0.06	0.0	-11.8628909839	0.836829358106	1.63001996892
124.0	120053.0	58.0	11829.0	120053.0	4000000.0	1.0	30.0	1.05	1.46	1.76	0.0799999999999	9.83	0.57	1.21	0.320000000001	9.19	0.32	3.28	2.3	1.07	AAA154.CD3.extra-duplicate.X26.Y3.tile.tissue.png	148	1	2000	148	3b19c6febc430a607837b154486d5667	0	0	0	0	0	0	0	0	0	0	0	0	0	/home/dhl_ec/bnelissen/Slides/CD3_manuscript/CD3_slides/AAA154.CD3.extra-duplicate/AAA154.CD3.extra-duplicate.run1	255	0.7	0.06	0.7	0.06	-9.45734767278	-11.2209125294	2.50810916493	0.967464953613
1234.0	491058.0	538.0	41965.0	491058.0	4000000.0	12.0	96.0	2.01	3.37	1.77	0.0700000000006	11.77	0.59	1.21	0.3	9.63	0.34	3.42	2.29	0.639999999999	AAA154.CD3.extra-duplicate.X26.Y4.tile.tissue.png	149	1	2000	149	3651660dd5fafe9b380680d531fee7e7	0	0	0	0	0	0	0	0	0	0	0	0	0	/home/dhl_ec/bnelissen/Slides/CD3_manuscript/CD3_slides/AAA154.CD3.extra-duplicate/AAA154.CD3.extra-duplicate.run1	255	0.7	0.06	0.7	0.06	-9.76761398717	-11.3457687591	3.07578568177	0.838901955078
577.0	97171.0	285.0	7995.0	97171.0	4000000.0	6.0	20.0	2.38	2.13	1.77	0.0900000000001	10.22	0.63	1.54	0.31	9.65	0.35	3.31	2.31	0.559999999999	AAA154.CD3.extra-duplicate.X26.Y5.tile.tissue.png	150	1	2000	150	b43f714edf8fbf10791ef8f6e6cc38ac	0	0	0	0	0	0	0	0	0	0	0	0	0	/home/dhl_ec/bnelissen/Slides/CD3_manuscript/CD3_slides/AAA154.CD3.extra-duplicate/AAA154.CD3.extra-duplicate.run1	255	0.7	0.06	0.7	0.06	-9.95594416845	-12.3149043399	4.26221988673	2.6779505127
0.0	47869.0	0.0	2192.0	47869.0	2870000.0	0.0	3.0	2.59	1.41	0.83	0.04	4.66	0.27	0.650000000001	0.15	3.98	0.1	1.47	1.09	0.31	AAA154.CD3.extra-duplicate.X27.Y20.tile.tissue.png	151	1	2000	151	8502fb2353bafd9e74893d6e444ff190	0	0	0	0	0	0	0	0	0	0	0	0	0	/home/dhl_ec/bnelissen/Slides/CD3_manuscript/CD3_slides/AAA154.CD3.extra-duplicate/AAA154.CD3.extra-duplicate.run1	255	0.7	0.06	0.7	0.06	0.0	-12.2998986064	2.04121175761	1.17238052932
67.0	25732.0	33.0	3020.0	25732.0	4000000.0	1.0	11.0	2.21	1.45	1.15	0.0599999999995	6.55	0.37	0.87	0.219999999999	6.53	0.21	2.1	1.52	0.55	AAA154.CD3.extra-duplicate.X27.Y3.tile.tissue.png	152	1	2000	152	7adb1429a5b4de1f3d6b51ca196a3434	0	0	0	0	0	0	0	0	0	0	0	0	0	/home/dhl_ec/bnelissen/Slides/CD3_manuscript/CD3_slides/AAA154.CD3.extra-duplicate/AAA154.CD3.extra-duplicate.run1	255	0.7	0.06	0.7	0.06	-9.41313155629	-12.0175807952	2.71190218176	5.02840355969
461.0	447332.0	248.0	31754.0	447332.0	4000000.0	6.0	72.0	2.0	1.49	1.77	0.0900000000001	10.31	0.59	1.22	0.29	9.67	0.34	3.42	2.31	0.639999999999	AAA154.CD3.extra-duplicate.X27.Y4.tile.tissue.png	153	1	2000	153	09a6d5803c62d327a9f203c947ea6b0b	0	0	0	0	0	0	0	0	0	0	0	0	0	/home/dhl_ec/bnelissen/Slides/CD3_manuscript/CD3_slides/AAA154.CD3.extra-duplicate/AAA154.CD3.extra-duplicate.run1	255	0.7	0.06	0.7	0.06	-9.44496984126	-11.338320844	2.62139378351	0.875760171875
2573.0	768378.0	1114.0	44137.0	768378.0	4000000.0	23.0	88.0	1.17	1.5	1.77	0.0799999999999	10.46	0.59	1.22	0.28	10.0	0.36	3.63	2.32	0.66	AAA154.CD3.extra-duplicate.X27.Y5.tile.tissue.png	154	1	2000	154	33bf9a1a686db131fdd3765684d0c509	0	0	0	0	0	0	0	0	0	0	0	0	0	/home/dhl_ec/bnelissen/Slides/CD3_manuscript/CD3_slides/AAA154.CD3.extra-duplicate/AAA154.CD3.extra-duplicate.run1	255	0.7	0.06	0.7	0.06	-9.75366920102	-11.7343913998	2.97228831702	1.81297525
114.0	265863.0	50.0	16206.0	265863.0	4000000.0	1.0	26.0	0.990000000001	1.25	1.77	0.0800000000008	9.97	0.570000000001	1.38	0.31	9.68	0.320000000001	3.31	2.3	0.57	AAA154.CD3.extra-duplicate.X27.Y6.tile.tissue.png	155	1	2000	155	695365bfd2f1d43cebd830751845f16a	0	0	0	0	0	0	0	0	0	0	0	0	0	/home/dhl_ec/bnelissen/Slides/CD3_manuscript/CD3_slides/AAA154.CD3.extra-duplicate/AAA154.CD3.extra-duplicate.run1	255	0.7	0.06	0.7	0.06	-9.04000669286	-11.9164647665	2.27645449467	2.81422172852
1101.0	359466.0	437.0	20247.0	359466.0	4000000.0	6.0	23.0	1.94	2.28	1.76	0.0799999999999	10.96	0.6	1.42	0.34	9.62	0.35	3.6	2.4	0.57	AAA154.CD3.extra-duplicate.X27.Y7.tile.tissue.png	156	1	2000	156	726985b0853233d297df4c81af723e11	0	0	0	0	0	0	0	0	0	0	0	0	0	/home/dhl_ec/bnelissen/Slides/CD3_manuscript/CD3_slides/AAA154.CD3.extra-duplicate/AAA154.CD3.extra-duplicate.run1	255	0.7	0.06	0.7	0.06	-9.84249455134	-12.3501571363	2.38297067518	2.16497175391
722.0	396197.0	344.0	11454.0	396197.0	4000000.0	8.0	5.0	3.97	2.4	1.13	0.0500000000002	6.78	0.38	0.85	0.2	6.9	0.23	2.25	1.52	0.37	AAA154.CD3.extra-duplicate.X27.Y8.tile.tissue.png	157	1	2000	157	a461413800f91a773cd64c4b03dbc0e5	0	0	0	0	0	0	0	0	0	0	0	0	0	/home/dhl_ec/bnelissen/Slides/CD3_manuscript/CD3_slides/AAA154.CD3.extra-duplicate/AAA154.CD3.extra-duplicate.run1	255	0.7	0.06	0.7	0.06	-9.21790969275	-12.4393539601	2.34582878053	1.00255327734
198.0	150607.0	105.0	4268.0	150607.0	4000000.0	3.0	2.0	3.75	2.88	1.33	0.0599999999995	7.66	0.37	0.89	0.21	6.71	0.22	2.21	1.53	0.349999999999	AAA154.CD3.extra-duplicate.X27.Y9.tile.tissue.png	158	1	2000	158	95745703c7580ad34071b534cfc1eee5	0	0	0	0	0	0	0	0	0	0	0	0	0	/home/dhl_ec/bnelissen/Slides/CD3_manuscript/CD3_slides/AAA154.CD3.extra-duplicate/AAA154.CD3.extra-duplicate.run1	255	0.7	0.06	0.7	0.06	-8.89717053602	-11.9952450082	2.65804889449	0.357175103516
132.0	409469.0	65.0	26937.0	409469.0	4000000.0	1.0	29.0	3.03	4.1	1.43	0.0500000000002	7.44	0.38	0.850000000001	0.2	6.88	0.219999999999	2.29	1.53	0.38	AAA154.CD3.extra-duplicate.X28.Y10.tile.tissue.png	159	1	2000	159	f4200a45cc22c7f234e2f52fe9adbbf2	0	0	0	0	0	0	0	0	0	0	0	0	0	/home/dhl_ec/bnelissen/Slides/CD3_manuscript/CD3_slides/AAA154.CD3.extra-duplicate/AAA154.CD3.extra-duplicate.run1	255	0.7	0.06	0.7	0.06	-9.32088415794	-12.0137838503	2.85613564533	3.01849688672
0.0	26906.0	0.0	1350.0	26906.0	4000000.0	0.0	2.0	3.08	1.81	1.1	0.0599999999995	6.53	0.37	0.9	0.21	5.76	0.139999999999	2.09	1.53	0.349999999999	AAA154.CD3.extra-duplicate.X28.Y11.tile.tissue.png	160	1	2000	160	1c3f7eb954289485871ca6fe4a1c5289	0	0	0	0	0	0	0	0	0	0	0	0	0	/home/dhl_ec/bnelissen/Slides/CD3_manuscript/CD3_slides/AAA154.CD3.extra-duplicate/AAA154.CD3.extra-duplicate.run1	255	0.7	0.06	0.7	0.06	0.0	-11.9448061789	2.46483242585	0.204743688965
0.0	28928.0	0.0	1904.0	28928.0	2870000.0	0.0	4.0	3.87	2.07	0.83	0.04	4.79	0.27	0.65	0.150000000001	4.09	0.1	1.49	1.09	0.25	AAA154.CD3.extra-duplicate.X28.Y20.tile.tissue.png	161	1	2000	161	ddfc902cbc2b000e1b1f01c6fbd27245	0	0	0	0	0	0	0	0	0	0	0	0	0	/home/dhl_ec/bnelissen/Slides/CD3_manuscript/CD3_slides/AAA154.CD3.extra-duplicate/AAA154.CD3.extra-duplicate.run1	255	0.7	0.06	0.7	0.06	0.0	-11.3841842372	0.121804904094	2.20763546742
65.0	154604.0	40.0	6685.0	154604.0	4000000.0	1.0	8.0	1.68	3.06	1.12	0.0600000000004	6.55	0.38	0.869999999999	0.21	6.72	0.21	2.22	1.59	0.360000000001	AAA154.CD3.extra-duplicate.X28.Y4.tile.tissue.png	162	1	2000	162	89702456dacbb27c9b76e004cf14e368	0	0	0	0	0	0	0	0	0	0	0	0	0	/home/dhl_ec/bnelissen/Slides/CD3_manuscript/CD3_slides/AAA154.CD3.extra-duplicate/AAA154.CD3.extra-duplicate.run1	255	0.7	0.06	0.7	0.06	-9.11494205955	-12.33069641	1.74837498845	2.42684048437
13015.0	1923943.0	5443.0	31559.0	1923943.0	4000000.0	104.0	43.0	3.22	2.43	1.18	0.0499999999993	7.07	0.400000000001	1.1	0.14	8.17	0.28	2.25	2.3	0.639999999999	AAA154.CD3.extra-duplicate.X28.Y5.tile.tissue.png	163	1	2000	163	6135f6f58234d643ba218be65eba1bf6	0	0	0	0	0	0	0	0	0	0	0	0	0	/home/dhl_ec/bnelissen/Slides/CD3_manuscript/CD3_slides/AAA154.CD3.extra-duplicate/AAA154.CD3.extra-duplicate.run1	255	0.7	0.06	0.7	0.06	-9.53419080471	-12.7750959925	2.95087479682	2.03891723437
1080.0	326246.0	511.0	15829.0	326246.0	4000000.0	9.0	27.0	2.18	1.4	1.75	0.0700000000006	9.97	0.57	1.29	0.3	9.51	0.33	3.02	2.38	0.59	AAA154.CD3.extra-duplicate.X28.Y6.tile.tissue.png	164	1	2000	164	c3aae86931875f4466575c3b783c81f2	0	0	0	0	0	0	0	0	0	0	0	0	0	/home/dhl_ec/bnelissen/Slides/CD3_manuscript/CD3_slides/AAA154.CD3.extra-duplicate/AAA154.CD3.extra-duplicate.run1	255	0.7	0.06	0.7	0.06	-9.61610243485	-12.5843468553	3.23489280403	2.00165306641
4490.0	1707192.0	2058.0	70495.0	1707192.0	4000000.0	41.0	71.0	3.12	2.33	1.77	0.0799999999999	11.02	0.39	0.76	0.150000000001	8.53	0.42	3.5	2.31	0.639999999999	AAA154.CD3.extra-duplicate.X28.Y7.tile.tissue.png	165	1	2000	165	4e4e775c74aaddd4fbbe6eec58842045	0	0	0	0	0	0	0	0	0	0	0	0	0	/home/dhl_ec/bnelissen/Slides/CD3_manuscript/CD3_slides/AAA154.CD3.extra-duplicate/AAA154.CD3.extra-duplicate.run1	255	0.7	0.06	0.7	0.06	-9.26073625412	-12.0323045302	2.34225458098	1.2909615
5050.0	2069341.0	2340.0	34212.0	2069341.0	4000000.0	48.0	42.0	1.29	2.9	1.77	0.0699999999997	10.27	0.57	1.21	0.21	11.4	0.44	3.43	2.31	1.58	AAA154.CD3.extra-duplicate.X28.Y8.tile.tissue.png	166	1	2000	166	3bc445ac750348f6a6108b8262f095ca	0	0	0	0	0	0	0	0	0	0	0	0	0	/home/dhl_ec/bnelissen/Slides/CD3_manuscript/CD3_slides/AAA154.CD3.extra-duplicate/AAA154.CD3.extra-duplicate.run1	255	0.7	0.06	0.7	0.06	-9.44785740383	-12.2387117838	2.80276627855	1.22907567187
4712.0	1177368.0	2010.0	34045.0	1177368.0	4000000.0	36.0	31.0	2.55	2.83	1.74	0.0799999999999	10.72	0.65	1.33	0.259999999999	10.86	0.42	3.62	2.58	2.13	AAA154.CD3.extra-duplicate.X28.Y9.tile.tissue.png	167	1	2000	167	bd0242795edb99e266744f31318e3c90	0	0	0	0	0	0	0	0	0	0	0	0	0	/home/dhl_ec/bnelissen/Slides/CD3_manuscript/CD3_slides/AAA154.CD3.extra-duplicate/AAA154.CD3.extra-duplicate.run1	255	0.7	0.06	0.7	0.06	-9.06269910186	-12.8185320302	2.9565840762	2.087867
8550.0	1367793.0	3237.0	54260.0	1367793.0	4000000.0	60.0	66.0	2.59	1.62	1.91	0.0800000000008	11.5	0.679999999999	1.37	0.24	11.62	0.45	3.15	1.53	1.18	AAA154.CD3.extra-duplicate.X29.Y10.tile.tissue.png	168	1	2000	168	bb30cde4b96f85f566c99761f5a49a76	0	0	0	0	0	0	0	0	0	0	0	0	0	/home/dhl_ec/bnelissen/Slides/CD3_manuscript/CD3_slides/AAA154.CD3.extra-duplicate/AAA154.CD3.extra-duplicate.run1	255	0.7	0.06	0.7	0.06	-9.61810976646	-12.700460095	3.22449780718	2.09311110938
410.0	715687.0	183.0	36014.0	715687.0	4000000.0	3.0	34.0	2.51	2.34	1.12	0.0799999999999	10.99	0.59	1.34	0.280000000001	8.31	0.349999999999	3.48	2.35	1.58	AAA154.CD3.extra-duplicate.X29.Y11.tile.tissue.png	169	1	2000	169	86273a4fc5644fcd0b447317d8cabf2d	0	0	0	0	0	0	0	0	0	0	0	0	0	/home/dhl_ec/bnelissen/Slides/CD3_manuscript/CD3_slides/AAA154.CD3.extra-duplicate/AAA154.CD3.extra-duplicate.run1	255	0.7	0.06	0.7	0.06	-9.29105745654	-12.5192986212	3.25233821468	2.1217818125
0.0	96696.0	0.0	4258.0	96696.0	2870000.0	0.0	3.0	2.63	1.1	1.37	0.0600000000004	7.37	0.43	1.14	0.25	6.26	0.18	2.41	1.78	0.269999999999	AAA154.CD3.extra-duplicate.X29.Y20.tile.tissue.png	170	1	2000	170	1db93d1f7259a781d005b5f12d4984bd	0	0	0	0	0	0	0	0	0	0	0	0	0	/home/dhl_ec/bnelissen/Slides/CD3_manuscript/CD3_slides/AAA154.CD3.extra-duplicate/AAA154.CD3.extra-duplicate.run1	255	0.7	0.06	0.7	0.06	0.0	-11.3019459513	0.110504506391	1.20411364278
0.0	44875.0	0.0	3837.0	44875.0	4000000.0	0.0	2.0	3.88	2.31	1.78	0.1	9.47	0.570000000001	1.38	0.22	6.27	0.139999999999	2.09	1.52	0.93	AAA154.CD3.extra-duplicate.X29.Y5.tile.tissue.png	171	1	2000	171	175d9f7e74ebbe52d7200839b6a1db57	0	0	0	0	0	0	0	0	0	0	0	0	0	/home/dhl_ec/bnelissen/Slides/CD3_manuscript/CD3_slides/AAA154.CD3.extra-duplicate/AAA154.CD3.extra-duplicate.run1	255	0.7	0.06	0.7	0.06	-8.60220363132	-11.8962204956	2.53519921605	0.580054739014
326.0	108488.0	132.0	7457.0	108488.0	4000000.0	3.0	14.0	3.48	2.34	1.14	0.0600000000004	6.7	0.38	0.91	0.209999999999	6.75	0.21	2.19	1.52	1.32	AAA154.CD3.extra-duplicate.X29.Y6.tile.tissue.png	172	1	2000	172	75fa44a8c7301e2f537be09a7f41c832	0	0	0	0	0	0	0	0	0	0	0	0	0	/home/dhl_ec/bnelissen/Slides/CD3_manuscript/CD3_slides/AAA154.CD3.extra-duplicate/AAA154.CD3.extra-duplicate.run1	255	0.7	0.06	0.7	0.06	-9.80994978284	-12.162685865	2.79449380807	1.1454826499
903.0	254907.0	307.0	18039.0	254907.0	4000000.0	5.0	27.0	2.34	2.89	1.77	0.0900000000001	9.9	0.57	1.41	0.309999999999	9.62	0.32	4.12	2.47	0.68	AAA154.CD3.extra-duplicate.X29.Y7.tile.tissue.png	173	1	2000	173	c4bafd5079c3e25d65f4c0086fcb2210	0	0	0	0	0	0	0	0	0	0	0	0	0	/home/dhl_ec/bnelissen/Slides/CD3_manuscript/CD3_slides/AAA154.CD3.extra-duplicate/AAA154.CD3.extra-duplicate.run1	255	0.7	0.06	0.7	0.06	-9.81014536835	-12.3537602817	3.54919891236	1.53448846289
603.0	299873.0	248.0	23842.0	299873.0	4000000.0	5.0	44.0	1.04	1.58	1.15	0.0799999999999	9.21	0.38	0.84	0.200000000001	6.9	0.33	2.82	1.52	1.27	AAA154.CD3.extra-duplicate.X29.Y8.tile.tissue.png	174	1	2000	174	669d7dc534e323930e0e7b5409e59c7f	0	0	0	0	0	0	0	0	0	0	0	0	0	/home/dhl_ec/bnelissen/Slides/CD3_manuscript/CD3_slides/AAA154.CD3.extra-duplicate/AAA154.CD3.extra-duplicate.run1	255	0.7	0.06	0.7	0.06	-9.48430159513	-12.2420359076	2.81283022836	2.9487057207
2870.0	728118.0	1245.0	34178.0	728118.0	4000000.0	28.0	36.0	2.85	3.47	1.1	0.0799999999999	11.28	0.65	1.48	0.309999999999	10.47	0.4	3.7	2.43	2.45	AAA154.CD3.extra-duplicate.X29.Y9.tile.tissue.png	175	1	2000	175	115e6af25610516b0e2540f6659ef5d6	0	0	0	0	0	0	0	0	0	0	0	0	0	/home/dhl_ec/bnelissen/Slides/CD3_manuscript/CD3_slides/AAA154.CD3.extra-duplicate/AAA154.CD3.extra-duplicate.run1	255	0.7	0.06	0.7	0.06	-9.60450634684	-12.6061115484	3.73630847961	2.38082782031
6093.0	361093.0	2549.0	7136.0	361093.0	4000000.0	51.0	7.0	1.92	1.42	1.1	0.0599999999995	7.53	0.37	0.83	0.2	6.95	0.23	2.18	1.52	0.360000000001	AAA154.CD3.extra-duplicate.X30.Y10.tile.tissue.png	176	1	2000	176	ca86ceb71b2a34a0093f2ed6ca1e153d	0	0	0	0	0	0	0	0	0	0	0	0	0	/home/dhl_ec/bnelissen/Slides/CD3_manuscript/CD3_slides/AAA154.CD3.extra-duplicate/AAA154.CD3.extra-duplicate.run1	255	0.7	0.06	0.7	0.06	-9.0596852279	-12.720193926	1.9537958365	1.05510950781
6618.0	1041500.0	2506.0	15510.0	1041500.0	4000000.0	49.0	15.0	2.15	4.04	1.1	0.0500000000002	6.87	0.38	0.790000000001	0.17	7.49	0.25	2.23	1.52	0.389999999999	AAA154.CD3.extra-duplicate.X30.Y11.tile.tissue.png	177	1	2000	177	f1e275936514e87ac96a26cbb6b1be26	0	0	0	0	0	0	0	0	0	0	0	0	0	/home/dhl_ec/bnelissen/Slides/CD3_manuscript/CD3_slides/AAA154.CD3.extra-duplicate/AAA154.CD3.extra-duplicate.run1	255	0.7	0.06	0.7	0.06	-9.36843148824	-12.8860190405	3.94731732458	1.85389475781
5747.0	1671569.0	2671.0	41511.0	1671569.0	4000000.0	51.0	38.0	3.2	2.82	1.13	0.0500000000002	6.96	0.4	0.78	0.14	7.91	0.41	3.47	2.29	0.639999999999	AAA154.CD3.extra-duplicate.X30.Y12.tile.tissue.png	178	1	2000	178	8a7d61297ace2f35f76701d18e043893	0	0	0	0	0	0	0	0	0	0	0	0	0	/home/dhl_ec/bnelissen/Slides/CD3_manuscript/CD3_slides/AAA154.CD3.extra-duplicate/AAA154.CD3.extra-duplicate.run1	255	0.7	0.06	0.7	0.06	-9.16922076097	-12.7470308029	2.82204343784	2.22128496875
0.0	235973.0	0.0	15300.0	235973.0	4000000.0	0.0	26.0	2.64	2.56	1.76	0.0599999999995	7.54	0.38	0.86	0.200000000001	6.45	0.15	2.2	1.53	0.36	AAA154.CD3.extra-duplicate.X30.Y13.tile.tissue.png	179	1	2000	179	305972b10d13f43ad2bb3f51e23831b2	0	0	0	0	0	0	0	0	0	0	0	0	0	/home/dhl_ec/bnelissen/Slides/CD3_manuscript/CD3_slides/AAA154.CD3.extra-duplicate/AAA154.CD3.extra-duplicate.run1	255	0.7	0.06	0.7	0.06	-9.20917154979	-12.4485921069	2.95814143965	2.0689003125
0.0	364103.0	0.0	7647.0	364103.0	4000000.0	0.0	6.0	3.31	2.7	1.15	0.0599999999995	7.97	0.38	0.88	0.2	6.52	0.150000000001	2.2	1.53	0.59	AAA154.CD3.extra-duplicate.X30.Y14.tile.tissue.png	180	1	2000	180	f493f9f7477f881472c2a60965143758	0	0	0	0	0	0	0	0	0	0	0	0	0	/home/dhl_ec/bnelissen/Slides/CD3_manuscript/CD3_slides/AAA154.CD3.extra-duplicate/AAA154.CD3.extra-duplicate.run1	255	0.7	0.06	0.7	0.06	-7.4019654697	-12.553355844	0.789627049456	1.10727094141
0.0	173379.0	0.0	8278.0	173379.0	4000000.0	0.0	4.0	2.53	2.11	1.13	0.0600000000004	6.49	0.39	0.900000000001	0.22	6.43	0.14	2.11	1.49	0.36	AAA154.CD3.extra-duplicate.X30.Y17.tile.tissue.png	181	1	2000	181	b2df5d960c9d93f95e00c692403f49c6	0	0	0	0	0	0	0	0	0	0	0	0	0	/home/dhl_ec/bnelissen/Slides/CD3_manuscript/CD3_slides/AAA154.CD3.extra-duplicate/AAA154.CD3.extra-duplicate.run1	255	0.7	0.06	0.7	0.06	-6.77596703152	-11.4905885967	2.6946193409	0.857567405273
0.0	101787.0	0.0	5651.0	101787.0	4000000.0	0.0	8.0	2.2	2.04	1.13	0.0600000000004	6.52	0.370000000001	0.86	0.21	6.17	0.14	2.09	1.49	0.370000000001	AAA154.CD3.extra-duplicate.X30.Y18.tile.tissue.png	182	1	2000	182	05252b84a172262175c83937e8f345d3	0	0	0	0	0	0	0	0	0	0	0	0	0	/home/dhl_ec/bnelissen/Slides/CD3_manuscript/CD3_slides/AAA154.CD3.extra-duplicate/AAA154.CD3.extra-duplicate.run1	255	0.7	0.06	0.7	0.06	-8.7996699202	-12.0724699617	2.99463189675	1.00649457324
0.0	132421.0	0.0	4330.0	132421.0	2870000.0	0.0	1.0	1.81	0.64	0.86	0.0500000000002	4.62	0.259999999999	0.629999999999	0.15	4.06	0.0999999999995	1.45	1.06	0.26	AAA154.CD3.extra-duplicate.X30.Y20.tile.tissue.png	183	1	2000	183	c48f484862eb147af971b38f838a0a1a	0	0	0	0	0	0	0	0	0	0	0	0	0	/home/dhl_ec/bnelissen/Slides/CD3_manuscript/CD3_slides/AAA154.CD3.extra-duplicate/AAA154.CD3.extra-duplicate.run1	255	0.7	0.06	0.7	0.06	0.0	-11.4647624233	0.262227160439	0.771808507323
0.0	998228.0	0.0	12061.0	998228.0	4000000.0	0.0	2.0	2.04	0.860000000001	1.12	0.0599999999995	6.82	0.37	0.820000000001	0.16	6.24	0.169999999999	2.17	1.48	0.35	AAA154.CD3.extra-duplicate.X31.Y10.tile.tissue.png	184	1	2000	184	1e397c141f5e8708a2666fb5e60f8f41	0	0	0	0	0	0	0	0	0	0	0	0	0	/home/dhl_ec/bnelissen/Slides/CD3_manuscript/CD3_slides/AAA154.CD3.extra-duplicate/AAA154.CD3.extra-duplicate.run1	255	0.7	0.06	0.7	0.06	0.0	-12.4701238549	0.432810033129	1.30244128125
0.0	371471.0	0.0	6218.0	371471.0	4000000.0	0.0	1.0	1.15	1.59	1.08	0.0599999999995	6.82	0.38	0.87	0.21	5.87	0.14	2.08	1.47	0.34	AAA154.CD3.extra-duplicate.X31.Y11.tile.tissue.png	185	1	2000	185	dbad375db8ce13aac61b412deb3849ea	0	0	0	0	0	0	0	0	0	0	0	0	0	/home/dhl_ec/bnelissen/Slides/CD3_manuscript/CD3_slides/AAA154.CD3.extra-duplicate/AAA154.CD3.extra-duplicate.run1	255	0.7	0.06	0.7	0.06	0.0	-12.3252407457	0.378990217271	1.00956258203
8468.0	244913.0	3176.0	7474.0	244913.0	4000000.0	55.0	6.0	2.16	0.88	1.11	0.0599999999995	7.06	0.36	0.84	0.21	6.9	0.219999999999	2.09	1.49	0.349999999999	AAA154.CD3.extra-duplicate.X31.Y12.tile.tissue.png	186	1	2000	186	c85dc07446c880cfb387fdf6cb4a0486	0	0	0	0	0	0	0	0	0	0	0	0	0	/home/dhl_ec/bnelissen/Slides/CD3_manuscript/CD3_slides/AAA154.CD3.extra-duplicate/AAA154.CD3.extra-duplicate.run1	255	0.7	0.06	0.7	0.06	-9.31134784879	-12.786115006	1.97888831454	1.71673655469
3812.0	1070248.0	1661.0	32382.0	1070248.0	4000000.0	32.0	44.0	1.75	1.26	1.16	0.0600000000004	7.14	0.39	0.75	0.179999999999	7.31	0.26	2.2	1.48	0.400000000001	AAA154.CD3.extra-duplicate.X31.Y13.tile.tissue.png	187	1	2000	187	f58dd5ad164eed98724f039d0bda3b7d	0	0	0	0	0	0	0	0	0	0	0	0	0	/home/dhl_ec/bnelissen/Slides/CD3_manuscript/CD3_slides/AAA154.CD3.extra-duplicate/AAA154.CD3.extra-duplicate.run1	255	0.7	0.06	0.7	0.06	-9.40861669998	-12.7114479176	2.65034746878	2.42306340625
0.0	926181.0	0.0	19727.0	926181.0	4000000.0	0.0	26.0	0.73	1.61	1.12	0.0500000000002	7.01	0.43	0.780000000001	0.19	6.86	0.17	2.18	1.47	0.37	AAA154.CD3.extra-duplicate.X31.Y14.tile.tissue.png	188	1	2000	188	a4b3cf95eab46c24c8e15136ce7b8262	0	0	0	0	0	0	0	0	0	0	0	0	0	/home/dhl_ec/bnelissen/Slides/CD3_manuscript/CD3_slides/AAA154.CD3.extra-duplicate/AAA154.CD3.extra-duplicate.run1	255	0.7	0.06	0.7	0.06	-8.57448490578	-12.6311679465	3.04712498612	2.08755132031
74.0	562681.0	42.0	10298.0	562681.0	4000000.0	1.0	8.0	2.03	0.869999999999	1.1	0.0599999999995	6.86	0.36	0.78	0.190000000001	7.02	0.23	2.11	1.48	0.38	AAA154.CD3.extra-duplicate.X31.Y15.tile.tissue.png	189	1	2000	189	c7c3e28b81edc800bffd9a463b3def75	0	0	0	0	0	0	0	0	0	0	0	0	0	/home/dhl_ec/bnelissen/Slides/CD3_manuscript/CD3_slides/AAA154.CD3.extra-duplicate/AAA154.CD3.extra-duplicate.run1	255	0.7	0.06	0.7	0.06	-8.57384190305	-12.6114754051	0.560531365598	1.775509
1324.0	1241998.0	491.0	64415.0	1241998.0	4000000.0	9.0	74.0	2.12	0.98	1.1	0.0600000000004	6.52	0.39	0.760000000001	0.16	7.37	0.25	2.3	1.49	0.42	AAA154.CD3.extra-duplicate.X31.Y16.tile.tissue.png	190	1	2000	190	856de8a119e03aaa80e6501d2453526e	0	0	0	0	0	0	0	0	0	0	0	0	0	/home/dhl_ec/bnelissen/Slides/CD3_manuscript/CD3_slides/AAA154.CD3.extra-duplicate/AAA154.CD3.extra-duplicate.run1	255	0.7	0.06	0.7	0.06	-9.3011955571	-11.2369560771	2.11138427072	2.60950609375
3718.0	1176568.0	1377.0	83735.0	1176568.0	4000000.0	25.0	103.0	2.19	1.02	1.16	0.0500000000002	7.39	0.4	0.73	0.16	7.33	0.259999999999	2.33	1.48	0.44	AAA154.CD3.extra-duplicate.X31.Y17.tile.tissue.png	191	1	2000	191	22d410efa41b4fa709de54b854d63ce0	0	0	0	0	0	0	0	0	0	0	0	0	0	/home/dhl_ec/bnelissen/Slides/CD3_manuscript/CD3_slides/AAA154.CD3.extra-duplicate/AAA154.CD3.extra-duplicate.run1	255	0.7	0.06	0.7	0.06	-9.62419965742	-10.8133092874	2.41457194454	1.22249452344
7716.0	1230802.0	3162.0	29112.0	1230802.0	4000000.0	64.0	12.0	2.08	1.41	1.14	0.0699999999997	7.12	0.39	0.77	0.17	7.49	0.259999999999	2.14	1.49	0.38	AAA154.CD3.extra-duplicate.X31.Y18.tile.tissue.png	192	1	2000	192	61e950f72e4d5ff5cdc078ffc06b942e	0	0	0	0	0	0	0	0	0	0	0	0	0	/home/dhl_ec/bnelissen/Slides/CD3_manuscript/CD3_slides/AAA154.CD3.extra-duplicate/AAA154.CD3.extra-duplicate.run1	255	0.7	0.06	0.7	0.06	-9.74698836326	-12.5393712993	3.75844758412	1.89513484375
0.0	142869.0	0.0	4216.0	142869.0	2870000.0	0.0	1.0	1.82	0.64	0.84	0.0400000000009	4.87	0.27	0.63	0.16	4.29	0.1	1.48	1.07	0.28	AAA154.CD3.extra-duplicate.X31.Y20.tile.tissue.png	193	1	2000	193	fc4c0f70c87c8833eda73363c07fffce	0	0	0	0	0	0	0	0	0	0	0	0	0	/home/dhl_ec/bnelissen/Slides/CD3_manuscript/CD3_slides/AAA154.CD3.extra-duplicate/AAA154.CD3.extra-duplicate.run1	255	0.7	0.06	0.7	0.06	0.0	-11.4594969629	0.443507497471	0.719033851671
2065.0	76307.0	754.0	2386.0	76307.0	4000000.0	14.0	2.0	1.95	1.36	1.14	0.0500000000002	6.75	0.360000000001	0.86	0.2	6.51	0.22	2.08	1.48	0.48	AAA154.CD3.extra-duplicate.X32.Y13.tile.tissue.png	194	1	2000	194	c03c1226d98b95456c784898ce993321	0	0	0	0	0	0	0	0	0	0	0	0	0	/home/dhl_ec/bnelissen/Slides/CD3_manuscript/CD3_slides/AAA154.CD3.extra-duplicate/AAA154.CD3.extra-duplicate.run1	255	0.7	0.06	0.7	0.06	-8.91969205835	-12.5219615003	1.81580670408	0.552810287109
1627.0	544913.0	873.0	21891.0	544913.0	4000000.0	19.0	29.0	1.3	0.929999999999	1.42	0.0600000000004	7.08	0.38	0.830000000001	0.19	6.94	0.23	2.23	1.48	0.54	AAA154.CD3.extra-duplicate.X32.Y14.tile.tissue.png	195	1	2000	195	5b282cacc9bf3ad76185b9c0c007a135	0	0	0	0	0	0	0	0	0	0	0	0	0	/home/dhl_ec/bnelissen/Slides/CD3_manuscript/CD3_slides/AAA154.CD3.extra-duplicate/AAA154.CD3.extra-duplicate.run1	255	0.7	0.06	0.7	0.06	-9.42711485115	-12.678185394	3.25141669645	2.54759455469
533.0	69446.0	301.0	6004.0	69446.0	4000000.0	7.0	18.0	0.86	0.889999999999	1.11	0.0600000000004	7.52	0.36	0.829999999999	0.200000000001	6.53	0.21	2.09	1.49	0.48	AAA154.CD3.extra-duplicate.X32.Y15.tile.tissue.png	196	1	2000	196	62d2326da430e7ed77618a9a3ca2affc	0	0	0	0	0	0	0	0	0	0	0	0	0	/home/dhl_ec/bnelissen/Slides/CD3_manuscript/CD3_slides/AAA154.CD3.extra-duplicate/AAA154.CD3.extra-duplicate.run1	255	0.7	0.06	0.7	0.06	-9.6709966344	-12.2525204496	2.73829231987	2.08540485645
4496.0	718098.0	1726.0	44703.0	718098.0	4000000.0	33.0	64.0	1.59	1.41	1.13	0.0600000000004	7.25	0.39	0.77	0.26	7.35	0.24	2.25	1.46	1.12	AAA154.CD3.extra-duplicate.X32.Y16.tile.tissue.png	197	1	2000	197	4dc72b97e4e85d1ad8d504a6305b14b9	0	0	0	0	0	0	0	0	0	0	0	0	0	/home/dhl_ec/bnelissen/Slides/CD3_manuscript/CD3_slides/AAA154.CD3.extra-duplicate/AAA154.CD3.extra-duplicate.run1	255	0.7	0.06	0.7	0.06	-9.63079407768	-12.2489973427	2.53651906254	2.69816718359
8263.0	407914.0	3403.0	31372.0	407914.0	4000000.0	68.0	60.0	1.15	1.41	1.07	0.0600000000004	7.19	0.37	0.809999999999	0.2	6.92	0.22	2.25	1.51	0.54	AAA154.CD3.extra-duplicate.X32.Y17.tile.tissue.png	198	1	2000	198	1f0f5d9b7d5c1ec97869cc648f33fbc0	0	0	0	0	0	0	0	0	0	0	0	0	0	/home/dhl_ec/bnelissen/Slides/CD3_manuscript/CD3_slides/AAA154.CD3.extra-duplicate/AAA154.CD3.extra-duplicate.run1	255	0.7	0.06	0.7	0.06	-9.78734098025	-12.3979619136	2.82246346195	3.35573575781
0.0	147757.0	0.0	4222.0	147757.0	2870000.0	0.0	1.0	0.54	0.64	0.849999999999	0.04	4.88	0.27	0.629999999999	0.150000000001	4.3	0.1	1.5	1.32	0.27	AAA154.CD3.extra-duplicate.X32.Y20.tile.tissue.png	199	1	2000	199	b3e7df74d3b3915c47d756e8fc28e486	0	0	0	0	0	0	0	0	0	0	0	0	0	/home/dhl_ec/bnelissen/Slides/CD3_manuscript/CD3_slides/AAA154.CD3.extra-duplicate/AAA154.CD3.extra-duplicate.run1	255	0.7	0.06	0.7	0.06	0.0	-11.8038170198	1.15948546431	0.584142112642
0.0	147404.0	0.0	4242.0	147404.0	2870000.0	0.0	1.0	0.599999999999	0.66	0.87	0.0400000000009	4.89	0.28	0.620000000001	0.15	4.39	0.0999999999995	1.49	1.07	0.25	AAA154.CD3.extra-duplicate.X33.Y20.tile.tissue.png	200	1	2000	200	960547c759fbc19fcfcde013fcf54bee	0	0	0	0	0	0	0	0	0	0	0	0	0	/home/dhl_ec/bnelissen/Slides/CD3_manuscript/CD3_slides/AAA154.CD3.extra-duplicate/AAA154.CD3.extra-duplicate.run1	255	0.7	0.06	0.7	0.06	0.0	-11.8922782067	1.28292397086	0.452295265543
0.0	137787.0	0.0	4256.0	137787.0	2870000.0	0.0	1.0	1.83	0.669999999999	0.88	0.04	4.92	0.26	0.63	0.15	4.38	0.11	1.47	1.06	0.25	AAA154.CD3.extra-duplicate.X34.Y20.tile.tissue.png	201	1	2000	201	ca4269a38a8d56908986f36182563bb9	0	0	0	0	0	0	0	0	0	0	0	0	0	/home/dhl_ec/bnelissen/Slides/CD3_manuscript/CD3_slides/AAA154.CD3.extra-duplicate/AAA154.CD3.extra-duplicate.run1	255	0.7	0.06	0.7	0.06	0.0	-11.4095190936	0.377101777789	0.470739060799
0.0	142527.0	0.0	4250.0	142527.0	2870000.0	0.0	1.0	1.88	0.63	0.88	0.04	4.88	0.27	0.64	0.150000000001	4.31	0.11	1.51	1.12	0.26	AAA154.CD3.extra-duplicate.X35.Y20.tile.tissue.png	202	1	2000	202	f718d8c54916b0e45e6cc1d34749f931	0	0	0	0	0	0	0	0	0	0	0	0	0	/home/dhl_ec/bnelissen/Slides/CD3_manuscript/CD3_slides/AAA154.CD3.extra-duplicate/AAA154.CD3.extra-duplicate.run1	255	0.7	0.06	0.7	0.06	0.0	-11.4284427834	0.580527505315	0.449139683825
0.0	145236.0	0.0	4198.0	145236.0	2870000.0	0.0	1.0	0.780000000001	0.650000000001	0.86	0.0500000000002	4.93	0.26	0.62	0.15	4.07	0.1	1.45	1.06	0.28	AAA154.CD3.extra-duplicate.X36.Y20.tile.tissue.png	203	1	2000	203	996abfc9b0f285700cba4ad3c3f746dd	0	0	0	0	0	0	0	0	0	0	0	0	0	/home/dhl_ec/bnelissen/Slides/CD3_manuscript/CD3_slides/AAA154.CD3.extra-duplicate/AAA154.CD3.extra-duplicate.run1	255	0.7	0.06	0.7	0.06	0.0	-11.378211688	0.562859006204	0.684481779794
0.0	149230.0	0.0	4200.0	149230.0	2870000.0	0.0	1.0	0.57	1.64	0.88	0.04	4.61	0.27	0.650000000001	0.15	4.32	0.1	1.5	1.06	0.25	AAA154.CD3.extra-duplicate.X37.Y20.tile.tissue.png	204	1	2000	204	1ce2b89a01539654334ff8cab3788bc4	0	0	0	0	0	0	0	0	0	0	0	0	0	/home/dhl_ec/bnelissen/Slides/CD3_manuscript/CD3_slides/AAA154.CD3.extra-duplicate/AAA154.CD3.extra-duplicate.run1	255	0.7	0.06	0.7	0.06	0.0	-11.5704598894	1.26282845691	0.465017306593
0.0	155996.0	0.0	4222.0	155996.0	2870000.0	0.0	1.0	1.57	0.65	0.85	0.04	4.87	0.27	0.619999999999	0.16	4.26	0.0999999999995	1.49	1.09	0.3	AAA154.CD3.extra-duplicate.X38.Y20.tile.tissue.png	205	1	2000	205	37d3f971228826b7596714b9cc56bbd0	0	0	0	0	0	0	0	0	0	0	0	0	0	/home/dhl_ec/bnelissen/Slides/CD3_manuscript/CD3_slides/AAA154.CD3.extra-duplicate/AAA154.CD3.extra-duplicate.run1	255	0.7	0.06	0.7	0.06	0.0	-11.6282680666	1.93211124003	0.312823438181
0.0	168223.0	0.0	4188.0	168223.0	2870000.0	0.0	1.0	0.670000000001	0.66	0.860000000001	0.04	4.63	0.27	0.62	0.15	4.1	0.110000000001	1.46	1.06	0.309999999999	AAA154.CD3.extra-duplicate.X39.Y20.tile.tissue.png	206	1	2000	206	8044300ee5542f9a15d41dde476640ad	0	0	0	0	0	0	0	0	0	0	0	0	0	/home/dhl_ec/bnelissen/Slides/CD3_manuscript/CD3_slides/AAA154.CD3.extra-duplicate/AAA154.CD3.extra-duplicate.run1	255	0.7	0.06	0.7	0.06	0.0	-11.7826397782	5.30365051152	0.34749960257
0.0	172599.0	0.0	4200.0	172599.0	2870000.0	0.0	1.0	0.83	0.650000000001	1.09	0.0500000000002	4.99	0.26	0.64	0.150000000001	4.34	0.110000000001	1.49	1.06	0.26	AAA154.CD3.extra-duplicate.X40.Y20.tile.tissue.png	207	1	2000	207	2d46611336e0c71d8d42b3ab89ec8eb7	0	0	0	0	0	0	0	0	0	0	0	0	0	/home/dhl_ec/bnelissen/Slides/CD3_manuscript/CD3_slides/AAA154.CD3.extra-duplicate/AAA154.CD3.extra-duplicate.run1	255	0.7	0.06	0.7	0.06	0.0	-11.6043489304	6.24656936019	0.268001071156
0.0	173081.0	0.0	4184.0	173081.0	2870000.0	0.0	1.0	1.45	0.629999999999	0.889999999999	0.04	4.9	0.39	0.63	0.15	4.44	0.0999999999995	1.48	1.06	0.24	AAA154.CD3.extra-duplicate.X41.Y20.tile.tissue.png	208	1	2000	208	9a8193f999d4e0d277d5230b30629660	0	0	0	0	0	0	0	0	0	0	0	0	0	/home/dhl_ec/bnelissen/Slides/CD3_manuscript/CD3_slides/AAA154.CD3.extra-duplicate/AAA154.CD3.extra-duplicate.run1	255	0.7	0.06	0.7	0.06	0.0	-11.5814286357	6.57739223254	0.357440543336
0.0	174192.0	0.0	4190.0	174192.0	2870000.0	0.0	1.0	1.64	0.759999999999	0.870000000001	0.0500000000002	4.85	0.27	0.64	0.150000000001	4.33	0.1	1.49	1.05	0.78	AAA154.CD3.extra-duplicate.X42.Y20.tile.tissue.png	209	1	2000	209	6ecc62357aaef8fd5d7271bf4d350c87	0	0	0	0	0	0	0	0	0	0	0	0	0	/home/dhl_ec/bnelissen/Slides/CD3_manuscript/CD3_slides/AAA154.CD3.extra-duplicate/AAA154.CD3.extra-duplicate.run1	255	0.7	0.06	0.7	0.06	0.0	-11.5781821384	7.00538845068	0.318372620862
0.0	175137.0	0.0	4180.0	175137.0	2870000.0	0.0	1.0	0.69	0.77	0.96	0.0500000000002	4.89	0.27	0.63	0.14	4.13	0.1	1.5	1.08	1.06	AAA154.CD3.extra-duplicate.X43.Y20.tile.tissue.png	210	1	2000	210	bbcc0fc5f393475ad52b09ef8a1fc981	0	0	0	0	0	0	0	0	0	0	0	0	0	/home/dhl_ec/bnelissen/Slides/CD3_manuscript/CD3_slides/AAA154.CD3.extra-duplicate/AAA154.CD3.extra-duplicate.run1	255	0.7	0.06	0.7	0.06	0.0	-11.5470365887	7.1015990339	0.323802078343
0.0	162579.0	0.0	4180.0	162579.0	2870000.0	0.0	1.0	1.12	1.08	0.830000000001	0.0500000000002	4.83	0.27	0.639999999999	0.15	4.24	0.0999999999995	1.48	1.06	0.389999999999	AAA154.CD3.extra-duplicate.X44.Y20.tile.tissue.png	211	1	2000	211	f2a6edc15c14ab42b3ad91d5495bb4fe	0	0	0	0	0	0	0	0	0	0	0	0	0	/home/dhl_ec/bnelissen/Slides/CD3_manuscript/CD3_slides/AAA154.CD3.extra-duplicate/AAA154.CD3.extra-duplicate.run1	255	0.7	0.06	0.7	0.06	0.0	-11.9545629035	3.69568063834	0.354192237859
0.0	158695.0	0.0	4168.0	158695.0	2870000.0	0.0	1.0	1.21	2.21	0.940000000001	0.0500000000002	4.8	0.26	0.629999999999	0.14	4.1	0.11	1.46	1.07	0.929999999999	AAA154.CD3.extra-duplicate.X45.Y20.tile.tissue.png	212	1	2000	212	980dd293ded9ade985f3af547ea61f5c	0	0	0	0	0	0	0	0	0	0	0	0	0	/home/dhl_ec/bnelissen/Slides/CD3_manuscript/CD3_slides/AAA154.CD3.extra-duplicate/AAA154.CD3.extra-duplicate.run1	255	0.7	0.06	0.7	0.06	0.0	-11.178650932	3.02717654148	0.495359773111
0.0	163295.0	0.0	4186.0	163295.0	2870000.0	0.0	1.0	1.31	0.87	0.83	0.04	4.57	0.27	0.639999999999	0.150000000001	4.38	0.1	1.51	1.07	1.02	AAA154.CD3.extra-duplicate.X46.Y20.tile.tissue.png	213	1	2000	213	b4f0fdd92c9859967f6641380bc3ee63	0	0	0	0	0	0	0	0	0	0	0	0	0	/home/dhl_ec/bnelissen/Slides/CD3_manuscript/CD3_slides/AAA154.CD3.extra-duplicate/AAA154.CD3.extra-duplicate.run1	255	0.7	0.06	0.7	0.06	0.0	-11.3212975019	4.22605330843	0.451001151459
487.0	303075.0	251.0	17909.0	303075.0	4000000.0	6.0	18.0	1.41	2.06	1.11	0.0600000000004	8.6	0.37	0.85	0.21	7.04	0.22	2.2	1.47	0.53	AAA154.CD3.extra-duplicate.X8.Y10.tile.tissue.png	214	1	2000	214	8261d97699dd2b5253a05f071d0c646c	0	0	0	0	0	0	0	0	0	0	0	0	0	/home/dhl_ec/bnelissen/Slides/CD3_manuscript/CD3_slides/AAA154.CD3.extra-duplicate/AAA154.CD3.extra-duplicate.run1	255	0.7	0.06	0.7	0.06	-9.25886224708	-12.3361135599	3.13926776919	3.04006943164
717.0	122504.0	230.0	9060.0	122504.0	4000000.0	3.0	21.0	1.43	2.31	1.09	0.0599999999995	8.86	0.37	0.789999999999	0.21	7.29	0.21	2.14	1.48	0.56	AAA154.CD3.extra-duplicate.X8.Y11.tile.tissue.png	215	1	2000	215	5c02b8c836a736b72a7556532260f330	0	0	0	0	0	0	0	0	0	0	0	0	0	/home/dhl_ec/bnelissen/Slides/CD3_manuscript/CD3_slides/AAA154.CD3.extra-duplicate/AAA154.CD3.extra-duplicate.run1	255	0.7	0.06	0.7	0.06	-9.38783948642	-12.0109711584	2.61810912179	3.45658996387
2968.0	295400.0	1225.0	24459.0	295400.0	4000000.0	22.0	51.0	2.1	1.01	1.12	0.0600000000004	7.07	0.38	0.809999999999	0.2	6.77	0.22	2.23	1.49	0.54	AAA154.CD3.extra-duplicate.X8.Y12.tile.tissue.png	216	1	2000	216	5dbbd39be33f7112b5579c700a68f9cc	0	0	0	0	0	0	0	0	0	0	0	0	0	/home/dhl_ec/bnelissen/Slides/CD3_manuscript/CD3_slides/AAA154.CD3.extra-duplicate/AAA154.CD3.extra-duplicate.run1	255	0.7	0.06	0.7	0.06	-9.91068962755	-12.316656583	3.91858830667	2.90383723828
1657.0	124629.0	762.0	8020.0	124629.0	4000000.0	17.0	14.0	1.18	1.58	1.13	0.0599999999995	6.85	0.38	0.869999999999	0.21	6.73	0.21	2.09	1.52	0.499999999999	AAA154.CD3.extra-duplicate.X8.Y13.tile.tissue.png	217	1	2000	217	c700aa73d416b8fd276e493b004816eb	0	0	0	0	0	0	0	0	0	0	0	0	0	/home/dhl_ec/bnelissen/Slides/CD3_manuscript/CD3_slides/AAA154.CD3.extra-duplicate/AAA154.CD3.extra-duplicate.run1	255	0.7	0.06	0.7	0.06	-9.84326328311	-12.0608002035	3.20535900778	1.2549012998
6263.0	1037828.0	3043.0	45350.0	1037828.0	4000000.0	72.0	45.0	1.84	1.7	1.14	0.0600000000004	7.07	0.389999999999	0.76	0.18	7.35	0.25	2.23	1.48	0.56	AAA154.CD3.extra-duplicate.X9.Y10.tile.tissue.png	218	1	2000	218	cfcabe2000b9e84944329ac33aa86e95	0	0	0	0	0	0	0	0	0	0	0	0	0	/home/dhl_ec/bnelissen/Slides/CD3_manuscript/CD3_slides/AAA154.CD3.extra-duplicate/AAA154.CD3.extra-duplicate.run1	255	0.7	0.06	0.7	0.06	-9.7022328381	-11.7432237318	2.77150018459	0.935350351563
841.0	3131570.0	236.0	30603.0	3131570.0	4000000.0	4.0	16.0	1.96	1.2	1.16	0.0599999999995	6.77	0.38	0.740000000001	0.0900000000001	8.93	0.33	2.26	1.48	0.610000000001	AAA154.CD3.extra-duplicate.X9.Y11.tile.tissue.png	219	1	2000	219	9cb02e925cef5ccfc3d7f12015e34e8d	0	0	0	0	0	0	0	0	0	0	0	0	0	/home/dhl_ec/bnelissen/Slides/CD3_manuscript/CD3_slides/AAA154.CD3.extra-duplicate/AAA154.CD3.extra-duplicate.run1	255	0.7	0.06	0.7	0.06	-9.48515796181	-11.4254996223	3.05092575932	0.576484984375
5004.0	923432.0	1809.0	37497.0	923432.0	4000000.0	35.0	36.0	0.85	0.940000000001	1.12	0.0599999999995	7.06	0.389999999999	0.8	0.18	7.35	0.24	2.23	1.47	0.559999999999	AAA154.CD3.extra-duplicate.X9.Y12.tile.tissue.png	220	1	2000	220	9784df6a647af00db961e5b13e57904f	0	0	0	0	0	0	0	0	0	0	0	0	0	/home/dhl_ec/bnelissen/Slides/CD3_manuscript/CD3_slides/AAA154.CD3.extra-duplicate/AAA154.CD3.extra-duplicate.run1	255	0.7	0.06	0.7	0.06	-9.6779354566	-12.4888866046	3.43702944478	1.83733980469
0.0	46729.0	0.0	3010.0	46729.0	4000000.0	0.0	5.0	0.66	0.859999999999	1.14	0.0600000000004	6.84	0.370000000001	0.880000000001	0.22	6.18	0.14	2.06	1.45	0.53	AAA154.CD3.extra-duplicate.X9.Y13.tile.tissue.png	221	1	2000	221	e9b0190f42bbbc0c20bca3a58875bacc	0	0	0	0	0	0	0	0	0	0	0	0	0	/home/dhl_ec/bnelissen/Slides/CD3_manuscript/CD3_slides/AAA154.CD3.extra-duplicate/AAA154.CD3.extra-duplicate.run1	255	0.7	0.06	0.7	0.06	-8.93455569119	-11.9064843218	3.42454494982	0.562379115723
234.0	20382.0	139.0	1601.0	20382.0	4000000.0	3.0	3.0	0.87	1.02	1.11	0.0500000000002	6.65	0.52	0.889999999999	0.21	6.59	0.21	2.04	1.48	0.81	AAA154.CD3.extra-duplicate.X9.Y6.tile.tissue.png	222	1	2000	222	0d85f25f77b6a7fe14f48bcc399e2d5f	0	0	0	0	0	0	0	0	0	0	0	0	0	/home/dhl_ec/bnelissen/Slides/CD3_manuscript/CD3_slides/AAA154.CD3.extra-duplicate/AAA154.CD3.extra-duplicate.run1	255	0.7	0.06	0.7	0.06	-9.42650527013	-12.0065902116	3.53543626774	0.332128926514
941.0	212080.0	551.0	18817.0	212080.0	4000000.0	12.0	40.0	1.19	1.04	1.15	0.0599999999995	8.17	0.599999999999	0.98	0.21	6.72	0.219999999999	2.22	1.52	0.55	AAA154.CD3.extra-duplicate.X9.Y7.tile.tissue.png	223	1	2000	223	00e809bfd93d258b2a853e0483e2ba56	0	0	0	0	0	0	0	0	0	0	0	0	0	/home/dhl_ec/bnelissen/Slides/CD3_manuscript/CD3_slides/AAA154.CD3.extra-duplicate/AAA154.CD3.extra-duplicate.run1	255	0.7	0.06	0.7	0.06	-9.50542380581	-12.1220129637	2.90313284123	4.75345376172
53.0	221186.0	47.0	20923.0	221186.0	4000000.0	1.0	51.0	1.01	1.13	1.1	0.0600000000004	8.16	0.37	0.77	0.21	6.65	0.21	2.19	1.47	0.52	AAA154.CD3.extra-duplicate.X9.Y8.tile.tissue.png	224	1	2000	224	5c465c4503629fe92b74addc472182d3	0	0	0	0	0	0	0	0	0	0	0	0	0	/home/dhl_ec/bnelissen/Slides/CD3_manuscript/CD3_slides/AAA154.CD3.extra-duplicate/AAA154.CD3.extra-duplicate.run1	255	0.7	0.06	0.7	0.06	-9.33458609535	-11.5231499357	3.48939041586	2.23069400684
1355.0	632315.0	589.0	35246.0	632315.0	4000000.0	12.0	38.0	1.28	1.18	1.09	0.0599999999995	7.11	0.4	0.77	0.2	6.97	0.24	2.26	1.48	0.54	AAA154.CD3.extra-duplicate.X9.Y9.tile.tissue.png	225	1	2000	225	0d64112d4f710e215a8c788e4e18ddbb	0	0	0	0	0	0	0	0	0	0	0	0	0	/home/dhl_ec/bnelissen/Slides/CD3_manuscript/CD3_slides/AAA154.CD3.extra-duplicate/AAA154.CD3.extra-duplicate.run1	255	0.7	0.06	0.7	0.06	-10.199302553	-12.0652925695	3.11345324254	2.59786355078
[truncated: 2 more columns]
