# Supplementary material for: SlideToolkit: An Assistive Toolset for the Histological Quantification of Whole Slide Images
Source: PLoS One. 2014 Nov 5;9(11):e110289. doi: 10.1371/journal.pone.0110289 (PMC4220929; doi:10.1371/journal.pone.0110289)
Supplement: RawData S1 — ICC and BlandAltman plot - measurements and r-script.zip. Measurements of Run1 and Run2, including the code for the calculation of the intraclass correlation coefficient (ICC) and the code for the Bland and Altman plot. (ZIP) [file pone.0110289.s003.zip › cellprofiler.measurements/run1.1f5437311e0256e0e22ea8b513ce72f3.DefaultOUT_Image.csv]

AreaOccupied_AreaOccupied_DAB_Nuclei	AreaOccupied_AreaOccupied_Tissue	AreaOccupied_Perimeter_DAB_Nuclei	AreaOccupied_Perimeter_Tissue	AreaOccupied_TotalArea_DAB_Nuclei	AreaOccupied_TotalArea_Tissue	Count_DAB_Nuclei	Count_Tissue	ExecutionTime_01LoadImages	ExecutionTime_02ColorToGray	ExecutionTime_03Smooth	ExecutionTime_04ImageMath	ExecutionTime_05IdentifyPrimaryObjects	ExecutionTime_06MeasureImageAreaOccupied	ExecutionTime_07UnmixColors	ExecutionTime_08MaskImage	ExecutionTime_09IdentifyPrimaryObjects	ExecutionTime_10MeasureImageAreaOccupied	ExecutionTime_11OverlayOutlines	ExecutionTime_12OverlayOutlines	ExecutionTime_13SaveImages	FileName_Original	Group_Index	Group_Number	Height_Original	ImageNumber	MD5Digest_Original	ModuleError_01LoadImages	ModuleError_02ColorToGray	ModuleError_03Smooth	ModuleError_04ImageMath	ModuleError_05IdentifyPrimaryObjects	ModuleError_06MeasureImageAreaOccupied	ModuleError_07UnmixColors	ModuleError_08MaskImage	ModuleError_09IdentifyPrimaryObjects	ModuleError_10MeasureImageAreaOccupied	ModuleError_11OverlayOutlines	ModuleError_12OverlayOutlines	ModuleError_13SaveImages	PathName_Original	Scaling_Original	Threshold_FinalThreshold_DAB_Nuclei	Threshold_FinalThreshold_Tissue	Threshold_OrigThreshold_DAB_Nuclei	Threshold_OrigThreshold_Tissue	Threshold_SumOfEntropies_DAB_Nuclei	Threshold_SumOfEntropies_Tissue	Threshold_WeightedVariance_DAB_Nuclei	Threshold_WeightedVariance_Tissue
210.0	1321383.0	119.0	5748.0	1321383.0	4000000.0	3.0	1.0	3.37	2.4	1.14	0.06	6.89	0.37	0.94	0.16	7.52	0.26	2.2	1.51	1.24	AAA118.CD3.X0.Y10.tile.tissue.png	1	1	2000	1	d4499a89cddcab574bb35603ba2020ea	0	0	0	0	0	0	0	0	0	0	0	0	0	/home/dhl_ec/bnelissen/Slides/CD3_manuscript/CD3_slides/AAA118.CD3/AAA118.CD3.run1	255	0.7	0.06	0.7	0.06	-8.33606712838	-11.3236796344	0.642661711689	1.23043617969
0.0	874683.0	0.0	6218.0	874683.0	4000000.0	0.0	3.0	3.87	2.54	1.14	0.06	6.65	0.39	0.77	0.19	7.8	0.27	3.33	2.31	1.02	AAA118.CD3.X0.Y11.tile.tissue.png	2	1	2000	2	cc5d80ff97428a6068f1bfbe5d4047ea	0	0	0	0	0	0	0	0	0	0	0	0	0	/home/dhl_ec/bnelissen/Slides/CD3_manuscript/CD3_slides/AAA118.CD3/AAA118.CD3.run1	255	0.7	0.06	0.7	0.06	-7.71665362148	-11.1056993897	0.67309103733	2.25043782617
2460.0	339440.0	828.0	7944.0	339440.0	4000000.0	13.0	10.0	1.73	3.61	1.73	0.08	9.4	0.57	1.28	0.29	9.51	0.32	3.29	2.29	0.72	AAA118.CD3.X0.Y12.tile.tissue.png	3	1	2000	3	da598f7042d59b119f339863137f2b5e	0	0	0	0	0	0	0	0	0	0	0	0	0	/home/dhl_ec/bnelissen/Slides/CD3_manuscript/CD3_slides/AAA118.CD3/AAA118.CD3.run1	255	0.7	0.06	0.7	0.06	-8.93376665342	-12.1128824991	2.33956576886	1.39846532031
0.0	7642.0	0.0	752.0	7642.0	4000000.0	0.0	3.0	3.13	3.12	1.76	0.08	9.06	0.56	1.37	0.31	8.56	0.21	3.1	2.31	0.6	AAA118.CD3.X0.Y13.tile.tissue.png	4	1	2000	4	bb9b2b69d803ad8048468c864d400029	0	0	0	0	0	0	0	0	0	0	0	0	0	/home/dhl_ec/bnelissen/Slides/CD3_manuscript/CD3_slides/AAA118.CD3/AAA118.CD3.run1	255	0.7	0.06	0.7	0.06	-9.12772134463	-12.5138571537	7.21478455068	2.72746347217
756.0	106641.0	387.0	2895.0	106641.0	4000000.0	8.0	4.0	2.38	3.12	1.74	0.08	11.81	0.56	1.26	0.32	9.15	0.32	3.14	2.3	0.64	AAA118.CD3.X0.Y14.tile.tissue.png	5	1	2000	5	fbaf105589a4e6a65ac006a9a0364722	0	0	0	0	0	0	0	0	0	0	0	0	0	/home/dhl_ec/bnelissen/Slides/CD3_manuscript/CD3_slides/AAA118.CD3/AAA118.CD3.run1	255	0.7	0.06	0.7	0.06	-8.6678920593	-12.1917380165	1.22707738987	2.36963744336
0.0	0.0	0.0	0.0	0.0	4000000.0	0.0	0.0	2.28	2.6	1.74	0.08	8.82	0.47	1.27	0.32	6.51	0.2	3.01	2.32	0.62	AAA118.CD3.X0.Y15.tile.tissue.png	6	1	2000	6	b52fbce8f0c310280dcfe5196717abde	0	0	0	0	0	0	0	0	0	0	0	0	0	/home/dhl_ec/bnelissen/Slides/CD3_manuscript/CD3_slides/AAA118.CD3/AAA118.CD3.run1	255	1.0	0.06	1.0	0.06	0.0	-11.6492873273	0.0	5.39627397251
0.0	0.0	0.0	0.0	0.0	4000000.0	0.0	0.0	2.07	2.1	1.76	0.08	7.83	0.47	1.44	0.3	6.52	0.2	3.0	2.3	0.62	AAA118.CD3.X0.Y16.tile.tissue.png	7	1	2000	7	fe13a8eff628ff7daeecfe0a0c997d24	0	0	0	0	0	0	0	0	0	0	0	0	0	/home/dhl_ec/bnelissen/Slides/CD3_manuscript/CD3_slides/AAA118.CD3/AAA118.CD3.run1	255	1.0	0.06	1.0	0.06	0.0	0.0	0.0	2.22755625
0.0	0.0	0.0	0.0	0.0	4000000.0	0.0	0.0	1.0	1.37	1.74	0.08	8.81	0.47	1.4	0.33	6.51	0.21	3.02	2.31	0.64	AAA118.CD3.X0.Y5.tile.tissue.png	8	1	2000	8	4bbe88ee4a59649c0b3faae3087c2b37	0	0	0	0	0	0	0	0	0	0	0	0	0	/home/dhl_ec/bnelissen/Slides/CD3_manuscript/CD3_slides/AAA118.CD3/AAA118.CD3.run1	255	1.0	0.06	1.0	0.06	0.0	-11.9751582619	0.0	3.01261904113
252.0	941297.0	150.0	5753.0	941297.0	4000000.0	4.0	2.0	2.64	2.22	1.73	0.08	9.56	0.57	1.25	0.26	9.98	0.36	3.28	2.31	0.68	AAA118.CD3.X0.Y6.tile.tissue.png	9	1	2000	9	8f087ba1e5a738d35eca6092115a04bf	0	0	0	0	0	0	0	0	0	0	0	0	0	/home/dhl_ec/bnelissen/Slides/CD3_manuscript/CD3_slides/AAA118.CD3/AAA118.CD3.run1	255	0.7	0.06	0.7	0.06	-8.52805174196	-11.5314983551	0.981732399677	1.62205548242
1708.0	1149263.0	594.0	12348.0	1149263.0	4000000.0	11.0	5.0	2.04	2.24	1.31	0.0700000000001	9.75	0.56	1.23	0.26	10.24	0.37	3.35	2.32	0.67	AAA118.CD3.X0.Y7.tile.tissue.png	10	1	2000	10	f67eb49a1592ddfe75fa1512d47a2949	0	0	0	0	0	0	0	0	0	0	0	0	0	/home/dhl_ec/bnelissen/Slides/CD3_manuscript/CD3_slides/AAA118.CD3/AAA118.CD3.run1	255	0.7	0.06	0.7	0.06	-8.80536490018	-11.415372106	1.56563691691	0.902405484375
1684.0	1030298.0	743.0	14612.0	1030298.0	4000000.0	15.0	10.0	2.87	2.91	1.75	0.08	9.84	0.58	1.24	0.25	8.37	0.34	2.25	1.53	0.63	AAA118.CD3.X0.Y8.tile.tissue.png	11	1	2000	11	62a5f51199b41babae15b691287a99a5	0	0	0	0	0	0	0	0	0	0	0	0	0	/home/dhl_ec/bnelissen/Slides/CD3_manuscript/CD3_slides/AAA118.CD3/AAA118.CD3.run1	255	0.7	0.06	0.7	0.06	-9.3229339581	-11.9459903591	2.46976079571	1.26066959375
619.0	531344.0	329.0	8119.0	531344.0	4000000.0	8.0	4.0	1.01	1.2	1.16	0.06	7.32	0.38	0.8	0.19	7.29	0.24	2.22	1.53	0.47	AAA118.CD3.X0.Y9.tile.tissue.png	12	1	2000	12	66426a08b3842f8ab24ddb7a43d5b8a7	0	0	0	0	0	0	0	0	0	0	0	0	0	/home/dhl_ec/bnelissen/Slides/CD3_manuscript/CD3_slides/AAA118.CD3/AAA118.CD3.run1	255	0.7	0.06	0.7	0.06	-8.82780403031	-11.6317440867	1.65070703808	1.7027959082
22458.0	4000000.0	7143.0	7996.0	4000000.0	4000000.0	152.0	1.0	2.38	1.43	1.2	0.04	7.5	0.32	0.77	0.05	10.28	0.38	2.18	1.53	0.69	AAA118.CD3.X1.Y10.tile.tissue.png	13	1	2000	13	ec966de9ab068599985f40cb00871444	0	0	0	0	0	0	0	0	0	0	0	0	0	/home/dhl_ec/bnelissen/Slides/CD3_manuscript/CD3_slides/AAA118.CD3/AAA118.CD3.run1	255	0.7	0.06	0.7	0.06	-8.89119168604	-10.5662474508	0.830434797943	0.220814187532
16126.0	3964568.0	5015.0	10254.0	3964568.0	4000000.0	121.0	1.0	2.44	1.61	1.19	0.05	6.94	0.39	0.76	0.06	10.06	0.37	2.22	1.53	0.63	AAA118.CD3.X1.Y11.tile.tissue.png	14	1	2000	14	b7348e6e94f688776684eb9f5cbcc90a	0	0	0	0	0	0	0	0	0	0	0	0	0	/home/dhl_ec/bnelissen/Slides/CD3_manuscript/CD3_slides/AAA118.CD3/AAA118.CD3.run1	255	0.7	0.06	0.7	0.06	-8.90402077765	-11.7659942172	1.03233966704	0.139130487305
1472.0	3557991.0	740.0	11467.0	3557991.0	4000000.0	19.0	3.0	2.51	2.15	1.19	0.05	6.85	0.57	1.21	0.1	12.84	0.53	3.3	2.32	0.63	AAA118.CD3.X1.Y12.tile.tissue.png	15	1	2000	15	bf2f4b41ae2acc7593d9618c133b8cbf	0	0	0	0	0	0	0	0	0	0	0	0	0	/home/dhl_ec/bnelissen/Slides/CD3_manuscript/CD3_slides/AAA118.CD3/AAA118.CD3.run1	255	0.7	0.06	0.7	0.06	-8.68897333975	-11.7315708699	1.15555611146	0.230550609375
455.0	708648.0	205.0	5457.0	708648.0	4000000.0	5.0	4.0	2.02	3.22	1.76	0.08	9.58	0.57	1.23	0.27	9.73	0.35	3.19	2.3	0.59	AAA118.CD3.X1.Y13.tile.tissue.png	16	1	2000	16	d2fcda245599d80c0f4b38de12c54667	0	0	0	0	0	0	0	0	0	0	0	0	0	/home/dhl_ec/bnelissen/Slides/CD3_manuscript/CD3_slides/AAA118.CD3/AAA118.CD3.run1	255	0.7	0.06	0.7	0.06	-8.9422041176	-11.2359364818	1.29841801643	1.00356479688
0.0	35628.0	0.0	1442.0	35628.0	4000000.0	0.0	3.0	2.29	2.52	1.75	0.0599999999999	9.29	0.57	1.21	0.32	8.55	0.21	3.11	2.32	1.06	AAA118.CD3.X1.Y14.tile.tissue.png	17	1	2000	17	5d5a63f95d2c4de6b8a2713135380283	0	0	0	0	0	0	0	0	0	0	0	0	0	/home/dhl_ec/bnelissen/Slides/CD3_manuscript/CD3_slides/AAA118.CD3/AAA118.CD3.run1	255	0.7	0.06	0.7	0.06	-8.33169317362	-11.4699472127	0.892418584499	1.019812271
0.0	18959.0	0.0	854.0	18959.0	4000000.0	0.0	1.0	2.17	2.73	1.76	0.0699999999999	9.2	0.56	1.38	0.31	7.87	0.21	3.11	2.31	0.83	AAA118.CD3.X1.Y15.tile.tissue.png	18	1	2000	18	d1f2770c3a2e8e78c6bea1de6cbd3caa	0	0	0	0	0	0	0	0	0	0	0	0	0	/home/dhl_ec/bnelissen/Slides/CD3_manuscript/CD3_slides/AAA118.CD3/AAA118.CD3.run1	255	0.7	0.06	0.7	0.06	0.0	-12.1864890414	0.212595812221	4.83661355286
0.0	0.0	0.0	0.0	0.0	4000000.0	0.0	0.0	1.86	2.47	1.75	0.08	8.83	0.47	1.39	0.31	6.65	0.2	2.99	2.3	0.67	AAA118.CD3.X1.Y4.tile.tissue.png	19	1	2000	19	86c915d34820f69761ef558ded6cb5b3	0	0	0	0	0	0	0	0	0	0	0	0	0	/home/dhl_ec/bnelissen/Slides/CD3_manuscript/CD3_slides/AAA118.CD3/AAA118.CD3.run1	255	1.0	0.06	1.0	0.06	0.0	-10.4344531836	0.0	6.37220162909
127.0	1201940.0	70.0	10477.0	1201940.0	4000000.0	2.0	5.0	3.19	2.97	1.76	0.0799999999999	9.84	0.58	1.21	0.25	10.41	0.37	3.31	2.29	1.24	AAA118.CD3.X1.Y5.tile.tissue.png	20	1	2000	20	53f8fb9d4f90b242e68f10485f7e004d	0	0	0	0	0	0	0	0	0	0	0	0	0	/home/dhl_ec/bnelissen/Slides/CD3_manuscript/CD3_slides/AAA118.CD3/AAA118.CD3.run1	255	0.7	0.06	0.7	0.06	-8.63507207034	-11.3579199964	1.19320708618	1.01767908984
2115.0	2884498.0	998.0	13970.0	2884498.0	4000000.0	22.0	2.0	1.42	1.84	1.74	0.0700000000001	9.63	0.57	1.23	0.14	12.25	0.48	3.34	2.3	0.7	AAA118.CD3.X1.Y6.tile.tissue.png	21	1	2000	21	7ad251bef392c63cd841a83d08c3006b	0	0	0	0	0	0	0	0	0	0	0	0	0	/home/dhl_ec/bnelissen/Slides/CD3_manuscript/CD3_slides/AAA118.CD3/AAA118.CD3.run1	255	0.7	0.06	0.7	0.06	-8.98118158123	-11.5227772495	1.69266251842	0.440089820312
3474.0	3474380.0	1364.0	9173.0	3474380.0	4000000.0	28.0	2.0	2.63	3.23	1.74	0.0700000000001	11.08	0.57	1.2	0.11	12.75	0.52	3.28	2.29	0.62	AAA118.CD3.X1.Y7.tile.tissue.png	22	1	2000	22	f42d62de1cbda81be5f40f9f07b12caa	0	0	0	0	0	0	0	0	0	0	0	0	0	/home/dhl_ec/bnelissen/Slides/CD3_manuscript/CD3_slides/AAA118.CD3/AAA118.CD3.run1	255	0.7	0.06	0.7	0.06	-8.7641299461	-11.6485387657	1.28108444739	0.298834632813
1807.0	3991205.0	900.0	8699.0	3991205.0	4000000.0	22.0	1.0	1.16	1.48	1.74	0.0700000000001	10.29	0.57	1.2	0.08	11.74	0.56	2.97	1.59	0.64	AAA118.CD3.X1.Y8.tile.tissue.png	23	1	2000	23	908f5512211f35b465795fd479fc899c	0	0	0	0	0	0	0	0	0	0	0	0	0	/home/dhl_ec/bnelissen/Slides/CD3_manuscript/CD3_slides/AAA118.CD3/AAA118.CD3.run1	255	0.7	0.06	0.7	0.06	-9.09428960102	-11.4362712621	1.57136477841	0.138623199219
6559.0	3999267.0	2549.0	8092.0	3999267.0	4000000.0	58.0	1.0	1.27	1.57	1.75	0.0700000000001	11.65	0.56	1.2	0.08	13.3	0.55	3.23	2.3	0.66	AAA118.CD3.X1.Y9.tile.tissue.png	24	1	2000	24	4ff873894a5924c7c49cec326293f32e	0	0	0	0	0	0	0	0	0	0	0	0	0	/home/dhl_ec/bnelissen/Slides/CD3_manuscript/CD3_slides/AAA118.CD3/AAA118.CD3.run1	255	0.7	0.06	0.7	0.06	-9.29096162645	-11.7627510724	1.83138251299	0.222675980469
3481.0	52961.0	1083.0	2075.0	52961.0	4000000.0	20.0	2.0	2.11	3.0	1.75	0.08	9.36	0.57	1.35	0.3	9.15	0.31	3.13	2.29	0.55	AAA118.CD3.X10.Y1.tile.tissue.png	25	1	2000	25	92b076a5934a09e8d78d0587f27bdfa5	0	0	0	0	0	0	0	0	0	0	0	0	0	/home/dhl_ec/bnelissen/Slides/CD3_manuscript/CD3_slides/AAA118.CD3/AAA118.CD3.run1	255	0.7	0.06	0.7	0.06	-9.00927300172	-12.3916763918	2.50223236565	0.990459076172
0.0	9710.0	0.0	518.0	9710.0	4000000.0	0.0	1.0	3.6	1.49	1.48	0.09	7.2	0.4	0.88	0.21	6.02	0.21	3.11	2.32	0.56	AAA118.CD3.X10.Y10.tile.tissue.png	26	1	2000	26	3c93a76bd251221cfcc418052d7c4ab6	0	0	0	0	0	0	0	0	0	0	0	0	0	/home/dhl_ec/bnelissen/Slides/CD3_manuscript/CD3_slides/AAA118.CD3/AAA118.CD3.run1	255	0.7	0.06	0.7	0.06	0.0	-11.6477957792	3.593980513	3.01026253763
891.0	1239169.0	384.0	7746.0	1239169.0	4000000.0	8.0	2.0	2.58	2.53	1.75	0.0599999999999	9.39	0.58	1.21	0.24	10.47	0.38	3.24	2.31	0.58	AAA118.CD3.X10.Y11.tile.tissue.png	27	1	2000	27	1170bc18f78de2fe2a45a45a105a69bc	0	0	0	0	0	0	0	0	0	0	0	0	0	/home/dhl_ec/bnelissen/Slides/CD3_manuscript/CD3_slides/AAA118.CD3/AAA118.CD3.run1	255	0.7	0.06	0.7	0.06	-8.41177980119	-11.4515879824	1.13304903904	0.547920507813
0.0	0.0	0.0	0.0	0.0	4000000.0	0.0	0.0	3.06	2.94	1.78	0.08	8.84	0.46	1.43	0.32	6.54	0.2	3.0	2.28	0.55	AAA118.CD3.X10.Y12.tile.tissue.png	28	1	2000	28	eb36973305630da74d13b03fc30a7a29	0	0	0	0	0	0	0	0	0	0	0	0	0	/home/dhl_ec/bnelissen/Slides/CD3_manuscript/CD3_slides/AAA118.CD3/AAA118.CD3.run1	255	1.0	0.06	1.0	0.06	0.0	-11.8782213034	0.0	1.01641404937
7282.0	187908.0	2624.0	2929.0	187908.0	4000000.0	49.0	3.0	3.03	2.64	1.77	0.0700000000001	10.82	0.57	1.31	0.31	9.38	0.32	3.19	2.31	0.57	AAA118.CD3.X10.Y2.tile.tissue.png	29	1	2000	29	b4b48c13b5d4a76f668f6b7a3d2227c8	0	0	0	0	0	0	0	0	0	0	0	0	0	/home/dhl_ec/bnelissen/Slides/CD3_manuscript/CD3_slides/AAA118.CD3/AAA118.CD3.run1	255	0.7	0.06	0.7	0.06	-8.27025786384	-12.0239239851	2.19072052225	1.08910227539
6097.0	329626.0	2345.0	4669.0	329626.0	4000000.0	48.0	3.0	3.02	2.07	1.76	0.08	9.45	0.58	1.24	0.31	8.37	0.32	3.21	2.33	0.57	AAA118.CD3.X10.Y3.tile.tissue.png	30	1	2000	30	668be2b6737a0288a5d828a225204c99	0	0	0	0	0	0	0	0	0	0	0	0	0	/home/dhl_ec/bnelissen/Slides/CD3_manuscript/CD3_slides/AAA118.CD3/AAA118.CD3.run1	255	0.7	0.06	0.7	0.06	-9.10152707372	-11.7304087794	1.78086950896	1.04915645703
3278.0	2789034.0	1712.0	11233.0	2789034.0	4000000.0	43.0	3.0	1.4	1.83	1.77	0.0699999999999	7.65	0.48	0.76	0.11	9.17	0.32	2.24	1.59	0.57	AAA118.CD3.X10.Y4.tile.tissue.png	31	1	2000	31	3d4d97da6f952d78daec84618fbb8d3a	0	0	0	0	0	0	0	0	0	0	0	0	0	/home/dhl_ec/bnelissen/Slides/CD3_manuscript/CD3_slides/AAA118.CD3/AAA118.CD3.run1	255	0.7	0.06	0.7	0.06	-8.90434396911	-11.2416173455	1.23261563996	0.239778476563
788.0	2483293.0	425.0	12330.0	2483293.0	4000000.0	11.0	5.0	0.97	1.64	1.74	0.0699999999999	9.41	0.58	1.2	0.16	11.64	0.45	3.31	2.32	0.62	AAA118.CD3.X10.Y5.tile.tissue.png	32	1	2000	32	e8ed545a694e650719dd31e453464e8f	0	0	0	0	0	0	0	0	0	0	0	0	0	/home/dhl_ec/bnelissen/Slides/CD3_manuscript/CD3_slides/AAA118.CD3/AAA118.CD3.run1	255	0.7	0.06	0.7	0.06	-9.16309375156	-11.3246045953	2.65500462039	0.398516839844
0.0	0.0	0.0	0.0	0.0	4000000.0	0.0	0.0	1.61	2.7	1.75	0.0800000000002	8.84	0.49	1.4	0.33	6.55	0.2	3.01	2.34	0.56	AAA118.CD3.X10.Y6.tile.tissue.png	33	1	2000	33	da2f027d2c340206037b7798bedd1274	0	0	0	0	0	0	0	0	0	0	0	0	0	/home/dhl_ec/bnelissen/Slides/CD3_manuscript/CD3_slides/AAA118.CD3/AAA118.CD3.run1	255	1.0	0.06	1.0	0.06	0.0	-11.7853746649	0.0	2.74397266454
1795.0	1218962.0	759.0	10693.0	1218962.0	4000000.0	17.0	11.0	3.37	1.85	1.75	0.0799999999999	9.67	0.56	1.23	0.23	10.31	0.38	3.26	2.33	0.59	AAA118.CD3.X10.Y7.tile.tissue.png	34	1	2000	34	c315656ea24baeaa9f5fbfffc9767c1b	0	0	0	0	0	0	0	0	0	0	0	0	0	/home/dhl_ec/bnelissen/Slides/CD3_manuscript/CD3_slides/AAA118.CD3/AAA118.CD3.run1	255	0.7	0.06	0.7	0.06	-8.96628556389	-11.7249526465	2.13316665746	0.879075160156
5614.0	3330044.0	2362.0	11901.0	3330044.0	4000000.0	49.0	1.0	2.99	2.29	1.78	0.0699999999999	9.36	0.56	1.22	0.12	12.59	0.51	3.29	2.29	1.61	AAA118.CD3.X10.Y8.tile.tissue.png	35	1	2000	35	55272b88695e7b5207e066f30188c489	0	0	0	0	0	0	0	0	0	0	0	0	0	/home/dhl_ec/bnelissen/Slides/CD3_manuscript/CD3_slides/AAA118.CD3/AAA118.CD3.run1	255	0.7	0.06	0.7	0.06	-9.4661981341	-12.1636515946	3.62714392914	0.567300515625
1372.0	537428.0	742.0	7634.0	537428.0	4000000.0	19.0	6.0	2.19	3.41	1.75	0.0699999999999	9.53	0.58	1.31	0.29	9.59	0.34	3.21	2.32	0.63	AAA118.CD3.X10.Y9.tile.tissue.png	36	1	2000	36	0dd74f8d5b64b39fff57a115c9eda153	0	0	0	0	0	0	0	0	0	0	0	0	0	/home/dhl_ec/bnelissen/Slides/CD3_manuscript/CD3_slides/AAA118.CD3/AAA118.CD3.run1	255	0.7	0.06	0.7	0.06	-9.37175449072	-11.9815500536	4.20479264699	1.62930513281
237.0	294461.0	110.0	5836.0	294461.0	4000000.0	2.0	3.0	2.06	3.33	1.76	0.0799999999999	9.49	0.56	1.27	0.3	9.42	0.32	3.25	2.3	0.65	AAA118.CD3.X11.Y10.tile.tissue.png	37	1	2000	37	f92890dedc084eb7f08922413e2382ee	0	0	0	0	0	0	0	0	0	0	0	0	0	/home/dhl_ec/bnelissen/Slides/CD3_manuscript/CD3_slides/AAA118.CD3/AAA118.CD3.run1	255	0.7	0.06	0.7	0.06	-9.52404981646	-11.5386934306	2.26063959001	1.64951828613
442.0	654730.0	147.0	6077.0	654730.0	4000000.0	2.0	3.0	1.28	2.3	1.74	0.0599999999999	9.53	0.57	1.22	0.28	9.62	0.34	3.16	2.3	0.88	AAA118.CD3.X11.Y11.tile.tissue.png	38	1	2000	38	39f81aa16e1f75b2d21886321dc87e0b	0	0	0	0	0	0	0	0	0	0	0	0	0	/home/dhl_ec/bnelissen/Slides/CD3_manuscript/CD3_slides/AAA118.CD3/AAA118.CD3.run1	255	0.7	0.06	0.7	0.06	-8.5071479936	-11.559685624	1.47867669913	0.990142890625
0.0	0.0	0.0	0.0	0.0	4000000.0	0.0	0.0	2.09	2.26	1.75	0.0800000000002	8.96	0.47	1.42	0.31	6.64	0.2	3.0	2.31	1.11	AAA118.CD3.X11.Y13.tile.tissue.png	39	1	2000	39	7ccadb6ee1f7ff649681e48bf4d58c1c	0	0	0	0	0	0	0	0	0	0	0	0	0	/home/dhl_ec/bnelissen/Slides/CD3_manuscript/CD3_slides/AAA118.CD3/AAA118.CD3.run1	255	1.0	0.06	1.0	0.06	0.0	-10.7341476862	0.0	2.28244139643
2738.0	1245436.0	1535.0	6655.0	1245436.0	4000000.0	39.0	2.0	2.62	3.16	1.75	0.0700000000002	10.51	0.56	1.23	0.24	10.49	0.38	3.15	2.3	1.58	AAA118.CD3.X11.Y3.tile.tissue.png	40	1	2000	40	da386c5124389338315a213c56a9a09e	0	0	0	0	0	0	0	0	0	0	0	0	0	/home/dhl_ec/bnelissen/Slides/CD3_manuscript/CD3_slides/AAA118.CD3/AAA118.CD3.run1	255	0.7	0.06	0.7	0.06	-9.12263707303	-11.258926908	1.5641521786	1.06708544922
2798.0	2899857.0	1498.0	11658.0	2899857.0	4000000.0	39.0	8.0	2.83	3.13	1.73	0.0600000000002	9.65	0.57	1.21	0.15	12.32	0.48	3.29	2.29	0.64	AAA118.CD3.X11.Y4.tile.tissue.png	41	1	2000	41	a821ca46bdcc08774c893904d9abf3cf	0	0	0	0	0	0	0	0	0	0	0	0	0	/home/dhl_ec/bnelissen/Slides/CD3_manuscript/CD3_slides/AAA118.CD3/AAA118.CD3.run1	255	0.7	0.06	0.7	0.06	-9.0209237367	-11.4248974995	1.55952700109	0.392462867188
67.0	323869.0	32.0	8332.0	323869.0	4000000.0	1.0	5.0	2.74	3.39	1.75	0.0799999999999	9.62	0.57	1.27	0.29	9.39	0.33	3.16	2.31	0.59	AAA118.CD3.X11.Y5.tile.tissue.png	42	1	2000	42	6235e29c67e0a3f0afae1391441fae68	0	0	0	0	0	0	0	0	0	0	0	0	0	/home/dhl_ec/bnelissen/Slides/CD3_manuscript/CD3_slides/AAA118.CD3/AAA118.CD3.run1	255	0.7	0.06	0.7	0.06	-9.24833759719	-11.7966597921	3.31126939873	2.45623074902
0.0	1936.0	0.0	194.0	1936.0	4000000.0	0.0	1.0	3.56	3.45	1.74	0.0799999999999	9.4	0.57	1.36	0.31	7.91	0.21	3.07	2.29	0.55	AAA118.CD3.X11.Y6.tile.tissue.png	43	1	2000	43	f334f86a2ff26763c6d48af4f66bcdbf	0	0	0	0	0	0	0	0	0	0	0	0	0	/home/dhl_ec/bnelissen/Slides/CD3_manuscript/CD3_slides/AAA118.CD3/AAA118.CD3.run1	255	0.7	0.06	0.7	0.06	0.0	-11.6667053976	1.61552530084	4.52537298878
496.0	2124535.0	274.0	22851.0	2124535.0	4000000.0	8.0	15.0	2.62	2.61	1.74	0.0699999999999	9.58	0.57	1.21	0.19	11.35	0.43	3.33	2.28	0.61	AAA118.CD3.X11.Y7.tile.tissue.png	44	1	2000	44	b07c36e4f51fa259d57243c8c18096ff	0	0	0	0	0	0	0	0	0	0	0	0	0	/home/dhl_ec/bnelissen/Slides/CD3_manuscript/CD3_slides/AAA118.CD3/AAA118.CD3.run1	255	0.7	0.06	0.7	0.06	-9.065977709	-11.8821197687	2.23550435738	0.788342523437
939.0	2472280.0	464.0	18960.0	2472280.0	4000000.0	11.0	7.0	3.51	3.26	1.73	0.0699999999999	9.51	0.56	1.19	0.17	11.76	0.46	3.32	2.28	0.61	AAA118.CD3.X11.Y8.tile.tissue.png	45	1	2000	45	b3b2b691207c6ceb48f72a3633deac1e	0	0	0	0	0	0	0	0	0	0	0	0	0	/home/dhl_ec/bnelissen/Slides/CD3_manuscript/CD3_slides/AAA118.CD3/AAA118.CD3.run1	255	0.7	0.06	0.7	0.06	-9.21654918562	-11.755258474	2.41539294131	0.527333164062
307.0	1373111.0	136.0	15929.0	1373111.0	4000000.0	3.0	7.0	2.31	2.88	1.72	0.0799999999999	9.63	0.58	1.21	0.23	10.17	0.39	3.39	2.35	0.59	AAA118.CD3.X11.Y9.tile.tissue.png	46	1	2000	46	8359ca9072eb2f498ccff6f830185478	0	0	0	0	0	0	0	0	0	0	0	0	0	/home/dhl_ec/bnelissen/Slides/CD3_manuscript/CD3_slides/AAA118.CD3/AAA118.CD3.run1	255	0.7	0.06	0.7	0.06	-8.98178417118	-11.3204418597	2.18192673777	0.844121498047
1914.0	3691529.0	695.0	13408.0	3691529.0	4000000.0	13.0	6.0	1.21	2.79	1.73	0.0599999999999	8.93	0.38	0.77	0.0799999999999	9.71	0.36	2.28	1.6	0.43	AAA118.CD3.X12.Y10.tile.tissue.png	47	1	2000	47	dc2b84a1c6ee8ee3bd56069cdf0cdc2e	0	0	0	0	0	0	0	0	0	0	0	0	0	/home/dhl_ec/bnelissen/Slides/CD3_manuscript/CD3_slides/AAA118.CD3/AAA118.CD3.run1	255	0.7	0.06	0.7	0.06	-8.6727929008	-11.9041384544	1.11625121078	0.311717476562
0.0	2682557.0	0.0	14124.0	2682557.0	4000000.0	0.0	4.0	1.2	2.25	1.28	0.0500000000002	6.62	0.39	0.75	0.11	8.27	0.23	2.25	1.49	0.43	AAA118.CD3.X12.Y11.tile.tissue.png	48	1	2000	48	443231eaec120b3e4d10883308ef9fbc	0	0	0	0	0	0	0	0	0	0	0	0	0	/home/dhl_ec/bnelissen/Slides/CD3_manuscript/CD3_slides/AAA118.CD3/AAA118.CD3.run1	255	0.7	0.06	0.7	0.06	-8.96749131268	-11.6413876744	2.22441791809	0.448545585937
0.0	376459.0	0.0	6674.0	376459.0	4000000.0	0.0	6.0	2.61	2.49	1.14	0.04	6.58	0.38	0.77	0.2	6.6	0.15	2.13	1.53	0.38	AAA118.CD3.X12.Y12.tile.tissue.png	49	1	2000	49	76bc5247ca3b809904d9a01539704a5f	0	0	0	0	0	0	0	0	0	0	0	0	0	/home/dhl_ec/bnelissen/Slides/CD3_manuscript/CD3_slides/AAA118.CD3/AAA118.CD3.run1	255	0.7	0.06	0.7	0.06	-6.62329292622	-11.6843678076	2.9763427093	1.35735610742
963.0	862602.0	506.0	9616.0	862602.0	4000000.0	12.0	5.0	2.84	1.04	1.15	0.0700000000002	6.86	0.38	0.76	0.18	7.42	0.24	2.19	1.52	0.39	AAA118.CD3.X12.Y13.tile.tissue.png	50	1	2000	50	f15c032ab1ecf40eda80be2631c2bd3a	0	0	0	0	0	0	0	0	0	0	0	0	0	/home/dhl_ec/bnelissen/Slides/CD3_manuscript/CD3_slides/AAA118.CD3/AAA118.CD3.run1	255	0.7	0.06	0.7	0.06	-8.75217050046	-11.741914299	1.93668521825	0.724941816406
0.0	0.0	0.0	0.0	0.0	4000000.0	0.0	0.0	2.03	3.18	1.15	0.0599999999999	6.18	0.31	0.86	0.23	4.72	0.13	2.01	1.55	0.36	AAA118.CD3.X12.Y14.tile.tissue.png	51	1	2000	51	d6ae505a1b56cd6ff95ee6b10cb0e01f	0	0	0	0	0	0	0	0	0	0	0	0	0	/home/dhl_ec/bnelissen/Slides/CD3_manuscript/CD3_slides/AAA118.CD3/AAA118.CD3.run1	255	1.0	0.06	1.0	0.06	0.0	-12.3850152336	0.0	3.63843859836
0.0	3130.0	0.0	294.0	3130.0	4000000.0	0.0	1.0	2.06	1.06	1.11	0.0599999999999	6.56	0.39	0.86	0.21	6.32	0.13	2.07	1.53	0.43	AAA118.CD3.X12.Y2.tile.tissue.png	52	1	2000	52	87462f1c397749f4c816d46eb675b628	0	0	0	0	0	0	0	0	0	0	0	0	0	/home/dhl_ec/bnelissen/Slides/CD3_manuscript/CD3_slides/AAA118.CD3/AAA118.CD3.run1	255	0.7	0.06	0.7	0.06	-8.13165923267	-12.3086503977	6.2687630181	1.86835038055
2321.0	3209271.0	1333.0	10824.0	3209271.0	4000000.0	33.0	2.0	2.8	2.26	1.11	0.0400000000002	7.02	0.39	0.76	0.0899999999999	9.2	0.4	2.2	1.53	0.42	AAA118.CD3.X12.Y3.tile.tissue.png	53	1	2000	53	87e5b49698aa22b44d7693baf964c7a7	0	0	0	0	0	0	0	0	0	0	0	0	0	/home/dhl_ec/bnelissen/Slides/CD3_manuscript/CD3_slides/AAA118.CD3/AAA118.CD3.run1	255	0.7	0.06	0.7	0.06	-9.03449737651	-12.0060525171	1.93913397974	0.436925734375
2022.0	3562275.0	1090.0	13239.0	3562275.0	4000000.0	29.0	3.0	2.17	2.12	1.15	0.0500000000002	7.16	0.4	0.74	0.0700000000002	9.5	0.35	2.2	1.53	1.09	AAA118.CD3.X12.Y4.tile.tissue.png	54	1	2000	54	7c6d30885d930cc640efbb6c65b8fccc	0	0	0	0	0	0	0	0	0	0	0	0	0	/home/dhl_ec/bnelissen/Slides/CD3_manuscript/CD3_slides/AAA118.CD3/AAA118.CD3.run1	255	0.7	0.06	0.7	0.06	-8.89093903639	-11.4336845253	1.452857641	0.15229275
54.0	63831.0	29.0	2683.0	63831.0	4000000.0	1.0	5.0	1.72	2.16	1.18	0.0599999999999	6.65	0.38	0.79	0.21	6.79	0.22	2.07	1.51	0.89	AAA118.CD3.X12.Y5.tile.tissue.png	55	1	2000	55	88190da6a376b9569d273f70d3072d2d	0	0	0	0	0	0	0	0	0	0	0	0	0	/home/dhl_ec/bnelissen/Slides/CD3_manuscript/CD3_slides/AAA118.CD3/AAA118.CD3.run1	255	0.7	0.06	0.7	0.06	-9.19396713755	-11.7586332787	3.370690271	2.10984808423
196.0	246199.0	114.0	6089.0	246199.0	4000000.0	3.0	2.0	2.03	2.04	1.18	0.0599999999999	6.62	0.4	0.82	0.2	7.02	0.22	2.19	1.51	1.0	AAA118.CD3.X12.Y6.tile.tissue.png	56	1	2000	56	d7e591fe20c6b0a6b993d88585a0a82c	0	0	0	0	0	0	0	0	0	0	0	0	0	/home/dhl_ec/bnelissen/Slides/CD3_manuscript/CD3_slides/AAA118.CD3/AAA118.CD3.run1	255	0.7	0.06	0.7	0.06	-9.01163386327	-11.8234721078	2.47580022808	1.8142617334
0.0	81658.0	0.0	3404.0	81658.0	4000000.0	0.0	7.0	1.65	2.57	1.63	0.05	6.72	0.38	0.82	0.2	5.9	0.14	2.22	1.52	0.57	AAA118.CD3.X12.Y7.tile.tissue.png	57	1	2000	57	2e08dec874b7999d879f092447f64c62	0	0	0	0	0	0	0	0	0	0	0	0	0	/home/dhl_ec/bnelissen/Slides/CD3_manuscript/CD3_slides/AAA118.CD3/AAA118.CD3.run1	255	0.7	0.06	0.7	0.06	0.0	-12.1627048319	3.91959873803	1.93995594531
16798.0	2206002.0	6039.0	13703.0	2206002.0	4000000.0	118.0	5.0	2.83	2.29	1.18	0.05	7.17	0.38	0.78	0.14	8.97	0.31	2.23	1.53	0.41	AAA118.CD3.X12.Y8.tile.tissue.png	58	1	2000	58	f8068148a2b163fa6de454f50e84d8b5	0	0	0	0	0	0	0	0	0	0	0	0	0	/home/dhl_ec/bnelissen/Slides/CD3_manuscript/CD3_slides/AAA118.CD3/AAA118.CD3.run1	255	0.7	0.06	0.7	0.06	-10.0183874945	-12.1803943917	4.36268500024	0.839793109375
1198.0	3951498.0	415.0	11273.0	3951498.0	4000000.0	8.0	1.0	2.6	1.4	1.17	0.04	6.52	0.39	0.76	0.0600000000002	9.73	0.37	2.19	1.53	0.42	AAA118.CD3.X12.Y9.tile.tissue.png	59	1	2000	59	886ad1f029c3bf201c286f82b6df5f5d	0	0	0	0	0	0	0	0	0	0	0	0	0	/home/dhl_ec/bnelissen/Slides/CD3_manuscript/CD3_slides/AAA118.CD3/AAA118.CD3.run1	255	0.7	0.06	0.7	0.06	-9.16488182689	-11.3429601765	1.46510375632	0.185426226562
2027.0	4000000.0	1118.0	7996.0	4000000.0	4000000.0	27.0	1.0	2.72	2.09	1.18	0.04	6.61	0.31	0.77	0.05	10.15	0.49	2.58	1.54	0.66	AAA118.CD3.X13.Y10.tile.tissue.png	60	1	2000	60	509f5d376c59052bc544e1656b931853	0	0	0	0	0	0	0	0	0	0	0	0	0	/home/dhl_ec/bnelissen/Slides/CD3_manuscript/CD3_slides/AAA118.CD3/AAA118.CD3.run1	255	0.7	0.06	0.7	0.06	-8.55423081391	-12.2753024774	1.34409334872	0.178697621094
6676.0	3998544.0	3012.0	8278.0	3998544.0	4000000.0	66.0	1.0	3.43	1.99	1.2	0.05	6.65	0.37	0.73	0.0599999999999	9.63	0.38	2.2	1.53	0.43	AAA118.CD3.X13.Y11.tile.tissue.png	61	1	2000	61	52c791411653e09bf946621248ede63d	0	0	0	0	0	0	0	0	0	0	0	0	0	/home/dhl_ec/bnelissen/Slides/CD3_manuscript/CD3_slides/AAA118.CD3/AAA118.CD3.run1	255	0.7	0.06	0.7	0.06	-8.6877082625	-12.4727937021	0.745310767421	0.164432357178
7939.0	2532375.0	3380.0	12407.0	2532375.0	4000000.0	78.0	3.0	2.19	1.48	1.17	0.05	6.8	0.38	0.72	0.12	8.49	0.45	2.49	1.52	0.42	AAA118.CD3.X13.Y12.tile.tissue.png	62	1	2000	62	88583f4b7aa08907ef633a35fbe346cd	0	0	0	0	0	0	0	0	0	0	0	0	0	/home/dhl_ec/bnelissen/Slides/CD3_manuscript/CD3_slides/AAA118.CD3/AAA118.CD3.run1	255	0.7	0.06	0.7	0.06	-9.11696791976	-11.6551149775	1.93093074676	0.390741984375
1193.0	834349.0	591.0	16214.0	834349.0	4000000.0	15.0	13.0	2.78	1.79	1.14	0.05	6.45	0.37	0.74	0.19	7.6	0.26	2.3	1.55	0.42	AAA118.CD3.X13.Y13.tile.tissue.png	63	1	2000	63	c7d26ee3750740348598d984bcafc585	0	0	0	0	0	0	0	0	0	0	0	0	0	/home/dhl_ec/bnelissen/Slides/CD3_manuscript/CD3_slides/AAA118.CD3/AAA118.CD3.run1	255	0.7	0.06	0.7	0.06	-9.53671441547	-11.8241573754	3.32403660008	0.508726246094
392.0	90011.0	213.0	3536.0	90011.0	4000000.0	5.0	6.0	1.28	1.28	1.21	0.0600000000002	8.46	0.38	0.8	0.23	7.04	0.22	2.03	1.45	0.34	AAA118.CD3.X13.Y14.tile.tissue.png	64	1	2000	64	2c2c75d0ec4e95507062b8a154a6e422	0	0	0	0	0	0	0	0	0	0	0	0	0	/home/dhl_ec/bnelissen/Slides/CD3_manuscript/CD3_slides/AAA118.CD3/AAA118.CD3.run1	255	0.7	0.06	0.7	0.06	-8.72983377388	-12.098182555	3.9141802253	2.4202015498
0.0	1732.0	0.0	190.0	1732.0	4000000.0	0.0	1.0	1.03	1.51	1.13	0.0599999999999	6.0	0.38	0.85	0.2	5.91	0.12	1.95	1.43	0.49	AAA118.CD3.X13.Y2.tile.tissue.png	65	1	2000	65	0fba1cfcd66eb489eabe47839c8d4747	0	0	0	0	0	0	0	0	0	0	0	0	0	/home/dhl_ec/bnelissen/Slides/CD3_manuscript/CD3_slides/AAA118.CD3/AAA118.CD3.run1	255	0.7	0.06	0.7	0.06	-9.76553226532	-12.4375122504	7.18404442674	1.38276737086
4873.0	944758.0	2458.0	7478.0	944758.0	4000000.0	60.0	4.0	0.79	1.03	1.1	0.0599999999999	6.71	0.36	0.74	0.17	7.12	0.23	2.11	1.44	0.45	AAA118.CD3.X13.Y3.tile.tissue.png	66	1	2000	66	276646510323f8373175b70f83a4c74a	0	0	0	0	0	0	0	0	0	0	0	0	0	/home/dhl_ec/bnelissen/Slides/CD3_manuscript/CD3_slides/AAA118.CD3/AAA118.CD3.run1	255	0.7	0.06	0.7	0.06	-9.11742909067	-11.8393153447	2.28270292411	1.29900232422
1353.0	400036.0	609.0	8331.0	400036.0	4000000.0	12.0	4.0	0.81	1.04	1.11	0.0500000000002	6.69	0.39	0.76	0.21	7.28	0.23	2.26	1.56	0.38	AAA118.CD3.X13.Y4.tile.tissue.png	67	1	2000	67	15f283d0b0ac65c5e2c7e82560daa3a4	0	0	0	0	0	0	0	0	0	0	0	0	0	/home/dhl_ec/bnelissen/Slides/CD3_manuscript/CD3_slides/AAA118.CD3/AAA118.CD3.run1	255	0.7	0.06	0.7	0.06	-9.46141807103	-11.5388963724	2.85990200378	0.553450947266
1556.0	1412413.0	795.0	11129.0	1412413.0	4000000.0	20.0	4.0	0.91	1.15	1.14	0.0500000000002	7.23	0.38	0.76	0.17	7.99	0.27	2.25	1.54	0.42	AAA118.CD3.X13.Y5.tile.tissue.png	68	1	2000	68	9bf09e865ef22f77281635e323fe8c0e	0	0	0	0	0	0	0	0	0	0	0	0	0	/home/dhl_ec/bnelissen/Slides/CD3_manuscript/CD3_slides/AAA118.CD3/AAA118.CD3.run1	255	0.7	0.06	0.7	0.06	-8.68241361926	-11.3809258168	0.976558197052	0.418587816406
3605.0	3317944.0	1803.0	14220.0	3317944.0	4000000.0	43.0	4.0	0.93	1.27	1.26	0.0499999999997	8.55	0.37	0.73	0.0799999999999	8.67	0.32	2.09	1.43	0.39	AAA118.CD3.X13.Y6.tile.tissue.png	69	1	2000	69	995fa27084147ecaf1cc173005c982e6	0	0	0	0	0	0	0	0	0	0	0	0	0	/home/dhl_ec/bnelissen/Slides/CD3_manuscript/CD3_slides/AAA118.CD3/AAA118.CD3.run1	255	0.7	0.06	0.7	0.06	-8.93347767025	-11.6331895018	1.40660783813	0.337674367187
54.0	122177.0	42.0	2420.0	122177.0	4000000.0	1.0	2.0	0.78	1.02	1.2	0.0599999999999	6.83	0.35	0.8	0.2	6.41	0.2	1.95	1.45	0.33	AAA118.CD3.X13.Y7.tile.tissue.png	70	1	2000	70	b5389e78bc7263f37bc2ecb5de6bfd9c	0	0	0	0	0	0	0	0	0	0	0	0	0	/home/dhl_ec/bnelissen/Slides/CD3_manuscript/CD3_slides/AAA118.CD3/AAA118.CD3.run1	255	0.7	0.06	0.7	0.06	-8.60271095328	-11.7938723535	2.24463807099	1.95570002588
11570.0	482305.0	3412.0	10885.0	482305.0	4000000.0	58.0	10.0	0.780000000001	1.01	1.5	0.0799999999999	6.43	0.36	0.73	0.19	6.87	0.22	2.08	1.46	0.51	AAA118.CD3.X13.Y8.tile.tissue.png	71	1	2000	71	59b6c3c71415f0f94acbb9bd13545024	0	0	0	0	0	0	0	0	0	0	0	0	0	/home/dhl_ec/bnelissen/Slides/CD3_manuscript/CD3_slides/AAA118.CD3/AAA118.CD3.run1	255	0.7	0.06	0.7	0.06	-9.67949339045	-12.4967704986	3.34720237574	0.925449367188
6276.0	3912092.0	1897.0	10393.0	3912092.0	4000000.0	35.0	1.0	0.99	1.68	1.05	0.0499999999997	6.28	0.36	0.71	0.0599999999999	9.16	0.35	2.07	1.46	0.51	AAA118.CD3.X13.Y9.tile.tissue.png	72	1	2000	72	fe93bae2947b7bbc225b5b543d68bc76	0	0	0	0	0	0	0	0	0	0	0	0	0	/home/dhl_ec/bnelissen/Slides/CD3_manuscript/CD3_slides/AAA118.CD3/AAA118.CD3.run1	255	0.7	0.06	0.7	0.06	-9.19507223224	-11.5225890664	1.15931243315	0.261184359375
3153.0	3960192.0	1525.0	8885.0	3960192.0	4000000.0	37.0	1.0	1.18	1.36	1.11	0.0499999999997	6.22	0.37	0.72	0.0500000000002	9.2	0.37	2.13	1.48	0.42	AAA118.CD3.X14.Y10.tile.tissue.png	73	1	2000	73	58dd27f07bd9a7de4e6bab921b946a6c	0	0	0	0	0	0	0	0	0	0	0	0	0	/home/dhl_ec/bnelissen/Slides/CD3_manuscript/CD3_slides/AAA118.CD3/AAA118.CD3.run1	255	0.7	0.06	0.7	0.06	-8.85985973352	-12.0218697648	1.08531398696	0.149817219727
14960.0	3987269.0	5387.0	8866.0	3987269.0	4000000.0	108.0	1.0	0.88	1.13	1.05	0.0499999999997	7.08	0.36	0.72	0.0599999999999	9.4	0.36	2.16	1.44	0.39	AAA118.CD3.X14.Y11.tile.tissue.png	74	1	2000	74	736dd0cf8520e3bbf0d3f722f1029263	0	0	0	0	0	0	0	0	0	0	0	0	0	/home/dhl_ec/bnelissen/Slides/CD3_manuscript/CD3_slides/AAA118.CD3/AAA118.CD3.run1	255	0.7	0.06	0.7	0.06	-9.3904008971	-11.7799025101	2.41787934957	0.214691859375
21756.0	3528500.0	8088.0	10000.0	3528500.0	4000000.0	169.0	1.0	0.86	1.04	1.05	0.04	6.3	0.36	0.71	0.0799999999999	9.0	0.34	2.07	1.47	0.400000000001	AAA118.CD3.X14.Y12.tile.tissue.png	75	1	2000	75	5e1a8b425b6b9a6a756cee0c03718aad	0	0	0	0	0	0	0	0	0	0	0	0	0	/home/dhl_ec/bnelissen/Slides/CD3_manuscript/CD3_slides/AAA118.CD3/AAA118.CD3.run1	255	0.7	0.06	0.7	0.06	-8.97184520264	-12.108106837	1.45729133592	0.238686976562
2690.0	3189143.0	1435.0	14424.0	3189143.0	4000000.0	34.0	2.0	0.77	1.06	1.12	0.0500000000002	6.63	0.39	0.76	0.1	9.54	0.35	2.27	1.54	0.46	AAA118.CD3.X14.Y13.tile.tissue.png	76	1	2000	76	f0576ea286a235675af7b0c2fe2af454	0	0	0	0	0	0	0	0	0	0	0	0	0	/home/dhl_ec/bnelissen/Slides/CD3_manuscript/CD3_slides/AAA118.CD3/AAA118.CD3.run1	255	0.7	0.06	0.7	0.06	-9.16722036498	-11.7103102289	2.19888298891	0.2752495625
0.0	22275.0	0.0	956.0	22275.0	4000000.0	0.0	2.0	0.9	1.3	1.07	0.0599999999999	6.38	0.36	0.76	0.21	5.99	0.13	2.0	1.44	0.35	AAA118.CD3.X14.Y14.tile.tissue.png	77	1	2000	77	56c468f91bceac1f8d7fd2059865dbef	0	0	0	0	0	0	0	0	0	0	0	0	0	/home/dhl_ec/bnelissen/Slides/CD3_manuscript/CD3_slides/AAA118.CD3/AAA118.CD3.run1	255	0.7	0.06	0.7	0.06	-8.38451660157	-11.4463587912	1.55824828049	4.23353167615
1013.0	834497.0	533.0	9872.0	834497.0	4000000.0	14.0	3.0	1.12	0.98	1.46	0.0500000000002	6.76	0.35	0.75	0.18	6.97	0.23	2.07	1.46	0.49	AAA118.CD3.X14.Y4.tile.tissue.png	78	1	2000	78	08fb15e5321f2d870bc98c2540f28c56	0	0	0	0	0	0	0	0	0	0	0	0	0	/home/dhl_ec/bnelissen/Slides/CD3_manuscript/CD3_slides/AAA118.CD3/AAA118.CD3.run1	255	0.7	0.06	0.7	0.06	-9.15243646561	-11.8119720547	2.4673028946	1.24762002344
3463.0	1566429.0	1370.0	10769.0	1566429.0	4000000.0	32.0	5.0	0.83	1.0	1.08	0.0599999999999	7.21	0.45	0.74	0.15	7.6	0.26	2.13	1.45	0.55	AAA118.CD3.X14.Y5.tile.tissue.png	79	1	2000	79	95c87710ee9d3371975a65f87e5c1f5e	0	0	0	0	0	0	0	0	0	0	0	0	0	/home/dhl_ec/bnelissen/Slides/CD3_manuscript/CD3_slides/AAA118.CD3/AAA118.CD3.run1	255	0.7	0.06	0.7	0.06	-9.25194173296	-11.3854249559	1.46416430178	0.642650046875
1164.0	1627820.0	598.0	13142.0	1627820.0	4000000.0	15.0	4.0	0.89	1.0	1.09	0.0500000000002	6.83	0.36	0.71	0.16	7.54	0.26	2.1	1.44	0.52	AAA118.CD3.X14.Y6.tile.tissue.png	80	1	2000	80	7d54494dca9cedecd94c0543d251b945	0	0	0	0	0	0	0	0	0	0	0	0	0	/home/dhl_ec/bnelissen/Slides/CD3_manuscript/CD3_slides/AAA118.CD3/AAA118.CD3.run1	255	0.7	0.06	0.7	0.06	-9.12118257379	-11.5508824616	2.0030490787	0.680891546875
1481.0	170527.0	726.0	6958.0	170527.0	4000000.0	14.0	5.0	0.89	1.34	1.1	0.0599999999999	7.12	0.36	0.74	0.21	6.5	0.2	2.01	1.42	0.5	AAA118.CD3.X14.Y7.tile.tissue.png	81	1	2000	81	4d8a4690d77b32dc68f7d5807c3b2a95	0	0	0	0	0	0	0	0	0	0	0	0	0	/home/dhl_ec/bnelissen/Slides/CD3_manuscript/CD3_slides/AAA118.CD3/AAA118.CD3.run1	255	0.7	0.06	0.7	0.06	-9.75208688489	-12.3345688243	6.30517758811	1.72770092383
0.0	13284.0	0.0	787.0	13284.0	4000000.0	0.0	2.0	0.72	1.19	1.17	0.0599999999999	6.35	0.35	0.82	0.21	5.96	0.13	2.0	1.43	0.52	AAA118.CD3.X14.Y8.tile.tissue.png	82	1	2000	82	a1bc76a95fd68c66f9db998633d21062	0	0	0	0	0	0	0	0	0	0	0	0	0	/home/dhl_ec/bnelissen/Slides/CD3_manuscript/CD3_slides/AAA118.CD3/AAA118.CD3.run1	255	0.7	0.06	0.7	0.06	-8.82834271219	-11.9196173874	1.4537237552	2.28058238062
487.0	2437775.0	223.0	9662.0	2437775.0	4000000.0	4.0	2.0	1.08	1.62	1.08	0.0599999999999	6.45	0.37	0.71	0.12	8.05	0.3	2.11	1.46	0.54	AAA118.CD3.X14.Y9.tile.tissue.png	83	1	2000	83	8869f8470bcaecdbeba3509bb7531208	0	0	0	0	0	0	0	0	0	0	0	0	0	/home/dhl_ec/bnelissen/Slides/CD3_manuscript/CD3_slides/AAA118.CD3/AAA118.CD3.run1	255	0.7	0.06	0.7	0.06	-9.01377464205	-11.8277821477	1.87946504815	0.690165515625
4251.0	1286336.0	1706.0	8089.0	1286336.0	4000000.0	35.0	3.0	0.99	1.48	1.06	0.0499999999997	6.53	0.36	0.73	0.16	7.18	0.25	2.15	1.49	0.53	AAA118.CD3.X15.Y10.tile.tissue.png	84	1	2000	84	796d814fe602956f2822181a7e020e10	0	0	0	0	0	0	0	0	0	0	0	0	0	/home/dhl_ec/bnelissen/Slides/CD3_manuscript/CD3_slides/AAA118.CD3/AAA118.CD3.run1	255	0.7	0.06	0.7	0.06	-8.93932081276	-11.6737986496	1.65603645901	0.853838917969
24077.0	2853118.0	9452.0	8925.0	2853118.0	4000000.0	197.0	1.0	0.96	1.87	1.23	0.0499999999997	6.79	0.35	0.72	0.0999999999999	8.76	0.32	2.08	1.47	0.58	AAA118.CD3.X15.Y11.tile.tissue.png	85	1	2000	85	c02619aef93fd51d95a1c895b997142b	0	0	0	0	0	0	0	0	0	0	0	0	0	/home/dhl_ec/bnelissen/Slides/CD3_manuscript/CD3_slides/AAA118.CD3/AAA118.CD3.run1	255	0.7	0.06	0.7	0.06	-9.08585178037	-11.7229430891	1.92995135746	0.329055625
42912.0	3067780.0	17904.0	9964.0	3067780.0	4000000.0	381.0	2.0	1.21	2.11	1.18	0.0499999999997	6.75	0.36	0.7	0.0900000000001	9.01	0.32	2.27	1.55	1.07	AAA118.CD3.X15.Y12.tile.tissue.png	86	1	2000	86	03fd52820a979f8a892e6770df1d2688	0	0	0	0	0	0	0	0	0	0	0	0	0	/home/dhl_ec/bnelissen/Slides/CD3_manuscript/CD3_slides/AAA118.CD3/AAA118.CD3.run1	255	0.7	0.06	0.7	0.06	-9.57841527796	-11.8971452515	2.98455888763	0.3956416875
17770.0	2898163.0	7974.0	14973.0	2898163.0	4000000.0	171.0	2.0	2.26	1.86	1.14	0.0599999999999	7.21	0.37	0.73	0.0999999999999	8.74	0.33	2.15	1.47	0.99	AAA118.CD3.X15.Y13.tile.tissue.png	87	1	2000	87	bc90b605b12567e62dbf260d5e3244a5	0	0	0	0	0	0	0	0	0	0	0	0	0	/home/dhl_ec/bnelissen/Slides/CD3_manuscript/CD3_slides/AAA118.CD3/AAA118.CD3.run1	255	0.7	0.06	0.7	0.06	-9.29618489713	-11.7071688132	1.64737040242	0.287047101563
4695.0	2680799.0	1827.0	8816.0	2680799.0	4000000.0	38.0	1.0	2.57	1.12	1.11	0.0500000000002	6.49	0.36	0.73	0.11	8.51	0.31	2.08	1.44	0.9	AAA118.CD3.X15.Y14.tile.tissue.png	88	1	2000	88	0b019b90a3f9ced50410b081003fa0f2	0	0	0	0	0	0	0	0	0	0	0	0	0	/home/dhl_ec/bnelissen/Slides/CD3_manuscript/CD3_slides/AAA118.CD3/AAA118.CD3.run1	255	0.7	0.06	0.7	0.06	-8.57836668137	-10.7565971387	0.796471182127	0.2160444375
0.0	334352.0	0.0	3719.0	334352.0	4000000.0	0.0	1.0	1.37	1.22	1.1	0.0799999999999	6.39	0.35	0.74	0.2	6.34	0.14	2.02	1.45	0.49	AAA118.CD3.X15.Y15.tile.tissue.png	89	1	2000	89	9e1cb7c96ef825bab58fd0044c550ba9	0	0	0	0	0	0	0	0	0	0	0	0	0	/home/dhl_ec/bnelissen/Slides/CD3_manuscript/CD3_slides/AAA118.CD3/AAA118.CD3.run1	255	0.7	0.06	0.7	0.06	-8.28672426483	-11.0067064129	1.18446485804	2.45451857227
0.0	0.0	0.0	0.0	0.0	4000000.0	0.0	0.0	1.64	1.13	1.1	0.0700000000002	5.97	0.3	0.86	0.21	4.58	0.12	1.91	1.44	0.48	AAA118.CD3.X15.Y16.tile.tissue.png	90	1	2000	90	d406c23668a7a2a235b1c9f2f56cb52e	0	0	0	0	0	0	0	0	0	0	0	0	0	/home/dhl_ec/bnelissen/Slides/CD3_manuscript/CD3_slides/AAA118.CD3/AAA118.CD3.run1	255	1.0	0.06	1.0	0.06	0.0	0.0	0.0	3.9111215
414.0	26697.0	152.0	2158.0	26697.0	4000000.0	3.0	4.0	1.88	1.79	1.23	0.0600000000004	6.79	0.39	0.83	0.2	6.39	0.2	2.01	1.43	0.64	AAA118.CD3.X15.Y5.tile.tissue.png	91	1	2000	91	3700d73bab608f2eac6695429d1a00db	0	0	0	0	0	0	0	0	0	0	0	0	0	/home/dhl_ec/bnelissen/Slides/CD3_manuscript/CD3_slides/AAA118.CD3/AAA118.CD3.run1	255	0.7	0.06	0.7	0.06	-9.7832864164	-12.1657550729	6.33129824395	1.2106200293
1375.0	118686.0	560.0	4329.0	118686.0	4000000.0	12.0	5.0	1.78	0.92	1.12	0.0599999999999	6.77	0.35	0.8	0.21	6.51	0.21	2.05	1.45	0.47	AAA118.CD3.X15.Y6.tile.tissue.png	92	1	2000	92	00dfd7cd19b8c43c12bf90e9f5786b4d	0	0	0	0	0	0	0	0	0	0	0	0	0	/home/dhl_ec/bnelissen/Slides/CD3_manuscript/CD3_slides/AAA118.CD3/AAA118.CD3.run1	255	0.7	0.06	0.7	0.06	-9.75801158741	-12.4194771883	6.2349083066	1.62237163867
2543.0	940039.0	1333.0	34963.0	940039.0	4000000.0	31.0	21.0	0.91	1.27	1.1	0.0500000000002	6.68	0.37	0.74	0.18	7.1	0.23	2.13	1.44	0.5	AAA118.CD3.X15.Y7.tile.tissue.png	93	1	2000	93	03d7a592e6952872b1820a8775628427	0	0	0	0	0	0	0	0	0	0	0	0	0	/home/dhl_ec/bnelissen/Slides/CD3_manuscript/CD3_slides/AAA118.CD3/AAA118.CD3.run1	255	0.7	0.06	0.7	0.06	-9.7818084413	-12.450647131	5.36255834081	1.49298452344
258.0	187090.0	139.0	10166.0	187090.0	4000000.0	4.0	13.0	0.9	1.06	1.14	0.0599999999999	7.08	0.39	0.84	0.21	7.08	0.23	2.18	1.53	1.11	AAA118.CD3.X15.Y8.tile.tissue.png	94	1	2000	94	8309d30b3859badefb3f319b436c56cd	0	0	0	0	0	0	0	0	0	0	0	0	0	/home/dhl_ec/bnelissen/Slides/CD3_manuscript/CD3_slides/AAA118.CD3/AAA118.CD3.run1	255	0.7	0.06	0.7	0.06	-9.67300189979	-12.4143842322	5.70453692371	1.95567152539
0.0	11788.0	0.0	696.0	11788.0	4000000.0	0.0	1.0	1.3	0.97	1.19	0.0599999999999	6.82	0.38	0.88	0.21	6.61	0.14	2.04	1.51	0.79	AAA118.CD3.X15.Y9.tile.tissue.png	95	1	2000	95	7431f3b8e1ab540b0ff53233ed9fcc29	0	0	0	0	0	0	0	0	0	0	0	0	0	/home/dhl_ec/bnelissen/Slides/CD3_manuscript/CD3_slides/AAA118.CD3/AAA118.CD3.run1	255	0.7	0.06	0.7	0.06	-9.12335162418	-12.072300809	4.44479465325	1.80834966559
0.0	0.0	0.0	0.0	0.0	4000000.0	0.0	0.0	1.66	0.93	1.37	0.0799999999999	5.73	0.29	0.869999999999	0.22	4.64	0.13	2.0	1.48	0.46	AAA118.CD3.X16.Y10.tile.tissue.png	96	1	2000	96	a31145c7e8814cc9f89f3b7fe01d2cfe	0	0	0	0	0	0	0	0	0	0	0	0	0	/home/dhl_ec/bnelissen/Slides/CD3_manuscript/CD3_slides/AAA118.CD3/AAA118.CD3.run1	255	1.0	0.06	1.0	0.06	0.0	0.0	0.0	2.94179975
200.0	2924.0	94.0	250.0	2924.0	4000000.0	1.0	1.0	1.75	1.7	1.15	0.0499999999997	6.63	0.36	0.85	0.22	6.57	0.21	2.07	1.51	0.49	AAA118.CD3.X16.Y11.tile.tissue.png	97	1	2000	97	11a6422b5243516d6f0e108fdf8ceb4c	0	0	0	0	0	0	0	0	0	0	0	0	0	/home/dhl_ec/bnelissen/Slides/CD3_manuscript/CD3_slides/AAA118.CD3/AAA118.CD3.run1	255	0.7	0.06	0.7	0.06	-8.90024728316	-12.7093098421	4.49161345606	2.02194772717
0.0	0.0	0.0	0.0	0.0	4000000.0	0.0	0.0	1.39	1.71	1.11	0.0599999999999	6.26	0.29	0.809999999999	0.2	4.5	0.12	1.89	1.45	0.98	AAA118.CD3.X16.Y12.tile.tissue.png	98	1	2000	98	4f4fd9c0f0f16c7a7ac7107fc01325b4	0	0	0	0	0	0	0	0	0	0	0	0	0	/home/dhl_ec/bnelissen/Slides/CD3_manuscript/CD3_slides/AAA118.CD3/AAA118.CD3.run1	255	1.0	0.06	1.0	0.06	0.0	-12.4785250136	0.0	3.60618131766
16864.0	610942.0	5671.0	7501.0	610942.0	4000000.0	103.0	2.0	0.99	2.03	1.15	0.0800000000004	7.16	0.39	0.78	0.19	7.67	0.25	2.19	1.56	0.86	AAA118.CD3.X16.Y13.tile.tissue.png	99	1	2000	99	016352c01eec5138b45068995062d978	0	0	0	0	0	0	0	0	0	0	0	0	0	/home/dhl_ec/bnelissen/Slides/CD3_manuscript/CD3_slides/AAA118.CD3/AAA118.CD3.run1	255	0.7	0.06	0.7	0.06	-9.33924840459	-11.8480043443	2.80544386406	0.620451898438
54086.0	2669410.0	19847.0	10634.0	2669410.0	4000000.0	390.0	1.0	1.67	2.12	1.13	0.0500000000002	6.88	0.35	0.72	0.11	8.81	0.31	2.13	1.49	1.09	AAA118.CD3.X16.Y14.tile.tissue.png	100	1	2000	100	b5c41c13b9e792280f554ada403b1fc8	0	0	0	0	0	0	0	0	0	0	0	0	0	/home/dhl_ec/bnelissen/Slides/CD3_manuscript/CD3_slides/AAA118.CD3/AAA118.CD3.run1	255	0.7	0.06	0.7	0.06	-9.21721020954	-11.8133491429	1.50343012541	0.3795973125
1329.0	3339352.0	768.0	8405.0	3339352.0	4000000.0	20.0	1.0	1.55	1.18	1.1	0.0400000000004	6.39	0.37	0.73	0.0799999999999	8.85	0.33	2.07	1.45	1.12	AAA118.CD3.X16.Y15.tile.tissue.png	101	1	2000	101	bff7fe386479940bffaa5487c832ae71	0	0	0	0	0	0	0	0	0	0	0	0	0	/home/dhl_ec/bnelissen/Slides/CD3_manuscript/CD3_slides/AAA118.CD3/AAA118.CD3.run1	255	0.7	0.06	0.7	0.06	-8.33453597071	-11.2986206827	0.649051487371	0.175303167969
426.0	266187.0	108.0	3280.0	266187.0	4000000.0	2.0	2.0	1.5	1.29	1.07	0.0500000000002	6.6	0.36	0.75	0.2	6.55	0.23	2.15	1.56	0.579999999999	AAA118.CD3.X16.Y16.tile.tissue.png	102	1	2000	102	02bb759263dbb837d775bf007883789f	0	0	0	0	0	0	0	0	0	0	0	0	0	/home/dhl_ec/bnelissen/Slides/CD3_manuscript/CD3_slides/AAA118.CD3/AAA118.CD3.run1	255	0.7	0.06	0.7	0.06	-8.33351714824	-10.420745884	0.902580260715	1.12766355078
0.0	12566.0	0.0	885.0	12566.0	4000000.0	0.0	3.0	0.87	2.0	1.14	0.0599999999999	6.7	0.39	0.85	0.22	6.54	0.14	2.14	1.55	0.51	AAA118.CD3.X16.Y17.tile.tissue.png	103	1	2000	103	e699f2ef50f4efc21feb46a97d9e3095	0	0	0	0	0	0	0	0	0	0	0	0	0	/home/dhl_ec/bnelissen/Slides/CD3_manuscript/CD3_slides/AAA118.CD3/AAA118.CD3.run1	255	0.7	0.06	0.7	0.06	-9.02634916986	-12.1210023805	4.46537436153	2.54074196545
1139.0	157815.0	465.0	10759.0	157815.0	4000000.0	9.0	17.0	0.99	1.78	1.07	0.0599999999999	6.88	0.37	0.81	0.21	6.68	0.2	2.06	1.45	0.47	AAA118.CD3.X16.Y4.tile.tissue.png	104	1	2000	104	08ee6a58f0c8d71b8c9a41198875376e	0	0	0	0	0	0	0	0	0	0	0	0	0	/home/dhl_ec/bnelissen/Slides/CD3_manuscript/CD3_slides/AAA118.CD3/AAA118.CD3.run1	255	0.7	0.06	0.7	0.06	-9.98092799936	-12.541263165	6.2147350831	1.76393598633
11676.0	1070921.0	4509.0	40329.0	1070921.0	4000000.0	94.0	43.0	1.02	1.98	1.11	0.04	6.71	0.37	0.72	0.17	7.26	0.31	2.41	1.55	0.86	AAA118.CD3.X16.Y5.tile.tissue.png	105	1	2000	105	86bb285dba68ffbe1b8a2036bec63ca7	0	0	0	0	0	0	0	0	0	0	0	0	0	/home/dhl_ec/bnelissen/Slides/CD3_manuscript/CD3_slides/AAA118.CD3/AAA118.CD3.run1	255	0.7	0.06	0.7	0.06	-9.93724066439	-12.5141083717	5.79092550292	1.34036110156
1579.0	627232.0	852.0	28317.0	627232.0	4000000.0	21.0	20.0	1.37	1.6	1.19	0.0599999999999	7.32	0.41	0.8	0.2	7.46	0.23	2.13	1.44	0.5	AAA118.CD3.X16.Y6.tile.tissue.png	106	1	2000	106	c5f4fd170de6d2a5e41fd8907b2494f0	0	0	0	0	0	0	0	0	0	0	0	0	0	/home/dhl_ec/bnelissen/Slides/CD3_manuscript/CD3_slides/AAA118.CD3/AAA118.CD3.run1	255	0.7	0.06	0.7	0.06	-9.91560035869	-12.4388855842	5.82819952738	1.84032808203
147.0	43071.0	78.0	3535.0	43071.0	4000000.0	2.0	7.0	2.79	0.94	1.08	0.0500000000002	6.51	0.36	0.77	0.2	6.43	0.2	2.08	1.46	0.97	AAA118.CD3.X16.Y7.tile.tissue.png	107	1	2000	107	641dba70ab709ed78979c9b08ea60d5e	0	0	0	0	0	0	0	0	0	0	0	0	0	/home/dhl_ec/bnelissen/Slides/CD3_manuscript/CD3_slides/AAA118.CD3/AAA118.CD3.run1	255	0.7	0.06	0.7	0.06	-9.90175910368	-12.4080522761	5.54348411459	2.22989100928
5200.0	552815.0	2392.0	16915.0	552815.0	4000000.0	50.0	15.0	2.44	2.35	1.08	0.0500000000002	7.0	0.39	0.79	0.2	7.46	0.24	2.25	1.62	0.7	AAA118.CD3.X16.Y8.tile.tissue.png	108	1	2000	108	663d3647776da799df1ee04973e870d3	0	0	0	0	0	0	0	0	0	0	0	0	0	/home/dhl_ec/bnelissen/Slides/CD3_manuscript/CD3_slides/AAA118.CD3/AAA118.CD3.run1	255	0.7	0.06	0.7	0.06	-9.74639195758	-12.3046812771	5.56662325515	1.17088549609
0.0	3902.0	0.0	288.0	3902.0	4000000.0	0.0	1.0	2.48	0.91	1.18	0.0500000000002	6.52	0.37	0.85	0.22	5.92	0.13	2.15	1.44	0.48	AAA118.CD3.X17.Y12.tile.tissue.png	109	1	2000	109	cb15ba29ebb9063ee2107e8a2e957b84	0	0	0	0	0	0	0	0	0	0	0	0	0	/home/dhl_ec/bnelissen/Slides/CD3_manuscript/CD3_slides/AAA118.CD3/AAA118.CD3.run1	255	0.7	0.06	0.7	0.06	-7.42702370169	-12.2432062845	6.42162303903	0.643195743927
8001.0	378393.0	3413.0	11750.0	378393.0	4000000.0	68.0	10.0	1.85	1.3	1.1	0.0600000000004	6.55	0.38	0.71	0.2	6.75	0.29	2.17	1.56	0.53	AAA118.CD3.X17.Y13.tile.tissue.png	110	1	2000	110	7c3dc915d36786c70eb1fe8cd786d306	0	0	0	0	0	0	0	0	0	0	0	0	0	/home/dhl_ec/bnelissen/Slides/CD3_manuscript/CD3_slides/AAA118.CD3/AAA118.CD3.run1	255	0.7	0.06	0.7	0.06	-9.81241518421	-12.2310461167	5.4517679436	0.7084958125
7200.0	540367.0	2866.0	6641.0	540367.0	4000000.0	63.0	2.0	2.34	2.2	1.11	0.0499999999997	7.07	0.38	0.75	0.2	7.42	0.24	2.19	1.55	0.610000000001	AAA118.CD3.X17.Y14.tile.tissue.png	111	1	2000	111	92632810427396689d83f1a2100652c0	0	0	0	0	0	0	0	0	0	0	0	0	0	/home/dhl_ec/bnelissen/Slides/CD3_manuscript/CD3_slides/AAA118.CD3/AAA118.CD3.run1	255	0.7	0.06	0.7	0.06	-9.56504110984	-11.8122178639	3.9072033248	0.315466960937
86726.0	3005693.0	30937.0	11088.0	3005693.0	4000000.0	620.0	2.0	2.19	1.26	1.14	0.0500000000002	7.02	0.37	0.73	0.0900000000001	9.68	0.33	2.06	1.44	0.47	AAA118.CD3.X17.Y15.tile.tissue.png	112	1	2000	112	e9f5d0c8843dfc97c5032ce2ec599c79	0	0	0	0	0	0	0	0	0	0	0	0	0	/home/dhl_ec/bnelissen/Slides/CD3_manuscript/CD3_slides/AAA118.CD3/AAA118.CD3.run1	255	0.7	0.071283131063	0.7	0.071283131063	-9.07892481178	-12.3676170565	1.44287907214	0.353346378906
10182.0	2619145.0	4308.0	7712.0	2619145.0	4000000.0	82.0	1.0	2.37	2.35	1.12	0.04	6.91	0.36	0.71	0.0999999999999	8.25	0.3	2.06	1.43	1.07	AAA118.CD3.X17.Y16.tile.tissue.png	113	1	2000	113	84e9a21c24951e0cd015496e2d6778a3	0	0	0	0	0	0	0	0	0	0	0	0	0	/home/dhl_ec/bnelissen/Slides/CD3_manuscript/CD3_slides/AAA118.CD3/AAA118.CD3.run1	255	0.7	0.06	0.7	0.06	-8.33617002519	-11.5826775861	0.598059018133	0.153738765625
9585.0	636806.0	3580.0	9288.0	636806.0	4000000.0	63.0	6.0	2.21	1.13	1.06	0.0500000000002	6.71	0.37	0.75	0.19	7.57	0.23	2.11	1.43	0.49	AAA118.CD3.X17.Y17.tile.tissue.png	114	1	2000	114	a0ef34afad74777a247252c4f2244584	0	0	0	0	0	0	0	0	0	0	0	0	0	/home/dhl_ec/bnelissen/Slides/CD3_manuscript/CD3_slides/AAA118.CD3/AAA118.CD3.run1	255	0.7	0.06	0.7	0.06	-8.85750110977	-11.9826997065	2.78469925601	1.52665839453
6862.0	1669453.0	3334.0	31641.0	1669453.0	4000000.0	76.0	40.0	1.51	2.2	1.11	0.0500000000002	6.96	0.39	0.78	0.15	8.3	0.28	2.28	1.44	0.54	AAA118.CD3.X17.Y4.tile.tissue.png	115	1	2000	115	eaf017d8f00cbb011a02b357520bf40b	0	0	0	0	0	0	0	0	0	0	0	0	0	/home/dhl_ec/bnelissen/Slides/CD3_manuscript/CD3_slides/AAA118.CD3/AAA118.CD3.run1	255	0.7	0.06	0.7	0.06	-9.44151884679	-12.2887287874	3.89257669356	1.13066013281
4796.0	1650193.0	2254.0	39471.0	1650193.0	4000000.0	51.0	48.0	1.13	1.11	1.13	0.0500000000002	6.85	0.39	0.73	0.16	8.27	0.28	2.33	1.55	0.559999999999	AAA118.CD3.X17.Y5.tile.tissue.png	116	1	2000	116	2e6208299cacf988fc01ff7019e8ccad	0	0	0	0	0	0	0	0	0	0	0	0	0	/home/dhl_ec/bnelissen/Slides/CD3_manuscript/CD3_slides/AAA118.CD3/AAA118.CD3.run1	255	0.7	0.06	0.7	0.06	-9.75738351235	-12.1430871197	5.19826161366	0.944756601562
3147.0	809416.0	1530.0	47264.0	809416.0	4000000.0	38.0	47.0	1.97	1.89	1.09	0.0500000000002	6.82	0.37	0.72	0.18	7.25	0.24	2.22	1.48	0.54	AAA118.CD3.X17.Y6.tile.tissue.png	117	1	2000	117	231d5684f87f7ceab2139ec6b0f6045f	0	0	0	0	0	0	0	0	0	0	0	0	0	/home/dhl_ec/bnelissen/Slides/CD3_manuscript/CD3_slides/AAA118.CD3/AAA118.CD3.run1	255	0.7	0.06	0.7	0.06	-9.90514725554	-12.2946566494	5.76603946467	1.10676828125
4548.0	1077711.0	2157.0	35103.0	1077711.0	4000000.0	52.0	57.0	1.13	1.72	1.12	0.0499999999997	7.02	0.37	0.72	0.17	7.49	0.26	2.32	1.56	0.46	AAA118.CD3.X17.Y7.tile.tissue.png	118	1	2000	118	4ed5aabcdc8ce92b86da8e5e560d1046	0	0	0	0	0	0	0	0	0	0	0	0	0	/home/dhl_ec/bnelissen/Slides/CD3_manuscript/CD3_slides/AAA118.CD3/AAA118.CD3.run1	255	0.7	0.06	0.7	0.06	-9.78451111414	-12.3884871907	5.04987223591	1.17114652344
2283.0	1163382.0	1196.0	19948.0	1163382.0	4000000.0	27.0	10.0	1.04	1.27	1.13	0.0599999999999	7.12	0.4	0.79	0.17	7.91	0.26	2.2	1.55	0.5	AAA118.CD3.X17.Y8.tile.tissue.png	119	1	2000	119	bd2d3b11c6d8a57a83c60af48da7c4d7	0	0	0	0	0	0	0	0	0	0	0	0	0	/home/dhl_ec/bnelissen/Slides/CD3_manuscript/CD3_slides/AAA118.CD3/AAA118.CD3.run1	255	0.7	0.06	0.7	0.06	-9.56181823298	-12.2834520795	4.67306102972	1.76099161719
1511.0	359970.0	724.0	8634.0	359970.0	4000000.0	14.0	3.0	1.49	2.33	1.14	0.0599999999999	6.6	0.38	0.8	0.2	7.41	0.22	2.24	1.55	0.51	AAA118.CD3.X18.Y10.tile.tissue.png	120	1	2000	120	65a1e4093d449cfcc84d06f88d1ba221	0	0	0	0	0	0	0	0	0	0	0	0	0	/home/dhl_ec/bnelissen/Slides/CD3_manuscript/CD3_slides/AAA118.CD3/AAA118.CD3.run1	255	0.7	0.06	0.7	0.06	-9.2069353387	-12.3946260716	5.63573011974	1.46084739062
4489.0	1230460.0	2204.0	11577.0	1230460.0	4000000.0	49.0	1.0	1.58	2.25	1.16	0.0600000000004	7.09	0.39	0.81	0.18	7.94	0.26	2.28	1.55	1.14	AAA118.CD3.X18.Y11.tile.tissue.png	121	1	2000	121	9e14bc98c52a36bd4910efa3b920cb6f	0	0	0	0	0	0	0	0	0	0	0	0	0	/home/dhl_ec/bnelissen/Slides/CD3_manuscript/CD3_slides/AAA118.CD3/AAA118.CD3.run1	255	0.7	0.06	0.7	0.06	-9.49972590472	-12.108547963	4.54544105544	0.824852914063
3419.0	1245537.0	1729.0	8199.0	1245537.0	4000000.0	40.0	1.0	1.32	1.57	1.14	0.0499999999997	9.67	0.39	0.78	0.18	7.96	0.27	2.21	1.56	0.55	AAA118.CD3.X18.Y12.tile.tissue.png	122	1	2000	122	812520d249bff9e4b06525d2418be2fe	0	0	0	0	0	0	0	0	0	0	0	0	0	/home/dhl_ec/bnelissen/Slides/CD3_manuscript/CD3_slides/AAA118.CD3/AAA118.CD3.run1	255	0.7	0.06	0.7	0.06	-9.50999166521	-11.8351715999	4.47772799915	0.645394539062
3832.0	87327.0	1274.0	5370.0	87327.0	4000000.0	23.0	8.0	2.0	1.13	1.17	0.0500000000002	7.07	0.39	0.87	0.22	7.11	0.23	2.19	1.53	0.53	AAA118.CD3.X18.Y13.tile.tissue.png	123	1	2000	123	8cecc5d005dde619045315927755b623	0	0	0	0	0	0	0	0	0	0	0	0	0	/home/dhl_ec/bnelissen/Slides/CD3_manuscript/CD3_slides/AAA118.CD3/AAA118.CD3.run1	255	0.7	0.06	0.7	0.06	-9.71055245262	-12.6847261036	4.58790057201	1.56438653711
37833.0	1272221.0	14543.0	22818.0	1272221.0	4000000.0	283.0	8.0	2.12	1.25	1.25	0.0500000000002	6.72	0.39	0.74	0.16	8.45	0.28	2.3	1.54	0.56	AAA118.CD3.X18.Y14.tile.tissue.png	124	1	2000	124	d16616b94b992acf7b601d88f1770fe3	0	0	0	0	0	0	0	0	0	0	0	0	0	/home/dhl_ec/bnelissen/Slides/CD3_manuscript/CD3_slides/AAA118.CD3/AAA118.CD3.run1	255	0.7	0.06	0.7	0.06	-9.70474075623	-12.3497951888	3.83332567654	0.58995384375
49506.0	2994864.0	19445.0	13044.0	2994864.0	4000000.0	396.0	2.0	2.07	1.78	1.19	0.0499999999997	7.16	0.55	0.9	0.0999999999999	9.71	0.34	2.15	1.46	0.55	AAA118.CD3.X18.Y15.tile.tissue.png	125	1	2000	125	585fc88bf72f60fe85b95f271f885152	0	0	0	0	0	0	0	0	0	0	0	0	0	/home/dhl_ec/bnelissen/Slides/CD3_manuscript/CD3_slides/AAA118.CD3/AAA118.CD3.run1	255	0.7	0.06	0.7	0.06	-9.39744384996	-12.0420204742	2.00752893301	0.284248125
12007.0	2852683.0	4237.0	9412.0	2852683.0	4000000.0	78.0	1.0	1.12	1.95	1.09	0.0499999999997	6.54	0.35	0.71	0.1	8.66	0.31	2.12	1.47	0.77	AAA118.CD3.X18.Y16.tile.tissue.png	126	1	2000	126	187f0c5c9971ace2f9618ffeaa7c806e	0	0	0	0	0	0	0	0	0	0	0	0	0	/home/dhl_ec/bnelissen/Slides/CD3_manuscript/CD3_slides/AAA118.CD3/AAA118.CD3.run1	255	0.7	0.06	0.7	0.06	-8.52017653518	-11.0329955542	0.532559928012	0.133141972656
0.0	0.0	0.0	0.0	0.0	4000000.0	0.0	0.0	1.37	1.17	1.14	0.0499999999997	6.05	0.28	0.780000000001	0.2	4.42	0.12	1.9	1.44	0.46	AAA118.CD3.X18.Y17.tile.tissue.png	127	1	2000	127	8abf716ab80bb9e45c689d80c5d6b753	0	0	0	0	0	0	0	0	0	0	0	0	0	/home/dhl_ec/bnelissen/Slides/CD3_manuscript/CD3_slides/AAA118.CD3/AAA118.CD3.run1	255	1.0	0.06	1.0	0.06	0.0	-11.880545335	0.0	5.82328596346
9158.0	980943.0	4183.0	30729.0	980943.0	4000000.0	100.0	46.0	2.26	1.74	1.15	0.0599999999999	7.08	0.4	0.8	0.18	7.8	0.26	2.28	1.54	0.78	AAA118.CD3.X18.Y4.tile.tissue.png	128	1	2000	128	d9a82a168567120908f0a214b31f024d	0	0	0	0	0	0	0	0	0	0	0	0	0	/home/dhl_ec/bnelissen/Slides/CD3_manuscript/CD3_slides/AAA118.CD3/AAA118.CD3.run1	255	0.7	0.06	0.7	0.06	-9.85174274967	-12.4228445852	4.58738070883	1.46896290625
3565.0	2027732.0	1713.0	48791.0	2027732.0	4000000.0	41.0	42.0	2.05	2.09	1.18	0.0500000000002	7.84	0.38	0.72	0.13	8.0	0.29	2.23	1.46	0.559999999999	AAA118.CD3.X18.Y5.tile.tissue.png	129	1	2000	129	275a711d2cc1d207889715b2e7a53f71	0	0	0	0	0	0	0	0	0	0	0	0	0	/home/dhl_ec/bnelissen/Slides/CD3_manuscript/CD3_slides/AAA118.CD3/AAA118.CD3.run1	255	0.7	0.06	0.7	0.06	-9.50613686526	-12.0530794209	3.92352880656	0.5662335625
1397.0	280594.0	682.0	24985.0	280594.0	4000000.0	16.0	56.0	2.16	1.65	1.07	0.0500000000002	6.77	0.38	0.7	0.2	6.53	0.22	2.17	1.43	1.09	AAA118.CD3.X18.Y6.tile.tissue.png	130	1	2000	130	4e627f423e95019f06f65ff98705eeab	0	0	0	0	0	0	0	0	0	0	0	0	0	/home/dhl_ec/bnelissen/Slides/CD3_manuscript/CD3_slides/AAA118.CD3/AAA118.CD3.run1	255	0.7	0.06	0.7	0.06	-9.8444124349	-12.0985832432	5.79587151497	0.907999902344
507.0	193379.0	267.0	19872.0	193379.0	4000000.0	8.0	48.0	1.13	2.51	1.07	0.0599999999999	8.78	0.37	0.75	0.21	6.51	0.21	2.13	1.44	1.1	AAA118.CD3.X18.Y7.tile.tissue.png	131	1	2000	131	dfb986e5ba1c2a990affb792a40d665e	0	0	0	0	0	0	0	0	0	0	0	0	0	/home/dhl_ec/bnelissen/Slides/CD3_manuscript/CD3_slides/AAA118.CD3/AAA118.CD3.run1	255	0.7	0.06	0.7	0.06	-10.0348753356	-12.0389536233	5.54405983382	2.09952257813
789.0	65771.0	338.0	4261.0	65771.0	4000000.0	8.0	8.0	1.07	1.29	1.07	0.0499999999997	7.76	0.35	0.85	0.21	6.88	0.22	2.15	1.53	1.11	AAA118.CD3.X18.Y8.tile.tissue.png	132	1	2000	132	ee3363a92fd62e67e95dbda5b51ca16a	0	0	0	0	0	0	0	0	0	0	0	0	0	/home/dhl_ec/bnelissen/Slides/CD3_manuscript/CD3_slides/AAA118.CD3/AAA118.CD3.run1	255	0.7	0.06	0.7	0.06	-9.94476546425	-12.5394368587	6.501226021	2.03609545801
2384.0	55364.0	826.0	3007.0	55364.0	4000000.0	17.0	5.0	1.57	1.06	1.18	0.0599999999999	6.94	0.38	0.85	0.21	7.03	0.22	2.18	1.53	0.49	AAA118.CD3.X18.Y9.tile.tissue.png	133	1	2000	133	efd6a8d580f9b462d3e89cc24a1374e2	0	0	0	0	0	0	0	0	0	0	0	0	0	/home/dhl_ec/bnelissen/Slides/CD3_manuscript/CD3_slides/AAA118.CD3/AAA118.CD3.run1	255	0.7	0.06	0.7	0.06	-9.62178288089	-12.6909572678	6.04209296382	1.08413306055
8337.0	2458826.0	3864.0	21193.0	2458826.0	4000000.0	82.0	10.0	1.35	2.01	1.12	0.0500000000002	6.73	0.36	0.7	0.11	8.27	0.29	2.09	1.48	0.53	AAA118.CD3.X19.Y10.tile.tissue.png	134	1	2000	134	3fe5baed57b3c0a200fc2fa382345673	0	0	0	0	0	0	0	0	0	0	0	0	0	/home/dhl_ec/bnelissen/Slides/CD3_manuscript/CD3_slides/AAA118.CD3/AAA118.CD3.run1	255	0.7	0.06	0.7	0.06	-9.63771938138	-11.9548780701	4.28983182427	0.54111565625
18121.0	3476302.0	8488.0	24697.0	3476302.0	4000000.0	187.0	12.0	1.04	1.44	1.14	0.0500000000002	6.48	0.38	0.73	0.0700000000002	9.14	0.33	2.11	1.49	0.53	AAA118.CD3.X19.Y11.tile.tissue.png	135	1	2000	135	13acffcf7b25e0b17879eaeeb123bb5e	0	0	0	0	0	0	0	0	0	0	0	0	0	/home/dhl_ec/bnelissen/Slides/CD3_manuscript/CD3_slides/AAA118.CD3/AAA118.CD3.run1	255	0.7	0.06	0.7	0.06	-9.66146243183	-12.2218298332	4.03601898304	0.474478875
7877.0	642459.0	3523.0	14257.0	642459.0	4000000.0	75.0	5.0	1.04	1.3	1.06	0.0500000000002	6.72	0.36	0.75	0.18	7.34	0.22	2.07	1.45	0.52	AAA118.CD3.X19.Y12.tile.tissue.png	136	1	2000	136	4f64231feceb54bdb5f9576363c0fc75	0	0	0	0	0	0	0	0	0	0	0	0	0	/home/dhl_ec/bnelissen/Slides/CD3_manuscript/CD3_slides/AAA118.CD3/AAA118.CD3.run1	255	0.7	0.06	0.7	0.06	-9.78162323695	-12.1786116876	5.29778044347	1.23659625781
0.0	0.0	0.0	0.0	0.0	4000000.0	0.0	0.0	0.78	0.84	1.21	0.0499999999997	5.33	0.28	0.86	0.21	4.45	0.11	1.91	1.45	0.45	AAA118.CD3.X19.Y13.tile.tissue.png	137	1	2000	137	9c9d0a1a3cc7b19b2e70d5efe50f9a58	0	0	0	0	0	0	0	0	0	0	0	0	0	/home/dhl_ec/bnelissen/Slides/CD3_manuscript/CD3_slides/AAA118.CD3/AAA118.CD3.run1	255	1.0	0.06	1.0	0.06	0.0	0.0	0.0	1.3749735
1763.0	55436.0	725.0	2734.0	55436.0	4000000.0	15.0	6.0	1.02	0.96	1.12	0.0499999999997	6.29	0.36	0.76	0.22	6.41	0.2	2.03	1.46	0.41	AAA118.CD3.X19.Y14.tile.tissue.png	138	1	2000	138	fccafe0546ce28467588e7d38b070e8e	0	0	0	0	0	0	0	0	0	0	0	0	0	/home/dhl_ec/bnelissen/Slides/CD3_manuscript/CD3_slides/AAA118.CD3/AAA118.CD3.run1	255	0.7	0.06	0.7	0.06	-9.41681843429	-12.6006833119	2.97366247773	1.62902852637
40222.0	3362484.0	14301.0	12771.0	3362484.0	4000000.0	261.0	1.0	1.18	1.62	1.25	0.0499999999997	7.16	0.35	0.71	0.0799999999999	9.36	0.34	2.09	1.45	0.55	AAA118.CD3.X19.Y15.tile.tissue.png	139	1	2000	139	915b0f82dba9fee6c4ae3c22f6b68bc5	0	0	0	0	0	0	0	0	0	0	0	0	0	/home/dhl_ec/bnelissen/Slides/CD3_manuscript/CD3_slides/AAA118.CD3/AAA118.CD3.run1	255	0.7	0.0742987398092	0.7	0.0742987398092	-9.18250417234	-11.6431994199	1.63410397545	0.331726039062
2351.0	2276130.0	936.0	9258.0	2276130.0	4000000.0	18.0	3.0	1.09	1.98	1.09	0.0500000000002	6.79	0.36	0.69	0.13	8.1	0.3	2.1	1.44	0.53	AAA118.CD3.X19.Y16.tile.tissue.png	140	1	2000	140	0bbb1ef685376e53ab606a9e3c70daa7	0	0	0	0	0	0	0	0	0	0	0	0	0	/home/dhl_ec/bnelissen/Slides/CD3_manuscript/CD3_slides/AAA118.CD3/AAA118.CD3.run1	255	0.7	0.06	0.7	0.06	-8.68351795415	-11.1602641414	0.630188332119	0.146211644531
0.0	1457.0	0.0	182.0	1457.0	4000000.0	0.0	1.0	1.02	1.7	1.15	0.0499999999997	6.9	0.38	0.84	0.22	6.6	0.14	2.1	1.55	0.52	AAA118.CD3.X19.Y17.tile.tissue.png	141	1	2000	141	60f37ab6ae3a5ed333887068b0129c53	0	0	0	0	0	0	0	0	0	0	0	0	0	/home/dhl_ec/bnelissen/Slides/CD3_manuscript/CD3_slides/AAA118.CD3/AAA118.CD3.run1	255	0.7	0.06	0.7	0.06	-8.06219293656	-11.8746716577	1.85573455314	6.3243591014
1717.0	134598.0	865.0	13720.0	134598.0	4000000.0	18.0	41.0	0.94	2.18	1.17	0.0599999999999	8.99	0.39	0.83	0.21	7.15	0.22	2.26	1.55	0.54	AAA118.CD3.X19.Y3.tile.tissue.png	142	1	2000	142	e9ffdc10a5030dc8d585fa51cae97d3c	0	0	0	0	0	0	0	0	0	0	0	0	0	/home/dhl_ec/bnelissen/Slides/CD3_manuscript/CD3_slides/AAA118.CD3/AAA118.CD3.run1	255	0.7	0.06	0.7	0.06	-9.95301790894	-12.4160486811	5.12607749733	3.1489823584
2496.0	374943.0	1177.0	23047.0	374943.0	4000000.0	26.0	46.0	1.13	1.86	1.1	0.0499999999997	6.82	0.36	0.71	0.2	6.68	0.22	2.14	1.45	0.54	AAA118.CD3.X19.Y4.tile.tissue.png	143	1	2000	143	ab62456a3572d0fcf705c6996b0e5b6b	0	0	0	0	0	0	0	0	0	0	0	0	0	/home/dhl_ec/bnelissen/Slides/CD3_manuscript/CD3_slides/AAA118.CD3/AAA118.CD3.run1	255	0.7	0.06	0.7	0.06	-9.67236066048	-12.2539481679	4.48201636843	1.06102747266
7077.0	1390381.0	3681.0	46707.0	1390381.0	4000000.0	111.0	50.0	1.11	1.84	1.11	0.04	6.95	0.38	0.71	0.15	7.5	0.25	2.33	1.5	0.54	AAA118.CD3.X19.Y5.tile.tissue.png	144	1	2000	144	63d78954f0507d40c371b76957ddb73e	0	0	0	0	0	0	0	0	0	0	0	0	0	/home/dhl_ec/bnelissen/Slides/CD3_manuscript/CD3_slides/AAA118.CD3/AAA118.CD3.run1	255	0.7	0.06	0.7	0.06	-9.49203229811	-12.2784057295	4.05858268898	0.847773421875
2416.0	837396.0	1260.0	31883.0	837396.0	4000000.0	31.0	22.0	1.03	2.19	1.11	0.0500000000002	6.8	0.36	0.71	0.26	6.97	0.24	2.18	1.44	0.619999999999	AAA118.CD3.X19.Y6.tile.tissue.png	145	1	2000	145	ebe82667449a2535fda736ff15784002	0	0	0	0	0	0	0	0	0	0	0	0	0	/home/dhl_ec/bnelissen/Slides/CD3_manuscript/CD3_slides/AAA118.CD3/AAA118.CD3.run1	255	0.7	0.06	0.7	0.06	-9.73059420679	-12.28950989	4.72661776214	1.01174046875
0.0	52377.0	0.0	4711.0	52377.0	4000000.0	0.0	8.0	2.17	2.16	1.07	0.0600000000004	7.85	0.35	0.81	0.2	6.06	0.13	2.0	1.47	0.49	AAA118.CD3.X19.Y7.tile.tissue.png	146	1	2000	146	79ac5d0c8128b66a62d96f0787d4ae14	0	0	0	0	0	0	0	0	0	0	0	0	0	/home/dhl_ec/bnelissen/Slides/CD3_manuscript/CD3_slides/AAA118.CD3/AAA118.CD3.run1	255	0.7	0.06	0.7	0.06	-9.85694305132	-12.2102926006	4.88200680848	2.68693541626
0.0	0.0	0.0	0.0	0.0	4000000.0	0.0	0.0	2.26	2.33	1.07	0.0500000000002	5.94	0.28	0.82	0.21	4.46	0.12	1.89	1.44	1.11	AAA118.CD3.X19.Y8.tile.tissue.png	147	1	2000	147	009d311be77bfd4044bf3066d3a33a9a	0	0	0	0	0	0	0	0	0	0	0	0	0	/home/dhl_ec/bnelissen/Slides/CD3_manuscript/CD3_slides/AAA118.CD3/AAA118.CD3.run1	255	1.0	0.06	1.0	0.06	0.0	-10.3297070662	0.0	4.26050635477
18550.0	572991.0	6813.0	17621.0	572991.0	4000000.0	130.0	13.0	1.54	1.92	1.07	0.04	6.61	0.36	0.74	0.19	7.21	0.22	2.07	1.44	0.53	AAA118.CD3.X19.Y9.tile.tissue.png	148	1	2000	148	f07276e39cb0610e6f286907743c7740	0	0	0	0	0	0	0	0	0	0	0	0	0	/home/dhl_ec/bnelissen/Slides/CD3_manuscript/CD3_slides/AAA118.CD3/AAA118.CD3.run1	255	0.7	0.06	0.7	0.06	-9.5907982273	-12.4189733875	4.8144079913	0.791165664062
14774.0	3951384.0	5621.0	9376.0	3951384.0	4000000.0	107.0	3.0	2.55	1.14	1.09	0.04	6.44	0.35	0.7	0.0599999999995	9.43	0.35	2.06	1.45	0.68	AAA118.CD3.X2.Y10.tile.tissue.png	149	1	2000	149	d63e945606f15bad999fb3fe4c884f0f	0	0	0	0	0	0	0	0	0	0	0	0	0	/home/dhl_ec/bnelissen/Slides/CD3_manuscript/CD3_slides/AAA118.CD3/AAA118.CD3.run1	255	0.7	0.06	0.7	0.06	-9.06231189418	-12.0580205524	2.01173356544	0.301112201172
15103.0	3906515.0	4843.0	9845.0	3906515.0	4000000.0	118.0	1.0	3.09	1.33	1.11	0.0500000000002	6.93	0.36	0.72	0.0599999999995	9.4	0.36	2.11	1.47	0.55	AAA118.CD3.X2.Y11.tile.tissue.png	150	1	2000	150	63723932a9936557663d737f440d6a7c	0	0	0	0	0	0	0	0	0	0	0	0	0	/home/dhl_ec/bnelissen/Slides/CD3_manuscript/CD3_slides/AAA118.CD3/AAA118.CD3.run1	255	0.7	0.06	0.7	0.06	-8.9609358149	-12.4190957186	1.61488030135	0.32406071875
12433.0	3779388.0	4328.0	13067.0	3779388.0	4000000.0	86.0	2.0	1.42	1.56	1.11	0.04	14.07	0.379999999999	0.72	0.0700000000006	9.24	0.35	2.07	1.48	0.959999999999	AAA118.CD3.X2.Y12.tile.tissue.png	151	1	2000	151	1b61bc30673e3442518217fc8ecccc7a	0	0	0	0	0	0	0	0	0	0	0	0	0	/home/dhl_ec/bnelissen/Slides/CD3_manuscript/CD3_slides/AAA118.CD3/AAA118.CD3.run1	255	0.7	0.06	0.7	0.06	-9.47554026708	-12.4742030817	2.48699905698	0.371463851563
2729.0	3299478.0	1370.0	8669.0	3299478.0	4000000.0	34.0	3.0	2.43	2.39	1.08	0.04	13.77	0.360000000001	0.71	0.0900000000001	8.9	0.32	2.08	1.45	1.08	AAA118.CD3.X2.Y13.tile.tissue.png	152	1	2000	152	a2d54ca9c4974e6cb3da0bbfd58d7956	0	0	0	0	0	0	0	0	0	0	0	0	0	/home/dhl_ec/bnelissen/Slides/CD3_manuscript/CD3_slides/AAA118.CD3/AAA118.CD3.run1	255	0.7	0.06	0.7	0.06	-8.80221540307	-11.4765523708	1.51788557202	0.238789585937
151.0	8286.0	72.0	854.0	8286.0	4000000.0	2.0	4.0	1.51	2.64	1.23	0.0600000000004	7.06	0.38	0.77	0.22	6.94	0.22	2.13	1.56	0.93	AAA118.CD3.X2.Y14.tile.tissue.png	153	1	2000	153	865d64aa7f5bf10a78dd0b998da10ad3	0	0	0	0	0	0	0	0	0	0	0	0	0	/home/dhl_ec/bnelissen/Slides/CD3_manuscript/CD3_slides/AAA118.CD3/AAA118.CD3.run1	255	0.7	0.06	0.7	0.06	-10.0335254744	-11.7900312825	5.26810515335	1.35297224438
0.0	6471.0	0.0	367.0	6471.0	4000000.0	0.0	1.0	1.94	1.52	1.14	0.0600000000004	7.05	0.39	0.879999999999	0.22	6.52	0.14	2.09	1.57	0.51	AAA118.CD3.X2.Y3.tile.tissue.png	154	1	2000	154	1dcd1e8a48d148f2314a37aaba49ab4a	0	0	0	0	0	0	0	0	0	0	0	0	0	/home/dhl_ec/bnelissen/Slides/CD3_manuscript/CD3_slides/AAA118.CD3/AAA118.CD3.run1	255	0.7	0.06	0.7	0.06	-7.87910284303	-12.1734706622	2.81720793215	2.1857602384
1009.0	1166263.0	488.0	8078.0	1166263.0	4000000.0	12.0	1.0	2.41	1.66	1.06	0.0599999999995	6.72	0.349999999999	0.709999999999	0.18	7.38	0.26	2.29	1.58	1.06	AAA118.CD3.X2.Y4.tile.tissue.png	155	1	2000	155	9fe4f4bcc63ddfd5421e0833fc91eb18	0	0	0	0	0	0	0	0	0	0	0	0	0	/home/dhl_ec/bnelissen/Slides/CD3_manuscript/CD3_slides/AAA118.CD3/AAA118.CD3.run1	255	0.7	0.06	0.7	0.06	-8.97754089386	-11.35003505	1.38560073747	0.767234628906
645.0	1416266.0	301.0	16106.0	1416266.0	4000000.0	8.0	5.0	2.25	2.28	1.12	0.0499999999993	6.46	0.36	0.709999999999	0.15	7.36	0.259999999999	2.13	1.48	0.929999999999	AAA118.CD3.X2.Y5.tile.tissue.png	156	1	2000	156	c2c8832265401d7b681b7748f2e90c8d	0	0	0	0	0	0	0	0	0	0	0	0	0	/home/dhl_ec/bnelissen/Slides/CD3_manuscript/CD3_slides/AAA118.CD3/AAA118.CD3.run1	255	0.7	0.06	0.7	0.06	-9.22177101432	-11.7653006284	2.75188447016	0.899880460937
1623.0	2800076.0	901.0	9656.0	2800076.0	4000000.0	22.0	1.0	2.82	1.76	1.18	0.0500000000002	10.26	0.39	0.759999999999	0.0999999999995	8.27	0.31	2.07	1.53	1.09	AAA118.CD3.X2.Y6.tile.tissue.png	157	1	2000	157	ae2aa2daf82e698f2966e0e39670438b	0	0	0	0	0	0	0	0	0	0	0	0	0	/home/dhl_ec/bnelissen/Slides/CD3_manuscript/CD3_slides/AAA118.CD3/AAA118.CD3.run1	255	0.7	0.06	0.7	0.06	-8.76060548089	-11.3703981291	1.35004263862	0.384204648438
732.0	3710026.0	402.0	14810.0	3710026.0	4000000.0	11.0	6.0	1.68	1.75	1.19	0.0500000000002	6.93	0.36	0.709999999999	0.0700000000006	8.73	0.339999999999	2.09	1.43	0.570000000001	AAA118.CD3.X2.Y7.tile.tissue.png	158	1	2000	158	5feb1dd58cfe047ef104c88da70ff3ca	0	0	0	0	0	0	0	0	0	0	0	0	0	/home/dhl_ec/bnelissen/Slides/CD3_manuscript/CD3_slides/AAA118.CD3/AAA118.CD3.run1	255	0.7	0.06	0.7	0.06	-8.70101833363	-11.9151217663	1.4804755014	0.157808667969
7661.0	3809159.0	3175.0	14646.0	3809159.0	4000000.0	65.0	6.0	2.2	1.88	1.13	0.0500000000002	7.02	0.52	0.809999999999	0.0599999999995	8.96	0.34	2.07	1.42	0.67	AAA118.CD3.X2.Y8.tile.tissue.png	159	1	2000	159	43aa2a2d5e8aaf2561c53a75521b813f	0	0	0	0	0	0	0	0	0	0	0	0	0	/home/dhl_ec/bnelissen/Slides/CD3_manuscript/CD3_slides/AAA118.CD3/AAA118.CD3.run1	255	0.7	0.06	0.7	0.06	-8.76819591413	-12.2362965269	1.8296249215	0.377377175781
2058.0	3985293.0	1002.0	8502.0	3985293.0	4000000.0	26.0	1.0	2.49	1.16	1.07	0.0500000000002	6.29	0.36	0.749999999999	0.0599999999995	9.94	0.400000000001	2.22	1.57	0.780000000001	AAA118.CD3.X2.Y9.tile.tissue.png	160	1	2000	160	caa2c2e016e5cf8dcd0043066c5bef80	0	0	0	0	0	0	0	0	0	0	0	0	0	/home/dhl_ec/bnelissen/Slides/CD3_manuscript/CD3_slides/AAA118.CD3/AAA118.CD3.run1	255	0.7	0.06	0.7	0.06	-8.71170120455	-12.332553812	1.39904359077	0.124616254883
6196.0	1843417.0	3155.0	61653.0	1843417.0	4000000.0	74.0	39.0	1.65	1.44	1.16	0.0599999999995	7.71	0.43	0.759999999999	0.139999999999	8.41	0.29	2.37	1.54	1.07	AAA118.CD3.X20.Y10.tile.tissue.png	161	1	2000	161	26cab084562b09089990d9ac559d8d2d	0	0	0	0	0	0	0	0	0	0	0	0	0	/home/dhl_ec/bnelissen/Slides/CD3_manuscript/CD3_slides/AAA118.CD3/AAA118.CD3.run1	255	0.7	0.06	0.7	0.06	-9.91628094084	-12.2609696818	5.624282756	0.833684328125
6686.0	1821927.0	3290.0	45691.0	1821927.0	4000000.0	77.0	23.0	1.69	2.35	1.47	0.04	7.45	0.41	0.76	0.15	8.36	0.3	2.33	1.54	0.530000000001	AAA118.CD3.X20.Y11.tile.tissue.png	162	1	2000	162	4e93a7b6c99b9c7cc5f9a0163dd45d04	0	0	0	0	0	0	0	0	0	0	0	0	0	/home/dhl_ec/bnelissen/Slides/CD3_manuscript/CD3_slides/AAA118.CD3/AAA118.CD3.run1	255	0.7	0.06	0.7	0.06	-9.71388704092	-12.1057631452	4.34924860424	0.581744390625
56.0	2031.0	35.0	200.0	2031.0	4000000.0	1.0	1.0	0.94	1.03	1.17	0.0599999999995	7.03	0.38	0.86	0.21	6.83	0.219999999999	2.23	1.46	0.5	AAA118.CD3.X20.Y12.tile.tissue.png	163	1	2000	163	c0ef91ac2632ddded3d6d68c9bb8e9af	0	0	0	0	0	0	0	0	0	0	0	0	0	/home/dhl_ec/bnelissen/Slides/CD3_manuscript/CD3_slides/AAA118.CD3/AAA118.CD3.run1	255	0.7	0.06	0.7	0.06	-8.33951519847	-12.5020559882	3.79227036251	3.47073112222
0.0	0.0	0.0	0.0	0.0	4000000.0	0.0	0.0	0.94	0.940000000001	1.08	0.0600000000004	5.67	0.440000000001	0.900000000001	0.2	4.27	0.120000000001	1.89	1.45	1.01	AAA118.CD3.X20.Y14.tile.tissue.png	164	1	2000	164	2e847ec0df42c66b23a70667192f0e72	0	0	0	0	0	0	0	0	0	0	0	0	0	/home/dhl_ec/bnelissen/Slides/CD3_manuscript/CD3_slides/AAA118.CD3/AAA118.CD3.run1	255	1.0	0.06	1.0	0.06	0.0	-10.9912493322	0.0	6.36303421177
5419.0	2128841.0	2247.0	9882.0	2128841.0	4000000.0	48.0	3.0	2.64	1.22	1.16	0.0499999999993	6.58	0.42	0.91	0.13	7.69	0.28	2.07	1.49	0.530000000001	AAA118.CD3.X20.Y15.tile.tissue.png	165	1	2000	165	9772e5c59b47b158e119ab2454c0663b	0	0	0	0	0	0	0	0	0	0	0	0	0	/home/dhl_ec/bnelissen/Slides/CD3_manuscript/CD3_slides/AAA118.CD3/AAA118.CD3.run1	255	0.7	0.06	0.7	0.06	-8.78903115494	-11.9883766471	1.85253194254	0.50747415625
304.0	103719.0	131.0	2414.0	103719.0	4000000.0	3.0	3.0	1.67	2.02	1.19	0.0600000000004	7.02	0.38	0.75	0.22	6.93	0.22	2.15	1.56	0.450000000001	AAA118.CD3.X20.Y16.tile.tissue.png	166	1	2000	166	6d9d15eee036e29391c12ab916f845ba	0	0	0	0	0	0	0	0	0	0	0	0	0	/home/dhl_ec/bnelissen/Slides/CD3_manuscript/CD3_slides/AAA118.CD3/AAA118.CD3.run1	255	0.7	0.06	0.7	0.06	-8.76719676004	-10.9305090114	1.45994380067	0.174148375977
0.0	1321.0	0.0	160.0	1321.0	4000000.0	0.0	1.0	1.73	1.48	1.09	0.0500000000002	6.78	0.39	0.84	0.21	6.03	0.13	2.0	1.48	0.48	AAA118.CD3.X20.Y17.tile.tissue.png	167	1	2000	167	f5faa8699d5d35cec3258544799e04df	0	0	0	0	0	0	0	0	0	0	0	0	0	/home/dhl_ec/bnelissen/Slides/CD3_manuscript/CD3_slides/AAA118.CD3/AAA118.CD3.run1	255	0.7	0.06	0.7	0.06	0.0	-12.2756243058	1.80469914335	5.16968683442
2832.0	460428.0	1440.0	16895.0	460428.0	4000000.0	31.0	19.0	2.42	1.62	1.24	0.0499999999993	6.65	0.39	0.99	0.190000000001	6.45	0.22	2.04	1.43	0.490000000001	AAA118.CD3.X20.Y3.tile.tissue.png	168	1	2000	168	6a63439b35468ce143abc475a75ba3e8	0	0	0	0	0	0	0	0	0	0	0	0	0	/home/dhl_ec/bnelissen/Slides/CD3_manuscript/CD3_slides/AAA118.CD3/AAA118.CD3.run1	255	0.7	0.06	0.7	0.06	-9.7088634268	-12.6121686882	4.84039101621	2.21262109375
13039.0	2411124.0	6735.0	28608.0	2411124.0	4000000.0	181.0	22.0	1.58	1.57	1.26	0.0500000000002	8.45	0.4	0.749999999999	0.13	9.0	0.32	2.29	1.54	0.59	AAA118.CD3.X20.Y4.tile.tissue.png	169	1	2000	169	a84cbc2a75d2481c6d9f452a8b578cef	0	0	0	0	0	0	0	0	0	0	0	0	0	/home/dhl_ec/bnelissen/Slides/CD3_manuscript/CD3_slides/AAA118.CD3/AAA118.CD3.run1	255	0.7	0.06	0.7	0.06	-9.18110458511	-11.9809355514	2.27842036882	0.62031696875
97201.0	3988724.0	49990.0	8524.0	3988724.0	4000000.0	1402.0	1.0	1.68	1.8	1.2	0.0500000000002	7.47	0.38	0.75	0.0599999999995	11.53	0.41	2.21	1.54	0.610000000001	AAA118.CD3.X20.Y5.tile.tissue.png	170	1	2000	170	59ed183b751939195f1a2648d51f74a4	0	0	0	0	0	0	0	0	0	0	0	0	0	/home/dhl_ec/bnelissen/Slides/CD3_manuscript/CD3_slides/AAA118.CD3/AAA118.CD3.run1	255	0.7	0.0699747238517	0.7	0.0699747238517	-9.01032746353	-12.6658429745	1.54720282682	0.238490706543
57489.0	3294345.0	29239.0	23629.0	3294345.0	4000000.0	796.0	17.0	1.85	1.33	1.16	0.0600000000004	7.13	0.39	0.749999999999	0.0900000000001	10.39	0.370000000001	2.26	1.57	0.57	AAA118.CD3.X20.Y6.tile.tissue.png	171	1	2000	171	0147b0914594c068b7605888fc5bb853	0	0	0	0	0	0	0	0	0	0	0	0	0	/home/dhl_ec/bnelissen/Slides/CD3_manuscript/CD3_slides/AAA118.CD3/AAA118.CD3.run1	255	0.7	0.06	0.7	0.06	-9.00262354502	-12.4669026098	2.27581512951	0.50989715625
4149.0	847828.0	2218.0	33143.0	847828.0	4000000.0	61.0	41.0	0.98	1.25	1.15	0.0599999999995	7.18	0.4	0.78	0.179999999999	7.65	0.25	2.33	1.54	0.56	AAA118.CD3.X20.Y7.tile.tissue.png	172	1	2000	172	808f67800da872964c75852c1f1991cb	0	0	0	0	0	0	0	0	0	0	0	0	0	/home/dhl_ec/bnelissen/Slides/CD3_manuscript/CD3_slides/AAA118.CD3/AAA118.CD3.run1	255	0.7	0.06	0.7	0.06	-9.56671739026	-12.4518876865	4.91626681531	1.65055245312
341.0	19685.0	128.0	1993.0	19685.0	4000000.0	2.0	7.0	1.53	1.09	1.13	0.0599999999995	6.83	0.39	0.909999999999	0.22	6.97	0.21	2.0	1.43	0.639999999999	AAA118.CD3.X20.Y8.tile.tissue.png	173	1	2000	173	52940a5d8c9fd339e14d79de52d646da	0	0	0	0	0	0	0	0	0	0	0	0	0	/home/dhl_ec/bnelissen/Slides/CD3_manuscript/CD3_slides/AAA118.CD3/AAA118.CD3.run1	255	0.7	0.06	0.7	0.06	-9.90356489234	-12.2259613523	7.2832832459	0.551180858887
3668.0	355235.0	1528.0	8784.0	355235.0	4000000.0	33.0	12.0	2.14	1.34	1.11	0.0500000000002	6.39	0.349999999999	0.73	0.200000000001	7.07	0.23	2.16	1.44	0.48	AAA118.CD3.X20.Y9.tile.tissue.png	174	1	2000	174	ef66e70483ee09c82baaeff96b8a7115	0	0	0	0	0	0	0	0	0	0	0	0	0	/home/dhl_ec/bnelissen/Slides/CD3_manuscript/CD3_slides/AAA118.CD3/AAA118.CD3.run1	255	0.7	0.06	0.7	0.06	-9.46065871609	-12.1897060453	4.74656784232	1.44221130078
2949.0	366968.0	1257.0	14780.0	366968.0	4000000.0	26.0	16.0	1.24	1.64	1.06	0.0500000000002	6.96	0.35	0.78	0.2	6.44	0.21	2.23	1.54	0.620000000001	AAA118.CD3.X21.Y10.tile.tissue.png	175	1	2000	175	fc30c377f096256e0f12d28b78ed5513	0	0	0	0	0	0	0	0	0	0	0	0	0	/home/dhl_ec/bnelissen/Slides/CD3_manuscript/CD3_slides/AAA118.CD3/AAA118.CD3.run1	255	0.7	0.06	0.7	0.06	-10.2584985198	-12.430892396	5.72571316498	1.25689235156
592.0	32153.0	281.0	2621.0	32153.0	4000000.0	6.0	5.0	1.62	1.01	1.09	0.0500000000002	6.3	0.349999999999	0.79	0.21	6.14	0.190000000001	2.03	1.45	0.450000000001	AAA118.CD3.X21.Y11.tile.tissue.png	176	1	2000	176	4ca91a426797de6404b73dfc8af48388	0	0	0	0	0	0	0	0	0	0	0	0	0	/home/dhl_ec/bnelissen/Slides/CD3_manuscript/CD3_slides/AAA118.CD3/AAA118.CD3.run1	255	0.7	0.06	0.7	0.06	-9.5967702067	-12.4567008913	5.21220691322	1.83610164258
0.0	1731.0	0.0	192.0	1731.0	4000000.0	0.0	1.0	1.34	1.24	1.11	0.0499999999993	6.16	0.35	0.830000000001	0.21	5.33	0.13	1.94	1.43	0.6	AAA118.CD3.X21.Y15.tile.tissue.png	177	1	2000	177	742aa196590d614f75bab39c813396fe	0	0	0	0	0	0	0	0	0	0	0	0	0	/home/dhl_ec/bnelissen/Slides/CD3_manuscript/CD3_slides/AAA118.CD3/AAA118.CD3.run1	255	0.7	0.06	0.7	0.06	0.0	-12.0950292764	1.72449132433	1.7838670997
0.0	10585.0	0.0	857.0	10585.0	4000000.0	0.0	3.0	1.35	1.43	1.19	0.0500000000002	6.14	0.62	0.809999999999	0.200000000001	5.74	0.13	1.94	1.44	0.47	AAA118.CD3.X21.Y16.tile.tissue.png	178	1	2000	178	69da148152f90d49037469495668a389	0	0	0	0	0	0	0	0	0	0	0	0	0	/home/dhl_ec/bnelissen/Slides/CD3_manuscript/CD3_slides/AAA118.CD3/AAA118.CD3.run1	255	0.7	0.06	0.7	0.06	-9.04652823729	-12.6691929609	6.32159150237	3.23487753662
0.0	13913.0	0.0	1394.0	13913.0	4000000.0	0.0	4.0	1.38	1.2	1.38	0.0500000000002	6.66	0.37	1.09	0.200000000001	5.78	0.13	1.95	1.44	0.660000000001	AAA118.CD3.X21.Y3.tile.tissue.png	179	1	2000	179	28e3f63ee84d65cdf230b77bf7073b93	0	0	0	0	0	0	0	0	0	0	0	0	0	/home/dhl_ec/bnelissen/Slides/CD3_manuscript/CD3_slides/AAA118.CD3/AAA118.CD3.run1	255	0.7	0.06	0.7	0.06	-8.4682176963	-12.1870811524	4.81699623077	1.48621469171
164034.0	2253114.0	73451.0	15096.0	2253114.0	4000000.0	1857.0	18.0	1.87	2.43	1.54	0.0500000000002	6.85	0.49	0.849999999999	0.12	8.94	0.31	2.08	1.47	0.6	AAA118.CD3.X21.Y4.tile.tissue.png	180	1	2000	180	0a838ad0e32cf5357a9a0da31ac397d8	0	0	0	0	0	0	0	0	0	0	0	0	0	/home/dhl_ec/bnelissen/Slides/CD3_manuscript/CD3_slides/AAA118.CD3/AAA118.CD3.run1	255	0.7	0.06	0.7	0.06	-9.3429412565	-12.387764889	2.04371424065	0.8291384375
220060.0	3999546.0	104446.0	8071.0	3999546.0	4000000.0	2714.0	1.0	1.07	2.12	1.1	0.04	9.83	0.35	0.69	0.0599999999995	11.02	0.4	2.04	1.43	1.1	AAA118.CD3.X21.Y5.tile.tissue.png	181	1	2000	181	f3fbe20076ae9f90d41da1e178c11ff8	0	0	0	0	0	0	0	0	0	0	0	0	0	/home/dhl_ec/bnelissen/Slides/CD3_manuscript/CD3_slides/AAA118.CD3/AAA118.CD3.run1	255	0.7	0.0723418927425	0.7	0.0723418927425	-9.08791324777	-12.5339776064	1.22704429666	0.189881946927
127170.0	3999996.0	63868.0	8000.0	3999996.0	4000000.0	1694.0	1.0	1.79	2.17	1.06	0.0500000000002	5.95	0.36	0.700000000001	0.0600000000004	11.7	0.42	2.18	1.56	0.77	AAA118.CD3.X21.Y6.tile.tissue.png	182	1	2000	182	c418f24fc941000e22a987424bcb9cad	0	0	0	0	0	0	0	0	0	0	0	0	0	/home/dhl_ec/bnelissen/Slides/CD3_manuscript/CD3_slides/AAA118.CD3/AAA118.CD3.run1	255	0.7	0.082111521225	0.7	0.082111521225	-8.9400650369	-12.7132365577	1.17310534403	0.136100123047
72702.0	2098172.0	33656.0	27853.0	2098172.0	4000000.0	854.0	40.0	2.63	1.25	1.1	0.0499999999993	7.11	0.36	0.7	0.13	8.33	0.39	2.31	1.45	1.12	AAA118.CD3.X21.Y7.tile.tissue.png	183	1	2000	183	f336b74bdd08d83ae341bc21d95f4e24	0	0	0	0	0	0	0	0	0	0	0	0	0	/home/dhl_ec/bnelissen/Slides/CD3_manuscript/CD3_slides/AAA118.CD3/AAA118.CD3.run1	255	0.7	0.06	0.7	0.06	-9.29980878584	-12.0585509711	2.34550522778	0.601871484375
723.0	192318.0	285.0	20989.0	192318.0	4000000.0	6.0	58.0	2.26	1.37	1.11	0.0500000000002	6.43	0.44	0.949999999999	0.2	6.31	0.2	2.1	1.43	0.51	AAA118.CD3.X21.Y8.tile.tissue.png	184	1	2000	184	da008bfbbe64273a89ef01d757be3cf6	0	0	0	0	0	0	0	0	0	0	0	0	0	/home/dhl_ec/bnelissen/Slides/CD3_manuscript/CD3_slides/AAA118.CD3/AAA118.CD3.run1	255	0.7	0.06	0.7	0.06	-9.70580267862	-12.3059810234	6.6168983206	2.64445618359
963.0	26138.0	414.0	2006.0	26138.0	4000000.0	8.0	5.0	2.62	1.95	1.12	0.0499999999993	6.1	0.509999999999	0.92	0.2	6.15	0.19	1.98	1.43	0.51	AAA118.CD3.X21.Y9.tile.tissue.png	185	1	2000	185	9cd682e3009453dc7121c30574032e29	0	0	0	0	0	0	0	0	0	0	0	0	0	/home/dhl_ec/bnelissen/Slides/CD3_manuscript/CD3_slides/AAA118.CD3/AAA118.CD3.run1	255	0.7	0.06	0.7	0.06	-9.80802980991	-12.4996015064	7.4917427286	1.06907318066
21318.0	354172.0	9402.0	3535.0	354172.0	4000000.0	220.0	2.0	2.28	1.53	1.17	0.0600000000004	7.15	0.379999999999	0.81	0.21	7.34	0.24	2.14	1.54	1.08	AAA118.CD3.X22.Y4.tile.tissue.png	186	1	2000	186	a892c24372d97950672309db2b773be0	0	0	0	0	0	0	0	0	0	0	0	0	0	/home/dhl_ec/bnelissen/Slides/CD3_manuscript/CD3_slides/AAA118.CD3/AAA118.CD3.run1	255	0.7	0.06	0.7	0.06	-8.91603691394	-12.2033441727	1.33460335721	1.32436409375
392036.0	3490987.0	165105.0	12170.0	3490987.0	4000000.0	3994.0	4.0	1.6	1.18	1.43	0.0499999999993	7.85	0.360000000001	0.72	0.0799999999999	11.38	0.4	2.06	1.43	1.0	AAA118.CD3.X22.Y5.tile.tissue.png	187	1	2000	187	14fc80a22ef6d2dc58f9a7081d8012cb	0	0	0	0	0	0	0	0	0	0	0	0	0	/home/dhl_ec/bnelissen/Slides/CD3_manuscript/CD3_slides/AAA118.CD3/AAA118.CD3.run1	255	0.7	0.0912469582812	0.7	0.0912469582812	-8.91725491249	-12.2338334871	1.12995128626	0.455930640625
285740.0	3999365.0	133584.0	8087.0	3999365.0	4000000.0	3485.0	1.0	2.66	1.88	1.12	0.04	5.98	0.34	0.7	0.0499999999993	11.27	0.41	2.03	1.42	0.570000000001	AAA118.CD3.X22.Y6.tile.tissue.png	188	1	2000	188	d51371d72f00682e52981b5bf92e0ac0	0	0	0	0	0	0	0	0	0	0	0	0	0	/home/dhl_ec/bnelissen/Slides/CD3_manuscript/CD3_slides/AAA118.CD3/AAA118.CD3.run1	255	0.7	0.0825051283324	0.7	0.0825051283324	-9.08220574555	-12.5123787906	1.11818447339	0.175633603794
57194.0	2948524.0	27062.0	24739.0	2948524.0	4000000.0	710.0	21.0	2.01	1.76	1.2	0.0500000000002	7.77	0.400000000001	0.75	0.1	9.84	0.34	2.25	1.55	0.94	AAA118.CD3.X22.Y7.tile.tissue.png	189	1	2000	189	722a0f9d1b529037f725e8d720fd0d23	0	0	0	0	0	0	0	0	0	0	0	0	0	/home/dhl_ec/bnelissen/Slides/CD3_manuscript/CD3_slides/AAA118.CD3/AAA118.CD3.run1	255	0.7	0.06	0.7	0.06	-9.45478054935	-11.9566604695	2.44455019364	0.3434654375
2575.0	2651261.0	1408.0	26207.0	2651261.0	4000000.0	37.0	29.0	1.01	2.13	1.14	0.0499999999993	7.7	0.41	0.72	0.110000000001	8.43	0.3	2.16	1.44	0.54	AAA118.CD3.X22.Y8.tile.tissue.png	190	1	2000	190	1e72fafc863a79d516359a6f145d8346	0	0	0	0	0	0	0	0	0	0	0	0	0	/home/dhl_ec/bnelissen/Slides/CD3_manuscript/CD3_slides/AAA118.CD3/AAA118.CD3.run1	255	0.7	0.06	0.7	0.06	-9.16254155835	-11.7608406302	3.19291465203	0.604235351562
6235.0	348067.0	2951.0	22723.0	348067.0	4000000.0	61.0	34.0	1.77	2.37	1.15	0.0499999999993	7.03	0.41	0.829999999999	0.219999999999	7.36	0.23	2.21	1.57	1.95	AAA118.CD3.X22.Y9.tile.tissue.png	191	1	2000	191	9820a6cfb1fd19460abc583eb76f41ea	0	0	0	0	0	0	0	0	0	0	0	0	0	/home/dhl_ec/bnelissen/Slides/CD3_manuscript/CD3_slides/AAA118.CD3/AAA118.CD3.run1	255	0.7	0.06	0.7	0.06	-9.77345236343	-12.6643038849	7.64869527741	2.01729050781
0.0	0.0	0.0	0.0	0.0	4000000.0	0.0	0.0	1.85	1.47	1.18	0.0699999999997	5.9	0.309999999999	0.91	0.22	4.92	0.13	2.05	1.56	0.54	AAA118.CD3.X23.Y4.tile.tissue.png	192	1	2000	192	75485663887d793eac4852f837e2ac6e	0	0	0	0	0	0	0	0	0	0	0	0	0	/home/dhl_ec/bnelissen/Slides/CD3_manuscript/CD3_slides/AAA118.CD3/AAA118.CD3.run1	255	1.0	0.06	1.0	0.06	0.0	0.0	0.0	1.93998325
44129.0	539440.0	18225.0	14293.0	539440.0	4000000.0	423.0	11.0	2.07	1.62	1.15	0.0600000000004	7.09	0.38	0.799999999999	0.190000000001	7.73	0.259999999999	2.21	1.57	0.570000000001	AAA118.CD3.X23.Y5.tile.tissue.png	193	1	2000	193	f45bcd0a4a4b039c538475888287f3aa	0	0	0	0	0	0	0	0	0	0	0	0	0	/home/dhl_ec/bnelissen/Slides/CD3_manuscript/CD3_slides/AAA118.CD3/AAA118.CD3.run1	255	0.7	0.06	0.7	0.06	-9.62944344442	-12.9094261444	3.45488165321	1.80765563281
112506.0	1589736.0	49582.0	37289.0	1589736.0	4000000.0	1217.0	44.0	1.17	1.38	1.16	0.0599999999995	7.81	0.400000000001	0.75	0.17	9.21	0.3	2.28	1.55	0.58	AAA118.CD3.X23.Y6.tile.tissue.png	194	1	2000	194	30039c73a109b0ed732517457d366bc7	0	0	0	0	0	0	0	0	0	0	0	0	0	/home/dhl_ec/bnelissen/Slides/CD3_manuscript/CD3_slides/AAA118.CD3/AAA118.CD3.run1	255	0.7	0.06	0.7	0.06	-9.4765540585	-12.3233838683	2.74931259027	0.7265013125
5475.0	940766.0	2753.0	44504.0	940766.0	4000000.0	67.0	67.0	1.08	1.3	1.28	0.0500000000002	7.54	0.39	0.76	0.19	7.85	0.25	2.33	1.55	0.61	AAA118.CD3.X23.Y7.tile.tissue.png	195	1	2000	195	70ff211514b1d6abafcf8ce15ee20e26	0	0	0	0	0	0	0	0	0	0	0	0	0	/home/dhl_ec/bnelissen/Slides/CD3_manuscript/CD3_slides/AAA118.CD3/AAA118.CD3.run1	255	0.7	0.06	0.7	0.06	-9.71077039011	-12.0790780717	4.33017598072	0.524304265625
6860.0	1021084.0	3404.0	55672.0	1021084.0	4000000.0	76.0	82.0	1.02	1.29	1.2	0.0499999999993	7.52	0.41	0.760000000001	0.18	7.86	0.25	2.38	1.54	0.6	AAA118.CD3.X23.Y8.tile.tissue.png	196	1	2000	196	88fce4bab06f24d779b94b171a68f6d3	0	0	0	0	0	0	0	0	0	0	0	0	0	/home/dhl_ec/bnelissen/Slides/CD3_manuscript/CD3_slides/AAA118.CD3/AAA118.CD3.run1	255	0.7	0.06	0.7	0.06	-9.76606994851	-12.4111839087	5.50843122365	1.0045745625
3341.0	285685.0	1698.0	21970.0	285685.0	4000000.0	38.0	30.0	0.950000000001	1.2	1.17	0.0600000000004	7.62	0.360000000001	0.77	0.19	7.25	0.23	2.21	1.53	0.51	AAA118.CD3.X23.Y9.tile.tissue.png	197	1	2000	197	3c001beab2f522d75e4c273f30fa1aa2	0	0	0	0	0	0	0	0	0	0	0	0	0	/home/dhl_ec/bnelissen/Slides/CD3_manuscript/CD3_slides/AAA118.CD3/AAA118.CD3.run1	255	0.7	0.06	0.7	0.06	-9.8994178805	-12.6179454142	6.05581597866	2.54794517187
1138.0	135279.0	560.0	10128.0	135279.0	2426000.0	14.0	20.0	1.11	1.46	0.83	0.04	4.52	0.22	0.55	0.150000000001	4.46	0.139999999999	1.36	0.940000000001	0.23	AAA118.CD3.X24.Y6.tile.tissue.png	198	1	1213	198	b31a04bbf1c59e0183beaf26c0b5885e	0	0	0	0	0	0	0	0	0	0	0	0	0	/home/dhl_ec/bnelissen/Slides/CD3_manuscript/CD3_slides/AAA118.CD3/AAA118.CD3.run1	255	0.7	0.06	0.7	0.06	-9.84287982877	-12.4956525791	5.0298713934	2.42710686798
6180.0	621040.0	3247.0	24042.0	621040.0	2426000.0	75.0	20.0	0.54	0.929999999999	0.64	0.0299999999997	4.27	0.22	0.43	0.1	4.43	0.139999999999	1.29	0.89	0.23	AAA118.CD3.X24.Y7.tile.tissue.png	199	1	1213	199	dc0292e206a85d802b3b4f4872b4af3c	0	0	0	0	0	0	0	0	0	0	0	0	0	/home/dhl_ec/bnelissen/Slides/CD3_manuscript/CD3_slides/AAA118.CD3/AAA118.CD3.run1	255	0.7	0.06	0.7	0.06	-9.842346938	-12.5474152252	5.54803216133	1.3588459527
2739.0	186098.0	1223.0	16919.0	186098.0	2426000.0	27.0	31.0	0.809999999999	1.01	0.66	0.0300000000007	4.62	0.22	0.75	0.11	3.79	0.13	1.28	0.880000000001	0.43	AAA118.CD3.X24.Y8.tile.tissue.png	200	1	1213	200	cca67e4e8ae5ed4dddb78fd3a66fb790	0	0	0	0	0	0	0	0	0	0	0	0	0	/home/dhl_ec/bnelissen/Slides/CD3_manuscript/CD3_slides/AAA118.CD3/AAA118.CD3.run1	255	0.7	0.06	0.7	0.06	-10.1324292866	-12.5603523433	6.35088818023	2.40868436985
11805.0	3922822.0	4085.0	9802.0	3922822.0	4000000.0	85.0	1.0	1.97	2.21	1.09	0.0500000000002	7.26	0.35	0.7	0.0599999999995	10.01	0.38	2.22	1.55	1.15	AAA118.CD3.X3.Y10.tile.tissue.png	201	1	2000	201	85beb9c1181108a5d650f06297197bac	0	0	0	0	0	0	0	0	0	0	0	0	0	/home/dhl_ec/bnelissen/Slides/CD3_manuscript/CD3_slides/AAA118.CD3/AAA118.CD3.run1	255	0.7	0.06	0.7	0.06	-9.13674389726	-12.3706224563	1.84048437429	0.222254160156
4988.0	2688419.0	2282.0	36926.0	2688419.0	4000000.0	55.0	6.0	2.34	1.17	1.44	0.0500000000002	7.0	0.37	0.69	0.11	8.14	0.309999999999	2.16	1.43	0.499999999999	AAA118.CD3.X3.Y11.tile.tissue.png	202	1	2000	202	b872f61a6c6c5fd6c89e48c8d8ba0dfa	0	0	0	0	0	0	0	0	0	0	0	0	0	/home/dhl_ec/bnelissen/Slides/CD3_manuscript/CD3_slides/AAA118.CD3/AAA118.CD3.run1	255	0.7	0.06	0.7	0.06	-9.2162902962	-11.6954062947	2.9648973972	0.3166415
7586.0	3484199.0	3246.0	24112.0	3484199.0	4000000.0	75.0	7.0	1.23	2.5	1.11	0.04	6.84	0.47	0.850000000001	0.0799999999999	8.75	0.33	2.09	1.42	0.56	AAA118.CD3.X3.Y12.tile.tissue.png	203	1	2000	203	85fe480e17529e7b31b3d1424b8abab1	0	0	0	0	0	0	0	0	0	0	0	0	0	/home/dhl_ec/bnelissen/Slides/CD3_manuscript/CD3_slides/AAA118.CD3/AAA118.CD3.run1	255	0.7	0.06	0.7	0.06	-9.22593467557	-11.9307423499	2.21187844468	0.391228890625
1663.0	3316217.0	726.0	8038.0	3316217.0	4000000.0	17.0	1.0	1.44	1.88	1.1	0.04	7.27	0.38	0.74	0.0799999999999	9.41	0.36	2.24	1.55	0.559999999999	AAA118.CD3.X3.Y13.tile.tissue.png	204	1	2000	204	9cb58fb76d501beafbe75b784b0ec237	0	0	0	0	0	0	0	0	0	0	0	0	0	/home/dhl_ec/bnelissen/Slides/CD3_manuscript/CD3_slides/AAA118.CD3/AAA118.CD3.run1	255	0.7	0.06	0.7	0.06	-8.20681450176	-10.9758987552	0.800178926699	0.109000933594
0.0	44068.0	0.0	1244.0	44068.0	4000000.0	0.0	2.0	1.51	2.07	1.2	0.0600000000004	6.96	0.36	0.81	0.22	6.07	0.14	2.14	1.58	0.549999999999	AAA118.CD3.X3.Y14.tile.tissue.png	205	1	2000	205	3496446e5d1da741fa9d54dc5198926b	0	0	0	0	0	0	0	0	0	0	0	0	0	/home/dhl_ec/bnelissen/Slides/CD3_manuscript/CD3_slides/AAA118.CD3/AAA118.CD3.run1	255	0.7	0.06	0.7	0.06	0.0	-11.8881387857	0.314832687551	3.68303692944
0.0	4482.0	0.0	434.0	4482.0	4000000.0	0.0	1.0	1.9	0.97	1.19	0.0599999999995	6.73	0.349999999999	0.849999999999	0.21	6.21	0.14	2.1	1.54	0.97	AAA118.CD3.X3.Y3.tile.tissue.png	206	1	2000	206	ef28f6f01f83ce3c452003e84f37782d	0	0	0	0	0	0	0	0	0	0	0	0	0	/home/dhl_ec/bnelissen/Slides/CD3_manuscript/CD3_slides/AAA118.CD3/AAA118.CD3.run1	255	0.7	0.06	0.7	0.06	-8.92496099647	-12.189338087	5.60458247389	0.619977872009
64.0	17369.0	48.0	774.0	17369.0	4000000.0	1.0	1.0	1.62	1.16	1.1	0.0500000000002	6.41	0.349999999999	0.879999999999	0.22	6.97	0.219999999999	2.11	1.55	0.740000000001	AAA118.CD3.X3.Y4.tile.tissue.png	207	1	2000	207	6a5f26abcaf4263220256e1e7af57cfd	0	0	0	0	0	0	0	0	0	0	0	0	0	/home/dhl_ec/bnelissen/Slides/CD3_manuscript/CD3_slides/AAA118.CD3/AAA118.CD3.run1	255	0.7	0.06	0.7	0.06	-9.07805543482	-12.1363203486	5.14033464673	1.69992677527
0.0	5163.0	0.0	482.0	5163.0	4000000.0	0.0	2.0	1.57	1.33	1.19	0.0499999999993	7.01	0.38	0.829999999999	0.219999999999	6.5	0.14	2.09	1.55	1.07	AAA118.CD3.X3.Y5.tile.tissue.png	208	1	2000	208	9b80fe698f5139d16ecc65f97a2133b2	0	0	0	0	0	0	0	0	0	0	0	0	0	/home/dhl_ec/bnelissen/Slides/CD3_manuscript/CD3_slides/AAA118.CD3/AAA118.CD3.run1	255	0.7	0.06	0.7	0.06	-8.90761016671	-12.3743445729	5.99012182301	2.44268897931
505.0	196719.0	232.0	4930.0	196719.0	4000000.0	4.0	3.0	2.01	1.05	1.19	0.0600000000004	6.84	0.39	0.79	0.21	7.07	0.219999999999	2.21	1.54	0.51	AAA118.CD3.X3.Y6.tile.tissue.png	209	1	2000	209	1eeaf0f229021d7bb07aca1fd6c0c4cd	0	0	0	0	0	0	0	0	0	0	0	0	0	/home/dhl_ec/bnelissen/Slides/CD3_manuscript/CD3_slides/AAA118.CD3/AAA118.CD3.run1	255	0.7	0.06	0.7	0.06	-9.34627276761	-11.5781517796	3.64454923809	0.846919397461
380.0	2042893.0	213.0	11788.0	2042893.0	4000000.0	6.0	7.0	0.98	1.16	1.18	0.0500000000002	6.75	0.38	0.749999999999	0.13	8.47	0.280000000001	2.27	1.54	0.75	AAA118.CD3.X3.Y7.tile.tissue.png	210	1	2000	210	e2810c66a82e210bce9d1021656e2fc9	0	0	0	0	0	0	0	0	0	0	0	0	0	/home/dhl_ec/bnelissen/Slides/CD3_manuscript/CD3_slides/AAA118.CD3/AAA118.CD3.run1	255	0.7	0.06	0.7	0.06	-8.9320770351	-11.417850198	2.083342239	0.55693884375
4608.0	811462.0	2020.0	24734.0	811462.0	4000000.0	41.0	13.0	1.11	1.3	1.35	0.0500000000002	6.41	0.360000000001	0.7	0.17	7.27	0.24	2.29	1.54	0.579999999999	AAA118.CD3.X3.Y8.tile.tissue.png	211	1	2000	211	c9b7e974a213895db90b98d6d0dd004b	0	0	0	0	0	0	0	0	0	0	0	0	0	/home/dhl_ec/bnelissen/Slides/CD3_manuscript/CD3_slides/AAA118.CD3/AAA118.CD3.run1	255	0.7	0.06	0.7	0.06	-9.61464841593	-12.055060955	5.50330890348	0.485192492187
2028.0	1779730.0	794.0	14582.0	1779730.0	4000000.0	17.0	5.0	0.990000000001	1.26	1.21	0.0500000000002	7.3	0.399999999999	0.750000000001	0.14	8.25	0.290000000001	2.29	1.54	0.519999999999	AAA118.CD3.X3.Y9.tile.tissue.png	212	1	2000	212	61b555b29f17c2a03456f034f9a60324	0	0	0	0	0	0	0	0	0	0	0	0	0	/home/dhl_ec/bnelissen/Slides/CD3_manuscript/CD3_slides/AAA118.CD3/AAA118.CD3.run1	255	0.7	0.06	0.7	0.06	-8.98264066062	-11.7064358936	2.02269247444	0.378695671875
3042.0	3996876.0	1630.0	8282.0	3996876.0	4000000.0	43.0	1.0	1.08	1.25	1.12	0.0500000000002	9.76	0.37	0.75	0.0599999999995	10.09	0.38	2.2	1.54	0.75	AAA118.CD3.X4.Y10.tile.tissue.png	213	1	2000	213	4e0f0d2f831736e8ab9319131c46d0f0	0	0	0	0	0	0	0	0	0	0	0	0	0	/home/dhl_ec/bnelissen/Slides/CD3_manuscript/CD3_slides/AAA118.CD3/AAA118.CD3.run1	255	0.7	0.06	0.7	0.06	-9.09503568735	-12.3707307932	1.00350128816	0.194424385559
8100.0	3927162.0	3489.0	10958.0	3927162.0	4000000.0	78.0	2.0	1.25	1.22	1.1	0.0499999999993	8.3	0.38	0.77	0.0600000000004	10.12	0.37	2.23	1.55	1.12	AAA118.CD3.X4.Y11.tile.tissue.png	214	1	2000	214	f87cb778bd73639278c30c05c5b9208a	0	0	0	0	0	0	0	0	0	0	0	0	0	/home/dhl_ec/bnelissen/Slides/CD3_manuscript/CD3_slides/AAA118.CD3/AAA118.CD3.run1	255	0.7	0.06	0.7	0.06	-9.40909312496	-11.8213467945	1.56132355002	0.178387148438
18524.0	3631263.0	6859.0	16067.0	3631263.0	4000000.0	140.0	3.0	1.65	1.28	1.15	0.0500000000002	7.62	0.37	0.699999999999	0.0699999999997	8.89	0.33	2.06	1.42	0.51	AAA118.CD3.X4.Y12.tile.tissue.png	215	1	2000	215	7a833852f19dd3163203e33c93958fa0	0	0	0	0	0	0	0	0	0	0	0	0	0	/home/dhl_ec/bnelissen/Slides/CD3_manuscript/CD3_slides/AAA118.CD3/AAA118.CD3.run1	255	0.7	0.06	0.7	0.06	-9.13196283739	-12.2066393782	1.42337248369	0.3631651875
9030.0	2022968.0	4009.0	11201.0	2022968.0	4000000.0	90.0	2.0	1.66	1.8	1.08	0.0500000000002	6.21	0.37	0.700000000001	0.129999999999	7.67	0.27	2.04	1.42	0.79	AAA118.CD3.X4.Y13.tile.tissue.png	216	1	2000	216	724c2bb5c25263beebd617ef6df74237	0	0	0	0	0	0	0	0	0	0	0	0	0	/home/dhl_ec/bnelissen/Slides/CD3_manuscript/CD3_slides/AAA118.CD3/AAA118.CD3.run1	255	0.7	0.06	0.7	0.06	-9.36319247407	-11.5132053584	3.09699553554	0.31960190625
0.0	4127.0	0.0	296.0	4127.0	4000000.0	0.0	1.0	1.64	1.42	1.56	0.0499999999993	6.11	0.36	0.8	0.200000000001	5.3	0.12	1.95	1.43	0.540000000001	AAA118.CD3.X4.Y14.tile.tissue.png	217	1	2000	217	aba4a5a745866163583f4962bf8bacb1	0	0	0	0	0	0	0	0	0	0	0	0	0	/home/dhl_ec/bnelissen/Slides/CD3_manuscript/CD3_slides/AAA118.CD3/AAA118.CD3.run1	255	0.7	0.06	0.7	0.06	0.0	-11.9126773271	0.753796691377	5.89610706416
0.0	0.0	0.0	0.0	0.0	4000000.0	0.0	0.0	1.34	1.49	1.14	0.0500000000002	5.78	0.3	0.849999999999	0.21	4.87	0.13	2.05	1.54	0.52	AAA118.CD3.X4.Y3.tile.tissue.png	218	1	2000	218	d59bc655c28e219122c6780e109aafbe	0	0	0	0	0	0	0	0	0	0	0	0	0	/home/dhl_ec/bnelissen/Slides/CD3_manuscript/CD3_slides/AAA118.CD3/AAA118.CD3.run1	255	1.0	0.06	1.0	0.06	0.0	-10.3867610172	0.0	5.16213682067
1126.0	344043.0	601.0	3831.0	344043.0	4000000.0	15.0	1.0	1.19	1.78	1.08	0.0599999999995	6.15	0.35	0.74	0.2	6.45	0.21	2.04	1.43	0.75	AAA118.CD3.X4.Y4.tile.tissue.png	219	1	2000	219	264f52dc5a747f595e6e136b97e00161	0	0	0	0	0	0	0	0	0	0	0	0	0	/home/dhl_ec/bnelissen/Slides/CD3_manuscript/CD3_slides/AAA118.CD3/AAA118.CD3.run1	255	0.7	0.06	0.7	0.06	-9.16995444001	-11.7695389595	1.8039597652	2.17196558691
2949.0	2587808.0	1606.0	10664.0	2587808.0	4000000.0	41.0	2.0	1.84	2.33	1.48	0.0500000000002	6.09	0.35	0.699999999999	0.11	8.05	0.299999999999	2.08	1.43	0.52	AAA118.CD3.X4.Y5.tile.tissue.png	220	1	2000	220	2f10dfb48f8707056fe13107b3234705	0	0	0	0	0	0	0	0	0	0	0	0	0	/home/dhl_ec/bnelissen/Slides/CD3_manuscript/CD3_slides/AAA118.CD3/AAA118.CD3.run1	255	0.7	0.06	0.7	0.06	-9.39068096666	-11.9181036103	2.31687633312	0.598435101563
459.0	3277781.0	221.0	11282.0	3277781.0	4000000.0	5.0	2.0	1.97	2.62	1.08	0.04	7.43	0.35	0.73	0.0799999999999	8.52	0.32	2.09	1.42	1.94	AAA118.CD3.X4.Y6.tile.tissue.png	221	1	2000	221	e596b770f9849c3f9acf3eab99a6484f	0	0	0	0	0	0	0	0	0	0	0	0	0	/home/dhl_ec/bnelissen/Slides/CD3_manuscript/CD3_slides/AAA118.CD3/AAA118.CD3.run1	255	0.7	0.06	0.7	0.06	-9.12861704509	-11.6412493546	2.30481428598	0.343635164062
677.0	3447725.0	356.0	12411.0	3447725.0	4000000.0	10.0	4.0	2.0	1.98	1.24	0.0500000000002	13.55	0.469999999999	0.86	0.0799999999999	8.67	0.360000000001	2.13	1.43	0.51	AAA118.CD3.X4.Y7.tile.tissue.png	222	1	2000	222	d8fc92fffdef320ef0e4bf67c43e02e2	0	0	0	0	0	0	0	0	0	0	0	0	0	/home/dhl_ec/bnelissen/Slides/CD3_manuscript/CD3_slides/AAA118.CD3/AAA118.CD3.run1	255	0.7	0.06	0.7	0.06	-9.44795021572	-12.2161425661	3.10080248252	0.434427234375
11356.0	3501775.0	4941.0	22240.0	3501775.0	4000000.0	101.0	7.0	3.1	1.66	1.19	0.0500000000002	5.99	0.360000000001	0.74	0.0699999999997	9.52	0.349999999999	2.27	1.56	1.09	AAA118.CD3.X4.Y8.tile.tissue.png	223	1	2000	223	75c691fd40d1368443bd0104a0491de9	0	0	0	0	0	0	0	0	0	0	0	0	0	/home/dhl_ec/bnelissen/Slides/CD3_manuscript/CD3_slides/AAA118.CD3/AAA118.CD3.run1	255	0.7	0.06	0.7	0.06	-9.40089586102	-11.8841045181	3.41332249042	0.3070496875
1614.0	3924337.0	838.0	9642.0	3924337.0	4000000.0	22.0	1.0	2.16	1.19	1.18	0.0500000000002	6.76	0.379999999999	0.75	0.0700000000006	9.9	0.34	2.1	1.43	1.13	AAA118.CD3.X4.Y9.tile.tissue.png	224	1	2000	224	682840ac0ac7665fa2afc320c7b00761	0	0	0	0	0	0	0	0	0	0	0	0	0	/home/dhl_ec/bnelissen/Slides/CD3_manuscript/CD3_slides/AAA118.CD3/AAA118.CD3.run1	255	0.7	0.06	0.7	0.06	-8.87449751575	-12.1035540968	1.34460156955	0.174317960937
0.0	0.0	0.0	0.0	0.0	4000000.0	0.0	0.0	1.73	2.25	1.44	0.0600000000004	5.07	0.28	0.82	0.2	4.25	0.12	1.92	1.46	0.49	AAA118.CD3.X5.Y1.tile.tissue.png	225	1	2000	225	3a1905b796690d15fa6f3fc84fcc62e6	0	0	0	0	0	0	0	0	0	0	0	0	0	/home/dhl_ec/bnelissen/Slides/CD3_manuscript/CD3_slides/AAA118.CD3/AAA118.CD3.run1	255	1.0	0.06	1.0	0.06	0.0	0.0	0.0	5.3626315
20558.0	3463361.0	9773.0	28588.0	3463361.0	4000000.0	236.0	10.0	2.45	1.78	1.39	0.0500000000002	12.43	0.490000000001	0.84	0.0699999999997	8.89	0.33	2.11	1.46	1.81	AAA118.CD3.X5.Y10.tile.tissue.png	226	1	2000	226	1167b14ae3a7b12493f01c65f601358d	0	0	0	0	0	0	0	0	0	0	0	0	0	/home/dhl_ec/bnelissen/Slides/CD3_manuscript/CD3_slides/AAA118.CD3/AAA118.CD3.run1	255	0.7	0.06	0.7	0.06	-9.84787489734	-12.4674855537	3.91644962486	0.35492978125
26180.0	3825611.0	13062.0	17616.0	3825611.0	4000000.0	320.0	4.0	1.94	2.1	1.08	0.04	6.25	0.39	0.770000000001	0.0700000000006	9.48	0.349999999999	2.07	1.43	0.910000000001	AAA118.CD3.X5.Y11.tile.tissue.png	227	1	2000	227	eb454a8e878b89ea7d0a4719ccf0be52	0	0	0	0	0	0	0	0	0	0	0	0	0	/home/dhl_ec/bnelissen/Slides/CD3_manuscript/CD3_slides/AAA118.CD3/AAA118.CD3.run1	255	0.7	0.06	0.7	0.06	-9.73489987351	-11.98752186	2.98738107939	0.281322894531
14271.0	2816028.0	5211.0	12656.0	2816028.0	4000000.0	99.0	2.0	3.35	2.74	1.09	0.04	6.15	0.650000000001	0.700000000001	0.0999999999995	8.39	0.469999999999	2.16	1.43	0.53	AAA118.CD3.X5.Y12.tile.tissue.png	228	1	2000	228	bd2ce1dfeb01af737fcdcadf3907fc6f	0	0	0	0	0	0	0	0	0	0	0	0	0	/home/dhl_ec/bnelissen/Slides/CD3_manuscript/CD3_slides/AAA118.CD3/AAA118.CD3.run1	255	0.7	0.06	0.7	0.06	-9.0506388265	-11.6398234799	1.24021459389	0.230537398438
11688.0	2174135.0	4508.0	15735.0	2174135.0	4000000.0	93.0	5.0	2.45	1.62	1.06	0.04	6.24	0.36	0.690000000001	0.13	7.92	0.280000000001	2.07	1.42	0.53	AAA118.CD3.X5.Y13.tile.tissue.png	229	1	2000	229	7550a747f76e3f414d33c9f2e6dbc12b	0	0	0	0	0	0	0	0	0	0	0	0	0	/home/dhl_ec/bnelissen/Slides/CD3_manuscript/CD3_slides/AAA118.CD3/AAA118.CD3.run1	255	0.7	0.06	0.7	0.06	-9.61697757899	-11.2470314961	3.52171947669	0.30111740625
0.0	1728.0	0.0	208.0	1728.0	4000000.0	0.0	1.0	1.91	1.22	1.15	0.0600000000004	6.8	0.37	0.849999999999	0.21	6.07	0.129999999999	2.08	1.54	0.5	AAA118.CD3.X5.Y14.tile.tissue.png	230	1	2000	230	a7f80e2b01d549ae68e4a48f6d6775dc	0	0	0	0	0	0	0	0	0	0	0	0	0	/home/dhl_ec/bnelissen/Slides/CD3_manuscript/CD3_slides/AAA118.CD3/AAA118.CD3.run1	255	0.7	0.06	0.7	0.06	0.0	-12.2196012967	7.89626170971	3.85307210316
3603.0	508503.0	1817.0	5771.0	508503.0	4000000.0	45.0	4.0	1.86	2.32	1.19	0.0600000000004	7.0	0.39	0.81	0.2	7.4	0.24	2.2	1.55	0.830000000001	AAA118.CD3.X5.Y2.tile.tissue.png	231	1	2000	231	1ce07dbed441b2134784f80dc951aaf7	0	0	0	0	0	0	0	0	0	0	0	0	0	/home/dhl_ec/bnelissen/Slides/CD3_manuscript/CD3_slides/AAA118.CD3/AAA118.CD3.run1	255	0.7	0.06	0.7	0.06	-9.06877305407	-11.9204046937	2.05710856403	1.63402336523
5539.0	2062349.0	2897.0	15331.0	2062349.0	4000000.0	72.0	2.0	1.94	1.19	1.19	0.0600000000004	7.15	0.39	0.759999999999	0.129999999999	8.55	0.3	2.25	1.54	1.11	AAA118.CD3.X5.Y3.tile.tissue.png	232	1	2000	232	3f41d00a662660bc111b89fab6dc9155	0	0	0	0	0	0	0	0	0	0	0	0	0	/home/dhl_ec/bnelissen/Slides/CD3_manuscript/CD3_slides/AAA118.CD3/AAA118.CD3.run1	255	0.7	0.06	0.7	0.06	-9.04019667535	-11.7391049497	1.62464227005	0.63907303125
2069.0	3674061.0	1110.0	10589.0	3674061.0	4000000.0	30.0	2.0	1.73	1.24	1.15	0.0500000000002	6.9	0.54	0.73	0.0699999999997	8.83	0.370000000001	2.08	1.43	1.02	AAA118.CD3.X5.Y4.tile.tissue.png	233	1	2000	233	546b9b28efb8385ec39783ded5c61119	0	0	0	0	0	0	0	0	0	0	0	0	0	/home/dhl_ec/bnelissen/Slides/CD3_manuscript/CD3_slides/AAA118.CD3/AAA118.CD3.run1	255	0.7	0.06	0.7	0.06	-9.12958139096	-12.2330092401	1.53960513865	0.314591203125
4921.0	3992812.0	2591.0	8796.0	3992812.0	4000000.0	66.0	1.0	2.67	2.0	1.47	0.0500000000002	5.85	0.349999999999	0.690000000001	0.0599999999995	9.06	0.339999999999	2.04	1.42	1.02	AAA118.CD3.X5.Y5.tile.tissue.png	234	1	2000	234	21f8240c50b2ded24595df7ec31e7630	0	0	0	0	0	0	0	0	0	0	0	0	0	/home/dhl_ec/bnelissen/Slides/CD3_manuscript/CD3_slides/AAA118.CD3/AAA118.CD3.run1	255	0.7	0.06	0.7	0.06	-9.19696270506	-11.6927130755	1.70604136533	0.301221398438
3148.0	3990871.0	1627.0	8757.0	3990871.0	4000000.0	40.0	2.0	2.01	1.86	1.07	0.0500000000002	5.81	0.35	0.7	0.0600000000004	9.05	0.34	2.04	1.42	1.19	AAA118.CD3.X5.Y6.tile.tissue.png	235	1	2000	235	c31c02e0719ed967ef9c2159994a737b	0	0	0	0	0	0	0	0	0	0	0	0	0	/home/dhl_ec/bnelissen/Slides/CD3_manuscript/CD3_slides/AAA118.CD3/AAA118.CD3.run1	255	0.7	0.06	0.7	0.06	-9.08196170298	-12.344968422	1.24757446802	0.144807057495
9271.0	3948301.0	4797.0	11166.0	3948301.0	4000000.0	126.0	5.0	2.26	1.94	1.29	0.0499999999993	6.11	0.35	0.690000000001	0.0600000000004	10.06	0.38	2.2	1.54	0.550000000001	AAA118.CD3.X5.Y7.tile.tissue.png	236	1	2000	236	e2f68204a0ff88122fd90d4ebec322ab	0	0	0	0	0	0	0	0	0	0	0	0	0	/home/dhl_ec/bnelissen/Slides/CD3_manuscript/CD3_slides/AAA118.CD3/AAA118.CD3.run1	255	0.7	0.06	0.7	0.06	-9.34813373067	-12.0647984573	2.13195729028	0.233388214844
14645.0	3628416.0	5931.0	18278.0	3628416.0	4000000.0	120.0	6.0	2.12	1.76	1.18	0.0500000000002	7.37	0.37	0.76	0.0799999999999	9.88	0.349999999999	2.26	1.53	0.55	AAA118.CD3.X5.Y8.tile.tissue.png	237	1	2000	237	850ce13ae41b9dc08ad8e50f23c562e6	0	0	0	0	0	0	0	0	0	0	0	0	0	/home/dhl_ec/bnelissen/Slides/CD3_manuscript/CD3_slides/AAA118.CD3/AAA118.CD3.run1	255	0.7	0.06	0.7	0.06	-10.0509333542	-12.0382055202	4.06739056747	0.413176703125
10168.0	3803676.0	5356.0	14642.0	3803676.0	4000000.0	140.0	2.0	3.1	1.36	1.13	0.0500000000002	10.34	0.71	0.710000000001	0.0600000000004	9.0	0.34	2.06	1.43	0.56	AAA118.CD3.X5.Y9.tile.tissue.png	238	1	2000	238	9ebf526fdfb97519a93524201bd9fe3c	0	0	0	0	0	0	0	0	0	0	0	0	0	/home/dhl_ec/bnelissen/Slides/CD3_manuscript/CD3_slides/AAA118.CD3/AAA118.CD3.run1	255	0.7	0.06	0.7	0.06	-9.78174420993	-12.0991169679	3.99083976507	0.37090815625
0.0	0.0	0.0	0.0	0.0	4000000.0	0.0	0.0	2.27	1.45	1.17	0.0500000000002	5.84	0.29	0.94	0.22	4.3	0.11	1.88	1.43	0.48	AAA118.CD3.X6.Y0.tile.tissue.png	239	1	2000	239	16cd0043164ff3f5e80f2aa0a8332757	0	0	0	0	0	0	0	0	0	0	0	0	0	/home/dhl_ec/bnelissen/Slides/CD3_manuscript/CD3_slides/AAA118.CD3/AAA118.CD3.run1	255	1.0	0.06	1.0	0.06	0.0	-10.8105564242	0.0	2.89825588262
2076.0	1093098.0	983.0	13973.0	1093098.0	4000000.0	24.0	7.0	2.66	2.12	1.14	0.0600000000004	7.17	0.39	0.78	0.18	7.92	0.26	2.21	1.55	1.05	AAA118.CD3.X6.Y1.tile.tissue.png	240	1	2000	240	af12c9496f86a299a149c43ddf31a3b2	0	0	0	0	0	0	0	0	0	0	0	0	0	/home/dhl_ec/bnelissen/Slides/CD3_manuscript/CD3_slides/AAA118.CD3/AAA118.CD3.run1	255	0.7	0.06	0.7	0.06	-9.20979495633	-11.5891429053	2.41151490383	1.07519841016
10979.0	2239979.0	5496.0	22959.0	2239979.0	4000000.0	133.0	12.0	1.75	2.53	1.18	0.0500000000002	7.35	0.38	0.76	0.12	8.97	0.309999999999	2.29	1.42	1.0	AAA118.CD3.X6.Y10.tile.tissue.png	241	1	2000	241	51fb418d86d4faf5d8e4e5825d77493d	0	0	0	0	0	0	0	0	0	0	0	0	0	/home/dhl_ec/bnelissen/Slides/CD3_manuscript/CD3_slides/AAA118.CD3/AAA118.CD3.run1	255	0.7	0.06	0.7	0.06	-9.87972133977	-12.2692449975	4.98999758593	0.588975359375
9095.0	1160426.0	4213.0	36302.0	1160426.0	4000000.0	98.0	18.0	1.54	2.3	1.04	0.0500000000002	6.42	0.360000000001	0.700000000001	0.17	7.13	0.25	2.18	1.55	0.52	AAA118.CD3.X6.Y11.tile.tissue.png	242	1	2000	242	e3d59d38508e44e12a51696b1fce239e	0	0	0	0	0	0	0	0	0	0	0	0	0	/home/dhl_ec/bnelissen/Slides/CD3_manuscript/CD3_slides/AAA118.CD3/AAA118.CD3.run1	255	0.7	0.06	0.7	0.06	-9.82535267306	-12.0581000586	4.58951157435	0.456880492187
21274.0	2368710.0	7717.0	18444.0	2368710.0	4000000.0	148.0	5.0	1.78	1.6	1.05	0.04	7.92	0.39	0.759999999999	0.13	9.06	0.34	2.25	1.53	0.5	AAA118.CD3.X6.Y12.tile.tissue.png	243	1	2000	243	bc7fefc011d17ac49b22c32ec21f3196	0	0	0	0	0	0	0	0	0	0	0	0	0	/home/dhl_ec/bnelissen/Slides/CD3_manuscript/CD3_slides/AAA118.CD3/AAA118.CD3.run1	255	0.7	0.06	0.7	0.06	-9.23766781449	-11.5812247236	2.13046045895	0.33437290625
5999.0	509342.0	2289.0	14097.0	509342.0	4000000.0	45.0	12.0	2.1	2.08	1.11	0.0499999999993	6.3	0.349999999999	0.700000000001	0.19	6.63	0.22	2.11	1.44	0.56	AAA118.CD3.X6.Y13.tile.tissue.png	244	1	2000	244	4cdeef68e7e2ccf49f003e12124a4588	0	0	0	0	0	0	0	0	0	0	0	0	0	/home/dhl_ec/bnelissen/Slides/CD3_manuscript/CD3_slides/AAA118.CD3/AAA118.CD3.run1	255	0.7	0.06	0.7	0.06	-9.44753366856	-11.967815958	4.98975701159	0.41221778125
0.0	4276.0	0.0	424.0	4276.0	4000000.0	0.0	2.0	1.2	1.27	1.12	0.0599999999995	6.14	0.38	0.87	0.219999999999	6.05	0.139999999999	2.07	1.54	1.08	AAA118.CD3.X6.Y14.tile.tissue.png	245	1	2000	245	7eda1a6055d3ccab48196f3909992198	0	0	0	0	0	0	0	0	0	0	0	0	0	/home/dhl_ec/bnelissen/Slides/CD3_manuscript/CD3_slides/AAA118.CD3/AAA118.CD3.run1	255	0.7	0.06	0.7	0.06	0.0	-12.1143021972	3.20316222631	3.96898006552
3274.0	2167331.0	1612.0	20144.0	2167331.0	4000000.0	39.0	6.0	1.64	1.35	1.2	0.0500000000002	7.27	0.4	0.749999999999	0.139999999999	8.66	0.3	2.25	1.58	0.87	AAA118.CD3.X6.Y2.tile.tissue.png	246	1	2000	246	23c9933386b15f6d13364d48da44fffd	0	0	0	0	0	0	0	0	0	0	0	0	0	/home/dhl_ec/bnelissen/Slides/CD3_manuscript/CD3_slides/AAA118.CD3/AAA118.CD3.run1	255	0.7	0.06	0.7	0.06	-8.99065132703	-11.4727443901	1.57096380672	0.531199570312
2174.0	3474002.0	1277.0	11553.0	3474002.0	4000000.0	32.0	4.0	2.82	1.19	1.11	0.04	8.28	0.37	0.739999999999	0.0799999999999	9.66	0.349999999999	2.24	1.54	0.64	AAA118.CD3.X6.Y3.tile.tissue.png	247	1	2000	247	84c8cfe089da0f30c0ba51b0c743d4fb	0	0	0	0	0	0	0	0	0	0	0	0	0	/home/dhl_ec/bnelissen/Slides/CD3_manuscript/CD3_slides/AAA118.CD3/AAA118.CD3.run1	255	0.7	0.06	0.7	0.06	-8.93090413961	-11.8199194874	1.43926317054	0.336803921875
2147.0	4000000.0	1174.0	7996.0	4000000.0	4000000.0	29.0	1.0	1.46	1.43	1.2	0.0500000000002	6.36	0.3	0.74	0.0500000000002	10.04	0.37	2.23	1.6	0.58	AAA118.CD3.X6.Y4.tile.tissue.png	248	1	2000	248	57c0e01d299f3a2f123cbf7f00dc5be5	0	0	0	0	0	0	0	0	0	0	0	0	0	/home/dhl_ec/bnelissen/Slides/CD3_manuscript/CD3_slides/AAA118.CD3/AAA118.CD3.run1	255	0.7	0.06	0.7	0.06	-8.9422454034	-12.0582525656	0.981701314845	0.137568951155
11943.0	3863805.0	6217.0	11168.0	3863805.0	4000000.0	159.0	4.0	1.36	1.19	1.09	0.04	5.98	0.38	0.77	0.0599999999995	10.17	0.37	2.28	1.55	0.59	AAA118.CD3.X6.Y5.tile.tissue.png	249	1	2000	249	5b5027bb7c77d4fe8cfcbc3e0b3dcdfb	0	0	0	0	0	0	0	0	0	0	0	0	0	/home/dhl_ec/bnelissen/Slides/CD3_manuscript/CD3_slides/AAA118.CD3/AAA118.CD3.run1	255	0.7	0.06	0.7	0.06	-9.4096344989	-12.2228179182	2.37620227722	0.211129027344
9906.0	3359035.0	5221.0	29093.0	3359035.0	4000000.0	133.0	8.0	1.39	1.21	1.08	0.04	6.29	0.47	0.85	0.0799999999999	8.71	0.33	2.09	1.51	0.53	AAA118.CD3.X6.Y6.tile.tissue.png	250	1	2000	250	ec3d8329c5f472b9d2fdecfe7637afb6	0	0	0	0	0	0	0	0	0	0	0	0	0	/home/dhl_ec/bnelissen/Slides/CD3_manuscript/CD3_slides/AAA118.CD3/AAA118.CD3.run1	255	0.7	0.06	0.7	0.06	-9.7568220978	-12.1241646911	3.43681088206	0.4090280625
19868.0	2572247.0	9197.0	69410.0	2572247.0	4000000.0	231.0	54.0	1.96	2.22	1.2	0.0499999999993	6.4	0.38	0.700000000001	0.11	8.18	0.31	2.19	1.43	1.07	AAA118.CD3.X6.Y7.tile.tissue.png	251	1	2000	251	b9da2dfb630db7cf2bebaf6df52666da	0	0	0	0	0	0	0	0	0	0	0	0	0	/home/dhl_ec/bnelissen/Slides/CD3_manuscript/CD3_slides/AAA118.CD3/AAA118.CD3.run1	255	0.7	0.06	0.7	0.06	-9.79606224201	-11.6357827855	4.16163614471	0.365652546875
5536.0	795404.0	2592.0	24010.0	795404.0	4000000.0	60.0	26.0	1.98	1.81	1.33	0.0500000000002	6.39	0.400000000001	0.710000000001	0.18	6.8	0.23	2.12	1.47	0.639999999999	AAA118.CD3.X6.Y8.tile.tissue.png	252	1	2000	252	5626c1da2b7333bb3cd3e199bd86b563	0	0	0	0	0	0	0	0	0	0	0	0	0	/home/dhl_ec/bnelissen/Slides/CD3_manuscript/CD3_slides/AAA118.CD3/AAA118.CD3.run1	255	0.7	0.06	0.7	0.06	-9.78271172515	-12.1281391692	4.78857493717	0.5881075
19007.0	897541.0	7443.0	20646.0	897541.0	4000000.0	157.0	13.0	1.29	1.61	1.07	0.0500000000002	6.81	0.37	0.72	0.17	7.18	0.24	2.11	1.48	0.570000000001	AAA118.CD3.X6.Y9.tile.tissue.png	253	1	2000	253	1320b7c5dfaf116d3a04b9ccba9a02a8	0	0	0	0	0	0	0	0	0	0	0	0	0	/home/dhl_ec/bnelissen/Slides/CD3_manuscript/CD3_slides/AAA118.CD3/AAA118.CD3.run1	255	0.7	0.06	0.7	0.06	-9.95526202845	-12.47412755	5.11739884317	0.864937015625
501.0	3409.0	181.0	268.0	3409.0	4000000.0	3.0	1.0	0.960000000001	1.11	1.06	0.0600000000004	6.41	0.36	0.779999999999	0.2	6.09	0.200000000001	2.23	1.42	0.47	AAA118.CD3.X7.Y0.tile.tissue.png	254	1	2000	254	e4bcb0811d66956ebe4a52124b640ce9	0	0	0	0	0	0	0	0	0	0	0	0	0	/home/dhl_ec/bnelissen/Slides/CD3_manuscript/CD3_slides/AAA118.CD3/AAA118.CD3.run1	255	0.7	0.06	0.7	0.06	-9.47686051665	-12.707438943	5.70931907412	1.95225211639
5011.0	3266504.0	2626.0	11068.0	3266504.0	4000000.0	68.0	2.0	2.22	1.77	1.35	0.04	7.37	0.39	0.75	0.0900000000001	9.59	0.34	2.24	1.59	0.540000000001	AAA118.CD3.X7.Y1.tile.tissue.png	255	1	2000	255	91e039240a1855bedc12ca52a7b8558b	0	0	0	0	0	0	0	0	0	0	0	0	0	/home/dhl_ec/bnelissen/Slides/CD3_manuscript/CD3_slides/AAA118.CD3/AAA118.CD3.run1	255	0.7	0.06	0.7	0.06	-9.28801951073	-11.539925277	1.82603289709	0.251100304687
0.0	1794.0	0.0	180.0	1794.0	4000000.0	0.0	1.0	1.01	1.9	1.09	0.0499999999993	6.02	0.549999999999	0.889999999999	0.21	5.31	0.13	1.96	1.5	1.07	AAA118.CD3.X7.Y10.tile.tissue.png	256	1	2000	256	f49fe5655d66d02fab8fb8c76b9a549c	0	0	0	0	0	0	0	0	0	0	0	0	0	/home/dhl_ec/bnelissen/Slides/CD3_manuscript/CD3_slides/AAA118.CD3/AAA118.CD3.run1	255	0.7	0.06	0.7	0.06	0.0	-12.0827272418	6.65845896913	2.85205664426
0.0	0.0	0.0	0.0	0.0	4000000.0	0.0	0.0	1.48	0.94	1.23	0.0600000000004	5.86	0.309999999999	0.9	0.23	4.92	0.14	2.04	1.54	0.490000000001	AAA118.CD3.X7.Y11.tile.tissue.png	257	1	2000	257	e688aa3ab384391292bc5369708d42a2	0	0	0	0	0	0	0	0	0	0	0	0	0	/home/dhl_ec/bnelissen/Slides/CD3_manuscript/CD3_slides/AAA118.CD3/AAA118.CD3.run1	255	1.0	0.06	1.0	0.06	0.0	0.0	0.0	3.96304225
13764.0	312873.0	4503.0	8247.0	312873.0	4000000.0	80.0	5.0	1.62	1.57	1.1	0.0500000000002	7.08	0.39	0.77	0.22	7.37	0.24	2.17	1.57	1.24	AAA118.CD3.X7.Y12.tile.tissue.png	258	1	2000	258	5c9f9e8d9f312a913d8c68ee73a56539	0	0	0	0	0	0	0	0	0	0	0	0	0	/home/dhl_ec/bnelissen/Slides/CD3_manuscript/CD3_slides/AAA118.CD3/AAA118.CD3.run1	255	0.7	0.06	0.7	0.06	-9.62453543395	-12.4133526108	4.03852081843	1.07731783984
9149.0	290783.0	3373.0	4812.0	290783.0	4000000.0	66.0	4.0	1.46	2.66	1.22	0.0600000000004	7.21	0.38	0.800000000001	0.21	7.46	0.23	2.14	1.58	1.0	AAA118.CD3.X7.Y13.tile.tissue.png	259	1	2000	259	637d122715bc496cd86f1c3bacf215e6	0	0	0	0	0	0	0	0	0	0	0	0	0	/home/dhl_ec/bnelissen/Slides/CD3_manuscript/CD3_slides/AAA118.CD3/AAA118.CD3.run1	255	0.7	0.06	0.7	0.06	-9.75018204289	-12.5243028522	3.02528432233	1.22979032031
2021.0	1161668.0	1080.0	14528.0	1161668.0	4000000.0	27.0	3.0	3.73	2.57	1.08	0.04	6.41	0.38	0.76	0.17	7.88	0.27	2.24	1.55	0.61	AAA118.CD3.X7.Y2.tile.tissue.png	260	1	2000	260	1a24b92f3458d35c36678e05f40872db	0	0	0	0	0	0	0	0	0	0	0	0	0	/home/dhl_ec/bnelissen/Slides/CD3_manuscript/CD3_slides/AAA118.CD3/AAA118.CD3.run1	255	0.7	0.06	0.7	0.06	-9.58108548922	-11.7526508781	2.55658018829	0.755268914062
1999.0	3992022.0	1159.0	8746.0	3992022.0	4000000.0	30.0	1.0	2.12	1.53	1.08	0.04	6.43	0.38	0.770000000001	0.0599999999995	10.1	0.37	2.2	1.57	1.05	AAA118.CD3.X7.Y3.tile.tissue.png	261	1	2000	261	0547f9f9504e02cef61832b81d3ac2b8	0	0	0	0	0	0	0	0	0	0	0	0	0	/home/dhl_ec/bnelissen/Slides/CD3_manuscript/CD3_slides/AAA118.CD3/AAA118.CD3.run1	255	0.7	0.06	0.7	0.06	-9.06971595788	-12.3128230969	1.14288793553	0.0878500994873
5332.0	3628367.0	2721.0	21287.0	3628367.0	4000000.0	70.0	3.0	2.38	2.19	1.11	0.04	5.94	0.360000000001	0.739999999999	0.0699999999997	8.79	0.33	2.06	1.43	0.52	AAA118.CD3.X7.Y4.tile.tissue.png	262	1	2000	262	c7aadf934aab197fcde19f5337fbc068	0	0	0	0	0	0	0	0	0	0	0	0	0	/home/dhl_ec/bnelissen/Slides/CD3_manuscript/CD3_slides/AAA118.CD3/AAA118.CD3.run1	255	0.7	0.06	0.7	0.06	-9.41813361849	-12.1093921863	2.54276968606	0.23864225
2966.0	1450963.0	1554.0	19736.0	1450963.0	4000000.0	37.0	7.0	1.51	2.47	1.15	0.0500000000002	6.42	0.36	0.69	0.15	7.19	0.25	2.07	1.42	1.92	AAA118.CD3.X7.Y5.tile.tissue.png	263	1	2000	263	0963eab1b68ec445e2439c2929134dd0	0	0	0	0	0	0	0	0	0	0	0	0	0	/home/dhl_ec/bnelissen/Slides/CD3_manuscript/CD3_slides/AAA118.CD3/AAA118.CD3.run1	255	0.7	0.06	0.7	0.06	-9.62359823536	-11.872143034	4.77306414126	0.420079257812
16845.0	2850410.0	8170.0	20431.0	2850410.0	4000000.0	211.0	5.0	1.85	1.69	1.21	0.0500000000002	7.44	0.36	0.689999999999	0.1	8.4	0.309999999999	2.07	1.44	0.54	AAA118.CD3.X7.Y6.tile.tissue.png	264	1	2000	264	f4490c6f68a09c2b136ba5b5c929ce49	0	0	0	0	0	0	0	0	0	0	0	0	0	/home/dhl_ec/bnelissen/Slides/CD3_manuscript/CD3_slides/AAA118.CD3/AAA118.CD3.run1	255	0.7	0.06	0.7	0.06	-10.0874083903	-12.2723149666	4.91538558973	0.66056221875
42169.0	1195228.0	17510.0	15863.0	1195228.0	4000000.0	416.0	12.0	2.52	1.7	1.13	0.0500000000002	6.84	0.36	0.72	0.160000000001	7.57	0.259999999999	2.12	1.44	0.51	AAA118.CD3.X7.Y7.tile.tissue.png	265	1	2000	265	35551768fc1d43f87d509cc7703d2471	0	0	0	0	0	0	0	0	0	0	0	0	0	/home/dhl_ec/bnelissen/Slides/CD3_manuscript/CD3_slides/AAA118.CD3/AAA118.CD3.run1	255	0.7	0.06	0.7	0.06	-10.0144995301	-12.5664600775	5.35812301446	1.12909795313
57.0	45499.0	30.0	1575.0	45499.0	4000000.0	1.0	1.0	1.42	1.64	1.08	0.0500000000002	6.5	0.34	0.84	0.21	6.95	0.21	2.11	1.54	0.5	AAA118.CD3.X7.Y8.tile.tissue.png	266	1	2000	266	7d3a9ba6a23270e42432e8b3b4ef8514	0	0	0	0	0	0	0	0	0	0	0	0	0	/home/dhl_ec/bnelissen/Slides/CD3_manuscript/CD3_slides/AAA118.CD3/AAA118.CD3.run1	255	0.7	0.06	0.7	0.06	-9.63945558581	-12.2017488602	5.25438244843	1.53490329077
0.0	1441.0	0.0	172.0	1441.0	4000000.0	0.0	1.0	0.89	0.920000000001	1.08	0.0500000000002	6.2	0.35	0.95	0.259999999999	6.07	0.12	2.1	1.54	0.54	AAA118.CD3.X8.Y0.tile.tissue.png	267	1	2000	267	067634de73785d7d7da2bd9dce508ca4	0	0	0	0	0	0	0	0	0	0	0	0	0	/home/dhl_ec/bnelissen/Slides/CD3_manuscript/CD3_slides/AAA118.CD3/AAA118.CD3.run1	255	0.7	0.06	0.7	0.06	0.0	-11.6898753101	1.90888980227	3.40244365193
4792.0	1788091.0	2349.0	15594.0	1788091.0	4000000.0	56.0	6.0	1.04	1.18	1.2	0.0500000000002	7.07	0.4	0.77	0.139999999999	8.35	0.27	2.23	1.55	0.56	AAA118.CD3.X8.Y1.tile.tissue.png	268	1	2000	268	723ece69a98b95232428086ac477fd68	0	0	0	0	0	0	0	0	0	0	0	0	0	/home/dhl_ec/bnelissen/Slides/CD3_manuscript/CD3_slides/AAA118.CD3/AAA118.CD3.run1	255	0.7	0.06	0.7	0.06	-9.48526240531	-11.7338354932	2.23652778247	0.679949546875
135.0	298644.0	82.0	3325.0	298644.0	4000000.0	2.0	2.0	1.11	1.11	1.21	0.0600000000004	7.03	0.38	0.85	0.22	7.22	0.23	2.18	1.55	0.56	AAA118.CD3.X8.Y11.tile.tissue.png	269	1	2000	269	6737f296ceb0f52007654260e15c189c	0	0	0	0	0	0	0	0	0	0	0	0	0	/home/dhl_ec/bnelissen/Slides/CD3_manuscript/CD3_slides/AAA118.CD3/AAA118.CD3.run1	255	0.7	0.06	0.7	0.06	-8.30005973091	-11.4827638992	1.94022322549	2.05390747656
1697.0	1097916.0	767.0	7592.0	1097916.0	4000000.0	16.0	2.0	0.95	1.37	1.12	0.04	6.68	0.35	0.7	0.16	7.0	0.26	2.11	1.43	0.49	AAA118.CD3.X8.Y12.tile.tissue.png	270	1	2000	270	5c18952eebbaa318a69e4d8ca126755e	0	0	0	0	0	0	0	0	0	0	0	0	0	/home/dhl_ec/bnelissen/Slides/CD3_manuscript/CD3_slides/AAA118.CD3/AAA118.CD3.run1	255	0.7	0.06	0.7	0.06	-9.01681097101	-11.8433627666	2.1249722431	0.852370886719
1845.0	850875.0	887.0	9302.0	850875.0	4000000.0	21.0	5.0	1.61	2.09	1.28	0.0600000000004	6.3	0.35	0.710000000001	0.18	6.73	0.23	2.13	1.43	0.49	AAA118.CD3.X8.Y13.tile.tissue.png	271	1	2000	271	55ab5ae28d2bc24d2896db4df45655e0	0	0	0	0	0	0	0	0	0	0	0	0	0	/home/dhl_ec/bnelissen/Slides/CD3_manuscript/CD3_slides/AAA118.CD3/AAA118.CD3.run1	255	0.7	0.06	0.7	0.06	-9.00905450315	-11.6348104256	2.36506091105	0.830629554687
0.0	0.0	0.0	0.0	0.0	4000000.0	0.0	0.0	2.18	0.96	1.12	0.0600000000004	5.37	0.28	0.829999999999	0.21	4.28	0.110000000001	1.91	1.47	0.740000000001	AAA118.CD3.X8.Y14.tile.tissue.png	272	1	2000	272	e86222416c7cfba10301aaa0ece7a2c5	0	0	0	0	0	0	0	0	0	0	0	0	0	/home/dhl_ec/bnelissen/Slides/CD3_manuscript/CD3_slides/AAA118.CD3/AAA118.CD3.run1	255	1.0	0.06	1.0	0.06	0.0	0.0	0.0	3.447498
15679.0	1723143.0	7824.0	20941.0	1723143.0	4000000.0	180.0	10.0	1.71	1.77	1.21	0.0500000000002	6.3	0.370000000001	0.710000000001	0.15	8.36	0.29	2.27	1.53	0.51	AAA118.CD3.X8.Y2.tile.tissue.png	273	1	2000	273	a8ae97420fe4639babc065bf481bd21c	0	0	0	0	0	0	0	0	0	0	0	0	0	/home/dhl_ec/bnelissen/Slides/CD3_manuscript/CD3_slides/AAA118.CD3/AAA118.CD3.run1	255	0.7	0.06	0.7	0.06	-9.19641368156	-11.5706802137	2.47282234312	0.392413851563
5983.0	3055918.0	3088.0	22799.0	3055918.0	4000000.0	73.0	6.0	1.14	1.63	1.17	0.0500000000002	7.68	0.389999999999	0.75	0.1	9.48	0.33	2.26	1.54	0.6	AAA118.CD3.X8.Y3.tile.tissue.png	274	1	2000	274	d355b89bfe20eb96d30db5bce62c1298	0	0	0	0	0	0	0	0	0	0	0	0	0	/home/dhl_ec/bnelissen/Slides/CD3_manuscript/CD3_slides/AAA118.CD3/AAA118.CD3.run1	255	0.7	0.06	0.7	0.06	-9.31799524264	-12.0085067334	2.57883981267	0.513837359375
5728.0	2980349.0	3096.0	24725.0	2980349.0	4000000.0	81.0	6.0	1.08	1.43	1.08	0.0499999999993	10.19	0.349999999999	0.699999999999	0.1	8.29	0.309999999999	2.1	1.42	0.940000000001	AAA118.CD3.X8.Y4.tile.tissue.png	275	1	2000	275	1a3efe490de21b79178f078a8a7616d8	0	0	0	0	0	0	0	0	0	0	0	0	0	/home/dhl_ec/bnelissen/Slides/CD3_manuscript/CD3_slides/AAA118.CD3/AAA118.CD3.run1	255	0.7	0.06	0.7	0.06	-9.59531833791	-12.0729197445	4.28799536365	0.449345671875
164.0	145290.0	74.0	8107.0	145290.0	4000000.0	1.0	6.0	2.01	1.41	1.19	0.0600000000004	7.42	0.39	0.760000000001	0.2	6.22	0.21	1.99	1.42	0.88	AAA118.CD3.X8.Y5.tile.tissue.png	276	1	2000	276	0e71c580aa7bc14bb5e52012625410fb	0	0	0	0	0	0	0	0	0	0	0	0	0	/home/dhl_ec/bnelissen/Slides/CD3_manuscript/CD3_slides/AAA118.CD3/AAA118.CD3.run1	255	0.7	0.06	0.7	0.06	-9.59066570746	-12.188375431	5.27385618829	2.0905475918
2484.0	251519.0	1330.0	5647.0	251519.0	4000000.0	34.0	4.0	1.16	2.01	1.07	0.0500000000002	7.3	0.349999999999	0.830000000001	0.200000000001	6.34	0.21	2.0	1.42	0.58	AAA118.CD3.X8.Y6.tile.tissue.png	277	1	2000	277	c29d7e879baa2a725252949f17f8911e	0	0	0	0	0	0	0	0	0	0	0	0	0	/home/dhl_ec/bnelissen/Slides/CD3_manuscript/CD3_slides/AAA118.CD3/AAA118.CD3.run1	255	0.7	0.06	0.7	0.06	-9.80944150866	-12.5480385926	5.68171699946	1.77614663672
0.0	0.0	0.0	0.0	0.0	4000000.0	0.0	0.0	2.63	1.23	1.49	0.0600000000004	5.33	0.28	0.84	0.209999999999	4.25	0.12	1.87	1.44	0.450000000001	AAA118.CD3.X8.Y7.tile.tissue.png	278	1	2000	278	9b558902261f7f96676e7f9a710497e5	0	0	0	0	0	0	0	0	0	0	0	0	0	/home/dhl_ec/bnelissen/Slides/CD3_manuscript/CD3_slides/AAA118.CD3/AAA118.CD3.run1	255	1.0	0.06	1.0	0.06	0.0	0.0	0.0	3.02248075
0.0	0.0	0.0	0.0	0.0	4000000.0	0.0	0.0	1.45	1.21	1.1	0.0500000000002	5.95	0.280000000001	0.85	0.21	4.49	0.12	1.91	1.48	0.45	AAA118.CD3.X9.Y0.tile.tissue.png	279	1	2000	279	d4159f23e77a4141b8cef9dd7952e284	0	0	0	0	0	0	0	0	0	0	0	0	0	/home/dhl_ec/bnelissen/Slides/CD3_manuscript/CD3_slides/AAA118.CD3/AAA118.CD3.run1	255	1.0	0.06	1.0	0.06	0.0	-10.6507807596	0.0	2.22006567952
26726.0	1147906.0	9336.0	20266.0	1147906.0	4000000.0	160.0	14.0	1.84	2.31	1.03	0.0500000000002	6.7	0.360000000001	0.72	0.16	7.28	0.25	2.1	1.43	0.64	AAA118.CD3.X9.Y1.tile.tissue.png	280	1	2000	280	c4632f45c0d7873a41fa671284e0e5a4	0	0	0	0	0	0	0	0	0	0	0	0	0	/home/dhl_ec/bnelissen/Slides/CD3_manuscript/CD3_slides/AAA118.CD3/AAA118.CD3.run1	255	0.7	0.06	0.7	0.06	-9.72603007878	-12.5711171844	3.99889092916	1.09446903125
0.0	33932.0	0.0	998.0	33932.0	4000000.0	0.0	2.0	2.21	1.56	1.11	0.0500000000002	6.24	0.349999999999	0.84	0.21	5.74	0.12	1.93	1.42	0.45	AAA118.CD3.X9.Y10.tile.tissue.png	281	1	2000	281	89b0cd839dc1b9752a902181212d7ee7	0	0	0	0	0	0	0	0	0	0	0	0	0	/home/dhl_ec/bnelissen/Slides/CD3_manuscript/CD3_slides/AAA118.CD3/AAA118.CD3.run1	255	0.7	0.06	0.7	0.06	-6.54738400704	-11.5867402913	2.49971779647	2.02078183405
0.0	197554.0	0.0	2460.0	197554.0	4000000.0	0.0	1.0	1.13	1.64	1.1	0.0600000000004	6.38	0.62	0.740000000001	0.2	5.89	0.13	1.98	1.44	0.59	AAA118.CD3.X9.Y11.tile.tissue.png	282	1	2000	282	1c969b435eb15e9b2e8209239e7ba957	0	0	0	0	0	0	0	0	0	0	0	0	0	/home/dhl_ec/bnelissen/Slides/CD3_manuscript/CD3_slides/AAA118.CD3/AAA118.CD3.run1	255	0.7	0.06	0.7	0.06	-7.8722386474	-10.880597907	1.24094755134	2.23011085596
0.0	1441.0	0.0	166.0	1441.0	4000000.0	0.0	1.0	1.33	2.18	1.53	0.0600000000004	6.27	0.349999999999	0.820000000001	0.22	5.35	0.13	1.92	1.44	0.48	AAA118.CD3.X9.Y12.tile.tissue.png	283	1	2000	283	8f778341476ecd757fbbd7685a5982cd	0	0	0	0	0	0	0	0	0	0	0	0	0	/home/dhl_ec/bnelissen/Slides/CD3_manuscript/CD3_slides/AAA118.CD3/AAA118.CD3.run1	255	0.7	0.06	0.7	0.06	0.0	-12.4579249124	7.88845026783	3.94049413937
2158.0	525632.0	1013.0	9215.0	525632.0	4000000.0	23.0	6.0	1.21	2.49	1.48	0.0500000000002	6.36	0.35	0.719999999999	0.2	6.56	0.21	2.04	1.44	0.51	AAA118.CD3.X9.Y13.tile.tissue.png	284	1	2000	284	e4681675ad58beb8443ad7ccb3bf928f	0	0	0	0	0	0	0	0	0	0	0	0	0	/home/dhl_ec/bnelissen/Slides/CD3_manuscript/CD3_slides/AAA118.CD3/AAA118.CD3.run1	255	0.7	0.06	0.7	0.06	-9.08717513822	-11.8381794186	2.96256702797	1.14688018555
0.0	0.0	0.0	0.0	0.0	4000000.0	0.0	0.0	1.79	1.53	1.13	0.0600000000004	5.81	0.27	0.84	0.21	4.21	0.12	1.86	1.5	0.85	AAA118.CD3.X9.Y14.tile.tissue.png	285	1	2000	285	53cfa0c2b4d427312b8f6df20b88528d	0	0	0	0	0	0	0	0	0	0	0	0	0	/home/dhl_ec/bnelissen/Slides/CD3_manuscript/CD3_slides/AAA118.CD3/AAA118.CD3.run1	255	1.0	0.06	1.0	0.06	0.0	-10.8950971662	0.0	2.59923103285
11790.0	1972026.0	5432.0	17520.0	1972026.0	4000000.0	122.0	6.0	2.35	1.13	1.1	0.0500000000002	6.19	0.36	0.71	0.14	7.9	0.28	2.1	1.42	0.539999999999	AAA118.CD3.X9.Y2.tile.tissue.png	286	1	2000	286	c8681a42a2fad501a5b86324a9d8c322	0	0	0	0	0	0	0	0	0	0	0	0	0	/home/dhl_ec/bnelissen/Slides/CD3_manuscript/CD3_slides/AAA118.CD3/AAA118.CD3.run1	255	0.7	0.06	0.7	0.06	-9.3683311257	-11.878427012	2.79355776873	0.582217804687
21563.0	2470338.0	9242.0	30185.0	2470338.0	4000000.0	196.0	18.0	1.73	2.56	1.04	0.04	6.42	0.360000000001	0.7	0.12	9.26	0.33	2.29	1.56	0.83	AAA118.CD3.X9.Y3.tile.tissue.png	287	1	2000	287	6285e3b47553c550ff8b4034c1f0f838	0	0	0	0	0	0	0	0	0	0	0	0	0	/home/dhl_ec/bnelissen/Slides/CD3_manuscript/CD3_slides/AAA118.CD3/AAA118.CD3.run1	255	0.7	0.06	0.7	0.06	-9.42640823625	-12.3379851648	3.69743387825	0.674204078125
1973.0	589506.0	941.0	8035.0	589506.0	4000000.0	23.0	4.0	1.21	1.91	1.14	0.04	6.42	0.389999999999	0.719999999999	0.19	6.59	0.22	2.01	1.43	0.499999999999	AAA118.CD3.X9.Y4.tile.tissue.png	288	1	2000	288	32405191c5dccbb593f3a5aad478db80	0	0	0	0	0	0	0	0	0	0	0	0	0	/home/dhl_ec/bnelissen/Slides/CD3_manuscript/CD3_slides/AAA118.CD3/AAA118.CD3.run1	255	0.7	0.06	0.7	0.06	-9.60206182905	-11.6921612152	3.86544613324	0.492647849609
0.0	623901.0	0.0	6100.0	623901.0	4000000.0	0.0	4.0	2.1	2.16	1.09	0.0600000000004	6.94	0.35	0.82	0.18	6.18	0.15	2.04	1.43	1.5	AAA118.CD3.X9.Y5.tile.tissue.png	289	1	2000	289	f84cb2a1cc0b1f6102071345c9850afe	0	0	0	0	0	0	0	0	0	0	0	0	0	/home/dhl_ec/bnelissen/Slides/CD3_manuscript/CD3_slides/AAA118.CD3/AAA118.CD3.run1	255	0.7	0.06	0.7	0.06	-9.26969647321	-11.6176965291	2.54284712444	1.91207082031
0.0	0.0	0.0	0.0	0.0	4000000.0	0.0	0.0	2.05	1.12	1.08	0.0500000000002	5.12	0.28	0.88	0.2	4.22	0.11	1.87	1.42	0.489999999999	AAA118.CD3.X9.Y6.tile.tissue.png	290	1	2000	290	b2ad00c344b54685bc56c7bab01f65f4	0	0	0	0	0	0	0	0	0	0	0	0	0	/home/dhl_ec/bnelissen/Slides/CD3_manuscript/CD3_slides/AAA118.CD3/AAA118.CD3.run1	255	1.0	0.06	1.0	0.06	0.0	0.0	0.0	1.661326625
0.0	0.0	0.0	0.0	0.0	4000000.0	0.0	0.0	2.1	1.16	1.09	0.0499999999993	5.83	0.28	0.809999999999	0.209999999999	4.27	0.12	1.87	1.48	0.67	AAA118.CD3.X9.Y7.tile.tissue.png	291	1	2000	291	a5d964aad34b0cd3c181b4761515ffeb	0	0	0	0	0	0	0	0	0	0	0	0	0	/home/dhl_ec/bnelissen/Slides/CD3_manuscript/CD3_slides/AAA118.CD3/AAA118.CD3.run1	255	1.0	0.06	1.0	0.06	0.0	-12.1968801578	0.0	1.71659940403
0.0	7973.0	0.0	707.0	7973.0	4000000.0	0.0	2.0	1.32	1.35	1.19	0.0599999999995	7.03	0.38	0.870000000001	0.22	6.09	0.14	2.1	1.54	0.57	AAA118.CD3.X9.Y8.tile.tissue.png	292	1	2000	292	f8b0d64731d796403331bcf8683c47ca	0	0	0	0	0	0	0	0	0	0	0	0	0	/home/dhl_ec/bnelissen/Slides/CD3_manuscript/CD3_slides/AAA118.CD3/AAA118.CD3.run1	255	0.7	0.06	0.7	0.06	0.0	-12.2351268566	6.32978685877	1.93700832568
[truncated: 2 more columns]
