# Supplementary material for: SlideToolkit: An Assistive Toolset for the Histological Quantification of Whole Slide Images
Source: PLoS One. 2014 Nov 5;9(11):e110289. doi: 10.1371/journal.pone.0110289 (PMC4220929; doi:10.1371/journal.pone.0110289)
Supplement: RawData S1 — ICC and BlandAltman plot - measurements and r-script.zip. Measurements of Run1 and Run2, including the code for the calculation of the intraclass correlation coefficient (ICC) and the code for the Bland and Altman plot. (ZIP) [file pone.0110289.s003.zip › cellprofiler.measurements/run1.1f5e1515a82f8631e2e065bac19eabb4.DefaultOUT_Image.csv]

AreaOccupied_AreaOccupied_DAB_Nuclei	AreaOccupied_AreaOccupied_Tissue	AreaOccupied_Perimeter_DAB_Nuclei	AreaOccupied_Perimeter_Tissue	AreaOccupied_TotalArea_DAB_Nuclei	AreaOccupied_TotalArea_Tissue	Count_DAB_Nuclei	Count_Tissue	ExecutionTime_01LoadImages	ExecutionTime_02ColorToGray	ExecutionTime_03Smooth	ExecutionTime_04ImageMath	ExecutionTime_05IdentifyPrimaryObjects	ExecutionTime_06MeasureImageAreaOccupied	ExecutionTime_07UnmixColors	ExecutionTime_08MaskImage	ExecutionTime_09IdentifyPrimaryObjects	ExecutionTime_10MeasureImageAreaOccupied	ExecutionTime_11OverlayOutlines	ExecutionTime_12OverlayOutlines	ExecutionTime_13SaveImages	FileName_Original	Group_Index	Group_Number	Height_Original	ImageNumber	MD5Digest_Original	ModuleError_01LoadImages	ModuleError_02ColorToGray	ModuleError_03Smooth	ModuleError_04ImageMath	ModuleError_05IdentifyPrimaryObjects	ModuleError_06MeasureImageAreaOccupied	ModuleError_07UnmixColors	ModuleError_08MaskImage	ModuleError_09IdentifyPrimaryObjects	ModuleError_10MeasureImageAreaOccupied	ModuleError_11OverlayOutlines	ModuleError_12OverlayOutlines	ModuleError_13SaveImages	PathName_Original	Scaling_Original	Threshold_FinalThreshold_DAB_Nuclei	Threshold_FinalThreshold_Tissue	Threshold_OrigThreshold_DAB_Nuclei	Threshold_OrigThreshold_Tissue	Threshold_SumOfEntropies_DAB_Nuclei	Threshold_SumOfEntropies_Tissue	Threshold_WeightedVariance_DAB_Nuclei	Threshold_WeightedVariance_Tissue
0.0	0.0	0.0	0.0	0.0	4000000.0	0.0	0.0	2.87	2.89	1.79	0.08	9.29	0.52	1.55	0.31	5.21	0.13	1.95	1.48	1.43	AAA139.CD3.X0.Y10.tile.tissue.png	1	1	2000	1	a678b0ad642024a2f7a96bca407a2bdc	0	0	0	0	0	0	0	0	0	0	0	0	0	/home/dhl_ec/bnelissen/Slides/CD3_manuscript/CD3_slides/AAA139.CD3/AAA139.CD3.run1	255	1.0	0.06	1.0	0.06	0.0	-11.2674260874	0.0	8.25665581347
0.0	0.0	0.0	0.0	0.0	4000000.0	0.0	0.0	1.89	2.55	1.77	0.08	9.48	0.46	1.41	0.32	6.78	0.22	3.15	1.95	0.89	AAA139.CD3.X0.Y11.tile.tissue.png	2	1	2000	2	8636851087203f25ecdb323eb98b1973	0	0	0	0	0	0	0	0	0	0	0	0	0	/home/dhl_ec/bnelissen/Slides/CD3_manuscript/CD3_slides/AAA139.CD3/AAA139.CD3.run1	255	1.0	0.06	1.0	0.06	0.0	-11.1824273631	0.0	5.56785284109
0.0	0.0	0.0	0.0	0.0	4000000.0	0.0	0.0	2.14	2.25	1.69	0.07	8.15	0.46	1.24	0.31	6.43	0.2	2.6	2.33	0.68	AAA139.CD3.X0.Y3.tile.tissue.png	3	1	2000	3	beed0213c098eb054d9dbe51409ba606	0	0	0	0	0	0	0	0	0	0	0	0	0	/home/dhl_ec/bnelissen/Slides/CD3_manuscript/CD3_slides/AAA139.CD3/AAA139.CD3.run1	255	1.0	0.06	1.0	0.06	0.0	0.0	0.0	6.6599465
0.0	0.0	0.0	0.0	0.0	4000000.0	0.0	0.0	3.33	1.69	1.81	0.08	8.12	0.46	1.25	0.34	6.96	0.2	3.16	2.42	0.62	AAA139.CD3.X0.Y4.tile.tissue.png	4	1	2000	4	386b30695da0f11b4d4cd3fdaf56a207	0	0	0	0	0	0	0	0	0	0	0	0	0	/home/dhl_ec/bnelissen/Slides/CD3_manuscript/CD3_slides/AAA139.CD3/AAA139.CD3.run1	255	1.0	0.06	1.0	0.06	0.0	0.0	0.0	1.940802125
0.0	0.0	0.0	0.0	0.0	4000000.0	0.0	0.0	2.85	2.31	1.76	0.08	9.08	0.47	1.23	0.34	7.04	0.21	3.12	2.4	0.71	AAA139.CD3.X0.Y5.tile.tissue.png	5	1	2000	5	3786ecdc33ace87fcdccae0c3cf3b0d3	0	0	0	0	0	0	0	0	0	0	0	0	0	/home/dhl_ec/bnelissen/Slides/CD3_manuscript/CD3_slides/AAA139.CD3/AAA139.CD3.run1	255	1.0	0.06	1.0	0.06	0.0	-10.1609585574	0.0	2.23153786307
299.0	2417.0	100.0	224.0	2417.0	4000000.0	1.0	1.0	2.22	1.8	1.81	0.08	9.4	0.55	1.22	0.31	9.48	0.3	3.17	2.36	0.65	AAA139.CD3.X0.Y6.tile.tissue.png	6	1	2000	6	bc11178f4bc108850d30a655c4a60dc6	0	0	0	0	0	0	0	0	0	0	0	0	0	/home/dhl_ec/bnelissen/Slides/CD3_manuscript/CD3_slides/AAA139.CD3/AAA139.CD3.run1	255	0.7	0.06	0.7	0.06	-9.0673035665	-10.7585993493	3.08062239777	2.15378856177
0.0	0.0	0.0	0.0	0.0	4000000.0	0.0	0.0	2.84	2.34	1.77	0.08	8.95	0.45	1.26	0.31	6.69	0.2	3.03	2.38	0.65	AAA139.CD3.X0.Y7.tile.tissue.png	7	1	2000	7	8fc348159b21c24af32bd4531e02462e	0	0	0	0	0	0	0	0	0	0	0	0	0	/home/dhl_ec/bnelissen/Slides/CD3_manuscript/CD3_slides/AAA139.CD3/AAA139.CD3.run1	255	1.0	0.06	1.0	0.06	0.0	-10.779709528	0.0	6.10207286029
1615.0	18861.0	481.0	1484.0	18861.0	4000000.0	8.0	5.0	3.02	2.59	1.19	0.06	6.76	0.37	0.76	0.21	6.43	0.2	2.01	1.47	0.64	AAA139.CD3.X0.Y8.tile.tissue.png	8	1	2000	8	298cfbc2fe793b3dfdba3fa7150bbe46	0	0	0	0	0	0	0	0	0	0	0	0	0	/home/dhl_ec/bnelissen/Slides/CD3_manuscript/CD3_slides/AAA139.CD3/AAA139.CD3.run1	255	0.7	0.06	0.7	0.06	-9.60907434475	-12.0049494034	3.02663859863	3.73045750146
0.0	0.0	0.0	0.0	0.0	4000000.0	0.0	0.0	2.6	1.57	1.89	0.08	8.68	0.29	0.79	0.22	4.8	0.13	2.04	1.54	0.47	AAA139.CD3.X0.Y9.tile.tissue.png	9	1	2000	9	34f348785f9ffef03882400cd1ac7a86	0	0	0	0	0	0	0	0	0	0	0	0	0	/home/dhl_ec/bnelissen/Slides/CD3_manuscript/CD3_slides/AAA139.CD3/AAA139.CD3.run1	255	1.0	0.06	1.0	0.06	0.0	-11.3815395497	0.0	8.02181800587
0.0	1286.0	0.0	156.0	1286.0	4000000.0	0.0	1.0	2.54	2.0	1.15	0.05	6.89	0.55	1.2	0.31	7.95	0.22	3.15	2.32	0.63	AAA139.CD3.X1.Y10.tile.tissue.png	10	1	2000	10	21cadb0c7be38e81fb3997241d348a50	0	0	0	0	0	0	0	0	0	0	0	0	0	/home/dhl_ec/bnelissen/Slides/CD3_manuscript/CD3_slides/AAA139.CD3/AAA139.CD3.run1	255	0.7	0.06	0.7	0.06	0.0	-12.2975844547	1.41436492303	0.0770810498428
0.0	0.0	0.0	0.0	0.0	4000000.0	0.0	0.0	2.71	2.0	1.76	0.08	7.92	0.46	1.2	0.31	6.54	0.21	3.01	2.3	0.41	AAA139.CD3.X1.Y11.tile.tissue.png	11	1	2000	11	1371971f6cab2a6001e4e72370fe29e8	0	0	0	0	0	0	0	0	0	0	0	0	0	/home/dhl_ec/bnelissen/Slides/CD3_manuscript/CD3_slides/AAA139.CD3/AAA139.CD3.run1	255	1.0	0.06	1.0	0.06	0.0	0.0	0.0	2.464303
0.0	0.0	0.0	0.0	0.0	4000000.0	0.0	0.0	1.08	2.28	1.77	0.08	7.95	0.46	1.4	0.32	6.62	0.21	3.02	2.29	0.57	AAA139.CD3.X1.Y12.tile.tissue.png	12	1	2000	12	17c42bc5ca9effb0e5e04026247997b5	0	0	0	0	0	0	0	0	0	0	0	0	0	/home/dhl_ec/bnelissen/Slides/CD3_manuscript/CD3_slides/AAA139.CD3/AAA139.CD3.run1	255	1.0	0.06	1.0	0.06	0.0	0.0	0.0	8.146993
0.0	0.0	0.0	0.0	0.0	4000000.0	0.0	0.0	1.44	1.6	1.78	0.08	8.86	0.47	1.27	0.31	6.59	0.2	3.01	1.7	0.53	AAA139.CD3.X1.Y3.tile.tissue.png	13	1	2000	13	67ef369e49b55e93b6300a42e9a268c7	0	0	0	0	0	0	0	0	0	0	0	0	0	/home/dhl_ec/bnelissen/Slides/CD3_manuscript/CD3_slides/AAA139.CD3/AAA139.CD3.run1	255	1.0	0.06	1.0	0.06	0.0	-9.90477848212	0.0	8.18834100927
0.0	0.0	0.0	0.0	0.0	4000000.0	0.0	0.0	1.14	1.6	1.76	0.0700000000001	8.84	0.46	1.19	0.31	6.53	0.2	3.02	2.32	0.57	AAA139.CD3.X1.Y4.tile.tissue.png	14	1	2000	14	4fc08bdb4acad11606c802df37301fbd	0	0	0	0	0	0	0	0	0	0	0	0	0	/home/dhl_ec/bnelissen/Slides/CD3_manuscript/CD3_slides/AAA139.CD3/AAA139.CD3.run1	255	1.0	0.06	1.0	0.06	0.0	-11.7116077029	0.0	0.127190047056
255.0	1420.0	78.0	166.0	1420.0	4000000.0	1.0	1.0	1.14	1.52	1.76	0.07	7.0	0.38	0.73	0.23	6.42	0.2	1.99	1.48	0.59	AAA139.CD3.X1.Y5.tile.tissue.png	15	1	2000	15	10c329ffc47fd6b0bbabec326f398ddd	0	0	0	0	0	0	0	0	0	0	0	0	0	/home/dhl_ec/bnelissen/Slides/CD3_manuscript/CD3_slides/AAA139.CD3/AAA139.CD3.run1	255	0.7	0.06	0.7	0.06	-8.92280560725	-12.3898787498	3.1836388091	0.106313102051
1771.0	74829.0	575.0	3261.0	74829.0	4000000.0	8.0	5.0	1.22	1.55	2.0	0.07	11.27	0.57	1.18	0.31	9.07	0.31	3.17	2.3	0.62	AAA139.CD3.X1.Y6.tile.tissue.png	16	1	2000	16	6c03d98b57dfb3a335f45b5e13de0fbe	0	0	0	0	0	0	0	0	0	0	0	0	0	/home/dhl_ec/bnelissen/Slides/CD3_manuscript/CD3_slides/AAA139.CD3/AAA139.CD3.run1	255	0.7	0.06	0.7	0.06	-9.3700873538	-12.421431515	3.10522345886	0.100281955078
3272.0	39869.0	985.0	1520.0	39869.0	4000000.0	17.0	3.0	1.22	1.5	1.78	0.06	9.39	0.56	1.19	0.3	9.22	0.31	3.1	2.3	0.64	AAA139.CD3.X1.Y7.tile.tissue.png	17	1	2000	17	711afef9ca1a5bfe4b0898acb58994f3	0	0	0	0	0	0	0	0	0	0	0	0	0	/home/dhl_ec/bnelissen/Slides/CD3_manuscript/CD3_slides/AAA139.CD3/AAA139.CD3.run1	255	0.7	0.06	0.7	0.06	-9.21191833226	-12.2124587762	4.04613160105	0.0918809755859
0.0	2828.0	0.0	378.0	2828.0	4000000.0	0.0	1.0	1.19	1.52	1.76	0.07	9.35	0.54	1.19	0.31	7.97	0.22	3.3	3.41	1.38	AAA139.CD3.X1.Y8.tile.tissue.png	18	1	2000	18	6277c5de71c85360997321fc4b7c32ea	0	0	0	0	0	0	0	0	0	0	0	0	0	/home/dhl_ec/bnelissen/Slides/CD3_manuscript/CD3_slides/AAA139.CD3/AAA139.CD3.run1	255	0.7	0.06	0.7	0.06	0.0	-12.2121179591	1.90402200097	0.0510768405304
0.0	0.0	0.0	0.0	0.0	4000000.0	0.0	0.0	1.21	1.54	1.79	0.0699999999999	8.95	0.46	1.2	0.32	6.61	0.21	3.07	2.4	0.74	AAA139.CD3.X1.Y9.tile.tissue.png	19	1	2000	19	dbdb39ec1290bea5993cecb5c56c04b3	0	0	0	0	0	0	0	0	0	0	0	0	0	/home/dhl_ec/bnelissen/Slides/CD3_manuscript/CD3_slides/AAA139.CD3/AAA139.CD3.run1	255	1.0	0.06	1.0	0.06	0.0	-12.1777353982	0.0	0.0698424309387
89079.0	707335.0	33895.0	4791.0	707335.0	4000000.0	614.0	2.0	1.15	1.68	1.78	0.0799999999999	11.24	0.55	1.23	0.27	11.45	0.39	3.39	2.31	0.71	AAA139.CD3.X10.Y2.tile.tissue.png	20	1	2000	20	909d187f12cf0132e7a08424d5e96eaa	0	0	0	0	0	0	0	0	0	0	0	0	0	/home/dhl_ec/bnelissen/Slides/CD3_manuscript/CD3_slides/AAA139.CD3/AAA139.CD3.run1	255	0.7	0.06	0.7	0.06	-8.66223520195	-11.196236876	1.93011405984	1.01090965625
384770.0	3605071.0	138895.0	14229.0	3605071.0	4000000.0	2445.0	3.0	2.67	2.93	1.76	0.0700000000001	10.45	0.56	1.23	0.11	21.39	0.64	3.27	2.31	0.68	AAA139.CD3.X10.Y3.tile.tissue.png	21	1	2000	21	ccd21321cd6667eb409ffa7d9e43ac42	0	0	0	0	0	0	0	0	0	0	0	0	0	/home/dhl_ec/bnelissen/Slides/CD3_manuscript/CD3_slides/AAA139.CD3/AAA139.CD3.run1	255	0.7	0.0924277683395	0.7	0.0924277683395	-8.50029646595	-12.0759321092	1.09010261334	0.231170882813
400134.0	3986861.0	144913.0	8186.0	3986861.0	4000000.0	2619.0	1.0	3.81	1.67	1.75	0.08	9.53	0.58	1.26	0.08	19.37	0.68	3.4	2.34	0.76	AAA139.CD3.X10.Y4.tile.tissue.png	22	1	2000	22	90a3e78eba76177597253a786d423077	0	0	0	0	0	0	0	0	0	0	0	0	0	/home/dhl_ec/bnelissen/Slides/CD3_manuscript/CD3_slides/AAA139.CD3/AAA139.CD3.run1	255	0.7	0.118249588027	0.7	0.118249588027	-7.99814810116	-12.5756947359	0.449883403435	0.0834418062744
188757.0	3999447.0	71200.0	8026.0	3999447.0	4000000.0	1311.0	1.0	1.43	2.44	1.77	0.0699999999999	9.3	0.45	0.78	0.0600000000001	11.97	0.65	3.46	2.33	0.68	AAA139.CD3.X10.Y5.tile.tissue.png	23	1	2000	23	30d6293433997d7170674f5075293eef	0	0	0	0	0	0	0	0	0	0	0	0	0	/home/dhl_ec/bnelissen/Slides/CD3_manuscript/CD3_slides/AAA139.CD3/AAA139.CD3.run1	255	0.7	0.0987075031078	0.7	0.0987075031078	-8.49913248628	-12.4327138561	0.81187317683	0.108979609375
68947.0	3999526.0	30649.0	8070.0	3999526.0	4000000.0	605.0	1.0	1.29	1.66	1.88	0.0699999999999	11.75	0.56	1.21	0.08	14.15	0.61	2.91	1.99	0.68	AAA139.CD3.X10.Y6.tile.tissue.png	24	1	2000	24	72d81db827c21cbf49842ad0cf853118	0	0	0	0	0	0	0	0	0	0	0	0	0	/home/dhl_ec/bnelissen/Slides/CD3_manuscript/CD3_slides/AAA139.CD3/AAA139.CD3.run1	255	0.7	0.0795123827517	0.7	0.0795123827517	-8.7812867276	-12.2490120025	1.17157938378	0.176510129974
12341.0	3197722.0	4936.0	15795.0	3197722.0	4000000.0	93.0	3.0	1.62	1.97	1.53	0.0600000000001	8.21	0.38	0.74	0.0899999999999	9.1	0.33	2.19	1.47	0.42	AAA139.CD3.X10.Y7.tile.tissue.png	25	1	2000	25	5ef81907608c84e135a9ff4bae99ad79	0	0	0	0	0	0	0	0	0	0	0	0	0	/home/dhl_ec/bnelissen/Slides/CD3_manuscript/CD3_slides/AAA139.CD3/AAA139.CD3.run1	255	0.7	0.06	0.7	0.06	-9.28582498856	-12.318536003	1.5319283258	0.245048483398
13010.0	2267124.0	5579.0	9161.0	2267124.0	4000000.0	107.0	4.0	0.87	1.14	1.12	0.0600000000001	7.22	0.37	0.74	0.13	8.35	0.29	2.13	1.54	0.43	AAA139.CD3.X10.Y8.tile.tissue.png	26	1	2000	26	c9a2fc608f1473cf98c6da240d673532	0	0	0	0	0	0	0	0	0	0	0	0	0	/home/dhl_ec/bnelissen/Slides/CD3_manuscript/CD3_slides/AAA139.CD3/AAA139.CD3.run1	255	0.7	0.06	0.7	0.06	-8.55315428991	-9.82342274371	1.19424197029	0.550981265625
0.0	0.0	0.0	0.0	0.0	4000000.0	0.0	0.0	0.77	0.95	1.12	0.0599999999999	6.47	0.29	0.89	0.22	4.56	0.12	1.95	1.48	0.34	AAA139.CD3.X10.Y9.tile.tissue.png	27	1	2000	27	cedefe6f4a666d7ff5e031949e793e07	0	0	0	0	0	0	0	0	0	0	0	0	0	/home/dhl_ec/bnelissen/Slides/CD3_manuscript/CD3_slides/AAA139.CD3/AAA139.CD3.run1	255	1.0	0.06	1.0	0.06	0.0	-11.2230179367	0.0	2.27321874824
0.0	0.0	0.0	0.0	0.0	4000000.0	0.0	0.0	0.79	0.98	1.1	0.0599999999999	6.35	0.34	0.85	0.21	4.54	0.13	1.96	1.49	0.37	AAA139.CD3.X11.Y2.tile.tissue.png	28	1	2000	28	47342fd2963665d6438d3077ba04fb65	0	0	0	0	0	0	0	0	0	0	0	0	0	/home/dhl_ec/bnelissen/Slides/CD3_manuscript/CD3_slides/AAA139.CD3/AAA139.CD3.run1	255	1.0	0.06	1.0	0.06	0.0	-11.4981718886	0.0	6.34073701273
111990.0	865689.0	39640.0	8908.0	865689.0	4000000.0	678.0	3.0	0.87	1.06	1.13	0.0599999999999	7.5	0.38	0.75	0.21	9.06	0.26	2.11	1.48	0.39	AAA139.CD3.X11.Y3.tile.tissue.png	29	1	2000	29	8e0b8618e4971c5c36bf525efae300e9	0	0	0	0	0	0	0	0	0	0	0	0	0	/home/dhl_ec/bnelissen/Slides/CD3_manuscript/CD3_slides/AAA139.CD3/AAA139.CD3.run1	255	0.7	0.06	0.7	0.06	-9.21185048045	-11.2695043257	2.01767829161	0.522443851563
175845.0	2237979.0	66273.0	17224.0	2237979.0	4000000.0	1185.0	5.0	0.91	1.12	1.1	0.0500000000001	7.16	0.39	0.73	0.13	11.48	0.33	2.16	1.48	0.42	AAA139.CD3.X11.Y4.tile.tissue.png	30	1	2000	30	12c9b2dde5b6f0fd95c74f354522b782	0	0	0	0	0	0	0	0	0	0	0	0	0	/home/dhl_ec/bnelissen/Slides/CD3_manuscript/CD3_slides/AAA139.CD3/AAA139.CD3.run1	255	0.7	0.06	0.7	0.06	-8.78270068432	-12.0598720857	1.29409544752	0.351159132812
219966.0	3617554.0	84364.0	17676.0	3617554.0	4000000.0	1515.0	2.0	1.01	1.26	1.16	0.0500000000001	7.74	0.38	0.74	0.0700000000001	11.52	0.39	2.3	1.58	0.49	AAA139.CD3.X11.Y5.tile.tissue.png	31	1	2000	31	952eff43400b1c97e381d616b0d8104b	0	0	0	0	0	0	0	0	0	0	0	0	0	/home/dhl_ec/bnelissen/Slides/CD3_manuscript/CD3_slides/AAA139.CD3/AAA139.CD3.run1	255	0.7	0.0606827390838	0.7	0.0606827390838	-8.68562066475	-12.1964431124	1.45955757205	0.288254438477
255597.0	3644503.0	109370.0	15959.0	3644503.0	4000000.0	2079.0	2.0	0.92	1.14	1.11	0.05	6.99	0.38	0.77	0.0700000000001	12.09	0.62	2.25	1.49	0.44	AAA139.CD3.X11.Y6.tile.tissue.png	32	1	2000	32	7674778128dda058cafd4e6cb20a099f	0	0	0	0	0	0	0	0	0	0	0	0	0	/home/dhl_ec/bnelissen/Slides/CD3_manuscript/CD3_slides/AAA139.CD3/AAA139.CD3.run1	255	0.7	0.0807219070379	0.7	0.0807219070379	-8.59757859061	-12.6673329851	1.46488506061	0.227920009766
49662.0	2680781.0	19191.0	18860.0	2680781.0	4000000.0	345.0	6.0	0.98	1.15	1.13	0.0500000000001	7.2	0.39	0.76	0.11	9.56	0.33	2.24	1.54	0.42	AAA139.CD3.X11.Y7.tile.tissue.png	33	1	2000	33	26ec5d4d386f7a980e84b045e18d765f	0	0	0	0	0	0	0	0	0	0	0	0	0	/home/dhl_ec/bnelissen/Slides/CD3_manuscript/CD3_slides/AAA139.CD3/AAA139.CD3.run1	255	0.7	0.06	0.7	0.06	-9.17320272412	-12.3473339536	1.64359465493	0.307667389648
780.0	224393.0	405.0	7971.0	224393.0	4000000.0	9.0	13.0	0.87	1.07	1.13	0.05	6.89	0.37	0.74	0.22	6.69	0.22	2.17	1.53	0.39	AAA139.CD3.X11.Y8.tile.tissue.png	34	1	2000	34	236ab3fa5a2f1ff94f229c2ca0773daa	0	0	0	0	0	0	0	0	0	0	0	0	0	/home/dhl_ec/bnelissen/Slides/CD3_manuscript/CD3_slides/AAA139.CD3/AAA139.CD3.run1	255	0.7	0.06	0.7	0.06	-8.40590062738	-9.88775924127	1.8097078725	1.592878125
0.0	1662.0	0.0	182.0	1662.0	4000000.0	0.0	1.0	0.81	0.92	1.12	0.0599999999999	6.65	0.37	0.88	0.21	5.77	0.13	2.08	1.53	0.49	AAA139.CD3.X12.Y2.tile.tissue.png	35	1	2000	35	f506625a6c9d0a7a6fffc54e9b1dc5e7	0	0	0	0	0	0	0	0	0	0	0	0	0	/home/dhl_ec/bnelissen/Slides/CD3_manuscript/CD3_slides/AAA139.CD3/AAA139.CD3.run1	255	0.7	0.06	0.7	0.06	0.0	-11.7483084603	0.555704018126	3.22096987125
48646.0	637386.0	17099.0	10063.0	637386.0	4000000.0	306.0	8.0	0.97	1.2	1.16	0.0599999999999	6.92	0.4	0.76	0.2	8.1	0.25	2.15	1.54	0.54	AAA139.CD3.X12.Y3.tile.tissue.png	36	1	2000	36	c2991f61fd73058dbe5f39e8df3338ba	0	0	0	0	0	0	0	0	0	0	0	0	0	/home/dhl_ec/bnelissen/Slides/CD3_manuscript/CD3_slides/AAA139.CD3/AAA139.CD3.run1	255	0.7	0.06	0.7	0.06	-9.43572007564	-11.8815748165	3.52507594461	0.595445007812
106881.0	1910879.0	43675.0	17911.0	1910879.0	4000000.0	794.0	13.0	0.89	1.09	1.14	0.05	7.21	0.37	0.74	0.15	9.88	0.3	2.16	1.48	0.52	AAA139.CD3.X12.Y4.tile.tissue.png	37	1	2000	37	7567d49c87c76f7ccebfcdaf7e8b10d6	0	0	0	0	0	0	0	0	0	0	0	0	0	/home/dhl_ec/bnelissen/Slides/CD3_manuscript/CD3_slides/AAA139.CD3/AAA139.CD3.run1	255	0.7	0.06	0.7	0.06	-8.77645648678	-11.2493928146	2.20311117343	0.410524609375
57087.0	1242769.0	24785.0	9217.0	1242769.0	4000000.0	475.0	10.0	0.9	1.13	1.1	0.05	7.78	0.38	0.78	0.16	8.17	0.31	2.32	1.53	0.51	AAA139.CD3.X12.Y5.tile.tissue.png	38	1	2000	38	0e643de7f6c97f6f8e7e1dc3a121ac19	0	0	0	0	0	0	0	0	0	0	0	0	0	/home/dhl_ec/bnelissen/Slides/CD3_manuscript/CD3_slides/AAA139.CD3/AAA139.CD3.run1	255	0.7	0.06	0.7	0.06	-8.47579440483	-11.211839545	1.29768829484	0.290881296875
44464.0	961073.0	20045.0	13437.0	961073.0	4000000.0	382.0	17.0	1.03	1.12	1.16	0.05	7.01	0.37	0.76	0.18	7.85	0.26	2.24	1.54	0.67	AAA139.CD3.X12.Y6.tile.tissue.png	39	1	2000	39	9bfa49c1a70ce25052366845b77e3cf1	0	0	0	0	0	0	0	0	0	0	0	0	0	/home/dhl_ec/bnelissen/Slides/CD3_manuscript/CD3_slides/AAA139.CD3/AAA139.CD3.run1	255	0.7	0.06	0.7	0.06	-8.78624724786	-12.1949210651	1.86909326068	0.286509402344
4842.0	392058.0	2015.0	11026.0	392058.0	4000000.0	40.0	16.0	1.33	1.23	1.09	0.05	6.98	0.38	0.73	0.2	6.79	0.22	2.12	1.48	0.57	AAA139.CD3.X12.Y7.tile.tissue.png	40	1	2000	40	7a799545e67e0b05bf2b8e1698b53baf	0	0	0	0	0	0	0	0	0	0	0	0	0	/home/dhl_ec/bnelissen/Slides/CD3_manuscript/CD3_slides/AAA139.CD3/AAA139.CD3.run1	255	0.7	0.06	0.7	0.06	-9.02530814868	-11.8493625506	2.15679016836	0.152118175781
135.0	14312.0	71.0	1400.0	14312.0	4000000.0	1.0	6.0	1.21	1.22	1.12	0.05	6.73	0.37	0.77	0.22	6.87	0.22	2.11	1.54	0.55	AAA139.CD3.X12.Y8.tile.tissue.png	41	1	2000	41	f8f4a375262d0a7201a797f88d3d07e1	0	0	0	0	0	0	0	0	0	0	0	0	0	/home/dhl_ec/bnelissen/Slides/CD3_manuscript/CD3_slides/AAA139.CD3/AAA139.CD3.run1	255	0.7	0.06	0.7	0.06	-8.93261271475	-9.70948718893	1.94973468347	1.91924838501
0.0	3571.0	0.0	272.0	3571.0	4000000.0	0.0	1.0	0.87	1.19	1.12	0.0599999999999	6.8	0.37	0.85	0.21	5.69	0.13	2.05	1.49	0.47	AAA139.CD3.X13.Y1.tile.tissue.png	42	1	2000	42	5f1602715207914727b1eb0657825685	0	0	0	0	0	0	0	0	0	0	0	0	0	/home/dhl_ec/bnelissen/Slides/CD3_manuscript/CD3_slides/AAA139.CD3/AAA139.CD3.run1	255	0.7	0.06	0.7	0.06	0.0	-12.6648502518	8.57683914257	1.75592642157
72239.0	1292637.0	25580.0	16208.0	1292637.0	4000000.0	465.0	8.0	1.19	1.74	1.15	0.05	7.3	0.39	0.74	0.16	8.32	0.28	2.16	1.47	1.15	AAA139.CD3.X13.Y2.tile.tissue.png	43	1	2000	43	7a284dd5ed26576e9a3e3b1ad13da951	0	0	0	0	0	0	0	0	0	0	0	0	0	/home/dhl_ec/bnelissen/Slides/CD3_manuscript/CD3_slides/AAA139.CD3/AAA139.CD3.run1	255	0.7	0.06	0.7	0.06	-9.15632971059	-11.8701417932	2.87444919591	0.557679570313
66129.0	1302953.0	26511.0	19197.0	1302953.0	4000000.0	506.0	15.0	2.23	1.67	1.24	0.05	7.12	0.4	0.76	0.17	8.91	0.28	2.25	1.54	0.47	AAA139.CD3.X13.Y3.tile.tissue.png	44	1	2000	44	33a6e8d707823f90aae52cbb12db8ae4	0	0	0	0	0	0	0	0	0	0	0	0	0	/home/dhl_ec/bnelissen/Slides/CD3_manuscript/CD3_slides/AAA139.CD3/AAA139.CD3.run1	255	0.7	0.06	0.7	0.06	-8.96407906694	-12.0428614487	2.81209605224	0.677229015625
154761.0	2947682.0	57952.0	19606.0	2947682.0	4000000.0	1049.0	8.0	1.74	1.33	1.1	0.05	6.7	0.37	0.73	0.0999999999999	10.76	0.36	2.23	1.53	0.44	AAA139.CD3.X13.Y4.tile.tissue.png	45	1	2000	45	a6ce750613e15df9a24b9272487dbc4f	0	0	0	0	0	0	0	0	0	0	0	0	0	/home/dhl_ec/bnelissen/Slides/CD3_manuscript/CD3_slides/AAA139.CD3/AAA139.CD3.run1	255	0.7	0.0681217987098	0.7	0.0681217987098	-8.73973696241	-11.3782153603	1.92335150098	0.321537703125
187144.0	1229617.0	71026.0	15443.0	1229617.0	4000000.0	1255.0	7.0	1.27	1.24	1.16	0.0500000000002	7.19	0.38	0.74	0.18	9.63	0.44	2.3	1.52	0.41	AAA139.CD3.X13.Y5.tile.tissue.png	46	1	2000	46	059eefc3de0d2e9141a2777403ca8524	0	0	0	0	0	0	0	0	0	0	0	0	0	/home/dhl_ec/bnelissen/Slides/CD3_manuscript/CD3_slides/AAA139.CD3/AAA139.CD3.run1	255	0.7	0.06	0.7	0.06	-8.96795129581	-11.8165371639	2.66148446306	0.310021453125
925.0	20207.0	335.0	1756.0	20207.0	4000000.0	6.0	6.0	0.96	1.11	1.18	0.04	6.65	0.38	0.73	0.22	6.63	0.25	2.13	1.53	0.4	AAA139.CD3.X13.Y6.tile.tissue.png	47	1	2000	47	8148ca41873349d159c7858e4e7933a7	0	0	0	0	0	0	0	0	0	0	0	0	0	/home/dhl_ec/bnelissen/Slides/CD3_manuscript/CD3_slides/AAA139.CD3/AAA139.CD3.run1	255	0.7	0.06	0.7	0.06	-9.51395622113	-11.9771916643	2.42445397473	0.117569141113
369.0	16905.0	142.0	1413.0	16905.0	4000000.0	2.0	6.0	1.0	1.05	1.21	0.05	6.72	0.39	0.76	0.21	6.35	0.21	2.05	1.47	0.37	AAA139.CD3.X13.Y7.tile.tissue.png	48	1	2000	48	8a4555f90d48dad0875c55a82bd89386	0	0	0	0	0	0	0	0	0	0	0	0	0	/home/dhl_ec/bnelissen/Slides/CD3_manuscript/CD3_slides/AAA139.CD3/AAA139.CD3.run1	255	0.7	0.06	0.7	0.06	-9.29421243504	-12.2027036926	3.29485668226	0.0801762866211
886.0	23827.0	327.0	1571.0	23827.0	4000000.0	6.0	5.0	1.13	1.18	1.08	0.05	6.29	0.35	0.72	0.2	6.39	0.2	2.03	1.48	0.47	AAA139.CD3.X13.Y8.tile.tissue.png	49	1	2000	49	b7b402cda91b23c4d2a94b5acce8ea6e	0	0	0	0	0	0	0	0	0	0	0	0	0	/home/dhl_ec/bnelissen/Slides/CD3_manuscript/CD3_slides/AAA139.CD3/AAA139.CD3.run1	255	0.7	0.06	0.7	0.06	-9.30122133475	-10.8696730968	2.36366621146	0.111157418457
0.0	6435.0	0.0	548.0	6435.0	4000000.0	0.0	1.0	1.7	1.24	1.18	0.0599999999999	6.44	0.36	0.85	0.2	5.51	0.13	1.97	1.44	0.34	AAA139.CD3.X13.Y9.tile.tissue.png	50	1	2000	50	03300196e8abedbd1ab3cdbef3a51c45	0	0	0	0	0	0	0	0	0	0	0	0	0	/home/dhl_ec/bnelissen/Slides/CD3_manuscript/CD3_slides/AAA139.CD3/AAA139.CD3.run1	255	0.7	0.06	0.7	0.06	0.0	-12.2116133324	2.03069577991	4.00577217142
0.0	2836.0	0.0	240.0	2836.0	4000000.0	0.0	1.0	2.06	2.26	1.06	0.0600000000002	6.58	0.37	0.84	0.2	5.52	0.13	1.97	1.45	0.38	AAA139.CD3.X14.Y1.tile.tissue.png	51	1	2000	51	a3f422540a54c5815a4f55786038bcda	0	0	0	0	0	0	0	0	0	0	0	0	0	/home/dhl_ec/bnelissen/Slides/CD3_manuscript/CD3_slides/AAA139.CD3/AAA139.CD3.run1	255	0.7	0.06	0.7	0.06	0.0	-12.3950067709	2.96409032308	2.99545705359
93727.0	1843388.0	36283.0	12426.0	1843388.0	4000000.0	663.0	2.0	0.91	1.06	1.09	0.05	7.15	0.37	0.71	0.15	8.98	0.3	2.11	1.68	0.39	AAA139.CD3.X14.Y2.tile.tissue.png	52	1	2000	52	9ae643f680deb660381868a6189a9132	0	0	0	0	0	0	0	0	0	0	0	0	0	/home/dhl_ec/bnelissen/Slides/CD3_manuscript/CD3_slides/AAA139.CD3/AAA139.CD3.run1	255	0.7	0.06	0.7	0.06	-8.81828938452	-11.5156834542	2.20647963037	0.401974796875
141386.0	2530656.0	54263.0	16873.0	2530656.0	4000000.0	960.0	4.0	0.98	1.07	1.12	0.05	6.48	0.37	0.74	0.11	10.86	0.32	2.12	1.46	0.39	AAA139.CD3.X14.Y3.tile.tissue.png	53	1	2000	53	b24580f08f6666f624479421215b1d2d	0	0	0	0	0	0	0	0	0	0	0	0	0	/home/dhl_ec/bnelissen/Slides/CD3_manuscript/CD3_slides/AAA139.CD3/AAA139.CD3.run1	255	0.7	0.06	0.7	0.06	-8.90311794278	-11.1765243209	2.03848557073	0.300315539063
79573.0	776071.0	28161.0	11475.0	776071.0	4000000.0	511.0	6.0	1.11	1.06	1.06	0.0500000000002	6.62	0.35	0.72	0.17	8.35	0.24	2.11	1.51	0.37	AAA139.CD3.X14.Y4.tile.tissue.png	54	1	2000	54	9fd84ad3f59d98a0b39e2b817ac15cd7	0	0	0	0	0	0	0	0	0	0	0	0	0	/home/dhl_ec/bnelissen/Slides/CD3_manuscript/CD3_slides/AAA139.CD3/AAA139.CD3.run1	255	0.7	0.06	0.7	0.06	-8.99096635401	-11.5974401576	2.14150191757	0.383411921875
239976.0	2573608.0	93709.0	15637.0	2573608.0	4000000.0	1691.0	5.0	0.85	1.03	1.1	0.0500000000002	6.51	0.37	0.71	0.11	15.33	0.35	2.12	1.43	0.41	AAA139.CD3.X14.Y5.tile.tissue.png	55	1	2000	55	0215c4c51f6798f0abefc539052eca1e	0	0	0	0	0	0	0	0	0	0	0	0	0	/home/dhl_ec/bnelissen/Slides/CD3_manuscript/CD3_slides/AAA139.CD3/AAA139.CD3.run1	255	0.7	0.06	0.7	0.06	-8.22011999198	-11.328370683	1.26859427333	0.285585871094
13896.0	471721.0	4905.0	8041.0	471721.0	4000000.0	80.0	9.0	0.86	1.07	1.26	0.05	6.98	0.35	0.72	0.18	7.17	0.21	2.09	1.44	0.36	AAA139.CD3.X14.Y6.tile.tissue.png	56	1	2000	56	dedb02696869833012c295564124a756	0	0	0	0	0	0	0	0	0	0	0	0	0	/home/dhl_ec/bnelissen/Slides/CD3_manuscript/CD3_slides/AAA139.CD3/AAA139.CD3.run1	255	0.7	0.06	0.7	0.06	-8.56221461619	-11.3281752867	1.59479610128	0.1302815625
5548.0	544805.0	2289.0	5160.0	544805.0	4000000.0	51.0	2.0	0.85	1.08	1.1	0.05	6.42	0.34	0.71	0.19	6.72	0.22	2.04	1.49	0.4	AAA139.CD3.X14.Y7.tile.tissue.png	57	1	2000	57	ef6f2ce3d65d575e298da84ceeb2c3f4	0	0	0	0	0	0	0	0	0	0	0	0	0	/home/dhl_ec/bnelissen/Slides/CD3_manuscript/CD3_slides/AAA139.CD3/AAA139.CD3.run1	255	0.7	0.06	0.7	0.06	-8.5750817961	-11.3299728591	2.02681334043	0.106150214844
0.0	0.0	0.0	0.0	0.0	4000000.0	0.0	0.0	0.83	1.02	1.09	0.05	5.98	0.28	0.74	0.21	4.46	0.12	1.97	1.47	0.37	AAA139.CD3.X14.Y8.tile.tissue.png	58	1	2000	58	d699bf7a6f93c531defbf4675dedc70c	0	0	0	0	0	0	0	0	0	0	0	0	0	/home/dhl_ec/bnelissen/Slides/CD3_manuscript/CD3_slides/AAA139.CD3/AAA139.CD3.run1	255	1.0	0.06	1.0	0.06	0.0	-10.8072892742	0.0	6.92231063271
79.0	2595.0	53.0	226.0	2595.0	4000000.0	1.0	1.0	0.76	0.96	1.1	0.0600000000002	6.36	0.36	0.82	0.21	6.44	0.3	1.97	1.43	0.51	AAA139.CD3.X15.Y1.tile.tissue.png	59	1	2000	59	f3657456e27cfa95d7ac085124618baf	0	0	0	0	0	0	0	0	0	0	0	0	0	/home/dhl_ec/bnelissen/Slides/CD3_manuscript/CD3_slides/AAA139.CD3/AAA139.CD3.run1	255	0.7	0.06	0.7	0.06	-9.15408478835	-12.462431701	4.51209586275	2.77662393176
51895.0	2769030.0	21523.0	11088.0	2769030.0	4000000.0	404.0	3.0	0.91	1.14	1.06	0.05	7.03	0.36	0.72	0.0999999999999	9.07	0.31	2.09	1.49	0.54	AAA139.CD3.X15.Y2.tile.tissue.png	60	1	2000	60	b4a0a6bdd4a5a459c3a9d72fe3eab2d1	0	0	0	0	0	0	0	0	0	0	0	0	0	/home/dhl_ec/bnelissen/Slides/CD3_manuscript/CD3_slides/AAA139.CD3/AAA139.CD3.run1	255	0.7	0.06	0.7	0.06	-8.56424791899	-11.3678268424	1.38589694991	0.384723
253707.0	3144336.0	97477.0	18416.0	3144336.0	4000000.0	1790.0	3.0	1.04	1.49	1.12	0.0500000000002	7.41	0.36	0.75	0.0800000000002	11.45	0.37	2.18	1.46	0.59	AAA139.CD3.X15.Y3.tile.tissue.png	61	1	2000	61	103caec930b7ca076bf8641ebbac7648	0	0	0	0	0	0	0	0	0	0	0	0	0	/home/dhl_ec/bnelissen/Slides/CD3_manuscript/CD3_slides/AAA139.CD3/AAA139.CD3.run1	255	0.7	0.0606418192989	0.7	0.0606418192989	-8.8290180675	-11.8974850366	1.86952239498	0.359352945312
122029.0	2288131.0	50969.0	10732.0	2288131.0	4000000.0	979.0	1.0	1.05	0.99	1.07	0.04	6.88	0.37	0.73	0.12	9.43	0.32	2.13	1.45	0.58	AAA139.CD3.X15.Y4.tile.tissue.png	62	1	2000	62	e8a59766957327d438bc22d07afdf359	0	0	0	0	0	0	0	0	0	0	0	0	0	/home/dhl_ec/bnelissen/Slides/CD3_manuscript/CD3_slides/AAA139.CD3/AAA139.CD3.run1	255	0.7	0.06	0.7	0.06	-8.5291278027	-11.0481523263	1.45451342069	0.290311289062
47744.0	416966.0	18843.0	11507.0	416966.0	4000000.0	343.0	11.0	0.9	1.08	1.09	0.04	6.58	0.35	0.7	0.19	7.02	0.23	2.12	1.47	0.36	AAA139.CD3.X15.Y5.tile.tissue.png	63	1	2000	63	babe74b7c005084110328389c819678c	0	0	0	0	0	0	0	0	0	0	0	0	0	/home/dhl_ec/bnelissen/Slides/CD3_manuscript/CD3_slides/AAA139.CD3/AAA139.CD3.run1	255	0.7	0.06	0.7	0.06	-9.31713622898	-11.7169947542	3.90611200831	0.405597726562
337.0	548573.0	113.0	7596.0	548573.0	4000000.0	2.0	9.0	0.89	1.04	1.12	0.05	6.46	0.35	0.71	0.19	6.75	0.21	2.18	1.48	0.55	AAA139.CD3.X15.Y6.tile.tissue.png	64	1	2000	64	9fd7f8f7542ee2500c4ce4b1e25f2644	0	0	0	0	0	0	0	0	0	0	0	0	0	/home/dhl_ec/bnelissen/Slides/CD3_manuscript/CD3_slides/AAA139.CD3/AAA139.CD3.run1	255	0.7	0.06	0.7	0.06	-7.90514116466	-11.4357208672	1.19964886551	0.145496765625
1010.0	480348.0	485.0	5286.0	480348.0	4000000.0	10.0	3.0	0.88	1.05	1.13	0.0599999999999	6.37	0.36	0.73	0.18	6.83	0.22	2.04	1.48	0.37	AAA139.CD3.X15.Y7.tile.tissue.png	65	1	2000	65	5289e6acb42d45272f40bce45c696ef1	0	0	0	0	0	0	0	0	0	0	0	0	0	/home/dhl_ec/bnelissen/Slides/CD3_manuscript/CD3_slides/AAA139.CD3/AAA139.CD3.run1	255	0.7	0.06	0.7	0.06	-8.12856630767	-9.57958083249	1.1281524456	1.24082505664
223.0	1561.0	66.0	174.0	1561.0	4000000.0	1.0	1.0	0.74	0.92	1.11	0.05	6.61	0.36	0.86	0.21	6.33	0.22	1.99	1.45	0.35	AAA139.CD3.X15.Y8.tile.tissue.png	66	1	2000	66	d1c2eca168f52bba7d370e46deaf9002	0	0	0	0	0	0	0	0	0	0	0	0	0	/home/dhl_ec/bnelissen/Slides/CD3_manuscript/CD3_slides/AAA139.CD3/AAA139.CD3.run1	255	0.7	0.06	0.7	0.06	-8.16082746006	-12.5745440673	1.88654049817	1.94268664122
301.0	1887.0	105.0	202.0	1887.0	4000000.0	3.0	1.0	0.83	1.14	1.16	0.05	6.37	0.36	0.84	0.21	6.26	0.2	1.98	1.44	0.33	AAA139.CD3.X16.Y0.tile.tissue.png	67	1	2000	67	60dd156279dca3a8451c1e99b43dd9c3	0	0	0	0	0	0	0	0	0	0	0	0	0	/home/dhl_ec/bnelissen/Slides/CD3_manuscript/CD3_slides/AAA139.CD3/AAA139.CD3.run1	255	0.7	0.06	0.7	0.06	-9.16283124329	-12.4936478476	5.03874386696	2.06991662125
4213.0	113377.0	1631.0	2795.0	113377.0	4000000.0	34.0	1.0	0.82	1.3	1.1	0.05	7.38	0.37	0.73	0.21	6.45	0.2	2.03	1.45	0.35	AAA139.CD3.X16.Y1.tile.tissue.png	68	1	2000	68	f6c343563ef0a7adc52d671793f6dbed	0	0	0	0	0	0	0	0	0	0	0	0	0	/home/dhl_ec/bnelissen/Slides/CD3_manuscript/CD3_slides/AAA139.CD3/AAA139.CD3.run1	255	0.7	0.06	0.7	0.06	-8.41891011295	-11.5934292268	2.32644740188	0.946037332031
9058.0	392642.0	3939.0	3748.0	392642.0	4000000.0	78.0	2.0	0.82	1.01	1.08	0.05	6.73	0.37	0.74	0.21	6.86	0.21	2.01	1.43	0.36	AAA139.CD3.X16.Y2.tile.tissue.png	69	1	2000	69	c7d29334aa7ee8ce4543231263ba8948	0	0	0	0	0	0	0	0	0	0	0	0	0	/home/dhl_ec/bnelissen/Slides/CD3_manuscript/CD3_slides/AAA139.CD3/AAA139.CD3.run1	255	0.7	0.06	0.7	0.06	-8.302051482	-11.0160827875	1.3432711619	0.187638525391
265549.0	2994963.0	110815.0	14508.0	2994963.0	4000000.0	2068.0	2.0	0.91	1.14	1.09	0.05	6.42	0.36	0.74	0.0899999999999	11.04	0.37	2.1	1.47	0.57	AAA139.CD3.X16.Y3.tile.tissue.png	70	1	2000	70	e9926dea2e159a235147d742481f5a99	0	0	0	0	0	0	0	0	0	0	0	0	0	/home/dhl_ec/bnelissen/Slides/CD3_manuscript/CD3_slides/AAA139.CD3/AAA139.CD3.run1	255	0.7	0.0891926527518	0.7	0.0891926527518	-8.14331551062	-11.9524968363	1.00534773291	0.177585074219
157211.0	3832221.0	68056.0	11187.0	3832221.0	4000000.0	1306.0	1.0	0.94	1.2	1.14	0.0500000000002	7.75	0.49	0.74	0.0599999999999	10.83	0.38	2.07	1.44	0.59	AAA139.CD3.X16.Y4.tile.tissue.png	71	1	2000	71	c3f7c33bcdacdfdd302b91356cc91d86	0	0	0	0	0	0	0	0	0	0	0	0	0	/home/dhl_ec/bnelissen/Slides/CD3_manuscript/CD3_slides/AAA139.CD3/AAA139.CD3.run1	255	0.7	0.0771249546236	0.7	0.0771249546236	-8.52406882102	-11.5538458831	1.31559569285	0.174194991211
136069.0	2632887.0	61601.0	14592.0	2632887.0	4000000.0	1197.0	8.0	1.25	1.2	1.06	0.05	7.01	0.35	0.73	0.1	9.97	0.33	2.1	1.45	0.53	AAA139.CD3.X16.Y5.tile.tissue.png	72	1	2000	72	a6fe61cbafa6b95063e5ddc46ff84b7d	0	0	0	0	0	0	0	0	0	0	0	0	0	/home/dhl_ec/bnelissen/Slides/CD3_manuscript/CD3_slides/AAA139.CD3/AAA139.CD3.run1	255	0.7	0.0793873529793	0.7	0.0793873529793	-8.27883625084	-10.8022019057	1.5377475469	0.183121304688
19181.0	2249207.0	8817.0	10653.0	2249207.0	4000000.0	175.0	4.0	1.15	1.24	1.13	0.05	6.43	0.38	0.74	0.12	8.25	0.41	2.23	1.45	0.53	AAA139.CD3.X16.Y6.tile.tissue.png	73	1	2000	73	80feef00ee00a700c693af321b0614b9	0	0	0	0	0	0	0	0	0	0	0	0	0	/home/dhl_ec/bnelissen/Slides/CD3_manuscript/CD3_slides/AAA139.CD3/AAA139.CD3.run1	255	0.7	0.06	0.7	0.06	-8.67489171495	-11.0168242585	1.30865582994	0.132809722656
390.0	241339.0	233.0	3366.0	241339.0	4000000.0	5.0	2.0	0.93	1.1	1.14	0.0599999999999	6.46	0.36	0.79	0.2	6.48	0.21	2.03	1.49	0.56	AAA139.CD3.X16.Y7.tile.tissue.png	74	1	2000	74	45b390fef1a783be38a02d1c89f1385f	0	0	0	0	0	0	0	0	0	0	0	0	0	/home/dhl_ec/bnelissen/Slides/CD3_manuscript/CD3_slides/AAA139.CD3/AAA139.CD3.run1	255	0.7	0.06	0.7	0.06	-7.84413141142	-10.9229971007	1.05866540083	4.30598310645
0.0	0.0	0.0	0.0	0.0	4000000.0	0.0	0.0	1.0	0.96	1.15	0.0599999999999	6.21	0.3	0.84	0.21	4.43	0.12	1.89	1.43	0.46	AAA139.CD3.X17.Y0.tile.tissue.png	75	1	2000	75	c4fabeed3f5ed952b22ab8686bdf8c57	0	0	0	0	0	0	0	0	0	0	0	0	0	/home/dhl_ec/bnelissen/Slides/CD3_manuscript/CD3_slides/AAA139.CD3/AAA139.CD3.run1	255	1.0	0.06	1.0	0.06	0.0	-12.0676815076	0.0	3.81904477064
50064.0	3021500.0	20495.0	9293.0	3021500.0	4000000.0	404.0	2.0	1.19	1.16	1.09	0.05	6.37	0.36	0.72	0.0900000000001	9.15	0.32	2.07	1.49	0.57	AAA139.CD3.X17.Y1.tile.tissue.png	76	1	2000	76	2e52dc0c4029326d560d508212c55009	0	0	0	0	0	0	0	0	0	0	0	0	0	/home/dhl_ec/bnelissen/Slides/CD3_manuscript/CD3_slides/AAA139.CD3/AAA139.CD3.run1	255	0.7	0.0601534242545	0.7	0.0601534242545	-8.54890036499	-11.2581492297	1.48572391511	0.3466846875
79524.0	3262497.0	31468.0	9066.0	3262497.0	4000000.0	595.0	1.0	1.0	1.25	1.1	0.04	6.73	0.37	0.73	0.0899999999999	9.7	0.34	2.08	1.46	0.61	AAA139.CD3.X17.Y2.tile.tissue.png	77	1	2000	77	fcbbdfd3b576539ffae0464ef41f4f21	0	0	0	0	0	0	0	0	0	0	0	0	0	/home/dhl_ec/bnelissen/Slides/CD3_manuscript/CD3_slides/AAA139.CD3/AAA139.CD3.run1	255	0.7	0.0708492721971	0.7	0.0708492721971	-8.2099539362	-11.4790824236	1.13882530853	0.14113059375
65238.0	3070493.0	25584.0	12332.0	3070493.0	4000000.0	488.0	2.0	0.98	1.16	1.11	0.0499999999997	7.73	0.36	0.75	0.0899999999997	9.52	0.32	2.1	1.46	0.58	AAA139.CD3.X17.Y3.tile.tissue.png	78	1	2000	78	cdcfc7cf85d503fcce2e2677d077545a	0	0	0	0	0	0	0	0	0	0	0	0	0	/home/dhl_ec/bnelissen/Slides/CD3_manuscript/CD3_slides/AAA139.CD3/AAA139.CD3.run1	255	0.7	0.0755756882361	0.7	0.0755756882361	-8.03373568021	-11.425720611	0.90261533832	0.1228598125
145736.0	3535917.0	61575.0	12231.0	3535917.0	4000000.0	1172.0	1.0	1.08	1.5	1.13	0.0400000000004	6.82	0.36	0.73	0.0699999999997	10.73	0.36	2.07	1.47	0.78	AAA139.CD3.X17.Y4.tile.tissue.png	79	1	2000	79	bdc763b64f06fe6ff903b6a778c09bed	0	0	0	0	0	0	0	0	0	0	0	0	0	/home/dhl_ec/bnelissen/Slides/CD3_manuscript/CD3_slides/AAA139.CD3/AAA139.CD3.run1	255	0.7	0.0784575432368	0.7	0.0784575432368	-8.52356606383	-11.9982701816	1.29682397217	0.192725945313
75519.0	1236834.0	34731.0	10545.0	1236834.0	4000000.0	659.0	5.0	0.97	1.21	1.1	0.0499999999997	8.02	0.36	0.71	0.15	8.2	0.26	2.07	1.45	0.52	AAA139.CD3.X17.Y5.tile.tissue.png	80	1	2000	80	558f209b7741134c29eff074d2c630fc	0	0	0	0	0	0	0	0	0	0	0	0	0	/home/dhl_ec/bnelissen/Slides/CD3_manuscript/CD3_slides/AAA139.CD3/AAA139.CD3.run1	255	0.7	0.06	0.7	0.06	-8.36959765192	-11.1572032728	1.60191582097	0.222083859375
33991.0	1099560.0	14340.0	9154.0	1099560.0	4000000.0	265.0	4.0	0.96	1.25	1.07	0.0499999999997	11.78	0.35	0.74	0.170000000001	7.41	0.24	2.03	1.44	0.55	AAA139.CD3.X17.Y6.tile.tissue.png	81	1	2000	81	6eb3ac718028ed3843dcfee0823a2b3e	0	0	0	0	0	0	0	0	0	0	0	0	0	/home/dhl_ec/bnelissen/Slides/CD3_manuscript/CD3_slides/AAA139.CD3/AAA139.CD3.run1	255	0.7	0.06	0.7	0.06	-8.9880086616	-11.5657774446	1.94171370153	1.87156466406
4039.0	440085.0	1606.0	3984.0	440085.0	4000000.0	31.0	2.0	0.8	1.02	1.05	0.0599999999999	7.02	0.38	0.81	0.2	6.85	0.21	2.03	1.43	0.51	AAA139.CD3.X18.Y1.tile.tissue.png	82	1	2000	82	ec46d7b5848d21e83115375eeac65bbd	0	0	0	0	0	0	0	0	0	0	0	0	0	/home/dhl_ec/bnelissen/Slides/CD3_manuscript/CD3_slides/AAA139.CD3/AAA139.CD3.run1	255	0.7	0.06	0.7	0.06	-8.49381269008	-11.3724565713	1.56056825814	1.44263968555
35195.0	1208882.0	14946.0	7896.0	1208882.0	4000000.0	288.0	3.0	0.9	1.22	1.09	0.0500000000002	6.9	0.38	0.74	0.170000000001	7.95	0.26	2.13	1.47	0.67	AAA139.CD3.X18.Y2.tile.tissue.png	83	1	2000	83	b54174314388ea19d1aa77243c303796	0	0	0	0	0	0	0	0	0	0	0	0	0	/home/dhl_ec/bnelissen/Slides/CD3_manuscript/CD3_slides/AAA139.CD3/AAA139.CD3.run1	255	0.7	0.06	0.7	0.06	-8.21648421733	-11.1439485254	1.11532319033	1.16878780078
168890.0	3393991.0	71697.0	8828.0	3393991.0	4000000.0	1360.0	2.0	1.08	1.58	1.14	0.04	7.13	0.36	0.72	0.0800000000004	10.53	0.36	2.07	1.49	0.559999999999	AAA139.CD3.X18.Y3.tile.tissue.png	84	1	2000	84	cf5db135fbe1da9835da9dd2327b79c4	0	0	0	0	0	0	0	0	0	0	0	0	0	/home/dhl_ec/bnelissen/Slides/CD3_manuscript/CD3_slides/AAA139.CD3/AAA139.CD3.run1	255	0.7	0.0765302716911	0.7	0.0765302716911	-8.19097671808	-11.2574062786	0.858933667174	0.156952453125
99788.0	3688411.0	43477.0	8400.0	3688411.0	4000000.0	844.0	1.0	1.34	1.26	1.12	0.04	6.66	0.35	0.73	0.0599999999999	10.23	0.37	2.14	1.5	0.57	AAA139.CD3.X18.Y4.tile.tissue.png	85	1	2000	85	64cae14b7184edff41079613e12e3ade	0	0	0	0	0	0	0	0	0	0	0	0	0	/home/dhl_ec/bnelissen/Slides/CD3_manuscript/CD3_slides/AAA139.CD3/AAA139.CD3.run1	255	0.7	0.06	0.7	0.06	-8.54191287061	-11.6260312119	0.965570712518	0.132547052734
25506.0	2676544.0	12054.0	9341.0	2676544.0	4000000.0	244.0	3.0	1.28	1.23	1.06	0.0500000000002	6.55	0.369999999999	0.720000000001	0.11	8.67	0.32	2.2	1.47	0.58	AAA139.CD3.X18.Y5.tile.tissue.png	86	1	2000	86	821e740cac5517ecd9f42a43d3b071a5	0	0	0	0	0	0	0	0	0	0	0	0	0	/home/dhl_ec/bnelissen/Slides/CD3_manuscript/CD3_slides/AAA139.CD3/AAA139.CD3.run1	255	0.7	0.06	0.7	0.06	-8.38743413218	-10.8663880548	0.862431110894	0.128579988281
15767.0	647767.0	5759.0	5178.0	647767.0	4000000.0	110.0	3.0	0.9	1.11	1.11	0.0600000000004	6.53	0.36	0.83	0.18	6.99	0.22	1.99	1.49	0.56	AAA139.CD3.X18.Y6.tile.tissue.png	87	1	2000	87	ba5b57dde36c95a0bbab88fa0ec7e098	0	0	0	0	0	0	0	0	0	0	0	0	0	/home/dhl_ec/bnelissen/Slides/CD3_manuscript/CD3_slides/AAA139.CD3/AAA139.CD3.run1	255	0.7	0.06	0.7	0.06	-8.71558845079	-11.7074539751	1.59885192484	1.73549729687
0.0	0.0	0.0	0.0	0.0	4000000.0	0.0	0.0	0.74	0.83	1.14	0.0500000000002	5.28	0.28	0.87	0.2	4.62	0.12	1.96	1.43	0.49	AAA139.CD3.X19.Y2.tile.tissue.png	88	1	2000	88	421b41456ffcdd7caa6c91643e38f7cf	0	0	0	0	0	0	0	0	0	0	0	0	0	/home/dhl_ec/bnelissen/Slides/CD3_manuscript/CD3_slides/AAA139.CD3/AAA139.CD3.run1	255	1.0	0.06	1.0	0.06	0.0	0.0	0.0	1.379475875
1919.0	147625.0	915.0	1904.0	147625.0	4000000.0	20.0	1.0	0.83	0.900000000001	1.09	0.0500000000002	6.61	0.37	0.82	0.19	6.46	0.21	2.01	1.44	0.47	AAA139.CD3.X19.Y3.tile.tissue.png	89	1	2000	89	f4c4c25bded6e7416a1459ab75941470	0	0	0	0	0	0	0	0	0	0	0	0	0	/home/dhl_ec/bnelissen/Slides/CD3_manuscript/CD3_slides/AAA139.CD3/AAA139.CD3.run1	255	0.7	0.06	0.7	0.06	-8.27503386951	-11.5639431494	2.01570437189	2.5130562832
0.0	0.0	0.0	0.0	0.0	4000000.0	0.0	0.0	1.03	0.91	1.12	0.0599999999999	5.9	0.28	0.78	0.21	4.57	0.12	1.93	1.47	0.51	AAA139.CD3.X19.Y4.tile.tissue.png	90	1	2000	90	20a1403ea32185ec6c62d88556f2dc64	0	0	0	0	0	0	0	0	0	0	0	0	0	/home/dhl_ec/bnelissen/Slides/CD3_manuscript/CD3_slides/AAA139.CD3/AAA139.CD3.run1	255	1.0	0.06	1.0	0.06	0.0	-12.1823870961	0.0	6.17770290151
0.0	2096.0	0.0	204.0	2096.0	4000000.0	0.0	1.0	0.840000000001	0.97	1.1	0.0500000000002	6.31	0.35	0.81	0.21	5.99	0.12	1.99	1.45	0.48	AAA139.CD3.X19.Y5.tile.tissue.png	91	1	2000	91	872bbbd3d6c75d54e15e307424d48dba	0	0	0	0	0	0	0	0	0	0	0	0	0	/home/dhl_ec/bnelissen/Slides/CD3_manuscript/CD3_slides/AAA139.CD3/AAA139.CD3.run1	255	0.7	0.06	0.7	0.06	-8.04719728394	-12.4321475961	3.52553683897	3.82636719806
0.0	0.0	0.0	0.0	0.0	4000000.0	0.0	0.0	0.81	0.86	1.09	0.0500000000002	6.06	0.27	0.840000000001	0.19	4.56	0.12	1.92	1.45	0.49	AAA139.CD3.X19.Y6.tile.tissue.png	92	1	2000	92	1ee671308f2c6ec595aa4451a4945df9	0	0	0	0	0	0	0	0	0	0	0	0	0	/home/dhl_ec/bnelissen/Slides/CD3_manuscript/CD3_slides/AAA139.CD3/AAA139.CD3.run1	255	1.0	0.06	1.0	0.06	0.0	-11.6954659379	0.0	3.87237480973
0.0	0.0	0.0	0.0	0.0	4000000.0	0.0	0.0	0.93	1.23	1.12	0.0500000000002	5.89	0.28	0.7	0.21	4.42	0.12	1.91	1.44	0.55	AAA139.CD3.X2.Y10.tile.tissue.png	93	1	2000	93	60450601d3b9ddbd51ccfd2768bf9fc4	0	0	0	0	0	0	0	0	0	0	0	0	0	/home/dhl_ec/bnelissen/Slides/CD3_manuscript/CD3_slides/AAA139.CD3/AAA139.CD3.run1	255	1.0	0.06	1.0	0.06	0.0	-11.904242731	0.0	0.0788426476364
0.0	19465.0	0.0	1429.0	19465.0	4000000.0	0.0	3.0	0.900000000001	1.09	1.1	0.0499999999997	6.39	0.35	0.7	0.22	5.59	0.23	2.01	1.44	0.66	AAA139.CD3.X2.Y11.tile.tissue.png	94	1	2000	94	2952d3e6338d2d0ec18cdc32e13a88fd	0	0	0	0	0	0	0	0	0	0	0	0	0	/home/dhl_ec/bnelissen/Slides/CD3_manuscript/CD3_slides/AAA139.CD3/AAA139.CD3.run1	255	0.7	0.06	0.7	0.06	0.0	-12.6338523559	3.41166075328	0.0744130026855
0.0	0.0	0.0	0.0	0.0	4000000.0	0.0	0.0	1.09	1.07	1.06	0.0500000000002	5.92	0.29	0.78	0.21	4.38	0.21	1.99	1.47	0.49	AAA139.CD3.X2.Y12.tile.tissue.png	95	1	2000	95	2d73998381f494ba2b8bd799237a9387	0	0	0	0	0	0	0	0	0	0	0	0	0	/home/dhl_ec/bnelissen/Slides/CD3_manuscript/CD3_slides/AAA139.CD3/AAA139.CD3.run1	255	1.0	0.06	1.0	0.06	0.0	-11.1489898247	0.0	9.60524169297
0.0	0.0	0.0	0.0	0.0	4000000.0	0.0	0.0	0.940000000001	0.99	1.15	0.0499999999997	5.23	0.29	0.78	0.21	4.55	0.13	1.98	1.45	0.49	AAA139.CD3.X2.Y3.tile.tissue.png	96	1	2000	96	85e5c9a222bbff9be85fad73d9c7bcca	0	0	0	0	0	0	0	0	0	0	0	0	0	/home/dhl_ec/bnelissen/Slides/CD3_manuscript/CD3_slides/AAA139.CD3/AAA139.CD3.run1	255	1.0	0.06	1.0	0.06	0.0	0.0	0.0	11.640363
0.0	0.0	0.0	0.0	0.0	4000000.0	0.0	0.0	1.41	1.19	1.08	0.0500000000002	5.87	0.28	0.7	0.21	4.45	0.12	1.9	1.43	0.5	AAA139.CD3.X2.Y4.tile.tissue.png	97	1	2000	97	a67292d164c46e2a28f29d4c2cef3d1f	0	0	0	0	0	0	0	0	0	0	0	0	0	/home/dhl_ec/bnelissen/Slides/CD3_manuscript/CD3_slides/AAA139.CD3/AAA139.CD3.run1	255	1.0	0.06	1.0	0.06	0.0	-11.7660493566	0.0	0.137426928326
12236.0	786777.0	5271.0	5800.0	786777.0	4000000.0	107.0	1.0	0.97	1.23	1.34	0.04	6.82	0.38	0.72	0.18	7.06	0.24	1.98	1.43	0.52	AAA139.CD3.X2.Y5.tile.tissue.png	98	1	2000	98	851b422781b49b6e212f79098455643f	0	0	0	0	0	0	0	0	0	0	0	0	0	/home/dhl_ec/bnelissen/Slides/CD3_manuscript/CD3_slides/AAA139.CD3/AAA139.CD3.run1	255	0.7	0.06	0.7	0.06	-9.05776914034	-11.709534825	1.35222924202	0.167401363281
69373.0	3891217.0	28704.0	9536.0	3891217.0	4000000.0	566.0	1.0	1.17	1.49	1.41	0.04	6.35	0.36	0.71	0.0599999999999	10.01	0.36	2.06	1.45	0.58	AAA139.CD3.X2.Y6.tile.tissue.png	99	1	2000	99	df18ef0a3e44bb1888686867a77f7d37	0	0	0	0	0	0	0	0	0	0	0	0	0	/home/dhl_ec/bnelissen/Slides/CD3_manuscript/CD3_slides/AAA139.CD3/AAA139.CD3.run1	255	0.7	0.0725922348853	0.7	0.0725922348853	-8.92249719269	-11.6758607594	1.27696985819	0.161814265625
57315.0	1932217.0	21613.0	9894.0	1932217.0	4000000.0	413.0	1.0	1.16	1.45	1.1	0.0500000000002	6.87	0.39	0.74	0.15	8.79	0.3	2.14	1.48	0.56	AAA139.CD3.X2.Y7.tile.tissue.png	100	1	2000	100	894bf3892176576a6443654a7d075d1e	0	0	0	0	0	0	0	0	0	0	0	0	0	/home/dhl_ec/bnelissen/Slides/CD3_manuscript/CD3_slides/AAA139.CD3/AAA139.CD3.run1	255	0.7	0.06	0.7	0.06	-8.78863345298	-11.8809616607	1.25045127343	0.150650791016
1300.0	50372.0	623.0	2618.0	50372.0	4000000.0	14.0	5.0	1.0	1.21	1.08	0.0500000000002	6.5	0.36	0.72	0.21	6.49	0.2	2.03	1.46	0.52	AAA139.CD3.X2.Y8.tile.tissue.png	101	1	2000	101	434e7a28769ecf3fed8fe739ecd4013e	0	0	0	0	0	0	0	0	0	0	0	0	0	/home/dhl_ec/bnelissen/Slides/CD3_manuscript/CD3_slides/AAA139.CD3/AAA139.CD3.run1	255	0.7	0.06	0.7	0.06	-9.52978359566	-12.6795693841	2.9495517469	0.0717088095703
0.0	0.0	0.0	0.0	0.0	4000000.0	0.0	0.0	0.98	1.63	1.13	0.04	5.95	0.28	0.719999999999	0.21	4.32	0.12	1.9	1.45	0.58	AAA139.CD3.X2.Y9.tile.tissue.png	102	1	2000	102	04349dedbb404071164b985425112249	0	0	0	0	0	0	0	0	0	0	0	0	0	/home/dhl_ec/bnelissen/Slides/CD3_manuscript/CD3_slides/AAA139.CD3/AAA139.CD3.run1	255	1.0	0.06	1.0	0.06	0.0	-11.9732945854	0.0	0.0822274056625
0.0	2173.0	0.0	220.0	2173.0	852000.0	0.0	1.0	0.27	0.24	0.23	0.0100000000002	1.44	0.0799999999999	0.16	0.04	1.17	0.0300000000002	0.4	0.31	0.0799999999999	AAA139.CD3.X20.Y0.tile.tissue.png	103	1	426	103	3650b1f3d99a2f6c3d93d31119143466	0	0	0	0	0	0	0	0	0	0	0	0	0	/home/dhl_ec/bnelissen/Slides/CD3_manuscript/CD3_slides/AAA139.CD3/AAA139.CD3.run1	255	0.7	0.06	0.7	0.06	-9.87159672471	-12.1882204369	6.63893043391	1.60532943002
0.0	0.0	0.0	0.0	0.0	852000.0	0.0	0.0	0.22	0.25	0.23	0.00999999999976	1.22	0.0599999999999	0.17	0.04	0.84	0.0300000000002	0.4	0.31	0.0799999999999	AAA139.CD3.X20.Y1.tile.tissue.png	104	1	426	104	6ac9c1d26af5513afd6e76e3ae6fc1c3	0	0	0	0	0	0	0	0	0	0	0	0	0	/home/dhl_ec/bnelissen/Slides/CD3_manuscript/CD3_slides/AAA139.CD3/AAA139.CD3.run1	255	1.0	0.06	1.0	0.06	0.0	0.0	0.0	4.79324061033
137.0	2401.0	61.0	224.0	2401.0	852000.0	2.0	1.0	0.23	0.25	0.23	0.00999999999976	1.52	0.12	0.26	0.0599999999999	1.31	0.0500000000002	0.39	0.3	0.0900000000001	AAA139.CD3.X20.Y10.tile.tissue.png	105	1	426	105	00f5f9b6908c8d1bffa8fed28fc1c025	0	0	0	0	0	0	0	0	0	0	0	0	0	/home/dhl_ec/bnelissen/Slides/CD3_manuscript/CD3_slides/AAA139.CD3/AAA139.CD3.run1	255	0.7	0.06	0.7	0.06	-8.85920335091	-11.9209315184	2.95620039583	3.55224576608
0.0	0.0	0.0	0.0	0.0	852000.0	0.0	0.0	0.21	0.26	0.22	0.0100000000002	1.2	0.0700000000002	0.15	0.0499999999997	0.83	0.0300000000002	0.4	0.3	0.0900000000001	AAA139.CD3.X20.Y11.tile.tissue.png	106	1	426	106	3cc6cd2ea03adc29e4bac5899d87f65f	0	0	0	0	0	0	0	0	0	0	0	0	0	/home/dhl_ec/bnelissen/Slides/CD3_manuscript/CD3_slides/AAA139.CD3/AAA139.CD3.run1	255	1.0	0.06	1.0	0.06	0.0	0.0	0.0	7.67930457746
0.0	0.0	0.0	0.0	0.0	852000.0	0.0	0.0	0.58	0.26	0.23	0.00999999999976	1.37	0.0599999999999	0.15	0.04	1.07	0.0300000000002	0.4	0.32	0.0900000000001	AAA139.CD3.X20.Y12.tile.tissue.png	107	1	426	107	14131708d8946d3edeb8601351d95d62	0	0	0	0	0	0	0	0	0	0	0	0	0	/home/dhl_ec/bnelissen/Slides/CD3_manuscript/CD3_slides/AAA139.CD3/AAA139.CD3.run1	255	1.0	0.06	1.0	0.06	0.0	-9.89045274225	0.0	6.62384355945
0.0	0.0	0.0	0.0	0.0	852000.0	0.0	0.0	1.23	0.26	0.23	0.00999999999976	1.28	0.0599999999999	0.15	0.0499999999997	0.88	0.0300000000002	0.4	0.31	0.0799999999999	AAA139.CD3.X20.Y13.tile.tissue.png	108	1	426	108	d5ad174498743cf2c592914c9fe94da5	0	0	0	0	0	0	0	0	0	0	0	0	0	/home/dhl_ec/bnelissen/Slides/CD3_manuscript/CD3_slides/AAA139.CD3/AAA139.CD3.run1	255	1.0	0.06	1.0	0.06	0.0	0.0	0.0	7.06116431925
0.0	0.0	0.0	0.0	0.0	852000.0	0.0	0.0	0.22	0.26	0.25	0.00999999999976	1.26	0.0599999999999	0.15	0.04	0.84	0.0299999999997	0.4	0.3	0.0899999999997	AAA139.CD3.X20.Y14.tile.tissue.png	109	1	426	109	a55eed1b4082486b7cd287ff5ed99d0e	0	0	0	0	0	0	0	0	0	0	0	0	0	/home/dhl_ec/bnelissen/Slides/CD3_manuscript/CD3_slides/AAA139.CD3/AAA139.CD3.run1	255	1.0	0.06	1.0	0.06	0.0	0.0	0.0	5.91508802817
0.0	0.0	0.0	0.0	0.0	852000.0	0.0	0.0	0.21	0.81	0.23	0.02	1.39	0.0599999999999	0.15	0.0500000000002	0.84	0.0299999999997	0.39	0.31	0.0900000000001	AAA139.CD3.X20.Y15.tile.tissue.png	110	1	426	110	ef9cf45629967495b47bef7e5960fcc7	0	0	0	0	0	0	0	0	0	0	0	0	0	/home/dhl_ec/bnelissen/Slides/CD3_manuscript/CD3_slides/AAA139.CD3/AAA139.CD3.run1	255	1.0	0.06	1.0	0.06	0.0	-11.1449700571	0.0	3.53899030095
0.0	1576.0	0.0	184.0	1576.0	852000.0	0.0	1.0	0.22	0.25	0.23	0.02	1.44	0.0799999999999	0.16	0.0500000000002	1.16	0.0400000000004	0.4	0.3	0.12	AAA139.CD3.X20.Y16.tile.tissue.png	111	1	426	111	1bbbc0ffa8813376a5e47dc05a8352fb	0	0	0	0	0	0	0	0	0	0	0	0	0	/home/dhl_ec/bnelissen/Slides/CD3_manuscript/CD3_slides/AAA139.CD3/AAA139.CD3.run1	255	0.7	0.06	0.7	0.06	-7.87000311831	-12.0806232793	4.33541649858	2.10337803553
0.0	1263.0	0.0	162.0	1263.0	852000.0	0.0	1.0	0.21	0.24	0.22	0.00999999999976	1.46	0.0699999999997	0.16	0.04	1.05	0.0299999999997	0.4	0.3	0.0799999999999	AAA139.CD3.X20.Y2.tile.tissue.png	112	1	426	112	6fc37adf661519046631195be0b5139b	0	0	0	0	0	0	0	0	0	0	0	0	0	/home/dhl_ec/bnelissen/Slides/CD3_manuscript/CD3_slides/AAA139.CD3/AAA139.CD3.run1	255	0.7	0.06	0.7	0.06	0.0	-12.0981628708	7.29961138534	1.70522447867
0.0	0.0	0.0	0.0	0.0	852000.0	0.0	0.0	0.23	0.46	0.27	0.0100000000002	1.37	0.0599999999999	0.16	0.0500000000002	0.83	0.0299999999997	0.39	0.29	0.0900000000001	AAA139.CD3.X20.Y3.tile.tissue.png	113	1	426	113	4bb45f87eb22ee7dcc39022d15dcffbb	0	0	0	0	0	0	0	0	0	0	0	0	0	/home/dhl_ec/bnelissen/Slides/CD3_manuscript/CD3_slides/AAA139.CD3/AAA139.CD3.run1	255	1.0	0.06	1.0	0.06	0.0	-10.4637030016	0.0	3.63495928576
233.0	4905.0	137.0	441.0	4905.0	852000.0	2.0	2.0	0.22	0.24	0.23	0.02	1.42	0.0699999999997	0.16	0.04	1.25	0.0500000000002	0.4	0.3	0.0800000000004	AAA139.CD3.X20.Y4.tile.tissue.png	114	1	426	114	eb3d0bd37e9a2808d6e773cdb122c84b	0	0	0	0	0	0	0	0	0	0	0	0	0	/home/dhl_ec/bnelissen/Slides/CD3_manuscript/CD3_slides/AAA139.CD3/AAA139.CD3.run1	255	0.7	0.06	0.7	0.06	-9.59388253637	-12.5056326331	8.25491555911	1.12245398608
0.0	0.0	0.0	0.0	0.0	852000.0	0.0	0.0	0.22	0.25	0.23	0.00999999999976	1.36	0.0599999999999	0.16	0.0400000000004	0.84	0.0300000000002	0.4	0.29	0.12	AAA139.CD3.X20.Y5.tile.tissue.png	115	1	426	115	9d7a6198fa23cd3587718a57c1b3a4df	0	0	0	0	0	0	0	0	0	0	0	0	0	/home/dhl_ec/bnelissen/Slides/CD3_manuscript/CD3_slides/AAA139.CD3/AAA139.CD3.run1	255	1.0	0.06	1.0	0.06	0.0	-11.7984109539	0.0	2.55400318866
0.0	1755.0	0.0	220.0	1755.0	852000.0	0.0	1.0	0.48	0.47	0.29	0.00999999999976	1.42	0.0699999999997	0.15	0.04	1.15	0.0300000000002	0.4	0.3	0.0799999999999	AAA139.CD3.X20.Y6.tile.tissue.png	116	1	426	116	af3bbb4efaaac6ebd6fb1f6b6755bbc5	0	0	0	0	0	0	0	0	0	0	0	0	0	/home/dhl_ec/bnelissen/Slides/CD3_manuscript/CD3_slides/AAA139.CD3/AAA139.CD3.run1	255	0.7	0.06	0.7	0.06	-9.34458435378	-12.0533358987	6.27826338097	2.43371175807
0.0	0.0	0.0	0.0	0.0	852000.0	0.0	0.0	0.23	0.24	0.23	0.0100000000002	1.37	0.0599999999999	0.15	0.0499999999997	0.84	0.02	0.4	0.3	0.0899999999997	AAA139.CD3.X20.Y7.tile.tissue.png	117	1	426	117	2c3816cd308582bd291114f8c94b90cd	0	0	0	0	0	0	0	0	0	0	0	0	0	/home/dhl_ec/bnelissen/Slides/CD3_manuscript/CD3_slides/AAA139.CD3/AAA139.CD3.run1	255	1.0	0.06	1.0	0.06	0.0	-11.0210575348	0.0	4.47229166502
0.0	5968.0	0.0	396.0	5968.0	852000.0	0.0	1.0	0.23	0.32	0.23	0.00999999999976	1.52	0.0799999999999	0.15	0.04	1.09	0.0299999999997	0.42	0.31	0.0900000000001	AAA139.CD3.X20.Y8.tile.tissue.png	118	1	426	118	e606670499cdbb8f448ec2c651ccbcfe	0	0	0	0	0	0	0	0	0	0	0	0	0	/home/dhl_ec/bnelissen/Slides/CD3_manuscript/CD3_slides/AAA139.CD3/AAA139.CD3.run1	255	0.7	0.06	0.7	0.06	0.0	-11.7732018505	3.32660910271	2.97294969528
0.0	0.0	0.0	0.0	0.0	852000.0	0.0	0.0	0.23	0.26	0.22	0.00999999999976	1.41	0.0599999999999	0.15	0.04	0.86	0.02	0.4	0.3	0.0900000000001	AAA139.CD3.X20.Y9.tile.tissue.png	119	1	426	119	2bf44144c6a56d2e94b0a6f720167359	0	0	0	0	0	0	0	0	0	0	0	0	0	/home/dhl_ec/bnelissen/Slides/CD3_manuscript/CD3_slides/AAA139.CD3/AAA139.CD3.run1	255	1.0	0.06	1.0	0.06	0.0	-11.2995591257	0.0	4.78628768471
14869.0	535355.0	5982.0	5525.0	535355.0	4000000.0	111.0	3.0	0.9	1.09	1.27	0.0500000000002	6.66	0.35	0.69	0.18	6.54	0.22	2.06	1.43	1.38	AAA139.CD3.X3.Y10.tile.tissue.png	120	1	2000	120	f6d2a3bfaa649f17093d582d776952cf	0	0	0	0	0	0	0	0	0	0	0	0	0	/home/dhl_ec/bnelissen/Slides/CD3_manuscript/CD3_slides/AAA139.CD3/AAA139.CD3.run1	255	0.7	0.06	0.7	0.06	-8.36512471616	-11.2214685728	1.53539070193	0.131445566406
0.0	0.0	0.0	0.0	0.0	4000000.0	0.0	0.0	1.1	1.94	1.13	0.0599999999999	5.84	0.29	0.71	0.21	4.49	0.12	1.94	1.46	0.35	AAA139.CD3.X3.Y11.tile.tissue.png	121	1	2000	121	ef33f04fa49db9ea81be067decd8db47	0	0	0	0	0	0	0	0	0	0	0	0	0	/home/dhl_ec/bnelissen/Slides/CD3_manuscript/CD3_slides/AAA139.CD3/AAA139.CD3.run1	255	1.0	0.06	1.0	0.06	0.0	-8.85830910286	0.0	0.121036852926
0.0	0.0	0.0	0.0	0.0	4000000.0	0.0	0.0	0.78	0.94	1.13	0.0599999999999	5.32	0.28	0.83	0.2	4.34	0.12	1.95	1.47	0.34	AAA139.CD3.X3.Y12.tile.tissue.png	122	1	2000	122	ae887aab2b4e95760d17f5abdee83ca2	0	0	0	0	0	0	0	0	0	0	0	0	0	/home/dhl_ec/bnelissen/Slides/CD3_manuscript/CD3_slides/AAA139.CD3/AAA139.CD3.run1	255	1.0	0.06	1.0	0.06	0.0	0.0	0.0	7.0888835
0.0	0.0	0.0	0.0	0.0	4000000.0	0.0	0.0	0.86	1.07	1.13	0.0600000000004	5.97	0.28	0.82	0.2	4.3	0.12	1.91	1.49	0.33	AAA139.CD3.X3.Y3.tile.tissue.png	123	1	2000	123	b21152376bf3bf6933fcb408b81bf99b	0	0	0	0	0	0	0	0	0	0	0	0	0	/home/dhl_ec/bnelissen/Slides/CD3_manuscript/CD3_slides/AAA139.CD3/AAA139.CD3.run1	255	1.0	0.06	1.0	0.06	0.0	-10.9704703802	0.0	7.05909451847
0.0	2646.0	0.0	246.0	2646.0	4000000.0	0.0	1.0	1.17	0.99	1.08	0.04	6.45	0.34	0.69	0.21	5.9	0.13	1.95	1.44	0.49	AAA139.CD3.X3.Y4.tile.tissue.png	124	1	2000	124	8aae34cd5bd24978c8f511afdca416bd	0	0	0	0	0	0	0	0	0	0	0	0	0	/home/dhl_ec/bnelissen/Slides/CD3_manuscript/CD3_slides/AAA139.CD3/AAA139.CD3.run1	255	0.7	0.06	0.7	0.06	-6.62534775467	-11.3229529552	2.32989728009	0.148057482819
18148.0	1227244.0	8128.0	13009.0	1227244.0	4000000.0	165.0	4.0	0.9	1.04	1.11	0.0500000000002	6.84	0.36	0.7	0.16	7.26	0.25	2.12	1.45	0.39	AAA139.CD3.X3.Y5.tile.tissue.png	125	1	2000	125	25a39751c65f3122bd64154d791cafb0	0	0	0	0	0	0	0	0	0	0	0	0	0	/home/dhl_ec/bnelissen/Slides/CD3_manuscript/CD3_slides/AAA139.CD3/AAA139.CD3.run1	255	0.7	0.06	0.7	0.06	-9.26339104342	-12.0122237554	2.21496105583	0.420191796875
89711.0	2376261.0	36625.0	9718.0	2376261.0	4000000.0	712.0	2.0	0.91	1.09	1.14	0.04	6.52	0.36	0.7	0.12	8.89	0.32	2.11	1.44	0.409999999999	AAA139.CD3.X3.Y6.tile.tissue.png	126	1	2000	126	75ab821b4a3f9af3b3914e462896ac30	0	0	0	0	0	0	0	0	0	0	0	0	0	/home/dhl_ec/bnelissen/Slides/CD3_manuscript/CD3_slides/AAA139.CD3/AAA139.CD3.run1	255	0.7	0.06	0.7	0.06	-9.1229366701	-12.2857729784	1.23895320783	0.228425171875
60297.0	2469355.0	24252.0	15945.0	2469355.0	4000000.0	468.0	11.0	0.89	1.07	1.09	0.0500000000002	7.28	0.37	0.71	0.11	8.7	0.31	2.14	1.44	0.42	AAA139.CD3.X3.Y7.tile.tissue.png	127	1	2000	127	8bd21f091b824f8ec7b1291289812f04	0	0	0	0	0	0	0	0	0	0	0	0	0	/home/dhl_ec/bnelissen/Slides/CD3_manuscript/CD3_slides/AAA139.CD3/AAA139.CD3.run1	255	0.7	0.06	0.7	0.06	-8.6333713209	-11.3867061036	1.33180874289	0.434523519043
12087.0	468640.0	4802.0	6922.0	468640.0	4000000.0	83.0	5.0	0.880000000001	1.01	1.06	0.0499999999997	6.37	0.35	0.69	0.18	6.58	0.21	2.03	1.44	0.369999999999	AAA139.CD3.X3.Y8.tile.tissue.png	128	1	2000	128	94304913e08c8502e1b1b7813eab6ea1	0	0	0	0	0	0	0	0	0	0	0	0	0	/home/dhl_ec/bnelissen/Slides/CD3_manuscript/CD3_slides/AAA139.CD3/AAA139.CD3.run1	255	0.7	0.06	0.7	0.06	-8.49302084581	-11.404687948	1.9250565117	0.191297941406
21807.0	356613.0	6715.0	5961.0	356613.0	4000000.0	123.0	5.0	0.85	1.02	1.12	0.0500000000002	6.52	0.36	0.71	0.2	6.94	0.22	2.06	1.44	0.53	AAA139.CD3.X3.Y9.tile.tissue.png	129	1	2000	129	065dca88e61434714929208be44a0e0b	0	0	0	0	0	0	0	0	0	0	0	0	0	/home/dhl_ec/bnelissen/Slides/CD3_manuscript/CD3_slides/AAA139.CD3/AAA139.CD3.run1	255	0.7	0.06	0.7	0.06	-9.2780171243	-11.8085025656	2.25475752435	0.144716707031
42973.0	2501159.0	19271.0	12239.0	2501159.0	4000000.0	382.0	3.0	0.94	1.08	1.07	0.0500000000002	6.7	0.36	0.72	0.12	8.62	0.32	2.16	1.44	0.38	AAA139.CD3.X4.Y10.tile.tissue.png	130	1	2000	130	89897c075dde8dd004c17492adec9891	0	0	0	0	0	0	0	0	0	0	0	0	0	/home/dhl_ec/bnelissen/Slides/CD3_manuscript/CD3_slides/AAA139.CD3/AAA139.CD3.run1	255	0.7	0.06	0.7	0.06	-8.75680824781	-11.9221758021	1.84061812393	0.271414191406
51.0	6943.0	33.0	420.0	6943.0	4000000.0	1.0	1.0	0.82	1.03	1.07	0.0599999999999	6.19	0.36	0.72	0.21	6.45	0.2	2.02	1.5	0.36	AAA139.CD3.X4.Y11.tile.tissue.png	131	1	2000	131	e0943eaaea456807f445cfb23916ee73	0	0	0	0	0	0	0	0	0	0	0	0	0	/home/dhl_ec/bnelissen/Slides/CD3_manuscript/CD3_slides/AAA139.CD3/AAA139.CD3.run1	255	0.7	0.06	0.7	0.06	-8.38361858001	-10.9477387967	3.45471378552	2.10126010425
0.0	0.0	0.0	0.0	0.0	4000000.0	0.0	0.0	0.81	1.04	1.33	0.0500000000002	5.95	0.28	0.73	0.2	4.44	0.12	1.91	1.44	0.360000000001	AAA139.CD3.X4.Y4.tile.tissue.png	132	1	2000	132	f0daa220f0ccef27b06b5deef618f233	0	0	0	0	0	0	0	0	0	0	0	0	0	/home/dhl_ec/bnelissen/Slides/CD3_manuscript/CD3_slides/AAA139.CD3/AAA139.CD3.run1	255	1.0	0.06	1.0	0.06	0.0	-11.1758176667	0.0	5.39938160007
48124.0	2119916.0	20158.0	11764.0	2119916.0	4000000.0	391.0	2.0	0.84	1.09	1.1	0.0500000000002	6.3	0.37	0.73	0.13	8.37	0.29	2.12	1.49	0.409999999999	AAA139.CD3.X4.Y5.tile.tissue.png	133	1	2000	133	878d2cea2f4fc06744a7da931b2047e5	0	0	0	0	0	0	0	0	0	0	0	0	0	/home/dhl_ec/bnelissen/Slides/CD3_manuscript/CD3_slides/AAA139.CD3/AAA139.CD3.run1	255	0.7	0.06	0.7	0.06	-9.19382770212	-11.6923318072	1.70158165531	0.44742559375
64.0	208161.0	38.0	4001.0	208161.0	4000000.0	1.0	3.0	1.06	0.99	1.08	0.0499999999997	6.51	0.35	0.69	0.19	6.49	0.21	2.04	1.46	0.71	AAA139.CD3.X4.Y6.tile.tissue.png	134	1	2000	134	4f8e65bada3881bee0fd062d517a713c	0	0	0	0	0	0	0	0	0	0	0	0	0	/home/dhl_ec/bnelissen/Slides/CD3_manuscript/CD3_slides/AAA139.CD3/AAA139.CD3.run1	255	0.7	0.06	0.7	0.06	-9.03861070719	-11.9670316079	1.36010697542	0.0967285878906
0.0	184489.0	0.0	6002.0	184489.0	4000000.0	0.0	6.0	0.85	0.99	1.07	0.04	6.24	0.36	0.72	0.2	5.51	0.13	2.03	1.44	0.55	AAA139.CD3.X4.Y7.tile.tissue.png	135	1	2000	135	521e4f58698bed5639564f79fe820d6b	0	0	0	0	0	0	0	0	0	0	0	0	0	/home/dhl_ec/bnelissen/Slides/CD3_manuscript/CD3_slides/AAA139.CD3/AAA139.CD3.run1	255	0.7	0.06	0.7	0.06	0.0	-11.8432659078	0.0842943792973	0.0362665636902
3082.0	199364.0	1307.0	8347.0	199364.0	4000000.0	26.0	10.0	0.85	1.34	1.1	0.0499999999997	6.2	0.36	0.7	0.19	6.75	0.21	2.1	1.44	0.54	AAA139.CD3.X4.Y8.tile.tissue.png	136	1	2000	136	4fb6e1c5a6a1094686eac55155df9fe9	0	0	0	0	0	0	0	0	0	0	0	0	0	/home/dhl_ec/bnelissen/Slides/CD3_manuscript/CD3_slides/AAA139.CD3/AAA139.CD3.run1	255	0.7	0.06	0.7	0.06	-8.60448873416	-11.7088773852	1.27128978677	0.0943331679687
75956.0	3096667.0	30394.0	14454.0	3096667.0	4000000.0	599.0	1.0	1.06	1.06	1.06	0.0500000000002	6.83	0.36	0.71	0.0799999999999	9.27	0.33	2.08	1.45	0.56	AAA139.CD3.X4.Y9.tile.tissue.png	137	1	2000	137	7dd4bc0ca3ebeac57ba97e99898ea907	0	0	0	0	0	0	0	0	0	0	0	0	0	/home/dhl_ec/bnelissen/Slides/CD3_manuscript/CD3_slides/AAA139.CD3/AAA139.CD3.run1	255	0.7	0.06	0.7	0.06	-9.52282974595	-12.6001488385	1.88083020833	0.341482634766
16456.0	824004.0	6100.0	8133.0	824004.0	4000000.0	114.0	5.0	0.94	1.07	1.09	0.0499999999997	6.32	0.35	0.71	0.17	7.09	0.23	2.05	1.47	0.52	AAA139.CD3.X5.Y10.tile.tissue.png	138	1	2000	138	5fb77e34afc386aa77149aa482e42997	0	0	0	0	0	0	0	0	0	0	0	0	0	/home/dhl_ec/bnelissen/Slides/CD3_manuscript/CD3_slides/AAA139.CD3/AAA139.CD3.run1	255	0.7	0.06	0.7	0.06	-9.04233224127	-10.3285478085	1.29166904695	0.7591188125
0.0	3525.0	0.0	376.0	3525.0	4000000.0	0.0	2.0	1.85	1.36	1.22	0.0499999999997	6.26	0.36	0.8	0.22	6.02	0.13	1.96	1.44	0.5	AAA139.CD3.X5.Y11.tile.tissue.png	139	1	2000	139	3d8e1a5ea44bfb90b9fbb468fc0b727c	0	0	0	0	0	0	0	0	0	0	0	0	0	/home/dhl_ec/bnelissen/Slides/CD3_manuscript/CD3_slides/AAA139.CD3/AAA139.CD3.run1	255	0.7	0.06	0.7	0.06	-6.5481992147	-11.1209280437	0.315365054407	9.24621587993
0.0	0.0	0.0	0.0	0.0	4000000.0	0.0	0.0	0.71	0.89	1.11	0.0599999999999	5.18	0.29	0.83	0.22	4.32	0.12	1.92	1.45	0.45	AAA139.CD3.X5.Y3.tile.tissue.png	140	1	2000	140	f20fce790a8cad3ffcd0fd80d3a815ac	0	0	0	0	0	0	0	0	0	0	0	0	0	/home/dhl_ec/bnelissen/Slides/CD3_manuscript/CD3_slides/AAA139.CD3/AAA139.CD3.run1	255	1.0	0.06	1.0	0.06	0.0	0.0	0.0	4.633653
13500.0	622035.0	5833.0	4686.0	622035.0	4000000.0	106.0	1.0	1.28	1.51	1.13	0.0500000000002	6.32	0.35	0.71	0.18	6.9	0.22	2.03	1.44	0.54	AAA139.CD3.X5.Y4.tile.tissue.png	141	1	2000	141	94021f5f4c356f7f0e8b300e8b78a0f5	0	0	0	0	0	0	0	0	0	0	0	0	0	/home/dhl_ec/bnelissen/Slides/CD3_manuscript/CD3_slides/AAA139.CD3/AAA139.CD3.run1	255	0.7	0.06	0.7	0.06	-8.31635581095	-11.0927322561	1.41290167537	0.537167861328
18534.0	3652658.0	7039.0	8858.0	3652658.0	4000000.0	138.0	1.0	1.24	1.63	1.08	0.04	7.6	0.35	0.71	0.0700000000002	9.2	0.41	2.28	1.44	0.51	AAA139.CD3.X5.Y5.tile.tissue.png	142	1	2000	142	a1d1a4037a052de5b1e7722619cdb13c	0	0	0	0	0	0	0	0	0	0	0	0	0	/home/dhl_ec/bnelissen/Slides/CD3_manuscript/CD3_slides/AAA139.CD3/AAA139.CD3.run1	255	0.7	0.06	0.7	0.06	-9.20080177037	-12.0193993558	1.73355985479	0.298344601562
883.0	1021680.0	288.0	7526.0	1021680.0	4000000.0	4.0	4.0	1.21	1.57	1.12	0.0499999999997	6.12	0.35	0.69	0.17	6.85	0.23	2.0	1.43	0.41	AAA139.CD3.X5.Y6.tile.tissue.png	143	1	2000	143	d2ad7d9384bb370c5fcb350715966b01	0	0	0	0	0	0	0	0	0	0	0	0	0	/home/dhl_ec/bnelissen/Slides/CD3_manuscript/CD3_slides/AAA139.CD3/AAA139.CD3.run1	255	0.7	0.06	0.7	0.06	-9.05485103714	-11.8402452201	1.590796584	0.0646771015625
0.0	0.0	0.0	0.0	0.0	4000000.0	0.0	0.0	1.32	1.45	1.24	0.0400000000004	6.16	0.28	0.7	0.21	4.47	0.12	1.94	1.43	0.36	AAA139.CD3.X5.Y7.tile.tissue.png	144	1	2000	144	d7eacf471b0d70072b74d9e833326d23	0	0	0	0	0	0	0	0	0	0	0	0	0	/home/dhl_ec/bnelissen/Slides/CD3_manuscript/CD3_slides/AAA139.CD3/AAA139.CD3.run1	255	1.0	0.06	1.0	0.06	0.0	-12.2282899137	0.0	0.0455993284607
0.0	1667.0	0.0	182.0	1667.0	4000000.0	0.0	1.0	0.83	1.02	1.08	0.0499999999997	6.4	0.36	0.69	0.21	5.9	0.13	1.94	1.45	0.37	AAA139.CD3.X5.Y8.tile.tissue.png	145	1	2000	145	0dff694151bce97f588cf8c3b7a99d4c	0	0	0	0	0	0	0	0	0	0	0	0	0	/home/dhl_ec/bnelissen/Slides/CD3_manuscript/CD3_slides/AAA139.CD3/AAA139.CD3.run1	255	0.7	0.06	0.7	0.06	-8.4779805472	-12.057403666	2.40744428194	0.0466130861816
26023.0	1685847.0	9988.0	10853.0	1685847.0	4000000.0	184.0	2.0	0.92	1.12	1.1	0.0500000000002	6.53	0.35	0.7	0.15	7.61	0.26	2.09	1.46	0.38	AAA139.CD3.X5.Y9.tile.tissue.png	146	1	2000	146	0b845d93853524cb24f1c9f905e03686	0	0	0	0	0	0	0	0	0	0	0	0	0	/home/dhl_ec/bnelissen/Slides/CD3_manuscript/CD3_slides/AAA139.CD3/AAA139.CD3.run1	255	0.7	0.06	0.7	0.06	-9.28091189084	-12.0769848017	1.7534881571	0.167000605469
2375.0	586032.0	1167.0	4955.0	586032.0	4000000.0	29.0	2.0	0.8	0.96	1.07	0.0599999999999	6.28	0.34	0.82	0.18	6.59	0.22	1.98	1.43	0.33	AAA139.CD3.X6.Y10.tile.tissue.png	147	1	2000	147	611aba2adf64f1dc64e9a9cb54914850	0	0	0	0	0	0	0	0	0	0	0	0	0	/home/dhl_ec/bnelissen/Slides/CD3_manuscript/CD3_slides/AAA139.CD3/AAA139.CD3.run1	255	0.7	0.06	0.7	0.06	-7.77012060336	-11.3146892016	1.07003398114	1.97896546289
0.0	0.0	0.0	0.0	0.0	4000000.0	0.0	0.0	1.39	1.2	1.35	0.0599999999999	5.42	0.29	0.83	0.2	4.35	0.12	1.87	1.43	0.56	AAA139.CD3.X6.Y2.tile.tissue.png	148	1	2000	148	93e5abeeee1b9811abc98e4f710f12a1	0	0	0	0	0	0	0	0	0	0	0	0	0	/home/dhl_ec/bnelissen/Slides/CD3_manuscript/CD3_slides/AAA139.CD3/AAA139.CD3.run1	255	1.0	0.06	1.0	0.06	0.0	0.0	0.0	5.0071605
5284.0	586172.0	2091.0	4508.0	586172.0	4000000.0	36.0	3.0	1.39	1.38	1.57	0.0599999999999	6.81	0.35	0.71	0.19	6.81	0.26	2.26	1.44	0.54	AAA139.CD3.X6.Y3.tile.tissue.png	149	1	2000	149	515790b242e331dc5f747f215281c7e8	0	0	0	0	0	0	0	0	0	0	0	0	0	/home/dhl_ec/bnelissen/Slides/CD3_manuscript/CD3_slides/AAA139.CD3/AAA139.CD3.run1	255	0.7	0.06	0.7	0.06	-8.15772665612	-10.7270319525	0.779258530294	0.584085974609
30524.0	3004129.0	14931.0	10987.0	3004129.0	4000000.0	299.0	1.0	1.21	1.64	1.11	0.04	6.64	0.5	0.84	0.0900000000001	8.62	0.32	2.07	1.43	0.59	AAA139.CD3.X6.Y4.tile.tissue.png	150	1	2000	150	aa8021aaa765b987e429a9bd1aef8e9f	0	0	0	0	0	0	0	0	0	0	0	0	0	/home/dhl_ec/bnelissen/Slides/CD3_manuscript/CD3_slides/AAA139.CD3/AAA139.CD3.run1	255	0.7	0.06	0.7	0.06	-8.12154305867	-11.2537907081	1.04764949933	0.269747140625
17058.0	3907411.0	7609.0	10416.0	3907411.0	4000000.0	161.0	1.0	1.3	1.89	1.17	0.0500000000002	6.29	0.34	0.71	0.0599999999999	9.14	0.35	2.06	1.43	0.69	AAA139.CD3.X6.Y5.tile.tissue.png	151	1	2000	151	7e7d4f5f8e13f6346823be09c2d8f842	0	0	0	0	0	0	0	0	0	0	0	0	0	/home/dhl_ec/bnelissen/Slides/CD3_manuscript/CD3_slides/AAA139.CD3/AAA139.CD3.run1	255	0.7	0.06	0.7	0.06	-9.06816398375	-12.4019767492	1.68593571675	0.273481365234
697.0	1017745.0	221.0	8120.0	1017745.0	4000000.0	4.0	1.0	1.32	1.41	1.54	0.04	6.23	0.35	0.69	0.16	6.89	0.23	2.05	1.43	0.37	AAA139.CD3.X6.Y6.tile.tissue.png	152	1	2000	152	d34c0c2664b0cf197b131285959f4c67	0	0	0	0	0	0	0	0	0	0	0	0	0	/home/dhl_ec/bnelissen/Slides/CD3_manuscript/CD3_slides/AAA139.CD3/AAA139.CD3.run1	255	0.7	0.06	0.7	0.06	-9.00445824393	-11.95559037	1.36961446665	0.0919209199219
12946.0	661238.0	5418.0	6870.0	661238.0	4000000.0	102.0	2.0	1.2	1.56	1.09	0.04	6.23	0.37	0.71	0.18	6.78	0.24	2.02	1.43	0.55	AAA139.CD3.X6.Y7.tile.tissue.png	153	1	2000	153	0346b0f06dad710aa0fb459bdd9c5f5e	0	0	0	0	0	0	0	0	0	0	0	0	0	/home/dhl_ec/bnelissen/Slides/CD3_manuscript/CD3_slides/AAA139.CD3/AAA139.CD3.run1	255	0.7	0.06	0.7	0.06	-9.33306307478	-12.6445055138	1.68054456785	0.139786132812
8422.0	2817175.0	3925.0	12467.0	2817175.0	4000000.0	86.0	1.0	1.48	1.37	1.09	0.0500000000002	6.38	0.36	0.71	0.0999999999999	8.31	0.3	2.13	1.43	0.39	AAA139.CD3.X6.Y8.tile.tissue.png	154	1	2000	154	0a757362e4c52ce84a1529a11eb82bc4	0	0	0	0	0	0	0	0	0	0	0	0	0	/home/dhl_ec/bnelissen/Slides/CD3_manuscript/CD3_slides/AAA139.CD3/AAA139.CD3.run1	255	0.7	0.06	0.7	0.06	-9.11182152441	-12.4370253006	1.63234519659	0.226070828125
13051.0	3889149.0	5742.0	9278.0	3889149.0	4000000.0	114.0	1.0	1.44	1.61	1.38	0.0499999999997	6.64	0.35	0.7	0.0599999999999	9.05	0.35	2.08	1.42	0.49	AAA139.CD3.X6.Y9.tile.tissue.png	155	1	2000	155	971772eeaeb616a9ac8c950eca23630e	0	0	0	0	0	0	0	0	0	0	0	0	0	/home/dhl_ec/bnelissen/Slides/CD3_manuscript/CD3_slides/AAA139.CD3/AAA139.CD3.run1	255	0.7	0.0629100068417	0.7	0.0629100068417	-8.17713898005	-9.80633701118	0.441590151897	0.0990330029297
0.0	0.0	0.0	0.0	0.0	4000000.0	0.0	0.0	1.28	1.23	1.08	0.0500000000002	5.76	0.28	0.8	0.2	4.32	0.12	1.9	1.43	0.34	AAA139.CD3.X7.Y2.tile.tissue.png	156	1	2000	156	1c5231eef0b687fe874ddd86d6d5931b	0	0	0	0	0	0	0	0	0	0	0	0	0	/home/dhl_ec/bnelissen/Slides/CD3_manuscript/CD3_slides/AAA139.CD3/AAA139.CD3.run1	255	1.0	0.06	1.0	0.06	0.0	-11.8726494404	0.0	5.57813953036
31018.0	2754142.0	13370.0	7936.0	2754142.0	4000000.0	260.0	3.0	1.45	1.49	1.5	0.04	6.25	0.36	0.71	0.0999999999999	8.47	0.3	2.04	1.44	0.43	AAA139.CD3.X7.Y3.tile.tissue.png	157	1	2000	157	0ae1f2a1840f337d694417050f322ab6	0	0	0	0	0	0	0	0	0	0	0	0	0	/home/dhl_ec/bnelissen/Slides/CD3_manuscript/CD3_slides/AAA139.CD3/AAA139.CD3.run1	255	0.7	0.06	0.7	0.06	-7.76749072815	-10.604946032	0.462071637242	0.129919984375
134346.0	4000000.0	60043.0	7996.0	4000000.0	4000000.0	1170.0	1.0	1.34	1.6	1.14	0.04	5.69	0.28	0.71	0.04	10.37	0.37	2.03	1.44	0.44	AAA139.CD3.X7.Y4.tile.tissue.png	158	1	2000	158	4db247ade63d72a09865283a24ffced0	0	0	0	0	0	0	0	0	0	0	0	0	0	/home/dhl_ec/bnelissen/Slides/CD3_manuscript/CD3_slides/AAA139.CD3/AAA139.CD3.run1	255	0.7	0.107468456191	0.7	0.107468456191	-7.60489408842	-10.7221315971	0.377025872055	0.0568971197333
27621.0	3997056.0	13170.0	8257.0	3997056.0	4000000.0	268.0	1.0	1.22	1.62	1.13	0.04	6.13	0.39	0.74	0.0500000000002	9.37	0.36	2.04	1.43	0.4	AAA139.CD3.X7.Y5.tile.tissue.png	159	1	2000	159	bf0c8361d2954b3c81388e618692ea95	0	0	0	0	0	0	0	0	0	0	0	0	0	/home/dhl_ec/bnelissen/Slides/CD3_manuscript/CD3_slides/AAA139.CD3/AAA139.CD3.run1	255	0.7	0.0697648566915	0.7	0.0697648566915	-8.59498316829	-12.195103573	1.01622054274	0.170974450623
723.0	1353822.0	227.0	12801.0	1353822.0	4000000.0	6.0	5.0	1.66	1.63	1.31	0.0499999999997	6.15	0.35	0.7	0.16	7.11	0.25	2.08	1.43	0.4	AAA139.CD3.X7.Y6.tile.tissue.png	160	1	2000	160	56bb891b5357eb2df4973a788c0dd24d	0	0	0	0	0	0	0	0	0	0	0	0	0	/home/dhl_ec/bnelissen/Slides/CD3_manuscript/CD3_slides/AAA139.CD3/AAA139.CD3.run1	255	0.7	0.06	0.7	0.06	-9.09912164605	-11.9691811814	1.4039207121	0.110251058594
9177.0	1821317.0	4007.0	11651.0	1821317.0	4000000.0	84.0	3.0	1.19	1.51	1.14	0.04	6.35	0.37	0.7	0.14	7.54	0.27	2.15	1.43	0.45	AAA139.CD3.X7.Y7.tile.tissue.png	161	1	2000	161	9ddd6287926d49f550f7bbfe72dabd7f	0	0	0	0	0	0	0	0	0	0	0	0	0	/home/dhl_ec/bnelissen/Slides/CD3_manuscript/CD3_slides/AAA139.CD3/AAA139.CD3.run1	255	0.7	0.06	0.7	0.06	-9.00765950146	-12.2707722828	1.31048493197	0.158293664063
5892.0	453631.0	2236.0	5704.0	453631.0	4000000.0	41.0	3.0	1.32	1.53	1.13	0.04	6.3	0.39	0.73	0.18	6.58	0.22	2.01	1.45	0.38	AAA139.CD3.X7.Y8.tile.tissue.png	162	1	2000	162	4ec08e2b55189d326d2361176748b12c	0	0	0	0	0	0	0	0	0	0	0	0	0	/home/dhl_ec/bnelissen/Slides/CD3_manuscript/CD3_slides/AAA139.CD3/AAA139.CD3.run1	255	0.7	0.06	0.7	0.06	-9.5225514956	-12.296269914	1.28898625466	0.107801804688
2140.0	404637.0	1078.0	4536.0	404637.0	4000000.0	23.0	6.0	1.39	1.3	1.05	0.0500000000002	6.56	0.34	0.73	0.19	6.49	0.21	2.04	1.43	0.469999999999	AAA139.CD3.X7.Y9.tile.tissue.png	163	1	2000	163	122f7d301d6f83cb939fa6d3f43ccaa5	0	0	0	0	0	0	0	0	0	0	0	0	0	/home/dhl_ec/bnelissen/Slides/CD3_manuscript/CD3_slides/AAA139.CD3/AAA139.CD3.run1	255	0.7	0.06	0.7	0.06	-7.86010741716	-10.0398310613	0.944691778661	3.06227925391
2170.0	9224.0	682.0	506.0	9224.0	4000000.0	11.0	1.0	1.16	1.29	1.3	0.0499999999997	6.04	0.34	0.75	0.2	6.23	0.2	1.96	1.43	0.76	AAA139.CD3.X8.Y2.tile.tissue.png	164	1	2000	164	9a5897282a66026455d018fd047894d7	0	0	0	0	0	0	0	0	0	0	0	0	0	/home/dhl_ec/bnelissen/Slides/CD3_manuscript/CD3_slides/AAA139.CD3/AAA139.CD3.run1	255	0.7	0.06	0.7	0.06	-9.13623927167	-12.0554125865	3.52102901619	1.79668045947
170470.0	3049903.0	69956.0	9811.0	3049903.0	4000000.0	1325.0	1.0	1.24	1.6	1.07	0.04	6.68	0.36	0.7	0.0900000000001	9.98	0.34	2.06	1.42	0.56	AAA139.CD3.X8.Y3.tile.tissue.png	165	1	2000	165	f1cdfcef4c3e05cda6bf2cfdb39b2e0e	0	0	0	0	0	0	0	0	0	0	0	0	0	/home/dhl_ec/bnelissen/Slides/CD3_manuscript/CD3_slides/AAA139.CD3/AAA139.CD3.run1	255	0.7	0.06	0.7	0.06	-8.14089973975	-11.1411408039	0.90837422191	0.233268539063
199469.0	4000000.0	67393.0	7996.0	4000000.0	4000000.0	1202.0	1.0	1.62	1.42	1.53	0.04	7.66	0.27	0.72	0.0499999999997	10.85	0.37	2.04	1.43	0.6	AAA139.CD3.X8.Y4.tile.tissue.png	166	1	2000	166	df6ace5dbd14474f0968166061d44372	0	0	0	0	0	0	0	0	0	0	0	0	0	/home/dhl_ec/bnelissen/Slides/CD3_manuscript/CD3_slides/AAA139.CD3/AAA139.CD3.run1	255	0.7	0.105827611297	0.7	0.105827611297	-7.89941435353	-10.4959024568	0.325567539948	0.044130826069
68276.0	3997601.0	26096.0	8427.0	3997601.0	4000000.0	475.0	1.0	1.29	1.85	1.11	0.0499999999997	6.0	0.5	0.84	0.0499999999997	9.68	0.35	2.03	1.43	0.44	AAA139.CD3.X8.Y5.tile.tissue.png	167	1	2000	167	ec5a17b2a905064fc36ef292aa597db2	0	0	0	0	0	0	0	0	0	0	0	0	0	/home/dhl_ec/bnelissen/Slides/CD3_manuscript/CD3_slides/AAA139.CD3/AAA139.CD3.run1	255	0.7	0.084003246594	0.7	0.084003246594	-8.23208725156	-12.2426995015	0.684970589798	0.132996868805
13032.0	3266814.0	4670.0	11616.0	3266814.0	4000000.0	90.0	4.0	1.19	1.67	1.06	0.0500000000002	6.31	0.34	0.72	0.0799999999999	8.6	0.44	2.24	1.43	0.41	AAA139.CD3.X8.Y6.tile.tissue.png	168	1	2000	168	06aaeb25487d645dd415c75152fe4db8	0	0	0	0	0	0	0	0	0	0	0	0	0	/home/dhl_ec/bnelissen/Slides/CD3_manuscript/CD3_slides/AAA139.CD3/AAA139.CD3.run1	255	0.7	0.06	0.7	0.06	-8.5345577594	-11.9999653248	0.953994261768	0.170746196289
8115.0	2324559.0	3256.0	12597.0	2324559.0	4000000.0	62.0	3.0	1.55	1.39	1.13	0.0499999999997	6.37	0.36	0.71	0.12	7.93	0.29	2.09	1.43	0.57	AAA139.CD3.X8.Y7.tile.tissue.png	169	1	2000	169	4ae11d24d929d51cb88aea0842935b7f	0	0	0	0	0	0	0	0	0	0	0	0	0	/home/dhl_ec/bnelissen/Slides/CD3_manuscript/CD3_slides/AAA139.CD3/AAA139.CD3.run1	255	0.7	0.06	0.7	0.06	-8.94265792624	-11.9824867377	0.957494382007	0.133855652344
0.0	10418.0	0.0	1131.0	10418.0	4000000.0	0.0	4.0	1.26	1.56	1.05	0.04	6.06	0.35	0.74	0.2	5.83	0.13	1.97	1.43	0.36	AAA139.CD3.X8.Y8.tile.tissue.png	170	1	2000	170	96d14194bee1b61765acf08ae106ff99	0	0	0	0	0	0	0	0	0	0	0	0	0	/home/dhl_ec/bnelissen/Slides/CD3_manuscript/CD3_slides/AAA139.CD3/AAA139.CD3.run1	255	0.7	0.06	0.7	0.06	-8.45538721097	-11.7025879427	2.34032155898	0.0377657883301
0.0	0.0	0.0	0.0	0.0	4000000.0	0.0	0.0	1.11	1.29	1.13	0.0499999999997	6.05	0.29	0.79	0.21	4.32	0.12	1.9	1.44	0.35	AAA139.CD3.X8.Y9.tile.tissue.png	171	1	2000	171	3d7aace1015c6f43b8f28b5e6768a483	0	0	0	0	0	0	0	0	0	0	0	0	0	/home/dhl_ec/bnelissen/Slides/CD3_manuscript/CD3_slides/AAA139.CD3/AAA139.CD3.run1	255	1.0	0.06	1.0	0.06	0.0	-11.2713339863	0.0	10.2666113752
134362.0	1045205.0	49875.0	8144.0	1045205.0	4000000.0	889.0	4.0	1.18	1.47	1.43	0.0500000000002	6.46	0.35	0.7	0.16	8.1	0.26	2.0	1.42	0.37	AAA139.CD3.X9.Y2.tile.tissue.png	172	1	2000	172	a0f6ca7877bee1a131aed6d372b68409	0	0	0	0	0	0	0	0	0	0	0	0	0	/home/dhl_ec/bnelissen/Slides/CD3_manuscript/CD3_slides/AAA139.CD3/AAA139.CD3.run1	255	0.7	0.06	0.7	0.06	-8.90983137477	-11.0098287043	2.57163584576	0.50529296875
236232.0	3825382.0	91502.0	10676.0	3825382.0	4000000.0	1669.0	2.0	1.29	1.72	1.5	0.0500000000002	6.56	0.35	0.71	0.0599999999999	12.0	0.38	2.05	1.43	0.43	AAA139.CD3.X9.Y3.tile.tissue.png	173	1	2000	173	8230734b3b2cf7c1c10c8da8fdde48f4	0	0	0	0	0	0	0	0	0	0	0	0	0	/home/dhl_ec/bnelissen/Slides/CD3_manuscript/CD3_slides/AAA139.CD3/AAA139.CD3.run1	255	0.7	0.0884626516426	0.7	0.0884626516426	-8.48295809227	-11.8551245382	1.84584367009	0.199056933594
313222.0	3846954.0	101723.0	12111.0	3846954.0	4000000.0	1726.0	1.0	1.5	1.57	1.13	0.0500000000002	6.32	0.38	0.73	0.0600000000004	13.24	0.39	2.07	1.44	0.42	AAA139.CD3.X9.Y4.tile.tissue.png	174	1	2000	174	007eca7891a98eacc60aac01e4a520d0	0	0	0	0	0	0	0	0	0	0	0	0	0	/home/dhl_ec/bnelissen/Slides/CD3_manuscript/CD3_slides/AAA139.CD3/AAA139.CD3.run1	255	0.7	0.0804445333295	0.7	0.0804445333295	-7.92623234171	-11.9553992081	0.610766306851	0.120028553711
157391.0	3153964.0	57459.0	17964.0	3153964.0	4000000.0	1010.0	3.0	1.19	1.68	1.26	0.04	6.91	0.39	0.73	0.0900000000001	10.41	0.35	2.1	1.43	0.4	AAA139.CD3.X9.Y5.tile.tissue.png	175	1	2000	175	834364a80f4ed4fa0b1c9ad1596097db	0	0	0	0	0	0	0	0	0	0	0	0	0	/home/dhl_ec/bnelissen/Slides/CD3_manuscript/CD3_slides/AAA139.CD3/AAA139.CD3.run1	255	0.7	0.06	0.7	0.06	-8.15966278887	-11.7990140317	0.944964782268	0.202934269531
40059.0	2129001.0	15846.0	15070.0	2129001.0	4000000.0	288.0	4.0	1.42	1.41	1.26	0.0400000000004	6.2	0.44	0.89	0.13	8.6	0.28	2.07	1.43	0.51	AAA139.CD3.X9.Y6.tile.tissue.png	176	1	2000	176	bedac778bdbf30e6a36c5f826926ce46	0	0	0	0	0	0	0	0	0	0	0	0	0	/home/dhl_ec/bnelissen/Slides/CD3_manuscript/CD3_slides/AAA139.CD3/AAA139.CD3.run1	255	0.7	0.06	0.7	0.06	-8.92751873035	-11.8193728272	1.1537761007	0.183529824219
34463.0	1639374.0	12670.0	18927.0	1639374.0	4000000.0	211.0	10.0	1.26	1.6	1.14	0.04	7.04	0.35	0.69	0.15	7.87	0.27	2.11	1.43	0.63	AAA139.CD3.X9.Y7.tile.tissue.png	177	1	2000	177	92c47d9d7c8c8ba15d1e6cc7bb022fa6	0	0	0	0	0	0	0	0	0	0	0	0	0	/home/dhl_ec/bnelissen/Slides/CD3_manuscript/CD3_slides/AAA139.CD3/AAA139.CD3.run1	255	0.7	0.06	0.7	0.06	-9.53178548062	-12.582969109	1.83508477672	0.261538390625
1938.0	103937.0	894.0	1920.0	103937.0	4000000.0	18.0	2.0	1.39	1.3	1.1	0.04	6.12	0.63	0.69	0.2	6.29	0.2	2.0	1.43	0.63	AAA139.CD3.X9.Y8.tile.tissue.png	178	1	2000	178	b1ec9ef1c3f1592f2fa50ec964ab2620	0	0	0	0	0	0	0	0	0	0	0	0	0	/home/dhl_ec/bnelissen/Slides/CD3_manuscript/CD3_slides/AAA139.CD3/AAA139.CD3.run1	255	0.7	0.06	0.7	0.06	-8.74333341672	-12.3742617582	2.06959750672	0.0693605605469
0.0	7328.0	0.0	536.0	7328.0	4000000.0	0.0	2.0	1.24	1.33	1.13	0.0500000000002	6.18	0.36	0.81	0.2	5.84	0.12	1.96	1.45	0.349999999999	AAA139.CD3.X9.Y9.tile.tissue.png	179	1	2000	179	41dc328b632e297a9aa74ada998c5235	0	0	0	0	0	0	0	0	0	0	0	0	0	/home/dhl_ec/bnelissen/Slides/CD3_manuscript/CD3_slides/AAA139.CD3/AAA139.CD3.run1	255	0.7	0.06	0.7	0.06	-8.93938430761	-12.6477476634	2.10015279081	2.77965119067
[truncated: 2 more columns]
