# Supplementary material for: SlideToolkit: An Assistive Toolset for the Histological Quantification of Whole Slide Images
Source: PLoS One. 2014 Nov 5;9(11):e110289. doi: 10.1371/journal.pone.0110289 (PMC4220929; doi:10.1371/journal.pone.0110289)
Supplement: RawData S1 — ICC and BlandAltman plot - measurements and r-script.zip. Measurements of Run1 and Run2, including the code for the calculation of the intraclass correlation coefficient (ICC) and the code for the Bland and Altman plot. (ZIP) [file pone.0110289.s003.zip › cellprofiler.measurements/run1.20919774dc73153ff4366db9425c66da.DefaultOUT_Image.csv]

AreaOccupied_AreaOccupied_DAB_Nuclei	AreaOccupied_AreaOccupied_Tissue	AreaOccupied_Perimeter_DAB_Nuclei	AreaOccupied_Perimeter_Tissue	AreaOccupied_TotalArea_DAB_Nuclei	AreaOccupied_TotalArea_Tissue	Count_DAB_Nuclei	Count_Tissue	ExecutionTime_01LoadImages	ExecutionTime_02ColorToGray	ExecutionTime_03Smooth	ExecutionTime_04ImageMath	ExecutionTime_05IdentifyPrimaryObjects	ExecutionTime_06MeasureImageAreaOccupied	ExecutionTime_07UnmixColors	ExecutionTime_08MaskImage	ExecutionTime_09IdentifyPrimaryObjects	ExecutionTime_10MeasureImageAreaOccupied	ExecutionTime_11OverlayOutlines	ExecutionTime_12OverlayOutlines	ExecutionTime_13SaveImages	FileName_Original	Group_Index	Group_Number	Height_Original	ImageNumber	MD5Digest_Original	ModuleError_01LoadImages	ModuleError_02ColorToGray	ModuleError_03Smooth	ModuleError_04ImageMath	ModuleError_05IdentifyPrimaryObjects	ModuleError_06MeasureImageAreaOccupied	ModuleError_07UnmixColors	ModuleError_08MaskImage	ModuleError_09IdentifyPrimaryObjects	ModuleError_10MeasureImageAreaOccupied	ModuleError_11OverlayOutlines	ModuleError_12OverlayOutlines	ModuleError_13SaveImages	PathName_Original	Scaling_Original	Threshold_FinalThreshold_DAB_Nuclei	Threshold_FinalThreshold_Tissue	Threshold_OrigThreshold_DAB_Nuclei	Threshold_OrigThreshold_Tissue	Threshold_SumOfEntropies_DAB_Nuclei	Threshold_SumOfEntropies_Tissue	Threshold_WeightedVariance_DAB_Nuclei	Threshold_WeightedVariance_Tissue
0.0	102898.0	0.0	2742.0	102898.0	4000000.0	0.0	1.0	3.58	2.81	1.25	0.06	7.43	0.42	0.95	0.22	6.42	0.15	2.31	1.64	1.15	AAA799.CD3.X0.Y8.tile.tissue.png	1	1	2000	1	6ac998e178e5ac606fd2782dd197652e	0	0	0	0	0	0	0	0	0	0	0	0	0	/home/dhl_ec/bnelissen/Slides/CD3_manuscript/CD3_slides/AAA799.CD3/AAA799.CD3.run1	255	0.7	0.06	0.7	0.06	0.0	-11.2261131514	3.15955363564	0.975258755737
0.0	1387.0	0.0	164.0	1387.0	4000000.0	0.0	1.0	1.08	2.1	1.26	0.06	7.14	0.4	0.94	0.23	6.27	0.15	2.27	1.69	0.75	AAA799.CD3.X1.Y7.tile.tissue.png	2	1	2000	2	c156f83d01a33d07efe2d0337d1b3306	0	0	0	0	0	0	0	0	0	0	0	0	0	/home/dhl_ec/bnelissen/Slides/CD3_manuscript/CD3_slides/AAA799.CD3/AAA799.CD3.run1	255	0.7	0.06	0.7	0.06	0.0	-11.9071789023	2.95382274581	1.35562911005
1184.0	2473380.0	456.0	19131.0	2473380.0	4000000.0	9.0	3.0	3.45	1.55	1.28	0.06	7.15	0.42	0.8	0.13	9.11	0.5	2.44	1.63	0.57	AAA799.CD3.X1.Y8.tile.tissue.png	3	1	2000	3	ba1adf8ebdd7a594ac3b567fa15f3adc	0	0	0	0	0	0	0	0	0	0	0	0	0	/home/dhl_ec/bnelissen/Slides/CD3_manuscript/CD3_slides/AAA799.CD3/AAA799.CD3.run1	255	0.7	0.06	0.7	0.06	-9.67867802506	-11.7345234973	2.84051588756	1.06476744531
258.0	1310061.0	123.0	25306.0	1310061.0	4000000.0	3.0	11.0	3.82	3.08	1.23	0.06	7.32	0.41	0.86	0.18	7.73	0.27	2.32	1.58	0.45	AAA799.CD3.X1.Y9.tile.tissue.png	4	1	2000	4	4c58f00bf089ff59448af00841c78eea	0	0	0	0	0	0	0	0	0	0	0	0	0	/home/dhl_ec/bnelissen/Slides/CD3_manuscript/CD3_slides/AAA799.CD3/AAA799.CD3.run1	255	0.7	0.06	0.7	0.06	-9.46148273144	-11.7592307304	3.06422060955	2.20820829297
0.0	278856.0	0.0	3224.0	278856.0	4000000.0	0.0	1.0	2.39	1.95	1.18	0.06	6.78	0.37	0.82	0.2	6.27	0.15	2.52	1.53	0.42	AAA799.CD3.X2.Y3.tile.tissue.png	5	1	2000	5	a71af577cb39fcc6beddc03123b33b78	0	0	0	0	0	0	0	0	0	0	0	0	0	/home/dhl_ec/bnelissen/Slides/CD3_manuscript/CD3_slides/AAA799.CD3/AAA799.CD3.run1	255	0.7	0.06	0.7	0.06	-6.61889668443	-11.1120063422	0.999761977221	1.2499103667
181.0	398193.0	74.0	6169.0	398193.0	4000000.0	1.0	2.0	3.06	1.0	1.15	0.06	7.8	0.37	0.89	0.2	6.89	0.23	2.21	1.52	0.45	AAA799.CD3.X2.Y4.tile.tissue.png	6	1	2000	6	9be29e85be7bdeac3e079c4d4c41970d	0	0	0	0	0	0	0	0	0	0	0	0	0	/home/dhl_ec/bnelissen/Slides/CD3_manuscript/CD3_slides/AAA799.CD3/AAA799.CD3.run1	255	0.7	0.06	0.7	0.06	-8.72356289821	-11.6450632316	2.00945349328	1.32295153711
57.0	56622.0	30.0	4045.0	56622.0	4000000.0	1.0	7.0	0.87	0.9	1.12	0.06	6.6	0.37	0.89	0.21	6.61	0.22	2.2	1.57	0.41	AAA799.CD3.X2.Y5.tile.tissue.png	7	1	2000	7	ff4f2dc300660e48e7149a55abbe8f21	0	0	0	0	0	0	0	0	0	0	0	0	0	/home/dhl_ec/bnelissen/Slides/CD3_manuscript/CD3_slides/AAA799.CD3/AAA799.CD3.run1	255	0.7	0.06	0.7	0.06	-8.98960583106	-12.1279904343	5.19874799391	0.70781697998
0.0	19971.0	0.0	1414.0	19971.0	4000000.0	0.0	4.0	0.88	1.08	1.17	0.06	6.72	0.37	0.88	0.22	6.31	0.15	2.1	1.54	0.43	AAA799.CD3.X2.Y6.tile.tissue.png	8	1	2000	8	d4f59dc68c4ca8b89bf2441490cdb97c	0	0	0	0	0	0	0	0	0	0	0	0	0	/home/dhl_ec/bnelissen/Slides/CD3_manuscript/CD3_slides/AAA799.CD3/AAA799.CD3.run1	255	0.7	0.06	0.7	0.06	-8.70643303883	-12.1514667683	6.3346725283	0.737941010986
0.0	1483962.0	0.0	25492.0	1483962.0	4000000.0	0.0	6.0	0.93	1.2	1.14	0.05	7.99	0.38	0.74	0.15	7.28	0.2	2.27	1.53	0.44	AAA799.CD3.X2.Y7.tile.tissue.png	9	1	2000	9	3c5281e7cc3acf8eb3055507f7fed825	0	0	0	0	0	0	0	0	0	0	0	0	0	/home/dhl_ec/bnelissen/Slides/CD3_manuscript/CD3_slides/AAA799.CD3/AAA799.CD3.run1	255	0.7	0.06	0.7	0.06	-9.34767752067	-11.5590888504	2.24442724648	1.05426592187
2324.0	2244768.0	996.0	34185.0	2244768.0	4000000.0	22.0	9.0	1.26	1.6	1.32	0.05	7.33	0.39	0.77	0.14	8.19	0.3	2.27	1.52	0.47	AAA799.CD3.X2.Y8.tile.tissue.png	10	1	2000	10	9b7255c89601af24e9147659be822626	0	0	0	0	0	0	0	0	0	0	0	0	0	/home/dhl_ec/bnelissen/Slides/CD3_manuscript/CD3_slides/AAA799.CD3/AAA799.CD3.run1	255	0.7	0.06	0.7	0.06	-9.33674906058	-11.9825122984	2.94216798989	1.524663375
1078.0	1508595.0	515.0	21946.0	1508595.0	4000000.0	11.0	6.0	0.99	1.23	1.15	0.06	6.7	0.4	0.79	0.16	7.7	0.28	2.29	1.57	0.43	AAA799.CD3.X2.Y9.tile.tissue.png	11	1	2000	11	d9e5ba830079e4a206af8eaace43a986	0	0	0	0	0	0	0	0	0	0	0	0	0	/home/dhl_ec/bnelissen/Slides/CD3_manuscript/CD3_slides/AAA799.CD3/AAA799.CD3.run1	255	0.7	0.06	0.7	0.06	-9.20914572427	-11.8697533118	2.87594140572	1.17814637891
0.0	0.0	0.0	0.0	0.0	4000000.0	0.0	0.0	0.76	1.09	1.2	0.06	6.5	0.3	0.93	0.21	4.77	0.13	2.07	1.57	0.37	AAA799.CD3.X3.Y1.tile.tissue.png	12	1	2000	12	e9d604e247cfefc3430960a687fb65e5	0	0	0	0	0	0	0	0	0	0	0	0	0	/home/dhl_ec/bnelissen/Slides/CD3_manuscript/CD3_slides/AAA799.CD3/AAA799.CD3.run1	255	1.0	0.06	1.0	0.06	0.0	-10.6399106731	0.0	2.88482235752
1154.0	953597.0	277.0	7854.0	953597.0	4000000.0	4.0	1.0	0.9	1.08	1.19	0.05	8.18	0.39	0.79	0.18	7.52	0.25	2.33	1.57	0.41	AAA799.CD3.X3.Y2.tile.tissue.png	13	1	2000	13	071735f800e1e681c3338c92020d55f5	0	0	0	0	0	0	0	0	0	0	0	0	0	/home/dhl_ec/bnelissen/Slides/CD3_manuscript/CD3_slides/AAA799.CD3/AAA799.CD3.run1	255	0.7	0.06	0.7	0.06	-9.24502729508	-11.5073120767	2.03748782437	0.567290710938
0.0	3126989.0	0.0	21676.0	3126989.0	4000000.0	0.0	3.0	0.98	1.18	1.2	0.05	6.85	0.39	0.76	0.1	8.81	0.26	2.33	1.58	0.44	AAA799.CD3.X3.Y3.tile.tissue.png	14	1	2000	14	4b90ad839b75c33a7f76e76ba57cf140	0	0	0	0	0	0	0	0	0	0	0	0	0	/home/dhl_ec/bnelissen/Slides/CD3_manuscript/CD3_slides/AAA799.CD3/AAA799.CD3.run1	255	0.7	0.06	0.7	0.06	-8.93075879326	-11.9198363545	3.20613813397	0.52712384375
836.0	1966157.0	195.0	26541.0	1966157.0	4000000.0	3.0	7.0	0.92	1.15	1.18	0.05	7.04	0.41	0.78	0.14	8.23	0.29	2.32	1.58	0.43	AAA799.CD3.X3.Y4.tile.tissue.png	15	1	2000	15	f0e8e230848c7219ffcf10e7be9d54f8	0	0	0	0	0	0	0	0	0	0	0	0	0	/home/dhl_ec/bnelissen/Slides/CD3_manuscript/CD3_slides/AAA799.CD3/AAA799.CD3.run1	255	0.7	0.06	0.7	0.06	-10.0995194127	-12.0334927109	5.88381646124	0.943824703125
455.0	572547.0	234.0	19804.0	572547.0	4000000.0	5.0	19.0	0.88	1.09	1.17	0.05	7.18	0.4	0.81	0.19	7.26	0.24	2.33	1.58	0.41	AAA799.CD3.X3.Y5.tile.tissue.png	16	1	2000	16	2de51c585cfecb8dd2ec1fea72a0c811	0	0	0	0	0	0	0	0	0	0	0	0	0	/home/dhl_ec/bnelissen/Slides/CD3_manuscript/CD3_slides/AAA799.CD3/AAA799.CD3.run1	255	0.7	0.06	0.7	0.06	-9.79670736613	-12.2261727034	5.73043139165	1.20364211719
0.0	756556.0	0.0	30653.0	756556.0	4000000.0	0.0	19.0	1.17	1.56	1.15	0.05	8.11	0.4	0.79	0.19	6.95	0.17	2.3	1.58	0.4	AAA799.CD3.X3.Y6.tile.tissue.png	17	1	2000	17	b0c5149638a643819d845ce634c8e186	0	0	0	0	0	0	0	0	0	0	0	0	0	/home/dhl_ec/bnelissen/Slides/CD3_manuscript/CD3_slides/AAA799.CD3/AAA799.CD3.run1	255	0.7	0.06	0.7	0.06	-8.89405940346	-12.1379942859	6.04151004971	1.67726177734
322.0	2469889.0	153.0	24216.0	2469889.0	4000000.0	3.0	16.0	1.58	1.82	1.18	0.05	6.8	0.39	0.77	0.12	8.69	0.32	2.32	1.57	0.78	AAA799.CD3.X3.Y7.tile.tissue.png	18	1	2000	18	de28ffc9c760be0238d7b32699bd3653	0	0	0	0	0	0	0	0	0	0	0	0	0	/home/dhl_ec/bnelissen/Slides/CD3_manuscript/CD3_slides/AAA799.CD3/AAA799.CD3.run1	255	0.7	0.06	0.7	0.06	-9.24702279562	-11.6973975588	2.5228191178	1.078339
290.0	3454693.0	122.0	16679.0	3454693.0	4000000.0	3.0	2.0	0.96	1.17	1.23	0.05	6.77	0.39	0.76	0.08	9.47	0.35	2.3	1.58	0.99	AAA799.CD3.X3.Y8.tile.tissue.png	19	1	2000	19	8daa4a6d35551be5d702073c57cf3286	0	0	0	0	0	0	0	0	0	0	0	0	0	/home/dhl_ec/bnelissen/Slides/CD3_manuscript/CD3_slides/AAA799.CD3/AAA799.CD3.run1	255	0.7	0.06	0.7	0.06	-9.26709347443	-11.8835811343	2.5894964268	0.639514515625
517.0	885146.0	230.0	19653.0	885146.0	4000000.0	5.0	9.0	1.14	1.09	1.17	0.06	8.54	0.4	0.79	0.19	7.52	0.26	2.31	1.57	0.57	AAA799.CD3.X3.Y9.tile.tissue.png	20	1	2000	20	d952e4ab6faf6eacbba1f4bb5ddda786	0	0	0	0	0	0	0	0	0	0	0	0	0	/home/dhl_ec/bnelissen/Slides/CD3_manuscript/CD3_slides/AAA799.CD3/AAA799.CD3.run1	255	0.7	0.06	0.7	0.06	-9.17867957591	-11.7881841184	2.94268221253	1.09557682422
0.0	0.0	0.0	0.0	0.0	4000000.0	0.0	0.0	1.7	1.48	1.18	0.0600000000001	5.77	0.31	0.93	0.22	4.93	0.13	2.1	1.58	1.0	AAA799.CD3.X4.Y0.tile.tissue.png	21	1	2000	21	9f1a2387be23c91d7ab31739c20d75d9	0	0	0	0	0	0	0	0	0	0	0	0	0	/home/dhl_ec/bnelissen/Slides/CD3_manuscript/CD3_slides/AAA799.CD3/AAA799.CD3.run1	255	1.0	0.06	1.0	0.06	0.0	0.0	0.0	3.8825635
0.0	1680722.0	0.0	9459.0	1680722.0	4000000.0	0.0	2.0	1.59	1.11	1.17	0.0599999999999	8.79	0.4	0.77	0.15	7.67	0.2	2.22	1.55	1.13	AAA799.CD3.X4.Y1.tile.tissue.png	22	1	2000	22	ff762c0b3403e6ae9227e8d90f404aea	0	0	0	0	0	0	0	0	0	0	0	0	0	/home/dhl_ec/bnelissen/Slides/CD3_manuscript/CD3_slides/AAA799.CD3/AAA799.CD3.run1	255	0.7	0.06	0.7	0.06	-8.55570070145	-11.2550931065	1.86705071963	0.885124205078
2089.0	1926251.0	842.0	20942.0	1926251.0	4000000.0	18.0	9.0	1.46	1.07	1.11	0.04	6.92	0.42	0.82	0.16	8.91	0.32	2.47	1.65	1.19	AAA799.CD3.X4.Y2.tile.tissue.png	23	1	2000	23	6015d1c3f6223d03841c34b304b8eba1	0	0	0	0	0	0	0	0	0	0	0	0	0	/home/dhl_ec/bnelissen/Slides/CD3_manuscript/CD3_slides/AAA799.CD3/AAA799.CD3.run1	255	0.7	0.06	0.7	0.06	-9.54510428736	-11.8996267118	3.32175366289	0.638907765625
602.0	2356003.0	299.0	35287.0	2356003.0	4000000.0	7.0	16.0	2.11	2.54	1.3	0.05	7.93	0.43	0.81	0.13	8.93	0.34	2.46	1.63	1.13	AAA799.CD3.X4.Y3.tile.tissue.png	24	1	2000	24	ee16d251ecce4b90773060f51611629c	0	0	0	0	0	0	0	0	0	0	0	0	0	/home/dhl_ec/bnelissen/Slides/CD3_manuscript/CD3_slides/AAA799.CD3/AAA799.CD3.run1	255	0.7	0.06	0.7	0.06	-9.9609677138	-12.1659779117	6.49577243388	0.888314796875
0.0	629435.0	0.0	38989.0	629435.0	4000000.0	0.0	29.0	2.06	1.04	1.14	0.0500000000001	6.85	0.4	0.74	0.19	6.58	0.16	2.28	1.55	0.42	AAA799.CD3.X4.Y4.tile.tissue.png	25	1	2000	25	a76063ff8ca81fbc5365a4862758fae0	0	0	0	0	0	0	0	0	0	0	0	0	0	/home/dhl_ec/bnelissen/Slides/CD3_manuscript/CD3_slides/AAA799.CD3/AAA799.CD3.run1	255	0.7	0.06	0.7	0.06	-9.04893659499	-12.2091192512	5.66223437817	1.39865800977
0.0	15233.0	0.0	846.0	15233.0	4000000.0	0.0	1.0	1.02	0.98	1.17	0.0600000000001	6.72	0.36	0.87	0.21	5.65	0.13	2.1	1.56	0.37	AAA799.CD3.X4.Y5.tile.tissue.png	26	1	2000	26	0b2cf5e3a5219d7893b84694fbf2b305	0	0	0	0	0	0	0	0	0	0	0	0	0	/home/dhl_ec/bnelissen/Slides/CD3_manuscript/CD3_slides/AAA799.CD3/AAA799.CD3.run1	255	0.7	0.06	0.7	0.06	0.0	-10.3268239683	0.0129513882968	3.20270838862
105.0	673261.0	54.0	22410.0	673261.0	4000000.0	1.0	14.0	1.03	1.2	1.18	0.0699999999999	9.35	0.43	0.8	0.2	7.21	0.24	2.25	1.52	0.39	AAA799.CD3.X4.Y6.tile.tissue.png	27	1	2000	27	a7a270cc09bc7b59985af6caea2a14bf	0	0	0	0	0	0	0	0	0	0	0	0	0	/home/dhl_ec/bnelissen/Slides/CD3_manuscript/CD3_slides/AAA799.CD3/AAA799.CD3.run1	255	0.7	0.06	0.7	0.06	-9.7287955227	-11.9870418519	4.55838958263	1.49271081445
298.0	1884949.0	141.0	51934.0	1884949.0	4000000.0	3.0	26.0	1.76	1.76	1.21	0.0500000000001	8.23	0.44	0.8	0.16	8.55	0.31	2.47	1.63	0.53	AAA799.CD3.X4.Y7.tile.tissue.png	28	1	2000	28	3a579c4566f84bb66e4eeebdc3406aad	0	0	0	0	0	0	0	0	0	0	0	0	0	/home/dhl_ec/bnelissen/Slides/CD3_manuscript/CD3_slides/AAA799.CD3/AAA799.CD3.run1	255	0.7	0.06	0.7	0.06	-9.14662721858	-12.1832699457	4.25996218878	1.09749972656
406.0	3896495.0	171.0	10830.0	3896495.0	4000000.0	4.0	1.0	2.68	1.23	1.22	0.05	6.42	0.37	0.73	0.0599999999999	9.55	0.37	2.26	1.55	0.64	AAA799.CD3.X4.Y8.tile.tissue.png	29	1	2000	29	ce1071d7ab2e681c9a9fca58fc5a124d	0	0	0	0	0	0	0	0	0	0	0	0	0	/home/dhl_ec/bnelissen/Slides/CD3_manuscript/CD3_slides/AAA799.CD3/AAA799.CD3.run1	255	0.7	0.06	0.7	0.06	-8.91978029916	-11.9653004922	1.49651867735	0.20325371875
0.0	1246760.0	0.0	22885.0	1246760.0	4000000.0	0.0	4.0	1.59	1.01	1.16	0.0600000000001	7.06	0.38	0.8	0.16	7.12	0.21	2.27	1.53	0.44	AAA799.CD3.X4.Y9.tile.tissue.png	30	1	2000	30	3d4b14fb3d8bc6d240a2fe28890272a6	0	0	0	0	0	0	0	0	0	0	0	0	0	/home/dhl_ec/bnelissen/Slides/CD3_manuscript/CD3_slides/AAA799.CD3/AAA799.CD3.run1	255	0.7	0.06	0.7	0.06	-8.66831968901	-11.4888247551	2.35820870889	1.95289191406
0.0	1115675.0	0.0	9450.0	1115675.0	4000000.0	0.0	5.0	1.12	1.19	1.12	0.0599999999999	8.53	0.37	0.77	0.18	6.99	0.2	2.21	1.55	0.5	AAA799.CD3.X5.Y0.tile.tissue.png	31	1	2000	31	1f96bd0ec91275cbec990868bdfe0f83	0	0	0	0	0	0	0	0	0	0	0	0	0	/home/dhl_ec/bnelissen/Slides/CD3_manuscript/CD3_slides/AAA799.CD3/AAA799.CD3.run1	255	0.7	0.06	0.7	0.06	-8.04663747814	-11.4054229249	1.71804094811	1.36564936133
55.0	2994686.0	33.0	18439.0	2994686.0	4000000.0	1.0	4.0	0.94	1.15	1.19	0.04	9.92	0.37	0.74	0.1	8.9	0.34	2.35	1.69	0.51	AAA799.CD3.X5.Y1.tile.tissue.png	32	1	2000	32	e2ab2aad116f9bf949f0801a23604439	0	0	0	0	0	0	0	0	0	0	0	0	0	/home/dhl_ec/bnelissen/Slides/CD3_manuscript/CD3_slides/AAA799.CD3/AAA799.CD3.run1	255	0.7	0.06	0.7	0.06	-8.51043771452	-11.6930362248	2.24841961563	0.462796398437
1305.0	967171.0	548.0	29762.0	967171.0	4000000.0	10.0	18.0	1.24	2.31	1.15	0.0500000000001	7.1	0.39	0.74	0.18	7.39	0.25	2.31	1.54	0.99	AAA799.CD3.X5.Y2.tile.tissue.png	33	1	2000	33	c67a6f1da0da5e3ad9c836e0572efe61	0	0	0	0	0	0	0	0	0	0	0	0	0	/home/dhl_ec/bnelissen/Slides/CD3_manuscript/CD3_slides/AAA799.CD3/AAA799.CD3.run1	255	0.7	0.06	0.7	0.06	-9.65099223525	-12.1732190554	5.43632326212	0.677544867187
129.0	625463.0	56.0	45540.0	625463.0	4000000.0	1.0	51.0	0.9	2.32	1.16	0.04	7.03	0.39	0.75	0.2	7.19	0.24	2.33	1.55	1.18	AAA799.CD3.X5.Y3.tile.tissue.png	34	1	2000	34	46b955a24bc9bdaf850a421a6dd9827f	0	0	0	0	0	0	0	0	0	0	0	0	0	/home/dhl_ec/bnelissen/Slides/CD3_manuscript/CD3_slides/AAA799.CD3/AAA799.CD3.run1	255	0.7	0.06	0.7	0.06	-9.52971928214	-12.1853192613	5.31113830317	1.17670700195
0.0	1174631.0	0.0	27554.0	1174631.0	4000000.0	0.0	24.0	0.89	1.55	1.14	0.05	7.22	0.4	0.79	0.17	7.33	0.19	2.32	1.58	1.03	AAA799.CD3.X5.Y4.tile.tissue.png	35	1	2000	35	09fa0f3f6da35d9d7879c643896e8982	0	0	0	0	0	0	0	0	0	0	0	0	0	/home/dhl_ec/bnelissen/Slides/CD3_manuscript/CD3_slides/AAA799.CD3/AAA799.CD3.run1	255	0.7	0.06	0.7	0.06	-9.42403601535	-12.5372449283	5.10704346407	1.61438707813
0.0	62637.0	0.0	5917.0	62637.0	4000000.0	0.0	6.0	1.48	1.0	1.14	0.05	8.18	0.37	0.83	0.21	6.19	0.13	2.17	1.58	0.57	AAA799.CD3.X5.Y5.tile.tissue.png	36	1	2000	36	4030345bb671ac826dcc1d950912c2d8	0	0	0	0	0	0	0	0	0	0	0	0	0	/home/dhl_ec/bnelissen/Slides/CD3_manuscript/CD3_slides/AAA799.CD3/AAA799.CD3.run1	255	0.7	0.06	0.7	0.06	-8.20051875789	-11.987074719	5.67863399417	1.92548908203
0.0	806787.0	0.0	42949.0	806787.0	4000000.0	0.0	40.0	1.84	1.2	1.17	0.0600000000001	6.87	0.41	0.78	0.19	6.73	0.16	2.31	1.55	1.24	AAA799.CD3.X5.Y6.tile.tissue.png	37	1	2000	37	c4442a40386f31d708b99cbac53c9ac0	0	0	0	0	0	0	0	0	0	0	0	0	0	/home/dhl_ec/bnelissen/Slides/CD3_manuscript/CD3_slides/AAA799.CD3/AAA799.CD3.run1	255	0.7	0.06	0.7	0.06	-8.81916326592	-12.1637067195	4.51489580817	2.02252349023
69.0	3388897.0	36.0	23526.0	3388897.0	4000000.0	1.0	8.0	1.78	1.22	1.18	0.05	7.08	0.39	0.75	0.08	9.47	0.35	2.24	1.53	0.91	AAA799.CD3.X5.Y7.tile.tissue.png	38	1	2000	38	a4fbaf6b6c250eb09b93b0b15b16f6ba	0	0	0	0	0	0	0	0	0	0	0	0	0	/home/dhl_ec/bnelissen/Slides/CD3_manuscript/CD3_slides/AAA799.CD3/AAA799.CD3.run1	255	0.7	0.06	0.7	0.06	-9.18791232537	-11.9539578377	4.01109362741	0.646452734375
1510.0	2805422.0	571.0	13816.0	2805422.0	4000000.0	10.0	5.0	1.59	1.17	1.16	0.04	6.76	0.38	0.74	0.14	9.13	0.32	2.25	1.54	0.56	AAA799.CD3.X5.Y8.tile.tissue.png	39	1	2000	39	5b9d387781ddec65956024a9b1d19278	0	0	0	0	0	0	0	0	0	0	0	0	0	/home/dhl_ec/bnelissen/Slides/CD3_manuscript/CD3_slides/AAA799.CD3/AAA799.CD3.run1	255	0.7	0.06	0.7	0.06	-9.12268730001	-11.6299105297	1.71174135288	0.605197171875
873.0	203664.0	439.0	9169.0	203664.0	4000000.0	10.0	8.0	1.96	1.06	1.26	0.08	7.04	0.38	0.83	0.21	6.79	0.22	2.17	1.52	0.36	AAA799.CD3.X5.Y9.tile.tissue.png	40	1	2000	40	bf9f46a4cd8f5dd605e9479591a4558b	0	0	0	0	0	0	0	0	0	0	0	0	0	/home/dhl_ec/bnelissen/Slides/CD3_manuscript/CD3_slides/AAA799.CD3/AAA799.CD3.run1	255	0.7	0.06	0.7	0.06	-9.69881793648	-12.2751571812	3.37987900891	0.856677369141
320.0	1679126.0	157.0	8259.0	1679126.0	4000000.0	4.0	1.0	0.95	2.29	1.35	0.0899999999999	9.28	0.38	0.75	0.14	7.76	0.28	2.16	1.54	0.39	AAA799.CD3.X6.Y0.tile.tissue.png	41	1	2000	41	95ece3811d670e218e32f603ef49b347	0	0	0	0	0	0	0	0	0	0	0	0	0	/home/dhl_ec/bnelissen/Slides/CD3_manuscript/CD3_slides/AAA799.CD3/AAA799.CD3.run1	255	0.7	0.06	0.7	0.06	-8.81914231191	-11.2057146924	1.46163646806	0.598750332031
2186.0	2849628.0	964.0	18537.0	2849628.0	4000000.0	20.0	8.0	1.57	1.32	1.16	0.05	9.54	0.42	0.8	0.12	9.46	0.35	2.48	1.66	0.49	AAA799.CD3.X6.Y1.tile.tissue.png	42	1	2000	42	0ee20648b7c70ac8ad0c75c33107e8e9	0	0	0	0	0	0	0	0	0	0	0	0	0	/home/dhl_ec/bnelissen/Slides/CD3_manuscript/CD3_slides/AAA799.CD3/AAA799.CD3.run1	255	0.7	0.06	0.7	0.06	-9.05787382054	-11.7773428406	2.49561007031	0.47923259375
520.0	2194290.0	229.0	22999.0	2194290.0	4000000.0	5.0	4.0	1.1	1.19	1.25	0.05	8.27	0.41	0.75	0.13	8.38	0.3	2.28	1.52	0.41	AAA799.CD3.X6.Y2.tile.tissue.png	43	1	2000	43	c163cab40586c791b91815380fe45943	0	0	0	0	0	0	0	0	0	0	0	0	0	/home/dhl_ec/bnelissen/Slides/CD3_manuscript/CD3_slides/AAA799.CD3/AAA799.CD3.run1	255	0.7	0.06	0.7	0.06	-9.94022998865	-12.0259025557	6.4857538469	0.826179523438
0.0	809790.0	0.0	54309.0	809790.0	4000000.0	0.0	55.0	1.82	1.22	1.3	0.05	6.97	0.39	0.83	0.2	7.59	0.18	2.52	1.65	0.46	AAA799.CD3.X6.Y3.tile.tissue.png	44	1	2000	44	9f202263d1812563ab5c5a3e820620c8	0	0	0	0	0	0	0	0	0	0	0	0	0	/home/dhl_ec/bnelissen/Slides/CD3_manuscript/CD3_slides/AAA799.CD3/AAA799.CD3.run1	255	0.7	0.06	0.7	0.06	-9.24175902049	-12.2483815889	5.4433824121	1.57368478125
0.0	950674.0	0.0	26469.0	950674.0	4000000.0	0.0	13.0	0.97	1.24	1.13	0.05	6.93	0.38	0.75	0.17	6.8	0.17	2.24	1.53	0.42	AAA799.CD3.X6.Y4.tile.tissue.png	45	1	2000	45	be93e57b4c3d6b9109c7ce4b54783115	0	0	0	0	0	0	0	0	0	0	0	0	0	/home/dhl_ec/bnelissen/Slides/CD3_manuscript/CD3_slides/AAA799.CD3/AAA799.CD3.run1	255	0.7	0.06	0.7	0.06	-9.11114084485	-12.112832923	3.43583724424	1.27872707422
403.0	3540590.0	186.0	14669.0	3540590.0	4000000.0	4.0	3.0	1.27	1.09	1.17	0.04	6.71	0.37	0.73	0.0799999999999	9.15	0.34	2.22	1.53	0.42	AAA799.CD3.X6.Y5.tile.tissue.png	46	1	2000	46	10b93433b2465914539068f60a5d1c4f	0	0	0	0	0	0	0	0	0	0	0	0	0	/home/dhl_ec/bnelissen/Slides/CD3_manuscript/CD3_slides/AAA799.CD3/AAA799.CD3.run1	255	0.7	0.06	0.7	0.06	-9.10257975807	-11.6341748136	2.61706269647	0.476135921875
0.0	3270834.0	0.0	35928.0	3270834.0	4000000.0	0.0	10.0	0.95	1.13	1.2	0.04	6.69	0.39	0.77	0.0799999999999	8.66	0.26	2.27	1.53	0.43	AAA799.CD3.X6.Y6.tile.tissue.png	47	1	2000	47	9af3b29b96654b0dd730ba82b13a3b3e	0	0	0	0	0	0	0	0	0	0	0	0	0	/home/dhl_ec/bnelissen/Slides/CD3_manuscript/CD3_slides/AAA799.CD3/AAA799.CD3.run1	255	0.7	0.06	0.7	0.06	-8.69219462745	-11.8157731205	2.99217248951	0.686447328125
71.0	3698486.0	49.0	22515.0	3698486.0	4000000.0	1.0	2.0	0.97	1.18	1.15	0.0500000000002	6.66	0.39	0.75	0.0700000000002	9.44	0.37	2.28	1.53	0.46	AAA799.CD3.X6.Y7.tile.tissue.png	48	1	2000	48	221935996b2883b1ed015b7adfcf88f0	0	0	0	0	0	0	0	0	0	0	0	0	0	/home/dhl_ec/bnelissen/Slides/CD3_manuscript/CD3_slides/AAA799.CD3/AAA799.CD3.run1	255	0.7	0.06	0.7	0.06	-8.97160847408	-10.4999954779	1.83296217496	0.296015804687
643.0	2704190.0	322.0	40749.0	2704190.0	4000000.0	7.0	24.0	1.14	1.44	1.2	0.05	6.92	0.39	0.74	0.1	8.82	0.33	2.31	1.56	0.42	AAA799.CD3.X6.Y8.tile.tissue.png	49	1	2000	49	7b0e136f5bcc85771b8268d2dbfef4f7	0	0	0	0	0	0	0	0	0	0	0	0	0	/home/dhl_ec/bnelissen/Slides/CD3_manuscript/CD3_slides/AAA799.CD3/AAA799.CD3.run1	255	0.7	0.06	0.7	0.06	-9.37757637624	-11.3633735387	3.16845687383	1.11792553125
1222.0	452020.0	651.0	9308.0	452020.0	4000000.0	16.0	3.0	1.27	1.59	1.13	0.0599999999999	6.86	0.39	0.84	0.19	7.02	0.24	2.17	1.55	0.37	AAA799.CD3.X6.Y9.tile.tissue.png	50	1	2000	50	966042aed76673f7760259741753d8d3	0	0	0	0	0	0	0	0	0	0	0	0	0	/home/dhl_ec/bnelissen/Slides/CD3_manuscript/CD3_slides/AAA799.CD3/AAA799.CD3.run1	255	0.7	0.06	0.7	0.06	-9.03208586268	-12.2013596435	3.35163547372	1.01105752734
149.0	1237583.0	58.0	10182.0	1237583.0	4000000.0	1.0	4.0	0.92	1.66	1.17	0.0600000000002	7.46	0.37	0.74	0.17	7.46	0.26	2.18	1.53	0.39	AAA799.CD3.X7.Y0.tile.tissue.png	51	1	2000	51	89d22ddcad710afcc0ef75bded5643e0	0	0	0	0	0	0	0	0	0	0	0	0	0	/home/dhl_ec/bnelissen/Slides/CD3_manuscript/CD3_slides/AAA799.CD3/AAA799.CD3.run1	255	0.7	0.06	0.7	0.06	-9.22051659093	-11.5131378009	2.75808807022	1.26253746484
1114.0	3206595.0	488.0	14696.0	3206595.0	4000000.0	10.0	7.0	1.51	1.16	1.31	0.05	7.09	0.53	0.75	0.0899999999999	9.03	0.34	2.25	1.54	0.45	AAA799.CD3.X7.Y1.tile.tissue.png	52	1	2000	52	fc3d7797ceeaf5e81822ede7142fe1a7	0	0	0	0	0	0	0	0	0	0	0	0	0	/home/dhl_ec/bnelissen/Slides/CD3_manuscript/CD3_slides/AAA799.CD3/AAA799.CD3.run1	255	0.7	0.06	0.7	0.06	-9.29615760534	-11.4313021739	1.86016647678	0.269486523438
1300.0	2857612.0	550.0	36122.0	2857612.0	4000000.0	12.0	12.0	0.94	1.11	1.11	0.05	7.07	0.39	0.75	0.11	8.88	0.33	2.28	1.56	0.43	AAA799.CD3.X7.Y2.tile.tissue.png	53	1	2000	53	51fffe8df782625f48579eca9d813ef7	0	0	0	0	0	0	0	0	0	0	0	0	0	/home/dhl_ec/bnelissen/Slides/CD3_manuscript/CD3_slides/AAA799.CD3/AAA799.CD3.run1	255	0.7	0.06	0.7	0.06	-9.61806233974	-12.0448897085	5.87962770741	0.694579023437
463.0	2889645.0	239.0	34219.0	2889645.0	4000000.0	6.0	6.0	0.91	1.1	1.11	0.05	10.32	0.4	0.77	0.0999999999999	9.63	0.36	2.51	1.64	0.46	AAA799.CD3.X7.Y3.tile.tissue.png	54	1	2000	54	0540437261cfb8f970889d11c30771a9	0	0	0	0	0	0	0	0	0	0	0	0	0	/home/dhl_ec/bnelissen/Slides/CD3_manuscript/CD3_slides/AAA799.CD3/AAA799.CD3.run1	255	0.7	0.06	0.7	0.06	-9.71955511126	-12.2849685942	6.13182883019	1.04069439062
0.0	693436.0	0.0	10482.0	693436.0	4000000.0	0.0	1.0	0.91	1.1	1.25	0.0599999999999	9.92	0.41	0.83	0.21	7.34	0.17	2.34	1.64	0.39	AAA799.CD3.X7.Y4.tile.tissue.png	55	1	2000	55	3276fa622e679fbf53414c6e4cb99d12	0	0	0	0	0	0	0	0	0	0	0	0	0	/home/dhl_ec/bnelissen/Slides/CD3_manuscript/CD3_slides/AAA799.CD3/AAA799.CD3.run1	255	0.7	0.06	0.7	0.06	-8.79600115445	-11.6774388234	3.0143089995	1.31736913281
0.0	482229.0	0.0	11458.0	482229.0	4000000.0	0.0	3.0	0.86	1.23	1.17	0.0599999999999	7.84	0.38	0.82	0.2	6.49	0.15	2.23	1.55	0.48	AAA799.CD3.X7.Y5.tile.tissue.png	56	1	2000	56	a7e4fb5c7f84897a6d953b268e55de9b	0	0	0	0	0	0	0	0	0	0	0	0	0	/home/dhl_ec/bnelissen/Slides/CD3_manuscript/CD3_slides/AAA799.CD3/AAA799.CD3.run1	255	0.7	0.06	0.7	0.06	-7.61592425771	-11.5459395488	3.54783412453	1.95494335352
0.0	1626742.0	0.0	31506.0	1626742.0	4000000.0	0.0	9.0	0.95	1.03	1.2	0.0599999999999	6.86	0.39	0.76	0.15	7.29	0.2	2.29	1.53	0.55	AAA799.CD3.X7.Y6.tile.tissue.png	57	1	2000	57	3d7d17cdd1fa3eaecee2d67a989da860	0	0	0	0	0	0	0	0	0	0	0	0	0	/home/dhl_ec/bnelissen/Slides/CD3_manuscript/CD3_slides/AAA799.CD3/AAA799.CD3.run1	255	0.7	0.06	0.7	0.06	-9.27674006519	-11.5389335808	3.02550224448	1.14766975
254.0	1527460.0	118.0	23728.0	1527460.0	4000000.0	3.0	13.0	0.93	1.16	1.36	0.0600000000002	8.22	0.38	0.78	0.17	7.99	0.27	2.28	1.54	0.52	AAA799.CD3.X7.Y7.tile.tissue.png	58	1	2000	58	3dce65b45deb71404cc2348b75c60f05	0	0	0	0	0	0	0	0	0	0	0	0	0	/home/dhl_ec/bnelissen/Slides/CD3_manuscript/CD3_slides/AAA799.CD3/AAA799.CD3.run1	255	0.7	0.06	0.7	0.06	-9.33107371685	-11.4761846446	3.62146778229	1.93321776563
0.0	300688.0	0.0	6945.0	300688.0	4000000.0	0.0	5.0	1.27	1.02	1.21	0.0599999999999	7.56	0.38	0.84	0.21	6.38	0.15	2.22	1.53	1.02	AAA799.CD3.X7.Y8.tile.tissue.png	59	1	2000	59	7deeac6f267b6a3a1608ba41e2354231	0	0	0	0	0	0	0	0	0	0	0	0	0	/home/dhl_ec/bnelissen/Slides/CD3_manuscript/CD3_slides/AAA799.CD3/AAA799.CD3.run1	255	0.7	0.06	0.7	0.06	-9.18317019539	-12.0980881751	3.67683153229	1.37785090625
0.0	247481.0	0.0	3113.0	247481.0	4000000.0	0.0	1.0	1.0	1.3	1.27	0.0599999999999	7.84	0.38	0.87	0.21	6.42	0.14	2.15	1.54	1.25	AAA799.CD3.X8.Y0.tile.tissue.png	60	1	2000	60	439a2cac21b95eda041323e7c582ca31	0	0	0	0	0	0	0	0	0	0	0	0	0	/home/dhl_ec/bnelissen/Slides/CD3_manuscript/CD3_slides/AAA799.CD3/AAA799.CD3.run1	255	0.7	0.06	0.7	0.06	-6.42730620707	-11.4409575816	1.72584044621	2.56757713867
0.0	3249946.0	0.0	11507.0	3249946.0	4000000.0	0.0	2.0	1.32	1.37	1.21	0.05	9.98	0.37	0.74	0.0899999999999	8.59	0.26	2.23	1.54	0.57	AAA799.CD3.X8.Y1.tile.tissue.png	61	1	2000	61	f1de1ba88c2c96f9a3af63a1365dab77	0	0	0	0	0	0	0	0	0	0	0	0	0	/home/dhl_ec/bnelissen/Slides/CD3_manuscript/CD3_slides/AAA799.CD3/AAA799.CD3.run1	255	0.7	0.06	0.7	0.06	-8.24004701006	-11.5455211661	1.19207653591	0.21563721875
51.0	3635362.0	30.0	13829.0	3635362.0	4000000.0	1.0	2.0	1.59	1.09	1.14	0.0400000000002	7.08	0.39	0.74	0.0799999999999	9.29	0.37	2.25	1.55	0.42	AAA799.CD3.X8.Y2.tile.tissue.png	62	1	2000	62	07cb7bde24d63adf801f4d7bef6b8718	0	0	0	0	0	0	0	0	0	0	0	0	0	/home/dhl_ec/bnelissen/Slides/CD3_manuscript/CD3_slides/AAA799.CD3/AAA799.CD3.run1	255	0.7	0.06	0.7	0.06	-8.10370315912	-11.3511396326	1.12635341781	0.132084851562
0.0	3859000.0	0.0	10051.0	3859000.0	4000000.0	0.0	1.0	2.16	1.32	1.14	0.0500000000002	7.34	0.37	0.74	0.0599999999999	9.93	0.32	2.43	1.67	0.47	AAA799.CD3.X8.Y3.tile.tissue.png	63	1	2000	63	df16d5bb351104db7c3a4de210c8299b	0	0	0	0	0	0	0	0	0	0	0	0	0	/home/dhl_ec/bnelissen/Slides/CD3_manuscript/CD3_slides/AAA799.CD3/AAA799.CD3.run1	255	0.7	0.06	0.7	0.06	-8.45262676837	-11.8914131549	1.36686166375	0.147841421875
82.0	847088.0	57.0	6194.0	847088.0	4000000.0	1.0	4.0	1.28	1.12	1.21	0.05	8.36	0.37	0.81	0.19	8.06	0.27	2.32	1.65	0.41	AAA799.CD3.X8.Y4.tile.tissue.png	64	1	2000	64	812802aef07a94812774baa9a9cc2654	0	0	0	0	0	0	0	0	0	0	0	0	0	/home/dhl_ec/bnelissen/Slides/CD3_manuscript/CD3_slides/AAA799.CD3/AAA799.CD3.run1	255	0.7	0.06	0.7	0.06	-8.60071108045	-11.3804037131	1.97624919229	1.39065573437
0.0	53333.0	0.0	2354.0	53333.0	4000000.0	0.0	1.0	0.73	1.1	1.28	0.0599999999999	7.54	0.39	0.96	0.22	5.93	0.14	2.1	1.54	0.37	AAA799.CD3.X8.Y6.tile.tissue.png	65	1	2000	65	1fc280111d6901906454ab5b2273d74f	0	0	0	0	0	0	0	0	0	0	0	0	0	/home/dhl_ec/bnelissen/Slides/CD3_manuscript/CD3_slides/AAA799.CD3/AAA799.CD3.run1	255	0.7	0.06	0.7	0.06	0.0	-11.4998877788	3.35698728976	0.70630303772
0.0	43094.0	0.0	1259.0	43094.0	4000000.0	0.0	1.0	0.74	1.06	1.39	0.0900000000001	7.28	0.38	0.86	0.21	5.75	0.14	2.13	1.57	0.38	AAA799.CD3.X9.Y1.tile.tissue.png	66	1	2000	66	68689b14143250182cb9e4bb8a46c316	0	0	0	0	0	0	0	0	0	0	0	0	0	/home/dhl_ec/bnelissen/Slides/CD3_manuscript/CD3_slides/AAA799.CD3/AAA799.CD3.run1	255	0.7	0.06	0.7	0.06	0.0	-11.2636283759	2.70331100327	3.01779930756
1376.0	1192015.0	694.0	6987.0	1192015.0	4000000.0	16.0	1.0	0.83	1.02	1.15	0.05	6.9	0.37	0.78	0.17	7.5	0.27	2.33	1.53	0.4	AAA799.CD3.X9.Y2.tile.tissue.png	67	1	2000	67	bd6173d83444f9ddfa8c36e6205b75b7	0	0	0	0	0	0	0	0	0	0	0	0	0	/home/dhl_ec/bnelissen/Slides/CD3_manuscript/CD3_slides/AAA799.CD3/AAA799.CD3.run1	255	0.7	0.06	0.7	0.06	-8.69771326306	-11.2639927937	1.28128016832	1.11561296875
301.0	1014041.0	107.0	5654.0	1014041.0	4000000.0	2.0	1.0	0.85	1.24	1.26	0.0500000000002	7.74	0.38	0.81	0.18	7.57	0.26	2.33	1.59	0.58	AAA799.CD3.X9.Y3.tile.tissue.png	68	1	2000	68	ae90f419e4bcf0687fefbeaa233f05e0	0	0	0	0	0	0	0	0	0	0	0	0	0	/home/dhl_ec/bnelissen/Slides/CD3_manuscript/CD3_slides/AAA799.CD3/AAA799.CD3.run1	255	0.7	0.06	0.7	0.06	-8.56427951692	-11.2864485659	1.19784919399	1.71291002734
0.0	0.0	0.0	0.0	0.0	4000000.0	0.0	0.0	0.78	1.0	1.17	0.0599999999999	5.88	0.31	0.97	0.24	5.13	0.14	2.17	1.64	0.69	AAA799.CD3.X9.Y4.tile.tissue.png	69	1	2000	69	be7e786a0ba4b47582590276518d75c4	0	0	0	0	0	0	0	0	0	0	0	0	0	/home/dhl_ec/bnelissen/Slides/CD3_manuscript/CD3_slides/AAA799.CD3/AAA799.CD3.run1	255	1.0	0.06	1.0	0.06	0.0	0.0	0.0	4.194304
[truncated: 2 more columns]
