# Supplementary material for: SlideToolkit: An Assistive Toolset for the Histological Quantification of Whole Slide Images
Source: PLoS One. 2014 Nov 5;9(11):e110289. doi: 10.1371/journal.pone.0110289 (PMC4220929; doi:10.1371/journal.pone.0110289)
Supplement: RawData S1 — ICC and BlandAltman plot - measurements and r-script.zip. Measurements of Run1 and Run2, including the code for the calculation of the intraclass correlation coefficient (ICC) and the code for the Bland and Altman plot. (ZIP) [file pone.0110289.s003.zip › cellprofiler.measurements/run1.2097dc74c290723c5b33df45c493a444.DefaultOUT_Image.csv]

AreaOccupied_AreaOccupied_DAB_Nuclei	AreaOccupied_AreaOccupied_Tissue	AreaOccupied_Perimeter_DAB_Nuclei	AreaOccupied_Perimeter_Tissue	AreaOccupied_TotalArea_DAB_Nuclei	AreaOccupied_TotalArea_Tissue	Count_DAB_Nuclei	Count_Tissue	ExecutionTime_01LoadImages	ExecutionTime_02ColorToGray	ExecutionTime_03Smooth	ExecutionTime_04ImageMath	ExecutionTime_05IdentifyPrimaryObjects	ExecutionTime_06MeasureImageAreaOccupied	ExecutionTime_07UnmixColors	ExecutionTime_08MaskImage	ExecutionTime_09IdentifyPrimaryObjects	ExecutionTime_10MeasureImageAreaOccupied	ExecutionTime_11OverlayOutlines	ExecutionTime_12OverlayOutlines	ExecutionTime_13SaveImages	FileName_Original	Group_Index	Group_Number	Height_Original	ImageNumber	MD5Digest_Original	ModuleError_01LoadImages	ModuleError_02ColorToGray	ModuleError_03Smooth	ModuleError_04ImageMath	ModuleError_05IdentifyPrimaryObjects	ModuleError_06MeasureImageAreaOccupied	ModuleError_07UnmixColors	ModuleError_08MaskImage	ModuleError_09IdentifyPrimaryObjects	ModuleError_10MeasureImageAreaOccupied	ModuleError_11OverlayOutlines	ModuleError_12OverlayOutlines	ModuleError_13SaveImages	PathName_Original	Scaling_Original	Threshold_FinalThreshold_DAB_Nuclei	Threshold_FinalThreshold_Tissue	Threshold_OrigThreshold_DAB_Nuclei	Threshold_OrigThreshold_Tissue	Threshold_SumOfEntropies_DAB_Nuclei	Threshold_SumOfEntropies_Tissue	Threshold_WeightedVariance_DAB_Nuclei	Threshold_WeightedVariance_Tissue
280.0	1659166.0	139.0	9336.0	1659166.0	4000000.0	4.0	4.0	2.76	3.12	1.18	0.05	6.7	0.37	0.77	0.15	7.91	0.28	2.24	1.54	1.2	AAA248.CD3.location-1.X0.Y10.tile.tissue.png	1	1	2000	1	1061e9b443c04f15c2a563348d4a1903	0	0	0	0	0	0	0	0	0	0	0	0	0	/home/dhl_ec/bnelissen/Slides/CD3_manuscript/CD3_slides/AAA248.CD3.location-1/AAA248.CD3.location-1.run1	255	0.7	0.06	0.7	0.06	-9.37283698498	-11.6520093512	2.62623657673	1.14742388672
216.0	1998130.0	112.0	7791.0	1998130.0	4000000.0	3.0	1.0	1.97	2.37	1.16	0.05	6.37	0.36	0.73	0.13	7.82	0.27	2.18	1.54	1.15	AAA248.CD3.location-1.X0.Y11.tile.tissue.png	2	1	2000	2	adbd4183be9ddfd8ebb58f800c47330d	0	0	0	0	0	0	0	0	0	0	0	0	0	/home/dhl_ec/bnelissen/Slides/CD3_manuscript/CD3_slides/AAA248.CD3.location-1/AAA248.CD3.location-1.run1	255	0.7	0.06	0.7	0.06	-8.8535113458	-11.6568229265	1.70746234162	0.902523117188
398.0	660663.0	184.0	4920.0	660663.0	4000000.0	5.0	3.0	1.2	2.41	1.22	0.06	8.84	0.36	0.81	0.18	6.79	0.35	3.23	2.32	0.69	AAA248.CD3.location-1.X0.Y12.tile.tissue.png	3	1	2000	3	52ca4a71c8d33164cba3d0e8781c8381	0	0	0	0	0	0	0	0	0	0	0	0	0	/home/dhl_ec/bnelissen/Slides/CD3_manuscript/CD3_slides/AAA248.CD3.location-1/AAA248.CD3.location-1.run1	255	0.7	0.06	0.7	0.06	-9.09381763246	-11.279146137	2.49240052273	0.991738445312
0.0	0.0	0.0	0.0	0.0	4000000.0	0.0	0.0	2.18	2.55	1.81	0.06	6.06	0.29	0.85	0.36	7.21	0.23	3.37	2.57	0.65	AAA248.CD3.location-1.X0.Y3.tile.tissue.png	4	1	2000	4	fffa8ea5b5503f70ebb2edb418a55d6e	0	0	0	0	0	0	0	0	0	0	0	0	0	/home/dhl_ec/bnelissen/Slides/CD3_manuscript/CD3_slides/AAA248.CD3.location-1/AAA248.CD3.location-1.run1	255	1.0	0.06	1.0	0.06	0.0	-10.9920311566	0.0	3.00603975453
0.0	97234.0	0.0	3123.0	97234.0	4000000.0	0.0	3.0	2.36	2.89	1.15	0.08	10.66	0.63	1.45	0.35	9.15	0.25	3.21	2.3	0.67	AAA248.CD3.location-1.X0.Y4.tile.tissue.png	5	1	2000	5	facbd69395cc7fee911633fd45da01a0	0	0	0	0	0	0	0	0	0	0	0	0	0	/home/dhl_ec/bnelissen/Slides/CD3_manuscript/CD3_slides/AAA248.CD3.location-1/AAA248.CD3.location-1.run1	255	0.7	0.06	0.7	0.06	-6.11351748545	-11.7279806731	2.38458063053	2.09540542578
51.0	784197.0	34.0	7820.0	784197.0	4000000.0	1.0	8.0	3.44	2.62	1.8	0.08	10.26	0.46	0.99	0.28	10.24	0.4	3.41	2.29	0.67	AAA248.CD3.location-1.X0.Y5.tile.tissue.png	6	1	2000	6	d6099907678e0fece8dd9d45a46d4e68	0	0	0	0	0	0	0	0	0	0	0	0	0	/home/dhl_ec/bnelissen/Slides/CD3_manuscript/CD3_slides/AAA248.CD3.location-1/AAA248.CD3.location-1.run1	255	0.7	0.06	0.7	0.06	-8.09869651233	-11.1003282718	0.642743945865	1.41830899414
633.0	1397009.0	215.0	6832.0	1397009.0	4000000.0	3.0	3.0	3.58	1.62	1.16	0.05	7.02	0.97	1.82	0.32	11.49	0.4	3.36	2.3	0.67	AAA248.CD3.location-1.X0.Y6.tile.tissue.png	7	1	2000	7	642043ea2a794ac8df4d47855fbb8f42	0	0	0	0	0	0	0	0	0	0	0	0	0	/home/dhl_ec/bnelissen/Slides/CD3_manuscript/CD3_slides/AAA248.CD3.location-1/AAA248.CD3.location-1.run1	255	0.7	0.06	0.7	0.06	-8.34713989924	-10.9147911528	0.507315350908	0.68928046875
570.0	1342884.0	145.0	7264.0	1342884.0	4000000.0	2.0	3.0	3.1	2.03	1.18	0.06	7.25	0.37	0.76	0.16	7.25	0.4	3.44	1.91	0.45	AAA248.CD3.location-1.X0.Y7.tile.tissue.png	8	1	2000	8	39c42a23f503d961ee56e7e1b2b8e324	0	0	0	0	0	0	0	0	0	0	0	0	0	/home/dhl_ec/bnelissen/Slides/CD3_manuscript/CD3_slides/AAA248.CD3.location-1/AAA248.CD3.location-1.run1	255	0.7	0.06	0.7	0.06	-8.40041931258	-10.7590712733	0.594267521324	0.802483717773
565.0	1708507.0	144.0	12725.0	1708507.0	4000000.0	2.0	6.0	3.03	2.2	1.12	0.05	6.66	0.37	0.73	0.15	7.56	0.27	2.18	1.49	0.66	AAA248.CD3.location-1.X0.Y8.tile.tissue.png	9	1	2000	9	d3d0ea87a9acbdcd2f8dff27c471dc8f	0	0	0	0	0	0	0	0	0	0	0	0	0	/home/dhl_ec/bnelissen/Slides/CD3_manuscript/CD3_slides/AAA248.CD3.location-1/AAA248.CD3.location-1.run1	255	0.7	0.06	0.7	0.06	-9.3694165568	-11.5792430619	3.20821978188	0.8156464375
82.0	1749706.0	44.0	9236.0	1749706.0	4000000.0	1.0	2.0	3.37	3.13	1.28	0.05	6.74	0.37	0.73	0.15	7.54	0.43	3.4	1.66	0.62	AAA248.CD3.location-1.X0.Y9.tile.tissue.png	10	1	2000	10	2d9321ba06eea8692c9215193a203eb0	0	0	0	0	0	0	0	0	0	0	0	0	0	/home/dhl_ec/bnelissen/Slides/CD3_manuscript/CD3_slides/AAA248.CD3.location-1/AAA248.CD3.location-1.run1	255	0.7	0.06	0.7	0.06	-9.57733881064	-11.7038076061	2.83914754024	0.962679019531
1484.0	3845611.0	515.0	16416.0	3845611.0	4000000.0	9.0	1.0	2.64	1.26	1.8	0.07	10.3	0.63	1.21	0.09	11.27	0.36	3.38	2.29	0.7	AAA248.CD3.location-1.X1.Y10.tile.tissue.png	11	1	2000	11	48589fa558900658ce26fc6a3ad50ad6	0	0	0	0	0	0	0	0	0	0	0	0	0	/home/dhl_ec/bnelissen/Slides/CD3_manuscript/CD3_slides/AAA248.CD3.location-1/AAA248.CD3.location-1.run1	255	0.7	0.06	0.7	0.06	-9.85836147323	-11.3323680173	3.03169588043	0.19367678125
257.0	3971766.0	115.0	10469.0	3971766.0	4000000.0	3.0	1.0	2.86	1.91	1.15	0.05	6.36	0.56	1.2	0.09	9.45	0.37	2.17	1.51	0.44	AAA248.CD3.location-1.X1.Y11.tile.tissue.png	12	1	2000	12	905e433b3293c535f0a3da68d8575c13	0	0	0	0	0	0	0	0	0	0	0	0	0	/home/dhl_ec/bnelissen/Slides/CD3_manuscript/CD3_slides/AAA248.CD3.location-1/AAA248.CD3.location-1.run1	255	0.7	0.06	0.7	0.06	-9.21607295769	-11.305322123	1.55649105498	0.106922296875
1015.0	3051118.0	486.0	10335.0	3051118.0	4000000.0	12.0	2.0	3.62	1.69	1.16	0.06	6.49	0.36	0.71	0.09	8.4	0.33	2.13	1.47	0.64	AAA248.CD3.location-1.X1.Y12.tile.tissue.png	13	1	2000	13	0179c065ea01817ae413782bf227cac2	0	0	0	0	0	0	0	0	0	0	0	0	0	/home/dhl_ec/bnelissen/Slides/CD3_manuscript/CD3_slides/AAA248.CD3.location-1/AAA248.CD3.location-1.run1	255	0.7	0.06	0.7	0.06	-8.87781436529	-11.6807263048	1.26775986396	0.464455960937
0.0	3177.0	0.0	326.0	3177.0	4000000.0	0.0	1.0	3.55	2.11	1.29	0.06	6.64	0.37	0.85	0.21	5.66	0.13	2.05	1.51	0.38	AAA248.CD3.location-1.X1.Y13.tile.tissue.png	14	1	2000	14	dfaa5c3e055834baa4c32cea8c2cbe5f	0	0	0	0	0	0	0	0	0	0	0	0	0	/home/dhl_ec/bnelissen/Slides/CD3_manuscript/CD3_slides/AAA248.CD3.location-1/AAA248.CD3.location-1.run1	255	0.7	0.06	0.7	0.06	0.0	-12.0107630727	2.96053359596	2.11223047977
0.0	0.0	0.0	0.0	0.0	4000000.0	0.0	0.0	2.3	2.35	1.13	0.06	5.44	0.3	0.86	0.21	4.68	0.13	2.02	1.53	0.36	AAA248.CD3.location-1.X1.Y2.tile.tissue.png	15	1	2000	15	3eb09462b5c2cef6f4559c27ac2f8778	0	0	0	0	0	0	0	0	0	0	0	0	0	/home/dhl_ec/bnelissen/Slides/CD3_manuscript/CD3_slides/AAA248.CD3.location-1/AAA248.CD3.location-1.run1	255	1.0	0.06	1.0	0.06	0.0	0.0	0.0	6.1229195
137.0	1489305.0	70.0	7437.0	1489305.0	4000000.0	2.0	5.0	2.29	3.08	1.23	0.05	6.76	0.36	0.71	0.15	7.54	0.27	2.19	1.53	0.41	AAA248.CD3.location-1.X1.Y3.tile.tissue.png	16	1	2000	16	402c64086d45a15e777a0bb8b20a4624	0	0	0	0	0	0	0	0	0	0	0	0	0	/home/dhl_ec/bnelissen/Slides/CD3_manuscript/CD3_slides/AAA248.CD3.location-1/AAA248.CD3.location-1.run1	255	0.7	0.06	0.7	0.06	-7.13788788071	-10.3621920937	0.353218690848	0.574608421875
284.0	3767835.0	127.0	8320.0	3767835.0	4000000.0	2.0	2.0	2.45	2.4	1.15	0.05	6.74	0.37	0.74	0.07	9.36	0.36	2.21	1.51	0.64	AAA248.CD3.location-1.X1.Y4.tile.tissue.png	17	1	2000	17	26ca88e2df713975a04c3a3c5e60a371	0	0	0	0	0	0	0	0	0	0	0	0	0	/home/dhl_ec/bnelissen/Slides/CD3_manuscript/CD3_slides/AAA248.CD3.location-1/AAA248.CD3.location-1.run1	255	0.7	0.06	0.7	0.06	-7.23444490073	-10.546698694	0.141489902768	0.0790956972656
0.0	4000000.0	0.0	7996.0	4000000.0	4000000.0	0.0	1.0	4.06	2.92	1.8	0.0699999999999	8.24	0.47	1.19	0.0700000000001	12.87	0.46	3.28	2.32	1.12	AAA248.CD3.location-1.X1.Y5.tile.tissue.png	18	1	2000	18	229642389e0003b5fa234611c27c8f96	0	0	0	0	0	0	0	0	0	0	0	0	0	/home/dhl_ec/bnelissen/Slides/CD3_manuscript/CD3_slides/AAA248.CD3.location-1/AAA248.CD3.location-1.run1	255	0.7	0.06	0.7	0.06	-7.52344772557	0.0	0.177362377988	0.0242083945312
0.0	3999693.0	0.0	8056.0	3999693.0	4000000.0	0.0	1.0	2.55	2.85	1.1	0.0400000000001	6.04	0.36	0.7	0.0600000000001	8.86	0.29	2.12	1.49	1.03	AAA248.CD3.location-1.X1.Y6.tile.tissue.png	19	1	2000	19	415152809edb11ccd6eaa5af2fa62477	0	0	0	0	0	0	0	0	0	0	0	0	0	/home/dhl_ec/bnelissen/Slides/CD3_manuscript/CD3_slides/AAA248.CD3.location-1/AAA248.CD3.location-1.run1	255	0.7	0.06	0.7	0.06	-8.41635092684	-11.5768871267	0.254902613165	0.0416596991198
0.0	3999636.0	0.0	8088.0	3999636.0	4000000.0	0.0	1.0	2.14	1.45	1.78	0.0700000000001	9.44	0.56	1.19	0.08	13.12	0.49	3.26	2.29	0.71	AAA248.CD3.location-1.X1.Y7.tile.tissue.png	20	1	2000	20	ef1315812494a57cc0e190e953bfa457	0	0	0	0	0	0	0	0	0	0	0	0	0	/home/dhl_ec/bnelissen/Slides/CD3_manuscript/CD3_slides/AAA248.CD3.location-1/AAA248.CD3.location-1.run1	255	0.7	0.06	0.7	0.06	-8.37779617099	-11.5571738282	0.296720815263	0.0388306037539
1892.0	3981933.0	566.0	9139.0	3981933.0	4000000.0	9.0	1.0	3.0	2.15	1.14	0.05	6.5	0.37	0.73	0.0600000000001	9.5	0.57	3.76	2.46	0.68	AAA248.CD3.location-1.X1.Y8.tile.tissue.png	21	1	2000	21	167253d653b82bfae4a22c890ad6fd40	0	0	0	0	0	0	0	0	0	0	0	0	0	/home/dhl_ec/bnelissen/Slides/CD3_manuscript/CD3_slides/AAA248.CD3.location-1/AAA248.CD3.location-1.run1	255	0.7	0.06	0.7	0.06	-9.44315325299	-11.496133197	1.7864424238	0.135353097656
605.0	3968801.0	211.0	10327.0	3968801.0	4000000.0	4.0	1.0	2.74	2.38	1.09	0.05	6.77	0.36	0.73	0.0600000000001	9.47	0.36	2.21	1.53	0.43	AAA248.CD3.location-1.X1.Y9.tile.tissue.png	22	1	2000	22	9448c067cb303868291773359373f859	0	0	0	0	0	0	0	0	0	0	0	0	0	/home/dhl_ec/bnelissen/Slides/CD3_manuscript/CD3_slides/AAA248.CD3.location-1/AAA248.CD3.location-1.run1	255	0.7	0.06	0.7	0.06	-9.49587917006	-11.2638921967	2.74132746394	0.183980351563
244.0	1541694.0	82.0	8659.0	1541694.0	4000000.0	2.0	2.0	1.13	2.52	1.15	0.0600000000001	7.51	0.38	0.84	0.16	7.65	0.27	2.14	1.5	0.59	AAA248.CD3.location-1.X10.Y1.tile.tissue.png	23	1	2000	23	c587b3b24aa6161bc4e3e03040404944	0	0	0	0	0	0	0	0	0	0	0	0	0	/home/dhl_ec/bnelissen/Slides/CD3_manuscript/CD3_slides/AAA248.CD3.location-1/AAA248.CD3.location-1.run1	255	0.7	0.06	0.7	0.06	-8.72675944743	-11.8943486943	1.97819304001	0.96516009375
373.0	4000000.0	145.0	7996.0	4000000.0	4000000.0	3.0	1.0	2.37	2.42	1.15	0.04	5.81	0.29	0.74	0.04	9.73	0.63	3.35	1.55	0.62	AAA248.CD3.location-1.X10.Y10.tile.tissue.png	24	1	2000	24	5f40c2bd855ac048b8505ab77ce442c8	0	0	0	0	0	0	0	0	0	0	0	0	0	/home/dhl_ec/bnelissen/Slides/CD3_manuscript/CD3_slides/AAA248.CD3.location-1/AAA248.CD3.location-1.run1	255	0.7	0.0635897788535	0.7	0.0635897788535	-7.65511042589	0.0	0.0577384980808	0.0120729736328
424.0	4000000.0	185.0	7996.0	4000000.0	4000000.0	5.0	1.0	3.27	1.32	1.88	0.0699999999999	6.71	0.48	1.21	0.0599999999999	13.72	0.63	3.63	1.51	0.67	AAA248.CD3.location-1.X10.Y11.tile.tissue.png	25	1	2000	25	7a96b7dd0773b322b7b42d8bf8b33a2a	0	0	0	0	0	0	0	0	0	0	0	0	0	/home/dhl_ec/bnelissen/Slides/CD3_manuscript/CD3_slides/AAA248.CD3.location-1/AAA248.CD3.location-1.run1	255	0.7	0.0643583700195	0.7	0.0643583700195	-7.6348404976	0.0	0.0534890460542	0.0130138320312
161.0	4000000.0	82.0	7996.0	4000000.0	4000000.0	2.0	1.0	1.09	1.16	1.12	0.05	5.86	0.31	0.76	0.0500000000001	9.39	0.36	2.16	1.5	0.51	AAA248.CD3.location-1.X10.Y12.tile.tissue.png	26	1	2000	26	fe6330d3dfb41b3b6085668fbc6b38a1	0	0	0	0	0	0	0	0	0	0	0	0	0	/home/dhl_ec/bnelissen/Slides/CD3_manuscript/CD3_slides/AAA248.CD3.location-1/AAA248.CD3.location-1.run1	255	0.7	0.060249381561	0.7	0.060249381561	-8.01409698753	0.0	0.170415397629	0.0313311777344
325.0	3999628.0	118.0	8032.0	3999628.0	4000000.0	2.0	1.0	0.8	1.03	1.12	0.04	6.11	0.58	1.21	0.0799999999999	13.93	0.55	3.42	2.48	0.59	AAA248.CD3.location-1.X10.Y13.tile.tissue.png	27	1	2000	27	3cc282cfe338c4fec91dcad7dbb4ae74	0	0	0	0	0	0	0	0	0	0	0	0	0	/home/dhl_ec/bnelissen/Slides/CD3_manuscript/CD3_slides/AAA248.CD3.location-1/AAA248.CD3.location-1.run1	255	0.7	0.06	0.7	0.06	-8.60196941734	-11.8745689974	0.420449364804	0.0670883889465
933.0	3999109.0	465.0	8076.0	3999109.0	4000000.0	12.0	1.0	0.89	1.36	1.28	0.0699999999999	9.95	0.58	1.2	0.0799999999999	13.26	0.36	2.19	1.51	0.45	AAA248.CD3.location-1.X10.Y14.tile.tissue.png	28	1	2000	28	71162aeacff9180c50cb232940c8fd6b	0	0	0	0	0	0	0	0	0	0	0	0	0	/home/dhl_ec/bnelissen/Slides/CD3_manuscript/CD3_slides/AAA248.CD3.location-1/AAA248.CD3.location-1.run1	255	0.7	0.06	0.7	0.06	-8.82163708872	-12.013684012	0.72631112489	0.0580102198563
423.0	2398035.0	213.0	8612.0	2398035.0	4000000.0	4.0	1.0	1.23	1.76	1.09	0.0600000000001	6.4	0.36	0.75	0.12	8.1	0.51	3.46	2.32	0.62	AAA248.CD3.location-1.X10.Y15.tile.tissue.png	29	1	2000	29	e466ccc5c7ab64d7764671475bc5ca73	0	0	0	0	0	0	0	0	0	0	0	0	0	/home/dhl_ec/bnelissen/Slides/CD3_manuscript/CD3_slides/AAA248.CD3.location-1/AAA248.CD3.location-1.run1	255	0.7	0.06	0.7	0.06	-8.64170166406	-11.1790918208	1.31607526429	0.447849644531
0.0	0.0	0.0	0.0	0.0	4000000.0	0.0	0.0	3.33	2.19	1.15	0.0599999999999	5.51	0.3	0.89	0.21	4.62	0.12	2.03	1.54	0.53	AAA248.CD3.location-1.X10.Y16.tile.tissue.png	30	1	2000	30	c35a33f592c5c77b1eb18731a95ea57c	0	0	0	0	0	0	0	0	0	0	0	0	0	/home/dhl_ec/bnelissen/Slides/CD3_manuscript/CD3_slides/AAA248.CD3.location-1/AAA248.CD3.location-1.run1	255	1.0	0.06	1.0	0.06	0.0	0.0	0.0	3.249971
0.0	3831190.0	0.0	10938.0	3831190.0	4000000.0	0.0	2.0	2.88	2.63	1.88	0.0699999999999	10.97	0.56	1.19	0.09	12.51	0.46	3.3	2.37	0.62	AAA248.CD3.location-1.X10.Y2.tile.tissue.png	31	1	2000	31	8b9cf5a8b6d8e348fe4769628c71f42d	0	0	0	0	0	0	0	0	0	0	0	0	0	/home/dhl_ec/bnelissen/Slides/CD3_manuscript/CD3_slides/AAA248.CD3.location-1/AAA248.CD3.location-1.run1	255	0.7	0.06	0.7	0.06	-8.57141455456	-11.6524737942	1.26834534029	0.272003554687
57.0	3859531.0	32.0	11032.0	3859531.0	4000000.0	1.0	1.0	1.25	1.72	1.14	0.05	13.76	0.37	0.74	0.0599999999999	9.49	0.38	2.21	1.46	0.53	AAA248.CD3.location-1.X10.Y3.tile.tissue.png	32	1	2000	32	8ae12891f337da5c68c6c2f35dbe7f69	0	0	0	0	0	0	0	0	0	0	0	0	0	/home/dhl_ec/bnelissen/Slides/CD3_manuscript/CD3_slides/AAA248.CD3.location-1/AAA248.CD3.location-1.run1	255	0.7	0.0633683170055	0.7	0.0633683170055	-8.08479747879	-12.1447619341	0.968906960458	0.180982087891
135.0	3931133.0	68.0	9690.0	3931133.0	4000000.0	2.0	1.0	0.85	1.15	1.15	0.05	6.41	0.35	0.72	0.0599999999999	8.94	0.37	2.13	1.48	0.58	AAA248.CD3.location-1.X10.Y4.tile.tissue.png	33	1	2000	33	d93b1245c253569f043e0af82c23b659	0	0	0	0	0	0	0	0	0	0	0	0	0	/home/dhl_ec/bnelissen/Slides/CD3_manuscript/CD3_slides/AAA248.CD3.location-1/AAA248.CD3.location-1.run1	255	0.7	0.06	0.7	0.06	-8.02003095479	-11.0427651812	0.54907600947	0.105274759766
0.0	4000000.0	0.0	7996.0	4000000.0	4000000.0	0.0	1.0	1.8	1.77	1.79	0.0700000000001	9.65	0.48	1.19	0.0699999999999	12.72	0.46	3.27	1.89	0.93	AAA248.CD3.location-1.X10.Y5.tile.tissue.png	34	1	2000	34	98284cfee5ed2175e3de5f2d85105443	0	0	0	0	0	0	0	0	0	0	0	0	0	/home/dhl_ec/bnelissen/Slides/CD3_manuscript/CD3_slides/AAA248.CD3.location-1/AAA248.CD3.location-1.run1	255	0.7	0.06	0.7	0.06	-5.72358516879	-11.3578889639	0.553186625905	0.0816556142578
0.0	3997033.0	0.0	8154.0	3997033.0	4000000.0	0.0	1.0	2.51	2.04	1.81	0.0700000000002	10.28	0.56	1.17	0.0799999999999	12.54	0.46	3.31	2.3	0.78	AAA248.CD3.location-1.X10.Y6.tile.tissue.png	35	1	2000	35	0bd7e3f03c3aa6f9303bd497da1c1a5e	0	0	0	0	0	0	0	0	0	0	0	0	0	/home/dhl_ec/bnelissen/Slides/CD3_manuscript/CD3_slides/AAA248.CD3.location-1/AAA248.CD3.location-1.run1	255	0.7	0.06	0.7	0.06	-4.59096067867	-11.2753377968	0.1354950195	0.0453758103027
0.0	4000000.0	0.0	7996.0	4000000.0	4000000.0	0.0	1.0	1.43	1.85	1.15	0.05	6.79	0.3	0.73	0.05	9.12	0.29	2.18	1.53	0.49	AAA248.CD3.location-1.X10.Y7.tile.tissue.png	36	1	2000	36	791c440e115d0a20997a48dfc2855df8	0	0	0	0	0	0	0	0	0	0	0	0	0	/home/dhl_ec/bnelissen/Slides/CD3_manuscript/CD3_slides/AAA248.CD3.location-1/AAA248.CD3.location-1.run1	255	0.7	0.06	0.7	0.06	-7.21602042269	-11.251644743	0.12142867	0.0405488475342
0.0	4000000.0	0.0	7996.0	4000000.0	4000000.0	0.0	1.0	1.67	2.52	1.14	0.0500000000002	5.77	0.3	0.74	0.0500000000002	8.55	0.29	2.21	1.54	0.49	AAA248.CD3.location-1.X10.Y8.tile.tissue.png	37	1	2000	37	89e1983dfceab39a5620c93e3cd12a3f	0	0	0	0	0	0	0	0	0	0	0	0	0	/home/dhl_ec/bnelissen/Slides/CD3_manuscript/CD3_slides/AAA248.CD3.location-1/AAA248.CD3.location-1.run1	255	0.7	0.0605791003643	0.7	0.0605791003643	0.0	0.0	0.0650190742188	0.01803828125
0.0	4000000.0	0.0	7996.0	4000000.0	4000000.0	0.0	1.0	1.23	2.74	1.14	0.0500000000002	5.79	0.54	1.34	0.0699999999999	13.2	0.46	3.29	2.31	0.96	AAA248.CD3.location-1.X10.Y9.tile.tissue.png	38	1	2000	38	ba6cbae799cec761eb47c97dd9091162	0	0	0	0	0	0	0	0	0	0	0	0	0	/home/dhl_ec/bnelissen/Slides/CD3_manuscript/CD3_slides/AAA248.CD3.location-1/AAA248.CD3.location-1.run1	255	0.7	0.06	0.7	0.06	-7.66802787939	0.0	0.0584265772071	0.0148015849609
0.0	127157.0	0.0	5103.0	127157.0	4000000.0	0.0	8.0	1.54	2.66	1.22	0.0599999999999	7.62	0.56	1.33	0.31	9.08	0.22	3.17	2.41	0.57	AAA248.CD3.location-1.X11.Y1.tile.tissue.png	39	1	2000	39	cf4f6d0a61c8537f7a3a73d3a7e833d4	0	0	0	0	0	0	0	0	0	0	0	0	0	/home/dhl_ec/bnelissen/Slides/CD3_manuscript/CD3_slides/AAA248.CD3.location-1/AAA248.CD3.location-1.run1	255	0.7	0.06	0.7	0.06	-8.19795480151	-12.2780950185	2.34470763287	1.36308458301
0.0	4000000.0	0.0	7996.0	4000000.0	4000000.0	0.0	1.0	1.38	2.59	1.16	0.05	6.01	0.46	1.33	0.0800000000002	13.31	0.47	3.28	2.31	0.61	AAA248.CD3.location-1.X11.Y10.tile.tissue.png	40	1	2000	40	da831d5c266d505da58aa51f8637de46	0	0	0	0	0	0	0	0	0	0	0	0	0	/home/dhl_ec/bnelissen/Slides/CD3_manuscript/CD3_slides/AAA248.CD3.location-1/AAA248.CD3.location-1.run1	255	0.7	0.06	0.7	0.06	-6.95399395445	0.0	0.05760599746	0.0151082480469
55.0	4000000.0	28.0	7996.0	4000000.0	4000000.0	1.0	1.0	1.54	1.49	1.15	0.05	5.9	0.28	0.76	0.0500000000002	9.52	0.6	3.38	2.31	0.67	AAA248.CD3.location-1.X11.Y11.tile.tissue.png	41	1	2000	41	b0a8d37b4d068479decd0d7cf07fb17d	0	0	0	0	0	0	0	0	0	0	0	0	0	/home/dhl_ec/bnelissen/Slides/CD3_manuscript/CD3_slides/AAA248.CD3.location-1/AAA248.CD3.location-1.run1	255	0.7	0.0647531412243	0.7	0.0647531412243	-7.48842738178	0.0	0.0438583269652	0.00914929785156
59.0	4000000.0	32.0	7996.0	4000000.0	4000000.0	1.0	1.0	3.5	2.85	1.11	0.05	6.07	0.28	0.73	0.05	9.16	0.35	2.14	1.48	0.67	AAA248.CD3.location-1.X11.Y12.tile.tissue.png	42	1	2000	42	15dbaa8963588fcf66bcc7b8d6ba543f	0	0	0	0	0	0	0	0	0	0	0	0	0	/home/dhl_ec/bnelissen/Slides/CD3_manuscript/CD3_slides/AAA248.CD3.location-1/AAA248.CD3.location-1.run1	255	0.7	0.063743619849	0.7	0.063743619849	-7.14693171909	0.0	0.101491944107	0.0198559902344
752.0	4000000.0	273.0	7996.0	4000000.0	4000000.0	7.0	1.0	2.87	1.85	1.09	0.05	6.02	0.28	0.72	0.05	9.23	0.36	2.17	1.53	0.42	AAA248.CD3.location-1.X11.Y13.tile.tissue.png	43	1	2000	43	0187582ed70faa7e0ca3342071bf2415	0	0	0	0	0	0	0	0	0	0	0	0	0	/home/dhl_ec/bnelissen/Slides/CD3_manuscript/CD3_slides/AAA248.CD3.location-1/AAA248.CD3.location-1.run1	255	0.7	0.06	0.7	0.06	-8.57126483443	-11.9903581899	0.257784397866	0.0542206600952
444.0	3995763.0	205.0	8455.0	3995763.0	4000000.0	5.0	1.0	2.8	1.4	1.12	0.0500000000002	6.34	0.38	0.75	0.0699999999999	9.57	0.6	3.53	2.55	0.72	AAA248.CD3.location-1.X11.Y14.tile.tissue.png	44	1	2000	44	9c76f5573cfb668ab405124923c1514d	0	0	0	0	0	0	0	0	0	0	0	0	0	/home/dhl_ec/bnelissen/Slides/CD3_manuscript/CD3_slides/AAA248.CD3.location-1/AAA248.CD3.location-1.run1	255	0.7	0.06	0.7	0.06	-8.86576362152	-11.6564258979	0.720519159181	0.0682867495117
2740.0	3078861.0	1324.0	9720.0	3078861.0	4000000.0	36.0	2.0	2.33	2.54	1.79	0.0799999999999	7.07	0.56	1.2	0.13	12.54	0.5	3.27	2.35	0.66	AAA248.CD3.location-1.X11.Y15.tile.tissue.png	45	1	2000	45	e699ff7094a24c9010e4b0be77d2759f	0	0	0	0	0	0	0	0	0	0	0	0	0	/home/dhl_ec/bnelissen/Slides/CD3_manuscript/CD3_slides/AAA248.CD3.location-1/AAA248.CD3.location-1.run1	255	0.7	0.06	0.7	0.06	-9.13169379952	-11.6414357484	1.91024029086	0.447044101563
0.0	0.0	0.0	0.0	0.0	4000000.0	0.0	0.0	3.37	2.39	1.77	0.0899999999999	8.83	0.47	1.36	0.32	6.57	0.2	3.13	2.28	0.58	AAA248.CD3.location-1.X11.Y16.tile.tissue.png	46	1	2000	46	487a18ca649ca1e3de1f45314838270e	0	0	0	0	0	0	0	0	0	0	0	0	0	/home/dhl_ec/bnelissen/Slides/CD3_manuscript/CD3_slides/AAA248.CD3.location-1/AAA248.CD3.location-1.run1	255	1.0	0.06	1.0	0.06	0.0	-11.6895596746	0.0	5.43132325326
0.0	3849783.0	0.0	10823.0	3849783.0	4000000.0	0.0	2.0	3.15	1.56	1.77	0.0699999999999	10.73	0.41	0.75	0.0699999999999	10.75	0.37	2.76	1.47	0.51	AAA248.CD3.location-1.X11.Y2.tile.tissue.png	47	1	2000	47	8aee693f8de6aaade1eb2409f0a4220d	0	0	0	0	0	0	0	0	0	0	0	0	0	/home/dhl_ec/bnelissen/Slides/CD3_manuscript/CD3_slides/AAA248.CD3.location-1/AAA248.CD3.location-1.run1	255	0.7	0.06	0.7	0.06	-8.01221791773	-11.7872959356	1.25087056108	0.253256101563
95.0	3688049.0	42.0	16307.0	3688049.0	4000000.0	1.0	2.0	2.24	2.55	1.13	0.04	6.85	0.38	0.74	0.0699999999999	9.23	0.54	3.47	1.62	0.59	AAA248.CD3.location-1.X11.Y3.tile.tissue.png	48	1	2000	48	dafd5417ac58cf10e38c3c5153172df7	0	0	0	0	0	0	0	0	0	0	0	0	0	/home/dhl_ec/bnelissen/Slides/CD3_manuscript/CD3_slides/AAA248.CD3.location-1/AAA248.CD3.location-1.run1	255	0.7	0.06	0.7	0.06	-8.70112934891	-12.0860990406	1.71851427374	0.240194429687
511.0	3907676.0	175.0	10514.0	3907676.0	4000000.0	2.0	1.0	3.13	1.91	1.15	0.0500000000002	7.98	0.6	1.18	0.0900000000001	9.96	0.35	2.11	1.47	0.39	AAA248.CD3.location-1.X11.Y4.tile.tissue.png	49	1	2000	49	48f47e0f035ed4fc7b16af87b5c95af1	0	0	0	0	0	0	0	0	0	0	0	0	0	/home/dhl_ec/bnelissen/Slides/CD3_manuscript/CD3_slides/AAA248.CD3.location-1/AAA248.CD3.location-1.run1	255	0.7	0.06	0.7	0.06	-8.27745781865	-11.6505047728	0.847446705692	0.147273105469
0.0	3983609.0	0.0	8550.0	3983609.0	4000000.0	0.0	1.0	3.39	2.22	1.12	0.05	6.36	0.36	0.73	0.0599999999999	8.15	0.3	2.19	1.53	0.41	AAA248.CD3.location-1.X11.Y5.tile.tissue.png	50	1	2000	50	b2e9e7b36e51a6730e9997bd24d4caca	0	0	0	0	0	0	0	0	0	0	0	0	0	/home/dhl_ec/bnelissen/Slides/CD3_manuscript/CD3_slides/AAA248.CD3.location-1/AAA248.CD3.location-1.run1	255	0.7	0.06	0.7	0.06	0.0	-11.5044924772	0.413628571479	0.0857206708984
0.0	3999369.0	0.0	8036.0	3999369.0	4000000.0	0.0	1.0	2.24	2.64	1.11	0.05	6.63	0.38	0.76	0.0599999999999	8.35	0.29	2.18	1.53	0.44	AAA248.CD3.location-1.X11.Y6.tile.tissue.png	51	1	2000	51	89266c29aa71558baaf22687b5a580d0	0	0	0	0	0	0	0	0	0	0	0	0	0	/home/dhl_ec/bnelissen/Slides/CD3_manuscript/CD3_slides/AAA248.CD3.location-1/AAA248.CD3.location-1.run1	255	0.7	0.06	0.7	0.06	0.0	-11.320634819	0.271804252121	0.0732345507813
0.0	3969686.0	0.0	9111.0	3969686.0	4000000.0	0.0	1.0	2.74	2.94	1.32	0.0500000000002	6.75	0.38	0.76	0.0599999999999	9.3	0.3	2.2	1.54	0.47	AAA248.CD3.location-1.X11.Y7.tile.tissue.png	52	1	2000	52	144865dbfd3a3b0d594b5ba939740345	0	0	0	0	0	0	0	0	0	0	0	0	0	/home/dhl_ec/bnelissen/Slides/CD3_manuscript/CD3_slides/AAA248.CD3.location-1/AAA248.CD3.location-1.run1	255	0.7	0.06	0.7	0.06	-6.83813130949	-11.3834923978	0.184055786132	0.0386134521484
0.0	3995831.0	0.0	8212.0	3995831.0	4000000.0	0.0	1.0	1.0	2.07	1.25	0.05	6.5	0.38	0.75	0.0599999999999	8.35	0.3	2.19	1.53	0.5	AAA248.CD3.location-1.X11.Y8.tile.tissue.png	53	1	2000	53	1818f04510cf69dc4f298d6a73a30e8c	0	0	0	0	0	0	0	0	0	0	0	0	0	/home/dhl_ec/bnelissen/Slides/CD3_manuscript/CD3_slides/AAA248.CD3.location-1/AAA248.CD3.location-1.run1	255	0.7	0.06	0.7	0.06	0.0	-11.3478794901	0.0772764632688	0.0234506899719
323.0	4000000.0	80.0	7996.0	4000000.0	4000000.0	1.0	1.0	1.41	2.59	1.16	0.05	6.51	0.29	0.75	0.05	9.69	0.38	2.16	1.54	0.72	AAA248.CD3.location-1.X11.Y9.tile.tissue.png	54	1	2000	54	2038a03cbe4620552f67d47f3d1db8e7	0	0	0	0	0	0	0	0	0	0	0	0	0	/home/dhl_ec/bnelissen/Slides/CD3_manuscript/CD3_slides/AAA248.CD3.location-1/AAA248.CD3.location-1.run1	255	0.7	0.06	0.7	0.06	-7.01204183431	-10.8534375503	0.0795756628828	0.0294529273353
0.0	29086.0	0.0	2207.0	29086.0	4000000.0	0.0	4.0	2.46	2.62	1.18	0.0500000000002	6.85	0.37	0.85	0.21	5.94	0.14	2.07	1.53	0.5	AAA248.CD3.location-1.X12.Y1.tile.tissue.png	55	1	2000	55	06e501c29a395cec364e83436a5c1a4c	0	0	0	0	0	0	0	0	0	0	0	0	0	/home/dhl_ec/bnelissen/Slides/CD3_manuscript/CD3_slides/AAA248.CD3.location-1/AAA248.CD3.location-1.run1	255	0.7	0.06	0.7	0.06	0.0	-12.405876621	3.42072512334	1.86675250146
100.0	4000000.0	42.0	7996.0	4000000.0	4000000.0	1.0	1.0	2.62	2.36	1.21	0.05	6.33	0.46	1.23	0.0699999999999	9.96	0.61	3.65	2.52	0.75	AAA248.CD3.location-1.X12.Y10.tile.tissue.png	56	1	2000	56	51841797b866433ef7ea32528ab8739e	0	0	0	0	0	0	0	0	0	0	0	0	0	/home/dhl_ec/bnelissen/Slides/CD3_manuscript/CD3_slides/AAA248.CD3.location-1/AAA248.CD3.location-1.run1	255	0.7	0.06	0.7	0.06	-7.75577723844	-10.2956620729	0.069816609241	0.0126289955645
454.0	4000000.0	189.0	7996.0	4000000.0	4000000.0	3.0	1.0	4.48	2.71	1.83	0.0799999999999	8.95	0.53	1.35	0.0799999999999	14.19	0.56	3.18	2.31	0.6	AAA248.CD3.location-1.X12.Y11.tile.tissue.png	57	1	2000	57	5c6ee0329c88c207e96845dfc9da24e8	0	0	0	0	0	0	0	0	0	0	0	0	0	/home/dhl_ec/bnelissen/Slides/CD3_manuscript/CD3_slides/AAA248.CD3.location-1/AAA248.CD3.location-1.run1	255	0.7	0.06	0.7	0.06	-7.96995395194	0.0	0.0525436764814	0.00997109863281
12033.0	4000000.0	4786.0	7996.0	4000000.0	4000000.0	88.0	1.0	1.96	1.97	1.84	0.0800000000002	9.2	0.52	1.28	0.0699999999999	14.52	0.6	3.3	2.31	0.61	AAA248.CD3.location-1.X12.Y12.tile.tissue.png	58	1	2000	58	c0d1a3bfcc7bdd197b2e38ac096a1a65	0	0	0	0	0	0	0	0	0	0	0	0	0	/home/dhl_ec/bnelissen/Slides/CD3_manuscript/CD3_slides/AAA248.CD3.location-1/AAA248.CD3.location-1.run1	255	0.7	0.0612429666223	0.7	0.0612429666223	-7.44684153877	0.0	0.0945008633862	0.0603815507812
399.0	3983205.0	203.0	8138.0	3983205.0	4000000.0	5.0	1.0	1.28	1.89	1.76	0.0699999999999	11.34	0.62	1.35	0.0899999999999	9.92	0.55	3.44	2.35	0.68	AAA248.CD3.location-1.X12.Y13.tile.tissue.png	59	1	2000	59	1ace4c2984d067e8288171f9a3773b54	0	0	0	0	0	0	0	0	0	0	0	0	0	/home/dhl_ec/bnelissen/Slides/CD3_manuscript/CD3_slides/AAA248.CD3.location-1/AAA248.CD3.location-1.run1	255	0.7	0.06	0.7	0.06	-7.64548000754	-11.3036164849	0.168624951462	0.0409972651367
2531.0	3543820.0	900.0	14476.0	3543820.0	4000000.0	19.0	2.0	1.23	1.61	1.14	0.05	7.51	0.37	0.76	0.0800000000002	9.36	0.35	2.22	1.55	0.45	AAA248.CD3.location-1.X12.Y14.tile.tissue.png	60	1	2000	60	f1eb809b3b9e8990d6ba7e59feb030ca	0	0	0	0	0	0	0	0	0	0	0	0	0	/home/dhl_ec/bnelissen/Slides/CD3_manuscript/CD3_slides/AAA248.CD3.location-1/AAA248.CD3.location-1.run1	255	0.7	0.06	0.7	0.06	-9.1114219308	-12.018403767	1.34959601452	0.204651851562
3865.0	3243345.0	1769.0	11211.0	3243345.0	4000000.0	46.0	4.0	2.58	2.81	1.22	0.05	7.03	0.37	0.74	0.0899999999999	8.84	0.32	2.12	1.48	0.41	AAA248.CD3.location-1.X12.Y15.tile.tissue.png	61	1	2000	61	689477e12dc1c391030e149e1aed070e	0	0	0	0	0	0	0	0	0	0	0	0	0	/home/dhl_ec/bnelissen/Slides/CD3_manuscript/CD3_slides/AAA248.CD3.location-1/AAA248.CD3.location-1.run1	255	0.7	0.06	0.7	0.06	-8.87452316798	-11.7076539832	1.65818319661	0.318833632812
2327.0	1107333.0	1116.0	6288.0	1107333.0	4000000.0	27.0	1.0	2.68	1.98	1.12	0.05	7.35	0.37	0.84	0.17	7.59	0.26	2.15	1.54	0.38	AAA248.CD3.location-1.X12.Y16.tile.tissue.png	62	1	2000	62	c2ebcd1d87cabe43e3898d5e9c53896c	0	0	0	0	0	0	0	0	0	0	0	0	0	/home/dhl_ec/bnelissen/Slides/CD3_manuscript/CD3_slides/AAA248.CD3.location-1/AAA248.CD3.location-1.run1	255	0.7	0.06	0.7	0.06	-8.73819204248	-11.7600500808	1.64083973785	0.750135425781
0.0	3814911.0	0.0	11369.0	3814911.0	4000000.0	0.0	1.0	3.85	1.81	1.15	0.05	7.62	0.37	0.77	0.0699999999999	8.2	0.28	2.27	1.53	0.42	AAA248.CD3.location-1.X12.Y2.tile.tissue.png	63	1	2000	63	139d6b7fce6ccdd8ee6c076666cc4941	0	0	0	0	0	0	0	0	0	0	0	0	0	/home/dhl_ec/bnelissen/Slides/CD3_manuscript/CD3_slides/AAA248.CD3.location-1/AAA248.CD3.location-1.run1	255	0.7	0.06	0.7	0.06	0.0	-11.8451276884	1.287830568	0.23811996875
58.0	3866620.0	32.0	11417.0	3866620.0	4000000.0	1.0	1.0	1.6	3.17	1.16	0.05	7.15	0.38	0.77	0.0599999999999	9.59	0.38	2.23	1.54	0.42	AAA248.CD3.location-1.X12.Y3.tile.tissue.png	64	1	2000	64	e241bf2194a1eb898bd09eef52d42043	0	0	0	0	0	0	0	0	0	0	0	0	0	/home/dhl_ec/bnelissen/Slides/CD3_manuscript/CD3_slides/AAA248.CD3.location-1/AAA248.CD3.location-1.run1	255	0.7	0.06	0.7	0.06	-8.43072470092	-12.1437800362	0.964567863125	0.176959277344
153.0	3846203.0	73.0	11125.0	3846203.0	4000000.0	2.0	1.0	1.19	2.22	1.82	0.0699999999999	10.16	0.57	1.21	0.0899999999999	10.88	0.37	2.24	1.54	0.47	AAA248.CD3.location-1.X12.Y4.tile.tissue.png	65	1	2000	65	0d40a51eed6be49d0f65fdc4240f114a	0	0	0	0	0	0	0	0	0	0	0	0	0	/home/dhl_ec/bnelissen/Slides/CD3_manuscript/CD3_slides/AAA248.CD3.location-1/AAA248.CD3.location-1.run1	255	0.7	0.06	0.7	0.06	-8.10363974974	-11.9239124959	1.24420713997	0.163767101562
0.0	4000000.0	0.0	7996.0	4000000.0	4000000.0	0.0	1.0	0.94	1.46	1.18	0.0500000000002	6.93	0.46	1.2	0.0699999999999	11.93	0.47	3.34	2.29	0.63	AAA248.CD3.location-1.X12.Y5.tile.tissue.png	66	1	2000	66	ec18e42cf18b1c6335cbc7e34154c2b9	0	0	0	0	0	0	0	0	0	0	0	0	0	/home/dhl_ec/bnelissen/Slides/CD3_manuscript/CD3_slides/AAA248.CD3.location-1/AAA248.CD3.location-1.run1	255	0.7	0.06	0.7	0.06	0.0	-12.0368514928	0.652767375	0.103138128906
81.0	3999513.0	38.0	8043.0	3999513.0	4000000.0	1.0	1.0	1.29	1.46	1.17	0.04	6.89	0.38	0.76	0.0599999999999	9.42	0.6	3.35	2.3	0.62	AAA248.CD3.location-1.X12.Y6.tile.tissue.png	67	1	2000	67	12ce3587767cd14dc9b43c147f9a97f5	0	0	0	0	0	0	0	0	0	0	0	0	0	/home/dhl_ec/bnelissen/Slides/CD3_manuscript/CD3_slides/AAA248.CD3.location-1/AAA248.CD3.location-1.run1	255	0.7	0.06	0.7	0.06	-8.45347103462	-11.8283051641	0.386413276344	0.0797240541992
0.0	3999056.0	0.0	8084.0	3999056.0	4000000.0	0.0	1.0	1.39	1.8	1.16	0.04	8.61	0.38	0.94	0.0599999999999	9.34	0.31	2.2	1.53	0.42	AAA248.CD3.location-1.X12.Y7.tile.tissue.png	68	1	2000	68	e48d3bda8588f385d587fd073eeaf27b	0	0	0	0	0	0	0	0	0	0	0	0	0	/home/dhl_ec/bnelissen/Slides/CD3_manuscript/CD3_slides/AAA248.CD3.location-1/AAA248.CD3.location-1.run1	255	0.7	0.06	0.7	0.06	-6.20016405499	-11.6511028207	0.170395496573	0.0577734754639
0.0	4000000.0	0.0	7996.0	4000000.0	4000000.0	0.0	1.0	2.67	1.72	1.15	0.04	5.91	0.29	0.72	0.0500000000002	8.01	0.47	3.6	2.57	0.7	AAA248.CD3.location-1.X12.Y8.tile.tissue.png	69	1	2000	69	a96127693b356bc710b03c3528020b23	0	0	0	0	0	0	0	0	0	0	0	0	0	/home/dhl_ec/bnelissen/Slides/CD3_manuscript/CD3_slides/AAA248.CD3.location-1/AAA248.CD3.location-1.run1	255	0.7	0.06	0.7	0.06	0.0	0.0	0.0550513789062	0.0122208769531
73.0	4000000.0	44.0	7996.0	4000000.0	4000000.0	1.0	1.0	1.41	2.26	1.11	0.0400000000004	6.04	0.47	1.18	0.0500000000002	9.29	0.38	2.35	1.51	0.409999999999	AAA248.CD3.location-1.X12.Y9.tile.tissue.png	70	1	2000	70	8334c3eac7799d01cdf2df0a9d2847e2	0	0	0	0	0	0	0	0	0	0	0	0	0	/home/dhl_ec/bnelissen/Slides/CD3_manuscript/CD3_slides/AAA248.CD3.location-1/AAA248.CD3.location-1.run1	255	0.7	0.06	0.7	0.06	-7.30962020586	-9.93691495184	0.0721864791972	0.0204011881055
0.0	0.0	0.0	0.0	0.0	4000000.0	0.0	0.0	2.66	2.53	1.18	0.0599999999999	6.34	0.3	0.83	0.219999999999	4.73	0.13	2.03	1.52	0.37	AAA248.CD3.location-1.X13.Y1.tile.tissue.png	71	1	2000	71	4afdc1b3f6add36679814dc932bccb54	0	0	0	0	0	0	0	0	0	0	0	0	0	/home/dhl_ec/bnelissen/Slides/CD3_manuscript/CD3_slides/AAA248.CD3.location-1/AAA248.CD3.location-1.run1	255	1.0	0.06	1.0	0.06	0.0	-10.9521570934	0.0	5.49637053794
299.0	4000000.0	121.0	7996.0	4000000.0	4000000.0	3.0	1.0	1.1	1.92	1.19	0.0500000000002	5.88	0.3	0.75	0.0500000000002	9.57	0.579999999999	3.39	2.42	0.68	AAA248.CD3.location-1.X13.Y10.tile.tissue.png	72	1	2000	72	024f32f6e2dbeb97392e56db247a9572	0	0	0	0	0	0	0	0	0	0	0	0	0	/home/dhl_ec/bnelissen/Slides/CD3_manuscript/CD3_slides/AAA248.CD3.location-1/AAA248.CD3.location-1.run1	255	0.7	0.06	0.7	0.06	-7.79083882542	0.0	0.0519866420073	0.00903759570312
0.0	4000000.0	0.0	7996.0	4000000.0	4000000.0	0.0	1.0	2.67	2.48	1.14	0.0700000000002	8.65	0.51	1.35	0.0699999999997	13.59	0.48	3.47	2.3	0.69	AAA248.CD3.location-1.X13.Y11.tile.tissue.png	73	1	2000	73	c9f382dc5d68450d5867029e42fd0230	0	0	0	0	0	0	0	0	0	0	0	0	0	/home/dhl_ec/bnelissen/Slides/CD3_manuscript/CD3_slides/AAA248.CD3.location-1/AAA248.CD3.location-1.run1	255	0.7	0.06	0.7	0.06	-6.80129857447	0.0	0.0621056243331	0.0107033662109
3871.0	4000000.0	1487.0	7996.0	4000000.0	4000000.0	27.0	1.0	1.57	2.72	1.23	0.04	7.21	0.32	0.76	0.0500000000002	9.57	0.57	3.28	2.31	1.03	AAA248.CD3.location-1.X13.Y12.tile.tissue.png	74	1	2000	74	11ecfd1646614cd52924431a2fd751d5	0	0	0	0	0	0	0	0	0	0	0	0	0	/home/dhl_ec/bnelissen/Slides/CD3_manuscript/CD3_slides/AAA248.CD3.location-1/AAA248.CD3.location-1.run1	255	0.7	0.0603608292639	0.7	0.0603608292639	-6.69875896689	-10.8366873579	0.119147475281	0.0309069685907
2469.0	3535990.0	713.0	9892.0	3535990.0	4000000.0	13.0	1.0	2.22	3.1	1.53	0.0500000000002	6.63	0.59	1.22	0.11	8.96	0.54	3.3	2.28	1.01	AAA248.CD3.location-1.X13.Y13.tile.tissue.png	75	1	2000	75	2eab1559a1aa67df966c47175ab3d4b6	0	0	0	0	0	0	0	0	0	0	0	0	0	/home/dhl_ec/bnelissen/Slides/CD3_manuscript/CD3_slides/AAA248.CD3.location-1/AAA248.CD3.location-1.run1	255	0.7	0.06	0.7	0.06	-7.20745081254	-10.1192888305	0.240886992557	0.0963318476562
12696.0	3546637.0	5245.0	8191.0	3546637.0	4000000.0	107.0	1.0	2.8	1.46	1.76	0.0700000000002	7.11	0.38	0.74	0.0799999999999	10.14	0.35	2.19	1.54	0.41	AAA248.CD3.location-1.X13.Y14.tile.tissue.png	76	1	2000	76	51173140bd7aed3f28e2856b4916a924	0	0	0	0	0	0	0	0	0	0	0	0	0	/home/dhl_ec/bnelissen/Slides/CD3_manuscript/CD3_slides/AAA248.CD3.location-1/AAA248.CD3.location-1.run1	255	0.7	0.0723096518551	0.7	0.0723096518551	-7.72357277424	-10.4854709294	0.488777743152	0.279310132813
1444.0	3986380.0	675.0	9155.0	3986380.0	4000000.0	18.0	1.0	2.56	1.78	1.11	0.0499999999997	6.52	0.38	0.74	0.0499999999997	9.47	0.37	2.17	1.47	0.46	AAA248.CD3.location-1.X13.Y15.tile.tissue.png	77	1	2000	77	e467fab1e2a671e09634ab032abc9299	0	0	0	0	0	0	0	0	0	0	0	0	0	/home/dhl_ec/bnelissen/Slides/CD3_manuscript/CD3_slides/AAA248.CD3.location-1/AAA248.CD3.location-1.run1	255	0.7	0.06	0.7	0.06	-8.72148614658	-11.8256940494	1.16224849521	0.140443738281
1026.0	2595672.0	541.0	9433.0	2595672.0	4000000.0	14.0	2.0	2.45	1.7	1.08	0.0500000000002	6.59	0.38	0.73	0.11	8.09	0.31	2.1	1.48	0.39	AAA248.CD3.location-1.X13.Y16.tile.tissue.png	78	1	2000	78	cf3fc935a5ace923c7f4cc9c4216c869	0	0	0	0	0	0	0	0	0	0	0	0	0	/home/dhl_ec/bnelissen/Slides/CD3_manuscript/CD3_slides/AAA248.CD3.location-1/AAA248.CD3.location-1.run1	255	0.7	0.06	0.7	0.06	-8.43302820394	-11.6909220284	0.870510514025	0.547093804688
0.0	0.0	0.0	0.0	0.0	4000000.0	0.0	0.0	3.31	1.78	1.07	0.0599999999999	5.37	0.48	1.42	0.33	6.79	0.2	3.05	2.32	0.55	AAA248.CD3.location-1.X13.Y17.tile.tissue.png	79	1	2000	79	a9c0bf539606e6dc05e154e95d2c1a1c	0	0	0	0	0	0	0	0	0	0	0	0	0	/home/dhl_ec/bnelissen/Slides/CD3_manuscript/CD3_slides/AAA248.CD3.location-1/AAA248.CD3.location-1.run1	255	1.0	0.06	1.0	0.06	0.0	0.0	0.0	4.778449
96.0	3649051.0	42.0	8714.0	3649051.0	4000000.0	1.0	1.0	3.32	2.02	1.77	0.0700000000002	9.17	0.57	1.21	0.0999999999999	12.98	0.54	3.33	2.34	0.62	AAA248.CD3.location-1.X13.Y2.tile.tissue.png	80	1	2000	80	90a0c21fe6d847e8bdc1dd38e7f4b3b2	0	0	0	0	0	0	0	0	0	0	0	0	0	/home/dhl_ec/bnelissen/Slides/CD3_manuscript/CD3_slides/AAA248.CD3.location-1/AAA248.CD3.location-1.run1	255	0.7	0.06	0.7	0.06	-7.7400879658	-11.2420041715	0.537279197088	0.14507884375
335.0	3900559.0	160.0	9739.0	3900559.0	4000000.0	4.0	1.0	1.14	1.62	1.78	0.0700000000002	9.7	0.56	1.2	0.0900000000001	12.07	0.56	2.27	1.48	0.49	AAA248.CD3.location-1.X13.Y3.tile.tissue.png	81	1	2000	81	a1d6efba21fe80928f170eca00ac43d2	0	0	0	0	0	0	0	0	0	0	0	0	0	/home/dhl_ec/bnelissen/Slides/CD3_manuscript/CD3_slides/AAA248.CD3.location-1/AAA248.CD3.location-1.run1	255	0.7	0.06	0.7	0.06	-8.04390433682	-11.8616374832	0.654493349626	0.145644453125
197.0	3979804.0	91.0	8470.0	3979804.0	4000000.0	2.0	1.0	1.24	1.91	1.11	0.0500000000002	6.31	0.56	1.19	0.0899999999997	9.21	0.35	2.15	2.31	0.630000000001	AAA248.CD3.location-1.X13.Y4.tile.tissue.png	82	1	2000	82	b14c3ad6678cdd85f3f827eaae1d9102	0	0	0	0	0	0	0	0	0	0	0	0	0	/home/dhl_ec/bnelissen/Slides/CD3_manuscript/CD3_slides/AAA248.CD3.location-1/AAA248.CD3.location-1.run1	255	0.7	0.065205337996	0.7	0.065205337996	-7.71185659376	-11.3738584814	0.205196786403	0.0553516745605
295.0	3989802.0	102.0	8308.0	3989802.0	4000000.0	1.0	1.0	1.13	1.66	1.72	0.0500000000002	5.93	0.36	0.71	0.0599999999999	9.06	0.36	2.1	1.48	0.4	AAA248.CD3.location-1.X13.Y5.tile.tissue.png	83	1	2000	83	79a522e2daa6f2ae900791b31746ff7f	0	0	0	0	0	0	0	0	0	0	0	0	0	/home/dhl_ec/bnelissen/Slides/CD3_manuscript/CD3_slides/AAA248.CD3.location-1/AAA248.CD3.location-1.run1	255	0.7	0.065925670334	0.7	0.065925670334	-7.66775566048	-11.4140058887	0.142515472397	0.0307554561157
392.0	3995838.0	226.0	8238.0	3995838.0	4000000.0	5.0	1.0	1.91	2.16	1.06	0.0499999999997	6.61	0.36	0.71	0.0599999999999	9.01	0.35	2.09	1.47	0.4	AAA248.CD3.location-1.X13.Y6.tile.tissue.png	84	1	2000	84	205280ff21e3721690f41df4db03d131	0	0	0	0	0	0	0	0	0	0	0	0	0	/home/dhl_ec/bnelissen/Slides/CD3_manuscript/CD3_slides/AAA248.CD3.location-1/AAA248.CD3.location-1.run1	255	0.7	0.0602041033242	0.7	0.0602041033242	-7.53116608023	-11.6323113852	0.18908550456	0.0554610109253
0.0	4000000.0	0.0	7996.0	4000000.0	4000000.0	0.0	1.0	3.14	1.9	1.09	0.04	5.81	0.29	0.71	0.04	8.68	0.28	2.62	2.28	0.61	AAA248.CD3.location-1.X13.Y7.tile.tissue.png	85	1	2000	85	30767329cc720eb84de76e494c6e0038	0	0	0	0	0	0	0	0	0	0	0	0	0	/home/dhl_ec/bnelissen/Slides/CD3_manuscript/CD3_slides/AAA248.CD3.location-1/AAA248.CD3.location-1.run1	255	0.7	0.0610529816857	0.7	0.0610529816857	-6.8458117937	-11.6052273427	0.182859851172	0.0445947129211
0.0	4000000.0	0.0	7996.0	4000000.0	4000000.0	0.0	1.0	1.33	2.01	1.73	0.0700000000002	9.32	0.47	1.2	0.0700000000002	12.92	0.46	3.29	2.32	0.62	AAA248.CD3.location-1.X13.Y8.tile.tissue.png	86	1	2000	86	d73b1a79eebbfaadba04f113128a8aa3	0	0	0	0	0	0	0	0	0	0	0	0	0	/home/dhl_ec/bnelissen/Slides/CD3_manuscript/CD3_slides/AAA248.CD3.location-1/AAA248.CD3.location-1.run1	255	0.7	0.06	0.7	0.06	-6.7504146305	-11.6686199878	0.29233838032	0.0477252875977
0.0	4000000.0	0.0	7996.0	4000000.0	4000000.0	0.0	1.0	1.29	3.0	1.77	0.0700000000002	7.0	0.31	0.75	0.0500000000002	9.19	0.29	2.13	1.46	0.41	AAA248.CD3.location-1.X13.Y9.tile.tissue.png	87	1	2000	87	eeb02361e35ab21b8d06d5f14cea420b	0	0	0	0	0	0	0	0	0	0	0	0	0	/home/dhl_ec/bnelissen/Slides/CD3_manuscript/CD3_slides/AAA248.CD3.location-1/AAA248.CD3.location-1.run1	255	0.7	0.06	0.7	0.06	-7.05706021027	-11.2468080953	0.111167548981	0.0248366738663
0.0	0.0	0.0	0.0	0.0	4000000.0	0.0	0.0	1.74	1.69	1.13	0.0600000000004	6.37	0.3	0.82	0.23	4.54	0.13	2.0	1.52	0.36	AAA248.CD3.location-1.X14.Y1.tile.tissue.png	88	1	2000	88	7486018534c745ffc40b52c9be58e3a0	0	0	0	0	0	0	0	0	0	0	0	0	0	/home/dhl_ec/bnelissen/Slides/CD3_manuscript/CD3_slides/AAA248.CD3.location-1/AAA248.CD3.location-1.run1	255	1.0	0.06	1.0	0.06	0.0	-10.8160916488	0.0	6.24309425904
0.0	4000000.0	0.0	7996.0	4000000.0	4000000.0	0.0	1.0	0.949999999999	1.68	1.09	0.0500000000002	6.14	0.3	0.75	0.0499999999997	9.28	0.3	2.19	1.53	0.41	AAA248.CD3.location-1.X14.Y10.tile.tissue.png	89	1	2000	89	e52c8f85e5c3c92e74c49ef8a744568d	0	0	0	0	0	0	0	0	0	0	0	0	0	/home/dhl_ec/bnelissen/Slides/CD3_manuscript/CD3_slides/AAA248.CD3.location-1/AAA248.CD3.location-1.run1	255	0.7	0.06	0.7	0.06	-7.24582734876	-11.3787560582	0.120103509007	0.0215054064341
0.0	4000000.0	0.0	7996.0	4000000.0	4000000.0	0.0	1.0	4.07	2.91	1.2	0.0499999999997	5.92	0.3	0.75	0.0500000000002	9.3	0.3	2.19	1.55	0.56	AAA248.CD3.location-1.X14.Y11.tile.tissue.png	90	1	2000	90	f79e2f8f759e26472cc8081868ba2a4e	0	0	0	0	0	0	0	0	0	0	0	0	0	/home/dhl_ec/bnelissen/Slides/CD3_manuscript/CD3_slides/AAA248.CD3.location-1/AAA248.CD3.location-1.run1	255	0.7	0.06	0.7	0.06	-7.3966411317	0.0	0.0846876787815	0.0159368916016
75.0	4000000.0	36.0	7996.0	4000000.0	4000000.0	1.0	1.0	2.45	2.72	1.17	0.0499999999997	5.95	0.3	0.75	0.0500000000002	9.55	0.38	2.19	1.53	0.41	AAA248.CD3.location-1.X14.Y12.tile.tissue.png	91	1	2000	91	93f9e6ae8108d9b53bed9192146a3743	0	0	0	0	0	0	0	0	0	0	0	0	0	/home/dhl_ec/bnelissen/Slides/CD3_manuscript/CD3_slides/AAA248.CD3.location-1/AAA248.CD3.location-1.run1	255	0.7	0.06	0.7	0.06	-7.22360925187	0.0	0.0727075674033	0.0139667587891
0.0	4000000.0	0.0	7996.0	4000000.0	4000000.0	0.0	1.0	2.51	2.35	1.22	0.0500000000002	5.99	0.3	0.74	0.0500000000002	9.44	0.37	2.19	1.51	1.34	AAA248.CD3.location-1.X14.Y13.tile.tissue.png	92	1	2000	92	a16055ad714ea2fc5d3ded1697cfe24d	0	0	0	0	0	0	0	0	0	0	0	0	0	/home/dhl_ec/bnelissen/Slides/CD3_manuscript/CD3_slides/AAA248.CD3.location-1/AAA248.CD3.location-1.run1	255	0.7	0.06	0.7	0.06	-7.61289650376	0.0	0.0616589631263	0.0134443925781
51.0	4000000.0	29.0	7996.0	4000000.0	4000000.0	1.0	1.0	2.25	2.37	1.26	0.0500000000002	6.02	0.3	0.75	0.0500000000002	9.81	0.37	2.19	1.53	0.73	AAA248.CD3.location-1.X14.Y14.tile.tissue.png	93	1	2000	93	c92269a53313ac81ee01a84686dcd6ad	0	0	0	0	0	0	0	0	0	0	0	0	0	/home/dhl_ec/bnelissen/Slides/CD3_manuscript/CD3_slides/AAA248.CD3.location-1/AAA248.CD3.location-1.run1	255	0.7	0.06	0.7	0.06	-7.67681689521	0.0	0.104984493621	0.00995918066406
251.0	3881470.0	136.0	8305.0	3881470.0	4000000.0	4.0	1.0	2.42	2.19	1.13	0.0500000000002	7.61	0.37	0.76	0.0700000000002	9.63	0.38	3.02	1.86	0.62	AAA248.CD3.location-1.X14.Y15.tile.tissue.png	94	1	2000	94	4db6b4dcfa6be79161e492725513cca8	0	0	0	0	0	0	0	0	0	0	0	0	0	/home/dhl_ec/bnelissen/Slides/CD3_manuscript/CD3_slides/AAA248.CD3.location-1/AAA248.CD3.location-1.run1	255	0.7	0.06	0.7	0.06	-7.90518942014	-11.4313448174	0.62196881577	0.141098839844
1445.0	1233156.0	678.0	8236.0	1233156.0	4000000.0	16.0	5.0	2.04	2.75	1.8	0.0799999999999	10.5	0.58	1.25	0.26	10.1	0.39	3.25	2.3	0.6	AAA248.CD3.location-1.X14.Y16.tile.tissue.png	95	1	2000	95	8cc3d0054729b33f9c7398c5a0ceb926	0	0	0	0	0	0	0	0	0	0	0	0	0	/home/dhl_ec/bnelissen/Slides/CD3_manuscript/CD3_slides/AAA248.CD3.location-1/AAA248.CD3.location-1.run1	255	0.7	0.06	0.7	0.06	-8.61203732697	-11.5805399085	1.2875566464	0.837721074219
0.0	0.0	0.0	0.0	0.0	4000000.0	0.0	0.0	2.37	3.12	1.78	0.0799999999999	8.43	0.47	1.37	0.32	6.71	0.2	2.99	2.29	0.54	AAA248.CD3.location-1.X14.Y17.tile.tissue.png	96	1	2000	96	e47ce87c8c9d15be57fa5f7cb0a54168	0	0	0	0	0	0	0	0	0	0	0	0	0	/home/dhl_ec/bnelissen/Slides/CD3_manuscript/CD3_slides/AAA248.CD3.location-1/AAA248.CD3.location-1.run1	255	1.0	0.06	1.0	0.06	0.0	0.0	0.0	6.4109945
82.0	3539658.0	36.0	8862.0	3539658.0	4000000.0	1.0	2.0	2.56	1.85	1.79	0.0699999999997	9.9	0.56	1.19	0.11	12.84	0.53	3.28	2.28	0.62	AAA248.CD3.location-1.X14.Y2.tile.tissue.png	97	1	2000	97	fe73873f0bf44d257a0f2520dcd81165	0	0	0	0	0	0	0	0	0	0	0	0	0	/home/dhl_ec/bnelissen/Slides/CD3_manuscript/CD3_slides/AAA248.CD3.location-1/AAA248.CD3.location-1.run1	255	0.7	0.06	0.7	0.06	-7.62730583583	-11.3480621849	0.409221085789	0.172728203125
0.0	3990907.0	0.0	8320.0	3990907.0	4000000.0	0.0	1.0	2.87	1.42	1.76	0.0599999999999	9.83	0.56	1.21	0.0799999999999	10.13	0.47	2.42	1.53	0.43	AAA248.CD3.location-1.X14.Y3.tile.tissue.png	98	1	2000	98	7115440cc727ae2f50d3594822d24eec	0	0	0	0	0	0	0	0	0	0	0	0	0	/home/dhl_ec/bnelissen/Slides/CD3_manuscript/CD3_slides/AAA248.CD3.location-1/AAA248.CD3.location-1.run1	255	0.7	0.0658739754977	0.7	0.0658739754977	0.0	-11.7555849699	0.330171813074	0.0471053583984
0.0	3992190.0	0.0	8464.0	3992190.0	4000000.0	0.0	1.0	1.08	1.56	1.16	0.0500000000002	6.54	0.56	1.2	0.0799999999999	10.13	0.49	3.45	1.71	0.44	AAA248.CD3.location-1.X14.Y4.tile.tissue.png	99	1	2000	99	366ec33adc1447faa14280107f96d71d	0	0	0	0	0	0	0	0	0	0	0	0	0	/home/dhl_ec/bnelissen/Slides/CD3_manuscript/CD3_slides/AAA248.CD3.location-1/AAA248.CD3.location-1.run1	255	0.7	0.0618506340704	0.7	0.0618506340704	-5.78326779431	-11.470737132	0.236505934432	0.0528916888428
454.0	3956237.0	121.0	9045.0	3956237.0	4000000.0	1.0	1.0	3.47	1.34	1.08	0.0500000000002	6.24	0.36	0.72	0.0599999999999	9.02	0.35	2.16	1.54	0.59	AAA248.CD3.location-1.X14.Y5.tile.tissue.png	100	1	2000	100	f6862cd89cb6f7e953e9d4cf83da5736	0	0	0	0	0	0	0	0	0	0	0	0	0	/home/dhl_ec/bnelissen/Slides/CD3_manuscript/CD3_slides/AAA248.CD3.location-1/AAA248.CD3.location-1.run1	255	0.7	0.06	0.7	0.06	-7.89582060897	-11.0110454239	0.170791588795	0.04749606604
149.0	4000000.0	70.0	7996.0	4000000.0	4000000.0	1.0	1.0	2.63	1.44	1.15	0.0499999999997	6.15	0.3	0.75	0.0500000000002	9.5	0.37	2.18	1.52	0.43	AAA248.CD3.location-1.X14.Y6.tile.tissue.png	101	1	2000	101	5371b64cef887223076a8551482f51f4	0	0	0	0	0	0	0	0	0	0	0	0	0	/home/dhl_ec/bnelissen/Slides/CD3_manuscript/CD3_slides/AAA248.CD3.location-1/AAA248.CD3.location-1.run1	255	0.7	0.0637460416957	0.7	0.0637460416957	-7.81179945382	-11.627707547	0.175894479068	0.0409175418243
304.0	4000000.0	147.0	7996.0	4000000.0	4000000.0	3.0	1.0	2.81	3.59	1.1	0.0500000000002	6.16	0.47	1.25	0.0800000000004	12.89	0.36	2.18	1.52	0.43	AAA248.CD3.location-1.X14.Y7.tile.tissue.png	102	1	2000	102	59a24bc1870348dae070a5c1040497d4	0	0	0	0	0	0	0	0	0	0	0	0	0	/home/dhl_ec/bnelissen/Slides/CD3_manuscript/CD3_slides/AAA248.CD3.location-1/AAA248.CD3.location-1.run1	255	0.7	0.06	0.7	0.06	-8.44268853058	-11.2733591276	0.208012946555	0.0503890475006
743.0	4000000.0	333.0	7996.0	4000000.0	4000000.0	7.0	1.0	2.4	2.59	1.83	0.0700000000002	9.22	0.47	1.21	0.0700000000002	13.69	0.6	2.39	1.67	0.42	AAA248.CD3.location-1.X14.Y8.tile.tissue.png	103	1	2000	103	f7514dbbbf384e8a420be2a193378859	0	0	0	0	0	0	0	0	0	0	0	0	0	/home/dhl_ec/bnelissen/Slides/CD3_manuscript/CD3_slides/AAA248.CD3.location-1/AAA248.CD3.location-1.run1	255	0.7	0.06	0.7	0.06	-8.03537232456	-11.235877303	0.184084007972	0.0392923457642
166.0	4000000.0	60.0	7996.0	4000000.0	4000000.0	1.0	1.0	1.03	2.08	1.78	0.0800000000004	6.24	0.3	0.75	0.0500000000002	9.53	0.37	2.16	1.53	0.41	AAA248.CD3.location-1.X14.Y9.tile.tissue.png	104	1	2000	104	df05641f355cb00caf169a6f9f510555	0	0	0	0	0	0	0	0	0	0	0	0	0	/home/dhl_ec/bnelissen/Slides/CD3_manuscript/CD3_slides/AAA248.CD3.location-1/AAA248.CD3.location-1.run1	255	0.7	0.06	0.7	0.06	-8.10983062307	-11.3605876948	0.153669337011	0.0313310478802
0.0	0.0	0.0	0.0	0.0	4000000.0	0.0	0.0	3.09	2.07	1.11	0.0599999999999	5.2	0.28	0.82	0.2	4.3	0.12	1.94	1.47	0.35	AAA248.CD3.location-1.X15.Y1.tile.tissue.png	105	1	2000	105	cb24bf69aa985a8a05c492a8f64b6183	0	0	0	0	0	0	0	0	0	0	0	0	0	/home/dhl_ec/bnelissen/Slides/CD3_manuscript/CD3_slides/AAA248.CD3.location-1/AAA248.CD3.location-1.run1	255	1.0	0.06	1.0	0.06	0.0	0.0	0.0	7.780732
71.0	4000000.0	42.0	7996.0	4000000.0	4000000.0	1.0	1.0	2.99	2.95	1.22	0.0700000000002	10.32	0.47	1.28	0.0700000000002	13.5	0.57	3.31	2.38	0.62	AAA248.CD3.location-1.X15.Y10.tile.tissue.png	106	1	2000	106	12a615fe59dcf87334648e122389b436	0	0	0	0	0	0	0	0	0	0	0	0	0	/home/dhl_ec/bnelissen/Slides/CD3_manuscript/CD3_slides/AAA248.CD3.location-1/AAA248.CD3.location-1.run1	255	0.7	0.06	0.7	0.06	-7.57452027458	-11.5862750239	0.385395904467	0.0646805307007
0.0	3999903.0	0.0	8016.0	3999903.0	4000000.0	0.0	1.0	1.17	1.59	1.76	0.0700000000002	9.55	0.37	0.739999999999	0.0500000000002	9.32	0.46	3.33	2.33	0.61	AAA248.CD3.location-1.X15.Y11.tile.tissue.png	107	1	2000	107	4fe594a8414a94089a52bbb98e2a634b	0	0	0	0	0	0	0	0	0	0	0	0	0	/home/dhl_ec/bnelissen/Slides/CD3_manuscript/CD3_slides/AAA248.CD3.location-1/AAA248.CD3.location-1.run1	255	0.7	0.06	0.7	0.06	-7.22362509519	-11.4869229181	0.193630275543	0.0317321863022
51.0	4000000.0	30.0	7996.0	4000000.0	4000000.0	1.0	1.0	1.17	1.79	1.76	0.0699999999997	9.18	0.46	1.19	0.0700000000002	13.08	0.37	2.19	1.52	0.59	AAA248.CD3.location-1.X15.Y12.tile.tissue.png	108	1	2000	108	2de387694cb56f4d629bed80572f2714	0	0	0	0	0	0	0	0	0	0	0	0	0	/home/dhl_ec/bnelissen/Slides/CD3_manuscript/CD3_slides/AAA248.CD3.location-1/AAA248.CD3.location-1.run1	255	0.7	0.06	0.7	0.06	-7.19939751921	-11.2286141926	0.126819840688	0.0219818764343
0.0	4000000.0	0.0	7996.0	4000000.0	4000000.0	0.0	1.0	1.07	1.27	1.16	0.0500000000002	6.21	0.35	0.75	0.0500000000002	9.12	0.47	3.34	2.43	0.63	AAA248.CD3.location-1.X15.Y13.tile.tissue.png	109	1	2000	109	08ece280a6d305371f23c85fccf6562f	0	0	0	0	0	0	0	0	0	0	0	0	0	/home/dhl_ec/bnelissen/Slides/CD3_manuscript/CD3_slides/AAA248.CD3.location-1/AAA248.CD3.location-1.run1	255	0.7	0.06	0.7	0.06	-7.31051413286	-11.2199101648	0.107427195703	0.0276483611364
962.0	3998621.0	424.0	8252.0	3998621.0	4000000.0	11.0	1.0	1.22	1.54	1.05	0.0500000000002	6.24	0.62	1.2	0.0500000000002	9.45	0.37	2.1	1.47	0.55	AAA248.CD3.location-1.X15.Y14.tile.tissue.png	110	1	2000	110	56cb9b35ffcf4325a4d4c3a84f79c285	0	0	0	0	0	0	0	0	0	0	0	0	0	/home/dhl_ec/bnelissen/Slides/CD3_manuscript/CD3_slides/AAA248.CD3.location-1/AAA248.CD3.location-1.run1	255	0.7	0.06	0.7	0.06	-8.46541850829	-11.4109004753	0.569867347204	0.0817796496582
2404.0	3990383.0	1010.0	8842.0	3990383.0	4000000.0	21.0	1.0	1.91	3.45	1.1	0.0500000000002	6.28	0.37	0.74	0.0500000000002	9.21	0.35	2.1	1.48	0.84	AAA248.CD3.location-1.X15.Y15.tile.tissue.png	111	1	2000	111	3168f416abe318c1fb8a4a823f858bcd	0	0	0	0	0	0	0	0	0	0	0	0	0	/home/dhl_ec/bnelissen/Slides/CD3_manuscript/CD3_slides/AAA248.CD3.location-1/AAA248.CD3.location-1.run1	255	0.7	0.06	0.7	0.06	-8.85382045094	-10.9958853334	1.09273118888	0.1378541875
862.0	1424707.0	493.0	14311.0	1424707.0	4000000.0	14.0	3.0	2.01	3.09	1.19	0.0500000000002	7.01	0.57	1.28	0.27	11.31	0.4	3.38	2.54	0.69	AAA248.CD3.location-1.X15.Y16.tile.tissue.png	112	1	2000	112	f942cc731eb048170747b097ac61feda	0	0	0	0	0	0	0	0	0	0	0	0	0	/home/dhl_ec/bnelissen/Slides/CD3_manuscript/CD3_slides/AAA248.CD3.location-1/AAA248.CD3.location-1.run1	255	0.7	0.06	0.7	0.06	-8.86119714662	-11.4453707241	2.25854417338	0.436753304688
385.0	348580.0	193.0	3902.0	348580.0	4000000.0	5.0	1.0	2.74	2.47	1.15	0.0599999999999	6.47	0.57	1.32	0.2	6.83	0.38	3.19	2.32	0.59	AAA248.CD3.location-1.X15.Y17.tile.tissue.png	113	1	2000	113	a2ef9b5dc45f4b5bfac6dd422f19b5c4	0	0	0	0	0	0	0	0	0	0	0	0	0	/home/dhl_ec/bnelissen/Slides/CD3_manuscript/CD3_slides/AAA248.CD3.location-1/AAA248.CD3.location-1.run1	255	0.7	0.06	0.7	0.06	-8.53859699393	-11.2154898715	1.69985546458	0.951007415039
0.0	2741689.0	0.0	8495.0	2741689.0	4000000.0	0.0	1.0	3.03	1.49	1.79	0.0700000000002	7.79	0.57	1.2	0.16	12.09	0.38	3.3	2.31	0.41	AAA248.CD3.location-1.X15.Y2.tile.tissue.png	114	1	2000	114	a4eced523ea61634911a040618553d84	0	0	0	0	0	0	0	0	0	0	0	0	0	/home/dhl_ec/bnelissen/Slides/CD3_manuscript/CD3_slides/AAA248.CD3.location-1/AAA248.CD3.location-1.run1	255	0.7	0.06	0.7	0.06	-8.18375944714	-11.1734907417	0.481749649177	0.219950617188
149.0	4000000.0	72.0	7996.0	4000000.0	4000000.0	2.0	1.0	0.97	1.12	1.1	0.0499999999997	7.3	0.3	0.75	0.0500000000002	9.39	0.36	2.14	1.47	0.59	AAA248.CD3.location-1.X15.Y3.tile.tissue.png	115	1	2000	115	db1bf879f1f4f4caa20c4a90b392a794	0	0	0	0	0	0	0	0	0	0	0	0	0	/home/dhl_ec/bnelissen/Slides/CD3_manuscript/CD3_slides/AAA248.CD3.location-1/AAA248.CD3.location-1.run1	255	0.7	0.06	0.7	0.06	-7.67440274068	-11.6235227018	0.211079902219	0.0447210571289
76.0	4000000.0	40.0	7996.0	4000000.0	4000000.0	1.0	1.0	1.31	1.64	1.77	0.0699999999997	9.27	0.47	1.2	0.0699999999997	10.51	0.35	2.1	1.48	0.41	AAA248.CD3.location-1.X15.Y4.tile.tissue.png	116	1	2000	116	ffa4ec0c19a038771063da557b937065	0	0	0	0	0	0	0	0	0	0	0	0	0	/home/dhl_ec/bnelissen/Slides/CD3_manuscript/CD3_slides/AAA248.CD3.location-1/AAA248.CD3.location-1.run1	255	0.7	0.0678608277606	0.7	0.0678608277606	-7.25603106214	-11.00250919	0.154378667374	0.0235967097664
111.0	3994209.0	42.0	8207.0	3994209.0	4000000.0	1.0	1.0	1.25	1.74	1.77	0.0700000000002	9.47	0.56	1.2	0.0900000000001	13.49	0.56	3.33	2.47	0.71	AAA248.CD3.location-1.X15.Y5.tile.tissue.png	117	1	2000	117	d023c4fad35b0f43c9467ca43b0c1dbf	0	0	0	0	0	0	0	0	0	0	0	0	0	/home/dhl_ec/bnelissen/Slides/CD3_manuscript/CD3_slides/AAA248.CD3.location-1/AAA248.CD3.location-1.run1	255	0.7	0.0627811832152	0.7	0.0627811832152	-7.95226868127	-11.4612596801	0.169555256154	0.0333602389832
61.0	3998144.0	33.0	8112.0	3998144.0	4000000.0	1.0	1.0	1.24	1.59	1.66	0.0499999999997	7.93	0.56	1.2	0.0799999999999	11.7	0.36	2.17	1.52	0.409999999999	AAA248.CD3.location-1.X15.Y6.tile.tissue.png	118	1	2000	118	8a407be977aecffadf6876446eed658f	0	0	0	0	0	0	0	0	0	0	0	0	0	/home/dhl_ec/bnelissen/Slides/CD3_manuscript/CD3_slides/AAA248.CD3.location-1/AAA248.CD3.location-1.run1	255	0.7	0.06	0.7	0.06	-8.14926493175	-11.8419301742	0.317437938783	0.0705065996094
408.0	3999056.0	167.0	8054.0	3999056.0	4000000.0	3.0	1.0	1.06	2.04	1.77	0.0700000000002	10.25	0.57	1.2	0.0799999999999	11.39	0.35	2.12	1.48	0.39	AAA248.CD3.location-1.X15.Y7.tile.tissue.png	119	1	2000	119	47ca74da3f1885e60b325dbedd50b07f	0	0	0	0	0	0	0	0	0	0	0	0	0	/home/dhl_ec/bnelissen/Slides/CD3_manuscript/CD3_slides/AAA248.CD3.location-1/AAA248.CD3.location-1.run1	255	0.7	0.06	0.7	0.06	-8.35918897515	-11.9276045898	0.400325805177	0.0902759783936
150.0	3998297.0	88.0	8242.0	3998297.0	4000000.0	2.0	1.0	0.86	1.06	1.11	0.0500000000002	6.01	0.38	0.72	0.0700000000002	9.38	0.36	2.17	1.53	0.420000000001	AAA248.CD3.location-1.X15.Y8.tile.tissue.png	120	1	2000	120	4e16b76f299610d400dfbfd35d45af38	0	0	0	0	0	0	0	0	0	0	0	0	0	/home/dhl_ec/bnelissen/Slides/CD3_manuscript/CD3_slides/AAA248.CD3.location-1/AAA248.CD3.location-1.run1	255	0.7	0.06	0.7	0.06	-7.53715988032	-11.5535389974	0.320737866946	0.0546864384155
120.0	3999699.0	67.0	8037.0	3999699.0	4000000.0	2.0	1.0	1.01	2.37	1.18	0.0500000000002	7.14	0.39	0.75	0.0599999999999	9.62	0.37	2.16	1.54	0.43	AAA248.CD3.location-1.X15.Y9.tile.tissue.png	121	1	2000	121	eb4b59adc275623748f0225c11ae29d1	0	0	0	0	0	0	0	0	0	0	0	0	0	/home/dhl_ec/bnelissen/Slides/CD3_manuscript/CD3_slides/AAA248.CD3.location-1/AAA248.CD3.location-1.run1	255	0.7	0.06	0.7	0.06	-7.81976666727	-11.5830011977	0.306503794378	0.0562499032593
0.0	0.0	0.0	0.0	0.0	4000000.0	0.0	0.0	0.75	1.3	1.11	0.0599999999999	5.4	0.28	0.84	0.21	4.51	0.12	2.0	1.52	0.53	AAA248.CD3.location-1.X16.Y1.tile.tissue.png	122	1	2000	122	4d69d58f30e8e13995183e794adca840	0	0	0	0	0	0	0	0	0	0	0	0	0	/home/dhl_ec/bnelissen/Slides/CD3_manuscript/CD3_slides/AAA248.CD3.location-1/AAA248.CD3.location-1.run1	255	1.0	0.06	1.0	0.06	0.0	0.0	0.0	7.3462575
0.0	3993453.0	0.0	8776.0	3993453.0	4000000.0	0.0	1.0	1.22	2.19	1.8	0.0800000000004	8.16	0.36	1.25	0.0799999999999	13.2	0.46	3.05	2.33	0.63	AAA248.CD3.location-1.X16.Y10.tile.tissue.png	123	1	2000	123	d154c57908448a95032f10c490308d10	0	0	0	0	0	0	0	0	0	0	0	0	0	/home/dhl_ec/bnelissen/Slides/CD3_manuscript/CD3_slides/AAA248.CD3.location-1/AAA248.CD3.location-1.run1	255	0.7	0.06	0.7	0.06	-8.40076946724	-12.2381747066	1.06269778735	0.145065041992
424.0	3999633.0	213.0	8030.0	3999633.0	4000000.0	6.0	1.0	1.19	1.57	1.77	0.0499999999997	7.99	0.47	0.79	0.0600000000004	9.23	0.56	3.29	1.82	0.59	AAA248.CD3.location-1.X16.Y11.tile.tissue.png	124	1	2000	124	e5670e3f008356f6c291688994c66323	0	0	0	0	0	0	0	0	0	0	0	0	0	/home/dhl_ec/bnelissen/Slides/CD3_manuscript/CD3_slides/AAA248.CD3.location-1/AAA248.CD3.location-1.run1	255	0.7	0.06	0.7	0.06	-8.62199264235	-12.1024810863	0.546162842908	0.136545362488
59.0	3999287.0	32.0	8056.0	3999287.0	4000000.0	1.0	1.0	1.21	2.42	1.76	0.0700000000002	9.44	0.56	1.2	0.0800000000004	13.31	0.56	3.3	2.31	0.62	AAA248.CD3.location-1.X16.Y12.tile.tissue.png	125	1	2000	125	64f5936bbfd4de08162521e27141f08f	0	0	0	0	0	0	0	0	0	0	0	0	0	/home/dhl_ec/bnelissen/Slides/CD3_manuscript/CD3_slides/AAA248.CD3.location-1/AAA248.CD3.location-1.run1	255	0.7	0.06	0.7	0.06	-7.51107597159	-11.6269509095	0.320519814015	0.0462047741585
60.0	3999999.0	31.0	7998.0	3999999.0	4000000.0	1.0	1.0	1.04	1.38	1.77	0.0700000000002	8.08	0.35	0.72	0.0500000000002	9.01	0.35	2.09	1.48	0.45	AAA248.CD3.location-1.X16.Y13.tile.tissue.png	126	1	2000	126	9b17078eb0d04bfd2e53101768a5d4bf	0	0	0	0	0	0	0	0	0	0	0	0	0	/home/dhl_ec/bnelissen/Slides/CD3_manuscript/CD3_slides/AAA248.CD3.location-1/AAA248.CD3.location-1.run1	255	0.7	0.06	0.7	0.06	-8.24033264982	-11.603533449	0.406586764812	0.0558205595703
2588.0	3983260.0	1119.0	9287.0	3983260.0	4000000.0	25.0	1.0	2.55	2.83	1.77	0.0699999999997	9.87	0.56	1.18	0.0799999999999	13.14	0.55	3.25	2.3	0.77	AAA248.CD3.location-1.X16.Y14.tile.tissue.png	127	1	2000	127	986f91731e9d5cf2a84a2c21db730624	0	0	0	0	0	0	0	0	0	0	0	0	0	/home/dhl_ec/bnelissen/Slides/CD3_manuscript/CD3_slides/AAA248.CD3.location-1/AAA248.CD3.location-1.run1	255	0.7	0.06	0.7	0.06	-9.2040409643	-11.7810611545	1.18858313856	0.152130513184
2302.0	3981943.0	1019.0	9424.0	3981943.0	4000000.0	26.0	1.0	1.46	2.41	1.74	0.0700000000002	9.12	0.56	1.2	0.0900000000001	13.34	0.559999999999	3.31	2.3	0.84	AAA248.CD3.location-1.X16.Y15.tile.tissue.png	128	1	2000	128	fe68c7264e856ddeafe59190998747d5	0	0	0	0	0	0	0	0	0	0	0	0	0	/home/dhl_ec/bnelissen/Slides/CD3_manuscript/CD3_slides/AAA248.CD3.location-1/AAA248.CD3.location-1.run1	255	0.7	0.06	0.7	0.06	-9.2598622637	-11.7492682762	1.4873975096	0.165408964844
5722.0	3950953.0	2111.0	9793.0	3950953.0	4000000.0	43.0	1.0	1.36	2.63	1.77	0.0700000000002	9.47	0.56	1.2	0.0899999999997	13.49	0.55	3.26	2.26	0.79	AAA248.CD3.location-1.X16.Y16.tile.tissue.png	129	1	2000	129	2ea2fef0e105fa71423b3fbc78acda99	0	0	0	0	0	0	0	0	0	0	0	0	0	/home/dhl_ec/bnelissen/Slides/CD3_manuscript/CD3_slides/AAA248.CD3.location-1/AAA248.CD3.location-1.run1	255	0.7	0.06	0.7	0.06	-9.23090226067	-11.9847429787	1.44655651748	0.241842042969
1444.0	1635188.0	730.0	6452.0	1635188.0	4000000.0	18.0	1.0	1.13	1.27	1.17	0.0599999999999	6.7	0.37	0.76	0.15	7.6	0.27	2.1	1.51	0.39	AAA248.CD3.location-1.X16.Y17.tile.tissue.png	130	1	2000	130	20ac983401244bed4d5a76805c0843b0	0	0	0	0	0	0	0	0	0	0	0	0	0	/home/dhl_ec/bnelissen/Slides/CD3_manuscript/CD3_slides/AAA248.CD3.location-1/AAA248.CD3.location-1.run1	255	0.7	0.06	0.7	0.06	-9.05733908983	-11.6849639056	2.30114471416	0.885979335938
72.0	3080936.0	41.0	9566.0	3080936.0	4000000.0	1.0	3.0	2.72	2.36	1.14	0.0500000000002	6.53	0.36	0.72	0.0899999999997	8.83	0.56	3.65	2.45	0.61	AAA248.CD3.location-1.X16.Y2.tile.tissue.png	131	1	2000	131	5fdfbfacadd71b4f6a466e306fec1df2	0	0	0	0	0	0	0	0	0	0	0	0	0	/home/dhl_ec/bnelissen/Slides/CD3_manuscript/CD3_slides/AAA248.CD3.location-1/AAA248.CD3.location-1.run1	255	0.7	0.06	0.7	0.06	-8.46755838507	-11.4225368451	0.779302638462	0.297991671875
0.0	4000000.0	0.0	7996.0	4000000.0	4000000.0	0.0	1.0	3.6	1.92	1.14	0.0699999999997	9.54	0.3	0.74	0.0500000000002	9.13	0.3	2.18	1.53	0.42	AAA248.CD3.location-1.X16.Y3.tile.tissue.png	132	1	2000	132	8a7131348c5666a338226cd4d7dbd5eb	0	0	0	0	0	0	0	0	0	0	0	0	0	/home/dhl_ec/bnelissen/Slides/CD3_manuscript/CD3_slides/AAA248.CD3.location-1/AAA248.CD3.location-1.run1	255	0.7	0.0608322398833	0.7	0.0608322398833	-8.1786285073	-12.2265060697	0.221755849285	0.0614684848785
0.0	4000000.0	0.0	7996.0	4000000.0	4000000.0	0.0	1.0	2.92	2.52	1.23	0.0499999999997	5.75	0.3	0.76	0.0500000000002	9.22	0.29	2.16	1.52	0.43	AAA248.CD3.location-1.X16.Y4.tile.tissue.png	133	1	2000	133	cfb71b01c8a380effe5adeab62dcc24a	0	0	0	0	0	0	0	0	0	0	0	0	0	/home/dhl_ec/bnelissen/Slides/CD3_manuscript/CD3_slides/AAA248.CD3.location-1/AAA248.CD3.location-1.run1	255	0.7	0.0668047356307	0.7	0.0668047356307	-8.47145925076	0.0	0.131002862928	0.0189625117187
81.0	3993971.0	40.0	8372.0	3993971.0	4000000.0	1.0	1.0	3.66	2.09	1.11	0.0499999999997	7.31	0.37	0.75	0.0599999999999	9.07	0.56	3.6	1.49	0.47	AAA248.CD3.location-1.X16.Y5.tile.tissue.png	134	1	2000	134	1249f6430b4e695efefb32ce0db84e85	0	0	0	0	0	0	0	0	0	0	0	0	0	/home/dhl_ec/bnelissen/Slides/CD3_manuscript/CD3_slides/AAA248.CD3.location-1/AAA248.CD3.location-1.run1	255	0.7	0.06	0.7	0.06	-8.13503818629	-11.7453130438	0.278151191792	0.0571714567871
213.0	3995884.0	86.0	8278.0	3995884.0	4000000.0	2.0	1.0	2.6	2.74	1.18	0.0500000000002	7.25	0.56	1.19	0.0799999999999	10.1	0.37	3.42	2.34	0.62	AAA248.CD3.location-1.X16.Y6.tile.tissue.png	135	1	2000	135	7c3407a14676286efb421be64c3a96b7	0	0	0	0	0	0	0	0	0	0	0	0	0	/home/dhl_ec/bnelissen/Slides/CD3_manuscript/CD3_slides/AAA248.CD3.location-1/AAA248.CD3.location-1.run1	255	0.7	0.06	0.7	0.06	-8.54209033577	-11.8911453084	0.304914395552	0.0616084249268
999.0	3994397.0	391.0	8555.0	3994397.0	4000000.0	7.0	1.0	2.94	2.49	1.19	0.0500000000002	6.34	0.410000000001	0.91	0.0699999999997	9.68	0.379999999999	2.2	1.53	0.419999999999	AAA248.CD3.location-1.X16.Y7.tile.tissue.png	136	1	2000	136	0dc253ea3e0beeada8fb523e52e947df	0	0	0	0	0	0	0	0	0	0	0	0	0	/home/dhl_ec/bnelissen/Slides/CD3_manuscript/CD3_slides/AAA248.CD3.location-1/AAA248.CD3.location-1.run1	255	0.7	0.06	0.7	0.06	-9.06516039305	-12.5954089809	0.987398332166	0.215601921875
217.0	3990510.0	96.0	8861.0	3990510.0	4000000.0	2.0	1.0	2.62	2.43	1.28	0.0500000000002	6.32	0.389999999999	0.860000000001	0.0599999999995	9.59	0.37	2.19	1.52	0.41	AAA248.CD3.location-1.X16.Y8.tile.tissue.png	137	1	2000	137	58530d320a37eb7b990a9f2ebd935ea4	0	0	0	0	0	0	0	0	0	0	0	0	0	/home/dhl_ec/bnelissen/Slides/CD3_manuscript/CD3_slides/AAA248.CD3.location-1/AAA248.CD3.location-1.run1	255	0.7	0.06	0.7	0.06	-8.26953388731	-12.2210225979	0.902722590409	0.135012663086
383.0	3999064.0	148.0	8104.0	3999064.0	4000000.0	3.0	1.0	2.54	2.61	1.44	0.0499999999993	7.85	0.37	0.74	0.0599999999995	9.46	0.37	2.18	1.53	0.41	AAA248.CD3.location-1.X16.Y9.tile.tissue.png	138	1	2000	138	9f781ecefd7bdf177970eab2742ee421	0	0	0	0	0	0	0	0	0	0	0	0	0	/home/dhl_ec/bnelissen/Slides/CD3_manuscript/CD3_slides/AAA248.CD3.location-1/AAA248.CD3.location-1.run1	255	0.7	0.06	0.7	0.06	-8.8492955576	-11.6976124876	0.937037769368	0.126145706055
0.0	0.0	0.0	0.0	0.0	4000000.0	0.0	0.0	1.21	1.52	1.11	0.0599999999995	5.99	0.48	1.37	0.33	6.68	0.2	2.99	2.32	0.61	AAA248.CD3.location-1.X17.Y1.tile.tissue.png	139	1	2000	139	4df4e093ab5d51bffa9ea902883dcfbd	0	0	0	0	0	0	0	0	0	0	0	0	0	/home/dhl_ec/bnelissen/Slides/CD3_manuscript/CD3_slides/AAA248.CD3.location-1/AAA248.CD3.location-1.run1	255	1.0	0.06	1.0	0.06	0.0	-11.0407408861	0.0	5.7808204623
247.0	3981388.0	118.0	9540.0	3981388.0	4000000.0	3.0	1.0	1.39	1.82	1.75	0.0699999999997	9.09	0.62	1.28	0.0900000000001	10.8	0.360000000001	2.26	1.54	0.46	AAA248.CD3.location-1.X17.Y10.tile.tissue.png	140	1	2000	140	c3e22bd7bc0886a33b32792310e2260c	0	0	0	0	0	0	0	0	0	0	0	0	0	/home/dhl_ec/bnelissen/Slides/CD3_manuscript/CD3_slides/AAA248.CD3.location-1/AAA248.CD3.location-1.run1	255	0.7	0.06	0.7	0.06	-9.37984018259	-12.0763337604	1.18736786254	0.205112103516
890.0	3995633.0	401.0	8331.0	3995633.0	4000000.0	10.0	1.0	1.21	1.69	1.13	0.0500000000002	6.15	0.6	1.33	0.0900000000001	13.82	0.62	3.34	2.32	0.830000000001	AAA248.CD3.location-1.X17.Y11.tile.tissue.png	141	1	2000	141	2ab649a28bb6e65b6dce18257e3edfc6	0	0	0	0	0	0	0	0	0	0	0	0	0	/home/dhl_ec/bnelissen/Slides/CD3_manuscript/CD3_slides/AAA248.CD3.location-1/AAA248.CD3.location-1.run1	255	0.7	0.06	0.7	0.06	-8.64270774347	-11.6407067659	0.729358812082	0.14913751123
816.0	3997076.0	415.0	8251.0	3997076.0	4000000.0	11.0	1.0	2.21	3.79	1.11	0.0500000000002	6.29	0.37	0.78	0.0600000000004	9.65	0.46	2.13	1.54	0.61	AAA248.CD3.location-1.X17.Y12.tile.tissue.png	142	1	2000	142	1ec0d35210c74f6ddccebca30a259681	0	0	0	0	0	0	0	0	0	0	0	0	0	/home/dhl_ec/bnelissen/Slides/CD3_manuscript/CD3_slides/AAA248.CD3.location-1/AAA248.CD3.location-1.run1	255	0.7	0.06	0.7	0.06	-8.98307972231	-12.4287901075	0.827265434253	0.147713115234
3768.0	3997439.0	1358.0	8268.0	3997439.0	4000000.0	30.0	1.0	2.41	2.35	1.12	0.0500000000002	6.28	0.36	0.73	0.0500000000002	9.68	0.37	2.21	1.55	0.429999999999	AAA248.CD3.location-1.X17.Y13.tile.tissue.png	143	1	2000	143	18563b8011f52028cdf2a48742fe090c	0	0	0	0	0	0	0	0	0	0	0	0	0	/home/dhl_ec/bnelissen/Slides/CD3_manuscript/CD3_slides/AAA248.CD3.location-1/AAA248.CD3.location-1.run1	255	0.7	0.06	0.7	0.06	-8.26453113952	-11.7695886921	0.661683494281	0.106901009521
6991.0	3942420.0	3246.0	10770.0	3942420.0	4000000.0	81.0	1.0	3.02	3.35	1.11	0.0500000000002	11.33	0.37	0.739999999999	0.0599999999995	9.77	0.36	2.23	1.55	0.72	AAA248.CD3.location-1.X17.Y14.tile.tissue.png	144	1	2000	144	b227eeeca71ae9c99fc3339743c06bcd	0	0	0	0	0	0	0	0	0	0	0	0	0	/home/dhl_ec/bnelissen/Slides/CD3_manuscript/CD3_slides/AAA248.CD3.location-1/AAA248.CD3.location-1.run1	255	0.7	0.06	0.7	0.06	-9.49564337269	-11.8092260578	1.69915009724	0.243927058594
14064.0	3254878.0	6368.0	14421.0	3254878.0	4000000.0	159.0	1.0	2.43	1.72	1.11	0.0499999999993	6.56	0.38	0.75	0.0799999999999	9.26	0.35	2.21	2.48	0.7	AAA248.CD3.location-1.X17.Y15.tile.tissue.png	145	1	2000	145	e8a50eef6ab43de76e4e5e8307e82fdd	0	0	0	0	0	0	0	0	0	0	0	0	0	/home/dhl_ec/bnelissen/Slides/CD3_manuscript/CD3_slides/AAA248.CD3.location-1/AAA248.CD3.location-1.run1	255	0.7	0.06	0.7	0.06	-9.21652211205	-12.162622622	1.6508850723	0.4117269375
15969.0	2512493.0	6979.0	26823.0	2512493.0	4000000.0	163.0	5.0	3.86	2.82	1.14	0.0499999999993	6.73	0.38	0.740000000001	0.12	8.65	0.31	2.26	1.52	0.630000000001	AAA248.CD3.location-1.X17.Y16.tile.tissue.png	146	1	2000	146	25f574792c76923ef7c3729562150ab5	0	0	0	0	0	0	0	0	0	0	0	0	0	/home/dhl_ec/bnelissen/Slides/CD3_manuscript/CD3_slides/AAA248.CD3.location-1/AAA248.CD3.location-1.run1	255	0.7	0.06	0.7	0.06	-9.17305539208	-11.8634614484	1.41412987758	0.430167984375
1347.0	2171298.0	651.0	6777.0	2171298.0	4000000.0	15.0	2.0	2.8	1.42	1.77	0.0799999999999	10.6	0.38	0.76	0.13	11.12	0.3	3.12	2.31	0.61	AAA248.CD3.location-1.X17.Y17.tile.tissue.png	147	1	2000	147	0e423ec43421d363ae542aabbee18692	0	0	0	0	0	0	0	0	0	0	0	0	0	/home/dhl_ec/bnelissen/Slides/CD3_manuscript/CD3_slides/AAA248.CD3.location-1/AAA248.CD3.location-1.run1	255	0.7	0.06	0.7	0.06	-8.91553806501	-11.518333569	1.37519611104	0.60486475
0.0	3562560.0	0.0	8244.0	3562560.0	4000000.0	0.0	1.0	3.13	2.77	1.77	0.0699999999997	9.71	0.57	1.2	0.110000000001	12.32	0.44	3.28	2.3	0.64	AAA248.CD3.location-1.X17.Y2.tile.tissue.png	148	1	2000	148	90aa555ec8542e0fd54cfcd2e71a273a	0	0	0	0	0	0	0	0	0	0	0	0	0	/home/dhl_ec/bnelissen/Slides/CD3_manuscript/CD3_slides/AAA248.CD3.location-1/AAA248.CD3.location-1.run1	255	0.7	0.06	0.7	0.06	-7.88575106865	-11.1719094952	0.499956668858	0.13213875
0.0	4000000.0	0.0	7996.0	4000000.0	4000000.0	0.0	1.0	1.48	1.78	1.77	0.0700000000006	11.14	0.469999999999	1.2	0.0699999999997	12.03	0.28	2.15	1.52	0.41	AAA248.CD3.location-1.X17.Y3.tile.tissue.png	149	1	2000	149	4c7940a1d7e713c0c01c4c86d3e3396b	0	0	0	0	0	0	0	0	0	0	0	0	0	/home/dhl_ec/bnelissen/Slides/CD3_manuscript/CD3_slides/AAA248.CD3.location-1/AAA248.CD3.location-1.run1	255	0.7	0.06	0.7	0.06	-7.39137664278	-11.8599449886	0.221129732585	0.0596020858154
112.0	3982850.0	55.0	8476.0	3982850.0	4000000.0	1.0	1.0	2.51	3.17	1.06	0.04	6.89	0.35	0.73	0.0500000000002	9.24	0.360000000001	2.12	1.77	0.440000000001	AAA248.CD3.location-1.X17.Y4.tile.tissue.png	150	1	2000	150	3052eca5b5df153a4fe8252705954aad	0	0	0	0	0	0	0	0	0	0	0	0	0	/home/dhl_ec/bnelissen/Slides/CD3_manuscript/CD3_slides/AAA248.CD3.location-1/AAA248.CD3.location-1.run1	255	0.7	0.06	0.7	0.06	-7.60886633707	-11.2485705364	0.183639306981	0.0327247106323
234.0	4000000.0	95.0	7996.0	4000000.0	4000000.0	2.0	1.0	1.44	2.66	1.2	0.0499999999993	6.21	0.3	0.749999999999	0.0500000000002	9.68	0.370000000001	2.33	1.52	0.410000000001	AAA248.CD3.location-1.X17.Y5.tile.tissue.png	151	1	2000	151	3f74532f599789f7934f4be329f6c1db	0	0	0	0	0	0	0	0	0	0	0	0	0	/home/dhl_ec/bnelissen/Slides/CD3_manuscript/CD3_slides/AAA248.CD3.location-1/AAA248.CD3.location-1.run1	255	0.7	0.06	0.7	0.06	-8.10919818683	-11.7031500652	0.218085304516	0.0403705904236
66.0	4000000.0	30.0	7996.0	4000000.0	4000000.0	1.0	1.0	1.23	2.87	1.05	0.0499999999993	6.2	0.290000000001	0.750000000001	0.0500000000002	9.56	0.38	2.17	2.29	0.62	AAA248.CD3.location-1.X17.Y6.tile.tissue.png	152	1	2000	152	f675bccf56a717b3e2e7a737c029f272	0	0	0	0	0	0	0	0	0	0	0	0	0	/home/dhl_ec/bnelissen/Slides/CD3_manuscript/CD3_slides/AAA248.CD3.location-1/AAA248.CD3.location-1.run1	255	0.7	0.06	0.7	0.06	-8.16010154965	-11.9794458325	0.42775372397	0.0729810822144
746.0	3994314.0	256.0	8802.0	3994314.0	4000000.0	6.0	1.0	1.79	2.33	1.08	0.0500000000002	6.56	0.38	0.77	0.0699999999997	9.26	0.36	2.13	1.48	0.420000000001	AAA248.CD3.location-1.X17.Y7.tile.tissue.png	153	1	2000	153	1beae09bb221203595f918343ad503a9	0	0	0	0	0	0	0	0	0	0	0	0	0	/home/dhl_ec/bnelissen/Slides/CD3_manuscript/CD3_slides/AAA248.CD3.location-1/AAA248.CD3.location-1.run1	255	0.7	0.06	0.7	0.06	-9.28141520348	-12.2004266156	1.34179504759	0.198807849609
906.0	3939637.0	256.0	11252.0	3939637.0	4000000.0	4.0	1.0	0.889999999999	1.25	1.12	0.0500000000002	6.35	0.360000000001	0.73	0.0599999999995	9.42	0.38	2.19	1.54	0.410000000001	AAA248.CD3.location-1.X17.Y8.tile.tissue.png	154	1	2000	154	eca5325b75efb87f74da8ab7fc0869e7	0	0	0	0	0	0	0	0	0	0	0	0	0	/home/dhl_ec/bnelissen/Slides/CD3_manuscript/CD3_slides/AAA248.CD3.location-1/AAA248.CD3.location-1.run1	255	0.7	0.06	0.7	0.06	-8.93936332669	-11.99631757	1.15364732798	0.148041445312
375.0	3960954.0	176.0	10502.0	3960954.0	4000000.0	4.0	2.0	0.87	1.21	1.08	0.0500000000002	6.44	0.57	0.739999999999	0.0599999999995	9.21	0.360000000001	2.19	1.51	0.540000000001	AAA248.CD3.location-1.X17.Y9.tile.tissue.png	155	1	2000	155	f3644426a115d42ad1fa64b92c7bbf5c	0	0	0	0	0	0	0	0	0	0	0	0	0	/home/dhl_ec/bnelissen/Slides/CD3_manuscript/CD3_slides/AAA248.CD3.location-1/AAA248.CD3.location-1.run1	255	0.7	0.06	0.7	0.06	-8.71057469533	-12.4428511618	1.13358075855	0.183554643555
0.0	0.0	0.0	0.0	0.0	4000000.0	0.0	0.0	1.0	1.28	1.13	0.0599999999995	5.49	0.469999999999	1.47	0.36	6.27	0.13	1.97	1.49	0.54	AAA248.CD3.location-1.X18.Y1.tile.tissue.png	156	1	2000	156	2b8eed6c3442c23588b1f2d1a88de4f0	0	0	0	0	0	0	0	0	0	0	0	0	0	/home/dhl_ec/bnelissen/Slides/CD3_manuscript/CD3_slides/AAA248.CD3.location-1/AAA248.CD3.location-1.run1	255	1.0	0.06	1.0	0.06	0.0	0.0	0.0	7.8176425
166.0	3939166.0	75.0	10199.0	3939166.0	4000000.0	2.0	1.0	1.16	1.61	1.77	0.0700000000006	9.37	0.360000000001	0.73	0.0599999999995	9.14	0.559999999999	3.29	2.29	0.709999999999	AAA248.CD3.location-1.X18.Y10.tile.tissue.png	157	1	2000	157	292c3e6d40ebec29af2f0270c9cb631e	0	0	0	0	0	0	0	0	0	0	0	0	0	/home/dhl_ec/bnelissen/Slides/CD3_manuscript/CD3_slides/AAA248.CD3.location-1/AAA248.CD3.location-1.run1	255	0.7	0.06	0.7	0.06	-8.88170401741	-12.262710581	0.901570435267	0.147608679687
137.0	3990048.0	72.0	8833.0	3990048.0	4000000.0	2.0	1.0	1.45	2.13	1.76	0.0700000000006	15.99	0.589999999999	1.25	0.0899999999992	10.78	0.37	3.28	2.29	0.690000000001	AAA248.CD3.location-1.X18.Y11.tile.tissue.png	158	1	2000	158	7e269aaa0333798a387e97060a3a1071	0	0	0	0	0	0	0	0	0	0	0	0	0	/home/dhl_ec/bnelissen/Slides/CD3_manuscript/CD3_slides/AAA248.CD3.location-1/AAA248.CD3.location-1.run1	255	0.7	0.06	0.7	0.06	-8.77565075494	-11.7725687206	1.11635336172	0.188302311035
1299.0	3934808.0	481.0	10522.0	3934808.0	4000000.0	10.0	3.0	2.27	3.36	1.75	0.0699999999997	9.73	0.52	0.75	0.0600000000004	9.19	0.42	2.48	1.53	0.56	AAA248.CD3.location-1.X18.Y12.tile.tissue.png	159	1	2000	159	36558ab84485b8a6d815ea822b128902	0	0	0	0	0	0	0	0	0	0	0	0	0	/home/dhl_ec/bnelissen/Slides/CD3_manuscript/CD3_slides/AAA248.CD3.location-1/AAA248.CD3.location-1.run1	255	0.7	0.06	0.7	0.06	-8.92730887802	-11.5469733485	0.814326702329	0.127250374023
2426.0	3890311.0	1148.0	8464.0	3890311.0	4000000.0	28.0	1.0	1.19	2.01	1.16	0.04	6.51	0.36	0.719999999999	0.0600000000004	9.31	0.56	3.26	2.35	0.629999999999	AAA248.CD3.location-1.X18.Y13.tile.tissue.png	160	1	2000	160	143f780c60ea93a8e04f3324d007f56f	0	0	0	0	0	0	0	0	0	0	0	0	0	/home/dhl_ec/bnelissen/Slides/CD3_manuscript/CD3_slides/AAA248.CD3.location-1/AAA248.CD3.location-1.run1	255	0.7	0.06	0.7	0.06	-9.00322382318	-11.6948753581	1.21653497919	0.213025679687
3794.0	1406749.0	1794.0	10314.0	1406749.0	4000000.0	44.0	3.0	3.33	2.52	1.79	0.0799999999999	10.52	0.65	1.23	0.24	10.66	0.4	3.3	2.28	0.59	AAA248.CD3.location-1.X18.Y14.tile.tissue.png	161	1	2000	161	72b1f6fac18ed649b7b2c687ebbba163	0	0	0	0	0	0	0	0	0	0	0	0	0	/home/dhl_ec/bnelissen/Slides/CD3_manuscript/CD3_slides/AAA248.CD3.location-1/AAA248.CD3.location-1.run1	255	0.7	0.06	0.7	0.06	-8.97549513808	-11.8045602207	1.32209568936	0.956422257813
1821.0	127567.0	898.0	2064.0	127567.0	4000000.0	22.0	1.0	3.03	1.93	1.12	0.0600000000004	6.63	0.549999999999	1.33	0.320000000001	9.16	0.32	3.13	2.29	0.55	AAA248.CD3.location-1.X18.Y15.tile.tissue.png	162	1	2000	162	fa25b473b00f7b850b88eb9405a29d38	0	0	0	0	0	0	0	0	0	0	0	0	0	/home/dhl_ec/bnelissen/Slides/CD3_manuscript/CD3_slides/AAA248.CD3.location-1/AAA248.CD3.location-1.run1	255	0.7	0.06	0.7	0.06	-8.80720995006	-11.8731483731	1.90942093151	1.47719821875
6730.0	511619.0	2989.0	8786.0	511619.0	4000000.0	71.0	4.0	2.97	2.47	1.11	0.0599999999995	6.74	0.38	0.820000000001	0.19	7.09	0.23	2.21	1.53	0.549999999999	AAA248.CD3.location-1.X18.Y16.tile.tissue.png	163	1	2000	163	41c703e60805587e509aa888fc9a9278	0	0	0	0	0	0	0	0	0	0	0	0	0	/home/dhl_ec/bnelissen/Slides/CD3_manuscript/CD3_slides/AAA248.CD3.location-1/AAA248.CD3.location-1.run1	255	0.7	0.06	0.7	0.06	-9.57614598702	-12.2234079204	2.50735458894	0.789192527344
2954.0	362770.0	1427.0	7649.0	362770.0	4000000.0	32.0	4.0	1.51	1.7	1.11	0.0600000000004	6.67	0.36	0.85	0.2	6.84	0.33	3.42	1.85	0.35	AAA248.CD3.location-1.X18.Y17.tile.tissue.png	164	1	2000	164	5d298273a30f534c95284dc92ffb3c38	0	0	0	0	0	0	0	0	0	0	0	0	0	/home/dhl_ec/bnelissen/Slides/CD3_manuscript/CD3_slides/AAA248.CD3.location-1/AAA248.CD3.location-1.run1	255	0.7	0.06	0.7	0.06	-9.41312919127	-12.241868697	3.15583816761	1.14108439844
568.0	2948277.0	211.0	8004.0	2948277.0	4000000.0	3.0	1.0	2.6	1.42	1.07	0.0699999999997	7.49	0.37	0.75	0.1	8.88	0.32	2.13	1.49	0.57	AAA248.CD3.location-1.X18.Y2.tile.tissue.png	165	1	2000	165	ed6b8c09f0a36e8658fd8c0d13e3e01c	0	0	0	0	0	0	0	0	0	0	0	0	0	/home/dhl_ec/bnelissen/Slides/CD3_manuscript/CD3_slides/AAA248.CD3.location-1/AAA248.CD3.location-1.run1	255	0.7	0.06	0.7	0.06	-7.55430922557	-10.9989784761	0.482578302312	0.279851867187
0.0	4000000.0	0.0	7996.0	4000000.0	4000000.0	0.0	1.0	2.87	1.54	1.75	0.0699999999997	10.71	0.51	1.19	0.0699999999997	13.1	0.46	2.28	1.53	0.59	AAA248.CD3.location-1.X18.Y3.tile.tissue.png	166	1	2000	166	15251475dbabd370a9746fc18a8db311	0	0	0	0	0	0	0	0	0	0	0	0	0	/home/dhl_ec/bnelissen/Slides/CD3_manuscript/CD3_slides/AAA248.CD3.location-1/AAA248.CD3.location-1.run1	255	0.7	0.06	0.7	0.06	-7.58885792279	-11.6958113553	0.121420403797	0.0392852409668
59.0	3973633.0	30.0	9100.0	3973633.0	4000000.0	1.0	1.0	2.54	2.95	1.88	0.0699999999997	12.63	0.62	1.06	0.0599999999995	9.45	0.37	2.18	2.29	0.43	AAA248.CD3.location-1.X18.Y4.tile.tissue.png	167	1	2000	167	6344167a222f4a7a970b0f5db1b5c4c1	0	0	0	0	0	0	0	0	0	0	0	0	0	/home/dhl_ec/bnelissen/Slides/CD3_manuscript/CD3_slides/AAA248.CD3.location-1/AAA248.CD3.location-1.run1	255	0.7	0.06	0.7	0.06	-7.41094067374	-11.4531383288	0.468089167352	0.0942457480469
231.0	3995546.0	106.0	8200.0	3995546.0	4000000.0	2.0	1.0	2.81	2.95	1.22	0.0500000000002	7.3	0.37	0.749999999999	0.0500000000002	9.64	0.360000000001	2.15	1.5	0.630000000001	AAA248.CD3.location-1.X18.Y5.tile.tissue.png	168	1	2000	168	2f67630db893d806753e28232a856b48	0	0	0	0	0	0	0	0	0	0	0	0	0	/home/dhl_ec/bnelissen/Slides/CD3_manuscript/CD3_slides/AAA248.CD3.location-1/AAA248.CD3.location-1.run1	255	0.7	0.06	0.7	0.06	-8.24447898564	-11.8868692623	0.370706056964	0.0806187978516
95.0	3999486.0	53.0	8080.0	3999486.0	4000000.0	1.0	1.0	3.33	2.06	1.78	0.0600000000004	11.54	0.56	1.19	0.0899999999992	13.15	0.57	3.27	2.28	0.639999999999	AAA248.CD3.location-1.X18.Y6.tile.tissue.png	169	1	2000	169	b32b9af2b04c2ba7b71571d156db2e5a	0	0	0	0	0	0	0	0	0	0	0	0	0	/home/dhl_ec/bnelissen/Slides/CD3_manuscript/CD3_slides/AAA248.CD3.location-1/AAA248.CD3.location-1.run1	255	0.7	0.06	0.7	0.06	-8.75404814886	-11.752925808	0.514993542067	0.0818981691895
300.0	3987611.0	138.0	8712.0	3987611.0	4000000.0	3.0	1.0	1.19	1.54	1.5	0.04	9.31	0.55	1.19	0.0699999999997	13.16	0.56	3.25	2.13	0.419999999999	AAA248.CD3.location-1.X18.Y7.tile.tissue.png	170	1	2000	170	8ccb70f0dec19b3eaa200c73682f3b26	0	0	0	0	0	0	0	0	0	0	0	0	0	/home/dhl_ec/bnelissen/Slides/CD3_manuscript/CD3_slides/AAA248.CD3.location-1/AAA248.CD3.location-1.run1	255	0.7	0.06	0.7	0.06	-9.08860513111	-12.2259351522	1.13991967001	0.133144250244
168.0	3977061.0	73.0	9736.0	3977061.0	4000000.0	1.0	1.0	0.92	1.75	1.13	0.0499999999993	7.52	0.570000000001	1.2	0.0899999999992	13.29	0.56	3.38	2.28	0.669999999999	AAA248.CD3.location-1.X18.Y8.tile.tissue.png	171	1	2000	171	9e9cec194ad27f5fc50e115d206cc588	0	0	0	0	0	0	0	0	0	0	0	0	0	/home/dhl_ec/bnelissen/Slides/CD3_manuscript/CD3_slides/AAA248.CD3.location-1/AAA248.CD3.location-1.run1	255	0.7	0.06	0.7	0.06	-8.72020380381	-11.8385141543	0.876707869754	0.112369960693
442.0	3982240.0	185.0	9114.0	3982240.0	4000000.0	4.0	1.0	1.81	2.43	1.16	0.0500000000002	7.55	0.559999999999	1.19	0.0799999999999	12.71	0.360000000001	2.2	2.29	0.66	AAA248.CD3.location-1.X18.Y9.tile.tissue.png	172	1	2000	172	5837f8354fdeddcf8a39c91961d0f2b4	0	0	0	0	0	0	0	0	0	0	0	0	0	/home/dhl_ec/bnelissen/Slides/CD3_manuscript/CD3_slides/AAA248.CD3.location-1/AAA248.CD3.location-1.run1	255	0.7	0.06	0.7	0.06	-8.50048117651	-11.806652275	0.893331937538	0.114189863281
0.0	0.0	0.0	0.0	0.0	4000000.0	0.0	0.0	2.45	1.4	1.32	0.0600000000004	5.9	0.28	0.86	0.21	4.4	0.12	1.93	1.56	0.38	AAA248.CD3.location-1.X19.Y1.tile.tissue.png	173	1	2000	173	618c2aecf472c575d82e2ea5ea5e3922	0	0	0	0	0	0	0	0	0	0	0	0	0	/home/dhl_ec/bnelissen/Slides/CD3_manuscript/CD3_slides/AAA248.CD3.location-1/AAA248.CD3.location-1.run1	255	1.0	0.06	1.0	0.06	0.0	-11.7488977683	0.0	1.2745299713
134.0	3974259.0	72.0	8721.0	3974259.0	4000000.0	2.0	2.0	2.5	3.01	1.16	0.0500000000002	6.34	0.349999999999	0.72	0.0500000000002	9.1	0.360000000001	2.12	1.48	0.410000000001	AAA248.CD3.location-1.X19.Y10.tile.tissue.png	174	1	2000	174	a56f6283bafa48093860b750162368b7	0	0	0	0	0	0	0	0	0	0	0	0	0	/home/dhl_ec/bnelissen/Slides/CD3_manuscript/CD3_slides/AAA248.CD3.location-1/AAA248.CD3.location-1.run1	255	0.7	0.06	0.7	0.06	-8.30177665508	-11.8988507528	0.566612155203	0.104577676758
59.0	3995371.0	30.0	8497.0	3995371.0	4000000.0	1.0	1.0	4.22	1.88	1.13	0.0500000000002	7.19	0.56	1.2	0.0799999999999	13.16	0.360000000001	2.11	1.49	0.400000000001	AAA248.CD3.location-1.X19.Y11.tile.tissue.png	175	1	2000	175	4157d3f2767c2b7df00c8673d1452156	0	0	0	0	0	0	0	0	0	0	0	0	0	/home/dhl_ec/bnelissen/Slides/CD3_manuscript/CD3_slides/AAA248.CD3.location-1/AAA248.CD3.location-1.run1	255	0.7	0.06	0.7	0.06	-7.77631385446	-11.3840748892	0.459710992251	0.0593767330322
2714.0	2954384.0	1050.0	11277.0	2954384.0	4000000.0	23.0	4.0	2.63	2.61	1.24	0.0500000000002	6.63	0.46	0.72	0.1	8.78	0.33	2.17	2.32	1.57	AAA248.CD3.location-1.X19.Y12.tile.tissue.png	176	1	2000	176	293f7e6a065f09853c98d56a6fe1f289	0	0	0	0	0	0	0	0	0	0	0	0	0	/home/dhl_ec/bnelissen/Slides/CD3_manuscript/CD3_slides/AAA248.CD3.location-1/AAA248.CD3.location-1.run1	255	0.7	0.06	0.7	0.06	-8.46543847045	-11.7803085975	0.903607352024	0.220961773438
4617.0	867551.0	1892.0	9460.0	867551.0	4000000.0	47.0	4.0	1.89	1.78	1.77	0.0699999999997	8.75	0.36	0.709999999999	0.18	6.97	0.23	2.12	1.48	0.679999999999	AAA248.CD3.location-1.X19.Y13.tile.tissue.png	177	1	2000	177	6f18353df805d5a513ce0b071c677cc6	0	0	0	0	0	0	0	0	0	0	0	0	0	/home/dhl_ec/bnelissen/Slides/CD3_manuscript/CD3_slides/AAA248.CD3.location-1/AAA248.CD3.location-1.run1	255	0.7	0.06	0.7	0.06	-9.08312992158	-11.4011847501	1.49924105719	0.350516332031
535.0	28168.0	272.0	2284.0	28168.0	4000000.0	7.0	7.0	1.86	2.01	1.45	0.0799999999999	6.46	0.35	0.84	0.2	6.33	0.31	3.14	2.29	2.47	AAA248.CD3.location-1.X19.Y14.tile.tissue.png	178	1	2000	178	b67de72fef354a77b74df603d53f6a51	0	0	0	0	0	0	0	0	0	0	0	0	0	/home/dhl_ec/bnelissen/Slides/CD3_manuscript/CD3_slides/AAA248.CD3.location-1/AAA248.CD3.location-1.run1	255	0.7	0.06	0.7	0.06	-9.51934357838	-12.5841785952	5.70991778481	1.76498032227
0.0	1976197.0	0.0	7370.0	1976197.0	4000000.0	0.0	3.0	2.07	1.52	1.11	0.0599999999995	10.04	0.54	1.21	0.2	10.96	0.36	3.42	2.36	0.8	AAA248.CD3.location-1.X19.Y2.tile.tissue.png	179	1	2000	179	3c79607f620e56e649682b0d5353cfe7	0	0	0	0	0	0	0	0	0	0	0	0	0	/home/dhl_ec/bnelissen/Slides/CD3_manuscript/CD3_slides/AAA248.CD3.location-1/AAA248.CD3.location-1.run1	255	0.7	0.06	0.7	0.06	-7.96023738896	-10.9404429688	0.512717636	0.363174625
0.0	4000000.0	0.0	7996.0	4000000.0	4000000.0	0.0	1.0	3.09	3.44	1.76	0.0699999999997	8.35	0.440000000001	1.19	0.0599999999995	13.1	0.49	3.35	2.41	0.55	AAA248.CD3.location-1.X19.Y3.tile.tissue.png	180	1	2000	180	5a054da2c62b72024a99ee39a1bb2730	0	0	0	0	0	0	0	0	0	0	0	0	0	/home/dhl_ec/bnelissen/Slides/CD3_manuscript/CD3_slides/AAA248.CD3.location-1/AAA248.CD3.location-1.run1	255	0.7	0.06	0.7	0.06	-7.30267648168	-10.6083990328	0.101306360272	0.0258389990671
0.0	4000000.0	0.0	7996.0	4000000.0	4000000.0	0.0	1.0	2.47	2.02	1.76	0.0699999999997	9.21	0.469999999999	1.2	0.0700000000006	12.75	0.46	3.28	2.32	0.63	AAA248.CD3.location-1.X19.Y4.tile.tissue.png	181	1	2000	181	347e5451df94a83818ea609d0a36be11	0	0	0	0	0	0	0	0	0	0	0	0	0	/home/dhl_ec/bnelissen/Slides/CD3_manuscript/CD3_slides/AAA248.CD3.location-1/AAA248.CD3.location-1.run1	255	0.7	0.06	0.7	0.06	-8.08024463222	-10.8041079439	0.151166555436	0.0264185761928
0.0	3998826.0	0.0	8060.0	3998826.0	4000000.0	0.0	1.0	2.43	3.26	1.13	0.0499999999993	6.34	0.37	0.750000000001	0.0600000000004	9.42	0.29	2.19	1.53	0.42	AAA248.CD3.location-1.X19.Y5.tile.tissue.png	182	1	2000	182	4b6320f865e15f10149d825990841e3b	0	0	0	0	0	0	0	0	0	0	0	0	0	/home/dhl_ec/bnelissen/Slides/CD3_manuscript/CD3_slides/AAA248.CD3.location-1/AAA248.CD3.location-1.run1	255	0.7	0.06	0.7	0.06	-7.5322135089	-12.1515678878	0.271009858357	0.0624240998077
326.0	4000000.0	126.0	7996.0	4000000.0	4000000.0	3.0	1.0	0.93	2.02	1.14	0.0500000000002	6.16	0.29	0.74	0.0500000000002	9.53	0.37	2.19	1.51	0.429999999999	AAA248.CD3.location-1.X19.Y6.tile.tissue.png	183	1	2000	183	f846f63683a43293ed4f51309f443de3	0	0	0	0	0	0	0	0	0	0	0	0	0	/home/dhl_ec/bnelissen/Slides/CD3_manuscript/CD3_slides/AAA248.CD3.location-1/AAA248.CD3.location-1.run1	255	0.7	0.06	0.7	0.06	-8.55482226162	-12.1776763517	0.436607893407	0.0707147313843
1002.0	3976371.0	293.0	8830.0	3976371.0	4000000.0	4.0	1.0	0.870000000001	1.39	1.12	0.0499999999993	7.19	0.37	0.74	0.0599999999995	9.44	0.360000000001	2.12	1.48	0.599999999999	AAA248.CD3.location-1.X19.Y7.tile.tissue.png	184	1	2000	184	77e5a78005abebc73a948d5811cf5d83	0	0	0	0	0	0	0	0	0	0	0	0	0	/home/dhl_ec/bnelissen/Slides/CD3_manuscript/CD3_slides/AAA248.CD3.location-1/AAA248.CD3.location-1.run1	255	0.7	0.06	0.7	0.06	-8.46746660892	-11.7109677505	0.606335698186	0.0876191352539
249.0	3693265.0	116.0	16344.0	3693265.0	4000000.0	3.0	6.0	0.99	1.3	1.17	0.0500000000002	7.21	0.57	1.2	0.1	13.44	0.55	3.35	2.29	0.61	AAA248.CD3.location-1.X19.Y8.tile.tissue.png	185	1	2000	185	5efeff982fd9bd7d9bc3a7bd0db74d46	0	0	0	0	0	0	0	0	0	0	0	0	0	/home/dhl_ec/bnelissen/Slides/CD3_manuscript/CD3_slides/AAA248.CD3.location-1/AAA248.CD3.location-1.run1	255	0.7	0.06	0.7	0.06	-8.0016084171	-11.5971661653	0.595118292224	0.139399597656
189.0	3934289.0	61.0	9671.0	3934289.0	4000000.0	1.0	1.0	1.19	1.47	1.14	0.0500000000002	6.74	0.37	0.73	0.0599999999995	9.3	0.37	2.43	1.57	0.6	AAA248.CD3.location-1.X19.Y9.tile.tissue.png	186	1	2000	186	d04a087138899ca76789136c3e4e3b0d	0	0	0	0	0	0	0	0	0	0	0	0	0	/home/dhl_ec/bnelissen/Slides/CD3_manuscript/CD3_slides/AAA248.CD3.location-1/AAA248.CD3.location-1.run1	255	0.7	0.06	0.7	0.06	-7.72043587781	-11.1413857831	0.36308987083	0.0565735854492
1050.0	3903360.0	376.0	14644.0	3903360.0	4000000.0	7.0	2.0	1.32	1.58	1.14	0.0500000000002	6.81	0.38	0.749999999999	0.0599999999995	9.83	0.36	2.22	1.52	0.44	AAA248.CD3.location-1.X2.Y10.tile.tissue.png	187	1	2000	187	294d84bc66083ffa8fb37313af63fe5e	0	0	0	0	0	0	0	0	0	0	0	0	0	/home/dhl_ec/bnelissen/Slides/CD3_manuscript/CD3_slides/AAA248.CD3.location-1/AAA248.CD3.location-1.run1	255	0.7	0.06	0.7	0.06	-9.28895272382	-12.2759023697	2.23602544667	0.196696347656
1083.0	3994090.0	373.0	8793.0	3994090.0	4000000.0	7.0	1.0	0.77	1.58	1.12	0.0699999999997	7.56	0.37	0.75	0.0600000000004	9.76	0.55	3.31	2.31	0.640000000001	AAA248.CD3.location-1.X2.Y11.tile.tissue.png	188	1	2000	188	02e3fd5bfe9f9eee4cad748ac00c715c	0	0	0	0	0	0	0	0	0	0	0	0	0	/home/dhl_ec/bnelissen/Slides/CD3_manuscript/CD3_slides/AAA248.CD3.location-1/AAA248.CD3.location-1.run1	255	0.7	0.06	0.7	0.06	-9.53203275143	-11.6032582093	1.47529886692	0.100388074951
1068.0	3997988.0	343.0	8216.0	3997988.0	4000000.0	6.0	1.0	1.02	1.52	1.1	0.0599999999995	6.13	0.36	0.73	0.0700000000006	9.62	0.36	2.16	1.51	0.42	AAA248.CD3.location-1.X2.Y12.tile.tissue.png	189	1	2000	189	2d5e3d059132407fcf0785a6d2d214ea	0	0	0	0	0	0	0	0	0	0	0	0	0	/home/dhl_ec/bnelissen/Slides/CD3_manuscript/CD3_slides/AAA248.CD3.location-1/AAA248.CD3.location-1.run1	255	0.7	0.06	0.7	0.06	-9.31441883858	-11.3183259723	1.15151503714	0.0771799945679
245.0	1011758.0	116.0	7049.0	1011758.0	4000000.0	3.0	1.0	0.79	1.06	1.78	0.0800000000008	8.62	0.440000000001	0.980000000001	0.19	7.1	0.370000000001	3.22	2.29	0.57	AAA248.CD3.location-1.X2.Y13.tile.tissue.png	190	1	2000	190	0c05dd7b2760b8fa8950c63e3a130c21	0	0	0	0	0	0	0	0	0	0	0	0	0	/home/dhl_ec/bnelissen/Slides/CD3_manuscript/CD3_slides/AAA248.CD3.location-1/AAA248.CD3.location-1.run1	255	0.7	0.06	0.7	0.06	-9.14408429145	-11.5523325889	1.86178283062	1.32017466797
0.0	639420.0	0.0	4540.0	639420.0	4000000.0	0.0	1.0	1.22	1.63	1.75	0.0900000000001	10.23	0.56	1.24	0.29	9.27	0.25	3.19	2.31	0.570000000001	AAA248.CD3.location-1.X2.Y2.tile.tissue.png	191	1	2000	191	e7aed5f7410b993f1852231287201edc	0	0	0	0	0	0	0	0	0	0	0	0	0	/home/dhl_ec/bnelissen/Slides/CD3_manuscript/CD3_slides/AAA248.CD3.location-1/AAA248.CD3.location-1.run1	255	0.7	0.06	0.7	0.06	-6.6522038877	-10.5737813451	0.495499048808	1.10769737598
0.0	3888797.0	0.0	8336.0	3888797.0	4000000.0	0.0	2.0	1.42	2.72	1.75	0.0699999999997	9.93	0.57	1.2	0.0900000000001	12.63	0.450000000001	3.28	2.32	0.610000000001	AAA248.CD3.location-1.X2.Y3.tile.tissue.png	192	1	2000	192	253c06762794eee950f2c27c415b83c5	0	0	0	0	0	0	0	0	0	0	0	0	0	/home/dhl_ec/bnelissen/Slides/CD3_manuscript/CD3_slides/AAA248.CD3.location-1/AAA248.CD3.location-1.run1	255	0.7	0.06	0.7	0.06	-5.36876914313	-10.1575448636	0.0905816079817	0.0361453964844
0.0	3999331.0	0.0	8094.0	3999331.0	4000000.0	0.0	1.0	1.51	3.23	1.77	0.0699999999997	9.47	0.57	1.18	0.0900000000001	12.78	0.46	3.29	2.31	0.67	AAA248.CD3.location-1.X2.Y4.tile.tissue.png	193	1	2000	193	bb6ab939785b13fd97b1ec1ad8ff3d2a	0	0	0	0	0	0	0	0	0	0	0	0	0	/home/dhl_ec/bnelissen/Slides/CD3_manuscript/CD3_slides/AAA248.CD3.location-1/AAA248.CD3.location-1.run1	255	0.7	0.06	0.7	0.06	-7.21254765836	-11.2988627085	0.0698898444882	0.0156931360521
155.0	3999776.0	94.0	8026.0	3999776.0	4000000.0	2.0	1.0	1.45	2.48	1.76	0.0699999999997	9.5	0.610000000001	1.4	0.0900000000001	13.49	0.37	3.25	2.29	1.26	AAA248.CD3.location-1.X2.Y5.tile.tissue.png	194	1	2000	194	f3a4300ff40e810eb654ed948e4e12c8	0	0	0	0	0	0	0	0	0	0	0	0	0	/home/dhl_ec/bnelissen/Slides/CD3_manuscript/CD3_slides/AAA248.CD3.location-1/AAA248.CD3.location-1.run1	255	0.7	0.06	0.7	0.06	-7.48328935126	-10.5721035062	0.104036557755	0.015279973752
370.0	4000000.0	153.0	7996.0	4000000.0	4000000.0	3.0	1.0	3.68	3.63	1.09	0.0500000000002	5.61	0.29	0.76	0.0500000000002	9.6	0.37	2.18	2.29	0.650000000001	AAA248.CD3.location-1.X2.Y6.tile.tissue.png	195	1	2000	195	e4450757d2bab43e6af5b41ba318dbd0	0	0	0	0	0	0	0	0	0	0	0	0	0	/home/dhl_ec/bnelissen/Slides/CD3_manuscript/CD3_slides/AAA248.CD3.location-1/AAA248.CD3.location-1.run1	255	0.7	0.06	0.7	0.06	-8.36876810527	0.0	0.194778120898	0.0269129726562
495.0	4000000.0	158.0	7996.0	4000000.0	4000000.0	3.0	1.0	3.75	2.71	1.18	0.0500000000002	6.37	0.46	1.25	0.0699999999997	13.17	0.58	3.25	2.47	0.62	AAA248.CD3.location-1.X2.Y7.tile.tissue.png	196	1	2000	196	f6c5c5161843ac77095d1ab563f4c147	0	0	0	0	0	0	0	0	0	0	0	0	0	/home/dhl_ec/bnelissen/Slides/CD3_manuscript/CD3_slides/AAA248.CD3.location-1/AAA248.CD3.location-1.run1	255	0.7	0.06	0.7	0.06	-8.2468511646	-11.4832448162	0.360558915519	0.0602306809082
1261.0	3995897.0	407.0	8356.0	3995897.0	4000000.0	6.0	1.0	1.55	2.47	1.14	0.0500000000002	6.56	0.57	1.2	0.0800000000008	14.06	0.63	3.68	2.58	0.71	AAA248.CD3.location-1.X2.Y8.tile.tissue.png	197	1	2000	197	1a7b6c08a1d59b7519d2c4beaa0c8dc4	0	0	0	0	0	0	0	0	0	0	0	0	0	/home/dhl_ec/bnelissen/Slides/CD3_manuscript/CD3_slides/AAA248.CD3.location-1/AAA248.CD3.location-1.run1	255	0.7	0.06	0.7	0.06	-8.96312806942	-11.8129284389	1.06585651135	0.0972764619141
775.0	3935648.0	293.0	11561.0	3935648.0	4000000.0	6.0	1.0	1.34	1.54	1.13	0.0499999999993	6.52	0.57	1.2	0.0900000000001	11.49	0.62	3.56	2.3	0.650000000001	AAA248.CD3.location-1.X2.Y9.tile.tissue.png	198	1	2000	198	dfd4dd7696cce6c3609e382e85baefaf	0	0	0	0	0	0	0	0	0	0	0	0	0	/home/dhl_ec/bnelissen/Slides/CD3_manuscript/CD3_slides/AAA248.CD3.location-1/AAA248.CD3.location-1.run1	255	0.7	0.06	0.7	0.06	-9.10918547557	-11.6276912862	1.74447038082	0.142552685547
310.0	3985322.0	163.0	8559.0	3985322.0	4000000.0	5.0	1.0	1.39	2.44	1.2	0.0600000000004	6.82	0.36	0.749999999999	0.0599999999995	9.53	0.360000000001	2.2	1.52	0.4	AAA248.CD3.location-1.X20.Y10.tile.tissue.png	199	1	2000	199	459e888332a6ef6d17e2ce5c3f25911d	0	0	0	0	0	0	0	0	0	0	0	0	0	/home/dhl_ec/bnelissen/Slides/CD3_manuscript/CD3_slides/AAA248.CD3.location-1/AAA248.CD3.location-1.run1	255	0.7	0.06	0.7	0.06	-7.954858318	-11.605228238	0.524652279993	0.0645929484863
51.0	3993216.0	33.0	8797.0	3993216.0	4000000.0	1.0	1.0	1.12	1.48	1.17	0.0500000000002	6.73	0.37	0.759999999999	0.0599999999995	9.57	0.37	2.19	1.52	0.42	AAA248.CD3.location-1.X20.Y11.tile.tissue.png	200	1	2000	200	a1304db4f79218026bc329246187f1ee	0	0	0	0	0	0	0	0	0	0	0	0	0	/home/dhl_ec/bnelissen/Slides/CD3_manuscript/CD3_slides/AAA248.CD3.location-1/AAA248.CD3.location-1.run1	255	0.7	0.06	0.7	0.06	-8.14939568374	-11.8273551431	0.747836836278	0.161349944824
2595.0	2942013.0	876.0	13462.0	2942013.0	4000000.0	19.0	7.0	1.05	1.26	1.23	0.04	11.9	0.37	0.749999999999	0.0999999999995	8.62	0.32	2.38	1.53	0.59	AAA248.CD3.location-1.X20.Y12.tile.tissue.png	201	1	2000	201	b1a22ded909095f1f343e570168c2e2b	0	0	0	0	0	0	0	0	0	0	0	0	0	/home/dhl_ec/bnelissen/Slides/CD3_manuscript/CD3_slides/AAA248.CD3.location-1/AAA248.CD3.location-1.run1	255	0.7	0.06	0.7	0.06	-9.10378015275	-12.0363878397	1.12501708764	0.376990421875
6141.0	2792532.0	2286.0	13933.0	2792532.0	4000000.0	43.0	6.0	1.32	1.8	1.8	0.0699999999997	11.72	0.63	1.16	0.0999999999995	8.78	0.49	3.35	2.31	0.63	AAA248.CD3.location-1.X20.Y13.tile.tissue.png	202	1	2000	202	07158d86e9f07eaf7861723e71dacf8c	0	0	0	0	0	0	0	0	0	0	0	0	0	/home/dhl_ec/bnelissen/Slides/CD3_manuscript/CD3_slides/AAA248.CD3.location-1/AAA248.CD3.location-1.run1	255	0.7	0.06	0.7	0.06	-9.12629542613	-11.8202681153	1.13414385839	0.3942970625
9051.0	2052518.0	3310.0	12058.0	2052518.0	4000000.0	61.0	5.0	1.13	1.33	1.15	0.0500000000002	7.09	0.58	1.15	0.22	11.9	0.5	3.35	2.35	0.62	AAA248.CD3.location-1.X20.Y14.tile.tissue.png	203	1	2000	203	ec87178afcd6f2bdfa604c44c14aae1e	0	0	0	0	0	0	0	0	0	0	0	0	0	/home/dhl_ec/bnelissen/Slides/CD3_manuscript/CD3_slides/AAA248.CD3.location-1/AAA248.CD3.location-1.run1	255	0.7	0.06	0.7	0.06	-8.47295767997	-11.9671260915	1.41396534586	0.8532595
72.0	5750.0	34.0	648.0	5750.0	4000000.0	1.0	3.0	1.06	1.44	1.08	0.0599999999995	6.59	0.37	0.88	0.21	6.63	0.21	2.15	1.99	0.53	AAA248.CD3.location-1.X20.Y15.tile.tissue.png	204	1	2000	204	7463be13a52e69a2e96bd52a2ccf1b2a	0	0	0	0	0	0	0	0	0	0	0	0	0	/home/dhl_ec/bnelissen/Slides/CD3_manuscript/CD3_slides/AAA248.CD3.location-1/AAA248.CD3.location-1.run1	255	0.7	0.06	0.7	0.06	-9.37397107466	-12.2446299608	6.99338424097	0.670401546326
728.0	34259.0	287.0	2867.0	34259.0	4000000.0	4.0	3.0	1.05	1.4	1.11	0.0600000000004	6.48	0.400000000001	0.86	0.21	6.67	0.22	3.31	2.38	0.55	AAA248.CD3.location-1.X20.Y16.tile.tissue.png	205	1	2000	205	3130ff312127b49c738de5f2a60398e9	0	0	0	0	0	0	0	0	0	0	0	0	0	/home/dhl_ec/bnelissen/Slides/CD3_manuscript/CD3_slides/AAA248.CD3.location-1/AAA248.CD3.location-1.run1	255	0.7	0.06	0.7	0.06	-9.70026348049	-12.2492176993	6.40208645776	0.538500089111
1799.0	532372.0	878.0	5965.0	532372.0	4000000.0	21.0	3.0	1.17	1.78	1.09	0.0499999999993	6.57	0.37	0.79	0.19	6.71	0.22	2.15	1.53	0.349999999999	AAA248.CD3.location-1.X20.Y17.tile.tissue.png	206	1	2000	206	023fa936fefe590c26420f0768fc438d	0	0	0	0	0	0	0	0	0	0	0	0	0	/home/dhl_ec/bnelissen/Slides/CD3_manuscript/CD3_slides/AAA248.CD3.location-1/AAA248.CD3.location-1.run1	255	0.7	0.06	0.7	0.06	-9.17709294745	-12.002137605	2.40218575881	0.760927345703
325.0	689729.0	146.0	4970.0	689729.0	4000000.0	3.0	1.0	2.9	1.83	1.08	0.0600000000004	6.48	0.360000000001	0.759999999999	0.18	7.11	0.24	2.13	1.53	0.55	AAA248.CD3.location-1.X20.Y2.tile.tissue.png	207	1	2000	207	4fd780d8699246001aafe71c7802414a	0	0	0	0	0	0	0	0	0	0	0	0	0	/home/dhl_ec/bnelissen/Slides/CD3_manuscript/CD3_slides/AAA248.CD3.location-1/AAA248.CD3.location-1.run1	255	0.7	0.06	0.7	0.06	-8.20034379506	-10.7918624894	0.619558708396	1.41735811035
0.0	3986026.0	0.0	8070.0	3986026.0	4000000.0	0.0	1.0	3.17	2.85	1.13	0.0499999999993	6.44	0.37	0.740000000001	0.0600000000004	9.09	0.29	2.22	1.52	0.41	AAA248.CD3.location-1.X20.Y3.tile.tissue.png	208	1	2000	208	85b57c7f028206d9e20443ef30e2bb05	0	0	0	0	0	0	0	0	0	0	0	0	0	/home/dhl_ec/bnelissen/Slides/CD3_manuscript/CD3_slides/AAA248.CD3.location-1/AAA248.CD3.location-1.run1	255	0.7	0.06	0.7	0.06	-7.05833098207	-11.6343080945	0.17854441236	0.0533537419434
223.0	4000000.0	126.0	7996.0	4000000.0	4000000.0	3.0	1.0	2.58	2.77	1.15	0.0500000000002	5.87	0.28	0.73	0.0499999999993	9.52	0.38	2.19	1.53	0.41	AAA248.CD3.location-1.X20.Y4.tile.tissue.png	209	1	2000	209	1bcdb7f6a58bda8b8462e141d22adab4	0	0	0	0	0	0	0	0	0	0	0	0	0	/home/dhl_ec/bnelissen/Slides/CD3_manuscript/CD3_slides/AAA248.CD3.location-1/AAA248.CD3.location-1.run1	255	0.7	0.0624114154983	0.7	0.0624114154983	-8.23862786184	-11.1515862432	0.145863916064	0.0296225706716
120.0	4000000.0	67.0	7996.0	4000000.0	4000000.0	2.0	1.0	2.7	2.49	1.18	0.0500000000002	6.07	0.469999999999	1.21	0.0699999999997	9.32	0.56	2.39	1.48	0.63	AAA248.CD3.location-1.X20.Y5.tile.tissue.png	210	1	2000	210	5bf5ad7ae295753615512eecdfbea358	0	0	0	0	0	0	0	0	0	0	0	0	0	/home/dhl_ec/bnelissen/Slides/CD3_manuscript/CD3_slides/AAA248.CD3.location-1/AAA248.CD3.location-1.run1	255	0.7	0.06	0.7	0.06	-8.26795315151	-11.9503826518	0.305403696638	0.0699919119873
426.0	3996271.0	117.0	8327.0	3996271.0	4000000.0	2.0	1.0	3.34	2.98	1.78	0.0700000000006	11.26	0.570000000001	1.26	0.0899999999992	14.34	0.67	3.47	2.32	1.4	AAA248.CD3.location-1.X20.Y6.tile.tissue.png	211	1	2000	211	8f5b930c9782d436870503806cec7ac8	0	0	0	0	0	0	0	0	0	0	0	0	0	/home/dhl_ec/bnelissen/Slides/CD3_manuscript/CD3_slides/AAA248.CD3.location-1/AAA248.CD3.location-1.run1	255	0.7	0.06	0.7	0.06	-8.6930256643	-11.6603934373	0.494089370304	0.0786996134033
341.0	3955380.0	165.0	9914.0	3955380.0	4000000.0	3.0	1.0	3.66	3.7	1.18	0.0500000000002	6.54	0.36	0.73	0.0600000000004	9.31	0.36	2.14	1.5	0.65	AAA248.CD3.location-1.X20.Y7.tile.tissue.png	212	1	2000	212	0df625d7e1563cd590dfb41c21e44dd9	0	0	0	0	0	0	0	0	0	0	0	0	0	/home/dhl_ec/bnelissen/Slides/CD3_manuscript/CD3_slides/AAA248.CD3.location-1/AAA248.CD3.location-1.run1	255	0.7	0.06	0.7	0.06	-8.48111900372	-12.0418156488	0.715095522112	0.114015771484
282.0	3973299.0	158.0	9544.0	3973299.0	4000000.0	4.0	1.0	3.04	2.62	1.12	0.0700000000006	9.51	0.559999999999	1.2	0.0900000000001	13.15	0.55	3.28	2.32	1.0	AAA248.CD3.location-1.X20.Y8.tile.tissue.png	213	1	2000	213	2c605a458b9f5213f3add2a14dbcb38d	0	0	0	0	0	0	0	0	0	0	0	0	0	/home/dhl_ec/bnelissen/Slides/CD3_manuscript/CD3_slides/AAA248.CD3.location-1/AAA248.CD3.location-1.run1	255	0.7	0.06	0.7	0.06	-8.56042398616	-11.833289647	0.805445195402	0.0910563696289
389.0	3966005.0	185.0	9641.0	3966005.0	4000000.0	4.0	2.0	2.2	2.08	1.09	0.0699999999997	6.81	0.56	1.19	0.0799999999999	13.35	0.55	3.3	2.29	0.650000000001	AAA248.CD3.location-1.X20.Y9.tile.tissue.png	214	1	2000	214	d9c6b069e88b6d7e7e48514881729558	0	0	0	0	0	0	0	0	0	0	0	0	0	/home/dhl_ec/bnelissen/Slides/CD3_manuscript/CD3_slides/AAA248.CD3.location-1/AAA248.CD3.location-1.run1	255	0.7	0.06	0.7	0.06	-7.89540051233	-11.6961102067	0.525618824621	0.0732042993164
1033.0	3940614.0	471.0	11913.0	3940614.0	4000000.0	12.0	2.0	1.78	3.03	1.17	0.0499999999993	6.03	0.36	0.73	0.0499999999993	9.35	0.349999999999	2.15	1.48	0.74	AAA248.CD3.location-1.X21.Y10.tile.tissue.png	215	1	2000	215	bc082c315bc2cbb1886ff310d7e4bc27	0	0	0	0	0	0	0	0	0	0	0	0	0	/home/dhl_ec/bnelissen/Slides/CD3_manuscript/CD3_slides/AAA248.CD3.location-1/AAA248.CD3.location-1.run1	255	0.7	0.06	0.7	0.06	-8.57809471388	-12.2304713873	1.07524605208	0.239082999512
1550.0	3992952.0	510.0	8629.0	3992952.0	4000000.0	11.0	1.0	2.99	2.31	1.75	0.0699999999997	6.94	0.37	0.74	0.0599999999995	9.58	0.37	2.19	1.72	0.57	AAA248.CD3.location-1.X21.Y11.tile.tissue.png	216	1	2000	216	3eca96e0945d382b727b46afbf563dce	0	0	0	0	0	0	0	0	0	0	0	0	0	/home/dhl_ec/bnelissen/Slides/CD3_manuscript/CD3_slides/AAA248.CD3.location-1/AAA248.CD3.location-1.run1	255	0.7	0.06	0.7	0.06	-8.11646694786	-11.8124852401	0.628731177969	0.158931316162
274.0	3989189.0	156.0	8598.0	3989189.0	4000000.0	4.0	1.0	1.05	1.04	1.15	0.04	7.32	0.37	0.75	0.0599999999995	9.52	0.35	2.13	1.49	0.41	AAA248.CD3.location-1.X21.Y12.tile.tissue.png	217	1	2000	217	e7b04d0d01e71e97806da6abca290ebd	0	0	0	0	0	0	0	0	0	0	0	0	0	/home/dhl_ec/bnelissen/Slides/CD3_manuscript/CD3_slides/AAA248.CD3.location-1/AAA248.CD3.location-1.run1	255	0.7	0.06	0.7	0.06	-8.67209019436	-12.2211275023	0.80148274437	0.12668015625
224.0	3999536.0	115.0	8104.0	3999536.0	4000000.0	3.0	1.0	1.93	1.99	1.13	0.0500000000002	7.47	0.360000000001	0.73	0.0499999999993	9.19	0.62	3.67	2.57	0.69	AAA248.CD3.location-1.X21.Y13.tile.tissue.png	218	1	2000	218	d7155c65fa0f640ffedd0b900ce0567d	0	0	0	0	0	0	0	0	0	0	0	0	0	/home/dhl_ec/bnelissen/Slides/CD3_manuscript/CD3_slides/AAA248.CD3.location-1/AAA248.CD3.location-1.run1	255	0.7	0.06	0.7	0.06	-8.49596577317	-11.9290474815	0.534503190271	0.0827055792236
1394.0	3040687.0	632.0	17969.0	3040687.0	4000000.0	15.0	11.0	1.24	1.49	1.11	0.0500000000002	6.79	0.38	0.740000000001	0.0999999999995	9.1	0.34	2.22	1.52	0.42	AAA248.CD3.location-1.X21.Y14.tile.tissue.png	219	1	2000	219	ec96f58d244d070768bc1d1ececae6b8	0	0	0	0	0	0	0	0	0	0	0	0	0	/home/dhl_ec/bnelissen/Slides/CD3_manuscript/CD3_slides/AAA248.CD3.location-1/AAA248.CD3.location-1.run1	255	0.7	0.06	0.7	0.06	-8.91984475313	-11.905719486	1.0105432591	0.350021703125
935.0	76876.0	425.0	3692.0	76876.0	4000000.0	11.0	8.0	1.19	1.45	1.77	0.0899999999992	10.4	0.57	1.35	0.32	9.1	0.309999999999	3.12	2.31	0.55	AAA248.CD3.location-1.X21.Y15.tile.tissue.png	220	1	2000	220	c6c7e50cf241fd7ec0a9ab8dd0f8b0c8	0	0	0	0	0	0	0	0	0	0	0	0	0	/home/dhl_ec/bnelissen/Slides/CD3_manuscript/CD3_slides/AAA248.CD3.location-1/AAA248.CD3.location-1.run1	255	0.7	0.06	0.7	0.06	-9.73933396995	-12.3140274788	3.80859971726	1.62972349756
5658.0	1858401.0	2722.0	8387.0	1858401.0	4000000.0	63.0	2.0	1.18	1.89	1.11	0.0600000000004	6.68	0.419999999999	0.87	0.14	8.02	0.29	2.18	1.52	0.4	AAA248.CD3.location-1.X21.Y16.tile.tissue.png	221	1	2000	221	664046b455cfc339307cfd8fd5ebbe28	0	0	0	0	0	0	0	0	0	0	0	0	0	/home/dhl_ec/bnelissen/Slides/CD3_manuscript/CD3_slides/AAA248.CD3.location-1/AAA248.CD3.location-1.run1	255	0.7	0.06	0.7	0.06	-9.48124205408	-12.0805660336	2.9827742295	0.7132703125
4059.0	2776705.0	1983.0	13367.0	2776705.0	4000000.0	50.0	4.0	0.87	1.21	1.13	0.0500000000002	9.45	0.57	1.21	0.16	12.23	0.49	3.48	2.54	0.69	AAA248.CD3.location-1.X21.Y17.tile.tissue.png	222	1	2000	222	dcc6e1269ab66b3f7ba6f22bf25ab0bc	0	0	0	0	0	0	0	0	0	0	0	0	0	/home/dhl_ec/bnelissen/Slides/CD3_manuscript/CD3_slides/AAA248.CD3.location-1/AAA248.CD3.location-1.run1	255	0.7	0.06	0.7	0.06	-9.50013586074	-12.3532792252	3.20538621252	0.943591140625
0.0	0.0	0.0	0.0	0.0	3512000.0	0.0	0.0	0.98	1.3	0.97	0.0500000000002	4.99	0.26	0.780000000001	0.28	5.85	0.179999999999	2.72	2.09	0.48	AAA248.CD3.location-1.X21.Y18.tile.tissue.png	223	1	2000	223	10c955100a9ad0d1712d71d98d78aa57	0	0	0	0	0	0	0	0	0	0	0	0	0	/home/dhl_ec/bnelissen/Slides/CD3_manuscript/CD3_slides/AAA248.CD3.location-1/AAA248.CD3.location-1.run1	255	1.0	0.06	1.0	0.06	0.0	0.0	0.0	5.35806833713
0.0	0.0	0.0	0.0	0.0	4000000.0	0.0	0.0	1.12	1.44	1.13	0.0799999999999	8.19	0.47	1.41	0.360000000001	6.92	0.21	3.04	2.45	0.62	AAA248.CD3.location-1.X21.Y2.tile.tissue.png	224	1	2000	224	1232a5da09200d8859e6a6dc9cded461	0	0	0	0	0	0	0	0	0	0	0	0	0	/home/dhl_ec/bnelissen/Slides/CD3_manuscript/CD3_slides/AAA248.CD3.location-1/AAA248.CD3.location-1.run1	255	1.0	0.06	1.0	0.06	0.0	0.0	0.0	7.258799
189.0	2994579.0	84.0	8284.0	2994579.0	4000000.0	2.0	2.0	1.23	1.2	1.12	0.0500000000002	6.66	0.37	0.750000000001	0.0999999999995	8.79	0.33	2.17	1.61	0.63	AAA248.CD3.location-1.X21.Y3.tile.tissue.png	225	1	2000	225	9d8c4c85a5197fac5c448ee9a49224f9	0	0	0	0	0	0	0	0	0	0	0	0	0	/home/dhl_ec/bnelissen/Slides/CD3_manuscript/CD3_slides/AAA248.CD3.location-1/AAA248.CD3.location-1.run1	255	0.7	0.06	0.7	0.06	-8.05274047643	-10.7455894394	0.372167741934	0.180593804688
0.0	4000000.0	0.0	7996.0	4000000.0	4000000.0	0.0	1.0	1.2	1.48	1.12	0.0500000000002	6.15	0.280000000001	0.740000000001	0.0500000000002	9.13	0.469999999999	2.6	1.52	0.42	AAA248.CD3.location-1.X21.Y4.tile.tissue.png	226	1	2000	226	a60ea5af3cedad9e8d9bd577d1046164	0	0	0	0	0	0	0	0	0	0	0	0	0	/home/dhl_ec/bnelissen/Slides/CD3_manuscript/CD3_slides/AAA248.CD3.location-1/AAA248.CD3.location-1.run1	255	0.7	0.06	0.7	0.06	-6.6853454814	-11.8387307429	0.166324628693	0.0253624453964
192.0	3999531.0	85.0	8038.0	3999531.0	4000000.0	2.0	1.0	3.48	3.49	1.1	0.0500000000002	6.04	0.360000000001	0.75	0.0600000000004	9.58	0.37	2.18	1.53	0.410000000001	AAA248.CD3.location-1.X21.Y5.tile.tissue.png	227	1	2000	227	559cc795c670def970fc4daaabf0d473	0	0	0	0	0	0	0	0	0	0	0	0	0	/home/dhl_ec/bnelissen/Slides/CD3_manuscript/CD3_slides/AAA248.CD3.location-1/AAA248.CD3.location-1.run1	255	0.7	0.06	0.7	0.06	-8.5819305842	-11.995192548	0.401847903384	0.0930959521484
486.0	3978395.0	136.0	8996.0	3978395.0	4000000.0	2.0	1.0	3.27	2.86	1.14	0.0500000000002	6.47	0.37	0.750000000001	0.0600000000004	9.6	0.559999999999	3.31	2.49	0.650000000001	AAA248.CD3.location-1.X21.Y6.tile.tissue.png	228	1	2000	228	63e9b0959737c05580060abd1fa7586a	0	0	0	0	0	0	0	0	0	0	0	0	0	/home/dhl_ec/bnelissen/Slides/CD3_manuscript/CD3_slides/AAA248.CD3.location-1/AAA248.CD3.location-1.run1	255	0.7	0.06	0.7	0.06	-7.97125887182	-11.7246854721	0.866790372164	0.138796666992
0.0	3965605.0	0.0	9359.0	3965605.0	4000000.0	0.0	1.0	2.47	2.42	1.29	0.0500000000002	6.61	0.36	0.749999999999	0.0600000000004	9.07	0.299999999999	2.2	1.53	0.95	AAA248.CD3.location-1.X21.Y7.tile.tissue.png	229	1	2000	229	f02b34a85d7520eadb80a930c7aa3fab	0	0	0	0	0	0	0	0	0	0	0	0	0	/home/dhl_ec/bnelissen/Slides/CD3_manuscript/CD3_slides/AAA248.CD3.location-1/AAA248.CD3.location-1.run1	255	0.7	0.06	0.7	0.06	-8.4034320298	-12.0268853798	0.758434184521	0.115099652344
104.0	3989364.0	63.0	8623.0	3989364.0	4000000.0	2.0	1.0	1.96	1.94	1.76	0.0700000000006	12.09	0.57	1.25	0.0900000000001	13.48	0.55	3.3	2.36	0.68	AAA248.CD3.location-1.X21.Y8.tile.tissue.png	230	1	2000	230	43ea17a3edcd8d6acb0c49772e03ff99	0	0	0	0	0	0	0	0	0	0	0	0	0	/home/dhl_ec/bnelissen/Slides/CD3_manuscript/CD3_slides/AAA248.CD3.location-1/AAA248.CD3.location-1.run1	255	0.7	0.06	0.7	0.06	-8.14897160501	-11.8855498667	0.626786933037	0.0816897636719
603.0	3995912.0	266.0	8273.0	3995912.0	4000000.0	6.0	1.0	1.34	2.32	1.11	0.0500000000002	7.17	0.559999999999	1.23	0.0799999999999	10.55	0.559999999999	3.54	2.31	0.68	AAA248.CD3.location-1.X21.Y9.tile.tissue.png	231	1	2000	231	cd01147c55821112dfb41d9f8f73b123	0	0	0	0	0	0	0	0	0	0	0	0	0	/home/dhl_ec/bnelissen/Slides/CD3_manuscript/CD3_slides/AAA248.CD3.location-1/AAA248.CD3.location-1.run1	255	0.7	0.06	0.7	0.06	-9.04578661781	-12.0697116331	1.07355587663	0.187020417969
681.0	3928456.0	281.0	11251.0	3928456.0	4000000.0	6.0	3.0	1.36	2.66	1.76	0.0700000000006	10.4	0.54	0.719999999999	0.0599999999995	9.33	0.36	2.18	1.54	0.400000000001	AAA248.CD3.location-1.X22.Y10.tile.tissue.png	232	1	2000	232	a283adc69b9dd144d884dd90f2dff061	0	0	0	0	0	0	0	0	0	0	0	0	0	/home/dhl_ec/bnelissen/Slides/CD3_manuscript/CD3_slides/AAA248.CD3.location-1/AAA248.CD3.location-1.run1	255	0.7	0.06	0.7	0.06	-8.62597275873	-11.670799103	0.950743227668	0.15102115625
0.0	4000000.0	0.0	7996.0	4000000.0	4000000.0	0.0	1.0	0.89	1.4	1.15	0.0500000000002	5.76	0.3	0.74	0.0500000000002	9.36	0.47	3.29	2.3	0.6	AAA248.CD3.location-1.X22.Y11.tile.tissue.png	233	1	2000	233	b48961d447d4403608a9283d28a82da1	0	0	0	0	0	0	0	0	0	0	0	0	0	/home/dhl_ec/bnelissen/Slides/CD3_manuscript/CD3_slides/AAA248.CD3.location-1/AAA248.CD3.location-1.run1	255	0.7	0.06	0.7	0.06	-6.98279100289	0.0	0.072585097571	0.0171483066406
712.0	3972681.0	382.0	8714.0	3972681.0	4000000.0	9.0	1.0	1.23	1.79	1.75	0.0699999999997	7.58	0.56	1.21	0.0799999999999	13.56	0.55	3.29	2.31	0.620000000001	AAA248.CD3.location-1.X22.Y12.tile.tissue.png	234	1	2000	234	082f2db06299fc1db366907ed11ac25b	0	0	0	0	0	0	0	0	0	0	0	0	0	/home/dhl_ec/bnelissen/Slides/CD3_manuscript/CD3_slides/AAA248.CD3.location-1/AAA248.CD3.location-1.run1	255	0.7	0.06	0.7	0.06	-8.45208638015	-11.9803299249	0.395668440866	0.0701883188477
2737.0	3967186.0	1002.0	8534.0	3967186.0	4000000.0	19.0	1.0	1.27	1.74	1.77	0.0700000000006	10.62	0.57	1.2	0.0900000000001	13.22	0.56	3.3	2.32	0.63	AAA248.CD3.location-1.X22.Y13.tile.tissue.png	235	1	2000	235	740f1543085842d2c67934a948ef8108	0	0	0	0	0	0	0	0	0	0	0	0	0	/home/dhl_ec/bnelissen/Slides/CD3_manuscript/CD3_slides/AAA248.CD3.location-1/AAA248.CD3.location-1.run1	255	0.7	0.06	0.7	0.06	-8.74485508628	-11.9511157557	0.841631791219	0.110793105469
740.0	3769289.0	344.0	10042.0	3769289.0	4000000.0	8.0	2.0	1.23	1.71	1.76	0.0700000000006	7.89	0.570000000001	1.25	0.1	13.19	0.55	3.33	2.32	0.619999999999	AAA248.CD3.location-1.X22.Y14.tile.tissue.png	236	1	2000	236	6e2c7481846d511fa2bd15a279cc880f	0	0	0	0	0	0	0	0	0	0	0	0	0	/home/dhl_ec/bnelissen/Slides/CD3_manuscript/CD3_slides/AAA248.CD3.location-1/AAA248.CD3.location-1.run1	255	0.7	0.06	0.7	0.06	-8.19580026242	-11.3998496922	0.530912984264	0.123920865234
228.0	213379.0	124.0	5168.0	213379.0	4000000.0	3.0	4.0	1.64	2.2	1.76	0.0700000000006	10.32	0.37	0.809999999999	0.2	6.94	0.22	2.1	1.56	0.49	AAA248.CD3.location-1.X22.Y15.tile.tissue.png	237	1	2000	237	d27d5b800e9ac22d0e5474496a5260a5	0	0	0	0	0	0	0	0	0	0	0	0	0	/home/dhl_ec/bnelissen/Slides/CD3_manuscript/CD3_slides/AAA248.CD3.location-1/AAA248.CD3.location-1.run1	255	0.7	0.06	0.7	0.06	-9.02092077229	-12.1323363624	1.60781188059	1.81007502637
4031.0	927307.0	1783.0	5869.0	927307.0	4000000.0	42.0	1.0	1.42	1.37	1.34	0.0500000000002	8.59	0.38	0.780000000001	0.190000000001	7.47	0.25	2.15	1.52	0.4	AAA248.CD3.location-1.X22.Y16.tile.tissue.png	238	1	2000	238	e6777dd5b7d44fc4e93238278d16090b	0	0	0	0	0	0	0	0	0	0	0	0	0	/home/dhl_ec/bnelissen/Slides/CD3_manuscript/CD3_slides/AAA248.CD3.location-1/AAA248.CD3.location-1.run1	255	0.7	0.06	0.7	0.06	-9.35574466154	-11.9820434371	2.07920576571	0.646860316406
9726.0	2046142.0	4656.0	21823.0	2046142.0	4000000.0	112.0	6.0	1.34	2.12	1.76	0.0699999999997	7.65	0.58	0.86	0.13	8.1	0.29	2.21	1.51	0.59	AAA248.CD3.location-1.X22.Y17.tile.tissue.png	239	1	2000	239	4691c0eb919b37a47adac46c233e09e7	0	0	0	0	0	0	0	0	0	0	0	0	0	/home/dhl_ec/bnelissen/Slides/CD3_manuscript/CD3_slides/AAA248.CD3.location-1/AAA248.CD3.location-1.run1	255	0.7	0.06	0.7	0.06	-9.11547931438	-12.0905905721	2.00730212848	0.602591515625
998.0	189783.0	554.0	4212.0	189783.0	3512000.0	12.0	2.0	2.91	1.97	1.57	0.0700000000006	8.69	0.32	0.72	0.19	5.94	0.289999999999	2.81	2.04	0.49	AAA248.CD3.location-1.X22.Y18.tile.tissue.png	240	1	2000	240	86e06a74e1042610e9ad0cfabaf12d6d	0	0	0	0	0	0	0	0	0	0	0	0	0	/home/dhl_ec/bnelissen/Slides/CD3_manuscript/CD3_slides/AAA248.CD3.location-1/AAA248.CD3.location-1.run1	255	0.7	0.06	0.7	0.06	-9.31084669823	-12.2188797007	2.90286560941	0.994330534151
53.0	1347714.0	31.0	8932.0	1347714.0	4000000.0	1.0	5.0	3.2	2.09	1.77	0.0900000000001	10.16	0.58	1.23	0.240000000001	10.6	0.4	3.31	2.44	0.6	AAA248.CD3.location-1.X22.Y3.tile.tissue.png	241	1	2000	241	b2ff48833351245bdde7b910c84da4bf	0	0	0	0	0	0	0	0	0	0	0	0	0	/home/dhl_ec/bnelissen/Slides/CD3_manuscript/CD3_slides/AAA248.CD3.location-1/AAA248.CD3.location-1.run1	255	0.7	0.06	0.7	0.06	-8.62519862102	-11.2463152921	1.02595961379	1.07611479688
0.0	3998891.0	0.0	8154.0	3998891.0	4000000.0	0.0	1.0	2.02	2.57	1.08	0.04	5.92	0.35	0.73	0.0600000000004	9.09	0.3	2.2	1.5	0.63	AAA248.CD3.location-1.X22.Y4.tile.tissue.png	242	1	2000	242	9549bbfa78bb277fed09adfbb8e8f2fe	0	0	0	0	0	0	0	0	0	0	0	0	0	/home/dhl_ec/bnelissen/Slides/CD3_manuscript/CD3_slides/AAA248.CD3.location-1/AAA248.CD3.location-1.run1	255	0.7	0.06	0.7	0.06	-6.88005004742	-11.3728964689	0.395000454427	0.0443173328857
0.0	3994391.0	0.0	8224.0	3994391.0	4000000.0	0.0	1.0	2.5	3.0	1.77	0.0699999999997	9.48	0.570000000001	1.2	0.0799999999999	12.81	0.46	3.27	1.48	0.43	AAA248.CD3.location-1.X22.Y5.tile.tissue.png	243	1	2000	243	9461ec304487879a90dc038680c09458	0	0	0	0	0	0	0	0	0	0	0	0	0	/home/dhl_ec/bnelissen/Slides/CD3_manuscript/CD3_slides/AAA248.CD3.location-1/AAA248.CD3.location-1.run1	255	0.7	0.06	0.7	0.06	-7.85123426002	-12.0374531409	0.468792963229	0.0938376708679
172.0	3997947.0	75.0	8166.0	3997947.0	4000000.0	2.0	1.0	1.39	1.71	1.74	0.0699999999997	9.8	0.559999999999	1.21	0.0900000000001	9.62	0.360000000001	2.12	1.49	0.59	AAA248.CD3.location-1.X22.Y6.tile.tissue.png	244	1	2000	244	ce42f5bbb45b29051bc567cca1261d58	0	0	0	0	0	0	0	0	0	0	0	0	0	/home/dhl_ec/bnelissen/Slides/CD3_manuscript/CD3_slides/AAA248.CD3.location-1/AAA248.CD3.location-1.run1	255	0.7	0.06	0.7	0.06	-9.26432954624	-12.2807485216	0.943254040878	0.142468533203
201.0	3969786.0	95.0	9919.0	3969786.0	4000000.0	2.0	1.0	1.2	1.79	1.54	0.0499999999993	6.44	0.45	1.2	0.0799999999999	9.65	0.56	3.3	2.31	0.59	AAA248.CD3.location-1.X22.Y7.tile.tissue.png	245	1	2000	245	017a50e028cc14e082714707051ef54c	0	0	0	0	0	0	0	0	0	0	0	0	0	/home/dhl_ec/bnelissen/Slides/CD3_manuscript/CD3_slides/AAA248.CD3.location-1/AAA248.CD3.location-1.run1	255	0.7	0.06	0.7	0.06	-8.90650895612	-11.7909855016	0.899708358332	0.117175327148
1259.0	3955013.0	470.0	10491.0	3955013.0	4000000.0	10.0	1.0	1.22	1.61	1.65	0.04	6.24	0.349999999999	0.73	0.0599999999995	9.45	0.36	2.14	1.49	0.509999999999	AAA248.CD3.location-1.X22.Y8.tile.tissue.png	246	1	2000	246	5924defe04deb1b420a671e181ad0c5b	0	0	0	0	0	0	0	0	0	0	0	0	0	/home/dhl_ec/bnelissen/Slides/CD3_manuscript/CD3_slides/AAA248.CD3.location-1/AAA248.CD3.location-1.run1	255	0.7	0.06	0.7	0.06	-9.04958112028	-11.8547598348	1.23702819623	0.153420751953
958.0	3977002.0	345.0	9937.0	3977002.0	4000000.0	6.0	1.0	1.11	2.94	1.1	0.0500000000002	5.99	0.349999999999	0.719999999999	0.0499999999993	9.1	0.349999999999	2.13	1.51	0.759999999999	AAA248.CD3.location-1.X22.Y9.tile.tissue.png	247	1	2000	247	12944633802913d75d8788ea00c8886f	0	0	0	0	0	0	0	0	0	0	0	0	0	/home/dhl_ec/bnelissen/Slides/CD3_manuscript/CD3_slides/AAA248.CD3.location-1/AAA248.CD3.location-1.run1	255	0.7	0.06	0.7	0.06	-9.3880409775	-12.1162127892	1.27496056015	0.209667046875
0.0	3992757.0	0.0	8428.0	3992757.0	4000000.0	0.0	1.0	1.69	2.29	1.76	0.0700000000006	9.57	0.56	1.21	0.0900000000001	12.95	0.46	3.04	1.48	0.61	AAA248.CD3.location-1.X23.Y10.tile.tissue.png	248	1	2000	248	1d9fb9083c9fad68576a260c606ab026	0	0	0	0	0	0	0	0	0	0	0	0	0	/home/dhl_ec/bnelissen/Slides/CD3_manuscript/CD3_slides/AAA248.CD3.location-1/AAA248.CD3.location-1.run1	255	0.7	0.06	0.7	0.06	-7.61478380336	-12.0925603589	0.602498121767	0.0795876630859
58.0	3983868.0	33.0	8618.0	3983868.0	4000000.0	1.0	1.0	2.34	3.15	1.47	0.0699999999997	7.48	0.36	0.72	0.0500000000002	9.4	0.349999999999	2.18	1.52	0.49	AAA248.CD3.location-1.X23.Y11.tile.tissue.png	249	1	2000	249	8f9e89157f0370f4dc6ab90d82589af3	0	0	0	0	0	0	0	0	0	0	0	0	0	/home/dhl_ec/bnelissen/Slides/CD3_manuscript/CD3_slides/AAA248.CD3.location-1/AAA248.CD3.location-1.run1	255	0.7	0.06	0.7	0.06	-7.29695461976	-11.6567605873	0.137674024268	0.0364879274902
188.0	3993470.0	68.0	8246.0	3993470.0	4000000.0	1.0	1.0	2.61	2.31	1.28	0.0699999999997	6.22	0.57	1.2	0.0799999999999	9.74	0.360000000001	3.31	2.32	0.610000000001	AAA248.CD3.location-1.X23.Y12.tile.tissue.png	250	1	2000	250	14259577fcc3f67f985150fd6b70019f	0	0	0	0	0	0	0	0	0	0	0	0	0	/home/dhl_ec/bnelissen/Slides/CD3_manuscript/CD3_slides/AAA248.CD3.location-1/AAA248.CD3.location-1.run1	255	0.7	0.06	0.7	0.06	-7.96484469916	-12.0702519259	0.161910019431	0.0421912429504
304.0	4000000.0	141.0	7996.0	4000000.0	4000000.0	3.0	1.0	2.68	1.95	1.07	0.0500000000002	6.5	0.28	0.74	0.04	9.44	0.360000000001	2.12	1.48	0.68	AAA248.CD3.location-1.X23.Y13.tile.tissue.png	251	1	2000	251	b42b805290aa136fd6154af0a7464f4b	0	0	0	0	0	0	0	0	0	0	0	0	0	/home/dhl_ec/bnelissen/Slides/CD3_manuscript/CD3_slides/AAA248.CD3.location-1/AAA248.CD3.location-1.run1	255	0.7	0.06	0.7	0.06	-8.47105670366	-11.906829964	0.177881728556	0.0587624664307
1802.0	3942431.0	841.0	9324.0	3942431.0	4000000.0	20.0	1.0	4.42	2.19	1.11	0.0699999999997	8.04	0.440000000001	0.73	0.0500000000002	9.42	0.37	2.21	2.32	0.620000000001	AAA248.CD3.location-1.X23.Y14.tile.tissue.png	252	1	2000	252	c7880fe6a2c2bd6405b818d5d5b268e3	0	0	0	0	0	0	0	0	0	0	0	0	0	/home/dhl_ec/bnelissen/Slides/CD3_manuscript/CD3_slides/AAA248.CD3.location-1/AAA248.CD3.location-1.run1	255	0.7	0.06	0.7	0.06	-8.51779210521	-12.2385661224	0.774830175082	0.127837761719
5086.0	2228331.0	1896.0	14258.0	2228331.0	4000000.0	39.0	8.0	1.17	1.47	1.77	0.0699999999997	10.13	0.57	1.21	0.19	9.53	0.29	2.17	1.49	0.39	AAA248.CD3.location-1.X23.Y15.tile.tissue.png	253	1	2000	253	5d6960d67704e1f1177baec55aed5f4b	0	0	0	0	0	0	0	0	0	0	0	0	0	/home/dhl_ec/bnelissen/Slides/CD3_manuscript/CD3_slides/AAA248.CD3.location-1/AAA248.CD3.location-1.run1	255	0.7	0.06	0.7	0.06	-8.51703875139	-11.4956946662	1.07386351677	0.410547929688
2885.0	2030477.0	1266.0	14439.0	2030477.0	4000000.0	30.0	7.0	0.920000000001	1.46	1.07	0.0500000000002	6.57	0.360000000001	0.73	0.129999999999	7.86	0.280000000001	2.17	1.5	0.39	AAA248.CD3.location-1.X23.Y16.tile.tissue.png	254	1	2000	254	ad8fd77d75d726cb656f79a770a721e9	0	0	0	0	0	0	0	0	0	0	0	0	0	/home/dhl_ec/bnelissen/Slides/CD3_manuscript/CD3_slides/AAA248.CD3.location-1/AAA248.CD3.location-1.run1	255	0.7	0.06	0.7	0.06	-9.22448269479	-11.6264206206	1.84526039723	0.555033320312
5467.0	1982417.0	2542.0	14303.0	1982417.0	4000000.0	61.0	3.0	0.900000000001	1.7	1.08	0.04	6.82	0.360000000001	0.73	0.13	8.06	0.28	2.2	1.49	0.4	AAA248.CD3.location-1.X23.Y17.tile.tissue.png	255	1	2000	255	f52d31c8ea18b61723ca8b266ea0378a	0	0	0	0	0	0	0	0	0	0	0	0	0	/home/dhl_ec/bnelissen/Slides/CD3_manuscript/CD3_slides/AAA248.CD3.location-1/AAA248.CD3.location-1.run1	255	0.7	0.06	0.7	0.06	-9.27154301776	-11.9969951379	2.09285469442	0.58069946875
4212.0	250920.0	1573.0	6410.0	250920.0	3512000.0	32.0	3.0	2.36	0.85	1.01	0.0500000000002	6.72	0.34	0.750000000001	0.18	6.26	0.2	1.91	1.35	0.330000000001	AAA248.CD3.location-1.X23.Y18.tile.tissue.png	256	1	2000	256	44a79457a570cebaf6803b70b18c4a71	0	0	0	0	0	0	0	0	0	0	0	0	0	/home/dhl_ec/bnelissen/Slides/CD3_manuscript/CD3_slides/AAA248.CD3.location-1/AAA248.CD3.location-1.run1	255	0.7	0.06	0.7	0.06	-9.37216723909	-12.515394631	3.31245195253	0.883560678121
0.0	57615.0	0.0	2449.0	57615.0	4000000.0	0.0	3.0	2.16	2.46	1.19	0.0599999999995	7.91	0.38	1.31	0.320000000001	6.42	0.14	2.09	1.53	0.38	AAA248.CD3.location-1.X23.Y3.tile.tissue.png	257	1	2000	257	fa12eb676b9dee96ec2a998431f92ec7	0	0	0	0	0	0	0	0	0	0	0	0	0	/home/dhl_ec/bnelissen/Slides/CD3_manuscript/CD3_slides/AAA248.CD3.location-1/AAA248.CD3.location-1.run1	255	0.7	0.06	0.7	0.06	-7.5389718064	-12.4028052093	2.6100753165	1.71133140479
295.0	3140589.0	158.0	10706.0	3140589.0	4000000.0	4.0	1.0	1.9	2.75	1.12	0.0500000000002	7.06	0.38	0.739999999999	0.0999999999995	9.27	0.309999999999	2.08	1.45	0.4	AAA248.CD3.location-1.X23.Y4.tile.tissue.png	258	1	2000	258	fa13da9626e428c4f734568873e5cd2e	0	0	0	0	0	0	0	0	0	0	0	0	0	/home/dhl_ec/bnelissen/Slides/CD3_manuscript/CD3_slides/AAA248.CD3.location-1/AAA248.CD3.location-1.run1	255	0.7	0.06	0.7	0.06	-8.52503175648	-11.3412125533	1.36478014066	0.344105796875
64.0	3995979.0	37.0	8282.0	3995979.0	4000000.0	1.0	1.0	2.95	1.04	1.04	0.0500000000002	6.34	0.39	0.72	0.0500000000002	8.95	0.349999999999	2.06	1.45	0.400000000001	AAA248.CD3.location-1.X23.Y5.tile.tissue.png	259	1	2000	259	956898544b79b9001dffb5c9d8808cd9	0	0	0	0	0	0	0	0	0	0	0	0	0	/home/dhl_ec/bnelissen/Slides/CD3_manuscript/CD3_slides/AAA248.CD3.location-1/AAA248.CD3.location-1.run1	255	0.7	0.06	0.7	0.06	-8.4632688408	-11.0994578771	0.744259349291	0.111290793945
725.0	3889108.0	276.0	12114.0	3889108.0	4000000.0	5.0	3.0	0.88	1.07	1.4	0.0799999999999	8.35	0.37	0.7	0.0600000000004	9.03	0.35	2.14	1.49	0.399999999999	AAA248.CD3.location-1.X23.Y6.tile.tissue.png	260	1	2000	260	71dfe1b49b3a55f4a766893b569a5312	0	0	0	0	0	0	0	0	0	0	0	0	0	/home/dhl_ec/bnelissen/Slides/CD3_manuscript/CD3_slides/AAA248.CD3.location-1/AAA248.CD3.location-1.run1	255	0.7	0.06	0.7	0.06	-9.11834621191	-11.8059688518	0.824331732866	0.142563076172
876.0	3875333.0	273.0	11914.0	3875333.0	4000000.0	4.0	1.0	0.87	1.07	1.09	0.0500000000002	6.59	0.37	0.719999999999	0.0599999999995	9.02	0.36	2.07	1.44	0.389999999999	AAA248.CD3.location-1.X23.Y7.tile.tissue.png	261	1	2000	261	108d823cf886cf9037c8ca63ac902509	0	0	0	0	0	0	0	0	0	0	0	0	0	/home/dhl_ec/bnelissen/Slides/CD3_manuscript/CD3_slides/AAA248.CD3.location-1/AAA248.CD3.location-1.run1	255	0.7	0.06	0.7	0.06	-8.90537315463	-11.9029552098	1.33027029915	0.17679484375
552.0	3912722.0	223.0	11699.0	3912722.0	4000000.0	5.0	1.0	0.91	1.1	1.09	0.0500000000002	8.78	0.650000000001	0.69	0.0599999999995	8.88	0.34	2.07	1.44	0.400000000001	AAA248.CD3.location-1.X23.Y8.tile.tissue.png	262	1	2000	262	f43d53f854b0a762d55526dc6468cf76	0	0	0	0	0	0	0	0	0	0	0	0	0	/home/dhl_ec/bnelissen/Slides/CD3_manuscript/CD3_slides/AAA248.CD3.location-1/AAA248.CD3.location-1.run1	255	0.7	0.06	0.7	0.06	-9.06997042643	-11.8128150501	0.811786219611	0.120579787109
280.0	3989286.0	124.0	8864.0	3989286.0	4000000.0	3.0	1.0	1.01	1.19	1.12	0.0500000000002	6.17	0.360000000001	0.740000000001	0.0699999999997	9.25	0.36	2.1	1.48	0.58	AAA248.CD3.location-1.X23.Y9.tile.tissue.png	263	1	2000	263	ec82cef643cb07b24111a775b69de999	0	0	0	0	0	0	0	0	0	0	0	0	0	/home/dhl_ec/bnelissen/Slides/CD3_manuscript/CD3_slides/AAA248.CD3.location-1/AAA248.CD3.location-1.run1	255	0.7	0.06	0.7	0.06	-9.11654113289	-11.6030201534	0.797015332579	0.17466465625
370.0	3999994.0	174.0	8000.0	3999994.0	4000000.0	4.0	1.0	0.870000000001	1.08	1.09	0.0500000000002	6.4	0.37	0.709999999999	0.0600000000004	9.18	0.35	2.05	1.43	0.500000000001	AAA248.CD3.location-1.X24.Y10.tile.tissue.png	264	1	2000	264	775d84e8e4ff63430a5820a920af5b1e	0	0	0	0	0	0	0	0	0	0	0	0	0	/home/dhl_ec/bnelissen/Slides/CD3_manuscript/CD3_slides/AAA248.CD3.location-1/AAA248.CD3.location-1.run1	255	0.7	0.06	0.7	0.06	-8.7049187751	-12.1415439607	0.393107384901	0.0789911992188
0.0	3999893.0	0.0	8010.0	3999893.0	4000000.0	0.0	1.0	1.0	1.04	1.06	0.0500000000002	6.15	0.36	0.709999999999	0.0699999999997	9.0	0.27	2.08	1.47	0.690000000001	AAA248.CD3.location-1.X24.Y11.tile.tissue.png	265	1	2000	265	e050cf7a6b7ae61c26a6c6a9745ef17f	0	0	0	0	0	0	0	0	0	0	0	0	0	/home/dhl_ec/bnelissen/Slides/CD3_manuscript/CD3_slides/AAA248.CD3.location-1/AAA248.CD3.location-1.run1	255	0.7	0.06	0.7	0.06	-7.09635576862	-11.3055501404	0.115927950293	0.0445326729339
572.0	4000000.0	251.0	7996.0	4000000.0	4000000.0	5.0	1.0	1.36	1.38	1.03	0.0500000000002	5.64	0.27	0.7	0.0500000000002	8.86	0.36	2.08	1.43	0.530000000001	AAA248.CD3.location-1.X24.Y12.tile.tissue.png	266	1	2000	266	ec6aac4d8178a81ce57cdf60a959f11e	0	0	0	0	0	0	0	0	0	0	0	0	0	/home/dhl_ec/bnelissen/Slides/CD3_manuscript/CD3_slides/AAA248.CD3.location-1/AAA248.CD3.location-1.run1	255	0.7	0.06	0.7	0.06	-8.04154955088	-11.5925550175	0.149275846076	0.0407379577942
0.0	4000000.0	0.0	7996.0	4000000.0	4000000.0	0.0	1.0	1.16	1.32	1.11	0.11	6.92	0.28	0.71	0.04	8.6	0.27	2.05	1.44	0.389999999999	AAA248.CD3.location-1.X24.Y13.tile.tissue.png	267	1	2000	267	e1682a87fe19ac8d7814494027464a3f	0	0	0	0	0	0	0	0	0	0	0	0	0	/home/dhl_ec/bnelissen/Slides/CD3_manuscript/CD3_slides/AAA248.CD3.location-1/AAA248.CD3.location-1.run1	255	0.7	0.06	0.7	0.06	-7.91084701981	0.0	0.0746299430912	0.0316695292969
4575.0	3990854.0	1609.0	8539.0	3990854.0	4000000.0	31.0	1.0	1.05	1.16	1.33	0.11	5.86	0.349999999999	0.700000000001	0.0500000000002	9.24	0.35	2.31	1.44	0.960000000001	AAA248.CD3.location-1.X24.Y14.tile.tissue.png	268	1	2000	268	74384f58c70fb90aae4601b01c536b89	0	0	0	0	0	0	0	0	0	0	0	0	0	/home/dhl_ec/bnelissen/Slides/CD3_manuscript/CD3_slides/AAA248.CD3.location-1/AAA248.CD3.location-1.run1	255	0.7	0.06	0.7	0.06	-8.10116648525	-11.756568359	0.389192580479	0.092225859375
2448.0	3978468.0	1121.0	8745.0	3978468.0	4000000.0	28.0	1.0	1.54	1.1	1.11	0.04	6.25	0.35	0.700000000001	0.0600000000004	9.06	0.35	2.14	1.48	0.55	AAA248.CD3.location-1.X24.Y15.tile.tissue.png	269	1	2000	269	4b5a832ebf75343e58e9260c9d0efd93	0	0	0	0	0	0	0	0	0	0	0	0	0	/home/dhl_ec/bnelissen/Slides/CD3_manuscript/CD3_slides/AAA248.CD3.location-1/AAA248.CD3.location-1.run1	255	0.7	0.06	0.7	0.06	-9.02992298555	-12.6733519865	0.879898602474	0.218557569336
989.0	3980614.0	499.0	8429.0	3980614.0	4000000.0	14.0	1.0	1.41	1.23	1.12	0.0500000000002	6.25	0.35	0.71	0.0599999999995	8.98	0.349999999999	2.05	1.44	0.699999999999	AAA248.CD3.location-1.X24.Y16.tile.tissue.png	270	1	2000	270	31765cdb063a4724119bfad7ab88b21c	0	0	0	0	0	0	0	0	0	0	0	0	0	/home/dhl_ec/bnelissen/Slides/CD3_manuscript/CD3_slides/AAA248.CD3.location-1/AAA248.CD3.location-1.run1	255	0.7	0.06	0.7	0.06	-8.6426678617	-11.9593754545	1.05156150477	0.0699054876709
297.0	3289874.0	139.0	9354.0	3289874.0	4000000.0	4.0	1.0	2.36	1.38	1.11	0.04	6.46	0.35	0.7	0.0900000000001	8.71	0.33	2.1	1.47	0.77	AAA248.CD3.location-1.X24.Y17.tile.tissue.png	271	1	2000	271	791bb5bd9d3ef81d3ed46aaee541d5e2	0	0	0	0	0	0	0	0	0	0	0	0	0	/home/dhl_ec/bnelissen/Slides/CD3_manuscript/CD3_slides/AAA248.CD3.location-1/AAA248.CD3.location-1.run1	255	0.7	0.06	0.7	0.06	-8.75606206429	-11.0763868496	1.42613636686	0.198134019531
0.0	0.0	0.0	0.0	0.0	3512000.0	0.0	0.0	1.04	1.43	0.969999999999	0.0500000000002	5.09	0.25	0.7	0.179999999999	3.99	0.109999999999	1.7	1.25	0.450000000001	AAA248.CD3.location-1.X24.Y18.tile.tissue.png	272	1	2000	272	84a6ae6580e3180ee1db244f2ddb3708	0	0	0	0	0	0	0	0	0	0	0	0	0	/home/dhl_ec/bnelissen/Slides/CD3_manuscript/CD3_slides/AAA248.CD3.location-1/AAA248.CD3.location-1.run1	255	1.0	0.06	1.0	0.06	0.0	-11.2545963284	0.0	3.32229037675
1026.0	378196.0	351.0	6738.0	378196.0	4000000.0	6.0	5.0	0.91	1.05	1.09	0.0600000000013	6.7	0.389999999999	1.01	0.200000000001	6.53	0.209999999999	2.05	1.45	0.5	AAA248.CD3.location-1.X24.Y4.tile.tissue.png	273	1	2000	273	1c0bdb5d62447cffadbb97deb2fdbb9a	0	0	0	0	0	0	0	0	0	0	0	0	0	/home/dhl_ec/bnelissen/Slides/CD3_manuscript/CD3_slides/AAA248.CD3.location-1/AAA248.CD3.location-1.run1	255	0.7	0.06	0.7	0.06	-8.53607855598	-11.8020587245	1.5595833539	1.54673244531
61.0	3342810.0	32.0	10707.0	3342810.0	4000000.0	1.0	1.0	0.959999999999	1.24	1.12	0.0499999999993	6.78	0.380000000001	0.720000000001	0.0900000000001	8.68	0.34	2.14	1.46	0.550000000001	AAA248.CD3.location-1.X24.Y5.tile.tissue.png	274	1	2000	274	51e22cd92dcf23d1e4a7be05bc6543f5	0	0	0	0	0	0	0	0	0	0	0	0	0	/home/dhl_ec/bnelissen/Slides/CD3_manuscript/CD3_slides/AAA248.CD3.location-1/AAA248.CD3.location-1.run1	255	0.7	0.06	0.7	0.06	-8.64627286689	-11.6401310236	0.731203296931	0.373170445312
337.0	2496282.0	179.0	19470.0	2496282.0	4000000.0	5.0	9.0	1.33	1.21	1.1	0.0599999999995	9.4	0.370000000001	0.690000000001	0.110000000001	8.17	0.299999999999	2.17	1.43	0.559999999999	AAA248.CD3.location-1.X24.Y6.tile.tissue.png	275	1	2000	275	e26a9148869bacf1151d5180bfb34114	0	0	0	0	0	0	0	0	0	0	0	0	0	/home/dhl_ec/bnelissen/Slides/CD3_manuscript/CD3_slides/AAA248.CD3.location-1/AAA248.CD3.location-1.run1	255	0.7	0.06	0.7	0.06	-9.44445678289	-12.0065425437	1.81835964858	0.635719242187
152.0	684927.0	56.0	8300.0	684927.0	4000000.0	1.0	4.0	1.43	1.42	1.16	0.0600000000013	6.59	0.35	0.75	0.18	6.79	0.23	2.2	1.46	0.539999999999	AAA248.CD3.location-1.X24.Y7.tile.tissue.png	276	1	2000	276	c712643db615124989cc0fd8d9251fc7	0	0	0	0	0	0	0	0	0	0	0	0	0	/home/dhl_ec/bnelissen/Slides/CD3_manuscript/CD3_slides/AAA248.CD3.location-1/AAA248.CD3.location-1.run1	255	0.7	0.06	0.7	0.06	-8.42385249618	-11.6843901771	1.34077092317	1.19551034766
0.0	299227.0	0.0	7749.0	299227.0	4000000.0	0.0	7.0	1.09	1.39	1.13	0.0599999999995	6.89	0.35	0.75	0.189999999999	5.95	0.139999999999	2.08	1.46	0.59	AAA248.CD3.location-1.X24.Y8.tile.tissue.png	277	1	2000	277	cc3fcd93a282226a1048fffebd06d876	0	0	0	0	0	0	0	0	0	0	0	0	0	/home/dhl_ec/bnelissen/Slides/CD3_manuscript/CD3_slides/AAA248.CD3.location-1/AAA248.CD3.location-1.run1	255	0.7	0.06	0.7	0.06	-9.00603430431	-12.1664343244	1.95710778412	2.45308066406
1650.0	2783101.0	557.0	12441.0	2783101.0	4000000.0	8.0	1.0	1.17	1.43	1.13	0.0500000000011	6.64	0.359999999999	0.700000000001	0.110000000001	8.26	0.35	2.26	1.44	0.560000000001	AAA248.CD3.location-1.X24.Y9.tile.tissue.png	278	1	2000	278	4af82ca68af7ebe869202ff740a1e98f	0	0	0	0	0	0	0	0	0	0	0	0	0	/home/dhl_ec/bnelissen/Slides/CD3_manuscript/CD3_slides/AAA248.CD3.location-1/AAA248.CD3.location-1.run1	255	0.7	0.06	0.7	0.06	-8.10415137194	-11.8086790411	0.903874499768	0.34301459375
399.0	3727867.0	197.0	9220.0	3727867.0	4000000.0	5.0	1.0	2.18	1.22	1.05	0.0400000000009	6.51	0.359999999999	0.719999999999	0.0699999999997	9.13	0.35	2.66	1.77	0.76	AAA248.CD3.location-1.X25.Y10.tile.tissue.png	279	1	2000	279	167246029a560e98e84b94132928a124	0	0	0	0	0	0	0	0	0	0	0	0	0	/home/dhl_ec/bnelissen/Slides/CD3_manuscript/CD3_slides/AAA248.CD3.location-1/AAA248.CD3.location-1.run1	255	0.7	0.06	0.7	0.06	-8.13077406615	-11.0414565765	0.347054247043	0.1110946875
56.0	3996542.0	39.0	8300.0	3996542.0	4000000.0	1.0	1.0	2.43	1.4	1.11	0.0499999999993	6.29	0.360000000001	0.720000000001	0.0699999999997	9.31	0.49	2.18	1.43	0.76	AAA248.CD3.location-1.X25.Y11.tile.tissue.png	280	1	2000	280	466372e49b23bc1cb78ca663fde793b5	0	0	0	0	0	0	0	0	0	0	0	0	0	/home/dhl_ec/bnelissen/Slides/CD3_manuscript/CD3_slides/AAA248.CD3.location-1/AAA248.CD3.location-1.run1	255	0.7	0.06	0.7	0.06	-7.87521976526	-11.783656415	0.146898792223	0.0482832165833
52.0	4000000.0	29.0	7996.0	4000000.0	4000000.0	1.0	1.0	2.2	1.93	1.04	0.0400000000009	6.24	0.289999999999	0.73	0.0600000000013	9.3	0.35	2.05	1.45	0.530000000001	AAA248.CD3.location-1.X25.Y12.tile.tissue.png	281	1	2000	281	63736a64658ca633725afebe4006ea4e	0	0	0	0	0	0	0	0	0	0	0	0	0	/home/dhl_ec/bnelissen/Slides/CD3_manuscript/CD3_slides/AAA248.CD3.location-1/AAA248.CD3.location-1.run1	255	0.7	0.06	0.7	0.06	-8.22244327085	-11.676940745	0.31587605524	0.0595895090332
0.0	3999842.0	0.0	8018.0	3999842.0	4000000.0	0.0	1.0	2.53	1.77	1.04	0.0499999999993	5.79	0.35	0.709999999999	0.0599999999995	8.54	0.280000000001	2.07	1.43	0.610000000001	AAA248.CD3.location-1.X25.Y13.tile.tissue.png	282	1	2000	282	803bd1422b9ef34dd6208813d3b646e0	0	0	0	0	0	0	0	0	0	0	0	0	0	/home/dhl_ec/bnelissen/Slides/CD3_manuscript/CD3_slides/AAA248.CD3.location-1/AAA248.CD3.location-1.run1	255	0.7	0.06	0.7	0.06	-6.19095913173	-10.8612932191	0.099577693118	0.0329672587811
162.0	3927566.0	77.0	9995.0	3927566.0	4000000.0	2.0	1.0	1.42	2.55	1.05	0.0499999999993	6.14	0.34	0.700000000001	0.0500000000011	8.88	0.34	2.07	1.43	0.530000000001	AAA248.CD3.location-1.X25.Y14.tile.tissue.png	283	1	2000	283	345f157d5f63c7f31ca04a8e8594c41e	0	0	0	0	0	0	0	0	0	0	0	0	0	/home/dhl_ec/bnelissen/Slides/CD3_manuscript/CD3_slides/AAA248.CD3.location-1/AAA248.CD3.location-1.run1	255	0.7	0.06	0.7	0.06	-7.90899209828	-11.8658762779	0.456857965354	0.065207359375
1451.0	3437823.0	740.0	13193.0	3437823.0	4000000.0	20.0	2.0	2.2	1.31	1.13	0.0599999999995	7.09	0.35	0.689999999999	0.0799999999999	8.85	0.34	2.17	1.43	0.58	AAA248.CD3.location-1.X25.Y15.tile.tissue.png	284	1	2000	284	e62c523b59da0014d2a35ae3deba388a	0	0	0	0	0	0	0	0	0	0	0	0	0	/home/dhl_ec/bnelissen/Slides/CD3_manuscript/CD3_slides/AAA248.CD3.location-1/AAA248.CD3.location-1.run1	255	0.7	0.06	0.7	0.06	-9.46069968295	-12.0923279132	1.76911483489	0.248602703125
360.0	3998035.0	188.0	8327.0	3998035.0	4000000.0	5.0	1.0	1.05	1.83	1.05	0.0400000000009	6.2	0.369999999999	0.709999999999	0.0599999999995	9.07	0.349999999999	2.05	1.43	0.51	AAA248.CD3.location-1.X25.Y16.tile.tissue.png	285	1	2000	285	dc2d61a79784640d7f6b99ec036ddd5a	0	0	0	0	0	0	0	0	0	0	0	0	0	/home/dhl_ec/bnelissen/Slides/CD3_manuscript/CD3_slides/AAA248.CD3.location-1/AAA248.CD3.location-1.run1	255	0.7	0.06	0.7	0.06	-7.92626695746	-11.1985636732	0.409647027196	0.0448287115479
2027.0	3989699.0	1034.0	8900.0	3989699.0	4000000.0	27.0	1.0	1.04	1.2	1.08	0.0400000000009	6.36	0.359999999999	0.709999999999	0.0600000000013	9.21	0.360000000001	2.06	1.44	0.550000000001	AAA248.CD3.location-1.X25.Y17.tile.tissue.png	286	1	2000	286	0c1905e729c0bbe7a57b373ac57a20bf	0	0	0	0	0	0	0	0	0	0	0	0	0	/home/dhl_ec/bnelissen/Slides/CD3_manuscript/CD3_slides/AAA248.CD3.location-1/AAA248.CD3.location-1.run1	255	0.7	0.06	0.7	0.06	-9.13828663033	-11.7202633094	1.88832410915	0.122169693359
149.0	169605.0	73.0	4344.0	169605.0	3512000.0	2.0	2.0	0.780000000001	0.83	0.970000000001	0.0500000000011	5.94	0.320000000002	0.690000000001	0.18	5.77	0.18	1.73	1.26	0.85	AAA248.CD3.location-1.X25.Y18.tile.tissue.png	287	1	2000	287	1a0228b4701e4289a5a3932fc5fbda5d	0	0	0	0	0	0	0	0	0	0	0	0	0	/home/dhl_ec/bnelissen/Slides/CD3_manuscript/CD3_slides/AAA248.CD3.location-1/AAA248.CD3.location-1.run1	255	0.7	0.06	0.7	0.06	-8.8348954893	-11.8398228409	1.78881859656	1.70847110687
0.0	63142.0	0.0	1664.0	63142.0	4000000.0	0.0	1.0	0.85	0.869999999999	1.1	0.0600000000013	6.43	0.360000000001	0.820000000002	0.200000000001	5.59	0.129999999999	1.97	1.44	0.51	AAA248.CD3.location-1.X25.Y5.tile.tissue.png	288	1	2000	288	91ed1a36d06f0e926430af02a3ca8b26	0	0	0	0	0	0	0	0	0	0	0	0	0	/home/dhl_ec/bnelissen/Slides/CD3_manuscript/CD3_slides/AAA248.CD3.location-1/AAA248.CD3.location-1.run1	255	0.7	0.06	0.7	0.06	0.0	-11.8365596795	0.985584760837	1.73549294995
0.0	7031.0	0.0	546.0	7031.0	4000000.0	0.0	2.0	0.76	0.870000000001	1.08	0.0499999999993	6.56	0.360000000001	0.85	0.220000000001	5.54	0.129999999999	1.94	1.44	0.52	AAA248.CD3.location-1.X25.Y6.tile.tissue.png	289	1	2000	289	14114ed78123cbf02c28086b6646cb23	0	0	0	0	0	0	0	0	0	0	0	0	0	/home/dhl_ec/bnelissen/Slides/CD3_manuscript/CD3_slides/AAA248.CD3.location-1/AAA248.CD3.location-1.run1	255	0.7	0.06	0.7	0.06	0.0	-12.1901814768	3.17969666699	2.08693391364
360.0	196787.0	153.0	4928.0	196787.0	4000000.0	3.0	8.0	0.890000000001	0.959999999999	1.09	0.0600000000013	6.59	0.380000000001	0.77	0.200000000001	6.41	0.199999999999	1.99	1.43	0.470000000001	AAA248.CD3.location-1.X25.Y9.tile.tissue.png	290	1	2000	290	c2b34e37cff53b12d1d79772618acacd	0	0	0	0	0	0	0	0	0	0	0	0	0	/home/dhl_ec/bnelissen/Slides/CD3_manuscript/CD3_slides/AAA248.CD3.location-1/AAA248.CD3.location-1.run1	255	0.7	0.06	0.7	0.06	-8.99208080442	-12.0677041258	1.57085847093	1.68951330176
161.0	3796363.0	95.0	8536.0	3796363.0	4000000.0	2.0	1.0	0.969999999999	1.25	1.13	0.0499999999993	8.51	0.359999999999	0.700000000001	0.0699999999997	9.21	0.35	2.11	1.46	0.800000000001	AAA248.CD3.location-1.X26.Y10.tile.tissue.png	291	1	2000	291	d8fb2c055c36f8653814711f64abbdc8	0	0	0	0	0	0	0	0	0	0	0	0	0	/home/dhl_ec/bnelissen/Slides/CD3_manuscript/CD3_slides/AAA248.CD3.location-1/AAA248.CD3.location-1.run1	255	0.7	0.06	0.7	0.06	-7.90058766977	-11.5791377918	0.652616721337	0.164101457031
284.0	3922034.0	144.0	9628.0	3922034.0	4000000.0	3.0	1.0	1.84	1.32	1.13	0.0499999999993	8.88	0.360000000001	0.719999999999	0.0699999999997	9.15	0.34	2.08	1.45	0.530000000001	AAA248.CD3.location-1.X26.Y11.tile.tissue.png	292	1	2000	292	6296e8fd152a3f2f61c86f769ca30d7b	0	0	0	0	0	0	0	0	0	0	0	0	0	/home/dhl_ec/bnelissen/Slides/CD3_manuscript/CD3_slides/AAA248.CD3.location-1/AAA248.CD3.location-1.run1	255	0.7	0.06	0.7	0.06	-7.99617060895	-11.8687995152	0.26669989906	0.0812853564453
0.0	3920064.0	0.0	10125.0	3920064.0	4000000.0	0.0	1.0	1.16	1.19	1.08	0.0399999999991	6.67	0.360000000001	0.709999999999	0.0600000000013	8.76	0.280000000001	2.09	1.44	0.540000000001	AAA248.CD3.location-1.X26.Y12.tile.tissue.png	293	1	2000	293	410b8590efb4a8a59c8c7cb0822a8e2c	0	0	0	0	0	0	0	0	0	0	0	0	0	/home/dhl_ec/bnelissen/Slides/CD3_manuscript/CD3_slides/AAA248.CD3.location-1/AAA248.CD3.location-1.run1	255	0.7	0.06	0.7	0.06	-8.68240459089	-12.3945232667	0.687495572594	0.153644197266
564.0	3985884.0	282.0	8846.0	3985884.0	4000000.0	8.0	1.0	1.16	1.22	1.12	0.0400000000009	6.49	0.35	0.689999999999	0.0499999999993	9.04	0.359999999999	2.08	1.44	0.570000000002	AAA248.CD3.location-1.X26.Y13.tile.tissue.png	294	1	2000	294	d26e86c0e7aa9ed94bb6423240f40ff2	0	0	0	0	0	0	0	0	0	0	0	0	0	/home/dhl_ec/bnelissen/Slides/CD3_manuscript/CD3_slides/AAA248.CD3.location-1/AAA248.CD3.location-1.run1	255	0.7	0.06	0.7	0.06	-8.52936584368	-12.08549441	0.673414344988	0.116921395508
192.0	3834402.0	100.0	9698.0	3834402.0	4000000.0	3.0	2.0	1.75	1.25	1.06	0.0499999999993	6.77	0.360000000001	0.700000000001	0.0699999999997	9.0	0.34	2.07	1.47	0.539999999999	AAA248.CD3.location-1.X26.Y14.tile.tissue.png	295	1	2000	295	28ef1af5df6144c55a138c392edce2db	0	0	0	0	0	0	0	0	0	0	0	0	0	/home/dhl_ec/bnelissen/Slides/CD3_manuscript/CD3_slides/AAA248.CD3.location-1/AAA248.CD3.location-1.run1	255	0.7	0.06	0.7	0.06	-8.02993973379	-11.7334781254	0.637216508803	0.0848544658203
723.0	2926200.0	306.0	14628.0	2926200.0	4000000.0	7.0	2.0	0.980000000001	1.21	1.13	0.0499999999993	6.86	0.370000000001	0.700000000001	0.1	8.39	0.310000000001	2.16	1.52	0.639999999999	AAA248.CD3.location-1.X26.Y15.tile.tissue.png	296	1	2000	296	5ba7ff1f49e63f4a20686beba68a3d86	0	0	0	0	0	0	0	0	0	0	0	0	0	/home/dhl_ec/bnelissen/Slides/CD3_manuscript/CD3_slides/AAA248.CD3.location-1/AAA248.CD3.location-1.run1	255	0.7	0.06	0.7	0.06	-8.54904481465	-11.3218586421	1.02978771836	0.17458571875
1893.0	3522945.0	804.0	14917.0	3522945.0	4000000.0	18.0	1.0	1.92	1.16	1.05	0.0499999999993	6.88	0.34	0.690000000001	0.0700000000015	8.56	0.33	2.08	1.43	0.539999999997	AAA248.CD3.location-1.X26.Y16.tile.tissue.png	297	1	2000	297	70bf66277c06f7358a6334f42caf7322	0	0	0	0	0	0	0	0	0	0	0	0	0	/home/dhl_ec/bnelissen/Slides/CD3_manuscript/CD3_slides/AAA248.CD3.location-1/AAA248.CD3.location-1.run1	255	0.7	0.06	0.7	0.06	-8.46752014281	-11.9291744316	0.924994455722	0.167170796875
339.0	3995878.0	183.0	8279.0	3995878.0	4000000.0	6.0	1.0	1.26	1.43	1.12	0.0499999999993	6.34	0.359999999999	0.720000000001	0.0699999999997	9.16	0.35	2.04	1.43	0.529999999999	AAA248.CD3.location-1.X26.Y17.tile.tissue.png	298	1	2000	298	726ee6314d3e0b4337176a7b951f4f8f	0	0	0	0	0	0	0	0	0	0	0	0	0	/home/dhl_ec/bnelissen/Slides/CD3_manuscript/CD3_slides/AAA248.CD3.location-1/AAA248.CD3.location-1.run1	255	0.7	0.06	0.7	0.06	-8.69162066054	-11.5808048126	1.27168680507	0.0489061473389
0.0	635874.0	0.0	6049.0	635874.0	3512000.0	0.0	1.0	0.789999999999	0.85	0.980000000001	0.0500000000011	5.98	0.389999999999	0.690000000001	0.17	5.91	0.15	1.85	1.68	0.48	AAA248.CD3.location-1.X26.Y18.tile.tissue.png	299	1	2000	299	5b2e63815e58dac9987c34f8e8ddecf6	0	0	0	0	0	0	0	0	0	0	0	0	0	/home/dhl_ec/bnelissen/Slides/CD3_manuscript/CD3_slides/AAA248.CD3.location-1/AAA248.CD3.location-1.run1	255	0.7	0.06	0.7	0.06	-9.02118812275	-11.6091519145	2.63658954907	1.86824314404
78.0	210507.0	40.0	4550.0	210507.0	4000000.0	1.0	4.0	1.05	1.07	1.16	0.119999999999	6.39	0.35	0.789999999999	0.190000000001	6.24	0.210000000001	2.0	1.45	0.84	AAA248.CD3.location-1.X26.Y9.tile.tissue.png	300	1	2000	300	d1ceea6a3012b0171a6ddaf45aa018ca	0	0	0	0	0	0	0	0	0	0	0	0	0	/home/dhl_ec/bnelissen/Slides/CD3_manuscript/CD3_slides/AAA248.CD3.location-1/AAA248.CD3.location-1.run1	255	0.7	0.06	0.7	0.06	-8.41723114477	-12.012555185	1.39799415503	1.43626625
180.0	534118.0	103.0	8023.0	534118.0	4000000.0	2.0	4.0	1.0	1.74	1.17	0.0599999999995	7.34	0.349999999999	0.780000000001	0.199999999999	6.66	0.220000000001	2.13	1.48	0.52	AAA248.CD3.location-1.X27.Y10.tile.tissue.png	301	1	2000	301	e906e66cd945e5ac2a359ee8defe12b2	0	0	0	0	0	0	0	0	0	0	0	0	0	/home/dhl_ec/bnelissen/Slides/CD3_manuscript/CD3_slides/AAA248.CD3.location-1/AAA248.CD3.location-1.run1	255	0.7	0.06	0.7	0.06	-8.43558568036	-11.6563463396	0.860859455267	1.68311068164
572.0	1266449.0	269.0	13180.0	1266449.0	4000000.0	5.0	5.0	1.42	1.58	1.08	0.0599999999995	6.67	0.360000000001	0.719999999998	0.16	7.73	0.24	2.08	1.45	0.970000000001	AAA248.CD3.location-1.X27.Y11.tile.tissue.png	302	1	2000	302	d3e20d7634fb3edd1eb5d76150c2cd74	0	0	0	0	0	0	0	0	0	0	0	0	0	/home/dhl_ec/bnelissen/Slides/CD3_manuscript/CD3_slides/AAA248.CD3.location-1/AAA248.CD3.location-1.run1	255	0.7	0.06	0.7	0.06	-7.97709366077	-11.2204081357	0.905154566908	1.06586841016
580.0	1644956.0	225.0	17050.0	1644956.0	4000000.0	4.0	10.0	1.11	1.45	1.17	0.0500000000011	6.7	0.34	0.690000000001	0.140000000001	7.26	0.26	2.11	1.44	0.530000000001	AAA248.CD3.location-1.X27.Y12.tile.tissue.png	303	1	2000	303	964088262888aa9cd5b653ac24375a2c	0	0	0	0	0	0	0	0	0	0	0	0	0	/home/dhl_ec/bnelissen/Slides/CD3_manuscript/CD3_slides/AAA248.CD3.location-1/AAA248.CD3.location-1.run1	255	0.7	0.06	0.7	0.06	-9.06488859782	-11.6161006403	1.40793286074	0.221745046875
1986.0	3028069.0	490.0	21919.0	3028069.0	4000000.0	12.0	4.0	1.69	1.15	1.09	0.0499999999993	6.72	0.359999999999	0.700000000001	0.1	8.86	0.33	2.58	1.42	0.569999999998	AAA248.CD3.location-1.X27.Y13.tile.tissue.png	304	1	2000	304	24abff048101f22ad72ca0c4b105f150	0	0	0	0	0	0	0	0	0	0	0	0	0	/home/dhl_ec/bnelissen/Slides/CD3_manuscript/CD3_slides/AAA248.CD3.location-1/AAA248.CD3.location-1.run1	255	0.7	0.06	0.7	0.06	-8.60227676586	-10.8838081544	1.31109617324	0.222087921875
404.0	2072389.0	220.0	25647.0	2072389.0	4000000.0	5.0	13.0	1.42	1.66	1.11	0.0499999999993	6.39	0.349999999999	0.710000000001	0.119999999999	7.54	0.27	2.15	1.44	0.639999999999	AAA248.CD3.location-1.X27.Y14.tile.tissue.png	305	1	2000	305	db7f1f36b5f387cdfeaa5037451d953a	0	0	0	0	0	0	0	0	0	0	0	0	0	/home/dhl_ec/bnelissen/Slides/CD3_manuscript/CD3_slides/AAA248.CD3.location-1/AAA248.CD3.location-1.run1	255	0.7	0.06	0.7	0.06	-8.69170376656	-11.1697396976	0.896688167177	0.274762023438
380.0	1533428.0	199.0	15435.0	1533428.0	4000000.0	5.0	5.0	1.14	1.45	1.14	0.0599999999995	7.39	0.379999999999	0.709999999999	0.150000000001	7.44	0.26	2.13	1.46	0.629999999999	AAA248.CD3.location-1.X27.Y15.tile.tissue.png	306	1	2000	306	2bd36285e52f4f999a5f143520d75598	0	0	0	0	0	0	0	0	0	0	0	0	0	/home/dhl_ec/bnelissen/Slides/CD3_manuscript/CD3_slides/AAA248.CD3.location-1/AAA248.CD3.location-1.run1	255	0.7	0.06	0.7	0.06	-8.68554439	-11.3441822608	1.34030449619	0.297172671875
176.0	3266889.0	93.0	20696.0	3266889.0	4000000.0	2.0	7.0	1.02	1.23	1.09	0.0500000000011	6.81	0.370000000001	0.709999999997	0.0900000000001	8.89	0.34	2.56	1.44	1.08	AAA248.CD3.location-1.X27.Y16.tile.tissue.png	307	1	2000	307	0d343deaff578dee8dbae00287becbf8	0	0	0	0	0	0	0	0	0	0	0	0	0	/home/dhl_ec/bnelissen/Slides/CD3_manuscript/CD3_slides/AAA248.CD3.location-1/AAA248.CD3.location-1.run1	255	0.7	0.06	0.7	0.06	-8.05992631857	-11.6202057722	0.518535390614	0.16778815625
85.0	3999672.0	46.0	8053.0	3999672.0	4000000.0	1.0	1.0	1.41	1.79	1.1	0.0599999999995	6.2	0.35	0.699999999997	0.0600000000013	9.14	0.34	2.05	1.44	1.03	AAA248.CD3.location-1.X27.Y17.tile.tissue.png	308	1	2000	308	a18154d5cd97c00f4792c4054876fa10	0	0	0	0	0	0	0	0	0	0	0	0	0	/home/dhl_ec/bnelissen/Slides/CD3_manuscript/CD3_slides/AAA248.CD3.location-1/AAA248.CD3.location-1.run1	255	0.7	0.06	0.7	0.06	-8.52966101339	-11.5939469621	1.06781941086	0.0374042793505
0.0	493465.0	0.0	6630.0	493465.0	3512000.0	0.0	1.0	0.98	0.9	1.02	0.119999999999	5.78	0.309999999999	0.679999999998	0.15	5.42	0.130000000001	1.74	1.26	0.43	AAA248.CD3.location-1.X27.Y18.tile.tissue.png	309	1	2000	309	03516efcfa7347e7b856fef7ab2d4905	0	0	0	0	0	0	0	0	0	0	0	0	0	/home/dhl_ec/bnelissen/Slides/CD3_manuscript/CD3_slides/AAA248.CD3.location-1/AAA248.CD3.location-1.run1	255	0.7	0.06	0.7	0.06	-9.20719798995	-11.8806384727	2.50141419044	2.26971123559
0.0	3433.0	0.0	266.0	3433.0	4000000.0	0.0	1.0	0.880000000001	1.34	1.11	0.0500000000011	6.04	0.34	0.850000000002	0.200000000001	5.3	0.129999999999	2.03	1.46	0.459999999997	AAA248.CD3.location-1.X27.Y9.tile.tissue.png	310	1	2000	310	fbc1738831b86d9ee80e3fe04bb8487a	0	0	0	0	0	0	0	0	0	0	0	0	0	/home/dhl_ec/bnelissen/Slides/CD3_manuscript/CD3_slides/AAA248.CD3.location-1/AAA248.CD3.location-1.run1	255	0.7	0.06	0.7	0.06	0.0	-12.2038277557	3.59521726169	0.524883712158
0.0	0.0	0.0	0.0	0.0	4000000.0	0.0	0.0	0.780000000001	0.859999999999	1.09	0.0599999999995	5.51	0.300000000001	0.860000000001	0.219999999999	4.38	0.110000000001	1.9	1.44	0.469999999999	AAA248.CD3.location-1.X28.Y11.tile.tissue.png	311	1	2000	311	2c043100802837c289a8e14857b4d20e	0	0	0	0	0	0	0	0	0	0	0	0	0	/home/dhl_ec/bnelissen/Slides/CD3_manuscript/CD3_slides/AAA248.CD3.location-1/AAA248.CD3.location-1.run1	255	1.0	0.06	1.0	0.06	0.0	0.0	0.0	3.98083275
66.0	19942.0	37.0	1653.0	19942.0	4000000.0	1.0	3.0	0.85	0.890000000001	1.13	0.0699999999997	6.7	0.360000000001	0.839999999998	0.209999999999	6.38	0.200000000001	1.99	1.43	0.5	AAA248.CD3.location-1.X28.Y12.tile.tissue.png	312	1	2000	312	15469e04aff11498d6401adf70f3f17e	0	0	0	0	0	0	0	0	0	0	0	0	0	/home/dhl_ec/bnelissen/Slides/CD3_manuscript/CD3_slides/AAA248.CD3.location-1/AAA248.CD3.location-1.run1	255	0.7	0.06	0.7	0.06	-9.06838309835	-12.4170142973	5.34474203605	2.07728863062
418.0	619160.0	125.0	6442.0	619160.0	4000000.0	2.0	1.0	0.84	1.43	1.07	0.0600000000013	6.64	0.360000000001	0.76	0.18	6.66	0.220000000001	2.08	1.45	0.5	AAA248.CD3.location-1.X28.Y13.tile.tissue.png	313	1	2000	313	565cb0b16f6b4d82fc5c7eaeabbc687f	0	0	0	0	0	0	0	0	0	0	0	0	0	/home/dhl_ec/bnelissen/Slides/CD3_manuscript/CD3_slides/AAA248.CD3.location-1/AAA248.CD3.location-1.run1	255	0.7	0.06	0.7	0.06	-8.43366170075	-11.2633464444	1.02240483543	1.52578200977
149.0	398448.0	75.0	6159.0	398448.0	4000000.0	2.0	2.0	1.05	0.890000000001	1.11	0.0599999999995	7.3	0.360000000001	0.779999999999	0.200000000001	6.51	0.210000000001	2.08	1.44	0.58	AAA248.CD3.location-1.X28.Y14.tile.tissue.png	314	1	2000	314	146cdd26ef809bc03900fae20e166a23	0	0	0	0	0	0	0	0	0	0	0	0	0	/home/dhl_ec/bnelissen/Slides/CD3_manuscript/CD3_slides/AAA248.CD3.location-1/AAA248.CD3.location-1.run1	255	0.7	0.06	0.7	0.06	-7.70847065151	-11.2216260096	1.17946442881	1.59222745508
248.0	15657.0	105.0	1431.0	15657.0	4000000.0	2.0	5.0	1.1	1.01	1.12	0.0500000000011	6.45	0.359999999999	0.82	0.210000000001	6.39	0.209999999999	1.98	1.45	0.5	AAA248.CD3.location-1.X28.Y15.tile.tissue.png	315	1	2000	315	64d27f36353968be1691589c051347a7	0	0	0	0	0	0	0	0	0	0	0	0	0	/home/dhl_ec/bnelissen/Slides/CD3_manuscript/CD3_slides/AAA248.CD3.location-1/AAA248.CD3.location-1.run1	255	0.7	0.06	0.7	0.06	-9.25278778617	-12.384707202	3.05075938882	1.92684045996
0.0	817712.0	0.0	5918.0	817712.0	4000000.0	0.0	1.0	0.809999999999	1.0	1.08	0.0599999999995	6.66	0.360000000001	0.769999999999	0.190000000001	6.47	0.160000000002	2.12	1.44	0.58	AAA248.CD3.location-1.X28.Y16.tile.tissue.png	316	1	2000	316	f5df87d59d27385d3c16e743a004289d	0	0	0	0	0	0	0	0	0	0	0	0	0	/home/dhl_ec/bnelissen/Slides/CD3_manuscript/CD3_slides/AAA248.CD3.location-1/AAA248.CD3.location-1.run1	255	0.7	0.06	0.7	0.06	-8.29550307822	-11.555527569	0.825717751551	2.08055979102
0.0	1096590.0	0.0	5978.0	1096590.0	4000000.0	0.0	1.0	0.940000000001	1.21	1.15	0.0599999999995	6.69	0.370000000001	0.779999999999	0.17	6.86	0.17	2.17	1.51	0.589999999998	AAA248.CD3.location-1.X28.Y17.tile.tissue.png	317	1	2000	317	ae23d3f86c461abd525e82e23ea19fed	0	0	0	0	0	0	0	0	0	0	0	0	0	/home/dhl_ec/bnelissen/Slides/CD3_manuscript/CD3_slides/AAA248.CD3.location-1/AAA248.CD3.location-1.run1	255	0.7	0.06	0.7	0.06	-7.94456537523	-11.0182146106	1.10859823396	1.56642249414
0.0	7734.0	0.0	504.0	7734.0	3512000.0	0.0	1.0	0.85	1.48	1.01	0.0499999999993	5.45	0.309999999999	0.75	0.18	4.8	0.109999999999	1.72	1.27	0.440000000001	AAA248.CD3.location-1.X28.Y18.tile.tissue.png	318	1	2000	318	c9d991313916944c306afea514887f81	0	0	0	0	0	0	0	0	0	0	0	0	0	/home/dhl_ec/bnelissen/Slides/CD3_manuscript/CD3_slides/AAA248.CD3.location-1/AAA248.CD3.location-1.run1	255	0.7	0.06	0.7	0.06	0.0	-12.1281739087	3.59620062387	0.709628302155
0.0	0.0	0.0	0.0	0.0	1464000.0	0.0	0.0	0.360000000001	0.380000000001	0.41	0.0200000000004	2.48	0.15	0.480000000001	0.0900000000001	1.73	0.0500000000011	0.74	0.550000000001	0.140000000001	AAA248.CD3.location-1.X29.Y0.tile.tissue.png	319	1	732	319	279852771c05e58434bf31fc9fed9ffa	0	0	0	0	0	0	0	0	0	0	0	0	0	/home/dhl_ec/bnelissen/Slides/CD3_manuscript/CD3_slides/AAA248.CD3.location-1/AAA248.CD3.location-1.run1	255	1.0	0.06	1.0	0.06	0.0	-10.1062007199	0.0	3.62189870954
0.0	0.0	0.0	0.0	0.0	1464000.0	0.0	0.0	0.35	0.41	0.43	0.0199999999986	2.21	0.110000000001	0.309999999999	0.0799999999999	1.57	0.0400000000009	0.700000000001	0.539999999999	0.129999999999	AAA248.CD3.location-1.X29.Y1.tile.tissue.png	320	1	732	320	6d814bc4e6b3b7503857e913237cd77b	0	0	0	0	0	0	0	0	0	0	0	0	0	/home/dhl_ec/bnelissen/Slides/CD3_manuscript/CD3_slides/AAA248.CD3.location-1/AAA248.CD3.location-1.run1	255	1.0	0.06	1.0	0.06	0.0	0.0	0.0	7.14048838798
0.0	0.0	0.0	0.0	0.0	1464000.0	0.0	0.0	0.34	0.389999999999	0.41	0.0299999999988	2.17	0.110000000001	0.300000000001	0.0699999999997	1.62	0.0500000000011	0.969999999999	0.52	0.130000000001	AAA248.CD3.location-1.X29.Y10.tile.tissue.png	321	1	732	321	f01dd28840ab0ae4306b6feb98207395	0	0	0	0	0	0	0	0	0	0	0	0	0	/home/dhl_ec/bnelissen/Slides/CD3_manuscript/CD3_slides/AAA248.CD3.location-1/AAA248.CD3.location-1.run1	255	1.0	0.06	1.0	0.06	0.0	0.0	0.0	6.46180259563
0.0	1979.0	0.0	218.0	1979.0	1464000.0	0.0	1.0	0.309999999999	0.400000000001	0.42	0.0200000000004	2.55	0.129999999999	0.289999999999	0.0699999999997	2.01	0.0500000000011	0.76	0.549999999999	0.18	AAA248.CD3.location-1.X29.Y11.tile.tissue.png	322	1	732	322	cae0f255eca9b04083f8b2691dfcf17b	0	0	0	0	0	0	0	0	0	0	0	0	0	/home/dhl_ec/bnelissen/Slides/CD3_manuscript/CD3_slides/AAA248.CD3.location-1/AAA248.CD3.location-1.run1	255	0.7	0.06	0.7	0.06	0.0	-11.3684764667	0.890004100674	3.6657808105
0.0	3236.0	0.0	389.0	3236.0	1464000.0	0.0	2.0	0.35	1.28	0.570000000002	0.0200000000004	2.27	0.129999999999	0.369999999999	0.17	2.02	0.0499999999993	0.700000000001	0.52	0.129999999999	AAA248.CD3.location-1.X29.Y12.tile.tissue.png	323	1	732	323	f899a2f024d962aa158105f77656f06b	0	0	0	0	0	0	0	0	0	0	0	0	0	/home/dhl_ec/bnelissen/Slides/CD3_manuscript/CD3_slides/AAA248.CD3.location-1/AAA248.CD3.location-1.run1	255	0.7	0.06	0.7	0.06	-6.70995758229	-12.0431684464	1.73011084704	2.71649503447
0.0	0.0	0.0	0.0	0.0	1464000.0	0.0	0.0	0.360000000001	0.390000000001	0.41	0.0200000000004	2.49	0.110000000001	0.299999999999	0.0699999999997	1.57	0.0499999999993	0.699999999999	0.530000000001	0.130000000001	AAA248.CD3.location-1.X29.Y13.tile.tissue.png	324	1	732	324	718c8794c53e93d6496dc04ea6059535	0	0	0	0	0	0	0	0	0	0	0	0	0	/home/dhl_ec/bnelissen/Slides/CD3_manuscript/CD3_slides/AAA248.CD3.location-1/AAA248.CD3.location-1.run1	255	1.0	0.06	1.0	0.06	0.0	-11.6647317127	0.0	3.88542081808
0.0	0.0	0.0	0.0	0.0	1464000.0	0.0	0.0	0.32	0.369999999999	0.4	0.0200000000004	2.3	0.1	0.299999999999	0.0799999999999	1.61	0.0400000000009	0.690000000001	0.529999999999	0.129999999999	AAA248.CD3.location-1.X29.Y14.tile.tissue.png	325	1	732	325	34495aff3a6bcbcd3fa95bea2dddcecf	0	0	0	0	0	0	0	0	0	0	0	0	0	/home/dhl_ec/bnelissen/Slides/CD3_manuscript/CD3_slides/AAA248.CD3.location-1/AAA248.CD3.location-1.run1	255	1.0	0.06	1.0	0.06	0.0	-11.9410366734	0.0	2.74746797077
0.0	0.0	0.0	0.0	0.0	1464000.0	0.0	0.0	0.300000000001	0.379999999999	0.4	0.0200000000004	2.16	0.119999999999	0.309999999999	0.0799999999999	1.75	0.0500000000011	0.830000000002	0.93	0.129999999999	AAA248.CD3.location-1.X29.Y15.tile.tissue.png	326	1	732	326	acb412cc87251be8cf3cec67700641c7	0	0	0	0	0	0	0	0	0	0	0	0	0	/home/dhl_ec/bnelissen/Slides/CD3_manuscript/CD3_slides/AAA248.CD3.location-1/AAA248.CD3.location-1.run1	255	1.0	0.06	1.0	0.06	0.0	0.0	0.0	7.8986420765
0.0	0.0	0.0	0.0	0.0	1464000.0	0.0	0.0	0.300000000001	0.390000000001	0.42	0.0200000000004	2.63	0.0999999999985	0.290000000001	0.0799999999999	1.41	0.0500000000011	0.66	0.52	0.129999999999	AAA248.CD3.location-1.X29.Y16.tile.tissue.png	327	1	732	327	063813265836909c26fcf11034bb7677	0	0	0	0	0	0	0	0	0	0	0	0	0	/home/dhl_ec/bnelissen/Slides/CD3_manuscript/CD3_slides/AAA248.CD3.location-1/AAA248.CD3.location-1.run1	255	1.0	0.06	1.0	0.06	0.0	-11.3474728547	0.0	3.41838149662
0.0	0.0	0.0	0.0	0.0	1464000.0	0.0	0.0	0.279999999999	0.409999999998	0.6	0.0199999999986	1.9	0.1	0.279999999999	0.0699999999997	1.42	0.0399999999991	0.68	0.52	0.140000000001	AAA248.CD3.location-1.X29.Y17.tile.tissue.png	328	1	732	328	638e57caceb8ad51207acc66ea471660	0	0	0	0	0	0	0	0	0	0	0	0	0	/home/dhl_ec/bnelissen/Slides/CD3_manuscript/CD3_slides/AAA248.CD3.location-1/AAA248.CD3.location-1.run1	255	1.0	0.06	1.0	0.06	0.0	0.0	0.0	5.31450819672
0.0	0.0	0.0	0.0	0.0	1464000.0	0.0	0.0	0.33	0.389999999999	0.419999999998	0.0200000000004	2.18	0.110000000001	0.309999999999	0.0800000000017	1.6	0.0499999999993	0.699999999999	0.530000000001	0.129999999999	AAA248.CD3.location-1.X29.Y3.tile.tissue.png	329	1	732	329	bef69686fe876d40ade61e1d8bca0740	0	0	0	0	0	0	0	0	0	0	0	0	0	/home/dhl_ec/bnelissen/Slides/CD3_manuscript/CD3_slides/AAA248.CD3.location-1/AAA248.CD3.location-1.run1	255	1.0	0.06	1.0	0.06	0.0	0.0	0.0	5.94440778689
0.0	0.0	0.0	0.0	0.0	1464000.0	0.0	0.0	0.870000000001	0.379999999999	0.4	0.0199999999986	2.14	0.1	0.32	0.0799999999999	1.79	0.0499999999993	0.719999999999	0.529999999999	0.139999999999	AAA248.CD3.location-1.X29.Y9.tile.tissue.png	330	1	732	330	9b01212f6bac62696df99d4afacfcaa2	0	0	0	0	0	0	0	0	0	0	0	0	0	/home/dhl_ec/bnelissen/Slides/CD3_manuscript/CD3_slides/AAA248.CD3.location-1/AAA248.CD3.location-1.run1	255	1.0	0.06	1.0	0.06	0.0	0.0	0.0	6.64065505464
284.0	53682.0	123.0	1414.0	53682.0	4000000.0	2.0	2.0	0.84	0.949999999999	1.12	0.0499999999993	6.38	0.360000000001	0.82	0.209999999999	6.27	0.199999999999	1.99	1.63	0.66	AAA248.CD3.location-1.X3.Y1.tile.tissue.png	331	1	2000	331	8ccb771f978ff409e1547899805835ea	0	0	0	0	0	0	0	0	0	0	0	0	0	/home/dhl_ec/bnelissen/Slides/CD3_manuscript/CD3_slides/AAA248.CD3.location-1/AAA248.CD3.location-1.run1	255	0.7	0.06	0.7	0.06	-9.2194211246	-11.7223592822	3.2673541839	1.53242374951
680.0	3978283.0	254.0	9510.0	3978283.0	4000000.0	5.0	1.0	1.18	1.53	1.11	0.0499999999993	6.45	0.370000000001	0.710000000001	0.0599999999995	9.1	0.35	2.09	1.44	0.59	AAA248.CD3.location-1.X3.Y10.tile.tissue.png	332	1	2000	332	0c3ccfaa7587487867b5f52cb8b8dbcd	0	0	0	0	0	0	0	0	0	0	0	0	0	/home/dhl_ec/bnelissen/Slides/CD3_manuscript/CD3_slides/AAA248.CD3.location-1/AAA248.CD3.location-1.run1	255	0.7	0.06	0.7	0.06	-9.07520846082	-11.3688098239	1.30622828843	0.122419089844
660.0	3998101.0	254.0	8268.0	3998101.0	4000000.0	6.0	1.0	0.960000000001	1.1	1.08	0.0499999999993	6.34	0.359999999999	0.700000000001	0.0599999999995	9.18	0.370000000001	2.09	1.43	0.4	AAA248.CD3.location-1.X3.Y11.tile.tissue.png	333	1	2000	333	7d022597e8306b44058ded619ba3a304	0	0	0	0	0	0	0	0	0	0	0	0	0	/home/dhl_ec/bnelissen/Slides/CD3_manuscript/CD3_slides/AAA248.CD3.location-1/AAA248.CD3.location-1.run1	255	0.7	0.06	0.7	0.06	-9.19714500542	-11.6506824412	1.44355621206	0.11588282373
421.0	3996799.0	190.0	8408.0	3996799.0	4000000.0	4.0	1.0	0.82	0.970000000001	1.12	0.0499999999993	6.2	0.559999999999	0.809999999998	0.0599999999995	9.76	0.359999999999	2.36	1.44	0.41	AAA248.CD3.location-1.X3.Y12.tile.tissue.png	334	1	2000	334	61a3385d1808ec5137c89be2cf9fc386	0	0	0	0	0	0	0	0	0	0	0	0	0	/home/dhl_ec/bnelissen/Slides/CD3_manuscript/CD3_slides/AAA248.CD3.location-1/AAA248.CD3.location-1.run1	255	0.7	0.06	0.7	0.06	-8.95718580368	-11.411433614	0.973081945463	0.0636736440125
656.0	3209539.0	298.0	8387.0	3209539.0	4000000.0	7.0	1.0	0.959999999999	1.19	1.13	0.0499999999993	6.75	0.379999999999	1.08	0.0799999999999	8.37	0.32	2.09	1.43	0.419999999998	AAA248.CD3.location-1.X3.Y13.tile.tissue.png	335	1	2000	335	5458779a7ebacb6ee9eafe627fc72eee	0	0	0	0	0	0	0	0	0	0	0	0	0	/home/dhl_ec/bnelissen/Slides/CD3_manuscript/CD3_slides/AAA248.CD3.location-1/AAA248.CD3.location-1.run1	255	0.7	0.06	0.7	0.06	-8.88468613759	-11.4719003278	1.68184206623	0.260295578125
0.0	0.0	0.0	0.0	0.0	4000000.0	0.0	0.0	0.98	1.04	1.11	0.0699999999997	6.19	0.290000000001	0.809999999998	0.209999999999	4.34	0.120000000001	1.9	1.49	0.349999999999	AAA248.CD3.location-1.X3.Y14.tile.tissue.png	336	1	2000	336	86e8f79fd4a132d33a02d7508fe8a8ff	0	0	0	0	0	0	0	0	0	0	0	0	0	/home/dhl_ec/bnelissen/Slides/CD3_manuscript/CD3_slides/AAA248.CD3.location-1/AAA248.CD3.location-1.run1	255	1.0	0.06	1.0	0.06	0.0	-12.1734671665	0.0	0.965918885262
373.0	2636974.0	154.0	7778.0	2636974.0	4000000.0	2.0	2.0	1.04	1.14	1.51	0.0500000000011	6.2	0.35	0.699999999999	0.110000000001	8.01	0.299999999999	2.08	1.43	0.370000000001	AAA248.CD3.location-1.X3.Y2.tile.tissue.png	337	1	2000	337	701c073fdcaaee79077a17b0b314f485	0	0	0	0	0	0	0	0	0	0	0	0	0	/home/dhl_ec/bnelissen/Slides/CD3_manuscript/CD3_slides/AAA248.CD3.location-1/AAA248.CD3.location-1.run1	255	0.7	0.06	0.7	0.06	-7.27005065579	-10.0836772231	0.216861072935	0.224269912109
79.0	4000000.0	37.0	7996.0	4000000.0	4000000.0	1.0	1.0	1.18	1.34	1.07	0.0499999999993	5.66	0.289999999999	0.699999999999	0.0399999999991	8.92	0.34	2.08	1.43	0.379999999999	AAA248.CD3.location-1.X3.Y3.tile.tissue.png	338	1	2000	338	f33986718cf74c4981513c349c3e8cf5	0	0	0	0	0	0	0	0	0	0	0	0	0	/home/dhl_ec/bnelissen/Slides/CD3_manuscript/CD3_slides/AAA248.CD3.location-1/AAA248.CD3.location-1.run1	255	0.7	0.06	0.7	0.06	-7.55242123239	-11.4346528363	0.191711425135	0.0296317080078
0.0	4000000.0	0.0	7996.0	4000000.0	4000000.0	0.0	1.0	0.950000000001	1.06	1.09	0.0400000000009	6.12	0.289999999999	0.709999999999	0.0499999999993	8.92	0.280000000001	2.08	1.44	0.4	AAA248.CD3.location-1.X3.Y4.tile.tissue.png	339	1	2000	339	014049a58e5251f88a2fe7d8a58e591f	0	0	0	0	0	0	0	0	0	0	0	0	0	/home/dhl_ec/bnelissen/Slides/CD3_manuscript/CD3_slides/AAA248.CD3.location-1/AAA248.CD3.location-1.run1	255	0.7	0.06	0.7	0.06	-6.75605849141	-11.4937767019	0.0985765472869	0.0216259797363
0.0	3999279.0	0.0	8103.0	3999279.0	4000000.0	0.0	1.0	0.910000000002	1.04	1.12	0.0499999999993	6.22	0.360000000001	0.700000000001	0.0600000000013	7.98	0.290000000001	2.12	1.46	0.369999999999	AAA248.CD3.location-1.X3.Y5.tile.tissue.png	340	1	2000	340	dc0cbea775798f9ef03afd229b44a797	0	0	0	0	0	0	0	0	0	0	0	0	0	/home/dhl_ec/bnelissen/Slides/CD3_manuscript/CD3_slides/AAA248.CD3.location-1/AAA248.CD3.location-1.run1	255	0.7	0.06	0.7	0.06	0.0	-11.536669817	0.149709594529	0.022265088501
65.0	4000000.0	32.0	7996.0	4000000.0	4000000.0	1.0	1.0	0.889999999999	1.08	1.4	0.0499999999993	5.68	0.269999999999	0.700000000001	0.0499999999993	8.86	0.349999999999	2.07	1.44	0.390000000001	AAA248.CD3.location-1.X3.Y6.tile.tissue.png	341	1	2000	341	a2615d8fea35b682a65f0db5da1fe13b	0	0	0	0	0	0	0	0	0	0	0	0	0	/home/dhl_ec/bnelissen/Slides/CD3_manuscript/CD3_slides/AAA248.CD3.location-1/AAA248.CD3.location-1.run1	255	0.7	0.06	0.7	0.06	-8.03233262046	-11.4166558937	0.160750258135	0.027381230854
0.0	4000000.0	0.0	7996.0	4000000.0	4000000.0	0.0	1.0	1.17	1.12	1.1	0.0500000000011	5.99	0.290000000001	0.699999999999	0.0500000000011	9.41	0.290000000001	2.46	1.49	0.49	AAA248.CD3.location-1.X3.Y7.tile.tissue.png	342	1	2000	342	cf92be2d84ba5d264abbb272afa6667d	0	0	0	0	0	0	0	0	0	0	0	0	0	/home/dhl_ec/bnelissen/Slides/CD3_manuscript/CD3_slides/AAA248.CD3.location-1/AAA248.CD3.location-1.run1	255	0.7	0.06	0.7	0.06	-8.05320975839	-11.4729373529	0.235610370155	0.0378570868096
63.0	3985774.0	48.0	9104.0	3985774.0	4000000.0	1.0	1.0	1.0	1.14	1.12	0.0500000000011	6.25	0.360000000001	0.700000000001	0.0599999999995	9.01	0.360000000001	2.08	1.44	0.51	AAA248.CD3.location-1.X3.Y8.tile.tissue.png	343	1	2000	343	1a59698a34e7c7282261a04d0fe27704	0	0	0	0	0	0	0	0	0	0	0	0	0	/home/dhl_ec/bnelissen/Slides/CD3_manuscript/CD3_slides/AAA248.CD3.location-1/AAA248.CD3.location-1.run1	255	0.7	0.06	0.7	0.06	-8.01592941457	-11.781464454	0.304158048637	0.0471630537109
1200.0	3969156.0	473.0	10088.0	3969156.0	4000000.0	11.0	1.0	0.85	1.04	1.14	0.0499999999993	6.6	0.369999999999	1.09	0.0499999999993	8.88	0.370000000001	2.16	1.48	0.559999999999	AAA248.CD3.location-1.X3.Y9.tile.tissue.png	344	1	2000	344	d862a60be1ad210bf9e991ce43f2afc0	0	0	0	0	0	0	0	0	0	0	0	0	0	/home/dhl_ec/bnelissen/Slides/CD3_manuscript/CD3_slides/AAA248.CD3.location-1/AAA248.CD3.location-1.run1	255	0.7	0.06	0.7	0.06	-8.48672681198	-11.5002421924	0.814102315818	0.0844196953125
851.0	592726.0	346.0	10778.0	592726.0	4000000.0	8.0	7.0	0.799999999999	0.99	1.06	0.0599999999995	6.89	0.360000000001	0.74	0.189999999999	6.99	0.219999999999	2.02	1.43	0.49	AAA248.CD3.location-1.X4.Y1.tile.tissue.png	345	1	2000	345	27c64d2e69a98f877cc58cec2ba39529	0	0	0	0	0	0	0	0	0	0	0	0	0	/home/dhl_ec/bnelissen/Slides/CD3_manuscript/CD3_slides/AAA248.CD3.location-1/AAA248.CD3.location-1.run1	255	0.7	0.06	0.7	0.06	-8.72636743654	-11.6021000734	1.72967415586	1.21394933203
166.0	4000000.0	81.0	7996.0	4000000.0	4000000.0	2.0	1.0	1.49	1.4	1.02	0.0500000000011	5.69	0.27	0.730000000001	0.0599999999995	9.05	0.35	2.09	1.44	0.52	AAA248.CD3.location-1.X4.Y10.tile.tissue.png	346	1	2000	346	43619140931d0e9074bf5333e26f465a	0	0	0	0	0	0	0	0	0	0	0	0	0	/home/dhl_ec/bnelissen/Slides/CD3_manuscript/CD3_slides/AAA248.CD3.location-1/AAA248.CD3.location-1.run1	255	0.7	0.06	0.7	0.06	-8.35742034429	-11.282490289	0.309762559311	0.0437544023543
657.0	3999402.0	213.0	8086.0	3999402.0	4000000.0	5.0	1.0	1.01	1.19	1.11	0.0499999999993	6.28	0.389999999999	0.74	0.0699999999997	9.21	0.349999999999	2.07	1.43	0.389999999998	AAA248.CD3.location-1.X4.Y11.tile.tissue.png	347	1	2000	347	d2a3d3e4ed68601a93de845043b080fc	0	0	0	0	0	0	0	0	0	0	0	0	0	/home/dhl_ec/bnelissen/Slides/CD3_manuscript/CD3_slides/AAA248.CD3.location-1/AAA248.CD3.location-1.run1	255	0.7	0.06	0.7	0.06	-8.52891406916	-11.2443067817	0.476149490531	0.0484559040985
631.0	4000000.0	234.0	7996.0	4000000.0	4000000.0	6.0	1.0	0.900000000001	1.05	1.43	0.110000000001	6.02	0.280000000001	0.709999999999	0.0400000000009	8.88	0.35	2.11	1.48	0.41	AAA248.CD3.location-1.X4.Y12.tile.tissue.png	348	1	2000	348	fe68cab11592e707d0a9ac034b00056b	0	0	0	0	0	0	0	0	0	0	0	0	0	/home/dhl_ec/bnelissen/Slides/CD3_manuscript/CD3_slides/AAA248.CD3.location-1/AAA248.CD3.location-1.run1	255	0.7	0.06	0.7	0.06	-8.74413485976	-11.3674436893	0.766275659491	0.0555074691162
1017.0	3999787.0	413.0	8024.0	3999787.0	4000000.0	10.0	1.0	1.22	1.3	1.13	0.0500000000011	6.31	0.370000000001	0.989999999998	0.0499999999993	8.88	0.35	2.07	1.44	0.84	AAA248.CD3.location-1.X4.Y13.tile.tissue.png	349	1	2000	349	5baee7321f2f713d5883ab8696c51ae8	0	0	0	0	0	0	0	0	0	0	0	0	0	/home/dhl_ec/bnelissen/Slides/CD3_manuscript/CD3_slides/AAA248.CD3.location-1/AAA248.CD3.location-1.run1	255	0.7	0.06	0.7	0.06	-9.2858334227	-11.6028546793	1.13637032275	0.0660928759613
621.0	484845.0	317.0	5822.0	484845.0	4000000.0	9.0	4.0	1.26	1.42	1.03	0.0499999999993	6.25	0.359999999999	0.77	0.18	6.48	0.210000000001	2.02	1.43	0.519999999999	AAA248.CD3.location-1.X4.Y14.tile.tissue.png	350	1	2000	350	1ff8eec00e4308cf074d149f8083e948	0	0	0	0	0	0	0	0	0	0	0	0	0	/home/dhl_ec/bnelissen/Slides/CD3_manuscript/CD3_slides/AAA248.CD3.location-1/AAA248.CD3.location-1.run1	255	0.7	0.06	0.7	0.06	-9.26642142134	-11.6926531883	1.8853191985	1.56261908398
274.0	3859163.0	106.0	8170.0	3859163.0	4000000.0	2.0	1.0	1.12	1.27	1.15	0.0499999999993	7.48	0.369999999999	0.719999999999	0.0699999999997	8.98	0.359999999999	2.09	1.44	0.539999999999	AAA248.CD3.location-1.X4.Y2.tile.tissue.png	351	1	2000	351	8d5360c7ffc1224fc0d4f04759050342	0	0	0	0	0	0	0	0	0	0	0	0	0	/home/dhl_ec/bnelissen/Slides/CD3_manuscript/CD3_slides/AAA248.CD3.location-1/AAA248.CD3.location-1.run1	255	0.7	0.06	0.7	0.06	-7.19752979067	-10.4528193721	0.138823839076	0.0425231074219
0.0	3999094.0	0.0	8071.0	3999094.0	4000000.0	0.0	1.0	1.14	1.23	1.11	0.0499999999993	6.41	0.58	0.710000000001	0.0599999999995	8.81	0.290000000001	2.09	1.5	0.969999999999	AAA248.CD3.location-1.X4.Y3.tile.tissue.png	352	1	2000	352	fb3efb32457c3cf50fefb889d0213ac3	0	0	0	0	0	0	0	0	0	0	0	0	0	/home/dhl_ec/bnelissen/Slides/CD3_manuscript/CD3_slides/AAA248.CD3.location-1/AAA248.CD3.location-1.run1	255	0.7	0.06	0.7	0.06	-4.69124079745	-11.4903531926	0.0995543537486	0.0270542250748
0.0	3999918.0	0.0	8010.0	3999918.0	4000000.0	0.0	1.0	1.16	1.18	1.09	0.0499999999993	6.43	0.360000000001	0.710000000001	0.0600000000013	8.84	0.280000000001	2.07	1.44	0.570000000002	AAA248.CD3.location-1.X4.Y4.tile.tissue.png	353	1	2000	353	7c6252d82421544dbc50738b4ea819c5	0	0	0	0	0	0	0	0	0	0	0	0	0	/home/dhl_ec/bnelissen/Slides/CD3_manuscript/CD3_slides/AAA248.CD3.location-1/AAA248.CD3.location-1.run1	255	0.7	0.06	0.7	0.06	-7.12525847645	-11.2477338181	0.261107020862	0.0366516794434
124.0	4000000.0	74.0	7996.0	4000000.0	4000000.0	2.0	1.0	1.77	1.86	1.14	0.0499999999993	6.2	0.289999999999	0.720000000001	0.0499999999993	9.29	0.369999999999	2.15	1.44	0.51	AAA248.CD3.location-1.X4.Y5.tile.tissue.png	354	1	2000	354	cad45f45fdb196193dcab956bbdc4307	0	0	0	0	0	0	0	0	0	0	0	0	0	/home/dhl_ec/bnelissen/Slides/CD3_manuscript/CD3_slides/AAA248.CD3.location-1/AAA248.CD3.location-1.run1	255	0.7	0.06	0.7	0.06	-7.78473087511	-10.9925331484	0.106096043315	0.023626240097
195.0	3997100.0	68.0	8086.0	3997100.0	4000000.0	1.0	1.0	1.17	1.63	1.24	0.109999999999	6.93	0.360000000001	0.710000000001	0.0499999999993	8.94	0.359999999999	2.15	1.44	0.51	AAA248.CD3.location-1.X4.Y6.tile.tissue.png	355	1	2000	355	8248a47daeb7be5075a1d0eed5656440	0	0	0	0	0	0	0	0	0	0	0	0	0	/home/dhl_ec/bnelissen/Slides/CD3_manuscript/CD3_slides/AAA248.CD3.location-1/AAA248.CD3.location-1.run1	255	0.7	0.06	0.7	0.06	-7.83445174875	-11.5720159983	0.323204907057	0.0449086092529
250.0	3877633.0	115.0	10787.0	3877633.0	4000000.0	3.0	2.0	1.14	1.24	1.09	0.0499999999993	7.09	0.369999999999	0.730000000001	0.0599999999995	9.15	0.35	2.1	1.44	0.550000000001	AAA248.CD3.location-1.X4.Y7.tile.tissue.png	356	1	2000	356	5ae5ba2454fb25460c2b73b994ba10ac	0	0	0	0	0	0	0	0	0	0	0	0	0	/home/dhl_ec/bnelissen/Slides/CD3_manuscript/CD3_slides/AAA248.CD3.location-1/AAA248.CD3.location-1.run1	255	0.7	0.06	0.7	0.06	-8.4151206458	-11.7532517984	1.14141155787	0.161382664062
477.0	4000000.0	242.0	7996.0	4000000.0	4000000.0	6.0	1.0	1.15	1.22	1.1	0.0400000000009	6.17	0.32	0.710000000001	0.0500000000011	9.44	0.34	2.05	1.43	0.550000000001	AAA248.CD3.location-1.X4.Y8.tile.tissue.png	357	1	2000	357	836dd9f0b9f04c5753901ea969be320c	0	0	0	0	0	0	0	0	0	0	0	0	0	/home/dhl_ec/bnelissen/Slides/CD3_manuscript/CD3_slides/AAA248.CD3.location-1/AAA248.CD3.location-1.run1	255	0.7	0.06	0.7	0.06	-8.61446150638	-11.4425929908	0.203048840257	0.0351450532837
288.0	4000000.0	109.0	7996.0	4000000.0	4000000.0	2.0	1.0	1.46	1.46	1.03	0.0399999999991	5.26	0.310000000001	0.730000000001	0.0599999999995	9.69	0.339999999998	2.06	1.43	0.540000000001	AAA248.CD3.location-1.X4.Y9.tile.tissue.png	358	1	2000	358	20785f865d8cceab5509c796a0b3641e	0	0	0	0	0	0	0	0	0	0	0	0	0	/home/dhl_ec/bnelissen/Slides/CD3_manuscript/CD3_slides/AAA248.CD3.location-1/AAA248.CD3.location-1.run1	255	0.7	0.06	0.7	0.06	-8.26081795257	0.0	0.1470228363	0.0265023359375
60.0	1515809.0	33.0	14062.0	1515809.0	4000000.0	1.0	8.0	1.15	1.19	1.07	0.0500000000011	6.73	0.630000000001	0.699999999999	0.15	7.35	0.26	2.09	1.45	0.940000000001	AAA248.CD3.location-1.X5.Y1.tile.tissue.png	359	1	2000	359	b69b665cb0691659a5a236a889d0ceb0	0	0	0	0	0	0	0	0	0	0	0	0	0	/home/dhl_ec/bnelissen/Slides/CD3_manuscript/CD3_slides/AAA248.CD3.location-1/AAA248.CD3.location-1.run1	255	0.7	0.06	0.7	0.06	-7.86897834524	-11.1538023457	0.764393553877	0.552947792969
239.0	4000000.0	93.0	7996.0	4000000.0	4000000.0	2.0	1.0	1.03	1.16	1.11	0.0399999999991	5.63	0.290000000001	0.700000000001	0.0499999999993	9.13	0.360000000001	2.12	1.47	0.539999999999	AAA248.CD3.location-1.X5.Y10.tile.tissue.png	360	1	2000	360	4dc30202a9bd4459a185bd8402e240d3	0	0	0	0	0	0	0	0	0	0	0	0	0	/home/dhl_ec/bnelissen/Slides/CD3_manuscript/CD3_slides/AAA248.CD3.location-1/AAA248.CD3.location-1.run1	255	0.7	0.06	0.7	0.06	-8.27407320692	0.0	0.133313203552	0.0159573339844
0.0	3999995.0	0.0	7998.0	3999995.0	4000000.0	0.0	1.0	1.12	1.41	1.14	0.0499999999993	6.39	0.360000000001	0.710000000001	0.0599999999995	8.78	0.289999999999	2.04	1.43	0.559999999999	AAA248.CD3.location-1.X5.Y11.tile.tissue.png	361	1	2000	361	aef9bb3fa827ec8cbf5c2763feb87910	0	0	0	0	0	0	0	0	0	0	0	0	0	/home/dhl_ec/bnelissen/Slides/CD3_manuscript/CD3_slides/AAA248.CD3.location-1/AAA248.CD3.location-1.run1	255	0.7	0.06	0.7	0.06	-7.50916185697	-11.1822920156	0.237421077829	0.0212130806069
598.0	4000000.0	287.0	7996.0	4000000.0	4000000.0	8.0	1.0	1.42	1.19	1.08	0.0499999999993	6.12	0.32	0.73	0.0599999999995	9.48	0.35	2.06	1.44	0.630000000001	AAA248.CD3.location-1.X5.Y12.tile.tissue.png	362	1	2000	362	f11f899146a5dff57832aeeb0c27d2f2	0	0	0	0	0	0	0	0	0	0	0	0	0	/home/dhl_ec/bnelissen/Slides/CD3_manuscript/CD3_slides/AAA248.CD3.location-1/AAA248.CD3.location-1.run1	255	0.7	0.0610659035067	0.7	0.0610659035067	-8.58520909405	-8.91807591828	0.315285157822	0.0478825119124
523.0	3999488.0	265.0	8094.0	3999488.0	4000000.0	7.0	1.0	1.16	1.36	1.16	0.0399999999991	6.21	0.35	0.700000000001	0.0599999999995	9.04	0.34	2.07	1.44	0.57	AAA248.CD3.location-1.X5.Y13.tile.tissue.png	363	1	2000	363	73326eb73763d57486198a811af1626b	0	0	0	0	0	0	0	0	0	0	0	0	0	/home/dhl_ec/bnelissen/Slides/CD3_manuscript/CD3_slides/AAA248.CD3.location-1/AAA248.CD3.location-1.run1	255	0.7	0.06	0.7	0.06	-8.49018668229	-11.8463513366	0.84291044836	0.0740396397705
492.0	716427.0	259.0	6695.0	716427.0	4000000.0	8.0	1.0	0.93	1.07	1.06	0.0599999999995	6.76	0.369999999999	0.759999999998	0.18	6.8	0.23	2.08	1.46	0.529999999999	AAA248.CD3.location-1.X5.Y14.tile.tissue.png	364	1	2000	364	17af3cae1b95404c219218ef9312962b	0	0	0	0	0	0	0	0	0	0	0	0	0	/home/dhl_ec/bnelissen/Slides/CD3_manuscript/CD3_slides/AAA248.CD3.location-1/AAA248.CD3.location-1.run1	255	0.7	0.06	0.7	0.06	-8.91188412718	-11.9426873158	2.30300709135	1.75871558008
0.0	4000000.0	0.0	7996.0	4000000.0	4000000.0	0.0	1.0	0.99	1.18	1.14	0.0499999999993	6.21	0.290000000001	0.720000000001	0.0499999999993	8.99	0.290000000001	2.51	1.45	0.68	AAA248.CD3.location-1.X5.Y2.tile.tissue.png	365	1	2000	365	ef19df258588e7ab3eb9dcd9a47ee8cc	0	0	0	0	0	0	0	0	0	0	0	0	0	/home/dhl_ec/bnelissen/Slides/CD3_manuscript/CD3_slides/AAA248.CD3.location-1/AAA248.CD3.location-1.run1	255	0.7	0.0625490520769	0.7	0.0625490520769	-8.05382804372	-11.5681337124	0.149313813876	0.0329011469727
602.0	3971660.0	235.0	8662.0	3971660.0	4000000.0	4.0	1.0	1.36	1.37	1.13	0.0599999999995	6.51	0.360000000001	0.710000000001	0.0599999999995	9.05	0.35	2.12	1.49	0.620000000001	AAA248.CD3.location-1.X5.Y3.tile.tissue.png	366	1	2000	366	1c0747c8e18bde9713ed5b4ceb5a3178	0	0	0	0	0	0	0	0	0	0	0	0	0	/home/dhl_ec/bnelissen/Slides/CD3_manuscript/CD3_slides/AAA248.CD3.location-1/AAA248.CD3.location-1.run1	255	0.7	0.06	0.7	0.06	-8.1971295378	-11.3811570555	0.411263754706	0.0749023330078
0.0	3993984.0	0.0	8204.0	3993984.0	4000000.0	0.0	1.0	1.52	1.41	1.1	0.0500000000011	6.56	0.360000000001	0.719999999998	0.0599999999995	8.79	0.27	2.05	1.45	0.530000000001	AAA248.CD3.location-1.X5.Y4.tile.tissue.png	367	1	2000	367	9d47dcf010d801095218553ba3d630a4	0	0	0	0	0	0	0	0	0	0	0	0	0	/home/dhl_ec/bnelissen/Slides/CD3_manuscript/CD3_slides/AAA248.CD3.location-1/AAA248.CD3.location-1.run1	255	0.7	0.06	0.7	0.06	-5.1517496005	-11.6952895628	0.437062185277	0.0823111943359
102.0	3933699.0	47.0	9955.0	3933699.0	4000000.0	1.0	1.0	1.1	1.19	1.13	0.0499999999993	6.43	0.370000000001	0.719999999999	0.0699999999997	9.01	0.369999999999	2.14	1.44	0.559999999999	AAA248.CD3.location-1.X5.Y5.tile.tissue.png	368	1	2000	368	77ab60731aab043d1535e80e40505578	0	0	0	0	0	0	0	0	0	0	0	0	0	/home/dhl_ec/bnelissen/Slides/CD3_manuscript/CD3_slides/AAA248.CD3.location-1/AAA248.CD3.location-1.run1	255	0.7	0.06	0.7	0.06	-7.70053567789	-11.1519454434	0.569286772278	0.0876952753906
54.0	3977980.0	29.0	8691.0	3977980.0	4000000.0	1.0	1.0	1.02	1.22	1.07	0.0499999999993	6.44	0.369999999999	0.719999999999	0.0599999999995	9.11	0.460000000001	2.08	1.44	0.52	AAA248.CD3.location-1.X5.Y6.tile.tissue.png	369	1	2000	369	64588eed0faa9c09dba689f163f1d990	0	0	0	0	0	0	0	0	0	0	0	0	0	/home/dhl_ec/bnelissen/Slides/CD3_manuscript/CD3_slides/AAA248.CD3.location-1/AAA248.CD3.location-1.run1	255	0.7	0.06	0.7	0.06	-8.32471211435	-11.7463714965	0.329356072484	0.0874277133789
0.0	3986446.0	0.0	8349.0	3986446.0	4000000.0	0.0	1.0	1.15	1.24	1.09	0.0500000000011	6.39	0.360000000001	0.710000000001	0.0600000000013	8.89	0.289999999999	2.05	1.46	0.519999999999	AAA248.CD3.location-1.X5.Y7.tile.tissue.png	370	1	2000	370	09705c383a84e1b8a0f3fc0480553626	0	0	0	0	0	0	0	0	0	0	0	0	0	/home/dhl_ec/bnelissen/Slides/CD3_manuscript/CD3_slides/AAA248.CD3.location-1/AAA248.CD3.location-1.run1	255	0.7	0.06	0.7	0.06	-8.78561885428	-12.2100540378	0.759611815235	0.109103350586
126.0	4000000.0	56.0	7996.0	4000000.0	4000000.0	1.0	1.0	1.06	1.91	1.06	0.0399999999991	5.98	0.289999999999	0.710000000001	0.0500000000011	9.13	0.35	2.11	1.45	0.670000000002	AAA248.CD3.location-1.X5.Y8.tile.tissue.png	371	1	2000	371	ea6571776643a0ac8be4f1637131c8ae	0	0	0	0	0	0	0	0	0	0	0	0	0	/home/dhl_ec/bnelissen/Slides/CD3_manuscript/CD3_slides/AAA248.CD3.location-1/AAA248.CD3.location-1.run1	255	0.7	0.06	0.7	0.06	-8.63367521196	-10.0131339835	0.188188222301	0.0319102172656
998.0	4000000.0	347.0	7996.0	4000000.0	4000000.0	7.0	1.0	1.53	1.18	1.06	0.0499999999993	7.66	0.27	0.709999999999	0.0400000000009	8.93	0.360000000001	2.14	1.5	0.559999999999	AAA248.CD3.location-1.X5.Y9.tile.tissue.png	372	1	2000	372	cdfe39fd5302973aecf7cd8946f8b5be	0	0	0	0	0	0	0	0	0	0	0	0	0	/home/dhl_ec/bnelissen/Slides/CD3_manuscript/CD3_slides/AAA248.CD3.location-1/AAA248.CD3.location-1.run1	255	0.7	0.06	0.7	0.06	-8.40961137474	-11.116089553	0.139676697492	0.0420541238081
0.0	47100.0	0.0	1026.0	47100.0	4000000.0	0.0	1.0	0.900000000001	0.93	1.07	0.0499999999993	6.49	0.360000000001	0.839999999998	0.200000000001	5.51	0.130000000001	1.97	1.43	0.49	AAA248.CD3.location-1.X6.Y0.tile.tissue.png	373	1	2000	373	b0a8856f21fc40e038e9773b78b0e571	0	0	0	0	0	0	0	0	0	0	0	0	0	/home/dhl_ec/bnelissen/Slides/CD3_manuscript/CD3_slides/AAA248.CD3.location-1/AAA248.CD3.location-1.run1	255	0.7	0.06	0.7	0.06	0.0	-12.2525578512	0.395726098063	1.29536826953
954.0	2194138.0	353.0	13343.0	2194138.0	4000000.0	8.0	6.0	0.92	1.19	1.12	0.0500000000011	6.93	0.370000000001	0.730000000001	0.129999999999	8.04	0.289999999999	2.17	1.51	0.640000000001	AAA248.CD3.location-1.X6.Y1.tile.tissue.png	374	1	2000	374	c83ca02ec7899f82032c9b478f4dcb37	0	0	0	0	0	0	0	0	0	0	0	0	0	/home/dhl_ec/bnelissen/Slides/CD3_manuscript/CD3_slides/AAA248.CD3.location-1/AAA248.CD3.location-1.run1	255	0.7	0.06	0.7	0.06	-8.35855653938	-11.6577374584	0.895811854442	0.579061171875
122.0	4000000.0	67.0	7996.0	4000000.0	4000000.0	2.0	1.0	1.35	1.42	1.5	0.0499999999993	5.72	0.280000000001	0.709999999997	0.0500000000011	9.16	0.349999999999	2.08	1.43	0.559999999999	AAA248.CD3.location-1.X6.Y10.tile.tissue.png	375	1	2000	375	c958cfd78f636e77ce730a61dfe5066e	0	0	0	0	0	0	0	0	0	0	0	0	0	/home/dhl_ec/bnelissen/Slides/CD3_manuscript/CD3_slides/AAA248.CD3.location-1/AAA248.CD3.location-1.run1	255	0.7	0.06	0.7	0.06	-7.82895585088	-10.9481547566	0.115730520547	0.0194543019346
325.0	4000000.0	125.0	7996.0	4000000.0	4000000.0	3.0	1.0	1.17	1.36	1.13	0.0499999999993	6.1	0.27	0.710000000001	0.0499999999993	8.93	0.34	2.07	1.47	0.73	AAA248.CD3.location-1.X6.Y11.tile.tissue.png	376	1	2000	376	169216a99d3d2e7a43ccb611f86e7487	0	0	0	0	0	0	0	0	0	0	0	0	0	/home/dhl_ec/bnelissen/Slides/CD3_manuscript/CD3_slides/AAA248.CD3.location-1/AAA248.CD3.location-1.run1	255	0.7	0.06	0.7	0.06	-7.95354817005	0.0	0.203906088746	0.0149426494141
447.0	3999827.0	220.0	8015.0	3999827.0	4000000.0	5.0	1.0	1.21	1.24	1.12	0.0400000000009	6.14	0.360000000001	0.710000000001	0.0599999999995	9.29	0.370000000001	2.1	1.51	0.59	AAA248.CD3.location-1.X6.Y12.tile.tissue.png	377	1	2000	377	c7226c20d28d068649380e1ebc3bd31e	0	0	0	0	0	0	0	0	0	0	0	0	0	/home/dhl_ec/bnelissen/Slides/CD3_manuscript/CD3_slides/AAA248.CD3.location-1/AAA248.CD3.location-1.run1	255	0.7	0.06	0.7	0.06	-8.30425413174	-10.6276244201	0.236552263358	0.0202545184479
358.0	3999988.0	158.0	8002.0	3999988.0	4000000.0	4.0	1.0	1.29	1.32	1.1	0.0499999999993	6.2	0.360000000001	0.780000000001	0.109999999999	9.21	0.349999999999	2.07	1.44	0.6	AAA248.CD3.location-1.X6.Y13.tile.tissue.png	378	1	2000	378	f5a7d2d9bd0d85dc9a7753f35d80243e	0	0	0	0	0	0	0	0	0	0	0	0	0	/home/dhl_ec/bnelissen/Slides/CD3_manuscript/CD3_slides/AAA248.CD3.location-1/AAA248.CD3.location-1.run1	255	0.7	0.06	0.7	0.06	-8.91001244404	-12.3710518728	0.679812986346	0.0979829129639
798.0	954305.0	413.0	6252.0	954305.0	4000000.0	12.0	2.0	2.13	1.44	1.13	0.0599999999995	7.17	0.360000000001	0.760000000002	0.18	7.03	0.25	2.02	1.46	0.549999999999	AAA248.CD3.location-1.X6.Y14.tile.tissue.png	379	1	2000	379	a9db044fcfcff2ea775bce163ebd68df	0	0	0	0	0	0	0	0	0	0	0	0	0	/home/dhl_ec/bnelissen/Slides/CD3_manuscript/CD3_slides/AAA248.CD3.location-1/AAA248.CD3.location-1.run1	255	0.7	0.06	0.7	0.06	-8.7184404099	-11.8774484218	1.3159593896	1.44382210156
78.0	4000000.0	37.0	7996.0	4000000.0	4000000.0	1.0	1.0	1.0	1.23	1.15	0.0699999999997	6.18	0.290000000001	0.700000000001	0.0400000000009	9.24	0.360000000001	2.51	1.43	0.660000000002	AAA248.CD3.location-1.X6.Y2.tile.tissue.png	380	1	2000	380	b05d170d2dacf3cde984d2662262b1da	0	0	0	0	0	0	0	0	0	0	0	0	0	/home/dhl_ec/bnelissen/Slides/CD3_manuscript/CD3_slides/AAA248.CD3.location-1/AAA248.CD3.location-1.run1	255	0.7	0.0685570863971	0.7	0.0685570863971	-7.44982086721	-11.5688696787	0.121459534241	0.0321452006836
0.0	3790364.0	0.0	9994.0	3790364.0	4000000.0	0.0	1.0	1.16	1.38	1.16	0.0499999999993	7.15	0.359999999999	0.720000000001	0.0600000000013	8.67	0.27	2.07	1.46	0.51	AAA248.CD3.location-1.X6.Y3.tile.tissue.png	381	1	2000	381	5d04a75d94de2d90e73bdd56a1195987	0	0	0	0	0	0	0	0	0	0	0	0	0	/home/dhl_ec/bnelissen/Slides/CD3_manuscript/CD3_slides/AAA248.CD3.location-1/AAA248.CD3.location-1.run1	255	0.7	0.06	0.7	0.06	-7.9581082354	-11.437761502	0.747919283369	0.118047550781
148.0	3876324.0	74.0	10626.0	3876324.0	4000000.0	2.0	1.0	1.02	1.46	1.11	0.0500000000011	6.69	0.360000000001	0.719999999999	0.0599999999995	9.13	0.360000000001	2.11	1.45	0.540000000001	AAA248.CD3.location-1.X6.Y4.tile.tissue.png	382	1	2000	382	c0063099aac5005d61f5d24e5833c049	0	0	0	0	0	0	0	0	0	0	0	0	0	/home/dhl_ec/bnelissen/Slides/CD3_manuscript/CD3_slides/AAA248.CD3.location-1/AAA248.CD3.location-1.run1	255	0.7	0.06	0.7	0.06	-8.51879899777	-11.5484276268	1.90676915744	0.171789222656
254.0	3918158.0	110.0	10177.0	3918158.0	4000000.0	2.0	2.0	1.23	1.62	1.13	0.0500000000011	6.48	0.370000000001	1.11	0.0799999999999	8.84	0.58	2.54	1.44	0.550000000001	AAA248.CD3.location-1.X6.Y5.tile.tissue.png	383	1	2000	383	be01c401c3e644fa35b492330b1a1914	0	0	0	0	0	0	0	0	0	0	0	0	0	/home/dhl_ec/bnelissen/Slides/CD3_manuscript/CD3_slides/AAA248.CD3.location-1/AAA248.CD3.location-1.run1	255	0.7	0.06	0.7	0.06	-7.86110362126	-11.1520013316	0.310513718932	0.0736148833008
255.0	3987618.0	119.0	8514.0	3987618.0	4000000.0	3.0	1.0	1.11	1.6	1.1	0.0499999999993	6.3	0.349999999999	0.709999999999	0.0599999999995	9.23	0.35	2.08	1.46	0.530000000001	AAA248.CD3.location-1.X6.Y6.tile.tissue.png	384	1	2000	384	ce73964781cbc8a86ce9e2012437d9d9	0	0	0	0	0	0	0	0	0	0	0	0	0	/home/dhl_ec/bnelissen/Slides/CD3_manuscript/CD3_slides/AAA248.CD3.location-1/AAA248.CD3.location-1.run1	255	0.7	0.06	0.7	0.06	-8.36182923748	-11.882718292	0.36928720766	0.101923177856
207.0	3999905.0	126.0	8038.0	3999905.0	4000000.0	3.0	1.0	1.21	1.21	1.16	0.0400000000009	8.4	0.360000000001	0.699999999999	0.0599999999995	9.1	0.34	2.07	1.43	0.960000000001	AAA248.CD3.location-1.X6.Y7.tile.tissue.png	385	1	2000	385	96430f2c10c83daa003f402a02520b8a	0	0	0	0	0	0	0	0	0	0	0	0	0	/home/dhl_ec/bnelissen/Slides/CD3_manuscript/CD3_slides/AAA248.CD3.location-1/AAA248.CD3.location-1.run1	255	0.7	0.06	0.7	0.06	-8.2272254405	-11.4831528038	0.338945460809	0.0474190400391
0.0	4000000.0	0.0	7996.0	4000000.0	4000000.0	0.0	1.0	1.16	1.25	1.13	0.0500000000011	6.2	0.289999999999	0.709999999999	0.0500000000011	8.79	0.27	2.03	1.44	0.610000000001	AAA248.CD3.location-1.X6.Y8.tile.tissue.png	386	1	2000	386	b0b3586a627dae598bdfe7dcff0ae0ab	0	0	0	0	0	0	0	0	0	0	0	0	0	/home/dhl_ec/bnelissen/Slides/CD3_manuscript/CD3_slides/AAA248.CD3.location-1/AAA248.CD3.location-1.run1	255	0.7	0.06	0.7	0.06	-8.14419986951	-11.1948270542	0.109873273885	0.0251144159889
730.0	4000000.0	200.0	7996.0	4000000.0	4000000.0	3.0	1.0	1.11	1.19	1.06	0.0399999999991	5.77	0.300000000001	0.73	0.0599999999995	9.28	0.35	2.09	1.46	0.529999999999	AAA248.CD3.location-1.X6.Y9.tile.tissue.png	387	1	2000	387	1f16b0760343d80f0061494e718773a0	0	0	0	0	0	0	0	0	0	0	0	0	0	/home/dhl_ec/bnelissen/Slides/CD3_manuscript/CD3_slides/AAA248.CD3.location-1/AAA248.CD3.location-1.run1	255	0.7	0.0639664766238	0.7	0.0639664766238	-8.34610458798	0.0	0.11524987908	0.0339494921875
477.0	1759192.0	185.0	8326.0	1759192.0	4000000.0	4.0	4.0	0.929999999998	1.21	1.06	0.0600000000013	7.24	0.370000000001	0.789999999999	0.33	7.4	0.26	2.04	1.43	0.559999999999	AAA248.CD3.location-1.X7.Y1.tile.tissue.png	388	1	2000	388	5c4a16fce87f8b58ac69431a3995ac71	0	0	0	0	0	0	0	0	0	0	0	0	0	/home/dhl_ec/bnelissen/Slides/CD3_manuscript/CD3_slides/AAA248.CD3.location-1/AAA248.CD3.location-1.run1	255	0.7	0.06	0.7	0.06	-8.11535714399	-11.4491783889	0.777088618039	0.526197429688
0.0	4000000.0	0.0	7996.0	4000000.0	4000000.0	0.0	1.0	1.25	2.07	1.18	0.0499999999993	6.16	0.289999999999	0.710000000001	0.0500000000011	8.76	0.280000000001	2.03	1.44	0.57	AAA248.CD3.location-1.X7.Y10.tile.tissue.png	389	1	2000	389	31a2ce15eb00a660bd2bee2421ebe8cb	0	0	0	0	0	0	0	0	0	0	0	0	0	/home/dhl_ec/bnelissen/Slides/CD3_manuscript/CD3_slides/AAA248.CD3.location-1/AAA248.CD3.location-1.run1	255	0.7	0.0643518771977	0.7	0.0643518771977	-7.9237254266	-11.3237972771	0.144839124309	0.028131707016
329.0	4000000.0	171.0	7996.0	4000000.0	4000000.0	5.0	1.0	1.27	1.2	1.12	0.0499999999993	6.06	0.459999999999	1.09	0.0699999999997	8.89	0.360000000001	2.05	1.5	0.560000000001	AAA248.CD3.location-1.X7.Y11.tile.tissue.png	390	1	2000	390	d426c61579efd0faa122e922ae0833a8	0	0	0	0	0	0	0	0	0	0	0	0	0	/home/dhl_ec/bnelissen/Slides/CD3_manuscript/CD3_slides/AAA248.CD3.location-1/AAA248.CD3.location-1.run1	255	0.7	0.0610021530796	0.7	0.0610021530796	-8.02082691511	-11.1467837069	0.215880849464	0.0207356513901
1141.0	4000000.0	434.0	7996.0	4000000.0	4000000.0	9.0	1.0	1.18	1.16	1.1	0.0499999999993	6.44	0.300000000001	0.699999999999	0.0400000000009	8.87	0.35	2.09	1.43	0.550000000001	AAA248.CD3.location-1.X7.Y12.tile.tissue.png	391	1	2000	391	d6ef1f38a45dfa73e9980dccf56dae0b	0	0	0	0	0	0	0	0	0	0	0	0	0	/home/dhl_ec/bnelissen/Slides/CD3_manuscript/CD3_slides/AAA248.CD3.location-1/AAA248.CD3.location-1.run1	255	0.7	0.0612874347073	0.7	0.0612874347073	-8.64362218194	-9.62689422324	0.28783634833	0.0213723236086
627.0	3999960.0	275.0	8014.0	3999960.0	4000000.0	7.0	1.0	1.11	1.45	1.04	0.0400000000009	6.8	0.35	0.700000000001	0.0599999999995	8.93	0.349999999999	2.08	1.45	0.659999999998	AAA248.CD3.location-1.X7.Y13.tile.tissue.png	392	1	2000	392	f5fd9f61ecd5f9d1ed0b2971f739fea7	0	0	0	0	0	0	0	0	0	0	0	0	0	/home/dhl_ec/bnelissen/Slides/CD3_manuscript/CD3_slides/AAA248.CD3.location-1/AAA248.CD3.location-1.run1	255	0.7	0.06	0.7	0.06	-8.66724005776	-11.3293318852	0.799197246216	0.0794097484741
947.0	909783.0	469.0	5814.0	909783.0	4000000.0	12.0	1.0	1.07	1.43	1.15	0.0499999999993	6.78	0.68	0.749999999998	0.18	7.02	0.24	2.02	1.45	0.570000000002	AAA248.CD3.location-1.X7.Y14.tile.tissue.png	393	1	2000	393	91de50702ed4f8f07229dce13c4502b0	0	0	0	0	0	0	0	0	0	0	0	0	0	/home/dhl_ec/bnelissen/Slides/CD3_manuscript/CD3_slides/AAA248.CD3.location-1/AAA248.CD3.location-1.run1	255	0.7	0.06	0.7	0.06	-9.03344755945	-11.6358814135	1.74631021117	1.74789515625
83.0	3997166.0	46.0	8088.0	3997166.0	4000000.0	1.0	1.0	1.38	1.25	1.12	0.0499999999993	6.51	0.360000000001	0.709999999999	0.0599999999995	9.68	0.550000000001	2.55	1.43	0.570000000002	AAA248.CD3.location-1.X7.Y2.tile.tissue.png	394	1	2000	394	9c08725bbf1470a7251549025392b51b	0	0	0	0	0	0	0	0	0	0	0	0	0	/home/dhl_ec/bnelissen/Slides/CD3_manuscript/CD3_slides/AAA248.CD3.location-1/AAA248.CD3.location-1.run1	255	0.7	0.06	0.7	0.06	-7.52898444373	-11.4774211558	0.37184897152	0.0676550786133
116.0	3880071.0	60.0	9878.0	3880071.0	4000000.0	1.0	1.0	1.37	1.37	1.13	0.0499999999993	7.33	0.550000000001	0.810000000001	0.0499999999993	8.72	0.35	2.07	1.43	0.559999999998	AAA248.CD3.location-1.X7.Y3.tile.tissue.png	395	1	2000	395	6a1f8fdb0717372260fbb4909b9a2801	0	0	0	0	0	0	0	0	0	0	0	0	0	/home/dhl_ec/bnelissen/Slides/CD3_manuscript/CD3_slides/AAA248.CD3.location-1/AAA248.CD3.location-1.run1	255	0.7	0.06	0.7	0.06	-7.55801684226	-11.8539006929	1.13502996333	0.173278578125
156.0	3956066.0	76.0	9387.0	3956066.0	4000000.0	2.0	1.0	1.65	1.53	1.1	0.0500000000011	7.18	0.359999999999	0.720000000001	0.0600000000013	9.11	0.35	2.1	1.43	0.76	AAA248.CD3.location-1.X7.Y4.tile.tissue.png	396	1	2000	396	b91a04a401c0c3cc2ca01197e84107d6	0	0	0	0	0	0	0	0	0	0	0	0	0	/home/dhl_ec/bnelissen/Slides/CD3_manuscript/CD3_slides/AAA248.CD3.location-1/AAA248.CD3.location-1.run1	255	0.7	0.06	0.7	0.06	-8.23271450819	-11.6049954592	0.825189270815	0.107570101563
419.0	3923517.0	182.0	10313.0	3923517.0	4000000.0	3.0	1.0	1.18	1.22	1.07	0.0499999999993	6.45	0.360000000001	0.700000000001	0.0599999999995	9.25	0.35	2.32	1.54	0.539999999999	AAA248.CD3.location-1.X7.Y5.tile.tissue.png	397	1	2000	397	31efa3f421104585937f4f1808ac3b01	0	0	0	0	0	0	0	0	0	0	0	0	0	/home/dhl_ec/bnelissen/Slides/CD3_manuscript/CD3_slides/AAA248.CD3.location-1/AAA248.CD3.location-1.run1	255	0.7	0.06	0.7	0.06	-7.5740970879	-11.237603921	0.355996647068	0.0832940488281
609.0	3982302.0	216.0	8630.0	3982302.0	4000000.0	4.0	1.0	1.47	1.25	1.08	0.0499999999993	6.54	0.379999999999	0.73	0.0600000000013	9.3	0.519999999999	2.55	1.43	0.539999999999	AAA248.CD3.location-1.X7.Y6.tile.tissue.png	398	1	2000	398	d22da5e223adfcad9f794f9245387fae	0	0	0	0	0	0	0	0	0	0	0	0	0	/home/dhl_ec/bnelissen/Slides/CD3_manuscript/CD3_slides/AAA248.CD3.location-1/AAA248.CD3.location-1.run1	255	0.7	0.06	0.7	0.06	-8.46335839353	-11.8175072877	0.516018171716	0.119233863281
968.0	3994676.0	401.0	8237.0	3994676.0	4000000.0	7.0	1.0	1.81	1.2	1.08	0.0500000000011	6.33	0.49	0.84	0.0599999999995	9.16	0.35	2.11	1.45	0.550000000001	AAA248.CD3.location-1.X7.Y7.tile.tissue.png	399	1	2000	399	3c9d3de1a12ba16b4355da2008a77e28	0	0	0	0	0	0	0	0	0	0	0	0	0	/home/dhl_ec/bnelissen/Slides/CD3_manuscript/CD3_slides/AAA248.CD3.location-1/AAA248.CD3.location-1.run1	255	0.7	0.06	0.7	0.06	-8.20521383429	-11.5253548463	0.198260074063	0.0569072120361
0.0	4000000.0	0.0	7996.0	4000000.0	4000000.0	0.0	1.0	1.42	1.22	1.11	0.0599999999995	6.69	0.290000000001	0.709999999999	0.0600000000013	7.89	0.280000000001	2.09	1.47	0.809999999999	AAA248.CD3.location-1.X7.Y8.tile.tissue.png	400	1	2000	400	c0a8bab82d97349121e0a189bf3b2b0b	0	0	0	0	0	0	0	0	0	0	0	0	0	/home/dhl_ec/bnelissen/Slides/CD3_manuscript/CD3_slides/AAA248.CD3.location-1/AAA248.CD3.location-1.run1	255	0.7	0.06	0.7	0.06	0.0	0.0	0.100707039062	0.0332426171875
640.0	4000000.0	278.0	7996.0	4000000.0	4000000.0	5.0	1.0	1.64	1.77	1.1	0.0499999999993	6.1	0.379999999999	0.75	0.0500000000011	9.33	0.450000000001	2.15	1.45	0.629999999999	AAA248.CD3.location-1.X7.Y9.tile.tissue.png	401	1	2000	401	2e4501124bbda4e9178670cfe5c77bd8	0	0	0	0	0	0	0	0	0	0	0	0	0	/home/dhl_ec/bnelissen/Slides/CD3_manuscript/CD3_slides/AAA248.CD3.location-1/AAA248.CD3.location-1.run1	255	0.7	0.06	0.7	0.06	-8.5984521636	-10.5643349504	0.0987055646362	0.0248284824423
324.0	1485083.0	165.0	10376.0	1485083.0	4000000.0	5.0	4.0	1.01	1.52	1.17	0.0499999999993	6.87	0.369999999999	0.74	0.16	7.44	0.26	2.05	1.44	0.550000000001	AAA248.CD3.location-1.X8.Y1.tile.tissue.png	402	1	2000	402	d9b4e5096542da643f3719f864cd8986	0	0	0	0	0	0	0	0	0	0	0	0	0	/home/dhl_ec/bnelissen/Slides/CD3_manuscript/CD3_slides/AAA248.CD3.location-1/AAA248.CD3.location-1.run1	255	0.7	0.06	0.7	0.06	-9.48931285769	-11.7385998199	4.02707064479	0.826509070312
0.0	4000000.0	0.0	7996.0	4000000.0	4000000.0	0.0	1.0	1.0	1.28	1.08	0.0499999999993	5.59	0.279999999999	0.700000000001	0.0500000000011	9.05	0.279999999999	2.04	1.44	0.679999999998	AAA248.CD3.location-1.X8.Y10.tile.tissue.png	403	1	2000	403	5a9fd932f95318d15199ed2292ccb5f9	0	0	0	0	0	0	0	0	0	0	0	0	0	/home/dhl_ec/bnelissen/Slides/CD3_manuscript/CD3_slides/AAA248.CD3.location-1/AAA248.CD3.location-1.run1	255	0.7	0.06	0.7	0.06	-7.22956967795	0.0	0.0607272499861	0.00915418261719
597.0	4000000.0	287.0	7996.0	4000000.0	4000000.0	7.0	1.0	2.25	1.39	1.15	0.0799999999999	6.38	0.290000000001	0.710000000001	0.0499999999993	9.04	0.359999999999	2.09	1.43	0.559999999999	AAA248.CD3.location-1.X8.Y11.tile.tissue.png	404	1	2000	404	b614e48749d11878bd62c11e79ae5c60	0	0	0	0	0	0	0	0	0	0	0	0	0	/home/dhl_ec/bnelissen/Slides/CD3_manuscript/CD3_slides/AAA248.CD3.location-1/AAA248.CD3.location-1.run1	255	0.7	0.0632332271917	0.7	0.0632332271917	-8.16941323194	-11.1509807851	0.159395630776	0.0180649926491
287.0	4000000.0	118.0	7996.0	4000000.0	4000000.0	2.0	1.0	1.21	1.31	1.12	0.0499999999993	5.75	0.289999999999	0.710000000001	0.0500000000011	9.21	0.360000000001	2.08	1.46	1.15	AAA248.CD3.location-1.X8.Y12.tile.tissue.png	405	1	2000	405	c2befdeba0b228747a863a135809b6a9	0	0	0	0	0	0	0	0	0	0	0	0	0	/home/dhl_ec/bnelissen/Slides/CD3_manuscript/CD3_slides/AAA248.CD3.location-1/AAA248.CD3.location-1.run1	255	0.7	0.0653107034573	0.7	0.0653107034573	-8.7186593995	0.0	0.308593709541	0.0138088457031
5075.0	3983561.0	1894.0	8819.0	3983561.0	4000000.0	40.0	1.0	1.31	1.42	1.1	0.0499999999993	7.07	0.379999999999	0.710000000001	0.0599999999995	9.24	0.35	2.1	1.44	0.599999999999	AAA248.CD3.location-1.X8.Y13.tile.tissue.png	406	1	2000	406	5502983b5fc6d349e8edbfac354104b8	0	0	0	0	0	0	0	0	0	0	0	0	0	/home/dhl_ec/bnelissen/Slides/CD3_manuscript/CD3_slides/AAA248.CD3.location-1/AAA248.CD3.location-1.run1	255	0.7	0.06	0.7	0.06	-9.02942253513	-11.7007724429	1.45100257338	0.155777704102
2753.0	1280318.0	1135.0	9863.0	1280318.0	4000000.0	27.0	2.0	0.980000000001	1.21	1.1	0.0499999999993	6.58	0.369999999999	0.709999999997	0.17	7.72	0.309999999999	2.54	1.44	0.58	AAA248.CD3.location-1.X8.Y14.tile.tissue.png	407	1	2000	407	187b5aeda9e4fcf3c290ddf13db7fd0d	0	0	0	0	0	0	0	0	0	0	0	0	0	/home/dhl_ec/bnelissen/Slides/CD3_manuscript/CD3_slides/AAA248.CD3.location-1/AAA248.CD3.location-1.run1	255	0.7	0.06	0.7	0.06	-9.05305144677	-11.2406486124	1.39740196736	0.896043644531
702.0	3518879.0	396.0	16039.0	3518879.0	4000000.0	8.0	3.0	1.3	1.36	1.15	0.0499999999993	6.98	0.380000000001	0.950000000001	0.17	8.61	0.32	2.11	1.45	0.570000000002	AAA248.CD3.location-1.X8.Y2.tile.tissue.png	408	1	2000	408	9e05508270a25aed2efd55a8e7c76fb0	0	0	0	0	0	0	0	0	0	0	0	0	0	/home/dhl_ec/bnelissen/Slides/CD3_manuscript/CD3_slides/AAA248.CD3.location-1/AAA248.CD3.location-1.run1	255	0.7	0.06	0.7	0.06	-8.42497274814	-11.969406004	1.22903267396	0.223072328125
338.0	3455506.0	140.0	18560.0	3455506.0	4000000.0	2.0	3.0	1.27	2.01	1.11	0.0500000000011	6.73	0.35	0.700000000001	0.0799999999999	8.51	0.330000000002	2.13	1.44	0.5	AAA248.CD3.location-1.X8.Y3.tile.tissue.png	409	1	2000	409	fa75fe7e702032cceb3f567640e22766	0	0	0	0	0	0	0	0	0	0	0	0	0	/home/dhl_ec/bnelissen/Slides/CD3_manuscript/CD3_slides/AAA248.CD3.location-1/AAA248.CD3.location-1.run1	255	0.7	0.06	0.7	0.06	-8.83368304039	-11.653894786	2.25925374946	0.2609633125
167.0	3833538.0	104.0	12207.0	3833538.0	4000000.0	2.0	1.0	1.69	1.53	1.09	0.0400000000009	6.39	0.359999999999	0.710000000001	0.0599999999995	8.76	0.41	2.12	1.52	0.690000000001	AAA248.CD3.location-1.X8.Y4.tile.tissue.png	410	1	2000	410	ca293caff197186b1b681c1d8637fd29	0	0	0	0	0	0	0	0	0	0	0	0	0	/home/dhl_ec/bnelissen/Slides/CD3_manuscript/CD3_slides/AAA248.CD3.location-1/AAA248.CD3.location-1.run1	255	0.7	0.06	0.7	0.06	-7.02049351379	-11.2865358941	1.12080857349	0.141238714844
0.0	3841094.0	0.0	10309.0	3841094.0	4000000.0	0.0	1.0	1.19	1.35	1.16	0.0500000000011	6.91	0.360000000001	0.700000000001	0.0599999999995	7.82	0.279999999999	2.12	1.46	0.550000000001	AAA248.CD3.location-1.X8.Y5.tile.tissue.png	411	1	2000	411	da0c57375a43d09eb487af4b320fef99	0	0	0	0	0	0	0	0	0	0	0	0	0	/home/dhl_ec/bnelissen/Slides/CD3_manuscript/CD3_slides/AAA248.CD3.location-1/AAA248.CD3.location-1.run1	255	0.7	0.06	0.7	0.06	0.0	-11.8112098533	0.790004358133	0.129526820312
0.0	3953235.0	0.0	8910.0	3953235.0	4000000.0	0.0	1.0	1.7	1.21	1.06	0.0399999999991	6.43	0.359999999999	0.719999999998	0.0599999999995	7.9	0.280000000001	2.11	1.45	0.570000000002	AAA248.CD3.location-1.X8.Y6.tile.tissue.png	412	1	2000	412	ba2f9af354c2bf26ac31b3b079b4c750	0	0	0	0	0	0	0	0	0	0	0	0	0	/home/dhl_ec/bnelissen/Slides/CD3_manuscript/CD3_slides/AAA248.CD3.location-1/AAA248.CD3.location-1.run1	255	0.7	0.06	0.7	0.06	0.0	-11.9329126862	0.372472607877	0.0929819267578
291.0	3997618.0	87.0	8090.0	3997618.0	4000000.0	1.0	1.0	1.08	1.22	1.1	0.0499999999993	6.15	0.360000000001	0.700000000001	0.0599999999995	9.22	0.359999999999	2.11	1.46	0.65	AAA248.CD3.location-1.X8.Y7.tile.tissue.png	413	1	2000	413	ed42a306167ff7ddf54b4d80c2a4efaa	0	0	0	0	0	0	0	0	0	0	0	0	0	/home/dhl_ec/bnelissen/Slides/CD3_manuscript/CD3_slides/AAA248.CD3.location-1/AAA248.CD3.location-1.run1	255	0.7	0.06	0.7	0.06	-7.36307655343	-11.3292481563	0.194342622214	0.0510061054688
0.0	4000000.0	0.0	7996.0	4000000.0	4000000.0	0.0	1.0	1.3	1.34	1.11	0.0500000000011	6.15	0.280000000001	0.709999999999	0.0499999999993	8.21	0.279999999999	2.08	1.45	0.580000000002	AAA248.CD3.location-1.X8.Y8.tile.tissue.png	414	1	2000	414	34fa5ddc562de6322740c5f8a047ca8d	0	0	0	0	0	0	0	0	0	0	0	0	0	/home/dhl_ec/bnelissen/Slides/CD3_manuscript/CD3_slides/AAA248.CD3.location-1/AAA248.CD3.location-1.run1	255	0.7	0.06	0.7	0.06	0.0	-11.5938670475	0.10349984375	0.0346740361249
347.0	4000000.0	126.0	7996.0	4000000.0	4000000.0	2.0	1.0	1.77	1.76	1.09	0.0399999999991	5.26	0.289999999999	0.759999999998	0.1	8.98	0.34	2.07	1.51	0.5	AAA248.CD3.location-1.X8.Y9.tile.tissue.png	415	1	2000	415	ee40d8340dbca9000a5c75b87f82426a	0	0	0	0	0	0	0	0	0	0	0	0	0	/home/dhl_ec/bnelissen/Slides/CD3_manuscript/CD3_slides/AAA248.CD3.location-1/AAA248.CD3.location-1.run1	255	0.7	0.06	0.7	0.06	-7.55806740726	0.0	0.0785135772939	0.0195726972656
292.0	1647275.0	130.0	15547.0	1647275.0	4000000.0	3.0	4.0	1.36	1.23	1.1	0.0500000000011	7.32	0.380000000001	0.720000000001	0.16	7.48	0.269999999999	2.12	1.51	0.550000000001	AAA248.CD3.location-1.X9.Y1.tile.tissue.png	416	1	2000	416	1b81f27cc0a847bacda0d1f00ac441c8	0	0	0	0	0	0	0	0	0	0	0	0	0	/home/dhl_ec/bnelissen/Slides/CD3_manuscript/CD3_slides/AAA248.CD3.location-1/AAA248.CD3.location-1.run1	255	0.7	0.06	0.7	0.06	-8.95439513088	-12.2152526024	3.91147055776	0.790920953125
0.0	4000000.0	0.0	7996.0	4000000.0	4000000.0	0.0	1.0	1.53	1.4	1.11	0.0499999999993	5.83	0.309999999999	0.739999999998	0.0599999999995	8.8	0.290000000001	2.1	1.46	0.550000000001	AAA248.CD3.location-1.X9.Y10.tile.tissue.png	417	1	2000	417	e47db8bb403c51a76a2f94a77c4b7621	0	0	0	0	0	0	0	0	0	0	0	0	0	/home/dhl_ec/bnelissen/Slides/CD3_manuscript/CD3_slides/AAA248.CD3.location-1/AAA248.CD3.location-1.run1	255	0.7	0.06	0.7	0.06	-6.83971768518	0.0	0.0562974711075	0.0104541445312
78.0	4000000.0	39.0	7996.0	4000000.0	4000000.0	1.0	1.0	0.940000000001	1.2	1.14	0.0500000000011	5.78	0.279999999999	0.700000000001	0.0500000000011	9.12	0.360000000001	2.08	1.44	0.52	AAA248.CD3.location-1.X9.Y11.tile.tissue.png	418	1	2000	418	1874111e7d4dc95756d0287d778c250f	0	0	0	0	0	0	0	0	0	0	0	0	0	/home/dhl_ec/bnelissen/Slides/CD3_manuscript/CD3_slides/AAA248.CD3.location-1/AAA248.CD3.location-1.run1	255	0.7	0.0600340225793	0.7	0.0600340225793	-7.84035502779	0.0	0.0834356925899	0.0104425039062
0.0	4000000.0	0.0	7996.0	4000000.0	4000000.0	0.0	1.0	1.05	1.22	1.15	0.0499999999993	5.66	0.289999999999	0.700000000001	0.0500000000011	8.92	0.630000000001	2.08	1.44	0.599999999999	AAA248.CD3.location-1.X9.Y12.tile.tissue.png	419	1	2000	419	c93b07e83dc6c4b46cf4790f1c4c22b0	0	0	0	0	0	0	0	0	0	0	0	0	0	/home/dhl_ec/bnelissen/Slides/CD3_manuscript/CD3_slides/AAA248.CD3.location-1/AAA248.CD3.location-1.run1	255	0.7	0.061009563462	0.7	0.061009563462	-7.38280783077	0.0	0.199308227901	0.0202969160156
649.0	3980667.0	276.0	9168.0	3980667.0	4000000.0	7.0	1.0	1.16	1.45	1.13	0.0500000000011	6.73	0.360000000001	0.709999999999	0.0599999999995	9.42	0.42	2.28	1.43	0.67	AAA248.CD3.location-1.X9.Y13.tile.tissue.png	420	1	2000	420	ac5fae0b4340e8d37fb3e6319311e6a6	0	0	0	0	0	0	0	0	0	0	0	0	0	/home/dhl_ec/bnelissen/Slides/CD3_manuscript/CD3_slides/AAA248.CD3.location-1/AAA248.CD3.location-1.run1	255	0.7	0.0621458242589	0.7	0.0621458242589	-8.18040813555	-11.6861646796	0.539559429073	0.0479852927246
1431.0	3328049.0	672.0	9404.0	3328049.0	4000000.0	18.0	1.0	1.25	1.41	1.12	0.0499999999993	6.48	0.360000000001	0.710000000001	0.0799999999999	8.66	0.32	2.12	1.45	0.609999999999	AAA248.CD3.location-1.X9.Y14.tile.tissue.png	421	1	2000	421	7898c24b2677c37bce06d93246c2f353	0	0	0	0	0	0	0	0	0	0	0	0	0	/home/dhl_ec/bnelissen/Slides/CD3_manuscript/CD3_slides/AAA248.CD3.location-1/AAA248.CD3.location-1.run1	255	0.7	0.06	0.7	0.06	-8.47312470562	-11.2447641512	1.2387610293	0.220402007812
966.0	121669.0	467.0	2794.0	121669.0	4000000.0	11.0	1.0	0.959999999997	0.92	1.11	0.0599999999995	6.71	0.35	0.809999999999	0.200000000001	6.64	0.200000000001	1.99	1.45	0.469999999999	AAA248.CD3.location-1.X9.Y15.tile.tissue.png	422	1	2000	422	bc97f78af9b17dabea5fdd8deb9e6f8b	0	0	0	0	0	0	0	0	0	0	0	0	0	/home/dhl_ec/bnelissen/Slides/CD3_manuscript/CD3_slides/AAA248.CD3.location-1/AAA248.CD3.location-1.run1	255	0.7	0.06	0.7	0.06	-9.21844708439	-12.0040820934	2.26407431584	0.911325521484
192.0	3738330.0	109.0	13816.0	3738330.0	4000000.0	3.0	2.0	1.03	1.27	1.1	0.0399999999991	7.38	0.389999999999	0.729999999998	0.0799999999999	9.18	0.349999999999	2.13	1.44	0.559999999999	AAA248.CD3.location-1.X9.Y2.tile.tissue.png	423	1	2000	423	cc50dddecd961347960dcf9b7bfff64b	0	0	0	0	0	0	0	0	0	0	0	0	0	/home/dhl_ec/bnelissen/Slides/CD3_manuscript/CD3_slides/AAA248.CD3.location-1/AAA248.CD3.location-1.run1	255	0.7	0.06	0.7	0.06	-8.19310479623	-11.9296279389	1.27112222663	0.225501207031
220.0	3913315.0	98.0	9590.0	3913315.0	4000000.0	2.0	1.0	1.01	1.21	1.06	0.0499999999993	6.86	0.360000000001	0.709999999999	0.0599999999995	8.9	0.35	2.09	1.46	0.639999999999	AAA248.CD3.location-1.X9.Y3.tile.tissue.png	424	1	2000	424	68668609f83884886bd3e4bade55851b	0	0	0	0	0	0	0	0	0	0	0	0	0	/home/dhl_ec/bnelissen/Slides/CD3_manuscript/CD3_slides/AAA248.CD3.location-1/AAA248.CD3.location-1.run1	255	0.7	0.06	0.7	0.06	-8.82312935607	-11.9841948055	2.37239273804	0.238020945313
0.0	3964586.0	0.0	8776.0	3964586.0	4000000.0	0.0	1.0	0.970000000001	1.4	1.08	0.0400000000009	7.87	0.359999999999	0.699999999999	0.0599999999995	8.0	0.279999999999	2.05	1.44	0.570000000002	AAA248.CD3.location-1.X9.Y4.tile.tissue.png	425	1	2000	425	edfa43865b5762d4b9692bf6c0cab135	0	0	0	0	0	0	0	0	0	0	0	0	0	/home/dhl_ec/bnelissen/Slides/CD3_manuscript/CD3_slides/AAA248.CD3.location-1/AAA248.CD3.location-1.run1	255	0.7	0.06	0.7	0.06	0.0	-11.2567084727	0.543598120964	0.0797516210938
0.0	3976278.0	0.0	8628.0	3976278.0	4000000.0	0.0	2.0	1.01	1.57	1.11	0.0500000000011	6.71	0.35	0.720000000001	0.0599999999995	8.06	0.279999999999	2.19	1.46	0.51	AAA248.CD3.location-1.X9.Y5.tile.tissue.png	426	1	2000	426	d9d89622fcf484d55b4bd83237a42128	0	0	0	0	0	0	0	0	0	0	0	0	0	/home/dhl_ec/bnelissen/Slides/CD3_manuscript/CD3_slides/AAA248.CD3.location-1/AAA248.CD3.location-1.run1	255	0.7	0.06	0.7	0.06	0.0	-11.3693729056	0.404357416659	0.0723754462891
0.0	3999606.0	0.0	8060.0	3999606.0	4000000.0	0.0	1.0	1.05	1.22	1.09	0.0499999999993	6.34	0.359999999999	0.709999999999	0.0599999999995	8.72	0.280000000001	2.05	1.46	0.57	AAA248.CD3.location-1.X9.Y6.tile.tissue.png	427	1	2000	427	25b119cd82f53a320607f1bb892094f2	0	0	0	0	0	0	0	0	0	0	0	0	0	/home/dhl_ec/bnelissen/Slides/CD3_manuscript/CD3_slides/AAA248.CD3.location-1/AAA248.CD3.location-1.run1	255	0.7	0.06	0.7	0.06	-8.49100625172	-11.9094586021	0.33685525202	0.0912499208984
0.0	3962157.0	0.0	9302.0	3962157.0	4000000.0	0.0	1.0	1.11	1.42	1.14	0.0500000000011	6.5	0.35	0.690000000001	0.0600000000013	9.31	0.269999999999	2.05	1.43	0.539999999999	AAA248.CD3.location-1.X9.Y7.tile.tissue.png	428	1	2000	428	2d7bff6271a26f0b4db54994496bb75d	0	0	0	0	0	0	0	0	0	0	0	0	0	/home/dhl_ec/bnelissen/Slides/CD3_manuscript/CD3_slides/AAA248.CD3.location-1/AAA248.CD3.location-1.run1	255	0.7	0.06	0.7	0.06	-4.88592558436	-11.2238733167	0.230649113644	0.0691023203125
57.0	3998534.0	30.0	8068.0	3998534.0	4000000.0	1.0	1.0	1.62	1.45	1.06	0.0500000000011	6.43	0.35	0.720000000001	0.0599999999995	8.88	0.35	2.06	1.43	0.57	AAA248.CD3.location-1.X9.Y8.tile.tissue.png	429	1	2000	429	ca611566008bfd6983c2c29ca38a91b6	0	0	0	0	0	0	0	0	0	0	0	0	0	/home/dhl_ec/bnelissen/Slides/CD3_manuscript/CD3_slides/AAA248.CD3.location-1/AAA248.CD3.location-1.run1	255	0.7	0.06	0.7	0.06	-7.70666358046	-11.4360445601	0.096431121698	0.030439041214
1205.0	4000000.0	474.0	7996.0	4000000.0	4000000.0	9.0	1.0	1.53	1.56	1.1	0.0399999999991	5.28	0.33	0.74	0.0599999999995	9.31	0.359999999997	2.08	1.44	0.559999999999	AAA248.CD3.location-1.X9.Y9.tile.tissue.png	430	1	2000	430	c1dc858f7c1d32754c68d21a5eed47cf	0	0	0	0	0	0	0	0	0	0	0	0	0	/home/dhl_ec/bnelissen/Slides/CD3_manuscript/CD3_slides/AAA248.CD3.location-1/AAA248.CD3.location-1.run1	255	0.7	0.06	0.7	0.06	-8.27465000672	0.0	0.0848379460127	0.0233111015625
[truncated: 2 more columns]
