# Supplementary material for: SlideToolkit: An Assistive Toolset for the Histological Quantification of Whole Slide Images
Source: PLoS One. 2014 Nov 5;9(11):e110289. doi: 10.1371/journal.pone.0110289 (PMC4220929; doi:10.1371/journal.pone.0110289)
Supplement: RawData S1 — ICC and BlandAltman plot - measurements and r-script.zip. Measurements of Run1 and Run2, including the code for the calculation of the intraclass correlation coefficient (ICC) and the code for the Bland and Altman plot. (ZIP) [file pone.0110289.s003.zip › cellprofiler.measurements/run1.21bc038de51d562690ce26fcd02bd437.DefaultOUT_Image.csv]

AreaOccupied_AreaOccupied_DAB_Nuclei	AreaOccupied_AreaOccupied_Tissue	AreaOccupied_Perimeter_DAB_Nuclei	AreaOccupied_Perimeter_Tissue	AreaOccupied_TotalArea_DAB_Nuclei	AreaOccupied_TotalArea_Tissue	Count_DAB_Nuclei	Count_Tissue	ExecutionTime_01LoadImages	ExecutionTime_02ColorToGray	ExecutionTime_03Smooth	ExecutionTime_04ImageMath	ExecutionTime_05IdentifyPrimaryObjects	ExecutionTime_06MeasureImageAreaOccupied	ExecutionTime_07UnmixColors	ExecutionTime_08MaskImage	ExecutionTime_09IdentifyPrimaryObjects	ExecutionTime_10MeasureImageAreaOccupied	ExecutionTime_11OverlayOutlines	ExecutionTime_12OverlayOutlines	ExecutionTime_13SaveImages	FileName_Original	Group_Index	Group_Number	Height_Original	ImageNumber	MD5Digest_Original	ModuleError_01LoadImages	ModuleError_02ColorToGray	ModuleError_03Smooth	ModuleError_04ImageMath	ModuleError_05IdentifyPrimaryObjects	ModuleError_06MeasureImageAreaOccupied	ModuleError_07UnmixColors	ModuleError_08MaskImage	ModuleError_09IdentifyPrimaryObjects	ModuleError_10MeasureImageAreaOccupied	ModuleError_11OverlayOutlines	ModuleError_12OverlayOutlines	ModuleError_13SaveImages	PathName_Original	Scaling_Original	Threshold_FinalThreshold_DAB_Nuclei	Threshold_FinalThreshold_Tissue	Threshold_OrigThreshold_DAB_Nuclei	Threshold_OrigThreshold_Tissue	Threshold_SumOfEntropies_DAB_Nuclei	Threshold_SumOfEntropies_Tissue	Threshold_WeightedVariance_DAB_Nuclei	Threshold_WeightedVariance_Tissue
9814.0	183242.0	4525.0	4262.0	183242.0	4000000.0	89.0	2.0	4.66	3.79	1.74	0.06	9.78	0.57	1.31	0.34	9.44	0.32	3.32	2.35	1.53	AAA319.CD3.X0.Y10.tile.tissue.png	1	1	2000	1	81a85dcf2c6ddb4ad95b573ffaa2dae4	0	0	0	0	0	0	0	0	0	0	0	0	0	/home/dhl_ec/bnelissen/Slides/CD3_manuscript/CD3_slides/AAA319.CD3/AAA319.CD3.run1	255	0.7	0.06	0.7	0.06	-9.78196522513	-12.2504257322	6.73369000326	1.29002263867
0.0	0.0	0.0	0.0	0.0	4000000.0	0.0	0.0	1.15	2.17	1.17	0.06	5.74	0.3	0.92	0.22	4.73	0.13	2.03	1.53	0.87	AAA319.CD3.X0.Y6.tile.tissue.png	2	1	2000	2	219fe6730bbade75b4450aef83ba9e1c	0	0	0	0	0	0	0	0	0	0	0	0	0	/home/dhl_ec/bnelissen/Slides/CD3_manuscript/CD3_slides/AAA319.CD3/AAA319.CD3.run1	255	1.0	0.06	1.0	0.06	0.0	0.0	0.0	5.2880365
0.0	0.0	0.0	0.0	0.0	4000000.0	0.0	0.0	1.93	2.09	1.13	0.06	5.69	0.3	0.82	0.22	4.47	0.13	1.96	1.47	0.48	AAA319.CD3.X0.Y7.tile.tissue.png	3	1	2000	3	70bf5056376483c08708a7a9ed1c1e6a	0	0	0	0	0	0	0	0	0	0	0	0	0	/home/dhl_ec/bnelissen/Slides/CD3_manuscript/CD3_slides/AAA319.CD3/AAA319.CD3.run1	255	1.0	0.06	1.0	0.06	0.0	0.0	0.0	9.11323
0.0	0.0	0.0	0.0	0.0	4000000.0	0.0	0.0	2.25	2.38	1.13	0.06	5.49	0.48	0.93	0.22	4.6	0.13	1.97	1.49	0.41	AAA319.CD3.X0.Y8.tile.tissue.png	4	1	2000	4	29dc232b0a49c974e577c365b4d4ae2f	0	0	0	0	0	0	0	0	0	0	0	0	0	/home/dhl_ec/bnelissen/Slides/CD3_manuscript/CD3_slides/AAA319.CD3/AAA319.CD3.run1	255	1.0	0.06	1.0	0.06	0.0	0.0	0.0	4.01575075
8934.0	184133.0	3854.0	2994.0	184133.0	4000000.0	68.0	1.0	3.05	2.6	1.18	0.06	6.93	0.56	1.4	0.34	8.91	0.21	2.04	1.48	0.63	AAA319.CD3.X0.Y9.tile.tissue.png	5	1	2000	5	e036d3774fd311ed32cfbc74c9d1873a	0	0	0	0	0	0	0	0	0	0	0	0	0	/home/dhl_ec/bnelissen/Slides/CD3_manuscript/CD3_slides/AAA319.CD3/AAA319.CD3.run1	255	0.7	0.06	0.7	0.06	-9.77267430614	-12.1127126107	5.74544156283	1.54248830664
44717.0	530644.0	16551.0	14234.0	530644.0	4000000.0	316.0	9.0	3.26	1.84	1.11	0.04	6.7	0.38	0.75	0.2	7.18	0.36	2.31	1.46	0.59	AAA319.CD3.X1.Y10.tile.tissue.png	6	1	2000	6	06aef39033d3c409535e56fd0dd223fa	0	0	0	0	0	0	0	0	0	0	0	0	0	/home/dhl_ec/bnelissen/Slides/CD3_manuscript/CD3_slides/AAA319.CD3/AAA319.CD3.run1	255	0.7	0.06	0.7	0.06	-9.96496792152	-12.2756117678	7.13581216553	0.50584053125
819.0	13349.0	331.0	1228.0	13349.0	4000000.0	7.0	4.0	3.16	2.6	1.77	0.09	9.45	0.54	1.33	0.31	8.99	0.3	3.08	2.29	0.63	AAA319.CD3.X1.Y11.tile.tissue.png	7	1	2000	7	24c76173118499295c3731409f5c77f8	0	0	0	0	0	0	0	0	0	0	0	0	0	/home/dhl_ec/bnelissen/Slides/CD3_manuscript/CD3_slides/AAA319.CD3/AAA319.CD3.run1	255	0.7	0.06	0.7	0.06	-9.95945605371	-12.5655663247	5.73745227176	1.40519440161
708.0	14484.0	317.0	1202.0	14484.0	4000000.0	6.0	5.0	1.24	1.8	1.19	0.06	6.48	0.36	0.76	0.22	6.47	0.2	2.03	1.47	0.44	AAA319.CD3.X1.Y6.tile.tissue.png	8	1	2000	8	d1f3d912c4be4a7b976fb8f96b6f5a23	0	0	0	0	0	0	0	0	0	0	0	0	0	/home/dhl_ec/bnelissen/Slides/CD3_manuscript/CD3_slides/AAA319.CD3/AAA319.CD3.run1	255	0.7	0.06	0.7	0.06	-9.75827906924	-11.8699527359	5.58294406095	1.18839061279
165.0	9896.0	80.0	896.0	9896.0	4000000.0	2.0	4.0	2.03	1.48	1.17	0.06	6.59	0.38	0.77	0.22	6.67	0.21	2.07	1.52	0.41	AAA319.CD3.X1.Y7.tile.tissue.png	9	1	2000	9	e7daac086ec7a341063d7b98cdc877b5	0	0	0	0	0	0	0	0	0	0	0	0	0	/home/dhl_ec/bnelissen/Slides/CD3_manuscript/CD3_slides/AAA319.CD3/AAA319.CD3.run1	255	0.7	0.06	0.7	0.06	-9.48236771188	-11.6479187332	5.99679673941	0.652111639038
10615.0	130375.0	3815.0	4358.0	130375.0	4000000.0	67.0	9.0	2.87	2.58	1.14	0.06	7.19	0.38	0.74	0.21	6.64	0.21	2.08	1.58	0.6	AAA319.CD3.X1.Y8.tile.tissue.png	10	1	2000	10	62e25af76012f2538e3d7dd628f40ac4	0	0	0	0	0	0	0	0	0	0	0	0	0	/home/dhl_ec/bnelissen/Slides/CD3_manuscript/CD3_slides/AAA319.CD3/AAA319.CD3.run1	255	0.7	0.06	0.7	0.06	-9.94602265255	-11.7203995954	6.17328977842	0.428596800781
13534.0	300957.0	5196.0	5794.0	300957.0	4000000.0	100.0	4.0	3.12	2.13	1.22	0.06	6.81	0.38	0.77	0.21	6.99	0.23	2.14	1.52	0.41	AAA319.CD3.X1.Y9.tile.tissue.png	11	1	2000	11	edff68aff945988f8090c67e9436b51e	0	0	0	0	0	0	0	0	0	0	0	0	0	/home/dhl_ec/bnelissen/Slides/CD3_manuscript/CD3_slides/AAA319.CD3/AAA319.CD3.run1	255	0.7	0.06	0.7	0.06	-10.0048305206	-12.0738305214	6.99025913742	0.400373390625
32954.0	1233673.0	14218.0	6674.0	1233673.0	4000000.0	291.0	2.0	2.82	2.34	1.15	0.05	6.89	0.37	0.77	0.17	8.12	0.28	2.1	1.53	0.62	AAA319.CD3.X10.Y10.tile.tissue.png	12	1	2000	12	1491c9fc0d2d107b4d049b386fa2b6f2	0	0	0	0	0	0	0	0	0	0	0	0	0	/home/dhl_ec/bnelissen/Slides/CD3_manuscript/CD3_slides/AAA319.CD3/AAA319.CD3.run1	255	0.7	0.06	0.7	0.06	-8.98295474656	-11.4149332044	1.71769667737	0.107857542969
464.0	4650.0	155.0	438.0	4650.0	4000000.0	2.0	2.0	2.77	2.23	1.17	0.06	9.68	0.55	1.26	0.34	9.66	0.3	3.43	2.52	0.67	AAA319.CD3.X10.Y11.tile.tissue.png	13	1	2000	13	bc10bead00910aece17e6668cc5b77c5	0	0	0	0	0	0	0	0	0	0	0	0	0	/home/dhl_ec/bnelissen/Slides/CD3_manuscript/CD3_slides/AAA319.CD3/AAA319.CD3.run1	255	0.7	0.06	0.7	0.06	-9.84958968849	-12.412662375	4.46057539027	0.0910835239258
0.0	0.0	0.0	0.0	0.0	4000000.0	0.0	0.0	2.91	2.07	1.15	0.05	6.37	0.3	0.74	0.21	4.43	0.2	2.07	1.47	0.57	AAA319.CD3.X10.Y12.tile.tissue.png	14	1	2000	14	8f93b8912ff4bb687e288ce87b18e08f	0	0	0	0	0	0	0	0	0	0	0	0	0	/home/dhl_ec/bnelissen/Slides/CD3_manuscript/CD3_slides/AAA319.CD3/AAA319.CD3.run1	255	1.0	0.06	1.0	0.06	0.0	-11.8774433116	0.0	0.135308522171
0.0	0.0	0.0	0.0	0.0	4000000.0	0.0	0.0	2.97	2.02	1.73	0.07	6.83	0.28	0.72	0.21	4.62	0.13	2.01	1.52	0.57	AAA319.CD3.X10.Y13.tile.tissue.png	15	1	2000	15	00a355006301c9a300403b8aebd14c3c	0	0	0	0	0	0	0	0	0	0	0	0	0	/home/dhl_ec/bnelissen/Slides/CD3_manuscript/CD3_slides/AAA319.CD3/AAA319.CD3.run1	255	1.0	0.06	1.0	0.06	0.0	-11.6755391371	0.0	0.105704349812
118.0	18039.0	75.0	1398.0	18039.0	4000000.0	2.0	2.0	3.0	1.05	1.14	0.05	6.74	0.54	1.29	0.32	8.37	0.31	3.12	2.29	0.59	AAA319.CD3.X10.Y14.tile.tissue.png	16	1	2000	16	d667e0d27e482a626d3762c05a07fcb0	0	0	0	0	0	0	0	0	0	0	0	0	0	/home/dhl_ec/bnelissen/Slides/CD3_manuscript/CD3_slides/AAA319.CD3/AAA319.CD3.run1	255	0.7	0.06	0.7	0.06	-9.81430077726	-12.4548142063	6.88905130537	2.23710403931
15550.0	2254071.0	7103.0	13215.0	2254071.0	4000000.0	141.0	4.0	2.38	2.01	1.26	0.07	7.68	0.41	0.76	0.13	8.36	0.3	2.18	1.48	0.45	AAA319.CD3.X10.Y15.tile.tissue.png	17	1	2000	17	a128df688cf75dfb45159df48e66e484	0	0	0	0	0	0	0	0	0	0	0	0	0	/home/dhl_ec/bnelissen/Slides/CD3_manuscript/CD3_slides/AAA319.CD3/AAA319.CD3.run1	255	0.7	0.06	0.7	0.06	-8.91643973165	-11.4443044998	2.13876606543	0.4131024375
11181.0	2908790.0	4809.0	14152.0	2908790.0	4000000.0	96.0	3.0	1.66	2.84	1.25	0.05	6.93	0.56	1.22	0.14	11.41	0.32	2.17	1.48	1.31	AAA319.CD3.X10.Y16.tile.tissue.png	18	1	2000	18	00904b6873785dd1c7f4f7ff448b4e72	0	0	0	0	0	0	0	0	0	0	0	0	0	/home/dhl_ec/bnelissen/Slides/CD3_manuscript/CD3_slides/AAA319.CD3/AAA319.CD3.run1	255	0.7	0.06	0.7	0.06	-8.67253829034	-11.2126336154	1.46005780388	0.350821828125
0.0	0.0	0.0	0.0	0.0	4000000.0	0.0	0.0	2.01	2.02	1.11	0.06	6.11	0.29	0.84	0.21	4.44	0.12	1.98	1.71	0.74	AAA319.CD3.X10.Y17.tile.tissue.png	19	1	2000	19	4d9a9ffb46e5c164dd2455de93badcca	0	0	0	0	0	0	0	0	0	0	0	0	0	/home/dhl_ec/bnelissen/Slides/CD3_manuscript/CD3_slides/AAA319.CD3/AAA319.CD3.run1	255	1.0	0.06	1.0	0.06	0.0	-11.4251767656	0.0	2.86774847237
20593.0	368496.0	6556.0	7746.0	368496.0	4000000.0	118.0	1.0	1.69	2.42	1.74	0.09	6.79	0.37	1.24	0.2	6.92	0.3	2.04	1.48	0.95	AAA319.CD3.X10.Y18.tile.tissue.png	20	1	2000	20	8aeb035caaa77111c09b15e586ecb3d9	0	0	0	0	0	0	0	0	0	0	0	0	0	/home/dhl_ec/bnelissen/Slides/CD3_manuscript/CD3_slides/AAA319.CD3/AAA319.CD3.run1	255	0.7	0.06	0.7	0.06	-9.51944043977	-12.2544298907	5.14646218231	0.410287847656
59301.0	962635.0	21793.0	10186.0	962635.0	4000000.0	457.0	5.0	2.38	1.89	1.11	0.05	7.5	0.56	1.28	0.26	10.86	0.38	3.29	2.32	2.03	AAA319.CD3.X10.Y19.tile.tissue.png	21	1	2000	21	7c565ca3987d5cc4bcf1ab5faa12fbb1	0	0	0	0	0	0	0	0	0	0	0	0	0	/home/dhl_ec/bnelissen/Slides/CD3_manuscript/CD3_slides/AAA319.CD3/AAA319.CD3.run1	255	0.7	0.06	0.7	0.06	-9.77730242509	-12.1406879362	4.19569888947	0.494075609375
3087.0	357766.0	1370.0	5286.0	357766.0	4000000.0	30.0	1.0	2.11	2.51	1.13	0.0599999999999	6.91	0.38	0.9	0.3	9.47	0.33	3.15	2.31	1.07	AAA319.CD3.X10.Y20.tile.tissue.png	22	1	2000	22	70210d413dff1926a6810a9bb4041755	0	0	0	0	0	0	0	0	0	0	0	0	0	/home/dhl_ec/bnelissen/Slides/CD3_manuscript/CD3_slides/AAA319.CD3/AAA319.CD3.run1	255	0.7	0.06	0.7	0.06	-8.68867815852	-11.5519693247	3.44571927626	0.390238660156
15770.0	291230.0	6729.0	4188.0	291230.0	4000000.0	138.0	1.0	2.61	2.39	1.25	0.0699999999999	6.66	0.37	0.77	0.21	6.77	0.22	2.12	1.53	0.88	AAA319.CD3.X10.Y4.tile.tissue.png	23	1	2000	23	ef056567d0be008560f3d8ddf94e17ef	0	0	0	0	0	0	0	0	0	0	0	0	0	/home/dhl_ec/bnelissen/Slides/CD3_manuscript/CD3_slides/AAA319.CD3/AAA319.CD3.run1	255	0.7	0.06	0.7	0.06	-9.77123132101	-12.0117374501	4.94797493533	1.20798745313
87768.0	2743226.0	37634.0	22608.0	2743226.0	4000000.0	753.0	1.0	2.42	1.84	1.78	0.0699999999999	10.1	0.58	1.22	0.15	14.29	0.5	3.4	2.33	0.64	AAA319.CD3.X10.Y5.tile.tissue.png	24	1	2000	24	2ed6615942a00115967e55f9475221c1	0	0	0	0	0	0	0	0	0	0	0	0	0	/home/dhl_ec/bnelissen/Slides/CD3_manuscript/CD3_slides/AAA319.CD3/AAA319.CD3.run1	255	0.7	0.06	0.7	0.06	-9.89280467421	-12.3801819036	4.69826956976	0.664079609375
95358.0	2493590.0	37439.0	34719.0	2493590.0	4000000.0	707.0	8.0	1.42	2.73	1.75	0.0699999999999	7.94	0.39	0.76	0.12	11.44	0.44	3.21	2.1	0.64	AAA319.CD3.X10.Y6.tile.tissue.png	25	1	2000	25	b0e42ef02d24a625191139f25eed1735	0	0	0	0	0	0	0	0	0	0	0	0	0	/home/dhl_ec/bnelissen/Slides/CD3_manuscript/CD3_slides/AAA319.CD3/AAA319.CD3.run1	255	0.7	0.06	0.7	0.06	-9.90431462011	-12.8529366499	3.7577075171	0.522367296875
15620.0	772509.0	6469.0	11228.0	772509.0	4000000.0	124.0	11.0	1.35	1.58	1.74	0.0699999999999	9.05	0.56	1.13	0.26	9.12	0.35	2.91	2.12	0.42	AAA319.CD3.X10.Y7.tile.tissue.png	26	1	2000	26	a5b519868b0bcdedf332f60881a6976d	0	0	0	0	0	0	0	0	0	0	0	0	0	/home/dhl_ec/bnelissen/Slides/CD3_manuscript/CD3_slides/AAA319.CD3/AAA319.CD3.run1	255	0.7	0.06	0.7	0.06	-9.78660545629	-12.7635391505	3.21521062254	0.189444476562
0.0	0.0	0.0	0.0	0.0	4000000.0	0.0	0.0	1.23	1.43	1.14	0.0500000000001	8.63	0.46	1.21	0.32	6.24	0.12	2.9	2.34	0.6	AAA319.CD3.X10.Y8.tile.tissue.png	27	1	2000	27	00d61c6f73a2826357291a1104963e92	0	0	0	0	0	0	0	0	0	0	0	0	0	/home/dhl_ec/bnelissen/Slides/CD3_manuscript/CD3_slides/AAA319.CD3/AAA319.CD3.run1	255	1.0	0.06	1.0	0.06	0.0	-11.8352776408	0.0	0.138411657928
6281.0	1524534.0	3090.0	9753.0	1524534.0	4000000.0	66.0	1.0	1.43	1.66	1.77	0.0699999999999	9.83	0.58	1.19	0.24	10.71	0.42	3.29	2.32	0.6	AAA319.CD3.X10.Y9.tile.tissue.png	28	1	2000	28	f2f5d1fb2149833f3ae8ce3eb9f79f0e	0	0	0	0	0	0	0	0	0	0	0	0	0	/home/dhl_ec/bnelissen/Slides/CD3_manuscript/CD3_slides/AAA319.CD3/AAA319.CD3.run1	255	0.7	0.06	0.7	0.06	-8.40629767108	-10.7962068003	0.952576303635	0.208915359375
32958.0	747062.0	14328.0	6111.0	747062.0	4000000.0	286.0	3.0	0.98	2.0	1.82	0.08	10.15	0.58	1.21	0.28	9.7	0.36	3.25	2.37	0.61	AAA319.CD3.X11.Y10.tile.tissue.png	29	1	2000	29	07a00a72ce2e9c7579e9b94defeb3aa6	0	0	0	0	0	0	0	0	0	0	0	0	0	/home/dhl_ec/bnelissen/Slides/CD3_manuscript/CD3_slides/AAA319.CD3/AAA319.CD3.run1	255	0.7	0.06	0.7	0.06	-9.03535208143	-11.7031532461	2.33461080558	0.101355882813
0.0	2167.0	0.0	207.0	2167.0	4000000.0	0.0	1.0	2.89	2.2	1.81	0.08	9.71	0.6	1.24	0.37	7.94	0.21	3.11	2.32	0.59	AAA319.CD3.X11.Y11.tile.tissue.png	30	1	2000	30	f3832494677b0ef0178840b7ca84ea14	0	0	0	0	0	0	0	0	0	0	0	0	0	/home/dhl_ec/bnelissen/Slides/CD3_manuscript/CD3_slides/AAA319.CD3/AAA319.CD3.run1	255	0.7	0.06	0.7	0.06	0.0	-12.5172642278	4.89139651592	0.084573065033
0.0	7774.0	0.0	670.0	7774.0	4000000.0	0.0	3.0	1.18	1.51	1.75	0.0700000000001	9.37	0.55	1.27	0.35	8.61	0.21	3.33	2.32	0.59	AAA319.CD3.X11.Y12.tile.tissue.png	31	1	2000	31	5e6f32c5bed342fda51401a01c43489d	0	0	0	0	0	0	0	0	0	0	0	0	0	/home/dhl_ec/bnelissen/Slides/CD3_manuscript/CD3_slides/AAA319.CD3/AAA319.CD3.run1	255	0.7	0.06	0.7	0.06	-8.26512383501	-12.0243339466	1.61658544539	0.0862591647339
0.0	0.0	0.0	0.0	0.0	4000000.0	0.0	0.0	1.38	2.13	1.96	0.0700000000001	9.08	0.46	1.25	0.32	6.89	0.12	2.66	1.53	0.58	AAA319.CD3.X11.Y13.tile.tissue.png	32	1	2000	32	2122e141b69775b4aadd40a3ae6824ed	0	0	0	0	0	0	0	0	0	0	0	0	0	/home/dhl_ec/bnelissen/Slides/CD3_manuscript/CD3_slides/AAA319.CD3/AAA319.CD3.run1	255	1.0	0.06	1.0	0.06	0.0	-12.1255455889	0.0	0.0695656247101
148.0	438688.0	96.0	4304.0	438688.0	4000000.0	2.0	2.0	1.16	2.03	1.74	0.0599999999999	9.51	0.38	0.8	0.24	6.73	0.23	2.04	1.48	0.37	AAA319.CD3.X11.Y14.tile.tissue.png	33	1	2000	33	a1fe14715f7376ef7e2b988861f6028d	0	0	0	0	0	0	0	0	0	0	0	0	0	/home/dhl_ec/bnelissen/Slides/CD3_manuscript/CD3_slides/AAA319.CD3/AAA319.CD3.run1	255	0.7	0.06	0.7	0.06	-8.17967632417	-10.7464757906	1.46877047067	0.741605288086
12461.0	2137171.0	5449.0	15703.0	2137171.0	4000000.0	114.0	9.0	0.9	1.34	1.16	0.0700000000001	9.78	0.56	1.24	0.21	12.08	0.49	3.59	2.5	0.65	AAA319.CD3.X11.Y15.tile.tissue.png	34	1	2000	34	ab61851c908d03303ff5821a9fc1fcd3	0	0	0	0	0	0	0	0	0	0	0	0	0	/home/dhl_ec/bnelissen/Slides/CD3_manuscript/CD3_slides/AAA319.CD3/AAA319.CD3.run1	255	0.7	0.06	0.7	0.06	-8.5571790245	-11.0497339828	1.6068787259	0.349199039062
5459.0	575835.0	1974.0	5146.0	575835.0	4000000.0	36.0	3.0	1.14	1.3	1.17	0.0600000000001	7.06	0.38	1.4	0.31	9.06	0.24	3.08	2.44	0.63	AAA319.CD3.X11.Y16.tile.tissue.png	35	1	2000	35	281d867ae77eab7d25a82e02af7e0b62	0	0	0	0	0	0	0	0	0	0	0	0	0	/home/dhl_ec/bnelissen/Slides/CD3_manuscript/CD3_slides/AAA319.CD3/AAA319.CD3.run1	255	0.7	0.06	0.7	0.06	-8.92828577497	-11.4543134487	2.06792517993	0.691261591797
1282.0	11841.0	487.0	762.0	11841.0	4000000.0	9.0	2.0	0.96	1.05	1.77	0.0799999999999	9.82	0.55	1.43	0.34	9.68	0.35	3.44	2.61	0.61	AAA319.CD3.X11.Y17.tile.tissue.png	36	1	2000	36	fd047bea74876b89f6c076f444113254	0	0	0	0	0	0	0	0	0	0	0	0	0	/home/dhl_ec/bnelissen/Slides/CD3_manuscript/CD3_slides/AAA319.CD3/AAA319.CD3.run1	255	0.7	0.06	0.7	0.06	-10.0295432207	-12.4872222447	6.64537098871	0.571719195557
1623.0	11290.0	492.0	856.0	11290.0	4000000.0	9.0	3.0	0.99	1.62	1.14	0.0600000000002	6.89	0.38	0.9	0.21	6.8	0.31	2.99	2.61	0.6	AAA319.CD3.X11.Y18.tile.tissue.png	37	1	2000	37	45a398557035954271af3ddc96add8b5	0	0	0	0	0	0	0	0	0	0	0	0	0	/home/dhl_ec/bnelissen/Slides/CD3_manuscript/CD3_slides/AAA319.CD3/AAA319.CD3.run1	255	0.7	0.06	0.7	0.06	-10.0759493161	-12.3015435161	4.92795643735	0.131374358887
110668.0	1316860.0	41005.0	16434.0	1316860.0	4000000.0	781.0	5.0	1.17	1.78	1.73	0.0699999999999	7.48	0.39	0.83	0.17	9.36	0.29	2.32	1.56	0.43	AAA319.CD3.X11.Y19.tile.tissue.png	38	1	2000	38	6091b3c6128582b57a59472009cdcfe3	0	0	0	0	0	0	0	0	0	0	0	0	0	/home/dhl_ec/bnelissen/Slides/CD3_manuscript/CD3_slides/AAA319.CD3/AAA319.CD3.run1	255	0.7	0.06	0.7	0.06	-9.91264376008	-12.4397334846	5.09643065075	0.7039986875
0.0	0.0	0.0	0.0	0.0	4000000.0	0.0	0.0	0.89	1.19	1.15	0.0600000000002	6.48	0.3	0.81	0.22	4.73	0.13	2.01	1.53	0.39	AAA319.CD3.X11.Y2.tile.tissue.png	39	1	2000	39	b681b5161543d956ed857aa89ce37510	0	0	0	0	0	0	0	0	0	0	0	0	0	/home/dhl_ec/bnelissen/Slides/CD3_manuscript/CD3_slides/AAA319.CD3/AAA319.CD3.run1	255	1.0	0.06	1.0	0.06	0.0	-11.1206202992	0.0	5.75822790117
3849.0	143327.0	1661.0	3269.0	143327.0	4000000.0	36.0	1.0	2.89	3.57	1.19	0.0699999999999	6.76	0.56	1.42	0.34	9.5	0.31	3.18	2.45	0.69	AAA319.CD3.X11.Y20.tile.tissue.png	40	1	2000	40	64cf3af0c7cfd297f7bd3104dc324a74	0	0	0	0	0	0	0	0	0	0	0	0	0	/home/dhl_ec/bnelissen/Slides/CD3_manuscript/CD3_slides/AAA319.CD3/AAA319.CD3.run1	255	0.7	0.06	0.7	0.06	-8.93362866422	-11.6890939986	3.96672556906	0.327269344727
0.0	0.0	0.0	0.0	0.0	4000000.0	0.0	0.0	1.62	1.74	1.12	0.0599999999999	6.12	0.29	0.74	0.21	4.45	0.22	3.35	2.46	1.09	AAA319.CD3.X11.Y3.tile.tissue.png	41	1	2000	41	587491e958bb4db8c8b620dba41a93ba	0	0	0	0	0	0	0	0	0	0	0	0	0	/home/dhl_ec/bnelissen/Slides/CD3_manuscript/CD3_slides/AAA319.CD3/AAA319.CD3.run1	255	1.0	0.06	1.0	0.06	0.0	-9.85077707138	0.0	0.862303864403
0.0	0.0	0.0	0.0	0.0	4000000.0	0.0	0.0	2.26	2.86	1.24	0.05	6.09	0.29	0.75	0.21	4.58	0.13	3.02	2.29	1.5	AAA319.CD3.X11.Y4.tile.tissue.png	42	1	2000	42	af7181150323287665bc91a43baefc81	0	0	0	0	0	0	0	0	0	0	0	0	0	/home/dhl_ec/bnelissen/Slides/CD3_manuscript/CD3_slides/AAA319.CD3/AAA319.CD3.run1	255	1.0	0.06	1.0	0.06	0.0	-11.9728589906	0.0	0.0972951496582
32333.0	631137.0	13302.0	15142.0	631137.0	4000000.0	256.0	6.0	1.44	1.44	1.17	0.0599999999999	7.9	0.41	1.21	0.28	10.06	0.36	2.29	1.54	0.69	AAA319.CD3.X11.Y5.tile.tissue.png	43	1	2000	43	f64c05ffae2b1e828a74a86a3b938bcd	0	0	0	0	0	0	0	0	0	0	0	0	0	/home/dhl_ec/bnelissen/Slides/CD3_manuscript/CD3_slides/AAA319.CD3/AAA319.CD3.run1	255	0.7	0.06	0.7	0.06	-9.85150584981	-12.633889241	4.01940894933	0.242160492187
74025.0	1170750.0	29052.0	12641.0	1170750.0	4000000.0	561.0	6.0	2.47	2.23	1.82	0.0800000000002	10.58	0.56	1.39	0.3	12.25	0.45	3.34	2.4	0.67	AAA319.CD3.X11.Y6.tile.tissue.png	44	1	2000	44	5225d442612e36c1596b499bb4c07db6	0	0	0	0	0	0	0	0	0	0	0	0	0	/home/dhl_ec/bnelissen/Slides/CD3_manuscript/CD3_slides/AAA319.CD3/AAA319.CD3.run1	255	0.7	0.06	0.7	0.06	-9.77632421199	-12.7028741635	4.06655412957	0.317174210937
366.0	5042.0	124.0	448.0	5042.0	4000000.0	2.0	2.0	1.34	2.71	1.11	0.05	6.66	0.55	1.26	0.31	9.05	0.31	3.07	2.3	0.75	AAA319.CD3.X11.Y7.tile.tissue.png	45	1	2000	45	c2d474124ae1aa9c34a5970c83b5f7c1	0	0	0	0	0	0	0	0	0	0	0	0	0	/home/dhl_ec/bnelissen/Slides/CD3_manuscript/CD3_slides/AAA319.CD3/AAA319.CD3.run1	255	0.7	0.06	0.7	0.06	-9.66119350666	-12.1158453588	5.35846381621	1.99367264246
0.0	0.0	0.0	0.0	0.0	4000000.0	0.0	0.0	1.91	2.95	1.75	0.0799999999999	8.92	0.46	1.23	0.32	6.54	0.12	2.0	1.52	0.65	AAA319.CD3.X11.Y8.tile.tissue.png	46	1	2000	46	33f03d8eda804ff0ca8f9f87986fdd69	0	0	0	0	0	0	0	0	0	0	0	0	0	/home/dhl_ec/bnelissen/Slides/CD3_manuscript/CD3_slides/AAA319.CD3/AAA319.CD3.run1	255	1.0	0.06	1.0	0.06	0.0	-10.7165458336	0.0	3.28549118985
12480.0	1796805.0	6415.0	7314.0	1796805.0	4000000.0	135.0	2.0	2.56	3.24	1.8	0.0799999999999	10.2	0.55	1.3	0.21	11.61	0.42	3.31	2.56	0.63	AAA319.CD3.X11.Y9.tile.tissue.png	47	1	2000	47	c78fd136820a7c7c72d4999c80613039	0	0	0	0	0	0	0	0	0	0	0	0	0	/home/dhl_ec/bnelissen/Slides/CD3_manuscript/CD3_slides/AAA319.CD3/AAA319.CD3.run1	255	0.7	0.06	0.7	0.06	-8.44046614646	-10.9045971881	0.836016789612	0.15637434375
0.0	0.0	0.0	0.0	0.0	4000000.0	0.0	0.0	2.01	1.57	1.16	0.0599999999999	5.85	0.3	0.92	0.22	4.73	0.13	2.01	1.53	0.53	AAA319.CD3.X12.Y1.tile.tissue.png	48	1	2000	48	78bd5cc4eb2a9f1d3e3ad2f93bb89cfc	0	0	0	0	0	0	0	0	0	0	0	0	0	/home/dhl_ec/bnelissen/Slides/CD3_manuscript/CD3_slides/AAA319.CD3/AAA319.CD3.run1	255	1.0	0.06	1.0	0.06	0.0	0.0	0.0	4.0209715
1342.0	24521.0	568.0	1258.0	24521.0	4000000.0	12.0	1.0	1.58	2.3	1.14	0.05	6.85	0.6	1.34	0.35	7.23	0.22	2.08	1.53	0.4	AAA319.CD3.X12.Y10.tile.tissue.png	49	1	2000	49	e8e625c5249f60e27f1f19cecf26fe1a	0	0	0	0	0	0	0	0	0	0	0	0	0	/home/dhl_ec/bnelissen/Slides/CD3_manuscript/CD3_slides/AAA319.CD3/AAA319.CD3.run1	255	0.7	0.06	0.7	0.06	-8.77603226329	-12.2926008585	3.02000797173	0.0697246855469
0.0	0.0	0.0	0.0	0.0	4000000.0	0.0	0.0	1.87	2.99	1.21	0.0500000000002	6.53	0.29	0.75	0.22	4.69	0.13	2.01	1.52	0.4	AAA319.CD3.X12.Y11.tile.tissue.png	50	1	2000	50	e709d7ca563812d4329b535c3ded3afc	0	0	0	0	0	0	0	0	0	0	0	0	0	/home/dhl_ec/bnelissen/Slides/CD3_manuscript/CD3_slides/AAA319.CD3/AAA319.CD3.run1	255	1.0	0.06	1.0	0.06	0.0	-12.3565257352	0.0	0.0752224235992
0.0	3385.0	0.0	376.0	3385.0	4000000.0	0.0	2.0	3.14	2.99	1.17	0.0700000000002	7.37	0.39	0.75	0.22	6.17	0.13	2.05	1.49	0.55	AAA319.CD3.X12.Y12.tile.tissue.png	51	1	2000	51	7ce8e7f8b40b3fc183c45bc3a235196e	0	0	0	0	0	0	0	0	0	0	0	0	0	/home/dhl_ec/bnelissen/Slides/CD3_manuscript/CD3_slides/AAA319.CD3/AAA319.CD3.run1	255	0.7	0.06	0.7	0.06	-8.5627243772	-12.4752169843	2.27784625784	0.149802503662
0.0	2442.0	0.0	224.0	2442.0	4000000.0	0.0	1.0	2.83	2.46	1.75	0.0700000000002	8.61	0.37	0.74	0.22	6.03	0.15	1.99	1.5	0.58	AAA319.CD3.X12.Y13.tile.tissue.png	52	1	2000	52	70d26612285db5f278b27b4359208f08	0	0	0	0	0	0	0	0	0	0	0	0	0	/home/dhl_ec/bnelissen/Slides/CD3_manuscript/CD3_slides/AAA319.CD3/AAA319.CD3.run1	255	0.7	0.06	0.7	0.06	-9.14866167761	-12.5089949863	2.96204917412	0.0529046835022
6221.0	804100.0	3262.0	5163.0	804100.0	4000000.0	71.0	1.0	3.28	1.49	1.76	0.0699999999999	9.72	0.55	1.21	0.26	9.98	0.36	3.15	2.27	0.6	AAA319.CD3.X12.Y14.tile.tissue.png	53	1	2000	53	30b0bcbbde89f06bfdd6b1f870f1d13d	0	0	0	0	0	0	0	0	0	0	0	0	0	/home/dhl_ec/bnelissen/Slides/CD3_manuscript/CD3_slides/AAA319.CD3/AAA319.CD3.run1	255	0.7	0.06	0.7	0.06	-8.34623628004	-10.8002450489	1.38225680395	0.30894834375
20092.0	3504101.0	7755.0	15766.0	3504101.0	4000000.0	154.0	3.0	2.86	1.69	1.75	0.0699999999999	9.96	0.62	1.25	0.11	13.8	0.59	3.65	2.44	0.63	AAA319.CD3.X12.Y15.tile.tissue.png	54	1	2000	54	437273a154200c406b73eac7cd730345	0	0	0	0	0	0	0	0	0	0	0	0	0	/home/dhl_ec/bnelissen/Slides/CD3_manuscript/CD3_slides/AAA319.CD3/AAA319.CD3.run1	255	0.7	0.06	0.7	0.06	-8.36538097915	-10.8863719745	0.829821207188	0.163172976562
812.0	575704.0	353.0	4288.0	575704.0	4000000.0	8.0	1.0	2.54	1.32	1.12	0.0599999999999	6.95	0.37	1.36	0.2	6.91	0.34	3.24	2.31	0.58	AAA319.CD3.X12.Y16.tile.tissue.png	55	1	2000	55	129589d3fa22732ca4c1deb0ea5b2990	0	0	0	0	0	0	0	0	0	0	0	0	0	/home/dhl_ec/bnelissen/Slides/CD3_manuscript/CD3_slides/AAA319.CD3/AAA319.CD3.run1	255	0.7	0.06	0.7	0.06	-8.47176335876	-10.9250934287	1.05303786129	0.90674990625
0.0	0.0	0.0	0.0	0.0	4000000.0	0.0	0.0	2.4	2.25	1.78	0.0799999999999	7.3	0.35	0.94	0.23	4.59	0.12	1.99	1.53	0.38	AAA319.CD3.X12.Y18.tile.tissue.png	56	1	2000	56	99f5bc4bfb9d214cf5133247a10642c0	0	0	0	0	0	0	0	0	0	0	0	0	0	/home/dhl_ec/bnelissen/Slides/CD3_manuscript/CD3_slides/AAA319.CD3/AAA319.CD3.run1	255	1.0	0.06	1.0	0.06	0.0	-10.9520750632	0.0	1.00270940505
27043.0	392521.0	11325.0	10578.0	392521.0	4000000.0	218.0	2.0	0.74	1.15	1.13	0.0799999999999	7.43	0.56	1.32	0.3	7.48	0.23	2.14	1.47	0.57	AAA319.CD3.X12.Y19.tile.tissue.png	57	1	2000	57	9a5efafac3589af2b82e6535a61aa3cf	0	0	0	0	0	0	0	0	0	0	0	0	0	/home/dhl_ec/bnelissen/Slides/CD3_manuscript/CD3_slides/AAA319.CD3/AAA319.CD3.run1	255	0.7	0.06	0.7	0.06	-9.94637581343	-12.430096547	6.89857355525	0.587596355469
7651.0	82643.0	3313.0	2062.0	82643.0	4000000.0	64.0	1.0	1.18	1.46	1.74	0.0799999999999	7.5	0.37	0.75	0.22	6.54	0.31	3.19	2.31	0.57	AAA319.CD3.X12.Y2.tile.tissue.png	58	1	2000	58	5ce81f5025cf522b24ea7d23a6de77bf	0	0	0	0	0	0	0	0	0	0	0	0	0	/home/dhl_ec/bnelissen/Slides/CD3_manuscript/CD3_slides/AAA319.CD3/AAA319.CD3.run1	255	0.7	0.06	0.7	0.06	-9.82041100045	-11.7991735667	6.54190040286	0.627698737305
14227.0	1144751.0	5512.0	10074.0	1144751.0	4000000.0	106.0	5.0	1.07	1.19	1.1	0.0599999999999	6.87	0.56	1.28	0.25	12.38	0.38	3.34	2.31	0.64	AAA319.CD3.X12.Y20.tile.tissue.png	59	1	2000	59	6567f80a3cdb22abb8ac85d9c7d31574	0	0	0	0	0	0	0	0	0	0	0	0	0	/home/dhl_ec/bnelissen/Slides/CD3_manuscript/CD3_slides/AAA319.CD3/AAA319.CD3.run1	255	0.7	0.06	0.7	0.06	-9.06430803668	-12.1045442419	1.81581947145	0.523213203125
0.0	0.0	0.0	0.0	0.0	4000000.0	0.0	0.0	1.0	0.96	1.15	0.0599999999999	6.13	0.29	0.87	0.21	4.42	0.2	3.1	2.55	0.62	AAA319.CD3.X12.Y21.tile.tissue.png	60	1	2000	60	33589b865ac338bbc507115eb87ee888	0	0	0	0	0	0	0	0	0	0	0	0	0	/home/dhl_ec/bnelissen/Slides/CD3_manuscript/CD3_slides/AAA319.CD3/AAA319.CD3.run1	255	1.0	0.06	1.0	0.06	0.0	-11.9200080586	0.0	0.441934109304
0.0	0.0	0.0	0.0	0.0	4000000.0	0.0	0.0	2.38	2.88	1.76	0.0699999999999	6.85	0.3	0.76	0.23	4.44	0.12	1.99	1.51	0.37	AAA319.CD3.X12.Y3.tile.tissue.png	61	1	2000	61	b4789ecd71877b0509af68d1b9c3c3c7	0	0	0	0	0	0	0	0	0	0	0	0	0	/home/dhl_ec/bnelissen/Slides/CD3_manuscript/CD3_slides/AAA319.CD3/AAA319.CD3.run1	255	1.0	0.06	1.0	0.06	0.0	-10.6404904498	0.0	0.302317485477
0.0	1741.0	0.0	198.0	1741.0	4000000.0	0.0	1.0	2.99	1.82	1.84	0.0700000000002	10.08	0.61	1.33	0.35	5.73	0.21	3.16	2.43	0.6	AAA319.CD3.X12.Y4.tile.tissue.png	62	1	2000	62	9a55888a0dcd2b9210ffe4ab3eaf8bd4	0	0	0	0	0	0	0	0	0	0	0	0	0	/home/dhl_ec/bnelissen/Slides/CD3_manuscript/CD3_slides/AAA319.CD3/AAA319.CD3.run1	255	0.7	0.06	0.7	0.06	0.0	-12.3882662371	3.06924955575	0.0738062404327
0.0	0.0	0.0	0.0	0.0	4000000.0	0.0	0.0	2.74	1.65	1.73	0.0699999999999	9.11	0.49	1.24	0.32	6.89	0.2	3.07	2.46	0.65	AAA319.CD3.X12.Y5.tile.tissue.png	63	1	2000	63	4da9662b8b9d72a8ec843eb776d76b19	0	0	0	0	0	0	0	0	0	0	0	0	0	/home/dhl_ec/bnelissen/Slides/CD3_manuscript/CD3_slides/AAA319.CD3/AAA319.CD3.run1	255	1.0	0.06	1.0	0.06	0.0	-12.1408304714	0.0	0.0826511339874
146.0	1704.0	56.0	186.0	1704.0	4000000.0	1.0	1.0	3.85	2.34	1.13	0.0599999999999	6.6	0.38	0.77	0.23	6.76	0.21	2.08	1.52	1.39	AAA319.CD3.X12.Y6.tile.tissue.png	64	1	2000	64	6e05766b0ead6e8a0fb913e10ecca273	0	0	0	0	0	0	0	0	0	0	0	0	0	/home/dhl_ec/bnelissen/Slides/CD3_manuscript/CD3_slides/AAA319.CD3/AAA319.CD3.run1	255	0.7	0.06	0.7	0.06	-9.70653244313	-11.742076458	3.42167421357	0.0986006898499
0.0	0.0	0.0	0.0	0.0	4000000.0	0.0	0.0	2.68	1.85	1.16	0.0599999999999	6.42	0.29	0.86	0.22	4.54	0.13	1.95	1.48	0.65	AAA319.CD3.X12.Y7.tile.tissue.png	65	1	2000	65	50fdd1f5f2c49b38dc8ed88320ae41e6	0	0	0	0	0	0	0	0	0	0	0	0	0	/home/dhl_ec/bnelissen/Slides/CD3_manuscript/CD3_slides/AAA319.CD3/AAA319.CD3.run1	255	1.0	0.06	1.0	0.06	0.0	-11.7323488274	0.0	3.91169358855
579.0	85092.0	341.0	3200.0	85092.0	4000000.0	6.0	3.0	2.08	2.58	1.11	0.0600000000002	6.43	0.38	0.79	0.22	6.45	0.21	2.02	1.47	1.85	AAA319.CD3.X12.Y8.tile.tissue.png	66	1	2000	66	86c1c93abbaaf2e5f6b2c4cbb2944216	0	0	0	0	0	0	0	0	0	0	0	0	0	/home/dhl_ec/bnelissen/Slides/CD3_manuscript/CD3_slides/AAA319.CD3/AAA319.CD3.run1	255	0.7	0.06	0.7	0.06	-9.37874819873	-11.9849477039	3.54784804394	2.3298297959
26899.0	2843579.0	13199.0	9779.0	2843579.0	4000000.0	281.0	1.0	1.56	2.82	1.73	0.0699999999999	9.29	0.37	1.15	0.1	8.88	0.49	3.32	2.34	1.12	AAA319.CD3.X12.Y9.tile.tissue.png	67	1	2000	67	61e30ad630b5f1be54f282755c92d64e	0	0	0	0	0	0	0	0	0	0	0	0	0	/home/dhl_ec/bnelissen/Slides/CD3_manuscript/CD3_slides/AAA319.CD3/AAA319.CD3.run1	255	0.7	0.06	0.7	0.06	-8.90324911477	-11.7876769555	1.84625998414	0.243473023437
4684.0	80136.0	2005.0	1643.0	80136.0	4000000.0	42.0	1.0	2.12	1.66	1.74	0.0799999999999	9.42	0.41	0.84	0.21	6.52	0.32	2.63	1.49	0.53	AAA319.CD3.X13.Y1.tile.tissue.png	68	1	2000	68	b58abf6a6d201a0c4b683a4d5e276eab	0	0	0	0	0	0	0	0	0	0	0	0	0	/home/dhl_ec/bnelissen/Slides/CD3_manuscript/CD3_slides/AAA319.CD3/AAA319.CD3.run1	255	0.7	0.06	0.7	0.06	-10.1660299263	-12.4119608603	5.86515291363	0.922627300781
0.0	0.0	0.0	0.0	0.0	4000000.0	0.0	0.0	3.64	1.43	1.73	0.0699999999999	8.75	0.46	1.18	0.31	6.45	0.2	2.97	2.23	0.58	AAA319.CD3.X13.Y10.tile.tissue.png	69	1	2000	69	6204909f6447f71f32081488620d438b	0	0	0	0	0	0	0	0	0	0	0	0	0	/home/dhl_ec/bnelissen/Slides/CD3_manuscript/CD3_slides/AAA319.CD3/AAA319.CD3.run1	255	1.0	0.06	1.0	0.06	0.0	-12.3366317242	0.0	0.0540467091217
473.0	15736.0	188.0	1322.0	15736.0	4000000.0	3.0	4.0	2.88	2.51	1.74	0.0699999999999	9.31	0.56	1.21	0.31	9.11	0.3	3.08	2.29	0.58	AAA319.CD3.X13.Y11.tile.tissue.png	70	1	2000	70	289b4a7b20e401ed83e69f44101b8f02	0	0	0	0	0	0	0	0	0	0	0	0	0	/home/dhl_ec/bnelissen/Slides/CD3_manuscript/CD3_slides/AAA319.CD3/AAA319.CD3.run1	255	0.7	0.06	0.7	0.06	-9.73713387168	-12.5336137874	1.98833828671	0.0541881005859
84.0	19606.0	47.0	2166.0	19606.0	4000000.0	1.0	9.0	3.7	3.7	1.71	0.0600000000002	9.22	0.56	1.19	0.31	9.07	0.31	3.15	2.32	0.59	AAA319.CD3.X13.Y12.tile.tissue.png	71	1	2000	71	be728578817fdf29ce694ac69b647616	0	0	0	0	0	0	0	0	0	0	0	0	0	/home/dhl_ec/bnelissen/Slides/CD3_manuscript/CD3_slides/AAA319.CD3/AAA319.CD3.run1	255	0.7	0.06	0.7	0.06	-9.15749022416	-12.2069318525	1.82703766364	0.0554726848145
0.0	1575.0	0.0	222.0	1575.0	4000000.0	0.0	1.0	3.81	1.58	1.19	0.0500000000002	6.7	0.55	1.2	0.31	8.45	0.21	3.07	2.53	0.65	AAA319.CD3.X13.Y13.tile.tissue.png	72	1	2000	72	2a116085c8c45d51f4c664784909a0df	0	0	0	0	0	0	0	0	0	0	0	0	0	/home/dhl_ec/bnelissen/Slides/CD3_manuscript/CD3_slides/AAA319.CD3/AAA319.CD3.run1	255	0.7	0.06	0.7	0.06	-7.81688566122	-12.0804090379	1.76543651371	0.0417656132889
29380.0	215321.0	10725.0	5015.0	215321.0	4000000.0	212.0	6.0	3.35	1.36	1.2	0.0599999999999	6.92	0.61	1.33	0.34	9.62	0.22	2.05	1.48	0.59	AAA319.CD3.X13.Y14.tile.tissue.png	73	1	2000	73	a9870b8beac9b62ae2827604f7d85bf1	0	0	0	0	0	0	0	0	0	0	0	0	0	/home/dhl_ec/bnelissen/Slides/CD3_manuscript/CD3_slides/AAA319.CD3/AAA319.CD3.run1	255	0.7	0.06	0.7	0.06	-9.75017500362	-11.686250542	3.99015411338	0.288117734375
62727.0	3248764.0	24960.0	14092.0	3248764.0	4000000.0	471.0	5.0	2.75	1.41	1.16	0.0500000000002	7.06	0.37	0.75	0.0900000000001	9.64	0.34	2.19	1.52	0.6	AAA319.CD3.X13.Y15.tile.tissue.png	74	1	2000	74	a67144e6c6d2fc97b303d9afc993f84a	0	0	0	0	0	0	0	0	0	0	0	0	0	/home/dhl_ec/bnelissen/Slides/CD3_manuscript/CD3_slides/AAA319.CD3/AAA319.CD3.run1	255	0.7	0.06	0.7	0.06	-8.56420344843	-11.3413608089	1.00901747328	0.254274078125
9807.0	2761626.0	4508.0	11698.0	2761626.0	4000000.0	93.0	2.0	3.08	2.04	1.85	0.0799999999999	7.86	0.36	0.76	0.12	8.93	0.33	2.24	1.53	0.62	AAA319.CD3.X13.Y16.tile.tissue.png	75	1	2000	75	40c5b74bccb5f6411cbf878cf958f250	0	0	0	0	0	0	0	0	0	0	0	0	0	/home/dhl_ec/bnelissen/Slides/CD3_manuscript/CD3_slides/AAA319.CD3/AAA319.CD3.run1	255	0.7	0.06	0.7	0.06	-8.49784447489	-11.1295079659	1.01984817868	0.305257054687
0.0	0.0	0.0	0.0	0.0	4000000.0	0.0	0.0	2.96	2.29	1.22	0.0599999999999	6.49	0.29	0.85	0.22	4.45	0.12	2.29	1.6	0.55	AAA319.CD3.X13.Y17.tile.tissue.png	76	1	2000	76	c01bef44d7a06fcace201bd63a02a295	0	0	0	0	0	0	0	0	0	0	0	0	0	/home/dhl_ec/bnelissen/Slides/CD3_manuscript/CD3_slides/AAA319.CD3/AAA319.CD3.run1	255	1.0	0.06	1.0	0.06	0.0	-12.3153324338	0.0	1.47121844403
16045.0	161634.0	6493.0	5739.0	161634.0	4000000.0	126.0	6.0	2.63	1.44	1.75	0.0799999999999	9.76	0.56	1.36	0.33	9.5	0.33	3.28	2.39	0.55	AAA319.CD3.X13.Y19.tile.tissue.png	77	1	2000	77	bd8e8437be98e0f02723318bff0190e4	0	0	0	0	0	0	0	0	0	0	0	0	0	/home/dhl_ec/bnelissen/Slides/CD3_manuscript/CD3_slides/AAA319.CD3/AAA319.CD3.run1	255	0.7	0.06	0.7	0.06	-10.0955014783	-12.2980489059	6.80157998106	0.596296566406
90912.0	1596464.0	38939.0	17252.0	1596464.0	4000000.0	744.0	7.0	2.94	3.77	1.83	0.0700000000002	11.27	0.56	1.2	0.22	11.86	0.44	3.68	2.48	0.62	AAA319.CD3.X13.Y2.tile.tissue.png	78	1	2000	78	17c78f4f5624eb96e2594f6c4f7dc54d	0	0	0	0	0	0	0	0	0	0	0	0	0	/home/dhl_ec/bnelissen/Slides/CD3_manuscript/CD3_slides/AAA319.CD3/AAA319.CD3.run1	255	0.7	0.06	0.7	0.06	-10.1193544136	-12.3150463419	6.76200996679	0.658992984375
80082.0	2808981.0	29122.0	17497.0	2808981.0	4000000.0	552.0	2.0	4.48	1.9	1.74	0.0900000000001	10.03	0.57	1.26	0.15	14.7	0.5	3.3	2.32	0.62	AAA319.CD3.X13.Y20.tile.tissue.png	79	1	2000	79	a65b355cd2ce32039b18e9439c1fd346	0	0	0	0	0	0	0	0	0	0	0	0	0	/home/dhl_ec/bnelissen/Slides/CD3_manuscript/CD3_slides/AAA319.CD3/AAA319.CD3.run1	255	0.7	0.0888565307719	0.7	0.0888565307719	-9.0726941934	-12.3075163225	1.86479986207	0.65447159375
6548.0	898284.0	2104.0	9210.0	898284.0	4000000.0	45.0	2.0	3.24	1.3	1.74	0.0600000000004	7.01	0.38	0.86	0.18	7.15	0.24	2.14	1.52	0.55	AAA319.CD3.X13.Y21.tile.tissue.png	80	1	2000	80	acc218332f6825db54e2999e9ad36801	0	0	0	0	0	0	0	0	0	0	0	0	0	/home/dhl_ec/bnelissen/Slides/CD3_manuscript/CD3_slides/AAA319.CD3/AAA319.CD3.run1	255	0.7	0.06	0.7	0.06	-9.06423499391	-11.4811245181	3.2590409092	0.460016640625
24625.0	285649.0	11377.0	6768.0	285649.0	4000000.0	210.0	2.0	2.56	1.44	1.74	0.0700000000002	9.79	0.57	0.880000000001	0.22	7.27	0.23	2.14	1.53	0.39	AAA319.CD3.X13.Y3.tile.tissue.png	81	1	2000	81	97494dae8b7317db5714ac61c3d72d83	0	0	0	0	0	0	0	0	0	0	0	0	0	/home/dhl_ec/bnelissen/Slides/CD3_manuscript/CD3_slides/AAA319.CD3/AAA319.CD3.run1	255	0.7	0.06	0.7	0.06	-9.69251172798	-11.6725826939	5.43544442788	0.159411316406
237.0	2748.0	89.0	250.0	2748.0	4000000.0	2.0	1.0	2.61	1.06	1.14	0.0499999999997	6.8	0.55	1.2	0.31	6.37	0.31	3.04	1.5	0.54	AAA319.CD3.X13.Y4.tile.tissue.png	82	1	2000	82	caf0ec5b751a62d88f64648e5fb30f14	0	0	0	0	0	0	0	0	0	0	0	0	0	/home/dhl_ec/bnelissen/Slides/CD3_manuscript/CD3_slides/AAA319.CD3/AAA319.CD3.run1	255	0.7	0.06	0.7	0.06	-9.02129881473	-12.42639723	2.28670989721	0.0852857442932
0.0	0.0	0.0	0.0	0.0	4000000.0	0.0	0.0	2.13	2.15	1.73	0.0699999999997	8.77	0.46	1.18	0.31	5.67	0.12	2.11	1.52	0.449999999999	AAA319.CD3.X13.Y5.tile.tissue.png	83	1	2000	83	a307dcf3f217d75932df69522ce78c49	0	0	0	0	0	0	0	0	0	0	0	0	0	/home/dhl_ec/bnelissen/Slides/CD3_manuscript/CD3_slides/AAA319.CD3/AAA319.CD3.run1	255	1.0	0.06	1.0	0.06	0.0	-11.8438256239	0.0	0.0704676410446
0.0	3044.0	0.0	302.0	3044.0	4000000.0	0.0	1.0	1.79	3.14	1.22	0.0500000000002	6.69	0.55	1.19	0.31	7.76	0.13	2.07	1.59	0.67	AAA319.CD3.X13.Y6.tile.tissue.png	84	1	2000	84	aa19e6278453491c929b7c6f5d73b30b	0	0	0	0	0	0	0	0	0	0	0	0	0	/home/dhl_ec/bnelissen/Slides/CD3_manuscript/CD3_slides/AAA319.CD3/AAA319.CD3.run1	255	0.7	0.06	0.7	0.06	-6.64821194801	-12.0188002263	1.79759333051	0.0804131806335
0.0	0.0	0.0	0.0	0.0	4000000.0	0.0	0.0	1.12	1.87	1.4	0.0500000000002	6.22	0.29	0.77	0.22	4.5	0.12	3.06	2.44	1.01	AAA319.CD3.X13.Y7.tile.tissue.png	85	1	2000	85	070f7e2876b8bb5c02e0e45f54024073	0	0	0	0	0	0	0	0	0	0	0	0	0	/home/dhl_ec/bnelissen/Slides/CD3_manuscript/CD3_slides/AAA319.CD3/AAA319.CD3.run1	255	1.0	0.06	1.0	0.06	0.0	-10.9312425713	0.0	4.14049825857
6551.0	1490148.0	3134.0	6493.0	1490148.0	4000000.0	62.0	1.0	2.47	2.64	1.11	0.0499999999997	7.08	0.36	0.75	0.16	7.84	0.27	2.14	1.52	0.71	AAA319.CD3.X13.Y8.tile.tissue.png	86	1	2000	86	39ec54adcd624f38c7a2996ca1c35638	0	0	0	0	0	0	0	0	0	0	0	0	0	/home/dhl_ec/bnelissen/Slides/CD3_manuscript/CD3_slides/AAA319.CD3/AAA319.CD3.run1	255	0.7	0.06	0.7	0.06	-8.71463588016	-10.690085272	1.82341381223	0.170061703125
30826.0	2201633.0	13242.0	9704.0	2201633.0	4000000.0	260.0	4.0	3.85	2.81	1.17	0.0499999999997	7.81	0.38	0.75	0.13	8.41	0.3	2.15	1.51	0.39	AAA319.CD3.X13.Y9.tile.tissue.png	87	1	2000	87	fca4e7864259102adc1a328abc0f76de	0	0	0	0	0	0	0	0	0	0	0	0	0	/home/dhl_ec/bnelissen/Slides/CD3_manuscript/CD3_slides/AAA319.CD3/AAA319.CD3.run1	255	0.7	0.06	0.7	0.06	-8.54126725765	-11.5457554959	1.30351994353	0.116475668945
146.0	3363.0	81.0	427.0	3363.0	4000000.0	2.0	1.0	2.82	1.32	1.12	0.0699999999997	6.7	0.58	1.44	0.31	9.31	0.3	3.06	2.43	0.53	AAA319.CD3.X14.Y1.tile.tissue.png	88	1	2000	88	393eaa956801d5504e86bf3d67acd7d1	0	0	0	0	0	0	0	0	0	0	0	0	0	/home/dhl_ec/bnelissen/Slides/CD3_manuscript/CD3_slides/AAA319.CD3/AAA319.CD3.run1	255	0.7	0.06	0.7	0.06	-10.1016432991	-12.4354986197	7.75803446295	0.643877421204
0.0	0.0	0.0	0.0	0.0	4000000.0	0.0	0.0	3.22	2.81	1.79	0.0699999999997	8.45	0.31	0.74	0.22	4.49	0.12	1.95	1.5	0.57	AAA319.CD3.X14.Y10.tile.tissue.png	89	1	2000	89	b4b12613c957dd19b46cf1c402af0351	0	0	0	0	0	0	0	0	0	0	0	0	0	/home/dhl_ec/bnelissen/Slides/CD3_manuscript/CD3_slides/AAA319.CD3/AAA319.CD3.run1	255	1.0	0.06	1.0	0.06	0.0	-12.2892056971	0.0	0.0404798130188
71.0	10754.0	56.0	947.0	10754.0	4000000.0	1.0	3.0	2.94	1.94	1.2	0.0699999999997	7.29	0.39	0.76	0.22	6.76	0.22	2.1	1.53	0.62	AAA319.CD3.X14.Y11.tile.tissue.png	90	1	2000	90	8ba9a306b58815e0e76e341d41e104e6	0	0	0	0	0	0	0	0	0	0	0	0	0	/home/dhl_ec/bnelissen/Slides/CD3_manuscript/CD3_slides/AAA319.CD3/AAA319.CD3.run1	255	0.7	0.06	0.7	0.06	-8.72408647079	-12.1349476727	1.72119731031	0.0441455343018
1641.0	61802.0	504.0	4772.0	61802.0	4000000.0	9.0	15.0	3.29	1.32	1.14	0.0500000000002	6.91	0.38	0.76	0.22	6.82	0.22	2.17	1.53	0.56	AAA319.CD3.X14.Y12.tile.tissue.png	91	1	2000	91	f55bb95ee1479aa086a6d56e68c77ee5	0	0	0	0	0	0	0	0	0	0	0	0	0	/home/dhl_ec/bnelissen/Slides/CD3_manuscript/CD3_slides/AAA319.CD3/AAA319.CD3.run1	255	0.7	0.06	0.7	0.06	-9.36879750115	-12.6447534711	2.01561721535	0.0748470039063
762.0	10773.0	280.0	1022.0	10773.0	4000000.0	5.0	4.0	2.88	2.07	1.14	0.0500000000002	6.47	0.55	1.19	0.31	8.44	0.21	2.15	1.56	0.38	AAA319.CD3.X14.Y13.tile.tissue.png	92	1	2000	92	08fc2c5bb9720bac3ad2c6ea44e3ff1e	0	0	0	0	0	0	0	0	0	0	0	0	0	/home/dhl_ec/bnelissen/Slides/CD3_manuscript/CD3_slides/AAA319.CD3/AAA319.CD3.run1	255	0.7	0.06	0.7	0.06	-9.59138541505	-12.3329085234	2.31432011935	0.0407898706055
19603.0	151783.0	7467.0	4298.0	151783.0	4000000.0	136.0	5.0	1.93	2.74	1.46	0.0500000000002	6.83	0.59	1.32	0.3	8.93	0.22	2.06	1.51	0.37	AAA319.CD3.X14.Y14.tile.tissue.png	93	1	2000	93	dd7342f30a313d95f8da6f53e9391eae	0	0	0	0	0	0	0	0	0	0	0	0	0	/home/dhl_ec/bnelissen/Slides/CD3_manuscript/CD3_slides/AAA319.CD3/AAA319.CD3.run1	255	0.7	0.06	0.7	0.06	-9.74986317158	-12.3599748051	4.07751188426	0.191128578125
156641.0	2754620.0	57699.0	17660.0	2754620.0	4000000.0	1083.0	4.0	2.62	2.46	1.75	0.0599999999999	6.79	0.37	0.75	0.11	10.68	0.34	2.21	1.5	0.62	AAA319.CD3.X14.Y15.tile.tissue.png	94	1	2000	94	83e0b26d001a7b0d7d892e1e81c79f0c	0	0	0	0	0	0	0	0	0	0	0	0	0	/home/dhl_ec/bnelissen/Slides/CD3_manuscript/CD3_slides/AAA319.CD3/AAA319.CD3.run1	255	0.7	0.06	0.7	0.06	-9.26881116034	-11.9558255052	2.3881653031	0.391860789062
31601.0	1844997.0	13589.0	18016.0	1844997.0	4000000.0	277.0	5.0	3.32	1.72	1.15	0.0499999999997	7.47	0.37	0.73	0.15	8.27	0.3	2.2	1.53	0.420000000001	AAA319.CD3.X14.Y16.tile.tissue.png	95	1	2000	95	45f621f3fe2745fe169bafcf39991e1d	0	0	0	0	0	0	0	0	0	0	0	0	0	/home/dhl_ec/bnelissen/Slides/CD3_manuscript/CD3_slides/AAA319.CD3/AAA319.CD3.run1	255	0.7	0.06	0.7	0.06	-8.9649184343	-11.5732641229	2.53430649981	0.397532609375
0.0	0.0	0.0	0.0	0.0	4000000.0	0.0	0.0	2.77	1.88	1.17	0.0599999999999	5.86	0.3	0.87	0.22	4.65	0.13	2.0	1.51	0.35	AAA319.CD3.X14.Y17.tile.tissue.png	96	1	2000	96	7dc71766607d71d4ffe96388ee84a525	0	0	0	0	0	0	0	0	0	0	0	0	0	/home/dhl_ec/bnelissen/Slides/CD3_manuscript/CD3_slides/AAA319.CD3/AAA319.CD3.run1	255	1.0	0.06	1.0	0.06	0.0	0.0	0.0	8.525993
74992.0	1820777.0	31496.0	28635.0	1820777.0	4000000.0	605.0	5.0	2.4	1.36	1.12	0.0500000000002	7.85	0.39	0.77	0.15	8.81	0.29	2.19	1.53	0.41	AAA319.CD3.X14.Y2.tile.tissue.png	97	1	2000	97	8fa88f783f65993794e991ad3d581da8	0	0	0	0	0	0	0	0	0	0	0	0	0	/home/dhl_ec/bnelissen/Slides/CD3_manuscript/CD3_slides/AAA319.CD3/AAA319.CD3.run1	255	0.7	0.06	0.7	0.06	-10.2231980991	-12.2565591585	5.3533728073	0.67368165625
45522.0	1030149.0	17416.0	7085.0	1030149.0	4000000.0	341.0	2.0	3.24	2.13	1.12	0.0599999999999	6.89	0.36	0.83	0.18	7.79	0.26	2.09	1.48	0.56	AAA319.CD3.X14.Y20.tile.tissue.png	98	1	2000	98	1e17205e0d68deaff598059280398cf9	0	0	0	0	0	0	0	0	0	0	0	0	0	/home/dhl_ec/bnelissen/Slides/CD3_manuscript/CD3_slides/AAA319.CD3/AAA319.CD3.run1	255	0.7	0.06	0.7	0.06	-9.57626095098	-12.1246874523	4.28517302051	0.367150328125
9953.0	334902.0	3035.0	3575.0	334902.0	4000000.0	46.0	1.0	2.33	2.83	1.8	0.0799999999999	10.59	0.56	1.38	0.3	10.27	0.37	3.52	2.45	0.63	AAA319.CD3.X14.Y21.tile.tissue.png	99	1	2000	99	4bed823196c732d3b1fcc1233a6c9675	0	0	0	0	0	0	0	0	0	0	0	0	0	/home/dhl_ec/bnelissen/Slides/CD3_manuscript/CD3_slides/AAA319.CD3/AAA319.CD3.run1	255	0.7	0.06	0.7	0.06	-8.85564763839	-12.1257791278	2.49815378849	0.248488558594
98106.0	2059563.0	41910.0	31411.0	2059563.0	4000000.0	786.0	8.0	3.19	2.24	1.83	0.0700000000002	8.28	0.4	0.77	0.14	9.36	0.33	2.3	1.54	0.42	AAA319.CD3.X14.Y3.tile.tissue.png	100	1	2000	100	f66822552a49f398b83e10c7fbc68e18	0	0	0	0	0	0	0	0	0	0	0	0	0	/home/dhl_ec/bnelissen/Slides/CD3_manuscript/CD3_slides/AAA319.CD3/AAA319.CD3.run1	255	0.7	0.06	0.7	0.06	-9.98222603359	-12.6053774509	5.53845105876	0.5167375625
3053.0	45547.0	1350.0	1869.0	45547.0	4000000.0	23.0	2.0	2.91	1.93	1.2	0.0500000000002	6.78	0.38	0.76	0.22	6.82	0.21	2.11	1.52	0.37	AAA319.CD3.X14.Y4.tile.tissue.png	101	1	2000	101	d753afa9ef73a05f8af6bfda1dcebf51	0	0	0	0	0	0	0	0	0	0	0	0	0	/home/dhl_ec/bnelissen/Slides/CD3_manuscript/CD3_slides/AAA319.CD3/AAA319.CD3.run1	255	0.7	0.06	0.7	0.06	-9.71481310108	-12.3748615377	5.81573556346	0.0945570615234
211.0	3842.0	72.0	392.0	3842.0	4000000.0	3.0	2.0	3.06	2.79	1.21	0.0499999999997	6.75	0.36	0.73	0.21	6.7	0.31	3.15	2.29	0.58	AAA319.CD3.X14.Y5.tile.tissue.png	102	1	2000	102	84ddd4fd003cea0692deae9f96c4322c	0	0	0	0	0	0	0	0	0	0	0	0	0	/home/dhl_ec/bnelissen/Slides/CD3_manuscript/CD3_slides/AAA319.CD3/AAA319.CD3.run1	255	0.7	0.06	0.7	0.06	-9.16996858311	-12.4285210809	3.90992204774	0.0677667973022
0.0	0.0	0.0	0.0	0.0	4000000.0	0.0	0.0	2.91	1.68	1.84	0.0700000000002	9.2	0.49	1.33	0.35	6.9	0.2	2.96	2.54	1.06	AAA319.CD3.X14.Y6.tile.tissue.png	103	1	2000	103	f05a82dcd4aee6446ef25c10bbb62c5b	0	0	0	0	0	0	0	0	0	0	0	0	0	/home/dhl_ec/bnelissen/Slides/CD3_manuscript/CD3_slides/AAA319.CD3/AAA319.CD3.run1	255	1.0	0.06	1.0	0.06	0.0	-12.1260799114	0.0	0.0481774948578
0.0	0.0	0.0	0.0	0.0	4000000.0	0.0	0.0	2.47	3.08	1.19	0.0599999999999	8.86	0.47	1.18	0.31	5.64	0.2	3.06	2.31	1.33	AAA319.CD3.X14.Y7.tile.tissue.png	104	1	2000	104	8ccba9f593045b864226af101cba27bc	0	0	0	0	0	0	0	0	0	0	0	0	0	/home/dhl_ec/bnelissen/Slides/CD3_manuscript/CD3_slides/AAA319.CD3/AAA319.CD3.run1	255	1.0	0.06	1.0	0.06	0.0	-11.0475507451	0.0	0.158667945894
43761.0	2987010.0	18888.0	8195.0	2987010.0	4000000.0	406.0	3.0	3.04	2.11	1.17	0.0599999999999	6.96	0.39	0.75	0.0999999999999	9.23	0.33	2.11	1.47	0.41	AAA319.CD3.X14.Y8.tile.tissue.png	105	1	2000	105	2a6bd9a54377aa0651e6e30ee3a4ea05	0	0	0	0	0	0	0	0	0	0	0	0	0	/home/dhl_ec/bnelissen/Slides/CD3_manuscript/CD3_slides/AAA319.CD3/AAA319.CD3.run1	255	0.7	0.06	0.7	0.06	-8.64327262262	-11.6046633449	0.881289030207	0.140968515625
41864.0	1568734.0	17531.0	6810.0	1568734.0	4000000.0	364.0	2.0	2.59	1.86	1.78	0.0699999999997	10.54	0.38	0.76	0.17	7.94	0.27	2.34	1.6	0.68	AAA319.CD3.X14.Y9.tile.tissue.png	106	1	2000	106	3058b00676582b472ad19cbcda3684e1	0	0	0	0	0	0	0	0	0	0	0	0	0	/home/dhl_ec/bnelissen/Slides/CD3_manuscript/CD3_slides/AAA319.CD3/AAA319.CD3.run1	255	0.7	0.06	0.7	0.06	-8.61800217046	-11.2570988696	1.04601407407	0.0801261513672
10222.0	461971.0	4035.0	11867.0	461971.0	4000000.0	78.0	6.0	1.61	2.07	1.81	0.0799999999999	12.15	0.56	1.46	0.32	9.91	0.34	3.23	2.32	0.56	AAA319.CD3.X15.Y1.tile.tissue.png	107	1	2000	107	ebb68cdca6b4ff6fbcc460d5cafd290d	0	0	0	0	0	0	0	0	0	0	0	0	0	/home/dhl_ec/bnelissen/Slides/CD3_manuscript/CD3_slides/AAA319.CD3/AAA319.CD3.run1	255	0.7	0.06	0.7	0.06	-10.4266778634	-12.3646380957	6.58523962381	0.625629179687
0.0	2293.0	0.0	286.0	2293.0	4000000.0	0.0	1.0	1.3	1.5	1.74	0.0700000000002	9.23	0.55	1.2	0.32	7.85	0.21	3.17	2.06	0.54	AAA319.CD3.X15.Y10.tile.tissue.png	108	1	2000	108	dbb6386f39fe7c63195c25f955a15e23	0	0	0	0	0	0	0	0	0	0	0	0	0	/home/dhl_ec/bnelissen/Slides/CD3_manuscript/CD3_slides/AAA319.CD3/AAA319.CD3.run1	255	0.7	0.06	0.7	0.06	0.0	-12.3802152013	1.27938215919	0.0337409310455
0.0	5809.0	0.0	704.0	5809.0	4000000.0	0.0	3.0	1.18	1.58	1.75	0.0700000000002	9.51	0.56	1.19	0.31	8.44	0.21	3.07	2.29	0.57	AAA319.CD3.X15.Y11.tile.tissue.png	109	1	2000	109	fedfb7ec98a3cc87f43a9391f1b43e09	0	0	0	0	0	0	0	0	0	0	0	0	0	/home/dhl_ec/bnelissen/Slides/CD3_manuscript/CD3_slides/AAA319.CD3/AAA319.CD3.run1	255	0.7	0.06	0.7	0.06	-8.57045330543	-12.3165889803	3.27973503211	0.038802857666
0.0	2723.0	0.0	264.0	2723.0	4000000.0	0.0	1.0	1.46	1.9	1.29	0.0599999999999	6.69	0.39	0.73	0.22	5.84	0.14	2.09	2.33	0.58	AAA319.CD3.X15.Y12.tile.tissue.png	110	1	2000	110	0aabcf25b545331571ec676f74e76b2d	0	0	0	0	0	0	0	0	0	0	0	0	0	/home/dhl_ec/bnelissen/Slides/CD3_manuscript/CD3_slides/AAA319.CD3/AAA319.CD3.run1	255	0.7	0.06	0.7	0.06	0.0	-12.5791373541	1.72184232837	0.0303228233337
0.0	7464.0	0.0	776.0	7464.0	4000000.0	0.0	4.0	1.24	1.6	1.15	0.0500000000002	6.56	0.38	0.76	0.23	6.37	0.21	3.12	2.3	0.58	AAA319.CD3.X15.Y13.tile.tissue.png	111	1	2000	111	3090880bf61b3bd83366754da8605cb9	0	0	0	0	0	0	0	0	0	0	0	0	0	/home/dhl_ec/bnelissen/Slides/CD3_manuscript/CD3_slides/AAA319.CD3/AAA319.CD3.run1	255	0.7	0.06	0.7	0.06	-9.09699187957	-12.4275518556	1.98598100729	0.04084212854
0.0	12328.0	0.0	728.0	12328.0	4000000.0	0.0	2.0	2.32	2.59	1.78	0.0599999999999	7.36	0.37	0.73	0.21	5.59	0.13	2.04	1.47	0.53	AAA319.CD3.X15.Y14.tile.tissue.png	112	1	2000	112	cbdc4dcdd56990e032a0fdcab76f190d	0	0	0	0	0	0	0	0	0	0	0	0	0	/home/dhl_ec/bnelissen/Slides/CD3_manuscript/CD3_slides/AAA319.CD3/AAA319.CD3.run1	255	0.7	0.06	0.7	0.06	0.0	-12.3375063422	1.04583205533	0.0564282883911
24241.0	721834.0	10239.0	6923.0	721834.0	4000000.0	195.0	5.0	3.07	2.51	1.18	0.0499999999997	6.98	0.38	0.76	0.19	7.28	0.24	2.15	1.5	0.48	AAA319.CD3.X15.Y15.tile.tissue.png	113	1	2000	113	a4a9d9558722486fffc38b59de7441c0	0	0	0	0	0	0	0	0	0	0	0	0	0	/home/dhl_ec/bnelissen/Slides/CD3_manuscript/CD3_slides/AAA319.CD3/AAA319.CD3.run1	255	0.7	0.06	0.7	0.06	-8.92467479801	-11.6000673303	2.0963836707	0.220365625
135935.0	3379534.0	47551.0	17349.0	3379534.0	4000000.0	867.0	3.0	2.11	1.31	1.1	0.0499999999997	7.12	0.59	1.21	0.12	15.43	0.55	3.46	1.53	0.61	AAA319.CD3.X15.Y16.tile.tissue.png	114	1	2000	114	253c411b15c206e26d6657b839a253a1	0	0	0	0	0	0	0	0	0	0	0	0	0	/home/dhl_ec/bnelissen/Slides/CD3_manuscript/CD3_slides/AAA319.CD3/AAA319.CD3.run1	255	0.7	0.0638321109351	0.7	0.0638321109351	-9.02416414523	-12.4308835523	1.60826618071	0.386390308594
39703.0	1226319.0	16525.0	18176.0	1226319.0	4000000.0	324.0	5.0	3.49	2.92	1.14	0.0699999999997	7.18	0.38	0.74	0.17	8.01	0.27	2.25	1.48	0.59	AAA319.CD3.X15.Y17.tile.tissue.png	115	1	2000	115	e5cf0a2d096e2428b2e0de3f5966eb55	0	0	0	0	0	0	0	0	0	0	0	0	0	/home/dhl_ec/bnelissen/Slides/CD3_manuscript/CD3_slides/AAA319.CD3/AAA319.CD3.run1	255	0.7	0.06	0.7	0.06	-9.35265647411	-11.943905749	3.69650817716	0.5847898125
0.0	0.0	0.0	0.0	0.0	4000000.0	0.0	0.0	2.92	1.46	1.19	0.0599999999999	6.48	0.47	1.34	0.31	6.65	0.2	3.13	2.34	0.54	AAA319.CD3.X15.Y18.tile.tissue.png	116	1	2000	116	6a8f277f85caeb6f484a610890c360ec	0	0	0	0	0	0	0	0	0	0	0	0	0	/home/dhl_ec/bnelissen/Slides/CD3_manuscript/CD3_slides/AAA319.CD3/AAA319.CD3.run1	255	1.0	0.06	1.0	0.06	0.0	-12.5673443073	0.0	1.03108120737
96427.0	3394683.0	40577.0	28716.0	3394683.0	4000000.0	806.0	5.0	3.25	2.24	1.49	0.0500000000002	7.98	0.4	0.78	0.0799999999999	10.06	0.37	2.17	1.5	0.44	AAA319.CD3.X15.Y2.tile.tissue.png	117	1	2000	117	8b6b5bbf2a0258057d064f6f79027aac	0	0	0	0	0	0	0	0	0	0	0	0	0	/home/dhl_ec/bnelissen/Slides/CD3_manuscript/CD3_slides/AAA319.CD3/AAA319.CD3.run1	255	0.7	0.06	0.7	0.06	-10.369837126	-12.4432656884	6.35067640893	0.79194296875
58312.0	1265875.0	24622.0	31158.0	1265875.0	4000000.0	472.0	15.0	3.31	2.53	1.18	0.0499999999997	7.2	0.4	0.76	0.17	8.21	0.28	2.25	1.5	0.41	AAA319.CD3.X15.Y3.tile.tissue.png	118	1	2000	118	7072985403e4ffe1d3e22764766ee5e0	0	0	0	0	0	0	0	0	0	0	0	0	0	/home/dhl_ec/bnelissen/Slides/CD3_manuscript/CD3_slides/AAA319.CD3/AAA319.CD3.run1	255	0.7	0.06	0.7	0.06	-10.0747418135	-12.4708283314	4.88505887152	0.316858125
25123.0	423567.0	10295.0	4701.0	423567.0	4000000.0	197.0	1.0	2.46	2.91	1.16	0.0500000000002	6.62	0.56	1.19	0.29	9.76	0.34	3.18	2.32	0.579999999999	AAA319.CD3.X15.Y4.tile.tissue.png	119	1	2000	119	fcb0f38b63d1d2a3cf40f245afce621c	0	0	0	0	0	0	0	0	0	0	0	0	0	/home/dhl_ec/bnelissen/Slides/CD3_manuscript/CD3_slides/AAA319.CD3/AAA319.CD3.run1	255	0.7	0.06	0.7	0.06	-9.64790716511	-12.1805057011	4.33044487177	0.141039390625
0.0	0.0	0.0	0.0	0.0	4000000.0	0.0	0.0	3.88	1.44	1.74	0.0500000000002	6.11	0.29	0.74	0.22	4.45	0.13	2.02	1.54	1.37	AAA319.CD3.X15.Y5.tile.tissue.png	120	1	2000	120	88bff995b3dd36857818d9a25f439f0e	0	0	0	0	0	0	0	0	0	0	0	0	0	/home/dhl_ec/bnelissen/Slides/CD3_manuscript/CD3_slides/AAA319.CD3/AAA319.CD3.run1	255	1.0	0.06	1.0	0.06	0.0	-11.8948721104	0.0	0.0570147045364
54.0	5936.0	43.0	470.0	5936.0	4000000.0	1.0	1.0	1.57	2.45	1.17	0.0499999999997	6.81	0.39	0.75	0.22	6.7	0.21	2.07	1.49	1.11	AAA319.CD3.X15.Y6.tile.tissue.png	121	1	2000	121	0259068768b58877eee3cb8f81657d78	0	0	0	0	0	0	0	0	0	0	0	0	0	/home/dhl_ec/bnelissen/Slides/CD3_manuscript/CD3_slides/AAA319.CD3/AAA319.CD3.run1	255	0.7	0.06	0.7	0.06	-9.13208515952	-12.645091674	2.86079536117	0.0408914842529
0.0	0.0	0.0	0.0	0.0	4000000.0	0.0	0.0	2.36	1.67	1.81	0.0700000000002	8.06	0.3	0.75	0.22	4.45	0.13	1.94	2.28	1.45	AAA319.CD3.X15.Y7.tile.tissue.png	122	1	2000	122	c840e4d7610abeda7f9598cdb3a73e8d	0	0	0	0	0	0	0	0	0	0	0	0	0	/home/dhl_ec/bnelissen/Slides/CD3_manuscript/CD3_slides/AAA319.CD3/AAA319.CD3.run1	255	1.0	0.06	1.0	0.06	0.0	-11.9267585602	0.0	0.0977147846756
21954.0	2813775.0	10390.0	7248.0	2813775.0	4000000.0	222.0	1.0	2.16	1.52	1.77	0.0699999999997	9.45	0.55	1.2	0.15	12.17	0.54	3.22	2.3	2.12	AAA319.CD3.X15.Y8.tile.tissue.png	123	1	2000	123	d48702a1cefb90010ab29447a837e8fc	0	0	0	0	0	0	0	0	0	0	0	0	0	/home/dhl_ec/bnelissen/Slides/CD3_manuscript/CD3_slides/AAA319.CD3/AAA319.CD3.run1	255	0.7	0.06	0.7	0.06	-8.37804804015	-11.1746164256	0.583205026612	0.0935127148438
115757.0	1250528.0	42379.0	7833.0	1250528.0	4000000.0	807.0	3.0	1.27	1.66	1.17	0.0700000000002	11.08	0.56	1.19	0.24	12.59	0.46	3.38	2.31	0.62	AAA319.CD3.X15.Y9.tile.tissue.png	124	1	2000	124	9f7fd5c8eb0dbc1eb3eface949b55723	0	0	0	0	0	0	0	0	0	0	0	0	0	/home/dhl_ec/bnelissen/Slides/CD3_manuscript/CD3_slides/AAA319.CD3/AAA319.CD3.run1	255	0.7	0.06	0.7	0.06	-8.88363327682	-11.8874342598	1.22967727211	0.141664576172
29814.0	953799.0	11763.0	12298.0	953799.0	4000000.0	226.0	5.0	1.1	1.8	1.14	0.0599999999999	7.34	0.39	0.88	0.18	7.58	0.26	2.15	1.51	0.43	AAA319.CD3.X16.Y1.tile.tissue.png	125	1	2000	125	5d7c53609d2d87c7294b307572bb5777	0	0	0	0	0	0	0	0	0	0	0	0	0	/home/dhl_ec/bnelissen/Slides/CD3_manuscript/CD3_slides/AAA319.CD3/AAA319.CD3.run1	255	0.7	0.06	0.7	0.06	-10.4423714964	-12.6114118595	5.91732833875	1.02719482031
0.0	7996.0	0.0	622.0	7996.0	4000000.0	0.0	2.0	0.96	1.19	1.15	0.0599999999999	6.72	0.38	0.76	0.23	6.22	0.14	2.08	1.54	0.78	AAA319.CD3.X16.Y10.tile.tissue.png	126	1	2000	126	d66fe1a6bd6847b41db9273a64c75196	0	0	0	0	0	0	0	0	0	0	0	0	0	/home/dhl_ec/bnelissen/Slides/CD3_manuscript/CD3_slides/AAA319.CD3/AAA319.CD3.run1	255	0.7	0.06	0.7	0.06	-8.17032765808	-12.7175014952	2.25126760177	0.0386049370117
134.0	13464.0	56.0	1405.0	13464.0	4000000.0	1.0	6.0	1.81	2.46	1.19	0.0500000000002	6.93	0.38	0.76	0.23	6.67	0.21	2.11	1.52	0.81	AAA319.CD3.X16.Y11.tile.tissue.png	127	1	2000	127	6be571fa537df96cf4a041d3095124b2	0	0	0	0	0	0	0	0	0	0	0	0	0	/home/dhl_ec/bnelissen/Slides/CD3_manuscript/CD3_slides/AAA319.CD3/AAA319.CD3.run1	255	0.7	0.06	0.7	0.06	-9.92487248883	-12.3811746408	2.462397339	0.0350873115234
0.0	0.0	0.0	0.0	0.0	4000000.0	0.0	0.0	2.16	1.39	1.19	0.0500000000002	6.51	0.31	0.82	0.27	4.52	0.16	2.04	1.54	0.69	AAA319.CD3.X16.Y12.tile.tissue.png	128	1	2000	128	9fe28426cff08469c91fc40c4b047189	0	0	0	0	0	0	0	0	0	0	0	0	0	/home/dhl_ec/bnelissen/Slides/CD3_manuscript/CD3_slides/AAA319.CD3/AAA319.CD3.run1	255	1.0	0.06	1.0	0.06	0.0	-12.3493608794	0.0	0.0277599047928
175.0	1741.0	73.0	188.0	1741.0	4000000.0	1.0	1.0	2.34	2.33	1.17	0.0500000000002	6.85	0.36	0.73	0.22	6.4	0.21	2.02	1.53	0.77	AAA319.CD3.X16.Y13.tile.tissue.png	129	1	2000	129	449d0df287c64cab1252777d7ab9acdf	0	0	0	0	0	0	0	0	0	0	0	0	0	/home/dhl_ec/bnelissen/Slides/CD3_manuscript/CD3_slides/AAA319.CD3/AAA319.CD3.run1	255	0.7	0.06	0.7	0.06	-8.59950202655	-12.3513000628	1.35054995266	0.0293389039307
0.0	23332.0	0.0	1086.0	23332.0	4000000.0	0.0	2.0	2.47	2.5	1.13	0.0500000000002	6.6	0.36	0.73	0.22	5.83	0.14	2.09	1.53	1.19	AAA319.CD3.X16.Y14.tile.tissue.png	130	1	2000	130	468b86193c54c4e6d449c33e91ecc329	0	0	0	0	0	0	0	0	0	0	0	0	0	/home/dhl_ec/bnelissen/Slides/CD3_manuscript/CD3_slides/AAA319.CD3/AAA319.CD3.run1	255	0.7	0.06	0.7	0.06	0.0	-10.6284132584	0.0966365558501	0.0420182145386
0.0	11299.0	0.0	718.0	11299.0	4000000.0	0.0	2.0	3.6	2.66	1.2	0.0599999999999	6.84	0.38	0.75	0.23	6.28	0.14	2.02	1.54	0.83	AAA319.CD3.X16.Y15.tile.tissue.png	131	1	2000	131	9f163bcf2a441a3cc59612a011fedf81	0	0	0	0	0	0	0	0	0	0	0	0	0	/home/dhl_ec/bnelissen/Slides/CD3_manuscript/CD3_slides/AAA319.CD3/AAA319.CD3.run1	255	0.7	0.06	0.7	0.06	-5.1696705274	-12.0672147	0.620179549569	0.0750643120728
155850.0	1945068.0	59353.0	10364.0	1945068.0	4000000.0	1156.0	1.0	2.08	2.87	1.23	0.0500000000002	7.03	0.38	0.77	0.15	9.77	0.32	2.25	1.53	0.42	AAA319.CD3.X16.Y16.tile.tissue.png	132	1	2000	132	b75870fc99eb0e7bae27a5acf422bac9	0	0	0	0	0	0	0	0	0	0	0	0	0	/home/dhl_ec/bnelissen/Slides/CD3_manuscript/CD3_slides/AAA319.CD3/AAA319.CD3.run1	255	0.7	0.06	0.7	0.06	-9.14061541594	-11.8517360019	1.90961716041	0.250501054688
77047.0	1915850.0	28942.0	20556.0	1915850.0	4000000.0	568.0	13.0	2.69	2.71	1.21	0.0500000000002	7.26	0.63	1.21	0.2	8.91	0.3	3.39	2.36	0.63	AAA319.CD3.X16.Y17.tile.tissue.png	133	1	2000	133	83c01d44c5101baab3bfc22c5f7fb318	0	0	0	0	0	0	0	0	0	0	0	0	0	/home/dhl_ec/bnelissen/Slides/CD3_manuscript/CD3_slides/AAA319.CD3/AAA319.CD3.run1	255	0.7	0.06	0.7	0.06	-9.15006326919	-11.5064351679	2.36973878508	0.350816296875
19837.0	255196.0	8227.0	3536.0	255196.0	4000000.0	150.0	4.0	2.31	2.82	1.2	0.0599999999999	7.19	0.55	1.28	0.32	9.72	0.35	3.27	2.1	0.37	AAA319.CD3.X16.Y18.tile.tissue.png	134	1	2000	134	99e52381db86502db9f770d4889bfe5b	0	0	0	0	0	0	0	0	0	0	0	0	0	/home/dhl_ec/bnelissen/Slides/CD3_manuscript/CD3_slides/AAA319.CD3/AAA319.CD3.run1	255	0.7	0.06	0.7	0.06	-8.73781107447	-11.6190953367	2.85119184057	0.882807970703
0.0	345459.0	0.0	3274.0	345459.0	4000000.0	0.0	1.0	2.01	1.61	1.13	0.0599999999999	6.56	0.61	1.49	0.21	5.88	0.26	3.52	2.55	0.61	AAA319.CD3.X16.Y19.tile.tissue.png	135	1	2000	135	f76089eac6c520a2d3063b50ae45ee5c	0	0	0	0	0	0	0	0	0	0	0	0	0	/home/dhl_ec/bnelissen/Slides/CD3_manuscript/CD3_slides/AAA319.CD3/AAA319.CD3.run1	255	0.7	0.06	0.7	0.06	0.0	-11.3010624405	0.0397852476705	6.57279342126
27740.0	1327120.0	12608.0	15285.0	1327120.0	4000000.0	249.0	6.0	2.81	3.29	1.13	0.0499999999997	6.85	0.57	1.21	0.24	11.15	0.39	3.31	2.31	0.59	AAA319.CD3.X16.Y2.tile.tissue.png	136	1	2000	136	26423a68aaa26b4f483f992f058b0c53	0	0	0	0	0	0	0	0	0	0	0	0	0	/home/dhl_ec/bnelissen/Slides/CD3_manuscript/CD3_slides/AAA319.CD3/AAA319.CD3.run1	255	0.7	0.06	0.7	0.06	-10.341731638	-12.2320934255	6.28748401297	0.625012984375
2465.0	33027.0	1006.0	1120.0	33027.0	4000000.0	17.0	2.0	2.75	1.72	1.74	0.0599999999999	6.69	0.55	1.2	0.31	9.09	0.31	3.1	2.29	0.58	AAA319.CD3.X16.Y3.tile.tissue.png	137	1	2000	137	0b2138c5cbde5d8ec775fbbeedd2e42d	0	0	0	0	0	0	0	0	0	0	0	0	0	/home/dhl_ec/bnelissen/Slides/CD3_manuscript/CD3_slides/AAA319.CD3/AAA319.CD3.run1	255	0.7	0.06	0.7	0.06	-9.96533722754	-12.2886451292	4.99646028862	0.0761970371094
0.0	0.0	0.0	0.0	0.0	4000000.0	0.0	0.0	3.37	1.43	1.74	0.0700000000002	8.83	0.46	1.19	0.32	5.91	0.13	1.96	1.47	0.56	AAA319.CD3.X16.Y4.tile.tissue.png	138	1	2000	138	ceae9c0071e342d9c5840eb4b1317411	0	0	0	0	0	0	0	0	0	0	0	0	0	/home/dhl_ec/bnelissen/Slides/CD3_manuscript/CD3_slides/AAA319.CD3/AAA319.CD3.run1	255	1.0	0.06	1.0	0.06	0.0	-11.8832034471	0.0	0.0572780313873
0.0	0.0	0.0	0.0	0.0	4000000.0	0.0	0.0	1.09	1.12	1.15	0.0500000000002	6.06	0.29	0.72	0.21	4.41	0.12	1.93	1.47	0.54	AAA319.CD3.X16.Y5.tile.tissue.png	139	1	2000	139	6a894013def8237f4830db13292b877a	0	0	0	0	0	0	0	0	0	0	0	0	0	/home/dhl_ec/bnelissen/Slides/CD3_manuscript/CD3_slides/AAA319.CD3/AAA319.CD3.run1	255	1.0	0.06	1.0	0.06	0.0	-12.5996789653	0.0	0.0441125321655
0.0	0.0	0.0	0.0	0.0	4000000.0	0.0	0.0	2.58	2.6	1.75	0.0699999999997	8.82	0.46	1.19	0.31	6.4	0.2	2.97	2.29	0.57	AAA319.CD3.X16.Y6.tile.tissue.png	140	1	2000	140	41b46c055ad70034aba076d2cb9b0091	0	0	0	0	0	0	0	0	0	0	0	0	0	/home/dhl_ec/bnelissen/Slides/CD3_manuscript/CD3_slides/AAA319.CD3/AAA319.CD3.run1	255	1.0	0.06	1.0	0.06	0.0	-12.1744173111	0.0	0.0567214712143
0.0	0.0	0.0	0.0	0.0	4000000.0	0.0	0.0	2.68	1.53	1.73	0.0700000000002	8.76	0.46	1.19	0.31	6.59	0.21	2.97	2.29	0.57	AAA319.CD3.X16.Y7.tile.tissue.png	141	1	2000	141	9c7e58d9f19cfc57b1976bb58fef0116	0	0	0	0	0	0	0	0	0	0	0	0	0	/home/dhl_ec/bnelissen/Slides/CD3_manuscript/CD3_slides/AAA319.CD3/AAA319.CD3.run1	255	1.0	0.06	1.0	0.06	0.0	-11.9859230812	0.0	0.0823060379868
27420.0	2920948.0	12140.0	7501.0	2920948.0	4000000.0	247.0	1.0	1.26	2.2	1.74	0.0700000000002	9.49	0.559999999999	1.2	0.15	12.58	0.5	3.2	2.29	0.62	AAA319.CD3.X16.Y8.tile.tissue.png	142	1	2000	142	68190aabfb513753e9b038fc53e9716e	0	0	0	0	0	0	0	0	0	0	0	0	0	/home/dhl_ec/bnelissen/Slides/CD3_manuscript/CD3_slides/AAA319.CD3/AAA319.CD3.run1	255	0.7	0.06	0.7	0.06	-8.47282011965	-11.2101489509	0.804579221047	0.096673765625
39761.0	535832.0	16490.0	6446.0	535832.0	4000000.0	337.0	2.0	1.19	2.01	1.94	0.0699999999997	10.68	0.58	1.21	0.31	10.03	0.339999999999	3.23	2.31	0.58	AAA319.CD3.X16.Y9.tile.tissue.png	143	1	2000	143	f8903d93f54c905aa08d0d525f01563b	0	0	0	0	0	0	0	0	0	0	0	0	0	/home/dhl_ec/bnelissen/Slides/CD3_manuscript/CD3_slides/AAA319.CD3/AAA319.CD3.run1	255	0.7	0.06	0.7	0.06	-8.5932159053	-11.6127261467	1.39262284476	0.0880588007813
0.0	173105.0	0.0	2032.0	173105.0	4000000.0	0.0	1.0	0.87	1.43	1.74	0.0799999999999	8.27	0.36	0.91	0.22	5.62	0.13	2.01	1.48	0.51	AAA319.CD3.X17.Y0.tile.tissue.png	144	1	2000	144	a8647bf2a4aee9cd845f9e0f1356c4ce	0	0	0	0	0	0	0	0	0	0	0	0	0	/home/dhl_ec/bnelissen/Slides/CD3_manuscript/CD3_slides/AAA319.CD3/AAA319.CD3.run1	255	0.7	0.06	0.7	0.06	0.0	-12.1628964798	0.721198522934	0.382596896484
225.0	125642.0	110.0	2605.0	125642.0	4000000.0	3.0	2.0	1.13	1.48	1.74	0.0699999999997	12.67	0.56	1.29	0.299999999999	9.04	0.31	3.17	2.32	0.56	AAA319.CD3.X17.Y1.tile.tissue.png	145	1	2000	145	fb21dbf2ba383f7e9ac3dccef17b5ce4	0	0	0	0	0	0	0	0	0	0	0	0	0	/home/dhl_ec/bnelissen/Slides/CD3_manuscript/CD3_slides/AAA319.CD3/AAA319.CD3.run1	255	0.7	0.06	0.7	0.06	-8.70188921947	-12.5590684108	2.09086235996	1.31664797266
0.0	0.0	0.0	0.0	0.0	4000000.0	0.0	0.0	1.12	1.88	1.83	0.0699999999997	9.57	0.469999999999	1.19	0.32	6.68	0.2	3.17	2.32	0.570000000001	AAA319.CD3.X17.Y10.tile.tissue.png	146	1	2000	146	e38a17c59a04d34db664c95ce97260d9	0	0	0	0	0	0	0	0	0	0	0	0	0	/home/dhl_ec/bnelissen/Slides/CD3_manuscript/CD3_slides/AAA319.CD3/AAA319.CD3.run1	255	1.0	0.06	1.0	0.06	0.0	-12.5678688632	0.0	0.0383861831665
0.0	0.0	0.0	0.0	0.0	4000000.0	0.0	0.0	2.1	2.17	1.21	0.0500000000002	6.55	0.31	1.21	0.320000000001	6.34	0.200000000001	3.28	2.44	0.589999999999	AAA319.CD3.X17.Y11.tile.tissue.png	147	1	2000	147	f989622441f179db22287019be70f512	0	0	0	0	0	0	0	0	0	0	0	0	0	/home/dhl_ec/bnelissen/Slides/CD3_manuscript/CD3_slides/AAA319.CD3/AAA319.CD3.run1	255	1.0	0.06	1.0	0.06	0.0	-12.3195952698	0.0	0.034607293045
0.0	0.0	0.0	0.0	0.0	4000000.0	0.0	0.0	2.54	2.54	1.19	0.0500000000002	6.32	0.29	0.72	0.219999999999	4.75	0.2	3.02	2.32	0.96	AAA319.CD3.X17.Y12.tile.tissue.png	148	1	2000	148	6e330c63b6ba9e003bf0dc1f4a496a90	0	0	0	0	0	0	0	0	0	0	0	0	0	/home/dhl_ec/bnelissen/Slides/CD3_manuscript/CD3_slides/AAA319.CD3/AAA319.CD3.run1	255	1.0	0.06	1.0	0.06	0.0	-12.6402255604	0.0	0.0297668317719
0.0	6733.0	0.0	406.0	6733.0	4000000.0	0.0	1.0	2.3	1.81	1.14	0.0500000000002	6.84	0.38	0.750000000001	0.22	5.71	0.14	2.05	1.54	0.610000000001	AAA319.CD3.X17.Y13.tile.tissue.png	149	1	2000	149	0fae50f5e7db6c49fc6e636874f36719	0	0	0	0	0	0	0	0	0	0	0	0	0	/home/dhl_ec/bnelissen/Slides/CD3_manuscript/CD3_slides/AAA319.CD3/AAA319.CD3.run1	255	0.7	0.06	0.7	0.06	0.0	-12.209562765	0.0217788721218	0.0286261940308
0.0	22232.0	0.0	1264.0	22232.0	4000000.0	0.0	4.0	1.52	2.24	1.83	0.0700000000006	9.0	0.39	1.23	0.309999999999	7.75	0.22	3.12	2.29	0.690000000001	AAA319.CD3.X17.Y14.tile.tissue.png	150	1	2000	150	3c01845f64133538b5a9419c9f031eaf	0	0	0	0	0	0	0	0	0	0	0	0	0	/home/dhl_ec/bnelissen/Slides/CD3_manuscript/CD3_slides/AAA319.CD3/AAA319.CD3.run1	255	0.7	0.06	0.7	0.06	0.0	-12.4276539224	0.38774191797	0.0347573668823
119.0	4834.0	78.0	542.0	4834.0	4000000.0	2.0	2.0	1.24	1.85	1.72	0.0799999999999	9.54	0.56	1.23	0.33	8.77	0.200000000001	2.03	1.48	0.69	AAA319.CD3.X17.Y15.tile.tissue.png	151	1	2000	151	82200da5ee756512c69ae9a3b92f915a	0	0	0	0	0	0	0	0	0	0	0	0	0	/home/dhl_ec/bnelissen/Slides/CD3_manuscript/CD3_slides/AAA319.CD3/AAA319.CD3.run1	255	0.7	0.06	0.7	0.06	-9.28371662859	-12.235131366	2.27574055615	0.0443810310669
7444.0	72222.0	3274.0	1756.0	72222.0	4000000.0	61.0	1.0	1.85	1.88	1.8	0.0599999999995	7.37	0.38	0.73	0.2	6.41	0.21	2.04	1.48	0.749999999999	AAA319.CD3.X17.Y16.tile.tissue.png	152	1	2000	152	0daa5c039c010a2abfabc4cdd3544d02	0	0	0	0	0	0	0	0	0	0	0	0	0	/home/dhl_ec/bnelissen/Slides/CD3_manuscript/CD3_slides/AAA319.CD3/AAA319.CD3.run1	255	0.7	0.06	0.7	0.06	-8.86795156877	-11.7117735386	2.89555329297	0.13368671582
143716.0	2601464.0	55082.0	13668.0	2601464.0	4000000.0	1043.0	7.0	1.41	1.9	1.75	0.0700000000006	8.06	0.559999999999	1.2	0.16	15.08	0.52	3.38	2.28	0.740000000001	AAA319.CD3.X17.Y17.tile.tissue.png	153	1	2000	153	f83ceedaf2b03bc613608c4ad3e40521	0	0	0	0	0	0	0	0	0	0	0	0	0	/home/dhl_ec/bnelissen/Slides/CD3_manuscript/CD3_slides/AAA319.CD3/AAA319.CD3.run1	255	0.7	0.06	0.7	0.06	-8.95067873926	-12.0257899228	1.70908614856	0.301742179688
23709.0	258134.0	8145.0	7474.0	258134.0	4000000.0	159.0	9.0	1.15	1.55	1.74	0.0799999999999	8.03	0.37	0.76	0.21	7.09	0.33	3.24	2.31	0.650000000001	AAA319.CD3.X17.Y18.tile.tissue.png	154	1	2000	154	d178a93223519eb21e3741fc2349b7be	0	0	0	0	0	0	0	0	0	0	0	0	0	/home/dhl_ec/bnelissen/Slides/CD3_manuscript/CD3_slides/AAA319.CD3/AAA319.CD3.run1	255	0.7	0.06	0.7	0.06	-9.66921950275	-12.2231439699	2.18969347253	0.964254195313
0.0	0.0	0.0	0.0	0.0	4000000.0	0.0	0.0	1.87	2.49	1.74	0.0799999999999	7.93	0.5	1.54	0.32	6.8	0.200000000001	2.99	2.3	0.709999999999	AAA319.CD3.X17.Y19.tile.tissue.png	155	1	2000	155	85ae5c1061bc44fae571ff5b56cab1dc	0	0	0	0	0	0	0	0	0	0	0	0	0	/home/dhl_ec/bnelissen/Slides/CD3_manuscript/CD3_slides/AAA319.CD3/AAA319.CD3.run1	255	1.0	0.06	1.0	0.06	0.0	0.0	0.0	3.12291825
18163.0	894316.0	7217.0	12145.0	894316.0	4000000.0	142.0	3.0	2.63	1.65	1.76	0.0699999999997	11.18	0.63	1.34	0.29	9.15	0.25	2.28	1.51	0.610000000001	AAA319.CD3.X17.Y2.tile.tissue.png	156	1	2000	156	fbab27485284e8c11cc87bde9cb166c6	0	0	0	0	0	0	0	0	0	0	0	0	0	/home/dhl_ec/bnelissen/Slides/CD3_manuscript/CD3_slides/AAA319.CD3/AAA319.CD3.run1	255	0.7	0.06	0.7	0.06	-10.3069882263	-11.9733247493	4.49620510567	0.34036428125
25531.0	1144744.0	10603.0	19074.0	1144744.0	4000000.0	227.0	9.0	2.64	1.48	1.14	0.0500000000002	6.73	0.370000000001	0.74	0.17	7.39	0.26	2.22	1.51	0.57	AAA319.CD3.X17.Y3.tile.tissue.png	157	1	2000	157	30f64054c01a1b8770cefd910fa03756	0	0	0	0	0	0	0	0	0	0	0	0	0	/home/dhl_ec/bnelissen/Slides/CD3_manuscript/CD3_slides/AAA319.CD3/AAA319.CD3.run1	255	0.7	0.06	0.7	0.06	-10.1030239385	-12.5929017564	3.45559611798	0.296727234375
19358.0	930628.0	8341.0	11728.0	930628.0	4000000.0	166.0	4.0	2.91	2.48	1.21	0.0500000000002	6.69	0.39	0.749999999999	0.179999999999	7.43	0.25	2.17	1.5	0.39	AAA319.CD3.X17.Y4.tile.tissue.png	158	1	2000	158	3edc4c44ee42a58ee90ce60faea63988	0	0	0	0	0	0	0	0	0	0	0	0	0	/home/dhl_ec/bnelissen/Slides/CD3_manuscript/CD3_slides/AAA319.CD3/AAA319.CD3.run1	255	0.7	0.06	0.7	0.06	-10.1069740639	-12.3673420442	3.34969329955	0.202810390625
1889.0	187939.0	926.0	3496.0	187939.0	4000000.0	18.0	1.0	3.03	1.46	1.17	0.0500000000002	6.77	0.37	0.739999999999	0.22	6.53	0.219999999999	2.11	1.51	0.54	AAA319.CD3.X17.Y5.tile.tissue.png	159	1	2000	159	9724d850f52690a2b73cb6368b351c2b	0	0	0	0	0	0	0	0	0	0	0	0	0	/home/dhl_ec/bnelissen/Slides/CD3_manuscript/CD3_slides/AAA319.CD3/AAA319.CD3.run1	255	0.7	0.06	0.7	0.06	-10.0031896948	-12.4554191843	3.59192098559	0.106752936523
55358.0	1132740.0	19604.0	13849.0	1132740.0	4000000.0	354.0	6.0	3.1	2.85	1.25	0.0499999999993	6.94	0.37	0.74	0.179999999999	8.33	0.26	3.6	2.2	0.64	AAA319.CD3.X17.Y6.tile.tissue.png	160	1	2000	160	e06bbfcfbb3a4e224a3eff72ab6b00d8	0	0	0	0	0	0	0	0	0	0	0	0	0	/home/dhl_ec/bnelissen/Slides/CD3_manuscript/CD3_slides/AAA319.CD3/AAA319.CD3.run1	255	0.7	0.06	0.7	0.06	-9.10403569631	-12.0344789929	2.55920590373	0.245486882812
9284.0	376948.0	3899.0	4178.0	376948.0	4000000.0	70.0	2.0	3.42	2.69	1.14	0.0500000000002	7.04	0.55	1.19	0.290000000001	9.7	0.33	3.2	2.33	0.589999999999	AAA319.CD3.X17.Y7.tile.tissue.png	161	1	2000	161	f6dbb0cf424cae9ea70474cd18565310	0	0	0	0	0	0	0	0	0	0	0	0	0	/home/dhl_ec/bnelissen/Slides/CD3_manuscript/CD3_slides/AAA319.CD3/AAA319.CD3.run1	255	0.7	0.06	0.7	0.06	-8.61727386428	-11.8346550598	1.82175949304	0.112263113281
154871.0	2495777.0	63667.0	9447.0	2495777.0	4000000.0	1254.0	1.0	3.05	2.28	1.73	0.0699999999997	9.32	0.56	1.2	0.16	13.62	0.509999999999	3.27	2.3	0.64	AAA319.CD3.X17.Y8.tile.tissue.png	162	1	2000	162	00031195aa60cade28d14afc3f7c9ae8	0	0	0	0	0	0	0	0	0	0	0	0	0	/home/dhl_ec/bnelissen/Slides/CD3_manuscript/CD3_slides/AAA319.CD3/AAA319.CD3.run1	255	0.7	0.06	0.7	0.06	-8.81792710238	-12.0772160254	1.25975442072	0.215836648438
0.0	8108.0	0.0	732.0	8108.0	4000000.0	0.0	3.0	2.72	1.65	1.68	0.0500000000002	6.45	0.37	0.719999999999	0.22	5.97	0.13	2.02	1.49	0.36	AAA319.CD3.X17.Y9.tile.tissue.png	163	1	2000	163	e875ee074a955d3173b44ac8b757cd4f	0	0	0	0	0	0	0	0	0	0	0	0	0	/home/dhl_ec/bnelissen/Slides/CD3_manuscript/CD3_slides/AAA319.CD3/AAA319.CD3.run1	255	0.7	0.06	0.7	0.06	-8.10448879374	-12.3586651432	1.64419207918	0.0521758996582
0.0	1732.0	0.0	198.0	1732.0	4000000.0	0.0	1.0	2.67	1.74	1.1	0.0600000000004	6.48	0.37	0.870000000001	0.21	6.02	0.16	2.07	1.48	0.35	AAA319.CD3.X18.Y0.tile.tissue.png	164	1	2000	164	6ee15fb64ffa606508cf22123b5ca875	0	0	0	0	0	0	0	0	0	0	0	0	0	/home/dhl_ec/bnelissen/Slides/CD3_manuscript/CD3_slides/AAA319.CD3/AAA319.CD3.run1	255	0.7	0.06	0.7	0.06	-9.82811685503	-12.1726334712	8.67103976063	0.964359315918
54090.0	1535931.0	20370.0	11006.0	1535931.0	4000000.0	407.0	1.0	1.96	3.34	1.23	0.0500000000002	7.31	0.38	0.76	0.16	8.04	0.28	2.17	1.47	0.400000000001	AAA319.CD3.X18.Y1.tile.tissue.png	165	1	2000	165	ac393f7f5d3caaa1cafdc22fdb9072aa	0	0	0	0	0	0	0	0	0	0	0	0	0	/home/dhl_ec/bnelissen/Slides/CD3_manuscript/CD3_slides/AAA319.CD3/AAA319.CD3.run1	255	0.7	0.06	0.7	0.06	-9.71767052751	-12.0998923498	3.78053313448	0.712379703125
0.0	6798.0	0.0	720.0	6798.0	4000000.0	0.0	1.0	2.67	2.18	1.13	0.0500000000002	6.68	0.370000000001	0.73	0.22	6.16	0.14	2.01	1.48	0.52	AAA319.CD3.X18.Y10.tile.tissue.png	166	1	2000	166	cbd26294bbf258b929e8417b1dbc0e53	0	0	0	0	0	0	0	0	0	0	0	0	0	/home/dhl_ec/bnelissen/Slides/CD3_manuscript/CD3_slides/AAA319.CD3/AAA319.CD3.run1	255	0.7	0.06	0.7	0.06	-9.03967271568	-12.7579690259	2.36505782863	0.0422042473755
5615.0	51628.0	1691.0	3651.0	51628.0	4000000.0	27.0	8.0	2.71	2.54	1.23	0.0500000000002	6.66	0.37	0.73	0.21	6.46	0.21	2.09	1.49	0.37	AAA319.CD3.X18.Y11.tile.tissue.png	167	1	2000	167	7bf0e7d1d3da96008991206ba0a65d4d	0	0	0	0	0	0	0	0	0	0	0	0	0	/home/dhl_ec/bnelissen/Slides/CD3_manuscript/CD3_slides/AAA319.CD3/AAA319.CD3.run1	255	0.7	0.06	0.7	0.06	-9.77596280515	-12.721959885	2.39794153586	0.0467732441406
0.0	1731.0	0.0	185.0	1731.0	4000000.0	0.0	1.0	2.22	2.14	1.14	0.0500000000002	6.59	0.37	0.740000000001	0.22	6.19	0.14	2.01	1.49	0.39	AAA319.CD3.X18.Y12.tile.tissue.png	168	1	2000	168	ad260e78606aac991ded9bd6f537dc80	0	0	0	0	0	0	0	0	0	0	0	0	0	/home/dhl_ec/bnelissen/Slides/CD3_manuscript/CD3_slides/AAA319.CD3/AAA319.CD3.run1	255	0.7	0.06	0.7	0.06	-7.67206350767	-12.1969654913	1.79592491261	0.0249738720398
190.0	3193.0	56.0	358.0	3193.0	4000000.0	1.0	2.0	3.01	2.46	1.14	0.0500000000002	6.66	0.37	0.719999999999	0.219999999999	6.42	0.31	2.08	1.47	0.38	AAA319.CD3.X18.Y13.tile.tissue.png	169	1	2000	169	a88712269bb2fa6f59d77414909f9c02	0	0	0	0	0	0	0	0	0	0	0	0	0	/home/dhl_ec/bnelissen/Slides/CD3_manuscript/CD3_slides/AAA319.CD3/AAA319.CD3.run1	255	0.7	0.06	0.7	0.06	-7.49837124306	-12.0732357901	1.46249874623	0.0269005014648
325.0	3678.0	130.0	376.0	3678.0	4000000.0	2.0	2.0	2.47	1.55	1.14	0.0500000000002	6.75	0.37	0.72	0.22	6.52	0.21	2.01	1.47	0.410000000001	AAA319.CD3.X18.Y14.tile.tissue.png	170	1	2000	170	7c70ac153ead169913ac9f00dff703fa	0	0	0	0	0	0	0	0	0	0	0	0	0	/home/dhl_ec/bnelissen/Slides/CD3_manuscript/CD3_slides/AAA319.CD3/AAA319.CD3.run1	255	0.7	0.06	0.7	0.06	-9.29253938896	-12.2936250083	1.90381136221	0.0355706486816
0.0	2073.0	0.0	210.0	2073.0	4000000.0	0.0	1.0	2.18	1.72	1.13	0.0500000000002	6.68	0.37	0.720000000001	0.22	5.67	0.13	1.99	1.53	0.45	AAA319.CD3.X18.Y15.tile.tissue.png	171	1	2000	171	19e70f526df7ec1bbd4854f10a48f484	0	0	0	0	0	0	0	0	0	0	0	0	0	/home/dhl_ec/bnelissen/Slides/CD3_manuscript/CD3_slides/AAA319.CD3/AAA319.CD3.run1	255	0.7	0.06	0.7	0.06	0.0	-12.4106016508	2.52525636532	0.0622128434753
0.0	1608.0	0.0	180.0	1608.0	4000000.0	0.0	1.0	1.91	1.88	1.16	0.0500000000002	6.67	0.370000000001	0.73	0.22	6.15	0.13	2.0	1.47	0.360000000001	AAA319.CD3.X18.Y16.tile.tissue.png	172	1	2000	172	783b798154ad67f61934e9cd8f6a6daf	0	0	0	0	0	0	0	0	0	0	0	0	0	/home/dhl_ec/bnelissen/Slides/CD3_manuscript/CD3_slides/AAA319.CD3/AAA319.CD3.run1	255	0.7	0.06	0.7	0.06	-7.81650591955	-12.4042142494	4.09618959472	0.104766594299
47694.0	636471.0	17424.0	9629.0	636471.0	4000000.0	318.0	3.0	3.36	2.31	1.2	0.0500000000002	6.9	0.56	1.19	0.28	11.27	0.36	3.22	2.37	0.700000000001	AAA319.CD3.X18.Y17.tile.tissue.png	173	1	2000	173	8a99174670cf98b9eb2c5a406875f967	0	0	0	0	0	0	0	0	0	0	0	0	0	/home/dhl_ec/bnelissen/Slides/CD3_manuscript/CD3_slides/AAA319.CD3/AAA319.CD3.run1	255	0.7	0.06	0.7	0.06	-9.50359549289	-12.0378824576	2.2517300428	0.2565163125
92116.0	2384704.0	28417.0	13512.0	2384704.0	4000000.0	545.0	6.0	1.65	2.83	1.21	0.0500000000002	7.19	0.39	0.760000000001	0.13	11.68	0.37	2.36	1.53	0.660000000001	AAA319.CD3.X18.Y18.tile.tissue.png	174	1	2000	174	72c393e86fcbcecb089fc5bdcb65eeb5	0	0	0	0	0	0	0	0	0	0	0	0	0	/home/dhl_ec/bnelissen/Slides/CD3_manuscript/CD3_slides/AAA319.CD3/AAA319.CD3.run1	255	0.7	0.06	0.7	0.06	-8.7209241562	-11.7141563443	1.07940767606	0.41286215625
729.0	114242.0	326.0	1912.0	114242.0	4000000.0	5.0	2.0	1.09	2.0	1.83	0.0799999999999	7.78	0.48	0.81	0.21	6.72	0.219999999999	2.1	1.52	0.599999999999	AAA319.CD3.X18.Y19.tile.tissue.png	175	1	2000	175	284027b6f89ff230fdd891e8c156d949	0	0	0	0	0	0	0	0	0	0	0	0	0	/home/dhl_ec/bnelissen/Slides/CD3_manuscript/CD3_slides/AAA319.CD3/AAA319.CD3.run1	255	0.7	0.06	0.7	0.06	-9.01599176195	-11.8699473879	4.29448087477	1.73152083301
169524.0	3867761.0	63345.0	14423.0	3867761.0	4000000.0	1309.0	1.0	1.65	2.86	1.14	0.0500000000002	7.84	0.360000000001	0.75	0.0700000000006	11.25	0.58	3.33	2.29	0.799999999999	AAA319.CD3.X18.Y2.tile.tissue.png	176	1	2000	176	9ce9d6283ab90c2bf19e9715d861a87f	0	0	0	0	0	0	0	0	0	0	0	0	0	/home/dhl_ec/bnelissen/Slides/CD3_manuscript/CD3_slides/AAA319.CD3/AAA319.CD3.run1	255	0.7	0.06	0.7	0.06	-10.1344421938	-12.6494304489	4.42105060995	0.55615425
93557.0	3778434.0	37214.0	17462.0	3778434.0	4000000.0	724.0	2.0	2.25	1.99	1.11	0.0500000000002	8.21	0.389999999999	0.759999999999	0.0799999999999	10.53	0.389999999999	2.24	1.54	0.619999999999	AAA319.CD3.X18.Y3.tile.tissue.png	177	1	2000	177	12f9410ff8aa5ed26dde7f7fda617b68	0	0	0	0	0	0	0	0	0	0	0	0	0	/home/dhl_ec/bnelissen/Slides/CD3_manuscript/CD3_slides/AAA319.CD3/AAA319.CD3.run1	255	0.7	0.06	0.7	0.06	-10.0708939418	-12.767873411	4.81264013855	0.59223840625
99871.0	3796966.0	39612.0	17544.0	3796966.0	4000000.0	767.0	2.0	1.24	1.98	1.75	0.0700000000006	7.65	0.57	1.2	0.0900000000001	14.57	0.53	2.31	1.53	0.56	AAA319.CD3.X18.Y4.tile.tissue.png	178	1	2000	178	faa9331711add55764c716ba3a1579d0	0	0	0	0	0	0	0	0	0	0	0	0	0	/home/dhl_ec/bnelissen/Slides/CD3_manuscript/CD3_slides/AAA319.CD3/AAA319.CD3.run1	255	0.7	0.06	0.7	0.06	-9.93575458281	-12.5431811207	3.87839172661	0.57439053125
109962.0	3662448.0	46697.0	18338.0	3662448.0	4000000.0	956.0	2.0	0.94	2.27	1.19	0.0500000000002	7.0	0.559999999999	1.19	0.0900000000001	14.48	0.58	3.32	2.31	0.650000000001	AAA319.CD3.X18.Y5.tile.tissue.png	179	1	2000	179	d14362813da4e8c645edd8c8d59b2532	0	0	0	0	0	0	0	0	0	0	0	0	0	/home/dhl_ec/bnelissen/Slides/CD3_manuscript/CD3_slides/AAA319.CD3/AAA319.CD3.run1	255	0.7	0.06	0.7	0.06	-9.83751104195	-13.0792146687	3.2925578462	0.573622859375
37987.0	1350144.0	15912.0	15905.0	1350144.0	4000000.0	320.0	5.0	1.28	1.75	1.74	0.0699999999997	9.74	0.559999999999	1.2	0.2	7.83	0.27	2.22	1.52	0.400000000001	AAA319.CD3.X18.Y6.tile.tissue.png	180	1	2000	180	0f1670f832741389d96780b7bd4b04f6	0	0	0	0	0	0	0	0	0	0	0	0	0	/home/dhl_ec/bnelissen/Slides/CD3_manuscript/CD3_slides/AAA319.CD3/AAA319.CD3.run1	255	0.7	0.06	0.7	0.06	-9.39370045969	-12.2847366677	2.79646254006	0.2774230625
122519.0	2310371.0	46850.0	11046.0	2310371.0	4000000.0	893.0	3.0	0.93	1.12	1.19	0.0500000000002	6.69	0.37	0.74	0.12	9.54	0.39	2.81	1.75	0.539999999999	AAA319.CD3.X18.Y7.tile.tissue.png	181	1	2000	181	f7e5fd943412e9d8c46a514c3cdab95c	0	0	0	0	0	0	0	0	0	0	0	0	0	/home/dhl_ec/bnelissen/Slides/CD3_manuscript/CD3_slides/AAA319.CD3/AAA319.CD3.run1	255	0.7	0.06	0.7	0.06	-8.82572730575	-11.6789846933	1.22363948207	0.202473382812
115855.0	1349273.0	44794.0	9459.0	1349273.0	4000000.0	875.0	7.0	1.09	1.48	1.16	0.0699999999997	9.03	0.55	1.2	0.23	12.46	0.419999999999	3.26	2.3	0.609999999999	AAA319.CD3.X18.Y8.tile.tissue.png	182	1	2000	182	74bbe5aa078b4a02dc358c8d38fb682e	0	0	0	0	0	0	0	0	0	0	0	0	0	/home/dhl_ec/bnelissen/Slides/CD3_manuscript/CD3_slides/AAA319.CD3/AAA319.CD3.run1	255	0.7	0.06	0.7	0.06	-8.81868754695	-11.6208371326	1.22277690019	0.162912441406
386.0	4515.0	125.0	418.0	4515.0	4000000.0	3.0	2.0	1.12	1.72	1.37	0.0799999999999	8.03	0.37	0.72	0.22	6.32	0.2	2.01	1.47	0.38	AAA319.CD3.X18.Y9.tile.tissue.png	183	1	2000	183	250f370a1f8c812c4813622f35068342	0	0	0	0	0	0	0	0	0	0	0	0	0	/home/dhl_ec/bnelissen/Slides/CD3_manuscript/CD3_slides/AAA319.CD3/AAA319.CD3.run1	255	0.7	0.06	0.7	0.06	-9.05142416738	-12.4170097705	2.66805300388	0.0447192587891
0.0	0.0	0.0	0.0	0.0	4000000.0	0.0	0.0	0.690000000001	0.95	1.12	0.0599999999995	5.54	0.29	0.889999999999	0.21	4.53	0.129999999999	1.99	1.5	0.54	AAA319.CD3.X19.Y0.tile.tissue.png	184	1	2000	184	fc8cdea51cb706763fa924a293f95552	0	0	0	0	0	0	0	0	0	0	0	0	0	/home/dhl_ec/bnelissen/Slides/CD3_manuscript/CD3_slides/AAA319.CD3/AAA319.CD3.run1	255	1.0	0.06	1.0	0.06	0.0	0.0	0.0	1.105474125
52866.0	2213851.0	24569.0	11890.0	2213851.0	4000000.0	529.0	3.0	0.92	1.37	1.13	0.0799999999999	7.72	0.51	0.790000000001	0.14	8.66	0.389999999999	2.43	1.54	0.62	AAA319.CD3.X19.Y1.tile.tissue.png	185	1	2000	185	5a0675010f25c633e4fe6d8edf868a88	0	0	0	0	0	0	0	0	0	0	0	0	0	/home/dhl_ec/bnelissen/Slides/CD3_manuscript/CD3_slides/AAA319.CD3/AAA319.CD3.run1	255	0.7	0.06	0.7	0.06	-9.54604928356	-11.9570667093	4.86389461212	0.570683125
27364.0	464818.0	10149.0	9238.0	464818.0	4000000.0	201.0	9.0	0.95	1.64	1.16	0.0500000000002	6.82	0.57	1.19	0.22	7.14	0.219999999999	2.08	2.31	0.52	AAA319.CD3.X19.Y10.tile.tissue.png	186	1	2000	186	ce748fe5c72b081fac22ccec9857628d	0	0	0	0	0	0	0	0	0	0	0	0	0	/home/dhl_ec/bnelissen/Slides/CD3_manuscript/CD3_slides/AAA319.CD3/AAA319.CD3.run1	255	0.7	0.06	0.7	0.06	-9.18066738631	-12.2680559818	2.32866150523	0.130979832031
71022.0	1720969.0	29203.0	10805.0	1720969.0	4000000.0	582.0	8.0	2.5	2.22	1.14	0.0700000000006	6.94	0.38	0.74	0.150000000001	8.51	0.44	3.16	1.57	0.59	AAA319.CD3.X19.Y11.tile.tissue.png	187	1	2000	187	4adad5145704ea7ff0ee24850baa6d72	0	0	0	0	0	0	0	0	0	0	0	0	0	/home/dhl_ec/bnelissen/Slides/CD3_manuscript/CD3_slides/AAA319.CD3/AAA319.CD3.run1	255	0.7	0.06	0.7	0.06	-8.56538168309	-11.5098879022	1.19203446749	0.163358035156
415.0	6720.0	105.0	550.0	6720.0	4000000.0	1.0	2.0	3.15	2.57	1.18	0.0500000000002	6.43	0.37	0.73	0.22	6.33	0.2	2.02	1.48	0.56	AAA319.CD3.X19.Y12.tile.tissue.png	188	1	2000	188	7bfe7112e9defdfa8c13c847dfec04f0	0	0	0	0	0	0	0	0	0	0	0	0	0	/home/dhl_ec/bnelissen/Slides/CD3_manuscript/CD3_slides/AAA319.CD3/AAA319.CD3.run1	255	0.7	0.06	0.7	0.06	-8.9585122709	-11.739449661	1.78845409194	0.0212909571533
173.0	14722.0	107.0	1018.0	14722.0	4000000.0	2.0	3.0	1.96	3.16	1.74	0.0699999999997	8.02	0.55	0.839999999999	0.21	6.88	0.3	3.09	2.25	1.04	AAA319.CD3.X19.Y13.tile.tissue.png	189	1	2000	189	cfb3d2b5503c595eef9dd962dda52f4e	0	0	0	0	0	0	0	0	0	0	0	0	0	/home/dhl_ec/bnelissen/Slides/CD3_manuscript/CD3_slides/AAA319.CD3/AAA319.CD3.run1	255	0.7	0.06	0.7	0.06	-8.11670000608	-11.8213442538	0.940545316462	0.0281676274414
0.0	0.0	0.0	0.0	0.0	4000000.0	0.0	0.0	2.41	1.43	1.74	0.0599999999995	6.12	0.3	0.75	0.22	4.46	0.2	2.99	2.3	1.17	AAA319.CD3.X19.Y14.tile.tissue.png	190	1	2000	190	02f1c9f0506fabdb7807bebcd27c9492	0	0	0	0	0	0	0	0	0	0	0	0	0	/home/dhl_ec/bnelissen/Slides/CD3_manuscript/CD3_slides/AAA319.CD3/AAA319.CD3.run1	255	1.0	0.06	1.0	0.06	0.0	-12.0186656913	0.0	0.034173556366
112.0	11656.0	69.0	972.0	11656.0	4000000.0	2.0	4.0	1.8	2.24	1.14	0.0599999999995	6.51	0.360000000001	0.75	0.22	6.9	0.21	2.09	1.54	1.34	AAA319.CD3.X19.Y15.tile.tissue.png	191	1	2000	191	aa8b3f748bd2c585fd8967bcf3a7236d	0	0	0	0	0	0	0	0	0	0	0	0	0	/home/dhl_ec/bnelissen/Slides/CD3_manuscript/CD3_slides/AAA319.CD3/AAA319.CD3.run1	255	0.7	0.06	0.7	0.06	-8.80665290511	-12.6155419236	1.76023630623	0.0514684991455
0.0	25128.0	0.0	1011.0	25128.0	4000000.0	0.0	2.0	1.72	2.92	1.18	0.0599999999995	6.86	0.38	0.76	0.22	5.85	0.219999999999	3.04	1.48	0.820000000001	AAA319.CD3.X19.Y16.tile.tissue.png	192	1	2000	192	9315156fbb693a49d090b1175d6ec62b	0	0	0	0	0	0	0	0	0	0	0	0	0	/home/dhl_ec/bnelissen/Slides/CD3_manuscript/CD3_slides/AAA319.CD3/AAA319.CD3.run1	255	0.7	0.06	0.7	0.06	0.0	-11.5418764823	0.0356467659023	0.100821031952
150.0	5299.0	65.0	578.0	5299.0	4000000.0	1.0	3.0	2.3	1.53	1.07	0.0499999999993	6.68	0.56	1.19	0.320000000001	8.96	0.3	3.1	2.39	1.04	AAA319.CD3.X19.Y17.tile.tissue.png	193	1	2000	193	326cf232246adf67de6ad741e08b6431	0	0	0	0	0	0	0	0	0	0	0	0	0	/home/dhl_ec/bnelissen/Slides/CD3_manuscript/CD3_slides/AAA319.CD3/AAA319.CD3.run1	255	0.7	0.06	0.7	0.06	-9.52533828256	-11.6134627257	4.56973305239	0.181302169067
80558.0	1976770.0	26624.0	14529.0	1976770.0	4000000.0	493.0	8.0	2.95	2.04	1.18	0.0500000000002	7.34	0.389999999999	0.77	0.15	12.81	0.309999999999	2.21	1.67	0.759999999999	AAA319.CD3.X19.Y18.tile.tissue.png	194	1	2000	194	74f73591f417a04ff8b8fac9b01527e3	0	0	0	0	0	0	0	0	0	0	0	0	0	/home/dhl_ec/bnelissen/Slides/CD3_manuscript/CD3_slides/AAA319.CD3/AAA319.CD3.run1	255	0.7	0.06	0.7	0.06	-9.00595268811	-11.840486587	1.48238362753	0.5316204375
27887.0	748097.0	10215.0	9770.0	748097.0	4000000.0	187.0	6.0	1.43	2.24	1.84	0.0900000000001	9.57	0.38	0.77	0.190000000001	7.48	0.25	2.12	1.49	0.8	AAA319.CD3.X19.Y19.tile.tissue.png	195	1	2000	195	dc2e05dc2ce034b63fe5d206f587fe76	0	0	0	0	0	0	0	0	0	0	0	0	0	/home/dhl_ec/bnelissen/Slides/CD3_manuscript/CD3_slides/AAA319.CD3/AAA319.CD3.run1	255	0.7	0.06	0.7	0.06	-8.86359086781	-11.6285129711	2.30938655376	0.84439121875
53169.0	3977636.0	23949.0	8434.0	3977636.0	4000000.0	522.0	1.0	2.51	1.93	1.15	0.0500000000002	12.39	0.37	0.739999999999	0.0600000000004	9.97	0.37	2.13	1.49	0.649999999999	AAA319.CD3.X19.Y2.tile.tissue.png	196	1	2000	196	29b51eb8c44bdb588a4be9a7a859ef78	0	0	0	0	0	0	0	0	0	0	0	0	0	/home/dhl_ec/bnelissen/Slides/CD3_manuscript/CD3_slides/AAA319.CD3/AAA319.CD3.run1	255	0.7	0.0629084982684	0.7	0.0629084982684	-9.50379077737	-11.625833438	1.96345369452	0.212973058594
124725.0	3887499.0	48316.0	11944.0	3887499.0	4000000.0	968.0	1.0	2.36	3.6	1.13	0.0599999999995	8.27	0.59	1.36	0.1	14.94	0.58	3.31	2.45	0.650000000001	AAA319.CD3.X19.Y3.tile.tissue.png	197	1	2000	197	62fc20a483351a6c5067eb2873a12d1a	0	0	0	0	0	0	0	0	0	0	0	0	0	/home/dhl_ec/bnelissen/Slides/CD3_manuscript/CD3_slides/AAA319.CD3/AAA319.CD3.run1	255	0.7	0.06	0.7	0.06	-9.88737033659	-12.3175079032	3.38990141388	0.399594871094
92167.0	3633545.0	38476.0	16628.0	3633545.0	4000000.0	771.0	1.0	3.01	2.14	1.08	0.0500000000002	7.15	0.37	0.73	0.0999999999995	13.59	0.54	3.34	2.34	0.67	AAA319.CD3.X19.Y4.tile.tissue.png	198	1	2000	198	51be5ba98a46303f4505fe31c5826868	0	0	0	0	0	0	0	0	0	0	0	0	0	/home/dhl_ec/bnelissen/Slides/CD3_manuscript/CD3_slides/AAA319.CD3/AAA319.CD3.run1	255	0.7	0.0627681602215	0.7	0.0627681602215	-9.48446057354	-12.6683269174	2.88630252888	0.313682515625
95397.0	1851138.0	38695.0	12400.0	1851138.0	4000000.0	756.0	4.0	3.33	2.46	1.59	0.0699999999997	9.67	0.56	1.2	0.2	10.03	0.309999999999	2.23	2.32	0.690000000001	AAA319.CD3.X19.Y5.tile.tissue.png	199	1	2000	199	9f48fb013d5d3d77c5a3706002281b1b	0	0	0	0	0	0	0	0	0	0	0	0	0	/home/dhl_ec/bnelissen/Slides/CD3_manuscript/CD3_slides/AAA319.CD3/AAA319.CD3.run1	255	0.7	0.06	0.7	0.06	-9.59053108747	-12.2525596214	3.07611131378	0.272370773437
152717.0	2433286.0	62383.0	9073.0	2433286.0	4000000.0	1210.0	3.0	3.86	2.15	1.19	0.0699999999997	10.81	0.559999999999	1.21	0.17	13.57	0.5	3.31	2.29	0.62	AAA319.CD3.X19.Y6.tile.tissue.png	200	1	2000	200	c0cf536763a4c0d5b2076fd59d2b5902	0	0	0	0	0	0	0	0	0	0	0	0	0	/home/dhl_ec/bnelissen/Slides/CD3_manuscript/CD3_slides/AAA319.CD3/AAA319.CD3.run1	255	0.7	0.06	0.7	0.06	-8.99690644107	-11.6332727495	1.75379563087	0.190154371094
54281.0	1015727.0	23007.0	6424.0	1015727.0	4000000.0	445.0	1.0	3.55	1.93	1.75	0.0599999999995	10.21	0.55	1.19	0.25	10.87	0.38	3.24	2.29	0.59	AAA319.CD3.X19.Y7.tile.tissue.png	201	1	2000	201	58eaa99cfbf58fff3fa490c62c6499c8	0	0	0	0	0	0	0	0	0	0	0	0	0	/home/dhl_ec/bnelissen/Slides/CD3_manuscript/CD3_slides/AAA319.CD3/AAA319.CD3.run1	255	0.7	0.06	0.7	0.06	-8.88146285016	-11.4619901491	1.54692814076	0.118294542969
0.0	0.0	0.0	0.0	0.0	4000000.0	0.0	0.0	2.03	1.58	1.15	0.0500000000002	6.39	0.3	0.749999999999	0.219999999999	4.64	0.13	2.01	1.56	0.55	AAA319.CD3.X19.Y8.tile.tissue.png	202	1	2000	202	b6ea19781e861ad44ee0280c924b485a	0	0	0	0	0	0	0	0	0	0	0	0	0	/home/dhl_ec/bnelissen/Slides/CD3_manuscript/CD3_slides/AAA319.CD3/AAA319.CD3.run1	255	1.0	0.06	1.0	0.06	0.0	-11.319595021	0.0	0.0901563201051
138.0	1750.0	69.0	190.0	1750.0	4000000.0	2.0	1.0	3.7	2.62	1.22	0.0500000000002	6.65	0.38	0.749999999999	0.22	6.46	0.309999999999	3.09	2.36	0.64	AAA319.CD3.X19.Y9.tile.tissue.png	203	1	2000	203	fa913d0fc619006c4bb12fecc40ae8b7	0	0	0	0	0	0	0	0	0	0	0	0	0	/home/dhl_ec/bnelissen/Slides/CD3_manuscript/CD3_slides/AAA319.CD3/AAA319.CD3.run1	255	0.7	0.06	0.7	0.06	-8.63494815608	-12.1975039028	1.55628255108	0.0592324512024
141975.0	3269846.0	60408.0	14365.0	3269846.0	4000000.0	1216.0	1.0	2.57	2.56	1.14	0.0500000000002	7.81	0.37	0.75	0.0900000000001	10.37	0.37	2.16	1.47	0.650000000001	AAA319.CD3.X2.Y10.tile.tissue.png	204	1	2000	204	12646d156a385df1f66fde678b209073	0	0	0	0	0	0	0	0	0	0	0	0	0	/home/dhl_ec/bnelissen/Slides/CD3_manuscript/CD3_slides/AAA319.CD3/AAA319.CD3.run1	255	0.7	0.0602818656918	0.7	0.0602818656918	-9.68212876968	-12.1777281907	5.43509704151	0.521934125
58723.0	850449.0	23998.0	13149.0	850449.0	4000000.0	481.0	5.0	3.4	2.31	1.12	0.0600000000004	6.76	0.37	0.749999999999	0.179999999999	7.73	0.26	2.91	1.55	0.399999999999	AAA319.CD3.X2.Y11.tile.tissue.png	205	1	2000	205	41b1e367a858420081de9fc0f36dd9d8	0	0	0	0	0	0	0	0	0	0	0	0	0	/home/dhl_ec/bnelissen/Slides/CD3_manuscript/CD3_slides/AAA319.CD3/AAA319.CD3.run1	255	0.7	0.06	0.7	0.06	-9.49191232504	-11.8799745186	4.38460607922	0.577601992187
0.0	0.0	0.0	0.0	0.0	4000000.0	0.0	0.0	2.74	2.2	1.17	0.0599999999995	6.54	0.53	1.56	0.35	4.83	0.13	3.08	2.42	0.589999999999	AAA319.CD3.X2.Y12.tile.tissue.png	206	1	2000	206	acfde7f2a53057a47f22b52ae0385a9f	0	0	0	0	0	0	0	0	0	0	0	0	0	/home/dhl_ec/bnelissen/Slides/CD3_manuscript/CD3_slides/AAA319.CD3/AAA319.CD3.run1	255	1.0	0.06	1.0	0.06	0.0	-10.5705807138	0.0	2.40125838108
0.0	0.0	0.0	0.0	0.0	4000000.0	0.0	0.0	2.67	2.7	1.14	0.0600000000004	6.49	0.299999999999	0.89	0.219999999999	4.67	0.13	1.98	1.52	0.529999999999	AAA319.CD3.X2.Y6.tile.tissue.png	207	1	2000	207	540bca48379ba464e1a721df92fc6364	0	0	0	0	0	0	0	0	0	0	0	0	0	/home/dhl_ec/bnelissen/Slides/CD3_manuscript/CD3_slides/AAA319.CD3/AAA319.CD3.run1	255	1.0	0.06	1.0	0.06	0.0	-11.8985808687	0.0	4.543033665
0.0	0.0	0.0	0.0	0.0	4000000.0	0.0	0.0	2.64	2.56	1.34	0.0600000000004	5.45	0.29	0.869999999999	0.22	4.43	0.129999999999	1.94	1.47	0.35	AAA319.CD3.X2.Y7.tile.tissue.png	208	1	2000	208	7ccf03da4c3c25a63a685718662c7b05	0	0	0	0	0	0	0	0	0	0	0	0	0	/home/dhl_ec/bnelissen/Slides/CD3_manuscript/CD3_slides/AAA319.CD3/AAA319.CD3.run1	255	1.0	0.06	1.0	0.06	0.0	0.0	0.0	4.252956
8531.0	354170.0	3524.0	4449.0	354170.0	4000000.0	66.0	1.0	2.71	2.2	1.1	0.0600000000004	6.51	0.38	0.780000000001	0.200000000001	6.62	0.219999999999	2.08	1.47	0.37	AAA319.CD3.X2.Y8.tile.tissue.png	209	1	2000	209	3a6910e5edd20cc985e7a2454feafa55	0	0	0	0	0	0	0	0	0	0	0	0	0	/home/dhl_ec/bnelissen/Slides/CD3_manuscript/CD3_slides/AAA319.CD3/AAA319.CD3.run1	255	0.7	0.06	0.7	0.06	-9.68389079537	-12.1451798104	5.39798015615	0.797307464844
75178.0	3597949.0	31974.0	9731.0	3597949.0	4000000.0	637.0	1.0	3.22	2.42	1.15	0.0499999999993	7.95	0.36	0.750000000001	0.0700000000006	9.63	0.55	2.13	1.48	0.659999999999	AAA319.CD3.X2.Y9.tile.tissue.png	210	1	2000	210	8d37533ef7fd0a17762d2cad6fbf86a3	0	0	0	0	0	0	0	0	0	0	0	0	0	/home/dhl_ec/bnelissen/Slides/CD3_manuscript/CD3_slides/AAA319.CD3/AAA319.CD3.run1	255	0.7	0.06	0.7	0.06	-9.80513522643	-12.4190513456	5.48365531362	0.64638425
440.0	3762.0	195.0	394.0	3762.0	4000000.0	3.0	2.0	2.48	1.22	1.1	0.0600000000004	6.43	0.36	1.09	0.22	6.64	0.22	2.11	1.57	0.55	AAA319.CD3.X20.Y1.tile.tissue.png	211	1	2000	211	6692511769ba79784eb9c8058e5afed2	0	0	0	0	0	0	0	0	0	0	0	0	0	/home/dhl_ec/bnelissen/Slides/CD3_manuscript/CD3_slides/AAA319.CD3/AAA319.CD3.run1	255	0.7	0.06	0.7	0.06	-10.2360535798	-12.5767576691	8.07674151985	0.646244390564
58351.0	1766583.0	26686.0	13338.0	1766583.0	4000000.0	570.0	4.0	2.72	2.75	1.16	0.0500000000002	7.31	0.559999999999	1.2	0.21	10.26	0.43	3.32	2.45	0.66	AAA319.CD3.X20.Y10.tile.tissue.png	212	1	2000	212	e9de8220951dc1176691f205901b77f5	0	0	0	0	0	0	0	0	0	0	0	0	0	/home/dhl_ec/bnelissen/Slides/CD3_manuscript/CD3_slides/AAA319.CD3/AAA319.CD3.run1	255	0.7	0.06	0.7	0.06	-8.72321145455	-11.7000687422	1.57983975361	0.199869464844
100050.0	1599761.0	39708.0	8450.0	1599761.0	4000000.0	761.0	2.0	2.91	2.6	1.16	0.0500000000002	6.88	0.39	0.759999999999	0.16	8.78	0.31	2.16	1.53	0.420000000001	AAA319.CD3.X20.Y11.tile.tissue.png	213	1	2000	213	b5f53e2dc568e84fba21fe592877d218	0	0	0	0	0	0	0	0	0	0	0	0	0	/home/dhl_ec/bnelissen/Slides/CD3_manuscript/CD3_slides/AAA319.CD3/AAA319.CD3.run1	255	0.7	0.06	0.7	0.06	-9.13170723415	-12.0444911991	2.2353519148	0.216454970703
0.0	16649.0	0.0	830.0	16649.0	4000000.0	0.0	1.0	2.66	2.53	1.19	0.0500000000002	6.64	0.370000000001	0.74	0.22	5.78	0.14	2.07	1.53	1.92	AAA319.CD3.X20.Y12.tile.tissue.png	214	1	2000	214	5c88f52f81c14229f0838b2ee1bbd78c	0	0	0	0	0	0	0	0	0	0	0	0	0	/home/dhl_ec/bnelissen/Slides/CD3_manuscript/CD3_slides/AAA319.CD3/AAA319.CD3.run1	255	0.7	0.06	0.7	0.06	0.0	-12.1076036732	0.0456232238986	0.0264763184509
444.0	9507.0	166.0	780.0	9507.0	4000000.0	4.0	3.0	2.06	2.15	1.16	0.0500000000002	6.96	0.38	0.72	0.22	6.7	0.21	2.09	1.53	0.630000000001	AAA319.CD3.X20.Y13.tile.tissue.png	215	1	2000	215	eb3e9588e11c1d83bfd65f1d319b31b1	0	0	0	0	0	0	0	0	0	0	0	0	0	/home/dhl_ec/bnelissen/Slides/CD3_manuscript/CD3_slides/AAA319.CD3/AAA319.CD3.run1	255	0.7	0.06	0.7	0.06	-8.95382138994	-12.024232258	1.52960797436	0.0282460449219
0.0	4767.0	0.0	426.0	4767.0	4000000.0	0.0	2.0	4.15	3.11	1.18	0.0500000000002	6.85	0.37	0.73	0.21	5.57	0.13	2.0	1.48	0.8	AAA319.CD3.X20.Y14.tile.tissue.png	216	1	2000	216	1c7f77923ac00bd4313c1a10fc465350	0	0	0	0	0	0	0	0	0	0	0	0	0	/home/dhl_ec/bnelissen/Slides/CD3_manuscript/CD3_slides/AAA319.CD3/AAA319.CD3.run1	255	0.7	0.06	0.7	0.06	0.0	-12.3595070862	2.65244126285	0.0286797237549
0.0	7318.0	0.0	668.0	7318.0	4000000.0	0.0	2.0	2.69	2.34	1.83	0.0799999999999	9.93	0.57	1.32	0.35	8.94	0.22	3.09	2.32	1.68	AAA319.CD3.X20.Y15.tile.tissue.png	217	1	2000	217	3e55f40c70497498e2c3f83b7ac98946	0	0	0	0	0	0	0	0	0	0	0	0	0	/home/dhl_ec/bnelissen/Slides/CD3_manuscript/CD3_slides/AAA319.CD3/AAA319.CD3.run1	255	0.7	0.06	0.7	0.06	-7.04496181496	-12.1586843631	0.611347633609	0.0374925515747
96.0	6683.0	43.0	638.0	6683.0	4000000.0	1.0	3.0	2.38	2.17	1.1	0.0500000000002	6.93	0.39	0.75	0.22	6.59	0.21	2.05	1.52	1.0	AAA319.CD3.X20.Y16.tile.tissue.png	218	1	2000	218	3d3f01e3f580d47341a8890a871a4dda	0	0	0	0	0	0	0	0	0	0	0	0	0	/home/dhl_ec/bnelissen/Slides/CD3_manuscript/CD3_slides/AAA319.CD3/AAA319.CD3.run1	255	0.7	0.06	0.7	0.06	-9.58098763201	-12.2313630343	3.79870579062	0.0981581271973
108.0	5559.0	50.0	500.0	5559.0	4000000.0	1.0	2.0	2.09	1.86	1.75	0.0600000000004	6.62	0.37	0.73	0.21	6.31	0.200000000001	2.02	1.48	0.98	AAA319.CD3.X20.Y17.tile.tissue.png	219	1	2000	219	1e833154fe8f4973138768ee5fe14182	0	0	0	0	0	0	0	0	0	0	0	0	0	/home/dhl_ec/bnelissen/Slides/CD3_manuscript/CD3_slides/AAA319.CD3/AAA319.CD3.run1	255	0.7	0.06	0.7	0.06	-8.7875530796	-12.3961530571	2.95930457694	0.148420515137
15478.0	234954.0	6062.0	4901.0	234954.0	4000000.0	115.0	8.0	3.83	1.36	1.14	0.0599999999995	6.76	0.41	0.759999999999	0.21	6.96	0.33	3.1	1.47	2.0	AAA319.CD3.X20.Y18.tile.tissue.png	220	1	2000	220	42bd5b2edbc2e334188a8b66701dc4e4	0	0	0	0	0	0	0	0	0	0	0	0	0	/home/dhl_ec/bnelissen/Slides/CD3_manuscript/CD3_slides/AAA319.CD3/AAA319.CD3.run1	255	0.7	0.06	0.7	0.06	-9.46599313883	-11.6218224509	3.76279357678	0.755434773437
9424.0	100972.0	3825.0	2619.0	100972.0	4000000.0	72.0	4.0	1.51	1.89	1.21	0.0599999999995	7.14	0.39	0.83	0.22	6.83	0.31	3.2	2.32	0.67	AAA319.CD3.X20.Y19.tile.tissue.png	221	1	2000	221	8f0fd18baa9eba7d26077f7bc1fe3359	0	0	0	0	0	0	0	0	0	0	0	0	0	/home/dhl_ec/bnelissen/Slides/CD3_manuscript/CD3_slides/AAA319.CD3/AAA319.CD3.run1	255	0.7	0.06	0.7	0.06	-9.20033384229	-12.0421439501	3.93372783473	1.82428832422
22099.0	1083011.0	10508.0	6294.0	1083011.0	4000000.0	218.0	1.0	3.09	2.9	1.19	0.0599999999995	7.91	0.57	1.26	0.26	7.93	0.26	2.14	1.48	0.38	AAA319.CD3.X20.Y2.tile.tissue.png	222	1	2000	222	0cdb3d84e2894fe34f830ddd8a8a1c93	0	0	0	0	0	0	0	0	0	0	0	0	0	/home/dhl_ec/bnelissen/Slides/CD3_manuscript/CD3_slides/AAA319.CD3/AAA319.CD3.run1	255	0.7	0.06	0.7	0.06	-8.89428643129	-11.4177503879	2.4309140614	0.823949976563
46029.0	2073281.0	20132.0	8120.0	2073281.0	4000000.0	417.0	3.0	2.83	2.9	1.78	0.0600000000004	7.27	0.37	0.749999999999	0.139999999999	8.38	0.29	2.14	1.48	0.76	AAA319.CD3.X20.Y3.tile.tissue.png	223	1	2000	223	3bd8a9500cd8a34988ae258321c99f01	0	0	0	0	0	0	0	0	0	0	0	0	0	/home/dhl_ec/bnelissen/Slides/CD3_manuscript/CD3_slides/AAA319.CD3/AAA319.CD3.run1	255	0.7	0.06	0.7	0.06	-9.15818735246	-11.4807286186	2.8108852308	0.284208859375
49549.0	1508682.0	19870.0	9039.0	1508682.0	4000000.0	390.0	5.0	1.72	2.14	1.8	0.0699999999997	7.91	0.36	0.740000000001	0.16	7.98	0.47	3.17	1.54	1.74	AAA319.CD3.X20.Y4.tile.tissue.png	224	1	2000	224	c26e177a2668b493403182286ddb5e0b	0	0	0	0	0	0	0	0	0	0	0	0	0	/home/dhl_ec/bnelissen/Slides/CD3_manuscript/CD3_slides/AAA319.CD3/AAA319.CD3.run1	255	0.7	0.06	0.7	0.06	-9.00458485594	-11.2462349862	2.91003157894	0.241526054687
2363.0	28489.0	814.0	1872.0	28489.0	4000000.0	17.0	4.0	1.35	1.55	1.81	0.0899999999992	10.18	0.62	1.34	0.33	9.45	0.34	2.33	1.51	0.76	AAA319.CD3.X20.Y5.tile.tissue.png	225	1	2000	225	4ee9996d7db3392447bc027aff1d857d	0	0	0	0	0	0	0	0	0	0	0	0	0	/home/dhl_ec/bnelissen/Slides/CD3_manuscript/CD3_slides/AAA319.CD3/AAA319.CD3.run1	255	0.7	0.06	0.7	0.06	-9.95943961434	-11.77329862	3.90501091753	0.56097878125
0.0	22685.0	0.0	666.0	22685.0	4000000.0	0.0	1.0	2.37	2.34	1.75	0.0799999999999	9.51	0.58	1.22	0.309999999999	7.9	0.21	3.09	2.3	1.02	AAA319.CD3.X20.Y6.tile.tissue.png	226	1	2000	226	ed79c3c9f5a8a97b520ec8826dc3486d	0	0	0	0	0	0	0	0	0	0	0	0	0	/home/dhl_ec/bnelissen/Slides/CD3_manuscript/CD3_slides/AAA319.CD3/AAA319.CD3.run1	255	0.7	0.06	0.7	0.06	0.0	-10.3830602816	0.0764333589187	1.61648478326
270.0	11576.0	72.0	1003.0	11576.0	4000000.0	1.0	4.0	2.79	1.27	1.17	0.0499999999993	6.63	0.43	1.33	0.320000000001	7.43	0.21	2.02	1.49	1.23	AAA319.CD3.X20.Y7.tile.tissue.png	227	1	2000	227	026dc758ef529e610bceabc18de5b490	0	0	0	0	0	0	0	0	0	0	0	0	0	/home/dhl_ec/bnelissen/Slides/CD3_manuscript/CD3_slides/AAA319.CD3/AAA319.CD3.run1	255	0.7	0.06	0.7	0.06	-9.85517308428	-12.6058125264	5.40422163046	0.131035999268
32934.0	441630.0	12692.0	9219.0	441630.0	4000000.0	238.0	3.0	1.74	1.57	1.15	0.04	7.61	0.58	1.23	0.3	10.19	0.36	3.3	2.18	0.56	AAA319.CD3.X20.Y8.tile.tissue.png	228	1	2000	228	e5c1ae3e035036b27cc1e94fcd2898cf	0	0	0	0	0	0	0	0	0	0	0	0	0	/home/dhl_ec/bnelissen/Slides/CD3_manuscript/CD3_slides/AAA319.CD3/AAA319.CD3.run1	255	0.7	0.06	0.7	0.06	-10.0295347663	-12.5554712546	4.670268896	0.210902796875
43693.0	1435722.0	19086.0	9551.0	1435722.0	4000000.0	388.0	1.0	0.910000000001	2.38	1.22	0.0699999999997	7.28	0.38	0.74	0.16	7.88	0.28	2.14	1.49	0.84	AAA319.CD3.X20.Y9.tile.tissue.png	229	1	2000	229	8fb8c5c3ab6b6d04b4cec368fe102285	0	0	0	0	0	0	0	0	0	0	0	0	0	/home/dhl_ec/bnelissen/Slides/CD3_manuscript/CD3_slides/AAA319.CD3/AAA319.CD3.run1	255	0.7	0.06	0.7	0.06	-10.0076858254	-12.5284265037	3.42481237479	0.246915234375
148808.0	2592818.0	59243.0	11897.0	2592818.0	4000000.0	1126.0	2.0	2.49	1.94	1.13	0.0500000000002	7.04	0.38	0.74	0.11	13.15	0.53	3.52	2.36	0.659999999999	AAA319.CD3.X21.Y10.tile.tissue.png	230	1	2000	230	671001c7c771bb4ba564e8ee62c623e6	0	0	0	0	0	0	0	0	0	0	0	0	0	/home/dhl_ec/bnelissen/Slides/CD3_manuscript/CD3_slides/AAA319.CD3/AAA319.CD3.run1	255	0.7	0.06	0.7	0.06	-9.60025383733	-12.4266988257	3.03076182835	0.390744042969
10017.0	170416.0	3708.0	3603.0	170416.0	4000000.0	71.0	6.0	3.38	1.97	1.79	0.0700000000006	7.55	0.38	0.75	0.22	6.91	0.22	2.18	1.55	0.38	AAA319.CD3.X21.Y11.tile.tissue.png	231	1	2000	231	719f063bbc6666af794e07a86b64326e	0	0	0	0	0	0	0	0	0	0	0	0	0	/home/dhl_ec/bnelissen/Slides/CD3_manuscript/CD3_slides/AAA319.CD3/AAA319.CD3.run1	255	0.7	0.06	0.7	0.06	-9.50125170385	-12.8271492691	1.6504996124	0.108544390625
207.0	4536.0	81.0	438.0	4536.0	4000000.0	1.0	2.0	2.85	2.45	1.2	0.0500000000002	6.99	0.37	0.73	0.219999999999	6.71	0.22	2.09	1.58	0.389999999999	AAA319.CD3.X21.Y12.tile.tissue.png	232	1	2000	232	79f623548e64ece95ddd71ad3e8c2ba7	0	0	0	0	0	0	0	0	0	0	0	0	0	/home/dhl_ec/bnelissen/Slides/CD3_manuscript/CD3_slides/AAA319.CD3/AAA319.CD3.run1	255	0.7	0.06	0.7	0.06	-9.20177852615	-12.0750256163	2.25882323436	0.0390365993652
178.0	62293.0	71.0	2567.0	62293.0	4000000.0	1.0	5.0	2.3	2.26	1.15	0.0600000000004	6.93	0.38	0.77	0.22	6.79	0.22	2.11	1.53	0.389999999999	AAA319.CD3.X21.Y13.tile.tissue.png	233	1	2000	233	02ddbc033b7efe230156302687576556	0	0	0	0	0	0	0	0	0	0	0	0	0	/home/dhl_ec/bnelissen/Slides/CD3_manuscript/CD3_slides/AAA319.CD3/AAA319.CD3.run1	255	0.7	0.06	0.7	0.06	-7.401816929	-10.4679815238	0.132199386808	0.0399053553467
297.0	33714.0	122.0	2525.0	33714.0	4000000.0	2.0	6.0	2.27	2.59	1.17	0.0500000000002	6.92	0.38	0.76	0.23	6.77	0.21	2.06	1.48	0.4	AAA319.CD3.X21.Y14.tile.tissue.png	234	1	2000	234	535783f64a1b85c9065318641df64138	0	0	0	0	0	0	0	0	0	0	0	0	0	/home/dhl_ec/bnelissen/Slides/CD3_manuscript/CD3_slides/AAA319.CD3/AAA319.CD3.run1	255	0.7	0.06	0.7	0.06	-7.6908050777	-11.8178757752	0.72828612807	0.0422765292969
705.0	29235.0	188.0	2248.0	29235.0	4000000.0	2.0	8.0	2.75	2.32	1.22	0.0499999999993	6.88	0.39	0.740000000001	0.22	6.78	0.21	2.1	1.54	0.39	AAA319.CD3.X21.Y15.tile.tissue.png	235	1	2000	235	e8255bb3bfcf4db2017827872b6e656e	0	0	0	0	0	0	0	0	0	0	0	0	0	/home/dhl_ec/bnelissen/Slides/CD3_manuscript/CD3_slides/AAA319.CD3/AAA319.CD3.run1	255	0.7	0.06	0.7	0.06	-8.82517407422	-11.8912383789	1.03349626808	0.0453377905273
0.0	9138.0	0.0	922.0	9138.0	4000000.0	0.0	4.0	2.98	3.11	1.2	0.0500000000002	6.95	0.379999999999	0.74	0.22	5.72	0.14	2.04	1.53	0.37	AAA319.CD3.X21.Y16.tile.tissue.png	236	1	2000	236	d821f574ee3164bb4b4a64006b597597	0	0	0	0	0	0	0	0	0	0	0	0	0	/home/dhl_ec/bnelissen/Slides/CD3_manuscript/CD3_slides/AAA319.CD3/AAA319.CD3.run1	255	0.7	0.06	0.7	0.06	0.0	-12.46229603	0.992650880937	0.0631383041382
0.0	0.0	0.0	0.0	0.0	4000000.0	0.0	0.0	3.54	2.09	1.77	0.0799999999999	9.15	0.46	1.2	0.320000000001	6.8	0.2	3.08	2.37	0.61	AAA319.CD3.X21.Y17.tile.tissue.png	237	1	2000	237	48dab448ff2faec82f9109d81eb5108c	0	0	0	0	0	0	0	0	0	0	0	0	0	/home/dhl_ec/bnelissen/Slides/CD3_manuscript/CD3_slides/AAA319.CD3/AAA319.CD3.run1	255	1.0	0.06	1.0	0.06	0.0	-11.9778328391	0.0	0.0924603291931
180.0	5165.0	83.0	562.0	5165.0	4000000.0	1.0	3.0	4.05	2.3	1.74	0.0799999999999	7.21	0.389999999999	0.889999999999	0.219999999999	6.69	0.21	2.08	1.52	0.38	AAA319.CD3.X21.Y18.tile.tissue.png	238	1	2000	238	ba4f622161e82b9a5683c0e8e7809f52	0	0	0	0	0	0	0	0	0	0	0	0	0	/home/dhl_ec/bnelissen/Slides/CD3_manuscript/CD3_slides/AAA319.CD3/AAA319.CD3.run1	255	0.7	0.06	0.7	0.06	-9.30531165484	-12.3236254645	3.8654857872	3.65436704175
0.0	0.0	0.0	0.0	0.0	4000000.0	0.0	0.0	4.16	2.33	1.18	0.0600000000004	5.91	0.3	0.92	0.23	4.68	0.15	2.0	1.52	0.349999999999	AAA319.CD3.X21.Y3.tile.tissue.png	239	1	2000	239	36dd35b5a7b7cde9a503153aadcf1975	0	0	0	0	0	0	0	0	0	0	0	0	0	/home/dhl_ec/bnelissen/Slides/CD3_manuscript/CD3_slides/AAA319.CD3/AAA319.CD3.run1	255	1.0	0.06	1.0	0.06	0.0	0.0	0.0	2.28801675
4758.0	94502.0	2313.0	2667.0	94502.0	4000000.0	46.0	1.0	2.33	2.19	1.22	0.0799999999999	9.0	0.38	0.870000000001	0.23	6.51	0.31	3.45	2.53	0.55	AAA319.CD3.X21.Y4.tile.tissue.png	240	1	2000	240	d1ea6762aac4c7d48510237369e1ae34	0	0	0	0	0	0	0	0	0	0	0	0	0	/home/dhl_ec/bnelissen/Slides/CD3_manuscript/CD3_slides/AAA319.CD3/AAA319.CD3.run1	255	0.7	0.06	0.7	0.06	-9.72850557275	-12.4116431914	6.10267949811	0.995994952148
5976.0	138036.0	2467.0	4882.0	138036.0	4000000.0	50.0	7.0	3.4	1.69	1.33	0.0600000000004	7.06	0.37	0.87	0.21	6.81	0.22	2.08	1.48	0.52	AAA319.CD3.X21.Y5.tile.tissue.png	241	1	2000	241	0782cb1ba0698d0e0775f014ea332402	0	0	0	0	0	0	0	0	0	0	0	0	0	/home/dhl_ec/bnelissen/Slides/CD3_manuscript/CD3_slides/AAA319.CD3/AAA319.CD3.run1	255	0.7	0.06	0.7	0.06	-9.85330399484	-12.6479520463	3.77946022814	1.08963248047
0.0	0.0	0.0	0.0	0.0	4000000.0	0.0	0.0	3.32	2.44	1.75	0.0800000000008	7.97	0.47	1.43	0.320000000001	5.34	0.19	2.99	2.31	0.54	AAA319.CD3.X21.Y6.tile.tissue.png	242	1	2000	242	2c0d517c27241ecccb64986b43a2a656	0	0	0	0	0	0	0	0	0	0	0	0	0	/home/dhl_ec/bnelissen/Slides/CD3_manuscript/CD3_slides/AAA319.CD3/AAA319.CD3.run1	255	1.0	0.06	1.0	0.06	0.0	0.0	0.0	1.293005125
0.0	0.0	0.0	0.0	0.0	4000000.0	0.0	0.0	2.74	1.66	1.7	0.0599999999995	6.9	0.46	1.41	0.31	6.53	0.13	3.31	2.57	0.56	AAA319.CD3.X21.Y7.tile.tissue.png	243	1	2000	243	1e05f0291d1404450b3fa7535d8fa68f	0	0	0	0	0	0	0	0	0	0	0	0	0	/home/dhl_ec/bnelissen/Slides/CD3_manuscript/CD3_slides/AAA319.CD3/AAA319.CD3.run1	255	1.0	0.06	1.0	0.06	0.0	-11.9863851198	0.0	2.09718347089
439.0	9692.0	185.0	958.0	9692.0	4000000.0	3.0	4.0	2.92	2.24	1.85	0.0799999999999	10.11	0.59	1.37	0.35	9.36	0.299999999999	3.12	2.33	0.57	AAA319.CD3.X21.Y8.tile.tissue.png	244	1	2000	244	bcdeffb43af7ae7bb106947539160266	0	0	0	0	0	0	0	0	0	0	0	0	0	/home/dhl_ec/bnelissen/Slides/CD3_manuscript/CD3_slides/AAA319.CD3/AAA319.CD3.run1	255	0.7	0.06	0.7	0.06	-9.88714825878	-12.3780604039	4.11117516344	3.16527695007
83242.0	2505025.0	37277.0	13700.0	2505025.0	4000000.0	771.0	3.0	1.5	1.91	1.73	0.0700000000006	9.01	0.38	0.77	0.12	9.49	0.330000000001	2.2	1.53	0.42	AAA319.CD3.X21.Y9.tile.tissue.png	245	1	2000	245	cac3fd885fc94777ee2255f43b4e2afa	0	0	0	0	0	0	0	0	0	0	0	0	0	/home/dhl_ec/bnelissen/Slides/CD3_manuscript/CD3_slides/AAA319.CD3/AAA319.CD3.run1	255	0.7	0.06	0.7	0.06	-9.43890856855	-12.2432784132	3.23325174826	0.3999105625
0.0	0.0	0.0	0.0	0.0	4000000.0	0.0	0.0	0.919999999999	1.47	1.2	0.0599999999995	6.25	0.3	0.790000000001	0.23	4.52	0.12	1.93	1.49	0.38	AAA319.CD3.X22.Y10.tile.tissue.png	246	1	2000	246	23b2538cc76210a6a2cc84e9fed26d28	0	0	0	0	0	0	0	0	0	0	0	0	0	/home/dhl_ec/bnelissen/Slides/CD3_manuscript/CD3_slides/AAA319.CD3/AAA319.CD3.run1	255	1.0	0.06	1.0	0.06	0.0	-11.4435227277	0.0	4.15378591601
0.0	2220.0	0.0	218.0	2220.0	4000000.0	0.0	1.0	2.39	2.94	1.2	0.0600000000004	6.58	0.38	1.24	0.31	5.68	0.22	3.07	2.3	0.85	AAA319.CD3.X22.Y11.tile.tissue.png	247	1	2000	247	2de3020273af113ef36c5b27b578ae4e	0	0	0	0	0	0	0	0	0	0	0	0	0	/home/dhl_ec/bnelissen/Slides/CD3_manuscript/CD3_slides/AAA319.CD3/AAA319.CD3.run1	255	0.7	0.06	0.7	0.06	0.0	-10.935097731	0.408172359982	3.57036198065
0.0	4512.0	0.0	365.0	4512.0	4000000.0	0.0	1.0	2.7	1.62	1.74	0.0799999999999	9.38	0.549999999999	1.2	0.21	5.69	0.14	1.99	1.49	0.8	AAA319.CD3.X22.Y12.tile.tissue.png	248	1	2000	248	1c0ef6538c596d26ae479faba26e304c	0	0	0	0	0	0	0	0	0	0	0	0	0	/home/dhl_ec/bnelissen/Slides/CD3_manuscript/CD3_slides/AAA319.CD3/AAA319.CD3.run1	255	0.7	0.06	0.7	0.06	0.0	-10.2617474146	0.0216245701972	0.15008922467
261.0	10963.0	144.0	1009.0	10963.0	4000000.0	3.0	4.0	2.04	2.28	1.11	0.0500000000002	6.49	0.37	0.740000000001	0.21	6.35	0.2	2.03	1.48	0.89	AAA319.CD3.X22.Y13.tile.tissue.png	249	1	2000	249	b20b7bc2bae1a2210e8b1907737a9243	0	0	0	0	0	0	0	0	0	0	0	0	0	/home/dhl_ec/bnelissen/Slides/CD3_manuscript/CD3_slides/AAA319.CD3/AAA319.CD3.run1	255	0.7	0.06	0.7	0.06	-8.98912856884	-12.3350551959	2.06941125907	0.0466187922363
0.0	1504.0	0.0	210.0	1504.0	4000000.0	0.0	1.0	2.12	2.55	1.11	0.0500000000002	6.45	0.360000000001	0.74	0.219999999999	5.84	0.13	2.08	1.54	0.900000000001	AAA319.CD3.X22.Y14.tile.tissue.png	250	1	2000	250	f198c1b2936506596804a875e8af2df7	0	0	0	0	0	0	0	0	0	0	0	0	0	/home/dhl_ec/bnelissen/Slides/CD3_manuscript/CD3_slides/AAA319.CD3/AAA319.CD3.run1	255	0.7	0.06	0.7	0.06	0.0	-12.4118522378	1.25406841522	0.0430493383789
0.0	16377.0	0.0	1570.0	16377.0	4000000.0	0.0	8.0	3.12	1.61	1.14	0.0500000000002	6.89	0.39	0.750000000001	0.22	6.25	0.22	3.4	2.59	1.64	AAA319.CD3.X22.Y15.tile.tissue.png	251	1	2000	251	0671cd76d830a5ad68581ae3173d540b	0	0	0	0	0	0	0	0	0	0	0	0	0	/home/dhl_ec/bnelissen/Slides/CD3_manuscript/CD3_slides/AAA319.CD3/AAA319.CD3.run1	255	0.7	0.06	0.7	0.06	-8.44443051425	-12.4376513759	1.47401112286	0.0402142736816
0.0	4454.0	0.0	548.0	4454.0	4000000.0	0.0	3.0	1.45	2.05	1.87	0.0700000000006	9.35	0.55	1.17	0.309999999999	8.43	0.21	3.08	2.31	1.24	AAA319.CD3.X22.Y16.tile.tissue.png	252	1	2000	252	3d8163f122e3a17c09f1ea4b9e0a7efd	0	0	0	0	0	0	0	0	0	0	0	0	0	/home/dhl_ec/bnelissen/Slides/CD3_manuscript/CD3_slides/AAA319.CD3/AAA319.CD3.run1	255	0.7	0.06	0.7	0.06	-8.12774272389	-12.4648990411	1.70737366697	0.0458555390015
329.0	10186.0	132.0	921.0	10186.0	4000000.0	3.0	4.0	2.26	1.79	1.71	0.0700000000006	9.5	0.559999999999	1.22	0.31	6.51	0.3	3.1	2.3	2.18	AAA319.CD3.X22.Y17.tile.tissue.png	253	1	2000	253	87bb5d54065a61e439ad70d240405c1d	0	0	0	0	0	0	0	0	0	0	0	0	0	/home/dhl_ec/bnelissen/Slides/CD3_manuscript/CD3_slides/AAA319.CD3/AAA319.CD3.run1	255	0.7	0.06	0.7	0.06	-8.61794243247	-12.124089368	1.2474724793	0.0604230275879
0.0	4207.0	0.0	296.0	4207.0	4000000.0	0.0	1.0	1.56	1.75	1.24	0.0600000000004	6.63	0.54	1.25	0.31	7.94	0.21	3.21	2.34	1.24	AAA319.CD3.X22.Y18.tile.tissue.png	254	1	2000	254	4aebf90f135b1e817e500bd78279b607	0	0	0	0	0	0	0	0	0	0	0	0	0	/home/dhl_ec/bnelissen/Slides/CD3_manuscript/CD3_slides/AAA319.CD3/AAA319.CD3.run1	255	0.7	0.06	0.7	0.06	0.0	-11.5373927058	3.48799294702	2.57593477722
0.0	2826.0	0.0	274.0	2826.0	4000000.0	0.0	1.0	2.76	3.57	1.18	0.0599999999995	6.79	0.38	0.919999999999	0.23	5.67	0.21	3.21	2.34	1.19	AAA319.CD3.X22.Y8.tile.tissue.png	255	1	2000	255	d40f44b13abc48cba40676163956e2cb	0	0	0	0	0	0	0	0	0	0	0	0	0	/home/dhl_ec/bnelissen/Slides/CD3_manuscript/CD3_slides/AAA319.CD3/AAA319.CD3.run1	255	0.7	0.06	0.7	0.06	0.0	-11.7253455109	5.16796702218	2.02795655764
9318.0	95014.0	3576.0	2409.0	95014.0	4000000.0	65.0	1.0	1.91	2.44	1.19	0.0599999999995	6.72	0.37	0.82	0.22	6.65	0.21	2.08	1.49	0.7	AAA319.CD3.X22.Y9.tile.tissue.png	256	1	2000	256	689e42bc565ecf3091bf26f72684d167	0	0	0	0	0	0	0	0	0	0	0	0	0	/home/dhl_ec/bnelissen/Slides/CD3_manuscript/CD3_slides/AAA319.CD3/AAA319.CD3.run1	255	0.7	0.06	0.7	0.06	-9.83391045914	-12.3993257915	3.52490833266	1.67966426953
0.0	0.0	0.0	0.0	0.0	1278000.0	0.0	0.0	1.07	2.49	0.44	0.0200000000004	2.02	0.1	0.280000000001	0.0700000000006	1.66	0.04	0.639999999999	0.49	0.13	AAA319.CD3.X23.Y10.tile.tissue.png	257	1	639	257	a7f746aff5b4bea3da31f6038064dc87	0	0	0	0	0	0	0	0	0	0	0	0	0	/home/dhl_ec/bnelissen/Slides/CD3_manuscript/CD3_slides/AAA319.CD3/AAA319.CD3.run1	255	1.0	0.06	1.0	0.06	0.0	-10.246285871	0.0	4.75984752657
0.0	0.0	0.0	0.0	0.0	1278000.0	0.0	0.0	1.85	1.85	0.4	0.0199999999995	2.24	0.0999999999995	0.28	0.0699999999997	1.41	0.0499999999993	0.64	0.49	0.13	AAA319.CD3.X23.Y11.tile.tissue.png	258	1	639	258	26738005718c0162821a69df54a8b0f3	0	0	0	0	0	0	0	0	0	0	0	0	0	/home/dhl_ec/bnelissen/Slides/CD3_manuscript/CD3_slides/AAA319.CD3/AAA319.CD3.run1	255	1.0	0.06	1.0	0.06	0.0	0.0	0.0	5.40797613459
0.0	0.0	0.0	0.0	0.0	1278000.0	0.0	0.0	0.38	0.57	0.360000000001	0.0199999999995	2.14	0.0999999999995	0.27	0.0699999999997	1.41	0.04	0.64	0.49	0.13	AAA319.CD3.X23.Y12.tile.tissue.png	259	1	639	259	10859e1accfb842a87be0f652de10ad5	0	0	0	0	0	0	0	0	0	0	0	0	0	/home/dhl_ec/bnelissen/Slides/CD3_manuscript/CD3_slides/AAA319.CD3/AAA319.CD3.run1	255	1.0	0.06	1.0	0.06	0.0	-10.3721348222	0.0	10.0174839409
0.0	0.0	0.0	0.0	0.0	1278000.0	0.0	0.0	0.96	1.97	0.46	0.0200000000004	2.21	0.1	0.25	0.0799999999999	1.44	0.04	0.639999999999	0.49	0.139999999999	AAA319.CD3.X23.Y13.tile.tissue.png	260	1	639	260	6c478b8e1e53f43723638e7385bd40e2	0	0	0	0	0	0	0	0	0	0	0	0	0	/home/dhl_ec/bnelissen/Slides/CD3_manuscript/CD3_slides/AAA319.CD3/AAA319.CD3.run1	255	1.0	0.06	1.0	0.06	0.0	-10.3431541366	0.0	1.82295081236
0.0	0.0	0.0	0.0	0.0	1278000.0	0.0	0.0	2.58	1.4	0.410000000001	0.0200000000004	2.18	0.1	0.25	0.0699999999997	1.46	0.0500000000002	0.690000000001	0.48	0.13	AAA319.CD3.X23.Y14.tile.tissue.png	261	1	639	261	1d9db785ccfaf18beb244a267724f956	0	0	0	0	0	0	0	0	0	0	0	0	0	/home/dhl_ec/bnelissen/Slides/CD3_manuscript/CD3_slides/AAA319.CD3/AAA319.CD3.run1	255	1.0	0.06	1.0	0.06	0.0	-10.2388643975	0.0	0.879909249892
0.0	0.0	0.0	0.0	0.0	1278000.0	0.0	0.0	1.91	2.24	0.45	0.0200000000004	2.13	0.1	0.24	0.0699999999997	1.45	0.04	0.639999999999	0.48	0.13	AAA319.CD3.X23.Y15.tile.tissue.png	262	1	639	262	3bc92612a31cf6518e1f3976e24ec25d	0	0	0	0	0	0	0	0	0	0	0	0	0	/home/dhl_ec/bnelissen/Slides/CD3_manuscript/CD3_slides/AAA319.CD3/AAA319.CD3.run1	255	1.0	0.06	1.0	0.06	0.0	-9.98739324575	0.0	0.736420094187
0.0	0.0	0.0	0.0	0.0	1278000.0	0.0	0.0	1.22	1.84	0.45	0.0200000000004	2.2	0.0999999999995	0.25	0.0900000000001	1.4	0.04	0.639999999999	0.48	0.13	AAA319.CD3.X23.Y16.tile.tissue.png	263	1	639	263	9a43fb7f26bfa036736d6ae035b2781e	0	0	0	0	0	0	0	0	0	0	0	0	0	/home/dhl_ec/bnelissen/Slides/CD3_manuscript/CD3_slides/AAA319.CD3/AAA319.CD3.run1	255	1.0	0.06	1.0	0.06	0.0	-10.5270251847	0.0	2.54550481705
0.0	0.0	0.0	0.0	0.0	1278000.0	0.0	0.0	1.52	1.13	0.46	0.00999999999931	2.19	0.1	0.26	0.0700000000006	1.41	0.04	0.639999999999	0.49	0.13	AAA319.CD3.X23.Y17.tile.tissue.png	264	1	639	264	7515b05def09b1c5fcc64c924164a156	0	0	0	0	0	0	0	0	0	0	0	0	0	/home/dhl_ec/bnelissen/Slides/CD3_manuscript/CD3_slides/AAA319.CD3/AAA319.CD3.run1	255	1.0	0.06	1.0	0.06	0.0	-11.6862701176	0.0	5.34724331417
0.0	0.0	0.0	0.0	0.0	1278000.0	0.0	0.0	1.77	1.25	0.419999999999	0.0199999999995	2.24	0.11	0.35	0.0799999999999	1.4	0.0500000000002	0.639999999999	0.49	0.129999999999	AAA319.CD3.X23.Y18.tile.tissue.png	265	1	639	265	8b74b503e8f9756398c78abf064c9ace	0	0	0	0	0	0	0	0	0	0	0	0	0	/home/dhl_ec/bnelissen/Slides/CD3_manuscript/CD3_slides/AAA319.CD3/AAA319.CD3.run1	255	1.0	0.06	1.0	0.06	0.0	-11.1151554835	0.0	4.99399781044
2170.0	17961.0	849.0	868.0	17961.0	1278000.0	17.0	1.0	0.84	2.08	0.429999999999	0.0199999999995	2.31	0.12	0.29	0.0699999999997	2.1	0.0799999999999	0.67	0.490000000001	0.13	AAA319.CD3.X23.Y20.tile.tissue.png	266	1	639	266	084ad82996597c1b28eb557f67d0e4ba	0	0	0	0	0	0	0	0	0	0	0	0	0	/home/dhl_ec/bnelissen/Slides/CD3_manuscript/CD3_slides/AAA319.CD3/AAA319.CD3.run1	255	0.7	0.06	0.7	0.06	-10.1900021623	-12.6355245954	6.86027852913	0.906903572477
856.0	33399.0	265.0	1000.0	33399.0	1278000.0	4.0	1.0	2.4	1.02	0.38	0.0200000000004	2.3	0.179999999999	0.44	0.0999999999995	2.85	0.0999999999995	1.08	0.820000000001	0.21	AAA319.CD3.X23.Y21.tile.tissue.png	267	1	639	267	fc0cb52c0322de2b0a89be98f86d8f07	0	0	0	0	0	0	0	0	0	0	0	0	0	/home/dhl_ec/bnelissen/Slides/CD3_manuscript/CD3_slides/AAA319.CD3/AAA319.CD3.run1	255	0.7	0.06	0.7	0.06	-9.88105659692	-12.1297937603	5.2852755435	0.801970865121
0.0	0.0	0.0	0.0	0.0	1278000.0	0.0	0.0	0.91	1.99	0.54	0.0200000000004	2.08	0.15	0.45	0.1	1.91	0.0699999999997	0.96	0.76	0.22	AAA319.CD3.X23.Y8.tile.tissue.png	268	1	639	268	508d06db0a36b288891c0347db9f40fb	0	0	0	0	0	0	0	0	0	0	0	0	0	/home/dhl_ec/bnelissen/Slides/CD3_manuscript/CD3_slides/AAA319.CD3/AAA319.CD3.run1	255	1.0	0.06	1.0	0.06	0.0	-11.4606135609	0.0	3.35580662986
0.0	0.0	0.0	0.0	0.0	1278000.0	0.0	0.0	1.72	1.1	0.54	0.0199999999995	2.66	0.150000000001	0.45	0.0999999999995	1.92	0.0699999999997	0.96	0.75	0.19	AAA319.CD3.X23.Y9.tile.tissue.png	269	1	639	269	756a69c1d7b53a1c0d776e862ee7b0af	0	0	0	0	0	0	0	0	0	0	0	0	0	/home/dhl_ec/bnelissen/Slides/CD3_manuscript/CD3_slides/AAA319.CD3/AAA319.CD3.run1	255	1.0	0.06	1.0	0.06	0.0	0.0	0.0	6.2261799687
110431.0	3435858.0	47003.0	23477.0	3435858.0	4000000.0	947.0	7.0	3.09	2.32	1.15	0.0700000000006	10.87	0.56	1.2	0.110000000001	13.81	0.530000000001	3.58	2.55	0.68	AAA319.CD3.X3.Y10.tile.tissue.png	270	1	2000	270	326a99508ea36a936adb34858897d4b6	0	0	0	0	0	0	0	0	0	0	0	0	0	/home/dhl_ec/bnelissen/Slides/CD3_manuscript/CD3_slides/AAA319.CD3/AAA319.CD3.run1	255	0.7	0.06	0.7	0.06	-10.2197909846	-12.5312384563	7.34251211225	0.8039000625
154832.0	3474698.0	63485.0	14026.0	3474698.0	4000000.0	1275.0	3.0	1.21	1.63	1.43	0.0500000000002	8.65	0.54	1.2	0.11	14.85	0.559999999999	2.64	1.48	0.52	AAA319.CD3.X3.Y11.tile.tissue.png	271	1	2000	271	4be4c1014b0924d79cbd529e43f9606a	0	0	0	0	0	0	0	0	0	0	0	0	0	/home/dhl_ec/bnelissen/Slides/CD3_manuscript/CD3_slides/AAA319.CD3/AAA319.CD3.run1	255	0.7	0.06	0.7	0.06	-10.1920359756	-12.4925039687	7.32480123303	0.77507525
0.0	6303.0	0.0	527.0	6303.0	4000000.0	0.0	2.0	1.05	2.42	1.17	0.0599999999995	6.68	0.36	0.83	0.22	6.14	0.129999999999	2.01	1.5	0.48	AAA319.CD3.X3.Y12.tile.tissue.png	272	1	2000	272	ba26565554e496b17076e389684b0b43	0	0	0	0	0	0	0	0	0	0	0	0	0	/home/dhl_ec/bnelissen/Slides/CD3_manuscript/CD3_slides/AAA319.CD3/AAA319.CD3.run1	255	0.7	0.06	0.7	0.06	-9.35794100041	-12.4856010655	8.03538834587	1.15145645227
0.0	0.0	0.0	0.0	0.0	4000000.0	0.0	0.0	1.45	1.89	1.14	0.0600000000004	5.93	0.309999999999	0.93	0.23	4.62	0.14	2.02	1.53	1.22	AAA319.CD3.X3.Y6.tile.tissue.png	273	1	2000	273	a2d6e2ca534cd890bec6d68da850a21c	0	0	0	0	0	0	0	0	0	0	0	0	0	/home/dhl_ec/bnelissen/Slides/CD3_manuscript/CD3_slides/AAA319.CD3/AAA319.CD3.run1	255	1.0	0.06	1.0	0.06	0.0	0.0	0.0	3.564276
18924.0	309033.0	7692.0	7078.0	309033.0	4000000.0	145.0	2.0	1.99	2.03	1.12	0.0600000000004	6.91	0.37	0.789999999999	0.2	7.11	0.23	2.08	1.48	0.37	AAA319.CD3.X3.Y7.tile.tissue.png	274	1	2000	274	3a987a4172abb92247d72cca36c5c3d3	0	0	0	0	0	0	0	0	0	0	0	0	0	/home/dhl_ec/bnelissen/Slides/CD3_manuscript/CD3_slides/AAA319.CD3/AAA319.CD3.run1	255	0.7	0.06	0.7	0.06	-10.2827662756	-12.5321182822	7.13094002277	1.10655247266
81756.0	2965240.0	34827.0	18443.0	2965240.0	4000000.0	679.0	6.0	0.89	1.33	1.15	0.0500000000002	7.37	0.45	1.24	0.139999999999	12.87	0.509999999999	3.06	1.47	0.599999999999	AAA319.CD3.X3.Y8.tile.tissue.png	275	1	2000	275	8c568b8289d853f0d3c01269249837c9	0	0	0	0	0	0	0	0	0	0	0	0	0	/home/dhl_ec/bnelissen/Slides/CD3_manuscript/CD3_slides/AAA319.CD3/AAA319.CD3.run1	255	0.7	0.06	0.7	0.06	-10.1637715378	-12.5495633203	7.86709847176	1.10039195312
174314.0	3702748.0	62799.0	17150.0	3702748.0	4000000.0	1358.0	2.0	1.24	1.68	1.72	0.0700000000006	9.72	0.370000000001	0.780000000001	0.0799999999999	10.68	0.52	2.15	1.48	0.48	AAA319.CD3.X3.Y9.tile.tissue.png	276	1	2000	276	9c5d41d0516987947e44bf9ff701007a	0	0	0	0	0	0	0	0	0	0	0	0	0	/home/dhl_ec/bnelissen/Slides/CD3_manuscript/CD3_slides/AAA319.CD3/AAA319.CD3.run1	255	0.7	0.0686101873017	0.7	0.0686101873017	-9.95653866798	-12.3481813888	6.09936976312	0.62220371875
98252.0	2500846.0	39029.0	46423.0	2500846.0	4000000.0	726.0	16.0	1.22	1.48	1.44	0.0500000000002	7.03	0.38	0.970000000001	0.12	9.32	0.490000000001	3.46	2.3	0.41	AAA319.CD3.X4.Y10.tile.tissue.png	277	1	2000	277	f35743e96cabcf739112fe624e30176d	0	0	0	0	0	0	0	0	0	0	0	0	0	/home/dhl_ec/bnelissen/Slides/CD3_manuscript/CD3_slides/AAA319.CD3/AAA319.CD3.run1	255	0.7	0.06	0.7	0.06	-10.3248728668	-12.8513730154	7.47552446748	1.08306684375
90902.0	2344293.0	37678.0	42281.0	2344293.0	4000000.0	744.0	12.0	1.36	2.3	1.11	0.0500000000002	7.26	0.389999999999	0.76	0.12	9.31	0.32	2.3	1.53	0.41	AAA319.CD3.X4.Y11.tile.tissue.png	278	1	2000	278	6e6baeb7eb488fd6cda7c11973344131	0	0	0	0	0	0	0	0	0	0	0	0	0	/home/dhl_ec/bnelissen/Slides/CD3_manuscript/CD3_slides/AAA319.CD3/AAA319.CD3.run1	255	0.7	0.06	0.7	0.06	-10.3454440807	-12.7181537944	7.78204826797	0.90200490625
594.0	6471.0	300.0	505.0	6471.0	4000000.0	5.0	1.0	1.68	2.7	1.13	0.0500000000002	6.55	0.37	0.839999999999	0.209999999999	6.6	0.21	2.05	1.52	0.360000000001	AAA319.CD3.X4.Y12.tile.tissue.png	279	1	2000	279	fece2b6c9ca5272d07287973124dc838	0	0	0	0	0	0	0	0	0	0	0	0	0	/home/dhl_ec/bnelissen/Slides/CD3_manuscript/CD3_slides/AAA319.CD3/AAA319.CD3.run1	255	0.7	0.06	0.7	0.06	-9.82483456992	-12.5418513416	5.84091275598	1.39509708203
3894.0	327883.0	1698.0	3954.0	327883.0	4000000.0	34.0	2.0	1.2	2.33	1.14	0.0499999999993	6.59	0.37	0.809999999999	0.2	6.8	0.23	2.12	1.52	0.37	AAA319.CD3.X4.Y6.tile.tissue.png	280	1	2000	280	be4a51e4843d4282dff31d088ab3d9d9	0	0	0	0	0	0	0	0	0	0	0	0	0	/home/dhl_ec/bnelissen/Slides/CD3_manuscript/CD3_slides/AAA319.CD3/AAA319.CD3.run1	255	0.7	0.06	0.7	0.06	-9.37233126142	-11.9236659561	4.19366832693	0.811475605469
244242.0	2649838.0	88498.0	19541.0	2649838.0	4000000.0	1919.0	5.0	2.36	1.09	1.14	0.04	7.12	0.38	0.760000000001	0.110000000001	12.25	0.42	2.67	1.75	0.63	AAA319.CD3.X4.Y7.tile.tissue.png	281	1	2000	281	4c38589123e54087fcb28b7985d9801c	0	0	0	0	0	0	0	0	0	0	0	0	0	/home/dhl_ec/bnelissen/Slides/CD3_manuscript/CD3_slides/AAA319.CD3/AAA319.CD3.run1	255	0.7	0.06	0.7	0.06	-10.1614430517	-12.6468877511	6.23414346084	0.82071840625
96720.0	1807725.0	38088.0	55960.0	1807725.0	4000000.0	696.0	25.0	1.77	1.55	1.29	0.0699999999997	9.24	0.5	1.09	0.179999999999	11.49	0.349999999999	2.53	1.72	0.62	AAA319.CD3.X4.Y8.tile.tissue.png	282	1	2000	282	2333be0a332a7012d82c5882fe9a0ea4	0	0	0	0	0	0	0	0	0	0	0	0	0	/home/dhl_ec/bnelissen/Slides/CD3_manuscript/CD3_slides/AAA319.CD3/AAA319.CD3.run1	255	0.7	0.06	0.7	0.06	-10.1819926111	-12.7397827744	7.0369156242	0.90380503125
83594.0	1488534.0	30060.0	55929.0	1488534.0	4000000.0	578.0	18.0	1.34	1.15	1.24	0.0500000000002	8.41	0.440000000001	0.990000000001	0.17	10.7	0.349999999999	2.9	1.76	0.51	AAA319.CD3.X4.Y9.tile.tissue.png	283	1	2000	283	21b2d516a3763e7a1c983e96d58775e6	0	0	0	0	0	0	0	0	0	0	0	0	0	/home/dhl_ec/bnelissen/Slides/CD3_manuscript/CD3_slides/AAA319.CD3/AAA319.CD3.run1	255	0.7	0.06	0.7	0.06	-10.2997273559	-12.8250599972	6.53163298573	0.919785671875
122075.0	2808097.0	47547.0	24563.0	2808097.0	4000000.0	898.0	9.0	1.16	1.53	1.54	0.0500000000002	8.37	0.59	1.02	0.139999999999	10.99	0.349999999999	2.45	2.16	0.63	AAA319.CD3.X5.Y10.tile.tissue.png	284	1	2000	284	574e9a2335f38f3bd16bf6fb4efe7333	0	0	0	0	0	0	0	0	0	0	0	0	0	/home/dhl_ec/bnelissen/Slides/CD3_manuscript/CD3_slides/AAA319.CD3/AAA319.CD3.run1	255	0.7	0.06	0.7	0.06	-10.2658988609	-12.7164850618	7.77079357523	0.97995840625
65075.0	969403.0	25946.0	13602.0	969403.0	4000000.0	508.0	7.0	1.15	1.45	1.35	0.0599999999995	7.25	0.589999999999	1.06	0.27	10.44	0.37	2.53	2.1	0.620000000001	AAA319.CD3.X5.Y11.tile.tissue.png	285	1	2000	285	0622142970d0e5b0e376134bb283425a	0	0	0	0	0	0	0	0	0	0	0	0	0	/home/dhl_ec/bnelissen/Slides/CD3_manuscript/CD3_slides/AAA319.CD3/AAA319.CD3.run1	255	0.7	0.06	0.7	0.06	-9.89057236941	-11.9405893332	5.52077434479	0.51138259375
0.0	0.0	0.0	0.0	0.0	4000000.0	0.0	0.0	0.98	0.969999999999	1.15	0.0499999999993	6.5	0.389999999999	0.88	0.21	4.64	0.150000000001	1.99	1.5	0.42	AAA319.CD3.X5.Y12.tile.tissue.png	286	1	2000	286	f4eceb6b914abf1f9d35e186e8e659bc	0	0	0	0	0	0	0	0	0	0	0	0	0	/home/dhl_ec/bnelissen/Slides/CD3_manuscript/CD3_slides/AAA319.CD3/AAA319.CD3.run1	255	1.0	0.06	1.0	0.06	0.0	-11.79971457	0.0	2.09717003358
9245.0	562394.0	4333.0	9572.0	562394.0	4000000.0	87.0	4.0	0.74	0.929999999999	1.12	0.0599999999995	7.21	0.36	0.83	0.19	6.98	0.23	2.1	1.51	0.360000000001	AAA319.CD3.X5.Y18.tile.tissue.png	287	1	2000	287	9156ea833defa4f0f5e5d44e312c0551	0	0	0	0	0	0	0	0	0	0	0	0	0	/home/dhl_ec/bnelissen/Slides/CD3_manuscript/CD3_slides/AAA319.CD3/AAA319.CD3.run1	255	0.7	0.06	0.7	0.06	-9.60102289234	-11.9847872311	5.93620433605	0.578552625
1071.0	134864.0	450.0	3583.0	134864.0	4000000.0	10.0	4.0	0.71	0.94	1.13	0.0599999999995	7.14	0.37	0.89	0.21	6.67	0.209999999999	2.1	1.53	0.35	AAA319.CD3.X5.Y19.tile.tissue.png	288	1	2000	288	45394249a250c824b65d8479a33a4e0a	0	0	0	0	0	0	0	0	0	0	0	0	0	/home/dhl_ec/bnelissen/Slides/CD3_manuscript/CD3_slides/AAA319.CD3/AAA319.CD3.run1	255	0.7	0.06	0.7	0.06	-9.06025462063	-11.5390563255	3.97697333972	0.17258847168
0.0	0.0	0.0	0.0	0.0	4000000.0	0.0	0.0	0.780000000001	0.9	1.12	0.0599999999995	5.48	0.29	0.88	0.21	4.52	0.12	1.99	1.53	0.71	AAA319.CD3.X5.Y4.tile.tissue.png	289	1	2000	289	5ccf540bbf2138fa408cde196e58b48f	0	0	0	0	0	0	0	0	0	0	0	0	0	/home/dhl_ec/bnelissen/Slides/CD3_manuscript/CD3_slides/AAA319.CD3/AAA319.CD3.run1	255	1.0	0.06	1.0	0.06	0.0	0.0	0.0	3.029714
26650.0	724857.0	11014.0	15327.0	724857.0	4000000.0	220.0	6.0	1.24	1.88	1.09	0.0599999999995	6.81	0.379999999999	0.789999999999	0.18	7.24	0.24	2.17	1.53	0.97	AAA319.CD3.X5.Y5.tile.tissue.png	290	1	2000	290	b41cce45396c0a83ac66c2c1cc215a5a	0	0	0	0	0	0	0	0	0	0	0	0	0	/home/dhl_ec/bnelissen/Slides/CD3_manuscript/CD3_slides/AAA319.CD3/AAA319.CD3.run1	255	0.7	0.06	0.7	0.06	-10.3529570867	-12.5592622115	6.43840975523	0.86179315625
62593.0	2628592.0	27526.0	12203.0	2628592.0	4000000.0	558.0	4.0	3.45	2.88	1.15	0.04	7.42	0.379999999999	0.78	0.11	9.18	0.33	2.21	1.53	0.410000000001	AAA319.CD3.X5.Y6.tile.tissue.png	291	1	2000	291	eb62e9dbd7df4a238cf07a6e2e889e67	0	0	0	0	0	0	0	0	0	0	0	0	0	/home/dhl_ec/bnelissen/Slides/CD3_manuscript/CD3_slides/AAA319.CD3/AAA319.CD3.run1	255	0.7	0.06	0.7	0.06	-9.79507853191	-12.3085249674	5.08745073196	0.780991796875
84435.0	3613761.0	36988.0	21040.0	3613761.0	4000000.0	770.0	3.0	1.32	1.57	1.28	0.0500000000002	7.12	0.38	0.760000000001	0.0699999999997	10.1	0.37	2.23	1.52	0.440000000001	AAA319.CD3.X5.Y7.tile.tissue.png	292	1	2000	292	dfec3441450c127c19a347014b31fb41	0	0	0	0	0	0	0	0	0	0	0	0	0	/home/dhl_ec/bnelissen/Slides/CD3_manuscript/CD3_slides/AAA319.CD3/AAA319.CD3.run1	255	0.7	0.06	0.7	0.06	-9.96462158088	-12.2122596589	5.84481925296	0.578217796875
97824.0	2863141.0	40439.0	40655.0	2863141.0	4000000.0	801.0	10.0	1.16	1.5	1.5	0.0500000000002	9.8	0.58	1.21	0.150000000001	13.28	0.52	3.4	2.31	0.629999999999	AAA319.CD3.X5.Y8.tile.tissue.png	293	1	2000	293	0b49713dae4d6fdf1934083f792de341	0	0	0	0	0	0	0	0	0	0	0	0	0	/home/dhl_ec/bnelissen/Slides/CD3_manuscript/CD3_slides/AAA319.CD3/AAA319.CD3.run1	255	0.7	0.06	0.7	0.06	-10.1671554897	-12.679457293	7.2896493383	0.9326751875
75485.0	2194485.0	30091.0	54500.0	2194485.0	4000000.0	604.0	18.0	1.28	2.96	1.76	0.0699999999997	9.82	0.59	1.23	0.179999999998	12.27	0.469999999999	3.44	2.3	0.620000000001	AAA319.CD3.X5.Y9.tile.tissue.png	294	1	2000	294	10a40ef2d660008c07cf3043c2c86556	0	0	0	0	0	0	0	0	0	0	0	0	0	/home/dhl_ec/bnelissen/Slides/CD3_manuscript/CD3_slides/AAA319.CD3/AAA319.CD3.run1	255	0.7	0.06	0.7	0.06	-10.3491806598	-12.7542110194	7.42678448601	1.18358078125
32025.0	433282.0	11903.0	5417.0	433282.0	4000000.0	220.0	2.0	3.08	3.63	1.76	0.0800000000017	9.76	0.559999999999	1.25	0.290000000001	10.37	0.349999999999	3.23	2.34	0.57	AAA319.CD3.X6.Y10.tile.tissue.png	295	1	2000	295	3204ac9c7cb265ca8d545177f32c11f6	0	0	0	0	0	0	0	0	0	0	0	0	0	/home/dhl_ec/bnelissen/Slides/CD3_manuscript/CD3_slides/AAA319.CD3/AAA319.CD3.run1	255	0.7	0.06	0.7	0.06	-9.82601344144	-12.1018637942	5.3347200433	0.856800894531
0.0	1323.0	0.0	164.0	1323.0	4000000.0	0.0	1.0	2.92	1.42	1.75	0.0799999999999	9.36	0.559999999999	1.39	0.309999999999	8.61	0.209999999999	3.17	2.3	0.559999999999	AAA319.CD3.X6.Y11.tile.tissue.png	296	1	2000	296	0154080cfb4980af4ca53a8044cf999e	0	0	0	0	0	0	0	0	0	0	0	0	0	/home/dhl_ec/bnelissen/Slides/CD3_manuscript/CD3_slides/AAA319.CD3/AAA319.CD3.run1	255	0.7	0.06	0.7	0.06	-9.00881971631	-12.2690436856	6.26434305383	3.07776258423
35212.0	1717030.0	13887.0	13677.0	1717030.0	4000000.0	264.0	7.0	1.44	1.6	1.75	0.0699999999997	10.55	0.560000000001	1.29	0.210000000001	11.65	0.42	3.15	2.33	0.6	AAA319.CD3.X6.Y18.tile.tissue.png	297	1	2000	297	50e13c8f20c4c088d68b68e2414601a4	0	0	0	0	0	0	0	0	0	0	0	0	0	/home/dhl_ec/bnelissen/Slides/CD3_manuscript/CD3_slides/AAA319.CD3/AAA319.CD3.run1	255	0.7	0.06	0.7	0.06	-9.50942612321	-12.2502708793	4.19894163284	0.613322421875
2588.0	568887.0	1390.0	7804.0	568887.0	4000000.0	32.0	4.0	1.26	2.3	1.19	0.0799999999999	10.86	0.549999999999	1.38	0.280000000001	9.6	0.34	3.14	2.31	0.57	AAA319.CD3.X6.Y19.tile.tissue.png	298	1	2000	298	31b708cb2911f549a4caac3b031e9c2a	0	0	0	0	0	0	0	0	0	0	0	0	0	/home/dhl_ec/bnelissen/Slides/CD3_manuscript/CD3_slides/AAA319.CD3/AAA319.CD3.run1	255	0.7	0.06	0.7	0.06	-9.1488883026	-11.6711944431	3.87831895538	0.449297521484
4982.0	188519.0	2278.0	5213.0	188519.0	4000000.0	44.0	7.0	3.01	1.67	1.74	0.0700000000015	8.04	0.549999999999	1.33	0.309999999999	9.31	0.35	3.18	2.37	0.619999999999	AAA319.CD3.X6.Y4.tile.tissue.png	299	1	2000	299	25a7e3c39dc8abda710c0add44ea4556	0	0	0	0	0	0	0	0	0	0	0	0	0	/home/dhl_ec/bnelissen/Slides/CD3_manuscript/CD3_slides/AAA319.CD3/AAA319.CD3.run1	255	0.7	0.06	0.7	0.06	-10.4080946351	-12.4846461982	6.26795854837	1.04662837305
133737.0	3181276.0	52913.0	28526.0	3181276.0	4000000.0	1019.0	6.0	1.3	1.84	1.88	0.0699999999997	10.23	0.380000000001	0.760000000002	0.1	10.08	0.35	2.19	1.48	0.669999999998	AAA319.CD3.X6.Y5.tile.tissue.png	300	1	2000	300	4dfad7cd3b03b6e1132e95051c56036d	0	0	0	0	0	0	0	0	0	0	0	0	0	/home/dhl_ec/bnelissen/Slides/CD3_manuscript/CD3_slides/AAA319.CD3/AAA319.CD3.run1	255	0.7	0.06	0.7	0.06	-10.2390589716	-12.5406421455	5.66891733953	0.8017585625
63761.0	3629480.0	28913.0	15152.0	3629480.0	4000000.0	606.0	2.0	2.14	2.81	1.19	0.0500000000011	8.08	0.390000000001	0.769999999999	0.0799999999999	10.39	0.379999999999	2.34	1.52	0.42	AAA319.CD3.X6.Y6.tile.tissue.png	301	1	2000	301	f861f723166818b43a903544e7056002	0	0	0	0	0	0	0	0	0	0	0	0	0	/home/dhl_ec/bnelissen/Slides/CD3_manuscript/CD3_slides/AAA319.CD3/AAA319.CD3.run1	255	0.7	0.06	0.7	0.06	-9.56659997625	-11.9636897913	4.34983835171	0.49940534375
58965.0	3544781.0	27642.0	21520.0	3544781.0	4000000.0	596.0	3.0	0.900000000001	1.36	1.12	0.0500000000011	6.86	0.369999999999	0.730000000001	0.0799999999999	9.56	0.35	2.16	1.46	0.42	AAA319.CD3.X6.Y7.tile.tissue.png	302	1	2000	302	54bbcf095770f44ae106c79c2c5b9560	0	0	0	0	0	0	0	0	0	0	0	0	0	/home/dhl_ec/bnelissen/Slides/CD3_manuscript/CD3_slides/AAA319.CD3/AAA319.CD3.run1	255	0.7	0.06	0.7	0.06	-9.57269412223	-11.520482794	4.84612008305	0.408966265625
133843.0	3205462.0	53375.0	30448.0	3205462.0	4000000.0	1037.0	3.0	2.41	2.52	1.22	0.0499999999993	7.11	0.379999999999	0.75	0.0900000000001	10.56	0.379999999999	2.24	1.47	0.41	AAA319.CD3.X6.Y8.tile.tissue.png	303	1	2000	303	50dd2a72fedb8ad3a271ebe1c773bace	0	0	0	0	0	0	0	0	0	0	0	0	0	/home/dhl_ec/bnelissen/Slides/CD3_manuscript/CD3_slides/AAA319.CD3/AAA319.CD3.run1	255	0.7	0.06	0.7	0.06	-10.0755296208	-12.7187133663	6.855065585	0.8211985
123623.0	2328623.0	50449.0	21753.0	2328623.0	4000000.0	969.0	3.0	0.860000000001	1.22	1.18	0.0500000000011	7.33	0.400000000001	0.769999999999	0.129999999999	9.6	0.34	2.4	1.52	0.43	AAA319.CD3.X6.Y9.tile.tissue.png	304	1	2000	304	a6ca4abe6cb2d65ff31e4af59b0706b6	0	0	0	0	0	0	0	0	0	0	0	0	0	/home/dhl_ec/bnelissen/Slides/CD3_manuscript/CD3_slides/AAA319.CD3/AAA319.CD3.run1	255	0.7	0.06	0.7	0.06	-10.1283513887	-12.4359753863	7.13959307576	0.66579934375
0.0	0.0	0.0	0.0	0.0	4000000.0	0.0	0.0	0.870000000001	1.45	1.19	0.0599999999995	5.81	0.310000000001	0.890000000001	0.23	4.72	0.130000000001	2.01	1.52	0.389999999999	AAA319.CD3.X7.Y10.tile.tissue.png	305	1	2000	305	dfab624d656b9f62b99a046ef29aff17	0	0	0	0	0	0	0	0	0	0	0	0	0	/home/dhl_ec/bnelissen/Slides/CD3_manuscript/CD3_slides/AAA319.CD3/AAA319.CD3.run1	255	1.0	0.06	1.0	0.06	0.0	0.0	0.0	6.1742565
34798.0	1237333.0	14415.0	7238.0	1237333.0	4000000.0	294.0	1.0	3.55	2.41	1.16	0.0599999999995	7.23	0.380000000001	0.830000000002	0.17	7.57	0.279999999999	2.05	1.48	0.799999999999	AAA319.CD3.X7.Y18.tile.tissue.png	306	1	2000	306	7e5953575e74588ccd6b39e7e41d8949	0	0	0	0	0	0	0	0	0	0	0	0	0	/home/dhl_ec/bnelissen/Slides/CD3_manuscript/CD3_slides/AAA319.CD3/AAA319.CD3.run1	255	0.7	0.06	0.7	0.06	-9.31898750783	-12.1325962211	5.13940168639	0.49430640625
42144.0	1376080.0	14572.0	17000.0	1376080.0	4000000.0	287.0	3.0	2.4	2.29	1.09	0.0599999999995	7.18	0.370000000001	0.810000000001	0.17	8.16	0.280000000001	2.18	1.52	1.03	AAA319.CD3.X7.Y19.tile.tissue.png	307	1	2000	307	baaf43c85f2340e1231a6c8e3ff3d7d3	0	0	0	0	0	0	0	0	0	0	0	0	0	/home/dhl_ec/bnelissen/Slides/CD3_manuscript/CD3_slides/AAA319.CD3/AAA319.CD3.run1	255	0.7	0.06	0.7	0.06	-9.23452058966	-12.2906535435	3.31518703177	0.6072306875
10779.0	368238.0	4434.0	16405.0	368238.0	4000000.0	91.0	9.0	2.15	3.22	1.45	0.0599999999995	6.97	0.390000000001	0.810000000001	0.219999999999	7.08	0.23	2.13	1.53	0.52	AAA319.CD3.X7.Y4.tile.tissue.png	308	1	2000	308	72e948d0180f0aa8922ca89c2b626988	0	0	0	0	0	0	0	0	0	0	0	0	0	/home/dhl_ec/bnelissen/Slides/CD3_manuscript/CD3_slides/AAA319.CD3/AAA319.CD3.run1	255	0.7	0.06	0.7	0.06	-10.4428605732	-12.5479237665	4.77194041069	1.5625528125
67325.0	3126817.0	28001.0	33148.0	3126817.0	4000000.0	571.0	5.0	1.42	3.19	1.23	0.0500000000011	7.37	0.41	0.76	0.1	9.81	0.35	2.29	1.53	0.42	AAA319.CD3.X7.Y5.tile.tissue.png	309	1	2000	309	6d1cf5d661c319c59ed818dfb3d371f5	0	0	0	0	0	0	0	0	0	0	0	0	0	/home/dhl_ec/bnelissen/Slides/CD3_manuscript/CD3_slides/AAA319.CD3/AAA319.CD3.run1	255	0.7	0.06	0.7	0.06	-10.2143399686	-12.7817116942	4.6700313449	0.59661446875
76946.0	3396109.0	33053.0	23057.0	3396109.0	4000000.0	657.0	4.0	0.92	1.24	1.17	0.0499999999993	7.42	0.570000000002	1.26	0.120000000001	14.5	0.599999999999	3.64	2.42	0.699999999999	AAA319.CD3.X7.Y6.tile.tissue.png	310	1	2000	310	de8637ab7d0c7591a910de1774572fbb	0	0	0	0	0	0	0	0	0	0	0	0	0	/home/dhl_ec/bnelissen/Slides/CD3_manuscript/CD3_slides/AAA319.CD3/AAA319.CD3.run1	255	0.7	0.06	0.7	0.06	-9.96365048918	-12.7682267488	4.82443374413	0.602974375
43147.0	3417140.0	18984.0	22204.0	3417140.0	4000000.0	385.0	1.0	1.31	1.71	1.23	0.0699999999997	7.46	0.389999999999	0.75	0.0900000000001	9.49	0.359999999999	2.25	1.53	0.4	AAA319.CD3.X7.Y7.tile.tissue.png	311	1	2000	311	4ea919a0af0966dd5e56ebc32415f2c0	0	0	0	0	0	0	0	0	0	0	0	0	0	/home/dhl_ec/bnelissen/Slides/CD3_manuscript/CD3_slides/AAA319.CD3/AAA319.CD3.run1	255	0.7	0.06	0.7	0.06	-10.070096992	-12.4283484839	3.91704795529	0.5587418125
68813.0	3145012.0	29901.0	25970.0	3145012.0	4000000.0	589.0	5.0	1.1	1.65	1.26	0.0499999999993	7.4	0.399999999998	0.76	0.0999999999985	9.79	0.359999999999	2.26	1.53	0.41	AAA319.CD3.X7.Y8.tile.tissue.png	312	1	2000	312	8996f82f29cc318c2a3a931194cae036	0	0	0	0	0	0	0	0	0	0	0	0	0	/home/dhl_ec/bnelissen/Slides/CD3_manuscript/CD3_slides/AAA319.CD3/AAA319.CD3.run1	255	0.7	0.06	0.7	0.06	-10.1418564069	-12.5093834617	6.14498032082	0.7038890625
17656.0	278154.0	7562.0	5442.0	278154.0	4000000.0	148.0	3.0	1.12	1.18	1.81	0.0799999999999	10.24	0.619999999999	1.33	0.33	10.17	0.330000000002	3.19	2.31	0.549999999999	AAA319.CD3.X7.Y9.tile.tissue.png	313	1	2000	313	937648596e4e1deffb815edd138c8944	0	0	0	0	0	0	0	0	0	0	0	0	0	/home/dhl_ec/bnelissen/Slides/CD3_manuscript/CD3_slides/AAA319.CD3/AAA319.CD3.run1	255	0.7	0.06	0.7	0.06	-9.77719342777	-11.4481553956	4.85877678387	0.346515978516
4105.0	151991.0	1990.0	2738.0	151991.0	4000000.0	38.0	1.0	1.05	1.2	1.18	0.0600000000013	7.09	0.380000000001	0.820000000002	0.210000000001	6.66	0.210000000001	2.05	1.53	0.379999999999	AAA319.CD3.X8.Y10.tile.tissue.png	314	1	2000	314	1a42831c2a15e801540080fa54bbd1b1	0	0	0	0	0	0	0	0	0	0	0	0	0	/home/dhl_ec/bnelissen/Slides/CD3_manuscript/CD3_slides/AAA319.CD3/AAA319.CD3.run1	255	0.7	0.06	0.7	0.06	-9.0136974611	-11.6512179329	3.04300769279	1.41243443164
0.0	0.0	0.0	0.0	0.0	4000000.0	0.0	0.0	0.76	1.53	1.12	0.0599999999995	6.07	0.289999999999	0.879999999999	0.210000000001	4.55	0.129999999999	1.95	1.63	0.41	AAA319.CD3.X8.Y15.tile.tissue.png	315	1	2000	315	f8b285e414f685be639ccdb1cacdc141	0	0	0	0	0	0	0	0	0	0	0	0	0	/home/dhl_ec/bnelissen/Slides/CD3_manuscript/CD3_slides/AAA319.CD3/AAA319.CD3.run1	255	1.0	0.06	1.0	0.06	0.0	-10.8291105631	0.0	1.32803619724
29404.0	869714.0	9317.0	7392.0	869714.0	4000000.0	187.0	3.0	2.43	2.66	1.12	0.0599999999995	7.07	0.369999999999	1.28	0.27	8.71	0.25	2.07	1.48	0.470000000001	AAA319.CD3.X8.Y18.tile.tissue.png	316	1	2000	316	8a2dd6271193b230aa1b48cefb5fba48	0	0	0	0	0	0	0	0	0	0	0	0	0	/home/dhl_ec/bnelissen/Slides/CD3_manuscript/CD3_slides/AAA319.CD3/AAA319.CD3.run1	255	0.7	0.06	0.7	0.06	-9.3128587879	-12.0602565601	3.39692926802	0.4726733125
156175.0	2292236.0	46623.0	15870.0	2292236.0	4000000.0	915.0	2.0	3.17	1.55	1.16	0.0499999999993	6.74	0.369999999999	0.759999999998	0.129999999999	10.62	0.320000000002	2.22	1.5	0.579999999998	AAA319.CD3.X8.Y19.tile.tissue.png	317	1	2000	317	c4f17ba7836b14870c6f289e7e1f0bd6	0	0	0	0	0	0	0	0	0	0	0	0	0	/home/dhl_ec/bnelissen/Slides/CD3_manuscript/CD3_slides/AAA319.CD3/AAA319.CD3.run1	255	0.7	0.06	0.7	0.06	-8.52992091745	-12.0192128597	1.36944790484	0.6101765
12895.0	640540.0	5288.0	23090.0	640540.0	4000000.0	96.0	12.0	2.76	2.41	1.74	0.0699999999997	10.74	0.66	1.4	0.309999999999	10.85	0.34	3.4	2.42	0.66	AAA319.CD3.X8.Y4.tile.tissue.png	318	1	2000	318	9ce3c9ac8ae3b6cb3271f30bb1b75d28	0	0	0	0	0	0	0	0	0	0	0	0	0	/home/dhl_ec/bnelissen/Slides/CD3_manuscript/CD3_slides/AAA319.CD3/AAA319.CD3.run1	255	0.7	0.06	0.7	0.06	-10.5349714135	-12.3558615247	4.91352501069	1.36962542578
52719.0	2742121.0	22545.0	41181.0	2742121.0	4000000.0	455.0	9.0	1.24	1.82	1.09	0.0499999999993	6.95	0.380000000001	1.25	0.15	13.16	0.530000000001	3.44	2.39	0.630000000001	AAA319.CD3.X8.Y5.tile.tissue.png	319	1	2000	319	8e0aaa49756f5b28ee70951450742262	0	0	0	0	0	0	0	0	0	0	0	0	0	/home/dhl_ec/bnelissen/Slides/CD3_manuscript/CD3_slides/AAA319.CD3/AAA319.CD3.run1	255	0.7	0.06	0.7	0.06	-10.2791246798	-12.8482144524	5.17614568258	0.717622
78666.0	3225783.0	31702.0	25197.0	3225783.0	4000000.0	609.0	5.0	1.2	1.2	1.19	0.0499999999993	7.57	0.389999999999	0.76	0.119999999999	10.11	0.379999999999	2.26	1.52	0.42	AAA319.CD3.X8.Y6.tile.tissue.png	320	1	2000	320	884884df90b922855192f8c2c29a36d8	0	0	0	0	0	0	0	0	0	0	0	0	0	/home/dhl_ec/bnelissen/Slides/CD3_manuscript/CD3_slides/AAA319.CD3/AAA319.CD3.run1	255	0.7	0.06	0.7	0.06	-10.0600116957	-12.6700431568	4.46961641494	0.6018024375
67930.0	3086017.0	27636.0	34523.0	3086017.0	4000000.0	546.0	6.0	0.870000000001	1.55	1.13	0.0500000000011	7.35	0.6	1.21	0.129999999999	12.29	0.360000000001	2.3	2.31	0.629999999999	AAA319.CD3.X8.Y7.tile.tissue.png	321	1	2000	321	15074c18f094c384ed424d8fed847276	0	0	0	0	0	0	0	0	0	0	0	0	0	/home/dhl_ec/bnelissen/Slides/CD3_manuscript/CD3_slides/AAA319.CD3/AAA319.CD3.run1	255	0.7	0.06	0.7	0.06	-10.0996980879	-12.9344026635	4.73943945754	0.577421875
82348.0	2138026.0	33758.0	16815.0	2138026.0	4000000.0	661.0	4.0	1.19	1.6	1.77	0.0699999999997	10.43	0.389999999999	0.75	0.139999999999	8.79	0.309999999999	2.18	1.53	0.599999999999	AAA319.CD3.X8.Y8.tile.tissue.png	322	1	2000	322	afe6e107b7854a687bb70f98ac0b5e6a	0	0	0	0	0	0	0	0	0	0	0	0	0	/home/dhl_ec/bnelissen/Slides/CD3_manuscript/CD3_slides/AAA319.CD3/AAA319.CD3.run1	255	0.7	0.06	0.7	0.06	-10.0075337522	-12.522280082	5.09219558622	0.4254733125
34286.0	1439777.0	13154.0	8542.0	1439777.0	4000000.0	303.0	4.0	1.21	1.55	1.9	0.0699999999997	12.92	0.559999999999	1.19	0.23	11.28	0.42	3.64	2.37	0.530000000001	AAA319.CD3.X8.Y9.tile.tissue.png	323	1	2000	323	f88f043f4be28765975fc49416420451	0	0	0	0	0	0	0	0	0	0	0	0	0	/home/dhl_ec/bnelissen/Slides/CD3_manuscript/CD3_slides/AAA319.CD3/AAA319.CD3.run1	255	0.7	0.06	0.7	0.06	-9.41141056646	-11.3877804099	3.98793808434	0.3141085
19589.0	820386.0	8108.0	9620.0	820386.0	4000000.0	163.0	6.0	1.08	1.76	1.18	0.0799999999999	9.86	0.58	1.2	0.259999999998	10.18	0.370000000001	3.13	2.34	0.48	AAA319.CD3.X9.Y10.tile.tissue.png	324	1	2000	324	57d31b4e88f01b3f8999bfe1f67d6683	0	0	0	0	0	0	0	0	0	0	0	0	0	/home/dhl_ec/bnelissen/Slides/CD3_manuscript/CD3_slides/AAA319.CD3/AAA319.CD3.run1	255	0.7	0.06	0.7	0.06	-9.11541154125	-10.7895959454	2.73475117161	0.704008410156
0.0	0.0	0.0	0.0	0.0	4000000.0	0.0	0.0	1.27	1.96	1.19	0.0599999999995	5.58	0.309999999999	0.85	0.219999999999	4.52	0.130000000001	2.09	1.58	0.5	AAA319.CD3.X9.Y11.tile.tissue.png	325	1	2000	325	c4acade0e4aed5978c4bcce0aee44f48	0	0	0	0	0	0	0	0	0	0	0	0	0	/home/dhl_ec/bnelissen/Slides/CD3_manuscript/CD3_slides/AAA319.CD3/AAA319.CD3.run1	255	1.0	0.06	1.0	0.06	0.0	0.0	0.0	10.563637
0.0	0.0	0.0	0.0	0.0	4000000.0	0.0	0.0	1.42	2.57	1.23	0.0600000000013	6.29	0.300000000001	0.859999999999	0.219999999999	4.52	0.129999999999	2.0	1.54	0.76	AAA319.CD3.X9.Y12.tile.tissue.png	326	1	2000	326	8351979b1fe11670d5d0c9bbb294aac2	0	0	0	0	0	0	0	0	0	0	0	0	0	/home/dhl_ec/bnelissen/Slides/CD3_manuscript/CD3_slides/AAA319.CD3/AAA319.CD3.run1	255	1.0	0.06	1.0	0.06	0.0	-11.4338976289	0.0	6.4963373492
0.0	32894.0	0.0	820.0	32894.0	4000000.0	0.0	1.0	2.03	2.06	1.14	0.0599999999995	6.65	0.390000000001	0.870000000001	0.219999999999	5.87	0.130000000001	2.06	1.54	0.529999999999	AAA319.CD3.X9.Y13.tile.tissue.png	327	1	2000	327	f4d0f7af2c80aa4b4ccbf2c68aa3c027	0	0	0	0	0	0	0	0	0	0	0	0	0	/home/dhl_ec/bnelissen/Slides/CD3_manuscript/CD3_slides/AAA319.CD3/AAA319.CD3.run1	255	0.7	0.06	0.7	0.06	0.0	-12.4216807282	0.427262065983	4.11609833911
0.0	0.0	0.0	0.0	0.0	4000000.0	0.0	0.0	1.26	2.24	1.17	0.0599999999995	5.78	0.299999999999	0.91	0.219999999999	4.64	0.139999999999	2.04	1.68	1.69	AAA319.CD3.X9.Y14.tile.tissue.png	328	1	2000	328	8cd6538f26c47661a12a28f5406119c2	0	0	0	0	0	0	0	0	0	0	0	0	0	/home/dhl_ec/bnelissen/Slides/CD3_manuscript/CD3_slides/AAA319.CD3/AAA319.CD3.run1	255	1.0	0.06	1.0	0.06	0.0	0.0	0.0	2.15094825
38437.0	769247.0	13800.0	9138.0	769247.0	4000000.0	264.0	4.0	2.6	2.68	1.76	0.0799999999999	9.62	0.559999999999	1.25	0.27	11.19	0.4	3.21	2.35	0.620000000001	AAA319.CD3.X9.Y15.tile.tissue.png	329	1	2000	329	8604c860a669f06659eb204f703fc21b	0	0	0	0	0	0	0	0	0	0	0	0	0	/home/dhl_ec/bnelissen/Slides/CD3_manuscript/CD3_slides/AAA319.CD3/AAA319.CD3.run1	255	0.7	0.06	0.7	0.06	-9.34677619501	-12.1529561207	3.73792065583	0.716395726562
37592.0	938268.0	15919.0	6784.0	938268.0	4000000.0	323.0	1.0	1.44	2.43	1.2	0.0599999999995	7.23	0.379999999999	0.809999999999	0.190000000001	7.49	0.26	2.13	1.72	0.459999999997	AAA319.CD3.X9.Y16.tile.tissue.png	330	1	2000	330	545ed2fc36d58c68d51bdb037e99a6b5	0	0	0	0	0	0	0	0	0	0	0	0	0	/home/dhl_ec/bnelissen/Slides/CD3_manuscript/CD3_slides/AAA319.CD3/AAA319.CD3.run1	255	0.7	0.06	0.7	0.06	-9.5189316998	-11.9569749425	4.21676538452	0.56999853125
34628.0	792953.0	10340.0	8601.0	792953.0	4000000.0	186.0	1.0	0.970000000001	1.37	1.18	0.0599999999995	7.19	0.380000000001	0.810000000001	0.199999999999	8.05	0.25	2.13	1.53	0.9	AAA319.CD3.X9.Y18.tile.tissue.png	331	1	2000	331	9c9042512edaa9e9857897ff949f1825	0	0	0	0	0	0	0	0	0	0	0	0	0	/home/dhl_ec/bnelissen/Slides/CD3_manuscript/CD3_slides/AAA319.CD3/AAA319.CD3.run1	255	0.7	0.06	0.7	0.06	-8.99077323817	-11.9687585257	3.47022867377	0.468113804688
128316.0	1772483.0	39581.0	16060.0	1772483.0	4000000.0	781.0	2.0	1.9	2.32	1.15	0.0499999999993	7.23	0.6	1.23	0.209999999999	14.73	0.449999999999	3.32	2.31	0.730000000001	AAA319.CD3.X9.Y19.tile.tissue.png	332	1	2000	332	812ce0e1351e862a50790def5beb1da0	0	0	0	0	0	0	0	0	0	0	0	0	0	/home/dhl_ec/bnelissen/Slides/CD3_manuscript/CD3_slides/AAA319.CD3/AAA319.CD3.run1	255	0.7	0.06	0.7	0.06	-8.2443544699	-11.6292955677	1.58467605813	0.545727125
2154.0	28070.0	668.0	1663.0	28070.0	4000000.0	11.0	2.0	1.28	1.87	1.15	0.0500000000011	6.49	0.369999999999	0.870000000001	0.209999999999	6.42	0.199999999999	2.05	1.51	0.83	AAA319.CD3.X9.Y20.tile.tissue.png	333	1	2000	333	13a7ffd21437cf6a3aaffc1706889810	0	0	0	0	0	0	0	0	0	0	0	0	0	/home/dhl_ec/bnelissen/Slides/CD3_manuscript/CD3_slides/AAA319.CD3/AAA319.CD3.run1	255	0.7	0.06	0.7	0.06	-9.25443515119	-12.4586535309	4.42325218025	0.172087719727
15665.0	630353.0	7236.0	25488.0	630353.0	4000000.0	134.0	12.0	2.39	2.22	1.13	0.0499999999993	6.78	0.390000000001	0.799999999997	0.200000000001	7.24	0.309999999999	2.19	1.53	0.560000000001	AAA319.CD3.X9.Y4.tile.tissue.png	334	1	2000	334	1a1555d758e009a3b8e6c1c2739c006c	0	0	0	0	0	0	0	0	0	0	0	0	0	/home/dhl_ec/bnelissen/Slides/CD3_manuscript/CD3_slides/AAA319.CD3/AAA319.CD3.run1	255	0.7	0.06	0.7	0.06	-10.4239162496	-12.7003444381	5.87893549735	1.49182102344
206766.0	2933611.0	75509.0	31215.0	2933611.0	4000000.0	1483.0	4.0	1.53	2.16	1.16	0.0500000000011	7.4	0.390000000001	0.76	0.110000000001	11.55	0.539999999999	3.38	2.3	0.640000000001	AAA319.CD3.X9.Y5.tile.tissue.png	335	1	2000	335	b2a8e19ab7e56f5bfbfe956ac4ee6267	0	0	0	0	0	0	0	0	0	0	0	0	0	/home/dhl_ec/bnelissen/Slides/CD3_manuscript/CD3_slides/AAA319.CD3/AAA319.CD3.run1	255	0.7	0.06	0.7	0.06	-9.92996852196	-12.5760639011	4.82856177689	0.609698171875
174852.0	3352561.0	68942.0	19359.0	3352561.0	4000000.0	1347.0	2.0	1.63	3.07	1.73	0.0700000000015	9.03	0.369999999999	0.76	0.0799999999999	12.41	0.610000000001	3.34	2.39	0.629999999999	AAA319.CD3.X9.Y6.tile.tissue.png	336	1	2000	336	8af76679ee1c89467449dd10e4eaba07	0	0	0	0	0	0	0	0	0	0	0	0	0	/home/dhl_ec/bnelissen/Slides/CD3_manuscript/CD3_slides/AAA319.CD3/AAA319.CD3.run1	255	0.7	0.06	0.7	0.06	-9.53987669906	-12.5789869434	3.7344982741	0.50014459375
129640.0	2771417.0	51852.0	12772.0	2771417.0	4000000.0	1014.0	1.0	1.45	2.48	1.17	0.0499999999993	7.02	0.379999999999	0.819999999998	0.110000000001	9.88	0.51	3.35	2.33	0.620000000001	AAA319.CD3.X9.Y7.tile.tissue.png	337	1	2000	337	49243a3cc0af787415295d3d703bd4c0	0	0	0	0	0	0	0	0	0	0	0	0	0	/home/dhl_ec/bnelissen/Slides/CD3_manuscript/CD3_slides/AAA319.CD3/AAA319.CD3.run1	255	0.7	0.06	0.7	0.06	-9.20123974012	-11.7605295693	3.2816762764	0.373546421875
34961.0	411101.0	13474.0	6917.0	411101.0	4000000.0	251.0	5.0	1.49	1.73	1.75	0.0599999999995	9.54	0.560000000001	1.2	0.289999999999	10.14	0.34	3.19	2.3	0.599999999999	AAA319.CD3.X9.Y8.tile.tissue.png	338	1	2000	338	ccd6985929f39e5429e3128373d84271	0	0	0	0	0	0	0	0	0	0	0	0	0	/home/dhl_ec/bnelissen/Slides/CD3_manuscript/CD3_slides/AAA319.CD3/AAA319.CD3.run1	255	0.7	0.06	0.7	0.06	-9.27857794916	-12.3666360055	2.47117572674	0.163315367188
7774.0	1751125.0	3694.0	9518.0	1751125.0	4000000.0	75.0	6.0	1.33	2.0	1.75	0.0600000000013	9.98	0.559999999999	1.2	0.209999999999	10.95	0.42	3.22	2.3	0.6	AAA319.CD3.X9.Y9.tile.tissue.png	339	1	2000	339	f8b1bace5bc54871aec6ce6fd253636e	0	0	0	0	0	0	0	0	0	0	0	0	0	/home/dhl_ec/bnelissen/Slides/CD3_manuscript/CD3_slides/AAA319.CD3/AAA319.CD3.run1	255	0.7	0.06	0.7	0.06	-8.3606390212	-10.8094915256	1.10121658566	0.265867300781
[truncated: 2 more columns]
