# Supplementary material for: SlideToolkit: An Assistive Toolset for the Histological Quantification of Whole Slide Images
Source: PLoS One. 2014 Nov 5;9(11):e110289. doi: 10.1371/journal.pone.0110289 (PMC4220929; doi:10.1371/journal.pone.0110289)
Supplement: RawData S1 — ICC and BlandAltman plot - measurements and r-script.zip. Measurements of Run1 and Run2, including the code for the calculation of the intraclass correlation coefficient (ICC) and the code for the Bland and Altman plot. (ZIP) [file pone.0110289.s003.zip › cellprofiler.measurements/run1.221cbda908bc0f298067dccb43030be8.DefaultOUT_Image.csv]

AreaOccupied_AreaOccupied_DAB_Nuclei	AreaOccupied_AreaOccupied_Tissue	AreaOccupied_Perimeter_DAB_Nuclei	AreaOccupied_Perimeter_Tissue	AreaOccupied_TotalArea_DAB_Nuclei	AreaOccupied_TotalArea_Tissue	Count_DAB_Nuclei	Count_Tissue	ExecutionTime_01LoadImages	ExecutionTime_02ColorToGray	ExecutionTime_03Smooth	ExecutionTime_04ImageMath	ExecutionTime_05IdentifyPrimaryObjects	ExecutionTime_06MeasureImageAreaOccupied	ExecutionTime_07UnmixColors	ExecutionTime_08MaskImage	ExecutionTime_09IdentifyPrimaryObjects	ExecutionTime_10MeasureImageAreaOccupied	ExecutionTime_11OverlayOutlines	ExecutionTime_12OverlayOutlines	ExecutionTime_13SaveImages	FileName_Original	Group_Index	Group_Number	Height_Original	ImageNumber	MD5Digest_Original	ModuleError_01LoadImages	ModuleError_02ColorToGray	ModuleError_03Smooth	ModuleError_04ImageMath	ModuleError_05IdentifyPrimaryObjects	ModuleError_06MeasureImageAreaOccupied	ModuleError_07UnmixColors	ModuleError_08MaskImage	ModuleError_09IdentifyPrimaryObjects	ModuleError_10MeasureImageAreaOccupied	ModuleError_11OverlayOutlines	ModuleError_12OverlayOutlines	ModuleError_13SaveImages	PathName_Original	Scaling_Original	Threshold_FinalThreshold_DAB_Nuclei	Threshold_FinalThreshold_Tissue	Threshold_OrigThreshold_DAB_Nuclei	Threshold_OrigThreshold_Tissue	Threshold_SumOfEntropies_DAB_Nuclei	Threshold_SumOfEntropies_Tissue	Threshold_WeightedVariance_DAB_Nuclei	Threshold_WeightedVariance_Tissue
0.0	0.0	0.0	0.0	0.0	4000000.0	0.0	0.0	2.53	2.01	1.8	0.08	9.2	0.47	1.41	0.31	6.8	0.21	3.0	2.29	1.6	AAA266.CD3.X0.Y5.tile.tissue.png	1	1	2000	1	2c33082a951d7ab97b599ebfa755ca2e	0	0	0	0	0	0	0	0	0	0	0	0	0	/home/dhl_ec/bnelissen/Slides/CD3_manuscript/CD3_slides/AAA266.CD3/AAA266.CD3.run1	255	1.0	0.06	1.0	0.06	0.0	-10.5934820505	0.0	1.46598837886
0.0	739715.0	0.0	6378.0	739715.0	4000000.0	0.0	3.0	2.95	2.51	1.76	0.08	9.61	0.56	1.35	0.27	9.37	0.26	3.32	2.28	1.09	AAA266.CD3.X0.Y6.tile.tissue.png	2	1	2000	2	2ada2560b805569b2617ee199f8d1b2c	0	0	0	0	0	0	0	0	0	0	0	0	0	/home/dhl_ec/bnelissen/Slides/CD3_manuscript/CD3_slides/AAA266.CD3/AAA266.CD3.run1	255	0.7	0.06	0.7	0.06	-8.71975496684	-11.4128613205	1.58720786242	1.08303490527
0.0	635888.0	0.0	15847.0	635888.0	4000000.0	0.0	7.0	1.11	2.89	1.76	0.08	9.6	0.56	1.34	0.28	9.26	0.25	3.33	2.29	0.72	AAA266.CD3.X0.Y7.tile.tissue.png	3	1	2000	3	c7832862c84fbc4d1e0213f46a2eb029	0	0	0	0	0	0	0	0	0	0	0	0	0	/home/dhl_ec/bnelissen/Slides/CD3_manuscript/CD3_slides/AAA266.CD3/AAA266.CD3.run1	255	0.7	0.06	0.7	0.06	-7.00427882328	-11.3497377645	1.0777938931	2.5243240752
0.0	345389.0	0.0	4877.0	345389.0	4000000.0	0.0	1.0	3.58	2.34	1.77	0.08	9.62	0.56	1.41	0.3	8.95	0.23	3.17	2.28	0.59	AAA266.CD3.X0.Y8.tile.tissue.png	4	1	2000	4	18d37769489373c46eb146a03074f9bc	0	0	0	0	0	0	0	0	0	0	0	0	0	/home/dhl_ec/bnelissen/Slides/CD3_manuscript/CD3_slides/AAA266.CD3/AAA266.CD3.run1	255	0.7	0.06	0.7	0.06	-7.38521885156	-11.1006548452	1.55446127226	0.934662201172
0.0	13787.0	0.0	1619.0	13787.0	4000000.0	0.0	4.0	2.63	3.26	1.77	0.08	9.56	0.55	1.44	0.31	7.2	0.21	2.31	1.56	0.61	AAA266.CD3.X1.Y10.tile.tissue.png	5	1	2000	5	8b96e41a371ee2af8cadbe2203ea2cdc	0	0	0	0	0	0	0	0	0	0	0	0	0	/home/dhl_ec/bnelissen/Slides/CD3_manuscript/CD3_slides/AAA266.CD3/AAA266.CD3.run1	255	0.7	0.06	0.7	0.06	0.0	-12.0358553297	6.52231325252	1.05616593127
0.0	330342.0	0.0	10117.0	330342.0	4000000.0	0.0	6.0	2.85	3.97	1.76	0.08	10.57	0.56	1.33	0.3	8.12	0.23	3.26	2.29	0.62	AAA266.CD3.X1.Y4.tile.tissue.png	6	1	2000	6	ceba7dc270a32a83b197e11eab986e9c	0	0	0	0	0	0	0	0	0	0	0	0	0	/home/dhl_ec/bnelissen/Slides/CD3_manuscript/CD3_slides/AAA266.CD3/AAA266.CD3.run1	255	0.7	0.06	0.7	0.06	0.0	-11.9433548547	2.21250722736	1.37978088965
402.0	2695280.0	102.0	10204.0	2695280.0	4000000.0	1.0	1.0	3.47	2.66	1.77	0.08	9.63	0.57	1.24	0.16	11.97	0.37	2.34	1.54	0.68	AAA266.CD3.X1.Y5.tile.tissue.png	7	1	2000	7	b2479fafd2187b95d0c6ef92cd02e059	0	0	0	0	0	0	0	0	0	0	0	0	0	/home/dhl_ec/bnelissen/Slides/CD3_manuscript/CD3_slides/AAA266.CD3/AAA266.CD3.run1	255	0.7	0.06	0.7	0.06	-9.10867923269	-11.8796187871	2.49179900917	1.19368447656
52.0	3347795.0	35.0	10438.0	3347795.0	4000000.0	1.0	2.0	2.22	2.73	1.14	0.05	7.26	0.37	0.77	0.08	9.75	0.34	2.33	1.55	0.55	AAA266.CD3.X1.Y6.tile.tissue.png	8	1	2000	8	dd003dc9ba2872dbf2a7b2c90f209b44	0	0	0	0	0	0	0	0	0	0	0	0	0	/home/dhl_ec/bnelissen/Slides/CD3_manuscript/CD3_slides/AAA266.CD3/AAA266.CD3.run1	255	0.7	0.06	0.7	0.06	-9.37663891769	-12.1731354128	2.46648101975	1.01849865625
280.0	3324928.0	138.0	18173.0	3324928.0	4000000.0	3.0	9.0	2.65	2.65	1.15	0.04	6.3	0.38	0.74	0.08	9.12	0.34	2.22	1.52	0.52	AAA266.CD3.X1.Y7.tile.tissue.png	9	1	2000	9	c52634d51c10613375115edfb81e9508	0	0	0	0	0	0	0	0	0	0	0	0	0	/home/dhl_ec/bnelissen/Slides/CD3_manuscript/CD3_slides/AAA266.CD3/AAA266.CD3.run1	255	0.7	0.06	0.7	0.06	-9.2548428967	-11.9460868338	3.72270123718	1.10299764062
217.0	1782500.0	80.0	18673.0	1782500.0	4000000.0	2.0	4.0	2.15	2.33	1.14	0.06	6.85	0.39	0.8	0.15	8.0	0.28	2.21	1.52	0.45	AAA266.CD3.X1.Y8.tile.tissue.png	10	1	2000	10	db9ecd453f6ef7e493e3909580953496	0	0	0	0	0	0	0	0	0	0	0	0	0	/home/dhl_ec/bnelissen/Slides/CD3_manuscript/CD3_slides/AAA266.CD3/AAA266.CD3.run1	255	0.7	0.06	0.7	0.06	-9.47073653167	-11.9870129383	2.20032304149	2.04664051563
0.0	507790.0	0.0	22221.0	507790.0	4000000.0	0.0	18.0	2.47	1.95	1.16	0.05	8.72	0.39	0.87	0.2	6.7	0.15	2.24	1.53	0.42	AAA266.CD3.X1.Y9.tile.tissue.png	11	1	2000	11	d6c48f2e5ff7a9ad4a6b718d1e6a38ab	0	0	0	0	0	0	0	0	0	0	0	0	0	/home/dhl_ec/bnelissen/Slides/CD3_manuscript/CD3_slides/AAA266.CD3/AAA266.CD3.run1	255	0.7	0.06	0.7	0.06	-9.59595703756	-12.3335073994	5.28039322128	2.04897855859
103.0	431946.0	66.0	24853.0	431946.0	4000000.0	2.0	44.0	2.14	1.94	1.14	0.06	6.99	0.38	0.81	0.2	6.88	0.26	2.27	1.52	0.39	AAA266.CD3.X2.Y10.tile.tissue.png	12	1	2000	12	de4c835a9d772675aa7464442e68729b	0	0	0	0	0	0	0	0	0	0	0	0	0	/home/dhl_ec/bnelissen/Slides/CD3_manuscript/CD3_slides/AAA266.CD3/AAA266.CD3.run1	255	0.7	0.06	0.7	0.06	-9.61952808365	-12.4299343457	4.17205179329	2.94254616992
0.0	6979.0	0.0	953.0	6979.0	4000000.0	0.0	3.0	1.71	2.98	1.16	0.06	6.65	0.37	0.9	0.22	5.71	0.13	2.1	1.56	0.36	AAA266.CD3.X2.Y11.tile.tissue.png	13	1	2000	13	d3ac54511a2cfe38af1ba07146f238ea	0	0	0	0	0	0	0	0	0	0	0	0	0	/home/dhl_ec/bnelissen/Slides/CD3_manuscript/CD3_slides/AAA266.CD3/AAA266.CD3.run1	255	0.7	0.06	0.7	0.06	0.0	-11.813093955	6.24816245612	0.383653639801
0.0	199829.0	0.0	2286.0	199829.0	1634000.0	0.0	1.0	2.05	1.74	0.7	0.02	3.07	0.16	0.35	0.13	2.73	0.07	0.91	0.63	0.17	AAA266.CD3.X2.Y12.tile.tissue.png	14	1	2000	14	a47ee4afde776e605265b9a25bf64e12	0	0	0	0	0	0	0	0	0	0	0	0	0	/home/dhl_ec/bnelissen/Slides/CD3_manuscript/CD3_slides/AAA266.CD3/AAA266.CD3.run1	255	0.7	0.06	0.7	0.06	0.0	-11.9675132045	0.198009591169	2.67744596633
0.0	1561997.0	0.0	7588.0	1561997.0	4000000.0	0.0	2.0	2.57	1.12	1.17	0.06	7.49	0.39	0.8	0.16	7.74	0.2	2.26	1.55	0.4	AAA266.CD3.X2.Y3.tile.tissue.png	15	1	2000	15	a519a9fa88e5ce35eaf01b2a5240d01b	0	0	0	0	0	0	0	0	0	0	0	0	0	/home/dhl_ec/bnelissen/Slides/CD3_manuscript/CD3_slides/AAA266.CD3/AAA266.CD3.run1	255	0.7	0.06	0.7	0.06	-9.09654039783	-11.9160052862	1.55637791967	1.02673737891
0.0	3793415.0	0.0	11940.0	3793415.0	4000000.0	0.0	2.0	2.5	1.43	1.22	0.06	7.16	0.39	0.77	0.07	9.55	0.3	2.24	1.52	0.63	AAA266.CD3.X2.Y4.tile.tissue.png	16	1	2000	16	1faf756fd9de1ffaca6754b992ae1f33	0	0	0	0	0	0	0	0	0	0	0	0	0	/home/dhl_ec/bnelissen/Slides/CD3_manuscript/CD3_slides/AAA266.CD3/AAA266.CD3.run1	255	0.7	0.06	0.7	0.06	-9.11453745349	-10.7493767306	1.58082220013	0.468527664063
374.0	3828672.0	181.0	20493.0	3828672.0	4000000.0	5.0	6.0	1.87	2.25	1.1	0.04	6.27	0.37	0.72	0.06	9.14	0.35	2.15	1.49	0.68	AAA266.CD3.X2.Y5.tile.tissue.png	17	1	2000	17	d74ae77a076bec91d182954a06683e88	0	0	0	0	0	0	0	0	0	0	0	0	0	/home/dhl_ec/bnelissen/Slides/CD3_manuscript/CD3_slides/AAA266.CD3/AAA266.CD3.run1	255	0.7	0.06	0.7	0.06	-9.69638043387	-9.7120992015	2.23877325556	0.151998390625
52.0	3946616.0	35.0	13560.0	3946616.0	4000000.0	1.0	1.0	2.23	2.4	1.08	0.05	7.3	0.36	0.71	0.0600000000001	9.09	0.35	2.17	1.48	1.06	AAA266.CD3.X2.Y6.tile.tissue.png	18	1	2000	18	72880bad33430329c6915374d92b2b32	0	0	0	0	0	0	0	0	0	0	0	0	0	/home/dhl_ec/bnelissen/Slides/CD3_manuscript/CD3_slides/AAA266.CD3/AAA266.CD3.run1	255	0.7	0.06	0.7	0.06	-9.76443674832	-10.5581857975	2.42510574154	0.18062128125
0.0	3974731.0	0.0	9980.0	3974731.0	4000000.0	0.0	1.0	3.04	2.71	1.1	0.05	6.07	0.35	0.74	0.0599999999999	8.85	0.29	2.17	1.5	0.41	AAA266.CD3.X2.Y7.tile.tissue.png	19	1	2000	19	daf41358c1da31f361e291a9b97716b3	0	0	0	0	0	0	0	0	0	0	0	0	0	/home/dhl_ec/bnelissen/Slides/CD3_manuscript/CD3_slides/AAA266.CD3/AAA266.CD3.run1	255	0.7	0.06	0.7	0.06	-8.96801867754	-10.9180066279	1.63019943552	0.163973910156
0.0	2891595.0	0.0	16083.0	2891595.0	4000000.0	0.0	4.0	3.36	1.57	1.09	0.0500000000001	6.37	0.37	0.73	0.1	8.03	0.24	2.18	1.48	0.43	AAA266.CD3.X2.Y8.tile.tissue.png	20	1	2000	20	3839415cea8678d1bc94b808da7fcb88	0	0	0	0	0	0	0	0	0	0	0	0	0	/home/dhl_ec/bnelissen/Slides/CD3_manuscript/CD3_slides/AAA266.CD3/AAA266.CD3.run1	255	0.7	0.06	0.7	0.06	-8.63263081863	-12.0860216827	2.02111002512	0.98328875
0.0	1138606.0	0.0	34354.0	1138606.0	4000000.0	0.0	24.0	2.56	2.12	1.08	0.04	6.46	0.38	0.77	0.17	6.88	0.17	2.22	1.48	0.39	AAA266.CD3.X2.Y9.tile.tissue.png	21	1	2000	21	47891acbbf9f122ee63f1260a46dde09	0	0	0	0	0	0	0	0	0	0	0	0	0	/home/dhl_ec/bnelissen/Slides/CD3_manuscript/CD3_slides/AAA266.CD3/AAA266.CD3.run1	255	0.7	0.06	0.7	0.06	-9.23149632394	-11.7689907425	1.75688014208	2.45920149609
70.0	1532860.0	34.0	47085.0	1532860.0	4000000.0	1.0	35.0	3.98	1.73	1.07	0.04	6.83	0.38	0.77	0.15	7.47	0.26	2.21	1.48	0.39	AAA266.CD3.X3.Y10.tile.tissue.png	22	1	2000	22	dee00d42a5f5129a281e2a102565e3ea	0	0	0	0	0	0	0	0	0	0	0	0	0	/home/dhl_ec/bnelissen/Slides/CD3_manuscript/CD3_slides/AAA266.CD3/AAA266.CD3.run1	255	0.7	0.06	0.7	0.06	-9.56459321871	-12.4272532773	4.40211621008	2.02901190625
0.0	276390.0	0.0	14922.0	276390.0	4000000.0	0.0	18.0	2.19	1.98	1.08	0.0600000000001	6.44	0.38	0.88	0.2	6.32	0.15	2.09	1.47	0.36	AAA266.CD3.X3.Y11.tile.tissue.png	23	1	2000	23	29545d540f0f615f08068fda2e40de51	0	0	0	0	0	0	0	0	0	0	0	0	0	/home/dhl_ec/bnelissen/Slides/CD3_manuscript/CD3_slides/AAA266.CD3/AAA266.CD3.run1	255	0.7	0.06	0.7	0.06	-10.0364893014	-12.1527496562	6.50924660534	2.15441540234
75.0	1001197.0	36.0	7487.0	1001197.0	4000000.0	1.0	1.0	2.49	1.05	1.13	0.0599999999999	7.1	0.39	0.82	0.18	7.74	0.26	2.23	1.54	0.51	AAA266.CD3.X3.Y2.tile.tissue.png	24	1	2000	24	b7962a043f3d29305e91687ff0f89ec5	0	0	0	0	0	0	0	0	0	0	0	0	0	/home/dhl_ec/bnelissen/Slides/CD3_manuscript/CD3_slides/AAA266.CD3/AAA266.CD3.run1	255	0.7	0.06	0.7	0.06	-9.35418348876	-12.0962963892	2.10720129503	1.06583859766
78.0	2552927.0	39.0	27608.0	2552927.0	4000000.0	1.0	13.0	2.55	1.73	1.16	0.05	7.19	0.41	0.78	0.13	8.9	0.32	2.3	1.74	0.57	AAA266.CD3.X3.Y3.tile.tissue.png	25	1	2000	25	3c00e6d50a4c86c27f26371b2639dd43	0	0	0	0	0	0	0	0	0	0	0	0	0	/home/dhl_ec/bnelissen/Slides/CD3_manuscript/CD3_slides/AAA266.CD3/AAA266.CD3.run1	255	0.7	0.06	0.7	0.06	-9.40423992648	-12.2994863252	1.63444638065	1.37051048437
62.0	3875063.0	34.0	19240.0	3875063.0	4000000.0	1.0	3.0	2.48	2.71	1.19	0.05	8.72	0.41	0.77	0.0700000000001	10.06	0.39	2.35	1.53	0.45	AAA266.CD3.X3.Y4.tile.tissue.png	26	1	2000	26	f8b7240e5fd83a071fcd62777708f292	0	0	0	0	0	0	0	0	0	0	0	0	0	/home/dhl_ec/bnelissen/Slides/CD3_manuscript/CD3_slides/AAA266.CD3/AAA266.CD3.run1	255	0.7	0.06	0.7	0.06	-9.53770872148	-10.6400037049	1.92271759432	0.151628651367
0.0	3572108.0	0.0	20061.0	3572108.0	4000000.0	0.0	11.0	2.71	1.7	1.17	0.0500000000001	7.1	0.4	0.78	0.0899999999999	9.54	0.32	2.44	1.53	0.45	AAA266.CD3.X3.Y5.tile.tissue.png	27	1	2000	27	e32e35e919eb8f46f71fca04dc9e3144	0	0	0	0	0	0	0	0	0	0	0	0	0	/home/dhl_ec/bnelissen/Slides/CD3_manuscript/CD3_slides/AAA266.CD3/AAA266.CD3.run1	255	0.7	0.06	0.7	0.06	-9.97029397728	-11.1752304262	3.27346593549	0.684797726562
165.0	3944585.0	86.0	11664.0	3944585.0	4000000.0	2.0	1.0	1.27	2.67	1.16	0.0799999999999	7.25	0.36	0.74	0.0600000000001	9.24	0.35	2.16	1.51	0.41	AAA266.CD3.X3.Y6.tile.tissue.png	28	1	2000	28	8a13217018de354fd4dfed472ed86a3a	0	0	0	0	0	0	0	0	0	0	0	0	0	/home/dhl_ec/bnelissen/Slides/CD3_manuscript/CD3_slides/AAA266.CD3/AAA266.CD3.run1	255	0.7	0.06	0.7	0.06	-9.45774229715	-11.2559873376	2.12728009692	0.335676648438
55.0	3444975.0	34.0	21289.0	3444975.0	4000000.0	1.0	5.0	1.99	2.31	1.09	0.0500000000001	7.06	0.38	0.76	0.0700000000001	9.28	0.34	2.24	1.53	0.42	AAA266.CD3.X3.Y7.tile.tissue.png	29	1	2000	29	381aaad254ecd45aa5c2afa6be5c4280	0	0	0	0	0	0	0	0	0	0	0	0	0	/home/dhl_ec/bnelissen/Slides/CD3_manuscript/CD3_slides/AAA266.CD3/AAA266.CD3.run1	255	0.7	0.06	0.7	0.06	-8.98894272147	-12.2985663206	3.17762893669	0.740842
0.0	1525689.0	0.0	20026.0	1525689.0	4000000.0	0.0	7.0	2.93	1.72	1.13	0.05	7.2	0.39	0.78	0.15	7.4	0.2	2.25	1.53	0.41	AAA266.CD3.X3.Y8.tile.tissue.png	30	1	2000	30	1eae0fff09c102e8ed42aaf10cd77309	0	0	0	0	0	0	0	0	0	0	0	0	0	/home/dhl_ec/bnelissen/Slides/CD3_manuscript/CD3_slides/AAA266.CD3/AAA266.CD3.run1	255	0.7	0.06	0.7	0.06	-9.53793022204	-11.8295630552	2.81848824843	0.989073804687
173.0	2525940.0	82.0	23677.0	2525940.0	4000000.0	2.0	1.0	2.67	2.01	1.12	0.05	6.98	0.39	0.78	0.12	8.63	0.47	2.3	1.53	0.41	AAA266.CD3.X3.Y9.tile.tissue.png	31	1	2000	31	0bc1e32cf5d7ec5b6d53e64c6dab8343	0	0	0	0	0	0	0	0	0	0	0	0	0	/home/dhl_ec/bnelissen/Slides/CD3_manuscript/CD3_slides/AAA266.CD3/AAA266.CD3.run1	255	0.7	0.06	0.7	0.06	-9.86266473553	-12.3686237147	3.39694521018	1.59896390625
0.0	623770.0	0.0	5984.0	623770.0	4000000.0	0.0	1.0	1.95	2.64	1.13	0.0600000000001	7.44	0.37	0.81	0.19	6.63	0.16	2.16	1.53	0.37	AAA266.CD3.X4.Y1.tile.tissue.png	32	1	2000	32	04171b6cd25e97a6cbf5a97113b48a3a	0	0	0	0	0	0	0	0	0	0	0	0	0	/home/dhl_ec/bnelissen/Slides/CD3_manuscript/CD3_slides/AAA266.CD3/AAA266.CD3.run1	255	0.7	0.06	0.7	0.06	-8.82919065368	-12.0997724115	2.43641881541	1.25817803906
169.0	745837.0	89.0	27471.0	745837.0	4000000.0	2.0	10.0	2.0	1.98	1.15	0.0599999999999	7.29	0.42	0.87	0.2	7.56	0.25	2.29	1.55	1.04	AAA266.CD3.X4.Y10.tile.tissue.png	33	1	2000	33	87a7f9ecf84a146a765639c51bcfcdc7	0	0	0	0	0	0	0	0	0	0	0	0	0	/home/dhl_ec/bnelissen/Slides/CD3_manuscript/CD3_slides/AAA266.CD3/AAA266.CD3.run1	255	0.7	0.06	0.7	0.06	-9.61359970257	-12.4066159831	4.67457940083	2.21881450391
0.0	89097.0	0.0	1736.0	89097.0	4000000.0	0.0	1.0	1.84	1.95	1.12	0.0599999999999	6.6	0.37	0.88	0.21	6.24	0.14	2.1	1.54	0.5	AAA266.CD3.X4.Y11.tile.tissue.png	34	1	2000	34	4f1539edd859928eac36f3ff4b2a4636	0	0	0	0	0	0	0	0	0	0	0	0	0	/home/dhl_ec/bnelissen/Slides/CD3_manuscript/CD3_slides/AAA266.CD3/AAA266.CD3.run1	255	0.7	0.06	0.7	0.06	-8.68934607022	-11.865310345	5.13597152347	0.13278846582
153.0	3705541.0	75.0	11372.0	3705541.0	4000000.0	2.0	2.0	2.13	1.79	1.15	0.04	6.53	0.37	0.76	0.0699999999999	9.38	0.36	2.2	1.52	0.43	AAA266.CD3.X4.Y2.tile.tissue.png	35	1	2000	35	39fda4e02edb377ebe2ab9d3c0208b8f	0	0	0	0	0	0	0	0	0	0	0	0	0	/home/dhl_ec/bnelissen/Slides/CD3_manuscript/CD3_slides/AAA266.CD3/AAA266.CD3.run1	255	0.7	0.06	0.7	0.06	-9.69366123442	-11.918417458	1.87769496721	0.60318825
0.0	3831368.0	0.0	13850.0	3831368.0	4000000.0	0.0	2.0	3.06	1.24	1.23	0.04	6.56	0.38	0.75	0.0699999999999	9.13	0.34	2.27	1.69	0.43	AAA266.CD3.X4.Y3.tile.tissue.png	36	1	2000	36	9ca8b93248ebb3c7fd7fd5201eeba1e1	0	0	0	0	0	0	0	0	0	0	0	0	0	/home/dhl_ec/bnelissen/Slides/CD3_manuscript/CD3_slides/AAA266.CD3/AAA266.CD3.run1	255	0.7	0.06	0.7	0.06	-8.40090938343	-11.2333336921	2.04278344423	0.383714625
59.0	3881379.0	31.0	17534.0	3881379.0	4000000.0	1.0	2.0	2.23	2.13	1.15	0.0500000000001	6.58	0.38	0.76	0.0599999999999	9.68	0.37	2.23	1.52	0.42	AAA266.CD3.X4.Y4.tile.tissue.png	37	1	2000	37	baebcd59ed91ead1c955ac0f2f8fb5fa	0	0	0	0	0	0	0	0	0	0	0	0	0	/home/dhl_ec/bnelissen/Slides/CD3_manuscript/CD3_slides/AAA266.CD3/AAA266.CD3.run1	255	0.7	0.06	0.7	0.06	-9.36356456289	-10.2397254636	2.79326133541	0.205644140625
86.0	3581765.0	46.0	20781.0	3581765.0	4000000.0	1.0	5.0	3.2	2.08	1.13	0.0500000000002	6.66	0.38	0.75	0.0699999999999	9.47	0.35	2.24	1.53	0.44	AAA266.CD3.X4.Y5.tile.tissue.png	38	1	2000	38	36ab818282ab9f00864021e0f5fb3677	0	0	0	0	0	0	0	0	0	0	0	0	0	/home/dhl_ec/bnelissen/Slides/CD3_manuscript/CD3_slides/AAA266.CD3/AAA266.CD3.run1	255	0.7	0.06	0.7	0.06	-9.76657503959	-11.852563876	3.57544636225	0.570564351562
0.0	2820281.0	0.0	32254.0	2820281.0	4000000.0	0.0	18.0	1.59	1.81	1.13	0.05	6.68	0.39	0.76	0.1	8.42	0.24	2.3	1.52	0.43	AAA266.CD3.X4.Y6.tile.tissue.png	39	1	2000	39	2ab2a01a8e1bb552e442529c05444e64	0	0	0	0	0	0	0	0	0	0	0	0	0	/home/dhl_ec/bnelissen/Slides/CD3_manuscript/CD3_slides/AAA266.CD3/AAA266.CD3.run1	255	0.7	0.06	0.7	0.06	-9.08473204534	-11.8911500565	2.91105699864	0.908977101563
0.0	2059738.0	0.0	43361.0	2059738.0	4000000.0	0.0	22.0	2.61	2.39	1.11	0.05	6.76	0.4	0.78	0.13	7.9	0.22	2.42	1.57	0.56	AAA266.CD3.X4.Y7.tile.tissue.png	40	1	2000	40	006550a24838024fc18449f996178dc3	0	0	0	0	0	0	0	0	0	0	0	0	0	/home/dhl_ec/bnelissen/Slides/CD3_manuscript/CD3_slides/AAA266.CD3/AAA266.CD3.run1	255	0.7	0.06	0.7	0.06	-9.18494356036	-11.7997751011	3.50120452604	1.33217641797
197.0	2439191.0	114.0	30913.0	2439191.0	4000000.0	3.0	21.0	1.82	2.16	1.19	0.0800000000002	7.68	0.54	0.77	0.11	8.56	0.3	2.27	1.52	0.42	AAA266.CD3.X4.Y8.tile.tissue.png	41	1	2000	41	403bc4330274bde5ca4be5e2764fb1f4	0	0	0	0	0	0	0	0	0	0	0	0	0	/home/dhl_ec/bnelissen/Slides/CD3_manuscript/CD3_slides/AAA266.CD3/AAA266.CD3.run1	255	0.7	0.06	0.7	0.06	-9.24046671044	-12.2466702072	3.26976677173	1.09789646875
363.0	2742155.0	205.0	30615.0	2742155.0	4000000.0	6.0	9.0	1.49	2.79	1.15	0.05	7.94	0.38	0.89	0.11	8.83	0.32	2.26	1.52	0.43	AAA266.CD3.X4.Y9.tile.tissue.png	42	1	2000	42	6737262fa4707d8fe8e3f466d74d9336	0	0	0	0	0	0	0	0	0	0	0	0	0	/home/dhl_ec/bnelissen/Slides/CD3_manuscript/CD3_slides/AAA266.CD3/AAA266.CD3.run1	255	0.7	0.06	0.7	0.06	-9.55541929616	-12.5721668366	5.45701039424	1.36940051562
0.0	92376.0	0.0	3622.0	92376.0	4000000.0	0.0	3.0	1.64	1.99	1.12	0.05	6.94	0.37	0.86	0.21	5.83	0.14	2.12	1.53	0.37	AAA266.CD3.X5.Y0.tile.tissue.png	43	1	2000	43	9e8cdec5aff9c759e040f220c05ae678	0	0	0	0	0	0	0	0	0	0	0	0	0	/home/dhl_ec/bnelissen/Slides/CD3_manuscript/CD3_slides/AAA266.CD3/AAA266.CD3.run1	255	0.7	0.06	0.7	0.06	0.0	-11.7922366421	2.56196465397	1.06732138086
0.0	3125430.0	0.0	18335.0	3125430.0	4000000.0	0.0	3.0	0.93	2.5	1.28	0.0600000000002	6.5	0.38	0.77	0.0899999999999	8.91	0.26	2.29	1.53	0.44	AAA266.CD3.X5.Y1.tile.tissue.png	44	1	2000	44	7aed7dd6ec0f99fc702c49079311382c	0	0	0	0	0	0	0	0	0	0	0	0	0	/home/dhl_ec/bnelissen/Slides/CD3_manuscript/CD3_slides/AAA266.CD3/AAA266.CD3.run1	255	0.7	0.06	0.7	0.06	-9.29112317457	-11.4889881931	1.93742839978	1.4403941875
0.0	0.0	0.0	0.0	0.0	1634000.0	0.0	0.0	2.07	1.87	0.52	0.03	2.63	0.13	0.4	0.0999999999999	2.15	0.05	0.82	0.62	0.16	AAA266.CD3.X5.Y12.tile.tissue.png	45	1	2000	45	5b060b96be3ffb63be47d1c9beba1e9c	0	0	0	0	0	0	0	0	0	0	0	0	0	/home/dhl_ec/bnelissen/Slides/CD3_manuscript/CD3_slides/AAA266.CD3/AAA266.CD3.run1	255	1.0	0.06	1.0	0.06	0.0	0.0	0.0	4.54251009792
111.0	3956392.0	60.0	11495.0	3956392.0	4000000.0	2.0	1.0	1.9	2.94	1.17	0.05	6.53	0.39	0.75	0.0599999999999	9.65	0.43	2.22	1.53	0.43	AAA266.CD3.X5.Y2.tile.tissue.png	46	1	2000	46	f2c07366b2fe71d7b4471fc678bbca6d	0	0	0	0	0	0	0	0	0	0	0	0	0	/home/dhl_ec/bnelissen/Slides/CD3_manuscript/CD3_slides/AAA266.CD3/AAA266.CD3.run1	255	0.7	0.06	0.7	0.06	-9.22386600261	-10.7972550369	1.7976385638	0.178674953125
117.0	3629379.0	67.0	28588.0	3629379.0	4000000.0	2.0	4.0	3.02	1.61	1.15	0.0700000000002	6.64	0.38	0.74	0.0800000000002	9.42	0.35	2.24	1.54	0.42	AAA266.CD3.X5.Y3.tile.tissue.png	47	1	2000	47	26d40e106061083fa8577a298b301faf	0	0	0	0	0	0	0	0	0	0	0	0	0	/home/dhl_ec/bnelissen/Slides/CD3_manuscript/CD3_slides/AAA266.CD3/AAA266.CD3.run1	255	0.7	0.06	0.7	0.06	-9.24297413435	-10.7358771944	3.35627764408	0.447056164062
420.0	3000160.0	221.0	42456.0	3000160.0	4000000.0	6.0	15.0	1.99	2.34	1.12	0.0500000000002	6.66	0.4	0.77	0.0900000000001	9.11	0.33	2.29	1.51	0.45	AAA266.CD3.X5.Y4.tile.tissue.png	48	1	2000	48	cf950c24076a16ccca0afc66a09e3bd3	0	0	0	0	0	0	0	0	0	0	0	0	0	/home/dhl_ec/bnelissen/Slides/CD3_manuscript/CD3_slides/AAA266.CD3/AAA266.CD3.run1	255	0.7	0.06	0.7	0.06	-9.97246658478	-11.8988229103	4.21150712232	0.929838734375
61.0	2398454.0	34.0	41976.0	2398454.0	4000000.0	1.0	22.0	0.96	1.05	1.15	0.05	6.68	0.39	0.78	0.12	8.62	0.3	2.28	1.51	0.45	AAA266.CD3.X5.Y5.tile.tissue.png	49	1	2000	49	7e35a5cb1211df60fdc546319ac5eb56	0	0	0	0	0	0	0	0	0	0	0	0	0	/home/dhl_ec/bnelissen/Slides/CD3_manuscript/CD3_slides/AAA266.CD3/AAA266.CD3.run1	255	0.7	0.06	0.7	0.06	-9.43961491655	-12.2980384863	4.3487058339	1.40060817188
279.0	1281119.0	137.0	39171.0	1281119.0	4000000.0	3.0	32.0	1.58	2.47	1.14	0.0599999999999	7.02	0.4	0.78	0.16	7.65	0.26	2.26	1.49	0.67	AAA266.CD3.X5.Y6.tile.tissue.png	50	1	2000	50	43935a998bd23909dfd5f507bcbf130e	0	0	0	0	0	0	0	0	0	0	0	0	0	/home/dhl_ec/bnelissen/Slides/CD3_manuscript/CD3_slides/AAA266.CD3/AAA266.CD3.run1	255	0.7	0.06	0.7	0.06	-9.89432197877	-12.5065235765	4.8167144525	1.77592982813
74.0	1269286.0	40.0	33457.0	1269286.0	4000000.0	1.0	27.0	1.58	1.89	1.1	0.0599999999999	6.96	0.39	0.79	0.15	7.44	0.26	2.23	1.48	0.54	AAA266.CD3.X5.Y7.tile.tissue.png	51	1	2000	51	e4b3d3897cd6258b75eb7492c94caaab	0	0	0	0	0	0	0	0	0	0	0	0	0	/home/dhl_ec/bnelissen/Slides/CD3_manuscript/CD3_slides/AAA266.CD3/AAA266.CD3.run1	255	0.7	0.06	0.7	0.06	-9.42538319061	-12.3097371649	4.2691299631	2.02415079297
0.0	642960.0	0.0	12244.0	642960.0	4000000.0	0.0	5.0	1.89	1.56	1.08	0.0600000000002	7.53	0.37	0.81	0.19	6.36	0.16	2.22	1.48	0.73	AAA266.CD3.X5.Y8.tile.tissue.png	52	1	2000	52	c27889d27dd8c61b63549d89be8f155c	0	0	0	0	0	0	0	0	0	0	0	0	0	/home/dhl_ec/bnelissen/Slides/CD3_manuscript/CD3_slides/AAA266.CD3/AAA266.CD3.run1	255	0.7	0.06	0.7	0.06	-9.15290555084	-12.1142204657	4.57429514572	1.4707771582
0.0	97847.0	0.0	2304.0	97847.0	4000000.0	0.0	1.0	1.45	1.32	1.05	0.05	6.27	0.39	0.9	0.23	6.76	0.14	2.21	1.62	1.13	AAA266.CD3.X5.Y9.tile.tissue.png	53	1	2000	53	b255b1255a0d8db9a8dcdc2684c20c0b	0	0	0	0	0	0	0	0	0	0	0	0	0	/home/dhl_ec/bnelissen/Slides/CD3_manuscript/CD3_slides/AAA266.CD3/AAA266.CD3.run1	255	0.7	0.06	0.7	0.06	-8.40194248225	-12.1162086757	2.69576371674	0.31366002832
99.0	1872212.0	44.0	25338.0	1872212.0	4000000.0	1.0	14.0	1.51	0.99	1.1	0.05	9.3	0.36	0.72	0.14	7.8	0.28	2.2	1.56	0.44	AAA266.CD3.X6.Y0.tile.tissue.png	54	1	2000	54	4f6c5cac110e9c329e0d5da725e6cfee	0	0	0	0	0	0	0	0	0	0	0	0	0	/home/dhl_ec/bnelissen/Slides/CD3_manuscript/CD3_slides/AAA266.CD3/AAA266.CD3.run1	255	0.7	0.06	0.7	0.06	-9.65319838343	-11.9698880477	2.15890865402	2.20634785156
317.0	3419070.0	82.0	44122.0	3419070.0	4000000.0	2.0	35.0	2.58	1.2	1.16	0.0599999999999	9.26	0.4	0.77	0.0899999999999	9.53	0.35	2.35	1.54	0.43	AAA266.CD3.X6.Y1.tile.tissue.png	55	1	2000	55	ee6478ec37399227371d684585c44014	0	0	0	0	0	0	0	0	0	0	0	0	0	/home/dhl_ec/bnelissen/Slides/CD3_manuscript/CD3_slides/AAA266.CD3/AAA266.CD3.run1	255	0.7	0.06	0.7	0.06	-9.12783041694	-9.47469346379	1.7541562174	0.146900875
0.0	1676.0	0.0	200.0	1676.0	1634000.0	0.0	1.0	0.36	1.09	0.47	0.02	2.63	0.14	0.32	0.0799999999999	2.29	0.0500000000002	0.81	0.59	0.14	AAA266.CD3.X6.Y12.tile.tissue.png	56	1	2000	56	942d15b51bad1f047ec8216c91312d5e	0	0	0	0	0	0	0	0	0	0	0	0	0	/home/dhl_ec/bnelissen/Slides/CD3_manuscript/CD3_slides/AAA266.CD3/AAA266.CD3.run1	255	0.7	0.06	0.7	0.06	-9.60879568816	-11.8813113606	7.01420117418	1.31746231877
94.0	3802691.0	52.0	21669.0	3802691.0	4000000.0	1.0	6.0	1.78	1.87	1.1	0.05	6.28	0.35	0.7	0.0600000000002	8.98	0.34	2.14	1.43	0.39	AAA266.CD3.X6.Y2.tile.tissue.png	57	1	2000	57	7604110fbe2e9af41b246d1f41822c9f	0	0	0	0	0	0	0	0	0	0	0	0	0	/home/dhl_ec/bnelissen/Slides/CD3_manuscript/CD3_slides/AAA266.CD3/AAA266.CD3.run1	255	0.7	0.06	0.7	0.06	-9.57687638506	-10.962531017	1.9985792114	0.144111363281
300.0	2863033.0	163.0	74181.0	2863033.0	4000000.0	4.0	29.0	1.39	1.1	1.07	0.04	6.39	0.37	0.7	0.0999999999999	8.31	0.3	2.21	1.44	0.4	AAA266.CD3.X6.Y3.tile.tissue.png	58	1	2000	58	f8f77120ec019c968d7b6810f5c3da9c	0	0	0	0	0	0	0	0	0	0	0	0	0	/home/dhl_ec/bnelissen/Slides/CD3_manuscript/CD3_slides/AAA266.CD3/AAA266.CD3.run1	255	0.7	0.06	0.7	0.06	-9.45185147536	-10.8512034966	3.07020086528	0.771308117188
51.0	1598395.0	37.0	92999.0	1598395.0	4000000.0	1.0	83.0	2.63	1.54	1.03	0.05	6.35	0.4	0.74	0.15	7.51	0.25	2.24	1.44	0.4	AAA266.CD3.X6.Y4.tile.tissue.png	59	1	2000	59	0aa99c1763ac72b12e348ffca3366761	0	0	0	0	0	0	0	0	0	0	0	0	0	/home/dhl_ec/bnelissen/Slides/CD3_manuscript/CD3_slides/AAA266.CD3/AAA266.CD3.run1	255	0.7	0.06	0.7	0.06	-9.70886439043	-11.7698552194	3.56188749553	1.67610776172
172.0	471517.0	89.0	32860.0	471517.0	4000000.0	2.0	50.0	1.51	2.01	1.08	0.05	6.46	0.37	0.76	0.18	6.67	0.22	2.24	1.48	0.39	AAA266.CD3.X6.Y5.tile.tissue.png	60	1	2000	60	9b7937f9a43286987e5e30cd98228f45	0	0	0	0	0	0	0	0	0	0	0	0	0	/home/dhl_ec/bnelissen/Slides/CD3_manuscript/CD3_slides/AAA266.CD3/AAA266.CD3.run1	255	0.7	0.06	0.7	0.06	-10.0249128836	-12.5202971983	5.262156148	2.62865858203
0.0	707600.0	0.0	29377.0	707600.0	4000000.0	0.0	27.0	0.88	0.94	1.1	0.0599999999999	8.06	0.37	0.78	0.18	6.41	0.16	2.07	1.44	0.37	AAA266.CD3.X7.Y0.tile.tissue.png	61	1	2000	61	fa71a5baee84a3bd263bb586d15e88b8	0	0	0	0	0	0	0	0	0	0	0	0	0	/home/dhl_ec/bnelissen/Slides/CD3_manuscript/CD3_slides/AAA266.CD3/AAA266.CD3.run1	255	0.7	0.06	0.7	0.06	-9.26444055613	-12.058650588	2.49430512726	3.40808259375
196.0	2485574.0	71.0	49757.0	2485574.0	4000000.0	1.0	30.0	0.98	1.16	1.17	0.0500000000002	6.29	0.38	0.7	0.11	8.85	0.31	2.38	1.53	0.45	AAA266.CD3.X7.Y1.tile.tissue.png	62	1	2000	62	4600d00a31d9f0b827247a5916422843	0	0	0	0	0	0	0	0	0	0	0	0	0	/home/dhl_ec/bnelissen/Slides/CD3_manuscript/CD3_slides/AAA266.CD3/AAA266.CD3.run1	255	0.7	0.06	0.7	0.06	-9.37668891258	-11.3520937302	1.47626606905	1.51958351562
0.0	0.0	0.0	0.0	0.0	1634000.0	0.0	0.0	0.4	0.44	0.51	0.0300000000002	2.97	0.12	0.34	0.0799999999999	1.78	0.05	0.77	0.58	0.16	AAA266.CD3.X7.Y12.tile.tissue.png	63	1	2000	63	7213da526568dcd1cf38363275a1091b	0	0	0	0	0	0	0	0	0	0	0	0	0	/home/dhl_ec/bnelissen/Slides/CD3_manuscript/CD3_slides/AAA266.CD3/AAA266.CD3.run1	255	1.0	0.06	1.0	0.06	0.0	-10.7671911482	0.0	2.85221826776
770.0	3324685.0	253.0	19685.0	3324685.0	4000000.0	5.0	5.0	1.01	1.07	1.07	0.04	6.27	0.35	0.72	0.0799999999999	9.13	0.35	2.32	1.55	0.44	AAA266.CD3.X7.Y2.tile.tissue.png	64	1	2000	64	27126d0528dd7583431d805ebaa437f6	0	0	0	0	0	0	0	0	0	0	0	0	0	/home/dhl_ec/bnelissen/Slides/CD3_manuscript/CD3_slides/AAA266.CD3/AAA266.CD3.run1	255	0.7	0.06	0.7	0.06	-9.58450328633	-11.4204682478	2.08710670916	0.94579415625
276.0	1841430.0	134.0	71509.0	1841430.0	4000000.0	4.0	56.0	1.03	1.1	1.2	0.0699999999999	7.37	0.39	0.79	0.21	7.76	0.27	2.21	1.46	0.45	AAA266.CD3.X7.Y3.tile.tissue.png	65	1	2000	65	c0b11e6b741bcc2b1607007b05514257	0	0	0	0	0	0	0	0	0	0	0	0	0	/home/dhl_ec/bnelissen/Slides/CD3_manuscript/CD3_slides/AAA266.CD3/AAA266.CD3.run1	255	0.7	0.06	0.7	0.06	-9.77570635299	-11.3843324031	2.0748292359	2.71328347656
0.0	532003.0	0.0	33588.0	532003.0	4000000.0	0.0	38.0	0.78	0.98	1.15	0.0599999999999	8.43	0.42	0.87	0.2	7.11	0.15	2.26	1.47	0.38	AAA266.CD3.X7.Y4.tile.tissue.png	66	1	2000	66	95a62f0f5ea66d4435e9852fda318cfa	0	0	0	0	0	0	0	0	0	0	0	0	0	/home/dhl_ec/bnelissen/Slides/CD3_manuscript/CD3_slides/AAA266.CD3/AAA266.CD3.run1	255	0.7	0.06	0.7	0.06	-9.53373106367	-12.1643455562	2.98268286422	3.28186111133
0.0	107217.0	0.0	7031.0	107217.0	4000000.0	0.0	11.0	0.71	0.86	1.05	0.05	6.33	0.35	0.89	0.22	6.75	0.14	2.19	1.55	0.38	AAA266.CD3.X7.Y5.tile.tissue.png	67	1	2000	67	c2073a96e9b785157cc016e41d51ac34	0	0	0	0	0	0	0	0	0	0	0	0	0	/home/dhl_ec/bnelissen/Slides/CD3_manuscript/CD3_slides/AAA266.CD3/AAA266.CD3.run1	255	0.7	0.06	0.7	0.06	-8.41704925256	-12.4634895195	4.33129457436	2.02885483594
0.0	153940.0	0.0	4922.0	153940.0	4000000.0	0.0	4.0	1.0	1.01	1.2	0.0699999999999	7.46	0.4	0.93	0.22	6.94	0.13	2.07	1.44	0.34	AAA266.CD3.X8.Y1.tile.tissue.png	68	1	2000	68	f1634f96df531ca452f4c31113acb9f3	0	0	0	0	0	0	0	0	0	0	0	0	0	/home/dhl_ec/bnelissen/Slides/CD3_manuscript/CD3_slides/AAA266.CD3/AAA266.CD3.run1	255	0.7	0.06	0.7	0.06	-6.77450579471	-11.5852186225	2.16957479375	0.837468371094
0.0	0.0	0.0	0.0	0.0	1634000.0	0.0	0.0	0.74	0.81	0.47	0.02	2.51	0.12	0.33	0.0899999999999	1.75	0.05	0.77	0.57	0.14	AAA266.CD3.X8.Y12.tile.tissue.png	69	1	2000	69	8569a7deefdcc61d3f1fbef7c16ea447	0	0	0	0	0	0	0	0	0	0	0	0	0	/home/dhl_ec/bnelissen/Slides/CD3_manuscript/CD3_slides/AAA266.CD3/AAA266.CD3.run1	255	1.0	0.06	1.0	0.06	0.0	-11.1293795877	0.0	2.90486795011
0.0	169357.0	0.0	7905.0	169357.0	4000000.0	0.0	5.0	1.28	1.47	1.07	0.05	6.97	0.37	0.84	0.2	6.85	0.15	2.24	1.57	0.54	AAA266.CD3.X8.Y2.tile.tissue.png	70	1	2000	70	c4a84f82bf54bc63055cdd4a36772d0a	0	0	0	0	0	0	0	0	0	0	0	0	0	/home/dhl_ec/bnelissen/Slides/CD3_manuscript/CD3_slides/AAA266.CD3/AAA266.CD3.run1	255	0.7	0.06	0.7	0.06	-8.70675907281	-11.8032107927	1.86426104041	1.0225064585
[truncated: 2 more columns]
