# Supplementary material for: SlideToolkit: An Assistive Toolset for the Histological Quantification of Whole Slide Images
Source: PLoS One. 2014 Nov 5;9(11):e110289. doi: 10.1371/journal.pone.0110289 (PMC4220929; doi:10.1371/journal.pone.0110289)
Supplement: RawData S1 — ICC and BlandAltman plot - measurements and r-script.zip. Measurements of Run1 and Run2, including the code for the calculation of the intraclass correlation coefficient (ICC) and the code for the Bland and Altman plot. (ZIP) [file pone.0110289.s003.zip › cellprofiler.measurements/run1.22e1a67658188a82736305a223598ee1.DefaultOUT_Image.csv]

AreaOccupied_AreaOccupied_DAB_Nuclei	AreaOccupied_AreaOccupied_Tissue	AreaOccupied_Perimeter_DAB_Nuclei	AreaOccupied_Perimeter_Tissue	AreaOccupied_TotalArea_DAB_Nuclei	AreaOccupied_TotalArea_Tissue	Count_DAB_Nuclei	Count_Tissue	ExecutionTime_01LoadImages	ExecutionTime_02ColorToGray	ExecutionTime_03Smooth	ExecutionTime_04ImageMath	ExecutionTime_05IdentifyPrimaryObjects	ExecutionTime_06MeasureImageAreaOccupied	ExecutionTime_07UnmixColors	ExecutionTime_08MaskImage	ExecutionTime_09IdentifyPrimaryObjects	ExecutionTime_10MeasureImageAreaOccupied	ExecutionTime_11OverlayOutlines	ExecutionTime_12OverlayOutlines	ExecutionTime_13SaveImages	FileName_Original	Group_Index	Group_Number	Height_Original	ImageNumber	MD5Digest_Original	ModuleError_01LoadImages	ModuleError_02ColorToGray	ModuleError_03Smooth	ModuleError_04ImageMath	ModuleError_05IdentifyPrimaryObjects	ModuleError_06MeasureImageAreaOccupied	ModuleError_07UnmixColors	ModuleError_08MaskImage	ModuleError_09IdentifyPrimaryObjects	ModuleError_10MeasureImageAreaOccupied	ModuleError_11OverlayOutlines	ModuleError_12OverlayOutlines	ModuleError_13SaveImages	PathName_Original	Scaling_Original	Threshold_FinalThreshold_DAB_Nuclei	Threshold_FinalThreshold_Tissue	Threshold_OrigThreshold_DAB_Nuclei	Threshold_OrigThreshold_Tissue	Threshold_SumOfEntropies_DAB_Nuclei	Threshold_SumOfEntropies_Tissue	Threshold_WeightedVariance_DAB_Nuclei	Threshold_WeightedVariance_Tissue
56.0	2025.0	36.0	204.0	2025.0	4000000.0	1.0	1.0	3.92	3.18	1.81	0.08	9.48	0.55	1.25	0.31	9.19	0.3	3.1	2.28	1.46	AAA590.CD3.location-b.X0.Y0.tile.tissue.png	1	1	2000	1	09b6cc12348fdb4fa7f9066370097a79	0	0	0	0	0	0	0	0	0	0	0	0	0	/home/dhl_ec/bnelissen/Slides/CD3_manuscript/CD3_slides/AAA590.CD3.location-b/AAA590.CD3.location-b.run1	255	0.7	0.06	0.7	0.06	-7.34949018959	-11.1404778015	2.63561484292	4.11740285162
0.0	0.0	0.0	0.0	0.0	4000000.0	0.0	0.0	2.87	1.47	1.81	0.08	8.96	0.46	1.23	0.31	6.55	0.2	2.98	1.58	0.96	AAA590.CD3.location-b.X0.Y1.tile.tissue.png	2	1	2000	2	c5e4ec28b52cfaab56bc001859a1c965	0	0	0	0	0	0	0	0	0	0	0	0	0	/home/dhl_ec/bnelissen/Slides/CD3_manuscript/CD3_slides/AAA590.CD3.location-b/AAA590.CD3.location-b.run1	255	1.0	0.06	1.0	0.06	0.0	-9.93866065845	0.0	6.00468545558
0.0	0.0	0.0	0.0	0.0	4000000.0	0.0	0.0	3.96	3.74	1.8	0.08	8.91	0.47	1.34	0.31	6.56	0.2	3.01	2.31	0.69	AAA590.CD3.location-b.X0.Y10.tile.tissue.png	3	1	2000	3	dc54ddb7d6d9b39fb369a64a71a79b5a	0	0	0	0	0	0	0	0	0	0	0	0	0	/home/dhl_ec/bnelissen/Slides/CD3_manuscript/CD3_slides/AAA590.CD3.location-b/AAA590.CD3.location-b.run1	255	1.0	0.06	1.0	0.06	0.0	-12.0013505172	0.0	6.13184421708
0.0	0.0	0.0	0.0	0.0	4000000.0	0.0	0.0	3.8	1.68	1.78	0.08	7.99	0.47	1.35	0.31	6.61	0.2	3.01	2.31	0.6	AAA590.CD3.location-b.X0.Y11.tile.tissue.png	4	1	2000	4	277da0178dbf2f7c7c7f2c432cf650a0	0	0	0	0	0	0	0	0	0	0	0	0	0	/home/dhl_ec/bnelissen/Slides/CD3_manuscript/CD3_slides/AAA590.CD3.location-b/AAA590.CD3.location-b.run1	255	1.0	0.06	1.0	0.06	0.0	0.0	0.0	9.869031
0.0	0.0	0.0	0.0	0.0	4000000.0	0.0	0.0	1.56	1.21	1.81	0.08	7.99	0.46	1.39	0.31	6.68	0.2	3.0	2.29	0.61	AAA590.CD3.location-b.X0.Y12.tile.tissue.png	5	1	2000	5	fb4677eb6f428c80324c9654853f8f59	0	0	0	0	0	0	0	0	0	0	0	0	0	/home/dhl_ec/bnelissen/Slides/CD3_manuscript/CD3_slides/AAA590.CD3.location-b/AAA590.CD3.location-b.run1	255	1.0	0.06	1.0	0.06	0.0	0.0	0.0	5.5108655
0.0	0.0	0.0	0.0	0.0	4000000.0	0.0	0.0	3.3	1.41	1.79	0.08	7.99	0.47	1.4	0.32	6.68	0.2	3.0	2.29	0.58	AAA590.CD3.location-b.X0.Y13.tile.tissue.png	6	1	2000	6	70670b7e8bfc3ea8e985b160f17447f1	0	0	0	0	0	0	0	0	0	0	0	0	0	/home/dhl_ec/bnelissen/Slides/CD3_manuscript/CD3_slides/AAA590.CD3.location-b/AAA590.CD3.location-b.run1	255	1.0	0.06	1.0	0.06	0.0	0.0	0.0	4.686819
4562.0	318958.0	1897.0	5257.0	318958.0	4000000.0	40.0	1.0	2.31	3.26	1.8	0.08	9.46	0.57	1.23	0.3	9.45	0.33	3.15	2.29	0.66	AAA590.CD3.location-b.X0.Y16.tile.tissue.png	7	1	2000	7	2564ccfdc45c953873fdac8ebfe8d110	0	0	0	0	0	0	0	0	0	0	0	0	0	/home/dhl_ec/bnelissen/Slides/CD3_manuscript/CD3_slides/AAA590.CD3.location-b/AAA590.CD3.location-b.run1	255	0.7	0.06	0.7	0.06	-9.08085218981	-11.9383455677	3.95706138941	1.382430125
5914.0	1459413.0	2549.0	56593.0	1459413.0	4000000.0	55.0	43.0	4.48	3.94	1.82	0.06	10.06	0.61	1.18	0.23	10.74	0.4	3.5	2.31	0.73	AAA590.CD3.location-b.X0.Y17.tile.tissue.png	8	1	2000	8	466d7dfd631d4c8dc8807fb2a1cd6d8c	0	0	0	0	0	0	0	0	0	0	0	0	0	/home/dhl_ec/bnelissen/Slides/CD3_manuscript/CD3_slides/AAA590.CD3.location-b/AAA590.CD3.location-b.run1	255	0.7	0.06	0.7	0.06	-9.49083854577	-12.0335026303	3.88311029007	0.611776171875
6329.0	461255.0	2403.0	9893.0	461255.0	4000000.0	44.0	5.0	1.12	2.11	1.8	0.08	9.76	0.58	1.26	0.28	8.39	0.34	3.29	2.3	0.6	AAA590.CD3.location-b.X0.Y18.tile.tissue.png	9	1	2000	9	8bf43be5ea797db897d73b4ba77337e5	0	0	0	0	0	0	0	0	0	0	0	0	0	/home/dhl_ec/bnelissen/Slides/CD3_manuscript/CD3_slides/AAA590.CD3.location-b/AAA590.CD3.location-b.run1	255	0.7	0.06	0.7	0.06	-9.17477144386	-12.1982670337	2.7108116722	1.69528611328
0.0	1595.0	0.0	180.0	1595.0	4000000.0	0.0	1.0	1.05	1.89	1.8	0.08	9.43	0.56	1.23	0.32	7.97	0.22	3.08	2.29	0.64	AAA590.CD3.location-b.X0.Y2.tile.tissue.png	10	1	2000	10	9af7870f152be798b0acabbb6d6b51bb	0	0	0	0	0	0	0	0	0	0	0	0	0	/home/dhl_ec/bnelissen/Slides/CD3_manuscript/CD3_slides/AAA590.CD3.location-b/AAA590.CD3.location-b.run1	255	0.7	0.06	0.7	0.06	0.0	-11.282954714	0.846773364028	5.28282087719
0.0	0.0	0.0	0.0	0.0	4000000.0	0.0	0.0	2.29	3.08	1.79	0.08	8.94	0.46	1.28	0.31	6.68	0.2	3.02	2.3	0.59	AAA590.CD3.location-b.X0.Y3.tile.tissue.png	11	1	2000	11	ebafe81842e1e64bb4b7e7106f6c969d	0	0	0	0	0	0	0	0	0	0	0	0	0	/home/dhl_ec/bnelissen/Slides/CD3_manuscript/CD3_slides/AAA590.CD3.location-b/AAA590.CD3.location-b.run1	255	1.0	0.06	1.0	0.06	0.0	-11.5547490007	0.0	6.1436011837
0.0	0.0	0.0	0.0	0.0	4000000.0	0.0	0.0	1.68	1.43	1.79	0.08	8.93	0.47	1.27	0.32	6.73	0.2	3.05	2.31	0.57	AAA590.CD3.location-b.X0.Y4.tile.tissue.png	12	1	2000	12	d1bf6d9447e2dc0a10a7c2fc3bb7a3b4	0	0	0	0	0	0	0	0	0	0	0	0	0	/home/dhl_ec/bnelissen/Slides/CD3_manuscript/CD3_slides/AAA590.CD3.location-b/AAA590.CD3.location-b.run1	255	1.0	0.06	1.0	0.06	0.0	-11.4353137527	0.0	6.79951551286
0.0	0.0	0.0	0.0	0.0	4000000.0	0.0	0.0	3.77	1.98	1.81	0.08	8.97	0.47	1.28	0.32	6.65	0.2	3.01	2.3	0.57	AAA590.CD3.location-b.X0.Y5.tile.tissue.png	13	1	2000	13	68c907740fb31a7c7386db8afc275bdb	0	0	0	0	0	0	0	0	0	0	0	0	0	/home/dhl_ec/bnelissen/Slides/CD3_manuscript/CD3_slides/AAA590.CD3.location-b/AAA590.CD3.location-b.run1	255	1.0	0.06	1.0	0.06	0.0	-11.6507159147	0.0	6.85129074471
0.0	2545.0	0.0	246.0	2545.0	4000000.0	0.0	1.0	2.58	1.51	1.81	0.08	9.42	0.56	1.31	0.33	8.04	0.21	3.11	2.3	0.57	AAA590.CD3.location-b.X0.Y6.tile.tissue.png	14	1	2000	14	2071b1009bd72be5bc1482f2cc83a7f1	0	0	0	0	0	0	0	0	0	0	0	0	0	/home/dhl_ec/bnelissen/Slides/CD3_manuscript/CD3_slides/AAA590.CD3.location-b/AAA590.CD3.location-b.run1	255	0.7	0.06	0.7	0.06	0.0	-11.9047568244	1.99018928813	5.80156701584
0.0	2985.0	0.0	266.0	2985.0	4000000.0	0.0	1.0	2.54	2.29	1.22	0.06	6.91	0.58	1.33	0.33	8.03	0.21	3.12	2.33	0.56	AAA590.CD3.location-b.X0.Y7.tile.tissue.png	15	1	2000	15	87372262613a783b0b30f432652fd1dd	0	0	0	0	0	0	0	0	0	0	0	0	0	/home/dhl_ec/bnelissen/Slides/CD3_manuscript/CD3_slides/AAA590.CD3.location-b/AAA590.CD3.location-b.run1	255	0.7	0.06	0.7	0.06	0.0	-12.3566056502	3.22107379345	4.41250027576
0.0	6356.0	0.0	388.0	6356.0	4000000.0	0.0	1.0	1.93	2.83	1.81	0.08	9.31	0.58	1.33	0.33	8.73	0.26	3.11	2.32	0.57	AAA590.CD3.location-b.X0.Y8.tile.tissue.png	16	1	2000	16	84139c3dcc34e5b033603f45318e90ac	0	0	0	0	0	0	0	0	0	0	0	0	0	/home/dhl_ec/bnelissen/Slides/CD3_manuscript/CD3_slides/AAA590.CD3.location-b/AAA590.CD3.location-b.run1	255	0.7	0.06	0.7	0.06	-7.80447545455	-12.499105592	2.71465857802	3.41664226404
0.0	1495.0	0.0	180.0	1495.0	4000000.0	0.0	1.0	4.83	1.71	1.22	0.0600000000001	6.78	0.39	0.85	0.21	5.99	0.14	2.11	2.32	0.58	AAA590.CD3.location-b.X0.Y9.tile.tissue.png	17	1	2000	17	c39684b314b8b341220bd19320673f86	0	0	0	0	0	0	0	0	0	0	0	0	0	/home/dhl_ec/bnelissen/Slides/CD3_manuscript/CD3_slides/AAA590.CD3.location-b/AAA590.CD3.location-b.run1	255	0.7	0.06	0.7	0.06	0.0	-11.9227198295	1.62914892088	6.49364027607
0.0	0.0	0.0	0.0	0.0	4000000.0	0.0	0.0	1.31	2.15	1.8	0.08	8.97	0.49	1.23	0.32	6.69	0.2	3.03	2.3	1.37	AAA590.CD3.location-b.X1.Y0.tile.tissue.png	18	1	2000	18	a454b34ad7ba5096b5551cf0818cd7b0	0	0	0	0	0	0	0	0	0	0	0	0	0	/home/dhl_ec/bnelissen/Slides/CD3_manuscript/CD3_slides/AAA590.CD3.location-b/AAA590.CD3.location-b.run1	255	1.0	0.06	1.0	0.06	0.0	-10.2403853394	0.0	3.56491671215
0.0	1506.0	0.0	182.0	1506.0	4000000.0	0.0	1.0	2.93	1.56	1.81	0.0599999999999	9.44	0.57	1.21	0.32	8.08	0.21	3.12	2.3	1.27	AAA590.CD3.location-b.X1.Y1.tile.tissue.png	19	1	2000	19	88571166288d5ce06523c7d0a06057e3	0	0	0	0	0	0	0	0	0	0	0	0	0	/home/dhl_ec/bnelissen/Slides/CD3_manuscript/CD3_slides/AAA590.CD3.location-b/AAA590.CD3.location-b.run1	255	0.7	0.06	0.7	0.06	0.0	-12.0560922815	1.73994532936	0.100805667038
0.0	5094.0	0.0	460.0	5094.0	4000000.0	0.0	2.0	2.92	4.4	1.8	0.0700000000001	9.4	0.56	1.2	0.33	8.74	0.22	3.17	2.3	0.86	AAA590.CD3.location-b.X1.Y10.tile.tissue.png	20	1	2000	20	f3a1a880525a8a646fc80a4e872e0c70	0	0	0	0	0	0	0	0	0	0	0	0	0	/home/dhl_ec/bnelissen/Slides/CD3_manuscript/CD3_slides/AAA590.CD3.location-b/AAA590.CD3.location-b.run1	255	0.7	0.06	0.7	0.06	-8.9431521772	-12.2152620495	3.28191726714	0.150103587219
0.0	163398.0	0.0	3374.0	163398.0	4000000.0	0.0	2.0	2.86	2.04	1.8	0.0799999999999	10.62	0.56	1.18	0.3	7.96	0.23	3.16	2.3	1.46	AAA590.CD3.location-b.X1.Y11.tile.tissue.png	21	1	2000	21	0f5eaec5f82e98d3979f3e1e661f9c04	0	0	0	0	0	0	0	0	0	0	0	0	0	/home/dhl_ec/bnelissen/Slides/CD3_manuscript/CD3_slides/AAA590.CD3.location-b/AAA590.CD3.location-b.run1	255	0.7	0.06	0.7	0.06	0.0	-11.5310300461	0.232101888487	0.273280701172
0.0	6585.0	0.0	630.0	6585.0	4000000.0	0.0	3.0	1.44	1.43	1.8	0.08	9.44	0.56	1.31	0.32	8.07	0.22	3.14	2.3	0.86	AAA590.CD3.location-b.X1.Y12.tile.tissue.png	22	1	2000	22	cf14ae5f02dc6ea04763393e7bfc8a2f	0	0	0	0	0	0	0	0	0	0	0	0	0	/home/dhl_ec/bnelissen/Slides/CD3_manuscript/CD3_slides/AAA590.CD3.location-b/AAA590.CD3.location-b.run1	255	0.7	0.06	0.7	0.06	0.0	-12.002085722	2.27819989204	3.50046794012
351.0	3523.0	95.0	379.0	3523.0	4000000.0	1.0	2.0	3.77	3.52	1.81	0.0799999999999	9.26	0.57	1.28	0.31	9.14	0.31	3.11	2.3	0.78	AAA590.CD3.location-b.X1.Y13.tile.tissue.png	23	1	2000	23	76d8742bdb44badf89d462f661529c83	0	0	0	0	0	0	0	0	0	0	0	0	0	/home/dhl_ec/bnelissen/Slides/CD3_manuscript/CD3_slides/AAA590.CD3.location-b/AAA590.CD3.location-b.run1	255	0.7	0.06	0.7	0.06	-9.65338962881	-12.2254847425	3.9853692722	2.5991412482
6231.0	722586.0	2834.0	11553.0	722586.0	4000000.0	61.0	3.0	2.87	2.47	1.79	0.08	11.88	0.56	0.77	0.2	7.53	0.36	3.23	2.3	0.64	AAA590.CD3.location-b.X1.Y16.tile.tissue.png	24	1	2000	24	2f23233d60e8601a109723178edafedb	0	0	0	0	0	0	0	0	0	0	0	0	0	/home/dhl_ec/bnelissen/Slides/CD3_manuscript/CD3_slides/AAA590.CD3.location-b/AAA590.CD3.location-b.run1	255	0.7	0.06	0.7	0.06	-9.34001699329	-11.7292745553	4.8023332019	0.320116757812
6359.0	1492976.0	3069.0	67466.0	1492976.0	4000000.0	70.0	42.0	1.84	2.45	1.82	0.0700000000001	9.95	0.62	1.1	0.17	8.4	0.28	2.37	1.54	0.65	AAA590.CD3.location-b.X1.Y17.tile.tissue.png	25	1	2000	25	37abe6a3ca8bbe399784fb6866fa81bd	0	0	0	0	0	0	0	0	0	0	0	0	0	/home/dhl_ec/bnelissen/Slides/CD3_manuscript/CD3_slides/AAA590.CD3.location-b/AAA590.CD3.location-b.run1	255	0.7	0.06	0.7	0.06	-9.64204378895	-12.7125828943	3.74802693082	0.426902453125
5218.0	2699095.0	2057.0	14397.0	2699095.0	4000000.0	45.0	3.0	1.72	2.98	1.3	0.0600000000001	7.13	0.4	0.77	0.12	9.1	0.33	2.23	1.55	0.56	AAA590.CD3.location-b.X1.Y18.tile.tissue.png	26	1	2000	26	edf8f137750b5ab10ed98ffb6b39d861	0	0	0	0	0	0	0	0	0	0	0	0	0	/home/dhl_ec/bnelissen/Slides/CD3_manuscript/CD3_slides/AAA590.CD3.location-b/AAA590.CD3.location-b.run1	255	0.7	0.06	0.7	0.06	-9.25274122555	-11.1615642572	2.31344987098	0.464549828125
0.0	0.0	0.0	0.0	0.0	4000000.0	0.0	0.0	2.7	1.92	1.15	0.0699999999999	6.18	0.28	0.72	0.22	4.56	0.13	2.05	1.53	0.37	AAA590.CD3.location-b.X1.Y2.tile.tissue.png	27	1	2000	27	6527e26f25e00fa86930e64572c1cc7f	0	0	0	0	0	0	0	0	0	0	0	0	0	/home/dhl_ec/bnelissen/Slides/CD3_manuscript/CD3_slides/AAA590.CD3.location-b/AAA590.CD3.location-b.run1	255	1.0	0.06	1.0	0.06	0.0	-11.8363835366	0.0	0.131036762352
222.0	18660.0	124.0	1262.0	18660.0	4000000.0	3.0	4.0	1.88	3.37	1.17	0.0500000000001	7.06	0.43	1.21	0.36	6.95	0.23	2.14	1.53	0.38	AAA590.CD3.location-b.X1.Y3.tile.tissue.png	28	1	2000	28	eda322878d7d14c3f50fbf13deb75f1e	0	0	0	0	0	0	0	0	0	0	0	0	0	/home/dhl_ec/bnelissen/Slides/CD3_manuscript/CD3_slides/AAA590.CD3.location-b/AAA590.CD3.location-b.run1	255	0.7	0.06	0.7	0.06	-9.4339298329	-11.862173915	4.36221781933	0.153121522461
153.0	1432.0	70.0	166.0	1432.0	4000000.0	1.0	1.0	2.03	1.41	1.17	0.0400000000001	6.59	0.36	0.74	0.21	6.78	0.21	2.14	1.55	0.5	AAA590.CD3.location-b.X1.Y4.tile.tissue.png	29	1	2000	29	3788ec72c8cda1c91b805b2aaafb5b3f	0	0	0	0	0	0	0	0	0	0	0	0	0	/home/dhl_ec/bnelissen/Slides/CD3_manuscript/CD3_slides/AAA590.CD3.location-b/AAA590.CD3.location-b.run1	255	0.7	0.06	0.7	0.06	-8.89569636797	-12.168668881	2.75885740822	0.143876939026
0.0	1421.0	0.0	178.0	1421.0	4000000.0	0.0	1.0	2.95	2.49	1.17	0.0700000000001	6.86	0.38	0.76	0.22	5.84	0.14	2.1	1.55	0.38	AAA590.CD3.location-b.X1.Y5.tile.tissue.png	30	1	2000	30	9112e7471b0c8afc9ab5309c66a75327	0	0	0	0	0	0	0	0	0	0	0	0	0	/home/dhl_ec/bnelissen/Slides/CD3_manuscript/CD3_slides/AAA590.CD3.location-b/AAA590.CD3.location-b.run1	255	0.7	0.06	0.7	0.06	0.0	-11.776634449	3.08157045819	0.144434408073
0.0	4025.0	0.0	520.0	4025.0	4000000.0	0.0	2.0	2.87	2.67	1.14	0.05	6.67	0.39	0.76	0.23	6.03	0.22	2.27	1.53	0.38	AAA590.CD3.location-b.X1.Y6.tile.tissue.png	31	1	2000	31	eef2721e52e0620444c4e37a85a82764	0	0	0	0	0	0	0	0	0	0	0	0	0	/home/dhl_ec/bnelissen/Slides/CD3_manuscript/CD3_slides/AAA590.CD3.location-b/AAA590.CD3.location-b.run1	255	0.7	0.06	0.7	0.06	0.0	-11.4608392756	2.0937179736	0.148565292877
0.0	1633.0	0.0	188.0	1633.0	4000000.0	0.0	1.0	2.81	2.19	1.15	0.0500000000001	6.62	0.37	0.74	0.22	6.69	0.2	2.03	1.47	0.47	AAA590.CD3.location-b.X1.Y7.tile.tissue.png	32	1	2000	32	7847feb861b061b6c2333db5145174d9	0	0	0	0	0	0	0	0	0	0	0	0	0	/home/dhl_ec/bnelissen/Slides/CD3_manuscript/CD3_slides/AAA590.CD3.location-b/AAA590.CD3.location-b.run1	255	0.7	0.06	0.7	0.06	-8.04542793997	-11.9152984549	2.84601456229	0.156153626831
0.0	7845.0	0.0	784.0	7845.0	4000000.0	0.0	4.0	2.38	1.94	1.64	0.0500000000001	6.66	0.39	0.76	0.21	6.42	0.22	2.08	1.53	0.38	AAA590.CD3.location-b.X1.Y8.tile.tissue.png	33	1	2000	33	8289803ed0b8a43ff8e7212af1cc6a8b	0	0	0	0	0	0	0	0	0	0	0	0	0	/home/dhl_ec/bnelissen/Slides/CD3_manuscript/CD3_slides/AAA590.CD3.location-b/AAA590.CD3.location-b.run1	255	0.7	0.06	0.7	0.06	-8.22605755752	-12.1425415139	3.11467948437	0.128363842285
0.0	0.0	0.0	0.0	0.0	4000000.0	0.0	0.0	2.45	1.08	1.12	0.05	6.3	0.3	0.75	0.22	4.79	0.12	2.01	1.53	0.4	AAA590.CD3.location-b.X1.Y9.tile.tissue.png	34	1	2000	34	e4820bf8f0c056eed8cb4f489fb62705	0	0	0	0	0	0	0	0	0	0	0	0	0	/home/dhl_ec/bnelissen/Slides/CD3_manuscript/CD3_slides/AAA590.CD3.location-b/AAA590.CD3.location-b.run1	255	1.0	0.06	1.0	0.06	0.0	-11.8491992306	0.0	0.138740690239
0.0	0.0	0.0	0.0	0.0	2056000.0	0.0	0.0	1.48	0.53	0.57	0.03	3.27	0.15	0.45	0.11	2.34	0.0699999999999	1.02	0.79	0.29	AAA590.CD3.location-b.X10.Y0.tile.tissue.png	35	1	1028	35	ec55a11f63bae3fcecf22c38edf24da1	0	0	0	0	0	0	0	0	0	0	0	0	0	/home/dhl_ec/bnelissen/Slides/CD3_manuscript/CD3_slides/AAA590.CD3.location-b/AAA590.CD3.location-b.run1	255	1.0	0.06	1.0	0.06	0.0	-10.2981733684	0.0	3.64362350953
0.0	0.0	0.0	0.0	0.0	2056000.0	0.0	0.0	1.32	0.69	0.81	0.0300000000002	2.93	0.15	0.46	0.0999999999999	2.34	0.0599999999999	0.99	0.76	0.29	AAA590.CD3.location-b.X10.Y1.tile.tissue.png	36	1	1028	36	fb1802ccb504ab5d93a8a299b039cb0d	0	0	0	0	0	0	0	0	0	0	0	0	0	/home/dhl_ec/bnelissen/Slides/CD3_manuscript/CD3_slides/AAA590.CD3.location-b/AAA590.CD3.location-b.run1	255	1.0	0.06	1.0	0.06	0.0	0.0	0.0	4.46290029183
0.0	3026.0	0.0	244.0	3026.0	2056000.0	0.0	1.0	1.89	2.01	0.64	0.03	3.51	0.19	0.4	0.11	3.09	0.11	1.06	0.75	0.29	AAA590.CD3.location-b.X10.Y10.tile.tissue.png	37	1	1028	37	840545731ffcf5a40b53d2638c49f378	0	0	0	0	0	0	0	0	0	0	0	0	0	/home/dhl_ec/bnelissen/Slides/CD3_manuscript/CD3_slides/AAA590.CD3.location-b/AAA590.CD3.location-b.run1	255	0.7	0.06	0.7	0.06	-9.0397151965	-12.235465442	3.58359660662	3.65390545714
0.0	1461.0	0.0	168.0	1461.0	2056000.0	0.0	1.0	1.55	1.19	0.86	0.03	3.77	0.19	0.4	0.11	3.13	0.0699999999999	1.07	0.78	0.3	AAA590.CD3.location-b.X10.Y11.tile.tissue.png	38	1	1028	38	4fde5d70228ab8a4a74bd35364f4f844	0	0	0	0	0	0	0	0	0	0	0	0	0	/home/dhl_ec/bnelissen/Slides/CD3_manuscript/CD3_slides/AAA590.CD3.location-b/AAA590.CD3.location-b.run1	255	0.7	0.06	0.7	0.06	-8.37270205601	-12.40537538	3.17505322107	4.94144433327
0.0	0.0	0.0	0.0	0.0	2056000.0	0.0	0.0	1.35	2.65	0.68	0.0300000000002	3.47	0.16	0.41	0.11	2.37	0.0599999999999	1.04	0.79	0.2	AAA590.CD3.location-b.X10.Y12.tile.tissue.png	39	1	1028	39	63374753ed371877275b053988c54d89	0	0	0	0	0	0	0	0	0	0	0	0	0	/home/dhl_ec/bnelissen/Slides/CD3_manuscript/CD3_slides/AAA590.CD3.location-b/AAA590.CD3.location-b.run1	255	1.0	0.06	1.0	0.06	0.0	-10.5191491211	0.0	8.80400156728
1338.0	8721.0	592.0	426.0	8721.0	2056000.0	12.0	1.0	1.67	1.86	0.89	0.03	3.71	0.19	0.41	0.12	3.42	0.11	1.06	0.79	0.26	AAA590.CD3.location-b.X10.Y13.tile.tissue.png	40	1	1028	40	ad1d5897f188b9261fcd268fd364b517	0	0	0	0	0	0	0	0	0	0	0	0	0	/home/dhl_ec/bnelissen/Slides/CD3_manuscript/CD3_slides/AAA590.CD3.location-b/AAA590.CD3.location-b.run1	255	0.7	0.06	0.7	0.06	-8.14540714092	-11.8928124404	2.73927697937	2.61539647915
0.0	0.0	0.0	0.0	0.0	2056000.0	0.0	0.0	2.36	2.55	0.56	0.03	3.26	0.16	0.41	0.11	2.28	0.0699999999999	1.02	0.79	0.21	AAA590.CD3.location-b.X10.Y14.tile.tissue.png	41	1	1028	41	00132cb806a2658eff422763c951816f	0	0	0	0	0	0	0	0	0	0	0	0	0	/home/dhl_ec/bnelissen/Slides/CD3_manuscript/CD3_slides/AAA590.CD3.location-b/AAA590.CD3.location-b.run1	255	1.0	0.06	1.0	0.06	0.0	-10.3312070403	0.0	8.53471413003
0.0	0.0	0.0	0.0	0.0	2056000.0	0.0	0.0	0.97	1.22	0.58	0.02	3.39	0.19	0.42	0.12	2.37	0.0599999999999	1.05	0.78	0.19	AAA590.CD3.location-b.X10.Y15.tile.tissue.png	42	1	1028	42	8560e55f2dcb69b2c261baec0d61c8dd	0	0	0	0	0	0	0	0	0	0	0	0	0	/home/dhl_ec/bnelissen/Slides/CD3_manuscript/CD3_slides/AAA590.CD3.location-b/AAA590.CD3.location-b.run1	255	1.0	0.06	1.0	0.06	0.0	-10.1202535369	0.0	10.0077307046
0.0	0.0	0.0	0.0	0.0	2056000.0	0.0	0.0	1.98	1.58	0.57	0.02	3.31	0.15	0.42	0.12	2.33	0.0700000000002	1.05	0.77	0.2	AAA590.CD3.location-b.X10.Y16.tile.tissue.png	43	1	1028	43	48331f2c7ef82bdd7f33985108776b94	0	0	0	0	0	0	0	0	0	0	0	0	0	/home/dhl_ec/bnelissen/Slides/CD3_manuscript/CD3_slides/AAA590.CD3.location-b/AAA590.CD3.location-b.run1	255	1.0	0.06	1.0	0.06	0.0	-11.6781621058	0.0	7.30724654538
0.0	8379.0	0.0	726.0	8379.0	2056000.0	0.0	3.0	2.88	1.62	0.59	0.02	3.48	0.19	0.44	0.1	2.83	0.0699999999999	1.07	0.79	0.2	AAA590.CD3.location-b.X10.Y17.tile.tissue.png	44	1	1028	44	458b120a90aa4367ce9e2292cb0fb8e4	0	0	0	0	0	0	0	0	0	0	0	0	0	/home/dhl_ec/bnelissen/Slides/CD3_manuscript/CD3_slides/AAA590.CD3.location-b/AAA590.CD3.location-b.run1	255	0.7	0.06	0.7	0.06	0.0	-12.378865333	1.28401197376	5.25655199186
0.0	0.0	0.0	0.0	0.0	2056000.0	0.0	0.0	2.76	1.88	0.57	0.03	3.22	0.15	0.46	0.11	2.3	0.0699999999999	1.03	0.78	0.2	AAA590.CD3.location-b.X10.Y2.tile.tissue.png	45	1	1028	45	33a8b2c2938ba34b2a07d35e1a35d0be	0	0	0	0	0	0	0	0	0	0	0	0	0	/home/dhl_ec/bnelissen/Slides/CD3_manuscript/CD3_slides/AAA590.CD3.location-b/AAA590.CD3.location-b.run1	255	1.0	0.06	1.0	0.06	0.0	-11.4226068338	0.0	3.32266570353
0.0	0.0	0.0	0.0	0.0	2056000.0	0.0	0.0	1.51	1.56	0.61	0.03	3.31	0.16	0.46	0.11	2.35	0.0699999999999	1.03	0.79	0.19	AAA590.CD3.location-b.X10.Y3.tile.tissue.png	46	1	1028	46	fcb67fc032940fbd6f09ccfbf3e7f728	0	0	0	0	0	0	0	0	0	0	0	0	0	/home/dhl_ec/bnelissen/Slides/CD3_manuscript/CD3_slides/AAA590.CD3.location-b/AAA590.CD3.location-b.run1	255	1.0	0.06	1.0	0.06	0.0	-10.193390893	0.0	4.26310458947
0.0	0.0	0.0	0.0	0.0	2056000.0	0.0	0.0	0.91	1.61	0.57	0.03	2.9	0.16	0.45	0.11	2.28	0.0699999999999	1.03	0.78	0.26	AAA590.CD3.location-b.X10.Y4.tile.tissue.png	47	1	1028	47	8af3d97ab6b29e992d3594a3c4f78e93	0	0	0	0	0	0	0	0	0	0	0	0	0	/home/dhl_ec/bnelissen/Slides/CD3_manuscript/CD3_slides/AAA590.CD3.location-b/AAA590.CD3.location-b.run1	255	1.0	0.06	1.0	0.06	0.0	0.0	0.0	4.54955885214
0.0	0.0	0.0	0.0	0.0	2056000.0	0.0	0.0	2.46	0.64	0.57	0.0300000000002	2.9	0.16	0.44	0.11	2.34	0.0599999999999	1.04	0.78	0.24	AAA590.CD3.location-b.X10.Y5.tile.tissue.png	48	1	1028	48	285b4ad7c3451fa90c9e5c89aa9539a4	0	0	0	0	0	0	0	0	0	0	0	0	0	/home/dhl_ec/bnelissen/Slides/CD3_manuscript/CD3_slides/AAA590.CD3.location-b/AAA590.CD3.location-b.run1	255	1.0	0.06	1.0	0.06	0.0	0.0	0.0	7.33871984436
0.0	0.0	0.0	0.0	0.0	2056000.0	0.0	0.0	1.38	1.68	0.58	0.03	3.2	0.24	0.49	0.11	2.32	0.0699999999999	1.06	0.79	0.2	AAA590.CD3.location-b.X10.Y6.tile.tissue.png	49	1	1028	49	30205bee2a3625ca06dd953f3c5b3f63	0	0	0	0	0	0	0	0	0	0	0	0	0	/home/dhl_ec/bnelissen/Slides/CD3_manuscript/CD3_slides/AAA590.CD3.location-b/AAA590.CD3.location-b.run1	255	1.0	0.06	1.0	0.06	0.0	-10.3986093249	0.0	9.09395423316
0.0	0.0	0.0	0.0	0.0	2056000.0	0.0	0.0	1.42	0.75	0.59	0.02	3.2	0.16	0.41	0.11	2.28	0.0700000000002	1.31	0.78	0.23	AAA590.CD3.location-b.X10.Y7.tile.tissue.png	50	1	1028	50	c169d74ed29025a26b36ce1f4829647d	0	0	0	0	0	0	0	0	0	0	0	0	0	/home/dhl_ec/bnelissen/Slides/CD3_manuscript/CD3_slides/AAA590.CD3.location-b/AAA590.CD3.location-b.run1	255	1.0	0.06	1.0	0.06	0.0	-10.2328405719	0.0	8.97288833745
0.0	2343.0	0.0	234.0	2343.0	2056000.0	0.0	1.0	2.04	1.31	0.6	0.02	3.48	0.19	0.4	0.11	2.93	0.0799999999999	1.07	0.78	0.19	AAA590.CD3.location-b.X10.Y8.tile.tissue.png	51	1	1028	51	f59be6399b9e17f109080daf2ca521d8	0	0	0	0	0	0	0	0	0	0	0	0	0	/home/dhl_ec/bnelissen/Slides/CD3_manuscript/CD3_slides/AAA590.CD3.location-b/AAA590.CD3.location-b.run1	255	0.7	0.06	0.7	0.06	0.0	-10.6566246191	0.254744721436	6.84126657723
0.0	0.0	0.0	0.0	0.0	2056000.0	0.0	0.0	1.95	0.95	0.57	0.03	3.26	0.15	0.4	0.11	2.35	0.0600000000002	1.05	0.78	0.21	AAA590.CD3.location-b.X10.Y9.tile.tissue.png	52	1	1028	52	119a8ee8980b49e9ead9638e3a346aac	0	0	0	0	0	0	0	0	0	0	0	0	0	/home/dhl_ec/bnelissen/Slides/CD3_manuscript/CD3_slides/AAA590.CD3.location-b/AAA590.CD3.location-b.run1	255	1.0	0.06	1.0	0.06	0.0	-10.7535211584	0.0	5.99055336882
0.0	2673.0	0.0	262.0	2673.0	4000000.0	0.0	1.0	2.92	1.19	1.18	0.0599999999999	6.73	0.37	0.79	0.21	5.91	0.14	2.09	1.52	0.53	AAA590.CD3.location-b.X2.Y0.tile.tissue.png	53	1	2000	53	dbdf131ad76bacaf60aecd4c953d80fd	0	0	0	0	0	0	0	0	0	0	0	0	0	/home/dhl_ec/bnelissen/Slides/CD3_manuscript/CD3_slides/AAA590.CD3.location-b/AAA590.CD3.location-b.run1	255	0.7	0.06	0.7	0.06	0.0	-10.4448925767	0.15105664574	3.77894106409
0.0	0.0	0.0	0.0	0.0	4000000.0	0.0	0.0	2.72	2.16	1.72	0.0600000000002	7.94	0.3	0.75	0.22	4.74	0.12	2.07	1.53	0.37	AAA590.CD3.location-b.X2.Y1.tile.tissue.png	54	1	2000	54	2f30fb4e1de1cc735f070cfa8fbebf98	0	0	0	0	0	0	0	0	0	0	0	0	0	/home/dhl_ec/bnelissen/Slides/CD3_manuscript/CD3_slides/AAA590.CD3.location-b/AAA590.CD3.location-b.run1	255	1.0	0.06	1.0	0.06	0.0	-11.4996441934	0.0	0.116410688553
0.0	0.0	0.0	0.0	0.0	4000000.0	0.0	0.0	2.85	2.0	1.12	0.0699999999999	5.61	0.36	0.83	0.21	5.04	0.13	1.99	1.52	0.46	AAA590.CD3.location-b.X2.Y10.tile.tissue.png	55	1	2000	55	df844fd5d66218b4a2e38e49c4761f45	0	0	0	0	0	0	0	0	0	0	0	0	0	/home/dhl_ec/bnelissen/Slides/CD3_manuscript/CD3_slides/AAA590.CD3.location-b/AAA590.CD3.location-b.run1	255	1.0	0.06	1.0	0.06	0.0	0.0	0.0	11.688624
0.0	3684.0	0.0	268.0	3684.0	4000000.0	0.0	1.0	1.8	2.44	1.14	0.0599999999999	6.59	0.37	0.79	0.22	5.78	0.2	2.06	1.47	0.42	AAA590.CD3.location-b.X2.Y11.tile.tissue.png	56	1	2000	56	2fde8e83ac2eeac2160e4304d5de08ed	0	0	0	0	0	0	0	0	0	0	0	0	0	/home/dhl_ec/bnelissen/Slides/CD3_manuscript/CD3_slides/AAA590.CD3.location-b/AAA590.CD3.location-b.run1	255	0.7	0.06	0.7	0.06	0.0	-12.0004230832	2.83650132965	3.09893694913
0.0	0.0	0.0	0.0	0.0	4000000.0	0.0	0.0	3.47	2.19	1.17	0.0599999999999	6.34	0.3	0.84	0.22	4.81	0.18	2.47	1.58	1.64	AAA590.CD3.location-b.X2.Y12.tile.tissue.png	57	1	2000	57	d16f55f4afe07a636cb529a0a9edf7bf	0	0	0	0	0	0	0	0	0	0	0	0	0	/home/dhl_ec/bnelissen/Slides/CD3_manuscript/CD3_slides/AAA590.CD3.location-b/AAA590.CD3.location-b.run1	255	1.0	0.06	1.0	0.06	0.0	-12.2195488331	0.0	4.01870451451
0.0	3405.0	0.0	320.0	3405.0	4000000.0	0.0	1.0	1.94	3.15	1.11	0.05	6.84	0.38	0.76	0.22	5.93	0.15	2.07	1.55	0.97	AAA590.CD3.location-b.X2.Y13.tile.tissue.png	58	1	2000	58	b3701b59e96ea18ded7886cea89bed3e	0	0	0	0	0	0	0	0	0	0	0	0	0	/home/dhl_ec/bnelissen/Slides/CD3_manuscript/CD3_slides/AAA590.CD3.location-b/AAA590.CD3.location-b.run1	255	0.7	0.06	0.7	0.06	0.0	-11.133320621	2.13473737495	2.03444361279
0.0	0.0	0.0	0.0	0.0	4000000.0	0.0	0.0	2.2	1.57	1.23	0.0599999999999	5.6	0.35	0.88	0.21	4.79	0.12	2.1	1.59	1.44	AAA590.CD3.location-b.X2.Y14.tile.tissue.png	59	1	2000	59	dc207cee322c692a5bb21597887282e7	0	0	0	0	0	0	0	0	0	0	0	0	0	/home/dhl_ec/bnelissen/Slides/CD3_manuscript/CD3_slides/AAA590.CD3.location-b/AAA590.CD3.location-b.run1	255	1.0	0.06	1.0	0.06	0.0	0.0	0.0	8.2275565
0.0	0.0	0.0	0.0	0.0	4000000.0	0.0	0.0	1.31	1.38	1.38	0.0600000000002	5.91	0.3	0.9	0.22	4.93	0.12	2.04	1.51	0.97	AAA590.CD3.location-b.X2.Y15.tile.tissue.png	60	1	2000	60	3cac0c120cfa59828df49085e6d10762	0	0	0	0	0	0	0	0	0	0	0	0	0	/home/dhl_ec/bnelissen/Slides/CD3_manuscript/CD3_slides/AAA590.CD3.location-b/AAA590.CD3.location-b.run1	255	1.0	0.06	1.0	0.06	0.0	0.0	0.0	8.142505
6739.0	900547.0	3291.0	17864.0	900547.0	4000000.0	71.0	4.0	2.51	1.9	1.11	0.05	7.43	0.4	0.75	0.19	7.6	0.24	2.09	1.44	0.75	AAA590.CD3.location-b.X2.Y16.tile.tissue.png	61	1	2000	61	c4f8be4ac59577fbce816daf2e1208d6	0	0	0	0	0	0	0	0	0	0	0	0	0	/home/dhl_ec/bnelissen/Slides/CD3_manuscript/CD3_slides/AAA590.CD3.location-b/AAA590.CD3.location-b.run1	255	0.7	0.06	0.7	0.06	-9.19480467961	-12.5302910129	4.79709872076	0.281561828125
7277.0	1865320.0	3513.0	63496.0	1865320.0	4000000.0	77.0	33.0	2.54	2.05	1.05	0.05	6.8	0.39	0.71	0.15	7.7	0.28	2.22	1.43	0.4	AAA590.CD3.location-b.X2.Y17.tile.tissue.png	62	1	2000	62	4301b4409967320954ee80a59e273a69	0	0	0	0	0	0	0	0	0	0	0	0	0	/home/dhl_ec/bnelissen/Slides/CD3_manuscript/CD3_slides/AAA590.CD3.location-b/AAA590.CD3.location-b.run1	255	0.7	0.06	0.7	0.06	-9.7357735224	-12.9324638905	4.28061248928	0.363897015625
10916.0	3905412.0	5061.0	12043.0	3905412.0	4000000.0	123.0	1.0	2.12	1.97	1.18	0.0599999999999	9.38	0.36	0.7	0.0699999999999	9.18	0.36	2.08	1.46	0.42	AAA590.CD3.location-b.X2.Y18.tile.tissue.png	63	1	2000	63	dc41e56470bc5233df5bf3f620c83e5c	0	0	0	0	0	0	0	0	0	0	0	0	0	/home/dhl_ec/bnelissen/Slides/CD3_manuscript/CD3_slides/AAA590.CD3.location-b/AAA590.CD3.location-b.run1	255	0.7	0.06	0.7	0.06	-8.93827003116	-10.7242016926	1.41588825423	0.137791472656
0.0	120133.0	0.0	4201.0	120133.0	4000000.0	0.0	3.0	1.97	0.91	1.09	0.0599999999999	6.7	0.36	0.87	0.21	5.62	0.14	2.11	1.48	0.34	AAA590.CD3.location-b.X2.Y19.tile.tissue.png	64	1	2000	64	3637d397348c04e5e644d1618e3175a6	0	0	0	0	0	0	0	0	0	0	0	0	0	/home/dhl_ec/bnelissen/Slides/CD3_manuscript/CD3_slides/AAA590.CD3.location-b/AAA590.CD3.location-b.run1	255	0.7	0.06	0.7	0.06	0.0	-11.8267437369	2.93242697677	0.198958174316
3013.0	1813317.0	1437.0	28960.0	1813317.0	4000000.0	30.0	13.0	1.99	1.77	1.07	0.0400000000002	7.03	0.37	0.69	0.14	7.47	0.27	2.28	1.49	0.4	AAA590.CD3.location-b.X2.Y2.tile.tissue.png	65	1	2000	65	6f1cc50868ab7374e93f88de718b07fe	0	0	0	0	0	0	0	0	0	0	0	0	0	/home/dhl_ec/bnelissen/Slides/CD3_manuscript/CD3_slides/AAA590.CD3.location-b/AAA590.CD3.location-b.run1	255	0.7	0.06	0.7	0.06	-8.55014094506	-11.922696057	1.95038015309	0.31781428125
4484.0	3361543.0	1967.0	12796.0	3361543.0	4000000.0	38.0	2.0	2.24	1.34	1.07	0.0500000000002	7.16	0.36	0.7	0.0799999999999	8.61	0.33	2.11	1.44	0.4	AAA590.CD3.location-b.X2.Y3.tile.tissue.png	66	1	2000	66	990b322902d779e76e7fd2536dd00188	0	0	0	0	0	0	0	0	0	0	0	0	0	/home/dhl_ec/bnelissen/Slides/CD3_manuscript/CD3_slides/AAA590.CD3.location-b/AAA590.CD3.location-b.run1	255	0.7	0.06	0.7	0.06	-9.09480831422	-12.0662713349	1.61707982113	0.238544414062
19697.0	2093586.0	7347.0	12147.0	2093586.0	4000000.0	137.0	1.0	1.98	1.19	1.04	0.0500000000002	6.59	0.36	0.69	0.13	7.97	0.28	2.08	1.43	0.39	AAA590.CD3.location-b.X2.Y4.tile.tissue.png	67	1	2000	67	9251fec20d6304ea78120f242fd6473e	0	0	0	0	0	0	0	0	0	0	0	0	0	/home/dhl_ec/bnelissen/Slides/CD3_manuscript/CD3_slides/AAA590.CD3.location-b/AAA590.CD3.location-b.run1	255	0.7	0.06	0.7	0.06	-9.09041130205	-11.4757317018	1.38852202515	0.295624359375
12904.0	619001.0	4421.0	10745.0	619001.0	4000000.0	83.0	8.0	1.4	1.39	1.05	0.05	6.62	0.36	0.69	0.19	7.19	0.23	2.1	1.45	0.36	AAA590.CD3.location-b.X2.Y5.tile.tissue.png	68	1	2000	68	59887ea80833a9ca8ecd553322053a4f	0	0	0	0	0	0	0	0	0	0	0	0	0	/home/dhl_ec/bnelissen/Slides/CD3_manuscript/CD3_slides/AAA590.CD3.location-b/AAA590.CD3.location-b.run1	255	0.7	0.06	0.7	0.06	-9.44670693578	-11.9481991125	2.59533051172	0.231008390625
7428.0	160488.0	2821.0	6661.0	160488.0	4000000.0	48.0	10.0	1.58	1.75	1.04	0.05	6.65	0.37	0.79	0.2	7.02	0.22	2.12	1.48	0.36	AAA590.CD3.location-b.X2.Y6.tile.tissue.png	69	1	2000	69	d17d851913d6a10bb29039e44dc4c7ba	0	0	0	0	0	0	0	0	0	0	0	0	0	/home/dhl_ec/bnelissen/Slides/CD3_manuscript/CD3_slides/AAA590.CD3.location-b/AAA590.CD3.location-b.run1	255	0.7	0.06	0.7	0.06	-9.06134014686	-12.1927009526	3.52686792387	0.182913810547
317.0	4754.0	96.0	446.0	4754.0	4000000.0	1.0	2.0	2.21	0.95	1.08	0.05	6.45	0.35	0.71	0.22	6.66	0.21	2.05	1.47	0.36	AAA590.CD3.location-b.X2.Y7.tile.tissue.png	70	1	2000	70	85291d03a205cdf9d3428fe835bd23ca	0	0	0	0	0	0	0	0	0	0	0	0	0	/home/dhl_ec/bnelissen/Slides/CD3_manuscript/CD3_slides/AAA590.CD3.location-b/AAA590.CD3.location-b.run1	255	0.7	0.06	0.7	0.06	-9.37380474345	-11.521692455	2.31743028463	0.896534276794
77.0	4172.0	43.0	446.0	4172.0	4000000.0	1.0	2.0	1.2	0.97	1.12	0.0600000000002	6.47	0.36	0.76	0.22	6.6	0.2	1.97	1.48	0.35	AAA590.CD3.location-b.X2.Y8.tile.tissue.png	71	1	2000	71	01d1022fa433cdad7de0ae384e335703	0	0	0	0	0	0	0	0	0	0	0	0	0	/home/dhl_ec/bnelissen/Slides/CD3_manuscript/CD3_slides/AAA590.CD3.location-b/AAA590.CD3.location-b.run1	255	0.7	0.06	0.7	0.06	-9.67479673148	-11.6945101121	4.66962389321	2.53491244818
0.0	0.0	0.0	0.0	0.0	4000000.0	0.0	0.0	1.71	0.96	1.08	0.05	6.1	0.28	0.76	0.2	4.66	0.13	1.97	1.46	0.37	AAA590.CD3.location-b.X2.Y9.tile.tissue.png	72	1	2000	72	16fff2ce20ee0b5472db8d5153f5a167	0	0	0	0	0	0	0	0	0	0	0	0	0	/home/dhl_ec/bnelissen/Slides/CD3_manuscript/CD3_slides/AAA590.CD3.location-b/AAA590.CD3.location-b.run1	255	1.0	0.06	1.0	0.06	0.0	-11.6869120793	0.0	3.90517217767
0.0	2141.0	0.0	212.0	2141.0	4000000.0	0.0	1.0	1.94	1.55	1.1	0.0599999999999	6.5	0.36	0.76	0.22	5.92	0.14	2.07	1.5	0.36	AAA590.CD3.location-b.X3.Y0.tile.tissue.png	73	1	2000	73	2166dd0529d96e73516027f3a9ad3bc3	0	0	0	0	0	0	0	0	0	0	0	0	0	/home/dhl_ec/bnelissen/Slides/CD3_manuscript/CD3_slides/AAA590.CD3.location-b/AAA590.CD3.location-b.run1	255	0.7	0.06	0.7	0.06	0.0	-11.2078534999	2.23144941762	2.68249136276
81045.0	1930916.0	30566.0	9910.0	1930916.0	4000000.0	569.0	3.0	1.67	1.32	1.04	0.05	7.44	0.38	0.73	0.13	8.77	0.29	2.14	1.5	0.39	AAA590.CD3.location-b.X3.Y1.tile.tissue.png	74	1	2000	74	0943b6f87c7dbf5c33af14fa047330dc	0	0	0	0	0	0	0	0	0	0	0	0	0	/home/dhl_ec/bnelissen/Slides/CD3_manuscript/CD3_slides/AAA590.CD3.location-b/AAA590.CD3.location-b.run1	255	0.7	0.06	0.7	0.06	-9.20564737082	-12.1713362538	1.09100078035	0.243219492188
0.0	1447.0	0.0	170.0	1447.0	4000000.0	0.0	1.0	0.79	0.91	1.12	0.0600000000002	6.52	0.37	0.82	0.21	5.83	0.13	2.02	1.47	0.36	AAA590.CD3.location-b.X3.Y10.tile.tissue.png	75	1	2000	75	6041f4a3071c5fd141999a54689ee846	0	0	0	0	0	0	0	0	0	0	0	0	0	/home/dhl_ec/bnelissen/Slides/CD3_manuscript/CD3_slides/AAA590.CD3.location-b/AAA590.CD3.location-b.run1	255	0.7	0.06	0.7	0.06	0.0	-12.2599515266	4.81506727281	4.31767456085
0.0	0.0	0.0	0.0	0.0	4000000.0	0.0	0.0	1.32	0.88	1.15	0.0599999999999	5.46	0.29	0.83	0.2	4.66	0.12	1.97	1.52	0.34	AAA590.CD3.location-b.X3.Y11.tile.tissue.png	76	1	2000	76	317d1cad7b068baa6f1abc0373b6f629	0	0	0	0	0	0	0	0	0	0	0	0	0	/home/dhl_ec/bnelissen/Slides/CD3_manuscript/CD3_slides/AAA590.CD3.location-b/AAA590.CD3.location-b.run1	255	1.0	0.06	1.0	0.06	0.0	0.0	0.0	9.91165
0.0	0.0	0.0	0.0	0.0	4000000.0	0.0	0.0	0.81	0.96	1.1	0.05	6.19	0.3	0.78	0.23	4.76	0.13	2.0	1.5	0.4	AAA590.CD3.location-b.X3.Y12.tile.tissue.png	77	1	2000	77	4efcd1da57036c78d080adc7ac447555	0	0	0	0	0	0	0	0	0	0	0	0	0	/home/dhl_ec/bnelissen/Slides/CD3_manuscript/CD3_slides/AAA590.CD3.location-b/AAA590.CD3.location-b.run1	255	1.0	0.06	1.0	0.06	0.0	-10.1832912326	0.0	7.08209915743
0.0	0.0	0.0	0.0	0.0	4000000.0	0.0	0.0	0.84	0.95	1.1	0.05	6.06	0.29	0.72	0.21	4.49	0.11	1.93	1.46	0.36	AAA590.CD3.location-b.X3.Y13.tile.tissue.png	78	1	2000	78	c5cd0b6ca3a1c37be7e4273d2a62abb6	0	0	0	0	0	0	0	0	0	0	0	0	0	/home/dhl_ec/bnelissen/Slides/CD3_manuscript/CD3_slides/AAA590.CD3.location-b/AAA590.CD3.location-b.run1	255	1.0	0.06	1.0	0.06	0.0	-11.5423739823	0.0	0.130057901377
0.0	0.0	0.0	0.0	0.0	4000000.0	0.0	0.0	0.94	1.05	1.31	0.05	6.32	0.29	0.71	0.22	4.86	0.12	2.02	1.49	0.37	AAA590.CD3.location-b.X3.Y14.tile.tissue.png	79	1	2000	79	ae3cbd16ea42131d2f10ce511cef0723	0	0	0	0	0	0	0	0	0	0	0	0	0	/home/dhl_ec/bnelissen/Slides/CD3_manuscript/CD3_slides/AAA590.CD3.location-b/AAA590.CD3.location-b.run1	255	1.0	0.06	1.0	0.06	0.0	-10.7938431312	0.0	0.418063905609
599.0	36084.0	252.0	1172.0	36084.0	4000000.0	5.0	1.0	0.83	0.96	1.1	0.05	6.52	0.36	0.72	0.21	6.68	0.21	2.05	1.48	0.37	AAA590.CD3.location-b.X3.Y15.tile.tissue.png	80	1	2000	80	d4f8703f7ada640a2a3764381a07f8c3	0	0	0	0	0	0	0	0	0	0	0	0	0	/home/dhl_ec/bnelissen/Slides/CD3_manuscript/CD3_slides/AAA590.CD3.location-b/AAA590.CD3.location-b.run1	255	0.7	0.06	0.7	0.06	-8.62487639521	-10.7839807002	4.44839246451	0.197126861816
19808.0	2338736.0	9117.0	19372.0	2338736.0	4000000.0	186.0	1.0	0.88	1.07	1.15	0.05	6.82	0.37	0.73	0.12	8.58	0.31	2.16	1.44	0.38	AAA590.CD3.location-b.X3.Y16.tile.tissue.png	81	1	2000	81	9b0e00fa0bd83d0397bf158bbc9766b1	0	0	0	0	0	0	0	0	0	0	0	0	0	/home/dhl_ec/bnelissen/Slides/CD3_manuscript/CD3_slides/AAA590.CD3.location-b/AAA590.CD3.location-b.run1	255	0.7	0.06	0.7	0.06	-9.24375362547	-12.6961835225	4.3568801454	0.407622953125
23755.0	2885060.0	10040.0	31165.0	2885060.0	4000000.0	205.0	12.0	0.92	1.22	1.18	0.05	6.8	0.37	0.71	0.11	8.64	0.31	2.12	1.45	0.4	AAA590.CD3.location-b.X3.Y17.tile.tissue.png	82	1	2000	82	1f6c09ab367b810fc8f9daf361c72f26	0	0	0	0	0	0	0	0	0	0	0	0	0	/home/dhl_ec/bnelissen/Slides/CD3_manuscript/CD3_slides/AAA590.CD3.location-b/AAA590.CD3.location-b.run1	255	0.7	0.06	0.7	0.06	-9.51386516866	-12.5134081235	3.68311236103	0.361460117187
30945.0	3508626.0	12423.0	15743.0	3508626.0	4000000.0	252.0	3.0	0.9	1.05	1.07	0.04	6.58	0.36	0.71	0.0799999999999	9.31	0.35	2.13	1.47	0.56	AAA590.CD3.location-b.X3.Y18.tile.tissue.png	83	1	2000	83	106de2c7bc5d420a6ea661784d7fdf28	0	0	0	0	0	0	0	0	0	0	0	0	0	/home/dhl_ec/bnelissen/Slides/CD3_manuscript/CD3_slides/AAA590.CD3.location-b/AAA590.CD3.location-b.run1	255	0.7	0.06	0.7	0.06	-9.0944164496	-11.0624547436	1.52912556995	0.2169950625
0.0	176609.0	0.0	4757.0	176609.0	4000000.0	0.0	5.0	0.78	1.57	1.12	0.0599999999999	6.55	0.36	0.87	0.2	6.38	0.14	2.04	1.49	1.02	AAA590.CD3.location-b.X3.Y19.tile.tissue.png	84	1	2000	84	d4ef7ba399e9eea8657bea70ac0cb7b1	0	0	0	0	0	0	0	0	0	0	0	0	0	/home/dhl_ec/bnelissen/Slides/CD3_manuscript/CD3_slides/AAA590.CD3.location-b/AAA590.CD3.location-b.run1	255	0.7	0.06	0.7	0.06	-8.15729254591	-11.8614061503	2.5974675153	0.642838552734
21842.0	3749466.0	8992.0	11620.0	3749466.0	4000000.0	176.0	3.0	1.02	1.61	1.17	0.05	7.1	0.36	0.74	0.0700000000002	9.59	0.36	2.15	1.49	0.41	AAA590.CD3.location-b.X3.Y2.tile.tissue.png	85	1	2000	85	1cf735348e2dd513261d65ae9c3442dc	0	0	0	0	0	0	0	0	0	0	0	0	0	/home/dhl_ec/bnelissen/Slides/CD3_manuscript/CD3_slides/AAA590.CD3.location-b/AAA590.CD3.location-b.run1	255	0.7	0.06	0.7	0.06	-9.0870049158	-12.5746738902	2.11023354808	0.299376970703
10004.0	2800269.0	3693.0	25823.0	2800269.0	4000000.0	72.0	7.0	0.93	1.1	1.16	0.0500000000002	6.78	0.38	0.73	0.11	8.88	0.32	2.27	1.5	0.43	AAA590.CD3.location-b.X3.Y3.tile.tissue.png	86	1	2000	86	5438d179293f130351306edced7b7cd8	0	0	0	0	0	0	0	0	0	0	0	0	0	/home/dhl_ec/bnelissen/Slides/CD3_manuscript/CD3_slides/AAA590.CD3.location-b/AAA590.CD3.location-b.run1	255	0.7	0.06	0.7	0.06	-9.22676726861	-12.7083940466	2.06921114011	0.283609523438
56791.0	3936635.0	19531.0	8726.0	3936635.0	4000000.0	385.0	1.0	1.17	1.09	1.04	0.0499999999997	6.44	0.37	0.7	0.0599999999999	9.81	0.36	2.1	1.45	0.41	AAA590.CD3.location-b.X3.Y4.tile.tissue.png	87	1	2000	87	dc5f80c3fe1c2bea405e163c29906e6a	0	0	0	0	0	0	0	0	0	0	0	0	0	/home/dhl_ec/bnelissen/Slides/CD3_manuscript/CD3_slides/AAA590.CD3.location-b/AAA590.CD3.location-b.run1	255	0.7	0.06	0.7	0.06	-9.25293156834	-12.3915196259	1.21982805981	0.269363723511
22335.0	3964474.0	8741.0	8258.0	3964474.0	4000000.0	173.0	1.0	0.87	1.05	1.14	0.0500000000002	6.61	0.36	0.73	0.0600000000004	9.98	0.38	2.17	1.48	0.42	AAA590.CD3.location-b.X3.Y5.tile.tissue.png	88	1	2000	88	d716f969d7a4d8f39e81d0bcd91bbbd7	0	0	0	0	0	0	0	0	0	0	0	0	0	/home/dhl_ec/bnelissen/Slides/CD3_manuscript/CD3_slides/AAA590.CD3.location-b/AAA590.CD3.location-b.run1	255	0.7	0.0619990603954	0.7	0.0619990603954	-9.05405970047	-12.5734461041	1.02678121972	0.222478391113
52576.0	3104281.0	19197.0	24133.0	3104281.0	4000000.0	362.0	10.0	1.05	1.04	1.09	0.0500000000002	7.71	0.38	0.73	0.0899999999997	9.79	0.34	2.2	1.5	0.42	AAA590.CD3.location-b.X3.Y6.tile.tissue.png	89	1	2000	89	9a05536fd957abc34917d590524be64e	0	0	0	0	0	0	0	0	0	0	0	0	0	/home/dhl_ec/bnelissen/Slides/CD3_manuscript/CD3_slides/AAA590.CD3.location-b/AAA590.CD3.location-b.run1	255	0.7	0.06	0.7	0.06	-9.19694599975	-12.4266660084	1.65894805516	0.390415214844
7061.0	1873012.0	2755.0	11143.0	1873012.0	4000000.0	53.0	4.0	0.86	1.08	1.13	0.04	6.77	0.37	0.73	0.14	8.05	0.28	2.2	1.49	0.599999999999	AAA590.CD3.location-b.X3.Y7.tile.tissue.png	90	1	2000	90	1099872f83ba9cb7a88aff18bb6f35a1	0	0	0	0	0	0	0	0	0	0	0	0	0	/home/dhl_ec/bnelissen/Slides/CD3_manuscript/CD3_slides/AAA590.CD3.location-b/AAA590.CD3.location-b.run1	255	0.7	0.06	0.7	0.06	-8.85762779933	-11.4302054157	1.70494197842	0.248070945313
0.0	0.0	0.0	0.0	0.0	4000000.0	0.0	0.0	0.78	0.99	1.1	0.0599999999999	6.09	0.29	0.77	0.22	4.69	0.13	1.97	1.51	0.51	AAA590.CD3.location-b.X3.Y8.tile.tissue.png	91	1	2000	91	a58b174325ed8a35e14c2ef027641d31	0	0	0	0	0	0	0	0	0	0	0	0	0	/home/dhl_ec/bnelissen/Slides/CD3_manuscript/CD3_slides/AAA590.CD3.location-b/AAA590.CD3.location-b.run1	255	1.0	0.06	1.0	0.06	0.0	-9.82538422955	0.0	7.63506251679
0.0	0.0	0.0	0.0	0.0	4000000.0	0.0	0.0	0.79	0.98	1.14	0.0599999999999	6.14	0.29	0.77	0.22	4.6	0.13	1.96	1.48	0.57	AAA590.CD3.location-b.X3.Y9.tile.tissue.png	92	1	2000	92	c9693c25efaab7cc844b07b3b6abe051	0	0	0	0	0	0	0	0	0	0	0	0	0	/home/dhl_ec/bnelissen/Slides/CD3_manuscript/CD3_slides/AAA590.CD3.location-b/AAA590.CD3.location-b.run1	255	1.0	0.06	1.0	0.06	0.0	-10.8826581483	0.0	7.22229573352
0.0	2057.0	0.0	226.0	2057.0	4000000.0	0.0	1.0	1.35	1.59	1.07	0.0599999999999	6.52	0.35	0.71	0.21	5.42	0.13	1.94	1.43	0.61	AAA590.CD3.location-b.X4.Y0.tile.tissue.png	93	1	2000	93	6fd86a1044bbe1322aba8d2139fd6b76	0	0	0	0	0	0	0	0	0	0	0	0	0	/home/dhl_ec/bnelissen/Slides/CD3_manuscript/CD3_slides/AAA590.CD3.location-b/AAA590.CD3.location-b.run1	255	0.7	0.06	0.7	0.06	0.0	-10.0734877451	0.0600081551811	3.53951628075
3210.0	243509.0	1426.0	4330.0	243509.0	4000000.0	30.0	2.0	0.8	1.75	1.1	0.0499999999997	6.61	0.37	0.75	0.21	6.64	0.22	2.06	1.48	0.5	AAA590.CD3.location-b.X4.Y1.tile.tissue.png	94	1	2000	94	3548d3a28b0fc22ad7bf2e7c498c8006	0	0	0	0	0	0	0	0	0	0	0	0	0	/home/dhl_ec/bnelissen/Slides/CD3_manuscript/CD3_slides/AAA590.CD3.location-b/AAA590.CD3.location-b.run1	255	0.7	0.06	0.7	0.06	-9.03065216696	-11.7420943121	1.53724711253	0.116857029297
15385.0	1670985.0	6901.0	40240.0	1670985.0	4000000.0	144.0	13.0	0.849999999999	1.03	1.08	0.0500000000002	7.06	0.39	0.72	0.16	7.86	0.42	2.35	1.47	0.57	AAA590.CD3.location-b.X4.Y10.tile.tissue.png	95	1	2000	95	8e542cfda3eccc5ec84512013cadea03	0	0	0	0	0	0	0	0	0	0	0	0	0	/home/dhl_ec/bnelissen/Slides/CD3_manuscript/CD3_slides/AAA590.CD3.location-b/AAA590.CD3.location-b.run1	255	0.7	0.06	0.7	0.06	-9.4459484287	-12.4869653388	3.35745454179	0.4553725625
13288.0	1612560.0	6295.0	28931.0	1612560.0	4000000.0	136.0	11.0	1.6	2.35	1.09	0.0500000000002	7.13	0.38	0.72	0.14	7.98	0.27	2.2	1.48	0.59	AAA590.CD3.location-b.X4.Y11.tile.tissue.png	96	1	2000	96	515786f7eee05a8f375cfeecfc6abb49	0	0	0	0	0	0	0	0	0	0	0	0	0	/home/dhl_ec/bnelissen/Slides/CD3_manuscript/CD3_slides/AAA590.CD3.location-b/AAA590.CD3.location-b.run1	255	0.7	0.06	0.7	0.06	-9.31419392456	-12.5205101074	3.59644686989	0.454226125
24064.0	1832738.0	10261.0	10252.0	1832738.0	4000000.0	205.0	6.0	1.44	1.53	1.1	0.0500000000002	6.9	0.36	0.71	0.15	7.86	0.29	2.18	1.5	0.57	AAA590.CD3.location-b.X4.Y12.tile.tissue.png	97	1	2000	97	94ac10e600d599d915265169f6d8d828	0	0	0	0	0	0	0	0	0	0	0	0	0	/home/dhl_ec/bnelissen/Slides/CD3_manuscript/CD3_slides/AAA590.CD3.location-b/AAA590.CD3.location-b.run1	255	0.7	0.06	0.7	0.06	-8.8936453278	-11.5536995211	1.83029180887	0.257806796875
44739.0	1738099.0	14710.0	15921.0	1738099.0	4000000.0	270.0	6.0	1.13	1.44	1.1	0.0500000000002	6.74	0.36	0.73	0.15	8.71	0.28	2.19	1.48	1.07	AAA590.CD3.location-b.X4.Y13.tile.tissue.png	98	1	2000	98	6cb2a5f3f10fccd48d13e9097bfe80fa	0	0	0	0	0	0	0	0	0	0	0	0	0	/home/dhl_ec/bnelissen/Slides/CD3_manuscript/CD3_slides/AAA590.CD3.location-b/AAA590.CD3.location-b.run1	255	0.7	0.06	0.7	0.06	-9.19658753931	-12.0780005449	2.78826241338	0.36232140625
61239.0	2673168.0	24144.0	20138.0	2673168.0	4000000.0	473.0	5.0	1.75	1.03	1.13	0.0500000000002	6.99	0.37	0.73	0.11	9.34	0.33	2.19	1.49	0.6	AAA590.CD3.location-b.X4.Y14.tile.tissue.png	99	1	2000	99	978a682efcc48bd72b28f7cab1de5f4a	0	0	0	0	0	0	0	0	0	0	0	0	0	/home/dhl_ec/bnelissen/Slides/CD3_manuscript/CD3_slides/AAA590.CD3.location-b/AAA590.CD3.location-b.run1	255	0.7	0.06	0.7	0.06	-9.47372307343	-12.6491471761	4.21841105365	0.475252671875
38534.0	2018494.0	16488.0	22480.0	2018494.0	4000000.0	320.0	5.0	0.89	1.68	1.12	0.0500000000002	6.81	0.56	0.73	0.14	8.06	0.3	2.16	1.48	0.38	AAA590.CD3.location-b.X4.Y15.tile.tissue.png	100	1	2000	100	edad560ff7a97eec64bc177fe3676dae	0	0	0	0	0	0	0	0	0	0	0	0	0	/home/dhl_ec/bnelissen/Slides/CD3_manuscript/CD3_slides/AAA590.CD3.location-b/AAA590.CD3.location-b.run1	255	0.7	0.06	0.7	0.06	-9.4351904367	-12.9100850748	4.12619641611	0.392769546875
39102.0	1900178.0	16970.0	42885.0	1900178.0	4000000.0	343.0	12.0	0.89	1.05	1.12	0.0500000000002	7.05	0.38	0.69	0.14	8.11	0.28	2.18	1.46	0.4	AAA590.CD3.location-b.X4.Y16.tile.tissue.png	101	1	2000	101	162b5f0716f95542aa39a190b955e71c	0	0	0	0	0	0	0	0	0	0	0	0	0	/home/dhl_ec/bnelissen/Slides/CD3_manuscript/CD3_slides/AAA590.CD3.location-b/AAA590.CD3.location-b.run1	255	0.7	0.06	0.7	0.06	-9.64588532285	-12.7568994165	4.15910885611	0.3957853125
33623.0	3277771.0	14296.0	14152.0	3277771.0	4000000.0	314.0	9.0	1.4	1.36	1.05	0.0499999999997	6.87	0.37	0.72	0.0899999999997	9.38	0.56	2.12	1.46	0.41	AAA590.CD3.location-b.X4.Y17.tile.tissue.png	102	1	2000	102	95b32b299fb622b51a027b4f9cf8dab0	0	0	0	0	0	0	0	0	0	0	0	0	0	/home/dhl_ec/bnelissen/Slides/CD3_manuscript/CD3_slides/AAA590.CD3.location-b/AAA590.CD3.location-b.run1	255	0.7	0.06	0.7	0.06	-8.60179569635	-12.0913480131	1.07016637397	0.198235511719
20736.0	1431460.0	7840.0	18190.0	1431460.0	4000000.0	153.0	11.0	1.53	1.05	1.1	0.0599999999999	7.4	0.37	0.73	0.16	7.97	0.27	2.15	1.49	0.4	AAA590.CD3.location-b.X4.Y18.tile.tissue.png	103	1	2000	103	e95f81ef3ae9f7274b8d3ddc00b8c010	0	0	0	0	0	0	0	0	0	0	0	0	0	/home/dhl_ec/bnelissen/Slides/CD3_manuscript/CD3_slides/AAA590.CD3.location-b/AAA590.CD3.location-b.run1	255	0.7	0.06	0.7	0.06	-8.88004550846	-11.7028220473	2.6782399631	0.647128109375
45531.0	3511657.0	18404.0	16047.0	3511657.0	4000000.0	356.0	4.0	0.89	1.08	1.1	0.0500000000002	7.0	0.38	0.74	0.0799999999999	10.07	0.37	2.17	1.49	0.409999999999	AAA590.CD3.location-b.X4.Y2.tile.tissue.png	104	1	2000	104	5e0bbc7a27b18bd3da58a4b2572d2989	0	0	0	0	0	0	0	0	0	0	0	0	0	/home/dhl_ec/bnelissen/Slides/CD3_manuscript/CD3_slides/AAA590.CD3.location-b/AAA590.CD3.location-b.run1	255	0.7	0.06	0.7	0.06	-8.94369061642	-12.5645721341	1.4625560003	0.303267638672
10520.0	3907000.0	4187.0	9789.0	3907000.0	4000000.0	88.0	1.0	1.17	1.08	1.07	0.04	6.6	0.36	0.69	0.0599999999999	9.52	0.37	2.17	1.5	0.56	AAA590.CD3.location-b.X4.Y3.tile.tissue.png	105	1	2000	105	c6f00d96777df438f7307ca459bd03e1	0	0	0	0	0	0	0	0	0	0	0	0	0	/home/dhl_ec/bnelissen/Slides/CD3_manuscript/CD3_slides/AAA590.CD3.location-b/AAA590.CD3.location-b.run1	255	0.7	0.06	0.7	0.06	-9.07170848698	-12.625665062	1.33567302279	0.214167303711
8169.0	3990623.0	3328.0	8836.0	3990623.0	4000000.0	70.0	1.0	1.06	2.65	1.09	0.0500000000002	6.33	0.35	0.7	0.0600000000004	9.08	0.35	2.07	1.45	0.92	AAA590.CD3.location-b.X4.Y4.tile.tissue.png	106	1	2000	106	735a9a7db429c4d605e6a4ad9361f1a5	0	0	0	0	0	0	0	0	0	0	0	0	0	/home/dhl_ec/bnelissen/Slides/CD3_manuscript/CD3_slides/AAA590.CD3.location-b/AAA590.CD3.location-b.run1	255	0.7	0.06	0.7	0.06	-9.34852475338	-12.4960855727	1.30333905848	0.16629984668
7145.0	3995128.0	2827.0	8560.0	3995128.0	4000000.0	60.0	1.0	1.94	2.39	1.12	0.0500000000002	6.27	0.37	0.74	0.0599999999999	9.64	0.38	2.17	1.48	0.42	AAA590.CD3.location-b.X4.Y5.tile.tissue.png	107	1	2000	107	b3e63e1caaf90fde71c5a31441329de4	0	0	0	0	0	0	0	0	0	0	0	0	0	/home/dhl_ec/bnelissen/Slides/CD3_manuscript/CD3_slides/AAA590.CD3.location-b/AAA590.CD3.location-b.run1	255	0.7	0.06	0.7	0.06	-9.20704665176	-12.1661007536	1.04011525826	0.139059101624
45745.0	3620439.0	15983.0	12445.0	3620439.0	4000000.0	279.0	4.0	0.93	2.06	1.1	0.0500000000002	7.96	0.39	0.74	0.0699999999997	10.06	0.35	2.17	1.5	0.41	AAA590.CD3.location-b.X4.Y6.tile.tissue.png	108	1	2000	108	f6823f8511d042cc2a9ed442aad7da77	0	0	0	0	0	0	0	0	0	0	0	0	0	/home/dhl_ec/bnelissen/Slides/CD3_manuscript/CD3_slides/AAA590.CD3.location-b/AAA590.CD3.location-b.run1	255	0.7	0.06	0.7	0.06	-8.77906642628	-12.76560237	1.15870450011	0.333237978516
28222.0	3365268.0	10157.0	14750.0	3365268.0	4000000.0	186.0	5.0	1.67	2.15	1.14	0.0500000000002	7.04	0.37	0.73	0.0800000000004	11.18	0.34	2.19	1.48	0.41	AAA590.CD3.location-b.X4.Y7.tile.tissue.png	109	1	2000	109	394cd2dabcff8237582f6a86ee2a10e6	0	0	0	0	0	0	0	0	0	0	0	0	0	/home/dhl_ec/bnelissen/Slides/CD3_manuscript/CD3_slides/AAA590.CD3.location-b/AAA590.CD3.location-b.run1	255	0.7	0.123663412586	0.7	0.123663412586	-8.68916412291	-13.0684254748	0.946467767657	0.418415867188
12440.0	3325316.0	4871.0	10501.0	3325316.0	4000000.0	100.0	1.0	2.1	1.05	1.08	0.04	6.98	0.38	0.74	0.0899999999997	8.82	0.33	2.1	1.44	0.39	AAA590.CD3.location-b.X4.Y8.tile.tissue.png	110	1	2000	110	01bb78747af1f3dbecc51f3226c2c550	0	0	0	0	0	0	0	0	0	0	0	0	0	/home/dhl_ec/bnelissen/Slides/CD3_manuscript/CD3_slides/AAA590.CD3.location-b/AAA590.CD3.location-b.run1	255	0.7	0.06	0.7	0.06	-8.63516320738	-11.7153945838	0.777472422115	0.137750533203
46399.0	3353399.0	18874.0	13759.0	3353399.0	4000000.0	395.0	4.0	1.25	1.65	1.1	0.0500000000002	6.49	0.37	0.71	0.0899999999997	9.15	0.35	2.1	1.43	0.4	AAA590.CD3.location-b.X4.Y9.tile.tissue.png	111	1	2000	111	2f21c0e7f1aaf203627f6f20747f9db6	0	0	0	0	0	0	0	0	0	0	0	0	0	/home/dhl_ec/bnelissen/Slides/CD3_manuscript/CD3_slides/AAA590.CD3.location-b/AAA590.CD3.location-b.run1	255	0.7	0.06	0.7	0.06	-8.87175553227	-12.0124409181	1.03037166948	0.239397019531
0.0	1641.0	0.0	182.0	1641.0	4000000.0	0.0	1.0	1.28	1.11	1.14	0.0600000000004	6.53	0.35	0.72	0.21	5.49	0.12	1.96	1.45	0.34	AAA590.CD3.location-b.X5.Y0.tile.tissue.png	112	1	2000	112	5263f8497c5c8d7e573ed7470552bd77	0	0	0	0	0	0	0	0	0	0	0	0	0	/home/dhl_ec/bnelissen/Slides/CD3_manuscript/CD3_slides/AAA590.CD3.location-b/AAA590.CD3.location-b.run1	255	0.7	0.06	0.7	0.06	0.0	-10.2949789305	0.0239796379875	2.96038309567
0.0	0.0	0.0	0.0	0.0	4000000.0	0.0	0.0	1.62	1.4	1.1	0.0500000000002	6.16	0.28	0.7	0.2	4.42	0.12	1.91	1.47	0.35	AAA590.CD3.location-b.X5.Y1.tile.tissue.png	113	1	2000	113	852cf5bdade8188627be58314b72dab9	0	0	0	0	0	0	0	0	0	0	0	0	0	/home/dhl_ec/bnelissen/Slides/CD3_manuscript/CD3_slides/AAA590.CD3.location-b/AAA590.CD3.location-b.run1	255	1.0	0.06	1.0	0.06	0.0	-11.4490579089	0.0	0.0822128182869
38331.0	3859889.0	15587.0	10292.0	3859889.0	4000000.0	337.0	3.0	0.889999999999	1.09	1.06	0.0500000000002	6.48	0.36	0.73	0.0599999999999	9.38	0.35	2.04	1.45	0.41	AAA590.CD3.location-b.X5.Y10.tile.tissue.png	114	1	2000	114	df212d46d32d46b0ab7390e016f7e233	0	0	0	0	0	0	0	0	0	0	0	0	0	/home/dhl_ec/bnelissen/Slides/CD3_manuscript/CD3_slides/AAA590.CD3.location-b/AAA590.CD3.location-b.run1	255	0.7	0.06	0.7	0.06	-9.1979407275	-12.4386757165	1.11459417724	0.193817020508
16534.0	3904892.0	7088.0	10564.0	3904892.0	4000000.0	160.0	3.0	1.92	1.12	1.1	0.0500000000002	6.53	0.36	0.7	0.0599999999999	9.31	0.35	2.07	1.45	0.41	AAA590.CD3.location-b.X5.Y11.tile.tissue.png	115	1	2000	115	f7ea0b88617d4d6f99057bffae1b8d96	0	0	0	0	0	0	0	0	0	0	0	0	0	/home/dhl_ec/bnelissen/Slides/CD3_manuscript/CD3_slides/AAA590.CD3.location-b/AAA590.CD3.location-b.run1	255	0.7	0.06	0.7	0.06	-9.33650632232	-12.5185043199	1.75535845712	0.235455039063
26319.0	3998478.0	10260.0	8050.0	3998478.0	4000000.0	224.0	1.0	1.45	1.19	1.1	0.04	6.35	0.35	0.72	0.0599999999999	9.42	0.35	2.05	1.46	0.400000000001	AAA590.CD3.location-b.X5.Y12.tile.tissue.png	116	1	2000	116	d70c76d3e3e5c7f01a32e45e28b387a3	0	0	0	0	0	0	0	0	0	0	0	0	0	/home/dhl_ec/bnelissen/Slides/CD3_manuscript/CD3_slides/AAA590.CD3.location-b/AAA590.CD3.location-b.run1	255	0.7	0.06	0.7	0.06	-9.18736168768	-12.4905950916	0.986695872464	0.156079459473
14712.0	3969977.0	6357.0	9093.0	3969977.0	4000000.0	130.0	1.0	1.36	1.07	1.14	0.0500000000002	6.73	0.36	0.7	0.0599999999999	9.29	0.35	2.07	1.47	0.51	AAA590.CD3.location-b.X5.Y13.tile.tissue.png	117	1	2000	117	50539c9bff0ffc660ffd6081a39f3202	0	0	0	0	0	0	0	0	0	0	0	0	0	/home/dhl_ec/bnelissen/Slides/CD3_manuscript/CD3_slides/AAA590.CD3.location-b/AAA590.CD3.location-b.run1	255	0.7	0.0672593945516	0.7	0.0672593945516	-8.67265501343	-12.8179367016	1.08387408468	0.220330852051
66429.0	3840542.0	24586.0	11698.0	3840542.0	4000000.0	474.0	3.0	1.01	1.06	1.05	0.0500000000002	7.78	0.35	0.7	0.0700000000002	10.53	0.36	2.08	1.46	0.4	AAA590.CD3.location-b.X5.Y14.tile.tissue.png	118	1	2000	118	5dca89b4d524a40d2101beb658d2c0e9	0	0	0	0	0	0	0	0	0	0	0	0	0	/home/dhl_ec/bnelissen/Slides/CD3_manuscript/CD3_slides/AAA590.CD3.location-b/AAA590.CD3.location-b.run1	255	0.7	0.0857063953995	0.7	0.0857063953995	-9.05696459941	-13.2997694669	1.56827252107	0.360990167969
141738.0	3623443.0	50004.0	17568.0	3623443.0	4000000.0	1011.0	6.0	0.93	1.06	1.07	0.0500000000002	8.46	0.37	0.71	0.0699999999997	10.21	0.54	2.12	1.44	0.41	AAA590.CD3.location-b.X5.Y15.tile.tissue.png	119	1	2000	119	db6c6f37d9c61a668ef44fb82b81abd6	0	0	0	0	0	0	0	0	0	0	0	0	0	/home/dhl_ec/bnelissen/Slides/CD3_manuscript/CD3_slides/AAA590.CD3.location-b/AAA590.CD3.location-b.run1	255	0.7	0.114736659087	0.7	0.114736659087	-9.22110575969	-13.0200776754	1.2874309077	0.306806296875
103962.0	3309571.0	37419.0	14627.0	3309571.0	4000000.0	756.0	2.0	0.88	1.08	1.07	0.0500000000002	7.62	0.36	0.7	0.0800000000004	9.8	0.35	2.08	1.44	0.4	AAA590.CD3.location-b.X5.Y16.tile.tissue.png	120	1	2000	120	0711078039f9e51a0ac8967028962f0e	0	0	0	0	0	0	0	0	0	0	0	0	0	/home/dhl_ec/bnelissen/Slides/CD3_manuscript/CD3_slides/AAA590.CD3.location-b/AAA590.CD3.location-b.run1	255	0.7	0.06	0.7	0.06	-9.02784633299	-12.5542937046	1.24288418498	0.298422367187
55434.0	1697940.0	20858.0	10325.0	1697940.0	4000000.0	371.0	6.0	0.86	1.03	1.08	0.0700000000002	7.05	0.36	0.7	0.15	8.29	0.28	2.02	1.43	0.37	AAA590.CD3.location-b.X5.Y17.tile.tissue.png	121	1	2000	121	9ea4a9ad68641c58297cd68143bd539d	0	0	0	0	0	0	0	0	0	0	0	0	0	/home/dhl_ec/bnelissen/Slides/CD3_manuscript/CD3_slides/AAA590.CD3.location-b/AAA590.CD3.location-b.run1	255	0.7	0.06	0.7	0.06	-8.54384701175	-12.3312205516	1.70737707146	0.335839546875
0.0	14270.0	0.0	1330.0	14270.0	4000000.0	0.0	6.0	0.78	0.96	1.09	0.0599999999999	6.49	0.36	0.74	0.21	6.07	0.13	2.06	1.48	0.52	AAA590.CD3.location-b.X5.Y18.tile.tissue.png	122	1	2000	122	cf326a70e46d9ee48b70ddedc7393546	0	0	0	0	0	0	0	0	0	0	0	0	0	/home/dhl_ec/bnelissen/Slides/CD3_manuscript/CD3_slides/AAA590.CD3.location-b/AAA590.CD3.location-b.run1	255	0.7	0.06	0.7	0.06	-9.21875017325	-11.8955630739	2.57234158903	1.60523065356
22091.0	2348856.0	8627.0	24940.0	2348856.0	4000000.0	161.0	6.0	0.92	1.11	1.09	0.0499999999997	6.95	0.38	0.73	0.12	8.6	0.31	2.18	1.48	0.57	AAA590.CD3.location-b.X5.Y2.tile.tissue.png	123	1	2000	123	b68daa4f92e816d9fba72c246304870f	0	0	0	0	0	0	0	0	0	0	0	0	0	/home/dhl_ec/bnelissen/Slides/CD3_manuscript/CD3_slides/AAA590.CD3.location-b/AAA590.CD3.location-b.run1	255	0.7	0.06	0.7	0.06	-8.99477611803	-12.9770993711	1.92774752222	0.455496046875
7348.0	3953131.0	2862.0	9962.0	3953131.0	4000000.0	60.0	2.0	0.99	1.14	1.09	0.0499999999997	9.41	0.36	0.71	0.0599999999999	8.96	0.37	2.12	1.44	0.61	AAA590.CD3.location-b.X5.Y3.tile.tissue.png	124	1	2000	124	e3378838c12e5f275c0780e8876341cc	0	0	0	0	0	0	0	0	0	0	0	0	0	/home/dhl_ec/bnelissen/Slides/CD3_manuscript/CD3_slides/AAA590.CD3.location-b/AAA590.CD3.location-b.run1	255	0.7	0.06	0.7	0.06	-9.09351245742	-12.7374940011	1.15197253155	0.22512102002
9365.0	3994304.0	3724.0	8625.0	3994304.0	4000000.0	80.0	1.0	1.05	1.25	1.08	0.0500000000002	7.58	0.36	0.7	0.0599999999999	9.27	0.36	2.08	1.48	0.54	AAA590.CD3.location-b.X5.Y4.tile.tissue.png	125	1	2000	125	a54f5bf1ef2bd21f8307f068c987ac2d	0	0	0	0	0	0	0	0	0	0	0	0	0	/home/dhl_ec/bnelissen/Slides/CD3_manuscript/CD3_slides/AAA590.CD3.location-b/AAA590.CD3.location-b.run1	255	0.7	0.06	0.7	0.06	-9.1362785594	-12.3738132723	1.21238803516	0.190709978516
7075.0	3999150.0	3135.0	8134.0	3999150.0	4000000.0	68.0	1.0	1.39	1.28	1.08	0.04	6.32	0.37	0.7	0.0599999999999	9.67	0.37	2.18	1.49	0.58	AAA590.CD3.location-b.X5.Y5.tile.tissue.png	126	1	2000	126	c2ba19c5c9ba10824c0927b839199931	0	0	0	0	0	0	0	0	0	0	0	0	0	/home/dhl_ec/bnelissen/Slides/CD3_manuscript/CD3_slides/AAA590.CD3.location-b/AAA590.CD3.location-b.run1	255	0.7	0.06	0.7	0.06	-9.00516491028	-12.4050086591	1.04394708536	0.167373934448
47230.0	3026352.0	17797.0	18143.0	3026352.0	4000000.0	341.0	11.0	0.88	1.09	1.17	0.0500000000002	7.35	0.4	0.72	0.0999999999999	10.25	0.34	2.19	1.55	0.47	AAA590.CD3.location-b.X5.Y6.tile.tissue.png	127	1	2000	127	77147b4e0dd404022e61be2e897f8e9d	0	0	0	0	0	0	0	0	0	0	0	0	0	/home/dhl_ec/bnelissen/Slides/CD3_manuscript/CD3_slides/AAA590.CD3.location-b/AAA590.CD3.location-b.run1	255	0.7	0.06	0.7	0.06	-8.82180862933	-12.5395270482	0.865648780032	0.327574503906
90486.0	3803353.0	31914.0	10279.0	3803353.0	4000000.0	600.0	2.0	1.16	1.19	1.06	0.04	6.98	0.36	0.71	0.0699999999997	10.57	0.4	2.11	1.44	0.39	AAA590.CD3.location-b.X5.Y7.tile.tissue.png	128	1	2000	128	da95dc2acbdea29b192cace4fe6d43b3	0	0	0	0	0	0	0	0	0	0	0	0	0	/home/dhl_ec/bnelissen/Slides/CD3_manuscript/CD3_slides/AAA590.CD3.location-b/AAA590.CD3.location-b.run1	255	0.7	0.0786095828631	0.7	0.0786095828631	-8.87935820763	-12.861923174	1.04550953524	0.314513745117
26766.0	3996532.0	9973.0	8363.0	3996532.0	4000000.0	197.0	1.0	0.91	1.12	1.04	0.0500000000002	6.4	0.37	0.7	0.0599999999999	9.34	0.36	2.06	1.45	0.41	AAA590.CD3.location-b.X5.Y8.tile.tissue.png	129	1	2000	129	2f6aed4ebe219aef23e627dcdbf3f19d	0	0	0	0	0	0	0	0	0	0	0	0	0	/home/dhl_ec/bnelissen/Slides/CD3_manuscript/CD3_slides/AAA590.CD3.location-b/AAA590.CD3.location-b.run1	255	0.7	0.06	0.7	0.06	-9.22076834893	-12.1998889542	0.929953430734	0.186113486908
24270.0	3991465.0	10636.0	8770.0	3991465.0	4000000.0	222.0	1.0	0.9	1.13	1.22	0.0400000000004	8.4	0.35	0.699999999999	0.0600000000004	9.42	0.37	2.1	1.47	0.42	AAA590.CD3.location-b.X5.Y9.tile.tissue.png	130	1	2000	130	dd4ab88a8a64046c03c8b9423a0cb5f5	0	0	0	0	0	0	0	0	0	0	0	0	0	/home/dhl_ec/bnelissen/Slides/CD3_manuscript/CD3_slides/AAA590.CD3.location-b/AAA590.CD3.location-b.run1	255	0.7	0.06	0.7	0.06	-8.95674203388	-12.3353204492	0.845867149368	0.167063006409
0.0	0.0	0.0	0.0	0.0	4000000.0	0.0	0.0	0.85	1.31	1.08	0.0599999999999	6.01	0.29	0.73	0.21	4.38	0.12	2.18	1.43	0.35	AAA590.CD3.location-b.X6.Y1.tile.tissue.png	131	1	2000	131	e565887e516cf0e58737c442c82a86b8	0	0	0	0	0	0	0	0	0	0	0	0	0	/home/dhl_ec/bnelissen/Slides/CD3_manuscript/CD3_slides/AAA590.CD3.location-b/AAA590.CD3.location-b.run1	255	1.0	0.06	1.0	0.06	0.0	-10.5749007084	0.0	7.26805659677
20978.0	3978857.0	8854.0	9079.0	3978857.0	4000000.0	193.0	1.0	1.42	1.61	1.11	0.04	6.42	0.35	0.71	0.0599999999999	9.46	0.37	2.11	1.47	0.41	AAA590.CD3.location-b.X6.Y10.tile.tissue.png	132	1	2000	132	7ea628dcbe48a7cad162ffcbfdca64dc	0	0	0	0	0	0	0	0	0	0	0	0	0	/home/dhl_ec/bnelissen/Slides/CD3_manuscript/CD3_slides/AAA590.CD3.location-b/AAA590.CD3.location-b.run1	255	0.7	0.0634695335851	0.7	0.0634695335851	-8.75182068555	-12.4002835394	0.800007805262	0.171063349609
17150.0	3998992.0	7231.0	8090.0	3998992.0	4000000.0	162.0	1.0	1.58	1.63	1.13	0.0499999999997	7.62	0.36	0.71	0.0599999999999	9.56	0.37	2.12	1.48	0.4	AAA590.CD3.location-b.X6.Y11.tile.tissue.png	133	1	2000	133	5a00d72b4dc283d4669a082f35f728f7	0	0	0	0	0	0	0	0	0	0	0	0	0	/home/dhl_ec/bnelissen/Slides/CD3_manuscript/CD3_slides/AAA590.CD3.location-b/AAA590.CD3.location-b.run1	255	0.7	0.06	0.7	0.06	-9.08954159678	-12.6275305178	0.88991718508	0.182700155029
34689.0	3997315.0	12548.0	8242.0	3997315.0	4000000.0	232.0	1.0	1.31	1.6	1.07	0.0499999999997	6.6	0.54	0.96	0.0599999999999	9.57	0.36	2.06	1.47	0.4	AAA590.CD3.location-b.X6.Y12.tile.tissue.png	134	1	2000	134	d3ec5183a82cb48bfc674ac6e2e5465f	0	0	0	0	0	0	0	0	0	0	0	0	0	/home/dhl_ec/bnelissen/Slides/CD3_manuscript/CD3_slides/AAA590.CD3.location-b/AAA590.CD3.location-b.run1	255	0.7	0.0662037811152	0.7	0.0662037811152	-8.67427821291	-12.6271916643	0.625521524168	0.15914091687
61046.0	2806400.0	21606.0	11203.0	2806400.0	4000000.0	387.0	2.0	2.59	1.06	1.11	0.0500000000002	6.57	0.37	0.71	0.0999999999999	9.1	0.34	2.11	1.43	0.58	AAA590.CD3.location-b.X6.Y13.tile.tissue.png	135	1	2000	135	18b09719ac40794a12ad7778cdad2c34	0	0	0	0	0	0	0	0	0	0	0	0	0	/home/dhl_ec/bnelissen/Slides/CD3_manuscript/CD3_slides/AAA590.CD3.location-b/AAA590.CD3.location-b.run1	255	0.7	0.06	0.7	0.06	-8.94893439201	-12.648629356	1.30014344797	0.326198753906
43422.0	839127.0	15531.0	12920.0	839127.0	4000000.0	274.0	13.0	1.0	0.99	1.57	0.0400000000004	6.76	0.35	0.71	0.17	8.02	0.24	2.09	1.43	0.56	AAA590.CD3.location-b.X6.Y14.tile.tissue.png	136	1	2000	136	fce45547a3ed8c84d7b10b707636b90f	0	0	0	0	0	0	0	0	0	0	0	0	0	/home/dhl_ec/bnelissen/Slides/CD3_manuscript/CD3_slides/AAA590.CD3.location-b/AAA590.CD3.location-b.run1	255	0.7	0.06	0.7	0.06	-8.80542623358	-12.5079980628	1.55153189848	0.2879111875
105576.0	2243007.0	38383.0	10910.0	2243007.0	4000000.0	678.0	2.0	0.85	1.05	1.12	0.0500000000002	6.68	0.36	0.71	0.13	9.55	0.47	2.18	1.45	0.52	AAA590.CD3.location-b.X6.Y15.tile.tissue.png	137	1	2000	137	e3322521dc1656c01de96ee949e7a577	0	0	0	0	0	0	0	0	0	0	0	0	0	/home/dhl_ec/bnelissen/Slides/CD3_manuscript/CD3_slides/AAA590.CD3.location-b/AAA590.CD3.location-b.run1	255	0.7	0.06	0.7	0.06	-8.64665431967	-12.2910746317	1.2873489414	0.285608453125
22092.0	340495.0	8055.0	6279.0	340495.0	4000000.0	134.0	7.0	0.83	1.0	1.07	0.0500000000002	6.75	0.36	0.71	0.19	6.81	0.21	2.0	1.43	0.53	AAA590.CD3.location-b.X6.Y16.tile.tissue.png	138	1	2000	138	ef2f491fd169adf61e9b6a4f902c7497	0	0	0	0	0	0	0	0	0	0	0	0	0	/home/dhl_ec/bnelissen/Slides/CD3_manuscript/CD3_slides/AAA590.CD3.location-b/AAA590.CD3.location-b.run1	255	0.7	0.06	0.7	0.06	-8.58926227613	-12.4441440374	1.58259857088	0.251818195312
0.0	0.0	0.0	0.0	0.0	4000000.0	0.0	0.0	0.77	0.96	1.08	0.0699999999997	6.11	0.28	0.7	0.22	4.32	0.12	1.88	1.47	0.5	AAA590.CD3.location-b.X6.Y17.tile.tissue.png	139	1	2000	139	9fe9b5792b7ead5559b148f56383ebeb	0	0	0	0	0	0	0	0	0	0	0	0	0	/home/dhl_ec/bnelissen/Slides/CD3_manuscript/CD3_slides/AAA590.CD3.location-b/AAA590.CD3.location-b.run1	255	1.0	0.06	1.0	0.06	0.0	-11.1467499613	0.0	1.42333130836
0.0	0.0	0.0	0.0	0.0	4000000.0	0.0	0.0	0.7	0.88	1.08	0.0600000000004	5.48	0.28	0.84	0.2	4.34	0.12	1.89	1.47	0.64	AAA590.CD3.location-b.X6.Y18.tile.tissue.png	140	1	2000	140	7a56b2676ad4d28c7b18ad4441947cda	0	0	0	0	0	0	0	0	0	0	0	0	0	/home/dhl_ec/bnelissen/Slides/CD3_manuscript/CD3_slides/AAA590.CD3.location-b/AAA590.CD3.location-b.run1	255	1.0	0.06	1.0	0.06	0.0	0.0	0.0	8.480194
4381.0	689601.0	1800.0	8943.0	689601.0	4000000.0	34.0	7.0	0.85	1.0	1.04	0.0500000000002	7.92	0.36	0.7	0.19	7.24	0.24	2.14	1.5	0.55	AAA590.CD3.location-b.X6.Y2.tile.tissue.png	141	1	2000	141	f2eb6c37491cf5ef9d31bd4afbd5e5ee	0	0	0	0	0	0	0	0	0	0	0	0	0	/home/dhl_ec/bnelissen/Slides/CD3_manuscript/CD3_slides/AAA590.CD3.location-b/AAA590.CD3.location-b.run1	255	0.7	0.06	0.7	0.06	-8.96706431672	-12.4784485951	2.52432776104	0.166436570313
26680.0	3645882.0	9948.0	15885.0	3645882.0	4000000.0	200.0	2.0	1.19	1.59	1.12	0.0500000000002	6.73	0.36	0.71	0.0699999999997	9.26	0.34	2.18	1.48	0.75	AAA590.CD3.location-b.X6.Y3.tile.tissue.png	142	1	2000	142	7339afd832134ebf9c86fdcf4e482583	0	0	0	0	0	0	0	0	0	0	0	0	0	/home/dhl_ec/bnelissen/Slides/CD3_manuscript/CD3_slides/AAA590.CD3.location-b/AAA590.CD3.location-b.run1	255	0.7	0.06	0.7	0.06	-9.3078474832	-12.8692272997	1.42263094439	0.32000630957
32650.0	3978441.0	12120.0	8700.0	3978441.0	4000000.0	231.0	1.0	1.01	1.69	1.31	0.04	6.59	0.36	0.74	0.0599999999999	10.09	0.36	2.15	1.5	0.55	AAA590.CD3.location-b.X6.Y4.tile.tissue.png	143	1	2000	143	5ec428c15e542936d1a6b31f312f3d1d	0	0	0	0	0	0	0	0	0	0	0	0	0	/home/dhl_ec/bnelissen/Slides/CD3_manuscript/CD3_slides/AAA590.CD3.location-b/AAA590.CD3.location-b.run1	255	0.7	0.0665666068168	0.7	0.0665666068168	-8.98588105856	-12.520768513	0.955904956744	0.244445550293
107819.0	3609953.0	35689.0	13723.0	3609953.0	4000000.0	661.0	1.0	0.92	1.12	1.13	0.04	7.42	0.37	0.73	0.0700000000002	10.83	0.37	2.16	1.49	0.41	AAA590.CD3.location-b.X6.Y5.tile.tissue.png	144	1	2000	144	10aa733bf2fb707545422627791a8f44	0	0	0	0	0	0	0	0	0	0	0	0	0	/home/dhl_ec/bnelissen/Slides/CD3_manuscript/CD3_slides/AAA590.CD3.location-b/AAA590.CD3.location-b.run1	255	0.7	0.089287727951	0.7	0.089287727951	-8.95372621247	-12.983750835	1.10526035947	0.317151900391
28157.0	3953291.0	10457.0	9240.0	3953291.0	4000000.0	212.0	2.0	0.91	1.03	1.05	0.0499999999997	6.59	0.36	0.72	0.0599999999999	9.73	0.37	2.12	1.5	0.4	AAA590.CD3.location-b.X6.Y6.tile.tissue.png	145	1	2000	145	ae7014452c31b6b7ce3e1b313b6366b6	0	0	0	0	0	0	0	0	0	0	0	0	0	/home/dhl_ec/bnelissen/Slides/CD3_manuscript/CD3_slides/AAA590.CD3.location-b/AAA590.CD3.location-b.run1	255	0.7	0.069453432314	0.7	0.069453432314	-8.73726509329	-12.5776748031	0.889342728924	0.201543935303
104716.0	4000000.0	35417.0	7996.0	4000000.0	4000000.0	655.0	1.0	0.94	1.08	1.09	0.0500000000002	6.26	0.29	0.72	0.0499999999997	10.24	0.38	2.22	1.5	0.440000000001	AAA590.CD3.location-b.X6.Y7.tile.tissue.png	146	1	2000	146	85dec1b404c0cf0568d518804ae828f9	0	0	0	0	0	0	0	0	0	0	0	0	0	/home/dhl_ec/bnelissen/Slides/CD3_manuscript/CD3_slides/AAA590.CD3.location-b/AAA590.CD3.location-b.run1	255	0.7	0.076477735992	0.7	0.076477735992	-9.11448482168	-12.8807666137	0.871004358093	0.225969981689
18193.0	3999885.0	7418.0	8020.0	3999885.0	4000000.0	150.0	1.0	0.91	1.08	1.07	0.0500000000002	6.37	0.37	0.71	0.0599999999999	9.5	0.36	2.14	1.49	0.4	AAA590.CD3.location-b.X6.Y8.tile.tissue.png	147	1	2000	147	69cb3be08bf0f3ef0e1fa280e9546e61	0	0	0	0	0	0	0	0	0	0	0	0	0	/home/dhl_ec/bnelissen/Slides/CD3_manuscript/CD3_slides/AAA590.CD3.location-b/AAA590.CD3.location-b.run1	255	0.7	0.0610553260195	0.7	0.0610553260195	-8.84545055703	-11.9205751924	0.723515103111	0.123358852142
69267.0	3897329.0	29040.0	10758.0	3897329.0	4000000.0	598.0	1.0	0.9	1.08	1.07	0.0500000000002	12.09	0.35	0.7	0.0700000000002	10.21	0.38	2.15	1.49	0.44	AAA590.CD3.location-b.X6.Y9.tile.tissue.png	148	1	2000	148	9c37cefaba6c76aa18b3023ac25d90ac	0	0	0	0	0	0	0	0	0	0	0	0	0	/home/dhl_ec/bnelissen/Slides/CD3_manuscript/CD3_slides/AAA590.CD3.location-b/AAA590.CD3.location-b.run1	255	0.7	0.0616107782399	0.7	0.0616107782399	-8.74089987658	-12.220045039	0.763621972863	0.183276058105
0.0	0.0	0.0	0.0	0.0	4000000.0	0.0	0.0	0.7	1.28	1.15	0.0599999999999	6.14	0.3	0.87	0.21	4.55	0.12	1.92	1.45	0.33	AAA590.CD3.location-b.X7.Y1.tile.tissue.png	149	1	2000	149	511adcaee37a92fa17525b8aef4d8651	0	0	0	0	0	0	0	0	0	0	0	0	0	/home/dhl_ec/bnelissen/Slides/CD3_manuscript/CD3_slides/AAA590.CD3.location-b/AAA590.CD3.location-b.run1	255	1.0	0.06	1.0	0.06	0.0	-10.6103313886	0.0	2.1897953538
21703.0	1777046.0	9391.0	11079.0	1777046.0	4000000.0	185.0	6.0	0.89	1.97	1.11	0.0500000000002	6.66	0.38	0.75	0.14	8.21	0.28	2.16	1.49	0.38	AAA590.CD3.location-b.X7.Y10.tile.tissue.png	150	1	2000	150	603a85e296d82eabed9dddd1108af6db	0	0	0	0	0	0	0	0	0	0	0	0	0	/home/dhl_ec/bnelissen/Slides/CD3_manuscript/CD3_slides/AAA590.CD3.location-b/AAA590.CD3.location-b.run1	255	0.7	0.06	0.7	0.06	-8.66918631117	-12.1662242555	1.07649915947	0.178068585937
30408.0	2055009.0	11617.0	15025.0	2055009.0	4000000.0	232.0	12.0	0.86	1.03	1.1	0.04	6.68	0.37	0.73	0.14	8.29	0.3	2.14	1.48	0.38	AAA590.CD3.location-b.X7.Y11.tile.tissue.png	151	1	2000	151	5aeda53c796d2c816fc4b0ea79a4860f	0	0	0	0	0	0	0	0	0	0	0	0	0	/home/dhl_ec/bnelissen/Slides/CD3_manuscript/CD3_slides/AAA590.CD3.location-b/AAA590.CD3.location-b.run1	255	0.7	0.06	0.7	0.06	-8.86715450009	-12.5442684689	1.4928125025	0.237151585937
51823.0	1318060.0	19962.0	12983.0	1318060.0	4000000.0	378.0	6.0	0.85	1.54	1.39	0.0499999999997	10.81	0.37	0.76	0.16	8.21	0.26	2.15	1.49	0.58	AAA590.CD3.location-b.X7.Y12.tile.tissue.png	152	1	2000	152	cda0610056e5b0e195f780a61e76122b	0	0	0	0	0	0	0	0	0	0	0	0	0	/home/dhl_ec/bnelissen/Slides/CD3_manuscript/CD3_slides/AAA590.CD3.location-b/AAA590.CD3.location-b.run1	255	0.7	0.06	0.7	0.06	-8.40745054269	-12.5634443857	1.6260425382	0.233764929688
147.0	38617.0	56.0	1311.0	38617.0	4000000.0	1.0	2.0	1.15	0.97	1.06	0.0499999999997	6.79	0.38	0.72	0.21	6.68	0.21	2.04	1.48	0.41	AAA590.CD3.location-b.X7.Y13.tile.tissue.png	153	1	2000	153	ea6c39af48394b159c866fe1fb513aee	0	0	0	0	0	0	0	0	0	0	0	0	0	/home/dhl_ec/bnelissen/Slides/CD3_manuscript/CD3_slides/AAA590.CD3.location-b/AAA590.CD3.location-b.run1	255	0.7	0.06	0.7	0.06	-8.01798844231	-12.607971925	2.00788736086	0.119075949219
0.0	3043.0	0.0	353.0	3043.0	4000000.0	0.0	1.0	1.36	1.02	1.07	0.0500000000002	6.63	0.36	0.72	0.22	5.83	0.13	2.05	1.48	0.56	AAA590.CD3.location-b.X7.Y14.tile.tissue.png	154	1	2000	154	8d77f61a1e4c117166fdf4f6a2d7d61e	0	0	0	0	0	0	0	0	0	0	0	0	0	/home/dhl_ec/bnelissen/Slides/CD3_manuscript/CD3_slides/AAA590.CD3.location-b/AAA590.CD3.location-b.run1	255	0.7	0.06	0.7	0.06	0.0	-12.0687695154	8.72210619146	0.176730871597
0.0	0.0	0.0	0.0	0.0	4000000.0	0.0	0.0	0.78	1.11	1.26	0.0500000000002	6.31	0.29	0.7	0.21	4.45	0.13	2.02	1.51	0.54	AAA590.CD3.location-b.X7.Y15.tile.tissue.png	155	1	2000	155	7a79a2af3d26fa98fdd9ca7a9bd81376	0	0	0	0	0	0	0	0	0	0	0	0	0	/home/dhl_ec/bnelissen/Slides/CD3_manuscript/CD3_slides/AAA590.CD3.location-b/AAA590.CD3.location-b.run1	255	1.0	0.06	1.0	0.06	0.0	-11.5137940541	0.0	0.148219466696
0.0	0.0	0.0	0.0	0.0	4000000.0	0.0	0.0	1.31	0.98	1.05	0.0700000000002	6.22	0.29	0.720000000001	0.21	4.76	0.12	1.97	1.48	0.630000000001	AAA590.CD3.location-b.X7.Y16.tile.tissue.png	156	1	2000	156	5a669bd84fe0a4caf513cb5d0958fad2	0	0	0	0	0	0	0	0	0	0	0	0	0	/home/dhl_ec/bnelissen/Slides/CD3_manuscript/CD3_slides/AAA590.CD3.location-b/AAA590.CD3.location-b.run1	255	1.0	0.06	1.0	0.06	0.0	-11.9833956211	0.0	0.156314087322
0.0	0.0	0.0	0.0	0.0	4000000.0	0.0	0.0	0.78	1.69	1.13	0.0500000000002	6.17	0.29	0.8	0.21	4.75	0.13	1.98	1.49	0.5	AAA590.CD3.location-b.X7.Y17.tile.tissue.png	157	1	2000	157	ecb7e223a2841e8c9df688d3bebb9b69	0	0	0	0	0	0	0	0	0	0	0	0	0	/home/dhl_ec/bnelissen/Slides/CD3_manuscript/CD3_slides/AAA590.CD3.location-b/AAA590.CD3.location-b.run1	255	1.0	0.06	1.0	0.06	0.0	-10.1445825033	0.0	9.19177512973
0.0	2074.0	0.0	202.0	2074.0	4000000.0	0.0	1.0	0.78	0.99	1.08	0.0599999999999	6.48	0.37	0.77	0.22	5.37	0.13	1.98	1.45	0.53	AAA590.CD3.location-b.X7.Y2.tile.tissue.png	158	1	2000	158	c465a2e5e63d6507ba061f6a16ba104f	0	0	0	0	0	0	0	0	0	0	0	0	0	/home/dhl_ec/bnelissen/Slides/CD3_manuscript/CD3_slides/AAA590.CD3.location-b/AAA590.CD3.location-b.run1	255	0.7	0.06	0.7	0.06	0.0	-11.2707231539	7.44826055102	3.65352245355
27313.0	739439.0	9878.0	8820.0	739439.0	4000000.0	179.0	3.0	0.81	1.0	1.07	0.0499999999997	7.01	0.37	0.7	0.19	7.06	0.23	2.08	1.45	0.5	AAA590.CD3.location-b.X7.Y3.tile.tissue.png	159	1	2000	159	4b4138f1ece2e67bf7a39642faa522f4	0	0	0	0	0	0	0	0	0	0	0	0	0	/home/dhl_ec/bnelissen/Slides/CD3_manuscript/CD3_slides/AAA590.CD3.location-b/AAA590.CD3.location-b.run1	255	0.7	0.06	0.7	0.06	-8.52680736514	-12.1881026477	2.08447205439	0.1833279375
32290.0	2041744.0	12829.0	14560.0	2041744.0	4000000.0	257.0	4.0	0.98	1.21	1.07	0.0499999999997	11.5	0.37	0.71	0.14	8.15	0.29	2.14	1.48	0.55	AAA590.CD3.location-b.X7.Y4.tile.tissue.png	160	1	2000	160	f51f0398785486887e5d54a7c258c182	0	0	0	0	0	0	0	0	0	0	0	0	0	/home/dhl_ec/bnelissen/Slides/CD3_manuscript/CD3_slides/AAA590.CD3.location-b/AAA590.CD3.location-b.run1	255	0.7	0.06	0.7	0.06	-9.02605622962	-12.7777099345	1.96028428648	0.263021316406
11276.0	2809206.0	4947.0	8672.0	2809206.0	4000000.0	108.0	1.0	0.97	1.26	1.1	0.0500000000002	6.88	0.37	0.73	0.11	8.92	0.32	2.19	1.49	0.52	AAA590.CD3.location-b.X7.Y5.tile.tissue.png	161	1	2000	161	04e50c547c8f397fc8dd8e7330071dec	0	0	0	0	0	0	0	0	0	0	0	0	0	/home/dhl_ec/bnelissen/Slides/CD3_manuscript/CD3_slides/AAA590.CD3.location-b/AAA590.CD3.location-b.run1	255	0.7	0.06	0.7	0.06	-8.55789778068	-12.3083433437	0.907265287045	0.169060689453
26862.0	3037660.0	10513.0	11110.0	3037660.0	4000000.0	199.0	1.0	1.48	1.07	1.15	0.0500000000002	7.04	0.37	0.71	0.0999999999999	8.76	0.33	2.07	1.45	0.53	AAA590.CD3.location-b.X7.Y6.tile.tissue.png	162	1	2000	162	39d09c34778cc5f93fc89a9a13dc259e	0	0	0	0	0	0	0	0	0	0	0	0	0	/home/dhl_ec/bnelissen/Slides/CD3_manuscript/CD3_slides/AAA590.CD3.location-b/AAA590.CD3.location-b.run1	255	0.7	0.06	0.7	0.06	-8.71067264893	-12.3283637959	0.9166357995	0.207120832031
49387.0	3468396.0	19086.0	10761.0	3468396.0	4000000.0	396.0	5.0	0.96	1.06	1.06	0.0500000000002	7.43	0.35	0.73	0.0699999999997	9.29	0.37	2.08	1.45	0.4	AAA590.CD3.location-b.X7.Y7.tile.tissue.png	163	1	2000	163	524bc4b58e1949f145bb6ec353f0c473	0	0	0	0	0	0	0	0	0	0	0	0	0	/home/dhl_ec/bnelissen/Slides/CD3_manuscript/CD3_slides/AAA590.CD3.location-b/AAA590.CD3.location-b.run1	255	0.7	0.06	0.7	0.06	-8.69844201362	-12.4006901924	0.784325053405	0.202520326172
26202.0	3687898.0	10397.0	12583.0	3687898.0	4000000.0	209.0	3.0	1.0	1.06	1.09	0.04	6.49	0.35	0.71	0.0699999999997	9.47	0.34	2.06	1.44	0.39	AAA590.CD3.location-b.X7.Y8.tile.tissue.png	164	1	2000	164	352c8108c085a551e81d4c2ceeb9a273	0	0	0	0	0	0	0	0	0	0	0	0	0	/home/dhl_ec/bnelissen/Slides/CD3_manuscript/CD3_slides/AAA590.CD3.location-b/AAA590.CD3.location-b.run1	255	0.7	0.0629045550921	0.7	0.0629045550921	-8.83570467065	-12.3160452069	0.791338768767	0.211617889648
51133.0	3590124.0	21016.0	16221.0	3590124.0	4000000.0	451.0	5.0	1.27	1.08	1.09	0.04	7.3	0.36	0.71	0.0699999999997	9.36	0.34	2.12	1.44	0.41	AAA590.CD3.location-b.X7.Y9.tile.tissue.png	165	1	2000	165	22d51c50af4855c40a9a35a295c193cd	0	0	0	0	0	0	0	0	0	0	0	0	0	/home/dhl_ec/bnelissen/Slides/CD3_manuscript/CD3_slides/AAA590.CD3.location-b/AAA590.CD3.location-b.run1	255	0.7	0.06	0.7	0.06	-8.68836636636	-12.2411145846	0.920341777875	0.192684421875
5477.0	609119.0	2374.0	5780.0	609119.0	4000000.0	46.0	2.0	0.96	0.99	1.08	0.0499999999997	6.73	0.36	0.72	0.19	6.8	0.24	2.06	1.45	0.36	AAA590.CD3.location-b.X8.Y10.tile.tissue.png	166	1	2000	166	bcaa7bd9ca3141fe0a5c63ba35c4fbad	0	0	0	0	0	0	0	0	0	0	0	0	0	/home/dhl_ec/bnelissen/Slides/CD3_manuscript/CD3_slides/AAA590.CD3.location-b/AAA590.CD3.location-b.run1	255	0.7	0.06	0.7	0.06	-8.38778899688	-12.1022743981	1.55728670305	0.134989746094
0.0	0.0	0.0	0.0	0.0	4000000.0	0.0	0.0	1.06	1.2	1.07	0.0500000000002	6.16	0.47	1.03	0.22	4.51	0.12	1.93	1.48	0.36	AAA590.CD3.location-b.X8.Y11.tile.tissue.png	167	1	2000	167	0501d2c200e4b011e828e47499afdb00	0	0	0	0	0	0	0	0	0	0	0	0	0	/home/dhl_ec/bnelissen/Slides/CD3_manuscript/CD3_slides/AAA590.CD3.location-b/AAA590.CD3.location-b.run1	255	1.0	0.06	1.0	0.06	0.0	-12.0516805819	0.0	0.0874211289902
0.0	0.0	0.0	0.0	0.0	4000000.0	0.0	0.0	1.34	1.54	1.09	0.0500000000002	5.97	0.29	0.74	0.22	4.81	0.13	1.98	1.49	0.37	AAA590.CD3.location-b.X8.Y12.tile.tissue.png	168	1	2000	168	a609cd86790871f35c3c57a8633436d4	0	0	0	0	0	0	0	0	0	0	0	0	0	/home/dhl_ec/bnelissen/Slides/CD3_manuscript/CD3_slides/AAA590.CD3.location-b/AAA590.CD3.location-b.run1	255	1.0	0.06	1.0	0.06	0.0	-12.102641903	0.0	0.0896559148483
0.0	0.0	0.0	0.0	0.0	4000000.0	0.0	0.0	0.89	0.99	1.1	0.0500000000002	6.08	0.47	0.820000000001	0.21	4.52	0.13	1.9	1.44	0.35	AAA590.CD3.location-b.X8.Y13.tile.tissue.png	169	1	2000	169	85efb5738ba17e413509ec18f0ada621	0	0	0	0	0	0	0	0	0	0	0	0	0	/home/dhl_ec/bnelissen/Slides/CD3_manuscript/CD3_slides/AAA590.CD3.location-b/AAA590.CD3.location-b.run1	255	1.0	0.06	1.0	0.06	0.0	-10.5504602254	0.0	0.109550557075
0.0	0.0	0.0	0.0	0.0	4000000.0	0.0	0.0	1.08	1.12	1.34	0.04	6.1	0.29	0.7	0.21	4.16	0.12	1.89	1.44	0.349999999999	AAA590.CD3.location-b.X8.Y14.tile.tissue.png	170	1	2000	170	206e887067b327ed26166bc34c96dd2a	0	0	0	0	0	0	0	0	0	0	0	0	0	/home/dhl_ec/bnelissen/Slides/CD3_manuscript/CD3_slides/AAA590.CD3.location-b/AAA590.CD3.location-b.run1	255	1.0	0.06	1.0	0.06	0.0	-11.1543080398	0.0	0.121102079221
0.0	13298.0	0.0	508.0	13298.0	4000000.0	0.0	1.0	0.82	1.0	1.18	0.0500000000002	6.5	0.36	0.69	0.22	5.31	0.13	1.94	1.42	0.35	AAA590.CD3.location-b.X8.Y15.tile.tissue.png	171	1	2000	171	687b5195cbc8795e164b7b7c23be131c	0	0	0	0	0	0	0	0	0	0	0	0	0	/home/dhl_ec/bnelissen/Slides/CD3_manuscript/CD3_slides/AAA590.CD3.location-b/AAA590.CD3.location-b.run1	255	0.7	0.06	0.7	0.06	0.0	-11.5447956742	0.063341190948	0.122134999374
0.0	2874.0	0.0	252.0	2874.0	4000000.0	0.0	1.0	1.13	1.38	1.21	0.04	6.15	0.37	0.72	0.22	5.77	0.13	2.02	1.48	0.349999999999	AAA590.CD3.location-b.X8.Y16.tile.tissue.png	172	1	2000	172	c276ffa701060f8acc370159ec1d773d	0	0	0	0	0	0	0	0	0	0	0	0	0	/home/dhl_ec/bnelissen/Slides/CD3_manuscript/CD3_slides/AAA590.CD3.location-b/AAA590.CD3.location-b.run1	255	0.7	0.06	0.7	0.06	0.0	-12.3187128724	2.42271632524	0.133345968628
58.0	9860.0	31.0	932.0	9860.0	4000000.0	1.0	4.0	1.4	1.37	1.12	0.0499999999993	6.5	0.36	0.719999999999	0.21	6.64	0.2	2.04	1.49	0.37	AAA590.CD3.location-b.X8.Y17.tile.tissue.png	173	1	2000	173	52dfe482889bc9b58b25ea3755f43f96	0	0	0	0	0	0	0	0	0	0	0	0	0	/home/dhl_ec/bnelissen/Slides/CD3_manuscript/CD3_slides/AAA590.CD3.location-b/AAA590.CD3.location-b.run1	255	0.7	0.06	0.7	0.06	-9.08380229493	-11.4097446659	2.66087433896	0.155438289795
0.0	1512.0	0.0	186.0	1512.0	4000000.0	0.0	1.0	0.8	0.929999999999	1.12	0.0500000000002	6.4	0.360000000001	0.860000000001	0.2	5.74	0.139999999999	2.02	1.49	0.34	AAA590.CD3.location-b.X8.Y18.tile.tissue.png	174	1	2000	174	eecee467ffcd90c76650230c39e5901e	0	0	0	0	0	0	0	0	0	0	0	0	0	/home/dhl_ec/bnelissen/Slides/CD3_manuscript/CD3_slides/AAA590.CD3.location-b/AAA590.CD3.location-b.run1	255	0.7	0.06	0.7	0.06	0.0	-12.465670805	3.59096111318	1.7321081844
0.0	0.0	0.0	0.0	0.0	4000000.0	0.0	0.0	0.889999999999	1.23	1.11	0.0599999999995	6.12	0.29	0.77	0.21	4.66	0.13	1.97	1.48	0.349999999999	AAA590.CD3.location-b.X8.Y3.tile.tissue.png	175	1	2000	175	ed000289e4eb633bbaa449c19c9b77b8	0	0	0	0	0	0	0	0	0	0	0	0	0	/home/dhl_ec/bnelissen/Slides/CD3_manuscript/CD3_slides/AAA590.CD3.location-b/AAA590.CD3.location-b.run1	255	1.0	0.06	1.0	0.06	0.0	-11.0386766797	0.0	9.06764752667
0.0	4722.0	0.0	546.0	4722.0	4000000.0	0.0	3.0	0.96	1.0	1.08	0.0500000000002	6.41	0.35	0.72	0.21	5.72	0.13	2.04	1.48	0.37	AAA590.CD3.location-b.X8.Y4.tile.tissue.png	176	1	2000	176	34d1c5c49f7dcb4c2b4dd51a2a5effc9	0	0	0	0	0	0	0	0	0	0	0	0	0	/home/dhl_ec/bnelissen/Slides/CD3_manuscript/CD3_slides/AAA590.CD3.location-b/AAA590.CD3.location-b.run1	255	0.7	0.06	0.7	0.06	0.0	-11.7492662241	0.0607394356184	0.0799695899734
95.0	9643.0	45.0	845.0	9643.0	4000000.0	1.0	3.0	1.04	1.08	1.11	0.04	6.41	0.360000000001	0.71	0.21	6.5	0.21	2.03	1.49	0.59	AAA590.CD3.location-b.X8.Y5.tile.tissue.png	177	1	2000	177	cba65355d100afcf81290d26c98ddd60	0	0	0	0	0	0	0	0	0	0	0	0	0	/home/dhl_ec/bnelissen/Slides/CD3_manuscript/CD3_slides/AAA590.CD3.location-b/AAA590.CD3.location-b.run1	255	0.7	0.06	0.7	0.06	-6.72063515562	-12.2958431986	0.803470868359	0.145998596191
0.0	0.0	0.0	0.0	0.0	4000000.0	0.0	0.0	0.809999999999	0.98	1.11	0.0500000000002	6.05	0.29	0.690000000001	0.21	4.37	0.11	1.9	1.44	0.900000000001	AAA590.CD3.location-b.X8.Y6.tile.tissue.png	178	1	2000	178	5a0fcfd01493469ec2149f7d74c41445	0	0	0	0	0	0	0	0	0	0	0	0	0	/home/dhl_ec/bnelissen/Slides/CD3_manuscript/CD3_slides/AAA590.CD3.location-b/AAA590.CD3.location-b.run1	255	1.0	0.06	1.0	0.06	0.0	-11.979058537	0.0	0.0822450194855
14109.0	198855.0	4446.0	4740.0	198855.0	4000000.0	78.0	4.0	1.12	1.43	1.21	0.0500000000002	7.26	0.380000000001	0.7	0.21	6.63	0.21	2.04	1.43	0.56	AAA590.CD3.location-b.X8.Y7.tile.tissue.png	179	1	2000	179	457a9d6f7bc3d67b5f01462075d41fba	0	0	0	0	0	0	0	0	0	0	0	0	0	/home/dhl_ec/bnelissen/Slides/CD3_manuscript/CD3_slides/AAA590.CD3.location-b/AAA590.CD3.location-b.run1	255	0.7	0.06	0.7	0.06	-8.99637616041	-12.7329499941	1.95885436433	0.151005839844
13636.0	1382203.0	5904.0	18234.0	1382203.0	4000000.0	126.0	19.0	1.35	1.15	1.07	0.0500000000002	6.79	0.360000000001	0.710000000001	0.16	7.31	0.259999999999	2.12	1.42	0.519999999999	AAA590.CD3.location-b.X8.Y8.tile.tissue.png	180	1	2000	180	ee102528d55fe05f16353e24df4f741a	0	0	0	0	0	0	0	0	0	0	0	0	0	/home/dhl_ec/bnelissen/Slides/CD3_manuscript/CD3_slides/AAA590.CD3.location-b/AAA590.CD3.location-b.run1	255	0.7	0.06	0.7	0.06	-8.72891621972	-12.015685122	1.64144200677	0.1823025
22475.0	2604572.0	9172.0	17933.0	2604572.0	4000000.0	193.0	9.0	1.04	1.19	1.05	0.0500000000002	7.05	0.37	0.729999999999	0.11	8.76	0.38	2.15	1.43	0.839999999999	AAA590.CD3.location-b.X8.Y9.tile.tissue.png	181	1	2000	181	5d12caf1f426ec03eca6d66fa780783e	0	0	0	0	0	0	0	0	0	0	0	0	0	/home/dhl_ec/bnelissen/Slides/CD3_manuscript/CD3_slides/AAA590.CD3.location-b/AAA590.CD3.location-b.run1	255	0.7	0.06	0.7	0.06	-8.69386966459	-11.9929306667	1.38470691649	0.222580070312
0.0	4692.0	0.0	434.0	4692.0	4000000.0	0.0	2.0	1.59	1.42	1.16	0.0500000000002	6.1	0.34	0.709999999999	0.21	5.44	0.13	1.97	1.45	0.5	AAA590.CD3.location-b.X9.Y10.tile.tissue.png	182	1	2000	182	71450353b8116313fad4373c0640d3c0	0	0	0	0	0	0	0	0	0	0	0	0	0	/home/dhl_ec/bnelissen/Slides/CD3_manuscript/CD3_slides/AAA590.CD3.location-b/AAA590.CD3.location-b.run1	255	0.7	0.06	0.7	0.06	0.0	-11.5982638848	0.136595508936	0.122286135124
0.0	2660.0	0.0	240.0	2660.0	4000000.0	0.0	1.0	1.46	0.95	1.04	0.0500000000002	6.39	0.36	0.7	0.21	5.41	0.13	1.95	1.45	0.56	AAA590.CD3.location-b.X9.Y11.tile.tissue.png	183	1	2000	183	fe17744840530a0a20d3133293368869	0	0	0	0	0	0	0	0	0	0	0	0	0	/home/dhl_ec/bnelissen/Slides/CD3_manuscript/CD3_slides/AAA590.CD3.location-b/AAA590.CD3.location-b.run1	255	0.7	0.06	0.7	0.06	0.0	-11.955677028	1.08313382945	0.101236242752
0.0	0.0	0.0	0.0	0.0	4000000.0	0.0	0.0	0.88	0.990000000001	1.08	0.0500000000002	5.97	0.290000000001	0.679999999999	0.21	4.33	0.12	1.91	1.46	0.49	AAA590.CD3.location-b.X9.Y12.tile.tissue.png	184	1	2000	184	52f1bb5632b13ecf910c5fcf4a49bbbf	0	0	0	0	0	0	0	0	0	0	0	0	0	/home/dhl_ec/bnelissen/Slides/CD3_manuscript/CD3_slides/AAA590.CD3.location-b/AAA590.CD3.location-b.run1	255	1.0	0.06	1.0	0.06	0.0	-10.9803897075	0.0	0.0927466462721
0.0	0.0	0.0	0.0	0.0	4000000.0	0.0	0.0	0.84	1.07	1.06	0.0500000000002	5.69	0.299999999999	0.93	0.21	4.17	0.12	1.88	1.42	0.77	AAA590.CD3.location-b.X9.Y13.tile.tissue.png	185	1	2000	185	ccd3944622d70705622cffbcdff0ceeb	0	0	0	0	0	0	0	0	0	0	0	0	0	/home/dhl_ec/bnelissen/Slides/CD3_manuscript/CD3_slides/AAA590.CD3.location-b/AAA590.CD3.location-b.run1	255	1.0	0.06	1.0	0.06	0.0	-11.759532956	0.0	0.0797461557503
0.0	10335.0	0.0	650.0	10335.0	4000000.0	0.0	2.0	1.62	1.57	1.17	0.0500000000002	6.07	0.34	0.690000000001	0.2	5.7	0.13	1.99	1.47	0.48	AAA590.CD3.location-b.X9.Y14.tile.tissue.png	186	1	2000	186	0e93e495b3e08e74dee393d643bd24aa	0	0	0	0	0	0	0	0	0	0	0	0	0	/home/dhl_ec/bnelissen/Slides/CD3_manuscript/CD3_slides/AAA590.CD3.location-b/AAA590.CD3.location-b.run1	255	0.7	0.06	0.7	0.06	-6.23897226964	-12.4810982124	1.10292896107	0.0949042840576
0.0	9748.0	0.0	892.0	9748.0	4000000.0	0.0	3.0	1.31	1.24	1.14	0.0500000000002	6.13	0.35	0.71	0.21	5.29	0.13	1.94	1.42	0.35	AAA590.CD3.location-b.X9.Y15.tile.tissue.png	187	1	2000	187	204ec83e9e051294ebb08ece5981713b	0	0	0	0	0	0	0	0	0	0	0	0	0	/home/dhl_ec/bnelissen/Slides/CD3_manuscript/CD3_slides/AAA590.CD3.location-b/AAA590.CD3.location-b.run1	255	0.7	0.06	0.7	0.06	0.0	-11.7433306486	0.824734430701	0.103648132416
0.0	4124.0	0.0	288.0	4124.0	4000000.0	0.0	1.0	1.1	1.26	1.1	0.0500000000002	6.05	0.54	0.78	0.200000000001	5.21	0.13	1.94	1.44	0.360000000001	AAA590.CD3.location-b.X9.Y16.tile.tissue.png	188	1	2000	188	559e4876d1d2443877c0b944e19e490a	0	0	0	0	0	0	0	0	0	0	0	0	0	/home/dhl_ec/bnelissen/Slides/CD3_manuscript/CD3_slides/AAA590.CD3.location-b/AAA590.CD3.location-b.run1	255	0.7	0.06	0.7	0.06	0.0	-12.3189690193	2.00717835005	0.101202704468
85.0	5833.0	48.0	609.0	5833.0	4000000.0	1.0	3.0	1.26	1.26	1.06	0.0599999999995	6.11	0.41	0.91	0.2	6.04	0.19	1.98	1.44	0.339999999999	AAA590.CD3.location-b.X9.Y17.tile.tissue.png	189	1	2000	189	a409143719b8eb613fe736ef3014ec9a	0	0	0	0	0	0	0	0	0	0	0	0	0	/home/dhl_ec/bnelissen/Slides/CD3_manuscript/CD3_slides/AAA590.CD3.location-b/AAA590.CD3.location-b.run1	255	0.7	0.06	0.7	0.06	-9.36767231064	-11.5015430326	2.74935841477	1.333986112
0.0	0.0	0.0	0.0	0.0	4000000.0	0.0	0.0	1.02	1.2	1.11	0.0500000000002	5.75	0.280000000001	0.77	0.21	4.19	0.120000000001	1.87	1.43	0.339999999999	AAA590.CD3.location-b.X9.Y4.tile.tissue.png	190	1	2000	190	cf0a49551facd785eadc24aa166b9180	0	0	0	0	0	0	0	0	0	0	0	0	0	/home/dhl_ec/bnelissen/Slides/CD3_manuscript/CD3_slides/AAA590.CD3.location-b/AAA590.CD3.location-b.run1	255	1.0	0.06	1.0	0.06	0.0	-11.0478657952	0.0	9.65749406583
0.0	0.0	0.0	0.0	0.0	4000000.0	0.0	0.0	1.09	1.27	1.08	0.0600000000004	5.77	0.28	0.7	0.2	4.16	0.12	1.87	1.43	0.51	AAA590.CD3.location-b.X9.Y5.tile.tissue.png	191	1	2000	191	3c172d76da1b8ac3b238bc4a0e7c290e	0	0	0	0	0	0	0	0	0	0	0	0	0	/home/dhl_ec/bnelissen/Slides/CD3_manuscript/CD3_slides/AAA590.CD3.location-b/AAA590.CD3.location-b.run1	255	1.0	0.06	1.0	0.06	0.0	-9.80286438068	0.0	2.88043477463
0.0	0.0	0.0	0.0	0.0	4000000.0	0.0	0.0	1.08	1.26	1.07	0.0500000000002	5.68	0.389999999999	0.85	0.21	4.19	0.12	1.89	1.44	0.76	AAA590.CD3.location-b.X9.Y6.tile.tissue.png	192	1	2000	192	4d59b3b1e0bc57f9658ddf4b3482b951	0	0	0	0	0	0	0	0	0	0	0	0	0	/home/dhl_ec/bnelissen/Slides/CD3_manuscript/CD3_slides/AAA590.CD3.location-b/AAA590.CD3.location-b.run1	255	1.0	0.06	1.0	0.06	0.0	-11.214886663	0.0	0.0788124478908
1030.0	66681.0	424.0	1360.0	66681.0	4000000.0	8.0	1.0	1.09	1.42	1.16	0.0500000000002	6.07	0.349999999999	0.69	0.200000000001	6.12	0.2	1.95	1.43	0.71	AAA590.CD3.location-b.X9.Y7.tile.tissue.png	193	1	2000	193	b0d8dfb569b9ed43a7938b526fb2f8fc	0	0	0	0	0	0	0	0	0	0	0	0	0	/home/dhl_ec/bnelissen/Slides/CD3_manuscript/CD3_slides/AAA590.CD3.location-b/AAA590.CD3.location-b.run1	255	0.7	0.06	0.7	0.06	-8.48910703712	-12.1336876053	2.29219890137	0.0718900429687
41815.0	757387.0	13924.0	16425.0	757387.0	4000000.0	251.0	13.0	1.19	1.47	1.44	0.0499999999993	7.48	0.349999999999	0.690000000001	0.18	7.21	0.23	2.09	1.42	0.88	AAA590.CD3.location-b.X9.Y8.tile.tissue.png	194	1	2000	194	5c4eb6509237f389cd01554c998465f3	0	0	0	0	0	0	0	0	0	0	0	0	0	/home/dhl_ec/bnelissen/Slides/CD3_manuscript/CD3_slides/AAA590.CD3.location-b/AAA590.CD3.location-b.run1	255	0.7	0.06	0.7	0.06	-8.93832061969	-12.4891280316	2.4251221943	0.235479132812
40861.0	495230.0	14153.0	5671.0	495230.0	4000000.0	252.0	6.0	1.26	1.37	1.27	0.04	6.32	0.610000000001	0.71	0.18	7.14	0.219999999999	2.01	1.43	0.85	AAA590.CD3.location-b.X9.Y9.tile.tissue.png	195	1	2000	195	03e5f791a6c5688de25a8c81f0ce5c68	0	0	0	0	0	0	0	0	0	0	0	0	0	/home/dhl_ec/bnelissen/Slides/CD3_manuscript/CD3_slides/AAA590.CD3.location-b/AAA590.CD3.location-b.run1	255	0.7	0.06	0.7	0.06	-8.05637830317	-11.8375027517	1.24184200525	0.149436796875
[truncated: 2 more columns]
