# Supplementary material for: SlideToolkit: An Assistive Toolset for the Histological Quantification of Whole Slide Images
Source: PLoS One. 2014 Nov 5;9(11):e110289. doi: 10.1371/journal.pone.0110289 (PMC4220929; doi:10.1371/journal.pone.0110289)
Supplement: RawData S1 — ICC and BlandAltman plot - measurements and r-script.zip. Measurements of Run1 and Run2, including the code for the calculation of the intraclass correlation coefficient (ICC) and the code for the Bland and Altman plot. (ZIP) [file pone.0110289.s003.zip › cellprofiler.measurements/run1.230e720cbbda00c18c6b626e5e2b72ec.DefaultOUT_Image.csv]

AreaOccupied_AreaOccupied_DAB_Nuclei	AreaOccupied_AreaOccupied_Tissue	AreaOccupied_Perimeter_DAB_Nuclei	AreaOccupied_Perimeter_Tissue	AreaOccupied_TotalArea_DAB_Nuclei	AreaOccupied_TotalArea_Tissue	Count_DAB_Nuclei	Count_Tissue	ExecutionTime_01LoadImages	ExecutionTime_02ColorToGray	ExecutionTime_03Smooth	ExecutionTime_04ImageMath	ExecutionTime_05IdentifyPrimaryObjects	ExecutionTime_06MeasureImageAreaOccupied	ExecutionTime_07UnmixColors	ExecutionTime_08MaskImage	ExecutionTime_09IdentifyPrimaryObjects	ExecutionTime_10MeasureImageAreaOccupied	ExecutionTime_11OverlayOutlines	ExecutionTime_12OverlayOutlines	ExecutionTime_13SaveImages	FileName_Original	Group_Index	Group_Number	Height_Original	ImageNumber	MD5Digest_Original	ModuleError_01LoadImages	ModuleError_02ColorToGray	ModuleError_03Smooth	ModuleError_04ImageMath	ModuleError_05IdentifyPrimaryObjects	ModuleError_06MeasureImageAreaOccupied	ModuleError_07UnmixColors	ModuleError_08MaskImage	ModuleError_09IdentifyPrimaryObjects	ModuleError_10MeasureImageAreaOccupied	ModuleError_11OverlayOutlines	ModuleError_12OverlayOutlines	ModuleError_13SaveImages	PathName_Original	Scaling_Original	Threshold_FinalThreshold_DAB_Nuclei	Threshold_FinalThreshold_Tissue	Threshold_OrigThreshold_DAB_Nuclei	Threshold_OrigThreshold_Tissue	Threshold_SumOfEntropies_DAB_Nuclei	Threshold_SumOfEntropies_Tissue	Threshold_WeightedVariance_DAB_Nuclei	Threshold_WeightedVariance_Tissue
0.0	764273.0	0.0	7568.0	764273.0	4000000.0	0.0	4.0	2.82	2.08	1.77	0.07	10.7	0.56	1.3	0.28	9.72	0.26	3.25	2.28	1.67	AAA318.CD3.X0.Y0.tile.tissue.png	1	1	2000	1	7ad86c96c44c6b868659e1340b8b6955	0	0	0	0	0	0	0	0	0	0	0	0	0	/home/dhl_ec/bnelissen/Slides/CD3_manuscript/CD3_slides/AAA318.CD3/AAA318.CD3.run1	255	0.7	0.06	0.7	0.06	-7.45836280521	-12.4231410443	0.587082332738	3.66447261719
245.0	1179725.0	141.0	11222.0	1179725.0	4000000.0	4.0	5.0	1.63	1.91	1.78	0.09	9.81	0.56	1.17	0.18	7.82	0.37	3.35	2.32	1.08	AAA318.CD3.X0.Y1.tile.tissue.png	2	1	2000	2	36f29db512a2df532af084ea64cd0d98	0	0	0	0	0	0	0	0	0	0	0	0	0	/home/dhl_ec/bnelissen/Slides/CD3_manuscript/CD3_slides/AAA318.CD3/AAA318.CD3.run1	255	0.7	0.06	0.7	0.06	-8.89413924777	-11.084399933	2.61019265277	0.86731309375
0.0	0.0	0.0	0.0	0.0	4000000.0	0.0	0.0	1.76	3.03	1.42	0.08	8.99	0.31	0.98	0.25	4.88	0.2	3.02	2.5	0.5	AAA318.CD3.X0.Y11.tile.tissue.png	3	1	2000	3	a8204c215e02c8c1fd6398a7b7ce7381	0	0	0	0	0	0	0	0	0	0	0	0	0	/home/dhl_ec/bnelissen/Slides/CD3_manuscript/CD3_slides/AAA318.CD3/AAA318.CD3.run1	255	1.0	0.06	1.0	0.06	0.0	-10.7967841364	0.0	6.76986479335
0.0	0.0	0.0	0.0	0.0	4000000.0	0.0	0.0	2.33	3.38	1.19	0.06	6.53	0.31	0.8	0.22	4.82	0.2	3.09	2.62	0.65	AAA318.CD3.X0.Y12.tile.tissue.png	4	1	2000	4	f7c0f6ff58f4ffe8ff5f3f35a346c9ba	0	0	0	0	0	0	0	0	0	0	0	0	0	/home/dhl_ec/bnelissen/Slides/CD3_manuscript/CD3_slides/AAA318.CD3/AAA318.CD3.run1	255	1.0	0.06	1.0	0.06	0.0	-10.9198540815	0.0	7.56851877453
0.0	1450.0	0.0	180.0	1450.0	4000000.0	0.0	1.0	3.6	2.94	1.84	0.08	9.44	0.55	1.25	0.31	7.93	0.23	3.07	2.28	0.62	AAA318.CD3.X0.Y13.tile.tissue.png	5	1	2000	5	752bd34ca4a55acff8fc7e7892829629	0	0	0	0	0	0	0	0	0	0	0	0	0	/home/dhl_ec/bnelissen/Slides/CD3_manuscript/CD3_slides/AAA318.CD3/AAA318.CD3.run1	255	0.7	0.06	0.7	0.06	0.0	-11.6913115297	4.76881566541	5.20319558891
0.0	2202.0	0.0	208.0	2202.0	4000000.0	0.0	1.0	2.54	2.4	2.0	0.08	9.38	0.55	1.26	0.31	8.0	0.21	3.12	2.31	0.64	AAA318.CD3.X0.Y14.tile.tissue.png	6	1	2000	6	e9c19b1871babd532e867420a72c7f6c	0	0	0	0	0	0	0	0	0	0	0	0	0	/home/dhl_ec/bnelissen/Slides/CD3_manuscript/CD3_slides/AAA318.CD3/AAA318.CD3.run1	255	0.7	0.06	0.7	0.06	0.0	-12.2950195859	5.38691432859	3.65892823975
0.0	0.0	0.0	0.0	0.0	4000000.0	0.0	0.0	2.23	1.95	1.78	0.07	8.96	0.46	1.3	0.31	6.64	0.2	2.99	2.28	0.63	AAA318.CD3.X0.Y15.tile.tissue.png	7	1	2000	7	3913493863f4a943c404efc473a107ef	0	0	0	0	0	0	0	0	0	0	0	0	0	/home/dhl_ec/bnelissen/Slides/CD3_manuscript/CD3_slides/AAA318.CD3/AAA318.CD3.run1	255	1.0	0.06	1.0	0.06	0.0	-11.7078718533	0.0	6.68037130689
0.0	1300.0	0.0	188.0	1300.0	4000000.0	0.0	1.0	4.85	3.22	1.78	0.08	9.42	0.56	1.28	0.32	7.93	0.22	3.05	2.31	0.66	AAA318.CD3.X0.Y16.tile.tissue.png	8	1	2000	8	c5762bf5e75a428e03f4021562357480	0	0	0	0	0	0	0	0	0	0	0	0	0	/home/dhl_ec/bnelissen/Slides/CD3_manuscript/CD3_slides/AAA318.CD3/AAA318.CD3.run1	255	0.7	0.06	0.7	0.06	0.0	-11.3545849492	1.17500497671	6.98756874365
0.0	2765.0	0.0	244.0	2765.0	4000000.0	0.0	1.0	1.21	1.65	1.78	0.08	8.53	0.37	0.85	0.21	6.72	0.14	2.16	1.71	0.48	AAA318.CD3.X0.Y17.tile.tissue.png	9	1	2000	9	72b73cd73075e947df98619a5f3f265d	0	0	0	0	0	0	0	0	0	0	0	0	0	/home/dhl_ec/bnelissen/Slides/CD3_manuscript/CD3_slides/AAA318.CD3/AAA318.CD3.run1	255	0.7	0.06	0.7	0.06	-8.54896600127	-12.4722440422	5.42490490935	3.28387204706
0.0	0.0	0.0	0.0	0.0	4000000.0	0.0	0.0	1.03	1.62	1.16	0.06	6.45	0.3	0.84	0.22	4.83	0.13	2.04	1.54	0.42	AAA318.CD3.X0.Y18.tile.tissue.png	10	1	2000	10	594514c8bffaec47164f08a461d9723c	0	0	0	0	0	0	0	0	0	0	0	0	0	/home/dhl_ec/bnelissen/Slides/CD3_manuscript/CD3_slides/AAA318.CD3/AAA318.CD3.run1	255	1.0	0.06	1.0	0.06	0.0	-10.7412904412	0.0	8.81665158063
0.0	0.0	0.0	0.0	0.0	4000000.0	0.0	0.0	2.56	3.07	1.44	0.06	5.88	0.31	0.85	0.22	4.83	0.13	2.02	1.54	0.39	AAA318.CD3.X0.Y19.tile.tissue.png	11	1	2000	11	0e8b3437a2d764283e9432d63303747d	0	0	0	0	0	0	0	0	0	0	0	0	0	/home/dhl_ec/bnelissen/Slides/CD3_manuscript/CD3_slides/AAA318.CD3/AAA318.CD3.run1	255	1.0	0.06	1.0	0.06	0.0	0.0	0.0	11.060976
827.0	1521885.0	435.0	12582.0	1521885.0	4000000.0	9.0	5.0	2.96	2.12	1.16	0.06	7.59	0.38	0.75	0.16	7.87	0.27	2.27	1.53	0.44	AAA318.CD3.X0.Y2.tile.tissue.png	12	1	2000	12	1f9a8a821b49f236eccdba1f62cf2efd	0	0	0	0	0	0	0	0	0	0	0	0	0	/home/dhl_ec/bnelissen/Slides/CD3_manuscript/CD3_slides/AAA318.CD3/AAA318.CD3.run1	255	0.7	0.06	0.7	0.06	-8.28794079562	-10.6434608608	2.35871944104	0.464658523438
0.0	0.0	0.0	0.0	0.0	4000000.0	0.0	0.0	1.93	1.85	1.16	0.06	5.7	0.42	1.2	0.25	4.9	0.13	2.04	1.54	0.53	AAA318.CD3.X0.Y20.tile.tissue.png	13	1	2000	13	fbcad1c6b497a04f50faec7b17e89e4d	0	0	0	0	0	0	0	0	0	0	0	0	0	/home/dhl_ec/bnelissen/Slides/CD3_manuscript/CD3_slides/AAA318.CD3/AAA318.CD3.run1	255	1.0	0.06	1.0	0.06	0.0	0.0	0.0	5.0792185
2135.0	435790.0	913.0	5252.0	435790.0	4000000.0	21.0	2.0	1.91	2.35	1.22	0.06	7.17	0.38	0.78	0.2	7.28	0.24	2.18	1.54	0.4	AAA318.CD3.X0.Y3.tile.tissue.png	14	1	2000	14	e508728fbbfeeb35bc29ef77bad8c217	0	0	0	0	0	0	0	0	0	0	0	0	0	/home/dhl_ec/bnelissen/Slides/CD3_manuscript/CD3_slides/AAA318.CD3/AAA318.CD3.run1	255	0.7	0.06	0.7	0.06	-8.81143679979	-11.2170427173	3.32348538454	1.72509852539
283.0	2209.0	117.0	208.0	2209.0	4000000.0	3.0	1.0	2.36	2.05	1.17	0.05	6.83	0.37	0.8	0.21	7.15	0.22	2.09	1.54	0.39	AAA318.CD3.X0.Y4.tile.tissue.png	15	1	2000	15	409ffaa4f74dbd57d8ae0edbd6df81c0	0	0	0	0	0	0	0	0	0	0	0	0	0	/home/dhl_ec/bnelissen/Slides/CD3_manuscript/CD3_slides/AAA318.CD3/AAA318.CD3.run1	255	0.7	0.06	0.7	0.06	-8.91061751203	-11.9960336128	2.73361942271	3.02006135046
0.0	1655.0	0.0	184.0	1655.0	4000000.0	0.0	1.0	3.39	1.93	1.14	0.06	6.78	0.38	0.77	0.22	6.33	0.14	2.07	1.6	0.45	AAA318.CD3.X0.Y5.tile.tissue.png	16	1	2000	16	8729bba740ae73230ced98f63e4c6ba1	0	0	0	0	0	0	0	0	0	0	0	0	0	/home/dhl_ec/bnelissen/Slides/CD3_manuscript/CD3_slides/AAA318.CD3/AAA318.CD3.run1	255	0.7	0.06	0.7	0.06	-6.92311786709	-10.9929093999	3.53278891683	3.16386593573
0.0	0.0	0.0	0.0	0.0	4000000.0	0.0	0.0	3.51	2.14	1.16	0.06	6.44	0.3	1.26	0.25	4.8	0.13	2.03	1.54	0.38	AAA318.CD3.X0.Y6.tile.tissue.png	17	1	2000	17	0c0602d03240a68b076d616f33df17bd	0	0	0	0	0	0	0	0	0	0	0	0	0	/home/dhl_ec/bnelissen/Slides/CD3_manuscript/CD3_slides/AAA318.CD3/AAA318.CD3.run1	255	1.0	0.06	1.0	0.06	0.0	-11.3500920515	0.0	5.28016609424
0.0	5168.0	0.0	455.0	5168.0	4000000.0	0.0	2.0	2.26	2.42	1.17	0.06	6.87	0.38	0.83	0.22	6.4	0.14	2.07	1.54	0.63	AAA318.CD3.X0.Y7.tile.tissue.png	18	1	2000	18	31c31c00e3555978f954868d72d3721f	0	0	0	0	0	0	0	0	0	0	0	0	0	/home/dhl_ec/bnelissen/Slides/CD3_manuscript/CD3_slides/AAA318.CD3/AAA318.CD3.run1	255	0.7	0.06	0.7	0.06	-7.78916343584	-12.4151940483	4.58478917988	3.64342779947
327.0	1410741.0	149.0	13308.0	1410741.0	4000000.0	3.0	8.0	2.07	1.63	1.18	0.05	7.14	0.4	0.8	0.18	7.98	0.27	2.25	1.54	1.07	AAA318.CD3.X1.Y0.tile.tissue.png	19	1	2000	19	6b01b754ea1cbb09f9873d18958da39e	0	0	0	0	0	0	0	0	0	0	0	0	0	/home/dhl_ec/bnelissen/Slides/CD3_manuscript/CD3_slides/AAA318.CD3/AAA318.CD3.run1	255	0.7	0.06	0.7	0.06	-8.81322382172	-12.2952111152	0.773456757329	1.67472264063
1025.0	3255003.0	450.0	24648.0	3255003.0	4000000.0	8.0	6.0	3.4	2.13	1.11	0.05	7.07	0.39	0.73	0.0899999999999	9.21	0.34	2.28	1.53	0.47	AAA318.CD3.X1.Y1.tile.tissue.png	20	1	2000	20	4ca303af81a52a7d2262ab0be6c179d6	0	0	0	0	0	0	0	0	0	0	0	0	0	/home/dhl_ec/bnelissen/Slides/CD3_manuscript/CD3_slides/AAA318.CD3/AAA318.CD3.run1	255	0.7	0.06	0.7	0.06	-8.47311261098	-11.5530220241	1.43958386489	0.325843398437
0.0	40937.0	0.0	1232.0	40937.0	4000000.0	0.0	2.0	4.26	1.85	1.17	0.0599999999999	6.91	0.38	0.86	0.22	5.95	0.15	2.12	1.55	0.55	AAA318.CD3.X1.Y11.tile.tissue.png	21	1	2000	21	a7470cfa7cb6645ce284e141e85f353e	0	0	0	0	0	0	0	0	0	0	0	0	0	/home/dhl_ec/bnelissen/Slides/CD3_manuscript/CD3_slides/AAA318.CD3/AAA318.CD3.run1	255	0.7	0.06	0.7	0.06	0.0	-11.3758162145	0.327535632115	4.83185799146
0.0	0.0	0.0	0.0	0.0	4000000.0	0.0	0.0	3.52	2.62	1.79	0.0600000000001	8.93	0.46	1.18	0.31	6.63	0.21	3.01	2.3	0.57	AAA318.CD3.X1.Y12.tile.tissue.png	22	1	2000	22	e168502dc3e809ca4d8235dd6ca82101	0	0	0	0	0	0	0	0	0	0	0	0	0	/home/dhl_ec/bnelissen/Slides/CD3_manuscript/CD3_slides/AAA318.CD3/AAA318.CD3.run1	255	1.0	0.06	1.0	0.06	0.0	-11.0830910149	0.0	0.169737400513
0.0	2138.0	0.0	212.0	2138.0	4000000.0	0.0	1.0	3.41	2.87	1.79	0.0599999999999	9.42	0.55	1.17	0.32	7.86	0.22	3.07	2.3	0.59	AAA318.CD3.X1.Y13.tile.tissue.png	23	1	2000	23	4f58f3734f2664602f8ecd8cdb12b2dc	0	0	0	0	0	0	0	0	0	0	0	0	0	/home/dhl_ec/bnelissen/Slides/CD3_manuscript/CD3_slides/AAA318.CD3/AAA318.CD3.run1	255	0.7	0.06	0.7	0.06	0.0	-12.0340090469	1.66351392584	0.15290688089
189.0	2695.0	83.0	236.0	2695.0	4000000.0	1.0	1.0	1.36	1.89	1.34	0.05	6.82	0.56	1.18	0.32	9.21	0.31	3.1	2.29	0.57	AAA318.CD3.X1.Y14.tile.tissue.png	24	1	2000	24	757c337efe5c87adae1f058f9abbee67	0	0	0	0	0	0	0	0	0	0	0	0	0	/home/dhl_ec/bnelissen/Slides/CD3_manuscript/CD3_slides/AAA318.CD3/AAA318.CD3.run1	255	0.7	0.06	0.7	0.06	-9.15615836529	-12.4359466496	6.64728252173	0.123419851807
0.0	0.0	0.0	0.0	0.0	4000000.0	0.0	0.0	1.2	1.59	1.79	0.0600000000001	8.96	0.48	0.77	0.23	4.96	0.2	3.01	2.32	0.58	AAA318.CD3.X1.Y15.tile.tissue.png	25	1	2000	25	4e6c93030b1a14a613468dc5d8a48c34	0	0	0	0	0	0	0	0	0	0	0	0	0	/home/dhl_ec/bnelissen/Slides/CD3_manuscript/CD3_slides/AAA318.CD3/AAA318.CD3.run1	255	1.0	0.06	1.0	0.06	0.0	-11.9823702914	0.0	0.144300173492
0.0	0.0	0.0	0.0	0.0	4000000.0	0.0	0.0	1.19	1.76	1.81	0.0600000000001	8.88	0.47	1.19	0.32	5.84	0.21	3.0	2.3	0.59	AAA318.CD3.X1.Y16.tile.tissue.png	26	1	2000	26	440b7ce6f22055c66f4748a173a1df39	0	0	0	0	0	0	0	0	0	0	0	0	0	/home/dhl_ec/bnelissen/Slides/CD3_manuscript/CD3_slides/AAA318.CD3/AAA318.CD3.run1	255	1.0	0.06	1.0	0.06	0.0	-11.9249190545	0.0	0.159137429321
0.0	14888.0	0.0	672.0	14888.0	4000000.0	0.0	2.0	2.64	2.35	1.8	0.0600000000001	9.43	0.56	1.19	0.32	8.61	0.22	3.12	2.31	0.58	AAA318.CD3.X1.Y17.tile.tissue.png	27	1	2000	27	b157a5ed1010e4908ab243e61034fe37	0	0	0	0	0	0	0	0	0	0	0	0	0	/home/dhl_ec/bnelissen/Slides/CD3_manuscript/CD3_slides/AAA318.CD3/AAA318.CD3.run1	255	0.7	0.06	0.7	0.06	-4.55540264758	-10.2674874399	0.53305732899	0.507267432861
0.0	0.0	0.0	0.0	0.0	4000000.0	0.0	0.0	1.11	1.59	1.81	0.0699999999999	8.94	0.47	1.28	0.32	6.7	0.2	3.02	2.3	0.57	AAA318.CD3.X1.Y18.tile.tissue.png	28	1	2000	28	ba6acc7cd4972821c0f305984b179928	0	0	0	0	0	0	0	0	0	0	0	0	0	/home/dhl_ec/bnelissen/Slides/CD3_manuscript/CD3_slides/AAA318.CD3/AAA318.CD3.run1	255	1.0	0.06	1.0	0.06	0.0	-12.1654454955	0.0	4.71137187963
0.0	0.0	0.0	0.0	0.0	4000000.0	0.0	0.0	1.13	1.72	1.81	0.0699999999999	8.97	0.47	1.19	0.32	6.59	0.2	3.01	2.29	0.58	AAA318.CD3.X1.Y19.tile.tissue.png	29	1	2000	29	ac8c24f6370e3388f8c4f195a857e6be	0	0	0	0	0	0	0	0	0	0	0	0	0	/home/dhl_ec/bnelissen/Slides/CD3_manuscript/CD3_slides/AAA318.CD3/AAA318.CD3.run1	255	1.0	0.06	1.0	0.06	0.0	-10.4242913682	0.0	1.0217531278
123.0	3994951.0	69.0	8202.0	3994951.0	4000000.0	2.0	1.0	1.3	1.68	1.79	0.0700000000001	9.24	0.37	0.74	0.0599999999999	10.39	0.37	2.18	1.53	0.45	AAA318.CD3.X1.Y2.tile.tissue.png	30	1	2000	30	953b9a2a971a1663d44d6bea76103eae	0	0	0	0	0	0	0	0	0	0	0	0	0	/home/dhl_ec/bnelissen/Slides/CD3_manuscript/CD3_slides/AAA318.CD3/AAA318.CD3.run1	255	0.7	0.0686468506603	0.7	0.0686468506603	-7.81470590896	-12.2732197528	0.734307220201	0.0614273996887
4864.0	2956587.0	2091.0	9979.0	2956587.0	4000000.0	41.0	1.0	1.16	1.61	1.14	0.0400000000001	6.89	0.36	0.72	0.0999999999999	8.74	0.33	2.23	1.52	0.54	AAA318.CD3.X1.Y3.tile.tissue.png	31	1	2000	31	f34ef6f07ba46386522d29f99ffbcb00	0	0	0	0	0	0	0	0	0	0	0	0	0	/home/dhl_ec/bnelissen/Slides/CD3_manuscript/CD3_slides/AAA318.CD3/AAA318.CD3.run1	255	0.7	0.06	0.7	0.06	-8.19518713412	-11.5257200806	1.60369786739	0.134137003906
1007.0	800150.0	482.0	5395.0	800150.0	4000000.0	10.0	2.0	2.44	2.81	1.14	0.05	7.22	0.38	0.74	0.19	7.82	0.28	2.22	1.62	0.4	AAA318.CD3.X1.Y4.tile.tissue.png	32	1	2000	32	e9ce8212df5ad2dfe27e171fa4bc471c	0	0	0	0	0	0	0	0	0	0	0	0	0	/home/dhl_ec/bnelissen/Slides/CD3_manuscript/CD3_slides/AAA318.CD3/AAA318.CD3.run1	255	0.7	0.06	0.7	0.06	-8.27648128159	-11.0872370819	2.01840091595	0.129804222656
1093.0	17895.0	535.0	646.0	17895.0	4000000.0	10.0	1.0	2.34	1.61	1.17	0.05	7.02	0.39	0.75	0.23	6.97	0.33	2.1	1.53	0.39	AAA318.CD3.X1.Y5.tile.tissue.png	33	1	2000	33	00265bb362392d0d3c4786b84c56d4db	0	0	0	0	0	0	0	0	0	0	0	0	0	/home/dhl_ec/bnelissen/Slides/CD3_manuscript/CD3_slides/AAA318.CD3/AAA318.CD3.run1	255	0.7	0.06	0.7	0.06	-8.41677209129	-12.3517289255	5.41146850213	0.166823017578
0.0	0.0	0.0	0.0	0.0	4000000.0	0.0	0.0	1.02	2.12	1.17	0.04	6.26	0.3	0.75	0.22	4.98	0.2	2.09	1.52	1.67	AAA318.CD3.X1.Y6.tile.tissue.png	34	1	2000	34	6f36d4b47c8d22e78dd68e196eb7627d	0	0	0	0	0	0	0	0	0	0	0	0	0	/home/dhl_ec/bnelissen/Slides/CD3_manuscript/CD3_slides/AAA318.CD3/AAA318.CD3.run1	255	1.0	0.06	1.0	0.06	0.0	-11.9426376286	0.0	0.122444929932
0.0	0.0	0.0	0.0	0.0	4000000.0	0.0	0.0	1.75	2.23	1.32	0.0700000000001	6.24	0.3	0.84	0.21	4.93	0.12	1.96	1.53	0.64	AAA318.CD3.X1.Y7.tile.tissue.png	35	1	2000	35	2e37d3227da15b9c8ed4a4985f2d2ad3	0	0	0	0	0	0	0	0	0	0	0	0	0	/home/dhl_ec/bnelissen/Slides/CD3_manuscript/CD3_slides/AAA318.CD3/AAA318.CD3.run1	255	1.0	0.06	1.0	0.06	0.0	-11.5463011443	0.0	6.57891719663
95.0	48915.0	52.0	3748.0	48915.0	4000000.0	1.0	9.0	0.96	1.67	1.29	0.0599999999999	6.68	0.39	0.83	0.23	6.86	0.22	2.19	1.53	1.23	AAA318.CD3.X10.Y0.tile.tissue.png	36	1	2000	36	239695c16a93152861b91ebc444e1c6e	0	0	0	0	0	0	0	0	0	0	0	0	0	/home/dhl_ec/bnelissen/Slides/CD3_manuscript/CD3_slides/AAA318.CD3/AAA318.CD3.run1	255	0.7	0.06	0.7	0.06	-7.92514725317	-11.7674130007	0.701960598583	5.18726895654
0.0	23873.0	0.0	1815.0	23873.0	4000000.0	0.0	6.0	2.09	2.91	1.18	0.05	6.71	0.37	0.75	0.22	6.47	0.14	2.12	1.53	0.47	AAA318.CD3.X10.Y1.tile.tissue.png	37	1	2000	37	a8347fbcaf364bc7e64940f0ee0d3d37	0	0	0	0	0	0	0	0	0	0	0	0	0	/home/dhl_ec/bnelissen/Slides/CD3_manuscript/CD3_slides/AAA318.CD3/AAA318.CD3.run1	255	0.7	0.06	0.7	0.06	-8.64512642936	-11.8284357189	1.48788167654	0.230382984619
97.0	8626.0	46.0	590.0	8626.0	4000000.0	1.0	2.0	2.14	1.27	1.16	0.05	6.86	0.38	0.76	0.22	6.77	0.25	2.1	1.53	1.06	AAA318.CD3.X10.Y10.tile.tissue.png	38	1	2000	38	2cac37fe1ecaa6a566ec1d74d57637ba	0	0	0	0	0	0	0	0	0	0	0	0	0	/home/dhl_ec/bnelissen/Slides/CD3_manuscript/CD3_slides/AAA318.CD3/AAA318.CD3.run1	255	0.7	0.06	0.7	0.06	-9.46929851416	-11.8054408915	3.69225314297	0.555242833008
0.0	2614.0	0.0	240.0	2614.0	4000000.0	0.0	1.0	1.47	2.45	1.15	0.05	6.6	0.38	0.74	0.23	6.26	0.14	2.11	1.53	0.55	AAA318.CD3.X10.Y11.tile.tissue.png	39	1	2000	39	8fbfbc1b22b75ce2c9479277e2dd801a	0	0	0	0	0	0	0	0	0	0	0	0	0	/home/dhl_ec/bnelissen/Slides/CD3_manuscript/CD3_slides/AAA318.CD3/AAA318.CD3.run1	255	0.7	0.06	0.7	0.06	0.0	-12.2660892303	2.83482326983	0.102272729935
27930.0	1040334.0	10370.0	16621.0	1040334.0	4000000.0	201.0	8.0	1.01	1.46	1.14	0.04	7.48	0.38	0.75	0.17	7.75	0.26	2.23	1.52	0.84	AAA318.CD3.X10.Y12.tile.tissue.png	40	1	2000	40	2a6d5ab62723eb6bba203dec345aaf17	0	0	0	0	0	0	0	0	0	0	0	0	0	/home/dhl_ec/bnelissen/Slides/CD3_manuscript/CD3_slides/AAA318.CD3/AAA318.CD3.run1	255	0.7	0.06	0.7	0.06	-8.92098336192	-12.0238089547	4.06574144124	0.2310075625
10941.0	2506272.0	4395.0	22961.0	2506272.0	4000000.0	88.0	11.0	2.37	2.34	1.14	0.05	7.27	0.38	0.74	0.12	8.68	0.31	2.25	1.54	1.03	AAA318.CD3.X10.Y13.tile.tissue.png	41	1	2000	41	d6bcb1fff63ee8bd7edb72e39186dc74	0	0	0	0	0	0	0	0	0	0	0	0	0	/home/dhl_ec/bnelissen/Slides/CD3_manuscript/CD3_slides/AAA318.CD3/AAA318.CD3.run1	255	0.7	0.06	0.7	0.06	-8.84432792175	-12.3387704487	3.06185498923	0.276075453125
4687.0	2066824.0	2115.0	13111.0	2066824.0	4000000.0	47.0	6.0	3.15	2.15	1.15	0.05	7.2	0.39	0.75	0.14	8.43	0.29	2.24	1.54	0.41	AAA318.CD3.X10.Y14.tile.tissue.png	42	1	2000	42	6e8920f679670ca503b64632a4f36275	0	0	0	0	0	0	0	0	0	0	0	0	0	/home/dhl_ec/bnelissen/Slides/CD3_manuscript/CD3_slides/AAA318.CD3/AAA318.CD3.run1	255	0.7	0.06	0.7	0.06	-8.53254984508	-11.5954999763	1.72400637183	0.162980875
3470.0	2773335.0	1556.0	15855.0	2773335.0	4000000.0	31.0	3.0	2.44	1.77	1.14	0.05	7.02	0.38	0.74	0.1	9.0	0.33	2.29	1.54	0.59	AAA318.CD3.X10.Y15.tile.tissue.png	43	1	2000	43	8a5eccaf58faf98bbbe4d10096a2b35e	0	0	0	0	0	0	0	0	0	0	0	0	0	/home/dhl_ec/bnelissen/Slides/CD3_manuscript/CD3_slides/AAA318.CD3/AAA318.CD3.run1	255	0.7	0.06	0.7	0.06	-8.74976138924	-11.564157646	1.49194599193	0.182790839844
3070.0	3221394.0	1379.0	17221.0	3221394.0	4000000.0	31.0	5.0	1.43	2.03	1.16	0.05	7.03	0.37	0.75	0.0899999999999	9.5	0.35	2.28	1.52	0.42	AAA318.CD3.X10.Y16.tile.tissue.png	44	1	2000	44	fca16931e898113012acb2f8d9010cb9	0	0	0	0	0	0	0	0	0	0	0	0	0	/home/dhl_ec/bnelissen/Slides/CD3_manuscript/CD3_slides/AAA318.CD3/AAA318.CD3.run1	255	0.7	0.06	0.7	0.06	-8.66601607115	-10.8282736803	1.3034448989	0.178987925781
9288.0	3583127.0	4525.0	18565.0	3583127.0	4000000.0	102.0	5.0	3.07	2.54	1.15	0.05	7.37	0.4	0.78	0.0800000000002	9.79	0.36	2.24	1.54	0.45	AAA318.CD3.X10.Y17.tile.tissue.png	45	1	2000	45	2fd99055352e6c4a829de03b1b8cf004	0	0	0	0	0	0	0	0	0	0	0	0	0	/home/dhl_ec/bnelissen/Slides/CD3_manuscript/CD3_slides/AAA318.CD3/AAA318.CD3.run1	255	0.7	0.06	0.7	0.06	-8.95801530578	-11.8849789172	1.92046551084	0.195193666016
22416.0	3682526.0	9433.0	17338.0	3682526.0	4000000.0	198.0	6.0	1.13	1.31	1.17	0.04	8.01	0.38	0.75	0.0799999999999	9.85	0.37	2.26	1.51	0.42	AAA318.CD3.X10.Y18.tile.tissue.png	46	1	2000	46	ce89af5ea0174109cf11b734ca858428	0	0	0	0	0	0	0	0	0	0	0	0	0	/home/dhl_ec/bnelissen/Slides/CD3_manuscript/CD3_slides/AAA318.CD3/AAA318.CD3.run1	255	0.7	0.06	0.7	0.06	-9.30832960456	-12.4008768304	2.39579245538	0.235334851563
40864.0	3936783.0	17300.0	10000.0	3936783.0	4000000.0	364.0	2.0	1.13	1.17	1.09	0.04	10.69	0.36	0.72	0.0599999999999	9.62	0.35	2.14	1.44	0.41	AAA318.CD3.X10.Y19.tile.tissue.png	47	1	2000	47	328cd2f5247e22180475e7e46ba3fd3c	0	0	0	0	0	0	0	0	0	0	0	0	0	/home/dhl_ec/bnelissen/Slides/CD3_manuscript/CD3_slides/AAA318.CD3/AAA318.CD3.run1	255	0.7	0.06	0.7	0.06	-9.11047890526	-12.361836009	2.18145938035	0.181709132813
0.0	56159.0	0.0	3431.0	56159.0	4000000.0	0.0	9.0	0.93	1.09	1.13	0.04	6.65	0.37	0.74	0.21	6.42	0.14	2.22	1.63	0.36	AAA318.CD3.X10.Y2.tile.tissue.png	48	1	2000	48	aa5823c6a4dea91488bdd9441622ef49	0	0	0	0	0	0	0	0	0	0	0	0	0	/home/dhl_ec/bnelissen/Slides/CD3_manuscript/CD3_slides/AAA318.CD3/AAA318.CD3.run1	255	0.7	0.06	0.7	0.06	-6.51993983602	-11.9170568916	0.24772100235	0.0910887242432
26547.0	3582382.0	10542.0	11447.0	3582382.0	4000000.0	211.0	3.0	0.95	1.32	1.1	0.05	6.81	0.35	0.76	0.0799999999999	10.67	0.36	2.28	1.53	0.53	AAA318.CD3.X10.Y20.tile.tissue.png	49	1	2000	49	18bb2bca7b51e28a18dc6c556ce2e33d	0	0	0	0	0	0	0	0	0	0	0	0	0	/home/dhl_ec/bnelissen/Slides/CD3_manuscript/CD3_slides/AAA318.CD3/AAA318.CD3.run1	255	0.7	0.0609765697197	0.7	0.0609765697197	-9.23058547069	-11.6242830701	2.03560214554	0.242287707031
19563.0	2588938.0	8034.0	19574.0	2588938.0	4000000.0	165.0	4.0	1.01	1.13	1.19	0.05	7.19	0.37	0.72	0.11	8.65	0.31	2.17	1.48	0.41	AAA318.CD3.X10.Y21.tile.tissue.png	50	1	2000	50	3c84e336fa7c4baf87d610b0f4e36674	0	0	0	0	0	0	0	0	0	0	0	0	0	/home/dhl_ec/bnelissen/Slides/CD3_manuscript/CD3_slides/AAA318.CD3/AAA318.CD3.run1	255	0.7	0.06	0.7	0.06	-9.50436917853	-11.8009162082	3.95524942584	0.560771078125
0.0	0.0	0.0	0.0	0.0	4000000.0	0.0	0.0	0.83	1.06	1.12	0.05	5.54	0.28	0.83	0.21	4.49	0.12	1.97	1.48	0.37	AAA318.CD3.X10.Y22.tile.tissue.png	51	1	2000	51	12aa4a2493382e7041f8edf42369d41b	0	0	0	0	0	0	0	0	0	0	0	0	0	/home/dhl_ec/bnelissen/Slides/CD3_manuscript/CD3_slides/AAA318.CD3/AAA318.CD3.run1	255	1.0	0.06	1.0	0.06	0.0	0.0	0.0	6.6317465
0.0	0.0	0.0	0.0	0.0	4000000.0	0.0	0.0	1.18	1.14	1.13	0.05	6.05	0.28	0.73	0.2	4.59	0.12	1.95	1.47	0.38	AAA318.CD3.X10.Y3.tile.tissue.png	52	1	2000	52	36974fb1b0b021f8473ea8999fb8d24e	0	0	0	0	0	0	0	0	0	0	0	0	0	/home/dhl_ec/bnelissen/Slides/CD3_manuscript/CD3_slides/AAA318.CD3/AAA318.CD3.run1	255	1.0	0.06	1.0	0.06	0.0	-12.0448174997	0.0	0.0941191243591
2957.0	466040.0	1509.0	4877.0	466040.0	4000000.0	33.0	2.0	0.99	1.12	1.08	0.05	6.7	0.35	0.7	0.18	6.79	0.22	2.05	1.44	0.53	AAA318.CD3.X10.Y4.tile.tissue.png	53	1	2000	53	25e16ad125d988a60aea39f90cba072f	0	0	0	0	0	0	0	0	0	0	0	0	0	/home/dhl_ec/bnelissen/Slides/CD3_manuscript/CD3_slides/AAA318.CD3/AAA318.CD3.run1	255	0.7	0.06	0.7	0.06	-8.24210895893	-11.1387013212	1.77631333691	0.278720339844
6103.0	3774634.0	2967.0	9579.0	3774634.0	4000000.0	60.0	2.0	0.96	1.12	1.13	0.0500000000002	8.11	0.36	0.73	0.0699999999999	9.37	0.36	2.09	1.46	0.41	AAA318.CD3.X10.Y5.tile.tissue.png	54	1	2000	54	253f6fd9478f2bbb98ccd67c462f9115	0	0	0	0	0	0	0	0	0	0	0	0	0	/home/dhl_ec/bnelissen/Slides/CD3_manuscript/CD3_slides/AAA318.CD3/AAA318.CD3.run1	255	0.7	0.06	0.7	0.06	-8.22927702734	-11.38306397	1.0804098278	0.154756289062
134552.0	3923036.0	51433.0	11177.0	3923036.0	4000000.0	1096.0	3.0	0.78	1.31	1.09	0.0400000000002	6.9	0.36	0.74	0.0600000000002	10.76	0.37	2.06	1.44	0.52	AAA318.CD3.X10.Y6.tile.tissue.png	55	1	2000	55	d2bf938732eb899fd1dba966e0f64814	0	0	0	0	0	0	0	0	0	0	0	0	0	/home/dhl_ec/bnelissen/Slides/CD3_manuscript/CD3_slides/AAA318.CD3/AAA318.CD3.run1	255	0.7	0.0807718120402	0.7	0.0807718120402	-8.86940744157	-12.6736147244	0.964680661016	0.166230222656
58661.0	3671594.0	26377.0	15730.0	3671594.0	4000000.0	580.0	2.0	1.12	1.07	1.05	0.05	7.21	0.36	1.01	0.0700000000002	9.55	0.35	2.12	1.45	0.41	AAA318.CD3.X10.Y7.tile.tissue.png	56	1	2000	56	6d6b68d8f0ffc2a06f6be36387fd9f20	0	0	0	0	0	0	0	0	0	0	0	0	0	/home/dhl_ec/bnelissen/Slides/CD3_manuscript/CD3_slides/AAA318.CD3/AAA318.CD3.run1	255	0.7	0.06	0.7	0.06	-9.55374869015	-12.5088980136	3.11861402996	0.427200445313
65777.0	2179639.0	26811.0	34397.0	2179639.0	4000000.0	573.0	5.0	1.34	1.42	1.2	0.05	7.08	0.37	0.75	0.12	8.73	0.29	2.15	1.47	0.6	AAA318.CD3.X10.Y8.tile.tissue.png	57	1	2000	57	d6079a643efd9cebe9d68d992da646ff	0	0	0	0	0	0	0	0	0	0	0	0	0	/home/dhl_ec/bnelissen/Slides/CD3_manuscript/CD3_slides/AAA318.CD3/AAA318.CD3.run1	255	0.7	0.06	0.7	0.06	-9.74874509695	-13.0245320091	3.8321471089	0.44501428125
38830.0	1681308.0	16303.0	18322.0	1681308.0	4000000.0	336.0	3.0	0.87	1.05	1.12	0.0500000000002	6.49	0.38	0.71	0.14	7.76	0.27	2.08	1.45	0.61	AAA318.CD3.X10.Y9.tile.tissue.png	58	1	2000	58	50babbf2914ee140c7c54dc9f1645de1	0	0	0	0	0	0	0	0	0	0	0	0	0	/home/dhl_ec/bnelissen/Slides/CD3_manuscript/CD3_slides/AAA318.CD3/AAA318.CD3.run1	255	0.7	0.06	0.7	0.06	-9.82782540922	-12.3162460796	4.96147335557	0.764319765625
208.0	13496.0	65.0	1120.0	13496.0	4000000.0	1.0	3.0	1.09	1.08	1.3	0.0599999999999	6.51	0.34	0.77	0.22	6.22	0.19	1.98	1.45	0.52	AAA318.CD3.X11.Y0.tile.tissue.png	59	1	2000	59	dc7b640123d52ef3fe73dafae7b26362	0	0	0	0	0	0	0	0	0	0	0	0	0	/home/dhl_ec/bnelissen/Slides/CD3_manuscript/CD3_slides/AAA318.CD3/AAA318.CD3.run1	255	0.7	0.06	0.7	0.06	-7.34368471286	-11.694993484	1.06629566939	4.40628131555
0.0	13364.0	0.0	1370.0	13364.0	4000000.0	0.0	6.0	1.28	1.1	1.1	0.04	6.26	0.34	0.7	0.2	5.41	0.22	2.11	1.46	0.51	AAA318.CD3.X11.Y1.tile.tissue.png	60	1	2000	60	aa060229631251896e071e0ac2183316	0	0	0	0	0	0	0	0	0	0	0	0	0	/home/dhl_ec/bnelissen/Slides/CD3_manuscript/CD3_slides/AAA318.CD3/AAA318.CD3.run1	255	0.7	0.06	0.7	0.06	0.0	-11.5862383688	2.5496222945	0.234930137207
8169.0	167919.0	2917.0	7313.0	167919.0	4000000.0	55.0	5.0	0.87	1.04	1.04	0.0500000000002	6.45	0.36	0.97	0.19	6.6	0.22	2.01	1.46	0.5	AAA318.CD3.X11.Y10.tile.tissue.png	61	1	2000	61	78e99e9ed16d218cc812025d8176e18c	0	0	0	0	0	0	0	0	0	0	0	0	0	/home/dhl_ec/bnelissen/Slides/CD3_manuscript/CD3_slides/AAA318.CD3/AAA318.CD3.run1	255	0.7	0.06	0.7	0.06	-10.0371262125	-12.2167184658	4.04478380567	0.149528996094
0.0	1874.0	0.0	198.0	1874.0	4000000.0	0.0	1.0	0.84	1.0	1.04	0.05	6.38	0.36	0.74	0.2	5.52	0.14	2.03	1.49	0.5	AAA318.CD3.X11.Y11.tile.tissue.png	62	1	2000	62	fea7a87c82bae11f2d655ea04105266c	0	0	0	0	0	0	0	0	0	0	0	0	0	/home/dhl_ec/bnelissen/Slides/CD3_manuscript/CD3_slides/AAA318.CD3/AAA318.CD3.run1	255	0.7	0.06	0.7	0.06	0.0	-12.2971493668	2.87408623141	0.10243233889
0.0	10904.0	0.0	1062.0	10904.0	4000000.0	0.0	5.0	0.88	1.04	1.08	0.05	6.57	0.36	0.71	0.21	5.66	0.13	2.05	1.48	0.51	AAA318.CD3.X11.Y12.tile.tissue.png	63	1	2000	63	54ab3eba3113dfb162a59076f28496e2	0	0	0	0	0	0	0	0	0	0	0	0	0	/home/dhl_ec/bnelissen/Slides/CD3_manuscript/CD3_slides/AAA318.CD3/AAA318.CD3.run1	255	0.7	0.06	0.7	0.06	0.0	-11.9741734861	1.5748308032	0.08770505896
1918.0	207204.0	761.0	3158.0	207204.0	4000000.0	14.0	1.0	0.85	1.04	1.07	0.05	6.66	0.36	0.74	0.21	6.79	0.21	2.11	1.48	0.52	AAA318.CD3.X11.Y13.tile.tissue.png	64	1	2000	64	37dc2958f98ff2365fb537cc5c9d2539	0	0	0	0	0	0	0	0	0	0	0	0	0	/home/dhl_ec/bnelissen/Slides/CD3_manuscript/CD3_slides/AAA318.CD3/AAA318.CD3.run1	255	0.7	0.06	0.7	0.06	-8.34294611925	-11.4990587961	1.83813093086	0.096666
1895.0	548567.0	1020.0	7642.0	548567.0	4000000.0	23.0	3.0	1.15	1.28	1.09	0.05	6.66	0.36	0.72	0.19	7.19	0.24	2.19	1.54	0.51	AAA318.CD3.X11.Y14.tile.tissue.png	65	1	2000	65	725974745210906709c8da24bf2854a8	0	0	0	0	0	0	0	0	0	0	0	0	0	/home/dhl_ec/bnelissen/Slides/CD3_manuscript/CD3_slides/AAA318.CD3/AAA318.CD3.run1	255	0.7	0.06	0.7	0.06	-8.49573789608	-11.5807402896	2.63796280097	0.114855503906
2923.0	2890307.0	1364.0	13958.0	2890307.0	4000000.0	29.0	1.0	1.35	1.85	1.13	0.04	6.81	0.38	0.77	0.11	9.23	0.32	2.21	1.51	0.83	AAA318.CD3.X11.Y15.tile.tissue.png	66	1	2000	66	59298871ff8ccf06b3c3dcfaf88da3fe	0	0	0	0	0	0	0	0	0	0	0	0	0	/home/dhl_ec/bnelissen/Slides/CD3_manuscript/CD3_slides/AAA318.CD3/AAA318.CD3.run1	255	0.7	0.06	0.7	0.06	-8.29082708472	-11.4036076515	1.51975317116	0.180732246094
3718.0	2211826.0	1112.0	8253.0	2211826.0	4000000.0	21.0	2.0	1.06	1.14	1.3	0.05	6.28	0.36	0.72	0.12	8.14	0.29	2.16	1.47	0.57	AAA318.CD3.X11.Y16.tile.tissue.png	67	1	2000	67	1c8fdb1dec44b52b0b25b8a434a771b5	0	0	0	0	0	0	0	0	0	0	0	0	0	/home/dhl_ec/bnelissen/Slides/CD3_manuscript/CD3_slides/AAA318.CD3/AAA318.CD3.run1	255	0.7	0.06	0.7	0.06	-7.88324622414	-11.0639224608	1.11828881732	0.145746046875
180.0	2031655.0	98.0	8398.0	2031655.0	4000000.0	2.0	2.0	1.13	1.09	1.35	0.0600000000002	6.95	0.36	0.82	0.13	8.3	0.29	2.18	1.5	0.39	AAA318.CD3.X11.Y17.tile.tissue.png	68	1	2000	68	a34c522a326bef2783eb7bb0ac3b66bb	0	0	0	0	0	0	0	0	0	0	0	0	0	/home/dhl_ec/bnelissen/Slides/CD3_manuscript/CD3_slides/AAA318.CD3/AAA318.CD3.run1	255	0.7	0.06	0.7	0.06	-7.98803510016	-10.8189218045	1.11391856488	0.150055746094
6666.0	1525573.0	1820.0	6816.0	1525573.0	4000000.0	33.0	2.0	0.92	1.18	1.11	0.05	6.81	0.38	0.76	0.16	8.24	0.28	2.27	1.54	0.4	AAA318.CD3.X11.Y18.tile.tissue.png	69	1	2000	69	f80c514d2425a091f7d8d838ae97b481	0	0	0	0	0	0	0	0	0	0	0	0	0	/home/dhl_ec/bnelissen/Slides/CD3_manuscript/CD3_slides/AAA318.CD3/AAA318.CD3.run1	255	0.7	0.06	0.7	0.06	-8.35243243094	-10.8410677295	1.10094575501	0.214195054687
4222.0	1178975.0	1521.0	6560.0	1178975.0	4000000.0	28.0	1.0	1.26	1.19	1.29	0.0600000000002	7.03	0.35	0.7	0.16	7.16	0.23	2.12	1.46	0.38	AAA318.CD3.X11.Y19.tile.tissue.png	70	1	2000	70	5739c23fda70318cb8640e06e642eba5	0	0	0	0	0	0	0	0	0	0	0	0	0	/home/dhl_ec/bnelissen/Slides/CD3_manuscript/CD3_slides/AAA318.CD3/AAA318.CD3.run1	255	0.7	0.06	0.7	0.06	-8.72240661314	-10.4203486267	1.34655539065	0.472421138672
0.0	10537.0	0.0	954.0	10537.0	4000000.0	0.0	4.0	1.24	1.06	1.16	0.0400000000002	7.04	0.38	0.76	0.23	6.05	0.14	2.12	1.48	0.77	AAA318.CD3.X11.Y2.tile.tissue.png	71	1	2000	71	765092abd407df821675ae1748c28545	0	0	0	0	0	0	0	0	0	0	0	0	0	/home/dhl_ec/bnelissen/Slides/CD3_manuscript/CD3_slides/AAA318.CD3/AAA318.CD3.run1	255	0.7	0.06	0.7	0.06	0.0	-12.7471742817	2.09718191699	0.125587863586
5842.0	777347.0	2281.0	9093.0	777347.0	4000000.0	47.0	6.0	0.87	1.05	1.08	0.0500000000002	6.85	0.37	0.75	0.18	7.57	0.25	2.24	1.53	0.64	AAA318.CD3.X11.Y20.tile.tissue.png	72	1	2000	72	7cc48ab2905936e19a475c3b9f292e31	0	0	0	0	0	0	0	0	0	0	0	0	0	/home/dhl_ec/bnelissen/Slides/CD3_manuscript/CD3_slides/AAA318.CD3/AAA318.CD3.run1	255	0.7	0.06	0.7	0.06	-8.76161805575	-11.2717376891	1.92743366596	1.17068830078
4040.0	381034.0	1793.0	6775.0	381034.0	4000000.0	36.0	3.0	0.86	1.13	1.06	0.05	6.87	0.36	0.75	0.19	6.67	0.22	2.08	1.48	0.51	AAA318.CD3.X11.Y21.tile.tissue.png	73	1	2000	73	be2573d811a1cb7914db5bddeb473a39	0	0	0	0	0	0	0	0	0	0	0	0	0	/home/dhl_ec/bnelissen/Slides/CD3_manuscript/CD3_slides/AAA318.CD3/AAA318.CD3.run1	255	0.7	0.06	0.7	0.06	-8.8929376629	-11.9130935943	3.50998274355	2.03033426172
0.0	1407.0	0.0	174.0	1407.0	4000000.0	0.0	1.0	0.74	0.93	1.08	0.05	6.46	0.35	0.9	0.23	6.05	0.14	2.12	1.54	0.51	AAA318.CD3.X11.Y22.tile.tissue.png	74	1	2000	74	0657d70e5d57b706fcb5c6d4fac2eb95	0	0	0	0	0	0	0	0	0	0	0	0	0	/home/dhl_ec/bnelissen/Slides/CD3_manuscript/CD3_slides/AAA318.CD3/AAA318.CD3.run1	255	0.7	0.06	0.7	0.06	0.0	-11.9669943004	5.43747362518	1.96934355788
0.0	3640.0	0.0	406.0	3640.0	4000000.0	0.0	2.0	0.91	1.23	1.15	0.05	7.03	0.37	0.77	0.22	6.52	0.13	2.04	1.48	0.51	AAA318.CD3.X11.Y3.tile.tissue.png	75	1	2000	75	fecb75d8be268e96b7e90c5bcaaad8d7	0	0	0	0	0	0	0	0	0	0	0	0	0	/home/dhl_ec/bnelissen/Slides/CD3_manuscript/CD3_slides/AAA318.CD3/AAA318.CD3.run1	255	0.7	0.06	0.7	0.06	-7.69552688771	-12.0309646793	2.34014550835	0.140560224152
0.0	5699.0	0.0	614.0	5699.0	4000000.0	0.0	3.0	1.04	1.01	1.07	0.04	6.26	0.47	0.81	0.22	6.01	0.22	2.03	1.58	0.5	AAA318.CD3.X11.Y4.tile.tissue.png	76	1	2000	76	298ff4457c5260d11a2d193b9bb5f0e6	0	0	0	0	0	0	0	0	0	0	0	0	0	/home/dhl_ec/bnelissen/Slides/CD3_manuscript/CD3_slides/AAA318.CD3/AAA318.CD3.run1	255	0.7	0.06	0.7	0.06	-6.85569792871	-11.6465779636	3.13831555376	0.186614835999
12670.0	1688964.0	5014.0	8315.0	1688964.0	4000000.0	95.0	1.0	1.11	1.14	1.06	0.0400000000002	7.27	0.36	0.75	0.15	7.68	0.27	2.11	1.43	0.94	AAA318.CD3.X11.Y5.tile.tissue.png	77	1	2000	77	d8df0693ef9dd26ac0d8b035ba517b83	0	0	0	0	0	0	0	0	0	0	0	0	0	/home/dhl_ec/bnelissen/Slides/CD3_manuscript/CD3_slides/AAA318.CD3/AAA318.CD3.run1	255	0.7	0.06	0.7	0.06	-8.50013898751	-11.0664409542	1.88473194359	0.319774804688
3598.0	3998048.0	1890.0	8163.0	3998048.0	4000000.0	42.0	1.0	1.04	1.36	1.11	0.0500000000002	5.93	0.34	0.74	0.0500000000002	9.12	0.35	2.07	1.44	0.59	AAA318.CD3.X11.Y6.tile.tissue.png	78	1	2000	78	2be62ff35578d27f253a1c8f5301be73	0	0	0	0	0	0	0	0	0	0	0	0	0	/home/dhl_ec/bnelissen/Slides/CD3_manuscript/CD3_slides/AAA318.CD3/AAA318.CD3.run1	255	0.7	0.0765900336908	0.7	0.0765900336908	-8.4159038632	-11.7695573807	0.783734275589	0.0720449686432
75739.0	3861600.0	31471.0	12959.0	3861600.0	4000000.0	629.0	1.0	1.45	1.07	1.19	0.05	7.82	0.39	0.77	0.0700000000002	10.73	0.38	2.27	1.55	0.57	AAA318.CD3.X11.Y7.tile.tissue.png	79	1	2000	79	d8750d9e2568871992894fc572d91a47	0	0	0	0	0	0	0	0	0	0	0	0	0	/home/dhl_ec/bnelissen/Slides/CD3_manuscript/CD3_slides/AAA318.CD3/AAA318.CD3.run1	255	0.7	0.06	0.7	0.06	-9.33479518987	-12.4801531523	2.4715996695	0.410098066406
48935.0	2129442.0	20149.0	39663.0	2129442.0	4000000.0	412.0	11.0	1.55	1.63	1.08	0.0500000000002	6.76	0.37	0.71	0.12	8.97	0.32	2.34	1.53	0.59	AAA318.CD3.X11.Y8.tile.tissue.png	80	1	2000	80	92699ce9f863cdbfcdc5ad061aab6f1b	0	0	0	0	0	0	0	0	0	0	0	0	0	/home/dhl_ec/bnelissen/Slides/CD3_manuscript/CD3_slides/AAA318.CD3/AAA318.CD3.run1	255	0.7	0.06	0.7	0.06	-9.62784905934	-12.5650345238	3.07182762505	0.395705265625
19235.0	1390640.0	8508.0	72597.0	1390640.0	4000000.0	169.0	42.0	1.22	1.47	1.14	0.0499999999997	7.54	0.42	0.76	0.17	8.27	0.27	2.41	1.54	0.6	AAA318.CD3.X11.Y9.tile.tissue.png	81	1	2000	81	1b865d7a37fffcca2e8f0e7c3bb5eee4	0	0	0	0	0	0	0	0	0	0	0	0	0	/home/dhl_ec/bnelissen/Slides/CD3_manuscript/CD3_slides/AAA318.CD3/AAA318.CD3.run1	255	0.7	0.06	0.7	0.06	-9.73611496669	-12.0824554431	3.56885343784	0.451259
0.0	13127.0	0.0	1102.0	13127.0	4000000.0	0.0	4.0	0.94	2.14	1.11	0.0500000000002	6.21	0.36	0.78	0.21	5.99	0.13	2.0	1.44	0.58	AAA318.CD3.X12.Y0.tile.tissue.png	82	1	2000	82	2d3cfb9caf6de4c3dfa2167870111e37	0	0	0	0	0	0	0	0	0	0	0	0	0	/home/dhl_ec/bnelissen/Slides/CD3_manuscript/CD3_slides/AAA318.CD3/AAA318.CD3.run1	255	0.7	0.06	0.7	0.06	-8.13834850258	-12.0879941109	1.13374233117	5.4407804505
0.0	9972.0	0.0	914.0	9972.0	4000000.0	0.0	4.0	1.4	1.64	1.13	0.0500000000002	6.25	0.34	0.69	0.2	5.96	0.13	2.14	1.56	0.6	AAA318.CD3.X12.Y1.tile.tissue.png	83	1	2000	83	e7034ab5b7ca2b6d6b5509ac38d764d0	0	0	0	0	0	0	0	0	0	0	0	0	0	/home/dhl_ec/bnelissen/Slides/CD3_manuscript/CD3_slides/AAA318.CD3/AAA318.CD3.run1	255	0.7	0.06	0.7	0.06	-8.36535739279	-11.5656876853	2.36984631433	0.217985446533
28517.0	2070855.0	11880.0	19314.0	2070855.0	4000000.0	243.0	5.0	2.03	1.87	1.13	0.0499999999997	7.52	0.4	0.76	0.14	8.88	0.31	2.27	1.53	0.7	AAA318.CD3.X12.Y10.tile.tissue.png	84	1	2000	84	f0d09fbdf269435f739c41d3e62c6ca9	0	0	0	0	0	0	0	0	0	0	0	0	0	/home/dhl_ec/bnelissen/Slides/CD3_manuscript/CD3_slides/AAA318.CD3/AAA318.CD3.run1	255	0.7	0.06	0.7	0.06	-9.3930022028	-12.5477358943	2.76881935294	0.29900178125
401.0	9376.0	162.0	695.0	9376.0	4000000.0	4.0	2.0	0.95	2.09	1.13	0.0500000000002	7.01	0.38	0.75	0.22	6.99	0.21	2.09	1.53	0.51	AAA318.CD3.X12.Y11.tile.tissue.png	85	1	2000	85	a195213506610ceeaef5c7f9bbb6d883	0	0	0	0	0	0	0	0	0	0	0	0	0	/home/dhl_ec/bnelissen/Slides/CD3_manuscript/CD3_slides/AAA318.CD3/AAA318.CD3.run1	255	0.7	0.06	0.7	0.06	-9.64003464362	-12.5890123664	4.02639707633	0.0976066975098
0.0	0.0	0.0	0.0	0.0	4000000.0	0.0	0.0	2.21	1.88	1.11	0.0500000000002	6.12	0.3	0.74	0.23	4.93	0.12	1.95	1.49	0.51	AAA318.CD3.X12.Y12.tile.tissue.png	86	1	2000	86	90fa4b7f37b600cdf8a29b0e2f301f73	0	0	0	0	0	0	0	0	0	0	0	0	0	/home/dhl_ec/bnelissen/Slides/CD3_manuscript/CD3_slides/AAA318.CD3/AAA318.CD3.run1	255	1.0	0.06	1.0	0.06	0.0	-10.673661464	0.0	0.0753881895667
93.0	24729.0	59.0	2178.0	24729.0	4000000.0	1.0	9.0	1.12	1.26	1.09	0.0500000000002	6.46	0.52	0.78	0.22	6.9	0.22	2.12	1.54	0.53	AAA318.CD3.X12.Y13.tile.tissue.png	87	1	2000	87	606e8d19cd61eafc9b5c08e46f5788cd	0	0	0	0	0	0	0	0	0	0	0	0	0	/home/dhl_ec/bnelissen/Slides/CD3_manuscript/CD3_slides/AAA318.CD3/AAA318.CD3.run1	255	0.7	0.06	0.7	0.06	-9.15105827249	-12.2135902029	2.57746637166	0.117097178223
211.0	9225.0	73.0	872.0	9225.0	4000000.0	1.0	4.0	2.54	1.09	1.13	0.0499999999997	6.59	0.36	0.72	0.21	6.33	0.21	2.02	1.49	0.54	AAA318.CD3.X12.Y14.tile.tissue.png	88	1	2000	88	2f21514f72ed4a768cd4f7807ff01e08	0	0	0	0	0	0	0	0	0	0	0	0	0	/home/dhl_ec/bnelissen/Slides/CD3_manuscript/CD3_slides/AAA318.CD3/AAA318.CD3.run1	255	0.7	0.06	0.7	0.06	-9.10697683733	-12.4429788181	4.4624749683	0.12612047644
0.0	15332.0	0.0	1118.0	15332.0	4000000.0	0.0	4.0	0.96	1.47	1.08	0.0499999999997	6.79	0.37	0.72	0.21	5.72	0.14	2.03	1.49	0.54	AAA318.CD3.X12.Y15.tile.tissue.png	89	1	2000	89	70ca9597482fb3e192617f4c76b0071d	0	0	0	0	0	0	0	0	0	0	0	0	0	/home/dhl_ec/bnelissen/Slides/CD3_manuscript/CD3_slides/AAA318.CD3/AAA318.CD3.run1	255	0.7	0.06	0.7	0.06	0.0	-11.4475454205	1.2947332122	0.140415891418
186.0	169160.0	82.0	3871.0	169160.0	4000000.0	2.0	9.0	1.92	1.29	1.09	0.0500000000002	7.13	0.36	0.72	0.2	7.34	0.21	2.1	1.5	0.51	AAA318.CD3.X12.Y16.tile.tissue.png	90	1	2000	90	bf7341b034eff247dd84d655576d645c	0	0	0	0	0	0	0	0	0	0	0	0	0	/home/dhl_ec/bnelissen/Slides/CD3_manuscript/CD3_slides/AAA318.CD3/AAA318.CD3.run1	255	0.7	0.06	0.7	0.06	-9.25571503872	-10.7106436553	1.57490895998	0.298061054687
0.0	2151.0	0.0	218.0	2151.0	4000000.0	0.0	1.0	1.68	1.58	1.07	0.0500000000002	6.37	0.35	0.85	0.21	6.51	0.13	2.25	1.55	0.55	AAA318.CD3.X12.Y17.tile.tissue.png	91	1	2000	91	d118d12ae750e6e24e8dafa1d32441a0	0	0	0	0	0	0	0	0	0	0	0	0	0	/home/dhl_ec/bnelissen/Slides/CD3_manuscript/CD3_slides/AAA318.CD3/AAA318.CD3.run1	255	0.7	0.06	0.7	0.06	-7.8681424928	-12.5620050177	6.24412051977	3.22348945016
0.0	1858.0	0.0	220.0	1858.0	4000000.0	0.0	1.0	1.04	1.16	1.13	0.0500000000002	6.99	0.38	0.76	0.23	6.08	0.14	2.11	1.55	0.53	AAA318.CD3.X12.Y2.tile.tissue.png	92	1	2000	92	bfa31bd3d83221ad939bec07e889cb1a	0	0	0	0	0	0	0	0	0	0	0	0	0	/home/dhl_ec/bnelissen/Slides/CD3_manuscript/CD3_slides/AAA318.CD3/AAA318.CD3.run1	255	0.7	0.06	0.7	0.06	0.0	-12.5067159152	0.609474338166	0.132394654152
417.0	3854.0	119.0	404.0	3854.0	4000000.0	2.0	2.0	1.1	1.15	1.16	0.0500000000002	6.97	0.36	0.7	0.21	6.48	0.2	2.13	1.55	0.52	AAA318.CD3.X12.Y3.tile.tissue.png	93	1	2000	93	11326bafb224571c479d8e5e0b3674aa	0	0	0	0	0	0	0	0	0	0	0	0	0	/home/dhl_ec/bnelissen/Slides/CD3_manuscript/CD3_slides/AAA318.CD3/AAA318.CD3.run1	255	0.7	0.06	0.7	0.06	-10.0651829357	-12.2605242996	5.04470749259	0.124628966003
0.0	6955.0	0.0	768.0	6955.0	4000000.0	0.0	4.0	1.22	1.64	1.1	0.0500000000002	6.75	0.38	0.7	0.2	5.48	0.14	2.0	1.47	0.5	AAA318.CD3.X12.Y4.tile.tissue.png	94	1	2000	94	8eef54e97f4097080876556d0b7f831e	0	0	0	0	0	0	0	0	0	0	0	0	0	/home/dhl_ec/bnelissen/Slides/CD3_manuscript/CD3_slides/AAA318.CD3/AAA318.CD3.run1	255	0.7	0.06	0.7	0.06	0.0	-12.035901402	4.36278896702	0.149773789795
4918.0	220620.0	1936.0	4876.0	220620.0	4000000.0	40.0	3.0	0.99	1.39	1.11	0.0500000000002	6.65	0.35	0.72	0.21	6.61	0.22	2.04	1.49	0.52	AAA318.CD3.X12.Y5.tile.tissue.png	95	1	2000	95	edf34ccc9234f2a57e557c4e3bac9920	0	0	0	0	0	0	0	0	0	0	0	0	0	/home/dhl_ec/bnelissen/Slides/CD3_manuscript/CD3_slides/AAA318.CD3/AAA318.CD3.run1	255	0.7	0.06	0.7	0.06	-8.24790647122	-11.7494860536	2.8914965425	0.222515001953
11862.0	3695409.0	4769.0	10050.0	3695409.0	4000000.0	89.0	2.0	1.25	1.62	1.13	0.0500000000002	10.29	0.37	0.73	0.0700000000002	9.56	0.35	2.05	1.44	0.57	AAA318.CD3.X12.Y6.tile.tissue.png	96	1	2000	96	f1b054e504ce73415c48d4a9c80199f0	0	0	0	0	0	0	0	0	0	0	0	0	0	/home/dhl_ec/bnelissen/Slides/CD3_manuscript/CD3_slides/AAA318.CD3/AAA318.CD3.run1	255	0.7	0.06	0.7	0.06	-8.07527903355	-11.6115658678	1.27131426211	0.134163582031
22034.0	3961218.0	10242.0	10036.0	3961218.0	4000000.0	221.0	1.0	1.13	1.33	1.12	0.04	11.86	0.38	0.76	0.0599999999999	10.25	0.38	2.22	1.54	0.68	AAA318.CD3.X12.Y7.tile.tissue.png	97	1	2000	97	467a19061df3e152122398d19e01c696	0	0	0	0	0	0	0	0	0	0	0	0	0	/home/dhl_ec/bnelissen/Slides/CD3_manuscript/CD3_slides/AAA318.CD3/AAA318.CD3.run1	255	0.7	0.06	0.7	0.06	-8.59907061287	-12.0946493553	0.844656916598	0.113656018921
110513.0	3148074.0	40731.0	26328.0	3148074.0	4000000.0	847.0	5.0	1.21	1.22	1.09	0.0499999999997	6.97	0.48	0.7	0.0799999999999	12.63	0.37	2.29	1.57	0.58	AAA318.CD3.X12.Y8.tile.tissue.png	98	1	2000	98	3fb608f9cfb52ab053a2a87c38f6180e	0	0	0	0	0	0	0	0	0	0	0	0	0	/home/dhl_ec/bnelissen/Slides/CD3_manuscript/CD3_slides/AAA318.CD3/AAA318.CD3.run1	255	0.7	0.06	0.7	0.06	-9.38940859529	-12.7944339509	2.27055509696	0.645104707031
40387.0	3160840.0	17189.0	29620.0	3160840.0	4000000.0	359.0	5.0	1.2	1.68	1.15	0.0600000000004	7.55	0.4	0.74	0.0999999999999	9.7	0.37	2.29	1.54	0.59	AAA318.CD3.X12.Y9.tile.tissue.png	99	1	2000	99	342f8c06b16cbfb4fa4fc5c4bf6f10b5	0	0	0	0	0	0	0	0	0	0	0	0	0	/home/dhl_ec/bnelissen/Slides/CD3_manuscript/CD3_slides/AAA318.CD3/AAA318.CD3.run1	255	0.7	0.06	0.7	0.06	-9.41438345447	-12.8638429048	2.77443885411	0.423087734375
0.0	11128.0	0.0	1036.0	11128.0	4000000.0	0.0	5.0	0.97	1.21	1.14	0.0599999999999	6.98	0.38	0.8	0.22	6.0	0.14	2.13	1.55	0.65	AAA318.CD3.X13.Y0.tile.tissue.png	100	1	2000	100	1bd199f2b58a2eb9e3cabfbee23306e7	0	0	0	0	0	0	0	0	0	0	0	0	0	/home/dhl_ec/bnelissen/Slides/CD3_manuscript/CD3_slides/AAA318.CD3/AAA318.CD3.run1	255	0.7	0.06	0.7	0.06	0.0	-11.7662546346	1.51512267759	6.16706821979
0.0	7280.0	0.0	796.0	7280.0	4000000.0	0.0	3.0	1.0	1.15	1.1	0.0499999999997	6.27	0.36	0.72	0.21	5.54	0.12	1.95	1.52	0.54	AAA318.CD3.X13.Y1.tile.tissue.png	101	1	2000	101	7c1b0a8e290615e34970ec8cd1b4364a	0	0	0	0	0	0	0	0	0	0	0	0	0	/home/dhl_ec/bnelissen/Slides/CD3_manuscript/CD3_slides/AAA318.CD3/AAA318.CD3.run1	255	0.7	0.06	0.7	0.06	0.0	-11.9552541754	3.20632807134	0.176658744812
83205.0	3764140.0	34892.0	16503.0	3764140.0	4000000.0	692.0	1.0	2.44	1.56	1.03	0.04	6.58	0.37	0.74	0.0799999999999	10.65	0.39	2.47	1.45	0.54	AAA318.CD3.X13.Y10.tile.tissue.png	102	1	2000	102	2c41f082fbd657f4906c476495d634b5	0	0	0	0	0	0	0	0	0	0	0	0	0	/home/dhl_ec/bnelissen/Slides/CD3_manuscript/CD3_slides/AAA318.CD3/AAA318.CD3.run1	255	0.7	0.06	0.7	0.06	-9.37153219495	-12.9408439594	2.9705461681	0.485407410156
57732.0	2326720.0	23643.0	13821.0	2326720.0	4000000.0	482.0	2.0	1.61	1.53	1.09	0.04	6.46	0.46	0.74	0.12	8.68	0.3	2.2	1.5	0.76	AAA318.CD3.X13.Y11.tile.tissue.png	103	1	2000	103	ca260d71e6bd5b7415352013a3cf3055	0	0	0	0	0	0	0	0	0	0	0	0	0	/home/dhl_ec/bnelissen/Slides/CD3_manuscript/CD3_slides/AAA318.CD3/AAA318.CD3.run1	255	0.7	0.06	0.7	0.06	-9.43236085513	-12.393236956	2.77261791623	0.316386214844
40910.0	701303.0	15860.0	16119.0	701303.0	4000000.0	301.0	10.0	1.52	1.29	1.13	0.0499999999997	7.76	0.37	0.72	0.18	7.27	0.24	2.21	1.47	0.54	AAA318.CD3.X13.Y12.tile.tissue.png	104	1	2000	104	cf64fc05764aebe652a706909aa34345	0	0	0	0	0	0	0	0	0	0	0	0	0	/home/dhl_ec/bnelissen/Slides/CD3_manuscript/CD3_slides/AAA318.CD3/AAA318.CD3.run1	255	0.7	0.06	0.7	0.06	-9.55061488117	-12.5042354513	3.94856612979	0.21261746875
22717.0	571275.0	9090.0	15374.0	571275.0	4000000.0	177.0	19.0	1.13	1.25	1.14	0.0499999999997	7.31	0.39	0.740000000001	0.2	7.67	0.24	2.26	1.54	0.59	AAA318.CD3.X13.Y13.tile.tissue.png	105	1	2000	105	13065fb72138e6d038218923066dbcfb	0	0	0	0	0	0	0	0	0	0	0	0	0	/home/dhl_ec/bnelissen/Slides/CD3_manuscript/CD3_slides/AAA318.CD3/AAA318.CD3.run1	255	0.7	0.06	0.7	0.06	-9.50530329271	-11.8919415849	4.2940259839	0.245298664063
16436.0	618524.0	6000.0	8171.0	618524.0	4000000.0	121.0	3.0	1.03	1.29	1.15	0.0500000000002	6.97	0.39	0.75	0.22	7.54	0.29	2.12	1.48	0.54	AAA318.CD3.X13.Y14.tile.tissue.png	106	1	2000	106	fd2e63a4d0b5ca3d2c7f2a71d9a91616	0	0	0	0	0	0	0	0	0	0	0	0	0	/home/dhl_ec/bnelissen/Slides/CD3_manuscript/CD3_slides/AAA318.CD3/AAA318.CD3.run1	255	0.7	0.06	0.7	0.06	-9.41414014657	-12.2678255057	3.54974312059	0.171055054688
7915.0	119478.0	2949.0	5386.0	119478.0	4000000.0	53.0	6.0	1.18	1.49	1.11	0.0500000000002	7.11	0.37	0.73	0.2	6.68	0.21	2.1	1.49	0.53	AAA318.CD3.X13.Y15.tile.tissue.png	107	1	2000	107	faf1856948df982e2ea10b004f9503fb	0	0	0	0	0	0	0	0	0	0	0	0	0	/home/dhl_ec/bnelissen/Slides/CD3_manuscript/CD3_slides/AAA318.CD3/AAA318.CD3.run1	255	0.7	0.06	0.7	0.06	-8.97367799348	-11.7717174509	4.78988232907	0.196369181641
3096.0	123373.0	1148.0	5213.0	123373.0	4000000.0	20.0	7.0	0.93	0.98	1.05	0.0499999999997	6.46	0.36	0.78	0.22	6.58	0.22	2.08	1.49	0.54	AAA318.CD3.X13.Y16.tile.tissue.png	108	1	2000	108	2f4a80d6b4640c465ec2aad41934ab2d	0	0	0	0	0	0	0	0	0	0	0	0	0	/home/dhl_ec/bnelissen/Slides/CD3_manuscript/CD3_slides/AAA318.CD3/AAA318.CD3.run1	255	0.7	0.06	0.7	0.06	-9.55075942803	-12.382600968	4.89029092404	1.54029293359
0.0	7735.0	0.0	693.0	7735.0	4000000.0	0.0	3.0	0.94	1.15	1.1	0.04	6.36	0.36	0.72	0.21	6.37	0.13	2.01	1.48	0.51	AAA318.CD3.X13.Y2.tile.tissue.png	109	1	2000	109	b846d961a70e75b683b33ee0c316035b	0	0	0	0	0	0	0	0	0	0	0	0	0	/home/dhl_ec/bnelissen/Slides/CD3_manuscript/CD3_slides/AAA318.CD3/AAA318.CD3.run1	255	0.7	0.06	0.7	0.06	-6.58778122069	-12.979086054	3.28633671016	0.113669142456
71.0	1652.0	40.0	180.0	1652.0	4000000.0	1.0	1.0	1.57	1.44	1.11	0.04	6.37	0.35	0.7	0.2	6.21	0.19	2.0	1.45	0.5	AAA318.CD3.X13.Y3.tile.tissue.png	110	1	2000	110	89d22767fad4f505581cb61b7cc13d30	0	0	0	0	0	0	0	0	0	0	0	0	0	/home/dhl_ec/bnelissen/Slides/CD3_manuscript/CD3_slides/AAA318.CD3/AAA318.CD3.run1	255	0.7	0.06	0.7	0.06	-8.73808077609	-12.3357336506	5.90203484642	0.118474509888
0.0	0.0	0.0	0.0	0.0	4000000.0	0.0	0.0	1.76	2.67	1.1	0.0500000000002	5.71	0.27	0.68	0.2	4.23	0.12	1.89	1.49	0.83	AAA318.CD3.X13.Y4.tile.tissue.png	111	1	2000	111	893742e3a40659013cf9fdb295b79faf	0	0	0	0	0	0	0	0	0	0	0	0	0	/home/dhl_ec/bnelissen/Slides/CD3_manuscript/CD3_slides/AAA318.CD3/AAA318.CD3.run1	255	1.0	0.06	1.0	0.06	0.0	-11.21934686	0.0	0.156630145103
143.0	43600.0	109.0	1150.0	43600.0	4000000.0	2.0	1.0	1.72	1.9	1.06	0.0499999999997	6.27	0.36	0.7	0.21	6.44	0.2	2.06	1.49	0.52	AAA318.CD3.X13.Y5.tile.tissue.png	112	1	2000	112	4cb795e4fc443f865e4d028d4565040d	0	0	0	0	0	0	0	0	0	0	0	0	0	/home/dhl_ec/bnelissen/Slides/CD3_manuscript/CD3_slides/AAA318.CD3/AAA318.CD3.run1	255	0.7	0.06	0.7	0.06	-8.43283877168	-12.0200278496	3.29263553975	0.12602548877
14976.0	1860468.0	5578.0	10518.0	1860468.0	4000000.0	104.0	2.0	1.09	1.84	1.12	0.0499999999997	7.36	0.37	0.72	0.14	7.93	0.28	2.16	1.49	0.64	AAA318.CD3.X13.Y6.tile.tissue.png	113	1	2000	113	b3cda0a929b760fd51b3a4edcb1b5792	0	0	0	0	0	0	0	0	0	0	0	0	0	/home/dhl_ec/bnelissen/Slides/CD3_manuscript/CD3_slides/AAA318.CD3/AAA318.CD3.run1	255	0.7	0.06	0.7	0.06	-8.12228100396	-11.4301259829	1.57838134453	0.18153734375
9798.0	3907467.0	4169.0	11532.0	3907467.0	4000000.0	85.0	1.0	2.04	1.26	1.15	0.0500000000002	13.77	0.36	0.73	0.0499999999997	9.54	0.64	2.2	1.5	0.56	AAA318.CD3.X13.Y7.tile.tissue.png	114	1	2000	114	56e8b057f56175280c496e5985aedb6e	0	0	0	0	0	0	0	0	0	0	0	0	0	/home/dhl_ec/bnelissen/Slides/CD3_manuscript/CD3_slides/AAA318.CD3/AAA318.CD3.run1	255	0.7	0.06	0.7	0.06	-8.59940934663	-11.6545078561	1.25026361005	0.14385232959
93667.0	3834471.0	36840.0	11092.0	3834471.0	4000000.0	747.0	3.0	1.21	1.7	1.1	0.04	6.81	0.37	0.72	0.0700000000002	11.38	0.52	2.19	1.49	0.75	AAA318.CD3.X13.Y8.tile.tissue.png	115	1	2000	115	a9ab3390880718037af9b6e336712486	0	0	0	0	0	0	0	0	0	0	0	0	0	/home/dhl_ec/bnelissen/Slides/CD3_manuscript/CD3_slides/AAA318.CD3/AAA318.CD3.run1	255	0.7	0.0910139744801	0.7	0.0910139744801	-8.71842194024	-12.6331693458	0.998687101687	0.191342966797
133241.0	3719375.0	51737.0	17695.0	3719375.0	4000000.0	1040.0	2.0	2.21	1.22	1.05	0.04	6.75	0.380000000001	0.72	0.0700000000002	10.28	0.38	2.25	1.47	0.56	AAA318.CD3.X13.Y9.tile.tissue.png	116	1	2000	116	2b90c89bbec05652230e617936dee6c4	0	0	0	0	0	0	0	0	0	0	0	0	0	/home/dhl_ec/bnelissen/Slides/CD3_manuscript/CD3_slides/AAA318.CD3/AAA318.CD3.run1	255	0.7	0.06	0.7	0.06	-9.52228764615	-12.7921962481	2.7126714234	0.548085425781
0.0	5434.0	0.0	624.0	5434.0	4000000.0	0.0	3.0	1.51	1.02	1.1	0.0499999999997	6.33	0.36	0.78	0.21	5.63	0.13	2.01	1.47	0.53	AAA318.CD3.X14.Y0.tile.tissue.png	117	1	2000	117	df8ebe13edf195d8ec0d1b6640c8b31b	0	0	0	0	0	0	0	0	0	0	0	0	0	/home/dhl_ec/bnelissen/Slides/CD3_manuscript/CD3_slides/AAA318.CD3/AAA318.CD3.run1	255	0.7	0.06	0.7	0.06	0.0	-11.9184850387	1.23812795449	6.93727197501
0.0	6207.0	0.0	700.0	6207.0	4000000.0	0.0	4.0	0.98	1.96	1.12	0.0500000000002	6.33	0.35	0.72	0.21	5.65	0.13	2.0	1.48	0.53	AAA318.CD3.X14.Y1.tile.tissue.png	118	1	2000	118	67dc200561e6d7f3e79a697ce08845a4	0	0	0	0	0	0	0	0	0	0	0	0	0	/home/dhl_ec/bnelissen/Slides/CD3_manuscript/CD3_slides/AAA318.CD3/AAA318.CD3.run1	255	0.7	0.06	0.7	0.06	0.0	-11.37625967	3.52599415227	0.245207187439
133879.0	3587082.0	51244.0	22751.0	3587082.0	4000000.0	1004.0	2.0	2.69	1.25	1.08	0.0500000000002	7.0	0.37	0.72	0.0699999999997	10.45	0.38	2.21	1.45	0.56	AAA318.CD3.X14.Y10.tile.tissue.png	119	1	2000	119	ac809d6a98905c909c151c239d88e71d	0	0	0	0	0	0	0	0	0	0	0	0	0	/home/dhl_ec/bnelissen/Slides/CD3_manuscript/CD3_slides/AAA318.CD3/AAA318.CD3.run1	255	0.7	0.06	0.7	0.06	-9.58660903819	-12.8393340827	2.78203478493	0.568664863281
125147.0	3519638.0	52443.0	22499.0	3519638.0	4000000.0	1057.0	3.0	1.76	1.58	1.08	0.0500000000002	6.99	0.37	0.76	0.0799999999999	10.35	0.369999999999	2.2	1.49	0.58	AAA318.CD3.X14.Y11.tile.tissue.png	120	1	2000	120	a37eede64c977c5b8e1a5c6a35c3509a	0	0	0	0	0	0	0	0	0	0	0	0	0	/home/dhl_ec/bnelissen/Slides/CD3_manuscript/CD3_slides/AAA318.CD3/AAA318.CD3.run1	255	0.7	0.06	0.7	0.06	-9.4532861916	-11.9474242329	3.22958445589	0.517330457031
38488.0	3160591.0	15592.0	38175.0	3160591.0	4000000.0	302.0	12.0	1.64	1.28	1.11	0.04	6.8	0.38	0.73	0.0999999999999	9.9	0.35	2.34	1.56	0.64	AAA318.CD3.X14.Y12.tile.tissue.png	121	1	2000	121	b8ceee40d41e4f4b21bf924cdadf159a	0	0	0	0	0	0	0	0	0	0	0	0	0	/home/dhl_ec/bnelissen/Slides/CD3_manuscript/CD3_slides/AAA318.CD3/AAA318.CD3.run1	255	0.7	0.06	0.7	0.06	-9.19836839703	-12.8109795136	1.91943416771	0.311041539063
26595.0	2963066.0	11272.0	31337.0	2963066.0	4000000.0	221.0	10.0	1.16	1.31	1.08	0.0499999999997	6.9	0.37	0.72	0.0999999999999	9.01	0.32	2.28	1.51	0.56	AAA318.CD3.X14.Y13.tile.tissue.png	122	1	2000	122	64eb3c1fb05894c32ff0dd5a2c93a0ea	0	0	0	0	0	0	0	0	0	0	0	0	0	/home/dhl_ec/bnelissen/Slides/CD3_manuscript/CD3_slides/AAA318.CD3/AAA318.CD3.run1	255	0.7	0.06	0.7	0.06	-9.15652252873	-12.8463898047	2.07587375249	0.30623615625
60551.0	1818135.0	24112.0	44301.0	1818135.0	4000000.0	464.0	17.0	1.83	1.73	1.08	0.0499999999997	7.06	0.42	0.7	0.13	8.21	0.28	2.22	1.44	0.54	AAA318.CD3.X14.Y14.tile.tissue.png	123	1	2000	123	f7ad3ba366c40d62a0d71052cb3b1d3d	0	0	0	0	0	0	0	0	0	0	0	0	0	/home/dhl_ec/bnelissen/Slides/CD3_manuscript/CD3_slides/AAA318.CD3/AAA318.CD3.run1	255	0.7	0.06	0.7	0.06	-9.54875989406	-12.6801052227	3.69452402301	0.379393648438
237582.0	3085193.0	84990.0	23090.0	3085193.0	4000000.0	1688.0	4.0	1.44	1.63	1.06	0.0500000000002	7.2	0.38	0.71	0.0900000000001	11.99	0.39	2.21	1.5	0.62	AAA318.CD3.X14.Y15.tile.tissue.png	124	1	2000	124	5fc3e90e9adcb1d1bc4ec7c9c8f46001	0	0	0	0	0	0	0	0	0	0	0	0	0	/home/dhl_ec/bnelissen/Slides/CD3_manuscript/CD3_slides/AAA318.CD3/AAA318.CD3.run1	255	0.7	0.06	0.7	0.06	-9.40750325312	-12.6324373031	2.8338248688	0.520053007812
18474.0	999313.0	6999.0	20058.0	999313.0	4000000.0	134.0	6.0	1.41	1.67	1.12	0.0500000000002	6.68	0.38	0.73	0.17	7.4	0.25	2.19	1.49	0.47	AAA318.CD3.X14.Y16.tile.tissue.png	125	1	2000	125	75480fc61dc61076e24583b9976cd3e6	0	0	0	0	0	0	0	0	0	0	0	0	0	/home/dhl_ec/bnelissen/Slides/CD3_manuscript/CD3_slides/AAA318.CD3/AAA318.CD3.run1	255	0.7	0.06	0.7	0.06	-9.04793008398	-11.7255069363	3.03233177464	0.346771242187
0.0	11476.0	0.0	763.0	11476.0	4000000.0	0.0	2.0	0.98	1.01	1.12	0.0599999999999	6.35	0.36	0.82	0.2	5.67	0.150000000001	2.03	1.5	0.5	AAA318.CD3.X14.Y17.tile.tissue.png	126	1	2000	126	c8ecad496101cb94976825e31b35f96f	0	0	0	0	0	0	0	0	0	0	0	0	0	/home/dhl_ec/bnelissen/Slides/CD3_manuscript/CD3_slides/AAA318.CD3/AAA318.CD3.run1	255	0.7	0.06	0.7	0.06	0.0	-12.0737294176	4.21908221506	3.09042989746
105.0	9272.0	49.0	901.0	9272.0	4000000.0	1.0	4.0	0.93	2.15	1.1	0.0499999999997	6.24	0.35	0.7	0.2	6.43	0.2	2.02	1.44	0.83	AAA318.CD3.X14.Y2.tile.tissue.png	127	1	2000	127	32d263fd51e8609b5d8f2cfce6a9a7c3	0	0	0	0	0	0	0	0	0	0	0	0	0	/home/dhl_ec/bnelissen/Slides/CD3_manuscript/CD3_slides/AAA318.CD3/AAA318.CD3.run1	255	0.7	0.06	0.7	0.06	-9.50378776669	-12.6049055166	4.36337478128	0.139520265869
3064.0	73700.0	1280.0	2782.0	73700.0	4000000.0	27.0	4.0	1.68	1.13	1.08	0.0699999999997	6.39	0.35	0.74	0.22	7.12	0.22	2.19	1.56	0.5	AAA318.CD3.X14.Y3.tile.tissue.png	128	1	2000	128	7503466f54848a7ac8e226408116ebe3	0	0	0	0	0	0	0	0	0	0	0	0	0	/home/dhl_ec/bnelissen/Slides/CD3_manuscript/CD3_slides/AAA318.CD3/AAA318.CD3.run1	255	0.7	0.06	0.7	0.06	-8.91957457288	-11.7815286464	4.09517206386	0.322192223633
32317.0	662033.0	12418.0	7502.0	662033.0	4000000.0	246.0	1.0	1.15	1.86	1.11	0.0700000000002	6.61	0.36	0.69	0.18	7.11	0.22	2.06	1.45	0.47	AAA318.CD3.X14.Y4.tile.tissue.png	129	1	2000	129	cee45448d1e51cb026b938bfc1fb7b6f	0	0	0	0	0	0	0	0	0	0	0	0	0	/home/dhl_ec/bnelissen/Slides/CD3_manuscript/CD3_slides/AAA318.CD3/AAA318.CD3.run1	255	0.7	0.06	0.7	0.06	-9.24003623673	-11.8504166444	3.55070466544	0.444088835937
30854.0	2029536.0	12646.0	25926.0	2029536.0	4000000.0	271.0	8.0	1.71	2.17	1.09	0.0500000000002	6.41	0.36	0.7	0.14	8.39	0.3	2.25	1.49	1.12	AAA318.CD3.X14.Y5.tile.tissue.png	130	1	2000	130	db0142e0c44db01e5d5da516cd910f6e	0	0	0	0	0	0	0	0	0	0	0	0	0	/home/dhl_ec/bnelissen/Slides/CD3_manuscript/CD3_slides/AAA318.CD3/AAA318.CD3.run1	255	0.7	0.06	0.7	0.06	-9.58393149171	-12.0606735968	3.68502538407	0.568133609375
13337.0	1861626.0	6207.0	20615.0	1861626.0	4000000.0	133.0	3.0	1.01	2.66	1.13	0.04	6.81	0.37	0.73	0.13	8.09	0.28	2.26	1.5	0.51	AAA318.CD3.X14.Y6.tile.tissue.png	131	1	2000	131	91e29400366180a2404a5be426c98835	0	0	0	0	0	0	0	0	0	0	0	0	0	/home/dhl_ec/bnelissen/Slides/CD3_manuscript/CD3_slides/AAA318.CD3/AAA318.CD3.run1	255	0.7	0.06	0.7	0.06	-9.44294320016	-12.726679786	2.68037267881	0.259251320312
7884.0	1451364.0	3697.0	11436.0	1451364.0	4000000.0	74.0	7.0	2.09	1.49	1.12	0.04	6.69	0.36	0.73	0.16	7.72	0.26	2.22	1.48	0.5	AAA318.CD3.X14.Y7.tile.tissue.png	132	1	2000	132	7489a53b14abe6663f9b7780c6c91990	0	0	0	0	0	0	0	0	0	0	0	0	0	/home/dhl_ec/bnelissen/Slides/CD3_manuscript/CD3_slides/AAA318.CD3/AAA318.CD3.run1	255	0.7	0.06	0.7	0.06	-8.24084331403	-11.5866164625	1.77210579339	0.166484273437
16197.0	3363050.0	7688.0	12404.0	3363050.0	4000000.0	156.0	4.0	2.46	1.59	1.09	0.0500000000002	7.0	0.39	0.73	0.0900000000001	9.31	0.34	2.22	1.51	0.65	AAA318.CD3.X14.Y8.tile.tissue.png	133	1	2000	133	737721f5e710c02aed7b6b4b51feda76	0	0	0	0	0	0	0	0	0	0	0	0	0	/home/dhl_ec/bnelissen/Slides/CD3_manuscript/CD3_slides/AAA318.CD3/AAA318.CD3.run1	255	0.7	0.06	0.7	0.06	-8.50380997256	-11.7435151593	1.40662523079	0.182354617188
245258.0	3930090.0	89988.0	12359.0	3930090.0	4000000.0	1892.0	1.0	1.06	1.51	1.11	0.0500000000002	7.69	0.36	0.74	0.0599999999999	11.7	0.41	2.2	1.49	0.59	AAA318.CD3.X14.Y9.tile.tissue.png	134	1	2000	134	56ea2dccb5117d4c8896617817f01cac	0	0	0	0	0	0	0	0	0	0	0	0	0	/home/dhl_ec/bnelissen/Slides/CD3_manuscript/CD3_slides/AAA318.CD3/AAA318.CD3.run1	255	0.7	0.06	0.7	0.06	-8.94772197281	-12.4106140174	1.66946994974	0.319516201172
0.0	0.0	0.0	0.0	0.0	4000000.0	0.0	0.0	0.96	1.36	1.11	0.0599999999999	6.02	0.27	0.82	0.21	4.45	0.12	1.88	1.45	0.48	AAA318.CD3.X15.Y0.tile.tissue.png	135	1	2000	135	c670a3c9c2682da00aea15673e3c8da8	0	0	0	0	0	0	0	0	0	0	0	0	0	/home/dhl_ec/bnelissen/Slides/CD3_manuscript/CD3_slides/AAA318.CD3/AAA318.CD3.run1	255	1.0	0.06	1.0	0.06	0.0	-10.8343974198	0.0	3.69730461784
0.0	5699.0	0.0	523.0	5699.0	4000000.0	0.0	2.0	1.02	1.84	1.09	0.0599999999999	6.25	0.35	0.72	0.21	5.88	0.12	1.95	1.44	1.1	AAA318.CD3.X15.Y1.tile.tissue.png	136	1	2000	136	c7a09a1426b22bac44f2b1cfeefa8a3d	0	0	0	0	0	0	0	0	0	0	0	0	0	/home/dhl_ec/bnelissen/Slides/CD3_manuscript/CD3_slides/AAA318.CD3/AAA318.CD3.run1	255	0.7	0.06	0.7	0.06	-9.02183421715	-11.8157871334	2.82682060508	1.23102182544
174103.0	3650685.0	65132.0	16303.0	3650685.0	4000000.0	1294.0	11.0	1.72	1.14	1.06	0.0500000000002	7.3	0.4	0.76	0.0799999999999	11.81	0.41	2.26	1.54	0.62	AAA318.CD3.X15.Y10.tile.tissue.png	137	1	2000	137	53653168122d4672f3e5da70e79570d8	0	0	0	0	0	0	0	0	0	0	0	0	0	/home/dhl_ec/bnelissen/Slides/CD3_manuscript/CD3_slides/AAA318.CD3/AAA318.CD3.run1	255	0.7	0.06	0.7	0.06	-9.15114510627	-12.2536731125	1.72583063393	0.459551371582
62373.0	3298172.0	25364.0	28782.0	3298172.0	4000000.0	506.0	10.0	1.65	1.26	1.11	0.0699999999997	7.09	0.38	0.76	0.0999999999999	10.34	0.38	2.31	1.57	0.57	AAA318.CD3.X15.Y11.tile.tissue.png	138	1	2000	138	584d379ab1ddfc6518d233f8ffe89455	0	0	0	0	0	0	0	0	0	0	0	0	0	/home/dhl_ec/bnelissen/Slides/CD3_manuscript/CD3_slides/AAA318.CD3/AAA318.CD3.run1	255	0.7	0.06	0.7	0.06	-9.47052897113	-12.6177354979	2.16197138983	0.462542107422
54797.0	2882256.0	22363.0	33135.0	2882256.0	4000000.0	440.0	11.0	1.24	1.21	1.12	0.0600000000004	7.41	0.4	0.76	0.11	9.89	0.35	2.33	1.53	0.54	AAA318.CD3.X15.Y12.tile.tissue.png	139	1	2000	139	fb6365e8fdd5810d9147c3442f46155d	0	0	0	0	0	0	0	0	0	0	0	0	0	/home/dhl_ec/bnelissen/Slides/CD3_manuscript/CD3_slides/AAA318.CD3/AAA318.CD3.run1	255	0.7	0.06	0.7	0.06	-9.30626252668	-12.709385231	2.36822226009	0.42033346875
20828.0	3385658.0	8740.0	22938.0	3385658.0	4000000.0	184.0	4.0	1.04	1.9	1.1	0.0500000000002	6.83	0.38	0.71	0.0799999999999	9.12	0.35	2.22	1.48	0.63	AAA318.CD3.X15.Y13.tile.tissue.png	140	1	2000	140	05710c40c8453b0dd4b58a0718b1df1e	0	0	0	0	0	0	0	0	0	0	0	0	0	/home/dhl_ec/bnelissen/Slides/CD3_manuscript/CD3_slides/AAA318.CD3/AAA318.CD3.run1	255	0.7	0.06	0.7	0.06	-9.22519048218	-12.659031023	2.17173367059	0.325753179688
67822.0	2632068.0	28107.0	31929.0	2632068.0	4000000.0	566.0	13.0	1.28	1.61	1.09	0.0500000000002	7.02	0.38	0.72	0.11	9.28	0.32	2.26	1.48	0.54	AAA318.CD3.X15.Y14.tile.tissue.png	141	1	2000	141	86c5e4e429e909b21ee1e9e5aace6ea4	0	0	0	0	0	0	0	0	0	0	0	0	0	/home/dhl_ec/bnelissen/Slides/CD3_manuscript/CD3_slides/AAA318.CD3/AAA318.CD3.run1	255	0.7	0.06	0.7	0.06	-9.39757296905	-12.6353212725	3.17414469412	0.409361859375
330982.0	3865946.0	119129.0	12146.0	3865946.0	4000000.0	2339.0	3.0	2.47	1.54	1.06	0.0500000000002	6.71	0.37	0.73	0.0699999999997	13.09	0.46	2.25	1.51	0.98	AAA318.CD3.X15.Y15.tile.tissue.png	142	1	2000	142	78b92f64c2659b495308bc85f7e87630	0	0	0	0	0	0	0	0	0	0	0	0	0	/home/dhl_ec/bnelissen/Slides/CD3_manuscript/CD3_slides/AAA318.CD3/AAA318.CD3.run1	255	0.7	0.069168243887	0.7	0.069168243887	-9.07361381793	-12.5100949648	1.27618601002	0.338903764648
34889.0	3799226.0	11345.0	13084.0	3799226.0	4000000.0	246.0	2.0	2.5	1.3	1.13	0.0499999999997	9.0	0.36	0.73	0.0599999999999	9.66	0.37	2.19	1.48	0.56	AAA318.CD3.X15.Y16.tile.tissue.png	143	1	2000	143	fac2bfe6a5e852285c8d6cde2ac97540	0	0	0	0	0	0	0	0	0	0	0	0	0	/home/dhl_ec/bnelissen/Slides/CD3_manuscript/CD3_slides/AAA318.CD3/AAA318.CD3.run1	255	0.7	0.0656281696555	0.7	0.0656281696555	-8.61191174068	-12.2040599139	0.96540949506	0.173351908203
8032.0	1573446.0	3224.0	11445.0	1573446.0	4000000.0	64.0	3.0	1.17	1.23	1.07	0.0499999999997	7.14	0.37	0.74	0.15	7.69	0.27	2.14	1.49	0.77	AAA318.CD3.X15.Y17.tile.tissue.png	144	1	2000	144	7d29ac28f350fed7e29a13811324c66f	0	0	0	0	0	0	0	0	0	0	0	0	0	/home/dhl_ec/bnelissen/Slides/CD3_manuscript/CD3_slides/AAA318.CD3/AAA318.CD3.run1	255	0.7	0.06	0.7	0.06	-8.8001898553	-11.4232123218	2.75222928888	0.511406828125
325.0	9129.0	161.0	846.0	9129.0	4000000.0	4.0	4.0	1.0	1.73	1.37	0.0499999999997	6.31	0.37	0.72	0.2	6.53	0.21	2.04	1.5	0.69	AAA318.CD3.X15.Y2.tile.tissue.png	145	1	2000	145	3c0496e31caf7f327de5db7be0139e05	0	0	0	0	0	0	0	0	0	0	0	0	0	/home/dhl_ec/bnelissen/Slides/CD3_manuscript/CD3_slides/AAA318.CD3/AAA318.CD3.run1	255	0.7	0.06	0.7	0.06	-9.45012223014	-12.317270024	3.60183921843	0.13873922876
40187.0	2293685.0	14806.0	16613.0	2293685.0	4000000.0	284.0	7.0	1.09	1.34	1.15	0.04	12.43	0.38	0.76	0.13	9.41	0.32	2.27	1.54	0.55	AAA318.CD3.X15.Y3.tile.tissue.png	146	1	2000	146	9a994a04ee8b32688db41d1eff562e98	0	0	0	0	0	0	0	0	0	0	0	0	0	/home/dhl_ec/bnelissen/Slides/CD3_manuscript/CD3_slides/AAA318.CD3/AAA318.CD3.run1	255	0.7	0.06	0.7	0.06	-9.20953389145	-12.2216032783	3.10987567761	0.5247951875
113239.0	2824592.0	44622.0	20208.0	2824592.0	4000000.0	930.0	5.0	1.52	1.99	1.11	0.0400000000004	7.02	0.37	0.73	0.0999999999999	9.94	0.34	2.22	1.48	1.16	AAA318.CD3.X15.Y4.tile.tissue.png	147	1	2000	147	045f4e935928a5ac72ec77eee05a1224	0	0	0	0	0	0	0	0	0	0	0	0	0	/home/dhl_ec/bnelissen/Slides/CD3_manuscript/CD3_slides/AAA318.CD3/AAA318.CD3.run1	255	0.7	0.06	0.7	0.06	-9.59920034163	-12.1719235249	3.59270320288	0.515777296875
61085.0	3222570.0	23904.0	33045.0	3222570.0	4000000.0	490.0	8.0	2.67	1.76	1.11	0.04	6.82	0.37	0.72	0.0900000000001	9.43	0.36	2.25	1.49	0.65	AAA318.CD3.X15.Y5.tile.tissue.png	148	1	2000	148	d6874d6bbec216f5dfbb58ebc8b07871	0	0	0	0	0	0	0	0	0	0	0	0	0	/home/dhl_ec/bnelissen/Slides/CD3_manuscript/CD3_slides/AAA318.CD3/AAA318.CD3.run1	255	0.7	0.06	0.7	0.06	-9.6313325552	-12.3748920942	3.7660111467	0.558265296875
21773.0	3401217.0	9612.0	22433.0	3401217.0	4000000.0	206.0	4.0	1.19	1.27	1.09	0.0500000000002	6.77	0.37	0.71	0.0799999999999	9.18	0.349999999999	2.25	1.51	0.61	AAA318.CD3.X15.Y6.tile.tissue.png	149	1	2000	149	761e973952880b068ceafa4e262ad68f	0	0	0	0	0	0	0	0	0	0	0	0	0	/home/dhl_ec/bnelissen/Slides/CD3_manuscript/CD3_slides/AAA318.CD3/AAA318.CD3.run1	255	0.7	0.06	0.7	0.06	-9.13191356629	-12.6781465565	2.02362959149	0.304611125
36948.0	3183085.0	15487.0	27104.0	3183085.0	4000000.0	300.0	9.0	1.92	1.54	1.43	0.0500000000002	6.73	0.39	0.75	0.0999999999999	9.95	0.36	2.31	1.54	0.58	AAA318.CD3.X15.Y7.tile.tissue.png	150	1	2000	150	471b9e981062929bcdf857a19cf040a4	0	0	0	0	0	0	0	0	0	0	0	0	0	/home/dhl_ec/bnelissen/Slides/CD3_manuscript/CD3_slides/AAA318.CD3/AAA318.CD3.run1	255	0.7	0.06	0.7	0.06	-9.10230679071	-12.5932947	3.40963912217	0.400380984375
25905.0	2533621.0	10554.0	12927.0	2533621.0	4000000.0	210.0	4.0	2.13	2.56	1.16	0.0499999999997	7.66	0.39	0.77	0.13	9.36	0.31	2.28	1.56	0.65	AAA318.CD3.X15.Y8.tile.tissue.png	151	1	2000	151	99a82eca745fdc564302d301b88ba623	0	0	0	0	0	0	0	0	0	0	0	0	0	/home/dhl_ec/bnelissen/Slides/CD3_manuscript/CD3_slides/AAA318.CD3/AAA318.CD3.run1	255	0.7	0.06	0.7	0.06	-8.35742685429	-11.2450312295	1.27256049361	0.162766810547
26471.0	3893338.0	12688.0	8663.0	3893338.0	4000000.0	268.0	1.0	1.12	1.78	1.14	0.0500000000002	6.58	0.34	0.72	0.0599999999999	9.53	0.36	2.17	1.48	1.28	AAA318.CD3.X15.Y9.tile.tissue.png	152	1	2000	152	200143408ca87260475f594ca6dd6318	0	0	0	0	0	0	0	0	0	0	0	0	0	/home/dhl_ec/bnelissen/Slides/CD3_manuscript/CD3_slides/AAA318.CD3/AAA318.CD3.run1	255	0.7	0.0650091397275	0.7	0.0650091397275	-8.48053652383	-11.987456742	0.889708483621	0.116882179199
0.0	0.0	0.0	0.0	0.0	4000000.0	0.0	0.0	1.4	0.99	1.07	0.0500000000002	5.87	0.28	0.83	0.21	4.45	0.12	1.95	1.48	0.51	AAA318.CD3.X16.Y1.tile.tissue.png	153	1	2000	153	6accc3e28a199d84bd64fc030c2fda99	0	0	0	0	0	0	0	0	0	0	0	0	0	/home/dhl_ec/bnelissen/Slides/CD3_manuscript/CD3_slides/AAA318.CD3/AAA318.CD3.run1	255	1.0	0.06	1.0	0.06	0.0	-12.2024324634	0.0	5.64045354938
83498.0	3835303.0	34414.0	12072.0	3835303.0	4000000.0	689.0	2.0	1.76	1.11	1.05	0.0500000000002	7.47	0.35	0.71	0.0700000000002	10.61	0.38	2.27	1.53	0.54	AAA318.CD3.X16.Y10.tile.tissue.png	154	1	2000	154	7262aac104571cdbe47ca108c24fe891	0	0	0	0	0	0	0	0	0	0	0	0	0	/home/dhl_ec/bnelissen/Slides/CD3_manuscript/CD3_slides/AAA318.CD3/AAA318.CD3.run1	255	0.7	0.0648967606856	0.7	0.0648967606856	-8.53295317522	-12.0590653642	1.05301481513	0.171587878418
227796.0	3110809.0	82175.0	24935.0	3110809.0	4000000.0	1718.0	17.0	1.08	1.13	1.1	0.04	7.09	0.37	0.72	0.0900000000001	10.54	0.36	2.15	1.44	1.01	AAA318.CD3.X16.Y11.tile.tissue.png	155	1	2000	155	7219f79062a719b616bdce7cfcb9a078	0	0	0	0	0	0	0	0	0	0	0	0	0	/home/dhl_ec/bnelissen/Slides/CD3_manuscript/CD3_slides/AAA318.CD3/AAA318.CD3.run1	255	0.7	0.0680347636713	0.7	0.0680347636713	-8.93519994142	-12.2618459987	1.4601235938	0.342229898926
68094.0	1444407.0	25285.0	38725.0	1444407.0	4000000.0	518.0	44.0	1.6	1.42	1.14	0.0500000000002	7.52	0.4	0.76	0.16	9.66	0.27	2.19	1.46	1.07	AAA318.CD3.X16.Y12.tile.tissue.png	156	1	2000	156	5ffa5e89d67847299b136f0fe8ac9e72	0	0	0	0	0	0	0	0	0	0	0	0	0	/home/dhl_ec/bnelissen/Slides/CD3_manuscript/CD3_slides/AAA318.CD3/AAA318.CD3.run1	255	0.7	0.06	0.7	0.06	-9.47001861458	-12.9683843633	1.91081478572	0.461504804688
63786.0	2127670.0	23869.0	36281.0	2127670.0	4000000.0	507.0	42.0	2.47	1.35	1.1	0.04	6.93	0.36	0.69	0.12	8.66	0.29	2.2	1.46	0.52	AAA318.CD3.X16.Y13.tile.tissue.png	157	1	2000	157	9dc9726f2b5dd1c0f236eea8b8ae09b4	0	0	0	0	0	0	0	0	0	0	0	0	0	/home/dhl_ec/bnelissen/Slides/CD3_manuscript/CD3_slides/AAA318.CD3/AAA318.CD3.run1	255	0.7	0.06	0.7	0.06	-9.71285360473	-12.9672331661	2.73202666999	0.373994710937
273366.0	3056412.0	102610.0	21205.0	3056412.0	4000000.0	2403.0	13.0	2.0	1.75	1.06	0.0499999999997	6.6	0.37	0.73	0.0900000000001	11.18	0.38	2.23	1.49	1.11	AAA318.CD3.X16.Y14.tile.tissue.png	158	1	2000	158	003f948c6ae20b1f0ecff01d0d7607aa	0	0	0	0	0	0	0	0	0	0	0	0	0	/home/dhl_ec/bnelissen/Slides/CD3_manuscript/CD3_slides/AAA318.CD3/AAA318.CD3.run1	255	0.7	0.06	0.7	0.06	-9.27527949232	-12.5453311268	1.52947929759	0.352956599609
152855.0	3763106.0	54256.0	12615.0	3763106.0	4000000.0	1142.0	3.0	2.38	1.53	1.1	0.04	6.34	0.36	0.74	0.0700000000006	11.43	0.42	2.17	1.46	0.55	AAA318.CD3.X16.Y15.tile.tissue.png	159	1	2000	159	7a980b03ede3861f9b7ff368eb438f4c	0	0	0	0	0	0	0	0	0	0	0	0	0	/home/dhl_ec/bnelissen/Slides/CD3_manuscript/CD3_slides/AAA318.CD3/AAA318.CD3.run1	255	0.7	0.0910380575542	0.7	0.0910380575542	-8.73886914224	-12.536808567	0.725009528898	0.225705150391
8917.0	3459223.0	3908.0	17080.0	3459223.0	4000000.0	76.0	2.0	1.45	1.48	1.09	0.0499999999993	6.86	0.44	0.73	0.0700000000006	9.8	0.349999999999	2.17	1.46	0.83	AAA318.CD3.X16.Y16.tile.tissue.png	160	1	2000	160	500d6df15d13e5b3da9fd8a4d7b28a14	0	0	0	0	0	0	0	0	0	0	0	0	0	/home/dhl_ec/bnelissen/Slides/CD3_manuscript/CD3_slides/AAA318.CD3/AAA318.CD3.run1	255	0.7	0.06	0.7	0.06	-8.47655919253	-11.8020257749	1.28606911498	0.211703753906
16270.0	717117.0	6556.0	16269.0	717117.0	4000000.0	130.0	10.0	1.95	1.63	1.06	0.0599999999995	6.66	0.39	0.76	0.2	7.72	0.24	2.19	1.5	1.19	AAA318.CD3.X16.Y17.tile.tissue.png	161	1	2000	161	86b5fbffe578816ea17c88ff39b0c916	0	0	0	0	0	0	0	0	0	0	0	0	0	/home/dhl_ec/bnelissen/Slides/CD3_manuscript/CD3_slides/AAA318.CD3/AAA318.CD3.run1	255	0.7	0.06	0.7	0.06	-9.19806120699	-11.8302176628	3.19501058236	0.727949460938
400.0	54695.0	224.0	2230.0	54695.0	4000000.0	6.0	3.0	1.88	1.17	1.09	0.0599999999995	6.39	0.53	1.02	0.2	6.62	0.200000000001	2.01	1.46	0.54	AAA318.CD3.X16.Y2.tile.tissue.png	162	1	2000	162	08bbf91f4ddc1436e3872b31aa1c512f	0	0	0	0	0	0	0	0	0	0	0	0	0	/home/dhl_ec/bnelissen/Slides/CD3_manuscript/CD3_slides/AAA318.CD3/AAA318.CD3.run1	255	0.7	0.06	0.7	0.06	-9.06659858122	-11.5561688986	5.47804838141	0.555085601562
6880.0	3160834.0	3307.0	16055.0	3160834.0	4000000.0	69.0	10.0	2.22	1.22	1.08	0.0499999999993	6.91	0.360000000001	0.710000000001	0.0900000000001	9.13	0.339999999999	2.23	1.51	0.610000000001	AAA318.CD3.X16.Y3.tile.tissue.png	163	1	2000	163	6c52a680b376c5c23c68dd8df465deb0	0	0	0	0	0	0	0	0	0	0	0	0	0	/home/dhl_ec/bnelissen/Slides/CD3_manuscript/CD3_slides/AAA318.CD3/AAA318.CD3.run1	255	0.7	0.06	0.7	0.06	-8.99322498373	-11.7603856749	2.92160634188	0.315200960937
52745.0	3726084.0	21150.0	16298.0	3726084.0	4000000.0	440.0	3.0	1.35	1.33	1.1	0.0600000000004	7.03	0.39	0.780000000001	0.0700000000006	10.53	0.39	2.27	1.54	0.589999999999	AAA318.CD3.X16.Y4.tile.tissue.png	164	1	2000	164	fb386ce6b8c5274e1f912d8b68568b21	0	0	0	0	0	0	0	0	0	0	0	0	0	/home/dhl_ec/bnelissen/Slides/CD3_manuscript/CD3_slides/AAA318.CD3/AAA318.CD3.run1	255	0.7	0.06	0.7	0.06	-9.39471838377	-12.6273822186	2.04401165579	0.330733347656
267905.0	3698772.0	100518.0	19759.0	3698772.0	4000000.0	2342.0	4.0	1.16	1.36	1.11	0.0500000000002	8.98	0.370000000001	0.73	0.0600000000004	12.25	0.440000000001	2.21	1.5	0.58	AAA318.CD3.X16.Y5.tile.tissue.png	165	1	2000	165	764bc1c0126e03c80a85ac1257b0e3cd	0	0	0	0	0	0	0	0	0	0	0	0	0	/home/dhl_ec/bnelissen/Slides/CD3_manuscript/CD3_slides/AAA318.CD3/AAA318.CD3.run1	255	0.7	0.06	0.7	0.06	-9.73118291236	-12.9469728784	3.08228755986	0.648956839844
21583.0	3122288.0	9622.0	30165.0	3122288.0	4000000.0	205.0	7.0	1.1	1.71	1.13	0.0599999999995	7.51	0.41	0.78	0.0999999999995	9.58	0.35	2.32	1.53	0.570000000001	AAA318.CD3.X16.Y6.tile.tissue.png	166	1	2000	166	4abfd4643086b2fdb4782b59b86b8e21	0	0	0	0	0	0	0	0	0	0	0	0	0	/home/dhl_ec/bnelissen/Slides/CD3_manuscript/CD3_slides/AAA318.CD3/AAA318.CD3.run1	255	0.7	0.06	0.7	0.06	-9.4692016724	-12.7498806418	3.05456249452	0.39344878125
21381.0	2979913.0	9350.0	31896.0	2979913.0	4000000.0	198.0	8.0	1.44	1.28	1.09	0.0500000000002	7.4	0.39	0.719999999999	0.0899999999992	8.78	0.330000000001	2.27	1.49	0.719999999999	AAA318.CD3.X16.Y7.tile.tissue.png	167	1	2000	167	a2b18a9f291b2683abe47cd5c0947322	0	0	0	0	0	0	0	0	0	0	0	0	0	/home/dhl_ec/bnelissen/Slides/CD3_manuscript/CD3_slides/AAA318.CD3/AAA318.CD3.run1	255	0.7	0.06	0.7	0.06	-9.15547753882	-12.4504318115	1.84614720971	0.252038484375
4358.0	200507.0	1625.0	7267.0	200507.0	4000000.0	30.0	10.0	1.63	1.23	1.08	0.0500000000002	6.79	0.37	0.719999999999	0.21	6.65	0.21	2.09	1.5	0.940000000001	AAA318.CD3.X16.Y8.tile.tissue.png	168	1	2000	168	a341b0652d29660b958035554b482819	0	0	0	0	0	0	0	0	0	0	0	0	0	/home/dhl_ec/bnelissen/Slides/CD3_manuscript/CD3_slides/AAA318.CD3/AAA318.CD3.run1	255	0.7	0.06	0.7	0.06	-9.22787910096	-12.5639876832	1.94586038959	0.0758543984375
23182.0	1308563.0	10030.0	12249.0	1308563.0	4000000.0	206.0	6.0	1.21	2.0	1.05	0.0500000000002	6.67	0.37	0.73	0.16	7.9	0.28	2.22	1.48	0.54	AAA318.CD3.X16.Y9.tile.tissue.png	169	1	2000	169	2957062eaf952848be19cc1b08de140e	0	0	0	0	0	0	0	0	0	0	0	0	0	/home/dhl_ec/bnelissen/Slides/CD3_manuscript/CD3_slides/AAA318.CD3/AAA318.CD3.run1	255	0.7	0.06	0.7	0.06	-8.85114167404	-12.3552335723	2.15200263243	0.169384980469
37613.0	1793662.0	15969.0	21296.0	1793662.0	4000000.0	314.0	5.0	2.08	1.23	1.07	0.0500000000002	6.99	0.37	0.740000000001	0.13	8.78	0.28	2.33	1.53	0.57	AAA318.CD3.X17.Y10.tile.tissue.png	170	1	2000	170	c9576dd3af266f0e838e3c3e75b73d9a	0	0	0	0	0	0	0	0	0	0	0	0	0	/home/dhl_ec/bnelissen/Slides/CD3_manuscript/CD3_slides/AAA318.CD3/AAA318.CD3.run1	255	0.7	0.06	0.7	0.06	-8.65372754412	-12.4694201458	2.22364576945	0.247433972656
28261.0	3046964.0	12485.0	14943.0	3046964.0	4000000.0	249.0	8.0	1.27	1.23	1.14	0.0599999999995	13.13	0.37	0.73	0.0900000000001	9.0	0.33	2.23	1.48	0.530000000001	AAA318.CD3.X17.Y11.tile.tissue.png	171	1	2000	171	1e717543a8183372ee72afe9f2eeef27	0	0	0	0	0	0	0	0	0	0	0	0	0	/home/dhl_ec/bnelissen/Slides/CD3_manuscript/CD3_slides/AAA318.CD3/AAA318.CD3.run1	255	0.7	0.06	0.7	0.06	-8.45486709326	-11.6965044149	1.12630639173	0.197394230957
169979.0	3827793.0	60674.0	8503.0	3827793.0	4000000.0	1236.0	1.0	1.47	1.28	1.06	0.0500000000002	6.18	0.53	1.11	0.0699999999997	10.79	0.429999999998	2.18	1.49	0.530000000001	AAA318.CD3.X17.Y12.tile.tissue.png	172	1	2000	172	ab242e61709432b9559080e5eb165852	0	0	0	0	0	0	0	0	0	0	0	0	0	/home/dhl_ec/bnelissen/Slides/CD3_manuscript/CD3_slides/AAA318.CD3/AAA318.CD3.run1	255	0.7	0.0827062701593	0.7	0.0827062701593	-8.91757063012	-12.0523701926	0.89975479103	0.164244424072
216716.0	3986293.0	76969.0	8460.0	3986293.0	4000000.0	1704.0	1.0	1.15	2.17	1.07	0.0499999999993	7.09	0.360000000001	0.72	0.0599999999995	11.53	0.400000000001	2.16	1.49	0.639999999999	AAA318.CD3.X17.Y13.tile.tissue.png	173	1	2000	173	65c0781693a137aa2963442563490a88	0	0	0	0	0	0	0	0	0	0	0	0	0	/home/dhl_ec/bnelissen/Slides/CD3_manuscript/CD3_slides/AAA318.CD3/AAA318.CD3.run1	255	0.7	0.0820453043705	0.7	0.0820453043705	-9.04716434967	-12.8252740827	0.816826981047	0.224753851685
88647.0	3987787.0	33283.0	9208.0	3987787.0	4000000.0	780.0	1.0	1.11	1.27	1.07	0.0499999999993	7.75	0.36	0.76	0.0600000000004	10.93	0.389999999999	2.23	1.54	0.69	AAA318.CD3.X17.Y14.tile.tissue.png	174	1	2000	174	f6f12bcc2b4f6e92a4d672a64cdd7e5b	0	0	0	0	0	0	0	0	0	0	0	0	0	/home/dhl_ec/bnelissen/Slides/CD3_manuscript/CD3_slides/AAA318.CD3/AAA318.CD3.run1	255	0.7	0.076368868948	0.7	0.076368868948	-8.75861783296	-12.2954977107	0.851045186626	0.151523924438
5158.0	3889311.0	2027.0	12295.0	3889311.0	4000000.0	40.0	3.0	1.08	2.24	1.11	0.0500000000002	7.88	0.37	0.76	0.0699999999997	10.1	0.379999999999	2.24	1.56	0.68	AAA318.CD3.X17.Y15.tile.tissue.png	175	1	2000	175	0e840d9cda63f482764a4f805ec63ef4	0	0	0	0	0	0	0	0	0	0	0	0	0	/home/dhl_ec/bnelissen/Slides/CD3_manuscript/CD3_slides/AAA318.CD3/AAA318.CD3.run1	255	0.7	0.06	0.7	0.06	-8.58886909678	-12.1790228883	1.01436059048	0.157958523926
22021.0	3849509.0	8264.0	10524.0	3849509.0	4000000.0	155.0	1.0	1.42	1.78	1.13	0.04	7.04	0.36	0.74	0.0599999999995	9.52	0.37	2.45	1.51	0.77	AAA318.CD3.X17.Y16.tile.tissue.png	176	1	2000	176	1a7b1dd0e4f9dd62851f82df4419aef3	0	0	0	0	0	0	0	0	0	0	0	0	0	/home/dhl_ec/bnelissen/Slides/CD3_manuscript/CD3_slides/AAA318.CD3/AAA318.CD3.run1	255	0.7	0.06	0.7	0.06	-8.23054020561	-12.3338381204	1.44841616343	0.201541646484
10376.0	657019.0	4083.0	9766.0	657019.0	4000000.0	79.0	4.0	1.08	1.16	1.12	0.0600000000004	6.66	0.360000000001	0.740000000001	0.179999999999	7.08	0.23	2.13	1.49	0.98	AAA318.CD3.X17.Y17.tile.tissue.png	177	1	2000	177	28e93f3991ee9a2d7b74585a805949d4	0	0	0	0	0	0	0	0	0	0	0	0	0	/home/dhl_ec/bnelissen/Slides/CD3_manuscript/CD3_slides/AAA318.CD3/AAA318.CD3.run1	255	0.7	0.06	0.7	0.06	-8.71076634521	-11.6371285208	2.48819174449	1.013289375
350.0	2254.0	114.0	210.0	2254.0	4000000.0	2.0	1.0	1.97	1.75	1.09	0.0599999999995	6.32	0.36	0.86	0.23	6.91	0.2	2.03	1.48	0.53	AAA318.CD3.X17.Y2.tile.tissue.png	178	1	2000	178	00ad7e10715fc12641869f8ed3db1b04	0	0	0	0	0	0	0	0	0	0	0	0	0	/home/dhl_ec/bnelissen/Slides/CD3_manuscript/CD3_slides/AAA318.CD3/AAA318.CD3.run1	255	0.7	0.06	0.7	0.06	-8.95075402161	-12.7791624434	4.98499356603	2.09756320831
10062.0	1703947.0	4506.0	16592.0	1703947.0	4000000.0	89.0	4.0	1.03	1.26	1.05	0.0500000000002	6.8	0.360000000001	0.690000000001	0.139999999999	7.43	0.27	2.12	1.45	0.88	AAA318.CD3.X17.Y3.tile.tissue.png	179	1	2000	179	9cb8aa436c5030f7d75435a0775b365f	0	0	0	0	0	0	0	0	0	0	0	0	0	/home/dhl_ec/bnelissen/Slides/CD3_manuscript/CD3_slides/AAA318.CD3/AAA318.CD3.run1	255	0.7	0.06	0.7	0.06	-8.86278774163	-11.4509411138	2.88900550512	0.358722039062
33225.0	3892054.0	13444.0	13682.0	3892054.0	4000000.0	269.0	1.0	1.38	1.46	1.08	0.0500000000002	7.0	0.360000000001	0.71	0.0500000000002	9.39	0.35	2.12	1.43	0.86	AAA318.CD3.X17.Y4.tile.tissue.png	180	1	2000	180	b601256ae9110e5fa12c71072b52976f	0	0	0	0	0	0	0	0	0	0	0	0	0	/home/dhl_ec/bnelissen/Slides/CD3_manuscript/CD3_slides/AAA318.CD3/AAA318.CD3.run1	255	0.7	0.0602981948757	0.7	0.0602981948757	-9.0856576053	-12.2205015415	1.86665687549	0.274488624023
176232.0	3715025.0	66623.0	21322.0	3715025.0	4000000.0	1372.0	5.0	2.35	1.53	1.4	0.0500000000002	7.54	0.35	0.7	0.0599999999995	11.18	0.399999999999	2.2	1.48	1.07	AAA318.CD3.X17.Y5.tile.tissue.png	181	1	2000	181	8a9caf5fccc758be0d3f6850f72ebef6	0	0	0	0	0	0	0	0	0	0	0	0	0	/home/dhl_ec/bnelissen/Slides/CD3_manuscript/CD3_slides/AAA318.CD3/AAA318.CD3.run1	255	0.7	0.0896069713628	0.7	0.0896069713628	-9.51565290482	-13.3422663112	2.38719866599	0.4272013125
61188.0	3904247.0	24887.0	11646.0	3904247.0	4000000.0	506.0	1.0	2.55	1.26	1.11	0.04	7.17	0.36	0.73	0.0600000000004	9.8	0.45	2.26	1.54	0.59	AAA318.CD3.X17.Y6.tile.tissue.png	182	1	2000	182	b0d57e1e8d90dd3e60b6dfa2de268a28	0	0	0	0	0	0	0	0	0	0	0	0	0	/home/dhl_ec/bnelissen/Slides/CD3_manuscript/CD3_slides/AAA318.CD3/AAA318.CD3.run1	255	0.7	0.06	0.7	0.06	-9.62630468696	-12.7239668853	3.0271124721	0.465785550781
34208.0	3333861.0	14236.0	26763.0	3333861.0	4000000.0	286.0	4.0	1.3	1.44	1.14	0.0600000000004	7.52	0.4	0.76	0.0900000000001	9.99	0.35	2.33	1.55	1.15	AAA318.CD3.X17.Y7.tile.tissue.png	183	1	2000	183	9d2217ed4a911965a8f9e73205b69dca	0	0	0	0	0	0	0	0	0	0	0	0	0	/home/dhl_ec/bnelissen/Slides/CD3_manuscript/CD3_slides/AAA318.CD3/AAA318.CD3.run1	255	0.7	0.06	0.7	0.06	-9.12730433833	-12.2298228765	2.23122136009	0.376918851562
5829.0	697155.0	2426.0	9449.0	697155.0	4000000.0	51.0	5.0	1.87	1.28	1.15	0.0600000000004	7.2	0.39	0.96	0.18	7.56	0.25	2.2	1.53	1.1	AAA318.CD3.X17.Y8.tile.tissue.png	184	1	2000	184	4f9478a9cad6bb937c6104a6fa284d2f	0	0	0	0	0	0	0	0	0	0	0	0	0	/home/dhl_ec/bnelissen/Slides/CD3_manuscript/CD3_slides/AAA318.CD3/AAA318.CD3.run1	255	0.7	0.06	0.7	0.06	-8.47904367149	-12.4623481505	1.27740083738	0.08663928125
0.0	0.0	0.0	0.0	0.0	4000000.0	0.0	0.0	1.65	1.72	1.13	0.04	6.28	0.3	0.740000000001	0.22	5.0	0.129999999999	2.04	1.55	0.55	AAA318.CD3.X17.Y9.tile.tissue.png	185	1	2000	185	8936909d06d5379b335e96a67b6a02d4	0	0	0	0	0	0	0	0	0	0	0	0	0	/home/dhl_ec/bnelissen/Slides/CD3_manuscript/CD3_slides/AAA318.CD3/AAA318.CD3.run1	255	1.0	0.06	1.0	0.06	0.0	-12.4558393396	0.0	0.0474872133045
2620.0	207424.0	1120.0	4746.0	207424.0	4000000.0	24.0	4.0	1.06	1.45	1.15	0.0500000000002	7.19	0.38	0.749999999999	0.219999999999	7.22	0.22	2.18	1.54	0.55	AAA318.CD3.X18.Y10.tile.tissue.png	186	1	2000	186	503343023385822582fa0fc9c142f2c5	0	0	0	0	0	0	0	0	0	0	0	0	0	/home/dhl_ec/bnelissen/Slides/CD3_manuscript/CD3_slides/AAA318.CD3/AAA318.CD3.run1	255	0.7	0.06	0.7	0.06	-8.7766993568	-12.3760338145	2.77639768412	0.0701364648437
30975.0	1040373.0	12555.0	16407.0	1040373.0	4000000.0	246.0	12.0	1.03	1.35	1.12	0.0499999999993	7.52	0.38	0.75	0.18	8.3	0.25	2.28	1.54	0.55	AAA318.CD3.X18.Y11.tile.tissue.png	187	1	2000	187	5ebb448ff2a4ab9558edef10d1212962	0	0	0	0	0	0	0	0	0	0	0	0	0	/home/dhl_ec/bnelissen/Slides/CD3_manuscript/CD3_slides/AAA318.CD3/AAA318.CD3.run1	255	0.7	0.06	0.7	0.06	-8.53902814037	-12.2490499656	2.15066509422	0.215640611328
4805.0	297236.0	2069.0	9573.0	297236.0	4000000.0	43.0	12.0	1.22	1.17	1.07	0.04	6.19	0.36	0.7	0.18	6.59	0.21	2.1	1.43	0.6	AAA318.CD3.X18.Y12.tile.tissue.png	188	1	2000	188	b1f67f70ea3d2eb2d184c15a04eabf13	0	0	0	0	0	0	0	0	0	0	0	0	0	/home/dhl_ec/bnelissen/Slides/CD3_manuscript/CD3_slides/AAA318.CD3/AAA318.CD3.run1	255	0.7	0.06	0.7	0.06	-7.77098486073	-11.6326888194	1.01907089758	0.086319296875
290.0	348699.0	142.0	6988.0	348699.0	4000000.0	3.0	5.0	1.77	1.1	1.06	0.04	6.43	0.349999999999	0.7	0.190000000001	6.58	0.21	2.12	1.43	0.540000000001	AAA318.CD3.X18.Y13.tile.tissue.png	189	1	2000	189	d743c07a5321ed714f5a50059aa19f86	0	0	0	0	0	0	0	0	0	0	0	0	0	/home/dhl_ec/bnelissen/Slides/CD3_manuscript/CD3_slides/AAA318.CD3/AAA318.CD3.run1	255	0.7	0.06	0.7	0.06	-8.24612647436	-12.5131174525	1.7860087787	0.116299425781
12961.0	1195671.0	4842.0	12734.0	1195671.0	4000000.0	86.0	4.0	1.2	1.22	1.06	0.04	6.48	0.360000000001	0.7	0.16	7.26	0.24	2.31	1.54	1.18	AAA318.CD3.X18.Y14.tile.tissue.png	190	1	2000	190	ebff02e17a0ed620c69c6904d4d400ab	0	0	0	0	0	0	0	0	0	0	0	0	0	/home/dhl_ec/bnelissen/Slides/CD3_manuscript/CD3_slides/AAA318.CD3/AAA318.CD3.run1	255	0.7	0.06	0.7	0.06	-8.66723159885	-12.3472371562	2.35384969819	0.190869078125
3672.0	985683.0	1652.0	17973.0	985683.0	4000000.0	33.0	7.0	1.85	1.28	1.13	0.0600000000004	7.39	0.39	0.75	0.19	7.79	0.26	2.3	1.56	0.66	AAA318.CD3.X18.Y15.tile.tissue.png	191	1	2000	191	fef11a6ed8cb4459f0ef296a3231d11b	0	0	0	0	0	0	0	0	0	0	0	0	0	/home/dhl_ec/bnelissen/Slides/CD3_manuscript/CD3_slides/AAA318.CD3/AAA318.CD3.run1	255	0.7	0.06	0.7	0.06	-8.77854668691	-12.1335588081	2.50408526073	0.21202053125
4488.0	539537.0	1978.0	7347.0	539537.0	4000000.0	42.0	5.0	1.03	1.2	1.07	0.0500000000002	6.93	0.38	0.749999999999	0.200000000001	7.48	0.240000000001	2.25	1.55	0.660000000001	AAA318.CD3.X18.Y16.tile.tissue.png	192	1	2000	192	d43ebc889deb30b77ae7e3f924878551	0	0	0	0	0	0	0	0	0	0	0	0	0	/home/dhl_ec/bnelissen/Slides/CD3_manuscript/CD3_slides/AAA318.CD3/AAA318.CD3.run1	255	0.7	0.06	0.7	0.06	-8.81488407225	-12.0395892704	2.54759237615	0.148319347656
0.0	30465.0	0.0	952.0	30465.0	4000000.0	0.0	2.0	1.05	1.25	1.15	0.0599999999995	6.87	0.38	0.79	0.22	6.18	0.139999999999	2.11	1.56	0.88	AAA318.CD3.X18.Y17.tile.tissue.png	193	1	2000	193	7b80e8d9be900a8862cc9ca111edb7ef	0	0	0	0	0	0	0	0	0	0	0	0	0	/home/dhl_ec/bnelissen/Slides/CD3_manuscript/CD3_slides/AAA318.CD3/AAA318.CD3.run1	255	0.7	0.06	0.7	0.06	0.0	-11.2884752718	0.597941669744	2.36618083313
0.0	10958.0	0.0	672.0	10958.0	4000000.0	0.0	2.0	0.99	1.03	1.08	0.0599999999995	6.59	0.349999999999	0.77	0.22	6.63	0.14	2.1	1.54	0.580000000001	AAA318.CD3.X18.Y3.tile.tissue.png	194	1	2000	194	f0cc14a381cbe0f3565492577b2d82a1	0	0	0	0	0	0	0	0	0	0	0	0	0	/home/dhl_ec/bnelissen/Slides/CD3_manuscript/CD3_slides/AAA318.CD3/AAA318.CD3.run1	255	0.7	0.06	0.7	0.06	-8.78229311836	-12.5137575726	4.54724797631	2.98631968652
10182.0	2303576.0	4306.0	12088.0	2303576.0	4000000.0	85.0	6.0	0.989999999999	1.22	1.1	0.0600000000004	7.64	0.39	0.76	0.13	8.87	0.309999999999	2.28	1.54	1.11	AAA318.CD3.X18.Y4.tile.tissue.png	195	1	2000	195	acb50e561302c6a1368709314a456d67	0	0	0	0	0	0	0	0	0	0	0	0	0	/home/dhl_ec/bnelissen/Slides/CD3_manuscript/CD3_slides/AAA318.CD3/AAA318.CD3.run1	255	0.7	0.06	0.7	0.06	-8.6407451943	-11.5985249463	1.56411126662	0.177307984375
51037.0	3841975.0	21726.0	15093.0	3841975.0	4000000.0	438.0	5.0	1.35	1.4	1.16	0.0500000000002	7.96	0.39	0.760000000001	0.0699999999997	10.52	0.389999999999	2.24	1.55	1.06	AAA318.CD3.X18.Y5.tile.tissue.png	196	1	2000	196	661e92ce8638977b4258c1bf45de37cd	0	0	0	0	0	0	0	0	0	0	0	0	0	/home/dhl_ec/bnelissen/Slides/CD3_manuscript/CD3_slides/AAA318.CD3/AAA318.CD3.run1	255	0.7	0.06	0.7	0.06	-8.99567607347	-12.4423853407	1.7396809344	0.227828220703
127091.0	2453106.0	47974.0	18459.0	2453106.0	4000000.0	996.0	6.0	1.33	1.27	1.14	0.0500000000002	6.98	0.36	0.750000000001	0.13	10.64	0.34	2.3	1.54	0.750000000001	AAA318.CD3.X18.Y6.tile.tissue.png	197	1	2000	197	c6fb3d493ca90e71392beb2930214103	0	0	0	0	0	0	0	0	0	0	0	0	0	/home/dhl_ec/bnelissen/Slides/CD3_manuscript/CD3_slides/AAA318.CD3/AAA318.CD3.run1	255	0.7	0.06	0.7	0.06	-9.70163048829	-12.7081759246	2.57079280487	0.418084921875
88242.0	3579226.0	35559.0	20737.0	3579226.0	4000000.0	694.0	8.0	1.95	1.97	1.14	0.0599999999995	7.64	0.54	0.75	0.0799999999999	10.75	0.379999999999	2.3	1.56	0.599999999999	AAA318.CD3.X18.Y7.tile.tissue.png	198	1	2000	198	7dad3ef4f602b4392f74ba61865bdc9a	0	0	0	0	0	0	0	0	0	0	0	0	0	/home/dhl_ec/bnelissen/Slides/CD3_manuscript/CD3_slides/AAA318.CD3/AAA318.CD3.run1	255	0.7	0.06	0.7	0.06	-9.27999260508	-12.9833778813	2.51854834744	0.494128390625
18706.0	1637921.0	7393.0	16621.0	1637921.0	4000000.0	138.0	8.0	1.41	1.78	1.13	0.0600000000004	7.26	0.389999999999	0.749999999999	0.16	8.4	0.29	2.25	1.55	0.599999999999	AAA318.CD3.X18.Y8.tile.tissue.png	199	1	2000	199	68abea11e18024f91c600585cbbcdfcd	0	0	0	0	0	0	0	0	0	0	0	0	0	/home/dhl_ec/bnelissen/Slides/CD3_manuscript/CD3_slides/AAA318.CD3/AAA318.CD3.run1	255	0.7	0.06	0.7	0.06	-8.64304473043	-12.6927240403	1.27355292737	0.135958699219
695.0	11030.0	271.0	1001.0	11030.0	4000000.0	4.0	4.0	2.34	1.45	1.08	0.0500000000002	6.62	0.38	0.75	0.22	6.99	0.22	2.12	1.53	0.55	AAA318.CD3.X18.Y9.tile.tissue.png	200	1	2000	200	1d124d16c13dcb2b4dc3a025307a1e3a	0	0	0	0	0	0	0	0	0	0	0	0	0	/home/dhl_ec/bnelissen/Slides/CD3_manuscript/CD3_slides/AAA318.CD3/AAA318.CD3.run1	255	0.7	0.06	0.7	0.06	-9.22770317991	-12.6042527591	2.1402897447	0.0559614206543
16484.0	968003.0	5887.0	10067.0	968003.0	4000000.0	114.0	4.0	2.14	1.49	1.14	0.0500000000002	7.24	0.55	0.78	0.16	6.89	0.24	2.41	1.44	0.55	AAA318.CD3.X19.Y10.tile.tissue.png	201	1	2000	201	210f1f78f812aaa0a81039b7bb482c38	0	0	0	0	0	0	0	0	0	0	0	0	0	/home/dhl_ec/bnelissen/Slides/CD3_manuscript/CD3_slides/AAA318.CD3/AAA318.CD3.run1	255	0.7	0.06	0.7	0.06	-8.64404621235	-12.5774056842	1.22812733972	0.119555871094
20638.0	2357118.0	8460.0	17781.0	2357118.0	4000000.0	159.0	10.0	1.32	1.62	1.07	0.0500000000002	7.46	0.400000000001	0.75	0.13	8.98	0.32	2.44	1.96	0.73	AAA318.CD3.X19.Y11.tile.tissue.png	202	1	2000	202	8d995259f643c8fb0a674c5d274f10c7	0	0	0	0	0	0	0	0	0	0	0	0	0	/home/dhl_ec/bnelissen/Slides/CD3_manuscript/CD3_slides/AAA318.CD3/AAA318.CD3.run1	255	0.7	0.06	0.7	0.06	-8.52511431613	-12.2973355974	1.16327743422	0.159029416016
47405.0	2207031.0	17851.0	24374.0	2207031.0	4000000.0	335.0	12.0	1.29	1.38	1.09	0.0500000000002	6.97	0.4	0.75	0.14	9.22	0.32	2.35	1.54	0.62	AAA318.CD3.X19.Y12.tile.tissue.png	203	1	2000	203	c03beafce399c51055694307b4faf28b	0	0	0	0	0	0	0	0	0	0	0	0	0	/home/dhl_ec/bnelissen/Slides/CD3_manuscript/CD3_slides/AAA318.CD3/AAA318.CD3.run1	255	0.7	0.06	0.7	0.06	-8.94371684896	-12.5244211614	1.69303128589	0.256533023438
20421.0	1505404.0	8655.0	19308.0	1505404.0	4000000.0	170.0	9.0	1.06	1.59	1.13	0.0599999999995	7.82	0.4	0.75	0.17	8.4	0.29	2.37	1.54	0.55	AAA318.CD3.X19.Y13.tile.tissue.png	204	1	2000	204	2afda1a15813daa1d3cc61cfaf544119	0	0	0	0	0	0	0	0	0	0	0	0	0	/home/dhl_ec/bnelissen/Slides/CD3_manuscript/CD3_slides/AAA318.CD3/AAA318.CD3.run1	255	0.7	0.06	0.7	0.06	-8.85930633004	-12.5571918452	1.88162520276	0.190167867188
32291.0	1892992.0	14153.0	14194.0	1892992.0	4000000.0	324.0	3.0	1.22	1.29	1.09	0.0500000000002	6.97	0.39	0.75	0.150000000001	8.85	0.31	2.29	1.46	0.609999999999	AAA318.CD3.X19.Y14.tile.tissue.png	205	1	2000	205	9d4bb419267f3c3fe67b8932ba480226	0	0	0	0	0	0	0	0	0	0	0	0	0	/home/dhl_ec/bnelissen/Slides/CD3_manuscript/CD3_slides/AAA318.CD3/AAA318.CD3.run1	255	0.7	0.06	0.7	0.06	-9.25980801028	-12.5866143942	2.70254118013	0.254406046875
21414.0	1403301.0	9080.0	13686.0	1403301.0	4000000.0	200.0	3.0	1.1	1.95	1.09	0.0500000000002	7.52	0.39	0.76	0.169999999999	8.42	0.290000000001	2.28	1.55	0.540000000001	AAA318.CD3.X19.Y15.tile.tissue.png	206	1	2000	206	632accabe8de303f3d5931a2d3ec8db4	0	0	0	0	0	0	0	0	0	0	0	0	0	/home/dhl_ec/bnelissen/Slides/CD3_manuscript/CD3_slides/AAA318.CD3/AAA318.CD3.run1	255	0.7	0.06	0.7	0.06	-9.2380028996	-11.7966202782	2.49015124116	0.278883914063
71.0	33350.0	38.0	1424.0	33350.0	4000000.0	1.0	2.0	0.990000000001	1.18	1.08	0.04	6.87	0.379999999999	0.749999999999	0.23	7.09	0.21	2.18	1.54	0.900000000001	AAA318.CD3.X19.Y16.tile.tissue.png	207	1	2000	207	d988fce81cbd7ecbeec42c4c42121bcd	0	0	0	0	0	0	0	0	0	0	0	0	0	/home/dhl_ec/bnelissen/Slides/CD3_manuscript/CD3_slides/AAA318.CD3/AAA318.CD3.run1	255	0.7	0.06	0.7	0.06	-8.9275926752	-12.07944669	2.43320519698	0.146260905029
61.0	3773.0	44.0	398.0	3773.0	4000000.0	1.0	2.0	1.82	1.48	1.16	0.0599999999995	6.89	0.37	0.820000000001	0.23	6.87	0.21	2.06	1.48	1.02	AAA318.CD3.X19.Y17.tile.tissue.png	208	1	2000	208	04344afebf521298349319c5db3834be	0	0	0	0	0	0	0	0	0	0	0	0	0	/home/dhl_ec/bnelissen/Slides/CD3_manuscript/CD3_slides/AAA318.CD3/AAA318.CD3.run1	255	0.7	0.06	0.7	0.06	-9.09235229436	-12.221056217	2.8692539418	3.88941970734
0.0	4951.0	0.0	347.0	4951.0	4000000.0	0.0	1.0	0.969999999999	1.66	1.27	0.0599999999995	6.38	0.35	0.73	0.2	5.74	0.13	1.93	1.44	0.52	AAA318.CD3.X19.Y4.tile.tissue.png	209	1	2000	209	102159491cecbabe156ae96ce1359911	0	0	0	0	0	0	0	0	0	0	0	0	0	/home/dhl_ec/bnelissen/Slides/CD3_manuscript/CD3_slides/AAA318.CD3/AAA318.CD3.run1	255	0.7	0.06	0.7	0.06	-7.07770891778	-11.8981546706	3.36727431608	2.73702659131
15784.0	2357672.0	6953.0	9434.0	2357672.0	4000000.0	134.0	3.0	2.6	1.13	1.07	0.0500000000002	6.3	0.349999999999	0.77	0.12	7.99	0.3	2.16	1.45	0.59	AAA318.CD3.X19.Y5.tile.tissue.png	210	1	2000	210	3924de30cce885edec21ea65fbea7516	0	0	0	0	0	0	0	0	0	0	0	0	0	/home/dhl_ec/bnelissen/Slides/CD3_manuscript/CD3_slides/AAA318.CD3/AAA318.CD3.run1	255	0.7	0.06	0.7	0.06	-8.56269585454	-11.6524908045	1.19077300975	0.133249230469
22647.0	1670816.0	9613.0	9493.0	1670816.0	4000000.0	196.0	5.0	0.96	1.73	1.09	0.04	6.45	0.48	0.860000000001	0.14	7.57	0.26	2.09	1.47	0.72	AAA318.CD3.X19.Y6.tile.tissue.png	211	1	2000	211	48ebaf9889ae4c48b4d825e011646399	0	0	0	0	0	0	0	0	0	0	0	0	0	/home/dhl_ec/bnelissen/Slides/CD3_manuscript/CD3_slides/AAA318.CD3/AAA318.CD3.run1	255	0.7	0.06	0.7	0.06	-8.84993414034	-11.784677048	1.49864007577	0.126491496094
56294.0	1503843.0	22678.0	12120.0	1503843.0	4000000.0	455.0	5.0	1.48	2.15	1.17	0.04	6.24	0.65	0.7	0.14	8.72	0.299999999999	2.26	1.55	0.55	AAA318.CD3.X19.Y7.tile.tissue.png	212	1	2000	212	8755d703324fc7e947b3879a1ffd36da	0	0	0	0	0	0	0	0	0	0	0	0	0	/home/dhl_ec/bnelissen/Slides/CD3_manuscript/CD3_slides/AAA318.CD3/AAA318.CD3.run1	255	0.7	0.06	0.7	0.06	-9.38096619937	-12.6955767159	2.2161860457	0.258941714844
59753.0	1890350.0	23448.0	18575.0	1890350.0	4000000.0	456.0	5.0	1.1	1.32	1.12	0.0499999999993	7.31	0.63	0.700000000001	0.139999999999	9.06	0.31	2.29	1.54	0.56	AAA318.CD3.X19.Y8.tile.tissue.png	213	1	2000	213	2af3ea8ec96ab7958906966c88182e77	0	0	0	0	0	0	0	0	0	0	0	0	0	/home/dhl_ec/bnelissen/Slides/CD3_manuscript/CD3_slides/AAA318.CD3/AAA318.CD3.run1	255	0.7	0.06	0.7	0.06	-9.32242505054	-12.9322975641	2.35694759685	0.282843876953
6880.0	73943.0	1956.0	3921.0	73943.0	4000000.0	34.0	9.0	1.05	1.2	1.13	0.0500000000002	7.03	0.38	0.75	0.22	7.13	0.22	2.17	1.54	0.530000000001	AAA318.CD3.X19.Y9.tile.tissue.png	214	1	2000	214	0615086532413504148db5980cfb3268	0	0	0	0	0	0	0	0	0	0	0	0	0	/home/dhl_ec/bnelissen/Slides/CD3_manuscript/CD3_slides/AAA318.CD3/AAA318.CD3.run1	255	0.7	0.06	0.7	0.06	-9.47075437919	-12.7442103357	2.31920515554	0.0471385234375
179.0	151892.0	102.0	4459.0	151892.0	4000000.0	2.0	6.0	1.19	1.01	1.05	0.0500000000002	7.05	0.38	0.839999999999	0.22	7.19	0.22	2.16	1.52	0.500000000001	AAA318.CD3.X2.Y0.tile.tissue.png	215	1	2000	215	ffaa9f9dc727c4ea0c0fc56404a2445e	0	0	0	0	0	0	0	0	0	0	0	0	0	/home/dhl_ec/bnelissen/Slides/CD3_manuscript/CD3_slides/AAA318.CD3/AAA318.CD3.run1	255	0.7	0.06	0.7	0.06	-8.98724051965	-12.0566203534	2.13625207694	3.09514694727
2694.0	3061375.0	839.0	24318.0	3061375.0	4000000.0	16.0	10.0	1.31	1.53	1.11	0.0600000000004	7.09	0.39	0.74	0.0999999999995	9.1	0.339999999999	2.24	1.48	0.56	AAA318.CD3.X2.Y1.tile.tissue.png	216	1	2000	216	6c8b6b22e9c8bc6d6a6a8981efe58611	0	0	0	0	0	0	0	0	0	0	0	0	0	/home/dhl_ec/bnelissen/Slides/CD3_manuscript/CD3_slides/AAA318.CD3/AAA318.CD3.run1	255	0.7	0.06	0.7	0.06	-8.21228323881	-11.5797566914	1.43809719644	0.3553095625
0.0	0.0	0.0	0.0	0.0	4000000.0	0.0	0.0	1.75	1.13	1.11	0.0599999999995	6.48	0.3	0.84	0.2	4.92	0.12	2.03	1.53	0.620000000001	AAA318.CD3.X2.Y10.tile.tissue.png	217	1	2000	217	7cc89a9d18ad39b01db47fbee9b5bc75	0	0	0	0	0	0	0	0	0	0	0	0	0	/home/dhl_ec/bnelissen/Slides/CD3_manuscript/CD3_slides/AAA318.CD3/AAA318.CD3.run1	255	1.0	0.06	1.0	0.06	0.0	-10.0802971073	0.0	7.25572150064
0.0	103828.0	0.0	3429.0	103828.0	4000000.0	0.0	3.0	1.86	1.13	1.11	0.0500000000002	6.21	0.35	0.73	0.19	6.33	0.14	2.13	1.54	0.5	AAA318.CD3.X2.Y11.tile.tissue.png	218	1	2000	218	01f68c74d92da9c8c43310cecaa972e7	0	0	0	0	0	0	0	0	0	0	0	0	0	/home/dhl_ec/bnelissen/Slides/CD3_manuscript/CD3_slides/AAA318.CD3/AAA318.CD3.run1	255	0.7	0.06	0.7	0.06	-6.18174621431	-11.2393966122	0.17213831435	3.66287767041
0.0	115845.0	0.0	3329.0	115845.0	4000000.0	0.0	3.0	1.26	1.45	1.09	0.04	6.35	0.360000000001	0.71	0.200000000001	5.41	0.13	2.01	1.43	0.51	AAA318.CD3.X2.Y12.tile.tissue.png	219	1	2000	219	d366055b439804bf93a920fb5e5752fd	0	0	0	0	0	0	0	0	0	0	0	0	0	/home/dhl_ec/bnelissen/Slides/CD3_manuscript/CD3_slides/AAA318.CD3/AAA318.CD3.run1	255	0.7	0.06	0.7	0.06	0.0	-10.2182612116	0.0687873023356	0.27948288562
146.0	4623.0	77.0	434.0	4623.0	4000000.0	2.0	2.0	1.53	1.4	1.16	0.04	5.98	0.34	0.7	0.2	6.14	0.200000000001	1.97	1.44	0.52	AAA318.CD3.X2.Y13.tile.tissue.png	220	1	2000	220	c0596a0baa87a2d94acb039800094c5c	0	0	0	0	0	0	0	0	0	0	0	0	0	/home/dhl_ec/bnelissen/Slides/CD3_manuscript/CD3_slides/AAA318.CD3/AAA318.CD3.run1	255	0.7	0.06	0.7	0.06	-9.64116648788	-12.2325653235	3.73024790596	0.166832544067
0.0	1378.0	0.0	168.0	1378.0	4000000.0	0.0	1.0	1.26	1.69	1.17	0.04	6.04	0.37	0.95	0.21	5.38	0.129999999999	1.98	1.46	1.15	AAA318.CD3.X2.Y14.tile.tissue.png	221	1	2000	221	846992b75ef7f26973a0a1484363511d	0	0	0	0	0	0	0	0	0	0	0	0	0	/home/dhl_ec/bnelissen/Slides/CD3_manuscript/CD3_slides/AAA318.CD3/AAA318.CD3.run1	255	0.7	0.06	0.7	0.06	0.0	-11.8178018301	4.18810875703	0.153019525276
0.0	0.0	0.0	0.0	0.0	4000000.0	0.0	0.0	1.28	1.53	1.52	0.04	6.03	0.280000000001	0.71	0.21	4.36	0.13	1.92	1.46	0.52	AAA318.CD3.X2.Y15.tile.tissue.png	222	1	2000	222	58028db42fabf0d5bdf83a0677f6fde1	0	0	0	0	0	0	0	0	0	0	0	0	0	/home/dhl_ec/bnelissen/Slides/CD3_manuscript/CD3_slides/AAA318.CD3/AAA318.CD3.run1	255	1.0	0.06	1.0	0.06	0.0	-11.4839525208	0.0	0.151913269249
0.0	0.0	0.0	0.0	0.0	4000000.0	0.0	0.0	1.5	1.41	1.09	0.04	5.66	0.49	0.74	0.21	4.33	0.12	1.92	1.48	0.54	AAA318.CD3.X2.Y16.tile.tissue.png	223	1	2000	223	d834f2773beb5b5592d12ed5c1b4fb2e	0	0	0	0	0	0	0	0	0	0	0	0	0	/home/dhl_ec/bnelissen/Slides/CD3_manuscript/CD3_slides/AAA318.CD3/AAA318.CD3.run1	255	1.0	0.06	1.0	0.06	0.0	-9.92238172304	0.0	0.162353924514
0.0	0.0	0.0	0.0	0.0	4000000.0	0.0	0.0	1.25	1.28	1.1	0.0500000000002	5.74	0.28	0.76	0.200000000001	4.22	0.12	1.88	1.43	0.48	AAA318.CD3.X2.Y17.tile.tissue.png	224	1	2000	224	c4434d10d247f1684133f36316827fc4	0	0	0	0	0	0	0	0	0	0	0	0	0	/home/dhl_ec/bnelissen/Slides/CD3_manuscript/CD3_slides/AAA318.CD3/AAA318.CD3.run1	255	1.0	0.06	1.0	0.06	0.0	-10.3168303364	0.0	9.00624918442
0.0	0.0	0.0	0.0	0.0	4000000.0	0.0	0.0	2.11	1.9	1.1	0.0600000000004	5.52	0.29	0.819999999999	0.2	4.27	0.110000000001	1.9	1.44	0.55	AAA318.CD3.X2.Y18.tile.tissue.png	225	1	2000	225	747c6b92a338f3af335efa982cf78da2	0	0	0	0	0	0	0	0	0	0	0	0	0	/home/dhl_ec/bnelissen/Slides/CD3_manuscript/CD3_slides/AAA318.CD3/AAA318.CD3.run1	255	1.0	0.06	1.0	0.06	0.0	0.0	0.0	9.073022
0.0	69228.0	0.0	1746.0	69228.0	4000000.0	0.0	1.0	1.24	1.58	1.13	0.0499999999993	7.08	0.38	0.77	0.22	6.15	0.15	2.1	1.53	0.54	AAA318.CD3.X2.Y19.tile.tissue.png	226	1	2000	226	a936d36e253b518c861c5d369d32204b	0	0	0	0	0	0	0	0	0	0	0	0	0	/home/dhl_ec/bnelissen/Slides/CD3_manuscript/CD3_slides/AAA318.CD3/AAA318.CD3.run1	255	0.7	0.06	0.7	0.06	0.0	-10.7090522918	0.057230754942	1.99807249536
2358.0	3997960.0	855.0	8259.0	3997960.0	4000000.0	16.0	1.0	2.17	1.43	1.1	0.04	6.97	0.38	0.77	0.0699999999997	10.1	0.38	2.22	1.53	0.59	AAA318.CD3.X2.Y2.tile.tissue.png	227	1	2000	227	51797821cf1c6616595f603be68b8995	0	0	0	0	0	0	0	0	0	0	0	0	0	/home/dhl_ec/bnelissen/Slides/CD3_manuscript/CD3_slides/AAA318.CD3/AAA318.CD3.run1	255	0.7	0.0641253677441	0.7	0.0641253677441	-8.95720361994	-11.3717990958	1.24190874764	0.076144953125
2552.0	3985535.0	1037.0	8756.0	3985535.0	4000000.0	25.0	1.0	1.69	1.36	1.05	0.0500000000002	5.91	0.49	0.86	0.0600000000004	8.97	0.34	2.05	1.44	0.81	AAA318.CD3.X2.Y3.tile.tissue.png	228	1	2000	228	31c846dd897a0352878f92edce1a69fc	0	0	0	0	0	0	0	0	0	0	0	0	0	/home/dhl_ec/bnelissen/Slides/CD3_manuscript/CD3_slides/AAA318.CD3/AAA318.CD3.run1	255	0.7	0.073717685857	0.7	0.073717685857	-8.73406503932	-11.8830048647	1.09892508198	0.0667695908203
4675.0	3403347.0	2164.0	15126.0	3403347.0	4000000.0	48.0	1.0	2.15	1.86	1.62	0.04	6.36	0.47	0.78	0.0999999999995	8.83	0.349999999999	2.19	1.54	0.619999999999	AAA318.CD3.X2.Y4.tile.tissue.png	229	1	2000	229	3d01a1f5c049e6bfd6ccbf9108a0cfca	0	0	0	0	0	0	0	0	0	0	0	0	0	/home/dhl_ec/bnelissen/Slides/CD3_manuscript/CD3_slides/AAA318.CD3/AAA318.CD3.run1	255	0.7	0.06	0.7	0.06	-8.23057514706	-11.7425832367	1.91920339811	0.168146585938
3301.0	290316.0	1186.0	4102.0	290316.0	4000000.0	23.0	2.0	1.21	1.27	1.07	0.04	6.07	0.6	0.72	0.190000000001	6.32	0.2	2.04	1.44	0.540000000001	AAA318.CD3.X2.Y5.tile.tissue.png	230	1	2000	230	788e8d8107475f40d83fc68120ace158	0	0	0	0	0	0	0	0	0	0	0	0	0	/home/dhl_ec/bnelissen/Slides/CD3_manuscript/CD3_slides/AAA318.CD3/AAA318.CD3.run1	255	0.7	0.06	0.7	0.06	-8.2176495733	-11.5125961632	1.46289887327	0.3157109375
0.0	6753.0	0.0	632.0	6753.0	4000000.0	0.0	3.0	0.94	1.14	1.07	0.0500000000002	6.83	0.370000000001	0.76	0.219999999999	6.61	0.14	2.12	1.54	0.490000000001	AAA318.CD3.X2.Y6.tile.tissue.png	231	1	2000	231	0453909a2c946440bcc8b481ba10c5c1	0	0	0	0	0	0	0	0	0	0	0	0	0	/home/dhl_ec/bnelissen/Slides/CD3_manuscript/CD3_slides/AAA318.CD3/AAA318.CD3.run1	255	0.7	0.06	0.7	0.06	-8.68599526377	-12.2895592375	5.10354196212	0.221917831543
171.0	10232.0	64.0	786.0	10232.0	4000000.0	1.0	3.0	0.940000000001	1.35	1.05	0.0500000000002	6.08	0.35	0.71	0.21	6.19	0.2	2.1	1.54	0.55	AAA318.CD3.X2.Y7.tile.tissue.png	232	1	2000	232	d251ba45c36f08686a24e19cb80e5548	0	0	0	0	0	0	0	0	0	0	0	0	0	/home/dhl_ec/bnelissen/Slides/CD3_manuscript/CD3_slides/AAA318.CD3/AAA318.CD3.run1	255	0.7	0.06	0.7	0.06	-9.59186868724	-11.5990260987	2.44163820292	0.94964470813
0.0	1457.0	0.0	176.0	1457.0	4000000.0	0.0	1.0	1.68	1.6	1.1	0.0599999999995	6.8	0.38	0.779999999999	0.219999999999	6.14	0.139999999999	2.07	1.54	0.559999999999	AAA318.CD3.X2.Y8.tile.tissue.png	233	1	2000	233	f1fa569f21c5d2365a01733095c9c963	0	0	0	0	0	0	0	0	0	0	0	0	0	/home/dhl_ec/bnelissen/Slides/CD3_manuscript/CD3_slides/AAA318.CD3/AAA318.CD3.run1	255	0.7	0.06	0.7	0.06	0.0	-11.3964335388	5.58756756177	3.22668526959
0.0	0.0	0.0	0.0	0.0	4000000.0	0.0	0.0	1.56	1.35	1.31	0.0700000000006	5.57	0.3	0.87	0.22	4.96	0.13	2.01	1.54	0.559999999999	AAA318.CD3.X2.Y9.tile.tissue.png	234	1	2000	234	3073c431458799ba9372013bf6880bc1	0	0	0	0	0	0	0	0	0	0	0	0	0	/home/dhl_ec/bnelissen/Slides/CD3_manuscript/CD3_slides/AAA318.CD3/AAA318.CD3.run1	255	1.0	0.06	1.0	0.06	0.0	0.0	0.0	7.945101
76611.0	2396838.0	29796.0	22872.0	2396838.0	4000000.0	568.0	12.0	2.34	1.6	1.13	0.0500000000002	7.35	0.469999999999	0.759999999999	0.13	9.65	0.33	2.27	1.54	0.540000000001	AAA318.CD3.X20.Y10.tile.tissue.png	235	1	2000	235	0a9055ad374f3500222f53d3d3d8bccc	0	0	0	0	0	0	0	0	0	0	0	0	0	/home/dhl_ec/bnelissen/Slides/CD3_manuscript/CD3_slides/AAA318.CD3/AAA318.CD3.run1	255	0.7	0.06	0.7	0.06	-9.14711013383	-12.6862887728	2.1587687859	0.338323150391
38606.0	3436027.0	16207.0	22677.0	3436027.0	4000000.0	308.0	7.0	1.1	1.21	1.07	0.0499999999993	6.87	0.389999999999	0.759999999999	0.0799999999999	10.12	0.349999999999	2.13	1.44	0.65	AAA318.CD3.X20.Y11.tile.tissue.png	236	1	2000	236	93515ae7559b6c6203bb251260bc0e33	0	0	0	0	0	0	0	0	0	0	0	0	0	/home/dhl_ec/bnelissen/Slides/CD3_manuscript/CD3_slides/AAA318.CD3/AAA318.CD3.run1	255	0.7	0.06	0.7	0.06	-8.80583218248	-12.7462407805	1.53563994062	0.289568310547
74137.0	3595899.0	27561.0	20384.0	3595899.0	4000000.0	558.0	3.0	1.56	2.03	1.14	0.04	6.88	0.39	0.74	0.0700000000006	9.2	0.34	2.11	1.43	0.539999999999	AAA318.CD3.X20.Y12.tile.tissue.png	237	1	2000	237	32770836aee0355774eef3d3064c36fd	0	0	0	0	0	0	0	0	0	0	0	0	0	/home/dhl_ec/bnelissen/Slides/CD3_manuscript/CD3_slides/AAA318.CD3/AAA318.CD3.run1	255	0.7	0.06	0.7	0.06	-9.0312831947	-12.9922290037	1.68241061342	0.393381285156
248962.0	3675271.0	89757.0	17754.0	3675271.0	4000000.0	2091.0	4.0	1.38	2.16	1.14	0.04	7.27	0.36	0.71	0.0699999999997	11.9	0.419999999999	2.27	1.56	0.93	AAA318.CD3.X20.Y13.tile.tissue.png	238	1	2000	238	97bef795b1fd5a68051c9ae3d901d493	0	0	0	0	0	0	0	0	0	0	0	0	0	/home/dhl_ec/bnelissen/Slides/CD3_manuscript/CD3_slides/AAA318.CD3/AAA318.CD3.run1	255	0.7	0.06	0.7	0.06	-9.29946504203	-13.078059384	2.01705777241	0.554703429687
314749.0	3603621.0	113739.0	16232.0	3603621.0	4000000.0	2403.0	3.0	1.46	1.94	1.57	0.0500000000002	7.63	0.360000000001	0.7	0.0699999999997	11.91	0.429999999999	2.25	1.53	0.59	AAA318.CD3.X20.Y14.tile.tissue.png	239	1	2000	239	97638c9416cbeb889ab36bba8a1580a5	0	0	0	0	0	0	0	0	0	0	0	0	0	/home/dhl_ec/bnelissen/Slides/CD3_manuscript/CD3_slides/AAA318.CD3/AAA318.CD3.run1	255	0.7	0.06	0.7	0.06	-9.27553481632	-12.7131656938	1.69518405599	0.401982287109
66286.0	3742941.0	22984.0	15468.0	3742941.0	4000000.0	448.0	4.0	1.1	1.27	1.16	0.04	6.47	0.349999999999	0.7	0.0600000000004	9.66	0.35	2.08	1.44	0.55	AAA318.CD3.X20.Y15.tile.tissue.png	240	1	2000	240	4b26d5e66cdf7de8beed84956754723b	0	0	0	0	0	0	0	0	0	0	0	0	0	/home/dhl_ec/bnelissen/Slides/CD3_manuscript/CD3_slides/AAA318.CD3/AAA318.CD3.run1	255	0.7	0.070643833174	0.7	0.070643833174	-8.91620332716	-12.2336392556	1.01484053038	0.240625720703
3209.0	169299.0	1091.0	6213.0	169299.0	4000000.0	16.0	7.0	1.31	1.69	1.11	0.04	6.27	0.360000000001	0.7	0.2	6.3	0.2	1.98	1.52	0.59	AAA318.CD3.X20.Y16.tile.tissue.png	241	1	2000	241	c98e509659bc23c2e65fdf17c94a5ad0	0	0	0	0	0	0	0	0	0	0	0	0	0	/home/dhl_ec/bnelissen/Slides/CD3_manuscript/CD3_slides/AAA318.CD3/AAA318.CD3.run1	255	0.7	0.06	0.7	0.06	-8.86572496122	-12.2174328043	2.62291462506	0.161539505859
0.0	5436.0	0.0	374.0	5436.0	4000000.0	0.0	1.0	0.98	0.990000000001	1.06	0.0600000000004	6.74	0.38	0.81	0.23	6.62	0.139999999999	2.08	1.55	0.479999999999	AAA318.CD3.X20.Y17.tile.tissue.png	242	1	2000	242	d6efe3383013b653aa6ed9cba355624f	0	0	0	0	0	0	0	0	0	0	0	0	0	/home/dhl_ec/bnelissen/Slides/CD3_manuscript/CD3_slides/AAA318.CD3/AAA318.CD3.run1	255	0.7	0.06	0.7	0.06	-9.14781575684	-12.161470766	4.04979246656	3.64885346478
0.0	0.0	0.0	0.0	0.0	4000000.0	0.0	0.0	1.29	0.98	1.06	0.0600000000004	5.98	0.43	0.86	0.2	4.23	0.12	2.16	1.45	0.61	AAA318.CD3.X20.Y4.tile.tissue.png	243	1	2000	243	6e8d8ff13e22dc3e1974255e42c3dd1f	0	0	0	0	0	0	0	0	0	0	0	0	0	/home/dhl_ec/bnelissen/Slides/CD3_manuscript/CD3_slides/AAA318.CD3/AAA318.CD3.run1	255	1.0	0.06	1.0	0.06	0.0	-12.2692680675	0.0	4.62537832459
676.0	121482.0	350.0	2354.0	121482.0	4000000.0	8.0	1.0	1.33	1.83	1.12	0.0500000000002	6.24	0.36	0.700000000001	0.2	6.2	0.2	1.96	1.43	0.51	AAA318.CD3.X20.Y5.tile.tissue.png	244	1	2000	244	13991c4fd69016049aa0c0002f451ee8	0	0	0	0	0	0	0	0	0	0	0	0	0	/home/dhl_ec/bnelissen/Slides/CD3_manuscript/CD3_slides/AAA318.CD3/AAA318.CD3.run1	255	0.7	0.06	0.7	0.06	-8.81927547509	-11.8333938942	1.81602643082	0.145724594727
41248.0	2812285.0	16244.0	10600.0	2812285.0	4000000.0	317.0	4.0	1.79	1.39	1.13	0.04	6.23	0.360000000001	0.73	0.1	9.56	0.34	2.24	1.54	0.61	AAA318.CD3.X20.Y6.tile.tissue.png	245	1	2000	245	ce111d8f727034273059f10cc4a95550	0	0	0	0	0	0	0	0	0	0	0	0	0	/home/dhl_ec/bnelissen/Slides/CD3_manuscript/CD3_slides/AAA318.CD3/AAA318.CD3.run1	255	0.7	0.06	0.7	0.06	-8.6804902774	-11.7652391587	1.15365457518	0.142654179687
36326.0	1556151.0	15542.0	8290.0	1556151.0	4000000.0	306.0	3.0	1.84	1.15	1.07	0.04	6.64	0.39	0.750000000001	0.17	8.53	0.29	2.24	1.55	0.56	AAA318.CD3.X20.Y7.tile.tissue.png	246	1	2000	246	05f29aa383ef6267230a94362517fe7a	0	0	0	0	0	0	0	0	0	0	0	0	0	/home/dhl_ec/bnelissen/Slides/CD3_manuscript/CD3_slides/AAA318.CD3/AAA318.CD3.run1	255	0.7	0.06	0.7	0.06	-8.92556837985	-11.7214162955	1.77406437295	0.141441890625
74179.0	1214964.0	25943.0	23141.0	1214964.0	4000000.0	467.0	12.0	2.03	1.46	1.14	0.0500000000002	8.0	0.39	0.750000000001	0.18	8.77	0.29	2.29	1.54	0.7	AAA318.CD3.X20.Y8.tile.tissue.png	247	1	2000	247	758768d4629780c8e162b362b2e32779	0	0	0	0	0	0	0	0	0	0	0	0	0	/home/dhl_ec/bnelissen/Slides/CD3_manuscript/CD3_slides/AAA318.CD3/AAA318.CD3.run1	255	0.7	0.06	0.7	0.06	-9.28543405311	-12.9351416123	2.44011205234	0.302316246094
109457.0	3226931.0	42183.0	23478.0	3226931.0	4000000.0	794.0	4.0	2.67	1.3	1.07	0.0699999999997	7.22	0.37	0.700000000001	0.0799999999999	10.65	0.369999999999	2.29	1.57	0.77	AAA318.CD3.X20.Y9.tile.tissue.png	248	1	2000	248	f39e28e3bbb1e3877d24a7a7f48015f7	0	0	0	0	0	0	0	0	0	0	0	0	0	/home/dhl_ec/bnelissen/Slides/CD3_manuscript/CD3_slides/AAA318.CD3/AAA318.CD3.run1	255	0.7	0.06	0.7	0.06	-9.08709799899	-12.8140707089	2.14565567984	0.471257912109
151382.0	3744500.0	58592.0	14532.0	3744500.0	4000000.0	1187.0	2.0	1.88	1.98	1.3	0.0699999999997	7.0	0.36	0.719999999999	0.0699999999997	10.49	0.39	2.26	1.55	1.05	AAA318.CD3.X21.Y10.tile.tissue.png	249	1	2000	249	a900b5821f22be9376a0c18acda0e2b3	0	0	0	0	0	0	0	0	0	0	0	0	0	/home/dhl_ec/bnelissen/Slides/CD3_manuscript/CD3_slides/AAA318.CD3/AAA318.CD3.run1	255	0.7	0.06	0.7	0.06	-9.32898776226	-12.704630102	1.96570894962	0.41875013623
111378.0	3623417.0	41958.0	19087.0	3623417.0	4000000.0	840.0	9.0	2.57	1.65	1.09	0.04	7.64	0.38	0.77	0.0799999999999	11.06	0.38	2.28	1.53	1.03	AAA318.CD3.X21.Y11.tile.tissue.png	250	1	2000	250	ba51f06a7293a5da75636a3e648d4c49	0	0	0	0	0	0	0	0	0	0	0	0	0	/home/dhl_ec/bnelissen/Slides/CD3_manuscript/CD3_slides/AAA318.CD3/AAA318.CD3.run1	255	0.7	0.06	0.7	0.06	-9.34209433521	-12.5727864014	2.0362739906	0.388161525391
303696.0	3246110.0	105423.0	19931.0	3246110.0	4000000.0	2298.0	6.0	2.64	1.33	1.12	0.0600000000004	7.28	0.39	0.77	0.0999999999995	12.92	0.400000000001	2.25	1.54	1.25	AAA318.CD3.X21.Y12.tile.tissue.png	251	1	2000	251	03ad7c3a8a0da8614b3b850cec8005cb	0	0	0	0	0	0	0	0	0	0	0	0	0	/home/dhl_ec/bnelissen/Slides/CD3_manuscript/CD3_slides/AAA318.CD3/AAA318.CD3.run1	255	0.7	0.06	0.7	0.06	-8.96021335586	-12.5208863017	1.53642554975	0.341777129883
227563.0	3640222.0	86035.0	18371.0	3640222.0	4000000.0	1914.0	5.0	2.13	1.58	1.07	0.0500000000002	6.91	0.37	0.73	0.0699999999997	10.94	0.37	2.1	1.43	0.62	AAA318.CD3.X21.Y13.tile.tissue.png	252	1	2000	252	94717392a66cf10a9cab981e25473a78	0	0	0	0	0	0	0	0	0	0	0	0	0	/home/dhl_ec/bnelissen/Slides/CD3_manuscript/CD3_slides/AAA318.CD3/AAA318.CD3.run1	255	0.7	0.06	0.7	0.06	-9.06839607305	-12.4138849487	1.33870144571	0.3103430625
57177.0	3145770.0	23711.0	20183.0	3145770.0	4000000.0	503.0	4.0	3.06	1.94	1.33	0.0500000000002	6.91	0.35	0.7	0.0900000000001	9.78	0.36	2.27	1.55	1.24	AAA318.CD3.X21.Y14.tile.tissue.png	253	1	2000	253	d8d4f911ab786d69ded6c83740928efc	0	0	0	0	0	0	0	0	0	0	0	0	0	/home/dhl_ec/bnelissen/Slides/CD3_manuscript/CD3_slides/AAA318.CD3/AAA318.CD3.run1	255	0.7	0.06	0.7	0.06	-8.83472839377	-12.2671699213	1.23587701682	0.252007083984
8618.0	1099690.0	3271.0	14696.0	1099690.0	4000000.0	64.0	7.0	2.16	1.29	1.09	0.0500000000002	6.41	0.36	0.709999999999	0.16	6.98	0.24	2.11	1.47	0.52	AAA318.CD3.X21.Y15.tile.tissue.png	254	1	2000	254	d85d51a643e4e75638b7c506db89239c	0	0	0	0	0	0	0	0	0	0	0	0	0	/home/dhl_ec/bnelissen/Slides/CD3_manuscript/CD3_slides/AAA318.CD3/AAA318.CD3.run1	255	0.7	0.06	0.7	0.06	-8.82628582847	-12.296934799	1.78236014899	0.167848355469
0.0	4766.0	0.0	446.0	4766.0	4000000.0	0.0	2.0	1.51	1.43	1.12	0.0500000000002	6.28	0.4	0.71	0.21	6.47	0.13	2.12	1.53	0.550000000001	AAA318.CD3.X21.Y16.tile.tissue.png	255	1	2000	255	c563701362aa48cd29e54c9600b3165b	0	0	0	0	0	0	0	0	0	0	0	0	0	/home/dhl_ec/bnelissen/Slides/CD3_manuscript/CD3_slides/AAA318.CD3/AAA318.CD3.run1	255	0.7	0.06	0.7	0.06	-6.22822642045	-12.616705892	1.69815930468	0.0671102919312
0.0	29747.0	0.0	1127.0	29747.0	4000000.0	0.0	3.0	1.87	1.23	1.16	0.0599999999995	6.95	0.38	0.77	0.23	6.73	0.13	2.0	1.44	0.719999999999	AAA318.CD3.X21.Y17.tile.tissue.png	256	1	2000	256	eb842dc2eb0e795fe100649dc3b20413	0	0	0	0	0	0	0	0	0	0	0	0	0	/home/dhl_ec/bnelissen/Slides/CD3_manuscript/CD3_slides/AAA318.CD3/AAA318.CD3.run1	255	0.7	0.06	0.7	0.06	-7.25850491854	-11.0437445266	0.838190187614	0.496543133545
0.0	1526.0	0.0	180.0	1526.0	4000000.0	0.0	1.0	1.23	1.26	1.07	0.0500000000002	5.99	0.39	1.09	0.2	5.32	0.13	1.93	1.44	0.52	AAA318.CD3.X21.Y18.tile.tissue.png	257	1	2000	257	ecf5b7d94407023595bb1b4db8d39aeb	0	0	0	0	0	0	0	0	0	0	0	0	0	/home/dhl_ec/bnelissen/Slides/CD3_manuscript/CD3_slides/AAA318.CD3/AAA318.CD3.run1	255	0.7	0.06	0.7	0.06	0.0	-12.3103434993	4.51510952091	1.62088241171
132.0	6456.0	56.0	534.0	6456.0	4000000.0	1.0	2.0	1.22	1.26	1.07	0.0599999999995	6.04	0.349999999999	0.82	0.2	6.38	0.2	2.06	1.55	0.530000000001	AAA318.CD3.X21.Y20.tile.tissue.png	258	1	2000	258	b07d761af27eb1cfe9fa80f182474411	0	0	0	0	0	0	0	0	0	0	0	0	0	/home/dhl_ec/bnelissen/Slides/CD3_manuscript/CD3_slides/AAA318.CD3/AAA318.CD3.run1	255	0.7	0.06	0.7	0.06	-9.32484850596	-12.5009425964	4.69125248557	2.94884827893
0.0	0.0	0.0	0.0	0.0	4000000.0	0.0	0.0	1.45	0.969999999999	1.13	0.0699999999997	5.81	0.29	0.86	0.219999999999	4.78	0.12	1.95	1.53	1.12	AAA318.CD3.X21.Y21.tile.tissue.png	259	1	2000	259	885b29519c49bb25ae8f7a1c31d8bc56	0	0	0	0	0	0	0	0	0	0	0	0	0	/home/dhl_ec/bnelissen/Slides/CD3_manuscript/CD3_slides/AAA318.CD3/AAA318.CD3.run1	255	1.0	0.06	1.0	0.06	0.0	0.0	0.0	4.552745
227.0	11675.0	92.0	971.0	11675.0	4000000.0	2.0	4.0	2.73	1.37	1.1	0.0500000000002	6.09	0.41	0.940000000001	0.21	6.18	0.2	1.96	1.43	0.57	AAA318.CD3.X21.Y4.tile.tissue.png	260	1	2000	260	50905532b8ba55f5511a1dab3d26272b	0	0	0	0	0	0	0	0	0	0	0	0	0	/home/dhl_ec/bnelissen/Slides/CD3_manuscript/CD3_slides/AAA318.CD3/AAA318.CD3.run1	255	0.7	0.06	0.7	0.06	-9.00404196121	-11.9441366365	4.84570156432	1.55131448999
0.0	4560.0	0.0	437.0	4560.0	4000000.0	0.0	2.0	1.47	2.21	1.09	0.0500000000002	6.11	0.349999999999	0.7	0.200000000001	5.77	0.13	1.93	1.43	0.51	AAA318.CD3.X21.Y5.tile.tissue.png	261	1	2000	261	24bb0f200ab706b5e366bf1c5b8c3238	0	0	0	0	0	0	0	0	0	0	0	0	0	/home/dhl_ec/bnelissen/Slides/CD3_manuscript/CD3_slides/AAA318.CD3/AAA318.CD3.run1	255	0.7	0.06	0.7	0.06	-6.9166957568	-12.2040194828	3.15908142076	0.119624364075
4740.0	342181.0	1768.0	8752.0	342181.0	4000000.0	34.0	12.0	1.34	1.82	1.15	0.0499999999993	6.3	0.38	0.72	0.21	6.59	0.21	2.1	1.44	0.52	AAA318.CD3.X21.Y6.tile.tissue.png	262	1	2000	262	1b3254a44ce00a85765183d80be00116	0	0	0	0	0	0	0	0	0	0	0	0	0	/home/dhl_ec/bnelissen/Slides/CD3_manuscript/CD3_slides/AAA318.CD3/AAA318.CD3.run1	255	0.7	0.06	0.7	0.06	-9.01119601175	-12.0409412051	2.5560980701	0.126138222656
20067.0	2109554.0	8092.0	10106.0	2109554.0	4000000.0	160.0	5.0	1.28	1.65	1.24	0.04	6.05	0.35	0.7	0.13	8.05	0.31	2.26	1.54	1.05	AAA318.CD3.X21.Y7.tile.tissue.png	263	1	2000	263	17925b4e2d3faedcbb04fa1a18a3b475	0	0	0	0	0	0	0	0	0	0	0	0	0	/home/dhl_ec/bnelissen/Slides/CD3_manuscript/CD3_slides/AAA318.CD3/AAA318.CD3.run1	255	0.7	0.06	0.7	0.06	-8.79515510253	-11.9162119327	1.34737427166	0.15990996875
71588.0	2832303.0	26246.0	17949.0	2832303.0	4000000.0	507.0	9.0	1.13	1.21	1.06	0.0600000000004	7.15	0.39	0.77	0.11	9.99	0.33	2.14	1.43	0.570000000001	AAA318.CD3.X21.Y8.tile.tissue.png	264	1	2000	264	9b60d0d0c3c67581edd349040d136892	0	0	0	0	0	0	0	0	0	0	0	0	0	/home/dhl_ec/bnelissen/Slides/CD3_manuscript/CD3_slides/AAA318.CD3/AAA318.CD3.run1	255	0.7	0.06	0.7	0.06	-8.83389013366	-12.0603203903	1.42549838262	0.239702078125
165294.0	2964380.0	63041.0	20540.0	2964380.0	4000000.0	1237.0	6.0	1.77	2.14	1.04	0.04	7.01	0.440000000001	0.9	0.0899999999992	10.97	0.38	2.29	1.55	0.579999999999	AAA318.CD3.X21.Y9.tile.tissue.png	265	1	2000	265	a099380f9886785f0213fd8e67add48b	0	0	0	0	0	0	0	0	0	0	0	0	0	/home/dhl_ec/bnelissen/Slides/CD3_manuscript/CD3_slides/AAA318.CD3/AAA318.CD3.run1	255	0.7	0.0627361983816	0.7	0.0627361983816	-9.20461713877	-12.3946122065	1.79648046769	0.307719496094
2499.0	65932.0	829.0	3776.0	65932.0	4000000.0	15.0	9.0	1.01	1.15	1.08	0.0400000000009	6.07	0.360000000001	0.69	0.21	7.15	0.21	2.16	1.54	0.570000000001	AAA318.CD3.X22.Y10.tile.tissue.png	266	1	2000	266	b6f12e92eccf6f117c7d463896fd9276	0	0	0	0	0	0	0	0	0	0	0	0	0	/home/dhl_ec/bnelissen/Slides/CD3_manuscript/CD3_slides/AAA318.CD3/AAA318.CD3.run1	255	0.7	0.06	0.7	0.06	-8.33427892392	-12.0350431157	1.15198752259	0.0529529257813
39185.0	464853.0	14031.0	11359.0	464853.0	4000000.0	266.0	13.0	1.36	1.31	1.09	0.0499999999993	6.61	0.39	0.730000000001	0.200000000001	6.99	0.22	2.09	1.5	0.530000000001	AAA318.CD3.X22.Y11.tile.tissue.png	267	1	2000	267	018e501b3d8d549f40e193c8515ca925	0	0	0	0	0	0	0	0	0	0	0	0	0	/home/dhl_ec/bnelissen/Slides/CD3_manuscript/CD3_slides/AAA318.CD3/AAA318.CD3.run1	255	0.7	0.06	0.7	0.06	-9.11628871547	-12.7428361273	2.19129256266	0.160642679688
73835.0	955590.0	27442.0	15889.0	955590.0	4000000.0	511.0	10.0	1.53	2.15	1.12	0.0500000000002	6.26	0.66	0.7	0.16	7.51	0.25	2.22	1.51	0.51	AAA318.CD3.X22.Y12.tile.tissue.png	268	1	2000	268	99d3b8dfd4ba110cc7f11c13fb89b776	0	0	0	0	0	0	0	0	0	0	0	0	0	/home/dhl_ec/bnelissen/Slides/CD3_manuscript/CD3_slides/AAA318.CD3/AAA318.CD3.run1	255	0.7	0.06	0.7	0.06	-9.12269929485	-12.5630743816	2.26407140755	0.229810847656
27124.0	490032.0	9561.0	15740.0	490032.0	4000000.0	180.0	16.0	1.33	1.89	1.25	0.0500000000002	6.23	0.35	0.69	0.179999999999	6.8	0.22	2.16	1.5	0.54	AAA318.CD3.X22.Y13.tile.tissue.png	269	1	2000	269	d8845eb3bbe67dcb1379f2b2f246db12	0	0	0	0	0	0	0	0	0	0	0	0	0	/home/dhl_ec/bnelissen/Slides/CD3_manuscript/CD3_slides/AAA318.CD3/AAA318.CD3.run1	255	0.7	0.06	0.7	0.06	-9.37808924989	-12.9122431174	2.2509667244	0.188737257812
3828.0	55628.0	1350.0	3224.0	55628.0	4000000.0	22.0	8.0	0.929999999999	1.21	1.07	0.0500000000002	6.99	0.39	0.76	0.22	7.08	0.22	2.17	1.54	1.08	AAA318.CD3.X22.Y14.tile.tissue.png	270	1	2000	270	67578777d1872193f27305bd952d416f	0	0	0	0	0	0	0	0	0	0	0	0	0	/home/dhl_ec/bnelissen/Slides/CD3_manuscript/CD3_slides/AAA318.CD3/AAA318.CD3.run1	255	0.7	0.06	0.7	0.06	-8.73276617406	-12.9285585793	1.95979047883	0.0888824863281
0.0	1465.0	0.0	172.0	1465.0	4000000.0	0.0	1.0	1.63	1.13	1.05	0.0499999999993	6.44	0.360000000001	0.75	0.23	6.18	0.14	2.06	1.55	0.53	AAA318.CD3.X22.Y15.tile.tissue.png	271	1	2000	271	c8ad7a552ce4e57a592652b509d73122	0	0	0	0	0	0	0	0	0	0	0	0	0	/home/dhl_ec/bnelissen/Slides/CD3_manuscript/CD3_slides/AAA318.CD3/AAA318.CD3.run1	255	0.7	0.06	0.7	0.06	0.0	-12.5722880441	1.74397664249	0.110196085693
0.0	11962.0	0.0	970.0	11962.0	4000000.0	0.0	4.0	0.969999999999	1.3	1.12	0.0499999999993	6.99	0.35	0.73	0.22	6.08	0.14	2.09	1.48	0.490000000001	AAA318.CD3.X22.Y16.tile.tissue.png	272	1	2000	272	bbc2add05038b50c4fded4bb4be9f221	0	0	0	0	0	0	0	0	0	0	0	0	0	/home/dhl_ec/bnelissen/Slides/CD3_manuscript/CD3_slides/AAA318.CD3/AAA318.CD3.run1	255	0.7	0.06	0.7	0.06	-8.76919996094	-12.5058638333	2.40988958822	0.0874535979004
0.0	4374.0	0.0	438.0	4374.0	4000000.0	0.0	2.0	0.990000000001	1.17	1.25	0.0500000000002	6.14	0.36	0.69	0.200000000001	5.85	0.13	1.95	1.46	0.56	AAA318.CD3.X22.Y17.tile.tissue.png	273	1	2000	273	0eaba7a6a92dfc5a6c306b91d7b701be	0	0	0	0	0	0	0	0	0	0	0	0	0	/home/dhl_ec/bnelissen/Slides/CD3_manuscript/CD3_slides/AAA318.CD3/AAA318.CD3.run1	255	0.7	0.06	0.7	0.06	-6.81724930304	-12.0537741984	2.52830624678	0.100555566223
0.0	2252.0	0.0	224.0	2252.0	4000000.0	0.0	1.0	0.9	1.12	1.09	0.0600000000004	6.14	0.35	0.71	0.200000000001	5.35	0.13	1.92	1.45	0.49	AAA318.CD3.X22.Y18.tile.tissue.png	274	1	2000	274	4204a9c9638f3836e0349ec74b087fa7	0	0	0	0	0	0	0	0	0	0	0	0	0	/home/dhl_ec/bnelissen/Slides/CD3_manuscript/CD3_slides/AAA318.CD3/AAA318.CD3.run1	255	0.7	0.06	0.7	0.06	0.0	-11.5049738032	4.8097056089	2.67911984085
8676.0	178024.0	3515.0	13031.0	178024.0	4000000.0	71.0	19.0	0.950000000001	1.16	1.08	0.0599999999995	6.47	0.36	0.74	0.2	6.51	0.21	2.16	1.48	0.549999999999	AAA318.CD3.X22.Y19.tile.tissue.png	275	1	2000	275	75a6677eada01a46019ff43a5abb4ec7	0	0	0	0	0	0	0	0	0	0	0	0	0	/home/dhl_ec/bnelissen/Slides/CD3_manuscript/CD3_slides/AAA318.CD3/AAA318.CD3.run1	255	0.7	0.06	0.7	0.06	-9.76025047081	-12.2744801836	4.21019475746	1.35085532031
10113.0	645141.0	4437.0	40925.0	645141.0	4000000.0	98.0	32.0	1.01	1.36	1.09	0.0500000000002	6.48	0.37	0.72	0.18	6.91	0.219999999999	2.24	1.49	0.75	AAA318.CD3.X22.Y20.tile.tissue.png	276	1	2000	276	b460cfe4eb9d8a1ec9d6dae704a089ef	0	0	0	0	0	0	0	0	0	0	0	0	0	/home/dhl_ec/bnelissen/Slides/CD3_manuscript/CD3_slides/AAA318.CD3/AAA318.CD3.run1	255	0.7	0.06	0.7	0.06	-9.85308802173	-12.2939381489	3.75821377715	0.385353265625
11238.0	839456.0	5406.0	17606.0	839456.0	4000000.0	124.0	7.0	2.04	1.25	1.09	0.0599999999995	6.49	0.36	0.73	0.17	7.01	0.24	2.14	1.48	0.54	AAA318.CD3.X22.Y21.tile.tissue.png	277	1	2000	277	19244d8e8c5ed6c5a4ed68e0fdd5d0fd	0	0	0	0	0	0	0	0	0	0	0	0	0	/home/dhl_ec/bnelissen/Slides/CD3_manuscript/CD3_slides/AAA318.CD3/AAA318.CD3.run1	255	0.7	0.06	0.7	0.06	-9.99104786575	-12.165257192	5.2688204449	0.866353859375
0.0	0.0	0.0	0.0	0.0	4000000.0	0.0	0.0	0.85	0.969999999999	1.13	0.0500000000002	5.84	0.28	0.83	0.21	4.35	0.12	1.94	1.48	0.46	AAA318.CD3.X22.Y22.tile.tissue.png	278	1	2000	278	0bc44adf181d824ae1b3ef06d0063127	0	0	0	0	0	0	0	0	0	0	0	0	0	/home/dhl_ec/bnelissen/Slides/CD3_manuscript/CD3_slides/AAA318.CD3/AAA318.CD3.run1	255	1.0	0.06	1.0	0.06	0.0	-11.9647641978	0.0	5.51686247066
1229.0	29077.0	485.0	2320.0	29077.0	4000000.0	12.0	5.0	0.959999999999	1.15	1.04	0.0599999999995	6.07	0.34	0.74	0.2	6.24	0.19	2.0	1.44	0.51	AAA318.CD3.X22.Y4.tile.tissue.png	279	1	2000	279	6b00324cefdf424788a2896baea04bea	0	0	0	0	0	0	0	0	0	0	0	0	0	/home/dhl_ec/bnelissen/Slides/CD3_manuscript/CD3_slides/AAA318.CD3/AAA318.CD3.run1	255	0.7	0.06	0.7	0.06	-9.87045178904	-12.2952352642	6.16809633248	2.20054458765
0.0	1592.0	0.0	186.0	1592.0	4000000.0	0.0	1.0	1.0	1.14	1.04	0.0500000000002	6.04	0.349999999999	0.700000000001	0.190000000001	5.34	0.12	1.96	1.44	0.52	AAA318.CD3.X22.Y5.tile.tissue.png	280	1	2000	280	f4b46f01a740f58305805de3e608088a	0	0	0	0	0	0	0	0	0	0	0	0	0	/home/dhl_ec/bnelissen/Slides/CD3_manuscript/CD3_slides/AAA318.CD3/AAA318.CD3.run1	255	0.7	0.06	0.7	0.06	0.0	-11.9027449785	5.12214821667	0.12928263887
323.0	14477.0	93.0	1299.0	14477.0	4000000.0	1.0	2.0	0.95	1.27	1.04	0.04	6.1	0.35	0.72	0.2	6.31	0.21	2.01	1.49	0.49	AAA318.CD3.X22.Y6.tile.tissue.png	281	1	2000	281	e53cd5de38ca09b571ebf009e706c871	0	0	0	0	0	0	0	0	0	0	0	0	0	/home/dhl_ec/bnelissen/Slides/CD3_manuscript/CD3_slides/AAA318.CD3/AAA318.CD3.run1	255	0.7	0.06	0.7	0.06	-9.32832507472	-12.3013807003	3.71538036203	0.0971198347168
0.0	0.0	0.0	0.0	0.0	4000000.0	0.0	0.0	1.51	1.16	1.11	0.04	5.81	0.28	0.710000000001	0.21	4.52	0.12	1.94	1.48	0.570000000001	AAA318.CD3.X22.Y7.tile.tissue.png	282	1	2000	282	6f635564225704724b5ac1f064035fa6	0	0	0	0	0	0	0	0	0	0	0	0	0	/home/dhl_ec/bnelissen/Slides/CD3_manuscript/CD3_slides/AAA318.CD3/AAA318.CD3.run1	255	1.0	0.06	1.0	0.06	0.0	-11.9979587026	0.0	0.0733928716431
6089.0	57661.0	2127.0	1602.0	57661.0	4000000.0	41.0	2.0	1.27	1.13	1.13	0.04	6.31	0.36	0.709999999999	0.21	6.45	0.21	2.04	1.47	0.51	AAA318.CD3.X22.Y8.tile.tissue.png	283	1	2000	283	d44f93aad0c8980c36c3196ae3249107	0	0	0	0	0	0	0	0	0	0	0	0	0	/home/dhl_ec/bnelissen/Slides/CD3_manuscript/CD3_slides/AAA318.CD3/AAA318.CD3.run1	255	0.7	0.06	0.7	0.06	-9.11059251294	-12.756362364	3.0430258267	0.0696027880859
4199.0	45020.0	1361.0	2812.0	45020.0	4000000.0	27.0	7.0	0.97	1.12	1.08	0.04	6.26	0.36	0.719999999999	0.2	6.38	0.21	2.05	1.48	0.54	AAA318.CD3.X22.Y9.tile.tissue.png	284	1	2000	284	418e0b9de34ace406efbcd9d34d3adaa	0	0	0	0	0	0	0	0	0	0	0	0	0	/home/dhl_ec/bnelissen/Slides/CD3_manuscript/CD3_slides/AAA318.CD3/AAA318.CD3.run1	255	0.7	0.06	0.7	0.06	-9.37602603521	-12.8081083458	2.20577051899	0.0591421835938
0.0	6826.0	0.0	648.0	6826.0	4000000.0	0.0	3.0	0.98	1.14	1.06	0.0500000000002	6.12	0.360000000001	0.69	0.2	6.0	0.13	2.0	1.48	0.54	AAA318.CD3.X23.Y10.tile.tissue.png	285	1	2000	285	079060091a25cc6af0bf28ff544e1add	0	0	0	0	0	0	0	0	0	0	0	0	0	/home/dhl_ec/bnelissen/Slides/CD3_manuscript/CD3_slides/AAA318.CD3/AAA318.CD3.run1	255	0.7	0.06	0.7	0.06	-8.77768496992	-12.7600521987	2.87256695732	0.0556308356934
0.0	0.0	0.0	0.0	0.0	4000000.0	0.0	0.0	0.97	1.15	1.05	0.0500000000002	5.8	0.28	0.679999999999	0.2	4.27	0.11	1.89	1.43	0.51	AAA318.CD3.X23.Y11.tile.tissue.png	286	1	2000	286	1e0d0af050d1c510e9ba94c5b15acb1b	0	0	0	0	0	0	0	0	0	0	0	0	0	/home/dhl_ec/bnelissen/Slides/CD3_manuscript/CD3_slides/AAA318.CD3/AAA318.CD3.run1	255	1.0	0.06	1.0	0.06	0.0	-11.741508604	0.0	0.0750604861145
0.0	6041.0	0.0	496.0	6041.0	4000000.0	0.0	2.0	0.98	1.14	1.06	0.04	6.32	0.38	0.72	0.209999999999	5.63	0.139999999999	1.99	1.49	0.51	AAA318.CD3.X23.Y12.tile.tissue.png	287	1	2000	287	94aa8e85c3a6620db564124d3a0cb03b	0	0	0	0	0	0	0	0	0	0	0	0	0	/home/dhl_ec/bnelissen/Slides/CD3_manuscript/CD3_slides/AAA318.CD3/AAA318.CD3.run1	255	0.7	0.06	0.7	0.06	0.0	-12.5669227763	2.58475870613	0.0700091976318
0.0	1276.0	0.0	162.0	1276.0	4000000.0	0.0	1.0	0.97	1.16	1.05	0.04	6.32	0.36	0.73	0.2	5.67	0.129999999999	1.99	1.48	0.509999999999	AAA318.CD3.X23.Y13.tile.tissue.png	288	1	2000	288	ee18f7f146c899f750234d7947978664	0	0	0	0	0	0	0	0	0	0	0	0	0	/home/dhl_ec/bnelissen/Slides/CD3_manuscript/CD3_slides/AAA318.CD3/AAA318.CD3.run1	255	0.7	0.06	0.7	0.06	0.0	-12.0924910155	1.31290926081	0.076118360199
0.0	23373.0	0.0	950.0	23373.0	4000000.0	0.0	2.0	0.99	1.15	1.07	0.0500000000002	6.36	0.36	0.72	0.2	5.69	0.13	2.09	1.48	0.56	AAA318.CD3.X23.Y14.tile.tissue.png	289	1	2000	289	a5b7f974a665319bd2eb3850a4da340b	0	0	0	0	0	0	0	0	0	0	0	0	0	/home/dhl_ec/bnelissen/Slides/CD3_manuscript/CD3_slides/AAA318.CD3/AAA318.CD3.run1	255	0.7	0.06	0.7	0.06	0.0	-12.2516308863	0.672845211689	0.0705870209961
183.0	21645.0	79.0	1461.0	21645.0	4000000.0	2.0	5.0	0.98	1.12	1.09	0.0500000000002	6.38	0.360000000001	0.719999999999	0.2	6.57	0.21	2.03	1.49	0.51	AAA318.CD3.X23.Y15.tile.tissue.png	290	1	2000	290	c4ee5f7bae5b9ac6a543b423f05070df	0	0	0	0	0	0	0	0	0	0	0	0	0	/home/dhl_ec/bnelissen/Slides/CD3_manuscript/CD3_slides/AAA318.CD3/AAA318.CD3.run1	255	0.7	0.06	0.7	0.06	-8.0635418307	-11.6246709301	1.07642657767	0.122691298462
431.0	38172.0	174.0	2520.0	38172.0	4000000.0	3.0	5.0	0.95	1.27	1.11	0.0500000000002	6.14	0.360000000001	0.69	0.2	6.21	0.2	1.98	1.44	0.97	AAA318.CD3.X23.Y16.tile.tissue.png	291	1	2000	291	db652addd53578bfe73345a866e400b0	0	0	0	0	0	0	0	0	0	0	0	0	0	/home/dhl_ec/bnelissen/Slides/CD3_manuscript/CD3_slides/AAA318.CD3/AAA318.CD3.run1	255	0.7	0.06	0.7	0.06	-9.59070307164	-12.4164923464	2.23920702323	0.133879215332
14964.0	257405.0	5196.0	17329.0	257405.0	4000000.0	95.0	22.0	2.06	2.19	1.04	0.04	6.12	0.400000000001	0.73	0.2	6.45	0.21	2.41	1.44	0.570000000001	AAA318.CD3.X23.Y17.tile.tissue.png	292	1	2000	292	82f916dd23343d4a37f56ad5cead5f57	0	0	0	0	0	0	0	0	0	0	0	0	0	/home/dhl_ec/bnelissen/Slides/CD3_manuscript/CD3_slides/AAA318.CD3/AAA318.CD3.run1	255	0.7	0.06	0.7	0.06	-9.6302259217	-12.7063639487	3.84980335964	0.1700600625
32285.0	1166656.0	12128.0	56797.0	1166656.0	4000000.0	231.0	33.0	1.3	1.85	1.07	0.0500000000002	6.48	0.37	0.7	0.160000000001	7.3	0.24	2.2	1.45	0.76	AAA318.CD3.X23.Y18.tile.tissue.png	293	1	2000	293	9f36d1d510cd4a64ff1fa793f1a0d5fc	0	0	0	0	0	0	0	0	0	0	0	0	0	/home/dhl_ec/bnelissen/Slides/CD3_manuscript/CD3_slides/AAA318.CD3/AAA318.CD3.run1	255	0.7	0.06	0.7	0.06	-9.71619485748	-12.7184846634	3.48762344797	0.40280746875
24071.0	1592025.0	10479.0	71418.0	1592025.0	4000000.0	210.0	38.0	1.6	1.91	1.15	0.0500000000002	6.53	0.38	0.69	0.14	7.51	0.27	2.26	1.47	0.54	AAA318.CD3.X23.Y19.tile.tissue.png	294	1	2000	294	7e91b350799d935df6e8d03b804def67	0	0	0	0	0	0	0	0	0	0	0	0	0	/home/dhl_ec/bnelissen/Slides/CD3_manuscript/CD3_slides/AAA318.CD3/AAA318.CD3.run1	255	0.7	0.06	0.7	0.06	-9.54130856854	-12.3407159971	3.11170777209	0.383311515625
21618.0	1443346.0	9104.0	74633.0	1443346.0	4000000.0	173.0	28.0	1.62	2.97	1.44	0.0500000000002	6.54	0.39	0.71	0.150000000001	7.49	0.26	2.31	1.48	0.73	AAA318.CD3.X23.Y20.tile.tissue.png	295	1	2000	295	74fac1252258ddf2b5e95542df917e72	0	0	0	0	0	0	0	0	0	0	0	0	0	/home/dhl_ec/bnelissen/Slides/CD3_manuscript/CD3_slides/AAA318.CD3/AAA318.CD3.run1	255	0.7	0.06	0.7	0.06	-9.94799787673	-12.5358704768	3.64479539001	0.406688375
123356.0	2923933.0	45847.0	33249.0	2923933.0	4000000.0	915.0	15.0	2.32	2.36	1.17	0.0500000000002	6.75	0.61	0.72	0.1	10.06	0.33	2.16	1.44	0.549999999999	AAA318.CD3.X23.Y21.tile.tissue.png	296	1	2000	296	59d72eec708fc1f53517179536b6dedb	0	0	0	0	0	0	0	0	0	0	0	0	0	/home/dhl_ec/bnelissen/Slides/CD3_manuscript/CD3_slides/AAA318.CD3/AAA318.CD3.run1	255	0.7	0.06	0.7	0.06	-10.326933294	-12.6780968295	5.01496938065	0.9009949375
7613.0	169007.0	3087.0	5929.0	169007.0	4000000.0	67.0	8.0	1.53	1.67	1.13	0.0500000000002	7.48	0.349999999999	0.74	0.190000000001	6.35	0.21	2.0	1.44	0.5	AAA318.CD3.X23.Y22.tile.tissue.png	297	1	2000	297	46eb5e6ab05953ba5273a32987309ebe	0	0	0	0	0	0	0	0	0	0	0	0	0	/home/dhl_ec/bnelissen/Slides/CD3_manuscript/CD3_slides/AAA318.CD3/AAA318.CD3.run1	255	0.7	0.06	0.7	0.06	-9.5762478148	-12.0260806965	5.50826059731	2.13582012305
3669.0	84562.0	1349.0	4397.0	84562.0	4000000.0	24.0	8.0	1.39	1.52	1.06	0.0600000000004	6.05	0.64	0.81	0.2	6.26	0.200000000001	2.0	1.43	0.64	AAA318.CD3.X23.Y4.tile.tissue.png	298	1	2000	298	2b80cffa48c388e470636a1ca74d9a91	0	0	0	0	0	0	0	0	0	0	0	0	0	/home/dhl_ec/bnelissen/Slides/CD3_manuscript/CD3_slides/AAA318.CD3/AAA318.CD3.run1	255	0.7	0.06	0.7	0.06	-10.053382933	-12.92932084	4.52321881854	1.38697920703
0.0	0.0	0.0	0.0	0.0	4000000.0	0.0	0.0	1.71	1.32	1.14	0.0600000000004	6.08	0.28	0.8	0.22	4.26	0.12	1.9	1.45	0.49	AAA318.CD3.X23.Y5.tile.tissue.png	299	1	2000	299	2e67d5bf33b6f80c6dcd0ec10e9f90de	0	0	0	0	0	0	0	0	0	0	0	0	0	/home/dhl_ec/bnelissen/Slides/CD3_manuscript/CD3_slides/AAA318.CD3/AAA318.CD3.run1	255	1.0	0.06	1.0	0.06	0.0	-11.8544869282	0.0	6.77359163578
0.0	0.0	0.0	0.0	0.0	4000000.0	0.0	0.0	1.19	1.21	1.09	0.0500000000002	5.77	0.29	0.8	0.200000000001	4.26	0.12	1.91	1.43	0.5	AAA318.CD3.X23.Y6.tile.tissue.png	300	1	2000	300	50de88fdd2f1589d4f1a6c175099c58e	0	0	0	0	0	0	0	0	0	0	0	0	0	/home/dhl_ec/bnelissen/Slides/CD3_manuscript/CD3_slides/AAA318.CD3/AAA318.CD3.run1	255	1.0	0.06	1.0	0.06	0.0	-11.5288119065	0.0	8.00124486119
0.0	0.0	0.0	0.0	0.0	4000000.0	0.0	0.0	1.53	1.37	1.1	0.0500000000002	5.66	0.280000000001	0.71	0.2	4.22	0.12	1.89	1.44	0.51	AAA318.CD3.X23.Y7.tile.tissue.png	301	1	2000	301	7a321a4a673e6d0b71469842043b2a7e	0	0	0	0	0	0	0	0	0	0	0	0	0	/home/dhl_ec/bnelissen/Slides/CD3_manuscript/CD3_slides/AAA318.CD3/AAA318.CD3.run1	255	1.0	0.06	1.0	0.06	0.0	-10.350373857	0.0	4.11576276842
0.0	7825.0	0.0	560.0	7825.0	4000000.0	0.0	1.0	1.24	1.59	1.12	0.0400000000009	6.02	0.349999999999	0.690000000001	0.200000000001	5.33	0.13	1.93	1.42	0.530000000001	AAA318.CD3.X23.Y8.tile.tissue.png	302	1	2000	302	33cd9edda318b7a7214dee12a1d3cbfb	0	0	0	0	0	0	0	0	0	0	0	0	0	/home/dhl_ec/bnelissen/Slides/CD3_manuscript/CD3_slides/AAA318.CD3/AAA318.CD3.run1	255	0.7	0.06	0.7	0.06	0.0	-12.1891258748	1.09143507887	0.0689709403687
51.0	4876.0	36.0	444.0	4876.0	4000000.0	1.0	2.0	1.34	1.52	1.26	0.04	6.08	0.36	0.709999999999	0.2	6.14	0.200000000001	1.94	1.44	0.62	AAA318.CD3.X23.Y9.tile.tissue.png	303	1	2000	303	3e4d50b589d84c008699b19186daec8b	0	0	0	0	0	0	0	0	0	0	0	0	0	/home/dhl_ec/bnelissen/Slides/CD3_manuscript/CD3_slides/AAA318.CD3/AAA318.CD3.run1	255	0.7	0.06	0.7	0.06	-8.79478414925	-12.2984741836	1.90732823187	0.0589129671631
0.0	4172.0	0.0	286.0	4172.0	4000000.0	0.0	1.0	1.44	1.62	1.15	0.0500000000002	6.02	0.34	0.7	0.21	5.32	0.13	1.96	1.44	0.559999999999	AAA318.CD3.X24.Y10.tile.tissue.png	304	1	2000	304	a843176c69d44868f9094e564f5181e6	0	0	0	0	0	0	0	0	0	0	0	0	0	/home/dhl_ec/bnelissen/Slides/CD3_manuscript/CD3_slides/AAA318.CD3/AAA318.CD3.run1	255	0.7	0.06	0.7	0.06	0.0	-12.7349344554	2.70072432287	0.0603414038086
0.0	0.0	0.0	0.0	0.0	4000000.0	0.0	0.0	1.31	1.41	1.05	0.04	5.64	0.410000000001	0.819999999999	0.2	4.22	0.12	1.88	1.43	0.509999999999	AAA318.CD3.X24.Y11.tile.tissue.png	305	1	2000	305	7f5571fbbca1ac9c54c58a888f0130fa	0	0	0	0	0	0	0	0	0	0	0	0	0	/home/dhl_ec/bnelissen/Slides/CD3_manuscript/CD3_slides/AAA318.CD3/AAA318.CD3.run1	255	1.0	0.06	1.0	0.06	0.0	-12.2895586272	0.0	0.0782013107147
0.0	1622.0	0.0	186.0	1622.0	4000000.0	0.0	1.0	1.27	1.65	1.04	0.04	5.97	0.349999999999	0.7	0.209999999999	5.31	0.13	1.93	1.43	0.79	AAA318.CD3.X24.Y12.tile.tissue.png	306	1	2000	306	55144d9252fedb0a6b31eed0b8c4eb52	0	0	0	0	0	0	0	0	0	0	0	0	0	/home/dhl_ec/bnelissen/Slides/CD3_manuscript/CD3_slides/AAA318.CD3/AAA318.CD3.run1	255	0.7	0.06	0.7	0.06	0.0	-12.095067958	1.18858794602	0.0854413168869
0.0	51595.0	0.0	2594.0	51595.0	4000000.0	0.0	5.0	1.35	1.67	1.05	0.04	6.01	0.349999999999	0.7	0.2	5.32	0.129999999999	1.98	1.5	0.559999999999	AAA318.CD3.X24.Y13.tile.tissue.png	307	1	2000	307	6a874248fdcf680727aebc77416d255b	0	0	0	0	0	0	0	0	0	0	0	0	0	/home/dhl_ec/bnelissen/Slides/CD3_manuscript/CD3_slides/AAA318.CD3/AAA318.CD3.run1	255	0.7	0.06	0.7	0.06	0.0	-11.5744577843	0.169473085903	0.139709672485
0.0	81349.0	0.0	2990.0	81349.0	4000000.0	0.0	5.0	1.28	1.57	1.15	0.04	6.06	0.349999999999	0.73	0.2	5.31	0.13	1.99	1.43	0.53	AAA318.CD3.X24.Y14.tile.tissue.png	308	1	2000	308	38e9029c9c747bfb7db2075d59d0f571	0	0	0	0	0	0	0	0	0	0	0	0	0	/home/dhl_ec/bnelissen/Slides/CD3_manuscript/CD3_slides/AAA318.CD3/AAA318.CD3.run1	255	0.7	0.06	0.7	0.06	0.0	-11.5226579132	0.276095775417	0.12868060675
5137.0	97117.0	2083.0	3758.0	97117.0	4000000.0	40.0	3.0	1.25	2.01	1.49	0.0500000000002	6.03	0.36	0.69	0.209999999999	6.24	0.2	1.98	1.43	0.54	AAA318.CD3.X24.Y15.tile.tissue.png	309	1	2000	309	72571dbc19a515dd83e0499b862c17ef	0	0	0	0	0	0	0	0	0	0	0	0	0	/home/dhl_ec/bnelissen/Slides/CD3_manuscript/CD3_slides/AAA318.CD3/AAA318.CD3.run1	255	0.7	0.06	0.7	0.06	-9.31572677029	-12.2601410191	4.40576229272	0.128178256836
20041.0	755882.0	8007.0	37760.0	755882.0	4000000.0	152.0	22.0	1.5	1.86	1.45	0.04	6.3	0.37	0.69	0.18	6.78	0.23	2.17	1.44	0.660000000001	AAA318.CD3.X24.Y16.tile.tissue.png	310	1	2000	310	1fdb24b24458adbf365eb9bc273ae8d5	0	0	0	0	0	0	0	0	0	0	0	0	0	/home/dhl_ec/bnelissen/Slides/CD3_manuscript/CD3_slides/AAA318.CD3/AAA318.CD3.run1	255	0.7	0.06	0.7	0.06	-9.76647094879	-12.5385485108	3.20382111194	0.279083054687
26138.0	1512379.0	11138.0	67973.0	1512379.0	4000000.0	235.0	49.0	1.89	2.11	1.16	0.04	6.52	0.38	0.69	0.139999999999	7.38	0.26	2.24	1.43	0.76	AAA318.CD3.X24.Y17.tile.tissue.png	311	1	2000	311	5551d7cdc514d82e8aa1e3f4dd7095af	0	0	0	0	0	0	0	0	0	0	0	0	0	/home/dhl_ec/bnelissen/Slides/CD3_manuscript/CD3_slides/AAA318.CD3/AAA318.CD3.run1	255	0.7	0.06	0.7	0.06	-9.63995632364	-12.5365482283	3.21925962841	0.42534946875
17116.0	1728615.0	7929.0	61745.0	1728615.0	4000000.0	171.0	25.0	1.66	1.74	1.12	0.0499999999993	6.37	0.37	0.7	0.13	7.45	0.259999999999	2.22	1.44	0.65	AAA318.CD3.X24.Y18.tile.tissue.png	312	1	2000	312	1b1de74778b83963bad91f7bf785e8a2	0	0	0	0	0	0	0	0	0	0	0	0	0	/home/dhl_ec/bnelissen/Slides/CD3_manuscript/CD3_slides/AAA318.CD3/AAA318.CD3.run1	255	0.7	0.06	0.7	0.06	-9.64118913983	-12.9361963945	3.36222540141	0.369336078125
101609.0	3312845.0	39856.0	28604.0	3312845.0	4000000.0	834.0	2.0	1.62	2.07	1.44	0.04	6.63	0.39	0.74	0.0799999999999	9.39	0.349999999999	2.15	1.43	0.62	AAA318.CD3.X24.Y19.tile.tissue.png	313	1	2000	313	7780b397d36aa89cd4912ad4a71c6989	0	0	0	0	0	0	0	0	0	0	0	0	0	/home/dhl_ec/bnelissen/Slides/CD3_manuscript/CD3_slides/AAA318.CD3/AAA318.CD3.run1	255	0.7	0.06	0.7	0.06	-9.78292675035	-12.998607561	3.99946092868	0.501507109375
267183.0	3536162.0	98478.0	23454.0	3536162.0	4000000.0	1980.0	4.0	2.18	2.18	1.14	0.04	6.77	0.61	0.73	0.0799999999999	10.85	0.38	2.11	1.43	0.78	AAA318.CD3.X24.Y20.tile.tissue.png	314	1	2000	314	7f2c114772ed672282860c8054b44682	0	0	0	0	0	0	0	0	0	0	0	0	0	/home/dhl_ec/bnelissen/Slides/CD3_manuscript/CD3_slides/AAA318.CD3/AAA318.CD3.run1	255	0.7	0.06	0.7	0.06	-9.818392685	-12.4824700235	4.77649031076	0.6059486875
116766.0	1898950.0	43213.0	15456.0	1898950.0	4000000.0	862.0	7.0	2.22	1.95	1.18	0.0499999999993	6.7	0.55	0.790000000001	0.13	8.66	0.29	2.11	1.44	0.54	AAA318.CD3.X24.Y21.tile.tissue.png	315	1	2000	315	c09aba8f05280178040d8ecb2fe09899	0	0	0	0	0	0	0	0	0	0	0	0	0	/home/dhl_ec/bnelissen/Slides/CD3_manuscript/CD3_slides/AAA318.CD3/AAA318.CD3.run1	255	0.7	0.06	0.7	0.06	-9.9707019832	-12.1765144117	5.44096498564	0.501896015625
374.0	11067.0	133.0	1026.0	11067.0	4000000.0	2.0	4.0	1.96	2.2	1.11	0.0599999999995	6.0	0.360000000001	0.790000000001	0.2	6.21	0.2	1.95	1.43	1.08	AAA318.CD3.X24.Y22.tile.tissue.png	316	1	2000	316	27a276b24b4935ceb0ae194d19f59102	0	0	0	0	0	0	0	0	0	0	0	0	0	/home/dhl_ec/bnelissen/Slides/CD3_manuscript/CD3_slides/AAA318.CD3/AAA318.CD3.run1	255	0.7	0.06	0.7	0.06	-9.67279550087	-11.7228358082	3.70211188511	2.10972381177
0.0	0.0	0.0	0.0	0.0	4000000.0	0.0	0.0	2.32	1.19	1.13	0.0500000000002	5.69	0.28	0.82	0.2	4.22	0.12	1.87	1.43	1.18	AAA318.CD3.X24.Y7.tile.tissue.png	317	1	2000	317	32b40b136ba01a8037b3c7eeaa3faba0	0	0	0	0	0	0	0	0	0	0	0	0	0	/home/dhl_ec/bnelissen/Slides/CD3_manuscript/CD3_slides/AAA318.CD3/AAA318.CD3.run1	255	1.0	0.06	1.0	0.06	0.0	-11.2787215508	0.0	3.27547927687
0.0	0.0	0.0	0.0	0.0	4000000.0	0.0	0.0	1.27	1.69	1.12	0.0499999999993	5.66	0.3	0.75	0.2	4.22	0.11	1.87	1.43	0.48	AAA318.CD3.X24.Y8.tile.tissue.png	318	1	2000	318	9ccf58715053e118da0d98aba87defaf	0	0	0	0	0	0	0	0	0	0	0	0	0	/home/dhl_ec/bnelissen/Slides/CD3_manuscript/CD3_slides/AAA318.CD3/AAA318.CD3.run1	255	1.0	0.06	1.0	0.06	0.0	-10.3693320348	0.0	1.31676935132
65.0	75644.0	42.0	2988.0	75644.0	4000000.0	1.0	5.0	1.55	2.13	1.08	0.04	5.99	0.549999999999	0.77	0.19	6.2	0.2	1.97	1.43	0.62	AAA318.CD3.X24.Y9.tile.tissue.png	319	1	2000	319	a56042700f32de08b29a6ecbdc5c29a0	0	0	0	0	0	0	0	0	0	0	0	0	0	/home/dhl_ec/bnelissen/Slides/CD3_manuscript/CD3_slides/AAA318.CD3/AAA318.CD3.run1	255	0.7	0.06	0.7	0.06	-8.39824776076	-11.4569012219	0.425361064732	0.096016684082
0.0	13036.0	0.0	932.0	13036.0	4000000.0	0.0	3.0	2.02	1.69	1.34	0.0499999999993	6.05	0.35	0.690000000001	0.2	5.78	0.13	1.95	1.43	0.5	AAA318.CD3.X25.Y10.tile.tissue.png	320	1	2000	320	bd7aeee9d0984ddbba1f622b81cce6cb	0	0	0	0	0	0	0	0	0	0	0	0	0	/home/dhl_ec/bnelissen/Slides/CD3_manuscript/CD3_slides/AAA318.CD3/AAA318.CD3.run1	255	0.7	0.06	0.7	0.06	-8.33207600123	-12.6314297837	1.63949496725	0.0638730426025
0.0	0.0	0.0	0.0	0.0	4000000.0	0.0	0.0	1.63	1.53	1.26	0.0500000000002	5.61	0.28	0.76	0.200000000001	4.22	0.11	1.89	1.43	0.570000000001	AAA318.CD3.X25.Y11.tile.tissue.png	321	1	2000	321	0ccf9a67629f1479822b1333688594c8	0	0	0	0	0	0	0	0	0	0	0	0	0	/home/dhl_ec/bnelissen/Slides/CD3_manuscript/CD3_slides/AAA318.CD3/AAA318.CD3.run1	255	1.0	0.06	1.0	0.06	0.0	-12.2098288435	0.0	0.0830414835205
2563.0	76487.0	961.0	3484.0	76487.0	4000000.0	18.0	4.0	1.45	1.56	1.14	0.04	5.99	0.35	0.69	0.2	6.21	0.2	2.01	1.43	0.530000000001	AAA318.CD3.X25.Y12.tile.tissue.png	322	1	2000	322	dcfdededc415cd7eb757db257c4f749b	0	0	0	0	0	0	0	0	0	0	0	0	0	/home/dhl_ec/bnelissen/Slides/CD3_manuscript/CD3_slides/AAA318.CD3/AAA318.CD3.run1	255	0.7	0.06	0.7	0.06	-9.08411924414	-12.4411624851	4.03922228669	0.0904771572266
4154.0	184108.0	1574.0	11054.0	184108.0	4000000.0	32.0	10.0	1.3	1.45	1.11	0.0500000000002	6.07	0.65	0.69	0.190000000001	6.3	0.2	2.1	1.45	0.51	AAA318.CD3.X25.Y13.tile.tissue.png	323	1	2000	323	41ab0b03e90d8af78c0f237c7c40c126	0	0	0	0	0	0	0	0	0	0	0	0	0	/home/dhl_ec/bnelissen/Slides/CD3_manuscript/CD3_slides/AAA318.CD3/AAA318.CD3.run1	255	0.7	0.06	0.7	0.06	-9.58762829365	-12.3809967596	2.86705005725	0.107523482422
10085.0	398050.0	4190.0	11169.0	398050.0	4000000.0	82.0	2.0	1.59	1.42	1.07	0.04	6.29	0.35	0.69	0.179999999999	6.47	0.209999999999	2.12	1.43	0.51	AAA318.CD3.X25.Y14.tile.tissue.png	324	1	2000	324	f9a765b7b358707ff7b0d906715e1758	0	0	0	0	0	0	0	0	0	0	0	0	0	/home/dhl_ec/bnelissen/Slides/CD3_manuscript/CD3_slides/AAA318.CD3/AAA318.CD3.run1	255	0.7	0.06	0.7	0.06	-8.9916638677	-12.5867562761	2.90065335633	0.133096851563
17239.0	757633.0	7025.0	32596.0	757633.0	4000000.0	140.0	20.0	1.58	1.84	1.22	0.04	6.23	0.66	0.700000000001	0.17	6.78	0.23	2.16	1.44	0.52	AAA318.CD3.X25.Y15.tile.tissue.png	325	1	2000	325	112adee5fc5d5ebc6b8f471b6bdfce77	0	0	0	0	0	0	0	0	0	0	0	0	0	/home/dhl_ec/bnelissen/Slides/CD3_manuscript/CD3_slides/AAA318.CD3/AAA318.CD3.run1	255	0.7	0.06	0.7	0.06	-9.32571286081	-12.6237037958	3.4199790717	0.268647171875
24317.0	1741846.0	10989.0	69792.0	1741846.0	4000000.0	239.0	36.0	1.59	2.14	1.04	0.04	6.54	0.55	0.799999999999	0.13	7.63	0.27	2.31	1.44	0.590000000001	AAA318.CD3.X25.Y16.tile.tissue.png	326	1	2000	326	a5805c1ff1dde35d1b288d8066b36370	0	0	0	0	0	0	0	0	0	0	0	0	0	/home/dhl_ec/bnelissen/Slides/CD3_manuscript/CD3_slides/AAA318.CD3/AAA318.CD3.run1	255	0.7	0.06	0.7	0.06	-9.30418539687	-12.7594689276	3.21735403471	0.499418484375
36962.0	2540450.0	15616.0	49506.0	2540450.0	4000000.0	326.0	14.0	1.59	1.77	1.14	0.04	6.47	0.380000000001	0.690000000001	0.110000000001	8.22	0.299999999999	2.2	1.44	0.6	AAA318.CD3.X25.Y17.tile.tissue.png	327	1	2000	327	39721a24dee69cae06d8dcdffa4e1814	0	0	0	0	0	0	0	0	0	0	0	0	0	/home/dhl_ec/bnelissen/Slides/CD3_manuscript/CD3_slides/AAA318.CD3/AAA318.CD3.run1	255	0.7	0.06	0.7	0.06	-9.25094302101	-13.0878031958	2.97112861508	0.40111121875
114737.0	2951201.0	44601.0	36824.0	2951201.0	4000000.0	1000.0	11.0	1.77	1.73	1.11	0.0499999999993	6.58	0.360000000001	0.699999999999	0.0900000000001	9.05	0.33	2.17	1.43	0.91	AAA318.CD3.X25.Y18.tile.tissue.png	328	1	2000	328	911063900680ad78c8171421b948c249	0	0	0	0	0	0	0	0	0	0	0	0	0	/home/dhl_ec/bnelissen/Slides/CD3_manuscript/CD3_slides/AAA318.CD3/AAA318.CD3.run1	255	0.7	0.06	0.7	0.06	-9.58646611335	-12.9285101324	3.38943291841	0.493409671875
301752.0	2599406.0	104684.0	20417.0	2599406.0	4000000.0	2199.0	9.0	2.22	2.36	1.09	0.0500000000011	6.64	0.379999999999	0.710000000001	0.109999999999	10.55	0.34	2.11	1.43	0.740000000002	AAA318.CD3.X25.Y19.tile.tissue.png	329	1	2000	329	06ad7f77428a4b4dfebb9c5de0d87670	0	0	0	0	0	0	0	0	0	0	0	0	0	/home/dhl_ec/bnelissen/Slides/CD3_manuscript/CD3_slides/AAA318.CD3/AAA318.CD3.run1	255	0.7	0.06	0.7	0.06	-9.50194278927	-12.5567822776	3.20185447846	0.458533667969
42798.0	546599.0	15305.0	11607.0	546599.0	4000000.0	291.0	5.0	1.33	1.96	1.61	0.0599999999995	6.28	0.35	0.690000000001	0.17	6.86	0.23	2.09	1.43	0.529999999999	AAA318.CD3.X25.Y20.tile.tissue.png	330	1	2000	330	a7dc50b621af99e7f897fe078a53a9ed	0	0	0	0	0	0	0	0	0	0	0	0	0	/home/dhl_ec/bnelissen/Slides/CD3_manuscript/CD3_slides/AAA318.CD3/AAA318.CD3.run1	255	0.7	0.06	0.7	0.06	-9.79124005321	-11.6141148967	4.04649247871	0.285207734375
0.0	6393.0	0.0	552.0	6393.0	4000000.0	0.0	2.0	1.41	1.46	1.28	0.0499999999993	6.03	0.34	1.01	0.200000000001	5.31	0.129999999999	2.01	1.48	0.52	AAA318.CD3.X25.Y21.tile.tissue.png	331	1	2000	331	dc9e168d73d0160a1eb83543889b3589	0	0	0	0	0	0	0	0	0	0	0	0	0	/home/dhl_ec/bnelissen/Slides/CD3_manuscript/CD3_slides/AAA318.CD3/AAA318.CD3.run1	255	0.7	0.06	0.7	0.06	0.0	-11.5839359219	1.6046258481	1.75753438058
0.0	13466.0	0.0	1062.0	13466.0	4000000.0	0.0	4.0	1.53	1.42	1.28	0.0499999999993	6.06	0.35	0.74	0.199999999999	5.38	0.130000000001	1.97	1.44	0.560000000001	AAA318.CD3.X25.Y22.tile.tissue.png	332	1	2000	332	1a3b119f86ddb32d88f32ab85b89e2f9	0	0	0	0	0	0	0	0	0	0	0	0	0	/home/dhl_ec/bnelissen/Slides/CD3_manuscript/CD3_slides/AAA318.CD3/AAA318.CD3.run1	255	0.7	0.06	0.7	0.06	0.0	-11.6170530051	2.80317646062	3.19648176233
0.0	0.0	0.0	0.0	0.0	4000000.0	0.0	0.0	1.77	1.27	1.05	0.0499999999993	5.73	0.280000000001	1.1	0.210000000001	4.26	0.110000000001	1.9	1.44	0.52	AAA318.CD3.X25.Y8.tile.tissue.png	333	1	2000	333	37098d47c9e930c7e61f640f8d4d452e	0	0	0	0	0	0	0	0	0	0	0	0	0	/home/dhl_ec/bnelissen/Slides/CD3_manuscript/CD3_slides/AAA318.CD3/AAA318.CD3.run1	255	1.0	0.06	1.0	0.06	0.0	-11.601754464	0.0	6.72707183505
0.0	1308.0	0.0	173.0	1308.0	4000000.0	0.0	1.0	1.28	1.58	1.23	0.0499999999993	6.08	0.34	0.709999999999	0.200000000001	5.77	0.120000000001	1.98	1.43	0.799999999999	AAA318.CD3.X25.Y9.tile.tissue.png	334	1	2000	334	4601132be5179ed6555670d764c6a199	0	0	0	0	0	0	0	0	0	0	0	0	0	/home/dhl_ec/bnelissen/Slides/CD3_manuscript/CD3_slides/AAA318.CD3/AAA318.CD3.run1	255	0.7	0.06	0.7	0.06	-7.99958376985	-10.583247149	2.71931233289	0.192346590164
0.0	2026.0	0.0	208.0	2026.0	4000000.0	0.0	1.0	1.35	1.72	1.07	0.0500000000011	5.99	0.379999999999	0.949999999999	0.199999999999	5.3	0.130000000001	1.98	1.45	0.58	AAA318.CD3.X26.Y10.tile.tissue.png	335	1	2000	335	e58dcfa23952e0835a4974fadb23d6f1	0	0	0	0	0	0	0	0	0	0	0	0	0	/home/dhl_ec/bnelissen/Slides/CD3_manuscript/CD3_slides/AAA318.CD3/AAA318.CD3.run1	255	0.7	0.06	0.7	0.06	0.0	-12.6775088296	1.047131191	0.0763879777451
13195.0	694889.0	5314.0	11501.0	694889.0	4000000.0	103.0	3.0	1.47	2.3	1.07	0.0500000000011	6.17	0.369999999999	0.699999999999	0.18	6.69	0.220000000001	2.05	1.43	0.52	AAA318.CD3.X26.Y11.tile.tissue.png	336	1	2000	336	634325584d5d8dac1c48dca544c6d955	0	0	0	0	0	0	0	0	0	0	0	0	0	/home/dhl_ec/bnelissen/Slides/CD3_manuscript/CD3_slides/AAA318.CD3/AAA318.CD3.run1	255	0.7	0.06	0.7	0.06	-9.62666858853	-12.4625930759	3.89071379899	0.198852984375
23174.0	1386429.0	10306.0	55599.0	1386429.0	4000000.0	204.0	23.0	1.02	1.89	1.11	0.0400000000009	6.38	0.370000000001	0.689999999999	0.15	7.25	0.25	2.21	1.43	0.549999999997	AAA318.CD3.X26.Y12.tile.tissue.png	337	1	2000	337	9846c5883c2951690bc97ad61f837ff5	0	0	0	0	0	0	0	0	0	0	0	0	0	/home/dhl_ec/bnelissen/Slides/CD3_manuscript/CD3_slides/AAA318.CD3/AAA318.CD3.run1	255	0.7	0.06	0.7	0.06	-9.35626602814	-12.4701723393	3.06649099176	0.3315679375
12684.0	1374557.0	5879.0	70352.0	1374557.0	4000000.0	124.0	30.0	1.56	1.89	1.29	0.0500000000011	6.43	0.369999999999	0.700000000001	0.15	7.2	0.25	2.28	1.48	0.569999999998	AAA318.CD3.X26.Y13.tile.tissue.png	338	1	2000	338	aa20b385b05eff6bc7c9605867b14d29	0	0	0	0	0	0	0	0	0	0	0	0	0	/home/dhl_ec/bnelissen/Slides/CD3_manuscript/CD3_slides/AAA318.CD3/AAA318.CD3.run1	255	0.7	0.06	0.7	0.06	-9.41707189576	-12.7011064231	2.42387611778	0.239840460937
36154.0	2454108.0	13244.0	37430.0	2454108.0	4000000.0	264.0	13.0	1.33	2.03	1.27	0.0399999999991	6.44	0.359999999999	0.700000000001	0.110000000001	8.13	0.290000000001	2.18	1.44	0.6	AAA318.CD3.X26.Y14.tile.tissue.png	339	1	2000	339	451951feba27a768be63969b8ffc546a	0	0	0	0	0	0	0	0	0	0	0	0	0	/home/dhl_ec/bnelissen/Slides/CD3_manuscript/CD3_slides/AAA318.CD3/AAA318.CD3.run1	255	0.7	0.06	0.7	0.06	-8.95621000238	-12.6202607849	2.48294413685	0.357559601562
21972.0	2934808.0	10060.0	42205.0	2934808.0	4000000.0	223.0	25.0	1.59	1.99	1.51	0.0499999999993	6.8	0.359999999999	0.700000000001	0.0900000000001	8.53	0.309999999999	2.18	1.45	0.570000000002	AAA318.CD3.X26.Y15.tile.tissue.png	340	1	2000	340	ae8e2e7f225f10b31b0bd3f404a84ab1	0	0	0	0	0	0	0	0	0	0	0	0	0	/home/dhl_ec/bnelissen/Slides/CD3_manuscript/CD3_slides/AAA318.CD3/AAA318.CD3.run1	255	0.7	0.06	0.7	0.06	-9.01439824791	-12.5574180615	2.47604273276	0.396490128906
48533.0	3706229.0	21611.0	14697.0	3706229.0	4000000.0	467.0	5.0	1.56	2.14	1.34	0.0399999999991	6.63	0.34	0.709999999999	0.0599999999995	9.38	0.35	2.11	1.44	0.57	AAA318.CD3.X26.Y16.tile.tissue.png	341	1	2000	341	d8da19f390a6ac26cb329b360e3cb5e0	0	0	0	0	0	0	0	0	0	0	0	0	0	/home/dhl_ec/bnelissen/Slides/CD3_manuscript/CD3_slides/AAA318.CD3/AAA318.CD3.run1	255	0.7	0.06	0.7	0.06	-9.22432161292	-12.5497035503	2.3173926115	0.371840921875
163114.0	3280158.0	60482.0	31253.0	3280158.0	4000000.0	1288.0	5.0	2.18	2.01	1.06	0.0400000000009	6.69	0.570000000002	0.749999999998	0.0799999999999	9.79	0.35	2.16	1.45	0.559999999999	AAA318.CD3.X26.Y17.tile.tissue.png	342	1	2000	342	35a754d39acaacc26f2e4eda31fb468d	0	0	0	0	0	0	0	0	0	0	0	0	0	/home/dhl_ec/bnelissen/Slides/CD3_manuscript/CD3_slides/AAA318.CD3/AAA318.CD3.run1	255	0.7	0.06	0.7	0.06	-9.46497032981	-12.9836312165	3.04479377296	0.536160089844
100383.0	3391896.0	40975.0	19703.0	3391896.0	4000000.0	820.0	2.0	1.74	1.22	1.05	0.0400000000009	11.85	0.360000000001	0.709999999999	0.0799999999999	9.48	0.35	2.12	1.44	0.729999999998	AAA318.CD3.X26.Y18.tile.tissue.png	343	1	2000	343	b502195907c36bc928d826ed7d02aebc	0	0	0	0	0	0	0	0	0	0	0	0	0	/home/dhl_ec/bnelissen/Slides/CD3_manuscript/CD3_slides/AAA318.CD3/AAA318.CD3.run1	255	0.7	0.06	0.7	0.06	-9.36704493116	-12.1903368345	3.35923746126	0.402188675781
3248.0	142928.0	1335.0	4143.0	142928.0	4000000.0	26.0	4.0	1.34	1.12	1.05	0.0400000000009	6.23	0.59	0.74	0.199999999999	6.28	0.210000000001	2.01	1.45	0.51	AAA318.CD3.X26.Y19.tile.tissue.png	344	1	2000	344	655733254aa683d7c4a6f4646112e4a5	0	0	0	0	0	0	0	0	0	0	0	0	0	/home/dhl_ec/bnelissen/Slides/CD3_manuscript/CD3_slides/AAA318.CD3/AAA318.CD3.run1	255	0.7	0.06	0.7	0.06	-8.84993285534	-12.1429796199	3.10992746868	0.145544302734
0.0	0.0	0.0	0.0	0.0	4000000.0	0.0	0.0	1.2	1.28	1.1	0.0499999999993	5.64	0.299999999999	0.809999999999	0.200000000001	4.22	0.110000000001	1.88	1.43	0.49	AAA318.CD3.X26.Y20.tile.tissue.png	345	1	2000	345	239e6dde7ab76545568baa9cb69b07cb	0	0	0	0	0	0	0	0	0	0	0	0	0	/home/dhl_ec/bnelissen/Slides/CD3_manuscript/CD3_slides/AAA318.CD3/AAA318.CD3.run1	255	1.0	0.06	1.0	0.06	0.0	-12.2575327733	0.0	5.93144540959
0.0	0.0	0.0	0.0	0.0	4000000.0	0.0	0.0	1.26	1.39	1.25	0.0499999999993	6.04	0.280000000001	0.769999999999	0.199999999999	4.22	0.119999999999	1.9	1.43	0.51	AAA318.CD3.X26.Y21.tile.tissue.png	346	1	2000	346	d9a95cf06f6c3a93cab2d64fc2fb3c87	0	0	0	0	0	0	0	0	0	0	0	0	0	/home/dhl_ec/bnelissen/Slides/CD3_manuscript/CD3_slides/AAA318.CD3/AAA318.CD3.run1	255	1.0	0.06	1.0	0.06	0.0	-11.6808901208	0.0	6.53354236387
0.0	3392.0	0.0	382.0	3392.0	4000000.0	0.0	2.0	1.51	1.85	1.41	0.0500000000011	6.0	0.35	0.700000000001	0.200000000001	5.31	0.129999999999	1.93	1.44	0.5	AAA318.CD3.X26.Y22.tile.tissue.png	347	1	2000	347	815f9853a816f0d8957a63f372b82e76	0	0	0	0	0	0	0	0	0	0	0	0	0	/home/dhl_ec/bnelissen/Slides/CD3_manuscript/CD3_slides/AAA318.CD3/AAA318.CD3.run1	255	0.7	0.06	0.7	0.06	0.0	-10.598988326	0.879995526008	0.739566527695
210.0	1510.0	71.0	172.0	1510.0	4000000.0	1.0	1.0	1.51	1.44	1.12	0.0499999999993	6.17	0.370000000001	0.740000000002	0.199999999999	6.05	0.199999999999	2.01	1.48	0.540000000001	AAA318.CD3.X26.Y9.tile.tissue.png	348	1	2000	348	cd9834c6a3fad1cfaf43bb7f87994a14	0	0	0	0	0	0	0	0	0	0	0	0	0	/home/dhl_ec/bnelissen/Slides/CD3_manuscript/CD3_slides/AAA318.CD3/AAA318.CD3.run1	255	0.7	0.06	0.7	0.06	-8.34659026648	-11.4402597503	2.11394110938	2.6096146427
0.0	13730.0	0.0	940.0	13730.0	4000000.0	0.0	3.0	1.51	1.41	1.03	0.0400000000009	6.05	0.49	0.84	0.200000000001	5.76	0.129999999999	1.96	1.43	0.639999999999	AAA318.CD3.X27.Y10.tile.tissue.png	349	1	2000	349	0f9853392c5b839d9d38c89062fe317c	0	0	0	0	0	0	0	0	0	0	0	0	0	/home/dhl_ec/bnelissen/Slides/CD3_manuscript/CD3_slides/AAA318.CD3/AAA318.CD3.run1	255	0.7	0.06	0.7	0.06	-8.15349841821	-12.4139329351	1.87485922649	0.0659753459473
24081.0	1235430.0	9479.0	17378.0	1235430.0	4000000.0	176.0	6.0	1.52	1.68	1.38	0.0499999999993	6.49	0.35	0.689999999999	0.16	7.15	0.25	2.11	1.44	0.530000000001	AAA318.CD3.X27.Y11.tile.tissue.png	350	1	2000	350	4d75b74a412cae315e05db25d850f644	0	0	0	0	0	0	0	0	0	0	0	0	0	/home/dhl_ec/bnelissen/Slides/CD3_manuscript/CD3_slides/AAA318.CD3/AAA318.CD3.run1	255	0.7	0.06	0.7	0.06	-9.61024464698	-12.4368420599	2.68396804288	0.264444507813
34592.0	2569315.0	14245.0	31823.0	2569315.0	4000000.0	288.0	8.0	1.48	2.05	1.16	0.0499999999993	6.39	0.359999999999	0.699999999999	0.110000000001	8.16	0.309999999999	2.15	1.43	0.539999999997	AAA318.CD3.X27.Y12.tile.tissue.png	351	1	2000	351	7c61725c96b57759d30a55750c45c083	0	0	0	0	0	0	0	0	0	0	0	0	0	/home/dhl_ec/bnelissen/Slides/CD3_manuscript/CD3_slides/AAA318.CD3/AAA318.CD3.run1	255	0.7	0.06	0.7	0.06	-9.27404362997	-12.9037703238	2.1316781407	0.342522273438
27676.0	1330852.0	11345.0	33416.0	1330852.0	4000000.0	230.0	17.0	1.51	2.06	1.52	0.0400000000009	6.49	0.360000000001	0.690000000001	0.150000000001	7.27	0.26	2.23	1.45	0.57	AAA318.CD3.X27.Y13.tile.tissue.png	352	1	2000	352	258457a3533a25790e598ef31a2639e0	0	0	0	0	0	0	0	0	0	0	0	0	0	/home/dhl_ec/bnelissen/Slides/CD3_manuscript/CD3_slides/AAA318.CD3/AAA318.CD3.run1	255	0.7	0.06	0.7	0.06	-9.51848143019	-12.5114989378	2.60880916329	0.241630914063
9660.0	1864074.0	4623.0	16034.0	1864074.0	4000000.0	104.0	5.0	1.32	1.93	1.08	0.0399999999991	6.3	0.35	0.699999999999	0.130000000001	7.49	0.280000000001	2.19	1.49	0.880000000001	AAA318.CD3.X27.Y14.tile.tissue.png	353	1	2000	353	cd0e49aa292a2706dfaa63e6684b9cf9	0	0	0	0	0	0	0	0	0	0	0	0	0	/home/dhl_ec/bnelissen/Slides/CD3_manuscript/CD3_slides/AAA318.CD3/AAA318.CD3.run1	255	0.7	0.06	0.7	0.06	-9.19935095882	-12.8351483158	2.56951088295	0.214464738281
40393.0	1717692.0	15298.0	15092.0	1717692.0	4000000.0	339.0	7.0	1.65	1.54	1.08	0.0499999999993	7.13	0.360000000001	0.700000000001	0.130000000001	7.6	0.27	2.13	1.44	0.780000000001	AAA318.CD3.X27.Y15.tile.tissue.png	354	1	2000	354	7769b5bc9745e100874c194b04dd30f0	0	0	0	0	0	0	0	0	0	0	0	0	0	/home/dhl_ec/bnelissen/Slides/CD3_manuscript/CD3_slides/AAA318.CD3/AAA318.CD3.run1	255	0.7	0.06	0.7	0.06	-9.4701604051	-12.4316695147	2.38760670917	0.234739582031
141649.0	2762246.0	53151.0	28490.0	2762246.0	4000000.0	1103.0	12.0	1.39	1.7	1.05	0.0500000000011	7.12	0.640000000001	0.709999999999	0.1	9.4	0.33	2.15	1.46	0.950000000001	AAA318.CD3.X27.Y16.tile.tissue.png	355	1	2000	355	7e0056cbe39d25029a5b77b4a319f3c1	0	0	0	0	0	0	0	0	0	0	0	0	0	/home/dhl_ec/bnelissen/Slides/CD3_manuscript/CD3_slides/AAA318.CD3/AAA318.CD3.run1	255	0.7	0.06	0.7	0.06	-9.2932326842	-12.7015265347	2.14685105632	0.400429144531
122981.0	2346041.0	46399.0	27385.0	2346041.0	4000000.0	913.0	5.0	2.58	1.6	1.09	0.0500000000011	6.57	0.360000000001	0.709999999999	0.120000000001	9.34	0.320000000002	2.2	1.44	0.690000000001	AAA318.CD3.X27.Y17.tile.tissue.png	356	1	2000	356	0a71b4655a189ce786a266f9c305fbeb	0	0	0	0	0	0	0	0	0	0	0	0	0	/home/dhl_ec/bnelissen/Slides/CD3_manuscript/CD3_slides/AAA318.CD3/AAA318.CD3.run1	255	0.7	0.06	0.7	0.06	-8.58336754103	-12.1667108099	1.72251795196	0.339746625
65320.0	1786986.0	23186.0	16385.0	1786986.0	4000000.0	435.0	3.0	2.08	1.95	1.13	0.0500000000011	6.44	0.35	0.709999999999	0.129999999999	8.6	0.269999999999	2.12	1.53	0.560000000001	AAA318.CD3.X27.Y18.tile.tissue.png	357	1	2000	357	40019275a764abc36de40fae83313077	0	0	0	0	0	0	0	0	0	0	0	0	0	/home/dhl_ec/bnelissen/Slides/CD3_manuscript/CD3_slides/AAA318.CD3/AAA318.CD3.run1	255	0.7	0.06	0.7	0.06	-8.50722674951	-12.1760412779	1.66991472478	0.275202671875
0.0	0.0	0.0	0.0	0.0	4000000.0	0.0	0.0	0.960000000001	1.13	1.08	0.0499999999993	5.65	0.289999999999	0.690000000001	0.200000000001	4.23	0.119999999999	1.88	1.45	0.490000000002	AAA318.CD3.X27.Y19.tile.tissue.png	358	1	2000	358	609fc1e4d181e4fe44b8eee811207eea	0	0	0	0	0	0	0	0	0	0	0	0	0	/home/dhl_ec/bnelissen/Slides/CD3_manuscript/CD3_slides/AAA318.CD3/AAA318.CD3.run1	255	1.0	0.06	1.0	0.06	0.0	-11.4833282597	0.0	0.143556382332
0.0	0.0	0.0	0.0	0.0	4000000.0	0.0	0.0	1.19	1.29	1.08	0.0499999999993	5.0	0.269999999999	1.07	0.200000000001	4.23	0.120000000001	1.88	1.45	0.5	AAA318.CD3.X27.Y20.tile.tissue.png	359	1	2000	359	87cb9c75d7db423adf91a79f77c8ac9d	0	0	0	0	0	0	0	0	0	0	0	0	0	/home/dhl_ec/bnelissen/Slides/CD3_manuscript/CD3_slides/AAA318.CD3/AAA318.CD3.run1	255	1.0	0.06	1.0	0.06	0.0	0.0	0.0	10.997777
0.0	0.0	0.0	0.0	0.0	4000000.0	0.0	0.0	1.5	1.39	1.09	0.0599999999995	5.66	0.280000000001	0.739999999998	0.199999999999	4.27	0.119999999999	1.87	1.43	0.51	AAA318.CD3.X27.Y21.tile.tissue.png	360	1	2000	360	961d523648c3b27623643126825c7892	0	0	0	0	0	0	0	0	0	0	0	0	0	/home/dhl_ec/bnelissen/Slides/CD3_manuscript/CD3_slides/AAA318.CD3/AAA318.CD3.run1	255	1.0	0.06	1.0	0.06	0.0	-11.2170309134	0.0	6.20848619593
0.0	27589.0	0.0	1026.0	27589.0	4000000.0	0.0	1.0	1.23	1.54	1.5	0.0400000000009	5.98	0.34	0.700000000001	0.190000000001	5.29	0.129999999999	1.93	1.44	0.5	AAA318.CD3.X27.Y22.tile.tissue.png	361	1	2000	361	bbd56116c838c605b0305c9750d280d8	0	0	0	0	0	0	0	0	0	0	0	0	0	/home/dhl_ec/bnelissen/Slides/CD3_manuscript/CD3_slides/AAA318.CD3/AAA318.CD3.run1	255	0.7	0.06	0.7	0.06	0.0	-9.80950998334	0.0534325681629	1.4953023533
0.0	340601.0	0.0	5219.0	340601.0	872000.0	0.0	1.0	0.42	0.6	0.560000000001	0.0300000000007	1.43	0.0900000000001	0.16	0.0300000000007	1.23	0.0400000000009	0.439999999999	0.309999999999	0.0799999999999	AAA318.CD3.X27.Y23.tile.tissue.png	362	1	2000	362	374e07aab9ead81e3153bfa87bd20981	0	0	0	0	0	0	0	0	0	0	0	0	0	/home/dhl_ec/bnelissen/Slides/CD3_manuscript/CD3_slides/AAA318.CD3/AAA318.CD3.run1	255	0.7	0.06	0.7	0.06	0.0	-11.6951670226	0.0696665255864	5.09253790563
0.0	0.0	0.0	0.0	0.0	4000000.0	0.0	0.0	0.989999999998	1.41	1.07	0.0499999999993	5.66	0.27	0.710000000001	0.200000000001	4.22	0.109999999999	1.89	1.45	0.480000000001	AAA318.CD3.X27.Y9.tile.tissue.png	363	1	2000	363	48a2a2ae2fb2fcd88096bccf63c6f112	0	0	0	0	0	0	0	0	0	0	0	0	0	/home/dhl_ec/bnelissen/Slides/CD3_manuscript/CD3_slides/AAA318.CD3/AAA318.CD3.run1	255	1.0	0.06	1.0	0.06	0.0	-10.5818751508	0.0	3.69202790586
0.0	4867.0	0.0	422.0	4867.0	4000000.0	0.0	2.0	1.26	1.66	1.27	0.0400000000009	6.08	0.35	0.690000000001	0.199999999999	5.78	0.119999999999	1.95	1.45	0.67	AAA318.CD3.X28.Y10.tile.tissue.png	364	1	2000	364	b02de4492df190f2790e7e3804e5ee60	0	0	0	0	0	0	0	0	0	0	0	0	0	/home/dhl_ec/bnelissen/Slides/CD3_manuscript/CD3_slides/AAA318.CD3/AAA318.CD3.run1	255	0.7	0.06	0.7	0.06	-8.04462660866	-12.4677993075	1.14610018473	0.0568826427002
91557.0	1357765.0	30984.0	21135.0	1357765.0	4000000.0	598.0	12.0	1.56	2.08	1.22	0.0500000000011	6.76	0.609999999999	0.740000000002	0.150000000001	8.31	0.259999999998	2.13	1.44	0.530000000001	AAA318.CD3.X28.Y11.tile.tissue.png	365	1	2000	365	379a1d437d7148397f818eec19c7f796	0	0	0	0	0	0	0	0	0	0	0	0	0	/home/dhl_ec/bnelissen/Slides/CD3_manuscript/CD3_slides/AAA318.CD3/AAA318.CD3.run1	255	0.7	0.06	0.7	0.06	-9.63061014185	-12.4842088744	3.14413082496	0.333141664063
186304.0	1981106.0	65097.0	15106.0	1981106.0	4000000.0	1349.0	11.0	1.9	1.64	1.35	0.0499999999993	6.81	0.349999999999	0.710000000001	0.129999999999	8.73	0.299999999999	2.13	1.47	0.630000000001	AAA318.CD3.X28.Y12.tile.tissue.png	366	1	2000	366	08b894261db9ca16a4fc49bdf286b0fe	0	0	0	0	0	0	0	0	0	0	0	0	0	/home/dhl_ec/bnelissen/Slides/CD3_manuscript/CD3_slides/AAA318.CD3/AAA318.CD3.run1	255	0.7	0.06	0.7	0.06	-9.34907316201	-12.4902596924	2.87292803738	0.302387550781
103207.0	2331867.0	35603.0	17328.0	2331867.0	4000000.0	708.0	5.0	1.1	1.81	1.05	0.0500000000011	6.34	0.360000000001	0.710000000001	0.120000000001	8.65	0.299999999999	2.11	1.42	0.810000000001	AAA318.CD3.X28.Y13.tile.tissue.png	367	1	2000	367	dff38dec47b62a35052186fd81508de8	0	0	0	0	0	0	0	0	0	0	0	0	0	/home/dhl_ec/bnelissen/Slides/CD3_manuscript/CD3_slides/AAA318.CD3/AAA318.CD3.run1	255	0.7	0.06	0.7	0.06	-9.34508048492	-12.5013167322	3.1344373267	0.355992011719
66494.0	2114302.0	22693.0	21946.0	2114302.0	4000000.0	438.0	15.0	1.5	2.01	1.21	0.0400000000009	6.31	0.65	0.699999999999	0.129999999999	8.8	0.289999999999	2.15	1.45	0.649999999998	AAA318.CD3.X28.Y14.tile.tissue.png	368	1	2000	368	4cdf0d6b323e2fdeabe793796945c362	0	0	0	0	0	0	0	0	0	0	0	0	0	/home/dhl_ec/bnelissen/Slides/CD3_manuscript/CD3_slides/AAA318.CD3/AAA318.CD3.run1	255	0.7	0.06	0.7	0.06	-9.18918028906	-12.7225774549	3.05452151328	0.41591178125
92956.0	2567797.0	31297.0	21444.0	2567797.0	4000000.0	586.0	10.0	1.54	2.06	1.42	0.0400000000009	6.94	0.360000000001	0.689999999999	0.110000000001	9.24	0.309999999999	2.14	1.43	0.879999999999	AAA318.CD3.X28.Y15.tile.tissue.png	369	1	2000	369	c97df56481f8228e94c20477879c7324	0	0	0	0	0	0	0	0	0	0	0	0	0	/home/dhl_ec/bnelissen/Slides/CD3_manuscript/CD3_slides/AAA318.CD3/AAA318.CD3.run1	255	0.7	0.06	0.7	0.06	-9.22844335659	-12.682027913	2.34799730163	0.467826253906
68351.0	1369838.0	22975.0	19227.0	1369838.0	4000000.0	426.0	8.0	1.64	1.91	1.42	0.0499999999993	7.53	0.4	0.720000000001	0.150000000001	8.27	0.26	2.12	1.43	0.550000000001	AAA318.CD3.X28.Y16.tile.tissue.png	370	1	2000	370	b44a780f48accf563b46887d753ff3c8	0	0	0	0	0	0	0	0	0	0	0	0	0	/home/dhl_ec/bnelissen/Slides/CD3_manuscript/CD3_slides/AAA318.CD3/AAA318.CD3.run1	255	0.7	0.06	0.7	0.06	-9.22126269037	-12.5016066628	1.84228037231	0.314903835937
49750.0	1059612.0	16165.0	11858.0	1059612.0	4000000.0	283.0	6.0	1.31	1.81	1.36	0.0400000000009	6.47	0.35	0.699999999999	0.17	7.79	0.24	2.1	1.43	0.57	AAA318.CD3.X28.Y17.tile.tissue.png	371	1	2000	371	0c4d7b90a8c2454b9664942095c9e572	0	0	0	0	0	0	0	0	0	0	0	0	0	/home/dhl_ec/bnelissen/Slides/CD3_manuscript/CD3_slides/AAA318.CD3/AAA318.CD3.run1	255	0.7	0.06	0.7	0.06	-8.87247096062	-12.6663998738	1.8625545438	0.241327238281
221.0	91053.0	120.0	2189.0	91053.0	4000000.0	2.0	4.0	1.29	1.48	1.3	0.0499999999993	6.09	0.35	0.75	0.200000000001	6.18	0.190000000001	1.97	1.43	0.549999999999	AAA318.CD3.X28.Y18.tile.tissue.png	372	1	2000	372	810c2df30c9c870107167fc35689ee78	0	0	0	0	0	0	0	0	0	0	0	0	0	/home/dhl_ec/bnelissen/Slides/CD3_manuscript/CD3_slides/AAA318.CD3/AAA318.CD3.run1	255	0.7	0.06	0.7	0.06	-8.13765019533	-12.2917923955	1.79612977517	0.112390333008
0.0	0.0	0.0	0.0	0.0	4000000.0	0.0	0.0	1.23	1.53	1.28	0.0499999999993	5.61	0.27	0.74	0.199999999999	4.22	0.120000000001	1.87	1.44	0.540000000001	AAA318.CD3.X28.Y19.tile.tissue.png	373	1	2000	373	41d1a6d99f0f0de66d8c1124022be4e6	0	0	0	0	0	0	0	0	0	0	0	0	0	/home/dhl_ec/bnelissen/Slides/CD3_manuscript/CD3_slides/AAA318.CD3/AAA318.CD3.run1	255	1.0	0.06	1.0	0.06	0.0	-10.4801285028	0.0	0.0953147549748
0.0	2126.0	0.0	200.0	2126.0	4000000.0	0.0	1.0	1.14	1.32	1.14	0.129999999999	6.3	0.349999999999	0.740000000002	0.189999999999	5.31	0.120000000001	1.93	1.44	0.5	AAA318.CD3.X28.Y20.tile.tissue.png	374	1	2000	374	10500c3616bcd3fde8c69f421057e04e	0	0	0	0	0	0	0	0	0	0	0	0	0	/home/dhl_ec/bnelissen/Slides/CD3_manuscript/CD3_slides/AAA318.CD3/AAA318.CD3.run1	255	0.7	0.06	0.7	0.06	0.0	-11.0247738313	0.308550198574	5.26343026205
0.0	0.0	0.0	0.0	0.0	4000000.0	0.0	0.0	1.24	1.5	1.24	0.0600000000013	5.72	0.35	0.92	0.209999999999	4.27	0.120000000001	1.88	1.45	0.5	AAA318.CD3.X28.Y21.tile.tissue.png	375	1	2000	375	6b88004dd02456abe6b78a2e206dfa3e	0	0	0	0	0	0	0	0	0	0	0	0	0	/home/dhl_ec/bnelissen/Slides/CD3_manuscript/CD3_slides/AAA318.CD3/AAA318.CD3.run1	255	1.0	0.06	1.0	0.06	0.0	-10.2317128504	0.0	3.67716803152
147.0	31132.0	75.0	2811.0	31132.0	4000000.0	1.0	6.0	1.64	1.43	1.15	0.0499999999993	6.06	0.35	0.700000000001	0.200000000001	6.16	0.199999999999	1.96	1.43	0.51	AAA318.CD3.X28.Y22.tile.tissue.png	376	1	2000	376	9006f6762d4c3c424a1639c06f43cc6b	0	0	0	0	0	0	0	0	0	0	0	0	0	/home/dhl_ec/bnelissen/Slides/CD3_manuscript/CD3_slides/AAA318.CD3/AAA318.CD3.run1	255	0.7	0.06	0.7	0.06	-8.20454068924	-10.4557220084	0.921174644467	1.33957837927
0.0	234426.0	0.0	4112.0	234426.0	872000.0	0.0	1.0	0.389999999999	0.59	0.560000000001	0.0200000000004	1.68	0.0799999999999	0.17	0.0399999999991	1.18	0.0399999999991	0.43	0.299999999999	0.0900000000001	AAA318.CD3.X28.Y23.tile.tissue.png	377	1	2000	377	340e8d555612d0f2c87e944d2b9d7755	0	0	0	0	0	0	0	0	0	0	0	0	0	/home/dhl_ec/bnelissen/Slides/CD3_manuscript/CD3_slides/AAA318.CD3/AAA318.CD3.run1	255	0.7	0.06	0.7	0.06	0.0	-11.6467020089	0.0819539751483	4.20333138506
0.0	0.0	0.0	0.0	0.0	4000000.0	0.0	0.0	1.06	1.38	1.28	0.0499999999993	5.65	0.279999999999	0.780000000001	0.199999999999	4.22	0.119999999999	1.88	1.44	0.52	AAA318.CD3.X28.Y8.tile.tissue.png	378	1	2000	378	bbe3c3ef34014daa06559934ef1316fb	0	0	0	0	0	0	0	0	0	0	0	0	0	/home/dhl_ec/bnelissen/Slides/CD3_manuscript/CD3_slides/AAA318.CD3/AAA318.CD3.run1	255	1.0	0.06	1.0	0.06	0.0	-10.4983543681	0.0	8.02786319263
0.0	0.0	0.0	0.0	0.0	4000000.0	0.0	0.0	1.3	2.78	1.48	0.0399999999991	5.64	0.27	0.690000000001	0.200000000001	4.21	0.119999999999	1.87	1.44	0.469999999999	AAA318.CD3.X28.Y9.tile.tissue.png	379	1	2000	379	8b6c53c8f05eb8cd1286258edecb04a5	0	0	0	0	0	0	0	0	0	0	0	0	0	/home/dhl_ec/bnelissen/Slides/CD3_manuscript/CD3_slides/AAA318.CD3/AAA318.CD3.run1	255	1.0	0.06	1.0	0.06	0.0	-11.2042299499	0.0	0.173254892336
30474.0	2235565.0	11516.0	10773.0	2235565.0	4000000.0	242.0	6.0	2.09	1.23	1.09	0.0400000000009	6.83	0.34	0.699999999999	0.120000000001	7.85	0.289999999999	2.09	1.43	0.580000000002	AAA318.CD3.X29.Y10.tile.tissue.png	380	1	2000	380	7a387c21f1579681a13798fc1e116e34	0	0	0	0	0	0	0	0	0	0	0	0	0	/home/dhl_ec/bnelissen/Slides/CD3_manuscript/CD3_slides/AAA318.CD3/AAA318.CD3.run1	255	0.7	0.06	0.7	0.06	-7.80834815635	-11.7355129728	1.28112027723	0.186270113281
29455.0	2974223.0	10512.0	17448.0	2974223.0	4000000.0	195.0	4.0	1.63	1.72	1.43	0.0399999999991	6.39	0.349999999999	0.700000000001	0.1	9.88	0.32	2.11	1.45	0.800000000001	AAA318.CD3.X29.Y11.tile.tissue.png	381	1	2000	381	e0c656b8e9a6d62e1189f3206098a603	0	0	0	0	0	0	0	0	0	0	0	0	0	/home/dhl_ec/bnelissen/Slides/CD3_manuscript/CD3_slides/AAA318.CD3/AAA318.CD3.run1	255	0.7	0.06	0.7	0.06	-8.96619561457	-12.0937211399	1.88499880877	0.323339617187
67798.0	2894756.0	21718.0	19173.0	2894756.0	4000000.0	378.0	10.0	2.11	2.09	1.14	0.0399999999991	6.31	0.389999999999	0.73	0.1	10.39	0.32	2.1	1.43	0.549999999999	AAA318.CD3.X29.Y12.tile.tissue.png	382	1	2000	382	42acdd519bf0bcbea4d409b829a21a46	0	0	0	0	0	0	0	0	0	0	0	0	0	/home/dhl_ec/bnelissen/Slides/CD3_manuscript/CD3_slides/AAA318.CD3/AAA318.CD3.run1	255	0.7	0.06	0.7	0.06	-8.6491576624	-12.1650614658	1.10312324302	0.336331058594
52475.0	2792162.0	16406.0	18960.0	2792162.0	4000000.0	322.0	10.0	1.65	1.74	1.1	0.0499999999993	6.53	0.35	0.710000000001	0.0900000000001	9.3	0.299999999999	2.1	1.44	0.539999999999	AAA318.CD3.X29.Y13.tile.tissue.png	383	1	2000	383	fa650db8c5e9463e8561cb797f27e1a6	0	0	0	0	0	0	0	0	0	0	0	0	0	/home/dhl_ec/bnelissen/Slides/CD3_manuscript/CD3_slides/AAA318.CD3/AAA318.CD3.run1	255	0.7	0.06	0.7	0.06	-8.57779579614	-12.1923397023	1.41855124081	0.294850019531
32594.0	2857269.0	11345.0	16798.0	2857269.0	4000000.0	197.0	5.0	2.14	1.89	1.43	0.0400000000009	6.32	0.35	0.719999999998	0.0900000000001	9.11	0.309999999999	2.1	1.44	0.539999999999	AAA318.CD3.X29.Y14.tile.tissue.png	384	1	2000	384	5cde9b17358e86925d90ad19f2528e73	0	0	0	0	0	0	0	0	0	0	0	0	0	/home/dhl_ec/bnelissen/Slides/CD3_manuscript/CD3_slides/AAA318.CD3/AAA318.CD3.run1	255	0.7	0.06	0.7	0.06	-9.23863045886	-12.5740914946	2.16337248338	0.368351949219
11918.0	2013186.0	4132.0	12738.0	2013186.0	4000000.0	74.0	10.0	1.63	1.72	1.16	0.0400000000009	6.86	0.35	0.690000000001	0.129999999999	7.76	0.280000000001	2.09	1.43	0.560000000001	AAA318.CD3.X29.Y15.tile.tissue.png	385	1	2000	385	59e0ec1add1cab7e8e203a35b113987a	0	0	0	0	0	0	0	0	0	0	0	0	0	/home/dhl_ec/bnelissen/Slides/CD3_manuscript/CD3_slides/AAA318.CD3/AAA318.CD3.run1	255	0.7	0.06	0.7	0.06	-8.4879445354	-11.8073435193	1.27088418543	0.180927269531
6410.0	1667784.0	2101.0	9805.0	1667784.0	4000000.0	41.0	7.0	1.28	2.25	1.04	0.0499999999993	6.49	0.349999999999	0.700000000001	0.15	7.35	0.25	2.08	1.43	0.51	AAA318.CD3.X29.Y16.tile.tissue.png	386	1	2000	386	ae14e25e56c7ac49f666c70ecb5ef41a	0	0	0	0	0	0	0	0	0	0	0	0	0	/home/dhl_ec/bnelissen/Slides/CD3_manuscript/CD3_slides/AAA318.CD3/AAA318.CD3.run1	255	0.7	0.06	0.7	0.06	-8.55302242984	-11.9324446957	1.27511881686	0.15410278125
1605.0	1165043.0	599.0	10001.0	1165043.0	4000000.0	13.0	2.0	2.27	1.93	1.09	0.0400000000009	6.69	0.349999999999	0.700000000001	0.15	6.94	0.24	2.1	1.44	0.51	AAA318.CD3.X29.Y17.tile.tissue.png	387	1	2000	387	c800be221e3d84c580cf2341a429efdc	0	0	0	0	0	0	0	0	0	0	0	0	0	/home/dhl_ec/bnelissen/Slides/CD3_manuscript/CD3_slides/AAA318.CD3/AAA318.CD3.run1	255	0.7	0.06	0.7	0.06	-8.37326328957	-11.5630957512	2.27153352396	0.146886394531
5284.0	177194.0	1895.0	3887.0	177194.0	4000000.0	34.0	2.0	2.02	2.18	1.49	0.0500000000011	6.16	0.34	0.689999999999	0.190000000001	6.34	0.210000000001	2.0	1.43	0.550000000001	AAA318.CD3.X29.Y18.tile.tissue.png	388	1	2000	388	4bdf0e4812e499d8396460d80ebd05bf	0	0	0	0	0	0	0	0	0	0	0	0	0	/home/dhl_ec/bnelissen/Slides/CD3_manuscript/CD3_slides/AAA318.CD3/AAA318.CD3.run1	255	0.7	0.06	0.7	0.06	-8.57557665696	-11.9995584651	3.1072972646	0.116468064453
0.0	6134.0	0.0	496.0	6134.0	4000000.0	0.0	2.0	1.89	1.44	1.55	0.0500000000011	5.97	0.35	0.689999999999	0.199999999999	5.34	0.129999999999	1.93	1.44	0.51	AAA318.CD3.X29.Y19.tile.tissue.png	389	1	2000	389	fd71684f0dba83b3c52028e282aa88c2	0	0	0	0	0	0	0	0	0	0	0	0	0	/home/dhl_ec/bnelissen/Slides/CD3_manuscript/CD3_slides/AAA318.CD3/AAA318.CD3.run1	255	0.7	0.06	0.7	0.06	0.0	-12.1881689693	4.1510516435	0.0729183939209
0.0	0.0	0.0	0.0	0.0	4000000.0	0.0	0.0	1.97	1.9	1.56	0.0499999999993	5.64	0.279999999999	0.690000000001	0.200000000001	4.44	0.109999999999	1.88	1.43	0.51	AAA318.CD3.X29.Y20.tile.tissue.png	390	1	2000	390	3a1902cafdcfba7adb90cedd0ae2e032	0	0	0	0	0	0	0	0	0	0	0	0	0	/home/dhl_ec/bnelissen/Slides/CD3_manuscript/CD3_slides/AAA318.CD3/AAA318.CD3.run1	255	1.0	0.06	1.0	0.06	0.0	-10.7473224201	0.0	0.355422708948
0.0	3307.0	0.0	262.0	3307.0	4000000.0	0.0	1.0	2.14	2.1	1.21	0.0499999999993	6.0	0.35	0.769999999999	0.199999999999	5.34	0.130000000001	1.95	1.44	0.530000000001	AAA318.CD3.X29.Y21.tile.tissue.png	391	1	2000	391	2a3554cda4e48d44efaa0fb37c2396e9	0	0	0	0	0	0	0	0	0	0	0	0	0	/home/dhl_ec/bnelissen/Slides/CD3_manuscript/CD3_slides/AAA318.CD3/AAA318.CD3.run1	255	0.7	0.06	0.7	0.06	0.0	-11.8117805441	0.892367870237	0.367530403183
0.0	24242.0	0.0	1576.0	24242.0	4000000.0	0.0	5.0	1.29	1.47	1.29	0.0500000000011	5.99	0.35	0.689999999999	0.199999999999	5.88	0.130000000001	2.0	1.45	0.500000000002	AAA318.CD3.X29.Y22.tile.tissue.png	392	1	2000	392	1cf81cd46ed36b37ed6041cbf78bec74	0	0	0	0	0	0	0	0	0	0	0	0	0	/home/dhl_ec/bnelissen/Slides/CD3_manuscript/CD3_slides/AAA318.CD3/AAA318.CD3.run1	255	0.7	0.06	0.7	0.06	-7.49129706104	-10.948444039	1.29660807426	0.782010641846
0.0	179783.0	0.0	2647.0	179783.0	872000.0	0.0	1.0	0.24	0.559999999999	0.539999999999	0.0100000000002	1.68	0.0799999999999	0.16	0.0400000000009	1.15	0.0400000000009	0.439999999999	0.300000000001	0.0900000000001	AAA318.CD3.X29.Y23.tile.tissue.png	393	1	2000	393	6b6626cff3b46882dcd3922f593b3df2	0	0	0	0	0	0	0	0	0	0	0	0	0	/home/dhl_ec/bnelissen/Slides/CD3_manuscript/CD3_slides/AAA318.CD3/AAA318.CD3.run1	255	0.7	0.06	0.7	0.06	0.0	-12.1586706134	0.186127729332	5.40744015867
7145.0	173945.0	2603.0	4343.0	173945.0	4000000.0	50.0	4.0	1.07	1.58	1.07	0.0499999999993	7.17	0.65	0.810000000001	0.190000000001	6.35	0.210000000001	2.04	1.48	0.679999999998	AAA318.CD3.X29.Y8.tile.tissue.png	394	1	2000	394	1f47b0beeaddea2319dc720c47cfd3b7	0	0	0	0	0	0	0	0	0	0	0	0	0	/home/dhl_ec/bnelissen/Slides/CD3_manuscript/CD3_slides/AAA318.CD3/AAA318.CD3.run1	255	0.7	0.06	0.7	0.06	-9.11709860338	-12.3905198283	2.81119417749	1.34289200977
28677.0	1660786.0	10125.0	14262.0	1660786.0	4000000.0	198.0	4.0	1.49	1.43	1.37	0.0399999999991	12.01	0.349999999999	0.690000000001	0.15	7.64	0.26	2.11	1.43	0.589999999998	AAA318.CD3.X29.Y9.tile.tissue.png	395	1	2000	395	9fe83e1c8a23310610abfbce06f05bad	0	0	0	0	0	0	0	0	0	0	0	0	0	/home/dhl_ec/bnelissen/Slides/CD3_manuscript/CD3_slides/AAA318.CD3/AAA318.CD3.run1	255	0.7	0.06	0.7	0.06	-8.70864044584	-11.6039635695	2.12152995575	0.268112015625
30217.0	555904.0	12598.0	4672.0	555904.0	4000000.0	240.0	4.0	1.48	1.66	1.25	0.0500000000011	6.26	0.51	0.879999999999	0.18	6.73	0.219999999999	2.02	1.44	0.5	AAA318.CD3.X3.Y0.tile.tissue.png	396	1	2000	396	2ac22bee9f6d7a90a405f7cdb33d97ba	0	0	0	0	0	0	0	0	0	0	0	0	0	/home/dhl_ec/bnelissen/Slides/CD3_manuscript/CD3_slides/AAA318.CD3/AAA318.CD3.run1	255	0.7	0.06	0.7	0.06	-7.14481294923	-11.461799217	1.27114530346	2.01426476563
10342.0	797107.0	4703.0	12166.0	797107.0	4000000.0	95.0	13.0	1.3	1.87	1.09	0.0400000000009	6.43	0.35	0.709999999999	0.17	6.79	0.230000000001	2.07	1.44	0.540000000001	AAA318.CD3.X3.Y1.tile.tissue.png	397	1	2000	397	67e98aa6f8cedc2012d126e6fe8dcf97	0	0	0	0	0	0	0	0	0	0	0	0	0	/home/dhl_ec/bnelissen/Slides/CD3_manuscript/CD3_slides/AAA318.CD3/AAA318.CD3.run1	255	0.7	0.06	0.7	0.06	-8.50850543377	-11.6178693777	2.17740413204	0.505941578125
7056.0	176122.0	2476.0	3387.0	176122.0	4000000.0	46.0	1.0	1.44	2.01	1.5	0.0499999999993	6.22	0.34	0.700000000001	0.200000000001	6.26	0.200000000001	2.0	1.44	0.52	AAA318.CD3.X3.Y10.tile.tissue.png	398	1	2000	398	69c3a3c68a006c06d3e90845f4f40299	0	0	0	0	0	0	0	0	0	0	0	0	0	/home/dhl_ec/bnelissen/Slides/CD3_manuscript/CD3_slides/AAA318.CD3/AAA318.CD3.run1	255	0.7	0.06	0.7	0.06	-9.38872550399	-11.5414685075	5.71193579273	0.196468673828
4529.0	113179.0	1899.0	3461.0	113179.0	4000000.0	40.0	5.0	1.28	1.81	1.16	0.0400000000009	6.04	0.35	0.74	0.190000000001	6.3	0.200000000001	2.05	1.47	0.559999999999	AAA318.CD3.X3.Y11.tile.tissue.png	399	1	2000	399	13e99cf432e06134f14ecc30fd9ab146	0	0	0	0	0	0	0	0	0	0	0	0	0	/home/dhl_ec/bnelissen/Slides/CD3_manuscript/CD3_slides/AAA318.CD3/AAA318.CD3.run1	255	0.7	0.06	0.7	0.06	-9.22625809566	-11.5564007066	4.6737000247	0.188816908203
0.0	0.0	0.0	0.0	0.0	4000000.0	0.0	0.0	1.52	1.53	1.25	0.0400000000009	5.7	0.280000000001	0.990000000002	0.200000000001	4.24	0.119999999999	1.9	1.46	0.5	AAA318.CD3.X3.Y12.tile.tissue.png	400	1	2000	400	d31a48e46920bd69e7f7c5c0e225e612	0	0	0	0	0	0	0	0	0	0	0	0	0	/home/dhl_ec/bnelissen/Slides/CD3_manuscript/CD3_slides/AAA318.CD3/AAA318.CD3.run1	255	1.0	0.06	1.0	0.06	0.0	-11.9242475325	0.0	0.130485182724
0.0	5140.0	0.0	453.0	5140.0	4000000.0	0.0	2.0	1.28	1.66	1.09	0.0400000000009	5.99	0.35	0.690000000001	0.209999999999	5.79	0.129999999999	1.95	1.45	0.480000000001	AAA318.CD3.X3.Y13.tile.tissue.png	401	1	2000	401	5d40adba93075000176d422d23b368a9	0	0	0	0	0	0	0	0	0	0	0	0	0	/home/dhl_ec/bnelissen/Slides/CD3_manuscript/CD3_slides/AAA318.CD3/AAA318.CD3.run1	255	0.7	0.06	0.7	0.06	-8.65391860218	-12.3898694503	6.86712004106	0.159637539246
0.0	3054.0	0.0	266.0	3054.0	4000000.0	0.0	1.0	1.24	1.51	1.52	0.0400000000009	6.03	0.369999999999	0.689999999999	0.209999999999	5.45	0.129999999999	1.99	1.49	0.52	AAA318.CD3.X3.Y14.tile.tissue.png	402	1	2000	402	3b2f12c02f21c80f24462d85f67178d8	0	0	0	0	0	0	0	0	0	0	0	0	0	/home/dhl_ec/bnelissen/Slides/CD3_manuscript/CD3_slides/AAA318.CD3/AAA318.CD3.run1	255	0.7	0.06	0.7	0.06	0.0	-12.2924656768	1.98211186277	0.148849251297
0.0	0.0	0.0	0.0	0.0	4000000.0	0.0	0.0	1.31	1.44	1.24	0.0399999999991	5.69	0.280000000001	0.699999999999	0.200000000001	4.33	0.120000000001	1.88	1.43	0.650000000001	AAA318.CD3.X3.Y15.tile.tissue.png	403	1	2000	403	6616760c72a94a9b8e10c95f4a6bb2db	0	0	0	0	0	0	0	0	0	0	0	0	0	/home/dhl_ec/bnelissen/Slides/CD3_manuscript/CD3_slides/AAA318.CD3/AAA318.CD3.run1	255	1.0	0.06	1.0	0.06	0.0	-11.8338490996	0.0	0.126752705063
60.0	8248.0	34.0	578.0	8248.0	4000000.0	1.0	2.0	1.42	1.62	1.16	0.0499999999993	6.01	0.360000000001	0.699999999999	0.199999999999	6.13	0.200000000001	1.94	1.43	0.540000000001	AAA318.CD3.X3.Y16.tile.tissue.png	404	1	2000	404	1a4f9540815b289b3187e8b3582b72e4	0	0	0	0	0	0	0	0	0	0	0	0	0	/home/dhl_ec/bnelissen/Slides/CD3_manuscript/CD3_slides/AAA318.CD3/AAA318.CD3.run1	255	0.7	0.06	0.7	0.06	-8.11955360813	-12.4080083517	4.77082283482	0.173015997192
0.0	0.0	0.0	0.0	0.0	4000000.0	0.0	0.0	1.26	1.29	1.07	0.0599999999995	5.68	0.33	1.03	0.200000000001	4.21	0.120000000001	1.89	1.45	0.480000000001	AAA318.CD3.X3.Y17.tile.tissue.png	405	1	2000	405	a7bd493b3e3af4c772a02d5bc1051153	0	0	0	0	0	0	0	0	0	0	0	0	0	/home/dhl_ec/bnelissen/Slides/CD3_manuscript/CD3_slides/AAA318.CD3/AAA318.CD3.run1	255	1.0	0.06	1.0	0.06	0.0	-11.7521228341	0.0	5.15127311362
0.0	0.0	0.0	0.0	0.0	4000000.0	0.0	0.0	1.58	1.25	1.06	0.0499999999993	5.02	0.280000000001	0.829999999998	0.199999999999	4.21	0.119999999999	1.88	1.43	0.65	AAA318.CD3.X3.Y18.tile.tissue.png	406	1	2000	406	bd75d60d1013c16752be50d83f34645f	0	0	0	0	0	0	0	0	0	0	0	0	0	/home/dhl_ec/bnelissen/Slides/CD3_manuscript/CD3_slides/AAA318.CD3/AAA318.CD3.run1	255	1.0	0.06	1.0	0.06	0.0	0.0	0.0	4.1926065
0.0	14637.0	0.0	594.0	14637.0	4000000.0	0.0	1.0	1.33	1.44	1.14	0.0499999999993	5.99	0.349999999999	0.75	0.200000000001	5.33	0.129999999999	1.95	1.44	0.51	AAA318.CD3.X3.Y19.tile.tissue.png	407	1	2000	407	295b472e3ad8bec6a4b2f56f58680f16	0	0	0	0	0	0	0	0	0	0	0	0	0	/home/dhl_ec/bnelissen/Slides/CD3_manuscript/CD3_slides/AAA318.CD3/AAA318.CD3.run1	255	0.7	0.06	0.7	0.06	0.0	-11.7222576767	0.139445228835	5.21875954553
4978.0	2163559.0	2229.0	26126.0	2163559.0	4000000.0	44.0	10.0	1.37	1.85	1.04	0.0499999999993	6.5	0.370000000001	0.719999999999	0.130000000001	7.69	0.280000000001	2.18	1.46	0.669999999998	AAA318.CD3.X3.Y2.tile.tissue.png	408	1	2000	408	30146d9b510aa8e421c920cdefc8a685	0	0	0	0	0	0	0	0	0	0	0	0	0	/home/dhl_ec/bnelissen/Slides/CD3_manuscript/CD3_slides/AAA318.CD3/AAA318.CD3.run1	255	0.7	0.06	0.7	0.06	-8.56579984044	-11.2394716839	2.32654520827	0.270060234375
18507.0	3233700.0	6885.0	17715.0	3233700.0	4000000.0	128.0	4.0	1.78	2.16	1.11	0.0500000000011	6.18	0.349999999999	0.720000000001	0.0799999999999	8.54	0.309999999999	2.11	1.43	0.620000000001	AAA318.CD3.X3.Y3.tile.tissue.png	409	1	2000	409	5b0c8c745c12facb6dff9fb598475354	0	0	0	0	0	0	0	0	0	0	0	0	0	/home/dhl_ec/bnelissen/Slides/CD3_manuscript/CD3_slides/AAA318.CD3/AAA318.CD3.run1	255	0.7	0.06	0.7	0.06	-8.38284193202	-11.8284502636	1.79817299368	0.197489863281
10747.0	3801258.0	3870.0	8316.0	3801258.0	4000000.0	79.0	2.0	2.21	1.72	1.05	0.0400000000009	8.16	0.34	0.709999999999	0.0599999999995	8.88	0.35	2.07	1.44	0.560000000001	AAA318.CD3.X3.Y4.tile.tissue.png	410	1	2000	410	b814d6db9ca6a8bcff53e746b11cdf2a	0	0	0	0	0	0	0	0	0	0	0	0	0	/home/dhl_ec/bnelissen/Slides/CD3_manuscript/CD3_slides/AAA318.CD3/AAA318.CD3.run1	255	0.7	0.06	0.7	0.06	-8.15843029067	-11.857617873	0.98494450759	0.118810666992
13102.0	2650072.0	5314.0	14839.0	2650072.0	4000000.0	106.0	7.0	1.64	2.08	1.12	0.0499999999993	5.98	0.349999999999	0.750000000002	0.110000000001	8.01	0.300000000001	2.09	1.44	0.58	AAA318.CD3.X3.Y5.tile.tissue.png	411	1	2000	411	a9ef9de0bead106622630c05a41cb293	0	0	0	0	0	0	0	0	0	0	0	0	0	/home/dhl_ec/bnelissen/Slides/CD3_manuscript/CD3_slides/AAA318.CD3/AAA318.CD3.run1	255	0.7	0.06	0.7	0.06	-8.16656729983	-11.91498146	1.10092256936	0.3494266875
185.0	26820.0	63.0	2549.0	26820.0	4000000.0	1.0	9.0	1.28	1.5	1.24	0.0499999999993	6.0	0.35	0.68	0.200000000001	6.14	0.200000000001	1.98	1.43	0.51	AAA318.CD3.X3.Y6.tile.tissue.png	412	1	2000	412	bcc21ab0d5e513cab41832eb466b9679	0	0	0	0	0	0	0	0	0	0	0	0	0	/home/dhl_ec/bnelissen/Slides/CD3_manuscript/CD3_slides/AAA318.CD3/AAA318.CD3.run1	255	0.7	0.06	0.7	0.06	-6.24774131845	-10.9292254506	0.310104064208	0.108067372437
170.0	56096.0	75.0	1254.0	56096.0	4000000.0	2.0	2.0	1.47	1.51	1.57	0.0499999999993	5.99	0.360000000001	0.689999999999	0.200000000001	6.08	0.200000000001	1.97	1.43	0.5	AAA318.CD3.X3.Y7.tile.tissue.png	413	1	2000	413	699fd98df900019e345d2a7a007d22f4	0	0	0	0	0	0	0	0	0	0	0	0	0	/home/dhl_ec/bnelissen/Slides/CD3_manuscript/CD3_slides/AAA318.CD3/AAA318.CD3.run1	255	0.7	0.06	0.7	0.06	-8.35623376022	-11.9251511193	1.196493525	0.254978167969
192.0	5057.0	89.0	454.0	5057.0	4000000.0	1.0	2.0	1.89	1.63	1.15	0.0500000000011	6.19	0.65	0.709999999997	0.210000000001	6.3	0.200000000001	2.02	1.47	0.570000000002	AAA318.CD3.X3.Y8.tile.tissue.png	414	1	2000	414	2b4495b320b1f1f3ab1b258b3b7e9a89	0	0	0	0	0	0	0	0	0	0	0	0	0	/home/dhl_ec/bnelissen/Slides/CD3_manuscript/CD3_slides/AAA318.CD3/AAA318.CD3.run1	255	0.7	0.06	0.7	0.06	-8.84153456725	-12.3352675825	6.32663987695	0.144215561768
0.0	0.0	0.0	0.0	0.0	4000000.0	0.0	0.0	1.56	1.44	1.1	0.0400000000009	5.71	0.290000000001	0.68	0.230000000001	4.31	0.120000000001	1.88	1.44	0.530000000001	AAA318.CD3.X3.Y9.tile.tissue.png	415	1	2000	415	cdc2fe885a82e8554f51c07d185b2797	0	0	0	0	0	0	0	0	0	0	0	0	0	/home/dhl_ec/bnelissen/Slides/CD3_manuscript/CD3_slides/AAA318.CD3/AAA318.CD3.run1	255	1.0	0.06	1.0	0.06	0.0	-10.8842699958	0.0	0.14303161358
17413.0	2239925.0	6275.0	13558.0	2239925.0	4000000.0	107.0	5.0	1.61	1.69	1.46	0.0399999999991	6.08	0.359999999999	0.699999999999	0.119999999999	8.93	0.290000000001	2.11	1.44	0.539999999999	AAA318.CD3.X30.Y10.tile.tissue.png	416	1	2000	416	492803fdecf0c948840762230bc6e4a4	0	0	0	0	0	0	0	0	0	0	0	0	0	/home/dhl_ec/bnelissen/Slides/CD3_manuscript/CD3_slides/AAA318.CD3/AAA318.CD3.run1	255	0.7	0.06	0.7	0.06	-8.30924772315	-12.0450241492	1.07357944125	0.267076199219
5805.0	3797295.0	2113.0	9486.0	3797295.0	4000000.0	39.0	1.0	1.82	1.81	1.42	0.0499999999993	6.08	0.359999999999	0.720000000001	0.0599999999995	9.32	0.34	2.09	1.47	0.549999999999	AAA318.CD3.X30.Y11.tile.tissue.png	417	1	2000	417	dbbe5f0d76d143109b150fb5cb9fb3a5	0	0	0	0	0	0	0	0	0	0	0	0	0	/home/dhl_ec/bnelissen/Slides/CD3_manuscript/CD3_slides/AAA318.CD3/AAA318.CD3.run1	255	0.7	0.0715313570256	0.7	0.0715313570256	-7.4210379987	-11.1614491841	0.548281800145	0.097803793457
3684.0	3976695.0	1195.0	9044.0	3976695.0	4000000.0	18.0	1.0	2.01	1.99	1.09	0.0400000000009	5.87	0.35	0.709999999999	0.0599999999995	9.04	0.35	2.12	1.48	0.76	AAA318.CD3.X30.Y12.tile.tissue.png	418	1	2000	418	85ed6f62d4cdf1bd7243adcdaed45aa3	0	0	0	0	0	0	0	0	0	0	0	0	0	/home/dhl_ec/bnelissen/Slides/CD3_manuscript/CD3_slides/AAA318.CD3/AAA318.CD3.run1	255	0.7	0.0740410283632	0.7	0.0740410283632	-8.16852093167	-11.1703134018	0.318036074266	0.0383259918213
3647.0	3456974.0	1214.0	8944.0	3456974.0	4000000.0	25.0	3.0	1.81	1.52	1.08	0.0500000000011	6.2	0.360000000001	0.710000000001	0.0700000000015	8.76	0.34	2.12	1.48	0.559999999999	AAA318.CD3.X30.Y13.tile.tissue.png	419	1	2000	419	7579a1189e7b6e373b47255b013fc733	0	0	0	0	0	0	0	0	0	0	0	0	0	/home/dhl_ec/bnelissen/Slides/CD3_manuscript/CD3_slides/AAA318.CD3/AAA318.CD3.run1	255	0.7	0.06	0.7	0.06	-7.44044714353	-10.4259514297	0.38563482353	0.0582945537109
58.0	1344016.0	33.0	8911.0	1344016.0	4000000.0	1.0	5.0	1.62	1.81	1.2	0.0399999999991	6.56	0.35	0.690000000001	0.16	7.12	0.25	2.35	1.44	0.540000000001	AAA318.CD3.X30.Y14.tile.tissue.png	420	1	2000	420	04cfb90b553272bab32149b8308f8ca6	0	0	0	0	0	0	0	0	0	0	0	0	0	/home/dhl_ec/bnelissen/Slides/CD3_manuscript/CD3_slides/AAA318.CD3/AAA318.CD3.run1	255	0.7	0.06	0.7	0.06	-7.49777839983	-11.3854213035	0.70851068706	0.0908436679687
0.0	3999793.0	0.0	8030.0	3999793.0	4000000.0	0.0	1.0	1.23	1.9	1.54	0.0499999999993	5.77	0.35	0.719999999999	0.0499999999993	8.61	0.269999999999	2.04	1.43	0.68	AAA318.CD3.X30.Y15.tile.tissue.png	421	1	2000	421	adafeae91fd21a0ed23cfbf93a7dad14	0	0	0	0	0	0	0	0	0	0	0	0	0	/home/dhl_ec/bnelissen/Slides/CD3_manuscript/CD3_slides/AAA318.CD3/AAA318.CD3.run1	255	0.7	0.0639734205159	0.7	0.0639734205159	-7.63725639272	-11.9177864371	0.355427070308	0.0398196045647
234.0	2553041.0	123.0	10315.0	2553041.0	4000000.0	3.0	4.0	1.54	1.99	1.19	0.0399999999991	6.16	0.41	0.92	0.1	7.92	0.300000000001	2.13	1.49	1.16	AAA318.CD3.X30.Y16.tile.tissue.png	422	1	2000	422	0297cd3c80c2d79e91acb3380290e5b5	0	0	0	0	0	0	0	0	0	0	0	0	0	/home/dhl_ec/bnelissen/Slides/CD3_manuscript/CD3_slides/AAA318.CD3/AAA318.CD3.run1	255	0.7	0.06	0.7	0.06	-7.37326139562	-11.1203413544	0.524679360202	0.0972773984375
6023.0	1712762.0	1993.0	11363.0	1712762.0	4000000.0	37.0	5.0	1.53	1.93	1.08	0.0499999999993	7.07	0.349999999999	0.699999999999	0.15	7.42	0.26	2.07	1.43	0.57	AAA318.CD3.X30.Y17.tile.tissue.png	423	1	2000	423	1576f9b96cddea6a61374946ca751c9a	0	0	0	0	0	0	0	0	0	0	0	0	0	/home/dhl_ec/bnelissen/Slides/CD3_manuscript/CD3_slides/AAA318.CD3/AAA318.CD3.run1	255	0.7	0.06	0.7	0.06	-8.45377470037	-11.4546738577	1.64805435655	0.139022878906
19419.0	701524.0	6631.0	14422.0	701524.0	4000000.0	126.0	13.0	1.31	1.86	1.1	0.0399999999991	6.31	0.389999999999	0.730000000001	0.17	6.75	0.23	2.06	1.44	0.559999999998	AAA318.CD3.X30.Y18.tile.tissue.png	424	1	2000	424	04d18ec0c3c6a4b57f1340ead78bbd8b	0	0	0	0	0	0	0	0	0	0	0	0	0	/home/dhl_ec/bnelissen/Slides/CD3_manuscript/CD3_slides/AAA318.CD3/AAA318.CD3.run1	255	0.7	0.06	0.7	0.06	-8.5331387255	-12.208046175	2.67316835077	0.223374882813
26930.0	588874.0	9217.0	6996.0	588874.0	4000000.0	162.0	5.0	1.35	1.64	1.11	0.0500000000011	6.24	0.380000000001	0.919999999998	0.18	7.11	0.220000000001	2.03	1.44	0.52	AAA318.CD3.X30.Y19.tile.tissue.png	425	1	2000	425	9b09145313322d2e33fc12dfa6208cab	0	0	0	0	0	0	0	0	0	0	0	0	0	/home/dhl_ec/bnelissen/Slides/CD3_manuscript/CD3_slides/AAA318.CD3/AAA318.CD3.run1	255	0.7	0.06	0.7	0.06	-8.39112128347	-11.6261128484	2.00289883887	0.165348445313
34735.0	737366.0	12604.0	8067.0	737366.0	4000000.0	243.0	7.0	1.56	1.81	1.47	0.0499999999993	6.36	0.360000000001	0.700000000001	0.17	7.03	0.219999999999	2.08	1.44	0.529999999999	AAA318.CD3.X30.Y20.tile.tissue.png	426	1	2000	426	c39e34153d1a4a07504f2990c55fb176	0	0	0	0	0	0	0	0	0	0	0	0	0	/home/dhl_ec/bnelissen/Slides/CD3_manuscript/CD3_slides/AAA318.CD3/AAA318.CD3.run1	255	0.7	0.06	0.7	0.06	-8.26235028232	-11.490285436	2.49731999877	0.1567706875
0.0	2498.0	0.0	224.0	2498.0	4000000.0	0.0	1.0	1.29	1.25	1.1	0.0499999999993	6.0	0.35	0.690000000001	0.199999999999	5.26	0.129999999999	1.92	1.46	0.629999999999	AAA318.CD3.X30.Y21.tile.tissue.png	427	1	2000	427	a3f317cfc59d96d146a856e3e1614d32	0	0	0	0	0	0	0	0	0	0	0	0	0	/home/dhl_ec/bnelissen/Slides/CD3_manuscript/CD3_slides/AAA318.CD3/AAA318.CD3.run1	255	0.7	0.06	0.7	0.06	0.0	-12.2595205648	2.75748391682	0.151536417175
0.0	88406.0	0.0	3819.0	88406.0	4000000.0	0.0	6.0	1.35	1.67	1.07	0.0499999999993	6.0	0.349999999999	0.710000000001	0.189999999999	5.33	0.130000000001	2.28	1.44	0.68	AAA318.CD3.X30.Y22.tile.tissue.png	428	1	2000	428	9a435da15ef682f040d55c46ec160575	0	0	0	0	0	0	0	0	0	0	0	0	0	/home/dhl_ec/bnelissen/Slides/CD3_manuscript/CD3_slides/AAA318.CD3/AAA318.CD3.run1	255	0.7	0.06	0.7	0.06	0.0	-10.2254302883	0.44188300992	1.69379195068
0.0	352467.0	0.0	5052.0	352467.0	872000.0	0.0	2.0	0.530000000001	0.620000000001	0.559999999999	0.0299999999988	1.41	0.0799999999999	0.150000000001	0.0300000000007	1.45	0.0400000000009	0.440000000001	0.309999999999	0.0900000000001	AAA318.CD3.X30.Y23.tile.tissue.png	429	1	2000	429	5a8bdcda87c36b482f342cd96e1ba36e	0	0	0	0	0	0	0	0	0	0	0	0	0	/home/dhl_ec/bnelissen/Slides/CD3_manuscript/CD3_slides/AAA318.CD3/AAA318.CD3.run1	255	0.7	0.06	0.7	0.06	-7.17369322313	-11.519769961	0.175368740357	3.13293223194
7356.0	216004.0	2223.0	3236.0	216004.0	4000000.0	34.0	2.0	1.28	1.65	1.45	0.0500000000011	6.13	0.35	0.830000000002	0.190000000001	6.53	0.200000000001	1.99	1.44	0.84	AAA318.CD3.X30.Y8.tile.tissue.png	430	1	2000	430	cf0d06aa26ce0b103302cdd3a79aebf0	0	0	0	0	0	0	0	0	0	0	0	0	0	/home/dhl_ec/bnelissen/Slides/CD3_manuscript/CD3_slides/AAA318.CD3/AAA318.CD3.run1	255	0.7	0.06	0.7	0.06	-8.80883769871	-11.9117998349	1.84911232378	0.650078603516
28842.0	1637108.0	10028.0	19857.0	1637108.0	4000000.0	171.0	8.0	1.6	1.89	1.14	0.0499999999993	7.08	0.359999999999	0.699999999999	0.15	10.56	0.27	2.13	1.44	0.570000000002	AAA318.CD3.X30.Y9.tile.tissue.png	431	1	2000	431	9dbbf731c83f6acacdaf02a3fd7d2b9c	0	0	0	0	0	0	0	0	0	0	0	0	0	/home/dhl_ec/bnelissen/Slides/CD3_manuscript/CD3_slides/AAA318.CD3/AAA318.CD3.run1	255	0.7	0.06	0.7	0.06	-8.48365371635	-11.6789549158	1.37030872846	0.373619515625
36357.0	874201.0	12106.0	13938.0	874201.0	4000000.0	226.0	7.0	1.32	1.86	1.04	0.0499999999993	6.35	0.349999999999	0.700000000001	0.17	8.1	0.24	2.1	1.45	0.860000000001	AAA318.CD3.X31.Y10.tile.tissue.png	432	1	2000	432	d19decbe7abd746b37dbe41da9c367d0	0	0	0	0	0	0	0	0	0	0	0	0	0	/home/dhl_ec/bnelissen/Slides/CD3_manuscript/CD3_slides/AAA318.CD3/AAA318.CD3.run1	255	0.7	0.06	0.7	0.06	-9.03802180499	-12.2454281562	1.80910968122	0.275464367188
43532.0	3477757.0	15712.0	12513.0	3477757.0	4000000.0	291.0	2.0	1.83	1.84	1.31	0.0499999999993	6.46	0.360000000001	0.700000000001	0.0799999999999	9.36	0.369999999999	2.14	1.44	0.870000000001	AAA318.CD3.X31.Y11.tile.tissue.png	433	1	2000	433	e6a40634341fdd40bfd2c9896bbe532d	0	0	0	0	0	0	0	0	0	0	0	0	0	/home/dhl_ec/bnelissen/Slides/CD3_manuscript/CD3_slides/AAA318.CD3/AAA318.CD3.run1	255	0.7	0.0697053195242	0.7	0.0697053195242	-8.10724852532	-11.6807900443	1.19883158413	0.165831496094
6818.0	3891202.0	3131.0	10811.0	3891202.0	4000000.0	64.0	1.0	1.6	1.97	1.28	0.0499999999993	6.57	0.35	0.719999999999	0.0600000000013	8.91	0.34	2.09	1.46	0.640000000001	AAA318.CD3.X31.Y12.tile.tissue.png	434	1	2000	434	61b325a056485684d8a072dfdf884fa6	0	0	0	0	0	0	0	0	0	0	0	0	0	/home/dhl_ec/bnelissen/Slides/CD3_manuscript/CD3_slides/AAA318.CD3/AAA318.CD3.run1	255	0.7	0.06	0.7	0.06	-7.66994373001	-11.3592931895	0.508593953185	0.076755921875
31170.0	3404582.0	10531.0	10318.0	3404582.0	4000000.0	180.0	4.0	1.84	1.83	1.05	0.0499999999993	7.15	0.349999999999	0.720000000001	0.0799999999999	8.96	0.32	2.08	1.43	0.540000000001	AAA318.CD3.X31.Y13.tile.tissue.png	435	1	2000	435	2bcee7d84fd68b02ff10ef62ff5764a6	0	0	0	0	0	0	0	0	0	0	0	0	0	/home/dhl_ec/bnelissen/Slides/CD3_manuscript/CD3_slides/AAA318.CD3/AAA318.CD3.run1	255	0.7	0.06	0.7	0.06	-7.68218489145	-11.0395492906	0.548706848493	0.135278689453
17938.0	1062452.0	7567.0	15822.0	1062452.0	4000000.0	144.0	11.0	1.57	1.83	1.47	0.0500000000011	6.45	0.349999999999	0.689999999999	0.16	7.06	0.24	2.08	1.43	0.530000000001	AAA318.CD3.X31.Y14.tile.tissue.png	436	1	2000	436	3f5fe89922adbde4583ea45d1c24d9ae	0	0	0	0	0	0	0	0	0	0	0	0	0	/home/dhl_ec/bnelissen/Slides/CD3_manuscript/CD3_slides/AAA318.CD3/AAA318.CD3.run1	255	0.7	0.06	0.7	0.06	-8.63315222095	-11.9737142699	1.7173362212	0.169284421875
14812.0	2662403.0	5875.0	13277.0	2662403.0	4000000.0	111.0	8.0	1.47	1.97	1.15	0.0500000000011	6.25	0.369999999999	0.720000000001	0.1	8.58	0.300000000001	2.13	1.46	0.810000000001	AAA318.CD3.X31.Y15.tile.tissue.png	437	1	2000	437	dbbbb6fba0fa57203702590fbb16ff88	0	0	0	0	0	0	0	0	0	0	0	0	0	/home/dhl_ec/bnelissen/Slides/CD3_manuscript/CD3_slides/AAA318.CD3/AAA318.CD3.run1	255	0.7	0.06	0.7	0.06	-8.16367036494	-11.7531361372	1.00439529013	0.187043242187
16951.0	1300440.0	6071.0	8697.0	1300440.0	4000000.0	109.0	5.0	1.66	2.38	1.05	0.0399999999991	10.98	0.35	0.700000000001	0.16	7.21	0.240000000002	2.11	1.45	0.559999999999	AAA318.CD3.X31.Y16.tile.tissue.png	438	1	2000	438	160d0552b30bb3cd340c0dc599337d7c	0	0	0	0	0	0	0	0	0	0	0	0	0	/home/dhl_ec/bnelissen/Slides/CD3_manuscript/CD3_slides/AAA318.CD3/AAA318.CD3.run1	255	0.7	0.06	0.7	0.06	-7.93307548596	-11.5554551363	1.06416953065	0.122477144531
5242.0	86109.0	1842.0	3832.0	86109.0	4000000.0	40.0	7.0	1.35	1.77	1.53	0.0500000000011	6.36	0.359999999999	0.690000000001	0.209999999999	6.31	0.200000000001	2.05	1.45	0.5	AAA318.CD3.X31.Y17.tile.tissue.png	439	1	2000	439	ca1c4c7084cf4b0d716d2c31872efa59	0	0	0	0	0	0	0	0	0	0	0	0	0	/home/dhl_ec/bnelissen/Slides/CD3_manuscript/CD3_slides/AAA318.CD3/AAA318.CD3.run1	255	0.7	0.06	0.7	0.06	-8.66985801947	-12.2108353627	3.72055676155	0.124703552734
701.0	9039.0	224.0	924.0	9039.0	4000000.0	3.0	4.0	1.5	1.45	1.12	0.0399999999991	6.09	0.630000000001	0.700000000001	0.210000000001	6.21	0.190000000001	1.97	1.43	0.509999999998	AAA318.CD3.X31.Y18.tile.tissue.png	440	1	2000	440	adb6a54abb6f525750d1a8a93cefa867	0	0	0	0	0	0	0	0	0	0	0	0	0	/home/dhl_ec/bnelissen/Slides/CD3_manuscript/CD3_slides/AAA318.CD3/AAA318.CD3.run1	255	0.7	0.06	0.7	0.06	-9.25174336306	-12.5328224494	4.41036927356	0.0919207751465
4012.0	72925.0	1432.0	2646.0	72925.0	4000000.0	28.0	3.0	1.34	1.71	1.34	0.0399999999991	6.05	0.349999999999	0.700000000001	0.190000000001	6.34	0.200000000001	2.02	1.44	0.549999999999	AAA318.CD3.X31.Y19.tile.tissue.png	441	1	2000	441	bc7ae1a9cb74908fc9f96e5dadf5ace0	0	0	0	0	0	0	0	0	0	0	0	0	0	/home/dhl_ec/bnelissen/Slides/CD3_manuscript/CD3_slides/AAA318.CD3/AAA318.CD3.run1	255	0.7	0.06	0.7	0.06	-8.83026645546	-11.2663784845	3.15106166857	0.17003621875
2583.0	37640.0	879.0	1925.0	37640.0	4000000.0	14.0	3.0	1.25	1.49	1.54	0.0500000000011	6.0	0.35	0.690000000001	0.199999999999	6.2	0.200000000001	1.99	1.43	0.49	AAA318.CD3.X31.Y20.tile.tissue.png	442	1	2000	442	8529e6b70b1047b768388eb69112ea14	0	0	0	0	0	0	0	0	0	0	0	0	0	/home/dhl_ec/bnelissen/Slides/CD3_manuscript/CD3_slides/AAA318.CD3/AAA318.CD3.run1	255	0.7	0.06	0.7	0.06	-9.46088342829	-11.7914566813	4.10379394507	0.163698404297
0.0	0.0	0.0	0.0	0.0	4000000.0	0.0	0.0	1.23	1.67	1.04	0.0500000000011	5.62	0.320000000002	0.940000000001	0.209999999999	4.25	0.119999999999	1.88	1.44	0.5	AAA318.CD3.X31.Y21.tile.tissue.png	443	1	2000	443	55f2a768bcdfa24541e7bdb63fcfe034	0	0	0	0	0	0	0	0	0	0	0	0	0	/home/dhl_ec/bnelissen/Slides/CD3_manuscript/CD3_slides/AAA318.CD3/AAA318.CD3.run1	255	1.0	0.06	1.0	0.06	0.0	-12.1215870724	0.0	0.0841834655151
0.0	49853.0	0.0	1964.0	49853.0	4000000.0	0.0	2.0	1.27	1.7	1.07	0.0399999999991	5.98	0.34	0.699999999999	0.200000000001	5.63	0.129999999999	1.98	1.44	0.57	AAA318.CD3.X31.Y22.tile.tissue.png	444	1	2000	444	d83b46bf7d5cd717389bbef7be4353c1	0	0	0	0	0	0	0	0	0	0	0	0	0	/home/dhl_ec/bnelissen/Slides/CD3_manuscript/CD3_slides/AAA318.CD3/AAA318.CD3.run1	255	0.7	0.06	0.7	0.06	0.0	-9.73277535618	0.162025564143	1.08817741571
0.0	76859.0	0.0	3028.0	76859.0	872000.0	0.0	3.0	0.49	0.580000000002	0.59	0.0299999999988	3.79	0.0799999999999	0.17	0.0399999999991	1.1	0.0299999999988	0.440000000001	0.309999999999	0.0799999999999	AAA318.CD3.X31.Y23.tile.tissue.png	445	1	2000	445	2cf0193e30d564ae0cb38d46b3b87c5f	0	0	0	0	0	0	0	0	0	0	0	0	0	/home/dhl_ec/bnelissen/Slides/CD3_manuscript/CD3_slides/AAA318.CD3/AAA318.CD3.run1	255	0.7	0.06	0.7	0.06	0.0	-11.8368053656	0.0989826693605	7.19379424825
0.0	0.0	0.0	0.0	0.0	4000000.0	0.0	0.0	0.940000000001	1.27	1.08	0.0600000000013	5.16	0.27	0.849999999999	0.200000000001	4.32	0.120000000001	1.92	1.48	0.49	AAA318.CD3.X31.Y8.tile.tissue.png	446	1	2000	446	f4159c4737adeca64fb9ad69225e5a02	0	0	0	0	0	0	0	0	0	0	0	0	0	/home/dhl_ec/bnelissen/Slides/CD3_manuscript/CD3_slides/AAA318.CD3/AAA318.CD3.run1	255	1.0	0.06	1.0	0.06	0.0	0.0	0.0	5.1694345
25805.0	709536.0	9209.0	8790.0	709536.0	4000000.0	173.0	4.0	1.54	1.77	1.2	0.0399999999991	6.44	0.360000000001	0.709999999999	0.190000000001	7.13	0.230000000001	2.1	1.45	0.83	AAA318.CD3.X31.Y9.tile.tissue.png	447	1	2000	447	f0a50657aa5a0da588327b2d88abebc8	0	0	0	0	0	0	0	0	0	0	0	0	0	/home/dhl_ec/bnelissen/Slides/CD3_manuscript/CD3_slides/AAA318.CD3/AAA318.CD3.run1	255	0.7	0.06	0.7	0.06	-8.89662823329	-11.3048812884	2.11818961424	0.282271320313
0.0	0.0	0.0	0.0	0.0	4000000.0	0.0	0.0	1.15	1.17	1.05	0.0499999999993	5.07	0.279999999999	1.15	0.190000000001	4.33	0.109999999999	1.92	1.46	0.619999999999	AAA318.CD3.X32.Y0.tile.tissue.png	448	1	2000	448	a80267cb6265a956ff0a1320f8d40ce1	0	0	0	0	0	0	0	0	0	0	0	0	0	/home/dhl_ec/bnelissen/Slides/CD3_manuscript/CD3_slides/AAA318.CD3/AAA318.CD3.run1	255	1.0	0.06	1.0	0.06	0.0	0.0	0.0	2.8352315
505.0	10101.0	194.0	928.0	10101.0	4000000.0	3.0	4.0	2.08	2.04	1.18	0.0500000000011	6.0	0.35	0.700000000001	0.199999999999	6.15	0.190000000001	1.98	1.43	0.57	AAA318.CD3.X32.Y10.tile.tissue.png	449	1	2000	449	53c1f294c49059b09ec3bedb86f05319	0	0	0	0	0	0	0	0	0	0	0	0	0	/home/dhl_ec/bnelissen/Slides/CD3_manuscript/CD3_slides/AAA318.CD3/AAA318.CD3.run1	255	0.7	0.06	0.7	0.06	-9.06722480696	-12.248093377	1.5391639288	0.0739688377686
0.0	0.0	0.0	0.0	0.0	4000000.0	0.0	0.0	1.45	1.88	1.03	0.0500000000011	5.65	0.27	0.690000000001	0.199999999999	4.28	0.120000000001	1.93	1.44	0.5	AAA318.CD3.X32.Y11.tile.tissue.png	450	1	2000	450	a660dc13a3aac4634f83a8ccddeffe08	0	0	0	0	0	0	0	0	0	0	0	0	0	/home/dhl_ec/bnelissen/Slides/CD3_manuscript/CD3_slides/AAA318.CD3/AAA318.CD3.run1	255	1.0	0.06	1.0	0.06	0.0	-12.2959839081	0.0	0.0971084070206
10267.0	229250.0	4116.0	5786.0	229250.0	4000000.0	71.0	8.0	1.31	2.06	1.09	0.0499999999993	6.37	0.35	0.729999999998	0.190000000001	6.49	0.210000000001	2.08	1.45	0.530000000001	AAA318.CD3.X32.Y12.tile.tissue.png	451	1	2000	451	9eff6f3b3a9a5fb3e0cfe70d2d33aca0	0	0	0	0	0	0	0	0	0	0	0	0	0	/home/dhl_ec/bnelissen/Slides/CD3_manuscript/CD3_slides/AAA318.CD3/AAA318.CD3.run1	255	0.7	0.06	0.7	0.06	-8.86163469097	-12.5190272347	2.66192699077	0.124925289063
535.0	6316.0	171.0	662.0	6316.0	4000000.0	2.0	3.0	1.35	1.56	1.46	0.0400000000009	5.99	0.360000000001	0.679999999998	0.210000000001	6.16	0.199999999999	1.96	1.47	0.58	AAA318.CD3.X32.Y13.tile.tissue.png	452	1	2000	452	4ad4868368144898cf4c36c250f90869	0	0	0	0	0	0	0	0	0	0	0	0	0	/home/dhl_ec/bnelissen/Slides/CD3_manuscript/CD3_slides/AAA318.CD3/AAA318.CD3.run1	255	0.7	0.06	0.7	0.06	-9.53345908324	-12.2864654624	3.50650489904	0.0883324716797
85.0	2359.0	47.0	218.0	2359.0	4000000.0	1.0	1.0	1.02	1.13	1.11	0.0400000000009	5.96	0.370000000001	0.719999999999	0.199999999999	6.13	0.200000000001	1.96	1.43	0.49	AAA318.CD3.X32.Y14.tile.tissue.png	453	1	2000	453	7506ebe7b98bb547c5fe861f5fac3b85	0	0	0	0	0	0	0	0	0	0	0	0	0	/home/dhl_ec/bnelissen/Slides/CD3_manuscript/CD3_slides/AAA318.CD3/AAA318.CD3.run1	255	0.7	0.06	0.7	0.06	-8.5489979239	-12.288169308	4.65439327231	0.0676477471313
395.0	11304.0	106.0	1068.0	11304.0	4000000.0	1.0	5.0	1.31	1.71	1.13	0.0400000000009	6.29	0.35	0.690000000001	0.190000000001	6.12	0.200000000001	1.97	1.44	0.509999999998	AAA318.CD3.X32.Y15.tile.tissue.png	454	1	2000	454	01c90c06262aa23823ad79967e525b3a	0	0	0	0	0	0	0	0	0	0	0	0	0	/home/dhl_ec/bnelissen/Slides/CD3_manuscript/CD3_slides/AAA318.CD3/AAA318.CD3.run1	255	0.7	0.06	0.7	0.06	-9.18662578441	-12.6854570799	3.44985859228	0.106885611328
0.0	7577.0	0.0	786.0	7577.0	4000000.0	0.0	4.0	1.55	1.46	1.59	0.0499999999993	5.96	0.35	0.68	0.199999999999	5.78	0.129999999999	1.96	1.42	0.77	AAA318.CD3.X32.Y16.tile.tissue.png	455	1	2000	455	24505ca1f4033c3fc110811d2bd6a520	0	0	0	0	0	0	0	0	0	0	0	0	0	/home/dhl_ec/bnelissen/Slides/CD3_manuscript/CD3_slides/AAA318.CD3/AAA318.CD3.run1	255	0.7	0.06	0.7	0.06	-6.48413010812	-12.1883193351	1.82682326036	0.0697053248291
0.0	0.0	0.0	0.0	0.0	4000000.0	0.0	0.0	1.68	1.44	1.06	0.0499999999993	5.64	0.27	0.690000000001	0.200000000001	4.25	0.120000000001	1.88	1.44	0.610000000001	AAA318.CD3.X32.Y17.tile.tissue.png	456	1	2000	456	98dfdea2edcaaf0f23004888752dbc71	0	0	0	0	0	0	0	0	0	0	0	0	0	/home/dhl_ec/bnelissen/Slides/CD3_manuscript/CD3_slides/AAA318.CD3/AAA318.CD3.run1	255	1.0	0.06	1.0	0.06	0.0	-11.4464626925	0.0	0.0718545431476
0.0	0.0	0.0	0.0	0.0	4000000.0	0.0	0.0	1.38	1.65	1.08	0.0499999999993	5.6	0.280000000001	0.68	0.200000000001	4.23	0.119999999999	2.17	1.43	0.529999999999	AAA318.CD3.X32.Y18.tile.tissue.png	457	1	2000	457	b9897ee6607882356e32b2e3c0ba8f5e	0	0	0	0	0	0	0	0	0	0	0	0	0	/home/dhl_ec/bnelissen/Slides/CD3_manuscript/CD3_slides/AAA318.CD3/AAA318.CD3.run1	255	1.0	0.06	1.0	0.06	0.0	-12.1642875928	0.0	0.0703732171249
0.0	7258.0	0.0	664.0	7258.0	4000000.0	0.0	3.0	1.26	1.68	1.38	0.0599999999995	6.04	0.35	0.690000000001	0.190000000001	5.77	0.130000000001	1.99	1.43	0.559999999999	AAA318.CD3.X32.Y19.tile.tissue.png	458	1	2000	458	9aaa3859a3b82539bc93432191d2482f	0	0	0	0	0	0	0	0	0	0	0	0	0	/home/dhl_ec/bnelissen/Slides/CD3_manuscript/CD3_slides/AAA318.CD3/AAA318.CD3.run1	255	0.7	0.06	0.7	0.06	-8.31259684836	-11.2102861031	2.69476459819	0.152261453003
0.0	3390.0	0.0	382.0	3390.0	4000000.0	0.0	2.0	1.47	1.52	1.25	0.0600000000013	6.03	0.35	0.720000000001	0.200000000001	5.32	0.129999999999	1.94	1.44	0.550000000001	AAA318.CD3.X32.Y20.tile.tissue.png	459	1	2000	459	f535fb5a0a3f0e0b67a217489a8eadcf	0	0	0	0	0	0	0	0	0	0	0	0	0	/home/dhl_ec/bnelissen/Slides/CD3_manuscript/CD3_slides/AAA318.CD3/AAA318.CD3.run1	255	0.7	0.06	0.7	0.06	0.0	-10.8930742349	0.678083301645	2.35020015927
0.0	0.0	0.0	0.0	0.0	4000000.0	0.0	0.0	1.33	1.46	1.3	0.0500000000011	5.65	0.27	0.99	0.199999999999	4.23	0.120000000001	1.89	1.44	0.5	AAA318.CD3.X32.Y21.tile.tissue.png	460	1	2000	460	fa02856b2bb481037399a5376a49135a	0	0	0	0	0	0	0	0	0	0	0	0	0	/home/dhl_ec/bnelissen/Slides/CD3_manuscript/CD3_slides/AAA318.CD3/AAA318.CD3.run1	255	1.0	0.06	1.0	0.06	0.0	-10.9109237255	0.0	1.92381857464
0.0	274817.0	0.0	6856.0	274817.0	4000000.0	0.0	4.0	1.26	1.6	1.19	0.0499999999993	6.05	0.360000000001	0.750000000002	0.190000000001	5.48	0.130000000001	2.03	1.43	0.49	AAA318.CD3.X32.Y22.tile.tissue.png	461	1	2000	461	be2d748f4762f67f804cc4dc57579d63	0	0	0	0	0	0	0	0	0	0	0	0	0	/home/dhl_ec/bnelissen/Slides/CD3_manuscript/CD3_slides/AAA318.CD3/AAA318.CD3.run1	255	0.7	0.06	0.7	0.06	0.0	-10.5458583031	0.0264061054436	3.13038315222
0.0	82686.0	0.0	2704.0	82686.0	872000.0	0.0	4.0	0.509999999998	0.599999999999	0.519999999999	0.0200000000004	1.85	0.0799999999999	0.15	0.0399999999991	1.11	0.0299999999988	0.43	0.309999999999	0.0900000000001	AAA318.CD3.X32.Y23.tile.tissue.png	462	1	2000	462	692b142df05c30b4f16aa4b60126c1da	0	0	0	0	0	0	0	0	0	0	0	0	0	/home/dhl_ec/bnelissen/Slides/CD3_manuscript/CD3_slides/AAA318.CD3/AAA318.CD3.run1	255	0.7	0.06	0.7	0.06	0.0	-9.91061310915	0.0642925908614	2.27145145549
0.0	0.0	0.0	0.0	0.0	4000000.0	0.0	0.0	0.969999999999	1.38	1.08	0.0600000000013	5.69	0.280000000001	0.780000000001	0.200000000001	4.22	0.120000000001	1.86	1.43	0.549999999999	AAA318.CD3.X32.Y9.tile.tissue.png	463	1	2000	463	1f2ee2a4b36f11b7d7eb25cb3fcf22be	0	0	0	0	0	0	0	0	0	0	0	0	0	/home/dhl_ec/bnelissen/Slides/CD3_manuscript/CD3_slides/AAA318.CD3/AAA318.CD3.run1	255	1.0	0.06	1.0	0.06	0.0	-11.9262907845	0.0	6.35524797804
0.0	0.0	0.0	0.0	0.0	1876000.0	0.0	0.0	0.59	0.98	0.710000000001	0.0200000000004	2.41	0.129999999999	0.4	0.1	1.86	0.0600000000013	1.15	0.660000000002	0.16	AAA318.CD3.X33.Y0.tile.tissue.png	464	1	938	464	007e8e949f55b43d82bad6654c96b3c4	0	0	0	0	0	0	0	0	0	0	0	0	0	/home/dhl_ec/bnelissen/Slides/CD3_manuscript/CD3_slides/AAA318.CD3/AAA318.CD3.run1	255	1.0	0.06	1.0	0.06	0.0	0.0	0.0	4.56742910448
0.0	0.0	0.0	0.0	0.0	1876000.0	0.0	0.0	0.91	1.02	1.0	0.0200000000004	2.43	0.129999999999	0.389999999999	0.1	1.86	0.0599999999995	0.859999999999	0.66	0.16	AAA318.CD3.X33.Y1.tile.tissue.png	465	1	938	465	a6a887b48327f50b1ff3ea1eac3d0fc1	0	0	0	0	0	0	0	0	0	0	0	0	0	/home/dhl_ec/bnelissen/Slides/CD3_manuscript/CD3_slides/AAA318.CD3/AAA318.CD3.run1	255	1.0	0.06	1.0	0.06	0.0	0.0	0.0	5.68198507463
495.0	3909.0	159.0	300.0	3909.0	1876000.0	3.0	1.0	0.480000000001	0.950000000001	0.639999999999	0.0200000000004	2.85	0.16	0.359999999999	0.0900000000001	2.74	0.0900000000001	1.18	0.67	0.16	AAA318.CD3.X33.Y10.tile.tissue.png	466	1	938	466	baad7b920301739ac227120c4113f808	0	0	0	0	0	0	0	0	0	0	0	0	0	/home/dhl_ec/bnelissen/Slides/CD3_manuscript/CD3_slides/AAA318.CD3/AAA318.CD3.run1	255	0.7	0.06	0.7	0.06	-9.15434229881	-12.7581670576	4.65277806503	3.62155138965
0.0	0.0	0.0	0.0	0.0	1876000.0	0.0	0.0	0.91	1.0	0.719999999999	0.0200000000004	2.68	0.129999999999	0.380000000001	0.0999999999985	1.89	0.0500000000011	0.860000000001	0.66	0.17	AAA318.CD3.X33.Y11.tile.tissue.png	467	1	938	467	32d1cff20f727480c952a43cf81fc3b8	0	0	0	0	0	0	0	0	0	0	0	0	0	/home/dhl_ec/bnelissen/Slides/CD3_manuscript/CD3_slides/AAA318.CD3/AAA318.CD3.run1	255	1.0	0.06	1.0	0.06	0.0	-11.1264103798	0.0	8.81422687994
0.0	0.0	0.0	0.0	0.0	1876000.0	0.0	0.0	0.73	1.85	0.779999999999	0.0300000000007	2.68	0.130000000001	0.369999999999	0.1	1.86	0.0599999999995	0.85	0.719999999999	0.17	AAA318.CD3.X33.Y12.tile.tissue.png	468	1	938	468	3a340eda5d04eb99f78fe260737f94d4	0	0	0	0	0	0	0	0	0	0	0	0	0	/home/dhl_ec/bnelissen/Slides/CD3_manuscript/CD3_slides/AAA318.CD3/AAA318.CD3.run1	255	1.0	0.06	1.0	0.06	0.0	-10.5694394985	0.0	9.77931377955
0.0	0.0	0.0	0.0	0.0	1876000.0	0.0	0.0	0.77	1.06	0.529999999999	0.0200000000004	2.73	0.139999999999	0.67	0.0900000000001	1.85	0.0499999999993	0.859999999999	0.66	0.17	AAA318.CD3.X33.Y13.tile.tissue.png	469	1	938	469	7fe69ad86fc3fc6831052ae2332cafa0	0	0	0	0	0	0	0	0	0	0	0	0	0	/home/dhl_ec/bnelissen/Slides/CD3_manuscript/CD3_slides/AAA318.CD3/AAA318.CD3.run1	255	1.0	0.06	1.0	0.06	0.0	-10.4291488916	0.0	7.63167546804
0.0	0.0	0.0	0.0	0.0	1876000.0	0.0	0.0	0.849999999999	0.98	0.76	0.0200000000004	2.7	0.130000000001	0.379999999999	0.0900000000001	1.85	0.0500000000011	0.860000000001	0.66	0.16	AAA318.CD3.X33.Y14.tile.tissue.png	470	1	938	470	ccece9de5d0da969deaded600983a575	0	0	0	0	0	0	0	0	0	0	0	0	0	/home/dhl_ec/bnelissen/Slides/CD3_manuscript/CD3_slides/AAA318.CD3/AAA318.CD3.run1	255	1.0	0.06	1.0	0.06	0.0	-10.4370579268	0.0	7.62856024366
0.0	0.0	0.0	0.0	0.0	1876000.0	0.0	0.0	0.749999999998	0.559999999999	0.559999999999	0.0499999999993	3.13	0.130000000001	0.360000000001	0.0900000000001	1.86	0.0499999999993	0.860000000001	0.66	0.16	AAA318.CD3.X33.Y15.tile.tissue.png	471	1	938	471	3154d1bf90b8648d0b66ae06b881920d	0	0	0	0	0	0	0	0	0	0	0	0	0	/home/dhl_ec/bnelissen/Slides/CD3_manuscript/CD3_slides/AAA318.CD3/AAA318.CD3.run1	255	1.0	0.06	1.0	0.06	0.0	-10.4323609527	0.0	9.97134986046
0.0	2364.0	0.0	220.0	2364.0	1876000.0	0.0	1.0	0.639999999999	1.07	0.59	0.0200000000004	2.82	0.17	0.639999999999	0.0900000000001	2.34	0.0599999999995	0.889999999999	0.67	0.17	AAA318.CD3.X33.Y16.tile.tissue.png	472	1	938	472	4f2d67e5c3d150ce45d35ead77e44c65	0	0	0	0	0	0	0	0	0	0	0	0	0	/home/dhl_ec/bnelissen/Slides/CD3_manuscript/CD3_slides/AAA318.CD3/AAA318.CD3.run1	255	0.7	0.06	0.7	0.06	0.0	-11.9841783824	2.39397274217	5.80153190844
0.0	0.0	0.0	0.0	0.0	1876000.0	0.0	0.0	0.960000000001	1.11	0.589999999998	0.0200000000004	2.7	0.130000000001	0.66	0.1	1.88	0.0499999999993	0.860000000001	0.66	0.18	AAA318.CD3.X33.Y17.tile.tissue.png	473	1	938	473	f6a644f44d7d4fbddd25c07dacbf06f6	0	0	0	0	0	0	0	0	0	0	0	0	0	/home/dhl_ec/bnelissen/Slides/CD3_manuscript/CD3_slides/AAA318.CD3/AAA318.CD3.run1	255	1.0	0.06	1.0	0.06	0.0	-10.7408187596	0.0	9.21264528355
0.0	0.0	0.0	0.0	0.0	1876000.0	0.0	0.0	0.84	1.19	0.720000000001	0.0199999999986	2.38	0.130000000001	0.359999999999	0.0900000000001	1.89	0.0499999999993	1.15	0.67	0.16	AAA318.CD3.X33.Y18.tile.tissue.png	474	1	938	474	c38d2e26116604dd91366a874b6c3350	0	0	0	0	0	0	0	0	0	0	0	0	0	/home/dhl_ec/bnelissen/Slides/CD3_manuscript/CD3_slides/AAA318.CD3/AAA318.CD3.run1	255	1.0	0.06	1.0	0.06	0.0	0.0	0.0	11.1678219616
0.0	0.0	0.0	0.0	0.0	1876000.0	0.0	0.0	0.849999999999	1.0	0.690000000001	0.0200000000004	2.4	0.130000000001	0.369999999999	0.1	1.86	0.0499999999993	0.860000000001	0.66	0.16	AAA318.CD3.X33.Y19.tile.tissue.png	475	1	938	475	7db86d4191cd3ab05c14e9ea5dfffe48	0	0	0	0	0	0	0	0	0	0	0	0	0	/home/dhl_ec/bnelissen/Slides/CD3_manuscript/CD3_slides/AAA318.CD3/AAA318.CD3.run1	255	1.0	0.06	1.0	0.06	0.0	0.0	0.0	9.72198827292
0.0	0.0	0.0	0.0	0.0	1876000.0	0.0	0.0	0.360000000001	0.970000000001	0.859999999999	0.0300000000007	2.4	0.140000000001	0.389999999999	0.0900000000001	1.88	0.0599999999995	0.869999999999	0.67	0.17	AAA318.CD3.X33.Y2.tile.tissue.png	476	1	938	476	1d638374a6f892d2bab41d5c10e2a327	0	0	0	0	0	0	0	0	0	0	0	0	0	/home/dhl_ec/bnelissen/Slides/CD3_manuscript/CD3_slides/AAA318.CD3/AAA318.CD3.run1	255	1.0	0.06	1.0	0.06	0.0	0.0	0.0	5.96700533049
0.0	0.0	0.0	0.0	0.0	1876000.0	0.0	0.0	0.370000000001	0.960000000001	0.570000000002	0.0300000000007	2.77	0.139999999999	0.379999999999	0.1	1.87	0.0499999999993	1.15	0.66	0.189999999999	AAA318.CD3.X33.Y20.tile.tissue.png	477	1	938	477	3fda5a3a94eab7b11cc81677c94bc027	0	0	0	0	0	0	0	0	0	0	0	0	0	/home/dhl_ec/bnelissen/Slides/CD3_manuscript/CD3_slides/AAA318.CD3/AAA318.CD3.run1	255	1.0	0.06	1.0	0.06	0.0	-11.6640233508	0.0	3.54140980869
0.0	0.0	0.0	0.0	0.0	1876000.0	0.0	0.0	0.48	0.940000000001	0.650000000001	0.0300000000007	2.39	0.129999999999	0.67	0.0900000000001	1.87	0.0599999999995	0.879999999999	0.67	0.18	AAA318.CD3.X33.Y21.tile.tissue.png	478	1	938	478	4984cdf49ad30eae3f9a01950af81963	0	0	0	0	0	0	0	0	0	0	0	0	0	/home/dhl_ec/bnelissen/Slides/CD3_manuscript/CD3_slides/AAA318.CD3/AAA318.CD3.run1	255	1.0	0.06	1.0	0.06	0.0	0.0	0.0	7.99857835821
0.0	177097.0	0.0	6227.0	177097.0	1876000.0	0.0	7.0	0.440000000001	1.7	0.720000000001	0.0200000000004	2.92	0.17	0.339999999998	0.0900000000001	2.46	0.0700000000015	1.23	0.67	0.18	AAA318.CD3.X33.Y22.tile.tissue.png	479	1	938	479	ef00cbd079e90f845377bac7dc7417c4	0	0	0	0	0	0	0	0	0	0	0	0	0	/home/dhl_ec/bnelissen/Slides/CD3_manuscript/CD3_slides/AAA318.CD3/AAA318.CD3.run1	255	0.7	0.06	0.7	0.06	0.0	-10.8928519338	0.0273421343159	6.7741797078
0.0	0.0	0.0	0.0	0.0	1876000.0	0.0	0.0	0.380000000001	0.849999999999	0.98	0.0200000000004	2.4	0.129999999999	0.389999999999	0.0900000000001	1.86	0.0500000000011	0.870000000001	0.66	0.17	AAA318.CD3.X33.Y3.tile.tissue.png	480	1	938	480	29a9256d5c016c5ccdf390975b32e4f8	0	0	0	0	0	0	0	0	0	0	0	0	0	/home/dhl_ec/bnelissen/Slides/CD3_manuscript/CD3_slides/AAA318.CD3/AAA318.CD3.run1	255	1.0	0.06	1.0	0.06	0.0	0.0	0.0	6.4229434968
0.0	0.0	0.0	0.0	0.0	1876000.0	0.0	0.0	0.42	0.809999999999	0.74	0.0200000000004	2.38	0.129999999999	0.449999999999	0.110000000001	1.85	0.0599999999995	0.860000000001	0.66	0.17	AAA318.CD3.X33.Y4.tile.tissue.png	481	1	938	481	a212152bad316ab30d22e9af2801f13a	0	0	0	0	0	0	0	0	0	0	0	0	0	/home/dhl_ec/bnelissen/Slides/CD3_manuscript/CD3_slides/AAA318.CD3/AAA318.CD3.run1	255	1.0	0.06	1.0	0.06	0.0	0.0	0.0	6.19637526652
0.0	0.0	0.0	0.0	0.0	1876000.0	0.0	0.0	0.450000000001	0.970000000001	0.74	0.0200000000004	2.69	0.140000000001	0.380000000001	0.0999999999985	1.85	0.0599999999995	0.849999999999	0.66	0.16	AAA318.CD3.X33.Y5.tile.tissue.png	482	1	938	482	05ec8375b84315036971d7449565c688	0	0	0	0	0	0	0	0	0	0	0	0	0	/home/dhl_ec/bnelissen/Slides/CD3_manuscript/CD3_slides/AAA318.CD3/AAA318.CD3.run1	255	1.0	0.06	1.0	0.06	0.0	0.0	0.0	5.71443923241
0.0	0.0	0.0	0.0	0.0	1876000.0	0.0	0.0	0.439999999999	1.28	0.75	0.0200000000004	2.42	0.140000000001	0.379999999999	0.0900000000001	2.16	0.0600000000013	0.860000000001	0.67	0.289999999999	AAA318.CD3.X33.Y6.tile.tissue.png	483	1	938	483	fcc80e8ce211e8706067bb5ad29a1389	0	0	0	0	0	0	0	0	0	0	0	0	0	/home/dhl_ec/bnelissen/Slides/CD3_manuscript/CD3_slides/AAA318.CD3/AAA318.CD3.run1	255	1.0	0.06	1.0	0.06	0.0	0.0	0.0	5.79384275053
0.0	0.0	0.0	0.0	0.0	1876000.0	0.0	0.0	0.890000000001	0.969999999999	0.75	0.0300000000007	2.72	0.129999999999	0.389999999999	0.1	1.87	0.0599999999995	0.860000000001	0.66	0.280000000001	AAA318.CD3.X33.Y7.tile.tissue.png	484	1	938	484	152f2733c453ed3f9e10bdd8c2dcd6b4	0	0	0	0	0	0	0	0	0	0	0	0	0	/home/dhl_ec/bnelissen/Slides/CD3_manuscript/CD3_slides/AAA318.CD3/AAA318.CD3.run1	255	1.0	0.06	1.0	0.06	0.0	-12.3796491397	0.0	2.28146117796
0.0	0.0	0.0	0.0	0.0	1876000.0	0.0	0.0	0.380000000001	0.82	0.75	0.0300000000007	2.39	0.129999999999	0.68	0.1	1.86	0.0599999999995	0.860000000001	0.650000000001	0.25	AAA318.CD3.X33.Y8.tile.tissue.png	485	1	938	485	9a6c2faea9755acaa8596db117987207	0	0	0	0	0	0	0	0	0	0	0	0	0	/home/dhl_ec/bnelissen/Slides/CD3_manuscript/CD3_slides/AAA318.CD3/AAA318.CD3.run1	255	1.0	0.06	1.0	0.06	0.0	0.0	0.0	5.27423773987
0.0	0.0	0.0	0.0	0.0	1876000.0	0.0	0.0	0.780000000001	0.970000000001	1.0	0.0300000000007	2.69	0.139999999999	0.379999999999	0.0900000000001	1.87	0.0599999999995	0.860000000001	0.66	0.24	AAA318.CD3.X33.Y9.tile.tissue.png	486	1	938	486	c09345bd335cf27778c575e6421db3e3	0	0	0	0	0	0	0	0	0	0	0	0	0	/home/dhl_ec/bnelissen/Slides/CD3_manuscript/CD3_slides/AAA318.CD3/AAA318.CD3.run1	255	1.0	0.06	1.0	0.06	0.0	-11.8228735183	0.0	3.09326050128
1982.0	1084188.0	456.0	8982.0	1084188.0	4000000.0	9.0	9.0	1.44	1.6	1.09	0.0500000000011	6.26	0.35	0.709999999999	0.16	6.86	0.24	2.1	1.44	0.85	AAA318.CD3.X4.Y0.tile.tissue.png	487	1	2000	487	0bf3d13a30b4bd385ba280eab042c544	0	0	0	0	0	0	0	0	0	0	0	0	0	/home/dhl_ec/bnelissen/Slides/CD3_manuscript/CD3_slides/AAA318.CD3/AAA318.CD3.run1	255	0.7	0.06	0.7	0.06	-8.04666717073	-11.8612968397	0.30592807433	2.22817734375
0.0	30172.0	0.0	2366.0	30172.0	4000000.0	0.0	8.0	1.24	1.64	1.11	0.0400000000009	6.03	0.51	0.809999999998	0.209999999999	5.79	0.120000000001	2.0	1.43	0.570000000002	AAA318.CD3.X4.Y1.tile.tissue.png	488	1	2000	488	120e3594c9f36f7bffd4e66323fe2657	0	0	0	0	0	0	0	0	0	0	0	0	0	/home/dhl_ec/bnelissen/Slides/CD3_manuscript/CD3_slides/AAA318.CD3/AAA318.CD3.run1	255	0.7	0.06	0.7	0.06	-9.20480587438	-12.1054316821	2.9208505102	0.206231325195
47581.0	1123573.0	18630.0	10017.0	1123573.0	4000000.0	357.0	5.0	1.7	1.68	1.31	0.0399999999991	6.28	0.35	0.700000000001	0.16	7.26	0.240000000002	2.04	1.48	0.509999999998	AAA318.CD3.X4.Y10.tile.tissue.png	489	1	2000	489	b4b202e661e209d382d229073240d6c8	0	0	0	0	0	0	0	0	0	0	0	0	0	/home/dhl_ec/bnelissen/Slides/CD3_manuscript/CD3_slides/AAA318.CD3/AAA318.CD3.run1	255	0.7	0.06	0.7	0.06	-9.46955989709	-11.4392778051	5.1055115654	0.2558478125
48066.0	3087379.0	21040.0	28673.0	3087379.0	4000000.0	438.0	5.0	1.56	1.6	1.14	0.0400000000009	6.49	0.349999999999	0.709999999999	0.0900000000001	8.68	0.32	2.17	1.45	0.539999999999	AAA318.CD3.X4.Y11.tile.tissue.png	490	1	2000	490	fe34c5e32a109fd860b5fe385e43f582	0	0	0	0	0	0	0	0	0	0	0	0	0	/home/dhl_ec/bnelissen/Slides/CD3_manuscript/CD3_slides/AAA318.CD3/AAA318.CD3.run1	255	0.7	0.06	0.7	0.06	-9.73390247963	-12.2066688877	5.37992215229	0.572967578125
56476.0	1708343.0	22413.0	30362.0	1708343.0	4000000.0	440.0	9.0	1.26	1.76	1.16	0.0499999999993	6.27	0.360000000001	0.689999999999	0.140000000001	7.73	0.279999999999	2.12	1.44	0.6	AAA318.CD3.X4.Y12.tile.tissue.png	491	1	2000	491	70815451a5f3afb122735723f46034a9	0	0	0	0	0	0	0	0	0	0	0	0	0	/home/dhl_ec/bnelissen/Slides/CD3_manuscript/CD3_slides/AAA318.CD3/AAA318.CD3.run1	255	0.7	0.06	0.7	0.06	-9.69795910803	-12.0565855838	5.11526290035	0.496700625
18412.0	590177.0	7425.0	10113.0	590177.0	4000000.0	136.0	5.0	1.56	1.46	1.23	0.0400000000009	8.58	0.35	0.700000000001	0.18	6.68	0.220000000001	2.02	1.42	0.390000000001	AAA318.CD3.X4.Y13.tile.tissue.png	492	1	2000	492	adc9b3481c0e595f8ccce2d1970187cf	0	0	0	0	0	0	0	0	0	0	0	0	0	/home/dhl_ec/bnelissen/Slides/CD3_manuscript/CD3_slides/AAA318.CD3/AAA318.CD3.run1	255	0.7	0.06	0.7	0.06	-8.9116943685	-11.519613857	4.0049444646	0.239227679688
0.0	1482.0	0.0	203.0	1482.0	4000000.0	0.0	1.0	1.24	1.42	1.24	0.0400000000009	6.02	0.35	0.690000000001	0.209999999999	5.75	0.119999999999	1.95	1.43	0.34	AAA318.CD3.X4.Y14.tile.tissue.png	493	1	2000	493	dd950994d3b7e61de68dd1fac5d3983e	0	0	0	0	0	0	0	0	0	0	0	0	0	/home/dhl_ec/bnelissen/Slides/CD3_manuscript/CD3_slides/AAA318.CD3/AAA318.CD3.run1	255	0.7	0.06	0.7	0.06	-8.77415140452	-12.0419367771	6.44383204403	0.126670287704
0.0	6422.0	0.0	650.0	6422.0	4000000.0	0.0	3.0	1.5	1.39	1.55	0.0400000000009	6.03	0.34	0.690000000001	0.199999999999	5.39	0.130000000001	1.96	1.43	0.34	AAA318.CD3.X4.Y15.tile.tissue.png	494	1	2000	494	32a746ee5bb888e7b0210ac53c56830e	0	0	0	0	0	0	0	0	0	0	0	0	0	/home/dhl_ec/bnelissen/Slides/CD3_manuscript/CD3_slides/AAA318.CD3/AAA318.CD3.run1	255	0.7	0.06	0.7	0.06	0.0	-12.2440331447	3.63182529294	0.117409102356
0.0	0.0	0.0	0.0	0.0	4000000.0	0.0	0.0	1.5	1.35	1.07	0.0499999999993	5.7	0.280000000001	0.709999999999	0.200000000001	4.26	0.120000000001	1.9	1.43	0.34	AAA318.CD3.X4.Y16.tile.tissue.png	495	1	2000	495	3729ed78bdc60fa8a4afb04cee45c1ca	0	0	0	0	0	0	0	0	0	0	0	0	0	/home/dhl_ec/bnelissen/Slides/CD3_manuscript/CD3_slides/AAA318.CD3/AAA318.CD3.run1	255	1.0	0.06	1.0	0.06	0.0	-11.2816460879	0.0	3.91559385496
0.0	0.0	0.0	0.0	0.0	4000000.0	0.0	0.0	1.3	1.33	1.25	0.0500000000011	5.04	0.27	0.85	0.200000000001	4.24	0.120000000001	1.9	1.45	0.320000000002	AAA318.CD3.X4.Y17.tile.tissue.png	496	1	2000	496	892a682fc880772107eadc7066304728	0	0	0	0	0	0	0	0	0	0	0	0	0	/home/dhl_ec/bnelissen/Slides/CD3_manuscript/CD3_slides/AAA318.CD3/AAA318.CD3.run1	255	1.0	0.06	1.0	0.06	0.0	0.0	0.0	1.682018
0.0	19945.0	0.0	774.0	19945.0	4000000.0	0.0	1.0	1.51	1.34	1.06	0.0599999999995	6.02	0.35	0.839999999998	0.209999999999	5.33	0.129999999999	1.97	1.42	0.32	AAA318.CD3.X4.Y19.tile.tissue.png	497	1	2000	497	ea665369662d249b1d4a4906e218f3ed	0	0	0	0	0	0	0	0	0	0	0	0	0	/home/dhl_ec/bnelissen/Slides/CD3_manuscript/CD3_slides/AAA318.CD3/AAA318.CD3.run1	255	0.7	0.06	0.7	0.06	0.0	-12.2013959177	2.3976466533	0.631680226929
0.0	11404.0	0.0	916.0	11404.0	4000000.0	0.0	3.0	1.47	1.34	1.09	0.0500000000011	6.04	0.34	0.700000000001	0.199999999999	5.79	0.129999999999	1.97	1.44	0.349999999997	AAA318.CD3.X4.Y2.tile.tissue.png	498	1	2000	498	6bcab69f308958b5fb74613076471141	0	0	0	0	0	0	0	0	0	0	0	0	0	/home/dhl_ec/bnelissen/Slides/CD3_manuscript/CD3_slides/AAA318.CD3/AAA318.CD3.run1	255	0.7	0.06	0.7	0.06	-8.39909280454	-12.7357966845	4.00734151051	0.125087576904
520.0	216573.0	250.0	4480.0	216573.0	4000000.0	4.0	7.0	1.22	1.52	1.11	0.0400000000009	6.27	0.639999999999	0.68	0.190000000001	6.26	0.199999999999	2.03	1.43	0.360000000001	AAA318.CD3.X4.Y3.tile.tissue.png	499	1	2000	499	a97a203d033b5cb0657db946b2a16225	0	0	0	0	0	0	0	0	0	0	0	0	0	/home/dhl_ec/bnelissen/Slides/CD3_manuscript/CD3_slides/AAA318.CD3/AAA318.CD3.run1	255	0.7	0.06	0.7	0.06	-8.21142792741	-11.9914036295	2.00128472145	0.167599097656
4538.0	1480038.0	1627.0	14306.0	1480038.0	4000000.0	34.0	11.0	1.25	1.57	1.06	0.0400000000009	6.21	0.639999999999	0.700000000001	0.15	7.18	0.25	2.13	1.43	0.359999999999	AAA318.CD3.X4.Y4.tile.tissue.png	500	1	2000	500	b1b3e7226cff17cf0b55f46bbfc75793	0	0	0	0	0	0	0	0	0	0	0	0	0	/home/dhl_ec/bnelissen/Slides/CD3_manuscript/CD3_slides/AAA318.CD3/AAA318.CD3.run1	255	0.7	0.06	0.7	0.06	-7.9677311115	-11.8710140664	1.47030386885	0.54991065625
32160.0	3241381.0	11903.0	16888.0	3241381.0	4000000.0	239.0	5.0	1.32	1.76	1.44	0.0499999999993	6.64	0.349999999999	0.690000000001	0.0900000000001	8.62	0.32	2.07	1.44	0.51	AAA318.CD3.X4.Y5.tile.tissue.png	501	1	2000	501	ed9614e82d4b6466d6583f4d5f043891	0	0	0	0	0	0	0	0	0	0	0	0	0	/home/dhl_ec/bnelissen/Slides/CD3_manuscript/CD3_slides/AAA318.CD3/AAA318.CD3.run1	255	0.7	0.06	0.7	0.06	-8.25251913848	-12.1610213794	1.59989523777	0.709818170898
0.0	1828158.0	0.0	16889.0	1828158.0	4000000.0	0.0	10.0	1.3	1.04	1.06	0.0499999999993	6.03	0.35	0.689999999999	0.129999999999	6.93	0.189999999999	2.12	1.43	0.360000000001	AAA318.CD3.X4.Y6.tile.tissue.png	502	1	2000	502	6f119f7fd2ce77a8512423f56ca0865e	0	0	0	0	0	0	0	0	0	0	0	0	0	/home/dhl_ec/bnelissen/Slides/CD3_manuscript/CD3_slides/AAA318.CD3/AAA318.CD3.run1	255	0.7	0.06	0.7	0.06	-5.83706491853	-10.9365879996	0.0396522793891	0.0251403676758
0.0	253692.0	0.0	3853.0	253692.0	4000000.0	0.0	4.0	1.17	1.58	1.09	0.0399999999991	6.02	0.349999999999	0.689999999999	0.200000000001	5.91	0.140000000001	2.01	1.43	0.360000000001	AAA318.CD3.X4.Y7.tile.tissue.png	503	1	2000	503	9f8158b82726886e0e4f467836127b06	0	0	0	0	0	0	0	0	0	0	0	0	0	/home/dhl_ec/bnelissen/Slides/CD3_manuscript/CD3_slides/AAA318.CD3/AAA318.CD3.run1	255	0.7	0.06	0.7	0.06	-4.66529439369	-10.8168998698	0.090915427831	0.184786770142
0.0	31706.0	0.0	1136.0	31706.0	4000000.0	0.0	2.0	1.15	1.59	1.06	0.0499999999993	6.0	0.34	0.739999999998	0.200000000001	5.42	0.129999999999	1.96	1.42	0.349999999999	AAA318.CD3.X4.Y8.tile.tissue.png	504	1	2000	504	7cff8453b77f76d961c4e85d34cb3822	0	0	0	0	0	0	0	0	0	0	0	0	0	/home/dhl_ec/bnelissen/Slides/CD3_manuscript/CD3_slides/AAA318.CD3/AAA318.CD3.run1	255	0.7	0.06	0.7	0.06	0.0	-11.9932193088	0.749157050322	0.0991211276855
0.0	0.0	0.0	0.0	0.0	4000000.0	0.0	0.0	1.22	1.57	1.09	0.0499999999993	5.64	0.290000000001	0.939999999999	0.200000000001	4.24	0.119999999999	1.89	1.44	0.35	AAA318.CD3.X4.Y9.tile.tissue.png	505	1	2000	505	421c0b41491bffc68bf3759e76c166c6	0	0	0	0	0	0	0	0	0	0	0	0	0	/home/dhl_ec/bnelissen/Slides/CD3_manuscript/CD3_slides/AAA318.CD3/AAA318.CD3.run1	255	1.0	0.06	1.0	0.06	0.0	-11.6778466643	0.0	0.122806950851
0.0	45576.0	0.0	2466.0	45576.0	4000000.0	0.0	3.0	1.16	1.49	1.19	0.0500000000011	6.07	0.4	0.969999999999	0.200000000001	5.35	0.130000000001	1.97	1.43	0.550000000001	AAA318.CD3.X5.Y0.tile.tissue.png	506	1	2000	506	9ab7f66426a53b149fe7eede0295a741	0	0	0	0	0	0	0	0	0	0	0	0	0	/home/dhl_ec/bnelissen/Slides/CD3_manuscript/CD3_slides/AAA318.CD3/AAA318.CD3.run1	255	0.7	0.06	0.7	0.06	0.0	-11.0241117476	0.240943719865	5.76076991492
205.0	22482.0	92.0	1892.0	22482.0	4000000.0	2.0	7.0	1.17	1.31	1.17	0.0399999999991	6.05	0.650000000001	0.690000000001	0.200000000001	6.45	0.200000000001	2.0	1.44	0.48	AAA318.CD3.X5.Y1.tile.tissue.png	507	1	2000	507	ee24279efeccb6a377e0f0af36661ed2	0	0	0	0	0	0	0	0	0	0	0	0	0	/home/dhl_ec/bnelissen/Slides/CD3_manuscript/CD3_slides/AAA318.CD3/AAA318.CD3.run1	255	0.7	0.06	0.7	0.06	-9.05810720646	-12.4230132903	2.10920215109	0.12198031958
0.0	4931.0	0.0	446.0	4931.0	4000000.0	0.0	2.0	1.31	1.39	1.57	0.0499999999993	6.0	0.35	0.700000000001	0.200000000001	5.75	0.140000000001	2.02	1.42	0.49	AAA318.CD3.X5.Y10.tile.tissue.png	508	1	2000	508	7e47b37350172fbc73f66a8dd216d816	0	0	0	0	0	0	0	0	0	0	0	0	0	/home/dhl_ec/bnelissen/Slides/CD3_manuscript/CD3_slides/AAA318.CD3/AAA318.CD3.run1	255	0.7	0.06	0.7	0.06	-6.95445879729	-12.464630899	5.6331757155	0.0951678145752
37161.0	1744140.0	15994.0	30436.0	1744140.0	4000000.0	332.0	12.0	1.43	1.51	1.21	0.0499999999993	6.35	0.359999999999	0.699999999999	0.139999999999	7.6	0.27	2.1	1.43	0.6	AAA318.CD3.X5.Y11.tile.tissue.png	509	1	2000	509	badb9c2d63946f4df42c4016d39237c2	0	0	0	0	0	0	0	0	0	0	0	0	0	/home/dhl_ec/bnelissen/Slides/CD3_manuscript/CD3_slides/AAA318.CD3/AAA318.CD3.run1	255	0.7	0.06	0.7	0.06	-9.64697798472	-12.683448354	3.62032253104	0.309113054687
43320.0	1818844.0	17571.0	49553.0	1818844.0	4000000.0	353.0	20.0	1.48	1.67	1.08	0.0400000000009	6.42	0.370000000001	0.75	0.129999999999	7.71	0.280000000001	2.16	1.43	0.700000000001	AAA318.CD3.X5.Y12.tile.tissue.png	510	1	2000	510	54382ddc1cf611c1558a249b3262a02d	0	0	0	0	0	0	0	0	0	0	0	0	0	/home/dhl_ec/bnelissen/Slides/CD3_manuscript/CD3_slides/AAA318.CD3/AAA318.CD3.run1	255	0.7	0.06	0.7	0.06	-9.67817219804	-12.525408281	4.35360560122	0.413900890625
26715.0	1932093.0	10236.0	23384.0	1932093.0	4000000.0	196.0	20.0	1.53	1.18	1.07	0.0400000000009	6.14	0.58	0.760000000002	0.130000000001	7.7	0.27	2.11	1.42	0.57	AAA318.CD3.X5.Y13.tile.tissue.png	511	1	2000	511	efdc0e4888f039cfd0841e53028e2e87	0	0	0	0	0	0	0	0	0	0	0	0	0	/home/dhl_ec/bnelissen/Slides/CD3_manuscript/CD3_slides/AAA318.CD3/AAA318.CD3.run1	255	0.7	0.06	0.7	0.06	-9.02330978064	-11.5618967047	3.67381940388	0.34941975
5754.0	2318321.0	2726.0	23913.0	2318321.0	4000000.0	60.0	8.0	1.29	1.69	1.07	0.0399999999991	6.4	0.35	0.699999999999	0.120000000001	7.79	0.280000000001	2.12	1.43	0.530000000001	AAA318.CD3.X5.Y14.tile.tissue.png	512	1	2000	512	c5a31b67f2bde9dd3cc1522143573a80	0	0	0	0	0	0	0	0	0	0	0	0	0	/home/dhl_ec/bnelissen/Slides/CD3_manuscript/CD3_slides/AAA318.CD3/AAA318.CD3.run1	255	0.7	0.06	0.7	0.06	-9.03476761026	-11.8319761469	3.85220493243	0.43226159375
5788.0	989622.0	2325.0	14718.0	989622.0	4000000.0	47.0	5.0	1.52	1.66	1.1	0.0500000000011	6.2	0.620000000001	0.690000000001	0.17	6.85	0.24	2.08	1.43	0.359999999999	AAA318.CD3.X5.Y15.tile.tissue.png	513	1	2000	513	5e21b29cdc56a58f22571ffbf814603f	0	0	0	0	0	0	0	0	0	0	0	0	0	/home/dhl_ec/bnelissen/Slides/CD3_manuscript/CD3_slides/AAA318.CD3/AAA318.CD3.run1	255	0.7	0.06	0.7	0.06	-9.25828960185	-11.4799254664	4.77509982946	0.335619
0.0	0.0	0.0	0.0	0.0	4000000.0	0.0	0.0	2.54	2.18	1.18	0.0599999999995	5.69	0.27	1.07	0.200000000001	4.23	0.120000000001	1.89	1.43	0.33	AAA318.CD3.X5.Y16.tile.tissue.png	514	1	2000	514	fb58ef2af4900509343b589ee92fd1c8	0	0	0	0	0	0	0	0	0	0	0	0	0	/home/dhl_ec/bnelissen/Slides/CD3_manuscript/CD3_slides/AAA318.CD3/AAA318.CD3.run1	255	1.0	0.06	1.0	0.06	0.0	-11.2166391464	0.0	6.28738810157
226.0	127847.0	71.0	3444.0	127847.0	4000000.0	1.0	6.0	1.28	1.61	1.14	0.0500000000011	6.0	0.34	0.700000000001	0.200000000001	6.18	0.200000000001	2.01	1.44	0.360000000001	AAA318.CD3.X5.Y2.tile.tissue.png	515	1	2000	515	9f101ecaa6ac728a4b03ac152dba0077	0	0	0	0	0	0	0	0	0	0	0	0	0	/home/dhl_ec/bnelissen/Slides/CD3_manuscript/CD3_slides/AAA318.CD3/AAA318.CD3.run1	255	0.7	0.06	0.7	0.06	-6.93658389496	-11.0124243373	0.359519858991	0.174105336426
307.0	163727.0	168.0	4050.0	163727.0	4000000.0	4.0	9.0	2.32	1.56	1.13	0.0400000000009	6.03	0.35	0.700000000001	0.190000000001	6.21	0.200000000001	2.04	1.44	0.34	AAA318.CD3.X5.Y3.tile.tissue.png	516	1	2000	516	332bc335e98c2a7692e5e4708289cc57	0	0	0	0	0	0	0	0	0	0	0	0	0	/home/dhl_ec/bnelissen/Slides/CD3_manuscript/CD3_slides/AAA318.CD3/AAA318.CD3.run1	255	0.7	0.06	0.7	0.06	-6.96672031995	-11.0281687085	0.323277696154	0.105860807129
0.0	416366.0	0.0	9102.0	416366.0	4000000.0	0.0	14.0	1.92	1.86	1.27	0.0400000000009	6.12	0.35	0.689999999999	0.189999999999	6.04	0.139999999999	2.08	1.43	0.41	AAA318.CD3.X5.Y4.tile.tissue.png	517	1	2000	517	f73a30117297485ab96685bacc87fdfc	0	0	0	0	0	0	0	0	0	0	0	0	0	/home/dhl_ec/bnelissen/Slides/CD3_manuscript/CD3_slides/AAA318.CD3/AAA318.CD3.run1	255	0.7	0.06	0.7	0.06	-6.68870676972	-11.1163237643	0.15326277088	0.0831036914062
36379.0	1524251.0	12870.0	24508.0	1524251.0	4000000.0	230.0	12.0	2.16	1.59	1.31	0.0500000000011	6.4	0.359999999999	0.710000000001	0.15	7.5	0.259999999998	2.11	1.43	0.360000000001	AAA318.CD3.X5.Y5.tile.tissue.png	518	1	2000	518	9b5ac2c3b32bb7caba4635c256809a1e	0	0	0	0	0	0	0	0	0	0	0	0	0	/home/dhl_ec/bnelissen/Slides/CD3_manuscript/CD3_slides/AAA318.CD3/AAA318.CD3.run1	255	0.7	0.06	0.7	0.06	-7.48613348437	-11.4946637119	0.984721948807	0.435295882812
21573.0	1086621.0	7703.0	14116.0	1086621.0	4000000.0	143.0	4.0	2.2	2.63	1.18	0.0499999999993	6.4	0.34	0.700000000001	0.16	6.99	0.240000000002	2.06	1.44	0.360000000001	AAA318.CD3.X5.Y6.tile.tissue.png	519	1	2000	519	3fdededc376014b8c482c717c1056405	0	0	0	0	0	0	0	0	0	0	0	0	0	/home/dhl_ec/bnelissen/Slides/CD3_manuscript/CD3_slides/AAA318.CD3/AAA318.CD3.run1	255	0.7	0.06	0.7	0.06	-7.57229279523	-11.3135255625	1.27681834951	0.466536421875
0.0	586638.0	0.0	7988.0	586638.0	4000000.0	0.0	8.0	1.59	1.34	1.1	0.0500000000011	6.07	0.35	0.699999999999	0.18	6.12	0.140000000001	2.04	1.44	0.35	AAA318.CD3.X5.Y7.tile.tissue.png	520	1	2000	520	3e0f17336e1e036f7b9c8b8f366aec27	0	0	0	0	0	0	0	0	0	0	0	0	0	/home/dhl_ec/bnelissen/Slides/CD3_manuscript/CD3_slides/AAA318.CD3/AAA318.CD3.run1	255	0.7	0.06	0.7	0.06	-5.52403296806	-11.3134474304	0.0861300188248	0.151208175293
73.0	2480.0	40.0	220.0	2480.0	4000000.0	1.0	1.0	1.25	1.34	1.54	0.0400000000009	5.99	0.339999999998	0.709999999999	0.209999999999	6.12	0.190000000001	1.96	1.43	0.379999999999	AAA318.CD3.X5.Y8.tile.tissue.png	521	1	2000	521	f4e9fa630017cd3214d6f06e3d953d80	0	0	0	0	0	0	0	0	0	0	0	0	0	/home/dhl_ec/bnelissen/Slides/CD3_manuscript/CD3_slides/AAA318.CD3/AAA318.CD3.run1	255	0.7	0.06	0.7	0.06	-8.99160794948	-12.3410567473	5.03203305123	0.113251527649
67.0	2282.0	41.0	210.0	2282.0	4000000.0	1.0	1.0	1.23	1.35	1.11	0.0499999999993	6.02	0.48	0.830000000002	0.199999999999	6.1	0.200000000001	1.97	1.43	0.34	AAA318.CD3.X5.Y9.tile.tissue.png	522	1	2000	522	9c205bd219f6423aec297d2eea5a36f4	0	0	0	0	0	0	0	0	0	0	0	0	0	/home/dhl_ec/bnelissen/Slides/CD3_manuscript/CD3_slides/AAA318.CD3/AAA318.CD3.run1	255	0.7	0.06	0.7	0.06	-8.43151891758	-12.4524760941	4.81318522539	0.127314390869
881.0	140302.0	330.0	3753.0	140302.0	4000000.0	5.0	7.0	1.39	1.29	1.12	0.0499999999993	6.07	0.58	0.790000000001	0.200000000001	6.23	0.190000000001	2.02	1.44	0.34	AAA318.CD3.X6.Y0.tile.tissue.png	523	1	2000	523	6ad16cff16fb0baa87d704cc977149bc	0	0	0	0	0	0	0	0	0	0	0	0	0	/home/dhl_ec/bnelissen/Slides/CD3_manuscript/CD3_slides/AAA318.CD3/AAA318.CD3.run1	255	0.7	0.06	0.7	0.06	-8.44760582951	-11.6466681406	0.496884845746	3.49153495215
3720.0	50139.0	1370.0	3143.0	50139.0	4000000.0	25.0	10.0	1.18	1.41	1.26	0.0399999999991	6.07	0.34	0.690000000001	0.200000000001	6.18	0.199999999999	2.03	1.43	0.359999999999	AAA318.CD3.X6.Y1.tile.tissue.png	524	1	2000	524	79e57589298303f19a1de3d3ab76afcf	0	0	0	0	0	0	0	0	0	0	0	0	0	/home/dhl_ec/bnelissen/Slides/CD3_manuscript/CD3_slides/AAA318.CD3/AAA318.CD3.run1	255	0.7	0.06	0.7	0.06	-9.74155036167	-12.7447146875	2.62826773941	0.187403532227
13906.0	1122572.0	5678.0	9514.0	1122572.0	4000000.0	115.0	6.0	1.25	1.39	1.55	0.0500000000011	7.0	0.360000000001	0.700000000001	0.16	6.98	0.24	2.02	1.42	0.389999999999	AAA318.CD3.X6.Y10.tile.tissue.png	525	1	2000	525	e111e49fb6d30742fce12e10c4a5ad8b	0	0	0	0	0	0	0	0	0	0	0	0	0	/home/dhl_ec/bnelissen/Slides/CD3_manuscript/CD3_slides/AAA318.CD3/AAA318.CD3.run1	255	0.7	0.06	0.7	0.06	-8.46038989977	-10.8639736663	2.46804918141	0.309769125
66542.0	1066092.0	22437.0	27386.0	1066092.0	4000000.0	429.0	15.0	1.25	1.66	1.1	0.0499999999993	6.69	0.559999999999	0.769999999999	0.17	7.78	0.25	2.12	1.44	0.360000000001	AAA318.CD3.X6.Y11.tile.tissue.png	526	1	2000	526	3b232f25bba1afd89b5ec5a6ba044ce1	0	0	0	0	0	0	0	0	0	0	0	0	0	/home/dhl_ec/bnelissen/Slides/CD3_manuscript/CD3_slides/AAA318.CD3/AAA318.CD3.run1	255	0.7	0.06	0.7	0.06	-9.73876896988	-12.1436867005	4.97261212573	0.504426078125
68474.0	2429141.0	25942.0	33329.0	2429141.0	4000000.0	510.0	13.0	1.5	1.53	1.21	0.0399999999991	6.52	0.360000000001	0.690000000001	0.110000000001	8.4	0.299999999999	2.13	1.43	0.429999999998	AAA318.CD3.X6.Y12.tile.tissue.png	527	1	2000	527	ffcc34a76da90a3e66a6e3e015d4f1ef	0	0	0	0	0	0	0	0	0	0	0	0	0	/home/dhl_ec/bnelissen/Slides/CD3_manuscript/CD3_slides/AAA318.CD3/AAA318.CD3.run1	255	0.7	0.06	0.7	0.06	-10.0212406244	-12.5150076113	5.07915551573	0.5957234375
37203.0	2095796.0	16575.0	41383.0	2095796.0	4000000.0	335.0	21.0	1.43	1.67	1.07	0.0499999999993	6.8	0.360000000001	0.690000000001	0.130000000001	7.9	0.280000000001	2.15	1.44	0.379999999999	AAA318.CD3.X6.Y13.tile.tissue.png	528	1	2000	528	af35e8c8ec0fcf6c1c239efe4f4fa566	0	0	0	0	0	0	0	0	0	0	0	0	0	/home/dhl_ec/bnelissen/Slides/CD3_manuscript/CD3_slides/AAA318.CD3/AAA318.CD3.run1	255	0.7	0.06	0.7	0.06	-9.81931750295	-12.3850049119	5.83099950338	0.606317640625
41657.0	2077862.0	15811.0	23849.0	2077862.0	4000000.0	292.0	16.0	1.62	1.64	1.15	0.0400000000009	6.4	0.369999999999	0.700000000001	0.119999999999	8.1	0.280000000001	2.11	1.43	0.389999999999	AAA318.CD3.X6.Y14.tile.tissue.png	529	1	2000	529	191ac5730cf6e3c34cf64f2193264d15	0	0	0	0	0	0	0	0	0	0	0	0	0	/home/dhl_ec/bnelissen/Slides/CD3_manuscript/CD3_slides/AAA318.CD3/AAA318.CD3.run1	255	0.7	0.06	0.7	0.06	-8.57898557666	-11.6479115074	2.91228408067	0.497160421875
11778.0	749398.0	4726.0	10581.0	749398.0	4000000.0	82.0	6.0	2.18	1.55	1.21	0.0400000000009	6.38	0.389999999999	0.719999999999	0.17	6.77	0.219999999999	2.07	1.44	0.5	AAA318.CD3.X6.Y15.tile.tissue.png	530	1	2000	530	43131867b1b4e0df3a790d1c703d1412	0	0	0	0	0	0	0	0	0	0	0	0	0	/home/dhl_ec/bnelissen/Slides/CD3_manuscript/CD3_slides/AAA318.CD3/AAA318.CD3.run1	255	0.7	0.06	0.7	0.06	-9.19569951883	-11.3900505686	4.25552220777	0.249581855469
632.0	29715.0	213.0	1532.0	29715.0	4000000.0	4.0	2.0	1.8	1.3	1.1	0.0499999999993	6.16	0.35	0.759999999998	0.209999999999	6.25	0.200000000001	1.97	1.44	0.58	AAA318.CD3.X6.Y16.tile.tissue.png	531	1	2000	531	c6d06d1c7ffa211fa473ac657fc7f1a0	0	0	0	0	0	0	0	0	0	0	0	0	0	/home/dhl_ec/bnelissen/Slides/CD3_manuscript/CD3_slides/AAA318.CD3/AAA318.CD3.run1	255	0.7	0.06	0.7	0.06	-9.38690966614	-12.5067976926	5.79747353532	2.51870850146
77.0	656136.0	40.0	7922.0	656136.0	4000000.0	1.0	4.0	1.59	2.29	1.33	0.0400000000009	6.05	0.34	0.690000000001	0.190000000001	6.57	0.220000000001	2.03	1.43	0.559999999999	AAA318.CD3.X6.Y2.tile.tissue.png	532	1	2000	532	681d20faac5be3eb9d8f203c0a106cf7	0	0	0	0	0	0	0	0	0	0	0	0	0	/home/dhl_ec/bnelissen/Slides/CD3_manuscript/CD3_slides/AAA318.CD3/AAA318.CD3.run1	255	0.7	0.06	0.7	0.06	-6.99272649414	-11.5462179016	0.0881324111114	0.0577635200195
248.0	21809.0	82.0	1903.0	21809.0	4000000.0	1.0	8.0	1.85	1.35	1.16	0.0499999999993	6.33	0.35	0.690000000001	0.200000000001	6.19	0.200000000001	1.98	1.43	0.57	AAA318.CD3.X6.Y3.tile.tissue.png	533	1	2000	533	823abd6b8463f2c4a28bcc54fa3570ab	0	0	0	0	0	0	0	0	0	0	0	0	0	/home/dhl_ec/bnelissen/Slides/CD3_manuscript/CD3_slides/AAA318.CD3/AAA318.CD3.run1	255	0.7	0.06	0.7	0.06	-8.87962839562	-12.7851143948	2.1093060639	0.0811273078613
0.0	320854.0	0.0	10254.0	320854.0	4000000.0	0.0	16.0	1.15	1.37	1.57	0.0499999999993	6.07	0.359999999999	0.690000000001	0.189999999999	6.02	0.139999999999	2.05	1.43	0.559999999999	AAA318.CD3.X6.Y4.tile.tissue.png	534	1	2000	534	96f17c34ba6dfffab86068469700bdb6	0	0	0	0	0	0	0	0	0	0	0	0	0	/home/dhl_ec/bnelissen/Slides/CD3_manuscript/CD3_slides/AAA318.CD3/AAA318.CD3.run1	255	0.7	0.06	0.7	0.06	-6.11408712659	-11.0688325095	0.168797406965	0.0481532890625
0.0	439740.0	0.0	8154.0	439740.0	4000000.0	0.0	4.0	1.15	1.33	1.17	0.0499999999993	6.05	0.34	0.700000000001	0.210000000001	5.6	0.139999999999	2.02	1.42	0.5	AAA318.CD3.X6.Y5.tile.tissue.png	535	1	2000	535	1df61652cda7e310aeace47b6f98f118	0	0	0	0	0	0	0	0	0	0	0	0	0	/home/dhl_ec/bnelissen/Slides/CD3_manuscript/CD3_slides/AAA318.CD3/AAA318.CD3.run1	255	0.7	0.06	0.7	0.06	0.0	-10.6661007887	0.0610441548202	0.177480727295
424.0	5589.0	200.0	470.0	5589.0	4000000.0	3.0	2.0	1.16	1.47	1.19	0.0400000000009	6.02	0.35	0.75	0.209999999999	6.15	0.190000000001	1.96	1.43	0.530000000001	AAA318.CD3.X6.Y6.tile.tissue.png	536	1	2000	536	bd86dce12d58a3d930abc8351d2be5a8	0	0	0	0	0	0	0	0	0	0	0	0	0	/home/dhl_ec/bnelissen/Slides/CD3_manuscript/CD3_slides/AAA318.CD3/AAA318.CD3.run1	255	0.7	0.06	0.7	0.06	-9.13250672873	-12.5749318571	3.46766786909	0.0864280889893
0.0	3070.0	0.0	316.0	3070.0	4000000.0	0.0	1.0	1.18	1.34	1.11	0.0400000000009	6.02	0.460000000001	0.859999999999	0.200000000001	5.29	0.119999999999	1.96	1.41	0.690000000001	AAA318.CD3.X6.Y7.tile.tissue.png	537	1	2000	537	2c2928c0900e96fcc4e3350d3db2d9d2	0	0	0	0	0	0	0	0	0	0	0	0	0	/home/dhl_ec/bnelissen/Slides/CD3_manuscript/CD3_slides/AAA318.CD3/AAA318.CD3.run1	255	0.7	0.06	0.7	0.06	0.0	-11.1674427796	4.41239470939	0.138021742645
0.0	0.0	0.0	0.0	0.0	4000000.0	0.0	0.0	1.27	1.5	1.18	0.0500000000011	5.64	0.269999999999	0.68	0.200000000001	4.24	0.120000000001	1.88	1.44	0.57	AAA318.CD3.X6.Y8.tile.tissue.png	538	1	2000	538	3cc722c7311826e06f0d30234a9bdcf0	0	0	0	0	0	0	0	0	0	0	0	0	0	/home/dhl_ec/bnelissen/Slides/CD3_manuscript/CD3_slides/AAA318.CD3/AAA318.CD3.run1	255	1.0	0.06	1.0	0.06	0.0	-11.9254878116	0.0	0.115746984772
0.0	8509.0	0.0	462.0	8509.0	4000000.0	0.0	1.0	1.36	1.45	1.21	0.0499999999993	6.01	0.35	0.690000000001	0.200000000001	5.38	0.130000000001	1.95	1.43	0.5	AAA318.CD3.X6.Y9.tile.tissue.png	539	1	2000	539	8c533495950792221f1b645d6a9c4cdf	0	0	0	0	0	0	0	0	0	0	0	0	0	/home/dhl_ec/bnelissen/Slides/CD3_manuscript/CD3_slides/AAA318.CD3/AAA318.CD3.run1	255	0.7	0.06	0.7	0.06	0.0	-12.3841438808	2.76633862858	0.149892908325
0.0	240403.0	0.0	4054.0	240403.0	4000000.0	0.0	2.0	1.16	1.29	1.11	0.0499999999993	6.91	0.35	0.799999999997	0.190000000001	5.46	0.129999999999	2.05	1.44	0.550000000001	AAA318.CD3.X7.Y0.tile.tissue.png	540	1	2000	540	11c33566b2a3507271f748ffb9dfebcf	0	0	0	0	0	0	0	0	0	0	0	0	0	/home/dhl_ec/bnelissen/Slides/CD3_manuscript/CD3_slides/AAA318.CD3/AAA318.CD3.run1	255	0.7	0.06	0.7	0.06	0.0	-11.7985470501	0.215229121777	5.90163485156
139.0	14628.0	51.0	1332.0	14628.0	4000000.0	1.0	6.0	2.02	1.52	1.41	0.0499999999993	6.03	0.35	0.700000000001	0.220000000001	6.08	0.190000000001	2.0	1.43	0.490000000002	AAA318.CD3.X7.Y1.tile.tissue.png	541	1	2000	541	e0054b66f46f45b1bc6f69db546eda0c	0	0	0	0	0	0	0	0	0	0	0	0	0	/home/dhl_ec/bnelissen/Slides/CD3_manuscript/CD3_slides/AAA318.CD3/AAA318.CD3.run1	255	0.7	0.06	0.7	0.06	-8.42141430997	-12.5024403166	1.88553961671	0.0986540742187
19907.0	1189009.0	7807.0	11952.0	1189009.0	4000000.0	150.0	2.0	2.19	1.67	1.45	0.0499999999993	7.07	0.35	0.689999999999	0.16	7.09	0.24	2.02	1.44	0.530000000001	AAA318.CD3.X7.Y10.tile.tissue.png	542	1	2000	542	b4e2072fe3d20ef9916a3133121bd042	0	0	0	0	0	0	0	0	0	0	0	0	0	/home/dhl_ec/bnelissen/Slides/CD3_manuscript/CD3_slides/AAA318.CD3/AAA318.CD3.run1	255	0.7	0.06	0.7	0.06	-8.82646305691	-11.9765571645	3.189451773	0.247180382812
82738.0	3946148.0	31532.0	8838.0	3946148.0	4000000.0	625.0	1.0	1.55	1.7	1.17	0.0400000000009	6.97	0.34	0.710000000001	0.0599999999995	10.05	0.360000000001	2.04	1.42	0.470000000001	AAA318.CD3.X7.Y11.tile.tissue.png	543	1	2000	543	b11fba68323c351c19570ac0117ccd2c	0	0	0	0	0	0	0	0	0	0	0	0	0	/home/dhl_ec/bnelissen/Slides/CD3_manuscript/CD3_slides/AAA318.CD3/AAA318.CD3.run1	255	0.7	0.0866049814017	0.7	0.0866049814017	-9.01151781702	-12.6928786749	1.25632690569	0.218116436523
126391.0	2909599.0	46485.0	20038.0	2909599.0	4000000.0	979.0	3.0	1.32	1.58	1.41	0.0499999999993	6.22	0.359999999999	0.700000000001	0.1	9.34	0.33	2.09	1.43	0.41	AAA318.CD3.X7.Y12.tile.tissue.png	544	1	2000	544	03a7c21710ada0862976bf0d3dcf3105	0	0	0	0	0	0	0	0	0	0	0	0	0	/home/dhl_ec/bnelissen/Slides/CD3_manuscript/CD3_slides/AAA318.CD3/AAA318.CD3.run1	255	0.7	0.06	0.7	0.06	-9.90881472087	-12.2711636786	3.60280837397	0.501827671875
30929.0	2546959.0	13778.0	52030.0	2546959.0	4000000.0	308.0	27.0	1.52	1.63	1.1	0.0400000000009	6.63	0.65	0.710000000001	0.110000000001	8.13	0.300000000001	2.17	1.44	0.400000000001	AAA318.CD3.X7.Y13.tile.tissue.png	545	1	2000	545	66417bf2b03db8642b18fdc71e3ff002	0	0	0	0	0	0	0	0	0	0	0	0	0	/home/dhl_ec/bnelissen/Slides/CD3_manuscript/CD3_slides/AAA318.CD3/AAA318.CD3.run1	255	0.7	0.06	0.7	0.06	-9.9794172937	-12.2646310367	4.92697593007	0.6434426875
27759.0	2279674.0	11853.0	34407.0	2279674.0	4000000.0	226.0	19.0	1.58	1.5	1.52	0.0400000000009	6.54	0.35	0.699999999999	0.120000000001	8.29	0.290000000001	2.14	1.44	0.390000000001	AAA318.CD3.X7.Y14.tile.tissue.png	546	1	2000	546	ce218ae7e3b7dd073e5d9050017a0dbc	0	0	0	0	0	0	0	0	0	0	0	0	0	/home/dhl_ec/bnelissen/Slides/CD3_manuscript/CD3_slides/AAA318.CD3/AAA318.CD3.run1	255	0.7	0.06	0.7	0.06	-9.6067914619	-12.5277935313	4.70595749519	0.78935265625
44013.0	2215692.0	17452.0	24067.0	2215692.0	4000000.0	346.0	12.0	1.23	1.76	1.23	0.0399999999991	6.65	0.41	0.92	0.120000000001	8.04	0.280000000001	2.12	1.43	0.460000000001	AAA318.CD3.X7.Y15.tile.tissue.png	547	1	2000	547	38a394d4675df4e6ad8a1f79ffb270f2	0	0	0	0	0	0	0	0	0	0	0	0	0	/home/dhl_ec/bnelissen/Slides/CD3_manuscript/CD3_slides/AAA318.CD3/AAA318.CD3.run1	255	0.7	0.06	0.7	0.06	-9.81374403839	-12.4569771013	5.19629270017	0.5581385625
31818.0	1315550.0	12227.0	31718.0	1315550.0	4000000.0	253.0	17.0	1.37	1.65	1.07	0.0599999999995	6.29	0.359999999999	0.710000000001	0.15	7.34	0.25	2.13	1.44	0.369999999999	AAA318.CD3.X7.Y16.tile.tissue.png	548	1	2000	548	62b7cc558de28026150b9a466a3d315a	0	0	0	0	0	0	0	0	0	0	0	0	0	/home/dhl_ec/bnelissen/Slides/CD3_manuscript/CD3_slides/AAA318.CD3/AAA318.CD3.run1	255	0.7	0.06	0.7	0.06	-10.1440404209	-12.3934924383	6.48742090615	0.72822346875
13912.0	437725.0	5681.0	19814.0	437725.0	4000000.0	118.0	18.0	1.16	1.48	1.41	0.0499999999993	6.25	0.34	0.73	0.190000000001	6.49	0.219999999999	2.11	1.44	0.360000000001	AAA318.CD3.X7.Y17.tile.tissue.png	549	1	2000	549	53adbce2e05cf17556e3cb2a99f75c1d	0	0	0	0	0	0	0	0	0	0	0	0	0	/home/dhl_ec/bnelissen/Slides/CD3_manuscript/CD3_slides/AAA318.CD3/AAA318.CD3.run1	255	0.7	0.06	0.7	0.06	-10.2122222044	-12.4753353685	5.96842800408	1.3825120625
12388.0	278001.0	5104.0	10937.0	278001.0	4000000.0	100.0	9.0	1.12	1.28	1.09	0.0599999999995	6.11	0.5	0.880000000001	0.189999999999	6.39	0.210000000001	2.05	1.44	0.34	AAA318.CD3.X7.Y18.tile.tissue.png	550	1	2000	550	7da60f71ff8f05caea489b7e580def95	0	0	0	0	0	0	0	0	0	0	0	0	0	/home/dhl_ec/bnelissen/Slides/CD3_manuscript/CD3_slides/AAA318.CD3/AAA318.CD3.run1	255	0.7	0.06	0.7	0.06	-9.77492065895	-12.5690418956	5.85333393053	1.44970370313
0.0	1360.0	0.0	162.0	1360.0	4000000.0	0.0	1.0	1.57	1.25	1.14	0.0599999999995	5.96	0.459999999999	0.980000000001	0.200000000001	5.29	0.130000000001	1.95	1.42	0.34	AAA318.CD3.X7.Y19.tile.tissue.png	551	1	2000	551	4f5e1c551742e62298ff796775054aaa	0	0	0	0	0	0	0	0	0	0	0	0	0	/home/dhl_ec/bnelissen/Slides/CD3_manuscript/CD3_slides/AAA318.CD3/AAA318.CD3.run1	255	0.7	0.06	0.7	0.06	0.0	-12.2259330903	5.50617352654	2.62548562869
0.0	584130.0	0.0	7751.0	584130.0	4000000.0	0.0	5.0	1.23	1.32	1.16	0.0500000000011	6.03	0.610000000001	0.719999999998	0.18	6.11	0.15	2.01	1.43	0.43	AAA318.CD3.X7.Y2.tile.tissue.png	552	1	2000	552	b9a3924b397b7ee9d2c7b61b1d52c5bf	0	0	0	0	0	0	0	0	0	0	0	0	0	/home/dhl_ec/bnelissen/Slides/CD3_manuscript/CD3_slides/AAA318.CD3/AAA318.CD3.run1	255	0.7	0.06	0.7	0.06	-6.35720861824	-11.2844190553	0.112254984309	0.0536216474609
159.0	72089.0	76.0	4159.0	72089.0	4000000.0	2.0	13.0	2.08	1.55	1.43	0.0400000000009	6.01	0.34	0.700000000001	0.209999999999	6.16	0.200000000001	2.01	1.42	0.370000000001	AAA318.CD3.X7.Y3.tile.tissue.png	553	1	2000	553	7cf5caa5fa267658c70db297aceb860e	0	0	0	0	0	0	0	0	0	0	0	0	0	/home/dhl_ec/bnelissen/Slides/CD3_manuscript/CD3_slides/AAA318.CD3/AAA318.CD3.run1	255	0.7	0.06	0.7	0.06	-7.75287155874	-12.2985506259	0.632741208557	0.0803367924805
859.0	40786.0	312.0	3541.0	40786.0	4000000.0	6.0	14.0	2.07	1.44	1.27	0.0499999999993	6.03	0.35	0.699999999999	0.199999999999	6.17	0.190000000001	2.03	1.45	0.540000000001	AAA318.CD3.X7.Y4.tile.tissue.png	554	1	2000	554	0cb43093aa630292bf85d4967b5b5f92	0	0	0	0	0	0	0	0	0	0	0	0	0	/home/dhl_ec/bnelissen/Slides/CD3_manuscript/CD3_slides/AAA318.CD3/AAA318.CD3.run1	255	0.7	0.06	0.7	0.06	-8.62525201487	-12.4935707488	1.82713675354	0.0578641582031
0.0	2767.0	0.0	330.0	2767.0	4000000.0	0.0	2.0	1.2	1.59	1.13	0.0499999999993	6.0	0.34	0.689999999999	0.210000000001	5.75	0.120000000001	2.0	1.47	0.379999999999	AAA318.CD3.X7.Y5.tile.tissue.png	555	1	2000	555	911505db53093c335669723f3a162d99	0	0	0	0	0	0	0	0	0	0	0	0	0	/home/dhl_ec/bnelissen/Slides/CD3_manuscript/CD3_slides/AAA318.CD3/AAA318.CD3.run1	255	0.7	0.06	0.7	0.06	-8.65757684553	-12.2265541883	4.00076674457	0.125974574585
12744.0	518429.0	5132.0	6952.0	518429.0	4000000.0	103.0	4.0	1.17	1.51	1.44	0.0400000000009	6.18	0.34	0.689999999999	0.18	6.6	0.210000000001	2.05	1.43	0.630000000001	AAA318.CD3.X7.Y6.tile.tissue.png	556	1	2000	556	626d58bcc03cdf849e2dbc52bb4b5c5a	0	0	0	0	0	0	0	0	0	0	0	0	0	/home/dhl_ec/bnelissen/Slides/CD3_manuscript/CD3_slides/AAA318.CD3/AAA318.CD3.run1	255	0.7	0.06	0.7	0.06	-9.83405458942	-11.907622288	5.08203133721	0.344796902344
0.0	0.0	0.0	0.0	0.0	4000000.0	0.0	0.0	1.21	1.26	1.11	0.0599999999995	5.68	0.27	0.799999999999	0.200000000001	4.23	0.120000000001	1.89	1.42	0.519999999999	AAA318.CD3.X7.Y7.tile.tissue.png	557	1	2000	557	ac90fcc857a95114ee4998fd26334f01	0	0	0	0	0	0	0	0	0	0	0	0	0	/home/dhl_ec/bnelissen/Slides/CD3_manuscript/CD3_slides/AAA318.CD3/AAA318.CD3.run1	255	1.0	0.06	1.0	0.06	0.0	-10.4078524885	0.0	5.56024433745
0.0	3505.0	0.0	374.0	3505.0	4000000.0	0.0	2.0	1.59	1.92	1.18	0.0599999999995	6.04	0.35	0.780000000001	0.200000000001	5.31	0.130000000001	1.98	1.46	0.51	AAA318.CD3.X7.Y8.tile.tissue.png	558	1	2000	558	6b0419e83d0bb91d005fba6a567939f4	0	0	0	0	0	0	0	0	0	0	0	0	0	/home/dhl_ec/bnelissen/Slides/CD3_manuscript/CD3_slides/AAA318.CD3/AAA318.CD3.run1	255	0.7	0.06	0.7	0.06	0.0	-12.6391893464	3.95177397245	3.81270736499
0.0	6194.0	0.0	619.0	6194.0	4000000.0	0.0	3.0	1.69	1.51	1.42	0.0600000000013	6.04	0.35	0.699999999999	0.210000000001	5.77	0.120000000001	1.97	1.44	0.74	AAA318.CD3.X7.Y9.tile.tissue.png	559	1	2000	559	58339b00d0e4a3bebaeb7833fb9c606f	0	0	0	0	0	0	0	0	0	0	0	0	0	/home/dhl_ec/bnelissen/Slides/CD3_manuscript/CD3_slides/AAA318.CD3/AAA318.CD3.run1	255	0.7	0.06	0.7	0.06	-8.747658961	-11.3430586054	3.65827071214	0.43634401062
0.0	5219.0	0.0	460.0	5219.0	4000000.0	0.0	2.0	1.49	1.87	1.3	0.0599999999995	6.04	0.35	0.76	0.200000000001	5.28	0.130000000001	2.25	1.44	1.05	AAA318.CD3.X8.Y0.tile.tissue.png	560	1	2000	560	f9ee015c9a3744c1feafb446e8d5e80e	0	0	0	0	0	0	0	0	0	0	0	0	0	/home/dhl_ec/bnelissen/Slides/CD3_manuscript/CD3_slides/AAA318.CD3/AAA318.CD3.run1	255	0.7	0.06	0.7	0.06	0.0	-12.0364436408	1.54651143209	6.07375896442
0.0	11572.0	0.0	984.0	11572.0	4000000.0	0.0	4.0	2.07	1.46	1.48	0.0500000000011	6.02	0.360000000001	0.700000000001	0.199999999999	5.74	0.129999999999	1.99	1.45	0.5	AAA318.CD3.X8.Y1.tile.tissue.png	561	1	2000	561	8a876622d06cf8b93031fcee759c8fb8	0	0	0	0	0	0	0	0	0	0	0	0	0	/home/dhl_ec/bnelissen/Slides/CD3_manuscript/CD3_slides/AAA318.CD3/AAA318.CD3.run1	255	0.7	0.06	0.7	0.06	-8.46262721151	-12.7474032198	2.40127911941	0.137846888428
238.0	11374.0	139.0	1016.0	11374.0	4000000.0	3.0	4.0	1.38	2.04	1.12	0.0400000000009	6.05	0.6	0.719999999999	0.199999999999	6.2	0.199999999999	2.02	1.42	0.609999999999	AAA318.CD3.X8.Y10.tile.tissue.png	562	1	2000	562	4e25508d1b925bfc5de5cb5f0b887ce2	0	0	0	0	0	0	0	0	0	0	0	0	0	/home/dhl_ec/bnelissen/Slides/CD3_manuscript/CD3_slides/AAA318.CD3/AAA318.CD3.run1	255	0.7	0.06	0.7	0.06	-9.34391944476	-11.7938305232	4.77572774467	0.140870741943
7073.0	2352216.0	3426.0	11650.0	2352216.0	4000000.0	73.0	2.0	1.94	1.73	1.12	0.0499999999993	6.51	0.35	0.780000000001	0.110000000001	7.87	0.289999999999	2.08	1.43	0.980000000001	AAA318.CD3.X8.Y11.tile.tissue.png	563	1	2000	563	642b3d72b09a1c2243e1479618fb9728	0	0	0	0	0	0	0	0	0	0	0	0	0	/home/dhl_ec/bnelissen/Slides/CD3_manuscript/CD3_slides/AAA318.CD3/AAA318.CD3.run1	255	0.7	0.06	0.7	0.06	-8.41635270332	-11.1885702602	1.55410998739	0.183932398438
81982.0	3981662.0	34658.0	8846.0	3981662.0	4000000.0	757.0	1.0	1.91	1.43	1.47	0.0500000000011	5.88	0.35	0.740000000002	0.0599999999995	9.64	0.360000000001	2.05	1.44	0.43	AAA318.CD3.X8.Y12.tile.tissue.png	564	1	2000	564	da4d0c7f001eca47ed16313bccd86a33	0	0	0	0	0	0	0	0	0	0	0	0	0	/home/dhl_ec/bnelissen/Slides/CD3_manuscript/CD3_slides/AAA318.CD3/AAA318.CD3.run1	255	0.7	0.0815999170072	0.7	0.0815999170072	-8.88981770734	-12.3378509888	1.26929286561	0.147566813965
364230.0	3815824.0	132730.0	16175.0	3815824.0	4000000.0	2992.0	4.0	2.21	2.0	1.09	0.0500000000011	6.8	0.35	0.700000000001	0.0599999999995	12.77	0.41	2.09	1.45	0.74	AAA318.CD3.X8.Y13.tile.tissue.png	565	1	2000	565	b93cbe37fc215f9b17e31cec13da7153	0	0	0	0	0	0	0	0	0	0	0	0	0	/home/dhl_ec/bnelissen/Slides/CD3_manuscript/CD3_slides/AAA318.CD3/AAA318.CD3.run1	255	0.7	0.125350239008	0.7	0.125350239008	-9.40829609031	-12.5449640539	2.14551480704	0.39062590625
168056.0	3941289.0	62589.0	11690.0	3941289.0	4000000.0	1435.0	1.0	2.33	1.88	1.11	0.0399999999991	7.74	0.35	0.699999999997	0.0600000000013	10.47	0.379999999999	2.07	1.43	0.400000000001	AAA318.CD3.X8.Y14.tile.tissue.png	566	1	2000	566	8a70b7feffdd77f86809d94450486822	0	0	0	0	0	0	0	0	0	0	0	0	0	/home/dhl_ec/bnelissen/Slides/CD3_manuscript/CD3_slides/AAA318.CD3/AAA318.CD3.run1	255	0.7	0.06	0.7	0.06	-9.88588055988	-12.4913978746	3.63480379022	0.525887429688
46982.0	3776011.0	20881.0	17538.0	3776011.0	4000000.0	476.0	4.0	2.19	2.69	1.1	0.0399999999991	6.35	0.369999999999	0.710000000001	0.0599999999995	9.23	0.35	2.08	1.43	0.450000000001	AAA318.CD3.X8.Y15.tile.tissue.png	567	1	2000	567	fa7f09cb5380385687e6a0eaf9dee985	0	0	0	0	0	0	0	0	0	0	0	0	0	/home/dhl_ec/bnelissen/Slides/CD3_manuscript/CD3_slides/AAA318.CD3/AAA318.CD3.run1	255	0.7	0.06	0.7	0.06	-9.90942337309	-12.1572263825	4.33684418399	0.540814546875
43682.0	3203542.0	20312.0	34687.0	3203542.0	4000000.0	481.0	15.0	2.67	1.82	1.08	0.0399999999991	7.68	0.549999999999	0.780000000001	0.0799999999999	8.85	0.32	2.12	1.43	0.4	AAA318.CD3.X8.Y16.tile.tissue.png	568	1	2000	568	60d435dcf8602ee74c2f790cff7db01b	0	0	0	0	0	0	0	0	0	0	0	0	0	/home/dhl_ec/bnelissen/Slides/CD3_manuscript/CD3_slides/AAA318.CD3/AAA318.CD3.run1	255	0.7	0.06	0.7	0.06	-9.68607420153	-12.2725979765	4.59253341361	0.573588734375
45446.0	2391086.0	19271.0	51058.0	2391086.0	4000000.0	439.0	25.0	1.71	2.15	1.11	0.0399999999991	6.63	0.370000000001	0.77	0.110000000001	8.21	0.290000000001	2.17	1.43	0.530000000001	AAA318.CD3.X8.Y17.tile.tissue.png	569	1	2000	569	8464863d655f96c93110b5fb57f23609	0	0	0	0	0	0	0	0	0	0	0	0	0	/home/dhl_ec/bnelissen/Slides/CD3_manuscript/CD3_slides/AAA318.CD3/AAA318.CD3.run1	255	0.7	0.06	0.7	0.06	-10.0350656423	-12.313724045	5.35615943586	0.698249625
37086.0	2279324.0	17556.0	52720.0	2279324.0	4000000.0	391.0	20.0	2.17	2.08	1.04	0.0500000000011	6.56	0.480000000001	0.870000000001	0.119999999999	8.1	0.289999999999	2.2	1.45	0.389999999999	AAA318.CD3.X8.Y18.tile.tissue.png	570	1	2000	570	3bef144df939c024abd418e6dc987749	0	0	0	0	0	0	0	0	0	0	0	0	0	/home/dhl_ec/bnelissen/Slides/CD3_manuscript/CD3_slides/AAA318.CD3/AAA318.CD3.run1	255	0.7	0.06	0.7	0.06	-9.93358767557	-12.4036563508	5.10717818022	0.704306703125
28902.0	1973994.0	12761.0	30175.0	1973994.0	4000000.0	267.0	14.0	1.25	1.68	1.06	0.0600000000013	6.42	0.370000000001	0.700000000001	0.130000000001	7.71	0.279999999999	2.16	1.5	0.42	AAA318.CD3.X8.Y19.tile.tissue.png	571	1	2000	571	4bb158df737623fc636b914e3c9fc9ce	0	0	0	0	0	0	0	0	0	0	0	0	0	/home/dhl_ec/bnelissen/Slides/CD3_manuscript/CD3_slides/AAA318.CD3/AAA318.CD3.run1	255	0.7	0.06	0.7	0.06	-9.90151306452	-12.318760059	5.07034254709	0.564682734375
0.0	420613.0	0.0	6970.0	420613.0	4000000.0	0.0	5.0	1.41	1.48	1.45	0.0500000000011	6.09	0.359999999999	0.690000000001	0.18	6.06	0.139999999999	2.02	1.44	0.35	AAA318.CD3.X8.Y2.tile.tissue.png	572	1	2000	572	e25fa45be5aeeca4994a08ebda322c49	0	0	0	0	0	0	0	0	0	0	0	0	0	/home/dhl_ec/bnelissen/Slides/CD3_manuscript/CD3_slides/AAA318.CD3/AAA318.CD3.run1	255	0.7	0.06	0.7	0.06	-5.76865710304	-11.0450803346	0.108891792039	0.0662339624023
1720.0	142260.0	855.0	3348.0	142260.0	4000000.0	20.0	3.0	1.13	1.46	1.15	0.0499999999993	6.26	0.59	1.04	0.210000000001	6.34	0.200000000001	2.0	1.45	0.370000000001	AAA318.CD3.X8.Y20.tile.tissue.png	573	1	2000	573	1f52f7e8d47ec3390cf5f10a158201b6	0	0	0	0	0	0	0	0	0	0	0	0	0	/home/dhl_ec/bnelissen/Slides/CD3_manuscript/CD3_slides/AAA318.CD3/AAA318.CD3.run1	255	0.7	0.06	0.7	0.06	-9.65116904269	-12.2492156463	5.47479436606	2.06374606543
0.0	19197.0	0.0	828.0	19197.0	4000000.0	0.0	2.0	1.28	1.33	1.08	0.0500000000011	6.06	0.35	0.830000000002	0.210000000001	5.33	0.129999999999	2.04	1.43	0.33	AAA318.CD3.X8.Y21.tile.tissue.png	574	1	2000	574	63c6b9c79dab0fb40c1c6b204de1b4b2	0	0	0	0	0	0	0	0	0	0	0	0	0	/home/dhl_ec/bnelissen/Slides/CD3_manuscript/CD3_slides/AAA318.CD3/AAA318.CD3.run1	255	0.7	0.06	0.7	0.06	0.0	-12.216134133	1.87512758341	1.15700103894
4948.0	1051928.0	1949.0	6661.0	1051928.0	4000000.0	38.0	6.0	1.4	1.58	1.1	0.0399999999991	6.27	0.59	0.719999999999	0.17	6.88	0.24	2.02	1.44	0.35	AAA318.CD3.X8.Y3.tile.tissue.png	575	1	2000	575	580bed6862e2b9175207d16eaf63d365	0	0	0	0	0	0	0	0	0	0	0	0	0	/home/dhl_ec/bnelissen/Slides/CD3_manuscript/CD3_slides/AAA318.CD3/AAA318.CD3.run1	255	0.7	0.06	0.7	0.06	-8.37553964145	-11.5935411264	1.56182105953	0.24977575
62143.0	2282600.0	23036.0	20841.0	2282600.0	4000000.0	454.0	9.0	1.44	1.33	1.05	0.0500000000011	6.4	0.349999999999	0.700000000001	0.119999999999	8.76	0.290000000001	2.12	1.44	0.379999999999	AAA318.CD3.X8.Y4.tile.tissue.png	576	1	2000	576	76417b1f4d1880652564924726511d5e	0	0	0	0	0	0	0	0	0	0	0	0	0	/home/dhl_ec/bnelissen/Slides/CD3_manuscript/CD3_slides/AAA318.CD3/AAA318.CD3.run1	255	0.7	0.06	0.7	0.06	-8.96718425062	-12.2437063234	1.98606958542	0.281275683594
65465.0	2555349.0	28247.0	17073.0	2555349.0	4000000.0	605.0	2.0	1.33	1.74	1.17	0.0500000000011	6.33	0.360000000001	0.709999999999	0.110000000001	8.56	0.309999999999	2.11	1.43	0.51	AAA318.CD3.X8.Y5.tile.tissue.png	577	1	2000	577	07532c39174ec6ecd7c40fc7c880b75e	0	0	0	0	0	0	0	0	0	0	0	0	0	/home/dhl_ec/bnelissen/Slides/CD3_manuscript/CD3_slides/AAA318.CD3/AAA318.CD3.run1	255	0.7	0.06	0.7	0.06	-9.30237611906	-11.8365294103	3.40611000815	0.368009164063
55492.0	3544173.0	23843.0	21350.0	3544173.0	4000000.0	499.0	2.0	1.34	1.77	1.51	0.0399999999991	7.11	0.369999999999	0.710000000001	0.0699999999997	9.31	0.349999999999	2.12	1.44	0.389999999999	AAA318.CD3.X8.Y6.tile.tissue.png	578	1	2000	578	357d6e9d0ee41b2f0c8b99c26b4c8f6c	0	0	0	0	0	0	0	0	0	0	0	0	0	/home/dhl_ec/bnelissen/Slides/CD3_manuscript/CD3_slides/AAA318.CD3/AAA318.CD3.run1	255	0.7	0.06	0.7	0.06	-9.78768659917	-12.4140843583	4.41723178965	0.583519125
48256.0	1616147.0	19245.0	23966.0	1616147.0	4000000.0	398.0	9.0	1.26	1.72	1.18	0.0500000000011	6.61	0.360000000001	0.77	0.140000000001	7.61	0.26	2.14	1.44	0.539999999999	AAA318.CD3.X8.Y7.tile.tissue.png	579	1	2000	579	782f149b4f6fe1ab9a707dcec0ebb77d	0	0	0	0	0	0	0	0	0	0	0	0	0	/home/dhl_ec/bnelissen/Slides/CD3_manuscript/CD3_slides/AAA318.CD3/AAA318.CD3.run1	255	0.7	0.06	0.7	0.06	-9.77184904477	-12.3711708623	5.15153585437	0.721784796875
2577.0	44844.0	1055.0	1650.0	44844.0	4000000.0	20.0	1.0	1.35	1.65	1.44	0.0599999999995	6.06	0.34	0.779999999999	0.41	6.17	0.199999999999	1.98	1.42	0.49	AAA318.CD3.X8.Y8.tile.tissue.png	580	1	2000	580	cf3c04abf5246b28bff3b7efc61678ee	0	0	0	0	0	0	0	0	0	0	0	0	0	/home/dhl_ec/bnelissen/Slides/CD3_manuscript/CD3_slides/AAA318.CD3/AAA318.CD3.run1	255	0.7	0.06	0.7	0.06	-9.35761890306	-12.5217751047	6.68824477313	1.16023567822
0.0	0.0	0.0	0.0	0.0	4000000.0	0.0	0.0	1.09	1.34	1.1	0.0599999999995	5.79	0.300000000001	0.810000000001	0.199999999999	4.34	0.120000000001	1.93	1.45	0.679999999998	AAA318.CD3.X8.Y9.tile.tissue.png	581	1	2000	581	5f5382e055baa43447c429561475377b	0	0	0	0	0	0	0	0	0	0	0	0	0	/home/dhl_ec/bnelissen/Slides/CD3_manuscript/CD3_slides/AAA318.CD3/AAA318.CD3.run1	255	1.0	0.06	1.0	0.06	0.0	-11.1766700243	0.0	7.59903878842
0.0	25392.0	0.0	2000.0	25392.0	4000000.0	0.0	7.0	1.26	1.46	1.2	0.0599999999995	6.04	0.349999999999	0.74	0.200000000001	5.32	0.129999999999	2.01	1.44	0.49	AAA318.CD3.X9.Y0.tile.tissue.png	582	1	2000	582	52ea3d307d9083ddfa68110a1e2006c8	0	0	0	0	0	0	0	0	0	0	0	0	0	/home/dhl_ec/bnelissen/Slides/CD3_manuscript/CD3_slides/AAA318.CD3/AAA318.CD3.run1	255	0.7	0.06	0.7	0.06	0.0	-11.7907883786	0.999366572764	4.95796216284
0.0	25398.0	0.0	2249.0	25398.0	4000000.0	0.0	8.0	1.15	1.53	1.43	0.0400000000009	6.04	0.34	0.700000000001	0.200000000001	5.77	0.130000000001	1.99	1.44	0.469999999999	AAA318.CD3.X9.Y1.tile.tissue.png	583	1	2000	583	6f881348c262c096c8d4fdc9233a24a1	0	0	0	0	0	0	0	0	0	0	0	0	0	/home/dhl_ec/bnelissen/Slides/CD3_manuscript/CD3_slides/AAA318.CD3/AAA318.CD3.run1	255	0.7	0.06	0.7	0.06	-6.40706743067	-12.6667735658	1.78605014678	0.104243020264
0.0	0.0	0.0	0.0	0.0	4000000.0	0.0	0.0	1.36	1.31	1.07	0.0499999999993	5.7	0.289999999999	0.77	0.209999999999	4.41	0.119999999999	1.94	1.48	0.769999999997	AAA318.CD3.X9.Y10.tile.tissue.png	584	1	2000	584	f942ed283328a7a70982e0f7ba6b5f7f	0	0	0	0	0	0	0	0	0	0	0	0	0	/home/dhl_ec/bnelissen/Slides/CD3_manuscript/CD3_slides/AAA318.CD3/AAA318.CD3.run1	255	1.0	0.06	1.0	0.06	0.0	-10.9717427602	0.0	4.66625468664
10352.0	355876.0	4334.0	8480.0	355876.0	4000000.0	83.0	9.0	1.24	1.59	1.11	0.0400000000009	6.15	0.35	0.699999999997	0.200000000001	6.51	0.209999999999	2.01	1.46	0.519999999999	AAA318.CD3.X9.Y11.tile.tissue.png	585	1	2000	585	e707119ca5566e5762901dfeef14d196	0	0	0	0	0	0	0	0	0	0	0	0	0	/home/dhl_ec/bnelissen/Slides/CD3_manuscript/CD3_slides/AAA318.CD3/AAA318.CD3.run1	255	0.7	0.06	0.7	0.06	-9.03394509425	-12.3254863648	3.66643181579	0.155162765625
13451.0	2208256.0	6161.0	25735.0	2208256.0	4000000.0	126.0	10.0	1.4	1.67	1.13	0.0400000000009	6.69	0.360000000001	0.700000000001	0.119999999999	7.83	0.290000000001	2.12	1.44	0.959999999999	AAA318.CD3.X9.Y12.tile.tissue.png	586	1	2000	586	b0ec78f17b14426a227b9c57918e1b86	0	0	0	0	0	0	0	0	0	0	0	0	0	/home/dhl_ec/bnelissen/Slides/CD3_manuscript/CD3_slides/AAA318.CD3/AAA318.CD3.run1	255	0.7	0.06	0.7	0.06	-8.61203351353	-11.9869296378	2.52351142861	0.275579960937
29988.0	3621246.0	13713.0	8993.0	3621246.0	4000000.0	302.0	3.0	1.43	2.22	1.11	0.0399999999991	10.05	0.360000000001	0.709999999999	0.0699999999997	8.96	0.34	2.07	1.47	0.890000000001	AAA318.CD3.X9.Y13.tile.tissue.png	587	1	2000	587	c89100a6943ad76366b9a5c3909bda2d	0	0	0	0	0	0	0	0	0	0	0	0	0	/home/dhl_ec/bnelissen/Slides/CD3_manuscript/CD3_slides/AAA318.CD3/AAA318.CD3.run1	255	0.7	0.0697986377515	0.7	0.0697986377515	-8.65314695588	-11.7323298079	1.2568546553	0.155040472656
78161.0	3921947.0	30747.0	12961.0	3921947.0	4000000.0	680.0	1.0	1.41	1.37	1.06	0.0500000000011	7.76	0.370000000001	0.729999999998	0.0599999999995	9.68	0.370000000001	2.08	1.43	0.579999999998	AAA318.CD3.X9.Y14.tile.tissue.png	588	1	2000	588	4c9ea12d6c452d7e49b9c15bfd7590a6	0	0	0	0	0	0	0	0	0	0	0	0	0	/home/dhl_ec/bnelissen/Slides/CD3_manuscript/CD3_slides/AAA318.CD3/AAA318.CD3.run1	255	0.7	0.0625698097262	0.7	0.0625698097262	-9.07734275204	-12.3671845416	1.81035330558	0.2381349375
105306.0	3620795.0	40018.0	27574.0	3620795.0	4000000.0	905.0	9.0	1.76	1.8	1.54	0.0400000000009	6.42	0.370000000001	0.719999999999	0.0699999999997	9.53	0.349999999999	2.12	1.47	0.41	AAA318.CD3.X9.Y15.tile.tissue.png	589	1	2000	589	9062e02f553b9cce88a5c005647c3ebd	0	0	0	0	0	0	0	0	0	0	0	0	0	/home/dhl_ec/bnelissen/Slides/CD3_manuscript/CD3_slides/AAA318.CD3/AAA318.CD3.run1	255	0.7	0.06	0.7	0.06	-9.49013445519	-12.5920198442	2.67520244018	0.403389109375
102674.0	3567101.0	41878.0	25126.0	3567101.0	4000000.0	966.0	10.0	1.54	2.17	1.08	0.0500000000011	6.74	0.370000000001	0.700000000001	0.0699999999997	9.64	0.360000000001	2.11	1.47	0.41	AAA318.CD3.X9.Y16.tile.tissue.png	590	1	2000	590	28dfba26443fc6acf3d232083fcf4097	0	0	0	0	0	0	0	0	0	0	0	0	0	/home/dhl_ec/bnelissen/Slides/CD3_manuscript/CD3_slides/AAA318.CD3/AAA318.CD3.run1	255	0.7	0.06	0.7	0.06	-9.76351720576	-12.3450453334	3.53855366607	0.443520289063
57615.0	3687823.0	24919.0	15049.0	3687823.0	4000000.0	545.0	2.0	1.35	3.25	1.11	0.0500000000011	7.49	0.360000000001	0.720000000001	0.0600000000013	9.27	0.34	2.07	1.44	0.480000000001	AAA318.CD3.X9.Y17.tile.tissue.png	591	1	2000	591	e802abcba6afbe8b9ad3faac98e27956	0	0	0	0	0	0	0	0	0	0	0	0	0	/home/dhl_ec/bnelissen/Slides/CD3_manuscript/CD3_slides/AAA318.CD3/AAA318.CD3.run1	255	0.7	0.06	0.7	0.06	-9.50901639372	-11.9260521501	2.77768686911	0.317327492188
260695.0	3309111.0	99815.0	29875.0	3309111.0	4000000.0	2277.0	9.0	2.06	2.08	1.1	0.0399999999991	6.62	0.540000000001	1.04	0.0799999999999	10.16	0.369999999999	2.13	1.47	0.66	AAA318.CD3.X9.Y18.tile.tissue.png	592	1	2000	592	8e9f2603393822cdce4a43118cf6683b	0	0	0	0	0	0	0	0	0	0	0	0	0	/home/dhl_ec/bnelissen/Slides/CD3_manuscript/CD3_slides/AAA318.CD3/AAA318.CD3.run1	255	0.7	0.06	0.7	0.06	-9.84181015219	-12.6161632605	4.16497463448	0.606276015625
139688.0	3445654.0	54212.0	27801.0	3445654.0	4000000.0	1098.0	11.0	3.39	2.1	1.26	0.0500000000011	9.18	0.58	0.769999999999	0.0799999999999	10.85	0.360000000001	2.15	1.45	1.03	AAA318.CD3.X9.Y19.tile.tissue.png	593	1	2000	593	34fdb1529c00bc20da1f8435abfc9d11	0	0	0	0	0	0	0	0	0	0	0	0	0	/home/dhl_ec/bnelissen/Slides/CD3_manuscript/CD3_slides/AAA318.CD3/AAA318.CD3.run1	255	0.7	0.06	0.7	0.06	-9.9387699652	-12.4257970972	4.23319722006	0.58202321875
124.0	546627.0	51.0	8143.0	546627.0	4000000.0	1.0	7.0	1.24	2.98	1.08	0.0499999999993	6.07	0.640000000001	0.920000000002	0.18	6.43	0.209999999999	2.05	1.44	0.49	AAA318.CD3.X9.Y2.tile.tissue.png	594	1	2000	594	c8feded86ad6fed3a83a16939550afce	0	0	0	0	0	0	0	0	0	0	0	0	0	/home/dhl_ec/bnelissen/Slides/CD3_manuscript/CD3_slides/AAA318.CD3/AAA318.CD3.run1	255	0.7	0.06	0.7	0.06	-6.68403522451	-11.2317329643	0.0666918666304	0.0639265830078
99295.0	2529419.0	38508.0	12682.0	2529419.0	4000000.0	768.0	3.0	1.93	2.28	1.47	0.0499999999993	6.83	0.35	0.699999999999	0.110000000001	10.34	0.299999999999	2.09	1.46	0.819999999998	AAA318.CD3.X9.Y20.tile.tissue.png	595	1	2000	595	703382b27dd1d47d8932f6442dd4e25c	0	0	0	0	0	0	0	0	0	0	0	0	0	/home/dhl_ec/bnelissen/Slides/CD3_manuscript/CD3_slides/AAA318.CD3/AAA318.CD3.run1	255	0.7	0.06	0.7	0.06	-9.89248646284	-12.266768054	3.98251493807	0.603481640625
25901.0	386922.0	9727.0	11490.0	386922.0	4000000.0	177.0	13.0	1.82	1.77	1.52	0.0500000000011	6.11	0.35	0.709999999999	0.190000000001	6.62	0.219999999999	2.04	1.43	0.519999999999	AAA318.CD3.X9.Y21.tile.tissue.png	596	1	2000	596	1fa03e342cae8f47c535a4f6e250b5ba	0	0	0	0	0	0	0	0	0	0	0	0	0	/home/dhl_ec/bnelissen/Slides/CD3_manuscript/CD3_slides/AAA318.CD3/AAA318.CD3.run1	255	0.7	0.06	0.7	0.06	-9.65342204912	-12.1703552323	6.12397632479	0.835514484375
0.0	0.0	0.0	0.0	0.0	4000000.0	0.0	0.0	1.94	2.34	1.11	0.0599999999995	6.02	0.280000000001	0.85	0.209999999999	4.31	0.130000000001	1.94	1.45	0.460000000001	AAA318.CD3.X9.Y22.tile.tissue.png	597	1	2000	597	3cd28cd4562695a99c188c1aa9955219	0	0	0	0	0	0	0	0	0	0	0	0	0	/home/dhl_ec/bnelissen/Slides/CD3_manuscript/CD3_slides/AAA318.CD3/AAA318.CD3.run1	255	1.0	0.06	1.0	0.06	0.0	-11.5008336428	0.0	2.5949660665
1649.0	277286.0	802.0	3276.0	277286.0	4000000.0	16.0	3.0	2.67	2.32	1.32	0.0499999999993	6.27	0.35	0.709999999999	0.190000000001	6.43	0.210000000001	2.05	1.46	1.98	AAA318.CD3.X9.Y3.tile.tissue.png	598	1	2000	598	2b0a2befb1e2fe04845eda37928c8881	0	0	0	0	0	0	0	0	0	0	0	0	0	/home/dhl_ec/bnelissen/Slides/CD3_manuscript/CD3_slides/AAA318.CD3/AAA318.CD3.run1	255	0.7	0.06	0.7	0.06	-8.04724578538	-11.3734052857	1.55556981992	0.282992697266
49988.0	2995251.0	17183.0	8892.0	2995251.0	4000000.0	318.0	1.0	2.04	2.12	1.1	0.0400000000009	6.31	0.35	0.710000000001	0.0900000000001	9.18	0.33	2.08	1.46	0.99	AAA318.CD3.X9.Y4.tile.tissue.png	599	1	2000	599	de823e7033587758f948a379a45e82fc	0	0	0	0	0	0	0	0	0	0	0	0	0	/home/dhl_ec/bnelissen/Slides/CD3_manuscript/CD3_slides/AAA318.CD3/AAA318.CD3.run1	255	0.7	0.06	0.7	0.06	-8.69004563197	-11.8581035721	1.23865197198	0.2577961875
99394.0	3908539.0	38994.0	11618.0	3908539.0	4000000.0	802.0	1.0	1.96	1.4	1.12	0.0499999999993	7.33	0.35	0.700000000001	0.0599999999995	9.69	0.369999999999	2.11	1.47	1.13	AAA318.CD3.X9.Y5.tile.tissue.png	600	1	2000	600	0024e326f546e54c71739da9d9c5b560	0	0	0	0	0	0	0	0	0	0	0	0	0	/home/dhl_ec/bnelissen/Slides/CD3_manuscript/CD3_slides/AAA318.CD3/AAA318.CD3.run1	255	0.7	0.06	0.7	0.06	-9.11500919612	-12.4185220456	1.58533439666	0.227179420898
151536.0	3821593.0	56895.0	15232.0	3821593.0	4000000.0	1188.0	1.0	1.36	1.83	1.56	0.0400000000009	6.55	0.360000000001	0.690000000001	0.0699999999997	10.29	0.369999999999	2.07	1.43	0.630000000001	AAA318.CD3.X9.Y6.tile.tissue.png	601	1	2000	601	74c8e47602b80c64c7a5e44a063146a9	0	0	0	0	0	0	0	0	0	0	0	0	0	/home/dhl_ec/bnelissen/Slides/CD3_manuscript/CD3_slides/AAA318.CD3/AAA318.CD3.run1	255	0.7	0.0718499048473	0.7	0.0718499048473	-9.57287715661	-12.8847134616	2.76349942168	0.448159871094
66010.0	3250745.0	30026.0	20667.0	3250745.0	4000000.0	683.0	3.0	2.17	2.23	1.05	0.0499999999993	6.59	0.35	0.700000000001	0.0799999999999	9.06	0.33	2.12	1.44	0.4	AAA318.CD3.X9.Y7.tile.tissue.png	602	1	2000	602	51373029bc9cd03402aa981fa78e7bf0	0	0	0	0	0	0	0	0	0	0	0	0	0	/home/dhl_ec/bnelissen/Slides/CD3_manuscript/CD3_slides/AAA318.CD3/AAA318.CD3.run1	255	0.7	0.06	0.7	0.06	-9.50520059984	-11.988919028	3.44163226463	0.4988945625
46966.0	718782.0	17497.0	16141.0	718782.0	4000000.0	344.0	10.0	2.92	1.75	1.45	0.0500000000011	6.3	0.35	0.719999999998	0.18	7.04	0.24	2.08	1.45	0.379999999999	AAA318.CD3.X9.Y8.tile.tissue.png	603	1	2000	603	fd5412a1a19f6ad98d26716ac3149222	0	0	0	0	0	0	0	0	0	0	0	0	0	/home/dhl_ec/bnelissen/Slides/CD3_manuscript/CD3_slides/AAA318.CD3/AAA318.CD3.run1	255	0.7	0.06	0.7	0.06	-9.73366484127	-12.2161902479	4.29031382999	0.792481789062
0.0	0.0	0.0	0.0	0.0	4000000.0	0.0	0.0	2.9	1.83	1.08	0.0499999999993	5.76	0.280000000001	0.800000000001	0.209999999999	4.27	0.119999999999	1.9	1.43	0.33	AAA318.CD3.X9.Y9.tile.tissue.png	604	1	2000	604	4846b428fc9166b1be85928b8f0cd300	0	0	0	0	0	0	0	0	0	0	0	0	0	/home/dhl_ec/bnelissen/Slides/CD3_manuscript/CD3_slides/AAA318.CD3/AAA318.CD3.run1	255	1.0	0.06	1.0	0.06	0.0	-11.6972847202	0.0	3.39313144547
[truncated: 2 more columns]
