# Supplementary material for: SlideToolkit: An Assistive Toolset for the Histological Quantification of Whole Slide Images
Source: PLoS One. 2014 Nov 5;9(11):e110289. doi: 10.1371/journal.pone.0110289 (PMC4220929; doi:10.1371/journal.pone.0110289)
Supplement: RawData S1 — ICC and BlandAltman plot - measurements and r-script.zip. Measurements of Run1 and Run2, including the code for the calculation of the intraclass correlation coefficient (ICC) and the code for the Bland and Altman plot. (ZIP) [file pone.0110289.s003.zip › cellprofiler.measurements/run1.2350690907b4fc41bf6a34ba250fbf20.DefaultOUT_Image.csv]

AreaOccupied_AreaOccupied_DAB_Nuclei	AreaOccupied_AreaOccupied_Tissue	AreaOccupied_Perimeter_DAB_Nuclei	AreaOccupied_Perimeter_Tissue	AreaOccupied_TotalArea_DAB_Nuclei	AreaOccupied_TotalArea_Tissue	Count_DAB_Nuclei	Count_Tissue	ExecutionTime_01LoadImages	ExecutionTime_02ColorToGray	ExecutionTime_03Smooth	ExecutionTime_04ImageMath	ExecutionTime_05IdentifyPrimaryObjects	ExecutionTime_06MeasureImageAreaOccupied	ExecutionTime_07UnmixColors	ExecutionTime_08MaskImage	ExecutionTime_09IdentifyPrimaryObjects	ExecutionTime_10MeasureImageAreaOccupied	ExecutionTime_11OverlayOutlines	ExecutionTime_12OverlayOutlines	ExecutionTime_13SaveImages	FileName_Original	Group_Index	Group_Number	Height_Original	ImageNumber	MD5Digest_Original	ModuleError_01LoadImages	ModuleError_02ColorToGray	ModuleError_03Smooth	ModuleError_04ImageMath	ModuleError_05IdentifyPrimaryObjects	ModuleError_06MeasureImageAreaOccupied	ModuleError_07UnmixColors	ModuleError_08MaskImage	ModuleError_09IdentifyPrimaryObjects	ModuleError_10MeasureImageAreaOccupied	ModuleError_11OverlayOutlines	ModuleError_12OverlayOutlines	ModuleError_13SaveImages	PathName_Original	Scaling_Original	Threshold_FinalThreshold_DAB_Nuclei	Threshold_FinalThreshold_Tissue	Threshold_OrigThreshold_DAB_Nuclei	Threshold_OrigThreshold_Tissue	Threshold_SumOfEntropies_DAB_Nuclei	Threshold_SumOfEntropies_Tissue	Threshold_WeightedVariance_DAB_Nuclei	Threshold_WeightedVariance_Tissue
1012.0	1076708.0	384.0	6254.0	1076708.0	4000000.0	9.0	2.0	3.59	3.31	1.11	0.05	6.5	0.35	0.71	0.15	6.97	0.24	2.08	1.43	1.2	AAA585.CD3.c.X0.Y10.tile.tissue.png	1	1	2000	1	9f67b85ffc204643778abaaa89872da7	0	0	0	0	0	0	0	0	0	0	0	0	0	/home/dhl_ec/bnelissen/Slides/CD3_manuscript/CD3_slides/AAA585.CD3.c/AAA585.CD3.c.run1	255	0.7	0.06	0.7	0.06	-8.67040883317	-10.7543174492	1.22817226446	0.820266351563
911.0	1196952.0	420.0	8224.0	1196952.0	4000000.0	8.0	1.0	3.13	2.82	1.08	0.05	6.4	0.34	0.66	0.15	6.97	0.23	2.07	1.43	0.72	AAA585.CD3.c.X0.Y11.tile.tissue.png	2	1	2000	2	30d992e9381e29ffac22e1c6ba1b840e	0	0	0	0	0	0	0	0	0	0	0	0	0	/home/dhl_ec/bnelissen/Slides/CD3_manuscript/CD3_slides/AAA585.CD3.c/AAA585.CD3.c.run1	255	0.7	0.06	0.7	0.06	-8.97706142652	-11.2592987879	2.02771466035	0.879830027344
2324.0	1101731.0	843.0	15553.0	1101731.0	4000000.0	17.0	7.0	1.91	2.22	1.09	0.05	6.32	0.34	0.68	0.15	6.85	0.24	2.08	1.43	0.69	AAA585.CD3.c.X0.Y12.tile.tissue.png	3	1	2000	3	1f31ba25f10eedab6a7891bfe77f488f	0	0	0	0	0	0	0	0	0	0	0	0	0	/home/dhl_ec/bnelissen/Slides/CD3_manuscript/CD3_slides/AAA585.CD3.c/AAA585.CD3.c.run1	255	0.7	0.06	0.7	0.06	-9.24883844906	-11.4509902521	2.19406177018	0.938874832031
199.0	102515.0	63.0	2606.0	102515.0	4000000.0	1.0	2.0	2.41	2.27	1.19	0.05	6.36	0.34	0.77	0.19	6.23	0.2	1.93	1.42	0.35	AAA585.CD3.c.X0.Y13.tile.tissue.png	4	1	2000	4	d9c1849a001874456bebd86101d7203f	0	0	0	0	0	0	0	0	0	0	0	0	0	/home/dhl_ec/bnelissen/Slides/CD3_manuscript/CD3_slides/AAA585.CD3.c/AAA585.CD3.c.run1	255	0.7	0.06	0.7	0.06	-9.21180405719	-11.7439930977	1.84516671877	2.19512186011
0.0	2334.0	0.0	252.0	2334.0	4000000.0	0.0	1.0	2.32	2.28	1.11	0.05	6.24	0.35	0.74	0.2	5.32	0.12	1.92	1.43	0.39	AAA585.CD3.c.X0.Y5.tile.tissue.png	5	1	2000	5	9e813d0f195a09417c278e2a45b31723	0	0	0	0	0	0	0	0	0	0	0	0	0	/home/dhl_ec/bnelissen/Slides/CD3_manuscript/CD3_slides/AAA585.CD3.c/AAA585.CD3.c.run1	255	0.7	0.06	0.7	0.06	0.0	-11.6448141179	1.13527514042	7.81529461777
0.0	2740.0	0.0	254.0	2740.0	4000000.0	0.0	1.0	2.65	2.77	1.11	0.05	6.0	0.34	0.68	0.19	5.24	0.13	1.92	1.42	0.38	AAA585.CD3.c.X0.Y6.tile.tissue.png	6	1	2000	6	39f414e2cd9b9bdc34a7ebc3280a4e60	0	0	0	0	0	0	0	0	0	0	0	0	0	/home/dhl_ec/bnelissen/Slides/CD3_manuscript/CD3_slides/AAA585.CD3.c/AAA585.CD3.c.run1	255	0.7	0.06	0.7	0.06	0.0	-11.0493290596	3.14878357379	1.84646991799
1355.0	920407.0	713.0	6564.0	920407.0	4000000.0	18.0	3.0	2.84	2.94	1.17	0.05	6.14	0.34	0.66	0.16	6.64	0.23	2.04	1.43	0.62	AAA585.CD3.c.X0.Y7.tile.tissue.png	7	1	2000	7	7938961205705d3a339d6c8277b2fdff	0	0	0	0	0	0	0	0	0	0	0	0	0	/home/dhl_ec/bnelissen/Slides/CD3_manuscript/CD3_slides/AAA585.CD3.c/AAA585.CD3.c.run1	255	0.7	0.06	0.7	0.06	-8.54988170316	-10.9748949962	1.50035778681	0.458247722656
7569.0	1253798.0	2556.0	6740.0	1253798.0	4000000.0	47.0	1.0	2.88	2.28	1.8	0.07	9.4	0.55	1.15	0.24	9.83	0.37	3.38	2.4	0.65	AAA585.CD3.c.X0.Y8.tile.tissue.png	8	1	2000	8	9cb453afdc3f59ab3298a523d3c9a2fe	0	0	0	0	0	0	0	0	0	0	0	0	0	/home/dhl_ec/bnelissen/Slides/CD3_manuscript/CD3_slides/AAA585.CD3.c/AAA585.CD3.c.run1	255	0.7	0.06	0.7	0.06	-8.93830785843	-11.3507456318	1.58504378906	0.627872117188
4576.0	312703.0	1612.0	4576.0	312703.0	4000000.0	30.0	1.0	3.11	1.77	1.1	0.05	6.18	0.54	1.16	0.3	7.45	0.22	2.05	1.48	0.57	AAA585.CD3.c.X0.Y9.tile.tissue.png	9	1	2000	9	b9b4872e9258dfc71bf84e4405c518e6	0	0	0	0	0	0	0	0	0	0	0	0	0	/home/dhl_ec/bnelissen/Slides/CD3_manuscript/CD3_slides/AAA585.CD3.c/AAA585.CD3.c.run1	255	0.7	0.06	0.7	0.06	-8.55021890505	-11.8143572095	1.93999593476	1.34217997656
460.0	3999740.0	235.0	8020.0	3999740.0	4000000.0	6.0	1.0	3.25	2.76	1.75	0.06	10.43	0.54	1.11	0.07	12.21	0.52	2.47	1.64	0.68	AAA585.CD3.c.X1.Y10.tile.tissue.png	10	1	2000	10	0f26b22ea524decd354c3ed339caa97c	0	0	0	0	0	0	0	0	0	0	0	0	0	/home/dhl_ec/bnelissen/Slides/CD3_manuscript/CD3_slides/AAA585.CD3.c/AAA585.CD3.c.run1	255	0.7	0.06	0.7	0.06	-8.23982504508	-12.0685271225	0.637165073857	0.0802779111252
465.0	3790525.0	242.0	8088.0	3790525.0	4000000.0	7.0	1.0	1.24	1.55	1.76	0.07	9.62	0.59	1.19	0.09	12.26	0.52	3.24	2.35	0.64	AAA585.CD3.c.X1.Y11.tile.tissue.png	11	1	2000	11	91407cfa3dcc56365256d608cecf2154	0	0	0	0	0	0	0	0	0	0	0	0	0	/home/dhl_ec/bnelissen/Slides/CD3_manuscript/CD3_slides/AAA585.CD3.c/AAA585.CD3.c.run1	255	0.7	0.06	0.7	0.06	-8.32677050848	-11.8463042507	0.571578164832	0.0787367929687
1477.0	2099565.0	676.0	14611.0	2099565.0	4000000.0	16.0	7.0	1.06	1.66	1.08	0.04	6.09	0.54	1.12	0.19	9.97	0.27	2.07	1.42	0.53	AAA585.CD3.c.X1.Y12.tile.tissue.png	12	1	2000	12	76bbdedb9d379427d1a33f48078a2d8b	0	0	0	0	0	0	0	0	0	0	0	0	0	/home/dhl_ec/bnelissen/Slides/CD3_manuscript/CD3_slides/AAA585.CD3.c/AAA585.CD3.c.run1	255	0.7	0.06	0.7	0.06	-8.81449782994	-11.0341927722	1.18221230514	0.278692386719
0.0	83325.0	0.0	2138.0	83325.0	4000000.0	0.0	2.0	0.76	0.89	1.09	0.05	6.21	0.52	1.27	0.3	7.65	0.21	3.07	2.28	0.51	AAA585.CD3.c.X1.Y13.tile.tissue.png	13	1	2000	13	197679b9aa600ea9203678ce071e9da1	0	0	0	0	0	0	0	0	0	0	0	0	0	/home/dhl_ec/bnelissen/Slides/CD3_manuscript/CD3_slides/AAA585.CD3.c/AAA585.CD3.c.run1	255	0.7	0.06	0.7	0.06	0.0	-11.507625215	1.87250243774	3.8765195614
0.0	2388.0	0.0	222.0	2388.0	4000000.0	0.0	1.0	0.98	1.47	1.77	0.07	8.06	0.54	1.23	0.32	7.76	0.2	2.99	2.26	0.53	AAA585.CD3.c.X1.Y5.tile.tissue.png	14	1	2000	14	dded3a227d0ef3baa7412193442a91ae	0	0	0	0	0	0	0	0	0	0	0	0	0	/home/dhl_ec/bnelissen/Slides/CD3_manuscript/CD3_slides/AAA585.CD3.c/AAA585.CD3.c.run1	255	0.7	0.06	0.7	0.06	0.0	-12.1521082875	4.51256526774	4.69827798544
0.0	856648.0	0.0	10920.0	856648.0	4000000.0	0.0	7.0	1.1	1.5	1.72	0.0599999999999	9.24	0.54	1.11	0.25	8.93	0.25	3.12	2.25	0.58	AAA585.CD3.c.X1.Y6.tile.tissue.png	15	1	2000	15	d68e64095c11715da0761222c2e2996c	0	0	0	0	0	0	0	0	0	0	0	0	0	/home/dhl_ec/bnelissen/Slides/CD3_manuscript/CD3_slides/AAA585.CD3.c/AAA585.CD3.c.run1	255	0.7	0.06	0.7	0.06	-7.9346753883	-11.3820945408	1.18641575397	0.145531564453
5947.0	3788764.0	2564.0	14727.0	3788764.0	4000000.0	48.0	4.0	1.1	1.07	1.09	0.04	5.9	0.55	1.15	0.09	9.94	0.33	2.06	1.43	0.4	AAA585.CD3.c.X1.Y7.tile.tissue.png	16	1	2000	16	bcd0b08fe27beb3147e5794364af535d	0	0	0	0	0	0	0	0	0	0	0	0	0	/home/dhl_ec/bnelissen/Slides/CD3_manuscript/CD3_slides/AAA585.CD3.c/AAA585.CD3.c.run1	255	0.7	0.06	0.7	0.06	-8.60663773939	-11.9483043478	1.29055398492	0.167838541016
7349.0	3986610.0	2947.0	8256.0	3986610.0	4000000.0	58.0	1.0	0.93	1.13	1.08	0.04	6.31	0.53	1.11	0.07	10.18	0.33	2.04	1.44	0.7	AAA585.CD3.c.X1.Y8.tile.tissue.png	17	1	2000	17	8550e455ba5a8f4b8d73f06bcfe1f991	0	0	0	0	0	0	0	0	0	0	0	0	0	/home/dhl_ec/bnelissen/Slides/CD3_manuscript/CD3_slides/AAA585.CD3.c/AAA585.CD3.c.run1	255	0.7	0.06	0.7	0.06	-9.00707259756	-12.3444925061	0.867146898265	0.134128606689
5638.0	3965549.0	2072.0	8868.0	3965549.0	4000000.0	41.0	1.0	2.48	3.31	1.14	0.04	6.15	0.52	1.11	0.08	12.66	0.53	3.12	2.21	0.62	AAA585.CD3.c.X1.Y9.tile.tissue.png	18	1	2000	18	3bc5c6717bfec3dc0b3cdf75b1725224	0	0	0	0	0	0	0	0	0	0	0	0	0	/home/dhl_ec/bnelissen/Slides/CD3_manuscript/CD3_slides/AAA585.CD3.c/AAA585.CD3.c.run1	255	0.7	0.06	0.7	0.06	-8.83575057567	-12.1272195843	0.843627840164	0.14648560376
684.0	1407045.0	255.0	7676.0	1407045.0	4000000.0	6.0	2.0	3.16	1.45	1.73	0.0700000000001	9.61	0.59	1.17	0.23	10.31	0.37	3.43	2.24	0.57	AAA585.CD3.c.X10.Y10.tile.tissue.png	19	1	2000	19	549dd262bb1072a82d5ec8ad2ed09b6c	0	0	0	0	0	0	0	0	0	0	0	0	0	/home/dhl_ec/bnelissen/Slides/CD3_manuscript/CD3_slides/AAA585.CD3.c/AAA585.CD3.c.run1	255	0.7	0.06	0.7	0.06	-7.97541660972	-10.9722936078	0.588507455024	0.111019474609
112.0	11684.0	49.0	1093.0	11684.0	4000000.0	1.0	5.0	2.67	2.62	1.07	0.04	5.91	0.49	0.67	0.19	6.08	0.19	1.94	1.45	0.51	AAA585.CD3.c.X10.Y11.tile.tissue.png	20	1	2000	20	4445fe4b7a6a867c96dc45fc013b173e	0	0	0	0	0	0	0	0	0	0	0	0	0	/home/dhl_ec/bnelissen/Slides/CD3_manuscript/CD3_slides/AAA585.CD3.c/AAA585.CD3.c.run1	255	0.7	0.06	0.7	0.06	-9.57797067111	-11.3056236982	4.0891721408	0.500634153809
0.0	0.0	0.0	0.0	0.0	4000000.0	0.0	0.0	3.34	2.77	1.04	0.05	5.61	0.28	0.77	0.19	4.42	0.12	1.87	1.42	0.34	AAA585.CD3.c.X10.Y12.tile.tissue.png	21	1	2000	21	ba01a252dcb70a94c922aa2f8fbe6ce6	0	0	0	0	0	0	0	0	0	0	0	0	0	/home/dhl_ec/bnelissen/Slides/CD3_manuscript/CD3_slides/AAA585.CD3.c/AAA585.CD3.c.run1	255	1.0	0.06	1.0	0.06	0.0	-12.0462023188	0.0	6.68931142704
0.0	0.0	0.0	0.0	0.0	4000000.0	0.0	0.0	2.71	2.23	1.06	0.04	5.04	0.27	0.79	0.19	4.43	0.2	2.99	2.47	0.54	AAA585.CD3.c.X10.Y5.tile.tissue.png	22	1	2000	22	39efec6f58b758e2b4538a3181059257	0	0	0	0	0	0	0	0	0	0	0	0	0	/home/dhl_ec/bnelissen/Slides/CD3_manuscript/CD3_slides/AAA585.CD3.c/AAA585.CD3.c.run1	255	1.0	0.06	1.0	0.06	0.0	0.0	0.0	6.060617
8128.0	563579.0	2474.0	5700.0	563579.0	4000000.0	49.0	1.0	3.45	2.37	1.05	0.05	6.15	0.35	0.67	0.17	6.58	0.22	1.98	1.43	0.52	AAA585.CD3.c.X10.Y6.tile.tissue.png	23	1	2000	23	b960f8c3cab9ab1a3314838a846da316	0	0	0	0	0	0	0	0	0	0	0	0	0	/home/dhl_ec/bnelissen/Slides/CD3_manuscript/CD3_slides/AAA585.CD3.c/AAA585.CD3.c.run1	255	0.7	0.06	0.7	0.06	-8.16197817691	-11.1045994724	0.959439994016	0.271233320313
869.0	2344140.0	415.0	9057.0	2344140.0	4000000.0	8.0	5.0	2.92	2.67	1.11	0.0400000000001	7.11	0.34	0.67	0.11	7.7	0.27	2.04	1.42	0.38	AAA585.CD3.c.X10.Y7.tile.tissue.png	24	1	2000	24	06253c0918b7a8db4433be0eceaea248	0	0	0	0	0	0	0	0	0	0	0	0	0	/home/dhl_ec/bnelissen/Slides/CD3_manuscript/CD3_slides/AAA585.CD3.c/AAA585.CD3.c.run1	255	0.7	0.06	0.7	0.06	-7.98676459438	-10.9051609849	0.413346500087	0.179584539062
214.0	3226859.0	95.0	11048.0	3226859.0	4000000.0	2.0	2.0	2.96	2.13	1.14	0.0600000000001	7.56	0.34	0.68	0.0799999999999	8.26	0.49	3.29	1.92	0.37	AAA585.CD3.c.X10.Y8.tile.tissue.png	25	1	2000	25	581692d04ac14782d3fc9e66a7f334c1	0	0	0	0	0	0	0	0	0	0	0	0	0	/home/dhl_ec/bnelissen/Slides/CD3_manuscript/CD3_slides/AAA585.CD3.c/AAA585.CD3.c.run1	255	0.7	0.06	0.7	0.06	-8.56539947225	-11.5934269286	0.883939932643	0.117484261719
10885.0	2278464.0	2265.0	8157.0	2278464.0	4000000.0	70.0	2.0	2.46	2.45	1.04	0.0700000000001	9.53	0.54	1.16	0.18	11.28	0.48	3.32	2.23	0.58	AAA585.CD3.c.X10.Y9.tile.tissue.png	26	1	2000	26	59208c4a96231fa1039c335f501f9efe	0	0	0	0	0	0	0	0	0	0	0	0	0	/home/dhl_ec/bnelissen/Slides/CD3_manuscript/CD3_slides/AAA585.CD3.c/AAA585.CD3.c.run1	255	0.7	0.06	0.7	0.06	-7.62006371699	-11.1067517541	0.514033293996	0.0897333789062
222.0	1434.0	79.0	168.0	1434.0	4000000.0	1.0	1.0	0.97	1.85	1.73	0.08	6.67	0.34	0.72	0.19	6.29	0.2	1.9	1.44	0.35	AAA585.CD3.c.X11.Y10.tile.tissue.png	27	1	2000	27	d179cd2d7cd700bf1211cbfbbfaa1f22	0	0	0	0	0	0	0	0	0	0	0	0	0	/home/dhl_ec/bnelissen/Slides/CD3_manuscript/CD3_slides/AAA585.CD3.c/AAA585.CD3.c.run1	255	0.7	0.06	0.7	0.06	-6.9566851233	-11.8095067339	1.54200077302	3.84491409613
0.0	1674.0	0.0	194.0	1674.0	4000000.0	0.0	1.0	0.86	1.99	1.06	0.0500000000001	6.02	0.53	1.38	0.31	7.95	0.21	2.49	1.44	0.33	AAA585.CD3.c.X11.Y11.tile.tissue.png	28	1	2000	28	9210cdd032028f4fc218459cd5f0591d	0	0	0	0	0	0	0	0	0	0	0	0	0	/home/dhl_ec/bnelissen/Slides/CD3_manuscript/CD3_slides/AAA585.CD3.c/AAA585.CD3.c.run1	255	0.7	0.06	0.7	0.06	0.0	-11.7556621282	3.90353324279	4.16353648314
0.0	0.0	0.0	0.0	0.0	4000000.0	0.0	0.0	0.74	1.12	1.05	0.05	5.72	0.28	0.77	0.19	4.42	0.12	1.86	1.44	0.51	AAA585.CD3.c.X11.Y6.tile.tissue.png	29	1	2000	29	a5510d2fedb4d4e770e88ea813c34252	0	0	0	0	0	0	0	0	0	0	0	0	0	/home/dhl_ec/bnelissen/Slides/CD3_manuscript/CD3_slides/AAA585.CD3.c/AAA585.CD3.c.run1	255	1.0	0.06	1.0	0.06	0.0	-10.9536400464	0.0	7.76218360855
0.0	3533.0	0.0	392.0	3533.0	4000000.0	0.0	2.0	0.92	1.24	1.05	0.0500000000001	6.0	0.34	0.69	0.19	5.49	0.21	3.06	2.21	0.53	AAA585.CD3.c.X11.Y7.tile.tissue.png	30	1	2000	30	fee0666c01eaa7700d967691f041f66f	0	0	0	0	0	0	0	0	0	0	0	0	0	/home/dhl_ec/bnelissen/Slides/CD3_manuscript/CD3_slides/AAA585.CD3.c/AAA585.CD3.c.run1	255	0.7	0.06	0.7	0.06	0.0	-11.5702946949	1.26893655025	4.582894528
0.0	10906.0	0.0	826.0	10906.0	4000000.0	0.0	1.0	1.02	1.59	1.59	0.05	8.98	0.53	1.17	0.31	6.43	0.21	3.11	2.32	0.54	AAA585.CD3.c.X11.Y8.tile.tissue.png	31	1	2000	31	f3685c7772103e0a406c983163b5f8e3	0	0	0	0	0	0	0	0	0	0	0	0	0	/home/dhl_ec/bnelissen/Slides/CD3_manuscript/CD3_slides/AAA585.CD3.c/AAA585.CD3.c.run1	255	0.7	0.06	0.7	0.06	0.0	-11.9336185061	2.58539450761	2.75061264148
0.0	2757.0	0.0	250.0	2757.0	4000000.0	0.0	1.0	1.08	1.4	1.15	0.0500000000001	5.95	0.34	0.7	0.19	5.29	0.12	1.94	1.43	0.33	AAA585.CD3.c.X11.Y9.tile.tissue.png	32	1	2000	32	b355be588213d6bcd1e3521c2d0d757a	0	0	0	0	0	0	0	0	0	0	0	0	0	/home/dhl_ec/bnelissen/Slides/CD3_manuscript/CD3_slides/AAA585.CD3.c/AAA585.CD3.c.run1	255	0.7	0.06	0.7	0.06	0.0	-11.3415781498	1.51450250215	5.56835662636
270.0	2606935.0	138.0	12172.0	2606935.0	4000000.0	4.0	10.0	0.84	1.41	1.05	0.0400000000001	6.18	0.35	0.67	0.0999999999999	7.78	0.5	3.58	2.46	0.58	AAA585.CD3.c.X2.Y10.tile.tissue.png	33	1	2000	33	4331018942e2f9ca53ab00c4fbaf196f	0	0	0	0	0	0	0	0	0	0	0	0	0	/home/dhl_ec/bnelissen/Slides/CD3_manuscript/CD3_slides/AAA585.CD3.c/AAA585.CD3.c.run1	255	0.7	0.06	0.7	0.06	-8.01975405455	-12.3473552243	1.0140203528	0.188079
97.0	294648.0	42.0	4244.0	294648.0	4000000.0	1.0	5.0	0.9	0.96	1.04	0.04	6.05	0.34	0.66	0.18	6.26	0.2	1.98	1.44	0.33	AAA585.CD3.c.X2.Y11.tile.tissue.png	34	1	2000	34	7db7604f97aefe493efc064a13b0edf1	0	0	0	0	0	0	0	0	0	0	0	0	0	/home/dhl_ec/bnelissen/Slides/CD3_manuscript/CD3_slides/AAA585.CD3.c/AAA585.CD3.c.run1	255	0.7	0.06	0.7	0.06	-9.23170376576	-10.6992007695	1.25788392618	0.144116874023
0.0	0.0	0.0	0.0	0.0	4000000.0	0.0	0.0	1.99	2.23	1.05	0.04	5.02	0.32	0.85	0.19	4.44	0.12	1.87	1.44	0.52	AAA585.CD3.c.X2.Y12.tile.tissue.png	35	1	2000	35	9d16f66809ed7a88d4ed5de188ce8798	0	0	0	0	0	0	0	0	0	0	0	0	0	/home/dhl_ec/bnelissen/Slides/CD3_manuscript/CD3_slides/AAA585.CD3.c/AAA585.CD3.c.run1	255	1.0	0.06	1.0	0.06	0.0	0.0	0.0	10.854988
162.0	101892.0	89.0	3189.0	101892.0	4000000.0	2.0	3.0	2.34	1.87	1.05	0.05	6.05	0.33	0.72	0.19	6.51	0.19	1.96	1.44	0.51	AAA585.CD3.c.X2.Y5.tile.tissue.png	36	1	2000	36	d01f76de1baed6debb3e1ad497450491	0	0	0	0	0	0	0	0	0	0	0	0	0	/home/dhl_ec/bnelissen/Slides/CD3_manuscript/CD3_slides/AAA585.CD3.c/AAA585.CD3.c.run1	255	0.7	0.06	0.7	0.06	-8.99737551312	-11.890361201	3.30535991146	3.69395329102
493.0	717280.0	168.0	5454.0	717280.0	4000000.0	2.0	2.0	1.46	2.72	1.04	0.0400000000001	6.22	0.53	1.12	0.28	7.6	0.22	2.09	1.57	0.66	AAA585.CD3.c.X2.Y6.tile.tissue.png	37	1	2000	37	51fffea21d2d14d9065ed12b97c4e6e4	0	0	0	0	0	0	0	0	0	0	0	0	0	/home/dhl_ec/bnelissen/Slides/CD3_manuscript/CD3_slides/AAA585.CD3.c/AAA585.CD3.c.run1	255	0.7	0.06	0.7	0.06	-7.78600012038	-10.8805965204	0.695225576665	0.124255615234
3256.0	3019603.0	1614.0	18407.0	3019603.0	4000000.0	39.0	4.0	1.37	2.28	1.04	0.0400000000001	6.26	0.35	0.66	0.0799999999999	8.03	0.43	2.08	1.44	1.29	AAA585.CD3.c.X2.Y7.tile.tissue.png	38	1	2000	38	2cb180b1718b7643700ae188af648a9b	0	0	0	0	0	0	0	0	0	0	0	0	0	/home/dhl_ec/bnelissen/Slides/CD3_manuscript/CD3_slides/AAA585.CD3.c/AAA585.CD3.c.run1	255	0.7	0.06	0.7	0.06	-8.38410835925	-11.7729207626	0.810969917047	0.15447840625
3315.0	3748236.0	1573.0	15152.0	3748236.0	4000000.0	38.0	5.0	1.95	2.49	1.78	0.0699999999999	9.59	0.54	1.11	0.0800000000002	11.89	0.33	2.06	1.43	0.4	AAA585.CD3.c.X2.Y8.tile.tissue.png	39	1	2000	39	53c133f17bb6a87e611f9cf44bddbea7	0	0	0	0	0	0	0	0	0	0	0	0	0	/home/dhl_ec/bnelissen/Slides/CD3_manuscript/CD3_slides/AAA585.CD3.c/AAA585.CD3.c.run1	255	0.7	0.06	0.7	0.06	-8.34626764811	-11.6371869579	0.575364656144	0.0775467026367
1023.0	3961181.0	549.0	10286.0	3961181.0	4000000.0	14.0	1.0	2.77	2.56	1.04	0.04	5.72	0.34	0.67	0.05	8.73	0.34	2.05	1.44	0.39	AAA585.CD3.c.X2.Y9.tile.tissue.png	40	1	2000	40	21f011ab772acf555dac4c84079fe2b2	0	0	0	0	0	0	0	0	0	0	0	0	0	/home/dhl_ec/bnelissen/Slides/CD3_manuscript/CD3_slides/AAA585.CD3.c/AAA585.CD3.c.run1	255	0.7	0.06	0.7	0.06	-8.3966360432	-12.3517173596	0.923063690456	0.0958581367188
0.0	25335.0	0.0	1356.0	25335.0	4000000.0	0.0	1.0	2.36	1.73	1.04	0.05	5.96	0.34	0.73	0.19	5.45	0.12	1.94	1.43	0.57	AAA585.CD3.c.X3.Y10.tile.tissue.png	41	1	2000	41	29ddc504f86a2103186903da7109ed5c	0	0	0	0	0	0	0	0	0	0	0	0	0	/home/dhl_ec/bnelissen/Slides/CD3_manuscript/CD3_slides/AAA585.CD3.c/AAA585.CD3.c.run1	255	0.7	0.06	0.7	0.06	0.0	-11.3550112175	3.84127195579	0.61269596582
0.0	2533.0	0.0	222.0	2533.0	4000000.0	0.0	1.0	3.4	1.84	1.74	0.0799999999999	9.22	0.54	1.35	0.33	7.92	0.23	3.09	1.69	0.36	AAA585.CD3.c.X3.Y11.tile.tissue.png	42	1	2000	42	265d946363c40ec0802be4267e9f0ba5	0	0	0	0	0	0	0	0	0	0	0	0	0	/home/dhl_ec/bnelissen/Slides/CD3_manuscript/CD3_slides/AAA585.CD3.c/AAA585.CD3.c.run1	255	0.7	0.06	0.7	0.06	0.0	-11.8230598464	0.72019498865	5.76273529453
0.0	3534.0	0.0	276.0	3534.0	4000000.0	0.0	1.0	1.26	1.93	1.03	0.05	6.01	0.53	1.32	0.31	7.64	0.2	3.05	2.42	0.48	AAA585.CD3.c.X3.Y6.tile.tissue.png	43	1	2000	43	850fb19c5a651e879cdf60c83f46af84	0	0	0	0	0	0	0	0	0	0	0	0	0	/home/dhl_ec/bnelissen/Slides/CD3_manuscript/CD3_slides/AAA585.CD3.c/AAA585.CD3.c.run1	255	0.7	0.06	0.7	0.06	0.0	-12.5503739734	2.76064878679	3.32478038489
75.0	436811.0	45.0	5520.0	436811.0	4000000.0	1.0	1.0	2.96	2.3	1.07	0.0500000000002	6.35	0.34	0.69	0.18	6.29	0.32	3.25	2.44	0.6	AAA585.CD3.c.X3.Y7.tile.tissue.png	44	1	2000	44	f770ca1a57922b282a7ca1c7b6ee3927	0	0	0	0	0	0	0	0	0	0	0	0	0	/home/dhl_ec/bnelissen/Slides/CD3_manuscript/CD3_slides/AAA585.CD3.c/AAA585.CD3.c.run1	255	0.7	0.06	0.7	0.06	-8.52491761336	-10.723184223	1.10307875021	2.50649975684
55.0	136859.0	33.0	5840.0	136859.0	4000000.0	1.0	8.0	2.39	2.11	1.04	0.0400000000002	6.2	0.34	0.66	0.18	6.21	0.2	2.01	1.43	0.52	AAA585.CD3.c.X3.Y8.tile.tissue.png	45	1	2000	45	b31b5462afdcd2723a3aef0b3e39e049	0	0	0	0	0	0	0	0	0	0	0	0	0	/home/dhl_ec/bnelissen/Slides/CD3_manuscript/CD3_slides/AAA585.CD3.c/AAA585.CD3.c.run1	255	0.7	0.06	0.7	0.06	-8.93655671621	-11.8778151199	2.23107568422	0.13727206543
69.0	799616.0	36.0	9308.0	799616.0	4000000.0	1.0	2.0	2.97	1.88	1.04	0.0400000000002	6.21	0.34	0.67	0.16	6.63	0.23	2.09	1.47	0.61	AAA585.CD3.c.X3.Y9.tile.tissue.png	46	1	2000	46	3d6e59f34aed7800e83160df951065f4	0	0	0	0	0	0	0	0	0	0	0	0	0	/home/dhl_ec/bnelissen/Slides/CD3_manuscript/CD3_slides/AAA585.CD3.c/AAA585.CD3.c.run1	255	0.7	0.06	0.7	0.06	-8.07000732019	-11.4613587031	1.44207793536	0.171247634766
0.0	0.0	0.0	0.0	0.0	1680000.0	0.0	0.0	1.86	2.44	0.47	0.02	2.16	0.12	0.32	0.0799999999999	1.69	0.05	0.77	0.59	0.26	AAA585.CD3.c.X35.Y0.tile.tissue.png	47	1	840	47	fbf7e562693df0c56e773d415a29dcd5	0	0	0	0	0	0	0	0	0	0	0	0	0	/home/dhl_ec/bnelissen/Slides/CD3_manuscript/CD3_slides/AAA585.CD3.c/AAA585.CD3.c.run1	255	1.0	0.06	1.0	0.06	0.0	0.0	0.0	9.95635178571
0.0	0.0	0.0	0.0	0.0	1680000.0	0.0	0.0	1.53	1.41	0.56	0.02	2.11	0.12	0.43	0.12	1.7	0.0599999999999	0.76	0.61	0.15	AAA585.CD3.c.X35.Y1.tile.tissue.png	48	1	840	48	3d26a8d28a058439d8eaa70320ba8ddc	0	0	0	0	0	0	0	0	0	0	0	0	0	/home/dhl_ec/bnelissen/Slides/CD3_manuscript/CD3_slides/AAA585.CD3.c/AAA585.CD3.c.run1	255	1.0	0.06	1.0	0.06	0.0	0.0	0.0	7.88808511905
0.0	0.0	0.0	0.0	0.0	1680000.0	0.0	0.0	2.18	1.79	0.56	0.03	2.2	0.12	0.32	0.0799999999999	1.63	0.0599999999999	0.77	0.61	0.24	AAA585.CD3.c.X35.Y2.tile.tissue.png	49	1	840	49	7069e820a3a46fb0d9de296637a06223	0	0	0	0	0	0	0	0	0	0	0	0	0	/home/dhl_ec/bnelissen/Slides/CD3_manuscript/CD3_slides/AAA585.CD3.c/AAA585.CD3.c.run1	255	1.0	0.06	1.0	0.06	0.0	0.0	0.0	9.11095238095
0.0	0.0	0.0	0.0	0.0	1680000.0	0.0	0.0	1.54	1.46	0.43	0.02	2.11	0.12	0.53	0.13	2.72	0.0800000000002	1.23	0.95	0.24	AAA585.CD3.c.X35.Y3.tile.tissue.png	50	1	840	50	09613218171d47011a843b53e4bc28ac	0	0	0	0	0	0	0	0	0	0	0	0	0	/home/dhl_ec/bnelissen/Slides/CD3_manuscript/CD3_slides/AAA585.CD3.c/AAA585.CD3.c.run1	255	1.0	0.06	1.0	0.06	0.0	0.0	0.0	9.15756785714
0.0	0.0	0.0	0.0	0.0	1680000.0	0.0	0.0	1.74	1.72	0.73	0.04	3.42	0.2	0.56	0.13	2.67	0.0899999999999	1.22	0.96	0.19	AAA585.CD3.c.X35.Y4.tile.tissue.png	51	1	840	51	d606976bf4678dd3827caabe649a1cc2	0	0	0	0	0	0	0	0	0	0	0	0	0	/home/dhl_ec/bnelissen/Slides/CD3_manuscript/CD3_slides/AAA585.CD3.c/AAA585.CD3.c.run1	255	1.0	0.06	1.0	0.06	0.0	0.0	0.0	10.2686857143
0.0	0.0	0.0	0.0	0.0	1680000.0	0.0	0.0	2.01	1.41	0.45	0.02	2.16	0.12	0.31	0.0799999999999	1.69	0.0599999999999	0.75	0.61	0.22	AAA585.CD3.c.X35.Y5.tile.tissue.png	52	1	840	52	69371cddffa0a1a01e9202ff29f98957	0	0	0	0	0	0	0	0	0	0	0	0	0	/home/dhl_ec/bnelissen/Slides/CD3_manuscript/CD3_slides/AAA585.CD3.c/AAA585.CD3.c.run1	255	1.0	0.06	1.0	0.06	0.0	0.0	0.0	9.99545238095
0.0	0.0	0.0	0.0	0.0	1680000.0	0.0	0.0	2.27	1.24	0.76	0.03	3.42	0.19	0.54	0.14	2.63	0.0800000000002	1.22	0.98	0.23	AAA585.CD3.c.X35.Y6.tile.tissue.png	53	1	840	53	5482e2589c6f42455588d6ce01660e00	0	0	0	0	0	0	0	0	0	0	0	0	0	/home/dhl_ec/bnelissen/Slides/CD3_manuscript/CD3_slides/AAA585.CD3.c/AAA585.CD3.c.run1	255	1.0	0.06	1.0	0.06	0.0	0.0	0.0	9.70321904762
0.0	0.0	0.0	0.0	0.0	4000000.0	0.0	0.0	1.78	2.31	1.14	0.05	4.97	0.28	0.8	0.19	4.29	0.12	1.9	1.43	0.32	AAA585.CD3.c.X4.Y10.tile.tissue.png	54	1	2000	54	5bde715e0e61069a60db0af072127a1c	0	0	0	0	0	0	0	0	0	0	0	0	0	/home/dhl_ec/bnelissen/Slides/CD3_manuscript/CD3_slides/AAA585.CD3.c/AAA585.CD3.c.run1	255	1.0	0.06	1.0	0.06	0.0	0.0	0.0	6.8868575
0.0	0.0	0.0	0.0	0.0	4000000.0	0.0	0.0	3.45	1.66	1.04	0.0799999999999	8.0	0.45	1.36	0.32	6.68	0.2	3.0	2.29	0.56	AAA585.CD3.c.X4.Y7.tile.tissue.png	55	1	2000	55	6799c339e6f014d05f838055b4510a94	0	0	0	0	0	0	0	0	0	0	0	0	0	/home/dhl_ec/bnelissen/Slides/CD3_manuscript/CD3_slides/AAA585.CD3.c/AAA585.CD3.c.run1	255	1.0	0.06	1.0	0.06	0.0	0.0	0.0	2.71356375
0.0	0.0	0.0	0.0	0.0	4000000.0	0.0	0.0	2.75	1.95	1.05	0.05	5.56	0.28	0.74	0.35	4.63	0.12	1.89	1.45	0.48	AAA585.CD3.c.X4.Y8.tile.tissue.png	56	1	2000	56	462389250d5051f32d10158b20c4f3ea	0	0	0	0	0	0	0	0	0	0	0	0	0	/home/dhl_ec/bnelissen/Slides/CD3_manuscript/CD3_slides/AAA585.CD3.c/AAA585.CD3.c.run1	255	1.0	0.06	1.0	0.06	0.0	-11.315031665	0.0	6.68697870077
0.0	0.0	0.0	0.0	0.0	4000000.0	0.0	0.0	2.46	2.28	1.04	0.05	5.71	0.27	0.78	0.2	4.44	0.12	1.87	1.42	0.32	AAA585.CD3.c.X4.Y9.tile.tissue.png	57	1	2000	57	95766a50a52eefb5c2f186486f40830e	0	0	0	0	0	0	0	0	0	0	0	0	0	/home/dhl_ec/bnelissen/Slides/CD3_manuscript/CD3_slides/AAA585.CD3.c/AAA585.CD3.c.run1	255	1.0	0.06	1.0	0.06	0.0	-11.1761199562	0.0	4.89136900699
0.0	0.0	0.0	0.0	0.0	4000000.0	0.0	0.0	2.45	1.67	1.04	0.05	7.98	0.5	1.43	0.32	6.51	0.2	2.91	2.42	0.57	AAA585.CD3.c.X5.Y10.tile.tissue.png	58	1	2000	58	a2eb7e8ee500509c6ad3a082a66cd9ab	0	0	0	0	0	0	0	0	0	0	0	0	0	/home/dhl_ec/bnelissen/Slides/CD3_manuscript/CD3_slides/AAA585.CD3.c/AAA585.CD3.c.run1	255	1.0	0.06	1.0	0.06	0.0	0.0	0.0	2.915894
0.0	0.0	0.0	0.0	0.0	4000000.0	0.0	0.0	2.35	2.43	1.81	0.0799999999999	8.48	0.5	1.47	0.31	6.8	0.21	3.2	2.29	0.51	AAA585.CD3.c.X5.Y11.tile.tissue.png	59	1	2000	59	d2b1ee18bb495478ad49de766553169c	0	0	0	0	0	0	0	0	0	0	0	0	0	/home/dhl_ec/bnelissen/Slides/CD3_manuscript/CD3_slides/AAA585.CD3.c/AAA585.CD3.c.run1	255	1.0	0.06	1.0	0.06	0.0	0.0	0.0	7.5092875
0.0	3836.0	0.0	360.0	3836.0	4000000.0	0.0	1.0	3.04	1.81	1.05	0.04	5.93	0.53	1.32	0.34	6.11	0.12	1.96	1.44	1.86	AAA585.CD3.c.X5.Y8.tile.tissue.png	60	1	2000	60	6561c8f4a38475fe0d77ae6db73a177c	0	0	0	0	0	0	0	0	0	0	0	0	0	/home/dhl_ec/bnelissen/Slides/CD3_manuscript/CD3_slides/AAA585.CD3.c/AAA585.CD3.c.run1	255	0.7	0.06	0.7	0.06	0.0	-12.3417106214	4.06483957492	2.43312150241
0.0	3086.0	0.0	352.0	3086.0	4000000.0	0.0	2.0	2.01	2.62	1.13	0.05	5.91	0.53	1.17	0.31	7.8	0.22	3.12	2.22	1.34	AAA585.CD3.c.X6.Y10.tile.tissue.png	61	1	2000	61	206b0aebe2c729edccc1311ae13e0a13	0	0	0	0	0	0	0	0	0	0	0	0	0	/home/dhl_ec/bnelissen/Slides/CD3_manuscript/CD3_slides/AAA585.CD3.c/AAA585.CD3.c.run1	255	0.7	0.06	0.7	0.06	0.0	-11.5463490937	3.53298319275	1.97894211154
0.0	8194.0	0.0	820.0	8194.0	4000000.0	0.0	4.0	2.53	2.04	1.06	0.0500000000002	5.97	0.34	0.67	0.19	5.29	0.13	1.98	1.44	1.88	AAA585.CD3.c.X6.Y11.tile.tissue.png	62	1	2000	62	84ecee470f107b3bcd908991fc4fa82a	0	0	0	0	0	0	0	0	0	0	0	0	0	/home/dhl_ec/bnelissen/Slides/CD3_manuscript/CD3_slides/AAA585.CD3.c/AAA585.CD3.c.run1	255	0.7	0.06	0.7	0.06	0.0	-11.2935084666	3.26157787901	0.210595368652
0.0	1887.0	0.0	196.0	1887.0	4000000.0	0.0	1.0	1.6	1.55	1.78	0.0700000000002	6.49	0.34	0.77	0.19	5.45	0.2	3.02	2.24	0.96	AAA585.CD3.c.X6.Y12.tile.tissue.png	63	1	2000	63	36c810de3fa5050eb86f5d9c1d5745f4	0	0	0	0	0	0	0	0	0	0	0	0	0	/home/dhl_ec/bnelissen/Slides/CD3_manuscript/CD3_slides/AAA585.CD3.c/AAA585.CD3.c.run1	255	0.7	0.06	0.7	0.06	0.0	-12.5691786649	7.03028171784	3.07211716504
0.0	0.0	0.0	0.0	0.0	4000000.0	0.0	0.0	2.65	2.16	1.74	0.0799999999999	7.45	0.28	0.75	0.19	4.33	0.12	1.87	1.44	0.91	AAA585.CD3.c.X6.Y8.tile.tissue.png	64	1	2000	64	2baaa9b68822db4a910e0c8612bcc112	0	0	0	0	0	0	0	0	0	0	0	0	0	/home/dhl_ec/bnelissen/Slides/CD3_manuscript/CD3_slides/AAA585.CD3.c/AAA585.CD3.c.run1	255	1.0	0.06	1.0	0.06	0.0	0.0	0.0	10.458253
0.0	4538.0	0.0	432.0	4538.0	4000000.0	0.0	2.0	2.34	2.25	1.05	0.0500000000002	5.98	0.55	1.29	0.31	8.2	0.22	2.12	1.44	0.77	AAA585.CD3.c.X6.Y9.tile.tissue.png	65	1	2000	65	60c631b57f4ae98868c112b721cd770a	0	0	0	0	0	0	0	0	0	0	0	0	0	/home/dhl_ec/bnelissen/Slides/CD3_manuscript/CD3_slides/AAA585.CD3.c/AAA585.CD3.c.run1	255	0.7	0.06	0.7	0.06	0.0	-11.6887306708	1.2751446552	3.70008618317
60.0	2820986.0	32.0	8179.0	2820986.0	4000000.0	1.0	1.0	2.4	2.25	1.06	0.04	6.01	0.54	1.15	0.15	11.07	0.3	2.05	1.44	0.36	AAA585.CD3.c.X7.Y10.tile.tissue.png	66	1	2000	66	1ec00f7fe14a07057a1106d99749124c	0	0	0	0	0	0	0	0	0	0	0	0	0	/home/dhl_ec/bnelissen/Slides/CD3_manuscript/CD3_slides/AAA585.CD3.c/AAA585.CD3.c.run1	255	0.7	0.06	0.7	0.06	-8.21615271778	-10.1423306353	0.529095525264	0.100895060547
944.0	2305442.0	355.0	10592.0	2305442.0	4000000.0	8.0	4.0	3.2	1.63	1.75	0.0699999999999	9.39	0.55	0.66	0.11	7.61	0.27	2.19	1.43	0.55	AAA585.CD3.c.X7.Y11.tile.tissue.png	67	1	2000	67	7c1d4d2e108be17ef12ee47cd7492214	0	0	0	0	0	0	0	0	0	0	0	0	0	/home/dhl_ec/bnelissen/Slides/CD3_manuscript/CD3_slides/AAA585.CD3.c/AAA585.CD3.c.run1	255	0.7	0.06	0.7	0.06	-8.28558290275	-9.80996826427	0.721688031429	0.138569638672
1264.0	1890054.0	539.0	11775.0	1890054.0	4000000.0	11.0	8.0	1.17	1.32	1.05	0.04	6.3	0.53	1.12	0.2	8.63	0.41	3.4	2.27	0.59	AAA585.CD3.c.X7.Y12.tile.tissue.png	68	1	2000	68	509016db5788cdb01d0975b16ebf68ee	0	0	0	0	0	0	0	0	0	0	0	0	0	/home/dhl_ec/bnelissen/Slides/CD3_manuscript/CD3_slides/AAA585.CD3.c/AAA585.CD3.c.run1	255	0.7	0.06	0.7	0.06	-7.8954681744	-10.1311211889	0.823925516602	0.22314696875
88.0	973565.0	40.0	15573.0	973565.0	4000000.0	1.0	7.0	1.98	3.07	1.06	0.05	6.33	0.34	0.68	0.16	6.82	0.35	3.56	2.4	0.61	AAA585.CD3.c.X7.Y13.tile.tissue.png	69	1	2000	69	d39519b1903db5371644b487f3e20ca9	0	0	0	0	0	0	0	0	0	0	0	0	0	/home/dhl_ec/bnelissen/Slides/CD3_manuscript/CD3_slides/AAA585.CD3.c/AAA585.CD3.c.run1	255	0.7	0.06	0.7	0.06	-8.38215448028	-11.0761028239	1.43126703648	0.886939542969
0.0	10067.0	0.0	656.0	10067.0	4000000.0	0.0	2.0	2.7	1.23	1.48	0.05	5.88	0.54	1.33	0.3	8.88	0.21	2.24	1.44	0.5	AAA585.CD3.c.X7.Y14.tile.tissue.png	70	1	2000	70	84a82dec8fd9c78dcaa452bf42731b1c	0	0	0	0	0	0	0	0	0	0	0	0	0	/home/dhl_ec/bnelissen/Slides/CD3_manuscript/CD3_slides/AAA585.CD3.c/AAA585.CD3.c.run1	255	0.7	0.06	0.7	0.06	-8.44035040383	-12.0952982721	4.33532140498	1.91666577722
0.0	1611.0	0.0	176.0	1611.0	4000000.0	0.0	1.0	3.05	1.83	1.05	0.0400000000002	6.0	0.52	1.16	0.31	7.79	0.21	3.17	2.34	0.58	AAA585.CD3.c.X7.Y8.tile.tissue.png	71	1	2000	71	f26172cf0d9c87584376d2678f4e24a9	0	0	0	0	0	0	0	0	0	0	0	0	0	/home/dhl_ec/bnelissen/Slides/CD3_manuscript/CD3_slides/AAA585.CD3.c/AAA585.CD3.c.run1	255	0.7	0.06	0.7	0.06	0.0	-11.672508678	1.82682549295	3.94374874789
0.0	933068.0	0.0	10259.0	933068.0	4000000.0	0.0	2.0	3.18	2.72	1.08	0.04	7.15	0.34	0.67	0.16	6.45	0.16	2.03	1.45	0.54	AAA585.CD3.c.X7.Y9.tile.tissue.png	72	1	2000	72	cf27998189fc92bcf277c207dd06a094	0	0	0	0	0	0	0	0	0	0	0	0	0	/home/dhl_ec/bnelissen/Slides/CD3_manuscript/CD3_slides/AAA585.CD3.c/AAA585.CD3.c.run1	255	0.7	0.06	0.7	0.06	-7.49768546838	-10.907150868	1.03516530502	0.153432138672
0.0	4000000.0	0.0	7996.0	4000000.0	4000000.0	0.0	1.0	2.03	2.47	1.09	0.0400000000002	5.24	0.27	0.67	0.04	8.51	0.27	2.05	1.61	0.58	AAA585.CD3.c.X8.Y10.tile.tissue.png	73	1	2000	73	3a7f1e7d9e11d6f34137f60af57ec53f	0	0	0	0	0	0	0	0	0	0	0	0	0	/home/dhl_ec/bnelissen/Slides/CD3_manuscript/CD3_slides/AAA585.CD3.c/AAA585.CD3.c.run1	255	0.7	0.06	0.7	0.06	-8.01075304205	0.0	0.298889047425	0.0257361054687
93.0	3999752.0	42.0	8072.0	3999752.0	4000000.0	1.0	1.0	1.25	1.68	1.05	0.04	5.75	0.35	0.67	0.05	8.86	0.37	2.33	1.44	0.38	AAA585.CD3.c.X8.Y11.tile.tissue.png	74	1	2000	74	6c5e26d4feda5fd16e23ede88a9c2d2c	0	0	0	0	0	0	0	0	0	0	0	0	0	/home/dhl_ec/bnelissen/Slides/CD3_manuscript/CD3_slides/AAA585.CD3.c/AAA585.CD3.c.run1	255	0.7	0.06	0.7	0.06	-7.17616621217	-10.418957431	0.288731922229	0.0295146571927
87.0	3457534.0	40.0	11419.0	3457534.0	4000000.0	1.0	8.0	0.83	1.46	1.03	0.04	6.24	0.34	1.13	0.12	11.75	0.31	2.06	1.43	0.37	AAA585.CD3.c.X8.Y12.tile.tissue.png	75	1	2000	75	6b060b248db53d5e96d80d0a2285cac5	0	0	0	0	0	0	0	0	0	0	0	0	0	/home/dhl_ec/bnelissen/Slides/CD3_manuscript/CD3_slides/AAA585.CD3.c/AAA585.CD3.c.run1	255	0.7	0.06	0.7	0.06	-7.85128957281	-11.541539314	0.51102468681	0.0924106953125
231.0	1605955.0	90.0	8416.0	1605955.0	4000000.0	1.0	6.0	0.74	1.35	1.06	0.05	10.96	0.34	0.7	0.13	7.49	0.25	2.05	1.43	0.53	AAA585.CD3.c.X8.Y13.tile.tissue.png	76	1	2000	76	820f529baadb6707c77f05a7f8fd4a9c	0	0	0	0	0	0	0	0	0	0	0	0	0	/home/dhl_ec/bnelissen/Slides/CD3_manuscript/CD3_slides/AAA585.CD3.c/AAA585.CD3.c.run1	255	0.7	0.06	0.7	0.06	-8.47114919275	-10.6436153714	0.812475194753	0.508757027344
0.0	0.0	0.0	0.0	0.0	4000000.0	0.0	0.0	0.91	1.33	1.74	0.0699999999999	7.73	0.46	1.31	0.31	6.32	0.2	3.37	2.78	0.55	AAA585.CD3.c.X8.Y14.tile.tissue.png	77	1	2000	77	649f063ee1fcf93cbe26c2ec34b48b9a	0	0	0	0	0	0	0	0	0	0	0	0	0	/home/dhl_ec/bnelissen/Slides/CD3_manuscript/CD3_slides/AAA585.CD3.c/AAA585.CD3.c.run1	255	1.0	0.06	1.0	0.06	0.0	0.0	0.0	6.084909
0.0	0.0	0.0	0.0	0.0	4000000.0	0.0	0.0	0.92	1.48	1.74	0.0700000000002	8.61	0.46	1.23	0.31	5.69	0.12	1.92	2.27	0.6	AAA585.CD3.c.X8.Y7.tile.tissue.png	78	1	2000	78	8648d8e4a6512e4427a10bbcc8cdfee1	0	0	0	0	0	0	0	0	0	0	0	0	0	/home/dhl_ec/bnelissen/Slides/CD3_manuscript/CD3_slides/AAA585.CD3.c/AAA585.CD3.c.run1	255	1.0	0.06	1.0	0.06	0.0	-11.099498512	0.0	8.54577204211
0.0	617497.0	0.0	6884.0	617497.0	4000000.0	0.0	5.0	1.02	1.16	1.07	0.04	9.25	0.58	1.12	0.27	6.5	0.25	2.81	1.42	0.54	AAA585.CD3.c.X8.Y8.tile.tissue.png	79	1	2000	79	a133334898d92dd3d4597e7dcaa94cd8	0	0	0	0	0	0	0	0	0	0	0	0	0	/home/dhl_ec/bnelissen/Slides/CD3_manuscript/CD3_slides/AAA585.CD3.c/AAA585.CD3.c.run1	255	0.7	0.06	0.7	0.06	-5.48639732669	-10.9360298998	0.750722829268	0.124024970703
187.0	3625763.0	88.0	9500.0	3625763.0	4000000.0	2.0	1.0	1.09	1.5	1.73	0.0599999999999	10.59	0.54	1.12	0.1	12.37	0.51	3.21	2.25	0.59	AAA585.CD3.c.X8.Y9.tile.tissue.png	80	1	2000	80	dba635773ba916b204cb718344acd78c	0	0	0	0	0	0	0	0	0	0	0	0	0	/home/dhl_ec/bnelissen/Slides/CD3_manuscript/CD3_slides/AAA585.CD3.c/AAA585.CD3.c.run1	255	0.7	0.06	0.7	0.06	-7.75715735526	-10.9243473553	0.407215860069	0.0467105390625
3125.0	3993886.0	995.0	8084.0	3993886.0	4000000.0	21.0	1.0	1.12	1.67	1.76	0.0600000000002	9.29	0.54	1.13	0.0800000000004	12.85	0.53	3.18	2.29	0.54	AAA585.CD3.c.X9.Y10.tile.tissue.png	81	1	2000	81	313e9eeb2331ea04e3f0605ae4e934c8	0	0	0	0	0	0	0	0	0	0	0	0	0	/home/dhl_ec/bnelissen/Slides/CD3_manuscript/CD3_slides/AAA585.CD3.c/AAA585.CD3.c.run1	255	0.7	0.0667722626244	0.7	0.0667722626244	-7.86979366917	-11.5084190778	0.226871016875	0.0413469038696
313.0	2592943.0	111.0	8800.0	2592943.0	4000000.0	2.0	2.0	1.02	1.44	1.77	0.0699999999997	9.4	0.55	1.14	0.17	11.73	0.35	3.29	2.45	0.590000000001	AAA585.CD3.c.X9.Y11.tile.tissue.png	82	1	2000	82	e88e0bdee24b1031198ea9338e060385	0	0	0	0	0	0	0	0	0	0	0	0	0	/home/dhl_ec/bnelissen/Slides/CD3_manuscript/CD3_slides/AAA585.CD3.c/AAA585.CD3.c.run1	255	0.7	0.06	0.7	0.06	-7.77167497287	-11.1549774142	0.365856552154	0.0857878632813
0.0	310291.0	0.0	3546.0	310291.0	4000000.0	0.0	2.0	1.04	1.23	1.41	0.04	6.27	0.34	0.66	0.3	8.18	0.27	3.49	2.41	0.48	AAA585.CD3.c.X9.Y12.tile.tissue.png	83	1	2000	83	61687c1384974cb5b4f0003c336fbb4c	0	0	0	0	0	0	0	0	0	0	0	0	0	/home/dhl_ec/bnelissen/Slides/CD3_manuscript/CD3_slides/AAA585.CD3.c/AAA585.CD3.c.run1	255	0.7	0.06	0.7	0.06	0.0	-11.4478477954	0.9164603751	0.12845496875
0.0	8227.0	0.0	764.0	8227.0	4000000.0	0.0	2.0	0.94	1.19	1.05	0.0500000000002	6.27	0.34	0.76	0.199999999999	5.88	0.2	3.1	2.37	0.56	AAA585.CD3.c.X9.Y13.tile.tissue.png	84	1	2000	84	c1368759e150d8a6afe2e015ca33e1d5	0	0	0	0	0	0	0	0	0	0	0	0	0	/home/dhl_ec/bnelissen/Slides/CD3_manuscript/CD3_slides/AAA585.CD3.c/AAA585.CD3.c.run1	255	0.7	0.06	0.7	0.06	-9.74779546414	-12.2211859383	3.59283723191	4.66517381583
0.0	0.0	0.0	0.0	0.0	4000000.0	0.0	0.0	1.34	2.79	1.71	0.0700000000002	7.73	0.45	1.33	0.34	6.53	0.2	2.99	2.32	0.63	AAA585.CD3.c.X9.Y5.tile.tissue.png	85	1	2000	85	9c55331d624fe2e865f9bcf601be2ab0	0	0	0	0	0	0	0	0	0	0	0	0	0	/home/dhl_ec/bnelissen/Slides/CD3_manuscript/CD3_slides/AAA585.CD3.c/AAA585.CD3.c.run1	255	1.0	0.06	1.0	0.06	0.0	0.0	0.0	8.538978
404.0	398328.0	124.0	4677.0	398328.0	4000000.0	2.0	2.0	2.73	2.07	1.78	0.0799999999999	9.27	0.55	1.18	0.32	8.96	0.2	2.0	1.59	0.62	AAA585.CD3.c.X9.Y6.tile.tissue.png	86	1	2000	86	ccb0a446cefa998d660b605357a255dd	0	0	0	0	0	0	0	0	0	0	0	0	0	/home/dhl_ec/bnelissen/Slides/CD3_manuscript/CD3_slides/AAA585.CD3.c/AAA585.CD3.c.run1	255	0.7	0.06	0.7	0.06	-8.33647337029	-10.210944341	1.10107124115	1.06246022754
68.0	1419247.0	43.0	11468.0	1419247.0	4000000.0	1.0	7.0	2.27	2.84	1.72	0.0599999999999	9.48	0.54	1.12	0.23	10.28	0.38	3.24	2.26	1.31	AAA585.CD3.c.X9.Y7.tile.tissue.png	87	1	2000	87	c051680661a1ff2da2442a360fa7b682	0	0	0	0	0	0	0	0	0	0	0	0	0	/home/dhl_ec/bnelissen/Slides/CD3_manuscript/CD3_slides/AAA585.CD3.c/AAA585.CD3.c.run1	255	0.7	0.06	0.7	0.06	-8.23406834205	-10.8232618891	0.652674629082	0.13349465625
109.0	2395059.0	61.0	9278.0	2395059.0	4000000.0	2.0	6.0	2.48	3.58	1.77	0.0599999999999	9.64	0.54	1.13	0.18	11.24	0.44	3.39	2.4	0.78	AAA585.CD3.c.X9.Y8.tile.tissue.png	88	1	2000	88	6a6ed331a8c3066f704df31322ba0fc4	0	0	0	0	0	0	0	0	0	0	0	0	0	/home/dhl_ec/bnelissen/Slides/CD3_manuscript/CD3_slides/AAA585.CD3.c/AAA585.CD3.c.run1	255	0.7	0.06	0.7	0.06	-7.53134566688	-10.7293218665	0.311360586113	0.0811514902344
0.0	3707777.0	0.0	9056.0	3707777.0	4000000.0	0.0	2.0	3.2	2.16	1.79	0.0700000000002	9.67	0.54	1.13	0.0999999999999	11.97	0.43	3.26	2.38	0.62	AAA585.CD3.c.X9.Y9.tile.tissue.png	89	1	2000	89	1c7b9542726d4e007b29aa5b9c705e52	0	0	0	0	0	0	0	0	0	0	0	0	0	/home/dhl_ec/bnelissen/Slides/CD3_manuscript/CD3_slides/AAA585.CD3.c/AAA585.CD3.c.run1	255	0.7	0.06	0.7	0.06	-7.38100796533	-10.9941553419	0.265176612391	0.044000456543
[truncated: 2 more columns]
