# Supplementary material for: SlideToolkit: An Assistive Toolset for the Histological Quantification of Whole Slide Images
Source: PLoS One. 2014 Nov 5;9(11):e110289. doi: 10.1371/journal.pone.0110289 (PMC4220929; doi:10.1371/journal.pone.0110289)
Supplement: RawData S1 — ICC and BlandAltman plot - measurements and r-script.zip. Measurements of Run1 and Run2, including the code for the calculation of the intraclass correlation coefficient (ICC) and the code for the Bland and Altman plot. (ZIP) [file pone.0110289.s003.zip › cellprofiler.measurements/run1.25b6b03dd3ad736908d49ec5acbdee5c.DefaultOUT_Image.csv]

AreaOccupied_AreaOccupied_DAB_Nuclei	AreaOccupied_AreaOccupied_Tissue	AreaOccupied_Perimeter_DAB_Nuclei	AreaOccupied_Perimeter_Tissue	AreaOccupied_TotalArea_DAB_Nuclei	AreaOccupied_TotalArea_Tissue	Count_DAB_Nuclei	Count_Tissue	ExecutionTime_01LoadImages	ExecutionTime_02ColorToGray	ExecutionTime_03Smooth	ExecutionTime_04ImageMath	ExecutionTime_05IdentifyPrimaryObjects	ExecutionTime_06MeasureImageAreaOccupied	ExecutionTime_07UnmixColors	ExecutionTime_08MaskImage	ExecutionTime_09IdentifyPrimaryObjects	ExecutionTime_10MeasureImageAreaOccupied	ExecutionTime_11OverlayOutlines	ExecutionTime_12OverlayOutlines	ExecutionTime_13SaveImages	FileName_Original	Group_Index	Group_Number	Height_Original	ImageNumber	MD5Digest_Original	ModuleError_01LoadImages	ModuleError_02ColorToGray	ModuleError_03Smooth	ModuleError_04ImageMath	ModuleError_05IdentifyPrimaryObjects	ModuleError_06MeasureImageAreaOccupied	ModuleError_07UnmixColors	ModuleError_08MaskImage	ModuleError_09IdentifyPrimaryObjects	ModuleError_10MeasureImageAreaOccupied	ModuleError_11OverlayOutlines	ModuleError_12OverlayOutlines	ModuleError_13SaveImages	PathName_Original	Scaling_Original	Threshold_FinalThreshold_DAB_Nuclei	Threshold_FinalThreshold_Tissue	Threshold_OrigThreshold_DAB_Nuclei	Threshold_OrigThreshold_Tissue	Threshold_SumOfEntropies_DAB_Nuclei	Threshold_SumOfEntropies_Tissue	Threshold_WeightedVariance_DAB_Nuclei	Threshold_WeightedVariance_Tissue
945.0	114789.0	472.0	4526.0	114789.0	4000000.0	11.0	6.0	4.3	3.03	1.8	0.08	9.97	0.56	1.33	0.31	9.32	0.32	3.13	2.27	1.64	AAA744.CD3.X0.Y4.tile.tissue.png	1	1	2000	1	c1ec5937f21871deb220b193a540039a	0	0	0	0	0	0	0	0	0	0	0	0	0	/home/dhl_ec/bnelissen/Slides/CD3_manuscript/CD3_slides/AAA744.CD3/AAA744.CD3.run1	255	0.7	0.06	0.7	0.06	-9.55890299657	-12.4294619828	5.67572631091	1.94822482813
2156.0	1391491.0	840.0	28110.0	1391491.0	4000000.0	18.0	18.0	2.2	3.23	1.76	0.08	10.19	0.57	1.2	0.23	10.42	0.39	3.36	2.27	1.15	AAA744.CD3.X0.Y5.tile.tissue.png	2	1	2000	2	d9094374bbc437dcc8f7c28674c5a272	0	0	0	0	0	0	0	0	0	0	0	0	0	/home/dhl_ec/bnelissen/Slides/CD3_manuscript/CD3_slides/AAA744.CD3/AAA744.CD3.run1	255	0.7	0.06	0.7	0.06	-9.79086580087	-12.0571127674	4.23210824904	0.950037484375
480.0	354025.0	224.0	14188.0	354025.0	4000000.0	5.0	17.0	2.25	3.08	1.77	0.08	9.71	0.57	1.28	0.29	9.44	0.32	3.35	1.69	0.53	AAA744.CD3.X0.Y6.tile.tissue.png	3	1	2000	3	6db6f6d547d6af64569087d3243c6bbb	0	0	0	0	0	0	0	0	0	0	0	0	0	/home/dhl_ec/bnelissen/Slides/CD3_manuscript/CD3_slides/AAA744.CD3/AAA744.CD3.run1	255	0.7	0.06	0.7	0.06	-9.88932752952	-12.2864387308	4.31024146086	2.33096969531
0.0	0.0	0.0	0.0	0.0	4000000.0	0.0	0.0	2.2	0.96	1.17	0.05	6.18	0.48	1.19	0.22	4.67	0.2	2.79	2.47	0.6	AAA744.CD3.X0.Y7.tile.tissue.png	4	1	2000	4	e3e298ba48d62876672d6e38f22c7ed5	0	0	0	0	0	0	0	0	0	0	0	0	0	/home/dhl_ec/bnelissen/Slides/CD3_manuscript/CD3_slides/AAA744.CD3/AAA744.CD3.run1	255	1.0	0.06	1.0	0.06	0.0	0.0	0.0	4.3639865
2485.0	505331.0	1212.0	22185.0	505331.0	4000000.0	27.0	11.0	1.99	2.8	1.54	0.06	8.6	0.38	0.77	0.2	6.96	0.23	2.14	1.53	0.46	AAA744.CD3.X1.Y4.tile.tissue.png	5	1	2000	5	30a22a8c93c4654eb8b0f434fe346305	0	0	0	0	0	0	0	0	0	0	0	0	0	/home/dhl_ec/bnelissen/Slides/CD3_manuscript/CD3_slides/AAA744.CD3/AAA744.CD3.run1	255	0.7	0.06	0.7	0.06	-9.81202932803	-12.3569341212	5.93318409908	1.63747008984
2949.0	2071848.0	1476.0	50332.0	2071848.0	4000000.0	35.0	33.0	2.28	2.48	1.76	0.07	10.58	0.61	1.21	0.19	11.68	0.46	3.56	2.44	0.74	AAA744.CD3.X1.Y5.tile.tissue.png	6	1	2000	6	205e3816a455c791a0536be58ef4291f	0	0	0	0	0	0	0	0	0	0	0	0	0	/home/dhl_ec/bnelissen/Slides/CD3_manuscript/CD3_slides/AAA744.CD3/AAA744.CD3.run1	255	0.7	0.06	0.7	0.06	-9.50667954872	-12.1589174426	4.19384761103	0.73803521875
2029.0	3521658.0	1043.0	20040.0	3521658.0	4000000.0	26.0	4.0	2.74	2.61	1.35	0.08	9.42	0.58	1.18	0.11	13.33	0.53	3.54	2.46	0.75	AAA744.CD3.X1.Y6.tile.tissue.png	7	1	2000	7	bb720c7cbc2f1ec02e9bf77a04e6005f	0	0	0	0	0	0	0	0	0	0	0	0	0	/home/dhl_ec/bnelissen/Slides/CD3_manuscript/CD3_slides/AAA744.CD3/AAA744.CD3.run1	255	0.7	0.06	0.7	0.06	-9.76581299092	-12.1518641922	3.05945412803	0.436419140625
470.0	630665.0	279.0	13582.0	630665.0	4000000.0	7.0	2.0	1.25	1.54	1.76	0.07	9.93	0.56	1.24	0.29	10.14	0.36	3.41	2.42	0.59	AAA744.CD3.X1.Y7.tile.tissue.png	8	1	2000	8	4e39b2f6049ca15891a15b364b5b13a8	0	0	0	0	0	0	0	0	0	0	0	0	0	/home/dhl_ec/bnelissen/Slides/CD3_manuscript/CD3_slides/AAA744.CD3/AAA744.CD3.run1	255	0.7	0.06	0.7	0.06	-9.53312747172	-12.0915113343	2.83408674341	1.89163253516
0.0	1921.0	0.0	270.0	1921.0	4000000.0	0.0	1.0	1.03	1.2	1.82	0.08	9.5	0.59	1.39	0.31	8.82	0.22	3.07	2.32	0.59	AAA744.CD3.X10.Y1.tile.tissue.png	9	1	2000	9	7fcb2690740f2011ff94dd3a69c8f54e	0	0	0	0	0	0	0	0	0	0	0	0	0	/home/dhl_ec/bnelissen/Slides/CD3_manuscript/CD3_slides/AAA744.CD3/AAA744.CD3.run1	255	0.7	0.06	0.7	0.06	-7.74787568857	-12.4312238785	6.15212108803	1.10627493881
131.0	1107979.0	69.0	46846.0	1107979.0	4000000.0	2.0	39.0	1.29	1.66	1.82	0.06	9.81	0.58	1.17	0.25	10.15	0.37	3.43	2.29	0.68	AAA744.CD3.X10.Y10.tile.tissue.png	10	1	2000	10	594a90c2bdc6ccd6bcdc396ceec25ccb	0	0	0	0	0	0	0	0	0	0	0	0	0	/home/dhl_ec/bnelissen/Slides/CD3_manuscript/CD3_slides/AAA744.CD3/AAA744.CD3.run1	255	0.7	0.06	0.7	0.06	-9.70066726489	-11.8978677	4.04042330595	0.5659244375
81.0	2382286.0	38.0	46265.0	2382286.0	4000000.0	1.0	9.0	1.28	1.79	1.77	0.07	10.28	0.59	1.18	0.18	11.89	0.45	3.53	2.33	0.72	AAA744.CD3.X10.Y11.tile.tissue.png	11	1	2000	11	b4654bf818d01e7d09f9069715a043c6	0	0	0	0	0	0	0	0	0	0	0	0	0	/home/dhl_ec/bnelissen/Slides/CD3_manuscript/CD3_slides/AAA744.CD3/AAA744.CD3.run1	255	0.7	0.06	0.7	0.06	-9.41504676014	-12.0179290882	3.74367711942	0.553511539062
1004.0	895982.0	440.0	8068.0	895982.0	4000000.0	10.0	4.0	2.15	2.56	1.16	0.06	6.86	0.38	0.78	0.27	7.32	0.36	2.22	1.47	0.57	AAA744.CD3.X10.Y12.tile.tissue.png	12	1	2000	12	598693514b94d9491a24283a0bf68f58	0	0	0	0	0	0	0	0	0	0	0	0	0	/home/dhl_ec/bnelissen/Slides/CD3_manuscript/CD3_slides/AAA744.CD3/AAA744.CD3.run1	255	0.7	0.06	0.7	0.06	-9.53907214688	-11.8819772644	2.34568158115	1.4426555
1070.0	111781.0	475.0	6734.0	111781.0	4000000.0	9.0	9.0	3.81	3.81	1.74	0.08	9.83	0.57	1.29	0.32	9.09	0.32	2.57	1.48	0.36	AAA744.CD3.X10.Y2.tile.tissue.png	13	1	2000	13	c6e2dd87a5abe6a058b48597983f6bbf	0	0	0	0	0	0	0	0	0	0	0	0	0	/home/dhl_ec/bnelissen/Slides/CD3_manuscript/CD3_slides/AAA744.CD3/AAA744.CD3.run1	255	0.7	0.06	0.7	0.06	-9.77222634486	-12.4592683126	5.53625298315	1.97778444141
0.0	5178.0	0.0	462.0	5178.0	4000000.0	0.0	2.0	2.29	2.22	1.73	0.08	9.86	0.55	1.4	0.36	7.15	0.14	2.02	1.47	0.36	AAA744.CD3.X10.Y3.tile.tissue.png	14	1	2000	14	fd16d9c6d3f4a738efefba7d84df3c02	0	0	0	0	0	0	0	0	0	0	0	0	0	/home/dhl_ec/bnelissen/Slides/CD3_manuscript/CD3_slides/AAA744.CD3/AAA744.CD3.run1	255	0.7	0.06	0.7	0.06	0.0	-12.3557136975	4.63712838572	2.84110158148
193.0	92220.0	114.0	7615.0	92220.0	4000000.0	3.0	14.0	0.88	1.45	1.82	0.09	12.04	0.62	1.51	0.31	7.81	0.21	2.08	1.47	0.64	AAA744.CD3.X10.Y4.tile.tissue.png	15	1	2000	15	183132dd17e0e94e4c7a0a76bc5b7de0	0	0	0	0	0	0	0	0	0	0	0	0	0	/home/dhl_ec/bnelissen/Slides/CD3_manuscript/CD3_slides/AAA744.CD3/AAA744.CD3.run1	255	0.7	0.06	0.7	0.06	-9.73443863321	-12.2671453597	4.59860004981	2.62595137402
883.0	612634.0	416.0	42143.0	612634.0	4000000.0	8.0	50.0	1.23	1.52	1.75	0.07	8.58	0.38	0.74	0.19	6.82	0.23	2.24	1.47	0.61	AAA744.CD3.X10.Y5.tile.tissue.png	16	1	2000	16	c6d2a037b9f109794321a69be948bff0	0	0	0	0	0	0	0	0	0	0	0	0	0	/home/dhl_ec/bnelissen/Slides/CD3_manuscript/CD3_slides/AAA744.CD3/AAA744.CD3.run1	255	0.7	0.06	0.7	0.06	-9.78542237228	-12.2140250874	4.45816836484	0.800871257813
1620.0	828609.0	865.0	54820.0	828609.0	4000000.0	20.0	70.0	1.16	1.34	1.57	0.0699999999999	9.8	0.6	1.22	0.26	10.71	0.36	3.62	2.34	0.72	AAA744.CD3.X10.Y6.tile.tissue.png	17	1	2000	17	e0f309b013cc867368a38fcfe39a204b	0	0	0	0	0	0	0	0	0	0	0	0	0	/home/dhl_ec/bnelissen/Slides/CD3_manuscript/CD3_slides/AAA744.CD3/AAA744.CD3.run1	255	0.7	0.06	0.7	0.06	-9.91185842392	-12.1322394909	4.32345375601	0.725793402344
3011.0	2037747.0	1373.0	43387.0	2037747.0	4000000.0	28.0	31.0	1.18	1.61	1.78	0.0699999999999	10.94	0.6	1.22	0.19	11.68	0.46	3.56	2.39	0.73	AAA744.CD3.X10.Y7.tile.tissue.png	18	1	2000	18	380a063f579c841a49773ab5d144c350	0	0	0	0	0	0	0	0	0	0	0	0	0	/home/dhl_ec/bnelissen/Slides/CD3_manuscript/CD3_slides/AAA744.CD3/AAA744.CD3.run1	255	0.7	0.06	0.7	0.06	-9.5577659622	-11.8668505814	3.70204535069	0.564449109375
19106.0	2377509.0	8135.0	34204.0	2377509.0	4000000.0	160.0	22.0	1.37	1.96	1.8	0.0700000000001	7.61	0.38	0.73	0.2	8.25	0.3	2.21	1.5	1.14	AAA744.CD3.X10.Y8.tile.tissue.png	19	1	2000	19	458bf76568e062d16ca37f3d4c37f8a0	0	0	0	0	0	0	0	0	0	0	0	0	0	/home/dhl_ec/bnelissen/Slides/CD3_manuscript/CD3_slides/AAA744.CD3/AAA744.CD3.run1	255	0.7	0.06	0.7	0.06	-9.37710079393	-12.2757107889	3.37935927095	0.58982884375
655.0	1697047.0	366.0	38054.0	1697047.0	4000000.0	9.0	22.0	2.62	2.86	1.75	0.0699999999999	8.92	0.39	1.19	0.22	11.03	0.41	3.5	2.3	0.81	AAA744.CD3.X10.Y9.tile.tissue.png	20	1	2000	20	ba3be65256fad1e26324023c899ef081	0	0	0	0	0	0	0	0	0	0	0	0	0	/home/dhl_ec/bnelissen/Slides/CD3_manuscript/CD3_slides/AAA744.CD3/AAA744.CD3.run1	255	0.7	0.06	0.7	0.06	-9.47856332377	-11.7690187673	4.11977854385	0.499568171875
0.0	0.0	0.0	0.0	0.0	4000000.0	0.0	0.0	1.03	1.34	1.75	0.0799999999999	8.81	0.47	1.43	0.31	6.85	0.2	3.28	2.3	0.65	AAA744.CD3.X11.Y0.tile.tissue.png	21	1	2000	21	3b4e427409fbfb30c5c3aaaeec796634	0	0	0	0	0	0	0	0	0	0	0	0	0	/home/dhl_ec/bnelissen/Slides/CD3_manuscript/CD3_slides/AAA744.CD3/AAA744.CD3.run1	255	1.0	0.06	1.0	0.06	0.0	-11.3000736934	0.0	1.74977020241
1595.0	733099.0	832.0	32316.0	733099.0	4000000.0	18.0	26.0	1.25	2.13	1.17	0.0599999999999	7.41	0.4	0.77	0.18	7.41	0.24	3.05	1.5	0.66	AAA744.CD3.X11.Y1.tile.tissue.png	22	1	2000	22	e2609b5d551bcb0bb992481808562a05	0	0	0	0	0	0	0	0	0	0	0	0	0	/home/dhl_ec/bnelissen/Slides/CD3_manuscript/CD3_slides/AAA744.CD3/AAA744.CD3.run1	255	0.7	0.06	0.7	0.06	-9.67322299769	-12.3655574096	5.43321931296	1.37266367969
281.0	1703844.0	149.0	36559.0	1703844.0	4000000.0	3.0	25.0	1.17	1.7	1.79	0.0599999999999	10.0	0.62	1.18	0.22	10.8	0.41	3.44	2.32	0.82	AAA744.CD3.X11.Y10.tile.tissue.png	23	1	2000	23	0a4751d7eac8b776fcb9d2ad1b934205	0	0	0	0	0	0	0	0	0	0	0	0	0	/home/dhl_ec/bnelissen/Slides/CD3_manuscript/CD3_slides/AAA744.CD3/AAA744.CD3.run1	255	0.7	0.06	0.7	0.06	-9.72413506432	-11.7634210936	3.73516119531	0.616155222656
244.0	1765508.0	90.0	52640.0	1765508.0	4000000.0	2.0	26.0	1.38	1.96	1.75	0.0700000000001	10.15	0.59	1.19	0.21	10.9	0.42	3.47	2.31	0.74	AAA744.CD3.X11.Y11.tile.tissue.png	24	1	2000	24	2cdad03240c4f261ac5a9f45053ad516	0	0	0	0	0	0	0	0	0	0	0	0	0	/home/dhl_ec/bnelissen/Slides/CD3_manuscript/CD3_slides/AAA744.CD3/AAA744.CD3.run1	255	0.7	0.06	0.7	0.06	-9.95476991506	-11.9011874024	3.9698183905	0.559939882812
1922.0	922647.0	825.0	17048.0	922647.0	4000000.0	14.0	9.0	1.33	2.04	1.73	0.0799999999999	9.97	0.57	1.22	0.26	9.69	0.25	2.16	1.49	0.55	AAA744.CD3.X11.Y12.tile.tissue.png	25	1	2000	25	0ee58b0b6e695c70bc221387e4d27a01	0	0	0	0	0	0	0	0	0	0	0	0	0	/home/dhl_ec/bnelissen/Slides/CD3_manuscript/CD3_slides/AAA744.CD3/AAA744.CD3.run1	255	0.7	0.06	0.7	0.06	-9.44376157229	-11.7517125047	3.25302403417	1.49121137891
3567.0	997035.0	1624.0	48151.0	997035.0	4000000.0	36.0	49.0	1.47	3.07	1.13	0.05	7.42	0.41	0.76	0.18	7.35	0.24	3.44	2.33	0.7	AAA744.CD3.X11.Y2.tile.tissue.png	26	1	2000	26	059fcc5d5b2a6bb0a700df2c7aabd0ee	0	0	0	0	0	0	0	0	0	0	0	0	0	/home/dhl_ec/bnelissen/Slides/CD3_manuscript/CD3_slides/AAA744.CD3/AAA744.CD3.run1	255	0.7	0.06	0.7	0.06	-9.7417285393	-12.2893858822	5.64111083436	0.845331289062
1773.0	676626.0	930.0	46424.0	676626.0	4000000.0	23.0	47.0	3.33	1.55	1.73	0.0700000000001	9.88	0.58	1.2	0.27	10.14	0.35	4.27	3.27	0.62	AAA744.CD3.X11.Y3.tile.tissue.png	27	1	2000	27	c1e5ff9e781b595a3896507161645525	0	0	0	0	0	0	0	0	0	0	0	0	0	/home/dhl_ec/bnelissen/Slides/CD3_manuscript/CD3_slides/AAA744.CD3/AAA744.CD3.run1	255	0.7	0.06	0.7	0.06	-9.6595842895	-12.2513834671	5.15472338621	0.794982160156
1939.0	816158.0	1012.0	46366.0	816158.0	4000000.0	24.0	74.0	1.15	1.56	1.75	0.0699999999999	7.33	0.39	0.72	0.18	7.27	0.24	2.29	1.48	0.39	AAA744.CD3.X11.Y4.tile.tissue.png	28	1	2000	28	067fae0e2fce0b31f6a418ecd5118f93	0	0	0	0	0	0	0	0	0	0	0	0	0	/home/dhl_ec/bnelissen/Slides/CD3_manuscript/CD3_slides/AAA744.CD3/AAA744.CD3.run1	255	0.7	0.06	0.7	0.06	-9.67876200225	-12.3306163745	5.30332999412	0.796603523437
1378.0	759711.0	670.0	50333.0	759711.0	4000000.0	15.0	64.0	1.11	1.65	1.11	0.05	6.91	0.39	0.72	0.19	7.12	0.36	2.81	1.5	0.41	AAA744.CD3.X11.Y5.tile.tissue.png	29	1	2000	29	4566be80084d1a63ce2a6b0633bbd1e7	0	0	0	0	0	0	0	0	0	0	0	0	0	/home/dhl_ec/bnelissen/Slides/CD3_manuscript/CD3_slides/AAA744.CD3/AAA744.CD3.run1	255	0.7	0.06	0.7	0.06	-9.80413994329	-12.1383732257	5.25631728328	0.67286465625
670.0	519637.0	341.0	25853.0	519637.0	4000000.0	8.0	25.0	1.88	1.9	1.73	0.0799999999999	9.76	0.58	1.23	0.28	9.64	0.37	3.55	3.25	1.07	AAA744.CD3.X11.Y6.tile.tissue.png	30	1	2000	30	66b9b90ce1fe2a365803897026dd4dbc	0	0	0	0	0	0	0	0	0	0	0	0	0	/home/dhl_ec/bnelissen/Slides/CD3_manuscript/CD3_slides/AAA744.CD3/AAA744.CD3.run1	255	0.7	0.06	0.7	0.06	-9.61561989062	-12.3049635284	4.75878564205	1.61855080469
888.0	506869.0	428.0	34175.0	506869.0	4000000.0	10.0	33.0	1.64	2.2	1.6	0.0599999999999	6.9	0.38	0.75	0.19	6.94	0.22	2.31	1.53	0.39	AAA744.CD3.X11.Y7.tile.tissue.png	31	1	2000	31	9135f987827b039a8d3db63875cc9f53	0	0	0	0	0	0	0	0	0	0	0	0	0	/home/dhl_ec/bnelissen/Slides/CD3_manuscript/CD3_slides/AAA744.CD3/AAA744.CD3.run1	255	0.7	0.06	0.7	0.06	-9.81326712579	-12.2067986888	4.33290356519	1.86177691016
768.0	1601345.0	364.0	36853.0	1601345.0	4000000.0	8.0	12.0	1.71	2.19	1.78	0.0699999999999	10.48	0.58	1.18	0.22	10.77	0.41	3.43	2.3	0.64	AAA744.CD3.X11.Y8.tile.tissue.png	32	1	2000	32	6636926083babb0a5317d948c9952079	0	0	0	0	0	0	0	0	0	0	0	0	0	/home/dhl_ec/bnelissen/Slides/CD3_manuscript/CD3_slides/AAA744.CD3/AAA744.CD3.run1	255	0.7	0.06	0.7	0.06	-9.45715635397	-11.9354903096	4.03349046581	0.501704796875
822.0	899684.0	320.0	55010.0	899684.0	4000000.0	7.0	39.0	2.45	2.51	1.73	0.0699999999999	9.89	0.59	1.19	0.26	10.02	0.36	3.48	2.31	0.61	AAA744.CD3.X11.Y9.tile.tissue.png	33	1	2000	33	60c6d4c23db9b532dfb8560904ebc624	0	0	0	0	0	0	0	0	0	0	0	0	0	/home/dhl_ec/bnelissen/Slides/CD3_manuscript/CD3_slides/AAA744.CD3/AAA744.CD3.run1	255	0.7	0.06	0.7	0.06	-9.8689038392	-11.8358806091	3.6215314685	0.616282074219
188.0	6234.0	97.0	386.0	6234.0	4000000.0	1.0	1.0	2.34	1.59	1.88	0.0799999999999	9.4	0.57	1.38	0.31	9.25	0.3	3.19	2.32	0.58	AAA744.CD3.X12.Y0.tile.tissue.png	34	1	2000	34	61277695384fd7efc9105d43c7c2c427	0	0	0	0	0	0	0	0	0	0	0	0	0	/home/dhl_ec/bnelissen/Slides/CD3_manuscript/CD3_slides/AAA744.CD3/AAA744.CD3.run1	255	0.7	0.06	0.7	0.06	-8.66035968499	-12.5835337233	1.75022084429	0.779929387085
1576.0	2354096.0	822.0	27923.0	2354096.0	4000000.0	21.0	16.0	1.21	1.51	1.81	0.0699999999999	8.22	0.4	0.76	0.13	8.58	0.3	2.3	1.58	0.62	AAA744.CD3.X12.Y1.tile.tissue.png	35	1	2000	35	3aecd55e72a2efec99fa7c0d9d32fb5f	0	0	0	0	0	0	0	0	0	0	0	0	0	/home/dhl_ec/bnelissen/Slides/CD3_manuscript/CD3_slides/AAA744.CD3/AAA744.CD3.run1	255	0.7	0.06	0.7	0.06	-9.74222669844	-12.1810325342	4.74401050376	0.598900757812
717.0	2660978.0	275.0	32352.0	2660978.0	4000000.0	6.0	7.0	1.2	1.97	1.72	0.0699999999999	6.85	0.38	0.73	0.11	8.82	0.32	3.42	2.3	0.68	AAA744.CD3.X12.Y10.tile.tissue.png	36	1	2000	36	9bb28adee2801911f4748e6e98cf51b3	0	0	0	0	0	0	0	0	0	0	0	0	0	/home/dhl_ec/bnelissen/Slides/CD3_manuscript/CD3_slides/AAA744.CD3/AAA744.CD3.run1	255	0.7	0.06	0.7	0.06	-9.89391539787	-11.7280887569	2.798428958	0.451545742187
1073.0	1477508.0	430.0	57694.0	1477508.0	4000000.0	9.0	40.0	3.16	2.67	1.75	0.0700000000002	8.8	0.4	0.73	0.16	7.55	0.26	2.25	1.48	0.42	AAA744.CD3.X12.Y11.tile.tissue.png	37	1	2000	37	3a65044879510e3897a4f2ffd8aae933	0	0	0	0	0	0	0	0	0	0	0	0	0	/home/dhl_ec/bnelissen/Slides/CD3_manuscript/CD3_slides/AAA744.CD3/AAA744.CD3.run1	255	0.7	0.06	0.7	0.06	-9.90099867187	-11.6544912314	3.44863669602	0.596969085937
1238.0	761040.0	651.0	37634.0	761040.0	4000000.0	14.0	31.0	3.23	2.4	1.14	0.0600000000002	7.22	0.39	1.23	0.29	8.14	0.32	2.31	1.54	0.4	AAA744.CD3.X12.Y12.tile.tissue.png	38	1	2000	38	077617fede67a95f6a009eac62ce4c5d	0	0	0	0	0	0	0	0	0	0	0	0	0	/home/dhl_ec/bnelissen/Slides/CD3_manuscript/CD3_slides/AAA744.CD3/AAA744.CD3.run1	255	0.7	0.06	0.7	0.06	-9.70948780506	-12.1027812218	4.2425512095	1.71082890234
2373.0	2143392.0	1182.0	45518.0	2143392.0	4000000.0	25.0	29.0	3.38	1.44	1.08	0.05	6.85	0.37	0.71	0.12	7.81	0.28	2.28	1.48	0.4	AAA744.CD3.X12.Y2.tile.tissue.png	39	1	2000	39	611c1e6ab1c2d2f48a12a2c5eb7af260	0	0	0	0	0	0	0	0	0	0	0	0	0	/home/dhl_ec/bnelissen/Slides/CD3_manuscript/CD3_slides/AAA744.CD3/AAA744.CD3.run1	255	0.7	0.06	0.7	0.06	-9.81984888477	-12.1658850578	5.03592966899	0.608702875
2995.0	1059687.0	1587.0	53602.0	1059687.0	4000000.0	35.0	67.0	2.8	2.25	1.13	0.05	6.97	0.41	0.73	0.17	7.36	0.25	2.35	1.51	0.41	AAA744.CD3.X12.Y3.tile.tissue.png	40	1	2000	40	7de4bc542d43171a67759605aae881b4	0	0	0	0	0	0	0	0	0	0	0	0	0	/home/dhl_ec/bnelissen/Slides/CD3_manuscript/CD3_slides/AAA744.CD3/AAA744.CD3.run1	255	0.7	0.06	0.7	0.06	-9.63845130099	-12.3830073561	5.01410209367	0.696073578125
1369.0	1436489.0	667.0	52035.0	1436489.0	4000000.0	16.0	49.0	3.63	1.28	1.18	0.04	6.89	0.39	0.73	0.16	7.59	0.27	2.33	1.52	0.42	AAA744.CD3.X12.Y4.tile.tissue.png	41	1	2000	41	4288f6628f4b897657b7e9fe265caaab	0	0	0	0	0	0	0	0	0	0	0	0	0	/home/dhl_ec/bnelissen/Slides/CD3_manuscript/CD3_slides/AAA744.CD3/AAA744.CD3.run1	255	0.7	0.06	0.7	0.06	-9.64853836098	-12.0897842363	4.59462118251	0.665225789062
3156.0	434644.0	1500.0	24604.0	434644.0	4000000.0	31.0	21.0	2.39	2.28	1.15	0.04	6.84	0.39	0.75	0.19	6.92	0.23	2.21	1.48	0.39	AAA744.CD3.X12.Y5.tile.tissue.png	42	1	2000	42	253261b3d1b1b4686354ece562a995af	0	0	0	0	0	0	0	0	0	0	0	0	0	/home/dhl_ec/bnelissen/Slides/CD3_manuscript/CD3_slides/AAA744.CD3/AAA744.CD3.run1	255	0.7	0.06	0.7	0.06	-9.77070923873	-12.0876049787	5.12217515975	1.04512407031
69.0	19219.0	34.0	2028.0	19219.0	4000000.0	1.0	4.0	2.59	0.94	1.15	0.0599999999999	6.57	0.37	0.89	0.22	6.62	0.21	2.09	1.52	1.98	AAA744.CD3.X12.Y6.tile.tissue.png	43	1	2000	43	ffb8e02ef9422011d25bf4a746c92eb3	0	0	0	0	0	0	0	0	0	0	0	0	0	/home/dhl_ec/bnelissen/Slides/CD3_manuscript/CD3_slides/AAA744.CD3/AAA744.CD3.run1	255	0.7	0.06	0.7	0.06	-9.7178452385	-12.0191405204	5.20148474438	0.480378182373
201.0	99191.0	93.0	3947.0	99191.0	4000000.0	2.0	4.0	0.71	1.07	1.14	0.05	6.82	0.37	0.83	0.21	6.67	0.21	2.19	1.53	1.58	AAA744.CD3.X12.Y8.tile.tissue.png	44	1	2000	44	b030801f399da5ecdf24463cc09cf073	0	0	0	0	0	0	0	0	0	0	0	0	0	/home/dhl_ec/bnelissen/Slides/CD3_manuscript/CD3_slides/AAA744.CD3/AAA744.CD3.run1	255	0.7	0.06	0.7	0.06	-9.92108301333	-12.4163903899	4.28301477906	2.21494706396
865.0	800021.0	478.0	44424.0	800021.0	4000000.0	10.0	36.0	2.19	2.48	1.16	0.05	6.81	0.39	0.74	0.19	7.16	0.24	2.3	1.52	1.01	AAA744.CD3.X12.Y9.tile.tissue.png	45	1	2000	45	e25eb4fd1f159c42925817fe0009b18c	0	0	0	0	0	0	0	0	0	0	0	0	0	/home/dhl_ec/bnelissen/Slides/CD3_manuscript/CD3_slides/AAA744.CD3/AAA744.CD3.run1	255	0.7	0.06	0.7	0.06	-9.80861366984	-12.0818052677	3.96642809965	0.967646703125
0.0	148686.0	0.0	3232.0	148686.0	4000000.0	0.0	3.0	1.53	1.96	1.18	0.0599999999999	7.11	0.37	0.82	0.21	6.31	0.14	2.09	1.49	0.56	AAA744.CD3.X13.Y1.tile.tissue.png	46	1	2000	46	91ea482989169a0d8fa50b78931388b1	0	0	0	0	0	0	0	0	0	0	0	0	0	/home/dhl_ec/bnelissen/Slides/CD3_manuscript/CD3_slides/AAA744.CD3/AAA744.CD3.run1	255	0.7	0.06	0.7	0.06	-9.32078403917	-12.1683520408	4.38041226015	2.19554587012
476.0	199444.0	225.0	8140.0	199444.0	4000000.0	5.0	8.0	1.58	1.99	1.13	0.0599999999999	6.91	0.37	0.82	0.2	6.71	0.21	2.19	1.5	1.26	AAA744.CD3.X13.Y10.tile.tissue.png	47	1	2000	47	13183189125e45d4d12163f5deb3b50e	0	0	0	0	0	0	0	0	0	0	0	0	0	/home/dhl_ec/bnelissen/Slides/CD3_manuscript/CD3_slides/AAA744.CD3/AAA744.CD3.run1	255	0.7	0.06	0.7	0.06	-9.7583983094	-12.3777473188	4.23681700229	2.23835135352
836.0	671585.0	254.0	22757.0	671585.0	4000000.0	5.0	18.0	1.96	2.33	1.15	0.0599999999999	7.15	0.38	0.74	0.19	7.05	0.24	2.28	1.48	0.89	AAA744.CD3.X13.Y11.tile.tissue.png	48	1	2000	48	2da7f885995a441526c6b6c7d788e6ba	0	0	0	0	0	0	0	0	0	0	0	0	0	/home/dhl_ec/bnelissen/Slides/CD3_manuscript/CD3_slides/AAA744.CD3/AAA744.CD3.run1	255	0.7	0.06	0.7	0.06	-9.74258825896	-11.9261278314	3.56554408308	1.36327943359
596.0	335656.0	292.0	17594.0	335656.0	4000000.0	7.0	11.0	0.79	1.68	1.15	0.0600000000002	7.13	0.38	0.81	0.2	6.79	0.22	2.14	1.49	0.49	AAA744.CD3.X13.Y12.tile.tissue.png	49	1	2000	49	0d307e123cf1003d744f853de98e3590	0	0	0	0	0	0	0	0	0	0	0	0	0	/home/dhl_ec/bnelissen/Slides/CD3_manuscript/CD3_slides/AAA744.CD3/AAA744.CD3.run1	255	0.7	0.06	0.7	0.06	-9.73096183581	-12.4440431654	4.14339872282	2.61585907227
1436.0	1122664.0	701.0	12335.0	1122664.0	4000000.0	15.0	4.0	2.32	2.16	1.15	0.0599999999999	7.04	0.47	0.84	0.18	7.56	0.26	2.26	1.52	0.67	AAA744.CD3.X13.Y2.tile.tissue.png	50	1	2000	50	aeb1eaac210b75663a92c1dc8963097c	0	0	0	0	0	0	0	0	0	0	0	0	0	/home/dhl_ec/bnelissen/Slides/CD3_manuscript/CD3_slides/AAA744.CD3/AAA744.CD3.run1	255	0.7	0.06	0.7	0.06	-9.51437892321	-11.954016298	3.86644600625	1.37499787891
4533.0	1353333.0	2101.0	48764.0	1353333.0	4000000.0	45.0	32.0	1.79	1.08	1.16	0.05	7.04	0.4	0.74	0.16	7.64	0.26	2.3	1.53	1.1	AAA744.CD3.X13.Y3.tile.tissue.png	51	1	2000	51	fc968b92b063ea4bff83512976ea35fa	0	0	0	0	0	0	0	0	0	0	0	0	0	/home/dhl_ec/bnelissen/Slides/CD3_manuscript/CD3_slides/AAA744.CD3/AAA744.CD3.run1	255	0.7	0.06	0.7	0.06	-9.72919913182	-12.1657375883	4.79036839405	0.649966867187
666.0	537219.0	346.0	41289.0	537219.0	4000000.0	9.0	48.0	1.98	1.74	1.17	0.05	6.82	0.4	0.73	0.2	7.06	0.23	2.29	1.54	0.73	AAA744.CD3.X13.Y4.tile.tissue.png	52	1	2000	52	26bf9e8e7a9dd37ea5302c929ff31f74	0	0	0	0	0	0	0	0	0	0	0	0	0	/home/dhl_ec/bnelissen/Slides/CD3_manuscript/CD3_slides/AAA744.CD3/AAA744.CD3.run1	255	0.7	0.06	0.7	0.06	-9.73016498176	-12.1104911558	5.09396481688	0.659601035156
2275.0	1323811.0	1145.0	38573.0	1323811.0	4000000.0	27.0	35.0	2.49	2.43	1.1	0.05	6.94	0.46	0.77	0.16	7.69	0.27	2.32	1.54	0.56	AAA744.CD3.X13.Y5.tile.tissue.png	53	1	2000	53	bb9a72d08d8f4207e348a1628a1a25a6	0	0	0	0	0	0	0	0	0	0	0	0	0	/home/dhl_ec/bnelissen/Slides/CD3_manuscript/CD3_slides/AAA744.CD3/AAA744.CD3.run1	255	0.7	0.06	0.7	0.06	-9.54795379224	-12.1116605789	3.69035427214	0.60547740625
0.0	123575.0	0.0	1832.0	123575.0	4000000.0	0.0	1.0	1.54	1.41	1.17	0.0599999999999	6.81	0.37	0.81	0.21	6.29	0.14	2.09	1.53	1.13	AAA744.CD3.X13.Y6.tile.tissue.png	54	1	2000	54	08b4a1e9619de44de29feae375852a53	0	0	0	0	0	0	0	0	0	0	0	0	0	/home/dhl_ec/bnelissen/Slides/CD3_manuscript/CD3_slides/AAA744.CD3/AAA744.CD3.run1	255	0.7	0.06	0.7	0.06	-8.08090522584	-11.8067411167	1.37650374206	1.71355406934
134.0	19275.0	71.0	1173.0	19275.0	4000000.0	1.0	1.0	1.42	1.45	1.11	0.05	6.55	0.37	0.87	0.21	6.65	0.31	2.32	1.48	0.5	AAA744.CD3.X13.Y9.tile.tissue.png	55	1	2000	55	ab588aecbd50c5fcac57a553bb646d63	0	0	0	0	0	0	0	0	0	0	0	0	0	/home/dhl_ec/bnelissen/Slides/CD3_manuscript/CD3_slides/AAA744.CD3/AAA744.CD3.run1	255	0.7	0.06	0.7	0.06	-9.23127093551	-12.2904580641	5.58366361831	0.94552625354
0.0	0.0	0.0	0.0	0.0	4000000.0	0.0	0.0	2.49	0.89	1.15	0.0599999999999	5.6	0.31	0.9	0.21	4.7	0.12	2.03	1.52	1.69	AAA744.CD3.X14.Y2.tile.tissue.png	56	1	2000	56	bcc7f1f801c38dafe9f582103f9713aa	0	0	0	0	0	0	0	0	0	0	0	0	0	/home/dhl_ec/bnelissen/Slides/CD3_manuscript/CD3_slides/AAA744.CD3/AAA744.CD3.run1	255	1.0	0.06	1.0	0.06	0.0	0.0	0.0	2.85055775
2843.0	570061.0	1518.0	26795.0	570061.0	4000000.0	35.0	19.0	0.93	1.24	1.15	0.0599999999999	6.8	0.38	0.76	0.2	7.1	0.25	2.25	1.53	0.52	AAA744.CD3.X14.Y3.tile.tissue.png	57	1	2000	57	fbdf7296a5261fecba9a9c28411dee4f	0	0	0	0	0	0	0	0	0	0	0	0	0	/home/dhl_ec/bnelissen/Slides/CD3_manuscript/CD3_slides/AAA744.CD3/AAA744.CD3.run1	255	0.7	0.06	0.7	0.06	-9.72873974679	-12.3752873207	5.00775561537	1.58213264453
3654.0	1004878.0	1717.0	64713.0	1004878.0	4000000.0	37.0	56.0	2.73	1.73	1.14	0.05	6.92	0.4	0.73	0.17	7.35	0.26	2.38	1.54	0.57	AAA744.CD3.X14.Y4.tile.tissue.png	58	1	2000	58	db13f8913d304fdec4038beb53453071	0	0	0	0	0	0	0	0	0	0	0	0	0	/home/dhl_ec/bnelissen/Slides/CD3_manuscript/CD3_slides/AAA744.CD3/AAA744.CD3.run1	255	0.7	0.06	0.7	0.06	-9.74428480259	-12.1550297907	5.16638973448	0.66164796875
450.0	2187772.0	276.0	36697.0	2187772.0	4000000.0	7.0	17.0	2.08	2.09	1.16	0.05	7.06	0.4	0.76	0.14	8.42	0.3	2.32	1.51	1.05	AAA744.CD3.X14.Y5.tile.tissue.png	59	1	2000	59	951b2260de0fbe9f13760402f17bd6ad	0	0	0	0	0	0	0	0	0	0	0	0	0	/home/dhl_ec/bnelissen/Slides/CD3_manuscript/CD3_slides/AAA744.CD3/AAA744.CD3.run1	255	0.7	0.06	0.7	0.06	-9.4799396204	-11.8421753673	3.83407593466	0.506828289062
2918.0	1116846.0	1437.0	17394.0	1116846.0	4000000.0	29.0	1.0	1.98	1.23	1.13	0.0599999999999	7.11	0.37	0.72	0.17	7.35	0.25	2.17	1.49	0.79	AAA744.CD3.X14.Y6.tile.tissue.png	60	1	2000	60	6c20de3eb3e4204207071f9a103f28d1	0	0	0	0	0	0	0	0	0	0	0	0	0	/home/dhl_ec/bnelissen/Slides/CD3_manuscript/CD3_slides/AAA744.CD3/AAA744.CD3.run1	255	0.7	0.06	0.7	0.06	-9.52199195298	-11.8241825231	3.28816318978	0.71601315625
0.0	0.0	0.0	0.0	0.0	4000000.0	0.0	0.0	1.88	1.21	1.17	0.0500000000002	5.47	0.29	0.9	0.21	4.66	0.13	2.05	1.54	0.48	AAA744.CD3.X14.Y7.tile.tissue.png	61	1	2000	61	badcf308f3706852aaba7c3946be2399	0	0	0	0	0	0	0	0	0	0	0	0	0	/home/dhl_ec/bnelissen/Slides/CD3_manuscript/CD3_slides/AAA744.CD3/AAA744.CD3.run1	255	1.0	0.06	1.0	0.06	0.0	0.0	0.0	2.58409
1777.0	827844.0	733.0	14564.0	827844.0	4000000.0	15.0	8.0	1.75	1.44	1.16	0.0599999999999	6.98	0.38	0.77	0.18	7.22	0.24	2.16	1.48	0.98	AAA744.CD3.X15.Y4.tile.tissue.png	62	1	2000	62	8e6ce1aeb0554a34bccbfe27a84a35e3	0	0	0	0	0	0	0	0	0	0	0	0	0	/home/dhl_ec/bnelissen/Slides/CD3_manuscript/CD3_slides/AAA744.CD3/AAA744.CD3.run1	255	0.7	0.06	0.7	0.06	-9.82634769469	-11.9077210872	3.91066785265	1.27106455078
957.0	1000702.0	532.0	38590.0	1000702.0	4000000.0	12.0	14.0	1.59	1.25	1.12	0.05	6.96	0.39	0.74	0.18	7.5	0.25	2.25	1.48	0.98	AAA744.CD3.X15.Y5.tile.tissue.png	63	1	2000	63	c9a3a4e31288dc32834586a6f4f321e7	0	0	0	0	0	0	0	0	0	0	0	0	0	/home/dhl_ec/bnelissen/Slides/CD3_manuscript/CD3_slides/AAA744.CD3/AAA744.CD3.run1	255	0.7	0.06	0.7	0.06	-9.6150794975	-12.0409391981	4.2374459213	0.57591753125
659.0	349544.0	301.0	19059.0	349544.0	4000000.0	7.0	19.0	2.23	1.7	1.06	0.0599999999999	6.53	0.36	0.74	0.19	6.5	0.21	2.11	1.44	0.51	AAA744.CD3.X15.Y6.tile.tissue.png	64	1	2000	64	202c8f74e666c49a6042b290f6fce61c	0	0	0	0	0	0	0	0	0	0	0	0	0	/home/dhl_ec/bnelissen/Slides/CD3_manuscript/CD3_slides/AAA744.CD3/AAA744.CD3.run1	255	0.7	0.06	0.7	0.06	-9.84948686833	-12.2923328072	4.20748493446	2.34152241602
0.0	0.0	0.0	0.0	0.0	3436000.0	0.0	0.0	1.81	0.71	0.95	0.0500000000002	4.69	0.25	0.73	0.17	3.75	0.1	1.63	1.23	0.4	AAA744.CD3.X16.Y0.tile.tissue.png	65	1	1718	65	0730b41710f45f7c969fc999df88b853	0	0	0	0	0	0	0	0	0	0	0	0	0	/home/dhl_ec/bnelissen/Slides/CD3_manuscript/CD3_slides/AAA744.CD3/AAA744.CD3.run1	255	1.0	0.06	1.0	0.06	0.0	0.0	0.0	3.06396653085
0.0	0.0	0.0	0.0	0.0	3436000.0	0.0	0.0	0.62	0.7	0.95	0.0500000000002	4.46	0.24	0.72	0.17	3.72	0.1	1.63	1.25	0.74	AAA744.CD3.X16.Y1.tile.tissue.png	66	1	1718	66	a7abefba45b72dcad1e94022b0dc5317	0	0	0	0	0	0	0	0	0	0	0	0	0	/home/dhl_ec/bnelissen/Slides/CD3_manuscript/CD3_slides/AAA744.CD3/AAA744.CD3.run1	255	1.0	0.06	1.0	0.06	0.0	0.0	0.0	3.75607770664
0.0	0.0	0.0	0.0	0.0	3436000.0	0.0	0.0	1.2	0.78	0.95	0.05	4.54	0.24	0.7	0.18	3.8	0.0999999999999	1.64	1.26	0.42	AAA744.CD3.X16.Y10.tile.tissue.png	67	1	1718	67	657a279f839448122e44504bfe061caf	0	0	0	0	0	0	0	0	0	0	0	0	0	/home/dhl_ec/bnelissen/Slides/CD3_manuscript/CD3_slides/AAA744.CD3/AAA744.CD3.run1	255	1.0	0.06	1.0	0.06	0.0	0.0	0.0	2.45903084983
0.0	0.0	0.0	0.0	0.0	3436000.0	0.0	0.0	0.64	0.73	0.95	0.04	4.71	0.34	0.72	0.18	3.65	0.11	1.63	1.23	0.95	AAA744.CD3.X16.Y11.tile.tissue.png	68	1	1718	68	8f6d9063a5c6c68f1e927f44be878452	0	0	0	0	0	0	0	0	0	0	0	0	0	/home/dhl_ec/bnelissen/Slides/CD3_manuscript/CD3_slides/AAA744.CD3/AAA744.CD3.run1	255	1.0	0.06	1.0	0.06	0.0	0.0	0.0	2.3306871362
0.0	0.0	0.0	0.0	0.0	3436000.0	0.0	0.0	0.63	1.22	0.94	0.05	4.49	0.24	0.72	0.17	3.77	0.17	1.68	1.24	0.43	AAA744.CD3.X16.Y12.tile.tissue.png	69	1	1718	69	97c70a29408fbe6b67f39f31d7024bf1	0	0	0	0	0	0	0	0	0	0	0	0	0	/home/dhl_ec/bnelissen/Slides/CD3_manuscript/CD3_slides/AAA744.CD3/AAA744.CD3.run1	255	1.0	0.06	1.0	0.06	0.0	0.0	0.0	2.38593975553
0.0	0.0	0.0	0.0	0.0	3436000.0	0.0	0.0	1.63	0.68	0.94	0.05	4.61	0.25	0.72	0.18	3.78	0.0999999999999	1.63	1.23	0.4	AAA744.CD3.X16.Y2.tile.tissue.png	70	1	1718	70	6e325ca00f6feb460eb2042a46aa3f52	0	0	0	0	0	0	0	0	0	0	0	0	0	/home/dhl_ec/bnelissen/Slides/CD3_manuscript/CD3_slides/AAA744.CD3/AAA744.CD3.run1	255	1.0	0.06	1.0	0.06	0.0	0.0	0.0	3.78147002328
0.0	0.0	0.0	0.0	0.0	3436000.0	0.0	0.0	0.63	1.2	0.97	0.05	5.37	0.24	0.72	0.18	3.77	0.0999999999999	1.64	1.24	0.48	AAA744.CD3.X16.Y3.tile.tissue.png	71	1	1718	71	bb136ff7925ad5acad31a48b337ebf63	0	0	0	0	0	0	0	0	0	0	0	0	0	/home/dhl_ec/bnelissen/Slides/CD3_manuscript/CD3_slides/AAA744.CD3/AAA744.CD3.run1	255	1.0	0.06	1.0	0.06	0.0	-9.49029091174	0.0	2.40467593316
0.0	0.0	0.0	0.0	0.0	3436000.0	0.0	0.0	1.19	0.73	0.97	0.05	4.74	0.25	0.73	0.19	3.82	0.11	1.68	1.22	0.45	AAA744.CD3.X16.Y4.tile.tissue.png	72	1	1718	72	22ab13c50e61124740b3fe49eadbe5fe	0	0	0	0	0	0	0	0	0	0	0	0	0	/home/dhl_ec/bnelissen/Slides/CD3_manuscript/CD3_slides/AAA744.CD3/AAA744.CD3.run1	255	1.0	0.06	1.0	0.06	0.0	0.0	0.0	4.01798137369
0.0	0.0	0.0	0.0	0.0	3436000.0	0.0	0.0	0.79	1.34	0.98	0.0400000000002	5.0	0.24	0.72	0.17	3.72	0.11	1.64	1.25	0.51	AAA744.CD3.X16.Y5.tile.tissue.png	73	1	1718	73	96cc8e7398459b85bd7b2b02d1fd3178	0	0	0	0	0	0	0	0	0	0	0	0	0	/home/dhl_ec/bnelissen/Slides/CD3_manuscript/CD3_slides/AAA744.CD3/AAA744.CD3.run1	255	1.0	0.06	1.0	0.06	0.0	-11.8040741419	0.0	2.48112657058
0.0	0.0	0.0	0.0	0.0	3436000.0	0.0	0.0	1.78	0.8	0.98	0.05	4.54	0.24	0.71	0.17	3.74	0.0999999999999	1.64	1.4	0.49	AAA744.CD3.X16.Y6.tile.tissue.png	74	1	1718	74	f69a6f3ea8aba9da7e2b4a928fcbe6c5	0	0	0	0	0	0	0	0	0	0	0	0	0	/home/dhl_ec/bnelissen/Slides/CD3_manuscript/CD3_slides/AAA744.CD3/AAA744.CD3.run1	255	1.0	0.06	1.0	0.06	0.0	0.0	0.0	3.02797555297
0.0	0.0	0.0	0.0	0.0	3436000.0	0.0	0.0	1.38	1.19	0.97	0.05	4.53	0.24	0.74	0.17	3.71	0.0999999999999	1.67	1.23	0.92	AAA744.CD3.X16.Y7.tile.tissue.png	75	1	1718	75	af433b6e79807683795204868b776fc4	0	0	0	0	0	0	0	0	0	0	0	0	0	/home/dhl_ec/bnelissen/Slides/CD3_manuscript/CD3_slides/AAA744.CD3/AAA744.CD3.run1	255	1.0	0.06	1.0	0.06	0.0	0.0	0.0	3.93612165308
0.0	0.0	0.0	0.0	0.0	3436000.0	0.0	0.0	1.23	0.96	0.95	0.04	5.05	0.24	0.71	0.17	3.78	0.11	1.64	1.23	0.37	AAA744.CD3.X16.Y8.tile.tissue.png	76	1	1718	76	eff415771030d3a88d1b70409fb209d3	0	0	0	0	0	0	0	0	0	0	0	0	0	/home/dhl_ec/bnelissen/Slides/CD3_manuscript/CD3_slides/AAA744.CD3/AAA744.CD3.run1	255	1.0	0.06	1.0	0.06	0.0	-10.1749813955	0.0	1.98039951791
0.0	0.0	0.0	0.0	0.0	3436000.0	0.0	0.0	1.75	0.69	0.95	0.0500000000002	4.56	0.25	0.74	0.18	3.83	0.11	1.64	1.24	0.47	AAA744.CD3.X16.Y9.tile.tissue.png	77	1	1718	77	2af2d2c2d22fb752d39b42ce4fc3b1e4	0	0	0	0	0	0	0	0	0	0	0	0	0	/home/dhl_ec/bnelissen/Slides/CD3_manuscript/CD3_slides/AAA744.CD3/AAA744.CD3.run1	255	1.0	0.06	1.0	0.06	0.0	0.0	0.0	3.34282799767
1793.0	234677.0	886.0	11971.0	234677.0	4000000.0	19.0	7.0	0.91	1.7	1.13	0.0500000000002	6.57	0.36	0.77	0.2	6.61	0.21	2.03	1.43	0.74	AAA744.CD3.X2.Y4.tile.tissue.png	78	1	2000	78	be87650484b8898084f0d35eff772021	0	0	0	0	0	0	0	0	0	0	0	0	0	/home/dhl_ec/bnelissen/Slides/CD3_manuscript/CD3_slides/AAA744.CD3/AAA744.CD3.run1	255	0.7	0.06	0.7	0.06	-9.66449427163	-12.4561206613	5.38898207901	1.80719673633
3041.0	2739305.0	1561.0	44410.0	2739305.0	4000000.0	34.0	16.0	1.07	1.59	1.14	0.04	6.65	0.39	0.69	0.0999999999999	8.3	0.31	2.19	1.45	0.66	AAA744.CD3.X2.Y5.tile.tissue.png	79	1	2000	79	ab6b5d906bb7d8beb0b5f74b911c3688	0	0	0	0	0	0	0	0	0	0	0	0	0	/home/dhl_ec/bnelissen/Slides/CD3_manuscript/CD3_slides/AAA744.CD3/AAA744.CD3.run1	255	0.7	0.06	0.7	0.06	-9.5830222366	-12.2176485628	4.02770471274	0.561634703125
286.0	3665848.0	156.0	16807.0	3665848.0	4000000.0	4.0	5.0	1.99	1.24	1.12	0.0499999999997	6.1	0.35	0.68	0.0700000000002	8.83	0.35	2.15	1.47	0.57	AAA744.CD3.X2.Y6.tile.tissue.png	80	1	2000	80	ce3de4c7dfbf5be27d44bb4313ed47b5	0	0	0	0	0	0	0	0	0	0	0	0	0	/home/dhl_ec/bnelissen/Slides/CD3_manuscript/CD3_slides/AAA744.CD3/AAA744.CD3.run1	255	0.7	0.06	0.7	0.06	-9.22916074033	-11.8926473442	2.70125491121	0.27349196875
1185.0	2240674.0	571.0	16226.0	2240674.0	4000000.0	14.0	3.0	2.07	1.18	1.15	0.0500000000002	6.43	0.36	0.68	0.12	8.09	0.29	2.1	1.46	0.48	AAA744.CD3.X2.Y7.tile.tissue.png	81	1	2000	81	4dbeddfe1b2cb00252f08b6c9e048765	0	0	0	0	0	0	0	0	0	0	0	0	0	/home/dhl_ec/bnelissen/Slides/CD3_manuscript/CD3_slides/AAA744.CD3/AAA744.CD3.run1	255	0.7	0.06	0.7	0.06	-9.64960540118	-11.7393433269	2.94535705943	0.465302671875
0.0	0.0	0.0	0.0	0.0	4000000.0	0.0	0.0	1.91	1.15	1.09	0.0600000000004	5.87	0.28	0.81	0.2	4.43	0.13	1.93	1.45	0.5	AAA744.CD3.X2.Y8.tile.tissue.png	82	1	2000	82	1d5576dbdc00e9d575c8afa2d5f95eaf	0	0	0	0	0	0	0	0	0	0	0	0	0	/home/dhl_ec/bnelissen/Slides/CD3_manuscript/CD3_slides/AAA744.CD3/AAA744.CD3.run1	255	1.0	0.06	1.0	0.06	0.0	-11.5844402144	0.0	3.57288736157
0.0	0.0	0.0	0.0	0.0	4000000.0	0.0	0.0	2.14	0.85	1.07	0.0600000000004	5.2	0.32	0.84	0.2	4.36	0.12	1.92	1.48	0.42	AAA744.CD3.X2.Y9.tile.tissue.png	83	1	2000	83	b48d6d32a2a8d329ea11c14195d0e2a5	0	0	0	0	0	0	0	0	0	0	0	0	0	/home/dhl_ec/bnelissen/Slides/CD3_manuscript/CD3_slides/AAA744.CD3/AAA744.CD3.run1	255	1.0	0.06	1.0	0.06	0.0	0.0	0.0	3.206758
0.0	379089.0	0.0	4157.0	379089.0	4000000.0	0.0	2.0	1.5	2.24	1.05	0.0599999999999	6.27	0.35	0.76	0.19	6.1	0.13	2.05	1.43	1.03	AAA744.CD3.X3.Y10.tile.tissue.png	84	1	2000	84	a8e6d8b4a822600e867a2c6e49246f44	0	0	0	0	0	0	0	0	0	0	0	0	0	/home/dhl_ec/bnelissen/Slides/CD3_manuscript/CD3_slides/AAA744.CD3/AAA744.CD3.run1	255	0.7	0.06	0.7	0.06	-9.29164577857	-11.5758449963	1.62397041216	1.88117747754
0.0	2436.0	0.0	220.0	2436.0	4000000.0	0.0	1.0	1.32	1.64	1.16	0.0499999999997	6.57	0.35	0.81	0.2	5.41	0.13	1.97	1.45	1.08	AAA744.CD3.X3.Y4.tile.tissue.png	85	1	2000	85	92ffe5cc364d7edbbd55a95260cdbe3e	0	0	0	0	0	0	0	0	0	0	0	0	0	/home/dhl_ec/bnelissen/Slides/CD3_manuscript/CD3_slides/AAA744.CD3/AAA744.CD3.run1	255	0.7	0.06	0.7	0.06	0.0	-11.7425257167	0.780273186945	4.36065143757
301.0	2193545.0	146.0	39808.0	2193545.0	4000000.0	4.0	10.0	1.55	1.21	1.12	0.04	6.83	0.38	0.69	0.12	7.88	0.28	2.15	1.45	0.75	AAA744.CD3.X3.Y5.tile.tissue.png	86	1	2000	86	2f817089935b31a1047e5868ef63f144	0	0	0	0	0	0	0	0	0	0	0	0	0	/home/dhl_ec/bnelissen/Slides/CD3_manuscript/CD3_slides/AAA744.CD3/AAA744.CD3.run1	255	0.7	0.06	0.7	0.06	-9.66848250976	-12.2559018667	4.02544069667	0.903282570313
971.0	3001340.0	381.0	34118.0	3001340.0	4000000.0	8.0	13.0	1.74	1.81	1.1	0.0499999999997	16.41	0.37	0.71	0.0999999999999	8.6	0.32	2.18	1.43	0.97	AAA744.CD3.X3.Y6.tile.tissue.png	87	1	2000	87	89666346bdf7b433c1ecbfe43d5d7265	0	0	0	0	0	0	0	0	0	0	0	0	0	/home/dhl_ec/bnelissen/Slides/CD3_manuscript/CD3_slides/AAA744.CD3/AAA744.CD3.run1	255	0.7	0.06	0.7	0.06	-9.90507799001	-11.9273398612	3.66957616721	0.395792359375
1265.0	3695757.0	620.0	16891.0	3695757.0	4000000.0	15.0	2.0	1.99	1.33	1.11	0.0499999999997	6.23	0.36	0.69	0.0699999999997	8.78	0.34	2.12	1.43	0.690000000001	AAA744.CD3.X3.Y7.tile.tissue.png	88	1	2000	88	5d6eff561cdfc35e369fb4c6979347e0	0	0	0	0	0	0	0	0	0	0	0	0	0	/home/dhl_ec/bnelissen/Slides/CD3_manuscript/CD3_slides/AAA744.CD3/AAA744.CD3.run1	255	0.7	0.06	0.7	0.06	-9.51261344161	-11.7231592972	2.9001391078	0.29245059375
488.0	2502263.0	270.0	26787.0	2502263.0	4000000.0	7.0	7.0	2.15	1.2	1.07	0.0499999999997	6.49	0.37	0.68	0.11	8.0	0.3	2.2	1.47	0.54	AAA744.CD3.X3.Y8.tile.tissue.png	89	1	2000	89	ccfc36081545fbd78190224638fb651e	0	0	0	0	0	0	0	0	0	0	0	0	0	/home/dhl_ec/bnelissen/Slides/CD3_manuscript/CD3_slides/AAA744.CD3/AAA744.CD3.run1	255	0.7	0.06	0.7	0.06	-10.0518607203	-12.0885719694	3.1605683488	0.61364884375
1316.0	2140586.0	598.0	18863.0	2140586.0	4000000.0	13.0	6.0	2.1	1.17	1.1	0.0500000000002	6.39	0.37	0.73	0.13	8.0	0.28	2.18	1.47	0.56	AAA744.CD3.X3.Y9.tile.tissue.png	90	1	2000	90	ea77b7998fc45c69efdfcfc3c134eb7f	0	0	0	0	0	0	0	0	0	0	0	0	0	/home/dhl_ec/bnelissen/Slides/CD3_manuscript/CD3_slides/AAA744.CD3/AAA744.CD3.run1	255	0.7	0.06	0.7	0.06	-9.53469354516	-12.2493742244	2.86060219644	0.78162765625
1679.0	3458579.0	561.0	15138.0	3458579.0	4000000.0	13.0	5.0	1.37	1.74	1.17	0.0500000000002	6.55	0.4	0.71	0.0699999999997	9.0	0.35	2.13	1.44	0.59	AAA744.CD3.X4.Y10.tile.tissue.png	91	1	2000	91	487e907ae50f1d2d3a43bff6f239ec13	0	0	0	0	0	0	0	0	0	0	0	0	0	/home/dhl_ec/bnelissen/Slides/CD3_manuscript/CD3_slides/AAA744.CD3/AAA744.CD3.run1	255	0.7	0.06	0.7	0.06	-9.43321356135	-12.0253403759	1.7581527345	0.421663
1264.0	838548.0	338.0	7502.0	838548.0	4000000.0	4.0	3.0	1.14	1.76	1.09	0.0500000000002	6.52	0.35	0.74	0.17	7.06	0.22	2.07	1.45	0.52	AAA744.CD3.X4.Y11.tile.tissue.png	92	1	2000	92	cae07ff6a18af64171379e478af4621d	0	0	0	0	0	0	0	0	0	0	0	0	0	/home/dhl_ec/bnelissen/Slides/CD3_manuscript/CD3_slides/AAA744.CD3/AAA744.CD3.run1	255	0.7	0.06	0.7	0.06	-8.6345956391	-11.2857944264	1.19181073829	0.844709490234
131.0	218084.0	52.0	4059.0	218084.0	4000000.0	1.0	1.0	0.83	1.47	1.26	0.0500000000002	7.4	0.35	0.81	0.2	6.44	0.21	2.03	1.45	0.55	AAA744.CD3.X4.Y12.tile.tissue.png	93	1	2000	93	aa9d91c903e06d3d4460c30c51f69582	0	0	0	0	0	0	0	0	0	0	0	0	0	/home/dhl_ec/bnelissen/Slides/CD3_manuscript/CD3_slides/AAA744.CD3/AAA744.CD3.run1	255	0.7	0.06	0.7	0.06	-7.87072319721	-11.3874001278	1.71577537601	1.74401757275
0.0	0.0	0.0	0.0	0.0	4000000.0	0.0	0.0	1.34	0.96	1.13	0.0500000000002	5.56	0.29	0.82	0.21	4.47	0.12	1.95	1.44	0.47	AAA744.CD3.X4.Y4.tile.tissue.png	94	1	2000	94	1151d520a25ec977ae889a77cf160eef	0	0	0	0	0	0	0	0	0	0	0	0	0	/home/dhl_ec/bnelissen/Slides/CD3_manuscript/CD3_slides/AAA744.CD3/AAA744.CD3.run1	255	1.0	0.06	1.0	0.06	0.0	0.0	0.0	8.849515
767.0	2300439.0	380.0	41168.0	2300439.0	4000000.0	9.0	12.0	1.2	1.75	1.1	0.04	9.23	0.36	0.7	0.11	7.73	0.28	2.2	1.45	0.53	AAA744.CD3.X4.Y5.tile.tissue.png	95	1	2000	95	69ac3ae865223757258020655120db9f	0	0	0	0	0	0	0	0	0	0	0	0	0	/home/dhl_ec/bnelissen/Slides/CD3_manuscript/CD3_slides/AAA744.CD3/AAA744.CD3.run1	255	0.7	0.06	0.7	0.06	-9.48111953007	-12.0036021203	3.3532360084	0.7080715625
1211.0	3015096.0	580.0	31963.0	3015096.0	4000000.0	14.0	12.0	1.13	1.2	1.09	0.0500000000002	6.55	0.37	0.7	0.0899999999997	8.62	0.32	2.26	1.48	0.59	AAA744.CD3.X4.Y6.tile.tissue.png	96	1	2000	96	df4a7a872c05ce49952a41a41d8f3dd6	0	0	0	0	0	0	0	0	0	0	0	0	0	/home/dhl_ec/bnelissen/Slides/CD3_manuscript/CD3_slides/AAA744.CD3/AAA744.CD3.run1	255	0.7	0.06	0.7	0.06	-9.63992480204	-11.7950504916	3.4843717362	0.432493757812
1066.0	2847079.0	456.0	37599.0	2847079.0	4000000.0	11.0	14.0	1.1	1.7	1.13	0.0500000000002	6.81	0.38	0.71	0.0999999999999	8.26	0.3	2.22	1.43	0.69	AAA744.CD3.X4.Y7.tile.tissue.png	97	1	2000	97	b9846996698b864b7467ac33954fa3e7	0	0	0	0	0	0	0	0	0	0	0	0	0	/home/dhl_ec/bnelissen/Slides/CD3_manuscript/CD3_slides/AAA744.CD3/AAA744.CD3.run1	255	0.7	0.06	0.7	0.06	-9.84775970959	-11.7580937492	3.49149623578	0.460634539062
258.0	3691611.0	147.0	23827.0	3691611.0	4000000.0	4.0	7.0	1.11	1.25	1.12	0.04	6.24	0.37	0.7	0.0700000000002	9.01	0.349999999999	2.16	1.48	0.57	AAA744.CD3.X4.Y8.tile.tissue.png	98	1	2000	98	c109b68b9961f9c3791c628c766e6b8c	0	0	0	0	0	0	0	0	0	0	0	0	0	/home/dhl_ec/bnelissen/Slides/CD3_manuscript/CD3_slides/AAA744.CD3/AAA744.CD3.run1	255	0.7	0.06	0.7	0.06	-9.82691345221	-11.787514422	3.33989022271	0.36789209375
635.0	3738602.0	337.0	20326.0	3738602.0	4000000.0	8.0	6.0	1.41	1.28	1.14	0.0499999999997	6.27	0.35	0.71	0.0699999999997	8.97	0.34	2.14	1.45	0.61	AAA744.CD3.X4.Y9.tile.tissue.png	99	1	2000	99	35a5e922714eb7ee98d62e84f495336b	0	0	0	0	0	0	0	0	0	0	0	0	0	/home/dhl_ec/bnelissen/Slides/CD3_manuscript/CD3_slides/AAA744.CD3/AAA744.CD3.run1	255	0.7	0.06	0.7	0.06	-9.46925153342	-12.2450534892	2.76727764651	0.306152625
1785.0	3829674.0	746.0	11982.0	3829674.0	4000000.0	15.0	4.0	1.66	1.46	1.13	0.04	6.23	0.35	0.69	0.0599999999999	9.02	0.340000000001	2.1	1.43	0.679999999999	AAA744.CD3.X5.Y10.tile.tissue.png	100	1	2000	100	73c31e7ebc98b9d2e16519cf4b09812a	0	0	0	0	0	0	0	0	0	0	0	0	0	/home/dhl_ec/bnelissen/Slides/CD3_manuscript/CD3_slides/AAA744.CD3/AAA744.CD3.run1	255	0.7	0.06	0.7	0.06	-9.41347542592	-12.4668302706	2.36159953284	0.237793578125
2211.0	3840105.0	865.0	11134.0	3840105.0	4000000.0	16.0	1.0	1.71	1.2	1.1	0.04	6.05	0.35	0.69	0.0599999999999	8.91	0.36	2.11	1.44	0.57	AAA744.CD3.X5.Y11.tile.tissue.png	101	1	2000	101	a8e63fee523def7dcf37670d9644a15b	0	0	0	0	0	0	0	0	0	0	0	0	0	/home/dhl_ec/bnelissen/Slides/CD3_manuscript/CD3_slides/AAA744.CD3/AAA744.CD3.run1	255	0.7	0.06	0.7	0.06	-9.33291143875	-12.1347701736	1.27095534276	0.173775355469
63.0	2295095.0	33.0	9630.0	2295095.0	4000000.0	1.0	2.0	1.24	1.51	1.11	0.0500000000002	6.06	0.36	0.7	0.12	7.94	0.29	2.12	1.48	0.53	AAA744.CD3.X5.Y12.tile.tissue.png	102	1	2000	102	1dd4e36f1ac08d79e95199049053f4fd	0	0	0	0	0	0	0	0	0	0	0	0	0	/home/dhl_ec/bnelissen/Slides/CD3_manuscript/CD3_slides/AAA744.CD3/AAA744.CD3.run1	255	0.7	0.06	0.7	0.06	-8.01767030617	-10.8106420651	0.521385480613	0.543813113281
0.0	0.0	0.0	0.0	0.0	2488000.0	0.0	0.0	1.77	0.63	0.69	0.0299999999997	3.34	0.17	0.52	0.12	2.67	0.0700000000002	1.19	0.9	0.32	AAA744.CD3.X5.Y13.tile.tissue.png	103	1	2000	103	5fce23ab120961843707d6338b465811	0	0	0	0	0	0	0	0	0	0	0	0	0	/home/dhl_ec/bnelissen/Slides/CD3_manuscript/CD3_slides/AAA744.CD3/AAA744.CD3.run1	255	1.0	0.06	1.0	0.06	0.0	0.0	0.0	6.38634967846
0.0	0.0	0.0	0.0	0.0	4000000.0	0.0	0.0	1.46	1.38	1.09	0.0600000000004	6.13	0.29	0.81	0.21	4.6	0.12	1.96	1.61	0.51	AAA744.CD3.X5.Y4.tile.tissue.png	104	1	2000	104	f4fffea972860521e333fef45f45130f	0	0	0	0	0	0	0	0	0	0	0	0	0	/home/dhl_ec/bnelissen/Slides/CD3_manuscript/CD3_slides/AAA744.CD3/AAA744.CD3.run1	255	1.0	0.06	1.0	0.06	0.0	-11.9067412412	0.0	4.61874927829
1240.0	2914322.0	688.0	20246.0	2914322.0	4000000.0	15.0	8.0	1.46	2.08	1.11	0.0500000000002	6.31	0.35	0.69	0.0899999999997	8.26	0.3	2.12	1.43	0.58	AAA744.CD3.X5.Y5.tile.tissue.png	105	1	2000	105	d83ea1ffb1199d81a8b30eeb1141d511	0	0	0	0	0	0	0	0	0	0	0	0	0	/home/dhl_ec/bnelissen/Slides/CD3_manuscript/CD3_slides/AAA744.CD3/AAA744.CD3.run1	255	0.7	0.06	0.7	0.06	-9.60475520995	-11.9995761874	3.61571353082	0.577912015625
808.0	3692489.0	377.0	18394.0	3692489.0	4000000.0	9.0	3.0	2.71	1.4	1.11	0.0499999999997	6.25	0.36	0.69	0.0599999999999	8.86	0.35	2.19	1.48	1.04	AAA744.CD3.X5.Y6.tile.tissue.png	106	1	2000	106	e89e68a48f6fabf377a8c8d99039d3a2	0	0	0	0	0	0	0	0	0	0	0	0	0	/home/dhl_ec/bnelissen/Slides/CD3_manuscript/CD3_slides/AAA744.CD3/AAA744.CD3.run1	255	0.7	0.06	0.7	0.06	-9.40704375425	-11.5865411932	2.87211259605	0.307914890625
932.0	3317466.0	362.0	33902.0	3317466.0	4000000.0	8.0	11.0	1.63	1.24	1.14	0.0500000000002	6.28	0.36	0.7	0.0799999999999	8.49	0.33	2.18	1.45	0.59	AAA744.CD3.X5.Y7.tile.tissue.png	107	1	2000	107	d9443b8145249a67140ec95b03952c50	0	0	0	0	0	0	0	0	0	0	0	0	0	/home/dhl_ec/bnelissen/Slides/CD3_manuscript/CD3_slides/AAA744.CD3/AAA744.CD3.run1	255	0.7	0.06	0.7	0.06	-9.91181219036	-11.6602619301	3.19123702367	0.39775575
348.0	3449096.0	184.0	22292.0	3449096.0	4000000.0	5.0	7.0	1.13	1.18	1.13	0.0500000000002	7.13	0.37	0.72	0.0799999999999	8.81	0.33	2.14	1.43	0.59	AAA744.CD3.X5.Y8.tile.tissue.png	108	1	2000	108	de05559374478fea3b8b9c4fc258accf	0	0	0	0	0	0	0	0	0	0	0	0	0	/home/dhl_ec/bnelissen/Slides/CD3_manuscript/CD3_slides/AAA744.CD3/AAA744.CD3.run1	255	0.7	0.06	0.7	0.06	-9.55430628156	-12.3340264753	3.45216585486	0.4508169375
410.0	3107771.0	225.0	33250.0	3107771.0	4000000.0	6.0	8.0	1.64	1.28	1.13	0.0500000000002	10.25	0.37	0.71	0.0899999999997	8.64	0.32	2.17	1.44	0.61	AAA744.CD3.X5.Y9.tile.tissue.png	109	1	2000	109	e00c6dbe698da96cb5f33a1d947e20cd	0	0	0	0	0	0	0	0	0	0	0	0	0	/home/dhl_ec/bnelissen/Slides/CD3_manuscript/CD3_slides/AAA744.CD3/AAA744.CD3.run1	255	0.7	0.06	0.7	0.06	-9.83668181053	-12.0186020346	3.09295622178	0.397873640625
687.0	3148802.0	367.0	28704.0	3148802.0	4000000.0	8.0	19.0	1.08	1.25	1.14	0.04	6.68	0.48	0.71	0.0999999999999	8.61	0.32	2.17	1.47	0.639999999999	AAA744.CD3.X6.Y10.tile.tissue.png	110	1	2000	110	20d8f4c802a6f594855c6d588dc2b5c3	0	0	0	0	0	0	0	0	0	0	0	0	0	/home/dhl_ec/bnelissen/Slides/CD3_manuscript/CD3_slides/AAA744.CD3/AAA744.CD3.run1	255	0.7	0.06	0.7	0.06	-9.22778554383	-11.5936921594	2.12345323464	0.2932709375
589.0	3973326.0	313.0	8992.0	3973326.0	4000000.0	7.0	1.0	1.41	1.71	1.12	0.0500000000002	6.43	0.36	0.71	0.0599999999999	9.08	0.35	2.07	1.44	1.11	AAA744.CD3.X6.Y11.tile.tissue.png	111	1	2000	111	f940aafd970bff9701547b2dc2fa96f6	0	0	0	0	0	0	0	0	0	0	0	0	0	/home/dhl_ec/bnelissen/Slides/CD3_manuscript/CD3_slides/AAA744.CD3/AAA744.CD3.run1	255	0.7	0.06	0.7	0.06	-9.30941081593	-12.4124539557	1.62890301163	0.156155443359
2403.0	2662592.0	898.0	12605.0	2662592.0	4000000.0	15.0	3.0	1.13	1.09	1.12	0.04	6.34	0.35	0.700000000001	0.11	8.2	0.3	2.18	1.49	0.58	AAA744.CD3.X6.Y12.tile.tissue.png	112	1	2000	112	8abe5296d94975c6671f99118e04451d	0	0	0	0	0	0	0	0	0	0	0	0	0	/home/dhl_ec/bnelissen/Slides/CD3_manuscript/CD3_slides/AAA744.CD3/AAA744.CD3.run1	255	0.7	0.06	0.7	0.06	-8.70621004726	-11.3983391096	1.10314962116	0.188418328125
0.0	9087.0	0.0	659.0	9087.0	2488000.0	0.0	1.0	0.71	0.59	0.66	0.0300000000002	3.78	0.309999999999	0.59	0.12	3.25	0.0900000000001	1.22	0.89	1.5	AAA744.CD3.X6.Y13.tile.tissue.png	113	1	2000	113	e089f0ff004ae7ce99b1785a9ec5b25d	0	0	0	0	0	0	0	0	0	0	0	0	0	/home/dhl_ec/bnelissen/Slides/CD3_manuscript/CD3_slides/AAA744.CD3/AAA744.CD3.run1	255	0.7	0.06	0.7	0.06	0.0	-11.7332771117	1.183790739	4.49296153539
0.0	0.0	0.0	0.0	0.0	4000000.0	0.0	0.0	0.83	0.9	1.09	0.0500000000002	5.22	0.43	0.84	0.19	4.4	0.12	1.93	1.49	0.46	AAA744.CD3.X6.Y4.tile.tissue.png	114	1	2000	114	58afe6dd478e308737d83b31d1c4d269	0	0	0	0	0	0	0	0	0	0	0	0	0	/home/dhl_ec/bnelissen/Slides/CD3_manuscript/CD3_slides/AAA744.CD3/AAA744.CD3.run1	255	1.0	0.06	1.0	0.06	0.0	0.0	0.0	5.6158785
217.0	2004447.0	117.0	8940.0	2004447.0	4000000.0	3.0	2.0	1.02	1.21	1.25	0.0700000000002	6.82	0.35	0.71	0.14	7.65	0.27	2.06	1.44	0.55	AAA744.CD3.X6.Y5.tile.tissue.png	115	1	2000	115	3cd196c218c6b720b07b006bed43764b	0	0	0	0	0	0	0	0	0	0	0	0	0	/home/dhl_ec/bnelissen/Slides/CD3_manuscript/CD3_slides/AAA744.CD3/AAA744.CD3.run1	255	0.7	0.06	0.7	0.06	-9.23731365742	-11.3326898277	2.73017031204	0.328995035156
792.0	3944526.0	389.0	12193.0	3944526.0	4000000.0	8.0	2.0	1.18	1.27	1.31	0.04	6.19	0.35	0.69	0.0599999999999	9.11	0.34	2.15	1.45	0.78	AAA744.CD3.X6.Y6.tile.tissue.png	116	1	2000	116	9bcb59f37046198e76a9a2e604441adf	0	0	0	0	0	0	0	0	0	0	0	0	0	/home/dhl_ec/bnelissen/Slides/CD3_manuscript/CD3_slides/AAA744.CD3/AAA744.CD3.run1	255	0.7	0.06	0.7	0.06	-8.78728507701	-11.783645187	1.29709560081	0.0892452568359
2048.0	1987015.0	994.0	33954.0	1987015.0	4000000.0	21.0	16.0	1.4	1.17	1.07	0.0500000000002	6.4	0.36	0.7	0.12	7.65	0.28	2.19	1.42	0.75	AAA744.CD3.X6.Y7.tile.tissue.png	117	1	2000	117	ba8471aff66f62e651e76e85956fd35b	0	0	0	0	0	0	0	0	0	0	0	0	0	/home/dhl_ec/bnelissen/Slides/CD3_manuscript/CD3_slides/AAA744.CD3/AAA744.CD3.run1	255	0.7	0.06	0.7	0.06	-9.53910273088	-11.8347291186	3.00749850234	0.395131375
730.0	3152052.0	412.0	28893.0	3152052.0	4000000.0	11.0	12.0	1.2	1.24	1.13	0.04	9.11	0.37	0.7	0.0900000000001	8.62	0.31	2.13	1.42	0.57	AAA744.CD3.X6.Y8.tile.tissue.png	118	1	2000	118	d90b45d1bf2a28da1aa964a525f3d2cc	0	0	0	0	0	0	0	0	0	0	0	0	0	/home/dhl_ec/bnelissen/Slides/CD3_manuscript/CD3_slides/AAA744.CD3/AAA744.CD3.run1	255	0.7	0.06	0.7	0.06	-9.60446228507	-11.8596598201	3.30166827461	0.421586
1079.0	2270207.0	562.0	46307.0	2270207.0	4000000.0	15.0	22.0	0.98	1.19	1.08	0.0400000000004	6.9	0.36	0.69	0.12	7.63	0.29	2.16	1.72	0.77	AAA744.CD3.X6.Y9.tile.tissue.png	119	1	2000	119	b52b5dca9e16abbf8880e5bd810c3d48	0	0	0	0	0	0	0	0	0	0	0	0	0	/home/dhl_ec/bnelissen/Slides/CD3_manuscript/CD3_slides/AAA744.CD3/AAA744.CD3.run1	255	0.7	0.06	0.7	0.06	-9.50977102094	-12.0769277604	3.49937037738	0.485903976563
721.0	2358622.0	388.0	53391.0	2358622.0	4000000.0	8.0	19.0	1.53	1.82	1.05	0.04	6.65	0.37	0.69	0.11	7.75	0.28	2.18	1.43	0.61	AAA744.CD3.X7.Y10.tile.tissue.png	120	1	2000	120	300b19ce7330d3f2003f0a59bf27efe0	0	0	0	0	0	0	0	0	0	0	0	0	0	/home/dhl_ec/bnelissen/Slides/CD3_manuscript/CD3_slides/AAA744.CD3/AAA744.CD3.run1	255	0.7	0.06	0.7	0.06	-9.48136713655	-12.0115839825	3.88598929807	0.469077601563
319.0	328781.0	184.0	7677.0	328781.0	4000000.0	4.0	7.0	1.42	1.09	1.07	0.0500000000002	6.38	0.34	0.71	0.18	6.57	0.22	2.09	1.46	0.51	AAA744.CD3.X7.Y11.tile.tissue.png	121	1	2000	121	fcc777de6f2a539a315e3ee473575b4a	0	0	0	0	0	0	0	0	0	0	0	0	0	/home/dhl_ec/bnelissen/Slides/CD3_manuscript/CD3_slides/AAA744.CD3/AAA744.CD3.run1	255	0.7	0.06	0.7	0.06	-8.89389478329	-11.8304354867	2.35695039637	1.54039665625
0.0	1419.0	0.0	168.0	1419.0	4000000.0	0.0	1.0	0.83	0.89	1.09	0.0599999999999	6.19	0.43	0.78	0.2	5.38	0.12	1.97	1.45	0.47	AAA744.CD3.X7.Y12.tile.tissue.png	122	1	2000	122	cd3e67e03e23bebda5ca5b0a27889549	0	0	0	0	0	0	0	0	0	0	0	0	0	/home/dhl_ec/bnelissen/Slides/CD3_manuscript/CD3_slides/AAA744.CD3/AAA744.CD3.run1	255	0.7	0.06	0.7	0.06	0.0	-12.4558293907	5.29250386771	4.03621090598
1415.0	342277.0	689.0	7188.0	342277.0	4000000.0	15.0	5.0	1.15	1.84	1.1	0.0499999999997	6.38	0.53	0.77	0.2	6.72	0.21	2.02	1.46	0.55	AAA744.CD3.X7.Y5.tile.tissue.png	123	1	2000	123	4ab685af33809df994ea3cc349ead53d	0	0	0	0	0	0	0	0	0	0	0	0	0	/home/dhl_ec/bnelissen/Slides/CD3_manuscript/CD3_slides/AAA744.CD3/AAA744.CD3.run1	255	0.7	0.06	0.7	0.06	-9.62124840534	-11.8084735694	2.94403095139	1.66426632617
655.0	1780055.0	273.0	15872.0	1780055.0	4000000.0	5.0	13.0	0.96	1.22	1.1	0.0600000000004	7.1	0.36	0.7	0.15	7.59	0.28	2.13	1.45	0.54	AAA744.CD3.X7.Y6.tile.tissue.png	124	1	2000	124	ff5cbea2f0d9f20f2d00e4c2bf72058c	0	0	0	0	0	0	0	0	0	0	0	0	0	/home/dhl_ec/bnelissen/Slides/CD3_manuscript/CD3_slides/AAA744.CD3/AAA744.CD3.run1	255	0.7	0.06	0.7	0.06	-9.2713445712	-11.2520945511	1.48324090698	0.410727125
1042.0	1192978.0	538.0	53669.0	1192978.0	4000000.0	14.0	35.0	1.01	2.15	1.08	0.04	6.51	0.37	0.69	0.15	7.12	0.25	2.21	1.45	1.12	AAA744.CD3.X7.Y7.tile.tissue.png	125	1	2000	125	ba4e4096bca66748aaaa126a976ab49d	0	0	0	0	0	0	0	0	0	0	0	0	0	/home/dhl_ec/bnelissen/Slides/CD3_manuscript/CD3_slides/AAA744.CD3/AAA744.CD3.run1	255	0.7	0.06	0.7	0.06	-9.54409601759	-12.3897442185	3.54091793908	0.4371725
305.0	1236512.0	151.0	56494.0	1236512.0	4000000.0	4.0	31.0	0.97	1.19	1.1	0.0500000000002	6.71	0.38	0.71	0.16	7.26	0.26	2.28	1.48	0.57	AAA744.CD3.X7.Y8.tile.tissue.png	126	1	2000	126	5ea501136002afce35847da61162188b	0	0	0	0	0	0	0	0	0	0	0	0	0	/home/dhl_ec/bnelissen/Slides/CD3_manuscript/CD3_slides/AAA744.CD3/AAA744.CD3.run1	255	0.7	0.06	0.7	0.06	-9.72330162841	-12.024741628	3.50140684045	0.577139542969
726.0	2541255.0	394.0	46149.0	2541255.0	4000000.0	10.0	19.0	1.0	1.22	1.12	0.04	9.31	0.36	0.7	0.11	8.01	0.28	2.17	1.46	0.59	AAA744.CD3.X7.Y9.tile.tissue.png	127	1	2000	127	63f1f87fa05dbc34b654973a5fa8106f	0	0	0	0	0	0	0	0	0	0	0	0	0	/home/dhl_ec/bnelissen/Slides/CD3_manuscript/CD3_slides/AAA744.CD3/AAA744.CD3.run1	255	0.7	0.06	0.7	0.06	-9.49750752234	-11.9756578577	3.23393348475	0.47908746875
332.0	3113601.0	179.0	33422.0	3113601.0	4000000.0	4.0	7.0	1.95	1.2	1.09	0.0500000000002	6.35	0.37	0.72	0.0900000000001	8.59	0.32	2.2	1.45	1.09	AAA744.CD3.X8.Y10.tile.tissue.png	128	1	2000	128	0314f30b2f43aaf4e0091e1e37ec94d6	0	0	0	0	0	0	0	0	0	0	0	0	0	/home/dhl_ec/bnelissen/Slides/CD3_manuscript/CD3_slides/AAA744.CD3/AAA744.CD3.run1	255	0.7	0.06	0.7	0.06	-9.53499706914	-12.0277572057	3.32462092993	0.401941273438
1812.0	417936.0	830.0	16541.0	417936.0	4000000.0	19.0	10.0	1.46	1.33	1.13	0.0500000000002	6.4	0.37	0.76	0.19	6.78	0.22	2.06	1.45	0.69	AAA744.CD3.X8.Y11.tile.tissue.png	129	1	2000	129	9c29cf85ceeb4c9dbcec5de626aea765	0	0	0	0	0	0	0	0	0	0	0	0	0	/home/dhl_ec/bnelissen/Slides/CD3_manuscript/CD3_slides/AAA744.CD3/AAA744.CD3.run1	255	0.7	0.06	0.7	0.06	-9.57061396123	-12.1763046932	4.53402664572	1.90537299219
0.0	5788.0	0.0	354.0	5788.0	4000000.0	0.0	1.0	0.76	0.85	1.11	0.0499999999997	6.21	0.35	0.84	0.21	5.42	0.13	1.95	1.45	0.55	AAA744.CD3.X8.Y4.tile.tissue.png	130	1	2000	130	7f17af2d5a7753b57a1cfc6a52f468fd	0	0	0	0	0	0	0	0	0	0	0	0	0	/home/dhl_ec/bnelissen/Slides/CD3_manuscript/CD3_slides/AAA744.CD3/AAA744.CD3.run1	255	0.7	0.06	0.7	0.06	0.0	-12.3135955475	3.94613316344	0.839734180542
233.0	213483.0	112.0	19443.0	213483.0	4000000.0	3.0	33.0	1.61	1.0	1.07	0.0599999999999	6.47	0.36	0.75	0.21	6.38	0.2	2.1	1.44	0.670000000001	AAA744.CD3.X8.Y5.tile.tissue.png	131	1	2000	131	b1b29756b2bd8b625ae552c5357b4cae	0	0	0	0	0	0	0	0	0	0	0	0	0	/home/dhl_ec/bnelissen/Slides/CD3_manuscript/CD3_slides/AAA744.CD3/AAA744.CD3.run1	255	0.7	0.06	0.7	0.06	-9.60804278222	-12.2483939683	4.11521278872	3.03703720215
237.0	404364.0	144.0	27383.0	404364.0	4000000.0	4.0	39.0	2.2	1.19	1.1	0.0600000000004	7.01	0.37	0.7	0.19	6.56	0.22	2.11	1.45	0.5	AAA744.CD3.X8.Y6.tile.tissue.png	132	1	2000	132	e4957cbbb511a28e76b613bf7cb5f502	0	0	0	0	0	0	0	0	0	0	0	0	0	/home/dhl_ec/bnelissen/Slides/CD3_manuscript/CD3_slides/AAA744.CD3/AAA744.CD3.run1	255	0.7	0.06	0.7	0.06	-9.79003846364	-12.0881819667	3.9203698931	1.24394911133
957.0	1276216.0	463.0	51377.0	1276216.0	4000000.0	11.0	39.0	0.93	1.25	1.11	0.04	6.63	0.37	0.71	0.16	7.07	0.24	2.19	1.44	0.57	AAA744.CD3.X8.Y7.tile.tissue.png	133	1	2000	133	13a921e41c1f7c67d52eb1fc8e487ae7	0	0	0	0	0	0	0	0	0	0	0	0	0	/home/dhl_ec/bnelissen/Slides/CD3_manuscript/CD3_slides/AAA744.CD3/AAA744.CD3.run1	255	0.7	0.06	0.7	0.06	-9.75688333503	-11.8448014043	3.93068567601	0.654112613281
343.0	2567264.0	194.0	29354.0	2567264.0	4000000.0	5.0	17.0	0.98	1.2	1.11	0.0500000000002	6.24	0.38	0.72	0.11	8.08	0.3	2.13	1.43	0.52	AAA744.CD3.X8.Y8.tile.tissue.png	134	1	2000	134	26ce5b4a4b0649ad4d7bcf1db14d9ad9	0	0	0	0	0	0	0	0	0	0	0	0	0	/home/dhl_ec/bnelissen/Slides/CD3_manuscript/CD3_slides/AAA744.CD3/AAA744.CD3.run1	255	0.7	0.06	0.7	0.06	-9.47192714393	-11.7286260035	3.15027355963	0.490523273438
264.0	3174709.0	135.0	26390.0	3174709.0	4000000.0	4.0	4.0	1.33	1.21	1.1	0.0500000000002	6.66	0.65	0.68	0.0899999999997	8.46	0.32	2.12	1.44	0.58	AAA744.CD3.X8.Y9.tile.tissue.png	135	1	2000	135	e4c4ab27d916dd876cf052d25dddd260	0	0	0	0	0	0	0	0	0	0	0	0	0	/home/dhl_ec/bnelissen/Slides/CD3_manuscript/CD3_slides/AAA744.CD3/AAA744.CD3.run1	255	0.7	0.06	0.7	0.06	-9.75655102347	-11.7675509888	3.41092920172	0.4697593125
157.0	2028406.0	82.0	43189.0	2028406.0	4000000.0	2.0	29.0	0.97	1.7	1.13	0.04	7.54	0.4	0.71	0.14	7.91	0.28	2.24	1.48	0.530000000001	AAA744.CD3.X9.Y10.tile.tissue.png	136	1	2000	136	2d1dde47986f464efd1f49f0c1384ea8	0	0	0	0	0	0	0	0	0	0	0	0	0	/home/dhl_ec/bnelissen/Slides/CD3_manuscript/CD3_slides/AAA744.CD3/AAA744.CD3.run1	255	0.7	0.06	0.7	0.06	-9.63896935294	-11.7074209748	3.14733424033	0.455780601562
661.0	1887312.0	330.0	19717.0	1887312.0	4000000.0	7.0	2.0	1.01	1.24	1.1	0.0600000000004	6.95	0.37	0.71	0.14	7.62	0.28	2.11	1.45	0.59	AAA744.CD3.X9.Y11.tile.tissue.png	137	1	2000	137	2cc904bcf25afa855a7dbaf7df169d2a	0	0	0	0	0	0	0	0	0	0	0	0	0	/home/dhl_ec/bnelissen/Slides/CD3_manuscript/CD3_slides/AAA744.CD3/AAA744.CD3.run1	255	0.7	0.06	0.7	0.06	-9.43785784138	-11.9214882934	3.65684925931	0.532681367188
0.0	1309.0	0.0	166.0	1309.0	4000000.0	0.0	1.0	0.86	0.93	1.13	0.0599999999999	6.58	0.36	0.81	0.2	6.05	0.12	1.96	1.45	0.5	AAA744.CD3.X9.Y12.tile.tissue.png	138	1	2000	138	a65055bf87335c3817ccb00bc1e871eb	0	0	0	0	0	0	0	0	0	0	0	0	0	/home/dhl_ec/bnelissen/Slides/CD3_manuscript/CD3_slides/AAA744.CD3/AAA744.CD3.run1	255	0.7	0.06	0.7	0.06	-9.38599992856	-12.3303711012	4.16639256441	2.56082075827
226.0	208729.0	121.0	16829.0	208729.0	4000000.0	3.0	28.0	1.52	1.65	1.08	0.0500000000002	6.61	0.37	0.75	0.19	6.44	0.21	2.07	1.45	0.54	AAA744.CD3.X9.Y4.tile.tissue.png	139	1	2000	139	adb4aff71597f2d9ff0c8e54b51cb73e	0	0	0	0	0	0	0	0	0	0	0	0	0	/home/dhl_ec/bnelissen/Slides/CD3_manuscript/CD3_slides/AAA744.CD3/AAA744.CD3.run1	255	0.7	0.06	0.7	0.06	-9.58787228069	-12.280590888	3.79143564251	3.05286838867
771.0	455875.0	350.0	36082.0	455875.0	4000000.0	9.0	59.0	1.45	1.25	1.1	0.04	6.46	0.37	0.73	0.18	6.6	0.22	2.15	1.44	0.98	AAA744.CD3.X9.Y5.tile.tissue.png	140	1	2000	140	d05c67678c6416f40ece4326eba34f38	0	0	0	0	0	0	0	0	0	0	0	0	0	/home/dhl_ec/bnelissen/Slides/CD3_manuscript/CD3_slides/AAA744.CD3/AAA744.CD3.run1	255	0.7	0.06	0.7	0.06	-9.80438491042	-12.0372939519	4.42235868989	0.769235285156
220.0	1024566.0	108.0	44308.0	1024566.0	4000000.0	3.0	44.0	1.1	1.24	1.08	0.04	6.55	0.37	0.73	0.17	7.07	0.24	2.18	1.46	1.11	AAA744.CD3.X9.Y6.tile.tissue.png	141	1	2000	141	1b1d9a0a1abc46e6c8d7cd9b6b206463	0	0	0	0	0	0	0	0	0	0	0	0	0	/home/dhl_ec/bnelissen/Slides/CD3_manuscript/CD3_slides/AAA744.CD3/AAA744.CD3.run1	255	0.7	0.06	0.7	0.06	-9.60729152344	-11.9109868464	3.86189735573	0.661825835937
3556.0	1862427.0	1444.0	34471.0	1862427.0	4000000.0	27.0	28.0	1.54	1.18	1.11	0.0500000000002	6.41	0.36	0.7	0.13	7.62	0.27	2.11	1.43	0.56	AAA744.CD3.X9.Y7.tile.tissue.png	142	1	2000	142	289ad296a6120a5950fa813d75ed9848	0	0	0	0	0	0	0	0	0	0	0	0	0	/home/dhl_ec/bnelissen/Slides/CD3_manuscript/CD3_slides/AAA744.CD3/AAA744.CD3.run1	255	0.7	0.06	0.7	0.06	-9.61772918005	-11.7903112997	3.40003439839	0.506710460938
515.0	1506222.0	249.0	45850.0	1506222.0	4000000.0	5.0	27.0	2.54	1.3	1.08	0.0499999999997	6.5	0.36	0.719999999999	0.15	7.39	0.26	2.21	1.47	0.77	AAA744.CD3.X9.Y8.tile.tissue.png	143	1	2000	143	6ac25536812b5ae7709847dd2fc90b84	0	0	0	0	0	0	0	0	0	0	0	0	0	/home/dhl_ec/bnelissen/Slides/CD3_manuscript/CD3_slides/AAA744.CD3/AAA744.CD3.run1	255	0.7	0.06	0.7	0.06	-9.71872633152	-11.9480505441	4.18011779944	0.667764726562
405.0	1250572.0	239.0	53462.0	1250572.0	4000000.0	5.0	27.0	2.58	1.63	1.07	0.0500000000002	6.66	0.37	0.72	0.15	7.08	0.25	2.19	1.46	0.94	AAA744.CD3.X9.Y9.tile.tissue.png	144	1	2000	144	66e351fca95995801da01da8e9970f14	0	0	0	0	0	0	0	0	0	0	0	0	0	/home/dhl_ec/bnelissen/Slides/CD3_manuscript/CD3_slides/AAA744.CD3/AAA744.CD3.run1	255	0.7	0.06	0.7	0.06	-9.40134715142	-11.7868694059	3.56584249238	0.566256875
[truncated: 2 more columns]
