# Supplementary material for: SlideToolkit: An Assistive Toolset for the Histological Quantification of Whole Slide Images
Source: PLoS One. 2014 Nov 5;9(11):e110289. doi: 10.1371/journal.pone.0110289 (PMC4220929; doi:10.1371/journal.pone.0110289)
Supplement: RawData S1 — ICC and BlandAltman plot - measurements and r-script.zip. Measurements of Run1 and Run2, including the code for the calculation of the intraclass correlation coefficient (ICC) and the code for the Bland and Altman plot. (ZIP) [file pone.0110289.s003.zip › cellprofiler.measurements/run1.2697ace9856f10588943a869c0bc3aa3.DefaultOUT_Image.csv]

AreaOccupied_AreaOccupied_DAB_Nuclei	AreaOccupied_AreaOccupied_Tissue	AreaOccupied_Perimeter_DAB_Nuclei	AreaOccupied_Perimeter_Tissue	AreaOccupied_TotalArea_DAB_Nuclei	AreaOccupied_TotalArea_Tissue	Count_DAB_Nuclei	Count_Tissue	ExecutionTime_01LoadImages	ExecutionTime_02ColorToGray	ExecutionTime_03Smooth	ExecutionTime_04ImageMath	ExecutionTime_05IdentifyPrimaryObjects	ExecutionTime_06MeasureImageAreaOccupied	ExecutionTime_07UnmixColors	ExecutionTime_08MaskImage	ExecutionTime_09IdentifyPrimaryObjects	ExecutionTime_10MeasureImageAreaOccupied	ExecutionTime_11OverlayOutlines	ExecutionTime_12OverlayOutlines	ExecutionTime_13SaveImages	FileName_Original	Group_Index	Group_Number	Height_Original	ImageNumber	MD5Digest_Original	ModuleError_01LoadImages	ModuleError_02ColorToGray	ModuleError_03Smooth	ModuleError_04ImageMath	ModuleError_05IdentifyPrimaryObjects	ModuleError_06MeasureImageAreaOccupied	ModuleError_07UnmixColors	ModuleError_08MaskImage	ModuleError_09IdentifyPrimaryObjects	ModuleError_10MeasureImageAreaOccupied	ModuleError_11OverlayOutlines	ModuleError_12OverlayOutlines	ModuleError_13SaveImages	PathName_Original	Scaling_Original	Threshold_FinalThreshold_DAB_Nuclei	Threshold_FinalThreshold_Tissue	Threshold_OrigThreshold_DAB_Nuclei	Threshold_OrigThreshold_Tissue	Threshold_SumOfEntropies_DAB_Nuclei	Threshold_SumOfEntropies_Tissue	Threshold_WeightedVariance_DAB_Nuclei	Threshold_WeightedVariance_Tissue
0.0	0.0	0.0	0.0	0.0	4000000.0	0.0	0.0	3.52	4.2	1.11	0.05	5.92	0.28	0.81	0.19	4.7	0.12	1.86	1.45	1.28	AAA1059.CD3.X0.Y1.tile.tissue.png	1	1	2000	1	f8001da7d27b35d58020ff90caa09268	0	0	0	0	0	0	0	0	0	0	0	0	0	/home/dhl_ec/bnelissen/Slides/CD3_manuscript/CD3_slides/AAA1059.CD3/AAA1059.CD3.run1	255	1.0	0.06	1.0	0.06	0.0	-11.7010769738	0.0	2.17292413009
63.0	708279.0	42.0	15971.0	708279.0	4000000.0	1.0	16.0	1.88	2.68	1.17	0.05	6.2	0.36	0.69	0.17	7.04	0.22	2.15	1.43	1.05	AAA1059.CD3.X0.Y2.tile.tissue.png	2	1	2000	2	fc17345b1d2f64a957cd3dc363f20579	0	0	0	0	0	0	0	0	0	0	0	0	0	/home/dhl_ec/bnelissen/Slides/CD3_manuscript/CD3_slides/AAA1059.CD3/AAA1059.CD3.run1	255	0.7	0.06	0.7	0.06	-8.53950105948	-11.4050288479	0.824876827079	1.73841123047
389.0	76988.0	209.0	5757.0	76988.0	4000000.0	4.0	11.0	1.39	1.88	1.09	0.07	9.25	0.56	1.27	0.29	7.02	0.2	2.0	1.44	0.45	AAA1059.CD3.X0.Y3.tile.tissue.png	3	1	2000	3	ed4d8b476f988dff592f750b814fc213	0	0	0	0	0	0	0	0	0	0	0	0	0	/home/dhl_ec/bnelissen/Slides/CD3_manuscript/CD3_slides/AAA1059.CD3/AAA1059.CD3.run1	255	0.7	0.06	0.7	0.06	-9.63167476373	-12.4951037127	3.52173157424	3.22144908105
0.0	40712.0	0.0	2785.0	40712.0	4000000.0	0.0	3.0	2.45	2.24	1.08	0.05	6.11	0.34	0.74	0.19	5.99	0.13	1.94	1.45	0.5	AAA1059.CD3.X1.Y1.tile.tissue.png	4	1	2000	4	6a9e7464b833df9761af69890eaca0a6	0	0	0	0	0	0	0	0	0	0	0	0	0	/home/dhl_ec/bnelissen/Slides/CD3_manuscript/CD3_slides/AAA1059.CD3/AAA1059.CD3.run1	255	0.7	0.06	0.7	0.06	-8.31635703455	-11.6981137761	2.80498594237	4.3819656532
0.0	243483.0	0.0	23148.0	243483.0	4000000.0	0.0	59.0	3.61	2.45	1.09	0.04	6.24	0.36	0.66	0.19	6.04	0.22	3.31	2.25	0.71	AAA1059.CD3.X1.Y2.tile.tissue.png	5	1	2000	5	9e27982f08ad71a08de3ed4689250f0a	0	0	0	0	0	0	0	0	0	0	0	0	0	/home/dhl_ec/bnelissen/Slides/CD3_manuscript/CD3_slides/AAA1059.CD3/AAA1059.CD3.run1	255	0.7	0.06	0.7	0.06	-8.86915324429	-10.7559732007	2.09449917543	0.11590951123
0.0	137737.0	0.0	12221.0	137737.0	4000000.0	0.0	28.0	2.47	2.89	1.65	0.08	9.25	0.54	1.21	0.31	7.76	0.21	3.15	2.21	0.59	AAA1059.CD3.X1.Y3.tile.tissue.png	6	1	2000	6	9eb592fb33db6887a43cb4eddbddcf05	0	0	0	0	0	0	0	0	0	0	0	0	0	/home/dhl_ec/bnelissen/Slides/CD3_manuscript/CD3_slides/AAA1059.CD3/AAA1059.CD3.run1	255	0.7	0.06	0.7	0.06	0.0	-11.3467248853	1.61100798079	5.70973310718
0.0	0.0	0.0	0.0	0.0	4000000.0	0.0	0.0	3.31	1.88	1.72	0.07	8.84	0.44	1.31	0.31	6.25	0.19	2.94	2.21	0.58	AAA1059.CD3.X10.Y0.tile.tissue.png	7	1	2000	7	6260401c2bc915227d180a677845941f	0	0	0	0	0	0	0	0	0	0	0	0	0	/home/dhl_ec/bnelissen/Slides/CD3_manuscript/CD3_slides/AAA1059.CD3/AAA1059.CD3.run1	255	1.0	0.06	1.0	0.06	0.0	-11.4279849619	0.0	4.86145733109
746.0	391335.0	226.0	36017.0	391335.0	4000000.0	4.0	61.0	2.64	1.48	1.11	0.04	6.21	0.36	0.67	0.19	6.49	0.32	3.34	2.27	0.68	AAA1059.CD3.X10.Y1.tile.tissue.png	8	1	2000	8	8d5b12bb47d84c9bf2d5ead36effcb52	0	0	0	0	0	0	0	0	0	0	0	0	0	/home/dhl_ec/bnelissen/Slides/CD3_manuscript/CD3_slides/AAA1059.CD3/AAA1059.CD3.run1	255	0.7	0.06	0.7	0.06	-9.56297531708	-11.3538889541	3.13811578762	0.739271441406
69.0	769975.0	36.0	51229.0	769975.0	4000000.0	1.0	80.0	2.86	1.66	1.72	0.06	9.86	0.57	1.11	0.28	9.46	0.38	3.43	2.27	0.63	AAA1059.CD3.X10.Y2.tile.tissue.png	9	1	2000	9	42cd849692315197654e21591a2ebb81	0	0	0	0	0	0	0	0	0	0	0	0	0	/home/dhl_ec/bnelissen/Slides/CD3_manuscript/CD3_slides/AAA1059.CD3/AAA1059.CD3.run1	255	0.7	0.06	0.7	0.06	-9.44667308946	-12.2365986726	3.84505780986	0.607817316406
4505.0	2821372.0	1356.0	43100.0	2821372.0	4000000.0	25.0	26.0	2.28	2.28	1.4	0.07	9.65	0.61	1.15	0.15	9.21	0.29	2.17	1.43	0.62	AAA1059.CD3.X10.Y3.tile.tissue.png	10	1	2000	10	5d9d6591babc12d87a9515ce5e1a510c	0	0	0	0	0	0	0	0	0	0	0	0	0	/home/dhl_ec/bnelissen/Slides/CD3_manuscript/CD3_slides/AAA1059.CD3/AAA1059.CD3.run1	255	0.7	0.06	0.7	0.06	-9.74252993323	-12.2368733496	2.76771045006	0.56044278125
0.0	537221.0	0.0	35396.0	537221.0	4000000.0	0.0	48.0	2.7	2.59	1.08	0.04	6.13	0.36	0.66	0.18	5.72	0.15	2.11	1.44	0.39	AAA1059.CD3.X10.Y4.tile.tissue.png	11	1	2000	11	a961cff96b673cc7ae737d66bec194df	0	0	0	0	0	0	0	0	0	0	0	0	0	/home/dhl_ec/bnelissen/Slides/CD3_manuscript/CD3_slides/AAA1059.CD3/AAA1059.CD3.run1	255	0.7	0.06	0.7	0.06	0.0	-11.2114857856	2.34931852999	0.934772587402
0.0	266272.0	0.0	17467.0	266272.0	4000000.0	0.0	28.0	3.34	2.09	1.04	0.04	6.02	0.35	0.69	0.18	5.59	0.13	2.06	1.43	0.37	AAA1059.CD3.X10.Y5.tile.tissue.png	12	1	2000	12	e222646bc859932ad0b02a86be67be48	0	0	0	0	0	0	0	0	0	0	0	0	0	/home/dhl_ec/bnelissen/Slides/CD3_manuscript/CD3_slides/AAA1059.CD3/AAA1059.CD3.run1	255	0.7	0.06	0.7	0.06	0.0	-10.9728054962	1.0624942493	1.16052831714
0.0	0.0	0.0	0.0	0.0	4000000.0	0.0	0.0	3.3	3.52	1.04	0.05	5.12	0.27	0.84	0.19	4.57	0.12	2.01	1.43	0.49	AAA1059.CD3.X10.Y6.tile.tissue.png	13	1	2000	13	343328ad761490fa365e04520ecb8476	0	0	0	0	0	0	0	0	0	0	0	0	0	/home/dhl_ec/bnelissen/Slides/CD3_manuscript/CD3_slides/AAA1059.CD3/AAA1059.CD3.run1	255	1.0	0.06	1.0	0.06	0.0	0.0	0.0	6.4233445
0.0	185947.0	0.0	16002.0	185947.0	4000000.0	0.0	28.0	3.41	1.68	1.07	0.05	6.23	0.35	0.68	0.18	6.14	0.13	2.06	1.44	0.36	AAA1059.CD3.X11.Y1.tile.tissue.png	14	1	2000	14	ba2b053c254c252a18eba9d432fa5ddf	0	0	0	0	0	0	0	0	0	0	0	0	0	/home/dhl_ec/bnelissen/Slides/CD3_manuscript/CD3_slides/AAA1059.CD3/AAA1059.CD3.run1	255	0.7	0.06	0.7	0.06	-7.99695218142	-11.2302109297	2.89702005662	1.76938812231
0.0	559324.0	0.0	37734.0	559324.0	4000000.0	0.0	59.0	2.76	1.54	1.04	0.04	6.29	0.36	0.67	0.17	6.37	0.15	2.18	1.44	0.42	AAA1059.CD3.X11.Y2.tile.tissue.png	15	1	2000	15	f90fb6a739c5b6bf51138ed6f9600b7c	0	0	0	0	0	0	0	0	0	0	0	0	0	/home/dhl_ec/bnelissen/Slides/CD3_manuscript/CD3_slides/AAA1059.CD3/AAA1059.CD3.run1	255	0.7	0.06	0.7	0.06	-9.32640248155	-12.0023879113	3.54862120065	0.642441306641
212.0	1417671.0	122.0	52498.0	1417671.0	4000000.0	3.0	80.0	3.78	2.49	1.13	0.04	6.39	0.57	0.96	0.15	7.22	0.38	2.51	1.43	0.48	AAA1059.CD3.X11.Y3.tile.tissue.png	16	1	2000	16	1079744120dcfdd0fac274eed6f8bb57	0	0	0	0	0	0	0	0	0	0	0	0	0	/home/dhl_ec/bnelissen/Slides/CD3_manuscript/CD3_slides/AAA1059.CD3/AAA1059.CD3.run1	255	0.7	0.06	0.7	0.06	-9.33155456708	-11.9509513695	2.96452467053	0.59955596875
0.0	764764.0	0.0	52795.0	764764.0	4000000.0	0.0	77.0	3.49	2.73	1.1	0.04	6.3	0.38	0.67	0.18	5.87	0.16	2.19	1.44	0.47	AAA1059.CD3.X11.Y4.tile.tissue.png	17	1	2000	17	77eb3cc24f647168ce09f07112a803c9	0	0	0	0	0	0	0	0	0	0	0	0	0	/home/dhl_ec/bnelissen/Slides/CD3_manuscript/CD3_slides/AAA1059.CD3/AAA1059.CD3.run1	255	0.7	0.06	0.7	0.06	0.0	-10.406124876	1.4313678795	0.185861572266
0.0	83884.0	0.0	7000.0	83884.0	4000000.0	0.0	13.0	2.84	1.6	1.08	0.04	6.23	0.34	0.69	0.21	5.43	0.13	2.0	1.43	1.16	AAA1059.CD3.X11.Y5.tile.tissue.png	18	1	2000	18	04715f1fca20dfa627232ac5bd30b189	0	0	0	0	0	0	0	0	0	0	0	0	0	/home/dhl_ec/bnelissen/Slides/CD3_manuscript/CD3_slides/AAA1059.CD3/AAA1059.CD3.run1	255	0.7	0.06	0.7	0.06	0.0	-10.8074259401	1.86868435876	1.09800062207
0.0	0.0	0.0	0.0	0.0	4000000.0	0.0	0.0	2.87	1.94	1.08	0.05	5.2	0.28	0.84	0.21	4.33	0.12	2.01	1.45	1.5	AAA1059.CD3.X11.Y6.tile.tissue.png	19	1	2000	19	33b15ed8c1696d1b4b041f1a7aa9fffd	0	0	0	0	0	0	0	0	0	0	0	0	0	/home/dhl_ec/bnelissen/Slides/CD3_manuscript/CD3_slides/AAA1059.CD3/AAA1059.CD3.run1	255	1.0	0.06	1.0	0.06	0.0	0.0	0.0	6.593119
0.0	1718.0	0.0	220.0	1718.0	4000000.0	0.0	1.0	1.24	0.98	1.06	0.06	8.3	0.53	1.34	0.31	7.58	0.21	3.18	1.59	0.5	AAA1059.CD3.X12.Y0.tile.tissue.png	20	1	2000	20	977489e93cee4b095b5d42d155b4416c	0	0	0	0	0	0	0	0	0	0	0	0	0	/home/dhl_ec/bnelissen/Slides/CD3_manuscript/CD3_slides/AAA1059.CD3/AAA1059.CD3.run1	255	0.7	0.06	0.7	0.06	0.0	-11.4960132733	1.86366465594	2.37127621185
0.0	6532.0	0.0	946.0	6532.0	4000000.0	0.0	3.0	1.27	2.46	1.06	0.0500000000001	6.15	0.35	0.77	0.2	5.61	0.13	1.99	1.44	1.6	AAA1059.CD3.X12.Y1.tile.tissue.png	21	1	2000	21	f0e32463936c2037686c0cad21960485	0	0	0	0	0	0	0	0	0	0	0	0	0	/home/dhl_ec/bnelissen/Slides/CD3_manuscript/CD3_slides/AAA1059.CD3/AAA1059.CD3.run1	255	0.7	0.06	0.7	0.06	0.0	-11.6178218002	3.71925831483	6.00133525577
0.0	61616.0	0.0	5222.0	61616.0	4000000.0	0.0	10.0	1.79	1.78	1.08	0.05	6.27	0.54	0.93	0.19	6.2	0.13	2.04	1.45	1.14	AAA1059.CD3.X12.Y2.tile.tissue.png	22	1	2000	22	41f8a078cf2a2ad944f26ef72a7c141c	0	0	0	0	0	0	0	0	0	0	0	0	0	/home/dhl_ec/bnelissen/Slides/CD3_manuscript/CD3_slides/AAA1059.CD3/AAA1059.CD3.run1	255	0.7	0.06	0.7	0.06	-8.10030406136	-11.8372285276	4.44659719011	2.42813433252
254.0	2590652.0	147.0	44978.0	2590652.0	4000000.0	4.0	31.0	2.79	1.47	1.72	0.0599999999999	8.52	0.56	1.14	0.17	11.45	0.46	3.57	1.86	0.4	AAA1059.CD3.X12.Y3.tile.tissue.png	23	1	2000	23	4b68fc5ada08923032dae5f7c9e3133f	0	0	0	0	0	0	0	0	0	0	0	0	0	/home/dhl_ec/bnelissen/Slides/CD3_manuscript/CD3_slides/AAA1059.CD3/AAA1059.CD3.run1	255	0.7	0.06	0.7	0.06	-9.32066092061	-12.5859029734	2.86071087352	0.4413560625
0.0	2044055.0	0.0	70341.0	2044055.0	4000000.0	0.0	83.0	0.83	1.13	1.05	0.0400000000001	6.51	0.37	0.67	0.12	7.37	0.33	3.36	2.32	0.51	AAA1059.CD3.X12.Y4.tile.tissue.png	24	1	2000	24	5bf551fd9b703bec6b8b6a09feeb1b56	0	0	0	0	0	0	0	0	0	0	0	0	0	/home/dhl_ec/bnelissen/Slides/CD3_manuscript/CD3_slides/AAA1059.CD3/AAA1059.CD3.run1	255	0.7	0.06	0.7	0.06	-8.78378076448	-11.9817766389	1.84031508379	0.184930291992
0.0	1132915.0	0.0	35090.0	1132915.0	4000000.0	0.0	24.0	1.82	2.68	1.07	0.0699999999999	9.46	0.56	1.14	0.24	8.57	0.28	3.27	2.32	0.58	AAA1059.CD3.X12.Y5.tile.tissue.png	25	1	2000	25	9dacd0a7e595f2f68871c3ded3cf604a	0	0	0	0	0	0	0	0	0	0	0	0	0	/home/dhl_ec/bnelissen/Slides/CD3_manuscript/CD3_slides/AAA1059.CD3/AAA1059.CD3.run1	255	0.7	0.06	0.7	0.06	0.0	-10.4711066822	0.695099864067	0.765372761719
0.0	0.0	0.0	0.0	0.0	4000000.0	0.0	0.0	2.46	2.5	1.41	0.05	5.83	0.27	0.8	0.19	4.55	0.2	3.02	2.44	0.54	AAA1059.CD3.X12.Y6.tile.tissue.png	26	1	2000	26	bb2d7a435571f3136803eea6713a0c4b	0	0	0	0	0	0	0	0	0	0	0	0	0	/home/dhl_ec/bnelissen/Slides/CD3_manuscript/CD3_slides/AAA1059.CD3/AAA1059.CD3.run1	255	1.0	0.06	1.0	0.06	0.0	-9.37876364662	0.0	4.40836100006
0.0	2899.0	0.0	446.0	2899.0	4000000.0	0.0	2.0	3.18	2.17	1.08	0.05	6.23	0.34	0.77	0.19	5.54	0.22	3.11	2.32	0.51	AAA1059.CD3.X13.Y0.tile.tissue.png	27	1	2000	27	25a2cf98f9c196d5665f2e7c484482d4	0	0	0	0	0	0	0	0	0	0	0	0	0	/home/dhl_ec/bnelissen/Slides/CD3_manuscript/CD3_slides/AAA1059.CD3/AAA1059.CD3.run1	255	0.7	0.06	0.7	0.06	0.0	-11.3905295892	4.33544029191	5.23908793817
0.0	80835.0	0.0	7417.0	80835.0	4000000.0	0.0	17.0	3.02	2.3	1.09	0.0500000000001	7.72	0.34	0.74	0.19	5.71	0.13	2.03	1.44	0.33	AAA1059.CD3.X13.Y1.tile.tissue.png	28	1	2000	28	63114281521fa8607560a5d8e2dbb9b8	0	0	0	0	0	0	0	0	0	0	0	0	0	/home/dhl_ec/bnelissen/Slides/CD3_manuscript/CD3_slides/AAA1059.CD3/AAA1059.CD3.run1	255	0.7	0.06	0.7	0.06	0.0	-11.7308725729	3.73338127049	4.31609208154
0.0	39913.0	0.0	4830.0	39913.0	4000000.0	0.0	14.0	2.99	2.84	1.11	0.05	6.23	0.34	0.73	0.19	6.05	0.21	3.17	2.38	0.53	AAA1059.CD3.X13.Y2.tile.tissue.png	29	1	2000	29	e4b5e298db002d4f4fd498302d47db1b	0	0	0	0	0	0	0	0	0	0	0	0	0	/home/dhl_ec/bnelissen/Slides/CD3_manuscript/CD3_slides/AAA1059.CD3/AAA1059.CD3.run1	255	0.7	0.06	0.7	0.06	-8.88854556625	-11.8692907035	3.44348941679	4.71773816589
714.0	1242406.0	378.0	54388.0	1242406.0	4000000.0	8.0	68.0	1.39	1.24	1.05	0.0700000000001	12.08	0.59	1.12	0.24	7.94	0.37	3.39	2.26	0.6	AAA1059.CD3.X13.Y3.tile.tissue.png	30	1	2000	30	d15ff759b4b6d241c507b62eb817cbb1	0	0	0	0	0	0	0	0	0	0	0	0	0	/home/dhl_ec/bnelissen/Slides/CD3_manuscript/CD3_slides/AAA1059.CD3/AAA1059.CD3.run1	255	0.7	0.06	0.7	0.06	-9.59483506591	-12.1856708501	3.75280654779	0.6253563125
0.0	1765009.0	0.0	73559.0	1765009.0	4000000.0	0.0	86.0	2.53	3.34	1.06	0.04	6.45	0.37	0.66	0.13	7.06	0.2	2.19	1.44	0.59	AAA1059.CD3.X13.Y4.tile.tissue.png	31	1	2000	31	aa40005c1c88d76bd3dc0ca5fdeabfbb	0	0	0	0	0	0	0	0	0	0	0	0	0	/home/dhl_ec/bnelissen/Slides/CD3_manuscript/CD3_slides/AAA1059.CD3/AAA1059.CD3.run1	255	0.7	0.06	0.7	0.06	-9.47717103683	-11.3928452381	2.11726156742	0.290748351563
0.0	939084.0	0.0	50234.0	939084.0	4000000.0	0.0	50.0	3.58	3.63	1.74	0.0599999999999	9.07	0.58	1.15	0.27	8.56	0.26	3.34	2.25	0.64	AAA1059.CD3.X13.Y5.tile.tissue.png	32	1	2000	32	fa5a2644e6df2163fb2f3873723aa385	0	0	0	0	0	0	0	0	0	0	0	0	0	/home/dhl_ec/bnelissen/Slides/CD3_manuscript/CD3_slides/AAA1059.CD3/AAA1059.CD3.run1	255	0.7	0.06	0.7	0.06	0.0	-10.9255914019	1.13180290581	0.571403481445
0.0	0.0	0.0	0.0	0.0	4000000.0	0.0	0.0	4.12	3.53	1.77	0.0799999999999	7.77	0.28	0.84	0.31	4.31	0.12	1.94	1.43	0.49	AAA1059.CD3.X13.Y6.tile.tissue.png	33	1	2000	33	afa3f3dc84a0148d3dceba2b4eb07533	0	0	0	0	0	0	0	0	0	0	0	0	0	/home/dhl_ec/bnelissen/Slides/CD3_manuscript/CD3_slides/AAA1059.CD3/AAA1059.CD3.run1	255	1.0	0.06	1.0	0.06	0.0	0.0	0.0	7.8231825
0.0	22539.0	0.0	2171.0	22539.0	4000000.0	0.0	6.0	2.5	2.26	1.07	0.0600000000001	6.23	0.34	1.01	0.31	7.4	0.2	2.88	2.26	0.54	AAA1059.CD3.X14.Y0.tile.tissue.png	34	1	2000	34	f8e1e2a8c60e4885444fd807d39a96a0	0	0	0	0	0	0	0	0	0	0	0	0	0	/home/dhl_ec/bnelissen/Slides/CD3_manuscript/CD3_slides/AAA1059.CD3/AAA1059.CD3.run1	255	0.7	0.06	0.7	0.06	0.0	-11.5531790912	3.46018290519	5.79752966504
0.0	313802.0	0.0	20365.0	313802.0	4000000.0	0.0	29.0	3.48	2.17	1.73	0.0700000000001	10.44	0.55	1.13	0.29	6.74	0.14	2.08	1.43	0.36	AAA1059.CD3.X14.Y1.tile.tissue.png	35	1	2000	35	2f5d51f27ab7fb5fa5b194f00f78c5cb	0	0	0	0	0	0	0	0	0	0	0	0	0	/home/dhl_ec/bnelissen/Slides/CD3_manuscript/CD3_slides/AAA1059.CD3/AAA1059.CD3.run1	255	0.7	0.06	0.7	0.06	-8.78416362084	-11.238657869	2.31432635701	0.580788488281
1839.0	444815.0	338.0	11108.0	444815.0	4000000.0	6.0	13.0	1.15	1.4	1.07	0.0500000000001	7.53	0.35	0.67	0.18	7.92	0.32	3.15	2.24	0.55	AAA1059.CD3.X14.Y2.tile.tissue.png	36	1	2000	36	f32be1c651afb99969b9da1a8888543d	0	0	0	0	0	0	0	0	0	0	0	0	0	/home/dhl_ec/bnelissen/Slides/CD3_manuscript/CD3_slides/AAA1059.CD3/AAA1059.CD3.run1	255	0.7	0.06	0.7	0.06	-8.28268527631	-10.9952860862	2.64115551098	0.5209916875
699.0	635701.0	394.0	42585.0	635701.0	4000000.0	9.0	89.0	1.32	1.91	1.74	0.0600000000001	10.26	0.57	1.12	0.28	9.37	0.33	3.06	2.27	0.59	AAA1059.CD3.X14.Y3.tile.tissue.png	37	1	2000	37	c0b49b597bce4216d5a5f6bcbc39eb4f	0	0	0	0	0	0	0	0	0	0	0	0	0	/home/dhl_ec/bnelissen/Slides/CD3_manuscript/CD3_slides/AAA1059.CD3/AAA1059.CD3.run1	255	0.7	0.06	0.7	0.06	-9.7312881014	-11.9651595214	3.04276872462	0.7910660625
0.0	2631947.0	0.0	66787.0	2631947.0	4000000.0	0.0	41.0	1.79	3.52	1.71	0.0599999999999	9.68	0.56	1.13	0.16	11.08	0.35	3.59	2.26	2.59	AAA1059.CD3.X14.Y4.tile.tissue.png	38	1	2000	38	f98248d01117421d1fa064b6330531f3	0	0	0	0	0	0	0	0	0	0	0	0	0	/home/dhl_ec/bnelissen/Slides/CD3_manuscript/CD3_slides/AAA1059.CD3/AAA1059.CD3.run1	255	0.7	0.06	0.7	0.06	-9.14621417818	-11.1653016768	1.9349123387	0.284544
0.0	1118139.0	0.0	35720.0	1118139.0	4000000.0	0.0	39.0	1.56	1.44	1.72	0.0599999999999	6.95	0.37	0.66	0.16	6.06	0.17	2.14	1.42	0.76	AAA1059.CD3.X14.Y5.tile.tissue.png	39	1	2000	39	251c279f6dd1f4605bb8d85cf52ffcac	0	0	0	0	0	0	0	0	0	0	0	0	0	/home/dhl_ec/bnelissen/Slides/CD3_manuscript/CD3_slides/AAA1059.CD3/AAA1059.CD3.run1	255	0.7	0.06	0.7	0.06	0.0	-10.8207769473	1.10895861337	0.795739351562
0.0	136770.0	0.0	7863.0	136770.0	4000000.0	0.0	14.0	0.86	1.54	1.08	0.0599999999999	9.09	0.35	0.72	0.2	5.47	0.14	2.0	1.44	0.92	AAA1059.CD3.X15.Y0.tile.tissue.png	40	1	2000	40	54812a79cd1f40d9cf94e8f30c33af09	0	0	0	0	0	0	0	0	0	0	0	0	0	/home/dhl_ec/bnelissen/Slides/CD3_manuscript/CD3_slides/AAA1059.CD3/AAA1059.CD3.run1	255	0.7	0.06	0.7	0.06	0.0	-11.9229245956	3.02698965416	5.2224185271
357.0	686780.0	220.0	34605.0	686780.0	4000000.0	5.0	28.0	1.58	1.61	1.06	0.04	7.48	0.37	0.66	0.18	7.44	0.33	3.3	2.25	1.01	AAA1059.CD3.X15.Y1.tile.tissue.png	41	1	2000	41	4b1f202f2693900348a97767ad3cde7f	0	0	0	0	0	0	0	0	0	0	0	0	0	/home/dhl_ec/bnelissen/Slides/CD3_manuscript/CD3_slides/AAA1059.CD3/AAA1059.CD3.run1	255	0.7	0.06	0.7	0.06	-9.21698397229	-11.3861525153	2.57385851122	0.656078914062
0.0	70400.0	0.0	7501.0	70400.0	4000000.0	0.0	21.0	2.08	2.01	1.7	0.0599999999999	9.33	0.34	0.67	0.2	5.93	0.13	2.0	1.44	0.87	AAA1059.CD3.X15.Y2.tile.tissue.png	42	1	2000	42	461f937d585a00aa34252f340c4af657	0	0	0	0	0	0	0	0	0	0	0	0	0	/home/dhl_ec/bnelissen/Slides/CD3_manuscript/CD3_slides/AAA1059.CD3/AAA1059.CD3.run1	255	0.7	0.06	0.7	0.06	-9.00407409731	-11.6484430112	2.91177688901	0.552773164551
51.0	1432034.0	42.0	70570.0	1432034.0	4000000.0	1.0	80.0	2.22	3.16	1.08	0.04	6.48	0.38	0.67	0.15	7.2	0.24	2.21	1.43	0.39	AAA1059.CD3.X15.Y3.tile.tissue.png	43	1	2000	43	8b3d7fa56f172658aa7157ee2c0a9904	0	0	0	0	0	0	0	0	0	0	0	0	0	/home/dhl_ec/bnelissen/Slides/CD3_manuscript/CD3_slides/AAA1059.CD3/AAA1059.CD3.run1	255	0.7	0.06	0.7	0.06	-9.44276521263	-10.9210761671	1.97542371854	0.4477745
0.0	3419062.0	0.0	44121.0	3419062.0	4000000.0	0.0	12.0	3.45	2.08	1.08	0.05	6.39	0.37	0.66	0.0899999999999	8.18	0.37	2.14	1.43	0.49	AAA1059.CD3.X15.Y4.tile.tissue.png	44	1	2000	44	8144ad18d9b78b27e7776fa84eb2b262	0	0	0	0	0	0	0	0	0	0	0	0	0	/home/dhl_ec/bnelissen/Slides/CD3_manuscript/CD3_slides/AAA1059.CD3/AAA1059.CD3.run1	255	0.7	0.06	0.7	0.06	-8.95954225703	-10.6399517783	1.40654022763	0.0605523925781
0.0	1431076.0	0.0	24974.0	1431076.0	4000000.0	0.0	15.0	1.71	2.95	1.49	0.04	6.39	0.37	0.66	0.15	6.79	0.3	3.23	2.24	0.61	AAA1059.CD3.X15.Y5.tile.tissue.png	45	1	2000	45	2e5c90d092ed87e5d6fa7b4f1d82fc5b	0	0	0	0	0	0	0	0	0	0	0	0	0	/home/dhl_ec/bnelissen/Slides/CD3_manuscript/CD3_slides/AAA1059.CD3/AAA1059.CD3.run1	255	0.7	0.06	0.7	0.06	-7.31790963363	-11.1776720737	1.21682374537	0.633342636719
0.0	560775.0	0.0	27195.0	560775.0	4000000.0	0.0	34.0	3.43	2.68	1.77	0.0800000000002	11.47	0.57	1.18	0.29	8.98	0.24	3.26	1.88	0.55	AAA1059.CD3.X16.Y0.tile.tissue.png	46	1	2000	46	8eae579ef4ee005fe7898d9212db9483	0	0	0	0	0	0	0	0	0	0	0	0	0	/home/dhl_ec/bnelissen/Slides/CD3_manuscript/CD3_slides/AAA1059.CD3/AAA1059.CD3.run1	255	0.7	0.06	0.7	0.06	-8.51692619887	-11.6469612793	3.21065113502	2.84988070703
0.0	262770.0	0.0	19583.0	262770.0	4000000.0	0.0	37.0	3.02	3.03	1.72	0.0699999999999	9.66	0.55	1.11	0.31	7.97	0.23	3.23	2.25	0.56	AAA1059.CD3.X16.Y1.tile.tissue.png	47	1	2000	47	11d022f82b964c1d24c622a94fa51b82	0	0	0	0	0	0	0	0	0	0	0	0	0	/home/dhl_ec/bnelissen/Slides/CD3_manuscript/CD3_slides/AAA1059.CD3/AAA1059.CD3.run1	255	0.7	0.06	0.7	0.06	0.0	-11.1943120308	3.46200098946	0.540989666992
1161.0	256259.0	485.0	21717.0	256259.0	4000000.0	11.0	54.0	3.11	3.41	1.72	0.0599999999999	11.87	0.56	1.13	0.31	9.1	0.31	3.18	2.24	0.57	AAA1059.CD3.X16.Y2.tile.tissue.png	48	1	2000	48	445b5af730e6aec5b6d8d4844575b77c	0	0	0	0	0	0	0	0	0	0	0	0	0	/home/dhl_ec/bnelissen/Slides/CD3_manuscript/CD3_slides/AAA1059.CD3/AAA1059.CD3.run1	255	0.7	0.06	0.7	0.06	-10.1864247426	-11.6870905479	3.22210597617	0.613710619141
188.0	2613194.0	108.0	41653.0	2613194.0	4000000.0	3.0	39.0	3.33	2.52	1.74	0.0599999999999	9.86	0.58	1.14	0.16	11.41	0.45	3.32	2.24	0.62	AAA1059.CD3.X16.Y3.tile.tissue.png	49	1	2000	49	ae28ff2ee05c03d239f90896bf074619	0	0	0	0	0	0	0	0	0	0	0	0	0	/home/dhl_ec/bnelissen/Slides/CD3_manuscript/CD3_slides/AAA1059.CD3/AAA1059.CD3.run1	255	0.7	0.06	0.7	0.06	-9.37534823939	-11.5100592556	2.53834615603	0.334915875
0.0	3537462.0	0.0	36588.0	3537462.0	4000000.0	0.0	11.0	4.0	1.87	1.73	0.0599999999999	9.49	0.58	1.12	0.0999999999999	12.11	0.41	3.26	2.21	0.62	AAA1059.CD3.X16.Y4.tile.tissue.png	50	1	2000	50	5cc79a677ad66aac4c0ced66e6516931	0	0	0	0	0	0	0	0	0	0	0	0	0	/home/dhl_ec/bnelissen/Slides/CD3_manuscript/CD3_slides/AAA1059.CD3/AAA1059.CD3.run1	255	0.7	0.06	0.7	0.06	-8.02953129166	-10.3463819701	1.03754819391	0.0587058085937
0.0	1126311.0	0.0	18766.0	1126311.0	4000000.0	0.0	9.0	2.29	2.68	1.72	0.0799999999999	9.45	0.54	1.15	0.25	9.76	0.27	3.16	2.25	0.65	AAA1059.CD3.X16.Y5.tile.tissue.png	51	1	2000	51	c1ac70af5b70186a64b3defb12751afb	0	0	0	0	0	0	0	0	0	0	0	0	0	/home/dhl_ec/bnelissen/Slides/CD3_manuscript/CD3_slides/AAA1059.CD3/AAA1059.CD3.run1	255	0.7	0.06	0.7	0.06	-7.68520051821	-11.0347437269	1.49896000213	2.02645539648
0.0	539402.0	0.0	29305.0	539402.0	4000000.0	0.0	35.0	3.95	2.12	1.73	0.0799999999999	9.62	0.55	1.15	0.27	8.92	0.24	3.56	2.34	0.58	AAA1059.CD3.X17.Y0.tile.tissue.png	52	1	2000	52	17144a765b97509454799e590551a5e4	0	0	0	0	0	0	0	0	0	0	0	0	0	/home/dhl_ec/bnelissen/Slides/CD3_manuscript/CD3_slides/AAA1059.CD3/AAA1059.CD3.run1	255	0.7	0.06	0.7	0.06	-8.97669417087	-11.3838103351	2.66221241429	3.07189749219
0.0	466581.0	0.0	20198.0	466581.0	4000000.0	0.0	28.0	2.99	3.37	1.76	0.0700000000002	11.15	0.54	1.12	0.28	9.17	0.25	3.21	2.29	0.55	AAA1059.CD3.X17.Y1.tile.tissue.png	53	1	2000	53	d30bd751e89840b40329356d8a4df9f0	0	0	0	0	0	0	0	0	0	0	0	0	0	/home/dhl_ec/bnelissen/Slides/CD3_manuscript/CD3_slides/AAA1059.CD3/AAA1059.CD3.run1	255	0.7	0.06	0.7	0.06	-7.97659355605	-11.3240618152	3.23016556015	0.5208895625
305.0	1132297.0	151.0	46539.0	1132297.0	4000000.0	4.0	57.0	3.49	2.74	1.73	0.0700000000002	10.43	0.63	1.12	0.24	10.6	0.37	3.58	2.52	0.67	AAA1059.CD3.X17.Y2.tile.tissue.png	54	1	2000	54	ac3a8111d151e9d097d3509c4a6f0fbb	0	0	0	0	0	0	0	0	0	0	0	0	0	/home/dhl_ec/bnelissen/Slides/CD3_manuscript/CD3_slides/AAA1059.CD3/AAA1059.CD3.run1	255	0.7	0.06	0.7	0.06	-9.52032555561	-11.2881280601	2.22669680163	0.5372346875
2384.0	2952629.0	1192.0	30966.0	2952629.0	4000000.0	27.0	31.0	2.83	2.2	1.91	0.0699999999999	10.39	0.62	1.15	0.15	11.88	0.47	3.19	2.19	0.72	AAA1059.CD3.X17.Y3.tile.tissue.png	55	1	2000	55	cbcba5d903f68d0f0ba263fa59b48a1a	0	0	0	0	0	0	0	0	0	0	0	0	0	/home/dhl_ec/bnelissen/Slides/CD3_manuscript/CD3_slides/AAA1059.CD3/AAA1059.CD3.run1	255	0.7	0.06	0.7	0.06	-9.6610596527	-12.4050408568	2.75844741291	0.552940234375
0.0	3620409.0	0.0	31197.0	3620409.0	4000000.0	0.0	13.0	3.55	2.4	1.72	0.0599999999999	9.21	0.55	1.11	0.0999999999999	10.92	0.47	3.43	2.3	0.6	AAA1059.CD3.X17.Y4.tile.tissue.png	56	1	2000	56	9f985a485e55c7da1a4d1086ca3452b8	0	0	0	0	0	0	0	0	0	0	0	0	0	/home/dhl_ec/bnelissen/Slides/CD3_manuscript/CD3_slides/AAA1059.CD3/AAA1059.CD3.run1	255	0.7	0.06	0.7	0.06	0.0	-10.1995581116	0.949734753725	0.061842171875
0.0	1100062.0	0.0	14085.0	1100062.0	4000000.0	0.0	5.0	2.84	1.82	1.73	0.0699999999999	9.32	0.54	1.15	0.25	8.56	0.28	3.07	2.19	0.62	AAA1059.CD3.X17.Y5.tile.tissue.png	57	1	2000	57	2ee99f31954308da6eebc26c9f2f6188	0	0	0	0	0	0	0	0	0	0	0	0	0	/home/dhl_ec/bnelissen/Slides/CD3_manuscript/CD3_slides/AAA1059.CD3/AAA1059.CD3.run1	255	0.7	0.06	0.7	0.06	0.0	-11.0705114566	1.1242770862	2.34785149609
0.0	72205.0	0.0	7966.0	72205.0	4000000.0	0.0	20.0	2.44	2.72	1.93	0.0799999999999	9.64	0.54	1.18	0.31	7.74	0.21	3.1	2.23	0.53	AAA1059.CD3.X18.Y0.tile.tissue.png	58	1	2000	58	2c5a485e0712214c46d8b0259f905fbf	0	0	0	0	0	0	0	0	0	0	0	0	0	/home/dhl_ec/bnelissen/Slides/CD3_manuscript/CD3_slides/AAA1059.CD3/AAA1059.CD3.run1	255	0.7	0.06	0.7	0.06	0.0	-11.5866595202	3.56177809708	4.44898018091
190.0	55032.0	93.0	5754.0	55032.0	4000000.0	1.0	18.0	2.72	3.01	1.73	0.0699999999999	9.37	0.53	1.11	0.31	9.02	0.29	3.05	2.26	0.55	AAA1059.CD3.X18.Y1.tile.tissue.png	59	1	2000	59	06080304056ab6b872f2902d659d0415	0	0	0	0	0	0	0	0	0	0	0	0	0	/home/dhl_ec/bnelissen/Slides/CD3_manuscript/CD3_slides/AAA1059.CD3/AAA1059.CD3.run1	255	0.7	0.06	0.7	0.06	-9.97030229806	-11.5578881708	3.55680804697	0.412371250977
393.0	1270197.0	215.0	47283.0	1270197.0	4000000.0	5.0	65.0	2.84	3.01	1.04	0.04	6.48	0.6	1.15	0.24	10.83	0.37	3.39	2.28	0.62	AAA1059.CD3.X18.Y2.tile.tissue.png	60	1	2000	60	1e0715c478913b0f53df005ce91280ff	0	0	0	0	0	0	0	0	0	0	0	0	0	/home/dhl_ec/bnelissen/Slides/CD3_manuscript/CD3_slides/AAA1059.CD3/AAA1059.CD3.run1	255	0.7	0.06	0.7	0.06	-9.64876959125	-11.906416042	2.85245838728	0.471668664063
776.0	2622676.0	456.0	46308.0	2622676.0	4000000.0	12.0	42.0	3.19	2.87	1.72	0.0599999999999	9.61	0.57	1.13	0.16	11.29	0.45	3.31	2.26	0.74	AAA1059.CD3.X18.Y3.tile.tissue.png	61	1	2000	61	86841d0d376ea1d59ef2c16c3a6d3c63	0	0	0	0	0	0	0	0	0	0	0	0	0	/home/dhl_ec/bnelissen/Slides/CD3_manuscript/CD3_slides/AAA1059.CD3/AAA1059.CD3.run1	255	0.7	0.06	0.7	0.06	-9.63761539668	-12.1434662091	3.25448117003	0.336430171875
0.0	3001893.0	0.0	56996.0	3001893.0	4000000.0	0.0	31.0	2.65	2.66	1.71	0.0599999999999	9.38	0.57	1.12	0.13	11.21	0.38	3.36	2.25	0.62	AAA1059.CD3.X18.Y4.tile.tissue.png	62	1	2000	62	2e3f64d780f5982f6c835973021634b0	0	0	0	0	0	0	0	0	0	0	0	0	0	/home/dhl_ec/bnelissen/Slides/CD3_manuscript/CD3_slides/AAA1059.CD3/AAA1059.CD3.run1	255	0.7	0.06	0.7	0.06	-8.2065486632	-10.9719969687	1.09652036883	0.0452087724609
88.0	1601798.0	38.0	16090.0	1601798.0	4000000.0	1.0	7.0	3.21	2.69	1.74	0.0799999999999	9.35	0.54	1.13	0.22	10.09	0.39	3.14	2.27	0.57	AAA1059.CD3.X18.Y5.tile.tissue.png	63	1	2000	63	dc81abeb1d566dcf014e0388c91bff2d	0	0	0	0	0	0	0	0	0	0	0	0	0	/home/dhl_ec/bnelissen/Slides/CD3_manuscript/CD3_slides/AAA1059.CD3/AAA1059.CD3.run1	255	0.7	0.06	0.7	0.06	-8.00848975649	-10.4752526884	0.938175911932	1.1897770918
0.0	86011.0	0.0	8736.0	86011.0	4000000.0	0.0	20.0	2.88	3.29	1.77	0.0799999999999	9.51	0.54	1.23	0.31	7.7	0.21	3.07	2.2	0.51	AAA1059.CD3.X19.Y0.tile.tissue.png	64	1	2000	64	0750e2b13feccd9ae9b4d58b681fd4a1	0	0	0	0	0	0	0	0	0	0	0	0	0	/home/dhl_ec/bnelissen/Slides/CD3_manuscript/CD3_slides/AAA1059.CD3/AAA1059.CD3.run1	255	0.7	0.06	0.7	0.06	0.0	-11.9126972915	3.26457880387	6.02276652148
0.0	72783.0	0.0	8390.0	72783.0	4000000.0	0.0	25.0	3.27	2.61	1.7	0.0699999999999	9.39	0.55	1.25	0.31	8.42	0.21	3.21	2.29	0.62	AAA1059.CD3.X19.Y1.tile.tissue.png	65	1	2000	65	3c6f9a124c3a91e421621035d1eb09f2	0	0	0	0	0	0	0	0	0	0	0	0	0	/home/dhl_ec/bnelissen/Slides/CD3_manuscript/CD3_slides/AAA1059.CD3/AAA1059.CD3.run1	255	0.7	0.06	0.7	0.06	-9.28761719951	-11.4362048437	3.51726559843	0.625772275146
1245.0	1586409.0	702.0	70106.0	1586409.0	4000000.0	17.0	79.0	3.25	1.92	1.79	0.0699999999999	12.22	0.62	1.21	0.22	10.57	0.41	3.42	2.2	0.61	AAA1059.CD3.X19.Y2.tile.tissue.png	66	1	2000	66	ee4633b86af2fa23706e0d09e066c498	0	0	0	0	0	0	0	0	0	0	0	0	0	/home/dhl_ec/bnelissen/Slides/CD3_manuscript/CD3_slides/AAA1059.CD3/AAA1059.CD3.run1	255	0.7	0.06	0.7	0.06	-9.59905593811	-12.0026970552	2.91758884177	0.70033778125
2028.0	1491800.0	1189.0	60328.0	1491800.0	4000000.0	30.0	93.0	2.56	2.54	1.04	0.04	6.47	0.37	0.66	0.14	7.16	0.42	3.64	2.38	0.76	AAA1059.CD3.X19.Y3.tile.tissue.png	67	1	2000	67	d510a68f44f501ecfc8900233826fdd8	0	0	0	0	0	0	0	0	0	0	0	0	0	/home/dhl_ec/bnelissen/Slides/CD3_manuscript/CD3_slides/AAA1059.CD3/AAA1059.CD3.run1	255	0.7	0.06	0.7	0.06	-9.65272679883	-12.2748129228	3.72791109746	0.486530734375
0.0	2273823.0	0.0	75010.0	2273823.0	4000000.0	0.0	86.0	2.24	1.44	1.72	0.0600000000002	9.76	0.58	1.13	0.17	10.81	0.34	3.37	2.27	0.63	AAA1059.CD3.X19.Y4.tile.tissue.png	68	1	2000	68	0d7212acd83637697e819968fc28f06f	0	0	0	0	0	0	0	0	0	0	0	0	0	/home/dhl_ec/bnelissen/Slides/CD3_manuscript/CD3_slides/AAA1059.CD3/AAA1059.CD3.run1	255	0.7	0.06	0.7	0.06	-8.74464255036	-10.5872494019	1.45875323138	0.0793601367188
0.0	825043.0	0.0	13713.0	825043.0	4000000.0	0.0	6.0	2.72	3.31	1.08	0.0499999999997	6.01	0.35	0.69	0.16	6.29	0.26	3.15	2.27	0.56	AAA1059.CD3.X19.Y5.tile.tissue.png	69	1	2000	69	33cc829d01c9bb54c00b81075ab67d69	0	0	0	0	0	0	0	0	0	0	0	0	0	/home/dhl_ec/bnelissen/Slides/CD3_manuscript/CD3_slides/AAA1059.CD3/AAA1059.CD3.run1	255	0.7	0.06	0.7	0.06	-7.55327799506	-10.8869392634	1.64444308057	2.65934391211
139.0	48984.0	73.0	4122.0	48984.0	4000000.0	2.0	8.0	2.23	2.3	1.05	0.0500000000002	6.02	0.34	0.71	0.19	6.17	0.3	3.09	2.23	0.53	AAA1059.CD3.X2.Y1.tile.tissue.png	70	1	2000	70	453d7c126ca0853d0b323a6f52a01c47	0	0	0	0	0	0	0	0	0	0	0	0	0	/home/dhl_ec/bnelissen/Slides/CD3_manuscript/CD3_slides/AAA1059.CD3/AAA1059.CD3.run1	255	0.7	0.06	0.7	0.06	-9.78883534359	-12.106963335	3.062476121	2.48773037305
0.0	398081.0	0.0	35818.0	398081.0	4000000.0	0.0	89.0	2.2	1.51	1.74	0.0599999999999	9.52	0.56	1.11	0.28	8.75	0.23	3.5	2.28	0.6	AAA1059.CD3.X2.Y2.tile.tissue.png	71	1	2000	71	0a08941f096d6c7691d293394ab2b06a	0	0	0	0	0	0	0	0	0	0	0	0	0	/home/dhl_ec/bnelissen/Slides/CD3_manuscript/CD3_slides/AAA1059.CD3/AAA1059.CD3.run1	255	0.7	0.06	0.7	0.06	-8.53314159834	-11.0253987799	1.69836506332	0.10445684082
0.0	768996.0	0.0	38482.0	768996.0	4000000.0	0.0	53.0	4.05	3.28	1.1	0.0500000000002	6.1	0.57	1.14	0.27	8.35	0.26	3.28	2.27	0.59	AAA1059.CD3.X2.Y3.tile.tissue.png	72	1	2000	72	f00f415d3cb8745a227978a87607b565	0	0	0	0	0	0	0	0	0	0	0	0	0	/home/dhl_ec/bnelissen/Slides/CD3_manuscript/CD3_slides/AAA1059.CD3/AAA1059.CD3.run1	255	0.7	0.06	0.7	0.06	0.0	-10.5915992122	1.15650341484	1.34924704883
0.0	6762.0	0.0	826.0	6762.0	4000000.0	0.0	4.0	2.65	2.36	1.13	0.0700000000002	9.22	0.53	1.3	0.22	6.77	0.21	3.12	2.25	0.53	AAA1059.CD3.X20.Y0.tile.tissue.png	73	1	2000	73	7b5adc321dc57da96011977501a28edc	0	0	0	0	0	0	0	0	0	0	0	0	0	/home/dhl_ec/bnelissen/Slides/CD3_manuscript/CD3_slides/AAA1059.CD3/AAA1059.CD3.run1	255	0.7	0.06	0.7	0.06	0.0	-11.6126978664	3.35078119223	6.28638062172
0.0	53961.0	0.0	6501.0	53961.0	4000000.0	0.0	22.0	2.46	1.6	1.72	0.0599999999999	9.18	0.53	1.13	0.29	8.63	0.21	3.12	2.25	0.54	AAA1059.CD3.X20.Y1.tile.tissue.png	74	1	2000	74	c6dd616dd073bce30566f1ffbbad59ac	0	0	0	0	0	0	0	0	0	0	0	0	0	/home/dhl_ec/bnelissen/Slides/CD3_manuscript/CD3_slides/AAA1059.CD3/AAA1059.CD3.run1	255	0.7	0.06	0.7	0.06	-8.02913846194	-11.2775359292	3.00028935033	0.439817231567
1891.0	2013406.0	1033.0	60180.0	2013406.0	4000000.0	24.0	55.0	3.36	3.03	1.71	0.0599999999999	9.66	0.6	0.77	0.19	12.03	0.47	3.36	2.24	0.61	AAA1059.CD3.X20.Y2.tile.tissue.png	75	1	2000	75	f78a40f0ab6b119d61779b646692f588	0	0	0	0	0	0	0	0	0	0	0	0	0	/home/dhl_ec/bnelissen/Slides/CD3_manuscript/CD3_slides/AAA1059.CD3/AAA1059.CD3.run1	255	0.7	0.06	0.7	0.06	-9.5379605585	-11.6900981565	2.6343190545	0.646610828125
1527.0	767241.0	884.0	28784.0	767241.0	4000000.0	22.0	52.0	3.57	2.93	1.18	0.0500000000002	6.4	0.36	0.670000000001	0.16	6.78	0.34	2.15	1.64	0.57	AAA1059.CD3.X20.Y3.tile.tissue.png	76	1	2000	76	f668d260440131f1408f3c8c9b1ad9d2	0	0	0	0	0	0	0	0	0	0	0	0	0	/home/dhl_ec/bnelissen/Slides/CD3_manuscript/CD3_slides/AAA1059.CD3/AAA1059.CD3.run1	255	0.7	0.06	0.7	0.06	-9.5864599531	-12.2872767738	3.49805539148	0.441130085938
0.0	1572841.0	0.0	57338.0	1572841.0	4000000.0	0.0	68.0	3.88	1.65	1.74	0.0599999999999	8.67	0.56	1.12	0.21	9.78	0.3	3.33	2.22	2.05	AAA1059.CD3.X20.Y4.tile.tissue.png	77	1	2000	77	9ac8a4a8d76c6cdbb984e31bb0c0fb3e	0	0	0	0	0	0	0	0	0	0	0	0	0	/home/dhl_ec/bnelissen/Slides/CD3_manuscript/CD3_slides/AAA1059.CD3/AAA1059.CD3.run1	255	0.7	0.06	0.7	0.06	-8.97900555763	-11.7752999644	2.19650812707	0.375545671875
0.0	733104.0	0.0	28675.0	733104.0	4000000.0	0.0	32.0	2.38	3.36	1.72	0.0699999999997	9.69	0.55	1.13	0.25	8.95	0.24	3.17	2.22	1.41	AAA1059.CD3.X20.Y5.tile.tissue.png	78	1	2000	78	8c670f7cf17491bc15639e08812fc07d	0	0	0	0	0	0	0	0	0	0	0	0	0	/home/dhl_ec/bnelissen/Slides/CD3_manuscript/CD3_slides/AAA1059.CD3/AAA1059.CD3.run1	255	0.7	0.06	0.7	0.06	-7.74882868439	-11.4469436492	1.47703842297	1.81531035938
0.0	40390.0	0.0	3518.0	40390.0	4000000.0	0.0	9.0	2.14	2.66	1.74	0.0700000000002	9.17	0.57	1.23	0.3	8.9	0.23	3.24	2.33	1.28	AAA1059.CD3.X21.Y0.tile.tissue.png	79	1	2000	79	82db3ba86fa225daa45c651aeb258c5c	0	0	0	0	0	0	0	0	0	0	0	0	0	/home/dhl_ec/bnelissen/Slides/CD3_manuscript/CD3_slides/AAA1059.CD3/AAA1059.CD3.run1	255	0.7	0.06	0.7	0.06	-8.61205517775	-11.9345895512	3.21290412328	5.38736247168
0.0	37588.0	0.0	4366.0	37588.0	4000000.0	0.0	15.0	1.52	2.7	1.09	0.0799999999999	9.9	0.55	1.27	0.3	8.5	0.21	3.05	2.25	1.35	AAA1059.CD3.X21.Y1.tile.tissue.png	80	1	2000	80	a81d6d74f6d901db9f42915c798e5891	0	0	0	0	0	0	0	0	0	0	0	0	0	/home/dhl_ec/bnelissen/Slides/CD3_manuscript/CD3_slides/AAA1059.CD3/AAA1059.CD3.run1	255	0.7	0.06	0.7	0.06	-8.05691925205	-11.800180396	3.40105791584	2.86114399365
356.0	712877.0	187.0	53692.0	712877.0	4000000.0	5.0	93.0	2.41	2.78	1.08	0.04	8.39	0.57	1.13	0.28	9.82	0.34	3.38	2.26	0.66	AAA1059.CD3.X21.Y2.tile.tissue.png	81	1	2000	81	3a543d9d5adc3f18ec65cf677ead443c	0	0	0	0	0	0	0	0	0	0	0	0	0	/home/dhl_ec/bnelissen/Slides/CD3_manuscript/CD3_slides/AAA1059.CD3/AAA1059.CD3.run1	255	0.7	0.06	0.7	0.06	-9.47764033167	-11.3989663162	2.54929982704	0.567297878906
974.0	439257.0	514.0	22686.0	439257.0	4000000.0	13.0	48.0	3.82	2.81	1.81	0.0599999999999	8.1	0.35	0.67	0.28	9.22	0.32	3.24	2.22	0.58	AAA1059.CD3.X21.Y3.tile.tissue.png	82	1	2000	82	f8337755eb249ca56562c8f9c01e6b84	0	0	0	0	0	0	0	0	0	0	0	0	0	/home/dhl_ec/bnelissen/Slides/CD3_manuscript/CD3_slides/AAA1059.CD3/AAA1059.CD3.run1	255	0.7	0.06	0.7	0.06	-9.86734418583	-12.0668691143	4.18351841984	0.436629257813
440.0	1018429.0	206.0	32905.0	1018429.0	4000000.0	5.0	47.0	2.66	2.38	1.71	0.0700000000002	9.74	0.55	1.13	0.25	9.72	0.35	2.6	1.44	0.57	AAA1059.CD3.X21.Y4.tile.tissue.png	83	1	2000	83	bfc5f82a8343fbb5a4a45494327d024f	0	0	0	0	0	0	0	0	0	0	0	0	0	/home/dhl_ec/bnelissen/Slides/CD3_manuscript/CD3_slides/AAA1059.CD3/AAA1059.CD3.run1	255	0.7	0.06	0.7	0.06	-9.55551397365	-12.2131836221	2.90853035407	0.481341445313
0.0	920313.0	0.0	44346.0	920313.0	4000000.0	0.0	59.0	3.1	1.89	1.55	0.04	6.18	0.37	0.67	0.17	6.01	0.16	2.16	1.44	0.65	AAA1059.CD3.X21.Y5.tile.tissue.png	84	1	2000	84	53065fda40c6ae68fc45baba03ae4f9a	0	0	0	0	0	0	0	0	0	0	0	0	0	/home/dhl_ec/bnelissen/Slides/CD3_manuscript/CD3_slides/AAA1059.CD3/AAA1059.CD3.run1	255	0.7	0.06	0.7	0.06	0.0	-10.1031761962	0.86048815729	0.507580528809
0.0	0.0	0.0	0.0	0.0	4000000.0	0.0	0.0	3.31	3.13	1.11	0.0500000000002	5.74	0.27	0.78	0.19	4.47	0.12	1.87	2.2	0.52	AAA1059.CD3.X21.Y6.tile.tissue.png	85	1	2000	85	b5bbc7f87ccedc788d3d74dd96cd96ae	0	0	0	0	0	0	0	0	0	0	0	0	0	/home/dhl_ec/bnelissen/Slides/CD3_manuscript/CD3_slides/AAA1059.CD3/AAA1059.CD3.run1	255	1.0	0.06	1.0	0.06	0.0	-10.617836104	0.0	5.6871402809
0.0	29722.0	0.0	3178.0	29722.0	4000000.0	0.0	7.0	3.41	2.69	1.05	0.0499999999997	6.15	0.53	1.39	0.31	7.69	0.2	3.03	2.24	0.93	AAA1059.CD3.X22.Y0.tile.tissue.png	86	1	2000	86	a7dc55cd983fd01c68322312b20b545d	0	0	0	0	0	0	0	0	0	0	0	0	0	/home/dhl_ec/bnelissen/Slides/CD3_manuscript/CD3_slides/AAA1059.CD3/AAA1059.CD3.run1	255	0.7	0.06	0.7	0.06	0.0	-11.7685236353	2.38076829663	2.09081066577
0.0	27884.0	0.0	2926.0	27884.0	4000000.0	0.0	10.0	2.83	3.11	1.72	0.0700000000002	9.24	0.52	1.24	0.3	6.49	0.13	1.97	1.44	0.57	AAA1059.CD3.X22.Y1.tile.tissue.png	87	1	2000	87	51a9e5c54f1c15547916f149dd8daf2a	0	0	0	0	0	0	0	0	0	0	0	0	0	/home/dhl_ec/bnelissen/Slides/CD3_manuscript/CD3_slides/AAA1059.CD3/AAA1059.CD3.run1	255	0.7	0.06	0.7	0.06	-8.61482272869	-11.9530624962	2.50829209686	5.04795769775
261.0	248444.0	124.0	21625.0	248444.0	4000000.0	3.0	53.0	2.9	2.45	1.17	0.04	8.05	0.36	0.68	0.19	6.57	0.21	2.09	1.44	1.49	AAA1059.CD3.X22.Y2.tile.tissue.png	88	1	2000	88	753a9381f0a65c6c02b1dfcee376fe07	0	0	0	0	0	0	0	0	0	0	0	0	0	/home/dhl_ec/bnelissen/Slides/CD3_manuscript/CD3_slides/AAA1059.CD3/AAA1059.CD3.run1	255	0.7	0.06	0.7	0.06	-9.61020810392	-11.7668645283	3.25180192016	0.573174736328
2701.0	633547.0	1480.0	42836.0	633547.0	4000000.0	35.0	59.0	2.44	1.48	1.73	0.0599999999999	8.59	0.37	0.69	0.18	6.87	0.22	2.12	1.44	0.58	AAA1059.CD3.X22.Y3.tile.tissue.png	89	1	2000	89	c8fcd1fdcd487ff47aa5c2881a9dd9d4	0	0	0	0	0	0	0	0	0	0	0	0	0	/home/dhl_ec/bnelissen/Slides/CD3_manuscript/CD3_slides/AAA1059.CD3/AAA1059.CD3.run1	255	0.7	0.06	0.7	0.06	-9.75893262323	-11.6910287336	3.05196770527	0.608425488281
2026.0	1447650.0	1118.0	39470.0	1447650.0	4000000.0	28.0	56.0	4.69	1.98	1.13	0.0400000000004	6.58	0.36	0.680000000001	0.14	7.51	0.24	2.12	1.44	0.57	AAA1059.CD3.X22.Y4.tile.tissue.png	90	1	2000	90	6f1af525fd8ebe1ebc96af7d5fe95a65	0	0	0	0	0	0	0	0	0	0	0	0	0	/home/dhl_ec/bnelissen/Slides/CD3_manuscript/CD3_slides/AAA1059.CD3/AAA1059.CD3.run1	255	0.7	0.06	0.7	0.06	-9.86056993716	-12.2770427545	3.84298188589	0.63562634375
0.0	1485703.0	0.0	60453.0	1485703.0	4000000.0	0.0	71.0	3.42	3.1	1.72	0.0599999999999	9.27	0.56	1.13	0.22	9.72	0.29	3.54	1.96	0.57	AAA1059.CD3.X22.Y5.tile.tissue.png	91	1	2000	91	077e3fe63639a7cfe69c09ced377d75a	0	0	0	0	0	0	0	0	0	0	0	0	0	/home/dhl_ec/bnelissen/Slides/CD3_manuscript/CD3_slides/AAA1059.CD3/AAA1059.CD3.run1	255	0.7	0.06	0.7	0.06	-9.31772565955	-9.64733539801	1.19109224622	0.0762720517578
0.0	60545.0	0.0	6359.0	60545.0	4000000.0	0.0	12.0	3.8	3.03	1.1	0.0700000000002	8.87	0.35	0.75	0.2	5.6	0.13	1.98	1.43	0.52	AAA1059.CD3.X22.Y6.tile.tissue.png	92	1	2000	92	b70825941f4093c0301653bbd571827f	0	0	0	0	0	0	0	0	0	0	0	0	0	/home/dhl_ec/bnelissen/Slides/CD3_manuscript/CD3_slides/AAA1059.CD3/AAA1059.CD3.run1	255	0.7	0.06	0.7	0.06	0.0	-11.3801006346	1.96961544616	7.55062046045
0.0	13772.0	0.0	1921.0	13772.0	4000000.0	0.0	8.0	3.77	1.32	1.72	0.0700000000002	9.13	0.53	1.26	0.3	8.32	0.23	3.24	2.26	0.53	AAA1059.CD3.X23.Y1.tile.tissue.png	93	1	2000	93	00fd5bcf68c3eb934c8ff3bbcbf21bc4	0	0	0	0	0	0	0	0	0	0	0	0	0	/home/dhl_ec/bnelissen/Slides/CD3_manuscript/CD3_slides/AAA1059.CD3/AAA1059.CD3.run1	255	0.7	0.06	0.7	0.06	-9.09242133676	-11.9652708578	3.16392798492	4.70318790118
51.0	413098.0	32.0	38851.0	413098.0	4000000.0	1.0	85.0	3.52	3.02	1.07	0.04	6.23	0.37	0.69	0.19	6.67	0.21	2.14	1.43	0.51	AAA1059.CD3.X23.Y2.tile.tissue.png	94	1	2000	94	f34d1a10b2bb77e5b427d7c92aa514e4	0	0	0	0	0	0	0	0	0	0	0	0	0	/home/dhl_ec/bnelissen/Slides/CD3_manuscript/CD3_slides/AAA1059.CD3/AAA1059.CD3.run1	255	0.7	0.06	0.7	0.06	-9.35125816121	-11.3860761473	2.85407233786	0.604431611328
57.0	870054.0	32.0	60279.0	870054.0	4000000.0	1.0	72.0	4.35	2.85	1.08	0.04	6.2	0.37	0.68	0.16	6.91	0.22	2.16	1.44	0.57	AAA1059.CD3.X23.Y3.tile.tissue.png	95	1	2000	95	43f82376ee9e2854057790656412f9e9	0	0	0	0	0	0	0	0	0	0	0	0	0	/home/dhl_ec/bnelissen/Slides/CD3_manuscript/CD3_slides/AAA1059.CD3/AAA1059.CD3.run1	255	0.7	0.06	0.7	0.06	-9.37338234806	-11.2598832206	2.33345277495	0.67130115625
0.0	332391.0	0.0	34067.0	332391.0	4000000.0	0.0	85.0	3.34	3.01	1.08	0.04	6.26	0.36	0.69	0.18	6.25	0.14	2.13	1.43	0.58	AAA1059.CD3.X23.Y4.tile.tissue.png	96	1	2000	96	c837bf877f11dd09234f9a985f63697e	0	0	0	0	0	0	0	0	0	0	0	0	0	/home/dhl_ec/bnelissen/Slides/CD3_manuscript/CD3_slides/AAA1059.CD3/AAA1059.CD3.run1	255	0.7	0.06	0.7	0.06	-8.87457858818	-11.0184266791	2.30629239255	0.565534470703
0.0	568590.0	0.0	40941.0	568590.0	4000000.0	0.0	73.0	3.55	2.83	1.14	0.04	6.23	0.56	1.14	0.31	9.61	0.24	2.19	1.43	0.39	AAA1059.CD3.X23.Y5.tile.tissue.png	97	1	2000	97	cee281cbb0b3f8ccf9420671edadab24	0	0	0	0	0	0	0	0	0	0	0	0	0	/home/dhl_ec/bnelissen/Slides/CD3_manuscript/CD3_slides/AAA1059.CD3/AAA1059.CD3.run1	255	0.7	0.06	0.7	0.06	-8.09975259999	-9.8897144659	1.17028502404	0.474165141602
0.0	95495.0	0.0	7701.0	95495.0	4000000.0	0.0	13.0	3.02	3.13	1.07	0.0499999999997	6.13	0.35	0.71	0.19	5.6	0.21	3.09	2.24	0.58	AAA1059.CD3.X23.Y6.tile.tissue.png	98	1	2000	98	c97b6a7faf90bab1811a02f8ee3b212e	0	0	0	0	0	0	0	0	0	0	0	0	0	/home/dhl_ec/bnelissen/Slides/CD3_manuscript/CD3_slides/AAA1059.CD3/AAA1059.CD3.run1	255	0.7	0.06	0.7	0.06	0.0	-11.6592530308	3.26900819415	4.49203939819
0.0	0.0	0.0	0.0	0.0	4000000.0	0.0	0.0	3.65	2.31	1.07	0.0500000000002	6.08	0.27	0.83	0.2	4.51	0.12	1.86	1.44	0.6	AAA1059.CD3.X24.Y1.tile.tissue.png	99	1	2000	99	00bed346393707adb7aec054cf07e89a	0	0	0	0	0	0	0	0	0	0	0	0	0	/home/dhl_ec/bnelissen/Slides/CD3_manuscript/CD3_slides/AAA1059.CD3/AAA1059.CD3.run1	255	1.0	0.06	1.0	0.06	0.0	-11.2843142554	0.0	2.00038022663
0.0	199604.0	0.0	18299.0	199604.0	4000000.0	0.0	37.0	4.24	2.14	1.25	0.0500000000002	6.19	0.35	0.7	0.19	6.13	0.14	2.18	1.44	0.360000000001	AAA1059.CD3.X24.Y2.tile.tissue.png	100	1	2000	100	44574ac038fef763c53d86599f1c2b01	0	0	0	0	0	0	0	0	0	0	0	0	0	/home/dhl_ec/bnelissen/Slides/CD3_manuscript/CD3_slides/AAA1059.CD3/AAA1059.CD3.run1	255	0.7	0.06	0.7	0.06	-9.15697013755	-11.4734404216	2.80448914012	1.9103965
697.0	1058118.0	404.0	32959.0	1058118.0	4000000.0	10.0	46.0	3.01	2.29	1.06	0.0400000000004	6.41	0.36	0.98	0.16	7.06	0.24	2.14	1.44	0.52	AAA1059.CD3.X24.Y3.tile.tissue.png	101	1	2000	101	9efc086109a8753b4a5357221fce7eaf	0	0	0	0	0	0	0	0	0	0	0	0	0	/home/dhl_ec/bnelissen/Slides/CD3_manuscript/CD3_slides/AAA1059.CD3/AAA1059.CD3.run1	255	0.7	0.06	0.7	0.06	-9.51473691261	-12.3372395931	3.33237622576	0.563343515625
259.0	358118.0	149.0	19330.0	358118.0	4000000.0	4.0	35.0	3.13	2.9	1.16	0.04	6.31	0.35	0.68	0.18	6.58	0.2	2.08	1.43	0.36	AAA1059.CD3.X24.Y4.tile.tissue.png	102	1	2000	102	bfc64ed808c3809892ab6c4bb99301c4	0	0	0	0	0	0	0	0	0	0	0	0	0	/home/dhl_ec/bnelissen/Slides/CD3_manuscript/CD3_slides/AAA1059.CD3/AAA1059.CD3.run1	255	0.7	0.06	0.7	0.06	-9.68476040541	-12.1821603215	3.67922633281	0.724175832031
0.0	153317.0	0.0	16063.0	153317.0	4000000.0	0.0	40.0	2.27	2.36	1.08	0.0500000000002	6.22	0.36	0.67	0.18	6.11	0.13	2.08	1.43	0.57	AAA1059.CD3.X24.Y5.tile.tissue.png	103	1	2000	103	413251d0b8fb6c9a1ff940b62afd7551	0	0	0	0	0	0	0	0	0	0	0	0	0	/home/dhl_ec/bnelissen/Slides/CD3_manuscript/CD3_slides/AAA1059.CD3/AAA1059.CD3.run1	255	0.7	0.06	0.7	0.06	-8.9193090523	-10.9349119143	3.21142991538	0.76814127002
0.0	30498.0	0.0	3109.0	30498.0	4000000.0	0.0	6.0	3.65	3.49	1.8	0.0799999999999	9.39	0.54	1.27	0.3	7.79	0.24	3.29	2.31	0.59	AAA1059.CD3.X24.Y6.tile.tissue.png	104	1	2000	104	377cd697b482dff545921655df71831c	0	0	0	0	0	0	0	0	0	0	0	0	0	/home/dhl_ec/bnelissen/Slides/CD3_manuscript/CD3_slides/AAA1059.CD3/AAA1059.CD3.run1	255	0.7	0.06	0.7	0.06	0.0	-11.3532284361	2.94126920208	7.03614585294
0.0	22644.0	0.0	2423.0	22644.0	4000000.0	0.0	9.0	2.94	1.92	1.58	0.0499999999997	6.1	0.54	1.28	0.32	8.64	0.21	3.33	2.39	1.39	AAA1059.CD3.X25.Y2.tile.tissue.png	105	1	2000	105	5da63cb96c93df8d7701096335dc6707	0	0	0	0	0	0	0	0	0	0	0	0	0	/home/dhl_ec/bnelissen/Slides/CD3_manuscript/CD3_slides/AAA1059.CD3/AAA1059.CD3.run1	255	0.7	0.06	0.7	0.06	-9.18268038637	-12.1518802059	3.87679310376	3.8499664895
729.0	301162.0	340.0	26396.0	301162.0	4000000.0	7.0	52.0	2.66	1.54	1.07	0.04	7.25	0.36	0.67	0.18	6.5	0.2	2.07	1.43	2.2	AAA1059.CD3.X25.Y3.tile.tissue.png	106	1	2000	106	804070d735ff887b97cf94efb0651210	0	0	0	0	0	0	0	0	0	0	0	0	0	/home/dhl_ec/bnelissen/Slides/CD3_manuscript/CD3_slides/AAA1059.CD3/AAA1059.CD3.run1	255	0.7	0.06	0.7	0.06	-9.94017974645	-11.4625553379	3.4719787115	0.639411511719
0.0	103200.0	0.0	12116.0	103200.0	4000000.0	0.0	37.0	2.06	1.62	1.72	0.0599999999999	9.2	0.54	1.12	0.3	8.37	0.22	3.15	2.2	0.65	AAA1059.CD3.X25.Y4.tile.tissue.png	107	1	2000	107	f5b3ef50c640f1d35dc3b95cce431880	0	0	0	0	0	0	0	0	0	0	0	0	0	/home/dhl_ec/bnelissen/Slides/CD3_manuscript/CD3_slides/AAA1059.CD3/AAA1059.CD3.run1	255	0.7	0.06	0.7	0.06	-8.76803144831	-11.2674507393	3.07737147081	0.618827863281
524.0	398354.0	291.0	21267.0	398354.0	4000000.0	7.0	35.0	2.32	1.45	1.73	0.0799999999999	8.16	0.35	0.71	0.18	6.49	0.21	2.09	1.43	1.44	AAA1059.CD3.X25.Y5.tile.tissue.png	108	1	2000	108	958556b8f8a1b887e47acb65e221d5de	0	0	0	0	0	0	0	0	0	0	0	0	0	/home/dhl_ec/bnelissen/Slides/CD3_manuscript/CD3_slides/AAA1059.CD3/AAA1059.CD3.run1	255	0.7	0.06	0.7	0.06	-9.96259489631	-12.4394800491	4.02319872981	2.95231240234
0.0	1535.0	0.0	186.0	1535.0	4000000.0	0.0	1.0	2.57	2.46	1.07	0.0500000000002	6.14	0.5	1.05	0.25	7.57	0.21	2.99	2.23	1.49	AAA1059.CD3.X26.Y2.tile.tissue.png	109	1	2000	109	7f6db93af7a51b2aa319203d7dca85bf	0	0	0	0	0	0	0	0	0	0	0	0	0	/home/dhl_ec/bnelissen/Slides/CD3_manuscript/CD3_slides/AAA1059.CD3/AAA1059.CD3.run1	255	0.7	0.06	0.7	0.06	0.0	-11.9927677134	4.3257370343	1.07739993924
462.0	98123.0	240.0	9025.0	98123.0	4000000.0	6.0	21.0	2.91	2.23	1.08	0.0500000000002	11.16	0.54	1.19	0.3	8.92	0.3	3.2	2.32	0.61	AAA1059.CD3.X26.Y3.tile.tissue.png	110	1	2000	110	5532356962112a9283333d7b355943b4	0	0	0	0	0	0	0	0	0	0	0	0	0	/home/dhl_ec/bnelissen/Slides/CD3_manuscript/CD3_slides/AAA1059.CD3/AAA1059.CD3.run1	255	0.7	0.06	0.7	0.06	-9.65549004159	-12.1328457508	3.58147520167	2.61645894336
654.0	243574.0	367.0	20086.0	243574.0	4000000.0	8.0	41.0	1.8	2.67	1.06	0.0599999999999	7.24	0.36	0.72	0.19	6.47	0.2	2.05	1.44	0.52	AAA1059.CD3.X26.Y4.tile.tissue.png	111	1	2000	111	778c741e83d1f3eadf806e48dc6a3b2e	0	0	0	0	0	0	0	0	0	0	0	0	0	/home/dhl_ec/bnelissen/Slides/CD3_manuscript/CD3_slides/AAA1059.CD3/AAA1059.CD3.run1	255	0.7	0.06	0.7	0.06	-9.94498383546	-12.112163037	3.24069035375	3.17135129883
621.0	2459.0	124.0	226.0	2459.0	4000000.0	2.0	1.0	2.43	3.5	1.07	0.0499999999997	6.14	0.34	0.81	0.19	6.22	0.19	1.94	1.43	0.59	AAA1059.CD3.X26.Y5.tile.tissue.png	112	1	2000	112	5d7053bf86c4f2af2bbdb1def2c15019	0	0	0	0	0	0	0	0	0	0	0	0	0	/home/dhl_ec/bnelissen/Slides/CD3_manuscript/CD3_slides/AAA1059.CD3/AAA1059.CD3.run1	255	0.7	0.06	0.7	0.06	-8.58439072519	-12.575580574	2.6106316002	0.495234384949
691.0	414716.0	403.0	8853.0	414716.0	4000000.0	10.0	14.0	2.17	3.42	1.06	0.0499999999997	6.5	0.54	1.29	0.32	9.99	0.36	3.55	2.42	1.49	AAA1059.CD3.X3.Y1.tile.tissue.png	113	1	2000	113	f73d583164d40cc91522e91e4905a0fe	0	0	0	0	0	0	0	0	0	0	0	0	0	/home/dhl_ec/bnelissen/Slides/CD3_manuscript/CD3_slides/AAA1059.CD3/AAA1059.CD3.run1	255	0.7	0.06	0.7	0.06	-9.14112118259	-12.4626825251	2.04334196973	2.18048703906
167.0	927910.0	115.0	29121.0	927910.0	4000000.0	3.0	53.0	1.62	1.58	1.73	0.0599999999999	9.45	0.56	0.87	0.18	7.02	0.23	2.1	1.44	0.57	AAA1059.CD3.X3.Y2.tile.tissue.png	114	1	2000	114	a0d614651aed1ce08dd5f05c9a6a4e4c	0	0	0	0	0	0	0	0	0	0	0	0	0	/home/dhl_ec/bnelissen/Slides/CD3_manuscript/CD3_slides/AAA1059.CD3/AAA1059.CD3.run1	255	0.7	0.06	0.7	0.06	-9.19205853616	-12.2967330695	2.30705478711	0.199445722656
0.0	389245.0	0.0	32673.0	389245.0	4000000.0	0.0	69.0	3.2	2.65	1.74	0.0599999999999	9.74	0.56	1.25	0.29	8.27	0.23	3.61	2.28	0.64	AAA1059.CD3.X3.Y3.tile.tissue.png	115	1	2000	115	def7228e365854b019571444d4e323c3	0	0	0	0	0	0	0	0	0	0	0	0	0	/home/dhl_ec/bnelissen/Slides/CD3_manuscript/CD3_slides/AAA1059.CD3/AAA1059.CD3.run1	255	0.7	0.06	0.7	0.06	0.0	-10.3841172855	1.36140990893	0.375116854004
0.0	0.0	0.0	0.0	0.0	4000000.0	0.0	0.0	3.24	2.89	1.1	0.0499999999997	5.74	0.27	0.79	0.19	4.47	0.12	1.86	1.44	0.5	AAA1059.CD3.X3.Y4.tile.tissue.png	116	1	2000	116	94b8893144cfd35236003900bd130924	0	0	0	0	0	0	0	0	0	0	0	0	0	/home/dhl_ec/bnelissen/Slides/CD3_manuscript/CD3_slides/AAA1059.CD3/AAA1059.CD3.run1	255	1.0	0.06	1.0	0.06	0.0	-11.6635267553	0.0	3.49312252129
220.0	82847.0	117.0	4961.0	82847.0	4000000.0	3.0	11.0	4.69	2.26	1.78	0.0799999999999	11.1	0.53	1.24	0.3	8.08	0.27	2.0	1.43	0.5	AAA1059.CD3.X4.Y1.tile.tissue.png	117	1	2000	117	6bffb6e69ffe33cfba015ae572e9115c	0	0	0	0	0	0	0	0	0	0	0	0	0	/home/dhl_ec/bnelissen/Slides/CD3_manuscript/CD3_slides/AAA1059.CD3/AAA1059.CD3.run1	255	0.7	0.06	0.7	0.06	-9.56557217901	-12.5648456319	4.53616238426	2.75160945215
1380.0	1226116.0	729.0	36421.0	1226116.0	4000000.0	16.0	74.0	4.08	2.72	1.08	0.0400000000004	6.45	0.36	0.68	0.14	7.13	0.24	2.1	1.44	0.59	AAA1059.CD3.X4.Y2.tile.tissue.png	118	1	2000	118	9a94f3c692e9bb69d3773176153bdf77	0	0	0	0	0	0	0	0	0	0	0	0	0	/home/dhl_ec/bnelissen/Slides/CD3_manuscript/CD3_slides/AAA1059.CD3/AAA1059.CD3.run1	255	0.7	0.06	0.7	0.06	-9.28474789088	-12.0911904116	2.46328132923	0.425657703125
77.0	799739.0	37.0	40704.0	799739.0	4000000.0	1.0	53.0	2.95	2.27	1.42	0.04	6.17	0.37	0.67	0.16	6.79	0.22	2.12	1.43	0.57	AAA1059.CD3.X4.Y3.tile.tissue.png	119	1	2000	119	4cb6589f8013cdd5905417517e2d7658	0	0	0	0	0	0	0	0	0	0	0	0	0	/home/dhl_ec/bnelissen/Slides/CD3_manuscript/CD3_slides/AAA1059.CD3/AAA1059.CD3.run1	255	0.7	0.06	0.7	0.06	-9.03907404067	-10.6890275325	1.3819667703	0.345711172852
0.0	0.0	0.0	0.0	0.0	4000000.0	0.0	0.0	2.97	2.41	1.37	0.0499999999997	5.74	0.27	0.77	0.2	4.45	0.12	1.86	1.43	0.49	AAA1059.CD3.X4.Y4.tile.tissue.png	120	1	2000	120	b4315962812473a2ab6850e316df997c	0	0	0	0	0	0	0	0	0	0	0	0	0	/home/dhl_ec/bnelissen/Slides/CD3_manuscript/CD3_slides/AAA1059.CD3/AAA1059.CD3.run1	255	1.0	0.06	1.0	0.06	0.0	-10.2093721319	0.0	5.74044951443
59.0	25211.0	39.0	2882.0	25211.0	4000000.0	1.0	12.0	1.06	1.5	1.45	0.0800000000004	7.4	0.34	0.74	0.32	8.96	0.3	3.13	2.26	0.51	AAA1059.CD3.X5.Y1.tile.tissue.png	121	1	2000	121	024c25ffa7758a8c69c19b68deda38bb	0	0	0	0	0	0	0	0	0	0	0	0	0	/home/dhl_ec/bnelissen/Slides/CD3_manuscript/CD3_slides/AAA1059.CD3/AAA1059.CD3.run1	255	0.7	0.06	0.7	0.06	-9.50802784374	-12.1149216051	4.48749488425	3.63196404565
1476.0	1166592.0	837.0	51539.0	1166592.0	4000000.0	19.0	83.0	3.1	2.33	1.7	0.0599999999999	9.36	0.59	1.12	0.26	9.95	0.36	3.39	2.41	0.66	AAA1059.CD3.X5.Y2.tile.tissue.png	122	1	2000	122	78dfc1b767bb4e3ffb6f8b43a7f16ea4	0	0	0	0	0	0	0	0	0	0	0	0	0	/home/dhl_ec/bnelissen/Slides/CD3_manuscript/CD3_slides/AAA1059.CD3/AAA1059.CD3.run1	255	0.7	0.06	0.7	0.06	-9.60628650871	-12.1315081547	2.86983328102	0.566328859375
0.0	679681.0	0.0	46392.0	679681.0	4000000.0	0.0	70.0	4.53	1.94	1.08	0.04	6.17	0.37	0.67	0.28	9.07	0.25	2.92	1.45	0.57	AAA1059.CD3.X5.Y3.tile.tissue.png	123	1	2000	123	6220e98f8aa4ad837af160e7bd10601c	0	0	0	0	0	0	0	0	0	0	0	0	0	/home/dhl_ec/bnelissen/Slides/CD3_manuscript/CD3_slides/AAA1059.CD3/AAA1059.CD3.run1	255	0.7	0.06	0.7	0.06	-8.60204174991	-10.5944981153	1.15171916687	0.427511333984
0.0	0.0	0.0	0.0	0.0	4000000.0	0.0	0.0	2.55	2.74	1.73	0.0699999999997	8.38	0.5	1.3	0.3	6.28	0.19	2.94	2.32	0.51	AAA1059.CD3.X5.Y4.tile.tissue.png	124	1	2000	124	920cfbf9b20138f3ab77ef8bf18a06fa	0	0	0	0	0	0	0	0	0	0	0	0	0	/home/dhl_ec/bnelissen/Slides/CD3_manuscript/CD3_slides/AAA1059.CD3/AAA1059.CD3.run1	255	1.0	0.06	1.0	0.06	0.0	-11.0666863473	0.0	5.27474052048
0.0	132747.0	0.0	10767.0	132747.0	4000000.0	0.0	20.0	4.09	1.81	1.74	0.0699999999997	10.96	0.54	1.24	0.29	8.44	0.21	3.16	2.3	0.55	AAA1059.CD3.X6.Y0.tile.tissue.png	125	1	2000	125	c4e40e47878b47a8e9253b134f7734b6	0	0	0	0	0	0	0	0	0	0	0	0	0	/home/dhl_ec/bnelissen/Slides/CD3_manuscript/CD3_slides/AAA1059.CD3/AAA1059.CD3.run1	255	0.7	0.06	0.7	0.06	-9.61742465217	-12.0773985371	4.2200578509	3.96817954834
121.0	80663.0	77.0	8203.0	80663.0	4000000.0	2.0	25.0	3.7	1.49	1.09	0.0499999999997	6.08	0.35	0.7	0.18	6.35	0.2	2.03	1.43	0.52	AAA1059.CD3.X6.Y1.tile.tissue.png	126	1	2000	126	b26c794015ba0f2dd794432e2e567482	0	0	0	0	0	0	0	0	0	0	0	0	0	/home/dhl_ec/bnelissen/Slides/CD3_manuscript/CD3_slides/AAA1059.CD3/AAA1059.CD3.run1	255	0.7	0.06	0.7	0.06	-9.68469284223	-11.7224969147	3.84599951557	2.27117657275
736.0	1474366.0	388.0	51565.0	1474366.0	4000000.0	9.0	73.0	2.7	2.82	1.21	0.0400000000004	6.23	0.37	0.68	0.14	7.26	0.25	2.15	1.43	0.39	AAA1059.CD3.X6.Y2.tile.tissue.png	127	1	2000	127	d62014483e2dcc3cf882abb0f4ce801a	0	0	0	0	0	0	0	0	0	0	0	0	0	/home/dhl_ec/bnelissen/Slides/CD3_manuscript/CD3_slides/AAA1059.CD3/AAA1059.CD3.run1	255	0.7	0.06	0.7	0.06	-9.52589502639	-12.124224541	2.66608748739	0.595345640625
0.0	821768.0	0.0	59087.0	821768.0	4000000.0	0.0	87.0	2.77	2.91	1.08	0.04	6.18	0.38	0.67	0.17	5.94	0.16	2.18	1.43	0.66	AAA1059.CD3.X6.Y3.tile.tissue.png	128	1	2000	128	764b2829a9c70d11fd375a8beafe067e	0	0	0	0	0	0	0	0	0	0	0	0	0	/home/dhl_ec/bnelissen/Slides/CD3_manuscript/CD3_slides/AAA1059.CD3/AAA1059.CD3.run1	255	0.7	0.06	0.7	0.06	0.0	-9.87612368025	0.947409579103	0.0732730273438
0.0	27329.0	0.0	3212.0	27329.0	4000000.0	0.0	10.0	2.4	1.46	1.07	0.0500000000002	7.31	0.34	0.76	0.19	5.51	0.13	1.94	1.44	0.34	AAA1059.CD3.X6.Y4.tile.tissue.png	129	1	2000	129	ce59e1170d9e87da1359a8bbeed21d01	0	0	0	0	0	0	0	0	0	0	0	0	0	/home/dhl_ec/bnelissen/Slides/CD3_manuscript/CD3_slides/AAA1059.CD3/AAA1059.CD3.run1	255	0.7	0.06	0.7	0.06	0.0	-11.421357101	1.88226563358	5.57192773184
0.0	149616.0	0.0	11977.0	149616.0	4000000.0	0.0	21.0	2.53	2.41	1.06	0.0499999999997	8.54	0.35	0.73	0.19	6.06	0.14	2.02	1.43	0.73	AAA1059.CD3.X7.Y0.tile.tissue.png	130	1	2000	130	3053e2f1a8a8b64366d818e49d293bde	0	0	0	0	0	0	0	0	0	0	0	0	0	/home/dhl_ec/bnelissen/Slides/CD3_manuscript/CD3_slides/AAA1059.CD3/AAA1059.CD3.run1	255	0.7	0.06	0.7	0.06	-9.26907740087	-11.9621575326	3.85812089892	4.57002832715
0.0	245535.0	0.0	26795.0	245535.0	4000000.0	0.0	63.0	1.73	1.81	1.07	0.0500000000002	6.13	0.37	0.68	0.2	6.1	0.13	2.1	1.44	2.22	AAA1059.CD3.X7.Y1.tile.tissue.png	131	1	2000	131	45f9d7fad27b745b1baeeb0e025acf8d	0	0	0	0	0	0	0	0	0	0	0	0	0	/home/dhl_ec/bnelissen/Slides/CD3_manuscript/CD3_slides/AAA1059.CD3/AAA1059.CD3.run1	255	0.7	0.06	0.7	0.06	-9.50938112486	-11.6151679736	3.64346360225	0.743119396484
456.0	1327998.0	244.0	46183.0	1327998.0	4000000.0	6.0	78.0	2.13	2.07	1.74	0.0599999999999	9.88	0.58	1.15	0.24	10.63	0.39	3.38	2.22	0.54	AAA1059.CD3.X7.Y2.tile.tissue.png	132	1	2000	132	fd1da26c52142a6faefa8c7b2c41e3eb	0	0	0	0	0	0	0	0	0	0	0	0	0	/home/dhl_ec/bnelissen/Slides/CD3_manuscript/CD3_slides/AAA1059.CD3/AAA1059.CD3.run1	255	0.7	0.06	0.7	0.06	-9.38486418943	-12.0911453628	2.54754815317	0.6847671875
0.0	1589073.0	0.0	75430.0	1589073.0	4000000.0	0.0	67.0	1.15	1.61	1.59	0.0599999999999	9.58	0.61	1.15	0.21	9.53	0.32	3.44	2.2	0.6	AAA1059.CD3.X7.Y3.tile.tissue.png	133	1	2000	133	1b614eb09aa281f03e823999ecefe54e	0	0	0	0	0	0	0	0	0	0	0	0	0	/home/dhl_ec/bnelissen/Slides/CD3_manuscript/CD3_slides/AAA1059.CD3/AAA1059.CD3.run1	255	0.7	0.06	0.7	0.06	0.0	-10.5236708766	1.4317517194	0.0583352929688
0.0	113256.0	0.0	9579.0	113256.0	4000000.0	0.0	13.0	1.75	2.41	1.67	0.0700000000002	9.46	0.54	1.25	0.3	8.31	0.23	3.12	2.29	0.57	AAA1059.CD3.X7.Y4.tile.tissue.png	134	1	2000	134	f3458dd0ddce9484fee9866a23a91ec1	0	0	0	0	0	0	0	0	0	0	0	0	0	/home/dhl_ec/bnelissen/Slides/CD3_manuscript/CD3_slides/AAA1059.CD3/AAA1059.CD3.run1	255	0.7	0.06	0.7	0.06	0.0	-10.9979230878	1.44324445283	6.35371645123
0.0	35405.0	0.0	3811.0	35405.0	4000000.0	0.0	12.0	3.34	2.86	1.72	0.0799999999999	9.4	0.54	1.26	0.32	8.34	0.22	3.05	2.26	0.53	AAA1059.CD3.X8.Y0.tile.tissue.png	135	1	2000	135	e51acb5c08d550f95d07a2020096c0bb	0	0	0	0	0	0	0	0	0	0	0	0	0	/home/dhl_ec/bnelissen/Slides/CD3_manuscript/CD3_slides/AAA1059.CD3/AAA1059.CD3.run1	255	0.7	0.06	0.7	0.06	0.0	-11.8868609356	3.81105290566	5.00931141089
0.0	272867.0	0.0	23515.0	272867.0	4000000.0	0.0	49.0	3.38	2.96	1.77	0.0699999999997	11.01	0.56	1.14	0.29	9.11	0.24	3.3	2.13	0.56	AAA1059.CD3.X8.Y1.tile.tissue.png	136	1	2000	136	02833148b8795b2631153ba1c74c2ce7	0	0	0	0	0	0	0	0	0	0	0	0	0	/home/dhl_ec/bnelissen/Slides/CD3_manuscript/CD3_slides/AAA1059.CD3/AAA1059.CD3.run1	255	0.7	0.06	0.7	0.06	-9.51256747423	-11.6322526277	3.9896800455	0.537551867188
503.0	1209508.0	265.0	40960.0	1209508.0	4000000.0	5.0	64.0	2.87	2.23	1.53	0.0599999999999	10.23	0.59	1.12	0.22	10.82	0.389999999999	3.31	1.46	0.55	AAA1059.CD3.X8.Y2.tile.tissue.png	137	1	2000	137	b515ba939d0a6f89b46600cc7718e36c	0	0	0	0	0	0	0	0	0	0	0	0	0	/home/dhl_ec/bnelissen/Slides/CD3_manuscript/CD3_slides/AAA1059.CD3/AAA1059.CD3.run1	255	0.7	0.06	0.7	0.06	-9.48941480169	-12.5066162029	3.13444579686	0.699466515625
0.0	1493665.0	0.0	84738.0	1493665.0	4000000.0	0.0	94.0	2.48	1.57	1.55	0.0700000000006	9.64	0.599999999999	1.13	0.23	10.31	0.31	3.48	2.25	0.82	AAA1059.CD3.X8.Y3.tile.tissue.png	138	1	2000	138	eafad87cf285679ca78237b4ba3b048a	0	0	0	0	0	0	0	0	0	0	0	0	0	/home/dhl_ec/bnelissen/Slides/CD3_manuscript/CD3_slides/AAA1059.CD3/AAA1059.CD3.run1	255	0.7	0.06	0.7	0.06	-8.5149628071	-10.0867321531	1.12003047037	0.0467451625977
0.0	228621.0	0.0	16187.0	228621.0	4000000.0	0.0	24.0	1.83	2.59	1.58	0.0699999999997	9.66	0.56	1.17	0.29	8.28	0.22	3.22	2.25	0.88	AAA1059.CD3.X8.Y4.tile.tissue.png	139	1	2000	139	a17428c201b62d3a6956b7c465dc6a04	0	0	0	0	0	0	0	0	0	0	0	0	0	/home/dhl_ec/bnelissen/Slides/CD3_manuscript/CD3_slides/AAA1059.CD3/AAA1059.CD3.run1	255	0.7	0.06	0.7	0.06	0.0	-10.7462111176	0.945916700019	5.45362744629
0.0	26698.0	0.0	2492.0	26698.0	4000000.0	0.0	5.0	3.06	2.28	1.7	0.0700000000006	9.48	0.52	1.27	0.3	8.05	0.21	3.06	2.3	2.03	AAA1059.CD3.X9.Y0.tile.tissue.png	140	1	2000	140	48a8f709c917faf7b62e3f3614d996c0	0	0	0	0	0	0	0	0	0	0	0	0	0	/home/dhl_ec/bnelissen/Slides/CD3_manuscript/CD3_slides/AAA1059.CD3/AAA1059.CD3.run1	255	0.7	0.06	0.7	0.06	0.0	-11.5016045003	3.61509172035	6.20190589828
190.0	710206.0	84.0	53063.0	710206.0	4000000.0	2.0	83.0	1.31	1.39	1.69	0.0599999999995	9.78	0.509999999999	1.06	0.23	9.78	0.36	3.39	2.28	0.669999999999	AAA1059.CD3.X9.Y1.tile.tissue.png	141	1	2000	141	1d1d8c3cf23c88520cf916d0bcdc8742	0	0	0	0	0	0	0	0	0	0	0	0	0	/home/dhl_ec/bnelissen/Slides/CD3_manuscript/CD3_slides/AAA1059.CD3/AAA1059.CD3.run1	255	0.7	0.06	0.7	0.06	-9.71857933358	-11.4487736441	3.43499346713	0.710734875
137.0	855670.0	80.0	43350.0	855670.0	4000000.0	2.0	75.0	1.79	2.92	1.71	0.0599999999995	10.0	0.5	1.13	0.27	9.94	0.34	3.4	2.28	0.880000000001	AAA1059.CD3.X9.Y2.tile.tissue.png	142	1	2000	142	4c6502317d3a2b176662467f924d94d4	0	0	0	0	0	0	0	0	0	0	0	0	0	/home/dhl_ec/bnelissen/Slides/CD3_manuscript/CD3_slides/AAA1059.CD3/AAA1059.CD3.run1	255	0.7	0.06	0.7	0.06	-9.49047822139	-12.4301662415	3.59587419711	0.74735125
0.0	2559867.0	0.0	55158.0	2559867.0	4000000.0	0.0	36.0	1.41	1.9	1.7	0.0600000000004	9.81	0.55	1.15	0.16	11.15	0.360000000001	3.48	2.28	0.62	AAA1059.CD3.X9.Y3.tile.tissue.png	143	1	2000	143	3f89bca4c163225415cf64568ad3ba23	0	0	0	0	0	0	0	0	0	0	0	0	0	/home/dhl_ec/bnelissen/Slides/CD3_manuscript/CD3_slides/AAA1059.CD3/AAA1059.CD3.run1	255	0.7	0.06	0.7	0.06	-9.54865538738	-11.0533483487	1.93085816245	0.372985328125
0.0	204259.0	0.0	12228.0	204259.0	4000000.0	0.0	19.0	0.97	1.3	1.77	0.0699999999997	11.23	0.559999999999	1.2	0.29	8.14	0.22	3.12	2.27	0.549999999999	AAA1059.CD3.X9.Y4.tile.tissue.png	144	1	2000	144	109a0363359e5647c1c79ed458b84d8a	0	0	0	0	0	0	0	0	0	0	0	0	0	/home/dhl_ec/bnelissen/Slides/CD3_manuscript/CD3_slides/AAA1059.CD3/AAA1059.CD3.run1	255	0.7	0.06	0.7	0.06	0.0	-11.7292194182	1.44145193725	3.60864790039
0.0	251075.0	0.0	20421.0	251075.0	4000000.0	0.0	32.0	1.09	2.12	1.75	0.0800000000008	8.25	0.540000000001	0.99	0.18	5.75	0.14	2.09	1.44	1.59	AAA1059.CD3.X9.Y5.tile.tissue.png	145	1	2000	145	011b50480bdf648e4edb5e0ead1a1c92	0	0	0	0	0	0	0	0	0	0	0	0	0	/home/dhl_ec/bnelissen/Slides/CD3_manuscript/CD3_slides/AAA1059.CD3/AAA1059.CD3.run1	255	0.7	0.06	0.7	0.06	0.0	-11.1492605425	0.804649320422	4.87348972705
0.0	0.0	0.0	0.0	0.0	4000000.0	0.0	0.0	0.829999999999	1.23	1.08	0.0499999999993	6.14	0.29	0.81	0.2	4.6	0.12	2.06	1.43	0.81	AAA1059.CD3.X9.Y6.tile.tissue.png	146	1	2000	146	0ad6572dc2a9e69b8fc1a025a8a95cfb	0	0	0	0	0	0	0	0	0	0	0	0	0	/home/dhl_ec/bnelissen/Slides/CD3_manuscript/CD3_slides/AAA1059.CD3/AAA1059.CD3.run1	255	1.0	0.06	1.0	0.06	0.0	-10.681337261	0.0	1.55306814327
[truncated: 2 more columns]
