# Supplementary material for: SlideToolkit: An Assistive Toolset for the Histological Quantification of Whole Slide Images
Source: PLoS One. 2014 Nov 5;9(11):e110289. doi: 10.1371/journal.pone.0110289 (PMC4220929; doi:10.1371/journal.pone.0110289)
Supplement: RawData S1 — ICC and BlandAltman plot - measurements and r-script.zip. Measurements of Run1 and Run2, including the code for the calculation of the intraclass correlation coefficient (ICC) and the code for the Bland and Altman plot. (ZIP) [file pone.0110289.s003.zip › cellprofiler.measurements/run1.26f3baf1ca9b00c6a2f76bec7581bfc0.DefaultOUT_Image.csv]

AreaOccupied_AreaOccupied_DAB_Nuclei	AreaOccupied_AreaOccupied_Tissue	AreaOccupied_Perimeter_DAB_Nuclei	AreaOccupied_Perimeter_Tissue	AreaOccupied_TotalArea_DAB_Nuclei	AreaOccupied_TotalArea_Tissue	Count_DAB_Nuclei	Count_Tissue	ExecutionTime_01LoadImages	ExecutionTime_02ColorToGray	ExecutionTime_03Smooth	ExecutionTime_04ImageMath	ExecutionTime_05IdentifyPrimaryObjects	ExecutionTime_06MeasureImageAreaOccupied	ExecutionTime_07UnmixColors	ExecutionTime_08MaskImage	ExecutionTime_09IdentifyPrimaryObjects	ExecutionTime_10MeasureImageAreaOccupied	ExecutionTime_11OverlayOutlines	ExecutionTime_12OverlayOutlines	ExecutionTime_13SaveImages	FileName_Original	Group_Index	Group_Number	Height_Original	ImageNumber	MD5Digest_Original	ModuleError_01LoadImages	ModuleError_02ColorToGray	ModuleError_03Smooth	ModuleError_04ImageMath	ModuleError_05IdentifyPrimaryObjects	ModuleError_06MeasureImageAreaOccupied	ModuleError_07UnmixColors	ModuleError_08MaskImage	ModuleError_09IdentifyPrimaryObjects	ModuleError_10MeasureImageAreaOccupied	ModuleError_11OverlayOutlines	ModuleError_12OverlayOutlines	ModuleError_13SaveImages	PathName_Original	Scaling_Original	Threshold_FinalThreshold_DAB_Nuclei	Threshold_FinalThreshold_Tissue	Threshold_OrigThreshold_DAB_Nuclei	Threshold_OrigThreshold_Tissue	Threshold_SumOfEntropies_DAB_Nuclei	Threshold_SumOfEntropies_Tissue	Threshold_WeightedVariance_DAB_Nuclei	Threshold_WeightedVariance_Tissue
0.0	26877.0	0.0	1184.0	26877.0	4000000.0	0.0	2.0	2.79	2.13	1.8	0.08	9.58	0.56	1.42	0.32	8.08	0.22	3.08	2.28	1.6	AAA220.CD3.X0.Y0.tile.tissue.png	1	1	2000	1	d16a62e0c227fe9f4b35600c4123b16e	0	0	0	0	0	0	0	0	0	0	0	0	0	/home/dhl_ec/bnelissen/Slides/CD3_manuscript/CD3_slides/AAA220.CD3/AAA220.CD3.run1	255	0.7	0.06	0.7	0.06	0.0	-11.1311383101	0.210707030233	2.06621458957
0.0	491466.0	0.0	6350.0	491466.0	4000000.0	0.0	2.0	1.26	1.51	1.79	0.08	9.82	0.56	1.22	0.29	9.09	0.24	3.17	2.29	1.08	AAA220.CD3.X1.Y0.tile.tissue.png	2	1	2000	2	9c87588848d0e7e9bc083c9cbc3ab722	0	0	0	0	0	0	0	0	0	0	0	0	0	/home/dhl_ec/bnelissen/Slides/CD3_manuscript/CD3_slides/AAA220.CD3/AAA220.CD3.run1	255	0.7	0.06	0.7	0.06	-8.35563002039	-12.2004721059	0.466500057534	2.22675651172
0.0	0.0	0.0	0.0	0.0	4000000.0	0.0	0.0	1.5	1.78	1.8	0.08	9.03	0.47	1.39	0.32	6.57	0.2	2.92	2.1	0.66	AAA220.CD3.X1.Y1.tile.tissue.png	3	1	2000	3	d33190d3530789d65dfe6a9a0aaf8a89	0	0	0	0	0	0	0	0	0	0	0	0	0	/home/dhl_ec/bnelissen/Slides/CD3_manuscript/CD3_slides/AAA220.CD3/AAA220.CD3.run1	255	1.0	0.06	1.0	0.06	0.0	-11.3691092745	0.0	3.84296114749
0.0	250085.0	0.0	13634.0	250085.0	4000000.0	0.0	15.0	1.67	1.72	1.79	0.08	9.51	0.57	1.24	0.29	8.72	0.23	3.15	2.29	0.63	AAA220.CD3.X10.Y0.tile.tissue.png	4	1	2000	4	adf99019b0cc0f215896d074ca9fef54	0	0	0	0	0	0	0	0	0	0	0	0	0	/home/dhl_ec/bnelissen/Slides/CD3_manuscript/CD3_slides/AAA220.CD3/AAA220.CD3.run1	255	0.7	0.06	0.7	0.06	-8.04361207591	-11.3142454817	0.971534056033	4.30502127979
56.0	2329755.0	34.0	20822.0	2329755.0	4000000.0	1.0	13.0	1.31	1.85	1.79	0.06	11.58	0.57	1.18	0.18	10.89	0.31	2.25	1.52	0.72	AAA220.CD3.X10.Y1.tile.tissue.png	5	1	2000	5	edbfc0666bc95ad13d8eca59c4b985d9	0	0	0	0	0	0	0	0	0	0	0	0	0	/home/dhl_ec/bnelissen/Slides/CD3_manuscript/CD3_slides/AAA220.CD3/AAA220.CD3.run1	255	0.7	0.06	0.7	0.06	-8.7028601885	-11.4588331196	1.04802232241	1.05719180469
834.0	356888.0	389.0	27561.0	356888.0	4000000.0	10.0	46.0	1.32	1.87	1.81	0.08	11.23	0.57	1.24	0.29	9.43	0.33	3.3	2.3	0.65	AAA220.CD3.X10.Y10.tile.tissue.png	6	1	2000	6	94f5df8ad9d1c7c5eb991d51a418dfab	0	0	0	0	0	0	0	0	0	0	0	0	0	/home/dhl_ec/bnelissen/Slides/CD3_manuscript/CD3_slides/AAA220.CD3/AAA220.CD3.run1	255	0.7	0.06	0.7	0.06	-9.96828606901	-12.0422243845	4.27587232366	2.66589582813
10116.0	1284022.0	5055.0	64176.0	1284022.0	4000000.0	136.0	80.0	1.4	1.71	1.79	0.07	10.0	0.6	1.19	0.24	10.56	0.39	3.5	2.3	0.78	AAA220.CD3.X10.Y11.tile.tissue.png	7	1	2000	7	01e8b067d809957de558827a03813597	0	0	0	0	0	0	0	0	0	0	0	0	0	/home/dhl_ec/bnelissen/Slides/CD3_manuscript/CD3_slides/AAA220.CD3/AAA220.CD3.run1	255	0.7	0.06	0.7	0.06	-9.72014161898	-12.3250442122	3.49580855345	0.29027125
800.0	1451132.0	460.0	72166.0	1451132.0	4000000.0	13.0	100.0	1.46	2.25	1.79	0.07	9.99	0.6	1.18	0.23	10.58	0.39	3.51	2.28	0.76	AAA220.CD3.X10.Y12.tile.tissue.png	8	1	2000	8	587f54fcd207f8fa523a6ca5a78b8d8f	0	0	0	0	0	0	0	0	0	0	0	0	0	/home/dhl_ec/bnelissen/Slides/CD3_manuscript/CD3_slides/AAA220.CD3/AAA220.CD3.run1	255	0.7	0.06	0.7	0.06	-9.3173874016	-10.9449807774	2.76498957167	0.162649546875
54.0	794672.0	29.0	35555.0	794672.0	4000000.0	1.0	69.0	1.27	1.79	1.81	0.08	9.67	0.58	1.21	0.27	9.92	0.35	3.35	2.28	0.69	AAA220.CD3.X10.Y13.tile.tissue.png	9	1	2000	9	1a806ca5d8bcecb1c524e254860e9e77	0	0	0	0	0	0	0	0	0	0	0	0	0	/home/dhl_ec/bnelissen/Slides/CD3_manuscript/CD3_slides/AAA220.CD3/AAA220.CD3.run1	255	0.7	0.06	0.7	0.06	-9.3922591585	-11.5732356319	2.08876697731	2.38203774805
1578.0	2207218.0	803.0	68010.0	2207218.0	4000000.0	22.0	61.0	1.2	1.75	1.36	0.05	7.22	0.42	0.74	0.13	8.61	0.3	2.45	2.31	0.71	AAA220.CD3.X10.Y2.tile.tissue.png	10	1	2000	10	7b72ecb82fc368e2c5994ed84b783130	0	0	0	0	0	0	0	0	0	0	0	0	0	/home/dhl_ec/bnelissen/Slides/CD3_manuscript/CD3_slides/AAA220.CD3/AAA220.CD3.run1	255	0.7	0.06	0.7	0.06	-9.64038930148	-12.1067513251	2.29313632725	0.349703109375
156.0	2205315.0	89.0	51838.0	2205315.0	4000000.0	2.0	18.0	1.24	1.71	1.79	0.0700000000001	9.94	0.59	1.19	0.18	11.23	0.44	3.45	2.28	0.69	AAA220.CD3.X10.Y3.tile.tissue.png	11	1	2000	11	05082d6a90563b4995e1d39aa1ceb830	0	0	0	0	0	0	0	0	0	0	0	0	0	/home/dhl_ec/bnelissen/Slides/CD3_manuscript/CD3_slides/AAA220.CD3/AAA220.CD3.run1	255	0.7	0.06	0.7	0.06	-9.51028264014	-11.9922177301	3.91721109303	0.637544070313
0.0	11484.0	0.0	863.0	11484.0	4000000.0	0.0	2.0	1.19	1.62	1.81	0.08	9.51	0.56	1.36	0.32	7.8	0.22	3.09	2.28	0.56	AAA220.CD3.X10.Y4.tile.tissue.png	12	1	2000	12	696e90729bc3810963956c3ee0342dbd	0	0	0	0	0	0	0	0	0	0	0	0	0	/home/dhl_ec/bnelissen/Slides/CD3_manuscript/CD3_slides/AAA220.CD3/AAA220.CD3.run1	255	0.7	0.06	0.7	0.06	0.0	-12.2852035496	5.08391736601	3.18386559296
64.0	190774.0	32.0	8890.0	190774.0	4000000.0	1.0	6.0	0.98	1.59	1.81	0.08	11.09	0.56	1.33	0.3	9.15	0.32	3.2	2.29	0.55	AAA220.CD3.X10.Y7.tile.tissue.png	13	1	2000	13	86f9ef681de0e73e0b13295385bf27a9	0	0	0	0	0	0	0	0	0	0	0	0	0	/home/dhl_ec/bnelissen/Slides/CD3_manuscript/CD3_slides/AAA220.CD3/AAA220.CD3.run1	255	0.7	0.06	0.7	0.06	-9.15628241523	-11.6494585199	2.02363749794	3.12351355469
0.0	327321.0	0.0	8259.0	327321.0	4000000.0	0.0	3.0	1.05	1.53	1.81	0.08	10.96	0.57	1.33	0.3	8.89	0.24	3.16	2.28	0.56	AAA220.CD3.X10.Y8.tile.tissue.png	14	1	2000	14	1c7d481efb046af82bec4c127e06ab09	0	0	0	0	0	0	0	0	0	0	0	0	0	/home/dhl_ec/bnelissen/Slides/CD3_manuscript/CD3_slides/AAA220.CD3/AAA220.CD3.run1	255	0.7	0.06	0.7	0.06	-8.28657748778	-11.4461360847	1.27932690964	1.7490683457
0.0	153245.0	0.0	10974.0	153245.0	4000000.0	0.0	10.0	1.16	1.99	1.79	0.08	9.52	0.56	1.24	0.31	8.67	0.22	3.13	2.29	0.58	AAA220.CD3.X11.Y0.tile.tissue.png	15	1	2000	15	230e40e002d35933ebf971a10361b1b0	0	0	0	0	0	0	0	0	0	0	0	0	0	/home/dhl_ec/bnelissen/Slides/CD3_manuscript/CD3_slides/AAA220.CD3/AAA220.CD3.run1	255	0.7	0.06	0.7	0.06	-7.72691201926	-10.5273557812	0.254218377399	4.91179639044
964.0	2453597.0	490.0	36752.0	2453597.0	4000000.0	12.0	31.0	1.33	2.0	1.74	0.0700000000001	11.28	0.59	1.17	0.17	11.59	0.46	3.35	2.28	0.65	AAA220.CD3.X11.Y1.tile.tissue.png	16	1	2000	16	becc8078cc3bf436186210f2ad525aba	0	0	0	0	0	0	0	0	0	0	0	0	0	/home/dhl_ec/bnelissen/Slides/CD3_manuscript/CD3_slides/AAA220.CD3/AAA220.CD3.run1	255	0.7	0.06	0.7	0.06	-9.03486424313	-11.346349524	1.18382502516	0.93930103125
210.0	258015.0	95.0	16295.0	258015.0	4000000.0	2.0	14.0	1.12	1.57	1.75	0.08	10.92	0.57	1.23	0.31	9.41	0.32	3.23	2.28	0.59	AAA220.CD3.X11.Y10.tile.tissue.png	17	1	2000	17	1b63eb72c8df8d9cfdec950f929281b1	0	0	0	0	0	0	0	0	0	0	0	0	0	/home/dhl_ec/bnelissen/Slides/CD3_manuscript/CD3_slides/AAA220.CD3/AAA220.CD3.run1	255	0.7	0.06	0.7	0.06	-9.66131784001	-11.7865214781	4.17207206038	1.73468822461
3364.0	722504.0	1615.0	54769.0	722504.0	4000000.0	43.0	108.0	3.04	2.79	1.77	0.0699999999999	7.71	0.59	0.98	0.18	7.28	0.34	2.46	1.54	0.61	AAA220.CD3.X11.Y11.tile.tissue.png	18	1	2000	18	6dd77e503b719eaabef85c761e58ced9	0	0	0	0	0	0	0	0	0	0	0	0	0	/home/dhl_ec/bnelissen/Slides/CD3_manuscript/CD3_slides/AAA220.CD3/AAA220.CD3.run1	255	0.7	0.06	0.7	0.06	-9.68056883407	-11.3254049656	3.40488103096	0.54805921875
3081.0	1478733.0	1574.0	62789.0	1478733.0	4000000.0	37.0	106.0	1.27	3.75	1.44	0.0500000000001	8.39	0.41	0.75	0.15	7.72	0.27	2.29	1.47	0.6	AAA220.CD3.X11.Y12.tile.tissue.png	19	1	2000	19	117830952c699532e9f6c07cf485499a	0	0	0	0	0	0	0	0	0	0	0	0	0	/home/dhl_ec/bnelissen/Slides/CD3_manuscript/CD3_slides/AAA220.CD3/AAA220.CD3.run1	255	0.7	0.06	0.7	0.06	-9.69510545029	-11.8513521625	3.11252215239	0.294989609375
0.0	608510.0	0.0	32035.0	608510.0	4000000.0	0.0	54.0	1.01	1.78	1.2	0.05	6.81	0.39	0.75	0.19	6.81	0.16	2.26	1.53	0.79	AAA220.CD3.X11.Y13.tile.tissue.png	20	1	2000	20	ddb3b062fc438bd0ea97fad6202a873d	0	0	0	0	0	0	0	0	0	0	0	0	0	/home/dhl_ec/bnelissen/Slides/CD3_manuscript/CD3_slides/AAA220.CD3/AAA220.CD3.run1	255	0.7	0.06	0.7	0.06	-8.56371995855	-10.7009686564	1.72554815622	0.682026169922
0.0	5810.0	0.0	374.0	5810.0	4000000.0	0.0	1.0	1.45	2.34	1.15	0.05	7.02	0.5	0.88	0.21	5.87	0.14	2.09	1.54	1.11	AAA220.CD3.X11.Y14.tile.tissue.png	21	1	2000	21	3c96a5d7369c2fb8a7f462e9fe6325ea	0	0	0	0	0	0	0	0	0	0	0	0	0	/home/dhl_ec/bnelissen/Slides/CD3_manuscript/CD3_slides/AAA220.CD3/AAA220.CD3.run1	255	0.7	0.06	0.7	0.06	0.0	-12.104179681	6.43867590899	1.8435244335
8621.0	2054211.0	4023.0	59486.0	2054211.0	4000000.0	98.0	54.0	3.26	2.62	1.42	0.04	7.65	0.4	0.87	0.13	8.33	0.3	2.29	1.52	1.27	AAA220.CD3.X11.Y2.tile.tissue.png	22	1	2000	22	36c04cbbd461a4b98c4d34617de7ce0f	0	0	0	0	0	0	0	0	0	0	0	0	0	/home/dhl_ec/bnelissen/Slides/CD3_manuscript/CD3_slides/AAA220.CD3/AAA220.CD3.run1	255	0.7	0.06	0.7	0.06	-9.55581123205	-12.3085754553	2.81694100854	0.497889359375
122.0	2174914.0	69.0	59709.0	2174914.0	4000000.0	2.0	35.0	2.89	2.69	1.12	0.0500000000001	6.99	0.4	0.74	0.13	8.22	0.29	2.36	1.53	0.51	AAA220.CD3.X11.Y3.tile.tissue.png	23	1	2000	23	8d1528124636f49554d4f08c439da1e7	0	0	0	0	0	0	0	0	0	0	0	0	0	/home/dhl_ec/bnelissen/Slides/CD3_manuscript/CD3_slides/AAA220.CD3/AAA220.CD3.run1	255	0.7	0.06	0.7	0.06	-10.0866568756	-11.6483942403	3.93703601321	0.645294414062
546.0	287059.0	285.0	8372.0	287059.0	4000000.0	6.0	4.0	2.92	3.06	1.2	0.0599999999999	6.92	0.38	0.82	0.2	6.99	0.28	2.16	1.54	0.5	AAA220.CD3.X11.Y4.tile.tissue.png	24	1	2000	24	9ef3b5eadf7ea51f840997f0358625a5	0	0	0	0	0	0	0	0	0	0	0	0	0	/home/dhl_ec/bnelissen/Slides/CD3_manuscript/CD3_slides/AAA220.CD3/AAA220.CD3.run1	255	0.7	0.06	0.7	0.06	-10.0294472548	-12.0236320541	4.53161004238	2.32993946191
0.0	4679.0	0.0	446.0	4679.0	4000000.0	0.0	2.0	4.18	1.76	1.15	0.0600000000001	6.63	0.52	0.84	0.21	6.64	0.14	2.11	1.54	0.37	AAA220.CD3.X11.Y6.tile.tissue.png	25	1	2000	25	9d49daf8d77a508cb486e2cbbb2f9e00	0	0	0	0	0	0	0	0	0	0	0	0	0	/home/dhl_ec/bnelissen/Slides/CD3_manuscript/CD3_slides/AAA220.CD3/AAA220.CD3.run1	255	0.7	0.06	0.7	0.06	-9.44202665469	-12.4641028058	5.2949668317	3.06413282922
693.0	522406.0	272.0	32570.0	522406.0	4000000.0	5.0	54.0	1.11	1.29	1.2	0.0599999999999	10.42	0.46	0.76	0.2	7.43	0.32	2.33	1.54	0.6	AAA220.CD3.X11.Y7.tile.tissue.png	26	1	2000	26	131ef5b6389fd3ee03af72a9bf19e35e	0	0	0	0	0	0	0	0	0	0	0	0	0	/home/dhl_ec/bnelissen/Slides/CD3_manuscript/CD3_slides/AAA220.CD3/AAA220.CD3.run1	255	0.7	0.06	0.7	0.06	-9.02146677737	-11.347398359	2.46445544108	1.0651862207
4190.0	1911581.0	2030.0	29887.0	1911581.0	4000000.0	45.0	14.0	1.27	1.68	1.13	0.0500000000001	6.89	0.4	0.75	0.14	8.34	0.44	2.44	1.63	0.5	AAA220.CD3.X11.Y8.tile.tissue.png	27	1	2000	27	cfc7c40caf2f8bd93682981dd6261184	0	0	0	0	0	0	0	0	0	0	0	0	0	/home/dhl_ec/bnelissen/Slides/CD3_manuscript/CD3_slides/AAA220.CD3/AAA220.CD3.run1	255	0.7	0.06	0.7	0.06	-9.55364664916	-12.032689078	2.50639874805	0.736950796875
32113.0	1404575.0	14032.0	12273.0	1404575.0	4000000.0	301.0	3.0	1.12	1.98	1.17	0.0500000000001	7.04	0.38	0.75	0.15	8.15	0.27	2.24	1.79	0.56	AAA220.CD3.X11.Y9.tile.tissue.png	28	1	2000	28	ecea61845e3031c99b8839f3e88dcba0	0	0	0	0	0	0	0	0	0	0	0	0	0	/home/dhl_ec/bnelissen/Slides/CD3_manuscript/CD3_slides/AAA220.CD3/AAA220.CD3.run1	255	0.7	0.06	0.7	0.06	-9.48355371376	-12.2624325196	2.70213312414	0.830534671875
9548.0	137259.0	2791.0	5370.0	137259.0	4000000.0	53.0	8.0	1.02	1.41	1.11	0.05	6.78	0.37	0.75	0.21	7.01	0.22	2.09	1.53	0.39	AAA220.CD3.X12.Y0.tile.tissue.png	29	1	2000	29	6f2009d840c6007e0bd15623347560dd	0	0	0	0	0	0	0	0	0	0	0	0	0	/home/dhl_ec/bnelissen/Slides/CD3_manuscript/CD3_slides/AAA220.CD3/AAA220.CD3.run1	255	0.7	0.06	0.7	0.06	-9.06845543741	-11.5928429824	1.83214688981	0.891999339844
127867.0	3269033.0	50672.0	12016.0	3269033.0	4000000.0	1132.0	1.0	1.45	2.19	1.58	0.0500000000001	7.21	0.61	0.76	0.08	10.43	0.56	2.24	1.53	0.61	AAA220.CD3.X12.Y1.tile.tissue.png	30	1	2000	30	e964fdc25501e2fcda53a326713c1d44	0	0	0	0	0	0	0	0	0	0	0	0	0	/home/dhl_ec/bnelissen/Slides/CD3_manuscript/CD3_slides/AAA220.CD3/AAA220.CD3.run1	255	0.7	0.06	0.7	0.06	-9.59271313139	-12.7276359537	2.00424830952	0.800567171875
63.0	447876.0	36.0	21208.0	447876.0	4000000.0	1.0	21.0	1.1	2.45	1.19	0.04	6.83	0.38	0.75	0.19	7.28	0.23	2.17	1.53	0.59	AAA220.CD3.X12.Y10.tile.tissue.png	31	1	2000	31	1885c00f4b321ff7dbaa262b8c13a385	0	0	0	0	0	0	0	0	0	0	0	0	0	/home/dhl_ec/bnelissen/Slides/CD3_manuscript/CD3_slides/AAA220.CD3/AAA220.CD3.run1	255	0.7	0.06	0.7	0.06	-9.32810387112	-11.6950901806	3.09760772366	0.635900554687
5570.0	694379.0	2818.0	49414.0	694379.0	4000000.0	80.0	94.0	1.31	1.29	1.13	0.05	6.97	0.59	0.76	0.18	7.37	0.31	2.31	1.54	0.46	AAA220.CD3.X12.Y11.tile.tissue.png	32	1	2000	32	eb03e380321b890bdab9ad7cd668d066	0	0	0	0	0	0	0	0	0	0	0	0	0	/home/dhl_ec/bnelissen/Slides/CD3_manuscript/CD3_slides/AAA220.CD3/AAA220.CD3.run1	255	0.7	0.06	0.7	0.06	-9.66347511412	-11.6722529535	3.70974478911	0.526026261719
1142.0	1308639.0	606.0	58898.0	1308639.0	4000000.0	16.0	104.0	1.09	1.86	1.52	0.05	6.96	0.4	0.75	0.17	7.86	0.27	2.32	1.54	0.62	AAA220.CD3.X12.Y12.tile.tissue.png	33	1	2000	33	42ec96e78433aade641a66d2dbcd386c	0	0	0	0	0	0	0	0	0	0	0	0	0	/home/dhl_ec/bnelissen/Slides/CD3_manuscript/CD3_slides/AAA220.CD3/AAA220.CD3.run1	255	0.7	0.06	0.7	0.06	-9.48095802329	-10.7459715539	3.56321107377	0.323967101563
220.0	598522.0	106.0	39744.0	598522.0	4000000.0	3.0	85.0	1.47	2.54	1.12	0.0500000000001	9.09	0.39	0.75	0.2	7.32	0.35	2.5	1.53	0.55	AAA220.CD3.X12.Y13.tile.tissue.png	34	1	2000	34	649ca15d58d582e3b49ce800761b9c63	0	0	0	0	0	0	0	0	0	0	0	0	0	/home/dhl_ec/bnelissen/Slides/CD3_manuscript/CD3_slides/AAA220.CD3/AAA220.CD3.run1	255	0.7	0.06	0.7	0.06	-9.5291487943	-11.0823553359	2.39045832173	0.332205927734
1428.0	963263.0	434.0	25819.0	963263.0	4000000.0	8.0	19.0	1.0	1.24	1.15	0.05	6.94	0.39	0.76	0.17	7.82	0.25	2.24	1.53	0.44	AAA220.CD3.X12.Y14.tile.tissue.png	35	1	2000	35	f4bb883e40f43b417ed0252be43cdbc9	0	0	0	0	0	0	0	0	0	0	0	0	0	/home/dhl_ec/bnelissen/Slides/CD3_manuscript/CD3_slides/AAA220.CD3/AAA220.CD3.run1	255	0.7	0.06	0.7	0.06	-9.18288526133	-11.5139255293	1.59232510294	1.30505519531
314.0	43405.0	82.0	2785.0	43405.0	4000000.0	1.0	2.0	0.99	1.15	1.15	0.0600000000002	6.62	0.36	0.87	0.21	6.76	0.21	2.1	1.53	0.53	AAA220.CD3.X12.Y15.tile.tissue.png	36	1	2000	36	f466b3e2dcb85374a45003dc7cebad81	0	0	0	0	0	0	0	0	0	0	0	0	0	/home/dhl_ec/bnelissen/Slides/CD3_manuscript/CD3_slides/AAA220.CD3/AAA220.CD3.run1	255	0.7	0.06	0.7	0.06	-9.11004802051	-11.4498904272	2.49740021609	1.17937361096
5609.0	1853358.0	2632.0	58282.0	1853358.0	4000000.0	68.0	36.0	1.16	1.1	1.11	0.04	7.07	0.4	0.74	0.14	8.54	0.29	2.29	1.53	0.58	AAA220.CD3.X12.Y2.tile.tissue.png	37	1	2000	37	aca75bc63b1795de648c6c7d86a9f665	0	0	0	0	0	0	0	0	0	0	0	0	0	/home/dhl_ec/bnelissen/Slides/CD3_manuscript/CD3_slides/AAA220.CD3/AAA220.CD3.run1	255	0.7	0.06	0.7	0.06	-9.79082898457	-11.7325243995	2.87467237878	0.460820742188
1757.0	1440142.0	899.0	65062.0	1440142.0	4000000.0	26.0	54.0	1.18	1.52	1.27	0.0500000000002	7.32	0.4	0.75	0.16	7.88	0.27	2.59	1.64	0.75	AAA220.CD3.X12.Y3.tile.tissue.png	38	1	2000	38	905627485ffc8e640f06649477adb310	0	0	0	0	0	0	0	0	0	0	0	0	0	/home/dhl_ec/bnelissen/Slides/CD3_manuscript/CD3_slides/AAA220.CD3/AAA220.CD3.run1	255	0.7	0.06	0.7	0.06	-9.63158269376	-11.8075592141	3.66987719132	0.642335195313
69.0	127466.0	43.0	3123.0	127466.0	4000000.0	1.0	3.0	0.86	1.3	1.14	0.0800000000002	7.94	0.57	0.9	0.23	6.84	0.21	2.09	1.55	0.55	AAA220.CD3.X12.Y4.tile.tissue.png	39	1	2000	39	307803d813ad31cb94dee81693b59e16	0	0	0	0	0	0	0	0	0	0	0	0	0	/home/dhl_ec/bnelissen/Slides/CD3_manuscript/CD3_slides/AAA220.CD3/AAA220.CD3.run1	255	0.7	0.06	0.7	0.06	-9.73770123836	-12.1164931685	4.34382679881	2.96572419092
0.0	0.0	0.0	0.0	0.0	4000000.0	0.0	0.0	1.18	1.99	1.12	0.05	5.53	0.29	0.99	0.21	4.8	0.13	2.01	1.54	0.69	AAA220.CD3.X12.Y5.tile.tissue.png	40	1	2000	40	4203bb8bd2f58e97cdc81303f348275b	0	0	0	0	0	0	0	0	0	0	0	0	0	/home/dhl_ec/bnelissen/Slides/CD3_manuscript/CD3_slides/AAA220.CD3/AAA220.CD3.run1	255	1.0	0.06	1.0	0.06	0.0	0.0	0.0	2.38458125
0.0	1564559.0	0.0	24912.0	1564559.0	4000000.0	0.0	22.0	1.66	2.33	1.13	0.04	6.62	0.39	0.75	0.15	7.53	0.2	2.21	1.52	0.61	AAA220.CD3.X12.Y6.tile.tissue.png	41	1	2000	41	e9d35355462d10ced7610dd40bfc529f	0	0	0	0	0	0	0	0	0	0	0	0	0	/home/dhl_ec/bnelissen/Slides/CD3_manuscript/CD3_slides/AAA220.CD3/AAA220.CD3.run1	255	0.7	0.06	0.7	0.06	-7.54014879432	-11.6254252962	1.97437536888	0.744944527344
65.0	1333415.0	32.0	60415.0	1333415.0	4000000.0	1.0	100.0	1.74	2.26	1.1	0.0400000000002	7.9	0.4	0.74	0.16	7.91	0.26	2.37	1.56	0.65	AAA220.CD3.X12.Y7.tile.tissue.png	42	1	2000	42	2c3a7936444bebc4cf8978ea953897a5	0	0	0	0	0	0	0	0	0	0	0	0	0	/home/dhl_ec/bnelissen/Slides/CD3_manuscript/CD3_slides/AAA220.CD3/AAA220.CD3.run1	255	0.7	0.06	0.7	0.06	-8.85201187722	-11.244366537	1.96949026739	0.183154339844
13222.0	2227147.0	6188.0	61134.0	2227147.0	4000000.0	154.0	57.0	1.23	1.39	1.57	0.0400000000002	7.2	0.41	0.75	0.13	8.72	0.31	2.35	1.7	0.57	AAA220.CD3.X12.Y8.tile.tissue.png	43	1	2000	43	d58671926e8a0fb54ad200f303e10713	0	0	0	0	0	0	0	0	0	0	0	0	0	/home/dhl_ec/bnelissen/Slides/CD3_manuscript/CD3_slides/AAA220.CD3/AAA220.CD3.run1	255	0.7	0.06	0.7	0.06	-9.65770609462	-11.5119603457	2.68565738352	0.403788765625
135418.0	2347445.0	54985.0	34671.0	2347445.0	4000000.0	1182.0	32.0	1.22	2.47	1.24	0.0699999999999	9.11	0.38	0.75	0.13	9.69	0.34	2.27	1.52	0.45	AAA220.CD3.X12.Y9.tile.tissue.png	44	1	2000	44	fdb3c5c1c63d957c2fc795d8fd1678cd	0	0	0	0	0	0	0	0	0	0	0	0	0	/home/dhl_ec/bnelissen/Slides/CD3_manuscript/CD3_slides/AAA220.CD3/AAA220.CD3.run1	255	0.7	0.06	0.7	0.06	-9.71073958535	-12.4826444747	2.68969066624	0.722577953125
0.0	2621.0	0.0	329.0	2621.0	4000000.0	0.0	1.0	0.97	1.22	1.26	0.0599999999999	6.62	0.37	0.8	0.21	6.27	0.14	2.19	1.6	0.54	AAA220.CD3.X13.Y0.tile.tissue.png	45	1	2000	45	9b552952c9e641224a4adefbecddc3c5	0	0	0	0	0	0	0	0	0	0	0	0	0	/home/dhl_ec/bnelissen/Slides/CD3_manuscript/CD3_slides/AAA220.CD3/AAA220.CD3.run1	255	0.7	0.06	0.7	0.06	-8.26313621835	-11.6206221649	2.02924427974	5.24109120051
49878.0	2799202.0	22426.0	11241.0	2799202.0	4000000.0	558.0	1.0	0.94	1.33	1.18	0.05	6.84	0.38	0.75	0.0999999999999	9.28	0.34	2.18	1.55	0.52	AAA220.CD3.X13.Y1.tile.tissue.png	46	1	2000	46	4e38c4a2cda0c26207e7809a82a36555	0	0	0	0	0	0	0	0	0	0	0	0	0	/home/dhl_ec/bnelissen/Slides/CD3_manuscript/CD3_slides/AAA220.CD3/AAA220.CD3.run1	255	0.7	0.06	0.7	0.06	-9.41548852908	-12.2325282494	2.02347756767	0.5505645
0.0	296734.0	0.0	21463.0	296734.0	4000000.0	0.0	49.0	0.94	1.46	1.32	0.0500000000002	8.5	0.54	0.74	0.2	6.71	0.14	2.25	1.52	0.58	AAA220.CD3.X13.Y10.tile.tissue.png	47	1	2000	47	32931eda83f693d2751b7c81837d1d64	0	0	0	0	0	0	0	0	0	0	0	0	0	/home/dhl_ec/bnelissen/Slides/CD3_manuscript/CD3_slides/AAA220.CD3/AAA220.CD3.run1	255	0.7	0.06	0.7	0.06	-9.48544984588	-11.6885689983	3.1299480875	0.65979559375
9645.0	479343.0	4358.0	36785.0	479343.0	4000000.0	112.0	100.0	1.28	2.36	1.19	0.04	6.88	0.39	0.75	0.19	7.14	0.24	2.35	1.53	0.59	AAA220.CD3.X13.Y11.tile.tissue.png	48	1	2000	48	b5ec4d93eb86839067cd71c2073282e4	0	0	0	0	0	0	0	0	0	0	0	0	0	/home/dhl_ec/bnelissen/Slides/CD3_manuscript/CD3_slides/AAA220.CD3/AAA220.CD3.run1	255	0.7	0.06	0.7	0.06	-9.91036887842	-12.0929212483	4.14680574225	0.551915632813
13403.0	1954810.0	6564.0	52231.0	1954810.0	4000000.0	160.0	76.0	1.74	3.68	1.12	0.05	6.96	0.4	0.74	0.14	8.77	0.36	2.41	1.53	0.53	AAA220.CD3.X13.Y12.tile.tissue.png	49	1	2000	49	9996082e63a8fea745473d0871ca1526	0	0	0	0	0	0	0	0	0	0	0	0	0	/home/dhl_ec/bnelissen/Slides/CD3_manuscript/CD3_slides/AAA220.CD3/AAA220.CD3.run1	255	0.7	0.06	0.7	0.06	-9.56094437377	-11.2851911465	3.59545917028	0.3568805625
614.0	1301380.0	274.0	48799.0	1301380.0	4000000.0	7.0	61.0	1.17	2.0	1.15	0.04	7.16	0.4	0.74	0.17	7.78	0.26	2.33	1.53	0.45	AAA220.CD3.X13.Y13.tile.tissue.png	50	1	2000	50	005d63daf50eca035573b03521590672	0	0	0	0	0	0	0	0	0	0	0	0	0	/home/dhl_ec/bnelissen/Slides/CD3_manuscript/CD3_slides/AAA220.CD3/AAA220.CD3.run1	255	0.7	0.06	0.7	0.06	-9.40268189039	-11.5901845521	2.80502856484	0.695131359375
63.0	942634.0	36.0	46640.0	942634.0	4000000.0	1.0	78.0	2.59	3.88	1.22	0.05	10.57	0.41	0.75	0.18	7.58	0.33	2.36	1.53	0.61	AAA220.CD3.X13.Y14.tile.tissue.png	51	1	2000	51	0e0ad4ae3c15cd21a1d44e313bd72f59	0	0	0	0	0	0	0	0	0	0	0	0	0	/home/dhl_ec/bnelissen/Slides/CD3_manuscript/CD3_slides/AAA220.CD3/AAA220.CD3.run1	255	0.7	0.06	0.7	0.06	-8.87747080789	-11.0620019442	1.93362260482	0.640351820313
106.0	33822.0	52.0	1630.0	33822.0	4000000.0	1.0	1.0	1.07	1.46	1.12	0.05	6.74	0.39	0.86	0.22	7.17	0.21	2.09	1.55	0.38	AAA220.CD3.X13.Y15.tile.tissue.png	52	1	2000	52	a4f2eebbb0be3c047967bd1b30280521	0	0	0	0	0	0	0	0	0	0	0	0	0	/home/dhl_ec/bnelissen/Slides/CD3_manuscript/CD3_slides/AAA220.CD3/AAA220.CD3.run1	255	0.7	0.06	0.7	0.06	-8.60034740749	-11.3453491844	2.08371183539	1.49539024316
1534.0	1079157.0	735.0	26982.0	1079157.0	4000000.0	18.0	12.0	1.21	2.07	1.29	0.05	6.8	0.39	0.84	0.18	7.83	0.25	2.22	1.54	0.51	AAA220.CD3.X13.Y2.tile.tissue.png	53	1	2000	53	0739a1bd869fa2743a57c78dfb7f83c5	0	0	0	0	0	0	0	0	0	0	0	0	0	/home/dhl_ec/bnelissen/Slides/CD3_manuscript/CD3_slides/AAA220.CD3/AAA220.CD3.run1	255	0.7	0.06	0.7	0.06	-9.41776776512	-11.3993826097	2.52208826773	0.421079609375
3053.0	2085979.0	1437.0	66957.0	2085979.0	4000000.0	41.0	46.0	1.05	1.27	1.11	0.0500000000002	7.36	0.4	0.75	0.13	8.58	0.43	2.38	1.55	0.63	AAA220.CD3.X13.Y3.tile.tissue.png	54	1	2000	54	580f039e80fb372f119f72fe5e193996	0	0	0	0	0	0	0	0	0	0	0	0	0	/home/dhl_ec/bnelissen/Slides/CD3_manuscript/CD3_slides/AAA220.CD3/AAA220.CD3.run1	255	0.7	0.06	0.7	0.06	-9.85207109789	-11.7290693317	3.94501011502	0.53520990625
0.0	90526.0	0.0	4289.0	90526.0	4000000.0	0.0	2.0	1.13	1.71	1.14	0.0599999999999	7.1	0.39	0.9	0.25	6.5	0.14	2.09	1.53	0.37	AAA220.CD3.X13.Y4.tile.tissue.png	55	1	2000	55	a114a2f3aa1fefbf70c859c75608bfb9	0	0	0	0	0	0	0	0	0	0	0	0	0	/home/dhl_ec/bnelissen/Slides/CD3_manuscript/CD3_slides/AAA220.CD3/AAA220.CD3.run1	255	0.7	0.06	0.7	0.06	-8.64166524288	-12.3052773991	4.43361071672	3.02219205176
0.0	1016334.0	0.0	28575.0	1016334.0	4000000.0	0.0	34.0	1.09	1.08	1.15	0.0599999999999	6.68	0.39	0.73	0.18	7.25	0.18	2.24	1.53	0.41	AAA220.CD3.X13.Y6.tile.tissue.png	56	1	2000	56	2f95fe41e97210ce25eca6288c809d57	0	0	0	0	0	0	0	0	0	0	0	0	0	/home/dhl_ec/bnelissen/Slides/CD3_manuscript/CD3_slides/AAA220.CD3/AAA220.CD3.run1	255	0.7	0.06	0.7	0.06	-8.70677429792	-11.1511071434	2.06015423335	1.24620105664
184.0	973868.0	78.0	68573.0	973868.0	4000000.0	2.0	140.0	1.6	1.75	1.14	0.05	7.95	0.41	0.74	0.18	7.61	0.25	2.33	1.53	0.53	AAA220.CD3.X13.Y7.tile.tissue.png	57	1	2000	57	bbaddc387fe474baa503cfed97591642	0	0	0	0	0	0	0	0	0	0	0	0	0	/home/dhl_ec/bnelissen/Slides/CD3_manuscript/CD3_slides/AAA220.CD3/AAA220.CD3.run1	255	0.7	0.06	0.7	0.06	-9.38985233442	-11.3354947638	2.00053830965	0.0994792929687
2002.0	1378217.0	929.0	72883.0	1378217.0	4000000.0	26.0	88.0	0.94	1.47	1.16	0.04	8.15	0.61	0.73	0.16	7.93	0.36	2.39	1.54	0.6	AAA220.CD3.X13.Y8.tile.tissue.png	58	1	2000	58	8541bf9e311ff598e5272f7465c114bf	0	0	0	0	0	0	0	0	0	0	0	0	0	/home/dhl_ec/bnelissen/Slides/CD3_manuscript/CD3_slides/AAA220.CD3/AAA220.CD3.run1	255	0.7	0.06	0.7	0.06	-9.33881761173	-11.350969933	1.86949133396	0.269444507813
926.0	337368.0	465.0	30076.0	337368.0	4000000.0	13.0	72.0	1.03	1.36	1.18	0.04	9.52	0.39	0.75	0.2	7.13	0.22	2.28	1.54	0.42	AAA220.CD3.X13.Y9.tile.tissue.png	59	1	2000	59	68f9e00c43ecb981de6f90b814f62c7a	0	0	0	0	0	0	0	0	0	0	0	0	0	/home/dhl_ec/bnelissen/Slides/CD3_manuscript/CD3_slides/AAA220.CD3/AAA220.CD3.run1	255	0.7	0.06	0.7	0.06	-9.44177537431	-11.7947190526	2.51688496825	0.464253197266
0.0	3852.0	0.0	401.0	3852.0	4000000.0	0.0	2.0	0.87	1.16	1.17	0.05	6.68	0.38	0.81	0.22	6.0	0.13	2.18	1.56	0.36	AAA220.CD3.X14.Y0.tile.tissue.png	60	1	2000	60	b476244bc653ef42660448b5b8c0b46a	0	0	0	0	0	0	0	0	0	0	0	0	0	/home/dhl_ec/bnelissen/Slides/CD3_manuscript/CD3_slides/AAA220.CD3/AAA220.CD3.run1	255	0.7	0.06	0.7	0.06	0.0	-12.3530557838	3.11021035136	4.325616763
9631.0	2073857.0	4359.0	11035.0	2073857.0	4000000.0	108.0	4.0	1.23	2.57	1.18	0.0500000000002	6.83	0.39	0.73	0.14	8.49	0.3	2.16	1.55	0.45	AAA220.CD3.X14.Y1.tile.tissue.png	61	1	2000	61	b90d5cc582bbf19da5b1cfada0820b1a	0	0	0	0	0	0	0	0	0	0	0	0	0	/home/dhl_ec/bnelissen/Slides/CD3_manuscript/CD3_slides/AAA220.CD3/AAA220.CD3.run1	255	0.7	0.06	0.7	0.06	-9.1550096849	-11.640183876	1.30359391147	0.582268578125
784.0	731566.0	362.0	53123.0	731566.0	4000000.0	11.0	89.0	1.9	3.0	1.3	0.05	6.91	0.5	0.77	0.19	7.48	0.24	2.34	1.54	0.63	AAA220.CD3.X14.Y10.tile.tissue.png	62	1	2000	62	0cbf895d5e20afbbfb619c70e9444417	0	0	0	0	0	0	0	0	0	0	0	0	0	/home/dhl_ec/bnelissen/Slides/CD3_manuscript/CD3_slides/AAA220.CD3/AAA220.CD3.run1	255	0.7	0.06	0.7	0.06	-9.49886163822	-11.5901990637	3.04844931231	0.740189261719
26804.0	729655.0	11848.0	40288.0	729655.0	4000000.0	287.0	74.0	4.81	2.22	1.18	0.05	6.97	0.39	0.74	0.19	7.56	0.24	2.28	1.54	0.59	AAA220.CD3.X14.Y11.tile.tissue.png	63	1	2000	63	50a93f9a5f3d4fe7279e26c54e37f94e	0	0	0	0	0	0	0	0	0	0	0	0	0	/home/dhl_ec/bnelissen/Slides/CD3_manuscript/CD3_slides/AAA220.CD3/AAA220.CD3.run1	255	0.7	0.06	0.7	0.06	-9.91767387056	-12.1743616387	3.85461053015	0.478056148438
8044.0	1687067.0	4063.0	36572.0	1687067.0	4000000.0	107.0	59.0	4.14	2.33	1.14	0.0500000000002	6.92	0.39	0.73	0.15	8.07	0.29	2.26	1.53	0.71	AAA220.CD3.X14.Y12.tile.tissue.png	64	1	2000	64	0918a27a4a420ad8f661be248f4806b8	0	0	0	0	0	0	0	0	0	0	0	0	0	/home/dhl_ec/bnelissen/Slides/CD3_manuscript/CD3_slides/AAA220.CD3/AAA220.CD3.run1	255	0.7	0.06	0.7	0.06	-9.56640719153	-12.4461756222	3.18482732524	0.3244316875
194.0	486315.0	101.0	41664.0	486315.0	4000000.0	3.0	107.0	2.75	2.57	1.14	0.05	6.67	0.39	0.74	0.2	7.07	0.23	2.36	1.52	1.15	AAA220.CD3.X14.Y13.tile.tissue.png	65	1	2000	65	5fa2a6f7e692f45aa72e697fd94ddf21	0	0	0	0	0	0	0	0	0	0	0	0	0	/home/dhl_ec/bnelissen/Slides/CD3_manuscript/CD3_slides/AAA220.CD3/AAA220.CD3.run1	255	0.7	0.06	0.7	0.06	-9.67894737709	-10.5674479087	1.85159272559	0.662466931641
0.0	449206.0	0.0	34301.0	449206.0	4000000.0	0.0	71.0	2.19	3.41	1.2	0.05	6.73	0.4	0.74	0.2	6.69	0.24	2.43	1.55	1.59	AAA220.CD3.X14.Y14.tile.tissue.png	66	1	2000	66	663761a18fc73290fd20c0310ed19b59	0	0	0	0	0	0	0	0	0	0	0	0	0	/home/dhl_ec/bnelissen/Slides/CD3_manuscript/CD3_slides/AAA220.CD3/AAA220.CD3.run1	255	0.7	0.06	0.7	0.06	-9.18342705914	-11.1694412585	1.85557212269	1.20167390625
0.0	0.0	0.0	0.0	0.0	4000000.0	0.0	0.0	2.56	2.29	1.23	0.0599999999999	6.18	0.29	0.87	0.21	4.76	0.13	2.01	1.53	0.45	AAA220.CD3.X14.Y15.tile.tissue.png	67	1	2000	67	164af86056dcf02835fc4ee13b14fe29	0	0	0	0	0	0	0	0	0	0	0	0	0	/home/dhl_ec/bnelissen/Slides/CD3_manuscript/CD3_slides/AAA220.CD3/AAA220.CD3.run1	255	1.0	0.06	1.0	0.06	0.0	-11.248200996	0.0	5.24258227798
0.0	45783.0	0.0	2042.0	45783.0	4000000.0	0.0	3.0	2.48	2.61	1.13	0.04	6.61	0.37	0.78	0.21	6.33	0.14	2.12	1.53	0.89	AAA220.CD3.X14.Y2.tile.tissue.png	68	1	2000	68	3f047ee9eafee0a6ede637bada241349	0	0	0	0	0	0	0	0	0	0	0	0	0	/home/dhl_ec/bnelissen/Slides/CD3_manuscript/CD3_slides/AAA220.CD3/AAA220.CD3.run1	255	0.7	0.06	0.7	0.06	-7.78624679384	-11.9784838556	3.00852585241	2.25324715894
417.0	2251360.0	121.0	42401.0	2251360.0	4000000.0	1.0	18.0	2.4	3.19	1.18	0.05	6.6	0.39	0.75	0.13	8.47	0.3	2.3	1.52	0.42	AAA220.CD3.X14.Y3.tile.tissue.png	69	1	2000	69	3a24e13a71b0a14f009e62b37286a591	0	0	0	0	0	0	0	0	0	0	0	0	0	/home/dhl_ec/bnelissen/Slides/CD3_manuscript/CD3_slides/AAA220.CD3/AAA220.CD3.run1	255	0.7	0.06	0.7	0.06	-10.1920912924	-11.2748171423	4.54256355995	0.557055765625
1241.0	828438.0	475.0	19939.0	828438.0	4000000.0	10.0	7.0	2.02	2.41	1.17	0.0599999999999	6.81	0.38	0.79	0.18	7.34	0.24	2.19	1.52	0.38	AAA220.CD3.X14.Y4.tile.tissue.png	70	1	2000	70	ae263f538ff44eb954602ee4c1c5f1cd	0	0	0	0	0	0	0	0	0	0	0	0	0	/home/dhl_ec/bnelissen/Slides/CD3_manuscript/CD3_slides/AAA220.CD3/AAA220.CD3.run1	255	0.7	0.06	0.7	0.06	-9.84071140472	-12.1506198098	4.26070950126	1.65493028516
53.0	423053.0	30.0	20808.0	423053.0	4000000.0	1.0	34.0	2.12	1.38	1.17	0.0599999999999	6.63	0.38	0.78	0.19	7.03	0.22	2.21	1.53	0.39	AAA220.CD3.X14.Y6.tile.tissue.png	71	1	2000	71	f2702af6c99cfa2232a566fb22ff554b	0	0	0	0	0	0	0	0	0	0	0	0	0	/home/dhl_ec/bnelissen/Slides/CD3_manuscript/CD3_slides/AAA220.CD3/AAA220.CD3.run1	255	0.7	0.06	0.7	0.06	-8.41411393124	-11.4596325392	1.67399225578	3.36824473633
74.0	730005.0	41.0	55995.0	730005.0	4000000.0	1.0	127.0	2.44	2.72	1.16	0.04	8.09	0.4	0.74	0.18	7.22	0.24	2.35	1.64	0.67	AAA220.CD3.X14.Y7.tile.tissue.png	72	1	2000	72	83e0a172b35080aef6808e61ecd26490	0	0	0	0	0	0	0	0	0	0	0	0	0	/home/dhl_ec/bnelissen/Slides/CD3_manuscript/CD3_slides/AAA220.CD3/AAA220.CD3.run1	255	0.7	0.06	0.7	0.06	-8.82412725994	-11.6805359426	1.43476929847	0.0925051796875
2298.0	2303899.0	1098.0	53918.0	2303899.0	4000000.0	26.0	52.0	5.2	2.23	1.68	0.0899999999999	10.67	0.37	0.72	0.12	7.99	0.29	2.24	1.5	0.54	AAA220.CD3.X14.Y8.tile.tissue.png	73	1	2000	73	b0bb7616d12e537141d33ed07bc174ca	0	0	0	0	0	0	0	0	0	0	0	0	0	/home/dhl_ec/bnelissen/Slides/CD3_manuscript/CD3_slides/AAA220.CD3/AAA220.CD3.run1	255	0.7	0.06	0.7	0.06	-9.35783094933	-11.7167992493	2.22152671276	0.275642675781
42779.0	1277052.0	18486.0	45164.0	1277052.0	4000000.0	443.0	69.0	3.31	4.8	1.2	0.04	6.87	0.39	0.75	0.16	7.91	0.28	2.29	1.52	1.18	AAA220.CD3.X14.Y9.tile.tissue.png	74	1	2000	74	dde265d603f9b3d8122b2de85fbe82bd	0	0	0	0	0	0	0	0	0	0	0	0	0	/home/dhl_ec/bnelissen/Slides/CD3_manuscript/CD3_slides/AAA220.CD3/AAA220.CD3.run1	255	0.7	0.06	0.7	0.06	-9.77880934474	-12.3775568589	3.07568020068	0.42974565625
0.0	0.0	0.0	0.0	0.0	4000000.0	0.0	0.0	1.75	1.95	1.17	0.0499999999997	6.21	0.3	0.83	0.21	4.71	0.12	2.02	1.53	0.45	AAA220.CD3.X15.Y0.tile.tissue.png	75	1	2000	75	e255c25657868758c2a651a976c8d696	0	0	0	0	0	0	0	0	0	0	0	0	0	/home/dhl_ec/bnelissen/Slides/CD3_manuscript/CD3_slides/AAA220.CD3/AAA220.CD3.run1	255	1.0	0.06	1.0	0.06	0.0	-11.2796916602	0.0	7.05533577889
709.0	2029417.0	342.0	15181.0	2029417.0	4000000.0	10.0	4.0	1.55	1.88	1.16	0.0500000000002	6.73	0.41	0.74	0.14	8.24	0.29	2.21	1.51	0.67	AAA220.CD3.X15.Y1.tile.tissue.png	76	1	2000	76	6306b850c1cbbe5ea0ca6e41a7441440	0	0	0	0	0	0	0	0	0	0	0	0	0	/home/dhl_ec/bnelissen/Slides/CD3_manuscript/CD3_slides/AAA220.CD3/AAA220.CD3.run1	255	0.7	0.06	0.7	0.06	-8.71070086771	-11.276862675	1.13475600364	0.431289046875
13626.0	1072765.0	6119.0	69887.0	1072765.0	4000000.0	153.0	107.0	1.84	2.54	1.14	0.04	7.11	0.4	0.74	0.17	7.64	0.25	2.34	1.52	0.99	AAA220.CD3.X15.Y10.tile.tissue.png	77	1	2000	77	8a7cd1a8ce2ee98da0c212276e3a0217	0	0	0	0	0	0	0	0	0	0	0	0	0	/home/dhl_ec/bnelissen/Slides/CD3_manuscript/CD3_slides/AAA220.CD3/AAA220.CD3.run1	255	0.7	0.06	0.7	0.06	-9.79923549384	-11.8911616241	3.348526115	0.575559546875
4419.0	452075.0	2037.0	35189.0	452075.0	4000000.0	52.0	75.0	2.45	2.31	1.13	0.04	7.04	0.43	0.84	0.21	7.11	0.23	2.26	1.52	0.41	AAA220.CD3.X15.Y11.tile.tissue.png	78	1	2000	78	67299b2f7ccedd8d48b4541a9388fa1c	0	0	0	0	0	0	0	0	0	0	0	0	0	/home/dhl_ec/bnelissen/Slides/CD3_manuscript/CD3_slides/AAA220.CD3/AAA220.CD3.run1	255	0.7	0.06	0.7	0.06	-9.87618469534	-11.8107101948	3.59215097711	0.476026
27049.0	953344.0	12043.0	32786.0	953344.0	4000000.0	295.0	36.0	0.94	1.24	1.15	0.0400000000004	6.92	0.42	0.78	0.190000000001	7.64	0.26	2.27	1.52	0.42	AAA220.CD3.X15.Y12.tile.tissue.png	79	1	2000	79	8e4e9d17f4fb3fa815cbc48fba0e5f36	0	0	0	0	0	0	0	0	0	0	0	0	0	/home/dhl_ec/bnelissen/Slides/CD3_manuscript/CD3_slides/AAA220.CD3/AAA220.CD3.run1	255	0.7	0.06	0.7	0.06	-9.81562045859	-11.9675945665	3.35147254995	0.365090609375
8362.0	1707308.0	4161.0	64754.0	1707308.0	4000000.0	104.0	94.0	1.24	1.2	1.13	0.0500000000002	7.01	0.45	0.79	0.16	8.16	0.29	2.34	1.54	0.43	AAA220.CD3.X15.Y13.tile.tissue.png	80	1	2000	80	81357da13e5760ca1815a94d61cd2a12	0	0	0	0	0	0	0	0	0	0	0	0	0	/home/dhl_ec/bnelissen/Slides/CD3_manuscript/CD3_slides/AAA220.CD3/AAA220.CD3.run1	255	0.7	0.06	0.7	0.06	-9.43217384535	-11.2343921818	2.42355481553	0.5934916875
147.0	445302.0	72.0	34500.0	445302.0	4000000.0	2.0	87.0	1.11	1.94	1.13	0.0500000000002	6.7	0.39	0.74	0.2	7.09	0.23	2.27	1.53	0.43	AAA220.CD3.X15.Y14.tile.tissue.png	81	1	2000	81	1dec0e5de1c6996e61d0cca1e469fae6	0	0	0	0	0	0	0	0	0	0	0	0	0	/home/dhl_ec/bnelissen/Slides/CD3_manuscript/CD3_slides/AAA220.CD3/AAA220.CD3.run1	255	0.7	0.06	0.7	0.06	-9.12806268978	-10.4028665778	2.04119886735	0.193340100586
73.0	436196.0	53.0	15604.0	436196.0	4000000.0	1.0	16.0	0.89	1.39	1.16	0.0499999999997	7.74	0.38	0.82	0.2	7.14	0.23	2.16	1.53	0.39	AAA220.CD3.X15.Y15.tile.tissue.png	82	1	2000	82	ebe2192b269570e60834bf81e1e2ec75	0	0	0	0	0	0	0	0	0	0	0	0	0	/home/dhl_ec/bnelissen/Slides/CD3_manuscript/CD3_slides/AAA220.CD3/AAA220.CD3.run1	255	0.7	0.06	0.7	0.06	-8.71653078899	-11.8722166614	2.26180280936	2.76372282617
0.0	1876.0	0.0	186.0	1876.0	4000000.0	0.0	1.0	0.84	1.22	1.11	0.0500000000002	6.59	0.37	0.82	0.21	6.35	0.13	2.07	1.56	0.4	AAA220.CD3.X15.Y2.tile.tissue.png	83	1	2000	83	fcaced60535c38c39e1ae9f028b46411	0	0	0	0	0	0	0	0	0	0	0	0	0	/home/dhl_ec/bnelissen/Slides/CD3_manuscript/CD3_slides/AAA220.CD3/AAA220.CD3.run1	255	0.7	0.06	0.7	0.06	-8.55128814365	-12.26174338	8.93083752984	2.57108659344
330.0	1950634.0	165.0	57612.0	1950634.0	4000000.0	5.0	43.0	1.05	1.59	1.11	0.04	6.61	0.4	0.75	0.13	8.22	0.28	2.33	1.52	0.43	AAA220.CD3.X15.Y3.tile.tissue.png	84	1	2000	84	a630d96e703610f89ad3e1977d04652c	0	0	0	0	0	0	0	0	0	0	0	0	0	/home/dhl_ec/bnelissen/Slides/CD3_manuscript/CD3_slides/AAA220.CD3/AAA220.CD3.run1	255	0.7	0.06	0.7	0.06	-9.75829437631	-11.3800421869	5.10478535199	0.562276414062
628.0	1601215.0	322.0	28689.0	1601215.0	4000000.0	8.0	15.0	2.4	1.79	1.14	0.0599999999999	6.74	0.38	0.75	0.15	7.9	0.28	2.28	1.53	0.41	AAA220.CD3.X15.Y4.tile.tissue.png	85	1	2000	85	b04421d944b3d28d9ec75977ee825faf	0	0	0	0	0	0	0	0	0	0	0	0	0	/home/dhl_ec/bnelissen/Slides/CD3_manuscript/CD3_slides/AAA220.CD3/AAA220.CD3.run1	255	0.7	0.06	0.7	0.06	-9.54683696084	-11.8761855129	4.26845084648	0.72194278125
894.0	821481.0	377.0	7868.0	821481.0	4000000.0	6.0	4.0	2.91	2.45	1.15	0.0599999999999	6.82	0.37	0.77	0.18	7.34	0.24	2.23	1.52	0.39	AAA220.CD3.X15.Y5.tile.tissue.png	86	1	2000	86	d5ed5e2fabd91742897da877c5d0dcbb	0	0	0	0	0	0	0	0	0	0	0	0	0	/home/dhl_ec/bnelissen/Slides/CD3_manuscript/CD3_slides/AAA220.CD3/AAA220.CD3.run1	255	0.7	0.06	0.7	0.06	-9.15783929893	-12.0417054744	2.36328992738	1.56273663672
375.0	245214.0	164.0	11187.0	245214.0	4000000.0	4.0	11.0	2.49	2.15	1.15	0.0599999999999	7.88	0.38	0.77	0.22	6.93	0.22	2.25	1.54	0.42	AAA220.CD3.X15.Y6.tile.tissue.png	87	1	2000	87	87e021e51107b7da5cf4b4296248fcc0	0	0	0	0	0	0	0	0	0	0	0	0	0	/home/dhl_ec/bnelissen/Slides/CD3_manuscript/CD3_slides/AAA220.CD3/AAA220.CD3.run1	255	0.7	0.06	0.7	0.06	-9.20127164307	-11.4346240631	1.8644083101	1.54970362988
0.0	1168724.0	0.0	74242.0	1168724.0	4000000.0	0.0	134.0	3.36	2.52	1.17	0.0500000000002	6.72	0.41	0.74	0.17	7.17	0.18	2.36	1.53	0.44	AAA220.CD3.X15.Y7.tile.tissue.png	88	1	2000	88	0a05aed1081fb595306d5832b240cdf7	0	0	0	0	0	0	0	0	0	0	0	0	0	/home/dhl_ec/bnelissen/Slides/CD3_manuscript/CD3_slides/AAA220.CD3/AAA220.CD3.run1	255	0.7	0.06	0.7	0.06	-8.85371592939	-11.2306622739	1.34639093352	0.0882049882812
2703.0	2185030.0	1345.0	48522.0	2185030.0	4000000.0	34.0	66.0	2.5	2.53	1.1	0.0500000000002	6.88	0.39	0.75	0.13	8.4	0.3	2.3	1.52	0.44	AAA220.CD3.X15.Y8.tile.tissue.png	89	1	2000	89	6efe794cae9629699975b374612ab33a	0	0	0	0	0	0	0	0	0	0	0	0	0	/home/dhl_ec/bnelissen/Slides/CD3_manuscript/CD3_slides/AAA220.CD3/AAA220.CD3.run1	255	0.7	0.06	0.7	0.06	-9.43912578534	-12.4233894791	2.54379671794	0.276051886719
43954.0	2386404.0	18914.0	49702.0	2386404.0	4000000.0	451.0	50.0	3.65	2.7	1.11	0.0500000000002	7.02	0.42	0.74	0.12	8.93	0.32	2.3	1.54	0.44	AAA220.CD3.X15.Y9.tile.tissue.png	90	1	2000	90	740ed63161442efe49813f933d376318	0	0	0	0	0	0	0	0	0	0	0	0	0	/home/dhl_ec/bnelissen/Slides/CD3_manuscript/CD3_slides/AAA220.CD3/AAA220.CD3.run1	255	0.7	0.06	0.7	0.06	-9.78329205302	-12.5068481327	2.89621938807	0.417131429687
0.0	0.0	0.0	0.0	0.0	4000000.0	0.0	0.0	2.88	1.75	1.13	0.0599999999999	5.58	0.29	0.88	0.21	4.68	0.12	2.06	1.54	0.369999999999	AAA220.CD3.X16.Y0.tile.tissue.png	91	1	2000	91	e0df620a484699df5745038818c92e8b	0	0	0	0	0	0	0	0	0	0	0	0	0	/home/dhl_ec/bnelissen/Slides/CD3_manuscript/CD3_slides/AAA220.CD3/AAA220.CD3.run1	255	1.0	0.06	1.0	0.06	0.0	0.0	0.0	4.194563
70.0	722581.0	36.0	8212.0	722581.0	4000000.0	1.0	2.0	2.71	2.25	1.13	0.0499999999997	7.63	0.39	0.76	0.19	7.28	0.24	2.17	1.55	0.56	AAA220.CD3.X16.Y1.tile.tissue.png	92	1	2000	92	a4bba480c36b71eaed8021b2b7eaaeea	0	0	0	0	0	0	0	0	0	0	0	0	0	/home/dhl_ec/bnelissen/Slides/CD3_manuscript/CD3_slides/AAA220.CD3/AAA220.CD3.run1	255	0.7	0.06	0.7	0.06	-9.07975027933	-11.4006877894	1.06209194371	1.68743069531
15689.0	1629232.0	7370.0	54071.0	1629232.0	4000000.0	191.0	66.0	3.65	2.13	1.14	0.0499999999997	7.14	0.4	0.74	0.15	8.08	0.28	2.32	1.52	0.44	AAA220.CD3.X16.Y10.tile.tissue.png	93	1	2000	93	6359f77a031700c752d57e5bcb05648b	0	0	0	0	0	0	0	0	0	0	0	0	0	/home/dhl_ec/bnelissen/Slides/CD3_manuscript/CD3_slides/AAA220.CD3/AAA220.CD3.run1	255	0.7	0.06	0.7	0.06	-9.62938114557	-12.209996247	2.99310296882	0.488660421875
1298.0	425994.0	575.0	37161.0	425994.0	4000000.0	16.0	87.0	3.3	2.44	1.15	0.0499999999997	6.91	0.4	0.74	0.2	7.11	0.23	2.29	1.53	0.52	AAA220.CD3.X16.Y11.tile.tissue.png	94	1	2000	94	9f307032300380d09e9d66bd22a31066	0	0	0	0	0	0	0	0	0	0	0	0	0	/home/dhl_ec/bnelissen/Slides/CD3_manuscript/CD3_slides/AAA220.CD3/AAA220.CD3.run1	255	0.7	0.06	0.7	0.06	-9.71988106943	-11.7957758724	2.92806677509	0.547866671875
2442.0	183636.0	1198.0	16040.0	183636.0	4000000.0	33.0	46.0	3.36	2.72	1.11	0.0500000000002	9.06	0.39	0.74	0.22	6.95	0.22	2.23	1.54	1.38	AAA220.CD3.X16.Y12.tile.tissue.png	95	1	2000	95	8bea2108baeba3ba6bb1a93b0846d5cc	0	0	0	0	0	0	0	0	0	0	0	0	0	/home/dhl_ec/bnelissen/Slides/CD3_manuscript/CD3_slides/AAA220.CD3/AAA220.CD3.run1	255	0.7	0.06	0.7	0.06	-9.57011619123	-11.6900901822	3.13739182985	0.263097068359
15321.0	1499422.0	7429.0	49102.0	1499422.0	4000000.0	185.0	72.0	2.74	3.14	1.14	0.04	6.93	0.39	0.74	0.16	7.9	0.41	2.42	1.53	0.96	AAA220.CD3.X16.Y13.tile.tissue.png	96	1	2000	96	9adf3f47febaad8c9621873aee58c2e8	0	0	0	0	0	0	0	0	0	0	0	0	0	/home/dhl_ec/bnelissen/Slides/CD3_manuscript/CD3_slides/AAA220.CD3/AAA220.CD3.run1	255	0.7	0.06	0.7	0.06	-9.49955067255	-12.1533900942	2.86035707102	0.346451054687
805.0	675602.0	380.0	53495.0	675602.0	4000000.0	10.0	103.0	2.89	1.27	1.1	0.04	7.01	0.55	0.75	0.18	7.28	0.32	2.38	1.53	0.65	AAA220.CD3.X16.Y14.tile.tissue.png	97	1	2000	97	05a1ce624a33950423843853876b3382	0	0	0	0	0	0	0	0	0	0	0	0	0	/home/dhl_ec/bnelissen/Slides/CD3_manuscript/CD3_slides/AAA220.CD3/AAA220.CD3.run1	255	0.7	0.06	0.7	0.06	-9.65700729084	-11.143432404	2.7587527055	0.827428417969
0.0	671123.0	0.0	38117.0	671123.0	4000000.0	0.0	54.0	1.39	1.87	1.15	0.0599999999999	6.78	0.57	0.73	0.19	6.89	0.16	2.37	1.58	0.6	AAA220.CD3.X16.Y15.tile.tissue.png	98	1	2000	98	81cc06f090dce6260fb4d6449eebc85f	0	0	0	0	0	0	0	0	0	0	0	0	0	/home/dhl_ec/bnelissen/Slides/CD3_manuscript/CD3_slides/AAA220.CD3/AAA220.CD3.run1	255	0.7	0.06	0.7	0.06	-8.85019839824	-11.2447379002	1.6299493852	1.93293866016
0.0	2268.0	0.0	252.0	2268.0	4000000.0	0.0	1.0	1.32	2.61	1.22	0.0599999999999	7.09	0.37	1.08	0.36	8.89	0.23	2.29	1.7	0.43	AAA220.CD3.X16.Y16.tile.tissue.png	99	1	2000	99	3487530fd85c2aad96c1634d79e950a7	0	0	0	0	0	0	0	0	0	0	0	0	0	/home/dhl_ec/bnelissen/Slides/CD3_manuscript/CD3_slides/AAA220.CD3/AAA220.CD3.run1	255	0.7	0.06	0.7	0.06	0.0	-12.0062279044	5.99729895213	1.06485170045
0.0	23093.0	0.0	1274.0	23093.0	4000000.0	0.0	1.0	1.92	2.3	1.13	0.0500000000002	6.49	0.37	0.84	0.21	6.25	0.13	2.18	1.52	0.43	AAA220.CD3.X16.Y2.tile.tissue.png	100	1	2000	100	f752fe5f58b9a49c86440129a9b9f881	0	0	0	0	0	0	0	0	0	0	0	0	0	/home/dhl_ec/bnelissen/Slides/CD3_manuscript/CD3_slides/AAA220.CD3/AAA220.CD3.run1	255	0.7	0.06	0.7	0.06	-7.84063203314	-11.9915694531	2.52830963864	2.96138260242
682.0	1354047.0	330.0	27114.0	1354047.0	4000000.0	9.0	18.0	3.85	1.63	1.12	0.0599999999999	6.81	0.58	1.05	0.16	7.72	0.27	2.23	1.53	0.4	AAA220.CD3.X16.Y3.tile.tissue.png	101	1	2000	101	9b03c33963c965527765fb979dcb36c0	0	0	0	0	0	0	0	0	0	0	0	0	0	/home/dhl_ec/bnelissen/Slides/CD3_manuscript/CD3_slides/AAA220.CD3/AAA220.CD3.run1	255	0.7	0.06	0.7	0.06	-9.55689665373	-11.9347606598	4.44097170339	1.20419498828
628.0	3652829.0	320.0	25721.0	3652829.0	4000000.0	9.0	8.0	3.59	2.88	1.14	0.0499999999997	8.13	0.39	0.75	0.0700000000002	9.43	0.4	2.25	1.52	0.44	AAA220.CD3.X16.Y4.tile.tissue.png	102	1	2000	102	c303b17b263b1c0d6aca01d60824cefa	0	0	0	0	0	0	0	0	0	0	0	0	0	/home/dhl_ec/bnelissen/Slides/CD3_manuscript/CD3_slides/AAA220.CD3/AAA220.CD3.run1	255	0.7	0.06	0.7	0.06	-9.39768724586	-11.7379031297	4.15975833779	0.296561453125
333.0	2870639.0	183.0	69577.0	2870639.0	4000000.0	5.0	39.0	1.41	1.3	1.14	0.04	7.08	0.41	0.75	0.0999999999999	8.9	0.33	2.34	1.66	0.43	AAA220.CD3.X16.Y5.tile.tissue.png	103	1	2000	103	773ef7c32e21734e1e4f6c1ad0871081	0	0	0	0	0	0	0	0	0	0	0	0	0	/home/dhl_ec/bnelissen/Slides/CD3_manuscript/CD3_slides/AAA220.CD3/AAA220.CD3.run1	255	0.7	0.06	0.7	0.06	-9.30426695673	-11.6858530677	3.45012332764	0.286710390625
617.0	1221624.0	292.0	17340.0	1221624.0	4000000.0	6.0	9.0	0.85	1.17	1.11	0.0499999999997	6.66	0.38	0.75	0.16	7.58	0.26	2.17	1.62	0.44	AAA220.CD3.X16.Y6.tile.tissue.png	104	1	2000	104	f5ac041069e9cfe5d52dbd8d69ebabd5	0	0	0	0	0	0	0	0	0	0	0	0	0	/home/dhl_ec/bnelissen/Slides/CD3_manuscript/CD3_slides/AAA220.CD3/AAA220.CD3.run1	255	0.7	0.06	0.7	0.06	-9.3339902392	-11.6948504534	2.58737354019	0.624902535156
0.0	1038041.0	0.0	53471.0	1038041.0	4000000.0	0.0	85.0	0.83	1.08	1.15	0.0499999999997	6.64	0.41	0.75	0.17	7.05	0.2	2.31	1.53	0.42	AAA220.CD3.X16.Y7.tile.tissue.png	105	1	2000	105	a5b96b7ea515f488fbec84ca511ba66a	0	0	0	0	0	0	0	0	0	0	0	0	0	/home/dhl_ec/bnelissen/Slides/CD3_manuscript/CD3_slides/AAA220.CD3/AAA220.CD3.run1	255	0.7	0.06	0.7	0.06	-8.61460085905	-10.9750273801	1.5183149111	0.885355671875
59.0	1457258.0	41.0	81112.0	1457258.0	4000000.0	1.0	125.0	1.93	2.01	1.3	0.0500000000002	8.46	0.43	0.74	0.16	7.77	0.27	2.38	1.52	0.46	AAA220.CD3.X16.Y8.tile.tissue.png	106	1	2000	106	fc372e9f6b189054d067b2a045390f39	0	0	0	0	0	0	0	0	0	0	0	0	0	/home/dhl_ec/bnelissen/Slides/CD3_manuscript/CD3_slides/AAA220.CD3/AAA220.CD3.run1	255	0.7	0.06	0.7	0.06	-9.25625675124	-12.1172957007	2.14709643158	0.107873792969
15716.0	2745695.0	7217.0	45317.0	2745695.0	4000000.0	175.0	54.0	1.01	1.42	1.19	0.0700000000002	7.03	0.39	0.74	0.11	8.94	0.32	2.28	1.54	0.449999999999	AAA220.CD3.X16.Y9.tile.tissue.png	107	1	2000	107	ae8e7a66be2f784280842acb86a29f4c	0	0	0	0	0	0	0	0	0	0	0	0	0	/home/dhl_ec/bnelissen/Slides/CD3_manuscript/CD3_slides/AAA220.CD3/AAA220.CD3.run1	255	0.7	0.06	0.7	0.06	-9.67224085947	-11.7912212333	2.81422107164	0.375366298828
0.0	11090.0	0.0	778.0	11090.0	4000000.0	0.0	2.0	0.92	1.26	1.49	0.0499999999997	6.54	0.37	0.83	0.22	5.92	0.21	2.27	1.52	0.37	AAA220.CD3.X17.Y1.tile.tissue.png	108	1	2000	108	9d287511fea100e5a5771fc467499bf8	0	0	0	0	0	0	0	0	0	0	0	0	0	/home/dhl_ec/bnelissen/Slides/CD3_manuscript/CD3_slides/AAA220.CD3/AAA220.CD3.run1	255	0.7	0.06	0.7	0.06	0.0	-12.3399348649	3.56766547847	2.91113447272
32242.0	2565438.0	14778.0	58717.0	2565438.0	4000000.0	367.0	49.0	0.929999999999	1.45	1.12	0.0499999999997	7.8	0.4	0.74	0.12	9.16	0.32	2.32	1.52	0.45	AAA220.CD3.X17.Y10.tile.tissue.png	109	1	2000	109	ba4d991efb25636f65457ef1b59b1064	0	0	0	0	0	0	0	0	0	0	0	0	0	/home/dhl_ec/bnelissen/Slides/CD3_manuscript/CD3_slides/AAA220.CD3/AAA220.CD3.run1	255	0.7	0.06	0.7	0.06	-9.80896890419	-12.0812987073	3.11504930998	0.436249109375
7891.0	775430.0	3627.0	58130.0	775430.0	4000000.0	94.0	113.0	0.95	1.29	1.12	0.0500000000002	6.91	0.4	0.74	0.18	7.54	0.24	2.33	1.52	0.43	AAA220.CD3.X17.Y11.tile.tissue.png	110	1	2000	110	f641bfcb90775bfa8f64300c7a4d4775	0	0	0	0	0	0	0	0	0	0	0	0	0	/home/dhl_ec/bnelissen/Slides/CD3_manuscript/CD3_slides/AAA220.CD3/AAA220.CD3.run1	255	0.7	0.06	0.7	0.06	-9.90843298783	-11.5843933555	3.25332032079	0.458580910156
2118.0	304073.0	1078.0	25859.0	304073.0	4000000.0	27.0	67.0	1.0	1.45	1.14	0.0499999999997	6.98	0.38	0.75	0.2	7.03	0.27	2.26	1.54	0.5	AAA220.CD3.X17.Y12.tile.tissue.png	111	1	2000	111	3a60e81e99b57d0be4b2a030b352ebe1	0	0	0	0	0	0	0	0	0	0	0	0	0	/home/dhl_ec/bnelissen/Slides/CD3_manuscript/CD3_slides/AAA220.CD3/AAA220.CD3.run1	255	0.7	0.06	0.7	0.06	-9.55880975304	-11.7404675487	3.1014175529	0.487993435547
6889.0	793351.0	3429.0	42620.0	793351.0	4000000.0	87.0	76.0	1.05	2.4	1.4	0.0500000000002	7.26	0.39	0.74	0.2	7.45	0.36	2.52	1.53	0.41	AAA220.CD3.X17.Y13.tile.tissue.png	112	1	2000	112	3126016094eabd41fe57f9616c508975	0	0	0	0	0	0	0	0	0	0	0	0	0	/home/dhl_ec/bnelissen/Slides/CD3_manuscript/CD3_slides/AAA220.CD3/AAA220.CD3.run1	255	0.7	0.06	0.7	0.06	-9.52815510707	-11.661395536	2.91132413837	0.28465453125
451.0	585547.0	137.0	50420.0	585547.0	4000000.0	2.0	106.0	0.9	1.34	1.16	0.04	6.7	0.48	0.74	0.19	7.22	0.23	2.31	1.53	0.53	AAA220.CD3.X17.Y14.tile.tissue.png	113	1	2000	113	3ad4126fed59710459bfc0fb36ea73f8	0	0	0	0	0	0	0	0	0	0	0	0	0	/home/dhl_ec/bnelissen/Slides/CD3_manuscript/CD3_slides/AAA220.CD3/AAA220.CD3.run1	255	0.7	0.06	0.7	0.06	-9.13766740938	-10.3543907474	1.95284352114	0.507212023438
429.0	807067.0	238.0	41186.0	807067.0	4000000.0	6.0	75.0	0.83	1.23	1.15	0.0500000000002	6.69	0.4	0.73	0.19	7.51	0.24	2.29	1.52	0.5	AAA220.CD3.X17.Y15.tile.tissue.png	114	1	2000	114	0f730f8b21b3b678b97b8f774cfd4e0e	0	0	0	0	0	0	0	0	0	0	0	0	0	/home/dhl_ec/bnelissen/Slides/CD3_manuscript/CD3_slides/AAA220.CD3/AAA220.CD3.run1	255	0.7	0.06	0.7	0.06	-9.14122123235	-10.5672996668	1.10755096936	0.210361539062
0.0	153089.0	0.0	4976.0	153089.0	4000000.0	0.0	4.0	0.85	1.36	1.12	0.0599999999999	8.1	0.39	0.82	0.21	5.94	0.22	2.33	1.54	0.43	AAA220.CD3.X17.Y16.tile.tissue.png	115	1	2000	115	5768d216288d0031f585b565723cc7eb	0	0	0	0	0	0	0	0	0	0	0	0	0	/home/dhl_ec/bnelissen/Slides/CD3_manuscript/CD3_slides/AAA220.CD3/AAA220.CD3.run1	255	0.7	0.06	0.7	0.06	0.0	-11.6723756718	2.12226976628	3.4149014353
313.0	697297.0	185.0	24892.0	697297.0	4000000.0	5.0	11.0	1.07	1.38	1.12	0.0599999999999	6.65	0.38	0.78	0.19	7.16	0.24	2.33	1.52	1.09	AAA220.CD3.X17.Y2.tile.tissue.png	116	1	2000	116	16f48d349a63f091418342e1b40d7c0c	0	0	0	0	0	0	0	0	0	0	0	0	0	/home/dhl_ec/bnelissen/Slides/CD3_manuscript/CD3_slides/AAA220.CD3/AAA220.CD3.run1	255	0.7	0.06	0.7	0.06	-9.12888988087	-11.8755855525	2.28520531262	1.59438059375
0.0	194550.0	0.0	9620.0	194550.0	4000000.0	0.0	3.0	1.97	3.25	1.18	0.0599999999999	7.63	0.37	0.76	0.21	6.46	0.14	2.19	1.53	1.31	AAA220.CD3.X17.Y3.tile.tissue.png	117	1	2000	117	8c9c677286f8d77fe8109ad42248387e	0	0	0	0	0	0	0	0	0	0	0	0	0	/home/dhl_ec/bnelissen/Slides/CD3_manuscript/CD3_slides/AAA220.CD3/AAA220.CD3.run1	255	0.7	0.06	0.7	0.06	-9.46817286951	-11.9683165583	3.60257150363	1.5238355498
525.0	2064485.0	243.0	49971.0	2064485.0	4000000.0	7.0	34.0	2.13	2.88	1.15	0.0500000000002	6.8	0.4	0.76	0.14	8.55	0.29	2.3	1.53	0.42	AAA220.CD3.X17.Y4.tile.tissue.png	118	1	2000	118	cf3eedf84a207a7343dffd39acdf9437	0	0	0	0	0	0	0	0	0	0	0	0	0	/home/dhl_ec/bnelissen/Slides/CD3_manuscript/CD3_slides/AAA220.CD3/AAA220.CD3.run1	255	0.7	0.06	0.7	0.06	-9.4578754982	-11.8638183144	4.30846511401	0.529440265625
627.0	2615451.0	325.0	66918.0	2615451.0	4000000.0	9.0	54.0	2.52	2.74	1.14	0.0799999999999	6.96	0.41	0.74	0.11	8.67	0.31	2.34	1.52	0.44	AAA220.CD3.X17.Y5.tile.tissue.png	119	1	2000	119	90c9ae2386f733850410aa2e401a5434	0	0	0	0	0	0	0	0	0	0	0	0	0	/home/dhl_ec/bnelissen/Slides/CD3_manuscript/CD3_slides/AAA220.CD3/AAA220.CD3.run1	255	0.7	0.06	0.7	0.06	-9.46915381426	-12.057225678	3.39461982785	0.317446484375
1107.0	835355.0	592.0	30986.0	835355.0	4000000.0	15.0	22.0	3.94	2.16	1.15	0.0599999999999	7.41	0.39	0.74	0.18	7.36	0.25	2.21	1.53	0.51	AAA220.CD3.X17.Y6.tile.tissue.png	120	1	2000	120	d95982a03dac974fd8bb5dc80bf63d76	0	0	0	0	0	0	0	0	0	0	0	0	0	/home/dhl_ec/bnelissen/Slides/CD3_manuscript/CD3_slides/AAA220.CD3/AAA220.CD3.run1	255	0.7	0.06	0.7	0.06	-10.0313615425	-11.8000708349	3.47274993518	0.561758285156
0.0	365858.0	0.0	16375.0	365858.0	4000000.0	0.0	24.0	2.86	2.87	1.18	0.0599999999999	6.62	0.43	0.76	0.2	6.51	0.15	2.19	1.52	0.39	AAA220.CD3.X17.Y7.tile.tissue.png	121	1	2000	121	6c49e285c2015f93395ac7f5007c2642	0	0	0	0	0	0	0	0	0	0	0	0	0	/home/dhl_ec/bnelissen/Slides/CD3_manuscript/CD3_slides/AAA220.CD3/AAA220.CD3.run1	255	0.7	0.06	0.7	0.06	-6.5312355587	-11.4996738825	1.58477794421	3.61184826123
0.0	856003.0	0.0	64689.0	856003.0	4000000.0	0.0	138.0	3.12	3.69	1.13	0.0500000000002	6.71	0.4	0.940000000001	0.18	6.94	0.3	2.35	1.53	0.56	AAA220.CD3.X17.Y8.tile.tissue.png	122	1	2000	122	76d9a276a5c91d32529ddba95c962d76	0	0	0	0	0	0	0	0	0	0	0	0	0	/home/dhl_ec/bnelissen/Slides/CD3_manuscript/CD3_slides/AAA220.CD3/AAA220.CD3.run1	255	0.7	0.06	0.7	0.06	-8.34707061074	-11.9897702865	1.56952750674	0.0791299902344
131.0	2825070.0	80.0	42416.0	2825070.0	4000000.0	2.0	43.0	3.72	2.23	1.11	0.0500000000002	6.81	0.39	0.91	0.12	10.04	0.48	3.25	2.33	0.630000000001	AAA220.CD3.X17.Y9.tile.tissue.png	123	1	2000	123	9a4f70866ec20dd3533577f2c3b5ce07	0	0	0	0	0	0	0	0	0	0	0	0	0	/home/dhl_ec/bnelissen/Slides/CD3_manuscript/CD3_slides/AAA220.CD3/AAA220.CD3.run1	255	0.7	0.06	0.7	0.06	-9.29214415042	-11.8694469382	2.31267755378	0.159564589844
0.0	0.0	0.0	0.0	0.0	4000000.0	0.0	0.0	2.94	2.12	1.14	0.0799999999999	6.2	0.29	0.87	0.21	4.71	0.21	2.07	1.52	0.36	AAA220.CD3.X18.Y0.tile.tissue.png	124	1	2000	124	b2952f102a3680b4120ca34bafa83c28	0	0	0	0	0	0	0	0	0	0	0	0	0	/home/dhl_ec/bnelissen/Slides/CD3_manuscript/CD3_slides/AAA220.CD3/AAA220.CD3.run1	255	1.0	0.06	1.0	0.06	0.0	-11.5497485293	0.0	4.25227493904
0.0	0.0	0.0	0.0	0.0	4000000.0	0.0	0.0	2.77	3.59	1.12	0.0500000000002	5.51	0.3	0.84	0.21	4.67	0.16	2.25	1.55	0.36	AAA220.CD3.X18.Y1.tile.tissue.png	125	1	2000	125	c32ae10a543f612bcc273489aa2cd07e	0	0	0	0	0	0	0	0	0	0	0	0	0	/home/dhl_ec/bnelissen/Slides/CD3_manuscript/CD3_slides/AAA220.CD3/AAA220.CD3.run1	255	1.0	0.06	1.0	0.06	0.0	0.0	0.0	7.6137235
11582.0	2257181.0	5777.0	39263.0	2257181.0	4000000.0	149.0	46.0	0.88	1.45	1.51	0.0499999999997	6.76	0.59	0.75	0.13	8.57	0.3	2.27	1.53	0.45	AAA220.CD3.X18.Y10.tile.tissue.png	126	1	2000	126	b7223ba3cf2a74fac2041ffae9ddd7e7	0	0	0	0	0	0	0	0	0	0	0	0	0	/home/dhl_ec/bnelissen/Slides/CD3_manuscript/CD3_slides/AAA220.CD3/AAA220.CD3.run1	255	0.7	0.06	0.7	0.06	-9.57450569874	-12.3278193184	3.14555850423	0.365340875
7608.0	641691.0	3414.0	56952.0	641691.0	4000000.0	83.0	119.0	0.95	1.25	1.1	0.0700000000002	7.14	0.4	0.74	0.19	7.25	0.24	2.32	1.53	0.42	AAA220.CD3.X18.Y11.tile.tissue.png	127	1	2000	127	b19c8a159c5af041ce158c16a98ed9a7	0	0	0	0	0	0	0	0	0	0	0	0	0	/home/dhl_ec/bnelissen/Slides/CD3_manuscript/CD3_slides/AAA220.CD3/AAA220.CD3.run1	255	0.7	0.06	0.7	0.06	-9.80584518151	-11.7316369739	3.21947718595	0.345179207031
2195.0	648353.0	1116.0	48514.0	648353.0	4000000.0	30.0	87.0	1.43	2.48	1.1	0.0500000000002	6.96	0.4	0.74	0.2	7.18	0.24	2.31	1.52	0.420000000001	AAA220.CD3.X18.Y12.tile.tissue.png	128	1	2000	128	9c8639a7618ebee080804463f9911b9d	0	0	0	0	0	0	0	0	0	0	0	0	0	/home/dhl_ec/bnelissen/Slides/CD3_manuscript/CD3_slides/AAA220.CD3/AAA220.CD3.run1	255	0.7	0.06	0.7	0.06	-9.54133797862	-11.8621310451	2.68145347885	0.538304875
30066.0	1782306.0	13838.0	62056.0	1782306.0	4000000.0	322.0	72.0	1.16	2.49	1.16	0.0500000000002	6.98	0.42	0.74	0.14	8.3	0.29	2.32	1.52	0.44	AAA220.CD3.X18.Y13.tile.tissue.png	129	1	2000	129	42cbb6ce7524f9bca055b26302a9c7fd	0	0	0	0	0	0	0	0	0	0	0	0	0	/home/dhl_ec/bnelissen/Slides/CD3_manuscript/CD3_slides/AAA220.CD3/AAA220.CD3.run1	255	0.7	0.06	0.7	0.06	-9.61466334685	-11.9028173301	2.72212548846	0.501723984375
527.0	642936.0	265.0	53386.0	642936.0	4000000.0	8.0	126.0	1.77	3.27	1.11	0.04	7.65	0.39	0.74	0.2	7.17	0.23	2.32	1.54	0.44	AAA220.CD3.X18.Y14.tile.tissue.png	130	1	2000	130	7a8b472cfcfdf1c595e8acbba5f8f5db	0	0	0	0	0	0	0	0	0	0	0	0	0	/home/dhl_ec/bnelissen/Slides/CD3_manuscript/CD3_slides/AAA220.CD3/AAA220.CD3.run1	255	0.7	0.06	0.7	0.06	-9.26277574521	-11.1431149172	2.54711539642	0.117436640625
55.0	567067.0	33.0	43976.0	567067.0	4000000.0	1.0	85.0	1.57	1.8	1.16	0.04	6.74	0.51	0.73	0.2	7.11	0.23	2.29	1.52	0.43	AAA220.CD3.X18.Y15.tile.tissue.png	131	1	2000	131	44ba8f698ec63923fc2a90c8080298bd	0	0	0	0	0	0	0	0	0	0	0	0	0	/home/dhl_ec/bnelissen/Slides/CD3_manuscript/CD3_slides/AAA220.CD3/AAA220.CD3.run1	255	0.7	0.06	0.7	0.06	-9.12283521267	-10.9204649512	2.29756408922	0.717056667969
0.0	846093.0	0.0	29497.0	846093.0	4000000.0	0.0	38.0	0.86	1.18	1.12	0.0599999999999	8.49	0.49	1.17	0.18	6.96	0.17	2.23	1.53	0.4	AAA220.CD3.X18.Y16.tile.tissue.png	132	1	2000	132	5149efba581b99c4bd10927dfb447149	0	0	0	0	0	0	0	0	0	0	0	0	0	/home/dhl_ec/bnelissen/Slides/CD3_manuscript/CD3_slides/AAA220.CD3/AAA220.CD3.run1	255	0.7	0.06	0.7	0.06	-8.18780912985	-11.3384845048	1.26127263355	1.83102656055
0.0	6466.0	0.0	674.0	6466.0	4000000.0	0.0	3.0	0.75	0.93	1.11	0.0599999999999	6.61	0.49	0.89	0.21	5.88	0.14	2.09	1.52	0.52	AAA220.CD3.X18.Y17.tile.tissue.png	133	1	2000	133	e9af793c2e9ab0bae0235f2efddd4a94	0	0	0	0	0	0	0	0	0	0	0	0	0	/home/dhl_ec/bnelissen/Slides/CD3_manuscript/CD3_slides/AAA220.CD3/AAA220.CD3.run1	255	0.7	0.06	0.7	0.06	0.0	-12.1129935868	6.99019691946	0.70748015097
461.0	2020989.0	263.0	35647.0	2020989.0	4000000.0	7.0	41.0	0.9	1.28	1.17	0.0599999999999	9.83	0.57	0.74	0.13	8.06	0.29	2.29	1.53	0.44	AAA220.CD3.X18.Y2.tile.tissue.png	134	1	2000	134	b03ac7a3192c0cde6a1bae513e71d505	0	0	0	0	0	0	0	0	0	0	0	0	0	/home/dhl_ec/bnelissen/Slides/CD3_manuscript/CD3_slides/AAA220.CD3/AAA220.CD3.run1	255	0.7	0.06	0.7	0.06	-8.98011197452	-11.6756974133	1.79869996372	0.748911820313
1217.0	1426420.0	577.0	35141.0	1426420.0	4000000.0	16.0	40.0	1.3	2.75	1.15	0.0500000000002	6.77	0.38	0.75	0.15	7.65	0.27	2.23	1.65	0.920000000001	AAA220.CD3.X18.Y3.tile.tissue.png	135	1	2000	135	47746970db0a64a9724476e753973677	0	0	0	0	0	0	0	0	0	0	0	0	0	/home/dhl_ec/bnelissen/Slides/CD3_manuscript/CD3_slides/AAA220.CD3/AAA220.CD3.run1	255	0.7	0.06	0.7	0.06	-9.56798149757	-12.2025268539	3.21462069491	1.08877846875
0.0	298162.0	0.0	17289.0	298162.0	4000000.0	0.0	20.0	2.31	2.35	1.33	0.0499999999997	7.67	0.38	0.76	0.21	6.43	0.15	2.17	1.52	1.04	AAA220.CD3.X18.Y4.tile.tissue.png	136	1	2000	136	9722eb51c6292c73b541e147aaefc6ec	0	0	0	0	0	0	0	0	0	0	0	0	0	/home/dhl_ec/bnelissen/Slides/CD3_manuscript/CD3_slides/AAA220.CD3/AAA220.CD3.run1	255	0.7	0.06	0.7	0.06	-8.99056279458	-11.5863539226	5.37976940235	1.54601289258
655.0	2421278.0	347.0	81634.0	2421278.0	4000000.0	10.0	56.0	2.83	2.1	1.15	0.0500000000002	10.4	0.53	0.87	0.13	8.78	0.31	2.58	1.48	0.43	AAA220.CD3.X18.Y5.tile.tissue.png	137	1	2000	137	847f7f9c0b78dcdaa2f6e39971b6d296	0	0	0	0	0	0	0	0	0	0	0	0	0	/home/dhl_ec/bnelissen/Slides/CD3_manuscript/CD3_slides/AAA220.CD3/AAA220.CD3.run1	255	0.7	0.06	0.7	0.06	-9.52510032145	-11.3642597361	4.1024413589	0.339749039062
1430.0	1219194.0	544.0	31521.0	1219194.0	4000000.0	10.0	25.0	2.42	2.54	1.07	0.0599999999999	6.52	0.54	0.88	0.17	7.19	0.25	2.14	1.48	0.38	AAA220.CD3.X18.Y6.tile.tissue.png	138	1	2000	138	d55c0c2712cf8611fa442365466bf136	0	0	0	0	0	0	0	0	0	0	0	0	0	/home/dhl_ec/bnelissen/Slides/CD3_manuscript/CD3_slides/AAA220.CD3/AAA220.CD3.run1	255	0.7	0.06	0.7	0.06	-9.96618263748	-12.0392619763	3.86321910888	0.62877978125
812.0	22419.0	289.0	2333.0	22419.0	4000000.0	4.0	9.0	2.67	2.48	1.2	0.0500000000002	6.21	0.36	0.77	0.21	6.38	0.21	2.04	1.47	0.34	AAA220.CD3.X18.Y7.tile.tissue.png	139	1	2000	139	c86a697a8c697c40edf1444b4a02ad3e	0	0	0	0	0	0	0	0	0	0	0	0	0	/home/dhl_ec/bnelissen/Slides/CD3_manuscript/CD3_slides/AAA220.CD3/AAA220.CD3.run1	255	0.7	0.06	0.7	0.06	-9.50333344262	-12.2638489168	5.02489459255	1.72894995801
62.0	760106.0	46.0	49236.0	760106.0	4000000.0	1.0	93.0	2.5	2.08	1.07	0.04	6.83	0.38	0.74	0.17	6.88	0.23	2.22	1.47	0.41	AAA220.CD3.X18.Y8.tile.tissue.png	140	1	2000	140	bb673514075d5964ea2f5051859c2d5f	0	0	0	0	0	0	0	0	0	0	0	0	0	/home/dhl_ec/bnelissen/Slides/CD3_manuscript/CD3_slides/AAA220.CD3/AAA220.CD3.run1	255	0.7	0.06	0.7	0.06	-8.98039921787	-11.0853590546	1.57390726773	1.01961007812
295.0	1185289.0	121.0	70864.0	1185289.0	4000000.0	4.0	108.0	2.68	2.47	1.09	0.0700000000002	7.52	0.39	0.71	0.16	7.18	0.25	2.26	1.48	0.43	AAA220.CD3.X18.Y9.tile.tissue.png	141	1	2000	141	415dc13836505d4b2e4e671ea10191fd	0	0	0	0	0	0	0	0	0	0	0	0	0	/home/dhl_ec/bnelissen/Slides/CD3_manuscript/CD3_slides/AAA220.CD3/AAA220.CD3.run1	255	0.7	0.06	0.7	0.06	-9.41922938295	-11.9891156548	2.13514984994	0.0918407070312
0.0	0.0	0.0	0.0	0.0	4000000.0	0.0	0.0	2.86	2.18	1.12	0.0600000000004	5.83	0.29	0.85	0.2	4.39	0.12	1.94	1.48	0.33	AAA220.CD3.X19.Y0.tile.tissue.png	142	1	2000	142	1c753cc6fa6a4e2f034fb728ec3c00f2	0	0	0	0	0	0	0	0	0	0	0	0	0	/home/dhl_ec/bnelissen/Slides/CD3_manuscript/CD3_slides/AAA220.CD3/AAA220.CD3.run1	255	1.0	0.06	1.0	0.06	0.0	-11.6151804507	0.0	2.09718308066
0.0	2323.0	0.0	240.0	2323.0	4000000.0	0.0	1.0	1.95	1.52	1.08	0.0599999999999	6.33	0.38	0.89	0.22	5.54	0.13	2.0	1.46	0.33	AAA220.CD3.X19.Y1.tile.tissue.png	143	1	2000	143	6fbce7a369988d2f2a77917add3b7f75	0	0	0	0	0	0	0	0	0	0	0	0	0	/home/dhl_ec/bnelissen/Slides/CD3_manuscript/CD3_slides/AAA220.CD3/AAA220.CD3.run1	255	0.7	0.06	0.7	0.06	0.0	-11.7074246384	3.88167913259	1.04867155349
10194.0	2395066.0	4737.0	50820.0	2395066.0	4000000.0	113.0	45.0	1.88	2.16	1.15	0.04	6.53	0.38	0.71	0.11	8.14	0.3	2.22	1.49	0.41	AAA220.CD3.X19.Y10.tile.tissue.png	144	1	2000	144	7055fa2d9e94c15089a0a5300301d9e9	0	0	0	0	0	0	0	0	0	0	0	0	0	/home/dhl_ec/bnelissen/Slides/CD3_manuscript/CD3_slides/AAA220.CD3/AAA220.CD3.run1	255	0.7	0.06	0.7	0.06	-9.74878858126	-11.7072177143	3.03715064831	0.35294578125
2479.0	473409.0	1255.0	28613.0	473409.0	4000000.0	33.0	57.0	1.93	2.21	1.09	0.04	6.49	0.37	0.72	0.19	6.58	0.21	2.07	1.43	0.38	AAA220.CD3.X19.Y11.tile.tissue.png	145	1	2000	145	88d9b735f3accdbade61b31dcc3d2af3	0	0	0	0	0	0	0	0	0	0	0	0	0	/home/dhl_ec/bnelissen/Slides/CD3_manuscript/CD3_slides/AAA220.CD3/AAA220.CD3.run1	255	0.7	0.06	0.7	0.06	-9.7951812931	-12.1182115521	3.28354230779	0.571440554687
2675.0	352364.0	1282.0	30632.0	352364.0	4000000.0	36.0	76.0	3.41	2.81	1.09	0.04	6.65	0.38	0.71	0.21	6.88	0.22	2.18	1.45	0.41	AAA220.CD3.X19.Y12.tile.tissue.png	146	1	2000	146	930d2d42fd55d83629e3a8c346103c50	0	0	0	0	0	0	0	0	0	0	0	0	0	/home/dhl_ec/bnelissen/Slides/CD3_manuscript/CD3_slides/AAA220.CD3/AAA220.CD3.run1	255	0.7	0.06	0.7	0.06	-9.71830822814	-11.8282228272	3.84446284128	0.543825980469
6477.0	870403.0	3035.0	54281.0	870403.0	4000000.0	81.0	77.0	2.33	2.83	1.08	0.04	6.81	0.41	0.79	0.18	7.19	0.24	2.23	1.47	0.4	AAA220.CD3.X19.Y13.tile.tissue.png	147	1	2000	147	9fa7d6dd19edfaa395862f57d6145ce3	0	0	0	0	0	0	0	0	0	0	0	0	0	/home/dhl_ec/bnelissen/Slides/CD3_manuscript/CD3_slides/AAA220.CD3/AAA220.CD3.run1	255	0.7	0.06	0.7	0.06	-9.7114133825	-11.68708123	2.75482056251	0.5683150625
2244.0	1095153.0	895.0	73213.0	1095153.0	4000000.0	24.0	120.0	2.35	2.65	1.15	0.04	7.38	0.39	0.72	0.17	7.45	0.25	2.3	1.5	0.44	AAA220.CD3.X19.Y14.tile.tissue.png	148	1	2000	148	78858965370c0b0423bb50470acce15b	0	0	0	0	0	0	0	0	0	0	0	0	0	/home/dhl_ec/bnelissen/Slides/CD3_manuscript/CD3_slides/AAA220.CD3/AAA220.CD3.run1	255	0.7	0.06	0.7	0.06	-9.545980766	-10.3911522275	2.74433176688	0.226507234375
373.0	506144.0	173.0	37777.0	506144.0	4000000.0	4.0	69.0	2.4	2.09	1.1	0.04	6.6	0.39	0.72	0.19	6.95	0.22	2.19	1.44	0.43	AAA220.CD3.X19.Y15.tile.tissue.png	149	1	2000	149	78bdbbcc2a48888b540915e4a079f65e	0	0	0	0	0	0	0	0	0	0	0	0	0	/home/dhl_ec/bnelissen/Slides/CD3_manuscript/CD3_slides/AAA220.CD3/AAA220.CD3.run1	255	0.7	0.06	0.7	0.06	-9.31773209832	-10.931069745	3.07224159232	0.623572291016
0.0	1601657.0	0.0	56978.0	1601657.0	4000000.0	0.0	75.0	2.42	1.43	1.06	0.0499999999997	6.47	0.39	0.72	0.14	7.36	0.19	2.27	1.49	0.43	AAA220.CD3.X19.Y16.tile.tissue.png	150	1	2000	150	a67bbd11cda38ada79b22ead69141d40	0	0	0	0	0	0	0	0	0	0	0	0	0	/home/dhl_ec/bnelissen/Slides/CD3_manuscript/CD3_slides/AAA220.CD3/AAA220.CD3.run1	255	0.7	0.06	0.7	0.06	-8.38917057881	-11.0615299145	1.19601782379	0.439176078125
0.0	176182.0	0.0	3570.0	176182.0	4000000.0	0.0	2.0	2.34	2.36	1.12	0.0600000000004	7.37	0.36	0.79	0.2	6.31	0.14	2.04	1.46	0.36	AAA220.CD3.X19.Y17.tile.tissue.png	151	1	2000	151	9b16a8dddfae10d4f272470c47dba942	0	0	0	0	0	0	0	0	0	0	0	0	0	/home/dhl_ec/bnelissen/Slides/CD3_manuscript/CD3_slides/AAA220.CD3/AAA220.CD3.run1	255	0.7	0.06	0.7	0.06	-7.66668578616	-11.71274836	1.46108582638	3.38446192676
0.0	23562.0	0.0	2606.0	23562.0	4000000.0	0.0	9.0	2.74	1.65	1.11	0.0599999999999	6.28	0.36	0.78	0.2	5.79	0.13	2.07	1.48	0.52	AAA220.CD3.X19.Y2.tile.tissue.png	152	1	2000	152	0d0f8c99720ce418080be56a437d620e	0	0	0	0	0	0	0	0	0	0	0	0	0	/home/dhl_ec/bnelissen/Slides/CD3_manuscript/CD3_slides/AAA220.CD3/AAA220.CD3.run1	255	0.7	0.06	0.7	0.06	0.0	-12.2502770315	4.60070240217	3.59443112341
1811.0	1244015.0	917.0	56987.0	1244015.0	4000000.0	25.0	100.0	2.61	1.91	1.09	0.0499999999993	6.81	0.39	0.72	0.15	7.5	0.25	2.26	1.44	1.0	AAA220.CD3.X19.Y3.tile.tissue.png	153	1	2000	153	635808bb26627e670548fe2b08a1ba23	0	0	0	0	0	0	0	0	0	0	0	0	0	/home/dhl_ec/bnelissen/Slides/CD3_manuscript/CD3_slides/AAA220.CD3/AAA220.CD3.run1	255	0.7	0.06	0.7	0.06	-9.48298934396	-11.2035660345	2.52657074688	0.678146710938
1217.0	838830.0	629.0	11064.0	838830.0	4000000.0	15.0	6.0	2.03	2.05	1.07	0.0500000000002	7.2	0.360000000001	0.72	0.18	7.0	0.240000000001	2.14	1.47	0.940000000001	AAA220.CD3.X19.Y4.tile.tissue.png	154	1	2000	154	cc3681fad16d0baa9cc958108cd7665c	0	0	0	0	0	0	0	0	0	0	0	0	0	/home/dhl_ec/bnelissen/Slides/CD3_manuscript/CD3_slides/AAA220.CD3/AAA220.CD3.run1	255	0.7	0.06	0.7	0.06	-9.40232039986	-11.5652470929	2.09137850123	0.566111238281
6149.0	1540884.0	2378.0	41987.0	1540884.0	4000000.0	48.0	35.0	2.29	1.48	1.14	0.0500000000002	6.8	0.39	0.75	0.15	7.82	0.27	2.25	1.53	0.51	AAA220.CD3.X19.Y5.tile.tissue.png	155	1	2000	155	8905d0babf0c694740708fa58eb888df	0	0	0	0	0	0	0	0	0	0	0	0	0	/home/dhl_ec/bnelissen/Slides/CD3_manuscript/CD3_slides/AAA220.CD3/AAA220.CD3.run1	255	0.7	0.06	0.7	0.06	-10.1149811352	-11.6660293562	4.56957417237	0.85376684375
1327.0	2523578.0	561.0	49442.0	2523578.0	4000000.0	14.0	36.0	2.18	2.38	1.12	0.04	6.64	0.39	0.73	0.120000000001	8.35	0.309999999999	2.17	1.51	0.5	AAA220.CD3.X19.Y6.tile.tissue.png	156	1	2000	156	3ebf41d0da08675e0aabfbbf2ea154b4	0	0	0	0	0	0	0	0	0	0	0	0	0	/home/dhl_ec/bnelissen/Slides/CD3_manuscript/CD3_slides/AAA220.CD3/AAA220.CD3.run1	255	0.7	0.06	0.7	0.06	-9.84746376111	-11.633298127	4.32074997609	0.390689476563
584.0	1204038.0	317.0	74041.0	1204038.0	4000000.0	9.0	90.0	2.44	2.56	1.11	0.0500000000002	6.92	0.42	0.73	0.16	7.35	0.25	2.3	1.47	0.419999999999	AAA220.CD3.X19.Y7.tile.tissue.png	157	1	2000	157	a81e23716eec93dc62414423c6f69e59	0	0	0	0	0	0	0	0	0	0	0	0	0	/home/dhl_ec/bnelissen/Slides/CD3_manuscript/CD3_slides/AAA220.CD3/AAA220.CD3.run1	255	0.7	0.06	0.7	0.06	-9.61174719429	-11.5253762428	4.52481479218	0.7413333125
706.0	499028.0	338.0	29410.0	499028.0	4000000.0	8.0	52.0	2.45	1.84	1.08	0.0500000000002	6.57	0.38	0.69	0.19	6.51	0.21	2.16	1.47	0.42	AAA220.CD3.X19.Y8.tile.tissue.png	158	1	2000	158	e0e461d2be858415978153b6869cd52a	0	0	0	0	0	0	0	0	0	0	0	0	0	/home/dhl_ec/bnelissen/Slides/CD3_manuscript/CD3_slides/AAA220.CD3/AAA220.CD3.run1	255	0.7	0.06	0.7	0.06	-9.32724164558	-11.9362117516	2.34614706344	1.00631804687
31374.0	1438720.0	13219.0	37142.0	1438720.0	4000000.0	243.0	79.0	1.95	1.84	1.09	0.0699999999997	6.83	0.38	0.719999999999	0.15	8.83	0.27	2.21	1.48	0.41	AAA220.CD3.X19.Y9.tile.tissue.png	159	1	2000	159	db4522adddae55bbb81ca717e6b75a3c	0	0	0	0	0	0	0	0	0	0	0	0	0	/home/dhl_ec/bnelissen/Slides/CD3_manuscript/CD3_slides/AAA220.CD3/AAA220.CD3.run1	255	0.7	0.06	0.7	0.06	-9.65316571579	-12.5180833216	1.71909971373	0.575655757813
0.0	451784.0	0.0	5426.0	451784.0	4000000.0	0.0	1.0	2.29	2.03	1.09	0.0600000000004	6.94	0.36	0.77	0.18	6.2	0.14	1.99	1.45	0.34	AAA220.CD3.X2.Y0.tile.tissue.png	160	1	2000	160	e8fd2d652654184e3b4944f919070efa	0	0	0	0	0	0	0	0	0	0	0	0	0	/home/dhl_ec/bnelissen/Slides/CD3_manuscript/CD3_slides/AAA220.CD3/AAA220.CD3.run1	255	0.7	0.06	0.7	0.06	-8.12823415311	-12.334858995	0.475907029253	2.82179511719
0.0	0.0	0.0	0.0	0.0	4000000.0	0.0	0.0	2.59	2.61	1.12	0.0599999999995	6.16	0.27	0.81	0.2	4.48	0.13	1.95	1.49	0.33	AAA220.CD3.X2.Y1.tile.tissue.png	161	1	2000	161	af7b3d7512075e8f195015e722eb3331	0	0	0	0	0	0	0	0	0	0	0	0	0	/home/dhl_ec/bnelissen/Slides/CD3_manuscript/CD3_slides/AAA220.CD3/AAA220.CD3.run1	255	1.0	0.06	1.0	0.06	0.0	-10.2978206795	0.0	4.18071635888
77.0	895363.0	48.0	73952.0	895363.0	4000000.0	1.0	146.0	2.42	3.62	1.2	0.0500000000002	7.62	0.41	0.740000000001	0.19	7.35	0.25	2.22	1.43	0.4	AAA220.CD3.X20.Y10.tile.tissue.png	162	1	2000	162	83f8dc189c47b93d9df50b7a47241efa	0	0	0	0	0	0	0	0	0	0	0	0	0	/home/dhl_ec/bnelissen/Slides/CD3_manuscript/CD3_slides/AAA220.CD3/AAA220.CD3.run1	255	0.7	0.06	0.7	0.06	-9.0869563071	-11.2749917631	2.24050294598	0.122224800781
12310.0	1162135.0	5625.0	31783.0	1162135.0	4000000.0	140.0	37.0	1.24	1.51	1.08	0.04	6.77	0.379999999999	0.7	0.16	7.13	0.240000000001	2.11	1.44	0.38	AAA220.CD3.X20.Y11.tile.tissue.png	163	1	2000	163	d2f3ccc0cc453f23bf87689a68fd6d51	0	0	0	0	0	0	0	0	0	0	0	0	0	/home/dhl_ec/bnelissen/Slides/CD3_manuscript/CD3_slides/AAA220.CD3/AAA220.CD3.run1	255	0.7	0.06	0.7	0.06	-9.80790546766	-12.482455647	3.16989916573	0.396659484375
3084.0	550483.0	1422.0	38817.0	550483.0	4000000.0	36.0	72.0	1.23	1.28	1.07	0.04	6.64	0.38	0.72	0.190000000001	6.98	0.23	2.22	1.48	0.389999999999	AAA220.CD3.X20.Y12.tile.tissue.png	164	1	2000	164	0e59a165d4dbf05682f5c9da6793984c	0	0	0	0	0	0	0	0	0	0	0	0	0	/home/dhl_ec/bnelissen/Slides/CD3_manuscript/CD3_slides/AAA220.CD3/AAA220.CD3.run1	255	0.7	0.06	0.7	0.06	-9.91883046739	-12.0282907383	3.36695752695	0.719140175781
1346.0	602729.0	613.0	39684.0	602729.0	4000000.0	16.0	78.0	1.24	2.58	1.14	0.04	6.59	0.38	0.71	0.19	6.88	0.239999999999	2.23	1.51	0.43	AAA220.CD3.X20.Y13.tile.tissue.png	165	1	2000	165	24798c0a9f58c633bed274648981b0ed	0	0	0	0	0	0	0	0	0	0	0	0	0	/home/dhl_ec/bnelissen/Slides/CD3_manuscript/CD3_slides/AAA220.CD3/AAA220.CD3.run1	255	0.7	0.06	0.7	0.06	-9.81033914796	-11.7875139036	2.798136703	0.732936722656
22640.0	1207631.0	9669.0	60021.0	1207631.0	4000000.0	221.0	95.0	1.79	2.17	1.04	0.0699999999997	7.32	0.38	0.72	0.16	7.5	0.259999999999	2.25	1.48	0.41	AAA220.CD3.X20.Y14.tile.tissue.png	166	1	2000	166	ea15daf34cb1b67350da35b4eee7355b	0	0	0	0	0	0	0	0	0	0	0	0	0	/home/dhl_ec/bnelissen/Slides/CD3_manuscript/CD3_slides/AAA220.CD3/AAA220.CD3.run1	255	0.7	0.06	0.7	0.06	-9.73667372126	-12.1263271921	3.63200672962	0.73717359375
771.0	297951.0	393.0	24156.0	297951.0	4000000.0	9.0	53.0	2.33	2.11	1.1	0.0599999999995	8.76	0.35	0.7	0.2	6.49	0.21	2.14	1.47	0.39	AAA220.CD3.X20.Y15.tile.tissue.png	167	1	2000	167	6acf66cc67f68780dc2e2e50c0d47768	0	0	0	0	0	0	0	0	0	0	0	0	0	/home/dhl_ec/bnelissen/Slides/CD3_manuscript/CD3_slides/AAA220.CD3/AAA220.CD3.run1	255	0.7	0.06	0.7	0.06	-9.58384183449	-11.8829484792	2.88353995947	1.39586025391
793.0	491509.0	250.0	36107.0	491509.0	4000000.0	4.0	76.0	2.54	2.53	1.08	0.0600000000004	6.28	0.38	0.709999999999	0.2	6.77	0.240000000001	2.2	1.48	0.410000000001	AAA220.CD3.X20.Y16.tile.tissue.png	168	1	2000	168	6d21b794ba48b1ab4e5003fb41ad31c1	0	0	0	0	0	0	0	0	0	0	0	0	0	/home/dhl_ec/bnelissen/Slides/CD3_manuscript/CD3_slides/AAA220.CD3/AAA220.CD3.run1	255	0.7	0.06	0.7	0.06	-8.9915381444	-11.0432308373	1.51939735473	1.34253339844
0.0	2321585.0	0.0	32205.0	2321585.0	4000000.0	0.0	27.0	2.5	2.61	1.13	0.04	6.58	0.379999999999	0.73	0.13	7.8	0.219999999999	2.17	1.45	0.51	AAA220.CD3.X20.Y17.tile.tissue.png	169	1	2000	169	d8703d6519423f8df267dbf133e2a70c	0	0	0	0	0	0	0	0	0	0	0	0	0	/home/dhl_ec/bnelissen/Slides/CD3_manuscript/CD3_slides/AAA220.CD3/AAA220.CD3.run1	255	0.7	0.06	0.7	0.06	-8.37417096039	-11.4373611005	0.984846558313	0.759931585937
0.0	279769.0	0.0	4345.0	279769.0	4000000.0	0.0	2.0	1.57	3.11	1.13	0.0699999999997	7.43	0.360000000001	0.800000000001	0.190000000001	5.98	0.24	2.06	1.48	0.97	AAA220.CD3.X20.Y18.tile.tissue.png	170	1	2000	170	0d75adcf7ebf6a5caf4301c48f3ecbf5	0	0	0	0	0	0	0	0	0	0	0	0	0	/home/dhl_ec/bnelissen/Slides/CD3_manuscript/CD3_slides/AAA220.CD3/AAA220.CD3.run1	255	0.7	0.06	0.7	0.06	-8.14078636813	-11.7323391653	1.26516301698	2.23416452148
93.0	202022.0	52.0	20070.0	202022.0	4000000.0	1.0	56.0	1.56	2.41	1.14	0.0500000000002	6.46	0.37	0.749999999999	0.21	7.0	0.22	2.16	1.49	0.760000000001	AAA220.CD3.X20.Y3.tile.tissue.png	171	1	2000	171	34107330991dd4956f91c6061e02332f	0	0	0	0	0	0	0	0	0	0	0	0	0	/home/dhl_ec/bnelissen/Slides/CD3_manuscript/CD3_slides/AAA220.CD3/AAA220.CD3.run1	255	0.7	0.06	0.7	0.06	-9.09297871545	-11.635068565	2.16413582365	3.89782983594
204.0	2174094.0	103.0	71739.0	2174094.0	4000000.0	3.0	69.0	1.95	1.68	1.05	0.04	6.29	0.38	0.7	0.12	7.96	0.28	2.28	1.48	0.44	AAA220.CD3.X20.Y4.tile.tissue.png	172	1	2000	172	35282eafdaacc6a89eb720f7f7758d7f	0	0	0	0	0	0	0	0	0	0	0	0	0	/home/dhl_ec/bnelissen/Slides/CD3_manuscript/CD3_slides/AAA220.CD3/AAA220.CD3.run1	255	0.7	0.06	0.7	0.06	-9.07136713309	-10.1035388259	1.16629583933	0.548524152344
473.0	641433.0	214.0	26486.0	641433.0	4000000.0	5.0	30.0	1.52	2.24	1.09	0.0500000000002	7.25	0.37	0.72	0.18	6.86	0.23	2.19	1.48	0.389999999999	AAA220.CD3.X20.Y5.tile.tissue.png	173	1	2000	173	1fbb6d1dabd3dfcaed8de3fc21800cc6	0	0	0	0	0	0	0	0	0	0	0	0	0	/home/dhl_ec/bnelissen/Slides/CD3_manuscript/CD3_slides/AAA220.CD3/AAA220.CD3.run1	255	0.7	0.06	0.7	0.06	-9.40819083432	-11.6485447979	2.19078502456	0.753379599609
379.0	992629.0	190.0	61762.0	992629.0	4000000.0	6.0	74.0	3.34	2.03	1.08	0.0500000000002	7.8	0.38	0.709999999999	0.17	7.15	0.24	2.29	1.5	0.45	AAA220.CD3.X20.Y6.tile.tissue.png	174	1	2000	174	45c91617fdd064d63473fb39e7240a95	0	0	0	0	0	0	0	0	0	0	0	0	0	/home/dhl_ec/bnelissen/Slides/CD3_manuscript/CD3_slides/AAA220.CD3/AAA220.CD3.run1	255	0.7	0.06	0.7	0.06	-9.61466759201	-11.5654000916	4.06865983368	0.607168296875
369.0	1153849.0	180.0	68563.0	1153849.0	4000000.0	5.0	85.0	2.99	2.56	1.09	0.04	8.52	0.41	0.719999999999	0.16	7.32	0.25	2.3	1.47	0.41	AAA220.CD3.X20.Y7.tile.tissue.png	175	1	2000	175	9d33902e6824b408a2f5730e30b747fc	0	0	0	0	0	0	0	0	0	0	0	0	0	/home/dhl_ec/bnelissen/Slides/CD3_manuscript/CD3_slides/AAA220.CD3/AAA220.CD3.run1	255	0.7	0.06	0.7	0.06	-9.35581849572	-11.6302509976	4.20870045551	0.591870085938
1004.0	727388.0	484.0	55403.0	727388.0	4000000.0	14.0	103.0	2.53	1.7	1.07	0.04	6.67	0.38	0.710000000001	0.190000000001	6.94	0.23	2.3	1.48	0.409999999999	AAA220.CD3.X20.Y8.tile.tissue.png	176	1	2000	176	2d6b67cff5b8ac7e04777681979e6c8b	0	0	0	0	0	0	0	0	0	0	0	0	0	/home/dhl_ec/bnelissen/Slides/CD3_manuscript/CD3_slides/AAA220.CD3/AAA220.CD3.run1	255	0.7	0.06	0.7	0.06	-9.62007158157	-11.7413580473	3.45619146417	0.651144808594
3517.0	876643.0	1556.0	52647.0	876643.0	4000000.0	32.0	92.0	0.910000000001	1.03	1.07	0.04	6.72	0.389999999999	0.710000000001	0.18	7.17	0.23	2.3	1.5	0.429999999999	AAA220.CD3.X20.Y9.tile.tissue.png	177	1	2000	177	8e0c22238f588fa726de3818da20237d	0	0	0	0	0	0	0	0	0	0	0	0	0	/home/dhl_ec/bnelissen/Slides/CD3_manuscript/CD3_slides/AAA220.CD3/AAA220.CD3.run1	255	0.7	0.06	0.7	0.06	-9.48388342847	-10.7946086754	1.70686491508	0.35138921875
227.0	661628.0	135.0	43063.0	661628.0	4000000.0	4.0	90.0	0.940000000001	1.31	1.1	0.04	7.47	0.39	0.71	0.190000000001	6.93	0.23	2.2	1.52	0.93	AAA220.CD3.X21.Y10.tile.tissue.png	178	1	2000	178	02ec48528a67f2613882194b3f727946	0	0	0	0	0	0	0	0	0	0	0	0	0	/home/dhl_ec/bnelissen/Slides/CD3_manuscript/CD3_slides/AAA220.CD3/AAA220.CD3.run1	255	0.7	0.06	0.7	0.06	-9.10669033771	-10.9277169585	2.45227603432	0.196713898438
13110.0	1314646.0	6254.0	42672.0	1314646.0	4000000.0	153.0	56.0	1.98	3.09	1.2	0.04	6.72	0.39	0.709999999999	0.16	7.77	0.26	2.22	1.48	0.52	AAA220.CD3.X21.Y11.tile.tissue.png	179	1	2000	179	12c1d3cb14202ee4a14fd333c33fe1ad	0	0	0	0	0	0	0	0	0	0	0	0	0	/home/dhl_ec/bnelissen/Slides/CD3_manuscript/CD3_slides/AAA220.CD3/AAA220.CD3.run1	255	0.7	0.06	0.7	0.06	-9.59743425692	-12.6325683598	3.39314710308	0.38277978125
5227.0	508825.0	2389.0	37417.0	508825.0	4000000.0	58.0	70.0	2.45	2.01	1.12	0.0500000000002	6.67	0.38	0.73	0.19	7.03	0.22	2.19	1.49	0.450000000001	AAA220.CD3.X21.Y12.tile.tissue.png	180	1	2000	180	8e93f62a97e327426353b8c49481f546	0	0	0	0	0	0	0	0	0	0	0	0	0	/home/dhl_ec/bnelissen/Slides/CD3_manuscript/CD3_slides/AAA220.CD3/AAA220.CD3.run1	255	0.7	0.06	0.7	0.06	-9.80537042057	-11.9864045957	3.21889440293	0.801293410156
2403.0	672309.0	1148.0	48310.0	672309.0	4000000.0	31.0	99.0	2.38	2.22	1.09	0.0500000000002	6.78	0.39	0.719999999999	0.2	7.21	0.23	2.27	1.49	1.04	AAA220.CD3.X21.Y13.tile.tissue.png	181	1	2000	181	c896ad4ccf1dd14bc59357ef63a565cd	0	0	0	0	0	0	0	0	0	0	0	0	0	/home/dhl_ec/bnelissen/Slides/CD3_manuscript/CD3_slides/AAA220.CD3/AAA220.CD3.run1	255	0.7	0.06	0.7	0.06	-9.72787919835	-11.6807159827	2.73844402555	0.766857609375
71.0	84477.0	36.0	7621.0	84477.0	4000000.0	1.0	21.0	1.72	1.97	1.09	0.0500000000002	8.99	0.360000000001	0.780000000001	0.21	6.73	0.21	2.09	1.48	0.51	AAA220.CD3.X21.Y14.tile.tissue.png	182	1	2000	182	c0e893a733b7dc1a87752c5268ea1b79	0	0	0	0	0	0	0	0	0	0	0	0	0	/home/dhl_ec/bnelissen/Slides/CD3_manuscript/CD3_slides/AAA220.CD3/AAA220.CD3.run1	255	0.7	0.06	0.7	0.06	-9.31049078162	-12.0524644799	3.9451003762	3.86415161768
0.0	3243.0	0.0	337.0	3243.0	4000000.0	0.0	1.0	2.28	1.83	1.17	0.0600000000004	6.45	0.38	0.87	0.22	5.71	0.13	2.02	1.48	0.500000000001	AAA220.CD3.X21.Y15.tile.tissue.png	183	1	2000	183	80389f6cd23b534afaaedeb48d06b54f	0	0	0	0	0	0	0	0	0	0	0	0	0	/home/dhl_ec/bnelissen/Slides/CD3_manuscript/CD3_slides/AAA220.CD3/AAA220.CD3.run1	255	0.7	0.06	0.7	0.06	0.0	-11.8344103386	5.1601737155	0.767264709633
0.0	0.0	0.0	0.0	0.0	4000000.0	0.0	0.0	2.26	1.81	1.08	0.0600000000004	5.38	0.29	0.860000000001	0.21	4.6	0.13	1.97	1.51	1.08	AAA220.CD3.X21.Y16.tile.tissue.png	184	1	2000	184	c596494bd622b2959ca0f1418af5b9c5	0	0	0	0	0	0	0	0	0	0	0	0	0	/home/dhl_ec/bnelissen/Slides/CD3_manuscript/CD3_slides/AAA220.CD3/AAA220.CD3.run1	255	1.0	0.06	1.0	0.06	0.0	0.0	0.0	4.9795635
0.0	181554.0	0.0	9026.0	181554.0	4000000.0	0.0	15.0	1.92	2.8	1.1	0.0799999999999	7.74	0.37	0.809999999999	0.2	6.26	0.129999999999	2.09	1.42	0.410000000001	AAA220.CD3.X21.Y17.tile.tissue.png	185	1	2000	185	cc99dcb9a786457622fad0eaa5554940	0	0	0	0	0	0	0	0	0	0	0	0	0	/home/dhl_ec/bnelissen/Slides/CD3_manuscript/CD3_slides/AAA220.CD3/AAA220.CD3.run1	255	0.7	0.06	0.7	0.06	-8.48352052027	-11.7575574772	1.38250180697	3.11168713379
1022.0	209373.0	290.0	2532.0	209373.0	4000000.0	5.0	1.0	0.77	2.26	1.07	0.0500000000002	6.33	0.37	0.839999999999	0.2	6.6	0.219999999999	2.1	1.48	0.96	AAA220.CD3.X21.Y18.tile.tissue.png	186	1	2000	186	dc43b2dac1cf3e3d4bcb6eb0608b66b4	0	0	0	0	0	0	0	0	0	0	0	0	0	/home/dhl_ec/bnelissen/Slides/CD3_manuscript/CD3_slides/AAA220.CD3/AAA220.CD3.run1	255	0.7	0.06	0.7	0.06	-8.25116706391	-11.3147097226	0.840023214078	1.12420005078
0.0	0.0	0.0	0.0	0.0	4000000.0	0.0	0.0	0.97	2.35	1.15	0.0500000000002	6.14	0.280000000001	0.87	0.21	4.68	0.12	1.96	1.49	0.419999999999	AAA220.CD3.X21.Y3.tile.tissue.png	187	1	2000	187	f0a14bc28af486d6b4201124db623557	0	0	0	0	0	0	0	0	0	0	0	0	0	/home/dhl_ec/bnelissen/Slides/CD3_manuscript/CD3_slides/AAA220.CD3/AAA220.CD3.run1	255	1.0	0.06	1.0	0.06	0.0	-11.6420167675	0.0	1.04860764636
265.0	427926.0	74.0	27028.0	427926.0	4000000.0	1.0	47.0	2.35	2.92	1.13	0.0500000000002	6.47	0.360000000001	0.77	0.179999999999	6.44	0.21	2.13	1.47	0.51	AAA220.CD3.X21.Y4.tile.tissue.png	188	1	2000	188	df768904bbd00d692eb6c749e7e93da6	0	0	0	0	0	0	0	0	0	0	0	0	0	/home/dhl_ec/bnelissen/Slides/CD3_manuscript/CD3_slides/AAA220.CD3/AAA220.CD3.run1	255	0.7	0.06	0.7	0.06	-9.11238861086	-11.3239771895	1.31080511144	3.00705536719
1053.0	1468916.0	549.0	58584.0	1468916.0	4000000.0	14.0	67.0	2.14	1.91	1.11	0.04	6.16	0.379999999999	0.71	0.150000000001	7.29	0.26	2.23	1.46	0.42	AAA220.CD3.X21.Y5.tile.tissue.png	189	1	2000	189	b7333f3e62b5bc29be96af5d665e828a	0	0	0	0	0	0	0	0	0	0	0	0	0	/home/dhl_ec/bnelissen/Slides/CD3_manuscript/CD3_slides/AAA220.CD3/AAA220.CD3.run1	255	0.7	0.06	0.7	0.06	-8.96292825001	-10.8220252848	1.02168542968	1.03312242969
590.0	521559.0	267.0	20497.0	521559.0	4000000.0	7.0	24.0	2.33	1.9	1.08	0.0500000000002	7.4	0.37	0.719999999999	0.190000000001	6.78	0.219999999999	2.13	1.57	0.37	AAA220.CD3.X21.Y6.tile.tissue.png	190	1	2000	190	38d77afebb5c5bd6206fc2d900a9c6ae	0	0	0	0	0	0	0	0	0	0	0	0	0	/home/dhl_ec/bnelissen/Slides/CD3_manuscript/CD3_slides/AAA220.CD3/AAA220.CD3.run1	255	0.7	0.06	0.7	0.06	-10.0885493099	-11.5537237521	4.02829145017	1.62829312891
140.0	549830.0	70.0	35858.0	549830.0	4000000.0	2.0	54.0	2.77	1.53	1.13	0.0599999999995	7.73	0.38	0.73	0.190000000001	6.75	0.22	2.15	1.45	0.4	AAA220.CD3.X21.Y7.tile.tissue.png	191	1	2000	191	3a7ce15e8d6e3afec8aa6c766ba7a2fc	0	0	0	0	0	0	0	0	0	0	0	0	0	/home/dhl_ec/bnelissen/Slides/CD3_manuscript/CD3_slides/AAA220.CD3/AAA220.CD3.run1	255	0.7	0.06	0.7	0.06	-9.51395000555	-11.5102448981	4.39453900613	1.04468250977
71.0	398940.0	35.0	31060.0	398940.0	4000000.0	1.0	64.0	2.09	2.09	1.08	0.0500000000002	6.58	0.38	0.719999999999	0.2	6.76	0.22	2.21	1.5	0.400000000001	AAA220.CD3.X21.Y8.tile.tissue.png	192	1	2000	192	165c3627c8643055fc9f83ded8b647dd	0	0	0	0	0	0	0	0	0	0	0	0	0	/home/dhl_ec/bnelissen/Slides/CD3_manuscript/CD3_slides/AAA220.CD3/AAA220.CD3.run1	255	0.7	0.06	0.7	0.06	-9.26152351463	-11.986413141	3.67569864129	1.54358157227
0.0	601113.0	0.0	46650.0	601113.0	4000000.0	0.0	112.0	1.73	2.34	1.1	0.04	6.49	0.37	0.7	0.18	6.3	0.15	2.15	1.47	0.410000000001	AAA220.CD3.X21.Y9.tile.tissue.png	193	1	2000	193	85044143b5dde6120921e8a49e9abb1f	0	0	0	0	0	0	0	0	0	0	0	0	0	/home/dhl_ec/bnelissen/Slides/CD3_manuscript/CD3_slides/AAA220.CD3/AAA220.CD3.run1	255	0.7	0.06	0.7	0.06	-9.57757831983	-11.4340436836	1.87783225173	1.13566392773
1430.0	723635.0	708.0	38322.0	723635.0	4000000.0	19.0	58.0	2.53	2.19	1.1	0.04	6.47	0.370000000001	0.69	0.17	6.74	0.22	2.13	1.43	0.559999999999	AAA220.CD3.X22.Y10.tile.tissue.png	194	1	2000	194	fc8e7c867e0b9568a4ef2955e9d95147	0	0	0	0	0	0	0	0	0	0	0	0	0	/home/dhl_ec/bnelissen/Slides/CD3_manuscript/CD3_slides/AAA220.CD3/AAA220.CD3.run1	255	0.7	0.06	0.7	0.06	-9.44668070649	-10.4050490965	2.45937203175	0.187229148437
12264.0	1320477.0	6027.0	48930.0	1320477.0	4000000.0	155.0	80.0	3.7	2.31	1.09	0.0500000000002	6.96	0.389999999999	0.749999999999	0.16	7.83	0.27	2.21	1.46	0.619999999999	AAA220.CD3.X22.Y11.tile.tissue.png	195	1	2000	195	9274ed7035bf9ec64b8b93d14b5161ad	0	0	0	0	0	0	0	0	0	0	0	0	0	/home/dhl_ec/bnelissen/Slides/CD3_manuscript/CD3_slides/AAA220.CD3/AAA220.CD3.run1	255	0.7	0.06	0.7	0.06	-9.63252796824	-12.0808456635	3.3669478647	0.275482835938
5451.0	258815.0	2566.0	17742.0	258815.0	4000000.0	68.0	38.0	1.42	1.97	1.11	0.04	6.54	0.38	0.73	0.190000000001	6.7	0.280000000001	2.13	1.48	0.4	AAA220.CD3.X22.Y12.tile.tissue.png	196	1	2000	196	c5a36d4c887a9ce451ff2fe52c482f31	0	0	0	0	0	0	0	0	0	0	0	0	0	/home/dhl_ec/bnelissen/Slides/CD3_manuscript/CD3_slides/AAA220.CD3/AAA220.CD3.run1	255	0.7	0.06	0.7	0.06	-9.7929435297	-12.0943473941	3.52145743044	0.838670728516
324.0	166739.0	162.0	15132.0	166739.0	4000000.0	4.0	37.0	2.45	1.92	1.1	0.0500000000002	7.88	0.38	0.82	0.2	6.81	0.22	2.23	1.52	0.37	AAA220.CD3.X22.Y13.tile.tissue.png	197	1	2000	197	7b21532b7e7e296cdeef84afecb35005	0	0	0	0	0	0	0	0	0	0	0	0	0	/home/dhl_ec/bnelissen/Slides/CD3_manuscript/CD3_slides/AAA220.CD3/AAA220.CD3.run1	255	0.7	0.06	0.7	0.06	-9.6282619398	-12.215992473	3.51028664472	3.18953740234
0.0	63125.0	0.0	5492.0	63125.0	4000000.0	0.0	8.0	2.17	1.61	1.1	0.0599999999995	6.37	0.38	0.85	0.200000000001	6.13	0.13	2.04	1.56	0.35	AAA220.CD3.X22.Y14.tile.tissue.png	198	1	2000	198	557f785f9e4a2ebcf8eec2cc48145ac9	0	0	0	0	0	0	0	0	0	0	0	0	0	/home/dhl_ec/bnelissen/Slides/CD3_manuscript/CD3_slides/AAA220.CD3/AAA220.CD3.run1	255	0.7	0.06	0.7	0.06	-9.19859760474	-12.1320607909	3.25515400426	1.58960527295
0.0	36089.0	0.0	3242.0	36089.0	4000000.0	0.0	5.0	2.13	1.87	1.08	0.0499999999993	6.44	0.36	0.84	0.21	6.16	0.13	2.05	1.5	0.34	AAA220.CD3.X22.Y5.tile.tissue.png	199	1	2000	199	881c80280c55f0358598ef671029e7f1	0	0	0	0	0	0	0	0	0	0	0	0	0	/home/dhl_ec/bnelissen/Slides/CD3_manuscript/CD3_slides/AAA220.CD3/AAA220.CD3.run1	255	0.7	0.06	0.7	0.06	-8.55859881714	-11.9953070854	2.42461277359	2.8572082113
0.0	1334.0	0.0	196.0	1334.0	4000000.0	0.0	1.0	2.15	2.42	1.11	0.0600000000004	6.53	0.37	0.889999999999	0.22	5.68	0.13	2.0	1.48	0.35	AAA220.CD3.X22.Y6.tile.tissue.png	200	1	2000	200	d8a6255b2f7640830b364f0b1cfee31e	0	0	0	0	0	0	0	0	0	0	0	0	0	/home/dhl_ec/bnelissen/Slides/CD3_manuscript/CD3_slides/AAA220.CD3/AAA220.CD3.run1	255	0.7	0.06	0.7	0.06	0.0	-10.5711025096	0.719667998032	1.87174828873
0.0	169852.0	0.0	5626.0	169852.0	4000000.0	0.0	5.0	1.88	2.07	1.11	0.0600000000004	6.5	0.37	0.85	0.21	6.14	0.139999999999	2.05	1.49	0.36	AAA220.CD3.X22.Y7.tile.tissue.png	201	1	2000	201	433672c3041ee3b5cd2ab99b1cc2f175	0	0	0	0	0	0	0	0	0	0	0	0	0	/home/dhl_ec/bnelissen/Slides/CD3_manuscript/CD3_slides/AAA220.CD3/AAA220.CD3.run1	255	0.7	0.06	0.7	0.06	-8.90593935938	-12.5809831838	3.32841332729	1.73981444922
79.0	42542.0	44.0	2055.0	42542.0	4000000.0	1.0	2.0	2.31	1.53	1.08	0.0599999999995	6.47	0.360000000001	0.86	0.21	6.62	0.21	2.03	1.5	0.33	AAA220.CD3.X22.Y8.tile.tissue.png	202	1	2000	202	b87d312ec9d47ce4b335d1d6650ff409	0	0	0	0	0	0	0	0	0	0	0	0	0	/home/dhl_ec/bnelissen/Slides/CD3_manuscript/CD3_slides/AAA220.CD3/AAA220.CD3.run1	255	0.7	0.06	0.7	0.06	-8.51202682579	-12.3520028281	2.86792757708	0.955657799072
0.0	362339.0	0.0	26151.0	362339.0	4000000.0	0.0	59.0	1.82	1.93	1.1	0.0599999999995	6.5	0.38	0.729999999999	0.19	6.39	0.15	2.13	1.5	0.399999999999	AAA220.CD3.X22.Y9.tile.tissue.png	203	1	2000	203	c088d1b657c628509bfd65e21ea0d97a	0	0	0	0	0	0	0	0	0	0	0	0	0	/home/dhl_ec/bnelissen/Slides/CD3_manuscript/CD3_slides/AAA220.CD3/AAA220.CD3.run1	255	0.7	0.06	0.7	0.06	-8.34837211098	-11.4581413408	1.90079720107	2.86762435938
1247.0	843326.0	608.0	46231.0	843326.0	4000000.0	16.0	74.0	2.16	2.12	1.06	0.0500000000002	6.76	0.440000000001	0.73	0.18	7.19	0.24	2.23	1.47	0.42	AAA220.CD3.X23.Y10.tile.tissue.png	204	1	2000	204	bf9fbb42a1c001b16804bb0ea303e951	0	0	0	0	0	0	0	0	0	0	0	0	0	/home/dhl_ec/bnelissen/Slides/CD3_manuscript/CD3_slides/AAA220.CD3/AAA220.CD3.run1	255	0.7	0.06	0.7	0.06	-9.62421610719	-11.3469980761	2.6058713739	0.140953320312
137.0	276149.0	69.0	29970.0	276149.0	4000000.0	2.0	94.0	1.98	2.45	1.07	0.0500000000002	6.6	0.38	0.73	0.2	6.76	0.22	2.19	1.47	0.440000000001	AAA220.CD3.X23.Y11.tile.tissue.png	205	1	2000	205	789552382b3360da8965464c8ba350d2	0	0	0	0	0	0	0	0	0	0	0	0	0	/home/dhl_ec/bnelissen/Slides/CD3_manuscript/CD3_slides/AAA220.CD3/AAA220.CD3.run1	255	0.7	0.06	0.7	0.06	-9.2521517078	-11.4365985497	2.58848267531	0.116974917969
3390.0	778840.0	1697.0	48672.0	778840.0	4000000.0	46.0	97.0	2.47	2.41	1.09	0.04	7.52	0.379999999999	0.72	0.179999999999	6.93	0.23	2.22	1.47	0.419999999999	AAA220.CD3.X23.Y12.tile.tissue.png	206	1	2000	206	5dcbff08876283f4f1d77d3f99f8d9db	0	0	0	0	0	0	0	0	0	0	0	0	0	/home/dhl_ec/bnelissen/Slides/CD3_manuscript/CD3_slides/AAA220.CD3/AAA220.CD3.run1	255	0.7	0.06	0.7	0.06	-9.52945083203	-11.1641993606	2.20915995425	0.344242816406
57.0	56830.0	32.0	5639.0	56830.0	4000000.0	1.0	15.0	2.36	1.86	1.14	0.0599999999995	7.44	0.360000000001	0.82	0.2	6.5	0.21	2.05	1.48	0.99	AAA220.CD3.X23.Y13.tile.tissue.png	207	1	2000	207	c7136580dae9cd43c68f0a605af21ceb	0	0	0	0	0	0	0	0	0	0	0	0	0	/home/dhl_ec/bnelissen/Slides/CD3_manuscript/CD3_slides/AAA220.CD3/AAA220.CD3.run1	255	0.7	0.06	0.7	0.06	-9.47201055606	-11.9903294735	2.59219017441	3.45749463062
0.0	224718.0	0.0	19597.0	224718.0	4000000.0	0.0	42.0	1.75	2.41	1.15	0.0600000000004	6.45	0.36	0.75	0.21	6.02	0.14	2.07	1.49	1.08	AAA220.CD3.X23.Y9.tile.tissue.png	208	1	2000	208	41971a672742094b317b500e471228d0	0	0	0	0	0	0	0	0	0	0	0	0	0	/home/dhl_ec/bnelissen/Slides/CD3_manuscript/CD3_slides/AAA220.CD3/AAA220.CD3.run1	255	0.7	0.06	0.7	0.06	-8.13629300679	-11.6659045815	1.87876339385	4.49924635059
0.0	483787.0	0.0	41400.0	483787.0	4000000.0	0.0	92.0	2.02	2.39	1.11	0.0500000000002	6.24	0.38	0.7	0.2	6.39	0.15	2.19	1.47	0.42	AAA220.CD3.X24.Y10.tile.tissue.png	209	1	2000	209	6afcc0f92043e636a809f0b11aa961ca	0	0	0	0	0	0	0	0	0	0	0	0	0	/home/dhl_ec/bnelissen/Slides/CD3_manuscript/CD3_slides/AAA220.CD3/AAA220.CD3.run1	255	0.7	0.06	0.7	0.06	-9.02227208302	-10.4726423771	1.64769099098	0.138554427734
55.0	404565.0	30.0	40336.0	404565.0	4000000.0	1.0	105.0	2.49	1.98	1.1	0.04	7.56	0.38	0.719999999999	0.210000000001	6.79	0.22	2.22	1.48	0.419999999999	AAA220.CD3.X24.Y11.tile.tissue.png	210	1	2000	210	c1a67c0f928ec9f4cebb647dac911a59	0	0	0	0	0	0	0	0	0	0	0	0	0	/home/dhl_ec/bnelissen/Slides/CD3_manuscript/CD3_slides/AAA220.CD3/AAA220.CD3.run1	255	0.7	0.06	0.7	0.06	-9.19952107268	-11.2776249097	2.72032054954	0.113896337891
256.0	727811.0	140.0	46503.0	727811.0	4000000.0	4.0	96.0	2.56	1.99	1.06	0.04	7.62	0.38	0.710000000001	0.190000000001	6.97	0.23	2.22	1.47	0.43	AAA220.CD3.X24.Y12.tile.tissue.png	211	1	2000	211	a28a04a19f8eaf4468b6762a06aaf127	0	0	0	0	0	0	0	0	0	0	0	0	0	/home/dhl_ec/bnelissen/Slides/CD3_manuscript/CD3_slides/AAA220.CD3/AAA220.CD3.run1	255	0.7	0.06	0.7	0.06	-9.5136142279	-11.3013433678	2.45868197143	0.297941349609
3983.0	429643.0	1821.0	27262.0	429643.0	4000000.0	48.0	42.0	3.0	2.43	1.13	0.0600000000004	6.97	0.38	0.759999999999	0.2	7.0	0.23	2.19	1.53	0.39	AAA220.CD3.X24.Y13.tile.tissue.png	212	1	2000	212	cb0926307b48949f96900133f1c17d39	0	0	0	0	0	0	0	0	0	0	0	0	0	/home/dhl_ec/bnelissen/Slides/CD3_manuscript/CD3_slides/AAA220.CD3/AAA220.CD3.run1	255	0.7	0.06	0.7	0.06	-9.71395030149	-12.087777277	3.04265082585	2.00195467187
131.0	42912.0	82.0	2690.0	42912.0	4000000.0	2.0	3.0	1.64	2.43	1.07	0.0500000000002	6.35	0.35	0.8	0.2	6.44	0.2	2.04	1.51	0.35	AAA220.CD3.X24.Y5.tile.tissue.png	213	1	2000	213	e83ab81857e3cd4b3297300e5d042212	0	0	0	0	0	0	0	0	0	0	0	0	0	/home/dhl_ec/bnelissen/Slides/CD3_manuscript/CD3_slides/AAA220.CD3/AAA220.CD3.run1	255	0.7	0.06	0.7	0.06	-9.51033520829	-12.2859109985	2.75527796454	2.37651477368
85.0	618071.0	46.0	34228.0	618071.0	4000000.0	1.0	43.0	2.79	1.41	1.11	0.0600000000004	6.58	0.39	0.76	0.190000000001	7.13	0.24	2.29	1.52	0.400000000001	AAA220.CD3.X24.Y6.tile.tissue.png	214	1	2000	214	4e1652066abca218d8afeac4898a382d	0	0	0	0	0	0	0	0	0	0	0	0	0	/home/dhl_ec/bnelissen/Slides/CD3_manuscript/CD3_slides/AAA220.CD3/AAA220.CD3.run1	255	0.7	0.06	0.7	0.06	-8.49036236698	-11.3717491537	0.824117768042	2.94977852344
0.0	74779.0	0.0	3019.0	74779.0	4000000.0	0.0	1.0	1.98	1.99	1.13	0.0500000000002	6.5	0.360000000001	0.83	0.21	5.61	0.139999999999	2.04	1.54	0.39	AAA220.CD3.X24.Y7.tile.tissue.png	215	1	2000	215	d9093e9c499bc79679bc5a3a2f7167fd	0	0	0	0	0	0	0	0	0	0	0	0	0	/home/dhl_ec/bnelissen/Slides/CD3_manuscript/CD3_slides/AAA220.CD3/AAA220.CD3.run1	255	0.7	0.06	0.7	0.06	0.0	-11.0584537486	0.834844435353	3.57941583337
0.0	111957.0	0.0	10978.0	111957.0	4000000.0	0.0	22.0	0.88	2.28	1.07	0.0500000000002	7.46	0.360000000001	0.77	0.2	6.0	0.14	2.05	1.5	0.36	AAA220.CD3.X24.Y9.tile.tissue.png	216	1	2000	216	13daa7fe9676c75274ff0fb8d277abe5	0	0	0	0	0	0	0	0	0	0	0	0	0	/home/dhl_ec/bnelissen/Slides/CD3_manuscript/CD3_slides/AAA220.CD3/AAA220.CD3.run1	255	0.7	0.06	0.7	0.06	-8.37747577671	-11.7388640025	2.58181597509	4.2857154187
0.0	299039.0	0.0	26417.0	299039.0	4000000.0	0.0	64.0	2.29	1.83	1.11	0.0500000000002	6.43	0.37	0.740000000001	0.2	6.35	0.15	2.22	1.53	0.409999999999	AAA220.CD3.X25.Y10.tile.tissue.png	217	1	2000	217	9802be17a5786fcded4de75972e3f267	0	0	0	0	0	0	0	0	0	0	0	0	0	/home/dhl_ec/bnelissen/Slides/CD3_manuscript/CD3_slides/AAA220.CD3/AAA220.CD3.run1	255	0.7	0.06	0.7	0.06	-9.12343250254	-11.4731466272	1.8922429147	2.65962688086
145.0	271777.0	83.0	22622.0	271777.0	4000000.0	2.0	54.0	1.98	2.06	1.1	0.0500000000002	7.05	0.37	0.720000000001	0.200000000001	6.65	0.21	2.16	1.48	0.399999999999	AAA220.CD3.X25.Y11.tile.tissue.png	218	1	2000	218	3d1f250beb529188ff635277e71af3ea	0	0	0	0	0	0	0	0	0	0	0	0	0	/home/dhl_ec/bnelissen/Slides/CD3_manuscript/CD3_slides/AAA220.CD3/AAA220.CD3.run1	255	0.7	0.06	0.7	0.06	-9.33675689295	-10.8533788624	3.14796976127	0.240890417969
182.0	403081.0	102.0	41192.0	403081.0	4000000.0	3.0	110.0	1.8	2.06	1.07	0.0500000000002	6.5	0.38	0.709999999999	0.2	6.8	0.219999999999	2.23	1.47	0.42	AAA220.CD3.X25.Y12.tile.tissue.png	219	1	2000	219	247d4f0dd77418b2223681ee22c07ad7	0	0	0	0	0	0	0	0	0	0	0	0	0	/home/dhl_ec/bnelissen/Slides/CD3_manuscript/CD3_slides/AAA220.CD3/AAA220.CD3.run1	255	0.7	0.06	0.7	0.06	-9.64531943952	-10.9763649987	3.36536753636	0.690520644531
26691.0	1489931.0	10562.0	51498.0	1489931.0	4000000.0	222.0	59.0	2.73	2.15	1.11	0.0499999999993	7.03	0.38	0.72	0.14	7.98	0.27	2.29	1.5	0.400000000001	AAA220.CD3.X25.Y13.tile.tissue.png	220	1	2000	220	ca83044b70e60acd17b3be39d780b070	0	0	0	0	0	0	0	0	0	0	0	0	0	/home/dhl_ec/bnelissen/Slides/CD3_manuscript/CD3_slides/AAA220.CD3/AAA220.CD3.run1	255	0.7	0.06	0.7	0.06	-9.80351454099	-12.4220549608	4.22277855421	0.9800384375
0.0	0.0	0.0	0.0	0.0	4000000.0	0.0	0.0	1.61	2.02	1.08	0.0500000000002	5.35	0.29	0.86	0.2	4.55	0.12	1.94	1.47	0.35	AAA220.CD3.X25.Y14.tile.tissue.png	221	1	2000	221	df660f1a9662211fc1d630e766b156d9	0	0	0	0	0	0	0	0	0	0	0	0	0	/home/dhl_ec/bnelissen/Slides/CD3_manuscript/CD3_slides/AAA220.CD3/AAA220.CD3.run1	255	1.0	0.06	1.0	0.06	0.0	0.0	0.0	6.001823
0.0	17612.0	0.0	1160.0	17612.0	4000000.0	0.0	3.0	3.73	2.59	1.17	0.0500000000002	6.49	0.37	0.81	0.21	6.31	0.13	2.1	1.53	0.38	AAA220.CD3.X25.Y4.tile.tissue.png	222	1	2000	222	5fa575ab298607f652ae7187c3120a17	0	0	0	0	0	0	0	0	0	0	0	0	0	/home/dhl_ec/bnelissen/Slides/CD3_manuscript/CD3_slides/AAA220.CD3/AAA220.CD3.run1	255	0.7	0.06	0.7	0.06	-8.61891847995	-12.048012529	1.76933144044	3.45955192694
16461.0	1755315.0	7387.0	37881.0	1755315.0	4000000.0	179.0	37.0	1.05	3.06	1.07	0.0500000000002	6.76	0.38	0.71	0.150000000001	7.91	0.28	2.21	1.5	0.400000000001	AAA220.CD3.X25.Y5.tile.tissue.png	223	1	2000	223	0b69d2b10dc757d2624296ad560917ed	0	0	0	0	0	0	0	0	0	0	0	0	0	/home/dhl_ec/bnelissen/Slides/CD3_manuscript/CD3_slides/AAA220.CD3/AAA220.CD3.run1	255	0.7	0.06	0.7	0.06	-9.55402884384	-11.9643380676	1.75634700286	0.9083640625
385.0	1007908.0	218.0	64757.0	1007908.0	4000000.0	5.0	122.0	2.12	3.06	1.21	0.0500000000002	7.02	0.42	0.74	0.18	7.51	0.26	2.36	1.52	0.870000000001	AAA220.CD3.X25.Y6.tile.tissue.png	224	1	2000	224	3096c99108bb5b2dc592ca1cde8d6663	0	0	0	0	0	0	0	0	0	0	0	0	0	/home/dhl_ec/bnelissen/Slides/CD3_manuscript/CD3_slides/AAA220.CD3/AAA220.CD3.run1	255	0.7	0.06	0.7	0.06	-8.95883926017	-11.0675355197	0.93398149005	0.129737703125
0.0	468228.0	0.0	19192.0	468228.0	4000000.0	0.0	35.0	2.09	2.51	1.12	0.0600000000004	6.37	0.37	0.73	0.19	6.45	0.15	2.21	1.49	0.889999999999	AAA220.CD3.X25.Y7.tile.tissue.png	225	1	2000	225	653380435877e648b0b048e7dea543c9	0	0	0	0	0	0	0	0	0	0	0	0	0	/home/dhl_ec/bnelissen/Slides/CD3_manuscript/CD3_slides/AAA220.CD3/AAA220.CD3.run1	255	0.7	0.06	0.7	0.06	-8.10082332337	-11.226249235	1.09120380633	3.11523726562
0.0	0.0	0.0	0.0	0.0	4000000.0	0.0	0.0	1.97	2.36	1.16	0.0600000000004	5.59	0.3	0.889999999999	0.21	4.74	0.12	2.01	1.52	0.76	AAA220.CD3.X25.Y8.tile.tissue.png	226	1	2000	226	4be829da042c8857408cd6a1641cfa64	0	0	0	0	0	0	0	0	0	0	0	0	0	/home/dhl_ec/bnelissen/Slides/CD3_manuscript/CD3_slides/AAA220.CD3/AAA220.CD3.run1	255	1.0	0.06	1.0	0.06	0.0	0.0	0.0	2.60813375
0.0	0.0	0.0	0.0	0.0	4000000.0	0.0	0.0	2.2	1.34	1.17	0.0500000000002	5.57	0.3	0.890000000001	0.2	4.64	0.12	1.94	1.48	0.53	AAA220.CD3.X25.Y9.tile.tissue.png	227	1	2000	227	654fa05e5d6ad56b1194ad508ec7f0af	0	0	0	0	0	0	0	0	0	0	0	0	0	/home/dhl_ec/bnelissen/Slides/CD3_manuscript/CD3_slides/AAA220.CD3/AAA220.CD3.run1	255	1.0	0.06	1.0	0.06	0.0	0.0	0.0	2.31865725
0.0	73086.0	0.0	7517.0	73086.0	4000000.0	0.0	22.0	2.15	2.45	1.14	0.0599999999995	6.46	0.36	0.82	0.21	5.74	0.14	2.09	1.5	0.719999999999	AAA220.CD3.X26.Y10.tile.tissue.png	228	1	2000	228	9c9c3216e98ef5fc1b0cc608416c3127	0	0	0	0	0	0	0	0	0	0	0	0	0	/home/dhl_ec/bnelissen/Slides/CD3_manuscript/CD3_slides/AAA220.CD3/AAA220.CD3.run1	255	0.7	0.06	0.7	0.06	0.0	-11.7310630574	2.06500539604	5.3336364198
0.0	277851.0	0.0	24844.0	277851.0	4000000.0	0.0	72.0	1.84	2.64	1.17	0.04	6.82	0.39	0.73	0.219999999999	6.36	0.14	2.17	1.47	0.410000000001	AAA220.CD3.X26.Y11.tile.tissue.png	229	1	2000	229	c45e099b8192b0fc68be54d247d11762	0	0	0	0	0	0	0	0	0	0	0	0	0	/home/dhl_ec/bnelissen/Slides/CD3_manuscript/CD3_slides/AAA220.CD3/AAA220.CD3.run1	255	0.7	0.06	0.7	0.06	-9.33247582384	-12.2530774326	1.53667406511	0.084734421875
227.0	379345.0	131.0	22762.0	379345.0	4000000.0	4.0	43.0	3.13	2.21	1.09	0.04	8.56	0.38	0.719999999999	0.19	7.0	0.23	2.28	1.43	0.400000000001	AAA220.CD3.X26.Y12.tile.tissue.png	230	1	2000	230	0a4dc9d11c49e030a6bf44390a75d7a3	0	0	0	0	0	0	0	0	0	0	0	0	0	/home/dhl_ec/bnelissen/Slides/CD3_manuscript/CD3_slides/AAA220.CD3/AAA220.CD3.run1	255	0.7	0.06	0.7	0.06	-9.29036021698	-11.2076044867	2.26177972234	0.495186484375
1464.0	478739.0	623.0	30878.0	478739.0	4000000.0	14.0	55.0	2.6	2.66	1.1	0.0600000000004	7.02	0.38	0.77	0.190000000001	7.12	0.23	2.25	1.54	0.410000000001	AAA220.CD3.X26.Y13.tile.tissue.png	231	1	2000	231	dfaaac09f728140ba7843304e369f450	0	0	0	0	0	0	0	0	0	0	0	0	0	/home/dhl_ec/bnelissen/Slides/CD3_manuscript/CD3_slides/AAA220.CD3/AAA220.CD3.run1	255	0.7	0.06	0.7	0.06	-10.1343938316	-12.2101679644	3.480100135	1.87645866016
0.0	0.0	0.0	0.0	0.0	4000000.0	0.0	0.0	2.12	1.99	1.12	0.0599999999995	5.42	0.29	0.84	0.2	4.45	0.21	1.96	1.47	0.33	AAA220.CD3.X26.Y14.tile.tissue.png	232	1	2000	232	826d8f7f926147dcbb54fbddf8be9e71	0	0	0	0	0	0	0	0	0	0	0	0	0	/home/dhl_ec/bnelissen/Slides/CD3_manuscript/CD3_slides/AAA220.CD3/AAA220.CD3.run1	255	1.0	0.06	1.0	0.06	0.0	0.0	0.0	2.9573765
67.0	2923.0	39.0	252.0	2923.0	4000000.0	1.0	1.0	1.89	1.62	1.08	0.0600000000004	6.18	0.360000000001	0.82	0.2	6.27	0.2	2.01	1.48	0.33	AAA220.CD3.X26.Y3.tile.tissue.png	233	1	2000	233	7b897fe811c8d5c31d351ed768ea97fd	0	0	0	0	0	0	0	0	0	0	0	0	0	/home/dhl_ec/bnelissen/Slides/CD3_manuscript/CD3_slides/AAA220.CD3/AAA220.CD3.run1	255	0.7	0.06	0.7	0.06	-9.71685971311	-12.4428692925	6.28056482689	1.28172775763
2264.0	1970598.0	1219.0	36022.0	1970598.0	4000000.0	32.0	20.0	2.71	2.25	1.11	0.0500000000002	6.94	0.39	0.74	0.139999999999	8.19	0.29	2.29	1.47	0.39	AAA220.CD3.X26.Y4.tile.tissue.png	234	1	2000	234	93d8021066e628d3f01b9b8ce06ca664	0	0	0	0	0	0	0	0	0	0	0	0	0	/home/dhl_ec/bnelissen/Slides/CD3_manuscript/CD3_slides/AAA220.CD3/AAA220.CD3.run1	255	0.7	0.06	0.7	0.06	-9.40959339577	-11.9723453721	2.01247262219	0.888280734375
2174.0	1495717.0	1151.0	54223.0	1495717.0	4000000.0	31.0	39.0	2.69	3.06	1.12	0.0500000000002	6.92	0.42	0.79	0.15	7.58	0.26	2.24	1.48	0.610000000001	AAA220.CD3.X26.Y5.tile.tissue.png	235	1	2000	235	2c197f437f4666ead2727af28f9211e5	0	0	0	0	0	0	0	0	0	0	0	0	0	/home/dhl_ec/bnelissen/Slides/CD3_manuscript/CD3_slides/AAA220.CD3/AAA220.CD3.run1	255	0.7	0.06	0.7	0.06	-9.28414033939	-11.9710983954	1.92736750909	0.829141367187
312.0	1027759.0	127.0	73883.0	1027759.0	4000000.0	3.0	139.0	3.17	1.87	1.16	0.0500000000002	6.77	0.41	0.74	0.179999999999	7.54	0.25	2.35	1.53	0.419999999999	AAA220.CD3.X26.Y6.tile.tissue.png	236	1	2000	236	a1e51bf9347ec2c706a53d4959631375	0	0	0	0	0	0	0	0	0	0	0	0	0	/home/dhl_ec/bnelissen/Slides/CD3_manuscript/CD3_slides/AAA220.CD3/AAA220.CD3.run1	255	0.7	0.06	0.7	0.06	-8.76655260927	-11.3545299433	0.784383807106	0.0600492304687
0.0	1107856.0	0.0	43874.0	1107856.0	4000000.0	0.0	97.0	2.11	2.43	1.09	0.04	7.2	0.49	0.71	0.17	7.02	0.17	2.22	1.51	0.42	AAA220.CD3.X26.Y7.tile.tissue.png	237	1	2000	237	5cf0af0ee62587166388c1908ddffecf	0	0	0	0	0	0	0	0	0	0	0	0	0	/home/dhl_ec/bnelissen/Slides/CD3_manuscript/CD3_slides/AAA220.CD3/AAA220.CD3.run1	255	0.7	0.06	0.7	0.06	-8.32942762949	-10.4298902812	1.53415761397	0.241755484375
77.0	630779.0	41.0	4895.0	630779.0	4000000.0	1.0	2.0	1.95	1.6	1.09	0.0600000000004	6.32	0.4	0.759999999999	0.179999999999	7.01	0.23	2.08	1.48	0.36	AAA220.CD3.X26.Y8.tile.tissue.png	238	1	2000	238	044216768970628edc4ced678306822a	0	0	0	0	0	0	0	0	0	0	0	0	0	/home/dhl_ec/bnelissen/Slides/CD3_manuscript/CD3_slides/AAA220.CD3/AAA220.CD3.run1	255	0.7	0.06	0.7	0.06	-9.06489527542	-11.896652882	1.39874023569	2.07914820703
0.0	2143.0	0.0	297.0	2143.0	4000000.0	0.0	1.0	3.25	2.17	1.11	0.0500000000002	6.32	0.360000000001	0.85	0.21	5.75	0.13	2.04	1.52	0.34	AAA220.CD3.X27.Y10.tile.tissue.png	239	1	2000	239	0477264ac157120208d9278e73493906	0	0	0	0	0	0	0	0	0	0	0	0	0	/home/dhl_ec/bnelissen/Slides/CD3_manuscript/CD3_slides/AAA220.CD3/AAA220.CD3.run1	255	0.7	0.06	0.7	0.06	0.0	-11.3071468993	2.94154842802	4.08228944086
0.0	277351.0	0.0	24009.0	277351.0	4000000.0	0.0	63.0	1.45	2.14	1.11	0.0500000000002	6.68	0.4	0.73	0.21	6.38	0.14	2.17	1.48	0.410000000001	AAA220.CD3.X27.Y11.tile.tissue.png	240	1	2000	240	e0b5404e6fda11bd9aca32f3bd0fde19	0	0	0	0	0	0	0	0	0	0	0	0	0	/home/dhl_ec/bnelissen/Slides/CD3_manuscript/CD3_slides/AAA220.CD3/AAA220.CD3.run1	255	0.7	0.06	0.7	0.06	-9.20304662608	-11.0582206317	2.60407919678	1.07840196387
0.0	37783.0	0.0	3907.0	37783.0	4000000.0	0.0	14.0	1.73	2.52	1.13	0.0600000000004	7.96	0.36	0.84	0.21	6.3	0.14	2.09	1.52	0.35	AAA220.CD3.X27.Y12.tile.tissue.png	241	1	2000	241	922c3835e4e4bdc032e6cc7e9c3b6b3c	0	0	0	0	0	0	0	0	0	0	0	0	0	/home/dhl_ec/bnelissen/Slides/CD3_manuscript/CD3_slides/AAA220.CD3/AAA220.CD3.run1	255	0.7	0.06	0.7	0.06	-8.22615018356	-11.958082948	2.97076004409	4.22384526208
2890.0	971048.0	1375.0	39377.0	971048.0	4000000.0	37.0	29.0	2.54	3.1	1.06	0.0500000000002	6.58	0.37	0.749999999999	0.16	7.04	0.240000000001	2.19	1.48	0.39	AAA220.CD3.X27.Y4.tile.tissue.png	242	1	2000	242	8193f44c339274a417c16084ff9ca0a7	0	0	0	0	0	0	0	0	0	0	0	0	0	/home/dhl_ec/bnelissen/Slides/CD3_manuscript/CD3_slides/AAA220.CD3/AAA220.CD3.run1	255	0.7	0.06	0.7	0.06	-9.84470550396	-12.1806494819	2.75427056901	1.86595347266
11415.0	2545150.0	4981.0	62583.0	2545150.0	4000000.0	122.0	26.0	2.52	2.14	1.07	0.0500000000002	6.44	0.38	0.719999999999	0.11	8.26	0.320000000001	2.25	1.47	0.42	AAA220.CD3.X27.Y5.tile.tissue.png	243	1	2000	243	de58e0e5d590d00d05b8a0cac2adbc7b	0	0	0	0	0	0	0	0	0	0	0	0	0	/home/dhl_ec/bnelissen/Slides/CD3_manuscript/CD3_slides/AAA220.CD3/AAA220.CD3.run1	255	0.7	0.06	0.7	0.06	-9.62744181318	-11.5388693193	2.00715165926	0.5904885625
2112.0	1117231.0	1078.0	47373.0	1117231.0	4000000.0	31.0	89.0	2.51	2.0	1.12	0.0500000000002	7.01	0.41	0.73	0.16	7.55	0.24	2.2	1.48	0.39	AAA220.CD3.X27.Y6.tile.tissue.png	244	1	2000	244	57bbea2e0e474558313faa19576cd957	0	0	0	0	0	0	0	0	0	0	0	0	0	/home/dhl_ec/bnelissen/Slides/CD3_manuscript/CD3_slides/AAA220.CD3/AAA220.CD3.run1	255	0.7	0.06	0.7	0.06	-9.44345764628	-11.4950646903	1.97080273092	0.8787464375
0.0	790548.0	0.0	62401.0	790548.0	4000000.0	0.0	138.0	2.09	1.85	1.1	0.04	7.98	0.39	0.72	0.18	6.62	0.16	2.28	1.51	0.52	AAA220.CD3.X27.Y7.tile.tissue.png	245	1	2000	245	27ffca5ea5ed3449539795b18608dfde	0	0	0	0	0	0	0	0	0	0	0	0	0	/home/dhl_ec/bnelissen/Slides/CD3_manuscript/CD3_slides/AAA220.CD3/AAA220.CD3.run1	255	0.7	0.06	0.7	0.06	-8.75009504044	-12.0104088866	1.12371651643	0.0602515742187
109.0	1981620.0	69.0	22191.0	1981620.0	4000000.0	2.0	19.0	0.87	1.24	1.11	0.0500000000002	10.5	0.38	0.749999999999	0.13	8.16	0.3	2.29	1.49	0.5	AAA220.CD3.X27.Y8.tile.tissue.png	246	1	2000	246	b194e77cea75180176d183f7d4cffb43	0	0	0	0	0	0	0	0	0	0	0	0	0	/home/dhl_ec/bnelissen/Slides/CD3_manuscript/CD3_slides/AAA220.CD3/AAA220.CD3.run1	255	0.7	0.06	0.7	0.06	-9.4648120545	-11.4899095477	1.71732194307	0.829867890625
0.0	22191.0	0.0	1406.0	22191.0	4000000.0	0.0	2.0	1.03	2.44	1.11	0.0600000000004	6.41	0.35	0.84	0.2	5.7	0.14	2.02	1.48	0.44	AAA220.CD3.X27.Y9.tile.tissue.png	247	1	2000	247	80b8eab56fddd7896effe1e7e0d675c2	0	0	0	0	0	0	0	0	0	0	0	0	0	/home/dhl_ec/bnelissen/Slides/CD3_manuscript/CD3_slides/AAA220.CD3/AAA220.CD3.run1	255	0.7	0.06	0.7	0.06	0.0	-11.9272211977	2.77732438686	2.11541784406
0.0	12586.0	0.0	1014.0	12586.0	4000000.0	0.0	3.0	1.99	1.64	1.13	0.0500000000002	6.65	0.37	0.900000000001	0.21	5.89	0.139999999999	2.09	1.53	0.89	AAA220.CD3.X28.Y11.tile.tissue.png	248	1	2000	248	75e8f1be4e0fb73c75638d3e2314fa51	0	0	0	0	0	0	0	0	0	0	0	0	0	/home/dhl_ec/bnelissen/Slides/CD3_manuscript/CD3_slides/AAA220.CD3/AAA220.CD3.run1	255	0.7	0.06	0.7	0.06	0.0	-11.1533071812	1.73865539463	0.756375367905
7036.0	230393.0	2952.0	6466.0	230393.0	4000000.0	69.0	5.0	2.35	2.31	1.15	0.0599999999995	6.69	0.37	0.8	0.2	6.75	0.22	2.15	1.47	0.49	AAA220.CD3.X28.Y4.tile.tissue.png	249	1	2000	249	a64a32e1128a91d761e28a78bc0bc8c2	0	0	0	0	0	0	0	0	0	0	0	0	0	/home/dhl_ec/bnelissen/Slides/CD3_manuscript/CD3_slides/AAA220.CD3/AAA220.CD3.run1	255	0.7	0.06	0.7	0.06	-10.1755173028	-12.6141797015	4.57000515352	1.77056637305
26265.0	2861008.0	12240.0	44706.0	2861008.0	4000000.0	295.0	31.0	2.37	2.06	1.11	0.04	6.87	0.38	0.73	0.0999999999995	8.9	0.32	2.2	1.48	0.42	AAA220.CD3.X28.Y5.tile.tissue.png	250	1	2000	250	942e6c926af2707a8646b1bade305c78	0	0	0	0	0	0	0	0	0	0	0	0	0	/home/dhl_ec/bnelissen/Slides/CD3_manuscript/CD3_slides/AAA220.CD3/AAA220.CD3.run1	255	0.7	0.06	0.7	0.06	-9.6953023001	-11.8986225043	3.03774962035	0.706546375
1163.0	1350789.0	561.0	34680.0	1350789.0	4000000.0	15.0	16.0	3.27	2.25	1.11	0.0500000000002	6.8	0.39	0.73	0.16	7.48	0.25	2.21	1.47	0.39	AAA220.CD3.X28.Y6.tile.tissue.png	251	1	2000	251	6e403cf5589d510becdb25aff1a9775e	0	0	0	0	0	0	0	0	0	0	0	0	0	/home/dhl_ec/bnelissen/Slides/CD3_manuscript/CD3_slides/AAA220.CD3/AAA220.CD3.run1	255	0.7	0.06	0.7	0.06	-9.32089057981	-11.6674431906	1.76018100591	0.686453683594
1412.0	816936.0	709.0	52256.0	816936.0	4000000.0	20.0	120.0	1.84	2.06	1.24	0.04	6.65	0.38	0.709999999999	0.18	7.14	0.23	2.26	1.48	0.53	AAA220.CD3.X28.Y7.tile.tissue.png	252	1	2000	252	63f74e0909894744f02e55e3c964a411	0	0	0	0	0	0	0	0	0	0	0	0	0	/home/dhl_ec/bnelissen/Slides/CD3_manuscript/CD3_slides/AAA220.CD3/AAA220.CD3.run1	255	0.7	0.06	0.7	0.06	-9.33167688686	-11.1771247699	1.94996321458	0.154798632813
262.0	446162.0	97.0	25920.0	446162.0	4000000.0	2.0	45.0	2.8	2.66	1.07	0.04	6.47	0.37	0.73	0.18	6.94	0.22	2.21	1.47	0.4	AAA220.CD3.X28.Y8.tile.tissue.png	253	1	2000	253	8cc9b6f8ca4ec0f11c25a935fb958a68	0	0	0	0	0	0	0	0	0	0	0	0	0	/home/dhl_ec/bnelissen/Slides/CD3_manuscript/CD3_slides/AAA220.CD3/AAA220.CD3.run1	255	0.7	0.06	0.7	0.06	-9.45974458543	-10.7734410211	2.40037778679	0.819500986328
0.0	180268.0	0.0	13240.0	180268.0	4000000.0	0.0	24.0	3.19	2.05	1.16	0.0600000000004	8.02	0.37	0.79	0.200000000001	6.39	0.13	2.11	1.47	0.36	AAA220.CD3.X28.Y9.tile.tissue.png	254	1	2000	254	71f7bdc4a4af70eacf05f7fa5c9cdd33	0	0	0	0	0	0	0	0	0	0	0	0	0	/home/dhl_ec/bnelissen/Slides/CD3_manuscript/CD3_slides/AAA220.CD3/AAA220.CD3.run1	255	0.7	0.06	0.7	0.06	-8.96520196371	-11.5533564104	2.00176125705	4.83766854785
0.0	0.0	0.0	0.0	0.0	4000000.0	0.0	0.0	1.07	1.02	1.11	0.0500000000002	5.44	0.299999999999	0.900000000001	0.21	4.75	0.120000000001	2.02	1.53	0.34	AAA220.CD3.X29.Y4.tile.tissue.png	255	1	2000	255	e8cf888e8e561752d3448d5b40299c6c	0	0	0	0	0	0	0	0	0	0	0	0	0	/home/dhl_ec/bnelissen/Slides/CD3_manuscript/CD3_slides/AAA220.CD3/AAA220.CD3.run1	255	1.0	0.06	1.0	0.06	0.0	0.0	0.0	3.67686875
22583.0	924376.0	9699.0	29734.0	924376.0	4000000.0	218.0	46.0	1.8	2.03	1.13	0.0600000000004	6.75	0.36	0.72	0.17	7.1	0.24	2.1	1.47	0.38	AAA220.CD3.X29.Y5.tile.tissue.png	256	1	2000	256	190da03bf8648a7f3a79f8705be79404	0	0	0	0	0	0	0	0	0	0	0	0	0	/home/dhl_ec/bnelissen/Slides/CD3_manuscript/CD3_slides/AAA220.CD3/AAA220.CD3.run1	255	0.7	0.06	0.7	0.06	-9.89085815839	-12.6712263519	3.88581416099	1.4454654375
14885.0	3167236.0	6290.0	23797.0	3167236.0	4000000.0	132.0	17.0	0.88	1.06	1.12	0.0500000000002	6.54	0.360000000001	0.700000000001	0.0799999999999	8.57	0.32	2.1	1.42	0.400000000001	AAA220.CD3.X29.Y6.tile.tissue.png	257	1	2000	257	8852689c82738dc2697e8560f6b88d26	0	0	0	0	0	0	0	0	0	0	0	0	0	/home/dhl_ec/bnelissen/Slides/CD3_manuscript/CD3_slides/AAA220.CD3/AAA220.CD3.run1	255	0.7	0.06	0.7	0.06	-9.24412286397	-12.3299631161	1.76565349939	0.6724265
1094.0	780546.0	353.0	45999.0	780546.0	4000000.0	8.0	74.0	1.41	1.51	1.07	0.0500000000002	6.77	0.38	0.71	0.18	7.12	0.24	2.23	1.48	0.43	AAA220.CD3.X29.Y7.tile.tissue.png	258	1	2000	258	885acad8550d2bdec0482baa148db632	0	0	0	0	0	0	0	0	0	0	0	0	0	/home/dhl_ec/bnelissen/Slides/CD3_manuscript/CD3_slides/AAA220.CD3/AAA220.CD3.run1	255	0.7	0.06	0.7	0.06	-9.69621966736	-11.5166695095	2.07960867091	1.07215694531
71.0	467469.0	37.0	41992.0	467469.0	4000000.0	1.0	118.0	2.54	3.23	1.13	0.0500000000002	6.45	0.37	0.700000000001	0.19	6.58	0.21	2.16	1.43	0.41	AAA220.CD3.X29.Y8.tile.tissue.png	259	1	2000	259	03a9b18daf10d2c2c7caa4de90f20705	0	0	0	0	0	0	0	0	0	0	0	0	0	/home/dhl_ec/bnelissen/Slides/CD3_manuscript/CD3_slides/AAA220.CD3/AAA220.CD3.run1	255	0.7	0.06	0.7	0.06	-9.02179412706	-10.7513809053	1.60366189075	0.143774238281
0.0	261087.0	0.0	19988.0	261087.0	4000000.0	0.0	39.0	0.820000000001	1.59	1.07	0.0500000000002	6.28	0.35	0.73	0.19	6.05	0.15	2.09	1.45	0.360000000001	AAA220.CD3.X29.Y9.tile.tissue.png	260	1	2000	260	33bd0816b60bd84c6b506563e42e1939	0	0	0	0	0	0	0	0	0	0	0	0	0	/home/dhl_ec/bnelissen/Slides/CD3_manuscript/CD3_slides/AAA220.CD3/AAA220.CD3.run1	255	0.7	0.06	0.7	0.06	-8.25448026123	-11.3577705795	1.19692154695	4.17767741846
0.0	434423.0	0.0	5179.0	434423.0	4000000.0	0.0	1.0	3.63	2.5	1.14	0.0600000000004	6.79	0.38	0.820000000001	0.200000000001	6.7	0.150000000001	2.05	1.43	0.34	AAA220.CD3.X3.Y0.tile.tissue.png	261	1	2000	261	a85a2d2715d64b8372ecc2720f3a1bde	0	0	0	0	0	0	0	0	0	0	0	0	0	/home/dhl_ec/bnelissen/Slides/CD3_manuscript/CD3_slides/AAA220.CD3/AAA220.CD3.run1	255	0.7	0.06	0.7	0.06	-7.77507479056	-12.445793982	0.526639493269	2.61429951172
0.0	4512.0	0.0	452.0	4512.0	4000000.0	0.0	2.0	0.76	1.06	1.08	0.0499999999993	6.36	0.35	0.82	0.21	5.61	0.120000000001	1.97	1.44	0.329999999999	AAA220.CD3.X3.Y1.tile.tissue.png	262	1	2000	262	d3b7674bd1e4244da24d9ca44cc75039	0	0	0	0	0	0	0	0	0	0	0	0	0	/home/dhl_ec/bnelissen/Slides/CD3_manuscript/CD3_slides/AAA220.CD3/AAA220.CD3.run1	255	0.7	0.06	0.7	0.06	0.0	-12.3153062869	5.40433583361	2.48873927811
285.0	217003.0	151.0	5120.0	217003.0	4000000.0	3.0	2.0	1.66	1.57	1.1	0.0499999999993	7.55	0.36	0.870000000001	0.2	6.85	0.22	2.14	1.53	0.349999999999	AAA220.CD3.X3.Y10.tile.tissue.png	263	1	2000	263	15052f301f0e584fc9e940abf81f37d8	0	0	0	0	0	0	0	0	0	0	0	0	0	/home/dhl_ec/bnelissen/Slides/CD3_manuscript/CD3_slides/AAA220.CD3/AAA220.CD3.run1	255	0.7	0.06	0.7	0.06	-9.13269706874	-11.3955242238	1.25672761493	1.91837516748
0.0	63057.0	0.0	2388.0	63057.0	4000000.0	0.0	1.0	2.47	2.05	1.08	0.0600000000004	6.35	0.349999999999	0.849999999999	0.200000000001	6.03	0.129999999999	2.02	1.47	0.34	AAA220.CD3.X3.Y11.tile.tissue.png	264	1	2000	264	b17482f72cf4c931e0a65ec1bd8c92a4	0	0	0	0	0	0	0	0	0	0	0	0	0	/home/dhl_ec/bnelissen/Slides/CD3_manuscript/CD3_slides/AAA220.CD3/AAA220.CD3.run1	255	0.7	0.06	0.7	0.06	-8.73146408327	-11.0444477999	1.58815478583	2.00791398969
0.0	0.0	0.0	0.0	0.0	4000000.0	0.0	0.0	2.22	2.49	1.1	0.0599999999995	5.33	0.29	0.84	0.21	4.43	0.12	1.95	1.47	0.339999999999	AAA220.CD3.X30.Y10.tile.tissue.png	265	1	2000	265	7e3945c779a27fd9cba3803c9045c1c7	0	0	0	0	0	0	0	0	0	0	0	0	0	/home/dhl_ec/bnelissen/Slides/CD3_manuscript/CD3_slides/AAA220.CD3/AAA220.CD3.run1	255	1.0	0.06	1.0	0.06	0.0	0.0	0.0	5.9583775
548.0	30992.0	245.0	2738.0	30992.0	4000000.0	5.0	5.0	2.88	1.1	1.11	0.0500000000002	6.47	0.37	0.83	0.2	6.75	0.2	2.07	1.5	0.440000000001	AAA220.CD3.X30.Y5.tile.tissue.png	266	1	2000	266	2f5aec257556b7d9b3a0fc2be47c1e21	0	0	0	0	0	0	0	0	0	0	0	0	0	/home/dhl_ec/bnelissen/Slides/CD3_manuscript/CD3_slides/AAA220.CD3/AAA220.CD3.run1	255	0.7	0.06	0.7	0.06	-9.68245832421	-12.2931749831	2.6615814886	2.35939762671
67569.0	2044897.0	29531.0	38270.0	2044897.0	4000000.0	655.0	45.0	1.32	2.31	1.1	0.0500000000002	7.47	0.37	0.72	0.13	8.65	0.3	2.24	1.51	0.96	AAA220.CD3.X30.Y6.tile.tissue.png	267	1	2000	267	ef380c75c700ba0d5615057085998130	0	0	0	0	0	0	0	0	0	0	0	0	0	/home/dhl_ec/bnelissen/Slides/CD3_manuscript/CD3_slides/AAA220.CD3/AAA220.CD3.run1	255	0.7	0.06	0.7	0.06	-9.56073754181	-12.6032877353	2.76085370608	0.797544
11375.0	2691834.0	5513.0	42533.0	2691834.0	4000000.0	133.0	23.0	2.3	2.37	1.11	0.0500000000002	7.51	0.39	0.74	0.1	8.94	0.32	2.31	1.53	0.43	AAA220.CD3.X30.Y7.tile.tissue.png	268	1	2000	268	8a020c3256bf80d57a2514a12294b1d5	0	0	0	0	0	0	0	0	0	0	0	0	0	/home/dhl_ec/bnelissen/Slides/CD3_manuscript/CD3_slides/AAA220.CD3/AAA220.CD3.run1	255	0.7	0.06	0.7	0.06	-9.1669619951	-12.0176915323	1.94634513814	0.79706359375
1139.0	702382.0	582.0	41667.0	702382.0	4000000.0	16.0	53.0	2.33	2.02	1.11	0.0500000000002	7.15	0.38	0.72	0.17	7.1	0.24	2.23	1.49	0.440000000001	AAA220.CD3.X30.Y8.tile.tissue.png	269	1	2000	269	b7e3976dd5c8a2fc4d498f9a5e948dd6	0	0	0	0	0	0	0	0	0	0	0	0	0	/home/dhl_ec/bnelissen/Slides/CD3_manuscript/CD3_slides/AAA220.CD3/AAA220.CD3.run1	255	0.7	0.06	0.7	0.06	-9.51841379715	-11.9715793548	2.53448002668	1.20493466797
0.0	584099.0	0.0	36311.0	584099.0	4000000.0	0.0	73.0	2.73	1.62	1.11	0.0500000000002	6.58	0.38	0.71	0.200000000001	6.6	0.15	2.21	1.48	0.409999999999	AAA220.CD3.X30.Y9.tile.tissue.png	270	1	2000	270	1f336d079abcb21a9cf47f46501e4a82	0	0	0	0	0	0	0	0	0	0	0	0	0	/home/dhl_ec/bnelissen/Slides/CD3_manuscript/CD3_slides/AAA220.CD3/AAA220.CD3.run1	255	0.7	0.06	0.7	0.06	-7.31119347121	-10.4546379247	1.47048255994	0.659680452148
0.0	40795.0	0.0	2299.0	40795.0	4000000.0	0.0	1.0	2.52	1.77	1.1	0.0499999999993	6.37	0.360000000001	0.81	0.21	5.7	0.13	2.02	1.48	0.35	AAA220.CD3.X31.Y10.tile.tissue.png	271	1	2000	271	4cc045fe39212c90397a79971de2faa1	0	0	0	0	0	0	0	0	0	0	0	0	0	/home/dhl_ec/bnelissen/Slides/CD3_manuscript/CD3_slides/AAA220.CD3/AAA220.CD3.run1	255	0.7	0.06	0.7	0.06	0.0	-11.2673685981	1.91857419721	3.85231964136
0.0	9866.0	0.0	899.0	9866.0	4000000.0	0.0	2.0	2.46	2.28	1.14	0.0600000000004	6.37	0.349999999999	0.849999999999	0.21	5.86	0.12	1.95	1.43	0.339999999999	AAA220.CD3.X31.Y4.tile.tissue.png	272	1	2000	272	988a5dd02381f1c2d294603f4f543be6	0	0	0	0	0	0	0	0	0	0	0	0	0	/home/dhl_ec/bnelissen/Slides/CD3_manuscript/CD3_slides/AAA220.CD3/AAA220.CD3.run1	255	0.7	0.06	0.7	0.06	-9.25577033353	-12.1223846076	4.32668000658	1.62476873901
61.0	73530.0	32.0	6870.0	73530.0	4000000.0	1.0	17.0	2.35	2.5	1.1	0.0600000000004	8.97	0.36	0.79	0.2	6.47	0.2	2.09	1.48	0.36	AAA220.CD3.X31.Y5.tile.tissue.png	273	1	2000	273	336b0a755c5d46c86ce848f0e1eb7b8d	0	0	0	0	0	0	0	0	0	0	0	0	0	/home/dhl_ec/bnelissen/Slides/CD3_manuscript/CD3_slides/AAA220.CD3/AAA220.CD3.run1	255	0.7	0.06	0.7	0.06	-9.49377117062	-12.2768977328	4.6676089843	2.57002295996
852.0	63350.0	292.0	6632.0	63350.0	4000000.0	6.0	18.0	3.42	2.35	1.14	0.0500000000002	7.83	0.349999999999	0.77	0.2	6.17	0.2	2.09	1.49	0.36	AAA220.CD3.X31.Y6.tile.tissue.png	274	1	2000	274	fc597822d6271653c4c6bad8f2b07ae7	0	0	0	0	0	0	0	0	0	0	0	0	0	/home/dhl_ec/bnelissen/Slides/CD3_manuscript/CD3_slides/AAA220.CD3/AAA220.CD3.run1	255	0.7	0.06	0.7	0.06	-9.82916441295	-11.9938569932	4.14877279447	2.03691391602
33651.0	2253206.0	15518.0	24266.0	2253206.0	4000000.0	368.0	26.0	1.01	1.09	1.03	0.04	6.34	0.53	0.789999999999	0.12	8.05	0.290000000001	2.08	1.42	0.52	AAA220.CD3.X31.Y7.tile.tissue.png	275	1	2000	275	2496a0c777c2f1a21fee6cfce789448d	0	0	0	0	0	0	0	0	0	0	0	0	0	/home/dhl_ec/bnelissen/Slides/CD3_manuscript/CD3_slides/AAA220.CD3/AAA220.CD3.run1	255	0.7	0.06	0.7	0.06	-9.30248801348	-12.7493893886	2.44657658137	0.58137240625
2571.0	1663887.0	1265.0	73543.0	1663887.0	4000000.0	31.0	84.0	3.64	1.12	1.04	0.04	6.53	0.38	0.690000000001	0.139999999999	7.58	0.27	2.27	1.47	0.42	AAA220.CD3.X31.Y8.tile.tissue.png	276	1	2000	276	e3490231ad8ecf348adb26cd8cf4142d	0	0	0	0	0	0	0	0	0	0	0	0	0	/home/dhl_ec/bnelissen/Slides/CD3_manuscript/CD3_slides/AAA220.CD3/AAA220.CD3.run1	255	0.7	0.06	0.7	0.06	-9.30739677957	-11.7583361465	2.39133450124	0.42410165625
0.0	1041789.0	0.0	48050.0	1041789.0	4000000.0	0.0	67.0	2.15	1.06	1.15	0.0500000000002	6.45	0.37	0.720000000001	0.17	6.63	0.17	2.23	1.47	0.41	AAA220.CD3.X31.Y9.tile.tissue.png	277	1	2000	277	5f3059d79797ffa679a6f6da1ebe4ca2	0	0	0	0	0	0	0	0	0	0	0	0	0	/home/dhl_ec/bnelissen/Slides/CD3_manuscript/CD3_slides/AAA220.CD3/AAA220.CD3.run1	255	0.7	0.06	0.7	0.06	-8.54191145341	-10.9217166205	2.19708397321	0.648955333984
0.0	716066.0	0.0	21892.0	716066.0	4000000.0	0.0	15.0	2.06	2.6	1.1	0.0600000000004	6.11	0.36	0.809999999999	0.18	6.52	0.16	2.13	1.48	0.360000000001	AAA220.CD3.X32.Y10.tile.tissue.png	278	1	2000	278	7c0f2e334d72b676c1ce56b84c25cd2d	0	0	0	0	0	0	0	0	0	0	0	0	0	/home/dhl_ec/bnelissen/Slides/CD3_manuscript/CD3_slides/AAA220.CD3/AAA220.CD3.run1	255	0.7	0.06	0.7	0.06	-8.30895043214	-11.042146061	1.68437588375	4.14947742969
193.0	466366.0	105.0	29223.0	466366.0	4000000.0	3.0	31.0	3.05	1.33	1.07	0.0599999999995	7.36	0.37	0.76	0.19	7.13	0.23	2.24	1.49	0.389999999999	AAA220.CD3.X32.Y4.tile.tissue.png	279	1	2000	279	1fcb557165838491fca191ce0a379ad2	0	0	0	0	0	0	0	0	0	0	0	0	0	/home/dhl_ec/bnelissen/Slides/CD3_manuscript/CD3_slides/AAA220.CD3/AAA220.CD3.run1	255	0.7	0.06	0.7	0.06	-9.67881106824	-11.9843559978	4.01674986123	2.37587982227
685.0	449283.0	350.0	24799.0	449283.0	4000000.0	10.0	36.0	2.06	1.76	1.13	0.04	6.88	0.37	0.73	0.190000000001	7.09	0.22	2.21	1.5	0.39	AAA220.CD3.X32.Y5.tile.tissue.png	280	1	2000	280	cb0ae33629d5c0ea15b760ff130660b6	0	0	0	0	0	0	0	0	0	0	0	0	0	/home/dhl_ec/bnelissen/Slides/CD3_manuscript/CD3_slides/AAA220.CD3/AAA220.CD3.run1	255	0.7	0.06	0.7	0.06	-9.63902729405	-11.9388094791	3.34489277551	0.822358488281
933.0	170770.0	404.0	10317.0	170770.0	4000000.0	9.0	22.0	2.19	2.38	1.12	0.0500000000002	6.61	0.37	0.76	0.2	6.89	0.21	2.17	1.5	0.37	AAA220.CD3.X32.Y6.tile.tissue.png	281	1	2000	281	327a36bda254e7e93b69e7533bf6aa82	0	0	0	0	0	0	0	0	0	0	0	0	0	/home/dhl_ec/bnelissen/Slides/CD3_manuscript/CD3_slides/AAA220.CD3/AAA220.CD3.run1	255	0.7	0.06	0.7	0.06	-9.77995983684	-12.1543024096	3.20514822008	1.73595703125
1482.0	174208.0	646.0	11364.0	174208.0	4000000.0	15.0	23.0	3.07	2.81	1.16	0.04	7.34	0.37	0.719999999999	0.21	6.82	0.21	2.12	1.49	0.389999999999	AAA220.CD3.X32.Y7.tile.tissue.png	282	1	2000	282	ee2c464a503dded101501d4f09af675f	0	0	0	0	0	0	0	0	0	0	0	0	0	/home/dhl_ec/bnelissen/Slides/CD3_manuscript/CD3_slides/AAA220.CD3/AAA220.CD3.run1	255	0.7	0.06	0.7	0.06	-9.91828467891	-11.9502265966	2.88529372385	1.01382489941
38371.0	2260806.0	16041.0	61145.0	2260806.0	4000000.0	339.0	60.0	2.36	2.48	1.11	0.0500000000002	7.06	0.4	0.720000000001	0.13	8.76	0.31	2.27	1.48	0.42	AAA220.CD3.X32.Y8.tile.tissue.png	283	1	2000	283	f3f87cd1b680278b2e0137ac24d82ecb	0	0	0	0	0	0	0	0	0	0	0	0	0	/home/dhl_ec/bnelissen/Slides/CD3_manuscript/CD3_slides/AAA220.CD3/AAA220.CD3.run1	255	0.7	0.06	0.7	0.06	-9.48455047414	-11.7026199215	2.74526725457	0.7260226875
629.0	887387.0	234.0	57487.0	887387.0	4000000.0	6.0	99.0	2.51	2.44	1.15	0.0500000000002	6.72	0.41	0.719999999999	0.17	7.18	0.24	2.27	1.47	0.420000000001	AAA220.CD3.X32.Y9.tile.tissue.png	284	1	2000	284	dec50c3a11535510d20e99b78ffd52d2	0	0	0	0	0	0	0	0	0	0	0	0	0	/home/dhl_ec/bnelissen/Slides/CD3_manuscript/CD3_slides/AAA220.CD3/AAA220.CD3.run1	255	0.7	0.06	0.7	0.06	-9.33772977959	-11.2951004836	2.01392969587	0.682460394531
232.0	479339.0	115.0	31805.0	479339.0	4000000.0	2.0	52.0	2.12	1.39	1.1	0.0600000000004	6.49	0.38	0.710000000001	0.2	6.76	0.219999999999	2.18	1.47	0.900000000001	AAA220.CD3.X33.Y10.tile.tissue.png	285	1	2000	285	869a8beae350b23eb16962851e39e7a4	0	0	0	0	0	0	0	0	0	0	0	0	0	/home/dhl_ec/bnelissen/Slides/CD3_manuscript/CD3_slides/AAA220.CD3/AAA220.CD3.run1	255	0.7	0.06	0.7	0.06	-9.29522303851	-10.6262874245	1.50727038513	1.37242371875
0.0	0.0	0.0	0.0	0.0	4000000.0	0.0	0.0	2.3	1.18	1.12	0.0500000000002	5.48	0.29	0.87	0.21	4.88	0.12	1.97	1.49	0.43	AAA220.CD3.X33.Y11.tile.tissue.png	286	1	2000	286	c64bdd84ffd80594561f5cb37be60f91	0	0	0	0	0	0	0	0	0	0	0	0	0	/home/dhl_ec/bnelissen/Slides/CD3_manuscript/CD3_slides/AAA220.CD3/AAA220.CD3.run1	255	1.0	0.06	1.0	0.06	0.0	0.0	0.0	3.304896
0.0	16732.0	0.0	1929.0	16732.0	4000000.0	0.0	7.0	1.94	1.67	1.14	0.0599999999995	6.48	0.37	0.87	0.21	6.22	0.14	2.1	1.48	0.95	AAA220.CD3.X33.Y4.tile.tissue.png	287	1	2000	287	86b619a37e1e690b07abbb82cccc7193	0	0	0	0	0	0	0	0	0	0	0	0	0	/home/dhl_ec/bnelissen/Slides/CD3_manuscript/CD3_slides/AAA220.CD3/AAA220.CD3.run1	255	0.7	0.06	0.7	0.06	-9.29041986551	-11.8896815169	4.46838060217	1.44686977118
915.0	464193.0	397.0	25694.0	464193.0	4000000.0	10.0	33.0	1.99	1.26	1.14	0.0500000000002	6.71	0.37	0.76	0.19	6.92	0.22	2.22	1.47	0.93	AAA220.CD3.X33.Y5.tile.tissue.png	288	1	2000	288	65f527f31983736d4fc8953172f964b1	0	0	0	0	0	0	0	0	0	0	0	0	0	/home/dhl_ec/bnelissen/Slides/CD3_manuscript/CD3_slides/AAA220.CD3/AAA220.CD3.run1	255	0.7	0.06	0.7	0.06	-9.58443139989	-12.3486929387	3.67302495422	2.35912495703
687.0	320196.0	338.0	18328.0	320196.0	4000000.0	9.0	24.0	1.82	1.53	1.1	0.04	7.25	0.38	0.750000000001	0.2	7.16	0.219999999999	2.17	1.49	0.64	AAA220.CD3.X33.Y6.tile.tissue.png	289	1	2000	289	5048073c59cb618c79732388745744b3	0	0	0	0	0	0	0	0	0	0	0	0	0	/home/dhl_ec/bnelissen/Slides/CD3_manuscript/CD3_slides/AAA220.CD3/AAA220.CD3.run1	255	0.7	0.06	0.7	0.06	-9.57548052169	-11.7659015024	2.92714515292	0.734945574219
53.0	215701.0	32.0	7681.0	215701.0	4000000.0	1.0	9.0	2.09	2.19	1.16	0.0599999999995	7.66	0.360000000001	0.83	0.21	6.77	0.21	2.08	1.49	1.01	AAA220.CD3.X33.Y7.tile.tissue.png	290	1	2000	290	f265bc2ca9f70c630c3eb2f263b4d435	0	0	0	0	0	0	0	0	0	0	0	0	0	/home/dhl_ec/bnelissen/Slides/CD3_manuscript/CD3_slides/AAA220.CD3/AAA220.CD3.run1	255	0.7	0.06	0.7	0.06	-9.38761831	-12.2094807285	2.51405707506	2.68736556836
2345.0	266251.0	849.0	11566.0	266251.0	4000000.0	17.0	10.0	1.75	2.51	1.1	0.0600000000004	6.78	0.37	0.8	0.200000000001	6.85	0.22	2.12	1.49	0.92	AAA220.CD3.X33.Y8.tile.tissue.png	291	1	2000	291	a0ec19e87cf376fafdf7760c9b164754	0	0	0	0	0	0	0	0	0	0	0	0	0	/home/dhl_ec/bnelissen/Slides/CD3_manuscript/CD3_slides/AAA220.CD3/AAA220.CD3.run1	255	0.7	0.06	0.7	0.06	-9.42535891853	-12.6620005731	3.49095193512	1.99236439844
57.0	398615.0	32.0	26947.0	398615.0	4000000.0	1.0	38.0	2.1	2.14	1.08	0.0600000000004	6.84	0.379999999999	0.75	0.19	7.07	0.22	2.21	1.52	0.52	AAA220.CD3.X33.Y9.tile.tissue.png	292	1	2000	292	f6cefa8677ebcd167c6f2c8f2b260124	0	0	0	0	0	0	0	0	0	0	0	0	0	/home/dhl_ec/bnelissen/Slides/CD3_manuscript/CD3_slides/AAA220.CD3/AAA220.CD3.run1	255	0.7	0.06	0.7	0.06	-8.71698827158	-11.9462737746	2.27582853017	2.78648257031
0.0	478958.0	0.0	16609.0	478958.0	4000000.0	0.0	19.0	1.89	2.26	1.15	0.0600000000004	8.08	0.37	0.799999999999	0.190000000001	6.56	0.15	2.17	1.48	0.84	AAA220.CD3.X34.Y10.tile.tissue.png	293	1	2000	293	7c60358545e13d50d9be55a9cd378ef5	0	0	0	0	0	0	0	0	0	0	0	0	0	/home/dhl_ec/bnelissen/Slides/CD3_manuscript/CD3_slides/AAA220.CD3/AAA220.CD3.run1	255	0.7	0.06	0.7	0.06	-8.6903033761	-11.68169846	1.69992632952	4.30432964258
0.0	0.0	0.0	0.0	0.0	4000000.0	0.0	0.0	1.97	2.13	1.16	0.0599999999995	5.62	0.3	0.87	0.21	4.81	0.12	1.95	1.48	0.43	AAA220.CD3.X34.Y5.tile.tissue.png	294	1	2000	294	f86c5ecd38cf1e457e75c098aae18806	0	0	0	0	0	0	0	0	0	0	0	0	0	/home/dhl_ec/bnelissen/Slides/CD3_manuscript/CD3_slides/AAA220.CD3/AAA220.CD3.run1	255	1.0	0.06	1.0	0.06	0.0	0.0	0.0	6.7276955
1109.0	201312.0	602.0	10296.0	201312.0	4000000.0	13.0	5.0	2.25	2.45	1.18	0.0599999999995	6.82	0.379999999999	0.77	0.21	6.92	0.21	2.16	1.51	0.860000000001	AAA220.CD3.X34.Y6.tile.tissue.png	295	1	2000	295	c27b70a924fc09c23545feeedd4f3e36	0	0	0	0	0	0	0	0	0	0	0	0	0	/home/dhl_ec/bnelissen/Slides/CD3_manuscript/CD3_slides/AAA220.CD3/AAA220.CD3.run1	255	0.7	0.06	0.7	0.06	-9.57802341972	-12.3226208205	4.58129125155	1.82117719922
0.0	0.0	0.0	0.0	0.0	4000000.0	0.0	0.0	1.98	1.66	1.1	0.0500000000002	5.54	0.29	0.89	0.21	4.69	0.13	2.0	1.52	1.28	AAA220.CD3.X34.Y9.tile.tissue.png	296	1	2000	296	0f85cc2e0d0577ea7052ac21e945f615	0	0	0	0	0	0	0	0	0	0	0	0	0	/home/dhl_ec/bnelissen/Slides/CD3_manuscript/CD3_slides/AAA220.CD3/AAA220.CD3.run1	255	1.0	0.06	1.0	0.06	0.0	0.0	0.0	2.733962
0.0	0.0	0.0	0.0	0.0	4000000.0	0.0	0.0	1.33	1.93	1.12	0.0600000000004	5.56	0.29	0.86	0.21	4.61	0.13	1.95	1.47	1.69	AAA220.CD3.X35.Y5.tile.tissue.png	297	1	2000	297	0ce3e564b88345d38ed10e2f860e4799	0	0	0	0	0	0	0	0	0	0	0	0	0	/home/dhl_ec/bnelissen/Slides/CD3_manuscript/CD3_slides/AAA220.CD3/AAA220.CD3.run1	255	1.0	0.06	1.0	0.06	0.0	0.0	0.0	2.22620675
180.0	445637.0	80.0	5296.0	445637.0	4000000.0	1.0	1.0	2.8	1.97	1.13	0.0600000000004	6.64	0.389999999999	0.77	0.190000000001	6.7	0.22	2.03	1.49	0.429999999999	AAA220.CD3.X4.Y0.tile.tissue.png	298	1	2000	298	710eb923539f38dec82425ff70963d31	0	0	0	0	0	0	0	0	0	0	0	0	0	/home/dhl_ec/bnelissen/Slides/CD3_manuscript/CD3_slides/AAA220.CD3/AAA220.CD3.run1	255	0.7	0.06	0.7	0.06	-8.30648061241	-12.4658409413	0.606466619586	2.33496085547
0.0	0.0	0.0	0.0	0.0	4000000.0	0.0	0.0	0.95	1.82	1.08	0.0599999999995	6.13	0.3	0.820000000001	0.21	4.59	0.12	1.94	1.48	0.34	AAA220.CD3.X4.Y1.tile.tissue.png	299	1	2000	299	90274ed44daef25c4c12f01d88872a5a	0	0	0	0	0	0	0	0	0	0	0	0	0	/home/dhl_ec/bnelissen/Slides/CD3_manuscript/CD3_slides/AAA220.CD3/AAA220.CD3.run1	255	1.0	0.06	1.0	0.06	0.0	-10.657932736	0.0	6.21580124791
0.0	724753.0	0.0	21265.0	724753.0	4000000.0	0.0	17.0	2.43	1.48	1.07	0.0500000000002	6.27	0.36	0.73	0.17	6.39	0.16	2.1	1.46	0.349999999999	AAA220.CD3.X4.Y10.tile.tissue.png	300	1	2000	300	45cad6ad605aaa3ee740cb30c8d1666a	0	0	0	0	0	0	0	0	0	0	0	0	0	/home/dhl_ec/bnelissen/Slides/CD3_manuscript/CD3_slides/AAA220.CD3/AAA220.CD3.run1	255	0.7	0.06	0.7	0.06	-8.91457298326	-11.813122062	1.49380165348	2.23550452734
0.0	226041.0	0.0	18844.0	226041.0	4000000.0	0.0	39.0	1.58	2.64	1.26	0.0500000000002	6.61	0.38	0.78	0.21	6.48	0.139999999999	2.19	1.52	0.4	AAA220.CD3.X4.Y11.tile.tissue.png	301	1	2000	301	bd36968aacbba938a98da8f92d2312dc	0	0	0	0	0	0	0	0	0	0	0	0	0	/home/dhl_ec/bnelissen/Slides/CD3_manuscript/CD3_slides/AAA220.CD3/AAA220.CD3.run1	255	0.7	0.06	0.7	0.06	-9.2145111992	-11.5505050344	1.60547575507	4.10174782813
2165.0	533263.0	734.0	7603.0	533263.0	4000000.0	13.0	3.0	2.96	2.15	1.11	0.0600000000004	6.62	0.36	0.78	0.18	6.86	0.22	2.07	1.53	0.389999999999	AAA220.CD3.X5.Y0.tile.tissue.png	302	1	2000	302	b852dd0ab0ed9aa810faf05fc4565329	0	0	0	0	0	0	0	0	0	0	0	0	0	/home/dhl_ec/bnelissen/Slides/CD3_manuscript/CD3_slides/AAA220.CD3/AAA220.CD3.run1	255	0.7	0.06	0.7	0.06	-8.94059785396	-12.5065088375	0.832294829548	1.82404499219
2783.0	308849.0	1164.0	3540.0	308849.0	4000000.0	23.0	2.0	2.05	2.11	1.08	0.0600000000004	6.46	0.36	0.77	0.19	6.82	0.22	2.07	1.48	0.36	AAA220.CD3.X5.Y1.tile.tissue.png	303	1	2000	303	94ba45f8fefc7fe6e2c76e7f7221b609	0	0	0	0	0	0	0	0	0	0	0	0	0	/home/dhl_ec/bnelissen/Slides/CD3_manuscript/CD3_slides/AAA220.CD3/AAA220.CD3.run1	255	0.7	0.06	0.7	0.06	-9.20314797856	-12.0759128963	2.53867578764	1.37545855469
1556.0	1242008.0	685.0	26455.0	1242008.0	4000000.0	13.0	19.0	2.32	2.87	1.18	0.0600000000004	6.89	0.39	0.74	0.16	7.31	0.25	2.22	1.48	0.39	AAA220.CD3.X5.Y10.tile.tissue.png	304	1	2000	304	5e2cb79654708ba790d40b71adb0f410	0	0	0	0	0	0	0	0	0	0	0	0	0	/home/dhl_ec/bnelissen/Slides/CD3_manuscript/CD3_slides/AAA220.CD3/AAA220.CD3.run1	255	0.7	0.06	0.7	0.06	-9.91674854561	-11.658406192	2.65335730038	1.09019645312
78.0	856037.0	42.0	40055.0	856037.0	4000000.0	1.0	75.0	1.83	1.46	1.1	0.0500000000002	8.96	0.38	0.73	0.179999999999	7.07	0.240000000001	2.2	1.49	0.410000000001	AAA220.CD3.X5.Y11.tile.tissue.png	305	1	2000	305	c27fee49c1b69a1d2a913bfdde2ee5f6	0	0	0	0	0	0	0	0	0	0	0	0	0	/home/dhl_ec/bnelissen/Slides/CD3_manuscript/CD3_slides/AAA220.CD3/AAA220.CD3.run1	255	0.7	0.06	0.7	0.06	-9.23955155207	-10.9014377892	1.92604607461	0.629279058594
155.0	327845.0	72.0	13131.0	327845.0	4000000.0	2.0	6.0	2.19	3.17	1.11	0.0600000000004	6.58	0.36	0.77	0.19	6.47	0.2	2.06	1.43	0.339999999999	AAA220.CD3.X5.Y12.tile.tissue.png	306	1	2000	306	dbfe8db71653aa5e3cc34446bdcd15dd	0	0	0	0	0	0	0	0	0	0	0	0	0	/home/dhl_ec/bnelissen/Slides/CD3_manuscript/CD3_slides/AAA220.CD3/AAA220.CD3.run1	255	0.7	0.06	0.7	0.06	-9.26509518881	-11.8295099483	2.29419432137	2.05338210254
0.0	0.0	0.0	0.0	0.0	4000000.0	0.0	0.0	2.26	1.54	1.03	0.0599999999995	5.74	0.27	0.82	0.2	4.48	0.12	1.94	1.43	0.36	AAA220.CD3.X5.Y2.tile.tissue.png	307	1	2000	307	d44edea048c6867c5ca88e42e4d9e600	0	0	0	0	0	0	0	0	0	0	0	0	0	/home/dhl_ec/bnelissen/Slides/CD3_manuscript/CD3_slides/AAA220.CD3/AAA220.CD3.run1	255	1.0	0.06	1.0	0.06	0.0	-12.2164246043	0.0	1.69830070409
0.0	4756.0	0.0	490.0	4756.0	4000000.0	0.0	2.0	1.5	2.07	1.07	0.0500000000002	6.3	0.35	0.840000000001	0.2	5.39	0.12	1.96	1.44	0.490000000001	AAA220.CD3.X5.Y8.tile.tissue.png	308	1	2000	308	8bfb92a6bf97e928b7668119a55b8007	0	0	0	0	0	0	0	0	0	0	0	0	0	/home/dhl_ec/bnelissen/Slides/CD3_manuscript/CD3_slides/AAA220.CD3/AAA220.CD3.run1	255	0.7	0.06	0.7	0.06	0.0	-11.7225373637	4.47374779883	2.37067226134
4591.0	616421.0	2432.0	8743.0	616421.0	4000000.0	59.0	5.0	1.12	0.99	1.04	0.0600000000004	6.32	0.35	0.749999999999	0.169999999999	6.8	0.23	2.09	1.48	0.4	AAA220.CD3.X5.Y9.tile.tissue.png	309	1	2000	309	10d09dfc0d630e41d55f783b388d0819	0	0	0	0	0	0	0	0	0	0	0	0	0	/home/dhl_ec/bnelissen/Slides/CD3_manuscript/CD3_slides/AAA220.CD3/AAA220.CD3.run1	255	0.7	0.06	0.7	0.06	-9.42636905705	-12.4340568065	2.74410705032	1.46073461719
5172.0	882279.0	1700.0	12781.0	882279.0	4000000.0	33.0	5.0	1.54	1.53	1.08	0.0499999999993	6.35	0.35	0.74	0.179999999999	6.86	0.23	2.0	1.44	0.360000000001	AAA220.CD3.X6.Y0.tile.tissue.png	310	1	2000	310	8f3fba4ccee4534e0aed43b62a6bf090	0	0	0	0	0	0	0	0	0	0	0	0	0	/home/dhl_ec/bnelissen/Slides/CD3_manuscript/CD3_slides/AAA220.CD3/AAA220.CD3.run1	255	0.7	0.06	0.7	0.06	-9.23070175774	-12.5575638699	1.19893196476	1.60659953125
2227.0	3547494.0	877.0	8690.0	3547494.0	4000000.0	19.0	1.0	1.25	1.04	1.1	0.0500000000002	6.0	0.36	0.700000000001	0.0699999999997	8.85	0.33	2.07	1.43	0.39	AAA220.CD3.X6.Y1.tile.tissue.png	311	1	2000	311	791fc673a7f8ed36b9eb037442c4d84e	0	0	0	0	0	0	0	0	0	0	0	0	0	/home/dhl_ec/bnelissen/Slides/CD3_manuscript/CD3_slides/AAA220.CD3/AAA220.CD3.run1	255	0.7	0.06	0.7	0.06	-9.19150437457	-11.6303671324	0.904057571969	0.281999679688
31930.0	2949228.0	15404.0	58242.0	2949228.0	4000000.0	393.0	50.0	0.93	1.78	1.1	0.0500000000002	6.32	0.37	0.700000000001	0.0999999999995	8.73	0.309999999999	2.17	1.46	0.42	AAA220.CD3.X6.Y10.tile.tissue.png	312	1	2000	312	425acbbb54893efd08823846916d3fbf	0	0	0	0	0	0	0	0	0	0	0	0	0	/home/dhl_ec/bnelissen/Slides/CD3_manuscript/CD3_slides/AAA220.CD3/AAA220.CD3.run1	255	0.7	0.06	0.7	0.06	-9.74318104681	-12.0456308633	3.15323284037	0.477347328125
1589.0	1340867.0	785.0	64598.0	1340867.0	4000000.0	21.0	94.0	1.72	0.959999999999	1.1	0.0500000000002	6.3	0.37	0.69	0.150000000001	7.25	0.26	2.3	1.44	0.42	AAA220.CD3.X6.Y11.tile.tissue.png	313	1	2000	313	ff8a532f9406b1c51a38aff79e4ed810	0	0	0	0	0	0	0	0	0	0	0	0	0	/home/dhl_ec/bnelissen/Slides/CD3_manuscript/CD3_slides/AAA220.CD3/AAA220.CD3.run1	255	0.7	0.06	0.7	0.06	-9.89041778379	-10.684630546	2.66140575877	0.23592634375
0.0	468735.0	0.0	21922.0	468735.0	4000000.0	0.0	32.0	1.47	1.38	1.05	0.0500000000002	6.24	0.36	0.720000000001	0.190000000001	6.09	0.14	2.11	1.46	0.41	AAA220.CD3.X6.Y12.tile.tissue.png	314	1	2000	314	dda3d1e4e59f36a10a7c86f6b2702d2a	0	0	0	0	0	0	0	0	0	0	0	0	0	/home/dhl_ec/bnelissen/Slides/CD3_manuscript/CD3_slides/AAA220.CD3/AAA220.CD3.run1	255	0.7	0.06	0.7	0.06	-9.37123515924	-11.6004321922	1.25614843659	3.97286912695
2590.0	2073405.0	1280.0	18292.0	2073405.0	4000000.0	28.0	7.0	1.97	1.36	1.08	0.0500000000002	6.15	0.36	0.69	0.13	7.7	0.27	2.12	1.45	0.38	AAA220.CD3.X6.Y2.tile.tissue.png	315	1	2000	315	d1e82672471e0bf904aa1a707af5395f	0	0	0	0	0	0	0	0	0	0	0	0	0	/home/dhl_ec/bnelissen/Slides/CD3_manuscript/CD3_slides/AAA220.CD3/AAA220.CD3.run1	255	0.7	0.06	0.7	0.06	-9.06447492907	-11.8639224506	1.37782958292	0.81726834375
4054.0	424509.0	1876.0	6318.0	424509.0	4000000.0	37.0	2.0	2.16	0.94	1.1	0.0600000000004	6.09	0.35	0.759999999999	0.19	6.41	0.22	2.04	1.6	0.349999999999	AAA220.CD3.X6.Y3.tile.tissue.png	316	1	2000	316	5cb1d956e8f65744127ef2e39859e4c9	0	0	0	0	0	0	0	0	0	0	0	0	0	/home/dhl_ec/bnelissen/Slides/CD3_manuscript/CD3_slides/AAA220.CD3/AAA220.CD3.run1	255	0.7	0.06	0.7	0.06	-9.67411937793	-12.1253040933	3.52567241526	1.11685856641
0.0	0.0	0.0	0.0	0.0	4000000.0	0.0	0.0	2.02	0.84	1.1	0.0600000000004	5.37	0.28	0.860000000001	0.2	4.73	0.12	1.93	1.43	0.32	AAA220.CD3.X6.Y4.tile.tissue.png	317	1	2000	317	4dc01ac2f9e3c6aef3dc663ce97aa520	0	0	0	0	0	0	0	0	0	0	0	0	0	/home/dhl_ec/bnelissen/Slides/CD3_manuscript/CD3_slides/AAA220.CD3/AAA220.CD3.run1	255	1.0	0.06	1.0	0.06	0.0	0.0	0.0	3.08002375
899.0	310429.0	336.0	6791.0	310429.0	4000000.0	5.0	5.0	1.32	0.95	1.09	0.0599999999995	6.49	0.36	0.78	0.2	6.84	0.21	2.03	1.45	0.490000000001	AAA220.CD3.X6.Y8.tile.tissue.png	318	1	2000	318	d7771733d51a4866c6e65e7c22ed3f42	0	0	0	0	0	0	0	0	0	0	0	0	0	/home/dhl_ec/bnelissen/Slides/CD3_manuscript/CD3_slides/AAA220.CD3/AAA220.CD3.run1	255	0.7	0.06	0.7	0.06	-9.21922085258	-11.8791361067	3.78320960178	1.12142092773
12436.0	2437179.0	5875.0	39672.0	2437179.0	4000000.0	131.0	18.0	0.849999999999	1.17	1.1	0.0500000000011	6.91	0.360000000001	0.710000000001	0.109999999999	8.63	0.299999999999	2.17	1.45	1.03	AAA220.CD3.X6.Y9.tile.tissue.png	319	1	2000	319	60063a2ee5c79f2d204d092ce000e8a9	0	0	0	0	0	0	0	0	0	0	0	0	0	/home/dhl_ec/bnelissen/Slides/CD3_manuscript/CD3_slides/AAA220.CD3/AAA220.CD3.run1	255	0.7	0.06	0.7	0.06	-9.81037285267	-12.4686912791	3.72984057922	0.88169325
0.0	539413.0	0.0	7206.0	539413.0	4000000.0	0.0	3.0	1.34	0.99	1.06	0.0599999999995	6.57	0.349999999999	0.730000000001	0.200000000001	6.57	0.15	2.01	1.44	0.57	AAA220.CD3.X7.Y0.tile.tissue.png	320	1	2000	320	6c1a1d58caf69480f9401569ab18a547	0	0	0	0	0	0	0	0	0	0	0	0	0	/home/dhl_ec/bnelissen/Slides/CD3_manuscript/CD3_slides/AAA220.CD3/AAA220.CD3.run1	255	0.7	0.06	0.7	0.06	-8.51340943343	-12.3450324641	0.690953040987	2.49756941797
487.0	3082583.0	301.0	11715.0	3082583.0	4000000.0	7.0	1.0	0.960000000001	1.58	1.09	0.0499999999993	7.0	0.360000000001	0.710000000001	0.0900000000001	8.57	0.310000000001	2.1	1.45	0.57	AAA220.CD3.X7.Y1.tile.tissue.png	321	1	2000	321	65074b7809d700874ae08e4cdeb7a143	0	0	0	0	0	0	0	0	0	0	0	0	0	/home/dhl_ec/bnelissen/Slides/CD3_manuscript/CD3_slides/AAA220.CD3/AAA220.CD3.run1	255	0.7	0.06	0.7	0.06	-9.2415152985	-12.1809602608	1.22551191043	0.57213590625
8363.0	1635742.0	4062.0	58067.0	1635742.0	4000000.0	104.0	74.0	1.74	1.54	1.1	0.0400000000009	6.69	0.370000000001	0.689999999999	0.15	7.59	0.26	2.21	1.44	0.420000000002	AAA220.CD3.X7.Y10.tile.tissue.png	322	1	2000	322	68854c91459a42b88c76748335171b64	0	0	0	0	0	0	0	0	0	0	0	0	0	/home/dhl_ec/bnelissen/Slides/CD3_manuscript/CD3_slides/AAA220.CD3/AAA220.CD3.run1	255	0.7	0.06	0.7	0.06	-9.8247788572	-11.9413784862	3.65028161864	0.506601828125
7487.0	2085527.0	3858.0	40299.0	2085527.0	4000000.0	100.0	58.0	1.42	1.1	1.04	0.0499999999993	6.2	0.360000000001	0.699999999999	0.129999999999	7.81	0.290000000001	2.25	1.48	0.42	AAA220.CD3.X7.Y11.tile.tissue.png	323	1	2000	323	c5cdfc19c8c03ee13a59af2357e407da	0	0	0	0	0	0	0	0	0	0	0	0	0	/home/dhl_ec/bnelissen/Slides/CD3_manuscript/CD3_slides/AAA220.CD3/AAA220.CD3.run1	255	0.7	0.06	0.7	0.06	-9.52455118935	-12.3358699266	3.00918496569	0.367450664062
0.0	860035.0	0.0	47554.0	860035.0	4000000.0	0.0	82.0	1.49	1.43	1.06	0.0399999999991	6.16	0.379999999999	0.68	0.18	6.48	0.15	2.23	1.44	0.389999999999	AAA220.CD3.X7.Y12.tile.tissue.png	324	1	2000	324	4c508cdd5d76d1c83f2962d64a02006d	0	0	0	0	0	0	0	0	0	0	0	0	0	/home/dhl_ec/bnelissen/Slides/CD3_manuscript/CD3_slides/AAA220.CD3/AAA220.CD3.run1	255	0.7	0.06	0.7	0.06	-9.65722760821	-10.6144994836	1.77629215644	0.754339064453
0.0	0.0	0.0	0.0	0.0	4000000.0	0.0	0.0	1.41	0.939999999999	1.09	0.0499999999993	5.82	0.269999999999	0.83	0.200000000001	4.47	0.110000000001	1.91	1.44	0.320000000002	AAA220.CD3.X7.Y13.tile.tissue.png	325	1	2000	325	533e134295e5875dc57d7502b2cc7419	0	0	0	0	0	0	0	0	0	0	0	0	0	/home/dhl_ec/bnelissen/Slides/CD3_manuscript/CD3_slides/AAA220.CD3/AAA220.CD3.run1	255	1.0	0.06	1.0	0.06	0.0	-11.3844552554	0.0	3.11519977993
331.0	2609034.0	171.0	52239.0	2609034.0	4000000.0	4.0	39.0	0.99	1.14	1.13	0.0400000000009	6.37	0.369999999999	0.699999999999	0.110000000001	8.07	0.289999999999	2.16	1.43	0.400000000001	AAA220.CD3.X7.Y2.tile.tissue.png	326	1	2000	326	31b943500b41ce1f8bab71e8de194d7d	0	0	0	0	0	0	0	0	0	0	0	0	0	/home/dhl_ec/bnelissen/Slides/CD3_manuscript/CD3_slides/AAA220.CD3/AAA220.CD3.run1	255	0.7	0.06	0.7	0.06	-8.91418087777	-10.9136541165	1.70268944174	0.256757601562
36924.0	3514974.0	16143.0	17691.0	3514974.0	4000000.0	343.0	4.0	0.9	1.4	1.12	0.0500000000011	6.42	0.35	0.700000000001	0.0699999999997	9.05	0.33	2.09	1.46	0.400000000001	AAA220.CD3.X7.Y3.tile.tissue.png	327	1	2000	327	d223471ddd699521dbb815da8ef2c21d	0	0	0	0	0	0	0	0	0	0	0	0	0	/home/dhl_ec/bnelissen/Slides/CD3_manuscript/CD3_slides/AAA220.CD3/AAA220.CD3.run1	255	0.7	0.06	0.7	0.06	-9.65918574271	-12.672361755	2.82326995573	0.7822503125
1708.0	342424.0	850.0	7929.0	342424.0	4000000.0	17.0	6.0	0.870000000001	1.26	1.06	0.0500000000011	6.24	0.35	0.760000000002	0.190000000001	6.93	0.219999999999	2.06	1.47	0.380000000001	AAA220.CD3.X7.Y4.tile.tissue.png	328	1	2000	328	45ab9365ba8bcf26b7d30b43eb50d419	0	0	0	0	0	0	0	0	0	0	0	0	0	/home/dhl_ec/bnelissen/Slides/CD3_manuscript/CD3_slides/AAA220.CD3/AAA220.CD3.run1	255	0.7	0.06	0.7	0.06	-9.92374775015	-12.1075585668	4.03996173927	1.46123737695
0.0	0.0	0.0	0.0	0.0	4000000.0	0.0	0.0	1.42	1.08	1.12	0.0600000000013	5.97	0.279999999999	0.819999999998	0.200000000001	4.66	0.120000000001	1.97	1.5	0.389999999999	AAA220.CD3.X7.Y7.tile.tissue.png	329	1	2000	329	27c8d4871946d3e695b3504a3d499001	0	0	0	0	0	0	0	0	0	0	0	0	0	/home/dhl_ec/bnelissen/Slides/CD3_manuscript/CD3_slides/AAA220.CD3/AAA220.CD3.run1	255	1.0	0.06	1.0	0.06	0.0	-10.03256061	0.0	4.24973652848
11358.0	873443.0	4363.0	13558.0	873443.0	4000000.0	87.0	10.0	1.44	1.01	1.12	0.0499999999993	6.66	0.369999999999	0.719999999998	0.18	7.25	0.24	2.16	1.52	0.380000000001	AAA220.CD3.X7.Y8.tile.tissue.png	330	1	2000	330	fca8fcb620542c53cdde9106f4fdae3d	0	0	0	0	0	0	0	0	0	0	0	0	0	/home/dhl_ec/bnelissen/Slides/CD3_manuscript/CD3_slides/AAA220.CD3/AAA220.CD3.run1	255	0.7	0.06	0.7	0.06	-9.31207725751	-12.4292552843	4.06066990323	0.80412909375
999.0	1169839.0	534.0	41840.0	1169839.0	4000000.0	14.0	28.0	1.49	1.03	1.1	0.0399999999991	6.72	0.389999999999	0.720000000001	0.16	7.42	0.25	2.25	1.47	0.389999999999	AAA220.CD3.X7.Y9.tile.tissue.png	331	1	2000	331	804c24a95ac0ecb29500fa9df6a65459	0	0	0	0	0	0	0	0	0	0	0	0	0	/home/dhl_ec/bnelissen/Slides/CD3_manuscript/CD3_slides/AAA220.CD3/AAA220.CD3.run1	255	0.7	0.06	0.7	0.06	-9.96557844984	-12.2802990396	3.44134975424	0.988756703125
307.0	513873.0	127.0	6856.0	513873.0	4000000.0	2.0	2.0	0.870000000001	1.19	1.11	0.0599999999995	6.56	0.369999999999	0.780000000001	0.190000000001	7.01	0.220000000001	2.02	1.46	0.41	AAA220.CD3.X8.Y0.tile.tissue.png	332	1	2000	332	0907d7332863565c7a1244368126d480	0	0	0	0	0	0	0	0	0	0	0	0	0	/home/dhl_ec/bnelissen/Slides/CD3_manuscript/CD3_slides/AAA220.CD3/AAA220.CD3.run1	255	0.7	0.06	0.7	0.06	-8.53023416171	-11.9996545339	0.532605559579	2.75871668164
521.0	2514391.0	293.0	16939.0	2514391.0	4000000.0	7.0	14.0	0.890000000001	1.75	1.07	0.0399999999991	7.74	0.360000000001	0.719999999999	0.110000000001	8.3	0.290000000001	2.1	1.46	0.369999999999	AAA220.CD3.X8.Y1.tile.tissue.png	333	1	2000	333	c8a61d82509524af44bc006ab6899cf3	0	0	0	0	0	0	0	0	0	0	0	0	0	/home/dhl_ec/bnelissen/Slides/CD3_manuscript/CD3_slides/AAA220.CD3/AAA220.CD3.run1	255	0.7	0.06	0.7	0.06	-8.9547827794	-11.6334781615	1.05342858407	0.861075101563
1032.0	773480.0	512.0	45854.0	773480.0	4000000.0	14.0	62.0	1.18	1.89	1.08	0.0399999999991	6.61	0.379999999999	0.710000000001	0.17	7.1	0.24	2.23	1.5	0.400000000001	AAA220.CD3.X8.Y10.tile.tissue.png	334	1	2000	334	ff1adf4d23e3942a9cc0fee0fdd089cd	0	0	0	0	0	0	0	0	0	0	0	0	0	/home/dhl_ec/bnelissen/Slides/CD3_manuscript/CD3_slides/AAA220.CD3/AAA220.CD3.run1	255	0.7	0.06	0.7	0.06	-9.68853778609	-11.6216586645	3.9739817244	0.625909457031
2683.0	1148196.0	1181.0	26314.0	1148196.0	4000000.0	29.0	48.0	1.44	1.09	1.11	0.0499999999993	6.75	0.379999999999	0.720000000001	0.169999999998	7.42	0.25	2.16	1.48	0.400000000001	AAA220.CD3.X8.Y11.tile.tissue.png	335	1	2000	335	6195f622637128b7d589c7e2e5bdb88a	0	0	0	0	0	0	0	0	0	0	0	0	0	/home/dhl_ec/bnelissen/Slides/CD3_manuscript/CD3_slides/AAA220.CD3/AAA220.CD3.run1	255	0.7	0.06	0.7	0.06	-10.0421600487	-12.2304404132	3.66565984279	0.2873120625
1670.0	1485355.0	646.0	65704.0	1485355.0	4000000.0	15.0	95.0	0.9	1.08	1.08	0.0400000000009	6.67	0.380000000001	0.710000000001	0.15	7.69	0.25	2.26	1.44	1.06	AAA220.CD3.X8.Y12.tile.tissue.png	336	1	2000	336	8107638c9085eef9a095ecd071521797	0	0	0	0	0	0	0	0	0	0	0	0	0	/home/dhl_ec/bnelissen/Slides/CD3_manuscript/CD3_slides/AAA220.CD3/AAA220.CD3.run1	255	0.7	0.06	0.7	0.06	-9.56031821837	-11.0534964726	2.31964612842	0.21792234375
1866.0	290649.0	463.0	7394.0	290649.0	4000000.0	7.0	4.0	1.47	0.969999999999	1.11	0.0599999999995	6.59	0.359999999999	0.75	0.190000000001	6.66	0.209999999999	1.99	1.49	0.49	AAA220.CD3.X8.Y13.tile.tissue.png	337	1	2000	337	be920596d117af4848cdbe16ca36755e	0	0	0	0	0	0	0	0	0	0	0	0	0	/home/dhl_ec/bnelissen/Slides/CD3_manuscript/CD3_slides/AAA220.CD3/AAA220.CD3.run1	255	0.7	0.06	0.7	0.06	-9.2014495774	-11.9953389638	1.52592870844	1.05018126563
0.0	0.0	0.0	0.0	0.0	4000000.0	0.0	0.0	0.66	0.879999999999	1.07	0.0499999999993	5.85	0.27	0.82	0.199999999999	4.5	0.130000000001	1.9	1.43	0.5	AAA220.CD3.X8.Y14.tile.tissue.png	338	1	2000	338	581202a9663c17b7630a8115035beecd	0	0	0	0	0	0	0	0	0	0	0	0	0	/home/dhl_ec/bnelissen/Slides/CD3_manuscript/CD3_slides/AAA220.CD3/AAA220.CD3.run1	255	1.0	0.06	1.0	0.06	0.0	-11.0361868303	0.0	2.94930822811
1630.0	2164920.0	716.0	52392.0	2164920.0	4000000.0	14.0	60.0	1.0	1.23	1.14	0.0399999999991	6.55	0.360000000001	0.709999999999	0.120000000001	7.93	0.280000000001	2.21	1.44	0.559999999998	AAA220.CD3.X8.Y2.tile.tissue.png	339	1	2000	339	b4ac8fc193eccc91c937fee0cd21ec95	0	0	0	0	0	0	0	0	0	0	0	0	0	/home/dhl_ec/bnelissen/Slides/CD3_manuscript/CD3_slides/AAA220.CD3/AAA220.CD3.run1	255	0.7	0.06	0.7	0.06	-9.27511073178	-11.0298704343	2.06396973982	0.1959745625
1848.0	2676815.0	871.0	54885.0	2676815.0	4000000.0	17.0	30.0	2.15	1.2	1.08	0.0500000000011	7.08	0.390000000001	0.709999999999	0.1	8.36	0.309999999999	2.27	1.46	1.08	AAA220.CD3.X8.Y3.tile.tissue.png	340	1	2000	340	a02c3864cecbaa6909aa71ae09c4b432	0	0	0	0	0	0	0	0	0	0	0	0	0	/home/dhl_ec/bnelissen/Slides/CD3_manuscript/CD3_slides/AAA220.CD3/AAA220.CD3.run1	255	0.7	0.06	0.7	0.06	-9.67249706506	-11.7724512726	3.52692450799	0.5142161875
725.0	1044954.0	358.0	13516.0	1044954.0	4000000.0	8.0	5.0	1.13	1.25	1.09	0.0499999999993	6.51	0.35	0.709999999997	0.16	7.09	0.23	2.05	1.46	0.539999999999	AAA220.CD3.X8.Y4.tile.tissue.png	341	1	2000	341	3a8d8e657d28f95afbbfc5ca983d9026	0	0	0	0	0	0	0	0	0	0	0	0	0	/home/dhl_ec/bnelissen/Slides/CD3_manuscript/CD3_slides/AAA220.CD3/AAA220.CD3.run1	255	0.7	0.06	0.7	0.06	-9.52643088167	-11.9729513355	3.58915749637	1.30395107031
0.0	0.0	0.0	0.0	0.0	4000000.0	0.0	0.0	1.48	0.910000000002	1.04	0.0499999999993	5.86	0.27	0.82	0.220000000001	4.5	0.119999999999	1.95	1.49	0.549999999999	AAA220.CD3.X8.Y8.tile.tissue.png	342	1	2000	342	b2d91158cbe5fa75b6bddde0feaab813	0	0	0	0	0	0	0	0	0	0	0	0	0	/home/dhl_ec/bnelissen/Slides/CD3_manuscript/CD3_slides/AAA220.CD3/AAA220.CD3.run1	255	1.0	0.06	1.0	0.06	0.0	-11.9285691047	0.0	3.09073959299
0.0	13363.0	0.0	865.0	13363.0	4000000.0	0.0	2.0	1.46	1.28	1.06	0.0499999999993	6.36	0.35	0.76	0.219999999999	5.65	0.130000000001	2.01	1.46	0.52	AAA220.CD3.X8.Y9.tile.tissue.png	343	1	2000	343	7e28681b193ac7610159373de66b1ad6	0	0	0	0	0	0	0	0	0	0	0	0	0	/home/dhl_ec/bnelissen/Slides/CD3_manuscript/CD3_slides/AAA220.CD3/AAA220.CD3.run1	255	0.7	0.06	0.7	0.06	0.0	-11.8293885143	3.37482899377	4.98419528708
0.0	229567.0	0.0	9731.0	229567.0	4000000.0	0.0	6.0	1.75	1.21	1.09	0.0500000000011	6.29	0.360000000001	0.77	0.190000000001	6.12	0.140000000001	2.0	1.44	1.01	AAA220.CD3.X9.Y0.tile.tissue.png	344	1	2000	344	279efe838010ad0be47c6c807b2c24c0	0	0	0	0	0	0	0	0	0	0	0	0	0	/home/dhl_ec/bnelissen/Slides/CD3_manuscript/CD3_slides/AAA220.CD3/AAA220.CD3.run1	255	0.7	0.06	0.7	0.06	-7.78796890433	-11.4687010617	1.13703026738	3.62834097119
51.0	1890685.0	28.0	39996.0	1890685.0	4000000.0	1.0	22.0	1.26	1.2	1.06	0.0499999999993	6.14	0.369999999999	0.690000000001	0.129999999999	7.45	0.27	2.11	1.42	1.04	AAA220.CD3.X9.Y1.tile.tissue.png	345	1	2000	345	18d23044429526280445c41012e1e386	0	0	0	0	0	0	0	0	0	0	0	0	0	/home/dhl_ec/bnelissen/Slides/CD3_manuscript/CD3_slides/AAA220.CD3/AAA220.CD3.run1	255	0.7	0.06	0.7	0.06	-8.72384075497	-11.3286629134	1.16776026942	1.09448794531
2535.0	611363.0	1257.0	43528.0	611363.0	4000000.0	37.0	53.0	2.04	1.69	1.11	0.0599999999995	6.22	0.359999999999	0.68	0.18	6.59	0.220000000001	2.14	1.44	0.57	AAA220.CD3.X9.Y10.tile.tissue.png	346	1	2000	346	c6cf7e4582f83564ebec69b6388050c6	0	0	0	0	0	0	0	0	0	0	0	0	0	/home/dhl_ec/bnelissen/Slides/CD3_manuscript/CD3_slides/AAA220.CD3/AAA220.CD3.run1	255	0.7	0.06	0.7	0.06	-9.92639596237	-11.7484535474	3.93419142477	0.762262642578
4021.0	1173428.0	2041.0	35842.0	1173428.0	4000000.0	57.0	67.0	1.18	1.21	1.08	0.0399999999991	6.4	0.360000000001	0.709999999999	0.16	7.02	0.25	2.14	1.44	0.589999999998	AAA220.CD3.X9.Y11.tile.tissue.png	347	1	2000	347	e3926c025f4290d25eb1af7431ed40fa	0	0	0	0	0	0	0	0	0	0	0	0	0	/home/dhl_ec/bnelissen/Slides/CD3_manuscript/CD3_slides/AAA220.CD3/AAA220.CD3.run1	255	0.7	0.06	0.7	0.06	-9.81656845386	-12.0027518348	4.17195561492	0.415477117188
443.0	1181928.0	256.0	50819.0	1181928.0	4000000.0	7.0	92.0	1.13	1.26	1.05	0.0400000000009	6.37	0.360000000001	0.690000000001	0.15	6.95	0.24	2.17	1.44	0.52	AAA220.CD3.X9.Y12.tile.tissue.png	348	1	2000	348	5c8e8dcb5f74277482619cdcd9787f92	0	0	0	0	0	0	0	0	0	0	0	0	0	/home/dhl_ec/bnelissen/Slides/CD3_manuscript/CD3_slides/AAA220.CD3/AAA220.CD3.run1	255	0.7	0.06	0.7	0.06	-9.45634624955	-12.3051096293	2.56596906809	0.138917835938
65.0	435022.0	40.0	19648.0	435022.0	4000000.0	1.0	30.0	0.939999999999	1.21	1.05	0.0599999999995	6.13	0.35	0.689999999999	0.189999999999	6.42	0.210000000001	2.04	1.43	0.530000000001	AAA220.CD3.X9.Y13.tile.tissue.png	349	1	2000	349	dbb1664c110c407520d760dfd1eb3649	0	0	0	0	0	0	0	0	0	0	0	0	0	/home/dhl_ec/bnelissen/Slides/CD3_manuscript/CD3_slides/AAA220.CD3/AAA220.CD3.run1	255	0.7	0.06	0.7	0.06	-9.49704506281	-11.2644489839	2.01507687204	1.13874070898
10399.0	265107.0	3689.0	3697.0	265107.0	4000000.0	57.0	2.0	0.869999999999	0.92	1.05	0.0499999999993	6.32	0.35	0.76	0.190000000001	6.87	0.200000000001	1.99	1.43	0.5	AAA220.CD3.X9.Y14.tile.tissue.png	350	1	2000	350	c192c4745c0ec238cd16a5a0029dccf3	0	0	0	0	0	0	0	0	0	0	0	0	0	/home/dhl_ec/bnelissen/Slides/CD3_manuscript/CD3_slides/AAA220.CD3/AAA220.CD3.run1	255	0.7	0.06	0.7	0.06	-8.87499018036	-12.0299376483	2.31297674451	0.740619402344
1246.0	2845228.0	614.0	51943.0	2845228.0	4000000.0	14.0	42.0	1.14	1.23	1.04	0.0400000000009	6.32	0.370000000001	0.68	0.0999999999985	8.17	0.309999999999	2.2	1.43	0.529999999999	AAA220.CD3.X9.Y2.tile.tissue.png	351	1	2000	351	05af4aa6953ba007b90e26eb49d9560a	0	0	0	0	0	0	0	0	0	0	0	0	0	/home/dhl_ec/bnelissen/Slides/CD3_manuscript/CD3_slides/AAA220.CD3/AAA220.CD3.run1	255	0.7	0.06	0.7	0.06	-9.20703433364	-11.5237488911	1.84863765748	0.246929630859
0.0	2735311.0	0.0	37802.0	2735311.0	4000000.0	0.0	13.0	1.47	1.66	1.04	0.0499999999993	6.24	0.389999999999	0.699999999997	0.1	7.75	0.230000000001	2.21	1.45	0.58	AAA220.CD3.X9.Y3.tile.tissue.png	352	1	2000	352	218e0f42d1e1d80cde0fc13c1971113a	0	0	0	0	0	0	0	0	0	0	0	0	0	/home/dhl_ec/bnelissen/Slides/CD3_manuscript/CD3_slides/AAA220.CD3/AAA220.CD3.run1	255	0.7	0.06	0.7	0.06	-9.38516931964	-11.6705148457	3.66060472018	0.528724507813
0.0	49700.0	0.0	1930.0	49700.0	4000000.0	0.0	2.0	1.97	0.92	1.05	0.0600000000013	6.17	0.35	0.809999999999	0.200000000001	5.85	0.130000000001	1.94	1.48	0.83	AAA220.CD3.X9.Y4.tile.tissue.png	353	1	2000	353	c70f60c5b0accf48a655876ab8b937a4	0	0	0	0	0	0	0	0	0	0	0	0	0	/home/dhl_ec/bnelissen/Slides/CD3_manuscript/CD3_slides/AAA220.CD3/AAA220.CD3.run1	255	0.7	0.06	0.7	0.06	-8.79396733102	-11.6793852816	3.22754112658	2.46659640613
0.0	0.0	0.0	0.0	0.0	4000000.0	0.0	0.0	0.810000000001	0.890000000001	1.08	0.0499999999993	5.85	0.279999999999	0.799999999999	0.209999999999	4.36	0.120000000001	1.87	1.48	0.559999999999	AAA220.CD3.X9.Y9.tile.tissue.png	354	1	2000	354	4d176209cf153bfbea5d827a72e8ab7f	0	0	0	0	0	0	0	0	0	0	0	0	0	/home/dhl_ec/bnelissen/Slides/CD3_manuscript/CD3_slides/AAA220.CD3/AAA220.CD3.run1	255	1.0	0.06	1.0	0.06	0.0	-11.0210453513	0.0	7.15142647511
[truncated: 2 more columns]
