# Supplementary material for: SlideToolkit: An Assistive Toolset for the Histological Quantification of Whole Slide Images
Source: PLoS One. 2014 Nov 5;9(11):e110289. doi: 10.1371/journal.pone.0110289 (PMC4220929; doi:10.1371/journal.pone.0110289)
Supplement: RawData S1 — ICC and BlandAltman plot - measurements and r-script.zip. Measurements of Run1 and Run2, including the code for the calculation of the intraclass correlation coefficient (ICC) and the code for the Bland and Altman plot. (ZIP) [file pone.0110289.s003.zip › cellprofiler.measurements/run1.273f302649f2860f22957d8d67ee5252.DefaultOUT_Image.csv]

AreaOccupied_AreaOccupied_DAB_Nuclei	AreaOccupied_AreaOccupied_Tissue	AreaOccupied_Perimeter_DAB_Nuclei	AreaOccupied_Perimeter_Tissue	AreaOccupied_TotalArea_DAB_Nuclei	AreaOccupied_TotalArea_Tissue	Count_DAB_Nuclei	Count_Tissue	ExecutionTime_01LoadImages	ExecutionTime_02ColorToGray	ExecutionTime_03Smooth	ExecutionTime_04ImageMath	ExecutionTime_05IdentifyPrimaryObjects	ExecutionTime_06MeasureImageAreaOccupied	ExecutionTime_07UnmixColors	ExecutionTime_08MaskImage	ExecutionTime_09IdentifyPrimaryObjects	ExecutionTime_10MeasureImageAreaOccupied	ExecutionTime_11OverlayOutlines	ExecutionTime_12OverlayOutlines	ExecutionTime_13SaveImages	FileName_Original	Group_Index	Group_Number	Height_Original	ImageNumber	MD5Digest_Original	ModuleError_01LoadImages	ModuleError_02ColorToGray	ModuleError_03Smooth	ModuleError_04ImageMath	ModuleError_05IdentifyPrimaryObjects	ModuleError_06MeasureImageAreaOccupied	ModuleError_07UnmixColors	ModuleError_08MaskImage	ModuleError_09IdentifyPrimaryObjects	ModuleError_10MeasureImageAreaOccupied	ModuleError_11OverlayOutlines	ModuleError_12OverlayOutlines	ModuleError_13SaveImages	PathName_Original	Scaling_Original	Threshold_FinalThreshold_DAB_Nuclei	Threshold_FinalThreshold_Tissue	Threshold_OrigThreshold_DAB_Nuclei	Threshold_OrigThreshold_Tissue	Threshold_SumOfEntropies_DAB_Nuclei	Threshold_SumOfEntropies_Tissue	Threshold_WeightedVariance_DAB_Nuclei	Threshold_WeightedVariance_Tissue
0.0	11627.0	0.0	986.0	11627.0	4000000.0	0.0	4.0	2.24	2.73	1.16	0.05	6.51	0.36	0.75	0.21	6.22	0.14	2.01	1.51	1.52	AAA565.CD3.location-b.X0.Y0.tile.tissue.png	1	1	2000	1	88857ba4956ac214dfafbb1b0376c4b9	0	0	0	0	0	0	0	0	0	0	0	0	0	/home/dhl_ec/bnelissen/Slides/CD3_manuscript/CD3_slides/AAA565.CD3.location-b/AAA565.CD3.location-b.run1	255	0.7	0.06	0.7	0.06	-8.69780864574	-11.962042672	2.86645348057	3.06207436084
1939.0	33386.0	727.0	1678.0	33386.0	4000000.0	15.0	4.0	1.66	2.71	1.16	0.06	6.53	0.37	0.74	0.22	6.59	0.32	3.02	1.47	0.85	AAA565.CD3.location-b.X0.Y1.tile.tissue.png	2	1	2000	2	6471bc6b1001a343e1478994e48f73eb	0	0	0	0	0	0	0	0	0	0	0	0	0	/home/dhl_ec/bnelissen/Slides/CD3_manuscript/CD3_slides/AAA565.CD3.location-b/AAA565.CD3.location-b.run1	255	0.7	0.06	0.7	0.06	-9.62378127275	-11.4070819164	3.48826426765	0.562057297852
3628.0	144115.0	1501.0	3856.0	144115.0	4000000.0	33.0	6.0	3.95	1.71	1.13	0.06	7.11	0.39	0.75	0.21	6.71	0.22	2.11	1.53	0.5	AAA565.CD3.location-b.X0.Y2.tile.tissue.png	3	1	2000	3	7c59229e1ecfbcb21cc486d44b9491e2	0	0	0	0	0	0	0	0	0	0	0	0	0	/home/dhl_ec/bnelissen/Slides/CD3_manuscript/CD3_slides/AAA565.CD3.location-b/AAA565.CD3.location-b.run1	255	0.7	0.06	0.7	0.06	-9.08840787346	-11.5052127212	3.18600464558	1.26333412109
971.0	886240.0	429.0	7608.0	886240.0	4000000.0	9.0	4.0	1.51	2.48	1.12	0.08	10.17	0.57	1.23	0.24	7.22	0.25	2.21	1.52	0.68	AAA565.CD3.location-b.X0.Y3.tile.tissue.png	4	1	2000	4	bdb1bdfede9338cd85ea440168d173f7	0	0	0	0	0	0	0	0	0	0	0	0	0	/home/dhl_ec/bnelissen/Slides/CD3_manuscript/CD3_slides/AAA565.CD3.location-b/AAA565.CD3.location-b.run1	255	0.7	0.06	0.7	0.06	-8.0331508547	-10.4579697739	1.00811847948	1.01390979102
1839.0	191977.0	805.0	4310.0	191977.0	4000000.0	17.0	2.0	1.18	1.84	1.86	0.09	10.3	0.56	1.3	0.31	9.35	0.32	3.19	2.3	0.51	AAA565.CD3.location-b.X0.Y4.tile.tissue.png	5	1	2000	5	8b355c96dce4a841a2d81bdca6779d53	0	0	0	0	0	0	0	0	0	0	0	0	0	/home/dhl_ec/bnelissen/Slides/CD3_manuscript/CD3_slides/AAA565.CD3.location-b/AAA565.CD3.location-b.run1	255	0.7	0.06	0.7	0.06	-8.75008333035	-12.094247161	2.48146399128	1.74925038477
0.0	11271.0	0.0	1225.0	11271.0	4000000.0	0.0	6.0	0.98	1.43	1.07	0.06	6.42	0.36	0.72	0.21	5.41	0.22	3.11	2.29	0.61	AAA565.CD3.location-b.X1.Y0.tile.tissue.png	6	1	2000	6	ad23670583783a9bc5ca5e4f702f5a23	0	0	0	0	0	0	0	0	0	0	0	0	0	/home/dhl_ec/bnelissen/Slides/CD3_manuscript/CD3_slides/AAA565.CD3.location-b/AAA565.CD3.location-b.run1	255	0.7	0.06	0.7	0.06	0.0	-11.1320456625	2.02748740545	1.8452055332
3615.0	1018669.0	1853.0	9210.0	1018669.0	4000000.0	47.0	6.0	2.93	1.91	1.78	0.07	10.03	0.58	1.19	0.26	10.32	0.38	3.26	2.31	0.68	AAA565.CD3.location-b.X1.Y1.tile.tissue.png	7	1	2000	7	e3fccf35613865dee7f948c34d016631	0	0	0	0	0	0	0	0	0	0	0	0	0	/home/dhl_ec/bnelissen/Slides/CD3_manuscript/CD3_slides/AAA565.CD3.location-b/AAA565.CD3.location-b.run1	255	0.7	0.06	0.7	0.06	-8.97907146771	-11.6520288461	1.81419889767	0.116858175781
38016.0	2475229.0	14811.0	10175.0	2475229.0	4000000.0	308.0	6.0	2.51	3.46	1.79	0.07	9.94	0.58	1.2	0.17	12.86	0.48	3.34	2.31	0.75	AAA565.CD3.location-b.X1.Y2.tile.tissue.png	8	1	2000	8	b51442414d4e9632d6f93bdc33a5b0ac	0	0	0	0	0	0	0	0	0	0	0	0	0	/home/dhl_ec/bnelissen/Slides/CD3_manuscript/CD3_slides/AAA565.CD3.location-b/AAA565.CD3.location-b.run1	255	0.7	0.06	0.7	0.06	-9.21884324784	-12.3311107836	2.47801356594	0.303027648438
1880.0	2390954.0	658.0	17866.0	2390954.0	4000000.0	12.0	8.0	3.04	2.4	1.79	0.07	10.53	0.65	1.2	0.18	13.14	0.46	3.36	2.3	0.67	AAA565.CD3.location-b.X1.Y3.tile.tissue.png	9	1	2000	9	2de87554d25f26fa7d3389f5501f1491	0	0	0	0	0	0	0	0	0	0	0	0	0	/home/dhl_ec/bnelissen/Slides/CD3_manuscript/CD3_slides/AAA565.CD3.location-b/AAA565.CD3.location-b.run1	255	0.7	0.06	0.7	0.06	-8.39906271504	-10.945415742	1.41707681435	0.172582523437
52.0	123860.0	29.0	4890.0	123860.0	4000000.0	1.0	8.0	3.87	2.3	1.78	0.08	10.06	0.57	1.24	0.33	9.35	0.32	3.15	2.29	0.49	AAA565.CD3.location-b.X1.Y4.tile.tissue.png	10	1	2000	10	b4ed6d81199083b6b1516e2bd3b1b745	0	0	0	0	0	0	0	0	0	0	0	0	0	/home/dhl_ec/bnelissen/Slides/CD3_manuscript/CD3_slides/AAA565.CD3.location-b/AAA565.CD3.location-b.run1	255	0.7	0.06	0.7	0.06	-8.57910384122	-11.7323556827	2.69946314676	1.61066363086
228.0	8908.0	78.0	884.0	8908.0	4000000.0	1.0	4.0	2.77	2.11	1.07	0.06	6.28	0.35	0.72	0.2	6.27	0.31	3.14	2.29	0.6	AAA565.CD3.location-b.X2.Y0.tile.tissue.png	11	1	2000	11	ff235d3bf692f9234eac85dec23e7562	0	0	0	0	0	0	0	0	0	0	0	0	0	/home/dhl_ec/bnelissen/Slides/CD3_manuscript/CD3_slides/AAA565.CD3.location-b/AAA565.CD3.location-b.run1	255	0.7	0.06	0.7	0.06	-8.92040461843	-11.2012399589	1.82955067377	2.0450256615
11176.0	2471046.0	4665.0	8201.0	2471046.0	4000000.0	98.0	2.0	2.75	1.45	1.08	0.04	6.36	0.36	0.71	0.11	8.19	0.47	3.26	2.29	0.68	AAA565.CD3.location-b.X2.Y1.tile.tissue.png	12	1	2000	12	c33d8dfe61310098673409754e7d3c64	0	0	0	0	0	0	0	0	0	0	0	0	0	/home/dhl_ec/bnelissen/Slides/CD3_manuscript/CD3_slides/AAA565.CD3.location-b/AAA565.CD3.location-b.run1	255	0.7	0.06	0.7	0.06	-9.22012954821	-11.813736406	1.79415688986	0.195646068359
33516.0	2457328.0	14234.0	10468.0	2457328.0	4000000.0	306.0	3.0	1.81	2.68	1.78	0.07	10.23	0.57	1.2	0.17	12.73	0.47	3.27	2.3	0.63	AAA565.CD3.location-b.X2.Y2.tile.tissue.png	13	1	2000	13	5de2834305e660ff03f8bd068eb6f1b0	0	0	0	0	0	0	0	0	0	0	0	0	0	/home/dhl_ec/bnelissen/Slides/CD3_manuscript/CD3_slides/AAA565.CD3.location-b/AAA565.CD3.location-b.run1	255	0.7	0.06	0.7	0.06	-9.3252362026	-12.6593094862	2.16194788551	0.268528097656
1847.0	1245365.0	951.0	7519.0	1245365.0	4000000.0	22.0	2.0	3.39	2.65	1.79	0.07	10.04	0.57	1.19	0.25	10.56	0.39	3.19	2.3	0.6	AAA565.CD3.location-b.X2.Y3.tile.tissue.png	14	1	2000	14	3c3b361cb79c2f5cd08b1e918b70709c	0	0	0	0	0	0	0	0	0	0	0	0	0	/home/dhl_ec/bnelissen/Slides/CD3_manuscript/CD3_slides/AAA565.CD3.location-b/AAA565.CD3.location-b.run1	255	0.7	0.06	0.7	0.06	-8.10322734035	-11.256599142	0.940968780556	0.109224339844
2662.0	2303539.0	1296.0	16493.0	2303539.0	4000000.0	30.0	5.0	1.21	1.62	1.1	0.05	6.89	0.37	0.75	0.12	8.4	0.3	2.29	1.7	0.41	AAA565.CD3.location-b.X2.Y4.tile.tissue.png	15	1	2000	15	2d9d757c7c92efe72438688551dac640	0	0	0	0	0	0	0	0	0	0	0	0	0	/home/dhl_ec/bnelissen/Slides/CD3_manuscript/CD3_slides/AAA565.CD3.location-b/AAA565.CD3.location-b.run1	255	0.7	0.06	0.7	0.06	-8.65454481873	-11.9214028819	1.85174685282	0.227004703125
0.0	0.0	0.0	0.0	0.0	4000000.0	0.0	0.0	0.84	1.19	1.13	0.0599999999999	6.1	0.47	1.32	0.34	6.7	0.2	3.04	2.3	0.58	AAA565.CD3.location-b.X2.Y5.tile.tissue.png	16	1	2000	16	b7c91c224db9364a4c89f2ebec65c54d	0	0	0	0	0	0	0	0	0	0	0	0	0	/home/dhl_ec/bnelissen/Slides/CD3_manuscript/CD3_slides/AAA565.CD3.location-b/AAA565.CD3.location-b.run1	255	1.0	0.06	1.0	0.06	0.0	-10.3635579208	0.0	8.00704072147
0.0	5103.0	0.0	558.0	5103.0	4000000.0	0.0	3.0	1.46	1.71	1.78	0.09	8.15	0.37	0.77	0.22	6.21	0.12	2.05	1.51	0.39	AAA565.CD3.location-b.X3.Y0.tile.tissue.png	17	1	2000	17	2dbaf7d0bb65697b6538a08df3259f5f	0	0	0	0	0	0	0	0	0	0	0	0	0	/home/dhl_ec/bnelissen/Slides/CD3_manuscript/CD3_slides/AAA565.CD3.location-b/AAA565.CD3.location-b.run1	255	0.7	0.06	0.7	0.06	-7.23882402956	-11.3228159384	2.61664095376	2.68330873669
16250.0	2884645.0	7060.0	9368.0	2884645.0	4000000.0	161.0	1.0	2.25	1.86	1.06	0.05	6.32	0.36	0.72	0.1	8.6	0.33	2.19	1.52	2.14	AAA565.CD3.location-b.X3.Y1.tile.tissue.png	18	1	2000	18	42c3e2618a48ece0229902f87f31dc1e	0	0	0	0	0	0	0	0	0	0	0	0	0	/home/dhl_ec/bnelissen/Slides/CD3_manuscript/CD3_slides/AAA565.CD3.location-b/AAA565.CD3.location-b.run1	255	0.7	0.06	0.7	0.06	-9.07943736998	-12.1019337301	2.13458888872	0.227566041016
5327.0	440933.0	2203.0	4678.0	440933.0	4000000.0	46.0	3.0	1.29	3.54	1.12	0.0500000000001	6.84	0.37	0.74	0.21	7.03	0.23	2.09	1.52	1.01	AAA565.CD3.location-b.X3.Y2.tile.tissue.png	19	1	2000	19	084130fba6473899fd174f043bac967e	0	0	0	0	0	0	0	0	0	0	0	0	0	/home/dhl_ec/bnelissen/Slides/CD3_manuscript/CD3_slides/AAA565.CD3.location-b/AAA565.CD3.location-b.run1	255	0.7	0.06	0.7	0.06	-8.94776731661	-12.4564346315	1.91526203593	0.112315785156
6827.0	1222781.0	3219.0	8933.0	1222781.0	4000000.0	69.0	4.0	2.83	2.14	1.11	0.0500000000001	6.64	0.35	0.72	0.16	7.26	0.25	2.11	1.47	0.85	AAA565.CD3.location-b.X3.Y3.tile.tissue.png	20	1	2000	20	0f574c24dcb1c0389badbd8202c9f20b	0	0	0	0	0	0	0	0	0	0	0	0	0	/home/dhl_ec/bnelissen/Slides/CD3_manuscript/CD3_slides/AAA565.CD3.location-b/AAA565.CD3.location-b.run1	255	0.7	0.06	0.7	0.06	-8.70561162355	-12.1199414449	1.71802952466	0.172671726562
6481.0	2553791.0	2694.0	23013.0	2553791.0	4000000.0	63.0	11.0	2.14	2.59	1.05	0.04	6.9	0.39	0.74	0.12	8.64	0.31	2.23	1.53	0.41	AAA565.CD3.location-b.X3.Y4.tile.tissue.png	21	1	2000	21	4b8948cbde3256caa782aec750adb8da	0	0	0	0	0	0	0	0	0	0	0	0	0	/home/dhl_ec/bnelissen/Slides/CD3_manuscript/CD3_slides/AAA565.CD3.location-b/AAA565.CD3.location-b.run1	255	0.7	0.06	0.7	0.06	-8.50246909669	-12.0050380047	1.46064871881	0.21573890625
0.0	446376.0	0.0	6534.0	446376.0	4000000.0	0.0	2.0	2.65	2.17	1.12	0.0599999999999	6.35	0.36	1.34	0.34	9.57	0.25	3.24	2.34	0.59	AAA565.CD3.location-b.X3.Y5.tile.tissue.png	22	1	2000	22	71a5d5d383aba13ce954063c6563e691	0	0	0	0	0	0	0	0	0	0	0	0	0	/home/dhl_ec/bnelissen/Slides/CD3_manuscript/CD3_slides/AAA565.CD3.location-b/AAA565.CD3.location-b.run1	255	0.7	0.06	0.7	0.06	-7.95336653152	-10.6795655558	1.78770008656	1.45024548437
0.0	11028.0	0.0	1182.0	11028.0	4000000.0	0.0	6.0	2.85	2.76	1.12	0.0599999999999	6.35	0.36	0.74	0.22	5.51	0.13	2.04	1.47	0.37	AAA565.CD3.location-b.X4.Y0.tile.tissue.png	23	1	2000	23	caa10788c1ab4e2abc866dac8e04fbff	0	0	0	0	0	0	0	0	0	0	0	0	0	/home/dhl_ec/bnelissen/Slides/CD3_manuscript/CD3_slides/AAA565.CD3.location-b/AAA565.CD3.location-b.run1	255	0.7	0.06	0.7	0.06	0.0	-11.7355079317	3.00317090588	3.1820465304
19702.0	2051733.0	8124.0	9563.0	2051733.0	4000000.0	164.0	3.0	3.96	2.3	1.06	0.0500000000001	6.97	0.38	0.75	0.13	8.41	0.3	2.16	1.52	0.43	AAA565.CD3.location-b.X4.Y1.tile.tissue.png	24	1	2000	24	aa46244493e0ac2fab65b76cc4802e32	0	0	0	0	0	0	0	0	0	0	0	0	0	/home/dhl_ec/bnelissen/Slides/CD3_manuscript/CD3_slides/AAA565.CD3.location-b/AAA565.CD3.location-b.run1	255	0.7	0.06	0.7	0.06	-9.01312538221	-11.8695492335	2.33910100801	0.199691289062
4796.0	793344.0	2219.0	5557.0	793344.0	4000000.0	42.0	2.0	2.99	1.92	1.12	0.05	6.91	0.37	0.75	0.19	7.35	0.24	2.13	1.53	0.41	AAA565.CD3.location-b.X4.Y2.tile.tissue.png	25	1	2000	25	7dd2649f7a962626c736a257ab599ccc	0	0	0	0	0	0	0	0	0	0	0	0	0	/home/dhl_ec/bnelissen/Slides/CD3_manuscript/CD3_slides/AAA565.CD3.location-b/AAA565.CD3.location-b.run1	255	0.7	0.06	0.7	0.06	-8.35183123388	-12.1245179078	0.998577813274	0.100693574219
1415.0	3823580.0	740.0	8694.0	3823580.0	4000000.0	15.0	1.0	3.19	1.88	1.81	0.08	10.73	0.58	1.29	0.1	14.25	0.61	3.6	2.41	0.74	AAA565.CD3.location-b.X4.Y3.tile.tissue.png	26	1	2000	26	930543c07457322a1ea0afc801332071	0	0	0	0	0	0	0	0	0	0	0	0	0	/home/dhl_ec/bnelissen/Slides/CD3_manuscript/CD3_slides/AAA565.CD3.location-b/AAA565.CD3.location-b.run1	255	0.7	0.0700706920885	0.7	0.0700706920885	-8.29720205843	-11.7653319833	0.798183748455	0.0884427480469
295.0	3510778.0	165.0	9078.0	3510778.0	4000000.0	4.0	2.0	1.23	2.44	1.14	0.0500000000001	6.96	0.65	1.34	0.13	13.61	0.59	3.45	2.37	0.69	AAA565.CD3.location-b.X4.Y4.tile.tissue.png	27	1	2000	27	58b14ef0f6b31a72500f6b94c94d5bbb	0	0	0	0	0	0	0	0	0	0	0	0	0	/home/dhl_ec/bnelissen/Slides/CD3_manuscript/CD3_slides/AAA565.CD3.location-b/AAA565.CD3.location-b.run1	255	0.7	0.06	0.7	0.06	-7.84024962671	-11.7525153251	0.647585223176	0.117132597656
384.0	297229.0	119.0	4858.0	297229.0	4000000.0	1.0	2.0	1.26	1.5	1.91	0.0799999999999	10.55	0.63	1.35	0.34	10.27	0.22	2.05	1.48	0.37	AAA565.CD3.location-b.X4.Y5.tile.tissue.png	28	1	2000	28	81fd953f90915c72c5a375951a6ca90f	0	0	0	0	0	0	0	0	0	0	0	0	0	/home/dhl_ec/bnelissen/Slides/CD3_manuscript/CD3_slides/AAA565.CD3.location-b/AAA565.CD3.location-b.run1	255	0.7	0.06	0.7	0.06	-7.54118897518	-9.63983307227	1.30855707217	0.710537361328
0.0	0.0	0.0	0.0	0.0	4000000.0	0.0	0.0	1.11	1.9	1.85	0.09	6.15	0.28	0.85	0.32	4.94	0.13	1.97	1.49	0.59	AAA565.CD3.location-b.X5.Y0.tile.tissue.png	29	1	2000	29	b06dbc384ad2ea9c1e897d0e6a05cead	0	0	0	0	0	0	0	0	0	0	0	0	0	/home/dhl_ec/bnelissen/Slides/CD3_manuscript/CD3_slides/AAA565.CD3.location-b/AAA565.CD3.location-b.run1	255	1.0	0.06	1.0	0.06	0.0	-10.8016805737	0.0	7.14770013021
3251.0	315677.0	1437.0	5056.0	315677.0	4000000.0	27.0	3.0	0.93	1.78	1.08	0.04	6.48	0.35	0.72	0.19	6.57	0.21	2.31	1.53	0.57	AAA565.CD3.location-b.X5.Y1.tile.tissue.png	30	1	2000	30	7976534c3f29bb4c4dd6dea0650db7f5	0	0	0	0	0	0	0	0	0	0	0	0	0	/home/dhl_ec/bnelissen/Slides/CD3_manuscript/CD3_slides/AAA565.CD3.location-b/AAA565.CD3.location-b.run1	255	0.7	0.06	0.7	0.06	-8.65004648986	-11.7521804319	1.8281514991	0.101956689453
3568.0	3309176.0	1576.0	12446.0	3309176.0	4000000.0	34.0	1.0	1.56	2.51	1.24	0.05	7.32	0.37	0.75	0.09	9.34	0.34	2.21	1.54	0.68	AAA565.CD3.location-b.X5.Y2.tile.tissue.png	31	1	2000	31	36b8eb491edcd443659201ef6383450c	0	0	0	0	0	0	0	0	0	0	0	0	0	/home/dhl_ec/bnelissen/Slides/CD3_manuscript/CD3_slides/AAA565.CD3.location-b/AAA565.CD3.location-b.run1	255	0.7	0.06	0.7	0.06	-7.90617380163	-11.6729211125	0.527355394109	0.104434044922
709.0	3587288.0	422.0	10830.0	3587288.0	4000000.0	8.0	2.0	1.21	1.68	1.1	0.04	6.6	0.37	0.73	0.0700000000001	9.43	0.57	3.36	2.54	0.72	AAA565.CD3.location-b.X5.Y3.tile.tissue.png	32	1	2000	32	b9510cfd3dc6e5da5a9d4fa17001677c	0	0	0	0	0	0	0	0	0	0	0	0	0	/home/dhl_ec/bnelissen/Slides/CD3_manuscript/CD3_slides/AAA565.CD3.location-b/AAA565.CD3.location-b.run1	255	0.7	0.06	0.7	0.06	-7.99125199618	-11.7157253358	0.509343251533	0.109222451172
206.0	765789.0	112.0	5920.0	765789.0	4000000.0	3.0	3.0	1.19	1.45	1.16	0.08	11.14	0.63	1.34	0.33	9.17	0.24	2.17	2.29	0.59	AAA565.CD3.location-b.X5.Y4.tile.tissue.png	33	1	2000	33	34e9082118a5a794b565e3fabef29bac	0	0	0	0	0	0	0	0	0	0	0	0	0	/home/dhl_ec/bnelissen/Slides/CD3_manuscript/CD3_slides/AAA565.CD3.location-b/AAA565.CD3.location-b.run1	255	0.7	0.06	0.7	0.06	-7.93443878811	-11.3830884741	0.944532915956	0.124911802734
0.0	3920.0	0.0	396.0	3920.0	4000000.0	0.0	2.0	1.12	1.26	1.17	0.08	10.29	0.56	1.24	0.33	7.96	0.21	3.09	2.3	0.6	AAA565.CD3.location-b.X5.Y5.tile.tissue.png	34	1	2000	34	8156f07c6b438385da420f33a3d79369	0	0	0	0	0	0	0	0	0	0	0	0	0	/home/dhl_ec/bnelissen/Slides/CD3_manuscript/CD3_slides/AAA565.CD3.location-b/AAA565.CD3.location-b.run1	255	0.7	0.06	0.7	0.06	0.0	-11.2234317357	2.79000817124	1.69767404871
0.0	25696.0	0.0	2185.0	25696.0	4000000.0	0.0	9.0	1.1	1.64	1.17	0.0600000000001	7.08	0.37	0.8	0.22	6.29	0.13	2.06	1.47	0.37	AAA565.CD3.location-b.X6.Y0.tile.tissue.png	35	1	2000	35	49796a980479abb1af34fce8aa3591a5	0	0	0	0	0	0	0	0	0	0	0	0	0	/home/dhl_ec/bnelissen/Slides/CD3_manuscript/CD3_slides/AAA565.CD3.location-b/AAA565.CD3.location-b.run1	255	0.7	0.06	0.7	0.06	-8.07853966068	-12.350811309	2.52055011748	3.36480315161
1662.0	407410.0	656.0	6101.0	407410.0	4000000.0	12.0	7.0	0.91	1.62	1.1	0.05	6.8	0.37	0.73	0.18	6.79	0.22	2.16	1.52	0.47	AAA565.CD3.location-b.X6.Y1.tile.tissue.png	36	1	2000	36	406669386528e232da5d1a0c75581e1e	0	0	0	0	0	0	0	0	0	0	0	0	0	/home/dhl_ec/bnelissen/Slides/CD3_manuscript/CD3_slides/AAA565.CD3.location-b/AAA565.CD3.location-b.run1	255	0.7	0.06	0.7	0.06	-8.80233470577	-11.5747699024	2.4707895537	0.133127519531
3166.0	1626627.0	1278.0	9095.0	1626627.0	4000000.0	23.0	1.0	1.09	2.67	1.15	0.05	7.08	0.36	0.75	0.14	7.85	0.28	2.23	1.52	1.4	AAA565.CD3.location-b.X6.Y2.tile.tissue.png	37	1	2000	37	dc1fa0b75b0b90700b7b7873937ea9ba	0	0	0	0	0	0	0	0	0	0	0	0	0	/home/dhl_ec/bnelissen/Slides/CD3_manuscript/CD3_slides/AAA565.CD3.location-b/AAA565.CD3.location-b.run1	255	0.7	0.06	0.7	0.06	-8.14773198423	-11.3055594976	1.00876633792	0.14118690625
0.0	322692.0	0.0	4717.0	322692.0	4000000.0	0.0	2.0	2.21	1.65	1.79	0.0699999999999	9.92	0.57	1.21	0.31	9.11	0.24	3.27	2.3	0.66	AAA565.CD3.location-b.X6.Y3.tile.tissue.png	38	1	2000	38	5fbc44f832e1842b257fd14bab007ffa	0	0	0	0	0	0	0	0	0	0	0	0	0	/home/dhl_ec/bnelissen/Slides/CD3_manuscript/CD3_slides/AAA565.CD3.location-b/AAA565.CD3.location-b.run1	255	0.7	0.06	0.7	0.06	-7.23423212005	-11.2953810732	0.929929383617	0.121509254883
0.0	0.0	0.0	0.0	0.0	4000000.0	0.0	0.0	1.53	2.77	1.78	0.0800000000002	9.16	0.47	1.22	0.33	6.67	0.19	3.0	2.31	0.69	AAA565.CD3.location-b.X6.Y4.tile.tissue.png	39	1	2000	39	81257305e90e3860c6599e22a07d7513	0	0	0	0	0	0	0	0	0	0	0	0	0	/home/dhl_ec/bnelissen/Slides/CD3_manuscript/CD3_slides/AAA565.CD3.location-b/AAA565.CD3.location-b.run1	255	1.0	0.06	1.0	0.06	0.0	-10.5704675296	0.0	0.857933549034
0.0	0.0	0.0	0.0	0.0	4000000.0	0.0	0.0	1.2	1.93	1.79	0.0899999999999	9.2	0.47	1.35	0.33	6.67	0.21	3.05	2.3	0.77	AAA565.CD3.location-b.X6.Y5.tile.tissue.png	40	1	2000	40	164ab313f81d5fe58dc35d1358da1f57	0	0	0	0	0	0	0	0	0	0	0	0	0	/home/dhl_ec/bnelissen/Slides/CD3_manuscript/CD3_slides/AAA565.CD3.location-b/AAA565.CD3.location-b.run1	255	1.0	0.06	1.0	0.06	0.0	-11.2250372875	0.0	7.32131697286
0.0	0.0	0.0	0.0	0.0	2606000.0	0.0	0.0	2.23	1.0	1.16	0.05	5.34	0.31	0.93	0.22	4.44	0.13	1.97	1.55	0.37	AAA565.CD3.location-b.X7.Y0.tile.tissue.png	41	1	1303	41	8e25269643aa1ae27a73061ef947c27b	0	0	0	0	0	0	0	0	0	0	0	0	0	/home/dhl_ec/bnelissen/Slides/CD3_manuscript/CD3_slides/AAA565.CD3.location-b/AAA565.CD3.location-b.run1	255	1.0	0.06	1.0	0.06	0.0	0.0	0.0	4.89309209517
0.0	0.0	0.0	0.0	0.0	2606000.0	0.0	0.0	1.0	1.59	0.72	0.03	4.27	0.31	0.9	0.21	4.36	0.14	1.96	1.5	0.38	AAA565.CD3.location-b.X7.Y1.tile.tissue.png	42	1	1303	42	2d55c876a2741827d451b21dada1a1bc	0	0	0	0	0	0	0	0	0	0	0	0	0	/home/dhl_ec/bnelissen/Slides/CD3_manuscript/CD3_slides/AAA565.CD3.location-b/AAA565.CD3.location-b.run1	255	1.0	0.06	1.0	0.06	0.0	-11.6457426261	0.0	5.8980669172
0.0	0.0	0.0	0.0	0.0	2606000.0	0.0	0.0	0.74	1.44	1.16	0.05	6.1	0.31	0.87	0.21	4.34	0.14	1.95	1.5	0.37	AAA565.CD3.location-b.X7.Y2.tile.tissue.png	43	1	1303	43	d46e993262cbfa189ea561c8e41c22d8	0	0	0	0	0	0	0	0	0	0	0	0	0	/home/dhl_ec/bnelissen/Slides/CD3_manuscript/CD3_slides/AAA565.CD3.location-b/AAA565.CD3.location-b.run1	255	1.0	0.06	1.0	0.06	0.0	-11.8476923514	0.0	6.68529205272
0.0	0.0	0.0	0.0	0.0	2606000.0	0.0	0.0	0.96	1.4	0.75	0.03	3.65	0.31	0.88	0.22	4.4	0.14	2.01	1.51	0.37	AAA565.CD3.location-b.X7.Y3.tile.tissue.png	44	1	1303	44	c4dd8aeeb106c3fcf9961f65023a4c24	0	0	0	0	0	0	0	0	0	0	0	0	0	/home/dhl_ec/bnelissen/Slides/CD3_manuscript/CD3_slides/AAA565.CD3.location-b/AAA565.CD3.location-b.run1	255	1.0	0.06	1.0	0.06	0.0	0.0	0.0	12.3075602456
0.0	0.0	0.0	0.0	0.0	2606000.0	0.0	0.0	0.8	0.91	0.73	0.04	3.64	0.19	0.57	0.14	2.84	0.0800000000002	1.29	0.99	0.25	AAA565.CD3.location-b.X7.Y4.tile.tissue.png	45	1	1303	45	7b991418c529b26d61c2af7c798ff310	0	0	0	0	0	0	0	0	0	0	0	0	0	/home/dhl_ec/bnelissen/Slides/CD3_manuscript/CD3_slides/AAA565.CD3.location-b/AAA565.CD3.location-b.run1	255	1.0	0.06	1.0	0.06	0.0	0.0	0.0	4.64362394474
[truncated: 2 more columns]
