# Supplementary material for: SlideToolkit: An Assistive Toolset for the Histological Quantification of Whole Slide Images
Source: PLoS One. 2014 Nov 5;9(11):e110289. doi: 10.1371/journal.pone.0110289 (PMC4220929; doi:10.1371/journal.pone.0110289)
Supplement: RawData S1 — ICC and BlandAltman plot - measurements and r-script.zip. Measurements of Run1 and Run2, including the code for the calculation of the intraclass correlation coefficient (ICC) and the code for the Bland and Altman plot. (ZIP) [file pone.0110289.s003.zip › cellprofiler.measurements/run1.2831214cd7b48880c2508e06ff8d8158.DefaultOUT_Image.csv]

AreaOccupied_AreaOccupied_DAB_Nuclei	AreaOccupied_AreaOccupied_Tissue	AreaOccupied_Perimeter_DAB_Nuclei	AreaOccupied_Perimeter_Tissue	AreaOccupied_TotalArea_DAB_Nuclei	AreaOccupied_TotalArea_Tissue	Count_DAB_Nuclei	Count_Tissue	ExecutionTime_01LoadImages	ExecutionTime_02ColorToGray	ExecutionTime_03Smooth	ExecutionTime_04ImageMath	ExecutionTime_05IdentifyPrimaryObjects	ExecutionTime_06MeasureImageAreaOccupied	ExecutionTime_07UnmixColors	ExecutionTime_08MaskImage	ExecutionTime_09IdentifyPrimaryObjects	ExecutionTime_10MeasureImageAreaOccupied	ExecutionTime_11OverlayOutlines	ExecutionTime_12OverlayOutlines	ExecutionTime_13SaveImages	FileName_Original	Group_Index	Group_Number	Height_Original	ImageNumber	MD5Digest_Original	ModuleError_01LoadImages	ModuleError_02ColorToGray	ModuleError_03Smooth	ModuleError_04ImageMath	ModuleError_05IdentifyPrimaryObjects	ModuleError_06MeasureImageAreaOccupied	ModuleError_07UnmixColors	ModuleError_08MaskImage	ModuleError_09IdentifyPrimaryObjects	ModuleError_10MeasureImageAreaOccupied	ModuleError_11OverlayOutlines	ModuleError_12OverlayOutlines	ModuleError_13SaveImages	PathName_Original	Scaling_Original	Threshold_FinalThreshold_DAB_Nuclei	Threshold_FinalThreshold_Tissue	Threshold_OrigThreshold_DAB_Nuclei	Threshold_OrigThreshold_Tissue	Threshold_SumOfEntropies_DAB_Nuclei	Threshold_SumOfEntropies_Tissue	Threshold_WeightedVariance_DAB_Nuclei	Threshold_WeightedVariance_Tissue
1317.0	639007.0	440.0	11691.0	639007.0	4000000.0	7.0	13.0	3.25	3.22	1.15	0.06	7.05	0.4	0.79	0.19	7.45	0.24	2.29	1.55	1.2	AAA343.CD3.X0.Y0.tile.tissue.png	1	1	2000	1	9f40a0670e93b9b9f713a7c99a2fe4e0	0	0	0	0	0	0	0	0	0	0	0	0	0	/home/dhl_ec/bnelissen/Slides/CD3_manuscript/CD3_slides/AAA343.CD3/AAA343.CD3.run1	255	0.7	0.06	0.7	0.06	-7.71006392231	-9.79334905216	0.208560108847	1.11605025781
0.0	154677.0	0.0	5869.0	154677.0	4000000.0	0.0	12.0	1.51	2.28	1.17	0.05	7.21	0.39	0.77	0.21	6.76	0.14	2.17	1.55	0.77	AAA343.CD3.X0.Y1.tile.tissue.png	2	1	2000	2	a9cacc61b1dc1073587a4285d1a07817	0	0	0	0	0	0	0	0	0	0	0	0	0	/home/dhl_ec/bnelissen/Slides/CD3_manuscript/CD3_slides/AAA343.CD3/AAA343.CD3.run1	255	0.7	0.06	0.7	0.06	-4.71694126694	-8.89656612535	0.125788059014	0.301638889893
0.0	1721.0	0.0	190.0	1721.0	4000000.0	0.0	1.0	1.34	1.85	1.23	0.06	7.16	0.38	0.77	0.22	6.22	0.14	2.2	1.56	0.58	AAA343.CD3.X0.Y10.tile.tissue.png	3	1	2000	3	efd15f1c3465fb02529108b902a92a3b	0	0	0	0	0	0	0	0	0	0	0	0	0	/home/dhl_ec/bnelissen/Slides/CD3_manuscript/CD3_slides/AAA343.CD3/AAA343.CD3.run1	255	0.7	0.06	0.7	0.06	0.0	-10.9311002643	2.83820413504	3.42784440356
269.0	18116.0	120.0	1797.0	18116.0	4000000.0	2.0	8.0	1.16	1.59	1.2	0.06	7.12	0.37	0.79	0.23	7.01	0.22	2.18	1.54	0.5	AAA343.CD3.X0.Y11.tile.tissue.png	4	1	2000	4	766c2c2aa46cef3c74a8cac619a06f03	0	0	0	0	0	0	0	0	0	0	0	0	0	/home/dhl_ec/bnelissen/Slides/CD3_manuscript/CD3_slides/AAA343.CD3/AAA343.CD3.run1	255	0.7	0.06	0.7	0.06	-9.55459217531	-11.2009848988	2.47174027409	2.20463194897
127.0	9618.0	56.0	1062.0	9618.0	4000000.0	2.0	6.0	1.01	2.57	1.21	0.06	7.12	0.38	1.11	0.22	7.03	0.2	2.06	1.57	0.51	AAA343.CD3.X0.Y12.tile.tissue.png	5	1	2000	5	47f8de4d132504d5d92d9db51f4e0b34	0	0	0	0	0	0	0	0	0	0	0	0	0	/home/dhl_ec/bnelissen/Slides/CD3_manuscript/CD3_slides/AAA343.CD3/AAA343.CD3.run1	255	0.7	0.06	0.7	0.06	-8.95392800282	-10.7767192682	2.52015683272	2.00473193933
63.0	13029.0	41.0	1318.0	13029.0	4000000.0	1.0	6.0	1.22	1.7	1.18	0.05	7.05	0.37	0.78	0.22	7.0	0.21	2.13	1.55	0.41	AAA343.CD3.X0.Y13.tile.tissue.png	6	1	2000	6	48577b913e7f27bbb2e43bee728790cd	0	0	0	0	0	0	0	0	0	0	0	0	0	/home/dhl_ec/bnelissen/Slides/CD3_manuscript/CD3_slides/AAA343.CD3/AAA343.CD3.run1	255	0.7	0.06	0.7	0.06	-9.06527739338	-11.0578886577	2.42933963059	2.6421223053
425.0	5925.0	104.0	514.0	5925.0	4000000.0	1.0	2.0	2.63	1.63	1.14	0.05	6.72	0.37	0.78	0.21	6.83	0.22	2.09	1.54	0.44	AAA343.CD3.X0.Y14.tile.tissue.png	7	1	2000	7	34bdd69cf393686978977b9b3bbfe1b8	0	0	0	0	0	0	0	0	0	0	0	0	0	/home/dhl_ec/bnelissen/Slides/CD3_manuscript/CD3_slides/AAA343.CD3/AAA343.CD3.run1	255	0.7	0.06	0.7	0.06	-9.14189004956	-11.490865402	2.55746026454	2.31951478845
0.0	0.0	0.0	0.0	0.0	4000000.0	0.0	0.0	2.18	1.89	1.09	0.06	6.15	0.29	0.77	0.22	4.75	0.13	2.02	1.5	0.43	AAA343.CD3.X0.Y15.tile.tissue.png	8	1	2000	8	7af72f72d9b9549056b20f2d7497e36a	0	0	0	0	0	0	0	0	0	0	0	0	0	/home/dhl_ec/bnelissen/Slides/CD3_manuscript/CD3_slides/AAA343.CD3/AAA343.CD3.run1	255	1.0	0.06	1.0	0.06	0.0	-10.8544883625	0.0	5.31146351026
879.0	12541.0	274.0	1175.0	12541.0	4000000.0	4.0	5.0	2.28	1.07	1.15	0.06	6.92	0.51	0.77	0.23	6.86	0.21	2.07	1.5	0.4	AAA343.CD3.X0.Y16.tile.tissue.png	9	1	2000	9	6688cfde4637ab54c6b10dfa32919678	0	0	0	0	0	0	0	0	0	0	0	0	0	/home/dhl_ec/bnelissen/Slides/CD3_manuscript/CD3_slides/AAA343.CD3/AAA343.CD3.run1	255	0.7	0.06	0.7	0.06	-9.46712746287	-10.8042981436	1.88993741876	1.21910900684
754.0	320993.0	289.0	7261.0	320993.0	4000000.0	5.0	5.0	1.5	1.05	1.18	0.06	6.53	0.37	0.74	0.2	6.71	0.22	2.03	1.49	0.43	AAA343.CD3.X0.Y17.tile.tissue.png	10	1	2000	10	be803b2f716314772a37efd51e25f91b	0	0	0	0	0	0	0	0	0	0	0	0	0	/home/dhl_ec/bnelissen/Slides/CD3_manuscript/CD3_slides/AAA343.CD3/AAA343.CD3.run1	255	0.7	0.06	0.7	0.06	-6.94189812654	-9.20074668964	0.171534795998	0.569362720215
123.0	1498.0	56.0	172.0	1498.0	4000000.0	2.0	1.0	1.56	1.0	1.11	0.05	6.74	0.37	0.79	0.22	6.59	0.21	2.02	1.5	0.38	AAA343.CD3.X0.Y18.tile.tissue.png	11	1	2000	11	8b9ce371eb0a80fd704c6856b684de87	0	0	0	0	0	0	0	0	0	0	0	0	0	/home/dhl_ec/bnelissen/Slides/CD3_manuscript/CD3_slides/AAA343.CD3/AAA343.CD3.run1	255	0.7	0.06	0.7	0.06	-8.45882174367	-11.4941928866	2.65077531586	4.02708495334
52756.0	718140.0	20501.0	13443.0	718140.0	4000000.0	378.0	12.0	1.24	1.09	1.16	0.05	7.15	0.39	0.76	0.2	8.06	0.26	2.26	1.55	0.41	AAA343.CD3.X0.Y2.tile.tissue.png	12	1	2000	12	427e7020441888c59a694ab67581b3da	0	0	0	0	0	0	0	0	0	0	0	0	0	/home/dhl_ec/bnelissen/Slides/CD3_manuscript/CD3_slides/AAA343.CD3/AAA343.CD3.run1	255	0.7	0.06	0.7	0.06	-9.46157828841	-10.5377034822	2.74560770638	0.35328621875
10286.0	248637.0	4439.0	6472.0	248637.0	4000000.0	88.0	7.0	0.87	1.06	1.15	0.05	7.08	0.39	0.75	0.22	7.17	0.23	2.22	1.57	0.43	AAA343.CD3.X0.Y3.tile.tissue.png	13	1	2000	13	04acf0291885851bd043c22067613c63	0	0	0	0	0	0	0	0	0	0	0	0	0	/home/dhl_ec/bnelissen/Slides/CD3_manuscript/CD3_slides/AAA343.CD3/AAA343.CD3.run1	255	0.7	0.06	0.7	0.06	-9.42519836456	-11.3148503176	3.2114985464	1.03523592969
1213.0	505379.0	596.0	7376.0	505379.0	4000000.0	12.0	3.0	1.09	1.26	1.18	0.06	7.31	0.39	0.81	0.21	7.5	0.24	2.29	1.59	0.44	AAA343.CD3.X0.Y4.tile.tissue.png	14	1	2000	14	18741db504fd70083e26bca69b307564	0	0	0	0	0	0	0	0	0	0	0	0	0	/home/dhl_ec/bnelissen/Slides/CD3_manuscript/CD3_slides/AAA343.CD3/AAA343.CD3.run1	255	0.7	0.06	0.7	0.06	-8.74692291275	-10.9433258822	1.73682372583	2.57395698438
903.0	367152.0	405.0	6058.0	367152.0	4000000.0	8.0	2.0	0.86	1.09	1.16	0.06	7.05	0.37	0.77	0.22	7.02	0.21	2.16	1.49	0.4	AAA343.CD3.X0.Y5.tile.tissue.png	15	1	2000	15	bf8a765a798447ae17c64d239856322a	0	0	0	0	0	0	0	0	0	0	0	0	0	/home/dhl_ec/bnelissen/Slides/CD3_manuscript/CD3_slides/AAA343.CD3/AAA343.CD3.run1	255	0.7	0.06	0.7	0.06	-8.97343273099	-10.8818318179	2.13687582002	2.25931650391
6438.0	1036623.0	2845.0	12593.0	1036623.0	4000000.0	57.0	17.0	0.89	1.04	1.14	0.06	7.0	0.37	0.72	0.17	7.27	0.24	2.19	1.44	0.41	AAA343.CD3.X0.Y6.tile.tissue.png	16	1	2000	16	19898c0f27ba784f140a5aeced692be3	0	0	0	0	0	0	0	0	0	0	0	0	0	/home/dhl_ec/bnelissen/Slides/CD3_manuscript/CD3_slides/AAA343.CD3/AAA343.CD3.run1	255	0.7	0.06	0.7	0.06	-9.11631814503	-11.3880761607	2.3235852056	1.38756086719
4017.0	455657.0	1775.0	6457.0	455657.0	4000000.0	34.0	1.0	0.79	0.99	1.12	0.06	7.54	0.36	0.74	0.2	6.85	0.21	2.1	1.44	0.4	AAA343.CD3.X0.Y7.tile.tissue.png	17	1	2000	17	a21a27caf8ca6ed4d072773451a54e00	0	0	0	0	0	0	0	0	0	0	0	0	0	/home/dhl_ec/bnelissen/Slides/CD3_manuscript/CD3_slides/AAA343.CD3/AAA343.CD3.run1	255	0.7	0.06	0.7	0.06	-9.4363728601	-11.4848244979	3.13850597374	1.90325765625
0.0	11849.0	0.0	1238.0	11849.0	4000000.0	0.0	5.0	0.77	1.02	1.09	0.06	6.5	0.35	0.74	0.22	5.67	0.13	1.99	1.47	0.55	AAA343.CD3.X0.Y8.tile.tissue.png	18	1	2000	18	a275f304d360755b16680b8781c779eb	0	0	0	0	0	0	0	0	0	0	0	0	0	/home/dhl_ec/bnelissen/Slides/CD3_manuscript/CD3_slides/AAA343.CD3/AAA343.CD3.run1	255	0.7	0.06	0.7	0.06	0.0	-11.0876730262	1.05699477211	4.0796957876
61.0	67608.0	36.0	1699.0	67608.0	4000000.0	1.0	3.0	1.08	0.97	1.13	0.06	6.58	0.35	0.73	0.21	6.65	0.2	2.01	1.45	0.53	AAA343.CD3.X0.Y9.tile.tissue.png	19	1	2000	19	dbdf5214f7a2a50893ff3ac4d6f079ae	0	0	0	0	0	0	0	0	0	0	0	0	0	/home/dhl_ec/bnelissen/Slides/CD3_manuscript/CD3_slides/AAA343.CD3/AAA343.CD3.run1	255	0.7	0.06	0.7	0.06	-8.45072097802	-11.7439897507	0.823600954235	2.86570542969
810.0	1226417.0	322.0	45121.0	1226417.0	4000000.0	5.0	45.0	0.86	1.34	1.11	0.05	6.57	0.37	0.71	0.17	7.37	0.25	2.17	1.45	0.96	AAA343.CD3.X1.Y0.tile.tissue.png	20	1	2000	20	73fa7d844e2786b409ac0800e72fc5d3	0	0	0	0	0	0	0	0	0	0	0	0	0	/home/dhl_ec/bnelissen/Slides/CD3_manuscript/CD3_slides/AAA343.CD3/AAA343.CD3.run1	255	0.7	0.06	0.7	0.06	-7.43885485723	-7.76152216886	0.137020675459	0.235185503906
19269.0	424016.0	7388.0	5988.0	424016.0	4000000.0	129.0	6.0	2.15	1.86	1.12	0.05	7.04	0.37	0.73	0.2	6.92	0.21	2.07	1.45	0.62	AAA343.CD3.X1.Y1.tile.tissue.png	21	1	2000	21	f6bb79b78bc6f969ce4450495e758654	0	0	0	0	0	0	0	0	0	0	0	0	0	/home/dhl_ec/bnelissen/Slides/CD3_manuscript/CD3_slides/AAA343.CD3/AAA343.CD3.run1	255	0.7	0.06	0.7	0.06	-9.21898656278	-12.3396492657	2.42219674231	0.102112179687
118.0	21839.0	49.0	2186.0	21839.0	4000000.0	1.0	9.0	1.48	2.44	1.12	0.05	6.78	0.41	0.73	0.22	6.96	0.21	2.12	1.54	0.64	AAA343.CD3.X1.Y10.tile.tissue.png	22	1	2000	22	0b2460a23dbd0b43b92385205d0c6e07	0	0	0	0	0	0	0	0	0	0	0	0	0	/home/dhl_ec/bnelissen/Slides/CD3_manuscript/CD3_slides/AAA343.CD3/AAA343.CD3.run1	255	0.7	0.06	0.7	0.06	-7.54998217733	-11.4225573441	1.11690916618	0.0691396337891
328.0	36856.0	134.0	2930.0	36856.0	4000000.0	3.0	13.0	0.85	1.01	1.12	0.0500000000001	6.82	0.35	0.7	0.22	6.5	0.2	2.0	1.44	0.51	AAA343.CD3.X1.Y11.tile.tissue.png	23	1	2000	23	a84bc1a92584b2934cf4f9c7d5591e41	0	0	0	0	0	0	0	0	0	0	0	0	0	/home/dhl_ec/bnelissen/Slides/CD3_manuscript/CD3_slides/AAA343.CD3/AAA343.CD3.run1	255	0.7	0.06	0.7	0.06	-8.24294220224	-11.8871484442	1.61342164161	0.0721128325195
373.0	32796.0	164.0	2006.0	32796.0	4000000.0	3.0	7.0	1.46	1.67	1.16	0.05	6.56	0.5	0.75	0.2	6.52	0.2	2.02	1.45	0.88	AAA343.CD3.X1.Y12.tile.tissue.png	24	1	2000	24	3b08b710d67912aa62957bea678fdea9	0	0	0	0	0	0	0	0	0	0	0	0	0	/home/dhl_ec/bnelissen/Slides/CD3_manuscript/CD3_slides/AAA343.CD3/AAA343.CD3.run1	255	0.7	0.06	0.7	0.06	-8.20508160482	-11.6790707768	0.793490803551	0.054045845459
135.0	6174.0	50.0	602.0	6174.0	4000000.0	1.0	3.0	2.0	1.19	1.12	0.05	6.76	0.38	0.76	0.22	6.95	0.23	2.08	1.55	0.55	AAA343.CD3.X1.Y13.tile.tissue.png	25	1	2000	25	e121bd5550fc23e4ce4737228c4ce89b	0	0	0	0	0	0	0	0	0	0	0	0	0	/home/dhl_ec/bnelissen/Slides/CD3_manuscript/CD3_slides/AAA343.CD3/AAA343.CD3.run1	255	0.7	0.06	0.7	0.06	-8.477352321	-12.0495641843	3.06988334746	0.0701593356934
563.0	5552.0	233.0	648.0	5552.0	4000000.0	4.0	3.0	2.08	1.63	1.18	0.0500000000001	6.78	0.4	0.76	0.22	6.94	0.21	2.09	1.54	0.4	AAA343.CD3.X1.Y14.tile.tissue.png	26	1	2000	26	f3f3e02ab7e0e2a5dc437b2cc03268a8	0	0	0	0	0	0	0	0	0	0	0	0	0	/home/dhl_ec/bnelissen/Slides/CD3_manuscript/CD3_slides/AAA343.CD3/AAA343.CD3.run1	255	0.7	0.06	0.7	0.06	-8.62628622241	-12.1625129963	2.19149885565	0.060400991333
64.0	6832.0	36.0	784.0	6832.0	4000000.0	1.0	4.0	1.55	2.41	1.14	0.05	6.92	0.36	0.71	0.22	6.72	0.21	2.04	1.49	0.38	AAA343.CD3.X1.Y15.tile.tissue.png	27	1	2000	27	0222ed494a87e0a7c95b84e40785ccf9	0	0	0	0	0	0	0	0	0	0	0	0	0	/home/dhl_ec/bnelissen/Slides/CD3_manuscript/CD3_slides/AAA343.CD3/AAA343.CD3.run1	255	0.7	0.06	0.7	0.06	-8.80769492566	-12.0708478188	3.605185895	0.0765789411621
1361.0	94715.0	533.0	4153.0	94715.0	4000000.0	11.0	11.0	2.22	1.05	1.16	0.0500000000001	7.87	0.37	0.73	0.21	7.01	0.22	2.05	1.45	0.37	AAA343.CD3.X1.Y16.tile.tissue.png	28	1	2000	28	957e7dd1208ef92ab93de85349fc65ee	0	0	0	0	0	0	0	0	0	0	0	0	0	/home/dhl_ec/bnelissen/Slides/CD3_manuscript/CD3_slides/AAA343.CD3/AAA343.CD3.run1	255	0.7	0.06	0.7	0.06	-8.68827931756	-11.7772425414	0.825238127065	0.0791094189453
0.0	3131.0	0.0	356.0	3131.0	4000000.0	0.0	2.0	1.11	1.69	1.1	0.04	6.62	0.37	0.72	0.22	6.28	0.13	1.97	1.44	0.46	AAA343.CD3.X1.Y17.tile.tissue.png	29	1	2000	29	cf1d3d1a88c3d520cdef148200047208	0	0	0	0	0	0	0	0	0	0	0	0	0	/home/dhl_ec/bnelissen/Slides/CD3_manuscript/CD3_slides/AAA343.CD3/AAA343.CD3.run1	255	0.7	0.06	0.7	0.06	-8.88485158802	-11.8981938979	3.07867325031	0.0694171282959
0.0	3434.0	0.0	408.0	3434.0	4000000.0	0.0	2.0	1.9	1.21	1.09	0.0500000000001	6.98	0.37	0.73	0.23	6.45	0.14	2.06	1.54	0.39	AAA343.CD3.X1.Y18.tile.tissue.png	30	1	2000	30	a380c5e9c8a323793eb977787a4b74ba	0	0	0	0	0	0	0	0	0	0	0	0	0	/home/dhl_ec/bnelissen/Slides/CD3_manuscript/CD3_slides/AAA343.CD3/AAA343.CD3.run1	255	0.7	0.06	0.7	0.06	-6.48870827067	-11.9396681685	1.05224782416	0.0904537530823
0.0	0.0	0.0	0.0	0.0	4000000.0	0.0	0.0	2.09	0.99	1.14	0.0599999999999	6.25	0.28	0.86	0.22	4.57	0.12	1.94	1.44	0.35	AAA343.CD3.X1.Y19.tile.tissue.png	31	1	2000	31	339e5d5aa3757b314eb1ff3240d9965e	0	0	0	0	0	0	0	0	0	0	0	0	0	/home/dhl_ec/bnelissen/Slides/CD3_manuscript/CD3_slides/AAA343.CD3/AAA343.CD3.run1	255	1.0	0.06	1.0	0.06	0.0	-10.7037672374	0.0	2.21534287823
39335.0	2672347.0	16225.0	12443.0	2672347.0	4000000.0	313.0	6.0	2.21	1.04	1.11	0.0500000000001	6.73	0.38	0.74	0.11	9.48	0.34	2.26	1.55	0.45	AAA343.CD3.X1.Y2.tile.tissue.png	32	1	2000	32	e9fbe9ce84d492be2f0d206a56c0d267	0	0	0	0	0	0	0	0	0	0	0	0	0	/home/dhl_ec/bnelissen/Slides/CD3_manuscript/CD3_slides/AAA343.CD3/AAA343.CD3.run1	255	0.7	0.06	0.7	0.06	-8.60943779851	-11.4930088401	1.39130374166	0.149025667969
21078.0	3602182.0	9465.0	17826.0	3602182.0	4000000.0	196.0	6.0	1.51	2.48	1.18	0.0500000000001	7.08	0.38	0.77	0.08	10.03	0.36	2.26	1.56	0.48	AAA343.CD3.X1.Y3.tile.tissue.png	33	1	2000	33	43e7104c912113521aedb27a03558d3d	0	0	0	0	0	0	0	0	0	0	0	0	0	/home/dhl_ec/bnelissen/Slides/CD3_manuscript/CD3_slides/AAA343.CD3/AAA343.CD3.run1	255	0.7	0.06	0.7	0.06	-8.53026922692	-11.4787737504	0.812581962464	0.114358871582
13777.0	3742420.0	5223.0	11950.0	3742420.0	4000000.0	97.0	6.0	1.35	1.71	1.14	0.05	7.32	0.35	0.7	0.0599999999999	9.27	0.36	2.12	1.45	0.44	AAA343.CD3.X1.Y4.tile.tissue.png	34	1	2000	34	2b97ec78a1d21f51ebe529ac763cf8fb	0	0	0	0	0	0	0	0	0	0	0	0	0	/home/dhl_ec/bnelissen/Slides/CD3_manuscript/CD3_slides/AAA343.CD3/AAA343.CD3.run1	255	0.7	0.06	0.7	0.06	-8.76273103939	-11.9131970617	0.840770350936	0.100599789551
26865.0	3623331.0	11553.0	20967.0	3623331.0	4000000.0	229.0	11.0	0.92	1.05	1.1	0.0500000000001	8.02	0.38	0.73	0.08	9.62	0.36	2.22	1.5	0.44	AAA343.CD3.X1.Y5.tile.tissue.png	35	1	2000	35	64700c67409a0ce858ffa53ace46b866	0	0	0	0	0	0	0	0	0	0	0	0	0	/home/dhl_ec/bnelissen/Slides/CD3_manuscript/CD3_slides/AAA343.CD3/AAA343.CD3.run1	255	0.7	0.06	0.7	0.06	-8.91768681909	-12.0782691821	1.17748394388	0.152248898438
22301.0	3843400.0	10563.0	10674.0	3843400.0	4000000.0	238.0	1.0	1.6	1.67	1.12	0.04	6.7	0.37	0.74	0.0699999999999	9.55	0.35	2.09	1.44	0.42	AAA343.CD3.X1.Y6.tile.tissue.png	36	1	2000	36	ea35502f7d86321f2f1608ee14451cb7	0	0	0	0	0	0	0	0	0	0	0	0	0	/home/dhl_ec/bnelissen/Slides/CD3_manuscript/CD3_slides/AAA343.CD3/AAA343.CD3.run1	255	0.7	0.06	0.7	0.06	-8.95248302329	-12.1201429851	1.22093851417	0.137734874512
29121.0	3839895.0	13317.0	15442.0	3839895.0	4000000.0	284.0	1.0	1.24	0.99	1.12	0.05	9.16	0.35	0.71	0.0599999999999	10.21	0.38	2.24	1.54	0.47	AAA343.CD3.X1.Y7.tile.tissue.png	37	1	2000	37	87bf557470cea97b946ee497a1e451d4	0	0	0	0	0	0	0	0	0	0	0	0	0	/home/dhl_ec/bnelissen/Slides/CD3_manuscript/CD3_slides/AAA343.CD3/AAA343.CD3.run1	255	0.7	0.06	0.7	0.06	-9.0830306474	-12.2469005559	1.80988751769	0.162842385742
61549.0	2799798.0	26940.0	13776.0	2799798.0	4000000.0	526.0	9.0	0.86	1.06	1.15	0.0500000000001	6.81	0.38	0.76	0.1	9.82	0.34	2.24	1.55	0.46	AAA343.CD3.X1.Y8.tile.tissue.png	38	1	2000	38	b7e2b0c048839a7bb77f184a0179a6f6	0	0	0	0	0	0	0	0	0	0	0	0	0	/home/dhl_ec/bnelissen/Slides/CD3_manuscript/CD3_slides/AAA343.CD3/AAA343.CD3.run1	255	0.7	0.06	0.7	0.06	-9.37231966032	-12.4518927364	2.71218045276	0.28095246875
18442.0	614893.0	8263.0	12496.0	614893.0	4000000.0	158.0	13.0	1.08	1.07	1.13	0.05	6.65	0.36	0.73	0.19	7.16	0.23	2.15	1.45	0.39	AAA343.CD3.X1.Y9.tile.tissue.png	39	1	2000	39	d804248ea7a680574571d894b3dd1a76	0	0	0	0	0	0	0	0	0	0	0	0	0	/home/dhl_ec/bnelissen/Slides/CD3_manuscript/CD3_slides/AAA343.CD3/AAA343.CD3.run1	255	0.7	0.06	0.7	0.06	-9.02616542356	-12.3449417525	2.96556504884	0.134698839844
297.0	3436480.0	112.0	18161.0	3436480.0	4000000.0	2.0	8.0	1.75	1.03	1.16	0.0500000000001	6.82	0.38	0.74	0.08	9.39	0.33	2.18	1.53	0.42	AAA343.CD3.X10.Y0.tile.tissue.png	40	1	2000	40	f1b22f9cb5b0ce4161644bb10cd3ffdd	0	0	0	0	0	0	0	0	0	0	0	0	0	/home/dhl_ec/bnelissen/Slides/CD3_manuscript/CD3_slides/AAA343.CD3/AAA343.CD3.run1	255	0.7	0.06	0.7	0.06	-7.4056191005	-8.15204130255	0.0765851866662	0.227210960938
468.0	751809.0	157.0	18038.0	751809.0	4000000.0	2.0	16.0	0.93	1.05	1.35	0.05	6.75	0.39	0.75	0.19	7.38	0.25	2.25	1.56	0.38	AAA343.CD3.X10.Y1.tile.tissue.png	41	1	2000	41	a81576f2d1046bd3fdc93e691e2a32fe	0	0	0	0	0	0	0	0	0	0	0	0	0	/home/dhl_ec/bnelissen/Slides/CD3_manuscript/CD3_slides/AAA343.CD3/AAA343.CD3.run1	255	0.7	0.06	0.7	0.06	-7.33302694923	-10.8595464396	0.0745396572354	0.0238553701172
5229.0	491202.0	2258.0	13654.0	491202.0	4000000.0	46.0	22.0	1.06	1.14	1.46	0.05	6.78	0.36	0.71	0.19	6.8	0.22	2.18	1.46	0.39	AAA343.CD3.X10.Y10.tile.tissue.png	42	1	2000	42	2a6f3e3c89d005c536ea285b9537e4f9	0	0	0	0	0	0	0	0	0	0	0	0	0	/home/dhl_ec/bnelissen/Slides/CD3_manuscript/CD3_slides/AAA343.CD3/AAA343.CD3.run1	255	0.7	0.06	0.7	0.06	-8.78150166785	-11.5456168006	1.69877344687	0.172103001953
82421.0	2032418.0	34605.0	15495.0	2032418.0	4000000.0	753.0	8.0	0.84	1.11	1.13	0.05	6.95	0.37	0.71	0.14	8.7	0.29	2.16	1.47	0.66	AAA343.CD3.X10.Y11.tile.tissue.png	43	1	2000	43	1f724e0b48117eb1b0626e905dd9978f	0	0	0	0	0	0	0	0	0	0	0	0	0	/home/dhl_ec/bnelissen/Slides/CD3_manuscript/CD3_slides/AAA343.CD3/AAA343.CD3.run1	255	0.7	0.06	0.7	0.06	-9.14496821245	-12.2151828403	1.76899306349	0.405953807617
26098.0	1191665.0	11180.0	15513.0	1191665.0	4000000.0	231.0	15.0	0.84	1.21	1.11	0.05	6.68	0.37	0.7	0.17	7.61	0.25	2.16	1.46	0.92	AAA343.CD3.X10.Y12.tile.tissue.png	44	1	2000	44	f6eae22560f405c94c922e2f834a0d19	0	0	0	0	0	0	0	0	0	0	0	0	0	/home/dhl_ec/bnelissen/Slides/CD3_manuscript/CD3_slides/AAA343.CD3/AAA343.CD3.run1	255	0.7	0.06	0.7	0.06	-8.87482311514	-12.1400298027	1.82345157302	0.313990071289
27867.0	605553.0	8863.0	18274.0	605553.0	4000000.0	161.0	23.0	1.18	1.05	1.14	0.05	6.72	0.38	0.71	0.21	7.26	0.23	2.15	1.49	0.94	AAA343.CD3.X10.Y13.tile.tissue.png	45	1	2000	45	f531d18ebd3343329d053e82d059f814	0	0	0	0	0	0	0	0	0	0	0	0	0	/home/dhl_ec/bnelissen/Slides/CD3_manuscript/CD3_slides/AAA343.CD3/AAA343.CD3.run1	255	0.7	0.06	0.7	0.06	-9.02722764051	-12.3133321345	1.45824219717	0.197689357422
44632.0	961481.0	16734.0	12309.0	961481.0	4000000.0	321.0	8.0	1.18	1.63	1.19	0.0500000000002	6.77	0.37	0.72	0.18	7.82	0.25	2.18	1.45	0.55	AAA343.CD3.X10.Y14.tile.tissue.png	46	1	2000	46	21d5d93d55f87e6c606c218c97c87a83	0	0	0	0	0	0	0	0	0	0	0	0	0	/home/dhl_ec/bnelissen/Slides/CD3_manuscript/CD3_slides/AAA343.CD3/AAA343.CD3.run1	255	0.7	0.06	0.7	0.06	-9.03320239118	-12.247847217	1.97471711684	0.216682679687
277.0	27407.0	82.0	1730.0	27407.0	4000000.0	1.0	5.0	0.89	2.07	1.13	0.05	6.75	0.37	0.71	0.21	6.61	0.2	2.04	1.47	0.42	AAA343.CD3.X10.Y15.tile.tissue.png	47	1	2000	47	0390405fe99aa0caf873056f8bdac9e5	0	0	0	0	0	0	0	0	0	0	0	0	0	/home/dhl_ec/bnelissen/Slides/CD3_manuscript/CD3_slides/AAA343.CD3/AAA343.CD3.run1	255	0.7	0.06	0.7	0.06	-7.42104089938	-11.1909697362	0.510899151742	0.0226420524902
137.0	97175.0	70.0	3549.0	97175.0	4000000.0	2.0	8.0	1.64	1.46	1.09	0.0500000000002	6.48	0.36	0.71	0.22	6.47	0.21	2.06	1.46	0.61	AAA343.CD3.X10.Y16.tile.tissue.png	48	1	2000	48	85f4e0f692cc44aed3d8d54b8b0cab24	0	0	0	0	0	0	0	0	0	0	0	0	0	/home/dhl_ec/bnelissen/Slides/CD3_manuscript/CD3_slides/AAA343.CD3/AAA343.CD3.run1	255	0.7	0.06	0.7	0.06	-8.27089763223	-11.7289891802	0.392204290075	0.0263159902344
465.0	45903.0	198.0	2138.0	45903.0	4000000.0	3.0	7.0	1.38	1.82	1.15	0.05	6.76	0.37	0.74	0.22	6.92	0.21	2.13	1.55	0.54	AAA343.CD3.X10.Y17.tile.tissue.png	49	1	2000	49	902a721a037719c8fbf1d41a7993dbd5	0	0	0	0	0	0	0	0	0	0	0	0	0	/home/dhl_ec/bnelissen/Slides/CD3_manuscript/CD3_slides/AAA343.CD3/AAA343.CD3.run1	255	0.7	0.06	0.7	0.06	-8.38925234845	-11.832840333	0.504632015476	0.0400461782227
343.0	43834.0	91.0	1967.0	43834.0	4000000.0	1.0	6.0	1.9	1.61	1.17	0.0500000000002	6.7	0.38	0.76	0.21	6.95	0.21	2.14	1.53	0.61	AAA343.CD3.X10.Y18.tile.tissue.png	50	1	2000	50	a2d3b873c3b138a80311e84d35cde841	0	0	0	0	0	0	0	0	0	0	0	0	0	/home/dhl_ec/bnelissen/Slides/CD3_manuscript/CD3_slides/AAA343.CD3/AAA343.CD3.run1	255	0.7	0.06	0.7	0.06	-8.31060828874	-11.9957766906	0.460616888533	0.0500017536621
210.0	1744.0	78.0	188.0	1744.0	4000000.0	1.0	1.0	0.96	1.05	1.16	0.0599999999999	6.75	0.38	0.87	0.22	6.81	0.24	2.09	1.53	0.53	AAA343.CD3.X10.Y19.tile.tissue.png	51	1	2000	51	02b73f485027fd9f9070267c36687cac	0	0	0	0	0	0	0	0	0	0	0	0	0	/home/dhl_ec/bnelissen/Slides/CD3_manuscript/CD3_slides/AAA343.CD3/AAA343.CD3.run1	255	0.7	0.06	0.7	0.06	-7.88997042363	-12.4268946818	1.11633565974	4.79428162558
100.0	1825619.0	45.0	27303.0	1825619.0	4000000.0	1.0	20.0	1.06	1.1	1.16	0.04	6.7	0.39	0.74	0.14	7.96	0.28	2.39	1.5	0.52	AAA343.CD3.X10.Y2.tile.tissue.png	52	1	2000	52	989d9ed6a4a39445c14b21a27f1920f1	0	0	0	0	0	0	0	0	0	0	0	0	0	/home/dhl_ec/bnelissen/Slides/CD3_manuscript/CD3_slides/AAA343.CD3/AAA343.CD3.run1	255	0.7	0.06	0.7	0.06	-6.26590732142	-11.0718041815	0.0357370737417	0.0106824594727
90.0	3854058.0	45.0	10457.0	3854058.0	4000000.0	1.0	1.0	1.46	1.04	1.12	0.04	6.5	0.35	0.7	0.0599999999999	9.1	0.36	2.09	1.45	0.52	AAA343.CD3.X10.Y3.tile.tissue.png	53	1	2000	53	daa6ec87317c31fa01b4f8a2af387021	0	0	0	0	0	0	0	0	0	0	0	0	0	/home/dhl_ec/bnelissen/Slides/CD3_manuscript/CD3_slides/AAA343.CD3/AAA343.CD3.run1	255	0.7	0.06	0.7	0.06	-7.07324987386	-10.7510051226	0.0522861674831	0.0160568532104
0.0	2598830.0	0.0	34802.0	2598830.0	4000000.0	0.0	18.0	0.89	1.06	1.12	0.05	6.53	0.38	0.7	0.11	7.86	0.23	2.19	1.48	0.37	AAA343.CD3.X10.Y4.tile.tissue.png	54	1	2000	54	7d7751e91023a176eabab3ce70c3edbb	0	0	0	0	0	0	0	0	0	0	0	0	0	/home/dhl_ec/bnelissen/Slides/CD3_manuscript/CD3_slides/AAA343.CD3/AAA343.CD3.run1	255	0.7	0.06	0.7	0.06	-5.81937291441	-12.2798223704	0.0475033911422	0.00796846533203
57.0	244509.0	38.0	10830.0	244509.0	4000000.0	1.0	15.0	1.61	1.12	1.16	0.04	6.69	0.36	0.69	0.26	6.79	0.22	2.13	1.49	0.4	AAA343.CD3.X10.Y5.tile.tissue.png	55	1	2000	55	8d6042da25025ac537b940ca1948798d	0	0	0	0	0	0	0	0	0	0	0	0	0	/home/dhl_ec/bnelissen/Slides/CD3_manuscript/CD3_slides/AAA343.CD3/AAA343.CD3.run1	255	0.7	0.06	0.7	0.06	-6.45157558107	-11.0627307018	0.0611099551265	0.0255037669067
0.0	19588.0	0.0	1929.0	19588.0	4000000.0	0.0	7.0	1.15	1.02	1.13	0.05	6.78	0.37	0.72	0.22	6.36	0.14	2.04	1.49	0.36	AAA343.CD3.X10.Y6.tile.tissue.png	56	1	2000	56	5134d89916012bee2c1c71f01a58323f	0	0	0	0	0	0	0	0	0	0	0	0	0	/home/dhl_ec/bnelissen/Slides/CD3_manuscript/CD3_slides/AAA343.CD3/AAA343.CD3.run1	255	0.7	0.06	0.7	0.06	-8.02285347015	-12.1886139976	0.951974728933	0.0180532174072
0.0	12833.0	0.0	910.0	12833.0	4000000.0	0.0	3.0	1.07	1.08	1.14	0.05	6.94	0.37	0.74	0.22	6.33	0.13	2.02	1.46	0.36	AAA343.CD3.X10.Y7.tile.tissue.png	57	1	2000	57	5c106954d3cbc69424029afb75611f36	0	0	0	0	0	0	0	0	0	0	0	0	0	/home/dhl_ec/bnelissen/Slides/CD3_manuscript/CD3_slides/AAA343.CD3/AAA343.CD3.run1	255	0.7	0.06	0.7	0.06	-6.32868447215	-11.2859029429	0.485893853676	0.0241016231079
1270.0	52036.0	444.0	2944.0	52036.0	4000000.0	7.0	8.0	0.95	0.98	1.07	0.04	6.63	0.36	0.7	0.21	6.54	0.2	2.02	1.44	0.37	AAA343.CD3.X10.Y8.tile.tissue.png	58	1	2000	58	f81ab2e8121e1327dbf5532d94a79d8a	0	0	0	0	0	0	0	0	0	0	0	0	0	/home/dhl_ec/bnelissen/Slides/CD3_manuscript/CD3_slides/AAA343.CD3/AAA343.CD3.run1	255	0.7	0.06	0.7	0.06	-8.84342025482	-12.5321241713	1.27375603617	0.0546569804687
301.0	561567.0	153.0	22924.0	561567.0	4000000.0	3.0	33.0	0.94	1.08	1.08	0.05	6.52	0.37	0.71	0.2	7.23	0.23	2.29	1.52	0.38	AAA343.CD3.X10.Y9.tile.tissue.png	59	1	2000	59	b345f805023fc5fd9d2ca0ec2b491f2d	0	0	0	0	0	0	0	0	0	0	0	0	0	/home/dhl_ec/bnelissen/Slides/CD3_manuscript/CD3_slides/AAA343.CD3/AAA343.CD3.run1	255	0.7	0.06	0.7	0.06	-6.87935809283	-10.5740219004	0.072513643357	0.0213641328125
100.0	3735393.0	49.0	12560.0	3735393.0	4000000.0	1.0	2.0	0.85	1.04	1.1	0.05	6.42	0.37	0.73	0.0699999999999	9.37	0.35	2.15	1.5	0.54	AAA343.CD3.X11.Y0.tile.tissue.png	60	1	2000	60	e2d7bdbffdc531056e1cfc64a91ef015	0	0	0	0	0	0	0	0	0	0	0	0	0	/home/dhl_ec/bnelissen/Slides/CD3_manuscript/CD3_slides/AAA343.CD3/AAA343.CD3.run1	255	0.7	0.06	0.7	0.06	-6.99248872644	-8.53337826615	0.0608249271115	0.256289144531
113.0	2117392.0	50.0	33518.0	2117392.0	4000000.0	1.0	15.0	1.03	1.02	1.09	0.0500000000002	6.57	0.37	0.7	0.13	7.96	0.28	2.17	1.46	0.38	AAA343.CD3.X11.Y1.tile.tissue.png	61	1	2000	61	b1ef5c89ab79479a159004f46a2b987e	0	0	0	0	0	0	0	0	0	0	0	0	0	/home/dhl_ec/bnelissen/Slides/CD3_manuscript/CD3_slides/AAA343.CD3/AAA343.CD3.run1	255	0.7	0.06	0.7	0.06	-7.34160939556	-10.6991944712	0.0551746564695	0.0127712070313
29203.0	1610600.0	10514.0	10658.0	1610600.0	4000000.0	193.0	4.0	0.87	1.46	1.08	0.05	6.62	0.36	0.71	0.15	7.89	0.26	2.07	1.45	0.39	AAA343.CD3.X11.Y10.tile.tissue.png	62	1	2000	62	7267746358e40f6a3123f0799babe51a	0	0	0	0	0	0	0	0	0	0	0	0	0	/home/dhl_ec/bnelissen/Slides/CD3_manuscript/CD3_slides/AAA343.CD3/AAA343.CD3.run1	255	0.7	0.06	0.7	0.06	-8.69837786145	-11.474737807	1.01070289455	0.0931094868164
129091.0	3998997.0	52681.0	8175.0	3998997.0	4000000.0	1172.0	1.0	1.39	1.82	1.16	0.05	7.36	0.37	0.74	0.0599999999999	11.04	0.4	2.19	1.53	0.45	AAA343.CD3.X11.Y11.tile.tissue.png	63	1	2000	63	befd4b68b884fa8367a429c1363594b8	0	0	0	0	0	0	0	0	0	0	0	0	0	/home/dhl_ec/bnelissen/Slides/CD3_manuscript/CD3_slides/AAA343.CD3/AAA343.CD3.run1	255	0.7	0.080417709661	0.7	0.080417709661	-9.26017005491	-12.5218110434	0.98236543641	0.149633533691
91534.0	3988587.0	39820.0	8838.0	3988587.0	4000000.0	844.0	1.0	2.66	1.57	1.14	0.04	6.96	0.38	0.76	0.0599999999999	10.81	0.39	2.08	1.46	0.43	AAA343.CD3.X11.Y12.tile.tissue.png	64	1	2000	64	e8726b7091de1af7f3e155bd3f7fdf15	0	0	0	0	0	0	0	0	0	0	0	0	0	/home/dhl_ec/bnelissen/Slides/CD3_manuscript/CD3_slides/AAA343.CD3/AAA343.CD3.run1	255	0.7	0.0610929124361	0.7	0.0610929124361	-9.20705891691	-12.4096545322	1.60554253208	0.335159052246
220751.0	3949472.0	84052.0	10577.0	3949472.0	4000000.0	1783.0	1.0	2.06	2.78	1.29	0.05	6.78	0.38	0.76	0.0599999999999	11.82	0.41	2.23	1.54	0.47	AAA343.CD3.X11.Y13.tile.tissue.png	65	1	2000	65	4f7876d4a07b5e822679c2ed4aae0843	0	0	0	0	0	0	0	0	0	0	0	0	0	/home/dhl_ec/bnelissen/Slides/CD3_manuscript/CD3_slides/AAA343.CD3/AAA343.CD3.run1	255	0.7	0.0753081952411	0.7	0.0753081952411	-9.2353390227	-12.6429622063	1.39307782237	0.269902572632
76030.0	2787225.0	29393.0	15315.0	2787225.0	4000000.0	585.0	8.0	0.99	1.61	1.16	0.05	6.7	0.36	0.72	0.1	9.47	0.32	2.12	1.46	0.42	AAA343.CD3.X11.Y14.tile.tissue.png	66	1	2000	66	a098aba9693892555ac679d5d236bcb4	0	0	0	0	0	0	0	0	0	0	0	0	0	/home/dhl_ec/bnelissen/Slides/CD3_manuscript/CD3_slides/AAA343.CD3/AAA343.CD3.run1	255	0.7	0.06	0.7	0.06	-9.02591439562	-11.837400343	1.61340220653	0.288201283203
0.0	60455.0	0.0	1895.0	60455.0	4000000.0	0.0	2.0	0.83	1.03	1.11	0.05	6.4	0.36	0.7	0.21	5.59	0.13	1.99	1.51	0.45	AAA343.CD3.X11.Y15.tile.tissue.png	67	1	2000	67	718a2c006f639c17072f917a6594fa44	0	0	0	0	0	0	0	0	0	0	0	0	0	/home/dhl_ec/bnelissen/Slides/CD3_manuscript/CD3_slides/AAA343.CD3/AAA343.CD3.run1	255	0.7	0.06	0.7	0.06	0.0	-11.9080429236	0.0298688477612	0.0201643093872
853.0	7755.0	361.0	646.0	7755.0	4000000.0	7.0	3.0	0.81	0.98	1.29	0.05	6.51	0.37	0.71	0.21	6.57	0.21	2.05	1.54	0.53	AAA343.CD3.X11.Y16.tile.tissue.png	68	1	2000	68	92e0bad19082628010ef402e9aa5c144	0	0	0	0	0	0	0	0	0	0	0	0	0	/home/dhl_ec/bnelissen/Slides/CD3_manuscript/CD3_slides/AAA343.CD3/AAA343.CD3.run1	255	0.7	0.06	0.7	0.06	-9.00216182563	-12.1067687213	2.45996998234	0.0327769228516
465.0	28644.0	125.0	1398.0	28644.0	4000000.0	2.0	4.0	0.95	0.99	1.15	0.0500000000002	6.5	0.36	0.7	0.22	6.49	0.2	1.99	1.51	0.52	AAA343.CD3.X11.Y17.tile.tissue.png	69	1	2000	69	a728c303a2b18e38ed88d5a41629f33e	0	0	0	0	0	0	0	0	0	0	0	0	0	/home/dhl_ec/bnelissen/Slides/CD3_manuscript/CD3_slides/AAA343.CD3/AAA343.CD3.run1	255	0.7	0.06	0.7	0.06	-8.83301158521	-12.1654214555	0.924299751292	0.0336832402344
628.0	7945.0	296.0	576.0	7945.0	4000000.0	5.0	2.0	1.47	0.99	1.09	0.05	6.54	0.36	0.71	0.22	6.67	0.2	1.98	1.45	0.77	AAA343.CD3.X11.Y18.tile.tissue.png	70	1	2000	70	f6c1d8aef7b11dc0d505a05c8e25ed0c	0	0	0	0	0	0	0	0	0	0	0	0	0	/home/dhl_ec/bnelissen/Slides/CD3_manuscript/CD3_slides/AAA343.CD3/AAA343.CD3.run1	255	0.7	0.06	0.7	0.06	-9.14944426588	-12.4150256303	2.2933908612	0.0302560019531
0.0	0.0	0.0	0.0	0.0	4000000.0	0.0	0.0	0.89	2.1	1.12	0.0600000000002	6.22	0.3	0.84	0.21	4.61	0.12	1.93	1.45	0.53	AAA343.CD3.X11.Y19.tile.tissue.png	71	1	2000	71	1bdba2beab1982c9f530fe2f4122c59d	0	0	0	0	0	0	0	0	0	0	0	0	0	/home/dhl_ec/bnelissen/Slides/CD3_manuscript/CD3_slides/AAA343.CD3/AAA343.CD3.run1	255	1.0	0.06	1.0	0.06	0.0	-12.0644448102	0.0	5.60696446431
106.0	3514638.0	44.0	15018.0	3514638.0	4000000.0	1.0	6.0	0.8	1.54	1.1	0.05	6.6	0.37	0.71	0.0799999999999	9.28	0.36	2.26	1.54	0.54	AAA343.CD3.X11.Y2.tile.tissue.png	72	1	2000	72	ddb48da6be5c53e80c3fb4799b7d95eb	0	0	0	0	0	0	0	0	0	0	0	0	0	/home/dhl_ec/bnelissen/Slides/CD3_manuscript/CD3_slides/AAA343.CD3/AAA343.CD3.run1	255	0.7	0.06	0.7	0.06	-6.58515023843	-11.1973619147	0.0445235731102	0.018091086792
2809.0	3959149.0	954.0	9516.0	3959149.0	4000000.0	15.0	1.0	0.91	1.21	1.19	0.04	6.54	0.37	0.69	0.0600000000002	9.23	0.34	2.08	1.44	0.48	AAA343.CD3.X11.Y3.tile.tissue.png	73	1	2000	73	3c66535268165c11e39c2fc61231d5ee	0	0	0	0	0	0	0	0	0	0	0	0	0	/home/dhl_ec/bnelissen/Slides/CD3_manuscript/CD3_slides/AAA343.CD3/AAA343.CD3.run1	255	0.7	0.06	0.7	0.06	-7.08910371158	-9.84099734477	0.0562238443998	0.0631271024818
66.0	3529948.0	34.0	18651.0	3529948.0	4000000.0	1.0	4.0	1.02	1.12	1.12	0.05	6.49	0.37	0.72	0.0799999999999	8.98	0.33	2.14	1.45	0.57	AAA343.CD3.X11.Y4.tile.tissue.png	74	1	2000	74	56bedb765d4ad2ef0d8c634125bc753c	0	0	0	0	0	0	0	0	0	0	0	0	0	/home/dhl_ec/bnelissen/Slides/CD3_manuscript/CD3_slides/AAA343.CD3/AAA343.CD3.run1	255	0.7	0.06	0.7	0.06	-6.85198565458	-10.7911932025	0.0670615936787	0.0170596071777
378.0	185007.0	127.0	7670.0	185007.0	4000000.0	2.0	11.0	1.16	0.98	1.15	0.05	6.64	0.38	0.75	0.21	7.02	0.21	2.15	1.54	0.55	AAA343.CD3.X11.Y5.tile.tissue.png	75	1	2000	75	bc657514fc15acc7f913868aef941413	0	0	0	0	0	0	0	0	0	0	0	0	0	/home/dhl_ec/bnelissen/Slides/CD3_manuscript/CD3_slides/AAA343.CD3/AAA343.CD3.run1	255	0.7	0.06	0.7	0.06	-6.92141042529	-10.7456764802	0.120354000069	0.031148295166
281.0	4292.0	112.0	349.0	4292.0	4000000.0	2.0	1.0	2.18	1.41	1.12	0.05	6.5	0.44	0.7	0.2	6.52	0.2	2.08	1.49	0.53	AAA343.CD3.X11.Y6.tile.tissue.png	76	1	2000	76	9833c9b54496be4759fd680721767694	0	0	0	0	0	0	0	0	0	0	0	0	0	/home/dhl_ec/bnelissen/Slides/CD3_manuscript/CD3_slides/AAA343.CD3/AAA343.CD3.run1	255	0.7	0.06	0.7	0.06	-8.95296181174	-12.1537174213	1.42847088993	0.0203636065674
162.0	26620.0	65.0	1144.0	26620.0	4000000.0	1.0	3.0	1.04	1.27	1.14	0.05	6.64	0.37	0.74	0.2	6.84	0.22	2.09	1.57	0.58	AAA343.CD3.X11.Y7.tile.tissue.png	77	1	2000	77	2953a5f3646094008183e3a187b655e0	0	0	0	0	0	0	0	0	0	0	0	0	0	/home/dhl_ec/bnelissen/Slides/CD3_manuscript/CD3_slides/AAA343.CD3/AAA343.CD3.run1	255	0.7	0.06	0.7	0.06	-7.61529284306	-11.3289725298	0.313243533363	0.0242268381348
45326.0	402634.0	16822.0	8446.0	402634.0	4000000.0	314.0	9.0	1.16	1.42	1.11	0.05	6.92	0.37	0.72	0.19	7.28	0.23	2.14	1.5	0.52	AAA343.CD3.X11.Y8.tile.tissue.png	78	1	2000	78	00c28254a796a0698c2712faba9c9680	0	0	0	0	0	0	0	0	0	0	0	0	0	/home/dhl_ec/bnelissen/Slides/CD3_manuscript/CD3_slides/AAA343.CD3/AAA343.CD3.run1	255	0.7	0.06	0.7	0.06	-9.04587087311	-12.5532792664	1.98013955893	0.158896933594
0.0	108783.0	0.0	6968.0	108783.0	4000000.0	0.0	21.0	1.11	1.52	1.12	0.0500000000002	6.46	0.35	0.7	0.2	6.11	0.13	2.06	1.44	0.51	AAA343.CD3.X11.Y9.tile.tissue.png	79	1	2000	79	012a7b50db0f3e06e97f198f22019d4c	0	0	0	0	0	0	0	0	0	0	0	0	0	/home/dhl_ec/bnelissen/Slides/CD3_manuscript/CD3_slides/AAA343.CD3/AAA343.CD3.run1	255	0.7	0.06	0.7	0.06	-5.99511677922	-12.0866813945	0.101726695618	0.0223814124756
259.0	2098071.0	126.0	35694.0	2098071.0	4000000.0	2.0	19.0	2.09	1.03	1.09	0.04	6.78	0.39	0.75	0.14	8.13	0.28	2.2	1.47	0.54	AAA343.CD3.X12.Y0.tile.tissue.png	80	1	2000	80	be60d75e59e9c3927d5f1c2a8c5477bc	0	0	0	0	0	0	0	0	0	0	0	0	0	/home/dhl_ec/bnelissen/Slides/CD3_manuscript/CD3_slides/AAA343.CD3/AAA343.CD3.run1	255	0.7	0.06	0.7	0.06	-7.05580005473	-7.93061739528	0.0572387060753	0.260232018555
379.0	1507759.0	131.0	35535.0	1507759.0	4000000.0	2.0	27.0	1.18	1.03	1.1	0.05	6.49	0.39	0.71	0.17	7.85	0.28	2.3	1.53	0.39	AAA343.CD3.X12.Y1.tile.tissue.png	81	1	2000	81	8e91f7cce0271700cbd0ede583151cd9	0	0	0	0	0	0	0	0	0	0	0	0	0	/home/dhl_ec/bnelissen/Slides/CD3_manuscript/CD3_slides/AAA343.CD3/AAA343.CD3.run1	255	0.7	0.06	0.7	0.06	-6.8539019623	-10.5487697591	0.0691914575201	0.0204684516602
67027.0	2523200.0	25825.0	10020.0	2523200.0	4000000.0	496.0	4.0	1.41	1.08	1.08	0.05	6.56	0.36	0.71	0.12	9.06	0.31	2.09	1.45	0.4	AAA343.CD3.X12.Y10.tile.tissue.png	82	1	2000	82	545938d2c206f577908bf703bff7b5cd	0	0	0	0	0	0	0	0	0	0	0	0	0	/home/dhl_ec/bnelissen/Slides/CD3_manuscript/CD3_slides/AAA343.CD3/AAA343.CD3.run1	255	0.7	0.06	0.7	0.06	-8.53234860119	-11.5743191149	0.987237416898	0.172735211914
115565.0	3984633.0	48149.0	8974.0	3984633.0	4000000.0	1047.0	1.0	1.67	1.52	1.1	0.05	7.62	0.44	0.72	0.0600000000002	10.21	0.37	2.07	1.43	0.43	AAA343.CD3.X12.Y11.tile.tissue.png	83	1	2000	83	4e3e20644b5872e40b23e45efc8d5dc8	0	0	0	0	0	0	0	0	0	0	0	0	0	/home/dhl_ec/bnelissen/Slides/CD3_manuscript/CD3_slides/AAA343.CD3/AAA343.CD3.run1	255	0.7	0.081254345573	0.7	0.081254345573	-9.14210424484	-12.2626112566	0.825452118818	0.157149026215
91790.0	3964076.0	40026.0	9600.0	3964076.0	4000000.0	865.0	1.0	1.17	1.14	1.07	0.04	6.5	0.35	0.7	0.0599999999999	10.19	0.37	2.08	1.45	0.43	AAA343.CD3.X12.Y12.tile.tissue.png	84	1	2000	84	493c980f02c6f396796c37c28446a999	0	0	0	0	0	0	0	0	0	0	0	0	0	/home/dhl_ec/bnelissen/Slides/CD3_manuscript/CD3_slides/AAA343.CD3/AAA343.CD3.run1	255	0.7	0.0724513312118	0.7	0.0724513312118	-9.26108791801	-12.4897211985	1.27302733234	0.221850237
173172.0	3997601.0	69827.0	8361.0	3997601.0	4000000.0	1571.0	1.0	2.47	1.96	1.11	0.0499999999997	6.36	0.36	0.71	0.0599999999999	10.95	0.41	2.14	1.5	0.46	AAA343.CD3.X12.Y13.tile.tissue.png	85	1	2000	85	be7368920867b3fa1698c9f53b01148c	0	0	0	0	0	0	0	0	0	0	0	0	0	/home/dhl_ec/bnelissen/Slides/CD3_manuscript/CD3_slides/AAA343.CD3/AAA343.CD3.run1	255	0.7	0.0722583126066	0.7	0.0722583126066	-9.55120226359	-12.5123982118	1.31211056649	0.245422387512
124720.0	3451062.0	50313.0	12278.0	3451062.0	4000000.0	1002.0	4.0	1.02	1.76	1.13	0.0500000000002	7.66	0.37	0.74	0.0900000000001	10.48	0.53	2.27	1.48	0.43	AAA343.CD3.X12.Y14.tile.tissue.png	86	1	2000	86	3d07f3ff9ebdc704639b6fa96a70f5b7	0	0	0	0	0	0	0	0	0	0	0	0	0	/home/dhl_ec/bnelissen/Slides/CD3_manuscript/CD3_slides/AAA343.CD3/AAA343.CD3.run1	255	0.7	0.06	0.7	0.06	-9.02740368869	-11.8911841076	1.62951045659	0.287436264893
5243.0	271094.0	1659.0	7811.0	271094.0	4000000.0	26.0	12.0	0.99	1.18	1.17	0.0500000000002	6.7	0.38	0.72	0.21	6.92	0.22	2.07	1.47	0.37	AAA343.CD3.X12.Y15.tile.tissue.png	87	1	2000	87	7634c258f997c0b3b702ca5a78a90253	0	0	0	0	0	0	0	0	0	0	0	0	0	/home/dhl_ec/bnelissen/Slides/CD3_manuscript/CD3_slides/AAA343.CD3/AAA343.CD3.run1	255	0.7	0.06	0.7	0.06	-7.63599799276	-11.30411638	0.296746390074	0.0675234355469
290.0	8817.0	134.0	712.0	8817.0	4000000.0	2.0	3.0	0.91	0.97	1.1	0.0499999999997	6.48	0.35	0.69	0.21	6.71	0.19	1.96	1.48	0.63	AAA343.CD3.X12.Y16.tile.tissue.png	88	1	2000	88	de99bf0f6255fef3110a7b7dacefc71e	0	0	0	0	0	0	0	0	0	0	0	0	0	/home/dhl_ec/bnelissen/Slides/CD3_manuscript/CD3_slides/AAA343.CD3/AAA343.CD3.run1	255	0.7	0.06	0.7	0.06	-8.75286388042	-12.0068596121	1.51163420483	0.0338386757813
705.0	19131.0	250.0	1303.0	19131.0	4000000.0	4.0	4.0	0.85	0.98	1.08	0.04	6.52	0.36	0.7	0.219999999999	6.42	0.22	2.0	1.47	0.39	AAA343.CD3.X12.Y17.tile.tissue.png	89	1	2000	89	a5f977872bdd6d4fab62bed10bf218f4	0	0	0	0	0	0	0	0	0	0	0	0	0	/home/dhl_ec/bnelissen/Slides/CD3_manuscript/CD3_slides/AAA343.CD3/AAA343.CD3.run1	255	0.7	0.06	0.7	0.06	-8.72879779924	-11.9950538085	1.00812478739	0.054668498291
0.0	1617.0	0.0	182.0	1617.0	4000000.0	0.0	1.0	0.84	1.01	1.13	0.0500000000002	6.58	0.35	0.7	0.22	5.58	0.15	2.02	1.52	0.37	AAA343.CD3.X12.Y18.tile.tissue.png	90	1	2000	90	49509d3f4cfeabfd8d05f526577e43a6	0	0	0	0	0	0	0	0	0	0	0	0	0	/home/dhl_ec/bnelissen/Slides/CD3_manuscript/CD3_slides/AAA343.CD3/AAA343.CD3.run1	255	0.7	0.06	0.7	0.06	0.0	-12.3922266922	2.0794005102	0.034875542511
67.0	5855.0	36.0	344.0	5855.0	4000000.0	1.0	1.0	0.81	0.96	1.11	0.0599999999999	6.88	0.37	0.84	0.22	6.99	0.21	2.13	1.54	0.37	AAA343.CD3.X12.Y19.tile.tissue.png	91	1	2000	91	f740185460aa9751d895c17596ae493c	0	0	0	0	0	0	0	0	0	0	0	0	0	/home/dhl_ec/bnelissen/Slides/CD3_manuscript/CD3_slides/AAA343.CD3/AAA343.CD3.run1	255	0.7	0.06	0.7	0.06	-8.64723370484	-12.6760639854	2.93398544171	3.28680053088
0.0	3660891.0	0.0	13590.0	3660891.0	4000000.0	0.0	1.0	0.9	1.18	1.17	0.0499999999997	6.6	0.38	0.73	0.0699999999997	9.09	0.3	2.24	1.53	0.41	AAA343.CD3.X12.Y2.tile.tissue.png	92	1	2000	92	5dc72f644c897d83ba830ca7e5b3d541	0	0	0	0	0	0	0	0	0	0	0	0	0	/home/dhl_ec/bnelissen/Slides/CD3_manuscript/CD3_slides/AAA343.CD3/AAA343.CD3.run1	255	0.7	0.06	0.7	0.06	-5.5179823784	-11.8593602017	0.037311020727	0.0169906912537
124.0	3977883.0	66.0	8618.0	3977883.0	4000000.0	2.0	1.0	0.93	1.23	1.12	0.04	6.36	0.36	0.7	0.0500000000002	9.34	0.36	2.13	1.46	0.37	AAA343.CD3.X12.Y3.tile.tissue.png	93	1	2000	93	71f45ec2ac70e7dc80d9d139b400b942	0	0	0	0	0	0	0	0	0	0	0	0	0	/home/dhl_ec/bnelissen/Slides/CD3_manuscript/CD3_slides/AAA343.CD3/AAA343.CD3.run1	255	0.7	0.06	0.7	0.06	-6.37237018525	-11.4793380815	0.04629549083	0.0253406607904
844.0	3449092.0	238.0	21236.0	3449092.0	4000000.0	3.0	7.0	0.82	1.32	1.09	0.0500000000002	6.53	0.38	0.7	0.0799999999999	9.39	0.37	2.28	1.56	0.41	AAA343.CD3.X12.Y4.tile.tissue.png	94	1	2000	94	50acfd4625c4c35dc911bb633ebfb2ad	0	0	0	0	0	0	0	0	0	0	0	0	0	/home/dhl_ec/bnelissen/Slides/CD3_manuscript/CD3_slides/AAA343.CD3/AAA343.CD3.run1	255	0.7	0.06	0.7	0.06	-6.93419436214	-10.0984831911	0.058843395546	0.0164263480225
62.0	160614.0	37.0	8193.0	160614.0	4000000.0	1.0	14.0	1.35	1.07	1.15	0.04	6.79	0.39	0.75	0.22	7.01	0.22	2.16	1.55	0.41	AAA343.CD3.X12.Y5.tile.tissue.png	95	1	2000	95	98311a964705a0536ee57ff336bde51b	0	0	0	0	0	0	0	0	0	0	0	0	0	/home/dhl_ec/bnelissen/Slides/CD3_manuscript/CD3_slides/AAA343.CD3/AAA343.CD3.run1	255	0.7	0.06	0.7	0.06	-6.68608143874	-11.5386988705	0.079672686575	0.0310595321045
0.0	0.0	0.0	0.0	0.0	4000000.0	0.0	0.0	1.4	1.04	1.14	0.0499999999997	6.31	0.29	0.73	0.22	4.84	0.13	2.04	1.55	0.37	AAA343.CD3.X12.Y6.tile.tissue.png	96	1	2000	96	9ad0f94a344164e02ae0d8fa61188316	0	0	0	0	0	0	0	0	0	0	0	0	0	/home/dhl_ec/bnelissen/Slides/CD3_manuscript/CD3_slides/AAA343.CD3/AAA343.CD3.run1	255	1.0	0.06	1.0	0.06	0.0	-12.3717109509	0.0	0.0251832652054
0.0	26888.0	0.0	884.0	26888.0	4000000.0	0.0	2.0	1.76	1.18	1.14	0.04	6.63	0.36	0.690000000001	0.21	6.05	0.13	1.99	1.49	0.56	AAA343.CD3.X12.Y7.tile.tissue.png	97	1	2000	97	7ea4c52d42e133fc4a585a96ef830b20	0	0	0	0	0	0	0	0	0	0	0	0	0	/home/dhl_ec/bnelissen/Slides/CD3_manuscript/CD3_slides/AAA343.CD3/AAA343.CD3.run1	255	0.7	0.06	0.7	0.06	-6.04102637878	-12.2570034197	0.0531266501223	0.0217440852356
0.0	49280.0	0.0	2576.0	49280.0	4000000.0	0.0	5.0	1.56	1.1	1.11	0.0499999999997	6.66	0.35	0.7	0.2	5.62	0.13	1.99	1.46	0.5	AAA343.CD3.X12.Y8.tile.tissue.png	98	1	2000	98	a798ec012c558dce68ad8f5adf561102	0	0	0	0	0	0	0	0	0	0	0	0	0	/home/dhl_ec/bnelissen/Slides/CD3_manuscript/CD3_slides/AAA343.CD3/AAA343.CD3.run1	255	0.7	0.06	0.7	0.06	0.0	-12.5267420007	0.0434197958414	0.0257379485321
0.0	74462.0	0.0	2394.0	74462.0	4000000.0	0.0	4.0	1.78	1.29	1.23	0.0500000000002	6.81	0.37	0.74	0.22	6.02	0.14	2.13	1.55	0.57	AAA343.CD3.X12.Y9.tile.tissue.png	99	1	2000	99	6a8c3a056c938b1447f96be1d5f5f093	0	0	0	0	0	0	0	0	0	0	0	0	0	/home/dhl_ec/bnelissen/Slides/CD3_manuscript/CD3_slides/AAA343.CD3/AAA343.CD3.run1	255	0.7	0.06	0.7	0.06	0.0	-12.4239955567	0.171454142507	0.0272522513428
0.0	878842.0	0.0	35203.0	878842.0	4000000.0	0.0	39.0	1.14	1.08	1.2	0.0499999999997	6.87	0.39	0.74	0.19	7.09	0.17	2.32	1.54	0.64	AAA343.CD3.X13.Y0.tile.tissue.png	100	1	2000	100	3d3c8b609ef0c30f5eac104bb980b007	0	0	0	0	0	0	0	0	0	0	0	0	0	/home/dhl_ec/bnelissen/Slides/CD3_manuscript/CD3_slides/AAA343.CD3/AAA343.CD3.run1	255	0.7	0.06	0.7	0.06	-6.76315784994	-7.91058321666	0.0642362533862	0.27584135498
613.0	2485764.0	162.0	36414.0	2485764.0	4000000.0	2.0	16.0	0.86	1.05	1.16	0.0499999999997	6.84	0.39	0.74	0.12	8.62	0.3	2.26	1.48	0.55	AAA343.CD3.X13.Y1.tile.tissue.png	101	1	2000	101	7e3224c3bc14238163279a65d2bde5aa	0	0	0	0	0	0	0	0	0	0	0	0	0	/home/dhl_ec/bnelissen/Slides/CD3_manuscript/CD3_slides/AAA343.CD3/AAA343.CD3.run1	255	0.7	0.06	0.7	0.06	-6.45502728207	-10.241433947	0.0393964276098	0.0107818603516
17882.0	619515.0	7007.0	9158.0	619515.0	4000000.0	138.0	7.0	1.05	1.1	1.13	0.0499999999997	7.18	0.38	0.75	0.19	7.43	0.25	2.18	1.54	0.53	AAA343.CD3.X13.Y10.tile.tissue.png	102	1	2000	102	b8997f3a4376bbf150716fa027cd83eb	0	0	0	0	0	0	0	0	0	0	0	0	0	/home/dhl_ec/bnelissen/Slides/CD3_manuscript/CD3_slides/AAA343.CD3/AAA343.CD3.run1	255	0.7	0.06	0.7	0.06	-8.86561825419	-11.9484161919	1.60388790554	0.0992297460938
23622.0	3971075.0	11003.0	8660.0	3971075.0	4000000.0	244.0	1.0	1.43	1.78	1.17	0.0500000000002	6.57	0.37	0.72	0.0599999999999	9.55	0.36	2.1	1.44	0.41	AAA343.CD3.X13.Y11.tile.tissue.png	103	1	2000	103	be7e8bc82bdc8506b476f1d435ab499b	0	0	0	0	0	0	0	0	0	0	0	0	0	/home/dhl_ec/bnelissen/Slides/CD3_manuscript/CD3_slides/AAA343.CD3/AAA343.CD3.run1	255	0.7	0.078278710761	0.7	0.078278710761	-8.54674338918	-11.8249627073	0.79844889702	0.0886984708862
21619.0	3996493.0	10279.0	8368.0	3996493.0	4000000.0	234.0	1.0	1.53	1.6	1.26	0.0500000000002	9.47	0.36	0.71	0.0600000000004	9.45	0.380000000001	2.14	1.48	0.43	AAA343.CD3.X13.Y12.tile.tissue.png	104	1	2000	104	0d4bd6df7aa01091c74d5bb693f72983	0	0	0	0	0	0	0	0	0	0	0	0	0	/home/dhl_ec/bnelissen/Slides/CD3_manuscript/CD3_slides/AAA343.CD3/AAA343.CD3.run1	255	0.7	0.0647035935591	0.7	0.0647035935591	-9.20241095045	-11.8476891503	0.957166037105	0.115717662033
155886.0	3971019.0	62852.0	8538.0	3971019.0	4000000.0	1295.0	1.0	2.2	1.11	1.13	0.0500000000002	6.66	0.37	0.71	0.0599999999999	10.8	0.41	2.15	1.47	0.43	AAA343.CD3.X13.Y13.tile.tissue.png	105	1	2000	105	17bcca1c37e2b62c81c000ed431d1efe	0	0	0	0	0	0	0	0	0	0	0	0	0	/home/dhl_ec/bnelissen/Slides/CD3_manuscript/CD3_slides/AAA343.CD3/AAA343.CD3.run1	255	0.7	0.0764983832227	0.7	0.0764983832227	-9.03613566404	-12.582173017	1.28128222868	0.179365350342
53822.0	1763073.0	21820.0	14350.0	1763073.0	4000000.0	429.0	9.0	1.6	1.34	1.1	0.0499999999997	7.03	0.39	0.75	0.14	8.7	0.3	2.22	1.55	0.42	AAA343.CD3.X13.Y14.tile.tissue.png	106	1	2000	106	0d4ce56584847d7952a5e7ce50cd59af	0	0	0	0	0	0	0	0	0	0	0	0	0	/home/dhl_ec/bnelissen/Slides/CD3_manuscript/CD3_slides/AAA343.CD3/AAA343.CD3.run1	255	0.7	0.06	0.7	0.06	-9.22633697793	-12.4490330608	1.90753681894	0.344241136719
0.0	35479.0	0.0	1414.0	35479.0	4000000.0	0.0	2.0	1.47	1.84	1.1	0.0500000000002	6.67	0.36	0.71	0.22	5.78	0.13	2.02	1.49	0.38	AAA343.CD3.X13.Y15.tile.tissue.png	107	1	2000	107	365fb2dd1eb6ab064591da153d395561	0	0	0	0	0	0	0	0	0	0	0	0	0	/home/dhl_ec/bnelissen/Slides/CD3_manuscript/CD3_slides/AAA343.CD3/AAA343.CD3.run1	255	0.7	0.06	0.7	0.06	0.0	-11.9863886626	0.0193819590985	0.056098875946
0.0	3482.0	0.0	258.0	3482.0	4000000.0	0.0	1.0	1.16	1.16	1.17	0.0500000000002	6.75	0.36	0.72	0.22	6.27	0.13	2.02	1.5	0.37	AAA343.CD3.X13.Y16.tile.tissue.png	108	1	2000	108	a6fcea04df3fe6c1ba5f31b84bb2ea5b	0	0	0	0	0	0	0	0	0	0	0	0	0	/home/dhl_ec/bnelissen/Slides/CD3_manuscript/CD3_slides/AAA343.CD3/AAA343.CD3.run1	255	0.7	0.06	0.7	0.06	-8.83186475209	-12.0062522024	2.02644148947	0.0634646445312
188.0	4978.0	97.0	550.0	4978.0	4000000.0	2.0	3.0	0.95	1.13	1.11	0.0500000000002	6.72	0.36	0.71	0.21	6.68	0.2	2.03	1.5	0.38	AAA343.CD3.X13.Y17.tile.tissue.png	109	1	2000	109	12defdfd54cbba55650f39bcc6975758	0	0	0	0	0	0	0	0	0	0	0	0	0	/home/dhl_ec/bnelissen/Slides/CD3_manuscript/CD3_slides/AAA343.CD3/AAA343.CD3.run1	255	0.7	0.06	0.7	0.06	-9.53632608083	-12.3282566294	3.43322235372	0.043449890625
737.0	9599.0	324.0	806.0	9599.0	4000000.0	7.0	3.0	0.9	0.99	1.14	0.0500000000002	6.74	0.37	0.73	0.22	6.76	0.21	2.09	1.53	0.39	AAA343.CD3.X13.Y18.tile.tissue.png	110	1	2000	110	6b8f995f0c69d81255f589722f0e2fd2	0	0	0	0	0	0	0	0	0	0	0	0	0	/home/dhl_ec/bnelissen/Slides/CD3_manuscript/CD3_slides/AAA343.CD3/AAA343.CD3.run1	255	0.7	0.06	0.7	0.06	-9.37107100176	-12.5149906684	2.95505197595	0.0357009626465
0.0	0.0	0.0	0.0	0.0	4000000.0	0.0	0.0	0.92	1.02	1.13	0.0599999999999	6.35	0.3	0.9	0.21	4.74	0.21	1.99	1.44	0.34	AAA343.CD3.X13.Y19.tile.tissue.png	111	1	2000	111	34eb81e2a2880e0d4a3b965e128e85b6	0	0	0	0	0	0	0	0	0	0	0	0	0	/home/dhl_ec/bnelissen/Slides/CD3_manuscript/CD3_slides/AAA343.CD3/AAA343.CD3.run1	255	1.0	0.06	1.0	0.06	0.0	-12.4208844686	0.0	5.07296445448
72.0	3999665.0	38.0	8022.0	3999665.0	4000000.0	1.0	1.0	0.92	1.06	1.18	0.0499999999997	6.36	0.39	0.78	0.0599999999999	9.7	0.36	2.12	1.48	0.39	AAA343.CD3.X13.Y2.tile.tissue.png	112	1	2000	112	d50387c08d5d22a64b591892ff7dcbcc	0	0	0	0	0	0	0	0	0	0	0	0	0	/home/dhl_ec/bnelissen/Slides/CD3_manuscript/CD3_slides/AAA343.CD3/AAA343.CD3.run1	255	0.7	0.06	0.7	0.06	-7.03083805057	-11.3047316086	0.0395409807405	0.0200886231127
178.0	3629780.0	63.0	16752.0	3629780.0	4000000.0	1.0	2.0	1.02	1.15	1.16	0.0499999999997	6.5	0.37	0.68	0.0700000000002	9.05	0.34	2.12	1.44	0.37	AAA343.CD3.X13.Y3.tile.tissue.png	113	1	2000	113	8921a9d03e0c87d849243800869e5677	0	0	0	0	0	0	0	0	0	0	0	0	0	/home/dhl_ec/bnelissen/Slides/CD3_manuscript/CD3_slides/AAA343.CD3/AAA343.CD3.run1	255	0.7	0.06	0.7	0.06	-6.93804640908	-10.4980289734	0.0494587193664	0.015478643219
0.0	3230976.0	0.0	22937.0	3230976.0	4000000.0	0.0	3.0	1.0	1.02	1.07	0.0500000000002	6.5	0.37	0.7	0.0999999999999	8.69	0.27	2.22	1.51	0.39	AAA343.CD3.X13.Y4.tile.tissue.png	114	1	2000	114	00350fb639eb5bf4d4defd43fe87f107	0	0	0	0	0	0	0	0	0	0	0	0	0	/home/dhl_ec/bnelissen/Slides/CD3_manuscript/CD3_slides/AAA343.CD3/AAA343.CD3.run1	255	0.7	0.06	0.7	0.06	-6.7635411893	-11.3271779152	0.0478791243734	0.00756352526855
0.0	435529.0	0.0	15493.0	435529.0	4000000.0	0.0	14.0	0.85	1.04	1.14	0.0499999999997	6.92	0.4	0.73	0.21	6.18	0.15	2.14	1.5	0.38	AAA343.CD3.X13.Y5.tile.tissue.png	115	1	2000	115	3a3f4623454498c6183bd8464bed1cc0	0	0	0	0	0	0	0	0	0	0	0	0	0	/home/dhl_ec/bnelissen/Slides/CD3_manuscript/CD3_slides/AAA343.CD3/AAA343.CD3.run1	255	0.7	0.06	0.7	0.06	0.0	-12.2048826329	0.042366581789	0.0242489264526
0.0	22976.0	0.0	909.0	22976.0	4000000.0	0.0	2.0	1.03	1.19	1.15	0.0500000000002	6.86	0.37	0.73	0.22	5.64	0.12	2.26	1.43	0.37	AAA343.CD3.X13.Y6.tile.tissue.png	116	1	2000	116	bb8def5ada8af83e8495dc31ae7f9088	0	0	0	0	0	0	0	0	0	0	0	0	0	/home/dhl_ec/bnelissen/Slides/CD3_manuscript/CD3_slides/AAA343.CD3/AAA343.CD3.run1	255	0.7	0.06	0.7	0.06	0.0	-11.6036125295	0.226458599973	0.0235550568848
0.0	6806.0	0.0	741.0	6806.0	4000000.0	0.0	3.0	1.4	1.28	1.1	0.0499999999997	6.51	0.35	0.69	0.21	6.1	0.13	2.15	1.55	0.36	AAA343.CD3.X13.Y7.tile.tissue.png	117	1	2000	117	a7f3ea2dfa79c088e8b08039d03a9b75	0	0	0	0	0	0	0	0	0	0	0	0	0	/home/dhl_ec/bnelissen/Slides/CD3_manuscript/CD3_slides/AAA343.CD3/AAA343.CD3.run1	255	0.7	0.06	0.7	0.06	-6.82581093201	-12.3638781492	0.480006387049	0.0219127894287
0.0	5799.0	0.0	600.0	5799.0	4000000.0	0.0	3.0	0.92	1.22	1.16	0.0499999999997	6.55	0.36	0.7	0.22	5.59	0.13	2.05	1.43	0.4	AAA343.CD3.X13.Y8.tile.tissue.png	118	1	2000	118	dc80d9ddb4d9c219d44a649269722be3	0	0	0	0	0	0	0	0	0	0	0	0	0	/home/dhl_ec/bnelissen/Slides/CD3_manuscript/CD3_slides/AAA343.CD3/AAA343.CD3.run1	255	0.7	0.06	0.7	0.06	0.0	-12.3486016798	0.532578985534	0.0162781592407
0.0	89310.0	0.0	2166.0	89310.0	4000000.0	0.0	4.0	0.88	1.08	1.16	0.0499999999997	6.5	0.38	0.75	0.22	6.59	0.15	2.1	1.57	0.39	AAA343.CD3.X13.Y9.tile.tissue.png	119	1	2000	119	b30b773863cdd52b8abdd05c8959d570	0	0	0	0	0	0	0	0	0	0	0	0	0	/home/dhl_ec/bnelissen/Slides/CD3_manuscript/CD3_slides/AAA343.CD3/AAA343.CD3.run1	255	0.7	0.06	0.7	0.06	-7.47834788911	-12.616029828	0.185458596692	0.0232649506836
1512.0	885273.0	584.0	31157.0	885273.0	4000000.0	11.0	39.0	0.9	1.07	1.15	0.0500000000002	6.8	0.4	0.75	0.18	7.53	0.24	2.27	1.53	0.59	AAA343.CD3.X14.Y0.tile.tissue.png	120	1	2000	120	ebc8a8566833d461744aef6c0cd7ed16	0	0	0	0	0	0	0	0	0	0	0	0	0	/home/dhl_ec/bnelissen/Slides/CD3_manuscript/CD3_slides/AAA343.CD3/AAA343.CD3.run1	255	0.7	0.06	0.7	0.06	-7.2784152351	-7.85302161734	0.124127417486	0.230656625
312.0	1632338.0	130.0	39101.0	1632338.0	4000000.0	2.0	28.0	0.849999999999	1.2	1.11	0.0500000000002	6.82	0.4	0.739999999999	0.15	8.02	0.27	2.31	1.52	0.56	AAA343.CD3.X14.Y1.tile.tissue.png	121	1	2000	121	47f69afbff7805287a65bd5a38da897e	0	0	0	0	0	0	0	0	0	0	0	0	0	/home/dhl_ec/bnelissen/Slides/CD3_manuscript/CD3_slides/AAA343.CD3/AAA343.CD3.run1	255	0.7	0.06	0.7	0.06	-6.47475476108	-10.6696524536	0.0441803611912	0.0132666518555
35442.0	3312265.0	17250.0	8990.0	3312265.0	4000000.0	385.0	2.0	1.14	1.73	1.32	0.04	6.97	0.38	0.76	0.0799999999999	9.83	0.36	2.18	1.45	0.86	AAA343.CD3.X14.Y10.tile.tissue.png	122	1	2000	122	f738a25a4afa5c2a959ab1bf8f176c08	0	0	0	0	0	0	0	0	0	0	0	0	0	/home/dhl_ec/bnelissen/Slides/CD3_manuscript/CD3_slides/AAA343.CD3/AAA343.CD3.run1	255	0.7	0.06	0.7	0.06	-8.68483933496	-11.2000372759	1.01219497646	0.112717199219
30742.0	3997950.0	15773.0	8285.0	3997950.0	4000000.0	383.0	1.0	2.1	1.3	1.09	0.0499999999997	6.25	0.36	0.71	0.0599999999999	9.51	0.36	2.12	1.49	0.469999999999	AAA343.CD3.X14.Y11.tile.tissue.png	123	1	2000	123	cd4e9583a286bc5a61521e6d68c01cf1	0	0	0	0	0	0	0	0	0	0	0	0	0	/home/dhl_ec/bnelissen/Slides/CD3_manuscript/CD3_slides/AAA343.CD3/AAA343.CD3.run1	255	0.7	0.0724306324141	0.7	0.0724306324141	-8.91315004506	-11.6094105072	0.806483790388	0.0704505901947
199086.0	3997096.0	72867.0	8164.0	3997096.0	4000000.0	1521.0	1.0	2.0	1.44	1.11	0.0500000000002	7.54	0.37	0.76	0.0599999999999	12.26	0.41	2.16	1.5	0.53	AAA343.CD3.X14.Y12.tile.tissue.png	124	1	2000	124	feb2f210307366eb76a7b93df503f85d	0	0	0	0	0	0	0	0	0	0	0	0	0	/home/dhl_ec/bnelissen/Slides/CD3_manuscript/CD3_slides/AAA343.CD3/AAA343.CD3.run1	255	0.7	0.0921216261467	0.7	0.0921216261467	-9.37942116488	-12.4882222144	0.928837215457	0.206768375
153233.0	3056926.0	56947.0	14136.0	3056926.0	4000000.0	1185.0	8.0	1.36	1.4	1.12	0.04	7.15	0.39	0.76	0.1	10.75	0.37	2.22	1.56	0.45	AAA343.CD3.X14.Y13.tile.tissue.png	125	1	2000	125	c9735df97954b6ba5cd2d39a9d2fea51	0	0	0	0	0	0	0	0	0	0	0	0	0	/home/dhl_ec/bnelissen/Slides/CD3_manuscript/CD3_slides/AAA343.CD3/AAA343.CD3.run1	255	0.7	0.06	0.7	0.06	-8.9991281023	-12.2271267881	1.2680196932	0.211842699219
326.0	23436.0	104.0	1886.0	23436.0	4000000.0	1.0	7.0	1.62	1.51	1.1	0.0499999999997	6.59	0.37	0.73	0.23	6.75	0.21	2.01	1.55	0.37	AAA343.CD3.X14.Y14.tile.tissue.png	126	1	2000	126	4a0da249bdc7fd1e1e7fadfa3b67f59f	0	0	0	0	0	0	0	0	0	0	0	0	0	/home/dhl_ec/bnelissen/Slides/CD3_manuscript/CD3_slides/AAA343.CD3/AAA343.CD3.run1	255	0.7	0.06	0.7	0.06	-8.25639433113	-12.3453856218	0.804525046895	0.0713420324707
0.0	7477.0	0.0	678.0	7477.0	4000000.0	0.0	2.0	1.34	1.68	1.13	0.0500000000002	6.67	0.37	0.74	0.22	6.47	0.13	2.08	1.55	0.45	AAA343.CD3.X14.Y15.tile.tissue.png	127	1	2000	127	014cca5c45fee32a8a2b19d60e9c1445	0	0	0	0	0	0	0	0	0	0	0	0	0	/home/dhl_ec/bnelissen/Slides/CD3_manuscript/CD3_slides/AAA343.CD3/AAA343.CD3.run1	255	0.7	0.06	0.7	0.06	-7.23928191354	-12.1954728846	1.05304931948	0.0409944745483
0.0	39243.0	0.0	2634.0	39243.0	4000000.0	0.0	2.0	2.07	1.15	1.12	0.0500000000002	6.74	0.38	0.72	0.23	6.28	0.18	2.15	1.5	0.38	AAA343.CD3.X14.Y16.tile.tissue.png	128	1	2000	128	b720b8e160c112f2fec35081d757dab7	0	0	0	0	0	0	0	0	0	0	0	0	0	/home/dhl_ec/bnelissen/Slides/CD3_manuscript/CD3_slides/AAA343.CD3/AAA343.CD3.run1	255	0.7	0.06	0.7	0.06	-9.64867260216	-11.8622654563	4.37785119062	0.0538521706543
475.0	15976.0	201.0	1401.0	15976.0	4000000.0	5.0	4.0	2.01	0.98	1.12	0.0499999999997	6.47	0.36	0.7	0.22	6.39	0.2	2.0	1.45	0.36	AAA343.CD3.X14.Y17.tile.tissue.png	129	1	2000	129	e036f2d75e492f62dabcd2efc69cc69a	0	0	0	0	0	0	0	0	0	0	0	0	0	/home/dhl_ec/bnelissen/Slides/CD3_manuscript/CD3_slides/AAA343.CD3/AAA343.CD3.run1	255	0.7	0.06	0.7	0.06	-9.62075717702	-11.6228094985	2.70709706681	0.0472738483887
610.0	5174.0	147.0	334.0	5174.0	4000000.0	2.0	1.0	1.6	1.23	1.21	0.0499999999997	6.44	0.38	0.74	0.21	6.91	0.21	2.11	1.54	0.38	AAA343.CD3.X14.Y18.tile.tissue.png	130	1	2000	130	56493f77815b8e074c1924263e3a63ae	0	0	0	0	0	0	0	0	0	0	0	0	0	/home/dhl_ec/bnelissen/Slides/CD3_manuscript/CD3_slides/AAA343.CD3/AAA343.CD3.run1	255	0.7	0.06	0.7	0.06	-9.05658524936	-11.8466672914	2.34106472334	0.0649935930176
0.0	0.0	0.0	0.0	0.0	4000000.0	0.0	0.0	1.37	1.01	1.15	0.0599999999999	6.6	0.3	0.9	0.22	4.84	0.13	2.06	1.54	0.440000000001	AAA343.CD3.X14.Y19.tile.tissue.png	131	1	2000	131	928a4750707028f461a1ba7053b5b2b2	0	0	0	0	0	0	0	0	0	0	0	0	0	/home/dhl_ec/bnelissen/Slides/CD3_manuscript/CD3_slides/AAA343.CD3/AAA343.CD3.run1	255	1.0	0.06	1.0	0.06	0.0	-10.3722667315	0.0	6.63414823355
731.0	3685950.0	245.0	14175.0	3685950.0	4000000.0	4.0	2.0	0.9	1.07	1.08	0.0499999999997	6.2	0.36	0.68	0.0700000000002	9.07	0.34	2.15	1.45	0.37	AAA343.CD3.X14.Y2.tile.tissue.png	132	1	2000	132	5a29eb88fa729d9f92a91649f892ca57	0	0	0	0	0	0	0	0	0	0	0	0	0	/home/dhl_ec/bnelissen/Slides/CD3_manuscript/CD3_slides/AAA343.CD3/AAA343.CD3.run1	255	0.7	0.06	0.7	0.06	-6.97331001847	-10.309453069	0.0515563781972	0.0217086372375
0.0	3659350.0	0.0	17469.0	3659350.0	4000000.0	0.0	4.0	1.48	1.04	1.08	0.04	6.18	0.35	0.69	0.0700000000002	8.65	0.26	2.13	1.45	0.45	AAA343.CD3.X14.Y3.tile.tissue.png	133	1	2000	133	337bed685b16d128534ad9babfd56114	0	0	0	0	0	0	0	0	0	0	0	0	0	/home/dhl_ec/bnelissen/Slides/CD3_manuscript/CD3_slides/AAA343.CD3/AAA343.CD3.run1	255	0.7	0.06	0.7	0.06	-6.78677479599	-10.5939723544	0.050851739604	0.00927727563477
0.0	3133005.0	0.0	24168.0	3133005.0	4000000.0	0.0	9.0	0.920000000001	1.26	1.08	0.0500000000002	6.33	0.36	0.690000000001	0.0899999999997	8.18	0.24	2.17	1.46	0.369999999999	AAA343.CD3.X14.Y4.tile.tissue.png	134	1	2000	134	cb518a1393345c6da9783251bdd69526	0	0	0	0	0	0	0	0	0	0	0	0	0	/home/dhl_ec/bnelissen/Slides/CD3_manuscript/CD3_slides/AAA343.CD3/AAA343.CD3.run1	255	0.7	0.06	0.7	0.06	-7.1251477849	-11.8009361558	0.0539744471577	0.00964866577148
775.0	311116.0	258.0	15691.0	311116.0	4000000.0	4.0	28.0	1.32	2.33	1.11	0.0500000000002	6.3	0.36	0.7	0.19	6.62	0.21	2.13	1.45	0.380000000001	AAA343.CD3.X14.Y5.tile.tissue.png	135	1	2000	135	4f77882c9694062a0839646ac056577f	0	0	0	0	0	0	0	0	0	0	0	0	0	/home/dhl_ec/bnelissen/Slides/CD3_manuscript/CD3_slides/AAA343.CD3/AAA343.CD3.run1	255	0.7	0.06	0.7	0.06	-6.93411967902	-10.621545291	0.132422934278	0.0269173769531
0.0	78677.0	0.0	2288.0	78677.0	4000000.0	0.0	5.0	1.83	1.03	1.07	0.0500000000002	6.24	0.35	0.68	0.21	6.16	0.13	2.07	1.45	0.36	AAA343.CD3.X14.Y6.tile.tissue.png	136	1	2000	136	ca36632b5bd74cf76d542516ead16c74	0	0	0	0	0	0	0	0	0	0	0	0	0	/home/dhl_ec/bnelissen/Slides/CD3_manuscript/CD3_slides/AAA343.CD3/AAA343.CD3.run1	255	0.7	0.06	0.7	0.06	-6.48539584864	-12.3923559292	0.416197477421	0.0279408359375
0.0	12506.0	0.0	840.0	12506.0	4000000.0	0.0	3.0	1.04	0.98	1.08	0.0500000000002	6.3	0.35	0.7	0.21	6.03	0.13	2.05	1.44	0.35	AAA343.CD3.X14.Y7.tile.tissue.png	137	1	2000	137	9bbf3f5e25b9c59b063dcb0bf0ebfe6c	0	0	0	0	0	0	0	0	0	0	0	0	0	/home/dhl_ec/bnelissen/Slides/CD3_manuscript/CD3_slides/AAA343.CD3/AAA343.CD3.run1	255	0.7	0.06	0.7	0.06	-6.64802855402	-11.8451077482	0.227166428475	0.0177955498047
0.0	28235.0	0.0	1262.0	28235.0	4000000.0	0.0	3.0	0.81	0.96	1.08	0.0500000000002	6.38	0.35	0.690000000001	0.22	6.07	0.13	2.03	1.44	1.0	AAA343.CD3.X14.Y8.tile.tissue.png	138	1	2000	138	b560f99fd97c9498e13255ab33c53b44	0	0	0	0	0	0	0	0	0	0	0	0	0	/home/dhl_ec/bnelissen/Slides/CD3_manuscript/CD3_slides/AAA343.CD3/AAA343.CD3.run1	255	0.7	0.06	0.7	0.06	-7.53105851918	-11.7419997447	0.487560672694	0.0193818851318
23607.0	716322.0	9112.0	7410.0	716322.0	4000000.0	167.0	2.0	0.82	1.02	1.06	0.0500000000002	7.2	0.37	0.72	0.19	7.3	0.23	2.04	1.48	0.65	AAA343.CD3.X14.Y9.tile.tissue.png	139	1	2000	139	18284986c0cc7d4a5b75ee5c26255ead	0	0	0	0	0	0	0	0	0	0	0	0	0	/home/dhl_ec/bnelissen/Slides/CD3_manuscript/CD3_slides/AAA343.CD3/AAA343.CD3.run1	255	0.7	0.06	0.7	0.06	-8.89700533153	-11.7394308226	1.54371769444	0.0905446816406
1612.0	631952.0	572.0	27299.0	631952.0	4000000.0	10.0	39.0	1.04	1.28	1.09	0.0500000000002	6.46	0.39	0.7	0.18	6.87	0.23	2.4	1.53	0.6	AAA343.CD3.X15.Y0.tile.tissue.png	140	1	2000	140	6870f6201114df6b19b8704d9e045b21	0	0	0	0	0	0	0	0	0	0	0	0	0	/home/dhl_ec/bnelissen/Slides/CD3_manuscript/CD3_slides/AAA343.CD3/AAA343.CD3.run1	255	0.7	0.06	0.7	0.06	-7.37486337978	-7.9957944617	0.14663765513	0.227811308594
283.0	2417528.0	111.0	37270.0	2417528.0	4000000.0	2.0	18.0	1.78	1.44	1.08	0.04	6.32	0.38	0.7	0.12	8.08	0.29	2.16	1.44	0.86	AAA343.CD3.X15.Y1.tile.tissue.png	141	1	2000	141	72a0439305aed87560ecc9562841fdd7	0	0	0	0	0	0	0	0	0	0	0	0	0	/home/dhl_ec/bnelissen/Slides/CD3_manuscript/CD3_slides/AAA343.CD3/AAA343.CD3.run1	255	0.7	0.06	0.7	0.06	-6.94820633792	-10.4263057489	0.0478433663601	0.0134261413574
42490.0	3622989.0	20082.0	9194.0	3622989.0	4000000.0	469.0	3.0	1.0	1.16	1.11	0.0500000000002	6.55	0.42	1.05	0.0700000000002	10.08	0.37	2.21	1.53	0.44	AAA343.CD3.X15.Y10.tile.tissue.png	142	1	2000	142	e6bf5578e61aec70ffcda948489a8560	0	0	0	0	0	0	0	0	0	0	0	0	0	/home/dhl_ec/bnelissen/Slides/CD3_manuscript/CD3_slides/AAA343.CD3/AAA343.CD3.run1	255	0.7	0.06	0.7	0.06	-8.64502946318	-11.4785192764	0.862023602131	0.105889878418
92832.0	3998883.0	39406.0	8056.0	3998883.0	4000000.0	881.0	1.0	1.2	1.14	1.13	0.0500000000002	7.96	0.38	0.76	0.0599999999999	10.86	0.4	2.2	1.53	0.46	AAA343.CD3.X15.Y11.tile.tissue.png	143	1	2000	143	ee5c1c845a84d8db2ecf73b265e73024	0	0	0	0	0	0	0	0	0	0	0	0	0	/home/dhl_ec/bnelissen/Slides/CD3_manuscript/CD3_slides/AAA343.CD3/AAA343.CD3.run1	255	0.7	0.0789640866298	0.7	0.0789640866298	-8.91069799093	-11.9818756328	0.764315538569	0.0856384794769
71675.0	3993190.0	29838.0	8796.0	3993190.0	4000000.0	629.0	1.0	0.93	1.75	1.13	0.0500000000002	7.68	0.38	0.77	0.0600000000004	10.75	0.4	2.2	1.57	0.71	AAA343.CD3.X15.Y12.tile.tissue.png	144	1	2000	144	679043d5609834bcbcc095735ee5c464	0	0	0	0	0	0	0	0	0	0	0	0	0	/home/dhl_ec/bnelissen/Slides/CD3_manuscript/CD3_slides/AAA343.CD3/AAA343.CD3.run1	255	0.7	0.0769725981378	0.7	0.0769725981378	-8.75516486231	-11.8095895246	0.938707391369	0.0820530649261
50410.0	1663289.0	20514.0	14359.0	1663289.0	4000000.0	400.0	8.0	0.87	1.07	1.1	0.0500000000002	6.58	0.38	0.76	0.15	8.69	0.29	2.21	1.47	0.39	AAA343.CD3.X15.Y13.tile.tissue.png	145	1	2000	145	947c9ac07ff7b2c2054a653e803e7c0f	0	0	0	0	0	0	0	0	0	0	0	0	0	/home/dhl_ec/bnelissen/Slides/CD3_manuscript/CD3_slides/AAA343.CD3/AAA343.CD3.run1	255	0.7	0.06	0.7	0.06	-9.12478721215	-11.9431055923	1.50816626567	0.216832621094
251.0	78197.0	85.0	2566.0	78197.0	4000000.0	2.0	4.0	0.82	0.99	1.07	0.0500000000002	6.37	0.36	0.7	0.21	6.49	0.2	2.02	1.47	0.36	AAA343.CD3.X15.Y14.tile.tissue.png	146	1	2000	146	08ab6818b2ce5db2eebea0d92e066e98	0	0	0	0	0	0	0	0	0	0	0	0	0	/home/dhl_ec/bnelissen/Slides/CD3_manuscript/CD3_slides/AAA343.CD3/AAA343.CD3.run1	255	0.7	0.06	0.7	0.06	-6.62859278306	-11.5342050773	0.0944419996677	0.0613972521973
0.0	30112.0	0.0	1308.0	30112.0	4000000.0	0.0	4.0	0.869999999999	0.98	1.07	0.04	6.35	0.35	0.7	0.21	6.08	0.13	2.04	1.49	0.36	AAA343.CD3.X15.Y15.tile.tissue.png	147	1	2000	147	7775733790663d9e90b1240c8d12e4d7	0	0	0	0	0	0	0	0	0	0	0	0	0	/home/dhl_ec/bnelissen/Slides/CD3_manuscript/CD3_slides/AAA343.CD3/AAA343.CD3.run1	255	0.7	0.06	0.7	0.06	-7.38834613623	-11.9404620523	0.659322379724	0.0452138377686
0.0	1640.0	0.0	180.0	1640.0	4000000.0	0.0	1.0	0.84	1.01	1.09	0.0699999999997	6.37	0.38	0.76	0.21	6.43	0.14	2.08	1.56	0.36	AAA343.CD3.X15.Y16.tile.tissue.png	148	1	2000	148	922edd85f5e148f44247b05dd00361e4	0	0	0	0	0	0	0	0	0	0	0	0	0	/home/dhl_ec/bnelissen/Slides/CD3_manuscript/CD3_slides/AAA343.CD3/AAA343.CD3.run1	255	0.7	0.06	0.7	0.06	-8.71837905862	-11.9923787444	3.703694971	0.0589751889648
70.0	8243.0	37.0	632.0	8243.0	4000000.0	1.0	2.0	0.88	1.01	1.12	0.0500000000002	6.35	0.35	0.7	0.21	6.48	0.21	1.94	1.43	0.37	AAA343.CD3.X15.Y17.tile.tissue.png	149	1	2000	149	252c807d6a489c1c14febee1533c8960	0	0	0	0	0	0	0	0	0	0	0	0	0	/home/dhl_ec/bnelissen/Slides/CD3_manuscript/CD3_slides/AAA343.CD3/AAA343.CD3.run1	255	0.7	0.06	0.7	0.06	-9.19082486948	-12.0655543818	2.41756570974	0.0626626206055
272.0	5825.0	91.0	632.0	5825.0	4000000.0	1.0	3.0	0.86	0.95	1.28	0.0499999999997	6.54	0.35	0.69	0.21	6.29	0.2	1.99	1.45	0.36	AAA343.CD3.X15.Y18.tile.tissue.png	150	1	2000	150	7b76beb05ee96acbf8704c472d9096c4	0	0	0	0	0	0	0	0	0	0	0	0	0	/home/dhl_ec/bnelissen/Slides/CD3_manuscript/CD3_slides/AAA343.CD3/AAA343.CD3.run1	255	0.7	0.06	0.7	0.06	-8.97558990603	-12.3268471356	1.65902767333	0.123068897705
0.0	0.0	0.0	0.0	0.0	4000000.0	0.0	0.0	0.78	0.94	1.08	0.0599999999999	5.42	0.29	0.86	0.23	4.55	0.11	1.89	1.43	0.36	AAA343.CD3.X15.Y19.tile.tissue.png	151	1	2000	151	32d48e3be9571d553ad4302637b3a320	0	0	0	0	0	0	0	0	0	0	0	0	0	/home/dhl_ec/bnelissen/Slides/CD3_manuscript/CD3_slides/AAA343.CD3/AAA343.CD3.run1	255	1.0	0.06	1.0	0.06	0.0	0.0	0.0	5.5535055
843.0	2116565.0	380.0	46145.0	2116565.0	4000000.0	5.0	19.0	0.82	1.01	1.08	0.0500000000002	6.51	0.36	0.699999999999	0.13	8.1	0.3	2.33	1.51	0.389999999999	AAA343.CD3.X15.Y2.tile.tissue.png	152	1	2000	152	013e9a460b391072a7fa121396d25e27	0	0	0	0	0	0	0	0	0	0	0	0	0	/home/dhl_ec/bnelissen/Slides/CD3_manuscript/CD3_slides/AAA343.CD3/AAA343.CD3.run1	255	0.7	0.06	0.7	0.06	-7.02137951124	-10.1620558015	0.0761662236829	0.0279064321289
246.0	3326716.0	110.0	20520.0	3326716.0	4000000.0	2.0	9.0	0.87	1.04	1.12	0.0499999999997	6.92	0.39	0.74	0.0900000000001	9.3	0.35	2.25	1.54	0.38	AAA343.CD3.X15.Y3.tile.tissue.png	153	1	2000	153	6050904b283226511ed3b435a6690ce3	0	0	0	0	0	0	0	0	0	0	0	0	0	/home/dhl_ec/bnelissen/Slides/CD3_manuscript/CD3_slides/AAA343.CD3/AAA343.CD3.run1	255	0.7	0.06	0.7	0.06	-7.07731025467	-10.5089491023	0.0500025438951	0.0162160865479
467.0	3945034.0	248.0	10831.0	3945034.0	4000000.0	5.0	2.0	0.88	1.03	1.11	0.0500000000002	6.77	0.39	0.74	0.0599999999999	9.81	0.35	2.09	1.47	0.52	AAA343.CD3.X15.Y4.tile.tissue.png	154	1	2000	154	df8e4a87950dece9bdfa7cac2bb24147	0	0	0	0	0	0	0	0	0	0	0	0	0	/home/dhl_ec/bnelissen/Slides/CD3_manuscript/CD3_slides/AAA343.CD3/AAA343.CD3.run1	255	0.7	0.06	0.7	0.06	-6.69691735681	-10.2510654057	0.0560557768388	0.0268861088295
0.0	1057717.0	0.0	29471.0	1057717.0	4000000.0	0.0	28.0	0.88	1.02	1.08	0.0500000000002	6.44	0.37	0.69	0.17	6.93	0.17	2.25	1.48	0.52	AAA343.CD3.X15.Y5.tile.tissue.png	155	1	2000	155	64b847b3dfefbb80a9220fa493ba4af9	0	0	0	0	0	0	0	0	0	0	0	0	0	/home/dhl_ec/bnelissen/Slides/CD3_manuscript/CD3_slides/AAA343.CD3/AAA343.CD3.run1	255	0.7	0.06	0.7	0.06	-6.10909589732	-12.4797314334	0.0785283626975	0.0198612851562
79.0	135534.0	43.0	4265.0	135534.0	4000000.0	1.0	7.0	0.81	1.1	1.08	0.0499999999997	6.52	0.35	0.71	0.2	6.45	0.2	2.12	1.45	0.54	AAA343.CD3.X15.Y6.tile.tissue.png	156	1	2000	156	17fc987c8c936e3b6829bf3b82b4ecdc	0	0	0	0	0	0	0	0	0	0	0	0	0	/home/dhl_ec/bnelissen/Slides/CD3_manuscript/CD3_slides/AAA343.CD3/AAA343.CD3.run1	255	0.7	0.06	0.7	0.06	-6.40634965482	-11.9706348945	0.0845825079262	0.0270550028076
313.0	117740.0	112.0	5085.0	117740.0	4000000.0	2.0	12.0	0.78	1.11	1.09	0.0500000000002	6.3	0.35	0.69	0.22	6.47	0.21	2.03	1.43	0.78	AAA343.CD3.X15.Y7.tile.tissue.png	157	1	2000	157	cd3def52fdbaf06cd5fe69d71468aaf3	0	0	0	0	0	0	0	0	0	0	0	0	0	/home/dhl_ec/bnelissen/Slides/CD3_manuscript/CD3_slides/AAA343.CD3/AAA343.CD3.run1	255	0.7	0.06	0.7	0.06	-7.68317825556	-11.30198922	0.262336728703	0.02558365625
0.0	112951.0	0.0	4460.0	112951.0	4000000.0	0.0	8.0	0.82	1.04	1.09	0.0400000000004	6.3	0.35	0.7	0.21	6.14	0.14	2.1	1.45	0.46	AAA343.CD3.X15.Y8.tile.tissue.png	158	1	2000	158	183b4dcc9719a53289915cfaabf730c2	0	0	0	0	0	0	0	0	0	0	0	0	0	/home/dhl_ec/bnelissen/Slides/CD3_manuscript/CD3_slides/AAA343.CD3/AAA343.CD3.run1	255	0.7	0.06	0.7	0.06	-6.16724777548	-11.0339653986	0.289982354523	0.0292844404297
20948.0	1019792.0	8374.0	12173.0	1019792.0	4000000.0	167.0	9.0	0.99	1.08	1.11	0.0499999999997	6.79	0.35	0.7	0.17	7.35	0.24	2.11	1.5	0.51	AAA343.CD3.X15.Y9.tile.tissue.png	159	1	2000	159	4cf48fa826fd07e5286d415137f896fc	0	0	0	0	0	0	0	0	0	0	0	0	0	/home/dhl_ec/bnelissen/Slides/CD3_manuscript/CD3_slides/AAA343.CD3/AAA343.CD3.run1	255	0.7	0.06	0.7	0.06	-8.82493820469	-12.0467959152	1.40051145467	0.130683304688
311.0	1396901.0	158.0	34509.0	1396901.0	4000000.0	3.0	34.0	1.38	1.03	1.11	0.0499999999997	6.48	0.39	0.74	0.16	7.37	0.25	2.16	1.44	0.47	AAA343.CD3.X16.Y0.tile.tissue.png	160	1	2000	160	587499d8af85e7e976806539817a64c7	0	0	0	0	0	0	0	0	0	0	0	0	0	/home/dhl_ec/bnelissen/Slides/CD3_manuscript/CD3_slides/AAA343.CD3/AAA343.CD3.run1	255	0.7	0.06	0.7	0.06	-6.95670271636	-7.62974414084	0.051902786159	0.253774717773
838.0	3024062.0	315.0	20091.0	3024062.0	4000000.0	5.0	9.0	1.27	1.99	1.12	0.0500000000002	6.28	0.36	0.68	0.0999999999999	8.54	0.33	2.1	1.45	0.49	AAA343.CD3.X16.Y1.tile.tissue.png	161	1	2000	161	0cb0845b86d0194686167917c60aebff	0	0	0	0	0	0	0	0	0	0	0	0	0	/home/dhl_ec/bnelissen/Slides/CD3_manuscript/CD3_slides/AAA343.CD3/AAA343.CD3.run1	255	0.7	0.06	0.7	0.06	-6.75967176905	-10.490642777	0.0491141665442	0.0192676848145
137826.0	3696129.0	56266.0	9560.0	3696129.0	4000000.0	1228.0	1.0	1.32	1.25	1.08	0.0499999999997	7.02	0.36	0.7	0.0700000000002	10.52	0.38	2.13	1.47	0.440000000001	AAA343.CD3.X16.Y10.tile.tissue.png	162	1	2000	162	3bebdbef2d24fad8cdda3db4ab543323	0	0	0	0	0	0	0	0	0	0	0	0	0	/home/dhl_ec/bnelissen/Slides/CD3_manuscript/CD3_slides/AAA343.CD3/AAA343.CD3.run1	255	0.7	0.0608971642263	0.7	0.0608971642263	-8.63204460973	-11.3466814793	0.699885718842	0.107681572021
322567.0	3996960.0	118264.0	8270.0	3996960.0	4000000.0	2572.0	1.0	0.95	1.11	1.09	0.0499999999997	7.37	0.38	0.78	0.0599999999999	12.76	0.44	2.22	1.53	0.47	AAA343.CD3.X16.Y11.tile.tissue.png	163	1	2000	163	53466dd84a64be0ffbbcf4b094d6628c	0	0	0	0	0	0	0	0	0	0	0	0	0	/home/dhl_ec/bnelissen/Slides/CD3_manuscript/CD3_slides/AAA343.CD3/AAA343.CD3.run1	255	0.7	0.0894866057604	0.7	0.0894866057604	-9.02614388291	-12.5665046188	0.624835900431	0.144852698212
84917.0	3557562.0	36173.0	14712.0	3557562.0	4000000.0	691.0	6.0	1.11	1.39	1.12	0.0500000000002	7.66	0.39	0.76	0.0799999999999	10.76	0.38	2.22	1.53	0.45	AAA343.CD3.X16.Y12.tile.tissue.png	164	1	2000	164	f0554f06dc75de6f66896a7d92023448	0	0	0	0	0	0	0	0	0	0	0	0	0	/home/dhl_ec/bnelissen/Slides/CD3_manuscript/CD3_slides/AAA343.CD3/AAA343.CD3.run1	255	0.7	0.0631046398052	0.7	0.0631046398052	-8.93661400875	-11.7922128643	1.3370122479	0.197635638672
38274.0	497940.0	12236.0	12644.0	497940.0	4000000.0	211.0	10.0	1.17	1.31	1.1	0.0500000000002	6.59	0.35	0.69	0.19	7.14	0.23	2.08	1.47	0.37	AAA343.CD3.X16.Y13.tile.tissue.png	165	1	2000	165	3201c147ac2f0e39f7b635aaf242a2ca	0	0	0	0	0	0	0	0	0	0	0	0	0	/home/dhl_ec/bnelissen/Slides/CD3_manuscript/CD3_slides/AAA343.CD3/AAA343.CD3.run1	255	0.7	0.06	0.7	0.06	-9.460517458	-12.85598679	1.97189065397	0.184551269531
1824.0	28961.0	536.0	1686.0	28961.0	4000000.0	8.0	4.0	0.85	1.4	1.08	0.04	6.26	0.36	0.7	0.21	6.61	0.21	1.97	1.43	0.37	AAA343.CD3.X16.Y14.tile.tissue.png	166	1	2000	166	1bfe1c2453bf23337256f4ad0524fe92	0	0	0	0	0	0	0	0	0	0	0	0	0	/home/dhl_ec/bnelissen/Slides/CD3_manuscript/CD3_slides/AAA343.CD3/AAA343.CD3.run1	255	0.7	0.06	0.7	0.06	-9.39273878495	-12.7304714326	2.77850532644	0.036201206543
0.0	5205.0	0.0	474.0	5205.0	4000000.0	0.0	2.0	0.85	1.04	1.28	0.0499999999997	6.33	0.35	0.71	0.22	5.51	0.14	2.01	1.44	0.38	AAA343.CD3.X16.Y15.tile.tissue.png	167	1	2000	167	369ef070eb7ebae5ee0fa037437d73f5	0	0	0	0	0	0	0	0	0	0	0	0	0	/home/dhl_ec/bnelissen/Slides/CD3_manuscript/CD3_slides/AAA343.CD3/AAA343.CD3.run1	255	0.7	0.06	0.7	0.06	0.0	-12.5537478303	2.3378401552	0.0408401322632
0.0	2704.0	0.0	236.0	2704.0	4000000.0	0.0	1.0	0.82	1.01	1.08	0.04	6.27	0.35	0.7	0.2	6.06	0.13	1.98	1.44	0.36	AAA343.CD3.X16.Y16.tile.tissue.png	168	1	2000	168	f1a4cce7aba6b67fa9e125ea68842bcf	0	0	0	0	0	0	0	0	0	0	0	0	0	/home/dhl_ec/bnelissen/Slides/CD3_manuscript/CD3_slides/AAA343.CD3/AAA343.CD3.run1	255	0.7	0.06	0.7	0.06	-8.99108250189	-12.1107579372	2.64271675578	0.0799866330261
208.0	10674.0	78.0	972.0	10674.0	4000000.0	1.0	3.0	0.79	1.0	1.17	0.0499999999997	6.62	0.38	0.76	0.22	6.85	0.21	1.98	1.43	0.36	AAA343.CD3.X16.Y17.tile.tissue.png	169	1	2000	169	042959462012c4fc19d773f3e7382352	0	0	0	0	0	0	0	0	0	0	0	0	0	/home/dhl_ec/bnelissen/Slides/CD3_manuscript/CD3_slides/AAA343.CD3/AAA343.CD3.run1	255	0.7	0.06	0.7	0.06	-9.50864261702	-12.2812909119	3.31006982002	0.0701373537598
577.0	9642.0	171.0	888.0	9642.0	4000000.0	2.0	4.0	0.83	1.29	1.11	0.0500000000002	6.39	0.35	0.7	0.21	6.49	0.2	2.12	1.54	0.39	AAA343.CD3.X16.Y18.tile.tissue.png	170	1	2000	170	381f3a722a2ce5ecd63c4e57547ad65a	0	0	0	0	0	0	0	0	0	0	0	0	0	/home/dhl_ec/bnelissen/Slides/CD3_manuscript/CD3_slides/AAA343.CD3/AAA343.CD3.run1	255	0.7	0.06	0.7	0.06	-9.65742511926	-12.5103932299	2.39384231882	0.187127160156
0.0	6005.0	0.0	542.0	6005.0	4000000.0	0.0	2.0	0.77	1.11	1.14	0.0599999999999	6.99	0.380000000001	0.9	0.22	6.5	0.139999999999	2.1	1.54	0.37	AAA343.CD3.X16.Y19.tile.tissue.png	171	1	2000	171	ea9a0c7955ba98c6f74e29af22575eba	0	0	0	0	0	0	0	0	0	0	0	0	0	/home/dhl_ec/bnelissen/Slides/CD3_manuscript/CD3_slides/AAA343.CD3/AAA343.CD3.run1	255	0.7	0.06	0.7	0.06	-7.18426355252	-12.1484163893	2.7680012361	2.6981118064
476.0	3497315.0	137.0	18000.0	3497315.0	4000000.0	2.0	5.0	0.94	1.08	1.12	0.0500000000002	6.89	0.389999999999	0.74	0.0799999999999	9.41	0.360000000001	2.24	1.54	0.54	AAA343.CD3.X16.Y2.tile.tissue.png	172	1	2000	172	41e315da41144e50ca3febf5dcaf4514	0	0	0	0	0	0	0	0	0	0	0	0	0	/home/dhl_ec/bnelissen/Slides/CD3_manuscript/CD3_slides/AAA343.CD3/AAA343.CD3.run1	255	0.7	0.06	0.7	0.06	-6.81850581409	-9.96232176784	0.047555354387	0.0271544174805
231.0	3983991.0	122.0	8610.0	3983991.0	4000000.0	3.0	1.0	0.87	1.07	1.13	0.0499999999993	6.73	0.39	0.76	0.0600000000004	9.61	0.360000000001	2.13	1.49	0.52	AAA343.CD3.X16.Y3.tile.tissue.png	173	1	2000	173	0a0fa1987cb701e983035a4994d5111e	0	0	0	0	0	0	0	0	0	0	0	0	0	/home/dhl_ec/bnelissen/Slides/CD3_manuscript/CD3_slides/AAA343.CD3/AAA343.CD3.run1	255	0.7	0.06	0.7	0.06	-7.73934054651	-11.5468826232	0.091492629482	0.0460044969482
74701.0	3751321.0	29497.0	11797.0	3751321.0	4000000.0	525.0	1.0	0.92	1.05	1.14	0.0499999999993	6.63	0.36	0.71	0.0599999999995	10.09	0.37	2.21	1.46	0.57	AAA343.CD3.X16.Y4.tile.tissue.png	174	1	2000	174	597c0577b8a108a16d40f75b65db7f1a	0	0	0	0	0	0	0	0	0	0	0	0	0	/home/dhl_ec/bnelissen/Slides/CD3_manuscript/CD3_slides/AAA343.CD3/AAA343.CD3.run1	255	0.7	0.06	0.7	0.06	-8.2018120522	-11.6214230408	0.973311187695	0.967476993408
33139.0	2312584.0	13061.0	29339.0	2312584.0	4000000.0	234.0	23.0	0.8	1.05	1.1	0.0500000000002	6.47	0.37	0.700000000001	0.12	8.34	0.29	2.15	1.48	0.58	AAA343.CD3.X16.Y5.tile.tissue.png	175	1	2000	175	fefe1a0ca4f9f79f75f50a3c6f35f67b	0	0	0	0	0	0	0	0	0	0	0	0	0	/home/dhl_ec/bnelissen/Slides/CD3_manuscript/CD3_slides/AAA343.CD3/AAA343.CD3.run1	255	0.7	0.06	0.7	0.06	-8.08915364083	-11.2655749512	1.13825484	0.642897213135
648.0	1301522.0	243.0	28182.0	1301522.0	4000000.0	6.0	20.0	0.82	0.99	1.08	0.0500000000002	6.39	0.38	0.7	0.160000000001	7.37	0.259999999999	2.2	1.43	0.52	AAA343.CD3.X16.Y6.tile.tissue.png	176	1	2000	176	b70adeb93d0eef5e4b26915280d15b61	0	0	0	0	0	0	0	0	0	0	0	0	0	/home/dhl_ec/bnelissen/Slides/CD3_manuscript/CD3_slides/AAA343.CD3/AAA343.CD3.run1	255	0.7	0.06	0.7	0.06	-7.35250746967	-11.0798914572	0.115144417777	0.0342814345703
304.0	660347.0	84.0	11356.0	660347.0	4000000.0	1.0	7.0	0.820000000001	1.0	1.09	0.0500000000002	7.16	0.35	0.69	0.179999999999	6.79	0.22	2.1	1.5	0.7	AAA343.CD3.X16.Y7.tile.tissue.png	177	1	2000	177	52cf227e0aca3af0d670080d0432caf3	0	0	0	0	0	0	0	0	0	0	0	0	0	/home/dhl_ec/bnelissen/Slides/CD3_manuscript/CD3_slides/AAA343.CD3/AAA343.CD3.run1	255	0.7	0.06	0.7	0.06	-6.94555958104	-11.8594643333	0.210440345177	0.0456016230469
15718.0	1620385.0	5631.0	15540.0	1620385.0	4000000.0	101.0	10.0	1.44	1.56	1.13	0.0500000000002	6.86	0.36	0.7	0.150000000001	7.7	0.27	2.11	1.44	0.870000000001	AAA343.CD3.X16.Y8.tile.tissue.png	178	1	2000	178	594cbb6b04f2d920c60a638fbff50cd7	0	0	0	0	0	0	0	0	0	0	0	0	0	/home/dhl_ec/bnelissen/Slides/CD3_manuscript/CD3_slides/AAA343.CD3/AAA343.CD3.run1	255	0.7	0.06	0.7	0.06	-9.28041622476	-11.9945933949	1.07320867228	0.230330847656
32026.0	3525477.0	14801.0	10986.0	3525477.0	4000000.0	334.0	3.0	1.23	1.04	1.07	0.0500000000002	7.3	0.38	0.77	0.0800000000008	9.97	0.37	2.22	1.54	0.58	AAA343.CD3.X16.Y9.tile.tissue.png	179	1	2000	179	58cc177f0f2bd40a18d3324aa3c61ef1	0	0	0	0	0	0	0	0	0	0	0	0	0	/home/dhl_ec/bnelissen/Slides/CD3_manuscript/CD3_slides/AAA343.CD3/AAA343.CD3.run1	255	0.7	0.06	0.7	0.06	-8.53116561667	-11.2574980908	0.624027871411	0.0905369274902
601.0	2041663.0	252.0	37463.0	2041663.0	4000000.0	4.0	20.0	0.879999999999	1.18	1.12	0.0500000000002	6.95	0.4	0.749999999999	0.139999999999	8.37	0.290000000001	2.32	1.54	0.4	AAA343.CD3.X17.Y0.tile.tissue.png	180	1	2000	180	b8e632f9bfbed49f065605caa1223b9a	0	0	0	0	0	0	0	0	0	0	0	0	0	/home/dhl_ec/bnelissen/Slides/CD3_manuscript/CD3_slides/AAA343.CD3/AAA343.CD3.run1	255	0.7	0.06	0.7	0.06	-6.93276036039	-7.60480861907	0.0733921725838	0.225984560547
516.0	3833072.0	148.0	11993.0	3833072.0	4000000.0	2.0	2.0	1.24	1.56	1.1	0.0500000000002	6.25	0.36	0.69	0.0700000000006	9.52	0.35	2.2	1.47	0.379999999999	AAA343.CD3.X17.Y1.tile.tissue.png	181	1	2000	181	e059b284403c0c481552a886ce5d5128	0	0	0	0	0	0	0	0	0	0	0	0	0	/home/dhl_ec/bnelissen/Slides/CD3_manuscript/CD3_slides/AAA343.CD3/AAA343.CD3.run1	255	0.7	0.06	0.7	0.06	-7.06678083552	-9.82340748265	0.0510634607239	0.038067997467
62156.0	3978056.0	26959.0	8797.0	3978056.0	4000000.0	560.0	1.0	1.09	1.65	1.09	0.0499999999993	9.74	0.389999999999	0.780000000001	0.0600000000004	10.62	0.4	2.21	1.55	0.440000000001	AAA343.CD3.X17.Y10.tile.tissue.png	182	1	2000	182	7df03332201852bbcc014776ef62d15e	0	0	0	0	0	0	0	0	0	0	0	0	0	/home/dhl_ec/bnelissen/Slides/CD3_manuscript/CD3_slides/AAA343.CD3/AAA343.CD3.run1	255	0.7	0.0814456639878	0.7	0.0814456639878	-8.59644138928	-11.9844693137	0.540673203568	0.0842557087402
147918.0	2949205.0	54277.0	15280.0	2949205.0	4000000.0	1020.0	2.0	1.97	1.39	1.13	0.0500000000002	7.04	0.360000000001	0.7	0.0899999999992	11.32	0.37	2.24	1.54	0.410000000001	AAA343.CD3.X17.Y11.tile.tissue.png	183	1	2000	183	bda75439e6218ee4eb28830197c8419c	0	0	0	0	0	0	0	0	0	0	0	0	0	/home/dhl_ec/bnelissen/Slides/CD3_manuscript/CD3_slides/AAA343.CD3/AAA343.CD3.run1	255	0.7	0.06	0.7	0.06	-9.06284765359	-12.3807583215	1.39196449681	0.508114867187
45781.0	1031948.0	17779.0	16487.0	1031948.0	4000000.0	330.0	12.0	1.5	1.69	1.13	0.0500000000002	6.68	0.37	0.71	0.17	7.59	0.25	2.1	1.45	0.379999999999	AAA343.CD3.X17.Y12.tile.tissue.png	184	1	2000	184	43c500d67076b97a169a68ee391df08d	0	0	0	0	0	0	0	0	0	0	0	0	0	/home/dhl_ec/bnelissen/Slides/CD3_manuscript/CD3_slides/AAA343.CD3/AAA343.CD3.run1	255	0.7	0.06	0.7	0.06	-8.98030965904	-12.4845720198	1.7825767803	0.339845791016
0.0	8016.0	0.0	870.0	8016.0	4000000.0	0.0	3.0	1.94	1.22	1.08	0.0500000000002	6.37	0.370000000001	0.73	0.21	6.43	0.14	1.98	1.48	0.37	AAA343.CD3.X17.Y13.tile.tissue.png	185	1	2000	185	96a097c3094716a2119e6c76284d9977	0	0	0	0	0	0	0	0	0	0	0	0	0	/home/dhl_ec/bnelissen/Slides/CD3_manuscript/CD3_slides/AAA343.CD3/AAA343.CD3.run1	255	0.7	0.06	0.7	0.06	-7.18074316276	-12.0591249577	0.550752911531	0.0689073117676
924.0	9533.0	361.0	866.0	9533.0	4000000.0	6.0	4.0	1.8	1.0	1.1	0.0499999999993	6.52	0.36	0.72	0.22	6.66	0.21	2.02	2.07	0.4	AAA343.CD3.X17.Y14.tile.tissue.png	186	1	2000	186	0d274624c04d08149006b78cf421d5f6	0	0	0	0	0	0	0	0	0	0	0	0	0	/home/dhl_ec/bnelissen/Slides/CD3_manuscript/CD3_slides/AAA343.CD3/AAA343.CD3.run1	255	0.7	0.06	0.7	0.06	-9.33226141392	-12.4489946122	2.90604197585	0.029690385498
359.0	7221.0	159.0	551.0	7221.0	4000000.0	2.0	2.0	1.05	1.42	1.12	0.0499999999993	6.29	0.36	0.690000000001	0.21	6.53	0.21	2.0	1.51	0.410000000001	AAA343.CD3.X17.Y15.tile.tissue.png	187	1	2000	187	192aa3d9b01d271ed2fd0090f66951ba	0	0	0	0	0	0	0	0	0	0	0	0	0	/home/dhl_ec/bnelissen/Slides/CD3_manuscript/CD3_slides/AAA343.CD3/AAA343.CD3.run1	255	0.7	0.06	0.7	0.06	-9.42266075086	-12.1064313127	2.24835713576	0.0493956860352
713.0	171090.0	182.0	2624.0	171090.0	4000000.0	3.0	3.0	0.97	1.07	1.11	0.0500000000002	6.51	0.349999999999	0.69	0.200000000001	6.54	0.2	1.97	1.49	0.379999999999	AAA343.CD3.X17.Y16.tile.tissue.png	188	1	2000	188	9f43d541bf4c91dee65cf5c06e24993a	0	0	0	0	0	0	0	0	0	0	0	0	0	/home/dhl_ec/bnelissen/Slides/CD3_manuscript/CD3_slides/AAA343.CD3/AAA343.CD3.run1	255	0.7	0.06	0.7	0.06	-7.1056415519	-10.3523747943	0.108620876786	0.162396094727
848.0	167082.0	228.0	3120.0	167082.0	4000000.0	4.0	5.0	0.82	0.98	1.06	0.0500000000002	6.2	0.35	0.700000000001	0.2	6.61	0.21	2.04	1.49	0.37	AAA343.CD3.X17.Y17.tile.tissue.png	189	1	2000	189	b891a4e5494c92695be3bfd434fa9255	0	0	0	0	0	0	0	0	0	0	0	0	0	/home/dhl_ec/bnelissen/Slides/CD3_manuscript/CD3_slides/AAA343.CD3/AAA343.CD3.run1	255	0.7	0.06	0.7	0.06	-7.02624630128	-10.9257342335	0.212692317141	0.219640179688
1348.0	21448.0	453.0	2136.0	21448.0	4000000.0	8.0	10.0	0.870000000001	1.02	1.11	0.0500000000002	6.81	0.37	0.74	0.21	6.77	0.21	2.11	1.53	0.55	AAA343.CD3.X17.Y18.tile.tissue.png	190	1	2000	190	e87e01a86e0100e0368b175d0c509994	0	0	0	0	0	0	0	0	0	0	0	0	0	/home/dhl_ec/bnelissen/Slides/CD3_manuscript/CD3_slides/AAA343.CD3/AAA343.CD3.run1	255	0.7	0.06	0.7	0.06	-9.50968898385	-12.2372590745	2.11396537531	0.107658473633
0.0	0.0	0.0	0.0	0.0	4000000.0	0.0	0.0	1.13	0.969999999999	1.11	0.0599999999995	6.02	0.29	0.83	0.21	4.61	0.12	1.96	1.45	0.35	AAA343.CD3.X17.Y19.tile.tissue.png	191	1	2000	191	f1ad74891cbd557dce49eb5614bc80e8	0	0	0	0	0	0	0	0	0	0	0	0	0	/home/dhl_ec/bnelissen/Slides/CD3_manuscript/CD3_slides/AAA343.CD3/AAA343.CD3.run1	255	1.0	0.06	1.0	0.06	0.0	-12.2661235477	0.0	3.64027487015
413.0	3998122.0	124.0	8100.0	3998122.0	4000000.0	1.0	1.0	0.86	1.0	1.09	0.0600000000004	6.27	0.35	0.7	0.0600000000004	9.13	0.34	2.05	1.44	0.359999999999	AAA343.CD3.X17.Y2.tile.tissue.png	192	1	2000	192	0b182d385e498e10f2e7ef618efa772e	0	0	0	0	0	0	0	0	0	0	0	0	0	/home/dhl_ec/bnelissen/Slides/CD3_manuscript/CD3_slides/AAA343.CD3/AAA343.CD3.run1	255	0.7	0.06	0.7	0.06	-6.70083182302	-10.088118771	0.0368525419777	0.0234731746425
2391.0	2483734.0	830.0	20488.0	2483734.0	4000000.0	17.0	15.0	1.15	1.06	1.37	0.0500000000002	6.58	0.379999999999	0.73	0.12	8.33	0.3	2.17	1.47	0.379999999999	AAA343.CD3.X17.Y3.tile.tissue.png	193	1	2000	193	29c20eaceda4b160b8d5977099d6c4b8	0	0	0	0	0	0	0	0	0	0	0	0	0	/home/dhl_ec/bnelissen/Slides/CD3_manuscript/CD3_slides/AAA343.CD3/AAA343.CD3.run1	255	0.7	0.06	0.7	0.06	-6.72796223457	-10.0134226224	0.0633659527623	0.034490796875
140678.0	3199000.0	53766.0	11038.0	3199000.0	4000000.0	976.0	1.0	0.880000000001	1.05	1.13	0.04	6.78	0.379999999999	0.77	0.0900000000001	10.92	0.37	2.22	1.48	0.41	AAA343.CD3.X17.Y4.tile.tissue.png	194	1	2000	194	b068249c315425fae5cf2a0370f998a4	0	0	0	0	0	0	0	0	0	0	0	0	0	/home/dhl_ec/bnelissen/Slides/CD3_manuscript/CD3_slides/AAA343.CD3/AAA343.CD3.run1	255	0.7	0.0741380068721	0.7	0.0741380068721	-8.3253209515	-11.4852642295	0.619232926717	0.139442417969
29498.0	3768933.0	12004.0	9656.0	3768933.0	4000000.0	224.0	2.0	0.89	1.14	1.26	0.0500000000002	6.69	0.36	0.719999999999	0.0699999999997	10.13	0.370000000001	2.15	1.49	0.44	AAA343.CD3.X17.Y5.tile.tissue.png	195	1	2000	195	0cbfcb19b306a1e9eee75e3467d88049	0	0	0	0	0	0	0	0	0	0	0	0	0	/home/dhl_ec/bnelissen/Slides/CD3_manuscript/CD3_slides/AAA343.CD3/AAA343.CD3.run1	255	0.7	0.0737935802649	0.7	0.0737935802649	-7.88596834553	-11.4302806923	0.337599627562	0.0899012889404
51930.0	2821318.0	21346.0	19880.0	2821318.0	4000000.0	407.0	7.0	0.88	1.29	1.15	0.0499999999993	6.96	0.389999999999	0.73	0.1	9.14	0.32	2.19	1.47	0.43	AAA343.CD3.X17.Y6.tile.tissue.png	196	1	2000	196	832d1662202cc5e01a952877dceba555	0	0	0	0	0	0	0	0	0	0	0	0	0	/home/dhl_ec/bnelissen/Slides/CD3_manuscript/CD3_slides/AAA343.CD3/AAA343.CD3.run1	255	0.7	0.06	0.7	0.06	-8.64383657197	-11.835321114	1.19504466558	0.36194453418
15759.0	1582097.0	6415.0	11715.0	1582097.0	4000000.0	123.0	6.0	1.02	1.25	1.09	0.0500000000002	7.24	0.379999999999	0.72	0.150000000001	7.75	0.27	2.32	1.57	0.6	AAA343.CD3.X17.Y7.tile.tissue.png	197	1	2000	197	b7c09eba10ec212959efb846ae4785a8	0	0	0	0	0	0	0	0	0	0	0	0	0	/home/dhl_ec/bnelissen/Slides/CD3_manuscript/CD3_slides/AAA343.CD3/AAA343.CD3.run1	255	0.7	0.06	0.7	0.06	-8.84634179539	-12.1840643437	1.42215463896	0.217854236328
17839.0	2082724.0	7647.0	12283.0	2082724.0	4000000.0	142.0	7.0	1.45	1.06	1.05	0.0500000000002	6.62	0.35	0.71	0.13	8.18	0.29	2.12	1.45	0.540000000001	AAA343.CD3.X17.Y8.tile.tissue.png	198	1	2000	198	c039242f81766910dc12adb81732a6e3	0	0	0	0	0	0	0	0	0	0	0	0	0	/home/dhl_ec/bnelissen/Slides/CD3_manuscript/CD3_slides/AAA343.CD3/AAA343.CD3.run1	255	0.7	0.06	0.7	0.06	-8.56909737951	-11.7184588462	1.0413240658	0.134878498047
37831.0	3651499.0	15477.0	15106.0	3651499.0	4000000.0	313.0	4.0	0.91	1.5	1.3	0.0500000000002	7.72	0.39	0.77	0.0799999999999	10.14	0.37	2.28	1.54	0.620000000001	AAA343.CD3.X17.Y9.tile.tissue.png	199	1	2000	199	fa376e8c0815485e7f6fe254b2c2242c	0	0	0	0	0	0	0	0	0	0	0	0	0	/home/dhl_ec/bnelissen/Slides/CD3_manuscript/CD3_slides/AAA343.CD3/AAA343.CD3.run1	255	0.7	0.06	0.7	0.06	-8.74524335778	-11.7198673706	0.976855126304	0.187016134033
300.0	3370307.0	119.0	18468.0	3370307.0	4000000.0	2.0	4.0	0.929999999999	0.989999999999	1.09	0.0500000000002	6.42	0.36	0.710000000001	0.0799999999999	8.69	0.349999999999	2.16	1.5	0.6	AAA343.CD3.X18.Y0.tile.tissue.png	200	1	2000	200	bb503155de35eba4b26cc27184ce9fbb	0	0	0	0	0	0	0	0	0	0	0	0	0	/home/dhl_ec/bnelissen/Slides/CD3_manuscript/CD3_slides/AAA343.CD3/AAA343.CD3.run1	255	0.7	0.06	0.7	0.06	-6.89820857877	-7.55286327749	0.0435297085091	0.249049953125
1253.0	3844316.0	438.0	12363.0	3844316.0	4000000.0	7.0	2.0	0.94	1.11	1.12	0.0500000000002	6.37	0.37	0.71	0.0699999999997	9.45	0.360000000001	2.24	1.55	0.54	AAA343.CD3.X18.Y1.tile.tissue.png	201	1	2000	201	5e94014528376fc5505b40a51fabfca9	0	0	0	0	0	0	0	0	0	0	0	0	0	/home/dhl_ec/bnelissen/Slides/CD3_manuscript/CD3_slides/AAA343.CD3/AAA343.CD3.run1	255	0.7	0.06	0.7	0.06	-7.18176903345	-10.0109686846	0.0498505473639	0.0243618147278
63395.0	2275399.0	25098.0	18152.0	2275399.0	4000000.0	477.0	5.0	0.990000000001	1.14	1.09	0.0499999999993	7.22	0.360000000001	0.71	0.12	8.69	0.31	2.14	1.48	0.58	AAA343.CD3.X18.Y10.tile.tissue.png	202	1	2000	202	fa94a9698b51ed27ac35ccacc556399a	0	0	0	0	0	0	0	0	0	0	0	0	0	/home/dhl_ec/bnelissen/Slides/CD3_manuscript/CD3_slides/AAA343.CD3/AAA343.CD3.run1	255	0.7	0.06	0.7	0.06	-8.92696439742	-12.2116751723	1.51345999198	0.612414535645
438.0	333385.0	132.0	10212.0	333385.0	4000000.0	3.0	14.0	1.17	1.15	1.09	0.0499999999993	6.42	0.36	0.73	0.200000000001	6.7	0.21	2.07	1.48	0.889999999999	AAA343.CD3.X18.Y11.tile.tissue.png	203	1	2000	203	5afc5098cb2e7f813e7ef250f932922e	0	0	0	0	0	0	0	0	0	0	0	0	0	/home/dhl_ec/bnelissen/Slides/CD3_manuscript/CD3_slides/AAA343.CD3/AAA343.CD3.run1	255	0.7	0.06	0.7	0.06	-6.99656124549	-10.5914938982	0.0870218923111	0.0306463815918
0.0	387762.0	0.0	5230.0	387762.0	4000000.0	0.0	4.0	1.51	1.78	1.13	0.0499999999993	6.52	0.429999999999	0.700000000001	0.2	6.36	0.14	2.08	1.44	0.49	AAA343.CD3.X18.Y12.tile.tissue.png	204	1	2000	204	b11cfb5579296678a35474698aa813b3	0	0	0	0	0	0	0	0	0	0	0	0	0	/home/dhl_ec/bnelissen/Slides/CD3_manuscript/CD3_slides/AAA343.CD3/AAA343.CD3.run1	255	0.7	0.06	0.7	0.06	-6.03518527402	-11.0591648321	0.0593954501305	0.0544717138672
0.0	8711.0	0.0	913.0	8711.0	4000000.0	0.0	4.0	1.99	1.36	1.08	0.0500000000002	6.51	0.349999999999	0.7	0.21	6.04	0.13	2.0	1.43	0.52	AAA343.CD3.X18.Y13.tile.tissue.png	205	1	2000	205	c2f9b3e31ab764d72c81e5f9f6aa441c	0	0	0	0	0	0	0	0	0	0	0	0	0	/home/dhl_ec/bnelissen/Slides/CD3_manuscript/CD3_slides/AAA343.CD3/AAA343.CD3.run1	255	0.7	0.06	0.7	0.06	-8.77265326836	-12.3186910511	1.42599170271	0.0407001002808
0.0	0.0	0.0	0.0	0.0	4000000.0	0.0	0.0	2.02	1.01	1.06	0.0499999999993	6.0	0.29	0.75	0.21	4.87	0.12	2.06	1.58	1.12	AAA343.CD3.X18.Y14.tile.tissue.png	206	1	2000	206	e71c44e2b2a352663412eed37db13b74	0	0	0	0	0	0	0	0	0	0	0	0	0	/home/dhl_ec/bnelissen/Slides/CD3_manuscript/CD3_slides/AAA343.CD3/AAA343.CD3.run1	255	1.0	0.06	1.0	0.06	0.0	-12.3850567499	0.0	0.0292319992065
0.0	19786.0	0.0	818.0	19786.0	4000000.0	0.0	2.0	1.52	1.08	1.12	0.0500000000002	6.89	0.36	0.74	0.21	5.73	0.14	2.11	1.53	0.55	AAA343.CD3.X18.Y15.tile.tissue.png	207	1	2000	207	17fa6526dc4bdd596b908ead1c43b19b	0	0	0	0	0	0	0	0	0	0	0	0	0	/home/dhl_ec/bnelissen/Slides/CD3_manuscript/CD3_slides/AAA343.CD3/AAA343.CD3.run1	255	0.7	0.06	0.7	0.06	0.0	-11.8013053677	0.0460215967345	0.0489008002625
563.0	26838.0	181.0	1874.0	26838.0	4000000.0	2.0	6.0	1.09	1.19	1.08	0.0500000000002	6.29	0.360000000001	0.71	0.24	6.32	0.2	1.97	1.46	0.55	AAA343.CD3.X18.Y16.tile.tissue.png	208	1	2000	208	356b2ccd25a6ebcb07fa0a55967255a8	0	0	0	0	0	0	0	0	0	0	0	0	0	/home/dhl_ec/bnelissen/Slides/CD3_manuscript/CD3_slides/AAA343.CD3/AAA343.CD3.run1	255	0.7	0.06	0.7	0.06	-7.26501131773	-11.1930938283	0.527831874392	0.104669120239
416.0	11826.0	164.0	1082.0	11826.0	4000000.0	2.0	5.0	0.96	1.24	1.1	0.0499999999993	6.4	0.36	0.699999999999	0.2	6.46	0.240000000001	1.96	1.44	0.52	AAA343.CD3.X18.Y17.tile.tissue.png	209	1	2000	209	247eba0ede33f56d6c6eb6b2b30fecef	0	0	0	0	0	0	0	0	0	0	0	0	0	/home/dhl_ec/bnelissen/Slides/CD3_manuscript/CD3_slides/AAA343.CD3/AAA343.CD3.run1	255	0.7	0.06	0.7	0.06	-9.7305365532	-12.4580400752	4.27622954688	0.114493649414
0.0	6781.0	0.0	538.0	6781.0	4000000.0	0.0	2.0	0.94	1.24	1.07	0.0499999999993	6.31	0.36	0.709999999999	0.21	6.13	0.14	1.99	1.44	0.59	AAA343.CD3.X18.Y18.tile.tissue.png	210	1	2000	210	5f48a701af82b0ab82f12720fd56fddc	0	0	0	0	0	0	0	0	0	0	0	0	0	/home/dhl_ec/bnelissen/Slides/CD3_manuscript/CD3_slides/AAA343.CD3/AAA343.CD3.run1	255	0.7	0.06	0.7	0.06	-6.85259326567	-12.2148909834	1.10766699209	0.0857879953613
99.0	4256.0	49.0	456.0	4256.0	4000000.0	1.0	2.0	1.88	0.96	1.1	0.0600000000004	6.4	0.349999999999	0.809999999999	0.21	6.38	0.200000000001	2.0	1.47	0.51	AAA343.CD3.X18.Y19.tile.tissue.png	211	1	2000	211	f1616257ea60b25db107b60f8107b161	0	0	0	0	0	0	0	0	0	0	0	0	0	/home/dhl_ec/bnelissen/Slides/CD3_manuscript/CD3_slides/AAA343.CD3/AAA343.CD3.run1	255	0.7	0.06	0.7	0.06	-9.260071755	-12.3543250132	2.42191630101	4.55176405573
1565.0	4000000.0	450.0	7996.0	4000000.0	4000000.0	9.0	1.0	1.46	1.64	1.06	0.0500000000002	5.94	0.28	0.690000000001	0.0500000000002	9.23	0.35	2.19	1.44	0.54	AAA343.CD3.X18.Y2.tile.tissue.png	212	1	2000	212	2f7783cf28a4e0fae749453b3e3f37ff	0	0	0	0	0	0	0	0	0	0	0	0	0	/home/dhl_ec/bnelissen/Slides/CD3_manuscript/CD3_slides/AAA343.CD3/AAA343.CD3.run1	255	0.7	0.06	0.7	0.06	-7.77599973879	-9.95006937372	0.0437740212522	0.0329957524933
676.0	3529851.0	224.0	15211.0	3529851.0	4000000.0	4.0	2.0	0.95	1.53	1.1	0.0500000000002	6.61	0.389999999999	0.760000000001	0.0800000000008	9.49	0.35	2.25	1.55	0.579999999999	AAA343.CD3.X18.Y3.tile.tissue.png	213	1	2000	213	e86a27b688529750ddbcd753f02f1c3a	0	0	0	0	0	0	0	0	0	0	0	0	0	/home/dhl_ec/bnelissen/Slides/CD3_manuscript/CD3_slides/AAA343.CD3/AAA343.CD3.run1	255	0.7	0.06	0.7	0.06	-6.76494587069	-10.3471813425	0.0471447823844	0.0227877841797
36967.0	1575648.0	15790.0	26156.0	1575648.0	4000000.0	296.0	26.0	0.93	1.24	1.09	0.0500000000002	6.57	0.37	0.69	0.150000000001	8.12	0.290000000001	2.34	1.54	0.589999999999	AAA343.CD3.X18.Y4.tile.tissue.png	214	1	2000	214	7ce012d2cbf8628314f15cba37997ddc	0	0	0	0	0	0	0	0	0	0	0	0	0	/home/dhl_ec/bnelissen/Slides/CD3_manuscript/CD3_slides/AAA343.CD3/AAA343.CD3.run1	255	0.7	0.06	0.7	0.06	-8.55781197024	-11.618218702	1.58393915652	0.596790293945
37010.0	3581256.0	15971.0	11930.0	3581256.0	4000000.0	314.0	6.0	1.14	1.86	1.12	0.0500000000002	7.4	0.36	0.739999999999	0.0799999999999	9.96	0.370000000001	2.25	1.53	0.59	AAA343.CD3.X18.Y5.tile.tissue.png	215	1	2000	215	f8bb99ecfb0faf46ff34fad8c9de74ac	0	0	0	0	0	0	0	0	0	0	0	0	0	/home/dhl_ec/bnelissen/Slides/CD3_manuscript/CD3_slides/AAA343.CD3/AAA343.CD3.run1	255	0.7	0.0731236447319	0.7	0.0731236447319	-7.93883194117	-11.5298525161	0.346194734346	0.11645879126
33788.0	3855275.0	13015.0	10924.0	3855275.0	4000000.0	266.0	2.0	1.15	1.78	1.11	0.0499999999993	9.37	0.400000000001	0.77	0.0600000000004	10.2	0.38	2.21	1.54	0.589999999999	AAA343.CD3.X18.Y6.tile.tissue.png	216	1	2000	216	58d2354f8a40cf8bddf9405f0a8e0f02	0	0	0	0	0	0	0	0	0	0	0	0	0	/home/dhl_ec/bnelissen/Slides/CD3_manuscript/CD3_slides/AAA343.CD3/AAA343.CD3.run1	255	0.7	0.0791587418225	0.7	0.0791587418225	-8.36686092579	-11.6879231015	0.476535180222	0.13111618811
32579.0	3891157.0	14853.0	9853.0	3891157.0	4000000.0	289.0	2.0	1.13	1.26	1.07	0.0500000000002	6.45	0.37	0.749999999999	0.0600000000004	10.21	0.38	2.22	1.54	0.62	AAA343.CD3.X18.Y7.tile.tissue.png	217	1	2000	217	238f7124d488b9b6074ea84085188657	0	0	0	0	0	0	0	0	0	0	0	0	0	/home/dhl_ec/bnelissen/Slides/CD3_manuscript/CD3_slides/AAA343.CD3/AAA343.CD3.run1	255	0.7	0.0726951874729	0.7	0.0726951874729	-8.36107530339	-12.0755132476	0.563852443755	0.139461178833
30594.0	3992590.0	13114.0	8551.0	3992590.0	4000000.0	259.0	1.0	1.19	1.29	1.15	0.0500000000002	7.32	0.360000000001	0.73	0.0599999999995	10.21	0.39	2.22	1.55	0.599999999999	AAA343.CD3.X18.Y8.tile.tissue.png	218	1	2000	218	5236277e83040865ef895e716c54db46	0	0	0	0	0	0	0	0	0	0	0	0	0	/home/dhl_ec/bnelissen/Slides/CD3_manuscript/CD3_slides/AAA343.CD3/AAA343.CD3.run1	255	0.7	0.0780411890211	0.7	0.0780411890211	-9.00290750794	-12.1266327109	0.653295289911	0.14523337323
67524.0	3580171.0	27438.0	11388.0	3580171.0	4000000.0	526.0	4.0	1.29	1.87	1.11	0.0500000000002	7.77	0.379999999999	0.759999999999	0.0799999999999	10.42	0.39	2.34	1.58	0.610000000001	AAA343.CD3.X18.Y9.tile.tissue.png	219	1	2000	219	900c06d4d919ae53ecfbf0e9f3a89377	0	0	0	0	0	0	0	0	0	0	0	0	0	/home/dhl_ec/bnelissen/Slides/CD3_manuscript/CD3_slides/AAA343.CD3/AAA343.CD3.run1	255	0.7	0.06	0.7	0.06	-8.80679496109	-11.9900173123	0.915299035485	0.297334827515
730.0	2067605.0	177.0	32472.0	2067605.0	4000000.0	2.0	24.0	0.96	1.3	1.07	0.04	6.47	0.36	0.709999999999	0.13	7.8	0.28	2.16	1.47	0.52	AAA343.CD3.X19.Y0.tile.tissue.png	220	1	2000	220	96b93827b99e2ad27b339c1bb013d52b	0	0	0	0	0	0	0	0	0	0	0	0	0	/home/dhl_ec/bnelissen/Slides/CD3_manuscript/CD3_slides/AAA343.CD3/AAA343.CD3.run1	255	0.7	0.06	0.7	0.06	-6.95314189673	-7.40785833354	0.0552974853033	0.214996411621
905.0	3585041.0	272.0	15827.0	3585041.0	4000000.0	5.0	3.0	0.95	1.18	1.06	0.0500000000002	6.36	0.36	0.7	0.0700000000006	8.9	0.34	2.09	1.45	0.559999999999	AAA343.CD3.X19.Y1.tile.tissue.png	221	1	2000	221	f01554dc257025b9b14696b04d2c5e62	0	0	0	0	0	0	0	0	0	0	0	0	0	/home/dhl_ec/bnelissen/Slides/CD3_manuscript/CD3_slides/AAA343.CD3/AAA343.CD3.run1	255	0.7	0.06	0.7	0.06	-6.96902842674	-9.98729984883	0.047389681458	0.0202503370972
70.0	596516.0	38.0	15765.0	596516.0	4000000.0	1.0	13.0	1.12	1.29	1.17	0.0500000000002	7.27	0.4	0.759999999999	0.2	7.45	0.24	2.23	1.55	0.54	AAA343.CD3.X19.Y10.tile.tissue.png	222	1	2000	222	c7022c353cbefa861e5d8797d9fe35f0	0	0	0	0	0	0	0	0	0	0	0	0	0	/home/dhl_ec/bnelissen/Slides/CD3_manuscript/CD3_slides/AAA343.CD3/AAA343.CD3.run1	255	0.7	0.06	0.7	0.06	-6.5888109375	-10.5406338879	0.0710689735612	0.0266111552734
0.0	80049.0	0.0	3666.0	80049.0	4000000.0	0.0	9.0	1.53	1.36	1.17	0.0500000000002	7.06	0.37	0.709999999999	0.2	6.04	0.13	2.05	1.44	0.57	AAA343.CD3.X19.Y11.tile.tissue.png	223	1	2000	223	ab2bc1b9ce2b0c0f9050b12cfb7fc4ba	0	0	0	0	0	0	0	0	0	0	0	0	0	/home/dhl_ec/bnelissen/Slides/CD3_manuscript/CD3_slides/AAA343.CD3/AAA343.CD3.run1	255	0.7	0.06	0.7	0.06	-7.40760172162	-11.5408151769	0.32228231901	0.025612954834
65.0	28985.0	34.0	1364.0	28985.0	4000000.0	1.0	4.0	1.59	1.64	1.33	0.0500000000002	6.35	0.35	0.710000000001	0.209999999999	6.47	0.2	1.98	1.45	0.59	AAA343.CD3.X19.Y12.tile.tissue.png	224	1	2000	224	3fd8ce90370b093c2ac3ac2a7aed90a8	0	0	0	0	0	0	0	0	0	0	0	0	0	/home/dhl_ec/bnelissen/Slides/CD3_manuscript/CD3_slides/AAA343.CD3/AAA343.CD3.run1	255	0.7	0.06	0.7	0.06	-7.2174402441	-11.3964015282	0.253054567419	0.0312388407593
0.0	33665.0	0.0	1451.0	33665.0	4000000.0	0.0	3.0	0.95	1.57	1.48	0.0499999999993	7.16	0.38	0.75	0.23	5.93	0.139999999999	2.12	1.55	0.46	AAA343.CD3.X19.Y13.tile.tissue.png	225	1	2000	225	bbeb7fca771e2c416f547e2502854f67	0	0	0	0	0	0	0	0	0	0	0	0	0	/home/dhl_ec/bnelissen/Slides/CD3_manuscript/CD3_slides/AAA343.CD3/AAA343.CD3.run1	255	0.7	0.06	0.7	0.06	0.0	-12.2985272538	0.450972153247	0.0325287404175
170.0	10239.0	61.0	1248.0	10239.0	4000000.0	1.0	5.0	1.03	1.42	1.12	0.0500000000002	6.36	0.38	0.72	0.21	6.45	0.21	1.97	1.46	0.5	AAA343.CD3.X19.Y14.tile.tissue.png	226	1	2000	226	9d9cce84c2314b051a0c898d2a6045a7	0	0	0	0	0	0	0	0	0	0	0	0	0	/home/dhl_ec/bnelissen/Slides/CD3_manuscript/CD3_slides/AAA343.CD3/AAA343.CD3.run1	255	0.7	0.06	0.7	0.06	-8.77851044038	-12.1664456612	1.7781666553	0.0420844172974
0.0	20937.0	0.0	1455.0	20937.0	4000000.0	0.0	5.0	0.92	1.21	1.08	0.0500000000002	6.59	0.36	0.700000000001	0.219999999999	5.64	0.13	1.97	1.44	0.86	AAA343.CD3.X19.Y15.tile.tissue.png	227	1	2000	227	5ab9e7c3a2a199ac0368eeb642c1d94b	0	0	0	0	0	0	0	0	0	0	0	0	0	/home/dhl_ec/bnelissen/Slides/CD3_manuscript/CD3_slides/AAA343.CD3/AAA343.CD3.run1	255	0.7	0.06	0.7	0.06	0.0	-11.5071244819	0.999920613776	0.0527478995361
763.0	17080.0	149.0	1386.0	17080.0	4000000.0	2.0	5.0	0.990000000001	1.25	1.1	0.0500000000002	6.35	0.36	0.7	0.22	6.52	0.190000000001	1.96	1.43	0.52	AAA343.CD3.X19.Y16.tile.tissue.png	228	1	2000	228	439dc246ad774623bd17338aafa3d0bf	0	0	0	0	0	0	0	0	0	0	0	0	0	/home/dhl_ec/bnelissen/Slides/CD3_manuscript/CD3_slides/AAA343.CD3/AAA343.CD3.run1	255	0.7	0.06	0.7	0.06	-9.09842385659	-12.4834051725	2.02642020353	0.0484908237305
505.0	30672.0	148.0	1130.0	30672.0	4000000.0	3.0	3.0	1.11	1.91	1.11	0.0500000000002	6.5	0.37	0.719999999999	0.22	6.76	0.2	2.06	1.49	0.840000000001	AAA343.CD3.X19.Y17.tile.tissue.png	229	1	2000	229	61695da899d8563a155ffec1567df7bd	0	0	0	0	0	0	0	0	0	0	0	0	0	/home/dhl_ec/bnelissen/Slides/CD3_manuscript/CD3_slides/AAA343.CD3/AAA343.CD3.run1	255	0.7	0.06	0.7	0.06	-8.43992229316	-11.3506256913	0.679908460357	0.076197237793
2466.0	41861.0	807.0	2525.0	41861.0	4000000.0	13.0	8.0	1.4	2.03	1.11	0.0500000000002	6.56	0.37	0.73	0.21	6.68	0.23	2.04	1.48	0.52	AAA343.CD3.X19.Y18.tile.tissue.png	230	1	2000	230	761b08a1fd7f9c826fd533e8a08b3995	0	0	0	0	0	0	0	0	0	0	0	0	0	/home/dhl_ec/bnelissen/Slides/CD3_manuscript/CD3_slides/AAA343.CD3/AAA343.CD3.run1	255	0.7	0.06	0.7	0.06	-9.52603137911	-12.7961180491	2.01049152177	0.0859968632812
418.0	9094.0	142.0	670.0	9094.0	4000000.0	2.0	2.0	2.55	2.31	1.16	0.0599999999995	6.32	0.35	0.800000000001	0.21	6.36	0.2	1.96	1.44	0.52	AAA343.CD3.X19.Y19.tile.tissue.png	231	1	2000	231	aeaea7bfd9a17b76f0684512d6ddcb63	0	0	0	0	0	0	0	0	0	0	0	0	0	/home/dhl_ec/bnelissen/Slides/CD3_manuscript/CD3_slides/AAA343.CD3/AAA343.CD3.run1	255	0.7	0.06	0.7	0.06	-8.85491154989	-12.569535897	2.22640888996	4.40150211694
1935.0	4000000.0	530.0	7996.0	4000000.0	4000000.0	11.0	1.0	1.12	1.35	1.07	0.0500000000002	6.02	0.28	0.7	0.0499999999993	9.03	0.41	2.06	1.43	1.09	AAA343.CD3.X19.Y2.tile.tissue.png	232	1	2000	232	ba3190e2fc661a4c444c8a48348d6f67	0	0	0	0	0	0	0	0	0	0	0	0	0	/home/dhl_ec/bnelissen/Slides/CD3_manuscript/CD3_slides/AAA343.CD3/AAA343.CD3.run1	255	0.7	0.06	0.7	0.06	-7.98236240064	-9.93973650447	0.0470326271667	0.0377307775609
65.0	3999946.0	37.0	8014.0	3999946.0	4000000.0	1.0	1.0	1.56	1.22	1.07	0.0500000000002	6.13	0.35	0.72	0.0600000000004	9.31	0.35	2.05	1.43	0.57	AAA343.CD3.X19.Y3.tile.tissue.png	233	1	2000	233	c973ca3d11a0d001553ade622d4ba333	0	0	0	0	0	0	0	0	0	0	0	0	0	/home/dhl_ec/bnelissen/Slides/CD3_manuscript/CD3_slides/AAA343.CD3/AAA343.CD3.run1	255	0.7	0.06	0.7	0.06	-7.17083656682	-9.7874705214	0.0401186622355	0.0310665502052
126.0	2932656.0	62.0	19499.0	2932656.0	4000000.0	1.0	7.0	0.93	1.25	1.14	0.0499999999993	6.82	0.38	0.73	0.1	8.98	0.34	2.26	1.54	0.54	AAA343.CD3.X19.Y4.tile.tissue.png	234	1	2000	234	6fd754c8d49435ccf4067ee20794c448	0	0	0	0	0	0	0	0	0	0	0	0	0	/home/dhl_ec/bnelissen/Slides/CD3_manuscript/CD3_slides/AAA343.CD3/AAA343.CD3.run1	255	0.7	0.06	0.7	0.06	-6.8573584039	-10.2245062468	0.0437296733052	0.020830666626
13754.0	1320604.0	5528.0	27548.0	1320604.0	4000000.0	100.0	17.0	1.0	1.68	1.13	0.0500000000002	7.26	0.4	0.759999999999	0.17	8.0	0.27	2.3	1.55	0.52	AAA343.CD3.X19.Y5.tile.tissue.png	235	1	2000	235	9cbc4f1a378aff9e4b9132161ada9029	0	0	0	0	0	0	0	0	0	0	0	0	0	/home/dhl_ec/bnelissen/Slides/CD3_manuscript/CD3_slides/AAA343.CD3/AAA343.CD3.run1	255	0.7	0.06	0.7	0.06	-7.69786216621	-11.3714243307	0.927073934968	0.311330782227
51494.0	2415227.0	20185.0	28998.0	2415227.0	4000000.0	368.0	14.0	1.35	1.95	1.06	0.0500000000002	6.48	0.360000000001	0.700000000001	0.12	8.56	0.3	2.18	1.44	0.51	AAA343.CD3.X19.Y6.tile.tissue.png	236	1	2000	236	4c104cc0931fc48bc9947eaced0b68d7	0	0	0	0	0	0	0	0	0	0	0	0	0	/home/dhl_ec/bnelissen/Slides/CD3_manuscript/CD3_slides/AAA343.CD3/AAA343.CD3.run1	255	0.7	0.06	0.7	0.06	-8.16978878052	-11.4207593645	0.886706578687	0.582527067383
81201.0	2261159.0	30155.0	26540.0	2261159.0	4000000.0	570.0	10.0	2.17	1.76	1.09	0.0500000000002	7.2	0.37	0.710000000001	0.13	8.7	0.309999999999	2.23	1.46	0.55	AAA343.CD3.X19.Y7.tile.tissue.png	237	1	2000	237	31c40d9a2861f49ca1f3f58c564681fc	0	0	0	0	0	0	0	0	0	0	0	0	0	/home/dhl_ec/bnelissen/Slides/CD3_manuscript/CD3_slides/AAA343.CD3/AAA343.CD3.run1	255	0.7	0.06	0.7	0.06	-8.45611133626	-11.87430125	1.43975527043	0.769699492188
65190.0	1981348.0	24485.0	22239.0	1981348.0	4000000.0	442.0	5.0	2.55	2.05	1.1	0.0500000000002	7.01	0.39	0.76	0.15	9.1	0.309999999999	2.29	1.5	0.579999999999	AAA343.CD3.X19.Y8.tile.tissue.png	238	1	2000	238	aa5b6dc24508687bb0efa8b7b76574e7	0	0	0	0	0	0	0	0	0	0	0	0	0	/home/dhl_ec/bnelissen/Slides/CD3_manuscript/CD3_slides/AAA343.CD3/AAA343.CD3.run1	255	0.7	0.06	0.7	0.06	-8.58172320172	-11.9184515982	1.55424511319	0.692001954102
1893.0	1024217.0	579.0	18919.0	1024217.0	4000000.0	11.0	14.0	1.27	1.52	1.09	0.0500000000002	6.36	0.36	0.7	0.17	7.18	0.23	2.09	1.44	0.499999999999	AAA343.CD3.X19.Y9.tile.tissue.png	239	1	2000	239	7715ba37b703796e23c994ecf4864054	0	0	0	0	0	0	0	0	0	0	0	0	0	/home/dhl_ec/bnelissen/Slides/CD3_manuscript/CD3_slides/AAA343.CD3/AAA343.CD3.run1	255	0.7	0.06	0.7	0.06	-7.15638826481	-10.1929308492	0.0605036910941	0.0262823212891
100.0	330966.0	50.0	16492.0	330966.0	4000000.0	1.0	26.0	0.99	1.69	1.08	0.0499999999993	6.61	0.37	0.71	0.2	7.09	0.21	2.09	1.43	0.47	AAA343.CD3.X2.Y0.tile.tissue.png	240	1	2000	240	4f0141b2a2c4cf5a8caa2aed7f9830f2	0	0	0	0	0	0	0	0	0	0	0	0	0	/home/dhl_ec/bnelissen/Slides/CD3_manuscript/CD3_slides/AAA343.CD3/AAA343.CD3.run1	255	0.7	0.06	0.7	0.06	-8.02356327193	-8.88011817163	0.257432719074	0.283389317383
107841.0	2491389.0	43043.0	14709.0	2491389.0	4000000.0	799.0	8.0	1.83	1.47	1.09	0.0500000000002	6.49	0.360000000001	0.700000000001	0.110000000001	9.36	0.32	2.09	1.46	0.63	AAA343.CD3.X2.Y1.tile.tissue.png	241	1	2000	241	e87f0c7c68f32d79ce64c5c176e2e93b	0	0	0	0	0	0	0	0	0	0	0	0	0	/home/dhl_ec/bnelissen/Slides/CD3_manuscript/CD3_slides/AAA343.CD3/AAA343.CD3.run1	255	0.7	0.06	0.7	0.06	-8.9767401677	-12.1428655771	1.82382738705	0.227001619141
27103.0	2161049.0	11689.0	19604.0	2161049.0	4000000.0	233.0	5.0	2.17	2.34	1.1	0.0500000000002	6.72	0.37	0.71	0.13	8.22	0.29	2.17	1.49	1.24	AAA343.CD3.X2.Y10.tile.tissue.png	242	1	2000	242	fdc75b9f5661324fdbaaa94cd264b69f	0	0	0	0	0	0	0	0	0	0	0	0	0	/home/dhl_ec/bnelissen/Slides/CD3_manuscript/CD3_slides/AAA343.CD3/AAA343.CD3.run1	255	0.7	0.06	0.7	0.06	-8.71729671501	-10.9317788444	2.25740258014	0.250875746094
10360.0	220967.0	3941.0	7677.0	220967.0	4000000.0	70.0	9.0	2.82	1.08	1.1	0.0500000000002	7.43	0.389999999999	0.759999999999	0.21	7.35	0.24	2.09	1.49	1.48	AAA343.CD3.X2.Y11.tile.tissue.png	243	1	2000	243	0c963a5dff6010a474f5a467c00630b3	0	0	0	0	0	0	0	0	0	0	0	0	0	/home/dhl_ec/bnelissen/Slides/CD3_manuscript/CD3_slides/AAA343.CD3/AAA343.CD3.run1	255	0.7	0.06	0.7	0.06	-9.3437526442	-11.0606442742	2.59872860626	0.152735023438
300.0	15230.0	130.0	1062.0	15230.0	4000000.0	2.0	4.0	2.43	2.1	1.16	0.0600000000004	7.17	0.37	0.750000000001	0.22	6.88	0.21	2.08	1.55	1.2	AAA343.CD3.X2.Y12.tile.tissue.png	244	1	2000	244	c1b461034143afbd60f35cbdd32f0d37	0	0	0	0	0	0	0	0	0	0	0	0	0	/home/dhl_ec/bnelissen/Slides/CD3_manuscript/CD3_slides/AAA343.CD3/AAA343.CD3.run1	255	0.7	0.06	0.7	0.06	-7.91010461067	-10.3087292061	0.725877550332	0.0528619873047
0.0	79108.0	0.0	2486.0	79108.0	4000000.0	0.0	4.0	2.48	1.67	1.11	0.0500000000002	7.01	0.389999999999	0.759999999999	0.21	6.12	0.139999999999	2.17	1.54	1.09	AAA343.CD3.X2.Y13.tile.tissue.png	245	1	2000	245	84f6e47374f51affcbf9bd8daace153b	0	0	0	0	0	0	0	0	0	0	0	0	0	/home/dhl_ec/bnelissen/Slides/CD3_manuscript/CD3_slides/AAA343.CD3/AAA343.CD3.run1	255	0.7	0.06	0.7	0.06	0.0	-11.7639176779	0.463980659747	0.0768475439453
302.0	5309.0	130.0	730.0	5309.0	4000000.0	3.0	3.0	2.26	2.45	1.28	0.0500000000002	6.33	0.36	0.7	0.21	6.32	0.2	1.96	1.44	0.549999999999	AAA343.CD3.X2.Y14.tile.tissue.png	246	1	2000	246	21332ad4bfd5a84e62396e0addbbe30a	0	0	0	0	0	0	0	0	0	0	0	0	0	/home/dhl_ec/bnelissen/Slides/CD3_manuscript/CD3_slides/AAA343.CD3/AAA343.CD3.run1	255	0.7	0.06	0.7	0.06	-9.35637231882	-12.3576044707	2.91023035298	0.0560589537354
263.0	7223.0	128.0	664.0	7223.0	4000000.0	3.0	3.0	1.97	1.08	1.08	0.0500000000002	6.86	0.36	0.73	0.21	6.94	0.219999999999	2.14	1.57	0.52	AAA343.CD3.X2.Y15.tile.tissue.png	247	1	2000	247	1f1c644d8da5861da41d9f6b7b22064d	0	0	0	0	0	0	0	0	0	0	0	0	0	/home/dhl_ec/bnelissen/Slides/CD3_manuscript/CD3_slides/AAA343.CD3/AAA343.CD3.run1	255	0.7	0.06	0.7	0.06	-8.68631505241	-12.5855034054	3.099365376	0.0616298001709
20799.0	519299.0	8749.0	16216.0	519299.0	4000000.0	163.0	14.0	2.05	1.54	1.11	0.0499999999993	6.65	0.37	0.73	0.200000000001	7.02	0.219999999999	2.11	1.44	0.53	AAA343.CD3.X2.Y16.tile.tissue.png	248	1	2000	248	23debfef44ccd12ebf7de283db87978d	0	0	0	0	0	0	0	0	0	0	0	0	0	/home/dhl_ec/bnelissen/Slides/CD3_manuscript/CD3_slides/AAA343.CD3/AAA343.CD3.run1	255	0.7	0.06	0.7	0.06	-9.80438550514	-12.498376923	3.29395697085	0.166772882812
14618.0	502276.0	5969.0	28535.0	502276.0	4000000.0	119.0	11.0	2.15	2.55	1.12	0.0500000000002	9.1	0.36	0.7	0.190000000001	6.93	0.23	2.13	1.47	0.59	AAA343.CD3.X2.Y17.tile.tissue.png	249	1	2000	249	fca8ee6dd206d4fc29f8787d9c967ee6	0	0	0	0	0	0	0	0	0	0	0	0	0	/home/dhl_ec/bnelissen/Slides/CD3_manuscript/CD3_slides/AAA343.CD3/AAA343.CD3.run1	255	0.7	0.06	0.7	0.06	-9.70092057504	-12.6456668552	2.87449983941	0.159311054688
0.0	69212.0	0.0	2203.0	69212.0	4000000.0	0.0	3.0	2.17	1.85	1.07	0.0499999999993	6.66	0.360000000001	0.710000000001	0.21	6.18	0.13	2.06	1.45	0.49	AAA343.CD3.X2.Y18.tile.tissue.png	250	1	2000	250	98e65a2b3344bdf6b565419aeda2975e	0	0	0	0	0	0	0	0	0	0	0	0	0	/home/dhl_ec/bnelissen/Slides/CD3_manuscript/CD3_slides/AAA343.CD3/AAA343.CD3.run1	255	0.7	0.06	0.7	0.06	-7.35134882937	-10.8984887408	0.181664622552	0.151579562988
0.0	0.0	0.0	0.0	0.0	4000000.0	0.0	0.0	1.09	1.05	1.09	0.0599999999995	5.31	0.27	0.859999999999	0.21	4.55	0.12	1.95	1.48	0.47	AAA343.CD3.X2.Y19.tile.tissue.png	251	1	2000	251	e5c4dd7e05ad22cf6448426693c750e9	0	0	0	0	0	0	0	0	0	0	0	0	0	/home/dhl_ec/bnelissen/Slides/CD3_manuscript/CD3_slides/AAA343.CD3/AAA343.CD3.run1	255	1.0	0.06	1.0	0.06	0.0	0.0	0.0	4.17309475
46225.0	3866438.0	19742.0	9350.0	3866438.0	4000000.0	390.0	1.0	1.73	2.64	1.11	0.04	7.08	0.349999999999	0.710000000001	0.0600000000004	9.76	0.35	2.07	1.5	0.67	AAA343.CD3.X2.Y2.tile.tissue.png	252	1	2000	252	5194eb174e5460b8dc74e438c6f941f7	0	0	0	0	0	0	0	0	0	0	0	0	0	/home/dhl_ec/bnelissen/Slides/CD3_manuscript/CD3_slides/AAA343.CD3/AAA343.CD3.run1	255	0.7	0.06	0.7	0.06	-8.5128015291	-11.4968762231	0.566941799549	0.113425940918
49902.0	1720740.0	18690.0	21550.0	1720740.0	4000000.0	354.0	13.0	1.06	1.95	1.21	0.0499999999993	6.8	0.37	0.71	0.139999999999	8.28	0.28	2.22	1.54	1.15	AAA343.CD3.X2.Y3.tile.tissue.png	253	1	2000	253	736e63207b0da2ad800766c2665cae93	0	0	0	0	0	0	0	0	0	0	0	0	0	/home/dhl_ec/bnelissen/Slides/CD3_manuscript/CD3_slides/AAA343.CD3/AAA343.CD3.run1	255	0.7	0.06	0.7	0.06	-9.0454481856	-12.3366477104	1.46592483679	0.448330943359
23836.0	685572.0	9102.0	14265.0	685572.0	4000000.0	170.0	18.0	2.16	1.99	1.12	0.0500000000002	6.73	0.39	0.760000000001	0.19	7.93	0.360000000001	2.38	1.55	0.559999999999	AAA343.CD3.X2.Y4.tile.tissue.png	254	1	2000	254	f241531de5f9dcf3078080c0d0f91480	0	0	0	0	0	0	0	0	0	0	0	0	0	/home/dhl_ec/bnelissen/Slides/CD3_manuscript/CD3_slides/AAA343.CD3/AAA343.CD3.run1	255	0.7	0.06	0.7	0.06	-9.25280556801	-12.5273009792	1.87069125398	0.259711601563
38202.0	753556.0	15642.0	20223.0	753556.0	4000000.0	299.0	19.0	1.94	1.51	1.12	0.0500000000002	7.73	0.379999999999	0.74	0.18	8.17	0.240000000001	2.16	1.46	0.52	AAA343.CD3.X2.Y5.tile.tissue.png	255	1	2000	255	7476bdddc2834e6e00fbe59b76ad30fb	0	0	0	0	0	0	0	0	0	0	0	0	0	/home/dhl_ec/bnelissen/Slides/CD3_manuscript/CD3_slides/AAA343.CD3/AAA343.CD3.run1	255	0.7	0.06	0.7	0.06	-9.34135417375	-12.8777056557	2.56859135591	0.22646375
25812.0	3825149.0	12281.0	13888.0	3825149.0	4000000.0	283.0	2.0	1.75	1.26	1.07	0.0500000000002	6.31	0.360000000001	0.69	0.0699999999997	10.1	0.37	2.09	1.44	0.65	AAA343.CD3.X2.Y6.tile.tissue.png	256	1	2000	256	08b76ce6a8e577969749daa5534ed67b	0	0	0	0	0	0	0	0	0	0	0	0	0	/home/dhl_ec/bnelissen/Slides/CD3_manuscript/CD3_slides/AAA343.CD3/AAA343.CD3.run1	255	0.7	0.06	0.7	0.06	-9.08912327375	-12.3083167901	1.33571446738	0.147876737305
62288.0	4000000.0	27141.0	7996.0	4000000.0	4000000.0	633.0	1.0	1.68	1.55	1.08	0.0500000000002	7.76	0.3	0.750000000001	0.0500000000002	10.44	0.39	2.21	1.55	0.58	AAA343.CD3.X2.Y7.tile.tissue.png	257	1	2000	257	820e605c21e67aa4a1f421a9077eb92e	0	0	0	0	0	0	0	0	0	0	0	0	0	/home/dhl_ec/bnelissen/Slides/CD3_manuscript/CD3_slides/AAA343.CD3/AAA343.CD3.run1	255	0.7	0.061235308235	0.7	0.061235308235	-9.12868074685	-11.9448597585	1.13795457332	0.0884274966106
13996.0	3999941.0	7263.0	8008.0	3999941.0	4000000.0	164.0	1.0	1.04	1.55	1.14	0.0500000000002	6.82	0.379999999999	0.75	0.0599999999995	10.02	0.37	2.2	1.54	0.6	AAA343.CD3.X2.Y8.tile.tissue.png	258	1	2000	258	6ab4ecbfb62cbe6f4fec2ccc5fd8f08a	0	0	0	0	0	0	0	0	0	0	0	0	0	/home/dhl_ec/bnelissen/Slides/CD3_manuscript/CD3_slides/AAA343.CD3/AAA343.CD3.run1	255	0.7	0.0612771675213	0.7	0.0612771675213	-9.01177402406	-12.1714026073	1.19977966055	0.0888141365967
35735.0	3854724.0	17515.0	14130.0	3854724.0	4000000.0	356.0	1.0	1.71	1.66	1.15	0.0500000000002	7.18	0.360000000001	0.71	0.0700000000006	9.72	0.36	2.13	1.52	0.57	AAA343.CD3.X2.Y9.tile.tissue.png	259	1	2000	259	d914ad153349b6071e7e1970faa3c700	0	0	0	0	0	0	0	0	0	0	0	0	0	/home/dhl_ec/bnelissen/Slides/CD3_manuscript/CD3_slides/AAA343.CD3/AAA343.CD3.run1	255	0.7	0.06	0.7	0.06	-8.88864280471	-12.3308807852	1.37365570949	0.18530801416
257.0	693425.0	146.0	19469.0	693425.0	4000000.0	4.0	18.0	1.54	1.1	1.12	0.0600000000004	6.79	0.41	0.83	0.19	7.31	0.24	2.17	1.49	0.55	AAA343.CD3.X20.Y0.tile.tissue.png	260	1	2000	260	2a4d8d5de9b7772c7ba401ce8853dff1	0	0	0	0	0	0	0	0	0	0	0	0	0	/home/dhl_ec/bnelissen/Slides/CD3_manuscript/CD3_slides/AAA343.CD3/AAA343.CD3.run1	255	0.7	0.06	0.7	0.06	-7.11000249584	-10.3450698613	0.143613787288	5.47597509082
0.0	2282211.0	0.0	14398.0	2282211.0	4000000.0	0.0	5.0	0.87	1.32	1.09	0.0600000000004	8.32	0.370000000001	0.76	0.13	7.65	0.219999999999	2.19	1.53	0.500000000001	AAA343.CD3.X20.Y1.tile.tissue.png	261	1	2000	261	9d6405f3e1bd41d4ee4ff3e58062203e	0	0	0	0	0	0	0	0	0	0	0	0	0	/home/dhl_ec/bnelissen/Slides/CD3_manuscript/CD3_slides/AAA343.CD3/AAA343.CD3.run1	255	0.7	0.06	0.7	0.06	-6.93037347574	-10.0815517833	0.101267034815	2.16704370313
0.0	284359.0	0.0	4398.0	284359.0	4000000.0	0.0	1.0	1.68	1.47	1.15	0.0599999999995	6.95	0.37	0.82	0.21	6.04	0.150000000001	2.22	1.54	0.52	AAA343.CD3.X20.Y10.tile.tissue.png	262	1	2000	262	859c8c6e1cb0c2d955f45043f399a666	0	0	0	0	0	0	0	0	0	0	0	0	0	/home/dhl_ec/bnelissen/Slides/CD3_manuscript/CD3_slides/AAA343.CD3/AAA343.CD3.run1	255	0.7	0.06	0.7	0.06	0.0	-9.74658310077	0.0118691696926	10.5199683588
0.0	173153.0	0.0	4902.0	173153.0	4000000.0	0.0	4.0	0.899999999999	0.94	1.16	0.0600000000004	6.9	0.38	0.81	0.21	6.54	0.150000000001	2.23	1.54	1.01	AAA343.CD3.X20.Y11.tile.tissue.png	263	1	2000	263	a2558ac349c121dbae1b2c5ffb9753d4	0	0	0	0	0	0	0	0	0	0	0	0	0	/home/dhl_ec/bnelissen/Slides/CD3_manuscript/CD3_slides/AAA343.CD3/AAA343.CD3.run1	255	0.7	0.06	0.7	0.06	-4.56157767724	-9.82455106429	0.0602443038019	7.26350902179
223.0	88315.0	102.0	4509.0	88315.0	4000000.0	2.0	4.0	0.88	0.95	1.15	0.0600000000004	6.99	0.38	0.82	0.21	6.85	0.22	2.21	1.54	0.530000000001	AAA343.CD3.X20.Y12.tile.tissue.png	264	1	2000	264	ebbd707469bc900fcb4e2497df4de335	0	0	0	0	0	0	0	0	0	0	0	0	0	/home/dhl_ec/bnelissen/Slides/CD3_manuscript/CD3_slides/AAA343.CD3/AAA343.CD3.run1	255	0.7	0.06	0.7	0.06	-6.43403176498	-10.3008325283	0.223919421107	4.20142231982
0.0	72350.0	0.0	3082.0	72350.0	4000000.0	0.0	5.0	0.83	0.990000000001	1.12	0.0599999999995	6.4	0.349999999999	0.79	0.21	6.44	0.139999999999	2.14	1.53	0.52	AAA343.CD3.X20.Y13.tile.tissue.png	265	1	2000	265	02772b599c3aa98ffb7c1b973ac58c22	0	0	0	0	0	0	0	0	0	0	0	0	0	/home/dhl_ec/bnelissen/Slides/CD3_manuscript/CD3_slides/AAA343.CD3/AAA343.CD3.run1	255	0.7	0.06	0.7	0.06	-7.53502430681	-11.9608559354	0.572202705611	5.99575694922
475.0	37181.0	187.0	1757.0	37181.0	4000000.0	4.0	5.0	1.09	1.07	1.23	0.0599999999995	6.93	0.38	0.85	0.21	6.86	0.21	2.11	1.54	0.559999999999	AAA343.CD3.X20.Y14.tile.tissue.png	266	1	2000	266	05f7faf6ae290731d9e41d147923ede6	0	0	0	0	0	0	0	0	0	0	0	0	0	/home/dhl_ec/bnelissen/Slides/CD3_manuscript/CD3_slides/AAA343.CD3/AAA343.CD3.run1	255	0.7	0.06	0.7	0.06	-9.0267985899	-12.3599379566	0.731022530498	3.35237760449
0.0	3598.0	0.0	306.0	3598.0	4000000.0	0.0	1.0	0.89	1.6	1.15	0.0600000000004	7.06	0.400000000001	0.860000000001	0.219999999999	6.07	0.14	2.12	1.56	0.59	AAA343.CD3.X20.Y15.tile.tissue.png	267	1	2000	267	c74d06a96910cf377134d84218a15ee7	0	0	0	0	0	0	0	0	0	0	0	0	0	/home/dhl_ec/bnelissen/Slides/CD3_manuscript/CD3_slides/AAA343.CD3/AAA343.CD3.run1	255	0.7	0.06	0.7	0.06	0.0	-10.7918315346	0.0295557803482	9.34467309146
0.0	1360.0	0.0	170.0	1360.0	4000000.0	0.0	1.0	1.03	0.910000000001	1.09	0.0599999999995	6.39	0.35	0.799999999999	0.21	6.16	0.13	1.98	1.43	0.93	AAA343.CD3.X20.Y16.tile.tissue.png	268	1	2000	268	e33d4d2e8ad4b021d7fc724798a0a528	0	0	0	0	0	0	0	0	0	0	0	0	0	/home/dhl_ec/bnelissen/Slides/CD3_manuscript/CD3_slides/AAA343.CD3/AAA343.CD3.run1	255	0.7	0.06	0.7	0.06	-6.02227088374	-11.7734355061	1.75510451373	7.99482533485
325.0	23993.0	118.0	972.0	23993.0	4000000.0	2.0	2.0	1.23	1.6	1.08	0.0600000000004	6.47	0.35	0.82	0.22	6.52	0.2	1.98	1.45	0.6	AAA343.CD3.X20.Y17.tile.tissue.png	269	1	2000	269	8d4a8d1caf60386a3bc70ef7cb01b8b4	0	0	0	0	0	0	0	0	0	0	0	0	0	/home/dhl_ec/bnelissen/Slides/CD3_manuscript/CD3_slides/AAA343.CD3/AAA343.CD3.run1	255	0.7	0.06	0.7	0.06	-8.39380675037	-11.6857855268	0.487178001826	4.04999672339
0.0	53773.0	0.0	2997.0	53773.0	4000000.0	0.0	7.0	1.69	1.34	1.07	0.0500000000002	6.47	0.36	0.82	0.21	6.24	0.129999999999	2.03	1.43	0.55	AAA343.CD3.X20.Y18.tile.tissue.png	270	1	2000	270	6e8f41465c387b93f2f6354553be157d	0	0	0	0	0	0	0	0	0	0	0	0	0	/home/dhl_ec/bnelissen/Slides/CD3_manuscript/CD3_slides/AAA343.CD3/AAA343.CD3.run1	255	0.7	0.06	0.7	0.06	-6.86443156651	-11.2430043674	0.171530491773	7.98500410944
0.0	0.0	0.0	0.0	0.0	4000000.0	0.0	0.0	0.86	2.64	1.11	0.0600000000004	6.3	0.28	0.840000000001	0.21	4.53	0.12	1.9	1.51	0.53	AAA343.CD3.X20.Y19.tile.tissue.png	271	1	2000	271	f249f0f0b166991c46db2e10b1ebaad5	0	0	0	0	0	0	0	0	0	0	0	0	0	/home/dhl_ec/bnelissen/Slides/CD3_manuscript/CD3_slides/AAA343.CD3/AAA343.CD3.run1	255	1.0	0.06	1.0	0.06	0.0	-11.2472329031	0.0	1.91544086763
174.0	2925913.0	104.0	6992.0	2925913.0	4000000.0	3.0	1.0	0.91	1.14	1.11	0.0600000000004	6.4	0.38	0.740000000001	0.1	9.0	0.33	2.2	1.56	0.540000000001	AAA343.CD3.X20.Y2.tile.tissue.png	272	1	2000	272	dcaa756136d7314e87e54a0db70bb99b	0	0	0	0	0	0	0	0	0	0	0	0	0	/home/dhl_ec/bnelissen/Slides/CD3_manuscript/CD3_slides/AAA343.CD3/AAA343.CD3.run1	255	0.7	0.06	0.7	0.06	-6.42431750628	-10.5569419886	0.0609926040659	0.497247695313
0.0	3033152.0	0.0	7038.0	3033152.0	4000000.0	0.0	1.0	1.39	1.25	1.17	0.0599999999995	7.17	0.37	0.8	0.0999999999995	8.58	0.27	2.23	1.55	0.72	AAA343.CD3.X20.Y3.tile.tissue.png	273	1	2000	273	64563c725a9c47329121eb6900c45b1e	0	0	0	0	0	0	0	0	0	0	0	0	0	/home/dhl_ec/bnelissen/Slides/CD3_manuscript/CD3_slides/AAA343.CD3/AAA343.CD3.run1	255	0.7	0.06	0.7	0.06	-5.99421090086	-10.1360523626	0.0355928331808	0.254764234863
138.0	3001220.0	79.0	7200.0	3001220.0	4000000.0	2.0	1.0	0.910000000001	1.04	1.06	0.0499999999993	6.24	0.359999999999	0.74	0.0999999999995	8.39	0.31	2.11	1.47	0.58	AAA343.CD3.X20.Y4.tile.tissue.png	274	1	2000	274	83bb8115258390820a08d8a6e9ef144f	0	0	0	0	0	0	0	0	0	0	0	0	0	/home/dhl_ec/bnelissen/Slides/CD3_manuscript/CD3_slides/AAA343.CD3/AAA343.CD3.run1	255	0.7	0.06	0.7	0.06	-6.83205753772	-10.3029857651	0.0460997659678	0.279216899414
0.0	2517154.0	0.0	12414.0	2517154.0	4000000.0	0.0	2.0	1.05	0.910000000001	1.09	0.0600000000004	6.73	0.370000000001	0.77	0.12	8.03	0.23	2.2	1.52	0.799999999999	AAA343.CD3.X20.Y5.tile.tissue.png	275	1	2000	275	3794cd4979aa921d3ff9a21d9ebc9740	0	0	0	0	0	0	0	0	0	0	0	0	0	/home/dhl_ec/bnelissen/Slides/CD3_manuscript/CD3_slides/AAA343.CD3/AAA343.CD3.run1	255	0.7	0.06	0.7	0.06	-6.58414807932	-10.2166850125	0.0917308038335	1.89485277344
57.0	1826958.0	30.0	26767.0	1826958.0	4000000.0	1.0	5.0	2.43	2.13	1.14	0.0599999999995	9.1	0.389999999999	0.79	0.15	8.08	0.29	2.26	1.5	0.490000000001	AAA343.CD3.X20.Y6.tile.tissue.png	276	1	2000	276	6495b3a8bffc5c965746695a5ec4fc4b	0	0	0	0	0	0	0	0	0	0	0	0	0	/home/dhl_ec/bnelissen/Slides/CD3_manuscript/CD3_slides/AAA343.CD3/AAA343.CD3.run1	255	0.7	0.06	0.7	0.06	-6.46196646816	-10.3882929952	0.115622538933	5.42179155762
0.0	971450.0	0.0	15415.0	971450.0	4000000.0	0.0	12.0	2.01	0.97	1.07	0.0599999999995	6.88	0.37	0.77	0.17	6.69	0.169999999999	2.17	1.44	0.55	AAA343.CD3.X20.Y7.tile.tissue.png	277	1	2000	277	dcbbf8a2aa5bb1897d0a7e23187c94b7	0	0	0	0	0	0	0	0	0	0	0	0	0	/home/dhl_ec/bnelissen/Slides/CD3_manuscript/CD3_slides/AAA343.CD3/AAA343.CD3.run1	255	0.7	0.06	0.7	0.06	-4.889169559	-10.1847854686	0.103657133147	7.17851701074
0.0	749635.0	0.0	10974.0	749635.0	4000000.0	0.0	6.0	1.27	0.88	1.07	0.0500000000002	6.41	0.37	0.75	0.17	6.57	0.15	2.16	1.48	0.48	AAA343.CD3.X20.Y8.tile.tissue.png	278	1	2000	278	933b9e1ce77bb212c54e548c20311026	0	0	0	0	0	0	0	0	0	0	0	0	0	/home/dhl_ec/bnelissen/Slides/CD3_manuscript/CD3_slides/AAA343.CD3/AAA343.CD3.run1	255	0.7	0.06	0.7	0.06	-5.57360818995	-10.0558971478	0.0784420081678	8.1833816416
52.0	483129.0	32.0	9074.0	483129.0	4000000.0	1.0	7.0	1.53	1.15	1.06	0.0599999999995	6.24	0.36	0.759999999999	0.2	6.82	0.22	2.12	1.48	0.51	AAA343.CD3.X20.Y9.tile.tissue.png	279	1	2000	279	e49acb17b85dbea3698f115725d8a225	0	0	0	0	0	0	0	0	0	0	0	0	0	/home/dhl_ec/bnelissen/Slides/CD3_manuscript/CD3_slides/AAA343.CD3/AAA343.CD3.run1	255	0.7	0.06	0.7	0.06	-5.83045719216	-9.93201633542	0.078309101432	8.05468539087
0.0	1949081.0	0.0	30217.0	1949081.0	4000000.0	0.0	19.0	2.21	1.25	1.09	0.0600000000004	7.57	0.360000000001	0.71	0.13	6.54	0.21	2.2	1.47	0.46	AAA343.CD3.X28.Y0.tile.tissue.png	280	1	2000	280	3ae7025dfaf94e59968d833d290ab503	0	0	0	0	0	0	0	0	0	0	0	0	0	/home/dhl_ec/bnelissen/Slides/CD3_manuscript/CD3_slides/AAA343.CD3/AAA343.CD3.run1	255	0.7	0.06	0.7	0.06	0.0	-9.30741347499	0.088230042774	4.21354669531
0.0	3898695.0	0.0	10281.0	3898695.0	4000000.0	0.0	2.0	2.08	1.16	1.09	0.0500000000002	6.35	0.349999999999	0.690000000001	0.0600000000004	7.7	0.27	2.09	1.48	0.91	AAA343.CD3.X28.Y1.tile.tissue.png	281	1	2000	281	f100509847f07df0bf441cd887d5c34a	0	0	0	0	0	0	0	0	0	0	0	0	0	/home/dhl_ec/bnelissen/Slides/CD3_manuscript/CD3_slides/AAA343.CD3/AAA343.CD3.run1	255	0.7	0.06	0.7	0.06	0.0	-11.7987069959	0.0907550956153	0.0183571938782
0.0	1045256.0	0.0	5926.0	1045256.0	4000000.0	0.0	3.0	1.92	1.1	1.05	0.0500000000002	6.45	0.349999999999	0.71	0.17	6.62	0.16	2.11	1.44	0.6	AAA343.CD3.X28.Y10.tile.tissue.png	282	1	2000	282	3cf5ad2a51cbe0aeff4aa9713178381c	0	0	0	0	0	0	0	0	0	0	0	0	0	/home/dhl_ec/bnelissen/Slides/CD3_manuscript/CD3_slides/AAA343.CD3/AAA343.CD3.run1	255	0.7	0.06	0.7	0.06	-2.19932024847	-8.28071488595	0.0112928693586	2.88805512061
0.0	1089132.0	0.0	5190.0	1089132.0	4000000.0	0.0	1.0	1.79	0.92	1.07	0.0600000000004	6.99	0.35	0.71	0.16	6.2	0.17	2.14	1.44	0.57	AAA343.CD3.X28.Y11.tile.tissue.png	283	1	2000	283	3a7848a5c80f8233bf1c3fc49b8d51a7	0	0	0	0	0	0	0	0	0	0	0	0	0	/home/dhl_ec/bnelissen/Slides/CD3_manuscript/CD3_slides/AAA343.CD3/AAA343.CD3.run1	255	0.7	0.06	0.7	0.06	0.0	-8.30315259342	0.00230457002184	3.56778474866
0.0	1237920.0	0.0	5968.0	1237920.0	4000000.0	0.0	4.0	0.86	1.33	1.07	0.0600000000004	6.43	0.360000000001	0.72	0.16	6.38	0.179999999999	2.14	1.48	0.48	AAA343.CD3.X28.Y12.tile.tissue.png	284	1	2000	284	e80ffe0a53d3c35b8a17f4f46dd445cf	0	0	0	0	0	0	0	0	0	0	0	0	0	/home/dhl_ec/bnelissen/Slides/CD3_manuscript/CD3_slides/AAA343.CD3/AAA343.CD3.run1	255	0.7	0.06	0.7	0.06	0.0	-7.77717993449	0.0071354389129	1.60865493402
592.0	1389167.0	188.0	8883.0	1389167.0	4000000.0	3.0	10.0	0.86	1.19	1.13	0.0599999999995	6.43	0.38	0.809999999999	0.169999999999	7.34	0.25	2.14	1.49	0.55	AAA343.CD3.X28.Y13.tile.tissue.png	285	1	2000	285	a8a6b9f5750be9f15e5371a0ac114841	0	0	0	0	0	0	0	0	0	0	0	0	0	/home/dhl_ec/bnelissen/Slides/CD3_manuscript/CD3_slides/AAA343.CD3/AAA343.CD3.run1	255	0.7	0.06	0.7	0.06	-5.34888443833	-7.22350191548	0.0423089797168	0.45334630957
59.0	1385918.0	32.0	9008.0	1385918.0	4000000.0	1.0	15.0	1.01	0.91	1.08	0.0600000000004	7.07	0.35	0.700000000001	0.16	7.28	0.26	2.14	1.49	0.53	AAA343.CD3.X28.Y14.tile.tissue.png	286	1	2000	286	df724290da89bd4e46cde51ecf8165ba	0	0	0	0	0	0	0	0	0	0	0	0	0	/home/dhl_ec/bnelissen/Slides/CD3_manuscript/CD3_slides/AAA343.CD3/AAA343.CD3.run1	255	0.7	0.06	0.7	0.06	-4.34105600593	-7.18205148903	0.0235131636073	0.464522369385
265.0	1376788.0	75.0	10635.0	1376788.0	4000000.0	1.0	23.0	0.85	0.900000000001	1.16	0.0599999999995	6.76	0.38	0.749999999999	0.17	7.75	0.27	2.15	1.48	0.51	AAA343.CD3.X28.Y15.tile.tissue.png	287	1	2000	287	02d45c147d45590b4e81dde3aaab8235	0	0	0	0	0	0	0	0	0	0	0	0	0	/home/dhl_ec/bnelissen/Slides/CD3_manuscript/CD3_slides/AAA343.CD3/AAA343.CD3.run1	255	0.7	0.06	0.7	0.06	-4.46373035832	-7.40134021428	0.0347436310049	0.590576944336
0.0	1248392.0	0.0	6336.0	1248392.0	4000000.0	0.0	5.0	0.89	0.88	1.16	0.0599999999995	6.59	0.37	0.73	0.17	6.64	0.18	2.25	1.54	0.529999999999	AAA343.CD3.X28.Y16.tile.tissue.png	288	1	2000	288	ef995980c4663b27e41ccdcb2521b77f	0	0	0	0	0	0	0	0	0	0	0	0	0	/home/dhl_ec/bnelissen/Slides/CD3_manuscript/CD3_slides/AAA343.CD3/AAA343.CD3.run1	255	0.7	0.06	0.7	0.06	0.0	-7.59192498911	0.0112506869462	1.22209703735
0.0	1196472.0	0.0	7914.0	1196472.0	4000000.0	0.0	9.0	1.02	1.65	1.11	0.0600000000004	6.67	0.55	0.760000000001	0.17	7.27	0.18	2.23	1.53	0.55	AAA343.CD3.X28.Y17.tile.tissue.png	289	1	2000	289	a2effb6a286f2733f54963f049645e87	0	0	0	0	0	0	0	0	0	0	0	0	0	/home/dhl_ec/bnelissen/Slides/CD3_manuscript/CD3_slides/AAA343.CD3/AAA343.CD3.run1	255	0.7	0.06	0.7	0.06	-3.29075281515	-8.16239679275	0.0485443670939	1.72358652344
358.0	1077741.0	145.0	11527.0	1077741.0	4000000.0	3.0	23.0	1.38	1.07	1.09	0.0599999999995	6.39	0.37	0.72	0.17	7.11	0.24	2.12	1.47	0.56	AAA343.CD3.X28.Y18.tile.tissue.png	290	1	2000	290	ea15610352c74270c93191c10f443d66	0	0	0	0	0	0	0	0	0	0	0	0	0	/home/dhl_ec/bnelissen/Slides/CD3_manuscript/CD3_slides/AAA343.CD3/AAA343.CD3.run1	255	0.7	0.06	0.7	0.06	-5.09031636136	-8.44841444905	0.0447238570972	1.90186162988
66.0	465263.0	34.0	4957.0	465263.0	4000000.0	1.0	4.0	0.9	0.94	1.06	0.0500000000002	6.25	0.360000000001	0.75	0.21	6.91	0.25	2.18	1.53	0.55	AAA343.CD3.X28.Y19.tile.tissue.png	291	1	2000	291	945ed00280063dcfadc57a8b362fa64a	0	0	0	0	0	0	0	0	0	0	0	0	0	/home/dhl_ec/bnelissen/Slides/CD3_manuscript/CD3_slides/AAA343.CD3/AAA343.CD3.run1	255	0.7	0.06	0.7	0.06	-3.12558555301	-9.22592179373	0.0268383708059	4.11453059241
37468.0	3931830.0	12158.0	11838.0	3931830.0	4000000.0	206.0	2.0	0.900000000001	1.23	1.1	0.0499999999993	6.83	0.38	0.740000000001	0.0599999999995	10.09	0.37	2.23	1.54	0.54	AAA343.CD3.X28.Y2.tile.tissue.png	292	1	2000	292	b5b9eb70b79ed71791d7805593a4a9df	0	0	0	0	0	0	0	0	0	0	0	0	0	/home/dhl_ec/bnelissen/Slides/CD3_manuscript/CD3_slides/AAA343.CD3/AAA343.CD3.run1	255	0.7	0.06	0.7	0.06	-7.58387563448	-10.2973896662	0.213381234535	0.327479539307
2560.0	3999526.0	699.0	8054.0	3999526.0	4000000.0	12.0	1.0	0.93	1.54	1.13	0.0500000000002	6.69	0.42	0.7	0.0600000000004	9.28	0.34	2.05	1.43	0.499999999999	AAA343.CD3.X28.Y3.tile.tissue.png	293	1	2000	293	576c5581e69318e01566ba0ca289231b	0	0	0	0	0	0	0	0	0	0	0	0	0	/home/dhl_ec/bnelissen/Slides/CD3_manuscript/CD3_slides/AAA343.CD3/AAA343.CD3.run1	255	0.7	0.06	0.7	0.06	-7.80274653642	-10.6358405017	0.124119147084	0.129750972675
0.0	3639044.0	0.0	16182.0	3639044.0	4000000.0	0.0	5.0	0.78	0.93	1.09	0.0500000000002	6.27	0.37	0.75	0.0799999999999	8.48	0.27	2.18	1.48	0.52	AAA343.CD3.X28.Y4.tile.tissue.png	294	1	2000	294	be6bc006f0ccb02e8d58658e28a9e94c	0	0	0	0	0	0	0	0	0	0	0	0	0	/home/dhl_ec/bnelissen/Slides/CD3_manuscript/CD3_slides/AAA343.CD3/AAA343.CD3.run1	255	0.7	0.06	0.7	0.06	-6.14659763541	-10.4145696062	0.101913609628	0.027010950592
0.0	1633673.0	0.0	13322.0	1633673.0	4000000.0	0.0	11.0	0.87	0.95	1.11	0.0500000000002	6.21	0.37	0.74	0.17	6.52	0.190000000001	2.1	1.44	0.52	AAA343.CD3.X28.Y5.tile.tissue.png	295	1	2000	295	4f3a41880d4c7383116c7b948970df52	0	0	0	0	0	0	0	0	0	0	0	0	0	/home/dhl_ec/bnelissen/Slides/CD3_manuscript/CD3_slides/AAA343.CD3/AAA343.CD3.run1	255	0.7	0.06	0.7	0.06	0.0	-7.49190064009	0.0462978209225	0.0278900976563
63.0	1396036.0	32.0	8952.0	1396036.0	4000000.0	1.0	9.0	0.89	0.92	1.08	0.0600000000004	6.43	0.38	0.72	0.17	7.7	0.25	2.09	1.43	0.619999999999	AAA343.CD3.X28.Y6.tile.tissue.png	296	1	2000	296	b2818ef54ef749da11cca44c6fcf81db	0	0	0	0	0	0	0	0	0	0	0	0	0	/home/dhl_ec/bnelissen/Slides/CD3_manuscript/CD3_slides/AAA343.CD3/AAA343.CD3.run1	255	0.7	0.06	0.7	0.06	-4.75324616276	-7.46030407065	0.0238323956828	0.659296874756
3786.0	1161510.0	1440.0	7630.0	1161510.0	4000000.0	27.0	4.0	1.1	1.32	1.13	0.0600000000004	6.89	0.38	0.76	0.17	7.39	0.25	2.15	1.47	0.52	AAA343.CD3.X28.Y7.tile.tissue.png	297	1	2000	297	a27bb5fb6bcc8e414b707402ecd6c135	0	0	0	0	0	0	0	0	0	0	0	0	0	/home/dhl_ec/bnelissen/Slides/CD3_manuscript/CD3_slides/AAA343.CD3/AAA343.CD3.run1	255	0.7	0.06	0.7	0.06	-5.27798415768	-7.93562854267	0.110167510935	1.20544576953
59.0	1122656.0	37.0	5627.0	1122656.0	4000000.0	1.0	3.0	1.43	1.59	1.12	0.0599999999995	6.29	0.349999999999	0.7	0.17	7.11	0.25	2.06	1.44	0.5	AAA343.CD3.X28.Y8.tile.tissue.png	298	1	2000	298	a80e88a0eefec5ced55e3c3e603ee8ff	0	0	0	0	0	0	0	0	0	0	0	0	0	/home/dhl_ec/bnelissen/Slides/CD3_manuscript/CD3_slides/AAA343.CD3/AAA343.CD3.run1	255	0.7	0.06	0.7	0.06	-4.20696089072	-7.82810537494	0.00589487977218	2.0611080376
0.0	1091036.0	0.0	5576.0	1091036.0	4000000.0	0.0	3.0	0.910000000001	2.0	1.06	0.0799999999999	6.82	0.349999999999	0.719999999999	0.16	6.41	0.16	2.07	1.43	0.46	AAA343.CD3.X28.Y9.tile.tissue.png	299	1	2000	299	bb784c4a98a62837c67a5009d9c9cc72	0	0	0	0	0	0	0	0	0	0	0	0	0	/home/dhl_ec/bnelissen/Slides/CD3_manuscript/CD3_slides/AAA343.CD3/AAA343.CD3.run1	255	0.7	0.06	0.7	0.06	0.0	-8.10378981162	0.00475678415186	2.49446656311
0.0	3280276.0	0.0	15937.0	3280276.0	4000000.0	0.0	9.0	2.08	1.06	1.06	0.0699999999997	7.33	0.37	0.74	0.0900000000001	8.78	0.27	2.26	1.55	0.5	AAA343.CD3.X29.Y0.tile.tissue.png	300	1	2000	300	fba88e02819aada92e5de6d84130ee01	0	0	0	0	0	0	0	0	0	0	0	0	0	/home/dhl_ec/bnelissen/Slides/CD3_manuscript/CD3_slides/AAA343.CD3/AAA343.CD3.run1	255	0.7	0.06	0.7	0.06	-6.99683450915	-7.92844007948	0.0770505410328	0.248988216797
0.0	3768218.0	0.0	13316.0	3768218.0	4000000.0	0.0	1.0	0.929999999999	1.05	1.12	0.0500000000002	6.55	0.38	0.760000000001	0.0699999999997	9.17	0.280000000001	2.26	1.54	0.46	AAA343.CD3.X29.Y1.tile.tissue.png	301	1	2000	301	321f0567676c560f3424559e515bcd6c	0	0	0	0	0	0	0	0	0	0	0	0	0	/home/dhl_ec/bnelissen/Slides/CD3_manuscript/CD3_slides/AAA343.CD3/AAA343.CD3.run1	255	0.7	0.06	0.7	0.06	-5.8688362848	-10.2950932738	0.0300833530497	0.00920115882874
721.0	56784.0	196.0	2741.0	56784.0	4000000.0	2.0	7.0	1.01	1.12	1.13	0.0500000000002	6.87	0.37	0.740000000001	0.21	6.85	0.22	2.11	1.53	0.68	AAA343.CD3.X29.Y10.tile.tissue.png	302	1	2000	302	eed79abc78d0abae11710ef508da903f	0	0	0	0	0	0	0	0	0	0	0	0	0	/home/dhl_ec/bnelissen/Slides/CD3_manuscript/CD3_slides/AAA343.CD3/AAA343.CD3.run1	255	0.7	0.06	0.7	0.06	-7.32775703914	-11.043232791	0.313372525767	0.0264887004395
0.0	12448.0	0.0	863.0	12448.0	4000000.0	0.0	3.0	0.95	1.16	1.13	0.0500000000002	6.88	0.37	0.74	0.21	5.92	0.13	2.1	1.54	0.58	AAA343.CD3.X29.Y11.tile.tissue.png	303	1	2000	303	92e05bae831191123b82d7b6fdae54ae	0	0	0	0	0	0	0	0	0	0	0	0	0	/home/dhl_ec/bnelissen/Slides/CD3_manuscript/CD3_slides/AAA343.CD3/AAA343.CD3.run1	255	0.7	0.06	0.7	0.06	0.0	-12.4827009946	0.834094363803	0.0199497422485
0.0	1539.0	0.0	174.0	1539.0	4000000.0	0.0	1.0	0.99	1.12	1.1	0.0500000000002	6.88	0.37	0.75	0.22	5.9	0.13	2.08	1.54	0.539999999999	AAA343.CD3.X29.Y12.tile.tissue.png	304	1	2000	304	143da27162e4b88359a02eaa8f316dba	0	0	0	0	0	0	0	0	0	0	0	0	0	/home/dhl_ec/bnelissen/Slides/CD3_manuscript/CD3_slides/AAA343.CD3/AAA343.CD3.run1	255	0.7	0.06	0.7	0.06	0.0	-12.4540097962	1.3447389361	0.0247205717163
0.0	11543.0	0.0	1194.0	11543.0	4000000.0	0.0	6.0	1.01	1.1	1.12	0.0500000000002	6.9	0.360000000001	0.740000000001	0.21	6.42	0.13	2.1	1.54	0.6	AAA343.CD3.X29.Y13.tile.tissue.png	305	1	2000	305	7a228bd24bb6c2a8357987fde20ee7ef	0	0	0	0	0	0	0	0	0	0	0	0	0	/home/dhl_ec/bnelissen/Slides/CD3_manuscript/CD3_slides/AAA343.CD3/AAA343.CD3.run1	255	0.7	0.06	0.7	0.06	-8.07486941514	-12.1738565032	1.28388851472	0.0266470860596
0.0	74078.0	0.0	5293.0	74078.0	4000000.0	0.0	19.0	0.97	1.37	1.13	0.0500000000002	7.06	0.38	0.75	0.21	6.61	0.14	2.19	1.55	0.570000000001	AAA343.CD3.X29.Y14.tile.tissue.png	306	1	2000	306	7d79e6b8afbd635f0a3a32d8f50f499a	0	0	0	0	0	0	0	0	0	0	0	0	0	/home/dhl_ec/bnelissen/Slides/CD3_manuscript/CD3_slides/AAA343.CD3/AAA343.CD3.run1	255	0.7	0.06	0.7	0.06	-7.18228482924	-11.6594764078	0.309301061438	0.0262864650879
270.0	77627.0	74.0	5730.0	77627.0	4000000.0	1.0	19.0	0.959999999999	1.09	1.1	0.0499999999993	6.65	0.38	0.74	0.21	6.79	0.219999999999	2.14	1.53	0.58	AAA343.CD3.X29.Y15.tile.tissue.png	307	1	2000	307	69d51deb1f66f0731b53b9c10b278fe2	0	0	0	0	0	0	0	0	0	0	0	0	0	/home/dhl_ec/bnelissen/Slides/CD3_manuscript/CD3_slides/AAA343.CD3/AAA343.CD3.run1	255	0.7	0.06	0.7	0.06	-8.56355805342	-12.0003905499	0.790260379258	0.0342065756836
0.0	34040.0	0.0	3058.0	34040.0	4000000.0	0.0	11.0	0.97	1.29	1.1	0.0500000000002	6.97	0.370000000001	0.71	0.22	5.58	0.13	2.01	1.43	0.650000000001	AAA343.CD3.X29.Y16.tile.tissue.png	308	1	2000	308	83d819ab269b4f5ddbbcbd3b0addcd5e	0	0	0	0	0	0	0	0	0	0	0	0	0	/home/dhl_ec/bnelissen/Slides/CD3_manuscript/CD3_slides/AAA343.CD3/AAA343.CD3.run1	255	0.7	0.06	0.7	0.06	0.0	-12.2989493616	0.746130643636	0.0224572573242
53.0	310145.0	31.0	7683.0	310145.0	4000000.0	1.0	16.0	0.96	1.59	1.24	0.0500000000002	7.51	0.360000000001	0.69	0.2	6.67	0.23	2.19	1.55	0.53	AAA343.CD3.X29.Y17.tile.tissue.png	309	1	2000	309	aea647c4026826f131d949e101e5d517	0	0	0	0	0	0	0	0	0	0	0	0	0	/home/dhl_ec/bnelissen/Slides/CD3_manuscript/CD3_slides/AAA343.CD3/AAA343.CD3.run1	255	0.7	0.06	0.7	0.06	-8.30478172148	-11.2629206266	0.415100740464	0.0521895996094
1302.0	287657.0	412.0	19805.0	287657.0	4000000.0	7.0	48.0	0.93	1.21	1.06	0.04	8.1	0.38	0.719999999999	0.2	6.63	0.21	2.15	1.45	0.56	AAA343.CD3.X29.Y18.tile.tissue.png	310	1	2000	310	0712bba670bbb0838393660098ccfe08	0	0	0	0	0	0	0	0	0	0	0	0	0	/home/dhl_ec/bnelissen/Slides/CD3_manuscript/CD3_slides/AAA343.CD3/AAA343.CD3.run1	255	0.7	0.06	0.7	0.06	-8.48341935726	-12.1132306739	0.817977923388	0.0555841152344
0.0	62228.0	0.0	6590.0	62228.0	4000000.0	0.0	26.0	1.06	1.48	1.07	0.0500000000002	6.37	0.360000000001	0.71	0.21	6.02	0.13	2.07	1.44	0.48	AAA343.CD3.X29.Y19.tile.tissue.png	311	1	2000	311	4320f9d2c9f09078b505ae9b20343533	0	0	0	0	0	0	0	0	0	0	0	0	0	/home/dhl_ec/bnelissen/Slides/CD3_manuscript/CD3_slides/AAA343.CD3/AAA343.CD3.run1	255	0.7	0.06	0.7	0.06	-7.47601130254	-11.9297104719	0.611249830695	0.03924096875
99515.0	2809794.0	34694.0	27915.0	2809794.0	4000000.0	643.0	5.0	1.05	1.3	1.07	0.0500000000002	6.54	0.36	0.700000000001	0.1	9.45	0.320000000001	2.15	1.46	0.589999999999	AAA343.CD3.X29.Y2.tile.tissue.png	312	1	2000	312	ae639a8cffbfff7676ffda6db57639ad	0	0	0	0	0	0	0	0	0	0	0	0	0	/home/dhl_ec/bnelissen/Slides/CD3_manuscript/CD3_slides/AAA343.CD3/AAA343.CD3.run1	255	0.7	0.06	0.7	0.06	-8.15521280823	-11.4726900394	1.15695193825	0.900410843262
119221.0	3998396.0	44705.0	8294.0	3998396.0	4000000.0	826.0	1.0	0.98	1.43	1.07	0.0500000000002	6.53	0.349999999999	0.690000000001	0.0500000000002	11.08	0.41	2.21	1.54	1.11	AAA343.CD3.X29.Y3.tile.tissue.png	313	1	2000	313	2607fd5511ea8e5ca542f91cfd32c92e	0	0	0	0	0	0	0	0	0	0	0	0	0	/home/dhl_ec/bnelissen/Slides/CD3_manuscript/CD3_slides/AAA343.CD3/AAA343.CD3.run1	255	0.7	0.06	0.7	0.06	-8.91204504467	-11.6528539082	1.38339427138	1.24168698463
49735.0	3221660.0	19274.0	15325.0	3221660.0	4000000.0	362.0	8.0	1.24	1.41	1.14	0.0500000000002	7.18	0.360000000001	0.72	0.0900000000001	9.84	0.349999999999	2.24	1.53	0.58	AAA343.CD3.X29.Y4.tile.tissue.png	314	1	2000	314	675505a3de8addefde222072e8efad4d	0	0	0	0	0	0	0	0	0	0	0	0	0	/home/dhl_ec/bnelissen/Slides/CD3_manuscript/CD3_slides/AAA343.CD3/AAA343.CD3.run1	255	0.7	0.070051727621	0.7	0.070051727621	-7.89487904171	-11.0759577459	0.613696175202	0.295348207153
34042.0	3050970.0	12016.0	11408.0	3050970.0	4000000.0	242.0	6.0	1.14	1.37	1.11	0.0500000000002	6.47	0.360000000001	0.700000000001	0.0900000000001	8.82	0.320000000001	2.11	1.44	0.56	AAA343.CD3.X29.Y5.tile.tissue.png	315	1	2000	315	f897bb7b69fc4f82496fa77b0cd7909b	0	0	0	0	0	0	0	0	0	0	0	0	0	/home/dhl_ec/bnelissen/Slides/CD3_manuscript/CD3_slides/AAA343.CD3/AAA343.CD3.run1	255	0.7	0.0617088852507	0.7	0.0617088852507	-8.05083572626	-11.1783866093	0.503102041303	0.14964982959
52425.0	3748061.0	21848.0	8797.0	3748061.0	4000000.0	461.0	1.0	1.4	1.3	1.1	0.0500000000002	7.04	0.37	0.74	0.0699999999997	9.61	0.360000000001	2.07	1.43	0.5	AAA343.CD3.X29.Y6.tile.tissue.png	316	1	2000	316	a36186e6bbda4f190e435cd987504b36	0	0	0	0	0	0	0	0	0	0	0	0	0	/home/dhl_ec/bnelissen/Slides/CD3_manuscript/CD3_slides/AAA343.CD3/AAA343.CD3.run1	255	0.7	0.0688011897172	0.7	0.0688011897172	-8.36286839849	-11.4648380598	0.808944307417	0.117124224182
55858.0	3705347.0	24138.0	10432.0	3705347.0	4000000.0	491.0	1.0	1.14	1.17	1.08	0.0500000000002	6.58	0.36	0.73	0.0700000000006	9.72	0.35	2.1	1.45	0.52	AAA343.CD3.X29.Y7.tile.tissue.png	317	1	2000	317	322cc956964ab9ccf5381ee932cf400b	0	0	0	0	0	0	0	0	0	0	0	0	0	/home/dhl_ec/bnelissen/Slides/CD3_manuscript/CD3_slides/AAA343.CD3/AAA343.CD3.run1	255	0.7	0.06	0.7	0.06	-8.71933803429	-11.4518062675	1.33864326027	0.208386307739
131910.0	2461840.0	47906.0	13527.0	2461840.0	4000000.0	865.0	6.0	1.84	1.45	1.13	0.0500000000002	7.93	0.38	0.760000000001	0.12	10.14	0.35	2.26	1.57	0.610000000001	AAA343.CD3.X29.Y8.tile.tissue.png	318	1	2000	318	d85800053a27fc626355fa53563a900a	0	0	0	0	0	0	0	0	0	0	0	0	0	/home/dhl_ec/bnelissen/Slides/CD3_manuscript/CD3_slides/AAA343.CD3/AAA343.CD3.run1	255	0.7	0.06	0.7	0.06	-9.00299664352	-12.2064504214	2.11905477578	0.290050374512
62303.0	700349.0	23170.0	13646.0	700349.0	4000000.0	446.0	17.0	0.940000000001	1.22	1.12	0.0500000000002	6.71	0.360000000001	0.710000000001	0.18	7.33	0.25	2.12	1.71	0.900000000001	AAA343.CD3.X29.Y9.tile.tissue.png	319	1	2000	319	15db8cc8ac3bbd5c6c01a6ce90b06bab	0	0	0	0	0	0	0	0	0	0	0	0	0	/home/dhl_ec/bnelissen/Slides/CD3_manuscript/CD3_slides/AAA343.CD3/AAA343.CD3.run1	255	0.7	0.06	0.7	0.06	-8.94134729912	-12.3258852126	2.04527331721	0.15679428125
311.0	47149.0	139.0	4477.0	47149.0	4000000.0	4.0	16.0	1.29	1.84	1.1	0.04	6.52	0.370000000001	0.709999999999	0.209999999999	6.76	0.21	2.09	1.66	0.550000000001	AAA343.CD3.X3.Y0.tile.tissue.png	320	1	2000	320	9ba838d39cbf01cdb45645134fd5f106	0	0	0	0	0	0	0	0	0	0	0	0	0	/home/dhl_ec/bnelissen/Slides/CD3_manuscript/CD3_slides/AAA343.CD3/AAA343.CD3.run1	255	0.7	0.06	0.7	0.06	-8.93121628427	-9.57035911724	0.832699342994	0.260239169434
57551.0	1563041.0	22197.0	11489.0	1563041.0	4000000.0	413.0	3.0	1.15	1.75	1.12	0.0500000000002	6.67	0.37	0.71	0.150000000001	8.32	0.280000000001	2.07	1.44	0.559999999999	AAA343.CD3.X3.Y1.tile.tissue.png	321	1	2000	321	82af89dbf18b9da34fdd9cdb62539079	0	0	0	0	0	0	0	0	0	0	0	0	0	/home/dhl_ec/bnelissen/Slides/CD3_manuscript/CD3_slides/AAA343.CD3/AAA343.CD3.run1	255	0.7	0.06	0.7	0.06	-8.87482004293	-12.1032154382	1.49827946384	0.182930929687
48552.0	3951911.0	22765.0	10896.0	3951911.0	4000000.0	469.0	1.0	0.940000000001	1.31	1.15	0.04	6.39	0.36	0.71	0.0600000000004	9.75	0.35	2.08	1.44	0.57	AAA343.CD3.X3.Y10.tile.tissue.png	322	1	2000	322	26468d243544ac3fa3afa6234f7ce8ec	0	0	0	0	0	0	0	0	0	0	0	0	0	/home/dhl_ec/bnelissen/Slides/CD3_manuscript/CD3_slides/AAA343.CD3/AAA343.CD3.run1	255	0.7	0.0688114285414	0.7	0.0688114285414	-9.08289833249	-12.5313458991	1.41577682476	0.178975301758
9884.0	1388280.0	4785.0	11390.0	1388280.0	4000000.0	100.0	5.0	2.21	1.47	1.14	0.0500000000002	7.08	0.39	0.76	0.16	8.03	0.27	2.21	1.54	1.13	AAA343.CD3.X3.Y11.tile.tissue.png	323	1	2000	323	fc00e71c803da92209c0debea62da539	0	0	0	0	0	0	0	0	0	0	0	0	0	/home/dhl_ec/bnelissen/Slides/CD3_manuscript/CD3_slides/AAA343.CD3/AAA343.CD3.run1	255	0.7	0.06	0.7	0.06	-8.8936386921	-12.3367893565	2.5644465034	0.177768296875
0.0	3204.0	0.0	255.0	3204.0	4000000.0	0.0	1.0	0.97	2.17	1.14	0.0500000000002	6.35	0.370000000001	0.72	0.21	5.62	0.13	1.97	1.47	0.51	AAA343.CD3.X3.Y12.tile.tissue.png	324	1	2000	324	76835902c0ccff15a46793e093680c98	0	0	0	0	0	0	0	0	0	0	0	0	0	/home/dhl_ec/bnelissen/Slides/CD3_manuscript/CD3_slides/AAA343.CD3/AAA343.CD3.run1	255	0.7	0.06	0.7	0.06	0.0	-12.675444303	1.51649000761	0.0353095935516
0.0	29014.0	0.0	754.0	29014.0	4000000.0	0.0	1.0	1.24	1.36	1.07	0.0500000000002	6.31	0.35	0.7	0.21	5.5	0.13	2.02	1.46	0.56	AAA343.CD3.X3.Y13.tile.tissue.png	325	1	2000	325	ac7c9082c31c77b471a95b6e228cd251	0	0	0	0	0	0	0	0	0	0	0	0	0	/home/dhl_ec/bnelissen/Slides/CD3_manuscript/CD3_slides/AAA343.CD3/AAA343.CD3.run1	255	0.7	0.06	0.7	0.06	0.0	-12.6025268024	0.156894119272	0.0286269852905
15850.0	102738.0	5748.0	3240.0	102738.0	4000000.0	104.0	2.0	0.93	1.09	1.08	0.0499999999993	6.42	0.35	0.7	0.21	6.81	0.21	2.3	1.48	0.52	AAA343.CD3.X3.Y14.tile.tissue.png	326	1	2000	326	129e9d0f9f1606097e2d7c095994857b	0	0	0	0	0	0	0	0	0	0	0	0	0	/home/dhl_ec/bnelissen/Slides/CD3_manuscript/CD3_slides/AAA343.CD3/AAA343.CD3.run1	255	0.7	0.06	0.7	0.06	-9.56260824647	-12.2942170033	3.73144117217	0.0538828476563
75080.0	2776160.0	32531.0	17080.0	2776160.0	4000000.0	642.0	9.0	1.42	1.58	1.09	0.0500000000002	8.35	0.37	0.710000000001	0.1	9.32	0.32	2.15	1.46	0.61	AAA343.CD3.X3.Y15.tile.tissue.png	327	1	2000	327	e0957635608f727aeaac3ccefa79f3c9	0	0	0	0	0	0	0	0	0	0	0	0	0	/home/dhl_ec/bnelissen/Slides/CD3_manuscript/CD3_slides/AAA343.CD3/AAA343.CD3.run1	255	0.7	0.06	0.7	0.06	-9.39150886515	-12.1775659402	3.35694198107	0.298351554688
85047.0	2189896.0	33917.0	34823.0	2189896.0	4000000.0	685.0	20.0	1.27	1.24	1.07	0.0500000000002	6.87	0.36	0.71	0.12	8.57	0.3	2.13	1.43	1.04	AAA343.CD3.X3.Y16.tile.tissue.png	328	1	2000	328	a97ab56bca84e44e6bcb18547700ae92	0	0	0	0	0	0	0	0	0	0	0	0	0	/home/dhl_ec/bnelissen/Slides/CD3_manuscript/CD3_slides/AAA343.CD3/AAA343.CD3.run1	255	0.7	0.06	0.7	0.06	-9.62028201812	-12.8163290954	3.69709629289	0.378074765625
60571.0	2900501.0	24389.0	29395.0	2900501.0	4000000.0	483.0	8.0	1.31	1.8	1.19	0.0500000000002	6.45	0.360000000001	0.7	0.0999999999995	8.65	0.320000000001	2.12	1.43	0.570000000001	AAA343.CD3.X3.Y17.tile.tissue.png	329	1	2000	329	94e996461c896160fe582e854049858e	0	0	0	0	0	0	0	0	0	0	0	0	0	/home/dhl_ec/bnelissen/Slides/CD3_manuscript/CD3_slides/AAA343.CD3/AAA343.CD3.run1	255	0.7	0.06	0.7	0.06	-9.30039814062	-13.0555070503	2.62084465102	0.38932725
27655.0	655935.0	10964.0	14645.0	655935.0	4000000.0	206.0	8.0	2.42	2.18	1.08	0.0500000000002	7.7	0.360000000001	0.72	0.19	7.25	0.23	2.14	1.5	0.49	AAA343.CD3.X3.Y18.tile.tissue.png	330	1	2000	330	119110ede5f56ae38996eab8b907997a	0	0	0	0	0	0	0	0	0	0	0	0	0	/home/dhl_ec/bnelissen/Slides/CD3_manuscript/CD3_slides/AAA343.CD3/AAA343.CD3.run1	255	0.7	0.06	0.7	0.06	-9.36861562189	-12.3682791262	3.55675369923	0.16534446875
0.0	0.0	0.0	0.0	0.0	4000000.0	0.0	0.0	1.57	1.33	1.08	0.0600000000004	6.13	0.29	0.860000000001	0.21	4.62	0.12	1.94	1.48	0.57	AAA343.CD3.X3.Y19.tile.tissue.png	331	1	2000	331	43d3eab14f75fb54c780ab8ae8d7a163	0	0	0	0	0	0	0	0	0	0	0	0	0	/home/dhl_ec/bnelissen/Slides/CD3_manuscript/CD3_slides/AAA343.CD3/AAA343.CD3.run1	255	1.0	0.06	1.0	0.06	0.0	-10.2144728205	0.0	5.96092351981
73464.0	2192339.0	29650.0	12330.0	2192339.0	4000000.0	560.0	7.0	1.37	2.28	1.11	0.0500000000002	7.33	0.370000000001	0.73	0.13	8.99	0.31	2.13	1.46	0.570000000001	AAA343.CD3.X3.Y2.tile.tissue.png	332	1	2000	332	035ebbda0091f9447a192a3ce0420767	0	0	0	0	0	0	0	0	0	0	0	0	0	/home/dhl_ec/bnelissen/Slides/CD3_manuscript/CD3_slides/AAA343.CD3/AAA343.CD3.run1	255	0.7	0.06	0.7	0.06	-8.59135280192	-12.0387134283	0.917036431424	0.225339570312
63.0	926287.0	34.0	19831.0	926287.0	4000000.0	1.0	19.0	1.48	1.66	1.56	0.0500000000002	6.89	0.36	0.740000000001	0.17	7.48	0.25	2.22	1.54	0.77	AAA343.CD3.X3.Y3.tile.tissue.png	333	1	2000	333	f2d8ff3c0305ae273294b72a4a60afd2	0	0	0	0	0	0	0	0	0	0	0	0	0	/home/dhl_ec/bnelissen/Slides/CD3_manuscript/CD3_slides/AAA343.CD3/AAA343.CD3.run1	255	0.7	0.06	0.7	0.06	-7.70845163671	-11.1463315072	0.361560361229	0.0855512695313
40541.0	909131.0	14913.0	9908.0	909131.0	4000000.0	280.0	6.0	1.04	1.27	1.05	0.0500000000002	7.24	0.349999999999	0.719999999999	0.179999999999	7.98	0.26	2.23	1.56	0.679999999999	AAA343.CD3.X3.Y4.tile.tissue.png	334	1	2000	334	2064137d20eeaada7abe6ed57bb9fc55	0	0	0	0	0	0	0	0	0	0	0	0	0	/home/dhl_ec/bnelissen/Slides/CD3_manuscript/CD3_slides/AAA343.CD3/AAA343.CD3.run1	255	0.7	0.06	0.7	0.06	-8.83663559486	-12.1690018454	2.20296658147	0.238758621094
66286.0	3226147.0	27461.0	11244.0	3226147.0	4000000.0	581.0	3.0	2.02	1.37	1.11	0.0500000000002	7.47	0.38	0.749999999999	0.0899999999992	9.9	0.36	2.24	1.58	0.860000000001	AAA343.CD3.X3.Y5.tile.tissue.png	335	1	2000	335	50cac5a7e0738f8f19a98b8063718491	0	0	0	0	0	0	0	0	0	0	0	0	0	/home/dhl_ec/bnelissen/Slides/CD3_manuscript/CD3_slides/AAA343.CD3/AAA343.CD3.run1	255	0.7	0.06	0.7	0.06	-9.06561514199	-11.8663156185	1.19419131291	0.175281238281
110570.0	3999555.0	46455.0	8100.0	3999555.0	4000000.0	1081.0	1.0	1.61	1.22	1.12	0.0499999999993	7.18	0.37	0.75	0.0600000000004	10.64	0.399999999999	2.15	1.5	0.619999999999	AAA343.CD3.X3.Y6.tile.tissue.png	336	1	2000	336	d1af4fd95fbbec73e663ae42c271c0e3	0	0	0	0	0	0	0	0	0	0	0	0	0	/home/dhl_ec/bnelissen/Slides/CD3_manuscript/CD3_slides/AAA343.CD3/AAA343.CD3.run1	255	0.7	0.0610151355706	0.7	0.0610151355706	-9.34035355339	-11.6956436378	1.10469052551	0.151480958233
139085.0	4000000.0	51005.0	7996.0	4000000.0	4000000.0	1168.0	1.0	1.83	1.22	1.09	0.0500000000002	7.2	0.31	0.75	0.0500000000002	11.51	0.38	2.13	1.53	0.62	AAA343.CD3.X3.Y7.tile.tissue.png	337	1	2000	337	52e1a73704a7c8637b51996ac0d3a2d4	0	0	0	0	0	0	0	0	0	0	0	0	0	/home/dhl_ec/bnelissen/Slides/CD3_manuscript/CD3_slides/AAA343.CD3/AAA343.CD3.run1	255	0.7	0.0709832361617	0.7	0.0709832361617	-9.41994525743	-12.1145143477	1.36660377545	0.186913229078
124838.0	3999453.0	48837.0	8078.0	3999453.0	4000000.0	1067.0	1.0	1.14	1.28	1.11	0.0499999999993	6.77	0.370000000001	0.75	0.0600000000013	10.96	0.41	2.25	1.58	0.630000000001	AAA343.CD3.X3.Y8.tile.tissue.png	338	1	2000	338	b22042fd514a4adf02ee738d43b0cf45	0	0	0	0	0	0	0	0	0	0	0	0	0	/home/dhl_ec/bnelissen/Slides/CD3_manuscript/CD3_slides/AAA343.CD3/AAA343.CD3.run1	255	0.7	0.0721363099724	0.7	0.0721363099724	-9.41696792261	-12.3699339695	1.47736005386	0.170369012451
64967.0	3992725.0	29228.0	8784.0	3992725.0	4000000.0	644.0	1.0	0.949999999999	1.2	1.11	0.0500000000011	6.78	0.389999999999	0.77	0.0600000000013	10.51	0.400000000001	2.2	1.54	0.560000000001	AAA343.CD3.X3.Y9.tile.tissue.png	339	1	2000	339	5c84ae5822e9b4ca444f0f5c3ecf02b9	0	0	0	0	0	0	0	0	0	0	0	0	0	/home/dhl_ec/bnelissen/Slides/CD3_manuscript/CD3_slides/AAA343.CD3/AAA343.CD3.run1	255	0.7	0.0655192921129	0.7	0.0655192921129	-9.08321226776	-11.9030555708	1.09852856744	0.108243393784
0.0	3574801.0	0.0	11093.0	3574801.0	4000000.0	0.0	2.0	0.950000000001	1.23	1.07	0.0500000000011	6.5	0.4	0.76	0.0799999999999	9.03	0.289999999999	2.25	1.55	0.51	AAA343.CD3.X30.Y0.tile.tissue.png	340	1	2000	340	f21023c7f291850dad09eb2ad461d8d1	0	0	0	0	0	0	0	0	0	0	0	0	0	/home/dhl_ec/bnelissen/Slides/CD3_manuscript/CD3_slides/AAA343.CD3/AAA343.CD3.run1	255	0.7	0.06	0.7	0.06	-6.57882483891	-8.25186238853	0.0606885359671	0.298745137695
71686.0	2404724.0	26299.0	20229.0	2404724.0	4000000.0	464.0	5.0	1.03	1.19	1.08	0.0399999999991	6.58	0.4	0.77	0.130000000001	9.57	0.309999999999	2.26	1.54	0.619999999999	AAA343.CD3.X30.Y1.tile.tissue.png	341	1	2000	341	39e6575e6dccbf400ffc05b94fa81c23	0	0	0	0	0	0	0	0	0	0	0	0	0	/home/dhl_ec/bnelissen/Slides/CD3_manuscript/CD3_slides/AAA343.CD3/AAA343.CD3.run1	255	0.7	0.06	0.7	0.06	-8.0243418823	-11.640651132	0.848808141324	0.674165696289
117622.0	2508526.0	47058.0	16411.0	2508526.0	4000000.0	871.0	3.0	1.04	1.75	1.11	0.0499999999993	6.87	0.380000000001	0.699999999999	0.110000000001	10.2	0.320000000002	2.18	1.53	1.15	AAA343.CD3.X30.Y10.tile.tissue.png	342	1	2000	342	751005a97bb57a53a7c7b756daae464a	0	0	0	0	0	0	0	0	0	0	0	0	0	/home/dhl_ec/bnelissen/Slides/CD3_manuscript/CD3_slides/AAA343.CD3/AAA343.CD3.run1	255	0.7	0.06	0.7	0.06	-8.8194176808	-12.0028674523	1.93410224853	0.310382099609
23641.0	583520.0	8875.0	8172.0	583520.0	4000000.0	166.0	5.0	1.6	1.95	1.12	0.0500000000011	7.87	0.35	0.700000000001	0.18	7.53	0.230000000001	2.18	1.53	0.629999999999	AAA343.CD3.X30.Y11.tile.tissue.png	343	1	2000	343	a37db8ae185556efa28f0e7abd0f21fe	0	0	0	0	0	0	0	0	0	0	0	0	0	/home/dhl_ec/bnelissen/Slides/CD3_manuscript/CD3_slides/AAA343.CD3/AAA343.CD3.run1	255	0.7	0.06	0.7	0.06	-8.60482594735	-11.8824081873	1.97895408852	0.0983705917969
53.0	10592.0	32.0	964.0	10592.0	4000000.0	1.0	4.0	1.01	1.68	1.14	0.0399999999991	6.44	0.379999999999	0.74	0.219999999999	6.77	0.279999999999	2.1	1.54	1.18	AAA343.CD3.X30.Y12.tile.tissue.png	344	1	2000	344	6183bb75ce58e082685ab3f01df7c00a	0	0	0	0	0	0	0	0	0	0	0	0	0	/home/dhl_ec/bnelissen/Slides/CD3_manuscript/CD3_slides/AAA343.CD3/AAA343.CD3.run1	255	0.7	0.06	0.7	0.06	-8.40958652069	-12.5926266633	0.625759567649	0.0193697531738
111.0	80386.0	58.0	4327.0	80386.0	4000000.0	2.0	13.0	1.9	1.09	1.13	0.0400000000009	7.03	0.369999999999	0.730000000001	0.220000000001	6.86	0.200000000001	2.15	1.54	0.940000000001	AAA343.CD3.X30.Y13.tile.tissue.png	345	1	2000	345	02f9ab5e9418c8e3b4adfd778292f972	0	0	0	0	0	0	0	0	0	0	0	0	0	/home/dhl_ec/bnelissen/Slides/CD3_manuscript/CD3_slides/AAA343.CD3/AAA343.CD3.run1	255	0.7	0.06	0.7	0.06	-8.08267504409	-11.8136190301	0.292210395866	0.0277760559082
109.0	150708.0	68.0	8799.0	150708.0	4000000.0	2.0	22.0	1.56	2.04	1.15	0.0500000000011	7.0	0.379999999999	0.74	0.199999999999	6.88	0.279999999999	2.24	1.53	1.1	AAA343.CD3.X30.Y14.tile.tissue.png	346	1	2000	346	03d29a075a923169075946168b12bcd3	0	0	0	0	0	0	0	0	0	0	0	0	0	/home/dhl_ec/bnelissen/Slides/CD3_manuscript/CD3_slides/AAA343.CD3/AAA343.CD3.run1	255	0.7	0.06	0.7	0.06	-7.52131998583	-11.6767763974	0.224337537264	0.0276916611328
7898.0	107035.0	2878.0	4882.0	107035.0	4000000.0	54.0	11.0	1.72	1.05	1.19	0.0499999999993	6.93	0.379999999999	0.759999999998	0.220000000001	7.0	0.209999999999	2.07	1.53	0.48	AAA343.CD3.X30.Y15.tile.tissue.png	347	1	2000	347	2f58763923981f14e5af3eabec5c551e	0	0	0	0	0	0	0	0	0	0	0	0	0	/home/dhl_ec/bnelissen/Slides/CD3_manuscript/CD3_slides/AAA343.CD3/AAA343.CD3.run1	255	0.7	0.06	0.7	0.06	-9.2747404543	-12.3929478234	1.96378514416	0.0689558125
49571.0	699582.0	16788.0	21963.0	699582.0	4000000.0	293.0	24.0	2.01	1.51	1.06	0.0499999999993	8.51	0.380000000001	0.750000000002	0.200000000001	8.14	0.23	2.12	1.42	1.3	AAA343.CD3.X30.Y16.tile.tissue.png	348	1	2000	348	8c61c40216adc5b74120e998aaba7b92	0	0	0	0	0	0	0	0	0	0	0	0	0	/home/dhl_ec/bnelissen/Slides/CD3_manuscript/CD3_slides/AAA343.CD3/AAA343.CD3.run1	255	0.7	0.06	0.7	0.06	-9.26622493605	-12.6488266138	2.17065597059	0.204389895508
77004.0	2587882.0	27570.0	22296.0	2587882.0	4000000.0	501.0	15.0	2.46	1.31	1.06	0.0400000000009	6.69	0.369999999999	0.719999999999	0.119999999999	9.64	0.310000000001	2.15	1.43	0.550000000001	AAA343.CD3.X30.Y17.tile.tissue.png	349	1	2000	349	7a15f669409fe14c440486b848453274	0	0	0	0	0	0	0	0	0	0	0	0	0	/home/dhl_ec/bnelissen/Slides/CD3_manuscript/CD3_slides/AAA343.CD3/AAA343.CD3.run1	255	0.7	0.06	0.7	0.06	-8.46411241173	-12.561203876	1.22849297068	0.330510466797
24469.0	614319.0	8151.0	19475.0	614319.0	4000000.0	148.0	29.0	1.49	1.25	1.41	0.0500000000011	6.64	0.359999999999	0.68	0.18	6.77	0.219999999999	2.07	1.43	0.560000000001	AAA343.CD3.X30.Y18.tile.tissue.png	350	1	2000	350	cbaf07b5f096218058c32fd575593f10	0	0	0	0	0	0	0	0	0	0	0	0	0	/home/dhl_ec/bnelissen/Slides/CD3_manuscript/CD3_slides/AAA343.CD3/AAA343.CD3.run1	255	0.7	0.06	0.7	0.06	-9.00372959269	-12.2837621965	0.966509007362	0.181362503906
0.0	240539.0	0.0	14734.0	240539.0	4000000.0	0.0	36.0	1.23	1.4	1.14	0.0500000000011	7.65	0.379999999999	0.709999999999	0.200000000001	6.03	0.139999999999	2.08	1.44	0.52	AAA343.CD3.X30.Y19.tile.tissue.png	351	1	2000	351	5e204caabacbc88fd2a44afe5ad6f973	0	0	0	0	0	0	0	0	0	0	0	0	0	/home/dhl_ec/bnelissen/Slides/CD3_manuscript/CD3_slides/AAA343.CD3/AAA343.CD3.run1	255	0.7	0.06	0.7	0.06	-8.62486478832	-11.9963865243	0.585502784716	0.0522845869141
65946.0	3925458.0	24538.0	8834.0	3925458.0	4000000.0	462.0	1.0	2.1	2.15	1.16	0.0499999999993	7.91	0.359999999999	0.719999999999	0.0599999999995	9.82	0.360000000001	2.04	1.45	0.6	AAA343.CD3.X30.Y2.tile.tissue.png	352	1	2000	352	1d35f1c7b9398ed7ce22722feff27d04	0	0	0	0	0	0	0	0	0	0	0	0	0	/home/dhl_ec/bnelissen/Slides/CD3_manuscript/CD3_slides/AAA343.CD3/AAA343.CD3.run1	255	0.7	0.0714554933697	0.7	0.0714554933697	-8.19389577097	-11.1959182336	0.370214811552	0.0983384393616
61595.0	3207619.0	22809.0	13878.0	3207619.0	4000000.0	436.0	5.0	2.94	1.72	1.18	0.0499999999993	6.2	0.360000000001	0.699999999997	0.0799999999999	9.39	0.35	2.09	1.43	0.620000000001	AAA343.CD3.X30.Y3.tile.tissue.png	353	1	2000	353	f991e612feb9c0908807bac1324b15aa	0	0	0	0	0	0	0	0	0	0	0	0	0	/home/dhl_ec/bnelissen/Slides/CD3_manuscript/CD3_slides/AAA343.CD3/AAA343.CD3.run1	255	0.7	0.0705425293945	0.7	0.0705425293945	-8.46942480459	-11.8566238734	0.617564488652	0.192874220703
52044.0	2413340.0	19481.0	17713.0	2413340.0	4000000.0	373.0	7.0	1.26	1.43	1.06	0.0399999999991	6.36	0.41	1.17	0.120000000001	8.54	0.290000000001	2.08	1.42	0.879999999997	AAA343.CD3.X30.Y4.tile.tissue.png	354	1	2000	354	98045a5faa4017dbe344fa3e4aad8c64	0	0	0	0	0	0	0	0	0	0	0	0	0	/home/dhl_ec/bnelissen/Slides/CD3_manuscript/CD3_slides/AAA343.CD3/AAA343.CD3.run1	255	0.7	0.06	0.7	0.06	-8.61365935159	-12.1114330511	1.2796826158	0.619849713867
118521.0	1648817.0	42048.0	24390.0	1648817.0	4000000.0	778.0	11.0	1.36	1.71	1.24	0.0500000000011	6.39	0.390000000001	0.709999999999	0.17	8.7	0.290000000001	2.12	1.44	0.519999999999	AAA343.CD3.X30.Y5.tile.tissue.png	355	1	2000	355	a62f47fbaad54e637ac516b8450bca43	0	0	0	0	0	0	0	0	0	0	0	0	0	/home/dhl_ec/bnelissen/Slides/CD3_manuscript/CD3_slides/AAA343.CD3/AAA343.CD3.run1	255	0.7	0.06	0.7	0.06	-8.92933441794	-12.7631738543	1.72854571301	0.54903659375
78854.0	3160196.0	31323.0	18199.0	3160196.0	4000000.0	613.0	10.0	1.21	1.23	1.07	0.0499999999993	6.28	0.360000000001	0.700000000001	0.0900000000001	9.38	0.33	2.09	1.44	0.99	AAA343.CD3.X30.Y6.tile.tissue.png	356	1	2000	356	a76700ce7d0bf3bbed9b7fb170a7ef09	0	0	0	0	0	0	0	0	0	0	0	0	0	/home/dhl_ec/bnelissen/Slides/CD3_manuscript/CD3_slides/AAA343.CD3/AAA343.CD3.run1	255	0.7	0.06	0.7	0.06	-9.17764611449	-12.3673672628	1.75198377797	0.387088520508
69997.0	3999134.0	29972.0	8153.0	3999134.0	4000000.0	674.0	1.0	2.88	1.53	1.1	0.0499999999993	5.96	0.530000000001	0.810000000001	0.0599999999995	9.6	0.360000000001	2.05	1.43	1.25	AAA343.CD3.X30.Y7.tile.tissue.png	357	1	2000	357	ca8c1f673124d15f4d529452b36004eb	0	0	0	0	0	0	0	0	0	0	0	0	0	/home/dhl_ec/bnelissen/Slides/CD3_manuscript/CD3_slides/AAA343.CD3/AAA343.CD3.run1	255	0.7	0.0821170691902	0.7	0.0821170691902	-8.72038965131	-11.4998346133	0.798288486821	0.0581914927349
44910.0	3996170.0	19138.0	8529.0	3996170.0	4000000.0	402.0	1.0	2.3	1.85	1.18	0.0500000000011	6.42	0.34	0.710000000001	0.0499999999993	9.63	0.349999999999	2.05	1.43	0.77	AAA343.CD3.X30.Y8.tile.tissue.png	358	1	2000	358	8afc879dfeea889c70c5a84ca759e27b	0	0	0	0	0	0	0	0	0	0	0	0	0	/home/dhl_ec/bnelissen/Slides/CD3_manuscript/CD3_slides/AAA343.CD3/AAA343.CD3.run1	255	0.7	0.0845300205037	0.7	0.0845300205037	-8.98972567561	-11.9321742232	1.06296455544	0.10311014093
80158.0	3813682.0	34197.0	13356.0	3813682.0	4000000.0	678.0	1.0	2.76	1.61	1.13	0.0500000000011	6.51	0.35	0.710000000001	0.0700000000015	9.61	0.360000000001	2.08	1.44	0.560000000001	AAA343.CD3.X30.Y9.tile.tissue.png	359	1	2000	359	de44e68d6eb5fa3b08d7d88c7a2da89b	0	0	0	0	0	0	0	0	0	0	0	0	0	/home/dhl_ec/bnelissen/Slides/CD3_manuscript/CD3_slides/AAA343.CD3/AAA343.CD3.run1	255	0.7	0.06	0.7	0.06	-8.43996367254	-11.8051226265	1.12849650413	0.194770687744
251.0	2207858.0	76.0	19911.0	2207858.0	4000000.0	1.0	3.0	2.06	1.51	1.09	0.0500000000011	6.09	0.59	0.73	0.119999999999	7.66	0.280000000001	2.11	1.44	0.499999999998	AAA343.CD3.X31.Y0.tile.tissue.png	360	1	2000	360	a3c0484241670f81606d345e514ea72c	0	0	0	0	0	0	0	0	0	0	0	0	0	/home/dhl_ec/bnelissen/Slides/CD3_manuscript/CD3_slides/AAA343.CD3/AAA343.CD3.run1	255	0.7	0.06	0.7	0.06	-5.97426368958	-8.0619930509	0.0526652085008	0.216215946289
135119.0	2035888.0	48598.0	24578.0	2035888.0	4000000.0	864.0	9.0	2.52	2.41	1.08	0.0499999999993	6.26	0.360000000001	0.699999999999	0.130000000001	9.46	0.299999999999	2.11	1.43	0.610000000001	AAA343.CD3.X31.Y1.tile.tissue.png	361	1	2000	361	a961053d4e2614f0bc361e06f91dff5a	0	0	0	0	0	0	0	0	0	0	0	0	0	/home/dhl_ec/bnelissen/Slides/CD3_manuscript/CD3_slides/AAA343.CD3/AAA343.CD3.run1	255	0.7	0.06	0.7	0.06	-8.5047184296	-12.2744743846	1.62361714309	0.792843929687
78967.0	3980877.0	35859.0	8920.0	3980877.0	4000000.0	735.0	1.0	2.53	1.41	1.17	0.0399999999991	5.96	0.490000000002	0.85	0.0599999999995	9.85	0.360000000001	2.05	1.43	0.640000000001	AAA343.CD3.X31.Y10.tile.tissue.png	362	1	2000	362	a3a409aabb285f48150563184528142d	0	0	0	0	0	0	0	0	0	0	0	0	0	/home/dhl_ec/bnelissen/Slides/CD3_manuscript/CD3_slides/AAA343.CD3/AAA343.CD3.run1	255	0.7	0.0864424571876	0.7	0.0864424571876	-8.86725878164	-12.3014828427	1.11118978998	0.128047896362
66501.0	3096282.0	28454.0	16708.0	3096282.0	4000000.0	555.0	8.0	2.56	1.51	1.08	0.0399999999991	6.23	0.360000000001	0.699999999999	0.1	9.08	0.32	2.09	1.43	0.719999999999	AAA343.CD3.X31.Y11.tile.tissue.png	363	1	2000	363	a5caca89e271754929cbb908ece06115	0	0	0	0	0	0	0	0	0	0	0	0	0	/home/dhl_ec/bnelissen/Slides/CD3_manuscript/CD3_slides/AAA343.CD3/AAA343.CD3.run1	255	0.7	0.06	0.7	0.06	-8.63123624898	-11.8993665596	1.63240285874	0.563977396973
3791.0	100128.0	1117.0	4076.0	100128.0	4000000.0	21.0	6.0	1.92	2.41	1.08	0.0500000000011	6.06	0.5	0.810000000001	0.209999999999	6.33	0.210000000001	1.99	1.43	0.550000000001	AAA343.CD3.X31.Y12.tile.tissue.png	364	1	2000	364	5068b33dcfbbcd77535756875f81c0fb	0	0	0	0	0	0	0	0	0	0	0	0	0	/home/dhl_ec/bnelissen/Slides/CD3_manuscript/CD3_slides/AAA343.CD3/AAA343.CD3.run1	255	0.7	0.06	0.7	0.06	-7.44705360699	-11.3372113621	0.980688548423	0.0556233691406
56.0	1436.0	32.0	166.0	1436.0	4000000.0	1.0	1.0	1.6	1.39	1.58	0.0500000000011	6.09	0.34	0.68	0.210000000001	6.15	0.200000000001	1.95	1.43	0.789999999999	AAA343.CD3.X31.Y13.tile.tissue.png	365	1	2000	365	05ca2e7170e20804a0b4b3c61e2a216d	0	0	0	0	0	0	0	0	0	0	0	0	0	/home/dhl_ec/bnelissen/Slides/CD3_manuscript/CD3_slides/AAA343.CD3/AAA343.CD3.run1	255	0.7	0.06	0.7	0.06	-5.73783146736	-12.2247908435	0.566521437974	0.0176978830109
892.0	21487.0	332.0	1218.0	21487.0	4000000.0	5.0	3.0	2.05	1.86	1.15	0.0500000000011	6.11	0.35	0.689999999999	0.209999999999	6.26	0.200000000001	1.97	1.43	0.68	AAA343.CD3.X31.Y14.tile.tissue.png	366	1	2000	366	ef34262196f2e997dc11ba6f25b5403b	0	0	0	0	0	0	0	0	0	0	0	0	0	/home/dhl_ec/bnelissen/Slides/CD3_manuscript/CD3_slides/AAA343.CD3/AAA343.CD3.run1	255	0.7	0.06	0.7	0.06	-8.81918312053	-12.3946740428	2.19084200981	0.0324531328125
183963.0	2225604.0	75520.0	7925.0	2225604.0	4000000.0	1447.0	1.0	1.41	1.17	1.08	0.0399999999991	6.37	0.35	0.700000000001	0.119999999999	9.42	0.32	2.03	1.42	0.550000000001	AAA343.CD3.X31.Y15.tile.tissue.png	367	1	2000	367	75226f3738703321f984ea1297a91421	0	0	0	0	0	0	0	0	0	0	0	0	0	/home/dhl_ec/bnelissen/Slides/CD3_manuscript/CD3_slides/AAA343.CD3/AAA343.CD3.run1	255	0.7	0.06	0.7	0.06	-8.62195356001	-11.9536577927	1.9523882952	0.195789546875
249255.0	3804298.0	94828.0	12791.0	3804298.0	4000000.0	1847.0	1.0	1.65	1.71	1.43	0.0499999999993	7.55	0.35	0.709999999999	0.0699999999997	11.23	0.389999999999	2.08	1.44	0.529999999999	AAA343.CD3.X31.Y16.tile.tissue.png	368	1	2000	368	7374f245002624101a4e25f2bd11b240	0	0	0	0	0	0	0	0	0	0	0	0	0	/home/dhl_ec/bnelissen/Slides/CD3_manuscript/CD3_slides/AAA343.CD3/AAA343.CD3.run1	255	0.7	0.06	0.7	0.06	-9.49706829513	-12.669072037	2.20900984565	0.543458259277
163828.0	2990615.0	59536.0	31953.0	2990615.0	4000000.0	1085.0	9.0	1.48	1.76	1.11	0.0399999999991	6.44	0.359999999999	0.730000000001	0.0900000000001	9.93	0.34	2.14	1.44	0.589999999998	AAA343.CD3.X31.Y17.tile.tissue.png	369	1	2000	369	3aada4ed35e063f653cffcb4d1ddcea5	0	0	0	0	0	0	0	0	0	0	0	0	0	/home/dhl_ec/bnelissen/Slides/CD3_manuscript/CD3_slides/AAA343.CD3/AAA343.CD3.run1	255	0.7	0.06	0.7	0.06	-8.92929681399	-12.5712060963	1.46969901065	0.753308636719
94612.0	3166597.0	37645.0	16468.0	3166597.0	4000000.0	695.0	2.0	1.44	1.72	1.42	0.0399999999991	6.34	0.360000000001	0.700000000001	0.0899999999983	9.34	0.380000000001	2.13	1.43	0.559999999999	AAA343.CD3.X31.Y18.tile.tissue.png	370	1	2000	370	f89183a790f82fbaf75d5e6bc8ee7255	0	0	0	0	0	0	0	0	0	0	0	0	0	/home/dhl_ec/bnelissen/Slides/CD3_manuscript/CD3_slides/AAA343.CD3/AAA343.CD3.run1	255	0.7	0.06	0.7	0.06	-8.94132811028	-12.9778884742	1.61309362044	0.518596236328
5132.0	191743.0	2064.0	5212.0	191743.0	4000000.0	36.0	7.0	1.8	1.06	1.08	0.0500000000011	6.35	0.650000000001	0.699999999999	0.200000000001	6.38	0.209999999999	2.03	1.44	0.529999999999	AAA343.CD3.X31.Y19.tile.tissue.png	371	1	2000	371	b67e7a4d009737be10a0832b1c0c0132	0	0	0	0	0	0	0	0	0	0	0	0	0	/home/dhl_ec/bnelissen/Slides/CD3_manuscript/CD3_slides/AAA343.CD3/AAA343.CD3.run1	255	0.7	0.06	0.7	0.06	-8.95860318538	-10.8759739054	2.2315207519	0.130602488281
90734.0	3986620.0	37750.0	8258.0	3986620.0	4000000.0	702.0	1.0	1.66	1.75	1.1	0.0500000000011	6.59	0.450000000001	0.869999999999	0.0499999999993	10.14	0.360000000001	2.06	1.44	0.949999999999	AAA343.CD3.X31.Y2.tile.tissue.png	372	1	2000	372	d9966ff9b43769e8f009425e4e9dd032	0	0	0	0	0	0	0	0	0	0	0	0	0	/home/dhl_ec/bnelissen/Slides/CD3_manuscript/CD3_slides/AAA343.CD3/AAA343.CD3.run1	255	0.7	0.060689228763	0.7	0.060689228763	-8.24207535181	-11.0730120556	0.361347135673	0.176814815815
87496.0	3089923.0	31606.0	14235.0	3089923.0	4000000.0	563.0	2.0	1.45	1.61	1.08	0.0499999999993	6.15	0.619999999999	0.940000000001	0.0900000000001	9.31	0.33	2.08	1.44	0.579999999998	AAA343.CD3.X31.Y3.tile.tissue.png	373	1	2000	373	aee46bafedc3e32f6a5ea76efcd8420f	0	0	0	0	0	0	0	0	0	0	0	0	0	/home/dhl_ec/bnelissen/Slides/CD3_manuscript/CD3_slides/AAA343.CD3/AAA343.CD3.run1	255	0.7	0.06	0.7	0.06	-8.02327646643	-11.4365786624	0.630299682141	0.782826233398
0.0	795493.0	0.0	12959.0	795493.0	4000000.0	0.0	11.0	1.62	1.43	1.12	0.0399999999991	6.09	0.65	0.67	0.18	5.97	0.16	2.08	1.44	0.539999999999	AAA343.CD3.X31.Y4.tile.tissue.png	374	1	2000	374	558b336b9406ad4cd231d575d17b4347	0	0	0	0	0	0	0	0	0	0	0	0	0	/home/dhl_ec/bnelissen/Slides/CD3_manuscript/CD3_slides/AAA343.CD3/AAA343.CD3.run1	255	0.7	0.06	0.7	0.06	0.0	-11.2321336063	0.0521124311826	0.0457584865723
58787.0	1267210.0	20860.0	13080.0	1267210.0	4000000.0	393.0	5.0	1.51	1.67	1.48	0.0400000000009	6.68	0.360000000001	0.699999999999	0.160000000002	7.76	0.25	2.07	1.44	0.6	AAA343.CD3.X31.Y5.tile.tissue.png	375	1	2000	375	1a076520a5bf553af3fa763c899e0f28	0	0	0	0	0	0	0	0	0	0	0	0	0	/home/dhl_ec/bnelissen/Slides/CD3_manuscript/CD3_slides/AAA343.CD3/AAA343.CD3.run1	255	0.7	0.06	0.7	0.06	-9.02227845908	-12.47350137	1.5286591008	0.220312050781
132340.0	3794004.0	50567.0	13087.0	3794004.0	4000000.0	1073.0	5.0	2.37	1.85	1.21	0.0399999999991	6.52	0.35	0.710000000001	0.0699999999997	10.26	0.360000000001	2.06	1.48	0.599999999999	AAA343.CD3.X31.Y6.tile.tissue.png	376	1	2000	376	58dd9880b0fa1bf03508014d08613c3a	0	0	0	0	0	0	0	0	0	0	0	0	0	/home/dhl_ec/bnelissen/Slides/CD3_manuscript/CD3_slides/AAA343.CD3/AAA343.CD3.run1	255	0.7	0.0787523653404	0.7	0.0787523653404	-9.07168188447	-12.3496443654	1.00122481239	0.185354296875
131165.0	3999977.0	52389.0	8002.0	3999977.0	4000000.0	1235.0	1.0	2.33	1.8	1.09	0.0499999999993	7.17	0.629999999999	0.689999999999	0.0500000000011	10.29	0.370000000001	2.04	1.44	0.570000000002	AAA343.CD3.X31.Y7.tile.tissue.png	377	1	2000	377	12552eb869a305198c1171838899dc8b	0	0	0	0	0	0	0	0	0	0	0	0	0	/home/dhl_ec/bnelissen/Slides/CD3_manuscript/CD3_slides/AAA343.CD3/AAA343.CD3.run1	255	0.7	0.089646387855	0.7	0.089646387855	-8.93890011121	-11.5483577144	0.986223043768	0.0967216008296
158934.0	3999226.0	55952.0	8124.0	3999226.0	4000000.0	1194.0	1.0	1.74	1.78	1.35	0.0499999999993	6.91	0.360000000001	0.710000000001	0.0499999999993	11.08	0.370000000001	2.05	1.43	0.549999999999	AAA343.CD3.X31.Y8.tile.tissue.png	378	1	2000	378	8553131e77a9c32c54667bcaf41680c9	0	0	0	0	0	0	0	0	0	0	0	0	0	/home/dhl_ec/bnelissen/Slides/CD3_manuscript/CD3_slides/AAA343.CD3/AAA343.CD3.run1	255	0.7	0.0931122917657	0.7	0.0931122917657	-9.11962618628	-12.0050387589	1.09176894449	0.15007228112
69617.0	3997039.0	31135.0	8489.0	3997039.0	4000000.0	704.0	1.0	1.67	1.53	1.55	0.0499999999993	5.85	0.349999999999	0.709999999999	0.0599999999995	9.55	0.360000000001	2.07	1.44	0.59	AAA343.CD3.X31.Y9.tile.tissue.png	379	1	2000	379	0de657992579c9f16d6e0972af88d16a	0	0	0	0	0	0	0	0	0	0	0	0	0	/home/dhl_ec/bnelissen/Slides/CD3_manuscript/CD3_slides/AAA343.CD3/AAA343.CD3.run1	255	0.7	0.0837341748322	0.7	0.0837341748322	-8.93461333177	-11.6716171826	1.2160860578	0.0767415296726
0.0	1953185.0	0.0	20452.0	1953185.0	4000000.0	0.0	4.0	1.27	2.53	1.18	0.0399999999991	6.17	0.359999999999	0.690000000001	0.129999999999	7.12	0.200000000001	2.13	1.44	0.5	AAA343.CD3.X32.Y0.tile.tissue.png	380	1	2000	380	068c5d5578440602876111a4d77e36fe	0	0	0	0	0	0	0	0	0	0	0	0	0	/home/dhl_ec/bnelissen/Slides/CD3_manuscript/CD3_slides/AAA343.CD3/AAA343.CD3.run1	255	0.7	0.06	0.7	0.06	-7.1540560749	-7.91690922289	0.0615906535108	0.203457056641
2026.0	1044228.0	655.0	26443.0	1044228.0	4000000.0	11.0	20.0	1.22	1.53	1.46	0.0499999999993	6.17	0.360000000001	0.690000000001	0.179999999998	6.88	0.230000000001	2.14	1.43	0.559999999999	AAA343.CD3.X32.Y1.tile.tissue.png	381	1	2000	381	44d583b497242887820a858734b43ff4	0	0	0	0	0	0	0	0	0	0	0	0	0	/home/dhl_ec/bnelissen/Slides/CD3_manuscript/CD3_slides/AAA343.CD3/AAA343.CD3.run1	255	0.7	0.06	0.7	0.06	-6.91573830547	-10.2876215598	0.0541545055651	0.0260020117187
119232.0	3999294.0	48172.0	8142.0	3999294.0	4000000.0	1018.0	1.0	2.3	1.4	1.12	0.0499999999993	5.98	0.34	0.710000000001	0.0600000000013	9.99	0.370000000001	2.04	1.43	0.529999999999	AAA343.CD3.X32.Y10.tile.tissue.png	382	1	2000	382	826d7704188b9efad1b6e78c7fcd3fa8	0	0	0	0	0	0	0	0	0	0	0	0	0	/home/dhl_ec/bnelissen/Slides/CD3_manuscript/CD3_slides/AAA343.CD3/AAA343.CD3.run1	255	0.7	0.0779108142361	0.7	0.0779108142361	-9.45045482975	-12.3066192699	1.24033932437	0.194601290894
115699.0	3889952.0	47113.0	10230.0	3889952.0	4000000.0	915.0	2.0	0.98	1.06	1.07	0.0499999999993	7.27	0.35	0.709999999999	0.0599999999995	10.08	0.370000000001	2.06	1.43	0.6	AAA343.CD3.X32.Y11.tile.tissue.png	383	1	2000	383	9d03fb2dc9a734f3c280493e4b1e8780	0	0	0	0	0	0	0	0	0	0	0	0	0	/home/dhl_ec/bnelissen/Slides/CD3_manuscript/CD3_slides/AAA343.CD3/AAA343.CD3.run1	255	0.7	0.064910401773	0.7	0.064910401773	-8.87375409043	-11.9415144941	1.56819401152	0.37375929895
34525.0	851911.0	13519.0	12519.0	851911.0	4000000.0	245.0	7.0	0.92	1.21	1.05	0.0499999999993	6.32	0.360000000001	0.709999999999	0.18	7.14	0.23	2.04	1.44	0.530000000001	AAA343.CD3.X32.Y12.tile.tissue.png	384	1	2000	384	d7171fb4024a12a20398c32622a6120d	0	0	0	0	0	0	0	0	0	0	0	0	0	/home/dhl_ec/bnelissen/Slides/CD3_manuscript/CD3_slides/AAA343.CD3/AAA343.CD3.run1	255	0.7	0.06	0.7	0.06	-8.63277637257	-12.3233585674	1.73932219699	0.300340962891
0.0	49271.0	0.0	2166.0	49271.0	4000000.0	0.0	5.0	0.950000000001	1.07	1.11	0.0499999999993	6.48	0.370000000001	0.699999999999	0.209999999999	6.4	0.130000000001	2.06	1.48	0.52	AAA343.CD3.X32.Y13.tile.tissue.png	385	1	2000	385	2d8d4ae79d57456641de84dd462f6584	0	0	0	0	0	0	0	0	0	0	0	0	0	/home/dhl_ec/bnelissen/Slides/CD3_manuscript/CD3_slides/AAA343.CD3/AAA343.CD3.run1	255	0.7	0.06	0.7	0.06	-7.84737451562	-11.4523706081	0.344752421057	0.0178962202148
153.0	17453.0	98.0	1034.0	17453.0	4000000.0	2.0	3.0	0.950000000001	1.06	1.13	0.0499999999993	6.38	0.360000000001	0.720000000001	0.210000000001	6.74	0.199999999999	2.02	1.48	0.530000000001	AAA343.CD3.X32.Y14.tile.tissue.png	386	1	2000	386	c1124905b000d1545a86e06f53fd91d3	0	0	0	0	0	0	0	0	0	0	0	0	0	/home/dhl_ec/bnelissen/Slides/CD3_manuscript/CD3_slides/AAA343.CD3/AAA343.CD3.run1	255	0.7	0.06	0.7	0.06	-8.79302214736	-12.7351649401	2.00882612234	0.0226802177734
88766.0	715451.0	31853.0	5907.0	715451.0	4000000.0	583.0	3.0	0.98	1.88	1.12	0.0500000000011	6.56	0.359999999999	0.710000000001	0.179999999998	8.17	0.25	2.07	1.47	0.58	AAA343.CD3.X32.Y15.tile.tissue.png	387	1	2000	387	454987e35bb273d9e70b52405862834a	0	0	0	0	0	0	0	0	0	0	0	0	0	/home/dhl_ec/bnelissen/Slides/CD3_manuscript/CD3_slides/AAA343.CD3/AAA343.CD3.run1	255	0.7	0.06	0.7	0.06	-8.76571196922	-12.004995819	1.87503082798	0.113221796875
235881.0	3747708.0	92751.0	13324.0	3747708.0	4000000.0	1796.0	1.0	1.12	1.34	1.1	0.0499999999993	7.48	0.360000000001	0.720000000001	0.0699999999997	11.42	0.390000000001	2.11	1.45	0.6	AAA343.CD3.X32.Y16.tile.tissue.png	388	1	2000	388	b3c4326d514e08264115da6911b57125	0	0	0	0	0	0	0	0	0	0	0	0	0	/home/dhl_ec/bnelissen/Slides/CD3_manuscript/CD3_slides/AAA343.CD3/AAA343.CD3.run1	255	0.7	0.0830450355799	0.7	0.0830450355799	-9.22165888565	-13.1738529424	1.99617191464	0.357561898438
185317.0	3711799.0	72716.0	16978.0	3711799.0	4000000.0	1369.0	1.0	1.13	1.8	1.09	0.0499999999993	6.78	0.370000000001	0.709999999999	0.0699999999997	10.99	0.380000000001	2.11	1.46	0.549999999999	AAA343.CD3.X32.Y17.tile.tissue.png	389	1	2000	389	dca5cac7d44a085c112c1baa4e6729c9	0	0	0	0	0	0	0	0	0	0	0	0	0	/home/dhl_ec/bnelissen/Slides/CD3_manuscript/CD3_slides/AAA343.CD3/AAA343.CD3.run1	255	0.7	0.06	0.7	0.06	-9.34961144224	-12.8999760961	1.79334267563	0.723086001465
140382.0	3252442.0	56775.0	24043.0	3252442.0	4000000.0	1077.0	5.0	1.12	1.2	1.09	0.0500000000011	6.88	0.379999999999	0.720000000001	0.0900000000001	10.21	0.369999999999	2.17	1.46	0.560000000001	AAA343.CD3.X32.Y18.tile.tissue.png	390	1	2000	390	31455d514367c5ed1d189dd7afaa5904	0	0	0	0	0	0	0	0	0	0	0	0	0	/home/dhl_ec/bnelissen/Slides/CD3_manuscript/CD3_slides/AAA343.CD3/AAA343.CD3.run1	255	0.7	0.06	0.7	0.06	-9.33054796314	-13.0323052339	2.352510611	0.508891855469
30133.0	984979.0	11038.0	16046.0	984979.0	4000000.0	213.0	6.0	0.959999999999	1.24	1.08	0.0599999999995	6.57	0.369999999999	0.730000000001	0.17	7.46	0.25	2.07	1.44	0.540000000001	AAA343.CD3.X32.Y19.tile.tissue.png	391	1	2000	391	5c719db3e84456be9d6af99614d7e288	0	0	0	0	0	0	0	0	0	0	0	0	0	/home/dhl_ec/bnelissen/Slides/CD3_manuscript/CD3_slides/AAA343.CD3/AAA343.CD3.run1	255	0.7	0.06	0.7	0.06	-9.25916553988	-11.8372540737	2.58181183057	1.00177557812
43813.0	2760634.0	14300.0	18668.0	2760634.0	4000000.0	263.0	6.0	0.950000000001	1.43	1.1	0.0500000000011	6.58	0.360000000001	0.690000000001	0.1	8.95	0.310000000001	2.13	1.45	0.57	AAA343.CD3.X32.Y2.tile.tissue.png	392	1	2000	392	dcbfe7f79bc4e87ddec08231185becaf	0	0	0	0	0	0	0	0	0	0	0	0	0	/home/dhl_ec/bnelissen/Slides/CD3_manuscript/CD3_slides/AAA343.CD3/AAA343.CD3.run1	255	0.7	0.06	0.7	0.06	-7.95561948152	-11.2755824693	0.589874315312	0.556646713623
121.0	2035094.0	50.0	15190.0	2035094.0	4000000.0	1.0	6.0	0.970000000001	1.14	1.11	0.0500000000011	6.32	0.360000000001	0.679999999998	0.129999999999	7.59	0.279999999999	2.12	1.44	0.459999999999	AAA343.CD3.X32.Y3.tile.tissue.png	393	1	2000	393	6ef351719e19269575bee7a9891d4e59	0	0	0	0	0	0	0	0	0	0	0	0	0	/home/dhl_ec/bnelissen/Slides/CD3_manuscript/CD3_slides/AAA343.CD3/AAA343.CD3.run1	255	0.7	0.06	0.7	0.06	-6.83716862886	-12.1168794885	0.073235942129	0.0525160878906
65140.0	1586553.0	22941.0	8228.0	1586553.0	4000000.0	425.0	5.0	1.05	1.27	1.12	0.0499999999993	7.14	0.360000000001	0.720000000001	0.15	8.88	0.280000000001	2.07	1.46	0.529999999999	AAA343.CD3.X32.Y4.tile.tissue.png	394	1	2000	394	c648952b40897b32f03b974e4fd1e6ef	0	0	0	0	0	0	0	0	0	0	0	0	0	/home/dhl_ec/bnelissen/Slides/CD3_manuscript/CD3_slides/AAA343.CD3/AAA343.CD3.run1	255	0.7	0.06	0.7	0.06	-8.17544130712	-11.8118371087	0.902652977357	0.17262346875
147642.0	3768185.0	55716.0	11137.0	3768185.0	4000000.0	1131.0	5.0	1.17	1.19	1.09	0.0500000000011	7.25	0.360000000001	0.710000000001	0.0600000000013	11.19	0.369999999999	2.07	1.43	0.58	AAA343.CD3.X32.Y5.tile.tissue.png	395	1	2000	395	ff710067560b03e66cb38d2b2d679dff	0	0	0	0	0	0	0	0	0	0	0	0	0	/home/dhl_ec/bnelissen/Slides/CD3_manuscript/CD3_slides/AAA343.CD3/AAA343.CD3.run1	255	0.7	0.06	0.7	0.06	-8.48642278547	-12.0171153622	0.813054991085	0.224883566406
81107.0	4000000.0	34514.0	7996.0	4000000.0	4000000.0	778.0	1.0	1.12	1.24	1.08	0.0499999999993	6.13	0.280000000001	0.699999999999	0.0500000000011	9.91	0.360000000001	2.05	1.47	1.15	AAA343.CD3.X32.Y6.tile.tissue.png	396	1	2000	396	024418a8c10bf24e40dbd7dfd315746e	0	0	0	0	0	0	0	0	0	0	0	0	0	/home/dhl_ec/bnelissen/Slides/CD3_manuscript/CD3_slides/AAA343.CD3/AAA343.CD3.run1	255	0.7	0.0763167613053	0.7	0.0763167613053	-8.83966454712	-11.5817196109	0.469929416275	0.0725338667793
47316.0	3999655.0	22276.0	8071.0	3999655.0	4000000.0	536.0	1.0	1.94	1.23	1.11	0.0499999999993	6.17	0.360000000001	0.73	0.0600000000013	10.09	0.360000000001	2.06	1.46	1.06	AAA343.CD3.X32.Y7.tile.tissue.png	397	1	2000	397	b947e7349ebf61564f7f900472325a36	0	0	0	0	0	0	0	0	0	0	0	0	0	/home/dhl_ec/bnelissen/Slides/CD3_manuscript/CD3_slides/AAA343.CD3/AAA343.CD3.run1	255	0.7	0.0788347994223	0.7	0.0788347994223	-8.86649115177	-12.0055270557	1.07955802893	0.0845150975037
19797.0	3999912.0	9305.0	8026.0	3999912.0	4000000.0	215.0	1.0	1.59	1.27	1.11	0.0499999999993	6.6	0.359999999999	0.700000000001	0.0499999999993	9.72	0.359999999999	2.07	1.45	0.639999999999	AAA343.CD3.X32.Y8.tile.tissue.png	398	1	2000	398	92719c6ac9f979771b0e3081e69b6b07	0	0	0	0	0	0	0	0	0	0	0	0	0	/home/dhl_ec/bnelissen/Slides/CD3_manuscript/CD3_slides/AAA343.CD3/AAA343.CD3.run1	255	0.7	0.0670989607292	0.7	0.0670989607292	-8.82009702917	-11.7209981376	1.36448644605	0.138558453247
43392.0	3994736.0	19364.0	8576.0	3994736.0	4000000.0	435.0	1.0	2.43	1.41	1.1	0.0500000000011	10.2	0.359999999999	0.720000000001	0.0599999999995	9.55	0.35	2.04	1.42	0.980000000001	AAA343.CD3.X32.Y9.tile.tissue.png	399	1	2000	399	819114e93d7a1b8a92c598b00c1ecf31	0	0	0	0	0	0	0	0	0	0	0	0	0	/home/dhl_ec/bnelissen/Slides/CD3_manuscript/CD3_slides/AAA343.CD3/AAA343.CD3.run1	255	0.7	0.0689532488304	0.7	0.0689532488304	-8.83880865534	-11.8936095579	1.42062765709	0.133939396545
556.0	1388210.0	192.0	27249.0	1388210.0	4000000.0	3.0	18.0	2.69	1.37	1.13	0.0499999999993	6.15	0.369999999999	0.690000000001	0.16	7.18	0.24	2.11	1.44	0.890000000001	AAA343.CD3.X33.Y0.tile.tissue.png	400	1	2000	400	7a1ca40264bece1fcb1328d01aceeb40	0	0	0	0	0	0	0	0	0	0	0	0	0	/home/dhl_ec/bnelissen/Slides/CD3_manuscript/CD3_slides/AAA343.CD3/AAA343.CD3.run1	255	0.7	0.06	0.7	0.06	-6.83508678526	-7.92287572355	0.0992591861953	0.238060757812
0.0	209138.0	0.0	12670.0	209138.0	4000000.0	0.0	24.0	2.33	1.32	1.06	0.0500000000011	6.12	0.470000000001	0.84	0.190000000001	5.69	0.139999999999	2.04	1.44	0.5	AAA343.CD3.X33.Y1.tile.tissue.png	401	1	2000	401	1948a21f081769eee50141096ccd4c6c	0	0	0	0	0	0	0	0	0	0	0	0	0	/home/dhl_ec/bnelissen/Slides/CD3_manuscript/CD3_slides/AAA343.CD3/AAA343.CD3.run1	255	0.7	0.06	0.7	0.06	0.0	-12.1724732476	0.0284299888859	0.0217256847076
151062.0	3941403.0	58965.0	9717.0	3941403.0	4000000.0	1186.0	1.0	1.72	1.15	1.08	0.0500000000011	6.88	0.35	0.700000000001	0.0500000000011	10.86	0.380000000001	2.05	1.44	0.6	AAA343.CD3.X33.Y10.tile.tissue.png	402	1	2000	402	14d9c522fbcbfdb9107d6878567cf39f	0	0	0	0	0	0	0	0	0	0	0	0	0	/home/dhl_ec/bnelissen/Slides/CD3_manuscript/CD3_slides/AAA343.CD3/AAA343.CD3.run1	255	0.7	0.0884327245657	0.7	0.0884327245657	-9.30692930013	-12.8411082516	1.60012505741	0.269549769043
146717.0	3702827.0	53909.0	13039.0	3702827.0	4000000.0	1066.0	3.0	1.06	1.2	1.1	0.0400000000009	6.3	0.370000000001	0.719999999999	0.0699999999997	11.14	0.370000000001	2.1	1.43	0.609999999999	AAA343.CD3.X33.Y11.tile.tissue.png	403	1	2000	403	84db423ea1afc2786e81a55a60de7226	0	0	0	0	0	0	0	0	0	0	0	0	0	/home/dhl_ec/bnelissen/Slides/CD3_manuscript/CD3_slides/AAA343.CD3/AAA343.CD3.run1	255	0.7	0.0680619209626	0.7	0.0680619209626	-9.13313632578	-12.5539353767	1.64298672493	0.32585831543
128816.0	2053927.0	48745.0	16262.0	2053927.0	4000000.0	932.0	11.0	1.0	1.2	1.08	0.0500000000011	7.17	0.359999999999	0.700000000001	0.139999999999	9.05	0.309999999999	2.1	1.45	0.57	AAA343.CD3.X33.Y12.tile.tissue.png	404	1	2000	404	a8858f5ae2e66a446742e5634aaa8bcd	0	0	0	0	0	0	0	0	0	0	0	0	0	/home/dhl_ec/bnelissen/Slides/CD3_manuscript/CD3_slides/AAA343.CD3/AAA343.CD3.run1	255	0.7	0.06	0.7	0.06	-8.81960993972	-12.3345217504	1.72538399055	0.419940299805
0.0	0.0	0.0	0.0	0.0	4000000.0	0.0	0.0	0.949999999999	1.1	1.06	0.0500000000011	5.88	0.289999999999	0.700000000001	0.199999999999	4.48	0.119999999999	1.92	1.46	0.570000000002	AAA343.CD3.X33.Y13.tile.tissue.png	405	1	2000	405	0824ae3f97464c7b30a7efc7154530b6	0	0	0	0	0	0	0	0	0	0	0	0	0	/home/dhl_ec/bnelissen/Slides/CD3_manuscript/CD3_slides/AAA343.CD3/AAA343.CD3.run1	255	1.0	0.06	1.0	0.06	0.0	-12.4040085834	0.0	0.0138407034874
0.0	0.0	0.0	0.0	0.0	4000000.0	0.0	0.0	0.940000000001	1.08	1.06	0.0500000000011	5.86	0.279999999999	0.679999999998	0.209999999999	4.48	0.119999999999	1.89	1.42	0.5	AAA343.CD3.X33.Y14.tile.tissue.png	406	1	2000	406	f09f0ef0e03f7ffeb4fa333066664c63	0	0	0	0	0	0	0	0	0	0	0	0	0	/home/dhl_ec/bnelissen/Slides/CD3_manuscript/CD3_slides/AAA343.CD3/AAA343.CD3.run1	255	1.0	0.06	1.0	0.06	0.0	-12.396104388	0.0	0.0246019071045
419.0	14940.0	209.0	1120.0	14940.0	4000000.0	4.0	3.0	0.91	1.09	1.06	0.0399999999991	6.22	0.35	0.690000000001	0.200000000001	6.4	0.199999999999	1.96	1.44	0.540000000001	AAA343.CD3.X33.Y15.tile.tissue.png	407	1	2000	407	b6907ffc94bf98d4e3f5acc762e35b2f	0	0	0	0	0	0	0	0	0	0	0	0	0	/home/dhl_ec/bnelissen/Slides/CD3_manuscript/CD3_slides/AAA343.CD3/AAA343.CD3.run1	255	0.7	0.06	0.7	0.06	-9.15435492259	-12.5020134046	3.09249374766	0.0383059445801
144723.0	2478263.0	56711.0	13576.0	2478263.0	4000000.0	1053.0	5.0	1.01	1.7	1.12	0.0499999999993	6.8	0.35	0.690000000001	0.120000000001	9.77	0.33	2.07	1.42	0.549999999997	AAA343.CD3.X33.Y16.tile.tissue.png	408	1	2000	408	2a4266e51b86f4bbf30bc86c26856e94	0	0	0	0	0	0	0	0	0	0	0	0	0	/home/dhl_ec/bnelissen/Slides/CD3_manuscript/CD3_slides/AAA343.CD3/AAA343.CD3.run1	255	0.7	0.06	0.7	0.06	-9.19930576921	-12.6788382706	2.46268013782	0.501893375
115695.0	3677827.0	45827.0	19182.0	3677827.0	4000000.0	874.0	1.0	1.21	1.19	1.09	0.0400000000009	6.6	0.35	0.720000000001	0.0699999999997	9.9	0.360000000001	2.1	1.43	0.57	AAA343.CD3.X33.Y17.tile.tissue.png	409	1	2000	409	f5b5bdb2375f1bd537ef8d20ab7491ce	0	0	0	0	0	0	0	0	0	0	0	0	0	/home/dhl_ec/bnelissen/Slides/CD3_manuscript/CD3_slides/AAA343.CD3/AAA343.CD3.run1	255	0.7	0.06	0.7	0.06	-9.42961419814	-13.0054913854	2.43070884609	0.455923546875
59400.0	2270132.0	25691.0	26995.0	2270132.0	4000000.0	510.0	5.0	0.98	1.15	1.09	0.0499999999993	6.5	0.360000000001	0.700000000001	0.129999999999	8.31	0.290000000001	2.13	1.45	0.73	AAA343.CD3.X33.Y18.tile.tissue.png	410	1	2000	410	5bf841d130c4e45b7b37f7c0b9699085	0	0	0	0	0	0	0	0	0	0	0	0	0	/home/dhl_ec/bnelissen/Slides/CD3_manuscript/CD3_slides/AAA343.CD3/AAA343.CD3.run1	255	0.7	0.06	0.7	0.06	-9.52995426256	-12.8831464486	2.83326086885	0.3733264375
22966.0	1172388.0	8392.0	19372.0	1172388.0	4000000.0	165.0	4.0	1.64	2.51	1.16	0.0599999999995	6.72	0.359999999999	0.720000000001	0.17	7.34	0.25	2.09	1.46	0.509999999998	AAA343.CD3.X33.Y19.tile.tissue.png	411	1	2000	411	30cd6c5c1f80e46e243cee2853ee7d0e	0	0	0	0	0	0	0	0	0	0	0	0	0	/home/dhl_ec/bnelissen/Slides/CD3_manuscript/CD3_slides/AAA343.CD3/AAA343.CD3.run1	255	0.7	0.06	0.7	0.06	-9.19501560065	-12.4213546645	2.9874617979	1.96068954688
782.0	116675.0	233.0	5957.0	116675.0	4000000.0	2.0	12.0	0.98	1.16	1.13	0.0499999999993	6.15	0.360000000001	0.690000000001	0.209999999999	6.3	0.200000000001	2.03	1.44	0.52	AAA343.CD3.X33.Y2.tile.tissue.png	412	1	2000	412	fa6ef3be1ea1d75b1f5e4d755a7a479a	0	0	0	0	0	0	0	0	0	0	0	0	0	/home/dhl_ec/bnelissen/Slides/CD3_manuscript/CD3_slides/AAA343.CD3/AAA343.CD3.run1	255	0.7	0.06	0.7	0.06	-7.46374510098	-11.0972166946	0.208895131428	0.0578660126953
135.0	27161.0	52.0	1800.0	27161.0	4000000.0	1.0	4.0	0.949999999997	1.06	1.06	0.0500000000011	6.2	0.35	0.68	0.199999999999	6.33	0.200000000001	2.0	1.45	0.539999999999	AAA343.CD3.X33.Y3.tile.tissue.png	413	1	2000	413	f82740fc413875497ccdddae301b0270	0	0	0	0	0	0	0	0	0	0	0	0	0	/home/dhl_ec/bnelissen/Slides/CD3_manuscript/CD3_slides/AAA343.CD3/AAA343.CD3.run1	255	0.7	0.06	0.7	0.06	-6.70729261261	-11.2807401955	0.122043541572	0.0428395897217
49371.0	1086141.0	18385.0	11768.0	1086141.0	4000000.0	335.0	5.0	1.0	1.2	1.06	0.0500000000011	6.66	0.359999999999	0.700000000001	0.17	7.79	0.25	2.05	1.44	0.58	AAA343.CD3.X33.Y4.tile.tissue.png	414	1	2000	414	a048bef4886d2484f9489b0869d51686	0	0	0	0	0	0	0	0	0	0	0	0	0	/home/dhl_ec/bnelissen/Slides/CD3_manuscript/CD3_slides/AAA343.CD3/AAA343.CD3.run1	255	0.7	0.06	0.7	0.06	-9.26186179501	-11.6184318182	2.16030535414	0.208318492188
81301.0	2512366.0	29441.0	15584.0	2512366.0	4000000.0	564.0	6.0	1.01	1.22	1.07	0.0499999999993	6.36	0.35	0.709999999999	0.110000000001	9.3	0.309999999999	2.11	1.45	0.519999999999	AAA343.CD3.X33.Y5.tile.tissue.png	415	1	2000	415	dce303a3e29958fe85d45fac17948892	0	0	0	0	0	0	0	0	0	0	0	0	0	/home/dhl_ec/bnelissen/Slides/CD3_manuscript/CD3_slides/AAA343.CD3/AAA343.CD3.run1	255	0.7	0.06	0.7	0.06	-8.80180146247	-11.1678285542	0.969678193452	0.331813148437
55048.0	3488854.0	23327.0	10808.0	3488854.0	4000000.0	491.0	2.0	1.53	1.17	1.08	0.0400000000009	6.43	0.35	0.710000000001	0.0799999999999	9.35	0.34	2.09	1.46	0.6	AAA343.CD3.X33.Y6.tile.tissue.png	416	1	2000	416	43a74ceade168a2d465f74bedd2a2d5d	0	0	0	0	0	0	0	0	0	0	0	0	0	/home/dhl_ec/bnelissen/Slides/CD3_manuscript/CD3_slides/AAA343.CD3/AAA343.CD3.run1	255	0.7	0.0646407435742	0.7	0.0646407435742	-8.62861188466	-11.9632220382	0.734501348568	0.16285822168
20804.0	3997720.0	10335.0	8252.0	3997720.0	4000000.0	247.0	1.0	1.13	1.27	1.08	0.0500000000011	7.56	0.349999999999	0.720000000001	0.0500000000011	9.46	0.359999999999	2.05	1.43	0.57	AAA343.CD3.X33.Y7.tile.tissue.png	417	1	2000	417	a2f1333472d0fe90f2686722a2e62ce0	0	0	0	0	0	0	0	0	0	0	0	0	0	/home/dhl_ec/bnelissen/Slides/CD3_manuscript/CD3_slides/AAA343.CD3/AAA343.CD3.run1	255	0.7	0.0710390934967	0.7	0.0710390934967	-8.85348371155	-11.8239920351	1.11177674467	0.106904203613
78879.0	3990548.0	31649.0	8819.0	3990548.0	4000000.0	693.0	1.0	1.12	1.27	1.1	0.0500000000011	7.65	0.360000000001	0.710000000001	0.0600000000013	9.84	0.370000000001	2.05	1.45	0.58	AAA343.CD3.X33.Y8.tile.tissue.png	418	1	2000	418	98d849512e06e5eac8aefba96a57565a	0	0	0	0	0	0	0	0	0	0	0	0	0	/home/dhl_ec/bnelissen/Slides/CD3_manuscript/CD3_slides/AAA343.CD3/AAA343.CD3.run1	255	0.7	0.0709311528756	0.7	0.0709311528756	-9.27001131736	-12.2478060469	1.57860481401	0.193321768799
91432.0	3990603.0	37236.0	8939.0	3990603.0	4000000.0	810.0	1.0	1.1	1.22	1.06	0.0499999999993	6.2	0.35	0.710000000001	0.0599999999995	9.8	0.360000000001	2.06	1.44	0.570000000002	AAA343.CD3.X33.Y9.tile.tissue.png	419	1	2000	419	215749d9c43ef97093491028c535b8ca	0	0	0	0	0	0	0	0	0	0	0	0	0	/home/dhl_ec/bnelissen/Slides/CD3_manuscript/CD3_slides/AAA343.CD3/AAA343.CD3.run1	255	0.7	0.0681067309383	0.7	0.0681067309383	-9.37830627101	-12.360970567	1.66320730499	0.226520643799
0.0	2543771.0	0.0	27430.0	2543771.0	4000000.0	0.0	10.0	0.940000000001	1.08	1.09	0.0399999999991	6.34	0.369999999999	0.700000000001	0.109999999999	7.65	0.230000000001	2.14	1.43	0.529999999999	AAA343.CD3.X34.Y0.tile.tissue.png	420	1	2000	420	dd5604718d376407149cb4d9bf4132ab	0	0	0	0	0	0	0	0	0	0	0	0	0	/home/dhl_ec/bnelissen/Slides/CD3_manuscript/CD3_slides/AAA343.CD3/AAA343.CD3.run1	255	0.7	0.06	0.7	0.06	-5.82599026431	-8.23790342351	0.0671180960742	0.334628922852
0.0	784763.0	0.0	16753.0	784763.0	4000000.0	0.0	16.0	1.4	1.05	1.06	0.0500000000011	6.26	0.35	0.699999999999	0.18	6.47	0.16	2.08	1.44	0.51	AAA343.CD3.X34.Y1.tile.tissue.png	421	1	2000	421	f7e6bb3e56c2f88e704d64075ee23ebf	0	0	0	0	0	0	0	0	0	0	0	0	0	/home/dhl_ec/bnelissen/Slides/CD3_manuscript/CD3_slides/AAA343.CD3/AAA343.CD3.run1	255	0.7	0.06	0.7	0.06	-6.44922212508	-10.2790009006	0.109415425225	0.0252610761719
58131.0	1278986.0	22513.0	11036.0	1278986.0	4000000.0	444.0	12.0	0.960000000001	1.26	1.08	0.0499999999993	6.68	0.35	0.710000000001	0.15	7.62	0.25	2.06	1.43	0.539999999999	AAA343.CD3.X34.Y10.tile.tissue.png	422	1	2000	422	54063988c3c7047e3167b32fad335c39	0	0	0	0	0	0	0	0	0	0	0	0	0	/home/dhl_ec/bnelissen/Slides/CD3_manuscript/CD3_slides/AAA343.CD3/AAA343.CD3.run1	255	0.7	0.06	0.7	0.06	-9.08034001293	-12.6494707489	1.87704261674	0.220983085938
83918.0	1374740.0	27375.0	22785.0	1374740.0	4000000.0	471.0	20.0	1.35	1.32	1.11	0.0400000000009	7.58	0.349999999999	0.709999999999	0.16	9.52	0.26	2.12	1.44	0.58	AAA343.CD3.X34.Y11.tile.tissue.png	423	1	2000	423	0091cd94a85fd19161dbe5eeb054ccdd	0	0	0	0	0	0	0	0	0	0	0	0	0	/home/dhl_ec/bnelissen/Slides/CD3_manuscript/CD3_slides/AAA343.CD3/AAA343.CD3.run1	255	0.7	0.06	0.7	0.06	-9.32275072851	-12.8954533828	1.78884159104	0.403749199219
82284.0	1823267.0	29883.0	18409.0	1823267.0	4000000.0	561.0	13.0	1.29	1.16	1.06	0.0400000000009	6.94	0.360000000001	0.700000000001	0.140000000001	9.02	0.279999999999	2.13	1.47	0.49	AAA343.CD3.X34.Y12.tile.tissue.png	424	1	2000	424	8f3cd89d3b079f6d326480e765e07218	0	0	0	0	0	0	0	0	0	0	0	0	0	/home/dhl_ec/bnelissen/Slides/CD3_manuscript/CD3_slides/AAA343.CD3/AAA343.CD3.run1	255	0.7	0.06	0.7	0.06	-8.94771023826	-12.5891459189	1.78274073065	0.376535767578
0.0	0.0	0.0	0.0	0.0	4000000.0	0.0	0.0	0.93	1.06	1.05	0.0499999999993	5.78	0.27	0.700000000001	0.209999999999	4.31	0.119999999999	1.89	1.45	0.469999999999	AAA343.CD3.X34.Y13.tile.tissue.png	425	1	2000	425	a5c1c3bfa17a0e307f63b31caefb77f8	0	0	0	0	0	0	0	0	0	0	0	0	0	/home/dhl_ec/bnelissen/Slides/CD3_manuscript/CD3_slides/AAA343.CD3/AAA343.CD3.run1	255	1.0	0.06	1.0	0.06	0.0	-12.2247557229	0.0	0.0219211245346
165.0	3178.0	83.0	254.0	3178.0	4000000.0	1.0	1.0	0.93	1.06	1.07	0.0500000000011	6.22	0.359999999999	0.699999999999	0.209999999999	6.33	0.190000000001	1.95	1.45	0.559999999999	AAA343.CD3.X34.Y14.tile.tissue.png	426	1	2000	426	323a41db205bc609846b765b6329a070	0	0	0	0	0	0	0	0	0	0	0	0	0	/home/dhl_ec/bnelissen/Slides/CD3_manuscript/CD3_slides/AAA343.CD3/AAA343.CD3.run1	255	0.7	0.06	0.7	0.06	-9.01903680821	-12.729776998	4.04167017774	0.0296420254517
337.0	9956.0	110.0	806.0	9956.0	4000000.0	3.0	3.0	0.940000000001	1.14	1.06	0.0400000000009	6.2	0.35	0.709999999999	0.210000000001	6.4	0.199999999999	1.99	1.46	0.539999999999	AAA343.CD3.X34.Y15.tile.tissue.png	427	1	2000	427	ffb05d0c34cf1a92426e2bf4a4344758	0	0	0	0	0	0	0	0	0	0	0	0	0	/home/dhl_ec/bnelissen/Slides/CD3_manuscript/CD3_slides/AAA343.CD3/AAA343.CD3.run1	255	0.7	0.06	0.7	0.06	-9.22355544394	-12.2352768142	2.33465169361	0.0347758436279
22043.0	235075.0	8312.0	2778.0	235075.0	4000000.0	155.0	1.0	1.55	1.14	1.07	0.0500000000011	6.45	0.35	0.700000000001	0.200000000001	6.86	0.210000000001	2.0	1.45	0.48	AAA343.CD3.X34.Y16.tile.tissue.png	428	1	2000	428	6f3f347b0b9d1ac4121a901c753c0140	0	0	0	0	0	0	0	0	0	0	0	0	0	/home/dhl_ec/bnelissen/Slides/CD3_manuscript/CD3_slides/AAA343.CD3/AAA343.CD3.run1	255	0.7	0.06	0.7	0.06	-8.22908732163	-11.5847588325	1.95792898374	0.118529292969
139702.0	2354779.0	56461.0	13380.0	2354779.0	4000000.0	1068.0	3.0	0.970000000001	1.22	1.08	0.0499999999993	7.07	0.369999999999	0.700000000001	0.119999999999	9.26	0.32	2.1	1.43	0.570000000002	AAA343.CD3.X34.Y17.tile.tissue.png	429	1	2000	429	99d302759f96402e63a9f440ed5f3dd3	0	0	0	0	0	0	0	0	0	0	0	0	0	/home/dhl_ec/bnelissen/Slides/CD3_manuscript/CD3_slides/AAA343.CD3/AAA343.CD3.run1	255	0.7	0.06	0.7	0.06	-9.39777746437	-12.9813550991	2.82538369644	0.43035728125
52119.0	1537763.0	22252.0	12136.0	1537763.0	4000000.0	444.0	4.0	0.93	1.28	1.11	0.0400000000009	6.47	0.35	0.690000000001	0.15	8.15	0.27	2.09	1.43	0.559999999999	AAA343.CD3.X34.Y18.tile.tissue.png	430	1	2000	430	879c88cbabeb1db09f2ec9ae8ba00135	0	0	0	0	0	0	0	0	0	0	0	0	0	/home/dhl_ec/bnelissen/Slides/CD3_manuscript/CD3_slides/AAA343.CD3/AAA343.CD3.run1	255	0.7	0.06	0.7	0.06	-9.55982790792	-12.4533831552	3.0453586579	0.292677851562
2074.0	84598.0	948.0	1643.0	84598.0	4000000.0	18.0	1.0	0.93	0.93	1.09	0.0600000000013	6.29	0.360000000001	0.790000000001	0.209999999999	6.4	0.200000000001	1.97	1.43	0.509999999998	AAA343.CD3.X34.Y19.tile.tissue.png	431	1	2000	431	18533c49fbfdde8b14733a92703c09e0	0	0	0	0	0	0	0	0	0	0	0	0	0	/home/dhl_ec/bnelissen/Slides/CD3_manuscript/CD3_slides/AAA343.CD3/AAA343.CD3.run1	255	0.7	0.06	0.7	0.06	-9.55133926312	-12.5155129936	3.63067145433	2.16851810156
0.0	6637.0	0.0	544.0	6637.0	4000000.0	0.0	2.0	0.91	1.15	1.05	0.0500000000011	6.09	0.359999999999	0.68	0.209999999999	5.38	0.130000000001	1.99	1.45	0.5	AAA343.CD3.X34.Y2.tile.tissue.png	432	1	2000	432	7870757e5f796279e699df135262b8d5	0	0	0	0	0	0	0	0	0	0	0	0	0	/home/dhl_ec/bnelissen/Slides/CD3_manuscript/CD3_slides/AAA343.CD3/AAA343.CD3.run1	255	0.7	0.06	0.7	0.06	0.0	-12.6291810506	1.10662430727	0.0347259695129
823.0	32607.0	256.0	1182.0	32607.0	4000000.0	5.0	2.0	0.93	1.08	1.09	0.0499999999993	6.14	0.35	0.700000000001	0.200000000001	6.32	0.200000000001	2.0	1.43	0.530000000001	AAA343.CD3.X34.Y3.tile.tissue.png	433	1	2000	433	3be4bc7693871a9cc75f0902ff3e1642	0	0	0	0	0	0	0	0	0	0	0	0	0	/home/dhl_ec/bnelissen/Slides/CD3_manuscript/CD3_slides/AAA343.CD3/AAA343.CD3.run1	255	0.7	0.06	0.7	0.06	-7.86625614928	-11.8323710008	0.793502140093	0.0370912763672
1367.0	12267.0	458.0	886.0	12267.0	4000000.0	7.0	3.0	0.900000000001	1.06	1.13	0.0499999999993	6.12	0.35	0.690000000001	0.219999999999	6.21	0.199999999999	1.97	1.43	0.5	AAA343.CD3.X34.Y4.tile.tissue.png	434	1	2000	434	7819a4665ad1f833299ce2f9b742e87b	0	0	0	0	0	0	0	0	0	0	0	0	0	/home/dhl_ec/bnelissen/Slides/CD3_manuscript/CD3_slides/AAA343.CD3/AAA343.CD3.run1	255	0.7	0.06	0.7	0.06	-9.49611044331	-12.8031007328	2.42320276825	0.044036190918
0.0	4099.0	0.0	314.0	4099.0	4000000.0	0.0	1.0	0.91	1.05	1.07	0.0499999999993	6.16	0.35	0.699999999999	0.200000000001	5.47	0.130000000001	1.95	1.42	0.570000000002	AAA343.CD3.X34.Y5.tile.tissue.png	435	1	2000	435	dcdcbae36bf06025b51189ca12f5debe	0	0	0	0	0	0	0	0	0	0	0	0	0	/home/dhl_ec/bnelissen/Slides/CD3_manuscript/CD3_slides/AAA343.CD3/AAA343.CD3.run1	255	0.7	0.06	0.7	0.06	0.0	-12.1205851026	1.93183098202	0.0758070653076
19831.0	665167.0	7085.0	4271.0	665167.0	4000000.0	145.0	2.0	0.960000000001	1.2	1.06	0.0499999999993	6.33	0.360000000001	0.699999999997	0.190000000001	6.93	0.23	1.99	1.42	0.530000000001	AAA343.CD3.X34.Y6.tile.tissue.png	436	1	2000	436	3eb0126530d9f35a84ef6dddc5ad7c11	0	0	0	0	0	0	0	0	0	0	0	0	0	/home/dhl_ec/bnelissen/Slides/CD3_manuscript/CD3_slides/AAA343.CD3/AAA343.CD3.run1	255	0.7	0.06	0.7	0.06	-8.71628058195	-11.7600725129	1.01189903603	0.112871412109
108184.0	3337845.0	44357.0	11119.0	3337845.0	4000000.0	951.0	4.0	1.07	1.27	1.05	0.0500000000011	6.45	0.349999999999	0.709999999999	0.0799999999999	9.87	0.359999999999	2.1	1.46	0.610000000001	AAA343.CD3.X34.Y7.tile.tissue.png	437	1	2000	437	a49ddf872c3fd985fb4cae9ed6c1d324	0	0	0	0	0	0	0	0	0	0	0	0	0	/home/dhl_ec/bnelissen/Slides/CD3_manuscript/CD3_slides/AAA343.CD3/AAA343.CD3.run1	255	0.7	0.0626701976197	0.7	0.0626701976197	-9.10797389562	-12.3264355593	1.18836449181	0.210444816406
143630.0	3615698.0	57072.0	12176.0	3615698.0	4000000.0	1214.0	7.0	1.08	1.27	1.07	0.0500000000011	6.88	0.35	0.699999999999	0.0799999999999	9.87	0.360000000001	2.08	1.44	0.629999999999	AAA343.CD3.X34.Y8.tile.tissue.png	438	1	2000	438	b710639779c55ce905a0835c2c9e9b6f	0	0	0	0	0	0	0	0	0	0	0	0	0	/home/dhl_ec/bnelissen/Slides/CD3_manuscript/CD3_slides/AAA343.CD3/AAA343.CD3.run1	255	0.7	0.06	0.7	0.06	-9.43287270028	-12.5405909334	1.72395910095	0.299047313477
153136.0	2388197.0	55238.0	8124.0	2388197.0	4000000.0	1087.0	3.0	1.17	1.2	1.06	0.0499999999993	6.56	0.360000000001	0.710000000001	0.120000000001	9.15	0.309999999999	2.07	1.42	0.610000000001	AAA343.CD3.X34.Y9.tile.tissue.png	439	1	2000	439	4d2e2acac1bc9f90fa03e6766fa3e09a	0	0	0	0	0	0	0	0	0	0	0	0	0	/home/dhl_ec/bnelissen/Slides/CD3_manuscript/CD3_slides/AAA343.CD3/AAA343.CD3.run1	255	0.7	0.06	0.7	0.06	-9.31631561891	-12.6861195347	1.86191555178	0.28395465625
0.0	2945794.0	0.0	18031.0	2945794.0	4000000.0	0.0	6.0	1.66	1.47	1.24	0.0500000000011	6.11	0.360000000001	0.720000000001	0.0900000000001	7.82	0.24	2.11	1.42	0.5	AAA343.CD3.X35.Y0.tile.tissue.png	440	1	2000	440	e7c388391c49ce4c34fc9b6ef7af4cd9	0	0	0	0	0	0	0	0	0	0	0	0	0	/home/dhl_ec/bnelissen/Slides/CD3_manuscript/CD3_slides/AAA343.CD3/AAA343.CD3.run1	255	0.7	0.06	0.7	0.06	-6.17018079193	-8.39447464165	0.0672752951768	0.339735674805
0.0	487333.0	0.0	19235.0	487333.0	4000000.0	0.0	16.0	1.54	1.77	1.17	0.0499999999993	6.08	0.360000000001	0.730000000001	0.189999999999	6.08	0.139999999999	2.07	1.42	0.739999999998	AAA343.CD3.X35.Y1.tile.tissue.png	441	1	2000	441	27d2288e7dc95c379cb76632afe56d84	0	0	0	0	0	0	0	0	0	0	0	0	0	/home/dhl_ec/bnelissen/Slides/CD3_manuscript/CD3_slides/AAA343.CD3/AAA343.CD3.run1	255	0.7	0.06	0.7	0.06	-6.5649071981	-10.7836403021	0.0466490000836	0.0227016506348
0.0	12680.0	0.0	1140.0	12680.0	4000000.0	0.0	3.0	1.3	1.57	1.43	0.0400000000009	6.04	0.35	0.68	0.210000000001	5.32	0.130000000001	1.98	1.43	0.569999999998	AAA343.CD3.X35.Y10.tile.tissue.png	442	1	2000	442	1e1d4120a63f78dfe6dac9683622c5a6	0	0	0	0	0	0	0	0	0	0	0	0	0	/home/dhl_ec/bnelissen/Slides/CD3_manuscript/CD3_slides/AAA343.CD3/AAA343.CD3.run1	255	0.7	0.06	0.7	0.06	0.0	-12.8755411846	1.39795568809	0.0472859355469
67.0	24025.0	50.0	1703.0	24025.0	4000000.0	1.0	6.0	1.45	2.43	1.25	0.0399999999991	6.09	0.360000000001	0.700000000001	0.210000000001	6.34	0.200000000001	1.98	1.43	0.52	AAA343.CD3.X35.Y11.tile.tissue.png	443	1	2000	443	958e69a18456b412eb82ad51299e9391	0	0	0	0	0	0	0	0	0	0	0	0	0	/home/dhl_ec/bnelissen/Slides/CD3_manuscript/CD3_slides/AAA343.CD3/AAA343.CD3.run1	255	0.7	0.06	0.7	0.06	-7.98628123897	-12.2059974676	0.655345189738	0.0261977724609
198.0	6238.0	65.0	612.0	6238.0	4000000.0	1.0	3.0	0.949999999999	1.23	1.07	0.0399999999991	6.24	0.41	0.9	0.209999999999	6.09	0.210000000001	1.95	1.43	0.480000000001	AAA343.CD3.X35.Y12.tile.tissue.png	444	1	2000	444	11567fd51a34e2f217b98f1f0b822046	0	0	0	0	0	0	0	0	0	0	0	0	0	/home/dhl_ec/bnelissen/Slides/CD3_manuscript/CD3_slides/AAA343.CD3/AAA343.CD3.run1	255	0.7	0.06	0.7	0.06	-6.63685554419	-12.0459161183	0.496260958316	0.0299242719727
0.0	2945.0	0.0	276.0	2945.0	4000000.0	0.0	1.0	1.42	1.12	1.38	0.0500000000011	6.02	0.35	0.689999999999	0.209999999999	5.35	0.129999999999	1.93	1.42	0.530000000001	AAA343.CD3.X35.Y13.tile.tissue.png	445	1	2000	445	a9e42f24a564135e7b392e5cfe28a63c	0	0	0	0	0	0	0	0	0	0	0	0	0	/home/dhl_ec/bnelissen/Slides/CD3_manuscript/CD3_slides/AAA343.CD3/AAA343.CD3.run1	255	0.7	0.06	0.7	0.06	0.0	-12.8363961026	1.86488105502	0.0439707295227
0.0	4128.0	0.0	345.0	4128.0	4000000.0	0.0	1.0	1.23	1.82	1.49	0.0499999999993	6.04	0.35	0.689999999999	0.199999999999	5.79	0.130000000001	1.96	1.42	0.550000000001	AAA343.CD3.X35.Y14.tile.tissue.png	446	1	2000	446	11bf6e8cf5024551eb4c29a1f7546046	0	0	0	0	0	0	0	0	0	0	0	0	0	/home/dhl_ec/bnelissen/Slides/CD3_manuscript/CD3_slides/AAA343.CD3/AAA343.CD3.run1	255	0.7	0.06	0.7	0.06	-6.50818742285	-12.5393984346	2.28504579055	0.0291477827759
0.0	0.0	0.0	0.0	0.0	4000000.0	0.0	0.0	1.95	1.36	1.11	0.0399999999991	5.67	0.280000000001	0.710000000001	0.200000000001	4.28	0.120000000001	1.88	1.43	0.52	AAA343.CD3.X35.Y15.tile.tissue.png	447	1	2000	447	b839429a624e5a4eba4d3d90c36013be	0	0	0	0	0	0	0	0	0	0	0	0	0	/home/dhl_ec/bnelissen/Slides/CD3_manuscript/CD3_slides/AAA343.CD3/AAA343.CD3.run1	255	1.0	0.06	1.0	0.06	0.0	-12.0073826412	0.0	0.0335888362274
0.0	0.0	0.0	0.0	0.0	4000000.0	0.0	0.0	1.26	1.46	1.21	0.0500000000011	5.65	0.27	0.690000000001	0.209999999999	4.26	0.120000000001	2.17	1.43	0.49	AAA343.CD3.X35.Y16.tile.tissue.png	448	1	2000	448	1285ead2a9e2526420b1a428426c6295	0	0	0	0	0	0	0	0	0	0	0	0	0	/home/dhl_ec/bnelissen/Slides/CD3_manuscript/CD3_slides/AAA343.CD3/AAA343.CD3.run1	255	1.0	0.06	1.0	0.06	0.0	-12.0149377386	0.0	0.0568754743528
0.0	34270.0	0.0	1038.0	34270.0	4000000.0	0.0	2.0	1.24	1.45	1.51	0.0400000000009	6.04	0.35	0.68	0.209999999999	5.32	0.119999999999	1.95	1.45	0.539999999999	AAA343.CD3.X35.Y17.tile.tissue.png	449	1	2000	449	b30497ee853867d66c15566ece80d6eb	0	0	0	0	0	0	0	0	0	0	0	0	0	/home/dhl_ec/bnelissen/Slides/CD3_manuscript/CD3_slides/AAA343.CD3/AAA343.CD3.run1	255	0.7	0.06	0.7	0.06	0.0	-12.0855961007	0.319799569594	0.0830352138672
0.0	0.0	0.0	0.0	0.0	4000000.0	0.0	0.0	1.43	1.36	1.08	0.0599999999995	5.71	0.299999999999	0.719999999999	0.210000000001	4.29	0.110000000001	1.89	1.44	0.51	AAA343.CD3.X35.Y18.tile.tissue.png	450	1	2000	450	64644170f0c33fe1073b6e3e6deabfa7	0	0	0	0	0	0	0	0	0	0	0	0	0	/home/dhl_ec/bnelissen/Slides/CD3_manuscript/CD3_slides/AAA343.CD3/AAA343.CD3.run1	255	1.0	0.06	1.0	0.06	0.0	-9.85652904269	0.0	1.24086310175
0.0	0.0	0.0	0.0	0.0	4000000.0	0.0	0.0	1.19	1.23	1.1	0.0599999999995	5.1	0.280000000001	0.82	0.210000000001	4.32	0.120000000001	1.89	1.42	0.49	AAA343.CD3.X35.Y19.tile.tissue.png	451	1	2000	451	69bbad0a24551e9f269702e120502c96	0	0	0	0	0	0	0	0	0	0	0	0	0	/home/dhl_ec/bnelissen/Slides/CD3_manuscript/CD3_slides/AAA343.CD3/AAA343.CD3.run1	255	1.0	0.06	1.0	0.06	0.0	0.0	0.0	6.4685675
504.0	26133.0	233.0	1570.0	26133.0	4000000.0	4.0	5.0	1.96	1.6	1.1	0.0499999999993	6.04	0.360000000001	0.690000000001	0.199999999999	6.21	0.199999999999	1.96	1.43	0.51	AAA343.CD3.X35.Y2.tile.tissue.png	452	1	2000	452	d441116fbeface725531ca47306af723	0	0	0	0	0	0	0	0	0	0	0	0	0	/home/dhl_ec/bnelissen/Slides/CD3_manuscript/CD3_slides/AAA343.CD3/AAA343.CD3.run1	255	0.7	0.06	0.7	0.06	-9.27463713141	-12.5891129619	1.88849304609	0.0381582275391
0.0	0.0	0.0	0.0	0.0	4000000.0	0.0	0.0	1.22	1.39	1.14	0.0499999999993	5.67	0.280000000001	0.679999999998	0.220000000001	4.28	0.119999999999	1.89	1.43	0.559999999998	AAA343.CD3.X35.Y3.tile.tissue.png	453	1	2000	453	71976fb355a33df476b218893d75360c	0	0	0	0	0	0	0	0	0	0	0	0	0	/home/dhl_ec/bnelissen/Slides/CD3_manuscript/CD3_slides/AAA343.CD3/AAA343.CD3.run1	255	1.0	0.06	1.0	0.06	0.0	-12.7198348768	0.0	0.0287315502243
0.0	10590.0	0.0	470.0	10590.0	4000000.0	0.0	1.0	1.24	1.58	1.19	0.0499999999993	6.08	0.379999999999	0.92	0.209999999999	5.31	0.129999999999	1.96	1.43	0.879999999999	AAA343.CD3.X35.Y4.tile.tissue.png	454	1	2000	454	52de5079ec2fa7cb593d89f5499ff495	0	0	0	0	0	0	0	0	0	0	0	0	0	/home/dhl_ec/bnelissen/Slides/CD3_manuscript/CD3_slides/AAA343.CD3/AAA343.CD3.run1	255	0.7	0.06	0.7	0.06	0.0	-12.6534497369	0.146275449182	0.0465090840149
0.0	1535.0	0.0	203.0	1535.0	4000000.0	0.0	1.0	1.3	1.46	1.24	0.0499999999993	6.03	0.34	0.700000000001	0.210000000001	5.82	0.140000000001	1.95	1.42	0.52	AAA343.CD3.X35.Y5.tile.tissue.png	455	1	2000	455	d98eec4c2244e5401520522acd05dd04	0	0	0	0	0	0	0	0	0	0	0	0	0	/home/dhl_ec/bnelissen/Slides/CD3_manuscript/CD3_slides/AAA343.CD3/AAA343.CD3.run1	255	0.7	0.06	0.7	0.06	-8.57249613093	-12.2143630283	2.59486068419	0.0548936734314
796.0	22048.0	323.0	1516.0	22048.0	4000000.0	5.0	4.0	1.21	1.34	1.12	0.0499999999993	6.07	0.539999999999	0.780000000001	0.209999999999	6.38	0.199999999999	1.98	1.45	0.570000000002	AAA343.CD3.X35.Y6.tile.tissue.png	456	1	2000	456	f31b0d3e6f5e615a5926fe996155bf63	0	0	0	0	0	0	0	0	0	0	0	0	0	/home/dhl_ec/bnelissen/Slides/CD3_manuscript/CD3_slides/AAA343.CD3/AAA343.CD3.run1	255	0.7	0.06	0.7	0.06	-9.39687069151	-12.7619181318	2.27127852763	0.062849590332
2078.0	60639.0	662.0	2986.0	60639.0	4000000.0	11.0	6.0	0.950000000001	1.35	1.19	0.0500000000011	6.08	0.360000000001	0.700000000001	0.200000000001	6.34	0.199999999999	2.0	1.43	0.549999999999	AAA343.CD3.X35.Y7.tile.tissue.png	457	1	2000	457	fa4bba0c2a46d13b2eff3fe666e09143	0	0	0	0	0	0	0	0	0	0	0	0	0	/home/dhl_ec/bnelissen/Slides/CD3_manuscript/CD3_slides/AAA343.CD3/AAA343.CD3.run1	255	0.7	0.06	0.7	0.06	-9.29464359707	-12.7840472188	2.24920643319	0.0684247119141
41220.0	498233.0	14584.0	8425.0	498233.0	4000000.0	276.0	6.0	1.54	1.59	1.13	0.0500000000011	6.3	0.349999999999	0.690000000001	0.18	6.9	0.219999999999	2.03	1.43	0.529999999999	AAA343.CD3.X35.Y8.tile.tissue.png	458	1	2000	458	2871762f0561d0219f095854639d6894	0	0	0	0	0	0	0	0	0	0	0	0	0	/home/dhl_ec/bnelissen/Slides/CD3_manuscript/CD3_slides/AAA343.CD3/AAA343.CD3.run1	255	0.7	0.06	0.7	0.06	-9.1041800647	-12.5849418105	1.96073468597	0.208259800781
225.0	26733.0	101.0	1818.0	26733.0	4000000.0	2.0	5.0	1.25	1.75	1.17	0.0400000000009	6.07	0.35	0.690000000001	0.199999999999	6.1	0.199999999999	1.97	1.43	0.5	AAA343.CD3.X35.Y9.tile.tissue.png	459	1	2000	459	09f8203b0a0e770329186f3dddacdc1d	0	0	0	0	0	0	0	0	0	0	0	0	0	/home/dhl_ec/bnelissen/Slides/CD3_manuscript/CD3_slides/AAA343.CD3/AAA343.CD3.run1	255	0.7	0.06	0.7	0.06	-8.62726686264	-12.3251101391	0.777598916305	0.0478053193359
0.0	3268834.0	0.0	16800.0	3268834.0	4000000.0	0.0	5.0	1.31	1.36	1.11	0.0399999999991	6.04	0.360000000001	0.699999999999	0.0900000000001	7.97	0.26	2.1	1.43	0.799999999997	AAA343.CD3.X36.Y0.tile.tissue.png	460	1	2000	460	11e0bd20434e9cc0336d1015e414fcba	0	0	0	0	0	0	0	0	0	0	0	0	0	/home/dhl_ec/bnelissen/Slides/CD3_manuscript/CD3_slides/AAA343.CD3/AAA343.CD3.run1	255	0.7	0.06	0.7	0.06	-6.45255857072	-8.36526508025	0.0781754608129	0.301795740234
120.0	584516.0	51.0	19730.0	584516.0	4000000.0	1.0	18.0	1.53	1.47	1.11	0.0500000000011	6.08	0.360000000001	0.699999999999	0.18	6.56	0.220000000001	2.11	1.46	0.949999999999	AAA343.CD3.X36.Y1.tile.tissue.png	461	1	2000	461	482f7dc5ac9d1ecbce32cd3860cdb621	0	0	0	0	0	0	0	0	0	0	0	0	0	/home/dhl_ec/bnelissen/Slides/CD3_manuscript/CD3_slides/AAA343.CD3/AAA343.CD3.run1	255	0.7	0.06	0.7	0.06	-6.80654420217	-11.3724230826	0.089035638631	0.0253924501953
0.0	1881.0	0.0	204.0	1881.0	4000000.0	0.0	1.0	1.2	1.18	1.07	0.0499999999993	6.04	0.34	0.690000000001	0.200000000001	5.33	0.130000000001	2.22	1.43	0.530000000001	AAA343.CD3.X36.Y10.tile.tissue.png	462	1	2000	462	875916acca2b8d56d6eb46720bf04b89	0	0	0	0	0	0	0	0	0	0	0	0	0	/home/dhl_ec/bnelissen/Slides/CD3_manuscript/CD3_slides/AAA343.CD3/AAA343.CD3.run1	255	0.7	0.06	0.7	0.06	0.0	-12.3915546116	1.85289755075	0.035628478302
388.0	29778.0	167.0	2666.0	29778.0	4000000.0	4.0	10.0	1.5	2.25	1.44	0.0399999999991	6.05	0.35	0.700000000001	0.210000000001	6.21	0.190000000001	1.99	1.43	0.620000000001	AAA343.CD3.X36.Y11.tile.tissue.png	463	1	2000	463	1c2f08b1f5990a113769aeb6593d3df1	0	0	0	0	0	0	0	0	0	0	0	0	0	/home/dhl_ec/bnelissen/Slides/CD3_manuscript/CD3_slides/AAA343.CD3/AAA343.CD3.run1	255	0.7	0.06	0.7	0.06	-8.80378555682	-12.3784456347	1.51054326948	0.0371022827148
0.0	53200.0	0.0	4388.0	53200.0	4000000.0	0.0	14.0	1.47	1.42	1.28	0.0500000000011	6.08	0.35	0.67	0.209999999999	5.33	0.129999999999	2.05	1.48	0.540000000001	AAA343.CD3.X36.Y12.tile.tissue.png	464	1	2000	464	007d8bf652984ab351da3443f1533cb6	0	0	0	0	0	0	0	0	0	0	0	0	0	/home/dhl_ec/bnelissen/Slides/CD3_manuscript/CD3_slides/AAA343.CD3/AAA343.CD3.run1	255	0.7	0.06	0.7	0.06	0.0	-12.4191221654	0.841547667998	0.038096036377
0.0	5316.0	0.0	498.0	5316.0	4000000.0	0.0	2.0	1.22	1.43	1.31	0.0499999999993	6.03	0.35	0.689999999999	0.210000000001	5.33	0.120000000001	1.94	1.43	0.51	AAA343.CD3.X36.Y13.tile.tissue.png	465	1	2000	465	a2394559d0af5b9b4c4c3edde01d4573	0	0	0	0	0	0	0	0	0	0	0	0	0	/home/dhl_ec/bnelissen/Slides/CD3_manuscript/CD3_slides/AAA343.CD3/AAA343.CD3.run1	255	0.7	0.06	0.7	0.06	0.0	-12.352947424	1.13877006399	0.0315892070007
0.0	1446.0	0.0	242.0	1446.0	4000000.0	0.0	1.0	1.24	1.4	1.1	0.0499999999993	6.01	0.379999999999	0.940000000001	0.200000000001	5.47	0.120000000001	1.95	1.43	0.5	AAA343.CD3.X36.Y14.tile.tissue.png	466	1	2000	466	b66d495eb14d5159971a0894c04517fc	0	0	0	0	0	0	0	0	0	0	0	0	0	/home/dhl_ec/bnelissen/Slides/CD3_manuscript/CD3_slides/AAA343.CD3/AAA343.CD3.run1	255	0.7	0.06	0.7	0.06	0.0	-12.080279377	1.27800703247	0.0352888023376
0.0	4234.0	0.0	460.0	4234.0	4000000.0	0.0	2.0	0.960000000001	1.88	1.06	0.0499999999993	6.19	0.349999999999	0.699999999999	0.209999999999	6.03	0.129999999999	1.95	1.43	0.709999999999	AAA343.CD3.X36.Y15.tile.tissue.png	467	1	2000	467	a97decec4016a046b1644d696caecc95	0	0	0	0	0	0	0	0	0	0	0	0	0	/home/dhl_ec/bnelissen/Slides/CD3_manuscript/CD3_slides/AAA343.CD3/AAA343.CD3.run1	255	0.7	0.06	0.7	0.06	-6.69139942923	-11.7873866619	0.874000568668	0.0347680010529
0.0	1957.0	0.0	218.0	1957.0	4000000.0	0.0	1.0	0.92	1.24	1.1	0.0499999999993	6.32	0.349999999999	0.700000000001	0.209999999999	5.55	0.130000000001	1.98	1.44	0.530000000001	AAA343.CD3.X36.Y16.tile.tissue.png	468	1	2000	468	2343aa7f3283373a6f78d37899f28f97	0	0	0	0	0	0	0	0	0	0	0	0	0	/home/dhl_ec/bnelissen/Slides/CD3_manuscript/CD3_slides/AAA343.CD3/AAA343.CD3.run1	255	0.7	0.06	0.7	0.06	0.0	-11.7676789856	0.26512408756	0.0443593956985
400.0	5253.0	93.0	338.0	5253.0	4000000.0	1.0	1.0	1.43	1.12	1.04	0.0399999999991	6.18	0.35	0.690000000001	0.220000000001	6.32	0.199999999999	1.94	1.44	0.51	AAA343.CD3.X36.Y17.tile.tissue.png	469	1	2000	469	bf6e79fa9659320e62dd32b0117dd693	0	0	0	0	0	0	0	0	0	0	0	0	0	/home/dhl_ec/bnelissen/Slides/CD3_manuscript/CD3_slides/AAA343.CD3/AAA343.CD3.run1	255	0.7	0.06	0.7	0.06	-9.46817772637	-12.4960634531	3.25850507688	0.0687911278076
0.0	0.0	0.0	0.0	0.0	4000000.0	0.0	0.0	0.92	0.940000000001	1.07	0.0599999999995	5.29	0.280000000001	0.749999999998	0.199999999999	4.48	0.119999999999	1.88	1.42	0.93	AAA343.CD3.X36.Y18.tile.tissue.png	470	1	2000	470	035b2d1e631b8e0c87ab8de4da269196	0	0	0	0	0	0	0	0	0	0	0	0	0	/home/dhl_ec/bnelissen/Slides/CD3_manuscript/CD3_slides/AAA343.CD3/AAA343.CD3.run1	255	1.0	0.06	1.0	0.06	0.0	0.0	0.0	10.752306
0.0	21608.0	0.0	1927.0	21608.0	4000000.0	0.0	4.0	0.93	1.07	1.09	0.0500000000011	6.18	0.35	0.689999999999	0.199999999999	6.0	0.129999999999	1.99	1.47	0.51	AAA343.CD3.X36.Y2.tile.tissue.png	471	1	2000	471	b0b94f0a004dfee34e3e13af85c92864	0	0	0	0	0	0	0	0	0	0	0	0	0	/home/dhl_ec/bnelissen/Slides/CD3_manuscript/CD3_slides/AAA343.CD3/AAA343.CD3.run1	255	0.7	0.06	0.7	0.06	-5.87757233246	-11.6370741893	0.13035687765	0.0337785664978
0.0	5919.0	0.0	605.0	5919.0	4000000.0	0.0	3.0	0.93	1.08	1.1	0.0500000000011	6.27	0.35	0.68	0.210000000001	6.03	0.129999999999	1.97	1.45	0.52	AAA343.CD3.X36.Y3.tile.tissue.png	472	1	2000	472	453b683d0dbe5895466e40d02bbbadac	0	0	0	0	0	0	0	0	0	0	0	0	0	/home/dhl_ec/bnelissen/Slides/CD3_manuscript/CD3_slides/AAA343.CD3/AAA343.CD3.run1	255	0.7	0.06	0.7	0.06	-6.05181439914	-12.5212605326	1.40613319386	0.0237385281372
0.0	3189.0	0.0	354.0	3189.0	4000000.0	0.0	2.0	1.31	2.09	1.06	0.0599999999995	6.23	0.360000000001	0.700000000001	0.210000000001	6.02	0.130000000001	1.97	1.46	1.09	AAA343.CD3.X36.Y4.tile.tissue.png	473	1	2000	473	c38c5d0607d9c2761546bc34ddbe5684	0	0	0	0	0	0	0	0	0	0	0	0	0	/home/dhl_ec/bnelissen/Slides/CD3_manuscript/CD3_slides/AAA343.CD3/AAA343.CD3.run1	255	0.7	0.06	0.7	0.06	-8.66274165278	-12.6864565849	1.78041401869	0.0334679119873
262.0	6441.0	103.0	636.0	6441.0	4000000.0	3.0	3.0	1.46	1.09	1.05	0.0500000000011	6.22	0.35	0.690000000001	0.210000000001	6.24	0.189999999999	1.95	1.43	1.1	AAA343.CD3.X36.Y5.tile.tissue.png	474	1	2000	474	1c41ccef70a7e28ed369717116c88fbd	0	0	0	0	0	0	0	0	0	0	0	0	0	/home/dhl_ec/bnelissen/Slides/CD3_manuscript/CD3_slides/AAA343.CD3/AAA343.CD3.run1	255	0.7	0.06	0.7	0.06	-9.17677195132	-12.5048532981	1.97298580437	0.0413523511963
0.0	0.0	0.0	0.0	0.0	4000000.0	0.0	0.0	2.53	1.61	1.18	0.0399999999991	5.71	0.280000000001	0.690000000001	0.200000000001	4.26	0.119999999999	1.89	1.43	0.58	AAA343.CD3.X36.Y6.tile.tissue.png	475	1	2000	475	7fafd004b1da26fd8c20d39073526f73	0	0	0	0	0	0	0	0	0	0	0	0	0	/home/dhl_ec/bnelissen/Slides/CD3_manuscript/CD3_slides/AAA343.CD3/AAA343.CD3.run1	255	1.0	0.06	1.0	0.06	0.0	-12.0810287966	0.0	0.0353028269171
0.0	2976.0	0.0	238.0	2976.0	4000000.0	0.0	1.0	2.01	1.64	1.06	0.0500000000011	6.06	0.35	0.690000000002	0.210000000001	5.3	0.129999999999	2.25	1.43	0.58	AAA343.CD3.X36.Y7.tile.tissue.png	476	1	2000	476	fa849e349fc0c62a6662efcd3379fdad	0	0	0	0	0	0	0	0	0	0	0	0	0	/home/dhl_ec/bnelissen/Slides/CD3_manuscript/CD3_slides/AAA343.CD3/AAA343.CD3.run1	255	0.7	0.06	0.7	0.06	0.0	-12.4761336293	0.156596317086	0.030087686203
0.0	0.0	0.0	0.0	0.0	4000000.0	0.0	0.0	1.4	1.34	1.09	0.0499999999993	5.66	0.280000000001	0.680000000002	0.200000000001	4.34	0.120000000001	1.89	1.42	0.539999999999	AAA343.CD3.X36.Y8.tile.tissue.png	477	1	2000	477	d5ee7de5b1a4f38b1b3079cea11094f9	0	0	0	0	0	0	0	0	0	0	0	0	0	/home/dhl_ec/bnelissen/Slides/CD3_manuscript/CD3_slides/AAA343.CD3/AAA343.CD3.run1	255	1.0	0.06	1.0	0.06	0.0	-12.4645971312	0.0	0.0262085111961
0.0	9022.0	0.0	718.0	9022.0	4000000.0	0.0	3.0	1.84	2.56	1.08	0.0500000000011	6.05	0.42	0.890000000001	0.209999999999	5.8	0.130000000001	1.95	1.43	0.620000000001	AAA343.CD3.X36.Y9.tile.tissue.png	478	1	2000	478	6606a568e6192a0c58887001ae987ccc	0	0	0	0	0	0	0	0	0	0	0	0	0	/home/dhl_ec/bnelissen/Slides/CD3_manuscript/CD3_slides/AAA343.CD3/AAA343.CD3.run1	255	0.7	0.06	0.7	0.06	-8.39594643077	-12.6314834775	2.26187070129	0.0328617242432
0.0	3885330.0	0.0	8882.0	3885330.0	4000000.0	0.0	1.0	1.52	2.1	1.11	0.0499999999993	5.99	0.35	0.710000000001	0.0599999999995	7.59	0.269999999999	2.07	1.43	0.65	AAA343.CD3.X37.Y0.tile.tissue.png	479	1	2000	479	a1d6f9a98d7473dc9c8e92948e8fe536	0	0	0	0	0	0	0	0	0	0	0	0	0	/home/dhl_ec/bnelissen/Slides/CD3_manuscript/CD3_slides/AAA343.CD3/AAA343.CD3.run1	255	0.7	0.06	0.7	0.06	0.0	-8.57897118456	0.0590778767505	0.340108746094
237.0	2261692.0	100.0	16278.0	2261692.0	4000000.0	1.0	7.0	1.76	1.48	1.17	0.0500000000011	6.08	0.360000000001	0.689999999999	0.119999999999	7.77	0.289999999999	2.08	1.43	0.819999999998	AAA343.CD3.X37.Y1.tile.tissue.png	480	1	2000	480	78f8ccbdd5b21f9f055c63fa4b6cfd70	0	0	0	0	0	0	0	0	0	0	0	0	0	/home/dhl_ec/bnelissen/Slides/CD3_manuscript/CD3_slides/AAA343.CD3/AAA343.CD3.run1	255	0.7	0.06	0.7	0.06	-6.61644257075	-10.6668696582	0.0384142060445	0.0135861113281
277.0	9662.0	91.0	1076.0	9662.0	4000000.0	1.0	6.0	2.25	1.9	1.31	0.0499999999993	6.08	0.349999999999	0.690000000001	0.209999999999	6.28	0.199999999999	1.98	1.43	0.48	AAA343.CD3.X37.Y10.tile.tissue.png	481	1	2000	481	dccbbee4dd43ec1e6187ba826c9ed752	0	0	0	0	0	0	0	0	0	0	0	0	0	/home/dhl_ec/bnelissen/Slides/CD3_manuscript/CD3_slides/AAA343.CD3/AAA343.CD3.run1	255	0.7	0.06	0.7	0.06	-9.06120444685	-12.2705244044	1.59873757252	0.035274965332
239.0	21338.0	98.0	1616.0	21338.0	4000000.0	2.0	6.0	1.23	2.08	1.17	0.0499999999993	6.08	0.359999999999	0.700000000001	0.199999999999	6.22	0.189999999999	1.98	1.43	0.700000000001	AAA343.CD3.X37.Y11.tile.tissue.png	482	1	2000	482	7658a8ac04d1dba2792b701c2b8517d3	0	0	0	0	0	0	0	0	0	0	0	0	0	/home/dhl_ec/bnelissen/Slides/CD3_manuscript/CD3_slides/AAA343.CD3/AAA343.CD3.run1	255	0.7	0.06	0.7	0.06	-9.31426139187	-12.1925382185	1.48883495278	0.0428989941406
0.0	15729.0	0.0	1701.0	15729.0	4000000.0	0.0	8.0	1.39	1.55	1.2	0.0500000000011	6.08	0.349999999999	0.690000000001	0.23	5.38	0.129999999999	2.25	1.43	0.66	AAA343.CD3.X37.Y12.tile.tissue.png	483	1	2000	483	e9539a068c5efd691378a021c3cef005	0	0	0	0	0	0	0	0	0	0	0	0	0	/home/dhl_ec/bnelissen/Slides/CD3_manuscript/CD3_slides/AAA343.CD3/AAA343.CD3.run1	255	0.7	0.06	0.7	0.06	0.0	-12.5251851179	0.906312521358	0.0338237930298
0.0	45395.0	0.0	4378.0	45395.0	4000000.0	0.0	5.0	1.8	1.47	1.19	0.0400000000009	6.12	0.35	0.690000000001	0.210000000001	5.37	0.129999999999	2.01	1.43	0.730000000001	AAA343.CD3.X37.Y13.tile.tissue.png	484	1	2000	484	6021f5e9f5cb4a0658160b61e9857c75	0	0	0	0	0	0	0	0	0	0	0	0	0	/home/dhl_ec/bnelissen/Slides/CD3_manuscript/CD3_slides/AAA343.CD3/AAA343.CD3.run1	255	0.7	0.06	0.7	0.06	0.0	-11.4420538582	3.24004846349	0.0637187141113
253.0	13333.0	105.0	1410.0	13333.0	4000000.0	2.0	5.0	1.91	1.73	1.06	0.0499999999993	6.08	0.460000000001	0.860000000001	0.209999999999	6.23	0.199999999999	1.98	1.43	0.700000000001	AAA343.CD3.X37.Y14.tile.tissue.png	485	1	2000	485	24e37adfdc637b76c399eed4e5d63838	0	0	0	0	0	0	0	0	0	0	0	0	0	/home/dhl_ec/bnelissen/Slides/CD3_manuscript/CD3_slides/AAA343.CD3/AAA343.CD3.run1	255	0.7	0.06	0.7	0.06	-9.49650243575	-12.1825911458	2.34084096812	0.0467912155762
88.0	5485.0	48.0	568.0	5485.0	4000000.0	1.0	2.0	2.16	1.83	1.13	0.0500000000011	6.19	0.35	0.689999999999	0.210000000001	6.23	0.200000000001	1.96	1.72	0.51	AAA343.CD3.X37.Y15.tile.tissue.png	486	1	2000	486	4a506662e1c729e941f974a3eb4e763a	0	0	0	0	0	0	0	0	0	0	0	0	0	/home/dhl_ec/bnelissen/Slides/CD3_manuscript/CD3_slides/AAA343.CD3/AAA343.CD3.run1	255	0.7	0.06	0.7	0.06	-9.35491665648	-12.2300587596	4.32959003329	0.0371623974609
155.0	1321.0	62.0	160.0	1321.0	4000000.0	2.0	1.0	1.57	1.66	1.08	0.0400000000009	6.05	0.34	0.690000000001	0.200000000001	6.11	0.189999999999	1.95	1.43	0.68	AAA343.CD3.X37.Y16.tile.tissue.png	487	1	2000	487	63c9802d15b68b2c30b63f9ccbe00eee	0	0	0	0	0	0	0	0	0	0	0	0	0	/home/dhl_ec/bnelissen/Slides/CD3_manuscript/CD3_slides/AAA343.CD3/AAA343.CD3.run1	255	0.7	0.06	0.7	0.06	-8.62123102351	-12.3305635429	2.21481072916	0.0390834001007
0.0	3550.0	0.0	266.0	3550.0	4000000.0	0.0	1.0	1.35	2.37	1.45	0.0500000000011	6.06	0.34	0.690000000001	0.209999999999	5.82	0.129999999999	1.95	1.44	0.610000000001	AAA343.CD3.X37.Y17.tile.tissue.png	488	1	2000	488	33289f8b0324c5c5dfff401151ad5bfb	0	0	0	0	0	0	0	0	0	0	0	0	0	/home/dhl_ec/bnelissen/Slides/CD3_manuscript/CD3_slides/AAA343.CD3/AAA343.CD3.run1	255	0.7	0.06	0.7	0.06	-8.57196714323	-12.4028216708	3.86405312005	0.0802066333618
0.0	1663.0	0.0	200.0	1663.0	4000000.0	0.0	1.0	1.88	2.3	1.2	0.0600000000013	5.99	0.349999999999	0.76	0.210000000001	5.31	0.120000000001	1.95	1.43	0.49	AAA343.CD3.X37.Y18.tile.tissue.png	489	1	2000	489	8b459b41f352a1cdbe25a3611225ee89	0	0	0	0	0	0	0	0	0	0	0	0	0	/home/dhl_ec/bnelissen/Slides/CD3_manuscript/CD3_slides/AAA343.CD3/AAA343.CD3.run1	255	0.7	0.06	0.7	0.06	0.0	-11.7131376752	3.78755185236	5.86655280357
61.0	38669.0	34.0	3049.0	38669.0	4000000.0	1.0	8.0	2.33	1.37	1.33	0.0500000000011	6.11	0.35	0.690000000001	0.210000000001	6.2	0.200000000001	1.98	1.43	0.519999999999	AAA343.CD3.X37.Y2.tile.tissue.png	490	1	2000	490	98dd9af98212ba5409116fdc42dec6b0	0	0	0	0	0	0	0	0	0	0	0	0	0	/home/dhl_ec/bnelissen/Slides/CD3_manuscript/CD3_slides/AAA343.CD3/AAA343.CD3.run1	255	0.7	0.06	0.7	0.06	-8.04123418652	-11.253718396	1.26312396589	0.0363625722656
0.0	11896.0	0.0	972.0	11896.0	4000000.0	0.0	2.0	2.47	1.58	1.59	0.0399999999991	6.07	0.35	0.700000000001	0.200000000001	5.82	0.139999999999	1.94	1.43	0.480000000001	AAA343.CD3.X37.Y3.tile.tissue.png	491	1	2000	491	8a8fd5b96461f9ab17b46cf840e2f977	0	0	0	0	0	0	0	0	0	0	0	0	0	/home/dhl_ec/bnelissen/Slides/CD3_manuscript/CD3_slides/AAA343.CD3/AAA343.CD3.run1	255	0.7	0.06	0.7	0.06	-9.34375915708	-11.9224199331	2.59669587721	0.0213984020996
0.0	5931.0	0.0	400.0	5931.0	4000000.0	0.0	1.0	1.45	2.12	1.16	0.0500000000011	6.04	0.360000000001	0.689999999999	0.210000000001	5.65	0.130000000001	2.24	1.44	0.57	AAA343.CD3.X37.Y4.tile.tissue.png	492	1	2000	492	d33c7f93235cc7ccf97f9b12555b0bed	0	0	0	0	0	0	0	0	0	0	0	0	0	/home/dhl_ec/bnelissen/Slides/CD3_manuscript/CD3_slides/AAA343.CD3/AAA343.CD3.run1	255	0.7	0.06	0.7	0.06	0.0	-12.4993516774	0.93322360795	0.0280532467651
0.0	8942.0	0.0	818.0	8942.0	4000000.0	0.0	4.0	1.39	1.35	1.11	0.0500000000011	6.07	0.629999999999	0.699999999999	0.200000000001	5.8	0.130000000001	1.95	1.42	0.51	AAA343.CD3.X37.Y5.tile.tissue.png	493	1	2000	493	b28fb286f9dd6d8ca62468d8706f00ed	0	0	0	0	0	0	0	0	0	0	0	0	0	/home/dhl_ec/bnelissen/Slides/CD3_manuscript/CD3_slides/AAA343.CD3/AAA343.CD3.run1	255	0.7	0.06	0.7	0.06	-9.07135461212	-12.6638166748	2.76334985191	0.043586776001
0.0	9968.0	0.0	808.0	9968.0	4000000.0	0.0	3.0	1.19	1.37	1.05	0.0499999999993	6.04	0.4	1.16	0.209999999999	5.81	0.130000000001	1.95	1.42	0.530000000001	AAA343.CD3.X37.Y6.tile.tissue.png	494	1	2000	494	f76dbaf87c3de5fffaed5a2f34d67f1e	0	0	0	0	0	0	0	0	0	0	0	0	0	/home/dhl_ec/bnelissen/Slides/CD3_manuscript/CD3_slides/AAA343.CD3/AAA343.CD3.run1	255	0.7	0.06	0.7	0.06	-7.58870889061	-12.6056715076	1.65030696287	0.0377787736816
0.0	5727.0	0.0	606.0	5727.0	4000000.0	0.0	3.0	1.23	1.76	1.48	0.0500000000011	6.05	0.35	0.700000000001	0.200000000001	5.35	0.120000000001	1.95	1.43	0.559999999999	AAA343.CD3.X37.Y7.tile.tissue.png	495	1	2000	495	944ef7448340fe4d247819b70bc27a06	0	0	0	0	0	0	0	0	0	0	0	0	0	/home/dhl_ec/bnelissen/Slides/CD3_manuscript/CD3_slides/AAA343.CD3/AAA343.CD3.run1	255	0.7	0.06	0.7	0.06	0.0	-12.4245011683	1.32123253544	0.0428967542725
603.0	24624.0	246.0	2503.0	24624.0	4000000.0	4.0	12.0	1.47	1.5	1.11	0.0500000000011	6.09	0.35	0.700000000001	0.209999999999	6.23	0.200000000001	1.98	1.43	0.540000000001	AAA343.CD3.X37.Y8.tile.tissue.png	496	1	2000	496	1f2bfaa777f5e77e736b5e0c3d25cb50	0	0	0	0	0	0	0	0	0	0	0	0	0	/home/dhl_ec/bnelissen/Slides/CD3_manuscript/CD3_slides/AAA343.CD3/AAA343.CD3.run1	255	0.7	0.06	0.7	0.06	-9.40111812614	-12.4992478819	1.84326862336	0.0351467246094
287.0	9638.0	84.0	990.0	9638.0	4000000.0	1.0	5.0	2.14	1.37	1.11	0.0500000000011	6.08	0.349999999999	0.689999999999	0.209999999999	6.16	0.199999999999	1.97	1.43	0.569999999998	AAA343.CD3.X37.Y9.tile.tissue.png	497	1	2000	497	52c046cb57b7302ec7b00c1df40a091c	0	0	0	0	0	0	0	0	0	0	0	0	0	/home/dhl_ec/bnelissen/Slides/CD3_manuscript/CD3_slides/AAA343.CD3/AAA343.CD3.run1	255	0.7	0.06	0.7	0.06	-7.94516646421	-12.2160579552	1.62283771446	0.031592043457
0.0	3682790.0	0.0	12723.0	3682790.0	4000000.0	0.0	3.0	1.27	1.55	1.17	0.0399999999991	6.04	0.359999999999	0.709999999999	0.0699999999997	8.37	0.27	2.08	1.43	0.560000000001	AAA343.CD3.X38.Y0.tile.tissue.png	498	1	2000	498	c73dd0ed9557dbc7e8ab18063ab66bcb	0	0	0	0	0	0	0	0	0	0	0	0	0	/home/dhl_ec/bnelissen/Slides/CD3_manuscript/CD3_slides/AAA343.CD3/AAA343.CD3.run1	255	0.7	0.06	0.7	0.06	-6.6841506373	-8.26127453399	0.0623201113765	0.309143691406
57.0	2512357.0	42.0	15665.0	2512357.0	4000000.0	1.0	2.0	1.93	1.43	1.13	0.0499999999993	6.04	0.550000000001	0.759999999998	0.110000000001	7.87	0.299999999999	2.07	1.43	0.539999999999	AAA343.CD3.X38.Y1.tile.tissue.png	499	1	2000	499	32ee63686e5625b53ef050830af53b5c	0	0	0	0	0	0	0	0	0	0	0	0	0	/home/dhl_ec/bnelissen/Slides/CD3_manuscript/CD3_slides/AAA343.CD3/AAA343.CD3.run1	255	0.7	0.06	0.7	0.06	-6.16532214015	-10.8393972406	0.0348060559032	0.0113916210938
0.0	3228.0	0.0	366.0	3228.0	4000000.0	0.0	2.0	1.55	1.4	1.19	0.0499999999993	6.02	0.570000000002	0.77	0.210000000001	5.36	0.119999999999	1.96	1.42	0.549999999999	AAA343.CD3.X38.Y10.tile.tissue.png	500	1	2000	500	2024d753bf8a66107f8486ac748fb4bc	0	0	0	0	0	0	0	0	0	0	0	0	0	/home/dhl_ec/bnelissen/Slides/CD3_manuscript/CD3_slides/AAA343.CD3/AAA343.CD3.run1	255	0.7	0.06	0.7	0.06	0.0	-12.418637232	1.53439130629	0.0343056208801
21914.0	418545.0	8944.0	4201.0	418545.0	4000000.0	188.0	5.0	1.28	1.64	1.62	0.0500000000011	6.11	0.35	0.689999999999	0.190000000001	6.62	0.219999999999	2.01	1.42	0.530000000001	AAA343.CD3.X38.Y11.tile.tissue.png	501	1	2000	501	334a26ccc36070808d552a0701b828c1	0	0	0	0	0	0	0	0	0	0	0	0	0	/home/dhl_ec/bnelissen/Slides/CD3_manuscript/CD3_slides/AAA343.CD3/AAA343.CD3.run1	255	0.7	0.06	0.7	0.06	-9.05439663147	-11.9088938796	2.36757576596	0.0597253574219
41156.0	1188810.0	16104.0	7571.0	1188810.0	4000000.0	340.0	4.0	1.99	2.24	1.05	0.0500000000011	7.08	0.620000000001	0.710000000001	0.16	7.23	0.25	2.09	1.43	0.559999999999	AAA343.CD3.X38.Y12.tile.tissue.png	502	1	2000	502	903f18957cc11b85b3bc773c41ddc408	0	0	0	0	0	0	0	0	0	0	0	0	0	/home/dhl_ec/bnelissen/Slides/CD3_manuscript/CD3_slides/AAA343.CD3/AAA343.CD3.run1	255	0.7	0.06	0.7	0.06	-9.15633789705	-12.2813129915	2.87159294689	0.140896414063
7206.0	283721.0	3379.0	6054.0	283721.0	4000000.0	75.0	2.0	1.24	1.68	1.16	0.0400000000009	6.28	0.650000000001	0.700000000001	0.190000000001	6.46	0.209999999999	2.08	1.42	0.77	AAA343.CD3.X38.Y13.tile.tissue.png	503	1	2000	503	28294c11329e9330c8975629b88bdf27	0	0	0	0	0	0	0	0	0	0	0	0	0	/home/dhl_ec/bnelissen/Slides/CD3_manuscript/CD3_slides/AAA343.CD3/AAA343.CD3.run1	255	0.7	0.06	0.7	0.06	-9.20396281932	-12.3321248134	2.61041176018	0.0746423398438
12919.0	326376.0	4150.0	6582.0	326376.0	4000000.0	77.0	9.0	1.3	1.7	1.09	0.0500000000011	6.13	0.35	0.699999999999	0.210000000001	6.58	0.210000000001	2.08	1.43	0.480000000001	AAA343.CD3.X38.Y14.tile.tissue.png	504	1	2000	504	276100a3d875e4d5bc64839fdf47ac72	0	0	0	0	0	0	0	0	0	0	0	0	0	/home/dhl_ec/bnelissen/Slides/CD3_manuscript/CD3_slides/AAA343.CD3/AAA343.CD3.run1	255	0.7	0.06	0.7	0.06	-9.15884776717	-12.4645305562	2.60369060905	0.1074393125
19832.0	497295.0	6849.0	5554.0	497295.0	4000000.0	126.0	8.0	1.28	1.8	1.4	0.0400000000009	8.03	0.35	0.690000000001	0.189999999999	6.86	0.219999999999	2.02	1.42	0.51	AAA343.CD3.X38.Y15.tile.tissue.png	505	1	2000	505	8ee5906493fc674cad18af14cc60b756	0	0	0	0	0	0	0	0	0	0	0	0	0	/home/dhl_ec/bnelissen/Slides/CD3_manuscript/CD3_slides/AAA343.CD3/AAA343.CD3.run1	255	0.7	0.06	0.7	0.06	-8.90361266604	-12.3965266638	2.69238511064	0.136261992187
0.0	1723.0	0.0	184.0	1723.0	4000000.0	0.0	1.0	1.27	1.39	1.12	0.0399999999991	6.15	0.390000000001	0.720000000001	0.209999999999	5.37	0.130000000001	1.96	1.44	0.66	AAA343.CD3.X38.Y16.tile.tissue.png	506	1	2000	506	db4b77f05e63a49fb3f52f1e4643e106	0	0	0	0	0	0	0	0	0	0	0	0	0	/home/dhl_ec/bnelissen/Slides/CD3_manuscript/CD3_slides/AAA343.CD3/AAA343.CD3.run1	255	0.7	0.06	0.7	0.06	0.0	-12.2862938172	2.73679713572	0.0404216887817
0.0	2262.0	0.0	214.0	2262.0	4000000.0	0.0	1.0	1.78	2.24	1.33	0.0400000000009	6.04	0.370000000001	0.700000000001	0.209999999999	5.34	0.120000000001	1.93	1.44	0.59	AAA343.CD3.X38.Y17.tile.tissue.png	507	1	2000	507	66a9fbb84aa802120ce2fcd28844111d	0	0	0	0	0	0	0	0	0	0	0	0	0	/home/dhl_ec/bnelissen/Slides/CD3_manuscript/CD3_slides/AAA343.CD3/AAA343.CD3.run1	255	0.7	0.06	0.7	0.06	0.0	-12.5504495287	1.92916727108	0.0667586080627
0.0	0.0	0.0	0.0	0.0	4000000.0	0.0	0.0	2.38	1.9	1.06	0.0500000000011	5.73	0.280000000001	0.739999999998	0.199999999999	4.28	0.120000000001	1.88	1.44	1.07	AAA343.CD3.X38.Y18.tile.tissue.png	508	1	2000	508	05ed4e14ee288ba42d9d32f445ea3509	0	0	0	0	0	0	0	0	0	0	0	0	0	/home/dhl_ec/bnelissen/Slides/CD3_manuscript/CD3_slides/AAA343.CD3/AAA343.CD3.run1	255	1.0	0.06	1.0	0.06	0.0	-9.55011452013	0.0	8.35491850537
0.0	0.0	0.0	0.0	0.0	4000000.0	0.0	0.0	2.07	1.38	1.22	0.0499999999993	5.77	0.369999999999	0.860000000001	0.210000000001	4.28	0.119999999999	1.89	1.43	0.5	AAA343.CD3.X38.Y2.tile.tissue.png	509	1	2000	509	7385acb1906d31546dd391d84e18c8c0	0	0	0	0	0	0	0	0	0	0	0	0	0	/home/dhl_ec/bnelissen/Slides/CD3_manuscript/CD3_slides/AAA343.CD3/AAA343.CD3.run1	255	1.0	0.06	1.0	0.06	0.0	-12.5807193991	0.0	0.0285431739197
560.0	45891.0	193.0	2048.0	45891.0	4000000.0	4.0	5.0	1.48	1.42	1.06	0.0399999999991	6.11	0.35	0.690000000001	0.26	6.42	0.200000000001	1.98	1.44	0.719999999999	AAA343.CD3.X38.Y3.tile.tissue.png	510	1	2000	510	6469590edff5bf6eb47864aa5480e05b	0	0	0	0	0	0	0	0	0	0	0	0	0	/home/dhl_ec/bnelissen/Slides/CD3_manuscript/CD3_slides/AAA343.CD3/AAA343.CD3.run1	255	0.7	0.06	0.7	0.06	-8.63049443757	-11.8082961178	1.06474551734	0.0262327954102
0.0	3358.0	0.0	261.0	3358.0	4000000.0	0.0	1.0	1.35	1.38	1.05	0.0499999999993	6.35	0.35	0.689999999999	0.200000000001	5.35	0.119999999999	1.95	1.43	0.5	AAA343.CD3.X38.Y4.tile.tissue.png	511	1	2000	511	97b9d6fabf62ed94bffdd349eb42a093	0	0	0	0	0	0	0	0	0	0	0	0	0	/home/dhl_ec/bnelissen/Slides/CD3_manuscript/CD3_slides/AAA343.CD3/AAA343.CD3.run1	255	0.7	0.06	0.7	0.06	0.0	-12.6373963611	1.47234260418	0.0263266923218
0.0	13118.0	0.0	1030.0	13118.0	4000000.0	0.0	4.0	1.22	1.36	1.05	0.0400000000009	6.08	0.360000000001	0.690000000001	0.199999999999	5.89	0.130000000001	1.99	1.43	0.559999999999	AAA343.CD3.X38.Y5.tile.tissue.png	512	1	2000	512	c386ce03308efa539e5b0ba44b731ed1	0	0	0	0	0	0	0	0	0	0	0	0	0	/home/dhl_ec/bnelissen/Slides/CD3_manuscript/CD3_slides/AAA343.CD3/AAA343.CD3.run1	255	0.7	0.06	0.7	0.06	-9.31932912896	-12.2053168415	1.61467504618	0.0424893999023
0.0	8103.0	0.0	420.0	8103.0	4000000.0	0.0	1.0	1.5	1.79	1.14	0.0499999999993	6.04	0.360000000001	0.690000000001	0.210000000001	5.35	0.139999999999	1.94	1.45	0.52	AAA343.CD3.X38.Y6.tile.tissue.png	513	1	2000	513	4f33fae786839952c5278188c36e5ade	0	0	0	0	0	0	0	0	0	0	0	0	0	/home/dhl_ec/bnelissen/Slides/CD3_manuscript/CD3_slides/AAA343.CD3/AAA343.CD3.run1	255	0.7	0.06	0.7	0.06	0.0	-12.5141139853	0.794764477663	0.0366103589478
0.0	4850.0	0.0	358.0	4850.0	4000000.0	0.0	1.0	1.22	1.39	1.12	0.0399999999991	6.05	0.360000000001	0.689999999999	0.210000000001	5.37	0.120000000001	1.93	1.44	0.48	AAA343.CD3.X38.Y7.tile.tissue.png	514	1	2000	514	75a06730cdf3cff79d32ba037d75f71d	0	0	0	0	0	0	0	0	0	0	0	0	0	/home/dhl_ec/bnelissen/Slides/CD3_manuscript/CD3_slides/AAA343.CD3/AAA343.CD3.run1	255	0.7	0.06	0.7	0.06	0.0	-12.2479076931	0.35949042566	0.0403149218445
54.0	5328.0	38.0	462.0	5328.0	4000000.0	1.0	2.0	1.22	1.8	1.42	0.0499999999993	6.04	0.34	0.690000000001	0.199999999999	6.19	0.199999999999	1.97	1.43	0.5	AAA343.CD3.X38.Y8.tile.tissue.png	515	1	2000	515	3b219ab4c6226b2e1717f3898d31aa97	0	0	0	0	0	0	0	0	0	0	0	0	0	/home/dhl_ec/bnelissen/Slides/CD3_manuscript/CD3_slides/AAA343.CD3/AAA343.CD3.run1	255	0.7	0.06	0.7	0.06	-8.77278791062	-12.7865965718	2.82251291248	0.0345937081909
2005.0	12854.0	545.0	1055.0	12854.0	4000000.0	9.0	4.0	1.45	1.33	1.04	0.0499999999993	6.08	0.42	0.889999999999	0.210000000001	6.22	0.200000000001	1.99	1.44	0.51	AAA343.CD3.X38.Y9.tile.tissue.png	516	1	2000	516	bdba2c8f7264a3f0a599e4a1bca0d17c	0	0	0	0	0	0	0	0	0	0	0	0	0	/home/dhl_ec/bnelissen/Slides/CD3_manuscript/CD3_slides/AAA343.CD3/AAA343.CD3.run1	255	0.7	0.06	0.7	0.06	-9.54476375176	-12.6490317651	2.64950764782	0.0382204445801
0.0	3129484.0	0.0	19542.0	3129484.0	4000000.0	0.0	3.0	1.55	1.24	1.07	0.0400000000009	6.18	0.359999999999	0.699999999999	0.0900000000001	8.12	0.25	2.1	1.45	0.529999999999	AAA343.CD3.X39.Y0.tile.tissue.png	517	1	2000	517	6ce506e98ceb2670f5b6497d8ab1ed72	0	0	0	0	0	0	0	0	0	0	0	0	0	/home/dhl_ec/bnelissen/Slides/CD3_manuscript/CD3_slides/AAA343.CD3/AAA343.CD3.run1	255	0.7	0.06	0.7	0.06	-7.32192950518	-8.02682089932	0.0752767515163	0.266190799805
1424.0	2960302.0	470.0	15434.0	2960302.0	4000000.0	10.0	2.0	1.01	1.28	1.06	0.0399999999991	6.12	0.360000000001	0.690000000001	0.0900000000001	8.45	0.309999999999	2.11	1.43	0.560000000001	AAA343.CD3.X39.Y1.tile.tissue.png	518	1	2000	518	691243dc049ffbd7e257abd9becde468	0	0	0	0	0	0	0	0	0	0	0	0	0	/home/dhl_ec/bnelissen/Slides/CD3_manuscript/CD3_slides/AAA343.CD3/AAA343.CD3.run1	255	0.7	0.06	0.7	0.06	-6.88966472172	-10.3797701063	0.0514076555462	0.0254130008545
0.0	1394.0	0.0	166.0	1394.0	4000000.0	0.0	1.0	0.950000000001	1.06	1.06	0.0500000000011	6.23	0.35	0.699999999999	0.210000000001	6.06	0.130000000001	1.96	1.45	0.940000000001	AAA343.CD3.X39.Y10.tile.tissue.png	519	1	2000	519	1ef199c3c44d381f9108f2c0edaa70d4	0	0	0	0	0	0	0	0	0	0	0	0	0	/home/dhl_ec/bnelissen/Slides/CD3_manuscript/CD3_slides/AAA343.CD3/AAA343.CD3.run1	255	0.7	0.06	0.7	0.06	-8.9835486938	-12.3435386004	3.73920669117	0.0317754013367
38170.0	2392632.0	14351.0	9132.0	2392632.0	4000000.0	313.0	4.0	0.970000000001	1.22	1.08	0.0400000000009	6.25	0.359999999999	0.709999999999	0.109999999999	8.48	0.289999999999	2.04	1.43	0.539999999999	AAA343.CD3.X39.Y11.tile.tissue.png	520	1	2000	520	29f7079f9a4154be8abeeaa339e73471	0	0	0	0	0	0	0	0	0	0	0	0	0	/home/dhl_ec/bnelissen/Slides/CD3_manuscript/CD3_slides/AAA343.CD3/AAA343.CD3.run1	255	0.7	0.06	0.7	0.06	-8.8470913972	-11.3172681485	1.80017857347	0.11908503125
151615.0	3976893.0	60980.0	9585.0	3976893.0	4000000.0	1386.0	2.0	1.31	1.27	1.06	0.0500000000011	7.02	0.35	0.710000000001	0.0499999999993	10.55	0.380000000001	2.09	1.45	0.609999999999	AAA343.CD3.X39.Y12.tile.tissue.png	521	1	2000	521	464a2382f2e787523d5e37a11db72fde	0	0	0	0	0	0	0	0	0	0	0	0	0	/home/dhl_ec/bnelissen/Slides/CD3_manuscript/CD3_slides/AAA343.CD3/AAA343.CD3.run1	255	0.7	0.074724125753	0.7	0.074724125753	-9.44344913952	-12.7074548871	1.84065699141	0.238177290039
148254.0	3911536.0	55675.0	11123.0	3911536.0	4000000.0	1183.0	1.0	1.13	1.31	1.07	0.0499999999993	7.99	0.360000000001	0.720000000001	0.0599999999995	10.54	0.369999999999	2.08	1.44	0.889999999999	AAA343.CD3.X39.Y13.tile.tissue.png	522	1	2000	522	a599cbbade1b07cac6c7ad794b484c24	0	0	0	0	0	0	0	0	0	0	0	0	0	/home/dhl_ec/bnelissen/Slides/CD3_manuscript/CD3_slides/AAA343.CD3/AAA343.CD3.run1	255	0.7	0.0675065211472	0.7	0.0675065211472	-9.1625300626	-12.8566989905	2.28649973666	0.344308749023
131369.0	3730061.0	50565.0	11642.0	3730061.0	4000000.0	1034.0	2.0	1.31	1.26	1.07	0.0400000000009	6.22	0.359999999999	0.710000000001	0.0700000000015	10.71	0.369999999999	2.08	1.46	0.59	AAA343.CD3.X39.Y14.tile.tissue.png	523	1	2000	523	a82dc8144746eed30595474085b45dee	0	0	0	0	0	0	0	0	0	0	0	0	0	/home/dhl_ec/bnelissen/Slides/CD3_manuscript/CD3_slides/AAA343.CD3/AAA343.CD3.run1	255	0.7	0.0668982892518	0.7	0.0668982892518	-9.15155330906	-12.4478367783	2.04498518572	0.268656453613
39645.0	1673157.0	15442.0	10463.0	1673157.0	4000000.0	317.0	3.0	0.980000000001	1.24	1.1	0.0399999999991	16.28	0.370000000001	0.710000000001	0.15	8.05	0.280000000001	2.06	1.47	0.539999999999	AAA343.CD3.X39.Y15.tile.tissue.png	524	1	2000	524	8dd67231ab8bb54982ed41e67191fd6c	0	0	0	0	0	0	0	0	0	0	0	0	0	/home/dhl_ec/bnelissen/Slides/CD3_manuscript/CD3_slides/AAA343.CD3/AAA343.CD3.run1	255	0.7	0.06	0.7	0.06	-8.7667506481	-12.0920960023	2.550761737	0.177655179687
0.0	9299.0	0.0	896.0	9299.0	4000000.0	0.0	4.0	0.940000000001	1.58	1.06	0.0400000000009	6.28	0.35	0.709999999997	0.210000000001	6.09	0.130000000001	1.97	1.45	0.49	AAA343.CD3.X39.Y16.tile.tissue.png	525	1	2000	525	feca0483375d0ae22387559f0238a6c5	0	0	0	0	0	0	0	0	0	0	0	0	0	/home/dhl_ec/bnelissen/Slides/CD3_manuscript/CD3_slides/AAA343.CD3/AAA343.CD3.run1	255	0.7	0.06	0.7	0.06	-8.79845408451	-12.4050209351	2.738086728	0.0574264044189
609.0	12800.0	203.0	1168.0	12800.0	4000000.0	3.0	5.0	0.91	1.12	1.12	0.0400000000009	6.3	0.35	0.710000000001	0.209999999999	6.45	0.199999999999	2.03	1.47	0.59	AAA343.CD3.X39.Y17.tile.tissue.png	526	1	2000	526	6d5660fe64f8723e991c0782e8c859a2	0	0	0	0	0	0	0	0	0	0	0	0	0	/home/dhl_ec/bnelissen/Slides/CD3_manuscript/CD3_slides/AAA343.CD3/AAA343.CD3.run1	255	0.7	0.06	0.7	0.06	-9.73196304902	-12.5152660081	3.82115810085	0.086287567627
0.0	0.0	0.0	0.0	0.0	4000000.0	0.0	0.0	0.959999999999	0.99	1.09	0.0599999999995	5.89	0.280000000001	0.77	0.209999999999	4.44	0.120000000001	1.93	1.43	0.49	AAA343.CD3.X39.Y18.tile.tissue.png	527	1	2000	527	71329d1e009a04f5d91a280e859b1391	0	0	0	0	0	0	0	0	0	0	0	0	0	/home/dhl_ec/bnelissen/Slides/CD3_manuscript/CD3_slides/AAA343.CD3/AAA343.CD3.run1	255	1.0	0.06	1.0	0.06	0.0	-10.644281767	0.0	8.71102797562
0.0	53029.0	0.0	3086.0	53029.0	4000000.0	0.0	8.0	0.91	1.06	1.06	0.0399999999991	6.25	0.35	0.689999999999	0.210000000001	6.16	0.129999999999	2.01	1.45	0.529999999999	AAA343.CD3.X39.Y2.tile.tissue.png	528	1	2000	528	c122e9d17cbfe0fd3d60c5ae2d896237	0	0	0	0	0	0	0	0	0	0	0	0	0	/home/dhl_ec/bnelissen/Slides/CD3_manuscript/CD3_slides/AAA343.CD3/AAA343.CD3.run1	255	0.7	0.06	0.7	0.06	-6.25494132892	-11.5736050812	0.0932194658444	0.0282180853577
956.0	33724.0	327.0	2208.0	33724.0	4000000.0	6.0	6.0	0.900000000001	1.11	1.08	0.0499999999993	6.27	0.349999999999	0.700000000001	0.200000000001	6.23	0.200000000001	2.03	1.44	0.530000000001	AAA343.CD3.X39.Y3.tile.tissue.png	529	1	2000	529	ab0837a1ad57153a0c971610bb2babaa	0	0	0	0	0	0	0	0	0	0	0	0	0	/home/dhl_ec/bnelissen/Slides/CD3_manuscript/CD3_slides/AAA343.CD3/AAA343.CD3.run1	255	0.7	0.06	0.7	0.06	-8.74833395484	-12.2440261505	1.09096714893	0.0334178740234
1811.0	36743.0	597.0	1114.0	36743.0	4000000.0	8.0	1.0	0.98	1.63	1.1	0.0499999999993	6.04	0.460000000001	1.1	0.210000000001	6.27	0.200000000001	1.97	1.43	0.51	AAA343.CD3.X39.Y4.tile.tissue.png	530	1	2000	530	a7c28f1eb1410b55c5d647ab4194bc90	0	0	0	0	0	0	0	0	0	0	0	0	0	/home/dhl_ec/bnelissen/Slides/CD3_manuscript/CD3_slides/AAA343.CD3/AAA343.CD3.run1	255	0.7	0.06	0.7	0.06	-9.06009650758	-12.4687302256	1.64483707944	0.0373385078125
0.0	1655.0	0.0	198.0	1655.0	4000000.0	0.0	1.0	1.51	1.69	1.1	0.0399999999991	6.06	0.380000000001	0.709999999999	0.209999999999	5.34	0.119999999999	1.94	1.44	0.6	AAA343.CD3.X39.Y5.tile.tissue.png	531	1	2000	531	5b0d73ea62bb601787088543bdb3bad3	0	0	0	0	0	0	0	0	0	0	0	0	0	/home/dhl_ec/bnelissen/Slides/CD3_manuscript/CD3_slides/AAA343.CD3/AAA343.CD3.run1	255	0.7	0.06	0.7	0.06	0.0	-12.2909019328	0.0142303916263	0.0356455042667
0.0	3217.0	0.0	364.0	3217.0	4000000.0	0.0	2.0	1.38	1.42	1.3	0.0400000000009	6.06	0.349999999999	0.690000000001	0.200000000001	5.35	0.129999999999	1.96	1.44	0.51	AAA343.CD3.X39.Y6.tile.tissue.png	532	1	2000	532	22fbe244aa68d5b01aa7fa7c86f7c124	0	0	0	0	0	0	0	0	0	0	0	0	0	/home/dhl_ec/bnelissen/Slides/CD3_manuscript/CD3_slides/AAA343.CD3/AAA343.CD3.run1	255	0.7	0.06	0.7	0.06	0.0	-12.7284111686	1.7931974848	0.0351515010681
376.0	6326.0	125.0	602.0	6326.0	4000000.0	2.0	3.0	1.21	1.34	1.14	0.0400000000009	6.06	0.349999999999	0.690000000001	0.209999999999	6.14	0.199999999999	2.01	1.43	0.550000000001	AAA343.CD3.X39.Y7.tile.tissue.png	533	1	2000	533	d8c02627d15e9e0bfce69f22b12f96a8	0	0	0	0	0	0	0	0	0	0	0	0	0	/home/dhl_ec/bnelissen/Slides/CD3_manuscript/CD3_slides/AAA343.CD3/AAA343.CD3.run1	255	0.7	0.06	0.7	0.06	-9.58060769602	-12.6377267347	2.29384208743	0.0383959278564
7390.0	44759.0	2147.0	2246.0	44759.0	4000000.0	32.0	6.0	1.84	1.57	1.48	0.0400000000009	6.1	0.57	0.700000000001	0.209999999999	6.3	0.200000000001	2.0	1.44	0.530000000001	AAA343.CD3.X39.Y8.tile.tissue.png	534	1	2000	534	86bdf3c11a459e794fa1f00562e20ea5	0	0	0	0	0	0	0	0	0	0	0	0	0	/home/dhl_ec/bnelissen/Slides/CD3_manuscript/CD3_slides/AAA343.CD3/AAA343.CD3.run1	255	0.7	0.06	0.7	0.06	-9.35485687278	-12.5895574293	2.61196135452	0.0479658095703
19927.0	137231.0	6096.0	5088.0	137231.0	4000000.0	99.0	4.0	1.5	1.41	1.31	0.0500000000011	6.27	0.360000000001	0.700000000001	0.200000000001	6.5	0.209999999999	2.03	1.44	0.550000000001	AAA343.CD3.X39.Y9.tile.tissue.png	535	1	2000	535	cf6eea6ec7e98951b35d0cf6ed67e1af	0	0	0	0	0	0	0	0	0	0	0	0	0	/home/dhl_ec/bnelissen/Slides/CD3_manuscript/CD3_slides/AAA343.CD3/AAA343.CD3.run1	255	0.7	0.06	0.7	0.06	-9.57639972296	-12.4811715412	2.61522753411	0.0686767695313
0.0	119902.0	0.0	6512.0	119902.0	4000000.0	0.0	17.0	1.22	1.55	1.13	0.0499999999993	6.13	0.360000000001	0.690000000001	0.200000000001	5.95	0.130000000001	2.02	1.45	0.550000000001	AAA343.CD3.X4.Y0.tile.tissue.png	536	1	2000	536	7884d4d8995e18f3e3f11820582b2fb3	0	0	0	0	0	0	0	0	0	0	0	0	0	/home/dhl_ec/bnelissen/Slides/CD3_manuscript/CD3_slides/AAA343.CD3/AAA343.CD3.run1	255	0.7	0.06	0.7	0.06	-7.32473379593	-9.51836154256	0.353404667141	0.292008731445
79.0	31268.0	49.0	1589.0	31268.0	4000000.0	1.0	5.0	1.75	2.08	1.53	0.0499999999993	6.08	0.35	0.700000000001	0.200000000001	6.24	0.199999999999	1.98	1.42	0.550000000001	AAA343.CD3.X4.Y1.tile.tissue.png	537	1	2000	537	c465eb5be897124e4d914ca183463bf7	0	0	0	0	0	0	0	0	0	0	0	0	0	/home/dhl_ec/bnelissen/Slides/CD3_manuscript/CD3_slides/AAA343.CD3/AAA343.CD3.run1	255	0.7	0.06	0.7	0.06	-7.13848285742	-11.485547445	0.278185736524	0.0630870168457
71419.0	3994041.0	30942.0	8702.0	3994041.0	4000000.0	676.0	1.0	2.3	1.41	1.1	0.0400000000009	6.2	0.620000000001	0.710000000001	0.0599999999995	9.54	0.360000000001	2.06	1.44	0.610000000001	AAA343.CD3.X4.Y10.tile.tissue.png	538	1	2000	538	4d14853b1d5d6486bd1638a39075ad94	0	0	0	0	0	0	0	0	0	0	0	0	0	/home/dhl_ec/bnelissen/Slides/CD3_manuscript/CD3_slides/AAA343.CD3/AAA343.CD3.run1	255	0.7	0.0680101988796	0.7	0.0680101988796	-9.42768944431	-12.3899642769	1.4225434919	0.18597126416
56463.0	2793778.0	24597.0	12725.0	2793778.0	4000000.0	485.0	5.0	1.47	1.48	1.08	0.0400000000009	6.17	0.65	0.699999999999	0.0999999999985	8.72	0.32	2.06	1.44	0.550000000001	AAA343.CD3.X4.Y11.tile.tissue.png	539	1	2000	539	4a7387efb6ee576ba549e0676d0766b7	0	0	0	0	0	0	0	0	0	0	0	0	0	/home/dhl_ec/bnelissen/Slides/CD3_manuscript/CD3_slides/AAA343.CD3/AAA343.CD3.run1	255	0.7	0.06	0.7	0.06	-9.1370151202	-12.2338002467	1.89911227158	0.261698551758
0.0	6469.0	0.0	564.0	6469.0	4000000.0	0.0	2.0	1.56	1.69	1.33	0.0500000000011	6.09	0.35	0.689999999999	0.209999999999	5.36	0.130000000001	1.97	1.45	0.529999999999	AAA343.CD3.X4.Y12.tile.tissue.png	540	1	2000	540	ce725472760ce54118505526cdcac1a5	0	0	0	0	0	0	0	0	0	0	0	0	0	/home/dhl_ec/bnelissen/Slides/CD3_manuscript/CD3_slides/AAA343.CD3/AAA343.CD3.run1	255	0.7	0.06	0.7	0.06	0.0	-11.8214598897	0.398547172694	0.0303459365234
0.0	32919.0	0.0	1294.0	32919.0	4000000.0	0.0	3.0	1.23	1.04	1.07	0.0400000000009	6.1	0.35	0.699999999999	0.210000000001	5.93	0.120000000001	1.98	1.45	0.549999999999	AAA343.CD3.X4.Y13.tile.tissue.png	541	1	2000	541	1f7064acb6ef16cccead528e4862d9c5	0	0	0	0	0	0	0	0	0	0	0	0	0	/home/dhl_ec/bnelissen/Slides/CD3_manuscript/CD3_slides/AAA343.CD3/AAA343.CD3.run1	255	0.7	0.06	0.7	0.06	-7.81562115581	-11.1826194534	0.36219884591	0.0428051779785
1108.0	17162.0	521.0	1265.0	17162.0	4000000.0	11.0	3.0	1.66	1.74	1.11	0.0399999999991	6.11	0.429999999998	0.889999999999	0.220000000001	6.31	0.199999999999	2.0	1.45	0.49	AAA343.CD3.X4.Y14.tile.tissue.png	542	1	2000	542	9bdc29a2c3c24e1dde0878e27596d361	0	0	0	0	0	0	0	0	0	0	0	0	0	/home/dhl_ec/bnelissen/Slides/CD3_manuscript/CD3_slides/AAA343.CD3/AAA343.CD3.run1	255	0.7	0.06	0.7	0.06	-9.76840536057	-12.6596187618	3.35355531068	0.0606713803711
93562.0	2830911.0	38729.0	10378.0	2830911.0	4000000.0	756.0	2.0	1.68	1.63	1.14	0.0399999999991	6.42	0.360000000001	0.710000000001	0.0900000000001	9.18	0.32	2.08	1.43	0.559999999999	AAA343.CD3.X4.Y15.tile.tissue.png	543	1	2000	543	4b9a843c72c0afcf09b345753a2a70db	0	0	0	0	0	0	0	0	0	0	0	0	0	/home/dhl_ec/bnelissen/Slides/CD3_manuscript/CD3_slides/AAA343.CD3/AAA343.CD3.run1	255	0.7	0.06025535845	0.7	0.06025535845	-9.29029551107	-12.0305471836	2.54332942043	0.219312097656
175533.0	3376493.0	70312.0	17418.0	3376493.0	4000000.0	1521.0	7.0	1.38	1.76	1.1	0.0500000000011	7.22	0.360000000001	0.699999999999	0.0799999999999	10.07	0.359999999999	2.09	1.43	0.690000000001	AAA343.CD3.X4.Y16.tile.tissue.png	544	1	2000	544	6e4f272037b6dba33d01f1c74960d041	0	0	0	0	0	0	0	0	0	0	0	0	0	/home/dhl_ec/bnelissen/Slides/CD3_manuscript/CD3_slides/AAA343.CD3/AAA343.CD3.run1	255	0.7	0.06	0.7	0.06	-9.59482937397	-13.1857956485	2.51211888043	0.491768097656
87808.0	2881349.0	36436.0	40160.0	2881349.0	4000000.0	738.0	12.0	1.52	1.76	1.11	0.0499999999993	6.55	0.640000000001	0.730000000001	0.0999999999985	9.09	0.32	2.15	1.44	0.560000000001	AAA343.CD3.X4.Y17.tile.tissue.png	545	1	2000	545	fb7dcda2813685adceee27166367a4dd	0	0	0	0	0	0	0	0	0	0	0	0	0	/home/dhl_ec/bnelissen/Slides/CD3_manuscript/CD3_slides/AAA343.CD3/AAA343.CD3.run1	255	0.7	0.06	0.7	0.06	-9.46361910874	-13.009291792	2.84695062501	0.407381671875
75683.0	2938804.0	33505.0	20031.0	2938804.0	4000000.0	648.0	3.0	1.35	1.43	1.4	0.0500000000011	6.59	0.360000000001	0.699999999999	0.1	9.02	0.33	2.1	1.44	0.83	AAA343.CD3.X4.Y18.tile.tissue.png	546	1	2000	546	430ee2a1fddb0c8225a7d23fe8232b44	0	0	0	0	0	0	0	0	0	0	0	0	0	/home/dhl_ec/bnelissen/Slides/CD3_manuscript/CD3_slides/AAA343.CD3/AAA343.CD3.run1	255	0.7	0.06	0.7	0.06	-9.31464359096	-12.9538785474	3.40350668163	0.388281136719
0.0	12557.0	0.0	1264.0	12557.0	4000000.0	0.0	3.0	1.67	1.25	1.09	0.0499999999993	6.09	0.550000000001	0.880000000001	0.209999999999	5.88	0.120000000001	1.96	1.43	0.470000000001	AAA343.CD3.X4.Y19.tile.tissue.png	547	1	2000	547	64daec26f6f8cc9766c3da117987be71	0	0	0	0	0	0	0	0	0	0	0	0	0	/home/dhl_ec/bnelissen/Slides/CD3_manuscript/CD3_slides/AAA343.CD3/AAA343.CD3.run1	255	0.7	0.06	0.7	0.06	-7.33992467546	-11.5445369716	1.25420377002	4.75559806995
0.0	44989.0	0.0	2941.0	44989.0	4000000.0	0.0	5.0	1.21	1.56	1.17	0.0499999999993	6.05	0.360000000001	0.719999999999	0.200000000001	5.84	0.130000000001	1.98	1.43	0.810000000001	AAA343.CD3.X4.Y2.tile.tissue.png	548	1	2000	548	094b1d3d32d4ea4bec01197a816e1e66	0	0	0	0	0	0	0	0	0	0	0	0	0	/home/dhl_ec/bnelissen/Slides/CD3_manuscript/CD3_slides/AAA343.CD3/AAA343.CD3.run1	255	0.7	0.06	0.7	0.06	-6.88079439614	-12.1380446212	0.372613974307	0.0499130131836
406.0	765096.0	196.0	10783.0	765096.0	4000000.0	4.0	9.0	1.31	1.62	1.1	0.0499999999993	6.21	0.650000000001	0.689999999999	0.17	6.72	0.219999999999	2.09	1.43	0.550000000001	AAA343.CD3.X4.Y3.tile.tissue.png	549	1	2000	549	c46ab9ad4d32d2490212579066a1c29d	0	0	0	0	0	0	0	0	0	0	0	0	0	/home/dhl_ec/bnelissen/Slides/CD3_manuscript/CD3_slides/AAA343.CD3/AAA343.CD3.run1	255	0.7	0.06	0.7	0.06	-8.41670453929	-12.3004753785	0.478623665119	0.0945042734375
78907.0	3678453.0	32433.0	8991.0	3678453.0	4000000.0	628.0	2.0	1.8	1.6	1.28	0.0499999999993	6.65	0.4	0.92	0.0699999999997	9.6	0.35	2.06	1.42	0.720000000001	AAA343.CD3.X4.Y4.tile.tissue.png	550	1	2000	550	2429c67be5f86e2440ef3d2f276ccce2	0	0	0	0	0	0	0	0	0	0	0	0	0	/home/dhl_ec/bnelissen/Slides/CD3_manuscript/CD3_slides/AAA343.CD3/AAA343.CD3.run1	255	0.7	0.0732698333748	0.7	0.0732698333748	-8.41478331206	-11.8270684574	0.755579005096	0.130900472656
68797.0	3995153.0	29164.0	8584.0	3995153.0	4000000.0	622.0	1.0	1.67	1.96	1.59	0.0500000000011	6.03	0.35	0.710000000001	0.0599999999995	9.83	0.389999999999	2.07	1.43	0.550000000001	AAA343.CD3.X4.Y5.tile.tissue.png	551	1	2000	551	0b19ada7abf072764ae19ed848ee2763	0	0	0	0	0	0	0	0	0	0	0	0	0	/home/dhl_ec/bnelissen/Slides/CD3_manuscript/CD3_slides/AAA343.CD3/AAA343.CD3.run1	255	0.7	0.0699127093457	0.7	0.0699127093457	-8.8732793811	-12.2847489652	0.468758064521	0.13431436438
33720.0	3999971.0	16305.0	8008.0	3999971.0	4000000.0	394.0	1.0	1.92	1.9	1.24	0.0399999999991	7.3	0.379999999999	0.730000000001	0.0500000000011	9.32	0.360000000001	2.04	1.45	0.599999999999	AAA343.CD3.X4.Y6.tile.tissue.png	552	1	2000	552	e2d1ccd286049d5bb396a40373493996	0	0	0	0	0	0	0	0	0	0	0	0	0	/home/dhl_ec/bnelissen/Slides/CD3_manuscript/CD3_slides/AAA343.CD3/AAA343.CD3.run1	255	0.7	0.06	0.7	0.06	-8.90085808566	-11.2006103933	0.713641017594	0.0691036247102
8623.0	4000000.0	4564.0	7996.0	4000000.0	4000000.0	111.0	1.0	2.05	1.96	1.18	0.0399999999991	5.71	0.33	0.919999999998	0.0499999999993	9.15	0.35	2.08	1.42	0.85	AAA343.CD3.X4.Y7.tile.tissue.png	553	1	2000	553	7f914306a306b40bc13ba0029952d054	0	0	0	0	0	0	0	0	0	0	0	0	0	/home/dhl_ec/bnelissen/Slides/CD3_manuscript/CD3_slides/AAA343.CD3/AAA343.CD3.run1	255	0.7	0.06	0.7	0.06	-9.14609737162	-11.9801348949	1.19818563256	0.0750035038338
18932.0	3991866.0	8874.0	8850.0	3991866.0	4000000.0	200.0	1.0	1.73	1.7	1.45	0.0499999999993	9.16	0.35	0.700000000001	0.0600000000013	9.22	0.35	2.05	1.45	0.559999999999	AAA343.CD3.X4.Y8.tile.tissue.png	554	1	2000	554	5e46638ff597c77d33aa663d6d1d2fd8	0	0	0	0	0	0	0	0	0	0	0	0	0	/home/dhl_ec/bnelissen/Slides/CD3_manuscript/CD3_slides/AAA343.CD3/AAA343.CD3.run1	255	0.7	0.06	0.7	0.06	-9.18123124734	-12.1432751822	1.55071953178	0.139943212646
53703.0	3996361.0	24417.0	8342.0	3996361.0	4000000.0	533.0	1.0	1.34	1.6	1.5	0.0499999999993	6.8	0.360000000001	0.700000000001	0.0500000000011	9.46	0.360000000001	2.04	1.43	0.779999999999	AAA343.CD3.X4.Y9.tile.tissue.png	555	1	2000	555	c182a1acd304f979fae6846353ff41b8	0	0	0	0	0	0	0	0	0	0	0	0	0	/home/dhl_ec/bnelissen/Slides/CD3_manuscript/CD3_slides/AAA343.CD3/AAA343.CD3.run1	255	0.7	0.0616801292311	0.7	0.0616801292311	-9.35586418011	-11.9611362957	1.08712004649	0.14962284404
0.0	1035426.0	0.0	24477.0	1035426.0	4000000.0	0.0	20.0	1.51	1.59	1.06	0.0400000000009	6.17	0.570000000002	0.77	0.17	6.51	0.17	2.1	1.44	0.59	AAA343.CD3.X40.Y0.tile.tissue.png	556	1	2000	556	83de5c2b655eb721a468ead113ee081a	0	0	0	0	0	0	0	0	0	0	0	0	0	/home/dhl_ec/bnelissen/Slides/CD3_manuscript/CD3_slides/AAA343.CD3/AAA343.CD3.run1	255	0.7	0.06	0.7	0.06	-5.57521024117	-8.61425799881	0.118900417735	0.3382751875
117.0	3965315.0	58.0	10192.0	3965315.0	4000000.0	1.0	2.0	1.7	1.68	1.24	0.0499999999993	5.99	0.35	0.700000000001	0.0500000000011	8.86	0.35	2.09	1.43	1.08	AAA343.CD3.X40.Y1.tile.tissue.png	557	1	2000	557	e503527be45d8703f052f1e30949e0ea	0	0	0	0	0	0	0	0	0	0	0	0	0	/home/dhl_ec/bnelissen/Slides/CD3_manuscript/CD3_slides/AAA343.CD3/AAA343.CD3.run1	255	0.7	0.06	0.7	0.06	-7.03089812734	-9.9793935372	0.0419948740106	0.0171376835785
0.0	13486.0	0.0	1132.0	13486.0	4000000.0	0.0	3.0	1.5	1.38	1.14	0.0400000000009	6.09	0.35	0.689999999999	0.209999999999	5.83	0.119999999999	1.96	1.43	0.5	AAA343.CD3.X40.Y10.tile.tissue.png	558	1	2000	558	2be414223e091117481b229e019189b2	0	0	0	0	0	0	0	0	0	0	0	0	0	/home/dhl_ec/bnelissen/Slides/CD3_manuscript/CD3_slides/AAA343.CD3/AAA343.CD3.run1	255	0.7	0.06	0.7	0.06	-8.39183399824	-12.2297988469	2.16786461317	0.0591809051514
111012.0	3340047.0	39454.0	12642.0	3340047.0	4000000.0	765.0	1.0	1.6	1.67	1.2	0.0499999999993	6.4	0.35	0.709999999999	0.0799999999999	9.81	0.34	2.08	1.43	0.610000000001	AAA343.CD3.X40.Y11.tile.tissue.png	559	1	2000	559	b441382280a6ef0c6fcbd564b96ad9a4	0	0	0	0	0	0	0	0	0	0	0	0	0	/home/dhl_ec/bnelissen/Slides/CD3_manuscript/CD3_slides/AAA343.CD3/AAA343.CD3.run1	255	0.7	0.0721908569654	0.7	0.0721908569654	-8.94132771865	-12.0540744112	1.59579930211	0.218654992187
88153.0	3985528.0	37588.0	9261.0	3985528.0	4000000.0	810.0	1.0	1.74	1.73	1.42	0.0499999999993	6.48	0.35	0.710000000001	0.0500000000011	9.87	0.370000000001	2.04	1.43	0.599999999999	AAA343.CD3.X40.Y12.tile.tissue.png	560	1	2000	560	eaeed277a34b00fb5294e8a3bbda3f22	0	0	0	0	0	0	0	0	0	0	0	0	0	/home/dhl_ec/bnelissen/Slides/CD3_manuscript/CD3_slides/AAA343.CD3/AAA343.CD3.run1	255	0.7	0.0706479517113	0.7	0.0706479517113	-9.16039452049	-12.359008077	1.67029621477	0.242073857056
85142.0	3968522.0	35687.0	9735.0	3968522.0	4000000.0	774.0	1.0	1.68	2.0	1.52	0.0400000000009	5.98	0.349999999999	0.710000000001	0.0499999999993	9.78	0.360000000001	2.06	1.44	0.930000000002	AAA343.CD3.X40.Y13.tile.tissue.png	561	1	2000	561	d6e2e5a5abac27a93e43fa11686fc7d6	0	0	0	0	0	0	0	0	0	0	0	0	0	/home/dhl_ec/bnelissen/Slides/CD3_manuscript/CD3_slides/AAA343.CD3/AAA343.CD3.run1	255	0.7	0.0702744805405	0.7	0.0702744805405	-9.28095122928	-12.2990277484	1.87926099651	0.25797259137
142169.0	3989100.0	58119.0	8626.0	3989100.0	4000000.0	1328.0	1.0	1.72	1.75	1.21	0.0399999999991	5.97	0.35	0.699999999997	0.0599999999995	10.21	0.370000000001	2.05	1.43	0.560000000001	AAA343.CD3.X40.Y14.tile.tissue.png	562	1	2000	562	6d6aa1bf9c162b74ed317f447381fb22	0	0	0	0	0	0	0	0	0	0	0	0	0	/home/dhl_ec/bnelissen/Slides/CD3_manuscript/CD3_slides/AAA343.CD3/AAA343.CD3.run1	255	0.7	0.0741532990993	0.7	0.0741532990993	-9.41272892832	-12.5842029365	1.83834587168	0.21765296936
74589.0	2445569.0	28350.0	11704.0	2445569.0	4000000.0	566.0	5.0	1.33	1.8	1.15	0.0500000000011	6.28	0.35	0.700000000001	0.109999999999	8.59	0.310000000001	2.05	1.43	0.75	AAA343.CD3.X40.Y15.tile.tissue.png	563	1	2000	563	90b2c865d1f03d26050220a90103d120	0	0	0	0	0	0	0	0	0	0	0	0	0	/home/dhl_ec/bnelissen/Slides/CD3_manuscript/CD3_slides/AAA343.CD3/AAA343.CD3.run1	255	0.7	0.06	0.7	0.06	-8.94376673461	-12.3390000496	2.49474178346	0.222813755859
0.0	60322.0	0.0	1100.0	60322.0	4000000.0	0.0	1.0	1.29	1.59	1.42	0.0500000000011	6.1	0.349999999999	0.699999999999	0.200000000001	5.45	0.129999999999	1.97	1.43	0.509999999998	AAA343.CD3.X40.Y16.tile.tissue.png	564	1	2000	564	69f0829ce284254e45b798002b4cc26c	0	0	0	0	0	0	0	0	0	0	0	0	0	/home/dhl_ec/bnelissen/Slides/CD3_manuscript/CD3_slides/AAA343.CD3/AAA343.CD3.run1	255	0.7	0.06	0.7	0.06	0.0	-11.7309717993	0.515033869018	0.100449887207
103.0	3517.0	49.0	272.0	3517.0	4000000.0	1.0	1.0	1.65	1.43	1.58	0.0400000000009	5.99	0.360000000001	0.710000000001	0.209999999999	6.19	0.199999999999	2.01	1.47	0.540000000001	AAA343.CD3.X40.Y17.tile.tissue.png	565	1	2000	565	30734abec5521c7728ae437711143ae3	0	0	0	0	0	0	0	0	0	0	0	0	0	/home/dhl_ec/bnelissen/Slides/CD3_manuscript/CD3_slides/AAA343.CD3/AAA343.CD3.run1	255	0.7	0.06	0.7	0.06	-7.48090051553	-11.2832712738	1.97032509007	0.108847088074
0.0	5507.0	0.0	382.0	5507.0	4000000.0	0.0	1.0	1.45	1.28	1.18	0.0500000000011	6.13	0.35	0.709999999999	0.199999999999	5.36	0.130000000001	1.94	1.43	0.959999999999	AAA343.CD3.X40.Y18.tile.tissue.png	566	1	2000	566	05829a3c0b0263b818a2491a497f1d2b	0	0	0	0	0	0	0	0	0	0	0	0	0	/home/dhl_ec/bnelissen/Slides/CD3_manuscript/CD3_slides/AAA343.CD3/AAA343.CD3.run1	255	0.7	0.06	0.7	0.06	0.0	-9.67416990213	0.0277742213036	3.87798141275
0.0	0.0	0.0	0.0	0.0	4000000.0	0.0	0.0	1.6	1.22	1.15	0.0499999999993	5.14	0.280000000001	0.830000000002	0.200000000001	4.4	0.120000000001	1.9	1.43	1.19	AAA343.CD3.X40.Y19.tile.tissue.png	567	1	2000	567	c0b93090d9980f2c19460cd824efa2db	0	0	0	0	0	0	0	0	0	0	0	0	0	/home/dhl_ec/bnelissen/Slides/CD3_manuscript/CD3_slides/AAA343.CD3/AAA343.CD3.run1	255	1.0	0.06	1.0	0.06	0.0	0.0	0.0	4.8658715
0.0	898070.0	0.0	12878.0	898070.0	4000000.0	0.0	9.0	1.82	2.19	1.08	0.0499999999993	6.32	0.360000000001	0.810000000001	0.17	5.96	0.160000000002	2.05	1.44	0.51	AAA343.CD3.X40.Y2.tile.tissue.png	568	1	2000	568	1f2b416cbb33593a90e500dd1634b248	0	0	0	0	0	0	0	0	0	0	0	0	0	/home/dhl_ec/bnelissen/Slides/CD3_manuscript/CD3_slides/AAA343.CD3/AAA343.CD3.run1	255	0.7	0.06	0.7	0.06	0.0	-11.5285381706	0.046072637016	0.0200277199707
265.0	7422.0	108.0	750.0	7422.0	4000000.0	2.0	3.0	2.08	2.1	1.28	0.0399999999991	6.35	0.379999999999	0.710000000001	0.210000000001	6.17	0.200000000001	2.01	1.47	0.809999999999	AAA343.CD3.X40.Y3.tile.tissue.png	569	1	2000	569	01e59763e2cdca24381f05fc4c741055	0	0	0	0	0	0	0	0	0	0	0	0	0	/home/dhl_ec/bnelissen/Slides/CD3_manuscript/CD3_slides/AAA343.CD3/AAA343.CD3.run1	255	0.7	0.06	0.7	0.06	-8.05677812527	-12.4279968906	1.06179354503	0.0255224865723
0.0	11899.0	0.0	860.0	11899.0	4000000.0	0.0	1.0	2.0	1.61	1.12	0.0399999999991	6.08	0.35	0.699999999999	0.200000000001	5.39	0.129999999999	1.96	1.44	0.52	AAA343.CD3.X40.Y4.tile.tissue.png	570	1	2000	570	23d7a2d2e6f0d3a9ac518690dfb0bb3f	0	0	0	0	0	0	0	0	0	0	0	0	0	/home/dhl_ec/bnelissen/Slides/CD3_manuscript/CD3_slides/AAA343.CD3/AAA343.CD3.run1	255	0.7	0.06	0.7	0.06	0.0	-12.7409059395	3.53282576267	0.0256262250366
140.0	5102.0	76.0	646.0	5102.0	4000000.0	1.0	3.0	0.960000000001	2.26	1.19	0.0400000000009	6.23	0.349999999999	0.710000000001	0.200000000001	6.28	0.199999999999	1.98	1.46	0.49	AAA343.CD3.X40.Y5.tile.tissue.png	571	1	2000	571	4eed680eba92e3ec415456800c7c8625	0	0	0	0	0	0	0	0	0	0	0	0	0	/home/dhl_ec/bnelissen/Slides/CD3_manuscript/CD3_slides/AAA343.CD3/AAA343.CD3.run1	255	0.7	0.06	0.7	0.06	-8.73513837002	-12.3997196297	1.65272302889	0.0277412565308
307.0	7576.0	134.0	708.0	7576.0	4000000.0	3.0	3.0	0.940000000001	1.1	1.12	0.0499999999993	6.17	0.360000000001	0.699999999999	0.200000000001	6.26	0.200000000001	1.99	1.43	0.49	AAA343.CD3.X40.Y6.tile.tissue.png	572	1	2000	572	18307a314b00e036f1473277a5d32272	0	0	0	0	0	0	0	0	0	0	0	0	0	/home/dhl_ec/bnelissen/Slides/CD3_manuscript/CD3_slides/AAA343.CD3/AAA343.CD3.run1	255	0.7	0.06	0.7	0.06	-9.53553668477	-12.3913896044	2.38684280029	0.0362917436523
0.0	0.0	0.0	0.0	0.0	4000000.0	0.0	0.0	1.45	1.53	1.14	0.0499999999993	5.09	0.279999999999	0.690000000001	0.199999999999	4.56	0.109999999999	1.88	1.43	0.49	AAA343.CD3.X40.Y7.tile.tissue.png	573	1	2000	573	bccebce7411c1d4ef02987b118d6cf00	0	0	0	0	0	0	0	0	0	0	0	0	0	/home/dhl_ec/bnelissen/Slides/CD3_manuscript/CD3_slides/AAA343.CD3/AAA343.CD3.run1	255	1.0	0.06	1.0	0.06	0.0	0.0	0.0	0.0332118984375
5316.0	27053.0	1576.0	1176.0	27053.0	4000000.0	26.0	2.0	1.23	1.55	1.04	0.0499999999993	6.08	0.35	0.700000000001	0.200000000001	6.57	0.199999999999	1.97	1.44	0.549999999999	AAA343.CD3.X40.Y8.tile.tissue.png	574	1	2000	574	d33c07adf2d3be57acf70b2e94ca6d0b	0	0	0	0	0	0	0	0	0	0	0	0	0	/home/dhl_ec/bnelissen/Slides/CD3_manuscript/CD3_slides/AAA343.CD3/AAA343.CD3.run1	255	0.7	0.06	0.7	0.06	-9.33266286881	-12.3941610713	2.91499729359	0.0448403378906
20306.0	164513.0	6818.0	4398.0	164513.0	4000000.0	114.0	4.0	1.8	1.65	1.25	0.0399999999991	6.27	0.49	1.15	0.299999999999	6.68	0.200000000001	2.02	1.42	0.68	AAA343.CD3.X40.Y9.tile.tissue.png	575	1	2000	575	377a0e842ff61a969c04c6d8ac8ed8c6	0	0	0	0	0	0	0	0	0	0	0	0	0	/home/dhl_ec/bnelissen/Slides/CD3_manuscript/CD3_slides/AAA343.CD3/AAA343.CD3.run1	255	0.7	0.06	0.7	0.06	-9.4964420022	-12.1976266822	3.03044111547	0.0840070703125
189.0	435997.0	71.0	7952.0	435997.0	4000000.0	2.0	11.0	1.34	2.08	1.09	0.0400000000009	6.1	0.4	0.92	0.190000000001	6.48	0.209999999999	2.04	1.44	0.51	AAA343.CD3.X41.Y0.tile.tissue.png	576	1	2000	576	132846debf72e24f8a9fa328a4ec7336	0	0	0	0	0	0	0	0	0	0	0	0	0	/home/dhl_ec/bnelissen/Slides/CD3_manuscript/CD3_slides/AAA343.CD3/AAA343.CD3.run1	255	0.7	0.06	0.7	0.06	-5.56726321271	-7.81671302654	0.0848638927865	0.210767576172
748.0	1860442.0	274.0	27526.0	1860442.0	4000000.0	4.0	18.0	1.58	1.87	1.41	0.0400000000009	6.15	0.360000000001	0.690000000001	0.129999999999	7.49	0.27	2.14	1.43	0.530000000001	AAA343.CD3.X41.Y1.tile.tissue.png	577	1	2000	577	e87bc643f4ca47159a46a7822b664a7d	0	0	0	0	0	0	0	0	0	0	0	0	0	/home/dhl_ec/bnelissen/Slides/CD3_manuscript/CD3_slides/AAA343.CD3/AAA343.CD3.run1	255	0.7	0.06	0.7	0.06	-6.94497456729	-10.1713328055	0.0496766516551	0.0142746582031
524.0	5480.0	184.0	507.0	5480.0	4000000.0	4.0	2.0	1.45	1.37	1.11	0.0400000000009	6.11	0.35	0.700000000001	0.210000000001	6.23	0.199999999999	1.97	1.44	0.530000000001	AAA343.CD3.X41.Y10.tile.tissue.png	578	1	2000	578	bab6640dbf021102ae5d254e273848cb	0	0	0	0	0	0	0	0	0	0	0	0	0	/home/dhl_ec/bnelissen/Slides/CD3_manuscript/CD3_slides/AAA343.CD3/AAA343.CD3.run1	255	0.7	0.06	0.7	0.06	-9.26435726163	-12.315068825	4.42810140008	0.0595311914063
26004.0	1559389.0	10075.0	9753.0	1559389.0	4000000.0	188.0	3.0	1.52	2.19	1.05	0.0499999999993	6.38	0.360000000001	0.75	0.139999999999	7.58	0.26	2.06	1.43	0.539999999999	AAA343.CD3.X41.Y11.tile.tissue.png	579	1	2000	579	a95f22351e48da38ecf329935b636ba2	0	0	0	0	0	0	0	0	0	0	0	0	0	/home/dhl_ec/bnelissen/Slides/CD3_manuscript/CD3_slides/AAA343.CD3/AAA343.CD3.run1	255	0.7	0.06	0.7	0.06	-8.83078388014	-11.527545499	1.97574923112	0.148814253906
24633.0	3994135.0	10114.0	8458.0	3994135.0	4000000.0	219.0	1.0	1.38	1.91	1.1	0.0400000000009	6.34	0.360000000001	0.699999999999	0.0500000000011	9.46	0.360000000001	2.06	1.43	0.58	AAA343.CD3.X41.Y12.tile.tissue.png	580	1	2000	580	813bd5a8ebe58e1891b1bac15a52256b	0	0	0	0	0	0	0	0	0	0	0	0	0	/home/dhl_ec/bnelissen/Slides/CD3_manuscript/CD3_slides/AAA343.CD3/AAA343.CD3.run1	255	0.7	0.0865570734181	0.7	0.0865570734181	-8.8752225233	-12.3694634705	1.60003576316	0.123633769928
28953.0	3997814.0	12831.0	8328.0	3997814.0	4000000.0	287.0	1.0	1.15	1.22	1.04	0.0499999999993	7.21	0.35	0.720000000001	0.0599999999995	9.46	0.359999999999	2.05	1.44	0.57	AAA343.CD3.X41.Y13.tile.tissue.png	581	1	2000	581	ed65d86295d101ad743a25bd407ad4ce	0	0	0	0	0	0	0	0	0	0	0	0	0	/home/dhl_ec/bnelissen/Slides/CD3_manuscript/CD3_slides/AAA343.CD3/AAA343.CD3.run1	255	0.7	0.0661074147744	0.7	0.0661074147744	-9.35489555104	-12.0089832096	1.70325108593	0.167730482941
130730.0	3726906.0	53813.0	9643.0	3726906.0	4000000.0	1175.0	2.0	1.21	1.24	1.07	0.0400000000009	7.43	0.34	0.700000000001	0.0600000000013	10.04	0.370000000001	2.07	1.42	0.73	AAA343.CD3.X41.Y14.tile.tissue.png	582	1	2000	582	16ec43acc35177114b46a9b5910b42b0	0	0	0	0	0	0	0	0	0	0	0	0	0	/home/dhl_ec/bnelissen/Slides/CD3_manuscript/CD3_slides/AAA343.CD3/AAA343.CD3.run1	255	0.7	0.06	0.7	0.06	-9.15083862223	-12.0439963514	1.84047926277	0.196701857178
29028.0	863148.0	10330.0	9065.0	863148.0	4000000.0	200.0	4.0	1.38	1.19	1.06	0.0400000000009	6.34	0.360000000001	0.690000000001	0.189999999999	7.25	0.23	2.02	1.45	0.74	AAA343.CD3.X41.Y15.tile.tissue.png	583	1	2000	583	522fc172357f9d8c7c7c4af105d7c3f6	0	0	0	0	0	0	0	0	0	0	0	0	0	/home/dhl_ec/bnelissen/Slides/CD3_manuscript/CD3_slides/AAA343.CD3/AAA343.CD3.run1	255	0.7	0.06	0.7	0.06	-9.0882300046	-12.5823063545	2.34584658379	0.173296707031
0.0	1786.0	0.0	210.0	1786.0	4000000.0	0.0	1.0	2.37	1.82	1.26	0.0499999999993	6.14	0.360000000001	0.719999999999	0.200000000001	5.54	0.129999999999	1.94	1.43	0.539999999999	AAA343.CD3.X41.Y16.tile.tissue.png	584	1	2000	584	b40e14c292988ddb06d3cb3e05c10116	0	0	0	0	0	0	0	0	0	0	0	0	0	/home/dhl_ec/bnelissen/Slides/CD3_manuscript/CD3_slides/AAA343.CD3/AAA343.CD3.run1	255	0.7	0.06	0.7	0.06	0.0	-12.358120017	1.24012447071	0.132236969955
0.0	0.0	0.0	0.0	0.0	4000000.0	0.0	0.0	0.939999999999	1.08	1.07	0.0399999999991	5.87	0.280000000001	0.73	0.209999999999	4.31	0.119999999999	2.19	1.45	0.529999999999	AAA343.CD3.X41.Y17.tile.tissue.png	585	1	2000	585	1621fe06b1d460d49c6436c1db266039	0	0	0	0	0	0	0	0	0	0	0	0	0	/home/dhl_ec/bnelissen/Slides/CD3_manuscript/CD3_slides/AAA343.CD3/AAA343.CD3.run1	255	1.0	0.06	1.0	0.06	0.0	-10.9453001693	0.0	4.13275166503
105.0	25237.0	61.0	774.0	25237.0	4000000.0	2.0	1.0	0.929999999998	1.14	1.07	0.0500000000011	6.27	0.379999999999	0.700000000001	0.199999999999	6.45	0.199999999999	2.0	1.44	0.540000000001	AAA343.CD3.X41.Y18.tile.tissue.png	586	1	2000	586	d20515c9d8e16144e4aec09ab5d95e41	0	0	0	0	0	0	0	0	0	0	0	0	0	/home/dhl_ec/bnelissen/Slides/CD3_manuscript/CD3_slides/AAA343.CD3/AAA343.CD3.run1	255	0.7	0.06	0.7	0.06	-9.17022991195	-12.3978091936	2.10470494919	1.07709482324
0.0	2664365.0	0.0	17158.0	2664365.0	4000000.0	0.0	3.0	1.03	1.12	1.08	0.0499999999993	6.29	0.360000000001	0.700000000001	0.1	7.85	0.23	2.2	1.45	0.530000000001	AAA343.CD3.X41.Y2.tile.tissue.png	587	1	2000	587	2cdd6f3cf39568add69d9185cd3364f6	0	0	0	0	0	0	0	0	0	0	0	0	0	/home/dhl_ec/bnelissen/Slides/CD3_manuscript/CD3_slides/AAA343.CD3/AAA343.CD3.run1	255	0.7	0.06	0.7	0.06	-6.2223703322	-10.8175450985	0.0352693655475	0.00989958398437
114.0	61945.0	47.0	3937.0	61945.0	4000000.0	1.0	12.0	2.25	1.69	1.06	0.0400000000009	6.1	0.49	0.83	0.199999999999	6.24	0.190000000001	2.03	1.45	0.470000000001	AAA343.CD3.X41.Y3.tile.tissue.png	588	1	2000	588	149dab0699c2ee0e2aa145272b9fc419	0	0	0	0	0	0	0	0	0	0	0	0	0	/home/dhl_ec/bnelissen/Slides/CD3_manuscript/CD3_slides/AAA343.CD3/AAA343.CD3.run1	255	0.7	0.06	0.7	0.06	-7.38752602089	-11.5519438479	0.574274940862	0.0343021948242
317.0	12194.0	138.0	886.0	12194.0	4000000.0	2.0	3.0	1.24	1.35	1.1	0.0400000000009	6.07	0.360000000001	0.690000000001	0.199999999999	6.28	0.199999999999	2.0	1.43	1.02	AAA343.CD3.X41.Y4.tile.tissue.png	589	1	2000	589	7a9d2b28cea9a9fa5e7377faa25fa2ae	0	0	0	0	0	0	0	0	0	0	0	0	0	/home/dhl_ec/bnelissen/Slides/CD3_manuscript/CD3_slides/AAA343.CD3/AAA343.CD3.run1	255	0.7	0.06	0.7	0.06	-8.54832163	-12.5097662567	1.74418335467	0.0245264975586
0.0	1468.0	0.0	178.0	1468.0	4000000.0	0.0	1.0	1.5	1.56	1.08	0.0499999999993	6.08	0.48	0.829999999998	0.200000000001	5.36	0.119999999999	1.94	1.43	0.559999999999	AAA343.CD3.X41.Y5.tile.tissue.png	590	1	2000	590	bb55a9591479f89a7b06ac8e8d07b2ca	0	0	0	0	0	0	0	0	0	0	0	0	0	/home/dhl_ec/bnelissen/Slides/CD3_manuscript/CD3_slides/AAA343.CD3/AAA343.CD3.run1	255	0.7	0.06	0.7	0.06	0.0	-12.6345258105	4.07073226222	0.0285728053131
386.0	2904.0	115.0	240.0	2904.0	4000000.0	2.0	1.0	1.48	2.09	1.22	0.0499999999993	6.04	0.34	0.700000000001	0.200000000001	6.18	0.200000000001	1.97	1.44	0.75	AAA343.CD3.X41.Y6.tile.tissue.png	591	1	2000	591	d768b2446f24f2ba87713d910757f63e	0	0	0	0	0	0	0	0	0	0	0	0	0	/home/dhl_ec/bnelissen/Slides/CD3_manuscript/CD3_slides/AAA343.CD3/AAA343.CD3.run1	255	0.7	0.06	0.7	0.06	-8.73881693903	-12.4331291269	2.59389711124	0.0462086896973
463.0	2224.0	102.0	208.0	2224.0	4000000.0	1.0	1.0	1.28	1.07	1.06	0.0400000000009	6.08	0.35	0.699999999999	0.209999999999	6.1	0.199999999999	1.99	1.43	0.599999999999	AAA343.CD3.X41.Y7.tile.tissue.png	592	1	2000	592	b7b17d5ede9b7daa617e06416be74d16	0	0	0	0	0	0	0	0	0	0	0	0	0	/home/dhl_ec/bnelissen/Slides/CD3_manuscript/CD3_slides/AAA343.CD3/AAA343.CD3.run1	255	0.7	0.06	0.7	0.06	-8.25824817533	-12.216693257	1.1399855008	0.0436736229248
0.0	0.0	0.0	0.0	0.0	4000000.0	0.0	0.0	2.37	1.55	1.42	0.0499999999993	5.06	0.290000000001	0.690000000001	0.209999999999	4.28	0.120000000001	1.89	1.45	0.549999999999	AAA343.CD3.X41.Y8.tile.tissue.png	593	1	2000	593	6b89507026f28379144622dc5cef1e97	0	0	0	0	0	0	0	0	0	0	0	0	0	/home/dhl_ec/bnelissen/Slides/CD3_manuscript/CD3_slides/AAA343.CD3/AAA343.CD3.run1	255	1.0	0.06	1.0	0.06	0.0	0.0	0.0	0.0430291796875
0.0	9566.0	0.0	794.0	9566.0	4000000.0	0.0	3.0	0.959999999999	1.71	1.05	0.0399999999991	6.09	0.35	0.679999999998	0.210000000001	5.8	0.129999999999	1.94	1.44	0.51	AAA343.CD3.X41.Y9.tile.tissue.png	594	1	2000	594	3ec56f166061f746aac64fc835bb786e	0	0	0	0	0	0	0	0	0	0	0	0	0	/home/dhl_ec/bnelissen/Slides/CD3_manuscript/CD3_slides/AAA343.CD3/AAA343.CD3.run1	255	0.7	0.06	0.7	0.06	-9.06513016749	-12.2373335071	2.11749206464	0.0522647182007
0.0	388048.0	0.0	4776.0	388048.0	4000000.0	0.0	3.0	1.54	1.39	1.11	0.0499999999993	6.05	0.349999999999	0.710000000001	0.189999999999	6.31	0.139999999999	2.25	1.43	0.65	AAA343.CD3.X42.Y0.tile.tissue.png	595	1	2000	595	8b47b947232384f41222ba6603c30b93	0	0	0	0	0	0	0	0	0	0	0	0	0	/home/dhl_ec/bnelissen/Slides/CD3_manuscript/CD3_slides/AAA343.CD3/AAA343.CD3.run1	255	0.7	0.06	0.7	0.06	-3.17280046558	-8.13858053276	0.0124473765468	0.313821548523
0.0	142483.0	0.0	7879.0	142483.0	4000000.0	0.0	14.0	1.38	1.56	1.19	0.0500000000011	6.09	0.470000000001	0.85	0.190000000001	5.41	0.130000000001	2.01	1.44	0.550000000001	AAA343.CD3.X42.Y1.tile.tissue.png	596	1	2000	596	b3539e30e3c9c0d8301ec9f64e6a6454	0	0	0	0	0	0	0	0	0	0	0	0	0	/home/dhl_ec/bnelissen/Slides/CD3_manuscript/CD3_slides/AAA343.CD3/AAA343.CD3.run1	255	0.7	0.06	0.7	0.06	0.0	-12.0477680084	0.163718763817	0.0275280344238
29336.0	771576.0	10052.0	7542.0	771576.0	4000000.0	190.0	2.0	1.28	2.1	1.04	0.0400000000009	6.29	0.35	0.700000000001	0.17	7.09	0.23	2.0	1.43	0.549999999999	AAA343.CD3.X42.Y10.tile.tissue.png	597	1	2000	597	91e8632b3dd53f2517c06fbf04a03d76	0	0	0	0	0	0	0	0	0	0	0	0	0	/home/dhl_ec/bnelissen/Slides/CD3_manuscript/CD3_slides/AAA343.CD3/AAA343.CD3.run1	255	0.7	0.06	0.7	0.06	-8.75371442816	-11.5295734214	1.97149547694	0.112701964844
30828.0	2862781.0	12877.0	8822.0	2862781.0	4000000.0	258.0	1.0	1.53	1.25	1.09	0.0500000000011	6.24	0.35	0.710000000001	0.1	8.59	0.32	2.06	1.43	0.599999999999	AAA343.CD3.X42.Y11.tile.tissue.png	598	1	2000	598	b197aaea1f47690e9a7e244473733349	0	0	0	0	0	0	0	0	0	0	0	0	0	/home/dhl_ec/bnelissen/Slides/CD3_manuscript/CD3_slides/AAA343.CD3/AAA343.CD3.run1	255	0.7	0.06	0.7	0.06	-8.66916578628	-11.2996171719	1.96954265334	0.119645363281
23541.0	4000000.0	11961.0	7996.0	4000000.0	4000000.0	283.0	1.0	1.7	1.85	1.09	0.0499999999993	5.69	0.470000000001	0.790000000001	0.0499999999993	9.28	0.360000000001	2.05	1.45	0.57	AAA343.CD3.X42.Y12.tile.tissue.png	599	1	2000	599	e72d63184aba6eb37a62075e9785758b	0	0	0	0	0	0	0	0	0	0	0	0	0	/home/dhl_ec/bnelissen/Slides/CD3_manuscript/CD3_slides/AAA343.CD3/AAA343.CD3.run1	255	0.7	0.0739139536993	0.7	0.0739139536993	-8.95380610634	-12.179799011	1.32441772796	0.0790695211182
183643.0	3998758.0	69365.0	8239.0	3998758.0	4000000.0	1556.0	1.0	1.75	1.68	1.19	0.0400000000009	6.27	0.66	0.710000000001	0.0599999999995	10.81	0.389999999999	2.05	1.44	0.619999999999	AAA343.CD3.X42.Y13.tile.tissue.png	600	1	2000	600	11757e76dc8d96f481bf2f55ee2159ec	0	0	0	0	0	0	0	0	0	0	0	0	0	/home/dhl_ec/bnelissen/Slides/CD3_manuscript/CD3_slides/AAA343.CD3/AAA343.CD3.run1	255	0.7	0.0891748315424	0.7	0.0891748315424	-9.28338598216	-12.6402668555	1.44272021701	0.204729666016
87961.0	2383590.0	32547.0	9271.0	2383590.0	4000000.0	713.0	6.0	1.64	1.99	1.1	0.0399999999991	6.61	0.359999999999	0.710000000001	0.109999999999	8.68	0.300000000001	2.05	1.45	0.789999999999	AAA343.CD3.X42.Y14.tile.tissue.png	601	1	2000	601	73db5b1564cfe4b1abb3df09407fe12c	0	0	0	0	0	0	0	0	0	0	0	0	0	/home/dhl_ec/bnelissen/Slides/CD3_manuscript/CD3_slides/AAA343.CD3/AAA343.CD3.run1	255	0.7	0.06	0.7	0.06	-9.16442576255	-12.0759005768	1.93666019262	0.167355054688
0.0	0.0	0.0	0.0	0.0	4000000.0	0.0	0.0	1.63	1.39	1.05	0.0499999999993	5.79	0.49	0.76	0.200000000001	4.29	0.110000000001	1.89	1.48	0.560000000001	AAA343.CD3.X42.Y15.tile.tissue.png	602	1	2000	602	692c1f3ef6fa56a849b799b65dcd078a	0	0	0	0	0	0	0	0	0	0	0	0	0	/home/dhl_ec/bnelissen/Slides/CD3_manuscript/CD3_slides/AAA343.CD3/AAA343.CD3.run1	255	1.0	0.06	1.0	0.06	0.0	-12.3678771979	0.0	0.103737152321
0.0	4056.0	0.0	298.0	4056.0	4000000.0	0.0	1.0	1.26	1.39	1.11	0.0500000000011	6.11	0.35	0.690000000001	0.200000000001	5.86	0.129999999999	1.95	1.44	0.530000000001	AAA343.CD3.X42.Y16.tile.tissue.png	603	1	2000	603	23ba705261cd1801dbe70392ddc01f44	0	0	0	0	0	0	0	0	0	0	0	0	0	/home/dhl_ec/bnelissen/Slides/CD3_manuscript/CD3_slides/AAA343.CD3/AAA343.CD3.run1	255	0.7	0.06	0.7	0.06	-8.67318017315	-12.2780413365	3.16776139548	0.0686830096436
0.0	2379.0	0.0	220.0	2379.0	4000000.0	0.0	1.0	1.53	1.35	1.06	0.0499999999993	6.04	0.34	0.76	0.209999999999	5.38	0.130000000001	1.96	1.43	0.540000000001	AAA343.CD3.X42.Y17.tile.tissue.png	604	1	2000	604	3931e59db03ca8e3489e05f99bcc2f97	0	0	0	0	0	0	0	0	0	0	0	0	0	/home/dhl_ec/bnelissen/Slides/CD3_manuscript/CD3_slides/AAA343.CD3/AAA343.CD3.run1	255	0.7	0.06	0.7	0.06	0.0	-11.1192864401	0.489729879282	1.88180468997
0.0	2278.0	0.0	228.0	2278.0	4000000.0	0.0	1.0	1.2	1.5	1.48	0.0500000000011	5.97	0.349999999999	0.730000000001	0.200000000001	5.85	0.120000000001	1.95	1.43	0.509999999998	AAA343.CD3.X42.Y18.tile.tissue.png	605	1	2000	605	0a2a9e23d16461dfe610ac5b8b2228da	0	0	0	0	0	0	0	0	0	0	0	0	0	/home/dhl_ec/bnelissen/Slides/CD3_manuscript/CD3_slides/AAA343.CD3/AAA343.CD3.run1	255	0.7	0.06	0.7	0.06	-8.7836592432	-11.9095177702	4.85940015285	3.33760634538
0.0	1443.0	0.0	178.0	1443.0	4000000.0	0.0	1.0	1.48	0.960000000001	1.12	0.0599999999995	6.08	0.360000000001	0.810000000001	0.209999999999	5.32	0.129999999999	1.94	1.44	0.51	AAA343.CD3.X42.Y19.tile.tissue.png	606	1	2000	606	b0bb1e1f67d8f81dd99266fd48a5ce4d	0	0	0	0	0	0	0	0	0	0	0	0	0	/home/dhl_ec/bnelissen/Slides/CD3_manuscript/CD3_slides/AAA343.CD3/AAA343.CD3.run1	255	0.7	0.06	0.7	0.06	0.0	-11.9839336083	1.5123936474	3.89546097593
0.0	1859518.0	0.0	30908.0	1859518.0	4000000.0	0.0	18.0	1.26	1.54	1.1	0.0400000000009	6.14	0.65	0.709999999999	0.129999999999	7.05	0.200000000001	2.18	1.43	0.519999999999	AAA343.CD3.X42.Y2.tile.tissue.png	607	1	2000	607	006b7772f773f76fa1ba6f2f55f18646	0	0	0	0	0	0	0	0	0	0	0	0	0	/home/dhl_ec/bnelissen/Slides/CD3_manuscript/CD3_slides/AAA343.CD3/AAA343.CD3.run1	255	0.7	0.06	0.7	0.06	-4.86561788284	-11.1458645696	0.0391062134883	0.0094905871582
0.0	580656.0	0.0	19673.0	580656.0	4000000.0	0.0	23.0	1.23	1.35	1.09	0.0399999999991	6.12	0.660000000002	0.68	0.18	6.18	0.140000000001	2.08	1.43	0.529999999999	AAA343.CD3.X42.Y3.tile.tissue.png	608	1	2000	608	83009dd56fcd06355d2806ea3b4055eb	0	0	0	0	0	0	0	0	0	0	0	0	0	/home/dhl_ec/bnelissen/Slides/CD3_manuscript/CD3_slides/AAA343.CD3/AAA343.CD3.run1	255	0.7	0.06	0.7	0.06	-6.02287511194	-11.4678753623	0.064864904721	0.0215695328369
0.0	8794.0	0.0	608.0	8794.0	4000000.0	0.0	2.0	1.23	1.55	1.16	0.0399999999991	6.32	0.35	0.690000000001	0.199999999999	5.37	0.120000000001	1.99	1.48	0.470000000001	AAA343.CD3.X42.Y4.tile.tissue.png	609	1	2000	609	b32043c650bdb03aa7dff859cc64f580	0	0	0	0	0	0	0	0	0	0	0	0	0	/home/dhl_ec/bnelissen/Slides/CD3_manuscript/CD3_slides/AAA343.CD3/AAA343.CD3.run1	255	0.7	0.06	0.7	0.06	0.0	-12.8560489677	0.592489596955	0.0300459763794
0.0	0.0	0.0	0.0	0.0	4000000.0	0.0	0.0	1.25	1.45	1.55	0.0400000000009	5.67	0.280000000001	0.689999999999	0.210000000001	4.26	0.109999999999	1.87	1.43	0.51	AAA343.CD3.X42.Y5.tile.tissue.png	610	1	2000	610	109e0e0e8d48048cc59f7908c6231be1	0	0	0	0	0	0	0	0	0	0	0	0	0	/home/dhl_ec/bnelissen/Slides/CD3_manuscript/CD3_slides/AAA343.CD3/AAA343.CD3.run1	255	1.0	0.06	1.0	0.06	0.0	-12.3395318847	0.0	0.035838212925
0.0	0.0	0.0	0.0	0.0	4000000.0	0.0	0.0	1.54	1.4	1.06	0.0500000000011	5.71	0.440000000001	0.790000000001	0.200000000001	4.3	0.119999999999	1.89	1.45	0.610000000001	AAA343.CD3.X42.Y6.tile.tissue.png	611	1	2000	611	302f9edae6b5ec78a4bf259bb7c8d28a	0	0	0	0	0	0	0	0	0	0	0	0	0	/home/dhl_ec/bnelissen/Slides/CD3_manuscript/CD3_slides/AAA343.CD3/AAA343.CD3.run1	255	1.0	0.06	1.0	0.06	0.0	-12.2840473189	0.0	0.0463667039032
0.0	3535.0	0.0	270.0	3535.0	4000000.0	0.0	1.0	1.4	1.37	1.13	0.0399999999991	6.07	0.35	0.699999999999	0.209999999999	5.86	0.129999999999	1.93	1.43	0.51	AAA343.CD3.X42.Y7.tile.tissue.png	612	1	2000	612	1d8cafe0264eb3f679c8a520ee2bddb9	0	0	0	0	0	0	0	0	0	0	0	0	0	/home/dhl_ec/bnelissen/Slides/CD3_manuscript/CD3_slides/AAA343.CD3/AAA343.CD3.run1	255	0.7	0.06	0.7	0.06	-8.55090261044	-12.4811713324	5.30882681965	0.0472951607666
116.0	5253.0	54.0	454.0	5253.0	4000000.0	1.0	2.0	1.42	1.17	1.36	0.0399999999991	6.04	0.34	0.689999999999	0.209999999999	6.25	0.189999999999	1.99	1.44	0.57	AAA343.CD3.X42.Y8.tile.tissue.png	613	1	2000	613	b8745e7f7379bbaaf26468d8b7a7c953	0	0	0	0	0	0	0	0	0	0	0	0	0	/home/dhl_ec/bnelissen/Slides/CD3_manuscript/CD3_slides/AAA343.CD3/AAA343.CD3.run1	255	0.7	0.06	0.7	0.06	-8.90111840593	-12.5508972264	3.86136573591	0.0496116103516
0.0	0.0	0.0	0.0	0.0	4000000.0	0.0	0.0	1.48	1.39	1.12	0.0399999999991	5.68	0.280000000001	0.690000000001	0.200000000001	4.39	0.109999999999	1.88	1.43	0.5	AAA343.CD3.X42.Y9.tile.tissue.png	614	1	2000	614	36fafed823f663f316c2fb708c67bbd1	0	0	0	0	0	0	0	0	0	0	0	0	0	/home/dhl_ec/bnelissen/Slides/CD3_manuscript/CD3_slides/AAA343.CD3/AAA343.CD3.run1	255	1.0	0.06	1.0	0.06	0.0	-11.6861511159	0.0	0.0538803584442
0.0	124133.0	0.0	1754.0	124133.0	4000000.0	0.0	1.0	1.59	1.25	1.12	0.0499999999993	6.07	0.35	0.800000000001	0.199999999999	5.4	0.129999999999	1.95	1.44	0.57	AAA343.CD3.X43.Y0.tile.tissue.png	615	1	2000	615	88b3dda2218ed3c5d61b2ec10ebe6bbb	0	0	0	0	0	0	0	0	0	0	0	0	0	/home/dhl_ec/bnelissen/Slides/CD3_manuscript/CD3_slides/AAA343.CD3/AAA343.CD3.run1	255	0.7	0.06	0.7	0.06	0.0	-10.322929985	0.000657558567926	10.1922407931
0.0	0.0	0.0	0.0	0.0	4000000.0	0.0	0.0	1.35	1.51	1.05	0.0500000000011	5.77	0.280000000001	0.799999999999	0.210000000001	4.3	0.120000000001	1.88	1.43	0.610000000001	AAA343.CD3.X43.Y1.tile.tissue.png	616	1	2000	616	0ad49cb50c6bbf4a5f25ae7553ae025e	0	0	0	0	0	0	0	0	0	0	0	0	0	/home/dhl_ec/bnelissen/Slides/CD3_manuscript/CD3_slides/AAA343.CD3/AAA343.CD3.run1	255	1.0	0.06	1.0	0.06	0.0	-11.5098626407	0.0	9.17546047197
16823.0	608776.0	7016.0	3599.0	608776.0	4000000.0	141.0	1.0	1.31	1.32	1.05	0.0499999999993	6.36	0.349999999999	1.1	0.18	6.78	0.23	1.98	1.43	0.49	AAA343.CD3.X43.Y10.tile.tissue.png	617	1	2000	617	9d301a7a8b76f1d461e082aad8d99482	0	0	0	0	0	0	0	0	0	0	0	0	0	/home/dhl_ec/bnelissen/Slides/CD3_manuscript/CD3_slides/AAA343.CD3/AAA343.CD3.run1	255	0.7	0.06	0.7	0.06	-8.65662396179	-11.796356976	3.02603702479	1.82096369141
14596.0	1303496.0	6854.0	5863.0	1303496.0	4000000.0	174.0	1.0	1.39	1.61	1.05	0.0499999999993	6.48	0.35	0.799999999999	0.16	7.25	0.25	2.06	1.42	0.559999999999	AAA343.CD3.X43.Y11.tile.tissue.png	618	1	2000	618	7ff1cd7da58d1f9e3cee6a1d3bc424f8	0	0	0	0	0	0	0	0	0	0	0	0	0	/home/dhl_ec/bnelissen/Slides/CD3_manuscript/CD3_slides/AAA343.CD3/AAA343.CD3.run1	255	0.7	0.06	0.7	0.06	-8.70527475529	-11.2072979713	2.09616560617	0.215536699219
15896.0	1440531.0	7561.0	5764.0	1440531.0	4000000.0	183.0	1.0	1.39	1.79	1.14	0.0499999999993	6.62	0.349999999999	0.790000000001	0.150000000001	7.4	0.25	2.06	1.45	0.549999999999	AAA343.CD3.X43.Y12.tile.tissue.png	619	1	2000	619	98dffc975f55f23de4c3d7b21a7ef050	0	0	0	0	0	0	0	0	0	0	0	0	0	/home/dhl_ec/bnelissen/Slides/CD3_manuscript/CD3_slides/AAA343.CD3/AAA343.CD3.run1	255	0.7	0.06	0.7	0.06	-8.77366349885	-11.1327710061	1.6115045366	0.145757140625
67699.0	1245836.0	24194.0	5510.0	1245836.0	4000000.0	527.0	1.0	0.85	1.18	1.07	0.0500000000011	6.53	0.35	0.800000000001	0.16	7.64	0.25	2.06	1.43	0.76	AAA343.CD3.X43.Y13.tile.tissue.png	620	1	2000	620	1594a53dc2e23f4be13ee26faf20984d	0	0	0	0	0	0	0	0	0	0	0	0	0	/home/dhl_ec/bnelissen/Slides/CD3_manuscript/CD3_slides/AAA343.CD3/AAA343.CD3.run1	255	0.7	0.06	0.7	0.06	-9.00758577272	-11.5217666022	1.85966173236	0.126881332031
2208.0	298149.0	1148.0	2650.0	298149.0	4000000.0	25.0	1.0	1.22	1.47	1.11	0.0500000000011	6.29	0.360000000001	0.820000000002	0.210000000001	6.6	0.209999999999	2.02	1.43	0.5	AAA343.CD3.X43.Y14.tile.tissue.png	621	1	2000	621	0c23bfb7ebf349928114828fd628827c	0	0	0	0	0	0	0	0	0	0	0	0	0	/home/dhl_ec/bnelissen/Slides/CD3_manuscript/CD3_slides/AAA343.CD3/AAA343.CD3.run1	255	0.7	0.06	0.7	0.06	-9.0793806327	-11.7930422115	2.58219047244	1.9037797041
186.0	7854.0	67.0	691.0	7854.0	4000000.0	2.0	3.0	1.11	0.84	1.06	0.0599999999995	6.09	0.539999999999	0.889999999999	0.210000000001	6.22	0.199999999999	1.98	1.42	0.469999999999	AAA343.CD3.X43.Y15.tile.tissue.png	622	1	2000	622	903765eef710211a0a67e0f10fdf237c	0	0	0	0	0	0	0	0	0	0	0	0	0	/home/dhl_ec/bnelissen/Slides/CD3_manuscript/CD3_slides/AAA343.CD3/AAA343.CD3.run1	255	0.7	0.06	0.7	0.06	-9.355449022	-12.5523956515	1.99327359255	2.41414350824
0.0	1562.0	0.0	201.0	1562.0	4000000.0	0.0	1.0	1.34	1.14	1.1	0.0599999999995	5.98	0.360000000001	0.819999999998	0.200000000001	5.37	0.129999999999	1.94	1.44	0.48	AAA343.CD3.X43.Y16.tile.tissue.png	623	1	2000	623	e92eb49d40d1a20edb442b7be73941f0	0	0	0	0	0	0	0	0	0	0	0	0	0	/home/dhl_ec/bnelissen/Slides/CD3_manuscript/CD3_slides/AAA343.CD3/AAA343.CD3.run1	255	0.7	0.06	0.7	0.06	0.0	-10.8538578424	0.0353268758893	5.02993605604
0.0	78760.0	0.0	2997.0	78760.0	4000000.0	0.0	5.0	1.57	1.3	1.06	0.0600000000013	6.1	0.43	1.03	0.200000000001	5.91	0.129999999999	2.0	1.43	0.499999999998	AAA343.CD3.X43.Y17.tile.tissue.png	624	1	2000	624	434c93e3930369b8f8ac5985aec6aafc	0	0	0	0	0	0	0	0	0	0	0	0	0	/home/dhl_ec/bnelissen/Slides/CD3_manuscript/CD3_slides/AAA343.CD3/AAA343.CD3.run1	255	0.7	0.06	0.7	0.06	-7.36534966366	-12.0799901823	0.731287224434	2.10231130615
0.0	448048.0	0.0	5419.0	448048.0	4000000.0	0.0	1.0	1.13	1.5	1.04	0.0599999999995	6.18	0.35	0.820000000002	0.189999999999	5.61	0.139999999999	2.08	1.43	0.779999999999	AAA343.CD3.X43.Y18.tile.tissue.png	625	1	2000	625	e7198d82387d7b4d34f3d21e1b355609	0	0	0	0	0	0	0	0	0	0	0	0	0	/home/dhl_ec/bnelissen/Slides/CD3_manuscript/CD3_slides/AAA343.CD3/AAA343.CD3.run1	255	0.7	0.06	0.7	0.06	0.0	-11.9229150557	0.21295442606	2.775650125
0.0	286660.0	0.0	4163.0	286660.0	4000000.0	0.0	2.0	1.22	0.970000000001	1.48	0.0600000000013	6.15	0.360000000001	0.819999999998	0.200000000001	5.48	0.140000000001	2.02	1.43	0.49	AAA343.CD3.X43.Y19.tile.tissue.png	626	1	2000	626	3aab14e43dc886c3806d88f9d8ad186a	0	0	0	0	0	0	0	0	0	0	0	0	0	/home/dhl_ec/bnelissen/Slides/CD3_manuscript/CD3_slides/AAA343.CD3/AAA343.CD3.run1	255	0.7	0.06	0.7	0.06	0.0	-12.2589094996	0.211895775374	2.96636826953
0.0	3917.0	0.0	455.0	3917.0	4000000.0	0.0	2.0	1.61	1.28	1.05	0.0499999999993	6.12	0.349999999999	0.800000000001	0.209999999999	5.38	0.120000000001	1.95	1.43	0.49	AAA343.CD3.X43.Y2.tile.tissue.png	627	1	2000	627	40e99fd773b78d12fcd753a46383ddff	0	0	0	0	0	0	0	0	0	0	0	0	0	/home/dhl_ec/bnelissen/Slides/CD3_manuscript/CD3_slides/AAA343.CD3/AAA343.CD3.run1	255	0.7	0.06	0.7	0.06	0.0	-10.4197854259	0.127703918192	10.596230332
0.0	21082.0	0.0	1100.0	21082.0	4000000.0	0.0	2.0	1.86	1.69	1.05	0.0599999999995	6.09	0.34	0.800000000001	0.199999999999	5.34	0.129999999999	1.96	1.43	0.509999999998	AAA343.CD3.X43.Y3.tile.tissue.png	628	1	2000	628	f1c2a9732a155e679b3e1c0a2016d575	0	0	0	0	0	0	0	0	0	0	0	0	0	/home/dhl_ec/bnelissen/Slides/CD3_manuscript/CD3_slides/AAA343.CD3/AAA343.CD3.run1	255	0.7	0.06	0.7	0.06	0.0	-10.9256939981	0.901653828651	6.11237579297
0.0	2390.0	0.0	220.0	2390.0	4000000.0	0.0	1.0	1.63	1.2	1.04	0.0499999999993	6.1	0.34	0.800000000001	0.210000000001	5.82	0.129999999999	1.94	1.42	0.460000000001	AAA343.CD3.X43.Y4.tile.tissue.png	629	1	2000	629	79477bdc2eff5dbb18060a831aed39e9	0	0	0	0	0	0	0	0	0	0	0	0	0	/home/dhl_ec/bnelissen/Slides/CD3_manuscript/CD3_slides/AAA343.CD3/AAA343.CD3.run1	255	0.7	0.06	0.7	0.06	-8.1369202308	-12.0252085696	1.89519828543	7.0356578873
0.0	0.0	0.0	0.0	0.0	4000000.0	0.0	0.0	1.16	2.07	1.13	0.0499999999993	5.76	0.359999999999	0.99	0.199999999999	4.32	0.119999999999	1.89	1.43	0.65	AAA343.CD3.X43.Y5.tile.tissue.png	630	1	2000	630	40328cf2f2182d9b1ec75448946e47e3	0	0	0	0	0	0	0	0	0	0	0	0	0	/home/dhl_ec/bnelissen/Slides/CD3_manuscript/CD3_slides/AAA343.CD3/AAA343.CD3.run1	255	1.0	0.06	1.0	0.06	0.0	-11.7265087427	0.0	9.56187498638
0.0	2415.0	0.0	246.0	2415.0	4000000.0	0.0	1.0	1.22	1.63	1.04	0.0500000000011	6.08	0.390000000001	0.820000000002	0.199999999999	5.32	0.119999999999	1.95	1.45	0.59	AAA343.CD3.X43.Y6.tile.tissue.png	631	1	2000	631	96b9edc2e7c496435ba670644561814c	0	0	0	0	0	0	0	0	0	0	0	0	0	/home/dhl_ec/bnelissen/Slides/CD3_manuscript/CD3_slides/AAA343.CD3/AAA343.CD3.run1	255	0.7	0.06	0.7	0.06	0.0	-12.2655730169	2.47520178248	6.04822677924
0.0	0.0	0.0	0.0	0.0	4000000.0	0.0	0.0	1.36	1.24	1.08	0.0499999999993	5.71	0.300000000001	0.810000000001	0.209999999999	4.25	0.120000000001	1.88	1.43	0.460000000001	AAA343.CD3.X43.Y7.tile.tissue.png	632	1	2000	632	ed2a0e631c07dcd60ba6a9d5495f71c6	0	0	0	0	0	0	0	0	0	0	0	0	0	/home/dhl_ec/bnelissen/Slides/CD3_manuscript/CD3_slides/AAA343.CD3/AAA343.CD3.run1	255	1.0	0.06	1.0	0.06	0.0	-11.7930252655	0.0	7.55261149151
0.0	0.0	0.0	0.0	0.0	4000000.0	0.0	0.0	1.62	1.17	1.04	0.0500000000011	5.73	0.439999999999	0.91	0.209999999999	4.3	0.119999999999	1.88	1.43	0.530000000001	AAA343.CD3.X43.Y8.tile.tissue.png	633	1	2000	633	d8bba5e401ee4f398e721e1fb0146fb5	0	0	0	0	0	0	0	0	0	0	0	0	0	/home/dhl_ec/bnelissen/Slides/CD3_manuscript/CD3_slides/AAA343.CD3/AAA343.CD3.run1	255	1.0	0.06	1.0	0.06	0.0	-12.1897171056	0.0	6.22480902705
0.0	0.0	0.0	0.0	0.0	4000000.0	0.0	0.0	1.61	1.22	1.1	0.0499999999993	5.71	0.27	0.789999999999	0.200000000001	4.26	0.119999999999	1.89	1.43	0.5	AAA343.CD3.X43.Y9.tile.tissue.png	634	1	2000	634	cea1ea37643bc282af3c03ba5e359d51	0	0	0	0	0	0	0	0	0	0	0	0	0	/home/dhl_ec/bnelissen/Slides/CD3_manuscript/CD3_slides/AAA343.CD3/AAA343.CD3.run1	255	1.0	0.06	1.0	0.06	0.0	-11.717266128	0.0	7.09997056359
0.0	540714.0	0.0	4166.0	540714.0	1830000.0	0.0	1.0	0.640000000001	0.940000000001	0.58	0.0300000000007	3.05	0.16	0.349999999999	0.0699999999997	2.56	0.0799999999999	0.940000000001	0.65	0.16	AAA343.CD3.X48.Y0.tile.tissue.png	635	1	915	635	5d32ffdda634ffee5819490b322cb07a	0	0	0	0	0	0	0	0	0	0	0	0	0	/home/dhl_ec/bnelissen/Slides/CD3_manuscript/CD3_slides/AAA343.CD3/AAA343.CD3.run1	255	1.0	0.268785319094	1.0	0.268785319094	0.0	-8.58167623484	2.01186810403	1.08279404244
0.0	607525.0	0.0	4610.0	607525.0	1830000.0	0.0	1.0	0.589999999998	0.6	0.49	0.0300000000007	2.97	0.16	0.370000000001	0.0700000000015	2.58	0.0799999999999	0.93	0.65	0.16	AAA343.CD3.X48.Y1.tile.tissue.png	636	1	915	636	e1a9c70b94994c618331c54689f2b1f0	0	0	0	0	0	0	0	0	0	0	0	0	0	/home/dhl_ec/bnelissen/Slides/CD3_manuscript/CD3_slides/AAA343.CD3/AAA343.CD3.run1	255	1.0	0.270603018476	1.0	0.270603018476	0.0	-8.13193074018	1.97620941525	0.608090791496
3506.0	614749.0	1464.0	4700.0	614749.0	1830000.0	28.0	1.0	0.470000000001	0.860000000001	0.629999999999	0.0300000000007	3.49	0.16	0.360000000001	0.0700000000015	3.09	0.110000000001	0.92	0.66	0.16	AAA343.CD3.X48.Y10.tile.tissue.png	637	1	915	637	84319d19627abe9e1dcbed03dffe84a2	0	0	0	0	0	0	0	0	0	0	0	0	0	/home/dhl_ec/bnelissen/Slides/CD3_manuscript/CD3_slides/AAA343.CD3/AAA343.CD3.run1	255	0.7	0.06	0.7	0.06	-7.83399767609	-11.7962397798	2.09357384159	0.338939685792
3579.0	616121.0	1364.0	4670.0	616121.0	1830000.0	24.0	1.0	0.41	0.93	0.58	0.0200000000004	3.17	0.16	0.349999999999	0.0699999999997	3.04	0.110000000001	0.93	0.650000000001	0.18	AAA343.CD3.X48.Y11.tile.tissue.png	638	1	915	638	fe285446c00d171cdfb3ab610c525adc	0	0	0	0	0	0	0	0	0	0	0	0	0	/home/dhl_ec/bnelissen/Slides/CD3_manuscript/CD3_slides/AAA343.CD3/AAA343.CD3.run1	255	0.7	0.06	0.7	0.06	-7.47426405218	-11.7754314263	2.19381061445	0.358041000683
4593.0	621226.0	1451.0	4640.0	621226.0	1830000.0	24.0	1.0	0.58	0.960000000001	0.620000000001	0.0299999999988	3.06	0.16	0.360000000001	0.0600000000013	3.11	0.109999999999	0.92	0.709999999999	0.169999999998	AAA343.CD3.X48.Y12.tile.tissue.png	639	1	915	639	695806ef501df587435dea4f55ae7de0	0	0	0	0	0	0	0	0	0	0	0	0	0	/home/dhl_ec/bnelissen/Slides/CD3_manuscript/CD3_slides/AAA343.CD3/AAA343.CD3.run1	255	0.7	0.06	0.7	0.06	-7.4008630843	-11.3777207209	2.63023043615	0.284903731216
4601.0	627416.0	1932.0	4638.0	627416.0	1830000.0	33.0	1.0	0.630000000001	0.940000000001	0.559999999999	0.0199999999986	3.11	0.160000000002	0.370000000001	0.0699999999997	3.84	0.120000000001	0.92	0.66	0.16	AAA343.CD3.X48.Y13.tile.tissue.png	640	1	915	640	7b765cc3887f81928bc43481552c4ecb	0	0	0	0	0	0	0	0	0	0	0	0	0	/home/dhl_ec/bnelissen/Slides/CD3_manuscript/CD3_slides/AAA343.CD3/AAA343.CD3.run1	255	0.7	0.06	0.7	0.06	-7.45273995583	-11.6254795665	3.04647846877	0.287359528689
0.0	608000.0	0.0	4604.0	608000.0	1830000.0	0.0	1.0	0.349999999999	0.84	0.67	0.0199999999986	3.03	0.160000000002	0.360000000001	0.0799999999999	2.6	0.0799999999999	0.940000000001	0.660000000002	0.16	AAA343.CD3.X48.Y14.tile.tissue.png	641	1	915	641	f56400312ac0a36d76c85e29fab6eda2	0	0	0	0	0	0	0	0	0	0	0	0	0	/home/dhl_ec/bnelissen/Slides/CD3_manuscript/CD3_slides/AAA343.CD3/AAA343.CD3.run1	255	1.0	0.238281084553	1.0	0.238281084553	0.0	-9.08120311104	2.01758141447	0.589596674351
0.0	607536.0	0.0	4606.0	607536.0	1830000.0	0.0	1.0	0.34	0.92	0.85	0.0200000000004	2.94	0.16	0.360000000001	0.0599999999995	2.59	0.0799999999999	0.93	0.65	0.16	AAA343.CD3.X48.Y15.tile.tissue.png	642	1	915	642	fa555c1575289edab1fdb4b6113cfc76	0	0	0	0	0	0	0	0	0	0	0	0	0	/home/dhl_ec/bnelissen/Slides/CD3_manuscript/CD3_slides/AAA343.CD3/AAA343.CD3.run1	255	1.0	0.269907397579	1.0	0.269907397579	0.0	-8.03844445999	1.98195230406	0.608237905567
7207.0	607011.0	3863.0	4608.0	607011.0	1830000.0	29.0	1.0	0.719999999999	0.93	0.76	0.0300000000007	3.0	0.17	0.360000000001	0.0699999999997	5.69	0.119999999999	0.93	0.65	0.16	AAA343.CD3.X48.Y16.tile.tissue.png	643	1	915	643	d29bef9391c6003b3a44b6e01dd7bdf1	0	0	0	0	0	0	0	0	0	0	0	0	0	/home/dhl_ec/bnelissen/Slides/CD3_manuscript/CD3_slides/AAA343.CD3/AAA343.CD3.run1	255	0.7	0.270667259315	0.7	0.270667259315	-6.09199414433	-7.92781618952	0.342861752836	0.618645818391
0.0	607447.0	0.0	4610.0	607447.0	1830000.0	0.0	1.0	0.360000000001	0.919999999998	0.57	0.0200000000004	3.05	0.16	0.359999999999	0.0699999999997	2.61	0.0799999999999	0.940000000001	0.65	0.16	AAA343.CD3.X48.Y17.tile.tissue.png	644	1	915	644	36dc07a54c85bdbe2b3efda8b02d3849	0	0	0	0	0	0	0	0	0	0	0	0	0	/home/dhl_ec/bnelissen/Slides/CD3_manuscript/CD3_slides/AAA343.CD3/AAA343.CD3.run1	255	1.0	0.269521057212	1.0	0.269521057212	0.0	-8.05159786753	1.97052582365	0.609283311988
6186.0	632717.0	3388.0	4632.0	632717.0	1830000.0	25.0	1.0	0.470000000001	0.950000000001	0.99	0.0300000000007	3.0	0.16	0.360000000001	0.0699999999997	5.51	0.120000000001	0.93	0.66	0.16	AAA343.CD3.X48.Y18.tile.tissue.png	645	1	915	645	dd545e35566b598b5a203ceb643f1021	0	0	0	0	0	0	0	0	0	0	0	0	0	/home/dhl_ec/bnelissen/Slides/CD3_manuscript/CD3_slides/AAA343.CD3/AAA343.CD3.run1	255	0.7	0.0784821103241	0.7	0.0784821103241	-7.56073745259	-10.3536975626	1.9571156223	0.312856437842
0.0	619837.0	0.0	4634.0	619837.0	1830000.0	0.0	1.0	0.650000000001	0.960000000001	0.560000000001	0.0200000000004	3.09	0.16	0.370000000001	0.0699999999997	2.9	0.0799999999999	0.93	0.66	0.160000000002	AAA343.CD3.X48.Y19.tile.tissue.png	646	1	915	646	407e5a8433afec3d0278fa4759d9afa7	0	0	0	0	0	0	0	0	0	0	0	0	0	/home/dhl_ec/bnelissen/Slides/CD3_manuscript/CD3_slides/AAA343.CD3/AAA343.CD3.run1	255	0.839519270781	0.0881897327526	0.839519270781	0.0881897327526	-5.26072171275	-10.788748915	2.78398359559	0.330027079064
0.0	608000.0	0.0	4604.0	608000.0	1830000.0	0.0	1.0	0.33	0.859999999999	0.639999999999	0.0200000000004	2.93	0.16	0.43	0.0699999999997	2.58	0.0900000000001	0.92	0.65	0.16	AAA343.CD3.X48.Y2.tile.tissue.png	647	1	915	647	c52c337657f1bdee36c6a4f8bcfa1ca7	0	0	0	0	0	0	0	0	0	0	0	0	0	/home/dhl_ec/bnelissen/Slides/CD3_manuscript/CD3_slides/AAA343.CD3/AAA343.CD3.run1	255	1.0	0.2613048862	1.0	0.2613048862	0.0	-8.60066956361	2.0199270148	0.597046674351
16179.0	630310.0	4616.0	4630.0	630310.0	1830000.0	71.0	1.0	0.370000000001	0.939999999999	0.85	0.0200000000004	2.98	0.16	0.359999999999	0.0699999999997	4.54	0.120000000001	0.92	0.66	0.16	AAA343.CD3.X48.Y3.tile.tissue.png	648	1	915	648	af2b434133db617491f068688b759a04	0	0	0	0	0	0	0	0	0	0	0	0	0	/home/dhl_ec/bnelissen/Slides/CD3_manuscript/CD3_slides/AAA343.CD3/AAA343.CD3.run1	255	0.912153710236	0.0810361037483	0.912153710236	0.0810361037483	-5.76313631629	-10.9062181498	3.3923319386	0.311214959016
25726.0	631046.0	7858.0	4654.0	631046.0	1830000.0	127.0	1.0	0.779999999997	1.03	0.98	0.0200000000004	3.11	0.16	0.369999999999	0.0699999999997	4.01	0.120000000001	0.93	0.66	0.17	AAA343.CD3.X48.Y4.tile.tissue.png	649	1	915	649	69c77bd2f115cb3e73ad44e939edcc12	0	0	0	0	0	0	0	0	0	0	0	0	0	/home/dhl_ec/bnelissen/Slides/CD3_manuscript/CD3_slides/AAA343.CD3/AAA343.CD3.run1	255	0.721574653244	0.06	0.721574653244	0.06	-7.24130867782	-11.479560002	3.34139870254	0.274287918374
33238.0	626178.0	6979.0	4650.0	626178.0	1830000.0	139.0	1.0	0.75	0.970000000001	0.74	0.0200000000004	3.08	0.160000000002	0.360000000001	0.0599999999995	3.4	0.119999999999	0.92	0.65	0.160000000002	AAA343.CD3.X48.Y5.tile.tissue.png	650	1	915	650	6cb7476892fdff90dd5e6bae9774a1bc	0	0	0	0	0	0	0	0	0	0	0	0	0	/home/dhl_ec/bnelissen/Slides/CD3_manuscript/CD3_slides/AAA343.CD3/AAA343.CD3.run1	255	0.7	0.06	0.7	0.06	-7.8283091259	-11.7175630957	2.94674865193	0.279943758538
23512.0	621108.0	5579.0	4642.0	621108.0	1830000.0	142.0	1.0	0.41	0.84	0.68	0.0200000000004	3.13	0.160000000002	0.360000000001	0.0799999999999	3.26	0.110000000001	0.929999999998	0.66	0.16	AAA343.CD3.X48.Y6.tile.tissue.png	651	1	915	651	0cfd804f6ddd468ad847419003e52193	0	0	0	0	0	0	0	0	0	0	0	0	0	/home/dhl_ec/bnelissen/Slides/CD3_manuscript/CD3_slides/AAA343.CD3/AAA343.CD3.run1	255	0.7	0.06	0.7	0.06	-8.21922171595	-11.902949613	2.56053961357	0.30786298668
10566.0	616303.0	4004.0	4644.0	616303.0	1830000.0	79.0	1.0	0.75	0.970000000001	0.99	0.0200000000004	3.17	0.16	0.360000000001	0.0599999999995	3.1	0.110000000001	0.93	0.65	0.169999999998	AAA343.CD3.X48.Y7.tile.tissue.png	652	1	915	652	7165b6158461c019d23cedfa42eddffe	0	0	0	0	0	0	0	0	0	0	0	0	0	/home/dhl_ec/bnelissen/Slides/CD3_manuscript/CD3_slides/AAA343.CD3/AAA343.CD3.run1	255	0.7	0.06	0.7	0.06	-7.86573151971	-11.847984611	2.2718586405	0.320921072404
5094.0	615487.0	1965.0	4650.0	615487.0	1830000.0	37.0	1.0	0.35	0.869999999999	0.65	0.0200000000004	3.2	0.16	0.6	0.0900000000001	3.09	0.110000000001	0.92	0.650000000001	0.17	AAA343.CD3.X48.Y8.tile.tissue.png	653	1	915	653	0e91cfccde7eb7debb044f6df0be9433	0	0	0	0	0	0	0	0	0	0	0	0	0	/home/dhl_ec/bnelissen/Slides/CD3_manuscript/CD3_slides/AAA343.CD3/AAA343.CD3.run1	255	0.7	0.06	0.7	0.06	-7.94435865099	-11.8817728298	2.16074860688	0.361793468238
2014.0	614177.0	912.0	4678.0	614177.0	1830000.0	16.0	1.0	0.41	0.98	0.540000000001	0.0200000000004	3.21	0.17	0.360000000001	0.0699999999997	3.05	0.119999999999	0.92	0.65	0.17	AAA343.CD3.X48.Y9.tile.tissue.png	654	1	915	654	e91e13be2b0d9418f6a13fb1ab4b7491	0	0	0	0	0	0	0	0	0	0	0	0	0	/home/dhl_ec/bnelissen/Slides/CD3_manuscript/CD3_slides/AAA343.CD3/AAA343.CD3.run1	255	0.7	0.06	0.7	0.06	-7.90062223114	-11.8059159111	2.07543192662	0.35717226776
0.0	251382.0	0.0	10345.0	251382.0	4000000.0	0.0	23.0	1.62	1.49	1.07	0.0399999999991	6.15	0.35	0.700000000001	0.199999999999	5.96	0.140000000001	2.06	1.42	0.709999999999	AAA343.CD3.X5.Y0.tile.tissue.png	655	1	2000	655	43a2b5fbadeb683e8fb7679703af292c	0	0	0	0	0	0	0	0	0	0	0	0	0	/home/dhl_ec/bnelissen/Slides/CD3_manuscript/CD3_slides/AAA343.CD3/AAA343.CD3.run1	255	0.7	0.06	0.7	0.06	-7.67437388565	-9.73994526061	0.376544685815	0.25530259375
346.0	49238.0	134.0	2566.0	49238.0	4000000.0	2.0	6.0	1.14	1.46	1.18	0.0599999999995	6.13	0.440000000001	0.880000000001	0.200000000001	6.15	0.199999999999	1.99	1.44	0.560000000001	AAA343.CD3.X5.Y1.tile.tissue.png	656	1	2000	656	96fcdb8a60f28b1cfece17c904bab1c5	0	0	0	0	0	0	0	0	0	0	0	0	0	/home/dhl_ec/bnelissen/Slides/CD3_manuscript/CD3_slides/AAA343.CD3/AAA343.CD3.run1	255	0.7	0.06	0.7	0.06	-6.79502465211	-10.8831220413	0.213126566968	0.050459300293
94732.0	3942233.0	42147.0	10596.0	3942233.0	4000000.0	881.0	3.0	1.02	1.05	1.05	0.0499999999993	6.02	0.359999999999	0.690000000001	0.0599999999995	10.21	0.370000000001	2.07	1.44	0.6	AAA343.CD3.X5.Y10.tile.tissue.png	657	1	2000	657	39e6a35525128ecc201e134fc5d4b2a0	0	0	0	0	0	0	0	0	0	0	0	0	0	/home/dhl_ec/bnelissen/Slides/CD3_manuscript/CD3_slides/AAA343.CD3/AAA343.CD3.run1	255	0.7	0.0645397910733	0.7	0.0645397910733	-9.50743129337	-12.8332549619	1.6911521177	0.257434688477
125402.0	3716995.0	49680.0	14373.0	3716995.0	4000000.0	966.0	3.0	1.41	1.87	1.06	0.0499999999993	7.37	0.360000000001	0.699999999999	0.0599999999995	10.74	0.360000000001	2.1	1.43	0.42	AAA343.CD3.X5.Y11.tile.tissue.png	658	1	2000	658	87ac09b08853a9a82cbcd7cfc0aac582	0	0	0	0	0	0	0	0	0	0	0	0	0	/home/dhl_ec/bnelissen/Slides/CD3_manuscript/CD3_slides/AAA343.CD3/AAA343.CD3.run1	255	0.7	0.06	0.7	0.06	-9.20797145148	-12.2285955074	1.81802117581	0.322080784912
7954.0	366982.0	3269.0	10311.0	366982.0	4000000.0	57.0	12.0	1.4	1.29	1.1	0.0500000000011	6.3	0.360000000001	0.700000000001	0.190000000001	7.07	0.210000000001	2.08	1.44	0.570000000002	AAA343.CD3.X5.Y12.tile.tissue.png	659	1	2000	659	bf22723a3e63f39944afc519ba73edb6	0	0	0	0	0	0	0	0	0	0	0	0	0	/home/dhl_ec/bnelissen/Slides/CD3_manuscript/CD3_slides/AAA343.CD3/AAA343.CD3.run1	255	0.7	0.06	0.7	0.06	-9.17518427391	-11.6135926533	1.47280877421	0.127582707031
138.0	116613.0	85.0	3660.0	116613.0	4000000.0	2.0	6.0	1.21	1.48	1.22	0.0399999999991	6.3	0.370000000001	0.690000000001	0.200000000001	6.29	0.200000000001	2.04	1.44	0.370000000001	AAA343.CD3.X5.Y13.tile.tissue.png	660	1	2000	660	7642bffc37edf16c3d799d32c8487fa6	0	0	0	0	0	0	0	0	0	0	0	0	0	/home/dhl_ec/bnelissen/Slides/CD3_manuscript/CD3_slides/AAA343.CD3/AAA343.CD3.run1	255	0.7	0.06	0.7	0.06	-8.73595324407	-12.258666527	0.787581829694	0.052114046875
0.0	29998.0	0.0	990.0	29998.0	4000000.0	0.0	2.0	1.18	1.26	1.1	0.0500000000011	6.15	0.599999999999	0.709999999999	0.210000000001	5.39	0.129999999999	1.98	1.44	0.35	AAA343.CD3.X5.Y14.tile.tissue.png	661	1	2000	661	4f6393299c03157a4e00c28e18d6d549	0	0	0	0	0	0	0	0	0	0	0	0	0	/home/dhl_ec/bnelissen/Slides/CD3_manuscript/CD3_slides/AAA343.CD3/AAA343.CD3.run1	255	0.7	0.06	0.7	0.06	0.0	-12.5243011277	0.19601962722	0.030336968811
38864.0	884492.0	16370.0	9135.0	884492.0	4000000.0	306.0	4.0	1.18	1.55	1.37	0.0500000000011	6.3	0.360000000001	0.690000000001	0.17	7.14	0.25	2.03	1.44	0.370000000001	AAA343.CD3.X5.Y15.tile.tissue.png	662	1	2000	662	a1eaa209a4f1b1126636a5f8b45c5cb0	0	0	0	0	0	0	0	0	0	0	0	0	0	/home/dhl_ec/bnelissen/Slides/CD3_manuscript/CD3_slides/AAA343.CD3/AAA343.CD3.run1	255	0.7	0.06	0.7	0.06	-9.24034097803	-12.0819385069	2.80488482123	0.14745403125
92004.0	3715655.0	39439.0	19760.0	3715655.0	4000000.0	764.0	2.0	1.45	1.36	1.11	0.0499999999993	6.89	0.360000000001	0.700000000001	0.0699999999997	9.82	0.359999999999	2.16	1.46	0.58	AAA343.CD3.X5.Y16.tile.tissue.png	663	1	2000	663	532f1d2bae6b65c1c44021e79b6058d0	0	0	0	0	0	0	0	0	0	0	0	0	0	/home/dhl_ec/bnelissen/Slides/CD3_manuscript/CD3_slides/AAA343.CD3/AAA343.CD3.run1	255	0.7	0.06	0.7	0.06	-9.54424777891	-12.9607394488	2.57867482771	0.454918839844
90218.0	3607294.0	38562.0	16521.0	3607294.0	4000000.0	774.0	3.0	1.45	1.34	1.13	0.0499999999993	6.52	0.360000000001	0.699999999999	0.0699999999997	9.78	0.360000000001	2.11	1.79	0.469999999999	AAA343.CD3.X5.Y17.tile.tissue.png	664	1	2000	664	738405147cef14731227feb49fcce88d	0	0	0	0	0	0	0	0	0	0	0	0	0	/home/dhl_ec/bnelissen/Slides/CD3_manuscript/CD3_slides/AAA343.CD3/AAA343.CD3.run1	255	0.7	0.06	0.7	0.06	-9.44977676396	-12.9162069806	2.51939927534	0.376847478516
62696.0	3398594.0	26331.0	16928.0	3398594.0	4000000.0	500.0	1.0	1.51	1.55	1.13	0.0399999999991	6.52	0.35	0.690000000001	0.0799999999999	9.24	0.34	2.12	1.45	0.389999999999	AAA343.CD3.X5.Y18.tile.tissue.png	665	1	2000	665	c3a7c268adb3a543b486de10b65c636b	0	0	0	0	0	0	0	0	0	0	0	0	0	/home/dhl_ec/bnelissen/Slides/CD3_manuscript/CD3_slides/AAA343.CD3/AAA343.CD3.run1	255	0.7	0.06	0.7	0.06	-8.91626839377	-12.8299194194	1.76704169317	0.345424359375
0.0	88049.0	0.0	4004.0	88049.0	4000000.0	0.0	1.0	1.31	1.24	1.1	0.0599999999995	6.12	0.610000000001	0.799999999997	0.210000000001	5.46	0.130000000001	1.95	1.45	0.470000000001	AAA343.CD3.X5.Y19.tile.tissue.png	666	1	2000	666	e2235b71a673a43ff9f02200d0b59956	0	0	0	0	0	0	0	0	0	0	0	0	0	/home/dhl_ec/bnelissen/Slides/CD3_manuscript/CD3_slides/AAA343.CD3/AAA343.CD3.run1	255	0.7	0.06	0.7	0.06	0.0	-10.6616970474	0.00313874412259	10.161388733
0.0	23751.0	0.0	756.0	23751.0	4000000.0	0.0	1.0	1.34	1.29	1.09	0.0399999999991	6.1	0.58	0.75	0.210000000001	5.9	0.129999999999	1.98	1.44	0.549999999999	AAA343.CD3.X5.Y2.tile.tissue.png	667	1	2000	667	22488dc7447e6e924ce6ec7a82201835	0	0	0	0	0	0	0	0	0	0	0	0	0	/home/dhl_ec/bnelissen/Slides/CD3_manuscript/CD3_slides/AAA343.CD3/AAA343.CD3.run1	255	0.7	0.06	0.7	0.06	-6.29973041342	-11.9514820928	0.0675710846514	0.0297386596375
244.0	590063.0	98.0	8793.0	590063.0	4000000.0	2.0	14.0	1.12	1.47	1.2	0.0400000000009	6.25	0.380000000001	0.710000000001	0.190000000001	6.55	0.23	2.04	1.43	0.539999999999	AAA343.CD3.X5.Y3.tile.tissue.png	668	1	2000	668	1f6048a076d1147212301e7bb32d5931	0	0	0	0	0	0	0	0	0	0	0	0	0	/home/dhl_ec/bnelissen/Slides/CD3_manuscript/CD3_slides/AAA343.CD3/AAA343.CD3.run1	255	0.7	0.06	0.7	0.06	-8.5186361186	-12.2767989512	0.412725628282	0.0733280273438
27575.0	1126519.0	9976.0	13265.0	1126519.0	4000000.0	184.0	11.0	1.37	1.29	1.1	0.0499999999993	6.37	0.35	0.690000000001	0.17	7.26	0.24	2.1	1.43	0.51	AAA343.CD3.X5.Y4.tile.tissue.png	669	1	2000	669	133f11b56c5384ed13bb7b528c00f230	0	0	0	0	0	0	0	0	0	0	0	0	0	/home/dhl_ec/bnelissen/Slides/CD3_manuscript/CD3_slides/AAA343.CD3/AAA343.CD3.run1	255	0.7	0.06	0.7	0.06	-9.5346080779	-12.7444906482	1.58705865958	0.316194
39592.0	1367333.0	15003.0	12564.0	1367333.0	4000000.0	281.0	8.0	1.38	1.29	1.15	0.0400000000009	6.66	0.360000000001	0.699999999999	0.150000000001	7.43	0.26	2.09	1.43	0.549999999999	AAA343.CD3.X5.Y5.tile.tissue.png	670	1	2000	670	4c5dd3aa03743d853451439be3e18ef9	0	0	0	0	0	0	0	0	0	0	0	0	0	/home/dhl_ec/bnelissen/Slides/CD3_manuscript/CD3_slides/AAA343.CD3/AAA343.CD3.run1	255	0.7	0.06	0.7	0.06	-8.84411642585	-12.2723380397	1.28964309917	0.182231371094
29382.0	3659150.0	11773.0	8742.0	3659150.0	4000000.0	250.0	1.0	1.66	2.18	1.04	0.0399999999991	6.54	0.58	0.75	0.0600000000013	9.09	0.35	2.06	1.42	0.6	AAA343.CD3.X5.Y6.tile.tissue.png	671	1	2000	671	082d9272f709d19dfac281309b6fbb17	0	0	0	0	0	0	0	0	0	0	0	0	0	/home/dhl_ec/bnelissen/Slides/CD3_manuscript/CD3_slides/AAA343.CD3/AAA343.CD3.run1	255	0.7	0.06	0.7	0.06	-8.77928827117	-11.6483671087	0.866275228254	0.0997908217773
27305.0	3998253.0	12447.0	8267.0	3998253.0	4000000.0	276.0	1.0	2.08	1.88	1.5	0.0500000000011	5.85	0.35	0.710000000001	0.0599999999995	9.25	0.359999999999	2.05	1.44	0.57	AAA343.CD3.X5.Y7.tile.tissue.png	672	1	2000	672	21d7afad2d273700a3c1687a34c9dcd8	0	0	0	0	0	0	0	0	0	0	0	0	0	/home/dhl_ec/bnelissen/Slides/CD3_manuscript/CD3_slides/AAA343.CD3/AAA343.CD3.run1	255	0.7	0.0622332835063	0.7	0.0622332835063	-9.25344154429	-11.9254990751	1.08037442616	0.124412816139
126494.0	3913456.0	50377.0	10458.0	3913456.0	4000000.0	1070.0	1.0	1.65	1.5	1.06	0.0399999999991	6.87	0.4	0.940000000001	0.0600000000013	10.08	0.369999999999	2.06	1.43	0.759999999998	AAA343.CD3.X5.Y8.tile.tissue.png	673	1	2000	673	edc68c70a6bf9393a65cf48b247a8bbd	0	0	0	0	0	0	0	0	0	0	0	0	0	/home/dhl_ec/bnelissen/Slides/CD3_manuscript/CD3_slides/AAA343.CD3/AAA343.CD3.run1	255	0.7	0.0626259036941	0.7	0.0626259036941	-9.49392873319	-12.4474080637	1.80844560841	0.268992916992
111820.0	3982159.0	43921.0	9487.0	3982159.0	4000000.0	887.0	1.0	1.61	1.58	1.26	0.0499999999993	6.99	0.349999999999	0.700000000001	0.0499999999993	10.09	0.59	2.13	1.45	0.57	AAA343.CD3.X5.Y9.tile.tissue.png	674	1	2000	674	7e454610e424447a76ccccc0ae75b132	0	0	0	0	0	0	0	0	0	0	0	0	0	/home/dhl_ec/bnelissen/Slides/CD3_manuscript/CD3_slides/AAA343.CD3/AAA343.CD3.run1	255	0.7	0.0770921562356	0.7	0.0770921562356	-9.37469216566	-12.7463432207	1.4953681587	0.257852694824
587.0	133934.0	165.0	7988.0	133934.0	4000000.0	2.0	15.0	1.6	1.06	1.07	0.0499999999993	6.27	0.42	0.91	0.200000000001	6.31	0.199999999999	2.04	1.44	0.879999999999	AAA343.CD3.X6.Y0.tile.tissue.png	675	1	2000	675	8171a30fbc868061ec8f4eb79111e76f	0	0	0	0	0	0	0	0	0	0	0	0	0	/home/dhl_ec/bnelissen/Slides/CD3_manuscript/CD3_slides/AAA343.CD3/AAA343.CD3.run1	255	0.7	0.06	0.7	0.06	-7.35564770959	-9.10466375358	0.328922211293	0.2740233125
266.0	24548.0	114.0	1420.0	24548.0	4000000.0	2.0	4.0	2.07	1.51	1.17	0.0400000000009	6.1	0.34	0.75	0.210000000001	6.24	0.199999999999	1.97	1.43	0.49	AAA343.CD3.X6.Y1.tile.tissue.png	676	1	2000	676	89a07d8244ca1a7b17020016605897e5	0	0	0	0	0	0	0	0	0	0	0	0	0	/home/dhl_ec/bnelissen/Slides/CD3_manuscript/CD3_slides/AAA343.CD3/AAA343.CD3.run1	255	0.7	0.06	0.7	0.06	-8.20822479801	-11.7405802282	0.570176694163	0.0493991582031
64396.0	1520550.0	22829.0	21365.0	1520550.0	4000000.0	430.0	15.0	1.27	1.97	1.08	0.0399999999991	6.29	0.52	0.810000000001	0.139999999999	8.32	0.269999999999	2.1	1.42	0.480000000001	AAA343.CD3.X6.Y10.tile.tissue.png	677	1	2000	677	e09bf6a9284d90a09f3288a5901f6243	0	0	0	0	0	0	0	0	0	0	0	0	0	/home/dhl_ec/bnelissen/Slides/CD3_manuscript/CD3_slides/AAA343.CD3/AAA343.CD3.run1	255	0.7	0.06	0.7	0.06	-9.33326768758	-12.8642849677	2.07950556526	0.321721474609
96508.0	1954122.0	34168.0	19663.0	1954122.0	4000000.0	620.0	16.0	1.95	1.83	1.52	0.0399999999991	6.53	0.360000000001	0.700000000001	0.139999999999	9.25	0.280000000001	2.1	1.44	0.869999999999	AAA343.CD3.X6.Y11.tile.tissue.png	678	1	2000	678	2df6f662c879bd25d40355df1962b739	0	0	0	0	0	0	0	0	0	0	0	0	0	/home/dhl_ec/bnelissen/Slides/CD3_manuscript/CD3_slides/AAA343.CD3/AAA343.CD3.run1	255	0.7	0.06	0.7	0.06	-9.27102371852	-12.5310543908	1.71575001613	0.372870148437
19768.0	594878.0	8321.0	12917.0	594878.0	4000000.0	160.0	6.0	1.55	1.62	1.13	0.0500000000011	6.27	0.380000000001	0.710000000001	0.190000000001	6.81	0.220000000001	2.05	1.44	0.539999999999	AAA343.CD3.X6.Y12.tile.tissue.png	679	1	2000	679	a037e75e30613015ad8b61de8c5b2094	0	0	0	0	0	0	0	0	0	0	0	0	0	/home/dhl_ec/bnelissen/Slides/CD3_manuscript/CD3_slides/AAA343.CD3/AAA343.CD3.run1	255	0.7	0.06	0.7	0.06	-8.87150323919	-12.3813981659	1.91025327322	0.194959107422
0.0	44645.0	0.0	1302.0	44645.0	4000000.0	0.0	2.0	2.63	1.37	1.05	0.0499999999993	6.06	0.35	0.75	0.199999999999	5.41	0.130000000001	1.98	1.43	0.469999999999	AAA343.CD3.X6.Y13.tile.tissue.png	680	1	2000	680	9a31592783aad1a1b41437abfc47eea3	0	0	0	0	0	0	0	0	0	0	0	0	0	/home/dhl_ec/bnelissen/Slides/CD3_manuscript/CD3_slides/AAA343.CD3/AAA343.CD3.run1	255	0.7	0.06	0.7	0.06	0.0	-12.7292894956	0.220243793923	0.0263371311035
0.0	0.0	0.0	0.0	0.0	4000000.0	0.0	0.0	1.51	1.35	1.11	0.0400000000009	5.74	0.280000000001	0.690000000001	0.199999999999	4.32	0.119999999999	1.9	1.43	0.480000000001	AAA343.CD3.X6.Y14.tile.tissue.png	681	1	2000	681	17eadc1132b23d74a635d46c5609e354	0	0	0	0	0	0	0	0	0	0	0	0	0	/home/dhl_ec/bnelissen/Slides/CD3_manuscript/CD3_slides/AAA343.CD3/AAA343.CD3.run1	255	1.0	0.06	1.0	0.06	0.0	-12.2720678871	0.0	0.0265806494064
54.0	1377.0	30.0	164.0	1377.0	4000000.0	1.0	1.0	1.62	1.46	1.54	0.0499999999993	6.04	0.359999999999	0.700000000001	0.209999999999	6.19	0.190000000001	1.94	1.43	0.48	AAA343.CD3.X6.Y15.tile.tissue.png	682	1	2000	682	8153423b9f96a23fef74d204247f3fa5	0	0	0	0	0	0	0	0	0	0	0	0	0	/home/dhl_ec/bnelissen/Slides/CD3_manuscript/CD3_slides/AAA343.CD3/AAA343.CD3.run1	255	0.7	0.06	0.7	0.06	-7.95850384893	-12.4626672419	1.38480912018	0.064135389801
153647.0	2169809.0	62602.0	13609.0	2169809.0	4000000.0	1173.0	2.0	1.56	1.44	1.1	0.0499999999993	6.63	0.629999999999	0.700000000001	0.129999999999	9.03	0.299999999999	2.09	1.45	0.550000000001	AAA343.CD3.X6.Y16.tile.tissue.png	683	1	2000	683	c742204ed8b76119406287296ce581ae	0	0	0	0	0	0	0	0	0	0	0	0	0	/home/dhl_ec/bnelissen/Slides/CD3_manuscript/CD3_slides/AAA343.CD3/AAA343.CD3.run1	255	0.7	0.06	0.7	0.06	-9.46781408552	-12.7214800002	3.12980622301	0.347521742187
138859.0	3029900.0	57770.0	21212.0	3029900.0	4000000.0	1119.0	7.0	1.43	1.87	1.08	0.0499999999993	6.61	0.58	0.74	0.0900000000001	9.92	0.34	2.1	1.43	0.82	AAA343.CD3.X6.Y17.tile.tissue.png	684	1	2000	684	ffa40e111dd014d1a5876246df855997	0	0	0	0	0	0	0	0	0	0	0	0	0	/home/dhl_ec/bnelissen/Slides/CD3_manuscript/CD3_slides/AAA343.CD3/AAA343.CD3.run1	255	0.7	0.06	0.7	0.06	-9.52412215439	-13.0819784226	2.74499825365	0.489283548828
62689.0	1496369.0	26838.0	10005.0	1496369.0	4000000.0	527.0	2.0	1.57	1.7	1.27	0.0499999999993	6.76	0.35	0.710000000001	0.15	7.95	0.26	2.07	1.42	0.58	AAA343.CD3.X6.Y18.tile.tissue.png	685	1	2000	685	2bb2f2078e58aef7bc2233f2c1a4306f	0	0	0	0	0	0	0	0	0	0	0	0	0	/home/dhl_ec/bnelissen/Slides/CD3_manuscript/CD3_slides/AAA343.CD3/AAA343.CD3.run1	255	0.7	0.06	0.7	0.06	-9.38555948599	-12.7146634538	2.87452678133	0.232783824219
145.0	71790.0	59.0	2958.0	71790.0	4000000.0	1.0	2.0	1.22	1.37	1.06	0.0499999999993	6.1	0.48	0.93	0.199999999999	6.24	0.200000000001	2.0	1.45	0.539999999999	AAA343.CD3.X6.Y19.tile.tissue.png	686	1	2000	686	f2eaa890891f91f412f2021bd0f77e70	0	0	0	0	0	0	0	0	0	0	0	0	0	/home/dhl_ec/bnelissen/Slides/CD3_manuscript/CD3_slides/AAA343.CD3/AAA343.CD3.run1	255	0.7	0.06	0.7	0.06	-5.71649832586	-10.3322982998	0.124133158954	5.34893244702
204.0	84697.0	108.0	2866.0	84697.0	4000000.0	2.0	6.0	1.24	1.5	1.22	0.0400000000009	6.12	0.349999999999	0.740000000002	0.200000000001	6.21	0.199999999999	1.99	1.44	0.5	AAA343.CD3.X6.Y2.tile.tissue.png	687	1	2000	687	3fb111e32816a7bbb9c4deca94c9c8ae	0	0	0	0	0	0	0	0	0	0	0	0	0	/home/dhl_ec/bnelissen/Slides/CD3_manuscript/CD3_slides/AAA343.CD3/AAA343.CD3.run1	255	0.7	0.06	0.7	0.06	-7.45420164431	-11.4131264143	0.186250057466	0.0383390263672
477.0	201525.0	140.0	6869.0	201525.0	4000000.0	4.0	10.0	2.35	1.81	1.05	0.0400000000009	6.12	0.35	0.679999999998	0.200000000001	6.29	0.199999999999	2.05	1.44	0.5	AAA343.CD3.X6.Y3.tile.tissue.png	688	1	2000	688	548b63d428674086dc3b931073af48a7	0	0	0	0	0	0	0	0	0	0	0	0	0	/home/dhl_ec/bnelissen/Slides/CD3_manuscript/CD3_slides/AAA343.CD3/AAA343.CD3.run1	255	0.7	0.06	0.7	0.06	-7.18979648804	-10.9932451691	0.105847782142	0.0318787587891
599.0	165037.0	253.0	8804.0	165037.0	4000000.0	5.0	17.0	1.54	2.14	1.04	0.0499999999993	6.19	0.65	0.689999999999	0.200000000001	6.29	0.210000000001	2.08	1.43	0.52	AAA343.CD3.X6.Y4.tile.tissue.png	689	1	2000	689	88c657846422e1a2b45bc8a30cd73318	0	0	0	0	0	0	0	0	0	0	0	0	0	/home/dhl_ec/bnelissen/Slides/CD3_manuscript/CD3_slides/AAA343.CD3/AAA343.CD3.run1	255	0.7	0.06	0.7	0.06	-7.51184855919	-10.9844470265	0.272587731493	0.0292645527344
64.0	24693.0	42.0	1246.0	24693.0	4000000.0	1.0	3.0	1.51	1.36	1.12	0.0499999999993	6.08	0.35	0.68	0.200000000001	6.1	0.190000000001	1.96	1.43	0.52	AAA343.CD3.X6.Y5.tile.tissue.png	690	1	2000	690	e459c67cfcc1c104f191a0d47e66dfa5	0	0	0	0	0	0	0	0	0	0	0	0	0	/home/dhl_ec/bnelissen/Slides/CD3_manuscript/CD3_slides/AAA343.CD3/AAA343.CD3.run1	255	0.7	0.06	0.7	0.06	-6.56656492435	-11.8885492299	0.0914837252358	0.0549085716553
46443.0	1207832.0	18540.0	6736.0	1207832.0	4000000.0	376.0	5.0	2.29	1.67	1.39	0.0500000000011	6.49	0.57	0.749999999998	0.17	7.37	0.25	2.04	1.43	0.57	AAA343.CD3.X6.Y6.tile.tissue.png	691	1	2000	691	ea4acc00af0d91121df4ea8e118c4e54	0	0	0	0	0	0	0	0	0	0	0	0	0	/home/dhl_ec/bnelissen/Slides/CD3_manuscript/CD3_slides/AAA343.CD3/AAA343.CD3.run1	255	0.7	0.06	0.7	0.06	-9.11450137099	-11.9532492146	1.30973402721	0.108041332031
150995.0	3241605.0	61517.0	11690.0	3241605.0	4000000.0	1257.0	2.0	1.62	1.72	1.13	0.0499999999993	6.48	0.35	0.710000000001	0.0799999999999	9.85	0.35	2.08	1.43	0.599999999999	AAA343.CD3.X6.Y7.tile.tissue.png	692	1	2000	692	463c408177fc942e71f009ad7ebdef08	0	0	0	0	0	0	0	0	0	0	0	0	0	/home/dhl_ec/bnelissen/Slides/CD3_manuscript/CD3_slides/AAA343.CD3/AAA343.CD3.run1	255	0.7	0.0690678749973	0.7	0.0690678749973	-9.34452043371	-12.605064548	1.41497206763	0.244907431641
77120.0	2444464.0	29443.0	19192.0	2444464.0	4000000.0	596.0	16.0	2.6	1.71	1.12	0.0399999999991	7.03	0.360000000001	1.2	0.110000000001	8.53	0.310000000001	2.09	1.43	0.52	AAA343.CD3.X6.Y8.tile.tissue.png	693	1	2000	693	c087c0087b614a40b17932acff162783	0	0	0	0	0	0	0	0	0	0	0	0	0	/home/dhl_ec/bnelissen/Slides/CD3_manuscript/CD3_slides/AAA343.CD3/AAA343.CD3.run1	255	0.7	0.06	0.7	0.06	-9.39044481085	-12.3158771024	1.72485382314	0.344683734375
119167.0	1442719.0	43243.0	17384.0	1442719.0	4000000.0	845.0	14.0	1.3	1.71	1.45	0.0399999999991	6.7	0.35	0.689999999999	0.150000000001	8.08	0.27	2.08	1.44	0.51	AAA343.CD3.X6.Y9.tile.tissue.png	694	1	2000	694	bb9f3f619b7a23b7996aaadc346f1ee2	0	0	0	0	0	0	0	0	0	0	0	0	0	/home/dhl_ec/bnelissen/Slides/CD3_manuscript/CD3_slides/AAA343.CD3/AAA343.CD3.run1	255	0.7	0.06	0.7	0.06	-9.32906863957	-12.6409738981	1.68613480804	0.448608595703
287.0	333707.0	128.0	14671.0	333707.0	4000000.0	3.0	22.0	1.53	1.22	1.06	0.0399999999991	6.12	0.5	0.83	0.190000000001	6.39	0.209999999999	2.08	1.44	0.43	AAA343.CD3.X7.Y0.tile.tissue.png	695	1	2000	695	db0c4c0629bc9d783cbdd2bb57ad52d8	0	0	0	0	0	0	0	0	0	0	0	0	0	/home/dhl_ec/bnelissen/Slides/CD3_manuscript/CD3_slides/AAA343.CD3/AAA343.CD3.run1	255	0.7	0.06	0.7	0.06	-7.09742581211	-8.57826231048	0.0810656306289	0.296599377197
0.0	96466.0	0.0	5555.0	96466.0	4000000.0	0.0	11.0	2.23	1.58	1.06	0.0499999999993	6.09	0.349999999999	0.68	0.200000000001	5.95	0.130000000001	2.01	1.43	0.560000000001	AAA343.CD3.X7.Y1.tile.tissue.png	696	1	2000	696	f6a32695c9cf7c1d4f02136fc08900cb	0	0	0	0	0	0	0	0	0	0	0	0	0	/home/dhl_ec/bnelissen/Slides/CD3_manuscript/CD3_slides/AAA343.CD3/AAA343.CD3.run1	255	0.7	0.06	0.7	0.06	-5.71539152485	-11.4098675624	0.0508342697179	0.0544273528442
649.0	118476.0	190.0	4241.0	118476.0	4000000.0	3.0	9.0	1.54	1.72	1.56	0.0499999999993	6.09	0.360000000001	0.690000000002	0.210000000003	6.21	0.200000000001	2.02	1.43	0.639999999999	AAA343.CD3.X7.Y10.tile.tissue.png	697	1	2000	697	61f3b150bcfef77f63c6a77ab26123ff	0	0	0	0	0	0	0	0	0	0	0	0	0	/home/dhl_ec/bnelissen/Slides/CD3_manuscript/CD3_slides/AAA343.CD3/AAA343.CD3.run1	255	0.7	0.06	0.7	0.06	-7.63879421991	-11.2511081156	0.239096954461	0.0268363339844
718.0	195796.0	172.0	6416.0	195796.0	4000000.0	3.0	11.0	1.37	1.51	1.53	0.0499999999993	6.06	0.349999999999	0.700000000001	0.200000000001	6.23	0.209999999999	2.04	1.43	0.640000000003	AAA343.CD3.X7.Y11.tile.tissue.png	698	1	2000	698	f8101061b8d7beea9947cc779b07984a	0	0	0	0	0	0	0	0	0	0	0	0	0	/home/dhl_ec/bnelissen/Slides/CD3_manuscript/CD3_slides/AAA343.CD3/AAA343.CD3.run1	255	0.7	0.06	0.7	0.06	-7.87700547857	-11.5818240949	0.779017217135	0.0598817363281
52.0	95250.0	34.0	2554.0	95250.0	4000000.0	1.0	4.0	1.35	1.45	1.23	0.0400000000009	6.08	0.350000000002	0.699999999997	0.200000000001	6.2	0.200000000001	2.02	1.42	0.5	AAA343.CD3.X7.Y12.tile.tissue.png	699	1	2000	699	8ce983133a1703b5cc291e0a81a132f8	0	0	0	0	0	0	0	0	0	0	0	0	0	/home/dhl_ec/bnelissen/Slides/CD3_manuscript/CD3_slides/AAA343.CD3/AAA343.CD3.run1	255	0.7	0.06	0.7	0.06	-7.1306095148	-12.7254753947	0.257342582988	0.0243998139648
356.0	22814.0	114.0	1568.0	22814.0	4000000.0	3.0	4.0	1.27	1.36	1.09	0.0400000000009	6.04	0.349999999999	0.689999999999	0.209999999999	6.17	0.200000000001	1.97	1.43	0.509999999998	AAA343.CD3.X7.Y13.tile.tissue.png	700	1	2000	700	92504ab1729fa30012b9a74d777be04a	0	0	0	0	0	0	0	0	0	0	0	0	0	/home/dhl_ec/bnelissen/Slides/CD3_manuscript/CD3_slides/AAA343.CD3/AAA343.CD3.run1	255	0.7	0.06	0.7	0.06	-8.52481783144	-11.929875832	0.809543576031	0.0219615212402
716.0	30412.0	278.0	2037.0	30412.0	4000000.0	6.0	6.0	1.2	1.43	1.27	0.0499999999993	6.05	0.350000000002	0.689999999999	0.200000000001	6.19	0.200000000001	1.98	1.44	0.73	AAA343.CD3.X7.Y14.tile.tissue.png	701	1	2000	701	15028c1f8c02b575278270705293523c	0	0	0	0	0	0	0	0	0	0	0	0	0	/home/dhl_ec/bnelissen/Slides/CD3_manuscript/CD3_slides/AAA343.CD3/AAA343.CD3.run1	255	0.7	0.06	0.7	0.06	-8.67736998111	-12.3462209956	1.83874785298	0.0309495595703
0.0	29434.0	0.0	1240.0	29434.0	4000000.0	0.0	3.0	1.31	1.56	1.19	0.0399999999972	6.06	0.43	0.889999999999	0.209999999999	5.88	0.119999999999	1.97	1.43	0.529999999999	AAA343.CD3.X7.Y15.tile.tissue.png	702	1	2000	702	c7412f045edf6a6ea5f017bc5fa48c41	0	0	0	0	0	0	0	0	0	0	0	0	0	/home/dhl_ec/bnelissen/Slides/CD3_manuscript/CD3_slides/AAA343.CD3/AAA343.CD3.run1	255	0.7	0.06	0.7	0.06	-8.15275118309	-11.5794805798	0.762976107086	0.0368733198242
0.0	21288.0	0.0	1454.0	21288.0	4000000.0	0.0	3.0	1.27	2.16	1.06	0.0400000000009	6.06	0.349999999999	0.700000000001	0.199999999997	5.81	0.130000000001	1.98	1.43	0.540000000001	AAA343.CD3.X7.Y16.tile.tissue.png	703	1	2000	703	26c3d632a0525e31e5114ceea5ba338a	0	0	0	0	0	0	0	0	0	0	0	0	0	/home/dhl_ec/bnelissen/Slides/CD3_manuscript/CD3_slides/AAA343.CD3/AAA343.CD3.run1	255	0.7	0.06	0.7	0.06	-7.72348229241	-11.8961979152	0.674191783796	0.0378395114746
63.0	105707.0	36.0	4452.0	105707.0	4000000.0	1.0	10.0	1.3	1.73	1.11	0.0499999999993	6.09	0.360000000001	0.68	0.200000000001	6.3	0.200000000001	2.01	1.43	0.490000000002	AAA343.CD3.X7.Y17.tile.tissue.png	704	1	2000	704	18c0cef9a0483b96c080a3b20ff89914	0	0	0	0	0	0	0	0	0	0	0	0	0	/home/dhl_ec/bnelissen/Slides/CD3_manuscript/CD3_slides/AAA343.CD3/AAA343.CD3.run1	255	0.7	0.06	0.7	0.06	-6.919759505	-12.158086508	0.176966871955	0.0335576484375
524.0	387743.0	191.0	6580.0	387743.0	4000000.0	3.0	7.0	1.61	1.68	1.05	0.0499999999993	6.96	0.349999999999	0.689999999999	0.189999999999	6.48	0.210000000003	2.03	1.43	0.5	AAA343.CD3.X7.Y18.tile.tissue.png	705	1	2000	705	76c387a4e0a909684374af1f6c2a3dc6	0	0	0	0	0	0	0	0	0	0	0	0	0	/home/dhl_ec/bnelissen/Slides/CD3_manuscript/CD3_slides/AAA343.CD3/AAA343.CD3.run1	255	0.7	0.06	0.7	0.06	-8.21122458769	-11.5886613924	0.334651978646	0.0555968691406
0.0	217222.0	0.0	6841.0	217222.0	4000000.0	0.0	6.0	1.48	1.25	1.05	0.0499999999993	6.18	0.549999999999	0.849999999999	0.200000000001	5.46	0.139999999999	1.98	1.43	0.469999999998	AAA343.CD3.X7.Y19.tile.tissue.png	706	1	2000	706	e85c10a61d3a4969c88d4bd91ebaaf9c	0	0	0	0	0	0	0	0	0	0	0	0	0	/home/dhl_ec/bnelissen/Slides/CD3_manuscript/CD3_slides/AAA343.CD3/AAA343.CD3.run1	255	0.7	0.06	0.7	0.06	0.0	-10.5741621508	0.0620340443403	6.91556347375
399.0	218170.0	160.0	7095.0	218170.0	4000000.0	3.0	9.0	1.58	1.97	1.45	0.0400000000009	6.12	0.349999999999	0.700000000001	0.199999999997	6.33	0.199999999997	2.04	1.45	0.5	AAA343.CD3.X7.Y2.tile.tissue.png	707	1	2000	707	49def900928f00e8fbe15a0f1c876a01	0	0	0	0	0	0	0	0	0	0	0	0	0	/home/dhl_ec/bnelissen/Slides/CD3_manuscript/CD3_slides/AAA343.CD3/AAA343.CD3.run1	255	0.7	0.06	0.7	0.06	-7.50942941186	-11.3914302242	0.123280494618	0.0355682275391
0.0	456923.0	0.0	15717.0	456923.0	4000000.0	0.0	22.0	1.27	1.68	1.47	0.0400000000009	6.1	0.360000000001	0.689999999999	0.200000000001	6.15	0.139999999999	2.09	1.44	0.720000000001	AAA343.CD3.X7.Y3.tile.tissue.png	708	1	2000	708	8b8905fad4f018a77527d4af22130fd3	0	0	0	0	0	0	0	0	0	0	0	0	0	/home/dhl_ec/bnelissen/Slides/CD3_manuscript/CD3_slides/AAA343.CD3/AAA343.CD3.run1	255	0.7	0.06	0.7	0.06	-6.87085569297	-11.2985716829	0.0860835078273	0.0236039880371
192.0	1319303.0	82.0	30588.0	1319303.0	4000000.0	1.0	25.0	1.36	1.84	1.13	0.0399999999972	6.1	0.369999999999	0.68	0.189999999999	7.29	0.239999999998	2.14	1.43	0.57	AAA343.CD3.X7.Y4.tile.tissue.png	709	1	2000	709	3d98e2e746935ee20c35fca86bfc6a64	0	0	0	0	0	0	0	0	0	0	0	0	0	/home/dhl_ec/bnelissen/Slides/CD3_manuscript/CD3_slides/AAA343.CD3/AAA343.CD3.run1	255	0.7	0.06	0.7	0.06	-6.57207076722	-10.4418779745	0.0743410575719	0.0207031621094
62.0	115374.0	36.0	5434.0	115374.0	4000000.0	1.0	11.0	1.26	2.06	1.04	0.0499999999993	6.06	0.560000000001	0.739999999998	0.200000000001	6.22	0.199999999997	2.03	1.43	0.490000000002	AAA343.CD3.X7.Y5.tile.tissue.png	710	1	2000	710	fbb6e6238ec1406604da301463d6d350	0	0	0	0	0	0	0	0	0	0	0	0	0	/home/dhl_ec/bnelissen/Slides/CD3_manuscript/CD3_slides/AAA343.CD3/AAA343.CD3.run1	255	0.7	0.06	0.7	0.06	-6.51611470385	-11.3172563148	0.0699477579752	0.0303612543945
254.0	74193.0	88.0	2687.0	74193.0	4000000.0	2.0	5.0	1.25	2.08	1.08	0.0500000000029	6.03	0.549999999999	0.759999999998	0.199999999997	6.14	0.200000000001	1.98	1.43	0.68	AAA343.CD3.X7.Y6.tile.tissue.png	711	1	2000	711	cb52fce45164c49880c55ee9c16662f1	0	0	0	0	0	0	0	0	0	0	0	0	0	/home/dhl_ec/bnelissen/Slides/CD3_manuscript/CD3_slides/AAA343.CD3/AAA343.CD3.run1	255	0.7	0.06	0.7	0.06	-6.57007798402	-11.7129217342	0.11955876885	0.0381408607178
0.0	95236.0	0.0	4441.0	95236.0	4000000.0	0.0	8.0	1.28	1.51	1.17	0.0399999999972	6.06	0.349999999999	0.669999999998	0.199999999997	5.4	0.130000000001	1.99	1.42	0.760000000002	AAA343.CD3.X7.Y7.tile.tissue.png	712	1	2000	712	d60a7aed7c88c8028c41a607c59b68fd	0	0	0	0	0	0	0	0	0	0	0	0	0	/home/dhl_ec/bnelissen/Slides/CD3_manuscript/CD3_slides/AAA343.CD3/AAA343.CD3.run1	255	0.7	0.06	0.7	0.06	0.0	-11.8598362669	0.0213566238985	0.0310531695404
0.0	209931.0	0.0	8330.0	209931.0	4000000.0	0.0	13.0	1.3	1.72	1.47	0.0399999999972	6.1	0.360000000001	0.690000000002	0.199999999997	5.94	0.130000000001	2.04	1.42	0.489999999998	AAA343.CD3.X7.Y8.tile.tissue.png	713	1	2000	713	f351b6c2496f1338a87f634948868cc8	0	0	0	0	0	0	0	0	0	0	0	0	0	/home/dhl_ec/bnelissen/Slides/CD3_manuscript/CD3_slides/AAA343.CD3/AAA343.CD3.run1	255	0.7	0.06	0.7	0.06	-5.5395804313	-12.2379313946	0.0478868812126	0.0232029872437
0.0	214977.0	0.0	5459.0	214977.0	4000000.0	0.0	6.0	1.24	1.4	1.04	0.0400000000009	6.08	0.57	0.740000000002	0.200000000001	5.93	0.130000000001	2.03	1.43	0.48	AAA343.CD3.X7.Y9.tile.tissue.png	714	1	2000	714	39e467cbf147b1cd72d756c3a5bf8907	0	0	0	0	0	0	0	0	0	0	0	0	0	/home/dhl_ec/bnelissen/Slides/CD3_manuscript/CD3_slides/AAA343.CD3/AAA343.CD3.run1	255	0.7	0.06	0.7	0.06	-4.60728562359	-11.6919574785	0.108161853241	0.0252580288086
0.0	1744514.0	0.0	23469.0	1744514.0	4000000.0	0.0	7.0	2.57	1.55	1.04	0.0499999999993	6.11	0.559999999998	0.77	0.139999999999	6.94	0.189999999999	2.14	1.43	0.539999999997	AAA343.CD3.X8.Y0.tile.tissue.png	715	1	2000	715	9720d99e5f6b4239489f87cbe7874cf7	0	0	0	0	0	0	0	0	0	0	0	0	0	/home/dhl_ec/bnelissen/Slides/CD3_manuscript/CD3_slides/AAA343.CD3/AAA343.CD3.run1	255	0.7	0.06	0.7	0.06	-5.75244901609	-8.35026964426	0.0574228840901	0.332124591309
1386.0	195678.0	525.0	6067.0	195678.0	4000000.0	9.0	7.0	1.41	1.49	1.12	0.0500000000029	6.10999999999	0.350000000002	0.700000000001	0.189999999999	6.33	0.199999999997	2.01	1.44	0.670000000002	AAA343.CD3.X8.Y1.tile.tissue.png	716	1	2000	716	7a4d3ebbc25e8b7a0c50883442fd8e96	0	0	0	0	0	0	0	0	0	0	0	0	0	/home/dhl_ec/bnelissen/Slides/CD3_manuscript/CD3_slides/AAA343.CD3/AAA343.CD3.run1	255	0.7	0.06	0.7	0.06	-7.34252299684	-10.763742944	0.173569181364	0.0395591767578
0.0	38960.0	0.0	1396.0	38960.0	4000000.0	0.0	2.0	1.33	1.54	1.16	0.0399999999972	6.02	0.349999999999	0.740000000002	0.199999999997	5.65	0.130000000001	2.01	1.46	0.519999999997	AAA343.CD3.X8.Y10.tile.tissue.png	717	1	2000	717	bfbe0bcffeea34d1293e117b24a840f5	0	0	0	0	0	0	0	0	0	0	0	0	0	/home/dhl_ec/bnelissen/Slides/CD3_manuscript/CD3_slides/AAA343.CD3/AAA343.CD3.run1	255	0.7	0.06	0.7	0.06	0.0	-12.2673447503	0.0809275100363	0.0192121439209
168.0	153049.0	76.0	3015.0	153049.0	4000000.0	1.0	6.0	1.26	1.36	1.1	0.0499999999993	6.27	0.350000000002	0.689999999999	0.200000000001	6.27	0.200000000001	2.0	1.43	0.539999999997	AAA343.CD3.X8.Y11.tile.tissue.png	718	1	2000	718	93a8a8bb40432af62fcf05cab21be360	0	0	0	0	0	0	0	0	0	0	0	0	0	/home/dhl_ec/bnelissen/Slides/CD3_manuscript/CD3_slides/AAA343.CD3/AAA343.CD3.run1	255	0.7	0.06	0.7	0.06	-8.90122196236	-12.3755482026	0.938765846614	0.0551324589844
0.0	2587.0	0.0	324.0	2587.0	4000000.0	0.0	2.0	1.81	1.36	1.12	0.0499999999993	6.02	0.510000000002	0.799999999996	0.209999999999	5.79	0.119999999999	1.94	1.43	0.690000000002	AAA343.CD3.X8.Y12.tile.tissue.png	719	1	2000	719	a9503472b2a4c72feb813279855f62fa	0	0	0	0	0	0	0	0	0	0	0	0	0	/home/dhl_ec/bnelissen/Slides/CD3_manuscript/CD3_slides/AAA343.CD3/AAA343.CD3.run1	255	0.7	0.06	0.7	0.06	-8.20221156215	-12.6618984852	1.08314002204	0.0178244543457
0.0	21272.0	0.0	944.0	21272.0	4000000.0	0.0	2.0	1.88	2.07	1.14	0.0499999999993	6.03	0.349999999999	0.690000000002	0.200000000001	5.34	0.119999999999	1.96	1.43	0.740000000002	AAA343.CD3.X8.Y13.tile.tissue.png	720	1	2000	720	d933a03b79923d4478887e3b5ec7ffca	0	0	0	0	0	0	0	0	0	0	0	0	0	/home/dhl_ec/bnelissen/Slides/CD3_manuscript/CD3_slides/AAA343.CD3/AAA343.CD3.run1	255	0.7	0.06	0.7	0.06	0.0	-11.5653628089	0.33637236688	0.0192631225586
0.0	0.0	0.0	0.0	0.0	4000000.0	0.0	0.0	2.16	1.62	1.16	0.0399999999972	5.7	0.269999999997	0.690000000002	0.219999999998	4.27	0.120000000003	1.91	1.42	0.52	AAA343.CD3.X8.Y14.tile.tissue.png	721	1	2000	721	20d01ffde9f269d9d78bd97daf98813e	0	0	0	0	0	0	0	0	0	0	0	0	0	/home/dhl_ec/bnelissen/Slides/CD3_manuscript/CD3_slides/AAA343.CD3/AAA343.CD3.run1	255	1.0	0.06	1.0	0.06	0.0	-12.6347212496	0.0	0.0210749200592
0.0	28460.0	0.0	1452.0	28460.0	4000000.0	0.0	4.0	1.25	1.66	1.14	0.0399999999972	6.05	0.360000000001	0.690000000002	0.210000000003	5.83	0.129999999997	1.97	1.43	0.469999999998	AAA343.CD3.X8.Y15.tile.tissue.png	722	1	2000	722	221208ed9569c0caa1323237c4dacfbf	0	0	0	0	0	0	0	0	0	0	0	0	0	/home/dhl_ec/bnelissen/Slides/CD3_manuscript/CD3_slides/AAA343.CD3/AAA343.CD3.run1	255	0.7	0.06	0.7	0.06	-7.03960409821	-11.9319593213	0.213851036159	0.0303497112732
593.0	12470.0	211.0	1323.0	12470.0	4000000.0	5.0	7.0	1.83	1.23	1.04	0.0500000000029	6.1	0.349999999999	0.700000000001	0.210000000003	6.17	0.200000000001	1.97	1.43	0.519999999997	AAA343.CD3.X8.Y16.tile.tissue.png	723	1	2000	723	aa086e49a371d5b2f7d6df5caea5ad2f	0	0	0	0	0	0	0	0	0	0	0	0	0	/home/dhl_ec/bnelissen/Slides/CD3_manuscript/CD3_slides/AAA343.CD3/AAA343.CD3.run1	255	0.7	0.06	0.7	0.06	-8.88438879178	-11.729431531	1.40943022455	0.0260039250488
141.0	54218.0	61.0	2030.0	54218.0	4000000.0	1.0	5.0	1.59	1.62	1.51	0.0400000000009	6.07	0.350000000002	0.679999999997	0.200000000001	6.3	0.200000000001	2.0	1.43	0.639999999999	AAA343.CD3.X8.Y17.tile.tissue.png	724	1	2000	724	3fac75bec9859fd171f03a08b695a3a7	0	0	0	0	0	0	0	0	0	0	0	0	0	/home/dhl_ec/bnelissen/Slides/CD3_manuscript/CD3_slides/AAA343.CD3/AAA343.CD3.run1	255	0.7	0.06	0.7	0.06	-7.35885385386	-11.7855428179	0.153895888764	0.0317217281494
0.0	21016.0	0.0	1388.0	21016.0	4000000.0	0.0	4.0	1.31	1.05	1.07	0.0400000000009	6.04	0.34	0.670000000002	0.200000000001	5.89	0.119999999999	1.96000000001	1.42	0.480000000003	AAA343.CD3.X8.Y18.tile.tissue.png	725	1	2000	725	1c8555588e930aabba277d5d8c0914a7	0	0	0	0	0	0	0	0	0	0	0	0	0	/home/dhl_ec/bnelissen/Slides/CD3_manuscript/CD3_slides/AAA343.CD3/AAA343.CD3.run1	255	0.7	0.06	0.7	0.06	-8.11937126075	-11.529845052	0.633180960962	0.032693927002
0.0	0.0	0.0	0.0	0.0	4000000.0	0.0	0.0	1.35	1.26	1.07	0.0499999999993	5.79	0.27	0.780000000002	0.200000000001	4.27	0.119999999999	1.88	1.43	0.52	AAA343.CD3.X8.Y19.tile.tissue.png	726	1	2000	726	eb5a902df73acb0f889dbd7207417054	0	0	0	0	0	0	0	0	0	0	0	0	0	/home/dhl_ec/bnelissen/Slides/CD3_manuscript/CD3_slides/AAA343.CD3/AAA343.CD3.run1	255	1.0	0.06	1.0	0.06	0.0	-10.7777586699	0.0	11.6532622027
390.0	350837.0	147.0	15982.0	350837.0	4000000.0	3.0	32.0	1.53	2.05	1.47	0.0499999999993	6.14	0.349999999999	0.689999999999	0.189999999999	6.4	0.209999999999	2.3	1.44	0.560000000001	AAA343.CD3.X8.Y2.tile.tissue.png	727	1	2000	727	34857945e83bcf04fdba4086e5a00500	0	0	0	0	0	0	0	0	0	0	0	0	0	/home/dhl_ec/bnelissen/Slides/CD3_manuscript/CD3_slides/AAA343.CD3/AAA343.CD3.run1	255	0.7	0.06	0.7	0.06	-6.52416795234	-11.2733940821	0.0772862764285	0.0285386623535
0.0	1675551.0	0.0	43411.0	1675551.0	4000000.0	0.0	29.0	1.25	1.7	1.25	0.0400000000009	6.15	0.380000000001	0.75	0.150000000001	6.93	0.189999999999	2.17	1.43	0.549999999999	AAA343.CD3.X8.Y3.tile.tissue.png	728	1	2000	728	9c336bcceefb2d3877d5ada24ba0037d	0	0	0	0	0	0	0	0	0	0	0	0	0	/home/dhl_ec/bnelissen/Slides/CD3_manuscript/CD3_slides/AAA343.CD3/AAA343.CD3.run1	255	0.7	0.06	0.7	0.06	-6.29779952352	-11.9327194679	0.0550277784607	0.0125143793945
0.0	1268463.0	0.0	43541.0	1268463.0	4000000.0	0.0	38.0	1.29	1.69	1.59	0.0400000000009	6.18	0.360000000001	0.669999999995	0.16	6.62	0.169999999998	2.16	1.44	0.690000000002	AAA343.CD3.X8.Y4.tile.tissue.png	729	1	2000	729	ba9dbb68565f562462b135d74332d51c	0	0	0	0	0	0	0	0	0	0	0	0	0	/home/dhl_ec/bnelissen/Slides/CD3_manuscript/CD3_slides/AAA343.CD3/AAA343.CD3.run1	255	0.7	0.06	0.7	0.06	-6.71019503676	-12.2344770607	0.062531405973	0.0155498007812
0.0	204827.0	0.0	7936.0	204827.0	4000000.0	0.0	12.0	1.34	1.71	1.1	0.0400000000009	6.1	0.360000000001	0.700000000001	0.209999999999	6.01	0.139999999999	2.04	1.47	0.57	AAA343.CD3.X8.Y5.tile.tissue.png	730	1	2000	730	bddd5cb327d6a05ba37841f186467100	0	0	0	0	0	0	0	0	0	0	0	0	0	/home/dhl_ec/bnelissen/Slides/CD3_manuscript/CD3_slides/AAA343.CD3/AAA343.CD3.run1	255	0.7	0.06	0.7	0.06	-7.11752857442	-11.2157599899	0.201713383711	0.0330747382813
144.0	6718.0	56.0	576.0	6718.0	4000000.0	1.0	2.0	1.28	1.4	1.11	0.0499999999993	6.05	0.540000000001	0.780000000002	0.200000000001	6.15	0.189999999999	1.94	1.43	0.540000000001	AAA343.CD3.X8.Y6.tile.tissue.png	731	1	2000	731	c6cd74a58a7c5d42f69cc852fdad1c3d	0	0	0	0	0	0	0	0	0	0	0	0	0	/home/dhl_ec/bnelissen/Slides/CD3_manuscript/CD3_slides/AAA343.CD3/AAA343.CD3.run1	255	0.7	0.06	0.7	0.06	-7.07267844828	-11.8111541144	0.312005990981	0.0178424888611
0.0	20036.0	0.0	926.0	20036.0	4000000.0	0.0	2.0	1.41	1.46	1.53	0.0500000000029	6.08	0.349999999999	0.68	0.209999999999	5.38	0.130000000001	1.99	1.43	0.640000000003	AAA343.CD3.X8.Y7.tile.tissue.png	732	1	2000	732	41cc7332f926dc489188e04c8769b275	0	0	0	0	0	0	0	0	0	0	0	0	0	/home/dhl_ec/bnelissen/Slides/CD3_manuscript/CD3_slides/AAA343.CD3/AAA343.CD3.run1	255	0.7	0.06	0.7	0.06	0.0	-12.0284764298	0.0354235514502	0.026147822319
0.0	3023.0	0.0	362.0	3023.0	4000000.0	0.0	1.0	1.29	1.49	1.53	0.0499999999993	6.04	0.349999999999	0.68	0.209999999999	5.67	0.130000000001	2.0	1.43	0.549999999999	AAA343.CD3.X8.Y8.tile.tissue.png	733	1	2000	733	519524b095b5b258c5d68ed9d3f8ed87	0	0	0	0	0	0	0	0	0	0	0	0	0	/home/dhl_ec/bnelissen/Slides/CD3_manuscript/CD3_slides/AAA343.CD3/AAA343.CD3.run1	255	0.7	0.06	0.7	0.06	0.0	-12.0950467304	0.0225351266107	0.0269232612762
0.0	84161.0	0.0	2889.0	84161.0	4000000.0	0.0	4.0	1.57	1.34	1.09	0.0499999999993	6.07999999999	0.459999999999	0.84	0.199999999997	5.37	0.129999999997	1.99	1.43	0.509999999998	AAA343.CD3.X8.Y9.tile.tissue.png	734	1	2000	734	096f3ec0396a2deb0eb53f214b5424ad	0	0	0	0	0	0	0	0	0	0	0	0	0	/home/dhl_ec/bnelissen/Slides/CD3_manuscript/CD3_slides/AAA343.CD3/AAA343.CD3.run1	255	0.7	0.06	0.7	0.06	0.0	-12.9557048386	0.0849596553128	0.0192814232178
72.0	3358534.0	35.0	17903.0	3358534.0	4000000.0	1.0	8.0	1.28	1.65	1.11	0.0499999999993	6.06	0.599999999999	0.739999999998	0.0799999999981	8.52	0.32	2.11	1.43	0.52	AAA343.CD3.X9.Y0.tile.tissue.png	735	1	2000	735	8a5d75cca376c6edd33174c765f67469	0	0	0	0	0	0	0	0	0	0	0	0	0	/home/dhl_ec/bnelissen/Slides/CD3_manuscript/CD3_slides/AAA343.CD3/AAA343.CD3.run1	255	0.7	0.06	0.7	0.06	-7.29193921013	-8.09802402254	0.0669438125533	0.248863657227
0.0	512269.0	0.0	14020.0	512269.0	4000000.0	0.0	9.0	1.27	1.63	1.16	0.0400000000009	6.07	0.650000000001	0.699999999997	0.189999999999	6.18	0.139999999999	2.05	1.44	0.5	AAA343.CD3.X9.Y1.tile.tissue.png	736	1	2000	736	efdacccd4aaf9bdcb2f39541ea04b79a	0	0	0	0	0	0	0	0	0	0	0	0	0	/home/dhl_ec/bnelissen/Slides/CD3_manuscript/CD3_slides/AAA343.CD3/AAA343.CD3.run1	255	0.7	0.06	0.7	0.06	-5.76907460413	-11.6017084719	0.0542426157034	0.0227614482422
0.0	0.0	0.0	0.0	0.0	4000000.0	0.0	0.0	1.25	1.43	1.61	0.0400000000009	5.7	0.279999999999	0.970000000001	0.209999999999	4.28	0.120000000003	1.88	1.43	0.499999999996	AAA343.CD3.X9.Y10.tile.tissue.png	737	1	2000	737	0904b39eda8e00df8e1154ae22cccc42	0	0	0	0	0	0	0	0	0	0	0	0	0	/home/dhl_ec/bnelissen/Slides/CD3_manuscript/CD3_slides/AAA343.CD3/AAA343.CD3.run1	255	1.0	0.06	1.0	0.06	0.0	-12.7837937646	0.0	0.0322316887627
0.0	35414.0	0.0	1783.0	35414.0	4000000.0	0.0	4.0	1.24	1.39	1.11	0.0400000000009	6.06	0.349999999999	0.68	0.280000000002	5.54	0.129999999997	2.01	1.44	0.530000000002	AAA343.CD3.X9.Y11.tile.tissue.png	738	1	2000	738	a18ee0463db0f4c06e6f0a1fb47890e5	0	0	0	0	0	0	0	0	0	0	0	0	0	/home/dhl_ec/bnelissen/Slides/CD3_manuscript/CD3_slides/AAA343.CD3/AAA343.CD3.run1	255	0.7	0.06	0.7	0.06	0.0	-12.2486564589	0.373591327759	0.037120109375
0.0	121630.0	0.0	4866.0	121630.0	4000000.0	0.0	9.0	1.23	1.45	1.27	0.0500000000029	6.07	0.349999999999	0.680000000004	0.209999999999	5.39	0.129999999997	2.02	1.42	0.549999999999	AAA343.CD3.X9.Y12.tile.tissue.png	739	1	2000	739	b69dc05afa2a5cb2b57a98876a30337c	0	0	0	0	0	0	0	0	0	0	0	0	0	/home/dhl_ec/bnelissen/Slides/CD3_manuscript/CD3_slides/AAA343.CD3/AAA343.CD3.run1	255	0.7	0.06	0.7	0.06	0.0	-12.5306167112	0.102479543814	0.0285272039795
790.0	24908.0	286.0	2007.0	24908.0	4000000.0	6.0	8.0	1.24	1.54	1.2	0.0400000000009	6.06	0.349999999999	0.75	0.200000000001	6.19	0.209999999999	1.98	1.42	0.560000000001	AAA343.CD3.X9.Y13.tile.tissue.png	740	1	2000	740	ded9f41781327705c7b3b3f772f2c349	0	0	0	0	0	0	0	0	0	0	0	0	0	/home/dhl_ec/bnelissen/Slides/CD3_manuscript/CD3_slides/AAA343.CD3/AAA343.CD3.run1	255	0.7	0.06	0.7	0.06	-8.87944248048	-12.3240023692	1.67146100668	0.0339977607422
0.0	11023.0	0.0	872.0	11023.0	4000000.0	0.0	2.0	1.25	1.45	1.22	0.0499999999993	6.04	0.350000000002	0.68	0.210000000003	5.84999999999	0.130000000001	1.96	1.43	0.530000000002	AAA343.CD3.X9.Y14.tile.tissue.png	741	1	2000	741	c46f511c68e28036c2de2e3675c2c09b	0	0	0	0	0	0	0	0	0	0	0	0	0	/home/dhl_ec/bnelissen/Slides/CD3_manuscript/CD3_slides/AAA343.CD3/AAA343.CD3.run1	255	0.7	0.06	0.7	0.06	-6.34108849542	-11.8304827574	0.787698383271	0.026728793335
466.0	177357.0	220.0	6075.0	177357.0	4000000.0	4.0	11.0	1.24	1.63	1.15	0.0499999999993	6.34	0.349999999999	0.690000000002	0.199999999997	6.3	0.200000000001	2.07	1.44	0.540000000001	AAA343.CD3.X9.Y15.tile.tissue.png	742	1	2000	742	4df944621f71fa32a00bc199006c2bfd	0	0	0	0	0	0	0	0	0	0	0	0	0	/home/dhl_ec/bnelissen/Slides/CD3_manuscript/CD3_slides/AAA343.CD3/AAA343.CD3.run1	255	0.7	0.06	0.7	0.06	-9.00597977271	-12.2142787546	1.06714808996	0.0552550820312
875.0	28365.0	277.0	1574.0	28365.0	4000000.0	5.0	5.0	1.6	1.55	1.11	0.0499999999993	6.05	0.350000000002	0.699999999997	0.209999999999	6.19	0.189999999999	1.99	1.43	0.519999999997	AAA343.CD3.X9.Y16.tile.tissue.png	743	1	2000	743	5e0b4ea771ced2edd906fdba56ecc06d	0	0	0	0	0	0	0	0	0	0	0	0	0	/home/dhl_ec/bnelissen/Slides/CD3_manuscript/CD3_slides/AAA343.CD3/AAA343.CD3.run1	255	0.7	0.06	0.7	0.06	-8.2797734085	-11.3528493938	0.632141423944	0.0274958701172
0.0	8927.0	0.0	520.0	8927.0	4000000.0	0.0	1.0	1.59	1.45	1.28	0.0500000000029	6.06	0.349999999999	0.68	0.209999999999	5.34	0.140000000003	1.95	1.44	0.52	AAA343.CD3.X9.Y17.tile.tissue.png	744	1	2000	744	d27106bda7141c5ab248e98f2fff48a8	0	0	0	0	0	0	0	0	0	0	0	0	0	/home/dhl_ec/bnelissen/Slides/CD3_manuscript/CD3_slides/AAA343.CD3/AAA343.CD3.run1	255	0.7	0.06	0.7	0.06	0.0	-12.040466579	0.0843059872678	0.0241146497192
144.0	8776.0	54.0	721.0	8776.0	4000000.0	1.0	3.0	1.26	1.36	1.12	0.0399999999972	6.13	0.650000000001	0.68	0.200000000001	6.21	0.209999999999	1.96	1.44	0.509999999998	AAA343.CD3.X9.Y18.tile.tissue.png	745	1	2000	745	2786c4138646914b6bb241f1b047e738	0	0	0	0	0	0	0	0	0	0	0	0	0	/home/dhl_ec/bnelissen/Slides/CD3_manuscript/CD3_slides/AAA343.CD3/AAA343.CD3.run1	255	0.7	0.06	0.7	0.06	-8.78728448012	-12.0516010389	1.0970805231	0.0268419260254
0.0	3322.0	0.0	393.0	3322.0	4000000.0	0.0	2.0	1.76	1.25	1.09	0.0499999999993	6.13	0.559999999998	0.849999999999	0.210000000003	5.76	0.130000000001	1.96	1.43	0.52	AAA343.CD3.X9.Y19.tile.tissue.png	746	1	2000	746	2d682d018da8c38d25996d7c4ee88d96	0	0	0	0	0	0	0	0	0	0	0	0	0	/home/dhl_ec/bnelissen/Slides/CD3_manuscript/CD3_slides/AAA343.CD3/AAA343.CD3.run1	255	0.7	0.06	0.7	0.06	-7.04280315307	-11.7551499098	1.42796576223	8.2005186031
73.0	1008792.0	38.0	24815.0	1008792.0	4000000.0	1.0	25.0	1.31	2.12	1.28	0.0400000000009	6.15	0.360000000001	0.690000000002	0.169999999998	6.96	0.239999999998	2.33	1.51	0.52	AAA343.CD3.X9.Y2.tile.tissue.png	747	1	2000	747	1c163fa19d717389707bd1f459ce6713	0	0	0	0	0	0	0	0	0	0	0	0	0	/home/dhl_ec/bnelissen/Slides/CD3_manuscript/CD3_slides/AAA343.CD3/AAA343.CD3.run1	255	0.7	0.06	0.7	0.06	-6.49192221872	-11.1772556951	0.0805076858165	0.0255928847656
342.0	3235604.0	107.0	23893.0	3235604.0	4000000.0	1.0	8.0	1.26	1.79	1.11	0.0499999999993	7.32	0.360000000001	0.700000000001	0.0900000000001	8.37	0.32	2.13	1.43	0.539999999997	AAA343.CD3.X9.Y3.tile.tissue.png	748	1	2000	748	b129ed22b8eb25c2e83f1693da4e8cde	0	0	0	0	0	0	0	0	0	0	0	0	0	/home/dhl_ec/bnelissen/Slides/CD3_manuscript/CD3_slides/AAA343.CD3/AAA343.CD3.run1	255	0.7	0.06	0.7	0.06	-7.24063904918	-10.408124197	0.105646771883	0.0412094135742
0.0	2012291.0	0.0	38767.0	2012291.0	4000000.0	0.0	25.0	1.56	1.66	1.1	0.0400000000009	6.14	0.620000000003	0.709999999999	0.119999999999	7.14	0.200000000001	2.16	1.43	0.57	AAA343.CD3.X9.Y4.tile.tissue.png	749	1	2000	749	6cc0e20196c2c48c3d1487cb3be3cc4a	0	0	0	0	0	0	0	0	0	0	0	0	0	/home/dhl_ec/bnelissen/Slides/CD3_manuscript/CD3_slides/AAA343.CD3/AAA343.CD3.run1	255	0.7	0.06	0.7	0.06	-6.74238364743	-11.7611455478	0.0578082059572	0.0114231889648
0.0	368555.0	0.0	10129.0	368555.0	4000000.0	0.0	12.0	1.24	1.7	1.57	0.0400000000009	6.1	0.350000000002	0.689999999999	0.189999999999	5.52	0.139999999999	2.05	1.43	0.549999999999	AAA343.CD3.X9.Y5.tile.tissue.png	750	1	2000	750	04eca9447ad2a9e322cf2c6c5ada4ff8	0	0	0	0	0	0	0	0	0	0	0	0	0	/home/dhl_ec/bnelissen/Slides/CD3_manuscript/CD3_slides/AAA343.CD3/AAA343.CD3.run1	255	0.7	0.06	0.7	0.06	0.0	-12.4360776839	0.140190299786	0.0325791337891
0.0	40758.0	0.0	1442.0	40758.0	4000000.0	0.0	2.0	1.21	1.46	1.25	0.0400000000009	6.05	0.34	0.689999999999	0.200000000001	5.37	0.130000000001	1.97	1.43	0.52	AAA343.CD3.X9.Y6.tile.tissue.png	751	1	2000	751	fc7f876e45845b4362d7676a55f00a66	0	0	0	0	0	0	0	0	0	0	0	0	0	/home/dhl_ec/bnelissen/Slides/CD3_manuscript/CD3_slides/AAA343.CD3/AAA343.CD3.run1	255	0.7	0.06	0.7	0.06	0.0	-12.4876921163	0.0813383441882	0.0234700545959
0.0	32596.0	0.0	806.0	32596.0	4000000.0	0.0	1.0	1.26	1.89	1.31	0.0400000000009	6.13	0.34	0.689999999999	0.220000000001	5.4	0.130000000001	1.96	1.43	0.560000000001	AAA343.CD3.X9.Y7.tile.tissue.png	752	1	2000	752	4747fc6dc3ee077a1311c42727a46ba5	0	0	0	0	0	0	0	0	0	0	0	0	0	/home/dhl_ec/bnelissen/Slides/CD3_manuscript/CD3_slides/AAA343.CD3/AAA343.CD3.run1	255	0.7	0.06	0.7	0.06	0.0	-12.2363786003	0.0670827148677	0.0255488381958
0.0	20164.0	0.0	1110.0	20164.0	4000000.0	0.0	3.0	1.25	1.5	1.55	0.0400000000009	6.07	0.349999999999	0.689999999999	0.209999999999	5.38	0.129999999997	1.97	1.75	0.52	AAA343.CD3.X9.Y8.tile.tissue.png	753	1	2000	753	6bfe2ca134318aa8efb45c3dbc40c34a	0	0	0	0	0	0	0	0	0	0	0	0	0	/home/dhl_ec/bnelissen/Slides/CD3_manuscript/CD3_slides/AAA343.CD3/AAA343.CD3.run1	255	0.7	0.06	0.7	0.06	0.0	-11.8554055123	0.662684928896	0.0291641000977
0.0	77572.0	0.0	3789.0	77572.0	4000000.0	0.0	8.0	1.45	1.38	1.06	0.0399999999972	6.1	0.48	1.09	0.200000000001	5.45	0.130000000001	2.0	1.43	0.600000000002	AAA343.CD3.X9.Y9.tile.tissue.png	754	1	2000	754	fb850a9482e5046dda66552313970b28	0	0	0	0	0	0	0	0	0	0	0	0	0	/home/dhl_ec/bnelissen/Slides/CD3_manuscript/CD3_slides/AAA343.CD3/AAA343.CD3.run1	255	0.7	0.06	0.7	0.06	0.0	-12.4777284794	0.0348894710066	0.0249258836517
[truncated: 2 more columns]
