# Supplementary material for: SlideToolkit: An Assistive Toolset for the Histological Quantification of Whole Slide Images
Source: PLoS One. 2014 Nov 5;9(11):e110289. doi: 10.1371/journal.pone.0110289 (PMC4220929; doi:10.1371/journal.pone.0110289)
Supplement: RawData S1 — ICC and BlandAltman plot - measurements and r-script.zip. Measurements of Run1 and Run2, including the code for the calculation of the intraclass correlation coefficient (ICC) and the code for the Bland and Altman plot. (ZIP) [file pone.0110289.s003.zip › cellprofiler.measurements/run1.2967b72e4a3a4340dfd92da81df68f64.DefaultOUT_Image.csv]

AreaOccupied_AreaOccupied_DAB_Nuclei	AreaOccupied_AreaOccupied_Tissue	AreaOccupied_Perimeter_DAB_Nuclei	AreaOccupied_Perimeter_Tissue	AreaOccupied_TotalArea_DAB_Nuclei	AreaOccupied_TotalArea_Tissue	Count_DAB_Nuclei	Count_Tissue	ExecutionTime_01LoadImages	ExecutionTime_02ColorToGray	ExecutionTime_03Smooth	ExecutionTime_04ImageMath	ExecutionTime_05IdentifyPrimaryObjects	ExecutionTime_06MeasureImageAreaOccupied	ExecutionTime_07UnmixColors	ExecutionTime_08MaskImage	ExecutionTime_09IdentifyPrimaryObjects	ExecutionTime_10MeasureImageAreaOccupied	ExecutionTime_11OverlayOutlines	ExecutionTime_12OverlayOutlines	ExecutionTime_13SaveImages	FileName_Original	Group_Index	Group_Number	Height_Original	ImageNumber	MD5Digest_Original	ModuleError_01LoadImages	ModuleError_02ColorToGray	ModuleError_03Smooth	ModuleError_04ImageMath	ModuleError_05IdentifyPrimaryObjects	ModuleError_06MeasureImageAreaOccupied	ModuleError_07UnmixColors	ModuleError_08MaskImage	ModuleError_09IdentifyPrimaryObjects	ModuleError_10MeasureImageAreaOccupied	ModuleError_11OverlayOutlines	ModuleError_12OverlayOutlines	ModuleError_13SaveImages	PathName_Original	Scaling_Original	Threshold_FinalThreshold_DAB_Nuclei	Threshold_FinalThreshold_Tissue	Threshold_OrigThreshold_DAB_Nuclei	Threshold_OrigThreshold_Tissue	Threshold_SumOfEntropies_DAB_Nuclei	Threshold_SumOfEntropies_Tissue	Threshold_WeightedVariance_DAB_Nuclei	Threshold_WeightedVariance_Tissue
0.0	0.0	0.0	0.0	0.0	4000000.0	0.0	0.0	3.23	2.38	1.18	0.05	6.06	0.29	0.87	0.21	4.57	0.12	1.91	1.46	1.31	AAA338.CD3.X0.Y10.tile.tissue.png	1	1	2000	1	eed475399112b1eefa027b0bfbce88cc	0	0	0	0	0	0	0	0	0	0	0	0	0	/home/dhl_ec/bnelissen/Slides/CD3_manuscript/CD3_slides/AAA338.CD3/AAA338.CD3.run1	255	1.0	0.06	1.0	0.06	0.0	0.0	0.0	6.364043
0.0	0.0	0.0	0.0	0.0	4000000.0	0.0	0.0	0.87	1.05	1.12	0.06	5.71	0.29	0.9	0.23	4.62	0.12	1.97	1.49	0.81	AAA338.CD3.X0.Y4.tile.tissue.png	2	1	2000	2	faab558f906c63d0685e7468b8dbe364	0	0	0	0	0	0	0	0	0	0	0	0	0	/home/dhl_ec/bnelissen/Slides/CD3_manuscript/CD3_slides/AAA338.CD3/AAA338.CD3.run1	255	1.0	0.06	1.0	0.06	0.0	0.0	0.0	5.241532
0.0	0.0	0.0	0.0	0.0	4000000.0	0.0	0.0	0.9	1.66	1.14	0.05	6.34	0.29	0.88	0.23	4.72	0.12	2.04	1.56	0.5	AAA338.CD3.X0.Y5.tile.tissue.png	3	1	2000	3	c049774ff529087e9c99f6f07d3fc53a	0	0	0	0	0	0	0	0	0	0	0	0	0	/home/dhl_ec/bnelissen/Slides/CD3_manuscript/CD3_slides/AAA338.CD3/AAA338.CD3.run1	255	1.0	0.06	1.0	0.06	0.0	-12.4473633208	0.0	1.97731013705
0.0	0.0	0.0	0.0	0.0	4000000.0	0.0	0.0	2.57	1.86	1.12	0.06	6.37	0.29	0.8	0.23	4.74	0.12	1.97	1.46	0.39	AAA338.CD3.X0.Y6.tile.tissue.png	4	1	2000	4	936b554afdf6a4e8f4bcbdfa943eccf2	0	0	0	0	0	0	0	0	0	0	0	0	0	/home/dhl_ec/bnelissen/Slides/CD3_manuscript/CD3_slides/AAA338.CD3/AAA338.CD3.run1	255	1.0	0.06	1.0	0.06	0.0	-11.9833560698	0.0	5.28376414241
7470.0	631158.0	3065.0	4712.0	631158.0	4000000.0	59.0	4.0	2.41	1.11	1.07	0.06	6.73	0.36	0.72	0.19	7.01	0.26	2.34	1.44	0.48	AAA338.CD3.X0.Y7.tile.tissue.png	5	1	2000	5	33a3b637630a8f49302c386c5a41c7d9	0	0	0	0	0	0	0	0	0	0	0	0	0	/home/dhl_ec/bnelissen/Slides/CD3_manuscript/CD3_slides/AAA338.CD3/AAA338.CD3.run1	255	0.7	0.06	0.7	0.06	-8.16281803386	-10.7183107626	1.50440983617	1.2058875625
4699.0	482798.0	1961.0	4153.0	482798.0	4000000.0	37.0	2.0	1.92	1.85	1.12	0.06	7.08	0.38	0.78	0.21	7.42	0.24	2.21	1.56	0.43	AAA338.CD3.X0.Y8.tile.tissue.png	6	1	2000	6	f1dc5a42096d5a426e8bd45f9619e1d8	0	0	0	0	0	0	0	0	0	0	0	0	0	/home/dhl_ec/bnelissen/Slides/CD3_manuscript/CD3_slides/AAA338.CD3/AAA338.CD3.run1	255	0.7	0.06	0.7	0.06	-8.02518437911	-10.7612522513	1.40814034268	1.53117217383
0.0	4132.0	0.0	416.0	4132.0	4000000.0	0.0	2.0	1.47	2.18	1.16	0.08	6.98	0.55	0.76	0.21	5.66	0.14	2.06	1.49	0.43	AAA338.CD3.X0.Y9.tile.tissue.png	7	1	2000	7	85085b1a827586f5b22c1dab6cd16a2b	0	0	0	0	0	0	0	0	0	0	0	0	0	/home/dhl_ec/bnelissen/Slides/CD3_manuscript/CD3_slides/AAA338.CD3/AAA338.CD3.run1	255	0.7	0.06	0.7	0.06	0.0	-11.2614385135	1.63655165666	3.68664602054
745.0	28478.0	375.0	1306.0	28478.0	4000000.0	8.0	2.0	2.2	1.64	1.1	0.06	6.48	0.35	0.71	0.2	6.44	0.2	2.01	1.51	0.44	AAA338.CD3.X1.Y10.tile.tissue.png	8	1	2000	8	23d33eb502a04864111bcec7aecb05b0	0	0	0	0	0	0	0	0	0	0	0	0	0	/home/dhl_ec/bnelissen/Slides/CD3_manuscript/CD3_slides/AAA338.CD3/AAA338.CD3.run1	255	0.7	0.06	0.7	0.06	-8.05613473647	-10.684348097	2.85888278644	0.582310765137
0.0	0.0	0.0	0.0	0.0	4000000.0	0.0	0.0	2.58	2.17	1.11	0.06	5.87	0.29	0.81	0.21	4.72	0.16	2.1	1.56	0.38	AAA338.CD3.X1.Y11.tile.tissue.png	9	1	2000	9	3c065c8264b4ef90d3ab7c12c3137b94	0	0	0	0	0	0	0	0	0	0	0	0	0	/home/dhl_ec/bnelissen/Slides/CD3_manuscript/CD3_slides/AAA338.CD3/AAA338.CD3.run1	255	1.0	0.06	1.0	0.06	0.0	0.0	0.0	11.844462
0.0	0.0	0.0	0.0	0.0	4000000.0	0.0	0.0	3.19	1.93	1.14	0.06	5.77	0.29	0.9	0.2	4.8	0.12	1.97	1.48	0.41	AAA338.CD3.X1.Y4.tile.tissue.png	10	1	2000	10	e265d974ada48e353a01fbd0960631b1	0	0	0	0	0	0	0	0	0	0	0	0	0	/home/dhl_ec/bnelissen/Slides/CD3_manuscript/CD3_slides/AAA338.CD3/AAA338.CD3.run1	255	1.0	0.06	1.0	0.06	0.0	0.0	0.0	2.11522325
60.0	6247.0	37.0	542.0	6247.0	4000000.0	1.0	2.0	2.63	1.47	1.1	0.06	6.67	0.35	0.74	0.2	6.41	0.2	2.01	1.46	0.38	AAA338.CD3.X1.Y5.tile.tissue.png	11	1	2000	11	1291d20997572c2108cce4f77ee93c9f	0	0	0	0	0	0	0	0	0	0	0	0	0	/home/dhl_ec/bnelissen/Slides/CD3_manuscript/CD3_slides/AAA338.CD3/AAA338.CD3.run1	255	0.7	0.06	0.7	0.06	-9.22704572729	-12.0255452245	6.84757444553	1.3239441012
810.0	30063.0	373.0	1956.0	30063.0	4000000.0	8.0	2.0	2.49	2.26	1.11	0.05	6.76	0.36	0.73	0.21	6.73	0.2	2.07	1.46	0.36	AAA338.CD3.X1.Y6.tile.tissue.png	12	1	2000	12	c3835bc3ad0f4c961279b89d03d27250	0	0	0	0	0	0	0	0	0	0	0	0	0	/home/dhl_ec/bnelissen/Slides/CD3_manuscript/CD3_slides/AAA338.CD3/AAA338.CD3.run1	255	0.7	0.06	0.7	0.06	-9.95772046076	-12.2090638885	3.27462409589	0.204965337402
37547.0	3135053.0	14716.0	9382.0	3135053.0	4000000.0	276.0	2.0	1.48	1.47	1.09	0.05	6.98	0.36	0.74	0.09	9.9	0.34	2.09	1.44	0.43	AAA338.CD3.X1.Y7.tile.tissue.png	13	1	2000	13	e44c0d3516c7e75de1f208ae85f9a01b	0	0	0	0	0	0	0	0	0	0	0	0	0	/home/dhl_ec/bnelissen/Slides/CD3_manuscript/CD3_slides/AAA338.CD3/AAA338.CD3.run1	255	0.7	0.06	0.7	0.06	-8.62117388303	-10.8903708927	0.939027428667	0.19278725
45002.0	3740791.0	16252.0	8156.0	3740791.0	4000000.0	299.0	1.0	2.02	2.23	1.08	0.05	6.89	0.36	0.72	0.06	9.79	0.37	2.14	1.5	0.45	AAA338.CD3.X1.Y8.tile.tissue.png	14	1	2000	14	20e5639626823370c8ced1c2325a14be	0	0	0	0	0	0	0	0	0	0	0	0	0	/home/dhl_ec/bnelissen/Slides/CD3_manuscript/CD3_slides/AAA338.CD3/AAA338.CD3.run1	255	0.7	0.0606496409681	0.7	0.0606496409681	-8.29878911172	-11.1777612399	0.644009904627	0.103541966797
52667.0	1641388.0	20187.0	7694.0	1641388.0	4000000.0	402.0	2.0	2.37	1.83	1.13	0.05	7.22	0.35	0.73	0.15	8.17	0.28	2.11	1.45	0.4	AAA338.CD3.X1.Y9.tile.tissue.png	15	1	2000	15	157e2bb75ef908b80bbf7322afcc1ea2	0	0	0	0	0	0	0	0	0	0	0	0	0	/home/dhl_ec/bnelissen/Slides/CD3_manuscript/CD3_slides/AAA338.CD3/AAA338.CD3.run1	255	0.7	0.06	0.7	0.06	-8.05079935151	-11.0471001096	1.38794064329	0.155084921875
0.0	0.0	0.0	0.0	0.0	4000000.0	0.0	0.0	1.86	1.9	1.12	0.05	6.88	0.28	0.88	0.21	4.73	0.12	1.98	1.48	0.37	AAA338.CD3.X10.Y10.tile.tissue.png	16	1	2000	16	98efb2bb267a83e9497c2684efc7f051	0	0	0	0	0	0	0	0	0	0	0	0	0	/home/dhl_ec/bnelissen/Slides/CD3_manuscript/CD3_slides/AAA338.CD3/AAA338.CD3.run1	255	1.0	0.06	1.0	0.06	0.0	-11.5066692401	0.0	1.76788350274
0.0	9145.0	0.0	622.0	9145.0	4000000.0	0.0	2.0	1.93	1.45	1.11	0.06	6.77	0.38	0.8	0.22	6.12	0.14	2.13	1.54	0.39	AAA338.CD3.X10.Y11.tile.tissue.png	17	1	2000	17	aa017dfa2e2d5ad4ea230ed41d6c7935	0	0	0	0	0	0	0	0	0	0	0	0	0	/home/dhl_ec/bnelissen/Slides/CD3_manuscript/CD3_slides/AAA338.CD3/AAA338.CD3.run1	255	0.7	0.06	0.7	0.06	0.0	-10.8851778247	0.5033037072	3.81193782545
56672.0	1434652.0	20930.0	19533.0	1434652.0	4000000.0	406.0	7.0	2.54	1.24	1.14	0.05	7.24	0.4	0.77	0.17	8.7	0.29	2.31	1.57	1.09	AAA338.CD3.X10.Y12.tile.tissue.png	18	1	2000	18	8011208cab3fae84987cb7a155c94906	0	0	0	0	0	0	0	0	0	0	0	0	0	/home/dhl_ec/bnelissen/Slides/CD3_manuscript/CD3_slides/AAA338.CD3/AAA338.CD3.run1	255	0.7	0.06	0.7	0.06	-10.2766356632	-12.579852662	3.637322658	0.3559058125
88335.0	3185299.0	33627.0	31054.0	3185299.0	4000000.0	659.0	9.0	2.41	2.33	1.14	0.06	7.36	0.4	0.77	0.1	10.31	0.36	2.31	1.59	0.57	AAA338.CD3.X10.Y13.tile.tissue.png	19	1	2000	19	b7f443fb12b884f1ce9b72c69040edef	0	0	0	0	0	0	0	0	0	0	0	0	0	/home/dhl_ec/bnelissen/Slides/CD3_manuscript/CD3_slides/AAA338.CD3/AAA338.CD3.run1	255	0.7	0.06	0.7	0.06	-10.017273194	-12.6054701004	4.24703091646	0.64697865625
123635.0	3823938.0	49146.0	14901.0	3823938.0	4000000.0	990.0	2.0	0.98	1.82	1.18	0.05	7.97	0.39	0.79	0.07	11.14	0.39	2.24	1.54	1.21	AAA338.CD3.X10.Y14.tile.tissue.png	20	1	2000	20	097bcbeb3ac3ff4247c1d7bbdf79c356	0	0	0	0	0	0	0	0	0	0	0	0	0	/home/dhl_ec/bnelissen/Slides/CD3_manuscript/CD3_slides/AAA338.CD3/AAA338.CD3.run1	255	0.7	0.06	0.7	0.06	-9.16805789711	-11.9605119046	3.23138128443	0.383757898438
108743.0	3975708.0	42597.0	8888.0	3975708.0	4000000.0	824.0	1.0	2.1	1.59	1.14	0.05	6.53	0.41	0.76	0.05	10.24	0.38	2.17	1.51	0.47	AAA338.CD3.X10.Y15.tile.tissue.png	21	1	2000	21	aa2b9b22bcef99ac814fd5548a7e229f	0	0	0	0	0	0	0	0	0	0	0	0	0	/home/dhl_ec/bnelissen/Slides/CD3_manuscript/CD3_slides/AAA338.CD3/AAA338.CD3.run1	255	0.7	0.0773041533096	0.7	0.0773041533096	-9.04141802386	-12.1445786844	1.85187291708	0.254691160156
67442.0	3997017.0	25257.0	8250.0	3997017.0	4000000.0	476.0	1.0	1.07	1.77	1.17	0.05	6.83	0.35	0.72	0.0600000000001	9.87	0.37	2.05	1.44	0.42	AAA338.CD3.X10.Y16.tile.tissue.png	22	1	2000	22	4456068df1e36a2b016cd80f9301e513	0	0	0	0	0	0	0	0	0	0	0	0	0	/home/dhl_ec/bnelissen/Slides/CD3_manuscript/CD3_slides/AAA338.CD3/AAA338.CD3.run1	255	0.7	0.0725134428289	0.7	0.0725134428289	-8.73597823381	-12.4359875127	0.92581959236	0.159550773315
76658.0	3728751.0	28666.0	9582.0	3728751.0	4000000.0	549.0	1.0	2.34	1.13	1.46	0.0500000000001	7.71	0.39	0.78	0.0700000000001	10.68	0.39	2.22	1.62	0.52	AAA338.CD3.X10.Y17.tile.tissue.png	23	1	2000	23	ad2dc0c15bc4df2227d20f6c6319a0b8	0	0	0	0	0	0	0	0	0	0	0	0	0	/home/dhl_ec/bnelissen/Slides/CD3_manuscript/CD3_slides/AAA338.CD3/AAA338.CD3.run1	255	0.7	0.06	0.7	0.06	-8.50290506534	-11.8093267772	1.74312777578	0.221324484375
8853.0	128679.0	3023.0	1986.0	128679.0	4000000.0	60.0	1.0	2.33	1.27	1.18	0.0600000000001	7.46	0.36	0.85	0.21	6.99	0.21	2.01	1.48	0.35	AAA338.CD3.X10.Y18.tile.tissue.png	24	1	2000	24	c0c62c9f13f93bdc301477a4db5b4f71	0	0	0	0	0	0	0	0	0	0	0	0	0	/home/dhl_ec/bnelissen/Slides/CD3_manuscript/CD3_slides/AAA338.CD3/AAA338.CD3.run1	255	0.7	0.06	0.7	0.06	-8.65552250475	-11.6638364233	3.04450626886	0.348077042969
0.0	0.0	0.0	0.0	0.0	4000000.0	0.0	0.0	1.4	1.57	1.15	0.0600000000001	6.55	0.3	0.77	0.23	4.96	0.13	2.05	1.57	0.44	AAA338.CD3.X10.Y2.tile.tissue.png	25	1	2000	25	7ee19a5a133ed3baefd9461dec91a51e	0	0	0	0	0	0	0	0	0	0	0	0	0	/home/dhl_ec/bnelissen/Slides/CD3_manuscript/CD3_slides/AAA338.CD3/AAA338.CD3.run1	255	1.0	0.06	1.0	0.06	0.0	-10.9934330596	0.0	1.39096258401
0.0	0.0	0.0	0.0	0.0	4000000.0	0.0	0.0	0.86	1.44	1.14	0.05	6.37	0.31	0.76	0.23	4.96	0.13	2.12	1.53	0.41	AAA338.CD3.X10.Y3.tile.tissue.png	26	1	2000	26	f47b45dfcc05eb76cf3c7c54004017e7	0	0	0	0	0	0	0	0	0	0	0	0	0	/home/dhl_ec/bnelissen/Slides/CD3_manuscript/CD3_slides/AAA338.CD3/AAA338.CD3.run1	255	1.0	0.06	1.0	0.06	0.0	-11.9842520033	0.0	0.144210595306
15490.0	283736.0	6344.0	5138.0	283736.0	4000000.0	123.0	3.0	1.25	1.66	1.22	0.04	6.87	0.36	0.73	0.2	7.46	0.24	2.13	1.5	0.39	AAA338.CD3.X10.Y4.tile.tissue.png	27	1	2000	27	3a68bf5b24fe48f6270ebd046dce4274	0	0	0	0	0	0	0	0	0	0	0	0	0	/home/dhl_ec/bnelissen/Slides/CD3_manuscript/CD3_slides/AAA338.CD3/AAA338.CD3.run1	255	0.7	0.06	0.7	0.06	-9.26125873295	-11.4077465431	5.14299130403	0.228180980469
92055.0	2454445.0	35967.0	44086.0	2454445.0	4000000.0	687.0	21.0	0.96	1.21	1.14	0.05	7.27	0.39	0.73	0.12	9.56	0.33	2.35	1.49	0.41	AAA338.CD3.X10.Y5.tile.tissue.png	28	1	2000	28	32ec239329bafd021b91e15057b92792	0	0	0	0	0	0	0	0	0	0	0	0	0	/home/dhl_ec/bnelissen/Slides/CD3_manuscript/CD3_slides/AAA338.CD3/AAA338.CD3.run1	255	0.7	0.06	0.7	0.06	-10.2256179971	-12.5323852017	5.58337271179	0.80555353125
245257.0	3433549.0	89196.0	22931.0	3433549.0	4000000.0	1669.0	7.0	1.36	1.81	1.11	0.05	7.66	0.37	0.74	0.08	11.83	0.39	2.23	1.5	0.44	AAA338.CD3.X10.Y6.tile.tissue.png	29	1	2000	29	9102693d66d06df761ce19bdb8b17458	0	0	0	0	0	0	0	0	0	0	0	0	0	/home/dhl_ec/bnelissen/Slides/CD3_manuscript/CD3_slides/AAA338.CD3/AAA338.CD3.run1	255	0.7	0.06	0.7	0.06	-8.54249733012	-11.5179764751	2.29316781403	0.4490998125
189673.0	3979894.0	64403.0	8771.0	3979894.0	4000000.0	1119.0	1.0	0.89	1.29	1.12	0.05	11.57	0.38	0.79	0.0700000000001	12.59	0.41	2.2	1.47	0.43	AAA338.CD3.X10.Y7.tile.tissue.png	30	1	2000	30	780b6b416b01b7cbe57e4f5e40455dd5	0	0	0	0	0	0	0	0	0	0	0	0	0	/home/dhl_ec/bnelissen/Slides/CD3_manuscript/CD3_slides/AAA338.CD3/AAA338.CD3.run1	255	0.7	0.0925232651812	0.7	0.0925232651812	-8.75489979423	-12.3955864792	1.18192847962	0.198052775391
84386.0	1808573.0	30460.0	8760.0	1808573.0	4000000.0	533.0	1.0	0.89	1.17	1.14	0.0500000000001	7.62	0.36	0.73	0.13	9.0	0.29	2.16	1.48	0.42	AAA338.CD3.X10.Y8.tile.tissue.png	31	1	2000	31	18f2bc234a7e5f75078c9d60b7c189b2	0	0	0	0	0	0	0	0	0	0	0	0	0	/home/dhl_ec/bnelissen/Slides/CD3_manuscript/CD3_slides/AAA338.CD3/AAA338.CD3.run1	255	0.7	0.06	0.7	0.06	-8.42056550183	-11.3169986766	1.17553460395	0.38780978125
13316.0	287611.0	4943.0	2580.0	287611.0	4000000.0	89.0	1.0	0.84	1.04	1.16	0.05	6.77	0.35	0.72	0.19	6.74	0.21	2.0	1.45	0.37	AAA338.CD3.X10.Y9.tile.tissue.png	32	1	2000	32	4f9b25d3d7177085b75e8e1f602114e3	0	0	0	0	0	0	0	0	0	0	0	0	0	/home/dhl_ec/bnelissen/Slides/CD3_manuscript/CD3_slides/AAA338.CD3/AAA338.CD3.run1	255	0.7	0.06	0.7	0.06	-8.1510192896	-10.9310788674	1.91482043053	0.462789511719
0.0	0.0	0.0	0.0	0.0	4000000.0	0.0	0.0	0.76	0.95	1.11	0.05	5.51	0.27	0.83	0.2	4.47	0.12	1.96	1.45	0.35	AAA338.CD3.X11.Y10.tile.tissue.png	33	1	2000	33	75ce4709c0f519600e0b2a1896065617	0	0	0	0	0	0	0	0	0	0	0	0	0	/home/dhl_ec/bnelissen/Slides/CD3_manuscript/CD3_slides/AAA338.CD3/AAA338.CD3.run1	255	1.0	0.06	1.0	0.06	0.0	0.0	0.0	5.8305985
0.0	3725.0	0.0	348.0	3725.0	4000000.0	0.0	1.0	0.75	1.59	1.06	0.0500000000001	6.36	0.37	0.82	0.22	6.33	0.13	2.04	1.56	0.58	AAA338.CD3.X11.Y11.tile.tissue.png	34	1	2000	34	61dd8a2b0efae26e1dba50af6b672557	0	0	0	0	0	0	0	0	0	0	0	0	0	/home/dhl_ec/bnelissen/Slides/CD3_manuscript/CD3_slides/AAA338.CD3/AAA338.CD3.run1	255	0.7	0.06	0.7	0.06	-7.88119127798	-12.2999593253	3.18327632252	2.96048300671
0.0	2356.0	0.0	214.0	2356.0	4000000.0	0.0	1.0	1.38	2.02	1.13	0.04	6.71	0.36	0.75	0.21	6.26	0.14	2.12	1.57	1.05	AAA338.CD3.X11.Y12.tile.tissue.png	35	1	2000	35	785147a2c86c2c2ae323187151fb22c7	0	0	0	0	0	0	0	0	0	0	0	0	0	/home/dhl_ec/bnelissen/Slides/CD3_manuscript/CD3_slides/AAA338.CD3/AAA338.CD3.run1	255	0.7	0.06	0.7	0.06	0.0	-11.6872108265	3.98447779605	1.40511468469
7466.0	358923.0	3016.0	17500.0	358923.0	4000000.0	58.0	14.0	1.61	2.48	1.07	0.04	6.8	0.35	0.7	0.19	6.78	0.21	2.14	1.49	1.13	AAA338.CD3.X11.Y13.tile.tissue.png	36	1	2000	36	a6a0d10cb6b075f048d93a656c1f9df8	0	0	0	0	0	0	0	0	0	0	0	0	0	/home/dhl_ec/bnelissen/Slides/CD3_manuscript/CD3_slides/AAA338.CD3/AAA338.CD3.run1	255	0.7	0.06	0.7	0.06	-10.0964776345	-12.2001997961	2.82795150593	0.121279978516
71149.0	2220356.0	27663.0	22394.0	2220356.0	4000000.0	546.0	9.0	2.45	2.14	1.1	0.05	6.81	0.36	0.71	0.12	8.56	0.29	2.19	1.48	0.56	AAA338.CD3.X11.Y14.tile.tissue.png	37	1	2000	37	fd2e8d8413d20dc4a4bf21e322428eca	0	0	0	0	0	0	0	0	0	0	0	0	0	/home/dhl_ec/bnelissen/Slides/CD3_manuscript/CD3_slides/AAA338.CD3/AAA338.CD3.run1	255	0.7	0.06	0.7	0.06	-10.1552562933	-12.2418560269	4.07483295683	0.498113
136693.0	3087900.0	50131.0	29987.0	3087900.0	4000000.0	1011.0	7.0	1.11	2.75	1.07	0.05	6.79	0.36	0.71	0.09	10.85	0.36	2.24	1.48	1.01	AAA338.CD3.X11.Y15.tile.tissue.png	38	1	2000	38	77622e18789be264aa49c795f8251fcd	0	0	0	0	0	0	0	0	0	0	0	0	0	/home/dhl_ec/bnelissen/Slides/CD3_manuscript/CD3_slides/AAA338.CD3/AAA338.CD3.run1	255	0.7	0.06	0.7	0.06	-10.2778368287	-12.6027765853	5.05805644945	0.82911215625
181840.0	3166541.0	67862.0	30656.0	3166541.0	4000000.0	1333.0	13.0	2.43	2.28	1.1	0.0500000000001	7.22	0.37	0.73	0.09	10.72	0.36	2.24	1.49	1.28	AAA338.CD3.X11.Y16.tile.tissue.png	39	1	2000	39	ad8a96dc3161b63b78d84a634fd1f89c	0	0	0	0	0	0	0	0	0	0	0	0	0	/home/dhl_ec/bnelissen/Slides/CD3_manuscript/CD3_slides/AAA338.CD3/AAA338.CD3.run1	255	0.7	0.06	0.7	0.06	-9.59960661674	-12.2991433444	4.52879315669	0.74876390625
73622.0	3030443.0	27449.0	17421.0	3030443.0	4000000.0	530.0	1.0	1.46	2.05	1.13	0.0500000000001	7.27	0.4	0.78	0.1	12.07	0.36	2.31	1.55	0.47	AAA338.CD3.X11.Y17.tile.tissue.png	40	1	2000	40	ce85c02f9997397e4aa7baddf56c9bf7	0	0	0	0	0	0	0	0	0	0	0	0	0	/home/dhl_ec/bnelissen/Slides/CD3_manuscript/CD3_slides/AAA338.CD3/AAA338.CD3.run1	255	0.7	0.06	0.7	0.06	-9.19942113223	-12.3271577003	2.21050715814	0.559674875
6074.0	171096.0	2649.0	5825.0	171096.0	4000000.0	51.0	7.0	1.2	2.23	1.16	0.05	8.16	0.38	0.86	0.24	7.3	0.23	2.18	1.55	0.4	AAA338.CD3.X11.Y18.tile.tissue.png	41	1	2000	41	433bc0c6a3d2896f22ae25f8c94b4339	0	0	0	0	0	0	0	0	0	0	0	0	0	/home/dhl_ec/bnelissen/Slides/CD3_manuscript/CD3_slides/AAA338.CD3/AAA338.CD3.run1	255	0.7	0.06	0.7	0.06	-9.55165652626	-12.5062789571	3.99128479529	0.952657515625
0.0	5985.0	0.0	514.0	5985.0	4000000.0	0.0	2.0	1.7	2.08	1.16	0.0700000000002	6.55	0.35	0.73	0.21	5.73	0.12	2.06	1.44	0.38	AAA338.CD3.X11.Y2.tile.tissue.png	42	1	2000	42	ce5005bc41f56981c8acb0710efceb39	0	0	0	0	0	0	0	0	0	0	0	0	0	/home/dhl_ec/bnelissen/Slides/CD3_manuscript/CD3_slides/AAA338.CD3/AAA338.CD3.run1	255	0.7	0.06	0.7	0.06	0.0	-11.6224515217	2.88156067251	1.85976913074
0.0	0.0	0.0	0.0	0.0	4000000.0	0.0	0.0	0.97	1.2	1.24	0.05	6.7	0.31	0.74	0.23	4.99	0.13	2.11	1.54	0.43	AAA338.CD3.X11.Y3.tile.tissue.png	43	1	2000	43	3230076373bbe50428d4091ceafb7878	0	0	0	0	0	0	0	0	0	0	0	0	0	/home/dhl_ec/bnelissen/Slides/CD3_manuscript/CD3_slides/AAA338.CD3/AAA338.CD3.run1	255	1.0	0.06	1.0	0.06	0.0	-11.0278821097	0.0	0.0976984664068
0.0	17841.0	0.0	851.0	17841.0	4000000.0	0.0	2.0	1.06	1.11	1.16	0.05	7.08	0.38	1.49	0.23	6.12	0.16	2.12	1.55	0.51	AAA338.CD3.X11.Y4.tile.tissue.png	44	1	2000	44	94efcc02ecdac68b138d506ab4293020	0	0	0	0	0	0	0	0	0	0	0	0	0	/home/dhl_ec/bnelissen/Slides/CD3_manuscript/CD3_slides/AAA338.CD3/AAA338.CD3.run1	255	0.7	0.06	0.7	0.06	0.0	-11.9588787451	0.146895463421	0.13727950116
56333.0	974728.0	20507.0	15765.0	974728.0	4000000.0	393.0	6.0	1.35	1.2	1.15	0.05	7.5	0.4	0.75	0.19	8.45	0.36	2.25	1.56	0.44	AAA338.CD3.X11.Y5.tile.tissue.png	45	1	2000	45	5e05e72bafc7bcee478798af29852a0e	0	0	0	0	0	0	0	0	0	0	0	0	0	/home/dhl_ec/bnelissen/Slides/CD3_manuscript/CD3_slides/AAA338.CD3/AAA338.CD3.run1	255	0.7	0.06	0.7	0.06	-10.3409269766	-11.8714652782	5.84036490788	0.4057165
103925.0	2009526.0	36531.0	62563.0	2009526.0	4000000.0	690.0	35.0	1.46	1.84	1.13	0.05	7.82	0.42	0.77	0.14	10.28	0.3	2.29	1.46	0.53	AAA338.CD3.X11.Y6.tile.tissue.png	46	1	2000	46	12a608d72c2efc9e03326477884cfd1a	0	0	0	0	0	0	0	0	0	0	0	0	0	/home/dhl_ec/bnelissen/Slides/CD3_manuscript/CD3_slides/AAA338.CD3/AAA338.CD3.run1	255	0.7	0.06	0.7	0.06	-10.3096920458	-12.7950815244	5.82215246233	1.02085809375
237233.0	3910280.0	90776.0	11517.0	3910280.0	4000000.0	1709.0	1.0	0.9	1.2	1.08	0.05	6.94	0.35	0.72	0.0600000000002	13.07	0.4	2.12	1.48	0.49	AAA338.CD3.X11.Y7.tile.tissue.png	47	1	2000	47	94071a62d569d04909a31e79a88b0563	0	0	0	0	0	0	0	0	0	0	0	0	0	/home/dhl_ec/bnelissen/Slides/CD3_manuscript/CD3_slides/AAA338.CD3/AAA338.CD3.run1	255	0.7	0.06	0.7	0.06	-8.7430631781	-11.9482993345	1.83082259182	0.252455902344
160829.0	3999896.0	55532.0	8022.0	3999896.0	4000000.0	983.0	1.0	1.05	1.05	1.09	0.05	15.43	0.35	0.73	0.05	12.47	0.39	2.2	1.56	0.46	AAA338.CD3.X11.Y8.tile.tissue.png	48	1	2000	48	8be75ca8baf9f34196eb1a7925e4d2b4	0	0	0	0	0	0	0	0	0	0	0	0	0	/home/dhl_ec/bnelissen/Slides/CD3_manuscript/CD3_slides/AAA338.CD3/AAA338.CD3.run1	255	0.7	0.0975274889336	0.7	0.0975274889336	-8.7084659792	-12.6423955438	0.701490874993	0.169462440796
68143.0	1835496.0	24445.0	9064.0	1835496.0	4000000.0	419.0	3.0	0.87	1.17	1.1	0.05	6.82	0.37	0.72	0.15	9.71	0.29	2.19	1.49	0.39	AAA338.CD3.X11.Y9.tile.tissue.png	49	1	2000	49	3f7dac0f6df03668a6700b77b341d0a9	0	0	0	0	0	0	0	0	0	0	0	0	0	/home/dhl_ec/bnelissen/Slides/CD3_manuscript/CD3_slides/AAA338.CD3/AAA338.CD3.run1	255	0.7	0.06	0.7	0.06	-8.66997185004	-11.5387943788	1.53949373309	0.401975265625
29470.0	500286.0	10354.0	9030.0	500286.0	4000000.0	192.0	4.0	0.8	1.01	1.11	0.05	6.75	0.39	0.75	0.2	7.69	0.22	2.16	1.48	0.38	AAA338.CD3.X12.Y10.tile.tissue.png	50	1	2000	50	7785242933a27a29710e5c24dbeac92c	0	0	0	0	0	0	0	0	0	0	0	0	0	/home/dhl_ec/bnelissen/Slides/CD3_manuscript/CD3_slides/AAA338.CD3/AAA338.CD3.run1	255	0.7	0.06	0.7	0.06	-8.90739331655	-11.8309444078	3.24700255487	0.538912300781
125049.0	1654284.0	45421.0	11202.0	1654284.0	4000000.0	814.0	2.0	0.83	1.1	1.14	0.05	7.07	0.35	0.75	0.16	9.06	0.28	2.16	1.48	0.46	AAA338.CD3.X12.Y11.tile.tissue.png	51	1	2000	51	d0a07b4394187af84dc66ed72e92b313	0	0	0	0	0	0	0	0	0	0	0	0	0	/home/dhl_ec/bnelissen/Slides/CD3_manuscript/CD3_slides/AAA338.CD3/AAA338.CD3.run1	255	0.7	0.06	0.7	0.06	-8.61581311568	-11.726749681	2.26045267078	0.526707789063
9761.0	488128.0	3504.0	4248.0	488128.0	4000000.0	66.0	1.0	0.81	1.04	1.16	0.0599999999999	7.07	0.34	0.71	0.2	6.78	0.21	2.01	1.46	0.36	AAA338.CD3.X12.Y12.tile.tissue.png	52	1	2000	52	960085abdbb5b59834fcfd4651ba3611	0	0	0	0	0	0	0	0	0	0	0	0	0	/home/dhl_ec/bnelissen/Slides/CD3_manuscript/CD3_slides/AAA338.CD3/AAA338.CD3.run1	255	0.7	0.06	0.7	0.06	-8.14969262824	-11.08751982	2.06395015255	0.723394929687
0.0	0.0	0.0	0.0	0.0	4000000.0	0.0	0.0	0.78	1.0	1.07	0.0600000000002	6.06	0.28	0.73	0.22	4.77	0.12	1.93	1.46	0.52	AAA338.CD3.X12.Y13.tile.tissue.png	53	1	2000	53	be3bb0553dfc490360644d0b03ece4db	0	0	0	0	0	0	0	0	0	0	0	0	0	/home/dhl_ec/bnelissen/Slides/CD3_manuscript/CD3_slides/AAA338.CD3/AAA338.CD3.run1	255	1.0	0.06	1.0	0.06	0.0	-10.7489051379	0.0	1.12876762925
0.0	1738.0	0.0	200.0	1738.0	4000000.0	0.0	1.0	0.85	1.4	1.11	0.05	6.49	0.35	0.73	0.21	6.28	0.13	2.04	1.5	0.58	AAA338.CD3.X12.Y14.tile.tissue.png	54	1	2000	54	56ac7f88e6b5fcc670452033f8e16a48	0	0	0	0	0	0	0	0	0	0	0	0	0	/home/dhl_ec/bnelissen/Slides/CD3_manuscript/CD3_slides/AAA338.CD3/AAA338.CD3.run1	255	0.7	0.06	0.7	0.06	-9.31599767752	-12.5834701305	4.37611364609	0.121481809669
2462.0	49229.0	1133.0	3534.0	49229.0	4000000.0	27.0	3.0	0.82	1.45	1.13	0.0599999999999	6.79	0.4	0.81	0.22	7.13	0.22	2.16	1.55	0.52	AAA338.CD3.X12.Y15.tile.tissue.png	55	1	2000	55	581370324e5bb2bc8cb490fa25614604	0	0	0	0	0	0	0	0	0	0	0	0	0	/home/dhl_ec/bnelissen/Slides/CD3_manuscript/CD3_slides/AAA338.CD3/AAA338.CD3.run1	255	0.7	0.06	0.7	0.06	-10.5005796173	-12.4123135278	6.23297517929	1.92493562646
38009.0	721220.0	15574.0	29998.0	721220.0	4000000.0	306.0	16.0	0.85	1.23	1.16	0.0599999999999	8.04	0.38	0.75	0.2	8.01	0.24	2.29	1.5	0.61	AAA338.CD3.X12.Y16.tile.tissue.png	56	1	2000	56	4b98b41bf4d7f0e8c13d419c90d56d12	0	0	0	0	0	0	0	0	0	0	0	0	0	/home/dhl_ec/bnelissen/Slides/CD3_manuscript/CD3_slides/AAA338.CD3/AAA338.CD3.run1	255	0.7	0.06	0.7	0.06	-10.5185984428	-12.7004522005	6.6080524959	1.2061391875
32031.0	821701.0	12616.0	14406.0	821701.0	4000000.0	252.0	8.0	0.88	1.54	1.1	0.0599999999999	7.66	0.36	0.76	0.17	7.35	0.24	2.13	1.48	0.54	AAA338.CD3.X12.Y17.tile.tissue.png	57	1	2000	57	8c13c56f38c48332f446d6a6ad852dc2	0	0	0	0	0	0	0	0	0	0	0	0	0	/home/dhl_ec/bnelissen/Slides/CD3_manuscript/CD3_slides/AAA338.CD3/AAA338.CD3.run1	255	0.7	0.06	0.7	0.06	-10.4561178403	-12.7893402291	6.70658608862	1.14595160156
0.0	0.0	0.0	0.0	0.0	4000000.0	0.0	0.0	1.33	1.12	1.31	0.0799999999999	5.43	0.27	0.86	0.2	4.49	0.12	1.91	1.43	0.5	AAA338.CD3.X12.Y18.tile.tissue.png	58	1	2000	58	fb2cee5209d19f5d1161b472aaa20773	0	0	0	0	0	0	0	0	0	0	0	0	0	/home/dhl_ec/bnelissen/Slides/CD3_manuscript/CD3_slides/AAA338.CD3/AAA338.CD3.run1	255	1.0	0.06	1.0	0.06	0.0	0.0	0.0	3.20545625
0.0	0.0	0.0	0.0	0.0	4000000.0	0.0	0.0	1.28	1.03	1.18	0.0599999999999	6.01	0.27	0.7	0.21	4.48	0.12	1.9	1.43	0.51	AAA338.CD3.X12.Y2.tile.tissue.png	59	1	2000	59	bcf2355dfaa2f7be402b5b2d907f560c	0	0	0	0	0	0	0	0	0	0	0	0	0	/home/dhl_ec/bnelissen/Slides/CD3_manuscript/CD3_slides/AAA338.CD3/AAA338.CD3.run1	255	1.0	0.06	1.0	0.06	0.0	-10.2209779761	0.0	1.3602591699
0.0	0.0	0.0	0.0	0.0	4000000.0	0.0	0.0	0.92	1.54	1.07	0.05	6.05	0.29	0.76	0.21	4.63	0.12	1.95	1.58	0.56	AAA338.CD3.X12.Y3.tile.tissue.png	60	1	2000	60	057b810ccb14fb0016d10bb706b8daa5	0	0	0	0	0	0	0	0	0	0	0	0	0	/home/dhl_ec/bnelissen/Slides/CD3_manuscript/CD3_slides/AAA338.CD3/AAA338.CD3.run1	255	1.0	0.06	1.0	0.06	0.0	-12.6906775971	0.0	0.0617627434998
2083.0	35802.0	961.0	2143.0	35802.0	4000000.0	18.0	3.0	1.34	2.01	1.16	0.05	7.2	0.39	0.76	0.24	7.14	0.26	2.06	1.49	0.59	AAA338.CD3.X12.Y4.tile.tissue.png	61	1	2000	61	b4a72af0a99a25f34cf18957bfb4d89c	0	0	0	0	0	0	0	0	0	0	0	0	0	/home/dhl_ec/bnelissen/Slides/CD3_manuscript/CD3_slides/AAA338.CD3/AAA338.CD3.run1	255	0.7	0.06	0.7	0.06	-10.1629877542	-12.4134065953	4.29697849441	0.104302327148
277.0	2277.0	98.0	232.0	2277.0	4000000.0	1.0	1.0	0.91	1.09	1.07	0.0500000000002	6.4	0.38	0.73	0.21	6.52	0.2	1.95	1.45	0.56	AAA338.CD3.X12.Y5.tile.tissue.png	62	1	2000	62	f080ab7f029311a3cca6824913de35a7	0	0	0	0	0	0	0	0	0	0	0	0	0	/home/dhl_ec/bnelissen/Slides/CD3_manuscript/CD3_slides/AAA338.CD3/AAA338.CD3.run1	255	0.7	0.06	0.7	0.06	-9.72988363328	-12.2654101716	4.37054982874	0.088674631958
28383.0	369364.0	9054.0	12090.0	369364.0	4000000.0	154.0	9.0	1.01	1.68	1.08	0.05	6.63	0.4	0.73	0.21	7.51	0.23	2.17	1.45	0.53	AAA338.CD3.X12.Y6.tile.tissue.png	63	1	2000	63	7333bcadc29401ba4e9e837a9506b3c4	0	0	0	0	0	0	0	0	0	0	0	0	0	/home/dhl_ec/bnelissen/Slides/CD3_manuscript/CD3_slides/AAA338.CD3/AAA338.CD3.run1	255	0.7	0.06	0.7	0.06	-10.3978022851	-12.1161196916	5.15328703535	0.438873726563
146130.0	3349889.0	57374.0	11518.0	3349889.0	4000000.0	1150.0	4.0	1.11	1.24	1.09	0.05	6.89	0.36	0.75	0.0899999999999	10.47	0.37	2.1	1.45	0.41	AAA338.CD3.X12.Y7.tile.tissue.png	64	1	2000	64	aa67927640afec47489fb9728435fc63	0	0	0	0	0	0	0	0	0	0	0	0	0	/home/dhl_ec/bnelissen/Slides/CD3_manuscript/CD3_slides/AAA338.CD3/AAA338.CD3.run1	255	0.7	0.06	0.7	0.06	-9.54554003461	-11.8942941259	3.17921063981	0.388874078125
142643.0	3992499.0	55774.0	8590.0	3992499.0	4000000.0	1060.0	1.0	0.78	1.1	1.13	0.05	7.27	0.38	0.82	0.0599999999999	11.59	0.43	2.24	1.55	0.47	AAA338.CD3.X12.Y8.tile.tissue.png	65	1	2000	65	2151adbf97e530728c3239d87cdd80db	0	0	0	0	0	0	0	0	0	0	0	0	0	/home/dhl_ec/bnelissen/Slides/CD3_manuscript/CD3_slides/AAA338.CD3/AAA338.CD3.run1	255	0.7	0.0954622713209	0.7	0.0954622713209	-8.44246778784	-12.3420272419	0.991614310013	0.139020404297
72513.0	3735514.0	25636.0	9492.0	3735514.0	4000000.0	472.0	2.0	1.14	1.43	1.16	0.0599999999999	7.66	0.4	0.78	0.0800000000002	11.59	0.37	2.13	1.43	0.42	AAA338.CD3.X12.Y9.tile.tissue.png	66	1	2000	66	b7052210f4ed8f2a72adc33c45fa07d0	0	0	0	0	0	0	0	0	0	0	0	0	0	/home/dhl_ec/bnelissen/Slides/CD3_manuscript/CD3_slides/AAA338.CD3/AAA338.CD3.run1	255	0.7	0.0847648085925	0.7	0.0847648085925	-8.51147958851	-11.5243237502	0.711386926077	0.190502070312
754.0	132492.0	408.0	3659.0	132492.0	4000000.0	9.0	1.0	0.87	0.93	1.11	0.0699999999999	7.33	0.38	0.79	0.21	7.09	0.21	2.1	1.47	0.36	AAA338.CD3.X13.Y1.tile.tissue.png	67	1	2000	67	45d7b9a8c26d662d1e50f906a7975c09	0	0	0	0	0	0	0	0	0	0	0	0	0	/home/dhl_ec/bnelissen/Slides/CD3_manuscript/CD3_slides/AAA338.CD3/AAA338.CD3.run1	255	0.7	0.06	0.7	0.06	-8.86102717174	-12.0807756066	4.73771958245	1.49206156445
46726.0	1570305.0	18358.0	8972.0	1570305.0	4000000.0	342.0	1.0	0.79	1.02	1.15	0.05	7.03	0.37	0.86	0.15	8.83	0.3	2.19	1.55	0.42	AAA338.CD3.X13.Y10.tile.tissue.png	68	1	2000	68	191326318ac16b6046d3b702deafa5dc	0	0	0	0	0	0	0	0	0	0	0	0	0	/home/dhl_ec/bnelissen/Slides/CD3_manuscript/CD3_slides/AAA338.CD3/AAA338.CD3.run1	255	0.7	0.06	0.7	0.06	-8.66780345453	-11.4344988381	1.86712508202	0.47005140625
60968.0	772325.0	19666.0	8215.0	772325.0	4000000.0	356.0	3.0	1.04	1.43	1.12	0.05	7.57	0.37	0.73	0.19	7.78	0.24	2.08	1.53	0.37	AAA338.CD3.X13.Y11.tile.tissue.png	69	1	2000	69	354d6ef2a2e9f0b30621a25cfca97c16	0	0	0	0	0	0	0	0	0	0	0	0	0	/home/dhl_ec/bnelissen/Slides/CD3_manuscript/CD3_slides/AAA338.CD3/AAA338.CD3.run1	255	0.7	0.06	0.7	0.06	-8.62252126142	-11.7302913199	2.73505612097	0.497772160156
60396.0	1138872.0	21219.0	8809.0	1138872.0	4000000.0	400.0	2.0	0.82	1.0	1.07	0.05	7.12	0.36	0.71	0.17	7.92	0.25	2.09	1.49	0.39	AAA338.CD3.X13.Y12.tile.tissue.png	70	1	2000	70	d347b5db25880613b39c79f102fe28e8	0	0	0	0	0	0	0	0	0	0	0	0	0	/home/dhl_ec/bnelissen/Slides/CD3_manuscript/CD3_slides/AAA338.CD3/AAA338.CD3.run1	255	0.7	0.06	0.7	0.06	-8.53245335479	-11.3886137453	1.75989580152	0.418631023438
0.0	0.0	0.0	0.0	0.0	4000000.0	0.0	0.0	0.79	0.95	1.09	0.05	5.93	0.28	0.75	0.21	4.61	0.12	1.92	1.5	0.37	AAA338.CD3.X13.Y13.tile.tissue.png	71	1	2000	71	e0d5ec9a54fc06e6f9ebdac09a190e6c	0	0	0	0	0	0	0	0	0	0	0	0	0	/home/dhl_ec/bnelissen/Slides/CD3_manuscript/CD3_slides/AAA338.CD3/AAA338.CD3.run1	255	1.0	0.06	1.0	0.06	0.0	-10.8596822423	0.0	4.04760699028
0.0	0.0	0.0	0.0	0.0	4000000.0	0.0	0.0	0.89	1.05	1.15	0.05	6.32	0.3	0.76	0.22	4.92	0.14	2.02	1.55	0.38	AAA338.CD3.X13.Y14.tile.tissue.png	72	1	2000	72	c1465612982653fbfa8129631c0e5413	0	0	0	0	0	0	0	0	0	0	0	0	0	/home/dhl_ec/bnelissen/Slides/CD3_manuscript/CD3_slides/AAA338.CD3/AAA338.CD3.run1	255	1.0	0.06	1.0	0.06	0.0	-12.3663610976	0.0	0.0994412819176
0.0	0.0	0.0	0.0	0.0	4000000.0	0.0	0.0	0.97	0.98	1.09	0.0599999999999	5.43	0.29	0.84	0.22	5.04	0.13	2.03	1.55	0.38	AAA338.CD3.X13.Y15.tile.tissue.png	73	1	2000	73	58b2a8709c37a8889fff0c8cbb286afb	0	0	0	0	0	0	0	0	0	0	0	0	0	/home/dhl_ec/bnelissen/Slides/CD3_manuscript/CD3_slides/AAA338.CD3/AAA338.CD3.run1	255	1.0	0.06	1.0	0.06	0.0	0.0	0.0	11.545255
429.0	107259.0	106.0	3759.0	107259.0	4000000.0	1.0	5.0	0.9	1.11	1.19	0.05	7.11	0.38	0.75	0.22	7.02	0.22	2.2	1.54	0.37	AAA338.CD3.X13.Y2.tile.tissue.png	74	1	2000	74	6679a02adf238ddb252d03e1e16ab827	0	0	0	0	0	0	0	0	0	0	0	0	0	/home/dhl_ec/bnelissen/Slides/CD3_manuscript/CD3_slides/AAA338.CD3/AAA338.CD3.run1	255	0.7	0.06	0.7	0.06	-8.49301642621	-11.8246384891	0.665812148223	0.296064223633
0.0	3421.0	0.0	330.0	3421.0	4000000.0	0.0	1.0	0.85	1.11	1.07	0.05	6.44	0.36	0.73	0.21	5.81	0.14	2.02	1.49	0.4	AAA338.CD3.X13.Y3.tile.tissue.png	75	1	2000	75	c8628a306d8cba306a82517c40d5a751	0	0	0	0	0	0	0	0	0	0	0	0	0	/home/dhl_ec/bnelissen/Slides/CD3_manuscript/CD3_slides/AAA338.CD3/AAA338.CD3.run1	255	0.7	0.06	0.7	0.06	0.0	-11.3958924182	0.0205205043691	0.074185979435
0.0	17007.0	0.0	1238.0	17007.0	4000000.0	0.0	3.0	0.84	1.04	1.13	0.05	6.31	0.35	0.71	0.21	6.53	0.12	2.02	1.43	0.36	AAA338.CD3.X13.Y4.tile.tissue.png	76	1	2000	76	bc68ddce1e2106fa4eaf7fb66f2117d3	0	0	0	0	0	0	0	0	0	0	0	0	0	/home/dhl_ec/bnelissen/Slides/CD3_manuscript/CD3_slides/AAA338.CD3/AAA338.CD3.run1	255	0.7	0.06	0.7	0.06	-6.75130817243	-10.9878175242	0.426059231224	0.100882848053
0.0	52269.0	0.0	1374.0	52269.0	4000000.0	0.0	3.0	0.79	1.04	1.08	0.05	6.3	0.35	0.7	0.21	7.05	0.13	2.04	1.49	0.5	AAA338.CD3.X13.Y5.tile.tissue.png	77	1	2000	77	2152426423a9102028c1b40d5805ff97	0	0	0	0	0	0	0	0	0	0	0	0	0	/home/dhl_ec/bnelissen/Slides/CD3_manuscript/CD3_slides/AAA338.CD3/AAA338.CD3.run1	255	0.7	0.06	0.7	0.06	-7.83772513519	-12.3367372718	0.846973233068	0.127918147949
0.0	3811.0	0.0	288.0	3811.0	4000000.0	0.0	1.0	1.0	1.07	1.08	0.0600000000002	6.65	0.35	0.77	0.22	6.03	0.13	1.96	1.43	0.62	AAA338.CD3.X13.Y6.tile.tissue.png	78	1	2000	78	26308cba26a552570d910979769b10f7	0	0	0	0	0	0	0	0	0	0	0	0	0	/home/dhl_ec/bnelissen/Slides/CD3_manuscript/CD3_slides/AAA338.CD3/AAA338.CD3.run1	255	0.7	0.06	0.7	0.06	-8.10669266802	-12.3949835084	3.24159899994	3.41466747272
25662.0	571200.0	10530.0	5211.0	571200.0	4000000.0	216.0	1.0	1.78	1.58	1.08	0.0500000000002	6.74	0.35	0.75	0.19	6.97	0.22	2.05	1.45	0.54	AAA338.CD3.X13.Y7.tile.tissue.png	79	1	2000	79	e49411aa11664354e7476a81b019d2fc	0	0	0	0	0	0	0	0	0	0	0	0	0	/home/dhl_ec/bnelissen/Slides/CD3_manuscript/CD3_slides/AAA338.CD3/AAA338.CD3.run1	255	0.7	0.06	0.7	0.06	-9.8189875271	-11.915908451	3.71604675234	0.960163308594
115232.0	3624354.0	47040.0	9714.0	3624354.0	4000000.0	954.0	1.0	2.03	2.14	1.08	0.05	7.27	0.35	0.76	0.0700000000002	10.32	0.4	2.25	1.54	0.44	AAA338.CD3.X13.Y8.tile.tissue.png	80	1	2000	80	1b4a559ab2e5c8c2f6e4c5196505f849	0	0	0	0	0	0	0	0	0	0	0	0	0	/home/dhl_ec/bnelissen/Slides/CD3_manuscript/CD3_slides/AAA338.CD3/AAA338.CD3.run1	255	0.7	0.06	0.7	0.06	-9.34366025049	-11.7949556851	2.4098020148	0.287040894531
103382.0	3991275.0	42278.0	8628.0	3991275.0	4000000.0	817.0	2.0	1.44	2.22	1.18	0.05	8.21	0.38	0.78	0.0599999999999	11.32	0.4	2.2	1.54	0.46	AAA338.CD3.X13.Y9.tile.tissue.png	81	1	2000	81	2b4e0aa70e2dcc4b3f213700fc27df5a	0	0	0	0	0	0	0	0	0	0	0	0	0	/home/dhl_ec/bnelissen/Slides/CD3_manuscript/CD3_slides/AAA338.CD3/AAA338.CD3.run1	255	0.7	0.0908841581626	0.7	0.0908841581626	-8.60082916354	-12.3331759232	0.910567355097	0.139764369385
0.0	0.0	0.0	0.0	0.0	4000000.0	0.0	0.0	0.95	1.9	1.4	0.0600000000002	6.05	0.29	0.85	0.22	4.44	0.12	1.89	1.43	0.35	AAA338.CD3.X14.Y0.tile.tissue.png	82	1	2000	82	bf4ed7f462681dfb6589a5e1e3e03ead	0	0	0	0	0	0	0	0	0	0	0	0	0	/home/dhl_ec/bnelissen/Slides/CD3_manuscript/CD3_slides/AAA338.CD3/AAA338.CD3.run1	255	1.0	0.06	1.0	0.06	0.0	-11.8606094526	0.0	1.38887894097
107000.0	1532559.0	37994.0	13165.0	1532559.0	4000000.0	705.0	4.0	0.96	1.06	1.08	0.05	6.71	0.37	0.75	0.15	9.11	0.28	2.12	1.45	0.37	AAA338.CD3.X14.Y1.tile.tissue.png	83	1	2000	83	430ff34098e682300f235e66afb9e0b0	0	0	0	0	0	0	0	0	0	0	0	0	0	/home/dhl_ec/bnelissen/Slides/CD3_manuscript/CD3_slides/AAA338.CD3/AAA338.CD3.run1	255	0.7	0.06	0.7	0.06	-8.25111957448	-11.8422924934	2.9372821717	0.794975640625
132348.0	3611519.0	49461.0	9944.0	3611519.0	4000000.0	926.0	2.0	1.08	1.34	1.1	0.0500000000002	6.99	0.35	0.73	0.0699999999997	10.96	0.37	2.08	1.46	0.46	AAA338.CD3.X14.Y10.tile.tissue.png	84	1	2000	84	fe210e52a64e846cd8c9624b9c4ff3a5	0	0	0	0	0	0	0	0	0	0	0	0	0	/home/dhl_ec/bnelissen/Slides/CD3_manuscript/CD3_slides/AAA338.CD3/AAA338.CD3.run1	255	0.7	0.0612027931348	0.7	0.0612027931348	-8.66514712248	-11.6971992495	1.63683380044	0.310228195313
53919.0	1496555.0	19645.0	9910.0	1496555.0	4000000.0	366.0	3.0	1.08	1.47	1.16	0.0499999999997	7.35	0.4	0.77	0.17	9.1	0.3	2.25	1.55	0.43	AAA338.CD3.X14.Y11.tile.tissue.png	85	1	2000	85	2d3ea0cba5878a409ad9974607c80949	0	0	0	0	0	0	0	0	0	0	0	0	0	/home/dhl_ec/bnelissen/Slides/CD3_manuscript/CD3_slides/AAA338.CD3/AAA338.CD3.run1	255	0.7	0.06	0.7	0.06	-8.39171135153	-11.5881194195	1.2921254997	0.468024484375
107515.0	2180443.0	39306.0	12964.0	2180443.0	4000000.0	727.0	4.0	1.01	1.2	1.13	0.0599999999999	7.55	0.37	0.74	0.13	9.45	0.29	2.13	1.45	0.41	AAA338.CD3.X14.Y12.tile.tissue.png	86	1	2000	86	63ce37c1b938285dae71f7bc3a034766	0	0	0	0	0	0	0	0	0	0	0	0	0	/home/dhl_ec/bnelissen/Slides/CD3_manuscript/CD3_slides/AAA338.CD3/AAA338.CD3.run1	255	0.7	0.06	0.7	0.06	-8.47990325284	-11.7403907634	2.04643484969	0.481671609375
13530.0	192177.0	4748.0	3223.0	192177.0	4000000.0	78.0	2.0	0.8	1.03	1.12	0.0500000000002	6.5	0.38	0.96	0.19	6.65	0.2	1.99	1.44	0.53	AAA338.CD3.X14.Y13.tile.tissue.png	87	1	2000	87	e10c71ec8fd5409da9878babbce521ae	0	0	0	0	0	0	0	0	0	0	0	0	0	/home/dhl_ec/bnelissen/Slides/CD3_manuscript/CD3_slides/AAA338.CD3/AAA338.CD3.run1	255	0.7	0.06	0.7	0.06	-8.59058201633	-11.3771335518	2.43791068277	0.368663867187
0.0	0.0	0.0	0.0	0.0	4000000.0	0.0	0.0	0.91	0.99	1.25	0.0500000000002	5.35	0.28	0.71	0.22	4.5	0.12	1.91	1.46	0.37	AAA338.CD3.X14.Y14.tile.tissue.png	88	1	2000	88	8b90beccddb305438fbef05a51cb4179	0	0	0	0	0	0	0	0	0	0	0	0	0	/home/dhl_ec/bnelissen/Slides/CD3_manuscript/CD3_slides/AAA338.CD3/AAA338.CD3.run1	255	1.0	0.06	1.0	0.06	0.0	0.0	0.0	0.8384088125
0.0	0.0	0.0	0.0	0.0	4000000.0	0.0	0.0	0.94	1.93	1.14	0.0599999999999	5.91	0.28	0.82	0.2	4.51	0.12	1.89	1.44	0.35	AAA338.CD3.X14.Y15.tile.tissue.png	89	1	2000	89	28f52962666523fe3ce47b7b119707c6	0	0	0	0	0	0	0	0	0	0	0	0	0	/home/dhl_ec/bnelissen/Slides/CD3_manuscript/CD3_slides/AAA338.CD3/AAA338.CD3.run1	255	1.0	0.06	1.0	0.06	0.0	-12.3271302641	0.0	4.18470924368
20271.0	2812204.0	8840.0	9765.0	2812204.0	4000000.0	188.0	2.0	0.87	1.13	1.13	0.0500000000002	6.48	0.36	0.73	0.0999999999999	8.97	0.31	2.1	1.44	0.38	AAA338.CD3.X14.Y2.tile.tissue.png	90	1	2000	90	d578070ee113ca02e1ca7aa2de4185e9	0	0	0	0	0	0	0	0	0	0	0	0	0	/home/dhl_ec/bnelissen/Slides/CD3_manuscript/CD3_slides/AAA338.CD3/AAA338.CD3.run1	255	0.7	0.06	0.7	0.06	-8.27640693763	-11.3747855738	2.05450498411	0.396921382813
4150.0	1247624.0	2281.0	6638.0	1247624.0	4000000.0	46.0	2.0	0.8	0.97	1.07	0.0500000000002	6.77	0.35	0.72	0.16	7.38	0.25	2.08	1.44	0.380000000001	AAA338.CD3.X14.Y3.tile.tissue.png	91	1	2000	91	efbcfa58df98c0e6da179ea1b85336a4	0	0	0	0	0	0	0	0	0	0	0	0	0	/home/dhl_ec/bnelissen/Slides/CD3_manuscript/CD3_slides/AAA338.CD3/AAA338.CD3.run1	255	0.7	0.06	0.7	0.06	-8.21547139712	-10.6055495782	0.808186041171	0.240988757813
0.0	3601.0	0.0	312.0	3601.0	4000000.0	0.0	1.0	0.87	1.0	1.08	0.0600000000004	6.34	0.34	0.71	0.21	6.18	0.13	2.02	1.45	0.37	AAA338.CD3.X14.Y4.tile.tissue.png	92	1	2000	92	e20d40e499e41defac7449d32b2b53da	0	0	0	0	0	0	0	0	0	0	0	0	0	/home/dhl_ec/bnelissen/Slides/CD3_manuscript/CD3_slides/AAA338.CD3/AAA338.CD3.run1	255	0.7	0.06	0.7	0.06	-9.57945683358	-12.2334497895	4.09410949126	0.100272948486
88.0	18555.0	40.0	594.0	18555.0	4000000.0	1.0	1.0	0.85	1.03	1.08	0.0499999999997	6.21	0.35	0.74	0.22	6.45	0.2	1.98	1.46	0.4	AAA338.CD3.X14.Y5.tile.tissue.png	93	1	2000	93	985e1c08bd350334dea913dd1a1a773b	0	0	0	0	0	0	0	0	0	0	0	0	0	/home/dhl_ec/bnelissen/Slides/CD3_manuscript/CD3_slides/AAA338.CD3/AAA338.CD3.run1	255	0.7	0.06	0.7	0.06	-7.04344919378	-11.5083631044	0.165245949323	0.110241589966
0.0	0.0	0.0	0.0	0.0	4000000.0	0.0	0.0	0.75	0.91	1.1	0.0599999999999	5.95	0.27	0.82	0.21	4.46	0.11	1.97	1.43	0.340000000001	AAA338.CD3.X14.Y6.tile.tissue.png	94	1	2000	94	88dbfd4731def1e16eff4ec7ff69f453	0	0	0	0	0	0	0	0	0	0	0	0	0	/home/dhl_ec/bnelissen/Slides/CD3_manuscript/CD3_slides/AAA338.CD3/AAA338.CD3.run1	255	1.0	0.06	1.0	0.06	0.0	-11.0363927559	0.0	7.96673666956
55.0	7062.0	36.0	444.0	7062.0	4000000.0	1.0	1.0	0.71	0.87	1.09	0.0599999999999	6.34	0.35	0.85	0.21	6.55	0.2	2.02	1.49	0.66	AAA338.CD3.X14.Y7.tile.tissue.png	95	1	2000	95	ce39efb61c1ffb438eabee488d8b0739	0	0	0	0	0	0	0	0	0	0	0	0	0	/home/dhl_ec/bnelissen/Slides/CD3_manuscript/CD3_slides/AAA338.CD3/AAA338.CD3.run1	255	0.7	0.06	0.7	0.06	-10.0196139175	-12.6671211418	4.80684873545	0.827895047119
38216.0	732635.0	14893.0	9279.0	732635.0	4000000.0	290.0	4.0	0.83	1.28	1.12	0.0500000000002	6.49	0.35	0.74	0.19	7.36	0.23	2.07	1.48	0.52	AAA338.CD3.X14.Y8.tile.tissue.png	96	1	2000	96	0b50fe91f14b2d34ab785e970b3efe97	0	0	0	0	0	0	0	0	0	0	0	0	0	/home/dhl_ec/bnelissen/Slides/CD3_manuscript/CD3_slides/AAA338.CD3/AAA338.CD3.run1	255	0.7	0.06	0.7	0.06	-10.0013657647	-12.0900134943	5.07029146687	0.703836554687
128002.0	3442022.0	49449.0	14737.0	3442022.0	4000000.0	992.0	5.0	1.23	2.3	1.13	0.0499999999997	6.65	0.36	0.72	0.0799999999999	10.33	0.35	2.1	1.44	0.4	AAA338.CD3.X14.Y9.tile.tissue.png	97	1	2000	97	7ea84ecbca4f0d35fa6d4e62e0f9f8d7	0	0	0	0	0	0	0	0	0	0	0	0	0	/home/dhl_ec/bnelissen/Slides/CD3_manuscript/CD3_slides/AAA338.CD3/AAA338.CD3.run1	255	0.7	0.0687249613455	0.7	0.0687249613455	-9.82308645784	-11.6889937616	4.03800984782	0.43971315625
56106.0	2131088.0	21789.0	9135.0	2131088.0	4000000.0	436.0	2.0	2.35	1.77	1.24	0.0599999999999	6.43	0.35	0.79	0.13	8.99	0.29	2.07	1.44	0.55	AAA338.CD3.X15.Y0.tile.tissue.png	98	1	2000	98	75b80c3ea99c42d8d6fa34eed30c7ddb	0	0	0	0	0	0	0	0	0	0	0	0	0	/home/dhl_ec/bnelissen/Slides/CD3_manuscript/CD3_slides/AAA338.CD3/AAA338.CD3.run1	255	0.7	0.06	0.7	0.06	-9.14400420621	-12.140969129	2.08976689682	0.478359390625
115079.0	3394155.0	46962.0	12186.0	3394155.0	4000000.0	977.0	3.0	1.68	1.97	1.14	0.0499999999997	7.14	0.37	0.74	0.0799999999999	14.04	0.36	2.18	1.53	0.44	AAA338.CD3.X15.Y1.tile.tissue.png	99	1	2000	99	de5050d4f8174c401eb5bb9014e30ed0	0	0	0	0	0	0	0	0	0	0	0	0	0	/home/dhl_ec/bnelissen/Slides/CD3_manuscript/CD3_slides/AAA338.CD3/AAA338.CD3.run1	255	0.7	0.06	0.7	0.06	-9.1187966971	-12.4187077555	1.35266418281	0.567895828125
140297.0	2788538.0	52210.0	33551.0	2788538.0	4000000.0	954.0	7.0	2.06	1.08	1.16	0.0500000000002	7.67	0.409999999999	0.77	0.11	10.83	0.34	2.38	1.45	0.41	AAA338.CD3.X15.Y10.tile.tissue.png	100	1	2000	100	41984e4c943856bb128feef7106ba63a	0	0	0	0	0	0	0	0	0	0	0	0	0	/home/dhl_ec/bnelissen/Slides/CD3_manuscript/CD3_slides/AAA338.CD3/AAA338.CD3.run1	255	0.7	0.06	0.7	0.06	-10.069004673	-12.5040752828	6.22566711164	0.81518653125
113985.0	3824112.0	43947.0	12994.0	3824112.0	4000000.0	835.0	2.0	0.92	1.02	1.11	0.0499999999997	8.0	0.35	0.73	0.0599999999999	10.5	0.36	2.09	1.45	0.42	AAA338.CD3.X15.Y11.tile.tissue.png	101	1	2000	101	55eeee487799c5505cd0745f4a7aa0f8	0	0	0	0	0	0	0	0	0	0	0	0	0	/home/dhl_ec/bnelissen/Slides/CD3_manuscript/CD3_slides/AAA338.CD3/AAA338.CD3.run1	255	0.7	0.0717223793663	0.7	0.0717223793663	-8.63212414731	-12.1154187154	1.16351612264	0.184663117188
75757.0	3406274.0	29974.0	8944.0	3406274.0	4000000.0	572.0	1.0	0.91	0.97	1.07	0.0500000000002	14.59	0.36	0.74	0.0799999999999	9.59	0.34	2.09	1.43	0.39	AAA338.CD3.X15.Y12.tile.tissue.png	102	1	2000	102	009ab3ee318cc68c67db8ae7dc3766fb	0	0	0	0	0	0	0	0	0	0	0	0	0	/home/dhl_ec/bnelissen/Slides/CD3_manuscript/CD3_slides/AAA338.CD3/AAA338.CD3.run1	255	0.7	0.06	0.7	0.06	-8.32699994605	-11.3571177853	1.06936625014	0.222619554687
49297.0	2010503.0	17488.0	7400.0	2010503.0	4000000.0	311.0	1.0	0.95	1.05	1.37	0.0499999999997	6.64	0.35	0.71	0.14	8.34	0.28	2.05	1.44	0.4	AAA338.CD3.X15.Y13.tile.tissue.png	103	1	2000	103	b7d3942d91f38b25ebcf745fa118faa7	0	0	0	0	0	0	0	0	0	0	0	0	0	/home/dhl_ec/bnelissen/Slides/CD3_manuscript/CD3_slides/AAA338.CD3/AAA338.CD3.run1	255	0.7	0.06	0.7	0.06	-8.10628254406	-10.5985880645	0.932322511116	0.240092011719
0.0	0.0	0.0	0.0	0.0	4000000.0	0.0	0.0	0.88	0.97	1.1	0.0600000000004	5.35	0.29	0.89	0.21	4.57	0.12	1.92	1.44	0.34	AAA338.CD3.X15.Y14.tile.tissue.png	104	1	2000	104	bbf174d13fb695d8ba5ce5e89ddae3b7	0	0	0	0	0	0	0	0	0	0	0	0	0	/home/dhl_ec/bnelissen/Slides/CD3_manuscript/CD3_slides/AAA338.CD3/AAA338.CD3.run1	255	1.0	0.06	1.0	0.06	0.0	0.0	0.0	8.926736
0.0	0.0	0.0	0.0	0.0	4000000.0	0.0	0.0	0.79	0.869999999999	1.16	0.0499999999997	5.41	0.28	0.85	0.21	4.43	0.11	1.98	1.45	0.34	AAA338.CD3.X15.Y15.tile.tissue.png	105	1	2000	105	630c113fd178ee8ac51d77de37da12e7	0	0	0	0	0	0	0	0	0	0	0	0	0	/home/dhl_ec/bnelissen/Slides/CD3_manuscript/CD3_slides/AAA338.CD3/AAA338.CD3.run1	255	1.0	0.06	1.0	0.06	0.0	0.0	0.0	3.940492
0.0	0.0	0.0	0.0	0.0	4000000.0	0.0	0.0	0.69	1.16	1.12	0.0599999999999	5.38	0.28	0.86	0.22	4.58	0.12	1.94	1.44	0.34	AAA338.CD3.X15.Y16.tile.tissue.png	106	1	2000	106	f5a3d65c3b301ff38a6e454885613109	0	0	0	0	0	0	0	0	0	0	0	0	0	/home/dhl_ec/bnelissen/Slides/CD3_manuscript/CD3_slides/AAA338.CD3/AAA338.CD3.run1	255	1.0	0.06	1.0	0.06	0.0	0.0	0.0	3.619629
125979.0	3997733.0	55620.0	8182.0	3997733.0	4000000.0	1209.0	1.0	1.39	2.08	1.43	0.0499999999997	6.14	0.35	0.72	0.0500000000002	10.41	0.38	2.07	1.43	0.409999999999	AAA338.CD3.X15.Y2.tile.tissue.png	107	1	2000	107	c948ad5d4d844e7d251246039425da54	0	0	0	0	0	0	0	0	0	0	0	0	0	/home/dhl_ec/bnelissen/Slides/CD3_manuscript/CD3_slides/AAA338.CD3/AAA338.CD3.run1	255	0.7	0.0899723194893	0.7	0.0899723194893	-8.71998674965	-10.9077962397	0.968100747484	0.109892124023
55820.0	3974167.0	26147.0	7996.0	3974167.0	4000000.0	585.0	1.0	1.0	1.02	1.13	0.0499999999997	6.33	0.35	0.72	0.0499999999997	9.75	0.36	2.06	1.45	0.4	AAA338.CD3.X15.Y3.tile.tissue.png	108	1	2000	108	9bdc7f0e4462836221066005870ce6d1	0	0	0	0	0	0	0	0	0	0	0	0	0	/home/dhl_ec/bnelissen/Slides/CD3_manuscript/CD3_slides/AAA338.CD3/AAA338.CD3.run1	255	0.7	0.0823871624349	0.7	0.0823871624349	-8.41728893466	-11.6301620919	0.527980376047	0.0837203583984
42713.0	1720329.0	18844.0	7608.0	1720329.0	4000000.0	395.0	2.0	0.76	0.97	1.08	0.0499999999997	6.93	0.35	0.72	0.14	7.88	0.27	2.09	1.44	0.38	AAA338.CD3.X15.Y4.tile.tissue.png	109	1	2000	109	165ea151fdba507af77cd863c9068dc0	0	0	0	0	0	0	0	0	0	0	0	0	0	/home/dhl_ec/bnelissen/Slides/CD3_manuscript/CD3_slides/AAA338.CD3/AAA338.CD3.run1	255	0.7	0.06	0.7	0.06	-8.09023059477	-10.4080803733	0.699162457255	0.212058667969
0.0	19908.0	0.0	902.0	19908.0	4000000.0	0.0	2.0	0.83	0.99	1.11	0.0500000000002	6.31	0.36	0.71	0.21	5.67	0.13	2.01	1.46	0.36	AAA338.CD3.X15.Y5.tile.tissue.png	110	1	2000	110	0293a79648b3ce06ee765cf5c8afe69c	0	0	0	0	0	0	0	0	0	0	0	0	0	/home/dhl_ec/bnelissen/Slides/CD3_manuscript/CD3_slides/AAA338.CD3/AAA338.CD3.run1	255	0.7	0.06	0.7	0.06	0.0	-10.6299231721	0.0451520843537	0.137781105537
97.0	3912.0	45.0	408.0	3912.0	4000000.0	1.0	2.0	0.81	0.99	1.09	0.0499999999997	6.3	0.35	1.06	0.23	6.48	0.2	1.99	1.44	0.36	AAA338.CD3.X15.Y6.tile.tissue.png	111	1	2000	111	3efeb2612071a6d808e2c2362af06db1	0	0	0	0	0	0	0	0	0	0	0	0	0	/home/dhl_ec/bnelissen/Slides/CD3_manuscript/CD3_slides/AAA338.CD3/AAA338.CD3.run1	255	0.7	0.06	0.7	0.06	-8.44235812414	-11.5585901544	1.95673054937	3.61953503607
0.0	0.0	0.0	0.0	0.0	4000000.0	0.0	0.0	0.86	0.869999999999	1.14	0.0599999999999	5.3	0.27	0.83	0.22	4.77	0.13	1.93	1.43	0.45	AAA338.CD3.X15.Y8.tile.tissue.png	112	1	2000	112	39a95911cdbd527cb42999c37d161e1f	0	0	0	0	0	0	0	0	0	0	0	0	0	/home/dhl_ec/bnelissen/Slides/CD3_manuscript/CD3_slides/AAA338.CD3/AAA338.CD3.run1	255	1.0	0.06	1.0	0.06	0.0	0.0	0.0	4.194304
32375.0	490425.0	11716.0	7027.0	490425.0	4000000.0	212.0	2.0	0.85	1.57	1.11	0.0500000000002	6.44	0.35	0.73	0.2	7.01	0.22	2.06	1.49	0.52	AAA338.CD3.X15.Y9.tile.tissue.png	113	1	2000	113	1dee56b6541e1fdf1fa1aeca4dd74d02	0	0	0	0	0	0	0	0	0	0	0	0	0	/home/dhl_ec/bnelissen/Slides/CD3_manuscript/CD3_slides/AAA338.CD3/AAA338.CD3.run1	255	0.7	0.06	0.7	0.06	-10.0125143549	-12.0941635743	6.26817219841	0.888389351562
32075.0	1668068.0	13342.0	17180.0	1668068.0	4000000.0	282.0	3.0	0.89	0.96	1.1	0.0599999999999	7.2	0.35	0.8	0.15	8.05	0.27	2.07	1.43	0.63	AAA338.CD3.X16.Y0.tile.tissue.png	114	1	2000	114	422fae8e950b7ca296e7e4a3b2e88216	0	0	0	0	0	0	0	0	0	0	0	0	0	/home/dhl_ec/bnelissen/Slides/CD3_manuscript/CD3_slides/AAA338.CD3/AAA338.CD3.run1	255	0.7	0.06	0.7	0.06	-9.21239282253	-12.2081060217	3.25484210962	0.680823375
150918.0	2882953.0	55251.0	16366.0	2882953.0	4000000.0	1165.0	5.0	2.6	1.39	1.06	0.0599999999999	6.4	0.35	0.74	0.0999999999999	10.38	0.33	2.11	1.45	0.99	AAA338.CD3.X16.Y1.tile.tissue.png	115	1	2000	115	f4e3e9e3e7ef3f8997271b85119ebb62	0	0	0	0	0	0	0	0	0	0	0	0	0	/home/dhl_ec/bnelissen/Slides/CD3_manuscript/CD3_slides/AAA338.CD3/AAA338.CD3.run1	255	0.7	0.06	0.7	0.06	-9.98953158017	-12.7441813203	5.10516339242	0.922326875
48091.0	593332.0	18686.0	9221.0	593332.0	4000000.0	355.0	3.0	1.72	1.33	1.12	0.0500000000002	11.13	0.35	0.74	0.19	7.4	0.23	2.15	1.49	0.51	AAA338.CD3.X16.Y10.tile.tissue.png	116	1	2000	116	a155c018eb5d00c1c1db9aec8c898e6f	0	0	0	0	0	0	0	0	0	0	0	0	0	/home/dhl_ec/bnelissen/Slides/CD3_manuscript/CD3_slides/AAA338.CD3/AAA338.CD3.run1	255	0.7	0.06	0.7	0.06	-9.74140203148	-12.1980481605	6.15361618043	0.761457546875
111373.0	2127171.0	41232.0	47474.0	2127171.0	4000000.0	743.0	14.0	1.32	1.03	1.08	0.0500000000002	6.67	0.38	0.73	0.13	9.16	0.29	2.2	1.5	0.42	AAA338.CD3.X16.Y11.tile.tissue.png	117	1	2000	117	3df0d8d2d2ad131b6e7ffba452c43095	0	0	0	0	0	0	0	0	0	0	0	0	0	/home/dhl_ec/bnelissen/Slides/CD3_manuscript/CD3_slides/AAA338.CD3/AAA338.CD3.run1	255	0.7	0.06	0.7	0.06	-10.3117754214	-12.5157660741	5.91666607008	0.83522446875
161739.0	3910419.0	61568.0	10569.0	3910419.0	4000000.0	1207.0	2.0	0.8	1.05	1.09	0.0499999999997	7.54	0.35	0.72	0.0599999999999	10.79	0.38	2.08	1.44	0.409999999999	AAA338.CD3.X16.Y12.tile.tissue.png	118	1	2000	118	0cea103b9dab79648b6845829055ae55	0	0	0	0	0	0	0	0	0	0	0	0	0	/home/dhl_ec/bnelissen/Slides/CD3_manuscript/CD3_slides/AAA338.CD3/AAA338.CD3.run1	255	0.7	0.06	0.7	0.06	-8.87395080349	-11.6167210185	1.75625828513	0.207884058594
118871.0	3093012.0	45580.0	8322.0	3093012.0	4000000.0	838.0	2.0	0.91	1.14	1.13	0.0500000000002	16.49	0.35	0.72	0.0900000000001	9.86	0.34	2.08	1.45	0.39	AAA338.CD3.X16.Y13.tile.tissue.png	119	1	2000	119	70206a1fa5a1f9106d052965998caad3	0	0	0	0	0	0	0	0	0	0	0	0	0	/home/dhl_ec/bnelissen/Slides/CD3_manuscript/CD3_slides/AAA338.CD3/AAA338.CD3.run1	255	0.7	0.06	0.7	0.06	-8.22511150113	-10.7872485136	0.925353743033	0.165752914063
0.0	0.0	0.0	0.0	0.0	4000000.0	0.0	0.0	1.44	1.55	1.12	0.0599999999999	5.96	0.28	0.79	0.21	4.52	0.12	1.93	1.44	0.35	AAA338.CD3.X16.Y14.tile.tissue.png	120	1	2000	120	68d4d202f4e1c1f490b1ce3dad961d93	0	0	0	0	0	0	0	0	0	0	0	0	0	/home/dhl_ec/bnelissen/Slides/CD3_manuscript/CD3_slides/AAA338.CD3/AAA338.CD3.run1	255	1.0	0.06	1.0	0.06	0.0	-12.2185671756	0.0	4.28381007388
0.0	0.0	0.0	0.0	0.0	4000000.0	0.0	0.0	0.77	0.82	1.1	0.0599999999999	5.34	0.28	0.86	0.2	4.59	0.12	1.94	1.47	0.37	AAA338.CD3.X16.Y16.tile.tissue.png	121	1	2000	121	a3cdfc46bdbb20c43a59ff0b13b5ae9e	0	0	0	0	0	0	0	0	0	0	0	0	0	/home/dhl_ec/bnelissen/Slides/CD3_manuscript/CD3_slides/AAA338.CD3/AAA338.CD3.run1	255	1.0	0.06	1.0	0.06	0.0	0.0	0.0	1.946331625
255392.0	3865692.0	96240.0	13799.0	3865692.0	4000000.0	1981.0	5.0	1.03	1.35	1.09	0.0500000000002	6.56	0.36	0.71	0.0599999999999	12.29	0.39	2.09	1.44	0.430000000001	AAA338.CD3.X16.Y2.tile.tissue.png	122	1	2000	122	f73454f88f112b9d90b8c2b9bd7a88d7	0	0	0	0	0	0	0	0	0	0	0	0	0	/home/dhl_ec/bnelissen/Slides/CD3_manuscript/CD3_slides/AAA338.CD3/AAA338.CD3.run1	255	0.7	0.10478743356	0.7	0.10478743356	-9.32001568143	-11.8774577135	2.46227454357	0.2862691875
137717.0	3996042.0	58673.0	8289.0	3996042.0	4000000.0	1235.0	1.0	0.99	1.05	1.21	0.04	7.26	0.35	0.719999999999	0.0600000000004	10.49	0.4	2.1	1.44	0.76	AAA338.CD3.X16.Y3.tile.tissue.png	123	1	2000	123	81c4a4410736f4f17fee64945f86309f	0	0	0	0	0	0	0	0	0	0	0	0	0	/home/dhl_ec/bnelissen/Slides/CD3_manuscript/CD3_slides/AAA338.CD3/AAA338.CD3.run1	255	0.7	0.06	0.7	0.06	-8.81445053515	-11.5668847053	1.56236826372	0.136417477539
179135.0	3982175.0	74084.0	8452.0	3982175.0	4000000.0	1602.0	2.0	1.01	1.04	1.11	0.0499999999997	6.26	0.35	0.74	0.0499999999997	10.87	0.39	2.08	1.45	0.41	AAA338.CD3.X16.Y4.tile.tissue.png	124	1	2000	124	da989d1eba8390102a0293e4bf41085f	0	0	0	0	0	0	0	0	0	0	0	0	0	/home/dhl_ec/bnelissen/Slides/CD3_manuscript/CD3_slides/AAA338.CD3/AAA338.CD3.run1	255	0.7	0.0955604085775	0.7	0.0955604085775	-8.43482305331	-11.5539116921	0.449170756159	0.077061140625
50468.0	2575598.0	21455.0	7960.0	2575598.0	4000000.0	480.0	1.0	0.85	1.04	1.06	0.0499999999997	6.25	0.35	0.72	0.11	8.68	0.3	2.11	1.47	0.380000000001	AAA338.CD3.X16.Y5.tile.tissue.png	125	1	2000	125	b1d31cc9b8e432c48cab3d4c8853f597	0	0	0	0	0	0	0	0	0	0	0	0	0	/home/dhl_ec/bnelissen/Slides/CD3_manuscript/CD3_slides/AAA338.CD3/AAA338.CD3.run1	255	0.7	0.06	0.7	0.06	-8.50299518368	-11.1007701903	0.893201829921	0.286001914062
7445.0	753164.0	2862.0	5529.0	753164.0	4000000.0	64.0	4.0	0.82	0.93	1.05	0.0599999999999	6.53	0.37	0.74	0.19	7.15	0.23	2.1	1.49	0.38	AAA338.CD3.X16.Y6.tile.tissue.png	126	1	2000	126	bc8b4935321298a8e20a9e37f968e0b4	0	0	0	0	0	0	0	0	0	0	0	0	0	/home/dhl_ec/bnelissen/Slides/CD3_manuscript/CD3_slides/AAA338.CD3/AAA338.CD3.run1	255	0.7	0.06	0.7	0.06	-8.03235773149	-11.1159015539	0.999550859004	0.679831902344
0.0	0.0	0.0	0.0	0.0	4000000.0	0.0	0.0	0.72	1.54	1.12	0.0599999999999	5.27	0.28	0.85	0.2	4.38	0.12	1.93	1.42	0.35	AAA338.CD3.X16.Y7.tile.tissue.png	127	1	2000	127	71b3d93baad4e0bdaff1d3706dea223f	0	0	0	0	0	0	0	0	0	0	0	0	0	/home/dhl_ec/bnelissen/Slides/CD3_manuscript/CD3_slides/AAA338.CD3/AAA338.CD3.run1	255	1.0	0.06	1.0	0.06	0.0	0.0	0.0	3.63944425
0.0	0.0	0.0	0.0	0.0	4000000.0	0.0	0.0	0.72	0.89	1.1	0.0599999999999	5.43	0.28	0.84	0.219999999999	4.52	0.21	2.03	1.47	0.36	AAA338.CD3.X16.Y9.tile.tissue.png	128	1	2000	128	d98886f4c471ac2333388fea3e760263	0	0	0	0	0	0	0	0	0	0	0	0	0	/home/dhl_ec/bnelissen/Slides/CD3_manuscript/CD3_slides/AAA338.CD3/AAA338.CD3.run1	255	1.0	0.06	1.0	0.06	0.0	0.0	0.0	5.920547
6559.0	333935.0	2418.0	6793.0	333935.0	4000000.0	51.0	5.0	0.79	1.0	1.05	0.0600000000004	7.41	0.36	0.83	0.19	6.79	0.22	2.08	1.5	0.36	AAA338.CD3.X17.Y0.tile.tissue.png	129	1	2000	129	441762d611d2b21b9a6f479924ceeb5a	0	0	0	0	0	0	0	0	0	0	0	0	0	/home/dhl_ec/bnelissen/Slides/CD3_manuscript/CD3_slides/AAA338.CD3/AAA338.CD3.run1	255	0.7	0.06	0.7	0.06	-9.56988456135	-12.4136081053	4.4702838158	1.15670992969
59087.0	1956696.0	22653.0	51717.0	1956696.0	4000000.0	461.0	17.0	0.83	1.07	1.15	0.04	7.03	0.39	0.75	0.14	8.93	0.3	2.25	1.48	0.400000000001	AAA338.CD3.X17.Y1.tile.tissue.png	130	1	2000	130	39ec4a8eed88a936208228a0baae0792	0	0	0	0	0	0	0	0	0	0	0	0	0	/home/dhl_ec/bnelissen/Slides/CD3_manuscript/CD3_slides/AAA338.CD3/AAA338.CD3.run1	255	0.7	0.06	0.7	0.06	-10.5516886101	-12.7615633108	6.65911754699	1.173021
0.0	0.0	0.0	0.0	0.0	4000000.0	0.0	0.0	0.69	0.86	1.18	0.0599999999999	6.18	0.28	0.88	0.22	4.57	0.12	1.99	1.5	0.34	AAA338.CD3.X17.Y10.tile.tissue.png	131	1	2000	131	9b8180dbfc9cf5659cc06f18dd8baa20	0	0	0	0	0	0	0	0	0	0	0	0	0	/home/dhl_ec/bnelissen/Slides/CD3_manuscript/CD3_slides/AAA338.CD3/AAA338.CD3.run1	255	1.0	0.06	1.0	0.06	0.0	-6.84116336399	0.0	2.0898485
14171.0	239006.0	5136.0	8894.0	239006.0	4000000.0	93.0	8.0	0.8	1.01	1.13	0.0599999999999	6.63	0.36	0.75	0.2	7.01	0.22	2.08	1.48	0.37	AAA338.CD3.X17.Y11.tile.tissue.png	132	1	2000	132	e4e33eb8580f9b76f8078176ba583c08	0	0	0	0	0	0	0	0	0	0	0	0	0	/home/dhl_ec/bnelissen/Slides/CD3_manuscript/CD3_slides/AAA338.CD3/AAA338.CD3.run1	255	0.7	0.06	0.7	0.06	-10.2176560605	-12.5055225863	4.0546635927	1.083871125
80600.0	1506230.0	30164.0	8949.0	1506230.0	4000000.0	583.0	6.0	1.97	1.37	1.09	0.0499999999997	7.1	0.36	0.74	0.15	8.86	0.27	2.19	1.56	0.62	AAA338.CD3.X17.Y12.tile.tissue.png	133	1	2000	133	3c37ab7c2addb75f1f7c70bca0065e13	0	0	0	0	0	0	0	0	0	0	0	0	0	/home/dhl_ec/bnelissen/Slides/CD3_manuscript/CD3_slides/AAA338.CD3/AAA338.CD3.run1	255	0.7	0.06	0.7	0.06	-8.99547146598	-11.1778486828	2.26342046087	0.256725882812
22057.0	606181.0	7702.0	6532.0	606181.0	4000000.0	140.0	5.0	0.82	1.01	1.1	0.0499999999997	6.61	0.35	0.72	0.18	7.22	0.23	2.03	1.43	0.88	AAA338.CD3.X17.Y13.tile.tissue.png	134	1	2000	134	519634fcfa31f62eafb4afa10e056233	0	0	0	0	0	0	0	0	0	0	0	0	0	/home/dhl_ec/bnelissen/Slides/CD3_manuscript/CD3_slides/AAA338.CD3/AAA338.CD3.run1	255	0.7	0.06	0.7	0.06	-9.04409592187	-11.5121942681	2.60818638071	1.08279635938
0.0	0.0	0.0	0.0	0.0	4000000.0	0.0	0.0	1.19	1.35	1.08	0.0599999999999	5.24	0.28	0.85	0.23	4.39	0.12	1.9	1.45	0.440000000001	AAA338.CD3.X17.Y14.tile.tissue.png	135	1	2000	135	1e431666fa9393ae0c472ecd5c0fcf61	0	0	0	0	0	0	0	0	0	0	0	0	0	/home/dhl_ec/bnelissen/Slides/CD3_manuscript/CD3_slides/AAA338.CD3/AAA338.CD3.run1	255	1.0	0.06	1.0	0.06	0.0	0.0	0.0	3.80761625
158844.0	3032491.0	56249.0	42355.0	3032491.0	4000000.0	1091.0	22.0	1.68	1.85	1.1	0.0499999999997	7.88	0.37	0.71	0.0899999999997	10.44	0.33	2.18	1.45	0.55	AAA338.CD3.X17.Y2.tile.tissue.png	136	1	2000	136	54d6b60262de3a92b26c68bacd63cd3d	0	0	0	0	0	0	0	0	0	0	0	0	0	/home/dhl_ec/bnelissen/Slides/CD3_manuscript/CD3_slides/AAA338.CD3/AAA338.CD3.run1	255	0.7	0.06	0.7	0.06	-10.4224168785	-12.495747989	3.95648340293	0.88675853125
169478.0	3560694.0	63659.0	23124.0	3560694.0	4000000.0	1279.0	5.0	1.02	1.07	1.42	0.0499999999997	6.58	0.36	0.73	0.0699999999997	10.43	0.37	2.15	1.44	0.42	AAA338.CD3.X17.Y3.tile.tissue.png	137	1	2000	137	1685d4710df0c6a60abc5f512a0c8981	0	0	0	0	0	0	0	0	0	0	0	0	0	/home/dhl_ec/bnelissen/Slides/CD3_manuscript/CD3_slides/AAA338.CD3/AAA338.CD3.run1	255	0.7	0.06	0.7	0.06	-9.95213312392	-12.0937172834	4.43578462073	0.538657132813
129073.0	3975421.0	53061.0	9342.0	3975421.0	4000000.0	1123.0	1.0	0.860000000001	1.12	1.1	0.0500000000002	6.79	0.35	0.72	0.0599999999999	10.56	0.38	2.07	1.49	0.44	AAA338.CD3.X17.Y4.tile.tissue.png	138	1	2000	138	3d73ebe982450b240a5a8f53392b39cc	0	0	0	0	0	0	0	0	0	0	0	0	0	/home/dhl_ec/bnelissen/Slides/CD3_manuscript/CD3_slides/AAA338.CD3/AAA338.CD3.run1	255	0.7	0.0653090016027	0.7	0.0653090016027	-8.95543833892	-11.5946596858	2.00640122541	0.19117678125
120060.0	3997755.0	46503.0	8372.0	3997755.0	4000000.0	999.0	1.0	0.81	1.01	1.06	0.0500000000002	6.18	0.35	0.73	0.0599999999999	10.18	0.38	2.13	1.45	0.41	AAA338.CD3.X17.Y5.tile.tissue.png	139	1	2000	139	fa1977fa7f1d268779db834414ff8ba8	0	0	0	0	0	0	0	0	0	0	0	0	0	/home/dhl_ec/bnelissen/Slides/CD3_manuscript/CD3_slides/AAA338.CD3/AAA338.CD3.run1	255	0.7	0.0823658578048	0.7	0.0823658578048	-8.86367608217	-11.8121073654	1.07160935075	0.116553550262
65835.0	3378431.0	27594.0	8112.0	3378431.0	4000000.0	569.0	1.0	0.8	0.96	1.08	0.0499999999997	6.65	0.35	0.73	0.0799999999999	9.25	0.33	2.15	1.43	0.52	AAA338.CD3.X17.Y6.tile.tissue.png	140	1	2000	140	6c4479697b98cf667471c9ecdae5859c	0	0	0	0	0	0	0	0	0	0	0	0	0	/home/dhl_ec/bnelissen/Slides/CD3_manuscript/CD3_slides/AAA338.CD3/AAA338.CD3.run1	255	0.7	0.0603750423399	0.7	0.0603750423399	-8.45755602262	-11.6812424668	0.948370303948	0.354793171875
1210.0	477827.0	443.0	3828.0	477827.0	4000000.0	9.0	1.0	0.88	1.05	1.09	0.0599999999999	6.32	0.35	0.75	0.18	6.7	0.22	2.02	1.44	0.64	AAA338.CD3.X17.Y7.tile.tissue.png	141	1	2000	141	d90ca1c5feeebb81a679ad01384a8bfc	0	0	0	0	0	0	0	0	0	0	0	0	0	/home/dhl_ec/bnelissen/Slides/CD3_manuscript/CD3_slides/AAA338.CD3/AAA338.CD3.run1	255	0.7	0.06	0.7	0.06	-8.01955389828	-11.0333206273	1.0286783526	0.68400149707
0.0	0.0	0.0	0.0	0.0	4000000.0	0.0	0.0	1.05	0.95	1.1	0.0599999999999	5.25	0.29	0.85	0.22	4.59	0.12	1.98	1.47	0.68	AAA338.CD3.X17.Y8.tile.tissue.png	142	1	2000	142	72bd3f9a99e420e193af68b17e084963	0	0	0	0	0	0	0	0	0	0	0	0	0	/home/dhl_ec/bnelissen/Slides/CD3_manuscript/CD3_slides/AAA338.CD3/AAA338.CD3.run1	255	1.0	0.06	1.0	0.06	0.0	0.0	0.0	3.98506675
0.0	0.0	0.0	0.0	0.0	4000000.0	0.0	0.0	0.76	0.94	1.1	0.0500000000002	6.13	0.29	0.87	0.21	4.51	0.12	1.94	1.46	0.46	AAA338.CD3.X18.Y0.tile.tissue.png	143	1	2000	143	a131ff57e5978910fcc1b8edd2b61585	0	0	0	0	0	0	0	0	0	0	0	0	0	/home/dhl_ec/bnelissen/Slides/CD3_manuscript/CD3_slides/AAA338.CD3/AAA338.CD3.run1	255	1.0	0.06	1.0	0.06	0.0	-10.9071774097	0.0	1.17583637235
14161.0	370532.0	5700.0	18809.0	370532.0	4000000.0	108.0	14.0	0.79	1.09	1.06	0.0499999999997	6.61	0.39	0.800000000001	0.2	7.55	0.24	2.25	1.57	0.49	AAA338.CD3.X18.Y1.tile.tissue.png	144	1	2000	144	1fd4da1442af4ba585e19225092eebde	0	0	0	0	0	0	0	0	0	0	0	0	0	/home/dhl_ec/bnelissen/Slides/CD3_manuscript/CD3_slides/AAA338.CD3/AAA338.CD3.run1	255	0.7	0.06	0.7	0.06	-10.4782412739	-12.5141771954	6.29974051655	1.79927807812
0.0	1455.0	0.0	174.0	1455.0	4000000.0	0.0	1.0	1.1	1.1	1.08	0.0599999999999	6.34	0.36	0.849999999999	0.22	5.6	0.13	1.97	1.44	0.49	AAA338.CD3.X18.Y11.tile.tissue.png	145	1	2000	145	2cecdcf09d4f4f3f9a995d3e0d4590ad	0	0	0	0	0	0	0	0	0	0	0	0	0	/home/dhl_ec/bnelissen/Slides/CD3_manuscript/CD3_slides/AAA338.CD3/AAA338.CD3.run1	255	0.7	0.06	0.7	0.06	0.0	-12.2867941204	6.52379053909	2.81881819062
191.0	4891.0	66.0	430.0	4891.0	4000000.0	1.0	2.0	0.87	0.96	1.1	0.0599999999999	6.3	0.35	0.74	0.21	6.23	0.21	2.26	1.45	0.429999999999	AAA338.CD3.X18.Y12.tile.tissue.png	146	1	2000	146	eb5a82c8d381500d09ae16225931e9f8	0	0	0	0	0	0	0	0	0	0	0	0	0	/home/dhl_ec/bnelissen/Slides/CD3_manuscript/CD3_slides/AAA338.CD3/AAA338.CD3.run1	255	0.7	0.06	0.7	0.06	-9.8156264806	-11.8769249577	4.72457883256	2.33345514612
0.0	0.0	0.0	0.0	0.0	4000000.0	0.0	0.0	0.67	0.87	1.09	0.0599999999999	5.95	0.44	0.84	0.2	4.59	0.12	1.97	1.47	0.49	AAA338.CD3.X18.Y13.tile.tissue.png	147	1	2000	147	a1f0750a6c7a530e120b217b6907825c	0	0	0	0	0	0	0	0	0	0	0	0	0	/home/dhl_ec/bnelissen/Slides/CD3_manuscript/CD3_slides/AAA338.CD3/AAA338.CD3.run1	255	1.0	0.06	1.0	0.06	0.0	-9.19103490277	0.0	4.54610900002
59291.0	2409618.0	23491.0	25660.0	2409618.0	4000000.0	450.0	9.0	0.97	1.64	1.11	0.0799999999999	6.68	0.37	0.72	0.12	8.77	0.3	2.12	1.43	0.45	AAA338.CD3.X18.Y2.tile.tissue.png	148	1	2000	148	dffa73ecbc0c3f430beb3748b7938c9e	0	0	0	0	0	0	0	0	0	0	0	0	0	/home/dhl_ec/bnelissen/Slides/CD3_manuscript/CD3_slides/AAA338.CD3/AAA338.CD3.run1	255	0.7	0.06	0.7	0.06	-10.3702598222	-12.3994318343	4.36465552533	0.67132053125
121408.0	3264739.0	48664.0	28062.0	3264739.0	4000000.0	979.0	6.0	1.09	1.37	1.07	0.04	6.94	0.36	0.71	0.0799999999999	9.65	0.35	2.14	1.76	0.54	AAA338.CD3.X18.Y3.tile.tissue.png	149	1	2000	149	57915102e6013be1cab7aede6a3420e0	0	0	0	0	0	0	0	0	0	0	0	0	0	/home/dhl_ec/bnelissen/Slides/CD3_manuscript/CD3_slides/AAA338.CD3/AAA338.CD3.run1	255	0.7	0.06	0.7	0.06	-10.4125239853	-12.6183099856	4.84164195277	0.668268234375
184054.0	3393386.0	71702.0	13003.0	3393386.0	4000000.0	1420.0	3.0	1.01	1.07	1.11	0.0500000000002	7.37	0.37	0.72	0.0700000000002	10.28	0.37	2.1	1.44	0.4	AAA338.CD3.X18.Y4.tile.tissue.png	150	1	2000	150	cd16bc0eb640515550a14ba5a352fd00	0	0	0	0	0	0	0	0	0	0	0	0	0	/home/dhl_ec/bnelissen/Slides/CD3_manuscript/CD3_slides/AAA338.CD3/AAA338.CD3.run1	255	0.7	0.06	0.7	0.06	-10.2239719993	-12.2306705725	4.90111296112	0.568277007813
193218.0	3958060.0	75140.0	10466.0	3958060.0	4000000.0	1544.0	1.0	0.84	1.09	1.13	0.0400000000004	6.22	0.35	0.74	0.0599999999999	10.83	0.4	2.12	1.46	0.41	AAA338.CD3.X18.Y5.tile.tissue.png	151	1	2000	151	77dbc02a50ef154f442c13f645bbf64b	0	0	0	0	0	0	0	0	0	0	0	0	0	/home/dhl_ec/bnelissen/Slides/CD3_manuscript/CD3_slides/AAA338.CD3/AAA338.CD3.run1	255	0.7	0.0752282932009	0.7	0.0752282932009	-9.43544412405	-11.7668813829	2.74470394443	0.259695375977
116314.0	3992771.0	48503.0	8173.0	3992771.0	4000000.0	1031.0	1.0	1.15	1.17	1.09	0.0500000000002	6.1	0.35	0.73	0.0599999999999	10.24	0.37	2.07	1.46	0.41	AAA338.CD3.X18.Y6.tile.tissue.png	152	1	2000	152	abd39ad8ab59aad0b140b04978be5f10	0	0	0	0	0	0	0	0	0	0	0	0	0	/home/dhl_ec/bnelissen/Slides/CD3_manuscript/CD3_slides/AAA338.CD3/AAA338.CD3.run1	255	0.7	0.0853577093973	0.7	0.0853577093973	-8.90813776769	-11.7242018757	1.51862437295	0.141290921875
21699.0	3634300.0	10483.0	8066.0	3634300.0	4000000.0	239.0	1.0	0.98	0.93	1.09	0.04	6.56	0.37	0.74	0.0700000000002	9.39	0.34	2.06	1.44	0.4	AAA338.CD3.X18.Y7.tile.tissue.png	153	1	2000	153	128ee4fa2e6b5876d8e1284678f1e8d6	0	0	0	0	0	0	0	0	0	0	0	0	0	/home/dhl_ec/bnelissen/Slides/CD3_manuscript/CD3_slides/AAA338.CD3/AAA338.CD3.run1	255	0.7	0.06	0.7	0.06	-8.23352651178	-11.4984329981	0.67220902326	0.190535945313
3638.0	1019886.0	1255.0	6096.0	1019886.0	4000000.0	25.0	3.0	0.81	1.35	1.06	0.0500000000002	7.04	0.36	0.74	0.17	7.21	0.24	2.08	1.43	0.37	AAA338.CD3.X18.Y8.tile.tissue.png	154	1	2000	154	9f7bdaa186aa50db368c2b60b712d442	0	0	0	0	0	0	0	0	0	0	0	0	0	/home/dhl_ec/bnelissen/Slides/CD3_manuscript/CD3_slides/AAA338.CD3/AAA338.CD3.run1	255	0.7	0.06	0.7	0.06	-8.26292962504	-11.192749559	1.20410884143	0.401002263672
0.0	0.0	0.0	0.0	0.0	4000000.0	0.0	0.0	0.81	0.9	1.09	0.0499999999997	5.39	0.28	0.829999999999	0.22	4.44	0.12	1.91	1.45	0.35	AAA338.CD3.X18.Y9.tile.tissue.png	155	1	2000	155	1394c09978b308db18a5ff7416439cac	0	0	0	0	0	0	0	0	0	0	0	0	0	/home/dhl_ec/bnelissen/Slides/CD3_manuscript/CD3_slides/AAA338.CD3/AAA338.CD3.run1	255	1.0	0.06	1.0	0.06	0.0	0.0	0.0	5.5548305
0.0	0.0	0.0	0.0	0.0	4000000.0	0.0	0.0	0.78	0.920000000001	1.09	0.0599999999999	5.36	0.29	0.86	0.21	4.53	0.12	1.93	1.43	0.34	AAA338.CD3.X19.Y12.tile.tissue.png	156	1	2000	156	e1e4aa12c524a2ba0962e86b87a0316d	0	0	0	0	0	0	0	0	0	0	0	0	0	/home/dhl_ec/bnelissen/Slides/CD3_manuscript/CD3_slides/AAA338.CD3/AAA338.CD3.run1	255	1.0	0.06	1.0	0.06	0.0	0.0	0.0	3.68836025
0.0	0.0	0.0	0.0	0.0	4000000.0	0.0	0.0	0.97	0.97	1.39	0.0599999999999	5.84	0.28	0.75	0.21	4.51	0.12	1.93	1.45	0.36	AAA338.CD3.X19.Y2.tile.tissue.png	157	1	2000	157	9d0f40a3d48e91cd584ef2db9927f0d3	0	0	0	0	0	0	0	0	0	0	0	0	0	/home/dhl_ec/bnelissen/Slides/CD3_manuscript/CD3_slides/AAA338.CD3/AAA338.CD3.run1	255	1.0	0.06	1.0	0.06	0.0	-11.6996105382	0.0	5.54893729882
854.0	18159.0	351.0	1823.0	18159.0	4000000.0	5.0	3.0	0.83	1.01	1.18	0.0599999999999	6.36	0.35	0.71	0.23	6.54	0.2	2.0	1.44	0.37	AAA338.CD3.X19.Y3.tile.tissue.png	158	1	2000	158	72f6098196929418e2b6558e1df70e5f	0	0	0	0	0	0	0	0	0	0	0	0	0	/home/dhl_ec/bnelissen/Slides/CD3_manuscript/CD3_slides/AAA338.CD3/AAA338.CD3.run1	255	0.7	0.06	0.7	0.06	-10.2903358541	-11.283919495	6.27997701689	0.125350821533
33903.0	531630.0	13119.0	9654.0	531630.0	4000000.0	252.0	8.0	0.87	1.01	1.09	0.0500000000002	6.45	0.38	0.7	0.19	7.0	0.22	2.01	1.43	0.37	AAA338.CD3.X19.Y4.tile.tissue.png	159	1	2000	159	5810d72e9d5c53f5df0406eb2300a2f3	0	0	0	0	0	0	0	0	0	0	0	0	0	/home/dhl_ec/bnelissen/Slides/CD3_manuscript/CD3_slides/AAA338.CD3/AAA338.CD3.run1	255	0.7	0.06	0.7	0.06	-10.2867830317	-12.0840857257	5.15808635621	0.19152365625
121348.0	3356951.0	49486.0	20207.0	3356951.0	4000000.0	968.0	7.0	0.81	1.01	1.05	0.0500000000002	7.06	0.37	0.73	0.0799999999999	9.78	0.35	2.1	1.46	0.420000000001	AAA338.CD3.X19.Y5.tile.tissue.png	160	1	2000	160	0b6c2f238dc529582513f4f177a977ca	0	0	0	0	0	0	0	0	0	0	0	0	0	/home/dhl_ec/bnelissen/Slides/CD3_manuscript/CD3_slides/AAA338.CD3/AAA338.CD3.run1	255	0.7	0.06	0.7	0.06	-10.2392845716	-12.1615169668	4.58662998143	0.5888665625
134114.0	3959959.0	52368.0	11452.0	3959959.0	4000000.0	1066.0	1.0	0.809999999999	1.01	1.11	0.0499999999997	7.34	0.64	0.75	0.0599999999999	10.42	0.39	2.1	1.47	0.42	AAA338.CD3.X19.Y6.tile.tissue.png	161	1	2000	161	8850e065e297009a68e300c02661acf2	0	0	0	0	0	0	0	0	0	0	0	0	0	/home/dhl_ec/bnelissen/Slides/CD3_manuscript/CD3_slides/AAA338.CD3/AAA338.CD3.run1	255	0.7	0.06	0.7	0.06	-9.78556585959	-11.8367534265	3.51928239427	0.362072236328
146108.0	3905519.0	56131.0	10303.0	3905519.0	4000000.0	1190.0	1.0	0.83	1.07	1.08	0.0499999999997	7.38	0.35	0.73	0.0600000000004	10.42	0.37	2.05	1.44	0.41	AAA338.CD3.X19.Y7.tile.tissue.png	162	1	2000	162	1a8dd27effd2ca9c4216da76b945dc29	0	0	0	0	0	0	0	0	0	0	0	0	0	/home/dhl_ec/bnelissen/Slides/CD3_manuscript/CD3_slides/AAA338.CD3/AAA338.CD3.run1	255	0.7	0.0861490019962	0.7	0.0861490019962	-9.24812237654	-12.0474556382	2.18435135628	0.230112613281
57087.0	3887844.0	22273.0	10328.0	3887844.0	4000000.0	470.0	1.0	0.79	1.0	1.12	0.0499999999997	6.48	0.35	0.73	0.0599999999999	9.76	0.35	2.06	1.44	0.4	AAA338.CD3.X19.Y8.tile.tissue.png	163	1	2000	163	f552d6f88737eef0404293bfc47b8477	0	0	0	0	0	0	0	0	0	0	0	0	0	/home/dhl_ec/bnelissen/Slides/CD3_manuscript/CD3_slides/AAA338.CD3/AAA338.CD3.run1	255	0.7	0.0795314799848	0.7	0.0795314799848	-8.92139264039	-12.0191274304	1.38274285622	0.222964679688
6747.0	363520.0	2904.0	4560.0	363520.0	4000000.0	57.0	2.0	0.79	0.99	1.12	0.0600000000004	6.44	0.35	0.79	0.21	6.68	0.22	1.94	1.44	0.47	AAA338.CD3.X19.Y9.tile.tissue.png	164	1	2000	164	d31d17f98e7ac0e7ef8fa84216d4343c	0	0	0	0	0	0	0	0	0	0	0	0	0	/home/dhl_ec/bnelissen/Slides/CD3_manuscript/CD3_slides/AAA338.CD3/AAA338.CD3.run1	255	0.7	0.06	0.7	0.06	-8.72420729696	-11.3680849759	2.57542836507	0.412685582031
110920.0	3265366.0	39076.0	8262.0	3265366.0	4000000.0	706.0	1.0	0.89	1.25	1.26	0.0500000000002	6.52	0.37	0.73	0.0899999999997	11.09	0.34	2.11	1.43	0.52	AAA338.CD3.X2.Y10.tile.tissue.png	165	1	2000	165	c39fdcd7a85ab48c5dce38bbdb37e6e4	0	0	0	0	0	0	0	0	0	0	0	0	0	/home/dhl_ec/bnelissen/Slides/CD3_manuscript/CD3_slides/AAA338.CD3/AAA338.CD3.run1	255	0.7	0.06	0.7	0.06	-8.48246218926	-11.5415484144	1.59429780586	0.323919359375
9515.0	292106.0	3076.0	3466.0	292106.0	4000000.0	53.0	1.0	0.83	1.12	1.1	0.0599999999999	6.43	0.34	0.71	0.19	6.6	0.21	1.98	1.44	0.49	AAA338.CD3.X2.Y11.tile.tissue.png	166	1	2000	166	6d5dbc0b978d15a7945e896eb9d27611	0	0	0	0	0	0	0	0	0	0	0	0	0	/home/dhl_ec/bnelissen/Slides/CD3_manuscript/CD3_slides/AAA338.CD3/AAA338.CD3.run1	255	0.7	0.06	0.7	0.06	-8.36651567707	-10.8839046818	1.51785468103	0.522178716797
0.0	7996.0	0.0	418.0	7996.0	4000000.0	0.0	1.0	0.78	1.04	1.1	0.0599999999999	6.38	0.36	0.73	0.21	6.0	0.12	1.98	1.42	0.53	AAA338.CD3.X2.Y12.tile.tissue.png	167	1	2000	167	e12ce6a4fde47a1fe4b8f27d649b790b	0	0	0	0	0	0	0	0	0	0	0	0	0	/home/dhl_ec/bnelissen/Slides/CD3_manuscript/CD3_slides/AAA338.CD3/AAA338.CD3.run1	255	0.7	0.06	0.7	0.06	-6.73853122229	-11.1181803611	3.45745297658	3.67258101605
0.0	0.0	0.0	0.0	0.0	4000000.0	0.0	0.0	0.8	0.89	1.07	0.0500000000002	5.32	0.28	0.82	0.22	4.39	0.12	1.92	1.44	0.5	AAA338.CD3.X2.Y13.tile.tissue.png	168	1	2000	168	9d3696c1838db53435536062cf9a3b3b	0	0	0	0	0	0	0	0	0	0	0	0	0	/home/dhl_ec/bnelissen/Slides/CD3_manuscript/CD3_slides/AAA338.CD3/AAA338.CD3.run1	255	1.0	0.06	1.0	0.06	0.0	0.0	0.0	7.9648805
0.0	4357.0	0.0	457.0	4357.0	4000000.0	0.0	2.0	0.809999999999	0.99	1.1	0.0599999999999	6.38	0.35	0.75	0.21	6.01	0.13	1.97	1.44	0.51	AAA338.CD3.X2.Y5.tile.tissue.png	169	1	2000	169	f07aa4bb358b3c6756f9fc1916f8a7cd	0	0	0	0	0	0	0	0	0	0	0	0	0	/home/dhl_ec/bnelissen/Slides/CD3_manuscript/CD3_slides/AAA338.CD3/AAA338.CD3.run1	255	0.7	0.06	0.7	0.06	-9.21439127219	-11.7961059276	3.06944993795	3.10437554602
3429.0	866576.0	1164.0	14079.0	866576.0	4000000.0	19.0	7.0	1.09	1.04	1.09	0.04	6.46	0.37	0.73	0.19	6.98	0.24	2.12	1.43	0.5	AAA338.CD3.X2.Y6.tile.tissue.png	170	1	2000	170	5628d69af49b748fa45194344b7b7242	0	0	0	0	0	0	0	0	0	0	0	0	0	/home/dhl_ec/bnelissen/Slides/CD3_manuscript/CD3_slides/AAA338.CD3/AAA338.CD3.run1	255	0.7	0.06	0.7	0.06	-8.9624391495	-11.8141334679	0.569053342887	1.66905913281
95481.0	3491055.0	39162.0	10432.0	3491055.0	4000000.0	775.0	1.0	0.87	0.95	1.12	0.0500000000002	6.24	0.35	0.71	0.0799999999999	10.66	0.35	2.07	1.43	0.4	AAA338.CD3.X2.Y7.tile.tissue.png	171	1	2000	171	b0c69c95cc0a345af324c1da4028bfe3	0	0	0	0	0	0	0	0	0	0	0	0	0	/home/dhl_ec/bnelissen/Slides/CD3_manuscript/CD3_slides/AAA338.CD3/AAA338.CD3.run1	255	0.7	0.0653225656398	0.7	0.0653225656398	-9.19726293529	-11.6360011597	1.92970267075	0.28422565625
51687.0	3993231.0	19185.0	8762.0	3993231.0	4000000.0	380.0	1.0	0.809999999999	1.27	1.13	0.04	6.2	0.34	0.73	0.0599999999995	9.75	0.37	2.06	1.45	0.4	AAA338.CD3.X2.Y8.tile.tissue.png	172	1	2000	172	87e8d797e84c4bf0ecec34b94449cb10	0	0	0	0	0	0	0	0	0	0	0	0	0	/home/dhl_ec/bnelissen/Slides/CD3_manuscript/CD3_slides/AAA338.CD3/AAA338.CD3.run1	255	0.7	0.0838058684193	0.7	0.0838058684193	-8.55624245579	-12.1466712016	0.520055082592	0.0926701967773
68085.0	3988847.0	22920.0	8778.0	3988847.0	4000000.0	425.0	1.0	0.94	1.1	1.07	0.0500000000002	6.4	0.35	0.72	0.0500000000002	10.58	0.360000000001	2.05	1.44	0.419999999999	AAA338.CD3.X2.Y9.tile.tissue.png	173	1	2000	173	76d5021c3502db250145f8a8651fad8a	0	0	0	0	0	0	0	0	0	0	0	0	0	/home/dhl_ec/bnelissen/Slides/CD3_manuscript/CD3_slides/AAA338.CD3/AAA338.CD3.run1	255	0.7	0.0888264009711	0.7	0.0888264009711	-8.59308327052	-12.0584793157	0.939688502605	0.189916975586
0.0	0.0	0.0	0.0	0.0	4000000.0	0.0	0.0	0.81	0.9	1.05	0.0500000000002	5.95	0.280000000001	0.84	0.21	4.58	0.12	1.93	1.44	0.35	AAA338.CD3.X20.Y3.tile.tissue.png	174	1	2000	174	a172b4d914c5c8fe1160b9ad18888583	0	0	0	0	0	0	0	0	0	0	0	0	0	/home/dhl_ec/bnelissen/Slides/CD3_manuscript/CD3_slides/AAA338.CD3/AAA338.CD3.run1	255	1.0	0.06	1.0	0.06	0.0	-11.1030243256	0.0	4.92565559567
574.0	2621.0	196.0	274.0	2621.0	4000000.0	3.0	1.0	0.78	0.91	1.06	0.0599999999995	6.26	0.34	0.79	0.22	6.53	0.21	1.96	1.43	0.34	AAA338.CD3.X20.Y4.tile.tissue.png	175	1	2000	175	045859bab469af383800545f56ba3d6e	0	0	0	0	0	0	0	0	0	0	0	0	0	/home/dhl_ec/bnelissen/Slides/CD3_manuscript/CD3_slides/AAA338.CD3/AAA338.CD3.run1	255	0.7	0.06	0.7	0.06	-9.95222699848	-12.7044639461	5.25600441809	2.44806007343
77744.0	1126934.0	29895.0	18490.0	1126934.0	4000000.0	595.0	21.0	0.860000000001	1.15	1.09	0.0599999999995	6.77	0.37	0.74	0.17	8.0	0.26	2.09	1.45	0.369999999999	AAA338.CD3.X20.Y5.tile.tissue.png	176	1	2000	176	818fbd0a49f62d8c8802aeb3353a3742	0	0	0	0	0	0	0	0	0	0	0	0	0	/home/dhl_ec/bnelissen/Slides/CD3_manuscript/CD3_slides/AAA338.CD3/AAA338.CD3.run1	255	0.7	0.06	0.7	0.06	-10.2537194462	-12.1007858526	5.07766747003	1.25456785938
163123.0	3648111.0	63955.0	22809.0	3648111.0	4000000.0	1253.0	5.0	0.85	1.12	1.12	0.0500000000002	8.16	0.370000000001	0.73	0.0699999999997	10.43	0.38	2.13	1.46	0.450000000001	AAA338.CD3.X20.Y6.tile.tissue.png	177	1	2000	177	d8189f42cbd8b42f7239e207e034be18	0	0	0	0	0	0	0	0	0	0	0	0	0	/home/dhl_ec/bnelissen/Slides/CD3_manuscript/CD3_slides/AAA338.CD3/AAA338.CD3.run1	255	0.7	0.06	0.7	0.06	-10.260383592	-12.475339523	4.97483780564	0.6669308125
196487.0	3815316.0	75452.0	17051.0	3815316.0	4000000.0	1500.0	3.0	1.21	1.1	1.1	0.04	7.13	0.36	0.709999999999	0.0600000000004	11.02	0.37	2.11	1.49	0.420000000001	AAA338.CD3.X20.Y7.tile.tissue.png	178	1	2000	178	df0843dfe4b2c9084fb1cd19d7759459	0	0	0	0	0	0	0	0	0	0	0	0	0	/home/dhl_ec/bnelissen/Slides/CD3_manuscript/CD3_slides/AAA338.CD3/AAA338.CD3.run1	255	0.7	0.0782851000692	0.7	0.0782851000692	-9.84331474872	-12.0834694104	4.44682603281	0.48027671875
37950.0	614178.0	12691.0	12375.0	614178.0	4000000.0	232.0	10.0	0.860000000001	0.98	1.09	0.0599999999995	6.76	0.35	0.73	0.179999999999	7.45	0.23	2.07	1.44	0.349999999999	AAA338.CD3.X20.Y8.tile.tissue.png	179	1	2000	179	b87ab781a803b59299c6729e58c2676c	0	0	0	0	0	0	0	0	0	0	0	0	0	/home/dhl_ec/bnelissen/Slides/CD3_manuscript/CD3_slides/AAA338.CD3/AAA338.CD3.run1	255	0.7	0.06	0.7	0.06	-9.20195021411	-12.080289964	3.27496739244	0.733639671875
930.0	17308.0	333.0	774.0	17308.0	4000000.0	5.0	1.0	0.8	0.989999999999	1.11	0.0600000000004	6.38	0.35	0.82	0.21	6.33	0.2	1.95	1.43	0.34	AAA338.CD3.X20.Y9.tile.tissue.png	180	1	2000	180	8c03e0611166a9dbf2171bed035599c1	0	0	0	0	0	0	0	0	0	0	0	0	0	/home/dhl_ec/bnelissen/Slides/CD3_manuscript/CD3_slides/AAA338.CD3/AAA338.CD3.run1	255	0.7	0.06	0.7	0.06	-8.68235768453	-11.8327705486	3.84152063432	0.774012625977
0.0	0.0	0.0	0.0	0.0	4000000.0	0.0	0.0	1.16	1.58	1.12	0.0600000000004	5.44	0.28	0.870000000001	0.219999999999	4.6	0.13	1.96	1.48	0.34	AAA338.CD3.X21.Y5.tile.tissue.png	181	1	2000	181	f51830984eced06e390cf072cb45ca25	0	0	0	0	0	0	0	0	0	0	0	0	0	/home/dhl_ec/bnelissen/Slides/CD3_manuscript/CD3_slides/AAA338.CD3/AAA338.CD3.run1	255	1.0	0.06	1.0	0.06	0.0	0.0	0.0	3.9932725
37207.0	760081.0	14350.0	21226.0	760081.0	4000000.0	288.0	20.0	1.62	1.99	1.08	0.0600000000004	6.62	0.36	0.719999999999	0.179999999999	7.24	0.23	2.12	1.46	0.47	AAA338.CD3.X21.Y6.tile.tissue.png	182	1	2000	182	13339f3cf4f792b05fcf017b57178e3c	0	0	0	0	0	0	0	0	0	0	0	0	0	/home/dhl_ec/bnelissen/Slides/CD3_manuscript/CD3_slides/AAA338.CD3/AAA338.CD3.run1	255	0.7	0.06	0.7	0.06	-10.3599016364	-12.1040578509	4.89315687271	1.16975889063
106046.0	3233588.0	42145.0	21355.0	3233588.0	4000000.0	811.0	8.0	0.880000000001	1.18	1.08	0.0500000000002	6.92	0.36	0.700000000001	0.0900000000001	9.65	0.35	2.11	1.44	0.539999999999	AAA338.CD3.X21.Y7.tile.tissue.png	183	1	2000	183	ae12fe6ef9b41f422e0165e342f7f764	0	0	0	0	0	0	0	0	0	0	0	0	0	/home/dhl_ec/bnelissen/Slides/CD3_manuscript/CD3_slides/AAA338.CD3/AAA338.CD3.run1	255	0.7	0.06	0.7	0.06	-10.5458905673	-12.4814598888	4.75524256383	0.7221649375
20309.0	421694.0	7299.0	7369.0	421694.0	4000000.0	141.0	3.0	0.84	1.0	1.08	0.0600000000004	6.54	0.360000000001	0.770000000001	0.190000000001	7.2	0.219999999999	1.96	1.43	0.49	AAA338.CD3.X21.Y8.tile.tissue.png	184	1	2000	184	0f8785d573d7aadd5fd32ecd89aeb69e	0	0	0	0	0	0	0	0	0	0	0	0	0	/home/dhl_ec/bnelissen/Slides/CD3_manuscript/CD3_slides/AAA338.CD3/AAA338.CD3.run1	255	0.7	0.06	0.7	0.06	-9.88642273794	-12.4763513892	4.93956011216	0.9132463125
0.0	0.0	0.0	0.0	0.0	4000000.0	0.0	0.0	0.7	0.929999999999	1.1	0.0600000000004	6.11	0.28	0.84	0.21	4.56	0.12	1.95	1.44	0.5	AAA338.CD3.X22.Y6.tile.tissue.png	185	1	2000	185	92d64bba29b9028e0cefdf2fcd1eaec4	0	0	0	0	0	0	0	0	0	0	0	0	0	/home/dhl_ec/bnelissen/Slides/CD3_manuscript/CD3_slides/AAA338.CD3/AAA338.CD3.run1	255	1.0	0.06	1.0	0.06	0.0	-11.560912102	0.0	6.17869465883
1432.0	15364.0	565.0	1302.0	15364.0	4000000.0	13.0	4.0	0.830000000001	0.900000000001	1.11	0.0599999999995	6.36	0.38	0.78	0.22	6.4	0.21	2.04	1.49	0.499999999999	AAA338.CD3.X22.Y7.tile.tissue.png	186	1	2000	186	a2f47e6df32478e57ff6b64f863749d7	0	0	0	0	0	0	0	0	0	0	0	0	0	/home/dhl_ec/bnelissen/Slides/CD3_manuscript/CD3_slides/AAA338.CD3/AAA338.CD3.run1	255	0.7	0.06	0.7	0.06	-10.2575924714	-12.553058332	5.33916943671	2.0137723623
0.0	27996.0	0.0	750.0	27996.0	4000000.0	0.0	1.0	0.690000000001	0.87	1.11	0.0599999999995	6.36	0.37	0.849999999999	0.22	5.72	0.13	2.03	1.45	0.49	AAA338.CD3.X22.Y8.tile.tissue.png	187	1	2000	187	35ad97a4e0e39942377bb0f2ebd459f0	0	0	0	0	0	0	0	0	0	0	0	0	0	/home/dhl_ec/bnelissen/Slides/CD3_manuscript/CD3_slides/AAA338.CD3/AAA338.CD3.run1	255	0.7	0.06	0.7	0.06	0.0	-12.2270643465	0.323022115604	3.6059187395
91482.0	3761823.0	32725.0	12821.0	3761823.0	4000000.0	584.0	4.0	1.2	1.5	1.1	0.0500000000002	16.74	0.36	0.73	0.0599999999995	11.29	0.360000000001	2.07	1.51	0.530000000001	AAA338.CD3.X3.Y10.tile.tissue.png	188	1	2000	188	e2a5e91c95d4a043f610b05340b2369e	0	0	0	0	0	0	0	0	0	0	0	0	0	/home/dhl_ec/bnelissen/Slides/CD3_manuscript/CD3_slides/AAA338.CD3/AAA338.CD3.run1	255	0.7	0.06	0.7	0.06	-8.80763816462	-11.9630317533	1.81050302601	0.396743929687
75382.0	2084176.0	25293.0	19042.0	2084176.0	4000000.0	451.0	8.0	0.929999999999	1.15	1.11	0.04	7.23	0.36	0.73	0.13	8.89	0.299999999999	2.1	1.45	0.37	AAA338.CD3.X3.Y11.tile.tissue.png	189	1	2000	189	743b43670d5d9832d24e80fb0b96aef8	0	0	0	0	0	0	0	0	0	0	0	0	0	/home/dhl_ec/bnelissen/Slides/CD3_manuscript/CD3_slides/AAA338.CD3/AAA338.CD3.run1	255	0.7	0.06	0.7	0.06	-8.37598841027	-12.0397298554	2.12967059174	0.63942315625
4987.0	91144.0	1804.0	1613.0	91144.0	4000000.0	31.0	1.0	0.900000000001	1.19	1.15	0.0500000000002	6.29	0.36	0.7	0.21	6.6	0.2	2.0	1.45	0.360000000001	AAA338.CD3.X3.Y12.tile.tissue.png	190	1	2000	190	bf1e7e7bfe9b7527f8ef6c56b69ab49d	0	0	0	0	0	0	0	0	0	0	0	0	0	/home/dhl_ec/bnelissen/Slides/CD3_manuscript/CD3_slides/AAA338.CD3/AAA338.CD3.run1	255	0.7	0.06	0.7	0.06	-8.56986295283	-10.9770012444	3.47117556679	0.23275525
0.0	1286.0	0.0	158.0	1286.0	4000000.0	0.0	1.0	0.84	0.98	1.12	0.0600000000004	6.5	0.349999999999	0.7	0.21	6.07	0.120000000001	1.96	1.43	0.360000000001	AAA338.CD3.X3.Y13.tile.tissue.png	191	1	2000	191	f5fbc67d559d3dd8a44f1df4a03727a3	0	0	0	0	0	0	0	0	0	0	0	0	0	/home/dhl_ec/bnelissen/Slides/CD3_manuscript/CD3_slides/AAA338.CD3/AAA338.CD3.run1	255	0.7	0.06	0.7	0.06	-8.73334563558	-10.9981326555	4.10027207181	1.4261989006
0.0	0.0	0.0	0.0	0.0	4000000.0	0.0	0.0	0.709999999999	0.889999999999	1.08	0.0600000000004	5.51	0.3	0.88	0.21	4.45	0.12	1.91	1.44	0.34	AAA338.CD3.X3.Y14.tile.tissue.png	192	1	2000	192	7dccd109ef4d20d2a87cb79a4bbde29c	0	0	0	0	0	0	0	0	0	0	0	0	0	/home/dhl_ec/bnelissen/Slides/CD3_manuscript/CD3_slides/AAA338.CD3/AAA338.CD3.run1	255	1.0	0.06	1.0	0.06	0.0	0.0	0.0	4.07972875
0.0	0.0	0.0	0.0	0.0	4000000.0	0.0	0.0	0.72	0.900000000001	1.09	0.0599999999995	6.03	0.28	0.87	0.23	4.59	0.12	1.96	1.47	0.35	AAA338.CD3.X3.Y4.tile.tissue.png	193	1	2000	193	03bef0d98e604704350a0a6c4c80a62e	0	0	0	0	0	0	0	0	0	0	0	0	0	/home/dhl_ec/bnelissen/Slides/CD3_manuscript/CD3_slides/AAA338.CD3/AAA338.CD3.run1	255	1.0	0.06	1.0	0.06	0.0	-12.2304463631	0.0	1.56081146451
0.0	1413.0	0.0	170.0	1413.0	4000000.0	0.0	1.0	0.869999999999	1.08	1.14	0.0599999999995	6.45	0.35	0.73	0.21	5.73	0.139999999999	2.04	1.49	0.369999999999	AAA338.CD3.X3.Y5.tile.tissue.png	194	1	2000	194	a80d7f8a7cf3eb90357d57db6ae3dbd3	0	0	0	0	0	0	0	0	0	0	0	0	0	/home/dhl_ec/bnelissen/Slides/CD3_manuscript/CD3_slides/AAA338.CD3/AAA338.CD3.run1	255	0.7	0.06	0.7	0.06	0.0	-11.54856362	6.75944563318	0.641452829727
0.0	1739.0	0.0	188.0	1739.0	4000000.0	0.0	1.0	1.28	1.77	1.1	0.0500000000002	6.39	0.36	0.719999999999	0.21	5.67	0.13	2.03	1.47	0.410000000001	AAA338.CD3.X3.Y6.tile.tissue.png	195	1	2000	195	4ab414782049a4711cc40396ae9e8a12	0	0	0	0	0	0	0	0	0	0	0	0	0	/home/dhl_ec/bnelissen/Slides/CD3_manuscript/CD3_slides/AAA338.CD3/AAA338.CD3.run1	255	0.7	0.06	0.7	0.06	0.0	-11.8477995722	7.77941143437	0.167240719025
162560.0	2555318.0	62852.0	8168.0	2555318.0	4000000.0	1280.0	1.0	1.67	1.51	1.12	0.0500000000002	6.79	0.37	0.7	0.110000000001	9.44	0.33	2.04	1.44	0.39	AAA338.CD3.X3.Y7.tile.tissue.png	196	1	2000	196	d324cc753a93e3c115a3eb0261bce916	0	0	0	0	0	0	0	0	0	0	0	0	0	/home/dhl_ec/bnelissen/Slides/CD3_manuscript/CD3_slides/AAA338.CD3/AAA338.CD3.run1	255	0.7	0.06	0.7	0.06	-9.83585736	-11.4348533873	3.64579488443	0.315453757813
105359.0	3991489.0	39848.0	8899.0	3991489.0	4000000.0	802.0	1.0	1.39	1.65	1.08	0.0500000000002	6.04	0.35	0.73	0.0600000000004	10.18	0.38	2.03	1.44	0.400000000001	AAA338.CD3.X3.Y8.tile.tissue.png	197	1	2000	197	4f967f36b25e6c53676ef319dc29cdca	0	0	0	0	0	0	0	0	0	0	0	0	0	/home/dhl_ec/bnelissen/Slides/CD3_manuscript/CD3_slides/AAA338.CD3/AAA338.CD3.run1	255	0.7	0.0875319852715	0.7	0.0875319852715	-8.93118005907	-12.5110887533	1.18788512371	0.164323760742
90960.0	4000000.0	31147.0	7996.0	4000000.0	4000000.0	550.0	1.0	0.84	1.04	1.13	0.0500000000002	6.44	0.3	0.73	0.0500000000002	11.2	0.37	2.1	1.45	0.540000000001	AAA338.CD3.X3.Y9.tile.tissue.png	198	1	2000	198	de96d3e7298b56b2af26ddea8a836f62	0	0	0	0	0	0	0	0	0	0	0	0	0	/home/dhl_ec/bnelissen/Slides/CD3_manuscript/CD3_slides/AAA338.CD3/AAA338.CD3.run1	255	0.7	0.0874247144194	0.7	0.0874247144194	-8.8573027283	-12.7155518254	0.498991529907	0.188665860779
144714.0	3410877.0	51758.0	16259.0	3410877.0	4000000.0	924.0	5.0	1.03	1.08	1.11	0.0500000000002	6.67	0.360000000001	0.71	0.0799999999999	10.69	0.36	2.1	1.44	0.54	AAA338.CD3.X4.Y10.tile.tissue.png	199	1	2000	199	9e66a59a24918d835387f36d99398acb	0	0	0	0	0	0	0	0	0	0	0	0	0	/home/dhl_ec/bnelissen/Slides/CD3_manuscript/CD3_slides/AAA338.CD3/AAA338.CD3.run1	255	0.7	0.06	0.7	0.06	-8.90242885019	-12.0881008446	1.74103728949	0.4095321875
22135.0	477842.0	8348.0	11560.0	477842.0	4000000.0	145.0	7.0	0.79	0.990000000001	1.1	0.0500000000002	6.67	0.35	0.73	0.190000000001	6.77	0.22	2.06	1.43	0.45	AAA338.CD3.X4.Y11.tile.tissue.png	200	1	2000	200	a64b101a7cfaa63aa8fd9d8e9c39058a	0	0	0	0	0	0	0	0	0	0	0	0	0	/home/dhl_ec/bnelissen/Slides/CD3_manuscript/CD3_slides/AAA338.CD3/AAA338.CD3.run1	255	0.7	0.06	0.7	0.06	-8.64802922044	-12.5041761567	2.53529651052	1.316035
9350.0	348439.0	3897.0	9151.0	348439.0	4000000.0	77.0	9.0	0.86	1.17	1.07	0.0500000000002	6.75	0.35	0.720000000001	0.190000000001	6.95	0.21	2.03	1.44	0.6	AAA338.CD3.X4.Y12.tile.tissue.png	201	1	2000	201	738338d537cbdffdbab9136cf82e9fa2	0	0	0	0	0	0	0	0	0	0	0	0	0	/home/dhl_ec/bnelissen/Slides/CD3_manuscript/CD3_slides/AAA338.CD3/AAA338.CD3.run1	255	0.7	0.06	0.7	0.06	-8.80906985467	-12.144731397	4.54848423537	1.14606091406
0.0	0.0	0.0	0.0	0.0	4000000.0	0.0	0.0	0.84	1.0	1.07	0.0500000000002	5.91	0.27	0.71	0.2	4.46	0.12	1.96	1.49	0.5	AAA338.CD3.X4.Y13.tile.tissue.png	202	1	2000	202	2d2d3eac46f107916fb993579abcf6ab	0	0	0	0	0	0	0	0	0	0	0	0	0	/home/dhl_ec/bnelissen/Slides/CD3_manuscript/CD3_slides/AAA338.CD3/AAA338.CD3.run1	255	1.0	0.06	1.0	0.06	0.0	-11.6519851835	0.0	0.131774453827
0.0	0.0	0.0	0.0	0.0	4000000.0	0.0	0.0	0.849999999999	1.01	1.09	0.0600000000004	5.88	0.280000000001	0.75	0.22	4.49	0.12	1.91	1.43	0.46	AAA338.CD3.X4.Y14.tile.tissue.png	203	1	2000	203	a21c46a1e4b94cf5785a2e31b6a152c2	0	0	0	0	0	0	0	0	0	0	0	0	0	/home/dhl_ec/bnelissen/Slides/CD3_manuscript/CD3_slides/AAA338.CD3/AAA338.CD3.run1	255	1.0	0.06	1.0	0.06	0.0	-10.8015104773	0.0	7.32398474845
0.0	9523.0	0.0	460.0	9523.0	4000000.0	0.0	1.0	1.26	1.88	1.09	0.0599999999995	6.2	0.349999999999	0.8	0.209999999999	5.55	0.129999999999	1.99	1.44	0.469999999999	AAA338.CD3.X4.Y4.tile.tissue.png	204	1	2000	204	228357941e7d63d934a0b242fdc7a892	0	0	0	0	0	0	0	0	0	0	0	0	0	/home/dhl_ec/bnelissen/Slides/CD3_manuscript/CD3_slides/AAA338.CD3/AAA338.CD3.run1	255	0.7	0.06	0.7	0.06	0.0	-11.2529763313	0.0551184378138	6.97819330918
0.0	194353.0	0.0	6791.0	194353.0	4000000.0	0.0	5.0	0.8	0.99	1.12	0.04	7.06	0.36	0.71	0.200000000001	6.2	0.13	2.11	1.47	0.5	AAA338.CD3.X4.Y5.tile.tissue.png	205	1	2000	205	ced9555dc1e86c499062ece9947a04fd	0	0	0	0	0	0	0	0	0	0	0	0	0	/home/dhl_ec/bnelissen/Slides/CD3_manuscript/CD3_slides/AAA338.CD3/AAA338.CD3.run1	255	0.7	0.06	0.7	0.06	-6.81082444232	-11.2409628632	0.197634174826	0.552089543457
0.0	85833.0	0.0	2886.0	85833.0	4000000.0	0.0	3.0	0.849999999999	1.02	1.09	0.0500000000002	6.31	0.349999999999	0.71	0.21	5.59	0.129999999999	2.03	1.44	0.45	AAA338.CD3.X4.Y6.tile.tissue.png	206	1	2000	206	a378cc75e9426616f831dee7d633ccba	0	0	0	0	0	0	0	0	0	0	0	0	0	/home/dhl_ec/bnelissen/Slides/CD3_manuscript/CD3_slides/AAA338.CD3/AAA338.CD3.run1	255	0.7	0.06	0.7	0.06	0.0	-10.107188923	0.145069540925	0.257774296692
30130.0	478331.0	11204.0	15061.0	478331.0	4000000.0	211.0	11.0	1.16	1.03	1.06	0.0500000000002	6.41	0.35	0.71	0.2	7.02	0.23	2.14	1.49	0.48	AAA338.CD3.X4.Y7.tile.tissue.png	207	1	2000	207	8528d16c4fe0a70dfe70ac88471e74eb	0	0	0	0	0	0	0	0	0	0	0	0	0	/home/dhl_ec/bnelissen/Slides/CD3_manuscript/CD3_slides/AAA338.CD3/AAA338.CD3.run1	255	0.7	0.06	0.7	0.06	-9.85167292764	-11.8188722153	3.53611891594	0.329051429688
207566.0	3891262.0	81290.0	11097.0	3891262.0	4000000.0	1648.0	1.0	0.939999999999	1.44	1.1	0.0500000000002	7.33	0.349999999999	0.72	0.0600000000004	10.91	0.389999999999	2.06	1.45	0.420000000001	AAA338.CD3.X4.Y8.tile.tissue.png	208	1	2000	208	d68c3afb5a7d2475b02e3c1790214040	0	0	0	0	0	0	0	0	0	0	0	0	0	/home/dhl_ec/bnelissen/Slides/CD3_manuscript/CD3_slides/AAA338.CD3/AAA338.CD3.run1	255	0.7	0.06	0.7	0.06	-9.38424457136	-11.8481563179	2.75493738157	0.319034484375
95647.0	3999016.0	35144.0	8174.0	3999016.0	4000000.0	652.0	1.0	1.38	1.69	1.12	0.0499999999993	6.55	0.339999999999	0.72	0.0500000000002	10.96	0.360000000001	2.04	1.46	0.39	AAA338.CD3.X4.Y9.tile.tissue.png	209	1	2000	209	8c1bfb04db1d05cee9f8c9a47deab1dd	0	0	0	0	0	0	0	0	0	0	0	0	0	/home/dhl_ec/bnelissen/Slides/CD3_manuscript/CD3_slides/AAA338.CD3/AAA338.CD3.run1	255	0.7	0.0849312788099	0.7	0.0849312788099	-8.58945743188	-12.6596203677	0.784479155151	0.171312268921
126156.0	3952773.0	45105.0	10095.0	3952773.0	4000000.0	831.0	2.0	1.63	1.65	1.08	0.0499999999993	6.46	0.35	0.759999999999	0.0500000000002	10.81	0.37	2.06	1.44	0.400000000001	AAA338.CD3.X5.Y10.tile.tissue.png	210	1	2000	210	33bc0b38884ef9156c7decd1f0c8fe87	0	0	0	0	0	0	0	0	0	0	0	0	0	/home/dhl_ec/bnelissen/Slides/CD3_manuscript/CD3_slides/AAA338.CD3/AAA338.CD3.run1	255	0.7	0.0932043238036	0.7	0.0932043238036	-8.7002775967	-12.0448773653	0.856178057292	0.168362168945
119857.0	3717785.0	42586.0	9465.0	3717785.0	4000000.0	809.0	1.0	0.910000000001	1.09	1.13	0.0500000000002	7.66	0.49	0.72	0.0600000000004	11.03	0.360000000001	2.07	1.44	0.39	AAA338.CD3.X5.Y11.tile.tissue.png	211	1	2000	211	adb05e16ec2f9ec5d69fab3e199aeb6f	0	0	0	0	0	0	0	0	0	0	0	0	0	/home/dhl_ec/bnelissen/Slides/CD3_manuscript/CD3_slides/AAA338.CD3/AAA338.CD3.run1	255	0.7	0.115180410838	0.7	0.115180410838	-8.2983347723	-12.3256895251	1.53710996884	0.43451471875
64754.0	2168951.0	21515.0	12085.0	2168951.0	4000000.0	375.0	2.0	0.9	1.11	1.12	0.04	6.42	0.35	0.71	0.13	8.94	0.29	2.04	1.44	0.379999999999	AAA338.CD3.X5.Y12.tile.tissue.png	212	1	2000	212	0de4c0b524e8f671e71eef68ad3e2a11	0	0	0	0	0	0	0	0	0	0	0	0	0	/home/dhl_ec/bnelissen/Slides/CD3_manuscript/CD3_slides/AAA338.CD3/AAA338.CD3.run1	255	0.7	0.06	0.7	0.06	-8.56672013258	-11.7361985769	1.86255006259	0.483340953125
152.0	2225.0	94.0	210.0	2225.0	4000000.0	2.0	1.0	0.88	1.19	1.42	0.0500000000002	6.36	0.36	0.71	0.22	6.43	0.21	2.02	1.48	0.37	AAA338.CD3.X5.Y13.tile.tissue.png	213	1	2000	213	61de11f6b20edf52d4989f5f3b7ca9ce	0	0	0	0	0	0	0	0	0	0	0	0	0	/home/dhl_ec/bnelissen/Slides/CD3_manuscript/CD3_slides/AAA338.CD3/AAA338.CD3.run1	255	0.7	0.06	0.7	0.06	-9.33345486474	-12.3276643842	4.87217120789	0.0903631691284
0.0	0.0	0.0	0.0	0.0	4000000.0	0.0	0.0	0.82	1.03	1.08	0.0500000000002	5.94	0.28	0.7	0.22	4.54	0.120000000001	1.9	1.43	0.42	AAA338.CD3.X5.Y14.tile.tissue.png	214	1	2000	214	4ed7215d68bf40baaea1d81334cdaa64	0	0	0	0	0	0	0	0	0	0	0	0	0	/home/dhl_ec/bnelissen/Slides/CD3_manuscript/CD3_slides/AAA338.CD3/AAA338.CD3.run1	255	1.0	0.06	1.0	0.06	0.0	-12.1111262491	0.0	0.0878869673595
0.0	0.0	0.0	0.0	0.0	4000000.0	0.0	0.0	0.749999999999	0.98	1.09	0.0600000000004	5.93	0.280000000001	0.88	0.22	4.54	0.13	1.97	1.46	0.35	AAA338.CD3.X5.Y15.tile.tissue.png	215	1	2000	215	e4aa1242f57bfd68be1ad488a59332f4	0	0	0	0	0	0	0	0	0	0	0	0	0	/home/dhl_ec/bnelissen/Slides/CD3_manuscript/CD3_slides/AAA338.CD3/AAA338.CD3.run1	255	1.0	0.06	1.0	0.06	0.0	-11.8000664749	0.0	4.97124707727
0.0	0.0	0.0	0.0	0.0	4000000.0	0.0	0.0	0.76	0.91	1.07	0.0600000000004	5.88	0.28	0.809999999999	0.21	4.4	0.12	1.99	1.45	0.339999999999	AAA338.CD3.X5.Y4.tile.tissue.png	216	1	2000	216	28c41ba559f2042cc7888d4c4e330125	0	0	0	0	0	0	0	0	0	0	0	0	0	/home/dhl_ec/bnelissen/Slides/CD3_manuscript/CD3_slides/AAA338.CD3/AAA338.CD3.run1	255	1.0	0.06	1.0	0.06	0.0	-11.0628780489	0.0	6.76221285418
0.0	80074.0	0.0	2440.0	80074.0	4000000.0	0.0	1.0	0.84	0.97	1.06	0.0500000000002	7.58	0.35	0.699999999999	0.2	5.47	0.13	2.05	1.52	0.370000000001	AAA338.CD3.X5.Y5.tile.tissue.png	217	1	2000	217	bc6a041b2b704c7402611ce57128ac1c	0	0	0	0	0	0	0	0	0	0	0	0	0	/home/dhl_ec/bnelissen/Slides/CD3_manuscript/CD3_slides/AAA338.CD3/AAA338.CD3.run1	255	0.7	0.06	0.7	0.06	0.0	-11.0389288534	0.130734734433	0.196062582153
0.0	9270.0	0.0	464.0	9270.0	4000000.0	0.0	1.0	0.799999999999	1.13	1.07	0.0400000000009	6.32	0.36	0.72	0.22	5.73	0.13	2.04	1.46	0.369999999999	AAA338.CD3.X5.Y6.tile.tissue.png	218	1	2000	218	811abf1b033a15500f81f21590915ba0	0	0	0	0	0	0	0	0	0	0	0	0	0	/home/dhl_ec/bnelissen/Slides/CD3_manuscript/CD3_slides/AAA338.CD3/AAA338.CD3.run1	255	0.7	0.06	0.7	0.06	0.0	-10.5803929399	0.100900903926	0.141315980652
0.0	11633.0	0.0	544.0	11633.0	4000000.0	0.0	1.0	1.02	1.28	1.15	0.0500000000002	6.53	0.360000000001	0.719999999999	0.22	5.63	0.139999999999	2.05	1.47	0.380000000001	AAA338.CD3.X5.Y7.tile.tissue.png	219	1	2000	219	9c9c9b6d76e73de7914342b725c3c09b	0	0	0	0	0	0	0	0	0	0	0	0	0	/home/dhl_ec/bnelissen/Slides/CD3_manuscript/CD3_slides/AAA338.CD3/AAA338.CD3.run1	255	0.7	0.06	0.7	0.06	0.0	-11.303089746	0.0569311256904	0.103394036606
139289.0	2259030.0	53373.0	23538.0	2259030.0	4000000.0	1057.0	5.0	0.84	1.11	1.11	0.0500000000002	7.05	0.35	0.719999999999	0.12	9.37	0.32	2.13	1.44	0.570000000001	AAA338.CD3.X5.Y8.tile.tissue.png	220	1	2000	220	b9e1353a598937dd4a60813a6b627c8c	0	0	0	0	0	0	0	0	0	0	0	0	0	/home/dhl_ec/bnelissen/Slides/CD3_manuscript/CD3_slides/AAA338.CD3/AAA338.CD3.run1	255	0.7	0.06	0.7	0.06	-10.0931551807	-11.9590162413	4.89996864526	0.47081403125
135437.0	3926880.0	50688.0	10518.0	3926880.0	4000000.0	999.0	6.0	1.13	1.6	1.12	0.0600000000004	6.59	0.36	0.73	0.0600000000004	10.89	0.38	2.1	1.48	0.490000000001	AAA338.CD3.X5.Y9.tile.tissue.png	221	1	2000	221	1bc713bf7f9ef43d80cc3c75fb3423a2	0	0	0	0	0	0	0	0	0	0	0	0	0	/home/dhl_ec/bnelissen/Slides/CD3_manuscript/CD3_slides/AAA338.CD3/AAA338.CD3.run1	255	0.7	0.0881058256997	0.7	0.0881058256997	-8.98404794664	-12.4910219072	1.35922075107	0.1855908125
102939.0	3965486.0	38758.0	9873.0	3965486.0	4000000.0	716.0	2.0	1.34	1.42	1.14	0.0500000000002	16.94	0.349999999999	0.73	0.0599999999995	10.52	0.37	2.05	1.43	0.41	AAA338.CD3.X6.Y10.tile.tissue.png	222	1	2000	222	d3dc5435e616d9f94054acf79c622ed1	0	0	0	0	0	0	0	0	0	0	0	0	0	/home/dhl_ec/bnelissen/Slides/CD3_manuscript/CD3_slides/AAA338.CD3/AAA338.CD3.run1	255	0.7	0.0750123299824	0.7	0.0750123299824	-8.92984663779	-12.0625583046	2.01781739591	0.215791035156
41716.0	3970087.0	15400.0	8915.0	3970087.0	4000000.0	262.0	1.0	0.82	1.03	1.08	0.04	6.44	0.349999999999	0.719999999999	0.0600000000004	10.28	0.53	2.08	1.47	0.389999999999	AAA338.CD3.X6.Y11.tile.tissue.png	223	1	2000	223	4d4a4333aea107688ab498736a5f94f9	0	0	0	0	0	0	0	0	0	0	0	0	0	/home/dhl_ec/bnelissen/Slides/CD3_manuscript/CD3_slides/AAA338.CD3/AAA338.CD3.run1	255	0.7	0.0921960060557	0.7	0.0921960060557	-8.85791272831	-11.7779616761	0.816958322875	0.140734931641
110495.0	3965306.0	35967.0	8062.0	3965306.0	4000000.0	636.0	1.0	0.889999999999	1.06	1.07	0.0500000000002	6.52	0.34	0.72	0.0600000000004	10.64	0.36	2.1	1.44	0.4	AAA338.CD3.X6.Y12.tile.tissue.png	224	1	2000	224	8aa7a88dee1db70eacbf63cdb1d1b024	0	0	0	0	0	0	0	0	0	0	0	0	0	/home/dhl_ec/bnelissen/Slides/CD3_manuscript/CD3_slides/AAA338.CD3/AAA338.CD3.run1	255	0.7	0.0922605782773	0.7	0.0922605782773	-8.49650220054	-12.0057355898	0.979927278461	0.165502574219
47597.0	1167125.0	15090.0	7038.0	1167125.0	4000000.0	262.0	1.0	0.870000000001	1.02	1.09	0.04	6.72	0.36	0.72	0.17	8.21	0.259999999999	2.09	1.45	0.38	AAA338.CD3.X6.Y13.tile.tissue.png	225	1	2000	225	e2077ea8232eb3189dd988d603001379	0	0	0	0	0	0	0	0	0	0	0	0	0	/home/dhl_ec/bnelissen/Slides/CD3_manuscript/CD3_slides/AAA338.CD3/AAA338.CD3.run1	255	0.7	0.06	0.7	0.06	-8.58299502471	-11.2893038358	1.61820408598	0.329696054688
68.0	4097.0	35.0	350.0	4097.0	4000000.0	1.0	1.0	0.830000000001	1.02	1.09	0.0500000000002	6.24	0.339999999999	0.7	0.210000000001	6.44	0.2	1.99	1.47	0.37	AAA338.CD3.X6.Y14.tile.tissue.png	226	1	2000	226	d57161411974442553b8397758b11ab9	0	0	0	0	0	0	0	0	0	0	0	0	0	/home/dhl_ec/bnelissen/Slides/CD3_manuscript/CD3_slides/AAA338.CD3/AAA338.CD3.run1	255	0.7	0.06	0.7	0.06	-8.67142438306	-11.9114848768	2.32532596451	0.105184039871
0.0	0.0	0.0	0.0	0.0	4000000.0	0.0	0.0	0.79	0.98	1.08	0.0600000000004	5.9	0.28	0.799999999999	0.2	4.43	0.13	1.94	1.47	0.52	AAA338.CD3.X6.Y15.tile.tissue.png	227	1	2000	227	f845495f290b581c252769fb19693964	0	0	0	0	0	0	0	0	0	0	0	0	0	/home/dhl_ec/bnelissen/Slides/CD3_manuscript/CD3_slides/AAA338.CD3/AAA338.CD3.run1	255	1.0	0.06	1.0	0.06	0.0	-10.8327002198	0.0	8.01287745089
731.0	54404.0	304.0	2102.0	54404.0	4000000.0	6.0	4.0	0.77	1.01	1.08	0.0599999999995	6.29	0.36	0.77	0.21	6.42	0.2	2.05	1.48	0.499999999999	AAA338.CD3.X6.Y4.tile.tissue.png	228	1	2000	228	22392e289b5a218847146a466553fc7d	0	0	0	0	0	0	0	0	0	0	0	0	0	/home/dhl_ec/bnelissen/Slides/CD3_manuscript/CD3_slides/AAA338.CD3/AAA338.CD3.run1	255	0.7	0.06	0.7	0.06	-8.73267944706	-11.9961111029	0.664905694151	1.8942714834
52003.0	721845.0	18013.0	6046.0	721845.0	4000000.0	325.0	2.0	0.820000000001	0.989999999999	1.08	0.0499999999993	6.53	0.36	0.71	0.19	7.67	0.23	2.07	1.48	0.52	AAA338.CD3.X6.Y5.tile.tissue.png	229	1	2000	229	38e899e4e68cb48008bc7a9614f1a93d	0	0	0	0	0	0	0	0	0	0	0	0	0	/home/dhl_ec/bnelissen/Slides/CD3_manuscript/CD3_slides/AAA338.CD3/AAA338.CD3.run1	255	0.7	0.06	0.7	0.06	-8.57503987034	-11.1828953596	2.00074820615	0.287815460937
288.0	2821.0	114.0	240.0	2821.0	4000000.0	2.0	1.0	0.84	1.04	1.12	0.0500000000002	6.2	0.34	0.7	0.22	6.37	0.19	1.99	1.45	0.52	AAA338.CD3.X6.Y6.tile.tissue.png	230	1	2000	230	619bd2fd7eca2da9fa6ee7cd1fd78e5d	0	0	0	0	0	0	0	0	0	0	0	0	0	/home/dhl_ec/bnelissen/Slides/CD3_manuscript/CD3_slides/AAA338.CD3/AAA338.CD3.run1	255	0.7	0.06	0.7	0.06	-9.77445670374	-12.1476988747	8.36047929435	0.141521158752
0.0	11155.0	0.0	1048.0	11155.0	4000000.0	0.0	4.0	0.820000000001	1.18	1.12	0.04	6.27	0.349999999999	0.7	0.200000000001	5.99	0.13	1.99	1.44	0.52	AAA338.CD3.X6.Y7.tile.tissue.png	231	1	2000	231	bed2edc0f8e342ad800999f13a0d81f0	0	0	0	0	0	0	0	0	0	0	0	0	0	/home/dhl_ec/bnelissen/Slides/CD3_manuscript/CD3_slides/AAA338.CD3/AAA338.CD3.run1	255	0.7	0.06	0.7	0.06	-9.59896246627	-12.2613890122	3.29500918564	0.128297701904
23035.0	426207.0	8511.0	11688.0	426207.0	4000000.0	165.0	13.0	0.819999999999	1.02	1.1	0.0499999999993	6.54	0.37	0.73	0.19	7.07	0.23	2.08	1.47	0.52	AAA338.CD3.X6.Y8.tile.tissue.png	232	1	2000	232	61ee73fc2d6e212969bafdee795b1ad5	0	0	0	0	0	0	0	0	0	0	0	0	0	/home/dhl_ec/bnelissen/Slides/CD3_manuscript/CD3_slides/AAA338.CD3/AAA338.CD3.run1	255	0.7	0.06	0.7	0.06	-10.2701895344	-11.7230693913	4.95723512498	0.144649328125
90181.0	3177241.0	36574.0	32388.0	3177241.0	4000000.0	740.0	11.0	1.05	1.75	1.13	0.0500000000002	6.63	0.370000000001	0.720000000001	0.0900000000001	9.8	0.34	2.14	1.48	0.54	AAA338.CD3.X6.Y9.tile.tissue.png	233	1	2000	233	b0266dc48aafc0be5fa1ca7acf056312	0	0	0	0	0	0	0	0	0	0	0	0	0	/home/dhl_ec/bnelissen/Slides/CD3_manuscript/CD3_slides/AAA338.CD3/AAA338.CD3.run1	255	0.7	0.06	0.7	0.06	-10.1008678007	-12.2456947916	5.23258781733	0.56303159375
98916.0	3533767.0	39222.0	17232.0	3533767.0	4000000.0	793.0	3.0	0.81	1.06	1.08	0.0499999999993	13.27	0.36	0.71	0.0700000000006	9.84	0.349999999999	2.09	1.43	0.4	AAA338.CD3.X7.Y10.tile.tissue.png	234	1	2000	234	98809fd32bfde15902603a9dca7f70fe	0	0	0	0	0	0	0	0	0	0	0	0	0	/home/dhl_ec/bnelissen/Slides/CD3_manuscript/CD3_slides/AAA338.CD3/AAA338.CD3.run1	255	0.7	0.06	0.7	0.06	-9.64134065979	-12.1310003216	3.55003226084	0.470342765625
91877.0	3330258.0	27605.0	13698.0	3330258.0	4000000.0	531.0	2.0	0.809999999999	1.04	1.13	0.0499999999993	6.75	0.360000000001	0.709999999999	0.0900000000001	11.52	0.34	2.09	1.44	0.39	AAA338.CD3.X7.Y11.tile.tissue.png	235	1	2000	235	4bfc58660af4aef46954d9ef07b6e471	0	0	0	0	0	0	0	0	0	0	0	0	0	/home/dhl_ec/bnelissen/Slides/CD3_manuscript/CD3_slides/AAA338.CD3/AAA338.CD3.run1	255	0.7	0.06	0.7	0.06	-8.46570677647	-11.6913636845	0.72741829483	0.348915539063
83126.0	3993875.0	26035.0	8020.0	3993875.0	4000000.0	468.0	1.0	0.91	1.07	1.1	0.0499999999993	7.14	0.360000000001	0.72	0.0500000000002	10.66	0.370000000001	2.05	1.44	0.4	AAA338.CD3.X7.Y12.tile.tissue.png	236	1	2000	236	ba721fa9b2a693b6e657954c26d18a77	0	0	0	0	0	0	0	0	0	0	0	0	0	/home/dhl_ec/bnelissen/Slides/CD3_manuscript/CD3_slides/AAA338.CD3/AAA338.CD3.run1	255	0.7	0.0944603843204	0.7	0.0944603843204	-8.35320462795	-12.54305266	0.50190928107	0.115018758911
108335.0	3910447.0	35536.0	8080.0	3910447.0	4000000.0	659.0	1.0	0.93	1.07	1.08	0.0499999999993	6.83	0.35	0.72	0.0599999999995	10.63	0.370000000001	2.04	1.47	0.4	AAA338.CD3.X7.Y13.tile.tissue.png	237	1	2000	237	1a92d620fe9db603e060dea1b03cbe60	0	0	0	0	0	0	0	0	0	0	0	0	0	/home/dhl_ec/bnelissen/Slides/CD3_manuscript/CD3_slides/AAA338.CD3/AAA338.CD3.run1	255	0.7	0.0915475911198	0.7	0.0915475911198	-8.60351456082	-11.6592806105	0.836854983851	0.162581714844
39497.0	1118279.0	11766.0	6506.0	1118279.0	4000000.0	205.0	1.0	0.89	1.05	1.13	0.0500000000002	7.46	0.349999999999	0.719999999999	0.17	7.49	0.25	2.06	1.44	0.39	AAA338.CD3.X7.Y14.tile.tissue.png	238	1	2000	238	ecfd06ac6f52ad2345839fd423b64619	0	0	0	0	0	0	0	0	0	0	0	0	0	/home/dhl_ec/bnelissen/Slides/CD3_manuscript/CD3_slides/AAA338.CD3/AAA338.CD3.run1	255	0.7	0.06	0.7	0.06	-8.38535431029	-11.192926161	1.19562869135	0.369516601562
0.0	0.0	0.0	0.0	0.0	4000000.0	0.0	0.0	0.81	0.99	1.11	0.0600000000004	6.23	0.28	0.81	0.219999999999	4.71	0.12	1.98	1.47	0.35	AAA338.CD3.X7.Y15.tile.tissue.png	239	1	2000	239	0fac115194e40ba3b2d32b76f9d71f01	0	0	0	0	0	0	0	0	0	0	0	0	0	/home/dhl_ec/bnelissen/Slides/CD3_manuscript/CD3_slides/AAA338.CD3/AAA338.CD3.run1	255	1.0	0.06	1.0	0.06	0.0	-8.40444979074	0.0	7.8746765
0.0	4939.0	0.0	476.0	4939.0	4000000.0	0.0	2.0	0.77	0.95	1.11	0.0600000000004	6.35	0.349999999999	0.83	0.22	5.57	0.13	1.98	1.42	0.349999999999	AAA338.CD3.X7.Y3.tile.tissue.png	240	1	2000	240	e13c87fca0540b983a9ec4db3c69577d	0	0	0	0	0	0	0	0	0	0	0	0	0	/home/dhl_ec/bnelissen/Slides/CD3_manuscript/CD3_slides/AAA338.CD3/AAA338.CD3.run1	255	0.7	0.06	0.7	0.06	0.0	-11.0922149864	0.0364958382155	4.54916061633
25327.0	1099769.0	9237.0	7452.0	1099769.0	4000000.0	177.0	2.0	0.83	1.08	1.07	0.0500000000002	6.97	0.36	0.72	0.16	7.38	0.25	2.1	1.44	0.360000000001	AAA338.CD3.X7.Y4.tile.tissue.png	241	1	2000	241	6907ca6a5b14478f5e65a1b09b2252b7	0	0	0	0	0	0	0	0	0	0	0	0	0	/home/dhl_ec/bnelissen/Slides/CD3_manuscript/CD3_slides/AAA338.CD3/AAA338.CD3.run1	255	0.7	0.06	0.7	0.06	-8.38969750446	-10.8447115374	1.10584213588	0.323710214844
133286.0	3970635.0	45571.0	10051.0	3970635.0	4000000.0	813.0	1.0	0.9	1.06	1.09	0.0500000000002	6.75	0.35	0.719999999999	0.0599999999995	11.3	0.389999999999	2.11	1.48	0.400000000001	AAA338.CD3.X7.Y5.tile.tissue.png	242	1	2000	242	9d4608729d214e29821c6cc0c3eb5128	0	0	0	0	0	0	0	0	0	0	0	0	0	/home/dhl_ec/bnelissen/Slides/CD3_manuscript/CD3_slides/AAA338.CD3/AAA338.CD3.run1	255	0.7	0.0938058128824	0.7	0.0938058128824	-8.57807194471	-11.9742885262	0.889940272561	0.165575919434
89733.0	2342641.0	32876.0	9448.0	2342641.0	4000000.0	586.0	1.0	0.87	1.07	1.13	0.04	8.6	0.35	0.71	0.120000000001	10.1	0.3	2.16	1.49	0.479999999999	AAA338.CD3.X7.Y6.tile.tissue.png	243	1	2000	243	036ba7a25d3edce2703d6c9e9c9ee057	0	0	0	0	0	0	0	0	0	0	0	0	0	/home/dhl_ec/bnelissen/Slides/CD3_manuscript/CD3_slides/AAA338.CD3/AAA338.CD3.run1	255	0.7	0.06	0.7	0.06	-8.41550088416	-11.1047088018	1.65735802356	0.257271445313
0.0	1455.0	0.0	196.0	1455.0	4000000.0	0.0	1.0	0.900000000001	1.33	1.11	0.0500000000002	6.33	0.35	0.71	0.21	5.55	0.13	2.05	1.44	0.57	AAA338.CD3.X7.Y7.tile.tissue.png	244	1	2000	244	7f3742d134a2f7cc45be2ff899151a19	0	0	0	0	0	0	0	0	0	0	0	0	0	/home/dhl_ec/bnelissen/Slides/CD3_manuscript/CD3_slides/AAA338.CD3/AAA338.CD3.run1	255	0.7	0.06	0.7	0.06	0.0	-11.8103704684	0.0586164441715	0.12716489357
463.0	12545.0	173.0	852.0	12545.0	4000000.0	4.0	3.0	0.85	1.33	1.1	0.04	6.28	0.349999999999	0.72	0.21	6.48	0.19	2.0	1.47	0.52	AAA338.CD3.X7.Y8.tile.tissue.png	245	1	2000	245	b87f99918e6623b33a9a752b72bd768a	0	0	0	0	0	0	0	0	0	0	0	0	0	/home/dhl_ec/bnelissen/Slides/CD3_manuscript/CD3_slides/AAA338.CD3/AAA338.CD3.run1	255	0.7	0.06	0.7	0.06	-9.86465256288	-12.6260491319	4.44904138178	0.0595784255371
21287.0	522176.0	8243.0	9152.0	522176.0	4000000.0	164.0	7.0	0.83	1.0	1.07	0.0499999999993	6.48	0.36	0.71	0.190000000001	7.04	0.22	2.03	1.48	0.58	AAA338.CD3.X7.Y9.tile.tissue.png	246	1	2000	246	97f6839cc413b063ca16e6ec4efc4d68	0	0	0	0	0	0	0	0	0	0	0	0	0	/home/dhl_ec/bnelissen/Slides/CD3_manuscript/CD3_slides/AAA338.CD3/AAA338.CD3.run1	255	0.7	0.06	0.7	0.06	-10.2711265665	-11.8581821461	5.32874380588	0.299208523437
19745.0	422764.0	7347.0	8959.0	422764.0	4000000.0	146.0	5.0	1.23	1.21	1.06	0.0500000000002	6.52	0.35	0.699999999999	0.19	7.0	0.22	2.02	1.48	0.58	AAA338.CD3.X8.Y10.tile.tissue.png	247	1	2000	247	dd5b3ef85f6339bb742e4d3952ee3a0b	0	0	0	0	0	0	0	0	0	0	0	0	0	/home/dhl_ec/bnelissen/Slides/CD3_manuscript/CD3_slides/AAA338.CD3/AAA338.CD3.run1	255	0.7	0.06	0.7	0.06	-10.1345435264	-12.0072418538	3.52886721689	0.225406601563
136670.0	3050270.0	51385.0	18848.0	3050270.0	4000000.0	977.0	4.0	0.98	1.09	1.08	0.0499999999993	6.91	0.36	0.73	0.0999999999995	10.07	0.34	2.16	1.45	0.539999999999	AAA338.CD3.X8.Y11.tile.tissue.png	248	1	2000	248	d4a67b7ac7bbdc13905a189daa11ec6e	0	0	0	0	0	0	0	0	0	0	0	0	0	/home/dhl_ec/bnelissen/Slides/CD3_manuscript/CD3_slides/AAA338.CD3/AAA338.CD3.run1	255	0.7	0.06	0.7	0.06	-9.52720566695	-12.0870215449	2.95550020277	0.567945171875
98400.0	2234809.0	34160.0	14666.0	2234809.0	4000000.0	604.0	2.0	1.04	1.02	1.08	0.0699999999997	6.4	0.35	0.72	0.12	9.04	0.3	2.11	1.45	0.38	AAA338.CD3.X8.Y12.tile.tissue.png	249	1	2000	249	85b9b7491c4e8011528713a8a9b20985	0	0	0	0	0	0	0	0	0	0	0	0	0	/home/dhl_ec/bnelissen/Slides/CD3_manuscript/CD3_slides/AAA338.CD3/AAA338.CD3.run1	255	0.7	0.06	0.7	0.06	-8.73469897496	-11.5196089982	1.07761379575	0.37357378125
94049.0	3993089.0	29972.0	8302.0	3993089.0	4000000.0	580.0	1.0	0.87	1.08	1.26	0.0700000000006	6.81	0.35	0.72	0.0500000000002	11.31	0.36	2.04	1.44	0.59	AAA338.CD3.X8.Y13.tile.tissue.png	250	1	2000	250	fecf2588d7a23e60f51b174dd92c9307	0	0	0	0	0	0	0	0	0	0	0	0	0	/home/dhl_ec/bnelissen/Slides/CD3_manuscript/CD3_slides/AAA338.CD3/AAA338.CD3.run1	255	0.7	0.0913174949971	0.7	0.0913174949971	-8.75387350872	-12.7553449754	0.576823659935	0.174611566528
154246.0	3976773.0	53749.0	8552.0	3976773.0	4000000.0	995.0	1.0	0.98	1.2	1.06	0.0500000000002	6.88	0.36	0.73	0.0599999999995	11.81	0.379999999999	2.11	1.45	0.73	AAA338.CD3.X8.Y14.tile.tissue.png	251	1	2000	251	f78699379db88f9958dc19f8cb9b2979	0	0	0	0	0	0	0	0	0	0	0	0	0	/home/dhl_ec/bnelissen/Slides/CD3_manuscript/CD3_slides/AAA338.CD3/AAA338.CD3.run1	255	0.7	0.112853698452	0.7	0.112853698452	-8.83628599311	-11.923456978	1.29934543308	0.204794978516
105700.0	2663965.0	32795.0	9124.0	2663965.0	4000000.0	569.0	2.0	1.14	1.37	1.06	0.0699999999997	7.1	0.360000000001	0.74	0.1	10.07	0.32	2.09	1.44	0.54	AAA338.CD3.X8.Y15.tile.tissue.png	252	1	2000	252	ca450e81205b8c266906b34b1afe5d98	0	0	0	0	0	0	0	0	0	0	0	0	0	/home/dhl_ec/bnelissen/Slides/CD3_manuscript/CD3_slides/AAA338.CD3/AAA338.CD3.run1	255	0.7	0.06	0.7	0.06	-8.75543944791	-11.6803138097	1.43090686208	0.393093828125
3204.0	683613.0	1119.0	4428.0	683613.0	4000000.0	20.0	1.0	0.82	1.18	1.1	0.0600000000004	6.62	0.349999999999	0.790000000001	0.190000000001	6.76	0.23	2.07	1.44	0.529999999999	AAA338.CD3.X8.Y16.tile.tissue.png	253	1	2000	253	74a49c99d72de11b2e4a09503ae56fd7	0	0	0	0	0	0	0	0	0	0	0	0	0	/home/dhl_ec/bnelissen/Slides/CD3_manuscript/CD3_slides/AAA338.CD3/AAA338.CD3.run1	255	0.7	0.06	0.7	0.06	-8.06093885974	-11.1191699716	1.12721618028	0.461819195312
0.0	0.0	0.0	0.0	0.0	4000000.0	0.0	0.0	0.72	0.900000000001	1.09	0.0599999999995	6.0	0.28	0.869999999999	0.21	4.38	0.12	1.92	1.43	0.5	AAA338.CD3.X8.Y17.tile.tissue.png	254	1	2000	254	c274b055f1b82ec887135f2d18038279	0	0	0	0	0	0	0	0	0	0	0	0	0	/home/dhl_ec/bnelissen/Slides/CD3_manuscript/CD3_slides/AAA338.CD3/AAA338.CD3.run1	255	1.0	0.06	1.0	0.06	0.0	-7.76494132313	0.0	1.478382625
0.0	0.0	0.0	0.0	0.0	4000000.0	0.0	0.0	0.67	1.03	1.1	0.0599999999995	5.29	0.280000000001	0.87	0.2	4.51	0.12	2.05	1.44	0.499999999999	AAA338.CD3.X8.Y2.tile.tissue.png	255	1	2000	255	2f1a8732ac4ab2d863618ca87a89769c	0	0	0	0	0	0	0	0	0	0	0	0	0	/home/dhl_ec/bnelissen/Slides/CD3_manuscript/CD3_slides/AAA338.CD3/AAA338.CD3.run1	255	1.0	0.06	1.0	0.06	0.0	0.0	0.0	4.036365
0.0	1347.0	0.0	180.0	1347.0	4000000.0	0.0	1.0	1.22	0.969999999999	1.07	0.0500000000002	6.26	0.349999999999	0.740000000001	0.219999999999	5.61	0.13	1.98	1.43	0.829999999999	AAA338.CD3.X8.Y3.tile.tissue.png	256	1	2000	256	651fcdca9dbc7bbff16924ebff59c0ff	0	0	0	0	0	0	0	0	0	0	0	0	0	/home/dhl_ec/bnelissen/Slides/CD3_manuscript/CD3_slides/AAA338.CD3/AAA338.CD3.run1	255	0.7	0.06	0.7	0.06	0.0	-11.8176534503	3.78986832719	3.43347320891
107864.0	2731114.0	39363.0	14671.0	2731114.0	4000000.0	728.0	5.0	1.88	1.87	1.09	0.04	6.44	0.35	0.72	0.1	10.45	0.309999999999	2.09	1.5	0.6	AAA338.CD3.X8.Y4.tile.tissue.png	257	1	2000	257	731cadd91f6e8094acb1975ac1051e89	0	0	0	0	0	0	0	0	0	0	0	0	0	/home/dhl_ec/bnelissen/Slides/CD3_manuscript/CD3_slides/AAA338.CD3/AAA338.CD3.run1	255	0.7	0.100251128818	0.7	0.100251128818	-9.02490325494	-11.7608854414	2.14485236671	0.407770234375
177218.0	3986970.0	62277.0	9251.0	3986970.0	4000000.0	1130.0	1.0	0.999999999999	1.49	1.1	0.0500000000002	6.32	0.37	0.73	0.0600000000004	12.15	0.39	2.08	1.46	0.77	AAA338.CD3.X8.Y5.tile.tissue.png	258	1	2000	258	1010788fef79090d8c2908ab7649e946	0	0	0	0	0	0	0	0	0	0	0	0	0	/home/dhl_ec/bnelissen/Slides/CD3_manuscript/CD3_slides/AAA338.CD3/AAA338.CD3.run1	255	0.7	0.0907575353655	0.7	0.0907575353655	-8.70078820117	-12.6609733737	1.03047572156	0.220786517578
148145.0	3678198.0	53296.0	15065.0	3678198.0	4000000.0	967.0	3.0	1.69	2.04	1.11	0.0500000000002	6.9	0.36	0.709999999999	0.0699999999997	11.07	0.36	2.09	1.49	0.98	AAA338.CD3.X8.Y6.tile.tissue.png	259	1	2000	259	b4d8ff986452141cfd64f3553ef9582d	0	0	0	0	0	0	0	0	0	0	0	0	0	/home/dhl_ec/bnelissen/Slides/CD3_manuscript/CD3_slides/AAA338.CD3/AAA338.CD3.run1	255	0.7	0.0916820523313	0.7	0.0916820523313	-8.63467297771	-11.627984241	1.95726568566	0.284006984375
16007.0	505314.0	5881.0	5089.0	505314.0	4000000.0	105.0	3.0	1.19	2.0	1.06	0.0500000000002	6.49	0.349999999999	0.719999999999	0.2	7.15	0.23	2.1	1.52	0.45	AAA338.CD3.X8.Y7.tile.tissue.png	260	1	2000	260	87da9ff8d814535969def56b78db8e76	0	0	0	0	0	0	0	0	0	0	0	0	0	/home/dhl_ec/bnelissen/Slides/CD3_manuscript/CD3_slides/AAA338.CD3/AAA338.CD3.run1	255	0.7	0.06	0.7	0.06	-8.14921507404	-10.9107625391	1.52599165274	0.253263339844
70.0	1522.0	39.0	176.0	1522.0	4000000.0	1.0	1.0	1.23	1.5	1.14	0.0500000000002	6.65	0.37	0.73	0.3	6.8	0.2	2.03	1.73	0.48	AAA338.CD3.X8.Y8.tile.tissue.png	261	1	2000	261	7912de2f14710771dd844cde0c799bd6	0	0	0	0	0	0	0	0	0	0	0	0	0	/home/dhl_ec/bnelissen/Slides/CD3_manuscript/CD3_slides/AAA338.CD3/AAA338.CD3.run1	255	0.7	0.06	0.7	0.06	-9.71459918791	-12.3055741031	4.2574627224	0.057821962738
130.0	2836.0	78.0	250.0	2836.0	4000000.0	1.0	1.0	1.04	1.8	1.18	0.0500000000002	6.6	0.37	0.74	0.21	6.86	0.2	2.04	1.49	0.559999999999	AAA338.CD3.X8.Y9.tile.tissue.png	262	1	2000	262	e6f5a92c5f157a96b2695ddef21c9fd8	0	0	0	0	0	0	0	0	0	0	0	0	0	/home/dhl_ec/bnelissen/Slides/CD3_manuscript/CD3_slides/AAA338.CD3/AAA338.CD3.run1	255	0.7	0.06	0.7	0.06	-9.63799553587	-12.6024575359	4.16140264334	0.158877075562
0.0	1286.0	0.0	204.0	1286.0	4000000.0	0.0	1.0	1.19	1.86	1.12	0.0600000000004	6.64	0.370000000001	0.88	0.22	6.34	0.14	2.05	1.49	0.450000000001	AAA338.CD3.X9.Y1.tile.tissue.png	263	1	2000	263	6a919438727991807c89d359094f8de3	0	0	0	0	0	0	0	0	0	0	0	0	0	/home/dhl_ec/bnelissen/Slides/CD3_manuscript/CD3_slides/AAA338.CD3/AAA338.CD3.run1	255	0.7	0.06	0.7	0.06	-9.09986888408	-11.8290320355	5.02764792812	1.86135994745
0.0	0.0	0.0	0.0	0.0	4000000.0	0.0	0.0	0.87	1.01	1.16	0.0500000000002	6.26	0.29	0.809999999999	0.22	4.73	0.14	2.03	1.44	0.440000000001	AAA338.CD3.X9.Y10.tile.tissue.png	264	1	2000	264	1c9428049a55f6caa93924baf80c3b18	0	0	0	0	0	0	0	0	0	0	0	0	0	/home/dhl_ec/bnelissen/Slides/CD3_manuscript/CD3_slides/AAA338.CD3/AAA338.CD3.run1	255	1.0	0.06	1.0	0.06	0.0	-11.1899314281	0.0	7.73559211909
37682.0	831147.0	12620.0	20966.0	831147.0	4000000.0	252.0	6.0	0.919999999999	1.21	1.12	0.0500000000002	6.79	0.360000000001	0.710000000001	0.17	7.48	0.23	2.1	1.45	0.53	AAA338.CD3.X9.Y11.tile.tissue.png	265	1	2000	265	9aab8c247a4ae8843ea595e1ed40d8c6	0	0	0	0	0	0	0	0	0	0	0	0	0	/home/dhl_ec/bnelissen/Slides/CD3_manuscript/CD3_slides/AAA338.CD3/AAA338.CD3.run1	255	0.7	0.06	0.7	0.06	-10.2677483973	-12.8791159005	3.59214056707	0.3653606875
118984.0	3541532.0	45844.0	24215.0	3541532.0	4000000.0	899.0	3.0	1.01	1.74	1.12	0.0499999999993	6.99	0.370000000001	0.71	0.0799999999999	10.45	0.37	2.14	1.43	0.589999999999	AAA338.CD3.X9.Y12.tile.tissue.png	266	1	2000	266	f7745c1d9fe2460a54ac8bc5353c8a3f	0	0	0	0	0	0	0	0	0	0	0	0	0	/home/dhl_ec/bnelissen/Slides/CD3_manuscript/CD3_slides/AAA338.CD3/AAA338.CD3.run1	255	0.7	0.06	0.7	0.06	-9.82459146472	-12.1216908534	4.33814662014	0.688509921875
132508.0	3201473.0	46315.0	17947.0	3201473.0	4000000.0	874.0	2.0	1.24	1.24	1.1	0.0500000000002	6.49	0.360000000001	0.73	0.0900000000001	12.05	0.339999999999	2.12	1.47	0.580000000001	AAA338.CD3.X9.Y13.tile.tissue.png	267	1	2000	267	672ed626b8d6ee294832b552fc66eb53	0	0	0	0	0	0	0	0	0	0	0	0	0	/home/dhl_ec/bnelissen/Slides/CD3_manuscript/CD3_slides/AAA338.CD3/AAA338.CD3.run1	255	0.7	0.06	0.7	0.06	-8.84683480174	-11.841184822	1.17288864077	0.43042509375
95019.0	3990780.0	30938.0	8515.0	3990780.0	4000000.0	563.0	1.0	2.17	1.51	1.07	0.0500000000002	6.37	0.35	0.72	0.0600000000004	11.23	0.37	2.05	1.44	0.559999999999	AAA338.CD3.X9.Y14.tile.tissue.png	268	1	2000	268	e30f330d8eb28ff2987117cee5ef8010	0	0	0	0	0	0	0	0	0	0	0	0	0	/home/dhl_ec/bnelissen/Slides/CD3_manuscript/CD3_slides/AAA338.CD3/AAA338.CD3.run1	255	0.7	0.0767309880785	0.7	0.0767309880785	-9.16567103194	-12.4514974153	1.13665710131	0.287218624023
78656.0	3998731.0	26610.0	8254.0	3998731.0	4000000.0	501.0	1.0	2.1	1.5	1.09	0.0499999999993	6.45	0.36	0.719999999999	0.0599999999995	10.46	0.37	2.05	1.44	0.56	AAA338.CD3.X9.Y15.tile.tissue.png	269	1	2000	269	e5a813b227a06c9357d9ae9005ee5494	0	0	0	0	0	0	0	0	0	0	0	0	0	/home/dhl_ec/bnelissen/Slides/CD3_manuscript/CD3_slides/AAA338.CD3/AAA338.CD3.run1	255	0.7	0.0743623509893	0.7	0.0743623509893	-8.83758163168	-12.3506454162	1.15322894306	0.197300858154
41362.0	3792216.0	15620.0	8644.0	3792216.0	4000000.0	307.0	1.0	2.1	1.22	1.09	0.0500000000002	17.02	0.360000000001	0.73	0.0600000000004	9.56	0.35	2.06	1.44	0.56	AAA338.CD3.X9.Y16.tile.tissue.png	270	1	2000	270	dd818384245ec24535896a8d87920c04	0	0	0	0	0	0	0	0	0	0	0	0	0	/home/dhl_ec/bnelissen/Slides/CD3_manuscript/CD3_slides/AAA338.CD3/AAA338.CD3.run1	255	0.7	0.0732669104859	0.7	0.0732669104859	-8.35311015362	-12.1172551653	2.29821958873	0.3150941875
24513.0	1192916.0	9063.0	7656.0	1192916.0	4000000.0	170.0	2.0	2.21	1.61	1.11	0.0599999999995	7.08	0.37	0.800000000001	0.17	8.01	0.26	2.14	1.49	0.500000000001	AAA338.CD3.X9.Y17.tile.tissue.png	271	1	2000	271	63ea4b8ca26b1712abb869a03b88ebb0	0	0	0	0	0	0	0	0	0	0	0	0	0	/home/dhl_ec/bnelissen/Slides/CD3_manuscript/CD3_slides/AAA338.CD3/AAA338.CD3.run1	255	0.7	0.06	0.7	0.06	-8.75481099021	-11.7648065163	2.99296781932	0.331394289063
0.0	4242.0	0.0	298.0	4242.0	4000000.0	0.0	1.0	1.49	1.28	1.3	0.0600000000004	6.66	0.360000000001	0.88	0.22	5.55	0.12	1.98	1.42	0.469999999999	AAA338.CD3.X9.Y18.tile.tissue.png	272	1	2000	272	5da93e89a467c90680536d8e57e6ad8f	0	0	0	0	0	0	0	0	0	0	0	0	0	/home/dhl_ec/bnelissen/Slides/CD3_manuscript/CD3_slides/AAA338.CD3/AAA338.CD3.run1	255	0.7	0.06	0.7	0.06	0.0	-11.3948191708	0.118062509899	0.867803012772
0.0	2267.0	0.0	228.0	2267.0	4000000.0	0.0	1.0	1.96	1.06	1.06	0.0500000000002	6.35	0.349999999999	0.72	0.209999999999	5.47	0.13	1.96	1.44	0.5	AAA338.CD3.X9.Y2.tile.tissue.png	273	1	2000	273	7926b69dcd4183df739ad4018c72cce6	0	0	0	0	0	0	0	0	0	0	0	0	0	/home/dhl_ec/bnelissen/Slides/CD3_manuscript/CD3_slides/AAA338.CD3/AAA338.CD3.run1	255	0.7	0.06	0.7	0.06	0.0	-10.1511845667	0.0203836741403	3.01738367237
0.0	2918.0	0.0	244.0	2918.0	4000000.0	0.0	1.0	1.63	1.77	1.08	0.0500000000002	6.3	0.349999999999	0.709999999999	0.21	6.02	0.14	2.04	1.48	1.01	AAA338.CD3.X9.Y3.tile.tissue.png	274	1	2000	274	e5f05a591237c404df0256d291a13c27	0	0	0	0	0	0	0	0	0	0	0	0	0	/home/dhl_ec/bnelissen/Slides/CD3_manuscript/CD3_slides/AAA338.CD3/AAA338.CD3.run1	255	0.7	0.06	0.7	0.06	-8.98245664873	-12.4000211878	2.77564035778	0.163932070618
104062.0	2876259.0	42586.0	11681.0	2876259.0	4000000.0	862.0	2.0	2.67	2.06	1.14	0.0500000000002	6.81	0.360000000001	0.72	0.1	9.32	0.440000000001	2.29	1.44	0.5	AAA338.CD3.X9.Y4.tile.tissue.png	275	1	2000	275	56ea8be43c0fdd6ccaa9abd4fa1f9a5d	0	0	0	0	0	0	0	0	0	0	0	0	0	/home/dhl_ec/bnelissen/Slides/CD3_manuscript/CD3_slides/AAA338.CD3/AAA338.CD3.run1	255	0.7	0.06	0.7	0.06	-10.0559253131	-12.1093280535	6.46130617996	0.56911346875
153212.0	3792730.0	61119.0	12457.0	3792730.0	4000000.0	1182.0	4.0	2.18	1.12	1.07	0.0500000000002	7.19	0.35	0.72	0.0700000000006	10.86	0.37	2.1	1.44	0.529999999999	AAA338.CD3.X9.Y5.tile.tissue.png	276	1	2000	276	6f942d8397d4257328ec648c59c7b7c6	0	0	0	0	0	0	0	0	0	0	0	0	0	/home/dhl_ec/bnelissen/Slides/CD3_manuscript/CD3_slides/AAA338.CD3/AAA338.CD3.run1	255	0.7	0.06	0.7	0.06	-8.70853644703	-11.7825228564	2.0188810898	0.289087730469
88140.0	3999099.0	33285.0	8154.0	3999099.0	4000000.0	622.0	1.0	2.18	1.38	1.06	0.0500000000002	6.3	0.360000000001	0.709999999999	0.0599999999995	10.4	0.36	2.08	1.45	0.55	AAA338.CD3.X9.Y6.tile.tissue.png	277	1	2000	277	f04be8c3ff0bb43400df3604a6897b5d	0	0	0	0	0	0	0	0	0	0	0	0	0	/home/dhl_ec/bnelissen/Slides/CD3_manuscript/CD3_slides/AAA338.CD3/AAA338.CD3.run1	255	0.7	0.0933475719047	0.7	0.0933475719047	-8.42026130513	-12.5884003923	0.632193464169	0.143215379883
196581.0	3468730.0	66401.0	8508.0	3468730.0	4000000.0	1178.0	1.0	2.24	1.81	1.13	0.04	7.15	0.35	0.73	0.0799999999999	11.62	0.360000000001	2.06	1.44	0.559999999999	AAA338.CD3.X9.Y7.tile.tissue.png	278	1	2000	278	41a74fa9f5b8928ed939c29eddae5d42	0	0	0	0	0	0	0	0	0	0	0	0	0	/home/dhl_ec/bnelissen/Slides/CD3_manuscript/CD3_slides/AAA338.CD3/AAA338.CD3.run1	255	0.7	0.06	0.7	0.06	-8.28843033525	-11.3142690213	1.04053707776	0.209296789062
1440.0	15193.0	410.0	1206.0	15193.0	4000000.0	8.0	2.0	1.77	1.79	1.12	0.0500000000002	6.37	0.35	0.7	0.22	6.44	0.2	1.96	1.44	0.53	AAA338.CD3.X9.Y8.tile.tissue.png	279	1	2000	279	d4dda3505284667d06436f25f7b285b7	0	0	0	0	0	0	0	0	0	0	0	0	0	/home/dhl_ec/bnelissen/Slides/CD3_manuscript/CD3_slides/AAA338.CD3/AAA338.CD3.run1	255	0.7	0.06	0.7	0.06	-9.25403723307	-12.0143192618	4.10979645965	0.312969229004
57.0	3908.0	34.0	400.0	3908.0	4000000.0	1.0	2.0	2.15	1.47	1.14	0.04	6.29	0.349999999999	0.7	0.21	6.33	0.2	1.98	1.45	0.49	AAA338.CD3.X9.Y9.tile.tissue.png	280	1	2000	280	2a28dd69fe5a89ce53a891c20f93b3df	0	0	0	0	0	0	0	0	0	0	0	0	0	/home/dhl_ec/bnelissen/Slides/CD3_manuscript/CD3_slides/AAA338.CD3/AAA338.CD3.run1	255	0.7	0.06	0.7	0.06	-9.49586030257	-12.4097560747	3.34985471457	0.12168574823
[truncated: 2 more columns]
