# Supplementary material for: SlideToolkit: An Assistive Toolset for the Histological Quantification of Whole Slide Images
Source: PLoS One. 2014 Nov 5;9(11):e110289. doi: 10.1371/journal.pone.0110289 (PMC4220929; doi:10.1371/journal.pone.0110289)
Supplement: RawData S1 — ICC and BlandAltman plot - measurements and r-script.zip. Measurements of Run1 and Run2, including the code for the calculation of the intraclass correlation coefficient (ICC) and the code for the Bland and Altman plot. (ZIP) [file pone.0110289.s003.zip › cellprofiler.measurements/run1.2b24a6f2aa28da5fe810ff6f4ff0ecf1.DefaultOUT_Image.csv]

AreaOccupied_AreaOccupied_DAB_Nuclei	AreaOccupied_AreaOccupied_Tissue	AreaOccupied_Perimeter_DAB_Nuclei	AreaOccupied_Perimeter_Tissue	AreaOccupied_TotalArea_DAB_Nuclei	AreaOccupied_TotalArea_Tissue	Count_DAB_Nuclei	Count_Tissue	ExecutionTime_01LoadImages	ExecutionTime_02ColorToGray	ExecutionTime_03Smooth	ExecutionTime_04ImageMath	ExecutionTime_05IdentifyPrimaryObjects	ExecutionTime_06MeasureImageAreaOccupied	ExecutionTime_07UnmixColors	ExecutionTime_08MaskImage	ExecutionTime_09IdentifyPrimaryObjects	ExecutionTime_10MeasureImageAreaOccupied	ExecutionTime_11OverlayOutlines	ExecutionTime_12OverlayOutlines	ExecutionTime_13SaveImages	FileName_Original	Group_Index	Group_Number	Height_Original	ImageNumber	MD5Digest_Original	ModuleError_01LoadImages	ModuleError_02ColorToGray	ModuleError_03Smooth	ModuleError_04ImageMath	ModuleError_05IdentifyPrimaryObjects	ModuleError_06MeasureImageAreaOccupied	ModuleError_07UnmixColors	ModuleError_08MaskImage	ModuleError_09IdentifyPrimaryObjects	ModuleError_10MeasureImageAreaOccupied	ModuleError_11OverlayOutlines	ModuleError_12OverlayOutlines	ModuleError_13SaveImages	PathName_Original	Scaling_Original	Threshold_FinalThreshold_DAB_Nuclei	Threshold_FinalThreshold_Tissue	Threshold_OrigThreshold_DAB_Nuclei	Threshold_OrigThreshold_Tissue	Threshold_SumOfEntropies_DAB_Nuclei	Threshold_SumOfEntropies_Tissue	Threshold_WeightedVariance_DAB_Nuclei	Threshold_WeightedVariance_Tissue
0.0	23230.0	0.0	908.0	23230.0	4000000.0	0.0	1.0	2.94	3.01	1.83	0.08	9.71	0.55	1.38	0.33	8.51	0.22	3.32	2.37	1.43	AAA231.CD3.location-a.X0.Y5.tile.tissue.png	1	1	2000	1	be3939394ba56f1a5ee0befae4338913	0	0	0	0	0	0	0	0	0	0	0	0	0	/home/dhl_ec/bnelissen/Slides/CD3_manuscript/CD3_slides/AAA231.CD3.location-a/AAA231.CD3.location-a.run1	255	0.7	0.06	0.7	0.06	0.0	-10.9259234349	1.26978709844	3.29401908508
0.0	1811281.0	0.0	6378.0	1811281.0	4000000.0	0.0	1.0	1.32	1.67	1.76	0.09	10.11	0.57	1.23	0.21	8.08	0.2	2.17	1.49	0.69	AAA231.CD3.location-a.X0.Y6.tile.tissue.png	2	1	2000	2	f328446fadcf0bd1289ad0dfa2fb88fc	0	0	0	0	0	0	0	0	0	0	0	0	0	/home/dhl_ec/bnelissen/Slides/CD3_manuscript/CD3_slides/AAA231.CD3.location-a/AAA231.CD3.location-a.run1	255	0.7	0.06	0.7	0.06	-7.2096291001	-10.3811411341	0.288025058585	0.475182021484
720.0	923428.0	198.0	5746.0	923428.0	4000000.0	4.0	1.0	0.99	2.0	1.78	0.08	10.13	0.56	1.27	0.26	10.34	0.37	3.44	2.33	0.69	AAA231.CD3.location-a.X0.Y7.tile.tissue.png	3	1	2000	3	ec899acc4698a892de7261065af74262	0	0	0	0	0	0	0	0	0	0	0	0	0	/home/dhl_ec/bnelissen/Slides/CD3_manuscript/CD3_slides/AAA231.CD3.location-a/AAA231.CD3.location-a.run1	255	0.7	0.06	0.7	0.06	-7.53379891981	-10.3239335581	0.370556247133	1.02558217871
0.0	0.0	0.0	0.0	0.0	4000000.0	0.0	0.0	1.33	2.0	1.68	0.08	9.28	0.46	1.39	0.33	6.88	0.2	3.14	2.38	0.59	AAA231.CD3.location-a.X0.Y8.tile.tissue.png	4	1	2000	4	af6b938bee610ee64cae95a8de1c3137	0	0	0	0	0	0	0	0	0	0	0	0	0	/home/dhl_ec/bnelissen/Slides/CD3_manuscript/CD3_slides/AAA231.CD3.location-a/AAA231.CD3.location-a.run1	255	1.0	0.06	1.0	0.06	0.0	-11.7592253831	0.0	3.46264666572
0.0	205974.0	0.0	3060.0	205974.0	4000000.0	0.0	1.0	1.27	1.59	1.78	0.08	9.77	0.57	1.3	0.31	8.36	0.23	3.37	2.35	0.68	AAA231.CD3.location-a.X1.Y10.tile.tissue.png	5	1	2000	5	b197ca6f23587afab34928b185cf38b6	0	0	0	0	0	0	0	0	0	0	0	0	0	/home/dhl_ec/bnelissen/Slides/CD3_manuscript/CD3_slides/AAA231.CD3.location-a/AAA231.CD3.location-a.run1	255	0.7	0.06	0.7	0.06	0.0	-10.8774416543	0.66219970421	2.60330795776
0.0	0.0	0.0	0.0	0.0	4000000.0	0.0	0.0	1.45	1.87	1.78	0.08	8.12	0.46	1.42	0.32	6.8	0.21	2.98	2.31	0.59	AAA231.CD3.location-a.X1.Y11.tile.tissue.png	6	1	2000	6	031c4aadbdf3ae12e825eb079ce89af3	0	0	0	0	0	0	0	0	0	0	0	0	0	/home/dhl_ec/bnelissen/Slides/CD3_manuscript/CD3_slides/AAA231.CD3.location-a/AAA231.CD3.location-a.run1	255	1.0	0.06	1.0	0.06	0.0	0.0	0.0	3.60788675
0.0	7327.0	0.0	410.0	7327.0	4000000.0	0.0	1.0	1.26	1.57	1.78	0.08	9.58	0.55	1.36	0.32	8.19	0.21	3.12	2.3	0.63	AAA231.CD3.location-a.X1.Y4.tile.tissue.png	7	1	2000	7	05e846728f5ebf6f909982cd47052f95	0	0	0	0	0	0	0	0	0	0	0	0	0	/home/dhl_ec/bnelissen/Slides/CD3_manuscript/CD3_slides/AAA231.CD3.location-a/AAA231.CD3.location-a.run1	255	0.7	0.06	0.7	0.06	0.0	-10.874524845	0.0162339041954	7.90585189676
0.0	1277455.0	0.0	7011.0	1277455.0	4000000.0	0.0	1.0	1.25	2.2	1.84	0.06	7.18	0.36	0.74	0.17	7.14	0.18	2.09	1.49	0.65	AAA231.CD3.location-a.X1.Y5.tile.tissue.png	8	1	2000	8	28fc090773b3031e4db5660a5fd5e243	0	0	0	0	0	0	0	0	0	0	0	0	0	/home/dhl_ec/bnelissen/Slides/CD3_manuscript/CD3_slides/AAA231.CD3.location-a/AAA231.CD3.location-a.run1	255	0.7	0.06	0.7	0.06	-5.88527284346	-10.7533952493	1.66267383195	0.954838910156
841.0	3998757.0	274.0	8146.0	3998757.0	4000000.0	4.0	1.0	1.29	1.55	1.16	0.05	6.48	0.37	0.73	0.06	9.53	0.36	2.13	1.49	0.65	AAA231.CD3.location-a.X1.Y6.tile.tissue.png	9	1	2000	9	2016cee95e37b581ff1f7c8d02ee9362	0	0	0	0	0	0	0	0	0	0	0	0	0	/home/dhl_ec/bnelissen/Slides/CD3_manuscript/CD3_slides/AAA231.CD3.location-a/AAA231.CD3.location-a.run1	255	0.7	0.06	0.7	0.06	-8.484952327	-11.414692224	0.663903131744	0.0470308485403
660.0	4000000.0	201.0	7996.0	4000000.0	4000000.0	3.0	1.0	1.29	1.55	1.8	0.07	9.65	0.49	1.2	0.07	13.75	0.55	3.26	2.3	0.69	AAA231.CD3.location-a.X1.Y7.tile.tissue.png	10	1	2000	10	77958e0cc1c59e54e84be1f2bcb373b6	0	0	0	0	0	0	0	0	0	0	0	0	0	/home/dhl_ec/bnelissen/Slides/CD3_manuscript/CD3_slides/AAA231.CD3.location-a/AAA231.CD3.location-a.run1	255	0.7	0.06	0.7	0.06	-8.452947634	-11.6195512785	0.452724819997	0.0515811749878
0.0	3187783.0	0.0	8014.0	3187783.0	4000000.0	0.0	1.0	1.31	1.78	1.91	0.07	9.82	0.57	1.2	0.13	12.61	0.46	3.3	2.41	0.62	AAA231.CD3.location-a.X1.Y8.tile.tissue.png	11	1	2000	11	de29667b6a92f71cb4540eda8cd5b40c	0	0	0	0	0	0	0	0	0	0	0	0	0	/home/dhl_ec/bnelissen/Slides/CD3_manuscript/CD3_slides/AAA231.CD3.location-a/AAA231.CD3.location-a.run1	255	0.7	0.06	0.7	0.06	-7.27981644471	-10.3616570728	0.383864705171	0.0798624726563
69.0	1239815.0	35.0	6414.0	1239815.0	4000000.0	1.0	2.0	1.13	1.48	1.77	0.08	10.17	0.57	1.22	0.25	10.85	0.4	3.41	2.3	0.63	AAA231.CD3.location-a.X1.Y9.tile.tissue.png	12	1	2000	12	7741877bd8a65332668494848b2a490e	0	0	0	0	0	0	0	0	0	0	0	0	0	/home/dhl_ec/bnelissen/Slides/CD3_manuscript/CD3_slides/AAA231.CD3.location-a/AAA231.CD3.location-a.run1	255	0.7	0.06	0.7	0.06	-7.0231371511	-10.710612474	0.664431782373	0.903021728516
563.0	3969871.0	263.0	10715.0	3969871.0	4000000.0	5.0	1.0	1.38	1.7	1.81	0.08	10.03	0.56	1.22	0.08	13.86	0.56	3.31	2.31	0.67	AAA231.CD3.location-a.X10.Y10.tile.tissue.png	13	1	2000	13	75d6e2dc68b389f6f49e576ddf0eccab	0	0	0	0	0	0	0	0	0	0	0	0	0	/home/dhl_ec/bnelissen/Slides/CD3_manuscript/CD3_slides/AAA231.CD3.location-a/AAA231.CD3.location-a.run1	255	0.7	0.06	0.7	0.06	-9.49605310733	-11.6906542672	4.1437593316	0.119931424805
237.0	3988099.0	102.0	9445.0	3988099.0	4000000.0	2.0	1.0	1.29	1.45	1.14	0.05	8.59	0.37	0.73	0.07	9.41	0.36	2.14	1.48	0.65	AAA231.CD3.location-a.X10.Y11.tile.tissue.png	14	1	2000	14	f821ec87d1ed13ec3179df97c167dcf5	0	0	0	0	0	0	0	0	0	0	0	0	0	/home/dhl_ec/bnelissen/Slides/CD3_manuscript/CD3_slides/AAA231.CD3.location-a/AAA231.CD3.location-a.run1	255	0.7	0.06	0.7	0.06	-9.18719732827	-12.174552607	2.73116058791	0.14779415332
120.0	3965555.0	84.0	9740.0	3965555.0	4000000.0	2.0	1.0	1.31	1.72	1.84	0.07	9.9	0.56	1.39	0.1	13.67	0.56	3.41	2.3	0.7	AAA231.CD3.location-a.X10.Y12.tile.tissue.png	15	1	2000	15	79f7851b50bcd1319ae0c6dca9dfcec9	0	0	0	0	0	0	0	0	0	0	0	0	0	/home/dhl_ec/bnelissen/Slides/CD3_manuscript/CD3_slides/AAA231.CD3.location-a/AAA231.CD3.location-a.run1	255	0.7	0.06	0.7	0.06	-9.612243244	-12.2794444939	3.42873288743	0.145426173828
0.0	3980198.0	0.0	9463.0	3980198.0	4000000.0	0.0	1.0	1.17	1.36	1.13	0.05	6.71	0.37	0.73	0.07	9.04	0.47	3.34	2.44	0.95	AAA231.CD3.location-a.X10.Y13.tile.tissue.png	16	1	2000	16	6486091bec09df0ef7165d01d373e469	0	0	0	0	0	0	0	0	0	0	0	0	0	/home/dhl_ec/bnelissen/Slides/CD3_manuscript/CD3_slides/AAA231.CD3.location-a/AAA231.CD3.location-a.run1	255	0.7	0.06	0.7	0.06	-9.00111797565	-11.7348077877	2.60837736299	0.143123124023
0.0	3919173.0	0.0	12511.0	3919173.0	4000000.0	0.0	4.0	1.57	1.86	1.97	0.0799999999999	9.43	0.58	1.2	0.09	9.65	0.46	3.46	2.35	0.77	AAA231.CD3.location-a.X10.Y14.tile.tissue.png	17	1	2000	17	ea57b8446abf3acd231bd96865c12003	0	0	0	0	0	0	0	0	0	0	0	0	0	/home/dhl_ec/bnelissen/Slides/CD3_manuscript/CD3_slides/AAA231.CD3.location-a/AAA231.CD3.location-a.run1	255	0.7	0.06	0.7	0.06	-8.80961301415	-12.1656364733	2.04696270464	0.200744324219
0.0	3992927.0	0.0	8399.0	3992927.0	4000000.0	0.0	1.0	1.3	1.86	1.81	0.0599999999999	9.4	0.59	1.23	0.08	13.11	0.48	3.26	2.43	0.8	AAA231.CD3.location-a.X10.Y15.tile.tissue.png	18	1	2000	18	3d1a28ea884df80ad57aff4e5c723897	0	0	0	0	0	0	0	0	0	0	0	0	0	/home/dhl_ec/bnelissen/Slides/CD3_manuscript/CD3_slides/AAA231.CD3.location-a/AAA231.CD3.location-a.run1	255	0.7	0.06	0.7	0.06	-7.96991547476	-11.7316716209	0.955470782006	0.105894045166
0.0	4000000.0	0.0	7996.0	4000000.0	4000000.0	0.0	1.0	1.42	2.39	1.12	0.05	8.69	0.47	1.2	0.0700000000001	12.92	0.47	3.27	2.29	0.7	AAA231.CD3.location-a.X10.Y16.tile.tissue.png	19	1	2000	19	1cecb8446c57efac936b27894e775fc1	0	0	0	0	0	0	0	0	0	0	0	0	0	/home/dhl_ec/bnelissen/Slides/CD3_manuscript/CD3_slides/AAA231.CD3.location-a/AAA231.CD3.location-a.run1	255	0.7	0.06	0.7	0.06	-8.14156489505	-12.5192882409	0.35246099747	0.121254324677
0.0	3882037.0	0.0	8038.0	3882037.0	4000000.0	0.0	1.0	1.77	2.72	1.77	0.0600000000001	9.65	0.56	1.19	0.09	12.73	0.45	3.26	2.28	0.62	AAA231.CD3.location-a.X10.Y17.tile.tissue.png	20	1	2000	20	b46876d0ed1a930f5ababd9ebb2ec45f	0	0	0	0	0	0	0	0	0	0	0	0	0	/home/dhl_ec/bnelissen/Slides/CD3_manuscript/CD3_slides/AAA231.CD3.location-a/AAA231.CD3.location-a.run1	255	0.7	0.06	0.7	0.06	-7.09280483828	-10.6719932184	0.168262022484	0.0592331074219
0.0	200621.0	0.0	3170.0	200621.0	4000000.0	0.0	1.0	1.49	3.3	1.76	0.08	10.51	0.56	1.38	0.31	8.25	0.23	3.14	2.22	0.38	AAA231.CD3.location-a.X10.Y18.tile.tissue.png	21	1	2000	21	1e449d878977781beeb57fcf1fdd193a	0	0	0	0	0	0	0	0	0	0	0	0	0	/home/dhl_ec/bnelissen/Slides/CD3_manuscript/CD3_slides/AAA231.CD3.location-a/AAA231.CD3.location-a.run1	255	0.7	0.06	0.7	0.06	0.0	-11.0313923818	0.81324035744	1.91889367871
0.0	11109.0	0.0	668.0	11109.0	4000000.0	0.0	2.0	0.95	1.16	1.38	0.0699999999999	7.05	0.38	0.84	0.22	6.5	0.14	2.11	1.54	0.37	AAA231.CD3.location-a.X10.Y6.tile.tissue.png	22	1	2000	22	671bf2f38cbe863c80c006e0e1fc64aa	0	0	0	0	0	0	0	0	0	0	0	0	0	/home/dhl_ec/bnelissen/Slides/CD3_manuscript/CD3_slides/AAA231.CD3.location-a/AAA231.CD3.location-a.run1	255	0.7	0.06	0.7	0.06	-8.90067203857	-12.1553346857	2.31768627041	2.17593958746
7643.0	2910655.0	2397.0	10033.0	2910655.0	4000000.0	46.0	3.0	1.06	1.52	1.22	0.0500000000001	7.25	0.38	0.74	0.12	9.17	0.34	2.27	1.54	0.43	AAA231.CD3.location-a.X10.Y7.tile.tissue.png	23	1	2000	23	697c3adc1acd3b508919321820cb1da1	0	0	0	0	0	0	0	0	0	0	0	0	0	/home/dhl_ec/bnelissen/Slides/CD3_manuscript/CD3_slides/AAA231.CD3.location-a/AAA231.CD3.location-a.run1	255	0.7	0.06	0.7	0.06	-8.60109777564	-11.048726123	1.61687931482	0.269966695313
1360.0	3993005.0	474.0	9035.0	3993005.0	4000000.0	9.0	1.0	0.99	1.25	1.21	0.0500000000001	6.5	0.38	0.72	0.0600000000001	9.78	0.38	2.19	1.51	0.44	AAA231.CD3.location-a.X10.Y8.tile.tissue.png	24	1	2000	24	2ddc9b3c9badf02013766234f9e0b620	0	0	0	0	0	0	0	0	0	0	0	0	0	/home/dhl_ec/bnelissen/Slides/CD3_manuscript/CD3_slides/AAA231.CD3.location-a/AAA231.CD3.location-a.run1	255	0.7	0.06	0.7	0.06	-9.73193407494	-11.653935888	2.33563960498	0.121053163452
171.0	3995467.0	60.0	8560.0	3995467.0	4000000.0	1.0	1.0	1.15	1.15	1.12	0.05	6.51	0.37	0.73	0.0599999999999	9.42	0.36	2.12	1.48	0.45	AAA231.CD3.location-a.X10.Y9.tile.tissue.png	25	1	2000	25	abb73e248802e11adedc92e8efb09470	0	0	0	0	0	0	0	0	0	0	0	0	0	/home/dhl_ec/bnelissen/Slides/CD3_manuscript/CD3_slides/AAA231.CD3.location-a/AAA231.CD3.location-a.run1	255	0.7	0.06	0.7	0.06	-9.08454625738	-11.923682013	2.73506654514	0.0946209291992
1857.0	3967175.0	601.0	11699.0	3967175.0	4000000.0	12.0	1.0	1.03	1.51	1.15	0.0500000000001	6.61	0.37	0.73	0.0600000000001	9.46	0.36	2.16	1.49	0.44	AAA231.CD3.location-a.X11.Y10.tile.tissue.png	26	1	2000	26	fe2b75e9f125833a5458c6f09627a1f7	0	0	0	0	0	0	0	0	0	0	0	0	0	/home/dhl_ec/bnelissen/Slides/CD3_manuscript/CD3_slides/AAA231.CD3.location-a/AAA231.CD3.location-a.run1	255	0.7	0.06	0.7	0.06	-9.90135583815	-11.4888015506	4.20105395311	0.115617498047
64.0	3978556.0	39.0	10256.0	3978556.0	4000000.0	1.0	1.0	1.17	1.75	1.14	0.0599999999999	6.63	0.38	0.74	0.0600000000001	9.7	0.37	2.21	1.53	0.43	AAA231.CD3.location-a.X11.Y11.tile.tissue.png	27	1	2000	27	a25950e0a4cad8aca95c84994373979c	0	0	0	0	0	0	0	0	0	0	0	0	0	/home/dhl_ec/bnelissen/Slides/CD3_manuscript/CD3_slides/AAA231.CD3.location-a/AAA231.CD3.location-a.run1	255	0.7	0.06	0.7	0.06	-8.57948690905	-12.3460338052	2.87544431847	0.137516313477
654.0	3979365.0	183.0	9583.0	3979365.0	4000000.0	3.0	1.0	2.1	3.11	1.19	0.05	8.51	0.38	0.76	0.0699999999999	9.72	0.38	2.21	1.54	0.44	AAA231.CD3.location-a.X11.Y12.tile.tissue.png	28	1	2000	28	801ba6e522a04dc34af7ce4bda74bf5c	0	0	0	0	0	0	0	0	0	0	0	0	0	/home/dhl_ec/bnelissen/Slides/CD3_manuscript/CD3_slides/AAA231.CD3.location-a/AAA231.CD3.location-a.run1	255	0.7	0.06	0.7	0.06	-9.63277342217	-11.8652079889	3.61365239038	0.140838643555
321.0	3982541.0	141.0	9386.0	3982541.0	4000000.0	3.0	1.0	2.18	2.03	1.18	0.0500000000001	6.8	0.38	0.76	0.0599999999999	9.73	0.39	2.25	1.53	0.44	AAA231.CD3.location-a.X11.Y13.tile.tissue.png	29	1	2000	29	0da2feb0a9fecdadd00fca835f919300	0	0	0	0	0	0	0	0	0	0	0	0	0	/home/dhl_ec/bnelissen/Slides/CD3_manuscript/CD3_slides/AAA231.CD3.location-a/AAA231.CD3.location-a.run1	255	0.7	0.06	0.7	0.06	-9.44130056669	-11.726816925	2.5394407271	0.141962622559
1704.0	3976806.0	679.0	10014.0	3976806.0	4000000.0	12.0	1.0	2.6	2.35	1.15	0.0599999999999	6.79	0.57	1.21	0.08	13.47	0.55	3.3	2.3	0.64	AAA231.CD3.location-a.X11.Y14.tile.tissue.png	30	1	2000	30	5978687c6133701f896c2b72c6f4db5c	0	0	0	0	0	0	0	0	0	0	0	0	0	/home/dhl_ec/bnelissen/Slides/CD3_manuscript/CD3_slides/AAA231.CD3.location-a/AAA231.CD3.location-a.run1	255	0.7	0.06	0.7	0.06	-9.55154286402	-11.4504584088	2.03525282393	0.175926369629
434.0	3988415.0	148.0	8769.0	3988415.0	4000000.0	3.0	1.0	3.48	2.77	1.8	0.0699999999999	10.22	0.56	1.2	0.0799999999999	13.39	0.56	3.35	2.3	0.65	AAA231.CD3.location-a.X11.Y15.tile.tissue.png	31	1	2000	31	af9ded8e7080669a16deadf7253bb9b0	0	0	0	0	0	0	0	0	0	0	0	0	0	/home/dhl_ec/bnelissen/Slides/CD3_manuscript/CD3_slides/AAA231.CD3.location-a/AAA231.CD3.location-a.run1	255	0.7	0.06	0.7	0.06	-8.96062901651	-11.3015954957	1.13736696503	0.118945345459
0.0	4000000.0	0.0	7996.0	4000000.0	4000000.0	0.0	1.0	2.12	2.52	1.81	0.0699999999999	8.41	0.48	1.21	0.0700000000001	12.95	0.47	3.29	2.31	1.48	AAA231.CD3.location-a.X11.Y16.tile.tissue.png	32	1	2000	32	3cf2abeb83cebb08109d0603f95d838d	0	0	0	0	0	0	0	0	0	0	0	0	0	/home/dhl_ec/bnelissen/Slides/CD3_manuscript/CD3_slides/AAA231.CD3.location-a/AAA231.CD3.location-a.run1	255	0.7	0.0612941140932	0.7	0.0612941140932	-7.68824210995	0.0	0.169575444303	0.0270138652344
308.0	4000000.0	111.0	7996.0	4000000.0	4000000.0	3.0	1.0	2.18	3.2	1.81	0.0699999999999	9.13	0.46	1.19	0.0699999999999	13.4	0.55	3.28	2.3	1.19	AAA231.CD3.location-a.X11.Y17.tile.tissue.png	33	1	2000	33	1d63d8ef47da9d1d4e76924b3f66fc12	0	0	0	0	0	0	0	0	0	0	0	0	0	/home/dhl_ec/bnelissen/Slides/CD3_manuscript/CD3_slides/AAA231.CD3.location-a/AAA231.CD3.location-a.run1	255	0.7	0.06	0.7	0.06	-7.97630799333	-11.0874919413	0.0859325989683	0.0210181954216
0.0	2287983.0	0.0	7950.0	2287983.0	4000000.0	0.0	1.0	2.63	1.95	1.83	0.0799999999999	10.11	0.57	1.24	0.19	11.22	0.36	3.34	2.3	0.85	AAA231.CD3.location-a.X11.Y18.tile.tissue.png	34	1	2000	34	a832f5c3f886196e7890c25ef54ec535	0	0	0	0	0	0	0	0	0	0	0	0	0	/home/dhl_ec/bnelissen/Slides/CD3_manuscript/CD3_slides/AAA231.CD3.location-a/AAA231.CD3.location-a.run1	255	0.7	0.06	0.7	0.06	-7.11286550313	-10.2174962662	0.179981979978	0.771562902344
0.0	0.0	0.0	0.0	0.0	4000000.0	0.0	0.0	1.86	2.59	1.81	0.0799999999999	8.19	0.47	1.4	0.33	6.6	0.2	3.07	2.28	0.66	AAA231.CD3.location-a.X11.Y19.tile.tissue.png	35	1	2000	35	7ceb037cd1fe3fad65ca4d3fba95a505	0	0	0	0	0	0	0	0	0	0	0	0	0	/home/dhl_ec/bnelissen/Slides/CD3_manuscript/CD3_slides/AAA231.CD3.location-a/AAA231.CD3.location-a.run1	255	1.0	0.06	1.0	0.06	0.0	0.0	0.0	5.7282435
236.0	85309.0	100.0	2164.0	85309.0	4000000.0	2.0	1.0	1.15	1.46	1.77	0.0800000000002	9.45	0.56	1.33	0.35	9.55	0.31	3.18	2.35	0.71	AAA231.CD3.location-a.X11.Y5.tile.tissue.png	36	1	2000	36	a29bc2599fc27c43d6c2e528477e09c5	0	0	0	0	0	0	0	0	0	0	0	0	0	/home/dhl_ec/bnelissen/Slides/CD3_manuscript/CD3_slides/AAA231.CD3.location-a/AAA231.CD3.location-a.run1	255	0.7	0.06	0.7	0.06	-8.75700776541	-11.5001889706	2.77203468363	1.16958699146
840.0	2260537.0	368.0	9169.0	2260537.0	4000000.0	8.0	1.0	1.37	2.15	1.79	0.0899999999999	10.4	0.57	1.24	0.21	12.05	0.52	3.79	2.29	0.74	AAA231.CD3.location-a.X11.Y6.tile.tissue.png	37	1	2000	37	e36124151324b271ea31c2642c67b33f	0	0	0	0	0	0	0	0	0	0	0	0	0	/home/dhl_ec/bnelissen/Slides/CD3_manuscript/CD3_slides/AAA231.CD3.location-a/AAA231.CD3.location-a.run1	255	0.7	0.06	0.7	0.06	-8.80544718983	-11.3106782378	2.18061366904	0.454472878906
204.0	3992251.0	86.0	9016.0	3992251.0	4000000.0	2.0	1.0	1.64	3.02	1.81	0.0699999999999	9.33	0.57	1.19	0.0799999999999	13.55	0.56	3.3	2.31	1.31	AAA231.CD3.location-a.X11.Y7.tile.tissue.png	38	1	2000	38	687b97d0477b181a9cc3177129353096	0	0	0	0	0	0	0	0	0	0	0	0	0	/home/dhl_ec/bnelissen/Slides/CD3_manuscript/CD3_slides/AAA231.CD3.location-a/AAA231.CD3.location-a.run1	255	0.7	0.06	0.7	0.06	-9.110997397	-11.919723468	2.06026808224	0.138256232544
712.0	3989079.0	218.0	9402.0	3989079.0	4000000.0	4.0	1.0	3.07	2.14	1.77	0.0699999999999	9.28	0.56	1.25	0.0799999999999	13.8	0.58	3.41	2.38	0.67	AAA231.CD3.location-a.X11.Y8.tile.tissue.png	39	1	2000	39	a8d30a4eba1c8669b2e045a11d891dc4	0	0	0	0	0	0	0	0	0	0	0	0	0	/home/dhl_ec/bnelissen/Slides/CD3_manuscript/CD3_slides/AAA231.CD3.location-a/AAA231.CD3.location-a.run1	255	0.7	0.06	0.7	0.06	-9.61862608374	-12.1060532164	3.18164365921	0.167986323486
118.0	3969084.0	46.0	10175.0	3969084.0	4000000.0	1.0	1.0	1.35	1.64	1.83	0.0799999999999	9.88	0.56	1.29	0.0899999999999	12.07	0.37	2.21	1.53	0.44	AAA231.CD3.location-a.X11.Y9.tile.tissue.png	40	1	2000	40	6f2c3d164229e34c5bff258eaed5d343	0	0	0	0	0	0	0	0	0	0	0	0	0	/home/dhl_ec/bnelissen/Slides/CD3_manuscript/CD3_slides/AAA231.CD3.location-a/AAA231.CD3.location-a.run1	255	0.7	0.06	0.7	0.06	-9.21991723372	-11.788931834	3.36308218077	0.120179223145
0.0	3972959.0	0.0	10343.0	3972959.0	4000000.0	0.0	1.0	0.95	1.17	1.15	0.0599999999999	6.79	0.57	1.21	0.0799999999999	13.15	0.51	3.35	2.31	0.68	AAA231.CD3.location-a.X12.Y10.tile.tissue.png	41	1	2000	41	c7407ce682a87f35398254df87afd963	0	0	0	0	0	0	0	0	0	0	0	0	0	/home/dhl_ec/bnelissen/Slides/CD3_manuscript/CD3_slides/AAA231.CD3.location-a/AAA231.CD3.location-a.run1	255	0.7	0.06	0.7	0.06	-9.47940409846	-12.1200905122	3.71485038309	0.122735695313
115.0	3977671.0	63.0	9337.0	3977671.0	4000000.0	1.0	1.0	1.36	1.78	1.8	0.0699999999999	13.18	0.56	1.2	0.0800000000002	14.44	0.56	3.32	2.3	0.66	AAA231.CD3.location-a.X12.Y11.tile.tissue.png	42	1	2000	42	37711801f6edbf312ae2a81ae27d7e48	0	0	0	0	0	0	0	0	0	0	0	0	0	/home/dhl_ec/bnelissen/Slides/CD3_manuscript/CD3_slides/AAA231.CD3.location-a/AAA231.CD3.location-a.run1	255	0.7	0.06	0.7	0.06	-9.10931238644	-11.9972018765	3.42698473828	0.131978970703
407.0	3968924.0	156.0	9836.0	3968924.0	4000000.0	3.0	1.0	1.38	1.85	2.09	0.0900000000001	12.23	0.56	1.21	0.0800000000002	13.38	0.56	3.27	2.28	0.64	AAA231.CD3.location-a.X12.Y12.tile.tissue.png	43	1	2000	43	edfb823385500cf3088f359657ba0ed3	0	0	0	0	0	0	0	0	0	0	0	0	0	/home/dhl_ec/bnelissen/Slides/CD3_manuscript/CD3_slides/AAA231.CD3.location-a/AAA231.CD3.location-a.run1	255	0.7	0.06	0.7	0.06	-9.58744401762	-12.0484315087	3.54353261097	0.152710300781
2086.0	3972318.0	661.0	9925.0	3972318.0	4000000.0	11.0	1.0	1.29	1.58	1.77	0.0699999999999	12.43	0.59	1.22	0.0899999999999	14.41	0.55	3.4	2.45	0.64	AAA231.CD3.location-a.X12.Y13.tile.tissue.png	44	1	2000	44	8e1a442c6325a681a292572cffbb081b	0	0	0	0	0	0	0	0	0	0	0	0	0	/home/dhl_ec/bnelissen/Slides/CD3_manuscript/CD3_slides/AAA231.CD3.location-a/AAA231.CD3.location-a.run1	255	0.7	0.06	0.7	0.06	-9.60584476037	-11.6034279795	2.53132272386	0.150787537598
262.0	3971597.0	119.0	9350.0	3971597.0	4000000.0	3.0	1.0	1.3	1.82	1.76	0.0699999999999	9.61	0.56	1.25	0.0799999999999	14.02	0.55	3.29	2.28	0.66	AAA231.CD3.location-a.X12.Y14.tile.tissue.png	45	1	2000	45	27aa8370baaf18bca6ec2ea3786c9654	0	0	0	0	0	0	0	0	0	0	0	0	0	/home/dhl_ec/bnelissen/Slides/CD3_manuscript/CD3_slides/AAA231.CD3.location-a/AAA231.CD3.location-a.run1	255	0.7	0.06	0.7	0.06	-9.27203040122	-11.6114459733	1.96976458815	0.156926945313
0.0	3990994.0	0.0	8533.0	3990994.0	4000000.0	0.0	1.0	1.26	1.58	1.77	0.0599999999999	11.42	0.56	1.2	0.0800000000002	13.0	0.47	3.28	2.3	0.63	AAA231.CD3.location-a.X12.Y15.tile.tissue.png	46	1	2000	46	051c3f8ace5e2d06b17140506105a6a5	0	0	0	0	0	0	0	0	0	0	0	0	0	/home/dhl_ec/bnelissen/Slides/CD3_manuscript/CD3_slides/AAA231.CD3.location-a/AAA231.CD3.location-a.run1	255	0.7	0.06	0.7	0.06	-8.4739545976	-11.9296634137	0.74851264109	0.0594528026733
88.0	4000000.0	40.0	7996.0	4000000.0	4000000.0	1.0	1.0	1.23	1.73	1.82	0.0699999999999	6.46	0.29	0.75	0.0599999999999	13.82	0.56	3.3	2.34	0.66	AAA231.CD3.location-a.X12.Y16.tile.tissue.png	47	1	2000	47	228beec50c6ddc73a67ac44bae9bc4ef	0	0	0	0	0	0	0	0	0	0	0	0	0	/home/dhl_ec/bnelissen/Slides/CD3_manuscript/CD3_slides/AAA231.CD3.location-a/AAA231.CD3.location-a.run1	255	0.7	0.0664051726746	0.7	0.0664051726746	-8.51089820795	-11.3922025028	0.243183464789	0.0414190285301
132.0	4000000.0	50.0	7996.0	4000000.0	4000000.0	1.0	1.0	1.19	1.72	1.79	0.0699999999999	8.76	0.47	1.19	0.0599999999999	13.69	0.55	3.26	2.33	0.62	AAA231.CD3.location-a.X12.Y17.tile.tissue.png	48	1	2000	48	1be7cbead75025e158657eda9380d3e1	0	0	0	0	0	0	0	0	0	0	0	0	0	/home/dhl_ec/bnelissen/Slides/CD3_manuscript/CD3_slides/AAA231.CD3.location-a/AAA231.CD3.location-a.run1	255	0.7	0.06	0.7	0.06	-7.2932678088	0.0	0.0707294321142	0.0160450234375
0.0	3991957.0	0.0	7996.0	3991957.0	4000000.0	0.0	1.0	1.84	2.52	1.79	0.0699999999999	9.25	0.58	1.2	0.0699999999999	12.84	0.46	3.16	1.54	0.39	AAA231.CD3.location-a.X12.Y18.tile.tissue.png	49	1	2000	49	72a0c4763060a6ac1041a052dd8bc5cf	0	0	0	0	0	0	0	0	0	0	0	0	0	/home/dhl_ec/bnelissen/Slides/CD3_manuscript/CD3_slides/AAA231.CD3.location-a/AAA231.CD3.location-a.run1	255	0.7	0.06	0.7	0.06	-7.23163184766	-12.2679416144	0.115550319373	0.0365567536011
0.0	546908.0	0.0	4701.0	546908.0	4000000.0	0.0	1.0	0.81	1.0	1.11	0.0599999999999	7.31	0.37	0.8	0.2	6.56	0.15	2.07	1.5	0.36	AAA231.CD3.location-a.X12.Y19.tile.tissue.png	50	1	2000	50	e38b62a76e9fca948e12dc3d9b9289f2	0	0	0	0	0	0	0	0	0	0	0	0	0	/home/dhl_ec/bnelissen/Slides/CD3_manuscript/CD3_slides/AAA231.CD3.location-a/AAA231.CD3.location-a.run1	255	0.7	0.06	0.7	0.06	-6.73823790067	-10.9200719602	0.297910301702	2.7868828252
280.0	59293.0	125.0	1965.0	59293.0	4000000.0	2.0	1.0	0.99	1.4	1.77	0.0799999999999	9.49	0.55	1.32	0.31	8.39	0.2	2.07	1.48	0.6	AAA231.CD3.location-a.X12.Y3.tile.tissue.png	51	1	2000	51	be02281977b34478db19c0778672d2f2	0	0	0	0	0	0	0	0	0	0	0	0	0	/home/dhl_ec/bnelissen/Slides/CD3_manuscript/CD3_slides/AAA231.CD3.location-a/AAA231.CD3.location-a.run1	255	0.7	0.06	0.7	0.06	-8.63276466359	-11.6772605526	2.95203645247	1.45271340088
0.0	1478303.0	0.0	7132.0	1478303.0	4000000.0	0.0	2.0	1.13	1.03	1.13	0.0599999999999	6.98	0.38	0.74	0.16	7.28	0.18	2.17	1.53	0.57	AAA231.CD3.location-a.X12.Y4.tile.tissue.png	52	1	2000	52	2c531623b9b27800883aa63d0a5ce4d7	0	0	0	0	0	0	0	0	0	0	0	0	0	/home/dhl_ec/bnelissen/Slides/CD3_manuscript/CD3_slides/AAA231.CD3.location-a/AAA231.CD3.location-a.run1	255	0.7	0.06	0.7	0.06	-8.70433000365	-10.7778302438	2.28514861748	0.660567335938
456.0	3385288.0	234.0	8793.0	3385288.0	4000000.0	6.0	1.0	1.39	1.57	1.82	0.0699999999999	9.71	0.56	1.2	0.12	13.0	0.52	3.4	2.33	0.65	AAA231.CD3.location-a.X12.Y5.tile.tissue.png	53	1	2000	53	09cdcf729e04a33e751909c0afb0115f	0	0	0	0	0	0	0	0	0	0	0	0	0	/home/dhl_ec/bnelissen/Slides/CD3_manuscript/CD3_slides/AAA231.CD3.location-a/AAA231.CD3.location-a.run1	255	0.7	0.06	0.7	0.06	-9.07631829346	-11.0814961665	2.81142728197	0.224560222656
66.0	3932298.0	36.0	8922.0	3932298.0	4000000.0	1.0	1.0	1.29	1.66	1.8	0.0699999999999	9.38	0.56	1.2	0.0800000000002	13.7	0.55	3.28	2.45	0.67	AAA231.CD3.location-a.X12.Y6.tile.tissue.png	54	1	2000	54	70ddfebd671077c756ca4cc0f4da03e5	0	0	0	0	0	0	0	0	0	0	0	0	0	/home/dhl_ec/bnelissen/Slides/CD3_manuscript/CD3_slides/AAA231.CD3.location-a/AAA231.CD3.location-a.run1	255	0.7	0.06	0.7	0.06	-9.09634284892	-12.2846985975	3.50161643369	0.134013429687
873.0	3791287.0	400.0	16650.0	3791287.0	4000000.0	7.0	2.0	1.32	1.93	1.79	0.0699999999999	9.37	0.61	1.26	0.0899999999999	13.33	0.57	3.45	2.36	0.78	AAA231.CD3.location-a.X12.Y7.tile.tissue.png	55	1	2000	55	4b642843e965583ea881eaa4bcdcf8fd	0	0	0	0	0	0	0	0	0	0	0	0	0	/home/dhl_ec/bnelissen/Slides/CD3_manuscript/CD3_slides/AAA231.CD3.location-a/AAA231.CD3.location-a.run1	255	0.7	0.06	0.7	0.06	-9.95468210495	-12.2173625213	3.22713730222	0.189373058594
357.0	3984268.0	118.0	9860.0	3984268.0	4000000.0	2.0	1.0	1.42	2.81	1.79	0.0700000000002	9.3	0.56	1.21	0.0799999999999	13.65	0.58	3.29	2.35	0.76	AAA231.CD3.location-a.X12.Y8.tile.tissue.png	56	1	2000	56	c8406fa15218530a132c4007db2c353d	0	0	0	0	0	0	0	0	0	0	0	0	0	/home/dhl_ec/bnelissen/Slides/CD3_manuscript/CD3_slides/AAA231.CD3.location-a/AAA231.CD3.location-a.run1	255	0.7	0.06	0.7	0.06	-9.85449057307	-11.5871797437	2.52565519614	0.189419200195
1221.0	3981167.0	328.0	9702.0	3981167.0	4000000.0	7.0	1.0	2.75	3.02	1.81	0.0699999999999	12.45	0.58	1.25	0.0799999999999	13.56	0.56	3.36	2.34	0.67	AAA231.CD3.location-a.X12.Y9.tile.tissue.png	57	1	2000	57	e7380576a3d9d59b961b1756415ab1ea	0	0	0	0	0	0	0	0	0	0	0	0	0	/home/dhl_ec/bnelissen/Slides/CD3_manuscript/CD3_slides/AAA231.CD3.location-a/AAA231.CD3.location-a.run1	255	0.7	0.06	0.7	0.06	-9.8372144115	-11.2785415271	3.65930870211	0.132160822266
0.0	0.0	0.0	0.0	0.0	4000000.0	0.0	0.0	2.69	1.89	1.78	0.0799999999999	9.16	0.46	1.38	0.32	6.89	0.21	3.09	2.41	0.58	AAA231.CD3.location-a.X13.Y0.tile.tissue.png	58	1	2000	58	83a7b88a3bf038149e24345ea94b964f	0	0	0	0	0	0	0	0	0	0	0	0	0	/home/dhl_ec/bnelissen/Slides/CD3_manuscript/CD3_slides/AAA231.CD3.location-a/AAA231.CD3.location-a.run1	255	1.0	0.06	1.0	0.06	0.0	-11.7559612776	0.0	2.60149340128
0.0	0.0	0.0	0.0	0.0	4000000.0	0.0	0.0	2.21	2.31	1.81	0.0800000000002	8.32	0.46	1.34	0.32	6.81	0.21	3.08	2.36	0.55	AAA231.CD3.location-a.X13.Y1.tile.tissue.png	59	1	2000	59	c298e9b66eea210b7c0f92c5eb893420	0	0	0	0	0	0	0	0	0	0	0	0	0	/home/dhl_ec/bnelissen/Slides/CD3_manuscript/CD3_slides/AAA231.CD3.location-a/AAA231.CD3.location-a.run1	255	1.0	0.06	1.0	0.06	0.0	0.0	0.0	8.1844115
131.0	3979386.0	75.0	10086.0	3979386.0	4000000.0	2.0	1.0	2.71	2.54	1.76	0.0699999999999	11.68	0.55	1.21	0.0799999999999	13.39	0.55	3.38	2.4	0.66	AAA231.CD3.location-a.X13.Y10.tile.tissue.png	60	1	2000	60	8fe7dad55c686ea6d66840f3bba7e6a8	0	0	0	0	0	0	0	0	0	0	0	0	0	/home/dhl_ec/bnelissen/Slides/CD3_manuscript/CD3_slides/AAA231.CD3.location-a/AAA231.CD3.location-a.run1	255	0.7	0.06	0.7	0.06	-9.64997563834	-12.0743646234	3.13846496009	0.131265013672
132.0	3985776.0	75.0	9667.0	3985776.0	4000000.0	2.0	1.0	2.51	2.31	1.8	0.0699999999999	12.21	0.57	1.21	0.0800000000002	13.24	0.54	3.29	2.28	0.64	AAA231.CD3.location-a.X13.Y11.tile.tissue.png	61	1	2000	61	9554ea9b90491611387289cd45c6df84	0	0	0	0	0	0	0	0	0	0	0	0	0	/home/dhl_ec/bnelissen/Slides/CD3_manuscript/CD3_slides/AAA231.CD3.location-a/AAA231.CD3.location-a.run1	255	0.7	0.06	0.7	0.06	-9.26855710167	-11.9513775656	3.38313662425	0.153892019531
802.0	3968941.0	238.0	9643.0	3968941.0	4000000.0	3.0	1.0	1.28	1.58	1.83	0.0699999999997	10.71	0.38	0.76	0.0599999999999	9.97	0.37	2.2	1.54	0.75	AAA231.CD3.location-a.X13.Y12.tile.tissue.png	62	1	2000	62	42ebf1bfb82cd7938c2f6effb3f213e4	0	0	0	0	0	0	0	0	0	0	0	0	0	/home/dhl_ec/bnelissen/Slides/CD3_manuscript/CD3_slides/AAA231.CD3.location-a/AAA231.CD3.location-a.run1	255	0.7	0.06	0.7	0.06	-9.58792250453	-12.017591989	2.60080149394	0.152299775391
59.0	3958610.0	34.0	10636.0	3958610.0	4000000.0	1.0	2.0	1.24	1.71	1.83	0.0699999999997	11.78	0.56	1.19	0.0799999999999	13.42	0.56	3.28	2.31	0.67	AAA231.CD3.location-a.X13.Y13.tile.tissue.png	63	1	2000	63	77f76da6aa2b0573050c672153e1fcd8	0	0	0	0	0	0	0	0	0	0	0	0	0	/home/dhl_ec/bnelissen/Slides/CD3_manuscript/CD3_slides/AAA231.CD3.location-a/AAA231.CD3.location-a.run1	255	0.7	0.06	0.7	0.06	-9.34392850744	-12.4885079428	2.42376097151	0.15365265332
103.0	3980215.0	42.0	9814.0	3980215.0	4000000.0	1.0	1.0	1.29	1.67	1.77	0.0700000000002	9.69	0.58	1.19	0.0800000000004	12.46	0.37	2.23	2.31	0.64	AAA231.CD3.location-a.X13.Y14.tile.tissue.png	64	1	2000	64	b4f15870d61676e5e9d7045f04845465	0	0	0	0	0	0	0	0	0	0	0	0	0	/home/dhl_ec/bnelissen/Slides/CD3_manuscript/CD3_slides/AAA231.CD3.location-a/AAA231.CD3.location-a.run1	255	0.7	0.06	0.7	0.06	-9.50812803941	-12.2649508321	2.01586208562	0.162593552734
69.0	3996754.0	39.0	8146.0	3996754.0	4000000.0	1.0	1.0	1.26	1.88	1.77	0.0700000000002	9.97	0.56	1.21	0.0799999999999	13.59	0.56	3.39	2.3	0.63	AAA231.CD3.location-a.X13.Y15.tile.tissue.png	65	1	2000	65	70383ad8c36ddc5fe41ba56838dcfe26	0	0	0	0	0	0	0	0	0	0	0	0	0	/home/dhl_ec/bnelissen/Slides/CD3_manuscript/CD3_slides/AAA231.CD3.location-a/AAA231.CD3.location-a.run1	255	0.7	0.06	0.7	0.06	-8.17497858751	-12.0249898241	0.705154001879	0.0687109539795
64.0	4000000.0	32.0	7996.0	4000000.0	4000000.0	1.0	1.0	1.21	1.55	1.77	0.0700000000002	9.17	0.48	1.22	0.0599999999999	13.37	0.56	3.25	2.28	0.65	AAA231.CD3.location-a.X13.Y16.tile.tissue.png	66	1	2000	66	1660ed7c7cb32c8f4186ad48fd31e382	0	0	0	0	0	0	0	0	0	0	0	0	0	/home/dhl_ec/bnelissen/Slides/CD3_manuscript/CD3_slides/AAA231.CD3.location-a/AAA231.CD3.location-a.run1	255	0.7	0.0643158266587	0.7	0.0643158266587	-7.69916370109	-10.8937538431	0.249161321092	0.024561429067
148.0	4000000.0	74.0	7996.0	4000000.0	4000000.0	2.0	1.0	1.24	1.6	1.76	0.0699999999997	8.46	0.47	1.18	0.0700000000002	13.41	0.56	3.31	2.29	0.61	AAA231.CD3.location-a.X13.Y17.tile.tissue.png	67	1	2000	67	aba03f15cacff7d5a9aa22508c961301	0	0	0	0	0	0	0	0	0	0	0	0	0	/home/dhl_ec/bnelissen/Slides/CD3_manuscript/CD3_slides/AAA231.CD3.location-a/AAA231.CD3.location-a.run1	255	0.7	0.06	0.7	0.06	-8.28950920357	0.0	0.0585192109872	0.0129822197266
185.0	3396089.0	96.0	8346.0	3396089.0	4000000.0	3.0	1.0	1.22	1.59	1.79	0.0699999999997	9.86	0.57	1.2	0.12	13.0	0.54	3.28	2.29	0.61	AAA231.CD3.location-a.X13.Y18.tile.tissue.png	68	1	2000	68	fdf82370f42a801f23f1e5130efba36b	0	0	0	0	0	0	0	0	0	0	0	0	0	/home/dhl_ec/bnelissen/Slides/CD3_manuscript/CD3_slides/AAA231.CD3.location-a/AAA231.CD3.location-a.run1	255	0.7	0.06	0.7	0.06	-7.26320614079	-10.8812909178	0.233825752893	0.155349394531
0.0	31772.0	0.0	1433.0	31772.0	4000000.0	0.0	2.0	1.06	1.44	1.76	0.0799999999999	9.98	0.58	1.4	0.31	8.14	0.22	3.17	2.34	0.56	AAA231.CD3.location-a.X13.Y19.tile.tissue.png	69	1	2000	69	72390f182bfdcf71e034c343131eb9f6	0	0	0	0	0	0	0	0	0	0	0	0	0	/home/dhl_ec/bnelissen/Slides/CD3_manuscript/CD3_slides/AAA231.CD3.location-a/AAA231.CD3.location-a.run1	255	0.7	0.06	0.7	0.06	0.0	-11.8058843479	1.58186588722	4.83818515906
0.0	718277.0	0.0	4798.0	718277.0	4000000.0	0.0	1.0	1.31	2.39	1.81	0.0799999999999	10.13	0.56	1.24	0.27	9.53	0.26	3.19	2.3	0.57	AAA231.CD3.location-a.X13.Y2.tile.tissue.png	70	1	2000	70	0fb7eea47983de248568f746248ff697	0	0	0	0	0	0	0	0	0	0	0	0	0	/home/dhl_ec/bnelissen/Slides/CD3_manuscript/CD3_slides/AAA231.CD3.location-a/AAA231.CD3.location-a.run1	255	0.7	0.06	0.7	0.06	-8.00997333179	-10.4255433434	1.95485304714	0.92798459082
61.0	3307076.0	32.0	8026.0	3307076.0	4000000.0	1.0	1.0	1.24	1.65	1.77	0.0700000000002	9.93	0.55	1.19	0.12	12.72	0.53	3.3	2.29	0.8	AAA231.CD3.location-a.X13.Y3.tile.tissue.png	71	1	2000	71	9a573cd8af33799550da7a38b77565e8	0	0	0	0	0	0	0	0	0	0	0	0	0	/home/dhl_ec/bnelissen/Slides/CD3_manuscript/CD3_slides/AAA231.CD3.location-a/AAA231.CD3.location-a.run1	255	0.7	0.06	0.7	0.06	-8.74717312501	-10.4195581709	1.99905386505	0.147395544922
995.0	3971478.0	413.0	9715.0	3971478.0	4000000.0	10.0	1.0	1.37	1.85	1.8	0.0700000000002	9.57	0.56	1.24	0.0799999999999	13.72	0.58	3.35	2.31	0.82	AAA231.CD3.location-a.X13.Y4.tile.tissue.png	72	1	2000	72	58f602e926d9eb8d04dfe7b19ecf2ece	0	0	0	0	0	0	0	0	0	0	0	0	0	/home/dhl_ec/bnelissen/Slides/CD3_manuscript/CD3_slides/AAA231.CD3.location-a/AAA231.CD3.location-a.run1	255	0.7	0.06	0.7	0.06	-9.27656335885	-11.4381350001	2.77688422528	0.0704104238281
758.0	3842454.0	326.0	17036.0	3842454.0	4000000.0	7.0	5.0	1.66	2.56	1.82	0.0700000000002	12.43	0.59	1.23	0.0800000000004	13.78	0.55	3.33	2.28	0.77	AAA231.CD3.location-a.X13.Y5.tile.tissue.png	73	1	2000	73	9c93b89a7ccde0105c4af1e950f7e67b	0	0	0	0	0	0	0	0	0	0	0	0	0	/home/dhl_ec/bnelissen/Slides/CD3_manuscript/CD3_slides/AAA231.CD3.location-a/AAA231.CD3.location-a.run1	255	0.7	0.06	0.7	0.06	-9.67241689703	-11.6485389557	3.2262021973	0.138137360352
195.0	2655182.0	84.0	22570.0	2655182.0	4000000.0	2.0	5.0	1.65	2.46	1.87	0.0799999999999	10.05	0.59	1.25	0.16	12.12	0.47	3.39	2.33	0.74	AAA231.CD3.location-a.X13.Y6.tile.tissue.png	74	1	2000	74	a8b16eaebbd9bf4744e11d0ff7cdc04a	0	0	0	0	0	0	0	0	0	0	0	0	0	/home/dhl_ec/bnelissen/Slides/CD3_manuscript/CD3_slides/AAA231.CD3.location-a/AAA231.CD3.location-a.run1	255	0.7	0.06	0.7	0.06	-9.74191578498	-11.7812313251	3.45339856654	0.42049190625
5014.0	3524636.0	1610.0	35381.0	3524636.0	4000000.0	24.0	17.0	1.96	2.63	1.77	0.0599999999999	9.59	0.6	1.19	0.0999999999999	13.15	0.53	3.4	2.3	0.66	AAA231.CD3.location-a.X13.Y7.tile.tissue.png	75	1	2000	75	136909bc9eea2fbbfb2a8992d510a498	0	0	0	0	0	0	0	0	0	0	0	0	0	/home/dhl_ec/bnelissen/Slides/CD3_manuscript/CD3_slides/AAA231.CD3.location-a/AAA231.CD3.location-a.run1	255	0.7	0.06	0.7	0.06	-10.1586224321	-11.3372985058	3.27312131609	0.187742789062
2964.0	3906578.0	826.0	14506.0	3906578.0	4000000.0	13.0	3.0	1.33	1.79	1.77	0.0700000000002	13.04	0.56	1.2	0.0799999999999	13.75	0.55	3.31	2.28	0.64	AAA231.CD3.location-a.X13.Y8.tile.tissue.png	76	1	2000	76	8ea6f72b22d7c4d49e672e1cca46f925	0	0	0	0	0	0	0	0	0	0	0	0	0	/home/dhl_ec/bnelissen/Slides/CD3_manuscript/CD3_slides/AAA231.CD3.location-a/AAA231.CD3.location-a.run1	255	0.7	0.06	0.7	0.06	-9.65148751926	-11.9494485435	2.66291491497	0.198806242188
1704.0	3982626.0	539.0	9768.0	3982626.0	4000000.0	10.0	1.0	1.3	1.61	1.78	0.0700000000002	9.41	0.56	1.22	0.0799999999999	13.98	0.56	3.39	2.28	0.690000000001	AAA231.CD3.location-a.X13.Y9.tile.tissue.png	77	1	2000	77	9ef4622a88212a997b673db27fc4e7f5	0	0	0	0	0	0	0	0	0	0	0	0	0	/home/dhl_ec/bnelissen/Slides/CD3_manuscript/CD3_slides/AAA231.CD3.location-a/AAA231.CD3.location-a.run1	255	0.7	0.06	0.7	0.06	-9.77476361037	-11.561432222	3.30905668111	0.130700551758
2707.0	957313.0	1248.0	9571.0	957313.0	4000000.0	21.0	3.0	1.25	2.11	1.77	0.0799999999999	10.18	0.57	1.29	0.28	10.44	0.38	3.31	2.33	0.59	AAA231.CD3.location-a.X14.Y0.tile.tissue.png	78	1	2000	78	8719d078e20f331715f44c90dcd3d79d	0	0	0	0	0	0	0	0	0	0	0	0	0	/home/dhl_ec/bnelissen/Slides/CD3_manuscript/CD3_slides/AAA231.CD3.location-a/AAA231.CD3.location-a.run1	255	0.7	0.06	0.7	0.06	-8.46158508577	-12.0621331172	2.54241126272	1.02545859375
486.0	2547075.0	223.0	12486.0	2547075.0	4000000.0	6.0	4.0	1.21	1.54	1.76	0.0700000000002	8.98	0.38	0.76	0.13	8.69	0.3	2.18	1.48	0.61	AAA231.CD3.location-a.X14.Y1.tile.tissue.png	79	1	2000	79	e0fd2abb523b473ed2391923a9d36eb1	0	0	0	0	0	0	0	0	0	0	0	0	0	/home/dhl_ec/bnelissen/Slides/CD3_manuscript/CD3_slides/AAA231.CD3.location-a/AAA231.CD3.location-a.run1	255	0.7	0.06	0.7	0.06	-8.57854380208	-10.9481717973	2.545801053	0.322516503906
0.0	3971379.0	0.0	11073.0	3971379.0	4000000.0	0.0	1.0	1.41	1.86	1.79	0.0700000000002	6.95	0.57	1.16	0.0599999999999	9.21	0.29	2.16	2.31	0.65	AAA231.CD3.location-a.X14.Y10.tile.tissue.png	80	1	2000	80	0eb8ddfd591f602a1ab06536ef1b7bf8	0	0	0	0	0	0	0	0	0	0	0	0	0	/home/dhl_ec/bnelissen/Slides/CD3_manuscript/CD3_slides/AAA231.CD3.location-a/AAA231.CD3.location-a.run1	255	0.7	0.06	0.7	0.06	-8.91840372334	-12.2534480587	3.86579448421	0.143262113281
0.0	3939137.0	0.0	11816.0	3939137.0	4000000.0	0.0	1.0	1.4	1.75	1.98	0.0799999999999	9.47	0.57	1.2	0.0799999999999	13.79	0.49	3.94	2.97	0.67	AAA231.CD3.location-a.X14.Y11.tile.tissue.png	81	1	2000	81	06550ed09aa63dee134d0c5036b86fac	0	0	0	0	0	0	0	0	0	0	0	0	0	/home/dhl_ec/bnelissen/Slides/CD3_manuscript/CD3_slides/AAA231.CD3.location-a/AAA231.CD3.location-a.run1	255	0.7	0.06	0.7	0.06	-6.92393958828	-12.3630201917	3.81851024744	0.175424632813
92.0	3986578.0	40.0	9307.0	3986578.0	4000000.0	1.0	1.0	1.29	1.71	1.78	0.0700000000002	9.89	0.57	1.24	0.0799999999999	10.16	0.36	3.17	1.48	0.42	AAA231.CD3.location-a.X14.Y12.tile.tissue.png	82	1	2000	82	bd2aa6ffb46a5ec7bab861f1ed8538df	0	0	0	0	0	0	0	0	0	0	0	0	0	/home/dhl_ec/bnelissen/Slides/CD3_manuscript/CD3_slides/AAA231.CD3.location-a/AAA231.CD3.location-a.run1	255	0.7	0.06	0.7	0.06	-8.83797727676	-11.8901557433	2.31192501068	0.121545609131
79.0	3918895.0	36.0	12958.0	3918895.0	4000000.0	1.0	3.0	0.92	1.11	1.09	0.0499999999997	7.0	0.57	1.38	0.0799999999999	13.56	0.37	2.22	1.49	0.65	AAA231.CD3.location-a.X14.Y13.tile.tissue.png	83	1	2000	83	a01001911104934e9fbfff15c0e9bc3b	0	0	0	0	0	0	0	0	0	0	0	0	0	/home/dhl_ec/bnelissen/Slides/CD3_manuscript/CD3_slides/AAA231.CD3.location-a/AAA231.CD3.location-a.run1	255	0.7	0.06	0.7	0.06	-9.55762200152	-12.0961145013	2.55409070917	0.189982941406
226.0	3920792.0	67.0	12759.0	3920792.0	4000000.0	1.0	1.0	1.24	1.57	1.79	0.0700000000002	9.84	0.57	1.26	0.1	13.52	0.55	3.35	2.31	0.66	AAA231.CD3.location-a.X14.Y14.tile.tissue.png	84	1	2000	84	bf6514c6556b68b9f516b52532463876	0	0	0	0	0	0	0	0	0	0	0	0	0	/home/dhl_ec/bnelissen/Slides/CD3_manuscript/CD3_slides/AAA231.CD3.location-a/AAA231.CD3.location-a.run1	255	0.7	0.06	0.7	0.06	-9.19871865133	-12.0883193202	2.13435983793	0.167180554688
51.0	3989826.0	47.0	8616.0	3989826.0	4000000.0	1.0	1.0	1.24	1.75	1.83	0.0700000000002	9.66	0.57	1.2	0.0799999999999	13.57	0.57	3.32	2.35	0.63	AAA231.CD3.location-a.X14.Y15.tile.tissue.png	85	1	2000	85	c1e8e498a1f74f999bf710311895c317	0	0	0	0	0	0	0	0	0	0	0	0	0	/home/dhl_ec/bnelissen/Slides/CD3_manuscript/CD3_slides/AAA231.CD3.location-a/AAA231.CD3.location-a.run1	255	0.7	0.06	0.7	0.06	-8.35278556839	-11.2945672379	0.7508503233	0.0623556060181
0.0	4000000.0	0.0	7996.0	4000000.0	4000000.0	0.0	1.0	1.31	1.79	1.76	0.0599999999999	15.29	0.48	1.24	0.0599999999999	12.78	0.46	3.32	2.4	0.77	AAA231.CD3.location-a.X14.Y16.tile.tissue.png	86	1	2000	86	ed34b0396d992a7bd88322073160ee02	0	0	0	0	0	0	0	0	0	0	0	0	0	/home/dhl_ec/bnelissen/Slides/CD3_manuscript/CD3_slides/AAA231.CD3.location-a/AAA231.CD3.location-a.run1	255	0.7	0.0715479299692	0.7	0.0715479299692	-8.07270037522	0.0	0.298052118778	0.04754015625
0.0	3999306.0	0.0	8088.0	3999306.0	4000000.0	0.0	1.0	1.3	1.79	1.79	0.0700000000002	9.45	0.55	1.18	0.0799999999999	13.05	0.46	3.34	2.35	0.75	AAA231.CD3.location-a.X14.Y17.tile.tissue.png	87	1	2000	87	8efea687ae09ece40001287186659bc2	0	0	0	0	0	0	0	0	0	0	0	0	0	/home/dhl_ec/bnelissen/Slides/CD3_manuscript/CD3_slides/AAA231.CD3.location-a/AAA231.CD3.location-a.run1	255	0.7	0.06	0.7	0.06	-7.21574473221	-10.9440029206	0.134032552462	0.0319586542358
377.0	3009089.0	139.0	10102.0	3009089.0	4000000.0	3.0	2.0	1.89	2.32	1.77	0.0799999999999	10.22	0.59	1.23	0.14	12.5	0.54	3.36	2.35	1.1	AAA231.CD3.location-a.X14.Y18.tile.tissue.png	88	1	2000	88	7cecb4edae6264d2cf9416660419d0b8	0	0	0	0	0	0	0	0	0	0	0	0	0	/home/dhl_ec/bnelissen/Slides/CD3_manuscript/CD3_slides/AAA231.CD3.location-a/AAA231.CD3.location-a.run1	255	0.7	0.06	0.7	0.06	-7.48052146617	-10.7919192022	0.435827029332	0.230623933594
0.0	0.0	0.0	0.0	0.0	4000000.0	0.0	0.0	1.35	2.35	1.78	0.0900000000001	9.31	0.47	1.41	0.33	6.83	0.21	3.06	2.38	0.670000000001	AAA231.CD3.location-a.X14.Y19.tile.tissue.png	89	1	2000	89	b6c6ae50663ff997ee9e0a42f47f8ce4	0	0	0	0	0	0	0	0	0	0	0	0	0	/home/dhl_ec/bnelissen/Slides/CD3_manuscript/CD3_slides/AAA231.CD3.location-a/AAA231.CD3.location-a.run1	255	1.0	0.06	1.0	0.06	0.0	-11.0261234105	0.0	6.10932704825
153.0	3780822.0	63.0	10680.0	3780822.0	4000000.0	1.0	1.0	2.16	2.94	1.79	0.0699999999997	9.83	0.57	1.38	0.11	15.08	0.54	3.3	2.33	0.64	AAA231.CD3.location-a.X14.Y2.tile.tissue.png	90	1	2000	90	07ca79ccf982479e66e8760c87892bcf	0	0	0	0	0	0	0	0	0	0	0	0	0	/home/dhl_ec/bnelissen/Slides/CD3_manuscript/CD3_slides/AAA231.CD3.location-a/AAA231.CD3.location-a.run1	255	0.7	0.06	0.7	0.06	-9.22374633336	-11.6135704946	2.96133504344	0.22905009375
400.0	3592142.0	123.0	22428.0	3592142.0	4000000.0	2.0	5.0	2.76	2.49	1.77	0.0699999999997	10.66	0.58	1.2	0.0999999999999	13.06	0.57	3.83	2.65	0.659999999999	AAA231.CD3.location-a.X14.Y3.tile.tissue.png	91	1	2000	91	ec23da3858d1dee395964125089ee7d9	0	0	0	0	0	0	0	0	0	0	0	0	0	/home/dhl_ec/bnelissen/Slides/CD3_manuscript/CD3_slides/AAA231.CD3.location-a/AAA231.CD3.location-a.run1	255	0.7	0.06	0.7	0.06	-9.83393527606	-11.7554256441	3.85865367172	0.257562585937
173.0	3258179.0	66.0	40378.0	3258179.0	4000000.0	1.0	29.0	1.27	1.75	1.77	0.0700000000002	9.8	0.59	1.2	0.12	9.82	0.53	3.49	2.29	0.65	AAA231.CD3.location-a.X14.Y4.tile.tissue.png	92	1	2000	92	35637aff2dc6bd378815921ff4e2cd01	0	0	0	0	0	0	0	0	0	0	0	0	0	/home/dhl_ec/bnelissen/Slides/CD3_manuscript/CD3_slides/AAA231.CD3.location-a/AAA231.CD3.location-a.run1	255	0.7	0.06	0.7	0.06	-9.53714402488	-11.1907900767	3.69997664348	0.20804240625
1270.0	2026323.0	418.0	31311.0	2026323.0	4000000.0	7.0	15.0	1.2	1.57	1.78	0.0700000000002	9.91	0.59	1.2	0.2	11.47	0.43	3.38	2.37	0.74	AAA231.CD3.location-a.X14.Y5.tile.tissue.png	93	1	2000	93	3ca3a29f01cc08df595f062c30fa1af2	0	0	0	0	0	0	0	0	0	0	0	0	0	/home/dhl_ec/bnelissen/Slides/CD3_manuscript/CD3_slides/AAA231.CD3.location-a/AAA231.CD3.location-a.run1	255	0.7	0.06	0.7	0.06	-9.70514092421	-11.5681720445	3.15805696861	0.582752253906
938.0	2063661.0	334.0	57895.0	2063661.0	4000000.0	7.0	56.0	1.27	1.76	1.82	0.0699999999997	9.94	0.62	1.22	0.2	11.49	0.44	3.46	2.33	0.76	AAA231.CD3.location-a.X14.Y6.tile.tissue.png	94	1	2000	94	cec1807a27273a1b51aa2172c4e909a4	0	0	0	0	0	0	0	0	0	0	0	0	0	/home/dhl_ec/bnelissen/Slides/CD3_manuscript/CD3_slides/AAA231.CD3.location-a/AAA231.CD3.location-a.run1	255	0.7	0.06	0.7	0.06	-9.67722121552	-11.3127065894	3.07939968969	0.578781199219
2614.0	1935357.0	795.0	56767.0	1935357.0	4000000.0	13.0	82.0	1.51	2.2	1.81	0.0700000000002	13.74	0.6	1.2	0.2	11.32	0.44	3.53	2.31	0.79	AAA231.CD3.location-a.X14.Y7.tile.tissue.png	95	1	2000	95	2bfd673ae67fb3a279898472fc18ea79	0	0	0	0	0	0	0	0	0	0	0	0	0	/home/dhl_ec/bnelissen/Slides/CD3_manuscript/CD3_slides/AAA231.CD3.location-a/AAA231.CD3.location-a.run1	255	0.7	0.06	0.7	0.06	-9.81622102416	-10.9530487254	3.11190232251	0.27041053125
167.0	3980017.0	86.0	9885.0	3980017.0	4000000.0	2.0	1.0	1.63	2.33	1.78	0.0599999999999	11.53	0.59	1.27	0.0799999999999	13.82	0.57	3.41	2.39	0.77	AAA231.CD3.location-a.X14.Y8.tile.tissue.png	96	1	2000	96	e49647833b0f9cc49666920d7fbaf687	0	0	0	0	0	0	0	0	0	0	0	0	0	/home/dhl_ec/bnelissen/Slides/CD3_manuscript/CD3_slides/AAA231.CD3.location-a/AAA231.CD3.location-a.run1	255	0.7	0.06	0.7	0.06	-8.98851337668	-11.3904629777	3.01660536057	0.107928570312
122.0	3984194.0	53.0	9821.0	3984194.0	4000000.0	1.0	1.0	2.32	2.18	1.1	0.0700000000002	9.34	0.56	1.2	0.0799999999999	13.67	0.57	3.43	2.31	0.72	AAA231.CD3.location-a.X14.Y9.tile.tissue.png	97	1	2000	97	9d37f2025b3854c0275eaf16a4443105	0	0	0	0	0	0	0	0	0	0	0	0	0	/home/dhl_ec/bnelissen/Slides/CD3_manuscript/CD3_slides/AAA231.CD3.location-a/AAA231.CD3.location-a.run1	255	0.7	0.06	0.7	0.06	-9.25127067661	-11.9922133449	3.17234745203	0.134836828125
337.0	1023782.0	120.0	16390.0	1023782.0	4000000.0	2.0	5.0	1.15	1.91	1.77	0.0799999999999	10.14	0.58	1.29	0.26	10.44	0.37	3.23	2.38	0.74	AAA231.CD3.location-a.X15.Y0.tile.tissue.png	98	1	2000	98	bd0e87565626fe16808709ce2d149c21	0	0	0	0	0	0	0	0	0	0	0	0	0	/home/dhl_ec/bnelissen/Slides/CD3_manuscript/CD3_slides/AAA231.CD3.location-a/AAA231.CD3.location-a.run1	255	0.7	0.06	0.7	0.06	-9.91559274496	-11.7489457218	4.27613481887	1.56167274609
843.0	3944316.0	324.0	10437.0	3944316.0	4000000.0	7.0	3.0	1.66	2.51	1.83	0.0700000000002	9.73	0.59	1.26	0.0799999999999	12.63	0.55	3.31	2.31	0.76	AAA231.CD3.location-a.X15.Y1.tile.tissue.png	99	1	2000	99	af88e747996676e22ac79b76620f8cdb	0	0	0	0	0	0	0	0	0	0	0	0	0	/home/dhl_ec/bnelissen/Slides/CD3_manuscript/CD3_slides/AAA231.CD3.location-a/AAA231.CD3.location-a.run1	255	0.7	0.06	0.7	0.06	-9.859546748	-10.7344320947	4.06586051761	0.162281751953
195.0	3931419.0	96.0	13545.0	3931419.0	4000000.0	3.0	2.0	1.99	1.86	1.8	0.0699999999997	8.0	0.41	0.75	0.0599999999999	9.57	0.36	2.24	1.53	0.75	AAA231.CD3.location-a.X15.Y10.tile.tissue.png	100	1	2000	100	d826973ab044837bf88767332ed4f484	0	0	0	0	0	0	0	0	0	0	0	0	0	/home/dhl_ec/bnelissen/Slides/CD3_manuscript/CD3_slides/AAA231.CD3.location-a/AAA231.CD3.location-a.run1	255	0.7	0.06	0.7	0.06	-9.61159964029	-12.0398061444	3.12311435278	0.166948320313
191.0	3953896.0	85.0	12081.0	3953896.0	4000000.0	2.0	1.0	1.47	2.2	1.79	0.0700000000002	10.06	0.56	1.29	0.0800000000004	10.51	0.56	3.38	2.29	0.75	AAA231.CD3.location-a.X15.Y11.tile.tissue.png	101	1	2000	101	9581ae702494006f1837662f3b18c427	0	0	0	0	0	0	0	0	0	0	0	0	0	/home/dhl_ec/bnelissen/Slides/CD3_manuscript/CD3_slides/AAA231.CD3.location-a/AAA231.CD3.location-a.run1	255	0.7	0.06	0.7	0.06	-9.63142360463	-12.0884421482	3.29483281403	0.167381458984
0.0	3946229.0	0.0	12055.0	3946229.0	4000000.0	0.0	1.0	1.92	1.85	1.86	0.0799999999999	12.56	0.57	1.22	0.0799999999999	9.4	0.46	3.33	2.35	0.78	AAA231.CD3.location-a.X15.Y12.tile.tissue.png	102	1	2000	102	ff7865f21e20e67153b7f1cf4599d3b5	0	0	0	0	0	0	0	0	0	0	0	0	0	/home/dhl_ec/bnelissen/Slides/CD3_manuscript/CD3_slides/AAA231.CD3.location-a/AAA231.CD3.location-a.run1	255	0.7	0.06	0.7	0.06	-8.59931411306	-11.9189588271	2.87128498484	0.138297474609
351.0	3827999.0	88.0	14674.0	3827999.0	4000000.0	1.0	3.0	1.63	2.84	1.77	0.0700000000002	9.53	0.58	1.2	0.0899999999997	14.1	0.54	3.45	2.43	0.75	AAA231.CD3.location-a.X15.Y13.tile.tissue.png	103	1	2000	103	19cfa8b7c39a7a6e9b65b2f025a0e144	0	0	0	0	0	0	0	0	0	0	0	0	0	/home/dhl_ec/bnelissen/Slides/CD3_manuscript/CD3_slides/AAA231.CD3.location-a/AAA231.CD3.location-a.run1	255	0.7	0.06	0.7	0.06	-9.18974440776	-12.2311351856	2.53418314653	0.186527515625
509.0	3905542.0	202.0	11240.0	3905542.0	4000000.0	4.0	1.0	2.61	3.67	1.1	0.0599999999999	6.9	0.37	0.73	0.0699999999997	9.43	0.37	2.21	1.52	1.22	AAA231.CD3.location-a.X15.Y14.tile.tissue.png	104	1	2000	104	061e93090875afbc2e6341d421c18823	0	0	0	0	0	0	0	0	0	0	0	0	0	/home/dhl_ec/bnelissen/Slides/CD3_manuscript/CD3_slides/AAA231.CD3.location-a/AAA231.CD3.location-a.run1	255	0.7	0.06	0.7	0.06	-8.81813260769	-12.2613233915	1.61753975425	0.174117408203
0.0	3999802.0	0.0	8071.0	3999802.0	4000000.0	0.0	1.0	3.4	2.34	1.79	0.0700000000002	10.79	0.56	1.21	0.0799999999999	13.06	0.47	3.27	2.34	1.25	AAA231.CD3.location-a.X15.Y15.tile.tissue.png	105	1	2000	105	400c052216fe835deb1f98e8de624443	0	0	0	0	0	0	0	0	0	0	0	0	0	/home/dhl_ec/bnelissen/Slides/CD3_manuscript/CD3_slides/AAA231.CD3.location-a/AAA231.CD3.location-a.run1	255	0.7	0.06	0.7	0.06	-6.66233207565	-11.6886332438	0.655468009233	0.048215199646
1981.0	4000000.0	607.0	7996.0	4000000.0	4000000.0	13.0	1.0	2.59	2.68	1.95	0.0900000000001	7.49	0.29	1.26	0.0699999999997	10.92	0.36	2.12	1.47	0.76	AAA231.CD3.location-a.X15.Y16.tile.tissue.png	106	1	2000	106	ff72007515ec3322278ada77ce2bc3d4	0	0	0	0	0	0	0	0	0	0	0	0	0	/home/dhl_ec/bnelissen/Slides/CD3_manuscript/CD3_slides/AAA231.CD3.location-a/AAA231.CD3.location-a.run1	255	0.7	0.0679899520081	0.7	0.0679899520081	-8.70471982433	-11.0245318388	0.27831097978	0.0511433025204
7175.0	3966358.0	2029.0	8860.0	3966358.0	4000000.0	39.0	1.0	2.7	2.49	1.82	0.0800000000004	9.58	0.58	1.21	0.0799999999999	13.55	0.58	3.35	2.3	1.25	AAA231.CD3.location-a.X15.Y17.tile.tissue.png	107	1	2000	107	0fdfcf41fa657dcff1970fa8e00fb384	0	0	0	0	0	0	0	0	0	0	0	0	0	/home/dhl_ec/bnelissen/Slides/CD3_manuscript/CD3_slides/AAA231.CD3.location-a/AAA231.CD3.location-a.run1	255	0.7	0.062654251173	0.7	0.062654251173	-8.10608256827	-11.7531248692	0.440187434939	0.128403578613
83.0	510112.0	39.0	7935.0	510112.0	4000000.0	1.0	2.0	2.57	2.1	1.79	0.0800000000004	10.21	0.56	1.44	0.35	9.98	0.34	3.17	2.31	0.679999999999	AAA231.CD3.location-a.X15.Y18.tile.tissue.png	108	1	2000	108	d1644f386e2d63e9e69c2e8c52fb409f	0	0	0	0	0	0	0	0	0	0	0	0	0	/home/dhl_ec/bnelissen/Slides/CD3_manuscript/CD3_slides/AAA231.CD3.location-a/AAA231.CD3.location-a.run1	255	0.7	0.06	0.7	0.06	-8.63779577093	-12.0729686334	1.26142169822	2.46092875391
1189.0	3972069.0	470.0	10528.0	3972069.0	4000000.0	9.0	1.0	3.88	3.7	1.76	0.0699999999997	9.42	0.56	1.2	0.0799999999999	13.56	0.56	3.26	2.39	0.95	AAA231.CD3.location-a.X15.Y2.tile.tissue.png	109	1	2000	109	3a6dcc14c9bcfb6dfda4b80a9809e042	0	0	0	0	0	0	0	0	0	0	0	0	0	/home/dhl_ec/bnelissen/Slides/CD3_manuscript/CD3_slides/AAA231.CD3.location-a/AAA231.CD3.location-a.run1	255	0.7	0.06	0.7	0.06	-9.69860352006	-11.7327914862	3.48899836955	0.128130581055
695.0	3574986.0	207.0	19228.0	3574986.0	4000000.0	3.0	2.0	3.7	1.69	1.78	0.0699999999997	9.46	0.57	1.19	0.0999999999999	13.16	0.63	3.76	2.71	0.99	AAA231.CD3.location-a.X15.Y3.tile.tissue.png	110	1	2000	110	61a54a2f46fb98e8037e3bbc63c788f9	0	0	0	0	0	0	0	0	0	0	0	0	0	/home/dhl_ec/bnelissen/Slides/CD3_manuscript/CD3_slides/AAA231.CD3.location-a/AAA231.CD3.location-a.run1	255	0.7	0.06	0.7	0.06	-10.0714392652	-11.9022120237	3.68059718159	0.30804025
55.0	1806682.0	30.0	43605.0	1806682.0	4000000.0	1.0	22.0	2.5	1.67	1.76	0.0700000000002	9.82	0.53	1.2	0.21	10.9	0.42	3.42	2.35	0.690000000001	AAA231.CD3.location-a.X15.Y4.tile.tissue.png	111	1	2000	111	558a3df23e75558ae09b1ef685e6e55d	0	0	0	0	0	0	0	0	0	0	0	0	0	/home/dhl_ec/bnelissen/Slides/CD3_manuscript/CD3_slides/AAA231.CD3.location-a/AAA231.CD3.location-a.run1	255	0.7	0.06	0.7	0.06	-9.19819689546	-11.8626077096	3.59675982358	0.786206007813
482.0	2851680.0	199.0	37582.0	2851680.0	4000000.0	4.0	3.0	1.84	2.28	1.77	0.0699999999997	9.93	0.58	1.31	0.18	12.44	0.49	3.39	2.31	0.7	AAA231.CD3.location-a.X15.Y5.tile.tissue.png	112	1	2000	112	7a4900a35a9a1b837f92c3313d78151a	0	0	0	0	0	0	0	0	0	0	0	0	0	/home/dhl_ec/bnelissen/Slides/CD3_manuscript/CD3_slides/AAA231.CD3.location-a/AAA231.CD3.location-a.run1	255	0.7	0.06	0.7	0.06	-9.31733705133	-11.8371024927	2.74384698775	0.544531445312
79.0	3505933.0	37.0	20144.0	3505933.0	4000000.0	1.0	6.0	1.93	2.9	1.8	0.0700000000002	9.59	0.58	1.21	0.11	12.81	0.52	3.35	2.27	0.73	AAA231.CD3.location-a.X15.Y6.tile.tissue.png	113	1	2000	113	672d98382a75d4e2a897700b0e681464	0	0	0	0	0	0	0	0	0	0	0	0	0	/home/dhl_ec/bnelissen/Slides/CD3_manuscript/CD3_slides/AAA231.CD3.location-a/AAA231.CD3.location-a.run1	255	0.7	0.06	0.7	0.06	-9.50054678314	-11.7753577607	3.35542947671	0.30747590625
894.0	3950896.0	251.0	12224.0	3950896.0	4000000.0	4.0	1.0	1.51	2.26	1.79	0.0699999999997	9.47	0.57	1.21	0.0799999999999	13.41	0.55	3.28	2.28	0.72	AAA231.CD3.location-a.X15.Y7.tile.tissue.png	114	1	2000	114	2126ebc47e445cad6b67e4794236e2d5	0	0	0	0	0	0	0	0	0	0	0	0	0	/home/dhl_ec/bnelissen/Slides/CD3_manuscript/CD3_slides/AAA231.CD3.location-a/AAA231.CD3.location-a.run1	255	0.7	0.06	0.7	0.06	-9.55246586005	-11.7702822543	3.70773254655	0.152158921875
0.0	3978546.0	0.0	10254.0	3978546.0	4000000.0	0.0	1.0	1.52	2.14	1.77	0.0700000000002	11.44	0.56	1.21	0.0700000000002	11.35	0.29	2.24	2.3	0.71	AAA231.CD3.location-a.X15.Y8.tile.tissue.png	115	1	2000	115	d89393623fd662776812b88f2cab44f2	0	0	0	0	0	0	0	0	0	0	0	0	0	/home/dhl_ec/bnelissen/Slides/CD3_manuscript/CD3_slides/AAA231.CD3.location-a/AAA231.CD3.location-a.run1	255	0.7	0.06	0.7	0.06	0.0	-11.9505646995	2.75981903942	0.109417797852
236.0	3963842.0	110.0	11051.0	3963842.0	4000000.0	3.0	1.0	2.35	2.56	1.81	0.0699999999997	11.51	0.59	1.22	0.0799999999999	12.54	0.36	3.32	2.29	0.73	AAA231.CD3.location-a.X15.Y9.tile.tissue.png	116	1	2000	116	dec1f1b51576c00dad311ef64235af4d	0	0	0	0	0	0	0	0	0	0	0	0	0	/home/dhl_ec/bnelissen/Slides/CD3_manuscript/CD3_slides/AAA231.CD3.location-a/AAA231.CD3.location-a.run1	255	0.7	0.06	0.7	0.06	-8.58867387615	-11.8027090858	2.57099666853	0.114853794922
79.0	32351.0	42.0	2520.0	32351.0	4000000.0	1.0	4.0	1.59	2.54	1.84	0.0799999999999	7.44	0.37	1.43	0.33	9.85	0.309999999999	3.16	2.28	1.41	AAA231.CD3.location-a.X16.Y0.tile.tissue.png	117	1	2000	117	0e269df643e3455a6b5a757fd743e656	0	0	0	0	0	0	0	0	0	0	0	0	0	/home/dhl_ec/bnelissen/Slides/CD3_manuscript/CD3_slides/AAA231.CD3.location-a/AAA231.CD3.location-a.run1	255	0.7	0.06	0.7	0.06	-9.47404142075	-11.7678488805	4.94808658933	1.60665051648
1079.0	2316752.0	381.0	31090.0	2316752.0	4000000.0	7.0	5.0	4.64	3.27	1.82	0.0700000000006	9.71	0.58	1.23	0.18	11.78	0.45	2.56	1.48	0.5	AAA231.CD3.location-a.X16.Y1.tile.tissue.png	118	1	2000	118	274867b37562a682bddbacf7f70aebcb	0	0	0	0	0	0	0	0	0	0	0	0	0	/home/dhl_ec/bnelissen/Slides/CD3_manuscript/CD3_slides/AAA231.CD3.location-a/AAA231.CD3.location-a.run1	255	0.7	0.06	0.7	0.06	-9.85929632743	-11.6009798412	3.82784298523	0.788436964844
140.0	3897987.0	52.0	12978.0	3897987.0	4000000.0	1.0	2.0	1.44	2.66	1.1	0.0600000000004	6.63	0.37	0.73	0.0600000000004	9.4	0.36	2.15	1.48	1.35	AAA231.CD3.location-a.X16.Y10.tile.tissue.png	119	1	2000	119	923e561a9182e5cbfd650ff2afc39d1a	0	0	0	0	0	0	0	0	0	0	0	0	0	/home/dhl_ec/bnelissen/Slides/CD3_manuscript/CD3_slides/AAA231.CD3.location-a/AAA231.CD3.location-a.run1	255	0.7	0.06	0.7	0.06	-9.07982890382	-11.3694401528	2.27186190153	0.21935409375
218.0	3929344.0	95.0	13229.0	3929344.0	4000000.0	2.0	1.0	2.55	1.78	1.82	0.0699999999997	12.57	0.559999999999	1.19	0.0799999999999	13.58	0.55	3.34	2.34	1.06	AAA231.CD3.location-a.X16.Y11.tile.tissue.png	120	1	2000	120	85462ffa609c94cb46ae179fe147e088	0	0	0	0	0	0	0	0	0	0	0	0	0	/home/dhl_ec/bnelissen/Slides/CD3_manuscript/CD3_slides/AAA231.CD3.location-a/AAA231.CD3.location-a.run1	255	0.7	0.06	0.7	0.06	-9.22668810448	-11.0697176612	2.89241312474	0.202993503906
0.0	3900796.0	0.0	13883.0	3900796.0	4000000.0	0.0	1.0	2.39	2.86	1.79	0.0699999999997	9.71	0.589999999999	1.43	0.110000000001	8.55	0.29	3.48	2.3	1.27	AAA231.CD3.location-a.X16.Y12.tile.tissue.png	121	1	2000	121	f975640dda9f5d593797ec278b6f3591	0	0	0	0	0	0	0	0	0	0	0	0	0	/home/dhl_ec/bnelissen/Slides/CD3_manuscript/CD3_slides/AAA231.CD3.location-a/AAA231.CD3.location-a.run1	255	0.7	0.06	0.7	0.06	0.0	-11.076190948	2.35324636305	0.148741826172
100.0	3963780.0	54.0	10095.0	3963780.0	4000000.0	1.0	1.0	2.69	1.7	1.81	0.0699999999997	13.41	0.56	1.25	0.0799999999999	13.37	0.559999999999	3.29	2.34	1.07	AAA231.CD3.location-a.X16.Y13.tile.tissue.png	122	1	2000	122	1c286a183d339a119fc96c0ed6112341	0	0	0	0	0	0	0	0	0	0	0	0	0	/home/dhl_ec/bnelissen/Slides/CD3_manuscript/CD3_slides/AAA231.CD3.location-a/AAA231.CD3.location-a.run1	255	0.7	0.06	0.7	0.06	-9.31824657904	-11.5017801569	2.34942274172	0.206927425781
129.0	3987692.0	57.0	8895.0	3987692.0	4000000.0	1.0	1.0	2.87	3.71	1.77	0.0699999999997	11.25	0.57	1.19	0.0799999999999	13.39	0.549999999999	3.24	2.29	1.23	AAA231.CD3.location-a.X16.Y14.tile.tissue.png	123	1	2000	123	41216f2c054793e6a358f022e496ef0e	0	0	0	0	0	0	0	0	0	0	0	0	0	/home/dhl_ec/bnelissen/Slides/CD3_manuscript/CD3_slides/AAA231.CD3.location-a/AAA231.CD3.location-a.run1	255	0.7	0.06	0.7	0.06	-8.19005026627	-11.9446324391	0.691285890275	0.089744847229
346.0	3999798.0	145.0	8064.0	3999798.0	4000000.0	3.0	1.0	2.76	3.65	1.76	0.0699999999997	9.29	0.58	1.24	0.0799999999999	13.66	0.56	3.25	2.3	1.15	AAA231.CD3.location-a.X16.Y15.tile.tissue.png	124	1	2000	124	b4238f7ad8cbbf345a0be3c161896730	0	0	0	0	0	0	0	0	0	0	0	0	0	/home/dhl_ec/bnelissen/Slides/CD3_manuscript/CD3_slides/AAA231.CD3.location-a/AAA231.CD3.location-a.run1	255	0.7	0.06	0.7	0.06	-8.39626554795	-11.4951703759	0.540021423893	0.0435243061905
78.0	3999973.0	37.0	8004.0	3999973.0	4000000.0	1.0	1.0	3.86	2.84	1.83	0.0699999999997	10.67	0.559999999999	1.22	0.0699999999997	13.53	0.56	3.24	2.28	1.04	AAA231.CD3.location-a.X16.Y16.tile.tissue.png	125	1	2000	125	64cd5dd4f093727059e4c98fe135f1aa	0	0	0	0	0	0	0	0	0	0	0	0	0	/home/dhl_ec/bnelissen/Slides/CD3_manuscript/CD3_slides/AAA231.CD3.location-a/AAA231.CD3.location-a.run1	255	0.7	0.0657365698595	0.7	0.0657365698595	-8.03937847987	-11.1445898868	0.23305961208	0.0359540865235
115.0	4000000.0	89.0	7996.0	4000000.0	4000000.0	2.0	1.0	2.95	2.6	1.78	0.0700000000006	9.83	0.48	1.2	0.0699999999997	13.51	0.56	3.32	2.3	1.19	AAA231.CD3.location-a.X16.Y17.tile.tissue.png	126	1	2000	126	7e91c66229fd5d1254061e12242a9e55	0	0	0	0	0	0	0	0	0	0	0	0	0	/home/dhl_ec/bnelissen/Slides/CD3_manuscript/CD3_slides/AAA231.CD3.location-a/AAA231.CD3.location-a.run1	255	0.7	0.0680288552353	0.7	0.0680288552353	-7.29837465035	-11.6083191415	0.210183560707	0.0832100275891
0.0	1367949.0	0.0	8578.0	1367949.0	4000000.0	0.0	1.0	1.77	2.23	1.76	0.0799999999999	9.83	0.57	1.27	0.25	10.5	0.42	3.43	2.28	1.13	AAA231.CD3.location-a.X16.Y18.tile.tissue.png	127	1	2000	127	9f061751f2c093d3aca630d04893d74f	0	0	0	0	0	0	0	0	0	0	0	0	0	/home/dhl_ec/bnelissen/Slides/CD3_manuscript/CD3_slides/AAA231.CD3.location-a/AAA231.CD3.location-a.run1	255	0.7	0.06	0.7	0.06	-7.93072408375	-11.5255312996	0.702765189261	1.11571502344
521.0	1992349.0	131.0	12045.0	1992349.0	4000000.0	2.0	4.0	3.05	1.95	1.09	0.0500000000002	6.7	0.38	0.73	0.139999999999	8.01	0.29	2.18	1.5	1.87	AAA231.CD3.location-a.X16.Y2.tile.tissue.png	128	1	2000	128	04e277d82b8571eebbb22179aadab5da	0	0	0	0	0	0	0	0	0	0	0	0	0	/home/dhl_ec/bnelissen/Slides/CD3_manuscript/CD3_slides/AAA231.CD3.location-a/AAA231.CD3.location-a.run1	255	0.7	0.06	0.7	0.06	-9.43268060539	-11.3312747743	3.03211048715	0.29906609375
484.0	1763209.0	143.0	36555.0	1763209.0	4000000.0	2.0	23.0	1.84	2.7	1.8	0.0700000000006	10.07	0.59	1.2	0.23	10.94	0.42	3.39	2.34	1.05	AAA231.CD3.location-a.X16.Y3.tile.tissue.png	129	1	2000	129	9e40e0d2dad72c11d8fb9b05630e5fa4	0	0	0	0	0	0	0	0	0	0	0	0	0	/home/dhl_ec/bnelissen/Slides/CD3_manuscript/CD3_slides/AAA231.CD3.location-a/AAA231.CD3.location-a.run1	255	0.7	0.06	0.7	0.06	-9.76034673319	-11.5397871886	3.35451566329	0.538347328125
745.0	3666903.0	308.0	18872.0	3666903.0	4000000.0	6.0	6.0	3.69	2.75	1.78	0.0699999999997	9.66	0.570000000001	1.19	0.0999999999995	13.15	0.55	3.35	2.32	0.77	AAA231.CD3.location-a.X16.Y4.tile.tissue.png	130	1	2000	130	b86e745baf801e0c9ee72ffdcd72db18	0	0	0	0	0	0	0	0	0	0	0	0	0	/home/dhl_ec/bnelissen/Slides/CD3_manuscript/CD3_slides/AAA231.CD3.location-a/AAA231.CD3.location-a.run1	255	0.7	0.06	0.7	0.06	-9.35793294912	-11.9795240725	2.59274955907	0.271633546875
0.0	3900109.0	0.0	14023.0	3900109.0	4000000.0	0.0	1.0	2.81	2.42	1.78	0.0699999999997	9.5	0.57	1.21	0.0799999999999	9.07	0.29	2.22	1.52	0.63	AAA231.CD3.location-a.X16.Y5.tile.tissue.png	131	1	2000	131	24951ebe2f9a9545f657f4e89e654c48	0	0	0	0	0	0	0	0	0	0	0	0	0	/home/dhl_ec/bnelissen/Slides/CD3_manuscript/CD3_slides/AAA231.CD3.location-a/AAA231.CD3.location-a.run1	255	0.7	0.06	0.7	0.06	-9.22034546267	-11.0503244937	2.9781878027	0.193462800781
466.0	3932073.0	141.0	12284.0	3932073.0	4000000.0	2.0	3.0	1.45	1.34	1.16	0.0499999999993	8.43	0.37	0.77	0.0600000000004	9.46	0.559999999999	2.25	1.48	0.580000000001	AAA231.CD3.location-a.X16.Y6.tile.tissue.png	132	1	2000	132	2ef6d6a5ebbbc2cb7c9462dc4bd51a36	0	0	0	0	0	0	0	0	0	0	0	0	0	/home/dhl_ec/bnelissen/Slides/CD3_manuscript/CD3_slides/AAA231.CD3.location-a/AAA231.CD3.location-a.run1	255	0.7	0.06	0.7	0.06	-9.54127659191	-11.2950489151	3.2535398054	0.139595150391
0.0	3957952.0	0.0	11604.0	3957952.0	4000000.0	0.0	1.0	1.39	1.79	1.31	0.0500000000002	8.64	0.37	0.76	0.0600000000004	8.49	0.299999999999	2.22	1.53	0.780000000001	AAA231.CD3.location-a.X16.Y7.tile.tissue.png	133	1	2000	133	81b6ba7b53a46a6768ce9527d7d45b0d	0	0	0	0	0	0	0	0	0	0	0	0	0	/home/dhl_ec/bnelissen/Slides/CD3_manuscript/CD3_slides/AAA231.CD3.location-a/AAA231.CD3.location-a.run1	255	0.7	0.06	0.7	0.06	0.0	-12.2718334065	3.56815545009	0.157089435547
159.0	3983590.0	83.0	9784.0	3983590.0	4000000.0	2.0	1.0	2.22	2.5	1.14	0.0499999999993	7.72	0.36	0.73	0.0600000000004	9.35	0.360000000001	2.13	1.49	0.56	AAA231.CD3.location-a.X16.Y8.tile.tissue.png	134	1	2000	134	255195b37f422680ad551c65ba3f240c	0	0	0	0	0	0	0	0	0	0	0	0	0	/home/dhl_ec/bnelissen/Slides/CD3_manuscript/CD3_slides/AAA231.CD3.location-a/AAA231.CD3.location-a.run1	255	0.7	0.06	0.7	0.06	-9.18300113429	-12.2148176776	2.49968920423	0.105778831055
0.0	3926885.0	0.0	11742.0	3926885.0	4000000.0	0.0	1.0	2.34	1.43	1.1	0.0500000000002	6.68	0.36	0.73	0.0599999999995	8.95	0.29	2.16	1.47	1.03	AAA231.CD3.location-a.X16.Y9.tile.tissue.png	135	1	2000	135	6482425f9fd948edb2a27a32de077100	0	0	0	0	0	0	0	0	0	0	0	0	0	/home/dhl_ec/bnelissen/Slides/CD3_manuscript/CD3_slides/AAA231.CD3.location-a/AAA231.CD3.location-a.run1	255	0.7	0.06	0.7	0.06	-8.37338307402	-11.9289477264	3.00787088081	0.137534537109
87.0	1609751.0	37.0	10564.0	1609751.0	4000000.0	1.0	2.0	1.56	2.18	1.13	0.0600000000004	6.92	0.360000000001	0.73	0.150000000001	7.59	0.27	2.16	1.53	0.98	AAA231.CD3.location-a.X17.Y1.tile.tissue.png	136	1	2000	136	070fa73cb466682f7e5a93abe86e4655	0	0	0	0	0	0	0	0	0	0	0	0	0	/home/dhl_ec/bnelissen/Slides/CD3_manuscript/CD3_slides/AAA231.CD3.location-a/AAA231.CD3.location-a.run1	255	0.7	0.06	0.7	0.06	-7.72500244021	-11.5165418006	2.38737082063	0.706705101562
1145.0	3972473.0	325.0	10635.0	3972473.0	4000000.0	4.0	1.0	4.16	2.46	1.11	0.0500000000002	8.58	0.37	0.74	0.0599999999995	9.62	0.360000000001	2.25	1.47	0.570000000001	AAA231.CD3.location-a.X17.Y10.tile.tissue.png	137	1	2000	137	c38dabcbda57817ec60292598261536b	0	0	0	0	0	0	0	0	0	0	0	0	0	/home/dhl_ec/bnelissen/Slides/CD3_manuscript/CD3_slides/AAA231.CD3.location-a/AAA231.CD3.location-a.run1	255	0.7	0.06	0.7	0.06	-9.43458315018	-11.7131640925	3.1455732991	0.15774949707
0.0	3961263.0	0.0	10719.0	3961263.0	4000000.0	0.0	1.0	2.55	2.17	1.16	0.0500000000002	6.57	0.360000000001	0.740000000001	0.0599999999995	9.36	0.29	2.19	1.48	0.79	AAA231.CD3.location-a.X17.Y11.tile.tissue.png	138	1	2000	138	511646236d0a44140bbc1f3546b1e398	0	0	0	0	0	0	0	0	0	0	0	0	0	/home/dhl_ec/bnelissen/Slides/CD3_manuscript/CD3_slides/AAA231.CD3.location-a/AAA231.CD3.location-a.run1	255	0.7	0.06	0.7	0.06	-10.057924844	-11.202178689	3.04928588619	0.185680804688
0.0	3958637.0	0.0	10445.0	3958637.0	4000000.0	0.0	1.0	1.97	2.07	1.09	0.0500000000002	8.64	0.37	0.73	0.0599999999995	8.25	0.3	2.19	1.49	0.53	AAA231.CD3.location-a.X17.Y12.tile.tissue.png	139	1	2000	139	1052c035892e28e1cf04287a7fff5504	0	0	0	0	0	0	0	0	0	0	0	0	0	/home/dhl_ec/bnelissen/Slides/CD3_manuscript/CD3_slides/AAA231.CD3.location-a/AAA231.CD3.location-a.run1	255	0.7	0.06	0.7	0.06	0.0	-11.0287883482	2.32374223754	0.160902601562
0.0	3996025.0	0.0	8442.0	3996025.0	4000000.0	0.0	1.0	1.94	2.23	1.1	0.0500000000002	6.79	0.37	0.75	0.0500000000002	9.24	0.3	2.19	1.54	0.59	AAA231.CD3.location-a.X17.Y13.tile.tissue.png	140	1	2000	140	17a4764b6c0397152cee225608d3efc3	0	0	0	0	0	0	0	0	0	0	0	0	0	/home/dhl_ec/bnelissen/Slides/CD3_manuscript/CD3_slides/AAA231.CD3.location-a/AAA231.CD3.location-a.run1	255	0.7	0.06	0.7	0.06	-8.03939835085	-12.0266441674	1.38235448202	0.10263470166
53.0	3997045.0	32.0	8362.0	3997045.0	4000000.0	1.0	1.0	1.97	1.33	1.11	0.04	7.81	0.559999999999	0.929999999999	0.0599999999995	9.67	0.37	2.17	1.53	1.15	AAA231.CD3.location-a.X17.Y14.tile.tissue.png	141	1	2000	141	2907044c004253e40ba80c22a9e7dade	0	0	0	0	0	0	0	0	0	0	0	0	0	/home/dhl_ec/bnelissen/Slides/CD3_manuscript/CD3_slides/AAA231.CD3.location-a/AAA231.CD3.location-a.run1	255	0.7	0.06	0.7	0.06	-8.85302593152	-10.9862720088	1.21429850349	0.121492578857
351.0	3999944.0	160.0	8008.0	3999944.0	4000000.0	4.0	1.0	1.4	1.46	1.45	0.0500000000002	6.32	0.36	0.750000000001	0.0600000000004	9.69	0.41	2.17	1.55	1.57	AAA231.CD3.location-a.X17.Y15.tile.tissue.png	142	1	2000	142	c3d33bb7f400b076716eafd4fb06d659	0	0	0	0	0	0	0	0	0	0	0	0	0	/home/dhl_ec/bnelissen/Slides/CD3_manuscript/CD3_slides/AAA231.CD3.location-a/AAA231.CD3.location-a.run1	255	0.7	0.06	0.7	0.06	-8.51449629704	-11.3037688109	0.701946680807	0.0497555050354
824.0	4000000.0	313.0	7996.0	4000000.0	4000000.0	5.0	1.0	3.21	2.52	1.11	0.0500000000002	5.56	0.29	0.749999999999	0.0600000000004	9.64	0.37	2.17	1.54	0.89	AAA231.CD3.location-a.X17.Y16.tile.tissue.png	143	1	2000	143	1338013db8987df1a05a276fc504378d	0	0	0	0	0	0	0	0	0	0	0	0	0	/home/dhl_ec/bnelissen/Slides/CD3_manuscript/CD3_slides/AAA231.CD3.location-a/AAA231.CD3.location-a.run1	255	0.7	0.0645856179988	0.7	0.0645856179988	-8.54411715496	0.0	0.119436062885	0.0310119453125
0.0	4000000.0	0.0	7996.0	4000000.0	4000000.0	0.0	1.0	3.79	2.7	1.15	0.0500000000002	5.81	0.3	0.73	0.04	9.21	0.29	2.11	1.51	0.58	AAA231.CD3.location-a.X17.Y17.tile.tissue.png	144	1	2000	144	e3810f3858d05441b01cdfd2e3acb51d	0	0	0	0	0	0	0	0	0	0	0	0	0	/home/dhl_ec/bnelissen/Slides/CD3_manuscript/CD3_slides/AAA231.CD3.location-a/AAA231.CD3.location-a.run1	255	0.7	0.06	0.7	0.06	-6.41701913455	0.0	0.0733911326268	0.00919047460937
57.0	3630993.0	35.0	7992.0	3630993.0	4000000.0	1.0	1.0	2.42	1.98	1.11	0.0500000000002	6.76	0.37	0.74	0.0699999999997	9.38	0.360000000001	2.17	1.52	0.57	AAA231.CD3.location-a.X17.Y18.tile.tissue.png	145	1	2000	145	babeff80e80cdfa95ae723102255b142	0	0	0	0	0	0	0	0	0	0	0	0	0	/home/dhl_ec/bnelissen/Slides/CD3_manuscript/CD3_slides/AAA231.CD3.location-a/AAA231.CD3.location-a.run1	255	0.7	0.06	0.7	0.06	-7.41993243502	-10.358710133	0.326063015052	0.0828686757812
0.0	0.0	0.0	0.0	0.0	4000000.0	0.0	0.0	0.95	1.12	1.12	0.0599999999995	5.53	0.29	0.830000000001	0.21	4.6	0.12	1.94	1.48	0.72	AAA231.CD3.location-a.X17.Y19.tile.tissue.png	146	1	2000	146	97944f4250efa75132be5ac4037c17b8	0	0	0	0	0	0	0	0	0	0	0	0	0	/home/dhl_ec/bnelissen/Slides/CD3_manuscript/CD3_slides/AAA231.CD3.location-a/AAA231.CD3.location-a.run1	255	1.0	0.06	1.0	0.06	0.0	0.0	0.0	6.1527265
237.0	3576909.0	68.0	16030.0	3576909.0	4000000.0	1.0	2.0	1.97	1.58	1.23	0.0500000000002	6.87	0.38	0.73	0.0799999999999	9.19	0.35	2.21	1.52	0.55	AAA231.CD3.location-a.X17.Y2.tile.tissue.png	147	1	2000	147	23fb88d514ee523ee414cfc83d9eeb70	0	0	0	0	0	0	0	0	0	0	0	0	0	/home/dhl_ec/bnelissen/Slides/CD3_manuscript/CD3_slides/AAA231.CD3.location-a/AAA231.CD3.location-a.run1	255	0.7	0.06	0.7	0.06	-8.8848324241	-11.4444674614	2.16710429991	0.2121633125
0.0	3736184.0	0.0	15875.0	3736184.0	4000000.0	0.0	4.0	1.41	2.08	1.34	0.0500000000002	9.21	0.39	0.74	0.0699999999997	8.94	0.440000000001	2.25	1.52	0.66	AAA231.CD3.location-a.X17.Y3.tile.tissue.png	148	1	2000	148	8ecf16265fe11079b04a78da905aadb4	0	0	0	0	0	0	0	0	0	0	0	0	0	/home/dhl_ec/bnelissen/Slides/CD3_manuscript/CD3_slides/AAA231.CD3.location-a/AAA231.CD3.location-a.run1	255	0.7	0.06	0.7	0.06	-8.77129380758	-11.0631591472	2.17273875708	0.191267515625
126.0	3975895.0	60.0	9871.0	3975895.0	4000000.0	1.0	1.0	2.4	2.16	1.22	0.0500000000002	8.22	0.36	0.749999999999	0.0499999999993	9.46	0.38	2.19	1.48	0.759999999999	AAA231.CD3.location-a.X17.Y4.tile.tissue.png	149	1	2000	149	870cca1d2533c76a8756deb01e294256	0	0	0	0	0	0	0	0	0	0	0	0	0	/home/dhl_ec/bnelissen/Slides/CD3_manuscript/CD3_slides/AAA231.CD3.location-a/AAA231.CD3.location-a.run1	255	0.7	0.06	0.7	0.06	-8.98853912592	-11.5730863802	2.79729363961	0.136603102539
61.0	3982790.0	35.0	9738.0	3982790.0	4000000.0	1.0	1.0	1.62	1.95	1.17	0.04	8.54	0.37	0.750000000001	0.0500000000002	9.58	0.37	2.17	1.53	0.539999999999	AAA231.CD3.location-a.X17.Y5.tile.tissue.png	150	1	2000	150	c2cbcc738d1a0965204556462bdb975d	0	0	0	0	0	0	0	0	0	0	0	0	0	/home/dhl_ec/bnelissen/Slides/CD3_manuscript/CD3_slides/AAA231.CD3.location-a/AAA231.CD3.location-a.run1	255	0.7	0.06	0.7	0.06	-8.96673393424	-11.9170450868	3.35198471939	0.140365169922
580.0	3926950.0	199.0	13687.0	3926950.0	4000000.0	4.0	3.0	1.11	1.33	1.14	0.04	8.86	0.38	0.750000000001	0.0599999999995	9.5	0.37	2.14	1.48	0.56	AAA231.CD3.location-a.X17.Y6.tile.tissue.png	151	1	2000	151	094efc1d66e3975742992841eb52b9ce	0	0	0	0	0	0	0	0	0	0	0	0	0	/home/dhl_ec/bnelissen/Slides/CD3_manuscript/CD3_slides/AAA231.CD3.location-a/AAA231.CD3.location-a.run1	255	0.7	0.06	0.7	0.06	-9.65676889643	-11.8335722203	3.91565793059	0.157346171875
0.0	3777874.0	0.0	18325.0	3777874.0	4000000.0	0.0	4.0	1.18	1.79	1.12	0.0500000000002	6.73	0.37	0.73	0.0699999999997	8.08	0.289999999999	2.18	1.47	0.54	AAA231.CD3.location-a.X17.Y7.tile.tissue.png	152	1	2000	152	70673a52e48043d121d58145ecb52082	0	0	0	0	0	0	0	0	0	0	0	0	0	/home/dhl_ec/bnelissen/Slides/CD3_manuscript/CD3_slides/AAA231.CD3.location-a/AAA231.CD3.location-a.run1	255	0.7	0.06	0.7	0.06	0.0	-12.1631908833	3.45842185314	0.20349390625
478.0	3913392.0	118.0	12855.0	3913392.0	4000000.0	2.0	2.0	2.17	1.26	1.11	0.0499999999993	6.64	0.37	0.740000000001	0.0599999999995	9.29	0.35	2.06	1.48	0.53	AAA231.CD3.location-a.X17.Y8.tile.tissue.png	153	1	2000	153	f9bec09e0db4634483fe19146a5b270c	0	0	0	0	0	0	0	0	0	0	0	0	0	/home/dhl_ec/bnelissen/Slides/CD3_manuscript/CD3_slides/AAA231.CD3.location-a/AAA231.CD3.location-a.run1	255	0.7	0.06	0.7	0.06	-9.29185567292	-11.5038158662	3.15090794431	0.169530390625
0.0	3962710.0	0.0	10213.0	3962710.0	4000000.0	0.0	1.0	2.38	1.21	1.07	0.04	6.86	0.349999999999	0.71	0.0599999999995	7.96	0.28	2.07	1.43	0.64	AAA231.CD3.location-a.X17.Y9.tile.tissue.png	154	1	2000	154	72c1929c308f58468349e03ae1404cc8	0	0	0	0	0	0	0	0	0	0	0	0	0	/home/dhl_ec/bnelissen/Slides/CD3_manuscript/CD3_slides/AAA231.CD3.location-a/AAA231.CD3.location-a.run1	255	0.7	0.06	0.7	0.06	0.0	-12.2623171566	3.26819020317	0.153080455078
0.0	1237715.0	0.0	7800.0	1237715.0	4000000.0	0.0	1.0	0.940000000001	2.65	1.13	0.0600000000004	6.65	0.35	0.750000000001	0.16	6.29	0.18	2.02	1.45	0.910000000001	AAA231.CD3.location-a.X18.Y1.tile.tissue.png	155	1	2000	155	2a1636bcd8437cf67e1c82eb05d206f0	0	0	0	0	0	0	0	0	0	0	0	0	0	/home/dhl_ec/bnelissen/Slides/CD3_manuscript/CD3_slides/AAA231.CD3.location-a/AAA231.CD3.location-a.run1	255	0.7	0.06	0.7	0.06	0.0	-11.5510594113	3.57930056596	1.94771033789
0.0	3929628.0	0.0	12992.0	3929628.0	4000000.0	0.0	1.0	1.17	1.22	1.11	0.0500000000002	9.0	0.36	0.73	0.0600000000004	8.91	0.29	2.16	1.47	0.599999999999	AAA231.CD3.location-a.X18.Y10.tile.tissue.png	156	1	2000	156	8c5a2c921de4dbc8a787da6df313f9a2	0	0	0	0	0	0	0	0	0	0	0	0	0	/home/dhl_ec/bnelissen/Slides/CD3_manuscript/CD3_slides/AAA231.CD3.location-a/AAA231.CD3.location-a.run1	255	0.7	0.06	0.7	0.06	-8.93877985853	-12.3196696965	3.01306947424	0.185974193359
0.0	3937246.0	0.0	12508.0	3937246.0	4000000.0	0.0	1.0	1.56	1.36	1.08	0.0500000000002	7.97	0.34	0.7	0.0500000000002	7.6	0.28	2.07	1.44	0.750000000001	AAA231.CD3.location-a.X18.Y11.tile.tissue.png	157	1	2000	157	6dae1b1ae08f8d1b28b0774d5461ab30	0	0	0	0	0	0	0	0	0	0	0	0	0	/home/dhl_ec/bnelissen/Slides/CD3_manuscript/CD3_slides/AAA231.CD3.location-a/AAA231.CD3.location-a.run1	255	0.7	0.06	0.7	0.06	0.0	-12.4333458404	3.13726701354	0.203887375
0.0	3948284.0	0.0	10191.0	3948284.0	4000000.0	0.0	2.0	1.69	1.63	1.11	0.0499999999993	6.3	0.349999999999	0.7	0.0500000000002	7.69	0.280000000001	2.07	1.44	0.690000000001	AAA231.CD3.location-a.X18.Y12.tile.tissue.png	158	1	2000	158	ff7af1fffe8379cd5d7c452f5e166536	0	0	0	0	0	0	0	0	0	0	0	0	0	/home/dhl_ec/bnelissen/Slides/CD3_manuscript/CD3_slides/AAA231.CD3.location-a/AAA231.CD3.location-a.run1	255	0.7	0.06	0.7	0.06	0.0	-12.0557210587	1.33687406985	0.092197175293
0.0	3998930.0	0.0	8116.0	3998930.0	4000000.0	0.0	1.0	1.59	1.99	1.13	0.0500000000002	7.02	0.34	0.700000000001	0.0599999999995	8.48	0.28	2.04	1.42	0.589999999999	AAA231.CD3.location-a.X18.Y13.tile.tissue.png	159	1	2000	159	ce06be8f0d87dd159eb61fd0f4706d5b	0	0	0	0	0	0	0	0	0	0	0	0	0	/home/dhl_ec/bnelissen/Slides/CD3_manuscript/CD3_slides/AAA231.CD3.location-a/AAA231.CD3.location-a.run1	255	0.7	0.06	0.7	0.06	-7.87672764198	-11.8225330946	1.42974446622	0.0889976938477
494.0	3999706.0	150.0	8028.0	3999706.0	4000000.0	2.0	1.0	1.67	1.81	1.03	0.0500000000002	6.91	0.339999999999	0.7	0.0500000000002	8.83	0.339999999999	2.02	1.44	0.940000000001	AAA231.CD3.location-a.X18.Y14.tile.tissue.png	160	1	2000	160	5ab588d1f4da4a50111423d77eba1c84	0	0	0	0	0	0	0	0	0	0	0	0	0	/home/dhl_ec/bnelissen/Slides/CD3_manuscript/CD3_slides/AAA231.CD3.location-a/AAA231.CD3.location-a.run1	255	0.7	0.06	0.7	0.06	-9.13752094029	-11.587446279	1.83631660556	0.0761692781372
0.0	3999478.0	0.0	8072.0	3999478.0	4000000.0	0.0	1.0	1.49	1.86	1.08	0.04	5.76	0.359999999999	0.690000000001	0.0600000000004	8.48	0.280000000001	2.04	1.44	0.86	AAA231.CD3.location-a.X18.Y15.tile.tissue.png	161	1	2000	161	ed0d000bf6fffa411a59d1d4b25e914d	0	0	0	0	0	0	0	0	0	0	0	0	0	/home/dhl_ec/bnelissen/Slides/CD3_manuscript/CD3_slides/AAA231.CD3.location-a/AAA231.CD3.location-a.run1	255	0.7	0.06	0.7	0.06	-8.56111554297	-11.5261921267	0.739381607739	0.0650624559994
0.0	4000000.0	0.0	7996.0	4000000.0	4000000.0	0.0	1.0	1.54	1.81	1.06	0.04	5.25	0.28	0.710000000001	0.04	8.42	0.28	2.03	1.44	0.82	AAA231.CD3.location-a.X18.Y16.tile.tissue.png	162	1	2000	162	58952a3c401049ef6dcf568d17a467e4	0	0	0	0	0	0	0	0	0	0	0	0	0	/home/dhl_ec/bnelissen/Slides/CD3_manuscript/CD3_slides/AAA231.CD3.location-a/AAA231.CD3.location-a.run1	255	0.7	0.06	0.7	0.06	-8.5207682619	0.0	0.092414095841	0.0133214423828
201.0	4000000.0	58.0	7996.0	4000000.0	4000000.0	1.0	1.0	1.55	1.7	1.16	0.04	5.25	0.4	0.84	0.04	8.77	0.35	2.04	1.43	0.51	AAA231.CD3.location-a.X18.Y17.tile.tissue.png	163	1	2000	163	e01ba6c41599ffdc90ea80d923a2708d	0	0	0	0	0	0	0	0	0	0	0	0	0	/home/dhl_ec/bnelissen/Slides/CD3_manuscript/CD3_slides/AAA231.CD3.location-a/AAA231.CD3.location-a.run1	255	0.7	0.06	0.7	0.06	-7.88049988123	0.0	0.0776300891148	0.00688001806641
367.0	3190841.0	96.0	8414.0	3190841.0	4000000.0	2.0	1.0	1.29	2.03	1.4	0.0500000000002	6.0	0.34	0.690000000001	0.0799999999999	8.25	0.51	2.12	1.44	0.54	AAA231.CD3.location-a.X18.Y18.tile.tissue.png	164	1	2000	164	6c3145c7a3de52d2b6d7ea485f6e51eb	0	0	0	0	0	0	0	0	0	0	0	0	0	/home/dhl_ec/bnelissen/Slides/CD3_manuscript/CD3_slides/AAA231.CD3.location-a/AAA231.CD3.location-a.run1	255	0.7	0.06	0.7	0.06	-6.17056808608	-9.26134818975	0.146437895533	0.0762648359375
0.0	1664.0	0.0	202.0	1664.0	4000000.0	0.0	1.0	1.15	1.21	1.02	0.0600000000004	5.95	0.34	0.799999999999	0.2	5.23	0.14	1.93	1.44	0.71	AAA231.CD3.location-a.X18.Y19.tile.tissue.png	165	1	2000	165	03b981a3f232d0d39694a3e757964c9f	0	0	0	0	0	0	0	0	0	0	0	0	0	/home/dhl_ec/bnelissen/Slides/CD3_manuscript/CD3_slides/AAA231.CD3.location-a/AAA231.CD3.location-a.run1	255	0.7	0.06	0.7	0.06	0.0	-10.6307674563	0.129700816595	5.83578957659
0.0	3977204.0	0.0	10553.0	3977204.0	4000000.0	0.0	1.0	1.49	1.95	1.16	0.0500000000002	7.28	0.63	0.95	0.0500000000002	7.58	0.28	2.06	1.43	0.540000000001	AAA231.CD3.location-a.X18.Y2.tile.tissue.png	166	1	2000	166	73f3d41874da0f66269f5fa8a7c95032	0	0	0	0	0	0	0	0	0	0	0	0	0	/home/dhl_ec/bnelissen/Slides/CD3_manuscript/CD3_slides/AAA231.CD3.location-a/AAA231.CD3.location-a.run1	255	0.7	0.06	0.7	0.06	0.0	-11.8188722454	3.64481429668	0.111328879883
0.0	3988206.0	0.0	8964.0	3988206.0	4000000.0	0.0	1.0	1.57	1.95	1.13	0.04	7.12	0.42	1.14	0.0500000000002	8.46	0.27	2.05	1.45	0.83	AAA231.CD3.location-a.X18.Y3.tile.tissue.png	167	1	2000	167	4f22b42bbc785b20d00cdd97718851ab	0	0	0	0	0	0	0	0	0	0	0	0	0	/home/dhl_ec/bnelissen/Slides/CD3_manuscript/CD3_slides/AAA231.CD3.location-a/AAA231.CD3.location-a.run1	255	0.7	0.06	0.7	0.06	-8.04813812596	-12.0324520206	2.48388500658	0.100636205078
93.0	3992406.0	44.0	8883.0	3992406.0	4000000.0	1.0	1.0	2.07	1.93	1.15	0.0500000000002	7.33	0.36	0.699999999999	0.0500000000002	8.81	0.34	2.05	1.44	0.570000000001	AAA231.CD3.location-a.X18.Y4.tile.tissue.png	168	1	2000	168	99b702483362800e659bb0d22214a7f7	0	0	0	0	0	0	0	0	0	0	0	0	0	/home/dhl_ec/bnelissen/Slides/CD3_manuscript/CD3_slides/AAA231.CD3.location-a/AAA231.CD3.location-a.run1	255	0.7	0.06	0.7	0.06	-9.04063332154	-11.8125485115	2.67443784078	0.120338810791
0.0	3991540.0	0.0	8919.0	3991540.0	4000000.0	0.0	1.0	1.44	1.85	1.12	0.0500000000002	6.91	0.349999999999	0.7	0.0500000000002	7.57	0.27	2.07	1.75	0.559999999999	AAA231.CD3.location-a.X18.Y5.tile.tissue.png	169	1	2000	169	b3f6331c0ed9d84d95c068bd6b1450d3	0	0	0	0	0	0	0	0	0	0	0	0	0	/home/dhl_ec/bnelissen/Slides/CD3_manuscript/CD3_slides/AAA231.CD3.location-a/AAA231.CD3.location-a.run1	255	0.7	0.06	0.7	0.06	0.0	-11.7485175725	2.33644959088	0.104594242188
0.0	3907731.0	0.0	12770.0	3907731.0	4000000.0	0.0	2.0	1.75	1.75	1.05	0.04	5.94	0.35	0.690000000001	0.0600000000004	8.34	0.26	2.15	1.42	0.590000000001	AAA231.CD3.location-a.X18.Y6.tile.tissue.png	170	1	2000	170	a85c859164e95e5b52b1b7f10191780d	0	0	0	0	0	0	0	0	0	0	0	0	0	/home/dhl_ec/bnelissen/Slides/CD3_manuscript/CD3_slides/AAA231.CD3.location-a/AAA231.CD3.location-a.run1	255	0.7	0.06	0.7	0.06	-6.7972648104	-11.8324620728	2.78809109458	0.182336824219
0.0	3745106.0	0.0	18049.0	3745106.0	4000000.0	0.0	7.0	1.75	1.5	1.04	0.04	6.02	0.53	0.799999999999	0.0699999999997	8.28	0.259999999999	2.08	1.43	0.55	AAA231.CD3.location-a.X18.Y7.tile.tissue.png	171	1	2000	171	fc624a42c248f89d13f910617f70d9db	0	0	0	0	0	0	0	0	0	0	0	0	0	/home/dhl_ec/bnelissen/Slides/CD3_manuscript/CD3_slides/AAA231.CD3.location-a/AAA231.CD3.location-a.run1	255	0.7	0.06	0.7	0.06	-9.12406248664	-11.3060850982	3.21682756918	0.184919105469
278.0	3937910.0	105.0	11339.0	3937910.0	4000000.0	2.0	2.0	1.47	1.83	1.15	0.04	6.17	0.35	0.700000000001	0.0499999999993	8.77	0.34	2.06	1.44	0.860000000001	AAA231.CD3.location-a.X18.Y8.tile.tissue.png	172	1	2000	172	78415094cf912b552b01acad94c3f6a6	0	0	0	0	0	0	0	0	0	0	0	0	0	/home/dhl_ec/bnelissen/Slides/CD3_manuscript/CD3_slides/AAA231.CD3.location-a/AAA231.CD3.location-a.run1	255	0.7	0.06	0.7	0.06	-8.89726400434	-11.8129830187	3.25337623997	0.170770964844
0.0	3975703.0	0.0	9588.0	3975703.0	4000000.0	0.0	1.0	1.93	1.99	1.15	0.0900000000001	6.19	0.35	0.690000000001	0.0599999999995	8.43	0.29	2.08	1.43	0.659999999999	AAA231.CD3.location-a.X18.Y9.tile.tissue.png	173	1	2000	173	415377d8a2c73f0915bab746582e54d5	0	0	0	0	0	0	0	0	0	0	0	0	0	/home/dhl_ec/bnelissen/Slides/CD3_manuscript/CD3_slides/AAA231.CD3.location-a/AAA231.CD3.location-a.run1	255	0.7	0.06	0.7	0.06	-8.72356579238	-11.9936333274	2.47265883931	0.137041252441
0.0	165683.0	0.0	3423.0	165683.0	4000000.0	0.0	1.0	0.950000000001	1.02	1.09	0.0600000000004	7.07	0.360000000001	0.81	0.2	5.34	0.13	1.96	1.43	0.519999999999	AAA231.CD3.location-a.X19.Y1.tile.tissue.png	174	1	2000	174	ce24b23e722830c4ab0d4abfec2f5f6e	0	0	0	0	0	0	0	0	0	0	0	0	0	/home/dhl_ec/bnelissen/Slides/CD3_manuscript/CD3_slides/AAA231.CD3.location-a/AAA231.CD3.location-a.run1	255	0.7	0.06	0.7	0.06	0.0	-11.6210724365	2.74927101	2.57624227612
0.0	3978230.0	0.0	9484.0	3978230.0	4000000.0	0.0	1.0	1.7	1.82	1.06	0.04	5.97	0.34	0.7	0.0600000000004	8.42	0.28	2.06	1.45	0.53	AAA231.CD3.location-a.X19.Y10.tile.tissue.png	175	1	2000	175	7c59e8f373e63a6b609a2e7d3553647a	0	0	0	0	0	0	0	0	0	0	0	0	0	/home/dhl_ec/bnelissen/Slides/CD3_manuscript/CD3_slides/AAA231.CD3.location-a/AAA231.CD3.location-a.run1	255	0.7	0.06	0.7	0.06	-7.94003014396	-11.8525141305	2.02419832726	0.136865935547
0.0	3985506.0	0.0	8930.0	3985506.0	4000000.0	0.0	1.0	1.69	1.76	1.37	0.0500000000002	6.09	0.35	0.700000000001	0.0500000000002	7.6	0.27	2.06	1.44	0.54	AAA231.CD3.location-a.X19.Y11.tile.tissue.png	176	1	2000	176	83a438f7cb7b8dd6efe15d6da42fa902	0	0	0	0	0	0	0	0	0	0	0	0	0	/home/dhl_ec/bnelissen/Slides/CD3_manuscript/CD3_slides/AAA231.CD3.location-a/AAA231.CD3.location-a.run1	255	0.7	0.06	0.7	0.06	0.0	-12.0987592066	1.70306166896	0.110087041016
306.0	3982193.0	115.0	9061.0	3982193.0	4000000.0	2.0	1.0	1.68	1.85	1.03	0.0500000000002	7.02	0.36	1.21	0.0600000000004	8.71	0.34	2.02	1.43	0.59	AAA231.CD3.location-a.X19.Y12.tile.tissue.png	177	1	2000	177	2e414b439954258448b5884e02ddb6f8	0	0	0	0	0	0	0	0	0	0	0	0	0	/home/dhl_ec/bnelissen/Slides/CD3_manuscript/CD3_slides/AAA231.CD3.location-a/AAA231.CD3.location-a.run1	255	0.7	0.06	0.7	0.06	-8.49695678528	-11.8134882948	1.48887231635	0.0880409106445
0.0	3998594.0	0.0	8244.0	3998594.0	4000000.0	0.0	1.0	1.69	1.67	1.18	0.04	5.76	0.599999999999	0.73	0.0599999999995	8.48	0.27	2.09	1.43	0.599999999999	AAA231.CD3.location-a.X19.Y13.tile.tissue.png	178	1	2000	178	6b86c0278c250afd1085bd17c737d05c	0	0	0	0	0	0	0	0	0	0	0	0	0	/home/dhl_ec/bnelissen/Slides/CD3_manuscript/CD3_slides/AAA231.CD3.location-a/AAA231.CD3.location-a.run1	255	0.7	0.06	0.7	0.06	-8.18661129822	-12.0676235876	1.92676253696	0.0832095414734
0.0	3999142.0	0.0	8174.0	3999142.0	4000000.0	0.0	1.0	1.58	1.93	1.56	0.0500000000002	5.77	0.35	0.69	0.0500000000002	8.48	0.27	2.03	1.42	0.55	AAA231.CD3.location-a.X19.Y14.tile.tissue.png	179	1	2000	179	9e728ee9dd86e5c239c9bfa394064793	0	0	0	0	0	0	0	0	0	0	0	0	0	/home/dhl_ec/bnelissen/Slides/CD3_manuscript/CD3_slides/AAA231.CD3.location-a/AAA231.CD3.location-a.run1	255	0.7	0.06	0.7	0.06	-8.90508212223	-11.8443667616	1.78739157	0.0677607460327
301.0	3999955.0	152.0	8006.0	3999955.0	4000000.0	3.0	1.0	1.79	1.71	1.16	0.0500000000002	5.75	0.63	0.71	0.0499999999993	8.77	0.34	2.02	1.42	0.58	AAA231.CD3.location-a.X19.Y15.tile.tissue.png	180	1	2000	180	c5aceb1fec2ff40c9c831f7941cee908	0	0	0	0	0	0	0	0	0	0	0	0	0	/home/dhl_ec/bnelissen/Slides/CD3_manuscript/CD3_slides/AAA231.CD3.location-a/AAA231.CD3.location-a.run1	255	0.7	0.06	0.7	0.06	-8.73138946262	-11.5786910079	0.423964292018	0.0602203813162
0.0	4000000.0	0.0	7996.0	4000000.0	4000000.0	0.0	1.0	1.44	1.9	1.25	0.0499999999993	5.24	0.37	0.860000000001	0.04	8.54	0.27	2.04	1.43	0.549999999999	AAA231.CD3.location-a.X19.Y16.tile.tissue.png	181	1	2000	181	2e02b74f19bc639116748543d579c52a	0	0	0	0	0	0	0	0	0	0	0	0	0	/home/dhl_ec/bnelissen/Slides/CD3_manuscript/CD3_slides/AAA231.CD3.location-a/AAA231.CD3.location-a.run1	255	0.7	0.06	0.7	0.06	-8.4002616768	0.0	0.118316596245	0.0170757402344
0.0	4000000.0	0.0	7996.0	4000000.0	4000000.0	0.0	1.0	1.56	1.57	1.21	0.0400000000009	5.24	0.33	0.91	0.04	8.42	0.28	2.04	1.43	0.570000000001	AAA231.CD3.location-a.X19.Y17.tile.tissue.png	182	1	2000	182	e372804e760bbc1af2b71d38e57e1df5	0	0	0	0	0	0	0	0	0	0	0	0	0	/home/dhl_ec/bnelissen/Slides/CD3_manuscript/CD3_slides/AAA231.CD3.location-a/AAA231.CD3.location-a.run1	255	0.7	0.06	0.7	0.06	-6.3927885169	0.0	0.0867134152916	0.00677572314453
0.0	3352718.0	0.0	8134.0	3352718.0	4000000.0	0.0	1.0	1.29	1.74	1.37	0.0500000000002	5.96	0.35	0.7	0.0799999999999	7.17	0.24	2.06	1.43	0.54	AAA231.CD3.location-a.X19.Y18.tile.tissue.png	183	1	2000	183	ea3b2066fa1d6b9aee6768f0fa5ec06b	0	0	0	0	0	0	0	0	0	0	0	0	0	/home/dhl_ec/bnelissen/Slides/CD3_manuscript/CD3_slides/AAA231.CD3.location-a/AAA231.CD3.location-a.run1	255	0.7	0.06	0.7	0.06	0.0	-10.0146138983	0.168241185212	0.0714411582031
0.0	74869.0	0.0	1630.0	74869.0	4000000.0	0.0	1.0	1.22	1.28	1.26	0.0500000000002	6.76	0.51	0.89	0.200000000001	5.28	0.13	1.94	1.43	0.500000000001	AAA231.CD3.location-a.X19.Y19.tile.tissue.png	184	1	2000	184	e0f8823fb6f8b1f61c5522a896ee0047	0	0	0	0	0	0	0	0	0	0	0	0	0	/home/dhl_ec/bnelissen/Slides/CD3_manuscript/CD3_slides/AAA231.CD3.location-a/AAA231.CD3.location-a.run1	255	0.7	0.06	0.7	0.06	0.0	-10.9392084517	1.064181583	3.02949408826
142.0	3775348.0	54.0	12643.0	3775348.0	4000000.0	1.0	1.0	1.34	1.78	1.38	0.04	6.63	0.34	0.700000000001	0.0599999999995	8.57	0.33	2.06	1.44	0.64	AAA231.CD3.location-a.X19.Y2.tile.tissue.png	185	1	2000	185	9a7c013d15e6834522ef0fd8eb8814fd	0	0	0	0	0	0	0	0	0	0	0	0	0	/home/dhl_ec/bnelissen/Slides/CD3_manuscript/CD3_slides/AAA231.CD3.location-a/AAA231.CD3.location-a.run1	255	0.7	0.06	0.7	0.06	-9.30569463267	-11.7500657137	2.78831469519	0.4091756875
0.0	3975980.0	0.0	10332.0	3975980.0	4000000.0	0.0	1.0	1.63	1.96	1.53	0.0500000000002	5.96	0.37	0.690000000001	0.0600000000004	7.68	0.27	2.35	1.43	0.6	AAA231.CD3.location-a.X19.Y3.tile.tissue.png	186	1	2000	186	060519b5159b68a582ed5279387b97a8	0	0	0	0	0	0	0	0	0	0	0	0	0	/home/dhl_ec/bnelissen/Slides/CD3_manuscript/CD3_slides/AAA231.CD3.location-a/AAA231.CD3.location-a.run1	255	0.7	0.06	0.7	0.06	0.0	-12.1242896014	3.03225292884	0.120616338867
219.0	3973153.0	113.0	10524.0	3973153.0	4000000.0	3.0	1.0	1.42	1.67	1.38	0.04	7.68	0.34	0.690000000001	0.0500000000002	8.74	0.36	2.06	1.44	0.829999999999	AAA231.CD3.location-a.X19.Y4.tile.tissue.png	187	1	2000	187	06d7307c7d7970ab524354ff86621c1c	0	0	0	0	0	0	0	0	0	0	0	0	0	/home/dhl_ec/bnelissen/Slides/CD3_manuscript/CD3_slides/AAA231.CD3.location-a/AAA231.CD3.location-a.run1	255	0.7	0.06	0.7	0.06	-9.56023514433	-12.214092534	3.23049547965	0.162896035156
0.0	3982838.0	0.0	9668.0	3982838.0	4000000.0	0.0	1.0	1.65	1.72	1.18	0.04	5.95	0.34	0.690000000001	0.0600000000004	7.58	0.27	2.08	1.44	0.72	AAA231.CD3.location-a.X19.Y5.tile.tissue.png	188	1	2000	188	a4b79c02863f95e70d1ba6a3436a220e	0	0	0	0	0	0	0	0	0	0	0	0	0	/home/dhl_ec/bnelissen/Slides/CD3_manuscript/CD3_slides/AAA231.CD3.location-a/AAA231.CD3.location-a.run1	255	0.7	0.06	0.7	0.06	0.0	-12.3837484817	3.08787075949	0.130159509766
0.0	3922571.0	0.0	14495.0	3922571.0	4000000.0	0.0	1.0	1.61	1.94	1.16	0.04	5.95	0.36	0.7	0.0600000000004	8.44	0.28	2.09	1.43	0.57	AAA231.CD3.location-a.X19.Y6.tile.tissue.png	189	1	2000	189	9f3850ec99b64f5640f3cf005df6c229	0	0	0	0	0	0	0	0	0	0	0	0	0	/home/dhl_ec/bnelissen/Slides/CD3_manuscript/CD3_slides/AAA231.CD3.location-a/AAA231.CD3.location-a.run1	255	0.7	0.06	0.7	0.06	-7.92189610403	-12.2516070792	3.39031670979	0.155339375
51.0	3976054.0	37.0	9957.0	3976054.0	4000000.0	1.0	1.0	1.72	1.83	1.08	0.0500000000002	5.82	0.349999999999	0.710000000001	0.0600000000004	8.72	0.34	2.04	1.44	0.91	AAA231.CD3.location-a.X19.Y7.tile.tissue.png	190	1	2000	190	56d4bc18891a7845a3400998b363bd10	0	0	0	0	0	0	0	0	0	0	0	0	0	/home/dhl_ec/bnelissen/Slides/CD3_manuscript/CD3_slides/AAA231.CD3.location-a/AAA231.CD3.location-a.run1	255	0.7	0.06	0.7	0.06	-8.91955198493	-11.9962854827	2.78974132217	0.161865860352
0.0	3969382.0	0.0	10126.0	3969382.0	4000000.0	0.0	1.0	1.64	1.78	1.09	0.0500000000002	7.45	0.349999999999	0.7	0.0600000000004	7.65	0.27	2.11	1.43	0.62	AAA231.CD3.location-a.X19.Y8.tile.tissue.png	191	1	2000	191	a4d105436123abbd71ac51c86ee89d8a	0	0	0	0	0	0	0	0	0	0	0	0	0	/home/dhl_ec/bnelissen/Slides/CD3_manuscript/CD3_slides/AAA231.CD3.location-a/AAA231.CD3.location-a.run1	255	0.7	0.06	0.7	0.06	0.0	-12.1282802413	2.49293920313	0.146959875977
61.0	3966579.0	30.0	9952.0	3966579.0	4000000.0	1.0	1.0	1.45	2.0	1.19	0.04	6.23	0.46	0.86	0.0600000000004	8.72	0.33	2.04	1.43	0.629999999999	AAA231.CD3.location-a.X19.Y9.tile.tissue.png	192	1	2000	192	63c79be23ffaf42f9a3998cbfdf5e6d9	0	0	0	0	0	0	0	0	0	0	0	0	0	/home/dhl_ec/bnelissen/Slides/CD3_manuscript/CD3_slides/AAA231.CD3.location-a/AAA231.CD3.location-a.run1	255	0.7	0.06	0.7	0.06	-8.91717094517	-12.1147597191	2.17279203284	0.158094882812
0.0	3813426.0	0.0	8020.0	3813426.0	4000000.0	0.0	1.0	1.33	1.75	1.06	0.0499999999993	6.1	0.42	0.9	0.0600000000004	8.25	0.269999999999	2.07	1.44	0.8	AAA231.CD3.location-a.X2.Y10.tile.tissue.png	193	1	2000	193	1a6fed54cc7cd9066823bd30f5e9fa4c	0	0	0	0	0	0	0	0	0	0	0	0	0	/home/dhl_ec/bnelissen/Slides/CD3_manuscript/CD3_slides/AAA231.CD3.location-a/AAA231.CD3.location-a.run1	255	0.7	0.06	0.7	0.06	-6.52580542992	-10.6535507519	0.149334154172	0.063136921875
0.0	1924812.0	0.0	7106.0	1924812.0	4000000.0	0.0	1.0	1.29	2.03	1.44	0.0500000000002	6.4	0.35	0.7	0.13	6.96	0.22	2.34	1.44	0.51	AAA231.CD3.location-a.X2.Y11.tile.tissue.png	194	1	2000	194	8efb759c59004eab5c4e7d374f328b8d	0	0	0	0	0	0	0	0	0	0	0	0	0	/home/dhl_ec/bnelissen/Slides/CD3_manuscript/CD3_slides/AAA231.CD3.location-a/AAA231.CD3.location-a.run1	255	0.7	0.06	0.7	0.06	-6.52502387246	-10.0009401049	0.167197131428	0.461862041016
0.0	106469.0	0.0	1752.0	106469.0	4000000.0	0.0	1.0	1.16	1.53	1.1	0.0600000000004	5.99	0.62	0.790000000001	0.190000000001	5.29	0.13	1.98	1.43	0.49	AAA231.CD3.location-a.X2.Y12.tile.tissue.png	195	1	2000	195	2f19f842552353767a321fb5372eef9c	0	0	0	0	0	0	0	0	0	0	0	0	0	/home/dhl_ec/bnelissen/Slides/CD3_manuscript/CD3_slides/AAA231.CD3.location-a/AAA231.CD3.location-a.run1	255	0.7	0.06	0.7	0.06	0.0	-10.07488351	0.644470676324	2.60366431348
0.0	0.0	0.0	0.0	0.0	4000000.0	0.0	0.0	1.16	1.56	1.08	0.0600000000004	5.04	0.3	0.86	0.2	4.19	0.110000000001	1.88	1.42	0.509999999999	AAA231.CD3.location-a.X2.Y4.tile.tissue.png	196	1	2000	196	685b81a6f46188e0f55ff9455384b9eb	0	0	0	0	0	0	0	0	0	0	0	0	0	/home/dhl_ec/bnelissen/Slides/CD3_manuscript/CD3_slides/AAA231.CD3.location-a/AAA231.CD3.location-a.run1	255	1.0	0.06	1.0	0.06	0.0	0.0	0.0	4.6622225
65.0	2837999.0	31.0	8949.0	2837999.0	4000000.0	1.0	1.0	1.23	1.75	1.15	0.04	6.03	0.35	0.69	0.1	8.01	0.3	2.07	1.43	0.57	AAA231.CD3.location-a.X2.Y5.tile.tissue.png	197	1	2000	197	fb0d27e0f014dc920b761771902dbb5a	0	0	0	0	0	0	0	0	0	0	0	0	0	/home/dhl_ec/bnelissen/Slides/CD3_manuscript/CD3_slides/AAA231.CD3.location-a/AAA231.CD3.location-a.run1	255	0.7	0.06	0.7	0.06	-8.40849887879	-10.9670564938	1.6468934766	0.214763289063
117.0	3999272.0	67.0	8102.0	3999272.0	4000000.0	2.0	1.0	1.32	1.51	1.31	0.04	7.09	0.34	0.76	0.0500000000002	8.82	0.35	2.05	1.42	0.56	AAA231.CD3.location-a.X2.Y6.tile.tissue.png	198	1	2000	198	100adca9792aac7c676d523cc76261f3	0	0	0	0	0	0	0	0	0	0	0	0	0	/home/dhl_ec/bnelissen/Slides/CD3_manuscript/CD3_slides/AAA231.CD3.location-a/AAA231.CD3.location-a.run1	255	0.7	0.06	0.7	0.06	-8.66276052688	-11.9289750929	1.97015242697	0.06352396521
682.0	3999684.0	220.0	8074.0	3999684.0	4000000.0	4.0	1.0	1.93	1.79	1.61	0.04	6.71	0.34	0.700000000001	0.0500000000002	8.82	0.34	2.08	1.44	0.529999999999	AAA231.CD3.location-a.X2.Y7.tile.tissue.png	199	1	2000	199	064c7e58c061f6bc27bb0858359ca658	0	0	0	0	0	0	0	0	0	0	0	0	0	/home/dhl_ec/bnelissen/Slides/CD3_manuscript/CD3_slides/AAA231.CD3.location-a/AAA231.CD3.location-a.run1	255	0.7	0.06	0.7	0.06	-8.82706457996	-10.9039466735	1.52055280414	0.0577363513184
93.0	3999388.0	46.0	8067.0	3999388.0	4000000.0	1.0	1.0	1.62	1.46	1.08	0.04	7.02	0.34	0.77	0.0600000000004	8.83	0.33	2.03	1.43	0.53	AAA231.CD3.location-a.X2.Y8.tile.tissue.png	200	1	2000	200	bf4438e51210b99decf3e15fdb0d5b68	0	0	0	0	0	0	0	0	0	0	0	0	0	/home/dhl_ec/bnelissen/Slides/CD3_manuscript/CD3_slides/AAA231.CD3.location-a/AAA231.CD3.location-a.run1	255	0.7	0.06	0.7	0.06	-8.37885357335	-11.8991269503	1.49860966452	0.0833705252686
0.0	3999858.0	0.0	8030.0	3999858.0	4000000.0	0.0	1.0	1.68	1.62	1.19	0.04	7.23	0.349999999999	0.690000000001	0.0499999999993	7.61	0.27	2.06	1.44	0.53	AAA231.CD3.location-a.X2.Y9.tile.tissue.png	201	1	2000	201	e58183ad34da220291c8bb8261d7f8cd	0	0	0	0	0	0	0	0	0	0	0	0	0	/home/dhl_ec/bnelissen/Slides/CD3_manuscript/CD3_slides/AAA231.CD3.location-a/AAA231.CD3.location-a.run1	255	0.7	0.06	0.7	0.06	0.0	-11.9927658346	0.55519127179	0.0808838125
0.0	0.0	0.0	0.0	0.0	4000000.0	0.0	0.0	1.12	1.49	1.05	0.0500000000002	5.04	0.28	0.839999999999	0.19	4.24	0.12	1.88	1.43	0.49	AAA231.CD3.location-a.X20.Y1.tile.tissue.png	202	1	2000	202	20f45432ac08a0abe38e935593bbb45c	0	0	0	0	0	0	0	0	0	0	0	0	0	/home/dhl_ec/bnelissen/Slides/CD3_manuscript/CD3_slides/AAA231.CD3.location-a/AAA231.CD3.location-a.run1	255	1.0	0.06	1.0	0.06	0.0	0.0	0.0	2.49605575
0.0	3999718.0	0.0	8034.0	3999718.0	4000000.0	0.0	1.0	1.39	1.84	1.04	0.04	5.79	0.36	0.69	0.0500000000002	8.47	0.27	2.05	1.43	0.900000000001	AAA231.CD3.location-a.X20.Y10.tile.tissue.png	203	1	2000	203	ba3f7d8ce9b8c545ce98c78f6357b185	0	0	0	0	0	0	0	0	0	0	0	0	0	/home/dhl_ec/bnelissen/Slides/CD3_manuscript/CD3_slides/AAA231.CD3.location-a/AAA231.CD3.location-a.run1	255	0.7	0.06	0.7	0.06	-7.41486493623	-12.0731512167	0.916760260391	0.0633508168945
0.0	3998207.0	0.0	8249.0	3998207.0	4000000.0	0.0	1.0	1.51	1.87	1.17	0.0500000000002	7.23	0.35	0.690000000001	0.0500000000002	8.53	0.27	2.03	1.42	0.599999999999	AAA231.CD3.location-a.X20.Y11.tile.tissue.png	204	1	2000	204	03f7d8018228b86bc11145c39f386361	0	0	0	0	0	0	0	0	0	0	0	0	0	/home/dhl_ec/bnelissen/Slides/CD3_manuscript/CD3_slides/AAA231.CD3.location-a/AAA231.CD3.location-a.run1	255	0.7	0.06	0.7	0.06	-7.25241187399	-11.9005499234	1.50839451316	0.101336773926
0.0	3999071.0	0.0	8090.0	3999071.0	4000000.0	0.0	1.0	1.11	1.82	1.09	0.04	7.12	0.55	0.77	0.0500000000002	7.64	0.299999999999	2.09	1.42	0.8	AAA231.CD3.location-a.X20.Y12.tile.tissue.png	205	1	2000	205	580afb3a697a16e71c4f30e7f4743dfd	0	0	0	0	0	0	0	0	0	0	0	0	0	/home/dhl_ec/bnelissen/Slides/CD3_manuscript/CD3_slides/AAA231.CD3.location-a/AAA231.CD3.location-a.run1	255	0.7	0.06	0.7	0.06	0.0	-12.2788219763	1.87066233633	0.0957868687744
0.0	3998003.0	0.0	8265.0	3998003.0	4000000.0	0.0	1.0	1.63	1.78	1.09	0.04	5.77	0.64	0.69	0.0500000000002	7.59	0.27	2.04	1.43	0.83	AAA231.CD3.location-a.X20.Y13.tile.tissue.png	206	1	2000	206	3bd171bb081323aa05c1873b5c14e340	0	0	0	0	0	0	0	0	0	0	0	0	0	/home/dhl_ec/bnelissen/Slides/CD3_manuscript/CD3_slides/AAA231.CD3.location-a/AAA231.CD3.location-a.run1	255	0.7	0.06	0.7	0.06	0.0	-11.8955472586	1.86254024822	0.071092937439
395.0	3995433.0	123.0	8562.0	3995433.0	4000000.0	2.0	1.0	1.69	1.78	1.08	0.04	5.83	0.339999999999	0.700000000001	0.0500000000002	8.77	0.34	2.04	1.43	0.76	AAA231.CD3.location-a.X20.Y14.tile.tissue.png	207	1	2000	207	232f02fc9256c418b79c71f4947f4577	0	0	0	0	0	0	0	0	0	0	0	0	0	/home/dhl_ec/bnelissen/Slides/CD3_manuscript/CD3_slides/AAA231.CD3.location-a/AAA231.CD3.location-a.run1	255	0.7	0.06	0.7	0.06	-9.47028561905	-11.6691035341	2.11151222631	0.114005337646
220.0	3996916.0	98.0	8432.0	3996916.0	4000000.0	2.0	1.0	1.69	1.74	1.42	0.0500000000002	5.74	0.339999999999	0.690000000001	0.0599999999995	8.82	0.34	2.04	1.43	0.52	AAA231.CD3.location-a.X20.Y15.tile.tissue.png	208	1	2000	208	93c29030efe67f576d61f913bdb1565c	0	0	0	0	0	0	0	0	0	0	0	0	0	/home/dhl_ec/bnelissen/Slides/CD3_manuscript/CD3_slides/AAA231.CD3.location-a/AAA231.CD3.location-a.run1	255	0.7	0.06	0.7	0.06	-8.84827549629	-11.5509521009	0.59335054707	0.0869781975098
256.0	4000000.0	134.0	7996.0	4000000.0	4000000.0	3.0	1.0	1.88	1.66	1.21	0.0500000000002	5.67	0.27	0.970000000001	0.04	8.81	0.34	2.03	1.43	0.77	AAA231.CD3.location-a.X20.Y16.tile.tissue.png	209	1	2000	209	a1af06f3fd41c56b7182a3c8f04c20a4	0	0	0	0	0	0	0	0	0	0	0	0	0	/home/dhl_ec/bnelissen/Slides/CD3_manuscript/CD3_slides/AAA231.CD3.location-a/AAA231.CD3.location-a.run1	255	0.7	0.06	0.7	0.06	-8.55484123862	-11.3915294865	0.352184012605	0.0397284883423
631.0	4000000.0	246.0	7996.0	4000000.0	4000000.0	5.0	1.0	1.59	1.54	1.28	0.0500000000002	5.23	0.280000000001	0.95	0.04	8.81	0.34	2.03	1.44	0.790000000001	AAA231.CD3.location-a.X20.Y17.tile.tissue.png	210	1	2000	210	5cb0945c59e7ff51822d45d55916c4aa	0	0	0	0	0	0	0	0	0	0	0	0	0	/home/dhl_ec/bnelissen/Slides/CD3_manuscript/CD3_slides/AAA231.CD3.location-a/AAA231.CD3.location-a.run1	255	0.7	0.06	0.7	0.06	-8.43379104493	0.0	0.0744312151103	0.00783260595703
777.0	3877905.0	291.0	8220.0	3877905.0	4000000.0	5.0	1.0	1.59	1.61	1.53	0.0499999999993	5.99	0.35	0.69	0.0500000000002	8.66	0.349999999999	2.03	1.43	0.52	AAA231.CD3.location-a.X20.Y18.tile.tissue.png	211	1	2000	211	139beb94e43d93d42ea962f565ef3e5e	0	0	0	0	0	0	0	0	0	0	0	0	0	/home/dhl_ec/bnelissen/Slides/CD3_manuscript/CD3_slides/AAA231.CD3.location-a/AAA231.CD3.location-a.run1	255	0.7	0.06	0.7	0.06	-7.73796225336	-10.3778789388	0.107220200215	0.035721340332
0.0	310334.0	0.0	3953.0	310334.0	4000000.0	0.0	2.0	1.84	1.24	1.12	0.0500000000002	6.55	0.559999999999	0.85	0.18	5.73	0.13	2.24	1.43	0.47	AAA231.CD3.location-a.X20.Y19.tile.tissue.png	212	1	2000	212	7df58c0e0485594f3d28651a6d2e20a1	0	0	0	0	0	0	0	0	0	0	0	0	0	/home/dhl_ec/bnelissen/Slides/CD3_manuscript/CD3_slides/AAA231.CD3.location-a/AAA231.CD3.location-a.run1	255	0.7	0.06	0.7	0.06	0.0	-11.5558644985	0.924240092932	2.19995837109
187.0	2556185.0	82.0	18551.0	2556185.0	4000000.0	2.0	2.0	1.59	1.46	1.04	0.0499999999993	6.0	0.46	0.88	0.110000000001	7.72	0.29	2.08	1.44	0.51	AAA231.CD3.location-a.X20.Y2.tile.tissue.png	213	1	2000	213	896825ccaf56cfaae54b9d24738f12a8	0	0	0	0	0	0	0	0	0	0	0	0	0	/home/dhl_ec/bnelissen/Slides/CD3_manuscript/CD3_slides/AAA231.CD3.location-a/AAA231.CD3.location-a.run1	255	0.7	0.06	0.7	0.06	-9.28453331128	-11.760200787	3.53607654068	1.22360667969
0.0	3898588.0	0.0	14653.0	3898588.0	4000000.0	0.0	4.0	1.47	1.81	1.3	0.04	7.92	0.35	0.990000000001	0.0600000000004	7.59	0.27	2.08	1.44	0.83	AAA231.CD3.location-a.X20.Y3.tile.tissue.png	214	1	2000	214	7f00e33de20adcc5d4588cdf1735a759	0	0	0	0	0	0	0	0	0	0	0	0	0	/home/dhl_ec/bnelissen/Slides/CD3_manuscript/CD3_slides/AAA231.CD3.location-a/AAA231.CD3.location-a.run1	255	0.7	0.06	0.7	0.06	0.0	-11.6778171917	3.11286881302	0.166111265625
0.0	3941380.0	0.0	11864.0	3941380.0	4000000.0	0.0	1.0	1.37	1.41	1.14	0.11	6.48	0.35	0.7	0.0599999999995	7.59	0.27	2.07	1.43	0.919999999999	AAA231.CD3.location-a.X20.Y4.tile.tissue.png	215	1	2000	215	8a8278d396db05fbf4db48e46c9f340c	0	0	0	0	0	0	0	0	0	0	0	0	0	/home/dhl_ec/bnelissen/Slides/CD3_manuscript/CD3_slides/AAA231.CD3.location-a/AAA231.CD3.location-a.run1	255	0.7	0.06	0.7	0.06	0.0	-11.9761834522	2.79451740253	0.154614529297
0.0	3916779.0	0.0	12027.0	3916779.0	4000000.0	0.0	1.0	1.54	1.89	1.07	0.04	6.24	0.34	0.700000000001	0.0500000000002	8.38	0.27	2.07	1.44	0.580000000001	AAA231.CD3.location-a.X20.Y5.tile.tissue.png	216	1	2000	216	3ee2fb9122177af22a51e7f2bbb14efb	0	0	0	0	0	0	0	0	0	0	0	0	0	/home/dhl_ec/bnelissen/Slides/CD3_manuscript/CD3_slides/AAA231.CD3.location-a/AAA231.CD3.location-a.run1	255	0.7	0.06	0.7	0.06	-8.28527108507	-12.4561100281	3.70710909035	0.172739699219
0.0	3941739.0	0.0	11678.0	3941739.0	4000000.0	0.0	1.0	1.43	1.93	1.07	0.0500000000002	7.75	0.349999999999	0.690000000001	0.0599999999995	7.6	0.27	2.08	1.44	0.579999999999	AAA231.CD3.location-a.X20.Y6.tile.tissue.png	217	1	2000	217	f6ff49323b765290e2705183494e6093	0	0	0	0	0	0	0	0	0	0	0	0	0	/home/dhl_ec/bnelissen/Slides/CD3_manuscript/CD3_slides/AAA231.CD3.location-a/AAA231.CD3.location-a.run1	255	0.7	0.06	0.7	0.06	0.0	-12.3854109586	3.47258811403	0.175757816406
0.0	3948843.0	0.0	11968.0	3948843.0	4000000.0	0.0	1.0	1.69	1.82	1.08	0.04	7.97	0.349999999999	0.7	0.0600000000004	8.42	0.289999999999	2.07	1.42	0.530000000001	AAA231.CD3.location-a.X20.Y7.tile.tissue.png	218	1	2000	218	214d2bd236bd1144c055d206649ab249	0	0	0	0	0	0	0	0	0	0	0	0	0	/home/dhl_ec/bnelissen/Slides/CD3_manuscript/CD3_slides/AAA231.CD3.location-a/AAA231.CD3.location-a.run1	255	0.7	0.06	0.7	0.06	-6.77863942631	-12.3764130633	2.89827020235	0.180626847656
0.0	3967770.0	0.0	10648.0	3967770.0	4000000.0	0.0	1.0	1.59	1.82	1.09	0.04	5.99	0.42	0.89	0.0499999999993	7.57	0.280000000001	2.05	1.44	0.56	AAA231.CD3.location-a.X20.Y8.tile.tissue.png	219	1	2000	219	6616050f69284833aaccc446b721c547	0	0	0	0	0	0	0	0	0	0	0	0	0	/home/dhl_ec/bnelissen/Slides/CD3_manuscript/CD3_slides/AAA231.CD3.location-a/AAA231.CD3.location-a.run1	255	0.7	0.06	0.7	0.06	0.0	-11.9738327448	2.08262613508	0.157743109375
0.0	3980213.0	0.0	9493.0	3980213.0	4000000.0	0.0	1.0	1.66	1.82	1.05	0.04	6.06	0.47	0.849999999999	0.0500000000002	7.66	0.28	2.08	1.45	0.709999999999	AAA231.CD3.location-a.X20.Y9.tile.tissue.png	220	1	2000	220	2be08fcba3367c6df7133184081fb1e4	0	0	0	0	0	0	0	0	0	0	0	0	0	/home/dhl_ec/bnelissen/Slides/CD3_manuscript/CD3_slides/AAA231.CD3.location-a/AAA231.CD3.location-a.run1	255	0.7	0.06	0.7	0.06	0.0	-12.1655222014	1.30879126318	0.086399864502
0.0	3999802.0	0.0	8044.0	3999802.0	4000000.0	0.0	1.0	1.75	1.77	1.4	0.0500000000002	5.81	0.360000000001	0.69	0.0500000000002	7.91	0.27	2.03	1.43	0.55	AAA231.CD3.location-a.X21.Y10.tile.tissue.png	221	1	2000	221	2536e7f3c47234c5f30039dd6c8ef67d	0	0	0	0	0	0	0	0	0	0	0	0	0	/home/dhl_ec/bnelissen/Slides/CD3_manuscript/CD3_slides/AAA231.CD3.location-a/AAA231.CD3.location-a.run1	255	0.7	0.06	0.7	0.06	0.0	-12.2860587393	1.13971016565	0.0923452656708
0.0	3999784.0	0.0	8061.0	3999784.0	4000000.0	0.0	1.0	1.59	2.59	1.11	0.04	5.87	0.34	0.7	0.0600000000004	7.72	0.280000000001	2.04	1.43	0.669999999999	AAA231.CD3.location-a.X21.Y11.tile.tissue.png	222	1	2000	222	118158a048b11b1db4feb043f22ce566	0	0	0	0	0	0	0	0	0	0	0	0	0	/home/dhl_ec/bnelissen/Slides/CD3_manuscript/CD3_slides/AAA231.CD3.location-a/AAA231.CD3.location-a.run1	255	0.7	0.06	0.7	0.06	0.0	-11.8980577767	1.26770958132	0.0927933803711
148.0	3997466.0	62.0	8278.0	3997466.0	4000000.0	1.0	1.0	1.52	1.94	1.2	0.0500000000002	6.82	0.400000000001	0.73	0.0500000000002	8.78	0.37	2.05	1.43	0.55	AAA231.CD3.location-a.X21.Y12.tile.tissue.png	223	1	2000	223	a202a5a72b7e20b80ead3f9f620cf952	0	0	0	0	0	0	0	0	0	0	0	0	0	/home/dhl_ec/bnelissen/Slides/CD3_manuscript/CD3_slides/AAA231.CD3.location-a/AAA231.CD3.location-a.run1	255	0.7	0.06	0.7	0.06	-9.14404281308	-11.630152708	1.27916660239	0.0667270779724
0.0	3997331.0	0.0	8332.0	3997331.0	4000000.0	0.0	1.0	1.39	1.9	1.62	0.04	5.82	0.35	0.69	0.0600000000004	7.65	0.280000000001	2.05	1.43	0.85	AAA231.CD3.location-a.X21.Y13.tile.tissue.png	224	1	2000	224	e7eea55e3430a6e97108d9e743038897	0	0	0	0	0	0	0	0	0	0	0	0	0	/home/dhl_ec/bnelissen/Slides/CD3_manuscript/CD3_slides/AAA231.CD3.location-a/AAA231.CD3.location-a.run1	255	0.7	0.06	0.7	0.06	0.0	-12.4287319211	1.83769257537	0.099523359314
296.0	3999305.0	120.0	8104.0	3999305.0	4000000.0	2.0	1.0	1.64	1.76	1.1	0.04	5.78	0.36	0.71	0.0499999999993	8.82	0.34	2.03	1.43	0.59	AAA231.CD3.location-a.X21.Y14.tile.tissue.png	225	1	2000	225	d7fc47915b73b12ceba65df42d821eb5	0	0	0	0	0	0	0	0	0	0	0	0	0	/home/dhl_ec/bnelissen/Slides/CD3_manuscript/CD3_slides/AAA231.CD3.location-a/AAA231.CD3.location-a.run1	255	0.7	0.06	0.7	0.06	-8.45288548719	-11.7032722824	1.17841941334	0.0799301309204
1712.0	3996735.0	568.0	8521.0	3996735.0	4000000.0	13.0	1.0	1.47	1.85	1.06	0.04	6.9	0.35	0.679999999999	0.0500000000002	8.81	0.339999999999	2.03	1.43	0.84	AAA231.CD3.location-a.X21.Y15.tile.tissue.png	226	1	2000	226	c178c30fb35121ff4b08f3f0a0c06a50	0	0	0	0	0	0	0	0	0	0	0	0	0	/home/dhl_ec/bnelissen/Slides/CD3_manuscript/CD3_slides/AAA231.CD3.location-a/AAA231.CD3.location-a.run1	255	0.7	0.06	0.7	0.06	-8.76987474798	-11.5096973196	0.870826500224	0.0928627584229
382.0	4000000.0	169.0	7996.0	4000000.0	4000000.0	4.0	1.0	1.55	1.79	1.1	0.04	5.65	0.45	0.81	0.04	9.13	0.6	2.05	1.43	0.53	AAA231.CD3.location-a.X21.Y16.tile.tissue.png	227	1	2000	227	0a4534694dd26d1e010664eb2ecf2993	0	0	0	0	0	0	0	0	0	0	0	0	0	/home/dhl_ec/bnelissen/Slides/CD3_manuscript/CD3_slides/AAA231.CD3.location-a/AAA231.CD3.location-a.run1	255	0.7	0.06	0.7	0.06	-8.73081472237	-10.8845350114	0.316923376344	0.0444376429
67.0	4000000.0	34.0	7996.0	4000000.0	4000000.0	1.0	1.0	1.76	1.68	1.13	0.04	5.23	0.33	0.889999999999	0.04	8.76	0.37	2.05	1.42	0.580000000001	AAA231.CD3.location-a.X21.Y17.tile.tissue.png	228	1	2000	228	9692782196182c23079c810c5587eae2	0	0	0	0	0	0	0	0	0	0	0	0	0	/home/dhl_ec/bnelissen/Slides/CD3_manuscript/CD3_slides/AAA231.CD3.location-a/AAA231.CD3.location-a.run1	255	0.7	0.06	0.7	0.06	-8.5820332306	0.0	0.131084037993	0.0168800214844
4060.0	3023357.0	1906.0	8064.0	3023357.0	4000000.0	40.0	2.0	1.34	1.66	1.41	0.0499999999993	6.4	0.36	0.679999999999	0.0899999999992	8.2	0.32	2.3	1.44	0.56	AAA231.CD3.location-a.X21.Y18.tile.tissue.png	229	1	2000	229	654e351cfa78a41c68d812f2b50b5a29	0	0	0	0	0	0	0	0	0	0	0	0	0	/home/dhl_ec/bnelissen/Slides/CD3_manuscript/CD3_slides/AAA231.CD3.location-a/AAA231.CD3.location-a.run1	255	0.7	0.06	0.7	0.06	-7.78516976831	-10.5287764643	0.232048331299	0.157494710938
0.0	0.0	0.0	0.0	0.0	4000000.0	0.0	0.0	1.18	1.53	1.08	0.0500000000002	5.03	0.42	0.94	0.2	4.21	0.12	1.87	1.43	0.5	AAA231.CD3.location-a.X21.Y19.tile.tissue.png	230	1	2000	230	c3561759311e78d962b202661d146ead	0	0	0	0	0	0	0	0	0	0	0	0	0	/home/dhl_ec/bnelissen/Slides/CD3_manuscript/CD3_slides/AAA231.CD3.location-a/AAA231.CD3.location-a.run1	255	1.0	0.06	1.0	0.06	0.0	0.0	0.0	5.9460385
0.0	1118919.0	0.0	11341.0	1118919.0	4000000.0	0.0	1.0	1.44	2.13	1.08	0.0500000000002	6.18	0.35	0.74	0.16	6.73	0.16	2.01	1.43	0.560000000001	AAA231.CD3.location-a.X21.Y2.tile.tissue.png	231	1	2000	231	4136da89beea4b3b1b6b56cc6d8e8d05	0	0	0	0	0	0	0	0	0	0	0	0	0	/home/dhl_ec/bnelissen/Slides/CD3_manuscript/CD3_slides/AAA231.CD3.location-a/AAA231.CD3.location-a.run1	255	0.7	0.06	0.7	0.06	-6.55602612831	-11.6657004404	2.51991654445	2.32256397656
0.0	3893778.0	0.0	13396.0	3893778.0	4000000.0	0.0	2.0	1.6	1.83	1.14	0.0500000000002	6.14	0.38	0.720000000001	0.0600000000004	7.58	0.26	2.06	1.43	0.54	AAA231.CD3.location-a.X21.Y3.tile.tissue.png	232	1	2000	232	4dcb137a6b13c718b4a6c070fc551a5f	0	0	0	0	0	0	0	0	0	0	0	0	0	/home/dhl_ec/bnelissen/Slides/CD3_manuscript/CD3_slides/AAA231.CD3.location-a/AAA231.CD3.location-a.run1	255	0.7	0.06	0.7	0.06	0.0	-11.2213565864	2.19537117935	0.166688691406
0.0	3986373.0	0.0	9153.0	3986373.0	4000000.0	0.0	1.0	2.26	1.87	1.42	0.0500000000002	6.06	0.35	0.709999999999	0.0600000000004	7.62	0.28	2.06	1.44	0.610000000001	AAA231.CD3.location-a.X21.Y4.tile.tissue.png	233	1	2000	233	3d7a85f8b14715688c1f6bec8a504e71	0	0	0	0	0	0	0	0	0	0	0	0	0	/home/dhl_ec/bnelissen/Slides/CD3_manuscript/CD3_slides/AAA231.CD3.location-a/AAA231.CD3.location-a.run1	255	0.7	0.06	0.7	0.06	0.0	-11.946542048	1.86888620307	0.0944787734375
0.0	3982743.0	0.0	9162.0	3982743.0	4000000.0	0.0	1.0	1.6	1.86	1.13	0.0499999999993	5.94	0.39	0.93	0.0500000000002	8.39	0.26	2.06	1.43	0.550000000001	AAA231.CD3.location-a.X21.Y5.tile.tissue.png	234	1	2000	234	ebc937b3ada2982ec62bb49386f3440e	0	0	0	0	0	0	0	0	0	0	0	0	0	/home/dhl_ec/bnelissen/Slides/CD3_manuscript/CD3_slides/AAA231.CD3.location-a/AAA231.CD3.location-a.run1	255	0.7	0.06	0.7	0.06	-8.67114745286	-11.9205623439	1.67792187977	0.110475537109
0.0	3988111.0	0.0	8330.0	3988111.0	4000000.0	0.0	1.0	1.52	1.95	1.25	0.0500000000002	6.06	0.35	0.700000000001	0.0500000000002	7.55	0.27	2.04	1.43	0.630000000001	AAA231.CD3.location-a.X21.Y6.tile.tissue.png	235	1	2000	235	71976f6eaeb226ac7d4fc635681e1a33	0	0	0	0	0	0	0	0	0	0	0	0	0	/home/dhl_ec/bnelissen/Slides/CD3_manuscript/CD3_slides/AAA231.CD3.location-a/AAA231.CD3.location-a.run1	255	0.7	0.06	0.7	0.06	0.0	-11.9966805808	1.20852403556	0.0792382988281
0.0	3990557.0	0.0	8667.0	3990557.0	4000000.0	0.0	1.0	1.63	1.86	1.08	0.0500000000002	7.0	0.440000000001	1.16	0.0500000000002	7.56	0.27	2.04	1.44	0.58	AAA231.CD3.location-a.X21.Y7.tile.tissue.png	236	1	2000	236	2de31654ea8dc9aa7f2b5401eb736dc1	0	0	0	0	0	0	0	0	0	0	0	0	0	/home/dhl_ec/bnelissen/Slides/CD3_manuscript/CD3_slides/AAA231.CD3.location-a/AAA231.CD3.location-a.run1	255	0.7	0.06	0.7	0.06	0.0	-11.857336273	0.841214647479	0.0643825927734
0.0	3994405.0	0.0	8275.0	3994405.0	4000000.0	0.0	1.0	1.41	1.92	1.25	0.0500000000002	5.75	0.44	0.870000000001	0.0499999999993	7.85	0.27	2.04	1.72	0.629999999999	AAA231.CD3.location-a.X21.Y8.tile.tissue.png	237	1	2000	237	efa9fc67679b2e405af8d6cf3bf3e45c	0	0	0	0	0	0	0	0	0	0	0	0	0	/home/dhl_ec/bnelissen/Slides/CD3_manuscript/CD3_slides/AAA231.CD3.location-a/AAA231.CD3.location-a.run1	255	0.7	0.06	0.7	0.06	0.0	-11.9300872361	0.604274103402	0.0466412407227
0.0	4000000.0	0.0	7996.0	4000000.0	4000000.0	0.0	1.0	1.57	1.84	1.14	0.0500000000002	6.23	0.28	0.69	0.04	8.41	0.27	2.03	1.43	0.599999999999	AAA231.CD3.location-a.X21.Y9.tile.tissue.png	238	1	2000	238	249f74fbb786f52ab4b2df795400b436	0	0	0	0	0	0	0	0	0	0	0	0	0	/home/dhl_ec/bnelissen/Slides/CD3_manuscript/CD3_slides/AAA231.CD3.location-a/AAA231.CD3.location-a.run1	255	0.7	0.06	0.7	0.06	-8.03416519898	-11.2152990161	0.728834087097	0.0696708071289
0.0	3996519.0	0.0	8466.0	3996519.0	4000000.0	0.0	1.0	1.38	1.92	1.16	0.04	7.24	0.360000000001	0.69	0.0500000000002	8.41	0.27	2.05	1.43	0.58	AAA231.CD3.location-a.X22.Y10.tile.tissue.png	239	1	2000	239	d94ffd445407a5857004081f844141c8	0	0	0	0	0	0	0	0	0	0	0	0	0	/home/dhl_ec/bnelissen/Slides/CD3_manuscript/CD3_slides/AAA231.CD3.location-a/AAA231.CD3.location-a.run1	255	0.7	0.06	0.7	0.06	-6.06233860436	-11.840579209	1.20307822883	0.0958572026367
0.0	3998531.0	0.0	8178.0	3998531.0	4000000.0	0.0	1.0	1.75	2.2	1.15	0.04	5.76	0.639999999999	0.699999999999	0.0500000000002	7.63	0.27	2.05	1.44	0.539999999999	AAA231.CD3.location-a.X22.Y11.tile.tissue.png	240	1	2000	240	677a4282400f6a29fa556072e0f7597c	0	0	0	0	0	0	0	0	0	0	0	0	0	/home/dhl_ec/bnelissen/Slides/CD3_manuscript/CD3_slides/AAA231.CD3.location-a/AAA231.CD3.location-a.run1	255	0.7	0.06	0.7	0.06	0.0	-12.1277674784	1.49020915431	0.0912320244751
692.0	3998389.0	237.0	8226.0	3998389.0	4000000.0	4.0	1.0	1.4	1.83	1.05	0.0499999999993	5.75	0.360000000001	0.71	0.0599999999995	9.08	0.34	2.02	1.42	0.57	AAA231.CD3.location-a.X22.Y12.tile.tissue.png	241	1	2000	241	dc2d38006e085f89e2aa4fcd3488f1a9	0	0	0	0	0	0	0	0	0	0	0	0	0	/home/dhl_ec/bnelissen/Slides/CD3_manuscript/CD3_slides/AAA231.CD3.location-a/AAA231.CD3.location-a.run1	255	0.7	0.06	0.7	0.06	-8.63928896216	-11.8204045373	1.00808707678	0.0864774749756
0.0	3999369.0	0.0	8056.0	3999369.0	4000000.0	0.0	1.0	1.74	1.7	1.41	0.0500000000002	5.78	0.34	0.690000000001	0.0500000000002	8.41	0.27	2.05	1.43	0.599999999999	AAA231.CD3.location-a.X22.Y13.tile.tissue.png	242	1	2000	242	945f22a1f9d9097e2ed4d797e1a854ce	0	0	0	0	0	0	0	0	0	0	0	0	0	/home/dhl_ec/bnelissen/Slides/CD3_manuscript/CD3_slides/AAA231.CD3.location-a/AAA231.CD3.location-a.run1	255	0.7	0.06	0.7	0.06	-7.40035412125	-12.2888069919	0.698520195729	0.0680770148773
58.0	3996878.0	30.0	8253.0	3996878.0	4000000.0	1.0	1.0	1.58	1.62	1.08	0.04	6.72	0.41	0.91	0.0500000000002	8.86	0.34	2.03	1.42	0.51	AAA231.CD3.location-a.X22.Y14.tile.tissue.png	243	1	2000	243	6d86598a5be9f179ec754812b87c4fcd	0	0	0	0	0	0	0	0	0	0	0	0	0	/home/dhl_ec/bnelissen/Slides/CD3_manuscript/CD3_slides/AAA231.CD3.location-a/AAA231.CD3.location-a.run1	255	0.7	0.06	0.7	0.06	-8.9220336904	-12.0058888581	1.0086189271	0.0839049345703
530.0	3982708.0	174.0	9476.0	3982708.0	4000000.0	3.0	1.0	1.42	1.9	1.07	0.04	7.35	0.349999999999	0.72	0.0500000000002	8.85	0.349999999999	2.02	1.44	0.570000000001	AAA231.CD3.location-a.X22.Y15.tile.tissue.png	244	1	2000	244	7d252c7a8ef1c0c91d37039251d52db3	0	0	0	0	0	0	0	0	0	0	0	0	0	/home/dhl_ec/bnelissen/Slides/CD3_manuscript/CD3_slides/AAA231.CD3.location-a/AAA231.CD3.location-a.run1	255	0.7	0.06	0.7	0.06	-8.98232545191	-11.8836094919	1.11531600329	0.119835553223
507.0	4000000.0	174.0	7996.0	4000000.0	4000000.0	3.0	1.0	1.75	1.68	1.13	0.04	5.68	0.3	0.96	0.04	8.84	0.35	2.04	1.43	0.56	AAA231.CD3.location-a.X22.Y16.tile.tissue.png	245	1	2000	245	525df37cb14a04cf332d0f965ecbe2bd	0	0	0	0	0	0	0	0	0	0	0	0	0	/home/dhl_ec/bnelissen/Slides/CD3_manuscript/CD3_slides/AAA231.CD3.location-a/AAA231.CD3.location-a.run1	255	0.7	0.06	0.7	0.06	-8.35940236465	-10.4309362767	0.23337621228	0.0360156126332
312.0	3457543.0	164.0	11356.0	3457543.0	4000000.0	4.0	3.0	1.48	1.82	1.09	0.04	6.05	0.43	0.89	0.0700000000006	8.4	0.320000000001	2.06	1.43	0.529999999999	AAA231.CD3.location-a.X22.Y17.tile.tissue.png	246	1	2000	246	e41b504d3d82513a45d35d703ef6d18d	0	0	0	0	0	0	0	0	0	0	0	0	0	/home/dhl_ec/bnelissen/Slides/CD3_manuscript/CD3_slides/AAA231.CD3.location-a/AAA231.CD3.location-a.run1	255	0.7	0.06	0.7	0.06	-8.49763214859	-11.1897805932	0.329073428938	0.128593914063
139.0	732587.0	68.0	4694.0	732587.0	4000000.0	2.0	1.0	1.22	1.5	1.48	0.0600000000004	6.33	0.339999999999	0.740000000001	0.17	6.46	0.219999999999	1.98	1.43	0.6	AAA231.CD3.location-a.X22.Y18.tile.tissue.png	247	1	2000	247	38168e34afaafce76fe6d8d564a5316c	0	0	0	0	0	0	0	0	0	0	0	0	0	/home/dhl_ec/bnelissen/Slides/CD3_manuscript/CD3_slides/AAA231.CD3.location-a/AAA231.CD3.location-a.run1	255	0.7	0.06	0.7	0.06	-6.97000586222	-11.1937403286	0.436571853936	2.04492912012
0.0	238624.0	0.0	4574.0	238624.0	4000000.0	0.0	1.0	1.38	1.23	1.07	0.0600000000004	6.17	0.34	0.780000000001	0.2	5.36	0.13	1.97	1.43	0.530000000001	AAA231.CD3.location-a.X22.Y2.tile.tissue.png	248	1	2000	248	527061afb9d6fea31bfa420fc2d6c93e	0	0	0	0	0	0	0	0	0	0	0	0	0	/home/dhl_ec/bnelissen/Slides/CD3_manuscript/CD3_slides/AAA231.CD3.location-a/AAA231.CD3.location-a.run1	255	0.7	0.06	0.7	0.06	0.0	-11.5186939224	1.91173915344	2.55990532324
0.0	3865744.0	0.0	10498.0	3865744.0	4000000.0	0.0	1.0	1.6	1.85	1.1	0.0599999999995	7.02	0.48	1.08	0.0500000000002	8.34	0.27	2.05	1.43	0.57	AAA231.CD3.location-a.X22.Y3.tile.tissue.png	249	1	2000	249	f2959f154f1f371e6af3af4d2d0c96cb	0	0	0	0	0	0	0	0	0	0	0	0	0	/home/dhl_ec/bnelissen/Slides/CD3_manuscript/CD3_slides/AAA231.CD3.location-a/AAA231.CD3.location-a.run1	255	0.7	0.06	0.7	0.06	-7.30630484494	-11.8301263818	1.9979857705	0.314892195313
0.0	3998505.0	0.0	8270.0	3998505.0	4000000.0	0.0	1.0	1.65	1.9	1.09	0.04	5.82	0.34	0.700000000001	0.0500000000002	8.43	0.27	2.04	1.43	0.600000000001	AAA231.CD3.location-a.X22.Y4.tile.tissue.png	250	1	2000	250	516949d13d6ab96e0e60ad90dd476ffc	0	0	0	0	0	0	0	0	0	0	0	0	0	/home/dhl_ec/bnelissen/Slides/CD3_manuscript/CD3_slides/AAA231.CD3.location-a/AAA231.CD3.location-a.run1	255	0.7	0.06	0.7	0.06	-9.09376773915	-12.402563573	1.97302210295	0.102915109375
0.0	3996103.0	0.0	8448.0	3996103.0	4000000.0	0.0	1.0	1.73	1.73	1.2	0.04	7.3	0.34	0.690000000001	0.1	7.8	0.27	2.04	1.43	0.999999999999	AAA231.CD3.location-a.X22.Y5.tile.tissue.png	251	1	2000	251	cf0b2e93098e85d11dc70aaf02882e24	0	0	0	0	0	0	0	0	0	0	0	0	0	/home/dhl_ec/bnelissen/Slides/CD3_manuscript/CD3_slides/AAA231.CD3.location-a/AAA231.CD3.location-a.run1	255	0.7	0.06	0.7	0.06	0.0	-12.2277804409	1.69438863313	0.110661647949
107.0	3996357.0	48.0	8365.0	3996357.0	4000000.0	1.0	1.0	1.52	1.91	1.32	0.0500000000002	6.07	0.34	0.69	0.0499999999993	8.73	0.34	2.03	1.43	0.56	AAA231.CD3.location-a.X22.Y6.tile.tissue.png	252	1	2000	252	a6475eba5cae388dd71eb74fd1a29f92	0	0	0	0	0	0	0	0	0	0	0	0	0	/home/dhl_ec/bnelissen/Slides/CD3_manuscript/CD3_slides/AAA231.CD3.location-a/AAA231.CD3.location-a.run1	255	0.7	0.06	0.7	0.06	-8.51969518628	-11.8441402629	1.45868959891	0.118428027832
0.0	3990543.0	0.0	8852.0	3990543.0	4000000.0	0.0	1.0	1.38	1.92	1.05	0.0500000000002	7.38	0.36	0.700000000001	0.0600000000004	7.55	0.27	2.04	1.42	0.570000000001	AAA231.CD3.location-a.X22.Y7.tile.tissue.png	253	1	2000	253	1c73f102fff6579711ba42c34c1e4d47	0	0	0	0	0	0	0	0	0	0	0	0	0	/home/dhl_ec/bnelissen/Slides/CD3_manuscript/CD3_slides/AAA231.CD3.location-a/AAA231.CD3.location-a.run1	255	0.7	0.06	0.7	0.06	0.0	-12.0868750559	1.20771985166	0.103883236816
0.0	3991341.0	0.0	8551.0	3991341.0	4000000.0	0.0	1.0	1.66	1.92	1.3	0.0499999999993	7.75	0.509999999999	1.06	0.0500000000002	8.44	0.28	2.05	1.42	0.9	AAA231.CD3.location-a.X22.Y8.tile.tissue.png	254	1	2000	254	ff5434ec93bad68da1d32d5f467fd198	0	0	0	0	0	0	0	0	0	0	0	0	0	/home/dhl_ec/bnelissen/Slides/CD3_manuscript/CD3_slides/AAA231.CD3.location-a/AAA231.CD3.location-a.run1	255	0.7	0.06	0.7	0.06	-8.72611165162	-12.4274261617	1.2880369734	0.125439724365
0.0	3997481.0	0.0	8191.0	3997481.0	4000000.0	0.0	1.0	1.69	1.79	1.11	0.04	5.76	0.370000000001	0.72	0.0599999999995	7.58	0.280000000001	2.04	1.43	0.589999999999	AAA231.CD3.location-a.X22.Y9.tile.tissue.png	255	1	2000	255	173d1a181bce55593d95666834352977	0	0	0	0	0	0	0	0	0	0	0	0	0	/home/dhl_ec/bnelissen/Slides/CD3_manuscript/CD3_slides/AAA231.CD3.location-a/AAA231.CD3.location-a.run1	255	0.7	0.06	0.7	0.06	0.0	-12.1864530675	1.04078468415	0.089092760376
0.0	3999245.0	0.0	8182.0	3999245.0	4000000.0	0.0	1.0	1.77	1.74	1.44	0.04	5.77	0.34	0.690000000001	0.0500000000002	8.4	0.28	2.04	1.43	0.539999999999	AAA231.CD3.location-a.X23.Y10.tile.tissue.png	256	1	2000	256	e77f484d25e2067daa37a4ea82cf4a87	0	0	0	0	0	0	0	0	0	0	0	0	0	/home/dhl_ec/bnelissen/Slides/CD3_manuscript/CD3_slides/AAA231.CD3.location-a/AAA231.CD3.location-a.run1	255	0.7	0.06	0.7	0.06	-7.41184549865	-11.9202781021	0.732000918196	0.0984309933777
1357.0	3985557.0	293.0	9001.0	3985557.0	4000000.0	5.0	1.0	2.11	1.92	1.13	0.04	5.93	0.36	0.69	0.0600000000004	8.86	0.35	2.06	1.44	0.56	AAA231.CD3.location-a.X23.Y11.tile.tissue.png	257	1	2000	257	7b5863a23d91041eaecfe0725575ccbb	0	0	0	0	0	0	0	0	0	0	0	0	0	/home/dhl_ec/bnelissen/Slides/CD3_manuscript/CD3_slides/AAA231.CD3.location-a/AAA231.CD3.location-a.run1	255	0.7	0.06	0.7	0.06	-8.76690298136	-12.0142682287	1.40043433959	0.127729391602
0.0	3994609.0	0.0	8570.0	3994609.0	4000000.0	0.0	1.0	1.78	1.75	1.14	0.04	6.91	0.349999999999	0.690000000001	0.0500000000002	7.57	0.27	2.04	1.43	0.63	AAA231.CD3.location-a.X23.Y12.tile.tissue.png	258	1	2000	258	9312ef90324140d61e2a58de26900429	0	0	0	0	0	0	0	0	0	0	0	0	0	/home/dhl_ec/bnelissen/Slides/CD3_manuscript/CD3_slides/AAA231.CD3.location-a/AAA231.CD3.location-a.run1	255	0.7	0.06	0.7	0.06	0.0	-11.6195581612	1.11587842515	0.0769017459717
388.0	3999142.0	154.0	8108.0	3999142.0	4000000.0	3.0	1.0	1.61	1.39	1.57	0.0500000000002	5.76	0.34	0.690000000001	0.0500000000002	8.79	0.34	2.03	1.43	0.549999999999	AAA231.CD3.location-a.X23.Y13.tile.tissue.png	259	1	2000	259	36fece3230a4f1c1657230ad1619960d	0	0	0	0	0	0	0	0	0	0	0	0	0	/home/dhl_ec/bnelissen/Slides/CD3_manuscript/CD3_slides/AAA231.CD3.location-a/AAA231.CD3.location-a.run1	255	0.7	0.06	0.7	0.06	-8.82147855919	-11.7984973147	0.63076453399	0.102883312683
948.0	4000000.0	332.0	7996.0	4000000.0	4000000.0	5.0	1.0	1.46	1.84	1.08	0.04	5.64	0.46	0.79	0.04	8.82	0.35	2.04	1.44	0.88	AAA231.CD3.location-a.X23.Y14.tile.tissue.png	260	1	2000	260	a2f2c59e51e8aa4af219be6885283091	0	0	0	0	0	0	0	0	0	0	0	0	0	/home/dhl_ec/bnelissen/Slides/CD3_manuscript/CD3_slides/AAA231.CD3.location-a/AAA231.CD3.location-a.run1	255	0.7	0.06	0.7	0.06	-8.29647884789	-11.338288223	0.20824528529	0.0517658825679
470.0	4000000.0	197.0	7996.0	4000000.0	4000000.0	5.0	1.0	1.44	1.79	1.07	0.04	5.3	0.280000000001	0.69	0.0500000000002	8.79	0.34	2.03	1.43	0.669999999999	AAA231.CD3.location-a.X23.Y15.tile.tissue.png	261	1	2000	261	3dd7ed7043235836bac5150c38d33b94	0	0	0	0	0	0	0	0	0	0	0	0	0	/home/dhl_ec/bnelissen/Slides/CD3_manuscript/CD3_slides/AAA231.CD3.location-a/AAA231.CD3.location-a.run1	255	0.7	0.06	0.7	0.06	-8.72203632861	0.0	0.109535976789	0.0139753349609
460.0	3820710.0	151.0	8016.0	3820710.0	4000000.0	2.0	1.0	1.43	1.83	1.13	0.0500000000002	9.38	0.35	0.699999999999	0.0600000000004	8.64	0.34	2.04	1.43	0.550000000001	AAA231.CD3.location-a.X23.Y16.tile.tissue.png	262	1	2000	262	769679ce2d004460f0b17dcfdac2672f	0	0	0	0	0	0	0	0	0	0	0	0	0	/home/dhl_ec/bnelissen/Slides/CD3_manuscript/CD3_slides/AAA231.CD3.location-a/AAA231.CD3.location-a.run1	255	0.7	0.06	0.7	0.06	-7.74693031389	-10.8104155923	0.197406633217	0.0678979804687
60.0	1278868.0	32.0	7022.0	1278868.0	4000000.0	1.0	1.0	1.26	1.5	1.14	0.0500000000002	6.5	0.34	0.72	0.150000000001	6.95	0.24	2.05	1.43	0.52	AAA231.CD3.location-a.X23.Y17.tile.tissue.png	263	1	2000	263	fabb0687e835a4f0211a919a509335dd	0	0	0	0	0	0	0	0	0	0	0	0	0	/home/dhl_ec/bnelissen/Slides/CD3_manuscript/CD3_slides/AAA231.CD3.location-a/AAA231.CD3.location-a.run1	255	0.7	0.06	0.7	0.06	-7.91107888403	-11.4520290977	0.503934250626	1.51448716406
0.0	0.0	0.0	0.0	0.0	4000000.0	0.0	0.0	1.31	1.2	1.08	0.0499999999993	4.97	0.27	0.820000000001	0.2	4.2	0.110000000001	1.9	1.44	0.590000000001	AAA231.CD3.location-a.X23.Y2.tile.tissue.png	264	1	2000	264	c71e81eb752514aa5ee306ef263d7d9a	0	0	0	0	0	0	0	0	0	0	0	0	0	/home/dhl_ec/bnelissen/Slides/CD3_manuscript/CD3_slides/AAA231.CD3.location-a/AAA231.CD3.location-a.run1	255	1.0	0.06	1.0	0.06	0.0	0.0	0.0	4.973476
0.0	2680445.0	0.0	8285.0	2680445.0	4000000.0	0.0	1.0	1.14	1.36	1.14	0.0599999999995	6.14	0.35	0.700000000001	0.1	6.79	0.219999999999	2.06	1.43	0.58	AAA231.CD3.location-a.X23.Y3.tile.tissue.png	265	1	2000	265	1def90d23424b7977b0f541db9f03343	0	0	0	0	0	0	0	0	0	0	0	0	0	/home/dhl_ec/bnelissen/Slides/CD3_manuscript/CD3_slides/AAA231.CD3.location-a/AAA231.CD3.location-a.run1	255	0.7	0.06	0.7	0.06	0.0	-11.7866313741	1.59382061561	0.626770664063
0.0	3994596.0	0.0	8571.0	3994596.0	4000000.0	0.0	1.0	1.45	1.87	1.03	0.04	5.73	0.349999999999	0.7	0.0500000000002	7.59	0.28	2.05	1.43	0.6	AAA231.CD3.location-a.X23.Y4.tile.tissue.png	266	1	2000	266	2508bbed794ea4571452a9452be843c9	0	0	0	0	0	0	0	0	0	0	0	0	0	/home/dhl_ec/bnelissen/Slides/CD3_manuscript/CD3_slides/AAA231.CD3.location-a/AAA231.CD3.location-a.run1	255	0.7	0.06	0.7	0.06	0.0	-12.5088486983	1.47298274969	0.120483987061
0.0	3998423.0	0.0	8088.0	3998423.0	4000000.0	0.0	1.0	1.72	1.66	1.46	0.04	5.7	0.34	0.69	0.0499999999993	8.42	0.27	2.06	1.42	0.56	AAA231.CD3.location-a.X23.Y5.tile.tissue.png	267	1	2000	267	8ed5ec660513f323897a8a452279ea57	0	0	0	0	0	0	0	0	0	0	0	0	0	/home/dhl_ec/bnelissen/Slides/CD3_manuscript/CD3_slides/AAA231.CD3.location-a/AAA231.CD3.location-a.run1	255	0.7	0.06	0.7	0.06	-7.77304826835	-12.286902199	0.934287228134	0.0868240758057
0.0	4000000.0	0.0	7996.0	4000000.0	4000000.0	0.0	1.0	1.68	1.52	1.08	0.0499999999993	5.62	0.299999999999	0.720000000001	0.04	7.68	0.28	2.06	1.43	0.54	AAA231.CD3.location-a.X23.Y6.tile.tissue.png	268	1	2000	268	45d3d73007205c8fba7cb0609dc4fab7	0	0	0	0	0	0	0	0	0	0	0	0	0	/home/dhl_ec/bnelissen/Slides/CD3_manuscript/CD3_slides/AAA231.CD3.location-a/AAA231.CD3.location-a.run1	255	0.7	0.06	0.7	0.06	0.0	-12.1100004614	0.593466375	0.0604613910496
0.0	4000000.0	0.0	7996.0	4000000.0	4000000.0	0.0	1.0	1.65	1.84	1.1	0.04	5.6	0.27	0.7	0.0500000000002	7.6	0.27	2.04	1.43	1.02	AAA231.CD3.location-a.X23.Y7.tile.tissue.png	269	1	2000	269	267556dc1a92408fe4ce7c56aee5aecb	0	0	0	0	0	0	0	0	0	0	0	0	0	/home/dhl_ec/bnelissen/Slides/CD3_manuscript/CD3_slides/AAA231.CD3.location-a/AAA231.CD3.location-a.run1	255	0.7	0.06	0.7	0.06	0.0	-12.1479855383	0.8080955	0.0833379899902
0.0	3999734.0	0.0	8080.0	3999734.0	4000000.0	0.0	1.0	1.57	1.93	1.47	0.04	5.71	0.35	0.7	0.0500000000002	7.59	0.28	2.03	1.45	0.580000000001	AAA231.CD3.location-a.X23.Y8.tile.tissue.png	270	1	2000	270	35ef3e83c267901931658f6ef80569fe	0	0	0	0	0	0	0	0	0	0	0	0	0	/home/dhl_ec/bnelissen/Slides/CD3_manuscript/CD3_slides/AAA231.CD3.location-a/AAA231.CD3.location-a.run1	255	0.7	0.06	0.7	0.06	0.0	-12.3143337094	0.558457262408	0.0849123611298
0.0	3996027.0	0.0	8767.0	3996027.0	4000000.0	0.0	1.0	1.67	1.85	1.09	0.0500000000002	5.74	0.34	0.690000000001	0.0500000000002	8.48	0.280000000001	2.05	1.43	0.56	AAA231.CD3.location-a.X23.Y9.tile.tissue.png	271	1	2000	271	e063c28a73a1b9066af9aa8a6764af2f	0	0	0	0	0	0	0	0	0	0	0	0	0	/home/dhl_ec/bnelissen/Slides/CD3_manuscript/CD3_slides/AAA231.CD3.location-a/AAA231.CD3.location-a.run1	255	0.7	0.06	0.7	0.06	-7.87570653218	-11.8673743331	0.628073678547	0.102511997864
0.0	3999721.0	0.0	8050.0	3999721.0	4000000.0	0.0	1.0	1.53	1.88	1.21	0.0499999999993	5.72	0.35	0.7	0.0500000000002	8.43	0.28	2.05	1.44	0.72	AAA231.CD3.location-a.X24.Y10.tile.tissue.png	272	1	2000	272	a3063aa886d24278d3d78a78ff49cb7b	0	0	0	0	0	0	0	0	0	0	0	0	0	/home/dhl_ec/bnelissen/Slides/CD3_manuscript/CD3_slides/AAA231.CD3.location-a/AAA231.CD3.location-a.run1	255	0.7	0.06	0.7	0.06	-8.24106625476	-11.8034973685	0.469534752883	0.0452696728973
51.0	4000000.0	31.0	7996.0	4000000.0	4000000.0	1.0	1.0	1.54	1.97	1.47	0.0500000000002	5.61	0.27	0.7	0.0500000000002	8.87	0.35	2.04	1.42	0.57	AAA231.CD3.location-a.X24.Y11.tile.tissue.png	273	1	2000	273	8ac4dc7840f423fa36689dcaa8cd5f97	0	0	0	0	0	0	0	0	0	0	0	0	0	/home/dhl_ec/bnelissen/Slides/CD3_manuscript/CD3_slides/AAA231.CD3.location-a/AAA231.CD3.location-a.run1	255	0.7	0.06	0.7	0.06	-7.41346738743	-10.4068247355	0.420409084718	0.037624218774
0.0	3999212.0	0.0	8058.0	3999212.0	4000000.0	0.0	1.0	1.31	1.81	1.07	0.0400000000009	5.75	0.360000000001	0.710000000001	0.0499999999993	8.44	0.280000000001	2.06	1.43	0.549999999999	AAA231.CD3.location-a.X24.Y12.tile.tissue.png	274	1	2000	274	a21cc44a8ba897f64a9ddf3243b37160	0	0	0	0	0	0	0	0	0	0	0	0	0	/home/dhl_ec/bnelissen/Slides/CD3_manuscript/CD3_slides/AAA231.CD3.location-a/AAA231.CD3.location-a.run1	255	0.7	0.0653921755861	0.7	0.0653921755861	-7.94322938264	-11.9987171226	0.295638659266	0.0449178898907
0.0	4000000.0	0.0	7996.0	4000000.0	4000000.0	0.0	1.0	1.34	1.86	1.07	0.0400000000009	5.19	0.279999999999	0.699999999999	0.0400000000009	8.48	0.279999999999	2.06	1.43	0.859999999999	AAA231.CD3.location-a.X24.Y13.tile.tissue.png	275	1	2000	275	94037355610773022a797a95cffd6475	0	0	0	0	0	0	0	0	0	0	0	0	0	/home/dhl_ec/bnelissen/Slides/CD3_manuscript/CD3_slides/AAA231.CD3.location-a/AAA231.CD3.location-a.run1	255	0.7	0.0650957545088	0.7	0.0650957545088	-8.50269112654	0.0	0.0803761750105	0.0182360214844
316.0	4000000.0	136.0	7996.0	4000000.0	4000000.0	3.0	1.0	1.93	1.51	1.09	0.0400000000009	5.21	0.27	0.699999999999	0.0499999999993	8.82	0.34	2.03	1.43	0.58	AAA231.CD3.location-a.X24.Y14.tile.tissue.png	276	1	2000	276	214964a6bccd85be9132a05c3f005b87	0	0	0	0	0	0	0	0	0	0	0	0	0	/home/dhl_ec/bnelissen/Slides/CD3_manuscript/CD3_slides/AAA231.CD3.location-a/AAA231.CD3.location-a.run1	255	0.7	0.0675265524267	0.7	0.0675265524267	-7.47433700883	0.0	0.0546803362561	0.0136522138672
393.0	3887731.0	173.0	8006.0	3887731.0	4000000.0	3.0	1.0	1.34	1.7	1.12	0.0399999999991	6.39	0.349999999999	0.690000000001	0.0599999999995	8.76	0.33	2.03	1.44	0.560000000001	AAA231.CD3.location-a.X24.Y15.tile.tissue.png	277	1	2000	277	09ef493f7366c890035202f9bfe06dc9	0	0	0	0	0	0	0	0	0	0	0	0	0	/home/dhl_ec/bnelissen/Slides/CD3_manuscript/CD3_slides/AAA231.CD3.location-a/AAA231.CD3.location-a.run1	255	0.7	0.06	0.7	0.06	-7.77838402762	-11.1697633275	0.117798405947	0.0476609506836
59.0	1138805.0	39.0	6110.0	1138805.0	4000000.0	1.0	1.0	1.23	1.34	1.17	0.0499999999993	6.55	0.35	0.73	0.16	6.81	0.24	2.02	1.43	0.57	AAA231.CD3.location-a.X24.Y16.tile.tissue.png	278	1	2000	278	89ee692c3ceb8537158f99808b641165	0	0	0	0	0	0	0	0	0	0	0	0	0	/home/dhl_ec/bnelissen/Slides/CD3_manuscript/CD3_slides/AAA231.CD3.location-a/AAA231.CD3.location-a.run1	255	0.7	0.06	0.7	0.06	-7.96260398138	-11.5350114807	0.247713275893	1.821449125
0.0	0.0	0.0	0.0	0.0	4000000.0	0.0	0.0	1.22	1.44	1.06	0.0500000000011	4.97	0.269999999999	0.91	0.199999999999	4.17	0.119999999999	1.86	1.43	0.640000000001	AAA231.CD3.location-a.X24.Y17.tile.tissue.png	279	1	2000	279	a79c94dcf53bf677a05fefa9135586a5	0	0	0	0	0	0	0	0	0	0	0	0	0	/home/dhl_ec/bnelissen/Slides/CD3_manuscript/CD3_slides/AAA231.CD3.location-a/AAA231.CD3.location-a.run1	255	1.0	0.06	1.0	0.06	0.0	0.0	0.0	2.242822
0.0	880063.0	0.0	7829.0	880063.0	4000000.0	0.0	2.0	1.31	1.5	1.17	0.0599999999995	6.07	0.34	0.75	0.16	6.24	0.16	2.01	1.44	0.52	AAA231.CD3.location-a.X24.Y3.tile.tissue.png	280	1	2000	280	c38cac5035ec2fc67c3aa5331f104de2	0	0	0	0	0	0	0	0	0	0	0	0	0	/home/dhl_ec/bnelissen/Slides/CD3_manuscript/CD3_slides/AAA231.CD3.location-a/AAA231.CD3.location-a.run1	255	0.7	0.06	0.7	0.06	-7.36293118424	-11.9309270099	2.028281359	2.20656025
0.0	3980807.0	0.0	9529.0	3980807.0	4000000.0	0.0	1.0	1.52	1.76	1.09	0.0399999999991	5.81	0.34	0.690000000001	0.0499999999993	7.59	0.27	2.07	1.42	0.57	AAA231.CD3.location-a.X24.Y4.tile.tissue.png	281	1	2000	281	bdb7444e66d583ee2c8e271a3c0d8b7e	0	0	0	0	0	0	0	0	0	0	0	0	0	/home/dhl_ec/bnelissen/Slides/CD3_manuscript/CD3_slides/AAA231.CD3.location-a/AAA231.CD3.location-a.run1	255	0.7	0.06	0.7	0.06	0.0	-11.590130436	1.21302326388	0.118928847168
0.0	3999987.0	0.0	8006.0	3999987.0	4000000.0	0.0	1.0	1.78	1.7	1.39	0.0399999999991	5.73	0.34	0.699999999999	0.0499999999993	8.5	0.279999999997	2.05	1.42	0.530000000001	AAA231.CD3.location-a.X24.Y5.tile.tissue.png	282	1	2000	282	33c92d39662d87022c6ac6e12071a9f5	0	0	0	0	0	0	0	0	0	0	0	0	0	/home/dhl_ec/bnelissen/Slides/CD3_manuscript/CD3_slides/AAA231.CD3.location-a/AAA231.CD3.location-a.run1	255	0.7	0.06	0.7	0.06	-7.94532754355	-12.0531817899	0.519877070024	0.0748290953099
101.0	4000000.0	48.0	7996.0	4000000.0	4000000.0	1.0	1.0	1.74	1.71	1.11	0.0499999999993	5.56	0.269999999999	1.0	0.0500000000011	8.79	0.34	2.03	1.46	0.74	AAA231.CD3.location-a.X24.Y6.tile.tissue.png	283	1	2000	283	1322640faca403f03d2dff865d30c2b9	0	0	0	0	0	0	0	0	0	0	0	0	0	/home/dhl_ec/bnelissen/Slides/CD3_manuscript/CD3_slides/AAA231.CD3.location-a/AAA231.CD3.location-a.run1	255	0.7	0.06	0.7	0.06	-8.25976844077	-12.1814920737	0.413834190733	0.10570032144
436.0	4000000.0	103.0	7996.0	4000000.0	4000000.0	1.0	1.0	1.34	1.36	1.1	0.0499999999993	5.83	0.279999999999	0.699999999999	0.0499999999993	9.06	0.34	2.02	1.44	0.58	AAA231.CD3.location-a.X24.Y7.tile.tissue.png	284	1	2000	284	f683be519f328db4587b4114594933fb	0	0	0	0	0	0	0	0	0	0	0	0	0	/home/dhl_ec/bnelissen/Slides/CD3_manuscript/CD3_slides/AAA231.CD3.location-a/AAA231.CD3.location-a.run1	255	0.7	0.06	0.7	0.06	-7.99238082921	-11.8516605265	0.406473878292	0.125319020313
0.0	4000000.0	0.0	7996.0	4000000.0	4000000.0	0.0	1.0	1.77	1.62	1.52	0.0499999999993	5.16	0.27	0.700000000001	0.0400000000009	8.48	0.280000000001	2.04	1.42	0.619999999999	AAA231.CD3.location-a.X24.Y8.tile.tissue.png	285	1	2000	285	0152f5af271e5f40f31905a0513548e7	0	0	0	0	0	0	0	0	0	0	0	0	0	/home/dhl_ec/bnelissen/Slides/CD3_manuscript/CD3_slides/AAA231.CD3.location-a/AAA231.CD3.location-a.run1	255	0.7	0.06	0.7	0.06	-8.28073642003	0.0	0.31462109448	0.0790876875
0.0	3983674.0	0.0	8602.0	3983674.0	4000000.0	0.0	1.0	1.49	1.76	1.1	0.0399999999991	5.81	0.34	0.700000000001	0.0499999999993	8.46	0.27	2.07	1.44	0.52	AAA231.CD3.location-a.X24.Y9.tile.tissue.png	286	1	2000	286	c9f0d3a02f0dec7efc204d3cfc21aff4	0	0	0	0	0	0	0	0	0	0	0	0	0	/home/dhl_ec/bnelissen/Slides/CD3_manuscript/CD3_slides/AAA231.CD3.location-a/AAA231.CD3.location-a.run1	255	0.7	0.06	0.7	0.06	-7.36810968063	-12.1095050684	0.305504712723	0.0726210231934
0.0	4000000.0	0.0	7996.0	4000000.0	4000000.0	0.0	1.0	1.97	1.91	1.32	0.0399999999991	5.21	0.280000000001	0.969999999999	0.0499999999993	8.43	0.280000000001	2.05	1.44	0.539999999999	AAA231.CD3.location-a.X25.Y10.tile.tissue.png	287	1	2000	287	50d50f620538f7254e61f5d4807fca18	0	0	0	0	0	0	0	0	0	0	0	0	0	/home/dhl_ec/bnelissen/Slides/CD3_manuscript/CD3_slides/AAA231.CD3.location-a/AAA231.CD3.location-a.run1	255	0.7	0.064022125831	0.7	0.064022125831	-7.1171186642	0.0	0.332922942172	0.0562591210937
0.0	4000000.0	0.0	7996.0	4000000.0	4000000.0	0.0	1.0	1.33	1.54	1.09	0.0399999999991	5.19	0.27	0.709999999997	0.0500000000011	8.46	0.279999999999	2.05	1.44	0.52	AAA231.CD3.location-a.X25.Y11.tile.tissue.png	288	1	2000	288	d5790a51c9c68cf734db2f49521d61c1	0	0	0	0	0	0	0	0	0	0	0	0	0	/home/dhl_ec/bnelissen/Slides/CD3_manuscript/CD3_slides/AAA231.CD3.location-a/AAA231.CD3.location-a.run1	255	0.7	0.0718652784891	0.7	0.0718652784891	-7.05584758038	0.0	0.0997946528083	0.0153824296875
68.0	4000000.0	39.0	7996.0	4000000.0	4000000.0	1.0	1.0	1.58	1.55	1.08	0.0499999999993	5.2	0.27	0.690000000001	0.0400000000009	8.79	0.34	2.03	1.45	0.709999999997	AAA231.CD3.location-a.X25.Y12.tile.tissue.png	289	1	2000	289	4779775b7aad7ca48ecbd7c105bf3ed4	0	0	0	0	0	0	0	0	0	0	0	0	0	/home/dhl_ec/bnelissen/Slides/CD3_manuscript/CD3_slides/AAA231.CD3.location-a/AAA231.CD3.location-a.run1	255	0.7	0.0707730620145	0.7	0.0707730620145	-8.14416743321	0.0	0.0486633246768	0.00904193457031
192.0	4000000.0	95.0	7996.0	4000000.0	4000000.0	2.0	1.0	1.36	2.42	1.07	0.0400000000009	5.19	0.289999999999	0.710000000001	0.0499999999993	8.76	0.34	2.02	1.43	0.529999999999	AAA231.CD3.location-a.X25.Y13.tile.tissue.png	290	1	2000	290	de660eac04b347e16b8560e58d2e83e1	0	0	0	0	0	0	0	0	0	0	0	0	0	/home/dhl_ec/bnelissen/Slides/CD3_manuscript/CD3_slides/AAA231.CD3.location-a/AAA231.CD3.location-a.run1	255	0.7	0.0655727689564	0.7	0.0655727689564	-9.07819012948	0.0	0.0312759498686	0.00795457568359
438.0	3769378.0	130.0	8008.0	3769378.0	4000000.0	2.0	1.0	1.52	1.7	1.13	0.0500000000011	6.39	0.34	0.700000000001	0.0599999999995	8.62	0.339999999998	2.04	1.43	0.630000000001	AAA231.CD3.location-a.X25.Y14.tile.tissue.png	291	1	2000	291	d83d956d2144894f6e2c6600d1ab610f	0	0	0	0	0	0	0	0	0	0	0	0	0	/home/dhl_ec/bnelissen/Slides/CD3_manuscript/CD3_slides/AAA231.CD3.location-a/AAA231.CD3.location-a.run1	255	0.7	0.06	0.7	0.06	-7.2051379364	-10.8526683723	0.142549216904	0.0968479941406
0.0	1052456.0	0.0	6061.0	1052456.0	4000000.0	0.0	2.0	1.37	1.46	1.55	0.0600000000013	6.55	0.34	0.730000000001	0.16	6.36	0.16	2.06	1.46	0.57	AAA231.CD3.location-a.X25.Y15.tile.tissue.png	292	1	2000	292	87129360374f91379507a3f1cc8ccbe5	0	0	0	0	0	0	0	0	0	0	0	0	0	/home/dhl_ec/bnelissen/Slides/CD3_manuscript/CD3_slides/AAA231.CD3.location-a/AAA231.CD3.location-a.run1	255	0.7	0.06	0.7	0.06	-7.31201760773	-11.7860466352	0.460473118695	1.85801824219
0.0	0.0	0.0	0.0	0.0	4000000.0	0.0	0.0	1.21	1.27	1.06	0.0499999999993	5.65	0.280000000001	1.12	0.200000000001	4.19	0.109999999999	1.88	1.43	0.52	AAA231.CD3.location-a.X25.Y16.tile.tissue.png	293	1	2000	293	f43c21782eea9e9b7d62aa5500be9288	0	0	0	0	0	0	0	0	0	0	0	0	0	/home/dhl_ec/bnelissen/Slides/CD3_manuscript/CD3_slides/AAA231.CD3.location-a/AAA231.CD3.location-a.run1	255	1.0	0.06	1.0	0.06	0.0	-8.71647197557	0.0	2.07090837504
0.0	0.0	0.0	0.0	0.0	4000000.0	0.0	0.0	1.57	1.29	1.06	0.0499999999993	5.6	0.32	1.07	0.199999999999	4.17	0.119999999999	1.89	1.43	0.459999999999	AAA231.CD3.location-a.X25.Y3.tile.tissue.png	294	1	2000	294	c25ae387145cd6f92d4b14f4378449f2	0	0	0	0	0	0	0	0	0	0	0	0	0	/home/dhl_ec/bnelissen/Slides/CD3_manuscript/CD3_slides/AAA231.CD3.location-a/AAA231.CD3.location-a.run1	255	1.0	0.06	1.0	0.06	0.0	-11.7429254182	0.0	1.61919366609
58.0	2735385.0	35.0	8927.0	2735385.0	4000000.0	1.0	1.0	1.57	1.56	1.56	0.0500000000011	5.98	0.34	0.700000000001	0.0999999999985	7.91	0.289999999999	2.05	1.43	0.689999999999	AAA231.CD3.location-a.X25.Y4.tile.tissue.png	295	1	2000	295	b8f753440df20ea37d058ec564d81786	0	0	0	0	0	0	0	0	0	0	0	0	0	/home/dhl_ec/bnelissen/Slides/CD3_manuscript/CD3_slides/AAA231.CD3.location-a/AAA231.CD3.location-a.run1	255	0.7	0.06	0.7	0.06	-8.49979411848	-11.9385314676	0.685265177289	0.665253367188
0.0	3999801.0	0.0	8022.0	3999801.0	4000000.0	0.0	1.0	1.5	1.92	1.5	0.0399999999991	5.71	0.34	0.700000000001	0.0600000000013	7.65	0.26	2.05	1.43	0.809999999999	AAA231.CD3.location-a.X25.Y5.tile.tissue.png	296	1	2000	296	567388685d71476dfade120509ccce60	0	0	0	0	0	0	0	0	0	0	0	0	0	/home/dhl_ec/bnelissen/Slides/CD3_manuscript/CD3_slides/AAA231.CD3.location-a/AAA231.CD3.location-a.run1	255	0.7	0.06	0.7	0.06	0.0	-12.3802936856	0.486150185972	0.11691535016
0.0	3999752.0	0.0	8094.0	3999752.0	4000000.0	0.0	1.0	2.09	1.87	1.16	0.0400000000009	5.74	0.59	0.719999999998	0.0500000000011	8.64	0.289999999999	2.05	1.44	0.77	AAA231.CD3.location-a.X25.Y6.tile.tissue.png	297	1	2000	297	5f4e7858632f3a35f1f4c8c9ca4facf4	0	0	0	0	0	0	0	0	0	0	0	0	0	/home/dhl_ec/bnelissen/Slides/CD3_manuscript/CD3_slides/AAA231.CD3.location-a/AAA231.CD3.location-a.run1	255	0.7	0.06	0.7	0.06	-6.97867263596	-11.5487760256	0.304488420048	0.054131069044
0.0	4000000.0	0.0	7996.0	4000000.0	4000000.0	0.0	1.0	2.05	1.9	1.21	0.0400000000009	5.65	0.279999999999	0.980000000001	0.0500000000011	7.65	0.279999999997	2.04	1.42	0.58	AAA231.CD3.location-a.X25.Y7.tile.tissue.png	298	1	2000	298	540f151426c4c2a54d9ea327c88c7fd5	0	0	0	0	0	0	0	0	0	0	0	0	0	/home/dhl_ec/bnelissen/Slides/CD3_manuscript/CD3_slides/AAA231.CD3.location-a/AAA231.CD3.location-a.run1	255	0.7	0.06	0.7	0.06	0.0	-10.9625450839	0.36949084375	0.0469821238681
0.0	4000000.0	0.0	7996.0	4000000.0	4000000.0	0.0	1.0	2.58	1.85	1.44	0.0399999999991	5.23	0.279999999999	0.700000000001	0.0400000000009	8.41	0.280000000001	2.05	1.43	0.98	AAA231.CD3.location-a.X25.Y8.tile.tissue.png	299	1	2000	299	9a4fbc1e1d18a5470d89ac61518dd78d	0	0	0	0	0	0	0	0	0	0	0	0	0	/home/dhl_ec/bnelissen/Slides/CD3_manuscript/CD3_slides/AAA231.CD3.location-a/AAA231.CD3.location-a.run1	255	0.7	0.06	0.7	0.06	-7.66475109209	0.0	0.291673453516	0.0328320625
67.0	3907573.0	34.0	9564.0	3907573.0	4000000.0	1.0	1.0	2.07	1.92	1.19	0.0600000000013	6.52	0.35	0.709999999999	0.0599999999995	8.72	0.34	2.03	1.44	0.559999999999	AAA231.CD3.location-a.X25.Y9.tile.tissue.png	300	1	2000	300	402a176a67da0ea854c8fc8aef0209e5	0	0	0	0	0	0	0	0	0	0	0	0	0	/home/dhl_ec/bnelissen/Slides/CD3_manuscript/CD3_slides/AAA231.CD3.location-a/AAA231.CD3.location-a.run1	255	0.7	0.06	0.7	0.06	-8.11198753186	-12.1861937532	0.871599840004	0.111838485352
0.0	4000000.0	0.0	7996.0	4000000.0	4000000.0	0.0	1.0	1.49	1.82	1.06	0.0399999999991	5.19	0.42	0.820000000002	0.0399999999991	7.63	0.27	2.05	1.42	0.67	AAA231.CD3.location-a.X26.Y10.tile.tissue.png	301	1	2000	301	70b13939fb623f9c07e9021f4bbdee47	0	0	0	0	0	0	0	0	0	0	0	0	0	/home/dhl_ec/bnelissen/Slides/CD3_manuscript/CD3_slides/AAA231.CD3.location-a/AAA231.CD3.location-a.run1	255	0.7	0.0719578681382	0.7	0.0719578681382	0.0	0.0	0.1629520625	0.0214739824219
75.0	4000000.0	43.0	7996.0	4000000.0	4000000.0	1.0	1.0	1.48	1.22	1.04	0.0500000000011	5.24	0.279999999999	0.690000000001	0.0399999999991	8.85	0.34	2.01	1.42	0.77	AAA231.CD3.location-a.X26.Y11.tile.tissue.png	302	1	2000	302	3f0390435d17122d8e9468e7624feafd	0	0	0	0	0	0	0	0	0	0	0	0	0	/home/dhl_ec/bnelissen/Slides/CD3_manuscript/CD3_slides/AAA231.CD3.location-a/AAA231.CD3.location-a.run1	255	0.7	0.0722495329378	0.7	0.0722495329378	-7.75008415527	0.0	0.0566221984745	0.00841630371094
0.0	4000000.0	0.0	7996.0	4000000.0	4000000.0	0.0	1.0	1.55	1.59	1.25	0.0400000000009	5.18	0.27	0.699999999999	0.0500000000011	8.67	0.280000000001	2.04	1.43	0.530000000001	AAA231.CD3.location-a.X26.Y12.tile.tissue.png	303	1	2000	303	0d59b15d6267d9799ef0e4ad42fefedb	0	0	0	0	0	0	0	0	0	0	0	0	0	/home/dhl_ec/bnelissen/Slides/CD3_manuscript/CD3_slides/AAA231.CD3.location-a/AAA231.CD3.location-a.run1	255	0.7	0.068573399892	0.7	0.068573399892	-9.11406971545	0.0	0.0313043366687	0.00935590136719
439.0	3781642.0	95.0	8050.0	3781642.0	4000000.0	1.0	1.0	1.31	1.74	1.15	0.0399999999991	6.28	0.639999999999	0.699999999999	0.0600000000013	8.67	0.330000000002	2.04	1.42	0.51	AAA231.CD3.location-a.X26.Y13.tile.tissue.png	304	1	2000	304	e32bd81c342355d706683ec3c18a544e	0	0	0	0	0	0	0	0	0	0	0	0	0	/home/dhl_ec/bnelissen/Slides/CD3_manuscript/CD3_slides/AAA231.CD3.location-a/AAA231.CD3.location-a.run1	255	0.7	0.06	0.7	0.06	-6.48622115065	-10.7578794703	0.112562268913	0.0627308015442
0.0	830510.0	0.0	6153.0	830510.0	4000000.0	0.0	6.0	1.19	1.22	1.11	0.0499999999993	6.36	0.51	0.85	0.17	6.22	0.16	2.02	1.43	1.37	AAA231.CD3.location-a.X26.Y14.tile.tissue.png	305	1	2000	305	0bbfda2f8f4d07f6b1041dc648211af7	0	0	0	0	0	0	0	0	0	0	0	0	0	/home/dhl_ec/bnelissen/Slides/CD3_manuscript/CD3_slides/AAA231.CD3.location-a/AAA231.CD3.location-a.run1	255	0.7	0.06	0.7	0.06	-7.21835368856	-11.6424577724	0.188246046485	3.56252161914
0.0	1293.0	0.0	176.0	1293.0	4000000.0	0.0	1.0	1.43	1.14	1.05	0.0499999999993	5.92	0.34	0.85	0.200000000001	5.23	0.130000000001	1.94	1.43	0.610000000001	AAA231.CD3.location-a.X26.Y15.tile.tissue.png	306	1	2000	306	eaed5a57c4a5696f23262dbc6ed95d1b	0	0	0	0	0	0	0	0	0	0	0	0	0	/home/dhl_ec/bnelissen/Slides/CD3_manuscript/CD3_slides/AAA231.CD3.location-a/AAA231.CD3.location-a.run1	255	0.7	0.06	0.7	0.06	0.0	-11.4737495855	2.28879305787	1.57779591695
460.0	1004239.0	175.0	9490.0	1004239.0	4000000.0	2.0	2.0	1.31	1.56	1.1	0.0600000000013	7.74	0.360000000001	0.759999999998	0.18	6.93	0.24	2.04	1.43	0.549999999999	AAA231.CD3.location-a.X26.Y4.tile.tissue.png	307	1	2000	307	5d80016b7c1e076269d7c64ca203bad2	0	0	0	0	0	0	0	0	0	0	0	0	0	/home/dhl_ec/bnelissen/Slides/CD3_manuscript/CD3_slides/AAA231.CD3.location-a/AAA231.CD3.location-a.run1	255	0.7	0.06	0.7	0.06	-9.55514594732	-11.4278036292	2.40801286377	1.12384853125
0.0	3995172.0	0.0	8523.0	3995172.0	4000000.0	0.0	1.0	1.17	1.27	1.03	0.0499999999993	7.63	0.58	0.729999999998	0.0599999999995	7.58	0.280000000001	2.06	1.46	0.92	AAA231.CD3.location-a.X26.Y5.tile.tissue.png	308	1	2000	308	aef309efc7689d4d00b5178f6b0b659b	0	0	0	0	0	0	0	0	0	0	0	0	0	/home/dhl_ec/bnelissen/Slides/CD3_manuscript/CD3_slides/AAA231.CD3.location-a/AAA231.CD3.location-a.run1	255	0.7	0.06	0.7	0.06	0.0	-12.130187525	2.14954049538	0.12396103125
0.0	3999703.0	0.0	8062.0	3999703.0	4000000.0	0.0	1.0	1.83	2.16	1.46	0.0499999999993	7.15	0.349999999999	0.709999999999	0.0499999999993	7.56	0.279999999999	2.05	1.42	0.550000000001	AAA231.CD3.location-a.X26.Y6.tile.tissue.png	309	1	2000	309	aff03ab15249bb471532233ab3505fb4	0	0	0	0	0	0	0	0	0	0	0	0	0	/home/dhl_ec/bnelissen/Slides/CD3_manuscript/CD3_slides/AAA231.CD3.location-a/AAA231.CD3.location-a.run1	255	0.7	0.06	0.7	0.06	0.0	-12.3161265759	1.1649872503	0.0821480394287
0.0	4000000.0	0.0	7996.0	4000000.0	4000000.0	0.0	1.0	2.13	1.91	1.15	0.0499999999993	5.63	0.370000000001	0.880000000001	0.0399999999991	7.59	0.269999999999	2.05	1.42	0.530000000001	AAA231.CD3.location-a.X26.Y7.tile.tissue.png	310	1	2000	310	d5107b0e2ff6b5350a1b9ccf6331c88a	0	0	0	0	0	0	0	0	0	0	0	0	0	/home/dhl_ec/bnelissen/Slides/CD3_manuscript/CD3_slides/AAA231.CD3.location-a/AAA231.CD3.location-a.run1	255	0.7	0.06	0.7	0.06	0.0	-12.1176387906	0.5963015	0.0759777891245
0.0	4000000.0	0.0	7996.0	4000000.0	4000000.0	0.0	1.0	1.98	1.63	1.02	0.0400000000009	8.26	0.27	0.700000000001	0.0500000000011	8.5	0.280000000001	2.05	1.44	0.99	AAA231.CD3.location-a.X26.Y8.tile.tissue.png	311	1	2000	311	9cdbbbb6f38a7e3f2439408ff142b068	0	0	0	0	0	0	0	0	0	0	0	0	0	/home/dhl_ec/bnelissen/Slides/CD3_manuscript/CD3_slides/AAA231.CD3.location-a/AAA231.CD3.location-a.run1	255	0.7	0.0637877359214	0.7	0.0637877359214	-7.77082894381	0.0	0.330212269327	0.0719491484375
0.0	4000000.0	0.0	7996.0	4000000.0	4000000.0	0.0	1.0	1.58	1.92	1.18	0.0400000000009	5.65	0.269999999999	0.990000000002	0.0400000000009	7.69	0.280000000001	2.05	1.43	0.539999999999	AAA231.CD3.location-a.X26.Y9.tile.tissue.png	312	1	2000	312	93d0622ddab9d6593f6ee55d167eef5e	0	0	0	0	0	0	0	0	0	0	0	0	0	/home/dhl_ec/bnelissen/Slides/CD3_manuscript/CD3_slides/AAA231.CD3.location-a/AAA231.CD3.location-a.run1	255	0.7	0.0610899414207	0.7	0.0610899414207	0.0	-11.8892360882	0.4838295625	0.0664087912378
134.0	4000000.0	66.0	7996.0	4000000.0	4000000.0	2.0	1.0	1.73	1.75	1.08	0.0399999999991	5.89	0.27	0.690000000001	0.0500000000011	8.79	0.34	2.03	1.43	0.759999999998	AAA231.CD3.location-a.X27.Y10.tile.tissue.png	313	1	2000	313	0b68adc46828587f1ee2e0f6c45d4f23	0	0	0	0	0	0	0	0	0	0	0	0	0	/home/dhl_ec/bnelissen/Slides/CD3_manuscript/CD3_slides/AAA231.CD3.location-a/AAA231.CD3.location-a.run1	255	0.7	0.0710389027781	0.7	0.0710389027781	-8.47673404788	-11.0181457505	0.306014511202	0.0953953643181
83.0	4000000.0	42.0	7996.0	4000000.0	4000000.0	1.0	1.0	1.63	1.6	1.51	0.0500000000011	5.23	0.269999999999	0.700000000001	0.0399999999991	8.78	0.34	2.02	1.44	0.950000000001	AAA231.CD3.location-a.X27.Y11.tile.tissue.png	314	1	2000	314	96a22e236696d16e69658661e0498e29	0	0	0	0	0	0	0	0	0	0	0	0	0	/home/dhl_ec/bnelissen/Slides/CD3_manuscript/CD3_slides/AAA231.CD3.location-a/AAA231.CD3.location-a.run1	255	0.7	0.0672608964053	0.7	0.0672608964053	-8.44984189078	0.0	0.0552818574294	0.0173690351563
69.0	3819980.0	35.0	9122.0	3819980.0	4000000.0	1.0	2.0	1.37	1.86	1.08	0.0400000000009	6.21	0.369999999999	0.690000000001	0.0599999999995	8.64	0.34	2.04	1.43	0.539999999999	AAA231.CD3.location-a.X27.Y12.tile.tissue.png	315	1	2000	315	e76cda3fa53b59ebc4661e253c418f31	0	0	0	0	0	0	0	0	0	0	0	0	0	/home/dhl_ec/bnelissen/Slides/CD3_manuscript/CD3_slides/AAA231.CD3.location-a/AAA231.CD3.location-a.run1	255	0.7	0.06	0.7	0.06	-7.44274689939	-11.7616119895	0.178313935121	0.126112727356
70.0	2074830.0	35.0	15319.0	2074830.0	4000000.0	1.0	6.0	1.47	2.01	1.07	0.0499999999993	6.13	0.550000000001	0.77	0.120000000001	7.38	0.289999999999	2.04	1.42	0.550000000001	AAA231.CD3.location-a.X27.Y13.tile.tissue.png	316	1	2000	316	489ba9f6c9755ac4aba29eb67717368d	0	0	0	0	0	0	0	0	0	0	0	0	0	/home/dhl_ec/bnelissen/Slides/CD3_manuscript/CD3_slides/AAA231.CD3.location-a/AAA231.CD3.location-a.run1	255	0.7	0.06	0.7	0.06	-7.95400343697	-10.5988632163	0.395131582329	0.217624933594
0.0	0.0	0.0	0.0	0.0	4000000.0	0.0	0.0	1.14	1.19	1.09	0.0500000000011	5.62	0.27	0.789999999997	0.190000000001	4.17	0.110000000001	1.88	1.42	0.76	AAA231.CD3.location-a.X27.Y14.tile.tissue.png	317	1	2000	317	243df80ec4bc589f48deaeaaa9d4cbc1	0	0	0	0	0	0	0	0	0	0	0	0	0	/home/dhl_ec/bnelissen/Slides/CD3_manuscript/CD3_slides/AAA231.CD3.location-a/AAA231.CD3.location-a.run1	255	1.0	0.06	1.0	0.06	0.0	-11.8248301842	0.0	4.94871629753
0.0	144649.0	0.0	3178.0	144649.0	4000000.0	0.0	1.0	1.54	1.3	1.13	0.0500000000011	6.81	0.34	0.779999999997	0.190000000001	5.35	0.129999999999	1.98	1.43	0.49	AAA231.CD3.location-a.X27.Y4.tile.tissue.png	318	1	2000	318	81f7609fde7bd51bd0530783a8eeb45a	0	0	0	0	0	0	0	0	0	0	0	0	0	/home/dhl_ec/bnelissen/Slides/CD3_manuscript/CD3_slides/AAA231.CD3.location-a/AAA231.CD3.location-a.run1	255	0.7	0.06	0.7	0.06	0.0	-11.4609068466	4.05521771668	2.32522798218
0.0	3703814.0	0.0	11846.0	3703814.0	4000000.0	0.0	2.0	1.46	1.82	1.1	0.0399999999991	6.18	0.34	0.700000000001	0.0599999999995	7.42	0.26	2.08	1.42	0.58	AAA231.CD3.location-a.X27.Y5.tile.tissue.png	319	1	2000	319	d536023ce29e48a66effb1116ab94566	0	0	0	0	0	0	0	0	0	0	0	0	0	/home/dhl_ec/bnelissen/Slides/CD3_manuscript/CD3_slides/AAA231.CD3.location-a/AAA231.CD3.location-a.run1	255	0.7	0.06	0.7	0.06	0.0	-11.8973949367	3.50328661212	0.364457070313
703.0	3956746.0	257.0	10856.0	3956746.0	4000000.0	5.0	1.0	1.5	1.94	1.22	0.0400000000009	5.99	0.34	0.700000000001	0.0599999999995	8.78	0.34	2.05	1.43	1.05	AAA231.CD3.location-a.X27.Y6.tile.tissue.png	320	1	2000	320	c66c89daae610f195424cff3f5382dc6	0	0	0	0	0	0	0	0	0	0	0	0	0	/home/dhl_ec/bnelissen/Slides/CD3_manuscript/CD3_slides/AAA231.CD3.location-a/AAA231.CD3.location-a.run1	255	0.7	0.06	0.7	0.06	-9.0651550975	-11.1478677218	2.72830687666	0.148704488281
0.0	3991796.0	0.0	8809.0	3991796.0	4000000.0	0.0	1.0	2.04	1.9	1.17	0.0499999999993	5.99	0.35	0.700000000001	0.0599999999995	8.4	0.27	2.07	1.44	0.830000000002	AAA231.CD3.location-a.X27.Y7.tile.tissue.png	321	1	2000	321	26ef43d8e787e361370a0e6ddcd501ae	0	0	0	0	0	0	0	0	0	0	0	0	0	/home/dhl_ec/bnelissen/Slides/CD3_manuscript/CD3_slides/AAA231.CD3.location-a/AAA231.CD3.location-a.run1	255	0.7	0.06	0.7	0.06	-6.89519414534	-12.0207446698	2.07718255174	0.114773515625
0.0	3992315.0	0.0	8790.0	3992315.0	4000000.0	0.0	1.0	1.58	1.8	1.04	0.0500000000011	6.0	0.35	0.700000000001	0.0499999999993	7.57	0.280000000001	2.08	1.42	0.75	AAA231.CD3.location-a.X27.Y8.tile.tissue.png	322	1	2000	322	6f9dfd8f4692421605d2f92dce422475	0	0	0	0	0	0	0	0	0	0	0	0	0	/home/dhl_ec/bnelissen/Slides/CD3_manuscript/CD3_slides/AAA231.CD3.location-a/AAA231.CD3.location-a.run1	255	0.7	0.06	0.7	0.06	0.0	-12.1735185288	1.65389629826	0.127320755371
0.0	3995931.0	0.0	8138.0	3995931.0	4000000.0	0.0	1.0	1.92	1.34	1.13	0.0500000000011	6.19	0.35	0.710000000001	0.0499999999993	7.57	0.290000000001	2.06	1.43	0.720000000001	AAA231.CD3.location-a.X27.Y9.tile.tissue.png	323	1	2000	323	4cc242b0500d7eedcfe83c7957107881	0	0	0	0	0	0	0	0	0	0	0	0	0	/home/dhl_ec/bnelissen/Slides/CD3_manuscript/CD3_slides/AAA231.CD3.location-a/AAA231.CD3.location-a.run1	255	0.7	0.0602706604179	0.7	0.0602706604179	0.0	-12.4166295515	0.652451706498	0.167150050293
1625.0	3904233.0	661.0	9434.0	3904233.0	4000000.0	14.0	1.0	1.57	1.73	1.04	0.0500000000011	6.25	0.34	0.700000000001	0.0599999999995	8.67	0.34	2.04	1.43	0.49	AAA231.CD3.location-a.X28.Y10.tile.tissue.png	324	1	2000	324	44648e82ce89a3fc3cdb9a9116b9ed8c	0	0	0	0	0	0	0	0	0	0	0	0	0	/home/dhl_ec/bnelissen/Slides/CD3_manuscript/CD3_slides/AAA231.CD3.location-a/AAA231.CD3.location-a.run1	255	0.7	0.06	0.7	0.06	-7.51596226164	-11.5485080761	0.466531948821	0.250720081059
600.0	3993788.0	349.0	8185.0	3993788.0	4000000.0	7.0	1.0	1.57	1.68	1.46	0.0400000000009	6.02	0.359999999999	0.690000000001	0.0599999999995	8.79	0.34	2.03	1.43	0.709999999999	AAA231.CD3.location-a.X28.Y11.tile.tissue.png	325	1	2000	325	8dc3b268c765d656a8205611525629c5	0	0	0	0	0	0	0	0	0	0	0	0	0	/home/dhl_ec/bnelissen/Slides/CD3_manuscript/CD3_slides/AAA231.CD3.location-a/AAA231.CD3.location-a.run1	255	0.7	0.07156415534	0.7	0.07156415534	-7.28621159941	-11.2478221447	0.209648345741	0.117493470078
0.0	2317941.0	0.0	12275.0	2317941.0	4000000.0	0.0	6.0	1.58	2.16	1.09	0.0399999999991	6.06	0.49	0.82	0.109999999999	7.21	0.220000000001	2.08	1.43	1.04	AAA231.CD3.location-a.X28.Y12.tile.tissue.png	326	1	2000	326	193f16951f6bfa123251794adb8fc452	0	0	0	0	0	0	0	0	0	0	0	0	0	/home/dhl_ec/bnelissen/Slides/CD3_manuscript/CD3_slides/AAA231.CD3.location-a/AAA231.CD3.location-a.run1	255	0.7	0.06	0.7	0.06	-7.00656394769	-12.2806736913	0.479885655516	0.192988219727
0.0	416285.0	0.0	9310.0	416285.0	4000000.0	0.0	5.0	1.33	1.34	1.05	0.0499999999993	5.99	0.35	0.690000000001	0.179999999998	5.44	0.139999999999	2.02	1.43	0.469999999999	AAA231.CD3.location-a.X28.Y13.tile.tissue.png	327	1	2000	327	6264baa83c6988f6b8600f21c3368290	0	0	0	0	0	0	0	0	0	0	0	0	0	/home/dhl_ec/bnelissen/Slides/CD3_manuscript/CD3_slides/AAA231.CD3.location-a/AAA231.CD3.location-a.run1	255	0.7	0.06	0.7	0.06	0.0	-8.76421785914	0.0149407282852	0.483700438171
0.0	0.0	0.0	0.0	0.0	4000000.0	0.0	0.0	1.12	1.25	1.08	0.0499999999993	4.97	0.280000000001	0.900000000001	0.189999999999	4.18	0.119999999999	1.9	1.43	0.77	AAA231.CD3.location-a.X28.Y14.tile.tissue.png	328	1	2000	328	a4135e81514320e4976223ce61bf4fb4	0	0	0	0	0	0	0	0	0	0	0	0	0	/home/dhl_ec/bnelissen/Slides/CD3_manuscript/CD3_slides/AAA231.CD3.location-a/AAA231.CD3.location-a.run1	255	1.0	0.06	1.0	0.06	0.0	0.0	0.0	5.8621105
0.0	2556852.0	0.0	9127.0	2556852.0	4000000.0	0.0	1.0	1.33	2.8	1.53	0.0500000000011	5.89	0.35	0.700000000001	0.110000000001	6.8	0.219999999999	2.06	1.42	0.960000000001	AAA231.CD3.location-a.X28.Y5.tile.tissue.png	329	1	2000	329	bfaf846f9d43f4755b3ed4818087641b	0	0	0	0	0	0	0	0	0	0	0	0	0	/home/dhl_ec/bnelissen/Slides/CD3_manuscript/CD3_slides/AAA231.CD3.location-a/AAA231.CD3.location-a.run1	255	0.7	0.06	0.7	0.06	0.0	-11.5177711889	1.29246657609	0.633068066406
0.0	3994483.0	0.0	8456.0	3994483.0	4000000.0	0.0	1.0	1.47	1.94	1.17	0.0400000000009	5.73	0.49	0.809999999999	0.0600000000013	7.58	0.280000000001	2.06	1.42	0.549999999999	AAA231.CD3.location-a.X28.Y6.tile.tissue.png	330	1	2000	330	3d6578b58f481e14c8fd39d964a7b818	0	0	0	0	0	0	0	0	0	0	0	0	0	/home/dhl_ec/bnelissen/Slides/CD3_manuscript/CD3_slides/AAA231.CD3.location-a/AAA231.CD3.location-a.run1	255	0.7	0.06	0.7	0.06	0.0	-12.1644765496	0.755431553971	0.0723234647217
0.0	3999419.0	0.0	8052.0	3999419.0	4000000.0	0.0	1.0	1.54	1.46	1.36	0.0499999999993	5.71	0.35	0.690000000001	0.0500000000011	7.62	0.27	2.05	1.42	0.51	AAA231.CD3.location-a.X28.Y7.tile.tissue.png	331	1	2000	331	35bf0cb93234fe2a5a01cff692b12c69	0	0	0	0	0	0	0	0	0	0	0	0	0	/home/dhl_ec/bnelissen/Slides/CD3_manuscript/CD3_slides/AAA231.CD3.location-a/AAA231.CD3.location-a.run1	255	0.7	0.06	0.7	0.06	0.0	-12.0332698657	0.376631768264	0.0527792692871
0.0	3978757.0	0.0	8604.0	3978757.0	4000000.0	0.0	1.0	1.58	1.52	1.04	0.0500000000011	6.19	0.369999999999	0.73	0.0599999999995	7.52	0.280000000001	2.06	1.43	0.540000000001	AAA231.CD3.location-a.X28.Y8.tile.tissue.png	332	1	2000	332	792a0386de1aa8b61a8f2f15d0b30085	0	0	0	0	0	0	0	0	0	0	0	0	0	/home/dhl_ec/bnelissen/Slides/CD3_manuscript/CD3_slides/AAA231.CD3.location-a/AAA231.CD3.location-a.run1	255	0.7	0.06	0.7	0.06	0.0	-11.4732548079	0.333317541132	0.144593409946
0.0	3999720.0	0.0	8043.0	3999720.0	4000000.0	0.0	1.0	1.61	1.16	1.02	0.0500000000011	6.19	0.34	0.75	0.0599999999995	7.57	0.27	2.06	1.44	0.749999999998	AAA231.CD3.location-a.X28.Y9.tile.tissue.png	333	1	2000	333	6e82d71d502ed4f83490574a9025e992	0	0	0	0	0	0	0	0	0	0	0	0	0	/home/dhl_ec/bnelissen/Slides/CD3_manuscript/CD3_slides/AAA231.CD3.location-a/AAA231.CD3.location-a.run1	255	0.7	0.06	0.7	0.06	0.0	-12.0877636032	0.568143395038	0.319720562533
0.0	3952680.0	0.0	8822.0	3952680.0	4000000.0	0.0	1.0	1.56	1.52	1.25	0.0500000000011	6.15	0.339999999998	0.750000000002	0.0500000000011	8.51	0.27	2.07	1.42	0.689999999999	AAA231.CD3.location-a.X29.Y10.tile.tissue.png	334	1	2000	334	f6f60c0f6adcaae6db4206d51aeec64e	0	0	0	0	0	0	0	0	0	0	0	0	0	/home/dhl_ec/bnelissen/Slides/CD3_manuscript/CD3_slides/AAA231.CD3.location-a/AAA231.CD3.location-a.run1	255	0.7	0.06	0.7	0.06	-7.05610815846	-11.5017485508	0.486339851431	0.242538443645
0.0	4000000.0	0.0	7996.0	4000000.0	4000000.0	0.0	1.0	1.42	2.09	1.12	0.0399999999991	5.19	0.280000000001	0.690000000001	0.0400000000009	8.43	0.27	2.06	1.42	0.549999999999	AAA231.CD3.location-a.X29.Y11.tile.tissue.png	335	1	2000	335	1ad31e603042dcdcb389e24c7ee64f71	0	0	0	0	0	0	0	0	0	0	0	0	0	/home/dhl_ec/bnelissen/Slides/CD3_manuscript/CD3_slides/AAA231.CD3.location-a/AAA231.CD3.location-a.run1	255	0.7	0.06	0.7	0.06	-8.22952509644	0.0	0.10381975031	0.0404006523437
73.0	2085872.0	34.0	14180.0	2085872.0	4000000.0	1.0	8.0	1.47	1.59	1.57	0.0399999999991	6.12	0.359999999999	0.690000000001	0.119999999999	7.31	0.27	2.07	1.42	0.750000000002	AAA231.CD3.location-a.X29.Y12.tile.tissue.png	336	1	2000	336	8e9742b4ebde80d93359555e335e49d5	0	0	0	0	0	0	0	0	0	0	0	0	0	/home/dhl_ec/bnelissen/Slides/CD3_manuscript/CD3_slides/AAA231.CD3.location-a/AAA231.CD3.location-a.run1	255	0.7	0.06	0.7	0.06	-6.71245603462	-12.5049186094	0.360539131254	0.155925688477
0.0	249779.0	0.0	7428.0	249779.0	4000000.0	0.0	9.0	1.24	1.49	1.18	0.0499999999993	6.01	0.35	0.700000000001	0.190000000001	5.39	0.140000000001	2.04	1.48	0.48	AAA231.CD3.location-a.X29.Y13.tile.tissue.png	337	1	2000	337	649d2141d7514b628bd3b6bed011fb10	0	0	0	0	0	0	0	0	0	0	0	0	0	/home/dhl_ec/bnelissen/Slides/CD3_manuscript/CD3_slides/AAA231.CD3.location-a/AAA231.CD3.location-a.run1	255	0.7	0.06	0.7	0.06	0.0	-9.67241770527	0.0221880849702	3.61677894397
0.0	353031.0	0.0	3677.0	353031.0	4000000.0	0.0	3.0	1.1	1.58	1.49	0.0599999999995	6.78	0.35	0.799999999999	0.190000000001	5.93	0.140000000001	2.03	1.44	0.650000000001	AAA231.CD3.location-a.X29.Y5.tile.tissue.png	338	1	2000	338	2bd80b8e7d11613c41f76ac01e4bf372	0	0	0	0	0	0	0	0	0	0	0	0	0	/home/dhl_ec/bnelissen/Slides/CD3_manuscript/CD3_slides/AAA231.CD3.location-a/AAA231.CD3.location-a.run1	255	0.7	0.06	0.7	0.06	-7.95361005084	-11.5933930666	1.2289586973	1.62349068848
0.0	1580169.0	0.0	14043.0	1580169.0	4000000.0	0.0	2.0	1.34	1.73	1.46	0.0499999999993	6.27	0.349999999999	0.699999999999	0.139999999999	6.1	0.18	2.1	1.43	0.52	AAA231.CD3.location-a.X29.Y6.tile.tissue.png	339	1	2000	339	f75a54f71200d0b134658eaa1a87fb82	0	0	0	0	0	0	0	0	0	0	0	0	0	/home/dhl_ec/bnelissen/Slides/CD3_manuscript/CD3_slides/AAA231.CD3.location-a/AAA231.CD3.location-a.run1	255	0.7	0.06	0.7	0.06	0.0	-11.4785328094	0.91605779192	0.818991085938
0.0	2146745.0	0.0	16806.0	2146745.0	4000000.0	0.0	7.0	1.26	2.17	1.03	0.0399999999991	5.96	0.42	0.9	0.120000000001	6.44	0.200000000001	2.12	1.43	0.530000000001	AAA231.CD3.location-a.X29.Y7.tile.tissue.png	340	1	2000	340	db26c8fac6571aa3fa1685b31bd63082	0	0	0	0	0	0	0	0	0	0	0	0	0	/home/dhl_ec/bnelissen/Slides/CD3_manuscript/CD3_slides/AAA231.CD3.location-a/AAA231.CD3.location-a.run1	255	0.7	0.06	0.7	0.06	0.0	-11.73723271	0.998737041428	0.658865234375
0.0	2874336.0	0.0	21262.0	2874336.0	4000000.0	0.0	5.0	1.59	2.17	1.03	0.0400000000009	6.28	0.35	0.680000000002	0.1	7.14	0.230000000001	2.12	1.42	0.58	AAA231.CD3.location-a.X29.Y8.tile.tissue.png	341	1	2000	341	683e00515877827835746027f8e03d18	0	0	0	0	0	0	0	0	0	0	0	0	0	/home/dhl_ec/bnelissen/Slides/CD3_manuscript/CD3_slides/AAA231.CD3.location-a/AAA231.CD3.location-a.run1	255	0.7	0.06	0.7	0.06	0.0	-12.2985936023	0.662527754236	0.332759674316
0.0	3999776.0	0.0	8016.0	3999776.0	4000000.0	0.0	1.0	1.55	1.17	1.1	0.0399999999991	5.96	0.35	0.690000000001	0.0600000000013	7.64	0.279999999999	2.05	1.43	0.68	AAA231.CD3.location-a.X29.Y9.tile.tissue.png	342	1	2000	342	743006c736342e29dc4c0c6cab2e4ceb	0	0	0	0	0	0	0	0	0	0	0	0	0	/home/dhl_ec/bnelissen/Slides/CD3_manuscript/CD3_slides/AAA231.CD3.location-a/AAA231.CD3.location-a.run1	255	0.7	0.06	0.7	0.06	0.0	-11.1485492334	0.294465833837	0.0908120905157
70.0	3998418.0	37.0	8122.0	3998418.0	4000000.0	1.0	1.0	1.49	1.78	1.05	0.0499999999993	5.73	0.59	0.720000000001	0.0499999999993	8.76	0.34	2.04	1.43	0.530000000001	AAA231.CD3.location-a.X3.Y10.tile.tissue.png	343	1	2000	343	0dfa912e0e220cfaccc4abea204ab7e8	0	0	0	0	0	0	0	0	0	0	0	0	0	/home/dhl_ec/bnelissen/Slides/CD3_manuscript/CD3_slides/AAA231.CD3.location-a/AAA231.CD3.location-a.run1	255	0.7	0.06	0.7	0.06	-8.8175564947	-12.4240052851	0.502090434713	0.101906816956
0.0	4000000.0	0.0	7996.0	4000000.0	4000000.0	0.0	1.0	1.31	1.8	1.1	0.0500000000011	5.64	0.48	0.759999999998	0.0499999999993	8.47	0.279999999997	2.06	1.41	0.52	AAA231.CD3.location-a.X3.Y11.tile.tissue.png	344	1	2000	344	e4cbef968b72f92885da0e77c2428418	0	0	0	0	0	0	0	0	0	0	0	0	0	/home/dhl_ec/bnelissen/Slides/CD3_manuscript/CD3_slides/AAA231.CD3.location-a/AAA231.CD3.location-a.run1	255	0.7	0.06	0.7	0.06	-6.80705449819	-10.0934501699	0.11466836459	0.0344918072667
0.0	2571976.0	0.0	8254.0	2571976.0	4000000.0	0.0	2.0	1.46	1.59	1.09	0.0500000000011	6.32	0.35	0.690000000001	0.110000000001	7.43	0.219999999999	2.09	1.43	0.5	AAA231.CD3.location-a.X3.Y12.tile.tissue.png	345	1	2000	345	d9e267c7b3d9217f67bdccc086ed51d7	0	0	0	0	0	0	0	0	0	0	0	0	0	/home/dhl_ec/bnelissen/Slides/CD3_manuscript/CD3_slides/AAA231.CD3.location-a/AAA231.CD3.location-a.run1	255	0.7	0.06	0.7	0.06	-7.07649200506	-9.4905822496	0.120906093759	0.165645477539
0.0	64886.0	0.0	1497.0	64886.0	4000000.0	0.0	1.0	1.59	1.29	1.08	0.0599999999995	5.97	0.34	0.769999999999	0.200000000001	5.28	0.130000000001	2.28	1.43	0.519999999999	AAA231.CD3.location-a.X3.Y13.tile.tissue.png	346	1	2000	346	36bf6701bac19520394357ebff292135	0	0	0	0	0	0	0	0	0	0	0	0	0	/home/dhl_ec/bnelissen/Slides/CD3_manuscript/CD3_slides/AAA231.CD3.location-a/AAA231.CD3.location-a.run1	255	0.7	0.06	0.7	0.06	0.0	-10.0551485281	0.663464817141	3.23112143762
518.0	1090621.0	201.0	9238.0	1090621.0	4000000.0	4.0	3.0	1.44	1.55	1.15	0.0499999999993	6.15	0.35	0.730000000001	0.17	6.77	0.24	2.01	1.42	0.82	AAA231.CD3.location-a.X3.Y5.tile.tissue.png	347	1	2000	347	166cd609befe5dcd4dc9209de087ee33	0	0	0	0	0	0	0	0	0	0	0	0	0	/home/dhl_ec/bnelissen/Slides/CD3_manuscript/CD3_slides/AAA231.CD3.location-a/AAA231.CD3.location-a.run1	255	0.7	0.06	0.7	0.06	-8.99401046162	-11.7720112814	0.8922930088	2.78485260938
704.0	3834198.0	271.0	8004.0	3834198.0	4000000.0	6.0	1.0	1.45	1.61	1.08	0.0400000000009	6.2	0.35	0.68	0.0600000000013	8.7	0.33	2.04	1.42	0.689999999999	AAA231.CD3.location-a.X3.Y6.tile.tissue.png	348	1	2000	348	e6bca75001ae8c5936fbe6c20388c439	0	0	0	0	0	0	0	0	0	0	0	0	0	/home/dhl_ec/bnelissen/Slides/CD3_manuscript/CD3_slides/AAA231.CD3.location-a/AAA231.CD3.location-a.run1	255	0.7	0.06	0.7	0.06	-8.87408417056	-11.3842933412	1.67547519606	0.143072515625
97.0	3730018.0	40.0	14644.0	3730018.0	4000000.0	1.0	1.0	1.45	1.57	1.2	0.0400000000009	6.27	0.57	0.759999999998	0.0699999999997	8.55	0.33	2.06	1.44	0.609999999999	AAA231.CD3.location-a.X3.Y7.tile.tissue.png	349	1	2000	349	9b3b814e3d1c023204b7e47aafb82e94	0	0	0	0	0	0	0	0	0	0	0	0	0	/home/dhl_ec/bnelissen/Slides/CD3_manuscript/CD3_slides/AAA231.CD3.location-a/AAA231.CD3.location-a.run1	255	0.7	0.06	0.7	0.06	-7.70370131778	-11.5530929884	1.90504673674	0.0686154931641
832.0	3765119.0	332.0	13730.0	3765119.0	4000000.0	7.0	1.0	1.35	1.5	1.06	0.0400000000009	6.59	0.34	0.690000000001	0.0599999999995	8.66	0.330000000002	2.05	1.42	0.550000000001	AAA231.CD3.location-a.X3.Y8.tile.tissue.png	350	1	2000	350	35501c11802cf17a23688c1f0b63dc8f	0	0	0	0	0	0	0	0	0	0	0	0	0	/home/dhl_ec/bnelissen/Slides/CD3_manuscript/CD3_slides/AAA231.CD3.location-a/AAA231.CD3.location-a.run1	255	0.7	0.06	0.7	0.06	-9.01928836681	-11.7381503242	1.91797764732	0.0972346425781
0.0	3953001.0	0.0	10761.0	3953001.0	4000000.0	0.0	1.0	1.51	1.37	1.06	0.0400000000009	6.02	0.35	0.750000000002	0.0500000000011	8.44	0.269999999999	2.08	1.73	0.539999999999	AAA231.CD3.location-a.X3.Y9.tile.tissue.png	351	1	2000	351	6e977c0663d5f3ac3068017e08542df1	0	0	0	0	0	0	0	0	0	0	0	0	0	/home/dhl_ec/bnelissen/Slides/CD3_manuscript/CD3_slides/AAA231.CD3.location-a/AAA231.CD3.location-a.run1	255	0.7	0.06	0.7	0.06	-8.84096691242	-12.2074146372	1.74934319439	0.135204180664
0.0	4000000.0	0.0	7996.0	4000000.0	4000000.0	0.0	1.0	1.64	1.49	1.55	0.0500000000011	5.18	0.279999999999	0.690000000001	0.0499999999993	8.43	0.289999999999	2.05	1.42	0.869999999999	AAA231.CD3.location-a.X30.Y10.tile.tissue.png	352	1	2000	352	14ee44ab07010bd5015c64ad356f620d	0	0	0	0	0	0	0	0	0	0	0	0	0	/home/dhl_ec/bnelissen/Slides/CD3_manuscript/CD3_slides/AAA231.CD3.location-a/AAA231.CD3.location-a.run1	255	0.7	0.0611868825269	0.7	0.0611868825269	-6.5943500963	0.0	0.0597393097432	0.00865087597656
0.0	4000000.0	0.0	7996.0	4000000.0	4000000.0	0.0	1.0	1.54	1.26	1.37	0.0400000000009	5.61	0.279999999999	0.700000000001	0.0500000000011	8.45	0.280000000001	2.06	1.42	0.77	AAA231.CD3.location-a.X30.Y11.tile.tissue.png	353	1	2000	353	d33a8ced96ef7c1df810581aae98e0db	0	0	0	0	0	0	0	0	0	0	0	0	0	/home/dhl_ec/bnelissen/Slides/CD3_manuscript/CD3_slides/AAA231.CD3.location-a/AAA231.CD3.location-a.run1	255	0.7	0.06	0.7	0.06	-8.1825416644	-12.3220917056	0.179176464994	0.120263451594
219.0	3762173.0	112.0	9737.0	3762173.0	4000000.0	3.0	1.0	1.3	1.55	1.13	0.0500000000011	5.85	0.34	0.679999999998	0.0599999999995	8.63	0.330000000002	2.04	1.42	0.49	AAA231.CD3.location-a.X30.Y12.tile.tissue.png	354	1	2000	354	920865212229334491c1b3518a5252ad	0	0	0	0	0	0	0	0	0	0	0	0	0	/home/dhl_ec/bnelissen/Slides/CD3_manuscript/CD3_slides/AAA231.CD3.location-a/AAA231.CD3.location-a.run1	255	0.7	0.06	0.7	0.06	-7.445072245	-11.0651227486	0.0770100191696	0.0464993892822
0.0	522189.0	0.0	8059.0	522189.0	4000000.0	0.0	5.0	1.44	1.55	1.11	0.0599999999995	6.06	0.360000000001	0.76	0.189999999999	5.53	0.15	2.04	1.43	0.49	AAA231.CD3.location-a.X30.Y13.tile.tissue.png	355	1	2000	355	bb796cb070ffe19fd7c2d969f721afca	0	0	0	0	0	0	0	0	0	0	0	0	0	/home/dhl_ec/bnelissen/Slides/CD3_manuscript/CD3_slides/AAA231.CD3.location-a/AAA231.CD3.location-a.run1	255	0.7	0.06	0.7	0.06	0.0	-10.6699776379	0.023086307861	10.2084563982
0.0	1336205.0	0.0	6349.0	1336205.0	4000000.0	0.0	1.0	1.23	1.67	1.17	0.0500000000011	6.06	0.35	0.730000000001	0.15	5.96	0.17	2.01	1.44	0.779999999999	AAA231.CD3.location-a.X30.Y6.tile.tissue.png	356	1	2000	356	31a62ac6d2b48051e130368d99c6f781	0	0	0	0	0	0	0	0	0	0	0	0	0	/home/dhl_ec/bnelissen/Slides/CD3_manuscript/CD3_slides/AAA231.CD3.location-a/AAA231.CD3.location-a.run1	255	0.7	0.06	0.7	0.06	0.0	-11.1201551235	0.798629701281	1.47052942578
0.0	2459645.0	0.0	14827.0	2459645.0	4000000.0	0.0	3.0	1.51	2.31	1.02	0.0499999999993	5.96	0.35	0.689999999999	0.109999999999	6.64	0.219999999999	2.08	1.44	0.57	AAA231.CD3.location-a.X30.Y7.tile.tissue.png	357	1	2000	357	68b1720d4aac5ccb3884d539c971827c	0	0	0	0	0	0	0	0	0	0	0	0	0	/home/dhl_ec/bnelissen/Slides/CD3_manuscript/CD3_slides/AAA231.CD3.location-a/AAA231.CD3.location-a.run1	255	0.7	0.06	0.7	0.06	0.0	-11.8328041256	1.02467866298	0.852233140625
147.0	1455918.0	86.0	19012.0	1455918.0	4000000.0	2.0	16.0	1.22	2.14	1.04	0.0500000000011	6.28	0.35	0.690000000002	0.150000000001	7.02	0.25	2.07	1.43	0.5	AAA231.CD3.location-a.X30.Y8.tile.tissue.png	358	1	2000	358	135d673e6e45bbd2b4892489ab5cc798	0	0	0	0	0	0	0	0	0	0	0	0	0	/home/dhl_ec/bnelissen/Slides/CD3_manuscript/CD3_slides/AAA231.CD3.location-a/AAA231.CD3.location-a.run1	255	0.7	0.06	0.7	0.06	-8.70754233125	-11.398990567	0.758131107136	1.23802477344
0.0	3974580.0	0.0	9022.0	3974580.0	4000000.0	0.0	1.0	1.56	1.75	1.36	0.0500000000011	6.86	0.35	0.689999999999	0.0499999999993	7.57	0.280000000001	2.07	1.43	0.559999999999	AAA231.CD3.location-a.X30.Y9.tile.tissue.png	359	1	2000	359	ecbf87027368e4a80f9ca7cb75ae2be7	0	0	0	0	0	0	0	0	0	0	0	0	0	/home/dhl_ec/bnelissen/Slides/CD3_manuscript/CD3_slides/AAA231.CD3.location-a/AAA231.CD3.location-a.run1	255	0.7	0.06	0.7	0.06	0.0	-11.4496016083	0.228366267631	0.0469454912877
0.0	3987159.0	0.0	8840.0	3987159.0	4000000.0	0.0	1.0	1.63	2.56	1.15	0.0499999999993	5.79	0.390000000001	0.710000000001	0.0599999999995	7.55	0.269999999999	2.09	1.43	0.52	AAA231.CD3.location-a.X31.Y10.tile.tissue.png	360	1	2000	360	11dc33d1c93b762da2caab9447cdd01a	0	0	0	0	0	0	0	0	0	0	0	0	0	/home/dhl_ec/bnelissen/Slides/CD3_manuscript/CD3_slides/AAA231.CD3.location-a/AAA231.CD3.location-a.run1	255	0.7	0.06	0.7	0.06	0.0	-12.3290418967	0.404489104899	0.182277297226
0.0	2614326.0	0.0	16543.0	2614326.0	4000000.0	0.0	4.0	1.51	2.16	1.08	0.0600000000013	5.92	0.35	0.769999999999	0.109999999999	7.43	0.219999999999	2.13	1.44	1.26	AAA231.CD3.location-a.X31.Y11.tile.tissue.png	361	1	2000	361	c42e8fb6df710fe75f0b55926a1240f8	0	0	0	0	0	0	0	0	0	0	0	0	0	/home/dhl_ec/bnelissen/Slides/CD3_manuscript/CD3_slides/AAA231.CD3.location-a/AAA231.CD3.location-a.run1	255	0.7	0.06	0.7	0.06	-6.90630963151	-12.183573282	0.433126087846	1.39950228125
0.0	766424.0	0.0	8444.0	766424.0	4000000.0	0.0	5.0	2.64	1.27	1.15	0.0500000000011	8.62	0.34	0.76	0.17	5.65	0.160000000002	2.09	1.43	0.459999999999	AAA231.CD3.location-a.X31.Y12.tile.tissue.png	362	1	2000	362	028dcff9d293cd54e64fd36c354908c9	0	0	0	0	0	0	0	0	0	0	0	0	0	/home/dhl_ec/bnelissen/Slides/CD3_manuscript/CD3_slides/AAA231.CD3.location-a/AAA231.CD3.location-a.run1	255	0.7	0.06	0.7	0.06	0.0	-11.5000608658	0.0792130940658	6.27532239355
0.0	287303.0	0.0	5455.0	287303.0	4000000.0	0.0	3.0	1.4	1.57	1.16	0.0500000000011	6.06	0.34	0.77	0.190000000001	5.37	0.130000000001	1.99	1.43	0.480000000001	AAA231.CD3.location-a.X31.Y6.tile.tissue.png	363	1	2000	363	8a133b6b394eb228e45e6c91dd6bb443	0	0	0	0	0	0	0	0	0	0	0	0	0	/home/dhl_ec/bnelissen/Slides/CD3_manuscript/CD3_slides/AAA231.CD3.location-a/AAA231.CD3.location-a.run1	255	0.7	0.06	0.7	0.06	0.0	-11.3449039521	1.73751111631	2.27813955127
63.0	3177946.0	32.0	12089.0	3177946.0	4000000.0	1.0	2.0	1.3	1.78	1.12	0.0400000000009	6.18	0.619999999999	0.940000000001	0.0799999999999	8.17	0.309999999999	2.07	1.44	0.6	AAA231.CD3.location-a.X31.Y7.tile.tissue.png	364	1	2000	364	99c9d566a5c83fb14d29aa278c8b3057	0	0	0	0	0	0	0	0	0	0	0	0	0	/home/dhl_ec/bnelissen/Slides/CD3_manuscript/CD3_slides/AAA231.CD3.location-a/AAA231.CD3.location-a.run1	255	0.7	0.06	0.7	0.06	-7.97554928349	-11.4844677337	0.729349102448	0.287783699219
0.0	3970090.0	0.0	8600.0	3970090.0	4000000.0	0.0	1.0	1.44	1.8	1.07	0.0400000000009	5.77	0.35	0.679999999998	0.0599999999995	8.39	0.27	2.07	1.44	1.04	AAA231.CD3.location-a.X31.Y8.tile.tissue.png	365	1	2000	365	70dce0e561eb8e39650d6e195eceb909	0	0	0	0	0	0	0	0	0	0	0	0	0	/home/dhl_ec/bnelissen/Slides/CD3_manuscript/CD3_slides/AAA231.CD3.location-a/AAA231.CD3.location-a.run1	255	0.7	0.06	0.7	0.06	-6.41013001668	-11.9688153478	0.349417459555	0.0617216835938
0.0	4000000.0	0.0	7996.0	4000000.0	4000000.0	0.0	1.0	1.45	1.93	1.47	0.0400000000009	5.86	0.269999999999	0.689999999999	0.0399999999991	7.55	0.27	2.06	1.43	0.57	AAA231.CD3.location-a.X31.Y9.tile.tissue.png	366	1	2000	366	0ae71145e6382a86cef61cd6b72f8c1a	0	0	0	0	0	0	0	0	0	0	0	0	0	/home/dhl_ec/bnelissen/Slides/CD3_manuscript/CD3_slides/AAA231.CD3.location-a/AAA231.CD3.location-a.run1	255	0.7	0.06	0.7	0.06	0.0	-12.1621939029	0.3855430625	0.0469266164551
0.0	2206780.0	0.0	22114.0	2206780.0	4000000.0	0.0	9.0	1.48	1.75	1.13	0.0500000000011	6.0	0.35	0.700000000001	0.109999999999	7.16	0.220000000001	2.11	1.44	0.539999999997	AAA231.CD3.location-a.X32.Y10.tile.tissue.png	367	1	2000	367	0dbf51a6c4d67790184acf6c4b5874c3	0	0	0	0	0	0	0	0	0	0	0	0	0	/home/dhl_ec/bnelissen/Slides/CD3_manuscript/CD3_slides/AAA231.CD3.location-a/AAA231.CD3.location-a.run1	255	0.7	0.06	0.7	0.06	-8.02615382952	-11.705047251	0.727184823791	2.02867161328
0.0	65033.0	0.0	3582.0	65033.0	4000000.0	0.0	2.0	1.33	1.19	1.11	0.0599999999995	6.05	0.460000000001	1.0	0.200000000001	5.3	0.130000000001	1.96	1.43	0.52	AAA231.CD3.location-a.X32.Y11.tile.tissue.png	368	1	2000	368	e062e62325b68bfb5cca6974def8f3f0	0	0	0	0	0	0	0	0	0	0	0	0	0	/home/dhl_ec/bnelissen/Slides/CD3_manuscript/CD3_slides/AAA231.CD3.location-a/AAA231.CD3.location-a.run1	255	0.7	0.06	0.7	0.06	0.0	-10.92913254	0.798818484462	1.99518401172
0.0	0.0	0.0	0.0	0.0	4000000.0	0.0	0.0	1.33	1.34	1.34	0.0499999999993	4.96	0.280000000001	0.84	0.200000000001	4.17	0.119999999999	2.0	1.43	0.469999999999	AAA231.CD3.location-a.X32.Y6.tile.tissue.png	369	1	2000	369	e558861a6a8d3625c9a80b2960594d53	0	0	0	0	0	0	0	0	0	0	0	0	0	/home/dhl_ec/bnelissen/Slides/CD3_manuscript/CD3_slides/AAA231.CD3.location-a/AAA231.CD3.location-a.run1	255	1.0	0.06	1.0	0.06	0.0	0.0	0.0	8.408978
0.0	2998403.0	0.0	7984.0	2998403.0	4000000.0	0.0	1.0	1.32	1.63	1.43	0.0400000000009	6.12	0.35	0.689999999999	0.0900000000001	6.99	0.24	2.08	1.43	0.559999999999	AAA231.CD3.location-a.X32.Y7.tile.tissue.png	370	1	2000	370	541e09d510b614cf67774adac9c038d3	0	0	0	0	0	0	0	0	0	0	0	0	0	/home/dhl_ec/bnelissen/Slides/CD3_manuscript/CD3_slides/AAA231.CD3.location-a/AAA231.CD3.location-a.run1	255	0.7	0.06	0.7	0.06	0.0	-10.7748545978	0.404959990368	0.148563451172
0.0	4000000.0	0.0	7996.0	4000000.0	4000000.0	0.0	1.0	1.45	1.89	1.24	0.0400000000009	5.65	0.27	0.969999999999	0.0399999999991	7.6	0.279999999999	2.06	1.43	1.08	AAA231.CD3.location-a.X32.Y8.tile.tissue.png	371	1	2000	371	65e56a4946742e923a05ad6bc78bbe6e	0	0	0	0	0	0	0	0	0	0	0	0	0	/home/dhl_ec/bnelissen/Slides/CD3_manuscript/CD3_slides/AAA231.CD3.location-a/AAA231.CD3.location-a.run1	255	0.7	0.06	0.7	0.06	0.0	-11.9234015853	0.210602015625	0.0229374342108
0.0	3975891.0	0.0	9264.0	3975891.0	4000000.0	0.0	2.0	1.02	1.71	1.07	0.0500000000011	5.82	0.370000000001	0.700000000001	0.0600000000013	7.6	0.27	2.36	1.43	0.59	AAA231.CD3.location-a.X32.Y9.tile.tissue.png	372	1	2000	372	918367c6d7263d5dc811fd0b20c155d5	0	0	0	0	0	0	0	0	0	0	0	0	0	/home/dhl_ec/bnelissen/Slides/CD3_manuscript/CD3_slides/AAA231.CD3.location-a/AAA231.CD3.location-a.run1	255	0.7	0.06	0.7	0.06	0.0	-11.8339989142	0.424586463764	0.059310991394
0.0	26248.0	0.0	3115.0	26248.0	4000000.0	0.0	9.0	1.16	1.5	1.02	0.0600000000013	6.04	0.469999999999	0.970000000001	0.200000000001	5.71	0.129999999999	1.97	1.44	0.699999999999	AAA231.CD3.location-a.X33.Y10.tile.tissue.png	373	1	2000	373	33ab47f12e88f6cd2b999c37c75b5e00	0	0	0	0	0	0	0	0	0	0	0	0	0	/home/dhl_ec/bnelissen/Slides/CD3_manuscript/CD3_slides/AAA231.CD3.location-a/AAA231.CD3.location-a.run1	255	0.7	0.06	0.7	0.06	-8.68553691571	-11.2574348294	3.05650357767	3.0771616875
886.0	1489536.0	434.0	7247.0	1489536.0	4000000.0	7.0	2.0	1.37	1.66	1.41	0.0499999999993	6.16	0.34	0.720000000001	0.139999999999	7.02	0.25	2.01	1.42	0.610000000001	AAA231.CD3.location-a.X33.Y7.tile.tissue.png	374	1	2000	374	8aa81cebc62a9e40faa82d649429c72b	0	0	0	0	0	0	0	0	0	0	0	0	0	/home/dhl_ec/bnelissen/Slides/CD3_manuscript/CD3_slides/AAA231.CD3.location-a/AAA231.CD3.location-a.run1	255	0.7	0.06	0.7	0.06	-7.80850374831	-10.7633375482	0.513028679685	0.771062376953
0.0	3999683.0	0.0	8028.0	3999683.0	4000000.0	0.0	1.0	1.45	1.85	1.1	0.0399999999991	5.73	0.34	0.689999999999	0.0499999999993	7.54	0.269999999999	2.08	1.42	0.5	AAA231.CD3.location-a.X33.Y8.tile.tissue.png	375	1	2000	375	5e19e2db5e0b22e6c5adcb92a9b2005d	0	0	0	0	0	0	0	0	0	0	0	0	0	/home/dhl_ec/bnelissen/Slides/CD3_manuscript/CD3_slides/AAA231.CD3.location-a/AAA231.CD3.location-a.run1	255	0.7	0.06	0.7	0.06	0.0	-12.4363509158	0.205644609835	0.0351787355223
0.0	2298844.0	0.0	30982.0	2298844.0	4000000.0	0.0	35.0	1.42	1.86	1.25	0.0499999999993	6.17	0.450000000001	0.870000000001	0.120000000001	6.54	0.210000000001	2.09	1.44	0.559999999999	AAA231.CD3.location-a.X33.Y9.tile.tissue.png	376	1	2000	376	ed46927295364ac8e85ad43fd446cd4f	0	0	0	0	0	0	0	0	0	0	0	0	0	/home/dhl_ec/bnelissen/Slides/CD3_manuscript/CD3_slides/AAA231.CD3.location-a/AAA231.CD3.location-a.run1	255	0.7	0.06	0.7	0.06	0.0	-11.4249500083	0.661432604822	1.50049726562
0.0	64628.0	0.0	1438.0	64628.0	4000000.0	0.0	1.0	1.5	1.21	1.06	0.0499999999993	5.89	0.34	0.810000000001	0.200000000001	5.27	0.119999999999	1.99	1.44	0.84	AAA231.CD3.location-a.X34.Y7.tile.tissue.png	377	1	2000	377	04fb5069f4c150877bd2f6e6a3cbdfa2	0	0	0	0	0	0	0	0	0	0	0	0	0	/home/dhl_ec/bnelissen/Slides/CD3_manuscript/CD3_slides/AAA231.CD3.location-a/AAA231.CD3.location-a.run1	255	0.7	0.06	0.7	0.06	0.0	-11.3412200848	1.37733391003	2.14164140668
0.0	2418059.0	0.0	8395.0	2418059.0	4000000.0	0.0	1.0	1.4	1.68	1.2	0.0500000000011	5.94	0.34	0.709999999999	0.110000000001	6.62	0.219999999999	2.11	1.45	0.65	AAA231.CD3.location-a.X34.Y8.tile.tissue.png	378	1	2000	378	ff56664a47c14c6b1dc4de488b6c379e	0	0	0	0	0	0	0	0	0	0	0	0	0	/home/dhl_ec/bnelissen/Slides/CD3_manuscript/CD3_slides/AAA231.CD3.location-a/AAA231.CD3.location-a.run1	255	0.7	0.06	0.7	0.06	0.0	-11.4271306143	0.700615865866	1.40114164453
0.0	323129.0	0.0	6740.0	323129.0	4000000.0	0.0	5.0	1.34	1.19	1.07	0.0499999999993	7.01	0.339999999998	0.800000000001	0.190000000001	5.42	0.140000000001	2.02	1.43	0.48	AAA231.CD3.location-a.X34.Y9.tile.tissue.png	379	1	2000	379	603d13dc027223a3b2d0bd7fddc32e6f	0	0	0	0	0	0	0	0	0	0	0	0	0	/home/dhl_ec/bnelissen/Slides/CD3_manuscript/CD3_slides/AAA231.CD3.location-a/AAA231.CD3.location-a.run1	255	0.7	0.06	0.7	0.06	0.0	-11.4525025988	0.916940873459	3.33465213623
0.0	0.0	0.0	0.0	0.0	3910000.0	0.0	0.0	1.42	1.54	1.06	0.0499999999993	4.91	0.27	0.810000000001	0.189999999999	4.1	0.110000000001	1.85	1.39	0.480000000001	AAA231.CD3.location-a.X35.Y0.tile.tissue.png	380	1	1955	380	7a54406d6d8f5617bb09c216a725bef6	0	0	0	0	0	0	0	0	0	0	0	0	0	/home/dhl_ec/bnelissen/Slides/CD3_manuscript/CD3_slides/AAA231.CD3.location-a/AAA231.CD3.location-a.run1	255	1.0	0.06	1.0	0.06	0.0	0.0	0.0	3.93191841432
0.0	0.0	0.0	0.0	0.0	3910000.0	0.0	0.0	1.45	1.51	1.1	0.0500000000011	4.87	0.27	0.800000000001	0.199999999999	4.11	0.109999999999	1.85	1.4	0.52	AAA231.CD3.location-a.X35.Y1.tile.tissue.png	381	1	1955	381	19b2462dd6eba5a19216a66fe2c86768	0	0	0	0	0	0	0	0	0	0	0	0	0	/home/dhl_ec/bnelissen/Slides/CD3_manuscript/CD3_slides/AAA231.CD3.location-a/AAA231.CD3.location-a.run1	255	1.0	0.06	1.0	0.06	0.0	0.0	0.0	2.62208746803
0.0	0.0	0.0	0.0	0.0	3910000.0	0.0	0.0	1.05	1.4	1.05	0.0599999999995	4.92	0.27	0.799999999999	0.200000000001	4.08	0.110000000001	1.86	1.4	0.470000000001	AAA231.CD3.location-a.X35.Y10.tile.tissue.png	382	1	1955	382	5d1a97f3454d0749a22c9d0118154e1b	0	0	0	0	0	0	0	0	0	0	0	0	0	/home/dhl_ec/bnelissen/Slides/CD3_manuscript/CD3_slides/AAA231.CD3.location-a/AAA231.CD3.location-a.run1	255	1.0	0.06	1.0	0.06	0.0	0.0	0.0	4.73244040921
0.0	0.0	0.0	0.0	0.0	3910000.0	0.0	0.0	1.2	1.63	1.12	0.0500000000011	4.94	0.27	0.800000000001	0.190000000001	4.08	0.120000000001	1.85	1.41	0.549999999999	AAA231.CD3.location-a.X35.Y12.tile.tissue.png	383	1	1955	383	e06f6611828e35b2cf7823c515123549	0	0	0	0	0	0	0	0	0	0	0	0	0	/home/dhl_ec/bnelissen/Slides/CD3_manuscript/CD3_slides/AAA231.CD3.location-a/AAA231.CD3.location-a.run1	255	1.0	0.06	1.0	0.06	0.0	0.0	0.0	2.7201826087
0.0	0.0	0.0	0.0	0.0	3910000.0	0.0	0.0	1.12	1.61	1.04	0.0500000000011	4.89	0.27	0.800000000001	0.190000000001	4.11	0.120000000001	1.86	1.4	0.469999999999	AAA231.CD3.location-a.X35.Y13.tile.tissue.png	384	1	1955	384	0220a0f520da12f8bfd3f63730486b95	0	0	0	0	0	0	0	0	0	0	0	0	0	/home/dhl_ec/bnelissen/Slides/CD3_manuscript/CD3_slides/AAA231.CD3.location-a/AAA231.CD3.location-a.run1	255	1.0	0.06	1.0	0.06	0.0	0.0	0.0	5.22068235294
0.0	0.0	0.0	0.0	0.0	3910000.0	0.0	0.0	1.44	1.53	1.01	0.0499999999993	4.87	0.26	0.83	0.190000000001	4.07	0.110000000001	1.95	1.4	0.450000000001	AAA231.CD3.location-a.X35.Y14.tile.tissue.png	385	1	1955	385	067753c1358125454c008b3583cbffc5	0	0	0	0	0	0	0	0	0	0	0	0	0	/home/dhl_ec/bnelissen/Slides/CD3_manuscript/CD3_slides/AAA231.CD3.location-a/AAA231.CD3.location-a.run1	255	1.0	0.06	1.0	0.06	0.0	0.0	0.0	6.00919897698
0.0	0.0	0.0	0.0	0.0	3910000.0	0.0	0.0	1.11	1.58	1.05	0.0499999999993	4.91	0.26	0.810000000001	0.189999999999	4.09	0.110000000001	1.87	1.39	0.51	AAA231.CD3.location-a.X35.Y15.tile.tissue.png	386	1	1955	386	714f5d3b2b085380533bd87668757562	0	0	0	0	0	0	0	0	0	0	0	0	0	/home/dhl_ec/bnelissen/Slides/CD3_manuscript/CD3_slides/AAA231.CD3.location-a/AAA231.CD3.location-a.run1	255	1.0	0.06	1.0	0.06	0.0	0.0	0.0	3.56829028133
0.0	0.0	0.0	0.0	0.0	3910000.0	0.0	0.0	1.08	1.46	1.06	0.0599999999995	4.88	0.26	0.799999999999	0.190000000001	4.12	0.120000000001	1.86	1.43	0.480000000001	AAA231.CD3.location-a.X35.Y16.tile.tissue.png	387	1	1955	387	8c0cc9001794e30e678c61770b39486e	0	0	0	0	0	0	0	0	0	0	0	0	0	/home/dhl_ec/bnelissen/Slides/CD3_manuscript/CD3_slides/AAA231.CD3.location-a/AAA231.CD3.location-a.run1	255	1.0	0.06	1.0	0.06	0.0	0.0	0.0	4.93841790281
0.0	0.0	0.0	0.0	0.0	3910000.0	0.0	0.0	1.02	1.69	1.01	0.0499999999993	4.9	0.27	0.84	0.189999999999	4.08	0.119999999999	1.98	1.41	0.519999999999	AAA231.CD3.location-a.X35.Y17.tile.tissue.png	388	1	1955	388	98233497074dd3ebc681107fa1179a9e	0	0	0	0	0	0	0	0	0	0	0	0	0	/home/dhl_ec/bnelissen/Slides/CD3_manuscript/CD3_slides/AAA231.CD3.location-a/AAA231.CD3.location-a.run1	255	1.0	0.06	1.0	0.06	0.0	0.0	0.0	6.00079488491
0.0	0.0	0.0	0.0	0.0	3910000.0	0.0	0.0	1.08	2.1	1.02	0.0499999999993	4.89	0.27	0.83	0.189999999999	4.14	0.110000000001	1.96	1.4	0.469999999999	AAA231.CD3.location-a.X35.Y18.tile.tissue.png	389	1	1955	389	b9c7460e682c574bab84f62138f8043d	0	0	0	0	0	0	0	0	0	0	0	0	0	/home/dhl_ec/bnelissen/Slides/CD3_manuscript/CD3_slides/AAA231.CD3.location-a/AAA231.CD3.location-a.run1	255	1.0	0.06	1.0	0.06	0.0	0.0	0.0	6.35522813299
0.0	0.0	0.0	0.0	0.0	3910000.0	0.0	0.0	1.34	1.66	1.04	0.0499999999993	4.85	0.27	0.799999999999	0.190000000001	4.08	0.109999999999	1.85	1.41	0.519999999999	AAA231.CD3.location-a.X35.Y19.tile.tissue.png	390	1	1955	390	0862edd58f24580870d9c5a258b5eb28	0	0	0	0	0	0	0	0	0	0	0	0	0	/home/dhl_ec/bnelissen/Slides/CD3_manuscript/CD3_slides/AAA231.CD3.location-a/AAA231.CD3.location-a.run1	255	1.0	0.06	1.0	0.06	0.0	0.0	0.0	5.46460204604
0.0	0.0	0.0	0.0	0.0	3910000.0	0.0	0.0	1.02	1.64	1.04	0.0500000000011	4.89	0.27	0.84	0.200000000001	4.15	0.110000000001	1.96	1.41	0.5	AAA231.CD3.location-a.X35.Y2.tile.tissue.png	391	1	1955	391	3de797c00ae2aa81d9d07043351c0937	0	0	0	0	0	0	0	0	0	0	0	0	0	/home/dhl_ec/bnelissen/Slides/CD3_manuscript/CD3_slides/AAA231.CD3.location-a/AAA231.CD3.location-a.run1	255	1.0	0.06	1.0	0.06	0.0	0.0	0.0	5.71644347826
0.0	0.0	0.0	0.0	0.0	3910000.0	0.0	0.0	1.01	1.4	1.03	0.0499999999993	4.9	0.27	0.810000000001	0.189999999999	4.08	0.120000000001	1.85	1.4	0.84	AAA231.CD3.location-a.X35.Y3.tile.tissue.png	392	1	1955	392	c672398b9ea812b35fe0fe233b89c05b	0	0	0	0	0	0	0	0	0	0	0	0	0	/home/dhl_ec/bnelissen/Slides/CD3_manuscript/CD3_slides/AAA231.CD3.location-a/AAA231.CD3.location-a.run1	255	1.0	0.06	1.0	0.06	0.0	0.0	0.0	4.25266086957
0.0	0.0	0.0	0.0	0.0	3910000.0	0.0	0.0	1.15	1.7	1.0	0.0499999999993	4.85	0.26	0.83	0.190000000001	4.05	0.109999999999	1.96	1.41	0.470000000001	AAA231.CD3.location-a.X35.Y4.tile.tissue.png	393	1	1955	393	87d9411618ae3422bc35c021227b2da6	0	0	0	0	0	0	0	0	0	0	0	0	0	/home/dhl_ec/bnelissen/Slides/CD3_manuscript/CD3_slides/AAA231.CD3.location-a/AAA231.CD3.location-a.run1	255	1.0	0.06	1.0	0.06	0.0	0.0	0.0	6.02949053708
0.0	0.0	0.0	0.0	0.0	3910000.0	0.0	0.0	1.05	1.65	1.01	0.0500000000011	4.9	0.280000000001	0.83	0.199999999999	4.06	0.120000000001	1.96	1.42	0.449999999999	AAA231.CD3.location-a.X35.Y5.tile.tissue.png	394	1	1955	394	8e8fbe1fbd4499a797862e300f3d289f	0	0	0	0	0	0	0	0	0	0	0	0	0	/home/dhl_ec/bnelissen/Slides/CD3_manuscript/CD3_slides/AAA231.CD3.location-a/AAA231.CD3.location-a.run1	255	1.0	0.06	1.0	0.06	0.0	0.0	0.0	5.56341534527
0.0	0.0	0.0	0.0	0.0	3910000.0	0.0	0.0	1.25	1.13	1.06	0.0499999999993	5.49	0.269999999999	0.810000000001	0.190000000001	4.09	0.119999999999	1.84	1.4	0.450000000001	AAA231.CD3.location-a.X35.Y6.tile.tissue.png	395	1	1955	395	61058ed820e51fbf6180b00aaa5e9a24	0	0	0	0	0	0	0	0	0	0	0	0	0	/home/dhl_ec/bnelissen/Slides/CD3_manuscript/CD3_slides/AAA231.CD3.location-a/AAA231.CD3.location-a.run1	255	1.0	0.06	1.0	0.06	0.0	-10.2268148476	0.0	2.89682540589
0.0	0.0	0.0	0.0	0.0	3910000.0	0.0	0.0	1.16	1.56	1.0	0.0499999999993	4.87	0.26	0.799999999999	0.200000000001	4.1	0.110000000001	1.86	1.4	0.460000000001	AAA231.CD3.location-a.X35.Y7.tile.tissue.png	396	1	1955	396	d23fdafda5e4255aae65676751d4bde6	0	0	0	0	0	0	0	0	0	0	0	0	0	/home/dhl_ec/bnelissen/Slides/CD3_manuscript/CD3_slides/AAA231.CD3.location-a/AAA231.CD3.location-a.run1	255	1.0	0.06	1.0	0.06	0.0	0.0	0.0	5.24185217391
0.0	0.0	0.0	0.0	0.0	3910000.0	0.0	0.0	1.36	1.61	1.08	0.0499999999993	5.16	0.279999999999	0.810000000001	0.189999999999	4.08	0.110000000001	1.86	1.41	0.470000000001	AAA231.CD3.location-a.X35.Y8.tile.tissue.png	397	1	1955	397	a44a12d7a2507b0a0addf5d4796f4a8b	0	0	0	0	0	0	0	0	0	0	0	0	0	/home/dhl_ec/bnelissen/Slides/CD3_manuscript/CD3_slides/AAA231.CD3.location-a/AAA231.CD3.location-a.run1	255	1.0	0.06	1.0	0.06	0.0	0.0	0.0	5.3812629156
0.0	0.0	0.0	0.0	0.0	3910000.0	0.0	0.0	1.09	1.61	1.02	0.0599999999995	4.89	0.26	0.809999999999	0.190000000001	4.08	0.110000000001	1.85	1.39	0.49	AAA231.CD3.location-a.X35.Y9.tile.tissue.png	398	1	1955	398	a503ed853ab01d4939a76f2235cd0b32	0	0	0	0	0	0	0	0	0	0	0	0	0	/home/dhl_ec/bnelissen/Slides/CD3_manuscript/CD3_slides/AAA231.CD3.location-a/AAA231.CD3.location-a.run1	255	1.0	0.06	1.0	0.06	0.0	0.0	0.0	6.31709820972
571.0	3999286.0	216.0	8117.0	3999286.0	4000000.0	4.0	1.0	1.26	1.39	1.06	0.0499999999993	5.93	0.34	0.710000000001	0.0600000000013	8.76	0.34	2.03	1.42	0.589999999998	AAA231.CD3.location-a.X4.Y10.tile.tissue.png	399	1	2000	399	e126135b7eb98f7579475faa9dd3388b	0	0	0	0	0	0	0	0	0	0	0	0	0	/home/dhl_ec/bnelissen/Slides/CD3_manuscript/CD3_slides/AAA231.CD3.location-a/AAA231.CD3.location-a.run1	255	0.7	0.0623315213137	0.7	0.0623315213137	-9.17418026932	-11.8697897863	1.1145574162	0.113033415405
0.0	4000000.0	0.0	7996.0	4000000.0	4000000.0	0.0	1.0	1.42	1.97	1.25	0.0499999999993	5.35	0.27	0.679999999998	0.0500000000011	8.46	0.27	2.05	1.44	0.700000000001	AAA231.CD3.location-a.X4.Y11.tile.tissue.png	400	1	2000	400	9c2a21fe96cc4212641f14e4bebf16a9	0	0	0	0	0	0	0	0	0	0	0	0	0	/home/dhl_ec/bnelissen/Slides/CD3_manuscript/CD3_slides/AAA231.CD3.location-a/AAA231.CD3.location-a.run1	255	0.7	0.06	0.7	0.06	-8.79289643903	0.0	0.341194083031	0.102911890625
66.0	4000000.0	32.0	7996.0	4000000.0	4000000.0	1.0	1.0	1.37	1.82	1.13	0.0399999999991	5.23	0.27	0.68	0.0400000000009	8.72	0.339999999998	2.05	1.42	0.630000000001	AAA231.CD3.location-a.X4.Y12.tile.tissue.png	401	1	2000	401	263abb78ab415dd3dfc13f5c4e5034a8	0	0	0	0	0	0	0	0	0	0	0	0	0	/home/dhl_ec/bnelissen/Slides/CD3_manuscript/CD3_slides/AAA231.CD3.location-a/AAA231.CD3.location-a.run1	255	0.7	0.06	0.7	0.06	-7.63315173343	0.0	0.129767703661	0.0465277617187
0.0	2712355.0	0.0	8088.0	2712355.0	4000000.0	0.0	1.0	1.39	1.22	1.07	0.0400000000009	6.06	0.35	0.68	0.110000000001	6.81	0.23	2.07	1.43	0.859999999999	AAA231.CD3.location-a.X4.Y13.tile.tissue.png	402	1	2000	402	a6a52f9f15c235238ddfc06e810e0272	0	0	0	0	0	0	0	0	0	0	0	0	0	/home/dhl_ec/bnelissen/Slides/CD3_manuscript/CD3_slides/AAA231.CD3.location-a/AAA231.CD3.location-a.run1	255	0.7	0.06	0.7	0.06	0.0	-10.5373488516	0.184653004492	0.230243154297
0.0	146908.0	0.0	1890.0	146908.0	4000000.0	0.0	1.0	1.29	1.22	1.03	0.0500000000011	6.09	0.379999999999	1.03	0.190000000001	5.28	0.129999999999	1.98	1.44	0.710000000001	AAA231.CD3.location-a.X4.Y14.tile.tissue.png	403	1	2000	403	d7b7eb92303c6fa183407439ac5e4350	0	0	0	0	0	0	0	0	0	0	0	0	0	/home/dhl_ec/bnelissen/Slides/CD3_manuscript/CD3_slides/AAA231.CD3.location-a/AAA231.CD3.location-a.run1	255	0.7	0.06	0.7	0.06	0.0	-9.9705042323	0.473006384098	2.72493936646
0.0	272120.0	0.0	3046.0	272120.0	4000000.0	0.0	1.0	1.51	1.23	1.12	0.0499999999993	5.95	0.4	1.03	0.190000000001	5.34	0.130000000001	1.99	1.43	0.48	AAA231.CD3.location-a.X4.Y5.tile.tissue.png	404	1	2000	404	31104fc77c33b8a693d0bfb1c3844fbb	0	0	0	0	0	0	0	0	0	0	0	0	0	/home/dhl_ec/bnelissen/Slides/CD3_manuscript/CD3_slides/AAA231.CD3.location-a/AAA231.CD3.location-a.run1	255	0.7	0.06	0.7	0.06	0.0	-11.5931329389	0.082733957273	3.49810458228
195.0	1414064.0	82.0	7162.0	1414064.0	4000000.0	2.0	2.0	1.21	1.59	1.07	0.0599999999995	6.35	0.35	0.690000000001	0.15	6.98	0.25	2.04	1.43	0.549999999999	AAA231.CD3.location-a.X4.Y6.tile.tissue.png	405	1	2000	405	82034cb176f79eb1dc243ef093385af6	0	0	0	0	0	0	0	0	0	0	0	0	0	/home/dhl_ec/bnelissen/Slides/CD3_manuscript/CD3_slides/AAA231.CD3.location-a/AAA231.CD3.location-a.run1	255	0.7	0.06	0.7	0.06	-8.94841761536	-11.169419435	1.9261676991	0.684782410156
225.0	3998785.0	91.0	8098.0	3998785.0	4000000.0	2.0	1.0	1.54	1.41	1.16	0.0400000000009	5.72	0.35	0.690000000001	0.0499999999993	8.82	0.34	2.03	1.44	0.549999999999	AAA231.CD3.location-a.X4.Y7.tile.tissue.png	406	1	2000	406	a22ea584382aa1941a5edb59b0f0d412	0	0	0	0	0	0	0	0	0	0	0	0	0	/home/dhl_ec/bnelissen/Slides/CD3_manuscript/CD3_slides/AAA231.CD3.location-a/AAA231.CD3.location-a.run1	255	0.7	0.06	0.7	0.06	-8.29617195796	-11.8932554482	1.67022440181	0.0585348536758
437.0	3999342.0	161.0	8142.0	3999342.0	4000000.0	3.0	1.0	1.24	1.52	1.56	0.0400000000009	5.86	0.359999999999	0.950000000001	0.0600000000013	8.82	0.34	2.04	1.42	0.57	AAA231.CD3.location-a.X4.Y8.tile.tissue.png	407	1	2000	407	1480a754a148af720ac5f2bab5e270f6	0	0	0	0	0	0	0	0	0	0	0	0	0	/home/dhl_ec/bnelissen/Slides/CD3_manuscript/CD3_slides/AAA231.CD3.location-a/AAA231.CD3.location-a.run1	255	0.7	0.06	0.7	0.06	-9.0901041914	-11.4705855971	2.05793244203	0.0712718380394
145.0	3999978.0	59.0	8002.0	3999978.0	4000000.0	1.0	1.0	1.39	1.59	1.21	0.0400000000009	6.03	0.35	0.689999999999	0.0500000000011	8.76	0.35	2.04	1.42	0.530000000001	AAA231.CD3.location-a.X4.Y9.tile.tissue.png	408	1	2000	408	21707a3c0821fd254630e52c495f7841	0	0	0	0	0	0	0	0	0	0	0	0	0	/home/dhl_ec/bnelissen/Slides/CD3_manuscript/CD3_slides/AAA231.CD3.location-a/AAA231.CD3.location-a.run1	255	0.7	0.061370582611	0.7	0.061370582611	-8.94227542265	-11.814950969	1.49458347093	0.071624348526
774.0	4000000.0	235.0	7996.0	4000000.0	4000000.0	4.0	1.0	1.09	1.31	1.54	0.0500000000011	5.68	0.27	0.690000000001	0.0499999999993	8.79	0.34	2.02	1.42	0.960000000001	AAA231.CD3.location-a.X5.Y10.tile.tissue.png	409	1	2000	409	4c9fdabc3bd0bb89f118ab4f11efbbd8	0	0	0	0	0	0	0	0	0	0	0	0	0	/home/dhl_ec/bnelissen/Slides/CD3_manuscript/CD3_slides/AAA231.CD3.location-a/AAA231.CD3.location-a.run1	255	0.7	0.06	0.7	0.06	-9.10101923003	-11.6375993087	1.90838823376	0.100457728821
59.0	4000000.0	32.0	7996.0	4000000.0	4000000.0	1.0	1.0	1.49	1.51	1.09	0.0500000000011	5.8	0.269999999999	0.68	0.0399999999991	8.74	0.35	2.03	1.42	0.6	AAA231.CD3.location-a.X5.Y11.tile.tissue.png	410	1	2000	410	e8f3a972e7c5d961abe6f1d788f5dbfe	0	0	0	0	0	0	0	0	0	0	0	0	0	/home/dhl_ec/bnelissen/Slides/CD3_manuscript/CD3_slides/AAA231.CD3.location-a/AAA231.CD3.location-a.run1	255	0.7	0.0607528610183	0.7	0.0607528610183	-9.11098264363	-11.9406112304	0.83057490827	0.157034876836
649.0	4000000.0	160.0	7996.0	4000000.0	4000000.0	2.0	1.0	1.51	1.79	1.09	0.0399999999991	6.05	0.280000000001	0.970000000001	0.0499999999993	8.81	0.34	2.03	1.42	0.890000000001	AAA231.CD3.location-a.X5.Y12.tile.tissue.png	411	1	2000	411	b521fe43127e27bf0dbfe3119c710f80	0	0	0	0	0	0	0	0	0	0	0	0	0	/home/dhl_ec/bnelissen/Slides/CD3_manuscript/CD3_slides/AAA231.CD3.location-a/AAA231.CD3.location-a.run1	255	0.7	0.065170649486	0.7	0.065170649486	-8.61410745787	-10.9723023882	0.388255967594	0.118626008371
0.0	4000000.0	0.0	7996.0	4000000.0	4000000.0	0.0	1.0	1.32	1.5	1.56	0.0499999999993	5.6	0.269999999999	0.68	0.0499999999993	8.35	0.27	2.04	1.43	0.609999999999	AAA231.CD3.location-a.X5.Y13.tile.tissue.png	412	1	2000	412	ffdc12591eb7dd5146b5d165b5ad08f6	0	0	0	0	0	0	0	0	0	0	0	0	0	/home/dhl_ec/bnelissen/Slides/CD3_manuscript/CD3_slides/AAA231.CD3.location-a/AAA231.CD3.location-a.run1	255	0.7	0.06	0.7	0.06	-7.71751251775	-12.2382368252	0.232214211148	0.087369862648
0.0	2997724.0	0.0	9198.0	2997724.0	4000000.0	0.0	2.0	1.44	1.83	1.08	0.0499999999993	6.03	0.34	0.68	0.0799999999999	7.76	0.23	2.07	1.43	0.559999999999	AAA231.CD3.location-a.X5.Y14.tile.tissue.png	413	1	2000	413	04e4170b16ef47230ed76516b1fa9369	0	0	0	0	0	0	0	0	0	0	0	0	0	/home/dhl_ec/bnelissen/Slides/CD3_manuscript/CD3_slides/AAA231.CD3.location-a/AAA231.CD3.location-a.run1	255	0.7	0.06	0.7	0.06	-7.46205399798	-10.3631599225	0.263252318473	0.125092878906
0.0	72247.0	0.0	1707.0	72247.0	4000000.0	0.0	1.0	1.23	1.51	1.04	0.0499999999993	5.92	0.42	0.969999999999	0.200000000001	5.23	0.130000000001	1.96	1.43	0.65	AAA231.CD3.location-a.X5.Y15.tile.tissue.png	414	1	2000	414	600262125641c42a45e0c94beea34483	0	0	0	0	0	0	0	0	0	0	0	0	0	/home/dhl_ec/bnelissen/Slides/CD3_manuscript/CD3_slides/AAA231.CD3.location-a/AAA231.CD3.location-a.run1	255	0.7	0.06	0.7	0.06	0.0	-10.6077860417	1.31557495467	3.34546520801
231.0	53362.0	96.0	1473.0	53362.0	4000000.0	2.0	2.0	1.26	1.29	1.24	0.0599999999995	6.02	0.349999999999	0.75	0.200000000001	5.96	0.190000000001	1.94	1.43	0.509999999998	AAA231.CD3.location-a.X5.Y6.tile.tissue.png	415	1	2000	415	02920271c4dccca73b1309fdc2c5d69c	0	0	0	0	0	0	0	0	0	0	0	0	0	/home/dhl_ec/bnelissen/Slides/CD3_manuscript/CD3_slides/AAA231.CD3.location-a/AAA231.CD3.location-a.run1	255	0.7	0.06	0.7	0.06	-9.04327419416	-11.5931824372	2.26691138189	2.63600649878
269.0	3560367.0	116.0	8102.0	3560367.0	4000000.0	3.0	1.0	1.32	1.62	1.46	0.0499999999993	6.0	0.629999999999	0.689999999999	0.0699999999997	8.54	0.32	2.06	1.42	0.780000000001	AAA231.CD3.location-a.X5.Y7.tile.tissue.png	416	1	2000	416	c3d148974f9fde4ad70d3ed6e39b4682	0	0	0	0	0	0	0	0	0	0	0	0	0	/home/dhl_ec/bnelissen/Slides/CD3_manuscript/CD3_slides/AAA231.CD3.location-a/AAA231.CD3.location-a.run1	255	0.7	0.06	0.7	0.06	-8.52469162381	-10.8139681621	1.66733130378	0.0843544570312
60.0	3999678.0	30.0	8054.0	3999678.0	4000000.0	1.0	1.0	1.67	1.49	1.53	0.0400000000009	6.18	0.34	0.690000000001	0.0500000000011	8.82	0.35	2.04	1.43	0.889999999999	AAA231.CD3.location-a.X5.Y8.tile.tissue.png	417	1	2000	417	237abca0580280c9a47a62a408b8e73c	0	0	0	0	0	0	0	0	0	0	0	0	0	/home/dhl_ec/bnelissen/Slides/CD3_manuscript/CD3_slides/AAA231.CD3.location-a/AAA231.CD3.location-a.run1	255	0.7	0.06	0.7	0.06	-8.84461049155	-11.87455968	2.44782622477	0.0729103769531
2180.0	3694723.0	760.0	16163.0	3694723.0	4000000.0	13.0	1.0	1.47	1.58	1.21	0.0500000000011	6.37	0.360000000001	0.719999999999	0.0699999999997	8.6	0.34	2.09	1.43	0.68	AAA231.CD3.location-a.X5.Y9.tile.tissue.png	418	1	2000	418	25e695bc8f58a7103e1d4bd6d59aa412	0	0	0	0	0	0	0	0	0	0	0	0	0	/home/dhl_ec/bnelissen/Slides/CD3_manuscript/CD3_slides/AAA231.CD3.location-a/AAA231.CD3.location-a.run1	255	0.7	0.06	0.7	0.06	-8.48889329908	-11.3702613952	2.31575400109	0.119640240234
408.0	4000000.0	155.0	7996.0	4000000.0	4000000.0	3.0	1.0	1.46	1.87	1.58	0.0499999999993	5.65	0.280000000001	0.699999999997	0.0500000000011	8.77	0.34	2.03	1.43	0.690000000001	AAA231.CD3.location-a.X6.Y10.tile.tissue.png	419	1	2000	419	57975e20515700f7ca58d40e956e5ca0	0	0	0	0	0	0	0	0	0	0	0	0	0	/home/dhl_ec/bnelissen/Slides/CD3_manuscript/CD3_slides/AAA231.CD3.location-a/AAA231.CD3.location-a.run1	255	0.7	0.06	0.7	0.06	-9.5573089323	-11.749380971	2.59445699095	0.0762275483093
92.0	3999814.0	42.0	8030.0	3999814.0	4000000.0	1.0	1.0	1.51	1.87	1.07	0.0500000000011	7.37	0.339999999998	0.76	0.0500000000011	8.8	0.34	2.03	1.43	0.620000000001	AAA231.CD3.location-a.X6.Y11.tile.tissue.png	420	1	2000	420	89a3034928121767695153b788ad13f0	0	0	0	0	0	0	0	0	0	0	0	0	0	/home/dhl_ec/bnelissen/Slides/CD3_manuscript/CD3_slides/AAA231.CD3.location-a/AAA231.CD3.location-a.run1	255	0.7	0.06	0.7	0.06	-8.83154713499	-12.1074518543	1.24059376976	0.0963406084995
94.0	4000000.0	40.0	7996.0	4000000.0	4000000.0	1.0	1.0	1.59	1.81	1.08	0.0400000000009	5.77	0.279999999999	0.690000000001	0.0499999999993	8.72	0.34	2.04	1.44	0.59	AAA231.CD3.location-a.X6.Y12.tile.tissue.png	421	1	2000	421	621ec60554ef3775209bb452a05d67bb	0	0	0	0	0	0	0	0	0	0	0	0	0	/home/dhl_ec/bnelissen/Slides/CD3_manuscript/CD3_slides/AAA231.CD3.location-a/AAA231.CD3.location-a.run1	255	0.7	0.06	0.7	0.06	-9.08899860919	-12.1359947379	0.920706645731	0.219614888837
218.0	4000000.0	68.0	7996.0	4000000.0	4000000.0	1.0	1.0	1.6	1.23	1.06	0.0500000000011	5.59	0.279999999999	0.98	0.0500000000011	8.84	0.349999999999	2.04	1.42	0.560000000001	AAA231.CD3.location-a.X6.Y13.tile.tissue.png	422	1	2000	422	ef8aaee375e259554eb4ee0c959b1df4	0	0	0	0	0	0	0	0	0	0	0	0	0	/home/dhl_ec/bnelissen/Slides/CD3_manuscript/CD3_slides/AAA231.CD3.location-a/AAA231.CD3.location-a.run1	255	0.7	0.06	0.7	0.06	-7.7866159558	-12.0776245184	0.452267638194	0.142707523407
55.0	4000000.0	30.0	7996.0	4000000.0	4000000.0	1.0	1.0	1.34	1.77	1.07	0.0399999999991	5.61	0.34	0.899999999998	0.0400000000009	8.78	0.35	2.03	1.42	0.98	AAA231.CD3.location-a.X6.Y14.tile.tissue.png	423	1	2000	423	beab69e1301d621b311af4a703e42394	0	0	0	0	0	0	0	0	0	0	0	0	0	/home/dhl_ec/bnelissen/Slides/CD3_manuscript/CD3_slides/AAA231.CD3.location-a/AAA231.CD3.location-a.run1	255	0.7	0.06	0.7	0.06	-8.35700922894	-12.1782857509	0.281560934907	0.0813734563484
0.0	1797188.0	0.0	7796.0	1797188.0	4000000.0	0.0	1.0	1.43	1.76	1.46	0.0499999999993	6.92	0.34	0.699999999999	0.130000000001	6.88	0.199999999999	2.03	1.43	0.5	AAA231.CD3.location-a.X6.Y15.tile.tissue.png	424	1	2000	424	9a01d23384cb92b423a41f4cef9f999c	0	0	0	0	0	0	0	0	0	0	0	0	0	/home/dhl_ec/bnelissen/Slides/CD3_manuscript/CD3_slides/AAA231.CD3.location-a/AAA231.CD3.location-a.run1	255	0.7	0.06	0.7	0.06	-6.70239350771	-10.5111728846	0.309943244278	0.767393525391
0.0	0.0	0.0	0.0	0.0	4000000.0	0.0	0.0	1.56	1.22	1.09	0.0499999999993	4.97	0.27	0.809999999999	0.209999999999	4.18	0.109999999999	1.91	1.47	0.6	AAA231.CD3.location-a.X6.Y16.tile.tissue.png	425	1	2000	425	aec13624e246c5b5d83ee54716ae9793	0	0	0	0	0	0	0	0	0	0	0	0	0	/home/dhl_ec/bnelissen/Slides/CD3_manuscript/CD3_slides/AAA231.CD3.location-a/AAA231.CD3.location-a.run1	255	1.0	0.06	1.0	0.06	0.0	0.0	0.0	4.1899185
0.0	0.0	0.0	0.0	0.0	4000000.0	0.0	0.0	1.26	1.21	1.05	0.0499999999993	5.0	0.279999999999	0.799999999999	0.190000000001	4.18	0.110000000001	1.94	1.42	0.560000000001	AAA231.CD3.location-a.X6.Y6.tile.tissue.png	426	1	2000	426	55ceddef43006d2c4f564e03f1fdaef6	0	0	0	0	0	0	0	0	0	0	0	0	0	/home/dhl_ec/bnelissen/Slides/CD3_manuscript/CD3_slides/AAA231.CD3.location-a/AAA231.CD3.location-a.run1	255	1.0	0.06	1.0	0.06	0.0	0.0	0.0	7.1425165
626.0	2851289.0	319.0	7474.0	2851289.0	4000000.0	8.0	1.0	1.49	1.55	1.03	0.0399999999991	6.03	0.349999999999	0.710000000001	0.1	8.0	0.299999999999	2.02	1.42	0.900000000001	AAA231.CD3.location-a.X6.Y7.tile.tissue.png	427	1	2000	427	1effb01d9ac242d8589e9daff8fc1813	0	0	0	0	0	0	0	0	0	0	0	0	0	/home/dhl_ec/bnelissen/Slides/CD3_manuscript/CD3_slides/AAA231.CD3.location-a/AAA231.CD3.location-a.run1	255	0.7	0.06	0.7	0.06	-8.25363465502	-10.7032084564	1.59451398729	0.262122941406
166.0	3999672.0	72.0	8065.0	3999672.0	4000000.0	2.0	1.0	1.51	1.86	1.05	0.0400000000009	5.74	0.380000000001	0.729999999998	0.0499999999993	8.81	0.34	2.03	1.42	0.6	AAA231.CD3.location-a.X6.Y8.tile.tissue.png	428	1	2000	428	893f156a967beab802e88ecf5cdcdbd3	0	0	0	0	0	0	0	0	0	0	0	0	0	/home/dhl_ec/bnelissen/Slides/CD3_manuscript/CD3_slides/AAA231.CD3.location-a/AAA231.CD3.location-a.run1	255	0.7	0.06	0.7	0.06	-8.61218004364	-11.6695755816	2.24551181041	0.0547186365128
318.0	3999906.0	135.0	8016.0	3999906.0	4000000.0	3.0	1.0	1.33	1.57	1.21	0.0500000000011	5.74	0.469999999999	0.849999999999	0.0599999999995	8.79	0.34	2.07	1.44	0.99	AAA231.CD3.location-a.X6.Y9.tile.tissue.png	429	1	2000	429	55d7c1f4b051c24c40f351e7bd2a56dd	0	0	0	0	0	0	0	0	0	0	0	0	0	/home/dhl_ec/bnelissen/Slides/CD3_manuscript/CD3_slides/AAA231.CD3.location-a/AAA231.CD3.location-a.run1	255	0.7	0.06	0.7	0.06	-9.10867312197	-11.298316786	2.37247947045	0.0504105076454
0.0	3998645.0	0.0	8258.0	3998645.0	4000000.0	0.0	1.0	1.47	1.34	1.56	0.0499999999993	5.76	0.34	0.700000000001	0.0500000000011	8.44	0.279999999999	2.04	1.44	0.9	AAA231.CD3.location-a.X7.Y10.tile.tissue.png	430	1	2000	430	6e0efd8564493025baf331a4cd9d919f	0	0	0	0	0	0	0	0	0	0	0	0	0	/home/dhl_ec/bnelissen/Slides/CD3_manuscript/CD3_slides/AAA231.CD3.location-a/AAA231.CD3.location-a.run1	255	0.7	0.06	0.7	0.06	-8.91831486266	-11.8757841305	2.98984191274	0.0826618903809
653.0	3996736.0	211.0	8210.0	3996736.0	4000000.0	4.0	1.0	1.51	1.86	1.09	0.0399999999991	7.18	0.640000000001	0.700000000001	0.0599999999995	8.71	0.34	2.06	1.43	0.930000000002	AAA231.CD3.location-a.X7.Y11.tile.tissue.png	431	1	2000	431	dc337b396e83473b4236f668479a8946	0	0	0	0	0	0	0	0	0	0	0	0	0	/home/dhl_ec/bnelissen/Slides/CD3_manuscript/CD3_slides/AAA231.CD3.location-a/AAA231.CD3.location-a.run1	255	0.7	0.06	0.7	0.06	-9.03147556073	-11.8856630132	2.82573983269	0.0916954372559
719.0	3981109.0	205.0	9782.0	3981109.0	4000000.0	4.0	1.0	1.55	1.98	1.58	0.0399999999991	8.06	0.35	0.700000000001	0.0600000000013	8.79	0.34	2.07	1.42	1.21	AAA231.CD3.location-a.X7.Y12.tile.tissue.png	432	1	2000	432	8caa92b6d3d22e6bea7b6ea8415e66da	0	0	0	0	0	0	0	0	0	0	0	0	0	/home/dhl_ec/bnelissen/Slides/CD3_manuscript/CD3_slides/AAA231.CD3.location-a/AAA231.CD3.location-a.run1	255	0.7	0.06	0.7	0.06	-9.6345857773	-12.0376047041	2.91583779404	0.18980315625
0.0	3981383.0	0.0	9167.0	3981383.0	4000000.0	0.0	1.0	1.64	1.82	1.06	0.0499999999993	7.81	0.34	0.68	0.0499999999993	8.41	0.27	2.04	1.43	0.620000000001	AAA231.CD3.location-a.X7.Y13.tile.tissue.png	433	1	2000	433	85ae5037f9cb3091520f20ad41e9f760	0	0	0	0	0	0	0	0	0	0	0	0	0	/home/dhl_ec/bnelissen/Slides/CD3_manuscript/CD3_slides/AAA231.CD3.location-a/AAA231.CD3.location-a.run1	255	0.7	0.06	0.7	0.06	-8.8591593466	-12.3695471042	1.48390250041	0.189346005859
0.0	3997668.0	0.0	8279.0	3997668.0	4000000.0	0.0	1.0	1.42	1.8	1.07	0.0400000000009	7.19	0.35	0.689999999999	0.0500000000011	8.45	0.280000000001	2.02	1.43	0.799999999999	AAA231.CD3.location-a.X7.Y14.tile.tissue.png	434	1	2000	434	09d05f20c5061580a9d1516d3192474f	0	0	0	0	0	0	0	0	0	0	0	0	0	/home/dhl_ec/bnelissen/Slides/CD3_manuscript/CD3_slides/AAA231.CD3.location-a/AAA231.CD3.location-a.run1	255	0.7	0.06	0.7	0.06	-8.74568115691	-11.7226849713	0.625186326292	0.140600355957
0.0	3888565.0	0.0	8796.0	3888565.0	4000000.0	0.0	1.0	1.56	1.55	1.52	0.0500000000011	6.0	0.52	0.799999999999	0.0500000000011	8.33	0.26	2.03	1.42	1.0	AAA231.CD3.location-a.X7.Y15.tile.tissue.png	435	1	2000	435	22e6bf4a0bdb05d8a71974868e41fcb7	0	0	0	0	0	0	0	0	0	0	0	0	0	/home/dhl_ec/bnelissen/Slides/CD3_manuscript/CD3_slides/AAA231.CD3.location-a/AAA231.CD3.location-a.run1	255	0.7	0.06	0.7	0.06	-8.22287985567	-11.6881987475	0.350024373592	0.1503936875
0.0	1696862.0	0.0	7503.0	1696862.0	4000000.0	0.0	2.0	1.34	1.69	1.14	0.0600000000013	5.99	0.35	0.710000000001	0.130000000001	6.15	0.189999999999	2.05	1.42	0.68	AAA231.CD3.location-a.X7.Y16.tile.tissue.png	436	1	2000	436	a66a319df38fda6e0fc427f2c1e10c1d	0	0	0	0	0	0	0	0	0	0	0	0	0	/home/dhl_ec/bnelissen/Slides/CD3_manuscript/CD3_slides/AAA231.CD3.location-a/AAA231.CD3.location-a.run1	255	0.7	0.06	0.7	0.06	0.0	-11.1772906415	0.31172813405	0.826562460937
0.0	0.0	0.0	0.0	0.0	4000000.0	0.0	0.0	1.23	1.45	1.06	0.0500000000011	5.03	0.280000000001	0.810000000001	0.199999999999	4.18	0.109999999999	2.17	1.43	0.459999999999	AAA231.CD3.location-a.X7.Y17.tile.tissue.png	437	1	2000	437	7bb7dc663ca314214918109ce419dcaf	0	0	0	0	0	0	0	0	0	0	0	0	0	/home/dhl_ec/bnelissen/Slides/CD3_manuscript/CD3_slides/AAA231.CD3.location-a/AAA231.CD3.location-a.run1	255	1.0	0.06	1.0	0.06	0.0	0.0	0.0	5.549169
0.0	1465.0	0.0	183.0	1465.0	4000000.0	0.0	1.0	2.14	1.2	1.08	0.0499999999993	5.89	0.34	0.83	0.190000000001	5.23	0.129999999999	1.91	1.41	0.480000000001	AAA231.CD3.location-a.X7.Y6.tile.tissue.png	438	1	2000	438	c94fd71c94e8f111983f9f0974fbd40d	0	0	0	0	0	0	0	0	0	0	0	0	0	/home/dhl_ec/bnelissen/Slides/CD3_manuscript/CD3_slides/AAA231.CD3.location-a/AAA231.CD3.location-a.run1	255	0.7	0.06	0.7	0.06	0.0	-12.1977970111	2.46028490294	0.875462624748
300.0	2099573.0	115.0	7204.0	2099573.0	4000000.0	2.0	2.0	1.05	1.72	1.04	0.0399999999991	6.1	0.43	0.9	0.119999999999	7.44	0.27	2.01	1.43	0.559999999998	AAA231.CD3.location-a.X7.Y7.tile.tissue.png	439	1	2000	439	2b627148ba4623d47fa67749b00efcf2	0	0	0	0	0	0	0	0	0	0	0	0	0	/home/dhl_ec/bnelissen/Slides/CD3_manuscript/CD3_slides/AAA231.CD3.location-a/AAA231.CD3.location-a.run1	255	0.7	0.06	0.7	0.06	-8.74937039782	-10.1914559855	1.47601752536	0.250897642578
5787.0	3999727.0	1078.0	8046.0	3999727.0	4000000.0	34.0	1.0	1.67	1.7	1.19	0.0399999999991	5.76	0.570000000002	0.74	0.0599999999995	8.8	0.34	2.05	1.42	0.58	AAA231.CD3.location-a.X7.Y8.tile.tissue.png	440	1	2000	440	e3c340c7bcac9845b612eb8b7ff28bbd	0	0	0	0	0	0	0	0	0	0	0	0	0	/home/dhl_ec/bnelissen/Slides/CD3_manuscript/CD3_slides/AAA231.CD3.location-a/AAA231.CD3.location-a.run1	255	0.7	0.06	0.7	0.06	-8.49109027208	-11.3981848438	1.97025939352	0.0657732078209
57.0	3998230.0	30.0	8208.0	3998230.0	4000000.0	1.0	1.0	1.67	1.46	1.04	0.0399999999991	7.07	0.34	0.709999999999	0.0599999999995	8.8	0.33	2.06	1.44	0.6	AAA231.CD3.location-a.X7.Y9.tile.tissue.png	441	1	2000	441	c5be58d6c8ad8407643a1e7c7419e104	0	0	0	0	0	0	0	0	0	0	0	0	0	/home/dhl_ec/bnelissen/Slides/CD3_manuscript/CD3_slides/AAA231.CD3.location-a/AAA231.CD3.location-a.run1	255	0.7	0.06	0.7	0.06	-9.03089319745	-11.8007727126	2.54645601472	0.0715756835632
424.0	3994198.0	135.0	8798.0	3994198.0	4000000.0	2.0	1.0	2.68	1.81	1.08	0.0400000000009	5.74	0.380000000001	0.740000000002	0.0599999999995	8.8	0.35	2.06	1.43	0.93	AAA231.CD3.location-a.X8.Y10.tile.tissue.png	442	1	2000	442	c8863bc72382865958fbc823919a9350	0	0	0	0	0	0	0	0	0	0	0	0	0	/home/dhl_ec/bnelissen/Slides/CD3_manuscript/CD3_slides/AAA231.CD3.location-a/AAA231.CD3.location-a.run1	255	0.7	0.06	0.7	0.06	-9.68999274908	-11.8417927207	3.2621850261	0.0999340039062
1048.0	3997001.0	427.0	8481.0	3997001.0	4000000.0	8.0	1.0	1.51	1.85	1.02	0.0400000000009	5.74	0.370000000001	0.730000000001	0.0499999999993	8.76	0.34	2.06	1.43	0.780000000001	AAA231.CD3.location-a.X8.Y11.tile.tissue.png	443	1	2000	443	2bda843b1b6ae6b64e040c93344f5b23	0	0	0	0	0	0	0	0	0	0	0	0	0	/home/dhl_ec/bnelissen/Slides/CD3_manuscript/CD3_slides/AAA231.CD3.location-a/AAA231.CD3.location-a.run1	255	0.7	0.06	0.7	0.06	-9.21600913709	-11.2225263504	2.85826457282	0.0841621696167
0.0	3962625.0	0.0	9925.0	3962625.0	4000000.0	0.0	1.0	1.58	1.77	1.14	0.0499999999993	6.08	0.35	0.699999999999	0.0499999999993	8.39	0.34	2.24	1.43	0.92	AAA231.CD3.location-a.X8.Y12.tile.tissue.png	444	1	2000	444	e50ce4789213c6f4eb84c047f85a6042	0	0	0	0	0	0	0	0	0	0	0	0	0	/home/dhl_ec/bnelissen/Slides/CD3_manuscript/CD3_slides/AAA231.CD3.location-a/AAA231.CD3.location-a.run1	255	0.7	0.06	0.7	0.06	-9.23728722975	-11.8351090428	3.2823758033	0.125935585938
57.0	3948941.0	32.0	11076.0	3948941.0	4000000.0	1.0	1.0	1.5	1.2	1.09	0.0400000000009	5.93	0.35	0.74	0.0600000000013	8.69	0.34	2.08	1.44	0.550000000001	AAA231.CD3.location-a.X8.Y13.tile.tissue.png	445	1	2000	445	449dcb3e112edfa20f9e6c46f25ccb47	0	0	0	0	0	0	0	0	0	0	0	0	0	/home/dhl_ec/bnelissen/Slides/CD3_manuscript/CD3_slides/AAA231.CD3.location-a/AAA231.CD3.location-a.run1	255	0.7	0.06	0.7	0.06	-9.10981945597	-12.0415362163	2.58292101711	0.171130642578
292.0	3954871.0	84.0	11117.0	3954871.0	4000000.0	2.0	1.0	1.65	1.59	1.23	0.0399999999991	5.92	0.34	0.689999999999	0.0500000000011	8.71	0.34	2.07	1.43	1.32	AAA231.CD3.location-a.X8.Y14.tile.tissue.png	446	1	2000	446	b4a9371efc017458365693095cf80f08	0	0	0	0	0	0	0	0	0	0	0	0	0	/home/dhl_ec/bnelissen/Slides/CD3_manuscript/CD3_slides/AAA231.CD3.location-a/AAA231.CD3.location-a.run1	255	0.7	0.06	0.7	0.06	-8.38223258567	-11.6791811079	0.851929845023	0.166411550293
0.0	3989277.0	0.0	8880.0	3989277.0	4000000.0	0.0	1.0	1.65	1.67	1.12	0.0499999999993	5.87	0.34	0.689999999999	0.0599999999995	8.3	0.27	2.03	1.42	0.809999999999	AAA231.CD3.location-a.X8.Y15.tile.tissue.png	447	1	2000	447	f93f4daab30c3dc61293d7f94f5b3631	0	0	0	0	0	0	0	0	0	0	0	0	0	/home/dhl_ec/bnelissen/Slides/CD3_manuscript/CD3_slides/AAA231.CD3.location-a/AAA231.CD3.location-a.run1	255	0.7	0.06	0.7	0.06	-8.54786858635	-11.8780789233	0.604212586083	0.147377412598
86.0	3990757.0	48.0	7996.0	3990757.0	4000000.0	1.0	1.0	1.5	1.54	1.26	0.0499999999993	5.69	0.34	0.689999999999	0.0500000000011	8.7	0.35	2.07	1.44	0.519999999999	AAA231.CD3.location-a.X8.Y16.tile.tissue.png	448	1	2000	448	bb178ca12b864ccb3b2c51eb52a4f819	0	0	0	0	0	0	0	0	0	0	0	0	0	/home/dhl_ec/bnelissen/Slides/CD3_manuscript/CD3_slides/AAA231.CD3.location-a/AAA231.CD3.location-a.run1	255	0.7	0.06	0.7	0.06	-7.53350958378	-11.5465678892	0.180273622906	0.0621803051758
0.0	699154.0	0.0	5334.0	699154.0	4000000.0	0.0	1.0	1.47	1.73	1.16	0.0599999999995	6.2	0.34	0.830000000002	0.17	6.1	0.15	1.99	1.44	0.52	AAA231.CD3.location-a.X8.Y17.tile.tissue.png	449	1	2000	449	c57686774cb8ba3daf381de9b0d227dc	0	0	0	0	0	0	0	0	0	0	0	0	0	/home/dhl_ec/bnelissen/Slides/CD3_manuscript/CD3_slides/AAA231.CD3.location-a/AAA231.CD3.location-a.run1	255	0.7	0.06	0.7	0.06	-7.92352584337	-10.7645674109	0.438409016938	1.14460257812
0.0	0.0	0.0	0.0	0.0	4000000.0	0.0	0.0	1.37	1.2	1.1	0.0499999999993	4.99	0.269999999999	1.11	0.199999999999	4.19	0.110000000001	1.89	1.43	0.519999999999	AAA231.CD3.location-a.X8.Y6.tile.tissue.png	450	1	2000	450	e0a768c1db8beb8ecc2cc973c0805319	0	0	0	0	0	0	0	0	0	0	0	0	0	/home/dhl_ec/bnelissen/Slides/CD3_manuscript/CD3_slides/AAA231.CD3.location-a/AAA231.CD3.location-a.run1	255	1.0	0.06	1.0	0.06	0.0	0.0	0.0	2.636416
913.0	1959491.0	390.0	7024.0	1959491.0	4000000.0	8.0	2.0	1.49	1.67	1.41	0.0399999999991	6.31	0.34	0.699999999999	0.130000000001	7.39	0.27	2.01	1.46	0.559999999999	AAA231.CD3.location-a.X8.Y7.tile.tissue.png	451	1	2000	451	4e929574925462880a10be496ea03c2a	0	0	0	0	0	0	0	0	0	0	0	0	0	/home/dhl_ec/bnelissen/Slides/CD3_manuscript/CD3_slides/AAA231.CD3.location-a/AAA231.CD3.location-a.run1	255	0.7	0.06	0.7	0.06	-8.68941158851	-10.2482807343	1.66937699672	0.277457132813
0.0	3999347.0	0.0	8092.0	3999347.0	4000000.0	0.0	1.0	1.64	1.89	1.09	0.0500000000011	5.73	0.349999999999	0.690000000001	0.0499999999993	8.42	0.27	2.01	1.43	0.950000000001	AAA231.CD3.location-a.X8.Y8.tile.tissue.png	452	1	2000	452	c3163a14f87c4f80a754d3a0a4da6c2a	0	0	0	0	0	0	0	0	0	0	0	0	0	/home/dhl_ec/bnelissen/Slides/CD3_manuscript/CD3_slides/AAA231.CD3.location-a/AAA231.CD3.location-a.run1	255	0.7	0.06	0.7	0.06	-8.77091816953	-11.7572305453	2.11369964911	0.0674291358948
139.0	3998810.0	62.0	8153.0	3998810.0	4000000.0	1.0	1.0	1.55	1.69	1.17	0.0499999999993	5.72	0.470000000001	0.860000000001	0.0500000000011	8.76	0.34	2.06	1.43	1.08	AAA231.CD3.location-a.X8.Y9.tile.tissue.png	453	1	2000	453	302cf93ede54bb56893f436a5a9aceb7	0	0	0	0	0	0	0	0	0	0	0	0	0	/home/dhl_ec/bnelissen/Slides/CD3_manuscript/CD3_slides/AAA231.CD3.location-a/AAA231.CD3.location-a.run1	255	0.7	0.06	0.7	0.06	-8.89801112642	-12.0455920479	2.90120914858	0.0820562188721
534.0	3984380.0	140.0	9815.0	3984380.0	4000000.0	2.0	1.0	2.65	1.78	1.15	0.0400000000009	5.83	0.34	0.709999999997	0.0600000000013	8.82	0.349999999999	2.07	1.43	0.969999999999	AAA231.CD3.location-a.X9.Y10.tile.tissue.png	454	1	2000	454	d3202ab817cdc96a72f1d607d0390709	0	0	0	0	0	0	0	0	0	0	0	0	0	/home/dhl_ec/bnelissen/Slides/CD3_manuscript/CD3_slides/AAA231.CD3.location-a/AAA231.CD3.location-a.run1	255	0.7	0.06	0.7	0.06	-9.49638266635	-11.5985332116	3.8645449223	0.114788455078
60.0	3993403.0	36.0	8574.0	3993403.0	4000000.0	1.0	1.0	1.58	1.73	1.06	0.0400000000009	5.73	0.34	0.700000000001	0.0499999999993	8.75	0.349999999999	2.06	1.43	0.849999999999	AAA231.CD3.location-a.X9.Y11.tile.tissue.png	455	1	2000	455	b0479b02b3e2d8db3f07230153c31ca0	0	0	0	0	0	0	0	0	0	0	0	0	0	/home/dhl_ec/bnelissen/Slides/CD3_manuscript/CD3_slides/AAA231.CD3.location-a/AAA231.CD3.location-a.run1	255	0.7	0.06	0.7	0.06	-8.45358836048	-11.9507802375	2.62196055914	0.0984592575684
136.0	3998670.0	60.0	8242.0	3998670.0	4000000.0	1.0	1.0	1.76	1.76	1.1	0.0400000000009	7.0	0.34	0.690000000001	0.0499999999993	8.79	0.349999999999	2.08	1.44	0.59	AAA231.CD3.location-a.X9.Y12.tile.tissue.png	456	1	2000	456	21ea563ddc71812639ccb6f6ea06b854	0	0	0	0	0	0	0	0	0	0	0	0	0	/home/dhl_ec/bnelissen/Slides/CD3_manuscript/CD3_slides/AAA231.CD3.location-a/AAA231.CD3.location-a.run1	255	0.7	0.06	0.7	0.06	-9.09381363742	-11.7189094427	2.67604028657	0.0901767641602
107.0	3988619.0	62.0	9122.0	3988619.0	4000000.0	2.0	1.0	1.73	1.85	1.09	0.0400000000009	5.9	0.339999999998	0.689999999999	0.0499999999993	8.73	0.34	2.07	1.43	0.59	AAA231.CD3.location-a.X9.Y13.tile.tissue.png	457	1	2000	457	8589c9f10d3772b6c138bc12fdd9bb84	0	0	0	0	0	0	0	0	0	0	0	0	0	/home/dhl_ec/bnelissen/Slides/CD3_manuscript/CD3_slides/AAA231.CD3.location-a/AAA231.CD3.location-a.run1	255	0.7	0.06	0.7	0.06	-9.56715804181	-12.2123548913	2.74405618213	0.147493859375
305.0	3950698.0	107.0	11157.0	3950698.0	4000000.0	2.0	2.0	2.07	1.92	1.17	0.0500000000011	6.05	0.359999999999	0.779999999999	0.0499999999993	8.75	0.34	2.07	1.43	0.6	AAA231.CD3.location-a.X9.Y14.tile.tissue.png	458	1	2000	458	991f3006195c12ccbff0b7402c0c827e	0	0	0	0	0	0	0	0	0	0	0	0	0	/home/dhl_ec/bnelissen/Slides/CD3_manuscript/CD3_slides/AAA231.CD3.location-a/AAA231.CD3.location-a.run1	255	0.7	0.06	0.7	0.06	-9.12528846732	-11.9538378866	1.6188140716	0.211610695313
70.0	3997484.0	38.0	8252.0	3997484.0	4000000.0	1.0	1.0	2.07	1.89	1.25	0.0499999999993	5.85	0.639999999999	0.700000000001	0.0500000000011	8.75	0.339999999998	2.05	1.44	0.550000000001	AAA231.CD3.location-a.X9.Y15.tile.tissue.png	459	1	2000	459	daa1ce8a507076b6b43a64ae1be667e2	0	0	0	0	0	0	0	0	0	0	0	0	0	/home/dhl_ec/bnelissen/Slides/CD3_manuscript/CD3_slides/AAA231.CD3.location-a/AAA231.CD3.location-a.run1	255	0.7	0.06	0.7	0.06	-8.0310451991	-11.94039353	0.74348061995	0.131445388916
0.0	4000000.0	0.0	7996.0	4000000.0	4000000.0	0.0	1.0	1.61	1.23	1.03	0.0500000000011	5.65	0.269999999999	0.77	0.0399999999991	8.34	0.27	2.02	1.43	0.820000000002	AAA231.CD3.location-a.X9.Y16.tile.tissue.png	460	1	2000	460	e12721b8d00d0fa56a1629048c2753e7	0	0	0	0	0	0	0	0	0	0	0	0	0	/home/dhl_ec/bnelissen/Slides/CD3_manuscript/CD3_slides/AAA231.CD3.location-a/AAA231.CD3.location-a.run1	255	0.7	0.06	0.7	0.06	-7.32949865196	-12.2884328258	0.365905517567	0.120898947144
0.0	2702307.0	0.0	7746.0	2702307.0	4000000.0	0.0	1.0	1.42	2.13	1.04	0.0599999999995	6.15	0.34	0.690000000001	0.1	6.82	0.23	2.03	1.44	0.559999999999	AAA231.CD3.location-a.X9.Y17.tile.tissue.png	461	1	2000	461	cd67d4586183246304bb6aceb0aa60b0	0	0	0	0	0	0	0	0	0	0	0	0	0	/home/dhl_ec/bnelissen/Slides/CD3_manuscript/CD3_slides/AAA231.CD3.location-a/AAA231.CD3.location-a.run1	255	0.7	0.06	0.7	0.06	0.0	-10.5917415166	0.198869521487	0.250250130859
215.0	1763164.0	120.0	6807.0	1763164.0	4000000.0	3.0	2.0	1.49	1.64	1.14	0.0500000000011	6.18	0.440000000001	0.869999999999	0.140000000001	7.19	0.26	2.04	1.44	0.799999999999	AAA231.CD3.location-a.X9.Y7.tile.tissue.png	462	1	2000	462	52b4ce1721f5005ea88cec0488d7e726	0	0	0	0	0	0	0	0	0	0	0	0	0	/home/dhl_ec/bnelissen/Slides/CD3_manuscript/CD3_slides/AAA231.CD3.location-a/AAA231.CD3.location-a.run1	255	0.7	0.06	0.7	0.06	-8.39000264138	-10.8428350207	2.16837386252	0.275338621094
440.0	3998398.0	166.0	8263.0	3998398.0	4000000.0	4.0	1.0	1.66	1.81	1.13	0.0399999999991	5.74	0.639999999999	0.689999999999	0.0499999999993	8.77	0.34	2.06	1.47	0.59	AAA231.CD3.location-a.X9.Y8.tile.tissue.png	463	1	2000	463	7d8c1728a9f07b5e233846d8b19502f0	0	0	0	0	0	0	0	0	0	0	0	0	0	/home/dhl_ec/bnelissen/Slides/CD3_manuscript/CD3_slides/AAA231.CD3.location-a/AAA231.CD3.location-a.run1	255	0.7	0.06	0.7	0.06	-9.2153813869	-11.8179842959	2.26788602869	0.102874392273
162.0	3998977.0	81.0	8197.0	3998977.0	4000000.0	2.0	1.0	1.68	1.86	1.06	0.0399999999991	5.75	0.34	0.690000000001	0.0499999999993	8.77	0.34	2.06	1.43	0.779999999999	AAA231.CD3.location-a.X9.Y9.tile.tissue.png	464	1	2000	464	cc2aa480bf08474cd1a896907a50d234	0	0	0	0	0	0	0	0	0	0	0	0	0	/home/dhl_ec/bnelissen/Slides/CD3_manuscript/CD3_slides/AAA231.CD3.location-a/AAA231.CD3.location-a.run1	255	0.7	0.06	0.7	0.06	-9.10025829133	-12.0097553739	2.32211408368	0.0760052298889
[truncated: 2 more columns]
