# Supplementary material for: SlideToolkit: An Assistive Toolset for the Histological Quantification of Whole Slide Images
Source: PLoS One. 2014 Nov 5;9(11):e110289. doi: 10.1371/journal.pone.0110289 (PMC4220929; doi:10.1371/journal.pone.0110289)
Supplement: RawData S1 — ICC and BlandAltman plot - measurements and r-script.zip. Measurements of Run1 and Run2, including the code for the calculation of the intraclass correlation coefficient (ICC) and the code for the Bland and Altman plot. (ZIP) [file pone.0110289.s003.zip › cellprofiler.measurements/run1.2b700350e5e7e582e572b733db898427.DefaultOUT_Image.csv]

AreaOccupied_AreaOccupied_DAB_Nuclei	AreaOccupied_AreaOccupied_Tissue	AreaOccupied_Perimeter_DAB_Nuclei	AreaOccupied_Perimeter_Tissue	AreaOccupied_TotalArea_DAB_Nuclei	AreaOccupied_TotalArea_Tissue	Count_DAB_Nuclei	Count_Tissue	ExecutionTime_01LoadImages	ExecutionTime_02ColorToGray	ExecutionTime_03Smooth	ExecutionTime_04ImageMath	ExecutionTime_05IdentifyPrimaryObjects	ExecutionTime_06MeasureImageAreaOccupied	ExecutionTime_07UnmixColors	ExecutionTime_08MaskImage	ExecutionTime_09IdentifyPrimaryObjects	ExecutionTime_10MeasureImageAreaOccupied	ExecutionTime_11OverlayOutlines	ExecutionTime_12OverlayOutlines	ExecutionTime_13SaveImages	FileName_Original	Group_Index	Group_Number	Height_Original	ImageNumber	MD5Digest_Original	ModuleError_01LoadImages	ModuleError_02ColorToGray	ModuleError_03Smooth	ModuleError_04ImageMath	ModuleError_05IdentifyPrimaryObjects	ModuleError_06MeasureImageAreaOccupied	ModuleError_07UnmixColors	ModuleError_08MaskImage	ModuleError_09IdentifyPrimaryObjects	ModuleError_10MeasureImageAreaOccupied	ModuleError_11OverlayOutlines	ModuleError_12OverlayOutlines	ModuleError_13SaveImages	PathName_Original	Scaling_Original	Threshold_FinalThreshold_DAB_Nuclei	Threshold_FinalThreshold_Tissue	Threshold_OrigThreshold_DAB_Nuclei	Threshold_OrigThreshold_Tissue	Threshold_SumOfEntropies_DAB_Nuclei	Threshold_SumOfEntropies_Tissue	Threshold_WeightedVariance_DAB_Nuclei	Threshold_WeightedVariance_Tissue
0.0	15317.0	0.0	1392.0	15317.0	4000000.0	0.0	6.0	1.93	2.42	1.08	0.04	8.89	0.53	1.14	0.29	8.39	0.21	3.0	2.2	1.47	AAA323.CD3.X0.Y10.tile.tissue.png	1	1	2000	1	9bb3eabf7a4b457516002e52f7c93f57	0	0	0	0	0	0	0	0	0	0	0	0	0	/home/dhl_ec/bnelissen/Slides/CD3_manuscript/CD3_slides/AAA323.CD3/AAA323.CD3.run1	255	0.7	0.06	0.7	0.06	-8.83330933887	-10.1817074136	2.66482748509	0.23679904834
251.0	75552.0	137.0	2292.0	75552.0	4000000.0	4.0	4.0	1.2	1.65	1.18	0.04	6.55	0.35	0.7	0.2	6.46	0.3	3.07	2.32	0.97	AAA323.CD3.X0.Y11.tile.tissue.png	2	1	2000	2	22b07382e7f418f4ef07b7f8533180ba	0	0	0	0	0	0	0	0	0	0	0	0	0	/home/dhl_ec/bnelissen/Slides/CD3_manuscript/CD3_slides/AAA323.CD3/AAA323.CD3.run1	255	0.7	0.06	0.7	0.06	-8.72184246067	-10.0450260882	2.15570393922	0.242452066406
2624.0	847309.0	1309.0	6310.0	847309.0	4000000.0	28.0	5.0	2.3	2.58	1.09	0.05	6.96	0.35	0.7	0.17	7.01	0.22	2.13	1.47	0.5	AAA323.CD3.X0.Y12.tile.tissue.png	3	1	2000	3	7dc7893605b1560258425bf7c70a6864	0	0	0	0	0	0	0	0	0	0	0	0	0	/home/dhl_ec/bnelissen/Slides/CD3_manuscript/CD3_slides/AAA323.CD3/AAA323.CD3.run1	255	0.7	0.06	0.7	0.06	-8.57183474105	-9.38738455291	1.22404835563	0.422876882813
1561.0	334484.0	795.0	5356.0	334484.0	4000000.0	16.0	2.0	2.53	2.32	1.08	0.05	6.75	0.35	0.69	0.19	6.67	0.21	2.09	1.48	0.58	AAA323.CD3.X0.Y13.tile.tissue.png	4	1	2000	4	fb92eab6556bff1670d7ea0cc9ad8f39	0	0	0	0	0	0	0	0	0	0	0	0	0	/home/dhl_ec/bnelissen/Slides/CD3_manuscript/CD3_slides/AAA323.CD3/AAA323.CD3.run1	255	0.7	0.06	0.7	0.06	-8.57600049123	-10.0444805559	2.07438196429	0.750055142578
0.0	0.0	0.0	0.0	0.0	4000000.0	0.0	0.0	2.76	2.55	1.09	0.05	6.17	0.29	0.7	0.2	4.58	0.19	2.98	2.37	0.64	AAA323.CD3.X0.Y14.tile.tissue.png	5	1	2000	5	31f3bb759217190df9a91029da97b80a	0	0	0	0	0	0	0	0	0	0	0	0	0	/home/dhl_ec/bnelissen/Slides/CD3_manuscript/CD3_slides/AAA323.CD3/AAA323.CD3.run1	255	1.0	0.06	1.0	0.06	0.0	-9.87386215282	0.0	2.34748073964
0.0	10426.0	0.0	824.0	10426.0	4000000.0	0.0	3.0	3.68	1.29	1.71	0.07	9.22	0.53	1.27	0.34	8.65	0.21	3.15	2.28	0.58	AAA323.CD3.X0.Y15.tile.tissue.png	6	1	2000	6	189fc82358f38a54bdbf356e808702aa	0	0	0	0	0	0	0	0	0	0	0	0	0	/home/dhl_ec/bnelissen/Slides/CD3_manuscript/CD3_slides/AAA323.CD3/AAA323.CD3.run1	255	0.7	0.06	0.7	0.06	-9.2699058884	-11.461838112	3.32460836117	1.633223177
0.0	5036.0	0.0	450.0	5036.0	4000000.0	0.0	2.0	2.94	2.38	1.09	0.05	6.64	0.36	0.73	0.2	6.08	0.13	1.99	1.49	0.57	AAA323.CD3.X0.Y16.tile.tissue.png	7	1	2000	7	7a3809977a5a4fa2078c688b3bdbf71d	0	0	0	0	0	0	0	0	0	0	0	0	0	/home/dhl_ec/bnelissen/Slides/CD3_manuscript/CD3_slides/AAA323.CD3/AAA323.CD3.run1	255	0.7	0.06	0.7	0.06	-8.0268843154	-11.59402955	2.28555007808	4.59628356067
89.0	1406.0	46.0	194.0	1406.0	4000000.0	1.0	1.0	3.26	2.73	1.7	0.07	8.89	0.53	1.22	0.3	8.67	0.29	2.99	2.3	0.58	AAA323.CD3.X0.Y17.tile.tissue.png	8	1	2000	8	63475ae86f4de7617d8a04e2e24a9a15	0	0	0	0	0	0	0	0	0	0	0	0	0	/home/dhl_ec/bnelissen/Slides/CD3_manuscript/CD3_slides/AAA323.CD3/AAA323.CD3.run1	255	0.7	0.06	0.7	0.06	-9.11468964818	-11.4169058254	2.2751033502	4.59652022922
0.0	1366.0	0.0	164.0	1366.0	4000000.0	0.0	1.0	3.5	2.22	1.24	0.05	6.52	0.35	0.74	0.2	6.07	0.13	1.98	1.48	0.34	AAA323.CD3.X0.Y18.tile.tissue.png	9	1	2000	9	71291b9d8eb5fc9d4d10bb258e6d3ab7	0	0	0	0	0	0	0	0	0	0	0	0	0	/home/dhl_ec/bnelissen/Slides/CD3_manuscript/CD3_slides/AAA323.CD3/AAA323.CD3.run1	255	0.7	0.06	0.7	0.06	-8.50331221553	-11.9870211066	6.42426539079	4.50215712463
0.0	0.0	0.0	0.0	0.0	3496000.0	0.0	0.0	2.21	2.99	0.98	0.05	4.95	0.25	0.73	0.18	4.0	0.1	1.71	1.29	0.33	AAA323.CD3.X0.Y19.tile.tissue.png	10	1	2000	10	66fe45c2dc7633ff11321aaae21246bd	0	0	0	0	0	0	0	0	0	0	0	0	0	/home/dhl_ec/bnelissen/Slides/CD3_manuscript/CD3_slides/AAA323.CD3/AAA323.CD3.run1	255	1.0	0.06	1.0	0.06	0.0	0.0	0.0	2.19960054348
104.0	3300.0	52.0	392.0	3300.0	4000000.0	1.0	2.0	2.31	2.6	1.09	0.06	6.58	0.35	0.74	0.2	6.43	0.2	1.99	1.47	0.43	AAA323.CD3.X0.Y6.tile.tissue.png	11	1	2000	11	6544a5cc9b267a7dce5a3ac20f6e20ba	0	0	0	0	0	0	0	0	0	0	0	0	0	/home/dhl_ec/bnelissen/Slides/CD3_manuscript/CD3_slides/AAA323.CD3/AAA323.CD3.run1	255	0.7	0.06	0.7	0.06	-9.63391792123	-11.3339529841	2.87227186382	3.58982134564
194.0	13157.0	99.0	1225.0	13157.0	4000000.0	3.0	5.0	2.68	2.66	1.13	0.06	6.56	0.35	0.7	0.2	6.36	0.2	2.0	1.48	0.53	AAA323.CD3.X0.Y7.tile.tissue.png	12	1	2000	12	085b678a986c010d873b53f2bd18ff17	0	0	0	0	0	0	0	0	0	0	0	0	0	/home/dhl_ec/bnelissen/Slides/CD3_manuscript/CD3_slides/AAA323.CD3/AAA323.CD3.run1	255	0.7	0.06	0.7	0.06	-9.49075878564	-10.8433589322	2.68566842853	0.923634892456
53.0	4265.0	34.0	420.0	4265.0	4000000.0	1.0	2.0	4.73	2.76	1.69	0.07	8.85	0.53	1.15	0.3	8.68	0.29	2.96	2.23	0.41	AAA323.CD3.X0.Y8.tile.tissue.png	13	1	2000	13	79ef2891fafd5383fc1d4e121e493ffe	0	0	0	0	0	0	0	0	0	0	0	0	0	/home/dhl_ec/bnelissen/Slides/CD3_manuscript/CD3_slides/AAA323.CD3/AAA323.CD3.run1	255	0.7	0.06	0.7	0.06	-8.66789198624	-10.6398510779	3.56218585666	0.479657380493
313.0	23265.0	147.0	2030.0	23265.0	4000000.0	3.0	8.0	2.73	2.95	1.2	0.04	6.6	0.35	0.69	0.2	6.48	0.29	2.81	2.29	0.57	AAA323.CD3.X0.Y9.tile.tissue.png	14	1	2000	14	4836cee602c57568bdbf91de6c1385b9	0	0	0	0	0	0	0	0	0	0	0	0	0	/home/dhl_ec/bnelissen/Slides/CD3_manuscript/CD3_slides/AAA323.CD3/AAA323.CD3.run1	255	0.7	0.06	0.7	0.06	-9.52035326253	-10.5463309834	2.63148593564	0.232807628418
1974.0	194021.0	873.0	6429.0	194021.0	4000000.0	17.0	7.0	3.82	2.01	1.7	0.06	9.2	0.53	1.14	0.32	7.37	0.3	3.03	2.24	0.55	AAA323.CD3.X1.Y10.tile.tissue.png	15	1	2000	15	d397dbfd78a00a5f984a3b1b8177e49c	0	0	0	0	0	0	0	0	0	0	0	0	0	/home/dhl_ec/bnelissen/Slides/CD3_manuscript/CD3_slides/AAA323.CD3/AAA323.CD3.run1	255	0.7	0.06	0.7	0.06	-8.62132051546	-12.5335179075	2.77338254554	0.168711296875
37349.0	3024793.0	17182.0	10348.0	3024793.0	4000000.0	382.0	3.0	2.8	1.51	1.7	0.06	8.92	0.54	1.15	0.12	9.13	0.32	2.12	1.48	0.45	AAA323.CD3.X1.Y11.tile.tissue.png	16	1	2000	16	7c2d78ba1afb9e3696b8bfbb503295ab	0	0	0	0	0	0	0	0	0	0	0	0	0	/home/dhl_ec/bnelissen/Slides/CD3_manuscript/CD3_slides/AAA323.CD3/AAA323.CD3.run1	255	0.7	0.06	0.7	0.06	-8.09404420539	-11.4559297475	0.7463600815	0.117252261719
44815.0	3999689.0	20887.0	8026.0	3999689.0	4000000.0	467.0	1.0	2.62	2.46	1.73	0.07	9.23	0.53	1.2	0.07	13.68	0.6	3.4	2.49	0.73	AAA323.CD3.X1.Y12.tile.tissue.png	17	1	2000	17	c4c2bad381c41b9656ffb71e99bc5b1e	0	0	0	0	0	0	0	0	0	0	0	0	0	/home/dhl_ec/bnelissen/Slides/CD3_manuscript/CD3_slides/AAA323.CD3/AAA323.CD3.run1	255	0.7	0.0790934095836	0.7	0.0790934095836	-8.31283085584	-12.1719897144	0.724706037728	0.125616686646
48245.0	3974164.0	20589.0	8336.0	3974164.0	4000000.0	443.0	1.0	3.24	2.77	1.13	0.04	6.49	0.36	0.7	0.0599999999999	9.44	0.35	2.11	1.48	1.53	AAA323.CD3.X1.Y13.tile.tissue.png	18	1	2000	18	e6d128933962e4adabb6a65816b4330c	0	0	0	0	0	0	0	0	0	0	0	0	0	/home/dhl_ec/bnelissen/Slides/CD3_manuscript/CD3_slides/AAA323.CD3/AAA323.CD3.run1	255	0.7	0.0789880539317	0.7	0.0789880539317	-8.17721725076	-11.774286868	0.347660857104	0.056840423584
37011.0	3307494.0	15909.0	8077.0	3307494.0	4000000.0	334.0	2.0	1.55	1.24	1.09	0.04	6.66	0.53	1.14	0.11	12.19	0.5	3.4	2.22	0.88	AAA323.CD3.X1.Y14.tile.tissue.png	19	1	2000	19	4fbac068d367438d6d057bfc3db832a3	0	0	0	0	0	0	0	0	0	0	0	0	0	/home/dhl_ec/bnelissen/Slides/CD3_manuscript/CD3_slides/AAA323.CD3/AAA323.CD3.run1	255	0.7	0.0644473706048	0.7	0.0644473706048	-8.12919149593	-11.0355261766	0.825346384631	0.0803661757812
28466.0	2070256.0	12813.0	7813.0	2070256.0	4000000.0	272.0	2.0	2.28	2.44	1.1	0.0599999999999	9.55	0.52	1.15	0.18	10.9	0.43	3.22	2.24	1.0	AAA323.CD3.X1.Y15.tile.tissue.png	20	1	2000	20	e22001a7acec31ae37e9a0cb43c4ceea	0	0	0	0	0	0	0	0	0	0	0	0	0	/home/dhl_ec/bnelissen/Slides/CD3_manuscript/CD3_slides/AAA323.CD3/AAA323.CD3.run1	255	0.7	0.06	0.7	0.06	-8.72549638399	-11.6578884401	2.08610529072	0.145827294922
8593.0	267707.0	3565.0	3213.0	267707.0	4000000.0	72.0	2.0	2.56	1.4	1.26	0.05	6.59	0.53	0.74	0.2	6.67	0.31	3.07	2.23	0.96	AAA323.CD3.X1.Y16.tile.tissue.png	21	1	2000	21	7c5fff6370adc71b4e4c3c4de114afe4	0	0	0	0	0	0	0	0	0	0	0	0	0	/home/dhl_ec/bnelissen/Slides/CD3_manuscript/CD3_slides/AAA323.CD3/AAA323.CD3.run1	255	0.7	0.06	0.7	0.06	-8.55370401975	-10.9931626688	1.72827301617	0.082467125
0.0	13367.0	0.0	1096.0	13367.0	4000000.0	0.0	3.0	2.36	2.15	1.71	0.0599999999999	8.81	0.52	1.13	0.3	7.27	0.14	2.02	1.48	1.24	AAA323.CD3.X1.Y17.tile.tissue.png	22	1	2000	22	9fea63538cccf5b5dc34cc8f8314f8b3	0	0	0	0	0	0	0	0	0	0	0	0	0	/home/dhl_ec/bnelissen/Slides/CD3_manuscript/CD3_slides/AAA323.CD3/AAA323.CD3.run1	255	0.7	0.06	0.7	0.06	-9.14573222742	-12.528430919	3.50508377734	0.0808701008301
170.0	4512.0	89.0	432.0	4512.0	4000000.0	2.0	2.0	1.87	1.54	1.09	0.04	6.61	0.42	0.69	0.21	6.52	0.27	1.99	1.48	0.54	AAA323.CD3.X1.Y18.tile.tissue.png	23	1	2000	23	28cc1b020ba742d98d0f0c2842fd1968	0	0	0	0	0	0	0	0	0	0	0	0	0	/home/dhl_ec/bnelissen/Slides/CD3_manuscript/CD3_slides/AAA323.CD3/AAA323.CD3.run1	255	0.7	0.06	0.7	0.06	-9.61812116233	-12.4485757451	4.97435224556	0.0922480685425
0.0	0.0	0.0	0.0	0.0	3496000.0	0.0	0.0	2.32	2.53	0.96	0.04	5.55	0.38	1.16	0.27	4.79	0.17	2.53	1.95	0.44	AAA323.CD3.X1.Y19.tile.tissue.png	24	1	2000	24	f93f495bae56572c0e5587aa168bb7dd	0	0	0	0	0	0	0	0	0	0	0	0	0	/home/dhl_ec/bnelissen/Slides/CD3_manuscript/CD3_slides/AAA323.CD3/AAA323.CD3.run1	255	1.0	0.06	1.0	0.06	0.0	-11.074045421	0.0	5.19686620305
0.0	8742.0	0.0	800.0	8742.0	4000000.0	0.0	3.0	3.11	1.52	1.18	0.0599999999999	6.6	0.53	1.19	0.3	8.21	0.21	3.04	2.28	1.4	AAA323.CD3.X1.Y6.tile.tissue.png	25	1	2000	25	c4c469b0322d83cf8ab8441fa29944ad	0	0	0	0	0	0	0	0	0	0	0	0	0	/home/dhl_ec/bnelissen/Slides/CD3_manuscript/CD3_slides/AAA323.CD3/AAA323.CD3.run1	255	0.7	0.06	0.7	0.06	-8.48617768756	-11.3003668548	2.54932315289	2.75271844226
3064.0	74197.0	878.0	2732.0	74197.0	4000000.0	19.0	4.0	2.6	2.6	1.72	0.0600000000001	8.75	0.53	1.13	0.3	8.73	0.3	3.1	2.34	0.55	AAA323.CD3.X1.Y7.tile.tissue.png	26	1	2000	26	3be6d0a93298bd9c3fc5e2df9545ee14	0	0	0	0	0	0	0	0	0	0	0	0	0	/home/dhl_ec/bnelissen/Slides/CD3_manuscript/CD3_slides/AAA323.CD3/AAA323.CD3.run1	255	0.7	0.06	0.7	0.06	-8.70197576553	-11.6619844311	2.67026378436	0.0870397724609
298.0	12236.0	127.0	1254.0	12236.0	4000000.0	3.0	5.0	2.84	1.37	1.09	0.0500000000001	6.92	0.36	0.69	0.21	6.48	0.2	2.39	1.48	0.5	AAA323.CD3.X1.Y8.tile.tissue.png	27	1	2000	27	628528dba9c3eddc35bdcb0466569e2e	0	0	0	0	0	0	0	0	0	0	0	0	0	/home/dhl_ec/bnelissen/Slides/CD3_manuscript/CD3_slides/AAA323.CD3/AAA323.CD3.run1	255	0.7	0.06	0.7	0.06	-8.79276466558	-12.6310791768	3.05347614497	0.0641944780273
0.0	7410.0	0.0	738.0	7410.0	4000000.0	0.0	3.0	3.0	1.89	1.69	0.0599999999999	7.56	0.36	0.69	0.21	6.09	0.2	3.03	2.22	0.53	AAA323.CD3.X1.Y9.tile.tissue.png	28	1	2000	28	11bd49705836d78c47db572787e2ef1b	0	0	0	0	0	0	0	0	0	0	0	0	0	/home/dhl_ec/bnelissen/Slides/CD3_manuscript/CD3_slides/AAA323.CD3/AAA323.CD3.run1	255	0.7	0.06	0.7	0.06	-7.1018180115	-12.4757969557	1.40275467604	0.0564316137695
0.0	0.0	0.0	0.0	0.0	4000000.0	0.0	0.0	2.85	1.39	1.73	0.0700000000001	8.46	0.44	1.27	0.31	6.23	0.19	2.96	2.3	0.52	AAA323.CD3.X10.Y10.tile.tissue.png	29	1	2000	29	1dcb59a698ddb52d46828afaec8c0a4b	0	0	0	0	0	0	0	0	0	0	0	0	0	/home/dhl_ec/bnelissen/Slides/CD3_manuscript/CD3_slides/AAA323.CD3/AAA323.CD3.run1	255	1.0	0.06	1.0	0.06	0.0	-10.4035633924	0.0	7.74745863743
13383.0	1675495.0	6491.0	10600.0	1675495.0	4000000.0	140.0	2.0	1.27	1.89	1.69	0.0599999999999	8.82	0.53	1.15	0.2	10.41	0.39	3.17	2.23	0.55	AAA323.CD3.X10.Y11.tile.tissue.png	30	1	2000	30	e98c15ad05c91ec094c980b8524daf76	0	0	0	0	0	0	0	0	0	0	0	0	0	/home/dhl_ec/bnelissen/Slides/CD3_manuscript/CD3_slides/AAA323.CD3/AAA323.CD3.run1	255	0.7	0.06	0.7	0.06	-8.54296833492	-11.1826171136	1.44344847136	0.312982039062
11243.0	3626613.0	5424.0	11619.0	3626613.0	4000000.0	125.0	3.0	2.66	2.54	1.71	0.0599999999999	9.41	0.53	1.14	0.0899999999999	12.84	0.51	3.39	2.47	0.61	AAA323.CD3.X10.Y12.tile.tissue.png	31	1	2000	31	2ea641652d646b52490e26f774830065	0	0	0	0	0	0	0	0	0	0	0	0	0	/home/dhl_ec/bnelissen/Slides/CD3_manuscript/CD3_slides/AAA323.CD3/AAA323.CD3.run1	255	0.7	0.06	0.7	0.06	-8.3240937099	-11.6579740792	0.948228317156	0.222330429687
14910.0	3380002.0	7470.0	8756.0	3380002.0	4000000.0	175.0	2.0	3.04	3.24	1.24	0.0500000000001	7.66	0.35	0.7	0.08	8.99	0.72	3.72	2.25	0.59	AAA323.CD3.X10.Y13.tile.tissue.png	32	1	2000	32	51d9ee54cb4b43f4023254f3d26f3c75	0	0	0	0	0	0	0	0	0	0	0	0	0	/home/dhl_ec/bnelissen/Slides/CD3_manuscript/CD3_slides/AAA323.CD3/AAA323.CD3.run1	255	0.7	0.06	0.7	0.06	-8.44232400488	-11.2763348578	0.985979374888	0.182082125
8696.0	2769112.0	4360.0	8930.0	2769112.0	4000000.0	102.0	3.0	2.68	2.85	1.1	0.0599999999999	13.88	0.35	0.7	0.1	8.53	0.31	2.11	1.49	0.37	AAA323.CD3.X10.Y14.tile.tissue.png	33	1	2000	33	56752d9980dc85d5fd0fcdf00eb9fb00	0	0	0	0	0	0	0	0	0	0	0	0	0	/home/dhl_ec/bnelissen/Slides/CD3_manuscript/CD3_slides/AAA323.CD3/AAA323.CD3.run1	255	0.7	0.06	0.7	0.06	-8.2671069771	-10.8006531987	0.893519879207	0.240226820312
39678.0	2546017.0	16780.0	14137.0	2546017.0	4000000.0	366.0	4.0	1.63	3.75	1.12	0.04	6.59	0.53	1.15	0.17	12.42	0.48	3.41	2.48	0.62	AAA323.CD3.X10.Y15.tile.tissue.png	34	1	2000	34	ae0c993145ee8b142cb61b4a1e1e307b	0	0	0	0	0	0	0	0	0	0	0	0	0	/home/dhl_ec/bnelissen/Slides/CD3_manuscript/CD3_slides/AAA323.CD3/AAA323.CD3.run1	255	0.7	0.06	0.7	0.06	-8.88804302636	-11.1757266138	1.54304167847	0.224635132812
2684.0	276704.0	1297.0	4581.0	276704.0	4000000.0	32.0	3.0	2.62	2.01	1.08	0.08	9.21	0.36	0.74	0.2	6.62	0.21	2.05	1.48	0.51	AAA323.CD3.X10.Y16.tile.tissue.png	35	1	2000	35	0828ed1d9e2fb6bc5f5e74036b01573e	0	0	0	0	0	0	0	0	0	0	0	0	0	/home/dhl_ec/bnelissen/Slides/CD3_manuscript/CD3_slides/AAA323.CD3/AAA323.CD3.run1	255	0.7	0.06	0.7	0.06	-8.92614869194	-11.3357775485	2.63049244178	1.61336930078
0.0	0.0	0.0	0.0	0.0	4000000.0	0.0	0.0	2.33	1.94	1.72	0.0699999999999	7.55	0.44	1.37	0.3	5.25	0.12	1.94	1.48	0.48	AAA323.CD3.X10.Y17.tile.tissue.png	36	1	2000	36	44427036cc4233a54549b5d0dea0fed0	0	0	0	0	0	0	0	0	0	0	0	0	0	/home/dhl_ec/bnelissen/Slides/CD3_manuscript/CD3_slides/AAA323.CD3/AAA323.CD3.run1	255	1.0	0.06	1.0	0.06	0.0	0.0	0.0	2.26722675
0.0	0.0	0.0	0.0	0.0	4000000.0	0.0	0.0	2.79	2.21	1.69	0.0699999999999	7.84	0.45	1.34	0.31	6.21	0.19	2.9	2.25	0.53	AAA323.CD3.X10.Y5.tile.tissue.png	37	1	2000	37	2d96ad1008d17a665daeac49c701054d	0	0	0	0	0	0	0	0	0	0	0	0	0	/home/dhl_ec/bnelissen/Slides/CD3_manuscript/CD3_slides/AAA323.CD3/AAA323.CD3.run1	255	1.0	0.06	1.0	0.06	0.0	-10.1474618975	0.0	5.17597406169
2733.0	743245.0	950.0	7216.0	743245.0	4000000.0	17.0	1.0	2.9	1.28	1.71	0.0599999999999	9.06	0.54	1.14	0.25	7.72	0.34	3.13	1.55	0.53	AAA323.CD3.X10.Y6.tile.tissue.png	38	1	2000	38	7de8cd0c2703d9a22936e4cebc77cc99	0	0	0	0	0	0	0	0	0	0	0	0	0	/home/dhl_ec/bnelissen/Slides/CD3_manuscript/CD3_slides/AAA323.CD3/AAA323.CD3.run1	255	0.7	0.06	0.7	0.06	-8.70767420317	-11.1875298234	2.97013779759	0.349838144531
5138.0	1606513.0	2425.0	8192.0	1606513.0	4000000.0	52.0	2.0	2.6	2.19	1.08	0.04	6.56	0.52	1.01	0.15	8.65	0.39	3.12	2.14	0.57	AAA323.CD3.X10.Y7.tile.tissue.png	39	1	2000	39	017a70cbaa219efe0a04319f97a8fcaa	0	0	0	0	0	0	0	0	0	0	0	0	0	/home/dhl_ec/bnelissen/Slides/CD3_manuscript/CD3_slides/AAA323.CD3/AAA323.CD3.run1	255	0.7	0.06	0.7	0.06	-8.79153071521	-10.6684553271	2.06874677145	0.216882574219
9662.0	855941.0	4805.0	8227.0	855941.0	4000000.0	103.0	2.0	3.16	2.24	1.69	0.05	9.18	0.53	1.15	0.25	9.64	0.34	3.16	2.33	0.54	AAA323.CD3.X10.Y8.tile.tissue.png	40	1	2000	40	f652bfdd1ac0cbca81f65227e345c06d	0	0	0	0	0	0	0	0	0	0	0	0	0	/home/dhl_ec/bnelissen/Slides/CD3_manuscript/CD3_slides/AAA323.CD3/AAA323.CD3.run1	255	0.7	0.06	0.7	0.06	-9.02374247226	-11.6862467181	1.90986660644	0.13211265625
0.0	0.0	0.0	0.0	0.0	4000000.0	0.0	0.0	2.24	2.32	1.69	0.0699999999999	9.04	0.5	1.28	0.34	6.64	0.19	2.95	2.31	0.53	AAA323.CD3.X10.Y9.tile.tissue.png	41	1	2000	41	ec97f537cf30c68689bf4ba92b56c6ee	0	0	0	0	0	0	0	0	0	0	0	0	0	/home/dhl_ec/bnelissen/Slides/CD3_manuscript/CD3_slides/AAA323.CD3/AAA323.CD3.run1	255	1.0	0.06	1.0	0.06	0.0	-10.7504648441	0.0	0.126544399361
0.0	0.0	0.0	0.0	0.0	4000000.0	0.0	0.0	3.35	1.18	1.38	0.0700000000002	9.13	0.49	1.41	0.3	6.24	0.19	2.89	2.27	0.54	AAA323.CD3.X11.Y0.tile.tissue.png	42	1	2000	42	b99893dd9a91d7a0f099c17d34281c09	0	0	0	0	0	0	0	0	0	0	0	0	0	/home/dhl_ec/bnelissen/Slides/CD3_manuscript/CD3_slides/AAA323.CD3/AAA323.CD3.run1	255	1.0	0.06	1.0	0.06	0.0	-11.2401011011	0.0	4.22363816325
1221.0	143367.0	626.0	2506.0	143367.0	4000000.0	14.0	2.0	3.78	2.51	1.74	0.0800000000002	8.99	0.53	1.18	0.29	8.74	0.3	3.05	2.24	1.18	AAA323.CD3.X11.Y10.tile.tissue.png	43	1	2000	43	898ded542de282be66ecba75f20dab7d	0	0	0	0	0	0	0	0	0	0	0	0	0	/home/dhl_ec/bnelissen/Slides/CD3_manuscript/CD3_slides/AAA323.CD3/AAA323.CD3.run1	255	0.7	0.06	0.7	0.06	-8.53364141003	-11.4128747549	1.62210131926	1.35341502832
60984.0	2012490.0	23630.0	19817.0	2012490.0	4000000.0	472.0	12.0	2.17	1.96	1.7	0.0600000000002	9.39	0.48	1.08	0.19	11.34	0.43	3.23	2.3	1.69	AAA323.CD3.X11.Y11.tile.tissue.png	44	1	2000	44	1afb8ac555478f4f8cf6b5f380334208	0	0	0	0	0	0	0	0	0	0	0	0	0	/home/dhl_ec/bnelissen/Slides/CD3_manuscript/CD3_slides/AAA323.CD3/AAA323.CD3.run1	255	0.7	0.06	0.7	0.06	-8.82831568168	-11.5325307383	2.54361828154	0.376451078125
95322.0	3105752.0	36681.0	20418.0	3105752.0	4000000.0	724.0	5.0	2.49	3.11	1.1	0.0400000000002	11.7	0.36	0.69	0.0900000000001	9.71	0.33	2.13	1.48	0.4	AAA323.CD3.X11.Y12.tile.tissue.png	45	1	2000	45	366040c2c06b3125f70a39bb443fe508	0	0	0	0	0	0	0	0	0	0	0	0	0	/home/dhl_ec/bnelissen/Slides/CD3_manuscript/CD3_slides/AAA323.CD3/AAA323.CD3.run1	255	0.7	0.06	0.7	0.06	-9.08848816536	-11.875297657	2.27467379101	0.440741640625
152107.0	2351567.0	52237.0	36211.0	2351567.0	4000000.0	984.0	23.0	1.85	1.28	1.09	0.05	7.1	0.37	0.7	0.11	10.19	0.32	2.18	1.49	0.39	AAA323.CD3.X11.Y13.tile.tissue.png	46	1	2000	46	347871b97d95495fb05cb53eb0bb0201	0	0	0	0	0	0	0	0	0	0	0	0	0	/home/dhl_ec/bnelissen/Slides/CD3_manuscript/CD3_slides/AAA323.CD3/AAA323.CD3.run1	255	0.7	0.06	0.7	0.06	-9.65722224255	-11.9451964016	3.09132414449	0.514234898437
84809.0	2988503.0	33563.0	30766.0	2988503.0	4000000.0	682.0	10.0	3.04	1.55	1.1	0.04	8.05	0.37	0.7	0.0900000000001	9.38	0.49	3.45	2.3	0.61	AAA323.CD3.X11.Y14.tile.tissue.png	47	1	2000	47	d4aacfad294b1a6166efbb060b08b73a	0	0	0	0	0	0	0	0	0	0	0	0	0	/home/dhl_ec/bnelissen/Slides/CD3_manuscript/CD3_slides/AAA323.CD3/AAA323.CD3.run1	255	0.7	0.06	0.7	0.06	-9.05609427034	-11.3950811629	2.45229253839	0.355653546875
66409.0	3988110.0	29572.0	8781.0	3988110.0	4000000.0	645.0	1.0	2.15	2.35	1.13	0.04	6.9	0.56	1.26	0.0699999999999	12.69	0.56	3.17	1.74	0.61	AAA323.CD3.X11.Y15.tile.tissue.png	48	1	2000	48	d763f9ab8ea1b3b8e7fd523059701907	0	0	0	0	0	0	0	0	0	0	0	0	0	/home/dhl_ec/bnelissen/Slides/CD3_manuscript/CD3_slides/AAA323.CD3/AAA323.CD3.run1	255	0.7	0.0733643779246	0.7	0.0733643779246	-8.83389827413	-12.0757285791	1.31362507927	0.135339799316
44915.0	2816757.0	19147.0	11294.0	2816757.0	4000000.0	402.0	4.0	3.62	2.7	1.1	0.0600000000002	9.14	0.53	1.16	0.14	12.86	0.47	3.29	2.41	0.65	AAA323.CD3.X11.Y16.tile.tissue.png	49	1	2000	49	f1177b8943d213a6065c4bab625f4312	0	0	0	0	0	0	0	0	0	0	0	0	0	/home/dhl_ec/bnelissen/Slides/CD3_manuscript/CD3_slides/AAA323.CD3/AAA323.CD3.run1	255	0.7	0.06	0.7	0.06	-8.54079403893	-11.4233651032	1.23227545004	0.25064678125
3240.0	184432.0	1588.0	5034.0	184432.0	4000000.0	36.0	2.0	2.03	1.94	1.1	0.0599999999999	6.83	0.35	0.77	0.2	9.18	0.3	2.06	1.48	0.53	AAA323.CD3.X11.Y17.tile.tissue.png	50	1	2000	50	d8ec794419e353be8e2cd6504bee7d31	0	0	0	0	0	0	0	0	0	0	0	0	0	/home/dhl_ec/bnelissen/Slides/CD3_manuscript/CD3_slides/AAA323.CD3/AAA323.CD3.run1	255	0.7	0.06	0.7	0.06	-9.42378107751	-12.2650733781	5.59228053272	1.71230344531
0.0	10777.0	0.0	584.0	10777.0	4000000.0	0.0	1.0	3.15	2.66	1.1	0.05	6.52	0.53	1.3	0.3	6.62	0.13	1.98	1.48	0.49	AAA323.CD3.X11.Y4.tile.tissue.png	51	1	2000	51	a4205f2556b9dcd5a4412ad0c7dfe5ab	0	0	0	0	0	0	0	0	0	0	0	0	0	/home/dhl_ec/bnelissen/Slides/CD3_manuscript/CD3_slides/AAA323.CD3/AAA323.CD3.run1	255	0.7	0.06	0.7	0.06	-8.58413769464	-12.0423357294	3.65152137864	2.6927537688
9458.0	1203507.0	2769.0	13895.0	1203507.0	4000000.0	53.0	5.0	2.95	2.06	1.09	0.0599999999999	7.32	0.36	0.71	0.16	7.34	0.24	2.16	1.48	0.64	AAA323.CD3.X11.Y5.tile.tissue.png	52	1	2000	52	2f371f42f5e8f7de370607aa68a110f5	0	0	0	0	0	0	0	0	0	0	0	0	0	/home/dhl_ec/bnelissen/Slides/CD3_manuscript/CD3_slides/AAA323.CD3/AAA323.CD3.run1	255	0.7	0.06	0.7	0.06	-9.2399401726	-11.5894297476	3.07320475738	0.535237882812
10506.0	2964295.0	4852.0	9774.0	2964295.0	4000000.0	101.0	3.0	3.03	2.47	1.11	0.04	6.73	0.35	0.7	0.1	8.45	0.3	2.12	1.47	0.41	AAA323.CD3.X11.Y6.tile.tissue.png	53	1	2000	53	66d2e4ef961df37e9114a43dfad9244e	0	0	0	0	0	0	0	0	0	0	0	0	0	/home/dhl_ec/bnelissen/Slides/CD3_manuscript/CD3_slides/AAA323.CD3/AAA323.CD3.run1	255	0.7	0.06	0.7	0.06	-8.39968829259	-10.9859470446	1.08582428173	0.174511921875
38040.0	1840217.0	14695.0	13078.0	1840217.0	4000000.0	260.0	10.0	3.51	2.15	1.11	0.0400000000002	7.18	0.36	0.7	0.14	9.49	0.42	3.46	2.36	0.57	AAA323.CD3.X11.Y7.tile.tissue.png	54	1	2000	54	b7428c4ce3d53402b07be6f8e45afb04	0	0	0	0	0	0	0	0	0	0	0	0	0	/home/dhl_ec/bnelissen/Slides/CD3_manuscript/CD3_slides/AAA323.CD3/AAA323.CD3.run1	255	0.7	0.06	0.7	0.06	-9.11646749312	-11.6023369816	1.97691674581	0.404880953125
2505.0	69082.0	1143.0	4608.0	69082.0	4000000.0	22.0	6.0	3.3	1.65	1.09	0.05	6.55	0.36	0.7	0.2	6.46	0.3	3.14	2.28	0.54	AAA323.CD3.X11.Y8.tile.tissue.png	55	1	2000	55	403f215a9637c033ede893d27350bdd7	0	0	0	0	0	0	0	0	0	0	0	0	0	/home/dhl_ec/bnelissen/Slides/CD3_manuscript/CD3_slides/AAA323.CD3/AAA323.CD3.run1	255	0.7	0.06	0.7	0.06	-9.71403825021	-11.7846230298	3.96661181088	0.70967269043
0.0	0.0	0.0	0.0	0.0	4000000.0	0.0	0.0	2.76	2.77	1.09	0.05	5.53	0.44	1.31	0.29	6.53	0.2	3.01	2.54	0.54	AAA323.CD3.X11.Y9.tile.tissue.png	56	1	2000	56	5dfea7bb9e5b94eb8846696026ca291f	0	0	0	0	0	0	0	0	0	0	0	0	0	/home/dhl_ec/bnelissen/Slides/CD3_manuscript/CD3_slides/AAA323.CD3/AAA323.CD3.run1	255	1.0	0.06	1.0	0.06	0.0	0.0	0.0	8.437964
30907.0	703022.0	12420.0	31799.0	703022.0	4000000.0	253.0	19.0	2.71	2.55	1.1	0.0699999999999	7.71	0.37	0.7	0.19	7.21	0.35	3.52	2.43	0.57	AAA323.CD3.X12.Y0.tile.tissue.png	57	1	2000	57	f58baa3b9b43a624d56f730c58029489	0	0	0	0	0	0	0	0	0	0	0	0	0	/home/dhl_ec/bnelissen/Slides/CD3_manuscript/CD3_slides/AAA323.CD3/AAA323.CD3.run1	255	0.7	0.06	0.7	0.06	-10.0588067074	-12.147004922	3.47698653087	0.621149078125
10878.0	249259.0	4235.0	11161.0	249259.0	4000000.0	81.0	11.0	2.53	1.85	1.34	0.04	6.67	0.36	0.69	0.19	6.75	0.21	2.1	1.47	0.54	AAA323.CD3.X12.Y1.tile.tissue.png	58	1	2000	58	e65a88d5ae04df846898993bbf9d8dc2	0	0	0	0	0	0	0	0	0	0	0	0	0	/home/dhl_ec/bnelissen/Slides/CD3_manuscript/CD3_slides/AAA323.CD3/AAA323.CD3.run1	255	0.7	0.06	0.7	0.06	-9.99819718178	-11.5945061387	3.84058911585	0.374506667969
17220.0	1356978.0	6915.0	6244.0	1356978.0	4000000.0	170.0	2.0	2.07	1.67	1.71	0.0699999999999	8.98	0.53	1.17	0.22	10.19	0.38	3.1	2.26	0.55	AAA323.CD3.X12.Y10.tile.tissue.png	59	1	2000	59	a7da7dd1f46145e8d356d1d4c9732759	0	0	0	0	0	0	0	0	0	0	0	0	0	/home/dhl_ec/bnelissen/Slides/CD3_manuscript/CD3_slides/AAA323.CD3/AAA323.CD3.run1	255	0.7	0.06	0.7	0.06	-8.55558949993	-10.9712919415	0.885644982265	0.408681207031
49028.0	2654840.0	22260.0	15484.0	2654840.0	4000000.0	457.0	12.0	2.88	1.41	1.71	0.05	9.32	0.54	1.14	0.15	9.98	0.31	2.15	2.25	0.63	AAA323.CD3.X12.Y11.tile.tissue.png	60	1	2000	60	ef65244dd52bafe182bbe917729c8e5f	0	0	0	0	0	0	0	0	0	0	0	0	0	/home/dhl_ec/bnelissen/Slides/CD3_manuscript/CD3_slides/AAA323.CD3/AAA323.CD3.run1	255	0.7	0.06	0.7	0.06	-9.1592362901	-11.8416790837	2.28567087499	0.40943328125
139776.0	3391771.0	55099.0	18327.0	3391771.0	4000000.0	1143.0	5.0	2.78	3.07	1.69	0.0599999999999	9.46	0.54	1.08	0.0800000000002	10.15	0.35	2.13	1.48	1.29	AAA323.CD3.X12.Y12.tile.tissue.png	61	1	2000	61	10ee13cf22924c50f98f63fc032098ef	0	0	0	0	0	0	0	0	0	0	0	0	0	/home/dhl_ec/bnelissen/Slides/CD3_manuscript/CD3_slides/AAA323.CD3/AAA323.CD3.run1	255	0.7	0.0621146919401	0.7	0.0621146919401	-9.00200385856	-12.3628736908	2.85345656752	0.373890914062
182271.0	1550659.0	60306.0	24627.0	1550659.0	4000000.0	1162.0	15.0	2.23	2.28	1.62	0.0500000000002	9.04	0.55	1.17	0.22	13.15	0.43	3.31	2.34	1.43	AAA323.CD3.X12.Y13.tile.tissue.png	62	1	2000	62	ec8f4920ada8e18b28be6eec11a5e9d8	0	0	0	0	0	0	0	0	0	0	0	0	0	/home/dhl_ec/bnelissen/Slides/CD3_manuscript/CD3_slides/AAA323.CD3/AAA323.CD3.run1	255	0.7	0.06	0.7	0.06	-9.33450413626	-12.1145822464	2.74155800674	0.46625165625
27354.0	533591.0	10900.0	11380.0	533591.0	4000000.0	217.0	12.0	2.29	2.72	1.19	0.04	6.69	0.35	0.7	0.19	6.94	0.22	2.1	1.48	1.06	AAA323.CD3.X12.Y14.tile.tissue.png	63	1	2000	63	e1c6c6492a3e0a7eac8422b823554853	0	0	0	0	0	0	0	0	0	0	0	0	0	/home/dhl_ec/bnelissen/Slides/CD3_manuscript/CD3_slides/AAA323.CD3/AAA323.CD3.run1	255	0.7	0.06	0.7	0.06	-9.51732260854	-12.0612054873	4.148075207	0.31698575
104546.0	2888317.0	42172.0	19259.0	2888317.0	4000000.0	905.0	4.0	3.36	2.39	1.16	0.05	12.46	0.36	0.7	0.1	9.35	0.33	2.17	1.46	0.4	AAA323.CD3.X12.Y15.tile.tissue.png	64	1	2000	64	cbf8ce3bf9a0264055a768167486c62e	0	0	0	0	0	0	0	0	0	0	0	0	0	/home/dhl_ec/bnelissen/Slides/CD3_manuscript/CD3_slides/AAA323.CD3/AAA323.CD3.run1	255	0.7	0.06	0.7	0.06	-9.57310171187	-11.7478290714	3.43050019112	0.405420421875
115943.0	3504902.0	43810.0	13935.0	3504902.0	4000000.0	819.0	4.0	3.05	2.64	1.14	0.04	7.05	0.35	0.71	0.0799999999999	13.75	0.35	2.14	1.47	0.4	AAA323.CD3.X12.Y16.tile.tissue.png	65	1	2000	65	b6d1863eda82a22a5eee0089db7956c9	0	0	0	0	0	0	0	0	0	0	0	0	0	/home/dhl_ec/bnelissen/Slides/CD3_manuscript/CD3_slides/AAA323.CD3/AAA323.CD3.run1	255	0.7	0.06	0.7	0.06	-8.6436301989	-11.506555142	1.66009725074	0.398618328125
64699.0	494713.0	21982.0	5227.0	494713.0	4000000.0	381.0	4.0	1.97	1.63	1.09	0.05	7.2	0.36	0.73	0.19	7.84	0.23	2.03	1.49	0.36	AAA323.CD3.X12.Y17.tile.tissue.png	66	1	2000	66	918d335e37c616a087a03da20c70e2a5	0	0	0	0	0	0	0	0	0	0	0	0	0	/home/dhl_ec/bnelissen/Slides/CD3_manuscript/CD3_slides/AAA323.CD3/AAA323.CD3.run1	255	0.7	0.06	0.7	0.06	-6.67543070803	-10.4593032191	0.83409307567	1.50136569531
626.0	73214.0	304.0	4737.0	73214.0	4000000.0	7.0	4.0	2.71	1.98	1.11	0.0599999999999	6.65	0.53	1.33	0.3	8.86	0.3	3.1	2.26	0.56	AAA323.CD3.X12.Y2.tile.tissue.png	67	1	2000	67	72f07a11af8551bc74ec1a10c02b3210	0	0	0	0	0	0	0	0	0	0	0	0	0	/home/dhl_ec/bnelissen/Slides/CD3_manuscript/CD3_slides/AAA323.CD3/AAA323.CD3.run1	255	0.7	0.06	0.7	0.06	-9.97747467936	-12.0710492682	4.24495139889	2.04313354053
2283.0	47674.0	1033.0	1632.0	47674.0	4000000.0	20.0	2.0	2.55	1.29	1.1	0.0500000000002	6.52	0.36	0.73	0.21	6.48	0.2	2.02	1.48	0.34	AAA323.CD3.X12.Y3.tile.tissue.png	68	1	2000	68	ca2bb46b421f9c5ef64a9de55b5958ea	0	0	0	0	0	0	0	0	0	0	0	0	0	/home/dhl_ec/bnelissen/Slides/CD3_manuscript/CD3_slides/AAA323.CD3/AAA323.CD3.run1	255	0.7	0.06	0.7	0.06	-9.30827754752	-12.0619840797	4.84978301694	1.60377661133
65698.0	1241139.0	19113.0	13188.0	1241139.0	4000000.0	336.0	7.0	3.3	1.4	1.76	0.0599999999999	9.57	0.36	0.71	0.16	8.52	0.25	2.15	1.48	0.37	AAA323.CD3.X12.Y4.tile.tissue.png	69	1	2000	69	26559179c4ce1964caf8b7d15c312fe8	0	0	0	0	0	0	0	0	0	0	0	0	0	/home/dhl_ec/bnelissen/Slides/CD3_manuscript/CD3_slides/AAA323.CD3/AAA323.CD3.run1	255	0.7	0.06	0.7	0.06	-9.25523224155	-12.0531780214	3.39338349996	0.624582171875
63211.0	3515341.0	23018.0	14698.0	3515341.0	4000000.0	426.0	6.0	3.49	2.72	1.1	0.0499999999997	7.53	0.59	1.3	0.11	12.0	0.34	2.15	1.48	0.69	AAA323.CD3.X12.Y5.tile.tissue.png	70	1	2000	70	cf7e9e8f6bc031182a5ccebf31a0102b	0	0	0	0	0	0	0	0	0	0	0	0	0	/home/dhl_ec/bnelissen/Slides/CD3_manuscript/CD3_slides/AAA323.CD3/AAA323.CD3.run1	255	0.7	0.0796879428248	0.7	0.0796879428248	-9.0586272667	-12.0832731032	2.85549918367	0.449945171875
22548.0	2509889.0	10362.0	10004.0	2509889.0	4000000.0	203.0	3.0	3.06	2.2	1.73	0.0599999999999	9.46	0.6	1.3	0.17	12.02	0.45	3.32	2.37	0.59	AAA323.CD3.X12.Y6.tile.tissue.png	71	1	2000	71	c759a123449511043cdeaaaaf1f092d1	0	0	0	0	0	0	0	0	0	0	0	0	0	/home/dhl_ec/bnelissen/Slides/CD3_manuscript/CD3_slides/AAA323.CD3/AAA323.CD3.run1	255	0.7	0.06	0.7	0.06	-9.13851506891	-12.2143447807	2.52135082839	0.24321384375
25137.0	1424074.0	11847.0	15878.0	1424074.0	4000000.0	241.0	6.0	2.12	2.47	1.18	0.04	6.76	0.36	0.69	0.16	7.74	0.39	3.25	2.33	0.57	AAA323.CD3.X12.Y7.tile.tissue.png	72	1	2000	72	3d2f3a3ee84a71009bffa1e25afccc3b	0	0	0	0	0	0	0	0	0	0	0	0	0	/home/dhl_ec/bnelissen/Slides/CD3_manuscript/CD3_slides/AAA323.CD3/AAA323.CD3.run1	255	0.7	0.06	0.7	0.06	-8.92877573596	-11.3632597851	2.96092152119	0.268517148438
211.0	2337.0	106.0	244.0	2337.0	4000000.0	2.0	1.0	2.41	2.71	1.13	0.0500000000002	6.57	0.35	0.75	0.21	6.35	0.2	1.97	1.48	0.380000000001	AAA323.CD3.X12.Y8.tile.tissue.png	73	1	2000	73	fad220f04cf748a5e00a02eef24874e6	0	0	0	0	0	0	0	0	0	0	0	0	0	/home/dhl_ec/bnelissen/Slides/CD3_manuscript/CD3_slides/AAA323.CD3/AAA323.CD3.run1	255	0.7	0.06	0.7	0.06	-9.66399422423	-11.9170480913	3.32640581841	3.80579935455
38249.0	732212.0	13385.0	42851.0	732212.0	4000000.0	246.0	26.0	2.76	3.09	1.57	0.0700000000002	9.3	0.53	1.16	0.26	9.31	0.34	3.3	2.25	0.56	AAA323.CD3.X13.Y0.tile.tissue.png	74	1	2000	74	d1982bde359ae659ce59e968ad7f65e0	0	0	0	0	0	0	0	0	0	0	0	0	0	/home/dhl_ec/bnelissen/Slides/CD3_manuscript/CD3_slides/AAA323.CD3/AAA323.CD3.run1	255	0.7	0.06	0.7	0.06	-10.1303249775	-12.4876133253	3.2525236614	1.26369814063
29381.0	1002927.0	11838.0	67132.0	1002927.0	4000000.0	227.0	75.0	3.01	1.52	1.06	0.04	6.31	0.41	0.98	0.16	7.06	0.36	2.25	1.48	0.46	AAA323.CD3.X13.Y1.tile.tissue.png	75	1	2000	75	94cc3c6349e0a01af6efba374f1e4ee8	0	0	0	0	0	0	0	0	0	0	0	0	0	/home/dhl_ec/bnelissen/Slides/CD3_manuscript/CD3_slides/AAA323.CD3/AAA323.CD3.run1	255	0.7	0.06	0.7	0.06	-10.0370934326	-12.3166503593	3.0012701057	0.501266671875
2139.0	599231.0	1125.0	5905.0	599231.0	4000000.0	26.0	3.0	3.47	2.5	1.13	0.0500000000002	6.17	0.34	0.73	0.17	9.18	0.33	3.04	2.22	0.6	AAA323.CD3.X13.Y10.tile.tissue.png	76	1	2000	76	621422ecaa1140ad73dfc7877876d939	0	0	0	0	0	0	0	0	0	0	0	0	0	/home/dhl_ec/bnelissen/Slides/CD3_manuscript/CD3_slides/AAA323.CD3/AAA323.CD3.run1	255	0.7	0.06	0.7	0.06	-8.67313756572	-11.3167167214	1.50158625683	1.05556530664
55600.0	3847378.0	25344.0	11953.0	3847378.0	4000000.0	543.0	3.0	1.13	1.52	1.73	0.0599999999999	9.38	0.53	1.27	0.0999999999999	9.72	0.35	2.13	1.46	0.4	AAA323.CD3.X13.Y11.tile.tissue.png	77	1	2000	77	7f0f35eb72004edc6d82769b978a7dd7	0	0	0	0	0	0	0	0	0	0	0	0	0	/home/dhl_ec/bnelissen/Slides/CD3_manuscript/CD3_slides/AAA323.CD3/AAA323.CD3.run1	255	0.7	0.06	0.7	0.06	-9.3511786917	-12.2491348661	2.44175087459	0.420885789063
179999.0	3462814.0	72341.0	23825.0	3462814.0	4000000.0	1542.0	5.0	2.22	1.25	1.09	0.0499999999997	7.39	0.37	0.690000000001	0.0799999999999	10.49	0.36	2.18	1.46	0.42	AAA323.CD3.X13.Y12.tile.tissue.png	78	1	2000	78	751baa9f625d5e57b4993a414133f49c	0	0	0	0	0	0	0	0	0	0	0	0	0	/home/dhl_ec/bnelissen/Slides/CD3_manuscript/CD3_slides/AAA323.CD3/AAA323.CD3.run1	255	0.7	0.0823044331554	0.7	0.0823044331554	-9.08109710604	-12.2965431871	1.85399147958	0.27278421875
202606.0	2108861.0	70259.0	17944.0	2108861.0	4000000.0	1385.0	3.0	2.47	2.2	1.1	0.04	7.83	0.37	0.7	0.13	11.05	0.47	3.24	2.28	0.58	AAA323.CD3.X13.Y13.tile.tissue.png	79	1	2000	79	0e713b2b3b07ca0c5f68ceaac1d84539	0	0	0	0	0	0	0	0	0	0	0	0	0	/home/dhl_ec/bnelissen/Slides/CD3_manuscript/CD3_slides/AAA323.CD3/AAA323.CD3.run1	255	0.7	0.06	0.7	0.06	-9.70640911658	-12.5025399465	2.75481249374	0.532903070312
3877.0	84086.0	1386.0	4917.0	84086.0	4000000.0	27.0	3.0	2.5	2.12	1.7	0.0599999999999	6.97	0.35	0.690000000001	0.2	6.53	0.2	2.0	1.48	0.35	AAA323.CD3.X13.Y14.tile.tissue.png	80	1	2000	80	980999ff3bbb864194404de4fb06fa36	0	0	0	0	0	0	0	0	0	0	0	0	0	/home/dhl_ec/bnelissen/Slides/CD3_manuscript/CD3_slides/AAA323.CD3/AAA323.CD3.run1	255	0.7	0.06	0.7	0.06	-9.72157823812	-12.5186198097	3.01134138627	0.189901967773
71708.0	2007179.0	30755.0	17407.0	2007179.0	4000000.0	658.0	4.0	2.73	1.94	1.09	0.0500000000002	7.06	0.38	0.7	0.14	8.44	0.29	2.12	1.47	1.32	AAA323.CD3.X13.Y15.tile.tissue.png	81	1	2000	81	ca4c1d062a035d7bb7fe81950fb1e995	0	0	0	0	0	0	0	0	0	0	0	0	0	/home/dhl_ec/bnelissen/Slides/CD3_manuscript/CD3_slides/AAA323.CD3/AAA323.CD3.run1	255	0.7	0.06	0.7	0.06	-9.93455554887	-12.4748164178	5.33981189088	0.76147028125
138665.0	3145740.0	52779.0	20832.0	3145740.0	4000000.0	1069.0	4.0	2.1	2.61	1.14	0.0499999999997	7.4	0.36	0.71	0.0900000000001	11.97	0.34	2.16	1.47	0.41	AAA323.CD3.X13.Y16.tile.tissue.png	82	1	2000	82	80a1555496e0f9a345fe1fc7a45f567c	0	0	0	0	0	0	0	0	0	0	0	0	0	/home/dhl_ec/bnelissen/Slides/CD3_manuscript/CD3_slides/AAA323.CD3/AAA323.CD3.run1	255	0.7	0.06	0.7	0.06	-9.28983750162	-11.9425224613	2.85285191569	0.503110304687
207023.0	1653930.0	72109.0	8265.0	1653930.0	4000000.0	1322.0	8.0	2.04	2.85	1.87	0.0799999999999	10.25	0.59	1.28	0.22	15.11	0.44	3.13	2.27	0.57	AAA323.CD3.X13.Y17.tile.tissue.png	83	1	2000	83	8d4f966cfd1a098e7aefbf4bf57c27df	0	0	0	0	0	0	0	0	0	0	0	0	0	/home/dhl_ec/bnelissen/Slides/CD3_manuscript/CD3_slides/AAA323.CD3/AAA323.CD3.run1	255	0.746581618142	0.06	0.746581618142	0.06	-5.9010385558	-9.7902193924	0.440132653799	0.333024804688
0.0	0.0	0.0	0.0	0.0	4000000.0	0.0	0.0	3.74	2.21	1.74	0.0700000000002	5.64	0.28	1.38	0.3	6.52	0.19	3.04	2.53	0.57	AAA323.CD3.X13.Y18.tile.tissue.png	84	1	2000	84	7bb2911ee4394bc6613632a62ba65b8a	0	0	0	0	0	0	0	0	0	0	0	0	0	/home/dhl_ec/bnelissen/Slides/CD3_manuscript/CD3_slides/AAA323.CD3/AAA323.CD3.run1	255	1.0	0.06	1.0	0.06	0.0	0.0	0.0	2.40994225
54853.0	1177832.0	23155.0	43613.0	1177832.0	4000000.0	492.0	21.0	3.31	3.06	1.11	0.0500000000002	6.59	0.37	0.7	0.16	7.45	0.25	2.22	1.48	0.61	AAA323.CD3.X13.Y2.tile.tissue.png	85	1	2000	85	31b0ede8ed4647f5cf038eba3a1001ef	0	0	0	0	0	0	0	0	0	0	0	0	0	/home/dhl_ec/bnelissen/Slides/CD3_manuscript/CD3_slides/AAA323.CD3/AAA323.CD3.run1	255	0.7	0.06	0.7	0.06	-10.0665549743	-12.3511779928	4.45811656224	0.56516278125
62522.0	2066489.0	26893.0	31125.0	2066489.0	4000000.0	556.0	10.0	2.41	2.66	1.72	0.0499999999997	9.19	0.54	1.15	0.18	12.17	0.49	3.58	2.56	0.69	AAA323.CD3.X13.Y3.tile.tissue.png	86	1	2000	86	73509c2665fa4da6d406fd0e7eb5d26b	0	0	0	0	0	0	0	0	0	0	0	0	0	/home/dhl_ec/bnelissen/Slides/CD3_manuscript/CD3_slides/AAA323.CD3/AAA323.CD3.run1	255	0.7	0.06	0.7	0.06	-9.93254579665	-12.2774707005	4.17440395807	0.66422446875
66966.0	2308720.0	29818.0	22688.0	2308720.0	4000000.0	618.0	12.0	3.44	2.58	1.09	0.04	6.62	0.35	0.7	0.12	8.45	0.3	2.15	1.48	0.38	AAA323.CD3.X13.Y4.tile.tissue.png	87	1	2000	87	b49f38122f6d2eed1499947d8012b25c	0	0	0	0	0	0	0	0	0	0	0	0	0	/home/dhl_ec/bnelissen/Slides/CD3_manuscript/CD3_slides/AAA323.CD3/AAA323.CD3.run1	255	0.7	0.06	0.7	0.06	-9.86937030947	-12.3018180608	3.78613936171	0.58396228125
36555.0	863526.0	15240.0	19917.0	863526.0	4000000.0	306.0	5.0	3.18	1.69	1.09	0.04	7.14	0.36	0.7	0.18	7.1	0.23	2.16	1.46	0.37	AAA323.CD3.X13.Y5.tile.tissue.png	88	1	2000	88	1edcd45654349acb29993ca00eef3e52	0	0	0	0	0	0	0	0	0	0	0	0	0	/home/dhl_ec/bnelissen/Slides/CD3_manuscript/CD3_slides/AAA323.CD3/AAA323.CD3.run1	255	0.7	0.06	0.7	0.06	-9.81849971126	-12.1738707956	3.81992136372	0.33945615625
2273.0	75107.0	1043.0	2853.0	75107.0	4000000.0	24.0	1.0	2.55	1.78	1.09	0.04	6.18	0.34	0.68	0.21	6.28	0.2	2.03	1.48	0.34	AAA323.CD3.X13.Y6.tile.tissue.png	89	1	2000	89	0644600ac923c6ecfe57223af3065037	0	0	0	0	0	0	0	0	0	0	0	0	0	/home/dhl_ec/bnelissen/Slides/CD3_manuscript/CD3_slides/AAA323.CD3/AAA323.CD3.run1	255	0.7	0.06	0.7	0.06	-9.88741195789	-12.3368829704	2.78983883777	0.108772682617
0.0	0.0	0.0	0.0	0.0	4000000.0	0.0	0.0	2.11	2.41	1.11	0.04	5.9	0.28	0.69	0.2	4.39	0.11	1.91	1.47	0.35	AAA323.CD3.X13.Y7.tile.tissue.png	90	1	2000	90	307bdd7e551d6b22788eac7719239976	0	0	0	0	0	0	0	0	0	0	0	0	0	/home/dhl_ec/bnelissen/Slides/CD3_manuscript/CD3_slides/AAA323.CD3/AAA323.CD3.run1	255	1.0	0.06	1.0	0.06	0.0	-11.2033992266	0.0	0.152443641809
0.0	1744.0	0.0	186.0	1744.0	4000000.0	0.0	1.0	2.16	2.5	1.1	0.0500000000002	6.29	0.35	0.79	0.2	5.87	0.13	1.98	1.48	0.52	AAA323.CD3.X13.Y8.tile.tissue.png	91	1	2000	91	16c74eca9c649de6420650f30d272c42	0	0	0	0	0	0	0	0	0	0	0	0	0	/home/dhl_ec/bnelissen/Slides/CD3_manuscript/CD3_slides/AAA323.CD3/AAA323.CD3.run1	255	0.7	0.06	0.7	0.06	-7.87313273919	-12.4506877114	4.25390196245	4.30425289761
6899.0	103838.0	2670.0	5062.0	103838.0	4000000.0	50.0	5.0	1.59	1.17	1.08	0.0499999999997	6.28	0.53	1.2	0.3	9.15	0.33	3.25	2.42	0.599999999999	AAA323.CD3.X14.Y0.tile.tissue.png	92	1	2000	92	96e8cd2e176333f4467e31efddf6ade8	0	0	0	0	0	0	0	0	0	0	0	0	0	/home/dhl_ec/bnelissen/Slides/CD3_manuscript/CD3_slides/AAA323.CD3/AAA323.CD3.run1	255	0.7	0.06	0.7	0.06	-9.64021999201	-12.2153762347	4.80137392739	1.31614983398
41537.0	1175576.0	14109.0	34148.0	1175576.0	4000000.0	274.0	20.0	2.92	3.01	1.77	0.0699999999997	9.63	0.61	1.27	0.26	11.44	0.37	3.42	2.36	0.58	AAA323.CD3.X14.Y1.tile.tissue.png	93	1	2000	93	737558be8578b3b3853a974bc2ffa1b9	0	0	0	0	0	0	0	0	0	0	0	0	0	/home/dhl_ec/bnelissen/Slides/CD3_manuscript/CD3_slides/AAA323.CD3/AAA323.CD3.run1	255	0.7	0.06	0.7	0.06	-9.83531401385	-12.3737275745	3.53169237498	0.5635651875
0.0	0.0	0.0	0.0	0.0	4000000.0	0.0	0.0	2.28	2.24	1.08	0.0700000000002	9.21	0.46	1.4	0.34	6.49	0.22	2.98	1.48	0.56	AAA323.CD3.X14.Y10.tile.tissue.png	94	1	2000	94	12b3523f7c9bf09f00e296f284608d44	0	0	0	0	0	0	0	0	0	0	0	0	0	/home/dhl_ec/bnelissen/Slides/CD3_manuscript/CD3_slides/AAA323.CD3/AAA323.CD3.run1	255	1.0	0.06	1.0	0.06	0.0	-11.686845866	0.0	4.19514861487
48133.0	3217836.0	23371.0	8752.0	3217836.0	4000000.0	509.0	1.0	3.93	2.87	1.12	0.04	6.83	0.35	0.7	0.0799999999999	8.87	0.32	2.1	1.47	0.57	AAA323.CD3.X14.Y11.tile.tissue.png	95	1	2000	95	f8dd25431d1be6187f8d159d56a9fbfb	0	0	0	0	0	0	0	0	0	0	0	0	0	/home/dhl_ec/bnelissen/Slides/CD3_manuscript/CD3_slides/AAA323.CD3/AAA323.CD3.run1	255	0.7	0.06	0.7	0.06	-8.98635996167	-11.7316906376	1.22389939943	0.293038476562
251959.0	3972329.0	96577.0	9629.0	3972329.0	4000000.0	2014.0	1.0	3.15	2.59	1.09	0.0400000000004	6.12	0.35	0.690000000001	0.0599999999999	10.73	0.38	3.51	2.34	0.66	AAA323.CD3.X14.Y12.tile.tissue.png	96	1	2000	96	5b812eef9188272e13917e61e5be6878	0	0	0	0	0	0	0	0	0	0	0	0	0	/home/dhl_ec/bnelissen/Slides/CD3_manuscript/CD3_slides/AAA323.CD3/AAA323.CD3.run1	255	0.7	0.0921169118155	0.7	0.0921169118155	-8.8501820317	-12.6717862348	0.772347626236	0.157958907959
201841.0	2517550.0	73102.0	11407.0	2517550.0	4000000.0	1438.0	3.0	2.35	2.85	1.08	0.04	6.92	0.52	1.21	0.15	15.91	0.55	3.49	2.53	1.11	AAA323.CD3.X14.Y13.tile.tissue.png	97	1	2000	97	8d5507d64323754f790ca1fd67895227	0	0	0	0	0	0	0	0	0	0	0	0	0	/home/dhl_ec/bnelissen/Slides/CD3_manuscript/CD3_slides/AAA323.CD3/AAA323.CD3.run1	255	0.7	0.06	0.7	0.06	-9.40601030928	-12.4928763113	2.43144679215	0.401195945313
0.0	0.0	0.0	0.0	0.0	4000000.0	0.0	0.0	2.83	2.72	1.09	0.04	5.88	0.28	0.7	0.21	4.45	0.12	1.91	1.47	1.24	AAA323.CD3.X14.Y14.tile.tissue.png	98	1	2000	98	05a41712f67cf113f681cc5a9578ef2c	0	0	0	0	0	0	0	0	0	0	0	0	0	/home/dhl_ec/bnelissen/Slides/CD3_manuscript/CD3_slides/AAA323.CD3/AAA323.CD3.run1	255	1.0	0.06	1.0	0.06	0.0	-10.6311711933	0.0	0.0983725327396
11103.0	259493.0	4558.0	4902.0	259493.0	4000000.0	91.0	3.0	2.02	2.5	1.11	0.0499999999997	6.37	0.35	0.7	0.19	6.47	0.21	2.05	1.49	0.58	AAA323.CD3.X14.Y15.tile.tissue.png	99	1	2000	99	4d2d08c8c4875eeea0b94011256c1c80	0	0	0	0	0	0	0	0	0	0	0	0	0	/home/dhl_ec/bnelissen/Slides/CD3_manuscript/CD3_slides/AAA323.CD3/AAA323.CD3.run1	255	0.7	0.06	0.7	0.06	-9.87785533392	-11.6848740381	5.68564852177	0.322294144531
79328.0	2225811.0	31760.0	21255.0	2225811.0	4000000.0	624.0	5.0	1.43	1.6	1.08	0.04	6.55	0.36	0.7	0.13	8.96	0.45	3.41	2.43	0.83	AAA323.CD3.X14.Y16.tile.tissue.png	100	1	2000	100	a66e940199943ea8d30a2d1a467238e4	0	0	0	0	0	0	0	0	0	0	0	0	0	/home/dhl_ec/bnelissen/Slides/CD3_manuscript/CD3_slides/AAA323.CD3/AAA323.CD3.run1	255	0.7	0.06	0.7	0.06	-9.6213145891	-12.3404722826	3.76569065796	0.508042671875
264415.0	1943553.0	95547.0	6652.0	1943553.0	4000000.0	1735.0	2.0	3.54	2.53	1.16	0.0500000000002	6.44	0.52	1.16	0.19	14.09	0.47	3.12	2.25	2.44	AAA323.CD3.X14.Y17.tile.tissue.png	101	1	2000	101	9684d0df19730d4de5c9679d27afd208	0	0	0	0	0	0	0	0	0	0	0	0	0	/home/dhl_ec/bnelissen/Slides/CD3_manuscript/CD3_slides/AAA323.CD3/AAA323.CD3.run1	255	0.760234639709	0.06	0.760234639709	0.06	-5.40860778456	-9.52126190681	0.326780273993	0.241176515625
0.0	1483.0	0.0	172.0	1483.0	4000000.0	0.0	1.0	0.93	1.83	1.09	0.0500000000002	6.31	0.35	1.35	0.31	8.27	0.2	3.03	2.27	1.34	AAA323.CD3.X14.Y18.tile.tissue.png	102	1	2000	102	2ef17d05a723231e2a23e83dc36850e0	0	0	0	0	0	0	0	0	0	0	0	0	0	/home/dhl_ec/bnelissen/Slides/CD3_manuscript/CD3_slides/AAA323.CD3/AAA323.CD3.run1	255	0.7	0.06	0.7	0.06	-8.38780837309	-12.5150398923	6.75505685218	3.1531417406
47476.0	1595285.0	20946.0	36637.0	1595285.0	4000000.0	466.0	18.0	3.36	2.68	1.12	0.04	6.54	0.55	1.16	0.21	8.88	0.26	2.2	1.48	0.39	AAA323.CD3.X14.Y2.tile.tissue.png	103	1	2000	103	5e8c7c50c37a1b4c032f7c350d6902ad	0	0	0	0	0	0	0	0	0	0	0	0	0	/home/dhl_ec/bnelissen/Slides/CD3_manuscript/CD3_slides/AAA323.CD3/AAA323.CD3.run1	255	0.7	0.06	0.7	0.06	-9.99544466023	-12.2635449787	4.07600671032	0.43052659375
83416.0	2473235.0	35972.0	51669.0	2473235.0	4000000.0	742.0	13.0	2.64	1.98	1.09	0.0500000000002	6.71	0.37	0.69	0.11	8.59	0.3	2.23	1.48	0.400000000001	AAA323.CD3.X14.Y3.tile.tissue.png	104	1	2000	104	e2e44cdbe1578cea869adfb7987f5f89	0	0	0	0	0	0	0	0	0	0	0	0	0	/home/dhl_ec/bnelissen/Slides/CD3_manuscript/CD3_slides/AAA323.CD3/AAA323.CD3.run1	255	0.7	0.06	0.7	0.06	-9.82031684664	-12.7954336678	3.28588630656	0.4955301875
71425.0	2504251.0	32471.0	39142.0	2504251.0	4000000.0	689.0	23.0	2.58	1.97	1.09	0.04	6.65	0.55	1.15	0.16	9.16	0.3	2.19	1.48	0.57	AAA323.CD3.X14.Y4.tile.tissue.png	105	1	2000	105	a44625c7171870d0043796016f66d346	0	0	0	0	0	0	0	0	0	0	0	0	0	/home/dhl_ec/bnelissen/Slides/CD3_manuscript/CD3_slides/AAA323.CD3/AAA323.CD3.run1	255	0.7	0.06	0.7	0.06	-9.69145773308	-12.5107616753	3.14034166321	0.450794070313
55716.0	1510012.0	22840.0	36594.0	1510012.0	4000000.0	455.0	20.0	2.82	1.17	1.09	0.0499999999997	6.53	0.38	0.7	0.15	7.64	0.27	3.3	2.23	0.57	AAA323.CD3.X14.Y5.tile.tissue.png	106	1	2000	106	7b6faa1eb0101c7a3a4d5d4cc89a8ac4	0	0	0	0	0	0	0	0	0	0	0	0	0	/home/dhl_ec/bnelissen/Slides/CD3_manuscript/CD3_slides/AAA323.CD3/AAA323.CD3.run1	255	0.7	0.06	0.7	0.06	-9.82593378758	-12.4625908487	2.84999609957	0.36733325
89226.0	2351190.0	36141.0	27604.0	2351190.0	4000000.0	736.0	7.0	2.37	1.85	1.77	0.0599999999999	9.3	0.54	1.15	0.17	11.5	0.3	2.19	1.47	0.59	AAA323.CD3.X14.Y6.tile.tissue.png	107	1	2000	107	30af4de8a9542bb9e53cd4442fb44205	0	0	0	0	0	0	0	0	0	0	0	0	0	/home/dhl_ec/bnelissen/Slides/CD3_manuscript/CD3_slides/AAA323.CD3/AAA323.CD3.run1	255	0.7	0.06	0.7	0.06	-9.76079786845	-12.726691945	3.65375220226	0.575971
35251.0	378756.0	13031.0	6091.0	378756.0	4000000.0	250.0	2.0	3.4	3.01	1.09	0.04	6.39	0.53	1.14	0.28	8.4	0.32	3.02	2.24	0.55	AAA323.CD3.X14.Y7.tile.tissue.png	108	1	2000	108	38ddfa091bbf0eacdb469d36c6777b50	0	0	0	0	0	0	0	0	0	0	0	0	0	/home/dhl_ec/bnelissen/Slides/CD3_manuscript/CD3_slides/AAA323.CD3/AAA323.CD3.run1	255	0.7	0.06	0.7	0.06	-9.58780306622	-12.0639754254	4.390402129	0.2334844375
64.0	5342.0	39.0	478.0	5342.0	4000000.0	1.0	2.0	2.8	2.25	1.75	0.0699999999997	8.76	0.53	1.22	0.31	8.74	0.29	3.01	2.24	0.53	AAA323.CD3.X14.Y8.tile.tissue.png	109	1	2000	109	60b65d421a549c66e8ffdf7464d9fdc1	0	0	0	0	0	0	0	0	0	0	0	0	0	/home/dhl_ec/bnelissen/Slides/CD3_manuscript/CD3_slides/AAA323.CD3/AAA323.CD3.run1	255	0.7	0.06	0.7	0.06	-9.21009235914	-12.2501107019	5.05696000628	3.17441826227
0.0	0.0	0.0	0.0	0.0	4000000.0	0.0	0.0	2.19	1.57	1.08	0.0499999999997	5.31	0.28	0.83	0.21	4.4	0.12	1.93	1.48	0.49	AAA323.CD3.X14.Y9.tile.tissue.png	110	1	2000	110	896042928fb682e61da60765e2923c6e	0	0	0	0	0	0	0	0	0	0	0	0	0	/home/dhl_ec/bnelissen/Slides/CD3_manuscript/CD3_slides/AAA323.CD3/AAA323.CD3.run1	255	1.0	0.06	1.0	0.06	0.0	0.0	0.0	3.96996975
24662.0	579159.0	9962.0	8125.0	579159.0	4000000.0	191.0	2.0	3.89	1.32	1.73	0.0700000000002	9.23	0.53	1.18	0.26	9.42	0.33	3.2	2.27	0.54	AAA323.CD3.X15.Y0.tile.tissue.png	111	1	2000	111	788dc0eddc05e7426af8720d6137bab6	0	0	0	0	0	0	0	0	0	0	0	0	0	/home/dhl_ec/bnelissen/Slides/CD3_manuscript/CD3_slides/AAA323.CD3/AAA323.CD3.run1	255	0.7	0.06	0.7	0.06	-9.95860851689	-11.9754013921	3.37294986491	0.889576023437
35426.0	1351054.0	14774.0	7569.0	1351054.0	4000000.0	289.0	2.0	3.02	2.61	1.1	0.04	6.89	0.35	0.7	0.15	7.74	0.25	2.09	1.47	0.36	AAA323.CD3.X15.Y1.tile.tissue.png	112	1	2000	112	e13125c7fd5a6ae1a9654ac94729bb30	0	0	0	0	0	0	0	0	0	0	0	0	0	/home/dhl_ec/bnelissen/Slides/CD3_manuscript/CD3_slides/AAA323.CD3/AAA323.CD3.run1	255	0.7	0.06	0.7	0.06	-9.1274165136	-11.7271426284	2.53284798615	0.336250398437
0.0	0.0	0.0	0.0	0.0	4000000.0	0.0	0.0	1.94	2.86	1.1	0.0499999999997	5.32	0.28	0.820000000001	0.2	4.39	0.12	1.91	1.47	0.32	AAA323.CD3.X15.Y10.tile.tissue.png	113	1	2000	113	118d5db83a4de3b05a8f2e02b7172006	0	0	0	0	0	0	0	0	0	0	0	0	0	/home/dhl_ec/bnelissen/Slides/CD3_manuscript/CD3_slides/AAA323.CD3/AAA323.CD3.run1	255	1.0	0.06	1.0	0.06	0.0	0.0	0.0	5.3592555
41669.0	1882468.0	17053.0	8274.0	1882468.0	4000000.0	356.0	1.0	1.57	2.22	1.09	0.04	6.44	0.53	0.75	0.13	10.86	0.42	3.2	2.25	0.56	AAA323.CD3.X15.Y11.tile.tissue.png	114	1	2000	114	848adb20ecf5bee726d026b146975eb2	0	0	0	0	0	0	0	0	0	0	0	0	0	/home/dhl_ec/bnelissen/Slides/CD3_manuscript/CD3_slides/AAA323.CD3/AAA323.CD3.run1	255	0.7	0.06	0.7	0.06	-9.58275499739	-12.3426917927	2.19899469607	0.64905084375
111433.0	3983624.0	49726.0	9950.0	3983624.0	4000000.0	1060.0	1.0	3.6	2.59	1.73	0.0599999999999	15.18	0.52	1.16	0.0800000000004	14.03	0.56	3.16	2.25	0.61	AAA323.CD3.X15.Y12.tile.tissue.png	115	1	2000	115	1a4bd614acfabc2b999351e5d5874325	0	0	0	0	0	0	0	0	0	0	0	0	0	/home/dhl_ec/bnelissen/Slides/CD3_manuscript/CD3_slides/AAA323.CD3/AAA323.CD3.run1	255	0.7	0.0710354507081	0.7	0.0710354507081	-9.14451847301	-12.4333774593	1.05771072259	0.228969585693
189391.0	3644399.0	75858.0	17966.0	3644399.0	4000000.0	1521.0	9.0	3.33	3.12	1.71	0.0599999999999	10.32	0.53	1.15	0.0900000000001	12.29	0.56	3.2	2.24	0.62	AAA323.CD3.X15.Y13.tile.tissue.png	116	1	2000	116	e0d89c39966b43b5f9f8c9e705dbc61b	0	0	0	0	0	0	0	0	0	0	0	0	0	/home/dhl_ec/bnelissen/Slides/CD3_manuscript/CD3_slides/AAA323.CD3/AAA323.CD3.run1	255	0.7	0.0897095845685	0.7	0.0897095845685	-9.20400631008	-12.532926665	1.98301159924	0.335504773438
134224.0	2706955.0	49470.0	11762.0	2706955.0	4000000.0	965.0	3.0	2.65	2.23	1.73	0.0600000000004	9.53	0.53	1.15	0.16	13.33	0.48	3.2	2.24	0.59	AAA323.CD3.X15.Y14.tile.tissue.png	117	1	2000	117	ca43a4af29933b9c58c6c4a615e63fa5	0	0	0	0	0	0	0	0	0	0	0	0	0	/home/dhl_ec/bnelissen/Slides/CD3_manuscript/CD3_slides/AAA323.CD3/AAA323.CD3.run1	255	0.7	0.06	0.7	0.06	-9.77274691149	-12.2622133173	3.51615882357	0.492617828125
18514.0	1338779.0	7741.0	15995.0	1338779.0	4000000.0	163.0	4.0	3.23	1.53	1.74	0.0599999999999	8.71	0.53	1.16	0.22	10.45	0.42	3.6	2.5	0.63	AAA323.CD3.X15.Y15.tile.tissue.png	118	1	2000	118	72784da832d7ce0e493f9639df5acb22	0	0	0	0	0	0	0	0	0	0	0	0	0	/home/dhl_ec/bnelissen/Slides/CD3_manuscript/CD3_slides/AAA323.CD3/AAA323.CD3.run1	255	0.7	0.06	0.7	0.06	-9.30881671518	-11.8265614437	3.52822579939	0.461410257813
67966.0	3400931.0	25258.0	16069.0	3400931.0	4000000.0	487.0	4.0	2.9	2.36	1.17	0.04	6.78	0.36	0.69	0.0799999999999	11.51	0.34	2.14	1.48	1.0	AAA323.CD3.X15.Y16.tile.tissue.png	119	1	2000	119	94a82a21b6c25a3e41455ec5cf92600f	0	0	0	0	0	0	0	0	0	0	0	0	0	/home/dhl_ec/bnelissen/Slides/CD3_manuscript/CD3_slides/AAA323.CD3/AAA323.CD3.run1	255	0.7	0.06	0.7	0.06	-8.82384117302	-12.2337978731	2.50138147252	0.58361853125
49116.0	756283.0	17749.0	5770.0	756283.0	4000000.0	327.0	5.0	2.23	2.34	1.22	0.0500000000002	6.83	0.35	0.69	0.17	8.8	0.23	2.04	1.45	2.07	AAA323.CD3.X15.Y17.tile.tissue.png	120	1	2000	120	11bc25e4015f16f677747094b2190dd9	0	0	0	0	0	0	0	0	0	0	0	0	0	/home/dhl_ec/bnelissen/Slides/CD3_manuscript/CD3_slides/AAA323.CD3/AAA323.CD3.run1	255	0.7	0.06	0.7	0.06	-6.49563277863	-10.2024568323	0.755583547677	0.455586996094
0.0	0.0	0.0	0.0	0.0	4000000.0	0.0	0.0	1.83	2.07	1.42	0.0500000000002	6.0	0.29	0.83	0.2	4.41	0.12	1.92	1.47	0.42	AAA323.CD3.X15.Y18.tile.tissue.png	121	1	2000	121	29ffc7249ca06c13fb98a60aef47ca90	0	0	0	0	0	0	0	0	0	0	0	0	0	/home/dhl_ec/bnelissen/Slides/CD3_manuscript/CD3_slides/AAA323.CD3/AAA323.CD3.run1	255	1.0	0.06	1.0	0.06	0.0	-10.9142432233	0.0	3.51151174988
59186.0	3466083.0	25685.0	12010.0	3466083.0	4000000.0	549.0	3.0	1.62	2.71	1.08	0.04	6.54	0.35	0.69	0.0700000000002	9.1	0.33	2.12	1.48	0.4	AAA323.CD3.X15.Y2.tile.tissue.png	122	1	2000	122	f852cdf0b70895c7e549163a4ddaa2c9	0	0	0	0	0	0	0	0	0	0	0	0	0	/home/dhl_ec/bnelissen/Slides/CD3_manuscript/CD3_slides/AAA323.CD3/AAA323.CD3.run1	255	0.7	0.0655339022461	0.7	0.0655339022461	-8.66429116968	-11.8257234129	1.4057734014	0.221150699219
98757.0	3611350.0	43888.0	19603.0	3611350.0	4000000.0	932.0	2.0	2.49	1.84	1.08	0.0599999999999	7.99	0.54	1.15	0.0900000000001	13.35	0.54	2.64	2.27	0.61	AAA323.CD3.X15.Y3.tile.tissue.png	123	1	2000	123	265284f7a76bef6d8a3792e0e69cafa8	0	0	0	0	0	0	0	0	0	0	0	0	0	/home/dhl_ec/bnelissen/Slides/CD3_manuscript/CD3_slides/AAA323.CD3/AAA323.CD3.run1	255	0.7	0.0618915884782	0.7	0.0618915884782	-9.36998533293	-12.7228934466	3.07965739959	0.464168511719
119588.0	3715291.0	49666.0	21652.0	3715291.0	4000000.0	992.0	5.0	2.39	1.53	1.54	0.0599999999999	9.28	0.53	1.0	0.0599999999999	12.37	0.54	3.2	2.13	0.4	AAA323.CD3.X15.Y4.tile.tissue.png	124	1	2000	124	c9a891cf73e4c7e4f7b29b1b94f55b39	0	0	0	0	0	0	0	0	0	0	0	0	0	/home/dhl_ec/bnelissen/Slides/CD3_manuscript/CD3_slides/AAA323.CD3/AAA323.CD3.run1	255	0.7	0.06	0.7	0.06	-9.74874071929	-13.0430864903	3.11402162478	0.540137484375
87676.0	3563875.0	37633.0	25558.0	3563875.0	4000000.0	759.0	3.0	3.48	1.83	1.07	0.04	7.8	0.53	1.14	0.0999999999999	13.15	0.53	3.27	2.32	0.6	AAA323.CD3.X15.Y5.tile.tissue.png	125	1	2000	125	6b0851b1a30ddc7e7006070c85e0cfc5	0	0	0	0	0	0	0	0	0	0	0	0	0	/home/dhl_ec/bnelissen/Slides/CD3_manuscript/CD3_slides/AAA323.CD3/AAA323.CD3.run1	255	0.7	0.06	0.7	0.06	-9.63172244016	-13.0947449972	3.02798576505	0.519918929687
52278.0	2211107.0	23797.0	25849.0	2211107.0	4000000.0	494.0	6.0	1.12	1.31	1.08	0.04	6.67	0.54	1.15	0.17	8.8	0.28	2.17	1.48	0.39	AAA323.CD3.X15.Y6.tile.tissue.png	126	1	2000	126	6c058d6026dc5ec926fd61a78103059c	0	0	0	0	0	0	0	0	0	0	0	0	0	/home/dhl_ec/bnelissen/Slides/CD3_manuscript/CD3_slides/AAA323.CD3/AAA323.CD3.run1	255	0.7	0.06	0.7	0.06	-9.76332688414	-12.7102563257	3.69809922847	0.426868296875
21379.0	434007.0	8277.0	5596.0	434007.0	4000000.0	157.0	3.0	2.87	1.87	1.09	0.04	6.35	0.36	0.69	0.18	6.68	0.22	2.02	1.48	0.35	AAA323.CD3.X15.Y7.tile.tissue.png	127	1	2000	127	ea69f00e85db06f3db7d265d9398d1df	0	0	0	0	0	0	0	0	0	0	0	0	0	/home/dhl_ec/bnelissen/Slides/CD3_manuscript/CD3_slides/AAA323.CD3/AAA323.CD3.run1	255	0.7	0.06	0.7	0.06	-9.68620561722	-12.413947309	3.73011078711	0.189127867187
0.0	259129.0	0.0	3812.0	259129.0	4000000.0	0.0	1.0	2.87	1.72	1.09	0.0500000000002	6.28	0.34	0.690000000001	0.2	5.55	0.13	2.02	1.46	0.36	AAA323.CD3.X15.Y8.tile.tissue.png	128	1	2000	128	720503a61114d2b9edd69fd1fddaa391	0	0	0	0	0	0	0	0	0	0	0	0	0	/home/dhl_ec/bnelissen/Slides/CD3_manuscript/CD3_slides/AAA323.CD3/AAA323.CD3.run1	255	0.7	0.06	0.7	0.06	0.0	-10.9671233357	0.0327016403389	0.35013515802
0.0	102372.0	0.0	1859.0	102372.0	4000000.0	0.0	2.0	2.19	2.92	1.09	0.0500000000002	6.31	0.34	0.73	0.2	5.97	0.13	1.99	1.47	0.33	AAA323.CD3.X15.Y9.tile.tissue.png	129	1	2000	129	029477d951a08c2648bbcd0962d3994c	0	0	0	0	0	0	0	0	0	0	0	0	0	/home/dhl_ec/bnelissen/Slides/CD3_manuscript/CD3_slides/AAA323.CD3/AAA323.CD3.run1	255	0.7	0.06	0.7	0.06	-5.83829461258	-10.3937930618	0.127021183698	3.88932850159
0.0	38780.0	0.0	2118.0	38780.0	4000000.0	0.0	1.0	2.93	2.51	1.09	0.0500000000002	6.32	0.35	0.78	0.2	5.41	0.13	2.0	1.47	0.34	AAA323.CD3.X16.Y0.tile.tissue.png	130	1	2000	130	912bed0cb259da891a6dcc6bde5d1f3a	0	0	0	0	0	0	0	0	0	0	0	0	0	/home/dhl_ec/bnelissen/Slides/CD3_manuscript/CD3_slides/AAA323.CD3/AAA323.CD3.run1	255	0.7	0.06	0.7	0.06	0.0	-12.5845865149	3.41091856305	3.25849467285
0.0	4411.0	0.0	432.0	4411.0	4000000.0	0.0	2.0	1.78	0.92	1.09	0.0599999999999	6.27	0.34	0.72	0.21	5.4	0.13	1.98	1.47	0.34	AAA323.CD3.X16.Y1.tile.tissue.png	131	1	2000	131	940308b96039ff26a34c14a8aefc5ca8	0	0	0	0	0	0	0	0	0	0	0	0	0	/home/dhl_ec/bnelissen/Slides/CD3_manuscript/CD3_slides/AAA323.CD3/AAA323.CD3.run1	255	0.7	0.06	0.7	0.06	0.0	-11.7326271208	1.11455016135	1.65436083304
0.0	0.0	0.0	0.0	0.0	4000000.0	0.0	0.0	2.04	1.4	1.08	0.0400000000004	5.93	0.28	0.75	0.21	4.4	0.11	1.92	1.48	0.34	AAA323.CD3.X16.Y10.tile.tissue.png	132	1	2000	132	0885ebd6904606942e2f848434c13a03	0	0	0	0	0	0	0	0	0	0	0	0	0	/home/dhl_ec/bnelissen/Slides/CD3_manuscript/CD3_slides/AAA323.CD3/AAA323.CD3.run1	255	1.0	0.06	1.0	0.06	0.0	-11.9447247095	0.0	5.37466969636
8446.0	316573.0	4210.0	3098.0	316573.0	4000000.0	89.0	1.0	2.01	2.14	1.17	0.0500000000002	6.31	0.35	0.7	0.19	6.5	0.21	2.02	1.47	0.54	AAA323.CD3.X16.Y11.tile.tissue.png	133	1	2000	133	5bdea5c550a9edaf38e480b98db04dfc	0	0	0	0	0	0	0	0	0	0	0	0	0	/home/dhl_ec/bnelissen/Slides/CD3_manuscript/CD3_slides/AAA323.CD3/AAA323.CD3.run1	255	0.7	0.06	0.7	0.06	-8.58348588396	-11.3617278867	1.28607114462	0.840092786133
52702.0	3183363.0	21551.0	7996.0	3183363.0	4000000.0	438.0	1.0	3.22	1.88	1.09	0.0499999999997	7.24	0.53	1.17	0.13	14.81	0.5	3.25	2.33	0.6	AAA323.CD3.X16.Y12.tile.tissue.png	134	1	2000	134	e6d6e66de76c96c38841c99d4b274244	0	0	0	0	0	0	0	0	0	0	0	0	0	/home/dhl_ec/bnelissen/Slides/CD3_manuscript/CD3_slides/AAA323.CD3/AAA323.CD3.run1	255	0.7	0.06	0.7	0.06	-8.67072174894	-11.5235799008	0.737324265606	0.349789566406
156686.0	3732427.0	57395.0	15663.0	3732427.0	4000000.0	1057.0	1.0	1.13	1.53	1.78	0.0599999999999	11.36	0.54	1.11	0.0700000000002	12.11	0.35	2.13	1.48	0.65	AAA323.CD3.X16.Y13.tile.tissue.png	135	1	2000	135	dfcd6906ee27b2186a8eef1adeb43a94	0	0	0	0	0	0	0	0	0	0	0	0	0	/home/dhl_ec/bnelissen/Slides/CD3_manuscript/CD3_slides/AAA323.CD3/AAA323.CD3.run1	255	0.7	0.06	0.7	0.06	-8.53283371609	-12.1051334186	1.18444716968	0.29942409375
225358.0	3454505.0	87369.0	17645.0	3454505.0	4000000.0	1754.0	6.0	0.82	1.54	1.1	0.0499999999997	6.77	0.35	0.71	0.0799999999999	10.96	0.36	2.13	1.47	0.41	AAA323.CD3.X16.Y14.tile.tissue.png	136	1	2000	136	21ee25fceceba5983abcbfb8a5c2d70a	0	0	0	0	0	0	0	0	0	0	0	0	0	/home/dhl_ec/bnelissen/Slides/CD3_manuscript/CD3_slides/AAA323.CD3/AAA323.CD3.run1	255	0.7	0.06	0.7	0.06	-9.39173025108	-12.2543960833	2.16597597244	0.447570921875
14048.0	1985260.0	4717.0	9588.0	1985260.0	4000000.0	97.0	2.0	2.66	2.02	1.09	0.04	6.47	0.35	0.690000000001	0.14	7.89	0.26	2.1	1.47	0.77	AAA323.CD3.X16.Y15.tile.tissue.png	137	1	2000	137	31f563dbe20a1868d3296c2c4f5c72fd	0	0	0	0	0	0	0	0	0	0	0	0	0	/home/dhl_ec/bnelissen/Slides/CD3_manuscript/CD3_slides/AAA323.CD3/AAA323.CD3.run1	255	0.7	0.06	0.7	0.06	-8.66915604801	-11.1813953258	0.889649074796	0.269758054688
49003.0	955485.0	17812.0	7932.0	955485.0	4000000.0	333.0	2.0	2.31	1.91	1.09	0.0500000000002	6.89	0.349999999999	0.71	0.17	8.61	0.24	2.12	1.48	1.09	AAA323.CD3.X16.Y16.tile.tissue.png	138	1	2000	138	f8142eb06cd6af1b3ec9a01204962e5c	0	0	0	0	0	0	0	0	0	0	0	0	0	/home/dhl_ec/bnelissen/Slides/CD3_manuscript/CD3_slides/AAA323.CD3/AAA323.CD3.run1	255	0.7	0.06	0.7	0.06	-8.60989400782	-11.6941576994	1.53612360157	0.687307335938
62.0	15176.0	41.0	1506.0	15176.0	4000000.0	1.0	1.0	2.09	3.53	1.1	0.0499999999993	6.5	0.360000000001	0.8	0.21	6.39	0.2	2.0	1.48	1.97	AAA323.CD3.X16.Y17.tile.tissue.png	139	1	2000	139	8ab2f74a6daa1509e2b182fa2dcb9908	0	0	0	0	0	0	0	0	0	0	0	0	0	/home/dhl_ec/bnelissen/Slides/CD3_manuscript/CD3_slides/AAA323.CD3/AAA323.CD3.run1	255	0.7	0.06	0.7	0.06	-8.82184758003	-12.3348051585	3.5145708218	5.5589140545
9855.0	1467858.0	4438.0	6581.0	1467858.0	4000000.0	93.0	2.0	1.98	2.04	1.08	0.04	6.81	0.53	1.25	0.24	10.65	0.42	3.49	2.32	1.39	AAA323.CD3.X16.Y2.tile.tissue.png	140	1	2000	140	ac9f8e7596de931df7f1c76a9cccb5eb	0	0	0	0	0	0	0	0	0	0	0	0	0	/home/dhl_ec/bnelissen/Slides/CD3_manuscript/CD3_slides/AAA323.CD3/AAA323.CD3.run1	255	0.7	0.06	0.7	0.06	-8.56044614797	-11.5230812584	1.19553678578	0.161745441406
26038.0	2741556.0	11582.0	7496.0	2741556.0	4000000.0	240.0	3.0	3.11	2.26	1.08	0.04	6.27	0.349999999999	0.69	0.0999999999995	8.33	0.3	2.11	1.47	0.7	AAA323.CD3.X16.Y3.tile.tissue.png	141	1	2000	141	ad0d507c9abd03d631f176bb80b723e4	0	0	0	0	0	0	0	0	0	0	0	0	0	/home/dhl_ec/bnelissen/Slides/CD3_manuscript/CD3_slides/AAA323.CD3/AAA323.CD3.run1	255	0.7	0.060668205732	0.7	0.060668205732	-8.5457392296	-11.6134589768	1.227172524	0.15301978125
56878.0	2665565.0	22993.0	17764.0	2665565.0	4000000.0	472.0	4.0	4.47	2.18	1.09	0.0500000000002	7.23	0.349999999999	0.7	0.110000000001	8.55	0.31	2.15	1.47	0.39	AAA323.CD3.X16.Y4.tile.tissue.png	142	1	2000	142	7e3dae12aec5e5cf9b43c81f4193a926	0	0	0	0	0	0	0	0	0	0	0	0	0	/home/dhl_ec/bnelissen/Slides/CD3_manuscript/CD3_slides/AAA323.CD3/AAA323.CD3.run1	255	0.7	0.06	0.7	0.06	-8.95091910724	-12.0308268081	1.51933027649	0.199679740234
27126.0	2194059.0	11728.0	18645.0	2194059.0	4000000.0	245.0	14.0	2.95	1.92	1.08	0.04	6.51	0.35	0.7	0.12	8.02	0.28	2.14	1.48	0.389999999999	AAA323.CD3.X16.Y5.tile.tissue.png	143	1	2000	143	4d3b14f8770c196c19b1fa91b7ad212a	0	0	0	0	0	0	0	0	0	0	0	0	0	/home/dhl_ec/bnelissen/Slides/CD3_manuscript/CD3_slides/AAA323.CD3/AAA323.CD3.run1	255	0.7	0.06	0.7	0.06	-8.82931272502	-11.5985526273	1.53507115038	0.171547601563
1574.0	365893.0	774.0	4792.0	365893.0	4000000.0	19.0	4.0	2.55	1.72	1.08	0.0500000000002	6.45	0.34	0.69	0.2	6.44	0.21	2.07	1.48	0.539999999999	AAA323.CD3.X16.Y6.tile.tissue.png	144	1	2000	144	af7ef8e650a8368a688327d7ec3853e1	0	0	0	0	0	0	0	0	0	0	0	0	0	/home/dhl_ec/bnelissen/Slides/CD3_manuscript/CD3_slides/AAA323.CD3/AAA323.CD3.run1	255	0.7	0.06	0.7	0.06	-8.72613265529	-11.3221335194	1.78311789357	0.101527433594
0.0	0.0	0.0	0.0	0.0	4000000.0	0.0	0.0	3.01	1.91	1.09	0.04	5.91	0.280000000001	0.679999999999	0.200000000001	4.35	0.12	1.91	1.48	0.34	AAA323.CD3.X16.Y7.tile.tissue.png	145	1	2000	145	2af601783ab9c49772de6f8591e53f6c	0	0	0	0	0	0	0	0	0	0	0	0	0	/home/dhl_ec/bnelissen/Slides/CD3_manuscript/CD3_slides/AAA323.CD3/AAA323.CD3.run1	255	1.0	0.06	1.0	0.06	0.0	-11.3401645885	0.0	0.105824599206
0.0	0.0	0.0	0.0	0.0	4000000.0	0.0	0.0	3.34	1.71	1.11	0.0500000000002	5.94	0.28	0.679999999999	0.21	4.34	0.12	1.91	1.47	0.34	AAA323.CD3.X16.Y8.tile.tissue.png	146	1	2000	146	69df9b3e7c924db81989f532045120cc	0	0	0	0	0	0	0	0	0	0	0	0	0	/home/dhl_ec/bnelissen/Slides/CD3_manuscript/CD3_slides/AAA323.CD3/AAA323.CD3.run1	255	1.0	0.06	1.0	0.06	0.0	-11.8638979027	0.0	0.129507204025
0.0	4310.0	0.0	497.0	4310.0	4000000.0	0.0	2.0	3.43	2.82	1.12	0.04	6.28	0.34	0.69	0.2	7.69	0.2	2.91	1.58	0.52	AAA323.CD3.X16.Y9.tile.tissue.png	147	1	2000	147	dd02dedae8877a410a13bb52b0a35f9a	0	0	0	0	0	0	0	0	0	0	0	0	0	/home/dhl_ec/bnelissen/Slides/CD3_manuscript/CD3_slides/AAA323.CD3/AAA323.CD3.run1	255	0.7	0.06	0.7	0.06	-9.49746568768	-11.9550440617	3.01322001553	0.108388809021
0.0	0.0	0.0	0.0	0.0	4000000.0	0.0	0.0	0.960000000001	1.37	1.75	0.0699999999997	7.62	0.440000000001	1.4	0.319999999999	6.35	0.19	2.98	2.42	0.54	AAA323.CD3.X17.Y0.tile.tissue.png	148	1	2000	148	b61194811de4f1f9c22b51cb9ca13e5f	0	0	0	0	0	0	0	0	0	0	0	0	0	/home/dhl_ec/bnelissen/Slides/CD3_manuscript/CD3_slides/AAA323.CD3/AAA323.CD3.run1	255	1.0	0.06	1.0	0.06	0.0	0.0	0.0	3.7812585
0.0	0.0	0.0	0.0	0.0	4000000.0	0.0	0.0	1.56	2.36	1.1	0.0500000000002	6.01	0.28	0.71	0.199999999999	4.37	0.12	1.91	1.48	0.349999999999	AAA323.CD3.X17.Y1.tile.tissue.png	149	1	2000	149	1c4289fa7757bdcd95767ab9dfb87105	0	0	0	0	0	0	0	0	0	0	0	0	0	/home/dhl_ec/bnelissen/Slides/CD3_manuscript/CD3_slides/AAA323.CD3/AAA323.CD3.run1	255	1.0	0.06	1.0	0.06	0.0	-11.4229722149	0.0	3.13362937166
18216.0	319421.0	6415.0	9436.0	319421.0	4000000.0	113.0	8.0	3.21	1.95	1.76	0.0600000000004	9.02	0.530000000001	1.17	0.3	9.81	0.309999999999	3.56	2.47	0.639999999999	AAA323.CD3.X17.Y10.tile.tissue.png	150	1	2000	150	818a509f949df6be4d15c40dee85d68d	0	0	0	0	0	0	0	0	0	0	0	0	0	/home/dhl_ec/bnelissen/Slides/CD3_manuscript/CD3_slides/AAA323.CD3/AAA323.CD3.run1	255	0.7	0.06	0.7	0.06	-9.59391992349	-11.9278878241	3.78562112216	0.232567066406
2619.0	23573.0	844.0	1896.0	23573.0	4000000.0	15.0	4.0	2.83	2.61	1.84	0.0699999999997	9.23	0.54	1.24	0.3	8.77	0.29	3.13	2.29	0.62	AAA323.CD3.X17.Y11.tile.tissue.png	151	1	2000	151	f6efb89994e86377d392132d75ea2c1c	0	0	0	0	0	0	0	0	0	0	0	0	0	/home/dhl_ec/bnelissen/Slides/CD3_manuscript/CD3_slides/AAA323.CD3/AAA323.CD3.run1	255	0.7	0.06	0.7	0.06	-9.76764790455	-12.4262011719	3.71241814125	1.73601857471
832.0	61212.0	294.0	1636.0	61212.0	4000000.0	4.0	2.0	2.45	2.16	1.06	0.0499999999993	8.34	0.570000000001	1.39	0.33	9.23	0.2	2.01	1.48	0.54	AAA323.CD3.X17.Y12.tile.tissue.png	152	1	2000	152	5a4f2a8b140cc0a80cdaa4884b22cf83	0	0	0	0	0	0	0	0	0	0	0	0	0	/home/dhl_ec/bnelissen/Slides/CD3_manuscript/CD3_slides/AAA323.CD3/AAA323.CD3.run1	255	0.7	0.06	0.7	0.06	-9.48516118539	-10.5120680898	1.19606111645	1.52273501074
59241.0	1806465.0	19507.0	19302.0	1806465.0	4000000.0	352.0	11.0	3.48	3.27	1.1	0.04	15.08	0.36	0.700000000001	0.139999999999	8.55	0.27	3.69	2.51	0.59	AAA323.CD3.X17.Y13.tile.tissue.png	153	1	2000	153	f3c82e5a1a48acde5c91d4108d804903	0	0	0	0	0	0	0	0	0	0	0	0	0	/home/dhl_ec/bnelissen/Slides/CD3_manuscript/CD3_slides/AAA323.CD3/AAA323.CD3.run1	255	0.7	0.06	0.7	0.06	-9.01669624247	-12.1566014529	1.91402984169	0.438379796875
51766.0	769966.0	19009.0	11977.0	769966.0	4000000.0	361.0	7.0	3.18	1.77	1.09	0.04	6.91	0.349999999999	0.679999999999	0.17	7.27	0.23	2.08	1.47	0.56	AAA323.CD3.X17.Y14.tile.tissue.png	154	1	2000	154	7a3484613ee483402426b3b312092109	0	0	0	0	0	0	0	0	0	0	0	0	0	/home/dhl_ec/bnelissen/Slides/CD3_manuscript/CD3_slides/AAA323.CD3/AAA323.CD3.run1	255	0.7	0.06	0.7	0.06	-9.45711709893	-12.0256127648	3.04118302361	0.3898055625
40720.0	1035153.0	13782.0	14530.0	1035153.0	4000000.0	260.0	8.0	3.32	2.45	1.14	0.04	6.77	0.36	0.69	0.16	7.48	0.24	2.12	1.48	0.369999999999	AAA323.CD3.X17.Y15.tile.tissue.png	155	1	2000	155	fd4a2425dbf85ca35da4b10fc6fa11de	0	0	0	0	0	0	0	0	0	0	0	0	0	/home/dhl_ec/bnelissen/Slides/CD3_manuscript/CD3_slides/AAA323.CD3/AAA323.CD3.run1	255	0.7	0.06	0.7	0.06	-8.46521415146	-11.4680853061	2.18263961481	0.373075703125
0.0	0.0	0.0	0.0	0.0	4000000.0	0.0	0.0	3.45	2.94	1.1	0.0500000000002	6.0	0.45	1.39	0.339999999999	6.63	0.2	3.1	2.5	0.53	AAA323.CD3.X17.Y16.tile.tissue.png	156	1	2000	156	325ae044078282329e115fa4c24f7638	0	0	0	0	0	0	0	0	0	0	0	0	0	/home/dhl_ec/bnelissen/Slides/CD3_manuscript/CD3_slides/AAA323.CD3/AAA323.CD3.run1	255	1.0	0.06	1.0	0.06	0.0	-10.0785404338	0.0	5.40242451517
0.0	0.0	0.0	0.0	0.0	4000000.0	0.0	0.0	2.46	3.15	1.77	0.04	5.99	0.440000000001	1.15	0.31	6.25	0.19	2.9	1.59	1.01	AAA323.CD3.X17.Y2.tile.tissue.png	157	1	2000	157	3972a4e319e7ffbe47941930372bbce9	0	0	0	0	0	0	0	0	0	0	0	0	0	/home/dhl_ec/bnelissen/Slides/CD3_manuscript/CD3_slides/AAA323.CD3/AAA323.CD3.run1	255	1.0	0.06	1.0	0.06	0.0	-11.9833843238	0.0	0.107582511208
0.0	0.0	0.0	0.0	0.0	4000000.0	0.0	0.0	2.02	1.58	1.07	0.04	5.65	0.28	0.679999999999	0.2	4.3	0.12	1.91	1.48	1.08	AAA323.CD3.X17.Y3.tile.tissue.png	158	1	2000	158	7fe2fe9fda10a16179aa59f5072f5117	0	0	0	0	0	0	0	0	0	0	0	0	0	/home/dhl_ec/bnelissen/Slides/CD3_manuscript/CD3_slides/AAA323.CD3/AAA323.CD3.run1	255	1.0	0.06	1.0	0.06	0.0	-11.8002003458	0.0	0.113067794628
0.0	0.0	0.0	0.0	0.0	4000000.0	0.0	0.0	1.76	1.02	1.07	0.04	5.66	0.27	0.69	0.19	4.28	0.12	1.9	1.47	0.7	AAA323.CD3.X17.Y4.tile.tissue.png	159	1	2000	159	4adf4af708cc54e7c5fa061950736386	0	0	0	0	0	0	0	0	0	0	0	0	0	/home/dhl_ec/bnelissen/Slides/CD3_manuscript/CD3_slides/AAA323.CD3/AAA323.CD3.run1	255	1.0	0.06	1.0	0.06	0.0	-12.0405055431	0.0	0.0940650494766
0.0	0.0	0.0	0.0	0.0	4000000.0	0.0	0.0	2.82	2.13	1.16	0.0500000000002	6.12	0.280000000001	0.679999999999	0.21	4.45	0.12	1.9	1.47	0.45	AAA323.CD3.X17.Y5.tile.tissue.png	160	1	2000	160	1fed13afe2724de9b6660b323e7e347f	0	0	0	0	0	0	0	0	0	0	0	0	0	/home/dhl_ec/bnelissen/Slides/CD3_manuscript/CD3_slides/AAA323.CD3/AAA323.CD3.run1	255	1.0	0.06	1.0	0.06	0.0	-12.08278713	0.0	0.0771794020081
0.0	0.0	0.0	0.0	0.0	4000000.0	0.0	0.0	2.09	3.25	1.08	0.0500000000002	6.07	0.28	0.68	0.21	4.4	0.13	1.91	1.49	1.48	AAA323.CD3.X17.Y6.tile.tissue.png	161	1	2000	161	b9933ea376ce2651c356e1bd1c91cd87	0	0	0	0	0	0	0	0	0	0	0	0	0	/home/dhl_ec/bnelissen/Slides/CD3_manuscript/CD3_slides/AAA323.CD3/AAA323.CD3.run1	255	1.0	0.06	1.0	0.06	0.0	-11.8080895343	0.0	0.069976340416
0.0	0.0	0.0	0.0	0.0	4000000.0	0.0	0.0	2.6	2.55	1.09	0.0499999999993	6.0	0.28	0.690000000001	0.2	4.51	0.12	1.92	1.47	1.22	AAA323.CD3.X17.Y7.tile.tissue.png	162	1	2000	162	15ab1243f5ec391dcc40ddf4a4d1d5b1	0	0	0	0	0	0	0	0	0	0	0	0	0	/home/dhl_ec/bnelissen/Slides/CD3_manuscript/CD3_slides/AAA323.CD3/AAA323.CD3.run1	255	1.0	0.06	1.0	0.06	0.0	-11.7222086802	0.0	0.126748311661
772.0	12422.0	267.0	1120.0	12422.0	4000000.0	5.0	4.0	2.07	2.48	1.15	0.0500000000002	6.47	0.35	0.679999999999	0.21	6.27	0.2	2.0	1.47	1.02	AAA323.CD3.X17.Y8.tile.tissue.png	163	1	2000	163	212119bd76f2a73ae27109abf0682c9c	0	0	0	0	0	0	0	0	0	0	0	0	0	/home/dhl_ec/bnelissen/Slides/CD3_manuscript/CD3_slides/AAA323.CD3/AAA323.CD3.run1	255	0.7	0.06	0.7	0.06	-9.90750244527	-12.4429329396	3.43026707587	0.119139112061
964.0	12399.0	266.0	1182.0	12399.0	4000000.0	6.0	5.0	2.74	1.84	1.08	0.0500000000002	6.37	0.339999999999	0.68	0.21	6.23	0.2	2.0	1.47	1.56	AAA323.CD3.X17.Y9.tile.tissue.png	164	1	2000	164	fe5d130fda04c9e4b598610ad0e6c5fb	0	0	0	0	0	0	0	0	0	0	0	0	0	/home/dhl_ec/bnelissen/Slides/CD3_manuscript/CD3_slides/AAA323.CD3/AAA323.CD3.run1	255	0.7	0.06	0.7	0.06	-9.81248923135	-11.7136496846	5.14340773251	0.186105681152
217.0	1495.0	102.0	170.0	1495.0	4000000.0	2.0	1.0	1.54	2.61	1.15	0.0500000000002	6.31	0.34	0.810000000001	0.219999999999	6.17	0.19	1.99	1.48	2.18	AAA323.CD3.X18.Y0.tile.tissue.png	165	1	2000	165	698c3a21979e7a00436930959a66f52f	0	0	0	0	0	0	0	0	0	0	0	0	0	/home/dhl_ec/bnelissen/Slides/CD3_manuscript/CD3_slides/AAA323.CD3/AAA323.CD3.run1	255	0.7	0.06	0.7	0.06	-9.31859907799	-12.6051252379	2.83625245334	3.14137060966
172.0	4351.0	62.0	506.0	4351.0	4000000.0	1.0	3.0	2.05	2.73	1.12	0.0500000000002	6.24	0.35	0.690000000001	0.2	6.19	0.19	1.99	1.49	1.98	AAA323.CD3.X18.Y1.tile.tissue.png	166	1	2000	166	c98ad1df1597e017bf9439a1980df3f8	0	0	0	0	0	0	0	0	0	0	0	0	0	/home/dhl_ec/bnelissen/Slides/CD3_manuscript/CD3_slides/AAA323.CD3/AAA323.CD3.run1	255	0.7	0.06	0.7	0.06	-9.06762745023	-11.8962213961	4.48764912563	0.226336883667
25477.0	931711.0	8825.0	8480.0	931711.0	4000000.0	157.0	11.0	2.59	3.03	1.09	0.04	6.57	0.349999999999	0.690000000001	0.17	7.45	0.24	2.09	1.48	0.93	AAA323.CD3.X18.Y10.tile.tissue.png	167	1	2000	167	47ab69fdffd6391e23ced4fecdff4c11	0	0	0	0	0	0	0	0	0	0	0	0	0	/home/dhl_ec/bnelissen/Slides/CD3_manuscript/CD3_slides/AAA323.CD3/AAA323.CD3.run1	255	0.7	0.06	0.7	0.06	-8.76737166935	-11.7700237704	2.51013087283	0.271844476562
8145.0	99535.0	2596.0	3670.0	99535.0	4000000.0	40.0	8.0	2.33	2.13	1.12	0.0500000000002	6.42	0.35	0.71	0.21	6.39	0.2	2.03	1.48	0.36	AAA323.CD3.X18.Y11.tile.tissue.png	168	1	2000	168	68f01e1a421b44486898175fc74208b0	0	0	0	0	0	0	0	0	0	0	0	0	0	/home/dhl_ec/bnelissen/Slides/CD3_manuscript/CD3_slides/AAA323.CD3/AAA323.CD3.run1	255	0.7	0.06	0.7	0.06	-8.75630094182	-11.4682054603	2.88957900882	0.674940416016
164.0	7237.0	99.0	716.0	7237.0	4000000.0	2.0	3.0	2.98	2.31	1.09	0.0500000000002	6.4	0.34	0.73	0.209999999999	6.29	0.200000000001	1.98	1.48	0.34	AAA323.CD3.X18.Y12.tile.tissue.png	169	1	2000	169	7414805791360c2dcc915160c168eb90	0	0	0	0	0	0	0	0	0	0	0	0	0	/home/dhl_ec/bnelissen/Slides/CD3_manuscript/CD3_slides/AAA323.CD3/AAA323.CD3.run1	255	0.7	0.06	0.7	0.06	-9.47981103911	-12.0771906261	3.77964188757	2.31799468237
872.0	18038.0	397.0	1223.0	18038.0	4000000.0	7.0	4.0	2.95	1.36	1.08	0.04	6.37	0.349999999999	0.69	0.200000000001	6.25	0.200000000001	1.99	1.47	0.539999999999	AAA323.CD3.X18.Y13.tile.tissue.png	170	1	2000	170	8ae9702a6666729669b271832867142c	0	0	0	0	0	0	0	0	0	0	0	0	0	/home/dhl_ec/bnelissen/Slides/CD3_manuscript/CD3_slides/AAA323.CD3/AAA323.CD3.run1	255	0.7	0.06	0.7	0.06	-8.94197525391	-11.8978861086	4.70891777388	0.268400243164
60.0	2726.0	32.0	252.0	2726.0	4000000.0	1.0	1.0	2.57	2.13	1.16	0.0500000000002	6.36	0.35	0.76	0.209999999999	6.21	0.2	1.97	1.47	0.33	AAA323.CD3.X18.Y14.tile.tissue.png	171	1	2000	171	0bf6c9380965ba58396259ad79b0098b	0	0	0	0	0	0	0	0	0	0	0	0	0	/home/dhl_ec/bnelissen/Slides/CD3_manuscript/CD3_slides/AAA323.CD3/AAA323.CD3.run1	255	0.7	0.06	0.7	0.06	-9.51776581521	-12.3369005154	3.61695623969	3.8582726655
0.0	0.0	0.0	0.0	0.0	4000000.0	0.0	0.0	2.07	1.04	1.08	0.0500000000002	5.4	0.29	0.8	0.209999999999	4.39	0.120000000001	1.92	1.47	0.51	AAA323.CD3.X18.Y15.tile.tissue.png	172	1	2000	172	ed5df09c5ab75189985e77278eb028d1	0	0	0	0	0	0	0	0	0	0	0	0	0	/home/dhl_ec/bnelissen/Slides/CD3_manuscript/CD3_slides/AAA323.CD3/AAA323.CD3.run1	255	1.0	0.06	1.0	0.06	0.0	0.0	0.0	7.817692
2080.0	232220.0	1043.0	5871.0	232220.0	4000000.0	21.0	4.0	3.53	3.66	1.08	0.04	7.29	0.349999999999	0.69	0.200000000001	6.38	0.2	2.03	1.47	0.37	AAA323.CD3.X18.Y2.tile.tissue.png	173	1	2000	173	e37f01b857f7201737afe5da6a0154d5	0	0	0	0	0	0	0	0	0	0	0	0	0	/home/dhl_ec/bnelissen/Slides/CD3_manuscript/CD3_slides/AAA323.CD3/AAA323.CD3.run1	255	0.7	0.06	0.7	0.06	-8.42967224894	-11.107076677	0.73723334292	0.248067498047
9376.0	707498.0	4103.0	50022.0	707498.0	4000000.0	85.0	33.0	2.27	3.65	1.12	0.04	6.7	0.56	1.16	0.26	9.46	0.330000000001	3.32	2.29	0.56	AAA323.CD3.X18.Y3.tile.tissue.png	174	1	2000	174	8f0e3f4822fe8550095ec146d02f92e5	0	0	0	0	0	0	0	0	0	0	0	0	0	/home/dhl_ec/bnelissen/Slides/CD3_manuscript/CD3_slides/AAA323.CD3/AAA323.CD3.run1	255	0.7	0.06	0.7	0.06	-9.63965420429	-12.2205935078	2.46920952082	0.296350410156
44001.0	1354454.0	17369.0	43013.0	1354454.0	4000000.0	332.0	19.0	2.83	2.16	1.08	0.04	6.62	0.370000000001	0.690000000001	0.160000000001	7.56	0.25	2.19	1.48	0.37	AAA323.CD3.X18.Y4.tile.tissue.png	175	1	2000	175	0f1edb6bb549122828b8190830ca159d	0	0	0	0	0	0	0	0	0	0	0	0	0	/home/dhl_ec/bnelissen/Slides/CD3_manuscript/CD3_slides/AAA323.CD3/AAA323.CD3.run1	255	0.7	0.06	0.7	0.06	-9.73996239859	-12.3593430795	2.82389127925	0.395068953125
80063.0	1749942.0	28817.0	19964.0	1749942.0	4000000.0	543.0	6.0	3.62	1.73	1.09	0.0500000000002	6.6	0.54	1.21	0.2	12.0	0.46	3.59	2.39	0.6	AAA323.CD3.X18.Y5.tile.tissue.png	176	1	2000	176	da23d83a50064eb439c50ced7b75d52d	0	0	0	0	0	0	0	0	0	0	0	0	0	/home/dhl_ec/bnelissen/Slides/CD3_manuscript/CD3_slides/AAA323.CD3/AAA323.CD3.run1	255	0.7	0.06	0.7	0.06	-9.68261660719	-12.358154333	3.49331623384	0.387324671875
36701.0	494076.0	14311.0	6390.0	494076.0	4000000.0	260.0	1.0	2.99	2.86	1.09	0.04	6.39	0.35	0.69	0.3	9.92	0.330000000001	3.11	2.43	0.59	AAA323.CD3.X18.Y6.tile.tissue.png	177	1	2000	177	f3cf62a067547536f8f20ae38db269e8	0	0	0	0	0	0	0	0	0	0	0	0	0	/home/dhl_ec/bnelissen/Slides/CD3_manuscript/CD3_slides/AAA323.CD3/AAA323.CD3.run1	255	0.7	0.06	0.7	0.06	-9.77865166779	-12.5190284054	3.85830820083	0.219486210938
8242.0	135880.0	2647.0	5735.0	135880.0	4000000.0	43.0	9.0	2.43	2.6	1.17	0.0500000000002	6.47	0.57	1.27	0.21	6.41	0.2	2.03	1.46	0.55	AAA323.CD3.X18.Y7.tile.tissue.png	178	1	2000	178	a00de7f61c7dcd61092c88c1cb06cc64	0	0	0	0	0	0	0	0	0	0	0	0	0	/home/dhl_ec/bnelissen/Slides/CD3_manuscript/CD3_slides/AAA323.CD3/AAA323.CD3.run1	255	0.7	0.06	0.7	0.06	-9.8253090012	-12.1691369498	3.91678047102	0.226928101563
4776.0	102094.0	1468.0	4459.0	102094.0	4000000.0	22.0	9.0	2.91	1.91	1.79	0.0699999999997	9.57	0.59	1.27	0.33	9.54	0.299999999999	3.28	1.6	0.539999999999	AAA323.CD3.X18.Y8.tile.tissue.png	179	1	2000	179	fd19ec4975ae69a63f46b7c00018b416	0	0	0	0	0	0	0	0	0	0	0	0	0	/home/dhl_ec/bnelissen/Slides/CD3_manuscript/CD3_slides/AAA323.CD3/AAA323.CD3.run1	255	0.7	0.06	0.7	0.06	-9.80140676013	-11.9139645256	2.75972288473	0.254290570313
6757.0	57970.0	1968.0	3048.0	57970.0	4000000.0	38.0	6.0	3.25	1.88	1.09	0.0400000000009	6.28	0.35	0.690000000001	0.209999999999	6.36	0.2	2.05	1.47	0.5	AAA323.CD3.X18.Y9.tile.tissue.png	180	1	2000	180	d84cdb92b11d9e7e3da65e077add9663	0	0	0	0	0	0	0	0	0	0	0	0	0	/home/dhl_ec/bnelissen/Slides/CD3_manuscript/CD3_slides/AAA323.CD3/AAA323.CD3.run1	255	0.7	0.06	0.7	0.06	-9.74080395878	-11.7727381423	3.50617707762	0.346426052734
0.0	1724.0	0.0	196.0	1724.0	4000000.0	0.0	1.0	3.4	1.96	1.09	0.0500000000002	6.3	0.35	0.77	0.210000000001	5.46	0.13	1.98	1.48	0.33	AAA323.CD3.X19.Y0.tile.tissue.png	181	1	2000	181	d4242a0e9f7399681ad6d909abf2a863	0	0	0	0	0	0	0	0	0	0	0	0	0	/home/dhl_ec/bnelissen/Slides/CD3_manuscript/CD3_slides/AAA323.CD3/AAA323.CD3.run1	255	0.7	0.06	0.7	0.06	0.0	-12.3547743833	5.04473154727	4.69905707016
0.0	0.0	0.0	0.0	0.0	4000000.0	0.0	0.0	3.03	2.67	1.09	0.04	5.99	0.280000000001	0.679999999999	0.21	4.39	0.13	1.91	1.47	0.500000000001	AAA323.CD3.X19.Y1.tile.tissue.png	182	1	2000	182	2fc9c5713249a4467b3f0f6b4a8f6258	0	0	0	0	0	0	0	0	0	0	0	0	0	/home/dhl_ec/bnelissen/Slides/CD3_manuscript/CD3_slides/AAA323.CD3/AAA323.CD3.run1	255	1.0	0.06	1.0	0.06	0.0	-11.7331328968	0.0	0.205065237572
46671.0	1664972.0	15401.0	16630.0	1664972.0	4000000.0	280.0	13.0	2.99	2.47	1.08	0.04	6.86	0.530000000001	1.19	0.21	11.36	0.45	3.36	2.34	0.619999999999	AAA323.CD3.X19.Y10.tile.tissue.png	183	1	2000	183	b131a2ee8019063c7dce0b3f0cd7078c	0	0	0	0	0	0	0	0	0	0	0	0	0	/home/dhl_ec/bnelissen/Slides/CD3_manuscript/CD3_slides/AAA323.CD3/AAA323.CD3.run1	255	0.7	0.06	0.7	0.06	-8.83543440946	-12.0327650197	2.92957395144	0.352654
41692.0	3056434.0	16288.0	20772.0	3056434.0	4000000.0	325.0	4.0	2.0	2.74	1.12	0.0500000000002	6.83	0.360000000001	0.69	0.0899999999992	9.16	0.32	2.13	1.48	0.39	AAA323.CD3.X19.Y11.tile.tissue.png	184	1	2000	184	79d9895032b6c073cc7b631f1639a0b3	0	0	0	0	0	0	0	0	0	0	0	0	0	/home/dhl_ec/bnelissen/Slides/CD3_manuscript/CD3_slides/AAA323.CD3/AAA323.CD3.run1	255	0.7	0.0764521304751	0.7	0.0764521304751	-8.25077813086	-11.7600028026	1.26128729835	0.308557890625
29115.0	2904411.0	11481.0	17090.0	2904411.0	4000000.0	222.0	7.0	3.2	3.24	1.1	0.0500000000002	6.67	0.53	1.16	0.13	12.76	0.47	3.4	2.32	0.650000000001	AAA323.CD3.X19.Y12.tile.tissue.png	185	1	2000	185	b73e8a4bd804d2192915c64992fb83d4	0	0	0	0	0	0	0	0	0	0	0	0	0	/home/dhl_ec/bnelissen/Slides/CD3_manuscript/CD3_slides/AAA323.CD3/AAA323.CD3.run1	255	0.7	0.0743233803769	0.7	0.0743233803769	-8.14157624134	-11.0318819439	0.880632512613	0.291477796875
21289.0	3236433.0	8917.0	14349.0	3236433.0	4000000.0	200.0	8.0	2.29	2.14	1.09	0.0500000000002	6.87	0.349999999999	0.7	0.0900000000001	8.8	0.32	2.11	1.48	1.3	AAA323.CD3.X19.Y13.tile.tissue.png	186	1	2000	186	e1fd15a423313b804a90e77d35f4a37f	0	0	0	0	0	0	0	0	0	0	0	0	0	/home/dhl_ec/bnelissen/Slides/CD3_manuscript/CD3_slides/AAA323.CD3/AAA323.CD3.run1	255	0.7	0.06	0.7	0.06	-8.11141025732	-11.4260166475	0.950306106506	0.24344209375
6435.0	891243.0	2877.0	5544.0	891243.0	4000000.0	57.0	2.0	2.46	1.83	1.09	0.0699999999997	9.07	0.53	1.18	0.25	9.54	0.34	3.05	1.9	0.86	AAA323.CD3.X19.Y14.tile.tissue.png	187	1	2000	187	60fb92613fe485b96e0f02ff1e61b03c	0	0	0	0	0	0	0	0	0	0	0	0	0	/home/dhl_ec/bnelissen/Slides/CD3_manuscript/CD3_slides/AAA323.CD3/AAA323.CD3.run1	255	0.7	0.06	0.7	0.06	-8.49563113251	-10.8004832517	1.81584497203	0.925158320312
0.0	0.0	0.0	0.0	0.0	4000000.0	0.0	0.0	2.89	2.7	1.08	0.0600000000004	5.59	0.28	0.83	0.21	4.54	0.12	1.92	1.47	0.849999999999	AAA323.CD3.X19.Y15.tile.tissue.png	188	1	2000	188	6b117e9dc136e26281f9c7d791d37648	0	0	0	0	0	0	0	0	0	0	0	0	0	/home/dhl_ec/bnelissen/Slides/CD3_manuscript/CD3_slides/AAA323.CD3/AAA323.CD3.run1	255	1.0	0.06	1.0	0.06	0.0	0.0	0.0	4.3728495
0.0	2069.0	0.0	216.0	2069.0	4000000.0	0.0	1.0	1.39	1.89	1.86	0.0500000000002	9.41	0.59	1.16	0.31	8.73	0.219999999999	3.35	2.5	1.52	AAA323.CD3.X19.Y2.tile.tissue.png	189	1	2000	189	65824e8cd011b7e4326ee9e85d9ad2e3	0	0	0	0	0	0	0	0	0	0	0	0	0	/home/dhl_ec/bnelissen/Slides/CD3_manuscript/CD3_slides/AAA323.CD3/AAA323.CD3.run1	255	0.7	0.06	0.7	0.06	-8.42882783621	-12.4632595164	4.04716884744	0.115844959427
11790.0	236746.0	4711.0	10688.0	236746.0	4000000.0	89.0	8.0	2.32	3.03	1.09	0.04	6.5	0.349999999999	0.690000000001	0.2	6.47	0.210000000001	2.07	1.48	0.74	AAA323.CD3.X19.Y3.tile.tissue.png	190	1	2000	190	a95aa400b3ca04349f82edf122ca9f82	0	0	0	0	0	0	0	0	0	0	0	0	0	/home/dhl_ec/bnelissen/Slides/CD3_manuscript/CD3_slides/AAA323.CD3/AAA323.CD3.run1	255	0.7	0.06	0.7	0.06	-9.47332395191	-12.1996509507	2.94718210652	0.164093484375
29586.0	2259687.0	12115.0	47442.0	2259687.0	4000000.0	241.0	13.0	2.72	2.56	1.16	0.0500000000002	6.86	0.38	0.700000000001	0.129999999999	8.18	0.29	3.38	2.26	1.25	AAA323.CD3.X19.Y4.tile.tissue.png	191	1	2000	191	375817fbf093f1248698e3bed1f15654	0	0	0	0	0	0	0	0	0	0	0	0	0	/home/dhl_ec/bnelissen/Slides/CD3_manuscript/CD3_slides/AAA323.CD3/AAA323.CD3.run1	255	0.7	0.06	0.7	0.06	-9.35863439835	-12.5813946337	2.27995154944	0.34876303125
118580.0	2828338.0	45197.0	31795.0	2828338.0	4000000.0	853.0	10.0	2.48	1.81	1.1	0.0500000000002	6.98	0.37	0.7	0.14	13.09	0.49	3.26	2.27	0.580000000001	AAA323.CD3.X19.Y5.tile.tissue.png	192	1	2000	192	a453f94db9b5be7cfa71691ca3332cf1	0	0	0	0	0	0	0	0	0	0	0	0	0	/home/dhl_ec/bnelissen/Slides/CD3_manuscript/CD3_slides/AAA323.CD3/AAA323.CD3.run1	255	0.7	0.06	0.7	0.06	-9.27538302013	-12.7191283107	3.08557692236	0.528005625
55033.0	2543922.0	21382.0	20756.0	2543922.0	4000000.0	419.0	7.0	3.02	3.23	1.15	0.0500000000002	6.57	0.36	0.69	0.120000000001	8.37	0.29	2.12	1.48	0.36	AAA323.CD3.X19.Y6.tile.tissue.png	193	1	2000	193	bd1b115b54a04dca25037d339b0b51b4	0	0	0	0	0	0	0	0	0	0	0	0	0	/home/dhl_ec/bnelissen/Slides/CD3_manuscript/CD3_slides/AAA323.CD3/AAA323.CD3.run1	255	0.7	0.06	0.7	0.06	-9.41507843308	-12.7321231361	2.70214275683	0.440894828125
1750.0	14607.0	623.0	1177.0	14607.0	4000000.0	12.0	4.0	3.19	2.19	1.17	0.0500000000002	6.43	0.349999999999	0.690000000001	0.2	6.3	0.2	1.99	1.48	0.36	AAA323.CD3.X19.Y7.tile.tissue.png	194	1	2000	194	0aac8996341cb99de587d4813a9cc7be	0	0	0	0	0	0	0	0	0	0	0	0	0	/home/dhl_ec/bnelissen/Slides/CD3_manuscript/CD3_slides/AAA323.CD3/AAA323.CD3.run1	255	0.7	0.06	0.7	0.06	-9.90281144243	-12.3105867913	3.79531204212	0.273589783691
10693.0	1262516.0	3506.0	10396.0	1262516.0	4000000.0	60.0	6.0	2.56	2.02	1.08	0.04	6.86	0.35	0.690000000001	0.16	11.34	0.24	2.1	1.46	0.51	AAA323.CD3.X19.Y8.tile.tissue.png	195	1	2000	195	dc66cc4b087918d8c7d2328223c5d87e	0	0	0	0	0	0	0	0	0	0	0	0	0	/home/dhl_ec/bnelissen/Slides/CD3_manuscript/CD3_slides/AAA323.CD3/AAA323.CD3.run1	255	0.7	0.06	0.7	0.06	-8.93977695107	-10.9114002671	0.846872088372	0.36820103125
21799.0	535523.0	7216.0	13592.0	535523.0	4000000.0	121.0	10.0	3.28	1.46	1.77	0.0599999999995	11.03	0.53	1.15	0.28	10.77	0.33	3.2	2.28	0.54	AAA323.CD3.X19.Y9.tile.tissue.png	196	1	2000	196	cd13584c76c3e1c6a9a53d493df71e9c	0	0	0	0	0	0	0	0	0	0	0	0	0	/home/dhl_ec/bnelissen/Slides/CD3_manuscript/CD3_slides/AAA323.CD3/AAA323.CD3.run1	255	0.7	0.06	0.7	0.06	-9.54324518818	-11.8509268477	2.49260966278	0.383396796875
6659.0	1482430.0	3296.0	8780.0	1482430.0	4000000.0	74.0	1.0	2.63	2.63	1.1	0.0500000000002	6.73	0.349999999999	0.69	0.16	7.44	0.25	2.02	1.47	0.53	AAA323.CD3.X2.Y10.tile.tissue.png	197	1	2000	197	d2bb796cac3f2d793a692249fbdd5102	0	0	0	0	0	0	0	0	0	0	0	0	0	/home/dhl_ec/bnelissen/Slides/CD3_manuscript/CD3_slides/AAA323.CD3/AAA323.CD3.run1	255	0.7	0.06	0.7	0.06	-8.38629535443	-11.1431662577	0.968199345867	0.141654480469
57700.0	3996875.0	26484.0	8282.0	3996875.0	4000000.0	588.0	1.0	2.35	1.67	1.1	0.0500000000002	6.26	0.34	0.700000000001	0.0600000000004	9.75	0.36	2.07	1.47	0.400000000001	AAA323.CD3.X2.Y11.tile.tissue.png	198	1	2000	198	94ef0cc72f105d885171111c29770138	0	0	0	0	0	0	0	0	0	0	0	0	0	/home/dhl_ec/bnelissen/Slides/CD3_manuscript/CD3_slides/AAA323.CD3/AAA323.CD3.run1	255	0.7	0.0890614884178	0.7	0.0890614884178	-8.4598374163	-12.0174697818	0.672929355179	0.0813898677368
221850.0	3659036.0	83338.0	10007.0	3659036.0	4000000.0	1833.0	2.0	3.06	2.36	1.17	0.0400000000009	6.88	0.349999999999	0.700000000001	0.0699999999997	11.19	0.37	2.08	1.48	0.400000000001	AAA323.CD3.X2.Y12.tile.tissue.png	199	1	2000	199	3bfef5f713cd0de69c60305f0b911209	0	0	0	0	0	0	0	0	0	0	0	0	0	/home/dhl_ec/bnelissen/Slides/CD3_manuscript/CD3_slides/AAA323.CD3/AAA323.CD3.run1	255	0.7	0.06	0.7	0.06	-9.3104340333	-12.4795058748	1.87758726346	0.379114091797
238051.0	3647795.0	88155.0	14329.0	3647795.0	4000000.0	2015.0	1.0	3.28	2.78	1.15	0.04	6.92	0.35	0.7	0.0700000000006	10.69	0.38	2.1	1.48	0.580000000001	AAA323.CD3.X2.Y13.tile.tissue.png	200	1	2000	200	3c74b74eccbcaa83cc9293ab11a48ee1	0	0	0	0	0	0	0	0	0	0	0	0	0	/home/dhl_ec/bnelissen/Slides/CD3_manuscript/CD3_slides/AAA323.CD3/AAA323.CD3.run1	255	0.7	0.06	0.7	0.06	-9.27896483031	-12.1855639479	2.09726175768	0.380372416016
97823.0	3935861.0	40993.0	11057.0	3935861.0	4000000.0	874.0	1.0	3.24	1.4	1.77	0.0599999999995	9.39	0.58	1.17	0.0900000000001	14.01	0.58	3.34	2.35	0.64	AAA323.CD3.X2.Y14.tile.tissue.png	201	1	2000	201	c2967e117ff572a46735df42598bf48f	0	0	0	0	0	0	0	0	0	0	0	0	0	/home/dhl_ec/bnelissen/Slides/CD3_manuscript/CD3_slides/AAA323.CD3/AAA323.CD3.run1	255	0.7	0.0744408994038	0.7	0.0744408994038	-8.97109756185	-12.3964826676	1.71870781711	0.240058695312
36227.0	3844198.0	15982.0	13509.0	3844198.0	4000000.0	350.0	3.0	3.04	1.78	1.1	0.04	14.02	0.35	0.700000000001	0.0600000000004	9.25	0.34	2.09	1.48	0.389999999999	AAA323.CD3.X2.Y15.tile.tissue.png	202	1	2000	202	1341baa9ce5076c1874d02e10a98e15b	0	0	0	0	0	0	0	0	0	0	0	0	0	/home/dhl_ec/bnelissen/Slides/CD3_manuscript/CD3_slides/AAA323.CD3/AAA323.CD3.run1	255	0.7	0.0878465488352	0.7	0.0878465488352	-8.39038543748	-12.2870579717	1.27846629948	0.175007640625
31881.0	3339679.0	14208.0	13952.0	3339679.0	4000000.0	294.0	1.0	2.48	1.72	1.84	0.0599999999995	9.6	0.349999999999	0.69	0.0799999999999	8.81	0.33	2.1	1.47	0.380000000001	AAA323.CD3.X2.Y16.tile.tissue.png	203	1	2000	203	ee32bf96967bbdd62ae24689c3678dbd	0	0	0	0	0	0	0	0	0	0	0	0	0	/home/dhl_ec/bnelissen/Slides/CD3_manuscript/CD3_slides/AAA323.CD3/AAA323.CD3.run1	255	0.7	0.06	0.7	0.06	-9.0607075499	-12.3233793982	2.75910906684	0.336897367188
3991.0	329292.0	1967.0	3529.0	329292.0	4000000.0	47.0	1.0	2.26	2.25	1.16	0.04	6.62	0.349999999999	0.7	0.200000000001	6.61	0.21	1.99	1.47	0.35	AAA323.CD3.X2.Y17.tile.tissue.png	204	1	2000	204	9c66900006f6b6e5a40e4e2c047c6414	0	0	0	0	0	0	0	0	0	0	0	0	0	/home/dhl_ec/bnelissen/Slides/CD3_manuscript/CD3_slides/AAA323.CD3/AAA323.CD3.run1	255	0.7	0.06	0.7	0.06	-8.54539309202	-11.2695739489	1.48421981732	0.0692921523437
0.0	3332.0	0.0	250.0	3332.0	4000000.0	0.0	1.0	1.23	1.87	1.09	0.0499999999993	6.48	0.35	0.68	0.21	5.98	0.13	1.98	1.46	0.549999999999	AAA323.CD3.X2.Y18.tile.tissue.png	205	1	2000	205	14ac04ae49bf8e6bb5a3e8041ba67afc	0	0	0	0	0	0	0	0	0	0	0	0	0	/home/dhl_ec/bnelissen/Slides/CD3_manuscript/CD3_slides/AAA323.CD3/AAA323.CD3.run1	255	0.7	0.06	0.7	0.06	-7.3631178086	-12.4950087705	6.93161075862	0.0859318206787
0.0	0.0	0.0	0.0	0.0	3496000.0	0.0	0.0	2.54	1.25	1.6	0.0600000000004	6.78	0.419999999999	1.28	0.29	5.88	0.19	2.84	2.04	0.48	AAA323.CD3.X2.Y19.tile.tissue.png	206	1	2000	206	0be449c58b749c5b1c07a012f0204db0	0	0	0	0	0	0	0	0	0	0	0	0	0	/home/dhl_ec/bnelissen/Slides/CD3_manuscript/CD3_slides/AAA323.CD3/AAA323.CD3.run1	255	1.0	0.06	1.0	0.06	0.0	0.0	0.0	9.03467734554
0.0	0.0	0.0	0.0	0.0	4000000.0	0.0	0.0	2.8	1.65	1.09	0.0500000000002	6.2	0.280000000001	0.790000000001	0.209999999999	4.61	0.12	1.93	1.48	0.34	AAA323.CD3.X2.Y5.tile.tissue.png	207	1	2000	207	26d0d88066a86121d34a7e00a8e6d7b6	0	0	0	0	0	0	0	0	0	0	0	0	0	/home/dhl_ec/bnelissen/Slides/CD3_manuscript/CD3_slides/AAA323.CD3/AAA323.CD3.run1	255	1.0	0.06	1.0	0.06	0.0	-11.3222120714	0.0	9.2255629163
780.0	28227.0	229.0	1783.0	28227.0	4000000.0	3.0	5.0	3.75	2.2	1.09	0.0500000000002	6.53	0.35	0.69	0.21	6.28	0.2	2.0	2.26	2.41	AAA323.CD3.X2.Y6.tile.tissue.png	208	1	2000	208	496dc7d53616765ea12e2aa904ea45e8	0	0	0	0	0	0	0	0	0	0	0	0	0	/home/dhl_ec/bnelissen/Slides/CD3_manuscript/CD3_slides/AAA323.CD3/AAA323.CD3.run1	255	0.7	0.06	0.7	0.06	-9.4244970815	-12.4240861901	2.96164064275	0.0885760039063
29734.0	850798.0	10987.0	8679.0	850798.0	4000000.0	202.0	5.0	1.12	1.51	1.73	0.0600000000004	9.96	0.530000000001	1.16	0.25	10.97	0.349999999999	3.25	2.51	0.88	AAA323.CD3.X2.Y7.tile.tissue.png	209	1	2000	209	b3c20db3a82535055a1df972284da371	0	0	0	0	0	0	0	0	0	0	0	0	0	/home/dhl_ec/bnelissen/Slides/CD3_manuscript/CD3_slides/AAA323.CD3/AAA323.CD3.run1	255	0.7	0.06	0.7	0.06	-8.74387058814	-11.135382596	1.47170198504	0.221313226562
49426.0	1473524.0	15790.0	10102.0	1473524.0	4000000.0	284.0	1.0	3.59	1.89	1.1	0.0500000000002	6.56	0.53	1.15	0.21	11.05	0.440000000001	3.48	2.42	0.97	AAA323.CD3.X2.Y8.tile.tissue.png	210	1	2000	210	d643bc067675d47604a0e6ada1d13345	0	0	0	0	0	0	0	0	0	0	0	0	0	/home/dhl_ec/bnelissen/Slides/CD3_manuscript/CD3_slides/AAA323.CD3/AAA323.CD3.run1	255	0.7	0.06	0.7	0.06	-8.3421662511	-11.5063342289	1.43366465277	0.279279890625
193.0	33444.0	78.0	1254.0	33444.0	4000000.0	1.0	3.0	2.58	2.58	1.76	0.0600000000004	9.43	0.580000000001	1.19	0.32	9.29	0.33	3.19	2.35	0.9	AAA323.CD3.X2.Y9.tile.tissue.png	211	1	2000	211	afc50f856b38d50be0dfb4064afb0eee	0	0	0	0	0	0	0	0	0	0	0	0	0	/home/dhl_ec/bnelissen/Slides/CD3_manuscript/CD3_slides/AAA323.CD3/AAA323.CD3.run1	255	0.7	0.06	0.7	0.06	-8.41882027089	-12.1281933767	2.45088289479	0.114613435547
0.0	2189.0	0.0	210.0	2189.0	4000000.0	0.0	1.0	2.6	2.45	1.13	0.0600000000004	6.48	0.36	0.759999999999	0.330000000001	8.62	0.23	3.21	2.48	1.59	AAA323.CD3.X20.Y0.tile.tissue.png	212	1	2000	212	3787f8ed60ccfae016878dd3dd0014fb	0	0	0	0	0	0	0	0	0	0	0	0	0	/home/dhl_ec/bnelissen/Slides/CD3_manuscript/CD3_slides/AAA323.CD3/AAA323.CD3.run1	255	0.7	0.06	0.7	0.06	-7.76102767754	-12.3832253401	4.21972540058	4.67529770135
0.0	4979.0	0.0	470.0	4979.0	4000000.0	0.0	2.0	2.26	2.73	1.14	0.04	6.47	0.349999999999	0.700000000001	0.2	6.06	0.13	1.99	1.47	2.15	AAA323.CD3.X20.Y1.tile.tissue.png	213	1	2000	213	4adf6824e1c8ef0c5043fa1c7c33668f	0	0	0	0	0	0	0	0	0	0	0	0	0	/home/dhl_ec/bnelissen/Slides/CD3_manuscript/CD3_slides/AAA323.CD3/AAA323.CD3.run1	255	0.7	0.06	0.7	0.06	-8.04537263477	-11.2675058547	1.44341935192	0.199505951782
23990.0	1412304.0	8907.0	19131.0	1412304.0	4000000.0	169.0	10.0	1.32	1.13	1.08	0.0500000000002	6.84	0.54	1.16	0.219999999999	8.29	0.38	2.1	1.47	2.13	AAA323.CD3.X20.Y10.tile.tissue.png	214	1	2000	214	543c1783452383ed95fd3f6445da5e9c	0	0	0	0	0	0	0	0	0	0	0	0	0	/home/dhl_ec/bnelissen/Slides/CD3_manuscript/CD3_slides/AAA323.CD3/AAA323.CD3.run1	255	0.7	0.06	0.7	0.06	-8.68801152195	-11.3392860134	2.21822930385	0.3398968125
24605.0	3835471.0	12103.0	11143.0	3835471.0	4000000.0	269.0	3.0	2.36	2.39	1.1	0.04	6.62	0.36	0.71	0.0599999999995	9.34	0.34	2.08	1.67	2.25	AAA323.CD3.X20.Y11.tile.tissue.png	215	1	2000	215	76ed0a172a538fd5f0cdfaf420e6d30b	0	0	0	0	0	0	0	0	0	0	0	0	0	/home/dhl_ec/bnelissen/Slides/CD3_manuscript/CD3_slides/AAA323.CD3/AAA323.CD3.run1	255	0.7	0.0772622753783	0.7	0.0772622753783	-7.83659435839	-11.2984786455	0.45156197876	0.0906464628906
10749.0	4000000.0	5890.0	7996.0	4000000.0	4000000.0	142.0	1.0	1.49	1.55	1.72	0.0599999999995	8.27	0.43	1.16	0.0599999999995	12.74	0.53	3.18	2.26	0.64	AAA323.CD3.X20.Y12.tile.tissue.png	216	1	2000	216	3eb9b50001db516242dba14cdcea81ea	0	0	0	0	0	0	0	0	0	0	0	0	0	/home/dhl_ec/bnelissen/Slides/CD3_manuscript/CD3_slides/AAA323.CD3/AAA323.CD3.run1	255	0.7	0.0969987324047	0.7	0.0969987324047	-7.67755454098	-11.5412537812	0.152893304348	0.0186968367157
25609.0	3999988.0	13204.0	8010.0	3999988.0	4000000.0	318.0	1.0	1.26	1.58	1.71	0.0599999999995	8.48	0.34	0.849999999999	0.0699999999997	12.33	0.36	2.06	1.48	0.440000000001	AAA323.CD3.X20.Y13.tile.tissue.png	217	1	2000	217	419ce6e9ae73502c94f096325c1e139e	0	0	0	0	0	0	0	0	0	0	0	0	0	/home/dhl_ec/bnelissen/Slides/CD3_manuscript/CD3_slides/AAA323.CD3/AAA323.CD3.run1	255	0.7	0.0954319325459	0.7	0.0954319325459	-8.09482629324	-10.7693593661	0.215977178495	0.0336065032732
22401.0	3005320.0	9789.0	8980.0	3005320.0	4000000.0	223.0	2.0	2.61	2.3	1.15	0.0500000000002	6.52	0.35	0.7	0.0900000000001	8.6	0.309999999999	2.09	1.48	0.57	AAA323.CD3.X20.Y14.tile.tissue.png	218	1	2000	218	325bcc5045508ab7cca01ce108fa9bc5	0	0	0	0	0	0	0	0	0	0	0	0	0	/home/dhl_ec/bnelissen/Slides/CD3_manuscript/CD3_slides/AAA323.CD3/AAA323.CD3.run1	255	0.7	0.06	0.7	0.06	-7.93826661085	-10.6501594256	0.444698351841	0.0859763691406
835.0	322067.0	299.0	2806.0	322067.0	4000000.0	9.0	1.0	2.15	1.24	1.1	0.0600000000004	6.59	0.35	0.72	0.19	6.59	0.21	2.02	1.48	0.35	AAA323.CD3.X20.Y15.tile.tissue.png	219	1	2000	219	0b0f01ad2e379a3e77d1e537be5b1901	0	0	0	0	0	0	0	0	0	0	0	0	0	/home/dhl_ec/bnelissen/Slides/CD3_manuscript/CD3_slides/AAA323.CD3/AAA323.CD3.run1	255	0.7	0.06	0.7	0.06	-7.62603096818	-9.88827147773	0.730268796588	1.78192777295
0.0	2846.0	0.0	250.0	2846.0	4000000.0	0.0	1.0	3.09	2.78	1.09	0.04	6.53	0.35	0.69	0.21	5.59	0.13	1.98	1.47	0.349999999999	AAA323.CD3.X20.Y2.tile.tissue.png	220	1	2000	220	c18f854216d99d1694270700a76f04f8	0	0	0	0	0	0	0	0	0	0	0	0	0	/home/dhl_ec/bnelissen/Slides/CD3_manuscript/CD3_slides/AAA323.CD3/AAA323.CD3.run1	255	0.7	0.06	0.7	0.06	0.0	-12.1267055544	1.26904940253	0.125723512085
23599.0	739360.0	9540.0	29040.0	739360.0	4000000.0	192.0	12.0	2.36	2.31	1.08	0.04	6.83	0.36	0.69	0.190000000001	7.07	0.23	2.12	1.48	0.349999999999	AAA323.CD3.X20.Y3.tile.tissue.png	221	1	2000	221	6585b16fd19b7c98de7427e349af1a6d	0	0	0	0	0	0	0	0	0	0	0	0	0	/home/dhl_ec/bnelissen/Slides/CD3_manuscript/CD3_slides/AAA323.CD3/AAA323.CD3.run1	255	0.7	0.06	0.7	0.06	-9.6661141032	-12.6869302231	3.26021598827	0.265693945313
33828.0	2578120.0	13951.0	35665.0	2578120.0	4000000.0	284.0	14.0	3.1	2.75	1.08	0.04	6.96	0.55	1.22	0.17	12.54	0.5	3.51	2.37	0.589999999999	AAA323.CD3.X20.Y4.tile.tissue.png	222	1	2000	222	b93d04721ab9d25a89fe330d6b2f105c	0	0	0	0	0	0	0	0	0	0	0	0	0	/home/dhl_ec/bnelissen/Slides/CD3_manuscript/CD3_slides/AAA323.CD3/AAA323.CD3.run1	255	0.7	0.06	0.7	0.06	-9.23849921861	-12.8285067749	3.09518671161	0.423748734375
64778.0	3345651.0	23777.0	24409.0	3345651.0	4000000.0	460.0	4.0	2.72	2.61	1.11	0.0500000000002	7.01	0.54	1.19	0.11	13.26	0.5	3.19	1.49	0.37	AAA323.CD3.X20.Y5.tile.tissue.png	223	1	2000	223	2538560bd5ff57772ffbeda9a8cab328	0	0	0	0	0	0	0	0	0	0	0	0	0	/home/dhl_ec/bnelissen/Slides/CD3_manuscript/CD3_slides/AAA323.CD3/AAA323.CD3.run1	255	0.7	0.06	0.7	0.06	-9.26768079098	-12.8326071017	3.29745924444	0.604662679687
78678.0	3213906.0	28770.0	23012.0	3213906.0	4000000.0	551.0	4.0	2.69	1.32	1.06	0.04	6.45	0.35	0.7	0.0799999999999	10.97	0.5	3.3	2.29	0.590000000001	AAA323.CD3.X20.Y6.tile.tissue.png	224	1	2000	224	d87574b00197aa2a8b93f9908bc3d985	0	0	0	0	0	0	0	0	0	0	0	0	0	/home/dhl_ec/bnelissen/Slides/CD3_manuscript/CD3_slides/AAA323.CD3/AAA323.CD3.run1	255	0.7	0.06	0.7	0.06	-9.3096652585	-13.1501004544	2.11529688811	0.563723589844
10830.0	400425.0	5225.0	7973.0	400425.0	4000000.0	112.0	3.0	2.25	1.4	1.64	0.04	7.18	0.53	1.15	0.28	9.12	0.32	3.17	2.35	0.56	AAA323.CD3.X20.Y7.tile.tissue.png	225	1	2000	225	79fc7dcf51a571dc34b2d1ecd4421c3a	0	0	0	0	0	0	0	0	0	0	0	0	0	/home/dhl_ec/bnelissen/Slides/CD3_manuscript/CD3_slides/AAA323.CD3/AAA323.CD3.run1	255	0.7	0.06	0.7	0.06	-9.49855108827	-12.440424595	2.45417849564	0.162183339844
0.0	0.0	0.0	0.0	0.0	4000000.0	0.0	0.0	1.06	1.3	1.74	0.0600000000004	9.14	0.47	1.21	0.33	5.8	0.12	2.03	1.48	0.55	AAA323.CD3.X20.Y8.tile.tissue.png	226	1	2000	226	1e5d1c1642e0a875c8fccad58dd09058	0	0	0	0	0	0	0	0	0	0	0	0	0	/home/dhl_ec/bnelissen/Slides/CD3_manuscript/CD3_slides/AAA323.CD3/AAA323.CD3.run1	255	1.0	0.06	1.0	0.06	0.0	-11.5400754939	0.0	0.178741930248
0.0	13312.0	0.0	1112.0	13312.0	4000000.0	0.0	4.0	3.11	1.67	1.09	0.04	6.52	0.35	0.72	0.21	6.03	0.240000000001	3.13	2.45	0.57	AAA323.CD3.X20.Y9.tile.tissue.png	227	1	2000	227	bbe96c808ad0ae16844a135fb3a698ff	0	0	0	0	0	0	0	0	0	0	0	0	0	/home/dhl_ec/bnelissen/Slides/CD3_manuscript/CD3_slides/AAA323.CD3/AAA323.CD3.run1	255	0.7	0.06	0.7	0.06	-5.4992670922	-11.0369170506	0.245550524542	3.20038899081
0.0	0.0	0.0	0.0	0.0	4000000.0	0.0	0.0	3.19	3.53	1.1	0.0500000000002	6.21	0.29	0.83	0.210000000001	4.53	0.200000000001	2.94	2.36	0.539999999999	AAA323.CD3.X21.Y0.tile.tissue.png	228	1	2000	228	c958e298984288c1103533dd682d7582	0	0	0	0	0	0	0	0	0	0	0	0	0	/home/dhl_ec/bnelissen/Slides/CD3_manuscript/CD3_slides/AAA323.CD3/AAA323.CD3.run1	255	1.0	0.06	1.0	0.06	0.0	-10.5472440583	0.0	2.52339160183
0.0	0.0	0.0	0.0	0.0	4000000.0	0.0	0.0	2.9	1.3	1.71	0.0700000000006	8.45	0.44	1.33	0.320000000001	6.34	0.19	2.99	2.31	0.509999999999	AAA323.CD3.X21.Y1.tile.tissue.png	229	1	2000	229	78afb1b36856c7778b2d031ffda46573	0	0	0	0	0	0	0	0	0	0	0	0	0	/home/dhl_ec/bnelissen/Slides/CD3_manuscript/CD3_slides/AAA323.CD3/AAA323.CD3.run1	255	1.0	0.06	1.0	0.06	0.0	-11.4903984739	0.0	7.24453135066
27376.0	643931.0	9873.0	11604.0	643931.0	4000000.0	186.0	7.0	3.14	3.28	1.11	0.0500000000002	6.86	0.35	0.71	0.18	6.83	0.23	2.05	1.47	0.349999999999	AAA323.CD3.X21.Y10.tile.tissue.png	230	1	2000	230	a9c544212ca263fa6e0806d7906464df	0	0	0	0	0	0	0	0	0	0	0	0	0	/home/dhl_ec/bnelissen/Slides/CD3_manuscript/CD3_slides/AAA323.CD3/AAA323.CD3.run1	255	0.7	0.06	0.7	0.06	-8.77036314545	-11.6333017147	2.9235480192	0.62789175
24385.0	3479396.0	11716.0	13243.0	3479396.0	4000000.0	264.0	4.0	2.33	2.39	1.11	0.0500000000002	6.67	0.35	0.69	0.0799999999999	8.95	0.33	2.08	1.48	0.39	AAA323.CD3.X21.Y11.tile.tissue.png	231	1	2000	231	1deb999c3f4a8e1c3a1eaed5706b3b85	0	0	0	0	0	0	0	0	0	0	0	0	0	/home/dhl_ec/bnelissen/Slides/CD3_manuscript/CD3_slides/AAA323.CD3/AAA323.CD3.run1	255	0.7	0.0742087742804	0.7	0.0742087742804	-7.80932928797	-11.1466803519	0.640757180945	0.119505164063
17753.0	4000000.0	9684.0	7996.0	4000000.0	4000000.0	234.0	1.0	2.94	2.62	1.14	0.04	6.07	0.28	0.71	0.0499999999993	9.24	0.339999999999	2.05	1.47	0.39	AAA323.CD3.X21.Y12.tile.tissue.png	232	1	2000	232	38adfb3b5ab77e9449cc90240771c365	0	0	0	0	0	0	0	0	0	0	0	0	0	/home/dhl_ec/bnelissen/Slides/CD3_manuscript/CD3_slides/AAA323.CD3/AAA323.CD3.run1	255	0.7	0.100503116183	0.7	0.100503116183	-8.12338786483	-11.162699058	0.209537939819	0.0251643485858
24075.0	3999629.0	12341.0	8088.0	3999629.0	4000000.0	285.0	1.0	3.33	1.64	1.73	0.0599999999995	8.96	0.55	1.23	0.0699999999997	13.25	0.599999999999	3.31	2.28	1.97	AAA323.CD3.X21.Y13.tile.tissue.png	233	1	2000	233	96fd304bbcf778b115dea3803728cedd	0	0	0	0	0	0	0	0	0	0	0	0	0	/home/dhl_ec/bnelissen/Slides/CD3_manuscript/CD3_slides/AAA323.CD3/AAA323.CD3.run1	255	0.7	0.0812129823935	0.7	0.0812129823935	-8.38406716855	-11.3940847275	0.71628210318	0.0843992526855
46614.0	4000000.0	22227.0	7996.0	4000000.0	4000000.0	502.0	1.0	1.32	1.24	1.1	0.04	6.1	0.28	0.700000000001	0.0500000000002	9.45	0.360000000001	2.06	1.48	2.05	AAA323.CD3.X21.Y14.tile.tissue.png	234	1	2000	234	64889d60c22e6678012066dae1a2e799	0	0	0	0	0	0	0	0	0	0	0	0	0	/home/dhl_ec/bnelissen/Slides/CD3_manuscript/CD3_slides/AAA323.CD3/AAA323.CD3.run1	255	0.7	0.0843513615517	0.7	0.0843513615517	-8.66864789205	-12.5784579637	0.341964064774	0.0892593509827
473.0	1903212.0	260.0	7214.0	1903212.0	4000000.0	6.0	3.0	1.86	3.14	1.12	0.04	6.39	0.35	0.690000000001	0.14	7.51	0.27	2.08	1.48	1.57	AAA323.CD3.X21.Y15.tile.tissue.png	235	1	2000	235	641c7137e6aefac4acd9c04b619a5cc4	0	0	0	0	0	0	0	0	0	0	0	0	0	/home/dhl_ec/bnelissen/Slides/CD3_manuscript/CD3_slides/AAA323.CD3/AAA323.CD3.run1	255	0.7	0.06	0.7	0.06	-7.91299096669	-10.904883922	0.814775632761	0.110882277344
0.0	0.0	0.0	0.0	0.0	4000000.0	0.0	0.0	3.12	2.38	1.1	0.0500000000002	5.45	0.28	0.81	0.209999999999	4.46	0.29	3.72	2.43	0.949999999999	AAA323.CD3.X21.Y16.tile.tissue.png	236	1	2000	236	aab3d4fdf2283ba34f9cc6f220ae884e	0	0	0	0	0	0	0	0	0	0	0	0	0	/home/dhl_ec/bnelissen/Slides/CD3_manuscript/CD3_slides/AAA323.CD3/AAA323.CD3.run1	255	1.0	0.06	1.0	0.06	0.0	0.0	0.0	8.825148
61.0	1535.0	35.0	196.0	1535.0	4000000.0	1.0	1.0	2.13	1.37	1.57	0.0599999999995	6.23	0.530000000001	1.32	0.35	9.01	0.29	3.05	2.28	0.969999999999	AAA323.CD3.X21.Y2.tile.tissue.png	237	1	2000	237	d3336a560723c67dd49b660a87f0e868	0	0	0	0	0	0	0	0	0	0	0	0	0	/home/dhl_ec/bnelissen/Slides/CD3_manuscript/CD3_slides/AAA323.CD3/AAA323.CD3.run1	255	0.7	0.06	0.7	0.06	-8.55268804411	-11.1486412095	1.71263831968	1.80985491873
30117.0	1501496.0	14102.0	61417.0	1501496.0	4000000.0	292.0	23.0	3.05	1.65	1.77	0.0600000000004	8.88	0.59	1.16	0.22	10.53	0.39	3.28	2.3	0.6	AAA323.CD3.X21.Y3.tile.tissue.png	238	1	2000	238	9d99fd10eab6fb70e03550144b9a14f2	0	0	0	0	0	0	0	0	0	0	0	0	0	/home/dhl_ec/bnelissen/Slides/CD3_manuscript/CD3_slides/AAA323.CD3/AAA323.CD3.run1	255	0.7	0.06	0.7	0.06	-9.63303729247	-12.7813250594	3.30010508728	0.40890603125
72600.0	3189702.0	30744.0	27521.0	3189702.0	4000000.0	661.0	3.0	2.58	2.69	1.85	0.0599999999995	10.19	0.469999999999	0.69	0.0799999999999	12.62	0.5	3.21	2.3	0.61	AAA323.CD3.X21.Y4.tile.tissue.png	239	1	2000	239	9b5997028fbad958f0c923a46bedbadc	0	0	0	0	0	0	0	0	0	0	0	0	0	/home/dhl_ec/bnelissen/Slides/CD3_manuscript/CD3_slides/AAA323.CD3/AAA323.CD3.run1	255	0.7	0.06	0.7	0.06	-9.40399011685	-12.813171032	3.35509936471	0.46670025
32695.0	2854790.0	13516.0	29017.0	2854790.0	4000000.0	271.0	7.0	1.08	1.71	1.74	0.0600000000004	9.78	0.64	1.32	0.139999999999	12.23	0.48	3.57	2.59	0.64	AAA323.CD3.X21.Y5.tile.tissue.png	240	1	2000	240	c829c2c07edc30cd087df266e9840880	0	0	0	0	0	0	0	0	0	0	0	0	0	/home/dhl_ec/bnelissen/Slides/CD3_manuscript/CD3_slides/AAA323.CD3/AAA323.CD3.run1	255	0.7	0.06	0.7	0.06	-9.30801608452	-12.929033731	2.58016475973	0.330990492187
55722.0	3450564.0	21904.0	17094.0	3450564.0	4000000.0	419.0	2.0	2.3	2.07	1.78	0.0600000000004	9.97	0.599999999999	1.29	0.11	13.65	0.52	3.04	2.44	0.580000000001	AAA323.CD3.X21.Y6.tile.tissue.png	241	1	2000	241	c51bceffa6f205c5dec04086a8a2d400	0	0	0	0	0	0	0	0	0	0	0	0	0	/home/dhl_ec/bnelissen/Slides/CD3_manuscript/CD3_slides/AAA323.CD3/AAA323.CD3.run1	255	0.7	0.06	0.7	0.06	-9.23792667951	-12.9199005916	2.11822878253	0.510949234375
17350.0	566374.0	5879.0	15010.0	566374.0	4000000.0	103.0	10.0	2.17	1.37	1.74	0.0600000000004	9.34	0.55	1.17	0.28	9.49	0.37	3.26	2.3	0.55	AAA323.CD3.X21.Y7.tile.tissue.png	242	1	2000	242	ecd431d6606e20ad4d76aa8af5797f10	0	0	0	0	0	0	0	0	0	0	0	0	0	/home/dhl_ec/bnelissen/Slides/CD3_manuscript/CD3_slides/AAA323.CD3/AAA323.CD3.run1	255	0.7	0.06	0.7	0.06	-9.32294193641	-12.5720731306	2.46901337197	0.188766851563
248.0	5421.0	102.0	526.0	5421.0	4000000.0	2.0	2.0	2.91	2.66	1.75	0.0600000000004	8.31	0.35	0.69	0.21	6.45	0.2	1.99	1.48	0.549999999999	AAA323.CD3.X21.Y8.tile.tissue.png	243	1	2000	243	220d3526fb128bcd6713767b09212a90	0	0	0	0	0	0	0	0	0	0	0	0	0	/home/dhl_ec/bnelissen/Slides/CD3_manuscript/CD3_slides/AAA323.CD3/AAA323.CD3.run1	255	0.7	0.06	0.7	0.06	-9.6663916081	-12.2793663052	3.52499346587	0.113231076965
0.0	0.0	0.0	0.0	0.0	4000000.0	0.0	0.0	3.64	1.21	1.09	0.0500000000002	6.02	0.44	1.27	0.320000000001	6.71	0.2	3.07	2.52	0.539999999999	AAA323.CD3.X21.Y9.tile.tissue.png	244	1	2000	244	cb112106253d11d5b2b39e44e07b473d	0	0	0	0	0	0	0	0	0	0	0	0	0	/home/dhl_ec/bnelissen/Slides/CD3_manuscript/CD3_slides/AAA323.CD3/AAA323.CD3.run1	255	1.0	0.06	1.0	0.06	0.0	-10.4878520193	0.0	8.81006546273
2611.0	141566.0	861.0	3999.0	141566.0	4000000.0	13.0	2.0	2.69	2.83	1.14	0.0600000000004	6.77	0.54	1.28	0.34	9.39	0.34	3.33	2.56	0.59	AAA323.CD3.X22.Y10.tile.tissue.png	245	1	2000	245	d17dc8696c107d1fd0ff17437d6b3043	0	0	0	0	0	0	0	0	0	0	0	0	0	/home/dhl_ec/bnelissen/Slides/CD3_manuscript/CD3_slides/AAA323.CD3/AAA323.CD3.run1	255	0.7	0.06	0.7	0.06	-9.30215503721	-11.9324663399	2.98407001931	0.982375652344
32079.0	3711094.0	13987.0	10937.0	3711094.0	4000000.0	285.0	3.0	2.99	2.91	1.86	0.0600000000004	8.14	0.349999999999	0.71	0.0700000000006	9.55	0.55	3.42	1.88	0.6	AAA323.CD3.X22.Y11.tile.tissue.png	246	1	2000	246	c8879922550feaa3915c294e383ef6ae	0	0	0	0	0	0	0	0	0	0	0	0	0	/home/dhl_ec/bnelissen/Slides/CD3_manuscript/CD3_slides/AAA323.CD3/AAA323.CD3.run1	255	0.7	0.0680193526109	0.7	0.0680193526109	-8.5812136513	-11.9702137471	1.00315027955	0.214981695312
16658.0	3999990.0	9111.0	8000.0	3999990.0	4000000.0	223.0	1.0	1.96	2.07	1.8	0.0599999999995	9.0	0.55	1.24	0.0699999999997	10.32	0.35	2.07	1.48	0.389999999999	AAA323.CD3.X22.Y12.tile.tissue.png	247	1	2000	247	7d0eabe8367c989fbe24836bc9e95e57	0	0	0	0	0	0	0	0	0	0	0	0	0	/home/dhl_ec/bnelissen/Slides/CD3_manuscript/CD3_slides/AAA323.CD3/AAA323.CD3.run1	255	0.7	0.10123683604	0.7	0.10123683604	-7.76545185368	-11.3198352655	0.17601123186	0.0211572946472
15658.0	4000000.0	8666.0	7996.0	4000000.0	4000000.0	200.0	1.0	3.1	2.36	1.17	0.04	5.61	0.28	0.7	0.0499999999993	9.23	0.349999999999	2.06	1.47	0.59	AAA323.CD3.X22.Y13.tile.tissue.png	248	1	2000	248	798ef24f6c64288dd0554d3ac755b60a	0	0	0	0	0	0	0	0	0	0	0	0	0	/home/dhl_ec/bnelissen/Slides/CD3_manuscript/CD3_slides/AAA323.CD3/AAA323.CD3.run1	255	0.7	0.0990237411279	0.7	0.0990237411279	-7.73257438505	0.0	0.20926596027	0.0194443789063
29966.0	4000000.0	14065.0	7996.0	4000000.0	4000000.0	312.0	1.0	3.45	2.42	1.75	0.0600000000004	10.23	0.27	0.69	0.04	9.33	0.35	2.08	1.48	0.379999999999	AAA323.CD3.X22.Y14.tile.tissue.png	249	1	2000	249	47d8b2672e87b6ee6b5ce8dc221b4b4e	0	0	0	0	0	0	0	0	0	0	0	0	0	/home/dhl_ec/bnelissen/Slides/CD3_manuscript/CD3_slides/AAA323.CD3/AAA323.CD3.run1	255	0.7	0.0857690871403	0.7	0.0857690871403	-8.22945532755	-11.8847511999	0.399214079109	0.0649005479126
22298.0	3161960.0	9340.0	9029.0	3161960.0	4000000.0	199.0	1.0	2.19	2.01	1.08	0.0400000000009	6.42	0.35	0.71	0.0799999999999	8.36	0.31	2.44	2.28	0.570000000001	AAA323.CD3.X22.Y15.tile.tissue.png	250	1	2000	250	3ca89dfec92080c369ff3718da36430f	0	0	0	0	0	0	0	0	0	0	0	0	0	/home/dhl_ec/bnelissen/Slides/CD3_manuscript/CD3_slides/AAA323.CD3/AAA323.CD3.run1	255	0.7	0.06	0.7	0.06	-8.21179258006	-11.2556842326	1.01422926709	0.129128314453
0.0	0.0	0.0	0.0	0.0	4000000.0	0.0	0.0	2.88	2.28	1.83	0.0699999999997	8.32	0.440000000001	1.27	0.309999999999	6.44	0.19	3.01	1.53	0.620000000001	AAA323.CD3.X22.Y16.tile.tissue.png	251	1	2000	251	a19eecf7e2411e440cac59f4b7821f98	0	0	0	0	0	0	0	0	0	0	0	0	0	/home/dhl_ec/bnelissen/Slides/CD3_manuscript/CD3_slides/AAA323.CD3/AAA323.CD3.run1	255	1.0	0.06	1.0	0.06	0.0	-9.30276449605	0.0	10.2429230001
11840.0	273938.0	4031.0	2854.0	273938.0	4000000.0	80.0	1.0	2.29	2.57	1.13	0.0600000000004	6.51	0.349999999999	0.72	0.2	6.63	0.21	1.98	1.47	0.51	AAA323.CD3.X22.Y2.tile.tissue.png	252	1	2000	252	5aff1e9d91e062c685ab4ca5210d1d88	0	0	0	0	0	0	0	0	0	0	0	0	0	/home/dhl_ec/bnelissen/Slides/CD3_manuscript/CD3_slides/AAA323.CD3/AAA323.CD3.run1	255	0.7	0.06	0.7	0.06	-8.39575137631	-11.7667427671	1.34237693597	1.19303393359
38750.0	2871878.0	16180.0	25338.0	2871878.0	4000000.0	349.0	5.0	3.17	2.54	1.66	0.0500000000002	6.58	0.54	1.28	0.150000000001	11.28	0.509999999999	3.37	2.38	0.580000000001	AAA323.CD3.X22.Y3.tile.tissue.png	253	1	2000	253	958b659b71fd1079beb763531ba7505d	0	0	0	0	0	0	0	0	0	0	0	0	0	/home/dhl_ec/bnelissen/Slides/CD3_manuscript/CD3_slides/AAA323.CD3/AAA323.CD3.run1	255	0.7	0.06	0.7	0.06	-9.29904907172	-12.0969081349	2.41381593485	0.308435492187
240197.0	3923239.0	93254.0	11554.0	3923239.0	4000000.0	1999.0	2.0	2.63	1.54	1.75	0.0599999999995	8.74	0.530000000001	1.17	0.0599999999995	11.19	0.59	3.3	2.29	0.62	AAA323.CD3.X22.Y4.tile.tissue.png	254	1	2000	254	c5ab7f269e82ace917a8580b2cbdf5f5	0	0	0	0	0	0	0	0	0	0	0	0	0	/home/dhl_ec/bnelissen/Slides/CD3_manuscript/CD3_slides/AAA323.CD3/AAA323.CD3.run1	255	0.7	0.0632773946117	0.7	0.0632773946117	-9.54569834089	-12.6744720598	2.3819651341	0.396911378906
99284.0	3539458.0	41856.0	20536.0	3539458.0	4000000.0	875.0	4.0	1.98	2.47	1.55	0.04	7.3	0.54	0.9	0.0700000000006	9.71	0.53	2.27	1.48	1.3	AAA323.CD3.X22.Y5.tile.tissue.png	255	1	2000	255	0d6af9090e15902254f043c523e7fadf	0	0	0	0	0	0	0	0	0	0	0	0	0	/home/dhl_ec/bnelissen/Slides/CD3_manuscript/CD3_slides/AAA323.CD3/AAA323.CD3.run1	255	0.7	0.06	0.7	0.06	-9.51326464336	-12.5216940212	3.13230859701	0.463473140625
116412.0	2092897.0	44824.0	19916.0	2092897.0	4000000.0	907.0	7.0	2.37	2.02	1.11	0.0600000000004	7.42	0.490000000001	0.7	0.13	8.95	0.299999999999	2.12	1.67	0.84	AAA323.CD3.X22.Y6.tile.tissue.png	256	1	2000	256	b5f2043cec7a916ddc77927221472035	0	0	0	0	0	0	0	0	0	0	0	0	0	/home/dhl_ec/bnelissen/Slides/CD3_manuscript/CD3_slides/AAA323.CD3/AAA323.CD3.run1	255	0.7	0.06	0.7	0.06	-9.596499772	-12.8249421064	3.1136513528	0.385269414062
24673.0	3614494.0	9817.0	12846.0	3614494.0	4000000.0	202.0	2.0	2.98	1.93	1.09	0.0600000000004	7.12	0.36	0.690000000001	0.0800000000008	9.43	0.52	3.12	1.48	0.58	AAA323.CD3.X22.Y7.tile.tissue.png	257	1	2000	257	bdc1c4b255f9042bd14251e30063e8de	0	0	0	0	0	0	0	0	0	0	0	0	0	/home/dhl_ec/bnelissen/Slides/CD3_manuscript/CD3_slides/AAA323.CD3/AAA323.CD3.run1	255	0.7	0.062812457297	0.7	0.062812457297	-8.81735095805	-11.8725604217	1.21783538595	0.216359800781
25195.0	952323.0	9493.0	6372.0	952323.0	4000000.0	188.0	1.0	2.77	1.93	1.34	0.04	7.8	0.53	1.14	0.24	9.79	0.36	3.11	2.25	0.56	AAA323.CD3.X22.Y8.tile.tissue.png	258	1	2000	258	bed0a1b3298a0c1f22dbad709d957b02	0	0	0	0	0	0	0	0	0	0	0	0	0	/home/dhl_ec/bnelissen/Slides/CD3_manuscript/CD3_slides/AAA323.CD3/AAA323.CD3.run1	255	0.7	0.06	0.7	0.06	-8.51170203193	-11.6772441671	1.2800063613	0.1169575
0.0	0.0	0.0	0.0	0.0	4000000.0	0.0	0.0	3.32	2.92	2.18	0.0799999999999	6.83	0.29	0.72	0.2	4.59	0.12	1.92	1.47	0.530000000001	AAA323.CD3.X22.Y9.tile.tissue.png	259	1	2000	259	811e721bde067b405c148a9283800306	0	0	0	0	0	0	0	0	0	0	0	0	0	/home/dhl_ec/bnelissen/Slides/CD3_manuscript/CD3_slides/AAA323.CD3/AAA323.CD3.run1	255	1.0	0.06	1.0	0.06	0.0	-10.3922514321	0.0	3.26916012588
277.0	27875.0	108.0	1123.0	27875.0	4000000.0	2.0	2.0	3.25	1.1	1.07	0.0500000000002	6.4	0.34	0.8	0.2	6.33	0.29	3.1	2.29	0.53	AAA323.CD3.X23.Y1.tile.tissue.png	260	1	2000	260	625ebbcfa4ac49572f6de569665cd59c	0	0	0	0	0	0	0	0	0	0	0	0	0	/home/dhl_ec/bnelissen/Slides/CD3_manuscript/CD3_slides/AAA323.CD3/AAA323.CD3.run1	255	0.7	0.06	0.7	0.06	-8.70885545735	-12.3077740487	2.15270406974	0.92852071582
0.0	0.0	0.0	0.0	0.0	4000000.0	0.0	0.0	1.74	3.28	1.75	0.0600000000004	8.41	0.45	1.21	0.309999999999	6.34	0.2	2.04	1.47	0.519999999999	AAA323.CD3.X23.Y10.tile.tissue.png	261	1	2000	261	093cd0dcb1bb6f03de254344e7504b8e	0	0	0	0	0	0	0	0	0	0	0	0	0	/home/dhl_ec/bnelissen/Slides/CD3_manuscript/CD3_slides/AAA323.CD3/AAA323.CD3.run1	255	1.0	0.06	1.0	0.06	0.0	-10.8765101307	0.0	4.87368406871
23556.0	2005188.0	8033.0	8768.0	2005188.0	4000000.0	156.0	4.0	2.94	2.95	1.29	0.04	6.63	0.349999999999	0.69	0.13	8.86	0.42	3.26	2.3	0.56	AAA323.CD3.X23.Y11.tile.tissue.png	262	1	2000	262	40babf29419a18c5cc80532ddafa20a6	0	0	0	0	0	0	0	0	0	0	0	0	0	/home/dhl_ec/bnelissen/Slides/CD3_manuscript/CD3_slides/AAA323.CD3/AAA323.CD3.run1	255	0.7	0.06	0.7	0.06	-8.57914431337	-11.080427683	0.902470878785	0.231394101563
18894.0	3999439.0	9581.0	8054.0	3999439.0	4000000.0	225.0	1.0	1.1	2.86	1.54	0.0599999999995	8.49	0.53	1.18	0.0699999999997	13.02	0.54	3.24	2.37	0.599999999999	AAA323.CD3.X23.Y12.tile.tissue.png	263	1	2000	263	bd3fa204a2bd5d236f40d7f2aa20c8b7	0	0	0	0	0	0	0	0	0	0	0	0	0	/home/dhl_ec/bnelissen/Slides/CD3_manuscript/CD3_slides/AAA323.CD3/AAA323.CD3.run1	255	0.7	0.0949776270055	0.7	0.0949776270055	-7.61737571852	-11.1069951176	0.169379476526	0.021889015641
37632.0	4000000.0	18168.0	7996.0	4000000.0	4000000.0	420.0	1.0	2.55	1.99	1.09	0.04	5.98	0.28	0.7	0.0500000000002	9.42	0.35	2.06	1.48	0.4	AAA323.CD3.X23.Y13.tile.tissue.png	264	1	2000	264	59940302bf3b5a983f7ce2c4416e0650	0	0	0	0	0	0	0	0	0	0	0	0	0	/home/dhl_ec/bnelissen/Slides/CD3_manuscript/CD3_slides/AAA323.CD3/AAA323.CD3.run1	255	0.7	0.0950871799964	0.7	0.0950871799964	-8.40306925044	-11.2726292585	0.251118626083	0.0294129124272
90973.0	3999944.0	40338.0	8016.0	3999944.0	4000000.0	877.0	1.0	2.27	2.73	1.12	0.0500000000002	6.27	0.34	0.7	0.0499999999993	9.99	0.37	2.07	1.48	0.4	AAA323.CD3.X23.Y14.tile.tissue.png	265	1	2000	265	e59ba5bf8bfddbfb94ab5fbad1427142	0	0	0	0	0	0	0	0	0	0	0	0	0	/home/dhl_ec/bnelissen/Slides/CD3_manuscript/CD3_slides/AAA323.CD3/AAA323.CD3.run1	255	0.7	0.0945813398697	0.7	0.0945813398697	-8.42533064037	-11.3597749988	0.243756279333	0.0340599455814
77467.0	3949756.0	33713.0	8543.0	3949756.0	4000000.0	710.0	1.0	2.6	2.75	1.11	0.04	7.44	0.349999999999	0.699999999999	0.0599999999995	9.86	0.36	2.06	1.48	0.59	AAA323.CD3.X23.Y15.tile.tissue.png	266	1	2000	266	9aa6c3eeb8ee01bb4e80e03ee77dbfa7	0	0	0	0	0	0	0	0	0	0	0	0	0	/home/dhl_ec/bnelissen/Slides/CD3_manuscript/CD3_slides/AAA323.CD3/AAA323.CD3.run1	255	0.7	0.06	0.7	0.06	-8.70432580244	-11.9575151645	1.27251928104	0.167050705078
5154.0	156960.0	2216.0	4333.0	156960.0	4000000.0	48.0	3.0	2.87	2.64	1.12	0.0500000000002	6.58	0.35	0.71	0.21	6.56	0.209999999999	1.97	1.48	0.34	AAA323.CD3.X23.Y16.tile.tissue.png	267	1	2000	267	4d5b5da33a275bb8f3c30570b0a1e320	0	0	0	0	0	0	0	0	0	0	0	0	0	/home/dhl_ec/bnelissen/Slides/CD3_manuscript/CD3_slides/AAA323.CD3/AAA323.CD3.run1	255	0.7	0.06	0.7	0.06	-8.8644690966	-11.3817613571	1.74744242501	0.925870201172
0.0	0.0	0.0	0.0	0.0	4000000.0	0.0	0.0	2.52	1.36	1.09	0.0500000000002	5.6	0.28	0.839999999999	0.22	4.53	0.12	1.93	2.28	0.52	AAA323.CD3.X23.Y17.tile.tissue.png	268	1	2000	268	5cac30ede1d0461b92f31c62b0d045c7	0	0	0	0	0	0	0	0	0	0	0	0	0	/home/dhl_ec/bnelissen/Slides/CD3_manuscript/CD3_slides/AAA323.CD3/AAA323.CD3.run1	255	1.0	0.06	1.0	0.06	0.0	0.0	0.0	2.09807625
10600.0	639038.0	4385.0	7041.0	639038.0	4000000.0	95.0	4.0	2.52	1.77	1.75	0.0599999999995	6.78	0.360000000001	0.71	0.190000000001	6.99	0.33	3.4	2.57	0.59	AAA323.CD3.X23.Y2.tile.tissue.png	269	1	2000	269	c446e886c3ab7a286772bac796357ccf	0	0	0	0	0	0	0	0	0	0	0	0	0	/home/dhl_ec/bnelissen/Slides/CD3_manuscript/CD3_slides/AAA323.CD3/AAA323.CD3.run1	255	0.7	0.06	0.7	0.06	-8.74430154184	-11.1556608393	1.6404972123	0.64119528125
27466.0	3983622.0	12890.0	8981.0	3983622.0	4000000.0	285.0	1.0	1.77	1.6	1.1	0.04	8.7	0.34	0.69	0.0600000000004	9.49	0.349999999999	2.07	1.48	0.39	AAA323.CD3.X23.Y3.tile.tissue.png	270	1	2000	270	534ee5093112c51b119e94c13554d18d	0	0	0	0	0	0	0	0	0	0	0	0	0	/home/dhl_ec/bnelissen/Slides/CD3_manuscript/CD3_slides/AAA323.CD3/AAA323.CD3.run1	255	0.7	0.0686421330634	0.7	0.0686421330634	-8.6696443341	-12.5628503746	0.775565219485	0.115511419678
224776.0	3655397.0	86272.0	10788.0	3655397.0	4000000.0	1786.0	3.0	1.47	3.0	1.13	0.04	7.58	0.35	0.709999999999	0.0700000000006	11.36	0.37	2.09	1.48	0.410000000001	AAA323.CD3.X23.Y4.tile.tissue.png	271	1	2000	271	1b332f036cfe4c6858df4a752eaf9205	0	0	0	0	0	0	0	0	0	0	0	0	0	/home/dhl_ec/bnelissen/Slides/CD3_manuscript/CD3_slides/AAA323.CD3/AAA323.CD3.run1	255	0.7	0.0695044531356	0.7	0.0695044531356	-9.30385362616	-12.2956575566	1.65808937303	0.266707003906
60498.0	1834097.0	24612.0	15871.0	1834097.0	4000000.0	511.0	5.0	3.46	2.27	1.09	0.04	7.01	0.36	0.700000000001	0.139999999999	8.51	0.27	2.16	1.5	0.37	AAA323.CD3.X23.Y5.tile.tissue.png	272	1	2000	272	0d55d163fad7a58c76a719f300d71e6c	0	0	0	0	0	0	0	0	0	0	0	0	0	/home/dhl_ec/bnelissen/Slides/CD3_manuscript/CD3_slides/AAA323.CD3/AAA323.CD3.run1	255	0.7	0.06	0.7	0.06	-9.08145115845	-10.7942549487	1.69687840291	0.324447039062
21420.0	351768.0	8189.0	7559.0	351768.0	4000000.0	175.0	5.0	1.9	2.18	1.66	0.0599999999995	9.06	0.54	1.19	0.28	7.08	0.24	3.24	2.33	0.559999999999	AAA323.CD3.X23.Y6.tile.tissue.png	273	1	2000	273	1362feb76cbaafa32a0b916f4f6b429a	0	0	0	0	0	0	0	0	0	0	0	0	0	/home/dhl_ec/bnelissen/Slides/CD3_manuscript/CD3_slides/AAA323.CD3/AAA323.CD3.run1	255	0.7	0.06	0.7	0.06	-9.45234510251	-12.2642712824	2.94799344774	0.127442457031
23399.0	2996504.0	11534.0	8566.0	2996504.0	4000000.0	268.0	2.0	1.47	2.23	1.7	0.0600000000004	9.78	0.53	1.18	0.14	12.18	0.48	2.95	2.39	0.639999999999	AAA323.CD3.X23.Y7.tile.tissue.png	274	1	2000	274	a8c4d4981842dac1837221f8c9c86db3	0	0	0	0	0	0	0	0	0	0	0	0	0	/home/dhl_ec/bnelissen/Slides/CD3_manuscript/CD3_slides/AAA323.CD3/AAA323.CD3.run1	255	0.7	0.06	0.7	0.06	-8.29343813118	-10.602117895	0.765726683131	0.109603835938
26170.0	2101042.0	7991.0	6328.0	2101042.0	4000000.0	167.0	1.0	1.4	1.43	1.51	0.0599999999995	11.11	0.34	1.1	0.190000000001	8.21	0.27	2.02	1.48	0.42	AAA323.CD3.X23.Y8.tile.tissue.png	275	1	2000	275	0d4729067782471c3fb744de24164cb4	0	0	0	0	0	0	0	0	0	0	0	0	0	/home/dhl_ec/bnelissen/Slides/CD3_manuscript/CD3_slides/AAA323.CD3/AAA323.CD3.run1	255	0.7	0.06	0.7	0.06	-8.50852400974	-11.0799368517	0.837772733086	0.115237898438
0.0	7575.0	0.0	692.0	7575.0	4000000.0	0.0	3.0	1.04	2.04	1.62	0.0600000000004	8.62	0.52	1.16	0.2	6.09	0.21	2.09	1.47	1.22	AAA323.CD3.X23.Y9.tile.tissue.png	276	1	2000	276	a2e01ce3c96a382f617d0621a9ef16cc	0	0	0	0	0	0	0	0	0	0	0	0	0	/home/dhl_ec/bnelissen/Slides/CD3_manuscript/CD3_slides/AAA323.CD3/AAA323.CD3.run1	255	0.7	0.06	0.7	0.06	-8.48197408663	-12.0939063286	1.98284056173	0.123537048157
1612.0	57618.0	491.0	1368.0	57618.0	4000000.0	9.0	2.0	3.01	2.28	1.72	0.0699999999997	8.89	0.52	1.37	0.320000000001	8.57	0.3	3.31	2.28	0.599999999999	AAA323.CD3.X24.Y1.tile.tissue.png	277	1	2000	277	69b3e28bcb6539ad1ecec7e4cf8d73c4	0	0	0	0	0	0	0	0	0	0	0	0	0	/home/dhl_ec/bnelissen/Slides/CD3_manuscript/CD3_slides/AAA323.CD3/AAA323.CD3.run1	255	0.7	0.06	0.7	0.06	-8.88895875646	-12.1943871478	4.22209480833	1.0127286333
0.0	2582.0	0.0	232.0	2582.0	4000000.0	0.0	1.0	2.6	2.76	1.73	0.0600000000004	7.06	0.349999999999	0.82	0.2	6.08	0.13	1.99	1.48	0.99	AAA323.CD3.X24.Y10.tile.tissue.png	278	1	2000	278	13f0ac4904c3768be110ac3d7b7a6f0c	0	0	0	0	0	0	0	0	0	0	0	0	0	/home/dhl_ec/bnelissen/Slides/CD3_manuscript/CD3_slides/AAA323.CD3/AAA323.CD3.run1	255	0.7	0.06	0.7	0.06	-6.45131773288	-12.6532138578	5.75369028672	2.11365149176
504.0	353832.0	269.0	3186.0	353832.0	4000000.0	6.0	1.0	1.87	2.33	1.43	0.0600000000004	6.43	0.36	0.72	0.19	6.56	0.31	3.19	2.36	1.66	AAA323.CD3.X24.Y11.tile.tissue.png	279	1	2000	279	9a2acfdc93b8631ab1ee62e01abb057f	0	0	0	0	0	0	0	0	0	0	0	0	0	/home/dhl_ec/bnelissen/Slides/CD3_manuscript/CD3_slides/AAA323.CD3/AAA323.CD3.run1	255	0.7	0.06	0.7	0.06	-8.13075144058	-10.9579470317	1.14613902675	1.36596728613
12714.0	3645301.0	6006.0	8639.0	3645301.0	4000000.0	135.0	1.0	2.24	1.91	1.75	0.0599999999995	8.96	0.530000000001	1.18	0.0900000000001	12.43	0.519999999999	3.26	2.33	0.620000000001	AAA323.CD3.X24.Y12.tile.tissue.png	280	1	2000	280	2f82bef18f69fc5915ff3ae4e6310d86	0	0	0	0	0	0	0	0	0	0	0	0	0	/home/dhl_ec/bnelissen/Slides/CD3_manuscript/CD3_slides/AAA323.CD3/AAA323.CD3.run1	255	0.7	0.0688912050494	0.7	0.0688912050494	-8.20815723823	-11.1802650821	0.597461652004	0.128598128906
35376.0	4000000.0	17041.0	7996.0	4000000.0	4000000.0	381.0	1.0	1.18	1.52	1.77	0.0599999999995	8.45	0.450000000001	1.19	0.0599999999995	13.11	0.540000000001	3.25	2.33	0.6	AAA323.CD3.X24.Y13.tile.tissue.png	281	1	2000	281	d95edd64ca16cd7c7b4d181788ff425e	0	0	0	0	0	0	0	0	0	0	0	0	0	/home/dhl_ec/bnelissen/Slides/CD3_manuscript/CD3_slides/AAA323.CD3/AAA323.CD3.run1	255	0.7	0.0946241273369	0.7	0.0946241273369	-8.29320377537	-11.7839892697	0.285110570595	0.0307093755646
54854.0	3109080.0	24351.0	11459.0	3109080.0	4000000.0	521.0	5.0	1.15	1.68	1.73	0.0600000000013	9.72	0.549999999999	1.18	0.120000000001	12.34	0.5	3.26	2.35	0.58	AAA323.CD3.X24.Y14.tile.tissue.png	282	1	2000	282	db476a946363eeedec855439adf07e00	0	0	0	0	0	0	0	0	0	0	0	0	0	/home/dhl_ec/bnelissen/Slides/CD3_manuscript/CD3_slides/AAA323.CD3/AAA323.CD3.run1	255	0.7	0.06	0.7	0.06	-8.32334403639	-11.5729005667	0.787804152031	0.162488474609
38423.0	1737942.0	16249.0	12467.0	1737942.0	4000000.0	303.0	2.0	2.42	2.03	1.78	0.0600000000013	9.96	0.540000000001	1.18	0.210000000001	11.09	0.42	3.21	2.37	0.59	AAA323.CD3.X24.Y15.tile.tissue.png	283	1	2000	283	e95d09dd1a16944302791f356aff5a6f	0	0	0	0	0	0	0	0	0	0	0	0	0	/home/dhl_ec/bnelissen/Slides/CD3_manuscript/CD3_slides/AAA323.CD3/AAA323.CD3.run1	255	0.7	0.06	0.7	0.06	-8.94511109839	-12.1229372413	1.81767382892	0.216589257812
6556.0	72288.0	2463.0	3461.0	72288.0	4000000.0	52.0	4.0	2.92	1.52	1.78	0.0699999999997	9.74	0.540000000001	1.19	0.32	8.94	0.299999999999	3.05	1.79	0.35	AAA323.CD3.X24.Y16.tile.tissue.png	284	1	2000	284	132841ccb1e2aae60bb4c1d1947a5928	0	0	0	0	0	0	0	0	0	0	0	0	0	/home/dhl_ec/bnelissen/Slides/CD3_manuscript/CD3_slides/AAA323.CD3/AAA323.CD3.run1	255	0.7	0.06	0.7	0.06	-9.13990069463	-11.4968635347	2.34467314845	0.202182816406
0.0	0.0	0.0	0.0	0.0	4000000.0	0.0	0.0	2.11	1.57	1.07	0.0499999999993	5.07	0.27	0.82	0.190000000001	4.47	0.120000000001	1.96	2.16	0.48	AAA323.CD3.X24.Y17.tile.tissue.png	285	1	2000	285	04df47852a26aa509986df6fde382fd8	0	0	0	0	0	0	0	0	0	0	0	0	0	/home/dhl_ec/bnelissen/Slides/CD3_manuscript/CD3_slides/AAA323.CD3/AAA323.CD3.run1	255	1.0	0.06	1.0	0.06	0.0	0.0	0.0	4.05950975
7577.0	560331.0	3363.0	9799.0	560331.0	4000000.0	69.0	3.0	1.91	1.73	1.16	0.0499999999993	7.0	0.429999999998	0.690000000001	0.179999999998	8.01	0.33	3.24	2.37	0.559999999999	AAA323.CD3.X24.Y2.tile.tissue.png	286	1	2000	286	a46467cd48238ecc5e5b180b2f782f4d	0	0	0	0	0	0	0	0	0	0	0	0	0	/home/dhl_ec/bnelissen/Slides/CD3_manuscript/CD3_slides/AAA323.CD3/AAA323.CD3.run1	255	0.7	0.06	0.7	0.06	-9.42169490105	-11.5790477647	4.11871614715	0.585622449219
26709.0	2337981.0	11256.0	9955.0	2337981.0	4000000.0	221.0	2.0	3.24	2.11	1.78	0.0599999999995	9.05	0.539999999999	1.18	0.17	11.35	0.43	2.16	1.48	0.370000000001	AAA323.CD3.X24.Y3.tile.tissue.png	287	1	2000	287	75c540bfaae0c6adc3b2807f34c7deb4	0	0	0	0	0	0	0	0	0	0	0	0	0	/home/dhl_ec/bnelissen/Slides/CD3_manuscript/CD3_slides/AAA323.CD3/AAA323.CD3.run1	255	0.7	0.06	0.7	0.06	-9.32559472858	-11.5419377665	1.97639341127	0.3107575625
50533.0	1345406.0	19283.0	24570.0	1345406.0	4000000.0	363.0	25.0	2.05	2.15	1.07	0.0399999999991	6.3	0.339999999998	0.679999999998	0.15	7.72	0.25	2.11	1.46	0.360000000001	AAA323.CD3.X24.Y4.tile.tissue.png	288	1	2000	288	b66fd2172e60dcdd539f73494f98fbd3	0	0	0	0	0	0	0	0	0	0	0	0	0	/home/dhl_ec/bnelissen/Slides/CD3_manuscript/CD3_slides/AAA323.CD3/AAA323.CD3.run1	255	0.7	0.06	0.7	0.06	-9.29021569323	-12.4694714665	2.25461037345	0.29350709375
0.0	401616.0	0.0	3876.0	401616.0	4000000.0	0.0	1.0	2.27	0.91	1.08	0.0499999999993	6.24	0.339999999998	0.690000000001	0.190000000001	7.18	0.23	3.18	2.28	0.540000000001	AAA323.CD3.X24.Y5.tile.tissue.png	289	1	2000	289	062bf804356cac986bbf551321ce5f8b	0	0	0	0	0	0	0	0	0	0	0	0	0	/home/dhl_ec/bnelissen/Slides/CD3_manuscript/CD3_slides/AAA323.CD3/AAA323.CD3.run1	255	0.7	0.06	0.7	0.06	0.0	-11.7690636148	0.778120767101	0.68333403125
0.0	4589.0	0.0	489.0	4589.0	4000000.0	0.0	2.0	3.18	2.77	1.72	0.0699999999997	8.84	0.530000000001	1.21	0.299999999999	7.6	0.200000000001	3.03	2.33	0.540000000001	AAA323.CD3.X24.Y6.tile.tissue.png	290	1	2000	290	65c2030a8e287372dd00a07ae8f559ed	0	0	0	0	0	0	0	0	0	0	0	0	0	/home/dhl_ec/bnelissen/Slides/CD3_manuscript/CD3_slides/AAA323.CD3/AAA323.CD3.run1	255	0.7	0.06	0.7	0.06	0.0	-11.7790788946	2.44310996745	4.93289812987
2068.0	308449.0	802.0	3122.0	308449.0	4000000.0	17.0	2.0	2.3	2.39	1.72	0.0699999999997	8.85	0.52	1.16	0.290000000001	9.01	0.299999999999	3.17	2.26	0.560000000001	AAA323.CD3.X24.Y7.tile.tissue.png	291	1	2000	291	aafd67b8a270e4539012f5d72d9745bf	0	0	0	0	0	0	0	0	0	0	0	0	0	/home/dhl_ec/bnelissen/Slides/CD3_manuscript/CD3_slides/AAA323.CD3/AAA323.CD3.run1	255	0.7	0.06	0.7	0.06	-8.36185120779	-11.0407508027	1.50268368956	0.939276455078
13789.0	1493194.0	5466.0	7109.0	1493194.0	4000000.0	93.0	1.0	2.68	2.17	1.76	0.0599999999995	8.97	0.530000000001	1.17	0.219999999999	10.44	0.41	2.97	2.29	0.559999999998	AAA323.CD3.X24.Y8.tile.tissue.png	292	1	2000	292	1637aaaede09feb5c94cdc7fdb0ed8e4	0	0	0	0	0	0	0	0	0	0	0	0	0	/home/dhl_ec/bnelissen/Slides/CD3_manuscript/CD3_slides/AAA323.CD3/AAA323.CD3.run1	255	0.7	0.06	0.7	0.06	-8.99182544232	-11.3942622784	1.40629113679	0.159612492188
0.0	0.0	0.0	0.0	0.0	4000000.0	0.0	0.0	2.32	2.24	1.09	0.0500000000011	6.03	0.280000000001	0.679999999998	0.210000000001	4.43	0.120000000001	1.93	1.47	0.339999999998	AAA323.CD3.X24.Y9.tile.tissue.png	293	1	2000	293	3324d2ea07d1fa96c06416bac7a52473	0	0	0	0	0	0	0	0	0	0	0	0	0	/home/dhl_ec/bnelissen/Slides/CD3_manuscript/CD3_slides/AAA323.CD3/AAA323.CD3.run1	255	1.0	0.06	1.0	0.06	0.0	-10.5446937607	0.0	0.453695087011
0.0	0.0	0.0	0.0	0.0	4000000.0	0.0	0.0	2.5	2.73	1.09	0.0699999999997	8.56	0.450000000001	1.36	0.319999999998	6.31	0.190000000001	3.01	2.34	0.549999999999	AAA323.CD3.X25.Y11.tile.tissue.png	294	1	2000	294	253b25db92d278f66838d9cb7273e4d8	0	0	0	0	0	0	0	0	0	0	0	0	0	/home/dhl_ec/bnelissen/Slides/CD3_manuscript/CD3_slides/AAA323.CD3/AAA323.CD3.run1	255	1.0	0.06	1.0	0.06	0.0	-11.0159611976	0.0	6.33339972828
25584.0	1362966.0	10794.0	8030.0	1362966.0	4000000.0	213.0	4.0	3.23	3.07	1.77	0.0699999999997	9.02	0.539999999999	1.16	0.219999999999	10.22	0.379999999999	3.21	2.33	0.559999999999	AAA323.CD3.X25.Y12.tile.tissue.png	295	1	2000	295	88a22c26cab6c0ba7fa75314b0cba2d8	0	0	0	0	0	0	0	0	0	0	0	0	0	/home/dhl_ec/bnelissen/Slides/CD3_manuscript/CD3_slides/AAA323.CD3/AAA323.CD3.run1	255	0.7	0.06	0.7	0.06	-8.65541918082	-10.9059124427	0.919922091114	0.218193679688
37166.0	2431717.0	17156.0	10299.0	2431717.0	4000000.0	358.0	2.0	1.13	1.88	1.74	0.0599999999995	8.85	0.52	1.16	0.16	11.47	0.450000000001	3.25	2.27	0.6	AAA323.CD3.X25.Y13.tile.tissue.png	296	1	2000	296	8e9613842f0bc88385723617bbaeca20	0	0	0	0	0	0	0	0	0	0	0	0	0	/home/dhl_ec/bnelissen/Slides/CD3_manuscript/CD3_slides/AAA323.CD3/AAA323.CD3.run1	255	0.7	0.06	0.7	0.06	-8.65548489155	-11.5694779886	1.26229453894	0.176907753906
53.0	4757.0	31.0	469.0	4757.0	4000000.0	1.0	2.0	3.82	2.39	1.1	0.0599999999995	6.53	0.35	0.700000000001	0.309999999998	8.5	0.290000000001	3.11	2.32	0.550000000001	AAA323.CD3.X25.Y14.tile.tissue.png	297	1	2000	297	bb12d64752ec68bc95f29432b62cf4b0	0	0	0	0	0	0	0	0	0	0	0	0	0	/home/dhl_ec/bnelissen/Slides/CD3_manuscript/CD3_slides/AAA323.CD3/AAA323.CD3.run1	255	0.7	0.06	0.7	0.06	-8.11766630947	-11.8930068332	2.08828927421	0.133510226929
311.0	5128.0	84.0	462.0	5128.0	4000000.0	1.0	2.0	3.14	3.3	1.09	0.0499999999993	6.47	0.400000000001	0.709999999999	0.199999999999	6.45	0.27	1.99	1.47	1.34	AAA323.CD3.X25.Y15.tile.tissue.png	298	1	2000	298	da5ca2eb4fa511dae9671e5007dfcfa9	0	0	0	0	0	0	0	0	0	0	0	0	0	/home/dhl_ec/bnelissen/Slides/CD3_manuscript/CD3_slides/AAA323.CD3/AAA323.CD3.run1	255	0.7	0.06	0.7	0.06	-9.51823734109	-11.7627608845	2.24683462374	1.82139151514
0.0	0.0	0.0	0.0	0.0	4000000.0	0.0	0.0	2.33	2.97	1.1	0.0499999999993	6.19	0.279999999999	0.780000000001	0.209999999999	4.52	0.190000000001	2.39	1.48	0.980000000001	AAA323.CD3.X25.Y16.tile.tissue.png	299	1	2000	299	6720ed49b8c2f177292b59b4e5714f13	0	0	0	0	0	0	0	0	0	0	0	0	0	/home/dhl_ec/bnelissen/Slides/CD3_manuscript/CD3_slides/AAA323.CD3/AAA323.CD3.run1	255	1.0	0.06	1.0	0.06	0.0	-11.5178708318	0.0	6.84482293376
947.0	171745.0	504.0	3307.0	171745.0	4000000.0	11.0	1.0	2.28	3.16	1.73	0.0799999999999	6.75	0.349999999999	0.800000000001	0.189999999999	6.55	0.200000000001	2.02	1.48	0.4	AAA323.CD3.X25.Y2.tile.tissue.png	300	1	2000	300	37f9e77446b11b13fa217106721123b5	0	0	0	0	0	0	0	0	0	0	0	0	0	/home/dhl_ec/bnelissen/Slides/CD3_manuscript/CD3_slides/AAA323.CD3/AAA323.CD3.run1	255	0.7	0.06	0.7	0.06	-8.68469111309	-11.6680980214	1.93237325092	1.41952056348
4433.0	406011.0	1912.0	9195.0	406011.0	4000000.0	37.0	7.0	1.5	2.4	1.53	0.0600000000013	6.58	0.35	0.720000000001	0.190000000001	6.97	0.219999999999	2.12	1.48	1.0	AAA323.CD3.X25.Y3.tile.tissue.png	301	1	2000	301	4638237aa7acf63c0f9211b969b80dd2	0	0	0	0	0	0	0	0	0	0	0	0	0	/home/dhl_ec/bnelissen/Slides/CD3_manuscript/CD3_slides/AAA323.CD3/AAA323.CD3.run1	255	0.7	0.06	0.7	0.06	-8.94638543435	-11.5345598089	3.42841995793	0.627166097656
3181.0	96169.0	1244.0	3828.0	96169.0	4000000.0	23.0	2.0	2.69	4.12	1.1	0.0500000000011	6.63	0.35	0.75	0.200000000001	6.64	0.289999999999	2.59	1.47	1.62	AAA323.CD3.X25.Y4.tile.tissue.png	302	1	2000	302	5e20b7e189b9f29fd27f71a2396a0249	0	0	0	0	0	0	0	0	0	0	0	0	0	/home/dhl_ec/bnelissen/Slides/CD3_manuscript/CD3_slides/AAA323.CD3/AAA323.CD3.run1	255	0.7	0.06	0.7	0.06	-9.51957303928	-12.4913175187	3.97882100947	2.25315256641
0.0	0.0	0.0	0.0	0.0	4000000.0	0.0	0.0	3.57	2.37	1.73	0.0699999999997	8.25	0.450000000001	1.42	0.309999999998	6.55	0.200000000001	3.1	2.42	1.55	AAA323.CD3.X25.Y5.tile.tissue.png	303	1	2000	303	a3a7da7e4dc73922d4f0aff7de4751dc	0	0	0	0	0	0	0	0	0	0	0	0	0	/home/dhl_ec/bnelissen/Slides/CD3_manuscript/CD3_slides/AAA323.CD3/AAA323.CD3.run1	255	1.0	0.06	1.0	0.06	0.0	-10.0085095702	0.0	5.81626950226
0.0	0.0	0.0	0.0	0.0	4000000.0	0.0	0.0	1.87	1.57	1.11	0.0499999999993	6.37	0.279999999999	0.83	0.210000000001	4.54	0.120000000001	1.93	1.48	0.709999999999	AAA323.CD3.X25.Y7.tile.tissue.png	304	1	2000	304	88e1be1c7492813b239772217ee8da30	0	0	0	0	0	0	0	0	0	0	0	0	0	/home/dhl_ec/bnelissen/Slides/CD3_manuscript/CD3_slides/AAA323.CD3/AAA323.CD3.run1	255	1.0	0.06	1.0	0.06	0.0	-10.8176442942	0.0	3.15812182101
0.0	0.0	0.0	0.0	0.0	4000000.0	0.0	0.0	2.17	2.93	1.14	0.0499999999993	6.44	0.269999999999	0.75	0.190000000001	4.57	0.120000000001	2.96	2.34	1.97	AAA323.CD3.X25.Y8.tile.tissue.png	305	1	2000	305	2929dce5802a07aa90cffbb52181a03c	0	0	0	0	0	0	0	0	0	0	0	0	0	/home/dhl_ec/bnelissen/Slides/CD3_manuscript/CD3_slides/AAA323.CD3/AAA323.CD3.run1	255	1.0	0.06	1.0	0.06	0.0	-11.2401172422	0.0	7.33397495903
0.0	2220.0	0.0	224.0	2220.0	4000000.0	0.0	1.0	2.19	3.04	1.2	0.0799999999999	6.86	0.34	0.790000000001	0.200000000001	5.61	0.129999999999	1.99	1.47	0.920000000002	AAA323.CD3.X25.Y9.tile.tissue.png	306	1	2000	306	2067e0c763c6a31cd83b25d6f436f6b9	0	0	0	0	0	0	0	0	0	0	0	0	0	/home/dhl_ec/bnelissen/Slides/CD3_manuscript/CD3_slides/AAA323.CD3/AAA323.CD3.run1	255	0.7	0.06	0.7	0.06	0.0	-12.3290815617	4.47694960586	4.90744355139
0.0	0.0	0.0	0.0	0.0	4000000.0	0.0	0.0	2.44	2.38	1.09	0.0500000000011	5.55	0.290000000001	0.780000000001	0.209999999999	4.55	0.120000000001	1.92	1.45	0.719999999999	AAA323.CD3.X26.Y12.tile.tissue.png	307	1	2000	307	b5106b8490fa3e0797ba824508842be4	0	0	0	0	0	0	0	0	0	0	0	0	0	/home/dhl_ec/bnelissen/Slides/CD3_manuscript/CD3_slides/AAA323.CD3/AAA323.CD3.run1	255	1.0	0.06	1.0	0.06	0.0	0.0	0.0	10.514825
8184.0	434712.0	3514.0	4208.0	434712.0	4000000.0	74.0	1.0	3.69	2.64	1.09	0.0500000000011	6.71	0.35	0.729999999998	0.190000000001	6.75	0.32	3.15	2.29	1.8	AAA323.CD3.X26.Y13.tile.tissue.png	308	1	2000	308	fb549cbb04b654f5dfae32c8f3c47bbb	0	0	0	0	0	0	0	0	0	0	0	0	0	/home/dhl_ec/bnelissen/Slides/CD3_manuscript/CD3_slides/AAA323.CD3/AAA323.CD3.run1	255	0.7	0.06	0.7	0.06	-8.20136160393	-11.1720350323	1.08112015027	1.92281223828
0.0	0.0	0.0	0.0	0.0	4000000.0	0.0	0.0	1.42	2.77	1.72	0.0499999999993	6.17	0.440000000001	1.26	0.310000000001	6.29	0.190000000001	2.2	1.47	0.34	AAA323.CD3.X26.Y14.tile.tissue.png	309	1	2000	309	2f340d17d5e33d079f5cba3bf54bb693	0	0	0	0	0	0	0	0	0	0	0	0	0	/home/dhl_ec/bnelissen/Slides/CD3_manuscript/CD3_slides/AAA323.CD3/AAA323.CD3.run1	255	1.0	0.06	1.0	0.06	0.0	-11.6050170239	0.0	7.21484210329
0.0	0.0	0.0	0.0	0.0	1826000.0	0.0	0.0	3.09	1.8	0.529999999999	0.0200000000004	2.64	0.130000000001	0.369999999999	0.0900000000001	2.16	0.0599999999995	0.880000000001	0.67	0.24	AAA323.CD3.X27.Y0.tile.tissue.png	310	1	913	310	666bb2c5a100d93f6af8eb9cb195fdad	0	0	0	0	0	0	0	0	0	0	0	0	0	/home/dhl_ec/bnelissen/Slides/CD3_manuscript/CD3_slides/AAA323.CD3/AAA323.CD3.run1	255	1.0	0.06	1.0	0.06	0.0	0.0	0.0	4.44600903614
0.0	0.0	0.0	0.0	0.0	1826000.0	0.0	0.0	3.23	0.690000000001	0.789999999999	0.0300000000007	3.55	0.210000000001	0.609999999999	0.139999999999	2.65	0.0900000000001	1.3	1.04	0.25	AAA323.CD3.X27.Y10.tile.tissue.png	311	1	913	311	3cacea50c7c28c87a7743088de3d992a	0	0	0	0	0	0	0	0	0	0	0	0	0	/home/dhl_ec/bnelissen/Slides/CD3_manuscript/CD3_slides/AAA323.CD3/AAA323.CD3.run1	255	1.0	0.06	1.0	0.06	0.0	0.0	0.0	6.59477327492
0.0	0.0	0.0	0.0	0.0	1826000.0	0.0	0.0	1.88	1.5	0.49	0.0300000000007	2.94	0.129999999999	0.360000000001	0.0900000000001	2.15	0.0599999999995	0.99	0.67	0.24	AAA323.CD3.X27.Y11.tile.tissue.png	312	1	913	312	4ec4a26f29d38cd8d9de0489d223cd79	0	0	0	0	0	0	0	0	0	0	0	0	0	/home/dhl_ec/bnelissen/Slides/CD3_manuscript/CD3_slides/AAA323.CD3/AAA323.CD3.run1	255	1.0	0.06	1.0	0.06	0.0	-10.4691921912	0.0	4.51505752524
0.0	2246.0	0.0	262.0	2246.0	1826000.0	0.0	1.0	1.27	2.2	0.59	0.0200000000004	3.08	0.16	0.370000000001	0.0900000000001	2.86	0.0600000000013	0.890000000001	0.699999999999	0.24	AAA323.CD3.X27.Y12.tile.tissue.png	313	1	913	313	9909441c5dcb3c3fd0dec0e51e8b6e1f	0	0	0	0	0	0	0	0	0	0	0	0	0	/home/dhl_ec/bnelissen/Slides/CD3_manuscript/CD3_slides/AAA323.CD3/AAA323.CD3.run1	255	0.7	0.06	0.7	0.06	-8.39097210439	-11.8367678258	3.13617201973	2.83568765922
0.0	0.0	0.0	0.0	0.0	1826000.0	0.0	0.0	2.62	1.02	0.51	0.0200000000004	2.98	0.129999999999	0.360000000001	0.0900000000001	2.16	0.0900000000001	1.33	1.02	0.240000000002	AAA323.CD3.X27.Y13.tile.tissue.png	314	1	913	314	a9f7c4c51be80a2cc5b95c508fc4cd40	0	0	0	0	0	0	0	0	0	0	0	0	0	/home/dhl_ec/bnelissen/Slides/CD3_manuscript/CD3_slides/AAA323.CD3/AAA323.CD3.run1	255	1.0	0.06	1.0	0.06	0.0	-11.2287021865	0.0	3.49178121677
0.0	0.0	0.0	0.0	0.0	1826000.0	0.0	0.0	0.459999999999	0.860000000001	0.780000000001	0.0399999999991	3.53	0.199999999999	0.609999999999	0.139999999999	2.48	0.0500000000011	0.870000000001	0.67	0.27	AAA323.CD3.X27.Y14.tile.tissue.png	315	1	913	315	8d82b8cda27b60ae8d9b9a223e3297b3	0	0	0	0	0	0	0	0	0	0	0	0	0	/home/dhl_ec/bnelissen/Slides/CD3_manuscript/CD3_slides/AAA323.CD3/AAA323.CD3.run1	255	1.0	0.06	1.0	0.06	0.0	0.0	0.0	6.5896746988
0.0	0.0	0.0	0.0	0.0	1826000.0	0.0	0.0	1.56	2.07	0.77	0.0300000000007	3.11	0.120000000001	0.370000000001	0.0899999999983	2.18	0.0499999999993	0.869999999999	0.68	0.150000000001	AAA323.CD3.X27.Y15.tile.tissue.png	316	1	913	316	675c340e1f24a22803ecb8e022027b95	0	0	0	0	0	0	0	0	0	0	0	0	0	/home/dhl_ec/bnelissen/Slides/CD3_manuscript/CD3_slides/AAA323.CD3/AAA323.CD3.run1	255	1.0	0.06	1.0	0.06	0.0	0.0	0.0	5.90891566265
0.0	0.0	0.0	0.0	0.0	1826000.0	0.0	0.0	2.12	1.9	0.5	0.0200000000004	2.64	0.129999999999	0.369999999999	0.0900000000001	2.18	0.0600000000013	0.870000000001	0.68	0.15	AAA323.CD3.X27.Y16.tile.tissue.png	317	1	913	317	f1e4b93ad6eb9e7c610af370249de72c	0	0	0	0	0	0	0	0	0	0	0	0	0	/home/dhl_ec/bnelissen/Slides/CD3_manuscript/CD3_slides/AAA323.CD3/AAA323.CD3.run1	255	1.0	0.06	1.0	0.06	0.0	0.0	0.0	7.27656407448
0.0	0.0	0.0	0.0	0.0	1826000.0	0.0	0.0	0.66	2.19	0.560000000001	0.0200000000004	3.02	0.200000000001	0.620000000001	0.140000000001	2.85	0.0900000000001	1.33	1.05	0.25	AAA323.CD3.X27.Y17.tile.tissue.png	318	1	913	318	0fcb353fdecb0efef2d01b87c66fa921	0	0	0	0	0	0	0	0	0	0	0	0	0	/home/dhl_ec/bnelissen/Slides/CD3_manuscript/CD3_slides/AAA323.CD3/AAA323.CD3.run1	255	1.0	0.06	1.0	0.06	0.0	0.0	0.0	4.31464512596
0.0	0.0	0.0	0.0	0.0	1826000.0	0.0	0.0	0.559999999999	2.0	0.780000000001	0.0299999999988	2.75	0.210000000001	0.51	0.129999999999	2.24	0.0599999999995	0.879999999999	0.68	0.16	AAA323.CD3.X27.Y18.tile.tissue.png	319	1	913	319	36e86c3e03c38b5b129cd8e7c32af936	0	0	0	0	0	0	0	0	0	0	0	0	0	/home/dhl_ec/bnelissen/Slides/CD3_manuscript/CD3_slides/AAA323.CD3/AAA323.CD3.run1	255	1.0	0.06	1.0	0.06	0.0	0.0	0.0	4.96102409639
0.0	0.0	0.0	0.0	0.0	1826000.0	0.0	0.0	1.74	2.97	0.74	0.0200000000004	2.66	0.189999999999	0.369999999999	0.0900000000001	2.11	0.0599999999995	0.879999999999	0.68	0.249999999998	AAA323.CD3.X27.Y2.tile.tissue.png	320	1	913	320	e3ea45933bf4072a9c9759f8cc6d5e06	0	0	0	0	0	0	0	0	0	0	0	0	0	/home/dhl_ec/bnelissen/Slides/CD3_manuscript/CD3_slides/AAA323.CD3/AAA323.CD3.run1	255	1.0	0.06	1.0	0.06	0.0	0.0	0.0	3.33157365827
0.0	0.0	0.0	0.0	0.0	1826000.0	0.0	0.0	2.2	1.86	0.540000000001	0.0200000000004	3.26	0.130000000001	0.639999999999	0.15	2.22	0.0899999999983	0.889999999999	0.67	0.24	AAA323.CD3.X27.Y3.tile.tissue.png	321	1	913	321	e909f024fafecdf1025094d0889d9966	0	0	0	0	0	0	0	0	0	0	0	0	0	/home/dhl_ec/bnelissen/Slides/CD3_manuscript/CD3_slides/AAA323.CD3/AAA323.CD3.run1	255	1.0	0.06	1.0	0.06	0.0	-11.1636051162	0.0	2.2176691674
0.0	0.0	0.0	0.0	0.0	1826000.0	0.0	0.0	2.29	1.28	0.58	0.0200000000004	2.63	0.219999999999	0.449999999999	0.1	2.17	0.0599999999995	0.879999999999	0.68	0.18	AAA323.CD3.X27.Y4.tile.tissue.png	322	1	913	322	1ddfecf51aecd2933f5d7cf977e9118c	0	0	0	0	0	0	0	0	0	0	0	0	0	/home/dhl_ec/bnelissen/Slides/CD3_manuscript/CD3_slides/AAA323.CD3/AAA323.CD3.run1	255	1.0	0.06	1.0	0.06	0.0	0.0	0.0	5.15423384447
0.0	0.0	0.0	0.0	0.0	1826000.0	0.0	0.0	3.05	1.46	0.58	0.0200000000004	2.64	0.140000000001	0.379999999999	0.1	2.15	0.0599999999995	0.880000000001	0.68	0.23	AAA323.CD3.X27.Y5.tile.tissue.png	323	1	913	323	a4f735a7fe2ed1d7aa5751f671ea72aa	0	0	0	0	0	0	0	0	0	0	0	0	0	/home/dhl_ec/bnelissen/Slides/CD3_manuscript/CD3_slides/AAA323.CD3/AAA323.CD3.run1	255	1.0	0.06	1.0	0.06	0.0	0.0	0.0	5.64381544359
0.0	0.0	0.0	0.0	0.0	1826000.0	0.0	0.0	1.83	1.44	0.49	0.0200000000004	2.62	0.129999999999	0.360000000001	0.1	2.15	0.0599999999995	0.879999999999	0.67	0.25	AAA323.CD3.X27.Y6.tile.tissue.png	324	1	913	324	121ccf953ae1bc9c574a90fc1756a465	0	0	0	0	0	0	0	0	0	0	0	0	0	/home/dhl_ec/bnelissen/Slides/CD3_manuscript/CD3_slides/AAA323.CD3/AAA323.CD3.run1	255	1.0	0.06	1.0	0.06	0.0	0.0	0.0	6.52720043812
0.0	0.0	0.0	0.0	0.0	1826000.0	0.0	0.0	2.03	1.95	0.550000000001	0.0299999999988	2.94	0.200000000001	0.619999999999	0.129999999999	2.57	0.0599999999995	0.869999999999	0.68	0.24	AAA323.CD3.X27.Y7.tile.tissue.png	325	1	913	325	087c7f7177762c0a56e43c94511ea098	0	0	0	0	0	0	0	0	0	0	0	0	0	/home/dhl_ec/bnelissen/Slides/CD3_manuscript/CD3_slides/AAA323.CD3/AAA323.CD3.run1	255	1.0	0.06	1.0	0.06	0.0	-12.3290445779	0.0	1.0697198236
0.0	0.0	0.0	0.0	0.0	1826000.0	0.0	0.0	2.14	0.91	0.810000000001	0.0300000000007	3.81	0.219999999999	0.619999999999	0.15	2.7	0.0900000000001	1.35	1.07	0.290000000001	AAA323.CD3.X27.Y8.tile.tissue.png	326	1	913	326	717e3eda76a5af177d0ce0e7b20c214b	0	0	0	0	0	0	0	0	0	0	0	0	0	/home/dhl_ec/bnelissen/Slides/CD3_manuscript/CD3_slides/AAA323.CD3/AAA323.CD3.run1	255	1.0	0.06	1.0	0.06	0.0	-10.1770035074	0.0	4.13467034201
0.0	0.0	0.0	0.0	0.0	1826000.0	0.0	0.0	2.53	0.609999999999	0.780000000001	0.0300000000007	3.59	0.210000000001	0.630000000001	0.139999999999	2.72	0.0900000000001	1.38	1.09	0.24	AAA323.CD3.X27.Y9.tile.tissue.png	327	1	913	327	2dabc8e71b5377dd8ab2982ab4130d0c	0	0	0	0	0	0	0	0	0	0	0	0	0	/home/dhl_ec/bnelissen/Slides/CD3_manuscript/CD3_slides/AAA323.CD3/AAA323.CD3.run1	255	1.0	0.06	1.0	0.06	0.0	0.0	0.0	5.25861391019
12921.0	1970255.0	4513.0	6722.0	1970255.0	4000000.0	94.0	2.0	2.25	1.7	1.78	0.0599999999995	7.67	0.35	0.699999999999	0.129999999999	8.0	0.42	3.33	2.42	0.6	AAA323.CD3.X3.Y10.tile.tissue.png	328	1	2000	328	328536526b1e2b401bc14e7d8f1ad67d	0	0	0	0	0	0	0	0	0	0	0	0	0	/home/dhl_ec/bnelissen/Slides/CD3_manuscript/CD3_slides/AAA323.CD3/AAA323.CD3.run1	255	0.7	0.06	0.7	0.06	-8.538491578	-11.2338289773	1.23794555848	0.162013710937
90143.0	3476833.0	38113.0	14315.0	3476833.0	4000000.0	802.0	1.0	1.53	2.36	1.81	0.0599999999995	9.27	0.549999999999	1.19	0.1	13.41	0.540000000001	3.32	2.37	0.639999999999	AAA323.CD3.X3.Y11.tile.tissue.png	329	1	2000	329	5b81ee1a7800d4d08bd037a51b9ecd75	0	0	0	0	0	0	0	0	0	0	0	0	0	/home/dhl_ec/bnelissen/Slides/CD3_manuscript/CD3_slides/AAA323.CD3/AAA323.CD3.run1	255	0.7	0.0691630243235	0.7	0.0691630243235	-8.69492702352	-12.2061982079	1.26600477056	0.200096648437
120244.0	2951319.0	49614.0	26498.0	2951319.0	4000000.0	1094.0	3.0	3.41	2.19	1.79	0.0600000000013	9.71	0.559999999999	1.16	0.140000000001	13.03	0.320000000002	2.13	1.47	0.379999999999	AAA323.CD3.X3.Y12.tile.tissue.png	330	1	2000	330	b0417c8d939b31569f881a5861943392	0	0	0	0	0	0	0	0	0	0	0	0	0	/home/dhl_ec/bnelissen/Slides/CD3_manuscript/CD3_slides/AAA323.CD3/AAA323.CD3.run1	255	0.7	0.06	0.7	0.06	-9.47450471439	-12.8734366299	2.84536522197	0.453671191406
44784.0	3330051.0	21154.0	26034.0	3330051.0	4000000.0	510.0	8.0	1.74	2.75	1.08	0.0400000000009	7.18	0.339999999998	0.689999999999	0.0799999999999	8.72	0.42	2.15	1.48	0.51	AAA323.CD3.X3.Y13.tile.tissue.png	331	1	2000	331	c75dd4c906fce619d4dab6449aab76c8	0	0	0	0	0	0	0	0	0	0	0	0	0	/home/dhl_ec/bnelissen/Slides/CD3_manuscript/CD3_slides/AAA323.CD3/AAA323.CD3.run1	255	0.7	0.06	0.7	0.06	-9.47506488268	-12.6725262719	3.18867182793	0.4153995625
160142.0	3609546.0	63131.0	19714.0	3609546.0	4000000.0	1419.0	2.0	3.2	2.38	1.07	0.0400000000009	6.71	0.34	0.690000000001	0.0699999999997	9.75	0.360000000001	2.12	1.66	0.630000000001	AAA323.CD3.X3.Y14.tile.tissue.png	332	1	2000	332	d1bee9fbc927fcfc76d2ec2448719450	0	0	0	0	0	0	0	0	0	0	0	0	0	/home/dhl_ec/bnelissen/Slides/CD3_manuscript/CD3_slides/AAA323.CD3/AAA323.CD3.run1	255	0.7	0.06	0.7	0.06	-9.73654866737	-12.644234231	3.18419227826	0.540671195312
101877.0	3307572.0	41590.0	25090.0	3307572.0	4000000.0	869.0	8.0	2.66	3.8	1.73	0.0600000000013	9.47	0.550000000001	1.15	0.0999999999985	12.76	0.51	3.31	2.33	0.6	AAA323.CD3.X3.Y15.tile.tissue.png	333	1	2000	333	f8b82eef74736c66183e31c3a81e6af2	0	0	0	0	0	0	0	0	0	0	0	0	0	/home/dhl_ec/bnelissen/Slides/CD3_manuscript/CD3_slides/AAA323.CD3/AAA323.CD3.run1	255	0.7	0.06	0.7	0.06	-9.61135578548	-12.488358867	3.39765552246	0.480881710938
48952.0	3932718.0	22755.0	10000.0	3932718.0	4000000.0	512.0	1.0	3.38	2.82	1.78	0.0499999999993	9.96	0.549999999999	1.25	0.0699999999997	13.43	0.549999999999	3.2	2.43	0.620000000001	AAA323.CD3.X3.Y16.tile.tissue.png	334	1	2000	334	b42815e1e1aac3cbea009f73d6745ff1	0	0	0	0	0	0	0	0	0	0	0	0	0	/home/dhl_ec/bnelissen/Slides/CD3_manuscript/CD3_slides/AAA323.CD3/AAA323.CD3.run1	255	0.7	0.06	0.7	0.06	-9.04635686233	-12.4485674258	1.78126374544	0.232671429687
11017.0	3222940.0	5523.0	9074.0	3222940.0	4000000.0	130.0	2.0	4.0	2.81	1.63	0.0600000000013	6.63	0.609999999999	1.23	0.110000000001	12.23	0.49	3.27	2.35	0.590000000002	AAA323.CD3.X3.Y17.tile.tissue.png	335	1	2000	335	7df18900df074108c5444eb134efc294	0	0	0	0	0	0	0	0	0	0	0	0	0	/home/dhl_ec/bnelissen/Slides/CD3_manuscript/CD3_slides/AAA323.CD3/AAA323.CD3.run1	255	0.7	0.06	0.7	0.06	-8.5650983522	-11.6329281103	1.22201157466	0.130739953125
364.0	388192.0	179.0	4630.0	388192.0	4000000.0	4.0	3.0	2.87	2.95	1.11	0.0499999999993	6.5	0.540000000001	1.17	0.290000000001	6.74	0.309999999999	3.26	2.33	0.559999999999	AAA323.CD3.X3.Y18.tile.tissue.png	336	1	2000	336	f556ed533a77b1b6266b911598c90383	0	0	0	0	0	0	0	0	0	0	0	0	0	/home/dhl_ec/bnelissen/Slides/CD3_manuscript/CD3_slides/AAA323.CD3/AAA323.CD3.run1	255	0.7	0.06	0.7	0.06	-8.73541277739	-10.3810568221	1.24848812262	0.15425346875
0.0	2054.0	0.0	214.0	2054.0	3496000.0	0.0	1.0	2.72	2.2	1.22	0.0599999999995	7.93	0.459999999999	1.18	0.299999999999	5.23	0.179999999998	2.66	1.94	0.440000000001	AAA323.CD3.X3.Y19.tile.tissue.png	337	1	2000	337	6c6dd2ec988d36bb3b7630acd5439624	0	0	0	0	0	0	0	0	0	0	0	0	0	/home/dhl_ec/bnelissen/Slides/CD3_manuscript/CD3_slides/AAA323.CD3/AAA323.CD3.run1	255	0.7	0.06	0.7	0.06	0.0	-11.4022371892	0.635785036913	5.16576495806
0.0	0.0	0.0	0.0	0.0	4000000.0	0.0	0.0	2.95	2.84	1.11	0.0500000000011	6.19	0.280000000001	0.799999999999	0.200000000001	4.56	0.120000000001	2.97	2.41	0.51	AAA323.CD3.X3.Y4.tile.tissue.png	338	1	2000	338	853468d55b7cd897c888c28890d14d8b	0	0	0	0	0	0	0	0	0	0	0	0	0	/home/dhl_ec/bnelissen/Slides/CD3_manuscript/CD3_slides/AAA323.CD3/AAA323.CD3.run1	255	1.0	0.06	1.0	0.06	0.0	-12.0775025175	0.0	4.82728494262
13004.0	362318.0	5797.0	18212.0	362318.0	4000000.0	116.0	16.0	3.79	2.91	1.75	0.0699999999997	9.26	0.539999999999	1.16	0.290000000001	7.28	0.219999999999	2.11	1.48	0.550000000001	AAA323.CD3.X3.Y5.tile.tissue.png	339	1	2000	339	a3dd8e180115794485417f52b5a57cf5	0	0	0	0	0	0	0	0	0	0	0	0	0	/home/dhl_ec/bnelissen/Slides/CD3_manuscript/CD3_slides/AAA323.CD3/AAA323.CD3.run1	255	0.7	0.06	0.7	0.06	-9.86997744947	-12.0266876819	4.21655757445	0.494975585938
44756.0	2601173.0	17189.0	20716.0	2601173.0	4000000.0	352.0	12.0	3.58	3.36	1.1	0.0499999999993	6.63	0.530000000001	1.14	0.1	11.85	0.310000000001	2.42	2.32	0.610000000001	AAA323.CD3.X3.Y6.tile.tissue.png	340	1	2000	340	f1386ed208f13eeb1d7d0bce03024f58	0	0	0	0	0	0	0	0	0	0	0	0	0	/home/dhl_ec/bnelissen/Slides/CD3_manuscript/CD3_slides/AAA323.CD3/AAA323.CD3.run1	255	0.7	0.06	0.7	0.06	-8.76314669646	-11.813722599	1.71445218743	0.35883203125
22982.0	1771470.0	7965.0	15493.0	1771470.0	4000000.0	149.0	6.0	4.22	2.69	1.75	0.0599999999995	10.0	0.539999999999	1.18	0.209999999999	11.11	0.4	3.34	2.34	0.59	AAA323.CD3.X3.Y7.tile.tissue.png	341	1	2000	341	5ac7b623c4d58a9344c466478191e80b	0	0	0	0	0	0	0	0	0	0	0	0	0	/home/dhl_ec/bnelissen/Slides/CD3_manuscript/CD3_slides/AAA323.CD3/AAA323.CD3.run1	255	0.7	0.06	0.7	0.06	-9.10285327749	-11.9222917499	2.00885345938	0.336015804687
6588.0	325479.0	2299.0	3998.0	325479.0	4000000.0	40.0	2.0	2.98	1.38	1.77	0.0599999999995	9.08	0.529999999999	1.17	0.300000000001	7.24	0.210000000001	2.0	1.48	0.35	AAA323.CD3.X3.Y8.tile.tissue.png	342	1	2000	342	9ded7f6d548857385c756102ae56d22a	0	0	0	0	0	0	0	0	0	0	0	0	0	/home/dhl_ec/bnelissen/Slides/CD3_manuscript/CD3_slides/AAA323.CD3/AAA323.CD3.run1	255	0.7	0.06	0.7	0.06	-8.19501000578	-11.4825700074	1.13246773798	0.172866171875
14180.0	1742301.0	5813.0	8509.0	1742301.0	4000000.0	117.0	3.0	2.94	1.01	1.08	0.0399999999991	6.94	0.34	0.700000000001	0.139999999999	7.78	0.26	2.1	1.48	0.360000000001	AAA323.CD3.X3.Y9.tile.tissue.png	343	1	2000	343	d55e78b2c6aec530727757b292c62cf7	0	0	0	0	0	0	0	0	0	0	0	0	0	/home/dhl_ec/bnelissen/Slides/CD3_manuscript/CD3_slides/AAA323.CD3/AAA323.CD3.run1	255	0.7	0.06	0.7	0.06	-8.45905669268	-10.4870441244	1.16831363429	0.152418109375
2938.0	427508.0	1433.0	5007.0	427508.0	4000000.0	34.0	3.0	3.02	1.56	1.08	0.0599999999995	6.11	0.35	0.68	0.190000000001	6.44	0.210000000001	2.0	1.46	0.349999999999	AAA323.CD3.X4.Y10.tile.tissue.png	344	1	2000	344	ae917b15a3f82c2b18d48d0b02d1874a	0	0	0	0	0	0	0	0	0	0	0	0	0	/home/dhl_ec/bnelissen/Slides/CD3_manuscript/CD3_slides/AAA323.CD3/AAA323.CD3.run1	255	0.7	0.06	0.7	0.06	-8.07395463798	-10.5156840103	1.00725644911	0.132061515625
32288.0	1249254.0	14115.0	10765.0	1249254.0	4000000.0	287.0	5.0	0.82	2.36	1.75	0.0599999999995	10.73	0.529999999999	1.18	0.23	10.34	0.370000000001	3.17	2.31	0.570000000002	AAA323.CD3.X4.Y11.tile.tissue.png	345	1	2000	345	3459fdf0c8187bdea832405442ea6605	0	0	0	0	0	0	0	0	0	0	0	0	0	/home/dhl_ec/bnelissen/Slides/CD3_manuscript/CD3_slides/AAA323.CD3/AAA323.CD3.run1	255	0.7	0.06	0.7	0.06	-9.27622922962	-12.6018651365	2.88242929706	0.275540304688
60511.0	3416639.0	27165.0	18541.0	3416639.0	4000000.0	555.0	3.0	2.75	2.93	1.78	0.0599999999995	9.72	0.540000000001	1.18	0.110000000001	12.98	0.51	3.29	2.31	0.6	AAA323.CD3.X4.Y12.tile.tissue.png	346	1	2000	346	6b9674bae33ce8a013e0b658c097d59d	0	0	0	0	0	0	0	0	0	0	0	0	0	/home/dhl_ec/bnelissen/Slides/CD3_manuscript/CD3_slides/AAA323.CD3/AAA323.CD3.run1	255	0.7	0.06	0.7	0.06	-9.30016013573	-12.8200981314	3.59777559534	0.51971590625
24267.0	2388047.0	11272.0	50382.0	2388047.0	4000000.0	223.0	11.0	2.45	3.0	1.77	0.0599999999995	9.84	0.570000000002	1.17	0.17	11.44	0.439999999999	3.38	2.32	0.59	AAA323.CD3.X4.Y13.tile.tissue.png	347	1	2000	347	e1bbecd36bceadc93993de6440b28f8c	0	0	0	0	0	0	0	0	0	0	0	0	0	/home/dhl_ec/bnelissen/Slides/CD3_manuscript/CD3_slides/AAA323.CD3/AAA323.CD3.run1	255	0.7	0.06	0.7	0.06	-9.38112553751	-12.7887425383	3.42810386542	0.449462140625
21732.0	2572968.0	10578.0	51556.0	2572968.0	4000000.0	236.0	16.0	3.23	3.12	1.77	0.0599999999995	9.5	0.559999999999	1.16	0.16	11.57	0.450000000001	3.39	2.32	0.6	AAA323.CD3.X4.Y14.tile.tissue.png	348	1	2000	348	d810ad9e056c57f40bdaf3f657e27d80	0	0	0	0	0	0	0	0	0	0	0	0	0	/home/dhl_ec/bnelissen/Slides/CD3_manuscript/CD3_slides/AAA323.CD3/AAA323.CD3.run1	255	0.7	0.06	0.7	0.06	-9.72035324075	-12.5003278024	3.78791552535	0.509955609375
66436.0	3134435.0	28316.0	29600.0	3134435.0	4000000.0	628.0	7.0	2.55	2.48	1.77	0.0599999999995	9.78	0.549999999999	1.18	0.120000000001	12.7	0.5	3.43	2.33	0.610000000001	AAA323.CD3.X4.Y15.tile.tissue.png	349	1	2000	349	dce1eca92768b1a181dc0a014c40a193	0	0	0	0	0	0	0	0	0	0	0	0	0	/home/dhl_ec/bnelissen/Slides/CD3_manuscript/CD3_slides/AAA323.CD3/AAA323.CD3.run1	255	0.7	0.06	0.7	0.06	-9.76149916962	-12.5080844941	4.57440878819	0.534379515625
54667.0	2853005.0	25669.0	21043.0	2853005.0	4000000.0	594.0	5.0	4.32	3.19	1.42	0.0499999999993	6.8	0.359999999999	0.68	0.0999999999985	8.8	0.49	3.36	2.32	0.59	AAA323.CD3.X4.Y16.tile.tissue.png	350	1	2000	350	c0500f748059dfce7007993d664029dc	0	0	0	0	0	0	0	0	0	0	0	0	0	/home/dhl_ec/bnelissen/Slides/CD3_manuscript/CD3_slides/AAA323.CD3/AAA323.CD3.run1	255	0.7	0.06	0.7	0.06	-9.57627435629	-12.045667417	3.87077747465	0.423948382813
16685.0	3956051.0	7679.0	10874.0	3956051.0	4000000.0	186.0	1.0	4.86	1.65	1.77	0.0599999999995	9.18	0.540000000001	1.19	0.0799999999999	10.7	0.34	2.11	1.97	1.03	AAA323.CD3.X4.Y17.tile.tissue.png	351	1	2000	351	56daa9c998b214b80e8c3a4a7d202408	0	0	0	0	0	0	0	0	0	0	0	0	0	/home/dhl_ec/bnelissen/Slides/CD3_manuscript/CD3_slides/AAA323.CD3/AAA323.CD3.run1	255	0.7	0.0626690866848	0.7	0.0626690866848	-8.79100504366	-11.9770118986	1.78054179288	0.231217506836
6436.0	2146957.0	2764.0	18419.0	2146957.0	4000000.0	62.0	6.0	1.73	2.63	1.6	0.0499999999993	8.92	0.51	0.889999999999	0.120000000001	10.17	0.42	3.19	2.2	2.39	AAA323.CD3.X4.Y18.tile.tissue.png	352	1	2000	352	4bdcc6f799761e67be6e07ef29338c3b	0	0	0	0	0	0	0	0	0	0	0	0	0	/home/dhl_ec/bnelissen/Slides/CD3_manuscript/CD3_slides/AAA323.CD3/AAA323.CD3.run1	255	0.7	0.06	0.7	0.06	-9.422099871	-11.3270991773	2.82065654748	0.250600710938
0.0	0.0	0.0	0.0	0.0	3496000.0	0.0	0.0	2.27	2.23	0.92	0.0400000000009	5.08	0.24	0.700000000001	0.17	3.84	0.109999999999	1.67	1.29	0.280000000001	AAA323.CD3.X4.Y19.tile.tissue.png	353	1	2000	353	f18cec4958f52ed0234d43af53188909	0	0	0	0	0	0	0	0	0	0	0	0	0	/home/dhl_ec/bnelissen/Slides/CD3_manuscript/CD3_slides/AAA323.CD3/AAA323.CD3.run1	255	1.0	0.06	1.0	0.06	0.0	-10.5116867947	0.0	4.89793666612
0.0	3093.0	0.0	425.0	3093.0	4000000.0	0.0	1.0	4.12	1.91	1.07	0.0499999999993	6.13	0.34	0.83	0.199999999999	5.49	0.129999999999	1.95	1.48	0.959999999997	AAA323.CD3.X4.Y3.tile.tissue.png	354	1	2000	354	8738fb650cc63a689e9a5c2f6d6476d1	0	0	0	0	0	0	0	0	0	0	0	0	0	/home/dhl_ec/bnelissen/Slides/CD3_manuscript/CD3_slides/AAA323.CD3/AAA323.CD3.run1	255	0.7	0.06	0.7	0.06	0.0	-11.2531578635	0.0537562156009	1.45389161038
19497.0	747046.0	7973.0	32674.0	747046.0	4000000.0	153.0	24.0	2.47	2.67	1.11	0.0499999999993	6.43	0.359999999999	0.719999999999	0.16	6.93	0.23	2.15	1.48	1.14	AAA323.CD3.X4.Y4.tile.tissue.png	355	1	2000	355	8aab256d2fc902b088355b9a740ad525	0	0	0	0	0	0	0	0	0	0	0	0	0	/home/dhl_ec/bnelissen/Slides/CD3_manuscript/CD3_slides/AAA323.CD3/AAA323.CD3.run1	255	0.7	0.06	0.7	0.06	-9.93585715243	-12.4251844685	3.60939352681	1.44068109375
59405.0	2761497.0	25784.0	42552.0	2761497.0	4000000.0	528.0	12.0	2.93	2.76	1.73	0.0599999999995	9.83	0.559999999999	1.17	0.15	12.6	0.48	3.35	2.28	0.610000000001	AAA323.CD3.X4.Y5.tile.tissue.png	356	1	2000	356	da28e825773f6988de1736059bc3194c	0	0	0	0	0	0	0	0	0	0	0	0	0	/home/dhl_ec/bnelissen/Slides/CD3_manuscript/CD3_slides/AAA323.CD3/AAA323.CD3.run1	255	0.7	0.06	0.7	0.06	-9.7651496037	-12.345820204	4.68569767574	0.5995855
26242.0	1974016.0	12289.0	40689.0	1974016.0	4000000.0	285.0	14.0	1.08	1.56	1.72	0.0599999999995	9.57	0.560000000001	1.15	0.189999999999	11.25	0.42	3.32	2.27	0.59	AAA323.CD3.X4.Y6.tile.tissue.png	357	1	2000	357	db8ee66351c8666b6b818d4ef28dcb0d	0	0	0	0	0	0	0	0	0	0	0	0	0	/home/dhl_ec/bnelissen/Slides/CD3_manuscript/CD3_slides/AAA323.CD3/AAA323.CD3.run1	255	0.7	0.06	0.7	0.06	-9.79964089062	-12.1195238791	4.72195270693	0.51374775
91691.0	3631954.0	37858.0	17382.0	3631954.0	4000000.0	844.0	7.0	1.19	2.04	1.7	0.0599999999995	9.73	0.530000000001	1.15	0.0900000000001	13.58	0.539999999999	3.27	2.3	0.609999999997	AAA323.CD3.X4.Y7.tile.tissue.png	358	1	2000	358	47415041f15126febce03148a445e97e	0	0	0	0	0	0	0	0	0	0	0	0	0	/home/dhl_ec/bnelissen/Slides/CD3_manuscript/CD3_slides/AAA323.CD3/AAA323.CD3.run1	255	0.7	0.06	0.7	0.06	-9.49178575556	-12.1130864648	2.64195697428	0.358172734375
21378.0	2289867.0	7736.0	8886.0	2289867.0	4000000.0	145.0	1.0	1.44	2.96	1.77	0.0599999999995	9.1	0.529999999999	1.15	0.18	11.58	0.43	3.26	2.31	0.58	AAA323.CD3.X4.Y8.tile.tissue.png	359	1	2000	359	c81311ac016aca28c79ebf52e89f8a01	0	0	0	0	0	0	0	0	0	0	0	0	0	/home/dhl_ec/bnelissen/Slides/CD3_manuscript/CD3_slides/AAA323.CD3/AAA323.CD3.run1	255	0.7	0.06	0.7	0.06	-9.06324871588	-11.950669444	1.81607226206	0.219947835938
49066.0	2789817.0	18765.0	16117.0	2789817.0	4000000.0	371.0	7.0	2.46	2.79	1.77	0.0599999999995	9.05	0.539999999999	1.16	0.139999999999	12.23	0.470000000001	3.28	2.32	0.58	AAA323.CD3.X4.Y9.tile.tissue.png	360	1	2000	360	0c0684045f330f743f57d38363859a3e	0	0	0	0	0	0	0	0	0	0	0	0	0	/home/dhl_ec/bnelissen/Slides/CD3_manuscript/CD3_slides/AAA323.CD3/AAA323.CD3.run1	255	0.7	0.06	0.7	0.06	-8.83388955169	-11.9813024455	1.95282060209	0.269453453125
19797.0	1383766.0	8768.0	6380.0	1383766.0	4000000.0	194.0	3.0	3.79	2.56	1.76	0.0599999999995	9.73	0.530000000001	1.17	0.219999999999	10.38	0.379999999999	3.11	2.32	0.560000000001	AAA323.CD3.X5.Y10.tile.tissue.png	361	1	2000	361	4926bec8e42522b84d7b664005c15756	0	0	0	0	0	0	0	0	0	0	0	0	0	/home/dhl_ec/bnelissen/Slides/CD3_manuscript/CD3_slides/AAA323.CD3/AAA323.CD3.run1	255	0.7	0.06	0.7	0.06	-9.04344079168	-12.0739289521	1.99341281102	0.119650359375
300.0	33361.0	131.0	2538.0	33361.0	4000000.0	3.0	5.0	2.75	2.64	1.77	0.0599999999995	8.9	0.530000000001	1.16	0.309999999999	8.85	0.289999999999	3.02	2.27	0.519999999999	AAA323.CD3.X5.Y11.tile.tissue.png	362	1	2000	362	1d4ecebbc19fb413c28b234066773e85	0	0	0	0	0	0	0	0	0	0	0	0	0	/home/dhl_ec/bnelissen/Slides/CD3_manuscript/CD3_slides/AAA323.CD3/AAA323.CD3.run1	255	0.7	0.06	0.7	0.06	-9.82693310719	-11.7569534431	4.61914655772	0.170978598633
71079.0	2555650.0	29010.0	21804.0	2555650.0	4000000.0	633.0	7.0	2.71	3.17	1.74	0.0600000000013	9.47	0.559999999999	1.21	0.16	12.33	0.469999999999	3.33	2.34	0.589999999998	AAA323.CD3.X5.Y12.tile.tissue.png	363	1	2000	363	e58455a570278eebcf037f441e40aa0b	0	0	0	0	0	0	0	0	0	0	0	0	0	/home/dhl_ec/bnelissen/Slides/CD3_manuscript/CD3_slides/AAA323.CD3/AAA323.CD3.run1	255	0.7	0.06	0.7	0.06	-9.49958858501	-12.1812807228	3.97877974821	0.506583453125
15963.0	2748456.0	7737.0	38843.0	2748456.0	4000000.0	173.0	11.0	3.19	2.35	1.76	0.0599999999995	9.67	0.559999999999	1.17	0.139999999999	11.79	0.49	3.46	2.15	0.59	AAA323.CD3.X5.Y13.tile.tissue.png	364	1	2000	364	7ed5a99588b4033dffcb64d5c0abf3ba	0	0	0	0	0	0	0	0	0	0	0	0	0	/home/dhl_ec/bnelissen/Slides/CD3_manuscript/CD3_slides/AAA323.CD3/AAA323.CD3.run1	255	0.7	0.06	0.7	0.06	-9.57013947137	-12.6766822622	3.8918265676	0.5096389375
22694.0	2459961.0	11059.0	44813.0	2459961.0	4000000.0	253.0	17.0	3.38	3.33	1.75	0.0599999999995	8.44	0.550000000001	0.709999999999	0.1	8.21	0.32	3.08	2.28	0.58	AAA323.CD3.X5.Y14.tile.tissue.png	365	1	2000	365	5d56dfae9239a64b7b6e8cc5b4d8a26b	0	0	0	0	0	0	0	0	0	0	0	0	0	/home/dhl_ec/bnelissen/Slides/CD3_manuscript/CD3_slides/AAA323.CD3/AAA323.CD3.run1	255	0.7	0.06	0.7	0.06	-9.71886874285	-12.8072275119	4.66951857462	0.557971
21441.0	1562919.0	10048.0	68183.0	1562919.0	4000000.0	218.0	39.0	4.2	2.45	1.71	0.0599999999995	9.33	0.370000000001	0.690000000001	0.139999999999	8.66	0.400000000001	3.36	2.26	0.59	AAA323.CD3.X5.Y15.tile.tissue.png	366	1	2000	366	0d09a718a47023064b9ec461d92e2705	0	0	0	0	0	0	0	0	0	0	0	0	0	/home/dhl_ec/bnelissen/Slides/CD3_manuscript/CD3_slides/AAA323.CD3/AAA323.CD3.run1	255	0.7	0.06	0.7	0.06	-9.9169382392	-12.208340071	4.76493558366	0.514670953125
177333.0	3029346.0	70149.0	41597.0	3029346.0	4000000.0	1615.0	17.0	1.19	2.0	1.71	0.0600000000013	10.46	0.549999999999	1.16	0.129999999999	13.68	0.529999999999	3.29	2.27	0.609999999999	AAA323.CD3.X5.Y16.tile.tissue.png	367	1	2000	367	4ef44c22007685add3f2a32984447c12	0	0	0	0	0	0	0	0	0	0	0	0	0	/home/dhl_ec/bnelissen/Slides/CD3_manuscript/CD3_slides/AAA323.CD3/AAA323.CD3.run1	255	0.7	0.06	0.7	0.06	-9.92523316421	-12.4917573524	4.37649707211	0.64084190625
16860.0	3819818.0	8258.0	11316.0	3819818.0	4000000.0	200.0	5.0	1.12	1.51	1.71	0.0499999999993	10.13	0.519999999999	1.15	0.0799999999999	12.99	0.530000000001	3.31	2.36	0.630000000001	AAA323.CD3.X5.Y17.tile.tissue.png	368	1	2000	368	45f05fd398ba2bd8f2d89767cb0c3519	0	0	0	0	0	0	0	0	0	0	0	0	0	/home/dhl_ec/bnelissen/Slides/CD3_manuscript/CD3_slides/AAA323.CD3/AAA323.CD3.run1	255	0.7	0.0603133813812	0.7	0.0603133813812	-8.79715503225	-11.4587322214	1.89306595475	0.234801925781
3952.0	2649567.0	1697.0	19520.0	2649567.0	4000000.0	38.0	5.0	1.1	1.56	1.76	0.0599999999995	16.57	0.559999999999	1.18	0.15	10.88	0.289999999999	2.12	1.48	0.610000000001	AAA323.CD3.X5.Y18.tile.tissue.png	369	1	2000	369	6564785d22798651a8ed963304041b96	0	0	0	0	0	0	0	0	0	0	0	0	0	/home/dhl_ec/bnelissen/Slides/CD3_manuscript/CD3_slides/AAA323.CD3/AAA323.CD3.run1	255	0.7	0.06	0.7	0.06	-9.59828617084	-11.8592758841	3.09251811565	0.3762868125
0.0	0.0	0.0	0.0	0.0	3496000.0	0.0	0.0	1.76	2.41	1.58	0.0599999999995	7.03	0.390000000001	1.17	0.27	5.83	0.17	2.62	2.17	0.459999999999	AAA323.CD3.X5.Y19.tile.tissue.png	370	1	2000	370	afd2686eadaafdabd51d32b4676e5d6f	0	0	0	0	0	0	0	0	0	0	0	0	0	/home/dhl_ec/bnelissen/Slides/CD3_manuscript/CD3_slides/AAA323.CD3/AAA323.CD3.run1	255	1.0	0.06	1.0	0.06	0.0	0.0	0.0	5.99030434783
4007.0	309560.0	1678.0	10921.0	309560.0	4000000.0	32.0	8.0	5.02	3.01	1.77	0.0799999999999	9.31	0.610000000001	1.37	0.32	9.39	0.32	3.13	2.28	0.540000000001	AAA323.CD3.X5.Y3.tile.tissue.png	371	1	2000	371	b2eeea6131eb27931ef682fe75b43036	0	0	0	0	0	0	0	0	0	0	0	0	0	/home/dhl_ec/bnelissen/Slides/CD3_manuscript/CD3_slides/AAA323.CD3/AAA323.CD3.run1	255	0.7	0.06	0.7	0.06	-9.58017133177	-12.2789621782	2.05656774471	1.99909058203
46285.0	1999799.0	18479.0	62929.0	1999799.0	4000000.0	353.0	38.0	3.39	3.98	1.77	0.0599999999995	9.67	0.559999999999	1.17	0.189999999999	11.41	0.43	3.45	2.33	0.890000000001	AAA323.CD3.X5.Y4.tile.tissue.png	372	1	2000	372	17975a212b933437a8ff8d271b460468	0	0	0	0	0	0	0	0	0	0	0	0	0	/home/dhl_ec/bnelissen/Slides/CD3_manuscript/CD3_slides/AAA323.CD3/AAA323.CD3.run1	255	0.7	0.06	0.7	0.06	-10.0206348508	-12.274770912	3.77532676122	0.89279809375
94155.0	2715234.0	37201.0	41819.0	2715234.0	4000000.0	722.0	14.0	3.29	2.78	1.1	0.0500000000011	7.19	0.549999999999	1.17	0.150000000001	12.94	0.51	2.92	2.24	1.65	AAA323.CD3.X5.Y5.tile.tissue.png	373	1	2000	373	b3ed2d48d131eb02d07bf0d0498066ee	0	0	0	0	0	0	0	0	0	0	0	0	0	/home/dhl_ec/bnelissen/Slides/CD3_manuscript/CD3_slides/AAA323.CD3/AAA323.CD3.run1	255	0.7	0.06	0.7	0.06	-9.85019010459	-12.3583058305	4.64777487792	0.71318803125
14406.0	1348426.0	6783.0	52916.0	1348426.0	4000000.0	148.0	24.0	1.91	1.49	1.11	0.0399999999991	6.98	0.380000000001	0.699999999999	0.25	9.28	0.380000000001	3.48	2.25	1.49	AAA323.CD3.X5.Y6.tile.tissue.png	374	1	2000	374	33b9f816ae577a143139040f37395465	0	0	0	0	0	0	0	0	0	0	0	0	0	/home/dhl_ec/bnelissen/Slides/CD3_manuscript/CD3_slides/AAA323.CD3/AAA323.CD3.run1	255	0.7	0.06	0.7	0.06	-9.68801156641	-12.1999630277	4.07362012381	0.423897625
226797.0	3460040.0	84166.0	11320.0	3460040.0	4000000.0	1870.0	2.0	2.29	1.14	1.07	0.0499999999993	6.43	0.34	0.699999999999	0.0699999999997	14.12	0.560000000001	3.23	1.58	0.380000000001	AAA323.CD3.X5.Y7.tile.tissue.png	375	1	2000	375	0c661dc9760227932f81924f268af03c	0	0	0	0	0	0	0	0	0	0	0	0	0	/home/dhl_ec/bnelissen/Slides/CD3_manuscript/CD3_slides/AAA323.CD3/AAA323.CD3.run1	255	0.7	0.0667457504643	0.7	0.0667457504643	-9.68963755814	-11.9762205582	3.01794984033	0.4849454375
229176.0	2724484.0	82795.0	17904.0	2724484.0	4000000.0	1792.0	1.0	1.26	2.94	1.74	0.0599999999995	9.95	0.539999999999	1.18	0.15	13.74	0.509999999998	3.27	2.28	0.59	AAA323.CD3.X5.Y8.tile.tissue.png	376	1	2000	376	f3c2ba466c8dd28f6f2680681a79825b	0	0	0	0	0	0	0	0	0	0	0	0	0	/home/dhl_ec/bnelissen/Slides/CD3_manuscript/CD3_slides/AAA323.CD3/AAA323.CD3.run1	255	0.7	0.06	0.7	0.06	-9.73282761718	-12.1528785457	2.90419048973	0.43185828125
45453.0	3955628.0	19531.0	9534.0	3955628.0	4000000.0	430.0	2.0	3.48	2.78	1.77	0.0700000000015	9.08	0.530000000001	1.15	0.0699999999997	13.14	0.539999999999	3.23	2.3	0.610000000001	AAA323.CD3.X5.Y9.tile.tissue.png	377	1	2000	377	d020d248970b11758a272cf88053d5af	0	0	0	0	0	0	0	0	0	0	0	0	0	/home/dhl_ec/bnelissen/Slides/CD3_manuscript/CD3_slides/AAA323.CD3/AAA323.CD3.run1	255	0.7	0.0609715204783	0.7	0.0609715204783	-8.77068895484	-12.3547464141	1.41781294505	0.195105127441
9885.0	2041823.0	4973.0	7012.0	2041823.0	4000000.0	118.0	1.0	4.26	3.36	1.16	0.0400000000009	15.2	0.42	0.92	0.129999999999	7.96	0.42	2.21	1.98	0.569999999998	AAA323.CD3.X6.Y10.tile.tissue.png	378	1	2000	378	89da14abe018871f3c4eedbb7a0daa2d	0	0	0	0	0	0	0	0	0	0	0	0	0	/home/dhl_ec/bnelissen/Slides/CD3_manuscript/CD3_slides/AAA323.CD3/AAA323.CD3.run1	255	0.7	0.06	0.7	0.06	-8.07660966012	-11.2456984921	0.628132587957	0.0685328554688
3061.0	63657.0	1292.0	3494.0	63657.0	4000000.0	24.0	4.0	3.2	3.5	1.15	0.0399999999991	6.52	0.549999999999	0.940000000001	0.199999999999	6.54	0.300000000001	2.19	1.54	0.52	AAA323.CD3.X6.Y11.tile.tissue.png	379	1	2000	379	30a23153b8c936f49b1c2055f7016eb8	0	0	0	0	0	0	0	0	0	0	0	0	0	/home/dhl_ec/bnelissen/Slides/CD3_manuscript/CD3_slides/AAA323.CD3/AAA323.CD3.run1	255	0.7	0.06	0.7	0.06	-9.61124788967	-11.3727471005	4.55698035056	0.215464725586
48340.0	1917113.0	19427.0	48139.0	1917113.0	4000000.0	418.0	24.0	4.54	2.32	1.77	0.0599999999995	7.92	0.379999999999	0.690000000001	0.139999999999	8.32	0.280000000001	2.2	1.49	0.65	AAA323.CD3.X6.Y12.tile.tissue.png	380	1	2000	380	90b587d9538d219ae56a0737d23c7c74	0	0	0	0	0	0	0	0	0	0	0	0	0	/home/dhl_ec/bnelissen/Slides/CD3_manuscript/CD3_slides/AAA323.CD3/AAA323.CD3.run1	255	0.7	0.06	0.7	0.06	-9.96218515954	-12.1886743603	4.33274218797	0.5598350625
29945.0	3233773.0	13033.0	21875.0	3233773.0	4000000.0	283.0	4.0	2.71	2.07	1.32	0.0499999999993	7.3	0.360000000001	0.690000000001	0.0900000000001	8.93	0.32	2.14	1.48	0.379999999997	AAA323.CD3.X6.Y13.tile.tissue.png	381	1	2000	381	4d42d9f19fadb667f7c3b93419ad967b	0	0	0	0	0	0	0	0	0	0	0	0	0	/home/dhl_ec/bnelissen/Slides/CD3_manuscript/CD3_slides/AAA323.CD3/AAA323.CD3.run1	255	0.7	0.06	0.7	0.06	-9.73047867306	-12.8894120135	3.78998630027	0.5272058125
14458.0	2504046.0	6811.0	45301.0	2504046.0	4000000.0	153.0	13.0	3.37	2.62	1.12	0.0599999999995	9.04	0.359999999999	0.690000000001	0.1	10.68	0.449999999999	3.36	2.33	0.58	AAA323.CD3.X6.Y14.tile.tissue.png	382	1	2000	382	50e94d0972a4d626487da99464749e4a	0	0	0	0	0	0	0	0	0	0	0	0	0	/home/dhl_ec/bnelissen/Slides/CD3_manuscript/CD3_slides/AAA323.CD3/AAA323.CD3.run1	255	0.7	0.06	0.7	0.06	-9.62770709403	-12.4188475995	3.97950308758	0.529201578125
22908.0	2581118.0	10785.0	46285.0	2581118.0	4000000.0	250.0	10.0	3.02	2.51	1.1	0.0500000000011	7.14	0.370000000001	0.700000000001	0.109999999999	8.59	0.300000000001	2.2	1.47	0.379999999999	AAA323.CD3.X6.Y15.tile.tissue.png	383	1	2000	383	0b63820c7c19166ca581815c09c7666b	0	0	0	0	0	0	0	0	0	0	0	0	0	/home/dhl_ec/bnelissen/Slides/CD3_manuscript/CD3_slides/AAA323.CD3/AAA323.CD3.run1	255	0.7	0.06	0.7	0.06	-9.86552825772	-12.5282167638	5.22899787275	0.71193609375
49836.0	3729199.0	22636.0	17114.0	3729199.0	4000000.0	540.0	1.0	3.11	3.35	1.13	0.0400000000009	7.49	0.549999999999	1.18	0.0900000000001	13.04	0.52	3.3	1.87	0.58	AAA323.CD3.X6.Y16.tile.tissue.png	384	1	2000	384	cf73fbe38e4e9626899a3c086ff967c5	0	0	0	0	0	0	0	0	0	0	0	0	0	/home/dhl_ec/bnelissen/Slides/CD3_manuscript/CD3_slides/AAA323.CD3/AAA323.CD3.run1	255	0.7	0.06	0.7	0.06	-9.93490115358	-12.3503620385	5.00821830954	0.593640765625
24964.0	3791971.0	11539.0	15494.0	3791971.0	4000000.0	271.0	3.0	2.94	2.59	1.71	0.0600000000013	15.7	0.540000000001	1.18	0.0799999999999	9.82	0.349999999999	2.78	2.27	0.610000000001	AAA323.CD3.X6.Y17.tile.tissue.png	385	1	2000	385	98fedf6bad465c8ec0b72dd2302fe2b7	0	0	0	0	0	0	0	0	0	0	0	0	0	/home/dhl_ec/bnelissen/Slides/CD3_manuscript/CD3_slides/AAA323.CD3/AAA323.CD3.run1	255	0.7	0.06	0.7	0.06	-9.07205188446	-12.1115523426	2.44674170672	0.313265734375
3631.0	3214428.0	1823.0	21992.0	3214428.0	4000000.0	42.0	8.0	1.18	1.68	1.73	0.0599999999995	10.09	0.559999999999	1.16	0.119999999999	12.02	0.49	3.22	2.25	0.59	AAA323.CD3.X6.Y18.tile.tissue.png	386	1	2000	386	2ffd046402148fdbc2385c390688d622	0	0	0	0	0	0	0	0	0	0	0	0	0	/home/dhl_ec/bnelissen/Slides/CD3_manuscript/CD3_slides/AAA323.CD3/AAA323.CD3.run1	255	0.7	0.06	0.7	0.06	-9.38820705711	-12.1879868615	3.09961575388	0.4496865
0.0	0.0	0.0	0.0	0.0	3496000.0	0.0	0.0	0.969999999999	1.16	1.55	0.0599999999995	7.05	0.389999999999	1.17	0.269999999999	5.73	0.17	2.57	2.03	0.459999999999	AAA323.CD3.X6.Y19.tile.tissue.png	387	1	2000	387	eaa7fec2af37428e9ebc55b16d0dfddb	0	0	0	0	0	0	0	0	0	0	0	0	0	/home/dhl_ec/bnelissen/Slides/CD3_manuscript/CD3_slides/AAA323.CD3/AAA323.CD3.run1	255	1.0	0.06	1.0	0.06	0.0	0.0	0.0	7.39756464531
44024.0	1302510.0	19158.0	13820.0	1302510.0	4000000.0	388.0	4.0	1.32	2.92	1.75	0.0699999999997	9.21	0.530000000001	1.17	0.230000000001	10.61	0.389999999999	3.27	2.39	0.59	AAA323.CD3.X6.Y3.tile.tissue.png	388	1	2000	388	ca911655cee6dc8d66e0a991fcfb7a21	0	0	0	0	0	0	0	0	0	0	0	0	0	/home/dhl_ec/bnelissen/Slides/CD3_manuscript/CD3_slides/AAA323.CD3/AAA323.CD3.run1	255	0.7	0.06	0.7	0.06	-10.0727618126	-12.2870844039	4.98130348686	0.775244375
28142.0	1807491.0	12887.0	65359.0	1807491.0	4000000.0	265.0	45.0	2.43	1.45	1.78	0.0599999999995	9.39	0.560000000001	1.15	0.199999999999	10.77	0.41	3.45	2.34	0.59	AAA323.CD3.X6.Y4.tile.tissue.png	389	1	2000	389	a82a79e72026080797dcace22ff9a379	0	0	0	0	0	0	0	0	0	0	0	0	0	/home/dhl_ec/bnelissen/Slides/CD3_manuscript/CD3_slides/AAA323.CD3/AAA323.CD3.run1	255	0.7	0.06	0.7	0.06	-9.96415905878	-12.2659540754	4.28545101945	0.588670875
38949.0	1497826.0	17114.0	50812.0	1497826.0	4000000.0	342.0	54.0	3.12	2.58	1.72	0.0699999999997	9.65	0.560000000001	1.16	0.219999999999	10.71	0.4	3.36	2.3	0.59	AAA323.CD3.X6.Y5.tile.tissue.png	390	1	2000	390	2bc5b26ab059edfb0750bc1bd5397e68	0	0	0	0	0	0	0	0	0	0	0	0	0	/home/dhl_ec/bnelissen/Slides/CD3_manuscript/CD3_slides/AAA323.CD3/AAA323.CD3.run1	255	0.7	0.06	0.7	0.06	-9.76903151023	-12.2697033187	4.49111075161	0.603952984375
27958.0	2830566.0	13432.0	31423.0	2830566.0	4000000.0	298.0	18.0	4.28	3.21	1.51	0.0599999999995	9.65	0.560000000001	1.18	0.140000000001	11.88	0.48	3.27	2.36	0.639999999998	AAA323.CD3.X6.Y6.tile.tissue.png	391	1	2000	391	9728e923052cb5d884db589de79e56c4	0	0	0	0	0	0	0	0	0	0	0	0	0	/home/dhl_ec/bnelissen/Slides/CD3_manuscript/CD3_slides/AAA323.CD3/AAA323.CD3.run1	255	0.7	0.06	0.7	0.06	-9.53037692343	-12.7294709542	3.96875067924	0.42398996875
26394.0	2452241.0	12171.0	17407.0	2452241.0	4000000.0	292.0	5.0	2.57	2.66	1.79	0.0600000000013	8.75	0.549999999999	1.18	0.17	11.51	0.450000000001	3.33	2.34	1.21	AAA323.CD3.X6.Y7.tile.tissue.png	392	1	2000	392	a0ed235eabab332d88f066a6c589d352	0	0	0	0	0	0	0	0	0	0	0	0	0	/home/dhl_ec/bnelissen/Slides/CD3_manuscript/CD3_slides/AAA323.CD3/AAA323.CD3.run1	255	0.7	0.06	0.7	0.06	-9.85623802303	-12.3069998617	4.11893287355	0.412617546875
355998.0	2932329.0	126036.0	16678.0	2932329.0	4000000.0	2821.0	3.0	2.27	1.62	1.72	0.0600000000013	11.11	0.530000000001	1.16	0.129999999999	15.7	0.559999999999	3.33	2.37	0.629999999999	AAA323.CD3.X6.Y8.tile.tissue.png	393	1	2000	393	5c36def4e758b7dc69b33bd548c977e9	0	0	0	0	0	0	0	0	0	0	0	0	0	/home/dhl_ec/bnelissen/Slides/CD3_manuscript/CD3_slides/AAA323.CD3/AAA323.CD3.run1	255	0.7	0.06	0.7	0.06	-9.76634611433	-12.6350529167	2.80187488311	0.482856917969
40620.0	3756029.0	16670.0	16489.0	3756029.0	4000000.0	351.0	5.0	3.23	1.77	1.76	0.0600000000013	9.71	0.530000000001	1.16	0.0900000000001	12.9	0.530000000001	3.25	2.39	0.599999999999	AAA323.CD3.X6.Y9.tile.tissue.png	394	1	2000	394	0844516154d4b8166fdb370b633889e4	0	0	0	0	0	0	0	0	0	0	0	0	0	/home/dhl_ec/bnelissen/Slides/CD3_manuscript/CD3_slides/AAA323.CD3/AAA323.CD3.run1	255	0.7	0.0696010911368	0.7	0.0696010911368	-8.91185001033	-12.4389773864	2.00365320512	0.259921136719
22719.0	1620998.0	10352.0	8056.0	1620998.0	4000000.0	217.0	2.0	3.13	3.13	1.46	0.0399999999991	6.78	0.550000000001	1.05	0.15	7.91	0.4	2.14	1.48	0.52	AAA323.CD3.X7.Y10.tile.tissue.png	395	1	2000	395	6ae491564736d64caec06308743da282	0	0	0	0	0	0	0	0	0	0	0	0	0	/home/dhl_ec/bnelissen/Slides/CD3_manuscript/CD3_slides/AAA323.CD3/AAA323.CD3.run1	255	0.7	0.06	0.7	0.06	-8.85883730347	-11.6406651935	1.36479136763	0.112561640625
0.0	1595.0	0.0	176.0	1595.0	4000000.0	0.0	1.0	4.4	3.75	1.1	0.0499999999993	6.56	0.35	0.799999999999	0.210000000001	5.75	0.129999999999	1.99	1.81	0.519999999999	AAA323.CD3.X7.Y11.tile.tissue.png	396	1	2000	396	4f7150cec40fcd1943a6d0cfec9f4618	0	0	0	0	0	0	0	0	0	0	0	0	0	/home/dhl_ec/bnelissen/Slides/CD3_manuscript/CD3_slides/AAA323.CD3/AAA323.CD3.run1	255	0.7	0.06	0.7	0.06	0.0	-12.2382136836	3.24479299324	0.0676938995056
3565.0	445148.0	1594.0	25250.0	445148.0	4000000.0	32.0	24.0	3.55	2.34	1.11	0.0399999999991	6.83	0.370000000001	0.700000000001	0.190000000001	6.9	0.210000000001	2.11	1.48	0.35	AAA323.CD3.X7.Y12.tile.tissue.png	397	1	2000	397	719f475c2accd636abce94ec78a887f9	0	0	0	0	0	0	0	0	0	0	0	0	0	/home/dhl_ec/bnelissen/Slides/CD3_manuscript/CD3_slides/AAA323.CD3/AAA323.CD3.run1	255	0.7	0.06	0.7	0.06	-9.92607625272	-12.1998380601	4.52311857437	0.261196386719
26161.0	1557968.0	11180.0	53054.0	1557968.0	4000000.0	215.0	39.0	3.31	2.87	1.16	0.0499999999993	6.96	0.380000000001	0.700000000001	0.139999999999	7.83	0.26	2.22	1.49	0.559999999999	AAA323.CD3.X7.Y13.tile.tissue.png	398	1	2000	398	b7394b4bf6b3a33660db09671577560d	0	0	0	0	0	0	0	0	0	0	0	0	0	/home/dhl_ec/bnelissen/Slides/CD3_manuscript/CD3_slides/AAA323.CD3/AAA323.CD3.run1	255	0.7	0.06	0.7	0.06	-9.81371114042	-12.4120710766	3.75492280868	0.50206321875
16196.0	2050693.0	7542.0	71031.0	2050693.0	4000000.0	152.0	31.0	4.11	2.27	1.87	0.0599999999995	9.48	0.58	1.16	0.190000000001	10.82	0.42	3.36	2.26	0.59	AAA323.CD3.X7.Y14.tile.tissue.png	399	1	2000	399	5a66c9c937e8dff9e279e675fd1fc6e5	0	0	0	0	0	0	0	0	0	0	0	0	0	/home/dhl_ec/bnelissen/Slides/CD3_manuscript/CD3_slides/AAA323.CD3/AAA323.CD3.run1	255	0.7	0.06	0.7	0.06	-9.85146609564	-12.1981274638	3.34909647073	0.56641096875
14255.0	2236201.0	6816.0	57918.0	2236201.0	4000000.0	154.0	20.0	3.2	2.17	1.74	0.0600000000013	9.89	0.57	1.15	0.17	11.1	0.43	3.55	2.31	0.58	AAA323.CD3.X7.Y15.tile.tissue.png	400	1	2000	400	153bd6beefd7a777c6a51cb3c07a55ee	0	0	0	0	0	0	0	0	0	0	0	0	0	/home/dhl_ec/bnelissen/Slides/CD3_manuscript/CD3_slides/AAA323.CD3/AAA323.CD3.run1	255	0.7	0.06	0.7	0.06	-9.85316029277	-12.4916771605	5.05438186428	0.690209984375
17341.0	2062541.0	7883.0	48579.0	2062541.0	4000000.0	177.0	31.0	1.42	1.91	1.69	0.0599999999995	7.28	0.359999999999	0.710000000001	0.18	10.64	0.43	3.22	2.2	0.58	AAA323.CD3.X7.Y16.tile.tissue.png	401	1	2000	401	603f0913d25d93523ab39cf8391b9a8f	0	0	0	0	0	0	0	0	0	0	0	0	0	/home/dhl_ec/bnelissen/Slides/CD3_manuscript/CD3_slides/AAA323.CD3/AAA323.CD3.run1	255	0.7	0.06	0.7	0.06	-9.68582191396	-12.3578003756	4.3105171685	0.76140809375
25001.0	3877768.0	11814.0	10577.0	3877768.0	4000000.0	277.0	2.0	2.87	2.09	1.71	0.0599999999995	8.15	0.52	0.949999999999	0.0599999999995	10.86	0.530000000001	3.2	2.26	0.609999999999	AAA323.CD3.X7.Y17.tile.tissue.png	402	1	2000	402	7c34cd0a90b50a4f1c5824b56997599b	0	0	0	0	0	0	0	0	0	0	0	0	0	/home/dhl_ec/bnelissen/Slides/CD3_manuscript/CD3_slides/AAA323.CD3/AAA323.CD3.run1	255	0.7	0.061534443216	0.7	0.061534443216	-9.01429294102	-11.8550575851	1.70876015313	0.234247386719
4393.0	1759733.0	2117.0	23580.0	1759733.0	4000000.0	45.0	6.0	1.17	1.63	1.71	0.0699999999997	9.62	0.539999999999	1.15	0.200000000001	10.33	0.4	3.23	2.24	0.559999999999	AAA323.CD3.X7.Y18.tile.tissue.png	403	1	2000	403	ba3b4732b8f5aa733243febf8938927c	0	0	0	0	0	0	0	0	0	0	0	0	0	/home/dhl_ec/bnelissen/Slides/CD3_manuscript/CD3_slides/AAA323.CD3/AAA323.CD3.run1	255	0.7	0.06	0.7	0.06	-9.80007645218	-12.1506897356	3.60075540655	0.783441421875
16690.0	340550.0	6843.0	9112.0	340550.0	4000000.0	126.0	7.0	2.43	1.97	1.7	0.0700000000015	8.85	0.530000000001	1.21	0.280000000001	9.07	0.32	3.07	2.27	0.530000000001	AAA323.CD3.X7.Y3.tile.tissue.png	404	1	2000	404	dd183c294f6c4b79e7c6e6ebe9c67930	0	0	0	0	0	0	0	0	0	0	0	0	0	/home/dhl_ec/bnelissen/Slides/CD3_manuscript/CD3_slides/AAA323.CD3/AAA323.CD3.run1	255	0.7	0.06	0.7	0.06	-10.1195011256	-12.5982556804	4.43441199536	1.34383451563
46314.0	1556274.0	19259.0	74581.0	1556274.0	4000000.0	370.0	49.0	2.35	2.76	1.7	0.0599999999995	9.31	0.58	1.15	0.210000000001	10.56	0.400000000001	3.38	2.3	0.599999999997	AAA323.CD3.X7.Y4.tile.tissue.png	405	1	2000	405	a20e60ee1bbbca4e4aa8b3d7faa8513e	0	0	0	0	0	0	0	0	0	0	0	0	0	/home/dhl_ec/bnelissen/Slides/CD3_manuscript/CD3_slides/AAA323.CD3/AAA323.CD3.run1	255	0.7	0.06	0.7	0.06	-10.0161535364	-12.354563263	4.29861392434	0.74107021875
26020.0	1022613.0	10681.0	70029.0	1022613.0	4000000.0	220.0	59.0	3.47	3.69	1.08	0.0499999999993	7.0	0.570000000002	1.14	0.240000000002	9.9	0.380000000001	3.39	2.29	0.58	AAA323.CD3.X7.Y5.tile.tissue.png	406	1	2000	406	d8a72ae148b763eed69a844306be2a41	0	0	0	0	0	0	0	0	0	0	0	0	0	/home/dhl_ec/bnelissen/Slides/CD3_manuscript/CD3_slides/AAA323.CD3/AAA323.CD3.run1	255	0.7	0.06	0.7	0.06	-9.98035427803	-12.4819541075	4.16532255078	0.648205828125
227866.0	2768304.0	82171.0	32157.0	2768304.0	4000000.0	1733.0	14.0	3.51	2.59	1.46	0.0399999999991	7.13	0.370000000001	0.700000000001	0.110000000001	10.42	0.33	2.19	1.48	0.4	AAA323.CD3.X7.Y6.tile.tissue.png	407	1	2000	407	33e3698ed1997ee6faabaeeef3a317c2	0	0	0	0	0	0	0	0	0	0	0	0	0	/home/dhl_ec/bnelissen/Slides/CD3_manuscript/CD3_slides/AAA323.CD3/AAA323.CD3.run1	255	0.7	0.06	0.7	0.06	-9.84365120631	-12.617758953	4.04265274758	0.686480765625
83286.0	3389846.0	36192.0	20621.0	3389846.0	4000000.0	841.0	4.0	2.58	1.79	1.08	0.0399999999991	7.88	0.360000000001	0.700000000001	0.0799999999999	9.66	0.35	2.14	1.48	0.389999999999	AAA323.CD3.X7.Y7.tile.tissue.png	408	1	2000	408	19c8d21704a9ad9bd999edc998acb23c	0	0	0	0	0	0	0	0	0	0	0	0	0	/home/dhl_ec/bnelissen/Slides/CD3_manuscript/CD3_slides/AAA323.CD3/AAA323.CD3.run1	255	0.7	0.06	0.7	0.06	-9.59844164238	-12.6943407816	3.42913257709	0.492403078125
356535.0	3170102.0	121021.0	25083.0	3170102.0	4000000.0	2668.0	2.0	2.42	2.93	1.11	0.0499999999993	6.96	0.360000000001	0.689999999999	0.0900000000001	13.07	0.360000000001	2.15	1.49	0.400000000001	AAA323.CD3.X7.Y8.tile.tissue.png	409	1	2000	409	9e58f9f67ea92966f6ae2d10d0dbcd9d	0	0	0	0	0	0	0	0	0	0	0	0	0	/home/dhl_ec/bnelissen/Slides/CD3_manuscript/CD3_slides/AAA323.CD3/AAA323.CD3.run1	255	0.7	0.082146166371	0.7	0.082146166371	-9.65249589779	-12.7935449693	2.65509902828	0.456514875
33688.0	3884506.0	14695.0	13437.0	3884506.0	4000000.0	315.0	2.0	3.08	2.69	1.72	0.0699999999997	10.76	0.530000000001	1.21	0.0799999999999	12.93	0.530000000001	3.28	2.27	1.63	AAA323.CD3.X7.Y9.tile.tissue.png	410	1	2000	410	b47861c420de1259479fc5a4a1ef0ce5	0	0	0	0	0	0	0	0	0	0	0	0	0	/home/dhl_ec/bnelissen/Slides/CD3_manuscript/CD3_slides/AAA323.CD3/AAA323.CD3.run1	255	0.7	0.06	0.7	0.06	-8.95996076341	-12.4375902459	2.03703139899	0.29010240918
10053.0	235877.0	4235.0	4030.0	235877.0	4000000.0	86.0	3.0	2.27	4.31	1.69	0.0600000000013	9.13	0.530000000001	1.21	0.309999999999	9.3	0.34	2.03	1.48	1.92	AAA323.CD3.X8.Y10.tile.tissue.png	411	1	2000	411	6306611b878139c588e154a595f1af11	0	0	0	0	0	0	0	0	0	0	0	0	0	/home/dhl_ec/bnelissen/Slides/CD3_manuscript/CD3_slides/AAA323.CD3/AAA323.CD3.run1	255	0.7	0.06	0.7	0.06	-9.2513703719	-11.6730356545	3.23616632492	0.102075337891
0.0	0.0	0.0	0.0	0.0	4000000.0	0.0	0.0	1.09	2.75	1.71	0.0599999999995	8.34	0.440000000001	1.13	0.300000000001	5.15	0.120000000001	1.95	1.47	1.78	AAA323.CD3.X8.Y11.tile.tissue.png	412	1	2000	412	6eae53f96abd646c436b60287cd28aec	0	0	0	0	0	0	0	0	0	0	0	0	0	/home/dhl_ec/bnelissen/Slides/CD3_manuscript/CD3_slides/AAA323.CD3/AAA323.CD3.run1	255	1.0	0.06	1.0	0.06	0.0	-10.6639161714	0.0	0.0928221230364
1197.0	185519.0	557.0	8440.0	185519.0	4000000.0	11.0	9.0	2.64	3.1	1.1	0.0499999999993	6.59	0.35	0.690000000001	0.199999999999	6.52	0.200000000001	2.05	1.47	1.39	AAA323.CD3.X8.Y12.tile.tissue.png	413	1	2000	413	d69eb8b75215131257482f1b9b21b0fa	0	0	0	0	0	0	0	0	0	0	0	0	0	/home/dhl_ec/bnelissen/Slides/CD3_manuscript/CD3_slides/AAA323.CD3/AAA323.CD3.run1	255	0.7	0.06	0.7	0.06	-10.1631661049	-11.4899888617	5.6697072897	0.225738089844
31426.0	1297912.0	13800.0	38819.0	1297912.0	4000000.0	288.0	24.0	1.86	2.45	1.72	0.0599999999995	9.46	0.59	1.13	0.23	10.59	0.379999999999	3.4	2.51	1.25	AAA323.CD3.X8.Y13.tile.tissue.png	414	1	2000	414	21bbf74c7fef728316bd5f2da3e746f9	0	0	0	0	0	0	0	0	0	0	0	0	0	/home/dhl_ec/bnelissen/Slides/CD3_manuscript/CD3_slides/AAA323.CD3/AAA323.CD3.run1	255	0.7	0.06	0.7	0.06	-10.0541143395	-12.1821732368	4.28269743554	0.537968828125
19155.0	1936668.0	8952.0	81330.0	1936668.0	4000000.0	190.0	35.0	2.93	2.83	1.13	0.0400000000009	7.15	0.400000000001	0.690000000001	0.129999999999	7.89	0.27	2.29	1.48	0.379999999999	AAA323.CD3.X8.Y14.tile.tissue.png	415	1	2000	415	7727387925645c0c0e339d392b38b5d4	0	0	0	0	0	0	0	0	0	0	0	0	0	/home/dhl_ec/bnelissen/Slides/CD3_manuscript/CD3_slides/AAA323.CD3/AAA323.CD3.run1	255	0.7	0.06	0.7	0.06	-10.0359221923	-12.1367262979	3.7691786919	0.583967171875
14733.0	1938461.0	7261.0	76808.0	1938461.0	4000000.0	171.0	39.0	3.06	2.56	1.12	0.0499999999993	7.12	0.390000000001	0.689999999999	0.139999999999	7.88	0.27	2.28	1.48	0.379999999999	AAA323.CD3.X8.Y15.tile.tissue.png	416	1	2000	416	40ed71682080587e4f5f654c5c1a4927	0	0	0	0	0	0	0	0	0	0	0	0	0	/home/dhl_ec/bnelissen/Slides/CD3_manuscript/CD3_slides/AAA323.CD3/AAA323.CD3.run1	255	0.7	0.06	0.7	0.06	-9.97153441752	-12.3074456309	4.71177088654	0.724891828125
12880.0	2470212.0	6118.0	52954.0	2470212.0	4000000.0	139.0	36.0	2.55	2.25	1.09	0.0400000000009	7.56	0.370000000001	0.689999999999	0.110000000001	8.27	0.289999999999	2.22	1.47	0.389999999999	AAA323.CD3.X8.Y16.tile.tissue.png	417	1	2000	417	eb48a1fa86ff9dcc9e32857cdd3e64fa	0	0	0	0	0	0	0	0	0	0	0	0	0	/home/dhl_ec/bnelissen/Slides/CD3_manuscript/CD3_slides/AAA323.CD3/AAA323.CD3.run1	255	0.7	0.06	0.7	0.06	-9.57800935277	-12.2036926493	3.81679488452	0.7203879375
7312.0	2983179.0	3421.0	11427.0	2983179.0	4000000.0	72.0	1.0	3.69	2.85	1.08	0.0399999999991	6.83	0.349999999999	0.690000000001	0.0999999999985	8.7	0.32	2.14	1.48	0.479999999998	AAA323.CD3.X8.Y17.tile.tissue.png	418	1	2000	418	7d2fb556224771c4fdfb1ba6b4f05046	0	0	0	0	0	0	0	0	0	0	0	0	0	/home/dhl_ec/bnelissen/Slides/CD3_manuscript/CD3_slides/AAA323.CD3/AAA323.CD3.run1	255	0.7	0.06	0.7	0.06	-9.35680658489	-11.7648778227	2.52109166221	0.31955734375
1839.0	231757.0	783.0	9136.0	231757.0	4000000.0	16.0	4.0	2.55	3.09	1.12	0.0499999999993	6.8	0.35	0.76	0.200000000001	6.62	0.199999999999	2.03	1.48	0.34	AAA323.CD3.X8.Y18.tile.tissue.png	419	1	2000	419	7d5cce7abf0fa6fa6768ce87d4a7dcdf	0	0	0	0	0	0	0	0	0	0	0	0	0	/home/dhl_ec/bnelissen/Slides/CD3_manuscript/CD3_slides/AAA323.CD3/AAA323.CD3.run1	255	0.7	0.06	0.7	0.06	-9.44323783386	-12.4702141744	3.2423337169	2.28866856641
0.0	0.0	0.0	0.0	0.0	4000000.0	0.0	0.0	4.5	2.72	1.08	0.0499999999993	5.55	0.279999999999	0.800000000001	0.210000000001	4.57	0.119999999999	1.93	1.48	0.33	AAA323.CD3.X8.Y3.tile.tissue.png	420	1	2000	420	925c2c6326bc15288af483704d1fee3e	0	0	0	0	0	0	0	0	0	0	0	0	0	/home/dhl_ec/bnelissen/Slides/CD3_manuscript/CD3_slides/AAA323.CD3/AAA323.CD3.run1	255	1.0	0.06	1.0	0.06	0.0	0.0	0.0	7.288783
15364.0	618948.0	6840.0	32119.0	618948.0	4000000.0	142.0	22.0	3.41	3.49	1.14	0.0599999999995	6.91	0.559999999999	1.17	0.27	9.5	0.370000000001	2.22	1.47	0.530000000001	AAA323.CD3.X8.Y4.tile.tissue.png	421	1	2000	421	212c4e6ef66a6ea08538509b91a671bb	0	0	0	0	0	0	0	0	0	0	0	0	0	/home/dhl_ec/bnelissen/Slides/CD3_manuscript/CD3_slides/AAA323.CD3/AAA323.CD3.run1	255	0.7	0.06	0.7	0.06	-10.1912294709	-12.4785789514	4.68480375456	1.06582885938
23650.0	1506909.0	11272.0	70802.0	1506909.0	4000000.0	249.0	61.0	1.64	3.08	1.39	0.0699999999997	6.98	0.4	0.700000000001	0.16	7.72	0.26	2.27	1.47	0.550000000001	AAA323.CD3.X8.Y5.tile.tissue.png	422	1	2000	422	5b73d5467f4dbf206de0c27a7108b910	0	0	0	0	0	0	0	0	0	0	0	0	0	/home/dhl_ec/bnelissen/Slides/CD3_manuscript/CD3_slides/AAA323.CD3/AAA323.CD3.run1	255	0.7	0.06	0.7	0.06	-10.0539490932	-12.3605677551	4.15940606133	0.7645331875
48578.0	2719177.0	22303.0	26977.0	2719177.0	4000000.0	486.0	10.0	2.97	2.75	1.08	0.0400000000009	7.1	0.370000000001	0.689999999999	0.109999999999	8.89	0.309999999999	2.17	1.48	0.559999999999	AAA323.CD3.X8.Y6.tile.tissue.png	423	1	2000	423	db4c877efb347a721e67d8c093d996ce	0	0	0	0	0	0	0	0	0	0	0	0	0	/home/dhl_ec/bnelissen/Slides/CD3_manuscript/CD3_slides/AAA323.CD3/AAA323.CD3.run1	255	0.7	0.06	0.7	0.06	-9.68803244247	-12.213102515	4.79576365147	0.5649241875
249151.0	3916224.0	90822.0	11830.0	3916224.0	4000000.0	1894.0	1.0	2.52	1.46	1.72	0.0599999999995	10.93	0.540000000001	1.15	0.0699999999997	17.22	0.58	2.33	1.6	0.4	AAA323.CD3.X8.Y7.tile.tissue.png	424	1	2000	424	e3eb11780e60ba414e15ee484a46183f	0	0	0	0	0	0	0	0	0	0	0	0	0	/home/dhl_ec/bnelissen/Slides/CD3_manuscript/CD3_slides/AAA323.CD3/AAA323.CD3.run1	255	0.7	0.124575133369	0.7	0.124575133369	-9.24324861976	-13.0801489489	2.00553954514	0.32134359375
237128.0	3965453.0	85840.0	10093.0	3965453.0	4000000.0	1845.0	1.0	0.980000000001	1.31	1.07	0.0500000000011	6.7	0.35	0.700000000001	0.0600000000013	11.68	0.589999999998	3.18	2.25	0.6	AAA323.CD3.X8.Y8.tile.tissue.png	425	1	2000	425	6a3a8c78cc97ba3bd4168b6dfaa02ee9	0	0	0	0	0	0	0	0	0	0	0	0	0	/home/dhl_ec/bnelissen/Slides/CD3_manuscript/CD3_slides/AAA323.CD3/AAA323.CD3.run1	255	0.7	0.101984319289	0.7	0.101984319289	-9.07167531072	-12.7893593907	1.33216353509	0.198886268555
20046.0	3385783.0	8881.0	12656.0	3385783.0	4000000.0	189.0	3.0	3.1	1.45	1.68	0.0699999999997	7.08	0.360000000001	0.709999999997	0.0900000000001	8.92	0.5	3.16	2.3	0.58	AAA323.CD3.X8.Y9.tile.tissue.png	426	1	2000	426	7f7e3ffcbd2d7fbe991b2376ddeaa3b1	0	0	0	0	0	0	0	0	0	0	0	0	0	/home/dhl_ec/bnelissen/Slides/CD3_manuscript/CD3_slides/AAA323.CD3/AAA323.CD3.run1	255	0.7	0.06	0.7	0.06	-9.0264774656	-12.0684346346	2.53381323817	0.267886941406
0.0	5303.0	0.0	496.0	5303.0	4000000.0	0.0	2.0	3.19	2.67	1.11	0.0499999999993	6.68	0.349999999999	0.679999999998	0.209999999999	6.04	0.129999999999	2.0	1.48	0.5	AAA323.CD3.X9.Y10.tile.tissue.png	427	1	2000	427	c79fa8a98e77e40830b00c3bf0942e98	0	0	0	0	0	0	0	0	0	0	0	0	0	/home/dhl_ec/bnelissen/Slides/CD3_manuscript/CD3_slides/AAA323.CD3/AAA323.CD3.run1	255	0.7	0.06	0.7	0.06	-8.88276503997	-12.2839715583	2.56930829852	0.0781893226013
451.0	12053.0	136.0	722.0	12053.0	4000000.0	2.0	2.0	3.33	3.88	1.68	0.0599999999995	8.7	0.519999999999	1.14	0.310000000001	8.61	0.289999999999	2.1	1.47	0.34	AAA323.CD3.X9.Y11.tile.tissue.png	428	1	2000	428	a2d9a6dee561e307b7824e16a898cce2	0	0	0	0	0	0	0	0	0	0	0	0	0	/home/dhl_ec/bnelissen/Slides/CD3_manuscript/CD3_slides/AAA323.CD3/AAA323.CD3.run1	255	0.7	0.06	0.7	0.06	-9.22657072375	-11.6250195073	4.12445766091	0.268541100098
10629.0	342383.0	4176.0	5569.0	342383.0	4000000.0	79.0	2.0	3.42	2.93	1.1	0.0400000000009	6.57	0.349999999999	0.689999999999	0.189999999999	6.73	0.209999999999	3.29	2.43	0.6	AAA323.CD3.X9.Y12.tile.tissue.png	429	1	2000	429	3a4b290a17d9e15612a60cb1273fd9c3	0	0	0	0	0	0	0	0	0	0	0	0	0	/home/dhl_ec/bnelissen/Slides/CD3_manuscript/CD3_slides/AAA323.CD3/AAA323.CD3.run1	255	0.7	0.06	0.7	0.06	-8.63126722396	-11.5636958487	3.01747596013	0.198519203125
0.0	0.0	0.0	0.0	0.0	4000000.0	0.0	0.0	1.12	1.51	1.6	0.0400000000009	6.17	0.280000000001	0.68	0.200000000001	4.64	0.119999999999	3.11	2.41	0.530000000001	AAA323.CD3.X9.Y13.tile.tissue.png	430	1	2000	430	0aac61e20f60ade6f4e141d1bb7360e5	0	0	0	0	0	0	0	0	0	0	0	0	0	/home/dhl_ec/bnelissen/Slides/CD3_manuscript/CD3_slides/AAA323.CD3/AAA323.CD3.run1	255	1.0	0.06	1.0	0.06	0.0	-11.223979544	0.0	0.220326861404
6117.0	370978.0	2767.0	23131.0	370978.0	4000000.0	56.0	14.0	2.1	2.22	1.7	0.0500000000011	9.44	0.6	1.21	0.309999999999	9.34	0.349999999999	3.51	2.28	0.550000000001	AAA323.CD3.X9.Y14.tile.tissue.png	431	1	2000	431	b281a0a3def3929472787876b13fbbd7	0	0	0	0	0	0	0	0	0	0	0	0	0	/home/dhl_ec/bnelissen/Slides/CD3_manuscript/CD3_slides/AAA323.CD3/AAA323.CD3.run1	255	0.7	0.06	0.7	0.06	-10.0598257244	-11.9119247682	4.03634806652	0.249573875
10257.0	1539796.0	5515.0	40351.0	1539796.0	4000000.0	129.0	8.0	2.75	2.16	1.69	0.0599999999995	9.31	0.550000000001	1.14	0.209999999999	10.01	0.389999999999	3.34	2.1	0.59	AAA323.CD3.X9.Y15.tile.tissue.png	432	1	2000	432	dd220b5cc2795e143513fd45da0fa6dd	0	0	0	0	0	0	0	0	0	0	0	0	0	/home/dhl_ec/bnelissen/Slides/CD3_manuscript/CD3_slides/AAA323.CD3/AAA323.CD3.run1	255	0.7	0.06	0.7	0.06	-9.89902275496	-12.2578654812	4.2280021921	0.509134851563
4317.0	524584.0	2168.0	27742.0	524584.0	4000000.0	52.0	14.0	2.55	1.78	1.68	0.0699999999997	9.24	0.540000000001	1.16	0.26	9.24	0.32	3.2	2.31	0.950000000001	AAA323.CD3.X9.Y16.tile.tissue.png	433	1	2000	433	08987c181c199d3b43e0f788343d4ec6	0	0	0	0	0	0	0	0	0	0	0	0	0	/home/dhl_ec/bnelissen/Slides/CD3_manuscript/CD3_slides/AAA323.CD3/AAA323.CD3.run1	255	0.7	0.06	0.7	0.06	-9.88768680785	-12.343987621	4.13812281824	1.68561192188
102.0	3295.0	50.0	308.0	3295.0	4000000.0	1.0	1.0	2.81	1.14	1.09	0.0499999999993	6.62	0.530000000001	1.43	0.300000000001	8.74	0.32	3.18	2.32	1.09	AAA323.CD3.X9.Y17.tile.tissue.png	434	1	2000	434	46218006104dd8ddcb1d36c5f2998d83	0	0	0	0	0	0	0	0	0	0	0	0	0	/home/dhl_ec/bnelissen/Slides/CD3_manuscript/CD3_slides/AAA323.CD3/AAA323.CD3.run1	255	0.7	0.06	0.7	0.06	-8.91547792694	-12.3056095603	4.5807296783	3.54096622601
0.0	0.0	0.0	0.0	0.0	4000000.0	0.0	0.0	1.86	1.41	1.09	0.0500000000011	5.59	0.469999999999	1.39	0.300000000001	4.67	0.200000000001	2.98	2.26	1.41	AAA323.CD3.X9.Y4.tile.tissue.png	435	1	2000	435	4705d6445c86fa3157300405b289e7b8	0	0	0	0	0	0	0	0	0	0	0	0	0	/home/dhl_ec/bnelissen/Slides/CD3_manuscript/CD3_slides/AAA323.CD3/AAA323.CD3.run1	255	1.0	0.06	1.0	0.06	0.0	0.0	0.0	4.1872095
1485.0	79276.0	775.0	4076.0	79276.0	4000000.0	16.0	2.0	2.54	2.44	1.11	0.0499999999993	7.07	0.52	1.36	0.330000000002	9.27	0.289999999999	3.07	2.31	1.73	AAA323.CD3.X9.Y5.tile.tissue.png	436	1	2000	436	3264d6803e48c1be593193bcdee4c77a	0	0	0	0	0	0	0	0	0	0	0	0	0	/home/dhl_ec/bnelissen/Slides/CD3_manuscript/CD3_slides/AAA323.CD3/AAA323.CD3.run1	255	0.7	0.06	0.7	0.06	-10.0077499452	-12.4675826839	4.22377239963	1.92835832031
5300.0	1500447.0	2484.0	12528.0	1500447.0	4000000.0	53.0	2.0	1.84	2.24	1.7	0.0599999999995	9.51	0.530000000001	0.77	0.15	7.53	0.25	2.08	1.47	0.879999999997	AAA323.CD3.X9.Y6.tile.tissue.png	437	1	2000	437	3976ef9c43eee44a9c6b6ec33d724e49	0	0	0	0	0	0	0	0	0	0	0	0	0	/home/dhl_ec/bnelissen/Slides/CD3_manuscript/CD3_slides/AAA323.CD3/AAA323.CD3.run1	255	0.7	0.06	0.7	0.06	-9.09785278096	-11.4483172756	2.2491874275	0.388494195313
16064.0	3994548.0	8198.0	8583.0	3994548.0	4000000.0	176.0	1.0	3.03	4.04	1.17	0.0499999999993	6.69	0.34	0.689999999999	0.0500000000011	8.96	0.34	2.13	1.49	0.379999999999	AAA323.CD3.X9.Y7.tile.tissue.png	438	1	2000	438	9bec948810e01161b8c223714e0a09cf	0	0	0	0	0	0	0	0	0	0	0	0	0	/home/dhl_ec/bnelissen/Slides/CD3_manuscript/CD3_slides/AAA323.CD3/AAA323.CD3.run1	255	0.7	0.0617019394275	0.7	0.0617019394275	-8.86434972612	-12.528601713	1.5305600074	0.21600609375
18913.0	3856698.0	9154.0	14207.0	3856698.0	4000000.0	189.0	2.0	2.69	1.29	1.04	0.0400000000009	6.85	0.34	0.68	0.0499999999993	8.92	0.34	2.1	1.47	0.379999999999	AAA323.CD3.X9.Y8.tile.tissue.png	439	1	2000	439	9d98f56cc3a5af68f5449b1fb7d99799	0	0	0	0	0	0	0	0	0	0	0	0	0	/home/dhl_ec/bnelissen/Slides/CD3_manuscript/CD3_slides/AAA323.CD3/AAA323.CD3.run1	255	0.7	0.0640560463499	0.7	0.0640560463499	-8.7103536587	-12.4757268205	1.8199781083	0.272924929687
5881.0	945196.0	2437.0	8742.0	945196.0	4000000.0	48.0	2.0	2.69	1.93	1.05	0.0399999999991	6.5	0.34	0.67	0.16	6.79	0.23	2.04	1.47	0.35	AAA323.CD3.X9.Y9.tile.tissue.png	440	1	2000	440	2c0708cf0f10c0caa4b8bfe89dc77975	0	0	0	0	0	0	0	0	0	0	0	0	0	/home/dhl_ec/bnelissen/Slides/CD3_manuscript/CD3_slides/AAA323.CD3/AAA323.CD3.run1	255	0.7	0.06	0.7	0.06	-9.10407355306	-11.7321149461	2.52864446607	0.16522934375
[truncated: 2 more columns]
