# Supplementary material for: SlideToolkit: An Assistive Toolset for the Histological Quantification of Whole Slide Images
Source: PLoS One. 2014 Nov 5;9(11):e110289. doi: 10.1371/journal.pone.0110289 (PMC4220929; doi:10.1371/journal.pone.0110289)
Supplement: RawData S1 — ICC and BlandAltman plot - measurements and r-script.zip. Measurements of Run1 and Run2, including the code for the calculation of the intraclass correlation coefficient (ICC) and the code for the Bland and Altman plot. (ZIP) [file pone.0110289.s003.zip › cellprofiler.measurements/run1.2dc573635b52bfe29739ec18e31084de.DefaultOUT_Image.csv]

AreaOccupied_AreaOccupied_DAB_Nuclei	AreaOccupied_AreaOccupied_Tissue	AreaOccupied_Perimeter_DAB_Nuclei	AreaOccupied_Perimeter_Tissue	AreaOccupied_TotalArea_DAB_Nuclei	AreaOccupied_TotalArea_Tissue	Count_DAB_Nuclei	Count_Tissue	ExecutionTime_01LoadImages	ExecutionTime_02ColorToGray	ExecutionTime_03Smooth	ExecutionTime_04ImageMath	ExecutionTime_05IdentifyPrimaryObjects	ExecutionTime_06MeasureImageAreaOccupied	ExecutionTime_07UnmixColors	ExecutionTime_08MaskImage	ExecutionTime_09IdentifyPrimaryObjects	ExecutionTime_10MeasureImageAreaOccupied	ExecutionTime_11OverlayOutlines	ExecutionTime_12OverlayOutlines	ExecutionTime_13SaveImages	FileName_Original	Group_Index	Group_Number	Height_Original	ImageNumber	MD5Digest_Original	ModuleError_01LoadImages	ModuleError_02ColorToGray	ModuleError_03Smooth	ModuleError_04ImageMath	ModuleError_05IdentifyPrimaryObjects	ModuleError_06MeasureImageAreaOccupied	ModuleError_07UnmixColors	ModuleError_08MaskImage	ModuleError_09IdentifyPrimaryObjects	ModuleError_10MeasureImageAreaOccupied	ModuleError_11OverlayOutlines	ModuleError_12OverlayOutlines	ModuleError_13SaveImages	PathName_Original	Scaling_Original	Threshold_FinalThreshold_DAB_Nuclei	Threshold_FinalThreshold_Tissue	Threshold_OrigThreshold_DAB_Nuclei	Threshold_OrigThreshold_Tissue	Threshold_SumOfEntropies_DAB_Nuclei	Threshold_SumOfEntropies_Tissue	Threshold_WeightedVariance_DAB_Nuclei	Threshold_WeightedVariance_Tissue
0.0	35526.0	0.0	1584.0	35526.0	4000000.0	0.0	3.0	3.05	1.68	1.18	0.05	6.34	0.44	0.78	0.22	5.54	0.22	3.13	2.3	1.5	AAA473.cd3.X0.Y10.tile.tissue.png	1	1	2000	1	7bc1862007c2decc07d92439facdb6e1	0	0	0	0	0	0	0	0	0	0	0	0	0	/home/dhl_ec/bnelissen/Slides/CD3_manuscript/CD3_slides/AAA473.cd3/AAA473.cd3.run1	255	0.7	0.06	0.7	0.06	0.0	-11.181689973	2.63962111376	3.3761133894
0.0	0.0	0.0	0.0	0.0	4000000.0	0.0	0.0	2.21	2.38	1.78	0.08	7.08	0.47	1.37	0.33	6.7	0.21	3.01	2.29	0.9	AAA473.cd3.X0.Y11.tile.tissue.png	2	1	2000	2	f95a8b5fb5c6779ab2fe0c5d54af1d44	0	0	0	0	0	0	0	0	0	0	0	0	0	/home/dhl_ec/bnelissen/Slides/CD3_manuscript/CD3_slides/AAA473.cd3/AAA473.cd3.run1	255	1.0	0.06	1.0	0.06	0.0	-10.3303111014	0.0	9.2143430254
0.0	0.0	0.0	0.0	0.0	4000000.0	0.0	0.0	2.65	1.49	1.77	0.08	9.0	0.47	1.3	0.33	6.49	0.2	3.05	2.32	0.62	AAA473.cd3.X0.Y5.tile.tissue.png	3	1	2000	3	eaeef3c170ac7d8b747553c9a2597df1	0	0	0	0	0	0	0	0	0	0	0	0	0	/home/dhl_ec/bnelissen/Slides/CD3_manuscript/CD3_slides/AAA473.cd3/AAA473.cd3.run1	255	1.0	0.06	1.0	0.06	0.0	-11.501931941	0.0	7.3005354109
0.0	0.0	0.0	0.0	0.0	4000000.0	0.0	0.0	1.17	1.99	1.35	0.06	6.29	0.29	0.77	0.22	4.54	0.13	2.01	1.53	0.39	AAA473.cd3.X0.Y6.tile.tissue.png	4	1	2000	4	35d23b1fec671f5eb24f80c9ff72f5d2	0	0	0	0	0	0	0	0	0	0	0	0	0	/home/dhl_ec/bnelissen/Slides/CD3_manuscript/CD3_slides/AAA473.cd3/AAA473.cd3.run1	255	1.0	0.06	1.0	0.06	0.0	-9.8092514092	0.0	4.1611854303
71.0	209016.0	41.0	3466.0	209016.0	4000000.0	1.0	4.0	0.97	1.24	1.15	0.06	9.05	0.56	1.21	0.3	9.48	0.32	3.2	2.33	0.66	AAA473.cd3.X0.Y7.tile.tissue.png	5	1	2000	5	87740915260734d51ff564537becd952	0	0	0	0	0	0	0	0	0	0	0	0	0	/home/dhl_ec/bnelissen/Slides/CD3_manuscript/CD3_slides/AAA473.cd3/AAA473.cd3.run1	255	0.7	0.06	0.7	0.06	-8.43379585995	-10.5142767956	1.07274479642	2.13386350195
0.0	778368.0	0.0	6236.0	778368.0	4000000.0	0.0	2.0	1.3	2.2	1.14	0.06	7.02	0.38	0.75	0.18	6.76	0.17	2.21	1.53	0.65	AAA473.cd3.X0.Y8.tile.tissue.png	6	1	2000	6	7a75f5fb2ff6c9f28823ca24fd751e15	0	0	0	0	0	0	0	0	0	0	0	0	0	/home/dhl_ec/bnelissen/Slides/CD3_manuscript/CD3_slides/AAA473.cd3/AAA473.cd3.run1	255	0.7	0.06	0.7	0.06	-7.36596718902	-10.4001120384	0.949524796564	1.96217302344
0.0	863570.0	0.0	5865.0	863570.0	4000000.0	0.0	2.0	1.05	2.36	1.16	0.06	6.7	0.35	0.72	0.17	6.58	0.16	2.16	1.49	0.44	AAA473.cd3.X0.Y9.tile.tissue.png	7	1	2000	7	fcd4f7123a2e50579e090250095a2f53	0	0	0	0	0	0	0	0	0	0	0	0	0	/home/dhl_ec/bnelissen/Slides/CD3_manuscript/CD3_slides/AAA473.cd3/AAA473.cd3.run1	255	0.7	0.06	0.7	0.06	-6.93303707402	-10.3671513141	1.44339140792	2.10926683984
450.0	634296.0	180.0	13136.0	634296.0	4000000.0	3.0	13.0	1.33	2.73	1.77	0.07	9.69	0.58	1.17	0.28	9.81	0.35	3.33	2.33	0.68	AAA473.cd3.X1.Y10.tile.tissue.png	8	1	2000	8	c340c5c691918c9690c7673df1129b54	0	0	0	0	0	0	0	0	0	0	0	0	0	/home/dhl_ec/bnelissen/Slides/CD3_manuscript/CD3_slides/AAA473.cd3/AAA473.cd3.run1	255	0.7	0.06	0.7	0.06	-8.58282764796	-12.3053776636	1.77097340783	0.119487765625
0.0	4010.0	0.0	282.0	4010.0	4000000.0	0.0	1.0	1.64	3.08	1.22	0.06	6.55	0.37	0.75	0.33	7.77	0.21	3.07	2.28	0.59	AAA473.cd3.X1.Y11.tile.tissue.png	9	1	2000	9	874355e74f41b5329f8147201397c644	0	0	0	0	0	0	0	0	0	0	0	0	0	/home/dhl_ec/bnelissen/Slides/CD3_manuscript/CD3_slides/AAA473.cd3/AAA473.cd3.run1	255	0.7	0.06	0.7	0.06	0.0	-10.0124217093	0.0455864884907	4.12833850016
0.0	2728.0	0.0	240.0	2728.0	4000000.0	0.0	1.0	2.3	1.85	1.74	0.08	9.35	0.37	0.93	0.23	5.86	0.14	2.07	1.53	0.42	AAA473.cd3.X1.Y12.tile.tissue.png	10	1	2000	10	2418afdd7cb81ac78286ecc98ce0f10d	0	0	0	0	0	0	0	0	0	0	0	0	0	/home/dhl_ec/bnelissen/Slides/CD3_manuscript/CD3_slides/AAA473.cd3/AAA473.cd3.run1	255	0.7	0.06	0.7	0.06	0.0	-12.1856350319	3.1262640184	2.455211157
0.0	8238.0	0.0	826.0	8238.0	4000000.0	0.0	3.0	2.26	2.75	1.16	0.06	6.92	0.38	0.78	0.25	6.34	0.13	2.04	1.5	0.38	AAA473.cd3.X1.Y5.tile.tissue.png	11	1	2000	11	26fb25074466a84af11f0009f1ec23ba	0	0	0	0	0	0	0	0	0	0	0	0	0	/home/dhl_ec/bnelissen/Slides/CD3_manuscript/CD3_slides/AAA473.cd3/AAA473.cd3.run1	255	0.7	0.06	0.7	0.06	-8.7982002358	-10.9568268878	1.19596112724	3.91291837201
0.0	1293.0	0.0	166.0	1293.0	4000000.0	0.0	1.0	1.15	1.31	1.12	0.05	6.41	0.56	1.21	0.32	7.99	0.22	2.48	1.53	0.56	AAA473.cd3.X1.Y6.tile.tissue.png	12	1	2000	12	3338c97a75c3cb2ce0a75f0acd7737df	0	0	0	0	0	0	0	0	0	0	0	0	0	/home/dhl_ec/bnelissen/Slides/CD3_manuscript/CD3_slides/AAA473.cd3/AAA473.cd3.run1	255	0.7	0.06	0.7	0.06	0.0	-12.4571051913	3.37557249372	0.0518090113831
775.0	1268361.0	411.0	7517.0	1268361.0	4000000.0	10.0	2.0	2.74	3.66	1.16	0.04	7.08	0.37	0.74	0.17	7.48	0.27	3.22	1.89	0.61	AAA473.cd3.X1.Y7.tile.tissue.png	13	1	2000	13	e2da1515cec119662b9b99cd63916895	0	0	0	0	0	0	0	0	0	0	0	0	0	/home/dhl_ec/bnelissen/Slides/CD3_manuscript/CD3_slides/AAA473.cd3/AAA473.cd3.run1	255	0.7	0.06	0.7	0.06	-8.77729498163	-11.860710621	1.03948297675	0.0959523046875
0.0	3978523.0	0.0	9490.0	3978523.0	4000000.0	0.0	1.0	4.16	1.59	1.15	0.05	6.57	0.36	0.73	0.06	9.29	0.29	2.21	1.54	0.46	AAA473.cd3.X1.Y8.tile.tissue.png	14	1	2000	14	003f2b1f80a091b29706cf9c33227a56	0	0	0	0	0	0	0	0	0	0	0	0	0	/home/dhl_ec/bnelissen/Slides/CD3_manuscript/CD3_slides/AAA473.cd3/AAA473.cd3.run1	255	0.7	0.06	0.7	0.06	-8.25101096063	-12.4776875425	0.643167381628	0.186843980103
218.0	3795866.0	102.0	13316.0	3795866.0	4000000.0	2.0	4.0	2.54	2.53	1.12	0.05	6.58	0.37	0.73	0.09	10.28	0.36	2.24	1.55	0.59	AAA473.cd3.X1.Y9.tile.tissue.png	15	1	2000	15	13eb187294733b2747fe5e48ce4217e9	0	0	0	0	0	0	0	0	0	0	0	0	0	/home/dhl_ec/bnelissen/Slides/CD3_manuscript/CD3_slides/AAA473.cd3/AAA473.cd3.run1	255	0.7	0.06	0.7	0.06	-8.45644813241	-12.7307450124	1.13712730221	0.212507757813
0.0	0.0	0.0	0.0	0.0	4000000.0	0.0	0.0	3.04	2.6	1.18	0.05	6.4	0.46	1.19	0.31	6.55	0.14	1.98	1.48	0.38	AAA473.cd3.X10.Y10.tile.tissue.png	16	1	2000	16	cf0c87a55ac256f98e357916b87f650d	0	0	0	0	0	0	0	0	0	0	0	0	0	/home/dhl_ec/bnelissen/Slides/CD3_manuscript/CD3_slides/AAA473.cd3/AAA473.cd3.run1	255	1.0	0.06	1.0	0.06	0.0	-11.5207325855	0.0	0.0617127156296
0.0	0.0	0.0	0.0	0.0	4000000.0	0.0	0.0	1.54	1.86	1.72	0.07	6.38	0.3	0.76	0.22	4.66	0.13	2.05	1.49	0.36	AAA473.cd3.X10.Y11.tile.tissue.png	17	1	2000	17	f2e10749272491da352aa41c5cc6d011	0	0	0	0	0	0	0	0	0	0	0	0	0	/home/dhl_ec/bnelissen/Slides/CD3_manuscript/CD3_slides/AAA473.cd3/AAA473.cd3.run1	255	1.0	0.06	1.0	0.06	0.0	-12.0666185855	0.0	0.0488936160851
0.0	0.0	0.0	0.0	0.0	4000000.0	0.0	0.0	2.85	1.34	1.16	0.05	6.2	0.36	0.77	0.21	4.43	0.13	1.98	1.48	1.7	AAA473.cd3.X10.Y12.tile.tissue.png	18	1	2000	18	fd9b2836cae311a1e5c8b94bcf9ce840	0	0	0	0	0	0	0	0	0	0	0	0	0	/home/dhl_ec/bnelissen/Slides/CD3_manuscript/CD3_slides/AAA473.cd3/AAA473.cd3.run1	255	1.0	0.06	1.0	0.06	0.0	-11.228542895	0.0	0.0467071622717
0.0	0.0	0.0	0.0	0.0	4000000.0	0.0	0.0	2.02	2.42	1.12	0.04	6.16	0.46	1.19	0.35	6.11	0.12	2.03	1.49	1.08	AAA473.cd3.X10.Y13.tile.tissue.png	19	1	2000	19	48d3cbf7fab8edbb8b159c18c7556c18	0	0	0	0	0	0	0	0	0	0	0	0	0	/home/dhl_ec/bnelissen/Slides/CD3_manuscript/CD3_slides/AAA473.cd3/AAA473.cd3.run1	255	1.0	0.06	1.0	0.06	0.0	-11.5073501009	0.0	0.039377542785
0.0	905098.0	0.0	8364.0	905098.0	4000000.0	0.0	2.0	2.27	3.45	1.11	0.0699999999999	10.09	0.37	0.73	0.18	6.29	0.27	2.15	1.5	0.9	AAA473.cd3.X10.Y14.tile.tissue.png	20	1	2000	20	1c0a2ecce09e4579a51d0c57f4bb0a7b	0	0	0	0	0	0	0	0	0	0	0	0	0	/home/dhl_ec/bnelissen/Slides/CD3_manuscript/CD3_slides/AAA473.cd3/AAA473.cd3.run1	255	0.7	0.06	0.7	0.06	0.0	-11.8557070448	1.82836844739	0.0571094667969
925.0	3940434.0	365.0	8398.0	3940434.0	4000000.0	7.0	1.0	4.47	1.66	1.15	0.0500000000001	7.83	0.35	0.71	0.05	9.31	0.36	2.15	1.48	0.62	AAA473.cd3.X10.Y15.tile.tissue.png	21	1	2000	21	49256223cff2a237bb45e32b65987efd	0	0	0	0	0	0	0	0	0	0	0	0	0	/home/dhl_ec/bnelissen/Slides/CD3_manuscript/CD3_slides/AAA473.cd3/AAA473.cd3.run1	255	0.7	0.06	0.7	0.06	-8.26749837913	-11.9783499783	0.513351960909	0.0833875796509
3553.0	3976676.0	1550.0	8865.0	3976676.0	4000000.0	36.0	1.0	3.58	2.6	1.13	0.05	7.19	0.37	0.73	0.0600000000001	9.53	0.36	2.14	1.48	0.61	AAA473.cd3.X10.Y16.tile.tissue.png	22	1	2000	22	9f6c9d21fed4f35c6448942a26cd8731	0	0	0	0	0	0	0	0	0	0	0	0	0	/home/dhl_ec/bnelissen/Slides/CD3_manuscript/CD3_slides/AAA473.cd3/AAA473.cd3.run1	255	0.7	0.06	0.7	0.06	-9.13687998902	-12.6486785983	1.82344079629	0.158296858398
1311.0	1632866.0	618.0	61280.0	1632866.0	4000000.0	16.0	26.0	2.43	2.94	1.14	0.0500000000001	6.86	0.4	1.15	0.16	8.1	0.28	2.35	1.53	0.45	AAA473.cd3.X10.Y17.tile.tissue.png	23	1	2000	23	a4dbc3c3a204b650d9ff0c8e2c43fb2e	0	0	0	0	0	0	0	0	0	0	0	0	0	/home/dhl_ec/bnelissen/Slides/CD3_manuscript/CD3_slides/AAA473.cd3/AAA473.cd3.run1	255	0.7	0.06	0.7	0.06	-9.25790761536	-12.9572510226	2.50538167697	0.1744008125
1191.0	1638589.0	533.0	67139.0	1638589.0	4000000.0	12.0	33.0	2.55	3.42	1.19	0.05	7.23	0.39	0.71	0.15	7.81	0.41	3.57	2.34	0.67	AAA473.cd3.X10.Y18.tile.tissue.png	24	1	2000	24	ead6d55b76c49b7596b4f3e44dff41e3	0	0	0	0	0	0	0	0	0	0	0	0	0	/home/dhl_ec/bnelissen/Slides/CD3_manuscript/CD3_slides/AAA473.cd3/AAA473.cd3.run1	255	0.7	0.06	0.7	0.06	-9.26804090908	-12.6539187637	3.03047848453	0.218848125
73.0	519273.0	34.0	16111.0	519273.0	4000000.0	1.0	10.0	2.34	2.95	1.12	0.0500000000001	6.7	0.43	0.73	0.19	6.9	0.23	2.09	1.54	0.52	AAA473.cd3.X10.Y19.tile.tissue.png	25	1	2000	25	a7cff6dcabdfec23683dbe224e8120b1	0	0	0	0	0	0	0	0	0	0	0	0	0	/home/dhl_ec/bnelissen/Slides/CD3_manuscript/CD3_slides/AAA473.cd3/AAA473.cd3.run1	255	0.7	0.06	0.7	0.06	-8.65130481447	-12.4405934645	2.36851384165	0.086788046875
0.0	0.0	0.0	0.0	0.0	4000000.0	0.0	0.0	2.2	2.36	1.18	0.0600000000001	6.46	0.3	0.87	0.21	4.64	0.13	1.98	1.48	0.37	AAA473.cd3.X10.Y2.tile.tissue.png	26	1	2000	26	1d5acbfc54bb2427781ca084fad27129	0	0	0	0	0	0	0	0	0	0	0	0	0	/home/dhl_ec/bnelissen/Slides/CD3_manuscript/CD3_slides/AAA473.cd3/AAA473.cd3.run1	255	1.0	0.06	1.0	0.06	0.0	-11.6160135672	0.0	8.48269665717
0.0	9881.0	0.0	960.0	9881.0	4000000.0	0.0	4.0	3.74	2.07	1.16	0.04	6.83	0.55	1.19	0.32	6.67	0.14	2.05	1.52	0.42	AAA473.cd3.X10.Y20.tile.tissue.png	27	1	2000	27	15a6a50403cd518292cec5284f130005	0	0	0	0	0	0	0	0	0	0	0	0	0	/home/dhl_ec/bnelissen/Slides/CD3_manuscript/CD3_slides/AAA473.cd3/AAA473.cd3.run1	255	0.7	0.06	0.7	0.06	0.0	-12.6038767958	4.11370543847	0.0491310953369
0.0	0.0	0.0	0.0	0.0	4000000.0	0.0	0.0	2.05	2.09	1.13	0.0599999999999	6.46	0.3	0.76	0.22	4.52	0.12	2.07	1.55	0.55	AAA473.cd3.X10.Y21.tile.tissue.png	28	1	2000	28	02ce1dd87dd80ef6c4df5a3b71427867	0	0	0	0	0	0	0	0	0	0	0	0	0	/home/dhl_ec/bnelissen/Slides/CD3_manuscript/CD3_slides/AAA473.cd3/AAA473.cd3.run1	255	1.0	0.06	1.0	0.06	0.0	-10.9407813803	0.0	1.41148183123
0.0	1387.0	0.0	164.0	1387.0	4000000.0	0.0	1.0	3.28	3.13	1.18	0.0500000000001	6.87	0.56	1.2	0.31	7.8	0.22	2.1	1.47	0.38	AAA473.cd3.X10.Y3.tile.tissue.png	29	1	2000	29	3a728179f61e5f1bc146ce93d2c5a5a2	0	0	0	0	0	0	0	0	0	0	0	0	0	/home/dhl_ec/bnelissen/Slides/CD3_manuscript/CD3_slides/AAA473.cd3/AAA473.cd3.run1	255	0.7	0.06	0.7	0.06	0.0	-12.20687017	0.313233345983	0.0538820797806
2528.0	821499.0	1176.0	33576.0	821499.0	4000000.0	31.0	13.0	2.23	2.01	1.16	0.04	6.91	0.5	0.73	0.18	7.0	0.24	2.24	1.5	0.42	AAA473.cd3.X10.Y4.tile.tissue.png	30	1	2000	30	4394b7f17a3f8048cf852263b07895fd	0	0	0	0	0	0	0	0	0	0	0	0	0	/home/dhl_ec/bnelissen/Slides/CD3_manuscript/CD3_slides/AAA473.cd3/AAA473.cd3.run1	255	0.7	0.06	0.7	0.06	-9.29722028353	-12.5522856112	1.72845162423	0.146017519531
3507.0	1752964.0	1685.0	51810.0	1752964.0	4000000.0	46.0	29.0	4.07	2.9	1.15	0.05	6.87	0.39	0.71	0.14	8.11	0.29	2.34	1.52	0.43	AAA473.cd3.X10.Y5.tile.tissue.png	31	1	2000	31	3debe58bd7f43a703e546a84efed7e56	0	0	0	0	0	0	0	0	0	0	0	0	0	/home/dhl_ec/bnelissen/Slides/CD3_manuscript/CD3_slides/AAA473.cd3/AAA473.cd3.run1	255	0.7	0.06	0.7	0.06	-9.54149097691	-12.72918181	2.43062348845	0.183791695313
1231.0	1063240.0	593.0	65515.0	1063240.0	4000000.0	15.0	59.0	2.15	3.1	1.17	0.05	7.23	0.6	1.18	0.25	7.79	0.25	2.39	1.55	0.41	AAA473.cd3.X10.Y6.tile.tissue.png	32	1	2000	32	88185801f6ffb0b2b9ed3ca286c976f1	0	0	0	0	0	0	0	0	0	0	0	0	0	/home/dhl_ec/bnelissen/Slides/CD3_manuscript/CD3_slides/AAA473.cd3/AAA473.cd3.run1	255	0.7	0.06	0.7	0.06	-9.47459883962	-12.6917185756	2.3393131575	0.1643230625
1311.0	2227620.0	653.0	44906.0	2227620.0	4000000.0	17.0	28.0	2.93	2.33	1.16	0.05	6.5	0.39	0.74	0.13	8.09	0.29	2.24	1.49	0.43	AAA473.cd3.X10.Y7.tile.tissue.png	33	1	2000	33	0f41b245db8f23e1030a091584eb6077	0	0	0	0	0	0	0	0	0	0	0	0	0	/home/dhl_ec/bnelissen/Slides/CD3_manuscript/CD3_slides/AAA473.cd3/AAA473.cd3.run1	255	0.7	0.06	0.7	0.06	-8.97710890745	-12.3692514551	1.35211422058	0.121000261719
5640.0	3838605.0	2397.0	8789.0	3838605.0	4000000.0	52.0	2.0	2.01	2.31	1.14	0.05	6.74	0.37	0.74	0.0600000000001	9.58	0.54	3.1	2.14	0.63	AAA473.cd3.X10.Y8.tile.tissue.png	34	1	2000	34	5e7233851f610dbbd7be5a90ff5b3ebf	0	0	0	0	0	0	0	0	0	0	0	0	0	/home/dhl_ec/bnelissen/Slides/CD3_manuscript/CD3_slides/AAA473.cd3/AAA473.cd3.run1	255	0.7	0.06	0.7	0.06	-9.14553768191	-12.4103609179	1.45657001559	0.17420830957
675.0	800346.0	222.0	6946.0	800346.0	4000000.0	4.0	2.0	3.12	3.0	1.73	0.0699999999999	9.71	0.55	1.18	0.26	9.8	0.35	3.38	2.52	0.61	AAA473.cd3.X10.Y9.tile.tissue.png	35	1	2000	35	3aed1c60bf02015eff60d9a519099c92	0	0	0	0	0	0	0	0	0	0	0	0	0	/home/dhl_ec/bnelissen/Slides/CD3_manuscript/CD3_slides/AAA473.cd3/AAA473.cd3.run1	255	0.7	0.06	0.7	0.06	-9.37023691481	-11.9015017029	1.81917629985	0.0815337109375
184.0	15132.0	67.0	598.0	15132.0	4000000.0	1.0	1.0	1.16	2.35	1.74	0.0700000000001	7.62	0.42	0.79	0.21	6.63	0.21	2.11	1.52	0.52	AAA473.cd3.X11.Y10.tile.tissue.png	36	1	2000	36	2f8e633425fd35117849e7811d8709d1	0	0	0	0	0	0	0	0	0	0	0	0	0	/home/dhl_ec/bnelissen/Slides/CD3_manuscript/CD3_slides/AAA473.cd3/AAA473.cd3.run1	255	0.7	0.06	0.7	0.06	-8.4858633526	-12.3161162828	1.37188924388	0.0586615565186
0.0	1307.0	0.0	158.0	1307.0	4000000.0	0.0	1.0	1.56	3.5	1.17	0.05	6.83	0.36	0.73	0.22	6.0	0.13	2.08	1.53	0.46	AAA473.cd3.X11.Y11.tile.tissue.png	37	1	2000	37	3007924bec49b606dd8a13d82cf0a6d3	0	0	0	0	0	0	0	0	0	0	0	0	0	/home/dhl_ec/bnelissen/Slides/CD3_manuscript/CD3_slides/AAA473.cd3/AAA473.cd3.run1	255	0.7	0.06	0.7	0.06	0.0	-12.2506143985	0.765745435859	0.0454354354858
0.0	3050.0	0.0	364.0	3050.0	4000000.0	0.0	2.0	0.94	1.38	1.17	0.0500000000002	6.81	0.36	0.73	0.21	5.79	0.13	2.01	1.46	0.63	AAA473.cd3.X11.Y12.tile.tissue.png	38	1	2000	38	74d875cb63448015f2070a858ee36289	0	0	0	0	0	0	0	0	0	0	0	0	0	/home/dhl_ec/bnelissen/Slides/CD3_manuscript/CD3_slides/AAA473.cd3/AAA473.cd3.run1	255	0.7	0.06	0.7	0.06	0.0	-11.910955025	2.05759269339	0.0470169600067
0.0	0.0	0.0	0.0	0.0	4000000.0	0.0	0.0	1.22	2.2	1.73	0.0599999999999	6.53	0.3	0.72	0.22	4.55	0.12	2.03	1.7	0.53	AAA473.cd3.X11.Y13.tile.tissue.png	39	1	2000	39	691c66d524ec1ca496f44b06e88b9162	0	0	0	0	0	0	0	0	0	0	0	0	0	/home/dhl_ec/bnelissen/Slides/CD3_manuscript/CD3_slides/AAA473.cd3/AAA473.cd3.run1	255	1.0	0.06	1.0	0.06	0.0	-12.2017628202	0.0	0.0383539610977
0.0	1937150.0	0.0	11542.0	1937150.0	4000000.0	0.0	2.0	1.52	1.91	1.1	0.05	6.48	0.42	0.71	0.13	7.34	0.21	3.21	2.32	0.68	AAA473.cd3.X11.Y14.tile.tissue.png	40	1	2000	40	c4afc9def1bd2e778c82d1314fbdf74b	0	0	0	0	0	0	0	0	0	0	0	0	0	/home/dhl_ec/bnelissen/Slides/CD3_manuscript/CD3_slides/AAA473.cd3/AAA473.cd3.run1	255	0.7	0.06	0.7	0.06	-8.3914952647	-11.9220557736	1.47926327144	0.0827842246094
1154.0	4000000.0	515.0	7996.0	4000000.0	4000000.0	12.0	1.0	3.23	2.01	1.77	0.0699999999999	8.96	0.3	0.74	0.05	9.97	0.56	3.29	2.06	1.15	AAA473.cd3.X11.Y15.tile.tissue.png	41	1	2000	41	462dce08a7ad1a6719c260d864cd0f39	0	0	0	0	0	0	0	0	0	0	0	0	0	/home/dhl_ec/bnelissen/Slides/CD3_manuscript/CD3_slides/AAA473.cd3/AAA473.cd3.run1	255	0.7	0.06	0.7	0.06	-8.52335106934	-11.8438331761	0.731980809035	0.0917383214325
6236.0	3689871.0	2735.0	17842.0	3689871.0	4000000.0	61.0	3.0	1.55	1.65	1.68	0.0599999999999	9.55	0.56	1.19	0.1	13.25	0.54	3.31	2.29	0.62	AAA473.cd3.X11.Y16.tile.tissue.png	42	1	2000	42	42ac08ecad263c6f66fb3f6adfafa4ea	0	0	0	0	0	0	0	0	0	0	0	0	0	/home/dhl_ec/bnelissen/Slides/CD3_manuscript/CD3_slides/AAA473.cd3/AAA473.cd3.run1	255	0.7	0.06	0.7	0.06	-9.08516080424	-12.6534764295	2.20091256308	0.187098548828
865.0	2024385.0	437.0	52253.0	2024385.0	4000000.0	10.0	32.0	2.37	2.6	1.73	0.0699999999999	9.94	0.59	1.18	0.19	11.11	0.43	3.5	2.3	0.64	AAA473.cd3.X11.Y17.tile.tissue.png	43	1	2000	43	e28c14e3c4a2a8dd89ab026d63c2177e	0	0	0	0	0	0	0	0	0	0	0	0	0	/home/dhl_ec/bnelissen/Slides/CD3_manuscript/CD3_slides/AAA473.cd3/AAA473.cd3.run1	255	0.7	0.06	0.7	0.06	-9.22278307024	-12.9751936447	2.4593581004	0.18240809375
425.0	1476832.0	219.0	48452.0	1476832.0	4000000.0	5.0	53.0	2.93	1.93	1.74	0.0699999999999	9.96	0.59	1.19	0.23	10.5	0.4	3.49	2.29	0.62	AAA473.cd3.X11.Y18.tile.tissue.png	44	1	2000	44	9d5774ecc934972b7d7783850052e3c8	0	0	0	0	0	0	0	0	0	0	0	0	0	/home/dhl_ec/bnelissen/Slides/CD3_manuscript/CD3_slides/AAA473.cd3/AAA473.cd3.run1	255	0.7	0.06	0.7	0.06	-8.98712747949	-12.6876362257	2.84041087496	0.198838289063
0.0	24000.0	0.0	1430.0	24000.0	4000000.0	0.0	3.0	3.37	1.98	1.74	0.0699999999999	9.35	0.56	1.19	0.32	7.91	0.21	3.11	2.29	0.61	AAA473.cd3.X11.Y19.tile.tissue.png	45	1	2000	45	8b071f4e2b63413cbf782d035e89f702	0	0	0	0	0	0	0	0	0	0	0	0	0	/home/dhl_ec/bnelissen/Slides/CD3_manuscript/CD3_slides/AAA473.cd3/AAA473.cd3.run1	255	0.7	0.06	0.7	0.06	0.0	-12.6004974306	2.12206005859	0.0485508286133
0.0	1764.0	0.0	186.0	1764.0	4000000.0	0.0	1.0	2.72	1.36	1.16	0.0599999999999	7.32	0.5	0.79	0.22	5.74	0.23	3.24	1.63	0.57	AAA473.cd3.X11.Y2.tile.tissue.png	46	1	2000	46	f3b79ebd34cb1ac709e09128f055be0b	0	0	0	0	0	0	0	0	0	0	0	0	0	/home/dhl_ec/bnelissen/Slides/CD3_manuscript/CD3_slides/AAA473.cd3/AAA473.cd3.run1	255	0.7	0.06	0.7	0.06	0.0	-11.120495678	1.02953776318	5.72908750688
0.0	6608.0	0.0	538.0	6608.0	4000000.0	0.0	2.0	2.83	2.69	1.75	0.0699999999999	8.36	0.55	0.72	0.21	6.18	0.14	2.08	1.54	0.38	AAA473.cd3.X11.Y20.tile.tissue.png	47	1	2000	47	27e58b70745b5a079265ee41ff52f0cf	0	0	0	0	0	0	0	0	0	0	0	0	0	/home/dhl_ec/bnelissen/Slides/CD3_manuscript/CD3_slides/AAA473.cd3/AAA473.cd3.run1	255	0.7	0.06	0.7	0.06	-9.32114305067	-12.0391358418	2.61677632573	0.0545910391846
0.0	6765.0	0.0	512.0	6765.0	4000000.0	0.0	2.0	2.8	2.08	1.78	0.0800000000002	9.33	0.57	1.19	0.32	7.9	0.22	3.08	2.37	0.57	AAA473.cd3.X11.Y21.tile.tissue.png	48	1	2000	48	43a53226ff6bac51e402708ed9574416	0	0	0	0	0	0	0	0	0	0	0	0	0	/home/dhl_ec/bnelissen/Slides/CD3_manuscript/CD3_slides/AAA473.cd3/AAA473.cd3.run1	255	0.7	0.06	0.7	0.06	0.0	-11.1286292091	0.969221608232	1.0082986564
2874.0	932153.0	1284.0	32967.0	932153.0	4000000.0	34.0	9.0	3.11	2.31	1.13	0.0500000000002	6.95	0.59	1.19	0.26	7.36	0.36	3.54	2.56	0.61	AAA473.cd3.X11.Y3.tile.tissue.png	49	1	2000	49	5003f4f6eec20cb0bbc3a833ce44ec8d	0	0	0	0	0	0	0	0	0	0	0	0	0	/home/dhl_ec/bnelissen/Slides/CD3_manuscript/CD3_slides/AAA473.cd3/AAA473.cd3.run1	255	0.7	0.06	0.7	0.06	-9.39834527068	-12.6301255584	1.76111580324	0.151374203125
3839.0	2169367.0	1732.0	46093.0	2169367.0	4000000.0	44.0	28.0	2.57	2.41	1.22	0.0699999999999	10.89	0.6	1.26	0.21	12.42	0.5	3.64	2.52	0.63	AAA473.cd3.X11.Y4.tile.tissue.png	50	1	2000	50	a1994869e7f95c28a437d0f5f21d795f	0	0	0	0	0	0	0	0	0	0	0	0	0	/home/dhl_ec/bnelissen/Slides/CD3_manuscript/CD3_slides/AAA473.cd3/AAA473.cd3.run1	255	0.7	0.06	0.7	0.06	-9.25841773964	-12.5757552117	1.63997107744	0.15428896875
64795.0	2022913.0	27275.0	50781.0	2022913.0	4000000.0	577.0	30.0	2.96	3.35	1.2	0.05	7.58	0.4	0.72	0.14	8.31	0.3	2.24	1.48	0.46	AAA473.cd3.X11.Y5.tile.tissue.png	51	1	2000	51	f1344795ae72506f141d5f2f0b10b856	0	0	0	0	0	0	0	0	0	0	0	0	0	/home/dhl_ec/bnelissen/Slides/CD3_manuscript/CD3_slides/AAA473.cd3/AAA473.cd3.run1	255	0.7	0.06	0.7	0.06	-9.43781265747	-13.1053290786	2.67703155304	0.44315115625
4867.0	2766555.0	2203.0	30942.0	2766555.0	4000000.0	48.0	23.0	3.09	2.57	1.27	0.05	6.78	0.38	0.71	0.0999999999999	8.5	0.32	2.26	1.54	0.42	AAA473.cd3.X11.Y6.tile.tissue.png	52	1	2000	52	0a21155ff2b3938c1fab8a2dbb168837	0	0	0	0	0	0	0	0	0	0	0	0	0	/home/dhl_ec/bnelissen/Slides/CD3_manuscript/CD3_slides/AAA473.cd3/AAA473.cd3.run1	255	0.7	0.06	0.7	0.06	-8.87444182756	-12.3111259353	1.10000231672	0.140663074219
491.0	3999916.0	187.0	8013.0	3999916.0	4000000.0	5.0	1.0	3.03	2.1	1.74	0.0699999999999	11.28	0.56	1.2	0.0700000000002	10.25	0.37	2.2	1.53	0.43	AAA473.cd3.X11.Y7.tile.tissue.png	53	1	2000	53	5835adcf2b1cc37e461bd39a0ce58ae6	0	0	0	0	0	0	0	0	0	0	0	0	0	/home/dhl_ec/bnelissen/Slides/CD3_manuscript/CD3_slides/AAA473.cd3/AAA473.cd3.run1	255	0.7	0.06	0.7	0.06	-8.81296652639	-12.4430536475	0.750372383585	0.1213443479
222.0	2375718.0	103.0	8722.0	2375718.0	4000000.0	2.0	3.0	3.36	3.22	1.14	0.05	6.93	0.38	0.74	0.12	8.4	0.31	2.2	1.52	0.59	AAA473.cd3.X11.Y8.tile.tissue.png	54	1	2000	54	1df90a73d1c8fa767833a9bf792deb42	0	0	0	0	0	0	0	0	0	0	0	0	0	/home/dhl_ec/bnelissen/Slides/CD3_manuscript/CD3_slides/AAA473.cd3/AAA473.cd3.run1	255	0.7	0.06	0.7	0.06	-8.38742650426	-12.3357756914	1.03260206767	0.106356033203
0.0	4121.0	0.0	530.0	4121.0	4000000.0	0.0	2.0	3.32	3.14	1.22	0.05	6.8	0.37	0.74	0.23	5.88	0.14	2.07	1.69	0.64	AAA473.cd3.X11.Y9.tile.tissue.png	55	1	2000	55	c0b943a9ff744a274a95791919e7c943	0	0	0	0	0	0	0	0	0	0	0	0	0	/home/dhl_ec/bnelissen/Slides/CD3_manuscript/CD3_slides/AAA473.cd3/AAA473.cd3.run1	255	0.7	0.06	0.7	0.06	0.0	-12.1656654632	0.290983841102	0.0482544743233
0.0	0.0	0.0	0.0	0.0	4000000.0	0.0	0.0	2.36	3.26	1.14	0.0599999999999	6.46	0.47	1.35	0.32	6.63	0.2	3.09	2.44	1.6	AAA473.cd3.X12.Y1.tile.tissue.png	56	1	2000	56	459e02565183ec59c1eba13822ac848a	0	0	0	0	0	0	0	0	0	0	0	0	0	/home/dhl_ec/bnelissen/Slides/CD3_manuscript/CD3_slides/AAA473.cd3/AAA473.cd3.run1	255	1.0	0.06	1.0	0.06	0.0	-11.4124716336	0.0	9.23207812687
0.0	0.0	0.0	0.0	0.0	4000000.0	0.0	0.0	2.1	2.09	1.15	0.04	6.03	0.52	1.24	0.32	6.2	0.12	2.0	1.65	0.66	AAA473.cd3.X12.Y10.tile.tissue.png	57	1	2000	57	7cf11296947b8c3db41fb4d8674d5c92	0	0	0	0	0	0	0	0	0	0	0	0	0	/home/dhl_ec/bnelissen/Slides/CD3_manuscript/CD3_slides/AAA473.cd3/AAA473.cd3.run1	255	1.0	0.06	1.0	0.06	0.0	-12.0512482433	0.0	0.0539135809879
0.0	3332.0	0.0	272.0	3332.0	4000000.0	0.0	1.0	2.02	2.22	1.75	0.0699999999999	9.75	0.56	1.18	0.32	7.92	0.21	3.16	2.31	0.72	AAA473.cd3.X12.Y11.tile.tissue.png	58	1	2000	58	dbfc7c38059df959b193d5bad4deafa3	0	0	0	0	0	0	0	0	0	0	0	0	0	/home/dhl_ec/bnelissen/Slides/CD3_manuscript/CD3_slides/AAA473.cd3/AAA473.cd3.run1	255	0.7	0.06	0.7	0.06	0.0	-12.254265816	0.935096255299	0.0451654437256
0.0	0.0	0.0	0.0	0.0	4000000.0	0.0	0.0	1.2	2.74	1.73	0.0700000000002	7.82	0.31	0.74	0.21	4.61	0.2	3.3	2.34	0.77	AAA473.cd3.X12.Y12.tile.tissue.png	59	1	2000	59	429e292e906fbacdb1aed3cc99b49305	0	0	0	0	0	0	0	0	0	0	0	0	0	/home/dhl_ec/bnelissen/Slides/CD3_manuscript/CD3_slides/AAA473.cd3/AAA473.cd3.run1	255	1.0	0.06	1.0	0.06	0.0	-11.6742070548	0.0	0.0489003761139
0.0	0.0	0.0	0.0	0.0	4000000.0	0.0	0.0	2.06	3.33	1.79	0.0699999999999	9.21	0.46	1.19	0.32	6.75	0.2	3.03	2.3	1.34	AAA473.cd3.X12.Y13.tile.tissue.png	60	1	2000	60	2cdac3a626b0f9fca4cd1a661e43423e	0	0	0	0	0	0	0	0	0	0	0	0	0	/home/dhl_ec/bnelissen/Slides/CD3_manuscript/CD3_slides/AAA473.cd3/AAA473.cd3.run1	255	1.0	0.06	1.0	0.06	0.0	-11.9669434929	0.0	0.0383997040024
158.0	1536110.0	77.0	7506.0	1536110.0	4000000.0	2.0	2.0	2.05	1.57	1.73	0.0700000000002	7.14	0.35	0.7	0.15	7.54	0.45	2.04	1.45	0.47	AAA473.cd3.X12.Y14.tile.tissue.png	61	1	2000	61	edcdf0e3ec9150aa27850245cdb46488	0	0	0	0	0	0	0	0	0	0	0	0	0	/home/dhl_ec/bnelissen/Slides/CD3_manuscript/CD3_slides/AAA473.cd3/AAA473.cd3.run1	255	0.7	0.06	0.7	0.06	-8.43595612258	-11.5741281324	0.983988594061	0.0577552636719
683.0	3992348.0	406.0	8422.0	3992348.0	4000000.0	11.0	1.0	2.26	3.3	1.13	0.05	7.74	0.37	0.71	0.0600000000002	9.57	0.36	2.14	1.49	0.61	AAA473.cd3.X12.Y15.tile.tissue.png	62	1	2000	62	a7df8beab56b85566be3dd090ed0971c	0	0	0	0	0	0	0	0	0	0	0	0	0	/home/dhl_ec/bnelissen/Slides/CD3_manuscript/CD3_slides/AAA473.cd3/AAA473.cd3.run1	255	0.7	0.06	0.7	0.06	-8.37001610278	-12.319427426	0.986144784767	0.104977145691
35014.0	3537614.0	14512.0	18285.0	3537614.0	4000000.0	318.0	1.0	2.81	2.51	1.12	0.0500000000002	7.82	0.38	0.71	0.0699999999999	9.17	0.34	2.14	1.48	0.59	AAA473.cd3.X12.Y16.tile.tissue.png	63	1	2000	63	015dccf72c3018efc5b2972be91095c7	0	0	0	0	0	0	0	0	0	0	0	0	0	/home/dhl_ec/bnelissen/Slides/CD3_manuscript/CD3_slides/AAA473.cd3/AAA473.cd3.run1	255	0.7	0.06	0.7	0.06	-9.43678978116	-12.8223880999	2.30392398484	0.284679083984
652.0	1990584.0	265.0	56631.0	1990584.0	4000000.0	8.0	51.0	3.28	1.65	1.11	0.05	6.94	0.39	0.72	0.13	7.68	0.28	3.2	2.31	0.63	AAA473.cd3.X12.Y17.tile.tissue.png	64	1	2000	64	a04d64eab327b0236725789a32c5968c	0	0	0	0	0	0	0	0	0	0	0	0	0	/home/dhl_ec/bnelissen/Slides/CD3_manuscript/CD3_slides/AAA473.cd3/AAA473.cd3.run1	255	0.7	0.06	0.7	0.06	-8.94380545405	-12.9390503801	2.49481015597	0.198707867187
0.0	278551.0	0.0	12324.0	278551.0	4000000.0	0.0	19.0	3.6	1.71	1.75	0.0699999999999	9.54	0.57	1.19	0.31	8.78	0.23	3.21	2.3	0.58	AAA473.cd3.X12.Y18.tile.tissue.png	65	1	2000	65	16a6800cf70705742026bbc2ee9d32c7	0	0	0	0	0	0	0	0	0	0	0	0	0	/home/dhl_ec/bnelissen/Slides/CD3_manuscript/CD3_slides/AAA473.cd3/AAA473.cd3.run1	255	0.7	0.06	0.7	0.06	-7.77303778338	-12.4279907866	2.3412759811	0.0709217167969
0.0	0.0	0.0	0.0	0.0	4000000.0	0.0	0.0	2.63	2.28	1.73	0.0599999999999	8.84	0.46	1.19	0.31	6.56	0.2	3.0	2.31	0.57	AAA473.cd3.X12.Y19.tile.tissue.png	66	1	2000	66	eed2ddf211ac1452118d97ed91f85218	0	0	0	0	0	0	0	0	0	0	0	0	0	/home/dhl_ec/bnelissen/Slides/CD3_manuscript/CD3_slides/AAA473.cd3/AAA473.cd3.run1	255	1.0	0.06	1.0	0.06	0.0	-11.9289474782	0.0	0.0493925251541
207.0	819036.0	100.0	29301.0	819036.0	4000000.0	3.0	11.0	1.28	1.7	1.73	0.0600000000002	13.94	0.58	1.19	0.27	9.99	0.34	2.49	1.52	0.41	AAA473.cd3.X12.Y2.tile.tissue.png	67	1	2000	67	c57e0727b977f41cba8732c3836d717e	0	0	0	0	0	0	0	0	0	0	0	0	0	/home/dhl_ec/bnelissen/Slides/CD3_manuscript/CD3_slides/AAA473.cd3/AAA473.cd3.run1	255	0.7	0.06	0.7	0.06	-9.36643900088	-12.4319569186	1.58487696558	0.1265683125
0.0	183168.0	0.0	2402.0	183168.0	4000000.0	0.0	1.0	2.49	1.18	1.21	0.05	7.76	0.57	1.15	0.32	7.66	0.25	2.57	2.22	0.47	AAA473.cd3.X12.Y20.tile.tissue.png	68	1	2000	68	4998096641359bbb3ea81eaeed69ff94	0	0	0	0	0	0	0	0	0	0	0	0	0	/home/dhl_ec/bnelissen/Slides/CD3_manuscript/CD3_slides/AAA473.cd3/AAA473.cd3.run1	255	0.7	0.06	0.7	0.06	0.0	-11.3676620111	0.788956040356	0.460088390625
0.0	3362.0	0.0	400.0	3362.0	4000000.0	0.0	2.0	2.33	1.64	1.42	0.0799999999999	9.15	0.55	1.2	0.32	7.97	0.23	3.06	1.88	0.56	AAA473.cd3.X12.Y21.tile.tissue.png	69	1	2000	69	bfdf90a5ef177c059fba6e9595cd62df	0	0	0	0	0	0	0	0	0	0	0	0	0	/home/dhl_ec/bnelissen/Slides/CD3_manuscript/CD3_slides/AAA473.cd3/AAA473.cd3.run1	255	0.7	0.06	0.7	0.06	0.0	-11.3767496733	4.16596450216	1.23189528963
2937.0	2946734.0	1367.0	38430.0	2946734.0	4000000.0	35.0	21.0	1.31	2.64	1.72	0.0700000000002	9.89	0.58	1.19	0.14	12.22	0.49	2.77	1.48	0.63	AAA473.cd3.X12.Y3.tile.tissue.png	70	1	2000	70	69b7db7ac7872919ef5a8d10f26a267f	0	0	0	0	0	0	0	0	0	0	0	0	0	/home/dhl_ec/bnelissen/Slides/CD3_manuscript/CD3_slides/AAA473.cd3/AAA473.cd3.run1	255	0.7	0.06	0.7	0.06	-9.24077160583	-12.871175115	1.56104911779	0.173811597656
74792.0	2750912.0	28372.0	27848.0	2750912.0	4000000.0	603.0	9.0	2.35	3.53	1.12	0.05	6.79	0.37	0.73	0.11	8.69	0.53	3.42	2.29	0.64	AAA473.cd3.X12.Y4.tile.tissue.png	71	1	2000	71	136dd1cbf8821ebb6523a855284b71b2	0	0	0	0	0	0	0	0	0	0	0	0	0	/home/dhl_ec/bnelissen/Slides/CD3_manuscript/CD3_slides/AAA473.cd3/AAA473.cd3.run1	255	0.7	0.06	0.7	0.06	-9.56435408581	-13.0604776153	2.4705895863	0.450342328125
86259.0	3993837.0	35166.0	8484.0	3993837.0	4000000.0	724.0	1.0	4.57	1.9	1.87	0.0700000000002	7.3	0.55	1.33	0.0900000000001	14.35	0.58	3.25	2.3	0.68	AAA473.cd3.X12.Y5.tile.tissue.png	72	1	2000	72	7dbcd670f4130cfe6cbdbfc3e9122e6b	0	0	0	0	0	0	0	0	0	0	0	0	0	/home/dhl_ec/bnelissen/Slides/CD3_manuscript/CD3_slides/AAA473.cd3/AAA473.cd3.run1	255	0.7	0.06	0.7	0.06	-9.3717790912	-12.7577416003	1.31128382008	0.405246935822
2422.0	3999869.0	884.0	8028.0	3999869.0	4000000.0	17.0	1.0	1.19	1.61	1.59	0.0500000000002	6.6	0.56	1.19	0.0799999999999	11.93	0.37	2.2	1.52	0.43	AAA473.cd3.X12.Y6.tile.tissue.png	73	1	2000	73	85d78c95720a47d80ca07c024f7a648c	0	0	0	0	0	0	0	0	0	0	0	0	0	/home/dhl_ec/bnelissen/Slides/CD3_manuscript/CD3_slides/AAA473.cd3/AAA473.cd3.run1	255	0.7	0.06	0.7	0.06	-9.50682925258	-12.4673942427	1.14004323426	0.17934557373
0.0	3515590.0	0.0	8132.0	3515590.0	4000000.0	0.0	1.0	0.98	1.49	1.78	0.0700000000002	8.92	0.37	0.74	0.0799999999999	8.81	0.29	2.29	1.53	0.6	AAA473.cd3.X12.Y7.tile.tissue.png	74	1	2000	74	99d08d24f720905e4f28384aafe4c59c	0	0	0	0	0	0	0	0	0	0	0	0	0	/home/dhl_ec/bnelissen/Slides/CD3_manuscript/CD3_slides/AAA473.cd3/AAA473.cd3.run1	255	0.7	0.06	0.7	0.06	-7.52424199137	-12.5807013777	1.53849328052	0.146457654297
0.0	427717.0	0.0	4267.0	427717.0	4000000.0	0.0	1.0	0.86	1.2	1.15	0.0500000000002	7.13	0.36	0.86	0.22	5.81	0.15	2.08	1.49	0.39	AAA473.cd3.X12.Y8.tile.tissue.png	75	1	2000	75	eae236efbfbfa77aaf4578d16746d0ee	0	0	0	0	0	0	0	0	0	0	0	0	0	/home/dhl_ec/bnelissen/Slides/CD3_manuscript/CD3_slides/AAA473.cd3/AAA473.cd3.run1	255	0.7	0.06	0.7	0.06	0.0	-11.8332149876	1.6632877288	0.0664361552734
0.0	3011.0	0.0	248.0	3011.0	4000000.0	0.0	1.0	0.84	1.25	1.14	0.0499999999997	6.42	0.58	1.31	0.35	7.1	0.14	2.09	1.54	0.62	AAA473.cd3.X12.Y9.tile.tissue.png	76	1	2000	76	cf5793856ec65f385276ead767336880	0	0	0	0	0	0	0	0	0	0	0	0	0	/home/dhl_ec/bnelissen/Slides/CD3_manuscript/CD3_slides/AAA473.cd3/AAA473.cd3.run1	255	0.7	0.06	0.7	0.06	0.0	-12.3249110896	4.17391374855	0.0509656329956
0.0	17998.0	0.0	716.0	17998.0	4000000.0	0.0	1.0	1.12	1.62	1.74	0.0799999999999	9.44	0.56	1.2	0.32	7.97	0.22	3.27	2.33	0.56	AAA473.cd3.X13.Y1.tile.tissue.png	77	1	2000	77	970f24db3442c2b103180a7b2dccb3e7	0	0	0	0	0	0	0	0	0	0	0	0	0	/home/dhl_ec/bnelissen/Slides/CD3_manuscript/CD3_slides/AAA473.cd3/AAA473.cd3.run1	255	0.7	0.06	0.7	0.06	0.0	-9.92612943808	0.0501277485693	3.04930870438
0.0	0.0	0.0	0.0	0.0	4000000.0	0.0	0.0	0.88	1.23	1.13	0.0499999999997	6.44	0.29	0.72	0.21	4.5	0.22	3.39	2.47	0.68	AAA473.cd3.X13.Y10.tile.tissue.png	78	1	2000	78	bf36137cccf4b8bde44cd997cd7642b8	0	0	0	0	0	0	0	0	0	0	0	0	0	/home/dhl_ec/bnelissen/Slides/CD3_manuscript/CD3_slides/AAA473.cd3/AAA473.cd3.run1	255	1.0	0.06	1.0	0.06	0.0	-12.1961078606	0.0	0.0491331426563
0.0	0.0	0.0	0.0	0.0	4000000.0	0.0	0.0	1.23	1.45	1.75	0.0700000000002	7.23	0.29	0.74	0.22	4.73	0.13	2.03	1.53	0.42	AAA473.cd3.X13.Y11.tile.tissue.png	79	1	2000	79	c2f09bdfc1522a1924743d01b2cadc7d	0	0	0	0	0	0	0	0	0	0	0	0	0	/home/dhl_ec/bnelissen/Slides/CD3_manuscript/CD3_slides/AAA473.cd3/AAA473.cd3.run1	255	1.0	0.06	1.0	0.06	0.0	-12.0660877281	0.0	0.0449466371002
0.0	1361.0	0.0	164.0	1361.0	4000000.0	0.0	1.0	1.09	1.24	1.19	0.0500000000002	6.72	0.36	0.74	0.22	5.81	0.14	2.09	1.53	0.64	AAA473.cd3.X13.Y12.tile.tissue.png	80	1	2000	80	ad85676f6d9a541b22bdb6aeaf0041dd	0	0	0	0	0	0	0	0	0	0	0	0	0	/home/dhl_ec/bnelissen/Slides/CD3_manuscript/CD3_slides/AAA473.cd3/AAA473.cd3.run1	255	0.7	0.06	0.7	0.06	0.0	-12.2726152498	1.10690273983	0.0414006342659
0.0	9107.0	0.0	688.0	9107.0	4000000.0	0.0	2.0	1.53	2.79	1.91	0.0799999999999	9.63	0.57	1.23	0.31	7.91	0.13	2.03	1.47	0.45	AAA473.cd3.X13.Y13.tile.tissue.png	81	1	2000	81	51b9e83c74348c6ffde61c059e330b1f	0	0	0	0	0	0	0	0	0	0	0	0	0	/home/dhl_ec/bnelissen/Slides/CD3_manuscript/CD3_slides/AAA473.cd3/AAA473.cd3.run1	255	0.7	0.06	0.7	0.06	0.0	-12.4928653294	4.79849463325	0.0367605534058
2862.0	2740521.0	1254.0	10246.0	2740521.0	4000000.0	30.0	4.0	0.92	1.65	1.15	0.0400000000004	6.77	0.56	1.3	0.17	12.32	0.5	3.25	2.27	0.97	AAA473.cd3.X13.Y14.tile.tissue.png	82	1	2000	82	afe52e84adccb5ecc6e930f9d7cb7725	0	0	0	0	0	0	0	0	0	0	0	0	0	/home/dhl_ec/bnelissen/Slides/CD3_manuscript/CD3_slides/AAA473.cd3/AAA473.cd3.run1	255	0.7	0.06	0.7	0.06	-8.45490794398	-11.5526767362	0.816842705723	0.127768603516
2163.0	3968254.0	898.0	8864.0	3968254.0	4000000.0	21.0	1.0	2.68	2.72	1.73	0.0700000000002	9.24	0.37	0.74	0.0599999999999	9.71	0.39	2.18	1.52	0.82	AAA473.cd3.X13.Y15.tile.tissue.png	83	1	2000	83	80624561fadfbb145ad89cfe36deafa7	0	0	0	0	0	0	0	0	0	0	0	0	0	/home/dhl_ec/bnelissen/Slides/CD3_manuscript/CD3_slides/AAA473.cd3/AAA473.cd3.run1	255	0.7	0.06	0.7	0.06	-8.77650774496	-12.3392574683	1.2902137319	0.144693279785
11212.0	2945185.0	5072.0	31776.0	2945185.0	4000000.0	116.0	5.0	2.56	2.98	1.2	0.0499999999997	7.15	0.39	0.76	0.11	8.93	0.33	2.28	1.54	0.63	AAA473.cd3.X13.Y16.tile.tissue.png	84	1	2000	84	63bb87ed96b30d856aa53e3c0ab78164	0	0	0	0	0	0	0	0	0	0	0	0	0	/home/dhl_ec/bnelissen/Slides/CD3_manuscript/CD3_slides/AAA473.cd3/AAA473.cd3.run1	255	0.7	0.06	0.7	0.06	-9.15584139444	-12.9235627269	2.38881715105	0.236806652344
419.0	1808796.0	239.0	58717.0	1808796.0	4000000.0	6.0	50.0	3.2	1.78	1.82	0.0700000000002	8.69	0.38	0.71	0.15	7.96	0.28	2.33	1.52	0.41	AAA473.cd3.X13.Y17.tile.tissue.png	85	1	2000	85	54a431789c185eb043c1fc9943982468	0	0	0	0	0	0	0	0	0	0	0	0	0	/home/dhl_ec/bnelissen/Slides/CD3_manuscript/CD3_slides/AAA473.cd3/AAA473.cd3.run1	255	0.7	0.06	0.7	0.06	-8.63924362495	-12.9964101395	2.50276606413	0.195611796875
416.0	414099.0	205.0	10490.0	414099.0	4000000.0	4.0	11.0	0.9	1.31	1.13	0.0500000000002	6.78	0.36	0.72	0.2	6.68	0.22	2.14	1.49	0.37	AAA473.cd3.X13.Y18.tile.tissue.png	86	1	2000	86	b0c5baa575af447f8095f3a9e8bfbed4	0	0	0	0	0	0	0	0	0	0	0	0	0	/home/dhl_ec/bnelissen/Slides/CD3_manuscript/CD3_slides/AAA473.cd3/AAA473.cd3.run1	255	0.7	0.06	0.7	0.06	-8.66982235074	-12.3473825227	2.40062029038	0.0803785917969
0.0	1915.0	0.0	200.0	1915.0	4000000.0	0.0	1.0	1.91	2.0	1.14	0.0499999999997	6.53	0.36	0.71	0.21	5.5	0.13	1.99	1.48	0.55	AAA473.cd3.X13.Y19.tile.tissue.png	87	1	2000	87	064763e7d5c4860333c49984c1dde0dd	0	0	0	0	0	0	0	0	0	0	0	0	0	/home/dhl_ec/bnelissen/Slides/CD3_manuscript/CD3_slides/AAA473.cd3/AAA473.cd3.run1	255	0.7	0.06	0.7	0.06	0.0	-12.3430433102	4.83234130222	0.0455309438019
2196.0	1928063.0	1096.0	30218.0	1928063.0	4000000.0	30.0	11.0	2.6	1.9	1.18	0.04	6.75	0.37	0.71	0.14	8.0	0.29	2.27	1.53	0.41	AAA473.cd3.X13.Y2.tile.tissue.png	88	1	2000	88	97bf295f0683c7e76928301079bd922c	0	0	0	0	0	0	0	0	0	0	0	0	0	/home/dhl_ec/bnelissen/Slides/CD3_manuscript/CD3_slides/AAA473.cd3/AAA473.cd3.run1	255	0.7	0.06	0.7	0.06	-9.49117195665	-12.5427164016	1.93771586292	0.157327984375
0.0	3577.0	0.0	411.0	3577.0	4000000.0	0.0	2.0	2.88	2.58	1.19	0.0500000000002	6.82	0.37	0.73	0.22	5.75	0.14	2.08	1.52	0.41	AAA473.cd3.X13.Y20.tile.tissue.png	89	1	2000	89	1914f456a5eab1390c588b690411955c	0	0	0	0	0	0	0	0	0	0	0	0	0	/home/dhl_ec/bnelissen/Slides/CD3_manuscript/CD3_slides/AAA473.cd3/AAA473.cd3.run1	255	0.7	0.06	0.7	0.06	0.0	-10.5053912413	3.09524173539	0.171221015167
0.0	5288.0	0.0	460.0	5288.0	4000000.0	0.0	2.0	2.15	1.92	1.16	0.0599999999999	6.8	0.37	0.74	0.22	5.75	0.14	2.1	1.53	0.53	AAA473.cd3.X13.Y21.tile.tissue.png	90	1	2000	90	87a9eef5ea2507967a8bb99135537d07	0	0	0	0	0	0	0	0	0	0	0	0	0	/home/dhl_ec/bnelissen/Slides/CD3_manuscript/CD3_slides/AAA473.cd3/AAA473.cd3.run1	255	0.7	0.06	0.7	0.06	0.0	-11.5415942985	1.92754877642	0.608232519714
24198.0	3489757.0	10155.0	22057.0	3489757.0	4000000.0	243.0	10.0	2.02	2.95	1.15	0.04	7.64	0.37	0.72	0.0700000000002	9.73	0.53	3.34	2.3	0.62	AAA473.cd3.X13.Y3.tile.tissue.png	91	1	2000	91	532180940f54393447ade86571e8f49f	0	0	0	0	0	0	0	0	0	0	0	0	0	/home/dhl_ec/bnelissen/Slides/CD3_manuscript/CD3_slides/AAA473.cd3/AAA473.cd3.run1	255	0.7	0.06	0.7	0.06	-9.50443703123	-12.4405282162	2.00654338936	0.20705871875
29493.0	3671366.0	10507.0	18182.0	3671366.0	4000000.0	209.0	1.0	1.24	1.56	1.17	0.0500000000002	7.15	0.37	0.74	0.0700000000002	9.61	0.36	2.2	1.54	0.43	AAA473.cd3.X13.Y4.tile.tissue.png	92	1	2000	92	9ac0306559ee0eada71867a22e2cfbcf	0	0	0	0	0	0	0	0	0	0	0	0	0	/home/dhl_ec/bnelissen/Slides/CD3_manuscript/CD3_slides/AAA473.cd3/AAA473.cd3.run1	255	0.7	0.06	0.7	0.06	-9.17851140687	-11.8014206568	1.16714196923	0.177904143555
211.0	3971355.0	119.0	9191.0	3971355.0	4000000.0	3.0	1.0	0.91	1.24	1.2	0.0499999999997	6.74	0.6	1.19	0.0799999999999	13.58	0.38	3.39	2.47	0.69	AAA473.cd3.X13.Y5.tile.tissue.png	93	1	2000	93	cd72f6efd28672209c4cd26317049c20	0	0	0	0	0	0	0	0	0	0	0	0	0	/home/dhl_ec/bnelissen/Slides/CD3_manuscript/CD3_slides/AAA473.cd3/AAA473.cd3.run1	255	0.7	0.06	0.7	0.06	-8.76786906962	-12.4952615589	1.00159997559	0.132101636383
146.0	2928145.0	58.0	10400.0	2928145.0	4000000.0	1.0	6.0	1.28	1.58	1.83	0.0799999999999	10.51	0.56	1.23	0.15	12.18	0.49	3.3	2.46	0.61	AAA473.cd3.X13.Y6.tile.tissue.png	94	1	2000	94	bfdc01f0db034be326206b350e1c5459	0	0	0	0	0	0	0	0	0	0	0	0	0	/home/dhl_ec/bnelissen/Slides/CD3_manuscript/CD3_slides/AAA473.cd3/AAA473.cd3.run1	255	0.7	0.06	0.7	0.06	-8.75174919251	-12.1720110301	1.4014377491	0.128336269531
0.0	445109.0	0.0	4996.0	445109.0	4000000.0	0.0	4.0	1.22	1.67	1.78	0.0700000000002	10.02	0.6	1.32	0.3	9.14	0.24	3.22	2.48	0.58	AAA473.cd3.X13.Y7.tile.tissue.png	95	1	2000	95	d3b77760141951c9a00e72ed8104dfc0	0	0	0	0	0	0	0	0	0	0	0	0	0	/home/dhl_ec/bnelissen/Slides/CD3_manuscript/CD3_slides/AAA473.cd3/AAA473.cd3.run1	255	0.7	0.06	0.7	0.06	-9.10855046359	-12.2388514988	1.7873778412	0.0899242851563
0.0	0.0	0.0	0.0	0.0	4000000.0	0.0	0.0	1.1	1.08	1.18	0.0499999999997	6.13	0.47	1.18	0.31	6.57	0.2	3.02	2.45	0.58	AAA473.cd3.X13.Y8.tile.tissue.png	96	1	2000	96	4e0d95b4a1c09788b353a609dee7ddd9	0	0	0	0	0	0	0	0	0	0	0	0	0	/home/dhl_ec/bnelissen/Slides/CD3_manuscript/CD3_slides/AAA473.cd3/AAA473.cd3.run1	255	1.0	0.06	1.0	0.06	0.0	-12.176877551	0.0	0.0563824452457
0.0	0.0	0.0	0.0	0.0	4000000.0	0.0	0.0	1.11	1.71	1.85	0.0799999999999	9.03	0.46	1.18	0.31	6.83	0.22	3.21	2.32	0.57	AAA473.cd3.X13.Y9.tile.tissue.png	97	1	2000	97	40e5bbbc942ec34db5505a98927d680f	0	0	0	0	0	0	0	0	0	0	0	0	0	/home/dhl_ec/bnelissen/Slides/CD3_manuscript/CD3_slides/AAA473.cd3/AAA473.cd3.run1	255	1.0	0.06	1.0	0.06	0.0	-11.2910116725	0.0	0.0501580254763
0.0	0.0	0.0	0.0	0.0	4000000.0	0.0	0.0	1.05	1.5	1.15	0.0499999999997	6.1	0.3	0.85	0.22	4.45	0.13	2.03	1.55	0.35	AAA473.cd3.X14.Y0.tile.tissue.png	98	1	2000	98	884bee0990053bb3d6121843cc17f479	0	0	0	0	0	0	0	0	0	0	0	0	0	/home/dhl_ec/bnelissen/Slides/CD3_manuscript/CD3_slides/AAA473.cd3/AAA473.cd3.run1	255	1.0	0.06	1.0	0.06	0.0	-11.7130483637	0.0	7.42135909681
1405.0	1239659.0	602.0	9094.0	1239659.0	4000000.0	13.0	4.0	2.32	1.2	1.09	0.0499999999997	6.72	0.58	1.25	0.24	8.13	0.39	3.48	2.37	0.6	AAA473.cd3.X14.Y1.tile.tissue.png	99	1	2000	99	62ce9f69cc2e7c2b4799bca7350588f7	0	0	0	0	0	0	0	0	0	0	0	0	0	/home/dhl_ec/bnelissen/Slides/CD3_manuscript/CD3_slides/AAA473.cd3/AAA473.cd3.run1	255	0.7	0.06	0.7	0.06	-9.2992586052	-11.9490007601	1.87621240178	0.117875230469
0.0	404930.0	0.0	7596.0	404930.0	4000000.0	0.0	6.0	3.22	2.16	1.16	0.0500000000002	6.87	0.37	0.72	0.21	6.53	0.15	2.19	1.48	1.06	AAA473.cd3.X14.Y10.tile.tissue.png	100	1	2000	100	a7c364650b6dddbad2c170cf65fe55e1	0	0	0	0	0	0	0	0	0	0	0	0	0	/home/dhl_ec/bnelissen/Slides/CD3_manuscript/CD3_slides/AAA473.cd3/AAA473.cd3.run1	255	0.7	0.06	0.7	0.06	-7.46266889869	-12.1173740505	2.04741885794	0.0644881796875
0.0	1318.0	0.0	187.0	1318.0	4000000.0	0.0	1.0	2.22	2.67	1.21	0.0500000000002	6.8	0.38	0.75	0.22	5.91	0.13	2.07	1.52	0.78	AAA473.cd3.X14.Y11.tile.tissue.png	101	1	2000	101	ff765af8d23c9581172f72201495d7fc	0	0	0	0	0	0	0	0	0	0	0	0	0	/home/dhl_ec/bnelissen/Slides/CD3_manuscript/CD3_slides/AAA473.cd3/AAA473.cd3.run1	255	0.7	0.06	0.7	0.06	0.0	-12.0666040185	2.51371559062	0.0380228995819
0.0	1706.0	0.0	210.0	1706.0	4000000.0	0.0	1.0	2.26	2.91	1.16	0.0499999999997	6.81	0.56	1.19	0.31	7.86	0.21	3.18	2.57	1.36	AAA473.cd3.X14.Y12.tile.tissue.png	102	1	2000	102	5ef47ee223ee732376d80123a3bfc24d	0	0	0	0	0	0	0	0	0	0	0	0	0	/home/dhl_ec/bnelissen/Slides/CD3_manuscript/CD3_slides/AAA473.cd3/AAA473.cd3.run1	255	0.7	0.06	0.7	0.06	0.0	-11.9943041609	3.02325375055	0.0431295509033
0.0	0.0	0.0	0.0	0.0	4000000.0	0.0	0.0	1.61	2.25	1.76	0.0700000000002	7.18	0.29	0.73	0.22	4.43	0.12	1.96	1.47	1.14	AAA473.cd3.X14.Y13.tile.tissue.png	103	1	2000	103	3e864e9c845d089677f819eea5fe9bb7	0	0	0	0	0	0	0	0	0	0	0	0	0	/home/dhl_ec/bnelissen/Slides/CD3_manuscript/CD3_slides/AAA473.cd3/AAA473.cd3.run1	255	1.0	0.06	1.0	0.06	0.0	-11.8224088835	0.0	0.0289989987218
0.0	2794689.0	0.0	11624.0	2794689.0	4000000.0	0.0	3.0	1.8	2.03	1.16	0.0500000000002	6.48	0.38	0.73	0.11	9.78	0.25	2.2	1.53	0.57	AAA473.cd3.X14.Y14.tile.tissue.png	104	1	2000	104	f5d4b4fc59c2086856b68cbf2f4b7e97	0	0	0	0	0	0	0	0	0	0	0	0	0	/home/dhl_ec/bnelissen/Slides/CD3_manuscript/CD3_slides/AAA473.cd3/AAA473.cd3.run1	255	0.7	0.06	0.7	0.06	-7.89171525145	-11.6915711472	1.02334771761	0.0748982763672
1021.0	3939956.0	563.0	10022.0	3939956.0	4000000.0	14.0	1.0	1.1	1.42	1.12	0.0500000000002	6.59	0.56	1.19	0.0799999999999	13.16	0.55	3.25	2.28	0.62	AAA473.cd3.X14.Y15.tile.tissue.png	105	1	2000	105	11c4b46051b32e5f4a577fdf4732388d	0	0	0	0	0	0	0	0	0	0	0	0	0	/home/dhl_ec/bnelissen/Slides/CD3_manuscript/CD3_slides/AAA473.cd3/AAA473.cd3.run1	255	0.7	0.06	0.7	0.06	-8.72750225949	-12.4887017341	1.37659844395	0.177504550781
6803.0	2925383.0	3060.0	34088.0	2925383.0	4000000.0	67.0	7.0	1.27	1.6	1.73	0.0599999999999	10.23	0.57	1.19	0.14	12.13	0.49	3.38	2.29	0.61	AAA473.cd3.X14.Y16.tile.tissue.png	106	1	2000	106	f4916d06e6449586458a591cfc398d8c	0	0	0	0	0	0	0	0	0	0	0	0	0	/home/dhl_ec/bnelissen/Slides/CD3_manuscript/CD3_slides/AAA473.cd3/AAA473.cd3.run1	255	0.7	0.06	0.7	0.06	-9.08549073687	-12.9858552653	2.39024261391	0.262044699219
441.0	1426452.0	194.0	44729.0	1426452.0	4000000.0	5.0	33.0	1.3	2.87	1.76	0.0700000000002	9.85	0.58	1.2	0.23	10.63	0.39	3.4	2.29	0.61	AAA473.cd3.X14.Y17.tile.tissue.png	107	1	2000	107	777d4d5913207f1e47ba64142d2199fe	0	0	0	0	0	0	0	0	0	0	0	0	0	/home/dhl_ec/bnelissen/Slides/CD3_manuscript/CD3_slides/AAA473.cd3/AAA473.cd3.run1	255	0.7	0.06	0.7	0.06	-8.79947216671	-12.9282185935	2.70907770699	0.180984570313
2114.0	1331758.0	848.0	42018.0	1331758.0	4000000.0	17.0	41.0	2.55	3.04	1.81	0.0699999999997	10.19	0.58	1.19	0.23	10.77	0.39	2.54	1.5	0.4	AAA473.cd3.X14.Y18.tile.tissue.png	108	1	2000	108	50372590b0d7e1b13cb1aa68a3fc6b0e	0	0	0	0	0	0	0	0	0	0	0	0	0	/home/dhl_ec/bnelissen/Slides/CD3_manuscript/CD3_slides/AAA473.cd3/AAA473.cd3.run1	255	0.7	0.06	0.7	0.06	-9.14755676615	-12.5471645905	2.81195713311	0.208748171875
0.0	35538.0	0.0	2808.0	35538.0	4000000.0	0.0	5.0	0.89	1.47	1.11	0.04	6.53	0.37	0.73	0.22	6.09	0.13	2.08	1.52	0.54	AAA473.cd3.X14.Y19.tile.tissue.png	109	1	2000	109	e8a89b0220518818147bd308bb26e8f0	0	0	0	0	0	0	0	0	0	0	0	0	0	/home/dhl_ec/bnelissen/Slides/CD3_manuscript/CD3_slides/AAA473.cd3/AAA473.cd3.run1	255	0.7	0.06	0.7	0.06	-7.79601785501	-12.2713249566	2.97976193506	0.0550760058594
16088.0	3721351.0	6677.0	14557.0	3721351.0	4000000.0	157.0	4.0	2.89	2.84	1.14	0.0499999999997	7.12	0.38	0.74	0.0700000000002	9.56	0.38	2.23	1.51	0.43	AAA473.cd3.X14.Y2.tile.tissue.png	110	1	2000	110	49dad97bf9484473e2ea2102a5713085	0	0	0	0	0	0	0	0	0	0	0	0	0	/home/dhl_ec/bnelissen/Slides/CD3_manuscript/CD3_slides/AAA473.cd3/AAA473.cd3.run1	255	0.7	0.06	0.7	0.06	-9.51870391199	-12.2281952153	1.71387846098	0.190862038086
0.0	5911.0	0.0	490.0	5911.0	4000000.0	0.0	2.0	3.17	2.14	1.13	0.0499999999997	6.82	0.38	0.74	0.22	6.38	0.14	2.09	1.53	0.380000000001	AAA473.cd3.X14.Y20.tile.tissue.png	111	1	2000	111	9986d9ca1dedfbf7b566010aa80cfd1e	0	0	0	0	0	0	0	0	0	0	0	0	0	/home/dhl_ec/bnelissen/Slides/CD3_manuscript/CD3_slides/AAA473.cd3/AAA473.cd3.run1	255	0.7	0.06	0.7	0.06	-6.90477289774	-12.4387225065	5.15167464526	0.0590998447266
0.0	2871.0	0.0	366.0	2871.0	4000000.0	0.0	2.0	3.13	2.82	1.16	0.0500000000002	6.99	0.38	0.75	0.22	5.9	0.14	2.09	1.53	0.38	AAA473.cd3.X14.Y21.tile.tissue.png	112	1	2000	112	27498d7d9acdb1c04a2988467dad880c	0	0	0	0	0	0	0	0	0	0	0	0	0	/home/dhl_ec/bnelissen/Slides/CD3_manuscript/CD3_slides/AAA473.cd3/AAA473.cd3.run1	255	0.7	0.06	0.7	0.06	0.0	-11.1529601568	3.75952071904	0.43389005603
0.0	133138.0	0.0	2608.0	133138.0	966000.0	0.0	2.0	1.55	1.52	0.33	0.00999999999976	3.82	0.0900000000001	0.2	0.0500000000002	1.46	0.04	0.55	0.37	0.11	AAA473.cd3.X14.Y22.tile.tissue.png	113	1	2000	113	cabcbae51ba2580275b9732d1ba36a7d	0	0	0	0	0	0	0	0	0	0	0	0	0	/home/dhl_ec/bnelissen/Slides/CD3_manuscript/CD3_slides/AAA473.cd3/AAA473.cd3.run1	255	0.7	0.06	0.7	0.06	0.0	-11.5377822981	0.0486452239934	6.58774033698
180.0	3839357.0	96.0	8798.0	3839357.0	4000000.0	2.0	1.0	3.56	2.38	1.76	0.0700000000002	9.46	0.6	1.2	0.0900000000001	13.87	0.61	3.42	2.29	0.68	AAA473.cd3.X14.Y3.tile.tissue.png	114	1	2000	114	79d64f3e15504c9462c7136dada36986	0	0	0	0	0	0	0	0	0	0	0	0	0	/home/dhl_ec/bnelissen/Slides/CD3_manuscript/CD3_slides/AAA473.cd3/AAA473.cd3.run1	255	0.7	0.06	0.7	0.06	-9.23967091698	-12.1125636697	1.31845813424	0.0824950136719
165.0	2147282.0	80.0	8990.0	2147282.0	4000000.0	2.0	1.0	2.75	1.88	1.2	0.0500000000002	7.17	0.38	0.81	0.13	8.13	0.29	2.14	1.48	0.39	AAA473.cd3.X14.Y4.tile.tissue.png	115	1	2000	115	015af0b66c00bd906b94af7455119de4	0	0	0	0	0	0	0	0	0	0	0	0	0	/home/dhl_ec/bnelissen/Slides/CD3_manuscript/CD3_slides/AAA473.cd3/AAA473.cd3.run1	255	0.7	0.06	0.7	0.06	-8.39624809231	-11.8369958966	0.981551462934	0.0772137148438
0.0	562290.0	0.0	6306.0	562290.0	4000000.0	0.0	6.0	0.89	1.4	1.17	0.04	7.15	0.41	0.94	0.3	6.82	0.16	2.22	1.54	0.4	AAA473.cd3.X14.Y5.tile.tissue.png	116	1	2000	116	c99650c01c5e8a7a93a3972fd1967d53	0	0	0	0	0	0	0	0	0	0	0	0	0	/home/dhl_ec/bnelissen/Slides/CD3_manuscript/CD3_slides/AAA473.cd3/AAA473.cd3.run1	255	0.7	0.06	0.7	0.06	0.0	-12.3052699132	1.31096731669	0.0735313398438
0.0	7981.0	0.0	678.0	7981.0	4000000.0	0.0	2.0	0.84	1.11	1.21	0.0500000000002	6.84	0.38	0.75	0.23	5.69	0.16	2.27	1.52	0.55	AAA473.cd3.X14.Y6.tile.tissue.png	117	1	2000	117	6a327cbbd93ce7b0543a7c4dff0871d1	0	0	0	0	0	0	0	0	0	0	0	0	0	/home/dhl_ec/bnelissen/Slides/CD3_manuscript/CD3_slides/AAA473.cd3/AAA473.cd3.run1	255	0.7	0.06	0.7	0.06	0.0	-12.7725164398	1.46961876253	0.0725737128906
0.0	130719.0	0.0	2286.0	130719.0	4000000.0	0.0	2.0	1.3	2.61	1.21	0.0499999999997	7.05	0.38	0.75	0.22	5.93	0.14	2.15	1.51	2.06	AAA473.cd3.X14.Y7.tile.tissue.png	118	1	2000	118	8b74d8cb67320e71506adacafea7a29d	0	0	0	0	0	0	0	0	0	0	0	0	0	/home/dhl_ec/bnelissen/Slides/CD3_manuscript/CD3_slides/AAA473.cd3/AAA473.cd3.run1	255	0.7	0.06	0.7	0.06	0.0	-11.8098844518	1.60334465055	0.0561315395508
0.0	1342861.0	0.0	8180.0	1342861.0	4000000.0	0.0	1.0	2.07	2.19	1.15	0.0500000000002	6.77	0.38	0.75	0.17	7.15	0.2	2.25	1.53	0.81	AAA473.cd3.X14.Y8.tile.tissue.png	119	1	2000	119	44444d22080d70e16f7fe63aadfc06f7	0	0	0	0	0	0	0	0	0	0	0	0	0	/home/dhl_ec/bnelissen/Slides/CD3_manuscript/CD3_slides/AAA473.cd3/AAA473.cd3.run1	255	0.7	0.06	0.7	0.06	-7.59878283431	-11.6858944261	1.36079532637	0.0768333007813
0.0	1391432.0	0.0	17344.0	1391432.0	4000000.0	0.0	3.0	3.14	2.46	1.17	0.0500000000002	7.39	0.39	0.75	0.17	7.4	0.2	2.27	1.53	1.34	AAA473.cd3.X14.Y9.tile.tissue.png	120	1	2000	120	a86b6c343a642ae153704442f1299d01	0	0	0	0	0	0	0	0	0	0	0	0	0	/home/dhl_ec/bnelissen/Slides/CD3_manuscript/CD3_slides/AAA473.cd3/AAA473.cd3.run1	255	0.7	0.06	0.7	0.06	-7.97756990115	-12.0390132079	1.90525231919	0.107833964844
0.0	4346.0	0.0	410.0	4346.0	4000000.0	0.0	2.0	2.21	1.91	1.15	0.0599999999999	6.88	0.56	1.3	0.31	8.28	0.13	2.07	1.5	1.02	AAA473.cd3.X15.Y0.tile.tissue.png	121	1	2000	121	7e49add30ab968b3b36a571d9e3c7981	0	0	0	0	0	0	0	0	0	0	0	0	0	/home/dhl_ec/bnelissen/Slides/CD3_manuscript/CD3_slides/AAA473.cd3/AAA473.cd3.run1	255	0.7	0.06	0.7	0.06	-9.56191985759	-12.3022094265	5.0559682004	5.11898217651
1423.0	2621744.0	655.0	17490.0	2621744.0	4000000.0	14.0	6.0	2.74	2.79	1.16	0.0499999999997	6.62	0.46	0.72	0.12	8.74	0.32	2.24	1.46	1.4	AAA473.cd3.X15.Y1.tile.tissue.png	122	1	2000	122	ed6b6bf17e4d24e2ceb8a847ccb8e5e9	0	0	0	0	0	0	0	0	0	0	0	0	0	/home/dhl_ec/bnelissen/Slides/CD3_manuscript/CD3_slides/AAA473.cd3/AAA473.cd3.run1	255	0.7	0.06	0.7	0.06	-9.12790363542	-11.7774160003	1.12329705044	0.109984957031
294.0	3982348.0	157.0	8763.0	3982348.0	4000000.0	4.0	1.0	2.22	2.93	1.16	0.0499999999997	6.64	0.38	0.75	0.0599999999999	9.64	0.37	2.19	1.53	0.54	AAA473.cd3.X15.Y10.tile.tissue.png	123	1	2000	123	7f3b1286c0ec87bdf393d410e8000afc	0	0	0	0	0	0	0	0	0	0	0	0	0	/home/dhl_ec/bnelissen/Slides/CD3_manuscript/CD3_slides/AAA473.cd3/AAA473.cd3.run1	255	0.7	0.06	0.7	0.06	-8.62072852981	-12.1790902273	0.92921945936	0.078633142334
945.0	3236885.0	413.0	15300.0	3236885.0	4000000.0	9.0	2.0	3.24	2.61	1.15	0.0500000000002	6.75	0.37	0.76	0.0900000000001	9.15	0.34	2.21	1.52	0.42	AAA473.cd3.X15.Y11.tile.tissue.png	124	1	2000	124	71fafe1f7656c926ff9739e8773a0c75	0	0	0	0	0	0	0	0	0	0	0	0	0	/home/dhl_ec/bnelissen/Slides/CD3_manuscript/CD3_slides/AAA473.cd3/AAA473.cd3.run1	255	0.7	0.06	0.7	0.06	-8.87866785963	-12.2091670397	1.43968542947	0.126728685547
177.0	942723.0	68.0	15881.0	942723.0	4000000.0	2.0	6.0	2.89	2.42	1.3	0.0500000000002	7.05	0.39	0.75	0.19	7.47	0.25	2.24	1.54	0.39	AAA473.cd3.X15.Y12.tile.tissue.png	125	1	2000	125	a24471edb355a56d4584fc010f28f404	0	0	0	0	0	0	0	0	0	0	0	0	0	/home/dhl_ec/bnelissen/Slides/CD3_manuscript/CD3_slides/AAA473.cd3/AAA473.cd3.run1	255	0.7	0.06	0.7	0.06	-9.19204880385	-11.8070739422	2.04214698405	0.0848112382813
0.0	0.0	0.0	0.0	0.0	4000000.0	0.0	0.0	1.66	2.87	1.23	0.0500000000002	6.12	0.28	0.73	0.21	4.64	0.13	2.02	1.52	0.38	AAA473.cd3.X15.Y13.tile.tissue.png	126	1	2000	126	14abe89c8fd3143c6f554935b93d3f08	0	0	0	0	0	0	0	0	0	0	0	0	0	/home/dhl_ec/bnelissen/Slides/CD3_manuscript/CD3_slides/AAA473.cd3/AAA473.cd3.run1	255	1.0	0.06	1.0	0.06	0.0	-11.2012121992	0.0	0.0354383309942
129.0	3493989.0	70.0	10178.0	3493989.0	4000000.0	2.0	1.0	2.62	1.54	1.11	0.0500000000002	9.63	0.37	0.76	0.0799999999999	9.19	0.35	2.19	1.53	0.41	AAA473.cd3.X15.Y14.tile.tissue.png	127	1	2000	127	37dbe0421b0f26b8c19691a0aa5686cf	0	0	0	0	0	0	0	0	0	0	0	0	0	/home/dhl_ec/bnelissen/Slides/CD3_manuscript/CD3_slides/AAA473.cd3/AAA473.cd3.run1	255	0.7	0.06	0.7	0.06	-8.18736855999	-11.9068797079	0.862831676278	0.0676660371094
1649.0	3973502.0	730.0	9230.0	3973502.0	4000000.0	17.0	1.0	2.38	2.67	1.26	0.0500000000002	8.97	0.39	0.75	0.0599999999999	9.68	0.37	2.19	1.52	0.67	AAA473.cd3.X15.Y15.tile.tissue.png	128	1	2000	128	b25429e464f2502a9921798568c3ceff	0	0	0	0	0	0	0	0	0	0	0	0	0	/home/dhl_ec/bnelissen/Slides/CD3_manuscript/CD3_slides/AAA473.cd3/AAA473.cd3.run1	255	0.7	0.06	0.7	0.06	-8.66464366424	-12.4950698134	1.50639322384	0.157111339844
2243.0	2046010.0	1072.0	58583.0	2046010.0	4000000.0	28.0	19.0	2.87	1.66	1.77	0.0599999999999	10.82	0.59	1.19	0.2	11.4	0.43	3.45	1.54	0.41	AAA473.cd3.X15.Y16.tile.tissue.png	129	1	2000	129	bba37490c91b638af52c80f1356fdccb	0	0	0	0	0	0	0	0	0	0	0	0	0	/home/dhl_ec/bnelissen/Slides/CD3_manuscript/CD3_slides/AAA473.cd3/AAA473.cd3.run1	255	0.7	0.06	0.7	0.06	-9.30290874731	-13.109388524	2.19587047341	0.238850171875
105.0	642128.0	60.0	51365.0	642128.0	4000000.0	2.0	82.0	0.96	2.01	1.16	0.0499999999997	7.14	0.4	0.75	0.19	7.29	0.23	2.38	1.53	0.42	AAA473.cd3.X15.Y17.tile.tissue.png	130	1	2000	130	c75fb94337c17310d16ecca6e82d7d6e	0	0	0	0	0	0	0	0	0	0	0	0	0	/home/dhl_ec/bnelissen/Slides/CD3_manuscript/CD3_slides/AAA473.cd3/AAA473.cd3.run1	255	0.7	0.06	0.7	0.06	-9.11397440167	-12.8635172233	2.28707214483	0.15960896875
602.0	669014.0	306.0	52474.0	669014.0	4000000.0	8.0	62.0	0.9	1.23	1.16	0.0499999999997	7.19	0.4	0.75	0.2	7.1	0.24	2.34	1.53	0.59	AAA473.cd3.X15.Y18.tile.tissue.png	131	1	2000	131	35aaca0ed3ad5d07f0a36b943af24de3	0	0	0	0	0	0	0	0	0	0	0	0	0	/home/dhl_ec/bnelissen/Slides/CD3_manuscript/CD3_slides/AAA473.cd3/AAA473.cd3.run1	255	0.7	0.06	0.7	0.06	-9.52113593639	-12.7412128878	2.61099693899	0.180893136719
115.0	119656.0	46.0	6435.0	119656.0	4000000.0	1.0	9.0	1.18	1.66	1.14	0.0499999999997	7.94	0.38	0.75	0.22	6.53	0.21	2.07	1.77	0.6	AAA473.cd3.X15.Y19.tile.tissue.png	132	1	2000	132	d7c7af5916a107d8d04b4594e1d5136a	0	0	0	0	0	0	0	0	0	0	0	0	0	/home/dhl_ec/bnelissen/Slides/CD3_manuscript/CD3_slides/AAA473.cd3/AAA473.cd3.run1	255	0.7	0.06	0.7	0.06	-9.48330952192	-12.2706697292	3.30358472925	0.0747794101563
1601.0	1817354.0	548.0	9775.0	1817354.0	4000000.0	9.0	5.0	1.24	2.62	1.77	0.0700000000002	13.1	0.57	1.19	0.21	11.55	0.42	3.45	1.92	0.41	AAA473.cd3.X15.Y2.tile.tissue.png	133	1	2000	133	20400b307b5ae5eab1e461a4f3628db0	0	0	0	0	0	0	0	0	0	0	0	0	0	/home/dhl_ec/bnelissen/Slides/CD3_manuscript/CD3_slides/AAA473.cd3/AAA473.cd3.run1	255	0.7	0.06	0.7	0.06	-8.95376994195	-11.3140294083	1.01202768225	0.0880891054687
0.0	4988.0	0.0	493.0	4988.0	4000000.0	0.0	2.0	0.829999999999	1.52	1.12	0.0500000000002	6.86	0.38	0.75	0.22	5.83	0.13	2.27	1.57	0.55	AAA473.cd3.X15.Y20.tile.tissue.png	134	1	2000	134	229df00e67dbb6b42aa928a96c2ec22e	0	0	0	0	0	0	0	0	0	0	0	0	0	/home/dhl_ec/bnelissen/Slides/CD3_manuscript/CD3_slides/AAA473.cd3/AAA473.cd3.run1	255	0.7	0.06	0.7	0.06	0.0	-12.1817796943	2.61898987257	0.0591931959076
0.0	1989.0	0.0	200.0	1989.0	4000000.0	0.0	1.0	1.09	1.52	1.2	0.0499999999997	6.83	0.37	0.73	0.22	5.73	0.22	3.1	2.28	0.64	AAA473.cd3.X15.Y21.tile.tissue.png	135	1	2000	135	cd44a9a76687087361792b5e63ca9039	0	0	0	0	0	0	0	0	0	0	0	0	0	/home/dhl_ec/bnelissen/Slides/CD3_manuscript/CD3_slides/AAA473.cd3/AAA473.cd3.run1	255	0.7	0.06	0.7	0.06	0.0	-11.8893909209	4.47260224202	0.624875929352
0.0	440042.0	0.0	7092.0	440042.0	966000.0	0.0	2.0	0.440000000001	0.82	0.45	0.02	2.45	0.15	0.29	0.0500000000002	2.24	0.0899999999997	0.81	0.55	0.16	AAA473.cd3.X15.Y22.tile.tissue.png	136	1	2000	136	803e417a0b97b76a6ccd87ec6446ffb2	0	0	0	0	0	0	0	0	0	0	0	0	0	/home/dhl_ec/bnelissen/Slides/CD3_manuscript/CD3_slides/AAA473.cd3/AAA473.cd3.run1	255	0.7	0.06	0.7	0.06	0.0	-10.7288090907	0.0792977129882	1.10682997905
0.0	332438.0	0.0	4292.0	332438.0	4000000.0	0.0	4.0	2.35	1.84	1.79	0.0700000000002	10.84	0.56	1.19	0.3	6.69	0.14	2.1	1.47	0.72	AAA473.cd3.X15.Y3.tile.tissue.png	137	1	2000	137	ca8e05f75558bd75a4cc5cdfe4e5c6cb	0	0	0	0	0	0	0	0	0	0	0	0	0	/home/dhl_ec/bnelissen/Slides/CD3_manuscript/CD3_slides/AAA473.cd3/AAA473.cd3.run1	255	0.7	0.06	0.7	0.06	-8.18699233866	-11.9973359696	0.672852799363	0.0613953413086
0.0	2292.0	0.0	214.0	2292.0	4000000.0	0.0	1.0	2.16	2.23	1.05	0.0500000000002	6.37	0.37	0.72	0.21	7.24	0.24	2.16	1.54	0.81	AAA473.cd3.X15.Y4.tile.tissue.png	138	1	2000	138	495b2fb2d9970038125ff69fcec8a16a	0	0	0	0	0	0	0	0	0	0	0	0	0	/home/dhl_ec/bnelissen/Slides/CD3_manuscript/CD3_slides/AAA473.cd3/AAA473.cd3.run1	255	0.7	0.06	0.7	0.06	0.0	-12.5526791498	0.646283587444	0.0549873375397
0.0	0.0	0.0	0.0	0.0	4000000.0	0.0	0.0	2.29	1.01	1.16	0.0499999999997	6.08	0.3	0.73	0.21	5.48	0.2	2.91	2.1	1.37	AAA473.cd3.X15.Y5.tile.tissue.png	139	1	2000	139	822632c782739b151c6c15971e77de1c	0	0	0	0	0	0	0	0	0	0	0	0	0	/home/dhl_ec/bnelissen/Slides/CD3_manuscript/CD3_slides/AAA473.cd3/AAA473.cd3.run1	255	1.0	0.06	1.0	0.06	0.0	-12.3636300491	0.0	0.0450174878998
0.0	501047.0	0.0	5431.0	501047.0	4000000.0	0.0	1.0	1.93	2.06	1.76	0.0599999999999	9.06	0.38	0.73	0.19	6.09	0.15	2.16	1.52	0.6	AAA473.cd3.X15.Y6.tile.tissue.png	140	1	2000	140	9dfabc081fc5fb9acc9eede05b06bd67	0	0	0	0	0	0	0	0	0	0	0	0	0	/home/dhl_ec/bnelissen/Slides/CD3_manuscript/CD3_slides/AAA473.cd3/AAA473.cd3.run1	255	0.7	0.06	0.7	0.06	0.0	-11.6306934162	1.19826570661	0.0509876865234
193.0	3405320.0	93.0	8017.0	3405320.0	4000000.0	2.0	1.0	2.13	2.56	1.11	0.04	9.5	0.56	1.19	0.12	12.75	0.52	3.29	2.28	0.63	AAA473.cd3.X15.Y7.tile.tissue.png	141	1	2000	141	7cffd21b6f651279dd6823c3f1be78eb	0	0	0	0	0	0	0	0	0	0	0	0	0	/home/dhl_ec/bnelissen/Slides/CD3_manuscript/CD3_slides/AAA473.cd3/AAA473.cd3.run1	255	0.7	0.06	0.7	0.06	-8.45197401385	-12.0282778118	1.05710847058	0.104808717773
1252.0	3984038.0	511.0	8970.0	3984038.0	4000000.0	11.0	1.0	2.81	3.73	1.78	0.0700000000002	8.93	0.58	1.2	0.0799999999999	9.83	0.37	2.17	1.49	0.45	AAA473.cd3.X15.Y8.tile.tissue.png	142	1	2000	142	7f8a12c6d1a3057a4473c281605b2317	0	0	0	0	0	0	0	0	0	0	0	0	0	/home/dhl_ec/bnelissen/Slides/CD3_manuscript/CD3_slides/AAA473.cd3/AAA473.cd3.run1	255	0.7	0.06	0.7	0.06	-9.02234553336	-12.2063981007	1.08528231934	0.107790492676
819.0	3892171.0	409.0	12333.0	3892171.0	4000000.0	10.0	2.0	3.62	2.03	1.83	0.0700000000002	7.38	0.38	0.76	0.0700000000002	9.51	0.55	3.32	2.34	0.69	AAA473.cd3.X15.Y9.tile.tissue.png	143	1	2000	143	57fe278f1c37cb9c5db6cea199f887fb	0	0	0	0	0	0	0	0	0	0	0	0	0	/home/dhl_ec/bnelissen/Slides/CD3_manuscript/CD3_slides/AAA473.cd3/AAA473.cd3.run1	255	0.7	0.06	0.7	0.06	-8.96055796763	-12.3094124263	1.17903694853	0.0874868364258
0.0	7769.0	0.0	778.0	7769.0	4000000.0	0.0	4.0	3.54	1.82	1.12	0.0599999999999	6.62	0.55	1.05	0.22	5.7	0.13	2.08	1.49	0.36	AAA473.cd3.X16.Y0.tile.tissue.png	144	1	2000	144	d590b4266e5f3f9435aaf0e46394ce2f	0	0	0	0	0	0	0	0	0	0	0	0	0	/home/dhl_ec/bnelissen/Slides/CD3_manuscript/CD3_slides/AAA473.cd3/AAA473.cd3.run1	255	0.7	0.06	0.7	0.06	0.0	-11.4834800204	2.47356707145	4.5971443548
0.0	7969.0	0.0	822.0	7969.0	4000000.0	0.0	4.0	2.25	1.39	1.18	0.0699999999997	9.43	0.559999999999	1.2	0.31	8.63	0.219999999999	3.13	2.3	0.55	AAA473.cd3.X16.Y1.tile.tissue.png	145	1	2000	145	0251e2691df9912067f774c783544067	0	0	0	0	0	0	0	0	0	0	0	0	0	/home/dhl_ec/bnelissen/Slides/CD3_manuscript/CD3_slides/AAA473.cd3/AAA473.cd3.run1	255	0.7	0.06	0.7	0.06	-8.04985463061	-12.1983460743	1.79333499421	0.0893564414978
153091.0	3231136.0	58878.0	19726.0	3231136.0	4000000.0	1232.0	6.0	3.61	2.16	1.15	0.0500000000002	7.2	0.41	0.77	0.0999999999995	10.33	0.360000000001	2.24	1.52	0.42	AAA473.cd3.X16.Y10.tile.tissue.png	146	1	2000	146	9065452e72ade356430057f6f7e7ac78	0	0	0	0	0	0	0	0	0	0	0	0	0	/home/dhl_ec/bnelissen/Slides/CD3_manuscript/CD3_slides/AAA473.cd3/AAA473.cd3.run1	255	0.7	0.06	0.7	0.06	-9.08033290577	-13.0311595106	2.41975733114	0.480061519531
35460.0	3653889.0	13783.0	17334.0	3653889.0	4000000.0	275.0	3.0	2.16	2.81	1.22	0.0500000000002	7.07	0.37	0.740000000001	0.0699999999997	9.39	0.349999999999	2.19	1.49	0.589999999999	AAA473.cd3.X16.Y11.tile.tissue.png	147	1	2000	147	24f1bec4f08c6459753f243f78a44c7f	0	0	0	0	0	0	0	0	0	0	0	0	0	/home/dhl_ec/bnelissen/Slides/CD3_manuscript/CD3_slides/AAA473.cd3/AAA473.cd3.run1	255	0.7	0.06	0.7	0.06	-9.40716953879	-12.6105668723	1.88788703472	0.271438960937
1243.0	3529080.0	572.0	17938.0	3529080.0	4000000.0	13.0	7.0	2.8	2.48	1.15	0.0799999999999	8.17	0.37	0.74	0.0799999999999	9.32	0.349999999999	2.23	1.52	0.630000000001	AAA473.cd3.X16.Y12.tile.tissue.png	148	1	2000	148	1a42ade53dd1522a9494cbc19a5e5864	0	0	0	0	0	0	0	0	0	0	0	0	0	/home/dhl_ec/bnelissen/Slides/CD3_manuscript/CD3_slides/AAA473.cd3/AAA473.cd3.run1	255	0.7	0.06	0.7	0.06	-8.6903091989	-12.3357920606	1.33537511513	0.111439131836
95.0	541714.0	42.0	8966.0	541714.0	4000000.0	1.0	4.0	2.23	2.14	1.78	0.0699999999997	12.44	0.63	1.23	0.29	8.08	0.24	2.13	1.52	0.54	AAA473.cd3.X16.Y13.tile.tissue.png	149	1	2000	149	4294a4990238258ea5bfeec95ec090b1	0	0	0	0	0	0	0	0	0	0	0	0	0	/home/dhl_ec/bnelissen/Slides/CD3_manuscript/CD3_slides/AAA473.cd3/AAA473.cd3.run1	255	0.7	0.06	0.7	0.06	-8.62628259264	-11.623178422	1.16880155277	0.0498340732422
2328.0	3505142.0	1054.0	10256.0	3505142.0	4000000.0	24.0	3.0	1.26	1.34	1.15	0.0500000000002	6.74	0.39	0.75	0.0799999999999	9.25	0.360000000001	2.17	1.52	0.63	AAA473.cd3.X16.Y14.tile.tissue.png	150	1	2000	150	234844e31076dc2f2069b47ef5e4aa69	0	0	0	0	0	0	0	0	0	0	0	0	0	/home/dhl_ec/bnelissen/Slides/CD3_manuscript/CD3_slides/AAA473.cd3/AAA473.cd3.run1	255	0.7	0.06	0.7	0.06	-8.53509228053	-11.9488253964	1.06431306904	0.113727569336
1712.0	3976302.0	826.0	9381.0	3976302.0	4000000.0	21.0	1.0	1.3	1.62	1.83	0.0799999999999	7.68	0.37	0.74	0.0699999999997	9.3	0.62	3.6	2.53	0.71	AAA473.cd3.X16.Y15.tile.tissue.png	151	1	2000	151	8938de50e973dbba902e31a3e09361d2	0	0	0	0	0	0	0	0	0	0	0	0	0	/home/dhl_ec/bnelissen/Slides/CD3_manuscript/CD3_slides/AAA473.cd3/AAA473.cd3.run1	255	0.7	0.06	0.7	0.06	-8.85283940662	-12.6004389312	1.60611499201	0.163438268555
1839.0	2675212.0	809.0	53671.0	2675212.0	4000000.0	19.0	17.0	1.41	2.4	1.76	0.0699999999997	7.8	0.38	0.719999999999	0.110000000001	8.68	0.53	3.64	2.45	0.57	AAA473.cd3.X16.Y16.tile.tissue.png	152	1	2000	152	5af7b71c8732a433e7bfae133164dfc2	0	0	0	0	0	0	0	0	0	0	0	0	0	/home/dhl_ec/bnelissen/Slides/CD3_manuscript/CD3_slides/AAA473.cd3/AAA473.cd3.run1	255	0.7	0.06	0.7	0.06	-9.16933210377	-13.0569218409	2.17481616587	0.222333011719
1021.0	1217479.0	519.0	76809.0	1217479.0	4000000.0	13.0	61.0	1.32	1.9	1.7	0.0500000000002	6.92	0.41	0.72	0.18	7.69	0.38	3.18	1.47	0.7	AAA473.cd3.X16.Y17.tile.tissue.png	153	1	2000	153	a250b76f717929b6409d156485c76835	0	0	0	0	0	0	0	0	0	0	0	0	0	/home/dhl_ec/bnelissen/Slides/CD3_manuscript/CD3_slides/AAA473.cd3/AAA473.cd3.run1	255	0.7	0.06	0.7	0.06	-9.26232615222	-12.8586290246	2.21125255392	0.193353921875
655.0	1149930.0	365.0	48213.0	1149930.0	4000000.0	10.0	60.0	1.93	2.51	1.2	0.0699999999997	7.58	0.38	0.72	0.17	7.42	0.25	2.27	1.49	0.870000000001	AAA473.cd3.X16.Y18.tile.tissue.png	154	1	2000	154	caedc89b7fbeeefef6d2bbe34838cddb	0	0	0	0	0	0	0	0	0	0	0	0	0	/home/dhl_ec/bnelissen/Slides/CD3_manuscript/CD3_slides/AAA473.cd3/AAA473.cd3.run1	255	0.7	0.06	0.7	0.06	-9.12155105221	-12.7821649403	2.83133116969	0.192524335938
0.0	141672.0	0.0	12652.0	141672.0	4000000.0	0.0	26.0	2.14	3.04	1.75	0.0700000000006	10.73	0.57	1.19	0.309999999999	9.36	0.24	3.45	2.01	0.759999999999	AAA473.cd3.X16.Y19.tile.tissue.png	155	1	2000	155	64be227c420268fd05cf9adafd03feda	0	0	0	0	0	0	0	0	0	0	0	0	0	/home/dhl_ec/bnelissen/Slides/CD3_manuscript/CD3_slides/AAA473.cd3/AAA473.cd3.run1	255	0.7	0.06	0.7	0.06	-9.19167215343	-12.5264338641	2.98522062485	0.126059595703
308.0	8650.0	131.0	853.0	8650.0	4000000.0	3.0	4.0	2.61	2.63	1.13	0.0499999999993	6.98	0.379999999999	0.75	0.23	8.4	0.21	2.02	1.48	0.740000000001	AAA473.cd3.X16.Y2.tile.tissue.png	156	1	2000	156	595af3bfa88198c45acb1e6c746f6a36	0	0	0	0	0	0	0	0	0	0	0	0	0	/home/dhl_ec/bnelissen/Slides/CD3_manuscript/CD3_slides/AAA473.cd3/AAA473.cd3.run1	255	0.7	0.06	0.7	0.06	-9.70379542755	-12.2070610623	2.68867922267	0.0785692183838
0.0	0.0	0.0	0.0	0.0	4000000.0	0.0	0.0	2.22	2.3	1.12	0.0500000000002	6.08	0.46	1.18	0.31	4.85	0.13	1.99	1.53	1.59	AAA473.cd3.X16.Y20.tile.tissue.png	157	1	2000	157	b102dc63e8e137ea85b53176893ed701	0	0	0	0	0	0	0	0	0	0	0	0	0	/home/dhl_ec/bnelissen/Slides/CD3_manuscript/CD3_slides/AAA473.cd3/AAA473.cd3.run1	255	1.0	0.06	1.0	0.06	0.0	-11.8184586688	0.0	0.0565053353534
0.0	11284.0	0.0	897.0	11284.0	4000000.0	0.0	2.0	3.16	1.57	1.76	0.0699999999997	8.12	0.38	0.84	0.23	5.82	0.21	3.39	2.42	1.23	AAA473.cd3.X16.Y21.tile.tissue.png	158	1	2000	158	f3385de46e42939adfd41c82f45fea1b	0	0	0	0	0	0	0	0	0	0	0	0	0	/home/dhl_ec/bnelissen/Slides/CD3_manuscript/CD3_slides/AAA473.cd3/AAA473.cd3.run1	255	0.7	0.06	0.7	0.06	0.0	-10.4410437488	0.0164311600678	0.783614547119
0.0	259524.0	0.0	5962.0	259524.0	966000.0	0.0	2.0	1.08	0.93	0.39	0.0100000000002	1.76	0.0999999999995	0.29	0.0600000000004	2.14	0.0799999999999	0.79	0.55	0.16	AAA473.cd3.X16.Y22.tile.tissue.png	159	1	2000	159	609a58056759278b3f24a68bb2bfe71f	0	0	0	0	0	0	0	0	0	0	0	0	0	/home/dhl_ec/bnelissen/Slides/CD3_manuscript/CD3_slides/AAA473.cd3/AAA473.cd3.run1	255	0.7	0.06	0.7	0.06	0.0	-10.2746613969	0.0572097634154	1.19917444783
0.0	4196.0	0.0	424.0	4196.0	4000000.0	0.0	2.0	2.7	2.39	1.2	0.0499999999993	6.87	0.55	1.19	0.31	7.78	0.22	3.09	2.31	0.71	AAA473.cd3.X16.Y3.tile.tissue.png	160	1	2000	160	72517628971499e459eba88379486032	0	0	0	0	0	0	0	0	0	0	0	0	0	/home/dhl_ec/bnelissen/Slides/CD3_manuscript/CD3_slides/AAA473.cd3/AAA473.cd3.run1	255	0.7	0.06	0.7	0.06	0.0	-12.224543792	2.2745548681	0.0602338286743
0.0	4165.0	0.0	402.0	4165.0	4000000.0	0.0	2.0	1.93	2.21	1.71	0.0700000000006	9.39	0.56	1.2	0.309999999999	7.83	0.21	3.06	2.3	1.02	AAA473.cd3.X16.Y4.tile.tissue.png	161	1	2000	161	06907f4807aa2d1f6c13a72905ae1fe5	0	0	0	0	0	0	0	0	0	0	0	0	0	/home/dhl_ec/bnelissen/Slides/CD3_manuscript/CD3_slides/AAA473.cd3/AAA473.cd3.run1	255	0.7	0.06	0.7	0.06	0.0	-12.29297061	0.731533472764	0.0566432494965
0.0	242478.0	0.0	4194.0	242478.0	4000000.0	0.0	3.0	2.81	2.94	1.76	0.0700000000006	8.52	0.349999999999	0.709999999999	0.200000000001	5.81	0.150000000001	2.1	1.51	1.57	AAA473.cd3.X16.Y5.tile.tissue.png	162	1	2000	162	8ef7e212ccdecbcc46a52dacb5d81cce	0	0	0	0	0	0	0	0	0	0	0	0	0	/home/dhl_ec/bnelissen/Slides/CD3_manuscript/CD3_slides/AAA473.cd3/AAA473.cd3.run1	255	0.7	0.06	0.7	0.06	0.0	-12.3024317705	1.96374052491	0.0632058232422
56.0	3336632.0	35.0	9737.0	3336632.0	4000000.0	1.0	1.0	2.05	1.7	1.72	0.04	7.8	0.549999999999	1.2	0.12	11.2	0.33	2.13	1.94	0.58	AAA473.cd3.X16.Y6.tile.tissue.png	163	1	2000	163	98740ce027e1aa2c29160bef9d068f00	0	0	0	0	0	0	0	0	0	0	0	0	0	/home/dhl_ec/bnelissen/Slides/CD3_manuscript/CD3_slides/AAA473.cd3/AAA473.cd3.run1	255	0.7	0.06	0.7	0.06	-8.36975530521	-11.7549418102	0.847396998915	0.0738973134766
2032.0	2961383.0	973.0	36233.0	2961383.0	4000000.0	23.0	20.0	3.56	2.06	1.74	0.0700000000006	7.64	0.58	1.19	0.15	12.27	0.5	3.4	2.31	0.63	AAA473.cd3.X16.Y7.tile.tissue.png	164	1	2000	164	ea0b02d640e00457b9976215ba1613af	0	0	0	0	0	0	0	0	0	0	0	0	0	/home/dhl_ec/bnelissen/Slides/CD3_manuscript/CD3_slides/AAA473.cd3/AAA473.cd3.run1	255	0.7	0.06	0.7	0.06	-8.9110037146	-12.1010568817	1.14456456953	0.125344912109
88187.0	2966989.0	36091.0	31993.0	2966989.0	4000000.0	789.0	17.0	2.84	2.73	1.14	0.0500000000002	7.09	0.4	0.759999999999	0.0999999999995	9.51	0.349999999999	2.27	1.52	0.43	AAA473.cd3.X16.Y8.tile.tissue.png	165	1	2000	165	cef4fa4666bdf7f5ae44646391eb3f42	0	0	0	0	0	0	0	0	0	0	0	0	0	/home/dhl_ec/bnelissen/Slides/CD3_manuscript/CD3_slides/AAA473.cd3/AAA473.cd3.run1	255	0.7	0.06	0.7	0.06	-9.51464422787	-13.1516716901	2.56267125191	0.44243175
111661.0	2819655.0	43388.0	25069.0	2819655.0	4000000.0	929.0	9.0	3.3	3.05	1.2	0.0500000000002	7.31	0.38	1.19	0.14	14.39	0.57	3.68	2.35	0.62	AAA473.cd3.X16.Y9.tile.tissue.png	166	1	2000	166	523356d4085d8b9f118d146d54ae2286	0	0	0	0	0	0	0	0	0	0	0	0	0	/home/dhl_ec/bnelissen/Slides/CD3_manuscript/CD3_slides/AAA473.cd3/AAA473.cd3.run1	255	0.7	0.06	0.7	0.06	-9.34295028099	-12.9975704808	2.47792821592	0.4120605625
0.0	2799.0	0.0	252.0	2799.0	4000000.0	0.0	1.0	4.5	1.91	1.15	0.0600000000004	6.47	0.56	1.48	0.34	5.85	0.139999999999	2.05	1.52	0.57	AAA473.cd3.X17.Y0.tile.tissue.png	167	1	2000	167	62caf32410399bc11b6c796067b68643	0	0	0	0	0	0	0	0	0	0	0	0	0	/home/dhl_ec/bnelissen/Slides/CD3_manuscript/CD3_slides/AAA473.cd3/AAA473.cd3.run1	255	0.7	0.06	0.7	0.06	0.0	-11.6278917841	0.496660707507	9.00330849007
0.0	0.0	0.0	0.0	0.0	4000000.0	0.0	0.0	2.85	2.26	1.11	0.0500000000002	6.43	0.29	0.75	0.22	4.74	0.13	2.02	1.53	0.379999999999	AAA473.cd3.X17.Y1.tile.tissue.png	168	1	2000	168	667f52e3f8b55e51d06eaee21cb513fd	0	0	0	0	0	0	0	0	0	0	0	0	0	/home/dhl_ec/bnelissen/Slides/CD3_manuscript/CD3_slides/AAA473.cd3/AAA473.cd3.run1	255	1.0	0.06	1.0	0.06	0.0	-12.011363657	0.0	0.0906523073959
537.0	1212704.0	271.0	35090.0	1212704.0	4000000.0	6.0	25.0	2.49	2.24	1.13	0.0499999999993	8.96	0.58	1.2	0.26	10.57	0.39	2.69	1.56	0.41	AAA473.cd3.X17.Y10.tile.tissue.png	169	1	2000	169	8b6489733415db97aded83ea49a9606b	0	0	0	0	0	0	0	0	0	0	0	0	0	/home/dhl_ec/bnelissen/Slides/CD3_manuscript/CD3_slides/AAA473.cd3/AAA473.cd3.run1	255	0.7	0.06	0.7	0.06	-9.15713975703	-12.7619915946	2.76412773976	0.137825457031
1632.0	1315108.0	767.0	29506.0	1315108.0	4000000.0	17.0	10.0	1.19	2.14	1.75	0.0699999999997	9.93	0.38	0.740000000001	0.169999999999	8.04	0.389999999999	3.54	2.53	0.620000000001	AAA473.cd3.X17.Y11.tile.tissue.png	170	1	2000	170	656b07b07ff3451e48f36cbccf34d653	0	0	0	0	0	0	0	0	0	0	0	0	0	/home/dhl_ec/bnelissen/Slides/CD3_manuscript/CD3_slides/AAA473.cd3/AAA473.cd3.run1	255	0.7	0.06	0.7	0.06	-9.51605111343	-12.4153082037	2.62204707596	0.139013609375
469.0	3904052.0	264.0	11428.0	3904052.0	4000000.0	7.0	1.0	1.25	1.53	1.17	0.0500000000002	7.04	0.38	1.28	0.0799999999999	14.14	0.549999999999	3.31	2.32	0.62	AAA473.cd3.X17.Y12.tile.tissue.png	171	1	2000	171	9e987dcdee1060e85bc412fa1572d2c4	0	0	0	0	0	0	0	0	0	0	0	0	0	/home/dhl_ec/bnelissen/Slides/CD3_manuscript/CD3_slides/AAA473.cd3/AAA473.cd3.run1	255	0.7	0.06	0.7	0.06	-8.79625126335	-12.2393196456	1.51713856879	0.107955646973
62.0	999857.0	35.0	10259.0	999857.0	4000000.0	1.0	3.0	1.2	1.94	1.2	0.0500000000002	9.23	0.39	0.75	0.19	7.5	0.25	2.06	1.48	0.37	AAA473.cd3.X17.Y13.tile.tissue.png	172	1	2000	172	6609f669b495a6489e1716dc7643271a	0	0	0	0	0	0	0	0	0	0	0	0	0	/home/dhl_ec/bnelissen/Slides/CD3_manuscript/CD3_slides/AAA473.cd3/AAA473.cd3.run1	255	0.7	0.06	0.7	0.06	-8.76581249161	-11.9212841304	1.21435266681	0.0596450371094
6872.0	3093477.0	2307.0	7600.0	3093477.0	4000000.0	41.0	1.0	0.89	1.17	1.12	0.0799999999999	9.53	0.56	1.24	0.0999999999995	8.94	0.33	2.19	1.52	0.599999999999	AAA473.cd3.X17.Y14.tile.tissue.png	173	1	2000	173	2968fa97da24acb27467b578d2cb994d	0	0	0	0	0	0	0	0	0	0	0	0	0	/home/dhl_ec/bnelissen/Slides/CD3_manuscript/CD3_slides/AAA473.cd3/AAA473.cd3.run1	255	0.7	0.06	0.7	0.06	-8.96795617047	-11.4316573237	0.852388340154	0.0984935620117
1710.0	3974209.0	826.0	9369.0	3974209.0	4000000.0	20.0	2.0	1.38	2.17	1.27	0.0500000000002	7.89	0.38	0.750000000001	0.0600000000004	9.47	0.559999999999	3.37	2.31	0.62	AAA473.cd3.X17.Y15.tile.tissue.png	174	1	2000	174	745f8b00d59db3fd9f903c6d69efd301	0	0	0	0	0	0	0	0	0	0	0	0	0	/home/dhl_ec/bnelissen/Slides/CD3_manuscript/CD3_slides/AAA473.cd3/AAA473.cd3.run1	255	0.7	0.06	0.7	0.06	-8.92418176239	-12.4888369491	1.58668042414	0.165826576416
891.0	3079623.0	448.0	32741.0	3079623.0	4000000.0	12.0	10.0	1.21	1.6	1.75	0.0599999999995	9.87	0.58	1.23	0.139999999999	12.46	0.5	3.36	2.27	0.610000000001	AAA473.cd3.X17.Y16.tile.tissue.png	175	1	2000	175	497ca56b2e90de4f6ad8a4600e8df76a	0	0	0	0	0	0	0	0	0	0	0	0	0	/home/dhl_ec/bnelissen/Slides/CD3_manuscript/CD3_slides/AAA473.cd3/AAA473.cd3.run1	255	0.7	0.06	0.7	0.06	-9.10658005671	-13.1044268356	2.42714816303	0.235086167969
842.0	3340599.0	416.0	26553.0	3340599.0	4000000.0	11.0	9.0	1.25	1.7	1.75	0.0699999999997	18.23	0.57	1.19	0.12	10.08	0.34	2.19	1.46	0.63	AAA473.cd3.X17.Y17.tile.tissue.png	176	1	2000	176	bf1c7e47a333cd476d6c57f89e7eb944	0	0	0	0	0	0	0	0	0	0	0	0	0	/home/dhl_ec/bnelissen/Slides/CD3_manuscript/CD3_slides/AAA473.cd3/AAA473.cd3.run1	255	0.7	0.06	0.7	0.06	-8.97666797432	-13.041956097	2.3427707056	0.206233703125
433.0	568960.0	136.0	26894.0	568960.0	4000000.0	3.0	46.0	1.17	1.65	1.36	0.0500000000002	6.81	0.389999999999	0.839999999999	0.19	7.0	0.23	2.21	1.49	0.540000000001	AAA473.cd3.X17.Y18.tile.tissue.png	177	1	2000	177	024ee8d0c3aa0a01e2e449b9009c3bc9	0	0	0	0	0	0	0	0	0	0	0	0	0	/home/dhl_ec/bnelissen/Slides/CD3_manuscript/CD3_slides/AAA473.cd3/AAA473.cd3.run1	255	0.7	0.06	0.7	0.06	-9.71460058598	-12.2360576303	2.02342020029	0.137153070312
226.0	156565.0	111.0	16221.0	156565.0	4000000.0	3.0	40.0	1.0	1.53	1.3	0.0500000000002	8.59	0.389999999999	0.719999999999	0.22	7.05	0.31	3.35	2.01	0.49	AAA473.cd3.X17.Y19.tile.tissue.png	178	1	2000	178	e740b1738e19c12b9b768ab9886a4333	0	0	0	0	0	0	0	0	0	0	0	0	0	/home/dhl_ec/bnelissen/Slides/CD3_manuscript/CD3_slides/AAA473.cd3/AAA473.cd3.run1	255	0.7	0.06	0.7	0.06	-9.16251147082	-12.5241870649	2.82433950026	0.140562173828
0.0	9561.0	0.0	1012.0	9561.0	4000000.0	0.0	4.0	1.07	1.67	1.56	0.0600000000004	8.57	0.5	1.22	0.32	6.25	0.13	2.07	1.53	0.54	AAA473.cd3.X17.Y2.tile.tissue.png	179	1	2000	179	504a29d79f49ca403a149b46ef5b8906	0	0	0	0	0	0	0	0	0	0	0	0	0	/home/dhl_ec/bnelissen/Slides/CD3_manuscript/CD3_slides/AAA473.cd3/AAA473.cd3.run1	255	0.7	0.06	0.7	0.06	0.0	-11.9856926486	1.66352963455	0.0766018692169
0.0	4035.0	0.0	415.0	4035.0	4000000.0	0.0	2.0	0.820000000001	1.06	1.16	0.04	6.52	0.37	0.889999999999	0.22	5.86	0.21	2.25	1.52	0.669999999999	AAA473.cd3.X17.Y20.tile.tissue.png	180	1	2000	180	90f4f86c08addb9bc5a9a4111eb58f1f	0	0	0	0	0	0	0	0	0	0	0	0	0	/home/dhl_ec/bnelissen/Slides/CD3_manuscript/CD3_slides/AAA473.cd3/AAA473.cd3.run1	255	0.7	0.06	0.7	0.06	0.0	-11.5670204038	0.364669009449	0.0618775785751
0.0	83045.0	0.0	2082.0	83045.0	4000000.0	0.0	3.0	0.830000000001	1.71	1.78	0.0699999999997	9.62	0.599999999999	1.21	0.32	8.07	0.22	3.13	2.3	0.870000000001	AAA473.cd3.X17.Y21.tile.tissue.png	181	1	2000	181	0fc9eb88375386f7de1ac7be8676876d	0	0	0	0	0	0	0	0	0	0	0	0	0	/home/dhl_ec/bnelissen/Slides/CD3_manuscript/CD3_slides/AAA473.cd3/AAA473.cd3.run1	255	0.7	0.06	0.7	0.06	0.0	-11.5539749954	0.214844126302	0.698789299561
0.0	199074.0	0.0	6392.0	199074.0	966000.0	0.0	2.0	0.82	1.32	0.459999999999	0.0199999999995	2.5	0.14	0.29	0.0699999999997	2.04	0.0699999999997	0.799999999999	0.54	0.16	AAA473.cd3.X17.Y22.tile.tissue.png	182	1	2000	182	1eca1c59b8d29157947cc58d8ceac2f1	0	0	0	0	0	0	0	0	0	0	0	0	0	/home/dhl_ec/bnelissen/Slides/CD3_manuscript/CD3_slides/AAA473.cd3/AAA473.cd3.run1	255	0.7	0.06	0.7	0.06	0.0	-10.6326931905	0.117745474045	1.80215756725
0.0	7750.0	0.0	754.0	7750.0	4000000.0	0.0	3.0	2.19	2.85	1.78	0.0699999999997	9.31	0.570000000001	1.25	0.320000000001	8.03	0.209999999999	3.1	2.3	0.71	AAA473.cd3.X17.Y3.tile.tissue.png	183	1	2000	183	8370e6c9de965f598e35f2d8c4e1fa55	0	0	0	0	0	0	0	0	0	0	0	0	0	/home/dhl_ec/bnelissen/Slides/CD3_manuscript/CD3_slides/AAA473.cd3/AAA473.cd3.run1	255	0.7	0.06	0.7	0.06	0.0	-12.3051627791	2.01594770665	0.07028168927
0.0	2686.0	0.0	380.0	2686.0	4000000.0	0.0	2.0	2.43	2.82	1.75	0.0599999999995	9.31	0.55	1.18	0.31	8.49	0.21	3.11	2.29	0.719999999999	AAA473.cd3.X17.Y4.tile.tissue.png	184	1	2000	184	511856834f7747c2428bb156fd0d8690	0	0	0	0	0	0	0	0	0	0	0	0	0	/home/dhl_ec/bnelissen/Slides/CD3_manuscript/CD3_slides/AAA473.cd3/AAA473.cd3.run1	255	0.7	0.06	0.7	0.06	-7.00841818479	-12.2111030332	3.45222951473	0.0522952538376
1515.0	2483078.0	547.0	8391.0	2483078.0	4000000.0	10.0	2.0	3.13	2.89	1.17	0.0500000000002	6.86	0.38	0.750000000001	0.120000000001	8.68	0.309999999999	2.21	1.52	0.579999999999	AAA473.cd3.X17.Y5.tile.tissue.png	185	1	2000	185	9bddd0a5d0dfc17d4b7d88ccee85fa51	0	0	0	0	0	0	0	0	0	0	0	0	0	/home/dhl_ec/bnelissen/Slides/CD3_manuscript/CD3_slides/AAA473.cd3/AAA473.cd3.run1	255	0.7	0.06	0.7	0.06	-9.24084851868	-11.8704085289	1.15825935415	0.109734605469
45354.0	3946510.0	18792.0	9542.0	3946510.0	4000000.0	404.0	1.0	3.04	2.35	1.1	0.0500000000002	7.17	0.37	0.73	0.0599999999995	10.01	0.38	3.4	2.52	0.69	AAA473.cd3.X17.Y6.tile.tissue.png	186	1	2000	186	dabfb9557c7b19f345b6aac7818747fd	0	0	0	0	0	0	0	0	0	0	0	0	0	/home/dhl_ec/bnelissen/Slides/CD3_manuscript/CD3_slides/AAA473.cd3/AAA473.cd3.run1	255	0.7	0.06	0.7	0.06	-9.34495580716	-12.4041637596	1.55808735356	0.346365509766
3827.0	1360425.0	1779.0	48887.0	1360425.0	4000000.0	44.0	28.0	1.56	2.74	1.15	0.0500000000002	6.77	0.39	1.22	0.26	10.87	0.33	2.33	1.52	0.68	AAA473.cd3.X17.Y7.tile.tissue.png	187	1	2000	187	494880223d51f3c61a4a707308dc61d0	0	0	0	0	0	0	0	0	0	0	0	0	0	/home/dhl_ec/bnelissen/Slides/CD3_manuscript/CD3_slides/AAA473.cd3/AAA473.cd3.run1	255	0.7	0.06	0.7	0.06	-9.42575151063	-12.78937137	2.68810862284	0.16293840625
1368.0	890579.0	597.0	33578.0	890579.0	4000000.0	15.0	38.0	1.34	1.89	1.84	0.0799999999999	10.52	0.58	1.23	0.29	7.8	0.25	2.3	1.53	0.650000000001	AAA473.cd3.X17.Y8.tile.tissue.png	188	1	2000	188	cd8912fe59d6359b1fbbe246253ebc2c	0	0	0	0	0	0	0	0	0	0	0	0	0	/home/dhl_ec/bnelissen/Slides/CD3_manuscript/CD3_slides/AAA473.cd3/AAA473.cd3.run1	255	0.7	0.06	0.7	0.06	-9.48781067676	-12.7718792463	2.56687183662	0.1506860625
206.0	583810.0	102.0	34830.0	583810.0	4000000.0	3.0	47.0	1.22	2.0	1.76	0.0599999999995	10.19	0.65	1.32	0.32	10.78	0.39	2.3	1.5	0.56	AAA473.cd3.X17.Y9.tile.tissue.png	189	1	2000	189	9b1b652a489e659fe3c289443cf9e89e	0	0	0	0	0	0	0	0	0	0	0	0	0	/home/dhl_ec/bnelissen/Slides/CD3_manuscript/CD3_slides/AAA473.cd3/AAA473.cd3.run1	255	0.7	0.06	0.7	0.06	-9.31179725511	-12.9362706477	2.89155218189	0.127380578125
0.0	8380.0	0.0	584.0	8380.0	4000000.0	0.0	2.0	1.38	2.24	1.8	0.0799999999999	8.87	0.37	0.87	0.219999999999	5.85	0.14	2.09	1.53	0.52	AAA473.cd3.X18.Y0.tile.tissue.png	190	1	2000	190	6a62d2f29860025c9be3d32710c9d533	0	0	0	0	0	0	0	0	0	0	0	0	0	/home/dhl_ec/bnelissen/Slides/CD3_manuscript/CD3_slides/AAA473.cd3/AAA473.cd3.run1	255	0.7	0.06	0.7	0.06	0.0	-12.614872783	3.25944422173	4.70525754456
0.0	2240.0	0.0	212.0	2240.0	4000000.0	0.0	1.0	1.24	1.87	1.19	0.0499999999993	6.52	0.37	0.73	0.24	5.77	0.13	2.02	1.5	0.54	AAA473.cd3.X18.Y1.tile.tissue.png	191	1	2000	191	dce6d7f80e17979c0b9fc78aab5ed0e8	0	0	0	0	0	0	0	0	0	0	0	0	0	/home/dhl_ec/bnelissen/Slides/CD3_manuscript/CD3_slides/AAA473.cd3/AAA473.cd3.run1	255	0.7	0.06	0.7	0.06	0.0	-11.9769047678	0.848149272374	0.0882821908569
587.0	1992191.0	283.0	53152.0	1992191.0	4000000.0	8.0	36.0	0.98	3.01	1.77	0.0699999999997	9.01	0.389999999999	0.73	0.14	7.88	0.43	3.46	2.31	0.619999999999	AAA473.cd3.X18.Y10.tile.tissue.png	192	1	2000	192	af6f8d908542c817c0314cf924992115	0	0	0	0	0	0	0	0	0	0	0	0	0	/home/dhl_ec/bnelissen/Slides/CD3_manuscript/CD3_slides/AAA473.cd3/AAA473.cd3.run1	255	0.7	0.06	0.7	0.06	-9.52337235774	-12.774491006	2.85020025877	0.1921305625
941.0	788408.0	352.0	15172.0	788408.0	4000000.0	6.0	6.0	2.54	1.99	1.14	0.0500000000002	7.04	0.379999999999	0.75	0.19	7.37	0.240000000001	2.19	1.51	0.4	AAA473.cd3.X18.Y11.tile.tissue.png	193	1	2000	193	00375bfdfb7cd491d0292f4091e13e13	0	0	0	0	0	0	0	0	0	0	0	0	0	/home/dhl_ec/bnelissen/Slides/CD3_manuscript/CD3_slides/AAA473.cd3/AAA473.cd3.run1	255	0.7	0.06	0.7	0.06	-9.67952387531	-12.0465112552	2.88586398595	0.102877316406
464.0	1741586.0	227.0	8382.0	1741586.0	4000000.0	5.0	2.0	2.53	2.19	1.15	0.0600000000004	7.07	0.39	0.75	0.150000000001	8.3	0.28	2.21	1.52	0.389999999999	AAA473.cd3.X18.Y12.tile.tissue.png	194	1	2000	194	1552bd35cb9a00f4012e7a88b2cb7f9a	0	0	0	0	0	0	0	0	0	0	0	0	0	/home/dhl_ec/bnelissen/Slides/CD3_manuscript/CD3_slides/AAA473.cd3/AAA473.cd3.run1	255	0.7	0.06	0.7	0.06	-8.23936065076	-11.6278480029	0.855911207678	0.0686864980469
695.0	667998.0	317.0	9112.0	667998.0	4000000.0	7.0	3.0	2.38	1.42	1.16	0.0500000000002	7.16	0.39	0.749999999999	0.200000000001	7.26	0.24	2.14	1.52	0.619999999999	AAA473.cd3.X18.Y13.tile.tissue.png	195	1	2000	195	13e6bfebb5c15bb190adc6b38221e674	0	0	0	0	0	0	0	0	0	0	0	0	0	/home/dhl_ec/bnelissen/Slides/CD3_manuscript/CD3_slides/AAA473.cd3/AAA473.cd3.run1	255	0.7	0.06	0.7	0.06	-8.74697786983	-12.1614057982	1.47996002129	0.0697135976563
7498.0	2619583.0	2831.0	8641.0	2619583.0	4000000.0	55.0	2.0	2.52	2.82	1.39	0.0500000000002	10.97	0.59	1.22	0.18	12.38	0.47	3.22	2.33	0.55	AAA473.cd3.X18.Y14.tile.tissue.png	196	1	2000	196	b5a3d6df960b322e8061e9301b61a88b	0	0	0	0	0	0	0	0	0	0	0	0	0	/home/dhl_ec/bnelissen/Slides/CD3_manuscript/CD3_slides/AAA473.cd3/AAA473.cd3.run1	255	0.7	0.06	0.7	0.06	-8.96528049074	-11.7311271452	1.23232167691	0.115848774414
6009.0	3973855.0	2453.0	8953.0	3973855.0	4000000.0	51.0	1.0	0.909999999999	1.36	1.11	0.0500000000002	6.76	0.36	0.76	0.0700000000006	9.76	0.37	2.19	1.52	0.6	AAA473.cd3.X18.Y15.tile.tissue.png	197	1	2000	197	f5b656fdf2041213b6f215cdd1c78d6b	0	0	0	0	0	0	0	0	0	0	0	0	0	/home/dhl_ec/bnelissen/Slides/CD3_manuscript/CD3_slides/AAA473.cd3/AAA473.cd3.run1	255	0.7	0.06	0.7	0.06	-8.99981495037	-12.4385130719	1.29096494179	0.160815711426
3348.0	3704117.0	1404.0	18490.0	3704117.0	4000000.0	31.0	1.0	1.51	1.54	1.76	0.0700000000006	9.17	0.57	1.2	0.0900000000001	12.93	0.54	3.71	2.43	0.66	AAA473.cd3.X18.Y16.tile.tissue.png	198	1	2000	198	e9ed028d8a216a82f3719b92061571d3	0	0	0	0	0	0	0	0	0	0	0	0	0	/home/dhl_ec/bnelissen/Slides/CD3_manuscript/CD3_slides/AAA473.cd3/AAA473.cd3.run1	255	0.7	0.06	0.7	0.06	-9.17582422952	-12.9337234026	2.32354762273	0.270017523438
1252.0	3805310.0	625.0	13815.0	3805310.0	4000000.0	16.0	2.0	1.52	2.66	1.28	0.0499999999993	7.01	0.63	1.22	0.0900000000001	13.82	0.61	3.58	2.35	0.67	AAA473.cd3.X18.Y17.tile.tissue.png	199	1	2000	199	7adb33af8cb46bf2f3242da30307e125	0	0	0	0	0	0	0	0	0	0	0	0	0	/home/dhl_ec/bnelissen/Slides/CD3_manuscript/CD3_slides/AAA473.cd3/AAA473.cd3.run1	255	0.7	0.06	0.7	0.06	-8.96462169531	-12.7663181812	2.13869858245	0.198933222656
126.0	2075987.0	84.0	10913.0	2075987.0	4000000.0	2.0	3.0	2.33	2.65	1.09	0.0499999999993	6.56	0.370000000001	0.73	0.14	8.06	0.29	2.36	1.64	0.45	AAA473.cd3.X18.Y18.tile.tissue.png	200	1	2000	200	eca3f2b8d9754684e0b16dc968853d27	0	0	0	0	0	0	0	0	0	0	0	0	0	/home/dhl_ec/bnelissen/Slides/CD3_manuscript/CD3_slides/AAA473.cd3/AAA473.cd3.run1	255	0.7	0.06	0.7	0.06	-8.23434805459	-12.4824737258	1.68893778062	0.15093225
0.0	306546.0	0.0	25830.0	306546.0	4000000.0	0.0	39.0	1.47	2.31	1.11	0.04	7.79	0.37	0.74	0.21	6.23	0.24	2.16	1.49	1.63	AAA473.cd3.X18.Y19.tile.tissue.png	201	1	2000	201	89f36d2355cfe2ad3ffdd8dd9681545f	0	0	0	0	0	0	0	0	0	0	0	0	0	/home/dhl_ec/bnelissen/Slides/CD3_manuscript/CD3_slides/AAA473.cd3/AAA473.cd3.run1	255	0.7	0.06	0.7	0.06	-8.58861250378	-12.4441803939	2.35530459371	0.144337357422
0.0	3066.0	0.0	244.0	3066.0	4000000.0	0.0	1.0	2.32	2.14	1.12	0.0500000000002	6.54	0.38	0.750000000001	0.23	5.73	0.14	2.03	1.53	1.47	AAA473.cd3.X18.Y2.tile.tissue.png	202	1	2000	202	87be7ac34bd332a8b242886850ad4075	0	0	0	0	0	0	0	0	0	0	0	0	0	/home/dhl_ec/bnelissen/Slides/CD3_manuscript/CD3_slides/AAA473.cd3/AAA473.cd3.run1	255	0.7	0.06	0.7	0.06	0.0	-12.3008136922	0.982800985736	0.072499520813
0.0	2602.0	0.0	258.0	2602.0	4000000.0	0.0	1.0	2.35	2.49	1.2	0.0500000000002	6.66	0.38	0.739999999999	0.219999999999	5.75	0.14	2.09	1.66	1.13	AAA473.cd3.X18.Y20.tile.tissue.png	203	1	2000	203	0146970b31471c9c60c49790289c89ed	0	0	0	0	0	0	0	0	0	0	0	0	0	/home/dhl_ec/bnelissen/Slides/CD3_manuscript/CD3_slides/AAA473.cd3/AAA473.cd3.run1	255	0.7	0.06	0.7	0.06	0.0	-10.32893696	0.0155324928583	0.0761493448792
321.0	283742.0	102.0	7083.0	283742.0	4000000.0	2.0	8.0	1.83	1.92	1.15	0.0500000000002	7.98	0.37	0.73	0.2	6.57	0.33	3.18	2.31	1.57	AAA473.cd3.X18.Y21.tile.tissue.png	204	1	2000	204	9aa692c2039255016f5638b15f4bf01b	0	0	0	0	0	0	0	0	0	0	0	0	0	/home/dhl_ec/bnelissen/Slides/CD3_manuscript/CD3_slides/AAA473.cd3/AAA473.cd3.run1	255	0.7	0.06	0.7	0.06	-6.09337371329	-11.3963246208	0.226117452144	0.973888519531
0.0	501608.0	0.0	9422.0	501608.0	966000.0	0.0	2.0	1.33	1.31	0.5	0.0199999999995	2.5	0.150000000001	0.29	0.04	2.24	0.0900000000001	0.83	0.55	0.17	AAA473.cd3.X18.Y22.tile.tissue.png	205	1	2000	205	1e6b7e1d9b286204304577b5cc26773d	0	0	0	0	0	0	0	0	0	0	0	0	0	/home/dhl_ec/bnelissen/Slides/CD3_manuscript/CD3_slides/AAA473.cd3/AAA473.cd3.run1	255	0.7	0.06	0.7	0.06	0.0	-10.9624105999	0.338623081919	1.14609122671
409.0	271542.0	191.0	6990.0	271542.0	4000000.0	4.0	8.0	2.7	2.69	1.75	0.0699999999997	7.49	0.39	0.750000000001	0.22	6.84	0.32	3.2	2.32	1.01	AAA473.cd3.X18.Y3.tile.tissue.png	206	1	2000	206	f5e7e2a55e5a906a7821c64fc2a6ac34	0	0	0	0	0	0	0	0	0	0	0	0	0	/home/dhl_ec/bnelissen/Slides/CD3_manuscript/CD3_slides/AAA473.cd3/AAA473.cd3.run1	255	0.7	0.06	0.7	0.06	-8.87118393472	-11.9718839797	2.14800361721	0.0740515361328
143.0	2042189.0	62.0	11056.0	2042189.0	4000000.0	1.0	4.0	2.52	3.15	1.76	0.0699999999997	8.76	0.37	0.72	0.13	7.9	0.440000000001	3.34	2.32	1.28	AAA473.cd3.X18.Y4.tile.tissue.png	207	1	2000	207	0f860bf59d74768b401e684df94f199d	0	0	0	0	0	0	0	0	0	0	0	0	0	/home/dhl_ec/bnelissen/Slides/CD3_manuscript/CD3_slides/AAA473.cd3/AAA473.cd3.run1	255	0.7	0.06	0.7	0.06	-8.81315569361	-11.7056327024	1.31290349901	0.0853356015625
22268.0	3907131.0	8902.0	10829.0	3907131.0	4000000.0	177.0	1.0	3.22	2.15	1.86	0.0799999999999	10.08	0.37	0.739999999999	0.0699999999997	9.49	0.549999999999	3.29	2.29	0.53	AAA473.cd3.X18.Y5.tile.tissue.png	208	1	2000	208	9183aea3d18765a9a8a62069fdd5c6a6	0	0	0	0	0	0	0	0	0	0	0	0	0	/home/dhl_ec/bnelissen/Slides/CD3_manuscript/CD3_slides/AAA473.cd3/AAA473.cd3.run1	255	0.7	0.06	0.7	0.06	-9.1912152262	-12.3577025399	1.2004498044	0.210769502197
27872.0	2867575.0	12340.0	31787.0	2867575.0	4000000.0	285.0	14.0	2.73	1.14	1.17	0.0500000000002	7.12	0.58	1.2	0.17	13.79	0.55	3.07	2.45	0.620000000001	AAA473.cd3.X18.Y6.tile.tissue.png	209	1	2000	209	bf4e473f42dd8b63e178404933b240df	0	0	0	0	0	0	0	0	0	0	0	0	0	/home/dhl_ec/bnelissen/Slides/CD3_manuscript/CD3_slides/AAA473.cd3/AAA473.cd3.run1	255	0.7	0.06	0.7	0.06	-9.45244935716	-12.9224362907	2.73373087771	0.307366449219
2047.0	1649450.0	994.0	45764.0	1649450.0	4000000.0	29.0	47.0	2.67	2.5	1.16	0.0500000000002	6.97	0.61	1.22	0.22	8.55	0.27	3.48	1.65	0.41	AAA473.cd3.X18.Y7.tile.tissue.png	210	1	2000	210	e2c54c55c727292799d7bf5c2e111a95	0	0	0	0	0	0	0	0	0	0	0	0	0	/home/dhl_ec/bnelissen/Slides/CD3_manuscript/CD3_slides/AAA473.cd3/AAA473.cd3.run1	255	0.7	0.06	0.7	0.06	-9.52732884059	-12.8912012833	2.3436483257	0.174073726563
5510.0	973048.0	2328.0	51172.0	973048.0	4000000.0	56.0	75.0	2.65	2.23	1.17	0.0500000000002	6.94	0.400000000001	0.740000000001	0.18	7.44	0.37	3.46	1.58	0.579999999999	AAA473.cd3.X18.Y8.tile.tissue.png	211	1	2000	211	7f1b0357006cd2eccec5a3ff0f5e5d02	0	0	0	0	0	0	0	0	0	0	0	0	0	/home/dhl_ec/bnelissen/Slides/CD3_manuscript/CD3_slides/AAA473.cd3/AAA473.cd3.run1	255	0.7	0.06	0.7	0.06	-9.66326261294	-12.4327692826	2.25950543591	0.175749929687
305.0	1382446.0	153.0	34652.0	1382446.0	4000000.0	5.0	27.0	2.53	3.33	1.25	0.0700000000006	10.26	0.65	1.33	0.259999999999	10.74	0.4	3.58	2.56	0.619999999999	AAA473.cd3.X18.Y9.tile.tissue.png	212	1	2000	212	4fbc54ed96782af8c0f91bddbbef5499	0	0	0	0	0	0	0	0	0	0	0	0	0	/home/dhl_ec/bnelissen/Slides/CD3_manuscript/CD3_slides/AAA473.cd3/AAA473.cd3.run1	255	0.7	0.06	0.7	0.06	-9.48446059661	-12.7466468676	3.23700248767	0.150900859375
0.0	3492.0	0.0	270.0	3492.0	4000000.0	0.0	1.0	1.15	2.06	1.92	0.0900000000001	9.6	0.56	1.42	0.35	6.05	0.13	3.46	2.41	0.55	AAA473.cd3.X19.Y0.tile.tissue.png	213	1	2000	213	842d41da08fa85bf492c48411fda7ce5	0	0	0	0	0	0	0	0	0	0	0	0	0	/home/dhl_ec/bnelissen/Slides/CD3_manuscript/CD3_slides/AAA473.cd3/AAA473.cd3.run1	255	0.7	0.06	0.7	0.06	0.0	-12.1191496238	1.02363584678	7.38241152267
0.0	1267.0	0.0	156.0	1267.0	4000000.0	0.0	1.0	1.17	1.32	1.1	0.0500000000002	6.44	0.36	0.719999999999	0.23	5.61	0.13	2.05	2.33	0.57	AAA473.cd3.X19.Y1.tile.tissue.png	214	1	2000	214	41854b42cdc4b74dbdc19b4a2d1cfd32	0	0	0	0	0	0	0	0	0	0	0	0	0	/home/dhl_ec/bnelissen/Slides/CD3_manuscript/CD3_slides/AAA473.cd3/AAA473.cd3.run1	255	0.7	0.06	0.7	0.06	0.0	-12.0212611875	0.914982314738	0.0783675071564
1009.0	1772505.0	403.0	49120.0	1772505.0	4000000.0	9.0	35.0	2.88	2.1	1.8	0.0700000000006	10.31	0.67	1.33	0.23	11.47	0.41	3.45	2.44	0.610000000001	AAA473.cd3.X19.Y10.tile.tissue.png	215	1	2000	215	cfbe1c4c30949e2092d1217fd586db55	0	0	0	0	0	0	0	0	0	0	0	0	0	/home/dhl_ec/bnelissen/Slides/CD3_manuscript/CD3_slides/AAA473.cd3/AAA473.cd3.run1	255	0.7	0.06	0.7	0.06	-9.30803084662	-12.4730436418	2.09758432781	0.1809598125
0.0	1416.0	0.0	204.0	1416.0	4000000.0	0.0	1.0	1.14	1.97	1.76	0.0700000000006	8.42	0.55	1.2	0.320000000001	7.87	0.13	2.08	1.48	0.45	AAA473.cd3.X19.Y11.tile.tissue.png	216	1	2000	216	15dac11b3307cf7da3981942a95f61b9	0	0	0	0	0	0	0	0	0	0	0	0	0	/home/dhl_ec/bnelissen/Slides/CD3_manuscript/CD3_slides/AAA473.cd3/AAA473.cd3.run1	255	0.7	0.06	0.7	0.06	0.0	-12.1271742876	4.40992797162	0.040726452301
0.0	2107.0	0.0	206.0	2107.0	4000000.0	0.0	1.0	2.17	1.71	1.1	0.0500000000002	6.49	0.37	0.73	0.22	5.56	0.13	2.04	1.5	0.37	AAA473.cd3.X19.Y12.tile.tissue.png	217	1	2000	217	2f62dd7b83f9fabc1ff322cc7f03e374	0	0	0	0	0	0	0	0	0	0	0	0	0	/home/dhl_ec/bnelissen/Slides/CD3_manuscript/CD3_slides/AAA473.cd3/AAA473.cd3.run1	255	0.7	0.06	0.7	0.06	0.0	-12.3933998361	0.1412805703	0.0468191838226
0.0	2694.0	0.0	232.0	2694.0	4000000.0	0.0	1.0	1.74	2.0	1.31	0.0500000000002	6.78	0.38	0.759999999999	0.23	5.88	0.14	2.08	1.52	0.38	AAA473.cd3.X19.Y13.tile.tissue.png	218	1	2000	218	cba91940a69253f9d1b0dbc421c754e6	0	0	0	0	0	0	0	0	0	0	0	0	0	/home/dhl_ec/bnelissen/Slides/CD3_manuscript/CD3_slides/AAA473.cd3/AAA473.cd3.run1	255	0.7	0.06	0.7	0.06	0.0	-12.0939539335	0.193805493508	0.0515862632294
0.0	431023.0	0.0	4603.0	431023.0	4000000.0	0.0	4.0	2.96	1.71	1.19	0.0600000000004	7.73	0.37	0.72	0.2	6.47	0.15	2.1	1.49	0.59	AAA473.cd3.X19.Y14.tile.tissue.png	219	1	2000	219	e2b8ba1e76f46697e3ecb98be42748b1	0	0	0	0	0	0	0	0	0	0	0	0	0	/home/dhl_ec/bnelissen/Slides/CD3_manuscript/CD3_slides/AAA473.cd3/AAA473.cd3.run1	255	0.7	0.06	0.7	0.06	-7.84047923724	-11.4427392233	0.812233745532	0.0389381723633
939.0	3434847.0	447.0	8723.0	3434847.0	4000000.0	10.0	2.0	3.27	2.84	1.12	0.0500000000002	10.87	0.38	0.78	0.0900000000001	9.37	0.349999999999	2.21	1.53	0.57	AAA473.cd3.X19.Y15.tile.tissue.png	220	1	2000	220	3076c18dcdfaaf9ba565eb5937caf220	0	0	0	0	0	0	0	0	0	0	0	0	0	/home/dhl_ec/bnelissen/Slides/CD3_manuscript/CD3_slides/AAA473.cd3/AAA473.cd3.run1	255	0.7	0.06	0.7	0.06	-7.96990172604	-11.7330529606	0.582839568794	0.0829569765625
3227.0	3765049.0	1171.0	12727.0	3765049.0	4000000.0	23.0	1.0	3.78	2.51	1.76	0.0699999999997	8.56	0.65	1.33	0.1	13.61	0.36	2.17	1.49	0.58	AAA473.cd3.X19.Y16.tile.tissue.png	221	1	2000	221	b04a4466db646dd7de4d0b68d205a752	0	0	0	0	0	0	0	0	0	0	0	0	0	/home/dhl_ec/bnelissen/Slides/CD3_manuscript/CD3_slides/AAA473.cd3/AAA473.cd3.run1	255	0.7	0.06	0.7	0.06	-8.44872106145	-12.154803964	1.13106464887	0.167458657715
1163.0	3952389.0	536.0	9579.0	3952389.0	4000000.0	11.0	1.0	1.22	1.66	1.1	0.04	9.21	0.36	0.72	0.0600000000004	9.23	0.360000000001	2.14	1.71	0.419999999999	AAA473.cd3.X19.Y17.tile.tissue.png	222	1	2000	222	3aed19822cf11436e30aa06ff102c868	0	0	0	0	0	0	0	0	0	0	0	0	0	/home/dhl_ec/bnelissen/Slides/CD3_manuscript/CD3_slides/AAA473.cd3/AAA473.cd3.run1	255	0.7	0.06	0.7	0.06	-8.38668718342	-12.3902231	1.32895508395	0.162779835449
955.0	3273654.0	375.0	12778.0	3273654.0	4000000.0	7.0	4.0	0.92	1.46	1.15	0.0500000000002	6.71	0.38	0.73	0.0900000000001	8.88	0.320000000001	2.14	1.47	0.399999999999	AAA473.cd3.X19.Y18.tile.tissue.png	223	1	2000	223	4fc891680bbcff4c27a4bf365565a94c	0	0	0	0	0	0	0	0	0	0	0	0	0	/home/dhl_ec/bnelissen/Slides/CD3_manuscript/CD3_slides/AAA473.cd3/AAA473.cd3.run1	255	0.7	0.06	0.7	0.06	-8.4563282407	-12.123630319	1.15373158827	0.136412545898
517.0	32299.0	164.0	1791.0	32299.0	4000000.0	3.0	3.0	2.41	2.09	1.17	0.0500000000002	6.54	0.37	0.73	0.22	6.52	0.2	2.07	1.5	1.1	AAA473.cd3.X19.Y19.tile.tissue.png	224	1	2000	224	4a2866d620bdd36cb0dbb486355558d2	0	0	0	0	0	0	0	0	0	0	0	0	0	/home/dhl_ec/bnelissen/Slides/CD3_manuscript/CD3_slides/AAA473.cd3/AAA473.cd3.run1	255	0.7	0.06	0.7	0.06	-8.87161893948	-12.6406217475	3.0310218765	0.0466318432617
0.0	0.0	0.0	0.0	0.0	4000000.0	0.0	0.0	2.14	1.68	1.14	0.0500000000002	6.12	0.299999999999	0.740000000001	0.23	4.54	0.12	1.97	1.48	1.23	AAA473.cd3.X19.Y2.tile.tissue.png	225	1	2000	225	e585baafdce7475ff72b7819533e3b17	0	0	0	0	0	0	0	0	0	0	0	0	0	/home/dhl_ec/bnelissen/Slides/CD3_manuscript/CD3_slides/AAA473.cd3/AAA473.cd3.run1	255	1.0	0.06	1.0	0.06	0.0	-11.9159624189	0.0	0.0715728946838
0.0	27337.0	0.0	1946.0	27337.0	4000000.0	0.0	5.0	1.73	2.62	1.21	0.0500000000002	6.53	0.36	0.78	0.22	6.03	0.129999999999	2.1	1.53	0.440000000001	AAA473.cd3.X19.Y20.tile.tissue.png	226	1	2000	226	c9fb7569db4d0e9d2e0505114f8af750	0	0	0	0	0	0	0	0	0	0	0	0	0	/home/dhl_ec/bnelissen/Slides/CD3_manuscript/CD3_slides/AAA473.cd3/AAA473.cd3.run1	255	0.7	0.06	0.7	0.06	0.0	-9.62587345872	0.035258578832	0.218336910187
0.0	49887.0	0.0	2573.0	49887.0	4000000.0	0.0	5.0	0.92	1.47	1.19	0.0500000000002	6.86	0.389999999999	0.75	0.22	6.07	0.14	2.13	1.53	0.69	AAA473.cd3.X19.Y21.tile.tissue.png	227	1	2000	227	abddd104158fc9b778323bec5bc9e539	0	0	0	0	0	0	0	0	0	0	0	0	0	/home/dhl_ec/bnelissen/Slides/CD3_manuscript/CD3_slides/AAA473.cd3/AAA473.cd3.run1	255	0.7	0.06	0.7	0.06	0.0	-9.90028031206	0.069510521513	0.670665903564
0.0	169214.0	0.0	8179.0	169214.0	966000.0	0.0	7.0	1.01	1.5	0.36	0.0100000000002	1.83	0.1	0.179999999999	0.0500000000002	1.5	0.0500000000002	0.56	0.38	0.1	AAA473.cd3.X19.Y22.tile.tissue.png	228	1	2000	228	1485c861dc2e7bb11d7df5f164eb0401	0	0	0	0	0	0	0	0	0	0	0	0	0	/home/dhl_ec/bnelissen/Slides/CD3_manuscript/CD3_slides/AAA473.cd3/AAA473.cd3.run1	255	0.7	0.06	0.7	0.06	0.0	-10.5862259026	0.792683100246	1.05623748666
0.0	2195245.0	0.0	16277.0	2195245.0	4000000.0	0.0	6.0	1.6	2.17	1.19	0.0500000000002	7.08	0.38	0.73	0.13	7.64	0.22	2.15	1.97	1.01	AAA473.cd3.X19.Y3.tile.tissue.png	229	1	2000	229	ede959a2376fcf0a5c63e1b54e7eaa49	0	0	0	0	0	0	0	0	0	0	0	0	0	/home/dhl_ec/bnelissen/Slides/CD3_manuscript/CD3_slides/AAA473.cd3/AAA473.cd3.run1	255	0.7	0.06	0.7	0.06	-8.53856552412	-12.3162933462	1.42524108431	0.127434449219
4925.0	3858949.0	2336.0	11278.0	3858949.0	4000000.0	53.0	2.0	3.08	3.63	1.19	0.0500000000002	6.51	0.36	0.710000000001	0.0599999999995	9.53	0.37	2.21	1.53	1.84	AAA473.cd3.X19.Y4.tile.tissue.png	230	1	2000	230	70739168c905f8e2e6f4232b9621ae44	0	0	0	0	0	0	0	0	0	0	0	0	0	/home/dhl_ec/bnelissen/Slides/CD3_manuscript/CD3_slides/AAA473.cd3/AAA473.cd3.run1	255	0.7	0.06	0.7	0.06	-8.8808537623	-12.166022532	1.14384168105	0.152102238281
6453.0	2738567.0	3106.0	38371.0	2738567.0	4000000.0	73.0	17.0	1.9	2.73	1.15	0.0500000000002	7.11	0.400000000001	0.740000000001	0.11	8.72	0.320000000001	2.24	1.5	0.650000000001	AAA473.cd3.X19.Y5.tile.tissue.png	231	1	2000	231	3f156bf292a2aa2da50c4dc48f3fb66b	0	0	0	0	0	0	0	0	0	0	0	0	0	/home/dhl_ec/bnelissen/Slides/CD3_manuscript/CD3_slides/AAA473.cd3/AAA473.cd3.run1	255	0.7	0.06	0.7	0.06	-9.26421470951	-12.8585475141	2.13779951443	0.21358146875
778.0	1037881.0	375.0	69677.0	1037881.0	4000000.0	10.0	59.0	2.28	2.08	1.15	0.0500000000002	8.07	0.39	0.72	0.18	7.23	0.38	3.7	2.29	0.570000000001	AAA473.cd3.X19.Y6.tile.tissue.png	232	1	2000	232	0efe217ccc7abeecc7e81c48d5c0eb4b	0	0	0	0	0	0	0	0	0	0	0	0	0	/home/dhl_ec/bnelissen/Slides/CD3_manuscript/CD3_slides/AAA473.cd3/AAA473.cd3.run1	255	0.7	0.06	0.7	0.06	-9.32204775716	-12.6489761965	1.83754956825	0.117964933594
772.0	1307591.0	385.0	36955.0	1307591.0	4000000.0	10.0	29.0	2.77	2.33	1.18	0.0699999999997	9.86	0.62	1.3	0.26	10.75	0.38	3.39	2.24	0.63	AAA473.cd3.X19.Y7.tile.tissue.png	233	1	2000	233	291b2d9c777e1c5e2fdf2364d66ad800	0	0	0	0	0	0	0	0	0	0	0	0	0	/home/dhl_ec/bnelissen/Slides/CD3_manuscript/CD3_slides/AAA473.cd3/AAA473.cd3.run1	255	0.7	0.06	0.7	0.06	-9.3269762673	-12.5488591093	2.21256078221	0.152489320313
673.0	1859428.0	342.0	41476.0	1859428.0	4000000.0	10.0	22.0	2.88	2.87	1.76	0.0699999999997	10.36	0.59	1.2	0.21	8.54	0.29	2.32	1.52	0.679999999999	AAA473.cd3.X19.Y8.tile.tissue.png	234	1	2000	234	815e06909f94320ddd916afe5c3fa547	0	0	0	0	0	0	0	0	0	0	0	0	0	/home/dhl_ec/bnelissen/Slides/CD3_manuscript/CD3_slides/AAA473.cd3/AAA473.cd3.run1	255	0.7	0.06	0.7	0.06	-9.23130326579	-12.7264419401	2.46538281485	0.162394515625
360.0	1909243.0	183.0	49469.0	1909243.0	4000000.0	5.0	29.0	3.0	2.89	1.16	0.0500000000002	7.3	0.400000000001	0.74	0.14	8.24	0.29	2.33	1.54	0.6	AAA473.cd3.X19.Y9.tile.tissue.png	235	1	2000	235	f16bcecc551fad58bd222a043485eccc	0	0	0	0	0	0	0	0	0	0	0	0	0	/home/dhl_ec/bnelissen/Slides/CD3_manuscript/CD3_slides/AAA473.cd3/AAA473.cd3.run1	255	0.7	0.06	0.7	0.06	-9.56419090901	-12.6326164594	2.93742198493	0.172959359375
304.0	3521142.0	164.0	12873.0	3521142.0	4000000.0	4.0	4.0	3.15	2.24	1.13	0.0600000000004	10.92	0.38	0.740000000001	0.0799999999999	9.37	0.349999999999	2.27	1.53	0.420000000001	AAA473.cd3.X2.Y10.tile.tissue.png	236	1	2000	236	f77f721a6d3c9eadbcd4c943faa9c8a3	0	0	0	0	0	0	0	0	0	0	0	0	0	/home/dhl_ec/bnelissen/Slides/CD3_manuscript/CD3_slides/AAA473.cd3/AAA473.cd3.run1	255	0.7	0.06	0.7	0.06	-8.69604618029	-11.4624300523	0.885438345456	0.111262726562
0.0	401905.0	0.0	6112.0	401905.0	4000000.0	0.0	4.0	3.26	2.49	1.2	0.0500000000002	7.88	0.38	0.740000000001	0.22	6.46	0.18	2.13	1.53	0.560000000001	AAA473.cd3.X2.Y11.tile.tissue.png	237	1	2000	237	f43a82b8ebc267cc1287c627c11b3106	0	0	0	0	0	0	0	0	0	0	0	0	0	/home/dhl_ec/bnelissen/Slides/CD3_manuscript/CD3_slides/AAA473.cd3/AAA473.cd3.run1	255	0.7	0.06	0.7	0.06	-6.83039399079	-10.4580582265	1.29574029145	0.0933289726562
0.0	4574.0	0.0	428.0	4574.0	4000000.0	0.0	2.0	2.96	2.49	1.25	0.0600000000004	6.82	0.379999999999	1.3	0.259999999999	6.15	0.13	2.1	1.49	0.389999999999	AAA473.cd3.X2.Y12.tile.tissue.png	238	1	2000	238	964002f8bbe583cabd1f87b1cfb46e7c	0	0	0	0	0	0	0	0	0	0	0	0	0	/home/dhl_ec/bnelissen/Slides/CD3_manuscript/CD3_slides/AAA473.cd3/AAA473.cd3.run1	255	0.7	0.06	0.7	0.06	-6.92317541487	-10.8503654424	3.82149319231	1.27520089526
0.0	0.0	0.0	0.0	0.0	4000000.0	0.0	0.0	3.28	2.74	1.1	0.0600000000004	6.17	0.29	0.8	0.229999999999	4.5	0.2	2.99	2.31	0.610000000001	AAA473.cd3.X2.Y13.tile.tissue.png	239	1	2000	239	b3f34eba74c81ba9b84e5ecb86554990	0	0	0	0	0	0	0	0	0	0	0	0	0	/home/dhl_ec/bnelissen/Slides/CD3_manuscript/CD3_slides/AAA473.cd3/AAA473.cd3.run1	255	1.0	0.06	1.0	0.06	0.0	-11.6108920536	0.0	7.32772745023
0.0	24317.0	0.0	1850.0	24317.0	4000000.0	0.0	1.0	3.24	1.48	1.77	0.0799999999999	9.35	0.51	0.84	0.23	6.37	0.22	3.13	2.44	0.559999999999	AAA473.cd3.X2.Y14.tile.tissue.png	240	1	2000	240	aa3b75fed1292e6512ed56c159c6b3d8	0	0	0	0	0	0	0	0	0	0	0	0	0	/home/dhl_ec/bnelissen/Slides/CD3_manuscript/CD3_slides/AAA473.cd3/AAA473.cd3.run1	255	0.7	0.06	0.7	0.06	-8.77729634568	-12.1197200164	2.93312397931	6.25795559045
0.0	0.0	0.0	0.0	0.0	4000000.0	0.0	0.0	2.47	2.4	1.16	0.0600000000004	6.48	0.3	0.86	0.22	4.5	0.12	1.96	1.52	0.53	AAA473.cd3.X2.Y15.tile.tissue.png	241	1	2000	241	6f39043457975ac9a8f94da7de7b9565	0	0	0	0	0	0	0	0	0	0	0	0	0	/home/dhl_ec/bnelissen/Slides/CD3_manuscript/CD3_slides/AAA473.cd3/AAA473.cd3.run1	255	1.0	0.06	1.0	0.06	0.0	-10.6375446106	0.0	7.81664311234
0.0	3841.0	0.0	380.0	3841.0	4000000.0	0.0	2.0	3.05	2.35	1.11	0.0600000000004	6.65	0.370000000001	0.879999999999	0.23	6.33	0.21	3.08	2.28	0.55	AAA473.cd3.X2.Y20.tile.tissue.png	242	1	2000	242	5b2eaf5d3f3f3ea52af8faebc44ae753	0	0	0	0	0	0	0	0	0	0	0	0	0	/home/dhl_ec/bnelissen/Slides/CD3_manuscript/CD3_slides/AAA473.cd3/AAA473.cd3.run1	255	0.7	0.06	0.7	0.06	-7.44123258944	-12.2527317059	3.26704279109	3.36552350861
0.0	0.0	0.0	0.0	0.0	4000000.0	0.0	0.0	2.46	1.94	1.22	0.0599999999995	6.5	0.309999999999	0.899999999999	0.22	4.75	0.12	2.01	1.54	0.52	AAA473.cd3.X2.Y21.tile.tissue.png	243	1	2000	243	b13ed7c02654cb2c6796449f2500a292	0	0	0	0	0	0	0	0	0	0	0	0	0	/home/dhl_ec/bnelissen/Slides/CD3_manuscript/CD3_slides/AAA473.cd3/AAA473.cd3.run1	255	1.0	0.06	1.0	0.06	0.0	-12.089140494	0.0	3.30327421646
0.0	11791.0	0.0	1006.0	11791.0	4000000.0	0.0	4.0	2.98	2.81	1.53	0.0600000000004	6.53	0.4	0.74	0.21	6.14	0.25	3.46	2.56	0.63	AAA473.cd3.X2.Y5.tile.tissue.png	244	1	2000	244	23dba4f548adbc83d8618212cf2e863a	0	0	0	0	0	0	0	0	0	0	0	0	0	/home/dhl_ec/bnelissen/Slides/CD3_manuscript/CD3_slides/AAA473.cd3/AAA473.cd3.run1	255	0.7	0.06	0.7	0.06	-9.2319073111	-10.3417679983	1.04422472575	1.03479538599
0.0	4899.0	0.0	464.0	4899.0	4000000.0	0.0	2.0	2.88	2.56	1.11	0.0500000000002	6.47	0.58	1.28	0.34	9.26	0.22	3.15	2.3	0.57	AAA473.cd3.X2.Y6.tile.tissue.png	245	1	2000	245	8e18be40180f756d46d1a3920f41da7e	0	0	0	0	0	0	0	0	0	0	0	0	0	/home/dhl_ec/bnelissen/Slides/CD3_manuscript/CD3_slides/AAA473.cd3/AAA473.cd3.run1	255	0.7	0.06	0.7	0.06	-9.61591039627	-12.0069084973	2.18146782776	0.0620797974854
0.0	35541.0	0.0	1254.0	35541.0	4000000.0	0.0	2.0	1.76	2.69	1.19	0.0500000000002	6.95	0.56	1.21	0.319999999999	8.81	0.22	3.17	2.54	0.66	AAA473.cd3.X2.Y7.tile.tissue.png	246	1	2000	246	953d94682aa80375792319c84ed0a01e	0	0	0	0	0	0	0	0	0	0	0	0	0	/home/dhl_ec/bnelissen/Slides/CD3_manuscript/CD3_slides/AAA473.cd3/AAA473.cd3.run1	255	0.7	0.06	0.7	0.06	-7.13865112934	-12.2768306305	0.998458570691	0.0701554318848
3138.0	2825742.0	1451.0	14986.0	2825742.0	4000000.0	34.0	6.0	1.44	2.14	1.77	0.0699999999997	11.84	0.57	1.2	0.150000000001	9.83	0.33	2.27	1.53	0.67	AAA473.cd3.X2.Y8.tile.tissue.png	247	1	2000	247	e1f2fbc5d86837b48ace11318979d310	0	0	0	0	0	0	0	0	0	0	0	0	0	/home/dhl_ec/bnelissen/Slides/CD3_manuscript/CD3_slides/AAA473.cd3/AAA473.cd3.run1	255	0.7	0.06	0.7	0.06	-9.12655548805	-11.9322486723	1.62840334415	0.144629914063
801.0	3688331.0	387.0	17841.0	3688331.0	4000000.0	9.0	3.0	1.26	3.11	1.22	0.0499999999993	7.03	0.38	0.740000000001	0.0799999999999	9.56	0.37	2.24	1.53	0.63	AAA473.cd3.X2.Y9.tile.tissue.png	248	1	2000	248	ae676f8ff7c55553e8659886467ee227	0	0	0	0	0	0	0	0	0	0	0	0	0	/home/dhl_ec/bnelissen/Slides/CD3_manuscript/CD3_slides/AAA473.cd3/AAA473.cd3.run1	255	0.7	0.06	0.7	0.06	-9.27591690225	-12.3629962586	1.62252652547	0.132284552734
0.0	6706.0	0.0	728.0	6706.0	4000000.0	0.0	4.0	2.38	2.08	1.19	0.0600000000004	6.94	0.39	0.77	0.23	5.91	0.139999999999	2.09	1.53	0.690000000001	AAA473.cd3.X20.Y0.tile.tissue.png	249	1	2000	249	b4cb091a757f7e1fc1c48c0eded8dec3	0	0	0	0	0	0	0	0	0	0	0	0	0	/home/dhl_ec/bnelissen/Slides/CD3_manuscript/CD3_slides/AAA473.cd3/AAA473.cd3.run1	255	0.7	0.06	0.7	0.06	0.0	-10.8696326047	1.27930546689	3.109564534
0.0	7494.0	0.0	704.0	7494.0	4000000.0	0.0	3.0	1.78	2.8	1.21	0.0499999999993	6.76	0.36	0.719999999999	0.22	5.79	0.14	2.09	1.53	0.889999999999	AAA473.cd3.X20.Y1.tile.tissue.png	250	1	2000	250	41bc504f4e3bae1e016e4e124e245442	0	0	0	0	0	0	0	0	0	0	0	0	0	/home/dhl_ec/bnelissen/Slides/CD3_manuscript/CD3_slides/AAA473.cd3/AAA473.cd3.run1	255	0.7	0.06	0.7	0.06	0.0	-12.414271483	2.54264348979	0.0776395772705
0.0	0.0	0.0	0.0	0.0	4000000.0	0.0	0.0	2.26	2.05	1.18	0.0500000000002	6.49	0.29	0.74	0.23	4.65	0.12	2.01	1.52	1.34	AAA473.cd3.X20.Y10.tile.tissue.png	251	1	2000	251	d668c99830561f6ec39c1b6c28ab5655	0	0	0	0	0	0	0	0	0	0	0	0	0	/home/dhl_ec/bnelissen/Slides/CD3_manuscript/CD3_slides/AAA473.cd3/AAA473.cd3.run1	255	1.0	0.06	1.0	0.06	0.0	-12.3625107813	0.0	0.0554422368202
0.0	0.0	0.0	0.0	0.0	4000000.0	0.0	0.0	1.75	2.46	1.24	0.0599999999995	6.46	0.3	0.749999999999	0.23	4.7	0.13	2.0	1.53	0.56	AAA473.cd3.X20.Y11.tile.tissue.png	252	1	2000	252	0981f11a72721ae574d7c91f5c2222e4	0	0	0	0	0	0	0	0	0	0	0	0	0	/home/dhl_ec/bnelissen/Slides/CD3_manuscript/CD3_slides/AAA473.cd3/AAA473.cd3.run1	255	1.0	0.06	1.0	0.06	0.0	-12.0750827504	0.0	0.052516276947
0.0	0.0	0.0	0.0	0.0	4000000.0	0.0	0.0	2.5	2.73	1.18	0.0599999999995	6.42	0.309999999999	0.740000000001	0.23	4.75	0.13	2.0	1.53	1.54	AAA473.cd3.X20.Y12.tile.tissue.png	253	1	2000	253	b2bfc5403162d5852c340809ddc9a63e	0	0	0	0	0	0	0	0	0	0	0	0	0	/home/dhl_ec/bnelissen/Slides/CD3_manuscript/CD3_slides/AAA473.cd3/AAA473.cd3.run1	255	1.0	0.06	1.0	0.06	0.0	-12.1196580363	0.0	0.0633210146408
0.0	0.0	0.0	0.0	0.0	4000000.0	0.0	0.0	1.58	1.68	1.14	0.0500000000002	6.47	0.3	0.740000000001	0.219999999999	4.73	0.13	2.0	1.53	1.49	AAA473.cd3.X20.Y13.tile.tissue.png	254	1	2000	254	f1c1535625c77cd5e20fb6003ed3361b	0	0	0	0	0	0	0	0	0	0	0	0	0	/home/dhl_ec/bnelissen/Slides/CD3_manuscript/CD3_slides/AAA473.cd3/AAA473.cd3.run1	255	1.0	0.06	1.0	0.06	0.0	-12.2778896126	0.0	0.0456331801834
0.0	0.0	0.0	0.0	0.0	4000000.0	0.0	0.0	1.86	2.45	1.16	0.0500000000002	6.36	0.46	1.18	0.320000000001	5.77	0.12	1.97	1.48	0.999999999999	AAA473.cd3.X20.Y14.tile.tissue.png	255	1	2000	255	4dd42c6ed8db35d9f0e72523cc634b24	0	0	0	0	0	0	0	0	0	0	0	0	0	/home/dhl_ec/bnelissen/Slides/CD3_manuscript/CD3_slides/AAA473.cd3/AAA473.cd3.run1	255	1.0	0.06	1.0	0.06	0.0	-11.6455619134	0.0	0.04276958672
0.0	281756.0	0.0	3883.0	281756.0	4000000.0	0.0	3.0	3.01	2.11	1.13	0.0500000000002	7.5	0.36	0.72	0.2	5.77	0.26	2.89	2.57	1.33	AAA473.cd3.X20.Y15.tile.tissue.png	256	1	2000	256	bd2b8d65de998d4c1e46d9382c354d84	0	0	0	0	0	0	0	0	0	0	0	0	0	/home/dhl_ec/bnelissen/Slides/CD3_manuscript/CD3_slides/AAA473.cd3/AAA473.cd3.run1	255	0.7	0.06	0.7	0.06	0.0	-11.5292630855	0.589536469498	0.0462546357422
360.0	2563629.0	207.0	10366.0	2563629.0	4000000.0	5.0	2.0	2.33	2.5	1.15	0.0500000000002	6.57	0.37	0.75	0.120000000001	8.41	0.31	2.18	1.49	0.83	AAA473.cd3.X20.Y16.tile.tissue.png	257	1	2000	257	d826f47d5563fe384d4905f3d32aafec	0	0	0	0	0	0	0	0	0	0	0	0	0	/home/dhl_ec/bnelissen/Slides/CD3_manuscript/CD3_slides/AAA473.cd3/AAA473.cd3.run1	255	0.7	0.06	0.7	0.06	-7.52663311612	-11.6977992036	0.43570597866	0.0752911953125
1807.0	3674035.0	724.0	10275.0	3674035.0	4000000.0	17.0	4.0	2.79	2.32	1.77	0.0700000000006	9.28	0.559999999999	0.74	0.0700000000006	9.44	0.53	3.39	2.36	0.610000000001	AAA473.cd3.X20.Y17.tile.tissue.png	258	1	2000	258	33c945874059dac25f01723909afb94f	0	0	0	0	0	0	0	0	0	0	0	0	0	/home/dhl_ec/bnelissen/Slides/CD3_manuscript/CD3_slides/AAA473.cd3/AAA473.cd3.run1	255	0.7	0.06	0.7	0.06	-8.12882295983	-11.9902149382	0.485726709734	0.107621525391
14658.0	2078184.0	4802.0	18886.0	2078184.0	4000000.0	88.0	3.0	3.98	2.54	1.45	0.0499999999993	6.87	0.57	1.19	0.19	11.64	0.45	3.44	2.37	0.610000000001	AAA473.cd3.X20.Y18.tile.tissue.png	259	1	2000	259	a0651543d98cd08b3ff0217a83a87d15	0	0	0	0	0	0	0	0	0	0	0	0	0	/home/dhl_ec/bnelissen/Slides/CD3_manuscript/CD3_slides/AAA473.cd3/AAA473.cd3.run1	255	0.7	0.06	0.7	0.06	-8.73290610049	-12.733881149	1.55838970774	0.331712617188
0.0	280534.0	0.0	7791.0	280534.0	4000000.0	0.0	7.0	2.57	1.96	1.77	0.0699999999997	9.4	0.569999999999	1.17	0.3	8.3	0.23	3.2	2.31	0.63	AAA473.cd3.X20.Y19.tile.tissue.png	260	1	2000	260	a44694a2223a688ea95f40c2bc89ac47	0	0	0	0	0	0	0	0	0	0	0	0	0	/home/dhl_ec/bnelissen/Slides/CD3_manuscript/CD3_slides/AAA473.cd3/AAA473.cd3.run1	255	0.7	0.06	0.7	0.06	0.0	-12.4676153287	2.9244022115	0.0636710136719
0.0	596064.0	0.0	6801.0	596064.0	4000000.0	0.0	4.0	3.43	1.71	1.1	0.0500000000002	6.48	0.37	0.72	0.200000000001	5.87	0.16	2.06	1.49	0.39	AAA473.cd3.X20.Y2.tile.tissue.png	261	1	2000	261	c5c8c633369d0d0cc6bff4150ae9a45d	0	0	0	0	0	0	0	0	0	0	0	0	0	/home/dhl_ec/bnelissen/Slides/CD3_manuscript/CD3_slides/AAA473.cd3/AAA473.cd3.run1	255	0.7	0.06	0.7	0.06	0.0	-12.1443298472	2.01320516757	0.0896418359375
0.0	43074.0	0.0	2083.0	43074.0	4000000.0	0.0	5.0	3.11	1.12	1.09	0.0500000000002	6.49	0.370000000001	0.72	0.22	5.6	0.219999999999	2.4	1.49	0.55	AAA473.cd3.X20.Y20.tile.tissue.png	262	1	2000	262	501b6bbe6dc3973f441ae4bf8e86c4b7	0	0	0	0	0	0	0	0	0	0	0	0	0	/home/dhl_ec/bnelissen/Slides/CD3_manuscript/CD3_slides/AAA473.cd3/AAA473.cd3.run1	255	0.7	0.06	0.7	0.06	0.0	-10.3533788818	0.103701227194	0.427916012634
0.0	168019.0	0.0	4182.0	168019.0	4000000.0	0.0	5.0	2.73	1.56	1.77	0.0699999999997	10.68	0.64	1.22	0.32	6.08	0.14	2.09	1.49	0.55	AAA473.cd3.X20.Y21.tile.tissue.png	263	1	2000	263	ec31b9f52f86ede3525eac52bca261af	0	0	0	0	0	0	0	0	0	0	0	0	0	/home/dhl_ec/bnelissen/Slides/CD3_manuscript/CD3_slides/AAA473.cd3/AAA473.cd3.run1	255	0.7	0.06	0.7	0.06	0.0	-11.4362982624	0.156577622918	0.901083172363
0.0	282450.0	0.0	9227.0	282450.0	966000.0	0.0	8.0	1.99	1.94	0.28	0.0200000000004	1.77	0.0899999999992	0.17	0.04	1.46	0.0500000000002	0.55	0.37	0.110000000001	AAA473.cd3.X20.Y22.tile.tissue.png	264	1	2000	264	835160e90b8a0fd2ac6f67881cd10163	0	0	0	0	0	0	0	0	0	0	0	0	0	/home/dhl_ec/bnelissen/Slides/CD3_manuscript/CD3_slides/AAA473.cd3/AAA473.cd3.run1	255	0.7	0.06	0.7	0.06	0.0	-11.0511902228	1.88351168348	0.894797481561
580.0	3368537.0	291.0	14117.0	3368537.0	4000000.0	6.0	2.0	2.45	2.46	1.16	0.0500000000002	6.36	0.370000000001	0.74	0.0900000000001	9.03	0.34	2.18	1.51	0.429999999999	AAA473.cd3.X20.Y3.tile.tissue.png	265	1	2000	265	fcaf0204e0da8617efeef86fd50a6853	0	0	0	0	0	0	0	0	0	0	0	0	0	/home/dhl_ec/bnelissen/Slides/CD3_manuscript/CD3_slides/AAA473.cd3/AAA473.cd3.run1	255	0.7	0.06	0.7	0.06	-8.91611781669	-12.0365027734	1.1824540755	0.113537370117
33003.0	3306302.0	14101.0	24057.0	3306302.0	4000000.0	297.0	10.0	3.29	2.14	1.1	0.0500000000002	7.23	0.38	0.740000000001	0.0900000000001	9.48	0.35	2.26	1.53	0.6	AAA473.cd3.X20.Y4.tile.tissue.png	266	1	2000	266	647b4bcc6d2ebc83a0c29e3040760343	0	0	0	0	0	0	0	0	0	0	0	0	0	/home/dhl_ec/bnelissen/Slides/CD3_manuscript/CD3_slides/AAA473.cd3/AAA473.cd3.run1	255	0.7	0.06	0.7	0.06	-9.23267450004	-12.5941966323	1.65198236129	0.328141748047
3167.0	2092954.0	1445.0	51555.0	2092954.0	4000000.0	36.0	25.0	3.53	2.32	1.13	0.0500000000002	7.11	0.4	0.74	0.139999999999	8.32	0.3	2.35	1.53	0.429999999999	AAA473.cd3.X20.Y5.tile.tissue.png	267	1	2000	267	f6ee4533a55010c3d199924e9a95dbae	0	0	0	0	0	0	0	0	0	0	0	0	0	/home/dhl_ec/bnelissen/Slides/CD3_manuscript/CD3_slides/AAA473.cd3/AAA473.cd3.run1	255	0.7	0.06	0.7	0.06	-8.90080405229	-12.6721226043	1.5777514272	0.143628132813
578.0	787323.0	259.0	64799.0	787323.0	4000000.0	6.0	74.0	2.64	2.17	1.16	0.0499999999993	8.67	0.42	0.750000000001	0.190000000001	7.33	0.26	2.37	1.54	0.42	AAA473.cd3.X20.Y6.tile.tissue.png	268	1	2000	268	99f39a517f851a6317f54ad2551b5be0	0	0	0	0	0	0	0	0	0	0	0	0	0	/home/dhl_ec/bnelissen/Slides/CD3_manuscript/CD3_slides/AAA473.cd3/AAA473.cd3.run1	255	0.7	0.06	0.7	0.06	-9.57386422682	-12.2428491519	2.14078129495	0.137376199219
324.0	1354581.0	148.0	55061.0	1354581.0	4000000.0	4.0	43.0	3.09	1.88	1.19	0.0500000000002	7.1	0.4	0.749999999999	0.17	7.68	0.26	2.26	1.48	0.599999999999	AAA473.cd3.X20.Y7.tile.tissue.png	269	1	2000	269	46dffd7e19c732349b2416a32913334c	0	0	0	0	0	0	0	0	0	0	0	0	0	/home/dhl_ec/bnelissen/Slides/CD3_manuscript/CD3_slides/AAA473.cd3/AAA473.cd3.run1	255	0.7	0.06	0.7	0.06	-9.68096202071	-12.7730080442	2.5119528772	0.178820109375
142.0	1549682.0	77.0	40296.0	1549682.0	4000000.0	2.0	19.0	2.51	2.71	1.78	0.0699999999997	9.84	0.59	0.73	0.16	7.52	0.27	2.23	1.48	0.5	AAA473.cd3.X20.Y8.tile.tissue.png	270	1	2000	270	994d78c422db4022dca1a052032a7983	0	0	0	0	0	0	0	0	0	0	0	0	0	/home/dhl_ec/bnelissen/Slides/CD3_manuscript/CD3_slides/AAA473.cd3/AAA473.cd3.run1	255	0.7	0.06	0.7	0.06	-9.00628562337	-12.8787613119	3.18782716477	0.180924671875
2030.0	2095641.0	845.0	30085.0	2095641.0	4000000.0	19.0	9.0	2.81	2.42	1.15	0.0500000000002	6.78	0.59	1.2	0.19	8.96	0.440000000001	2.52	1.48	0.59	AAA473.cd3.X20.Y9.tile.tissue.png	271	1	2000	271	fcb8d0aad98d30a08c861504f575462a	0	0	0	0	0	0	0	0	0	0	0	0	0	/home/dhl_ec/bnelissen/Slides/CD3_manuscript/CD3_slides/AAA473.cd3/AAA473.cd3.run1	255	0.7	0.06	0.7	0.06	-9.45876970842	-12.7700566491	2.62862648929	0.2158146875
0.0	9827.0	0.0	1008.0	9827.0	4000000.0	0.0	5.0	2.88	1.43	1.77	0.0799999999999	9.5	0.56	1.19	0.309999999999	6.04	0.22	3.1	2.3	0.570000000001	AAA473.cd3.X21.Y0.tile.tissue.png	272	1	2000	272	cc11a673fd0952afa1c49c457e9494a9	0	0	0	0	0	0	0	0	0	0	0	0	0	/home/dhl_ec/bnelissen/Slides/CD3_manuscript/CD3_slides/AAA473.cd3/AAA473.cd3.run1	255	0.7	0.06	0.7	0.06	0.0	-10.5885678763	1.98048842634	0.774305862
0.0	3013.0	0.0	252.0	3013.0	4000000.0	0.0	1.0	2.16	2.14	1.77	0.0700000000006	9.33	0.559999999999	1.2	0.31	6.38	0.22	3.15	2.3	0.570000000001	AAA473.cd3.X21.Y1.tile.tissue.png	273	1	2000	273	94a5d926634c89ccf38cbf43543bbde6	0	0	0	0	0	0	0	0	0	0	0	0	0	/home/dhl_ec/bnelissen/Slides/CD3_manuscript/CD3_slides/AAA473.cd3/AAA473.cd3.run1	255	0.7	0.06	0.7	0.06	0.0	-12.430762938	2.60267827046	0.0717344045715
0.0	4265.0	0.0	312.0	4265.0	4000000.0	0.0	1.0	1.13	1.9	1.78	0.0699999999997	8.7	0.360000000001	0.73	0.21	5.51	0.22	3.1	2.27	0.58	AAA473.cd3.X21.Y10.tile.tissue.png	274	1	2000	274	24a32a0e025f5554ea3f16e5d6cd1d6b	0	0	0	0	0	0	0	0	0	0	0	0	0	/home/dhl_ec/bnelissen/Slides/CD3_manuscript/CD3_slides/AAA473.cd3/AAA473.cd3.run1	255	0.7	0.06	0.7	0.06	0.0	-12.4675590971	2.75044466222	0.0488924039307
0.0	7452.0	0.0	564.0	7452.0	4000000.0	0.0	2.0	1.09	1.64	1.78	0.0700000000006	9.37	0.570000000001	1.2	0.32	8.64	0.22	3.09	2.29	0.570000000001	AAA473.cd3.X21.Y11.tile.tissue.png	275	1	2000	275	0dd88ba0e060ffed00ed9d4cab88706d	0	0	0	0	0	0	0	0	0	0	0	0	0	/home/dhl_ec/bnelissen/Slides/CD3_manuscript/CD3_slides/AAA473.cd3/AAA473.cd3.run1	255	0.7	0.06	0.7	0.06	-6.89340222416	-12.566506845	3.3575851596	0.0554789569702
0.0	0.0	0.0	0.0	0.0	4000000.0	0.0	0.0	1.06	1.43	1.78	0.0799999999999	6.62	0.29	0.740000000001	0.219999999999	4.49	0.2	3.23	1.55	0.540000000001	AAA473.cd3.X21.Y12.tile.tissue.png	276	1	2000	276	644a67e44078f4d5ab1caa6f5ff795a8	0	0	0	0	0	0	0	0	0	0	0	0	0	/home/dhl_ec/bnelissen/Slides/CD3_manuscript/CD3_slides/AAA473.cd3/AAA473.cd3.run1	255	1.0	0.06	1.0	0.06	0.0	-10.6796257082	0.0	4.4613124866
0.0	0.0	0.0	0.0	0.0	4000000.0	0.0	0.0	1.03	1.52	1.78	0.0799999999999	9.08	0.46	1.32	0.31	6.68	0.21	3.03	2.31	0.57	AAA473.cd3.X21.Y13.tile.tissue.png	277	1	2000	277	e90138bd86a03bceb5124a95fde62ba3	0	0	0	0	0	0	0	0	0	0	0	0	0	/home/dhl_ec/bnelissen/Slides/CD3_manuscript/CD3_slides/AAA473.cd3/AAA473.cd3.run1	255	1.0	0.06	1.0	0.06	0.0	-11.5223119049	0.0	5.10016104089
0.0	1298.0	0.0	158.0	1298.0	4000000.0	0.0	1.0	2.24	1.94	1.16	0.0600000000004	6.81	0.56	1.23	0.32	6.83	0.219999999999	2.05	1.53	0.579999999999	AAA473.cd3.X21.Y14.tile.tissue.png	278	1	2000	278	77297fc0c4aa0ffaa5527e35664e5adf	0	0	0	0	0	0	0	0	0	0	0	0	0	/home/dhl_ec/bnelissen/Slides/CD3_manuscript/CD3_slides/AAA473.cd3/AAA473.cd3.run1	255	0.7	0.06	0.7	0.06	0.0	-10.8263240117	0.656908361497	4.51663439199
0.0	1725.0	0.0	184.0	1725.0	4000000.0	0.0	1.0	1.06	1.05	1.12	0.0599999999995	6.44	0.61	1.31	0.320000000001	8.05	0.219999999999	3.11	2.34	0.739999999999	AAA473.cd3.X21.Y15.tile.tissue.png	279	1	2000	279	02966fdb9685a9c036b57933d383acf2	0	0	0	0	0	0	0	0	0	0	0	0	0	/home/dhl_ec/bnelissen/Slides/CD3_manuscript/CD3_slides/AAA473.cd3/AAA473.cd3.run1	255	0.7	0.06	0.7	0.06	0.0	-9.70813122685	0.10930388962	3.39396033446
0.0	0.0	0.0	0.0	0.0	4000000.0	0.0	0.0	1.13	1.43	1.81	0.0799999999999	6.31	0.31	0.74	0.23	4.53	0.13	2.03	1.55	0.47	AAA473.cd3.X21.Y16.tile.tissue.png	280	1	2000	280	ffab3503842ad8ecddc0d58b69e21f6a	0	0	0	0	0	0	0	0	0	0	0	0	0	/home/dhl_ec/bnelissen/Slides/CD3_manuscript/CD3_slides/AAA473.cd3/AAA473.cd3.run1	255	1.0	0.06	1.0	0.06	0.0	-11.9735205093	0.0	0.0539287904434
0.0	14110.0	0.0	935.0	14110.0	4000000.0	0.0	2.0	0.809999999999	1.25	1.35	0.0500000000002	6.61	0.37	0.74	0.21	5.82	0.13	2.06	1.5	0.440000000001	AAA473.cd3.X21.Y17.tile.tissue.png	281	1	2000	281	7815ff70599e7089462af7827d9c411a	0	0	0	0	0	0	0	0	0	0	0	0	0	/home/dhl_ec/bnelissen/Slides/CD3_manuscript/CD3_slides/AAA473.cd3/AAA473.cd3.run1	255	0.7	0.06	0.7	0.06	0.0	-12.075398245	0.598193740034	0.0719861116943
0.0	6577.0	0.0	775.0	6577.0	4000000.0	0.0	2.0	1.91	1.89	1.14	0.04	6.29	0.37	0.74	0.22	5.87	0.139999999999	2.12	1.55	1.36	AAA473.cd3.X21.Y18.tile.tissue.png	282	1	2000	282	7f9ff42167386a7114f5aaf803daf132	0	0	0	0	0	0	0	0	0	0	0	0	0	/home/dhl_ec/bnelissen/Slides/CD3_manuscript/CD3_slides/AAA473.cd3/AAA473.cd3.run1	255	0.7	0.06	0.7	0.06	0.0	-12.9638692363	3.23613450519	0.0737627573853
0.0	0.0	0.0	0.0	0.0	4000000.0	0.0	0.0	0.889999999999	1.18	1.11	0.0500000000002	6.09	0.28	0.73	0.219999999999	4.36	0.129999999999	2.04	1.56	1.33	AAA473.cd3.X21.Y19.tile.tissue.png	283	1	2000	283	416b95b834dd77923c4211b7ad47d677	0	0	0	0	0	0	0	0	0	0	0	0	0	/home/dhl_ec/bnelissen/Slides/CD3_manuscript/CD3_slides/AAA473.cd3/AAA473.cd3.run1	255	1.0	0.06	1.0	0.06	0.0	-12.3773239866	0.0	0.0543272963562
0.0	1716731.0	0.0	7144.0	1716731.0	4000000.0	0.0	1.0	1.6	1.8	1.14	0.0500000000002	6.48	0.379999999999	0.75	0.14	7.56	0.21	2.05	1.45	0.85	AAA473.cd3.X21.Y2.tile.tissue.png	284	1	2000	284	c7719c30a061a319a940b48424848481	0	0	0	0	0	0	0	0	0	0	0	0	0	/home/dhl_ec/bnelissen/Slides/CD3_manuscript/CD3_slides/AAA473.cd3/AAA473.cd3.run1	255	0.7	0.06	0.7	0.06	-9.04007034995	-11.8131456038	1.20880982395	0.0883456132812
0.0	52631.0	0.0	1394.0	52631.0	4000000.0	0.0	2.0	2.1	2.68	1.21	0.0500000000002	6.62	0.37	0.74	0.219999999999	5.83	0.14	2.12	1.52	0.71	AAA473.cd3.X21.Y20.tile.tissue.png	285	1	2000	285	881319235a374c4af05dafa83cbd9a1d	0	0	0	0	0	0	0	0	0	0	0	0	0	/home/dhl_ec/bnelissen/Slides/CD3_manuscript/CD3_slides/AAA473.cd3/AAA473.cd3.run1	255	0.7	0.06	0.7	0.06	0.0	-10.3615213684	0.177442729214	0.0795538726196
0.0	0.0	0.0	0.0	0.0	4000000.0	0.0	0.0	2.25	1.55	1.43	0.0500000000002	5.92	0.33	0.740000000001	0.22	4.64	0.13	2.03	1.53	1.44	AAA473.cd3.X21.Y21.tile.tissue.png	286	1	2000	286	3ca5f7ce02fc93615640cbf4602da895	0	0	0	0	0	0	0	0	0	0	0	0	0	/home/dhl_ec/bnelissen/Slides/CD3_manuscript/CD3_slides/AAA473.cd3/AAA473.cd3.run1	255	1.0	0.06	1.0	0.06	0.0	-10.3902626859	0.0	0.677145142034
0.0	360463.0	0.0	9480.0	360463.0	966000.0	0.0	5.0	1.23	2.15	0.309999999999	0.0100000000002	2.41	0.0900000000001	0.18	0.0400000000009	1.55	0.0499999999993	0.54	0.360000000001	0.15	AAA473.cd3.X21.Y22.tile.tissue.png	287	1	2000	287	eb94b1011dd8f07a285bf1b7b021b955	0	0	0	0	0	0	0	0	0	0	0	0	0	/home/dhl_ec/bnelissen/Slides/CD3_manuscript/CD3_slides/AAA473.cd3/AAA473.cd3.run1	255	0.7	0.06	0.7	0.06	0.0	-10.996202869	1.68399305199	0.857400799042
1863.0	3973305.0	964.0	8746.0	3973305.0	4000000.0	24.0	1.0	1.06	1.22	1.15	0.0500000000002	6.47	0.370000000001	0.75	0.0599999999995	9.7	0.36	2.2	1.52	0.52	AAA473.cd3.X21.Y3.tile.tissue.png	288	1	2000	288	22ba52c805a0908a30b128ead45aedb8	0	0	0	0	0	0	0	0	0	0	0	0	0	/home/dhl_ec/bnelissen/Slides/CD3_manuscript/CD3_slides/AAA473.cd3/AAA473.cd3.run1	255	0.7	0.06	0.7	0.06	-9.09150761201	-12.4072429442	1.02484374699	0.104578295044
4854.0	2283593.0	2267.0	47502.0	2283593.0	4000000.0	55.0	22.0	1.89	1.26	1.17	0.0499999999993	6.82	0.41	0.75	0.13	8.45	0.29	2.28	1.53	1.89	AAA473.cd3.X21.Y4.tile.tissue.png	289	1	2000	289	30fc9b53a899119ad42efb5d49c95555	0	0	0	0	0	0	0	0	0	0	0	0	0	/home/dhl_ec/bnelissen/Slides/CD3_manuscript/CD3_slides/AAA473.cd3/AAA473.cd3.run1	255	0.7	0.06	0.7	0.06	-9.33869289636	-12.5474624324	2.24985002408	0.175477898438
1907.0	1031230.0	902.0	53903.0	1031230.0	4000000.0	21.0	35.0	1.06	1.28	1.14	0.0499999999993	6.98	0.41	0.75	0.17	7.56	0.25	2.5	1.53	0.53	AAA473.cd3.X21.Y5.tile.tissue.png	290	1	2000	290	1220e8a2a584fd0547e763548f3d650e	0	0	0	0	0	0	0	0	0	0	0	0	0	/home/dhl_ec/bnelissen/Slides/CD3_manuscript/CD3_slides/AAA473.cd3/AAA473.cd3.run1	255	0.7	0.06	0.7	0.06	-9.26004357198	-12.5004923057	1.80711821894	0.138068457031
1587.0	1726577.0	807.0	52859.0	1726577.0	4000000.0	21.0	31.0	3.42	2.43	1.15	0.0500000000002	6.93	0.42	0.77	0.14	8.11	0.280000000001	2.33	1.53	0.470000000001	AAA473.cd3.X21.Y6.tile.tissue.png	291	1	2000	291	424eb28997c8f02bb1fd1c6f6886ea93	0	0	0	0	0	0	0	0	0	0	0	0	0	/home/dhl_ec/bnelissen/Slides/CD3_manuscript/CD3_slides/AAA473.cd3/AAA473.cd3.run1	255	0.7	0.06	0.7	0.06	-9.21644724107	-12.7882584468	2.482216613	0.215315960937
227.0	494675.0	86.0	35495.0	494675.0	4000000.0	2.0	53.0	2.32	1.24	1.15	0.0500000000011	6.79	0.4	0.75	0.200000000001	7.1	0.23	2.31	1.53	0.41	AAA473.cd3.X21.Y7.tile.tissue.png	292	1	2000	292	0c2710acd455098f26c76ea800f0dabf	0	0	0	0	0	0	0	0	0	0	0	0	0	/home/dhl_ec/bnelissen/Slides/CD3_manuscript/CD3_slides/AAA473.cd3/AAA473.cd3.run1	255	0.7	0.06	0.7	0.06	-9.31724987317	-12.5373824896	2.60564581142	0.12546903125
782.0	1508370.0	412.0	46018.0	1508370.0	4000000.0	11.0	37.0	2.64	2.49	1.13	0.0500000000011	6.59	0.369999999999	0.700000000001	0.16	7.29	0.279999999999	2.33	1.54	0.41	AAA473.cd3.X21.Y8.tile.tissue.png	293	1	2000	293	35c13daacc39e3cc0f1287559c0f4bec	0	0	0	0	0	0	0	0	0	0	0	0	0	/home/dhl_ec/bnelissen/Slides/CD3_manuscript/CD3_slides/AAA473.cd3/AAA473.cd3.run1	255	0.7	0.06	0.7	0.06	-9.39320216133	-12.6411013873	2.80769752858	0.173679226563
509.0	591778.0	217.0	21414.0	591778.0	4000000.0	5.0	12.0	2.31	1.57	1.14	0.0499999999993	6.69	0.390000000001	0.74	0.190000000001	6.67	0.240000000002	2.22	1.53	0.389999999999	AAA473.cd3.X21.Y9.tile.tissue.png	294	1	2000	294	a30f6c86384f0ca9bb82e162811ac1d7	0	0	0	0	0	0	0	0	0	0	0	0	0	/home/dhl_ec/bnelissen/Slides/CD3_manuscript/CD3_slides/AAA473.cd3/AAA473.cd3.run1	255	0.7	0.06	0.7	0.06	-9.70016298868	-12.2803399493	2.44699356908	0.109999113281
0.0	10109.0	0.0	1177.0	10109.0	4000000.0	0.0	6.0	2.43	1.09	1.2	0.0599999999995	6.59	0.41	0.759999999998	0.210000000001	5.98	0.139999999999	2.11	1.53	0.370000000001	AAA473.cd3.X22.Y0.tile.tissue.png	295	1	2000	295	f6de7fc0d1cc0802b439b01dd71f3a6d	0	0	0	0	0	0	0	0	0	0	0	0	0	/home/dhl_ec/bnelissen/Slides/CD3_manuscript/CD3_slides/AAA473.cd3/AAA473.cd3.run1	255	0.7	0.06	0.7	0.06	-7.93954458968	-10.6346341151	2.14177028539	0.584599927124
0.0	20433.0	0.0	1022.0	20433.0	4000000.0	0.0	3.0	2.58	1.16	1.14	0.0499999999993	6.6	0.530000000001	0.75	0.210000000001	5.54	0.129999999999	1.99	1.45	0.370000000001	AAA473.cd3.X22.Y1.tile.tissue.png	296	1	2000	296	7cb6741a3f6a78074f37142ae1b7639f	0	0	0	0	0	0	0	0	0	0	0	0	0	/home/dhl_ec/bnelissen/Slides/CD3_manuscript/CD3_slides/AAA473.cd3/AAA473.cd3.run1	255	0.7	0.06	0.7	0.06	0.0	-11.9560654885	0.193239545003	0.0625605787964
0.0	4206.0	0.0	432.0	4206.0	4000000.0	0.0	2.0	2.66	1.73	1.19	0.0499999999993	6.57	0.370000000001	0.780000000001	0.210000000001	5.79	0.129999999999	2.09	1.53	0.379999999999	AAA473.cd3.X22.Y10.tile.tissue.png	297	1	2000	297	c856be26c87f157e98964e2d30942214	0	0	0	0	0	0	0	0	0	0	0	0	0	/home/dhl_ec/bnelissen/Slides/CD3_manuscript/CD3_slides/AAA473.cd3/AAA473.cd3.run1	255	0.7	0.06	0.7	0.06	0.0	-11.0413841153	2.69782866924	3.65999901993
0.0	0.0	0.0	0.0	0.0	4000000.0	0.0	0.0	1.43	1.25	1.19	0.0600000000013	6.12	0.289999999999	0.809999999999	0.219999999999	4.43	0.130000000001	2.01	1.45	0.370000000001	AAA473.cd3.X22.Y11.tile.tissue.png	298	1	2000	298	eed8c9c09dd7b24107355252f5898f8b	0	0	0	0	0	0	0	0	0	0	0	0	0	/home/dhl_ec/bnelissen/Slides/CD3_manuscript/CD3_slides/AAA473.cd3/AAA473.cd3.run1	255	1.0	0.06	1.0	0.06	0.0	-11.4865627967	0.0	8.70548392513
0.0	0.0	0.0	0.0	0.0	4000000.0	0.0	0.0	1.11	1.69	1.17	0.0599999999995	6.29	0.290000000001	0.870000000001	0.219999999999	4.36	0.150000000001	2.24	1.43	0.380000000001	AAA473.cd3.X22.Y16.tile.tissue.png	299	1	2000	299	3e8896267f832d77452059cb15052c58	0	0	0	0	0	0	0	0	0	0	0	0	0	/home/dhl_ec/bnelissen/Slides/CD3_manuscript/CD3_slides/AAA473.cd3/AAA473.cd3.run1	255	1.0	0.06	1.0	0.06	0.0	-10.4815432601	0.0	6.94524000704
0.0	0.0	0.0	0.0	0.0	4000000.0	0.0	0.0	0.790000000001	0.950000000001	1.17	0.0499999999993	5.64	0.290000000001	0.92	0.210000000001	4.71	0.139999999999	2.02	1.53	0.52	AAA473.cd3.X22.Y17.tile.tissue.png	300	1	2000	300	5cef2c2b72e2fb37321b2b5269186c1a	0	0	0	0	0	0	0	0	0	0	0	0	0	/home/dhl_ec/bnelissen/Slides/CD3_manuscript/CD3_slides/AAA473.cd3/AAA473.cd3.run1	255	1.0	0.06	1.0	0.06	0.0	0.0	0.0	11.238173
0.0	0.0	0.0	0.0	0.0	4000000.0	0.0	0.0	0.780000000001	0.949999999999	1.1	0.0500000000011	5.86	0.289999999999	0.82	0.210000000001	4.68	0.130000000001	2.03	1.54	0.370000000001	AAA473.cd3.X22.Y18.tile.tissue.png	301	1	2000	301	65901c2abe0da1e9cdf437e8547120c7	0	0	0	0	0	0	0	0	0	0	0	0	0	/home/dhl_ec/bnelissen/Slides/CD3_manuscript/CD3_slides/AAA473.cd3/AAA473.cd3.run1	255	1.0	0.06	1.0	0.06	0.0	-10.4328392755	0.0	9.40567910536
0.0	5730.0	0.0	520.0	5730.0	4000000.0	0.0	2.0	1.23	1.48	1.15	0.0500000000011	6.57	0.370000000001	0.77	0.210000000001	5.81	0.140000000001	2.11	1.54	0.369999999999	AAA473.cd3.X22.Y19.tile.tissue.png	302	1	2000	302	d508c3093d8596b4061004fe59a335af	0	0	0	0	0	0	0	0	0	0	0	0	0	/home/dhl_ec/bnelissen/Slides/CD3_manuscript/CD3_slides/AAA473.cd3/AAA473.cd3.run1	255	0.7	0.06	0.7	0.06	0.0	-11.2718506323	3.29151362075	2.79792654495
2062.0	2557402.0	939.0	7302.0	2557402.0	4000000.0	23.0	1.0	0.889999999999	1.27	1.2	0.0399999999991	6.57	0.560000000001	0.790000000001	0.110000000001	8.51	0.290000000001	2.07	1.54	0.5	AAA473.cd3.X22.Y2.tile.tissue.png	303	1	2000	303	425a11186efe88581f315eef8975629b	0	0	0	0	0	0	0	0	0	0	0	0	0	/home/dhl_ec/bnelissen/Slides/CD3_manuscript/CD3_slides/AAA473.cd3/AAA473.cd3.run1	255	0.7	0.06	0.7	0.06	-8.89729889888	-11.8093753576	1.01809163135	0.0942612167969
0.0	14902.0	0.0	1484.0	14902.0	4000000.0	0.0	5.0	1.05	1.51	1.21	0.0599999999995	6.64	0.379999999999	0.75	0.210000000001	5.53	0.140000000001	2.12	1.54	0.42	AAA473.cd3.X22.Y20.tile.tissue.png	304	1	2000	304	7f5503115ef7847953d13e6fd007e080	0	0	0	0	0	0	0	0	0	0	0	0	0	/home/dhl_ec/bnelissen/Slides/CD3_manuscript/CD3_slides/AAA473.cd3/AAA473.cd3.run1	255	0.7	0.06	0.7	0.06	0.0	-10.2979242134	0.994798503871	0.302337804077
0.0	6281.0	0.0	450.0	6281.0	4000000.0	0.0	1.0	0.880000000001	1.4	1.17	0.0399999999991	6.7	0.379999999999	0.749999999998	0.219999999999	5.83	0.130000000001	2.09	1.52	0.469999999999	AAA473.cd3.X22.Y21.tile.tissue.png	305	1	2000	305	5f74c11b80baa56040b41d76f490adde	0	0	0	0	0	0	0	0	0	0	0	0	0	/home/dhl_ec/bnelissen/Slides/CD3_manuscript/CD3_slides/AAA473.cd3/AAA473.cd3.run1	255	0.7	0.06	0.7	0.06	0.0	-10.6427954893	0.0693889412032	1.94797832012
0.0	224326.0	0.0	6748.0	224326.0	966000.0	0.0	4.0	0.32	0.389999999999	0.299999999999	0.0100000000002	2.17	0.0999999999985	0.17	0.0399999999991	1.45	0.0499999999993	0.529999999999	0.360000000001	0.0999999999985	AAA473.cd3.X22.Y22.tile.tissue.png	306	1	2000	306	f2ba4083279267b17ec5162dccfb1bf7	0	0	0	0	0	0	0	0	0	0	0	0	0	/home/dhl_ec/bnelissen/Slides/CD3_manuscript/CD3_slides/AAA473.cd3/AAA473.cd3.run1	255	0.7	0.06	0.7	0.06	0.0	-11.0769869531	3.27460509482	0.788988079063
3712.0	3619479.0	1754.0	11604.0	3619479.0	4000000.0	47.0	2.0	1.02	1.15	1.15	0.0399999999991	6.45	0.369999999999	0.750000000002	0.0700000000015	9.55	0.469999999999	2.23	1.53	0.57	AAA473.cd3.X22.Y3.tile.tissue.png	307	1	2000	307	ee6199854d03461e8aa21caa7977863b	0	0	0	0	0	0	0	0	0	0	0	0	0	/home/dhl_ec/bnelissen/Slides/CD3_manuscript/CD3_slides/AAA473.cd3/AAA473.cd3.run1	255	0.7	0.06	0.7	0.06	-9.36606027462	-12.2732078263	1.65515007476	0.12489815625
1388.0	2442916.0	618.0	33134.0	2442916.0	4000000.0	17.0	18.0	1.14	1.83	1.2	0.0499999999993	6.88	0.380000000001	0.750000000002	0.119999999999	8.53	0.310000000001	2.31	1.52	0.609999999999	AAA473.cd3.X22.Y4.tile.tissue.png	308	1	2000	308	14a7cee7fc9f721b4d456c5bdfbec855	0	0	0	0	0	0	0	0	0	0	0	0	0	/home/dhl_ec/bnelissen/Slides/CD3_manuscript/CD3_slides/AAA473.cd3/AAA473.cd3.run1	255	0.7	0.06	0.7	0.06	-9.37451413148	-12.7069550786	2.07134792002	0.162206332031
1128.0	641981.0	537.0	37336.0	641981.0	4000000.0	11.0	36.0	1.12	1.57	1.15	0.0500000000011	6.77	0.4	0.749999999998	0.190000000001	7.22	0.23	2.31	1.55	0.519999999999	AAA473.cd3.X22.Y5.tile.tissue.png	309	1	2000	309	7116445b8185fe554cad2466710f3d6b	0	0	0	0	0	0	0	0	0	0	0	0	0	/home/dhl_ec/bnelissen/Slides/CD3_manuscript/CD3_slides/AAA473.cd3/AAA473.cd3.run1	255	0.7	0.06	0.7	0.06	-9.46643399184	-12.6217517197	2.70467662684	0.143279582031
196.0	93826.0	93.0	4403.0	93826.0	4000000.0	2.0	8.0	1.45	2.23	1.08	0.0399999999991	6.33	0.360000000001	0.699999999999	0.209999999999	6.31	0.200000000001	2.0	1.43	0.57	AAA473.cd3.X22.Y6.tile.tissue.png	310	1	2000	310	16e621ab25a441e4d427f92b73f3f70c	0	0	0	0	0	0	0	0	0	0	0	0	0	/home/dhl_ec/bnelissen/Slides/CD3_manuscript/CD3_slides/AAA473.cd3/AAA473.cd3.run1	255	0.7	0.06	0.7	0.06	-9.25613267636	-12.4812759358	2.85047551622	0.0760298691406
0.0	27954.0	0.0	994.0	27954.0	4000000.0	0.0	2.0	1.92	2.63	1.14	0.0500000000011	6.22	0.380000000001	0.720000000001	0.200000000001	5.35	0.139999999999	2.11	1.55	0.809999999999	AAA473.cd3.X22.Y7.tile.tissue.png	311	1	2000	311	5edc500e75e0e05f62ba5622969deb82	0	0	0	0	0	0	0	0	0	0	0	0	0	/home/dhl_ec/bnelissen/Slides/CD3_manuscript/CD3_slides/AAA473.cd3/AAA473.cd3.run1	255	0.7	0.06	0.7	0.06	0.0	-11.1481683145	0.383186684766	0.075467987915
422.0	125489.0	193.0	6964.0	125489.0	4000000.0	4.0	12.0	2.16	1.75	1.18	0.0499999999993	6.81	0.370000000001	0.740000000002	0.209999999999	6.7	0.219999999999	2.18	1.52	0.709999999999	AAA473.cd3.X22.Y8.tile.tissue.png	312	1	2000	312	c6f970d2f2dfcd279dc88b970be4dfd0	0	0	0	0	0	0	0	0	0	0	0	0	0	/home/dhl_ec/bnelissen/Slides/CD3_manuscript/CD3_slides/AAA473.cd3/AAA473.cd3.run1	255	0.7	0.06	0.7	0.06	-10.0069062404	-12.3472693227	3.16764800184	0.07631865625
0.0	1513.0	0.0	171.0	1513.0	4000000.0	0.0	1.0	2.31	1.04	1.17	0.0500000000011	6.63	0.380000000001	0.74	0.209999999999	5.73	0.120000000001	1.96	1.45	0.51	AAA473.cd3.X22.Y9.tile.tissue.png	313	1	2000	313	1789f10805226d465b8ddaee5c40e311	0	0	0	0	0	0	0	0	0	0	0	0	0	/home/dhl_ec/bnelissen/Slides/CD3_manuscript/CD3_slides/AAA473.cd3/AAA473.cd3.run1	255	0.7	0.06	0.7	0.06	0.0	-12.2967068594	4.83328309598	0.0451101009674
0.0	21071.0	0.0	1006.0	21071.0	4000000.0	0.0	3.0	2.57	2.17	1.11	0.0600000000013	6.32	0.380000000001	0.76	0.209999999999	5.71	0.130000000001	2.1	1.53	0.85	AAA473.cd3.X23.Y0.tile.tissue.png	314	1	2000	314	c4f87b739f09f454b242955e9ba700eb	0	0	0	0	0	0	0	0	0	0	0	0	0	/home/dhl_ec/bnelissen/Slides/CD3_manuscript/CD3_slides/AAA473.cd3/AAA473.cd3.run1	255	0.7	0.06	0.7	0.06	0.0	-9.96951461643	0.802683857553	0.522333473022
0.0	55874.0	0.0	3830.0	55874.0	4000000.0	0.0	6.0	2.58	1.08	1.13	0.0399999999991	6.58	0.370000000001	0.750000000002	0.210000000001	5.8	0.139999999999	2.1	1.53	0.870000000001	AAA473.cd3.X23.Y1.tile.tissue.png	315	1	2000	315	497abcba38b3bafa3506a546980ab8ad	0	0	0	0	0	0	0	0	0	0	0	0	0	/home/dhl_ec/bnelissen/Slides/CD3_manuscript/CD3_slides/AAA473.cd3/AAA473.cd3.run1	255	0.7	0.06	0.7	0.06	0.0	-12.6062526293	2.57738617246	0.061204987793
8699.0	3699986.0	3035.0	9596.0	3699986.0	4000000.0	64.0	2.0	3.8	2.11	1.18	0.0399999999991	6.44	0.380000000001	0.710000000001	0.0699999999997	8.97	0.34	2.07	1.43	0.790000000001	AAA473.cd3.X23.Y2.tile.tissue.png	316	1	2000	316	e0513cd8ff909bc0790b7c4e017c5cdd	0	0	0	0	0	0	0	0	0	0	0	0	0	/home/dhl_ec/bnelissen/Slides/CD3_manuscript/CD3_slides/AAA473.cd3/AAA473.cd3.run1	255	0.7	0.06	0.7	0.06	-8.80971118224	-11.5844597763	0.827710482875	0.110160233398
0.0	65469.0	0.0	1470.0	65469.0	4000000.0	0.0	1.0	1.71	2.01	1.06	0.0599999999995	6.13	0.35	0.869999999999	0.199999999999	5.53	0.129999999999	1.99	1.43	1.2	AAA473.cd3.X23.Y20.tile.tissue.png	317	1	2000	317	8f83f7e0b9085175f201c06d609867ea	0	0	0	0	0	0	0	0	0	0	0	0	0	/home/dhl_ec/bnelissen/Slides/CD3_manuscript/CD3_slides/AAA473.cd3/AAA473.cd3.run1	255	0.7	0.06	0.7	0.06	0.0	-11.4510714444	0.080845909956	2.43846328082
0.0	1298.0	0.0	158.0	1298.0	4000000.0	0.0	1.0	2.85	2.22	1.08	0.0499999999993	6.2	0.369999999999	0.85	0.210000000001	5.83	0.129999999999	2.08	1.5	0.9	AAA473.cd3.X23.Y21.tile.tissue.png	318	1	2000	318	6f8c6886bf83698dfec1b666234590d6	0	0	0	0	0	0	0	0	0	0	0	0	0	/home/dhl_ec/bnelissen/Slides/CD3_manuscript/CD3_slides/AAA473.cd3/AAA473.cd3.run1	255	0.7	0.06	0.7	0.06	0.0	-11.3767550516	0.0211182551685	8.30134257182
0.0	172448.0	0.0	5663.0	172448.0	966000.0	0.0	3.0	1.53	1.75	0.309999999999	0.0200000000004	2.38	0.0900000000001	0.200000000001	0.0399999999991	1.46	0.0500000000011	0.530000000001	0.360000000001	0.1	AAA473.cd3.X23.Y22.tile.tissue.png	319	1	2000	319	5ce4a02d61a7eeaeb74508b1c5a3fbf1	0	0	0	0	0	0	0	0	0	0	0	0	0	/home/dhl_ec/bnelissen/Slides/CD3_manuscript/CD3_slides/AAA473.cd3/AAA473.cd3.run1	255	0.7	0.06	0.7	0.06	0.0	-12.5925980626	6.63950872147	4.69773329128
27582.0	2008624.0	9371.0	28535.0	2008624.0	4000000.0	180.0	4.0	2.92	2.29	1.16	0.0500000000011	6.88	0.389999999999	0.750000000002	0.140000000001	8.83	0.299999999999	2.3	1.54	0.779999999999	AAA473.cd3.X23.Y3.tile.tissue.png	320	1	2000	320	582cd3eed11784faab346de7e5138689	0	0	0	0	0	0	0	0	0	0	0	0	0	/home/dhl_ec/bnelissen/Slides/CD3_manuscript/CD3_slides/AAA473.cd3/AAA473.cd3.run1	255	0.7	0.06	0.7	0.06	-9.81790315752	-12.6821756756	2.08478230603	0.299874476562
1640.0	1538840.0	786.0	53141.0	1538840.0	4000000.0	21.0	33.0	3.13	2.12	1.11	0.0499999999993	7.34	0.390000000001	0.729999999998	0.16	7.44	0.25	2.21	1.47	2.04	AAA473.cd3.X23.Y4.tile.tissue.png	321	1	2000	321	cb3b4929cbcef62645161121a3a70826	0	0	0	0	0	0	0	0	0	0	0	0	0	/home/dhl_ec/bnelissen/Slides/CD3_manuscript/CD3_slides/AAA473.cd3/AAA473.cd3.run1	255	0.7	0.06	0.7	0.06	-9.24076304888	-12.6809199146	1.74451526054	0.180868515625
0.0	209333.0	0.0	4253.0	209333.0	4000000.0	0.0	5.0	1.86	2.51	1.15	0.0500000000011	7.8	0.369999999999	0.750000000002	0.200000000001	6.45	0.200000000001	2.28	1.52	0.870000000001	AAA473.cd3.X23.Y5.tile.tissue.png	322	1	2000	322	2eeccda2f684d1679c5e12da8e67284d	0	0	0	0	0	0	0	0	0	0	0	0	0	/home/dhl_ec/bnelissen/Slides/CD3_manuscript/CD3_slides/AAA473.cd3/AAA473.cd3.run1	255	0.7	0.06	0.7	0.06	-6.80872656698	-10.6164347479	0.417739717817	0.0858632714844
0.0	35978.0	0.0	864.0	35978.0	4000000.0	0.0	1.0	2.59	2.72	1.14	0.0500000000011	6.58	0.380000000001	0.759999999998	0.209999999999	5.84	0.139999999999	2.11	1.54	1.1	AAA473.cd3.X23.Y6.tile.tissue.png	323	1	2000	323	7a3ce8903c25b08f193c73e396f40742	0	0	0	0	0	0	0	0	0	0	0	0	0	/home/dhl_ec/bnelissen/Slides/CD3_manuscript/CD3_slides/AAA473.cd3/AAA473.cd3.run1	255	0.7	0.06	0.7	0.06	0.0	-10.5648203085	0.133923720529	0.0777634023437
0.0	4222.0	0.0	396.0	4222.0	4000000.0	0.0	1.0	2.0	1.32	1.13	0.0500000000011	6.6	0.369999999999	0.740000000002	0.200000000001	5.38	0.129999999999	1.97	1.44	0.710000000001	AAA473.cd3.X23.Y7.tile.tissue.png	324	1	2000	324	1800481686d8f8f2c2271ae5aee07c24	0	0	0	0	0	0	0	0	0	0	0	0	0	/home/dhl_ec/bnelissen/Slides/CD3_manuscript/CD3_slides/AAA473.cd3/AAA473.cd3.run1	255	0.7	0.06	0.7	0.06	0.0	-12.3213563962	2.26632839331	0.0641545586853
0.0	0.0	0.0	0.0	0.0	4000000.0	0.0	0.0	1.15	1.03	1.14	0.0499999999993	5.89	0.280000000001	0.709999999999	0.219999999999	4.32	0.120000000001	1.9	1.44	0.869999999999	AAA473.cd3.X23.Y8.tile.tissue.png	325	1	2000	325	3d8ae018d8003ac42baaeab658adc8e1	0	0	0	0	0	0	0	0	0	0	0	0	0	/home/dhl_ec/bnelissen/Slides/CD3_manuscript/CD3_slides/AAA473.cd3/AAA473.cd3.run1	255	1.0	0.06	1.0	0.06	0.0	-10.5738779192	0.0	3.52847418951
0.0	0.0	0.0	0.0	0.0	4000000.0	0.0	0.0	1.47	1.34	1.13	0.0500000000011	5.55	0.300000000001	0.85	0.220000000001	4.68	0.130000000001	1.99	1.44	0.470000000001	AAA473.cd3.X23.Y9.tile.tissue.png	326	1	2000	326	5dd4615cdf55a981c36c62acc56ae0dd	0	0	0	0	0	0	0	0	0	0	0	0	0	/home/dhl_ec/bnelissen/Slides/CD3_manuscript/CD3_slides/AAA473.cd3/AAA473.cd3.run1	255	1.0	0.06	1.0	0.06	0.0	0.0	0.0	11.91114
0.0	0.0	0.0	0.0	0.0	4000000.0	0.0	0.0	2.77	2.53	1.21	0.0599999999995	6.19	0.299999999999	0.75	0.220000000001	4.67	0.130000000001	2.01	1.53	1.56	AAA473.cd3.X24.Y0.tile.tissue.png	327	1	2000	327	fa416cd3ceb35d5b02bfab5270a39a81	0	0	0	0	0	0	0	0	0	0	0	0	0	/home/dhl_ec/bnelissen/Slides/CD3_manuscript/CD3_slides/AAA473.cd3/AAA473.cd3.run1	255	1.0	0.06	1.0	0.06	0.0	-9.85573626122	0.0	1.28136892347
0.0	436090.0	0.0	8020.0	436090.0	4000000.0	0.0	5.0	2.26	1.2	1.13	0.0499999999993	6.6	0.35	0.700000000001	0.189999999999	6.25	0.16	2.14	1.53	0.470000000001	AAA473.cd3.X24.Y1.tile.tissue.png	328	1	2000	328	1a46589c58fe7e7cbb7d5344be30c170	0	0	0	0	0	0	0	0	0	0	0	0	0	/home/dhl_ec/bnelissen/Slides/CD3_manuscript/CD3_slides/AAA473.cd3/AAA473.cd3.run1	255	0.7	0.06	0.7	0.06	-8.33816490114	-12.1137657928	1.23553279514	0.0771611777344
8407.0	3901920.0	3850.0	10884.0	3901920.0	4000000.0	91.0	1.0	2.65	1.36	1.14	0.0500000000011	6.8	0.380000000001	0.75	0.0599999999995	9.57	0.380000000001	2.17	1.49	0.539999999999	AAA473.cd3.X24.Y2.tile.tissue.png	329	1	2000	329	80ea442e6bcd6c32023c6f38cbaadb7c	0	0	0	0	0	0	0	0	0	0	0	0	0	/home/dhl_ec/bnelissen/Slides/CD3_manuscript/CD3_slides/AAA473.cd3/AAA473.cd3.run1	255	0.7	0.06	0.7	0.06	-9.24651290357	-12.2742338671	1.26748141581	0.151507669434
3370.0	2491037.0	1546.0	28451.0	2491037.0	4000000.0	39.0	5.0	1.13	2.04	1.11	0.0400000000009	6.73	0.389999999999	0.760000000002	0.120000000001	8.4	0.309999999999	2.32	1.5	0.730000000001	AAA473.cd3.X24.Y3.tile.tissue.png	330	1	2000	330	0d506d6c84041d9bdec80f173cba675e	0	0	0	0	0	0	0	0	0	0	0	0	0	/home/dhl_ec/bnelissen/Slides/CD3_manuscript/CD3_slides/AAA473.cd3/AAA473.cd3.run1	255	0.7	0.06	0.7	0.06	-9.34231681927	-12.5573016334	1.89034941946	0.153068175781
1326.0	1259191.0	587.0	60098.0	1259191.0	4000000.0	15.0	40.0	3.04	1.96	1.14	0.0499999999993	6.7	0.400000000001	0.720000000001	0.16	7.49	0.26	2.27	1.48	0.529999999999	AAA473.cd3.X24.Y4.tile.tissue.png	331	1	2000	331	a85983ec342ffbceec32b8dd1c7d36c8	0	0	0	0	0	0	0	0	0	0	0	0	0	/home/dhl_ec/bnelissen/Slides/CD3_manuscript/CD3_slides/AAA473.cd3/AAA473.cd3.run1	255	0.7	0.06	0.7	0.06	-9.27282451351	-12.6516613584	1.61935803635	0.165945078125
0.0	7845.0	0.0	780.0	7845.0	4000000.0	0.0	4.0	2.07	1.07	1.14	0.0400000000009	6.48	0.35	0.700000000001	0.199999999999	5.43	0.130000000001	2.58	1.45	1.09	AAA473.cd3.X24.Y5.tile.tissue.png	332	1	2000	332	f8cc876316b98facbe10bc87cebf01b2	0	0	0	0	0	0	0	0	0	0	0	0	0	/home/dhl_ec/bnelissen/Slides/CD3_manuscript/CD3_slides/AAA473.cd3/AAA473.cd3.run1	255	0.7	0.06	0.7	0.06	0.0	-12.2052987483	1.20545057561	0.058126230896
0.0	1562.0	0.0	184.0	1562.0	4000000.0	0.0	1.0	0.940000000001	2.07	1.07	0.0400000000009	6.14	0.34	0.700000000001	0.210000000001	5.33	0.130000000001	1.99	1.44	0.58	AAA473.cd3.X24.Y6.tile.tissue.png	333	1	2000	333	549b25ed8ca50821682d094eece72fb7	0	0	0	0	0	0	0	0	0	0	0	0	0	/home/dhl_ec/bnelissen/Slides/CD3_manuscript/CD3_slides/AAA473.cd3/AAA473.cd3.run1	255	0.7	0.06	0.7	0.06	0.0	-10.3201534402	3.89867288782	0.0601548846741
0.0	1667.0	0.0	192.0	1667.0	4000000.0	0.0	1.0	1.92	1.78	1.06	0.0599999999995	6.2	0.35	0.770000000002	0.200000000001	5.35	0.129999999999	1.99	1.45	0.540000000001	AAA473.cd3.X24.Y7.tile.tissue.png	334	1	2000	334	9238cfefe1fffd60269f2e7aabace9cd	0	0	0	0	0	0	0	0	0	0	0	0	0	/home/dhl_ec/bnelissen/Slides/CD3_manuscript/CD3_slides/AAA473.cd3/AAA473.cd3.run1	255	0.7	0.06	0.7	0.06	0.0	-10.8594995428	0.267869643845	9.41918113749
0.0	0.0	0.0	0.0	0.0	4000000.0	0.0	0.0	0.939999999999	1.49	1.11	0.0500000000011	5.22	0.279999999999	0.829999999998	0.219999999999	4.47	0.120000000001	1.92	1.45	0.59	AAA473.cd3.X24.Y8.tile.tissue.png	335	1	2000	335	58ebb35fdf7d33c122b48bc9c55632d3	0	0	0	0	0	0	0	0	0	0	0	0	0	/home/dhl_ec/bnelissen/Slides/CD3_manuscript/CD3_slides/AAA473.cd3/AAA473.cd3.run1	255	1.0	0.06	1.0	0.06	0.0	0.0	0.0	4.2848665
0.0	3389.0	0.0	400.0	3389.0	4000000.0	0.0	2.0	1.35	1.73	1.12	0.0600000000013	6.14	0.34	0.699999999999	0.200000000001	5.5	0.120000000001	1.98	1.43	0.49	AAA473.cd3.X25.Y0.tile.tissue.png	336	1	2000	336	b1cc73ce09dc3dcd313834606ddc93cd	0	0	0	0	0	0	0	0	0	0	0	0	0	/home/dhl_ec/bnelissen/Slides/CD3_manuscript/CD3_slides/AAA473.cd3/AAA473.cd3.run1	255	0.7	0.06	0.7	0.06	0.0	-10.4394003212	2.15842716671	1.22451854675
0.0	593068.0	0.0	8002.0	593068.0	4000000.0	0.0	6.0	2.11	1.18	1.28	0.0399999999991	7.1	0.349999999999	0.709999999999	0.18	6.43	0.15	2.0	1.43	0.500000000002	AAA473.cd3.X25.Y1.tile.tissue.png	337	1	2000	337	0d26f93c1392a5777b883c715b4f55c6	0	0	0	0	0	0	0	0	0	0	0	0	0	/home/dhl_ec/bnelissen/Slides/CD3_manuscript/CD3_slides/AAA473.cd3/AAA473.cd3.run1	255	0.7	0.06	0.7	0.06	-8.16367750549	-11.7056038374	0.964368216323	0.0760833115234
6034.0	3814351.0	2969.0	13827.0	3814351.0	4000000.0	76.0	1.0	1.64	1.41	1.16	0.0399999999991	6.5	0.360000000001	0.710000000001	0.0600000000013	9.38	0.360000000001	2.12	1.45	0.589999999998	AAA473.cd3.X25.Y2.tile.tissue.png	338	1	2000	338	b9d5b06c92086519ddf28978092a8e3b	0	0	0	0	0	0	0	0	0	0	0	0	0	/home/dhl_ec/bnelissen/Slides/CD3_manuscript/CD3_slides/AAA473.cd3/AAA473.cd3.run1	255	0.7	0.06	0.7	0.06	-9.13426318492	-12.1352727157	1.17050477678	0.13737955835
1407.0	2524092.0	658.0	49705.0	2524092.0	4000000.0	18.0	19.0	1.28	1.47	1.09	0.0399999999991	6.51	0.380000000001	0.700000000001	0.110000000001	8.13	0.289999999999	2.19	1.43	0.530000000001	AAA473.cd3.X25.Y3.tile.tissue.png	339	1	2000	339	f2ce413757cfdc020bc6c63cc0318952	0	0	0	0	0	0	0	0	0	0	0	0	0	/home/dhl_ec/bnelissen/Slides/CD3_manuscript/CD3_slides/AAA473.cd3/AAA473.cd3.run1	255	0.7	0.06	0.7	0.06	-9.22915688083	-12.7045213528	1.78776011963	0.156852632813
972.0	1200473.0	460.0	57571.0	1200473.0	4000000.0	13.0	37.0	1.45	1.33	1.1	0.0400000000009	6.64	0.43	0.73	0.16	7.15	0.24	2.26	1.46	0.59	AAA473.cd3.X25.Y4.tile.tissue.png	340	1	2000	340	caf3a8b5c45b861cf1f47bde74a6929f	0	0	0	0	0	0	0	0	0	0	0	0	0	/home/dhl_ec/bnelissen/Slides/CD3_manuscript/CD3_slides/AAA473.cd3/AAA473.cd3.run1	255	0.7	0.06	0.7	0.06	-9.12391311973	-12.7568371644	1.6143697023	0.167143894531
0.0	11262.0	0.0	1140.0	11262.0	4000000.0	0.0	4.0	1.09	1.23	1.54	0.0600000000013	6.19	0.35	0.719999999998	0.200000000001	5.83	0.120000000001	1.99	1.44	0.469999999999	AAA473.cd3.X25.Y5.tile.tissue.png	341	1	2000	341	a0e77398d73168f0cb7fa35656e4c292	0	0	0	0	0	0	0	0	0	0	0	0	0	/home/dhl_ec/bnelissen/Slides/CD3_manuscript/CD3_slides/AAA473.cd3/AAA473.cd3.run1	255	0.7	0.06	0.7	0.06	-8.62310213744	-10.2762175692	1.63861687068	0.71917660437
0.0	0.0	0.0	0.0	0.0	4000000.0	0.0	0.0	0.960000000001	1.01	1.11	0.0500000000011	5.83	0.290000000001	0.789999999999	0.210000000001	4.45	0.120000000001	1.96	1.46	0.49	AAA473.cd3.X25.Y6.tile.tissue.png	342	1	2000	342	10774f546fe28aff829525ee46206b26	0	0	0	0	0	0	0	0	0	0	0	0	0	/home/dhl_ec/bnelissen/Slides/CD3_manuscript/CD3_slides/AAA473.cd3/AAA473.cd3.run1	255	1.0	0.06	1.0	0.06	0.0	-10.9882103679	0.0	9.60816268139
0.0	27036.0	0.0	1286.0	27036.0	4000000.0	0.0	4.0	1.21	1.08	1.11	0.0599999999995	6.34	0.370000000001	0.719999999999	0.209999999999	5.48	0.130000000001	1.98	1.44	0.490000000002	AAA473.cd3.X26.Y0.tile.tissue.png	343	1	2000	343	3c63396e638a51bd60c99f3280c91116	0	0	0	0	0	0	0	0	0	0	0	0	0	/home/dhl_ec/bnelissen/Slides/CD3_manuscript/CD3_slides/AAA473.cd3/AAA473.cd3.run1	255	0.7	0.06	0.7	0.06	0.0	-9.80620955698	0.147729992461	0.994920829285
0.0	317018.0	0.0	5498.0	317018.0	4000000.0	0.0	3.0	0.950000000001	1.74	1.12	0.0499999999993	6.34	0.349999999999	0.710000000001	0.199999999999	5.73	0.140000000001	2.05	1.47	0.51	AAA473.cd3.X26.Y1.tile.tissue.png	344	1	2000	344	b92747b20fc4fdbefd86d69d093ac103	0	0	0	0	0	0	0	0	0	0	0	0	0	/home/dhl_ec/bnelissen/Slides/CD3_manuscript/CD3_slides/AAA473.cd3/AAA473.cd3.run1	255	0.7	0.06	0.7	0.06	0.0	-12.0701726427	0.951880394015	0.0771297548828
6133.0	3314687.0	2482.0	21898.0	3314687.0	4000000.0	51.0	7.0	0.98	1.09	1.04	0.0499999999993	6.58	0.35	0.700000000001	0.0699999999997	8.75	0.33	2.12	1.45	0.52	AAA473.cd3.X26.Y2.tile.tissue.png	345	1	2000	345	a796786b6f784ed0040e30901f8d2c33	0	0	0	0	0	0	0	0	0	0	0	0	0	/home/dhl_ec/bnelissen/Slides/CD3_manuscript/CD3_slides/AAA473.cd3/AAA473.cd3.run1	255	0.7	0.06	0.7	0.06	-9.05526513731	-12.1997800782	1.46603664776	0.197080070312
15744.0	2793335.0	6072.0	40107.0	2793335.0	4000000.0	117.0	18.0	0.980000000001	1.23	1.11	0.0500000000011	9.19	0.360000000001	0.709999999999	0.110000000001	8.41	0.310000000001	2.14	1.43	0.540000000001	AAA473.cd3.X26.Y3.tile.tissue.png	346	1	2000	346	b75d9d8b1e8bb4bf5c0a88c29dbad2a6	0	0	0	0	0	0	0	0	0	0	0	0	0	/home/dhl_ec/bnelissen/Slides/CD3_manuscript/CD3_slides/AAA473.cd3/AAA473.cd3.run1	255	0.7	0.06	0.7	0.06	-9.22610928026	-12.7817193516	1.59026036388	0.268919886719
59.0	281518.0	31.0	21124.0	281518.0	4000000.0	1.0	24.0	0.969999999999	1.28	1.04	0.0400000000009	7.73	0.360000000001	0.699999999999	0.200000000001	6.39	0.210000000001	2.03	1.46	0.639999999999	AAA473.cd3.X26.Y4.tile.tissue.png	347	1	2000	347	c6b4c96ce7865b199fa248204096aa60	0	0	0	0	0	0	0	0	0	0	0	0	0	/home/dhl_ec/bnelissen/Slides/CD3_manuscript/CD3_slides/AAA473.cd3/AAA473.cd3.run1	255	0.7	0.06	0.7	0.06	-8.75655691311	-12.3144672614	1.31052239414	0.0941499970703
0.0	0.0	0.0	0.0	0.0	4000000.0	0.0	0.0	1.05	1.04	1.34	0.130000000001	6.06	0.289999999999	0.799999999999	0.210000000001	4.32	0.120000000001	1.91	1.44	0.52	AAA473.cd3.X26.Y5.tile.tissue.png	348	1	2000	348	a44aff83aa97a57bf397db65dd2fbdbd	0	0	0	0	0	0	0	0	0	0	0	0	0	/home/dhl_ec/bnelissen/Slides/CD3_manuscript/CD3_slides/AAA473.cd3/AAA473.cd3.run1	255	1.0	0.06	1.0	0.06	0.0	-11.673962077	0.0	8.4881656164
0.0	4797.0	0.0	424.0	4797.0	4000000.0	0.0	2.0	0.869999999999	2.92	1.07	0.0600000000013	6.19	0.360000000001	0.710000000001	0.210000000001	5.37	0.129999999999	1.96	1.43	0.799999999999	AAA473.cd3.X27.Y0.tile.tissue.png	349	1	2000	349	40aa3e4a5fa34807efa5e9ae962b635b	0	0	0	0	0	0	0	0	0	0	0	0	0	/home/dhl_ec/bnelissen/Slides/CD3_manuscript/CD3_slides/AAA473.cd3/AAA473.cd3.run1	255	0.7	0.06	0.7	0.06	0.0	-10.604113551	1.87101028312	0.949502751404
119.0	44072.0	85.0	1766.0	44072.0	4000000.0	2.0	2.0	1.05	1.77	1.15	0.0500000000011	6.22	0.35	0.690000000001	0.190000000001	6.28	0.200000000001	2.02	1.49	0.629999999999	AAA473.cd3.X27.Y1.tile.tissue.png	350	1	2000	350	a49d36f8fec4bd2e13c87b2708dce3a9	0	0	0	0	0	0	0	0	0	0	0	0	0	/home/dhl_ec/bnelissen/Slides/CD3_manuscript/CD3_slides/AAA473.cd3/AAA473.cd3.run1	255	0.7	0.06	0.7	0.06	-9.03824882908	-12.194955674	2.54314170982	0.0777446328125
16399.0	1459062.0	6133.0	25180.0	1459062.0	4000000.0	112.0	18.0	1.13	1.72	1.1	0.0399999999991	6.5	0.370000000001	0.699999999999	0.16	7.47	0.26	2.11	1.43	0.490000000002	AAA473.cd3.X27.Y2.tile.tissue.png	351	1	2000	351	3697f91c61eb8105a9d48ffc667402da	0	0	0	0	0	0	0	0	0	0	0	0	0	/home/dhl_ec/bnelissen/Slides/CD3_manuscript/CD3_slides/AAA473.cd3/AAA473.cd3.run1	255	0.7	0.06	0.7	0.06	-8.92022970546	-12.765741525	2.10273878088	0.319822796875
101.0	685924.0	50.0	29644.0	685924.0	4000000.0	1.0	32.0	0.960000000001	2.42	1.08	0.0400000000009	6.73	0.370000000001	0.710000000001	0.18	6.91	0.23	2.18	1.47	0.51	AAA473.cd3.X27.Y3.tile.tissue.png	352	1	2000	352	dd75a333ec02f02f7577488e85932a29	0	0	0	0	0	0	0	0	0	0	0	0	0	/home/dhl_ec/bnelissen/Slides/CD3_manuscript/CD3_slides/AAA473.cd3/AAA473.cd3.run1	255	0.7	0.06	0.7	0.06	-8.94721278291	-12.6465572314	1.45245472832	0.116221144531
0.0	0.0	0.0	0.0	0.0	4000000.0	0.0	0.0	0.91	1.66	1.09	0.0599999999995	6.2	0.290000000001	0.720000000001	0.24	4.67	0.119999999999	1.91	1.45	0.719999999999	AAA473.cd3.X27.Y4.tile.tissue.png	353	1	2000	353	23cb8b5292cbada068e7cb77a967a58f	0	0	0	0	0	0	0	0	0	0	0	0	0	/home/dhl_ec/bnelissen/Slides/CD3_manuscript/CD3_slides/AAA473.cd3/AAA473.cd3.run1	255	1.0	0.06	1.0	0.06	0.0	-10.2636255491	0.0	1.3299319335
0.0	3379.0	0.0	292.0	3379.0	4000000.0	0.0	1.0	0.990000000002	1.21	1.12	0.0600000000013	6.31	0.360000000001	0.73	0.200000000001	5.54	0.130000000001	2.02	1.48	0.620000000001	AAA473.cd3.X28.Y0.tile.tissue.png	354	1	2000	354	6651c5b186eaa852c60936f341cabfb5	0	0	0	0	0	0	0	0	0	0	0	0	0	/home/dhl_ec/bnelissen/Slides/CD3_manuscript/CD3_slides/AAA473.cd3/AAA473.cd3.run1	255	0.7	0.06	0.7	0.06	0.0	-9.83437052468	0.0111551152139	4.05140054125
0.0	0.0	0.0	0.0	0.0	4000000.0	0.0	0.0	1.22	1.95	1.12	0.0499999999993	6.04	0.280000000001	0.700000000001	0.210000000001	4.52	0.119999999999	1.91	1.43	0.5	AAA473.cd3.X28.Y1.tile.tissue.png	355	1	2000	355	832240d6882706fa4ed408cd104b9dd7	0	0	0	0	0	0	0	0	0	0	0	0	0	/home/dhl_ec/bnelissen/Slides/CD3_manuscript/CD3_slides/AAA473.cd3/AAA473.cd3.run1	255	1.0	0.06	1.0	0.06	0.0	-11.4716826988	0.0	0.0886977478304
0.0	25172.0	0.0	1154.0	25172.0	4000000.0	0.0	1.0	0.99	1.11	1.06	0.0500000000011	6.21	0.35	0.699999999999	0.210000000001	5.94	0.130000000001	2.02	1.46	0.57	AAA473.cd3.X28.Y2.tile.tissue.png	356	1	2000	356	b60c31827dceb09ec70b3a561fb9d1a4	0	0	0	0	0	0	0	0	0	0	0	0	0	/home/dhl_ec/bnelissen/Slides/CD3_manuscript/CD3_slides/AAA473.cd3/AAA473.cd3.run1	255	0.7	0.06	0.7	0.06	-8.48656847152	-12.4528404993	2.79463715056	0.0828040791016
0.0	0.0	0.0	0.0	0.0	4000000.0	0.0	0.0	0.899999999998	1.44	1.11	0.0400000000009	5.65	0.400000000001	0.719999999999	0.199999999999	4.25	0.119999999999	1.93	1.63	0.499999999998	AAA473.cd3.X28.Y3.tile.tissue.png	357	1	2000	357	4f2bf9e905eba139dca286055a078cea	0	0	0	0	0	0	0	0	0	0	0	0	0	/home/dhl_ec/bnelissen/Slides/CD3_manuscript/CD3_slides/AAA473.cd3/AAA473.cd3.run1	255	1.0	0.06	1.0	0.06	0.0	-8.24556111025	0.0	0.0628722734377
0.0	2182.0	0.0	206.0	2182.0	4000000.0	0.0	1.0	1.55	1.82	1.13	0.1	6.63	0.35	0.719999999999	0.34	5.69	0.130000000001	2.27	1.44	0.500000000002	AAA473.cd3.X28.Y4.tile.tissue.png	358	1	2000	358	8e39b0999ddd3d786e7afe82f9dea5aa	0	0	0	0	0	0	0	0	0	0	0	0	0	/home/dhl_ec/bnelissen/Slides/CD3_manuscript/CD3_slides/AAA473.cd3/AAA473.cd3.run1	255	0.7	0.06	0.7	0.06	0.0	-10.5182953255	0.645064790133	2.09905651015
0.0	0.0	0.0	0.0	0.0	744000.0	0.0	0.0	0.5	0.380000000001	0.25	0.0100000000002	1.26	0.0499999999993	0.139999999999	0.0399999999991	0.700000000001	0.0199999999986	0.34	0.26	0.0700000000015	AAA473.cd3.X29.Y1.tile.tissue.png	359	1	372	359	037dbf0dc501da49dab477ad4914ed38	0	0	0	0	0	0	0	0	0	0	0	0	0	/home/dhl_ec/bnelissen/Slides/CD3_manuscript/CD3_slides/AAA473.cd3/AAA473.cd3.run1	255	1.0	0.06	1.0	0.06	0.0	-10.4977798078	0.0	10.6885585916
0.0	0.0	0.0	0.0	0.0	744000.0	0.0	0.0	0.190000000001	0.219999999999	0.48	0.0099999999984	1.07	0.0600000000013	0.140000000001	0.0400000000009	0.699999999999	0.0400000000009	0.34	0.26	0.0699999999997	AAA473.cd3.X29.Y2.tile.tissue.png	360	1	372	360	955d02baedd444cff994ee64c6944c7a	0	0	0	0	0	0	0	0	0	0	0	0	0	/home/dhl_ec/bnelissen/Slides/CD3_manuscript/CD3_slides/AAA473.cd3/AAA473.cd3.run1	255	1.0	0.06	1.0	0.06	0.0	0.0	0.0	12.0108306452
0.0	0.0	0.0	0.0	0.0	744000.0	0.0	0.0	0.189999999999	0.24	0.299999999999	0.0200000000004	1.51	0.0499999999993	0.139999999999	0.0300000000007	0.719999999999	0.0299999999988	0.34	0.26	0.0699999999997	AAA473.cd3.X29.Y3.tile.tissue.png	361	1	372	361	474d30c211eb861ee5b272fc3f82a4c1	0	0	0	0	0	0	0	0	0	0	0	0	0	/home/dhl_ec/bnelissen/Slides/CD3_manuscript/CD3_slides/AAA473.cd3/AAA473.cd3.run1	255	1.0	0.06	1.0	0.06	0.0	0.0	0.0	12.0883387097
0.0	0.0	0.0	0.0	0.0	744000.0	0.0	0.0	0.190000000001	0.219999999999	0.41	0.0299999999988	1.09	0.0499999999993	0.139999999999	0.0299999999988	0.700000000001	0.0299999999988	0.34	0.26	0.0800000000017	AAA473.cd3.X29.Y4.tile.tissue.png	362	1	372	362	6460515761799368208613143b792a50	0	0	0	0	0	0	0	0	0	0	0	0	0	/home/dhl_ec/bnelissen/Slides/CD3_manuscript/CD3_slides/AAA473.cd3/AAA473.cd3.run1	255	1.0	0.06	1.0	0.06	0.0	0.0	0.0	11.9392217742
35771.0	3985900.0	15234.0	8401.0	3985900.0	4000000.0	328.0	1.0	1.28	1.85	1.09	0.0500000000011	6.47	0.379999999999	0.92	0.0599999999995	9.14	0.370000000001	2.06	1.43	0.74	AAA473.cd3.X3.Y10.tile.tissue.png	363	1	2000	363	956388e15f00dba5807fe5d7828f8e3c	0	0	0	0	0	0	0	0	0	0	0	0	0	/home/dhl_ec/bnelissen/Slides/CD3_manuscript/CD3_slides/AAA473.cd3/AAA473.cd3.run1	255	0.7	0.06	0.7	0.06	-9.11800341551	-12.726665883	1.45220514277	0.325658586182
187.0	2162114.0	84.0	11721.0	2162114.0	4000000.0	2.0	1.0	1.74	1.46	1.1	0.0500000000011	6.07	0.35	0.700000000001	0.120000000001	7.62	0.280000000001	2.03	1.43	0.539999999999	AAA473.cd3.X3.Y11.tile.tissue.png	364	1	2000	364	a395a04a8f131a9ce01feb5e4ce76edb	0	0	0	0	0	0	0	0	0	0	0	0	0	/home/dhl_ec/bnelissen/Slides/CD3_manuscript/CD3_slides/AAA473.cd3/AAA473.cd3.run1	255	0.7	0.06	0.7	0.06	-8.96527111482	-12.0387434273	1.61373296651	0.100386457031
0.0	1847.0	0.0	188.0	1847.0	4000000.0	0.0	1.0	1.24	1.36	1.14	0.0499999999993	6.03	0.35	0.68	0.199999999999	5.28	0.120000000001	1.95	1.43	0.5	AAA473.cd3.X3.Y12.tile.tissue.png	365	1	2000	365	fa142aac5ca5d4a12b4927b5a842ff6d	0	0	0	0	0	0	0	0	0	0	0	0	0	/home/dhl_ec/bnelissen/Slides/CD3_manuscript/CD3_slides/AAA473.cd3/AAA473.cd3.run1	255	0.7	0.06	0.7	0.06	0.0	-12.3551284295	3.81701190909	0.0474413723907
0.0	0.0	0.0	0.0	0.0	4000000.0	0.0	0.0	1.35	1.39	1.1	0.0400000000009	5.62	0.440000000001	0.810000000001	0.199999999999	4.58	0.119999999999	1.89	1.43	0.5	AAA473.cd3.X3.Y13.tile.tissue.png	366	1	2000	366	9d8b61f921b6eae38a144ac0ec4836b2	0	0	0	0	0	0	0	0	0	0	0	0	0	/home/dhl_ec/bnelissen/Slides/CD3_manuscript/CD3_slides/AAA473.cd3/AAA473.cd3.run1	255	1.0	0.06	1.0	0.06	0.0	-11.1039412674	0.0	0.0423442523697
0.0	4843.0	0.0	590.0	4843.0	4000000.0	0.0	3.0	0.960000000001	1.18	1.61	0.0499999999993	6.48	0.360000000001	0.699999999997	0.210000000001	5.37	0.130000000001	2.39	1.43	0.539999999999	AAA473.cd3.X3.Y14.tile.tissue.png	367	1	2000	367	b9ee69d4b019afeba91ecc96442a61a4	0	0	0	0	0	0	0	0	0	0	0	0	0	/home/dhl_ec/bnelissen/Slides/CD3_manuscript/CD3_slides/AAA473.cd3/AAA473.cd3.run1	255	0.7	0.06	0.7	0.06	0.0	-12.2456264112	2.08072883059	0.0484019682922
52.0	5977.0	33.0	638.0	5977.0	4000000.0	1.0	3.0	1.53	1.38	1.06	0.0500000000011	6.16	0.52	1.05	0.209999999999	6.22	0.200000000001	2.26	1.45	0.710000000001	AAA473.cd3.X3.Y15.tile.tissue.png	368	1	2000	368	38b0039595c1ac584416ee7ed243f3b3	0	0	0	0	0	0	0	0	0	0	0	0	0	/home/dhl_ec/bnelissen/Slides/CD3_manuscript/CD3_slides/AAA473.cd3/AAA473.cd3.run1	255	0.7	0.06	0.7	0.06	-8.61324445738	-12.0017135408	5.6285384165	0.0452747724609
0.0	10234.0	0.0	1118.0	10234.0	4000000.0	0.0	4.0	1.18	1.47	1.06	0.0599999999995	6.19	0.35	0.73	0.210000000001	5.4	0.130000000001	1.98	1.43	0.499999999998	AAA473.cd3.X3.Y16.tile.tissue.png	369	1	2000	369	9be49a78123f8f75b8c58e88598b371f	0	0	0	0	0	0	0	0	0	0	0	0	0	/home/dhl_ec/bnelissen/Slides/CD3_manuscript/CD3_slides/AAA473.cd3/AAA473.cd3.run1	255	0.7	0.06	0.7	0.06	0.0	-10.9246966836	4.5434985404	3.98749162509
550.0	25041.0	287.0	2211.0	25041.0	4000000.0	7.0	8.0	1.5	1.58	1.06	0.0599999999995	6.19	0.35	0.750000000002	0.209999999999	6.22	0.200000000001	1.99	1.44	0.549999999999	AAA473.cd3.X3.Y17.tile.tissue.png	370	1	2000	370	f429366c664cd5b3af5ffa7025fb0f71	0	0	0	0	0	0	0	0	0	0	0	0	0	/home/dhl_ec/bnelissen/Slides/CD3_manuscript/CD3_slides/AAA473.cd3/AAA473.cd3.run1	255	0.7	0.06	0.7	0.06	-9.3927293518	-11.8294115398	3.46674917963	3.31243496484
0.0	32409.0	0.0	2581.0	32409.0	4000000.0	0.0	10.0	1.38	1.38	1.05	0.0500000000011	6.2	0.35	0.720000000001	0.200000000001	5.37	0.129999999999	2.0	1.44	0.549999999999	AAA473.cd3.X3.Y18.tile.tissue.png	371	1	2000	371	663aa626985a7d7207d3a9c73e5326f5	0	0	0	0	0	0	0	0	0	0	0	0	0	/home/dhl_ec/bnelissen/Slides/CD3_manuscript/CD3_slides/AAA473.cd3/AAA473.cd3.run1	255	0.7	0.06	0.7	0.06	0.0	-11.2539646788	1.82940960651	2.35280097534
0.0	4361.0	0.0	556.0	4361.0	4000000.0	0.0	3.0	1.38	1.4	1.29	0.0599999999995	6.01	0.34	0.699999999999	0.199999999999	5.38	0.130000000001	1.96	1.43	1.17	AAA473.cd3.X3.Y19.tile.tissue.png	372	1	2000	372	6e7965b2111c2d6863f628ee2448bb8f	0	0	0	0	0	0	0	0	0	0	0	0	0	/home/dhl_ec/bnelissen/Slides/CD3_manuscript/CD3_slides/AAA473.cd3/AAA473.cd3.run1	255	0.7	0.06	0.7	0.06	0.0	-10.3012530494	1.10595759108	1.28966596111
0.0	4986.0	0.0	462.0	4986.0	4000000.0	0.0	2.0	1.25	1.47	1.53	0.0399999999991	6.3	0.34	0.690000000002	0.190000000001	5.33	0.129999999999	1.96	1.43	0.490000000002	AAA473.cd3.X3.Y20.tile.tissue.png	373	1	2000	373	963911b9c807758c9c991b9da78c997c	0	0	0	0	0	0	0	0	0	0	0	0	0	/home/dhl_ec/bnelissen/Slides/CD3_manuscript/CD3_slides/AAA473.cd3/AAA473.cd3.run1	255	0.7	0.06	0.7	0.06	0.0	-12.2431784383	0.805173773676	0.0715737921448
0.0	1483.0	0.0	184.0	1483.0	4000000.0	0.0	1.0	1.23	1.34	1.11	0.0399999999991	5.99	0.359999999999	0.710000000001	0.199999999999	5.28	0.120000000001	1.95	1.43	0.5	AAA473.cd3.X3.Y21.tile.tissue.png	374	1	2000	374	cb8e4fa207f6ff1ae2fa802a2b541cd3	0	0	0	0	0	0	0	0	0	0	0	0	0	/home/dhl_ec/bnelissen/Slides/CD3_manuscript/CD3_slides/AAA473.cd3/AAA473.cd3.run1	255	0.7	0.06	0.7	0.06	0.0	-11.0319547342	0.896625130384	0.998105331253
0.0	20068.0	0.0	3263.0	20068.0	966000.0	0.0	3.0	0.24	0.57	0.549999999999	0.0100000000002	1.6	0.0799999999999	0.199999999999	0.0500000000011	1.23	0.0299999999988	0.48	0.34	0.0900000000001	AAA473.cd3.X3.Y22.tile.tissue.png	375	1	2000	375	bccff1ebd9b816359e40e2a56a5ee7ca	0	0	0	0	0	0	0	0	0	0	0	0	0	/home/dhl_ec/bnelissen/Slides/CD3_manuscript/CD3_slides/AAA473.cd3/AAA473.cd3.run1	255	0.7	0.06	0.7	0.06	0.0	-11.4185278209	0.824726496319	5.60337446503
0.0	0.0	0.0	0.0	0.0	4000000.0	0.0	0.0	1.88	1.35	1.12	0.0499999999993	6.65	0.280000000001	0.83	0.209999999999	4.27	0.109999999999	1.91	1.43	0.52	AAA473.cd3.X3.Y4.tile.tissue.png	376	1	2000	376	33c44c59e1b5ad7e699708dc732b37fb	0	0	0	0	0	0	0	0	0	0	0	0	0	/home/dhl_ec/bnelissen/Slides/CD3_manuscript/CD3_slides/AAA473.cd3/AAA473.cd3.run1	255	1.0	0.06	1.0	0.06	0.0	-10.3346790622	0.0	8.36494356071
74.0	2461.0	43.0	232.0	2461.0	4000000.0	1.0	1.0	1.06	1.17	1.36	0.109999999999	6.32	0.35	0.700000000001	0.210000000001	6.2	0.200000000001	1.95	1.43	0.610000000001	AAA473.cd3.X3.Y5.tile.tissue.png	377	1	2000	377	08de747edf0bda716989611f67cc717a	0	0	0	0	0	0	0	0	0	0	0	0	0	/home/dhl_ec/bnelissen/Slides/CD3_manuscript/CD3_slides/AAA473.cd3/AAA473.cd3.run1	255	0.7	0.06	0.7	0.06	-8.68924638116	-12.5242874347	2.04981760354	0.0488916548462
2411.0	92582.0	814.0	5910.0	92582.0	4000000.0	18.0	1.0	1.04	1.17	1.1	0.0499999999993	6.78	0.35	0.699999999999	0.190000000001	6.2	0.199999999999	2.06	1.44	0.639999999999	AAA473.cd3.X3.Y6.tile.tissue.png	378	1	2000	378	fdfcad90def8d7a1b5829bfa063f19d6	0	0	0	0	0	0	0	0	0	0	0	0	0	/home/dhl_ec/bnelissen/Slides/CD3_manuscript/CD3_slides/AAA473.cd3/AAA473.cd3.run1	255	0.7	0.06	0.7	0.06	-9.49610407004	-12.6094510271	5.50034658089	0.0664523320313
0.0	16030.0	0.0	1202.0	16030.0	4000000.0	0.0	3.0	1.28	1.54	1.45	0.0499999999993	6.1	0.35	0.690000000001	0.199999999999	5.28	0.120000000001	1.98	1.43	0.48	AAA473.cd3.X3.Y7.tile.tissue.png	379	1	2000	379	d699c9352726f4bb0e8c0afad9bb44e2	0	0	0	0	0	0	0	0	0	0	0	0	0	/home/dhl_ec/bnelissen/Slides/CD3_manuscript/CD3_slides/AAA473.cd3/AAA473.cd3.run1	255	0.7	0.06	0.7	0.06	0.0	-12.4494080177	2.62643432236	0.0524658885498
0.0	6989.0	0.0	588.0	6989.0	4000000.0	0.0	2.0	1.79	1.34	1.14	0.0500000000011	6.02	0.35	0.690000000001	0.190000000001	5.31	0.129999999999	1.96	1.43	0.559999999999	AAA473.cd3.X3.Y8.tile.tissue.png	380	1	2000	380	335a1e854c7d9c090c351fcaee1a5e6e	0	0	0	0	0	0	0	0	0	0	0	0	0	/home/dhl_ec/bnelissen/Slides/CD3_manuscript/CD3_slides/AAA473.cd3/AAA473.cd3.run1	255	0.7	0.06	0.7	0.06	0.0	-12.5142557256	2.5837867989	0.0631928068237
29729.0	2244570.0	13261.0	22311.0	2244570.0	4000000.0	318.0	6.0	1.34	1.75	1.11	0.0400000000009	6.66	0.65	0.699999999999	0.119999999999	7.94	0.290000000001	2.11	1.43	0.720000000001	AAA473.cd3.X3.Y9.tile.tissue.png	381	1	2000	381	da9c69443551069a81ad017bbf88d9c3	0	0	0	0	0	0	0	0	0	0	0	0	0	/home/dhl_ec/bnelissen/Slides/CD3_manuscript/CD3_slides/AAA473.cd3/AAA473.cd3.run1	255	0.7	0.06	0.7	0.06	-9.31988565651	-13.039630781	2.78590392262	0.291226023437
96707.0	3974815.0	38910.0	8808.0	3974815.0	4000000.0	816.0	1.0	1.52	1.97	1.13	0.0499999999993	6.5	0.35	0.719999999999	0.0599999999995	9.62	0.360000000001	2.05	1.46	0.659999999998	AAA473.cd3.X4.Y10.tile.tissue.png	382	1	2000	382	47b6297054f420effd11dc786414a93d	0	0	0	0	0	0	0	0	0	0	0	0	0	/home/dhl_ec/bnelissen/Slides/CD3_manuscript/CD3_slides/AAA473.cd3/AAA473.cd3.run1	255	0.7	0.06	0.7	0.06	-8.92191466779	-12.8486355755	1.62519882989	0.386274999512
0.0	2901493.0	0.0	7712.0	2901493.0	4000000.0	0.0	1.0	1.08	1.56	1.11	0.0400000000009	6.22	0.34	0.700000000001	0.1	7.7	0.24	2.07	1.48	0.670000000002	AAA473.cd3.X4.Y11.tile.tissue.png	383	1	2000	383	843b813154c01e0048e72911567b0dd7	0	0	0	0	0	0	0	0	0	0	0	0	0	/home/dhl_ec/bnelissen/Slides/CD3_manuscript/CD3_slides/AAA473.cd3/AAA473.cd3.run1	255	0.7	0.06	0.7	0.06	-8.39231793774	-12.210679673	1.16653767749	0.095755796875
0.0	0.0	0.0	0.0	0.0	4000000.0	0.0	0.0	1.48	1.37	1.05	0.0499999999993	5.96	0.279999999999	0.699999999999	0.209999999999	4.28	0.119999999999	1.91	1.44	0.52	AAA473.cd3.X4.Y12.tile.tissue.png	384	1	2000	384	30c84a36b0ebde294707b78226f2e775	0	0	0	0	0	0	0	0	0	0	0	0	0	/home/dhl_ec/bnelissen/Slides/CD3_manuscript/CD3_slides/AAA473.cd3/AAA473.cd3.run1	255	1.0	0.06	1.0	0.06	0.0	-12.2600067763	0.0	0.040755317337
0.0	0.0	0.0	0.0	0.0	4000000.0	0.0	0.0	1.18	1.52	1.08	0.0500000000011	5.83	0.279999999999	0.700000000001	0.210000000001	4.29	0.119999999999	1.9	1.43	0.559999999998	AAA473.cd3.X4.Y13.tile.tissue.png	385	1	2000	385	5cebf10bec3dcce2de10d96f608487f3	0	0	0	0	0	0	0	0	0	0	0	0	0	/home/dhl_ec/bnelissen/Slides/CD3_manuscript/CD3_slides/AAA473.cd3/AAA473.cd3.run1	255	1.0	0.06	1.0	0.06	0.0	-11.8584489522	0.0	0.0470637993917
0.0	3746.0	0.0	560.0	3746.0	4000000.0	0.0	2.0	0.969999999999	1.33	1.37	0.0499999999993	6.27	0.360000000001	0.690000000001	0.200000000001	5.37	0.130000000001	1.96	1.42	0.500000000002	AAA473.cd3.X4.Y14.tile.tissue.png	386	1	2000	386	5ae0099433a4aff5287aa99565c6786a	0	0	0	0	0	0	0	0	0	0	0	0	0	/home/dhl_ec/bnelissen/Slides/CD3_manuscript/CD3_slides/AAA473.cd3/AAA473.cd3.run1	255	0.7	0.06	0.7	0.06	0.0	-11.9937058554	1.73957103723	0.0579646119919
0.0	0.0	0.0	0.0	0.0	4000000.0	0.0	0.0	1.04	1.64	1.07	0.0499999999993	5.92	0.280000000001	0.699999999999	0.210000000001	4.3	0.119999999999	1.9	1.44	0.610000000001	AAA473.cd3.X4.Y15.tile.tissue.png	387	1	2000	387	2899368aedb15c79c4f3fbb52eb080cb	0	0	0	0	0	0	0	0	0	0	0	0	0	/home/dhl_ec/bnelissen/Slides/CD3_manuscript/CD3_slides/AAA473.cd3/AAA473.cd3.run1	255	1.0	0.06	1.0	0.06	0.0	-11.4391344363	0.0	0.0353148578285
0.0	1151232.0	0.0	15390.0	1151232.0	4000000.0	0.0	5.0	1.08	1.75	1.1	0.0399999999991	7.38	0.370000000001	0.679999999998	0.17	5.96	0.17	2.09	1.43	0.619999999999	AAA473.cd3.X4.Y16.tile.tissue.png	388	1	2000	388	6e7f28b616056bb8d22008a64dd21176	0	0	0	0	0	0	0	0	0	0	0	0	0	/home/dhl_ec/bnelissen/Slides/CD3_manuscript/CD3_slides/AAA473.cd3/AAA473.cd3.run1	255	0.7	0.06	0.7	0.06	0.0	-11.75537744	1.46147453337	0.0752575859375
1725.0	2003349.0	599.0	14599.0	2003349.0	4000000.0	11.0	7.0	1.44	1.32	1.11	0.0399999999991	6.25	0.349999999999	0.689999999999	0.119999999999	7.49	0.269999999999	2.08	1.43	0.799999999999	AAA473.cd3.X4.Y17.tile.tissue.png	389	1	2000	389	fa705384619cb0435f76b5d128e7006d	0	0	0	0	0	0	0	0	0	0	0	0	0	/home/dhl_ec/bnelissen/Slides/CD3_manuscript/CD3_slides/AAA473.cd3/AAA473.cd3.run1	255	0.7	0.06	0.7	0.06	-8.4888061449	-10.6036191815	1.06028915419	0.164383796875
0.0	14292.0	0.0	1768.0	14292.0	4000000.0	0.0	8.0	1.28	1.16	1.27	0.119999999999	6.47	0.359999999999	0.700000000001	0.219999999999	5.89	0.129999999999	1.99	1.43	0.549999999999	AAA473.cd3.X4.Y18.tile.tissue.png	390	1	2000	390	4c68803cd3e8bc9e9caaecb132a337ec	0	0	0	0	0	0	0	0	0	0	0	0	0	/home/dhl_ec/bnelissen/Slides/CD3_manuscript/CD3_slides/AAA473.cd3/AAA473.cd3.run1	255	0.7	0.06	0.7	0.06	-8.26431076507	-11.8606768163	4.09123116336	0.0490912767334
0.0	0.0	0.0	0.0	0.0	4000000.0	0.0	0.0	1.02	1.42	1.07	0.0499999999993	5.64	0.279999999999	0.700000000001	0.219999999999	5.04	0.119999999999	1.93	1.43	0.5	AAA473.cd3.X4.Y19.tile.tissue.png	391	1	2000	391	4572db4fad06a9853924daa2675fd5c9	0	0	0	0	0	0	0	0	0	0	0	0	0	/home/dhl_ec/bnelissen/Slides/CD3_manuscript/CD3_slides/AAA473.cd3/AAA473.cd3.run1	255	1.0	0.06	1.0	0.06	0.0	-11.8995672832	0.0	0.0480766046371
0.0	4411.0	0.0	422.0	4411.0	4000000.0	0.0	2.0	1.23	1.36	1.11	0.0500000000011	6.0	0.35	0.75	0.209999999999	5.42	0.119999999999	1.96	1.43	0.539999999999	AAA473.cd3.X4.Y20.tile.tissue.png	392	1	2000	392	5e63a8ddb5db53a545d5768f9163ed48	0	0	0	0	0	0	0	0	0	0	0	0	0	/home/dhl_ec/bnelissen/Slides/CD3_manuscript/CD3_slides/AAA473.cd3/AAA473.cd3.run1	255	0.7	0.06	0.7	0.06	0.0	-12.3331474091	2.41882576053	0.0637600531616
0.0	2883.0	0.0	240.0	2883.0	4000000.0	0.0	1.0	1.19	1.47	1.22	0.0400000000009	5.99	0.73	0.85	0.219999999999	5.42	0.130000000001	1.96	1.44	0.77	AAA473.cd3.X4.Y21.tile.tissue.png	393	1	2000	393	7a03fdc737e8e97d41c69340ce26afac	0	0	0	0	0	0	0	0	0	0	0	0	0	/home/dhl_ec/bnelissen/Slides/CD3_manuscript/CD3_slides/AAA473.cd3/AAA473.cd3.run1	255	0.7	0.06	0.7	0.06	0.0	-11.7160127983	1.29852648473	1.31144737921
189.0	1885.0	93.0	198.0	1885.0	4000000.0	2.0	1.0	0.93	0.959999999999	1.09	0.0499999999993	6.0	0.65	0.789999999999	0.200000000001	6.69	0.49	2.09	1.44	0.779999999999	AAA473.cd3.X4.Y4.tile.tissue.png	394	1	2000	394	2221687fb1b8d513ab2156251062e0b5	0	0	0	0	0	0	0	0	0	0	0	0	0	/home/dhl_ec/bnelissen/Slides/CD3_manuscript/CD3_slides/AAA473.cd3/AAA473.cd3.run1	255	0.7	0.06	0.7	0.06	-8.73741380246	-12.3381754683	2.10859339497	5.53007863416
0.0	1301.0	0.0	164.0	1301.0	4000000.0	0.0	1.0	0.9	1.37	1.08	0.0500000000011	5.99	0.339999999998	0.68	0.200000000001	5.3	0.129999999999	1.95	1.43	0.519999999999	AAA473.cd3.X4.Y5.tile.tissue.png	395	1	2000	395	715c4aa1fc437656ce8504529e701ea3	0	0	0	0	0	0	0	0	0	0	0	0	0	/home/dhl_ec/bnelissen/Slides/CD3_manuscript/CD3_slides/AAA473.cd3/AAA473.cd3.run1	255	0.7	0.06	0.7	0.06	0.0	-12.403277182	3.2838460349	0.0468317549324
219.0	344041.0	120.0	14795.0	344041.0	4000000.0	3.0	4.0	1.26	2.15	1.12	0.0400000000009	6.74	0.360000000001	0.710000000001	0.199999999999	6.43	0.209999999999	2.08	1.44	0.5	AAA473.cd3.X4.Y6.tile.tissue.png	396	1	2000	396	f5798bd8bf094015f166a9b461f9dc73	0	0	0	0	0	0	0	0	0	0	0	0	0	/home/dhl_ec/bnelissen/Slides/CD3_manuscript/CD3_slides/AAA473.cd3/AAA473.cd3.run1	255	0.7	0.06	0.7	0.06	-9.16168024638	-12.507507014	2.99592274801	0.0792554296875
787.0	1883263.0	397.0	30768.0	1883263.0	4000000.0	9.0	23.0	1.09	1.95	1.11	0.0499999999993	6.35	0.370000000001	0.689999999999	0.140000000001	7.47	0.27	2.11	1.44	0.549999999999	AAA473.cd3.X4.Y7.tile.tissue.png	397	1	2000	397	087694c58c63ae5a35e462103f4d27d1	0	0	0	0	0	0	0	0	0	0	0	0	0	/home/dhl_ec/bnelissen/Slides/CD3_manuscript/CD3_slides/AAA473.cd3/AAA473.cd3.run1	255	0.7	0.06	0.7	0.06	-9.31622452067	-12.8090605052	2.10389666797	0.183220789063
5191.0	522922.0	2006.0	22607.0	522922.0	4000000.0	43.0	23.0	1.21	1.65	1.45	0.0499999999993	6.09	0.369999999999	1.01	0.200000000001	6.69	0.219999999999	2.11	1.43	0.58	AAA473.cd3.X4.Y8.tile.tissue.png	398	1	2000	398	9d6dbb9938727b2d5250772eb53e6cad	0	0	0	0	0	0	0	0	0	0	0	0	0	/home/dhl_ec/bnelissen/Slides/CD3_manuscript/CD3_slides/AAA473.cd3/AAA473.cd3.run1	255	0.7	0.06	0.7	0.06	-9.61656093034	-12.4773649006	2.51309891746	0.128183914062
7304.0	798532.0	3372.0	9932.0	798532.0	4000000.0	80.0	4.0	1.19	1.41	1.07	0.0400000000009	6.94	0.359999999999	0.689999999999	0.190000000001	6.86	0.24	1.99	1.44	0.51	AAA473.cd3.X4.Y9.tile.tissue.png	399	1	2000	399	ade8683d45cc129e854ffdd171c8b546	0	0	0	0	0	0	0	0	0	0	0	0	0	/home/dhl_ec/bnelissen/Slides/CD3_manuscript/CD3_slides/AAA473.cd3/AAA473.cd3.run1	255	0.7	0.06	0.7	0.06	-8.99992771518	-12.5187325777	2.59961898364	0.128687695312
19869.0	3818177.0	8608.0	13841.0	3818177.0	4000000.0	206.0	1.0	1.09	1.36	1.08	0.0400000000009	6.69	0.359999999999	0.709999999999	0.0699999999997	9.12	0.35	2.1	1.44	0.549999999999	AAA473.cd3.X5.Y10.tile.tissue.png	400	1	2000	400	bf0698a80b9fa0ef45adf2e8f55ee931	0	0	0	0	0	0	0	0	0	0	0	0	0	/home/dhl_ec/bnelissen/Slides/CD3_manuscript/CD3_slides/AAA473.cd3/AAA473.cd3.run1	255	0.7	0.06	0.7	0.06	-9.13752914813	-12.7335618295	1.92187025107	0.261050250977
1140.0	1768209.0	330.0	9273.0	1768209.0	4000000.0	6.0	5.0	1.43	1.98	1.07	0.0500000000011	6.14	0.35	0.690000000001	0.130000000001	7.35	0.26	2.02	1.44	0.51	AAA473.cd3.X5.Y11.tile.tissue.png	401	1	2000	401	841092e2ea66067554b14f2081425c7d	0	0	0	0	0	0	0	0	0	0	0	0	0	/home/dhl_ec/bnelissen/Slides/CD3_manuscript/CD3_slides/AAA473.cd3/AAA473.cd3.run1	255	0.7	0.06	0.7	0.06	-9.1109067107	-11.9291460093	1.17705606479	0.0894734375
0.0	0.0	0.0	0.0	0.0	4000000.0	0.0	0.0	1.36	1.61	1.1	0.0399999999991	6.12	0.289999999999	0.710000000001	0.209999999999	4.34	0.139999999999	1.92	1.43	0.499999999998	AAA473.cd3.X5.Y12.tile.tissue.png	402	1	2000	402	88422872ac4ff08b576f7400b9844767	0	0	0	0	0	0	0	0	0	0	0	0	0	/home/dhl_ec/bnelissen/Slides/CD3_manuscript/CD3_slides/AAA473.cd3/AAA473.cd3.run1	255	1.0	0.06	1.0	0.06	0.0	-11.7457797007	0.0	0.0487628456502
0.0	1501.0	0.0	176.0	1501.0	4000000.0	0.0	1.0	1.5	1.74	1.47	0.0499999999993	6.0	0.349999999999	0.700000000001	0.200000000001	5.33	0.120000000001	2.0	1.46	0.57	AAA473.cd3.X5.Y13.tile.tissue.png	403	1	2000	403	2ec9b19eadfe91d0844b31013e79f1a1	0	0	0	0	0	0	0	0	0	0	0	0	0	/home/dhl_ec/bnelissen/Slides/CD3_manuscript/CD3_slides/AAA473.cd3/AAA473.cd3.run1	255	0.7	0.06	0.7	0.06	0.0	-12.200605079	5.56399054276	0.0452652194519
0.0	0.0	0.0	0.0	0.0	4000000.0	0.0	0.0	1.39	1.41	1.11	0.1	6.24	0.280000000001	0.690000000001	0.209999999999	4.33	0.119999999999	1.93	1.76	0.619999999999	AAA473.cd3.X5.Y14.tile.tissue.png	404	1	2000	404	e019a3f33b8513fc6192be7446ad4a90	0	0	0	0	0	0	0	0	0	0	0	0	0	/home/dhl_ec/bnelissen/Slides/CD3_manuscript/CD3_slides/AAA473.cd3/AAA473.cd3.run1	255	1.0	0.06	1.0	0.06	0.0	-12.1815864445	0.0	0.0521102352295
0.0	34024.0	0.0	996.0	34024.0	4000000.0	0.0	1.0	1.05	1.19	1.62	0.0500000000011	6.22	0.35	0.710000000001	0.199999999999	5.38	0.129999999999	1.99	1.45	0.9	AAA473.cd3.X5.Y15.tile.tissue.png	405	1	2000	405	42e835a7808ce4ed46660729d1b77134	0	0	0	0	0	0	0	0	0	0	0	0	0	/home/dhl_ec/bnelissen/Slides/CD3_manuscript/CD3_slides/AAA473.cd3/AAA473.cd3.run1	255	0.7	0.06	0.7	0.06	0.0	-12.3426365703	3.22683872965	0.0316177800293
130.0	3612114.0	68.0	11260.0	3612114.0	4000000.0	2.0	2.0	1.47	1.34	1.58	0.0399999999991	9.52	0.359999999999	0.710000000001	0.0699999999997	9.19	0.34	2.07	1.44	0.91	AAA473.cd3.X5.Y16.tile.tissue.png	406	1	2000	406	3c41e16f63e4f650f7297c46e82d3d98	0	0	0	0	0	0	0	0	0	0	0	0	0	/home/dhl_ec/bnelissen/Slides/CD3_manuscript/CD3_slides/AAA473.cd3/AAA473.cd3.run1	255	0.7	0.06	0.7	0.06	-8.2256626901	-11.6174123632	0.696070129935	0.0628696293945
6004.0	3859830.0	2937.0	8296.0	3859830.0	4000000.0	71.0	1.0	1.17	1.39	1.45	0.0500000000011	7.63	0.34	0.689999999999	0.0600000000013	8.85	0.34	2.04	1.43	0.5	AAA473.cd3.X5.Y17.tile.tissue.png	407	1	2000	407	f6514f716f1516652a3af8d858c26e25	0	0	0	0	0	0	0	0	0	0	0	0	0	/home/dhl_ec/bnelissen/Slides/CD3_manuscript/CD3_slides/AAA473.cd3/AAA473.cd3.run1	255	0.7	0.06	0.7	0.06	-8.26292863072	-12.0996549238	0.916293887891	0.133639306885
10020.0	2871258.0	4218.0	18032.0	2871258.0	4000000.0	91.0	6.0	1.32	1.82	1.27	0.109999999999	6.45	0.369999999999	0.710000000001	0.0900000000001	8.26	0.309999999999	2.17	1.49	0.570000000002	AAA473.cd3.X5.Y18.tile.tissue.png	408	1	2000	408	9592498fb3bef21ffa0f6ff38d0a9ed9	0	0	0	0	0	0	0	0	0	0	0	0	0	/home/dhl_ec/bnelissen/Slides/CD3_manuscript/CD3_slides/AAA473.cd3/AAA473.cd3.run1	255	0.7	0.06	0.7	0.06	-9.14017070259	-12.6617690291	2.3922162801	0.223065796875
807.0	1265131.0	364.0	55598.0	1265131.0	4000000.0	8.0	28.0	1.97	2.04	1.08	0.0499999999993	6.41	0.369999999999	0.690000000001	0.16	6.93	0.24	2.16	1.42	0.709999999999	AAA473.cd3.X5.Y19.tile.tissue.png	409	1	2000	409	5fa0b04a11932745ca8a679cc7180bb9	0	0	0	0	0	0	0	0	0	0	0	0	0	/home/dhl_ec/bnelissen/Slides/CD3_manuscript/CD3_slides/AAA473.cd3/AAA473.cd3.run1	255	0.7	0.06	0.7	0.06	-9.27640939607	-12.7886384601	2.6767050714	0.235714960937
1405.0	234024.0	351.0	9129.0	234024.0	4000000.0	4.0	6.0	1.55	1.75	1.15	0.0500000000011	7.15	0.360000000001	0.700000000001	0.200000000001	6.36	0.210000000001	2.52	1.44	0.51	AAA473.cd3.X5.Y20.tile.tissue.png	410	1	2000	410	9b692023859d0c605d0780749a4daa52	0	0	0	0	0	0	0	0	0	0	0	0	0	/home/dhl_ec/bnelissen/Slides/CD3_manuscript/CD3_slides/AAA473.cd3/AAA473.cd3.run1	255	0.7	0.06	0.7	0.06	-9.00973449007	-12.3589392575	2.3786089242	0.0963089941406
0.0	42983.0	0.0	2169.0	42983.0	4000000.0	0.0	4.0	1.01	1.18	1.52	0.0499999999993	6.17	0.35	0.700000000001	0.210000000001	5.91	0.129999999999	2.01	1.44	0.549999999999	AAA473.cd3.X5.Y21.tile.tissue.png	411	1	2000	411	4ef298482a53e92a5ccdc8dfa7a88829	0	0	0	0	0	0	0	0	0	0	0	0	0	/home/dhl_ec/bnelissen/Slides/CD3_manuscript/CD3_slides/AAA473.cd3/AAA473.cd3.run1	255	0.7	0.06	0.7	0.06	-8.29561307776	-11.7685647711	1.39873221609	0.78055396582
0.0	33887.0	0.0	4084.0	33887.0	966000.0	0.0	4.0	0.289999999999	0.299999999999	0.280000000001	0.0299999999988	2.06	0.0799999999999	0.179999999998	0.0500000000011	1.27	0.0299999999988	0.49	0.35	0.179999999998	AAA473.cd3.X5.Y22.tile.tissue.png	412	1	2000	412	9d64c42a1f879e057f9c68eacb0d097c	0	0	0	0	0	0	0	0	0	0	0	0	0	/home/dhl_ec/bnelissen/Slides/CD3_manuscript/CD3_slides/AAA473.cd3/AAA473.cd3.run1	255	0.7	0.06	0.7	0.06	0.0	-11.433470932	1.21198302446	4.64315070452
0.0	1341.0	0.0	160.0	1341.0	4000000.0	0.0	1.0	1.32	1.36	1.06	0.0599999999995	6.19	0.35	0.750000000002	0.210000000001	5.39	0.120000000001	2.27	1.44	0.49	AAA473.cd3.X5.Y4.tile.tissue.png	413	1	2000	413	b1cfb1a567c7895e5e0a7636779e060d	0	0	0	0	0	0	0	0	0	0	0	0	0	/home/dhl_ec/bnelissen/Slides/CD3_manuscript/CD3_slides/AAA473.cd3/AAA473.cd3.run1	255	0.7	0.06	0.7	0.06	0.0	-11.19013539	2.30188306884	5.64530109969
0.0	5180.0	0.0	464.0	5180.0	4000000.0	0.0	2.0	1.56	1.36	1.45	0.0399999999991	6.66	0.360000000001	0.699999999999	0.200000000001	5.41	0.24	2.09	1.43	0.519999999999	AAA473.cd3.X5.Y5.tile.tissue.png	414	1	2000	414	6432ea868ac27859de09e004f26af706	0	0	0	0	0	0	0	0	0	0	0	0	0	/home/dhl_ec/bnelissen/Slides/CD3_manuscript/CD3_slides/AAA473.cd3/AAA473.cd3.run1	255	0.7	0.06	0.7	0.06	0.0	-12.4401465431	1.84796882541	0.0498591090393
126.0	426728.0	65.0	16472.0	426728.0	4000000.0	2.0	16.0	1.27	1.63	1.18	0.0499999999993	6.85	0.360000000001	0.710000000001	0.189999999999	6.53	0.209999999999	2.02	1.43	0.639999999999	AAA473.cd3.X5.Y6.tile.tissue.png	415	1	2000	415	47e8be9a5585e1af4d87f6b494b31899	0	0	0	0	0	0	0	0	0	0	0	0	0	/home/dhl_ec/bnelissen/Slides/CD3_manuscript/CD3_slides/AAA473.cd3/AAA473.cd3.run1	255	0.7	0.06	0.7	0.06	-8.93258627492	-12.5630460204	2.17754298569	0.105012382812
1256.0	964931.0	564.0	55893.0	964931.0	4000000.0	14.0	52.0	1.39	1.27	1.11	0.0500000000011	6.46	0.370000000001	0.700000000001	0.16	6.91	0.25	2.29	1.44	0.5	AAA473.cd3.X5.Y7.tile.tissue.png	416	1	2000	416	1544a30c2e52fdc5930b5729350995d5	0	0	0	0	0	0	0	0	0	0	0	0	0	/home/dhl_ec/bnelissen/Slides/CD3_manuscript/CD3_slides/AAA473.cd3/AAA473.cd3.run1	255	0.7	0.06	0.7	0.06	-9.52707016283	-12.5462809148	2.33076221217	0.142257238281
4631.0	1476775.0	2019.0	58631.0	1476775.0	4000000.0	46.0	47.0	1.55	1.5	1.48	0.110000000001	6.62	0.380000000001	0.709999999999	0.16	7.28	0.26	2.48	1.43	0.570000000002	AAA473.cd3.X5.Y8.tile.tissue.png	417	1	2000	417	3bc24ec61f27412bc98787412a6e33ef	0	0	0	0	0	0	0	0	0	0	0	0	0	/home/dhl_ec/bnelissen/Slides/CD3_manuscript/CD3_slides/AAA473.cd3/AAA473.cd3.run1	255	0.7	0.06	0.7	0.06	-9.63788832604	-12.6194705569	2.44225921764	0.191832703125
311.0	685038.0	158.0	33448.0	685038.0	4000000.0	4.0	28.0	1.56	2.24	1.09	0.0399999999991	6.25	0.360000000001	0.690000000001	0.18	6.68	0.219999999999	2.05	1.44	0.66	AAA473.cd3.X5.Y9.tile.tissue.png	418	1	2000	418	2cd8077a2a48bc8daad6fbce7649da3c	0	0	0	0	0	0	0	0	0	0	0	0	0	/home/dhl_ec/bnelissen/Slides/CD3_manuscript/CD3_slides/AAA473.cd3/AAA473.cd3.run1	255	0.7	0.06	0.7	0.06	-9.69755740767	-12.4620483236	3.25536425022	0.108075683594
1746.0	3825523.0	827.0	14325.0	3825523.0	4000000.0	20.0	2.0	1.46	1.43	1.57	0.0499999999993	6.1	0.359999999999	0.709999999999	0.0599999999995	9.2	0.34	2.07	1.43	0.57	AAA473.cd3.X6.Y10.tile.tissue.png	419	1	2000	419	819ad6d99c7c73d81b88de666d68d085	0	0	0	0	0	0	0	0	0	0	0	0	0	/home/dhl_ec/bnelissen/Slides/CD3_manuscript/CD3_slides/AAA473.cd3/AAA473.cd3.run1	255	0.7	0.06	0.7	0.06	-8.91833808389	-12.3211556755	1.21958808783	0.127254078125
0.0	779610.0	0.0	7417.0	779610.0	4000000.0	0.0	1.0	1.02	1.45	1.08	0.0399999999991	6.89	0.35	0.690000000001	0.18	5.84	0.16	2.02	1.44	0.789999999999	AAA473.cd3.X6.Y11.tile.tissue.png	420	1	2000	420	2d725ecfdb9f037ecc1d70b4ad82b438	0	0	0	0	0	0	0	0	0	0	0	0	0	/home/dhl_ec/bnelissen/Slides/CD3_manuscript/CD3_slides/AAA473.cd3/AAA473.cd3.run1	255	0.7	0.06	0.7	0.06	0.0	-12.4790052408	1.52377102013	0.074857703125
0.0	3833.0	0.0	394.0	3833.0	4000000.0	0.0	2.0	1.35	1.45	1.15	0.0400000000009	6.61	0.35	0.700000000001	0.209999999999	5.35	0.129999999999	1.96	1.43	0.57	AAA473.cd3.X6.Y12.tile.tissue.png	421	1	2000	421	ed013d3b948851c0096587888e189bff	0	0	0	0	0	0	0	0	0	0	0	0	0	/home/dhl_ec/bnelissen/Slides/CD3_manuscript/CD3_slides/AAA473.cd3/AAA473.cd3.run1	255	0.7	0.06	0.7	0.06	0.0	-12.3898993505	3.35202492132	0.0427227734985
0.0	5479.0	0.0	558.0	5479.0	4000000.0	0.0	2.0	0.98	1.43	1.17	0.1	6.5	0.35	0.689999999999	0.200000000001	5.34	0.120000000001	1.95	1.43	0.549999999999	AAA473.cd3.X6.Y13.tile.tissue.png	422	1	2000	422	f4e607e494d7075911a1f941d41d89b8	0	0	0	0	0	0	0	0	0	0	0	0	0	/home/dhl_ec/bnelissen/Slides/CD3_manuscript/CD3_slides/AAA473.cd3/AAA473.cd3.run1	255	0.7	0.06	0.7	0.06	0.0	-12.3643021341	2.89371242756	0.0526501718445
0.0	1541.0	0.0	178.0	1541.0	4000000.0	0.0	1.0	1.05	1.18	1.44	0.110000000001	6.27	0.35	0.699999999999	0.210000000001	5.38	0.129999999999	1.96	1.45	0.559999999999	AAA473.cd3.X6.Y14.tile.tissue.png	423	1	2000	423	b49601ab8533c76fa78f961f779a6272	0	0	0	0	0	0	0	0	0	0	0	0	0	/home/dhl_ec/bnelissen/Slides/CD3_manuscript/CD3_slides/AAA473.cd3/AAA473.cd3.run1	255	0.7	0.06	0.7	0.06	0.0	-12.2537351485	1.93822624311	0.0510685426636
61.0	831051.0	32.0	7021.0	831051.0	4000000.0	1.0	2.0	0.999999999998	1.63	1.07	0.0399999999991	7.11	0.35	0.700000000001	0.18	6.73	0.220000000001	1.97	1.43	0.5	AAA473.cd3.X6.Y15.tile.tissue.png	424	1	2000	424	e215ab2f55286100185517b388960aa5	0	0	0	0	0	0	0	0	0	0	0	0	0	/home/dhl_ec/bnelissen/Slides/CD3_manuscript/CD3_slides/AAA473.cd3/AAA473.cd3.run1	255	0.7	0.06	0.7	0.06	-8.16571783725	-11.7325975383	1.22828100893	0.05192778125
2556.0	3999508.0	1174.0	8038.0	3999508.0	4000000.0	27.0	1.0	1.57	1.65	1.78	0.0499999999993	6.23	0.360000000001	0.700000000001	0.0600000000013	9.06	0.449999999999	2.22	1.43	0.5	AAA473.cd3.X6.Y16.tile.tissue.png	425	1	2000	425	8fe217138871d81c6a0a045314d2b4fd	0	0	0	0	0	0	0	0	0	0	0	0	0	/home/dhl_ec/bnelissen/Slides/CD3_manuscript/CD3_slides/AAA473.cd3/AAA473.cd3.run1	255	0.7	0.06	0.7	0.06	-8.31968675871	-12.1298508628	0.699750814347	0.106735974548
6034.0	3945581.0	2859.0	10133.0	3945581.0	4000000.0	70.0	1.0	1.39	1.83	1.17	0.1	7.13	0.360000000001	0.700000000001	0.0599999999995	9.1	0.360000000001	2.06	1.44	0.530000000001	AAA473.cd3.X6.Y17.tile.tissue.png	426	1	2000	426	4732315a96f3713924a24561fd974055	0	0	0	0	0	0	0	0	0	0	0	0	0	/home/dhl_ec/bnelissen/Slides/CD3_manuscript/CD3_slides/AAA473.cd3/AAA473.cd3.run1	255	0.7	0.06	0.7	0.06	-9.10717724367	-12.6244683358	1.96812139237	0.196364740234
3136.0	1584351.0	1515.0	48555.0	1584351.0	4000000.0	37.0	37.0	1.27	1.54	1.09	0.0400000000009	6.64	0.370000000001	0.700000000001	0.17	7.35	0.27	2.52	1.43	0.5	AAA473.cd3.X6.Y18.tile.tissue.png	427	1	2000	427	6c00291e6780fd97ab17bf964195aa34	0	0	0	0	0	0	0	0	0	0	0	0	0	/home/dhl_ec/bnelissen/Slides/CD3_manuscript/CD3_slides/AAA473.cd3/AAA473.cd3.run1	255	0.7	0.06	0.7	0.06	-9.0023692963	-12.9064466153	2.45072985156	0.204671101563
0.0	810136.0	0.0	58040.0	810136.0	4000000.0	0.0	73.0	1.55	2.18	1.06	0.0400000000009	6.73	0.42	0.710000000001	0.18	6.47	0.16	2.49	1.44	0.539999999999	AAA473.cd3.X6.Y19.tile.tissue.png	428	1	2000	428	71f19a9a3036e9488fc2b994db69a933	0	0	0	0	0	0	0	0	0	0	0	0	0	/home/dhl_ec/bnelissen/Slides/CD3_manuscript/CD3_slides/AAA473.cd3/AAA473.cd3.run1	255	0.7	0.06	0.7	0.06	-8.72524786272	-12.7172338333	2.22602129607	0.161077246094
402.0	1578247.0	142.0	29703.0	1578247.0	4000000.0	2.0	22.0	1.25	2.2	1.12	0.0400000000009	6.29	0.360000000001	0.690000000001	0.139999999999	7.19	0.259999999998	2.61	1.45	0.65	AAA473.cd3.X6.Y20.tile.tissue.png	429	1	2000	429	d7a401847c2573a359d7b2c918263379	0	0	0	0	0	0	0	0	0	0	0	0	0	/home/dhl_ec/bnelissen/Slides/CD3_manuscript/CD3_slides/AAA473.cd3/AAA473.cd3.run1	255	0.7	0.06	0.7	0.06	-8.93700492859	-12.5750592302	2.21385034324	0.203341328125
0.0	442326.0	0.0	21776.0	442326.0	4000000.0	0.0	26.0	1.16	1.53	1.1	0.0499999999993	6.44	0.360000000001	0.699999999999	0.190000000001	6.12	0.139999999999	2.1	1.44	0.640000000001	AAA473.cd3.X6.Y21.tile.tissue.png	430	1	2000	430	80f2bbfc6797000d377f64bb2826456c	0	0	0	0	0	0	0	0	0	0	0	0	0	/home/dhl_ec/bnelissen/Slides/CD3_manuscript/CD3_slides/AAA473.cd3/AAA473.cd3.run1	255	0.7	0.06	0.7	0.06	-7.60114629581	-11.8474444316	3.21875184432	0.847072292969
0.0	67668.0	0.0	6624.0	67668.0	966000.0	0.0	10.0	0.310000000001	0.470000000001	0.480000000001	0.0100000000002	2.26	0.0800000000017	0.17	0.0499999999993	1.28	0.0300000000007	0.51	0.34	0.1	AAA473.cd3.X6.Y22.tile.tissue.png	431	1	2000	431	37637d4f1b9faf4923fd40140ed74bdd	0	0	0	0	0	0	0	0	0	0	0	0	0	/home/dhl_ec/bnelissen/Slides/CD3_manuscript/CD3_slides/AAA473.cd3/AAA473.cd3.run1	255	0.7	0.06	0.7	0.06	0.0	-11.1248668319	1.2403007607	1.09404704282
0.0	0.0	0.0	0.0	0.0	4000000.0	0.0	0.0	1.56	1.17	1.11	0.0600000000013	5.89	0.280000000001	0.849999999999	0.209999999999	4.3	0.119999999999	1.9	1.43	0.57	AAA473.cd3.X6.Y3.tile.tissue.png	432	1	2000	432	785b8000536aed7f6348a0dd13b35e8b	0	0	0	0	0	0	0	0	0	0	0	0	0	/home/dhl_ec/bnelissen/Slides/CD3_manuscript/CD3_slides/AAA473.cd3/AAA473.cd3.run1	255	1.0	0.06	1.0	0.06	0.0	-10.0844565409	0.0	3.66657275013
0.0	0.0	0.0	0.0	0.0	4000000.0	0.0	0.0	1.96	1.18	1.63	0.0599999999995	5.88	0.27	0.74	0.199999999999	4.26	0.120000000001	1.88	1.44	0.77	AAA473.cd3.X6.Y4.tile.tissue.png	433	1	2000	433	08a3f2acafb4e05100c0d3a1be85df0a	0	0	0	0	0	0	0	0	0	0	0	0	0	/home/dhl_ec/bnelissen/Slides/CD3_manuscript/CD3_slides/AAA473.cd3/AAA473.cd3.run1	255	1.0	0.06	1.0	0.06	0.0	-9.7461787727	0.0	1.06003949744
0.0	1411.0	0.0	174.0	1411.0	4000000.0	0.0	1.0	1.99	1.48	1.17	0.0499999999993	6.57	0.34	1.24	0.210000000001	5.47	0.18	2.51	1.43	0.73	AAA473.cd3.X6.Y5.tile.tissue.png	434	1	2000	434	570ebedad4d98bcf1e00708e6ae86af7	0	0	0	0	0	0	0	0	0	0	0	0	0	/home/dhl_ec/bnelissen/Slides/CD3_manuscript/CD3_slides/AAA473.cd3/AAA473.cd3.run1	255	0.7	0.06	0.7	0.06	0.0	-12.1435698461	4.18257462294	0.0552733797302
860.0	973176.0	396.0	65372.0	973176.0	4000000.0	10.0	57.0	1.77	1.68	1.08	0.0500000000011	6.99	0.389999999999	0.710000000001	0.18	7.19	0.23	2.19	1.44	0.610000000001	AAA473.cd3.X6.Y6.tile.tissue.png	435	1	2000	435	e21cf63f1d59b71e611ceea749d091ad	0	0	0	0	0	0	0	0	0	0	0	0	0	/home/dhl_ec/bnelissen/Slides/CD3_manuscript/CD3_slides/AAA473.cd3/AAA473.cd3.run1	255	0.7	0.06	0.7	0.06	-9.44526581509	-12.5532993333	2.20523955758	0.188592089844
1191.0	526478.0	502.0	46503.0	526478.0	4000000.0	10.0	77.0	2.42	1.8	1.09	0.0400000000009	8.7	0.390000000001	0.720000000001	0.18	6.78	0.48	2.53	1.47	0.560000000001	AAA473.cd3.X6.Y7.tile.tissue.png	436	1	2000	436	360e2d679e4d634a729a5c10252ba022	0	0	0	0	0	0	0	0	0	0	0	0	0	/home/dhl_ec/bnelissen/Slides/CD3_manuscript/CD3_slides/AAA473.cd3/AAA473.cd3.run1	255	0.7	0.06	0.7	0.06	-9.78745678334	-12.2888108728	2.12777478132	0.139143054687
834.0	579936.0	350.0	52981.0	579936.0	4000000.0	9.0	84.0	1.1	1.45	1.08	0.0499999999993	8.02	0.380000000001	0.700000000001	0.190000000001	6.68	0.219999999999	2.17	1.44	0.51	AAA473.cd3.X6.Y8.tile.tissue.png	437	1	2000	437	3aa18ba483ad7cc399110bd643cc37fe	0	0	0	0	0	0	0	0	0	0	0	0	0	/home/dhl_ec/bnelissen/Slides/CD3_manuscript/CD3_slides/AAA473.cd3/AAA473.cd3.run1	255	0.7	0.06	0.7	0.06	-9.57804329855	-12.3714068019	2.22455343001	0.148536857422
1257.0	1366267.0	584.0	48136.0	1366267.0	4000000.0	14.0	36.0	2.7	2.23	1.07	0.0499999999993	6.79	0.369999999999	0.699999999999	0.160000000002	7.17	0.25	2.18	1.45	0.529999999999	AAA473.cd3.X6.Y9.tile.tissue.png	438	1	2000	438	d3c75f37747e3bd8967ee459e47adc18	0	0	0	0	0	0	0	0	0	0	0	0	0	/home/dhl_ec/bnelissen/Slides/CD3_manuscript/CD3_slides/AAA473.cd3/AAA473.cd3.run1	255	0.7	0.06	0.7	0.06	-9.31954897775	-12.5558545993	2.64403273707	0.158051578125
839.0	3358997.0	296.0	8772.0	3358997.0	4000000.0	5.0	1.0	1.18	2.12	1.06	0.0499999999993	6.55	0.359999999999	0.710000000001	0.0799999999999	8.54	0.6	2.13	1.44	0.5	AAA473.cd3.X7.Y10.tile.tissue.png	439	1	2000	439	c1fa80a27ae39b2426e458c8509aa47d	0	0	0	0	0	0	0	0	0	0	0	0	0	/home/dhl_ec/bnelissen/Slides/CD3_manuscript/CD3_slides/AAA473.cd3/AAA473.cd3.run1	255	0.7	0.06	0.7	0.06	-8.9285183631	-12.2152422526	0.820944952658	0.134141453125
0.0	0.0	0.0	0.0	0.0	4000000.0	0.0	0.0	1.45	1.36	1.15	0.0499999999993	5.61	0.269999999999	0.699999999999	0.199999999999	4.33	0.120000000001	1.91	1.43	0.76	AAA473.cd3.X7.Y11.tile.tissue.png	440	1	2000	440	2125cdee7dda01dd8ac90fb1f15df935	0	0	0	0	0	0	0	0	0	0	0	0	0	/home/dhl_ec/bnelissen/Slides/CD3_manuscript/CD3_slides/AAA473.cd3/AAA473.cd3.run1	255	1.0	0.06	1.0	0.06	0.0	-12.1862596319	0.0	0.0519083262949
0.0	2532.0	0.0	226.0	2532.0	4000000.0	0.0	1.0	1.4	1.42	1.41	0.0599999999995	6.8	0.34	0.700000000001	0.209999999999	5.4	0.130000000001	1.96	1.45	0.480000000001	AAA473.cd3.X7.Y12.tile.tissue.png	441	1	2000	441	c1d944683942e906cef07078b8dca4fe	0	0	0	0	0	0	0	0	0	0	0	0	0	/home/dhl_ec/bnelissen/Slides/CD3_manuscript/CD3_slides/AAA473.cd3/AAA473.cd3.run1	255	0.7	0.06	0.7	0.06	0.0	-12.5049456097	6.0612391853	0.0430360884399
0.0	2091.0	0.0	204.0	2091.0	4000000.0	0.0	1.0	1.55	1.44	1.06	0.0499999999993	6.18	0.35	1.21	0.200000000001	5.37	0.129999999999	1.98	1.43	0.730000000001	AAA473.cd3.X7.Y13.tile.tissue.png	442	1	2000	442	94f93676b6e75c95e58ec116e6dcb5da	0	0	0	0	0	0	0	0	0	0	0	0	0	/home/dhl_ec/bnelissen/Slides/CD3_manuscript/CD3_slides/AAA473.cd3/AAA473.cd3.run1	255	0.7	0.06	0.7	0.06	0.0	-12.4873040339	5.18467072423	0.0504532852478
0.0	0.0	0.0	0.0	0.0	4000000.0	0.0	0.0	1.41	1.17	1.1	0.0400000000009	5.91	0.269999999999	0.690000000001	0.200000000001	4.24	0.119999999999	2.46	1.44	1.0	AAA473.cd3.X7.Y14.tile.tissue.png	443	1	2000	443	712c67ee393814216a328290693a1ca2	0	0	0	0	0	0	0	0	0	0	0	0	0	/home/dhl_ec/bnelissen/Slides/CD3_manuscript/CD3_slides/AAA473.cd3/AAA473.cd3.run1	255	1.0	0.06	1.0	0.06	0.0	-12.1274929542	0.0	0.0484838071823
498.0	775585.0	216.0	6874.0	775585.0	4000000.0	5.0	1.0	1.46	1.3	1.37	0.0499999999993	7.03	0.360000000001	0.690000000001	0.17	6.69	0.24	1.97	1.43	0.880000000001	AAA473.cd3.X7.Y15.tile.tissue.png	444	1	2000	444	f65b213f4deee963101c8243de9822e3	0	0	0	0	0	0	0	0	0	0	0	0	0	/home/dhl_ec/bnelissen/Slides/CD3_manuscript/CD3_slides/AAA473.cd3/AAA473.cd3.run1	255	0.7	0.06	0.7	0.06	-8.91806543704	-11.4727590285	1.18107657359	0.0604152734375
541.0	3979229.0	255.0	8528.0	3979229.0	4000000.0	7.0	1.0	1.53	1.88	1.13	0.0400000000009	7.65	0.35	0.699999999999	0.0699999999997	8.95	0.349999999999	2.04	1.44	0.58	AAA473.cd3.X7.Y16.tile.tissue.png	445	1	2000	445	c7f12d5adb263129f1039b24ebf0bf18	0	0	0	0	0	0	0	0	0	0	0	0	0	/home/dhl_ec/bnelissen/Slides/CD3_manuscript/CD3_slides/AAA473.cd3/AAA473.cd3.run1	255	0.7	0.06	0.7	0.06	-8.33758542374	-12.472981219	0.842733042007	0.0914363942871
1085.0	3090863.0	569.0	17752.0	3090863.0	4000000.0	14.0	4.0	1.7	1.67	1.12	0.0400000000009	6.48	0.35	0.690000000001	0.0900000000001	8.21	0.309999999999	2.08	1.43	0.57	AAA473.cd3.X7.Y17.tile.tissue.png	446	1	2000	446	fb5ce0ca09cbe17ad25f28f6af55bf46	0	0	0	0	0	0	0	0	0	0	0	0	0	/home/dhl_ec/bnelissen/Slides/CD3_manuscript/CD3_slides/AAA473.cd3/AAA473.cd3.run1	255	0.7	0.06	0.7	0.06	-8.75321187248	-12.8757859896	2.20107405293	0.208659789062
126.0	1340027.0	50.0	62701.0	1340027.0	4000000.0	1.0	25.0	1.48	1.36	1.62	0.0699999999997	6.67	0.369999999999	0.700000000001	0.15	7.02	0.25	2.47	1.44	0.58	AAA473.cd3.X7.Y18.tile.tissue.png	447	1	2000	447	5bed4e3ee02b6e17f89b69eeacc86873	0	0	0	0	0	0	0	0	0	0	0	0	0	/home/dhl_ec/bnelissen/Slides/CD3_manuscript/CD3_slides/AAA473.cd3/AAA473.cd3.run1	255	0.7	0.06	0.7	0.06	-9.18973964227	-12.9048934858	3.05204779229	0.181048257813
322.0	2655860.0	169.0	41361.0	2655860.0	4000000.0	4.0	13.0	1.26	1.9	1.08	0.0399999999991	6.83	0.360000000001	0.690000000001	0.110000000001	7.99	0.35	2.38	1.43	0.519999999999	AAA473.cd3.X7.Y19.tile.tissue.png	448	1	2000	448	96de69528b7845bb34f1629e3dcf35e1	0	0	0	0	0	0	0	0	0	0	0	0	0	/home/dhl_ec/bnelissen/Slides/CD3_manuscript/CD3_slides/AAA473.cd3/AAA473.cd3.run1	255	0.7	0.06	0.7	0.06	-8.85927135397	-12.8014549037	2.66403103188	0.190353625
193.0	1270494.0	106.0	39440.0	1270494.0	4000000.0	3.0	40.0	1.57	1.73	1.31	0.0500000000011	6.5	0.93	0.76	0.16	7.57	0.24	2.14	1.44	0.550000000001	AAA473.cd3.X7.Y20.tile.tissue.png	449	1	2000	449	e073c5adc42beea1b5e5995230bdd1c0	0	0	0	0	0	0	0	0	0	0	0	0	0	/home/dhl_ec/bnelissen/Slides/CD3_manuscript/CD3_slides/AAA473.cd3/AAA473.cd3.run1	255	0.7	0.06	0.7	0.06	-8.68110948708	-11.0070742892	2.26374901119	0.178622617187
0.0	366048.0	0.0	13947.0	366048.0	4000000.0	0.0	13.0	1.26	1.48	1.27	0.0499999999993	6.26	0.35	0.709999999999	0.189999999999	6.11	0.139999999999	2.08	1.43	0.5	AAA473.cd3.X7.Y21.tile.tissue.png	450	1	2000	450	f4309249e9285e1e670cc9992123040a	0	0	0	0	0	0	0	0	0	0	0	0	0	/home/dhl_ec/bnelissen/Slides/CD3_manuscript/CD3_slides/AAA473.cd3/AAA473.cd3.run1	255	0.7	0.06	0.7	0.06	0.0	-11.7966837071	1.37788998984	0.817714234375
0.0	1764.0	0.0	388.0	1764.0	966000.0	0.0	1.0	0.269999999999	0.33	0.289999999999	0.0100000000002	2.41	0.0800000000017	0.18	0.0499999999993	1.27	0.0400000000009	0.49	0.359999999999	0.1	AAA473.cd3.X7.Y22.tile.tissue.png	451	1	2000	451	8f0edf7cd3c3bc42f17f27cf3a9390ce	0	0	0	0	0	0	0	0	0	0	0	0	0	/home/dhl_ec/bnelissen/Slides/CD3_manuscript/CD3_slides/AAA473.cd3/AAA473.cd3.run1	255	0.7	0.06	0.7	0.06	0.0	-10.7102409293	0.0400813744993	9.55093643748
0.0	0.0	0.0	0.0	0.0	4000000.0	0.0	0.0	0.92	1.54	1.11	0.0600000000013	5.27	0.280000000001	0.810000000001	0.219999999999	4.33	0.129999999999	1.91	1.45	0.58	AAA473.cd3.X7.Y3.tile.tissue.png	452	1	2000	452	7ebf17fe4ea41a29de7c23a28c916958	0	0	0	0	0	0	0	0	0	0	0	0	0	/home/dhl_ec/bnelissen/Slides/CD3_manuscript/CD3_slides/AAA473.cd3/AAA473.cd3.run1	255	1.0	0.06	1.0	0.06	0.0	0.0	0.0	12.422693
0.0	0.0	0.0	0.0	0.0	4000000.0	0.0	0.0	1.29	1.48	1.68	0.110000000001	6.13	0.280000000001	0.699999999999	0.210000000001	4.34	0.120000000001	1.9	1.43	0.530000000001	AAA473.cd3.X7.Y4.tile.tissue.png	453	1	2000	453	599f088d4a6ae79563309ddd94992fba	0	0	0	0	0	0	0	0	0	0	0	0	0	/home/dhl_ec/bnelissen/Slides/CD3_manuscript/CD3_slides/AAA473.cd3/AAA473.cd3.run1	255	1.0	0.06	1.0	0.06	0.0	-11.9685722874	0.0	0.0572528337631
0.0	2532.0	0.0	220.0	2532.0	4000000.0	0.0	1.0	1.2	1.45	1.26	0.0499999999993	6.0	0.34	0.690000000001	0.190000000001	5.37	0.129999999999	1.97	1.43	0.690000000001	AAA473.cd3.X7.Y5.tile.tissue.png	454	1	2000	454	172559c7777070016f0c5a10142ed5d2	0	0	0	0	0	0	0	0	0	0	0	0	0	/home/dhl_ec/bnelissen/Slides/CD3_manuscript/CD3_slides/AAA473.cd3/AAA473.cd3.run1	255	0.7	0.06	0.7	0.06	0.0	-12.4892531282	4.00520833333	0.0527794338379
853.0	635184.0	368.0	40501.0	635184.0	4000000.0	9.0	51.0	1.34	1.53	1.35	0.0500000000011	6.29	0.360000000001	0.699999999999	0.17	6.56	0.23	2.63	1.43	0.789999999999	AAA473.cd3.X7.Y6.tile.tissue.png	455	1	2000	455	4ed95ce9cda01248dcce62724d98469c	0	0	0	0	0	0	0	0	0	0	0	0	0	/home/dhl_ec/bnelissen/Slides/CD3_manuscript/CD3_slides/AAA473.cd3/AAA473.cd3.run1	255	0.7	0.06	0.7	0.06	-9.60223639877	-12.6686676423	2.52836423023	0.145991308594
378.0	1276998.0	189.0	57193.0	1276998.0	4000000.0	6.0	71.0	1.37	1.46	1.6	0.0499999999993	6.51	0.379999999999	0.709999999999	0.160000000002	6.99	0.24	2.24	1.43	0.560000000001	AAA473.cd3.X7.Y7.tile.tissue.png	456	1	2000	456	c25fab0023b8e63172b9c0c104e4bf69	0	0	0	0	0	0	0	0	0	0	0	0	0	/home/dhl_ec/bnelissen/Slides/CD3_manuscript/CD3_slides/AAA473.cd3/AAA473.cd3.run1	255	0.7	0.06	0.7	0.06	-9.17361465074	-12.719299461	2.6209211945	0.169400195313
1118.0	968050.0	563.0	54978.0	968050.0	4000000.0	16.0	79.0	1.51	2.12	1.1	0.0400000000009	6.96	0.390000000001	0.719999999999	0.17	7.65	0.74	2.42	1.72	0.640000000001	AAA473.cd3.X7.Y8.tile.tissue.png	457	1	2000	457	3b1a1a129304e4ed55f9779c5cad97ac	0	0	0	0	0	0	0	0	0	0	0	0	0	/home/dhl_ec/bnelissen/Slides/CD3_manuscript/CD3_slides/AAA473.cd3/AAA473.cd3.run1	255	0.7	0.06	0.7	0.06	-9.39809486553	-12.6844232591	2.61592061399	0.163207164062
4559.0	3083383.0	2170.0	27130.0	3083383.0	4000000.0	54.0	12.0	1.18	1.38	1.11	0.0500000000011	6.58	0.370000000001	0.710000000001	0.0799999999999	8.36	0.319999999998	2.08	1.47	0.549999999999	AAA473.cd3.X7.Y9.tile.tissue.png	458	1	2000	458	0334158721f61f560f2a11bc855aad5c	0	0	0	0	0	0	0	0	0	0	0	0	0	/home/dhl_ec/bnelissen/Slides/CD3_manuscript/CD3_slides/AAA473.cd3/AAA473.cd3.run1	255	0.7	0.06	0.7	0.06	-9.46846145224	-12.5065947791	2.10416418009	0.193267765625
424.0	1880809.0	148.0	9510.0	1880809.0	4000000.0	3.0	4.0	1.19	1.68	1.08	0.0400000000009	6.25	0.35	0.99	0.129999999999	7.37	0.27	2.03	1.43	0.530000000001	AAA473.cd3.X8.Y10.tile.tissue.png	459	1	2000	459	ca4ad6bc6606b0f441e59d46c062fee8	0	0	0	0	0	0	0	0	0	0	0	0	0	/home/dhl_ec/bnelissen/Slides/CD3_manuscript/CD3_slides/AAA473.cd3/AAA473.cd3.run1	255	0.7	0.06	0.7	0.06	-8.44600332952	-12.1241684972	1.27953479209	0.129103292969
0.0	0.0	0.0	0.0	0.0	4000000.0	0.0	0.0	1.27	1.49	1.19	0.0499999999993	6.44	0.280000000001	0.700000000001	0.209999999999	4.32	0.119999999999	1.89	1.43	0.579999999998	AAA473.cd3.X8.Y11.tile.tissue.png	460	1	2000	460	ffe7a1f3d3f578ecd88dadc12f3777f8	0	0	0	0	0	0	0	0	0	0	0	0	0	/home/dhl_ec/bnelissen/Slides/CD3_manuscript/CD3_slides/AAA473.cd3/AAA473.cd3.run1	255	1.0	0.06	1.0	0.06	0.0	-11.7174641802	0.0	0.0412637531493
0.0	0.0	0.0	0.0	0.0	4000000.0	0.0	0.0	1.03	1.25	1.51	0.0399999999991	6.14	0.280000000001	0.690000000001	0.209999999999	4.3	0.129999999999	1.9	1.44	0.499999999998	AAA473.cd3.X8.Y12.tile.tissue.png	461	1	2000	461	4d805e583e90e98f27b5ae666caa5a03	0	0	0	0	0	0	0	0	0	0	0	0	0	/home/dhl_ec/bnelissen/Slides/CD3_manuscript/CD3_slides/AAA473.cd3/AAA473.cd3.run1	255	1.0	0.06	1.0	0.06	0.0	-11.7546313729	0.0	0.0391916603427
0.0	3621.0	0.0	388.0	3621.0	4000000.0	0.0	2.0	1.06	1.22	1.08	0.0399999999991	6.04	0.35	0.710000000001	0.199999999999	5.76	0.129999999999	1.96	1.43	1.02	AAA473.cd3.X8.Y13.tile.tissue.png	462	1	2000	462	ec6c427d39473529bc621b99adb59061	0	0	0	0	0	0	0	0	0	0	0	0	0	/home/dhl_ec/bnelissen/Slides/CD3_manuscript/CD3_slides/AAA473.cd3/AAA473.cd3.run1	255	0.7	0.06	0.7	0.06	-8.19585390891	-12.4310046959	5.68050934623	0.0502904153442
0.0	2118.0	0.0	214.0	2118.0	4000000.0	0.0	1.0	1.01	1.17	1.07	0.0500000000011	5.98	0.360000000001	0.690000000001	0.200000000001	5.26	0.120000000001	1.95	1.43	0.5	AAA473.cd3.X8.Y14.tile.tissue.png	463	1	2000	463	0a4fb7208fd9ca6ecbec65c3a4edbf82	0	0	0	0	0	0	0	0	0	0	0	0	0	/home/dhl_ec/bnelissen/Slides/CD3_manuscript/CD3_slides/AAA473.cd3/AAA473.cd3.run1	255	0.7	0.06	0.7	0.06	0.0	-12.3258065705	2.10510081002	0.0455337860413
140.0	1308838.0	70.0	10823.0	1308838.0	4000000.0	2.0	4.0	1.56	2.25	1.15	0.0499999999993	6.38	0.359999999999	0.700000000001	0.16	7.09	0.24	2.03	1.43	0.5	AAA473.cd3.X8.Y15.tile.tissue.png	464	1	2000	464	0a077c530ab1b336cabb28ab6c47d55f	0	0	0	0	0	0	0	0	0	0	0	0	0	/home/dhl_ec/bnelissen/Slides/CD3_manuscript/CD3_slides/AAA473.cd3/AAA473.cd3.run1	255	0.7	0.06	0.7	0.06	-8.38925779127	-11.3846712448	1.20393584451	0.0596183144531
929.0	3982511.0	472.0	8674.0	3982511.0	4000000.0	11.0	1.0	1.36	1.28	1.07	0.0499999999993	6.19	0.34	0.690000000001	0.0599999999995	8.91	0.34	2.03	1.44	0.49	AAA473.cd3.X8.Y16.tile.tissue.png	465	1	2000	465	6b350004548e3ecec34b39be5c136aa3	0	0	0	0	0	0	0	0	0	0	0	0	0	/home/dhl_ec/bnelissen/Slides/CD3_manuscript/CD3_slides/AAA473.cd3/AAA473.cd3.run1	255	0.7	0.06	0.7	0.06	-8.54661819743	-12.4782969504	0.977143479063	0.12230712793
5849.0	2800679.0	2699.0	32728.0	2800679.0	4000000.0	59.0	13.0	1.45	1.41	1.05	0.0499999999993	6.15	0.389999999999	0.730000000001	0.0900000000001	8.08	0.299999999999	2.1	1.44	0.66	AAA473.cd3.X8.Y17.tile.tissue.png	466	1	2000	466	9722fbd7a10aa0557da2938dfaac4d60	0	0	0	0	0	0	0	0	0	0	0	0	0	/home/dhl_ec/bnelissen/Slides/CD3_manuscript/CD3_slides/AAA473.cd3/AAA473.cd3.run1	255	0.7	0.06	0.7	0.06	-9.11237615028	-12.8878945929	2.33823321847	0.21220965625
1678.0	1447223.0	698.0	57573.0	1447223.0	4000000.0	15.0	25.0	1.46	1.88	1.07	0.0400000000009	6.39	0.370000000001	0.690000000001	0.139999999999	7.08	0.26	2.19	1.47	1.05	AAA473.cd3.X8.Y18.tile.tissue.png	467	1	2000	467	481ba3ffb29d9b49c579eb430c6b9c23	0	0	0	0	0	0	0	0	0	0	0	0	0	/home/dhl_ec/bnelissen/Slides/CD3_manuscript/CD3_slides/AAA473.cd3/AAA473.cd3.run1	255	0.7	0.06	0.7	0.06	-9.33686345526	-12.7862210979	2.37422258539	0.196795765625
482.0	1479872.0	218.0	49130.0	1479872.0	4000000.0	6.0	37.0	1.17	1.45	1.33	0.0999999999985	6.68	0.370000000001	0.700000000001	0.15	7.21	0.26	2.17	1.44	0.509999999998	AAA473.cd3.X8.Y19.tile.tissue.png	468	1	2000	468	0b88a40ca4c75a1d57a483edff33f29f	0	0	0	0	0	0	0	0	0	0	0	0	0	/home/dhl_ec/bnelissen/Slides/CD3_manuscript/CD3_slides/AAA473.cd3/AAA473.cd3.run1	255	0.7	0.06	0.7	0.06	-8.63292636981	-12.6432960741	2.43597240973	0.192559171875
186.0	827846.0	84.0	61442.0	827846.0	4000000.0	2.0	82.0	1.32	2.59	1.77	0.0399999999991	6.46	0.6	0.939999999999	0.18	6.81	0.23	2.2	1.43	0.540000000001	AAA473.cd3.X8.Y20.tile.tissue.png	469	1	2000	469	e9492ee83851211a9c946f6374a4a854	0	0	0	0	0	0	0	0	0	0	0	0	0	/home/dhl_ec/bnelissen/Slides/CD3_manuscript/CD3_slides/AAA473.cd3/AAA473.cd3.run1	255	0.7	0.06	0.7	0.06	-8.74488013312	-12.6956422021	2.42046502181	0.191229648438
0.0	616027.0	0.0	22783.0	616027.0	4000000.0	0.0	26.0	1.1	1.21	1.12	0.0500000000011	6.4	0.360000000001	0.710000000001	0.190000000001	5.67	0.15	2.09	1.42	0.57	AAA473.cd3.X8.Y21.tile.tissue.png	470	1	2000	470	ccf67aac6b82c8cab2848fa1438b406c	0	0	0	0	0	0	0	0	0	0	0	0	0	/home/dhl_ec/bnelissen/Slides/CD3_manuscript/CD3_slides/AAA473.cd3/AAA473.cd3.run1	255	0.7	0.06	0.7	0.06	0.0	-11.9086336492	0.834086513253	1.21051601563
0.0	18073.0	0.0	622.0	18073.0	966000.0	0.0	1.0	0.51	0.599999999999	0.42	0.0100000000002	1.57	0.0800000000017	0.32	0.120000000001	1.27	0.0299999999988	0.470000000001	0.34	0.0900000000001	AAA473.cd3.X8.Y22.tile.tissue.png	471	1	2000	471	dddb34045d4082cf9dd03b80cb2f57e4	0	0	0	0	0	0	0	0	0	0	0	0	0	/home/dhl_ec/bnelissen/Slides/CD3_manuscript/CD3_slides/AAA473.cd3/AAA473.cd3.run1	255	0.7	0.06	0.7	0.06	0.0	-11.925571063	0.19937989389	7.50021819563
0.0	2321.0	0.0	232.0	2321.0	4000000.0	0.0	1.0	1.22	1.34	1.1	0.0599999999995	6.25	0.360000000001	1.25	0.23	5.41	0.119999999999	2.26	1.44	0.539999999999	AAA473.cd3.X8.Y3.tile.tissue.png	472	1	2000	472	0a174daee63cc5f5100b06438db89b1d	0	0	0	0	0	0	0	0	0	0	0	0	0	/home/dhl_ec/bnelissen/Slides/CD3_manuscript/CD3_slides/AAA473.cd3/AAA473.cd3.run1	255	0.7	0.06	0.7	0.06	0.0	-11.4110837083	2.54876985102	6.13950166922
0.0	0.0	0.0	0.0	0.0	4000000.0	0.0	0.0	1.08	1.19	1.1	0.0499999999993	6.29	0.289999999999	0.690000000001	0.199999999999	4.32	0.120000000001	1.88	1.44	0.530000000001	AAA473.cd3.X8.Y4.tile.tissue.png	473	1	2000	473	d1d7aa0970552c61610fba2de1bab24d	0	0	0	0	0	0	0	0	0	0	0	0	0	/home/dhl_ec/bnelissen/Slides/CD3_manuscript/CD3_slides/AAA473.cd3/AAA473.cd3.run1	255	1.0	0.06	1.0	0.06	0.0	-12.3584270512	0.0	0.0507204832001
221.0	238064.0	104.0	16822.0	238064.0	4000000.0	3.0	15.0	1.56	1.77	1.05	0.0500000000011	6.97	0.360000000001	0.719999999999	0.200000000001	6.39	0.209999999999	2.63	1.43	0.719999999999	AAA473.cd3.X8.Y5.tile.tissue.png	474	1	2000	474	337791362e539b3637d31c95403f75d6	0	0	0	0	0	0	0	0	0	0	0	0	0	/home/dhl_ec/bnelissen/Slides/CD3_manuscript/CD3_slides/AAA473.cd3/AAA473.cd3.run1	255	0.7	0.06	0.7	0.06	-9.45599220827	-12.3658402955	2.1569564255	0.0821945058594
1308.0	1706506.0	622.0	44283.0	1706506.0	4000000.0	16.0	23.0	1.17	1.49	1.29	0.1	6.63	0.360000000001	0.709999999999	0.139999999999	7.46	0.26	2.16	1.44	0.570000000002	AAA473.cd3.X8.Y6.tile.tissue.png	475	1	2000	475	e440a54e31287483043459957337a281	0	0	0	0	0	0	0	0	0	0	0	0	0	/home/dhl_ec/bnelissen/Slides/CD3_manuscript/CD3_slides/AAA473.cd3/AAA473.cd3.run1	255	0.7	0.06	0.7	0.06	-9.20428520518	-12.568564776	2.53766859202	0.171772296875
131.0	2708265.0	73.0	47644.0	2708265.0	4000000.0	2.0	29.0	1.17	1.39	1.06	0.0500000000011	8.55	0.370000000001	0.700000000001	0.110000000001	8.18	0.309999999999	2.7	1.43	0.619999999999	AAA473.cd3.X8.Y7.tile.tissue.png	476	1	2000	476	e89d73fab54c2359c263cd4e5b0927ae	0	0	0	0	0	0	0	0	0	0	0	0	0	/home/dhl_ec/bnelissen/Slides/CD3_manuscript/CD3_slides/AAA473.cd3/AAA473.cd3.run1	255	0.7	0.06	0.7	0.06	-9.21590416467	-12.8082888251	2.60840682303	0.174074
1378.0	1728120.0	661.0	62818.0	1728120.0	4000000.0	18.0	42.0	1.28	1.58	1.05	0.0400000000009	6.37	0.380000000001	0.710000000001	0.139999999999	7.47	0.26	2.18	1.43	0.660000000002	AAA473.cd3.X8.Y8.tile.tissue.png	477	1	2000	477	9b43461e4daa81846eb0b125945b10e1	0	0	0	0	0	0	0	0	0	0	0	0	0	/home/dhl_ec/bnelissen/Slides/CD3_manuscript/CD3_slides/AAA473.cd3/AAA473.cd3.run1	255	0.7	0.06	0.7	0.06	-9.36759277645	-12.531736276	2.61313852975	0.147772070313
6438.0	3729952.0	2902.0	15784.0	3729952.0	4000000.0	67.0	5.0	1.63	1.96	1.17	0.0500000000011	6.01	0.34	0.75	0.0600000000013	8.83	0.33	2.05	1.47	0.609999999999	AAA473.cd3.X8.Y9.tile.tissue.png	478	1	2000	478	1e6680c288f77a9ac569a38c1a6b6785	0	0	0	0	0	0	0	0	0	0	0	0	0	/home/dhl_ec/bnelissen/Slides/CD3_manuscript/CD3_slides/AAA473.cd3/AAA473.cd3.run1	255	0.7	0.06	0.7	0.06	-9.09182579799	-12.6152390901	1.46443550221	0.179390486328
221.0	139273.0	123.0	3457.0	139273.0	4000000.0	3.0	2.0	1.47	1.84	1.04	0.0499999999993	7.43	0.360000000001	0.699999999999	0.200000000001	6.2	0.200000000001	1.93	1.44	0.779999999999	AAA473.cd3.X9.Y10.tile.tissue.png	479	1	2000	479	26e732d2b2323d9866a118e4fd1114fb	0	0	0	0	0	0	0	0	0	0	0	0	0	/home/dhl_ec/bnelissen/Slides/CD3_manuscript/CD3_slides/AAA473.cd3/AAA473.cd3.run1	255	0.7	0.06	0.7	0.06	-9.22236533728	-12.6097225846	2.674871289	0.0625966835938
0.0	2316.0	0.0	224.0	2316.0	4000000.0	0.0	1.0	1.28	1.48	1.19	0.0399999999991	6.83	0.390000000001	0.830000000002	0.210000000001	5.89	0.130000000001	1.94	1.44	0.5	AAA473.cd3.X9.Y11.tile.tissue.png	480	1	2000	480	573f5b0a7fcd14a1e3eb2c2da623c6db	0	0	0	0	0	0	0	0	0	0	0	0	0	/home/dhl_ec/bnelissen/Slides/CD3_manuscript/CD3_slides/AAA473.cd3/AAA473.cd3.run1	255	0.7	0.06	0.7	0.06	0.0	-12.5091026305	1.86237004466	0.0461997964478
0.0	1315.0	0.0	160.0	1315.0	4000000.0	0.0	1.0	1.04	1.18	1.07	0.0500000000011	6.65	0.59	1.14	0.369999999999	5.39	0.120000000001	1.94	1.43	0.49	AAA473.cd3.X9.Y12.tile.tissue.png	481	1	2000	481	6dea826607d9d2b8d62d99fd3cbddd9c	0	0	0	0	0	0	0	0	0	0	0	0	0	/home/dhl_ec/bnelissen/Slides/CD3_manuscript/CD3_slides/AAA473.cd3/AAA473.cd3.run1	255	0.7	0.06	0.7	0.06	0.0	-12.2068741011	1.26123501738	0.0464991199951
0.0	0.0	0.0	0.0	0.0	4000000.0	0.0	0.0	0.980000000001	1.22	1.52	0.0400000000009	5.83	0.280000000001	0.700000000001	0.220000000001	4.36	0.120000000001	1.88	1.44	0.93	AAA473.cd3.X9.Y13.tile.tissue.png	482	1	2000	482	f6f95116660410263e9ff8dffd241369	0	0	0	0	0	0	0	0	0	0	0	0	0	/home/dhl_ec/bnelissen/Slides/CD3_manuscript/CD3_slides/AAA473.cd3/AAA473.cd3.run1	255	1.0	0.06	1.0	0.06	0.0	-12.018516826	0.0	0.0428863894768
0.0	0.0	0.0	0.0	0.0	4000000.0	0.0	0.0	1.25	1.8	1.13	0.0500000000011	5.63	0.27	0.690000000001	0.199999999999	4.21	0.110000000001	1.9	1.43	0.549999999999	AAA473.cd3.X9.Y14.tile.tissue.png	483	1	2000	483	ea18ef912f597596215db807d6bac15d	0	0	0	0	0	0	0	0	0	0	0	0	0	/home/dhl_ec/bnelissen/Slides/CD3_manuscript/CD3_slides/AAA473.cd3/AAA473.cd3.run1	255	1.0	0.06	1.0	0.06	0.0	-12.0864338545	0.0	0.0301130580673
0.0	2742643.0	0.0	10654.0	2742643.0	4000000.0	0.0	2.0	1.29	2.45	1.12	0.0499999999993	5.95	0.349999999999	0.699999999999	0.1	7.87	0.23	2.06	1.44	0.5	AAA473.cd3.X9.Y15.tile.tissue.png	484	1	2000	484	9a93d729fc0f78792cf8e83d3a4ee00d	0	0	0	0	0	0	0	0	0	0	0	0	0	/home/dhl_ec/bnelissen/Slides/CD3_manuscript/CD3_slides/AAA473.cd3/AAA473.cd3.run1	255	0.7	0.06	0.7	0.06	-7.85962058082	-11.5743378905	0.834501638955	0.0628570800781
18985.0	3971361.0	7999.0	8789.0	3971361.0	4000000.0	171.0	1.0	1.11	1.77	1.06	0.0500000000011	6.94	0.35	0.700000000001	0.0599999999995	9.13	0.35	2.06	1.45	0.68	AAA473.cd3.X9.Y16.tile.tissue.png	485	1	2000	485	525fa7bc39f3273603430bdae78f7a1e	0	0	0	0	0	0	0	0	0	0	0	0	0	/home/dhl_ec/bnelissen/Slides/CD3_manuscript/CD3_slides/AAA473.cd3/AAA473.cd3.run1	255	0.7	0.06	0.7	0.06	-9.08778156472	-12.7492720695	1.42002898617	0.258054660645
2673.0	2035718.0	1245.0	54259.0	2035718.0	4000000.0	31.0	31.0	1.49	1.61	1.24	0.0499999999993	6.51	0.369999999999	0.689999999999	0.130000000001	7.53	0.280000000001	2.2	1.45	0.57	AAA473.cd3.X9.Y17.tile.tissue.png	486	1	2000	486	ffea4cfee13b746220097d72bed24343	0	0	0	0	0	0	0	0	0	0	0	0	0	/home/dhl_ec/bnelissen/Slides/CD3_manuscript/CD3_slides/AAA473.cd3/AAA473.cd3.run1	255	0.7	0.06	0.7	0.06	-9.14336394888	-12.3901892261	2.55426544662	0.22756878125
3809.0	2374512.0	1529.0	48552.0	2374512.0	4000000.0	31.0	34.0	1.33	1.85	1.15	0.0400000000009	6.66	0.369999999999	0.699999999999	0.119999999999	7.79	0.300000000001	2.17	1.43	0.899999999998	AAA473.cd3.X9.Y18.tile.tissue.png	487	1	2000	487	924a58caee3d8d53bbe05b451c17a582	0	0	0	0	0	0	0	0	0	0	0	0	0	/home/dhl_ec/bnelissen/Slides/CD3_manuscript/CD3_slides/AAA473.cd3/AAA473.cd3.run1	255	0.7	0.06	0.7	0.06	-9.21125797778	-12.923545032	2.87633256952	0.238131523437
163.0	1695291.0	85.0	31628.0	1695291.0	4000000.0	2.0	17.0	1.41	1.58	1.09	0.0399999999991	6.42	0.370000000001	0.700000000001	0.140000000001	7.83	0.26	2.13	1.44	0.619999999999	AAA473.cd3.X9.Y19.tile.tissue.png	488	1	2000	488	86081a98da174d0740b6f9ec858fc99e	0	0	0	0	0	0	0	0	0	0	0	0	0	/home/dhl_ec/bnelissen/Slides/CD3_manuscript/CD3_slides/AAA473.cd3/AAA473.cd3.run1	255	0.7	0.06	0.7	0.06	-8.4231538006	-12.4444380726	2.55485102617	0.17397321875
0.0	0.0	0.0	0.0	0.0	4000000.0	0.0	0.0	0.949999999997	0.92	1.09	0.0499999999993	5.85	0.289999999999	0.869999999999	0.209999999999	4.29	0.110000000001	1.88	1.44	0.460000000001	AAA473.cd3.X9.Y2.tile.tissue.png	489	1	2000	489	11f81fbcfaf1b06ec99055cfee84123c	0	0	0	0	0	0	0	0	0	0	0	0	0	/home/dhl_ec/bnelissen/Slides/CD3_manuscript/CD3_slides/AAA473.cd3/AAA473.cd3.run1	255	1.0	0.06	1.0	0.06	0.0	0.0	0.0	3.1333185
0.0	206640.0	0.0	12150.0	206640.0	4000000.0	0.0	5.0	1.02	1.2	1.55	0.0499999999993	6.87	0.35	0.710000000001	0.199999999999	6.05	0.129999999999	2.03	1.43	0.51	AAA473.cd3.X9.Y20.tile.tissue.png	490	1	2000	490	0914971313a1e0112847352e3dae44eb	0	0	0	0	0	0	0	0	0	0	0	0	0	/home/dhl_ec/bnelissen/Slides/CD3_manuscript/CD3_slides/AAA473.cd3/AAA473.cd3.run1	255	0.7	0.06	0.7	0.06	-7.7762469533	-12.4685572346	2.30869782867	0.0920384257813
0.0	123416.0	0.0	3259.0	123416.0	4000000.0	0.0	3.0	1.4	1.44	1.11	0.0599999999995	6.25	0.35	0.710000000001	0.200000000001	5.52	0.16	2.53	1.44	0.5	AAA473.cd3.X9.Y21.tile.tissue.png	491	1	2000	491	1ac5929475ead3033ac287aac2cda005	0	0	0	0	0	0	0	0	0	0	0	0	0	/home/dhl_ec/bnelissen/Slides/CD3_manuscript/CD3_slides/AAA473.cd3/AAA473.cd3.run1	255	0.7	0.06	0.7	0.06	0.0	-10.5720687643	0.041001825128	1.7445988952
0.0	37666.0	0.0	2328.0	37666.0	966000.0	0.0	5.0	0.360000000001	0.41	0.360000000001	0.0199999999986	1.9	0.209999999999	0.26	0.0400000000009	1.31	0.0299999999988	0.5	0.349999999999	0.0900000000001	AAA473.cd3.X9.Y22.tile.tissue.png	492	1	2000	492	57f907d61a7a3948598071da316203aa	0	0	0	0	0	0	0	0	0	0	0	0	0	/home/dhl_ec/bnelissen/Slides/CD3_manuscript/CD3_slides/AAA473.cd3/AAA473.cd3.run1	255	0.7	0.06	0.7	0.06	0.0	-11.9805841924	1.80175361234	6.62017641157
0.0	4940.0	0.0	734.0	4940.0	4000000.0	0.0	3.0	1.22	1.41	1.12	0.0599999999995	6.33	0.349999999999	0.709999999999	0.209999999999	5.41	0.120000000001	1.96	1.43	0.610000000001	AAA473.cd3.X9.Y3.tile.tissue.png	493	1	2000	493	39d9eb8f94a599ec8c0d09bc2398f6eb	0	0	0	0	0	0	0	0	0	0	0	0	0	/home/dhl_ec/bnelissen/Slides/CD3_manuscript/CD3_slides/AAA473.cd3/AAA473.cd3.run1	255	0.7	0.06	0.7	0.06	0.0	-9.69931143241	0.334549333209	1.92212137841
0.0	0.0	0.0	0.0	0.0	4000000.0	0.0	0.0	1.19	1.22	1.63	0.0399999999991	6.22	0.279999999999	0.700000000001	0.209999999999	4.29	0.120000000001	1.9	1.46	0.51	AAA473.cd3.X9.Y4.tile.tissue.png	494	1	2000	494	931fe9aecdcb4c77a26cc14440eb65dd	0	0	0	0	0	0	0	0	0	0	0	0	0	/home/dhl_ec/bnelissen/Slides/CD3_manuscript/CD3_slides/AAA473.cd3/AAA473.cd3.run1	255	1.0	0.06	1.0	0.06	0.0	-11.941018034	0.0	0.0497701169605
1046.0	1288192.0	521.0	43954.0	1288192.0	4000000.0	14.0	45.0	1.13	2.15	1.18	0.0499999999993	6.29	0.360000000001	0.699999999999	0.15	6.96	0.24	2.2	1.44	0.52	AAA473.cd3.X9.Y5.tile.tissue.png	495	1	2000	495	dec7c1a8d29e71901d294e12549e3144	0	0	0	0	0	0	0	0	0	0	0	0	0	/home/dhl_ec/bnelissen/Slides/CD3_manuscript/CD3_slides/AAA473.cd3/AAA473.cd3.run1	255	0.7	0.06	0.7	0.06	-9.41022900689	-12.8214407288	2.27284660293	0.1782510625
335.0	1645686.0	158.0	72801.0	1645686.0	4000000.0	4.0	63.0	1.53	1.76	1.06	0.0399999999991	6.6	0.450000000001	0.889999999999	0.139999999999	7.25	0.25	2.23	1.44	0.540000000001	AAA473.cd3.X9.Y6.tile.tissue.png	496	1	2000	496	0eb875eb651bc396afa2ae7d81276526	0	0	0	0	0	0	0	0	0	0	0	0	0	/home/dhl_ec/bnelissen/Slides/CD3_manuscript/CD3_slides/AAA473.cd3/AAA473.cd3.run1	255	0.7	0.06	0.7	0.06	-9.32000418945	-12.751892291	2.66960087206	0.207369398437
2884.0	1906434.0	1256.0	58419.0	1906434.0	4000000.0	32.0	35.0	2.0	1.72	1.16	0.0399999999991	6.42	0.369999999999	0.689999999999	0.129999999999	7.47	0.269999999999	2.23	1.46	0.690000000001	AAA473.cd3.X9.Y7.tile.tissue.png	497	1	2000	497	7cd458b797897d6a898924183b01616e	0	0	0	0	0	0	0	0	0	0	0	0	0	/home/dhl_ec/bnelissen/Slides/CD3_manuscript/CD3_slides/AAA473.cd3/AAA473.cd3.run1	255	0.7	0.06	0.7	0.06	-9.53976851272	-12.4548665797	2.96676835506	0.1552385
2614.0	2814671.0	1315.0	35777.0	2814671.0	4000000.0	36.0	23.0	1.17	1.76	1.13	0.0400000000009	7.12	0.360000000001	0.68	0.0999999999985	8.16	0.299999999999	2.16	1.45	0.929999999998	AAA473.cd3.X9.Y8.tile.tissue.png	498	1	2000	498	6475d2478379170eae1471ff2a95018f	0	0	0	0	0	0	0	0	0	0	0	0	0	/home/dhl_ec/bnelissen/Slides/CD3_manuscript/CD3_slides/AAA473.cd3/AAA473.cd3.run1	255	0.7	0.06	0.7	0.06	-9.22854828764	-12.4267636464	2.04074109869	0.150128472656
1455.0	3277767.0	577.0	10157.0	3277767.0	4000000.0	11.0	3.0	1.61	1.63	1.21	0.0499999999993	5.98	0.35	0.68	0.0799999999999	8.37	0.32	2.06	1.45	0.620000000001	AAA473.cd3.X9.Y9.tile.tissue.png	499	1	2000	499	1ca1be4c27b67879b663e1534fb6c6ab	0	0	0	0	0	0	0	0	0	0	0	0	0	/home/dhl_ec/bnelissen/Slides/CD3_manuscript/CD3_slides/AAA473.cd3/AAA473.cd3.run1	255	0.7	0.06	0.7	0.06	-9.076940935	-12.0029035836	1.27332536038	0.128161636719
[truncated: 2 more columns]
