# Supplementary material for: SlideToolkit: An Assistive Toolset for the Histological Quantification of Whole Slide Images
Source: PLoS One. 2014 Nov 5;9(11):e110289. doi: 10.1371/journal.pone.0110289 (PMC4220929; doi:10.1371/journal.pone.0110289)
Supplement: RawData S1 — ICC and BlandAltman plot - measurements and r-script.zip. Measurements of Run1 and Run2, including the code for the calculation of the intraclass correlation coefficient (ICC) and the code for the Bland and Altman plot. (ZIP) [file pone.0110289.s003.zip › cellprofiler.measurements/run1.2e3f6c2218b193f0c9d21cec62b66efc.DefaultOUT_Image.csv]

AreaOccupied_AreaOccupied_DAB_Nuclei	AreaOccupied_AreaOccupied_Tissue	AreaOccupied_Perimeter_DAB_Nuclei	AreaOccupied_Perimeter_Tissue	AreaOccupied_TotalArea_DAB_Nuclei	AreaOccupied_TotalArea_Tissue	Count_DAB_Nuclei	Count_Tissue	ExecutionTime_01LoadImages	ExecutionTime_02ColorToGray	ExecutionTime_03Smooth	ExecutionTime_04ImageMath	ExecutionTime_05IdentifyPrimaryObjects	ExecutionTime_06MeasureImageAreaOccupied	ExecutionTime_07UnmixColors	ExecutionTime_08MaskImage	ExecutionTime_09IdentifyPrimaryObjects	ExecutionTime_10MeasureImageAreaOccupied	ExecutionTime_11OverlayOutlines	ExecutionTime_12OverlayOutlines	ExecutionTime_13SaveImages	FileName_Original	Group_Index	Group_Number	Height_Original	ImageNumber	MD5Digest_Original	ModuleError_01LoadImages	ModuleError_02ColorToGray	ModuleError_03Smooth	ModuleError_04ImageMath	ModuleError_05IdentifyPrimaryObjects	ModuleError_06MeasureImageAreaOccupied	ModuleError_07UnmixColors	ModuleError_08MaskImage	ModuleError_09IdentifyPrimaryObjects	ModuleError_10MeasureImageAreaOccupied	ModuleError_11OverlayOutlines	ModuleError_12OverlayOutlines	ModuleError_13SaveImages	PathName_Original	Scaling_Original	Threshold_FinalThreshold_DAB_Nuclei	Threshold_FinalThreshold_Tissue	Threshold_OrigThreshold_DAB_Nuclei	Threshold_OrigThreshold_Tissue	Threshold_SumOfEntropies_DAB_Nuclei	Threshold_SumOfEntropies_Tissue	Threshold_WeightedVariance_DAB_Nuclei	Threshold_WeightedVariance_Tissue
1131.0	437981.0	491.0	5857.0	437981.0	4000000.0	11.0	5.0	3.6	2.35	1.09	0.05	6.42	0.35	0.73	0.19	7.21	0.21	2.06	1.99	1.2	AAA569.CD3.location-b.X0.Y1.tile.tissue.png	1	1	2000	1	3c8533a9abc29b41921cb11983c645e3	0	0	0	0	0	0	0	0	0	0	0	0	0	/home/dhl_ec/bnelissen/Slides/CD3_manuscript/CD3_slides/AAA569.CD3.location-b/AAA569.CD3.location-b.run1	255	0.7	0.06	0.7	0.06	-9.75705024183	-12.0547825224	2.10904078419	1.57226949219
27227.0	809408.0	11829.0	5064.0	809408.0	4000000.0	259.0	4.0	3.09	1.83	1.69	0.07	9.29	0.56	0.7	0.17	6.98	0.25	3.03	2.13	1.03	AAA569.CD3.location-b.X0.Y10.tile.tissue.png	2	1	2000	2	07d64241e95629008d068f06f89856e8	0	0	0	0	0	0	0	0	0	0	0	0	0	/home/dhl_ec/bnelissen/Slides/CD3_manuscript/CD3_slides/AAA569.CD3.location-b/AAA569.CD3.location-b.run1	255	0.7	0.06	0.7	0.06	-9.38037206566	-12.1784033074	2.42241168518	1.1078863125
0.0	2120.0	0.0	214.0	2120.0	4000000.0	0.0	1.0	2.75	2.19	1.71	0.07	7.75	0.34	0.81	0.19	5.93	0.12	1.91	1.44	0.43	AAA569.CD3.location-b.X0.Y11.tile.tissue.png	3	1	2000	3	9218f3d36a2e1031313b3eeac17eb455	0	0	0	0	0	0	0	0	0	0	0	0	0	/home/dhl_ec/bnelissen/Slides/CD3_manuscript/CD3_slides/AAA569.CD3.location-b/AAA569.CD3.location-b.run1	255	0.7	0.06	0.7	0.06	-8.63107252082	-12.0740364923	2.71321826344	1.3229399472
2510.0	474905.0	1038.0	6536.0	474905.0	4000000.0	21.0	8.0	2.98	1.0	1.09	0.05	6.32	0.34	0.71	0.18	6.66	0.21	2.06	1.43	0.38	AAA569.CD3.location-b.X0.Y2.tile.tissue.png	4	1	2000	4	718c469d0adb25d47b5f000f251986cc	0	0	0	0	0	0	0	0	0	0	0	0	0	/home/dhl_ec/bnelissen/Slides/CD3_manuscript/CD3_slides/AAA569.CD3.location-b/AAA569.CD3.location-b.run1	255	0.7	0.06	0.7	0.06	-9.78808012976	-12.1203554806	2.29042518271	1.75768600391
917.0	278607.0	442.0	7823.0	278607.0	4000000.0	11.0	9.0	3.17	2.08	1.08	0.05	6.23	0.34	0.73	0.18	6.42	0.26	2.54	1.43	0.61	AAA569.CD3.location-b.X0.Y3.tile.tissue.png	5	1	2000	5	7c35ee52264027a08fee3d1fe17a8b55	0	0	0	0	0	0	0	0	0	0	0	0	0	/home/dhl_ec/bnelissen/Slides/CD3_manuscript/CD3_slides/AAA569.CD3.location-b/AAA569.CD3.location-b.run1	255	0.7	0.06	0.7	0.06	-9.45107299227	-12.4247682093	2.98851963571	1.98486541992
485.0	281246.0	272.0	4900.0	281246.0	4000000.0	7.0	1.0	1.63	2.26	1.28	0.05	6.49	0.34	0.72	0.18	6.54	0.24	2.08	1.43	0.39	AAA569.CD3.location-b.X0.Y4.tile.tissue.png	6	1	2000	6	2e68ce7b5866d6a63563476677b7dcc1	0	0	0	0	0	0	0	0	0	0	0	0	0	/home/dhl_ec/bnelissen/Slides/CD3_manuscript/CD3_slides/AAA569.CD3.location-b/AAA569.CD3.location-b.run1	255	0.7	0.06	0.7	0.06	-9.22259893688	-12.0587407793	2.01362439078	1.79717441797
213.0	278457.0	118.0	5166.0	278457.0	4000000.0	3.0	2.0	2.44	2.11	1.15	0.05	6.37	0.35	0.73	0.18	6.57	0.21	2.08	1.44	0.43	AAA569.CD3.location-b.X0.Y5.tile.tissue.png	7	1	2000	7	c499d199839df6faa36411335d91535b	0	0	0	0	0	0	0	0	0	0	0	0	0	/home/dhl_ec/bnelissen/Slides/CD3_manuscript/CD3_slides/AAA569.CD3.location-b/AAA569.CD3.location-b.run1	255	0.7	0.06	0.7	0.06	-8.83726657265	-11.969561894	1.90429572327	2.19525795801
1594.0	423985.0	744.0	5737.0	423985.0	4000000.0	17.0	4.0	2.28	1.92	1.08	0.05	6.36	0.35	0.71	0.18	6.67	0.21	2.07	1.49	0.48	AAA569.CD3.location-b.X0.Y6.tile.tissue.png	8	1	2000	8	9e4841b7bf1187b54b53faa320116404	0	0	0	0	0	0	0	0	0	0	0	0	0	/home/dhl_ec/bnelissen/Slides/CD3_manuscript/CD3_slides/AAA569.CD3.location-b/AAA569.CD3.location-b.run1	255	0.7	0.06	0.7	0.06	-9.13274124992	-12.0308089096	1.76624661097	1.26321279687
20283.0	992544.0	8631.0	8196.0	992544.0	4000000.0	183.0	1.0	0.94	1.16	1.1	0.05	6.63	0.35	0.71	0.17	7.25	0.28	2.18	1.43	0.59	AAA569.CD3.location-b.X0.Y7.tile.tissue.png	9	1	2000	9	12311b0479ca88287dba3a4111400407	0	0	0	0	0	0	0	0	0	0	0	0	0	/home/dhl_ec/bnelissen/Slides/CD3_manuscript/CD3_slides/AAA569.CD3.location-b/AAA569.CD3.location-b.run1	255	0.7	0.06	0.7	0.06	-8.96263659599	-12.2422301918	1.69647991467	1.08108357031
57917.0	1630432.0	24307.0	6971.0	1630432.0	4000000.0	523.0	1.0	1.3	2.27	1.08	0.05	6.31	0.35	0.68	0.13	7.77	0.26	2.07	1.43	0.56	AAA569.CD3.location-b.X0.Y8.tile.tissue.png	10	1	2000	10	38f1e320625c9d11396a9a0c32688dd0	0	0	0	0	0	0	0	0	0	0	0	0	0	/home/dhl_ec/bnelissen/Slides/CD3_manuscript/CD3_slides/AAA569.CD3.location-b/AAA569.CD3.location-b.run1	255	0.7	0.06	0.7	0.06	-9.27977097024	-11.9839471565	2.03301227626	0.67539559375
63553.0	1760521.0	26863.0	7275.0	1760521.0	4000000.0	585.0	1.0	2.93	2.07	1.08	0.05	6.75	0.35	0.76	0.19	8.34	0.29	2.12	1.45	0.4	AAA569.CD3.location-b.X0.Y9.tile.tissue.png	11	1	2000	11	06e7299cb9c020db71958808ef37b283	0	0	0	0	0	0	0	0	0	0	0	0	0	/home/dhl_ec/bnelissen/Slides/CD3_manuscript/CD3_slides/AAA569.CD3.location-b/AAA569.CD3.location-b.run1	255	0.7	0.06	0.7	0.06	-9.33424924503	-11.832784452	2.48406148729	0.561182625
8597.0	1631081.0	3974.0	8927.0	1631081.0	4000000.0	88.0	2.0	0.96	1.45	1.11	0.05	6.35	0.36	0.69	0.14	7.56	0.26	2.09	1.43	0.59	AAA569.CD3.location-b.X1.Y1.tile.tissue.png	12	1	2000	12	144e74f2dc1a7a3301cf41ff7466f15f	0	0	0	0	0	0	0	0	0	0	0	0	0	/home/dhl_ec/bnelissen/Slides/CD3_manuscript/CD3_slides/AAA569.CD3.location-b/AAA569.CD3.location-b.run1	255	0.7	0.06	0.7	0.06	-9.52908107931	-11.9756108899	2.12798978832	0.821432375
30494.0	2521626.0	14098.0	10689.0	2521626.0	4000000.0	327.0	9.0	1.15	1.79	1.08	0.04	6.7	0.37	0.67	0.11	8.44	0.34	2.14	1.44	0.41	AAA569.CD3.location-b.X1.Y10.tile.tissue.png	13	1	2000	13	a8ba76240aec0658b8bc57c2fd8d34a4	0	0	0	0	0	0	0	0	0	0	0	0	0	/home/dhl_ec/bnelissen/Slides/CD3_manuscript/CD3_slides/AAA569.CD3.location-b/AAA569.CD3.location-b.run1	255	0.7	0.06	0.7	0.06	-9.5889815859	-12.2314738607	2.90193750068	0.460915453125
0.0	0.0	0.0	0.0	0.0	4000000.0	0.0	0.0	0.83	0.91	1.1	0.05	5.98	0.29	0.79	0.22	4.62	0.12	2.02	1.48	0.33	AAA569.CD3.location-b.X1.Y11.tile.tissue.png	14	1	2000	14	5128fdb3ade6dda3960a14a1a6b6f878	0	0	0	0	0	0	0	0	0	0	0	0	0	/home/dhl_ec/bnelissen/Slides/CD3_manuscript/CD3_slides/AAA569.CD3.location-b/AAA569.CD3.location-b.run1	255	1.0	0.06	1.0	0.06	0.0	-11.6662967631	0.0	4.5055382998
4852.0	3869979.0	2432.0	12029.0	3869979.0	4000000.0	61.0	1.0	0.94	1.46	1.09	0.05	6.21	0.35	0.69	0.06	9.12	0.34	2.08	1.55	0.46	AAA569.CD3.location-b.X1.Y2.tile.tissue.png	15	1	2000	15	e82ee2e60ff28f02515ea9e0e72c7a54	0	0	0	0	0	0	0	0	0	0	0	0	0	/home/dhl_ec/bnelissen/Slides/CD3_manuscript/CD3_slides/AAA569.CD3.location-b/AAA569.CD3.location-b.run1	255	0.7	0.06	0.7	0.06	-9.73324210884	-11.8809646528	2.39951530443	0.288369320313
3883.0	3725727.0	2009.0	15724.0	3725727.0	4000000.0	52.0	4.0	0.92	1.15	1.08	0.04	6.21	0.52	0.71	0.07	9.03	0.33	2.11	1.44	0.74	AAA569.CD3.location-b.X1.Y3.tile.tissue.png	16	1	2000	16	3ebfdc42f53353a430aa12c8cf257b5d	0	0	0	0	0	0	0	0	0	0	0	0	0	/home/dhl_ec/bnelissen/Slides/CD3_manuscript/CD3_slides/AAA569.CD3.location-b/AAA569.CD3.location-b.run1	255	0.7	0.06	0.7	0.06	-9.64829244278	-12.4072431705	2.55757388749	0.303494945312
9427.0	3931722.0	4442.0	10355.0	3931722.0	4000000.0	103.0	1.0	1.15	1.25	1.09	0.04	9.05	0.35	0.67	0.06	9.23	0.35	2.07	1.45	0.45	AAA569.CD3.location-b.X1.Y4.tile.tissue.png	17	1	2000	17	faf49f0e108ee08759d9d741c36be480	0	0	0	0	0	0	0	0	0	0	0	0	0	/home/dhl_ec/bnelissen/Slides/CD3_manuscript/CD3_slides/AAA569.CD3.location-b/AAA569.CD3.location-b.run1	255	0.7	0.06	0.7	0.06	-9.66308444465	-12.4416453756	2.48732819847	0.317419015625
19860.0	3931870.0	9405.0	10238.0	3931870.0	4000000.0	223.0	1.0	1.01	1.26	1.08	0.05	6.33	0.34	0.68	0.06	9.52	0.34	2.17	1.43	0.57	AAA569.CD3.location-b.X1.Y5.tile.tissue.png	18	1	2000	18	2eaa9d5583f32e6b2c3bc3ecfaea8831	0	0	0	0	0	0	0	0	0	0	0	0	0	/home/dhl_ec/bnelissen/Slides/CD3_manuscript/CD3_slides/AAA569.CD3.location-b/AAA569.CD3.location-b.run1	255	0.7	0.06	0.7	0.06	-9.37254523424	-12.7874607127	2.24593244679	0.324146013672
20531.0	3906048.0	9197.0	11738.0	3906048.0	4000000.0	227.0	1.0	2.22	2.14	1.07	0.04	6.13	0.35	0.69	0.06	9.48	0.35	2.15	1.45	0.4	AAA569.CD3.location-b.X1.Y6.tile.tissue.png	19	1	2000	19	09550443df5c4762379c7e1534298dbe	0	0	0	0	0	0	0	0	0	0	0	0	0	/home/dhl_ec/bnelissen/Slides/CD3_manuscript/CD3_slides/AAA569.CD3.location-b/AAA569.CD3.location-b.run1	255	0.7	0.06	0.7	0.06	-9.52259384065	-12.4359020395	2.89181197905	0.329175421875
30627.0	3752271.0	13887.0	15089.0	3752271.0	4000000.0	321.0	1.0	1.03	1.43	1.06	0.04	7.14	0.35	0.68	0.07	9.4	0.34	2.07	1.43	0.41	AAA569.CD3.location-b.X1.Y7.tile.tissue.png	20	1	2000	20	aab1efef760088d19317b4c008f4bb01	0	0	0	0	0	0	0	0	0	0	0	0	0	/home/dhl_ec/bnelissen/Slides/CD3_manuscript/CD3_slides/AAA569.CD3.location-b/AAA569.CD3.location-b.run1	255	0.7	0.06	0.7	0.06	-9.65550431963	-12.6824811329	2.7547809907	0.380883890625
47030.0	3873927.0	21021.0	11221.0	3873927.0	4000000.0	462.0	1.0	0.91	1.25	1.07	0.05	6.97	0.35	0.68	0.0599999999999	9.65	0.36	2.06	1.44	0.4	AAA569.CD3.location-b.X1.Y8.tile.tissue.png	21	1	2000	21	a5b1ea49ded04baa65706347b86c9cbb	0	0	0	0	0	0	0	0	0	0	0	0	0	/home/dhl_ec/bnelissen/Slides/CD3_manuscript/CD3_slides/AAA569.CD3.location-b/AAA569.CD3.location-b.run1	255	0.7	0.06	0.7	0.06	-9.56049955089	-12.8157822147	2.63739173818	0.443119457031
92285.0	3912840.0	43620.0	11345.0	3912840.0	4000000.0	1035.0	1.0	0.93	1.18	1.1	0.05	6.37	0.35	0.67	0.05	9.98	0.36	2.08	1.48	0.4	AAA569.CD3.location-b.X1.Y9.tile.tissue.png	22	1	2000	22	b671cb4f124496aad2a49290433596e7	0	0	0	0	0	0	0	0	0	0	0	0	0	/home/dhl_ec/bnelissen/Slides/CD3_manuscript/CD3_slides/AAA569.CD3.location-b/AAA569.CD3.location-b.run1	255	0.7	0.06	0.7	0.06	-9.51469465751	-12.9076946357	2.56483354926	0.455314488281
133.0	558139.0	76.0	16398.0	558139.0	4000000.0	2.0	10.0	1.03	1.57	1.72	0.08	6.91	0.35	0.71	0.17	6.8	0.21	2.2	1.5	0.52	AAA569.CD3.location-b.X10.Y1.tile.tissue.png	23	1	2000	23	cc305867d550661d61ae84804173481f	0	0	0	0	0	0	0	0	0	0	0	0	0	/home/dhl_ec/bnelissen/Slides/CD3_manuscript/CD3_slides/AAA569.CD3.location-b/AAA569.CD3.location-b.run1	255	0.7	0.06	0.7	0.06	-9.15098176048	-12.4010019011	2.7556586848	2.1637045
2464.0	3959796.0	1260.0	11063.0	3959796.0	4000000.0	29.0	1.0	1.16	1.5	1.46	0.0500000000001	9.01	0.34	0.66	0.05	9.07	0.33	2.07	1.44	0.6	AAA569.CD3.location-b.X10.Y10.tile.tissue.png	24	1	2000	24	bd202973a85d0e6795c3cc105dff0c58	0	0	0	0	0	0	0	0	0	0	0	0	0	/home/dhl_ec/bnelissen/Slides/CD3_manuscript/CD3_slides/AAA569.CD3.location-b/AAA569.CD3.location-b.run1	255	0.7	0.06	0.7	0.06	-9.47634292866	-11.9032619841	2.04491628022	0.272970291504
23893.0	3977112.0	11463.0	10555.0	3977112.0	4000000.0	271.0	1.0	0.93	1.32	1.1	0.04	6.68	0.34	0.67	0.0500000000001	9.52	0.35	2.08	1.5	0.46	AAA569.CD3.location-b.X10.Y11.tile.tissue.png	25	1	2000	25	13fd0b30bc88330846398d1ff67fccb2	0	0	0	0	0	0	0	0	0	0	0	0	0	/home/dhl_ec/bnelissen/Slides/CD3_manuscript/CD3_slides/AAA569.CD3.location-b/AAA569.CD3.location-b.run1	255	0.7	0.06	0.7	0.06	-9.5240376254	-12.3508914805	2.31587675309	0.339982600342
17844.0	949884.0	8693.0	6418.0	949884.0	4000000.0	193.0	1.0	0.8	0.95	1.06	0.05	6.5	0.35	0.69	0.17	7.22	0.27	2.06	1.45	0.39	AAA569.CD3.location-b.X10.Y12.tile.tissue.png	26	1	2000	26	9e96b8d51421560469a8393e306f1d7d	0	0	0	0	0	0	0	0	0	0	0	0	0	/home/dhl_ec/bnelissen/Slides/CD3_manuscript/CD3_slides/AAA569.CD3.location-b/AAA569.CD3.location-b.run1	255	0.7	0.06	0.7	0.06	-8.92054840927	-12.2099033841	2.03836816695	1.12446680469
7739.0	3081286.0	3719.0	55010.0	3081286.0	4000000.0	83.0	40.0	0.92	1.25	1.25	0.04	6.44	0.38	0.68	0.13	9.19	0.45	2.2	1.44	0.42	AAA569.CD3.location-b.X10.Y2.tile.tissue.png	27	1	2000	27	3ce25c3f7f65883b19c6bbbe63cf3f70	0	0	0	0	0	0	0	0	0	0	0	0	0	/home/dhl_ec/bnelissen/Slides/CD3_manuscript/CD3_slides/AAA569.CD3.location-b/AAA569.CD3.location-b.run1	255	0.7	0.06	0.7	0.06	-9.48715795948	-11.2152147766	2.36083356876	0.361603703125
13118.0	3296568.0	6518.0	40090.0	3296568.0	4000000.0	145.0	37.0	0.97	1.2	1.06	0.04	6.5	0.37	0.69	0.09	8.92	0.32	2.16	1.44	0.56	AAA569.CD3.location-b.X10.Y3.tile.tissue.png	28	1	2000	28	20e8af5b7e57566e02abb0b317bf507e	0	0	0	0	0	0	0	0	0	0	0	0	0	/home/dhl_ec/bnelissen/Slides/CD3_manuscript/CD3_slides/AAA569.CD3.location-b/AAA569.CD3.location-b.run1	255	0.7	0.06	0.7	0.06	-9.42962479605	-11.8268186952	2.49204478225	0.511991042969
26815.0	2981696.0	13160.0	44999.0	2981696.0	4000000.0	276.0	44.0	0.98	1.3	1.12	0.04	7.4	0.36	0.69	0.0899999999999	8.82	0.49	2.71	1.47	0.47	AAA569.CD3.location-b.X10.Y4.tile.tissue.png	29	1	2000	29	7265685b7b005eb5bc065ecf31373c2e	0	0	0	0	0	0	0	0	0	0	0	0	0	/home/dhl_ec/bnelissen/Slides/CD3_manuscript/CD3_slides/AAA569.CD3.location-b/AAA569.CD3.location-b.run1	255	0.7	0.06	0.7	0.06	-9.19147332957	-12.8171963718	2.1263661221	0.6099769375
5618.0	3470773.0	2919.0	34404.0	3470773.0	4000000.0	66.0	26.0	1.24	1.86	1.22	0.0400000000001	6.67	0.56	1.16	0.11	9.52	0.32	2.22	1.43	0.56	AAA569.CD3.location-b.X10.Y5.tile.tissue.png	30	1	2000	30	b12296df4fce291a01d1edc306675757	0	0	0	0	0	0	0	0	0	0	0	0	0	/home/dhl_ec/bnelissen/Slides/CD3_manuscript/CD3_slides/AAA569.CD3.location-b/AAA569.CD3.location-b.run1	255	0.7	0.06	0.7	0.06	-9.45423932088	-12.1441555975	2.42642401936	0.428526285156
2729.0	3452540.0	1283.0	39015.0	3452540.0	4000000.0	29.0	21.0	1.86	2.44	1.08	0.05	6.56	0.36	0.68	0.0699999999999	8.74	0.33	2.18	1.44	0.4	AAA569.CD3.location-b.X10.Y6.tile.tissue.png	31	1	2000	31	533f0d4574928a4b3531dd39a5ace527	0	0	0	0	0	0	0	0	0	0	0	0	0	/home/dhl_ec/bnelissen/Slides/CD3_manuscript/CD3_slides/AAA569.CD3.location-b/AAA569.CD3.location-b.run1	255	0.7	0.06	0.7	0.06	-9.97178159098	-11.5080864636	2.8333362605	0.2562005
23511.0	3737544.0	9553.0	16079.0	3737544.0	4000000.0	187.0	3.0	2.8	1.79	1.08	0.0500000000001	7.01	0.36	0.67	0.0600000000001	9.22	0.34	2.11	1.43	0.4	AAA569.CD3.location-b.X10.Y7.tile.tissue.png	32	1	2000	32	082f1d8c4198522e1e1176aa7071e5bb	0	0	0	0	0	0	0	0	0	0	0	0	0	/home/dhl_ec/bnelissen/Slides/CD3_manuscript/CD3_slides/AAA569.CD3.location-b/AAA569.CD3.location-b.run1	255	0.7	0.06	0.7	0.06	-9.76080582445	-12.732178683	2.81257411135	0.459469316406
3689.0	3071138.0	1717.0	14037.0	3071138.0	4000000.0	41.0	3.0	2.78	2.23	1.1	0.05	6.73	0.35	0.69	0.09	8.57	0.31	2.11	1.44	0.4	AAA569.CD3.location-b.X10.Y8.tile.tissue.png	33	1	2000	33	bb3ae5630a610d02ad09a35fba3b7fd4	0	0	0	0	0	0	0	0	0	0	0	0	0	/home/dhl_ec/bnelissen/Slides/CD3_manuscript/CD3_slides/AAA569.CD3.location-b/AAA569.CD3.location-b.run1	255	0.7	0.06	0.7	0.06	-9.67091018754	-12.292048747	2.46622925062	0.356690484375
19511.0	3850952.0	9258.0	14213.0	3850952.0	4000000.0	201.0	3.0	2.29	1.97	1.09	0.05	6.92	0.38	0.68	0.05	9.32	0.34	2.23	1.44	0.42	AAA569.CD3.location-b.X10.Y9.tile.tissue.png	34	1	2000	34	8bc09713d33ccb2b679109a118bd007a	0	0	0	0	0	0	0	0	0	0	0	0	0	/home/dhl_ec/bnelissen/Slides/CD3_manuscript/CD3_slides/AAA569.CD3.location-b/AAA569.CD3.location-b.run1	255	0.7	0.06	0.7	0.06	-9.63226421163	-12.6443008809	2.3498568899	0.388227183594
852.0	600016.0	423.0	31031.0	600016.0	4000000.0	9.0	45.0	0.88	1.9	1.07	0.05	6.53	0.37	0.77	0.19	6.91	0.22	2.07	1.44	0.43	AAA569.CD3.location-b.X11.Y1.tile.tissue.png	35	1	2000	35	be86900a32b9b37bc33c2d63128d6b4a	0	0	0	0	0	0	0	0	0	0	0	0	0	/home/dhl_ec/bnelissen/Slides/CD3_manuscript/CD3_slides/AAA569.CD3.location-b/AAA569.CD3.location-b.run1	255	0.7	0.06	0.7	0.06	-9.65760867902	-12.2151810903	2.58210022879	1.83349228516
4343.0	2623172.0	2251.0	62517.0	2623172.0	4000000.0	56.0	46.0	1.15	1.19	1.08	0.05	6.63	0.48	0.73	0.0999999999999	8.31	0.29	2.21	1.43	0.51	AAA569.CD3.location-b.X11.Y10.tile.tissue.png	36	1	2000	36	b217f80cdcdca1b767e84717267c2cf2	0	0	0	0	0	0	0	0	0	0	0	0	0	/home/dhl_ec/bnelissen/Slides/CD3_manuscript/CD3_slides/AAA569.CD3.location-b/AAA569.CD3.location-b.run1	255	0.7	0.06	0.7	0.06	-9.32044657342	-11.6778657586	2.24638048791	0.244121753906
3837.0	3109103.0	1904.0	48944.0	3109103.0	4000000.0	49.0	23.0	0.84	1.09	1.08	0.04	6.61	0.42	0.99	0.0899999999999	8.58	0.31	2.19	1.44	0.41	AAA569.CD3.location-b.X11.Y11.tile.tissue.png	37	1	2000	37	f7bfb46e52f7a4c1f3590857a6781b14	0	0	0	0	0	0	0	0	0	0	0	0	0	/home/dhl_ec/bnelissen/Slides/CD3_manuscript/CD3_slides/AAA569.CD3.location-b/AAA569.CD3.location-b.run1	255	0.7	0.06	0.7	0.06	-9.7950818193	-11.3248993267	2.52218424517	0.233088595703
6312.0	993490.0	3084.0	7635.0	993490.0	4000000.0	71.0	3.0	0.88	0.98	1.07	0.05	7.24	0.34	0.69	0.16	7.17	0.23	1.99	1.42	0.36	AAA569.CD3.location-b.X11.Y12.tile.tissue.png	38	1	2000	38	e146155cda802a8ef0cd7bda5f214f27	0	0	0	0	0	0	0	0	0	0	0	0	0	/home/dhl_ec/bnelissen/Slides/CD3_manuscript/CD3_slides/AAA569.CD3.location-b/AAA569.CD3.location-b.run1	255	0.7	0.06	0.7	0.06	-9.29947122678	-12.2544697716	2.52066323128	1.0603856875
2957.0	2121641.0	1558.0	49510.0	2121641.0	4000000.0	37.0	56.0	1.28	1.76	1.08	0.0400000000001	6.87	0.36	0.68	0.12	7.92	0.27	2.18	1.44	0.41	AAA569.CD3.location-b.X11.Y2.tile.tissue.png	39	1	2000	39	34d4f40fad471424cb6ed6d8d033ecdb	0	0	0	0	0	0	0	0	0	0	0	0	0	/home/dhl_ec/bnelissen/Slides/CD3_manuscript/CD3_slides/AAA569.CD3.location-b/AAA569.CD3.location-b.run1	255	0.7	0.06	0.7	0.06	-9.55456142952	-11.6761592175	2.41106456874	0.41264409375
1559.0	1737854.0	629.0	65934.0	1737854.0	4000000.0	15.0	83.0	0.92	1.18	1.08	0.04	7.25	0.52	0.68	0.13	7.64	0.26	2.2	1.43	0.4	AAA569.CD3.location-b.X11.Y3.tile.tissue.png	40	1	2000	40	acc752eb2dfca9459d82afad8a187eb5	0	0	0	0	0	0	0	0	0	0	0	0	0	/home/dhl_ec/bnelissen/Slides/CD3_manuscript/CD3_slides/AAA569.CD3.location-b/AAA569.CD3.location-b.run1	255	0.7	0.06	0.7	0.06	-10.1741133406	-11.4418750136	2.78231369499	0.3714645625
283.0	1426506.0	147.0	67138.0	1426506.0	4000000.0	4.0	86.0	0.9	1.27	1.09	0.04	6.71	0.37	0.68	0.14	7.39	0.24	2.22	1.43	0.62	AAA569.CD3.location-b.X11.Y4.tile.tissue.png	41	1	2000	41	a7217dc9e7c595d97b803d5598a3c765	0	0	0	0	0	0	0	0	0	0	0	0	0	/home/dhl_ec/bnelissen/Slides/CD3_manuscript/CD3_slides/AAA569.CD3.location-b/AAA569.CD3.location-b.run1	255	0.7	0.06	0.7	0.06	-9.93497362923	-12.0780460881	2.81679730048	0.266954164062
617.0	2408937.0	273.0	53112.0	2408937.0	4000000.0	7.0	80.0	1.13	1.59	1.09	0.04	6.56	0.55	1.13	0.18	11.62	0.44	2.92	1.53	0.43	AAA569.CD3.location-b.X11.Y5.tile.tissue.png	42	1	2000	42	b206dc3c788ea2ca4fdb26fd37e6575a	0	0	0	0	0	0	0	0	0	0	0	0	0	/home/dhl_ec/bnelissen/Slides/CD3_manuscript/CD3_slides/AAA569.CD3.location-b/AAA569.CD3.location-b.run1	255	0.7	0.06	0.7	0.06	-10.042794445	-11.5567323244	2.94716262395	0.21433046875
258.0	1474316.0	138.0	69728.0	1474316.0	4000000.0	4.0	107.0	0.88	1.31	1.06	0.04	6.62	0.38	0.7	0.15	7.52	0.25	2.25	1.46	0.61	AAA569.CD3.location-b.X11.Y6.tile.tissue.png	43	1	2000	43	d73c5746ceafe4678a8d752d09c9c6b4	0	0	0	0	0	0	0	0	0	0	0	0	0	/home/dhl_ec/bnelissen/Slides/CD3_manuscript/CD3_slides/AAA569.CD3.location-b/AAA569.CD3.location-b.run1	255	0.7	0.06	0.7	0.06	-9.50769408505	-11.8248508651	2.85605362327	0.199069796875
2569.0	2017308.0	1268.0	83189.0	2017308.0	4000000.0	33.0	91.0	1.05	1.45	1.08	0.04	6.63	0.38	0.69	0.13	7.92	0.27	2.23	1.44	0.43	AAA569.CD3.location-b.X11.Y7.tile.tissue.png	44	1	2000	44	332ea0231250e61e888d759ba5a39162	0	0	0	0	0	0	0	0	0	0	0	0	0	/home/dhl_ec/bnelissen/Slides/CD3_manuscript/CD3_slides/AAA569.CD3.location-b/AAA569.CD3.location-b.run1	255	0.7	0.06	0.7	0.06	-10.0422474784	-11.028355905	3.02174513413	0.2177738125
1981.0	1650691.0	746.0	72997.0	1650691.0	4000000.0	15.0	99.0	2.39	2.19	1.09	0.04	6.71	0.38	0.68	0.14	7.57	0.26	2.21	1.44	0.56	AAA569.CD3.location-b.X11.Y8.tile.tissue.png	45	1	2000	45	cdb8f0ca1fafc2a6faa95e1589d6c215	0	0	0	0	0	0	0	0	0	0	0	0	0	/home/dhl_ec/bnelissen/Slides/CD3_manuscript/CD3_slides/AAA569.CD3.location-b/AAA569.CD3.location-b.run1	255	0.7	0.06	0.7	0.06	-10.0071839672	-11.2428405656	2.57108184914	0.273547921875
1034.0	1651636.0	538.0	78946.0	1651636.0	4000000.0	13.0	110.0	1.72	1.89	1.07	0.04	6.74	0.37	0.68	0.14	7.52	0.25	2.22	1.45	0.89	AAA569.CD3.location-b.X11.Y9.tile.tissue.png	46	1	2000	46	621ddd45e84905f442d3ae023de89cfa	0	0	0	0	0	0	0	0	0	0	0	0	0	/home/dhl_ec/bnelissen/Slides/CD3_manuscript/CD3_slides/AAA569.CD3.location-b/AAA569.CD3.location-b.run1	255	0.7	0.06	0.7	0.06	-9.74454158706	-11.7665568631	2.32395475868	0.18074475
281.0	257351.0	137.0	18546.0	257351.0	4000000.0	4.0	35.0	2.02	0.95	1.08	0.0500000000002	7.29	0.34	0.71	0.18	6.44	0.2	2.05	1.42	0.55	AAA569.CD3.location-b.X12.Y1.tile.tissue.png	47	1	2000	47	7a2ace61e81584215c4ca8d05bcb1581	0	0	0	0	0	0	0	0	0	0	0	0	0	/home/dhl_ec/bnelissen/Slides/CD3_manuscript/CD3_slides/AAA569.CD3.location-b/AAA569.CD3.location-b.run1	255	0.7	0.06	0.7	0.06	-9.63952894986	-11.9098657761	2.87375439427	3.81567560547
883.0	677969.0	440.0	48507.0	677969.0	4000000.0	12.0	74.0	1.08	1.83	1.05	0.04	7.25	0.34	0.66	0.17	6.58	0.21	2.14	1.39	0.57	AAA569.CD3.location-b.X12.Y10.tile.tissue.png	48	1	2000	48	52f6bcc6d0acdd3ed16a0503fd3690ac	0	0	0	0	0	0	0	0	0	0	0	0	0	/home/dhl_ec/bnelissen/Slides/CD3_manuscript/CD3_slides/AAA569.CD3.location-b/AAA569.CD3.location-b.run1	255	0.7	0.06	0.7	0.06	-9.72661506562	-11.3881628191	3.63090262613	0.890511921875
296.0	829195.0	145.0	44205.0	829195.0	4000000.0	4.0	85.0	1.29	1.99	1.07	0.05	6.81	0.35	0.67	0.17	6.84	0.22	2.13	1.4	0.77	AAA569.CD3.location-b.X12.Y11.tile.tissue.png	49	1	2000	49	eb21cb878b6a6c02e59b0da4214de8ad	0	0	0	0	0	0	0	0	0	0	0	0	0	/home/dhl_ec/bnelissen/Slides/CD3_manuscript/CD3_slides/AAA569.CD3.location-b/AAA569.CD3.location-b.run1	255	0.7	0.06	0.7	0.06	-9.89023543008	-11.8327617975	2.90599028352	1.04941182031
70.0	674082.0	34.0	28366.0	674082.0	4000000.0	1.0	35.0	2.4	1.26	1.38	0.04	6.09	0.34	0.67	0.18	6.98	0.22	2.16	1.45	0.66	AAA569.CD3.location-b.X12.Y12.tile.tissue.png	50	1	2000	50	6a1390d736f692f683d8398152f6b67e	0	0	0	0	0	0	0	0	0	0	0	0	0	/home/dhl_ec/bnelissen/Slides/CD3_manuscript/CD3_slides/AAA569.CD3.location-b/AAA569.CD3.location-b.run1	255	0.7	0.06	0.7	0.06	-8.62156384982	-11.2159580332	1.13160527458	1.15606815332
638.0	437441.0	291.0	17508.0	437441.0	4000000.0	7.0	9.0	1.86	1.22	1.07	0.05	6.27	0.35	0.78	0.21	6.75	0.21	2.03	1.39	0.55	AAA569.CD3.location-b.X12.Y13.tile.tissue.png	51	1	2000	51	a9ebeba44a55d04265cb0fced7383edb	0	0	0	0	0	0	0	0	0	0	0	0	0	/home/dhl_ec/bnelissen/Slides/CD3_manuscript/CD3_slides/AAA569.CD3.location-b/AAA569.CD3.location-b.run1	255	0.7	0.06	0.7	0.06	-9.20830772239	-11.3094567644	1.56979272383	2.83029476855
476.0	639180.0	248.0	36692.0	639180.0	4000000.0	7.0	62.0	2.06	2.5	1.06	0.04	6.34	0.34	0.67	0.19	6.58	0.21	2.09	1.39	0.56	AAA569.CD3.location-b.X12.Y2.tile.tissue.png	52	1	2000	52	014d71d31185910f27f4b82865b1ec4e	0	0	0	0	0	0	0	0	0	0	0	0	0	/home/dhl_ec/bnelissen/Slides/CD3_manuscript/CD3_slides/AAA569.CD3.location-b/AAA569.CD3.location-b.run1	255	0.7	0.06	0.7	0.06	-9.49012072708	-10.3479655096	2.28338182475	0.453474029297
888.0	288254.0	269.0	28642.0	288254.0	4000000.0	5.0	81.0	1.15	1.69	1.04	0.04	6.33	0.35	0.66	0.18	6.38	0.21	2.03	1.35	0.67	AAA569.CD3.location-b.X12.Y3.tile.tissue.png	53	1	2000	53	d246b69edc4452018bb7aee84ea00849	0	0	0	0	0	0	0	0	0	0	0	0	0	/home/dhl_ec/bnelissen/Slides/CD3_manuscript/CD3_slides/AAA569.CD3.location-b/AAA569.CD3.location-b.run1	255	0.7	0.06	0.7	0.06	-9.63008209978	-11.0496546201	2.61439291575	0.0946829511719
1021.0	488935.0	218.0	41389.0	488935.0	4000000.0	3.0	91.0	2.18	1.94	1.34	0.0500000000002	7.69	0.35	0.67	0.18	6.87	0.21	2.16	1.45	0.57	AAA569.CD3.location-b.X12.Y4.tile.tissue.png	54	1	2000	54	eeef9d64d45f0dba0ecde06eb6fd124e	0	0	0	0	0	0	0	0	0	0	0	0	0	/home/dhl_ec/bnelissen/Slides/CD3_manuscript/CD3_slides/AAA569.CD3.location-b/AAA569.CD3.location-b.run1	255	0.7	0.06	0.7	0.06	-9.16283655259	-11.2552018797	2.43423959343	0.115833082031
682.0	991749.0	244.0	60062.0	991749.0	4000000.0	4.0	69.0	1.72	1.16	1.09	0.04	7.44	0.37	0.67	0.18	7.08	0.23	2.2	1.43	0.6	AAA569.CD3.location-b.X12.Y5.tile.tissue.png	55	1	2000	55	bee1ac6a92c47c7487778fd24647b57e	0	0	0	0	0	0	0	0	0	0	0	0	0	/home/dhl_ec/bnelissen/Slides/CD3_manuscript/CD3_slides/AAA569.CD3.location-b/AAA569.CD3.location-b.run1	255	0.7	0.06	0.7	0.06	-9.51332021866	-9.90246636663	2.14115499499	0.140482042969
0.0	796203.0	0.0	35837.0	796203.0	4000000.0	0.0	57.0	1.32	2.39	1.07	0.04	6.72	0.37	0.69	0.17	6.73	0.15	2.18	1.46	0.57	AAA569.CD3.location-b.X12.Y6.tile.tissue.png	56	1	2000	56	d231ee65957ffa4c49ab4579dd58ad34	0	0	0	0	0	0	0	0	0	0	0	0	0	/home/dhl_ec/bnelissen/Slides/CD3_manuscript/CD3_slides/AAA569.CD3.location-b/AAA569.CD3.location-b.run1	255	0.7	0.06	0.7	0.06	-9.63904300446	-11.4444492947	2.15290649654	0.163064226562
10066.0	1572128.0	5111.0	33256.0	1572128.0	4000000.0	104.0	66.0	1.93	1.14	1.09	0.05	6.8	0.37	0.68	0.14	7.57	0.25	2.16	1.44	0.76	AAA569.CD3.location-b.X12.Y7.tile.tissue.png	57	1	2000	57	f2f17b3dcfa57e8f1e5cf1cdb2209ddf	0	0	0	0	0	0	0	0	0	0	0	0	0	/home/dhl_ec/bnelissen/Slides/CD3_manuscript/CD3_slides/AAA569.CD3.location-b/AAA569.CD3.location-b.run1	255	0.7	0.06	0.7	0.06	-9.46953119009	-11.1506800844	2.54434372902	0.468395875
1025.0	854661.0	455.0	42181.0	854661.0	4000000.0	12.0	67.0	1.06	1.75	1.09	0.05	6.64	0.38	0.67	0.17	6.95	0.22	2.17	1.44	0.57	AAA569.CD3.location-b.X12.Y8.tile.tissue.png	58	1	2000	58	4c4b31c34aa4221078964083804a4946	0	0	0	0	0	0	0	0	0	0	0	0	0	/home/dhl_ec/bnelissen/Slides/CD3_manuscript/CD3_slides/AAA569.CD3.location-b/AAA569.CD3.location-b.run1	255	0.7	0.06	0.7	0.06	-9.80889186239	-11.3839057917	2.93745061	0.184953375
809.0	624683.0	344.0	50927.0	624683.0	4000000.0	7.0	95.0	1.01	1.82	1.07	0.04	7.38	0.44	0.67	0.17	6.77	0.22	2.17	1.45	0.6	AAA569.CD3.location-b.X12.Y9.tile.tissue.png	59	1	2000	59	da250e80e12e682b0f8a03438dda8e54	0	0	0	0	0	0	0	0	0	0	0	0	0	/home/dhl_ec/bnelissen/Slides/CD3_manuscript/CD3_slides/AAA569.CD3.location-b/AAA569.CD3.location-b.run1	255	0.7	0.06	0.7	0.06	-9.72918386044	-10.6985984971	3.23409616334	0.330963855469
0.0	192701.0	0.0	7683.0	192701.0	4000000.0	0.0	8.0	1.67	2.1	1.08	0.05	7.97	0.35	0.74	0.19	6.38	0.14	2.02	1.45	0.5	AAA569.CD3.location-b.X13.Y1.tile.tissue.png	60	1	2000	60	a1c185e5d0709e28d66791a9d7b470a8	0	0	0	0	0	0	0	0	0	0	0	0	0	/home/dhl_ec/bnelissen/Slides/CD3_manuscript/CD3_slides/AAA569.CD3.location-b/AAA569.CD3.location-b.run1	255	0.7	0.06	0.7	0.06	-7.99061130446	-12.1091915276	1.8354187206	4.33262380176
54.0	69612.0	28.0	3160.0	69612.0	4000000.0	1.0	4.0	0.9	1.02	1.09	0.0599999999999	7.95	0.35	1.37	0.19	6.41	0.19	1.96	1.45	0.57	AAA569.CD3.location-b.X13.Y10.tile.tissue.png	61	1	2000	61	103a2bc188401134ffdb135a47d58b27	0	0	0	0	0	0	0	0	0	0	0	0	0	/home/dhl_ec/bnelissen/Slides/CD3_manuscript/CD3_slides/AAA569.CD3.location-b/AAA569.CD3.location-b.run1	255	0.7	0.06	0.7	0.06	-9.08684854537	-11.6622135107	4.08617131721	2.82778909668
0.0	279355.0	0.0	6530.0	279355.0	4000000.0	0.0	4.0	0.92	1.05	1.1	0.0600000000002	7.49	0.35	0.74	0.18	5.5	0.14	2.08	1.43	0.53	AAA569.CD3.location-b.X13.Y11.tile.tissue.png	62	1	2000	62	88d2fbd4d26f856423bea98a5d3a7616	0	0	0	0	0	0	0	0	0	0	0	0	0	/home/dhl_ec/bnelissen/Slides/CD3_manuscript/CD3_slides/AAA569.CD3.location-b/AAA569.CD3.location-b.run1	255	0.7	0.06	0.7	0.06	0.0	-11.7466960825	1.18958650284	3.80381399658
119.0	43462.0	63.0	3823.0	43462.0	4000000.0	2.0	8.0	1.27	0.91	1.07	0.05	7.93	0.46	0.76	0.19	6.09	0.19	1.94	1.38	1.03	AAA569.CD3.location-b.X13.Y12.tile.tissue.png	63	1	2000	63	fdce10a275e1d1cf023c6033d2f72dde	0	0	0	0	0	0	0	0	0	0	0	0	0	/home/dhl_ec/bnelissen/Slides/CD3_manuscript/CD3_slides/AAA569.CD3.location-b/AAA569.CD3.location-b.run1	255	0.7	0.06	0.7	0.06	-8.80264392435	-11.3904966465	3.11321991618	3.78808614307
573.0	332552.0	245.0	26514.0	332552.0	4000000.0	5.0	55.0	1.28	1.65	1.08	0.05	6.49	0.35	0.68	0.19	6.48	0.2	2.06	1.41	0.57	AAA569.CD3.location-b.X13.Y2.tile.tissue.png	64	1	2000	64	662378d25a481078052d20a9b3f3827d	0	0	0	0	0	0	0	0	0	0	0	0	0	/home/dhl_ec/bnelissen/Slides/CD3_manuscript/CD3_slides/AAA569.CD3.location-b/AAA569.CD3.location-b.run1	255	0.7	0.06	0.7	0.06	-10.0055563324	-10.5218560821	3.72783474006	0.356292972656
704.0	1700886.0	327.0	32541.0	1700886.0	4000000.0	8.0	40.0	2.04	1.18	1.04	0.05	6.32	0.36	0.69	0.13	7.27	0.24	2.08	1.42	0.59	AAA569.CD3.location-b.X13.Y3.tile.tissue.png	65	1	2000	65	99f37d9845eb0d85028e4faa2c98bd5f	0	0	0	0	0	0	0	0	0	0	0	0	0	/home/dhl_ec/bnelissen/Slides/CD3_manuscript/CD3_slides/AAA569.CD3.location-b/AAA569.CD3.location-b.run1	255	0.7	0.06	0.7	0.06	-9.80475596039	-10.8170817361	4.46923974824	0.506918613281
1101.0	3073883.0	376.0	21085.0	3073883.0	4000000.0	7.0	17.0	1.78	1.22	1.06	0.0500000000002	6.06	0.34	0.66	0.0899999999999	8.09	0.3	2.05	1.41	0.56	AAA569.CD3.location-b.X13.Y4.tile.tissue.png	66	1	2000	66	6d9c6fe7cd210cb9b9d36b66c7438e59	0	0	0	0	0	0	0	0	0	0	0	0	0	/home/dhl_ec/bnelissen/Slides/CD3_manuscript/CD3_slides/AAA569.CD3.location-b/AAA569.CD3.location-b.run1	255	0.7	0.06	0.7	0.06	-9.81378856684	-11.2143628733	3.06567304472	0.219776382813
265.0	1528141.0	72.0	23251.0	1528141.0	4000000.0	1.0	27.0	1.79	1.28	1.07	0.05	6.01	0.34	0.64	0.14	7.32	0.26	2.13	1.43	0.79	AAA569.CD3.location-b.X13.Y5.tile.tissue.png	67	1	2000	67	523870e5cc3736fef7610bb47a835db3	0	0	0	0	0	0	0	0	0	0	0	0	0	/home/dhl_ec/bnelissen/Slides/CD3_manuscript/CD3_slides/AAA569.CD3.location-b/AAA569.CD3.location-b.run1	255	0.7	0.06	0.7	0.06	-9.73692573633	-10.9547699731	3.12637832878	0.74184928125
621.0	464458.0	257.0	21565.0	464458.0	4000000.0	5.0	25.0	1.58	1.96	1.06	0.04	6.31	0.37	0.69	0.18	6.87	0.21	2.14	1.46	0.56	AAA569.CD3.location-b.X13.Y6.tile.tissue.png	68	1	2000	68	895cfb5ca2272004dfcff9987e5244f4	0	0	0	0	0	0	0	0	0	0	0	0	0	/home/dhl_ec/bnelissen/Slides/CD3_manuscript/CD3_slides/AAA569.CD3.location-b/AAA569.CD3.location-b.run1	255	0.7	0.06	0.7	0.06	-9.99546416302	-10.5861388742	3.81409551333	0.61699815332
1621.0	406892.0	712.0	12194.0	406892.0	4000000.0	14.0	13.0	2.37	1.15	1.05	0.04	6.43	0.36	0.69	0.19	6.86	0.22	2.11	1.45	0.58	AAA569.CD3.location-b.X13.Y7.tile.tissue.png	69	1	2000	69	ada10404efc85cd6f9e802569dd07545	0	0	0	0	0	0	0	0	0	0	0	0	0	/home/dhl_ec/bnelissen/Slides/CD3_manuscript/CD3_slides/AAA569.CD3.location-b/AAA569.CD3.location-b.run1	255	0.7	0.06	0.7	0.06	-9.28052324682	-12.1854773435	1.59522655749	0.139610683594
380.0	190459.0	155.0	11652.0	190459.0	4000000.0	3.0	30.0	1.6	1.33	1.08	0.04	6.53	0.36	0.69	0.19	6.69	0.21	2.09	1.46	0.62	AAA569.CD3.location-b.X13.Y8.tile.tissue.png	70	1	2000	70	abec7ac5d8c1436ad1198fb9f8d16555	0	0	0	0	0	0	0	0	0	0	0	0	0	/home/dhl_ec/bnelissen/Slides/CD3_manuscript/CD3_slides/AAA569.CD3.location-b/AAA569.CD3.location-b.run1	255	0.7	0.06	0.7	0.06	-9.87180463582	-11.0955897844	2.92014424287	0.427096089844
180.0	268713.0	80.0	15012.0	268713.0	4000000.0	2.0	32.0	1.93	1.7	1.15	0.0600000000002	6.37	0.35	0.68	0.18	6.52	0.21	2.09	1.46	1.03	AAA569.CD3.location-b.X13.Y9.tile.tissue.png	71	1	2000	71	4be385347978fd1bd501d3de4c1e2b70	0	0	0	0	0	0	0	0	0	0	0	0	0	/home/dhl_ec/bnelissen/Slides/CD3_manuscript/CD3_slides/AAA569.CD3.location-b/AAA569.CD3.location-b.run1	255	0.7	0.06	0.7	0.06	-9.2244430132	-11.3677979227	3.84455477333	1.50195956152
3036.0	270036.0	1137.0	7469.0	270036.0	4000000.0	21.0	5.0	1.39	1.55	1.09	0.05	6.44	0.35	0.75	0.19	6.71	0.21	2.02	1.46	1.08	AAA569.CD3.location-b.X14.Y1.tile.tissue.png	72	1	2000	72	8f81b75c1ad337201b7cf9a1ccfd197f	0	0	0	0	0	0	0	0	0	0	0	0	0	/home/dhl_ec/bnelissen/Slides/CD3_manuscript/CD3_slides/AAA569.CD3.location-b/AAA569.CD3.location-b.run1	255	0.7	0.06	0.7	0.06	-8.06464906343	-12.7775809019	2.54838741246	1.89884811328
1276.0	1512689.0	542.0	31459.0	1512689.0	4000000.0	12.0	27.0	2.7	1.92	1.09	0.05	7.19	0.38	0.69	0.15	7.55	0.25	2.18	1.45	1.01	AAA569.CD3.location-b.X14.Y2.tile.tissue.png	73	1	2000	73	91d24f565d6435a5226f15457c9e83cb	0	0	0	0	0	0	0	0	0	0	0	0	0	/home/dhl_ec/bnelissen/Slides/CD3_manuscript/CD3_slides/AAA569.CD3.location-b/AAA569.CD3.location-b.run1	255	0.7	0.06	0.7	0.06	-9.87164813982	-10.9604670234	4.42980974191	0.6405815
1288.0	3421176.0	481.0	10654.0	3421176.0	4000000.0	12.0	2.0	1.73	1.38	1.04	0.0500000000002	6.33	0.34	0.67	0.0699999999999	8.63	0.32	2.08	1.44	0.54	AAA569.CD3.location-b.X14.Y3.tile.tissue.png	74	1	2000	74	393a2226bb3b39564d1117528253d23b	0	0	0	0	0	0	0	0	0	0	0	0	0	/home/dhl_ec/bnelissen/Slides/CD3_manuscript/CD3_slides/AAA569.CD3.location-b/AAA569.CD3.location-b.run1	255	0.7	0.06	0.7	0.06	-9.75658325813	-10.2247489666	3.65286693776	0.102194644531
290.0	3802376.0	149.0	12375.0	3802376.0	4000000.0	4.0	4.0	2.31	1.23	1.08	0.05	6.94	0.34	0.67	0.0599999999999	8.65	0.34	2.08	1.45	0.92	AAA569.CD3.location-b.X14.Y4.tile.tissue.png	75	1	2000	75	e1bf7f1a274e82b79ca9fdefbd38a81e	0	0	0	0	0	0	0	0	0	0	0	0	0	/home/dhl_ec/bnelissen/Slides/CD3_manuscript/CD3_slides/AAA569.CD3.location-b/AAA569.CD3.location-b.run1	255	0.7	0.06	0.7	0.06	-9.49874886353	-11.227141825	2.53926630558	0.170090398438
144.0	601148.0	62.0	14884.0	601148.0	4000000.0	2.0	9.0	1.84	1.12	1.09	0.05	7.44	0.51	0.74	0.18	6.62	0.21	2.02	1.44	0.85	AAA569.CD3.location-b.X14.Y5.tile.tissue.png	76	1	2000	76	6081784aacc0ca314c5524c8205a749a	0	0	0	0	0	0	0	0	0	0	0	0	0	/home/dhl_ec/bnelissen/Slides/CD3_manuscript/CD3_slides/AAA569.CD3.location-b/AAA569.CD3.location-b.run1	255	0.7	0.06	0.7	0.06	-9.81640148098	-11.3706899964	2.72475013788	2.62417812793
0.0	1281.0	0.0	184.0	1281.0	4000000.0	0.0	1.0	1.01	0.76	1.06	0.05	6.54	0.37	0.81	0.19	5.59	0.12	1.99	1.44	1.92	AAA569.CD3.location-b.X14.Y6.tile.tissue.png	77	1	2000	77	ee2f4e526ce67d1f4c18801fb799f9a9	0	0	0	0	0	0	0	0	0	0	0	0	0	/home/dhl_ec/bnelissen/Slides/CD3_manuscript/CD3_slides/AAA569.CD3.location-b/AAA569.CD3.location-b.run1	255	0.7	0.06	0.7	0.06	0.0	-11.4106345245	2.44589836127	3.35889996692
0.0	14450.0	0.0	1971.0	14450.0	4000000.0	0.0	7.0	0.89	0.82	1.1	0.05	6.29	0.34	0.76	0.2	5.94	0.13	2.03	1.45	0.53	AAA569.CD3.location-b.X14.Y7.tile.tissue.png	78	1	2000	78	eba53d94e27182eba0f08b34e73e117c	0	0	0	0	0	0	0	0	0	0	0	0	0	/home/dhl_ec/bnelissen/Slides/CD3_manuscript/CD3_slides/AAA569.CD3.location-b/AAA569.CD3.location-b.run1	255	0.7	0.06	0.7	0.06	-9.46958257754	-11.7307469432	2.75890373332	5.77137675018
0.0	6464.0	0.0	942.0	6464.0	4000000.0	0.0	4.0	0.88	1.45	1.08	0.05	6.37	0.35	0.78	0.2	5.53	0.13	2.25	1.39	0.48	AAA569.CD3.location-b.X14.Y8.tile.tissue.png	79	1	2000	79	d4eb6e13030654217700242e650cab3d	0	0	0	0	0	0	0	0	0	0	0	0	0	/home/dhl_ec/bnelissen/Slides/CD3_manuscript/CD3_slides/AAA569.CD3.location-b/AAA569.CD3.location-b.run1	255	0.7	0.06	0.7	0.06	0.0	-11.625657489	3.84136026212	3.90975404739
0.0	0.0	0.0	0.0	0.0	4000000.0	0.0	0.0	0.9	0.93	1.05	0.0600000000002	5.85	0.27	0.79	0.19	4.39	0.11	1.82	1.46	0.49	AAA569.CD3.location-b.X14.Y9.tile.tissue.png	80	1	2000	80	208d306bfb3046931688a812b83b3978	0	0	0	0	0	0	0	0	0	0	0	0	0	/home/dhl_ec/bnelissen/Slides/CD3_manuscript/CD3_slides/AAA569.CD3.location-b/AAA569.CD3.location-b.run1	255	1.0	0.06	1.0	0.06	0.0	-11.5194472343	0.0	1.58747958945
0.0	450092.0	0.0	12956.0	450092.0	4000000.0	0.0	6.0	1.0	1.31	1.08	0.05	6.11	0.36	0.74	0.19	6.45	0.15	2.0	1.44	0.82	AAA569.CD3.location-b.X15.Y1.tile.tissue.png	81	1	2000	81	8119ca95044a255303121b9205b6a3af	0	0	0	0	0	0	0	0	0	0	0	0	0	/home/dhl_ec/bnelissen/Slides/CD3_manuscript/CD3_slides/AAA569.CD3.location-b/AAA569.CD3.location-b.run1	255	0.7	0.06	0.7	0.06	-8.45783395842	-12.2693563631	2.00640566528	2.59506786328
1406.0	792566.0	553.0	32781.0	792566.0	4000000.0	12.0	44.0	1.16	2.58	1.08	0.0500000000002	6.42	0.38	0.68	0.18	6.99	0.22	2.14	1.46	0.66	AAA569.CD3.location-b.X15.Y2.tile.tissue.png	82	1	2000	82	795d6677677055f9d230909ce1f67559	0	0	0	0	0	0	0	0	0	0	0	0	0	/home/dhl_ec/bnelissen/Slides/CD3_manuscript/CD3_slides/AAA569.CD3.location-b/AAA569.CD3.location-b.run1	255	0.7	0.06	0.7	0.06	-9.68803605897	-11.1265077139	2.43345482542	0.400416398437
764.0	2372136.0	374.0	18180.0	2372136.0	4000000.0	8.0	11.0	4.39	2.12	1.1	0.05	6.15	0.36	0.68	0.11	8.08	0.29	2.15	1.44	1.06	AAA569.CD3.location-b.X15.Y3.tile.tissue.png	83	1	2000	83	7cef8132688c0469161b0d8ced622d87	0	0	0	0	0	0	0	0	0	0	0	0	0	/home/dhl_ec/bnelissen/Slides/CD3_manuscript/CD3_slides/AAA569.CD3.location-b/AAA569.CD3.location-b.run1	255	0.7	0.06	0.7	0.06	-10.081413459	-11.1869517293	3.31254671459	0.630870832031
420.0	588103.0	133.0	8232.0	588103.0	4000000.0	2.0	2.0	1.87	1.14	1.08	0.0599999999999	7.57	0.35	0.73	0.18	6.86	0.22	2.06	1.43	1.22	AAA569.CD3.location-b.X15.Y4.tile.tissue.png	84	1	2000	84	73bbb5b12200f87a0c70603a74d7765f	0	0	0	0	0	0	0	0	0	0	0	0	0	/home/dhl_ec/bnelissen/Slides/CD3_manuscript/CD3_slides/AAA569.CD3.location-b/AAA569.CD3.location-b.run1	255	0.7	0.06	0.7	0.06	-9.4835323996	-11.2833292162	2.52576739234	1.82971401074
0.0	0.0	0.0	0.0	0.0	4000000.0	0.0	0.0	1.85	0.85	1.1	0.0599999999999	6.45	0.29	0.83	0.19	4.69	0.2	1.9	1.45	0.47	AAA569.CD3.location-b.X15.Y5.tile.tissue.png	85	1	2000	85	728afc85f30cbaf94a8eea5655a0329b	0	0	0	0	0	0	0	0	0	0	0	0	0	/home/dhl_ec/bnelissen/Slides/CD3_manuscript/CD3_slides/AAA569.CD3.location-b/AAA569.CD3.location-b.run1	255	1.0	0.06	1.0	0.06	0.0	-12.0242078421	0.0	1.13392069732
0.0	8102.0	0.0	510.0	8102.0	4000000.0	0.0	1.0	0.9	1.36	1.06	0.0499999999997	6.35	0.34	0.8	0.2	5.52	0.13	1.96	1.43	0.72	AAA569.CD3.location-b.X16.Y1.tile.tissue.png	86	1	2000	86	706cb2ca9ad13bf6f12e7df7e02bf80f	0	0	0	0	0	0	0	0	0	0	0	0	0	/home/dhl_ec/bnelissen/Slides/CD3_manuscript/CD3_slides/AAA569.CD3.location-b/AAA569.CD3.location-b.run1	255	0.7	0.06	0.7	0.06	0.0	-12.0294534346	2.67552644216	2.88187294656
2530.0	950720.0	870.0	42210.0	950720.0	4000000.0	15.0	61.0	1.12	1.17	1.09	0.0500000000002	6.61	0.37	0.68	0.17	6.92	0.23	2.14	1.44	0.51	AAA569.CD3.location-b.X16.Y2.tile.tissue.png	87	1	2000	87	a0b5d1ec93f8c0d3fafb7f1cd65617ca	0	0	0	0	0	0	0	0	0	0	0	0	0	/home/dhl_ec/bnelissen/Slides/CD3_manuscript/CD3_slides/AAA569.CD3.location-b/AAA569.CD3.location-b.run1	255	0.7	0.06	0.7	0.06	-9.63705491878	-12.0161917407	2.45515218811	1.34271582031
65.0	69867.0	32.0	5060.0	69867.0	4000000.0	1.0	10.0	1.49	1.55	1.09	0.0599999999999	7.96	0.34	0.76	0.19	6.29	0.19	2.01	1.44	0.8	AAA569.CD3.location-b.X16.Y3.tile.tissue.png	88	1	2000	88	19876b46748e6d2b520eaf50694f849b	0	0	0	0	0	0	0	0	0	0	0	0	0	/home/dhl_ec/bnelissen/Slides/CD3_manuscript/CD3_slides/AAA569.CD3.location-b/AAA569.CD3.location-b.run1	255	0.7	0.06	0.7	0.06	-8.24396024957	-11.5255600431	3.07029181822	2.93264723853
0.0	0.0	0.0	0.0	0.0	4000000.0	0.0	0.0	0.87	1.33	1.1	0.0599999999999	6.1	0.27	0.81	0.2	4.84	0.12	1.92	1.46	0.71	AAA569.CD3.location-b.X17.Y2.tile.tissue.png	89	1	2000	89	39ad14b1d9dcdc64f54e8f2b8c72be0c	0	0	0	0	0	0	0	0	0	0	0	0	0	/home/dhl_ec/bnelissen/Slides/CD3_manuscript/CD3_slides/AAA569.CD3.location-b/AAA569.CD3.location-b.run1	255	1.0	0.06	1.0	0.06	0.0	-10.8248586648	0.0	2.96549298441
16983.0	1285614.0	7418.0	20424.0	1285614.0	4000000.0	151.0	7.0	1.74	1.38	1.06	0.0500000000002	6.53	0.36	0.7	0.17	7.56	0.25	2.04	1.46	0.55	AAA569.CD3.location-b.X2.Y1.tile.tissue.png	90	1	2000	90	b15ceb103376a929a63fea9005668eba	0	0	0	0	0	0	0	0	0	0	0	0	0	/home/dhl_ec/bnelissen/Slides/CD3_manuscript/CD3_slides/AAA569.CD3.location-b/AAA569.CD3.location-b.run1	255	0.7	0.06	0.7	0.06	-9.56968606511	-12.3715838502	2.69548977892	1.11895364063
22161.0	2459318.0	10716.0	10372.0	2459318.0	4000000.0	250.0	8.0	1.99	1.23	1.08	0.04	6.51	0.35	0.68	0.11	8.17	0.29	2.06	1.45	1.02	AAA569.CD3.location-b.X2.Y10.tile.tissue.png	91	1	2000	91	32a222aa8606fa774216ad46c22a8869	0	0	0	0	0	0	0	0	0	0	0	0	0	/home/dhl_ec/bnelissen/Slides/CD3_manuscript/CD3_slides/AAA569.CD3.location-b/AAA569.CD3.location-b.run1	255	0.7	0.06	0.7	0.06	-9.61805350546	-12.513298796	2.7213903426	0.287164539063
0.0	9762.0	0.0	1152.0	9762.0	4000000.0	0.0	6.0	2.32	0.920000000001	1.07	0.0599999999999	6.32	0.35	0.77	0.21	5.66	0.12	1.99	1.45	0.5	AAA569.CD3.location-b.X2.Y11.tile.tissue.png	92	1	2000	92	6c6c8a2802a8ee9b9229cdb13bda441a	0	0	0	0	0	0	0	0	0	0	0	0	0	/home/dhl_ec/bnelissen/Slides/CD3_manuscript/CD3_slides/AAA569.CD3.location-b/AAA569.CD3.location-b.run1	255	0.7	0.06	0.7	0.06	0.0	-12.1273211512	3.52438225069	4.48948949738
28082.0	3358213.0	10810.0	47143.0	3358213.0	4000000.0	208.0	35.0	1.12	1.55	1.07	0.04	7.05	0.37	0.68	0.0800000000004	8.85	0.32	2.17	1.43	0.57	AAA569.CD3.location-b.X2.Y2.tile.tissue.png	93	1	2000	93	5d9fc85b51df7d2483427483d8a215f1	0	0	0	0	0	0	0	0	0	0	0	0	0	/home/dhl_ec/bnelissen/Slides/CD3_manuscript/CD3_slides/AAA569.CD3.location-b/AAA569.CD3.location-b.run1	255	0.7	0.06	0.7	0.06	-9.77215439956	-11.3231711432	2.72054725546	0.416312507813
401.0	3779125.0	229.0	20436.0	3779125.0	4000000.0	6.0	9.0	2.23	2.26	1.07	0.0500000000002	6.5	0.36	0.7	0.0699999999997	9.16	0.33	2.14	1.44	0.6	AAA569.CD3.location-b.X2.Y3.tile.tissue.png	94	1	2000	94	a62c60761e36d897fa11235fb88a6fda	0	0	0	0	0	0	0	0	0	0	0	0	0	/home/dhl_ec/bnelissen/Slides/CD3_manuscript/CD3_slides/AAA569.CD3.location-b/AAA569.CD3.location-b.run1	255	0.7	0.06	0.7	0.06	-9.46994470851	-12.5625551902	2.26438158518	0.281443679688
1168.0	3836634.0	501.0	16174.0	3836634.0	4000000.0	10.0	4.0	1.13	2.18	1.06	0.0500000000002	8.95	0.36	0.68	0.0700000000002	9.22	0.34	2.13	1.46	0.57	AAA569.CD3.location-b.X2.Y4.tile.tissue.png	95	1	2000	95	8955f0015917f6c40234471615b9def2	0	0	0	0	0	0	0	0	0	0	0	0	0	/home/dhl_ec/bnelissen/Slides/CD3_manuscript/CD3_slides/AAA569.CD3.location-b/AAA569.CD3.location-b.run1	255	0.7	0.06	0.7	0.06	-9.72832126161	-12.7014970855	2.41290431552	0.28424190625
1390.0	3805336.0	668.0	20438.0	3805336.0	4000000.0	17.0	5.0	2.45	1.18	1.06	0.04	6.42	0.35	0.69	0.0700000000002	9.25	0.34	2.12	1.46	0.6	AAA569.CD3.location-b.X2.Y5.tile.tissue.png	96	1	2000	96	67a19326145443712034498b40ed041e	0	0	0	0	0	0	0	0	0	0	0	0	0	/home/dhl_ec/bnelissen/Slides/CD3_manuscript/CD3_slides/AAA569.CD3.location-b/AAA569.CD3.location-b.run1	255	0.7	0.06	0.7	0.06	-9.54784448489	-12.9358539914	2.53167594923	0.337704835938
1228.0	3791983.0	631.0	14310.0	3791983.0	4000000.0	16.0	2.0	1.39	2.29	1.09	0.04	6.25	0.34	0.68	0.0599999999999	8.88	0.34	2.12	1.44	0.58	AAA569.CD3.location-b.X2.Y6.tile.tissue.png	97	1	2000	97	13693caf46c14309caba28a153e036d3	0	0	0	0	0	0	0	0	0	0	0	0	0	/home/dhl_ec/bnelissen/Slides/CD3_manuscript/CD3_slides/AAA569.CD3.location-b/AAA569.CD3.location-b.run1	255	0.7	0.06	0.7	0.06	-9.41641146137	-12.7760305225	2.23611570367	0.242708007812
3548.0	3871887.0	1703.0	12716.0	3871887.0	4000000.0	41.0	1.0	1.96	1.27	1.1	0.0500000000002	6.4	0.35	0.67	0.0599999999999	8.95	0.34	2.08	1.44	0.87	AAA569.CD3.location-b.X2.Y7.tile.tissue.png	98	1	2000	98	fcb3c4faf792366deb9f6bbe0d323bdc	0	0	0	0	0	0	0	0	0	0	0	0	0	/home/dhl_ec/bnelissen/Slides/CD3_manuscript/CD3_slides/AAA569.CD3.location-b/AAA569.CD3.location-b.run1	255	0.7	0.06	0.7	0.06	-9.64074233499	-12.948641178	2.74111218107	0.337202429688
6092.0	3909275.0	3238.0	11114.0	3909275.0	4000000.0	72.0	1.0	1.68	1.19	1.08	0.0500000000002	6.44	0.35	0.68	0.0500000000002	8.89	0.32	2.03	1.39	0.59	AAA569.CD3.location-b.X2.Y8.tile.tissue.png	99	1	2000	99	c95b6f91a38049a2e9b63b53708300ac	0	0	0	0	0	0	0	0	0	0	0	0	0	/home/dhl_ec/bnelissen/Slides/CD3_manuscript/CD3_slides/AAA569.CD3.location-b/AAA569.CD3.location-b.run1	255	0.7	0.06	0.7	0.06	-9.43313511683	-13.2907752032	2.49386569064	0.405763984375
9062.0	3936132.0	4592.0	10228.0	3936132.0	4000000.0	116.0	1.0	1.4	1.23	1.1	0.04	6.37	0.35	0.67	0.0499999999997	9.16	0.34	2.08	1.44	0.56	AAA569.CD3.location-b.X2.Y9.tile.tissue.png	100	1	2000	100	3cb405b05094c904de8ca8417d34cf41	0	0	0	0	0	0	0	0	0	0	0	0	0	/home/dhl_ec/bnelissen/Slides/CD3_manuscript/CD3_slides/AAA569.CD3.location-b/AAA569.CD3.location-b.run1	255	0.7	0.06	0.7	0.06	-9.48199571613	-13.0285812711	2.29569173052	0.32097784375
3349.0	949794.0	1766.0	9129.0	949794.0	4000000.0	40.0	3.0	0.94	1.84	1.09	0.0500000000002	6.66	0.35	0.71	0.17	7.33	0.24	2.02	1.46	0.5	AAA569.CD3.location-b.X3.Y1.tile.tissue.png	101	1	2000	101	ec2329f0d6d15b532cffb80ddeb37f88	0	0	0	0	0	0	0	0	0	0	0	0	0	/home/dhl_ec/bnelissen/Slides/CD3_manuscript/CD3_slides/AAA569.CD3.location-b/AAA569.CD3.location-b.run1	255	0.7	0.06	0.7	0.06	-9.5050408024	-12.2332444371	2.97540539116	1.28824878906
3973.0	2190563.0	1952.0	11590.0	2190563.0	4000000.0	48.0	5.0	2.13	2.29	1.07	0.04	6.41	0.35	0.69	0.13	8.11	0.28	2.11	1.46	0.64	AAA569.CD3.location-b.X3.Y10.tile.tissue.png	102	1	2000	102	4082cbfdb28b5ee342f413a3f653eaaa	0	0	0	0	0	0	0	0	0	0	0	0	0	/home/dhl_ec/bnelissen/Slides/CD3_manuscript/CD3_slides/AAA569.CD3.location-b/AAA569.CD3.location-b.run1	255	0.7	0.06	0.7	0.06	-9.6283313227	-12.2559179792	2.47884975061	0.4009761875
350.0	18266.0	114.0	1372.0	18266.0	4000000.0	2.0	5.0	0.95	0.97	1.08	0.0599999999999	6.36	0.35	0.79	0.21	6.32	0.2	2.0	1.44	0.53	AAA569.CD3.location-b.X3.Y11.tile.tissue.png	103	1	2000	103	911c3601d4644b78f5a556e6c30ed8fa	0	0	0	0	0	0	0	0	0	0	0	0	0	/home/dhl_ec/bnelissen/Slides/CD3_manuscript/CD3_slides/AAA569.CD3.location-b/AAA569.CD3.location-b.run1	255	0.7	0.06	0.7	0.06	-8.60439856956	-11.9873126358	1.89262168271	2.29394397418
70222.0	3710085.0	28523.0	15135.0	3710085.0	4000000.0	547.0	2.0	1.15	1.42	1.08	0.04	6.72	0.35	0.68	0.0700000000002	9.34	0.32	2.03	1.4	0.6	AAA569.CD3.location-b.X3.Y2.tile.tissue.png	104	1	2000	104	767fe23ff9ea9a2330aba7907f834d88	0	0	0	0	0	0	0	0	0	0	0	0	0	/home/dhl_ec/bnelissen/Slides/CD3_manuscript/CD3_slides/AAA569.CD3.location-b/AAA569.CD3.location-b.run1	255	0.7	0.06	0.7	0.06	-9.86837746942	-13.1781890928	3.16390417517	0.598269914062
1483.0	3413465.0	780.0	36521.0	3413465.0	4000000.0	19.0	14.0	1.34	1.44	1.09	0.0499999999997	6.57	0.37	0.7	0.0800000000004	8.94	0.32	2.17	1.46	0.62	AAA569.CD3.location-b.X3.Y3.tile.tissue.png	105	1	2000	105	c90fa86a57e9a21245284343d49856cd	0	0	0	0	0	0	0	0	0	0	0	0	0	/home/dhl_ec/bnelissen/Slides/CD3_manuscript/CD3_slides/AAA569.CD3.location-b/AAA569.CD3.location-b.run1	255	0.7	0.06	0.7	0.06	-9.85506331938	-12.325848169	2.75515912241	0.356598382813
520.0	3799419.0	254.0	24346.0	3799419.0	4000000.0	6.0	2.0	1.03	2.8	1.07	0.0499999999997	6.48	0.37	0.85	0.0700000000002	8.93	0.34	2.15	1.44	0.62	AAA569.CD3.location-b.X3.Y4.tile.tissue.png	106	1	2000	106	176c3d107090a98967b5ce39b078f311	0	0	0	0	0	0	0	0	0	0	0	0	0	/home/dhl_ec/bnelissen/Slides/CD3_manuscript/CD3_slides/AAA569.CD3.location-b/AAA569.CD3.location-b.run1	255	0.7	0.06	0.7	0.06	-9.78957765065	-11.7285548167	2.86961609456	0.227444554687
605.0	3833980.0	249.0	21671.0	3833980.0	4000000.0	6.0	1.0	2.15	2.03	1.11	0.0400000000004	8.4	0.42	0.68	0.0600000000004	8.98	0.33	2.13	1.43	1.07	AAA569.CD3.location-b.X3.Y5.tile.tissue.png	107	1	2000	107	18d902ecd1542fea22094feab27062fe	0	0	0	0	0	0	0	0	0	0	0	0	0	/home/dhl_ec/bnelissen/Slides/CD3_manuscript/CD3_slides/AAA569.CD3.location-b/AAA569.CD3.location-b.run1	255	0.7	0.06	0.7	0.06	-9.73917871515	-11.7250802182	2.61952741826	0.157914826172
406.0	3857123.0	164.0	21698.0	3857123.0	4000000.0	3.0	4.0	2.59	1.74	1.08	0.04	6.46	0.37	0.7	0.0700000000002	9.28	0.34	2.16	1.43	1.13	AAA569.CD3.location-b.X3.Y6.tile.tissue.png	108	1	2000	108	b2f2a01a25baf8e6ac1f7664234572f5	0	0	0	0	0	0	0	0	0	0	0	0	0	/home/dhl_ec/bnelissen/Slides/CD3_manuscript/CD3_slides/AAA569.CD3.location-b/AAA569.CD3.location-b.run1	255	0.7	0.06	0.7	0.06	-9.84421162443	-11.1996299471	2.54141420919	0.166782244141
794.0	3871744.0	417.0	20619.0	3871744.0	4000000.0	10.0	1.0	1.03	1.99	1.09	0.04	8.33	0.34	0.65	0.0599999999999	9.08	0.33	2.09	1.44	0.59	AAA569.CD3.location-b.X3.Y7.tile.tissue.png	109	1	2000	109	fe24e627f7665c8e6880b0e18c85456e	0	0	0	0	0	0	0	0	0	0	0	0	0	/home/dhl_ec/bnelissen/Slides/CD3_manuscript/CD3_slides/AAA569.CD3.location-b/AAA569.CD3.location-b.run1	255	0.7	0.06	0.7	0.06	-9.68440694765	-12.0080648786	2.29822939462	0.163403861084
671.0	3961678.0	378.0	11473.0	3961678.0	4000000.0	8.0	1.0	1.45	1.63	1.1	0.04	6.43	0.35	0.69	0.0700000000002	9.33	0.35	2.13	1.45	0.54	AAA569.CD3.location-b.X3.Y8.tile.tissue.png	110	1	2000	110	b2d876164a9f280e5c45211b1ebd1394	0	0	0	0	0	0	0	0	0	0	0	0	0	/home/dhl_ec/bnelissen/Slides/CD3_manuscript/CD3_slides/AAA569.CD3.location-b/AAA569.CD3.location-b.run1	255	0.7	0.06	0.7	0.06	-9.41013884292	-11.936999369	2.34526620758	0.236182450073
25661.0	3943491.0	11967.0	12236.0	3943491.0	4000000.0	271.0	2.0	2.23	1.26	1.08	0.0400000000004	6.6	0.35	0.73	0.0499999999997	9.55	0.34	2.09	1.41	0.62	AAA569.CD3.location-b.X3.Y9.tile.tissue.png	111	1	2000	111	61eab2efca6d9ec55b4a6e278990777d	0	0	0	0	0	0	0	0	0	0	0	0	0	/home/dhl_ec/bnelissen/Slides/CD3_manuscript/CD3_slides/AAA569.CD3.location-b/AAA569.CD3.location-b.run1	255	0.7	0.06	0.7	0.06	-9.63401961373	-11.7441504977	2.65514010731	0.425235354492
653.0	384282.0	349.0	5659.0	384282.0	4000000.0	9.0	2.0	1.7	1.08	1.06	0.0500000000002	6.65	0.36	0.71	0.19	6.62	0.2	2.02	1.44	0.49	AAA569.CD3.location-b.X4.Y1.tile.tissue.png	112	1	2000	112	e565b37efabe1983c3de9de723329dda	0	0	0	0	0	0	0	0	0	0	0	0	0	/home/dhl_ec/bnelissen/Slides/CD3_manuscript/CD3_slides/AAA569.CD3.location-b/AAA569.CD3.location-b.run1	255	0.7	0.06	0.7	0.06	-9.14460560159	-12.347751172	2.66050430995	2.06515036719
12367.0	2301155.0	6398.0	10886.0	2301155.0	4000000.0	155.0	5.0	1.94	1.97	1.09	0.0400000000004	6.55	0.34	0.679999999999	0.11	8.11	0.28	2.32	1.44	1.15	AAA569.CD3.location-b.X4.Y10.tile.tissue.png	113	1	2000	113	c99a58cb432873d975a2fa82dbcc84a2	0	0	0	0	0	0	0	0	0	0	0	0	0	/home/dhl_ec/bnelissen/Slides/CD3_manuscript/CD3_slides/AAA569.CD3.location-b/AAA569.CD3.location-b.run1	255	0.7	0.06	0.7	0.06	-9.6230188935	-12.3577815654	2.62851632867	0.371625828125
0.0	6261.0	0.0	650.0	6261.0	4000000.0	0.0	3.0	1.52	2.23	1.08	0.0500000000002	6.51	0.35	0.79	0.21	5.75	0.13	2.0	1.45	1.07	AAA569.CD3.location-b.X4.Y11.tile.tissue.png	114	1	2000	114	2c83a1bfea7c0fc2532fbb543c6a199d	0	0	0	0	0	0	0	0	0	0	0	0	0	/home/dhl_ec/bnelissen/Slides/CD3_manuscript/CD3_slides/AAA569.CD3.location-b/AAA569.CD3.location-b.run1	255	0.7	0.06	0.7	0.06	0.0	-11.7846253515	1.9029748268	4.0847605712
72162.0	3940115.0	30773.0	8586.0	3940115.0	4000000.0	607.0	1.0	2.0	2.23	1.09	0.0499999999997	6.23	0.35	0.7	0.0599999999999	10.06	0.37	2.08	1.46	0.91	AAA569.CD3.location-b.X4.Y2.tile.tissue.png	115	1	2000	115	f62249d7b86cd3fccb166a2b900c4d9c	0	0	0	0	0	0	0	0	0	0	0	0	0	/home/dhl_ec/bnelissen/Slides/CD3_manuscript/CD3_slides/AAA569.CD3.location-b/AAA569.CD3.location-b.run1	255	0.7	0.06	0.7	0.06	-9.58622331489	-12.3722908375	2.37433726338	0.400168535156
58491.0	3988404.0	26868.0	8437.0	3988404.0	4000000.0	517.0	1.0	2.5	1.81	1.1	0.04	6.3	0.35	0.68	0.0500000000002	9.7	0.35	2.08	1.44	0.61	AAA569.CD3.location-b.X4.Y3.tile.tissue.png	116	1	2000	116	b47aebbde8d67d44b635649cefeae533	0	0	0	0	0	0	0	0	0	0	0	0	0	/home/dhl_ec/bnelissen/Slides/CD3_manuscript/CD3_slides/AAA569.CD3.location-b/AAA569.CD3.location-b.run1	255	0.7	0.06	0.7	0.06	-9.40524313633	-12.5888047593	2.00036127891	0.327416833984
62022.0	3981082.0	26999.0	8798.0	3981082.0	4000000.0	496.0	1.0	1.7	1.77	1.08	0.0500000000002	6.52	0.35	0.68	0.0500000000002	9.64	0.35	2.07	1.44	0.96	AAA569.CD3.location-b.X4.Y4.tile.tissue.png	117	1	2000	117	24820fb205c10ab465c3eb5ef48bafe3	0	0	0	0	0	0	0	0	0	0	0	0	0	/home/dhl_ec/bnelissen/Slides/CD3_manuscript/CD3_slides/AAA569.CD3.location-b/AAA569.CD3.location-b.run1	255	0.7	0.06	0.7	0.06	-9.43740184338	-12.9695489921	2.41495079692	0.44681193457
13453.0	3952642.0	6212.0	10326.0	3952642.0	4000000.0	128.0	1.0	1.86	1.42	1.22	0.04	6.62	0.34	0.66	0.0500000000002	9.12	0.34	2.07	1.43	1.2	AAA569.CD3.location-b.X4.Y5.tile.tissue.png	118	1	2000	118	26683803e4470a58ec3e1a2ecc88877e	0	0	0	0	0	0	0	0	0	0	0	0	0	/home/dhl_ec/bnelissen/Slides/CD3_manuscript/CD3_slides/AAA569.CD3.location-b/AAA569.CD3.location-b.run1	255	0.7	0.06	0.7	0.06	-9.82329392985	-12.5886437107	2.81562100504	0.403251246094
16683.0	3986110.0	7899.0	9414.0	3986110.0	4000000.0	163.0	1.0	1.76	2.24	1.09	0.04	6.69	0.35	0.67	0.0499999999997	9.48	0.34	2.06	1.44	0.65	AAA569.CD3.location-b.X4.Y6.tile.tissue.png	119	1	2000	119	9102e77ffd25e3b92529e8803bce833f	0	0	0	0	0	0	0	0	0	0	0	0	0	/home/dhl_ec/bnelissen/Slides/CD3_manuscript/CD3_slides/AAA569.CD3.location-b/AAA569.CD3.location-b.run1	255	0.7	0.06	0.7	0.06	-9.63267050634	-12.8703531382	2.69328671386	0.399857570313
3059.0	3979883.0	1596.0	10301.0	3979883.0	4000000.0	38.0	1.0	3.42	1.94	1.07	0.04	6.62	0.34	0.68	0.0599999999999	9.3	0.35	2.12	1.56	0.56	AAA569.CD3.location-b.X4.Y7.tile.tissue.png	120	1	2000	120	5c87193c1ad5173a060101d94c6ef12b	0	0	0	0	0	0	0	0	0	0	0	0	0	/home/dhl_ec/bnelissen/Slides/CD3_manuscript/CD3_slides/AAA569.CD3.location-b/AAA569.CD3.location-b.run1	255	0.7	0.06	0.7	0.06	-9.51130452476	-12.1847100317	2.44259162425	0.289002447998
2722.0	3926691.0	1480.0	11209.0	3926691.0	4000000.0	31.0	1.0	2.05	1.34	1.1	0.04	6.33	0.34	0.670000000001	0.0599999999999	9.04	0.34	2.09	1.42	0.55	AAA569.CD3.location-b.X4.Y8.tile.tissue.png	121	1	2000	121	aa4ade38af55b721a35a0429f65bab4e	0	0	0	0	0	0	0	0	0	0	0	0	0	/home/dhl_ec/bnelissen/Slides/CD3_manuscript/CD3_slides/AAA569.CD3.location-b/AAA569.CD3.location-b.run1	255	0.7	0.06	0.7	0.06	-9.51186763304	-12.9006963986	2.62174623652	0.339499480469
6288.0	3826488.0	3213.0	16704.0	3826488.0	4000000.0	78.0	10.0	1.34	1.71	1.09	0.0500000000002	6.48	0.35	0.7	0.0700000000002	9.34	0.33	2.1	1.45	0.57	AAA569.CD3.location-b.X4.Y9.tile.tissue.png	122	1	2000	122	a85804e478b86f2457acd7b57aa5d9f7	0	0	0	0	0	0	0	0	0	0	0	0	0	/home/dhl_ec/bnelissen/Slides/CD3_manuscript/CD3_slides/AAA569.CD3.location-b/AAA569.CD3.location-b.run1	255	0.7	0.06	0.7	0.06	-9.5570069665	-12.8059971306	2.42106047719	0.309138660156
0.0	2641.0	0.0	238.0	2641.0	4000000.0	0.0	1.0	1.87	1.21	1.08	0.0500000000002	6.28	0.35	0.78	0.2	5.65	0.13	1.99	1.44	0.52	AAA569.CD3.location-b.X5.Y1.tile.tissue.png	123	1	2000	123	8ca0aaa62b84895d206951b4b7b9d33b	0	0	0	0	0	0	0	0	0	0	0	0	0	/home/dhl_ec/bnelissen/Slides/CD3_manuscript/CD3_slides/AAA569.CD3.location-b/AAA569.CD3.location-b.run1	255	0.7	0.06	0.7	0.06	0.0	-11.8168267715	0.415372595016	4.61936788024
53949.0	3588856.0	23908.0	15811.0	3588856.0	4000000.0	493.0	2.0	2.22	1.38	1.06	0.04	6.54	0.35	0.690000000001	0.0799999999999	9.57	0.34	2.09	1.45	0.52	AAA569.CD3.location-b.X5.Y10.tile.tissue.png	124	1	2000	124	5dbfa8e9778da345a89dbc276729563c	0	0	0	0	0	0	0	0	0	0	0	0	0	/home/dhl_ec/bnelissen/Slides/CD3_manuscript/CD3_slides/AAA569.CD3.location-b/AAA569.CD3.location-b.run1	255	0.7	0.06	0.7	0.06	-9.52802255522	-12.792780063	2.4709343143	0.467348359375
366.0	115163.0	205.0	2609.0	115163.0	4000000.0	4.0	1.0	1.33	1.58	1.05	0.0500000000002	6.41	0.35	0.74	0.2	6.59	0.2	2.01	1.44	0.49	AAA569.CD3.location-b.X5.Y11.tile.tissue.png	125	1	2000	125	1c3c81e8af378a36a2ced99d40f1d839	0	0	0	0	0	0	0	0	0	0	0	0	0	/home/dhl_ec/bnelissen/Slides/CD3_manuscript/CD3_slides/AAA569.CD3.location-b/AAA569.CD3.location-b.run1	255	0.7	0.06	0.7	0.06	-8.70308662592	-12.0275994094	1.83633871714	2.14286779199
12243.0	2749473.0	5985.0	10905.0	2749473.0	4000000.0	138.0	3.0	1.19	1.59	1.09	0.04	6.77	0.35	0.67	0.0999999999999	8.41	0.3	2.07	1.44	0.54	AAA569.CD3.location-b.X5.Y2.tile.tissue.png	126	1	2000	126	66144fe380afaa60c7c2ba71d2d4cc0d	0	0	0	0	0	0	0	0	0	0	0	0	0	/home/dhl_ec/bnelissen/Slides/CD3_manuscript/CD3_slides/AAA569.CD3.location-b/AAA569.CD3.location-b.run1	255	0.7	0.06	0.7	0.06	-9.74199456886	-12.1523457992	3.15001908517	0.576055421875
8633.0	3902907.0	4300.0	11537.0	3902907.0	4000000.0	102.0	1.0	1.19	1.18	1.05	0.04	6.34	0.35	0.68	0.0599999999999	9.36	0.34	2.07	1.44	0.550000000001	AAA569.CD3.location-b.X5.Y3.tile.tissue.png	127	1	2000	127	99d6806bdc9b87903645a725b1201e2c	0	0	0	0	0	0	0	0	0	0	0	0	0	/home/dhl_ec/bnelissen/Slides/CD3_manuscript/CD3_slides/AAA569.CD3.location-b/AAA569.CD3.location-b.run1	255	0.7	0.06	0.7	0.06	-9.89654366984	-12.570779227	2.4358529182	0.268558238281
20157.0	3881123.0	8699.0	11927.0	3881123.0	4000000.0	181.0	1.0	1.16	2.43	1.11	0.04	6.41	0.35	0.67	0.0599999999999	9.35	0.32	2.01	1.39	0.51	AAA569.CD3.location-b.X5.Y4.tile.tissue.png	128	1	2000	128	0836cdc6268edc60e1d0dc8a6cfce9a6	0	0	0	0	0	0	0	0	0	0	0	0	0	/home/dhl_ec/bnelissen/Slides/CD3_manuscript/CD3_slides/AAA569.CD3.location-b/AAA569.CD3.location-b.run1	255	0.7	0.06	0.7	0.06	-9.71577094728	-13.0550534893	2.38812742012	0.406351195313
31144.0	3880734.0	13624.0	13602.0	3880734.0	4000000.0	281.0	2.0	1.14	1.53	1.07	0.04	6.74	0.35	0.69	0.0599999999999	9.64	0.35	2.08	1.45	1.06	AAA569.CD3.location-b.X5.Y5.tile.tissue.png	129	1	2000	129	de4369d505af77d9dfab5598b5192954	0	0	0	0	0	0	0	0	0	0	0	0	0	/home/dhl_ec/bnelissen/Slides/CD3_manuscript/CD3_slides/AAA569.CD3.location-b/AAA569.CD3.location-b.run1	255	0.7	0.06	0.7	0.06	-9.70270815747	-12.6350676174	2.54691504607	0.404936109375
12659.0	3949313.0	6463.0	11235.0	3949313.0	4000000.0	139.0	1.0	1.11	1.99	1.06	0.0400000000004	6.79	0.37	0.72	0.0599999999999	9.48	0.35	2.08	1.46	0.7	AAA569.CD3.location-b.X5.Y6.tile.tissue.png	130	1	2000	130	89e4fc51c5547bbda70a64f98b1e4bb9	0	0	0	0	0	0	0	0	0	0	0	0	0	/home/dhl_ec/bnelissen/Slides/CD3_manuscript/CD3_slides/AAA569.CD3.location-b/AAA569.CD3.location-b.run1	255	0.7	0.06	0.7	0.06	-9.8575134546	-12.7756866352	2.55357917883	0.395492808594
14101.0	3981255.0	6745.0	9531.0	3981255.0	4000000.0	140.0	1.0	2.04	1.51	1.4	0.04	6.81	0.35	0.68	0.0599999999999	9.45	0.35	2.08	1.45	0.58	AAA569.CD3.location-b.X5.Y7.tile.tissue.png	131	1	2000	131	e51d339f765b43515cc050acf8972dd5	0	0	0	0	0	0	0	0	0	0	0	0	0	/home/dhl_ec/bnelissen/Slides/CD3_manuscript/CD3_slides/AAA569.CD3.location-b/AAA569.CD3.location-b.run1	255	0.7	0.06	0.7	0.06	-9.64773219844	-12.8445622776	2.39959033506	0.348351966797
49654.0	3982721.0	22677.0	9071.0	3982721.0	4000000.0	420.0	1.0	1.93	1.74	1.06	0.04	6.43	0.35	0.690000000001	0.0599999999999	9.83	0.36	2.07	1.45	1.43	AAA569.CD3.location-b.X5.Y8.tile.tissue.png	132	1	2000	132	2430b57ee7ce873b7c6bb755e40fbf63	0	0	0	0	0	0	0	0	0	0	0	0	0	/home/dhl_ec/bnelissen/Slides/CD3_manuscript/CD3_slides/AAA569.CD3.location-b/AAA569.CD3.location-b.run1	255	0.7	0.06	0.7	0.06	-9.57156161958	-12.9788212738	2.50776143098	0.560827515137
5147.0	3935168.0	2720.0	13471.0	3935168.0	4000000.0	69.0	3.0	2.06	2.18	1.23	0.0599999999999	6.58	0.44	0.7	0.0599999999999	9.39	0.34	2.1	1.46	0.88	AAA569.CD3.location-b.X5.Y9.tile.tissue.png	133	1	2000	133	757c05dc148d3e0f5cc5a6f2974a8fdf	0	0	0	0	0	0	0	0	0	0	0	0	0	/home/dhl_ec/bnelissen/Slides/CD3_manuscript/CD3_slides/AAA569.CD3.location-b/AAA569.CD3.location-b.run1	255	0.7	0.06	0.7	0.06	-9.49291016219	-12.6685541139	2.32302490423	0.288851861328
29670.0	3801278.0	13465.0	21042.0	3801278.0	4000000.0	285.0	10.0	1.21	1.86	1.09	0.04	6.85	0.35	0.68	0.0599999999999	9.32	0.35	2.09	1.44	0.6	AAA569.CD3.location-b.X6.Y10.tile.tissue.png	134	1	2000	134	61e0a51117309d28904aecb5051fb005	0	0	0	0	0	0	0	0	0	0	0	0	0	/home/dhl_ec/bnelissen/Slides/CD3_manuscript/CD3_slides/AAA569.CD3.location-b/AAA569.CD3.location-b.run1	255	0.7	0.06	0.7	0.06	-9.65712912399	-12.7379648135	2.5033577982	0.41057690625
24694.0	716394.0	10589.0	9610.0	716394.0	4000000.0	203.0	6.0	1.01	1.56	1.07	0.0499999999997	6.26	0.34	0.69	0.17	6.89	0.22	1.94	1.41	0.48	AAA569.CD3.location-b.X6.Y11.tile.tissue.png	135	1	2000	135	108f4eb097ce027315b1b3b473e46d27	0	0	0	0	0	0	0	0	0	0	0	0	0	/home/dhl_ec/bnelissen/Slides/CD3_manuscript/CD3_slides/AAA569.CD3.location-b/AAA569.CD3.location-b.run1	255	0.7	0.06	0.7	0.06	-9.30152624678	-12.3652671102	2.28419962588	1.36484254688
9398.0	1788166.0	4693.0	12492.0	1788166.0	4000000.0	110.0	3.0	2.49	1.43	1.08	0.0500000000002	6.59	0.36	0.67	0.14	7.73	0.26	2.09	1.45	0.53	AAA569.CD3.location-b.X6.Y2.tile.tissue.png	136	1	2000	136	d5a006efe736c189513efc15c2ffbcf0	0	0	0	0	0	0	0	0	0	0	0	0	0	/home/dhl_ec/bnelissen/Slides/CD3_manuscript/CD3_slides/AAA569.CD3.location-b/AAA569.CD3.location-b.run1	255	0.7	0.06	0.7	0.06	-9.69340579788	-11.9182518511	3.18105236766	0.600627398438
22934.0	3890025.0	10953.0	11428.0	3890025.0	4000000.0	242.0	1.0	1.15	1.65	1.09	0.04	6.38	0.35	0.69	0.0599999999999	9.1	0.34	2.13	1.43	0.5	AAA569.CD3.location-b.X6.Y3.tile.tissue.png	137	1	2000	137	e725b357c8c7f179911739b69d15021c	0	0	0	0	0	0	0	0	0	0	0	0	0	/home/dhl_ec/bnelissen/Slides/CD3_manuscript/CD3_slides/AAA569.CD3.location-b/AAA569.CD3.location-b.run1	255	0.7	0.06	0.7	0.06	-9.56428273673	-12.6374072756	2.77813647529	0.355089433594
45051.0	3851833.0	21697.0	12714.0	3851833.0	4000000.0	462.0	1.0	1.04	1.28	1.07	0.04	6.59	0.35	0.69	0.0600000000004	9.53	0.36	2.07	1.44	0.55	AAA569.CD3.location-b.X6.Y4.tile.tissue.png	138	1	2000	138	bfca867968cd7cc1d070c2b3a997fea2	0	0	0	0	0	0	0	0	0	0	0	0	0	/home/dhl_ec/bnelissen/Slides/CD3_manuscript/CD3_slides/AAA569.CD3.location-b/AAA569.CD3.location-b.run1	255	0.7	0.06	0.7	0.06	-9.43807564086	-13.0708153839	2.6692217007	0.396320988281
21756.0	3872038.0	10011.0	13262.0	3872038.0	4000000.0	214.0	2.0	1.3	1.73	1.1	0.0400000000004	14.28	0.36	0.71	0.0700000000002	9.53	0.35	2.11	1.45	0.59	AAA569.CD3.location-b.X6.Y5.tile.tissue.png	139	1	2000	139	c6b62fe31148e3e0a5d4e083cabe08d8	0	0	0	0	0	0	0	0	0	0	0	0	0	/home/dhl_ec/bnelissen/Slides/CD3_manuscript/CD3_slides/AAA569.CD3.location-b/AAA569.CD3.location-b.run1	255	0.7	0.06	0.7	0.06	-9.58494521078	-12.7963537028	2.87890961081	0.356704574219
50321.0	3952830.0	20700.0	10154.0	3952830.0	4000000.0	406.0	1.0	1.22	1.4	1.06	0.04	6.35	0.35	0.68	0.0599999999999	9.81	0.36	2.06	1.43	0.6	AAA569.CD3.location-b.X6.Y6.tile.tissue.png	140	1	2000	140	f2f9acb9594452216906925001544eba	0	0	0	0	0	0	0	0	0	0	0	0	0	/home/dhl_ec/bnelissen/Slides/CD3_manuscript/CD3_slides/AAA569.CD3.location-b/AAA569.CD3.location-b.run1	255	0.7	0.06	0.7	0.06	-9.97058193002	-12.8092071459	2.91442672966	0.401696289062
11888.0	3959026.0	6077.0	9798.0	3959026.0	4000000.0	135.0	1.0	1.28	1.29	1.08	0.04	6.35	0.35	0.74	0.0499999999997	9.18	0.35	2.07	1.44	0.58	AAA569.CD3.location-b.X6.Y7.tile.tissue.png	141	1	2000	141	3cba51ba7dfb27bfd4bde990c80a6c5b	0	0	0	0	0	0	0	0	0	0	0	0	0	/home/dhl_ec/bnelissen/Slides/CD3_manuscript/CD3_slides/AAA569.CD3.location-b/AAA569.CD3.location-b.run1	255	0.7	0.06	0.7	0.06	-9.58121171405	-13.0018495587	2.96131687779	0.319442921875
6426.0	3964562.0	3318.0	9487.0	3964562.0	4000000.0	78.0	1.0	1.57	1.5	1.09	0.0500000000002	6.49	0.35	0.68	0.0499999999997	9.25	0.34	2.1	1.45	0.89	AAA569.CD3.location-b.X6.Y8.tile.tissue.png	142	1	2000	142	6cf183c5afcd47619ca5fa458c1bdef4	0	0	0	0	0	0	0	0	0	0	0	0	0	/home/dhl_ec/bnelissen/Slides/CD3_manuscript/CD3_slides/AAA569.CD3.location-b/AAA569.CD3.location-b.run1	255	0.7	0.06	0.7	0.06	-9.7484848753	-12.8714175914	2.6808929629	0.325517703125
13864.0	3990740.0	6619.0	8986.0	3990740.0	4000000.0	146.0	1.0	1.3	1.44	1.09	0.0500000000002	6.3	0.35	0.67	0.0499999999997	9.31	0.34	2.07	1.45	0.67	AAA569.CD3.location-b.X6.Y9.tile.tissue.png	143	1	2000	143	de98c2adb724c0332f227956ec6fdd81	0	0	0	0	0	0	0	0	0	0	0	0	0	/home/dhl_ec/bnelissen/Slides/CD3_manuscript/CD3_slides/AAA569.CD3.location-b/AAA569.CD3.location-b.run1	255	0.7	0.06	0.7	0.06	-9.74005979741	-12.9130246147	2.56497846686	0.346046128906
0.0	21216.0	0.0	1398.0	21216.0	4000000.0	0.0	3.0	1.17	1.64	1.08	0.0500000000002	6.43	0.35	0.79	0.2	6.24	0.13	2.0	1.45	0.47	AAA569.CD3.location-b.X7.Y1.tile.tissue.png	144	1	2000	144	85f7b805ea77868e4b8da32f51e62632	0	0	0	0	0	0	0	0	0	0	0	0	0	/home/dhl_ec/bnelissen/Slides/CD3_manuscript/CD3_slides/AAA569.CD3.location-b/AAA569.CD3.location-b.run1	255	0.7	0.06	0.7	0.06	-9.07000365601	-12.070689937	2.8402800555	2.6713220304
73108.0	3725756.0	30313.0	13489.0	3725756.0	4000000.0	618.0	3.0	1.35	1.67	1.07	0.0499999999997	6.76	0.35	0.68	0.0599999999999	9.45	0.34	2.08	1.44	1.04	AAA569.CD3.location-b.X7.Y10.tile.tissue.png	145	1	2000	145	df6a59679a80581cdfc72ad537762f12	0	0	0	0	0	0	0	0	0	0	0	0	0	/home/dhl_ec/bnelissen/Slides/CD3_manuscript/CD3_slides/AAA569.CD3.location-b/AAA569.CD3.location-b.run1	255	0.7	0.06	0.7	0.06	-9.43787281079	-13.2112388273	2.14608804126	0.541058050781
68628.0	2408061.0	29134.0	9619.0	2408061.0	4000000.0	603.0	2.0	1.79	1.6	1.08	0.04	6.45	0.47	0.68	0.11	8.59	0.3	2.04	1.45	0.94	AAA569.CD3.location-b.X7.Y11.tile.tissue.png	146	1	2000	146	5e2a345fd1623928793c89164c951ab8	0	0	0	0	0	0	0	0	0	0	0	0	0	/home/dhl_ec/bnelissen/Slides/CD3_manuscript/CD3_slides/AAA569.CD3.location-b/AAA569.CD3.location-b.run1	255	0.7	0.06	0.7	0.06	-9.39831755484	-12.4196684162	1.97697268568	0.4613178125
0.0	0.0	0.0	0.0	0.0	4000000.0	0.0	0.0	1.1	1.29	1.07	0.0500000000002	6.23	0.28	0.8	0.21	4.7	0.13	1.94	1.46	0.45	AAA569.CD3.location-b.X7.Y12.tile.tissue.png	147	1	2000	147	4def08a16a620743df757cefd9b823f4	0	0	0	0	0	0	0	0	0	0	0	0	0	/home/dhl_ec/bnelissen/Slides/CD3_manuscript/CD3_slides/AAA569.CD3.location-b/AAA569.CD3.location-b.run1	255	1.0	0.06	1.0	0.06	0.0	-12.096171625	0.0	2.74608148771
4416.0	1666821.0	2172.0	19109.0	1666821.0	4000000.0	49.0	6.0	1.11	1.48	1.08	0.0599999999999	6.46	0.37	0.68	0.14	7.68	0.28	2.15	1.45	0.98	AAA569.CD3.location-b.X7.Y2.tile.tissue.png	148	1	2000	148	f4a131d24ce3b8cd5879324284dfde07	0	0	0	0	0	0	0	0	0	0	0	0	0	/home/dhl_ec/bnelissen/Slides/CD3_manuscript/CD3_slides/AAA569.CD3.location-b/AAA569.CD3.location-b.run1	255	0.7	0.06	0.7	0.06	-9.55992493079	-12.0887413282	2.64201728072	0.77572259375
34049.0	3495579.0	14750.0	41123.0	3495579.0	4000000.0	301.0	16.0	2.41	1.25	1.08	0.0500000000002	6.65	0.37	0.68	0.0699999999997	9.08	0.35	2.19	1.45	1.22	AAA569.CD3.location-b.X7.Y3.tile.tissue.png	149	1	2000	149	0b91d8b2fe94a6077fd1fcfe472ceeef	0	0	0	0	0	0	0	0	0	0	0	0	0	/home/dhl_ec/bnelissen/Slides/CD3_manuscript/CD3_slides/AAA569.CD3.location-b/AAA569.CD3.location-b.run1	255	0.7	0.06	0.7	0.06	-9.60101131832	-11.533367321	2.25793996406	0.494219460938
5466.0	3918828.0	2597.0	12783.0	3918828.0	4000000.0	57.0	1.0	1.76	1.22	1.07	0.04	6.47	0.36	0.69	0.0700000000002	9.39	0.35	2.11	1.46	0.57	AAA569.CD3.location-b.X7.Y4.tile.tissue.png	150	1	2000	150	70f0e26aabbcb380e1bc3813bba7de05	0	0	0	0	0	0	0	0	0	0	0	0	0	/home/dhl_ec/bnelissen/Slides/CD3_manuscript/CD3_slides/AAA569.CD3.location-b/AAA569.CD3.location-b.run1	255	0.7	0.06	0.7	0.06	-9.95068397883	-12.0371642265	2.08484916739	0.314940919922
2018.0	3799799.0	981.0	19044.0	3799799.0	4000000.0	25.0	1.0	2.49	1.24	1.09	0.0500000000002	6.38	0.36	0.68	0.0699999999997	9.22	0.34	2.13	1.44	0.69	AAA569.CD3.location-b.X7.Y5.tile.tissue.png	151	1	2000	151	633d657de8066fe4f3a348b4637f449d	0	0	0	0	0	0	0	0	0	0	0	0	0	/home/dhl_ec/bnelissen/Slides/CD3_manuscript/CD3_slides/AAA569.CD3.location-b/AAA569.CD3.location-b.run1	255	0.7	0.06	0.7	0.06	-9.4422191717	-11.7013102214	2.21426678942	0.28999384375
4682.0	1428441.0	2395.0	12692.0	1428441.0	4000000.0	54.0	9.0	2.3	1.48	1.08	0.04	6.32	0.35	0.679999999999	0.15	7.56	0.25	2.12	1.46	0.53	AAA569.CD3.location-b.X7.Y6.tile.tissue.png	152	1	2000	152	102f8fa794b151d24c210d20f259b043	0	0	0	0	0	0	0	0	0	0	0	0	0	/home/dhl_ec/bnelissen/Slides/CD3_manuscript/CD3_slides/AAA569.CD3.location-b/AAA569.CD3.location-b.run1	255	0.7	0.06	0.7	0.06	-9.51945197688	-12.5207849641	2.23905944918	0.267221054688
7254.0	2460960.0	3639.0	14884.0	2460960.0	4000000.0	81.0	3.0	1.2	2.1	1.08	0.0500000000002	6.17	0.34	0.66	0.0999999999999	7.95	0.27	2.04	1.39	0.57	AAA569.CD3.location-b.X7.Y7.tile.tissue.png	153	1	2000	153	37ffb4f22f1779effe53665560aa6c43	0	0	0	0	0	0	0	0	0	0	0	0	0	/home/dhl_ec/bnelissen/Slides/CD3_manuscript/CD3_slides/AAA569.CD3.location-b/AAA569.CD3.location-b.run1	255	0.7	0.06	0.7	0.06	-9.66360125018	-12.5783847571	2.31147584491	0.395883765625
38078.0	3942790.0	16765.0	11024.0	3942790.0	4000000.0	340.0	1.0	1.87	2.51	1.31	0.04	6.5	0.37	0.67	0.0599999999999	9.51	0.35	2.06	1.44	0.59	AAA569.CD3.location-b.X7.Y8.tile.tissue.png	154	1	2000	154	15fd7140c0f386036f726385f958eab3	0	0	0	0	0	0	0	0	0	0	0	0	0	/home/dhl_ec/bnelissen/Slides/CD3_manuscript/CD3_slides/AAA569.CD3.location-b/AAA569.CD3.location-b.run1	255	0.7	0.06	0.7	0.06	-9.72414587364	-12.1821652388	2.79279522595	0.507515761719
12445.0	3967326.0	5498.0	10220.0	3967326.0	4000000.0	112.0	1.0	1.04	1.32	1.05	0.0400000000004	6.35	0.35	0.68	0.0599999999999	9.28	0.36	2.08	1.44	0.56	AAA569.CD3.location-b.X7.Y9.tile.tissue.png	155	1	2000	155	428ba77e76c858e19f7635fc6a861d1d	0	0	0	0	0	0	0	0	0	0	0	0	0	/home/dhl_ec/bnelissen/Slides/CD3_manuscript/CD3_slides/AAA569.CD3.location-b/AAA569.CD3.location-b.run1	255	0.7	0.06	0.7	0.06	-9.6890679815	-12.0611394184	2.70724830184	0.3503086875
59.0	84033.0	32.0	5107.0	84033.0	4000000.0	1.0	7.0	1.05	1.6	1.07	0.0499999999997	7.37	0.35	0.76	0.22	6.54	0.2	1.99	1.43	0.48	AAA569.CD3.location-b.X8.Y1.tile.tissue.png	156	1	2000	156	0eef34e14dc5ba7419ff659a449dd0c4	0	0	0	0	0	0	0	0	0	0	0	0	0	/home/dhl_ec/bnelissen/Slides/CD3_manuscript/CD3_slides/AAA569.CD3.location-b/AAA569.CD3.location-b.run1	255	0.7	0.06	0.7	0.06	-9.45576876795	-12.1178322389	2.27619616723	2.42814451172
5907.0	3971746.0	2648.0	10734.0	3971746.0	4000000.0	58.0	1.0	2.26	1.88	1.08	0.04	6.48	0.33	0.65	0.0500000000002	8.8	0.34	2.06	1.41	0.53	AAA569.CD3.location-b.X8.Y10.tile.tissue.png	157	1	2000	157	a5e3eff306c34d38bf1fa22268a32828	0	0	0	0	0	0	0	0	0	0	0	0	0	/home/dhl_ec/bnelissen/Slides/CD3_manuscript/CD3_slides/AAA569.CD3.location-b/AAA569.CD3.location-b.run1	255	0.7	0.06	0.7	0.06	-9.94900614807	-12.4776571556	2.15684920635	0.328398585937
29824.0	3471675.0	13469.0	10615.0	3471675.0	4000000.0	294.0	1.0	2.35	1.63	1.11	0.0500000000002	7.23	0.36	0.67	0.0700000000002	9.1	0.34	2.08	1.5	0.54	AAA569.CD3.location-b.X8.Y11.tile.tissue.png	158	1	2000	158	fdb592fbb1c5d5ad2524231d206a2bb0	0	0	0	0	0	0	0	0	0	0	0	0	0	/home/dhl_ec/bnelissen/Slides/CD3_manuscript/CD3_slides/AAA569.CD3.location-b/AAA569.CD3.location-b.run1	255	0.7	0.06	0.7	0.06	-9.51329172417	-12.6658635954	2.09681292795	0.40452646875
0.0	0.0	0.0	0.0	0.0	4000000.0	0.0	0.0	0.79	1.03	1.04	0.0499999999997	5.75	0.28	0.73	0.19	4.42	0.12	1.92	1.48	0.42	AAA569.CD3.location-b.X8.Y12.tile.tissue.png	159	1	2000	159	82141f1576f7e9de41a9fcf650111209	0	0	0	0	0	0	0	0	0	0	0	0	0	/home/dhl_ec/bnelissen/Slides/CD3_manuscript/CD3_slides/AAA569.CD3.location-b/AAA569.CD3.location-b.run1	255	1.0	0.06	1.0	0.06	0.0	-11.7484112382	0.0	5.68567472793
2631.0	2967405.0	1349.0	25555.0	2967405.0	4000000.0	34.0	10.0	1.37	1.81	1.08	0.04	6.92	0.36	0.67	0.0899999999997	8.41	0.31	2.13	1.45	0.719999999999	AAA569.CD3.location-b.X8.Y2.tile.tissue.png	160	1	2000	160	6f9fea0187d53176a090b3eb61d4941f	0	0	0	0	0	0	0	0	0	0	0	0	0	/home/dhl_ec/bnelissen/Slides/CD3_manuscript/CD3_slides/AAA569.CD3.location-b/AAA569.CD3.location-b.run1	255	0.7	0.06	0.7	0.06	-9.92005097566	-11.6184039722	2.44136025799	0.593434671875
4268.0	3809388.0	2199.0	19196.0	3809388.0	4000000.0	55.0	3.0	1.06	2.08	1.09	0.04	6.67	0.36	0.67	0.0599999999999	8.9	0.34	2.13	1.45	0.58	AAA569.CD3.location-b.X8.Y3.tile.tissue.png	161	1	2000	161	5954492306d73e9635f6d9af0f637055	0	0	0	0	0	0	0	0	0	0	0	0	0	/home/dhl_ec/bnelissen/Slides/CD3_manuscript/CD3_slides/AAA569.CD3.location-b/AAA569.CD3.location-b.run1	255	0.7	0.06	0.7	0.06	-9.43458866613	-12.1502027998	2.11910998368	0.28816765625
18057.0	3955891.0	8387.0	9972.0	3955891.0	4000000.0	171.0	1.0	1.15	1.75	1.09	0.04	7.12	0.35	0.7	0.0500000000002	9.46	0.35	2.08	1.45	0.6	AAA569.CD3.location-b.X8.Y4.tile.tissue.png	162	1	2000	162	0aeea74b6afe35b36bc2f131870fc44d	0	0	0	0	0	0	0	0	0	0	0	0	0	/home/dhl_ec/bnelissen/Slides/CD3_manuscript/CD3_slides/AAA569.CD3.location-b/AAA569.CD3.location-b.run1	255	0.7	0.06	0.7	0.06	-9.39272119817	-12.4131287877	2.12509915963	0.374027213867
15284.0	3987655.0	6648.0	9056.0	3987655.0	4000000.0	137.0	1.0	2.29	1.73	1.06	0.04	6.75	0.42	0.7	0.0500000000002	9.44	0.35	2.07	1.45	0.59	AAA569.CD3.location-b.X8.Y5.tile.tissue.png	163	1	2000	163	cf17248a64a0330575da01c62c08893b	0	0	0	0	0	0	0	0	0	0	0	0	0	/home/dhl_ec/bnelissen/Slides/CD3_manuscript/CD3_slides/AAA569.CD3.location-b/AAA569.CD3.location-b.run1	255	0.7	0.06	0.7	0.06	-9.74227024621	-12.4571184281	2.11259272082	0.33353537207
80908.0	3069910.0	31235.0	10596.0	3069910.0	4000000.0	615.0	2.0	1.64	1.22	1.08	0.04	6.52	0.34	0.65	0.0799999999999	8.93	0.32	2.09	1.45	0.539999999999	AAA569.CD3.location-b.X8.Y6.tile.tissue.png	164	1	2000	164	8e93511309ad329abb8a7f557be859c1	0	0	0	0	0	0	0	0	0	0	0	0	0	/home/dhl_ec/bnelissen/Slides/CD3_manuscript/CD3_slides/AAA569.CD3.location-b/AAA569.CD3.location-b.run1	255	0.7	0.0633510266009	0.7	0.0633510266009	-9.27488435831	-12.7380301745	1.80123509599	0.405060953125
49187.0	3322841.0	20216.0	16293.0	3322841.0	4000000.0	400.0	1.0	1.0	2.02	1.08	0.04	7.0	0.35	0.69	0.0799999999999	9.42	0.320000000001	2.08	1.45	0.82	AAA569.CD3.location-b.X8.Y7.tile.tissue.png	165	1	2000	165	c24c8e31d40e0367c7fc80aa751999b4	0	0	0	0	0	0	0	0	0	0	0	0	0	/home/dhl_ec/bnelissen/Slides/CD3_manuscript/CD3_slides/AAA569.CD3.location-b/AAA569.CD3.location-b.run1	255	0.7	0.06	0.7	0.06	-9.69395901347	-12.4608437087	2.73154412348	0.452780984375
8678.0	3833303.0	4461.0	11276.0	3833303.0	4000000.0	104.0	2.0	2.72	1.61	1.06	0.04	6.16	0.35	0.700000000001	0.0700000000006	9.33	0.34	2.1	1.45	1.22	AAA569.CD3.location-b.X8.Y8.tile.tissue.png	166	1	2000	166	0e06ca795758dd75e0ed6af895ef7f86	0	0	0	0	0	0	0	0	0	0	0	0	0	/home/dhl_ec/bnelissen/Slides/CD3_manuscript/CD3_slides/AAA569.CD3.location-b/AAA569.CD3.location-b.run1	255	0.7	0.06	0.7	0.06	-9.57077456776	-12.9124240506	2.77777821039	0.29996128125
3281.0	3952385.0	1731.0	12078.0	3952385.0	4000000.0	44.0	1.0	1.05	2.1	1.11	0.04	8.61	0.35	0.690000000001	0.0599999999995	9.05	0.34	2.1	1.45	0.63	AAA569.CD3.location-b.X8.Y9.tile.tissue.png	167	1	2000	167	b3281f8acd6632a68cf3cb1ae544ac1c	0	0	0	0	0	0	0	0	0	0	0	0	0	/home/dhl_ec/bnelissen/Slides/CD3_manuscript/CD3_slides/AAA569.CD3.location-b/AAA569.CD3.location-b.run1	255	0.7	0.06	0.7	0.06	-9.60405782829	-12.5088835632	2.5558934297	0.273708402344
0.0	0.0	0.0	0.0	0.0	4000000.0	0.0	0.0	0.91	0.92	1.09	0.0500000000002	6.0	0.28	0.76	0.2	4.51	0.12	1.92	1.45	0.75	AAA569.CD3.location-b.X9.Y1.tile.tissue.png	168	1	2000	168	f06b05e94d3619a221888164ffce1709	0	0	0	0	0	0	0	0	0	0	0	0	0	/home/dhl_ec/bnelissen/Slides/CD3_manuscript/CD3_slides/AAA569.CD3.location-b/AAA569.CD3.location-b.run1	255	1.0	0.06	1.0	0.06	0.0	-12.2215565503	0.0	3.25727451505
11468.0	3958533.0	4892.0	12151.0	3958533.0	4000000.0	104.0	1.0	1.49	1.96	1.08	0.04	6.55	0.349999999999	0.670000000001	0.0500000000002	9.12	0.34	2.11	1.45	0.570000000001	AAA569.CD3.location-b.X9.Y10.tile.tissue.png	169	1	2000	169	fe989d1c417dc61bbb961093805ffbba	0	0	0	0	0	0	0	0	0	0	0	0	0	/home/dhl_ec/bnelissen/Slides/CD3_manuscript/CD3_slides/AAA569.CD3.location-b/AAA569.CD3.location-b.run1	255	0.7	0.06	0.7	0.06	-9.68663227138	-11.5557989289	2.21582297844	0.333946050781
19170.0	3816171.0	9470.0	12710.0	3816171.0	4000000.0	221.0	5.0	1.24	1.61	1.11	0.04	7.09	0.339999999999	0.669999999999	0.0599999999995	9.22	0.339999999999	2.08	1.48	0.679999999999	AAA569.CD3.location-b.X9.Y11.tile.tissue.png	170	1	2000	170	8aeb997a43eeefed69617611944dec6a	0	0	0	0	0	0	0	0	0	0	0	0	0	/home/dhl_ec/bnelissen/Slides/CD3_manuscript/CD3_slides/AAA569.CD3.location-b/AAA569.CD3.location-b.run1	255	0.7	0.06	0.7	0.06	-9.45877347304	-12.4585079548	2.41573811226	0.463217992187
74.0	11781.0	34.0	702.0	11781.0	4000000.0	1.0	1.0	0.86	1.22	1.07	0.0499999999993	6.39	0.35	0.74	0.19	6.06	0.179999999999	1.93	1.4	0.5	AAA569.CD3.location-b.X9.Y12.tile.tissue.png	171	1	2000	171	88985e884f15c799badd7b9c4406737a	0	0	0	0	0	0	0	0	0	0	0	0	0	/home/dhl_ec/bnelissen/Slides/CD3_manuscript/CD3_slides/AAA569.CD3.location-b/AAA569.CD3.location-b.run1	255	0.7	0.06	0.7	0.06	-8.87975928268	-12.1648596986	3.62796688822	3.29240761115
4072.0	3105139.0	1874.0	14333.0	3105139.0	4000000.0	45.0	3.0	1.08	1.96	1.04	0.04	6.79	0.349999999999	0.660000000001	0.0900000000001	8.34	0.299999999999	2.04	1.38	0.559999999999	AAA569.CD3.location-b.X9.Y2.tile.tissue.png	172	1	2000	172	4a367cc435f83daad0dec4a344759a99	0	0	0	0	0	0	0	0	0	0	0	0	0	/home/dhl_ec/bnelissen/Slides/CD3_manuscript/CD3_slides/AAA569.CD3.location-b/AAA569.CD3.location-b.run1	255	0.7	0.06	0.7	0.06	-9.65217452321	-11.9743442618	2.28742391608	0.574671796875
5293.0	3980779.0	2603.0	9995.0	3980779.0	4000000.0	60.0	1.0	1.7	1.9	1.09	0.04	6.53	0.349999999999	0.650000000001	0.0500000000002	8.88	0.33	2.04	1.43	0.58	AAA569.CD3.location-b.X9.Y3.tile.tissue.png	173	1	2000	173	4cbf7086804289580142016c60da3e36	0	0	0	0	0	0	0	0	0	0	0	0	0	/home/dhl_ec/bnelissen/Slides/CD3_manuscript/CD3_slides/AAA569.CD3.location-b/AAA569.CD3.location-b.run1	255	0.7	0.06	0.7	0.06	-9.47758202995	-12.3773196251	2.20752202502	0.358484848145
11948.0	3986367.0	5431.0	9335.0	3986367.0	4000000.0	107.0	1.0	1.49	2.29	1.11	0.0500000000002	6.49	0.34	0.669999999999	0.0600000000004	9.2	0.34	2.08	1.44	0.55	AAA569.CD3.location-b.X9.Y4.tile.tissue.png	174	1	2000	174	45916c0a6a38bce76efee8710bc0e697	0	0	0	0	0	0	0	0	0	0	0	0	0	/home/dhl_ec/bnelissen/Slides/CD3_manuscript/CD3_slides/AAA569.CD3.location-b/AAA569.CD3.location-b.run1	255	0.7	0.06	0.7	0.06	-9.62943069752	-12.0704411422	2.09295787209	0.397669570068
2391.0	3989439.0	1266.0	8970.0	3989439.0	4000000.0	31.0	1.0	1.74	2.57	1.09	0.04	6.45	0.35	0.690000000001	0.0599999999995	9.32	0.339999999999	2.09	1.49	0.58	AAA569.CD3.location-b.X9.Y5.tile.tissue.png	175	1	2000	175	32d1562e29533a5b88d2ee054fd4beaf	0	0	0	0	0	0	0	0	0	0	0	0	0	/home/dhl_ec/bnelissen/Slides/CD3_manuscript/CD3_slides/AAA569.CD3.location-b/AAA569.CD3.location-b.run1	255	0.7	0.06	0.7	0.06	-9.60283400511	-12.2384718296	2.01819003679	0.268704709473
34658.0	3961618.0	14046.0	10928.0	3961618.0	4000000.0	268.0	2.0	1.29	1.62	1.08	0.04	6.61	0.36	0.679999999999	0.0600000000004	9.65	0.360000000001	2.09	1.45	0.56	AAA569.CD3.location-b.X9.Y6.tile.tissue.png	176	1	2000	176	255bdc01b4620f2e48b5c52aa7cc737d	0	0	0	0	0	0	0	0	0	0	0	0	0	/home/dhl_ec/bnelissen/Slides/CD3_manuscript/CD3_slides/AAA569.CD3.location-b/AAA569.CD3.location-b.run1	255	0.7	0.06	0.7	0.06	-9.75328891369	-12.4419267794	2.52029223825	0.496775520508
109589.0	3289834.0	42357.0	15628.0	3289834.0	4000000.0	779.0	9.0	1.89	2.02	1.07	0.0500000000002	6.8	0.349999999999	0.68	0.0799999999999	9.65	0.349999999999	2.09	1.44	1.15	AAA569.CD3.location-b.X9.Y7.tile.tissue.png	177	1	2000	177	09d0852025b00b78591d3baf8863b58f	0	0	0	0	0	0	0	0	0	0	0	0	0	/home/dhl_ec/bnelissen/Slides/CD3_manuscript/CD3_slides/AAA569.CD3.location-b/AAA569.CD3.location-b.run1	255	0.7	0.0620728286852	0.7	0.0620728286852	-9.36111473636	-13.1527703733	1.98918914512	0.5425325625
5045.0	2410678.0	2540.0	9910.0	2410678.0	4000000.0	60.0	4.0	1.73	1.98	1.08	0.0500000000002	6.47	0.34	0.67	0.11	8.09	0.280000000001	2.1	1.69	1.12	AAA569.CD3.location-b.X9.Y8.tile.tissue.png	178	1	2000	178	2f0c468f9caea8371c04ea62f37d6c28	0	0	0	0	0	0	0	0	0	0	0	0	0	/home/dhl_ec/bnelissen/Slides/CD3_manuscript/CD3_slides/AAA569.CD3.location-b/AAA569.CD3.location-b.run1	255	0.7	0.06	0.7	0.06	-9.85664302531	-12.5112575429	2.50559586789	0.294729875
10916.0	3726240.0	4893.0	10593.0	3726240.0	4000000.0	107.0	1.0	2.42	1.5	1.19	0.0600000000004	6.4	0.34	0.67	0.0599999999995	9.15	0.320000000001	2.11	1.45	0.570000000001	AAA569.CD3.location-b.X9.Y9.tile.tissue.png	179	1	2000	179	9467caf81a667992789566d386b020e7	0	0	0	0	0	0	0	0	0	0	0	0	0	/home/dhl_ec/bnelissen/Slides/CD3_manuscript/CD3_slides/AAA569.CD3.location-b/AAA569.CD3.location-b.run1	255	0.7	0.06	0.7	0.06	-9.84401558424	-12.640123467	2.55393624702	0.356212046875
[truncated: 2 more columns]
