# Supplementary material for: SlideToolkit: An Assistive Toolset for the Histological Quantification of Whole Slide Images
Source: PLoS One. 2014 Nov 5;9(11):e110289. doi: 10.1371/journal.pone.0110289 (PMC4220929; doi:10.1371/journal.pone.0110289)
Supplement: RawData S1 — ICC and BlandAltman plot - measurements and r-script.zip. Measurements of Run1 and Run2, including the code for the calculation of the intraclass correlation coefficient (ICC) and the code for the Bland and Altman plot. (ZIP) [file pone.0110289.s003.zip › cellprofiler.measurements/run1.2e66ac30e526ff779b9405542b60b4af.DefaultOUT_Image.csv]

AreaOccupied_AreaOccupied_DAB_Nuclei	AreaOccupied_AreaOccupied_Tissue	AreaOccupied_Perimeter_DAB_Nuclei	AreaOccupied_Perimeter_Tissue	AreaOccupied_TotalArea_DAB_Nuclei	AreaOccupied_TotalArea_Tissue	Count_DAB_Nuclei	Count_Tissue	ExecutionTime_01LoadImages	ExecutionTime_02ColorToGray	ExecutionTime_03Smooth	ExecutionTime_04ImageMath	ExecutionTime_05IdentifyPrimaryObjects	ExecutionTime_06MeasureImageAreaOccupied	ExecutionTime_07UnmixColors	ExecutionTime_08MaskImage	ExecutionTime_09IdentifyPrimaryObjects	ExecutionTime_10MeasureImageAreaOccupied	ExecutionTime_11OverlayOutlines	ExecutionTime_12OverlayOutlines	ExecutionTime_13SaveImages	FileName_Original	Group_Index	Group_Number	Height_Original	ImageNumber	MD5Digest_Original	ModuleError_01LoadImages	ModuleError_02ColorToGray	ModuleError_03Smooth	ModuleError_04ImageMath	ModuleError_05IdentifyPrimaryObjects	ModuleError_06MeasureImageAreaOccupied	ModuleError_07UnmixColors	ModuleError_08MaskImage	ModuleError_09IdentifyPrimaryObjects	ModuleError_10MeasureImageAreaOccupied	ModuleError_11OverlayOutlines	ModuleError_12OverlayOutlines	ModuleError_13SaveImages	PathName_Original	Scaling_Original	Threshold_FinalThreshold_DAB_Nuclei	Threshold_FinalThreshold_Tissue	Threshold_OrigThreshold_DAB_Nuclei	Threshold_OrigThreshold_Tissue	Threshold_SumOfEntropies_DAB_Nuclei	Threshold_SumOfEntropies_Tissue	Threshold_WeightedVariance_DAB_Nuclei	Threshold_WeightedVariance_Tissue
1576.0	3838500.0	748.0	15234.0	3838500.0	4000000.0	17.0	1.0	4.01	3.69	1.78	0.06	8.49	0.35	0.67	0.06	8.89	0.34	2.08	1.43	1.61	AAA248.CD3.location-2.X0.Y10.tile.tissue.png	1	1	2000	1	9443b02635bcef87150db8da70722414	0	0	0	0	0	0	0	0	0	0	0	0	0	/home/dhl_ec/bnelissen/Slides/CD3_manuscript/CD3_slides/AAA248.CD3.location-2/AAA248.CD3.location-2.run1	255	0.7	0.06	0.7	0.06	-9.29226030729	-11.3032260473	2.59698753754	0.3970245625
2504.0	3651856.0	1091.0	17257.0	3651856.0	4000000.0	23.0	1.0	1.74	2.16	1.9	0.08	10.27	0.62	1.13	0.07	8.71	0.43	2.07	1.51	1.02	AAA248.CD3.location-2.X0.Y11.tile.tissue.png	2	1	2000	2	fadcee01455fba3cbd46f724964b9b77	0	0	0	0	0	0	0	0	0	0	0	0	0	/home/dhl_ec/bnelissen/Slides/CD3_manuscript/CD3_slides/AAA248.CD3.location-2/AAA248.CD3.location-2.run1	255	0.7	0.06	0.7	0.06	-9.36574138378	-11.8522250531	3.04763861247	0.461006453125
1607.0	3853270.0	770.0	11546.0	3853270.0	4000000.0	21.0	1.0	2.08	3.67	1.07	0.05	5.9	0.34	0.68	0.07	9.11	0.51	3.0	2.33	0.84	AAA248.CD3.location-2.X0.Y12.tile.tissue.png	3	1	2000	3	24404f98a2b1671c1f34d9eeda21c1dc	0	0	0	0	0	0	0	0	0	0	0	0	0	/home/dhl_ec/bnelissen/Slides/CD3_manuscript/CD3_slides/AAA248.CD3.location-2/AAA248.CD3.location-2.run1	255	0.7	0.06	0.7	0.06	-9.20613452599	-11.4853332819	3.03662390279	0.2676601875
2542.0	3861718.0	1201.0	10790.0	3861718.0	4000000.0	30.0	2.0	3.9	4.0	1.73	0.06	8.77	0.54	1.16	0.08	12.45	0.52	3.21	2.04	0.52	AAA248.CD3.location-2.X0.Y13.tile.tissue.png	4	1	2000	4	91483a840a8d40ce4d331815912c32b8	0	0	0	0	0	0	0	0	0	0	0	0	0	/home/dhl_ec/bnelissen/Slides/CD3_manuscript/CD3_slides/AAA248.CD3.location-2/AAA248.CD3.location-2.run1	255	0.7	0.06	0.7	0.06	-9.32197628004	-11.5368257286	2.4588003774	0.255121976563
10752.0	2828569.0	3638.0	17479.0	2828569.0	4000000.0	67.0	4.0	1.29	4.51	1.05	0.05	6.34	0.36	0.68	0.1	11.56	0.49	3.24	2.19	0.72	AAA248.CD3.location-2.X0.Y14.tile.tissue.png	5	1	2000	5	43569ed4120f5e2e4811cdfd81882c0a	0	0	0	0	0	0	0	0	0	0	0	0	0	/home/dhl_ec/bnelissen/Slides/CD3_manuscript/CD3_slides/AAA248.CD3.location-2/AAA248.CD3.location-2.run1	255	0.7	0.06	0.7	0.06	-9.29055498548	-12.0275990516	2.2623256638	0.6247619375
10068.0	388802.0	3372.0	7413.0	388802.0	4000000.0	60.0	5.0	1.44	1.62	1.51	0.07	7.88	0.37	0.75	0.32	10.3	0.38	3.5	2.57	0.48	AAA248.CD3.location-2.X0.Y15.tile.tissue.png	6	1	2000	6	aadb508906437cd850549a517c7d7f51	0	0	0	0	0	0	0	0	0	0	0	0	0	/home/dhl_ec/bnelissen/Slides/CD3_manuscript/CD3_slides/AAA248.CD3.location-2/AAA248.CD3.location-2.run1	255	0.7	0.06	0.7	0.06	-9.26190322887	-12.5087663373	3.39896651683	0.49288928125
0.0	39851.0	0.0	1920.0	39851.0	4000000.0	0.0	2.0	0.98	1.96	1.06	0.05	6.13	0.46	0.8	0.31	5.95	0.13	1.95	1.43	0.48	AAA248.CD3.location-2.X0.Y16.tile.tissue.png	7	1	2000	7	ceb60c6f4e5225ab17f6cb1fb9ebd3c8	0	0	0	0	0	0	0	0	0	0	0	0	0	/home/dhl_ec/bnelissen/Slides/CD3_manuscript/CD3_slides/AAA248.CD3.location-2/AAA248.CD3.location-2.run1	255	0.7	0.06	0.7	0.06	-8.48259018891	-12.051952272	4.90664696324	0.663452810791
0.0	296482.0	0.0	7094.0	296482.0	4000000.0	0.0	3.0	5.78	4.32	1.25	0.05	7.08	0.34	0.76	0.29	6.18	0.23	2.12	1.42	0.58	AAA248.CD3.location-2.X0.Y8.tile.tissue.png	8	1	2000	8	bf45020fb4418de67617fb2dc2362cde	0	0	0	0	0	0	0	0	0	0	0	0	0	/home/dhl_ec/bnelissen/Slides/CD3_manuscript/CD3_slides/AAA248.CD3.location-2/AAA248.CD3.location-2.run1	255	0.7	0.06	0.7	0.06	-8.02303725284	-11.7673930834	2.00247510618	1.89114476758
1193.0	3344604.0	627.0	14327.0	3344604.0	4000000.0	15.0	4.0	5.22	3.32	1.06	0.04	7.39	0.51	0.97	0.08	11.26	0.49	3.2	2.21	0.61	AAA248.CD3.location-2.X0.Y9.tile.tissue.png	9	1	2000	9	e892a6307713d9dc9ea082d5b3bca65e	0	0	0	0	0	0	0	0	0	0	0	0	0	/home/dhl_ec/bnelissen/Slides/CD3_manuscript/CD3_slides/AAA248.CD3.location-2/AAA248.CD3.location-2.run1	255	0.7	0.06	0.7	0.06	-9.01106874518	-11.8685768822	2.04584832787	0.558111710938
8621.0	746543.0	3221.0	17763.0	746543.0	4000000.0	65.0	12.0	1.7	1.67	1.84	0.08	7.84	0.35	0.69	0.18	6.84	0.33	2.11	1.43	0.59	AAA248.CD3.location-2.X1.Y10.tile.tissue.png	10	1	2000	10	266efaffc6336196c084932aa321b285	0	0	0	0	0	0	0	0	0	0	0	0	0	/home/dhl_ec/bnelissen/Slides/CD3_manuscript/CD3_slides/AAA248.CD3.location-2/AAA248.CD3.location-2.run1	255	0.7	0.06	0.7	0.06	-9.82973210176	-12.2658368192	4.35340119745	0.754603203125
4121.0	2359957.0	1785.0	37203.0	2359957.0	4000000.0	41.0	11.0	1.34	1.96	1.05	0.04	6.43	0.46	0.67	0.12	8.0	0.29	2.16	1.45	0.66	AAA248.CD3.location-2.X1.Y11.tile.tissue.png	11	1	2000	11	61e953ef8e371c4b7320eac157f0ee3e	0	0	0	0	0	0	0	0	0	0	0	0	0	/home/dhl_ec/bnelissen/Slides/CD3_manuscript/CD3_slides/AAA248.CD3.location-2/AAA248.CD3.location-2.run1	255	0.7	0.06	0.7	0.06	-9.8325753717	-12.4576623648	4.712551579	0.726587390625
13734.0	2691097.0	6332.0	33818.0	2691097.0	4000000.0	134.0	13.0	1.16	1.43	1.05	0.06	7.3	0.36	0.93	0.15	11.74	0.49	3.18	2.31	0.6	AAA248.CD3.location-2.X1.Y12.tile.tissue.png	12	1	2000	12	2d7dfc661c8ec1f85fc78f2aab8286b9	0	0	0	0	0	0	0	0	0	0	0	0	0	/home/dhl_ec/bnelissen/Slides/CD3_manuscript/CD3_slides/AAA248.CD3.location-2/AAA248.CD3.location-2.run1	255	0.7	0.06	0.7	0.06	-9.5530587221	-12.6518431388	4.50484828434	0.68582678125
69872.0	3650589.0	24145.0	21067.0	3650589.0	4000000.0	445.0	10.0	1.67	1.61	1.76	0.08	14.45	0.64	1.16	0.08	9.44	0.34	2.09	1.44	0.52	AAA248.CD3.location-2.X1.Y13.tile.tissue.png	13	1	2000	13	3db0a302a5e129c3cbde80f42f1def08	0	0	0	0	0	0	0	0	0	0	0	0	0	/home/dhl_ec/bnelissen/Slides/CD3_manuscript/CD3_slides/AAA248.CD3.location-2/AAA248.CD3.location-2.run1	255	0.7	0.06	0.7	0.06	-9.8205037698	-12.44747909	3.58465107188	0.627456570313
45299.0	3718468.0	14793.0	20565.0	3718468.0	4000000.0	284.0	2.0	1.06	2.08	1.05	0.04	6.78	0.55	1.14	0.09	12.96	0.53	3.18	2.22	0.61	AAA248.CD3.location-2.X1.Y14.tile.tissue.png	14	1	2000	14	e2bd9eeb3da46885658429e58e3abb9c	0	0	0	0	0	0	0	0	0	0	0	0	0	/home/dhl_ec/bnelissen/Slides/CD3_manuscript/CD3_slides/AAA248.CD3.location-2/AAA248.CD3.location-2.run1	255	0.7	0.06	0.7	0.06	-9.84707112444	-12.9717670774	3.60427933043	0.56959634375
8594.0	2703831.0	3095.0	11950.0	2703831.0	4000000.0	59.0	3.0	1.04	1.55	1.49	0.06	9.75	0.62	1.25	0.18	9.63	0.29	2.07	1.44	0.53	AAA248.CD3.location-2.X1.Y15.tile.tissue.png	15	1	2000	15	c92b7a852d622544b4c3c641ed0c8c54	0	0	0	0	0	0	0	0	0	0	0	0	0	/home/dhl_ec/bnelissen/Slides/CD3_manuscript/CD3_slides/AAA248.CD3.location-2/AAA248.CD3.location-2.run1	255	0.7	0.06	0.7	0.06	-9.31038092469	-12.5086596632	2.53054196211	0.76951259375
12439.0	1665668.0	4155.0	32387.0	1665668.0	4000000.0	72.0	21.0	0.91	2.56	1.25	0.04	6.51	0.37	0.93	0.14	7.42	0.34	2.13	1.43	0.48	AAA248.CD3.location-2.X1.Y16.tile.tissue.png	16	1	2000	16	8b4e85f39fb96f2674ba303027980142	0	0	0	0	0	0	0	0	0	0	0	0	0	/home/dhl_ec/bnelissen/Slides/CD3_manuscript/CD3_slides/AAA248.CD3.location-2/AAA248.CD3.location-2.run1	255	0.7	0.06	0.7	0.06	-9.33335920685	-12.5768254924	3.08038480876	0.9782349375
3577.0	522011.0	1226.0	9827.0	522011.0	4000000.0	21.0	3.0	3.4	2.83	1.08	0.05	6.55	0.44	0.76	0.31	6.98	0.34	2.84	2.04	0.55	AAA248.CD3.location-2.X1.Y17.tile.tissue.png	17	1	2000	17	1fef4eed2e05b5e4fa51dba11c3037b7	0	0	0	0	0	0	0	0	0	0	0	0	0	/home/dhl_ec/bnelissen/Slides/CD3_manuscript/CD3_slides/AAA248.CD3.location-2/AAA248.CD3.location-2.run1	255	0.7	0.06	0.7	0.06	-9.16560137954	-12.4645076825	3.41004277658	0.586048257813
0.0	221121.0	0.0	4496.0	221121.0	4000000.0	0.0	4.0	1.08	1.09	1.37	0.05	8.73	0.55	1.18	0.23	9.65	0.26	3.52	2.28	0.36	AAA248.CD3.location-2.X1.Y8.tile.tissue.png	18	1	2000	18	52af05898158010aded001ec08c7330e	0	0	0	0	0	0	0	0	0	0	0	0	0	/home/dhl_ec/bnelissen/Slides/CD3_manuscript/CD3_slides/AAA248.CD3.location-2/AAA248.CD3.location-2.run1	255	0.7	0.06	0.7	0.06	-7.78294381256	-11.2885473657	1.93016879614	0.737514428223
1608.0	1635849.0	858.0	22310.0	1635849.0	4000000.0	20.0	7.0	1.0	1.7	1.05	0.05	6.37	0.52	0.71	0.14	7.32	0.39	2.18	1.43	0.93	AAA248.CD3.location-2.X1.Y9.tile.tissue.png	19	1	2000	19	148f917fbc5e8085f191e960d9e6d0f3	0	0	0	0	0	0	0	0	0	0	0	0	0	/home/dhl_ec/bnelissen/Slides/CD3_manuscript/CD3_slides/AAA248.CD3.location-2/AAA248.CD3.location-2.run1	255	0.7	0.06	0.7	0.06	-9.18125123423	-12.0213401828	3.01556021608	1.17825171875
18280.0	813779.0	6332.0	11900.0	813779.0	4000000.0	120.0	11.0	2.61	4.43	1.07	0.05	6.32	0.47	0.9	0.17	6.93	0.36	2.0	1.45	0.84	AAA248.CD3.location-2.X10.Y14.tile.tissue.png	20	1	2000	20	c821658e82cfd2dc4e08158f14551b75	0	0	0	0	0	0	0	0	0	0	0	0	0	/home/dhl_ec/bnelissen/Slides/CD3_manuscript/CD3_slides/AAA248.CD3.location-2/AAA248.CD3.location-2.run1	255	0.7	0.06	0.7	0.06	-10.101062522	-12.521219251	4.75116609713	0.844933109375
6776.0	1603561.0	2653.0	59329.0	1603561.0	4000000.0	54.0	52.0	3.39	3.78	1.13	0.0599999999999	8.64	0.38	0.92	0.24	9.89	0.45	3.67	2.57	0.85	AAA248.CD3.location-2.X10.Y15.tile.tissue.png	21	1	2000	21	1aa30f61051467083582404f88a98c7f	0	0	0	0	0	0	0	0	0	0	0	0	0	/home/dhl_ec/bnelissen/Slides/CD3_manuscript/CD3_slides/AAA248.CD3.location-2/AAA248.CD3.location-2.run1	255	0.7	0.06	0.7	0.06	-9.85519865392	-12.4108009823	5.21666744677	0.775863359375
42416.0	3257000.0	14287.0	12131.0	3257000.0	4000000.0	273.0	1.0	1.32	3.1	1.72	0.0599999999999	12.55	0.35	0.68	0.08	8.95	0.32	2.06	1.43	0.66	AAA248.CD3.location-2.X10.Y16.tile.tissue.png	22	1	2000	22	7955a3604f988c920e335f9f97db897f	0	0	0	0	0	0	0	0	0	0	0	0	0	/home/dhl_ec/bnelissen/Slides/CD3_manuscript/CD3_slides/AAA248.CD3.location-2/AAA248.CD3.location-2.run1	255	0.7	0.06	0.7	0.06	-8.39047512769	-11.9787178502	1.96936408549	0.398419
22017.0	2430450.0	7066.0	16980.0	2430450.0	4000000.0	133.0	6.0	2.14	3.47	1.08	0.0599999999999	6.73	0.44	0.69	0.17	8.12	0.29	2.06	2.35	0.62	AAA248.CD3.location-2.X10.Y17.tile.tissue.png	23	1	2000	23	b491ef2511974742fc14e9c4d48a1c00	0	0	0	0	0	0	0	0	0	0	0	0	0	/home/dhl_ec/bnelissen/Slides/CD3_manuscript/CD3_slides/AAA248.CD3.location-2/AAA248.CD3.location-2.run1	255	0.7	0.06	0.7	0.06	-9.4880341323	-12.0089251433	3.33950792571	0.49700384375
23064.0	3907276.0	8989.0	12214.0	3907276.0	4000000.0	200.0	1.0	1.28	1.84	1.71	0.0700000000001	11.32	0.54	1.12	0.0700000000001	12.93	0.58	3.19	2.21	0.6	AAA248.CD3.location-2.X10.Y18.tile.tissue.png	24	1	2000	24	8ae3f7994d001d879e338feab02ac64e	0	0	0	0	0	0	0	0	0	0	0	0	0	/home/dhl_ec/bnelissen/Slides/CD3_manuscript/CD3_slides/AAA248.CD3.location-2/AAA248.CD3.location-2.run1	255	0.7	0.06	0.7	0.06	-9.53553842568	-12.0273957969	3.34162568471	0.27537284375
5799.0	3809862.0	2416.0	11105.0	3809862.0	4000000.0	50.0	1.0	2.6	3.73	1.73	0.0600000000001	9.03	0.54	1.15	0.08	12.55	0.55	3.22	2.2	0.61	AAA248.CD3.location-2.X10.Y19.tile.tissue.png	25	1	2000	25	4fdccdb67d6710ec8b6c583d8365960b	0	0	0	0	0	0	0	0	0	0	0	0	0	/home/dhl_ec/bnelissen/Slides/CD3_manuscript/CD3_slides/AAA248.CD3.location-2/AAA248.CD3.location-2.run1	255	0.7	0.06	0.7	0.06	-9.79168632365	-12.1120216631	2.68327543702	0.4341436875
0.0	214355.0	0.0	5704.0	214355.0	4000000.0	0.0	6.0	1.38	1.59	1.83	0.08	9.41	0.35	0.79	0.18	6.03	0.13	1.97	1.43	0.54	AAA248.CD3.location-2.X10.Y20.tile.tissue.png	26	1	2000	26	536431537adeb23fe5726290db4ef64b	0	0	0	0	0	0	0	0	0	0	0	0	0	/home/dhl_ec/bnelissen/Slides/CD3_manuscript/CD3_slides/AAA248.CD3.location-2/AAA248.CD3.location-2.run1	255	0.7	0.06	0.7	0.06	-8.71247404033	-11.653346887	1.9430662534	1.11503743555
154.0	25293.0	81.0	1108.0	25293.0	4000000.0	2.0	2.0	1.43	3.23	1.06	0.0600000000001	6.62	0.51	0.81	0.3	6.35	0.2	1.92	1.43	0.5	AAA248.CD3.location-2.X10.Y3.tile.tissue.png	27	1	2000	27	2b3d47125136d5713bef819416208fd2	0	0	0	0	0	0	0	0	0	0	0	0	0	/home/dhl_ec/bnelissen/Slides/CD3_manuscript/CD3_slides/AAA248.CD3.location-2/AAA248.CD3.location-2.run1	255	0.7	0.06	0.7	0.06	-8.20848554803	-12.3552985027	2.2249556188	0.302973254395
130.0	2067891.0	51.0	7198.0	2067891.0	4000000.0	1.0	1.0	1.13	2.77	1.06	0.0699999999999	6.37	0.5	0.69	0.18	9.71	0.42	2.81	1.88	0.63	AAA248.CD3.location-2.X10.Y4.tile.tissue.png	28	1	2000	28	134be59327ba690728298c3c3bdec0a2	0	0	0	0	0	0	0	0	0	0	0	0	0	/home/dhl_ec/bnelissen/Slides/CD3_manuscript/CD3_slides/AAA248.CD3.location-2/AAA248.CD3.location-2.run1	255	0.7	0.06	0.7	0.06	-8.18862039428	-10.9493565541	0.954217756498	0.566123921875
113.0	3992208.0	65.0	8435.0	3992208.0	4000000.0	2.0	2.0	1.93	1.56	1.85	0.0699999999999	9.58	0.63	1.27	0.0799999999999	12.57	0.34	2.03	1.43	0.53	AAA248.CD3.location-2.X10.Y5.tile.tissue.png	29	1	2000	29	299f83dbe9d2d701d6fd8b510e4f6e95	0	0	0	0	0	0	0	0	0	0	0	0	0	/home/dhl_ec/bnelissen/Slides/CD3_manuscript/CD3_slides/AAA248.CD3.location-2/AAA248.CD3.location-2.run1	255	0.7	0.06	0.7	0.06	-8.02932033608	-11.7590006974	0.761585239635	0.0441660480957
432.0	3913147.0	201.0	10232.0	3913147.0	4000000.0	5.0	2.0	1.1	1.73	1.23	0.0600000000001	6.51	0.46	0.68	0.0600000000001	9.01	0.44	2.24	1.44	0.49	AAA248.CD3.location-2.X10.Y6.tile.tissue.png	30	1	2000	30	30fab489088aca00cf3e7f956e57bbea	0	0	0	0	0	0	0	0	0	0	0	0	0	/home/dhl_ec/bnelissen/Slides/CD3_manuscript/CD3_slides/AAA248.CD3.location-2/AAA248.CD3.location-2.run1	255	0.7	0.06	0.7	0.06	-8.56164967799	-11.4513780907	1.36239422925	0.107737046875
381.0	3156799.0	183.0	20183.0	3156799.0	4000000.0	3.0	6.0	1.48	2.26	1.72	0.0599999999999	9.25	0.55	1.15	0.12	11.86	0.47	3.21	2.26	0.61	AAA248.CD3.location-2.X10.Y7.tile.tissue.png	31	1	2000	31	6b5c56f5b90162f75c44d55992165b5c	0	0	0	0	0	0	0	0	0	0	0	0	0	/home/dhl_ec/bnelissen/Slides/CD3_manuscript/CD3_slides/AAA248.CD3.location-2/AAA248.CD3.location-2.run1	255	0.7	0.06	0.7	0.06	-8.84378402728	-11.4496128665	1.81675188355	0.436069734375
0.0	1527144.0	0.0	6086.0	1527144.0	4000000.0	0.0	2.0	1.12	1.91	1.68	0.08	9.44	0.53	1.2	0.23	10.16	0.32	3.06	2.23	0.54	AAA248.CD3.location-2.X10.Y8.tile.tissue.png	32	1	2000	32	2f28f6834de0253b28fc8fa90577bca0	0	0	0	0	0	0	0	0	0	0	0	0	0	/home/dhl_ec/bnelissen/Slides/CD3_manuscript/CD3_slides/AAA248.CD3.location-2/AAA248.CD3.location-2.run1	255	0.7	0.06	0.7	0.06	-5.84223254201	-10.9154305134	1.17886255377	1.0257745293
1226.0	272394.0	494.0	7618.0	272394.0	4000000.0	10.0	8.0	1.39	1.57	1.74	0.0699999999999	9.03	0.53	1.25	0.28	9.3	0.34	3.07	2.25	0.57	AAA248.CD3.location-2.X11.Y14.tile.tissue.png	33	1	2000	33	fbf91a16d8ec5c497814f08e8054d70c	0	0	0	0	0	0	0	0	0	0	0	0	0	/home/dhl_ec/bnelissen/Slides/CD3_manuscript/CD3_slides/AAA248.CD3.location-2/AAA248.CD3.location-2.run1	255	0.7	0.06	0.7	0.06	-9.83273544879	-12.2121710455	5.59457395868	0.922018255859
32103.0	3006158.0	10511.0	20455.0	3006158.0	4000000.0	204.0	4.0	1.39	2.55	1.69	0.0599999999999	9.47	0.54	1.12	0.13	12.01	0.48	3.2	2.2	0.59	AAA248.CD3.location-2.X11.Y15.tile.tissue.png	34	1	2000	34	afa6df3723aadbfba13dcece7503310d	0	0	0	0	0	0	0	0	0	0	0	0	0	/home/dhl_ec/bnelissen/Slides/CD3_manuscript/CD3_slides/AAA248.CD3.location-2/AAA248.CD3.location-2.run1	255	0.7	0.06	0.7	0.06	-9.25155768134	-12.7083476012	3.79773262646	0.7098818125
8044.0	3722885.0	2726.0	12421.0	3722885.0	4000000.0	56.0	1.0	1.21	1.37	1.7	0.0600000000002	9.23	0.56	1.12	0.0899999999999	12.45	0.51	3.16	2.2	0.57	AAA248.CD3.location-2.X11.Y16.tile.tissue.png	35	1	2000	35	ade069cf9da04d7ed287b20b834fdc8d	0	0	0	0	0	0	0	0	0	0	0	0	0	/home/dhl_ec/bnelissen/Slides/CD3_manuscript/CD3_slides/AAA248.CD3.location-2/AAA248.CD3.location-2.run1	255	0.7	0.06	0.7	0.06	-9.25736855914	-12.2093030182	2.76552847205	0.495848859375
1903.0	2441623.0	835.0	18291.0	2441623.0	4000000.0	18.0	8.0	1.37	2.26	1.7	0.0599999999999	9.93	0.53	1.11	0.16	11.05	0.43	3.22	2.31	0.65	AAA248.CD3.location-2.X11.Y17.tile.tissue.png	36	1	2000	36	b0d8139f6dc0ffa53c4ee7a173f2b0aa	0	0	0	0	0	0	0	0	0	0	0	0	0	/home/dhl_ec/bnelissen/Slides/CD3_manuscript/CD3_slides/AAA248.CD3.location-2/AAA248.CD3.location-2.run1	255	0.7	0.06	0.7	0.06	-9.67732392395	-11.9980204715	3.18671897952	0.539077484375
686.0	3947259.0	327.0	10969.0	3947259.0	4000000.0	8.0	1.0	0.99	2.01	1.13	0.0599999999999	6.54	0.54	0.68	0.0600000000002	8.94	0.34	2.04	1.42	0.64	AAA248.CD3.location-2.X11.Y18.tile.tissue.png	37	1	2000	37	75a42e7b6926b0ba79330d315c045d9b	0	0	0	0	0	0	0	0	0	0	0	0	0	/home/dhl_ec/bnelissen/Slides/CD3_manuscript/CD3_slides/AAA248.CD3.location-2/AAA248.CD3.location-2.run1	255	0.7	0.06	0.7	0.06	-9.64739815451	-11.6728477212	2.82993362749	0.199484234375
3516.0	1442812.0	1634.0	8502.0	1442812.0	4000000.0	40.0	3.0	3.4	3.81	1.7	0.0699999999999	9.23	0.53	1.2	0.22	10.16	0.37	3.1	2.2	0.61	AAA248.CD3.location-2.X11.Y19.tile.tissue.png	38	1	2000	38	8bb06d7247f024236b08b26cf21f8c4a	0	0	0	0	0	0	0	0	0	0	0	0	0	/home/dhl_ec/bnelissen/Slides/CD3_manuscript/CD3_slides/AAA248.CD3.location-2/AAA248.CD3.location-2.run1	255	0.7	0.06	0.7	0.06	-9.46630518736	-12.0506133429	2.51240498337	1.01760692187
558.0	518425.0	287.0	7390.0	518425.0	4000000.0	7.0	4.0	1.14	1.67	1.47	0.05	6.25	0.35	0.74	0.28	6.68	0.32	2.01	1.42	0.57	AAA248.CD3.location-2.X11.Y3.tile.tissue.png	39	1	2000	39	08190bdcadd1a5bf492e22abaf563b1e	0	0	0	0	0	0	0	0	0	0	0	0	0	/home/dhl_ec/bnelissen/Slides/CD3_manuscript/CD3_slides/AAA248.CD3.location-2/AAA248.CD3.location-2.run1	255	0.7	0.06	0.7	0.06	-9.31957120964	-12.1752416136	2.63130967951	1.17122628125
680.0	3255107.0	325.0	11099.0	3255107.0	4000000.0	7.0	2.0	2.21	2.67	1.1	0.05	6.8	0.44	0.67	0.13	8.56	0.31	2.09	1.51	0.58	AAA248.CD3.location-2.X11.Y4.tile.tissue.png	40	1	2000	40	6f5213de285656e07fb44dcfffc7ff7f	0	0	0	0	0	0	0	0	0	0	0	0	0	/home/dhl_ec/bnelissen/Slides/CD3_manuscript/CD3_slides/AAA248.CD3.location-2/AAA248.CD3.location-2.run1	255	0.7	0.06	0.7	0.06	-9.08007414831	-11.4650592377	1.92543123948	0.452020128906
169.0	3999233.0	92.0	8180.0	3999233.0	4000000.0	2.0	1.0	4.18	3.47	1.22	0.04	6.75	0.64	0.91	0.0700000000002	11.41	0.38	3.26	2.33	0.6	AAA248.CD3.location-2.X11.Y5.tile.tissue.png	41	1	2000	41	7e32f57425cb3325eeb81ad03ae8e9b4	0	0	0	0	0	0	0	0	0	0	0	0	0	/home/dhl_ec/bnelissen/Slides/CD3_manuscript/CD3_slides/AAA248.CD3.location-2/AAA248.CD3.location-2.run1	255	0.7	0.06	0.7	0.06	-8.34108901854	-11.6352114648	0.612841857514	0.0293946113243
285.0	3991966.0	151.0	8283.0	3991966.0	4000000.0	4.0	1.0	1.34	1.66	1.67	0.05	8.67	0.6	1.23	0.0900000000001	13.52	0.59	3.18	2.22	0.58	AAA248.CD3.location-2.X11.Y6.tile.tissue.png	42	1	2000	42	5fb1028e9918949f213315387770c754	0	0	0	0	0	0	0	0	0	0	0	0	0	/home/dhl_ec/bnelissen/Slides/CD3_manuscript/CD3_slides/AAA248.CD3.location-2/AAA248.CD3.location-2.run1	255	0.7	0.06	0.7	0.06	-8.55874108725	-11.9530066904	0.526511001244	0.0345746656799
165.0	3993710.0	86.0	8446.0	3993710.0	4000000.0	2.0	1.0	1.84	3.91	1.7	0.0599999999999	8.91	0.59	1.18	0.0800000000002	12.44	0.52	3.12	2.22	0.57	AAA248.CD3.location-2.X11.Y7.tile.tissue.png	43	1	2000	43	ec07538c5c4753b56fd2d8f9fa2f9372	0	0	0	0	0	0	0	0	0	0	0	0	0	/home/dhl_ec/bnelissen/Slides/CD3_manuscript/CD3_slides/AAA248.CD3.location-2/AAA248.CD3.location-2.run1	255	0.7	0.06	0.7	0.06	-8.73262398046	-11.7544921247	1.05116830578	0.0664709453125
0.0	1146306.0	0.0	10327.0	1146306.0	4000000.0	0.0	4.0	1.05	1.44	1.86	0.0899999999999	8.7	0.53	1.25	0.28	8.65	0.3	3.12	2.33	0.6	AAA248.CD3.location-2.X11.Y8.tile.tissue.png	44	1	2000	44	42d7d8bff099ef4c067d9dc5b3bb870e	0	0	0	0	0	0	0	0	0	0	0	0	0	/home/dhl_ec/bnelissen/Slides/CD3_manuscript/CD3_slides/AAA248.CD3.location-2/AAA248.CD3.location-2.run1	255	0.7	0.06	0.7	0.06	0.0	-11.1450411166	1.72905543982	0.848709779297
135.0	11319.0	55.0	1178.0	11319.0	4000000.0	1.0	4.0	1.5	2.98	1.08	0.05	6.31	0.48	0.91	0.2	6.37	0.19	2.59	1.8	0.6	AAA248.CD3.location-2.X12.Y14.tile.tissue.png	45	1	2000	45	500f9dcb367f2f4967e88fe6efc020a7	0	0	0	0	0	0	0	0	0	0	0	0	0	/home/dhl_ec/bnelissen/Slides/CD3_manuscript/CD3_slides/AAA248.CD3.location-2/AAA248.CD3.location-2.run1	255	0.7	0.06	0.7	0.06	-9.32362776037	-12.1687135201	5.70447290614	0.363171122437
4210.0	1139089.0	1349.0	23275.0	1139089.0	4000000.0	24.0	11.0	1.27	1.62	1.83	0.0899999999999	9.22	0.54	1.14	0.24	9.63	0.36	3.25	2.44	0.64	AAA248.CD3.location-2.X12.Y15.tile.tissue.png	46	1	2000	46	5d7c21f10078e965bc217841df74c472	0	0	0	0	0	0	0	0	0	0	0	0	0	/home/dhl_ec/bnelissen/Slides/CD3_manuscript/CD3_slides/AAA248.CD3.location-2/AAA248.CD3.location-2.run1	255	0.7	0.06	0.7	0.06	-9.7707703886	-12.3934436858	3.92745573921	0.969109453125
757.0	3196040.0	341.0	18351.0	3196040.0	4000000.0	8.0	6.0	1.02	2.95	1.67	0.0600000000002	9.15	0.6	1.17	0.12	11.74	0.49	3.19	2.21	0.68	AAA248.CD3.location-2.X12.Y16.tile.tissue.png	47	1	2000	47	e1d8f5572e7c3f6dfb24611e34dd0943	0	0	0	0	0	0	0	0	0	0	0	0	0	/home/dhl_ec/bnelissen/Slides/CD3_manuscript/CD3_slides/AAA248.CD3.location-2/AAA248.CD3.location-2.run1	255	0.7	0.06	0.7	0.06	-8.81703479365	-12.1930189525	2.03696390364	0.55020475
10567.0	492522.0	3407.0	19097.0	492522.0	4000000.0	63.0	20.0	1.23	2.6	1.65	0.0799999999999	9.42	0.53	1.26	0.32	7.63	0.21	3.33	2.27	0.75	AAA248.CD3.location-2.X12.Y17.tile.tissue.png	48	1	2000	48	c0f15d321c75fb8ad333bb4d8f957dac	0	0	0	0	0	0	0	0	0	0	0	0	0	/home/dhl_ec/bnelissen/Slides/CD3_manuscript/CD3_slides/AAA248.CD3.location-2/AAA248.CD3.location-2.run1	255	0.7	0.06	0.7	0.06	-9.69177172377	-12.5258171505	4.15144423964	0.745790789062
4684.0	1766656.0	1749.0	24426.0	1766656.0	4000000.0	34.0	11.0	2.58	4.23	1.68	0.0799999999999	9.71	0.54	1.17	0.2	10.21	0.39	3.21	2.22	0.71	AAA248.CD3.location-2.X12.Y18.tile.tissue.png	49	1	2000	49	808b5b8c64ce77afc1b6497428ff19d7	0	0	0	0	0	0	0	0	0	0	0	0	0	/home/dhl_ec/bnelissen/Slides/CD3_manuscript/CD3_slides/AAA248.CD3.location-2/AAA248.CD3.location-2.run1	255	0.7	0.06	0.7	0.06	-9.51327525615	-12.1380708898	3.11484682332	1.06112635937
0.0	0.0	0.0	0.0	0.0	4000000.0	0.0	0.0	1.14	1.3	1.7	0.0800000000002	8.64	0.44	1.34	0.3	6.23	0.2	2.87	2.2	0.61	AAA248.CD3.location-2.X12.Y19.tile.tissue.png	50	1	2000	50	9a898866a54f8ec299ec5d3982796db6	0	0	0	0	0	0	0	0	0	0	0	0	0	/home/dhl_ec/bnelissen/Slides/CD3_manuscript/CD3_slides/AAA248.CD3.location-2/AAA248.CD3.location-2.run1	255	1.0	0.06	1.0	0.06	0.0	0.0	0.0	2.322687
0.0	1000576.0	0.0	4860.0	1000576.0	4000000.0	0.0	1.0	1.54	2.35	1.08	0.0599999999999	7.47	0.41	0.72	0.17	6.62	0.27	2.16	1.44	1.54	AAA248.CD3.location-2.X12.Y3.tile.tissue.png	51	1	2000	51	15d9c49aaa227df5f1c1e0dd58a425ea	0	0	0	0	0	0	0	0	0	0	0	0	0	/home/dhl_ec/bnelissen/Slides/CD3_manuscript/CD3_slides/AAA248.CD3.location-2/AAA248.CD3.location-2.run1	255	0.7	0.06	0.7	0.06	-8.18565685266	-11.1633422914	1.22376642365	0.913905414063
0.0	3741274.0	0.0	8099.0	3741274.0	4000000.0	0.0	1.0	5.2	3.82	1.08	0.0400000000002	7.79	0.62	1.2	0.11	12.12	0.43	3.11	2.34	0.59	AAA248.CD3.location-2.X12.Y4.tile.tissue.png	52	1	2000	52	7de964fe6d7668a3387dce2b08cdce21	0	0	0	0	0	0	0	0	0	0	0	0	0	/home/dhl_ec/bnelissen/Slides/CD3_manuscript/CD3_slides/AAA248.CD3.location-2/AAA248.CD3.location-2.run1	255	0.7	0.06	0.7	0.06	-9.03144098333	-11.4746148753	1.60822105367	0.162680625
179.0	3999736.0	74.0	8030.0	3999736.0	4000000.0	2.0	1.0	1.2	1.76	1.89	0.0799999999999	7.97	0.34	0.67	0.0600000000002	9.14	0.58	3.3	2.24	0.59	AAA248.CD3.location-2.X12.Y5.tile.tissue.png	53	1	2000	53	b63c661b177f2b8ed4b2f2935f5437a9	0	0	0	0	0	0	0	0	0	0	0	0	0	/home/dhl_ec/bnelissen/Slides/CD3_manuscript/CD3_slides/AAA248.CD3.location-2/AAA248.CD3.location-2.run1	255	0.7	0.06	0.7	0.06	-8.263290522	-11.3048216833	0.967603572594	0.0438173921051
265.0	3292285.0	142.0	8079.0	3292285.0	4000000.0	4.0	1.0	2.01	3.22	1.09	0.04	6.31	0.53	0.84	0.0799999999999	8.69	0.41	2.36	1.43	0.63	AAA248.CD3.location-2.X12.Y6.tile.tissue.png	54	1	2000	54	f69fa2cb12d99f82fb7f37e32c507c1c	0	0	0	0	0	0	0	0	0	0	0	0	0	/home/dhl_ec/bnelissen/Slides/CD3_manuscript/CD3_slides/AAA248.CD3.location-2/AAA248.CD3.location-2.run1	255	0.7	0.06	0.7	0.06	-8.61097376106	-10.7848509275	0.802274695503	0.140951019531
168.0	1289568.0	78.0	7236.0	1289568.0	4000000.0	2.0	3.0	1.33	1.29	1.81	0.05	8.6	0.53	1.15	0.23	9.89	0.37	3.16	2.32	0.58	AAA248.CD3.location-2.X12.Y7.tile.tissue.png	55	1	2000	55	d94d91e3f2d56d57f9195313549c819c	0	0	0	0	0	0	0	0	0	0	0	0	0	/home/dhl_ec/bnelissen/Slides/CD3_manuscript/CD3_slides/AAA248.CD3.location-2/AAA248.CD3.location-2.run1	255	0.7	0.06	0.7	0.06	-8.89308184783	-11.5489086277	1.91529120114	1.02102478125
6187.0	2822152.0	2528.0	10007.0	2822152.0	4000000.0	51.0	1.0	1.35	2.48	1.67	0.0799999999999	10.47	0.59	1.25	0.15	8.55	0.36	2.1	1.44	0.46	AAA248.CD3.location-2.X12.Y8.tile.tissue.png	56	1	2000	56	397d39915e9d5a33a8709fe4b81a0beb	0	0	0	0	0	0	0	0	0	0	0	0	0	/home/dhl_ec/bnelissen/Slides/CD3_manuscript/CD3_slides/AAA248.CD3.location-2/AAA248.CD3.location-2.run1	255	0.7	0.06	0.7	0.06	-8.29856937613	-11.7417050112	1.55052729145	0.39643753125
120.0	1050207.0	64.0	8262.0	1050207.0	4000000.0	2.0	2.0	3.52	3.3	1.1	0.0699999999999	9.72	0.54	1.18	0.24	9.65	0.35	3.12	2.24	0.57	AAA248.CD3.location-2.X12.Y9.tile.tissue.png	57	1	2000	57	fe65eef0346c2d7dd0855fa3a4b6c547	0	0	0	0	0	0	0	0	0	0	0	0	0	/home/dhl_ec/bnelissen/Slides/CD3_manuscript/CD3_slides/AAA248.CD3.location-2/AAA248.CD3.location-2.run1	255	0.7	0.06	0.7	0.06	-8.85010587797	-11.6137686279	2.70555003718	0.854224152344
84.0	93948.0	40.0	2746.0	93948.0	4000000.0	1.0	2.0	1.35	1.58	1.08	0.05	6.31	0.48	0.98	0.19	6.42	0.3	1.98	1.43	0.43	AAA248.CD3.location-2.X13.Y14.tile.tissue.png	58	1	2000	58	7526fec659393f0f25c611484f373a9b	0	0	0	0	0	0	0	0	0	0	0	0	0	/home/dhl_ec/bnelissen/Slides/CD3_manuscript/CD3_slides/AAA248.CD3.location-2/AAA248.CD3.location-2.run1	255	0.7	0.06	0.7	0.06	-9.51787589447	-12.0019987172	4.77357243274	0.495873476074
1284.0	1146843.0	583.0	29534.0	1146843.0	4000000.0	12.0	21.0	4.43	3.36	1.68	0.0699999999999	9.72	0.55	1.15	0.24	9.74	0.37	3.28	2.22	0.59	AAA248.CD3.location-2.X13.Y15.tile.tissue.png	59	1	2000	59	81f971b40125e299fb0331f6121e24c2	0	0	0	0	0	0	0	0	0	0	0	0	0	/home/dhl_ec/bnelissen/Slides/CD3_manuscript/CD3_slides/AAA248.CD3.location-2/AAA248.CD3.location-2.run1	255	0.7	0.06	0.7	0.06	-9.60878786174	-12.2660212958	3.93073547654	1.20456785937
511.0	761156.0	218.0	25678.0	761156.0	4000000.0	4.0	48.0	1.4	1.39	1.69	0.0600000000002	9.76	0.54	1.23	0.26	9.37	0.37	3.32	2.3	0.58	AAA248.CD3.location-2.X13.Y16.tile.tissue.png	60	1	2000	60	a4e69d4f55d45a74282ee7af974eca27	0	0	0	0	0	0	0	0	0	0	0	0	0	/home/dhl_ec/bnelissen/Slides/CD3_manuscript/CD3_slides/AAA248.CD3.location-2/AAA248.CD3.location-2.run1	255	0.7	0.06	0.7	0.06	-9.3756775045	-12.0879625797	3.74314146902	1.24992669531
6806.0	1873450.0	2595.0	30270.0	1873450.0	4000000.0	48.0	21.0	1.24	3.31	1.09	0.05	8.59	0.55	0.89	0.13	10.45	0.4	3.22	2.21	0.57	AAA248.CD3.location-2.X13.Y17.tile.tissue.png	61	1	2000	61	a20d4ac6f95264a0f38696338648ff04	0	0	0	0	0	0	0	0	0	0	0	0	0	/home/dhl_ec/bnelissen/Slides/CD3_manuscript/CD3_slides/AAA248.CD3.location-2/AAA248.CD3.location-2.run1	255	0.7	0.06	0.7	0.06	-9.72731579289	-12.4077114296	4.24232755093	1.16050875
72.0	23213.0	36.0	2072.0	23213.0	4000000.0	1.0	3.0	0.97	1.13	1.67	0.0699999999999	9.47	0.58	1.43	0.33	8.95	0.3	2.46	1.43	0.44	AAA248.CD3.location-2.X13.Y18.tile.tissue.png	62	1	2000	62	7394bd5ad82926d83b5a4ce57e5dbbb5	0	0	0	0	0	0	0	0	0	0	0	0	0	/home/dhl_ec/bnelissen/Slides/CD3_manuscript/CD3_slides/AAA248.CD3.location-2/AAA248.CD3.location-2.run1	255	0.7	0.06	0.7	0.06	-9.53961536527	-11.922442804	5.28082622442	0.454322513672
0.0	87528.0	0.0	1828.0	87528.0	4000000.0	0.0	1.0	1.14	2.37	1.07	0.05	7.17	0.58	1.38	0.2	7.95	0.16	3.17	2.16	0.5	AAA248.CD3.location-2.X13.Y4.tile.tissue.png	63	1	2000	63	9aa10694cadfd45ee96022d351a25830	0	0	0	0	0	0	0	0	0	0	0	0	0	/home/dhl_ec/bnelissen/Slides/CD3_manuscript/CD3_slides/AAA248.CD3.location-2/AAA248.CD3.location-2.run1	255	0.7	0.06	0.7	0.06	0.0	-11.2853615365	1.87077028208	1.7699116427
191.0	260358.0	108.0	4721.0	260358.0	4000000.0	2.0	2.0	0.97	1.51	1.93	0.0900000000001	10.21	0.55	1.36	0.32	8.07	0.2	2.07	1.44	0.42	AAA248.CD3.location-2.X13.Y5.tile.tissue.png	64	1	2000	64	4652aa66f1cb0b8a017639b5e2ca3d11	0	0	0	0	0	0	0	0	0	0	0	0	0	/home/dhl_ec/bnelissen/Slides/CD3_manuscript/CD3_slides/AAA248.CD3.location-2/AAA248.CD3.location-2.run1	255	0.7	0.06	0.7	0.06	-8.41716329478	-11.5125288364	1.7306203383	1.38070001172
0.0	165020.0	0.0	2283.0	165020.0	4000000.0	0.0	1.0	0.89	2.33	1.08	0.0600000000002	6.32	0.35	0.77	0.19	5.62	0.14	2.03	1.44	0.5	AAA248.CD3.location-2.X13.Y6.tile.tissue.png	65	1	2000	65	71202da2aef5cc38b244cfb515c01bdd	0	0	0	0	0	0	0	0	0	0	0	0	0	/home/dhl_ec/bnelissen/Slides/CD3_manuscript/CD3_slides/AAA248.CD3.location-2/AAA248.CD3.location-2.run1	255	0.7	0.06	0.7	0.06	0.0	-11.5816113211	1.73480032723	1.58078423535
0.0	6992.0	0.0	590.0	6992.0	4000000.0	0.0	1.0	4.01	3.61	1.09	0.05	6.18	0.52	0.79	0.2	6.21	0.21	1.94	1.43	0.42	AAA248.CD3.location-2.X13.Y8.tile.tissue.png	66	1	2000	66	063b39f6a5eb679cf65d4a155b26bf8e	0	0	0	0	0	0	0	0	0	0	0	0	0	/home/dhl_ec/bnelissen/Slides/CD3_manuscript/CD3_slides/AAA248.CD3.location-2/AAA248.CD3.location-2.run1	255	0.7	0.06	0.7	0.06	-8.34370880709	-12.1550171729	5.00894474099	1.05203501282
0.0	382290.0	0.0	4108.0	382290.0	4000000.0	0.0	1.0	2.19	2.89	1.12	0.0700000000002	10.18	0.43	1.45	0.35	8.83	0.17	3.43	2.61	0.6	AAA248.CD3.location-2.X13.Y9.tile.tissue.png	67	1	2000	67	4d650568d12812cd57ba45cea5b7de62	0	0	0	0	0	0	0	0	0	0	0	0	0	/home/dhl_ec/bnelissen/Slides/CD3_manuscript/CD3_slides/AAA248.CD3.location-2/AAA248.CD3.location-2.run1	255	0.7	0.06	0.7	0.06	-7.76006372408	-11.543736851	1.84666371414	1.05930139062
4318.0	1047410.0	1830.0	36026.0	1047410.0	4000000.0	38.0	30.0	1.25	1.55	1.96	0.0799999999999	7.99	0.36	0.69	0.17	7.1	0.37	2.14	1.42	0.51	AAA248.CD3.location-2.X14.Y14.tile.tissue.png	68	1	2000	68	0b82a142c90fee115fbdab21c9223a44	0	0	0	0	0	0	0	0	0	0	0	0	0	/home/dhl_ec/bnelissen/Slides/CD3_manuscript/CD3_slides/AAA248.CD3.location-2/AAA248.CD3.location-2.run1	255	0.7	0.06	0.7	0.06	-10.0615622656	-12.4461764533	5.02749079347	1.59472096094
917.0	492588.0	427.0	23227.0	492588.0	4000000.0	9.0	22.0	1.34	2.35	1.09	0.04	6.38	0.43	0.7	0.18	6.98	0.32	3.24	2.28	0.6	AAA248.CD3.location-2.X14.Y15.tile.tissue.png	69	1	2000	69	59b89845d9a5915f07a14960a08b0361	0	0	0	0	0	0	0	0	0	0	0	0	0	/home/dhl_ec/bnelissen/Slides/CD3_manuscript/CD3_slides/AAA248.CD3.location-2/AAA248.CD3.location-2.run1	255	0.7	0.06	0.7	0.06	-9.60688508957	-12.6679822047	4.59669063886	1.62635564844
8270.0	768800.0	3084.0	45577.0	768800.0	4000000.0	56.0	66.0	2.37	1.44	1.67	0.0599999999999	10.81	0.56	1.14	0.26	9.73	0.22	2.19	1.42	0.43	AAA248.CD3.location-2.X14.Y16.tile.tissue.png	70	1	2000	70	dfad615a438a1b83b660ea4493cc9ed0	0	0	0	0	0	0	0	0	0	0	0	0	0	/home/dhl_ec/bnelissen/Slides/CD3_manuscript/CD3_slides/AAA248.CD3.location-2/AAA248.CD3.location-2.run1	255	0.7	0.06	0.7	0.06	-10.1577646065	-12.5452661533	4.84204431615	1.276904875
6657.0	252433.0	2133.0	18718.0	252433.0	4000000.0	42.0	35.0	1.1	2.47	1.08	0.0499999999997	7.8	0.54	1.24	0.29	9.43	0.34	3.24	2.27	0.59	AAA248.CD3.location-2.X14.Y17.tile.tissue.png	71	1	2000	71	834e47923a34c7824bf5502b47604084	0	0	0	0	0	0	0	0	0	0	0	0	0	/home/dhl_ec/bnelissen/Slides/CD3_manuscript/CD3_slides/AAA248.CD3.location-2/AAA248.CD3.location-2.run1	255	0.7	0.06	0.7	0.06	-10.0918884854	-12.6850689004	4.86838422067	1.65776390234
5644.0	454603.0	2314.0	22191.0	454603.0	4000000.0	48.0	24.0	1.25	2.06	1.67	0.0699999999997	9.28	0.54	1.2	0.27	9.2	0.32	3.13	2.45	0.78	AAA248.CD3.location-2.X15.Y14.tile.tissue.png	72	1	2000	72	fd5ed298d3559c7be76dfbda241a033c	0	0	0	0	0	0	0	0	0	0	0	0	0	/home/dhl_ec/bnelissen/Slides/CD3_manuscript/CD3_slides/AAA248.CD3.location-2/AAA248.CD3.location-2.run1	255	0.7	0.06	0.7	0.06	-10.4173721921	-12.561647692	5.45594282467	1.12024052344
30651.0	795450.0	10263.0	26893.0	795450.0	4000000.0	201.0	27.0	1.66	2.41	1.11	0.0599999999999	10.59	0.61	1.23	0.26	10.5	0.35	3.2	2.23	0.77	AAA248.CD3.location-2.X15.Y15.tile.tissue.png	73	1	2000	73	2d16abfa163cf73a7202746055a3a2c3	0	0	0	0	0	0	0	0	0	0	0	0	0	/home/dhl_ec/bnelissen/Slides/CD3_manuscript/CD3_slides/AAA248.CD3.location-2/AAA248.CD3.location-2.run1	255	0.7	0.06	0.7	0.06	-10.024797424	-12.9465292129	4.35795424221	1.50370067187
1378.0	591058.0	694.0	40624.0	591058.0	4000000.0	16.0	81.0	1.06	2.35	1.67	0.0599999999999	9.43	0.57	1.13	0.26	9.88	0.37	3.45	2.28	0.77	AAA248.CD3.location-2.X15.Y16.tile.tissue.png	74	1	2000	74	e9a19a939218ee7435af080550016075	0	0	0	0	0	0	0	0	0	0	0	0	0	/home/dhl_ec/bnelissen/Slides/CD3_manuscript/CD3_slides/AAA248.CD3.location-2/AAA248.CD3.location-2.run1	255	0.7	0.06	0.7	0.06	-9.67223734622	-12.437396967	4.93440295568	1.5360920625
127.0	109363.0	75.0	6239.0	109363.0	4000000.0	2.0	11.0	3.58	2.13	1.67	0.0799999999999	9.16	0.53	1.4	0.31	8.76	0.31	2.98	2.21	0.59	AAA248.CD3.location-2.X15.Y17.tile.tissue.png	75	1	2000	75	af0e17502bc446540a07420c905e1e33	0	0	0	0	0	0	0	0	0	0	0	0	0	/home/dhl_ec/bnelissen/Slides/CD3_manuscript/CD3_slides/AAA248.CD3.location-2/AAA248.CD3.location-2.run1	255	0.7	0.06	0.7	0.06	-9.77477835919	-12.4774648783	4.66166286437	1.5872185957
117.0	52957.0	77.0	4578.0	52957.0	4000000.0	2.0	7.0	1.09	1.4	1.72	0.0699999999997	9.15	0.58	1.44	0.32	8.86	0.3	2.99	2.24	0.69	AAA248.CD3.location-2.X16.Y14.tile.tissue.png	76	1	2000	76	9297c3ad3522ea76d1e34b3b9da7104e	0	0	0	0	0	0	0	0	0	0	0	0	0	/home/dhl_ec/bnelissen/Slides/CD3_manuscript/CD3_slides/AAA248.CD3.location-2/AAA248.CD3.location-2.run1	255	0.7	0.06	0.7	0.06	-9.6586785138	-12.0695571209	4.92295693997	0.847422342285
613.0	171446.0	285.0	12582.0	171446.0	4000000.0	7.0	28.0	3.06	3.12	1.69	0.0699999999997	9.15	0.53	1.22	0.31	8.84	0.3	3.1	2.28	0.64	AAA248.CD3.location-2.X16.Y15.tile.tissue.png	77	1	2000	77	23b1e860c54857689163e564166c6e5b	0	0	0	0	0	0	0	0	0	0	0	0	0	/home/dhl_ec/bnelissen/Slides/CD3_manuscript/CD3_slides/AAA248.CD3.location-2/AAA248.CD3.location-2.run1	255	0.7	0.06	0.7	0.06	-9.9468595607	-12.4721042772	3.86223870422	2.1006541582
436.0	263438.0	164.0	23021.0	263438.0	4000000.0	4.0	45.0	1.12	1.81	1.67	0.0699999999997	9.48	0.54	1.27	0.31	8.74	0.33	3.25	2.22	0.61	AAA248.CD3.location-2.X16.Y16.tile.tissue.png	78	1	2000	78	45cc9361117cf21723013e2adf2d9f7d	0	0	0	0	0	0	0	0	0	0	0	0	0	/home/dhl_ec/bnelissen/Slides/CD3_manuscript/CD3_slides/AAA248.CD3.location-2/AAA248.CD3.location-2.run1	255	0.7	0.06	0.7	0.06	-9.79862380092	-12.3206449775	4.83746860243	2.79401393164
7219.0	192563.0	2387.0	2758.0	192563.0	4000000.0	43.0	1.0	1.35	1.34	1.69	0.0699999999997	9.04	0.53	1.2	0.29	8.91	0.31	3.18	2.36	0.83	AAA248.CD3.location-2.X17.Y11.tile.tissue.png	79	1	2000	79	33d19ff7265c08f24b01d0c1719ad451	0	0	0	0	0	0	0	0	0	0	0	0	0	/home/dhl_ec/bnelissen/Slides/CD3_manuscript/CD3_slides/AAA248.CD3.location-2/AAA248.CD3.location-2.run1	255	0.7	0.06	0.7	0.06	-8.5084908532	-11.9878037433	1.78394894815	0.799152537109
0.0	0.0	0.0	0.0	0.0	4000000.0	0.0	0.0	2.15	3.3	1.35	0.0799999999999	5.96	0.28	0.75	0.2	4.47	0.19	1.91	1.44	0.53	AAA248.CD3.location-2.X17.Y12.tile.tissue.png	80	1	2000	80	d06032b3c9ac0eaa8e2647fb852d7eea	0	0	0	0	0	0	0	0	0	0	0	0	0	/home/dhl_ec/bnelissen/Slides/CD3_manuscript/CD3_slides/AAA248.CD3.location-2/AAA248.CD3.location-2.run1	255	1.0	0.06	1.0	0.06	0.0	-10.1300771398	0.0	5.41320759546
5257.0	938731.0	1795.0	13212.0	938731.0	4000000.0	32.0	9.0	2.61	1.97	1.25	0.0500000000002	7.3	0.48	1.21	0.32	9.67	0.34	3.12	2.21	0.65	AAA248.CD3.location-2.X17.Y13.tile.tissue.png	81	1	2000	81	1a957e4a97ad143c7701cdd18b57b865	0	0	0	0	0	0	0	0	0	0	0	0	0	/home/dhl_ec/bnelissen/Slides/CD3_manuscript/CD3_slides/AAA248.CD3.location-2/AAA248.CD3.location-2.run1	255	0.7	0.06	0.7	0.06	-9.12950177406	-12.398765358	2.97095823564	0.793973945313
11529.0	1506773.0	3921.0	13462.0	1506773.0	4000000.0	69.0	5.0	0.97	1.36	1.92	0.0700000000002	8.4	0.35	0.7	0.14	7.47	0.4	2.07	1.43	0.54	AAA248.CD3.location-2.X17.Y14.tile.tissue.png	82	1	2000	82	27c5439616b385fb8efdfd76946f5959	0	0	0	0	0	0	0	0	0	0	0	0	0	/home/dhl_ec/bnelissen/Slides/CD3_manuscript/CD3_slides/AAA248.CD3.location-2/AAA248.CD3.location-2.run1	255	0.7	0.06	0.7	0.06	-8.56602417392	-12.3729822272	2.34478483412	0.746631375
0.0	3155.0	0.0	314.0	3155.0	4000000.0	0.0	1.0	1.0	2.19	1.1	0.0599999999999	6.12	0.52	0.82	0.2	6.02	0.13	2.05	1.43	0.48	AAA248.CD3.location-2.X17.Y15.tile.tissue.png	83	1	2000	83	a4d5016af40fe3a2cf04d2f259d7362a	0	0	0	0	0	0	0	0	0	0	0	0	0	/home/dhl_ec/bnelissen/Slides/CD3_manuscript/CD3_slides/AAA248.CD3.location-2/AAA248.CD3.location-2.run1	255	0.7	0.06	0.7	0.06	-8.80227140192	-12.2276813448	6.1182221497	0.349136412201
0.0	16598.0	0.0	1523.0	16598.0	4000000.0	0.0	5.0	1.54	3.51	1.24	0.0499999999997	6.29	0.46	0.8	0.34	8.28	0.2	3.03	1.84	0.32	AAA248.CD3.location-2.X17.Y2.tile.tissue.png	84	1	2000	84	a6b0db93c67ee48af14ec2e9e2559ba5	0	0	0	0	0	0	0	0	0	0	0	0	0	/home/dhl_ec/bnelissen/Slides/CD3_manuscript/CD3_slides/AAA248.CD3.location-2/AAA248.CD3.location-2.run1	255	0.7	0.06	0.7	0.06	-9.85840972803	-12.1122506786	5.47566373674	1.34905638159
4574.0	609360.0	1992.0	18761.0	609360.0	4000000.0	39.0	17.0	1.05	1.63	1.16	0.0499999999997	8.43	0.53	1.16	0.26	8.61	0.22	2.13	1.44	0.54	AAA248.CD3.location-2.X17.Y3.tile.tissue.png	85	1	2000	85	5483a07c69861d6056ee19e2ba9078fd	0	0	0	0	0	0	0	0	0	0	0	0	0	/home/dhl_ec/bnelissen/Slides/CD3_manuscript/CD3_slides/AAA248.CD3.location-2/AAA248.CD3.location-2.run1	255	0.7	0.06	0.7	0.06	-9.35090625481	-12.5478014966	4.25414071102	1.07824678906
0.0	33488.0	0.0	2328.0	33488.0	4000000.0	0.0	2.0	1.95	3.99	1.67	0.0700000000002	8.89	0.53	1.26	0.31	6.85	0.16	2.07	2.03	0.6	AAA248.CD3.location-2.X17.Y4.tile.tissue.png	86	1	2000	86	d75397e3e3c4ca69d5df82214c85e757	0	0	0	0	0	0	0	0	0	0	0	0	0	/home/dhl_ec/bnelissen/Slides/CD3_manuscript/CD3_slides/AAA248.CD3.location-2/AAA248.CD3.location-2.run1	255	0.7	0.06	0.7	0.06	-9.0668567502	-11.9863093114	5.16443342111	1.34880926978
0.0	0.0	0.0	0.0	0.0	4000000.0	0.0	0.0	0.98	1.9	1.74	0.0600000000004	7.85	0.54	1.45	0.34	6.52	0.21	2.83	2.57	0.56	AAA248.CD3.location-2.X17.Y5.tile.tissue.png	87	1	2000	87	b4a5c4fb86686d251c36e35ed51ec396	0	0	0	0	0	0	0	0	0	0	0	0	0	/home/dhl_ec/bnelissen/Slides/CD3_manuscript/CD3_slides/AAA248.CD3.location-2/AAA248.CD3.location-2.run1	255	1.0	0.06	1.0	0.06	0.0	-9.82205638834	0.0	1.77493316034
0.0	1325.0	0.0	162.0	1325.0	4000000.0	0.0	1.0	1.25	1.49	1.91	0.0900000000001	8.58	0.35	0.8	0.2	5.55	0.13	1.95	1.43	0.46	AAA248.CD3.location-2.X18.Y10.tile.tissue.png	88	1	2000	88	ab9b9de84998bf65ab1ebc812af6bd4b	0	0	0	0	0	0	0	0	0	0	0	0	0	/home/dhl_ec/bnelissen/Slides/CD3_manuscript/CD3_slides/AAA248.CD3.location-2/AAA248.CD3.location-2.run1	255	0.7	0.06	0.7	0.06	0.0	-12.1565469496	9.60692364387	0.542899428749
15220.0	1303139.0	5621.0	8630.0	1303139.0	4000000.0	113.0	4.0	1.16	1.97	1.08	0.04	6.67	0.5	0.68	0.23	7.49	0.32	2.05	1.43	0.49	AAA248.CD3.location-2.X18.Y11.tile.tissue.png	89	1	2000	89	eefb98ae862d8f51bd9666b1644dfcdc	0	0	0	0	0	0	0	0	0	0	0	0	0	/home/dhl_ec/bnelissen/Slides/CD3_manuscript/CD3_slides/AAA248.CD3.location-2/AAA248.CD3.location-2.run1	255	0.7	0.06	0.7	0.06	-8.74040402879	-11.7601491492	1.37606705571	0.470455039062
3633.0	260140.0	1278.0	8637.0	260140.0	4000000.0	29.0	12.0	3.4	4.31	1.24	0.0699999999997	6.3	0.47	0.91	0.34	8.59	0.26	2.92	1.95	0.53	AAA248.CD3.location-2.X18.Y12.tile.tissue.png	90	1	2000	90	a77cf238b93d410ced3ebeee04664c97	0	0	0	0	0	0	0	0	0	0	0	0	0	/home/dhl_ec/bnelissen/Slides/CD3_manuscript/CD3_slides/AAA248.CD3.location-2/AAA248.CD3.location-2.run1	255	0.7	0.06	0.7	0.06	-9.50518181299	-12.1713703743	2.88203841559	0.629717412109
47941.0	3078229.0	14742.0	10088.0	3078229.0	4000000.0	264.0	2.0	1.09	1.58	1.42	0.0600000000004	10.68	0.52	1.17	0.13	10.58	0.32	2.07	1.42	0.47	AAA248.CD3.location-2.X18.Y13.tile.tissue.png	91	1	2000	91	292382b0538fd6fc353642e62e6f0d26	0	0	0	0	0	0	0	0	0	0	0	0	0	/home/dhl_ec/bnelissen/Slides/CD3_manuscript/CD3_slides/AAA248.CD3.location-2/AAA248.CD3.location-2.run1	255	0.7	0.06	0.7	0.06	-9.01392045231	-12.4217424173	2.3879142863	0.624570484375
30707.0	2644621.0	9347.0	8772.0	2644621.0	4000000.0	169.0	1.0	1.14	3.39	1.07	0.04	7.59	0.54	0.72	0.0999999999999	8.75	0.3	2.04	1.63	0.57	AAA248.CD3.location-2.X18.Y14.tile.tissue.png	92	1	2000	92	441daa88a147c80d50d0f34d05ddf100	0	0	0	0	0	0	0	0	0	0	0	0	0	/home/dhl_ec/bnelissen/Slides/CD3_manuscript/CD3_slides/AAA248.CD3.location-2/AAA248.CD3.location-2.run1	255	0.7	0.06	0.7	0.06	-7.95684001974	-11.448306444	0.714539852044	0.393657234375
0.0	18245.0	0.0	1574.0	18245.0	4000000.0	0.0	5.0	3.79	3.51	1.67	0.0700000000002	8.84	0.53	1.26	0.31	8.15	0.22	2.96	2.22	0.52	AAA248.CD3.location-2.X18.Y15.tile.tissue.png	93	1	2000	93	7326626428ad53fa121ba98de91cbdf7	0	0	0	0	0	0	0	0	0	0	0	0	0	/home/dhl_ec/bnelissen/Slides/CD3_manuscript/CD3_slides/AAA248.CD3.location-2/AAA248.CD3.location-2.run1	255	0.7	0.06	0.7	0.06	-8.95000167075	-12.3737902599	4.59376927875	2.28946399756
0.0	83190.0	0.0	3468.0	83190.0	4000000.0	0.0	5.0	1.38	1.79	1.74	0.0700000000002	9.18	0.53	1.25	0.29	8.19	0.22	3.04	2.21	0.51	AAA248.CD3.location-2.X18.Y2.tile.tissue.png	94	1	2000	94	7e20b2a1db49cbc3aee0a73fc14d6572	0	0	0	0	0	0	0	0	0	0	0	0	0	/home/dhl_ec/bnelissen/Slides/CD3_manuscript/CD3_slides/AAA248.CD3.location-2/AAA248.CD3.location-2.run1	255	0.7	0.06	0.7	0.06	-7.91162623707	-12.4538257287	3.69345102961	1.18042527832
6072.0	1166799.0	2343.0	14631.0	1166799.0	4000000.0	49.0	5.0	4.03	2.17	1.68	0.0600000000004	10.14	0.53	1.22	0.24	9.78	0.36	3.41	2.21	0.55	AAA248.CD3.location-2.X18.Y3.tile.tissue.png	95	1	2000	95	401f75a2b14b145e56a29b3bcbfebc9e	0	0	0	0	0	0	0	0	0	0	0	0	0	/home/dhl_ec/bnelissen/Slides/CD3_manuscript/CD3_slides/AAA248.CD3.location-2/AAA248.CD3.location-2.run1	255	0.7	0.06	0.7	0.06	-9.57291757694	-12.0883476997	3.48467869748	0.675186554687
19837.0	1267050.0	7488.0	24345.0	1267050.0	4000000.0	154.0	13.0	1.18	4.72	1.69	0.0599999999999	9.67	0.54	1.19	0.23	10.06	0.37	3.21	2.21	0.6	AAA248.CD3.location-2.X18.Y4.tile.tissue.png	96	1	2000	96	77f998c58bb8d82d106e5c1ab3662646	0	0	0	0	0	0	0	0	0	0	0	0	0	/home/dhl_ec/bnelissen/Slides/CD3_manuscript/CD3_slides/AAA248.CD3.location-2/AAA248.CD3.location-2.run1	255	0.7	0.06	0.7	0.06	-9.33400028363	-12.4339754612	3.2959273967	0.7634164375
5280.0	885347.0	2102.0	11349.0	885347.0	4000000.0	37.0	10.0	1.08	1.36	1.66	0.0700000000002	9.62	0.53	1.17	0.25	9.83	0.34	3.34	2.47	0.66	AAA248.CD3.location-2.X18.Y5.tile.tissue.png	97	1	2000	97	1a9f28182813e051fd26595551186f5a	0	0	0	0	0	0	0	0	0	0	0	0	0	/home/dhl_ec/bnelissen/Slides/CD3_manuscript/CD3_slides/AAA248.CD3.location-2/AAA248.CD3.location-2.run1	255	0.7	0.06	0.7	0.06	-9.57610640047	-12.5003371273	5.42646018311	0.920710648437
665.0	375187.0	262.0	14235.0	375187.0	4000000.0	5.0	11.0	2.45	4.32	1.1	0.0700000000002	6.62	0.53	0.82	0.28	8.64	0.22	2.88	1.8	0.72	AAA248.CD3.location-2.X18.Y6.tile.tissue.png	98	1	2000	98	e22cc9219920c2b83b9c0625c87dc233	0	0	0	0	0	0	0	0	0	0	0	0	0	/home/dhl_ec/bnelissen/Slides/CD3_manuscript/CD3_slides/AAA248.CD3.location-2/AAA248.CD3.location-2.run1	255	0.7	0.06	0.7	0.06	-9.33052075274	-12.2543547245	4.13547357516	1.10997127734
0.0	247284.0	0.0	5678.0	247284.0	4000000.0	0.0	1.0	0.92	1.55	1.71	0.0799999999999	9.62	0.57	1.29	0.3	8.65	0.22	3.15	2.22	0.64	AAA248.CD3.location-2.X18.Y7.tile.tissue.png	99	1	2000	99	f5a64b3538efd427719a3dfd732be441	0	0	0	0	0	0	0	0	0	0	0	0	0	/home/dhl_ec/bnelissen/Slides/CD3_manuscript/CD3_slides/AAA248.CD3.location-2/AAA248.CD3.location-2.run1	255	0.7	0.06	0.7	0.06	-9.19473672617	-11.7695842113	4.08544658933	1.07617375977
0.0	0.0	0.0	0.0	0.0	4000000.0	0.0	0.0	0.89	2.08	1.08	0.0500000000002	6.02	0.44	1.31	0.32	6.49	0.19	2.95	2.21	1.6	AAA248.CD3.location-2.X19.Y11.tile.tissue.png	100	1	2000	100	7a8de8da7f15959fc91fbc06c97a82b1	0	0	0	0	0	0	0	0	0	0	0	0	0	/home/dhl_ec/bnelissen/Slides/CD3_manuscript/CD3_slides/AAA248.CD3.location-2/AAA248.CD3.location-2.run1	255	1.0	0.06	1.0	0.06	0.0	-11.075755294	0.0	2.23102635603
0.0	0.0	0.0	0.0	0.0	4000000.0	0.0	0.0	3.34	3.45	1.67	0.0700000000002	8.4	0.44	1.24	0.3	6.18	0.2	2.9	2.19	0.76	AAA248.CD3.location-2.X19.Y12.tile.tissue.png	101	1	2000	101	9cf31b0ac9be9c951bcea5cc9b32415f	0	0	0	0	0	0	0	0	0	0	0	0	0	/home/dhl_ec/bnelissen/Slides/CD3_manuscript/CD3_slides/AAA248.CD3.location-2/AAA248.CD3.location-2.run1	255	1.0	0.06	1.0	0.06	0.0	-10.3990286363	0.0	6.08824223825
68477.0	2659066.0	19727.0	10512.0	2659066.0	4000000.0	353.0	5.0	3.54	4.19	1.69	0.0599999999999	9.16	0.54	1.12	0.15	12.76	0.46	3.17	2.24	0.81	AAA248.CD3.location-2.X19.Y13.tile.tissue.png	102	1	2000	102	404114a7678c4289223a3c840cb13df9	0	0	0	0	0	0	0	0	0	0	0	0	0	/home/dhl_ec/bnelissen/Slides/CD3_manuscript/CD3_slides/AAA248.CD3.location-2/AAA248.CD3.location-2.run1	255	0.7	0.06	0.7	0.06	-8.14722866642	-11.4599009352	0.570793866797	0.282327117187
16042.0	1782515.0	5000.0	11642.0	1782515.0	4000000.0	100.0	9.0	1.24	1.58	1.68	0.0599999999999	10.8	0.53	1.12	0.2	10.7	0.4	3.16	2.2	0.59	AAA248.CD3.location-2.X19.Y14.tile.tissue.png	103	1	2000	103	b60ee77852b3260319462b7f2106015b	0	0	0	0	0	0	0	0	0	0	0	0	0	/home/dhl_ec/bnelissen/Slides/CD3_manuscript/CD3_slides/AAA248.CD3.location-2/AAA248.CD3.location-2.run1	255	0.7	0.06	0.7	0.06	-8.00068963698	-11.405352906	0.775413504722	0.397664039062
1342.0	477329.0	658.0	16155.0	477329.0	4000000.0	17.0	18.0	1.69	3.29	1.22	0.0400000000004	6.56	0.54	1.11	0.27	9.07	0.32	3.16	2.03	0.82	AAA248.CD3.location-2.X19.Y15.tile.tissue.png	104	1	2000	104	1e54ed4bc66ab153c73433cd3cc2dac7	0	0	0	0	0	0	0	0	0	0	0	0	0	/home/dhl_ec/bnelissen/Slides/CD3_manuscript/CD3_slides/AAA248.CD3.location-2/AAA248.CD3.location-2.run1	255	0.7	0.06	0.7	0.06	-9.32422368455	-12.6599884948	3.28116034249	1.12650792969
1248.0	317655.0	468.0	14705.0	317655.0	4000000.0	10.0	13.0	1.81	1.96	1.59	0.0799999999999	9.31	0.54	1.23	0.28	8.92	0.31	3.23	2.21	0.82	AAA248.CD3.location-2.X19.Y16.tile.tissue.png	105	1	2000	105	59bbaad5bdcbf95e1eaedd008887ff5a	0	0	0	0	0	0	0	0	0	0	0	0	0	/home/dhl_ec/bnelissen/Slides/CD3_manuscript/CD3_slides/AAA248.CD3.location-2/AAA248.CD3.location-2.run1	255	0.7	0.06	0.7	0.06	-9.09534506523	-12.2395894678	3.69482098536	0.898249199219
977.0	152585.0	402.0	3580.0	152585.0	4000000.0	8.0	3.0	1.62	2.47	1.1	0.0799999999999	6.5	0.53	1.28	0.29	8.84	0.3	3.0	2.2	0.84	AAA248.CD3.location-2.X19.Y2.tile.tissue.png	106	1	2000	106	59de01aee55657c20e1558e771cbadf1	0	0	0	0	0	0	0	0	0	0	0	0	0	/home/dhl_ec/bnelissen/Slides/CD3_manuscript/CD3_slides/AAA248.CD3.location-2/AAA248.CD3.location-2.run1	255	0.7	0.06	0.7	0.06	-8.73028975399	-12.2496370091	2.24160594424	0.861350267578
100295.0	3114429.0	36408.0	18651.0	3114429.0	4000000.0	756.0	2.0	1.06	1.56	1.67	0.0599999999999	9.75	0.53	1.11	0.12	13.07	0.5	3.23	2.28	0.66	AAA248.CD3.location-2.X19.Y3.tile.tissue.png	107	1	2000	107	4edff095bdbcddd7e40a15d2a0e3c636	0	0	0	0	0	0	0	0	0	0	0	0	0	/home/dhl_ec/bnelissen/Slides/CD3_manuscript/CD3_slides/AAA248.CD3.location-2/AAA248.CD3.location-2.run1	255	0.7	0.06	0.7	0.06	-9.52151455073	-12.7193362885	3.74685689375	0.992587125
88997.0	2840760.0	30591.0	15339.0	2840760.0	4000000.0	591.0	2.0	2.07	4.11	1.69	0.0599999999999	10.31	0.54	1.11	0.14	14.55	0.48	3.38	2.19	0.6	AAA248.CD3.location-2.X19.Y4.tile.tissue.png	108	1	2000	108	ce326dda211b708d0d08f3bfb90877b4	0	0	0	0	0	0	0	0	0	0	0	0	0	/home/dhl_ec/bnelissen/Slides/CD3_manuscript/CD3_slides/AAA248.CD3.location-2/AAA248.CD3.location-2.run1	255	0.7	0.06	0.7	0.06	-9.76899182704	-12.5050686827	3.69046043042	0.77328603125
1258.0	159290.0	563.0	2649.0	159290.0	4000000.0	14.0	3.0	1.35	3.16	1.67	0.0599999999999	9.06	0.56	1.15	0.29	8.93	0.3	3.04	2.22	0.55	AAA248.CD3.location-2.X19.Y5.tile.tissue.png	109	1	2000	109	00d4d4df40a93433a7befc04d18e6e99	0	0	0	0	0	0	0	0	0	0	0	0	0	/home/dhl_ec/bnelissen/Slides/CD3_manuscript/CD3_slides/AAA248.CD3.location-2/AAA248.CD3.location-2.run1	255	0.7	0.06	0.7	0.06	-8.51028940919	-11.7761736072	1.58721000485	0.829422582031
272.0	690228.0	95.0	12957.0	690228.0	4000000.0	2.0	11.0	1.2	1.62	1.93	0.0699999999997	9.46	0.54	1.14	0.26	9.47	0.33	3.11	2.21	0.54	AAA248.CD3.location-2.X19.Y6.tile.tissue.png	110	1	2000	110	7f23a17d34aecfd32f6f53938d8b6640	0	0	0	0	0	0	0	0	0	0	0	0	0	/home/dhl_ec/bnelissen/Slides/CD3_manuscript/CD3_slides/AAA248.CD3.location-2/AAA248.CD3.location-2.run1	255	0.7	0.06	0.7	0.06	-9.09158988159	-11.9129116881	3.90936383917	0.831276304687
241.0	985805.0	110.0	25659.0	985805.0	4000000.0	3.0	16.0	1.26	3.11	1.07	0.0500000000002	6.8	0.54	0.7	0.16	8.49	0.26	3.27	2.22	0.55	AAA248.CD3.location-2.X19.Y7.tile.tissue.png	111	1	2000	111	a6075c9ac2de0bb9e49925a39f811505	0	0	0	0	0	0	0	0	0	0	0	0	0	/home/dhl_ec/bnelissen/Slides/CD3_manuscript/CD3_slides/AAA248.CD3.location-2/AAA248.CD3.location-2.run1	255	0.7	0.06	0.7	0.06	-9.39804481451	-12.257737355	4.20741424693	1.38556059375
0.0	0.0	0.0	0.0	0.0	4000000.0	0.0	0.0	0.72	1.32	1.57	0.0799999999999	7.96	0.52	1.51	0.32	7.19	0.23	2.68	1.44	0.32	AAA248.CD3.location-2.X2.Y1.tile.tissue.png	112	1	2000	112	54acc3a908364d108690c68ef16eb32d	0	0	0	0	0	0	0	0	0	0	0	0	0	/home/dhl_ec/bnelissen/Slides/CD3_manuscript/CD3_slides/AAA248.CD3.location-2/AAA248.CD3.location-2.run1	255	1.0	0.06	1.0	0.06	0.0	0.0	0.0	3.6750305
0.0	0.0	0.0	0.0	0.0	4000000.0	0.0	0.0	0.81	2.52	1.13	0.0500000000002	5.77	0.41	0.78	0.2	4.55	0.12	1.86	1.44	0.51	AAA248.CD3.location-2.X2.Y10.tile.tissue.png	113	1	2000	113	31ec6ccd3c037858554f416b46fa16d9	0	0	0	0	0	0	0	0	0	0	0	0	0	/home/dhl_ec/bnelissen/Slides/CD3_manuscript/CD3_slides/AAA248.CD3.location-2/AAA248.CD3.location-2.run1	255	1.0	0.06	1.0	0.06	0.0	-11.9326167548	0.0	1.88489123823
1809.0	2171943.0	833.0	45257.0	2171943.0	4000000.0	18.0	12.0	3.61	3.74	1.09	0.0599999999999	6.74	0.46	0.690000000001	0.12	8.26	0.43	2.24	1.7	0.57	AAA248.CD3.location-2.X2.Y11.tile.tissue.png	114	1	2000	114	a2910b04b9e227d89bc16f0248de600a	0	0	0	0	0	0	0	0	0	0	0	0	0	/home/dhl_ec/bnelissen/Slides/CD3_manuscript/CD3_slides/AAA248.CD3.location-2/AAA248.CD3.location-2.run1	255	0.7	0.06	0.7	0.06	-9.65474557686	-12.2578790146	4.73776134628	0.985708132813
2607.0	2131477.0	1265.0	68978.0	2131477.0	4000000.0	30.0	47.0	4.23	2.97	1.22	0.0500000000002	9.93	0.59	1.12	0.23	12.21	0.5	3.94	2.62	0.75	AAA248.CD3.location-2.X2.Y12.tile.tissue.png	115	1	2000	115	db8bd471d0f6282498651da480ef028d	0	0	0	0	0	0	0	0	0	0	0	0	0	/home/dhl_ec/bnelissen/Slides/CD3_manuscript/CD3_slides/AAA248.CD3.location-2/AAA248.CD3.location-2.run1	255	0.7	0.06	0.7	0.06	-9.722628086	-12.0000905339	4.96346239468	0.65708315625
91903.0	2611182.0	31578.0	39658.0	2611182.0	4000000.0	601.0	29.0	1.24	1.56	1.45	0.04	6.5	0.36	0.68	0.0999999999999	9.43	0.49	2.16	1.43	0.57	AAA248.CD3.location-2.X2.Y13.tile.tissue.png	116	1	2000	116	b83f45c430937926616819d0dc69ae34	0	0	0	0	0	0	0	0	0	0	0	0	0	/home/dhl_ec/bnelissen/Slides/CD3_manuscript/CD3_slides/AAA248.CD3.location-2/AAA248.CD3.location-2.run1	255	0.7	0.06	0.7	0.06	-9.91629804425	-12.7825193925	4.39944869388	0.99498584375
63990.0	3733088.0	22781.0	16184.0	3733088.0	4000000.0	438.0	2.0	1.3	3.67	1.09	0.0599999999999	7.18	0.51	0.67	0.0700000000002	9.5	0.35	2.09	1.56	0.85	AAA248.CD3.location-2.X2.Y14.tile.tissue.png	117	1	2000	117	76b7088bef81b57b7f13dbd457a30c36	0	0	0	0	0	0	0	0	0	0	0	0	0	/home/dhl_ec/bnelissen/Slides/CD3_manuscript/CD3_slides/AAA248.CD3.location-2/AAA248.CD3.location-2.run1	255	0.7	0.06	0.7	0.06	-9.93702411845	-12.3686907402	4.37812473663	0.54712775
5444.0	3213980.0	2022.0	17513.0	3213980.0	4000000.0	40.0	5.0	1.6	1.84	1.6	0.0599999999999	9.39	0.58	0.9	0.14	11.13	0.49	3.19	2.19	0.7	AAA248.CD3.location-2.X2.Y15.tile.tissue.png	118	1	2000	118	3427a71015c09cab0040d32d7542675c	0	0	0	0	0	0	0	0	0	0	0	0	0	/home/dhl_ec/bnelissen/Slides/CD3_manuscript/CD3_slides/AAA248.CD3.location-2/AAA248.CD3.location-2.run1	255	0.7	0.06	0.7	0.06	-9.25885338463	-12.4625704827	2.55011048179	0.66523671875
827.0	1333905.0	296.0	25629.0	1333905.0	4000000.0	5.0	18.0	1.4	1.46	1.7	0.0700000000002	8.05	0.36	0.690000000001	0.15	7.38	0.37	2.7	1.43	0.79	AAA248.CD3.location-2.X2.Y16.tile.tissue.png	119	1	2000	119	ee03141efcbe9f782fa6c437a2b50c7e	0	0	0	0	0	0	0	0	0	0	0	0	0	/home/dhl_ec/bnelissen/Slides/CD3_manuscript/CD3_slides/AAA248.CD3.location-2/AAA248.CD3.location-2.run1	255	0.7	0.06	0.7	0.06	-8.87834415229	-11.8933797046	2.60984548005	0.87089640625
0.0	0.0	0.0	0.0	0.0	4000000.0	0.0	0.0	1.87	3.09	1.08	0.0500000000002	6.13	0.43	1.33	0.3	6.15	0.12	2.84	2.22	0.56	AAA248.CD3.location-2.X2.Y17.tile.tissue.png	120	1	2000	120	331e128d51b0c05d73063f17e92fc52b	0	0	0	0	0	0	0	0	0	0	0	0	0	/home/dhl_ec/bnelissen/Slides/CD3_manuscript/CD3_slides/AAA248.CD3.location-2/AAA248.CD3.location-2.run1	255	1.0	0.06	1.0	0.06	0.0	-11.6009755179	0.0	1.6313920445
0.0	0.0	0.0	0.0	0.0	4000000.0	0.0	0.0	1.06	1.84	1.68	0.0700000000002	8.38	0.45	1.32	0.3	6.14	0.2	2.86	2.23	0.78	AAA248.CD3.location-2.X2.Y2.tile.tissue.png	121	1	2000	121	028dd485c38e0ef1afc37d862a4f4b83	0	0	0	0	0	0	0	0	0	0	0	0	0	/home/dhl_ec/bnelissen/Slides/CD3_manuscript/CD3_slides/AAA248.CD3.location-2/AAA248.CD3.location-2.run1	255	1.0	0.06	1.0	0.06	0.0	-10.4992203866	0.0	2.2844758332
0.0	0.0	0.0	0.0	0.0	4000000.0	0.0	0.0	0.9	3.04	1.68	0.0700000000002	7.47	0.44	1.32	0.3	6.24	0.19	2.92	2.24	0.59	AAA248.CD3.location-2.X2.Y3.tile.tissue.png	122	1	2000	122	0b9bd13d5d1437ef15908ad5b53deafd	0	0	0	0	0	0	0	0	0	0	0	0	0	/home/dhl_ec/bnelissen/Slides/CD3_manuscript/CD3_slides/AAA248.CD3.location-2/AAA248.CD3.location-2.run1	255	1.0	0.06	1.0	0.06	0.0	0.0	0.0	6.674766
0.0	0.0	0.0	0.0	0.0	4000000.0	0.0	0.0	1.37	2.67	1.7	0.0700000000002	7.52	0.44	1.31	0.3	6.51	0.22	2.51	2.33	0.66	AAA248.CD3.location-2.X2.Y4.tile.tissue.png	123	1	2000	123	93f713d19d857aa4aad33fea0844aab7	0	0	0	0	0	0	0	0	0	0	0	0	0	/home/dhl_ec/bnelissen/Slides/CD3_manuscript/CD3_slides/AAA248.CD3.location-2/AAA248.CD3.location-2.run1	255	1.0	0.06	1.0	0.06	0.0	0.0	0.0	2.85734975
0.0	0.0	0.0	0.0	0.0	4000000.0	0.0	0.0	4.48	1.13	1.68	0.0700000000002	7.59	0.44	1.34	0.3	6.27	0.2	2.75	1.44	0.58	AAA248.CD3.location-2.X2.Y5.tile.tissue.png	124	1	2000	124	851abd39ac1f7378e05b18c174840e92	0	0	0	0	0	0	0	0	0	0	0	0	0	/home/dhl_ec/bnelissen/Slides/CD3_manuscript/CD3_slides/AAA248.CD3.location-2/AAA248.CD3.location-2.run1	255	1.0	0.06	1.0	0.06	0.0	0.0	0.0	4.9381285
0.0	0.0	0.0	0.0	0.0	4000000.0	0.0	0.0	1.29	3.21	1.08	0.0500000000002	5.17	0.46	0.83	0.2	4.46	0.12	1.86	2.26	1.03	AAA248.CD3.location-2.X2.Y6.tile.tissue.png	125	1	2000	125	31957ace8c5c49f0e04a95b6f3f2011f	0	0	0	0	0	0	0	0	0	0	0	0	0	/home/dhl_ec/bnelissen/Slides/CD3_manuscript/CD3_slides/AAA248.CD3.location-2/AAA248.CD3.location-2.run1	255	1.0	0.06	1.0	0.06	0.0	0.0	0.0	5.242075
69.0	17916.0	38.0	1088.0	17916.0	4000000.0	1.0	2.0	3.63	1.87	1.69	0.0699999999997	8.92	0.53	1.31	0.3	8.5	0.29	2.99	2.25	0.68	AAA248.CD3.location-2.X20.Y12.tile.tissue.png	126	1	2000	126	eeed6026e87e35327329eb24f3d9bafb	0	0	0	0	0	0	0	0	0	0	0	0	0	/home/dhl_ec/bnelissen/Slides/CD3_manuscript/CD3_slides/AAA248.CD3.location-2/AAA248.CD3.location-2.run1	255	0.7	0.06	0.7	0.06	-9.27624650205	-12.1093241763	3.00199537877	1.41522147247
41762.0	1932958.0	12308.0	9526.0	1932958.0	4000000.0	234.0	5.0	1.23	1.78	1.74	0.0599999999999	11.36	0.53	1.11	0.19	11.11	0.42	3.16	2.26	0.8	AAA248.CD3.location-2.X20.Y13.tile.tissue.png	127	1	2000	127	c837a471c67c9b06d1cae16c4f47a16d	0	0	0	0	0	0	0	0	0	0	0	0	0	/home/dhl_ec/bnelissen/Slides/CD3_manuscript/CD3_slides/AAA248.CD3.location-2/AAA248.CD3.location-2.run1	255	0.7	0.06	0.7	0.06	-8.32396718688	-11.5308002472	1.05398317129	0.343755109375
57665.0	3561822.0	16306.0	10989.0	3561822.0	4000000.0	323.0	1.0	3.07	4.7	1.69	0.0599999999999	9.34	0.35	1.05	0.11	13.18	0.59	3.28	2.3	0.869999999999	AAA248.CD3.location-2.X20.Y14.tile.tissue.png	128	1	2000	128	129c1420e7a8473b23998e2cc10e3069	0	0	0	0	0	0	0	0	0	0	0	0	0	/home/dhl_ec/bnelissen/Slides/CD3_manuscript/CD3_slides/AAA248.CD3.location-2/AAA248.CD3.location-2.run1	255	0.7	0.0708010206397	0.7	0.0708010206397	-7.67576327745	-11.1011661249	0.52148387936	0.184598800781
9571.0	3684878.0	3031.0	10948.0	3684878.0	4000000.0	53.0	1.0	5.03	4.92	1.22	0.0500000000002	6.38	0.54	1.12	0.0900000000001	12.99	0.51	3.17	2.21	0.77	AAA248.CD3.location-2.X20.Y15.tile.tissue.png	129	1	2000	129	7608c7e76e6ec5aab806b8d1684d4898	0	0	0	0	0	0	0	0	0	0	0	0	0	/home/dhl_ec/bnelissen/Slides/CD3_manuscript/CD3_slides/AAA248.CD3.location-2/AAA248.CD3.location-2.run1	255	0.7	0.0622169930335	0.7	0.0622169930335	-8.57822536617	-12.2276161885	1.278679143	0.413192632813
21990.0	2138230.0	6740.0	13913.0	2138230.0	4000000.0	123.0	10.0	1.23	1.5	1.52	0.04	9.6	0.45	1.18	0.2	10.56	0.27	2.11	2.31	0.58	AAA248.CD3.location-2.X20.Y16.tile.tissue.png	130	1	2000	130	63226d55ba5d7fe22b430abe2749f9d5	0	0	0	0	0	0	0	0	0	0	0	0	0	/home/dhl_ec/bnelissen/Slides/CD3_manuscript/CD3_slides/AAA248.CD3.location-2/AAA248.CD3.location-2.run1	255	0.7	0.06	0.7	0.06	-7.64298948939	-11.9195300661	0.707921832364	0.53852365625
2661.0	242052.0	955.0	11007.0	242052.0	4000000.0	17.0	14.0	1.09	2.97	1.69	0.0699999999997	9.02	0.53	1.23	0.29	8.86	0.31	3.12	2.23	0.72	AAA248.CD3.location-2.X20.Y17.tile.tissue.png	131	1	2000	131	f05fbc577695227d930759fbe9da4528	0	0	0	0	0	0	0	0	0	0	0	0	0	/home/dhl_ec/bnelissen/Slides/CD3_manuscript/CD3_slides/AAA248.CD3.location-2/AAA248.CD3.location-2.run1	255	0.7	0.06	0.7	0.06	-8.84857211318	-12.6679500351	3.42413720189	0.864952925781
16750.0	949350.0	6433.0	18631.0	949350.0	4000000.0	138.0	12.0	2.53	4.16	1.69	0.0700000000002	9.86	0.53	1.19	0.25	10.2	0.39	3.3	2.27	0.719999999999	AAA248.CD3.location-2.X20.Y3.tile.tissue.png	132	1	2000	132	f21cc21fe09cf8fae62c1ce581f42038	0	0	0	0	0	0	0	0	0	0	0	0	0	/home/dhl_ec/bnelissen/Slides/CD3_manuscript/CD3_slides/AAA248.CD3.location-2/AAA248.CD3.location-2.run1	255	0.7	0.06	0.7	0.06	-10.2994518162	-12.7356664328	4.07510622438	1.1218891875
38983.0	2374152.0	14892.0	62238.0	2374152.0	4000000.0	300.0	28.0	1.97	3.35	1.87	0.0699999999997	9.69	0.58	0.74	0.12	11.16	0.46	3.42	2.31	0.77	AAA248.CD3.location-2.X20.Y4.tile.tissue.png	133	1	2000	133	5f32e653c38cc91e64a6bfeae11ba3db	0	0	0	0	0	0	0	0	0	0	0	0	0	/home/dhl_ec/bnelissen/Slides/CD3_manuscript/CD3_slides/AAA248.CD3.location-2/AAA248.CD3.location-2.run1	255	0.7	0.06	0.7	0.06	-10.1500626071	-12.5041717932	4.52088043344	0.8412673125
20370.0	2023714.0	7684.0	53160.0	2023714.0	4000000.0	157.0	64.0	3.38	2.8	1.7	0.0599999999995	7.08	0.37	0.67	0.120000000001	7.85	0.280000000001	2.26	1.93	0.74	AAA248.CD3.location-2.X20.Y5.tile.tissue.png	134	1	2000	134	4ffa94145bd2132a96dede46a32c53ab	0	0	0	0	0	0	0	0	0	0	0	0	0	/home/dhl_ec/bnelissen/Slides/CD3_manuscript/CD3_slides/AAA248.CD3.location-2/AAA248.CD3.location-2.run1	255	0.7	0.06	0.7	0.06	-9.56670831093	-12.5686214998	3.64458285454	0.7726095625
45864.0	1692085.0	16123.0	38606.0	1692085.0	4000000.0	331.0	32.0	1.66	1.4	1.92	0.0600000000004	9.15	0.37	0.68	0.14	7.94	0.26	2.14	1.43	0.639999999999	AAA248.CD3.location-2.X20.Y6.tile.tissue.png	135	1	2000	135	dbd5e0bc3f25afbc04aa530f6b7d6dfe	0	0	0	0	0	0	0	0	0	0	0	0	0	/home/dhl_ec/bnelissen/Slides/CD3_manuscript/CD3_slides/AAA248.CD3.location-2/AAA248.CD3.location-2.run1	255	0.7	0.06	0.7	0.06	-9.38176786513	-12.6836376137	3.82933382883	1.04046253125
40268.0	930429.0	14334.0	11540.0	930429.0	4000000.0	286.0	7.0	3.29	4.1	1.84	0.0699999999997	9.75	0.54	1.2	0.29	10.77	0.36	3.33	2.34	0.77	AAA248.CD3.location-2.X20.Y7.tile.tissue.png	136	1	2000	136	84e250bc3dc5e177646b3f01a920da56	0	0	0	0	0	0	0	0	0	0	0	0	0	/home/dhl_ec/bnelissen/Slides/CD3_manuscript/CD3_slides/AAA248.CD3.location-2/AAA248.CD3.location-2.run1	255	0.7	0.06	0.7	0.06	-9.58987495629	-12.4694817375	5.06604730087	0.836714125
24421.0	986498.0	7222.0	7976.0	986498.0	4000000.0	128.0	3.0	3.23	3.19	1.84	0.0799999999999	9.85	0.58	1.2	0.259999999999	9.99	0.36	3.17	2.32	0.659999999999	AAA248.CD3.location-2.X21.Y13.tile.tissue.png	137	1	2000	137	e051c8f9afd2d41dd384df238bc9b687	0	0	0	0	0	0	0	0	0	0	0	0	0	/home/dhl_ec/bnelissen/Slides/CD3_manuscript/CD3_slides/AAA248.CD3.location-2/AAA248.CD3.location-2.run1	255	0.7	0.06	0.7	0.06	-8.3775205411	-11.6291819791	1.2663440532	0.57788353125
26212.0	3653276.0	9020.0	11545.0	3653276.0	4000000.0	159.0	4.0	1.72	4.08	1.85	0.0600000000004	10.03	0.58	1.17	0.0900000000001	13.62	0.52	3.4	2.37	0.84	AAA248.CD3.location-2.X21.Y14.tile.tissue.png	138	1	2000	138	2d9f1ecf4e5f54b5895a2e729146eb8c	0	0	0	0	0	0	0	0	0	0	0	0	0	/home/dhl_ec/bnelissen/Slides/CD3_manuscript/CD3_slides/AAA248.CD3.location-2/AAA248.CD3.location-2.run1	255	0.7	0.06	0.7	0.06	-8.10993397701	-12.1670577829	0.598842650868	0.212664929687
11928.0	3995985.0	5042.0	8380.0	3995985.0	4000000.0	110.0	1.0	3.3	3.62	1.72	0.0599999999995	8.54	0.54	1.12	0.0799999999999	12.54	0.53	3.32	2.52	0.830000000001	AAA248.CD3.location-2.X21.Y15.tile.tissue.png	139	1	2000	139	e4f57b00224be2c856a1eeb7cf893bbd	0	0	0	0	0	0	0	0	0	0	0	0	0	/home/dhl_ec/bnelissen/Slides/CD3_manuscript/CD3_slides/AAA248.CD3.location-2/AAA248.CD3.location-2.run1	255	0.7	0.06	0.7	0.06	-9.01297486037	-12.598402754	1.14048367591	0.329654352539
20555.0	2248671.0	6093.0	8984.0	2248671.0	4000000.0	105.0	1.0	3.51	3.79	1.74	0.0600000000004	9.83	0.599999999999	1.26	0.2	11.74	0.42	3.19	2.27	1.05	AAA248.CD3.location-2.X21.Y16.tile.tissue.png	140	1	2000	140	e77694f8a7b2aa1e1d1fec5c58930bb4	0	0	0	0	0	0	0	0	0	0	0	0	0	/home/dhl_ec/bnelissen/Slides/CD3_manuscript/CD3_slides/AAA248.CD3.location-2/AAA248.CD3.location-2.run1	255	0.7	0.06	0.7	0.06	-7.7655159513	-10.960159543	1.22065392343	0.3917615625
2608.0	458325.0	1045.0	9332.0	458325.0	4000000.0	21.0	10.0	2.78	3.34	1.7	0.0699999999997	9.27	0.54	1.15	0.28	9.16	0.32	3.15	2.27	1.0	AAA248.CD3.location-2.X21.Y17.tile.tissue.png	141	1	2000	141	74a1a1dcf8fc174a57c8ccbd6e2830ca	0	0	0	0	0	0	0	0	0	0	0	0	0	/home/dhl_ec/bnelissen/Slides/CD3_manuscript/CD3_slides/AAA248.CD3.location-2/AAA248.CD3.location-2.run1	255	0.7	0.06	0.7	0.06	-9.28608277422	-12.5241804255	4.03640229153	1.18425522656
463.0	88573.0	188.0	5792.0	88573.0	4000000.0	3.0	12.0	2.01	2.12	1.71	0.0699999999997	9.39	0.530000000001	1.27	0.309999999999	9.35	0.33	3.33	2.27	1.24	AAA248.CD3.location-2.X21.Y3.tile.tissue.png	142	1	2000	142	2f22937280ce432f225504283a85e5e2	0	0	0	0	0	0	0	0	0	0	0	0	0	/home/dhl_ec/bnelissen/Slides/CD3_manuscript/CD3_slides/AAA248.CD3.location-2/AAA248.CD3.location-2.run1	255	0.7	0.06	0.7	0.06	-9.61277533664	-12.4446526475	5.65322209383	1.28537830469
8753.0	1414540.0	3529.0	76904.0	1414540.0	4000000.0	84.0	79.0	4.81	3.21	1.72	0.0600000000004	10.04	0.59	1.15	0.23	10.72	0.42	3.84	2.54	1.02	AAA248.CD3.location-2.X21.Y4.tile.tissue.png	143	1	2000	143	d19f4464078934ab716bd3aa427244b4	0	0	0	0	0	0	0	0	0	0	0	0	0	/home/dhl_ec/bnelissen/Slides/CD3_manuscript/CD3_slides/AAA248.CD3.location-2/AAA248.CD3.location-2.run1	255	0.7	0.06	0.7	0.06	-9.93512621205	-12.6034908268	5.05285022448	1.17770221875
12620.0	1362316.0	5795.0	88577.0	1362316.0	4000000.0	137.0	97.0	2.15	3.76	1.75	0.0600000000004	9.58	0.58	1.14	0.23	10.34	0.38	3.53	2.25	0.84	AAA248.CD3.location-2.X21.Y5.tile.tissue.png	144	1	2000	144	9ed2b3ec042c45574d6a0aaff9960f2a	0	0	0	0	0	0	0	0	0	0	0	0	0	/home/dhl_ec/bnelissen/Slides/CD3_manuscript/CD3_slides/AAA248.CD3.location-2/AAA248.CD3.location-2.run1	255	0.7	0.06	0.7	0.06	-10.0007949075	-12.3436427821	5.25481451643	0.967517421875
7630.0	1716193.0	3176.0	74079.0	1716193.0	4000000.0	74.0	81.0	2.29	3.79	1.73	0.0600000000004	9.82	0.58	1.15	0.2	10.56	0.389999999999	3.47	2.24	0.959999999999	AAA248.CD3.location-2.X21.Y6.tile.tissue.png	145	1	2000	145	891838a12f80f41a36f4f9808d8c5ef2	0	0	0	0	0	0	0	0	0	0	0	0	0	/home/dhl_ec/bnelissen/Slides/CD3_manuscript/CD3_slides/AAA248.CD3.location-2/AAA248.CD3.location-2.run1	255	0.7	0.06	0.7	0.06	-9.93864943167	-12.1541649523	4.39377968799	0.83175390625
26846.0	1673636.0	9213.0	37289.0	1673636.0	4000000.0	177.0	22.0	3.08	2.0	1.73	0.0699999999997	9.59	0.56	1.13	0.2	10.7	0.410000000001	3.45	2.36	0.779999999999	AAA248.CD3.location-2.X21.Y7.tile.tissue.png	146	1	2000	146	7ff741a859d9395e74f1817c8cb517b6	0	0	0	0	0	0	0	0	0	0	0	0	0	/home/dhl_ec/bnelissen/Slides/CD3_manuscript/CD3_slides/AAA248.CD3.location-2/AAA248.CD3.location-2.run1	255	0.7	0.06	0.7	0.06	-9.77194425088	-12.3978321674	3.65054745317	0.88849315625
4435.0	410032.0	1682.0	20805.0	410032.0	4000000.0	35.0	16.0	2.33	2.12	1.82	0.0799999999999	10.29	0.56	0.799999999999	0.19	6.75	0.320000000001	2.15	1.43	0.51	AAA248.CD3.location-2.X21.Y8.tile.tissue.png	147	1	2000	147	57da391dc3080367ad5d8e5b0a8c6a27	0	0	0	0	0	0	0	0	0	0	0	0	0	/home/dhl_ec/bnelissen/Slides/CD3_manuscript/CD3_slides/AAA248.CD3.location-2/AAA248.CD3.location-2.run1	255	0.7	0.06	0.7	0.06	-9.82846854791	-12.5961549205	5.06162732985	1.30731400391
433.0	83387.0	199.0	5932.0	83387.0	4000000.0	5.0	8.0	1.88	3.14	1.25	0.0799999999999	6.17	0.51	0.799999999999	0.2	6.78	0.27	2.08	1.66	0.96	AAA248.CD3.location-2.X21.Y9.tile.tissue.png	148	1	2000	148	0aac44d8ed1cd877ceecff636fc40589	0	0	0	0	0	0	0	0	0	0	0	0	0	/home/dhl_ec/bnelissen/Slides/CD3_manuscript/CD3_slides/AAA248.CD3.location-2/AAA248.CD3.location-2.run1	255	0.7	0.06	0.7	0.06	-10.163189181	-12.3045241077	6.22030502073	0.614458767578
9918.0	581672.0	3375.0	10670.0	581672.0	4000000.0	58.0	7.0	2.45	3.18	1.23	0.0599999999995	6.96	0.35	0.71	0.18	7.03	0.22	2.07	1.42	0.59	AAA248.CD3.location-2.X22.Y13.tile.tissue.png	149	1	2000	149	87f12bddf2afe5f6f19196688dbc000d	0	0	0	0	0	0	0	0	0	0	0	0	0	/home/dhl_ec/bnelissen/Slides/CD3_manuscript/CD3_slides/AAA248.CD3.location-2/AAA248.CD3.location-2.run1	255	0.7	0.06	0.7	0.06	-9.10357039607	-12.5275145996	1.96798160718	0.980395617188
5497.0	3399710.0	2216.0	19699.0	3399710.0	4000000.0	54.0	4.0	2.09	3.95	1.82	0.0600000000004	6.85	0.35	1.08	0.13	10.56	0.559999999999	3.74	2.56	0.75	AAA248.CD3.location-2.X22.Y14.tile.tissue.png	150	1	2000	150	f8b8aa103f90c558544791674e8e33e4	0	0	0	0	0	0	0	0	0	0	0	0	0	/home/dhl_ec/bnelissen/Slides/CD3_manuscript/CD3_slides/AAA248.CD3.location-2/AAA248.CD3.location-2.run1	255	0.7	0.06	0.7	0.06	-9.29255418521	-12.124154697	2.18534708212	0.4355746875
9783.0	2288617.0	3764.0	18816.0	2288617.0	4000000.0	84.0	4.0	2.25	2.62	1.89	0.0599999999995	8.06	0.35	0.670000000001	0.12	7.94	0.440000000001	2.11	1.43	0.820000000001	AAA248.CD3.location-2.X22.Y15.tile.tissue.png	151	1	2000	151	d9575bac8426dc58f6d3ba919cc08e6c	0	0	0	0	0	0	0	0	0	0	0	0	0	/home/dhl_ec/bnelissen/Slides/CD3_manuscript/CD3_slides/AAA248.CD3.location-2/AAA248.CD3.location-2.run1	255	0.7	0.06	0.7	0.06	-8.9710315968	-12.1445347011	1.12268201397	0.465152015625
85777.0	2480819.0	24328.0	15866.0	2480819.0	4000000.0	423.0	9.0	2.22	2.25	1.24	0.0600000000004	6.61	0.55	0.67	0.16	9.52	0.459999999999	3.27	2.25	0.759999999999	AAA248.CD3.location-2.X22.Y16.tile.tissue.png	152	1	2000	152	c0b84b90e6fa3ad30b5d130cabb28ec0	0	0	0	0	0	0	0	0	0	0	0	0	0	/home/dhl_ec/bnelissen/Slides/CD3_manuscript/CD3_slides/AAA248.CD3.location-2/AAA248.CD3.location-2.run1	255	0.7	0.06	0.7	0.06	-7.98763156149	-11.7368438945	0.822907588044	0.374125375
29446.0	2029735.0	9343.0	10073.0	2029735.0	4000000.0	170.0	4.0	1.74	3.29	1.72	0.0699999999997	9.36	0.54	1.14	0.2	10.82	0.46	3.35	2.32	0.679999999999	AAA248.CD3.location-2.X22.Y17.tile.tissue.png	153	1	2000	153	4bab4eb5303843e18c7ad1ba8af2e6bc	0	0	0	0	0	0	0	0	0	0	0	0	0	/home/dhl_ec/bnelissen/Slides/CD3_manuscript/CD3_slides/AAA248.CD3.location-2/AAA248.CD3.location-2.run1	255	0.7	0.06	0.7	0.06	-7.88387245374	-11.9333720734	0.939813279129	0.603138898438
2542.0	363998.0	957.0	5156.0	363998.0	4000000.0	17.0	3.0	2.71	3.2	1.08	0.0500000000002	6.43	0.35	0.96	0.28	9.05	0.33	3.38	2.32	0.76	AAA248.CD3.location-2.X22.Y18.tile.tissue.png	154	1	2000	154	6e02e291112ff2830e6feb53f854f700	0	0	0	0	0	0	0	0	0	0	0	0	0	/home/dhl_ec/bnelissen/Slides/CD3_manuscript/CD3_slides/AAA248.CD3.location-2/AAA248.CD3.location-2.run1	255	0.7	0.06	0.7	0.06	-9.55156826178	-12.4596709245	3.97043255911	0.830762851562
2723.0	144645.0	1098.0	7891.0	144645.0	4000000.0	21.0	7.0	1.53	2.13	1.54	0.0600000000004	8.18	0.56	1.32	0.360000000001	7.21	0.33	3.12	2.31	0.84	AAA248.CD3.location-2.X22.Y3.tile.tissue.png	155	1	2000	155	b34811a9f6e1f085219beabe0f34a4f6	0	0	0	0	0	0	0	0	0	0	0	0	0	/home/dhl_ec/bnelissen/Slides/CD3_manuscript/CD3_slides/AAA248.CD3.location-2/AAA248.CD3.location-2.run1	255	0.7	0.06	0.7	0.06	-9.91409290326	-12.5564098316	4.69545344395	0.669493332031
3753.0	496956.0	1307.0	26687.0	496956.0	4000000.0	27.0	33.0	1.87	2.71	1.72	0.0699999999997	9.33	0.35	0.72	0.18	6.5	0.21	2.09	1.43	0.719999999999	AAA248.CD3.location-2.X22.Y4.tile.tissue.png	156	1	2000	156	363afc31e3a2431f9233d2c92f13cd67	0	0	0	0	0	0	0	0	0	0	0	0	0	/home/dhl_ec/bnelissen/Slides/CD3_manuscript/CD3_slides/AAA248.CD3.location-2/AAA248.CD3.location-2.run1	255	0.7	0.06	0.7	0.06	-9.82012121781	-12.6335349049	4.93507762499	1.40191017187
19945.0	2412814.0	8051.0	37281.0	2412814.0	4000000.0	169.0	22.0	2.67	2.21	1.05	0.04	7.4	0.360000000001	0.67	0.0999999999995	7.79	0.29	2.14	1.43	0.98	AAA248.CD3.location-2.X22.Y5.tile.tissue.png	157	1	2000	157	0109e4af0b66283ec6cbd46aefb0fc82	0	0	0	0	0	0	0	0	0	0	0	0	0	/home/dhl_ec/bnelissen/Slides/CD3_manuscript/CD3_slides/AAA248.CD3.location-2/AAA248.CD3.location-2.run1	255	0.7	0.06	0.7	0.06	-9.32616684242	-12.4103771715	3.11795686341	0.78894459375
11835.0	1342041.0	5095.0	70452.0	1342041.0	4000000.0	126.0	81.0	2.58	3.33	1.06	0.04	6.5	0.38	0.670000000001	0.150000000001	7.1	0.25	2.73	2.38	0.809999999999	AAA248.CD3.location-2.X22.Y6.tile.tissue.png	158	1	2000	158	a9c2fb165c5682d76205652d0c5b82e8	0	0	0	0	0	0	0	0	0	0	0	0	0	/home/dhl_ec/bnelissen/Slides/CD3_manuscript/CD3_slides/AAA248.CD3.location-2/AAA248.CD3.location-2.run1	255	0.7	0.06	0.7	0.06	-10.0979951116	-12.4431207413	4.99360960381	0.96895778125
7514.0	2229201.0	3247.0	42286.0	2229201.0	4000000.0	73.0	23.0	2.98	3.49	1.74	0.0600000000004	10.25	0.389999999999	0.690000000001	0.12	9.41	0.46	3.48	2.37	0.949999999999	AAA248.CD3.location-2.X22.Y7.tile.tissue.png	159	1	2000	159	8d1c3717fc272a7b48a237cfd7fb7c8b	0	0	0	0	0	0	0	0	0	0	0	0	0	/home/dhl_ec/bnelissen/Slides/CD3_manuscript/CD3_slides/AAA248.CD3.location-2/AAA248.CD3.location-2.run1	255	0.7	0.06	0.7	0.06	-10.0468717012	-12.2525879606	4.84223519295	0.8059276875
6139.0	1149483.0	2788.0	76444.0	1149483.0	4000000.0	65.0	99.0	3.23	1.82	1.79	0.0599999999995	9.94	0.61	1.19	0.27	10.28	0.38	3.59	2.38	0.690000000001	AAA248.CD3.location-2.X22.Y8.tile.tissue.png	160	1	2000	160	d69094ec09b6159c51511f4843f07de4	0	0	0	0	0	0	0	0	0	0	0	0	0	/home/dhl_ec/bnelissen/Slides/CD3_manuscript/CD3_slides/AAA248.CD3.location-2/AAA248.CD3.location-2.run1	255	0.7	0.06	0.7	0.06	-9.83014176669	-12.4494716198	5.16329772682	1.25000467187
216.0	41276.0	105.0	3698.0	41276.0	4000000.0	2.0	7.0	2.77	2.26	1.81	0.0699999999997	9.28	0.55	1.35	0.3	8.62	0.29	2.99	2.21	0.59	AAA248.CD3.location-2.X22.Y9.tile.tissue.png	161	1	2000	161	5b9308131dc764117b0c6135e1f024df	0	0	0	0	0	0	0	0	0	0	0	0	0	/home/dhl_ec/bnelissen/Slides/CD3_manuscript/CD3_slides/AAA248.CD3.location-2/AAA248.CD3.location-2.run1	255	0.7	0.06	0.7	0.06	-9.74886928531	-12.2882938998	5.40344889801	1.06174375439
0.0	0.0	0.0	0.0	0.0	4000000.0	0.0	0.0	1.75	2.76	1.69	0.0699999999997	7.3	0.45	1.31	0.3	7.1	0.22	3.3	1.52	0.47	AAA248.CD3.location-2.X23.Y13.tile.tissue.png	162	1	2000	162	7abe7871b739e551d3fc1d5e644e8f11	0	0	0	0	0	0	0	0	0	0	0	0	0	/home/dhl_ec/bnelissen/Slides/CD3_manuscript/CD3_slides/AAA248.CD3.location-2/AAA248.CD3.location-2.run1	255	1.0	0.06	1.0	0.06	0.0	0.0	0.0	6.3515605
5741.0	1415476.0	1405.0	9330.0	1415476.0	4000000.0	33.0	1.0	2.08	2.4	1.06	0.0599999999995	7.15	0.54	1.18	0.17	7.63	0.349999999999	2.26	1.43	0.83	AAA248.CD3.location-2.X23.Y14.tile.tissue.png	163	1	2000	163	1c711aa98045078bac71d7cc4c2566f5	0	0	0	0	0	0	0	0	0	0	0	0	0	/home/dhl_ec/bnelissen/Slides/CD3_manuscript/CD3_slides/AAA248.CD3.location-2/AAA248.CD3.location-2.run1	255	0.7	0.06	0.7	0.06	-9.14094434908	-11.8511815964	1.88607262084	0.754094203125
18114.0	3200480.0	6869.0	9628.0	3200480.0	4000000.0	138.0	3.0	3.19	3.28	1.73	0.0599999999995	9.39	0.54	1.14	0.12	11.88	0.49	3.22	1.91	1.13	AAA248.CD3.location-2.X23.Y15.tile.tissue.png	164	1	2000	164	4d20137a583f9b2c0b6384d5c934bbda	0	0	0	0	0	0	0	0	0	0	0	0	0	/home/dhl_ec/bnelissen/Slides/CD3_manuscript/CD3_slides/AAA248.CD3.location-2/AAA248.CD3.location-2.run1	255	0.7	0.06	0.7	0.06	-8.62807231862	-12.157890202	1.50975498994	0.506887671875
10007.0	460234.0	3065.0	8853.0	460234.0	4000000.0	60.0	10.0	2.99	2.11	1.18	0.0699999999997	6.9	0.44	0.87	0.179999999999	7.09	0.29	2.11	1.44	0.660000000001	AAA248.CD3.location-2.X23.Y16.tile.tissue.png	165	1	2000	165	c3a76fae46784fced0cb8156c867e6a0	0	0	0	0	0	0	0	0	0	0	0	0	0	/home/dhl_ec/bnelissen/Slides/CD3_manuscript/CD3_slides/AAA248.CD3.location-2/AAA248.CD3.location-2.run1	255	0.7	0.06	0.7	0.06	-9.02912373334	-12.17709025	2.2535118531	0.438173984375
9833.0	1913692.0	3491.0	18289.0	1913692.0	4000000.0	68.0	7.0	1.51	3.07	1.12	0.0700000000006	8.35	0.429999999999	0.849999999999	0.150000000001	10.4	0.49	3.65	1.69	0.44	AAA248.CD3.location-2.X23.Y17.tile.tissue.png	166	1	2000	166	0d8119b16ccf86064a0e0ae2e47104dc	0	0	0	0	0	0	0	0	0	0	0	0	0	/home/dhl_ec/bnelissen/Slides/CD3_manuscript/CD3_slides/AAA248.CD3.location-2/AAA248.CD3.location-2.run1	255	0.7	0.06	0.7	0.06	-8.72123655389	-12.4199848414	2.20882751436	0.5406505
9299.0	3001245.0	3622.0	19710.0	3001245.0	4000000.0	83.0	2.0	1.67	2.44	1.05	0.04	6.67	0.36	0.679999999999	0.0899999999992	9.94	0.3	2.09	1.44	0.440000000001	AAA248.CD3.location-2.X23.Y18.tile.tissue.png	167	1	2000	167	9d0d86024904f307394154e007acabed	0	0	0	0	0	0	0	0	0	0	0	0	0	/home/dhl_ec/bnelissen/Slides/CD3_manuscript/CD3_slides/AAA248.CD3.location-2/AAA248.CD3.location-2.run1	255	0.7	0.06	0.7	0.06	-9.72480606975	-12.5645612924	3.55599762982	0.78131646875
3370.0	108024.0	1209.0	3086.0	108024.0	4000000.0	25.0	2.0	2.54	2.6	1.08	0.0500000000002	6.1	0.34	0.79	0.19	6.33	0.240000000001	1.96	1.43	0.99	AAA248.CD3.location-2.X23.Y19.tile.tissue.png	168	1	2000	168	e19c28ca90bcc3d454c2eb71bfde789c	0	0	0	0	0	0	0	0	0	0	0	0	0	/home/dhl_ec/bnelissen/Slides/CD3_manuscript/CD3_slides/AAA248.CD3.location-2/AAA248.CD3.location-2.run1	255	0.7	0.06	0.7	0.06	-9.08649763551	-12.4948816208	2.80028360963	0.347860888672
4753.0	173326.0	1957.0	3948.0	173326.0	4000000.0	44.0	7.0	2.34	2.01	1.67	0.0799999999999	9.47	0.53	1.22	0.29	8.88	0.3	3.16	2.23	0.67	AAA248.CD3.location-2.X23.Y5.tile.tissue.png	169	1	2000	169	11e3924f938c1aade0d093dfe2258fc4	0	0	0	0	0	0	0	0	0	0	0	0	0	/home/dhl_ec/bnelissen/Slides/CD3_manuscript/CD3_slides/AAA248.CD3.location-2/AAA248.CD3.location-2.run1	255	0.7	0.06	0.7	0.06	-8.6355776292	-12.1065069373	3.57829766317	0.925923373047
63411.0	1678163.0	23137.0	32685.0	1678163.0	4000000.0	453.0	26.0	2.46	2.79	1.09	0.0500000000002	6.48	0.36	0.690000000001	0.14	8.18	0.27	2.13	1.43	2.26	AAA248.CD3.location-2.X23.Y6.tile.tissue.png	170	1	2000	170	071c32b7d2d8b09ba374ba68cd44fce0	0	0	0	0	0	0	0	0	0	0	0	0	0	/home/dhl_ec/bnelissen/Slides/CD3_manuscript/CD3_slides/AAA248.CD3.location-2/AAA248.CD3.location-2.run1	255	0.7	0.06	0.7	0.06	-9.54499344849	-12.6214902523	3.456331365	0.96077321875
11157.0	1747556.0	4555.0	64048.0	1747556.0	4000000.0	100.0	44.0	3.39	2.53	1.13	0.04	6.51	0.530000000001	0.690000000001	0.13	7.45	0.41	2.34	1.44	0.9	AAA248.CD3.location-2.X23.Y7.tile.tissue.png	171	1	2000	171	1d70b4598491bbcb174016b27271b976	0	0	0	0	0	0	0	0	0	0	0	0	0	/home/dhl_ec/bnelissen/Slides/CD3_manuscript/CD3_slides/AAA248.CD3.location-2/AAA248.CD3.location-2.run1	255	0.7	0.06	0.7	0.06	-9.69174965909	-12.4556417026	4.84603386642	0.821869640625
10653.0	2238933.0	4732.0	65719.0	2238933.0	4000000.0	115.0	23.0	4.72	5.19	1.05	0.0500000000002	8.0	0.63	1.06	0.12	7.76	0.43	2.37	1.43	0.73	AAA248.CD3.location-2.X23.Y8.tile.tissue.png	172	1	2000	172	91ec19e733a39c648fbac6293dc06c44	0	0	0	0	0	0	0	0	0	0	0	0	0	/home/dhl_ec/bnelissen/Slides/CD3_manuscript/CD3_slides/AAA248.CD3.location-2/AAA248.CD3.location-2.run1	255	0.7	0.06	0.7	0.06	-9.9384905888	-12.224318531	5.30319862886	0.841442359375
15487.0	696624.0	5602.0	10837.0	696624.0	4000000.0	106.0	8.0	1.24	1.94	1.16	0.0500000000002	7.25	0.54	1.13	0.190000000001	6.82	0.22	2.04	1.43	0.73	AAA248.CD3.location-2.X23.Y9.tile.tissue.png	173	1	2000	173	bbf48ae60aaffb235b41a65b9bdbbade	0	0	0	0	0	0	0	0	0	0	0	0	0	/home/dhl_ec/bnelissen/Slides/CD3_manuscript/CD3_slides/AAA248.CD3.location-2/AAA248.CD3.location-2.run1	255	0.7	0.06	0.7	0.06	-8.95662899876	-12.4743120288	3.63692008368	0.74829675
415.0	44508.0	149.0	3532.0	44508.0	4000000.0	3.0	4.0	2.07	2.56	1.08	0.0500000000002	6.04	0.349999999999	0.79	0.19	6.26	0.2	1.96	1.43	1.27	AAA248.CD3.location-2.X24.Y10.tile.tissue.png	174	1	2000	174	1359996aa375917e9bce86ebe07e19f3	0	0	0	0	0	0	0	0	0	0	0	0	0	/home/dhl_ec/bnelissen/Slides/CD3_manuscript/CD3_slides/AAA248.CD3.location-2/AAA248.CD3.location-2.run1	255	0.7	0.06	0.7	0.06	-9.52000661379	-12.3713309243	4.12604615124	1.30678145996
0.0	37688.0	0.0	1706.0	37688.0	4000000.0	0.0	3.0	2.95	3.37	1.1	0.04	6.92	0.339999999999	0.85	0.209999999999	5.87	0.13	1.95	1.43	0.45	AAA248.CD3.location-2.X24.Y14.tile.tissue.png	175	1	2000	175	e55374c22c51060e5ebd7dcc7d2b4d52	0	0	0	0	0	0	0	0	0	0	0	0	0	/home/dhl_ec/bnelissen/Slides/CD3_manuscript/CD3_slides/AAA248.CD3.location-2/AAA248.CD3.location-2.run1	255	0.7	0.06	0.7	0.06	-8.45944524636	-11.8630506849	3.29362273437	1.91656191577
664.0	3105622.0	387.0	12075.0	3105622.0	4000000.0	8.0	2.0	2.49	2.91	1.08	0.04	9.19	0.58	1.17	0.139999999999	12.27	0.48	3.33	2.37	0.949999999999	AAA248.CD3.location-2.X24.Y15.tile.tissue.png	176	1	2000	176	33c030d0d622f949b81419dd12695d8f	0	0	0	0	0	0	0	0	0	0	0	0	0	/home/dhl_ec/bnelissen/Slides/CD3_manuscript/CD3_slides/AAA248.CD3.location-2/AAA248.CD3.location-2.run1	255	0.7	0.06	0.7	0.06	-8.25659415058	-12.0520825171	1.53675966137	0.410849078125
7060.0	1778798.0	2651.0	22715.0	1778798.0	4000000.0	60.0	6.0	2.59	4.48	1.79	0.0500000000002	11.56	0.6	1.16	0.21	11.05	0.41	3.33	2.32	1.3	AAA248.CD3.location-2.X24.Y16.tile.tissue.png	177	1	2000	177	2c50682b13756bbeaabf23fe60ef7ca8	0	0	0	0	0	0	0	0	0	0	0	0	0	/home/dhl_ec/bnelissen/Slides/CD3_manuscript/CD3_slides/AAA248.CD3.location-2/AAA248.CD3.location-2.run1	255	0.7	0.06	0.7	0.06	-9.04573515015	-11.9967754509	2.0988966016	0.4695400625
4646.0	1413646.0	2091.0	29820.0	1413646.0	4000000.0	47.0	12.0	2.19	2.23	1.67	0.0600000000004	13.43	0.610000000001	1.13	0.25	10.35	0.37	3.45	2.32	1.61	AAA248.CD3.location-2.X24.Y17.tile.tissue.png	178	1	2000	178	20f221e95c8ba6a5208df8af9bc3e2ab	0	0	0	0	0	0	0	0	0	0	0	0	0	/home/dhl_ec/bnelissen/Slides/CD3_manuscript/CD3_slides/AAA248.CD3.location-2/AAA248.CD3.location-2.run1	255	0.7	0.06	0.7	0.06	-9.39074904696	-12.4875449384	3.78615186307	0.699868234375
10743.0	3679953.0	4745.0	13588.0	3679953.0	4000000.0	109.0	3.0	4.29	3.84	1.73	0.0600000000004	9.31	0.509999999999	1.17	0.0900000000001	12.94	0.530000000001	3.35	2.38	0.799999999999	AAA248.CD3.location-2.X24.Y18.tile.tissue.png	179	1	2000	179	b7a95deb33684942bf8fb194fa0af108	0	0	0	0	0	0	0	0	0	0	0	0	0	/home/dhl_ec/bnelissen/Slides/CD3_manuscript/CD3_slides/AAA248.CD3.location-2/AAA248.CD3.location-2.run1	255	0.7	0.06	0.7	0.06	-9.30712968275	-12.3592609051	3.0651846966	0.509058859375
3523.0	704883.0	1390.0	10818.0	704883.0	4000000.0	29.0	4.0	2.89	2.0	1.71	0.0699999999997	8.94	0.54	1.24	0.26	9.43	0.33	3.24	2.28	0.89	AAA248.CD3.location-2.X24.Y19.tile.tissue.png	180	1	2000	180	c7d918a70aa4866e22334a7a793cb1f9	0	0	0	0	0	0	0	0	0	0	0	0	0	/home/dhl_ec/bnelissen/Slides/CD3_manuscript/CD3_slides/AAA248.CD3.location-2/AAA248.CD3.location-2.run1	255	0.7	0.06	0.7	0.06	-9.73434869413	-12.2795298487	4.1449559382	1.12939420703
0.0	6308.0	0.0	582.0	6308.0	4000000.0	0.0	2.0	1.0	1.22	1.78	0.0700000000006	9.29	0.53	1.35	0.349999999999	7.86	0.200000000001	2.98	2.31	0.679999999999	AAA248.CD3.location-2.X24.Y6.tile.tissue.png	181	1	2000	181	70dbdf3423e4a94628f8555e0599e600	0	0	0	0	0	0	0	0	0	0	0	0	0	/home/dhl_ec/bnelissen/Slides/CD3_manuscript/CD3_slides/AAA248.CD3.location-2/AAA248.CD3.location-2.run1	255	0.7	0.06	0.7	0.06	0.0	-12.4126890418	5.06590310667	1.58436145947
22346.0	1984131.0	7892.0	11434.0	1984131.0	4000000.0	150.0	2.0	2.64	3.45	1.68	0.0699999999997	9.97	0.52	1.17	0.18	11.14	0.43	2.8	1.43	1.63	AAA248.CD3.location-2.X24.Y7.tile.tissue.png	182	1	2000	182	712085e3e70a15914c164bccbcb5a787	0	0	0	0	0	0	0	0	0	0	0	0	0	/home/dhl_ec/bnelissen/Slides/CD3_manuscript/CD3_slides/AAA248.CD3.location-2/AAA248.CD3.location-2.run1	255	0.7	0.06	0.7	0.06	-9.43923473355	-12.4645103577	4.35076657077	0.730134625
37833.0	3197528.0	14237.0	16484.0	3197528.0	4000000.0	278.0	1.0	3.22	1.27	1.05	0.04	6.35	0.389999999999	0.68	0.0799999999999	10.11	0.400000000001	3.15	2.13	0.71	AAA248.CD3.location-2.X24.Y8.tile.tissue.png	183	1	2000	183	59edf469ea8ad174768c91853bb439e2	0	0	0	0	0	0	0	0	0	0	0	0	0	/home/dhl_ec/bnelissen/Slides/CD3_manuscript/CD3_slides/AAA248.CD3.location-2/AAA248.CD3.location-2.run1	255	0.7	0.06	0.7	0.06	-9.80867661558	-12.6281968432	4.56001469049	0.7008979375
69529.0	1625545.0	23665.0	19129.0	1625545.0	4000000.0	434.0	4.0	1.69	3.12	1.76	0.0599999999995	8.27	0.51	1.16	0.24	10.79	0.27	2.06	1.43	0.870000000001	AAA248.CD3.location-2.X24.Y9.tile.tissue.png	184	1	2000	184	8581b68a3c554220223125989cb58463	0	0	0	0	0	0	0	0	0	0	0	0	0	/home/dhl_ec/bnelissen/Slides/CD3_manuscript/CD3_slides/AAA248.CD3.location-2/AAA248.CD3.location-2.run1	255	0.7	0.06	0.7	0.06	-9.22634327474	-12.4982277246	2.5643357087	0.70274409375
493.0	95421.0	220.0	4252.0	95421.0	4000000.0	4.0	1.0	2.19	2.32	1.78	0.0699999999997	9.12	0.54	1.3	0.3	8.77	0.299999999999	3.09	2.3	0.73	AAA248.CD3.location-2.X25.Y10.tile.tissue.png	185	1	2000	185	0021da2b9322e1bde74b2fb527fc637e	0	0	0	0	0	0	0	0	0	0	0	0	0	/home/dhl_ec/bnelissen/Slides/CD3_manuscript/CD3_slides/AAA248.CD3.location-2/AAA248.CD3.location-2.run1	255	0.7	0.06	0.7	0.06	-9.35093788234	-12.4652284335	3.0445544159	1.44205678418
857.0	1200336.0	414.0	8336.0	1200336.0	4000000.0	9.0	3.0	2.58	5.26	1.71	0.0700000000006	8.95	0.54	1.16	0.24	9.73	0.36	3.11	2.31	0.82	AAA248.CD3.location-2.X25.Y15.tile.tissue.png	186	1	2000	186	c97127761af95443331fbbf13bc2da2c	0	0	0	0	0	0	0	0	0	0	0	0	0	/home/dhl_ec/bnelissen/Slides/CD3_manuscript/CD3_slides/AAA248.CD3.location-2/AAA248.CD3.location-2.run1	255	0.7	0.06	0.7	0.06	-8.54893727779	-11.378673104	1.31283152964	0.743556933594
2995.0	3700189.0	1211.0	12365.0	3700189.0	4000000.0	26.0	3.0	1.02	2.28	1.71	0.0599999999995	8.52	0.54	1.14	0.1	12.23	0.51	3.21	2.24	0.9	AAA248.CD3.location-2.X25.Y16.tile.tissue.png	187	1	2000	187	5721243f40e1d2e3e5a195fc3b34c70e	0	0	0	0	0	0	0	0	0	0	0	0	0	/home/dhl_ec/bnelissen/Slides/CD3_manuscript/CD3_slides/AAA248.CD3.location-2/AAA248.CD3.location-2.run1	255	0.7	0.06	0.7	0.06	-8.25105131382	-12.3003107806	0.854035842366	0.190881160156
976.0	1954252.0	446.0	18418.0	1954252.0	4000000.0	10.0	4.0	1.81	4.33	1.71	0.0600000000004	8.98	0.55	1.14	0.190000000001	10.72	0.46	3.25	2.33	0.900000000001	AAA248.CD3.location-2.X25.Y17.tile.tissue.png	188	1	2000	188	e69499f8e797005ffc678f91c70b80de	0	0	0	0	0	0	0	0	0	0	0	0	0	/home/dhl_ec/bnelissen/Slides/CD3_manuscript/CD3_slides/AAA248.CD3.location-2/AAA248.CD3.location-2.run1	255	0.7	0.06	0.7	0.06	-9.1361377263	-12.3243794836	2.90838166075	0.67852225
14058.0	2556191.0	5409.0	14022.0	2556191.0	4000000.0	110.0	6.0	1.73	2.8	1.77	0.0600000000004	9.11	0.55	1.14	0.16	11.19	0.440000000001	3.14	2.45	0.910000000001	AAA248.CD3.location-2.X25.Y18.tile.tissue.png	189	1	2000	189	2e9384224a60fa6deeb9fe04f0943e3f	0	0	0	0	0	0	0	0	0	0	0	0	0	/home/dhl_ec/bnelissen/Slides/CD3_manuscript/CD3_slides/AAA248.CD3.location-2/AAA248.CD3.location-2.run1	255	0.7	0.06	0.7	0.06	-9.70926570832	-12.354149953	3.32558059402	0.65938521875
5237.0	1342995.0	2123.0	9585.0	1342995.0	4000000.0	46.0	2.0	1.17	1.63	1.87	0.0699999999997	9.83	0.54	1.2	0.22	10.38	0.37	3.11	2.45	0.64	AAA248.CD3.location-2.X25.Y19.tile.tissue.png	190	1	2000	190	d120c24a4bc8c40846419ddaf57d055b	0	0	0	0	0	0	0	0	0	0	0	0	0	/home/dhl_ec/bnelissen/Slides/CD3_manuscript/CD3_slides/AAA248.CD3.location-2/AAA248.CD3.location-2.run1	255	0.7	0.06	0.7	0.06	-9.65206286994	-11.9592176725	3.46156890049	1.11746976563
39002.0	1095953.0	13200.0	8915.0	1095953.0	4000000.0	248.0	2.0	2.61	1.87	1.93	0.0799999999999	10.68	0.599999999999	1.29	0.240000000001	10.69	0.37	3.13	2.27	0.830000000001	AAA248.CD3.location-2.X25.Y7.tile.tissue.png	191	1	2000	191	e32930f4f735b5e997b1957bfb987f89	0	0	0	0	0	0	0	0	0	0	0	0	0	/home/dhl_ec/bnelissen/Slides/CD3_manuscript/CD3_slides/AAA248.CD3.location-2/AAA248.CD3.location-2.run1	255	0.7	0.06	0.7	0.06	-8.60385760734	-12.1635395978	2.10036985916	0.653099375
26206.0	3494566.0	9799.0	14015.0	3494566.0	4000000.0	204.0	2.0	3.19	4.36	1.83	0.0600000000004	9.83	0.54	1.21	0.11	13.31	0.540000000001	3.28	2.35	0.78	AAA248.CD3.location-2.X25.Y8.tile.tissue.png	192	1	2000	192	6768b25fb7bb50ace87e2a7e1f762632	0	0	0	0	0	0	0	0	0	0	0	0	0	/home/dhl_ec/bnelissen/Slides/CD3_manuscript/CD3_slides/AAA248.CD3.location-2/AAA248.CD3.location-2.run1	255	0.7	0.06	0.7	0.06	-9.28680874477	-12.806945319	2.70328214474	0.485073625
23867.0	1875611.0	8847.0	13929.0	1875611.0	4000000.0	171.0	5.0	1.84	2.45	1.73	0.0599999999995	9.38	0.53	1.13	0.2	12.21	0.41	3.25	2.24	0.849999999999	AAA248.CD3.location-2.X25.Y9.tile.tissue.png	193	1	2000	193	9ab0ee20bd73743063315fecc50b9325	0	0	0	0	0	0	0	0	0	0	0	0	0	/home/dhl_ec/bnelissen/Slides/CD3_manuscript/CD3_slides/AAA248.CD3.location-2/AAA248.CD3.location-2.run1	255	0.7	0.06	0.7	0.06	-9.40459615719	-12.2866928773	2.73181842171	0.56642990625
0.0	0.0	0.0	0.0	0.0	4000000.0	0.0	0.0	2.9	3.02	1.71	0.0699999999997	8.3	0.45	1.32	0.3	6.27	0.2	2.91	2.26	0.76	AAA248.CD3.location-2.X26.Y10.tile.tissue.png	194	1	2000	194	f91ac6ad08b2ec2c50f8c2aa8c42a08f	0	0	0	0	0	0	0	0	0	0	0	0	0	/home/dhl_ec/bnelissen/Slides/CD3_manuscript/CD3_slides/AAA248.CD3.location-2/AAA248.CD3.location-2.run1	255	1.0	0.06	1.0	0.06	0.0	-10.697980083	0.0	4.45438907106
0.0	0.0	0.0	0.0	0.0	4000000.0	0.0	0.0	2.83	1.19	1.72	0.0699999999997	7.41	0.44	1.33	0.29	6.38	0.19	3.16	2.45	0.68	AAA248.CD3.location-2.X26.Y11.tile.tissue.png	195	1	2000	195	b15f746d967543463140eefd8b3a272c	0	0	0	0	0	0	0	0	0	0	0	0	0	/home/dhl_ec/bnelissen/Slides/CD3_manuscript/CD3_slides/AAA248.CD3.location-2/AAA248.CD3.location-2.run1	255	1.0	0.06	1.0	0.06	0.0	0.0	0.0	3.5060305
213.0	505156.0	99.0	4330.0	505156.0	4000000.0	2.0	1.0	2.33	2.36	1.76	0.0700000000006	9.46	0.6	1.32	0.27	9.5	0.32	3.43	2.49	0.73	AAA248.CD3.location-2.X26.Y12.tile.tissue.png	196	1	2000	196	7975df817c3536d2bdaf154e9eba731d	0	0	0	0	0	0	0	0	0	0	0	0	0	/home/dhl_ec/bnelissen/Slides/CD3_manuscript/CD3_slides/AAA248.CD3.location-2/AAA248.CD3.location-2.run1	255	0.7	0.06	0.7	0.06	-8.34291185802	-11.3985565445	1.65315771785	1.02480303906
0.0	0.0	0.0	0.0	0.0	4000000.0	0.0	0.0	1.17	1.9	1.06	0.0599999999995	5.23	0.27	0.8	0.200000000001	4.34	0.12	1.87	1.43	0.55	AAA248.CD3.location-2.X26.Y13.tile.tissue.png	197	1	2000	197	3385f52648678c28f9288f930d2e3159	0	0	0	0	0	0	0	0	0	0	0	0	0	/home/dhl_ec/bnelissen/Slides/CD3_manuscript/CD3_slides/AAA248.CD3.location-2/AAA248.CD3.location-2.run1	255	1.0	0.06	1.0	0.06	0.0	0.0	0.0	6.122174
0.0	0.0	0.0	0.0	0.0	4000000.0	0.0	0.0	2.16	1.97	1.06	0.0799999999999	5.64	0.28	0.82	0.2	4.38	0.2	1.86	1.44	1.69	AAA248.CD3.location-2.X26.Y14.tile.tissue.png	198	1	2000	198	4f6d8ace43cf39b7c67dbc5037631f20	0	0	0	0	0	0	0	0	0	0	0	0	0	/home/dhl_ec/bnelissen/Slides/CD3_manuscript/CD3_slides/AAA248.CD3.location-2/AAA248.CD3.location-2.run1	255	1.0	0.06	1.0	0.06	0.0	0.0	0.0	4.860881
52.0	3952.0	37.0	316.0	3952.0	4000000.0	1.0	1.0	4.11	4.58	1.22	0.0499999999993	6.33	0.35	0.759999999999	0.3	6.57	0.3	2.07	1.58	0.570000000001	AAA248.CD3.location-2.X26.Y15.tile.tissue.png	199	1	2000	199	ec9a0bc97394473281fed7afabf37280	0	0	0	0	0	0	0	0	0	0	0	0	0	/home/dhl_ec/bnelissen/Slides/CD3_manuscript/CD3_slides/AAA248.CD3.location-2/AAA248.CD3.location-2.run1	255	0.7	0.06	0.7	0.06	-7.1736959894	-12.3316938601	4.81677086377	1.21793129431
6285.0	1772256.0	2082.0	10772.0	1772256.0	4000000.0	39.0	5.0	3.36	4.39	1.08	0.04	6.37	0.35	0.790000000001	0.13	7.41	0.400000000001	3.19	2.24	0.65	AAA248.CD3.location-2.X26.Y16.tile.tissue.png	200	1	2000	200	ba58550a3669c85c5a5c8e13e26c7e00	0	0	0	0	0	0	0	0	0	0	0	0	0	/home/dhl_ec/bnelissen/Slides/CD3_manuscript/CD3_slides/AAA248.CD3.location-2/AAA248.CD3.location-2.run1	255	0.7	0.06	0.7	0.06	-8.51743394185	-11.8726701888	1.67695417812	0.495519578125
0.0	43893.0	0.0	1266.0	43893.0	4000000.0	0.0	1.0	1.91	2.51	1.71	0.0600000000004	8.33	0.53	1.21	0.3	7.61	0.21	3.03	2.25	0.66	AAA248.CD3.location-2.X26.Y17.tile.tissue.png	201	1	2000	201	639414e0be2e62593db1aa0052abcd04	0	0	0	0	0	0	0	0	0	0	0	0	0	/home/dhl_ec/bnelissen/Slides/CD3_manuscript/CD3_slides/AAA248.CD3.location-2/AAA248.CD3.location-2.run1	255	0.7	0.06	0.7	0.06	0.0	-11.8202916166	1.31791444536	1.96646838843
359.0	189701.0	182.0	6192.0	189701.0	4000000.0	4.0	5.0	1.28	1.5	1.6	0.0600000000004	8.92	0.54	1.27	0.29	8.83	0.3	3.08	2.27	0.69	AAA248.CD3.location-2.X26.Y18.tile.tissue.png	202	1	2000	202	cb5b96cc422fccc3a7f41746391d0405	0	0	0	0	0	0	0	0	0	0	0	0	0	/home/dhl_ec/bnelissen/Slides/CD3_manuscript/CD3_slides/AAA248.CD3.location-2/AAA248.CD3.location-2.run1	255	0.7	0.06	0.7	0.06	-9.42202908916	-12.1099493111	3.13298298929	0.680300931641
4107.0	533262.0	1643.0	17656.0	533262.0	4000000.0	31.0	8.0	2.7	1.91	1.7	0.0700000000006	8.91	0.55	1.24	0.27	9.22	0.33	3.14	2.28	0.62	AAA248.CD3.location-2.X26.Y19.tile.tissue.png	203	1	2000	203	2c9a1d5f0ae571ac4c3356afbc0d796e	0	0	0	0	0	0	0	0	0	0	0	0	0	/home/dhl_ec/bnelissen/Slides/CD3_manuscript/CD3_slides/AAA248.CD3.location-2/AAA248.CD3.location-2.run1	255	0.7	0.06	0.7	0.06	-9.45941923313	-12.4781873319	3.73556026786	1.23378177344
19715.0	591183.0	7419.0	7424.0	591183.0	4000000.0	146.0	4.0	1.37	1.56	1.6	0.0699999999997	8.91	0.54	1.22	0.27	9.51	0.33	3.12	2.31	0.58	AAA248.CD3.location-2.X26.Y7.tile.tissue.png	204	1	2000	204	3bff82d4070ca20fe8c57a03c226125c	0	0	0	0	0	0	0	0	0	0	0	0	0	/home/dhl_ec/bnelissen/Slides/CD3_manuscript/CD3_slides/AAA248.CD3.location-2/AAA248.CD3.location-2.run1	255	0.7	0.06	0.7	0.06	-8.71077345369	-12.1768521752	1.72676728901	0.733185671875
8437.0	3104666.0	3675.0	23123.0	3104666.0	4000000.0	82.0	7.0	3.93	3.66	1.32	0.04	7.04	0.35	1.13	0.12	11.91	0.47	3.31	2.28	0.93	AAA248.CD3.location-2.X26.Y8.tile.tissue.png	205	1	2000	205	a782e7c7f161971bcf5bd5ee1eebb662	0	0	0	0	0	0	0	0	0	0	0	0	0	/home/dhl_ec/bnelissen/Slides/CD3_manuscript/CD3_slides/AAA248.CD3.location-2/AAA248.CD3.location-2.run1	255	0.7	0.06	0.7	0.06	-9.47653885976	-12.4539988206	2.70830063244	0.581644703125
8274.0	2074021.0	3067.0	9267.0	2074021.0	4000000.0	58.0	1.0	1.94	1.99	1.86	0.0799999999999	10.26	0.35	0.67	0.12	7.71	0.42	3.12	2.22	0.6	AAA248.CD3.location-2.X26.Y9.tile.tissue.png	206	1	2000	206	13531a7eca64a7bbf2600919fdd87f2d	0	0	0	0	0	0	0	0	0	0	0	0	0	/home/dhl_ec/bnelissen/Slides/CD3_manuscript/CD3_slides/AAA248.CD3.location-2/AAA248.CD3.location-2.run1	255	0.7	0.06	0.7	0.06	-8.70667093432	-12.0516618341	1.77400319391	0.58211490625
0.0	0.0	0.0	0.0	0.0	4000000.0	0.0	0.0	2.46	3.44	1.07	0.0699999999997	5.71	0.28	0.799999999999	0.2	4.41	0.12	1.86	2.28	0.639999999999	AAA248.CD3.location-2.X27.Y10.tile.tissue.png	207	1	2000	207	f9f5816489c7afed6358b4cddf9745d9	0	0	0	0	0	0	0	0	0	0	0	0	0	/home/dhl_ec/bnelissen/Slides/CD3_manuscript/CD3_slides/AAA248.CD3.location-2/AAA248.CD3.location-2.run1	255	1.0	0.06	1.0	0.06	0.0	0.0	0.0	5.3364015
1892.0	250447.0	621.0	2690.0	250447.0	4000000.0	14.0	1.0	3.95	5.4	1.06	0.0500000000002	8.82	0.599999999999	1.26	0.29	8.91	0.31	3.1	2.23	0.690000000001	AAA248.CD3.location-2.X27.Y11.tile.tissue.png	208	1	2000	208	9e6d356d4a74bfa9f1dce0225f222a87	0	0	0	0	0	0	0	0	0	0	0	0	0	/home/dhl_ec/bnelissen/Slides/CD3_manuscript/CD3_slides/AAA248.CD3.location-2/AAA248.CD3.location-2.run1	255	0.7	0.06	0.7	0.06	-8.3549539355	-11.7781301391	1.31844290022	0.764698279297
2338.0	2094288.0	925.0	18120.0	2094288.0	4000000.0	18.0	4.0	1.03	1.62	1.74	0.0499999999993	6.43	0.35	0.68	0.13	7.73	0.41	2.27	1.44	0.700000000001	AAA248.CD3.location-2.X27.Y12.tile.tissue.png	209	1	2000	209	6f9289c7d1c02e2ddb254ca2e54feb3f	0	0	0	0	0	0	0	0	0	0	0	0	0	/home/dhl_ec/bnelissen/Slides/CD3_manuscript/CD3_slides/AAA248.CD3.location-2/AAA248.CD3.location-2.run1	255	0.7	0.06	0.7	0.06	-7.98948959056	-11.9224094297	1.47885110492	0.47727921875
3627.0	1522370.0	1645.0	6374.0	1522370.0	4000000.0	33.0	1.0	3.35	4.56	1.6	0.0500000000002	6.33	0.490000000001	0.86	0.15	7.26	0.39	2.07	1.44	1.09	AAA248.CD3.location-2.X27.Y13.tile.tissue.png	210	1	2000	210	8376fe26920864785ab056afc284e9cc	0	0	0	0	0	0	0	0	0	0	0	0	0	/home/dhl_ec/bnelissen/Slides/CD3_manuscript/CD3_slides/AAA248.CD3.location-2/AAA248.CD3.location-2.run1	255	0.7	0.06	0.7	0.06	-7.39336895881	-11.0825753656	0.937301496491	0.42581121875
358.0	1517550.0	171.0	6120.0	1517550.0	4000000.0	5.0	1.0	3.49	2.74	1.36	0.0800000000008	9.0	0.450000000001	0.78	0.26	10.35	0.43	3.88	2.72	0.84	AAA248.CD3.location-2.X27.Y14.tile.tissue.png	211	1	2000	211	9335807c2eeac17e87b2dad941868c1f	0	0	0	0	0	0	0	0	0	0	0	0	0	/home/dhl_ec/bnelissen/Slides/CD3_manuscript/CD3_slides/AAA248.CD3.location-2/AAA248.CD3.location-2.run1	255	0.7	0.06	0.7	0.06	-7.10828863957	-11.1196759087	0.708480224963	0.295917109375
0.0	445883.0	0.0	5228.0	445883.0	4000000.0	0.0	2.0	1.29	3.08	1.92	0.0900000000001	7.57	0.34	0.72	0.19	6.29	0.240000000001	2.16	1.43	0.8	AAA248.CD3.location-2.X27.Y15.tile.tissue.png	212	1	2000	212	d2bf01be99bf60cb8aeebde8822fb4f9	0	0	0	0	0	0	0	0	0	0	0	0	0	/home/dhl_ec/bnelissen/Slides/CD3_manuscript/CD3_slides/AAA248.CD3.location-2/AAA248.CD3.location-2.run1	255	0.7	0.06	0.7	0.06	-6.38396435357	-11.2050460677	0.775158443473	1.45719366406
2441.0	188435.0	1129.0	2408.0	188435.0	4000000.0	26.0	2.0	3.58	3.47	1.32	0.0500000000002	6.6	0.349999999999	0.700000000001	0.2	6.54	0.309999999999	2.01	1.43	2.12	AAA248.CD3.location-2.X27.Y16.tile.tissue.png	213	1	2000	213	e880282e797c81e82a702ef2c9a18810	0	0	0	0	0	0	0	0	0	0	0	0	0	/home/dhl_ec/bnelissen/Slides/CD3_manuscript/CD3_slides/AAA248.CD3.location-2/AAA248.CD3.location-2.run1	255	0.7	0.06	0.7	0.06	-6.53158683468	-10.7752091447	1.19023050602	0.803024149414
22046.0	1338916.0	7319.0	11395.0	1338916.0	4000000.0	136.0	6.0	2.93	5.04	1.07	0.0499999999993	7.33	0.620000000001	1.21	0.179999999999	9.74	0.379999999999	3.3	2.37	0.78	AAA248.CD3.location-2.X27.Y17.tile.tissue.png	214	1	2000	214	785166e8ae4695017416c7244026912d	0	0	0	0	0	0	0	0	0	0	0	0	0	/home/dhl_ec/bnelissen/Slides/CD3_manuscript/CD3_slides/AAA248.CD3.location-2/AAA248.CD3.location-2.run1	255	0.7	0.06	0.7	0.06	-7.76846860043	-11.7329173744	1.1665412344	0.47786028125
2195.0	346793.0	872.0	3598.0	346793.0	4000000.0	16.0	2.0	1.63	1.77	1.73	0.0600000000004	8.86	0.53	1.32	0.31	9.48	0.31	2.77	2.24	0.650000000001	AAA248.CD3.location-2.X27.Y18.tile.tissue.png	215	1	2000	215	c378efa96991f5f329922ddf1f0a799c	0	0	0	0	0	0	0	0	0	0	0	0	0	/home/dhl_ec/bnelissen/Slides/CD3_manuscript/CD3_slides/AAA248.CD3.location-2/AAA248.CD3.location-2.run1	255	0.7	0.06	0.7	0.06	-8.02021308576	-11.6193769606	0.991289585226	0.528316587891
1236.0	146415.0	416.0	3106.0	146415.0	4000000.0	7.0	3.0	3.03	3.42	1.17	0.0699999999997	6.74	0.349999999999	1.13	0.3	6.44	0.3	3.19	2.25	0.81	AAA248.CD3.location-2.X27.Y19.tile.tissue.png	216	1	2000	216	a90f45e9c798d6e691d9922cb5f19287	0	0	0	0	0	0	0	0	0	0	0	0	0	/home/dhl_ec/bnelissen/Slides/CD3_manuscript/CD3_slides/AAA248.CD3.location-2/AAA248.CD3.location-2.run1	255	0.7	0.06	0.7	0.06	-9.44165753114	-12.384564046	4.13314648704	0.535789773438
0.0	0.0	0.0	0.0	0.0	4000000.0	0.0	0.0	1.23	1.6	1.42	0.0700000000006	7.42	0.44	1.33	0.3	6.39	0.19	2.92	2.42	0.68	AAA248.CD3.location-2.X27.Y20.tile.tissue.png	217	1	2000	217	cecb3019c057e4a8c21686a92350efbd	0	0	0	0	0	0	0	0	0	0	0	0	0	/home/dhl_ec/bnelissen/Slides/CD3_manuscript/CD3_slides/AAA248.CD3.location-2/AAA248.CD3.location-2.run1	255	1.0	0.06	1.0	0.06	0.0	0.0	0.0	2.6208115
0.0	19205.0	0.0	920.0	19205.0	4000000.0	0.0	1.0	2.46	2.45	1.15	0.0500000000002	6.21	0.339999999999	0.77	0.2	5.32	0.13	1.95	1.43	0.459999999999	AAA248.CD3.location-2.X27.Y7.tile.tissue.png	218	1	2000	218	afd63f415712ed9f357c734069fe43ec	0	0	0	0	0	0	0	0	0	0	0	0	0	/home/dhl_ec/bnelissen/Slides/CD3_manuscript/CD3_slides/AAA248.CD3.location-2/AAA248.CD3.location-2.run1	255	0.7	0.06	0.7	0.06	0.0	-12.1394095364	3.89622616181	1.59132548328
3484.0	2368309.0	1481.0	8217.0	2368309.0	4000000.0	30.0	1.0	1.84	2.21	1.06	0.0500000000002	7.37	0.35	0.690000000001	0.110000000001	7.76	0.280000000001	2.1	1.42	1.1	AAA248.CD3.location-2.X27.Y8.tile.tissue.png	219	1	2000	219	e0e64d3802a7429212f80432bb68ff75	0	0	0	0	0	0	0	0	0	0	0	0	0	/home/dhl_ec/bnelissen/Slides/CD3_manuscript/CD3_slides/AAA248.CD3.location-2/AAA248.CD3.location-2.run1	255	0.7	0.06	0.7	0.06	-8.72753646818	-12.188376945	1.74411175531	0.76186696875
3731.0	29449.0	1010.0	1170.0	29449.0	4000000.0	18.0	2.0	2.13	3.05	1.07	0.0500000000002	6.12	0.34	0.77	0.320000000001	9.16	0.299999999999	3.17	2.43	1.52	AAA248.CD3.location-2.X27.Y9.tile.tissue.png	220	1	2000	220	1c9d06ffa3666e57c4434ad6d70d03d7	0	0	0	0	0	0	0	0	0	0	0	0	0	/home/dhl_ec/bnelissen/Slides/CD3_manuscript/CD3_slides/AAA248.CD3.location-2/AAA248.CD3.location-2.run1	255	0.7	0.06	0.7	0.06	-8.65541461283	-12.3436144853	2.72754785921	1.10014235889
1535.0	1431780.0	686.0	8466.0	1431780.0	4000000.0	16.0	2.0	4.12	4.96	1.07	0.0500000000002	8.42	0.55	0.809999999999	0.27	9.98	0.429999999999	3.59	2.52	0.81	AAA248.CD3.location-2.X28.Y10.tile.tissue.png	221	1	2000	221	8d863114a113ff8490b4478738c6af3a	0	0	0	0	0	0	0	0	0	0	0	0	0	/home/dhl_ec/bnelissen/Slides/CD3_manuscript/CD3_slides/AAA248.CD3.location-2/AAA248.CD3.location-2.run1	255	0.7	0.06	0.7	0.06	-8.68397203131	-11.9179690519	2.13340508892	0.56555253125
1218.0	3445224.0	475.0	9799.0	3445224.0	4000000.0	9.0	2.0	1.17	1.87	1.72	0.0599999999995	13.31	0.6	1.17	0.11	12.65	0.509999999999	3.37	2.32	0.77	AAA248.CD3.location-2.X28.Y11.tile.tissue.png	222	1	2000	222	131e6bcd2d6466b67b320f78c5dcd015	0	0	0	0	0	0	0	0	0	0	0	0	0	/home/dhl_ec/bnelissen/Slides/CD3_manuscript/CD3_slides/AAA248.CD3.location-2/AAA248.CD3.location-2.run1	255	0.7	0.06	0.7	0.06	-7.49646774699	-11.5286919422	0.828346193822	0.379641078125
786.0	3368147.0	347.0	19736.0	3368147.0	4000000.0	7.0	3.0	1.75	1.73	1.47	0.0500000000002	8.73	0.59	0.99	0.12	12.29	0.52	3.48	1.55	0.73	AAA248.CD3.location-2.X28.Y12.tile.tissue.png	223	1	2000	223	b7d30d6168274fafd3d80790aba371af	0	0	0	0	0	0	0	0	0	0	0	0	0	/home/dhl_ec/bnelissen/Slides/CD3_manuscript/CD3_slides/AAA248.CD3.location-2/AAA248.CD3.location-2.run1	255	0.7	0.06	0.7	0.06	-8.5111984086	-11.8157491865	1.33580023911	0.253225601563
970.0	3275322.0	321.0	17570.0	3275322.0	4000000.0	5.0	9.0	3.73	6.05	1.07	0.0500000000002	6.46	0.35	0.91	0.0800000000008	8.51	0.46	2.11	1.44	2.66	AAA248.CD3.location-2.X28.Y13.tile.tissue.png	224	1	2000	224	ec887ac4ab67c84ebb947fea654f8a7e	0	0	0	0	0	0	0	0	0	0	0	0	0	/home/dhl_ec/bnelissen/Slides/CD3_manuscript/CD3_slides/AAA248.CD3.location-2/AAA248.CD3.location-2.run1	255	0.7	0.06	0.7	0.06	-7.7702066063	-11.6248060171	0.950148297137	0.181190039063
0.0	3993711.0	0.0	8220.0	3993711.0	4000000.0	0.0	1.0	6.32	3.72	1.72	0.0599999999995	8.45	0.54	1.13	0.0700000000006	12.37	0.51	3.65	2.57	0.799999999999	AAA248.CD3.location-2.X28.Y14.tile.tissue.png	225	1	2000	225	26a1c68d7128df8bd1e11f7ec42f1030	0	0	0	0	0	0	0	0	0	0	0	0	0	/home/dhl_ec/bnelissen/Slides/CD3_manuscript/CD3_slides/AAA248.CD3.location-2/AAA248.CD3.location-2.run1	255	0.7	0.06	0.7	0.06	-8.18645090513	-11.6790119268	0.30590162099	0.0308518766479
612.0	3787224.0	120.0	12277.0	3787224.0	4000000.0	2.0	3.0	1.26	2.2	1.28	0.04	6.38	0.35	0.68	0.1	12.77	0.57	3.55	2.33	0.910000000001	AAA248.CD3.location-2.X28.Y15.tile.tissue.png	226	1	2000	226	6efa083ffa489f971d16f036b51dd33d	0	0	0	0	0	0	0	0	0	0	0	0	0	/home/dhl_ec/bnelissen/Slides/CD3_manuscript/CD3_slides/AAA248.CD3.location-2/AAA248.CD3.location-2.run1	255	0.7	0.06	0.7	0.06	-7.12386812721	-10.9900160324	0.326330708096	0.0869235429688
667.0	891686.0	282.0	11635.0	891686.0	4000000.0	7.0	6.0	4.19	3.03	1.75	0.0600000000004	9.17	0.54	1.21	0.25	9.55	0.34	3.19	2.26	0.68	AAA248.CD3.location-2.X28.Y16.tile.tissue.png	227	1	2000	227	ff40cffc07a8544785e6ab1fd66a8d06	0	0	0	0	0	0	0	0	0	0	0	0	0	/home/dhl_ec/bnelissen/Slides/CD3_manuscript/CD3_slides/AAA248.CD3.location-2/AAA248.CD3.location-2.run1	255	0.7	0.06	0.7	0.06	-7.92255190902	-11.0883577589	1.30866825098	0.826752738281
8536.0	600546.0	3412.0	11714.0	600546.0	4000000.0	60.0	6.0	1.99	3.13	1.06	0.0699999999997	8.9	0.54	1.16	0.27	9.23	0.33	3.14	2.25	0.63	AAA248.CD3.location-2.X28.Y17.tile.tissue.png	228	1	2000	228	c98aaa450afeca369017768cbd1d7a63	0	0	0	0	0	0	0	0	0	0	0	0	0	/home/dhl_ec/bnelissen/Slides/CD3_manuscript/CD3_slides/AAA248.CD3.location-2/AAA248.CD3.location-2.run1	255	0.7	0.06	0.7	0.06	-8.34712440013	-12.1688368244	2.16907661468	0.723293921875
9686.0	2182171.0	3361.0	18082.0	2182171.0	4000000.0	62.0	5.0	1.95	3.22	1.73	0.0599999999995	7.85	0.530000000001	1.12	0.2	11.67	0.27	2.11	1.44	0.71	AAA248.CD3.location-2.X28.Y18.tile.tissue.png	229	1	2000	229	9f6caaf3fdd7ec4378fd1d1e729d8b9f	0	0	0	0	0	0	0	0	0	0	0	0	0	/home/dhl_ec/bnelissen/Slides/CD3_manuscript/CD3_slides/AAA248.CD3.location-2/AAA248.CD3.location-2.run1	255	0.7	0.06	0.7	0.06	-8.6757360428	-11.8681198735	1.27381492506	0.502127453125
791.0	2433580.0	320.0	9122.0	2433580.0	4000000.0	7.0	4.0	2.1	1.98	1.05	0.04	6.16	0.34	0.690000000001	0.11	7.66	0.28	2.55	2.1	0.75	AAA248.CD3.location-2.X28.Y19.tile.tissue.png	230	1	2000	230	1600987194dd01d1ed77bcf96df567de	0	0	0	0	0	0	0	0	0	0	0	0	0	/home/dhl_ec/bnelissen/Slides/CD3_manuscript/CD3_slides/AAA248.CD3.location-2/AAA248.CD3.location-2.run1	255	0.7	0.06	0.7	0.06	-7.8786227873	-10.9185422146	0.474936789718	0.370370054687
0.0	1297643.0	0.0	10920.0	1297643.0	4000000.0	0.0	2.0	1.85	1.43	1.76	0.0699999999997	6.85	0.56	1.27	0.240000000001	9.54	0.29	2.76	2.12	0.83	AAA248.CD3.location-2.X28.Y20.tile.tissue.png	231	1	2000	231	4d16ebf8c2d2e922c9da25b0d1ae4abf	0	0	0	0	0	0	0	0	0	0	0	0	0	/home/dhl_ec/bnelissen/Slides/CD3_manuscript/CD3_slides/AAA248.CD3.location-2/AAA248.CD3.location-2.run1	255	0.7	0.06	0.7	0.06	-8.00569045443	-11.6286317727	1.40250381535	0.841365152344
193.0	9146.0	79.0	756.0	9146.0	4000000.0	2.0	3.0	2.15	1.71	1.85	0.0799999999999	10.2	0.559999999999	0.95	0.2	6.14	0.200000000001	1.95	1.43	0.66	AAA248.CD3.location-2.X28.Y9.tile.tissue.png	232	1	2000	232	6da7c94b0ac25b1d5e99009a85df8dca	0	0	0	0	0	0	0	0	0	0	0	0	0	/home/dhl_ec/bnelissen/Slides/CD3_manuscript/CD3_slides/AAA248.CD3.location-2/AAA248.CD3.location-2.run1	255	0.7	0.06	0.7	0.06	-8.93233625356	-12.4211316982	5.71787925313	1.13828042004
1428.0	2029304.0	730.0	11027.0	2029304.0	4000000.0	17.0	2.0	2.39	5.24	1.51	0.0599999999995	6.5	0.35	0.8	0.13	7.8	0.42	3.44	2.37	0.59	AAA248.CD3.location-2.X29.Y10.tile.tissue.png	233	1	2000	233	c321e76d2c5ff2086539ad0d4b0b0aad	0	0	0	0	0	0	0	0	0	0	0	0	0	/home/dhl_ec/bnelissen/Slides/CD3_manuscript/CD3_slides/AAA248.CD3.location-2/AAA248.CD3.location-2.run1	255	0.7	0.06	0.7	0.06	-8.07546257176	-12.0522846804	1.59677412918	0.59907609375
732.0	1428648.0	256.0	8241.0	1428648.0	4000000.0	5.0	3.0	1.18	3.52	1.32	0.0900000000001	8.38	0.589999999999	0.999999999999	0.15	11.0	0.44	3.52	1.55	0.51	AAA248.CD3.location-2.X29.Y11.tile.tissue.png	234	1	2000	234	46184a0233145f6324599b2500851b61	0	0	0	0	0	0	0	0	0	0	0	0	0	/home/dhl_ec/bnelissen/Slides/CD3_manuscript/CD3_slides/AAA248.CD3.location-2/AAA248.CD3.location-2.run1	255	0.7	0.06	0.7	0.06	-8.67567216338	-12.0114988194	1.57743209992	1.18189695313
54.0	146519.0	34.0	4806.0	146519.0	4000000.0	1.0	5.0	1.22	2.18	1.06	0.0599999999995	7.11	0.56	0.760000000001	0.3	7.11	0.3	2.5	1.57	0.7	AAA248.CD3.location-2.X29.Y12.tile.tissue.png	235	1	2000	235	4708b35c2a50284cafba87dc6f206bfb	0	0	0	0	0	0	0	0	0	0	0	0	0	/home/dhl_ec/bnelissen/Slides/CD3_manuscript/CD3_slides/AAA248.CD3.location-2/AAA248.CD3.location-2.run1	255	0.7	0.06	0.7	0.06	-7.57593306471	-11.8723700441	1.95089766858	2.39734646484
146.0	401027.0	65.0	5982.0	401027.0	4000000.0	1.0	3.0	3.37	3.86	1.16	0.0700000000006	6.68	0.53	0.719999999999	0.19	6.98	0.32	2.98	1.87	0.64	AAA248.CD3.location-2.X29.Y13.tile.tissue.png	236	1	2000	236	b4b027a39c707f16975b09c8e6fc0092	0	0	0	0	0	0	0	0	0	0	0	0	0	/home/dhl_ec/bnelissen/Slides/CD3_manuscript/CD3_slides/AAA248.CD3.location-2/AAA248.CD3.location-2.run1	255	0.7	0.06	0.7	0.06	-8.00455045916	-11.707511488	1.86329013761	2.03408337598
1968.0	1734919.0	664.0	13039.0	1734919.0	4000000.0	10.0	4.0	1.75	4.17	1.36	0.0799999999999	9.38	0.349999999999	1.06	0.22	10.11	0.46	3.71	1.52	0.47	AAA248.CD3.location-2.X29.Y14.tile.tissue.png	237	1	2000	237	86cf4f6205d8a014decfa0cb8e10fd99	0	0	0	0	0	0	0	0	0	0	0	0	0	/home/dhl_ec/bnelissen/Slides/CD3_manuscript/CD3_slides/AAA248.CD3.location-2/AAA248.CD3.location-2.run1	255	0.7	0.06	0.7	0.06	-7.85419992829	-11.4578559216	0.821790960113	0.49488525
244.0	3835272.0	135.0	8870.0	3835272.0	4000000.0	4.0	1.0	1.25	3.83	1.08	0.04	6.24	0.429999999999	0.670000000001	0.0600000000004	9.02	0.39	2.06	1.44	0.91	AAA248.CD3.location-2.X29.Y15.tile.tissue.png	238	1	2000	238	c5330eedcb13ba4e31f027ffa5ea9773	0	0	0	0	0	0	0	0	0	0	0	0	0	/home/dhl_ec/bnelissen/Slides/CD3_manuscript/CD3_slides/AAA248.CD3.location-2/AAA248.CD3.location-2.run1	255	0.7	0.06	0.7	0.06	-8.28641462258	-12.0409553916	0.845033206184	0.124942326172
1280.0	3321826.0	373.0	11799.0	3321826.0	4000000.0	6.0	4.0	3.82	5.64	1.06	0.0500000000002	6.48	0.469999999999	0.68	0.0799999999999	8.71	0.45	2.66	1.43	0.67	AAA248.CD3.location-2.X29.Y16.tile.tissue.png	239	1	2000	239	e00c4ae0eadd15a7208e7334b3278044	0	0	0	0	0	0	0	0	0	0	0	0	0	/home/dhl_ec/bnelissen/Slides/CD3_manuscript/CD3_slides/AAA248.CD3.location-2/AAA248.CD3.location-2.run1	255	0.7	0.06	0.7	0.06	-7.69381404875	-11.333128186	0.847658656082	0.232979242187
0.0	495742.0	0.0	7136.0	495742.0	4000000.0	0.0	4.0	1.11	3.5	1.11	0.0500000000002	6.58	0.53	1.16	0.27	8.58	0.240000000001	3.06	2.2	0.62	AAA248.CD3.location-2.X29.Y17.tile.tissue.png	240	1	2000	240	74bb4dda6dd7fa48be403577cb300e12	0	0	0	0	0	0	0	0	0	0	0	0	0	/home/dhl_ec/bnelissen/Slides/CD3_manuscript/CD3_slides/AAA248.CD3.location-2/AAA248.CD3.location-2.run1	255	0.7	0.06	0.7	0.06	-7.50269100434	-11.3989247178	1.06274998305	0.778485472656
0.0	1833393.0	0.0	7795.0	1833393.0	4000000.0	0.0	2.0	1.79	3.43	1.08	0.0500000000002	6.78	0.349999999999	0.719999999999	0.13	7.13	0.31	3.18	2.21	0.660000000001	AAA248.CD3.location-2.X29.Y18.tile.tissue.png	241	1	2000	241	bbd720d8ea4972dfe44e505127cd2b27	0	0	0	0	0	0	0	0	0	0	0	0	0	/home/dhl_ec/bnelissen/Slides/CD3_manuscript/CD3_slides/AAA248.CD3.location-2/AAA248.CD3.location-2.run1	255	0.7	0.06	0.7	0.06	-6.82119020895	-11.0976291594	0.628440633595	0.680114636719
797.0	1549074.0	308.0	6705.0	1549074.0	4000000.0	7.0	1.0	1.85	4.62	1.06	0.0600000000004	6.44	0.43	0.81	0.15	9.44	0.26	2.65	1.86	0.81	AAA248.CD3.location-2.X29.Y19.tile.tissue.png	242	1	2000	242	2a4fccc01354b85c42b7e0e803355966	0	0	0	0	0	0	0	0	0	0	0	0	0	/home/dhl_ec/bnelissen/Slides/CD3_manuscript/CD3_slides/AAA248.CD3.location-2/AAA248.CD3.location-2.run1	255	0.7	0.06	0.7	0.06	-7.59118948941	-11.815336555	0.872579215596	0.812675375
108.0	208831.0	44.0	2757.0	208831.0	4000000.0	1.0	1.0	1.08	1.21	1.5	0.0599999999995	9.24	0.54	1.39	0.34	7.13	0.3	3.0	2.23	0.679999999999	AAA248.CD3.location-2.X29.Y20.tile.tissue.png	243	1	2000	243	7f9bf0372b9e732d725689a4983b82d8	0	0	0	0	0	0	0	0	0	0	0	0	0	/home/dhl_ec/bnelissen/Slides/CD3_manuscript/CD3_slides/AAA248.CD3.location-2/AAA248.CD3.location-2.run1	255	0.7	0.06	0.7	0.06	-8.34834732163	-11.9817128808	1.35968272239	0.63427721582
151.0	52608.0	97.0	2384.0	52608.0	4000000.0	2.0	4.0	3.9	3.69	1.31	0.0699999999997	6.58	0.48	0.77	0.2	6.48	0.29	2.95	2.25	0.6	AAA248.CD3.location-2.X29.Y8.tile.tissue.png	244	1	2000	244	e7bf4b677269f92fdbea2dd38a0ed894	0	0	0	0	0	0	0	0	0	0	0	0	0	/home/dhl_ec/bnelissen/Slides/CD3_manuscript/CD3_slides/AAA248.CD3.location-2/AAA248.CD3.location-2.run1	255	0.7	0.06	0.7	0.06	-8.19840168421	-11.9516995693	2.68187394962	1.34550356396
7940.0	2041936.0	3261.0	15496.0	2041936.0	4000000.0	65.0	2.0	1.22	1.7	1.43	0.0700000000006	8.22	0.59	1.15	0.14	12.19	0.42	3.24	2.24	0.78	AAA248.CD3.location-2.X29.Y9.tile.tissue.png	245	1	2000	245	91fd4b7c3201c38351671d1ad6ba41ce	0	0	0	0	0	0	0	0	0	0	0	0	0	/home/dhl_ec/bnelissen/Slides/CD3_manuscript/CD3_slides/AAA248.CD3.location-2/AAA248.CD3.location-2.run1	255	0.7	0.06	0.7	0.06	-8.83646833065	-12.0095213702	1.69722121416	0.512328828125
0.0	1440271.0	0.0	7208.0	1440271.0	4000000.0	0.0	1.0	2.32	4.88	1.09	0.0699999999997	7.01	0.55	0.74	0.23	6.98	0.18	2.04	1.44	0.65	AAA248.CD3.location-2.X3.Y1.tile.tissue.png	246	1	2000	246	81ed3feb582b888e1c93c702c83aaaf0	0	0	0	0	0	0	0	0	0	0	0	0	0	/home/dhl_ec/bnelissen/Slides/CD3_manuscript/CD3_slides/AAA248.CD3.location-2/AAA248.CD3.location-2.run1	255	0.7	0.06	0.7	0.06	-8.89520665796	-12.5518869279	0.747819121575	2.00200260938
0.0	115109.0	0.0	2000.0	115109.0	4000000.0	0.0	1.0	3.07	3.61	1.06	0.0499999999993	6.46	0.5	1.01	0.31	6.79	0.23	2.79	2.3	0.690000000001	AAA248.CD3.location-2.X3.Y10.tile.tissue.png	247	1	2000	247	7b23efdef61cd0f86756b2c17c76f756	0	0	0	0	0	0	0	0	0	0	0	0	0	/home/dhl_ec/bnelissen/Slides/CD3_manuscript/CD3_slides/AAA248.CD3.location-2/AAA248.CD3.location-2.run1	255	0.7	0.06	0.7	0.06	0.0	-11.6807942132	1.63592795741	0.642716839355
1433.0	1080195.0	518.0	26476.0	1080195.0	4000000.0	10.0	12.0	1.19	1.74	1.29	0.0699999999997	9.76	0.66	1.32	0.280000000001	10.93	0.24	2.14	1.43	0.450000000001	AAA248.CD3.location-2.X3.Y11.tile.tissue.png	248	1	2000	248	9702ee79fd40ec14179912f2471f4705	0	0	0	0	0	0	0	0	0	0	0	0	0	/home/dhl_ec/bnelissen/Slides/CD3_manuscript/CD3_slides/AAA248.CD3.location-2/AAA248.CD3.location-2.run1	255	0.7	0.06	0.7	0.06	-9.51314825281	-12.2212612116	4.74991188758	0.986412128906
4154.0	2501108.0	1838.0	46943.0	2501108.0	4000000.0	41.0	26.0	3.05	3.65	1.27	0.0500000000002	6.76	0.47	0.680000000001	0.110000000001	8.02	0.46	3.58	2.5	0.75	AAA248.CD3.location-2.X3.Y12.tile.tissue.png	249	1	2000	249	27711a5ce34c58c130fbc1e0f11fbd35	0	0	0	0	0	0	0	0	0	0	0	0	0	/home/dhl_ec/bnelissen/Slides/CD3_manuscript/CD3_slides/AAA248.CD3.location-2/AAA248.CD3.location-2.run1	255	0.7	0.06	0.7	0.06	-9.52606052419	-12.3328775297	4.63110698899	0.732968046875
17181.0	1572260.0	5522.0	29392.0	1572260.0	4000000.0	107.0	22.0	1.74	4.48	1.05	0.0600000000004	9.58	0.57	1.21	0.23	10.52	0.4	3.35	2.47	0.6	AAA248.CD3.location-2.X3.Y13.tile.tissue.png	250	1	2000	250	0787baacb4d0e6edb1a21fd99bad7a59	0	0	0	0	0	0	0	0	0	0	0	0	0	/home/dhl_ec/bnelissen/Slides/CD3_manuscript/CD3_slides/AAA248.CD3.location-2/AAA248.CD3.location-2.run1	255	0.7	0.06	0.7	0.06	-9.0849443941	-12.6907631026	2.03824037475	1.44031689062
3107.0	1192480.0	1426.0	16733.0	1192480.0	4000000.0	32.0	4.0	1.15	3.91	1.84	0.0700000000006	8.47	0.35	0.679999999999	0.150000000001	6.91	0.240000000001	2.12	1.43	1.44	AAA248.CD3.location-2.X3.Y14.tile.tissue.png	251	1	2000	251	e19e5152279e549033732c11ae8e46fc	0	0	0	0	0	0	0	0	0	0	0	0	0	/home/dhl_ec/bnelissen/Slides/CD3_manuscript/CD3_slides/AAA248.CD3.location-2/AAA248.CD3.location-2.run1	255	0.7	0.06	0.7	0.06	-9.31485397155	-12.2702705896	3.21363707805	0.627546265625
652.0	750987.0	320.0	8461.0	750987.0	4000000.0	8.0	2.0	3.45	2.83	1.69	0.0500000000002	9.16	0.530000000001	1.04	0.3	8.86	0.320000000001	3.06	2.51	0.97	AAA248.CD3.location-2.X3.Y15.tile.tissue.png	252	1	2000	252	21a800e788f837e2eee4960bbb303534	0	0	0	0	0	0	0	0	0	0	0	0	0	/home/dhl_ec/bnelissen/Slides/CD3_manuscript/CD3_slides/AAA248.CD3.location-2/AAA248.CD3.location-2.run1	255	0.7	0.06	0.7	0.06	-8.52264282135	-11.8173482886	1.94970095508	0.5703880625
132.0	25032.0	79.0	1875.0	25032.0	4000000.0	2.0	6.0	2.22	3.08	1.69	0.0699999999997	8.77	0.53	1.3	0.3	8.59	0.29	2.99	2.2	0.72	AAA248.CD3.location-2.X3.Y16.tile.tissue.png	253	1	2000	253	cf7730dcf7d6e3a8447bef9944db5ace	0	0	0	0	0	0	0	0	0	0	0	0	0	/home/dhl_ec/bnelissen/Slides/CD3_manuscript/CD3_slides/AAA248.CD3.location-2/AAA248.CD3.location-2.run1	255	0.7	0.06	0.7	0.06	-8.93683825496	-12.3482509155	6.46171158529	0.760027922119
872.0	2410457.0	398.0	8182.0	2410457.0	4000000.0	9.0	1.0	2.13	3.17	1.68	0.0600000000004	9.38	0.54	1.15	0.17	10.75	0.29	2.96	1.92	0.629999999999	AAA248.CD3.location-2.X3.Y2.tile.tissue.png	254	1	2000	254	b8c91299727e97a90df2f2daaa000db2	0	0	0	0	0	0	0	0	0	0	0	0	0	/home/dhl_ec/bnelissen/Slides/CD3_manuscript/CD3_slides/AAA248.CD3.location-2/AAA248.CD3.location-2.run1	255	0.7	0.06	0.7	0.06	-8.17033984703	-11.387124672	0.489832905188	0.370944609375
22001.0	2665533.0	8109.0	6876.0	2665533.0	4000000.0	156.0	1.0	2.21	1.79	1.75	0.0699999999997	8.89	0.53	1.14	0.15	11.69	0.52	3.18	2.28	0.81	AAA248.CD3.location-2.X3.Y3.tile.tissue.png	255	1	2000	255	18cfcdc17b4137dc837eadbd34c28ae6	0	0	0	0	0	0	0	0	0	0	0	0	0	/home/dhl_ec/bnelissen/Slides/CD3_manuscript/CD3_slides/AAA248.CD3.location-2/AAA248.CD3.location-2.run1	255	0.7	0.06	0.7	0.06	-7.70578715027	-11.7717790942	0.558111478452	0.357078453125
5393.0	2439894.0	2033.0	6974.0	2439894.0	4000000.0	41.0	1.0	2.43	1.78	1.67	0.0600000000004	9.54	0.56	1.17	0.17	11.05	0.49	3.28	2.31	0.73	AAA248.CD3.location-2.X3.Y4.tile.tissue.png	256	1	2000	256	90aecd6445b2f44b92ed78c6f10abe5a	0	0	0	0	0	0	0	0	0	0	0	0	0	/home/dhl_ec/bnelissen/Slides/CD3_manuscript/CD3_slides/AAA248.CD3.location-2/AAA248.CD3.location-2.run1	255	0.7	0.06	0.7	0.06	-7.71812293214	-11.5529812296	0.516386841945	0.330429898437
14159.0	2480673.0	4350.0	6820.0	2480673.0	4000000.0	81.0	1.0	1.57	3.58	1.92	0.0699999999997	8.69	0.34	0.69	0.11	8.32	0.450000000001	2.26	1.44	0.719999999999	AAA248.CD3.location-2.X3.Y5.tile.tissue.png	257	1	2000	257	94dc23d91cde957a6592118d3a3fd85e	0	0	0	0	0	0	0	0	0	0	0	0	0	/home/dhl_ec/bnelissen/Slides/CD3_manuscript/CD3_slides/AAA248.CD3.location-2/AAA248.CD3.location-2.run1	255	0.7	0.06	0.7	0.06	-8.09569933286	-11.6221335313	0.537993386755	0.339293328125
8181.0	2350615.0	3175.0	7263.0	2350615.0	4000000.0	67.0	1.0	3.04	4.9	1.18	0.0499999999993	6.37	0.450000000001	1.12	0.12	7.99	0.29	2.1	1.62	0.92	AAA248.CD3.location-2.X3.Y6.tile.tissue.png	258	1	2000	258	7852efde187a701061f4994242dd2ba6	0	0	0	0	0	0	0	0	0	0	0	0	0	/home/dhl_ec/bnelissen/Slides/CD3_manuscript/CD3_slides/AAA248.CD3.location-2/AAA248.CD3.location-2.run1	255	0.7	0.06	0.7	0.06	-8.0592502908	-11.414617721	0.468159828418	0.33898534375
5613.0	2023197.0	1753.0	6416.0	2023197.0	4000000.0	31.0	1.0	3.59	4.55	1.06	0.0400000000009	7.52	0.34	0.689999999999	0.130000000001	7.72	0.410000000002	2.36	1.43	0.91	AAA248.CD3.location-2.X3.Y7.tile.tissue.png	259	1	2000	259	78a6cded7ba19d202108f13126202947	0	0	0	0	0	0	0	0	0	0	0	0	0	/home/dhl_ec/bnelissen/Slides/CD3_manuscript/CD3_slides/AAA248.CD3.location-2/AAA248.CD3.location-2.run1	255	0.7	0.06	0.7	0.06	-7.46912882225	-11.3785115048	0.354202637886	0.33988340625
0.0	1345076.0	0.0	5719.0	1345076.0	4000000.0	0.0	1.0	4.08	3.23	1.06	0.0799999999981	7.81	0.550000000001	0.799999999999	0.15	6.94	0.280000000001	3.26	1.65	0.6	AAA248.CD3.location-2.X3.Y8.tile.tissue.png	260	1	2000	260	96cdd1a53e8fce30646d7d2ba3eb601b	0	0	0	0	0	0	0	0	0	0	0	0	0	/home/dhl_ec/bnelissen/Slides/CD3_manuscript/CD3_slides/AAA248.CD3.location-2/AAA248.CD3.location-2.run1	255	0.7	0.06	0.7	0.06	-7.28642642133	-11.5428202582	0.624352070037	0.549188097656
0.0	0.0	0.0	0.0	0.0	4000000.0	0.0	0.0	1.31	1.37	1.07	0.0500000000011	6.03	0.280000000001	0.83	0.200000000001	4.48	0.18	2.19	1.45	0.790000000001	AAA248.CD3.location-2.X3.Y9.tile.tissue.png	261	1	2000	261	3703d02ba165554c3c6c60f5bdb76a3c	0	0	0	0	0	0	0	0	0	0	0	0	0	/home/dhl_ec/bnelissen/Slides/CD3_manuscript/CD3_slides/AAA248.CD3.location-2/AAA248.CD3.location-2.run1	255	1.0	0.06	1.0	0.06	0.0	-11.0419616618	0.0	1.34732148049
0.0	0.0	0.0	0.0	0.0	4000000.0	0.0	0.0	1.26	1.34	1.87	0.0799999999999	8.91	0.51	1.47	0.35	5.62	0.109999999999	1.85	1.42	0.52	AAA248.CD3.location-2.X30.Y10.tile.tissue.png	262	1	2000	262	6086bcb0a17b059ceea9eb3eb09a876a	0	0	0	0	0	0	0	0	0	0	0	0	0	/home/dhl_ec/bnelissen/Slides/CD3_manuscript/CD3_slides/AAA248.CD3.location-2/AAA248.CD3.location-2.run1	255	1.0	0.06	1.0	0.06	0.0	0.0	0.0	3.26735775
361.0	8798.0	124.0	876.0	8798.0	4000000.0	3.0	4.0	2.14	3.48	1.68	0.0699999999997	9.34	0.57	1.31	0.310000000001	9.33	0.299999999999	3.22	2.49	1.94	AAA248.CD3.location-2.X30.Y14.tile.tissue.png	263	1	2000	263	acab3b791618e45db64e7a26c7c6ef6c	0	0	0	0	0	0	0	0	0	0	0	0	0	/home/dhl_ec/bnelissen/Slides/CD3_manuscript/CD3_slides/AAA248.CD3.location-2/AAA248.CD3.location-2.run1	255	0.7	0.06	0.7	0.06	-9.39128137531	-12.4803387761	6.17738861145	1.04895078772
2174.0	846086.0	832.0	13521.0	846086.0	4000000.0	16.0	9.0	3.94	4.4	1.71	0.0799999999999	9.37	0.540000000001	1.16	0.25	9.57	0.34	3.21	2.32	0.809999999999	AAA248.CD3.location-2.X30.Y15.tile.tissue.png	264	1	2000	264	db499e9b595725b20af8eb9c29c0c766	0	0	0	0	0	0	0	0	0	0	0	0	0	/home/dhl_ec/bnelissen/Slides/CD3_manuscript/CD3_slides/AAA248.CD3.location-2/AAA248.CD3.location-2.run1	255	0.7	0.06	0.7	0.06	-8.85420649384	-11.8131953903	1.54286127498	0.828951
2685.0	3054442.0	1002.0	19487.0	3054442.0	4000000.0	20.0	3.0	1.12	4.55	1.06	0.0399999999991	6.38	0.58	1.14	0.15	12.14	0.470000000001	3.24	2.29	0.84	AAA248.CD3.location-2.X30.Y16.tile.tissue.png	265	1	2000	265	8e734c5dd613f22c676e5ac1d1c11a91	0	0	0	0	0	0	0	0	0	0	0	0	0	/home/dhl_ec/bnelissen/Slides/CD3_manuscript/CD3_slides/AAA248.CD3.location-2/AAA248.CD3.location-2.run1	255	0.7	0.06	0.7	0.06	-8.2259154005	-11.7281057641	1.04582900615	0.34732475
926.0	1177920.0	281.0	10141.0	1177920.0	4000000.0	7.0	3.0	4.02	3.25	1.36	0.0500000000011	6.58	0.359999999999	0.719999999999	0.16	7.08	0.24	2.02	1.42	1.93	AAA248.CD3.location-2.X30.Y17.tile.tissue.png	266	1	2000	266	597a0c4418ef839d98032285afb753a2	0	0	0	0	0	0	0	0	0	0	0	0	0	/home/dhl_ec/bnelissen/Slides/CD3_manuscript/CD3_slides/AAA248.CD3.location-2/AAA248.CD3.location-2.run1	255	0.7	0.06	0.7	0.06	-8.42643346001	-11.9619629606	1.56273336606	0.937457242188
0.0	95122.0	0.0	2302.0	95122.0	4000000.0	0.0	1.0	3.53	2.09	1.06	0.0599999999995	6.32	0.469999999999	0.809999999998	0.200000000001	6.69	0.23	2.79	1.56	0.689999999999	AAA248.CD3.location-2.X30.Y8.tile.tissue.png	267	1	2000	267	a3de3e2aedab7b778444cfc6ad12685c	0	0	0	0	0	0	0	0	0	0	0	0	0	/home/dhl_ec/bnelissen/Slides/CD3_manuscript/CD3_slides/AAA248.CD3.location-2/AAA248.CD3.location-2.run1	255	0.7	0.06	0.7	0.06	-8.1342711596	-11.9138176192	2.94224650143	0.462787250977
720.0	95848.0	278.0	3296.0	95848.0	4000000.0	5.0	5.0	1.13	1.34	1.73	0.0499999999993	6.48	0.35	1.26	0.190000000001	6.61	0.300000000001	3.17	2.36	0.59	AAA248.CD3.location-2.X30.Y9.tile.tissue.png	268	1	2000	268	444852e96ebe80ae072f665efda39af2	0	0	0	0	0	0	0	0	0	0	0	0	0	/home/dhl_ec/bnelissen/Slides/CD3_manuscript/CD3_slides/AAA248.CD3.location-2/AAA248.CD3.location-2.run1	255	0.7	0.06	0.7	0.06	-8.41984826977	-12.131339314	2.67355535065	0.99412897168
0.0	18305.0	0.0	1316.0	18305.0	4000000.0	0.0	2.0	1.16	1.62	1.87	0.0900000000001	10.21	0.400000000001	0.76	0.200000000001	5.95	0.200000000001	3.14	2.42	0.570000000002	AAA248.CD3.location-2.X31.Y15.tile.tissue.png	269	1	2000	269	88aa3614332a28228690b5358e287a59	0	0	0	0	0	0	0	0	0	0	0	0	0	/home/dhl_ec/bnelissen/Slides/CD3_manuscript/CD3_slides/AAA248.CD3.location-2/AAA248.CD3.location-2.run1	255	0.7	0.06	0.7	0.06	-7.69938388966	-12.4215269014	4.77833781606	1.67435928491
12054.0	1354531.0	4132.0	12777.0	1354531.0	4000000.0	78.0	3.0	1.82	3.87	1.06	0.0499999999993	6.85	0.539999999999	1.15	0.220000000001	10.93	0.41	3.24	2.44	0.82	AAA248.CD3.location-2.X31.Y16.tile.tissue.png	270	1	2000	270	578c8f16a91eed1ecf6029a7be475170	0	0	0	0	0	0	0	0	0	0	0	0	0	/home/dhl_ec/bnelissen/Slides/CD3_manuscript/CD3_slides/AAA248.CD3.location-2/AAA248.CD3.location-2.run1	255	0.7	0.06	0.7	0.06	-9.30808025732	-12.299373978	1.88078821901	0.617991390625
80.0	37964.0	39.0	1377.0	37964.0	4000000.0	1.0	2.0	1.83	2.87	1.08	0.0699999999997	8.74	0.540000000001	1.28	0.309999999999	8.53	0.300000000001	2.85	2.27	0.719999999999	AAA248.CD3.location-2.X31.Y17.tile.tissue.png	271	1	2000	271	4613be1a3e7c0403197da8d925b83f8f	0	0	0	0	0	0	0	0	0	0	0	0	0	/home/dhl_ec/bnelissen/Slides/CD3_manuscript/CD3_slides/AAA248.CD3.location-2/AAA248.CD3.location-2.run1	255	0.7	0.06	0.7	0.06	-7.79305876593	-12.2900024482	3.38376563882	0.891373290039
1108.0	482331.0	575.0	4694.0	482331.0	3064000.0	5.0	3.0	0.74	1.28	1.3	0.0500000000011	6.43	0.42	0.980000000001	0.200000000001	8.69	0.25	2.52	1.82	0.440000000001	AAA248.CD3.location-2.X32.Y0.tile.tissue.png	272	1	1532	272	f6d87ebf4fa85d00254b43d3d235b033	0	0	0	0	0	0	0	0	0	0	0	0	0	/home/dhl_ec/bnelissen/Slides/CD3_manuscript/CD3_slides/AAA248.CD3.location-2/AAA248.CD3.location-2.run1	255	0.7	0.06	0.7	0.06	-8.69992282218	-12.0804060648	2.37346880089	0.514217097748
0.0	22858.0	0.0	906.0	22858.0	3064000.0	0.0	1.0	1.64	2.05	1.36	0.0500000000011	6.98	0.4	1.05	0.220000000001	6.1	0.16	2.45	1.83	0.619999999999	AAA248.CD3.location-2.X32.Y1.tile.tissue.png	273	1	1532	273	dbe6e4ff1b7ea9794c7665da052c70b6	0	0	0	0	0	0	0	0	0	0	0	0	0	/home/dhl_ec/bnelissen/Slides/CD3_manuscript/CD3_slides/AAA248.CD3.location-2/AAA248.CD3.location-2.run1	255	0.7	0.06	0.7	0.06	0.0	-11.2189082468	0.0656113350461	2.21403066782
0.0	0.0	0.0	0.0	0.0	3064000.0	0.0	0.0	1.94	3.91	1.37	0.0599999999995	6.14	0.369999999999	1.03	0.25	4.87	0.16	2.31	1.83	0.6	AAA248.CD3.location-2.X32.Y10.tile.tissue.png	274	1	1532	274	7756e3b043107f6b0bb2f052ffa05e87	0	0	0	0	0	0	0	0	0	0	0	0	0	/home/dhl_ec/bnelissen/Slides/CD3_manuscript/CD3_slides/AAA248.CD3.location-2/AAA248.CD3.location-2.run1	255	1.0	0.06	1.0	0.06	0.0	0.0	0.0	7.37795430809
0.0	0.0	0.0	0.0	0.0	3064000.0	0.0	0.0	1.62	3.68	1.38	0.0599999999995	6.07	0.34	1.05	0.25	4.86	0.16	2.32	1.79	0.879999999999	AAA248.CD3.location-2.X32.Y11.tile.tissue.png	275	1	1532	275	7197d734359cefdd2714e9457416334b	0	0	0	0	0	0	0	0	0	0	0	0	0	/home/dhl_ec/bnelissen/Slides/CD3_manuscript/CD3_slides/AAA248.CD3.location-2/AAA248.CD3.location-2.run1	255	1.0	0.06	1.0	0.06	0.0	0.0	0.0	5.93889164491
0.0	0.0	0.0	0.0	0.0	3064000.0	0.0	0.0	1.97	2.16	1.38	0.0600000000013	6.06	0.34	1.03	0.26	4.85	0.15	2.31	1.82	2.17	AAA248.CD3.location-2.X32.Y12.tile.tissue.png	276	1	1532	276	da30a6d2ae8710437b4c580b23b8f69d	0	0	0	0	0	0	0	0	0	0	0	0	0	/home/dhl_ec/bnelissen/Slides/CD3_manuscript/CD3_slides/AAA248.CD3.location-2/AAA248.CD3.location-2.run1	255	1.0	0.06	1.0	0.06	0.0	0.0	0.0	7.84800652742
0.0	0.0	0.0	0.0	0.0	3064000.0	0.0	0.0	2.67	2.7	1.36	0.0599999999995	6.09	0.34	1.04	0.219999999999	4.91	0.16	2.28	1.82	0.530000000001	AAA248.CD3.location-2.X32.Y13.tile.tissue.png	277	1	1532	277	afb066d3836b72eeee02ddd289f37336	0	0	0	0	0	0	0	0	0	0	0	0	0	/home/dhl_ec/bnelissen/Slides/CD3_manuscript/CD3_slides/AAA248.CD3.location-2/AAA248.CD3.location-2.run1	255	1.0	0.06	1.0	0.06	0.0	0.0	0.0	6.23795234987
0.0	0.0	0.0	0.0	0.0	3064000.0	0.0	0.0	0.939999999999	2.54	0.910000000002	0.0400000000009	3.79	0.209999999999	0.59	0.139999999999	3.1	0.1	1.4	1.1	0.890000000001	AAA248.CD3.location-2.X32.Y14.tile.tissue.png	278	1	1532	278	427f949bc066114f0b2d29e7c94326c6	0	0	0	0	0	0	0	0	0	0	0	0	0	/home/dhl_ec/bnelissen/Slides/CD3_manuscript/CD3_slides/AAA248.CD3.location-2/AAA248.CD3.location-2.run1	255	1.0	0.06	1.0	0.06	0.0	0.0	0.0	8.23697715405
0.0	0.0	0.0	0.0	0.0	3064000.0	0.0	0.0	1.96	2.15	1.06	0.0399999999991	3.78	0.210000000001	0.580000000002	0.15	3.1	0.15	2.18	1.11	0.6	AAA248.CD3.location-2.X32.Y15.tile.tissue.png	279	1	1532	279	57be9f4a5ce8e2102b6e5231c80f3caf	0	0	0	0	0	0	0	0	0	0	0	0	0	/home/dhl_ec/bnelissen/Slides/CD3_manuscript/CD3_slides/AAA248.CD3.location-2/AAA248.CD3.location-2.run1	255	1.0	0.06	1.0	0.06	0.0	0.0	0.0	8.33160966057
0.0	2101.0	0.0	204.0	2101.0	3064000.0	0.0	1.0	2.09	1.55	0.800000000001	0.0400000000009	4.51	0.26	0.58	0.15	3.89	0.16	1.55	1.09	1.17	AAA248.CD3.location-2.X32.Y16.tile.tissue.png	280	1	1532	280	31177a62568e1bf742d53265847bc8ff	0	0	0	0	0	0	0	0	0	0	0	0	0	/home/dhl_ec/bnelissen/Slides/CD3_manuscript/CD3_slides/AAA248.CD3.location-2/AAA248.CD3.location-2.run1	255	0.7	0.06	0.7	0.06	0.0	-12.2645408455	4.31246420975	2.17310367546
0.0	0.0	0.0	0.0	0.0	3064000.0	0.0	0.0	2.07	1.84	0.800000000001	0.0399999999991	5.87	0.32	0.59	0.139999999999	3.23	0.1	1.4	1.1	1.4	AAA248.CD3.location-2.X32.Y17.tile.tissue.png	281	1	1532	281	f4a2cb8df526e170ecdd7cd40593b049	0	0	0	0	0	0	0	0	0	0	0	0	0	/home/dhl_ec/bnelissen/Slides/CD3_manuscript/CD3_slides/AAA248.CD3.location-2/AAA248.CD3.location-2.run1	255	1.0	0.06	1.0	0.06	0.0	0.0	0.0	6.17766971279
0.0	0.0	0.0	0.0	0.0	3064000.0	0.0	0.0	1.98	1.55	0.800000000001	0.0299999999988	4.95	0.349999999999	0.99	0.230000000001	4.57	0.15	2.16	1.69	0.43	AAA248.CD3.location-2.X32.Y18.tile.tissue.png	282	1	1532	282	e9a5df85021504ef00b46479e56596f1	0	0	0	0	0	0	0	0	0	0	0	0	0	/home/dhl_ec/bnelissen/Slides/CD3_manuscript/CD3_slides/AAA248.CD3.location-2/AAA248.CD3.location-2.run1	255	1.0	0.06	1.0	0.06	0.0	0.0	0.0	5.11629895561
0.0	0.0	0.0	0.0	0.0	3064000.0	0.0	0.0	1.98	2.02	1.29	0.0500000000011	5.64	0.35	1.0	0.23	4.65	0.15	2.29	1.69	0.449999999999	AAA248.CD3.location-2.X32.Y19.tile.tissue.png	283	1	1532	283	842fe1c907eacb994214011e567d9e6d	0	0	0	0	0	0	0	0	0	0	0	0	0	/home/dhl_ec/bnelissen/Slides/CD3_manuscript/CD3_slides/AAA248.CD3.location-2/AAA248.CD3.location-2.run1	255	1.0	0.06	1.0	0.06	0.0	0.0	0.0	5.60188903394
0.0	0.0	0.0	0.0	0.0	3064000.0	0.0	0.0	1.93	3.74	1.28	0.0599999999995	5.67	0.35	1.02	0.24	4.64	0.15	2.29	1.75	1.23	AAA248.CD3.location-2.X32.Y2.tile.tissue.png	284	1	1532	284	17e3d8f75eb1eb031547eaeb1b209ce8	0	0	0	0	0	0	0	0	0	0	0	0	0	/home/dhl_ec/bnelissen/Slides/CD3_manuscript/CD3_slides/AAA248.CD3.location-2/AAA248.CD3.location-2.run1	255	1.0	0.06	1.0	0.06	0.0	0.0	0.0	4.24324804178
0.0	0.0	0.0	0.0	0.0	3064000.0	0.0	0.0	2.8	2.95	1.31	0.0499999999993	5.72	0.349999999999	1.0	0.24	4.61	0.15	2.21	1.7	0.42	AAA248.CD3.location-2.X32.Y20.tile.tissue.png	285	1	1532	285	0f7cb6e74e9719488736b7a61b54f325	0	0	0	0	0	0	0	0	0	0	0	0	0	/home/dhl_ec/bnelissen/Slides/CD3_manuscript/CD3_slides/AAA248.CD3.location-2/AAA248.CD3.location-2.run1	255	1.0	0.06	1.0	0.06	0.0	0.0	0.0	4.83061684073
0.0	0.0	0.0	0.0	0.0	3064000.0	0.0	0.0	0.709999999999	1.31	1.3	0.0599999999995	5.79	0.35	1.02	0.23	4.63	0.150000000001	2.27	1.78	0.51	AAA248.CD3.location-2.X32.Y3.tile.tissue.png	286	1	1532	286	72fe945ab0614f8b02f05815762a987e	0	0	0	0	0	0	0	0	0	0	0	0	0	/home/dhl_ec/bnelissen/Slides/CD3_manuscript/CD3_slides/AAA248.CD3.location-2/AAA248.CD3.location-2.run1	255	1.0	0.06	1.0	0.06	0.0	0.0	0.0	5.3798772846
0.0	0.0	0.0	0.0	0.0	3064000.0	0.0	0.0	1.81	2.21	1.28	0.0500000000011	6.38	0.34	1.02	0.23	4.64	0.15	2.32	1.73	0.75	AAA248.CD3.location-2.X32.Y4.tile.tissue.png	287	1	1532	287	59ff65c1d856a8af4565b7be3f857ba6	0	0	0	0	0	0	0	0	0	0	0	0	0	/home/dhl_ec/bnelissen/Slides/CD3_manuscript/CD3_slides/AAA248.CD3.location-2/AAA248.CD3.location-2.run1	255	1.0	0.06	1.0	0.06	0.0	-10.5208403894	0.0	3.1410331755
0.0	0.0	0.0	0.0	0.0	3064000.0	0.0	0.0	2.53	2.96	1.0	0.0399999999991	4.3	0.220000000001	0.6	0.15	3.52	0.0999999999985	1.44	1.1	1.39	AAA248.CD3.location-2.X32.Y5.tile.tissue.png	288	1	1532	288	a25e703a4f690fac5c0d7b928d9035a5	0	0	0	0	0	0	0	0	0	0	0	0	0	/home/dhl_ec/bnelissen/Slides/CD3_manuscript/CD3_slides/AAA248.CD3.location-2/AAA248.CD3.location-2.run1	255	1.0	0.06	1.0	0.06	0.0	0.0	0.0	5.95142101828
0.0	0.0	0.0	0.0	0.0	3064000.0	0.0	0.0	2.23	2.26	1.04	0.0399999999991	4.22	0.220000000001	0.59	0.15	3.49	0.0900000000001	1.44	1.09	1.55	AAA248.CD3.location-2.X32.Y6.tile.tissue.png	289	1	1532	289	40edefe363620ff479bbccb5d59fb938	0	0	0	0	0	0	0	0	0	0	0	0	0	/home/dhl_ec/bnelissen/Slides/CD3_manuscript/CD3_slides/AAA248.CD3.location-2/AAA248.CD3.location-2.run1	255	1.0	0.06	1.0	0.06	0.0	0.0	0.0	5.34108616188
0.0	0.0	0.0	0.0	0.0	3064000.0	0.0	0.0	0.789999999999	1.1	1.53	0.0699999999997	4.42	0.349999999999	0.940000000001	0.150000000001	3.47	0.0900000000001	1.44	1.1	0.450000000001	AAA248.CD3.location-2.X32.Y7.tile.tissue.png	290	1	1532	290	6c972e1730eddf06ea36306058adfa19	0	0	0	0	0	0	0	0	0	0	0	0	0	/home/dhl_ec/bnelissen/Slides/CD3_manuscript/CD3_slides/AAA248.CD3.location-2/AAA248.CD3.location-2.run1	255	1.0	0.06	1.0	0.06	0.0	0.0	0.0	6.1456194517
0.0	0.0	0.0	0.0	0.0	3064000.0	0.0	0.0	0.76	1.25	1.33	0.0499999999993	4.68	0.360000000001	1.05	0.17	4.35	0.139999999999	2.13	1.12	0.389999999999	AAA248.CD3.location-2.X32.Y8.tile.tissue.png	291	1	1532	291	d291ba8d95561da0d31bb5d0cda95bfa	0	0	0	0	0	0	0	0	0	0	0	0	0	/home/dhl_ec/bnelissen/Slides/CD3_manuscript/CD3_slides/AAA248.CD3.location-2/AAA248.CD3.location-2.run1	255	1.0	0.06	1.0	0.06	0.0	0.0	0.0	6.99010248042
0.0	0.0	0.0	0.0	0.0	3064000.0	0.0	0.0	0.85	1.36	1.44	0.0599999999995	6.96	0.390000000001	1.15	0.280000000001	5.59	0.120000000001	1.51	1.14	0.329999999998	AAA248.CD3.location-2.X32.Y9.tile.tissue.png	292	1	1532	292	6de59d00ca42338a664a05b0e85d865f	0	0	0	0	0	0	0	0	0	0	0	0	0	/home/dhl_ec/bnelissen/Slides/CD3_manuscript/CD3_slides/AAA248.CD3.location-2/AAA248.CD3.location-2.run1	255	1.0	0.06	1.0	0.06	0.0	0.0	0.0	7.0561194517
479.0	428711.0	215.0	5332.0	428711.0	4000000.0	5.0	3.0	2.56	3.98	1.21	0.0400000000009	6.55	0.439999999999	0.769999999999	0.18	6.71	0.26	2.01	1.44	1.47	AAA248.CD3.location-2.X4.Y1.tile.tissue.png	293	1	2000	293	3563d6a18958142740441642f86aec21	0	0	0	0	0	0	0	0	0	0	0	0	0	/home/dhl_ec/bnelissen/Slides/CD3_manuscript/CD3_slides/AAA248.CD3.location-2/AAA248.CD3.location-2.run1	255	0.7	0.06	0.7	0.06	-8.99859327625	-12.2192199172	0.952981233693	2.0709503457
68.0	1056882.0	35.0	9642.0	1056882.0	4000000.0	1.0	2.0	3.49	4.41	1.3	0.0500000000011	6.96	0.35	0.75	0.16	7.05	0.360000000001	3.29	2.31	1.59	AAA248.CD3.location-2.X4.Y10.tile.tissue.png	294	1	2000	294	ac12d82540825c7bb96894a51358c7dc	0	0	0	0	0	0	0	0	0	0	0	0	0	/home/dhl_ec/bnelissen/Slides/CD3_manuscript/CD3_slides/AAA248.CD3.location-2/AAA248.CD3.location-2.run1	255	0.7	0.06	0.7	0.06	-9.03179745503	-11.910360288	2.83019900325	0.973794222656
228.0	3426752.0	97.0	9318.0	3426752.0	4000000.0	2.0	2.0	4.6	3.38	1.07	0.0400000000009	6.29	0.42	1.1	0.0799999999999	8.9	0.42	2.07	1.44	0.91	AAA248.CD3.location-2.X4.Y11.tile.tissue.png	295	1	2000	295	30a47e1debcdf06b467a5b79d6d72450	0	0	0	0	0	0	0	0	0	0	0	0	0	/home/dhl_ec/bnelissen/Slides/CD3_manuscript/CD3_slides/AAA248.CD3.location-2/AAA248.CD3.location-2.run1	255	0.7	0.06	0.7	0.06	-8.49008522936	-11.9416839317	1.43773146772	0.38315365625
0.0	3032166.0	0.0	7918.0	3032166.0	4000000.0	0.0	1.0	1.91	3.22	1.12	0.0400000000009	6.16	0.559999999999	0.860000000001	0.0900000000001	8.04	0.379999999999	2.73	1.43	0.609999999999	AAA248.CD3.location-2.X4.Y12.tile.tissue.png	296	1	2000	296	d4603dbb735e1431d811bbb35c004903	0	0	0	0	0	0	0	0	0	0	0	0	0	/home/dhl_ec/bnelissen/Slides/CD3_manuscript/CD3_slides/AAA248.CD3.location-2/AAA248.CD3.location-2.run1	255	0.7	0.06	0.7	0.06	-7.66555816706	-11.7063207941	0.970206795107	0.268709179688
1180.0	2363435.0	317.0	7224.0	2363435.0	4000000.0	7.0	1.0	1.77	1.73	1.48	0.0400000000009	9.23	0.540000000001	1.04	0.16	12.45	0.470000000001	3.69	2.6	0.950000000001	AAA248.CD3.location-2.X4.Y13.tile.tissue.png	297	1	2000	297	e15792e90525bd5c060aab18066a100c	0	0	0	0	0	0	0	0	0	0	0	0	0	/home/dhl_ec/bnelissen/Slides/CD3_manuscript/CD3_slides/AAA248.CD3.location-2/AAA248.CD3.location-2.run1	255	0.7	0.06	0.7	0.06	-8.33799654717	-11.2160321167	1.14947392198	0.228609070312
11105.0	2756298.0	4204.0	13073.0	2756298.0	4000000.0	84.0	1.0	1.28	2.83	1.14	0.0400000000009	6.76	0.35	0.68	0.1	8.5	0.290000000001	2.07	1.43	1.02	AAA248.CD3.location-2.X4.Y14.tile.tissue.png	298	1	2000	298	d7eaf5a1072b0903f4d064c2a4d57915	0	0	0	0	0	0	0	0	0	0	0	0	0	/home/dhl_ec/bnelissen/Slides/CD3_manuscript/CD3_slides/AAA248.CD3.location-2/AAA248.CD3.location-2.run1	255	0.7	0.06	0.7	0.06	-9.13486049001	-11.8930994826	1.73615386735	0.493232578125
136.0	2031803.0	70.0	8174.0	2031803.0	4000000.0	2.0	3.0	3.28	2.81	1.05	0.0399999999991	6.29	0.34	0.68	0.119999999999	9.63	0.41	3.08	2.19	1.71	AAA248.CD3.location-2.X4.Y15.tile.tissue.png	299	1	2000	299	911524df038cb5492db60e76eb925fb0	0	0	0	0	0	0	0	0	0	0	0	0	0	/home/dhl_ec/bnelissen/Slides/CD3_manuscript/CD3_slides/AAA248.CD3.location-2/AAA248.CD3.location-2.run1	255	0.7	0.06	0.7	0.06	-8.54489784467	-11.8851269559	1.85318433929	0.4208369375
3615.0	1653364.0	1343.0	12882.0	1653364.0	4000000.0	24.0	9.0	2.0	2.05	1.67	0.0699999999997	8.81	0.539999999999	1.15	0.210000000001	9.77	0.389999999999	3.2	2.18	0.65	AAA248.CD3.location-2.X4.Y16.tile.tissue.png	300	1	2000	300	ebed7c5bb5e9eb1af848f26c379495b4	0	0	0	0	0	0	0	0	0	0	0	0	0	/home/dhl_ec/bnelissen/Slides/CD3_manuscript/CD3_slides/AAA248.CD3.location-2/AAA248.CD3.location-2.run1	255	0.7	0.06	0.7	0.06	-9.63506499316	-12.3214542735	5.13263540265	0.9317301875
1929.0	321116.0	597.0	10632.0	321116.0	4000000.0	11.0	10.0	1.81	1.99	1.66	0.0699999999997	9.82	0.59	1.33	0.32	9.22	0.210000000001	2.13	1.55	0.549999999999	AAA248.CD3.location-2.X4.Y17.tile.tissue.png	301	1	2000	301	e80d08f5cf96b2dea45f3bab7bc1740d	0	0	0	0	0	0	0	0	0	0	0	0	0	/home/dhl_ec/bnelissen/Slides/CD3_manuscript/CD3_slides/AAA248.CD3.location-2/AAA248.CD3.location-2.run1	255	0.7	0.06	0.7	0.06	-9.7126191129	-12.3069515123	5.54487394696	0.606158738281
2393.0	1471388.0	1074.0	6369.0	1471388.0	4000000.0	25.0	3.0	1.44	2.42	1.04	0.0500000000011	6.02	0.34	0.68	0.139999999999	7.0	0.240000000002	2.05	1.43	0.57	AAA248.CD3.location-2.X4.Y2.tile.tissue.png	302	1	2000	302	3f53b0522b7afa90868eb7d4dd5750e2	0	0	0	0	0	0	0	0	0	0	0	0	0	/home/dhl_ec/bnelissen/Slides/CD3_manuscript/CD3_slides/AAA248.CD3.location-2/AAA248.CD3.location-2.run1	255	0.7	0.06	0.7	0.06	-8.49271252482	-11.8091995092	0.606339654461	0.863223066406
1218.0	3362249.0	611.0	13489.0	3362249.0	4000000.0	14.0	6.0	2.44	3.06	1.06	0.0399999999991	6.35	0.34	0.67	0.0699999999997	8.29	0.310000000001	2.06	1.43	0.49	AAA248.CD3.location-2.X4.Y3.tile.tissue.png	303	1	2000	303	3d6b0b52a93fefacbddf0e6ee9f1e93b	0	0	0	0	0	0	0	0	0	0	0	0	0	/home/dhl_ec/bnelissen/Slides/CD3_manuscript/CD3_slides/AAA248.CD3.location-2/AAA248.CD3.location-2.run1	255	0.7	0.06	0.7	0.06	-8.11121546373	-12.4111360556	0.670946142045	0.403787664062
388.0	4000000.0	205.0	7996.0	4000000.0	4000000.0	4.0	1.0	4.03	3.31	1.09	0.0400000000009	6.4	0.27	0.67	0.0400000000009	8.62	0.33	2.02	1.44	0.869999999999	AAA248.CD3.location-2.X4.Y4.tile.tissue.png	304	1	2000	304	5fb549062c9d6dae9c918a44e6971ff1	0	0	0	0	0	0	0	0	0	0	0	0	0	/home/dhl_ec/bnelissen/Slides/CD3_manuscript/CD3_slides/AAA248.CD3.location-2/AAA248.CD3.location-2.run1	255	0.7	0.06	0.7	0.06	-7.41293569823	-11.2657232377	0.422305917751	0.129526110949
3391.0	4000000.0	1217.0	7996.0	4000000.0	4000000.0	26.0	1.0	4.32	2.0	1.04	0.0400000000009	5.83	0.279999999999	0.67	0.0499999999993	8.7	0.34	2.02	1.43	0.9	AAA248.CD3.location-2.X4.Y5.tile.tissue.png	305	1	2000	305	9cb2d3f90e86173378fbfdf4b0df27ae	0	0	0	0	0	0	0	0	0	0	0	0	0	/home/dhl_ec/bnelissen/Slides/CD3_manuscript/CD3_slides/AAA248.CD3.location-2/AAA248.CD3.location-2.run1	255	0.7	0.06	0.7	0.06	-7.95724926454	-11.4415437492	0.443358152641	0.218391995003
3470.0	4000000.0	1493.0	7996.0	4000000.0	4000000.0	32.0	1.0	3.79	3.06	1.05	0.0399999999991	5.42	0.279999999999	0.669999999998	0.0400000000009	8.74	0.34	2.02	1.44	0.550000000001	AAA248.CD3.location-2.X4.Y6.tile.tissue.png	306	1	2000	306	19795e6ee7405cbfe90f88eb496825a0	0	0	0	0	0	0	0	0	0	0	0	0	0	/home/dhl_ec/bnelissen/Slides/CD3_manuscript/CD3_slides/AAA248.CD3.location-2/AAA248.CD3.location-2.run1	255	0.7	0.06	0.7	0.06	-8.31827072228	0.0	0.354845686228	0.190005203125
5434.0	4000000.0	2089.0	7996.0	4000000.0	4000000.0	40.0	1.0	2.36	1.23	1.06	0.0499999999993	5.9	0.27	0.670000000002	0.0400000000009	8.71	0.34	2.03	1.44	0.85	AAA248.CD3.location-2.X4.Y7.tile.tissue.png	307	1	2000	307	9f437cdaf559e9fd577328ea5b2fef22	0	0	0	0	0	0	0	0	0	0	0	0	0	/home/dhl_ec/bnelissen/Slides/CD3_manuscript/CD3_slides/AAA248.CD3.location-2/AAA248.CD3.location-2.run1	255	0.7	0.06	0.7	0.06	-7.69584326935	-11.8777589747	0.340819571141	0.159157965207
507.0	3993048.0	188.0	8077.0	3993048.0	4000000.0	3.0	1.0	3.14	3.06	1.11	0.0400000000009	5.85	0.529999999999	1.13	0.0699999999997	12.56	0.529999999999	3.25	2.34	1.04	AAA248.CD3.location-2.X4.Y8.tile.tissue.png	308	1	2000	308	7197b7a68dcdb3dea77aefd0182d3eb5	0	0	0	0	0	0	0	0	0	0	0	0	0	/home/dhl_ec/bnelissen/Slides/CD3_manuscript/CD3_slides/AAA248.CD3.location-2/AAA248.CD3.location-2.run1	255	0.7	0.06	0.7	0.06	-7.77726729155	-11.6345359709	0.318933780973	0.04900009375
0.0	786312.0	0.0	6500.0	786312.0	4000000.0	0.0	1.0	2.85	3.78	1.66	0.0699999999997	9.19	0.529999999999	1.25	0.27	8.25	0.25	3.15	2.37	0.93	AAA248.CD3.location-2.X4.Y9.tile.tissue.png	309	1	2000	309	3672e218505ea88755a38d4fbcbcade4	0	0	0	0	0	0	0	0	0	0	0	0	0	/home/dhl_ec/bnelissen/Slides/CD3_manuscript/CD3_slides/AAA248.CD3.location-2/AAA248.CD3.location-2.run1	255	0.7	0.06	0.7	0.06	0.0	-10.9259690716	1.14622114059	1.82611006152
1225.0	271028.0	318.0	8673.0	271028.0	4000000.0	6.0	8.0	4.66	1.5	1.66	0.0699999999997	9.04	0.549999999999	1.22	0.290000000001	8.9	0.300000000001	3.15	2.36	1.44	AAA248.CD3.location-2.X5.Y10.tile.tissue.png	310	1	2000	310	b5c16e64106600d8f34506dd8006077d	0	0	0	0	0	0	0	0	0	0	0	0	0	/home/dhl_ec/bnelissen/Slides/CD3_manuscript/CD3_slides/AAA248.CD3.location-2/AAA248.CD3.location-2.run1	255	0.7	0.06	0.7	0.06	-10.0191599079	-11.9073657038	3.35601293663	0.823342339844
1956.0	1902857.0	654.0	20546.0	1902857.0	4000000.0	12.0	7.0	3.78	4.14	1.64	0.0599999999995	10.55	0.560000000001	1.14	0.189999999999	10.56	0.41	3.35	2.34	1.05	AAA248.CD3.location-2.X5.Y11.tile.tissue.png	311	1	2000	311	640d77e12904232a993ad001c616ef73	0	0	0	0	0	0	0	0	0	0	0	0	0	/home/dhl_ec/bnelissen/Slides/CD3_manuscript/CD3_slides/AAA248.CD3.location-2/AAA248.CD3.location-2.run1	255	0.7	0.06	0.7	0.06	-9.01844108217	-11.9354831417	2.28189412755	0.63421290625
2878.0	2100545.0	1101.0	17950.0	2100545.0	4000000.0	25.0	4.0	4.2	3.07	1.66	0.0600000000013	9.02	0.529999999999	1.12	0.18	10.53	0.410000000002	3.17	2.19	0.890000000001	AAA248.CD3.location-2.X5.Y12.tile.tissue.png	312	1	2000	312	d1d7ed63a6d42a42a47ce63114e672da	0	0	0	0	0	0	0	0	0	0	0	0	0	/home/dhl_ec/bnelissen/Slides/CD3_manuscript/CD3_slides/AAA248.CD3.location-2/AAA248.CD3.location-2.run1	255	0.7	0.06	0.7	0.06	-9.28157809848	-12.0577007744	2.43411259308	0.551615625
4699.0	1050977.0	1790.0	11109.0	1050977.0	4000000.0	37.0	3.0	2.32	3.46	1.67	0.0599999999995	10.14	0.529999999999	1.11	0.23	9.62	0.35	3.16	2.2	0.649999999998	AAA248.CD3.location-2.X5.Y13.tile.tissue.png	313	1	2000	313	8c00039f6a4ac8a8cbc7856c0a1e5d6a	0	0	0	0	0	0	0	0	0	0	0	0	0	/home/dhl_ec/bnelissen/Slides/CD3_manuscript/CD3_slides/AAA248.CD3.location-2/AAA248.CD3.location-2.run1	255	0.7	0.06	0.7	0.06	-9.15252947633	-11.9649207004	2.8733069379	0.402927242187
93743.0	3339358.0	29502.0	11348.0	3339358.0	4000000.0	536.0	1.0	2.11	4.39	1.68	0.0699999999997	16.56	0.530000000001	1.13	0.109999999999	14.31	0.51	3.15	2.21	0.620000000001	AAA248.CD3.location-2.X5.Y14.tile.tissue.png	314	1	2000	314	16bfa8958b489a890910337cefa75718	0	0	0	0	0	0	0	0	0	0	0	0	0	/home/dhl_ec/bnelissen/Slides/CD3_manuscript/CD3_slides/AAA248.CD3.location-2/AAA248.CD3.location-2.run1	255	0.7	0.06	0.7	0.06	-8.54749174892	-12.0610424832	1.20776235582	0.379291765625
31931.0	2133919.0	10580.0	14098.0	2133919.0	4000000.0	211.0	3.0	1.44	1.73	1.65	0.0600000000013	9.37	0.530000000001	1.13	0.18	10.97	0.42	3.17	2.19	0.909999999998	AAA248.CD3.location-2.X5.Y15.tile.tissue.png	315	1	2000	315	3c0a3c343ecf334f94e7b982fbda0ad3	0	0	0	0	0	0	0	0	0	0	0	0	0	/home/dhl_ec/bnelissen/Slides/CD3_manuscript/CD3_slides/AAA248.CD3.location-2/AAA248.CD3.location-2.run1	255	0.7	0.06	0.7	0.06	-9.18899541391	-12.3597612709	2.41341491774	0.615135921875
1749.0	1221539.0	873.0	12544.0	1221539.0	4000000.0	20.0	5.0	2.37	2.67	1.69	0.0599999999995	9.98	0.550000000001	1.13	0.219999999999	9.8	0.360000000001	3.18	2.24	0.75	AAA248.CD3.location-2.X5.Y16.tile.tissue.png	316	1	2000	316	36e6babd0db139144a8792366008be72	0	0	0	0	0	0	0	0	0	0	0	0	0	/home/dhl_ec/bnelissen/Slides/CD3_manuscript/CD3_slides/AAA248.CD3.location-2/AAA248.CD3.location-2.run1	255	0.7	0.06	0.7	0.06	-9.52797130192	-12.4236578297	4.79676024194	0.82127146875
2388.0	643253.0	955.0	12047.0	643253.0	4000000.0	20.0	7.0	3.25	2.35	1.67	0.0599999999995	9.19	0.539999999999	1.16	0.26	9.25	0.330000000002	3.18	2.2	0.84	AAA248.CD3.location-2.X5.Y17.tile.tissue.png	317	1	2000	317	75f4c3093971fb214b3951277a5916ec	0	0	0	0	0	0	0	0	0	0	0	0	0	/home/dhl_ec/bnelissen/Slides/CD3_manuscript/CD3_slides/AAA248.CD3.location-2/AAA248.CD3.location-2.run1	255	0.7	0.06	0.7	0.06	-9.05347747015	-12.4432625487	4.248262565	0.68499390625
0.0	994605.0	0.0	12504.0	994605.0	4000000.0	0.0	6.0	2.69	3.75	1.67	0.0799999999999	9.18	0.539999999999	1.21	0.250000000002	9.09	0.26	3.17	2.21	0.66	AAA248.CD3.location-2.X5.Y18.tile.tissue.png	318	1	2000	318	a40fb25ef0d29ba0a981ab885260f8be	0	0	0	0	0	0	0	0	0	0	0	0	0	/home/dhl_ec/bnelissen/Slides/CD3_manuscript/CD3_slides/AAA248.CD3.location-2/AAA248.CD3.location-2.run1	255	0.7	0.06	0.7	0.06	-8.9614941278	-11.9967595375	3.05590712667	0.701004351562
74.0	49780.0	41.0	1160.0	49780.0	4000000.0	1.0	1.0	3.7	2.36	1.72	0.0699999999997	8.76	0.530000000001	1.36	0.300000000001	8.51	0.300000000001	2.96	2.2	0.73	AAA248.CD3.location-2.X5.Y19.tile.tissue.png	319	1	2000	319	0bd48c83a8096f5c985f6ce866cc444d	0	0	0	0	0	0	0	0	0	0	0	0	0	/home/dhl_ec/bnelissen/Slides/CD3_manuscript/CD3_slides/AAA248.CD3.location-2/AAA248.CD3.location-2.run1	255	0.7	0.06	0.7	0.06	-8.16993482587	-11.6614778971	1.86453778646	0.377340286255
0.0	0.0	0.0	0.0	0.0	4000000.0	0.0	0.0	2.66	2.2	1.67	0.0699999999997	8.38	0.440000000001	1.33	0.300000000001	6.28	0.200000000001	2.85	2.21	0.58	AAA248.CD3.location-2.X5.Y2.tile.tissue.png	320	1	2000	320	7b33081f415e5b1d7600a77935f6d336	0	0	0	0	0	0	0	0	0	0	0	0	0	/home/dhl_ec/bnelissen/Slides/CD3_manuscript/CD3_slides/AAA248.CD3.location-2/AAA248.CD3.location-2.run1	255	1.0	0.06	1.0	0.06	0.0	-10.9510017582	0.0	1.65739973784
0.0	2211522.0	0.0	12091.0	2211522.0	4000000.0	0.0	4.0	1.55	3.29	1.66	0.0799999999999	8.71	0.530000000001	1.13	0.17	10.22	0.34	3.16	2.2	0.650000000001	AAA248.CD3.location-2.X5.Y3.tile.tissue.png	321	1	2000	321	fe06c433d9f3e36895a4b06d73eadf6c	0	0	0	0	0	0	0	0	0	0	0	0	0	/home/dhl_ec/bnelissen/Slides/CD3_manuscript/CD3_slides/AAA248.CD3.location-2/AAA248.CD3.location-2.run1	255	0.7	0.06	0.7	0.06	-7.79327968438	-11.6477808059	0.703180196627	1.01663698438
2006.0	3661407.0	825.0	9213.0	3661407.0	4000000.0	19.0	1.0	3.79	3.43	1.66	0.0699999999997	9.42	0.530000000001	1.13	0.0900000000001	12.06	0.5	3.15	2.21	1.5	AAA248.CD3.location-2.X5.Y4.tile.tissue.png	322	1	2000	322	1064906c6dbfe609503209c7b7d59f8a	0	0	0	0	0	0	0	0	0	0	0	0	0	/home/dhl_ec/bnelissen/Slides/CD3_manuscript/CD3_slides/AAA248.CD3.location-2/AAA248.CD3.location-2.run1	255	0.7	0.06	0.7	0.06	-8.05095911056	-11.2960632443	0.640552741717	0.174388226562
9282.0	3986791.0	2396.0	8062.0	3986791.0	4000000.0	46.0	1.0	5.37	4.36	1.66	0.0699999999997	8.76	0.52	1.12	0.0699999999997	12.45	0.52	3.16	2.22	0.679999999998	AAA248.CD3.location-2.X5.Y5.tile.tissue.png	323	1	2000	323	0ad47860542a60c1c31637416b954445	0	0	0	0	0	0	0	0	0	0	0	0	0	/home/dhl_ec/bnelissen/Slides/CD3_manuscript/CD3_slides/AAA248.CD3.location-2/AAA248.CD3.location-2.run1	255	0.7	0.06	0.7	0.06	-8.37819148298	-12.0935469734	0.790461774552	0.314812234375
16372.0	3998819.0	4489.0	8091.0	3998819.0	4000000.0	93.0	1.0	1.61	3.21	1.65	0.0600000000013	9.47	0.530000000001	1.13	0.0699999999997	12.54	0.52	3.1	2.21	0.65	AAA248.CD3.location-2.X5.Y6.tile.tissue.png	324	1	2000	324	1620db7c9cf0dc5209dc6919a65e087b	0	0	0	0	0	0	0	0	0	0	0	0	0	/home/dhl_ec/bnelissen/Slides/CD3_manuscript/CD3_slides/AAA248.CD3.location-2/AAA248.CD3.location-2.run1	255	0.7	0.06	0.7	0.06	-8.19308205033	-11.6453429822	0.700956458464	0.179422035645
963.0	3999865.0	341.0	8010.0	3999865.0	4000000.0	6.0	1.0	2.81	3.1	1.83	0.0599999999995	12.55	0.57	1.24	0.0799999999999	12.76	0.52	2.22	1.44	1.63	AAA248.CD3.location-2.X5.Y7.tile.tissue.png	325	1	2000	325	7aaa0852a6ff3d4c9b605fbbb77cdb53	0	0	0	0	0	0	0	0	0	0	0	0	0	/home/dhl_ec/bnelissen/Slides/CD3_manuscript/CD3_slides/AAA248.CD3.location-2/AAA248.CD3.location-2.run1	255	0.7	0.06	0.7	0.06	-7.28872533394	-11.2625948278	0.332032617964	0.0612253845615
0.0	3978433.0	0.0	9052.0	3978433.0	4000000.0	0.0	1.0	3.67	3.05	1.07	0.0400000000009	6.09	0.35	0.67	0.0599999999995	8.7	0.27	2.05	1.43	0.65	AAA248.CD3.location-2.X5.Y8.tile.tissue.png	326	1	2000	326	10120c0b8b8349c7fdff8db23f1b9e74	0	0	0	0	0	0	0	0	0	0	0	0	0	/home/dhl_ec/bnelissen/Slides/CD3_manuscript/CD3_slides/AAA248.CD3.location-2/AAA248.CD3.location-2.run1	255	0.7	0.06	0.7	0.06	0.0	-12.1143054877	0.354450420555	0.0364837202148
0.0	410658.0	0.0	4970.0	410658.0	4000000.0	0.0	2.0	2.39	3.78	1.11	0.0500000000011	6.54	0.35	0.74	0.26	5.78	0.209999999999	1.98	1.42	2.08	AAA248.CD3.location-2.X5.Y9.tile.tissue.png	327	1	2000	327	6e50f330ffa41b1ad5dbda173f2db064	0	0	0	0	0	0	0	0	0	0	0	0	0	/home/dhl_ec/bnelissen/Slides/CD3_manuscript/CD3_slides/AAA248.CD3.location-2/AAA248.CD3.location-2.run1	255	0.7	0.06	0.7	0.06	0.0	-11.1605833055	1.13621363458	2.74008992529
854.0	2769851.0	236.0	17922.0	2769851.0	4000000.0	5.0	2.0	5.51	4.56	1.08	0.0400000000009	9.59	0.540000000001	0.84	0.1	8.19	0.300000000001	2.23	1.43	1.34	AAA248.CD3.location-2.X6.Y10.tile.tissue.png	328	1	2000	328	018d99525fae48923d2a320112c3cc70	0	0	0	0	0	0	0	0	0	0	0	0	0	/home/dhl_ec/bnelissen/Slides/CD3_manuscript/CD3_slides/AAA248.CD3.location-2/AAA248.CD3.location-2.run1	255	0.7	0.06	0.7	0.06	-8.88602905803	-11.7931090847	1.64231275994	0.479321140625
8203.0	3686681.0	3347.0	11066.0	3686681.0	4000000.0	70.0	1.0	5.41	4.25	1.11	0.0399999999991	14.67	0.359999999999	1.04	0.0999999999985	9.06	0.6	2.82	1.43	0.910000000002	AAA248.CD3.location-2.X6.Y11.tile.tissue.png	329	1	2000	329	703dcc1a7737af9d1081bbd54a201fff	0	0	0	0	0	0	0	0	0	0	0	0	0	/home/dhl_ec/bnelissen/Slides/CD3_manuscript/CD3_slides/AAA248.CD3.location-2/AAA248.CD3.location-2.run1	255	0.7	0.06	0.7	0.06	-8.71055508687	-12.0537221605	2.11813029236	0.38279340625
12759.0	3820582.0	5516.0	10773.0	3820582.0	4000000.0	128.0	1.0	2.63	1.78	1.36	0.0699999999997	6.7	0.549999999999	0.9	0.0599999999995	9.51	0.560000000001	2.12	1.43	0.869999999999	AAA248.CD3.location-2.X6.Y12.tile.tissue.png	330	1	2000	330	4b6f3514ebc622fa77819d8ab5a8b8dc	0	0	0	0	0	0	0	0	0	0	0	0	0	/home/dhl_ec/bnelissen/Slides/CD3_manuscript/CD3_slides/AAA248.CD3.location-2/AAA248.CD3.location-2.run1	255	0.7	0.06	0.7	0.06	-9.00633345056	-12.1049710641	1.37498368547	0.277090636719
2325.0	3760274.0	1171.0	8895.0	3760274.0	4000000.0	28.0	1.0	3.28	3.68	1.65	0.0400000000009	6.75	0.35	0.68	0.0599999999995	8.89	0.540000000001	3.65	2.66	0.779999999999	AAA248.CD3.location-2.X6.Y13.tile.tissue.png	331	1	2000	331	764e86a35ceb2141542810070fd4acd4	0	0	0	0	0	0	0	0	0	0	0	0	0	/home/dhl_ec/bnelissen/Slides/CD3_manuscript/CD3_slides/AAA248.CD3.location-2/AAA248.CD3.location-2.run1	255	0.7	0.06	0.7	0.06	-8.76531534187	-12.3545937027	1.43096953641	0.219923761719
6586.0	3211225.0	2266.0	13675.0	3211225.0	4000000.0	37.0	3.0	1.88	1.56	1.91	0.0699999999997	7.55	0.35	0.680000000002	0.0900000000001	8.58	0.309999999999	2.1	1.44	0.68	AAA248.CD3.location-2.X6.Y14.tile.tissue.png	332	1	2000	332	ca5059c695ca3f44befc419416c19f19	0	0	0	0	0	0	0	0	0	0	0	0	0	/home/dhl_ec/bnelissen/Slides/CD3_manuscript/CD3_slides/AAA248.CD3.location-2/AAA248.CD3.location-2.run1	255	0.7	0.06	0.7	0.06	-8.77624135762	-12.1650199382	0.927799239587	0.420612820313
24423.0	1654818.0	8239.0	11911.0	1654818.0	4000000.0	154.0	2.0	1.35	4.62	1.09	0.0399999999991	6.75	0.35	0.68	0.139999999999	7.64	0.41	3.13	2.25	1.41	AAA248.CD3.location-2.X6.Y15.tile.tissue.png	333	1	2000	333	b6594d6293b5be61f323a7bf4bfe2bc1	0	0	0	0	0	0	0	0	0	0	0	0	0	/home/dhl_ec/bnelissen/Slides/CD3_manuscript/CD3_slides/AAA248.CD3.location-2/AAA248.CD3.location-2.run1	255	0.7	0.06	0.7	0.06	-8.5680340346	-12.0650060899	1.78864901759	0.6169980625
79.0	68572.0	38.0	2109.0	68572.0	4000000.0	1.0	2.0	2.92	2.18	1.09	0.0499999999993	6.44	0.41	1.28	0.290000000001	8.8	0.33	3.12	2.32	0.58	AAA248.CD3.location-2.X6.Y16.tile.tissue.png	334	1	2000	334	1b1dfd376fd14c719eef78c92d9525f0	0	0	0	0	0	0	0	0	0	0	0	0	0	/home/dhl_ec/bnelissen/Slides/CD3_manuscript/CD3_slides/AAA248.CD3.location-2/AAA248.CD3.location-2.run1	255	0.7	0.06	0.7	0.06	-9.02787193889	-12.2242123653	3.88831348996	0.956667523437
10324.0	2609987.0	4505.0	12476.0	2609987.0	4000000.0	100.0	1.0	1.67	2.11	1.8	0.0599999999995	8.98	0.540000000001	1.18	0.15	11.32	0.469999999999	3.21	2.23	0.630000000001	AAA248.CD3.location-2.X6.Y17.tile.tissue.png	335	1	2000	335	ea8692dbcaeccd5c2767e5d854c50a51	0	0	0	0	0	0	0	0	0	0	0	0	0	/home/dhl_ec/bnelissen/Slides/CD3_manuscript/CD3_slides/AAA248.CD3.location-2/AAA248.CD3.location-2.run1	255	0.7	0.06	0.7	0.06	-9.61506804268	-12.4862254608	4.84327259026	0.8200865625
1072.0	1603103.0	466.0	12205.0	1603103.0	4000000.0	12.0	3.0	2.52	1.46	1.11	0.0399999999991	6.45	0.540000000001	1.17	0.209999999999	10.68	0.379999999999	3.34	2.39	2.11	AAA248.CD3.location-2.X6.Y18.tile.tissue.png	336	1	2000	336	c7d07191f628e5e13dbab2a9a4482b74	0	0	0	0	0	0	0	0	0	0	0	0	0	/home/dhl_ec/bnelissen/Slides/CD3_manuscript/CD3_slides/AAA248.CD3.location-2/AAA248.CD3.location-2.run1	255	0.7	0.06	0.7	0.06	-9.3564154878	-11.9337477915	3.72112828208	0.726858585937
6315.0	1060791.0	2037.0	11310.0	1060791.0	4000000.0	33.0	3.0	3.63	2.26	1.69	0.0900000000001	9.41	0.540000000001	1.19	0.25	9.67	0.35	3.18	2.2	0.889999999999	AAA248.CD3.location-2.X6.Y19.tile.tissue.png	337	1	2000	337	448972365fa065304886b115b5277840	0	0	0	0	0	0	0	0	0	0	0	0	0	/home/dhl_ec/bnelissen/Slides/CD3_manuscript/CD3_slides/AAA248.CD3.location-2/AAA248.CD3.location-2.run1	255	0.7	0.06	0.7	0.06	-9.22548217503	-12.038456123	3.07700044192	0.584512429687
0.0	47679.0	0.0	1736.0	47679.0	4000000.0	0.0	1.0	1.15	1.34	1.08	0.0500000000011	6.29	0.34	0.809999999998	0.200000000001	5.59	0.130000000001	1.94	1.43	0.769999999999	AAA248.CD3.location-2.X6.Y20.tile.tissue.png	338	1	2000	338	46d0f88bb24246a2604279bd1561f1f5	0	0	0	0	0	0	0	0	0	0	0	0	0	/home/dhl_ec/bnelissen/Slides/CD3_manuscript/CD3_slides/AAA248.CD3.location-2/AAA248.CD3.location-2.run1	255	0.7	0.06	0.7	0.06	0.0	-11.9153998723	2.59087104648	0.163363647217
0.0	19102.0	0.0	905.0	19102.0	4000000.0	0.0	1.0	3.45	3.27	1.15	0.0500000000011	6.46	0.429999999998	0.810000000001	0.199999999999	5.56	0.210000000001	2.01	1.44	1.41	AAA248.CD3.location-2.X6.Y3.tile.tissue.png	339	1	2000	339	f21deddae10feae6effd73f360c08ba1	0	0	0	0	0	0	0	0	0	0	0	0	0	/home/dhl_ec/bnelissen/Slides/CD3_manuscript/CD3_slides/AAA248.CD3.location-2/AAA248.CD3.location-2.run1	255	0.7	0.06	0.7	0.06	0.0	-11.9304031999	1.39393658059	1.04592142346
0.0	8995.0	0.0	596.0	8995.0	4000000.0	0.0	1.0	3.03	3.22	1.09	0.0500000000011	6.41	0.389999999999	0.780000000001	0.309999999999	5.82	0.130000000001	1.95	1.56	0.68	AAA248.CD3.location-2.X6.Y4.tile.tissue.png	340	1	2000	340	e7ba6fbf75bc088651534088d64edc6d	0	0	0	0	0	0	0	0	0	0	0	0	0	/home/dhl_ec/bnelissen/Slides/CD3_manuscript/CD3_slides/AAA248.CD3.location-2/AAA248.CD3.location-2.run1	255	0.7	0.06	0.7	0.06	0.0	-11.9882872149	1.82602921762	1.44958077899
54.0	834491.0	35.0	5466.0	834491.0	4000000.0	1.0	1.0	2.86	4.05	1.07	0.0799999999999	6.4	0.360000000001	0.719999999999	0.18	7.14	0.339999999998	3.14	2.31	0.6	AAA248.CD3.location-2.X6.Y5.tile.tissue.png	341	1	2000	341	8bb0e6b90efc73302beb389a87529efe	0	0	0	0	0	0	0	0	0	0	0	0	0	/home/dhl_ec/bnelissen/Slides/CD3_manuscript/CD3_slides/AAA248.CD3.location-2/AAA248.CD3.location-2.run1	255	0.7	0.06	0.7	0.06	-8.88110374174	-11.5090769178	1.04118387481	1.77812458984
2082.0	3040276.0	685.0	9670.0	3040276.0	4000000.0	16.0	2.0	1.21	1.88	1.55	0.0499999999993	7.03	0.550000000001	1.25	0.15	9.8	0.310000000001	2.19	1.42	0.780000000001	AAA248.CD3.location-2.X6.Y6.tile.tissue.png	342	1	2000	342	55f3ebb6a7329ae8f29a3c75fcbdf748	0	0	0	0	0	0	0	0	0	0	0	0	0	/home/dhl_ec/bnelissen/Slides/CD3_manuscript/CD3_slides/AAA248.CD3.location-2/AAA248.CD3.location-2.run1	255	0.7	0.06	0.7	0.06	-7.38751699236	-10.8254815146	0.651859498083	0.207479808594
980.0	2452057.0	430.0	14041.0	2452057.0	4000000.0	11.0	2.0	1.48	4.28	1.72	0.0599999999995	9.27	0.610000000001	1.28	0.190000000001	9.34	0.429999999998	3.3	2.22	1.02	AAA248.CD3.location-2.X6.Y7.tile.tissue.png	343	1	2000	343	ddf8a3aa17a62403404c16bfd5ea5b8c	0	0	0	0	0	0	0	0	0	0	0	0	0	/home/dhl_ec/bnelissen/Slides/CD3_manuscript/CD3_slides/AAA248.CD3.location-2/AAA248.CD3.location-2.run1	255	0.7	0.06	0.7	0.06	-7.79795247217	-11.0590127836	1.33602656953	0.281997679688
527.0	1347345.0	132.0	7886.0	1347345.0	4000000.0	2.0	3.0	3.49	5.13	1.08	0.0599999999995	6.7	0.35	0.67	0.16	7.2	0.379999999999	2.08	1.57	0.589999999998	AAA248.CD3.location-2.X6.Y8.tile.tissue.png	344	1	2000	344	70cc6cf0f49ca5fb55667e06cd54e01b	0	0	0	0	0	0	0	0	0	0	0	0	0	/home/dhl_ec/bnelissen/Slides/CD3_manuscript/CD3_slides/AAA248.CD3.location-2/AAA248.CD3.location-2.run1	255	0.7	0.06	0.7	0.06	-7.82909802936	-10.8566161495	0.700958017359	0.288924667969
221.0	757947.0	128.0	12354.0	757947.0	4000000.0	3.0	5.0	2.57	3.81	1.07	0.0400000000009	7.14	0.48	0.679999999998	0.17	6.86	0.24	2.1	1.44	0.730000000001	AAA248.CD3.location-2.X6.Y9.tile.tissue.png	345	1	2000	345	66784ca1229f71483469b8486df7ce53	0	0	0	0	0	0	0	0	0	0	0	0	0	/home/dhl_ec/bnelissen/Slides/CD3_manuscript/CD3_slides/AAA248.CD3.location-2/AAA248.CD3.location-2.run1	255	0.7	0.06	0.7	0.06	-9.12296745355	-11.8044714201	2.79041397304	0.534651917969
1525.0	3910640.0	715.0	13350.0	3910640.0	4000000.0	17.0	3.0	3.41	4.36	1.09	0.0400000000009	6.22	0.449999999999	0.679999999998	0.0599999999995	9.34	0.52	2.22	1.42	0.560000000001	AAA248.CD3.location-2.X7.Y10.tile.tissue.png	346	1	2000	346	863cabb451b16a335b4f12bbf9a21d6f	0	0	0	0	0	0	0	0	0	0	0	0	0	/home/dhl_ec/bnelissen/Slides/CD3_manuscript/CD3_slides/AAA248.CD3.location-2/AAA248.CD3.location-2.run1	255	0.7	0.06	0.7	0.06	-9.21224257824	-12.1374546785	2.56118243351	0.17901734375
4024.0	3896532.0	1834.0	12619.0	3896532.0	4000000.0	43.0	1.0	4.14	2.9	1.36	0.0400000000009	6.27	0.539999999999	1.14	0.0799999999999	10.54	0.530000000001	3.17	2.22	0.920000000002	AAA248.CD3.location-2.X7.Y11.tile.tissue.png	347	1	2000	347	74f288ffe5e94ab3b2151b0d4c582fc9	0	0	0	0	0	0	0	0	0	0	0	0	0	/home/dhl_ec/bnelissen/Slides/CD3_manuscript/CD3_slides/AAA248.CD3.location-2/AAA248.CD3.location-2.run1	255	0.7	0.06	0.7	0.06	-9.25307772338	-12.6521796948	3.67900803196	0.28586653125
23859.0	3812949.0	9496.0	15061.0	3812949.0	4000000.0	226.0	1.0	1.18	1.67	1.67	0.0699999999997	9.2	0.539999999999	1.13	0.0799999999999	12.49	0.52	3.14	2.19	0.630000000001	AAA248.CD3.location-2.X7.Y12.tile.tissue.png	348	1	2000	348	e517243e1c8c0ed8b1a04b23d19d2077	0	0	0	0	0	0	0	0	0	0	0	0	0	/home/dhl_ec/bnelissen/Slides/CD3_manuscript/CD3_slides/AAA248.CD3.location-2/AAA248.CD3.location-2.run1	255	0.7	0.06	0.7	0.06	-9.66523722741	-12.1795782549	3.73912364874	0.336758476563
24431.0	3303821.0	10120.0	21525.0	3303821.0	4000000.0	238.0	5.0	1.57	2.89	1.66	0.0699999999997	9.27	0.530000000001	1.12	0.109999999999	11.96	0.49	3.22	2.21	0.77	AAA248.CD3.location-2.X7.Y13.tile.tissue.png	349	1	2000	349	deb6450c3758ce13f29f732318cd7d90	0	0	0	0	0	0	0	0	0	0	0	0	0	/home/dhl_ec/bnelissen/Slides/CD3_manuscript/CD3_slides/AAA248.CD3.location-2/AAA248.CD3.location-2.run1	255	0.7	0.06	0.7	0.06	-9.79498086677	-12.5547481073	4.23293547407	0.52951290625
9086.0	3251565.0	3555.0	15359.0	3251565.0	4000000.0	74.0	1.0	2.78	4.74	1.66	0.0700000000015	8.74	0.530000000001	1.14	0.109999999999	11.97	0.49	3.16	2.19	0.670000000002	AAA248.CD3.location-2.X7.Y14.tile.tissue.png	350	1	2000	350	bb5983e3e35f432953211923786b1627	0	0	0	0	0	0	0	0	0	0	0	0	0	/home/dhl_ec/bnelissen/Slides/CD3_manuscript/CD3_slides/AAA248.CD3.location-2/AAA248.CD3.location-2.run1	255	0.7	0.06	0.7	0.06	-9.34329893367	-11.8757480494	2.71852104274	0.39434375
454.0	3227636.0	225.0	12846.0	3227636.0	4000000.0	5.0	3.0	1.51	3.24	1.69	0.0599999999995	8.89	0.559999999999	1.19	0.129999999999	11.96	0.469999999999	3.17	2.34	1.02	AAA248.CD3.location-2.X7.Y15.tile.tissue.png	351	1	2000	351	7a882ee07fdf54b3b59ed2db04171424	0	0	0	0	0	0	0	0	0	0	0	0	0	/home/dhl_ec/bnelissen/Slides/CD3_manuscript/CD3_slides/AAA248.CD3.location-2/AAA248.CD3.location-2.run1	255	0.7	0.06	0.7	0.06	-9.05819986704	-12.097061158	1.5588397228	0.38655675
0.0	1635371.0	0.0	11213.0	1635371.0	4000000.0	0.0	6.0	2.72	2.63	1.7	0.0699999999997	9.43	0.6	1.2	0.209999999999	10.3	0.34	3.26	2.45	0.929999999998	AAA248.CD3.location-2.X7.Y16.tile.tissue.png	352	1	2000	352	ea52a6f2b1fdba9bf3a8b0e2cb8528dc	0	0	0	0	0	0	0	0	0	0	0	0	0	/home/dhl_ec/bnelissen/Slides/CD3_manuscript/CD3_slides/AAA248.CD3.location-2/AAA248.CD3.location-2.run1	255	0.7	0.06	0.7	0.06	-8.00774566876	-11.7787348238	1.93124849151	0.9413585625
296.0	97367.0	156.0	5107.0	97367.0	4000000.0	3.0	5.0	2.81	2.27	1.69	0.0799999999999	9.5	0.58	1.26	0.290000000001	9.09	0.33	3.03	2.2	1.33	AAA248.CD3.location-2.X7.Y17.tile.tissue.png	353	1	2000	353	55c31e300bf83b19cc18f66168cdb5a2	0	0	0	0	0	0	0	0	0	0	0	0	0	/home/dhl_ec/bnelissen/Slides/CD3_manuscript/CD3_slides/AAA248.CD3.location-2/AAA248.CD3.location-2.run1	255	0.7	0.06	0.7	0.06	-9.70532661763	-12.2804245228	5.33436385772	1.01871766699
15669.0	3236086.0	7121.0	29431.0	3236086.0	4000000.0	166.0	12.0	1.95	3.7	1.67	0.0699999999997	9.91	0.629999999999	1.22	0.130000000001	12.62	0.52	3.22	2.19	0.75	AAA248.CD3.location-2.X7.Y18.tile.tissue.png	354	1	2000	354	3a9fb8ab22e8ff0db21db0e5501ceb97	0	0	0	0	0	0	0	0	0	0	0	0	0	/home/dhl_ec/bnelissen/Slides/CD3_manuscript/CD3_slides/AAA248.CD3.location-2/AAA248.CD3.location-2.run1	255	0.7	0.06	0.7	0.06	-9.69170775216	-12.2741634905	4.34736400923	0.708765671875
14940.0	1336969.0	4742.0	14731.0	1336969.0	4000000.0	93.0	4.0	3.77	4.9	1.67	0.0599999999995	9.02	0.530000000001	1.19	0.219999999999	10.74	0.42	3.3	2.45	0.719999999999	AAA248.CD3.location-2.X7.Y19.tile.tissue.png	355	1	2000	355	03fade0d8199011fac355995c615a218	0	0	0	0	0	0	0	0	0	0	0	0	0	/home/dhl_ec/bnelissen/Slides/CD3_manuscript/CD3_slides/AAA248.CD3.location-2/AAA248.CD3.location-2.run1	255	0.7	0.06	0.7	0.06	-9.96391594139	-12.302125149	3.13756943687	0.6855024375
461.0	539478.0	129.0	8815.0	539478.0	4000000.0	2.0	2.0	1.45	2.72	1.81	0.0799999999999	10.53	0.59	1.43	0.289999999999	9.15	0.33	2.98	2.2	1.37	AAA248.CD3.location-2.X7.Y20.tile.tissue.png	356	1	2000	356	e0c052eef38fa128bde98612f17d123a	0	0	0	0	0	0	0	0	0	0	0	0	0	/home/dhl_ec/bnelissen/Slides/CD3_manuscript/CD3_slides/AAA248.CD3.location-2/AAA248.CD3.location-2.run1	255	0.7	0.06	0.7	0.06	-8.94671106576	-11.6748894648	2.95321952669	0.689248109375
0.0	460798.0	0.0	4044.0	460798.0	4000000.0	0.0	1.0	3.65	1.92	1.71	0.0799999999999	9.07	0.529999999999	1.25	0.27	8.6	0.24	3.15	2.27	0.710000000001	AAA248.CD3.location-2.X7.Y6.tile.tissue.png	357	1	2000	357	607067fdcde6278ebc2899c76d03b1c3	0	0	0	0	0	0	0	0	0	0	0	0	0	/home/dhl_ec/bnelissen/Slides/CD3_manuscript/CD3_slides/AAA248.CD3.location-2/AAA248.CD3.location-2.run1	255	0.7	0.06	0.7	0.06	-7.86071412839	-11.3351022799	0.838732927472	1.08808312891
0.0	356315.0	0.0	3408.0	356315.0	4000000.0	0.0	2.0	2.32	3.23	1.69	0.0699999999997	8.83	0.549999999999	1.29	0.280000000001	7.86	0.24	3.24	2.2	0.719999999999	AAA248.CD3.location-2.X7.Y7.tile.tissue.png	358	1	2000	358	b01460f6057848647fa971a2f794a9ed	0	0	0	0	0	0	0	0	0	0	0	0	0	/home/dhl_ec/bnelissen/Slides/CD3_manuscript/CD3_slides/AAA248.CD3.location-2/AAA248.CD3.location-2.run1	255	0.7	0.06	0.7	0.06	0.0	-11.4819918283	1.37276549542	1.61037456836
286.0	186495.0	141.0	3213.0	186495.0	4000000.0	3.0	2.0	3.58	2.39	1.68	0.0699999999997	9.03	0.59	1.29	0.289999999999	9.06	0.300000000001	3.08	2.32	2.56	AAA248.CD3.location-2.X7.Y8.tile.tissue.png	359	1	2000	359	09d4f0b6406e0fd55ad8c7bcd8b767db	0	0	0	0	0	0	0	0	0	0	0	0	0	/home/dhl_ec/bnelissen/Slides/CD3_manuscript/CD3_slides/AAA248.CD3.location-2/AAA248.CD3.location-2.run1	255	0.7	0.06	0.7	0.06	-9.76807787238	-11.8197302981	3.33193660754	1.16350339014
1027.0	2966499.0	421.0	15835.0	2966499.0	4000000.0	8.0	2.0	3.16	3.12	1.67	0.0599999999995	8.84	0.529999999999	1.13	0.130000000001	11.33	0.460000000001	3.15	2.21	1.43	AAA248.CD3.location-2.X7.Y9.tile.tissue.png	360	1	2000	360	b70c255ff0dbafde2ade5c7969ff8a24	0	0	0	0	0	0	0	0	0	0	0	0	0	/home/dhl_ec/bnelissen/Slides/CD3_manuscript/CD3_slides/AAA248.CD3.location-2/AAA248.CD3.location-2.run1	255	0.7	0.06	0.7	0.06	-9.28230353533	-12.0101508652	2.54928439413	0.519264453125
12247.0	3069795.0	4597.0	12385.0	3069795.0	4000000.0	98.0	1.0	3.86	3.12	1.7	0.0599999999995	9.08	0.530000000001	1.13	0.120000000001	11.7	0.48	3.16	2.2	1.12	AAA248.CD3.location-2.X8.Y10.tile.tissue.png	361	1	2000	361	e56a03255069e2ae267dac9267459428	0	0	0	0	0	0	0	0	0	0	0	0	0	/home/dhl_ec/bnelissen/Slides/CD3_manuscript/CD3_slides/AAA248.CD3.location-2/AAA248.CD3.location-2.run1	255	0.7	0.06	0.7	0.06	-9.52153862936	-12.1136613599	3.67743841823	0.54554075
14525.0	2307539.0	5536.0	30420.0	2307539.0	4000000.0	103.0	12.0	2.97	2.69	1.68	0.0699999999997	10.4	0.540000000001	1.13	0.17	11.25	0.43	3.5	2.19	1.65	AAA248.CD3.location-2.X8.Y11.tile.tissue.png	362	1	2000	362	74b42d96c330c34b5feb2b77b378f5ac	0	0	0	0	0	0	0	0	0	0	0	0	0	/home/dhl_ec/bnelissen/Slides/CD3_manuscript/CD3_slides/AAA248.CD3.location-2/AAA248.CD3.location-2.run1	255	0.7	0.06	0.7	0.06	-9.71149153396	-12.367462507	4.22936759616	0.9065541875
9684.0	762367.0	3376.0	28402.0	762367.0	4000000.0	72.0	14.0	3.96	2.77	1.66	0.0799999999999	9.21	0.559999999999	1.32	0.290000000001	9.44	0.370000000001	3.53	2.48	2.17	AAA248.CD3.location-2.X8.Y12.tile.tissue.png	363	1	2000	363	19d1b801bc5a4f742e0ec07af5ed065b	0	0	0	0	0	0	0	0	0	0	0	0	0	/home/dhl_ec/bnelissen/Slides/CD3_manuscript/CD3_slides/AAA248.CD3.location-2/AAA248.CD3.location-2.run1	255	0.7	0.06	0.7	0.06	-10.0750028614	-12.4974713511	4.68919198934	1.46218272656
25938.0	1696714.0	9886.0	38600.0	1696714.0	4000000.0	202.0	30.0	4.33	2.97	1.71	0.0700000000015	10.12	0.560000000001	1.14	0.210000000001	10.9	0.4	3.33	2.33	1.02	AAA248.CD3.location-2.X8.Y13.tile.tissue.png	364	1	2000	364	1d29d2a7c29fa59ad9a1ebbdac805030	0	0	0	0	0	0	0	0	0	0	0	0	0	/home/dhl_ec/bnelissen/Slides/CD3_manuscript/CD3_slides/AAA248.CD3.location-2/AAA248.CD3.location-2.run1	255	0.7	0.06	0.7	0.06	-10.1930489205	-12.4793140024	5.26304031259	0.973085515625
16437.0	2646234.0	5840.0	52927.0	2646234.0	4000000.0	110.0	29.0	4.4	3.7	1.88	0.0699999999997	10.93	0.619999999999	1.26	0.16	12.05	0.449999999999	3.3	2.21	1.09	AAA248.CD3.location-2.X8.Y14.tile.tissue.png	365	1	2000	365	e52dd3635224f76af666538d8af496c0	0	0	0	0	0	0	0	0	0	0	0	0	0	/home/dhl_ec/bnelissen/Slides/CD3_manuscript/CD3_slides/AAA248.CD3.location-2/AAA248.CD3.location-2.run1	255	0.7	0.06	0.7	0.06	-9.55120740544	-12.4061495949	5.05870910951	0.60564253125
44274.0	2153282.0	14425.0	18007.0	2153282.0	4000000.0	247.0	10.0	2.6	2.66	1.68	0.0599999999995	9.31	0.539999999999	1.13	0.18	11.75	0.43	3.23	2.25	0.890000000001	AAA248.CD3.location-2.X8.Y15.tile.tissue.png	366	1	2000	366	5ce3c14ffd59451097124416728e0248	0	0	0	0	0	0	0	0	0	0	0	0	0	/home/dhl_ec/bnelissen/Slides/CD3_manuscript/CD3_slides/AAA248.CD3.location-2/AAA248.CD3.location-2.run1	255	0.7	0.06	0.7	0.06	-9.16896534686	-12.5560074153	3.84623386786	0.77465753125
856.0	1187082.0	272.0	15316.0	1187082.0	4000000.0	4.0	9.0	2.74	3.36	1.71	0.0600000000013	9.62	0.539999999999	1.18	0.230000000001	9.77	0.360000000001	3.36	2.39	1.06	AAA248.CD3.location-2.X8.Y16.tile.tissue.png	367	1	2000	367	f070f9029df1cac0944834b27c4a1048	0	0	0	0	0	0	0	0	0	0	0	0	0	/home/dhl_ec/bnelissen/Slides/CD3_manuscript/CD3_slides/AAA248.CD3.location-2/AAA248.CD3.location-2.run1	255	0.7	0.06	0.7	0.06	-9.0753333188	-11.5824575653	2.35642565706	0.573682492188
801.0	197625.0	395.0	3390.0	197625.0	4000000.0	8.0	2.0	2.23	2.63	1.08	0.0400000000009	7.13	0.35	0.730000000001	0.200000000001	6.46	0.200000000001	1.98	1.43	1.46	AAA248.CD3.location-2.X8.Y17.tile.tissue.png	368	1	2000	368	be84c514f808114186fa87713aed3c05	0	0	0	0	0	0	0	0	0	0	0	0	0	/home/dhl_ec/bnelissen/Slides/CD3_manuscript/CD3_slides/AAA248.CD3.location-2/AAA248.CD3.location-2.run1	255	0.7	0.06	0.7	0.06	-8.65716595122	-11.6789934608	2.90200543732	0.620094619141
43036.0	2968495.0	17564.0	25009.0	2968495.0	4000000.0	390.0	9.0	3.96	2.94	1.07	0.0400000000009	6.72	0.359999999999	0.700000000001	0.1	8.75	0.310000000001	2.12	1.43	1.35	AAA248.CD3.location-2.X8.Y18.tile.tissue.png	369	1	2000	369	83aff573f370f025451205cefd0639aa	0	0	0	0	0	0	0	0	0	0	0	0	0	/home/dhl_ec/bnelissen/Slides/CD3_manuscript/CD3_slides/AAA248.CD3.location-2/AAA248.CD3.location-2.run1	255	0.7	0.06	0.7	0.06	-9.75203948803	-12.8329995851	4.92834590819	1.02773825
90122.0	3959263.0	28057.0	9851.0	3959263.0	4000000.0	507.0	1.0	3.01	2.43	1.06	0.0400000000009	6.71	0.34	0.690000000001	0.0600000000013	10.63	0.360000000001	2.06	1.43	0.639999999999	AAA248.CD3.location-2.X8.Y19.tile.tissue.png	370	1	2000	370	a56c90c922fc88cd35574f1256fca46f	0	0	0	0	0	0	0	0	0	0	0	0	0	/home/dhl_ec/bnelissen/Slides/CD3_manuscript/CD3_slides/AAA248.CD3.location-2/AAA248.CD3.location-2.run1	255	0.7	0.06	0.7	0.06	-8.84892491282	-13.1718622127	1.71367625274	0.679994483398
1206.0	1090256.0	495.0	9118.0	1090256.0	4000000.0	10.0	1.0	2.58	1.55	1.07	0.0499999999993	6.57	0.360000000001	0.75	0.17	7.1	0.230000000001	1.99	1.43	1.03	AAA248.CD3.location-2.X8.Y20.tile.tissue.png	371	1	2000	371	13a650d208e343893a469335bd497fb5	0	0	0	0	0	0	0	0	0	0	0	0	0	/home/dhl_ec/bnelissen/Slides/CD3_manuscript/CD3_slides/AAA248.CD3.location-2/AAA248.CD3.location-2.run1	255	0.7	0.06	0.7	0.06	-9.10715781716	-12.1641976876	3.40794349143	0.987945609375
1216.0	750737.0	542.0	14368.0	750737.0	4000000.0	12.0	5.0	2.34	2.29	1.09	0.0499999999993	6.61	0.359999999999	0.73	0.17	6.84	0.219999999999	2.07	1.42	0.690000000001	AAA248.CD3.location-2.X8.Y9.tile.tissue.png	372	1	2000	372	f12e703f7f8a35e08179edb324821447	0	0	0	0	0	0	0	0	0	0	0	0	0	/home/dhl_ec/bnelissen/Slides/CD3_manuscript/CD3_slides/AAA248.CD3.location-2/AAA248.CD3.location-2.run1	255	0.7	0.06	0.7	0.06	-9.44710931506	-12.1635234445	3.54556199861	1.17009026563
0.0	7864.0	0.0	618.0	7864.0	4000000.0	0.0	1.0	1.89	1.47	1.08	0.0499999999993	6.26	0.34	0.800000000001	0.209999999999	5.98	0.129999999999	1.95	1.43	1.24	AAA248.CD3.location-2.X9.Y10.tile.tissue.png	373	1	2000	373	c65e7fa607bcb27b769a7fef1f71a019	0	0	0	0	0	0	0	0	0	0	0	0	0	/home/dhl_ec/bnelissen/Slides/CD3_manuscript/CD3_slides/AAA248.CD3.location-2/AAA248.CD3.location-2.run1	255	0.7	0.06	0.7	0.06	-8.47971404045	-12.2689569602	5.99180677204	0.805495681274
0.0	0.0	0.0	0.0	0.0	4000000.0	0.0	0.0	2.2	2.04	1.12	0.0499999999993	5.36	0.269999999999	0.800000000001	0.200000000001	4.53	0.120000000001	1.87	1.44	1.25	AAA248.CD3.location-2.X9.Y11.tile.tissue.png	374	1	2000	374	d98ccfc81e7658ef188469d4286c8787	0	0	0	0	0	0	0	0	0	0	0	0	0	/home/dhl_ec/bnelissen/Slides/CD3_manuscript/CD3_slides/AAA248.CD3.location-2/AAA248.CD3.location-2.run1	255	1.0	0.06	1.0	0.06	0.0	0.0	0.0	4.004843
0.0	1602.0	0.0	190.0	1602.0	4000000.0	0.0	1.0	2.47	4.07	1.07	0.0499999999993	6.34	0.35	0.799999999999	0.26	7.58	0.209999999999	2.99	2.24	0.700000000001	AAA248.CD3.location-2.X9.Y13.tile.tissue.png	375	1	2000	375	b5804bfe7c314a00b2106de5089bb68e	0	0	0	0	0	0	0	0	0	0	0	0	0	/home/dhl_ec/bnelissen/Slides/CD3_manuscript/CD3_slides/AAA248.CD3.location-2/AAA248.CD3.location-2.run1	255	0.7	0.06	0.7	0.06	0.0	-11.8913185263	7.13167134831	1.33119177502
24167.0	1706935.0	9043.0	35359.0	1706935.0	4000000.0	180.0	38.0	1.14	3.61	1.11	0.0400000000009	6.84	0.57	0.76	0.219999999999	7.78	0.400000000001	2.14	1.43	2.03	AAA248.CD3.location-2.X9.Y14.tile.tissue.png	376	1	2000	376	d4f4a5f47b82b2b07a93190691b69bf3	0	0	0	0	0	0	0	0	0	0	0	0	0	/home/dhl_ec/bnelissen/Slides/CD3_manuscript/CD3_slides/AAA248.CD3.location-2/AAA248.CD3.location-2.run1	255	0.7	0.06	0.7	0.06	-10.0930978485	-12.6543003167	4.85368139166	1.073032875
35827.0	2153366.0	11613.0	54875.0	2153366.0	4000000.0	194.0	74.0	3.74	2.69	1.07	0.0399999999991	6.67	0.559999999999	1.14	0.18	9.74	0.43	3.33	2.21	1.03	AAA248.CD3.location-2.X9.Y15.tile.tissue.png	377	1	2000	377	a9b1e44fa75744dd232f7f77f4040f9f	0	0	0	0	0	0	0	0	0	0	0	0	0	/home/dhl_ec/bnelissen/Slides/CD3_manuscript/CD3_slides/AAA248.CD3.location-2/AAA248.CD3.location-2.run1	255	0.7	0.06	0.7	0.06	-9.98650865378	-12.7192821677	4.70255049144	0.942348125
60853.0	1420575.0	18404.0	6389.0	1420575.0	4000000.0	332.0	1.0	4.85	3.66	1.72	0.0599999999995	7.95	0.529999999999	1.14	0.220000000001	10.79	0.389999999999	3.12	2.24	0.75	AAA248.CD3.location-2.X9.Y16.tile.tissue.png	378	1	2000	378	0ff22ab10131b74115c2da77cdd39639	0	0	0	0	0	0	0	0	0	0	0	0	0	/home/dhl_ec/bnelissen/Slides/CD3_manuscript/CD3_slides/AAA248.CD3.location-2/AAA248.CD3.location-2.run1	255	0.7	0.06	0.7	0.06	-7.59912037581	-11.5868414502	0.452651503516	0.478018242187
722.0	1489306.0	339.0	38991.0	1489306.0	4000000.0	7.0	35.0	1.21	1.61	1.08	0.0599999999995	9.41	0.550000000001	1.15	0.219999999999	8.76	0.389999999999	3.31	2.28	0.780000000001	AAA248.CD3.location-2.X9.Y17.tile.tissue.png	379	1	2000	379	233d9617d983405a0956e743608388b3	0	0	0	0	0	0	0	0	0	0	0	0	0	/home/dhl_ec/bnelissen/Slides/CD3_manuscript/CD3_slides/AAA248.CD3.location-2/AAA248.CD3.location-2.run1	255	0.7	0.06	0.7	0.06	-9.49339390501	-12.3986340397	4.59303844392	1.28421135937
35948.0	3723435.0	13339.0	15607.0	3723435.0	4000000.0	285.0	5.0	4.25	3.8	1.07	0.0399999999991	6.77	0.42	0.77	0.0599999999995	9.17	0.34	2.1	2.29	1.32	AAA248.CD3.location-2.X9.Y18.tile.tissue.png	380	1	2000	380	4159387ec524ecd7297a2b4d7201743e	0	0	0	0	0	0	0	0	0	0	0	0	0	/home/dhl_ec/bnelissen/Slides/CD3_manuscript/CD3_slides/AAA248.CD3.location-2/AAA248.CD3.location-2.run1	255	0.7	0.06	0.7	0.06	-9.85693356447	-12.590599655	5.34961247406	0.5842360625
25550.0	3968758.0	7500.0	9533.0	3968758.0	4000000.0	126.0	1.0	2.66	1.93	1.23	0.0400000000009	6.65	0.35	0.679999999998	0.0599999999995	9.34	0.369999999999	2.37	1.44	0.65	AAA248.CD3.location-2.X9.Y19.tile.tissue.png	381	1	2000	381	a617b475359c0a265306d25e88c8c286	0	0	0	0	0	0	0	0	0	0	0	0	0	/home/dhl_ec/bnelissen/Slides/CD3_manuscript/CD3_slides/AAA248.CD3.location-2/AAA248.CD3.location-2.run1	255	0.7	0.06	0.7	0.06	-9.26617652262	-12.2796075569	2.52011327005	0.472265394531
0.0	620711.0	0.0	8935.0	620711.0	4000000.0	0.0	1.0	1.21	1.96	1.77	0.0500000000011	7.84	0.48	1.01	0.18	6.37	0.15	1.97	1.44	0.68	AAA248.CD3.location-2.X9.Y20.tile.tissue.png	382	1	2000	382	a838c34fa715db16a06966b8f30b5845	0	0	0	0	0	0	0	0	0	0	0	0	0	/home/dhl_ec/bnelissen/Slides/CD3_manuscript/CD3_slides/AAA248.CD3.location-2/AAA248.CD3.location-2.run1	255	0.7	0.06	0.7	0.06	-8.49608171721	-11.8311064062	2.28241539161	2.18688575391
0.0	183688.0	0.0	3352.0	183688.0	4000000.0	0.0	1.0	1.54	1.89	1.72	0.0699999999997	9.1	0.589999999998	1.29	0.320000000002	8.6	0.24	3.25	2.32	0.810000000001	AAA248.CD3.location-2.X9.Y4.tile.tissue.png	383	1	2000	383	e2242f05d10cc3a316022f3ecf9e8faf	0	0	0	0	0	0	0	0	0	0	0	0	0	/home/dhl_ec/bnelissen/Slides/CD3_manuscript/CD3_slides/AAA248.CD3.location-2/AAA248.CD3.location-2.run1	255	0.7	0.06	0.7	0.06	-6.6698860026	-11.6189719422	1.2986137823	2.130175479
94.0	2026550.0	43.0	8263.0	2026550.0	4000000.0	1.0	1.0	3.35	1.9	1.74	0.0799999999999	9.58	0.529999999999	1.14	0.190000000001	10.51	0.42	3.2	2.22	0.84	AAA248.CD3.location-2.X9.Y5.tile.tissue.png	384	1	2000	384	0b1df8d11fb428dbd27b557f2eba73dc	0	0	0	0	0	0	0	0	0	0	0	0	0	/home/dhl_ec/bnelissen/Slides/CD3_manuscript/CD3_slides/AAA248.CD3.location-2/AAA248.CD3.location-2.run1	255	0.7	0.06	0.7	0.06	-7.83678253508	-11.2283558595	1.23725108611	0.5958323125
1398.0	1201570.0	496.0	6412.0	1201570.0	4000000.0	10.0	1.0	1.15	1.55	1.68	0.0799999999999	9.13	0.539999999999	1.21	0.24	10.03	0.360000000001	3.23	2.23	0.870000000001	AAA248.CD3.location-2.X9.Y6.tile.tissue.png	385	1	2000	385	1774409c11750fb90ee8138f870e1908	0	0	0	0	0	0	0	0	0	0	0	0	0	/home/dhl_ec/bnelissen/Slides/CD3_manuscript/CD3_slides/AAA248.CD3.location-2/AAA248.CD3.location-2.run1	255	0.7	0.06	0.7	0.06	-8.94051892125	-11.2550167971	1.77304708749	0.599731613281
0.0	415902.0	0.0	6800.0	415902.0	4000000.0	0.0	5.0	4.47	2.46	1.07	0.0499999999993	6.54	0.549999999999	1.0	0.309999999999	6.31	0.23	2.12	1.44	1.13	AAA248.CD3.location-2.X9.Y7.tile.tissue.png	386	1	2000	386	1ddd81eaa1adfd05c6a6430e8d9ab70b	0	0	0	0	0	0	0	0	0	0	0	0	0	/home/dhl_ec/bnelissen/Slides/CD3_manuscript/CD3_slides/AAA248.CD3.location-2/AAA248.CD3.location-2.run1	255	0.7	0.06	0.7	0.06	-7.32572092919	-11.3988902419	1.85832322015	1.32735987109
115.0	222124.0	54.0	2279.0	222124.0	4000000.0	1.0	1.0	2.15	2.37	1.06	0.0500000000011	7.4	0.480000000001	0.789999999999	0.190000000001	6.66	0.310000000001	2.96	1.47	0.690000000001	AAA248.CD3.location-2.X9.Y8.tile.tissue.png	387	1	2000	387	15d374300271434d7b4ba4b1328abe33	0	0	0	0	0	0	0	0	0	0	0	0	0	/home/dhl_ec/bnelissen/Slides/CD3_manuscript/CD3_slides/AAA248.CD3.location-2/AAA248.CD3.location-2.run1	255	0.7	0.06	0.7	0.06	-8.37057297577	-11.2068692244	1.16011374303	0.773096824219
[truncated: 2 more columns]
