# Supplementary material for: SlideToolkit: An Assistive Toolset for the Histological Quantification of Whole Slide Images
Source: PLoS One. 2014 Nov 5;9(11):e110289. doi: 10.1371/journal.pone.0110289 (PMC4220929; doi:10.1371/journal.pone.0110289)
Supplement: RawData S1 — ICC and BlandAltman plot - measurements and r-script.zip. Measurements of Run1 and Run2, including the code for the calculation of the intraclass correlation coefficient (ICC) and the code for the Bland and Altman plot. (ZIP) [file pone.0110289.s003.zip › cellprofiler.measurements/run1.2ef2dd008591331349ab471ccef840e5.DefaultOUT_Image.csv]

AreaOccupied_AreaOccupied_DAB_Nuclei	AreaOccupied_AreaOccupied_Tissue	AreaOccupied_Perimeter_DAB_Nuclei	AreaOccupied_Perimeter_Tissue	AreaOccupied_TotalArea_DAB_Nuclei	AreaOccupied_TotalArea_Tissue	Count_DAB_Nuclei	Count_Tissue	ExecutionTime_01LoadImages	ExecutionTime_02ColorToGray	ExecutionTime_03Smooth	ExecutionTime_04ImageMath	ExecutionTime_05IdentifyPrimaryObjects	ExecutionTime_06MeasureImageAreaOccupied	ExecutionTime_07UnmixColors	ExecutionTime_08MaskImage	ExecutionTime_09IdentifyPrimaryObjects	ExecutionTime_10MeasureImageAreaOccupied	ExecutionTime_11OverlayOutlines	ExecutionTime_12OverlayOutlines	ExecutionTime_13SaveImages	FileName_Original	Group_Index	Group_Number	Height_Original	ImageNumber	MD5Digest_Original	ModuleError_01LoadImages	ModuleError_02ColorToGray	ModuleError_03Smooth	ModuleError_04ImageMath	ModuleError_05IdentifyPrimaryObjects	ModuleError_06MeasureImageAreaOccupied	ModuleError_07UnmixColors	ModuleError_08MaskImage	ModuleError_09IdentifyPrimaryObjects	ModuleError_10MeasureImageAreaOccupied	ModuleError_11OverlayOutlines	ModuleError_12OverlayOutlines	ModuleError_13SaveImages	PathName_Original	Scaling_Original	Threshold_FinalThreshold_DAB_Nuclei	Threshold_FinalThreshold_Tissue	Threshold_OrigThreshold_DAB_Nuclei	Threshold_OrigThreshold_Tissue	Threshold_SumOfEntropies_DAB_Nuclei	Threshold_SumOfEntropies_Tissue	Threshold_WeightedVariance_DAB_Nuclei	Threshold_WeightedVariance_Tissue
251.0	209605.0	125.0	8012.0	209605.0	4000000.0	3.0	10.0	3.3	3.44	1.19	0.06	8.63	0.38	0.76	0.2	6.86	0.22	2.16	1.51	1.39	AAA422.CD3.location-a.X0.Y10.tile.tissue.png	1	1	2000	1	3851659196039fd9cf0c5735a464f2b1	0	0	0	0	0	0	0	0	0	0	0	0	0	/home/dhl_ec/bnelissen/Slides/CD3_manuscript/CD3_slides/AAA422.CD3.location-a/AAA422.CD3.location-a.run1	255	0.7	0.06	0.7	0.06	-8.212224362	-10.8461204766	0.980976288542	3.00810248438
145.0	12508.0	69.0	1140.0	12508.0	4000000.0	1.0	4.0	4.64	3.29	1.15	0.06	6.82	0.37	0.77	0.21	6.55	0.21	2.08	1.58	0.88	AAA422.CD3.location-a.X0.Y11.tile.tissue.png	2	1	2000	2	bec54384c6b912d70ebfd763519f4a93	0	0	0	0	0	0	0	0	0	0	0	0	0	/home/dhl_ec/bnelissen/Slides/CD3_manuscript/CD3_slides/AAA422.CD3.location-a/AAA422.CD3.location-a.run1	255	0.7	0.06	0.7	0.06	-9.45064521821	-11.4172678691	2.93112919087	3.60058831946
0.0	0.0	0.0	0.0	0.0	4000000.0	0.0	0.0	2.63	2.2	1.21	0.06	6.0	0.29	0.8	0.21	4.62	0.13	2.02	1.53	0.5	AAA422.CD3.location-a.X0.Y12.tile.tissue.png	3	1	2000	3	3b899bed937e854e729b831a96051950	0	0	0	0	0	0	0	0	0	0	0	0	0	/home/dhl_ec/bnelissen/Slides/CD3_manuscript/CD3_slides/AAA422.CD3.location-a/AAA422.CD3.location-a.run1	255	1.0	0.06	1.0	0.06	0.0	0.0	0.0	10.813652
0.0	0.0	0.0	0.0	0.0	4000000.0	0.0	0.0	2.43	2.09	1.15	0.06	5.65	0.3	0.89	0.21	4.64	0.12	2.09	1.53	0.38	AAA422.CD3.location-a.X0.Y13.tile.tissue.png	4	1	2000	4	59175ac940beab1c5c0e0cd4210d9762	0	0	0	0	0	0	0	0	0	0	0	0	0	/home/dhl_ec/bnelissen/Slides/CD3_manuscript/CD3_slides/AAA422.CD3.location-a/AAA422.CD3.location-a.run1	255	1.0	0.06	1.0	0.06	0.0	0.0	0.0	3.17641925
0.0	9664.0	0.0	762.0	9664.0	4000000.0	0.0	2.0	2.82	2.43	1.19	0.06	6.7	0.37	0.8	0.21	6.2	0.14	2.07	1.53	0.56	AAA422.CD3.location-a.X0.Y4.tile.tissue.png	5	1	2000	5	af5eb725090a1763539a97c9d0cf6e30	0	0	0	0	0	0	0	0	0	0	0	0	0	/home/dhl_ec/bnelissen/Slides/CD3_manuscript/CD3_slides/AAA422.CD3.location-a/AAA422.CD3.location-a.run1	255	0.7	0.06	0.7	0.06	-8.00434281335	-11.5181777497	1.4754319543	5.31778220728
0.0	41916.0	0.0	1618.0	41916.0	4000000.0	0.0	2.0	3.04	1.64	1.23	0.06	6.74	0.37	0.77	0.21	5.7	0.14	2.1	1.53	0.46	AAA422.CD3.location-a.X0.Y5.tile.tissue.png	6	1	2000	6	f060759a4abc1dae27e74842624ee332	0	0	0	0	0	0	0	0	0	0	0	0	0	/home/dhl_ec/bnelissen/Slides/CD3_manuscript/CD3_slides/AAA422.CD3.location-a/AAA422.CD3.location-a.run1	255	0.7	0.06	0.7	0.06	0.0	-9.53204932764	0.0556752455804	3.96667764371
4323.0	925853.0	2145.0	34709.0	925853.0	4000000.0	54.0	53.0	1.38	1.82	1.17	0.06	8.71	0.47	0.75	0.19	7.39	0.37	2.33	1.54	0.45	AAA422.CD3.location-a.X0.Y6.tile.tissue.png	7	1	2000	7	193b5196b0fc5a74a4214ae9faac630e	0	0	0	0	0	0	0	0	0	0	0	0	0	/home/dhl_ec/bnelissen/Slides/CD3_manuscript/CD3_slides/AAA422.CD3.location-a/AAA422.CD3.location-a.run1	255	0.7	0.06	0.7	0.06	-7.69511921001	-10.155417858	0.780768021581	1.20562075
1900.0	1119609.0	815.0	36428.0	1119609.0	4000000.0	20.0	69.0	1.03	1.74	1.16	0.06	10.96	0.4	0.73	0.17	7.39	0.25	2.29	1.73	0.48	AAA422.CD3.location-a.X0.Y7.tile.tissue.png	8	1	2000	8	2054172c9beee41749785605334ed628	0	0	0	0	0	0	0	0	0	0	0	0	0	/home/dhl_ec/bnelissen/Slides/CD3_manuscript/CD3_slides/AAA422.CD3.location-a/AAA422.CD3.location-a.run1	255	0.7	0.06	0.7	0.06	-7.30436064905	-9.37571462223	0.776257489491	0.333705128906
2213.0	1003435.0	853.0	27026.0	1003435.0	4000000.0	17.0	36.0	1.18	1.66	1.17	0.06	7.26	0.41	0.74	0.18	7.4	0.25	2.47	1.53	0.42	AAA422.CD3.location-a.X0.Y8.tile.tissue.png	9	1	2000	9	2f5daf65a916743d955bce0ef2bf3e61	0	0	0	0	0	0	0	0	0	0	0	0	0	/home/dhl_ec/bnelissen/Slides/CD3_manuscript/CD3_slides/AAA422.CD3.location-a/AAA422.CD3.location-a.run1	255	0.7	0.06	0.7	0.06	-7.34140606812	-9.69258020705	0.837363220969	0.6471433125
624.0	821777.0	322.0	26483.0	821777.0	4000000.0	8.0	27.0	0.98	1.53	1.19	0.06	7.92	0.4	0.76	0.19	7.31	0.24	2.24	1.53	0.46	AAA422.CD3.location-a.X0.Y9.tile.tissue.png	10	1	2000	10	791edc90eb19eccc5222ecd81c394ffe	0	0	0	0	0	0	0	0	0	0	0	0	0	/home/dhl_ec/bnelissen/Slides/CD3_manuscript/CD3_slides/AAA422.CD3.location-a/AAA422.CD3.location-a.run1	255	0.7	0.06	0.7	0.06	-7.4340238055	-10.2262480139	1.03074386815	1.43992726953
356.0	105840.0	183.0	11078.0	105840.0	4000000.0	5.0	37.0	1.23	1.45	1.13	0.05	8.74	0.39	0.74	0.22	6.87	0.21	2.17	1.52	0.41	AAA422.CD3.location-a.X1.Y10.tile.tissue.png	11	1	2000	11	2319667e24aeaca31b5cca2eef27bba0	0	0	0	0	0	0	0	0	0	0	0	0	0	/home/dhl_ec/bnelissen/Slides/CD3_manuscript/CD3_slides/AAA422.CD3.location-a/AAA422.CD3.location-a.run1	255	0.7	0.06	0.7	0.06	-9.44058219642	-12.3415172224	2.41427358109	0.0783436181641
564.0	77693.0	310.0	7983.0	77693.0	4000000.0	8.0	25.0	0.83	1.19	1.15	0.04	7.57	0.39	0.74	0.21	6.89	0.22	2.17	1.52	0.39	AAA422.CD3.location-a.X1.Y11.tile.tissue.png	12	1	2000	12	bcf4a1631ba5f15e7be937c0fd8f9b8c	0	0	0	0	0	0	0	0	0	0	0	0	0	/home/dhl_ec/bnelissen/Slides/CD3_manuscript/CD3_slides/AAA422.CD3.location-a/AAA422.CD3.location-a.run1	255	0.7	0.06	0.7	0.06	-9.46389071392	-12.4017264295	2.55762974347	0.0797873334961
0.0	0.0	0.0	0.0	0.0	4000000.0	0.0	0.0	0.81	1.06	1.2	0.04	6.21	0.29	0.74	0.21	4.63	0.13	2.34	1.52	0.38	AAA422.CD3.location-a.X1.Y12.tile.tissue.png	13	1	2000	13	0daea88dc2b43071e47477ed76b7b841	0	0	0	0	0	0	0	0	0	0	0	0	0	/home/dhl_ec/bnelissen/Slides/CD3_manuscript/CD3_slides/AAA422.CD3.location-a/AAA422.CD3.location-a.run1	255	1.0	0.06	1.0	0.06	0.0	-12.0337212523	0.0	0.0319733874226
594.0	3116.0	160.0	256.0	3116.0	4000000.0	2.0	1.0	0.79	1.16	1.15	0.06	6.64	0.37	0.76	0.21	6.4	0.2	2.2	1.53	0.37	AAA422.CD3.location-a.X1.Y13.tile.tissue.png	14	1	2000	14	7db51587cee85c7d108f9fa0eed8c1ef	0	0	0	0	0	0	0	0	0	0	0	0	0	/home/dhl_ec/bnelissen/Slides/CD3_manuscript/CD3_slides/AAA422.CD3.location-a/AAA422.CD3.location-a.run1	255	0.7	0.06	0.7	0.06	-9.02650129475	-11.6762252034	3.0518105291	2.58559575183
0.0	23029.0	0.0	2071.0	23029.0	4000000.0	0.0	2.0	0.82	1.13	1.15	0.04	6.62	0.37	0.73	0.2	8.01	0.22	3.09	2.15	0.58	AAA422.CD3.location-a.X1.Y4.tile.tissue.png	15	1	2000	15	b1da0f222be050716aef5f2b16708149	0	0	0	0	0	0	0	0	0	0	0	0	0	/home/dhl_ec/bnelissen/Slides/CD3_manuscript/CD3_slides/AAA422.CD3.location-a/AAA422.CD3.location-a.run1	255	0.7	0.06	0.7	0.06	0.0	-9.06847938942	0.20095914645	0.156842344498
3032.0	1232096.0	1265.0	9226.0	1232096.0	4000000.0	24.0	5.0	1.12	1.63	1.82	0.07	10.07	0.59	1.2	0.26	10.2	0.37	3.37	2.33	0.62	AAA422.CD3.location-a.X1.Y5.tile.tissue.png	16	1	2000	16	062647b6394e8b315077481d12856b6a	0	0	0	0	0	0	0	0	0	0	0	0	0	/home/dhl_ec/bnelissen/Slides/CD3_manuscript/CD3_slides/AAA422.CD3.location-a/AAA422.CD3.location-a.run1	255	0.7	0.06	0.7	0.06	-9.17980541652	-12.5511006977	1.52591758901	0.179195003906
10290.0	2380254.0	4605.0	28376.0	2380254.0	4000000.0	119.0	19.0	1.23	1.48	1.19	0.05	9.52	0.59	1.24	0.18	10.89	0.46	3.45	2.22	0.68	AAA422.CD3.location-a.X1.Y6.tile.tissue.png	17	1	2000	17	c7f5abb56b694e4e93b860d6b800c552	0	0	0	0	0	0	0	0	0	0	0	0	0	/home/dhl_ec/bnelissen/Slides/CD3_manuscript/CD3_slides/AAA422.CD3.location-a/AAA422.CD3.location-a.run1	255	0.7	0.06	0.7	0.06	-9.06431742881	-12.0752740052	0.963097708296	0.147054210938
14105.0	823116.0	5808.0	44570.0	823116.0	4000000.0	146.0	82.0	1.17	1.76	1.75	0.06	10.13	0.61	1.15	0.25	10.06	0.28	3.51	2.43	0.8	AAA422.CD3.location-a.X1.Y7.tile.tissue.png	18	1	2000	18	18d7f05610adea3adad79e6cf9c76021	0	0	0	0	0	0	0	0	0	0	0	0	0	/home/dhl_ec/bnelissen/Slides/CD3_manuscript/CD3_slides/AAA422.CD3.location-a/AAA422.CD3.location-a.run1	255	0.7	0.06	0.7	0.06	-9.44127875916	-12.5748580909	1.51096473153	0.154500460938
1919.0	602779.0	1002.0	29192.0	602779.0	4000000.0	26.0	37.0	1.07	2.53	1.57	0.07	9.69	0.53	1.19	0.29	9.59	0.34	3.52	2.36	1.08	AAA422.CD3.location-a.X1.Y8.tile.tissue.png	19	1	2000	19	82896045ca0d9e0927c9d81c3904621f	0	0	0	0	0	0	0	0	0	0	0	0	0	/home/dhl_ec/bnelissen/Slides/CD3_manuscript/CD3_slides/AAA422.CD3.location-a/AAA422.CD3.location-a.run1	255	0.7	0.06	0.7	0.06	-9.55823303121	-12.725013015	2.52600703014	0.144947867187
491.0	350017.0	248.0	18959.0	350017.0	4000000.0	6.0	31.0	2.71	2.15	1.82	0.0700000000001	9.87	0.6	1.21	0.3	9.62	0.34	3.59	2.38	0.87	AAA422.CD3.location-a.X1.Y9.tile.tissue.png	20	1	2000	20	6356a70da4284edee2ea41ef7ed0027c	0	0	0	0	0	0	0	0	0	0	0	0	0	/home/dhl_ec/bnelissen/Slides/CD3_manuscript/CD3_slides/AAA422.CD3.location-a/AAA422.CD3.location-a.run1	255	0.7	0.06	0.7	0.06	-9.48868458712	-12.1362833838	2.38488958442	0.104628869141
366.0	3701159.0	208.0	15416.0	3701159.0	4000000.0	4.0	5.0	2.09	3.25	1.8	0.08	9.37	0.58	1.22	0.0999999999999	13.09	0.53	3.51	2.35	0.66	AAA422.CD3.location-a.X10.Y10.tile.tissue.png	21	1	2000	21	515ad178530c91ecaecc8315b7b7be90	0	0	0	0	0	0	0	0	0	0	0	0	0	/home/dhl_ec/bnelissen/Slides/CD3_manuscript/CD3_slides/AAA422.CD3.location-a/AAA422.CD3.location-a.run1	255	0.7	0.06	0.7	0.06	-9.16992066989	-12.5821897972	1.19511194288	0.162907515625
1982.0	3991297.0	741.0	8508.0	3991297.0	4000000.0	13.0	1.0	2.46	3.04	1.82	0.0699999999999	9.5	0.59	1.24	0.0799999999999	13.94	0.51	2.39	1.52	0.5	AAA422.CD3.location-a.X10.Y11.tile.tissue.png	22	1	2000	22	5d1c30ba94d3ace3260054406e764a3c	0	0	0	0	0	0	0	0	0	0	0	0	0	/home/dhl_ec/bnelissen/Slides/CD3_manuscript/CD3_slides/AAA422.CD3.location-a/AAA422.CD3.location-a.run1	255	0.7	0.06	0.7	0.06	-8.82541301399	-12.6689719092	1.26733319629	0.283224850586
21097.0	3789488.0	9399.0	12591.0	3789488.0	4000000.0	214.0	3.0	1.05	2.02	1.33	0.05	7.74	0.4	0.74	0.0700000000001	9.85	0.37	2.45	2.24	0.52	AAA422.CD3.location-a.X10.Y12.tile.tissue.png	23	1	2000	23	1b639c052c29af0edc1a3bd26bdc9cb1	0	0	0	0	0	0	0	0	0	0	0	0	0	/home/dhl_ec/bnelissen/Slides/CD3_manuscript/CD3_slides/AAA422.CD3.location-a/AAA422.CD3.location-a.run1	255	0.7	0.06	0.7	0.06	-9.27844817717	-12.6404533572	1.55931776086	0.268060495117
5408.0	798156.0	2530.0	40240.0	798156.0	4000000.0	62.0	54.0	1.73	1.96	1.18	0.0400000000001	7.05	0.39	0.73	0.19	7.32	0.24	2.29	1.54	0.41	AAA422.CD3.location-a.X10.Y13.tile.tissue.png	24	1	2000	24	d774529a8e66eddabcc3e2e48c455891	0	0	0	0	0	0	0	0	0	0	0	0	0	/home/dhl_ec/bnelissen/Slides/CD3_manuscript/CD3_slides/AAA422.CD3.location-a/AAA422.CD3.location-a.run1	255	0.7	0.06	0.7	0.06	-9.52084862941	-12.7821504262	2.6092669037	0.162637289062
162.0	38016.0	76.0	3600.0	38016.0	4000000.0	2.0	10.0	2.23	2.29	1.16	0.0600000000001	6.72	0.37	0.86	0.21	6.75	0.21	2.08	1.52	0.38	AAA422.CD3.location-a.X10.Y14.tile.tissue.png	25	1	2000	25	7bf52a7970d3744b8fa87bbdaa18865a	0	0	0	0	0	0	0	0	0	0	0	0	0	/home/dhl_ec/bnelissen/Slides/CD3_manuscript/CD3_slides/AAA422.CD3.location-a/AAA422.CD3.location-a.run1	255	0.7	0.06	0.7	0.06	-9.71639732018	-12.1136415142	3.38812164685	2.81593288916
0.0	3271.0	0.0	261.0	3271.0	4000000.0	0.0	1.0	2.0	0.93	1.18	0.0599999999999	6.75	0.37	1.03	0.23	6.22	0.19	2.06	1.53	0.38	AAA422.CD3.location-a.X10.Y6.tile.tissue.png	26	1	2000	26	9b1eef6956538e71caa3d36b73619c31	0	0	0	0	0	0	0	0	0	0	0	0	0	/home/dhl_ec/bnelissen/Slides/CD3_manuscript/CD3_slides/AAA422.CD3.location-a/AAA422.CD3.location-a.run1	255	0.7	0.06	0.7	0.06	-8.6748555041	-12.6806418291	3.76270465228	3.94729966034
0.0	4509.0	0.0	414.0	4509.0	4000000.0	0.0	2.0	1.17	1.5	1.17	0.0500000000001	6.78	0.46	0.74	0.21	5.69	0.13	2.07	1.53	0.38	AAA422.CD3.location-a.X10.Y7.tile.tissue.png	27	1	2000	27	c94257448a3d2b77e8fdb42856501be4	0	0	0	0	0	0	0	0	0	0	0	0	0	/home/dhl_ec/bnelissen/Slides/CD3_manuscript/CD3_slides/AAA422.CD3.location-a/AAA422.CD3.location-a.run1	255	0.7	0.06	0.7	0.06	0.0	-10.5238662463	3.40411949538	0.589385684875
0.0	0.0	0.0	0.0	0.0	4000000.0	0.0	0.0	1.22	1.56	1.16	0.0500000000001	6.36	0.29	0.73	0.22	4.63	0.12	2.01	1.54	0.55	AAA422.CD3.location-a.X10.Y8.tile.tissue.png	28	1	2000	28	2da6fb816c565bf478f6f52496fe4fbe	0	0	0	0	0	0	0	0	0	0	0	0	0	/home/dhl_ec/bnelissen/Slides/CD3_manuscript/CD3_slides/AAA422.CD3.location-a/AAA422.CD3.location-a.run1	255	1.0	0.06	1.0	0.06	0.0	-11.4830276491	0.0	0.0345358687142
861.0	1061363.0	318.0	16527.0	1061363.0	4000000.0	7.0	11.0	1.05	1.63	1.23	0.05	7.74	0.4	0.77	0.18	7.5	0.25	2.21	1.54	0.39	AAA422.CD3.location-a.X10.Y9.tile.tissue.png	29	1	2000	29	14f8b375fcb72c75426e0421982b08fb	0	0	0	0	0	0	0	0	0	0	0	0	0	/home/dhl_ec/bnelissen/Slides/CD3_manuscript/CD3_slides/AAA422.CD3.location-a/AAA422.CD3.location-a.run1	255	0.7	0.06	0.7	0.06	-8.3532868467	-11.9568398197	1.06050722396	0.0942533984375
144.0	2357730.0	63.0	12714.0	2357730.0	4000000.0	1.0	1.0	0.97	1.2	1.34	0.05	7.07	0.58	0.91	0.13	8.48	0.3	2.22	1.53	0.61	AAA422.CD3.location-a.X11.Y10.tile.tissue.png	30	1	2000	30	81d28901b8da9005c5a5656dcab194b6	0	0	0	0	0	0	0	0	0	0	0	0	0	/home/dhl_ec/bnelissen/Slides/CD3_manuscript/CD3_slides/AAA422.CD3.location-a/AAA422.CD3.location-a.run1	255	0.7	0.06	0.7	0.06	-8.4417965707	-12.2220197681	0.84096022363	0.114433503906
3041.0	3903356.0	1501.0	9406.0	3903356.0	4000000.0	31.0	3.0	1.0	1.93	1.16	0.05	6.94	0.54	0.75	0.0600000000001	9.63	0.36	2.18	1.53	0.43	AAA422.CD3.location-a.X11.Y11.tile.tissue.png	31	1	2000	31	44ad9cf6482860693c554be47d47304e	0	0	0	0	0	0	0	0	0	0	0	0	0	/home/dhl_ec/bnelissen/Slides/CD3_manuscript/CD3_slides/AAA422.CD3.location-a/AAA422.CD3.location-a.run1	255	0.7	0.06	0.7	0.06	-8.86161281813	-13.1500177336	1.14140462887	0.324233029297
2083.0	2602369.0	784.0	12514.0	2602369.0	4000000.0	14.0	5.0	2.5	1.41	1.33	0.04	6.85	0.39	0.75	0.11	8.64	0.32	2.22	1.52	0.39	AAA422.CD3.location-a.X11.Y12.tile.tissue.png	32	1	2000	32	710252895a5d5dc13ee5f6d44e5702ad	0	0	0	0	0	0	0	0	0	0	0	0	0	/home/dhl_ec/bnelissen/Slides/CD3_manuscript/CD3_slides/AAA422.CD3.location-a/AAA422.CD3.location-a.run1	255	0.7	0.06	0.7	0.06	-8.30312728413	-12.1708883869	0.721748649732	0.134382814453
76.0	418619.0	42.0	5736.0	418619.0	4000000.0	1.0	6.0	0.83	2.47	1.3	0.05	6.76	0.39	0.74	0.22	7.04	0.23	2.1	1.53	0.38	AAA422.CD3.location-a.X11.Y13.tile.tissue.png	33	1	2000	33	9afd201db6d55fd20a2f2749e1dd40c7	0	0	0	0	0	0	0	0	0	0	0	0	0	/home/dhl_ec/bnelissen/Slides/CD3_manuscript/CD3_slides/AAA422.CD3.location-a/AAA422.CD3.location-a.run1	255	0.7	0.06	0.7	0.06	-8.40587571181	-12.4998184138	1.15836874606	0.0718182304687
87.0	8962.0	46.0	959.0	8962.0	4000000.0	1.0	3.0	3.35	3.22	1.36	0.0600000000001	6.64	0.38	0.9	0.22	6.63	0.21	2.06	1.52	0.36	AAA422.CD3.location-a.X11.Y14.tile.tissue.png	34	1	2000	34	7fde965148d1b06795bad392ff0e8c21	0	0	0	0	0	0	0	0	0	0	0	0	0	/home/dhl_ec/bnelissen/Slides/CD3_manuscript/CD3_slides/AAA422.CD3.location-a/AAA422.CD3.location-a.run1	255	0.7	0.06	0.7	0.06	-9.48577562525	-12.2652737082	3.17917863869	1.30231055859
0.0	0.0	0.0	0.0	0.0	4000000.0	0.0	0.0	0.9	1.53	1.16	0.0599999999999	6.59	0.29	0.84	0.22	4.69	0.12	2.01	1.52	0.48	AAA422.CD3.location-a.X11.Y7.tile.tissue.png	35	1	2000	35	6bec02564ca84aeae76bff26927ea8e3	0	0	0	0	0	0	0	0	0	0	0	0	0	/home/dhl_ec/bnelissen/Slides/CD3_manuscript/CD3_slides/AAA422.CD3.location-a/AAA422.CD3.location-a.run1	255	1.0	0.06	1.0	0.06	0.0	-11.9071377588	0.0	7.7676320632
0.0	0.0	0.0	0.0	0.0	4000000.0	0.0	0.0	1.07	1.83	1.17	0.0500000000001	6.36	0.29	0.73	0.21	4.63	0.13	2.03	1.53	0.43	AAA422.CD3.location-a.X11.Y8.tile.tissue.png	36	1	2000	36	17e390326fd0ff96067e6ab4f8a13259	0	0	0	0	0	0	0	0	0	0	0	0	0	/home/dhl_ec/bnelissen/Slides/CD3_manuscript/CD3_slides/AAA422.CD3.location-a/AAA422.CD3.location-a.run1	255	1.0	0.06	1.0	0.06	0.0	-11.9238898425	0.0	0.0360028206975
0.0	101600.0	0.0	2190.0	101600.0	4000000.0	0.0	2.0	2.23	2.92	1.15	0.0500000000001	7.9	0.37	0.74	0.2	5.75	0.14	2.08	1.53	1.7	AAA422.CD3.location-a.X11.Y9.tile.tissue.png	37	1	2000	37	c1de621d4fca641801faa609d85e2cc7	0	0	0	0	0	0	0	0	0	0	0	0	0	/home/dhl_ec/bnelissen/Slides/CD3_manuscript/CD3_slides/AAA422.CD3.location-a/AAA422.CD3.location-a.run1	255	0.7	0.06	0.7	0.06	0.0	-11.9153506513	0.739325864296	0.0392651484375
184.0	9084.0	99.0	886.0	9084.0	4000000.0	2.0	4.0	1.9	2.77	1.19	0.0500000000001	6.64	0.37	0.73	0.21	6.58	0.21	2.07	1.53	0.89	AAA422.CD3.location-a.X12.Y10.tile.tissue.png	38	1	2000	38	6dee46ade315d97a976e7f99e7cd1177	0	0	0	0	0	0	0	0	0	0	0	0	0	/home/dhl_ec/bnelissen/Slides/CD3_manuscript/CD3_slides/AAA422.CD3.location-a/AAA422.CD3.location-a.run1	255	0.7	0.06	0.7	0.06	-9.34159147847	-12.6228826223	2.83336996367	0.0445278961792
4704.0	1534722.0	1600.0	8988.0	1534722.0	4000000.0	35.0	4.0	2.6	3.46	1.14	0.04	7.04	0.38	0.74	0.16	7.91	0.28	2.17	1.54	0.49	AAA422.CD3.location-a.X12.Y11.tile.tissue.png	39	1	2000	39	8fbf58e150fb8b27f6797385e2e28e65	0	0	0	0	0	0	0	0	0	0	0	0	0	/home/dhl_ec/bnelissen/Slides/CD3_manuscript/CD3_slides/AAA422.CD3.location-a/AAA422.CD3.location-a.run1	255	0.7	0.06	0.7	0.06	-8.81536868883	-12.179087041	0.970644238576	0.120162162109
1514.0	606218.0	570.0	7747.0	606218.0	4000000.0	12.0	2.0	1.99	2.37	1.23	0.0500000000002	6.86	0.39	0.74	0.2	7.26	0.23	2.11	1.6	0.64	AAA422.CD3.location-a.X12.Y12.tile.tissue.png	40	1	2000	40	6695d2293d3a043f39aa772daeeffe7e	0	0	0	0	0	0	0	0	0	0	0	0	0	/home/dhl_ec/bnelissen/Slides/CD3_manuscript/CD3_slides/AAA422.CD3.location-a/AAA422.CD3.location-a.run1	255	0.7	0.06	0.7	0.06	-8.81372246716	-12.5403744743	1.27450693763	0.107468179687
0.0	35831.0	0.0	832.0	35831.0	4000000.0	0.0	1.0	2.8	2.88	1.14	0.04	6.56	0.37	0.73	0.21	5.7	0.14	2.08	1.52	0.72	AAA422.CD3.location-a.X12.Y13.tile.tissue.png	41	1	2000	41	0438f78bd96e3069697df3c2f7cfedfc	0	0	0	0	0	0	0	0	0	0	0	0	0	/home/dhl_ec/bnelissen/Slides/CD3_manuscript/CD3_slides/AAA422.CD3.location-a/AAA422.CD3.location-a.run1	255	0.7	0.06	0.7	0.06	0.0	-12.1900359807	0.326906933765	0.0488275915527
0.0	0.0	0.0	0.0	0.0	4000000.0	0.0	0.0	2.66	2.82	1.31	0.0599999999999	6.08	0.47	1.44	0.33	6.35	0.21	3.12	2.51	2.05	AAA422.CD3.location-a.X12.Y14.tile.tissue.png	42	1	2000	42	64d0be86bf7349b3cf086a12294ecac6	0	0	0	0	0	0	0	0	0	0	0	0	0	/home/dhl_ec/bnelissen/Slides/CD3_manuscript/CD3_slides/AAA422.CD3.location-a/AAA422.CD3.location-a.run1	255	1.0	0.06	1.0	0.06	0.0	0.0	0.0	3.43806075
0.0	0.0	0.0	0.0	0.0	4000000.0	0.0	0.0	3.28	2.6	1.88	0.0899999999999	9.07	0.47	1.28	0.33	6.87	0.13	2.56	2.41	0.68	AAA422.CD3.location-a.X12.Y8.tile.tissue.png	43	1	2000	43	4e04b136451d854ceea82ead391a8097	0	0	0	0	0	0	0	0	0	0	0	0	0	/home/dhl_ec/bnelissen/Slides/CD3_manuscript/CD3_slides/AAA422.CD3.location-a/AAA422.CD3.location-a.run1	255	1.0	0.06	1.0	0.06	0.0	-11.1463933788	0.0	7.10808707347
0.0	2456.0	0.0	334.0	2456.0	4000000.0	0.0	1.0	1.23	2.05	1.82	0.0699999999999	9.59	0.56	1.18	0.32	7.86	0.22	3.09	2.31	0.92	AAA422.CD3.location-a.X12.Y9.tile.tissue.png	44	1	2000	44	9a1fd9f3d5be9171db46601d5326df57	0	0	0	0	0	0	0	0	0	0	0	0	0	/home/dhl_ec/bnelissen/Slides/CD3_manuscript/CD3_slides/AAA422.CD3.location-a/AAA422.CD3.location-a.run1	255	0.7	0.06	0.7	0.06	0.0	-12.3503873485	6.74428217885	0.0370635203819
0.0	7343.0	0.0	688.0	7343.0	4000000.0	0.0	3.0	2.86	2.49	1.79	0.0799999999999	9.67	0.56	1.22	0.35	7.96	0.22	3.09	2.34	1.02	AAA422.CD3.location-a.X13.Y10.tile.tissue.png	45	1	2000	45	1ddebc471990ff8157cb5b29dc642916	0	0	0	0	0	0	0	0	0	0	0	0	0	/home/dhl_ec/bnelissen/Slides/CD3_manuscript/CD3_slides/AAA422.CD3.location-a/AAA422.CD3.location-a.run1	255	0.7	0.06	0.7	0.06	0.0	-11.1499022959	2.91585177848	2.77552303613
273.0	290204.0	151.0	4631.0	290204.0	4000000.0	3.0	10.0	2.39	1.76	1.81	0.0699999999999	9.82	0.56	1.19	0.29	9.5	0.32	3.19	2.3	0.7	AAA422.CD3.location-a.X13.Y11.tile.tissue.png	46	1	2000	46	a0abf0b7ad5e5597cfe6a45f5a185b9f	0	0	0	0	0	0	0	0	0	0	0	0	0	/home/dhl_ec/bnelissen/Slides/CD3_manuscript/CD3_slides/AAA422.CD3.location-a/AAA422.CD3.location-a.run1	255	0.7	0.06	0.7	0.06	-8.78014082793	-12.1273208782	1.61727378064	0.0493768857422
922.0	95345.0	448.0	2074.0	95345.0	4000000.0	10.0	3.0	2.08	1.66	1.79	0.0699999999999	9.75	0.56	1.17	0.31	9.21	0.31	3.11	2.29	0.57	AAA422.CD3.location-a.X13.Y12.tile.tissue.png	47	1	2000	47	69b5ea0320a4221b624d2f5649b3be25	0	0	0	0	0	0	0	0	0	0	0	0	0	/home/dhl_ec/bnelissen/Slides/CD3_manuscript/CD3_slides/AAA422.CD3.location-a/AAA422.CD3.location-a.run1	255	0.7	0.06	0.7	0.06	-8.60356487905	-12.1104545689	1.47361859822	0.0550424106445
0.0	0.0	0.0	0.0	0.0	4000000.0	0.0	0.0	3.55	2.32	1.79	0.0800000000002	9.12	0.46	1.19	0.32	6.65	0.21	3.01	2.35	0.57	AAA422.CD3.location-a.X13.Y13.tile.tissue.png	48	1	2000	48	d6eaece619d9256812ccc769ecc5cf45	0	0	0	0	0	0	0	0	0	0	0	0	0	/home/dhl_ec/bnelissen/Slides/CD3_manuscript/CD3_slides/AAA422.CD3.location-a/AAA422.CD3.location-a.run1	255	1.0	0.06	1.0	0.06	0.0	-8.99759089974	0.0	1.07683200944
310.0	2619.0	115.0	230.0	2619.0	4000000.0	2.0	1.0	2.96	1.42	1.79	0.0800000000002	9.61	0.56	1.32	0.31	9.08	0.3	3.06	2.29	0.55	AAA422.CD3.location-a.X13.Y9.tile.tissue.png	49	1	2000	49	e70a25087d66250b27b6a9bba0ed672f	0	0	0	0	0	0	0	0	0	0	0	0	0	/home/dhl_ec/bnelissen/Slides/CD3_manuscript/CD3_slides/AAA422.CD3.location-a/AAA422.CD3.location-a.run1	255	0.7	0.06	0.7	0.06	-8.94418268418	-12.6141237266	3.38754569337	3.73269806879
0.0	3301.0	0.0	254.0	3301.0	4000000.0	0.0	1.0	0.93	2.69	1.17	0.05	6.48	0.62	1.47	0.37	8.36	0.24	3.32	2.96	0.98	AAA422.CD3.location-a.X14.Y11.tile.tissue.png	50	1	2000	50	481dcb246188b44b3a8dc842d1e4e6e6	0	0	0	0	0	0	0	0	0	0	0	0	0	/home/dhl_ec/bnelissen/Slides/CD3_manuscript/CD3_slides/AAA422.CD3.location-a/AAA422.CD3.location-a.run1	255	0.7	0.06	0.7	0.06	0.0	-12.3282902316	3.21532212066	3.6508965585
0.0	0.0	0.0	0.0	0.0	4000000.0	0.0	0.0	3.93	2.91	1.14	0.0600000000002	5.47	0.52	1.56	0.36	7.23	0.23	3.2	2.38	0.67	AAA422.CD3.location-a.X14.Y12.tile.tissue.png	51	1	2000	51	109f823cc880e65f5a5f6cbca8222b14	0	0	0	0	0	0	0	0	0	0	0	0	0	/home/dhl_ec/bnelissen/Slides/CD3_manuscript/CD3_slides/AAA422.CD3.location-a/AAA422.CD3.location-a.run1	255	1.0	0.06	1.0	0.06	0.0	0.0	0.0	9.426012
0.0	2412.0	0.0	224.0	2412.0	4000000.0	0.0	1.0	2.91	2.04	1.15	0.05	6.58	0.38	0.89	0.23	6.03	0.22	3.29	2.48	0.56	AAA422.CD3.location-a.X14.Y13.tile.tissue.png	52	1	2000	52	f73ad2d65f2e9ef6feb87dcada06899c	0	0	0	0	0	0	0	0	0	0	0	0	0	/home/dhl_ec/bnelissen/Slides/CD3_manuscript/CD3_slides/AAA422.CD3.location-a/AAA422.CD3.location-a.run1	255	0.7	0.06	0.7	0.06	-7.78171546056	-12.3114735787	2.61490263989	2.299235948
187.0	449472.0	104.0	29301.0	449472.0	4000000.0	3.0	57.0	2.23	2.99	1.16	0.0500000000002	8.08	0.38	0.72	0.2	6.74	0.22	2.25	1.53	0.59	AAA422.CD3.location-a.X2.Y10.tile.tissue.png	53	1	2000	53	3774145fc3e813ff83e23eeae2b93fd1	0	0	0	0	0	0	0	0	0	0	0	0	0	/home/dhl_ec/bnelissen/Slides/CD3_manuscript/CD3_slides/AAA422.CD3.location-a/AAA422.CD3.location-a.run1	255	0.7	0.06	0.7	0.06	-9.4578238683	-12.7422058823	2.78597465895	0.111709765625
452.0	92943.0	257.0	8674.0	92943.0	4000000.0	7.0	28.0	2.64	1.57	1.15	0.05	8.62	0.57	1.22	0.32	9.92	0.35	3.47	2.56	0.65	AAA422.CD3.location-a.X2.Y11.tile.tissue.png	54	1	2000	54	15337f07c85fc1b49071d3aa49e5bb8d	0	0	0	0	0	0	0	0	0	0	0	0	0	/home/dhl_ec/bnelissen/Slides/CD3_manuscript/CD3_slides/AAA422.CD3.location-a/AAA422.CD3.location-a.run1	255	0.7	0.06	0.7	0.06	-9.50644420707	-12.5345697798	2.52608923061	0.0830934160156
52.0	48427.0	31.0	5468.0	48427.0	4000000.0	1.0	14.0	2.6	2.47	1.16	0.05	6.66	0.37	0.71	0.2	6.33	0.32	3.22	2.41	0.64	AAA422.CD3.location-a.X2.Y12.tile.tissue.png	55	1	2000	55	0b5eb0fa17fb19808cf8002476ef0ce3	0	0	0	0	0	0	0	0	0	0	0	0	0	/home/dhl_ec/bnelissen/Slides/CD3_manuscript/CD3_slides/AAA422.CD3.location-a/AAA422.CD3.location-a.run1	255	0.7	0.06	0.7	0.06	-9.27801544032	-12.338657791	2.95829563699	0.0643932287598
0.0	0.0	0.0	0.0	0.0	4000000.0	0.0	0.0	3.14	2.15	1.12	0.05	5.26	0.29	0.71	0.21	4.42	0.12	1.98	1.53	0.59	AAA422.CD3.location-a.X2.Y13.tile.tissue.png	56	1	2000	56	4739dd35852218f56b3fb515388ad425	0	0	0	0	0	0	0	0	0	0	0	0	0	/home/dhl_ec/bnelissen/Slides/CD3_manuscript/CD3_slides/AAA422.CD3.location-a/AAA422.CD3.location-a.run1	255	1.0	0.06	1.0	0.06	0.0	0.0	0.0	0.03069228125
0.0	30303.0	0.0	2750.0	30303.0	4000000.0	0.0	2.0	2.83	1.54	1.99	0.0699999999999	9.73	0.58	1.25	0.35	8.73	0.25	3.11	2.29	0.57	AAA422.CD3.location-a.X2.Y4.tile.tissue.png	57	1	2000	57	906028433f9712432237ead43f505e42	0	0	0	0	0	0	0	0	0	0	0	0	0	/home/dhl_ec/bnelissen/Slides/CD3_manuscript/CD3_slides/AAA422.CD3.location-a/AAA422.CD3.location-a.run1	255	0.7	0.06	0.7	0.06	0.0	-9.1700443642	0.125220631324	0.152512427399
822.0	2821645.0	389.0	12141.0	2821645.0	4000000.0	9.0	6.0	3.91	2.14	1.12	0.04	6.92	0.36	0.7	0.1	8.31	0.31	2.15	1.51	0.43	AAA422.CD3.location-a.X2.Y5.tile.tissue.png	58	1	2000	58	76b79fb713bef6cc7d6f63057765edec	0	0	0	0	0	0	0	0	0	0	0	0	0	/home/dhl_ec/bnelissen/Slides/CD3_manuscript/CD3_slides/AAA422.CD3.location-a/AAA422.CD3.location-a.run1	255	0.7	0.06	0.7	0.06	-9.00635027943	-12.650887273	1.07007107025	0.22734084375
519.0	3972021.0	247.0	10016.0	3972021.0	4000000.0	6.0	1.0	2.35	1.69	1.09	0.05	6.18	0.37	0.72	0.0599999999999	9.31	0.36	2.17	1.54	0.76	AAA422.CD3.location-a.X2.Y6.tile.tissue.png	59	1	2000	59	005a8cb052dd92af10966158ced6b84e	0	0	0	0	0	0	0	0	0	0	0	0	0	/home/dhl_ec/bnelissen/Slides/CD3_manuscript/CD3_slides/AAA422.CD3.location-a/AAA422.CD3.location-a.run1	255	0.7	0.06	0.7	0.06	-8.60477581316	-12.6004618859	0.817439778165	0.134145233398
3569.0	3478228.0	1890.0	16439.0	3478228.0	4000000.0	55.0	7.0	2.63	2.45	1.16	0.05	6.6	0.4	0.74	0.0799999999999	9.15	0.36	2.4	1.52	0.61	AAA422.CD3.location-a.X2.Y7.tile.tissue.png	60	1	2000	60	12a8dcf1667db8a2ab76eada875ea56c	0	0	0	0	0	0	0	0	0	0	0	0	0	/home/dhl_ec/bnelissen/Slides/CD3_manuscript/CD3_slides/AAA422.CD3.location-a/AAA422.CD3.location-a.run1	255	0.7	0.06	0.7	0.06	-9.06148593198	-12.4797755008	1.51978071954	0.145770796875
2128.0	454300.0	1118.0	29306.0	454300.0	4000000.0	31.0	46.0	1.76	2.75	1.82	0.0699999999999	10.09	0.57	1.19	0.29	7.21	0.23	2.28	1.6	0.4	AAA422.CD3.location-a.X2.Y8.tile.tissue.png	61	1	2000	61	afaad39a925bacf3a6e95713cbf715dc	0	0	0	0	0	0	0	0	0	0	0	0	0	/home/dhl_ec/bnelissen/Slides/CD3_manuscript/CD3_slides/AAA422.CD3.location-a/AAA422.CD3.location-a.run1	255	0.7	0.06	0.7	0.06	-9.51490844014	-12.7689005355	2.30338273136	0.11961015625
1246.0	289561.0	660.0	16030.0	289561.0	4000000.0	17.0	31.0	1.34	1.55	1.13	0.05	8.24	0.57	1.19	0.31	9.47	0.33	3.42	2.3	0.59	AAA422.CD3.location-a.X2.Y9.tile.tissue.png	62	1	2000	62	709b12db126aaa9d9fc1f26c869fcf25	0	0	0	0	0	0	0	0	0	0	0	0	0	/home/dhl_ec/bnelissen/Slides/CD3_manuscript/CD3_slides/AAA422.CD3.location-a/AAA422.CD3.location-a.run1	255	0.7	0.06	0.7	0.06	-9.59251196941	-12.6338298823	2.44572996302	0.0982860019531
0.0	1289.0	0.0	168.0	1289.0	3832000.0	0.0	1.0	0.94	1.43	1.73	0.0600000000002	6.13	0.35	0.83	0.21	6.2	0.12	1.95	1.69	0.35	AAA422.CD3.location-a.X27.Y0.tile.tissue.png	63	1	1916	63	91c94218fa390081e1d5b21144836095	0	0	0	0	0	0	0	0	0	0	0	0	0	/home/dhl_ec/bnelissen/Slides/CD3_manuscript/CD3_slides/AAA422.CD3.location-a/AAA422.CD3.location-a.run1	255	0.7	0.06	0.7	0.06	0.0	-11.9600442366	10.486762237	2.7794391838
0.0	0.0	0.0	0.0	0.0	3832000.0	0.0	0.0	0.7	1.32	1.1	0.0600000000002	5.35	0.28	0.86	0.21	4.42	0.12	2.91	1.49	0.5	AAA422.CD3.location-a.X27.Y1.tile.tissue.png	64	1	1916	64	0a6d5838eaa095bb57ca508e691faabd	0	0	0	0	0	0	0	0	0	0	0	0	0	/home/dhl_ec/bnelissen/Slides/CD3_manuscript/CD3_slides/AAA422.CD3.location-a/AAA422.CD3.location-a.run1	255	1.0	0.06	1.0	0.06	0.0	0.0	0.0	5.30607724426
0.0	2699.0	0.0	226.0	2699.0	3832000.0	0.0	1.0	0.9	1.35	1.09	0.0600000000002	6.21	0.35	0.81	0.21	5.18	0.13	1.9	1.42	0.5	AAA422.CD3.location-a.X27.Y2.tile.tissue.png	65	1	1916	65	242cb81106bc9c601056a891fa38b344	0	0	0	0	0	0	0	0	0	0	0	0	0	/home/dhl_ec/bnelissen/Slides/CD3_manuscript/CD3_slides/AAA422.CD3.location-a/AAA422.CD3.location-a.run1	255	0.7	0.06	0.7	0.06	0.0	-11.3764536496	0.0615321664997	4.07300550876
0.0	195512.0	0.0	2492.0	195512.0	3832000.0	0.0	1.0	2.27	1.15	1.06	0.0600000000002	6.13	0.34	0.82	0.2	5.3	0.13	1.96	1.41	0.5	AAA422.CD3.location-a.X27.Y3.tile.tissue.png	66	1	1916	66	5a6be2e44d1f6a83a37a5f79606d4c17	0	0	0	0	0	0	0	0	0	0	0	0	0	/home/dhl_ec/bnelissen/Slides/CD3_manuscript/CD3_slides/AAA422.CD3.location-a/AAA422.CD3.location-a.run1	255	0.7	0.06	0.7	0.06	0.0	-10.214630131	6.68628218034e-05	2.56636148622
3820.0	433648.0	1678.0	31720.0	433648.0	4000000.0	36.0	62.0	1.27	2.31	1.85	0.0700000000002	10.28	0.59	1.17	0.29	9.55	0.33	3.39	2.31	1.0	AAA422.CD3.location-a.X3.Y10.tile.tissue.png	67	1	2000	67	eb7cd00ec340e9dfdca1d4a1df5f007f	0	0	0	0	0	0	0	0	0	0	0	0	0	/home/dhl_ec/bnelissen/Slides/CD3_manuscript/CD3_slides/AAA422.CD3.location-a/AAA422.CD3.location-a.run1	255	0.7	0.06	0.7	0.06	-9.61052579593	-12.6240400358	2.96842209613	0.126831070312
749.0	279970.0	266.0	24926.0	279970.0	4000000.0	6.0	43.0	2.4	2.32	1.14	0.05	8.08	0.38	0.74	0.21	6.69	0.25	2.42	1.53	0.48	AAA422.CD3.location-a.X3.Y11.tile.tissue.png	68	1	2000	68	a90d955182349feae74ad80bf90fa212	0	0	0	0	0	0	0	0	0	0	0	0	0	/home/dhl_ec/bnelissen/Slides/CD3_manuscript/CD3_slides/AAA422.CD3.location-a/AAA422.CD3.location-a.run1	255	0.7	0.06	0.7	0.06	-9.9088375251	-12.1264043478	3.31020409749	0.0972617226562
1982.0	145679.0	863.0	11607.0	145679.0	4000000.0	18.0	24.0	1.09	3.32	1.15	0.05	6.96	0.39	0.73	0.22	6.96	0.24	2.18	1.53	0.48	AAA422.CD3.location-a.X3.Y12.tile.tissue.png	69	1	2000	69	8b40cd06d2fc50cc3ea033ede02b2e83	0	0	0	0	0	0	0	0	0	0	0	0	0	/home/dhl_ec/bnelissen/Slides/CD3_manuscript/CD3_slides/AAA422.CD3.location-a/AAA422.CD3.location-a.run1	255	0.7	0.06	0.7	0.06	-9.56846534347	-12.7729370041	3.20971120864	0.10094359375
886.0	68716.0	392.0	6397.0	68716.0	4000000.0	9.0	16.0	0.98	1.81	1.16	0.0500000000002	6.7	0.37	0.73	0.21	6.61	0.21	2.33	1.53	0.63	AAA422.CD3.location-a.X3.Y13.tile.tissue.png	70	1	2000	70	036b9b294f08edff86558bd308b2c409	0	0	0	0	0	0	0	0	0	0	0	0	0	/home/dhl_ec/bnelissen/Slides/CD3_manuscript/CD3_slides/AAA422.CD3.location-a/AAA422.CD3.location-a.run1	255	0.7	0.06	0.7	0.06	-9.72780037055	-12.4002996997	2.7920440546	0.0721715673828
0.0	0.0	0.0	0.0	0.0	4000000.0	0.0	0.0	1.75	3.19	1.14	0.04	6.29	0.29	0.74	0.21	4.63	0.12	2.03	1.52	0.57	AAA422.CD3.location-a.X3.Y4.tile.tissue.png	71	1	2000	71	92d1ec253729b47812ee2cb21163c0a4	0	0	0	0	0	0	0	0	0	0	0	0	0	/home/dhl_ec/bnelissen/Slides/CD3_manuscript/CD3_slides/AAA422.CD3.location-a/AAA422.CD3.location-a.run1	255	1.0	0.06	1.0	0.06	0.0	-9.51874367456	0.0	0.302290526454
352.0	1596925.0	157.0	10013.0	1596925.0	4000000.0	3.0	2.0	2.13	3.29	1.19	0.0699999999999	9.79	0.56	1.2	0.22	10.61	0.41	3.25	2.3	1.04	AAA422.CD3.location-a.X3.Y5.tile.tissue.png	72	1	2000	72	2855355dff6ab797ec3a68cbb38ff503	0	0	0	0	0	0	0	0	0	0	0	0	0	/home/dhl_ec/bnelissen/Slides/CD3_manuscript/CD3_slides/AAA422.CD3.location-a/AAA422.CD3.location-a.run1	255	0.7	0.06	0.7	0.06	-8.71787924536	-11.9986179429	0.712811758187	0.108014816406
316.0	3874689.0	162.0	13323.0	3874689.0	4000000.0	3.0	2.0	2.96	3.23	1.11	0.04	6.35	0.38	0.7	0.0600000000002	8.92	0.35	2.15	1.47	0.4	AAA422.CD3.location-a.X3.Y6.tile.tissue.png	73	1	2000	73	a4a768f62ed4defbb0646eab07e9468f	0	0	0	0	0	0	0	0	0	0	0	0	0	/home/dhl_ec/bnelissen/Slides/CD3_manuscript/CD3_slides/AAA422.CD3.location-a/AAA422.CD3.location-a.run1	255	0.7	0.06	0.7	0.06	-8.63977823502	-12.4595261339	1.03935888971	0.218349925781
775.0	3816580.0	400.0	10578.0	3816580.0	4000000.0	12.0	1.0	2.73	2.95	1.1	0.05	6.12	0.38	1.21	0.1	13.28	0.56	3.31	2.3	0.67	AAA422.CD3.location-a.X3.Y7.tile.tissue.png	74	1	2000	74	47067dafcc4e83af3dc82211ad313d9e	0	0	0	0	0	0	0	0	0	0	0	0	0	/home/dhl_ec/bnelissen/Slides/CD3_manuscript/CD3_slides/AAA422.CD3.location-a/AAA422.CD3.location-a.run1	255	0.7	0.06	0.7	0.06	-8.85686901426	-12.667583924	1.46393705397	0.141783156738
2939.0	1451264.0	1434.0	24003.0	1451264.0	4000000.0	38.0	33.0	3.18	2.23	1.13	0.0499999999997	8.38	0.38	0.73	0.16	7.67	0.27	2.23	1.55	0.46	AAA422.CD3.location-a.X3.Y8.tile.tissue.png	75	1	2000	75	b4eb0da1fb6500e38cac2c4138bc9bdf	0	0	0	0	0	0	0	0	0	0	0	0	0	/home/dhl_ec/bnelissen/Slides/CD3_manuscript/CD3_slides/AAA422.CD3.location-a/AAA422.CD3.location-a.run1	255	0.7	0.06	0.7	0.06	-9.38904128374	-12.8012282732	2.27627736406	0.1448846875
705.0	148814.0	345.0	14314.0	148814.0	4000000.0	9.0	43.0	2.59	2.39	1.14	0.0499999999997	8.49	0.38	0.75	0.2	6.81	0.22	2.23	1.52	0.39	AAA422.CD3.location-a.X3.Y9.tile.tissue.png	76	1	2000	76	ba2b9aaff8356fc9f165c447b50343a6	0	0	0	0	0	0	0	0	0	0	0	0	0	/home/dhl_ec/bnelissen/Slides/CD3_manuscript/CD3_slides/AAA422.CD3.location-a/AAA422.CD3.location-a.run1	255	0.7	0.06	0.7	0.06	-9.45783821809	-12.5973563399	2.67120501087	0.0897239160156
5136.0	646773.0	2309.0	29654.0	646773.0	4000000.0	52.0	42.0	1.15	2.43	1.22	0.0500000000002	7.02	0.39	0.72	0.19	7.26	0.24	2.23	1.53	0.46	AAA422.CD3.location-a.X4.Y10.tile.tissue.png	77	1	2000	77	baaf2bf30743688a5574305d0d53c525	0	0	0	0	0	0	0	0	0	0	0	0	0	/home/dhl_ec/bnelissen/Slides/CD3_manuscript/CD3_slides/AAA422.CD3.location-a/AAA422.CD3.location-a.run1	255	0.7	0.06	0.7	0.06	-9.61669110772	-12.7948631951	2.87968772983	0.149428679688
5416.0	1629745.0	2651.0	54363.0	1629745.0	4000000.0	64.0	43.0	1.38	2.46	1.14	0.0500000000002	7.17	0.43	0.74	0.15	7.89	0.28	2.38	1.52	0.420000000001	AAA422.CD3.location-a.X4.Y11.tile.tissue.png	78	1	2000	78	6407a02e3a7dde59c37ced7f2cd0577b	0	0	0	0	0	0	0	0	0	0	0	0	0	/home/dhl_ec/bnelissen/Slides/CD3_manuscript/CD3_slides/AAA422.CD3.location-a/AAA422.CD3.location-a.run1	255	0.7	0.06	0.7	0.06	-9.6767571169	-12.7877699328	3.23918754719	0.207350742187
2830.0	534540.0	1277.0	25103.0	534540.0	4000000.0	29.0	45.0	1.04	1.65	1.16	0.0400000000004	6.79	0.37	1.31	0.32	6.98	0.38	3.59	2.36	0.6	AAA422.CD3.location-a.X4.Y12.tile.tissue.png	79	1	2000	79	0105e741ba7a74bc1b1ea1625f0d8a6e	0	0	0	0	0	0	0	0	0	0	0	0	0	/home/dhl_ec/bnelissen/Slides/CD3_manuscript/CD3_slides/AAA422.CD3.location-a/AAA422.CD3.location-a.run1	255	0.7	0.06	0.7	0.06	-9.78663683538	-12.5863836578	2.99220794601	0.12301209375
472.0	98736.0	223.0	10597.0	98736.0	4000000.0	6.0	32.0	1.04	1.67	1.11	0.0500000000002	8.32	0.37	0.72	0.21	6.64	0.21	2.19	1.52	0.37	AAA422.CD3.location-a.X4.Y13.tile.tissue.png	80	1	2000	80	690391089b0e189f6af45a03c7b99bfa	0	0	0	0	0	0	0	0	0	0	0	0	0	/home/dhl_ec/bnelissen/Slides/CD3_manuscript/CD3_slides/AAA422.CD3.location-a/AAA422.CD3.location-a.run1	255	0.7	0.06	0.7	0.06	-9.61704837439	-12.5923057761	3.01255581725	0.0860809658203
0.0	0.0	0.0	0.0	0.0	4000000.0	0.0	0.0	0.78	1.67	1.15	0.0599999999999	5.69	0.39	0.98	0.22	4.61	0.12	2.16	1.54	0.39	AAA422.CD3.location-a.X4.Y14.tile.tissue.png	81	1	2000	81	c9a3ab7830bb4f0b3bb7ec5ccd47dec8	0	0	0	0	0	0	0	0	0	0	0	0	0	/home/dhl_ec/bnelissen/Slides/CD3_manuscript/CD3_slides/AAA422.CD3.location-a/AAA422.CD3.location-a.run1	255	1.0	0.06	1.0	0.06	0.0	0.0	0.0	3.34593775
0.0	0.0	0.0	0.0	0.0	4000000.0	0.0	0.0	1.25	2.63	1.23	0.0500000000002	6.26	0.3	0.84	0.24	4.69	0.12	2.03	1.56	0.37	AAA422.CD3.location-a.X4.Y4.tile.tissue.png	82	1	2000	82	2031a7a21f14cd70522b9a4152ceeafc	0	0	0	0	0	0	0	0	0	0	0	0	0	/home/dhl_ec/bnelissen/Slides/CD3_manuscript/CD3_slides/AAA422.CD3.location-a/AAA422.CD3.location-a.run1	255	1.0	0.06	1.0	0.06	0.0	-9.95076419004	0.0	1.78477423228
223.0	553901.0	96.0	10449.0	553901.0	4000000.0	2.0	5.0	1.38	2.43	1.18	0.0499999999997	7.74	0.38	0.73	0.19	7.06	0.23	2.16	1.52	0.37	AAA422.CD3.location-a.X4.Y5.tile.tissue.png	83	1	2000	83	98e5198b41d27d081726ab88fe57784e	0	0	0	0	0	0	0	0	0	0	0	0	0	/home/dhl_ec/bnelissen/Slides/CD3_manuscript/CD3_slides/AAA422.CD3.location-a/AAA422.CD3.location-a.run1	255	0.7	0.06	0.7	0.06	-8.48998410538	-11.7151223608	0.63919450859	0.0567397480469
406.0	3594546.0	167.0	24417.0	3594546.0	4000000.0	3.0	9.0	1.34	1.93	1.17	0.0500000000002	7.03	0.57	1.2	0.0700000000002	9.19	0.35	2.19	1.5	0.409999999999	AAA422.CD3.location-a.X4.Y6.tile.tissue.png	84	1	2000	84	e1c3b8745cf074f8044f852088b7ea51	0	0	0	0	0	0	0	0	0	0	0	0	0	/home/dhl_ec/bnelissen/Slides/CD3_manuscript/CD3_slides/AAA422.CD3.location-a/AAA422.CD3.location-a.run1	255	0.7	0.06	0.7	0.06	-8.46718967322	-12.7701666358	1.128528285	0.302458708984
986.0	2706544.0	300.0	16225.0	2706544.0	4000000.0	5.0	3.0	0.77	1.0	1.17	0.0499999999997	6.43	0.37	0.7	0.0999999999999	8.23	0.31	2.18	1.49	0.43	AAA422.CD3.location-a.X4.Y7.tile.tissue.png	85	1	2000	85	417ee6a1e2e28a2ff4f7f4744acb05ee	0	0	0	0	0	0	0	0	0	0	0	0	0	/home/dhl_ec/bnelissen/Slides/CD3_manuscript/CD3_slides/AAA422.CD3.location-a/AAA422.CD3.location-a.run1	255	0.7	0.06	0.7	0.06	-8.56792287522	-12.4430664244	1.10921771037	0.140787966797
11421.0	2851862.0	5693.0	16907.0	2851862.0	4000000.0	156.0	6.0	2.2	2.57	1.18	0.04	6.71	0.38	0.73	0.1	8.94	0.33	2.23	1.53	0.42	AAA422.CD3.location-a.X4.Y8.tile.tissue.png	86	1	2000	86	0f58894bc6c469f453cb6e159829fad7	0	0	0	0	0	0	0	0	0	0	0	0	0	/home/dhl_ec/bnelissen/Slides/CD3_manuscript/CD3_slides/AAA422.CD3.location-a/AAA422.CD3.location-a.run1	255	0.7	0.06	0.7	0.06	-8.896571046	-12.8089245194	1.69681682219	0.257075214844
842.0	185715.0	453.0	11769.0	185715.0	4000000.0	12.0	28.0	2.45	2.19	1.22	0.0499999999997	7.02	0.38	0.73	0.21	6.71	0.22	2.23	1.54	0.38	AAA422.CD3.location-a.X4.Y9.tile.tissue.png	87	1	2000	87	652c09a3c6d3114db8ae67d6361ec588	0	0	0	0	0	0	0	0	0	0	0	0	0	/home/dhl_ec/bnelissen/Slides/CD3_manuscript/CD3_slides/AAA422.CD3.location-a/AAA422.CD3.location-a.run1	255	0.7	0.06	0.7	0.06	-9.51909308884	-12.8938948061	2.65531895592	0.0874473476562
116.0	76281.0	73.0	6788.0	76281.0	4000000.0	2.0	20.0	2.59	2.25	1.23	0.0499999999997	6.53	0.37	0.71	0.2	6.57	0.22	2.16	1.53	0.39	AAA422.CD3.location-a.X5.Y10.tile.tissue.png	88	1	2000	88	276b7b340a6e9a09e5192c7c932b6307	0	0	0	0	0	0	0	0	0	0	0	0	0	/home/dhl_ec/bnelissen/Slides/CD3_manuscript/CD3_slides/AAA422.CD3.location-a/AAA422.CD3.location-a.run1	255	0.7	0.06	0.7	0.06	-9.49118780133	-12.4901151163	2.53188556004	0.0533221132812
16018.0	1022804.0	6410.0	45628.0	1022804.0	4000000.0	143.0	58.0	2.83	2.43	1.15	0.04	7.05	0.39	0.74	0.17	7.48	0.38	3.48	2.29	0.610000000001	AAA422.CD3.location-a.X5.Y11.tile.tissue.png	89	1	2000	89	358aaba5723aac433cea7e656968aa8c	0	0	0	0	0	0	0	0	0	0	0	0	0	/home/dhl_ec/bnelissen/Slides/CD3_manuscript/CD3_slides/AAA422.CD3.location-a/AAA422.CD3.location-a.run1	255	0.7	0.06	0.7	0.06	-9.98521965846	-12.8738104688	3.30524619177	0.224732351562
952.0	367901.0	471.0	26844.0	367901.0	4000000.0	10.0	45.0	3.64	1.79	1.11	0.0500000000002	6.54	0.59	1.2	0.31	9.5	0.33	3.34	2.3	0.58	AAA422.CD3.location-a.X5.Y12.tile.tissue.png	90	1	2000	90	4dccf3d53d5b08ef0fb62cf11a1d48bd	0	0	0	0	0	0	0	0	0	0	0	0	0	/home/dhl_ec/bnelissen/Slides/CD3_manuscript/CD3_slides/AAA422.CD3.location-a/AAA422.CD3.location-a.run1	255	0.7	0.06	0.7	0.06	-9.56805331436	-12.7323067799	3.11382474585	0.108816320313
126.0	105343.0	68.0	9766.0	105343.0	4000000.0	2.0	28.0	1.15	2.01	1.81	0.0600000000004	11.03	0.42	0.84	0.2	6.28	0.21	2.13	1.47	0.369999999999	AAA422.CD3.location-a.X5.Y13.tile.tissue.png	91	1	2000	91	9fbd596400d944db55a83299a478d1a6	0	0	0	0	0	0	0	0	0	0	0	0	0	/home/dhl_ec/bnelissen/Slides/CD3_manuscript/CD3_slides/AAA422.CD3.location-a/AAA422.CD3.location-a.run1	255	0.7	0.06	0.7	0.06	-9.16825213363	-12.3744209728	2.67956800449	0.0952587158203
0.0	24560.0	0.0	1982.0	24560.0	4000000.0	0.0	3.0	0.76	1.0	1.12	0.0599999999999	6.33	0.35	0.85	0.2	5.84	0.13	2.06	1.95	0.62	AAA422.CD3.location-a.X5.Y14.tile.tissue.png	92	1	2000	92	bff846278be7f220eb1f4de394f65c63	0	0	0	0	0	0	0	0	0	0	0	0	0	/home/dhl_ec/bnelissen/Slides/CD3_manuscript/CD3_slides/AAA422.CD3.location-a/AAA422.CD3.location-a.run1	255	0.7	0.06	0.7	0.06	-8.25821410594	-12.4760734645	3.71579422991	1.89643989575
0.0	1288.0	0.0	154.0	1288.0	4000000.0	0.0	1.0	2.12	2.61	1.81	0.0800000000004	9.56	0.56	1.34	0.31	8.44	0.23	3.14	2.3	0.809999999999	AAA422.CD3.location-a.X5.Y4.tile.tissue.png	93	1	2000	93	fae501ee98d5d106f830e40e079065cb	0	0	0	0	0	0	0	0	0	0	0	0	0	/home/dhl_ec/bnelissen/Slides/CD3_manuscript/CD3_slides/AAA422.CD3.location-a/AAA422.CD3.location-a.run1	255	0.7	0.06	0.7	0.06	-9.29109990416	-12.5200344136	4.70652935585	5.74380561604
0.0	0.0	0.0	0.0	0.0	4000000.0	0.0	0.0	2.69	1.43	1.8	0.0599999999999	9.13	0.47	1.2	0.31	6.63	0.2	3.02	2.3	0.81	AAA422.CD3.location-a.X5.Y5.tile.tissue.png	94	1	2000	94	05bab8500b02b9c838b06956b81cc1ec	0	0	0	0	0	0	0	0	0	0	0	0	0	/home/dhl_ec/bnelissen/Slides/CD3_manuscript/CD3_slides/AAA422.CD3.location-a/AAA422.CD3.location-a.run1	255	1.0	0.06	1.0	0.06	0.0	-11.254370386	0.0	0.0369006904064
1273.0	3445788.0	487.0	13436.0	3445788.0	4000000.0	9.0	3.0	1.81	2.63	1.22	0.0500000000002	6.83	0.38	0.72	0.0799999999999	8.95	0.34	2.23	1.53	0.39	AAA422.CD3.location-a.X5.Y6.tile.tissue.png	95	1	2000	95	0a199a92a7055b51d474d4386057767c	0	0	0	0	0	0	0	0	0	0	0	0	0	/home/dhl_ec/bnelissen/Slides/CD3_manuscript/CD3_slides/AAA422.CD3.location-a/AAA422.CD3.location-a.run1	255	0.7	0.06	0.7	0.06	-8.39816466815	-12.0981560172	0.727773361145	0.187712138672
0.0	3744591.0	0.0	10335.0	3744591.0	4000000.0	0.0	3.0	2.78	3.49	1.16	0.04	8.59	0.37	0.73	0.0599999999999	9.06	0.33	2.22	1.54	0.41	AAA422.CD3.location-a.X5.Y7.tile.tissue.png	96	1	2000	96	086cf3175ce0850e9ca40e5a0cfc00b8	0	0	0	0	0	0	0	0	0	0	0	0	0	/home/dhl_ec/bnelissen/Slides/CD3_manuscript/CD3_slides/AAA422.CD3.location-a/AAA422.CD3.location-a.run1	255	0.7	0.06	0.7	0.06	-8.57260958835	-12.9746590041	0.86685814489	0.214769049316
4616.0	3842623.0	2367.0	12621.0	3842623.0	4000000.0	68.0	1.0	3.61	3.04	1.16	0.04	6.62	0.38	0.73	0.0699999999997	9.57	0.37	2.26	1.56	0.420000000001	AAA422.CD3.location-a.X5.Y8.tile.tissue.png	97	1	2000	97	4d6af150985c05bcbab8c206de64c2de	0	0	0	0	0	0	0	0	0	0	0	0	0	/home/dhl_ec/bnelissen/Slides/CD3_manuscript/CD3_slides/AAA422.CD3.location-a/AAA422.CD3.location-a.run1	255	0.7	0.06	0.7	0.06	-8.90845519887	-12.2658832071	1.31902167089	0.195465160156
3222.0	1016437.0	1724.0	11815.0	1016437.0	4000000.0	50.0	6.0	3.1	1.93	1.14	0.0500000000002	6.93	0.38	0.72	0.17	7.27	0.24	2.1	1.48	0.55	AAA422.CD3.location-a.X5.Y9.tile.tissue.png	98	1	2000	98	a6e7e965da4a03100332543307a52267	0	0	0	0	0	0	0	0	0	0	0	0	0	/home/dhl_ec/bnelissen/Slides/CD3_manuscript/CD3_slides/AAA422.CD3.location-a/AAA422.CD3.location-a.run1	255	0.7	0.06	0.7	0.06	-8.96855346745	-12.9713337382	1.92540997074	0.1332728125
3033.0	320466.0	1314.0	7966.0	320466.0	4000000.0	31.0	10.0	2.38	1.82	1.8	0.0699999999997	10.09	0.57	1.18	0.3	9.52	0.33	3.38	2.35	0.6	AAA422.CD3.location-a.X6.Y10.tile.tissue.png	99	1	2000	99	c9d0e50091ec1a7b8c36496c0774c4c0	0	0	0	0	0	0	0	0	0	0	0	0	0	/home/dhl_ec/bnelissen/Slides/CD3_manuscript/CD3_slides/AAA422.CD3.location-a/AAA422.CD3.location-a.run1	255	0.7	0.06	0.7	0.06	-8.98740849507	-12.6418417631	1.02574542491	0.108045324219
3606.0	789267.0	1775.0	40448.0	789267.0	4000000.0	41.0	35.0	1.53	2.39	1.21	0.0499999999997	7.01	0.4	0.73	0.18	7.68	0.24	2.53	1.53	0.559999999999	AAA422.CD3.location-a.X6.Y11.tile.tissue.png	100	1	2000	100	38f97a5b898095249e4830d1adadfbd0	0	0	0	0	0	0	0	0	0	0	0	0	0	/home/dhl_ec/bnelissen/Slides/CD3_manuscript/CD3_slides/AAA422.CD3.location-a/AAA422.CD3.location-a.run1	255	0.7	0.06	0.7	0.06	-9.61444081603	-12.8544292843	2.72788285746	0.188975617188
983.0	538766.0	506.0	37277.0	538766.0	4000000.0	12.0	43.0	1.18	2.87	1.18	0.0499999999997	6.98	0.39	0.73	0.2	7.13	0.23	2.3	1.53	0.63	AAA422.CD3.location-a.X6.Y12.tile.tissue.png	101	1	2000	101	367c3694b8381f644446bb5a1dbb0dba	0	0	0	0	0	0	0	0	0	0	0	0	0	/home/dhl_ec/bnelissen/Slides/CD3_manuscript/CD3_slides/AAA422.CD3.location-a/AAA422.CD3.location-a.run1	255	0.7	0.06	0.7	0.06	-9.42532130965	-12.7115613416	2.87081561429	0.128886503906
952.0	183136.0	342.0	16153.0	183136.0	4000000.0	5.0	46.0	1.27	1.33	1.81	0.0700000000002	12.73	0.57	1.18	0.31	9.18	0.32	3.34	2.29	0.59	AAA422.CD3.location-a.X6.Y13.tile.tissue.png	102	1	2000	102	6258721e3ecb860148b5b08a8da917bf	0	0	0	0	0	0	0	0	0	0	0	0	0	/home/dhl_ec/bnelissen/Slides/CD3_manuscript/CD3_slides/AAA422.CD3.location-a/AAA422.CD3.location-a.run1	255	0.7	0.06	0.7	0.06	-9.39715018268	-12.3427383138	2.74152745268	0.120097904297
0.0	19837.0	0.0	2016.0	19837.0	4000000.0	0.0	6.0	1.18	2.06	1.79	0.0799999999999	9.94	0.47	1.49	0.400000000001	9.0	0.2	2.99	1.52	0.35	AAA422.CD3.location-a.X6.Y14.tile.tissue.png	103	1	2000	103	31fcb6edfd6a439cf36b4148daa48fef	0	0	0	0	0	0	0	0	0	0	0	0	0	/home/dhl_ec/bnelissen/Slides/CD3_manuscript/CD3_slides/AAA422.CD3.location-a/AAA422.CD3.location-a.run1	255	0.7	0.06	0.7	0.06	-8.95262497605	-12.2132125194	3.15468091551	2.98010731812
0.0	0.0	0.0	0.0	0.0	4000000.0	0.0	0.0	2.35	1.05	1.17	0.0599999999999	6.12	0.48	1.4	0.329999999999	6.6	0.19	3.02	2.33	0.62	AAA422.CD3.location-a.X6.Y4.tile.tissue.png	104	1	2000	104	ce4b5f25a173b7b641a5cf08548c7abb	0	0	0	0	0	0	0	0	0	0	0	0	0	/home/dhl_ec/bnelissen/Slides/CD3_manuscript/CD3_slides/AAA422.CD3.location-a/AAA422.CD3.location-a.run1	255	1.0	0.06	1.0	0.06	0.0	0.0	0.0	8.1397265
0.0	0.0	0.0	0.0	0.0	4000000.0	0.0	0.0	3.12	1.53	1.85	0.0700000000002	8.27	0.49	1.25	0.33	5.82	0.13	2.82	2.36	0.58	AAA422.CD3.location-a.X6.Y5.tile.tissue.png	105	1	2000	105	21bc88dae6a443a2adc2d78e4f3946cd	0	0	0	0	0	0	0	0	0	0	0	0	0	/home/dhl_ec/bnelissen/Slides/CD3_manuscript/CD3_slides/AAA422.CD3.location-a/AAA422.CD3.location-a.run1	255	1.0	0.06	1.0	0.06	0.0	0.0	0.0	0.0393301015625
0.0	2259609.0	0.0	12772.0	2259609.0	4000000.0	0.0	8.0	1.21	1.69	1.73	0.0500000000002	11.01	0.57	1.2	0.18	11.02	0.34	3.29	2.29	0.6	AAA422.CD3.location-a.X6.Y6.tile.tissue.png	106	1	2000	106	f23fa05ebb1464f49ae62a3de68f4cee	0	0	0	0	0	0	0	0	0	0	0	0	0	/home/dhl_ec/bnelissen/Slides/CD3_manuscript/CD3_slides/AAA422.CD3.location-a/AAA422.CD3.location-a.run1	255	0.7	0.06	0.7	0.06	-7.92373969697	-11.8073614247	0.508946076411	0.0931231484375
224.0	3989959.0	124.0	8835.0	3989959.0	4000000.0	3.0	1.0	1.89	3.42	1.81	0.0700000000002	9.64	0.57	1.2	0.0799999999999	13.46	0.56	3.24	2.28	0.61	AAA422.CD3.location-a.X6.Y7.tile.tissue.png	107	1	2000	107	715928c1fe9cff044d4120a262fffcd7	0	0	0	0	0	0	0	0	0	0	0	0	0	/home/dhl_ec/bnelissen/Slides/CD3_manuscript/CD3_slides/AAA422.CD3.location-a/AAA422.CD3.location-a.run1	255	0.7	0.06	0.7	0.06	-8.35908599824	-11.6131181463	0.684760585467	0.151334078461
1541.0	3918190.0	556.0	10201.0	3918190.0	4000000.0	9.0	1.0	2.49	2.37	1.8	0.0699999999997	9.71	0.57	1.21	0.0799999999999	13.19	0.55	3.31	2.32	0.62	AAA422.CD3.location-a.X6.Y8.tile.tissue.png	108	1	2000	108	487aa390ff5f6b2f3c55aa0f0f792e73	0	0	0	0	0	0	0	0	0	0	0	0	0	/home/dhl_ec/bnelissen/Slides/CD3_manuscript/CD3_slides/AAA422.CD3.location-a/AAA422.CD3.location-a.run1	255	0.7	0.06	0.7	0.06	-8.94712137922	-12.7590329206	1.16648239674	0.231433543457
22229.0	3493633.0	9414.0	13334.0	3493633.0	4000000.0	213.0	2.0	1.11	1.53	1.78	0.0599999999999	10.14	0.57	1.19	0.11	12.94	0.54	3.34	2.31	0.630000000001	AAA422.CD3.location-a.X6.Y9.tile.tissue.png	109	1	2000	109	c60a134614088d832d9c2723ef174a54	0	0	0	0	0	0	0	0	0	0	0	0	0	/home/dhl_ec/bnelissen/Slides/CD3_manuscript/CD3_slides/AAA422.CD3.location-a/AAA422.CD3.location-a.run1	255	0.7	0.06	0.7	0.06	-8.93661863289	-12.7211216452	1.02166787492	0.253141691406
16624.0	2121323.0	7323.0	16028.0	2121323.0	4000000.0	181.0	8.0	1.08	1.47	1.82	0.0700000000002	9.88	0.59	1.19	0.19	11.67	0.45	3.3	2.31	0.6	AAA422.CD3.location-a.X7.Y10.tile.tissue.png	110	1	2000	110	e318c22462897577ef85f112079c8f06	0	0	0	0	0	0	0	0	0	0	0	0	0	/home/dhl_ec/bnelissen/Slides/CD3_manuscript/CD3_slides/AAA422.CD3.location-a/AAA422.CD3.location-a.run1	255	0.7	0.06	0.7	0.06	-9.0987698593	-12.6669841245	1.20600261044	0.186365101562
3964.0	622782.0	1799.0	24356.0	622782.0	4000000.0	42.0	31.0	1.21	2.35	1.79	0.0700000000002	9.94	0.59	1.2	0.28	9.93	0.35	3.34	2.32	0.68	AAA422.CD3.location-a.X7.Y11.tile.tissue.png	111	1	2000	111	daa6b96b5b4ce6c50dcd158bc267c2ea	0	0	0	0	0	0	0	0	0	0	0	0	0	/home/dhl_ec/bnelissen/Slides/CD3_manuscript/CD3_slides/AAA422.CD3.location-a/AAA422.CD3.location-a.run1	255	0.7	0.06	0.7	0.06	-9.59225084122	-12.5799885131	2.90973536665	0.110078230469
36590.0	731435.0	15120.0	35488.0	731435.0	4000000.0	335.0	36.0	1.48	2.31	1.79	0.0700000000002	10.14	0.59	1.22	0.27	10.35	0.37	3.43	2.34	0.73	AAA422.CD3.location-a.X7.Y12.tile.tissue.png	112	1	2000	112	e1b1a366aa1461a2a57d1137626b5d94	0	0	0	0	0	0	0	0	0	0	0	0	0	/home/dhl_ec/bnelissen/Slides/CD3_manuscript/CD3_slides/AAA422.CD3.location-a/AAA422.CD3.location-a.run1	255	0.7	0.06	0.7	0.06	-9.92842458689	-12.8618368588	3.04685123152	0.219997929688
766.0	364213.0	410.0	22082.0	364213.0	4000000.0	9.0	40.0	1.26	2.17	1.79	0.0699999999997	9.96	0.58	1.18	0.29	9.37	0.33	3.35	2.31	0.97	AAA422.CD3.location-a.X7.Y13.tile.tissue.png	113	1	2000	113	139ed70ac566c1502d016e705c045cab	0	0	0	0	0	0	0	0	0	0	0	0	0	/home/dhl_ec/bnelissen/Slides/CD3_manuscript/CD3_slides/AAA422.CD3.location-a/AAA422.CD3.location-a.run1	255	0.7	0.06	0.7	0.06	-9.53388882764	-12.8841083815	3.19038612234	0.133992394531
0.0	13093.0	0.0	1447.0	13093.0	4000000.0	0.0	6.0	2.01	2.69	1.79	0.0799999999999	9.59	0.57	1.4	0.33	8.68	0.22	3.09	2.28	0.98	AAA422.CD3.location-a.X7.Y14.tile.tissue.png	114	1	2000	114	e0fe4f3d9651a48aa8b756effbea26b4	0	0	0	0	0	0	0	0	0	0	0	0	0	/home/dhl_ec/bnelissen/Slides/CD3_manuscript/CD3_slides/AAA422.CD3.location-a/AAA422.CD3.location-a.run1	255	0.7	0.06	0.7	0.06	-9.05016950935	-12.1584610766	3.043483292	2.97628892114
0.0	0.0	0.0	0.0	0.0	4000000.0	0.0	0.0	2.87	2.72	1.79	0.0799999999999	8.11	0.48	1.41	0.32	6.65	0.21	2.98	2.35	0.78	AAA422.CD3.location-a.X7.Y4.tile.tissue.png	115	1	2000	115	567e2b3794f3fde1f26d58c12733781d	0	0	0	0	0	0	0	0	0	0	0	0	0	/home/dhl_ec/bnelissen/Slides/CD3_manuscript/CD3_slides/AAA422.CD3.location-a/AAA422.CD3.location-a.run1	255	1.0	0.06	1.0	0.06	0.0	0.0	0.0	6.2552215
0.0	0.0	0.0	0.0	0.0	4000000.0	0.0	0.0	1.82	2.92	1.79	0.0700000000002	9.07	0.48	1.21	0.33	6.68	0.2	3.04	2.3	0.8	AAA422.CD3.location-a.X7.Y5.tile.tissue.png	116	1	2000	116	808d4ba72888f8e4f59957891c662cea	0	0	0	0	0	0	0	0	0	0	0	0	0	/home/dhl_ec/bnelissen/Slides/CD3_manuscript/CD3_slides/AAA422.CD3.location-a/AAA422.CD3.location-a.run1	255	1.0	0.06	1.0	0.06	0.0	-12.0740348785	0.0	0.0454693901248
0.0	257894.0	0.0	8482.0	257894.0	4000000.0	0.0	4.0	1.72	2.18	1.79	0.0700000000002	11.0	0.58	1.2	0.3	8.95	0.23	3.17	2.3	1.09	AAA422.CD3.location-a.X7.Y6.tile.tissue.png	117	1	2000	117	0d8c6ab140df16f90f60795bf48ae26a	0	0	0	0	0	0	0	0	0	0	0	0	0	/home/dhl_ec/bnelissen/Slides/CD3_manuscript/CD3_slides/AAA422.CD3.location-a/AAA422.CD3.location-a.run1	255	0.7	0.06	0.7	0.06	-7.93146829544	-11.782132694	0.855162307952	0.0467113701172
148.0	3282881.0	83.0	15656.0	3282881.0	4000000.0	2.0	7.0	2.91	1.91	1.79	0.0699999999997	10.25	0.58	1.2	0.12	12.61	0.51	3.31	2.28	0.6	AAA422.CD3.location-a.X7.Y7.tile.tissue.png	118	1	2000	118	b05fc27320591da3e8d5be30811f84dd	0	0	0	0	0	0	0	0	0	0	0	0	0	/home/dhl_ec/bnelissen/Slides/CD3_manuscript/CD3_slides/AAA422.CD3.location-a/AAA422.CD3.location-a.run1	255	0.7	0.06	0.7	0.06	-8.25705149016	-12.2275602872	0.511310329311	0.141859966797
672.0	3867290.0	347.0	10278.0	3867290.0	4000000.0	8.0	1.0	2.22	2.72	1.8	0.0700000000002	9.65	0.57	1.2	0.0900000000001	10.44	0.37	2.18	1.51	0.42	AAA422.CD3.location-a.X7.Y8.tile.tissue.png	119	1	2000	119	a203c4e81fb6eba7af5b366deb22baa6	0	0	0	0	0	0	0	0	0	0	0	0	0	/home/dhl_ec/bnelissen/Slides/CD3_manuscript/CD3_slides/AAA422.CD3.location-a/AAA422.CD3.location-a.run1	255	0.7	0.06	0.7	0.06	-8.16278156169	-12.8684944912	0.912669434457	0.272366211426
1215.0	3421157.0	587.0	15824.0	3421157.0	4000000.0	15.0	2.0	1.83	2.59	1.14	0.0500000000002	6.48	0.57	1.2	0.11	12.86	0.52	3.29	2.29	0.62	AAA422.CD3.location-a.X7.Y9.tile.tissue.png	120	1	2000	120	9728d8ce73f9bee0c2f214c9aa37d3f8	0	0	0	0	0	0	0	0	0	0	0	0	0	/home/dhl_ec/bnelissen/Slides/CD3_manuscript/CD3_slides/AAA422.CD3.location-a/AAA422.CD3.location-a.run1	255	0.7	0.06	0.7	0.06	-8.68912212052	-12.4668594384	1.04844840189	0.195310919922
1763.0	3594334.0	934.0	13331.0	3594334.0	4000000.0	26.0	6.0	1.22	1.82	1.8	0.0700000000002	9.37	0.56	1.21	0.0999999999999	12.97	0.52	3.28	2.29	0.64	AAA422.CD3.location-a.X8.Y10.tile.tissue.png	121	1	2000	121	14814230c7ac724e6d729d6573786673	0	0	0	0	0	0	0	0	0	0	0	0	0	/home/dhl_ec/bnelissen/Slides/CD3_manuscript/CD3_slides/AAA422.CD3.location-a/AAA422.CD3.location-a.run1	255	0.7	0.06	0.7	0.06	-8.56724030468	-12.5328272032	0.803173429201	0.132894556641
42546.0	1705813.0	18248.0	34890.0	1705813.0	4000000.0	413.0	24.0	1.33	2.01	1.82	0.0700000000002	10.04	0.6	1.2	0.21	11.62	0.46	3.68	2.41	0.55	AAA422.CD3.location-a.X8.Y11.tile.tissue.png	122	1	2000	122	0683a9a2a5d6adac3496ff4c82426621	0	0	0	0	0	0	0	0	0	0	0	0	0	/home/dhl_ec/bnelissen/Slides/CD3_manuscript/CD3_slides/AAA422.CD3.location-a/AAA422.CD3.location-a.run1	255	0.7	0.06	0.7	0.06	-9.56603247618	-12.9550792727	2.13644812024	0.253027449219
10042.0	751075.0	4585.0	42523.0	751075.0	4000000.0	103.0	49.0	0.98	1.32	1.18	0.0499999999997	7.11	0.4	0.73	0.19	7.25	0.24	2.3	1.51	0.6	AAA422.CD3.location-a.X8.Y12.tile.tissue.png	123	1	2000	123	3cfb82cf6f87c5fc022fa5b00aeda961	0	0	0	0	0	0	0	0	0	0	0	0	0	/home/dhl_ec/bnelissen/Slides/CD3_manuscript/CD3_slides/AAA422.CD3.location-a/AAA422.CD3.location-a.run1	255	0.7	0.06	0.7	0.06	-9.72658897081	-12.7852331729	2.7994743682	0.16292871875
829.0	223125.0	448.0	20343.0	223125.0	4000000.0	11.0	43.0	1.44	2.74	1.79	0.0700000000002	12.14	0.68	1.18	0.3	9.17	0.32	3.4	2.45	0.59	AAA422.CD3.location-a.X8.Y13.tile.tissue.png	124	1	2000	124	eb38e7a525b570bee267ba46a731b2db	0	0	0	0	0	0	0	0	0	0	0	0	0	/home/dhl_ec/bnelissen/Slides/CD3_manuscript/CD3_slides/AAA422.CD3.location-a/AAA422.CD3.location-a.run1	255	0.7	0.06	0.7	0.06	-9.59647058988	-12.5735663293	3.01670639848	0.0953170527344
523.0	77087.0	251.0	7430.0	77087.0	4000000.0	7.0	15.0	1.23	2.83	1.15	0.0499999999997	6.8	0.39	1.06	0.21	6.78	0.21	2.08	1.53	0.36	AAA422.CD3.location-a.X8.Y14.tile.tissue.png	125	1	2000	125	ac59dec9073406c7bacb8e89560cdebb	0	0	0	0	0	0	0	0	0	0	0	0	0	/home/dhl_ec/bnelissen/Slides/CD3_manuscript/CD3_slides/AAA422.CD3.location-a/AAA422.CD3.location-a.run1	255	0.7	0.06	0.7	0.06	-9.4554725132	-12.3340053444	2.48291338958	3.02060522656
0.0	3210.0	0.0	252.0	3210.0	4000000.0	0.0	1.0	1.83	3.02	1.78	0.0799999999999	10.09	0.559999999999	1.21	0.32	5.69	0.14	2.06	1.52	0.39	AAA422.CD3.location-a.X8.Y5.tile.tissue.png	126	1	2000	126	d0bd3975e5c6a5513164f86746ad9077	0	0	0	0	0	0	0	0	0	0	0	0	0	/home/dhl_ec/bnelissen/Slides/CD3_manuscript/CD3_slides/AAA422.CD3.location-a/AAA422.CD3.location-a.run1	255	0.7	0.06	0.7	0.06	0.0	-10.6165541315	2.72245637412	0.454223972931
0.0	0.0	0.0	0.0	0.0	4000000.0	0.0	0.0	1.07	2.18	1.13	0.0500000000002	6.11	0.34	0.75	0.24	4.65	0.12	1.99	1.52	0.38	AAA422.CD3.location-a.X8.Y6.tile.tissue.png	127	1	2000	127	cd0e6bbc40b4ca230e146ffad14cf58c	0	0	0	0	0	0	0	0	0	0	0	0	0	/home/dhl_ec/bnelissen/Slides/CD3_manuscript/CD3_slides/AAA422.CD3.location-a/AAA422.CD3.location-a.run1	255	1.0	0.06	1.0	0.06	0.0	-12.3857966158	0.0	0.0379598518143
281.0	756586.0	135.0	9477.0	756586.0	4000000.0	2.0	6.0	0.98	1.24	1.19	0.0499999999997	7.32	0.38	0.74	0.18	7.35	0.24	2.12	1.52	0.59	AAA422.CD3.location-a.X8.Y7.tile.tissue.png	128	1	2000	128	ad37277bd58c20899618e66a4ff45793	0	0	0	0	0	0	0	0	0	0	0	0	0	/home/dhl_ec/bnelissen/Slides/CD3_manuscript/CD3_slides/AAA422.CD3.location-a/AAA422.CD3.location-a.run1	255	0.7	0.06	0.7	0.06	-8.73615907891	-12.2359214502	0.698916312768	0.0828353945312
179.0	3892048.0	95.0	11193.0	3892048.0	4000000.0	1.0	1.0	1.31	2.95	1.14	0.0500000000002	8.01	0.58	1.25	0.0900000000001	14.06	0.55	3.29	2.32	0.62	AAA422.CD3.location-a.X8.Y8.tile.tissue.png	129	1	2000	129	529b9a42953dc029c25a4d6e0fa04a2f	0	0	0	0	0	0	0	0	0	0	0	0	0	/home/dhl_ec/bnelissen/Slides/CD3_manuscript/CD3_slides/AAA422.CD3.location-a/AAA422.CD3.location-a.run1	255	0.7	0.06	0.7	0.06	-8.81742423222	-12.1033806975	0.523165777116	0.137111125977
0.0	3817473.0	0.0	10808.0	3817473.0	4000000.0	0.0	1.0	2.93	1.48	1.89	0.0700000000002	9.56	0.38	0.75	0.0599999999999	9.25	0.3	2.39	1.84	0.43	AAA422.CD3.location-a.X8.Y9.tile.tissue.png	130	1	2000	130	f27cccf7cefd204221d26219f2d01803	0	0	0	0	0	0	0	0	0	0	0	0	0	/home/dhl_ec/bnelissen/Slides/CD3_manuscript/CD3_slides/AAA422.CD3.location-a/AAA422.CD3.location-a.run1	255	0.7	0.06	0.7	0.06	-7.49044725926	-12.5468719099	0.82776907028	0.157963146973
417.0	3884498.0	177.0	11257.0	3884498.0	4000000.0	4.0	1.0	1.94	2.25	1.7	0.0599999999999	10.93	0.58	1.2	0.0900000000001	11.7	0.55	3.35	2.3	0.63	AAA422.CD3.location-a.X9.Y10.tile.tissue.png	131	1	2000	131	2f7f8b68a3653e0910b607308cd35c58	0	0	0	0	0	0	0	0	0	0	0	0	0	/home/dhl_ec/bnelissen/Slides/CD3_manuscript/CD3_slides/AAA422.CD3.location-a/AAA422.CD3.location-a.run1	255	0.7	0.06	0.7	0.06	-8.60106854242	-12.7062702169	0.918921783565	0.15998185791
39907.0	3693002.0	15738.0	13039.0	3693002.0	4000000.0	332.0	1.0	1.08	1.54	1.78	0.0700000000002	10.43	0.58	1.2	0.0900000000001	13.62	0.56	3.28	2.28	0.62	AAA422.CD3.location-a.X9.Y11.tile.tissue.png	132	1	2000	132	7219dd263ccc6eeb344dafed0016a78d	0	0	0	0	0	0	0	0	0	0	0	0	0	/home/dhl_ec/bnelissen/Slides/CD3_manuscript/CD3_slides/AAA422.CD3.location-a/AAA422.CD3.location-a.run1	255	0.7	0.06	0.7	0.06	-9.46515271957	-12.5758862326	1.57660489625	0.310874794922
42577.0	1592639.0	17279.0	49135.0	1592639.0	4000000.0	377.0	28.0	1.72	2.31	1.13	0.0500000000002	7.54	0.4	0.74	0.15	8.1	0.28	2.3	1.53	0.41	AAA422.CD3.location-a.X9.Y12.tile.tissue.png	133	1	2000	133	3c358141e1f6ba3069c8082fa9124bff	0	0	0	0	0	0	0	0	0	0	0	0	0	/home/dhl_ec/bnelissen/Slides/CD3_manuscript/CD3_slides/AAA422.CD3.location-a/AAA422.CD3.location-a.run1	255	0.7	0.06	0.7	0.06	-9.62941513409	-12.9563791156	2.57905002811	0.296297519531
1371.0	295468.0	695.0	27267.0	295468.0	4000000.0	18.0	72.0	0.89	1.25	1.14	0.0500000000002	8.1	0.38	0.77	0.2	6.79	0.22	2.27	1.53	0.39	AAA422.CD3.location-a.X9.Y13.tile.tissue.png	134	1	2000	134	b22327d7fae6385fc50f7f3bbf8fd944	0	0	0	0	0	0	0	0	0	0	0	0	0	/home/dhl_ec/bnelissen/Slides/CD3_manuscript/CD3_slides/AAA422.CD3.location-a/AAA422.CD3.location-a.run1	255	0.7	0.06	0.7	0.06	-9.68463807829	-12.6184652878	2.87539891452	0.106742419922
771.0	223433.0	344.0	9447.0	223433.0	4000000.0	8.0	8.0	0.82	1.26	1.1	0.0599999999999	6.39	0.38	0.84	0.21	6.52	0.21	2.02	1.81	0.56	AAA422.CD3.location-a.X9.Y14.tile.tissue.png	135	1	2000	135	bb9a812cd8620029975347c62e8ae687	0	0	0	0	0	0	0	0	0	0	0	0	0	/home/dhl_ec/bnelissen/Slides/CD3_manuscript/CD3_slides/AAA422.CD3.location-a/AAA422.CD3.location-a.run1	255	0.7	0.06	0.7	0.06	-8.56347686454	-11.9429935918	1.92191887076	2.82423808008
0.0	0.0	0.0	0.0	0.0	4000000.0	0.0	0.0	1.15	1.55	1.14	0.0500000000002	6.23	0.3	0.82	0.22	4.7	0.12	2.01	1.52	1.65	AAA422.CD3.location-a.X9.Y5.tile.tissue.png	136	1	2000	136	c6c52b0881a3a3ca188b829d7f2ac68b	0	0	0	0	0	0	0	0	0	0	0	0	0	/home/dhl_ec/bnelissen/Slides/CD3_manuscript/CD3_slides/AAA422.CD3.location-a/AAA422.CD3.location-a.run1	255	1.0	0.06	1.0	0.06	0.0	-11.1764151206	0.0	8.84847922087
0.0	0.0	0.0	0.0	0.0	4000000.0	0.0	0.0	2.51	2.48	1.18	0.0599999999999	6.14	0.48	1.3	0.36	7.39	0.22	3.33	2.48	1.08	AAA422.CD3.location-a.X9.Y6.tile.tissue.png	137	1	2000	137	9a999de6403f382a7a063e7c75edbecb	0	0	0	0	0	0	0	0	0	0	0	0	0	/home/dhl_ec/bnelissen/Slides/CD3_manuscript/CD3_slides/AAA422.CD3.location-a/AAA422.CD3.location-a.run1	255	1.0	0.06	1.0	0.06	0.0	-9.3090326177	0.0	0.941754678035
0.0	5504.0	0.0	419.0	5504.0	4000000.0	0.0	1.0	2.21	1.96	1.87	0.0700000000002	9.61	0.369999999999	0.73	0.21	5.5	0.13	2.0	1.47	1.17	AAA422.CD3.location-a.X9.Y7.tile.tissue.png	138	1	2000	138	f246765d5ea064520e8d2f255413ff80	0	0	0	0	0	0	0	0	0	0	0	0	0	/home/dhl_ec/bnelissen/Slides/CD3_manuscript/CD3_slides/AAA422.CD3.location-a/AAA422.CD3.location-a.run1	255	0.7	0.06	0.7	0.06	0.0	-12.3720410368	0.688180258108	0.040783690567
380.0	97300.0	182.0	4629.0	97300.0	4000000.0	4.0	6.0	2.59	2.6	1.96	0.0799999999999	14.0	0.57	1.23	0.32	8.11	0.35	3.59	2.46	0.68	AAA422.CD3.location-a.X9.Y8.tile.tissue.png	139	1	2000	139	5d68741d273dc0eb342e191a6d730e61	0	0	0	0	0	0	0	0	0	0	0	0	0	/home/dhl_ec/bnelissen/Slides/CD3_manuscript/CD3_slides/AAA422.CD3.location-a/AAA422.CD3.location-a.run1	255	0.7	0.06	0.7	0.06	-8.72250856565	-11.992531763	0.906239442646	0.0510009052734
340.0	2202091.0	148.0	17749.0	2202091.0	4000000.0	3.0	6.0	3.82	1.89	1.98	0.0799999999999	10.67	0.579999999999	1.28	0.21	11.61	0.48	3.37	2.35	0.6	AAA422.CD3.location-a.X9.Y9.tile.tissue.png	140	1	2000	140	9e0bc5dc2471c29bcc4af5ccd1a9e9b5	0	0	0	0	0	0	0	0	0	0	0	0	0	/home/dhl_ec/bnelissen/Slides/CD3_manuscript/CD3_slides/AAA422.CD3.location-a/AAA422.CD3.location-a.run1	255	0.7	0.06	0.7	0.06	-7.92949588311	-12.0496292714	0.936739712734	0.116015652344
[truncated: 2 more columns]
