# Supplementary material for: SlideToolkit: An Assistive Toolset for the Histological Quantification of Whole Slide Images
Source: PLoS One. 2014 Nov 5;9(11):e110289. doi: 10.1371/journal.pone.0110289 (PMC4220929; doi:10.1371/journal.pone.0110289)
Supplement: RawData S1 — ICC and BlandAltman plot - measurements and r-script.zip. Measurements of Run1 and Run2, including the code for the calculation of the intraclass correlation coefficient (ICC) and the code for the Bland and Altman plot. (ZIP) [file pone.0110289.s003.zip › cellprofiler.measurements/run1.2f272dc4b7571edad4badc490e87044d.DefaultOUT_Image.csv]

AreaOccupied_AreaOccupied_DAB_Nuclei	AreaOccupied_AreaOccupied_Tissue	AreaOccupied_Perimeter_DAB_Nuclei	AreaOccupied_Perimeter_Tissue	AreaOccupied_TotalArea_DAB_Nuclei	AreaOccupied_TotalArea_Tissue	Count_DAB_Nuclei	Count_Tissue	ExecutionTime_01LoadImages	ExecutionTime_02ColorToGray	ExecutionTime_03Smooth	ExecutionTime_04ImageMath	ExecutionTime_05IdentifyPrimaryObjects	ExecutionTime_06MeasureImageAreaOccupied	ExecutionTime_07UnmixColors	ExecutionTime_08MaskImage	ExecutionTime_09IdentifyPrimaryObjects	ExecutionTime_10MeasureImageAreaOccupied	ExecutionTime_11OverlayOutlines	ExecutionTime_12OverlayOutlines	ExecutionTime_13SaveImages	FileName_Original	Group_Index	Group_Number	Height_Original	ImageNumber	MD5Digest_Original	ModuleError_01LoadImages	ModuleError_02ColorToGray	ModuleError_03Smooth	ModuleError_04ImageMath	ModuleError_05IdentifyPrimaryObjects	ModuleError_06MeasureImageAreaOccupied	ModuleError_07UnmixColors	ModuleError_08MaskImage	ModuleError_09IdentifyPrimaryObjects	ModuleError_10MeasureImageAreaOccupied	ModuleError_11OverlayOutlines	ModuleError_12OverlayOutlines	ModuleError_13SaveImages	PathName_Original	Scaling_Original	Threshold_FinalThreshold_DAB_Nuclei	Threshold_FinalThreshold_Tissue	Threshold_OrigThreshold_DAB_Nuclei	Threshold_OrigThreshold_Tissue	Threshold_SumOfEntropies_DAB_Nuclei	Threshold_SumOfEntropies_Tissue	Threshold_WeightedVariance_DAB_Nuclei	Threshold_WeightedVariance_Tissue
0.0	0.0	0.0	0.0	0.0	4000000.0	0.0	0.0	2.46	2.59	1.15	0.05	6.22	0.3	0.89	0.22	4.69	0.13	1.99	1.53	1.28	AAA178.CD3.location-b.X0.Y1.tile.tissue.png	1	1	2000	1	f69740db1022f98ec3f5e5ff7cbcf54b	0	0	0	0	0	0	0	0	0	0	0	0	0	/home/dhl_ec/bnelissen/Slides/CD3_manuscript/CD3_slides/AAA178.CD3.location-b/AAA178.CD3.location-b.run1	255	1.0	0.06	1.0	0.06	0.0	-10.7457830894	0.0	1.89310763484
0.0	47471.0	0.0	3221.0	47471.0	4000000.0	0.0	6.0	2.71	2.55	1.16	0.05	6.47	0.36	0.84	0.21	5.65	0.14	2.15	1.52	0.83	AAA178.CD3.location-b.X0.Y2.tile.tissue.png	2	1	2000	2	29bf64f5bd5465dfbb59aa4edd09703b	0	0	0	0	0	0	0	0	0	0	0	0	0	/home/dhl_ec/bnelissen/Slides/CD3_manuscript/CD3_slides/AAA178.CD3.location-b/AAA178.CD3.location-b.run1	255	0.7	0.06	0.7	0.06	0.0	-12.1455265215	4.3239072934	1.75703499878
0.0	0.0	0.0	0.0	0.0	4000000.0	0.0	0.0	2.84	2.07	1.14	0.05	6.12	0.29	0.86	0.21	4.53	0.12	2.03	1.54	0.46	AAA178.CD3.location-b.X0.Y3.tile.tissue.png	3	1	2000	3	aa5995c52f749a3dfc3252cb090fef22	0	0	0	0	0	0	0	0	0	0	0	0	0	/home/dhl_ec/bnelissen/Slides/CD3_manuscript/CD3_slides/AAA178.CD3.location-b/AAA178.CD3.location-b.run1	255	1.0	0.06	1.0	0.06	0.0	-11.2626171286	0.0	3.31827053948
0.0	0.0	0.0	0.0	0.0	4000000.0	0.0	0.0	2.72	2.11	1.13	0.06	5.45	0.3	0.91	0.22	4.54	0.13	2.03	1.56	0.39	AAA178.CD3.location-b.X0.Y4.tile.tissue.png	4	1	2000	4	1305297e05cc471007c5decda7d6bb22	0	0	0	0	0	0	0	0	0	0	0	0	0	/home/dhl_ec/bnelissen/Slides/CD3_manuscript/CD3_slides/AAA178.CD3.location-b/AAA178.CD3.location-b.run1	255	1.0	0.06	1.0	0.06	0.0	0.0	0.0	2.35900025
0.0	96922.0	0.0	2654.0	96922.0	4000000.0	0.0	3.0	2.42	2.6	1.13	0.06	6.56	0.37	0.86	0.2	5.65	0.14	2.09	1.52	0.4	AAA178.CD3.location-b.X1.Y0.tile.tissue.png	5	1	2000	5	ddafb91f59d4e840efbb8a6bf87a8ea8	0	0	0	0	0	0	0	0	0	0	0	0	0	/home/dhl_ec/bnelissen/Slides/CD3_manuscript/CD3_slides/AAA178.CD3.location-b/AAA178.CD3.location-b.run1	255	0.7	0.06	0.7	0.06	0.0	-11.7742859893	2.81996992427	1.59400899951
0.0	755505.0	0.0	16631.0	755505.0	4000000.0	0.0	7.0	2.29	1.65	1.12	0.06	6.77	0.39	0.78	0.18	6.73	0.16	2.25	1.53	0.43	AAA178.CD3.location-b.X1.Y1.tile.tissue.png	6	1	2000	6	64b5095a67a747173211321ced7c516e	0	0	0	0	0	0	0	0	0	0	0	0	0	/home/dhl_ec/bnelissen/Slides/CD3_manuscript/CD3_slides/AAA178.CD3.location-b/AAA178.CD3.location-b.run1	255	0.7	0.06	0.7	0.06	-7.56349510787	-11.815229878	3.35103838262	1.58717827148
790.0	3752969.0	375.0	15012.0	3752969.0	4000000.0	6.0	5.0	2.87	2.97	1.15	0.05	6.53	0.37	0.74	0.07	9.37	0.36	2.24	1.54	0.49	AAA178.CD3.location-b.X1.Y2.tile.tissue.png	7	1	2000	7	4ca436b1a1aa08282204d9187c179388	0	0	0	0	0	0	0	0	0	0	0	0	0	/home/dhl_ec/bnelissen/Slides/CD3_manuscript/CD3_slides/AAA178.CD3.location-b/AAA178.CD3.location-b.run1	255	0.7	0.06	0.7	0.06	-8.441291142	-11.7657599197	2.38815145506	0.271399476563
105.0	3314078.0	64.0	13518.0	3314078.0	4000000.0	1.0	4.0	2.31	2.16	1.12	0.05	6.71	0.38	0.75	0.09	9.03	0.35	2.26	1.54	0.56	AAA178.CD3.location-b.X1.Y3.tile.tissue.png	8	1	2000	8	2f4e017216171325aadf2bb9b5791403	0	0	0	0	0	0	0	0	0	0	0	0	0	/home/dhl_ec/bnelissen/Slides/CD3_manuscript/CD3_slides/AAA178.CD3.location-b/AAA178.CD3.location-b.run1	255	0.7	0.06	0.7	0.06	-8.46282152734	-11.8845152565	2.3332504081	0.558670109375
0.0	1264209.0	0.0	15729.0	1264209.0	4000000.0	0.0	5.0	2.82	2.53	1.1	0.05	6.69	0.37	0.78	0.16	7.12	0.18	2.22	1.54	0.46	AAA178.CD3.location-b.X1.Y4.tile.tissue.png	9	1	2000	9	44e207d8355228c06d4ae9886108bcef	0	0	0	0	0	0	0	0	0	0	0	0	0	/home/dhl_ec/bnelissen/Slides/CD3_manuscript/CD3_slides/AAA178.CD3.location-b/AAA178.CD3.location-b.run1	255	0.7	0.06	0.7	0.06	-8.39488883944	-11.6950859151	3.1403486669	1.24412050781
0.0	4048.0	0.0	404.0	4048.0	4000000.0	0.0	2.0	2.54	2.37	1.1	0.05	6.4	0.37	0.89	0.22	5.7	0.14	2.1	1.55	0.41	AAA178.CD3.location-b.X1.Y5.tile.tissue.png	10	1	2000	10	968166a55444a32043fb8e5a482add1b	0	0	0	0	0	0	0	0	0	0	0	0	0	/home/dhl_ec/bnelissen/Slides/CD3_manuscript/CD3_slides/AAA178.CD3.location-b/AAA178.CD3.location-b.run1	255	0.7	0.06	0.7	0.06	0.0	-12.101755266	5.98292752594	0.880150721313
0.0	1273613.0	0.0	29018.0	1273613.0	4000000.0	0.0	15.0	2.61	1.96	1.16	0.05	7.11	0.38	0.8	0.17	7.24	0.19	2.29	1.52	0.58	AAA178.CD3.location-b.X10.Y2.tile.tissue.png	11	1	2000	11	fb3a0f59f817d51a806b756ae11576cd	0	0	0	0	0	0	0	0	0	0	0	0	0	/home/dhl_ec/bnelissen/Slides/CD3_manuscript/CD3_slides/AAA178.CD3.location-b/AAA178.CD3.location-b.run1	255	0.7	0.06	0.7	0.06	-8.80607303108	-11.8003464951	2.22898613494	2.11022681836
1910.0	1459934.0	785.0	38240.0	1459934.0	4000000.0	13.0	7.0	2.23	2.12	1.1	0.06	6.74	0.4	0.78	0.15	7.73	0.4	2.43	1.53	0.56	AAA178.CD3.location-b.X10.Y3.tile.tissue.png	12	1	2000	12	4158f8ff53c9be69d7c77cea12a2dc6f	0	0	0	0	0	0	0	0	0	0	0	0	0	/home/dhl_ec/bnelissen/Slides/CD3_manuscript/CD3_slides/AAA178.CD3.location-b/AAA178.CD3.location-b.run1	255	0.7	0.06	0.7	0.06	-9.26553193594	-11.7784915444	2.56908103009	1.39411159375
0.0	36376.0	0.0	2338.0	36376.0	4000000.0	0.0	3.0	2.32	2.09	1.11	0.06	6.54	0.41	0.85	0.22	6.25	0.14	2.15	1.53	0.37	AAA178.CD3.location-b.X10.Y4.tile.tissue.png	13	1	2000	13	8e560ef31f50c5584dbed8e82da505cb	0	0	0	0	0	0	0	0	0	0	0	0	0	/home/dhl_ec/bnelissen/Slides/CD3_manuscript/CD3_slides/AAA178.CD3.location-b/AAA178.CD3.location-b.run1	255	0.7	0.06	0.7	0.06	-8.7812435481	-12.1575296602	4.14942218445	1.47711592969
73.0	133082.0	45.0	2208.0	133082.0	4000000.0	1.0	1.0	2.87	1.56	1.17	0.05	6.52	0.37	0.86	0.22	6.72	0.28	2.12	1.53	0.39	AAA178.CD3.location-b.X10.Y5.tile.tissue.png	14	1	2000	14	09fa0d25c38a3feac5f28663d65a1b36	0	0	0	0	0	0	0	0	0	0	0	0	0	/home/dhl_ec/bnelissen/Slides/CD3_manuscript/CD3_slides/AAA178.CD3.location-b/AAA178.CD3.location-b.run1	255	0.7	0.06	0.7	0.06	-9.05685897756	-11.5314395832	2.68476127679	1.04061278564
0.0	0.0	0.0	0.0	0.0	4000000.0	0.0	0.0	3.25	2.56	1.15	0.06	5.53	0.32	0.89	0.22	4.61	0.12	2.04	1.53	0.45	AAA178.CD3.location-b.X10.Y6.tile.tissue.png	15	1	2000	15	75f9c5b918ef25bb4886e25e8348dd74	0	0	0	0	0	0	0	0	0	0	0	0	0	/home/dhl_ec/bnelissen/Slides/CD3_manuscript/CD3_slides/AAA178.CD3.location-b/AAA178.CD3.location-b.run1	255	1.0	0.06	1.0	0.06	0.0	0.0	0.0	2.7269935
57.0	1337949.0	31.0	13200.0	1337949.0	4000000.0	1.0	4.0	2.9	2.65	1.13	0.06	6.7	0.46	0.78	0.17	7.54	0.26	2.19	1.5	0.4	AAA178.CD3.location-b.X2.Y0.tile.tissue.png	16	1	2000	16	a072ef85fa5fac7a59db7030a16e4d84	0	0	0	0	0	0	0	0	0	0	0	0	0	/home/dhl_ec/bnelissen/Slides/CD3_manuscript/CD3_slides/AAA178.CD3.location-b/AAA178.CD3.location-b.run1	255	0.7	0.06	0.7	0.06	-8.76534771787	-11.9022700181	3.7802998177	1.28148780469
74.0	3443394.0	34.0	22656.0	3443394.0	4000000.0	1.0	5.0	4.14	1.89	1.13	0.05	12.51	0.36	0.74	0.08	9.06	0.34	2.29	1.53	0.52	AAA178.CD3.location-b.X2.Y1.tile.tissue.png	17	1	2000	17	3fdaa3d2bfd1ceeba8e18607f50a8619	0	0	0	0	0	0	0	0	0	0	0	0	0	/home/dhl_ec/bnelissen/Slides/CD3_manuscript/CD3_slides/AAA178.CD3.location-b/AAA178.CD3.location-b.run1	255	0.7	0.06	0.7	0.06	-9.17974094745	-12.0040070281	2.45639369464	0.437407875
17385.0	3948510.0	6140.0	8669.0	3948510.0	4000000.0	127.0	1.0	0.83	1.18	1.19	0.04	6.81	0.38	0.75	0.06	9.95	0.48	2.19	1.53	0.8	AAA178.CD3.location-b.X2.Y2.tile.tissue.png	18	1	2000	18	c2eb6e998887f0441865a2447a91693e	0	0	0	0	0	0	0	0	0	0	0	0	0	/home/dhl_ec/bnelissen/Slides/CD3_manuscript/CD3_slides/AAA178.CD3.location-b/AAA178.CD3.location-b.run1	255	0.7	0.06	0.7	0.06	-9.06120094062	-12.6136290664	1.52723032393	0.378556101563
0.0	3985812.0	0.0	8832.0	3985812.0	4000000.0	0.0	1.0	1.57	2.36	1.14	0.05	6.38	0.37	0.74	0.06	9.4	0.29	2.2	1.54	0.44	AAA178.CD3.location-b.X2.Y3.tile.tissue.png	19	1	2000	19	f650435fbc9b40099c13f87593977d10	0	0	0	0	0	0	0	0	0	0	0	0	0	/home/dhl_ec/bnelissen/Slides/CD3_manuscript/CD3_slides/AAA178.CD3.location-b/AAA178.CD3.location-b.run1	255	0.7	0.06	0.7	0.06	-8.96915614826	-11.7428421056	1.49527366814	0.0823685576172
871.0	3866898.0	455.0	13727.0	3866898.0	4000000.0	11.0	2.0	2.03	2.21	1.31	0.0700000000001	7.89	0.37	0.74	0.06	9.86	0.36	2.25	1.53	0.61	AAA178.CD3.location-b.X2.Y4.tile.tissue.png	20	1	2000	20	ea12775393ba017da30201d6f8c07743	0	0	0	0	0	0	0	0	0	0	0	0	0	/home/dhl_ec/bnelissen/Slides/CD3_manuscript/CD3_slides/AAA178.CD3.location-b/AAA178.CD3.location-b.run1	255	0.7	0.06	0.7	0.06	-9.02591910519	-11.7350209443	2.21495515115	0.184031367187
0.0	1681062.0	0.0	12417.0	1681062.0	4000000.0	0.0	3.0	2.89	1.93	1.13	0.0600000000001	6.98	0.39	0.81	0.15	7.21	0.2	2.26	1.54	0.47	AAA178.CD3.location-b.X2.Y5.tile.tissue.png	21	1	2000	21	0b4cb5bd83114d29734b83a24cafbd5a	0	0	0	0	0	0	0	0	0	0	0	0	0	/home/dhl_ec/bnelissen/Slides/CD3_manuscript/CD3_slides/AAA178.CD3.location-b/AAA178.CD3.location-b.run1	255	0.7	0.06	0.7	0.06	0.0	-11.4589633249	2.12208383748	1.16893753516
0.0	0.0	0.0	0.0	0.0	4000000.0	0.0	0.0	1.9	2.29	1.13	0.0599999999999	6.24	0.42	0.87	0.24	4.73	0.19	2.04	1.56	0.36	AAA178.CD3.location-b.X2.Y6.tile.tissue.png	22	1	2000	22	95e0804c7e369468dcfabf80307975c5	0	0	0	0	0	0	0	0	0	0	0	0	0	/home/dhl_ec/bnelissen/Slides/CD3_manuscript/CD3_slides/AAA178.CD3.location-b/AAA178.CD3.location-b.run1	255	1.0	0.06	1.0	0.06	0.0	-9.66752488896	0.0	2.45045300039
0.0	869102.0	0.0	23646.0	869102.0	4000000.0	0.0	9.0	2.41	1.96	1.1	0.0600000000001	7.02	0.38	0.82	0.18	7.02	0.21	2.23	1.53	0.4	AAA178.CD3.location-b.X3.Y0.tile.tissue.png	23	1	2000	23	905bd310ca299ffe7a76f5769ce9ed34	0	0	0	0	0	0	0	0	0	0	0	0	0	/home/dhl_ec/bnelissen/Slides/CD3_manuscript/CD3_slides/AAA178.CD3.location-b/AAA178.CD3.location-b.run1	255	0.7	0.06	0.7	0.06	-9.1374981729	-12.0416109165	3.71848308174	2.06179887109
2618.0	1440583.0	1016.0	24615.0	1440583.0	4000000.0	23.0	18.0	1.16	1.98	1.16	0.0500000000001	6.81	0.39	0.78	0.16	8.21	0.27	2.37	1.56	0.44	AAA178.CD3.location-b.X3.Y1.tile.tissue.png	24	1	2000	24	a7910a6af7fb66252e4aa14522841afd	0	0	0	0	0	0	0	0	0	0	0	0	0	/home/dhl_ec/bnelissen/Slides/CD3_manuscript/CD3_slides/AAA178.CD3.location-b/AAA178.CD3.location-b.run1	255	0.7	0.06	0.7	0.06	-9.12745293094	-12.2266603655	2.72758151806	0.6842386875
189.0	537684.0	109.0	21150.0	537684.0	4000000.0	3.0	18.0	1.08	1.32	1.1	0.04	6.67	0.4	0.76	0.2	7.2	0.23	2.29	1.53	0.4	AAA178.CD3.location-b.X3.Y2.tile.tissue.png	25	1	2000	25	bc47f50d739814fc5adc578e66c5396c	0	0	0	0	0	0	0	0	0	0	0	0	0	/home/dhl_ec/bnelissen/Slides/CD3_manuscript/CD3_slides/AAA178.CD3.location-b/AAA178.CD3.location-b.run1	255	0.7	0.06	0.7	0.06	-9.34963181447	-11.941217144	3.73964391842	0.463690628906
710.0	2229570.0	338.0	10575.0	2229570.0	4000000.0	8.0	2.0	1.11	1.4	1.34	0.04	6.55	0.38	0.74	0.13	8.55	0.3	2.26	1.54	0.44	AAA178.CD3.location-b.X3.Y3.tile.tissue.png	26	1	2000	26	fc80c0c858aac5fbe5c31f9f5eb2d98e	0	0	0	0	0	0	0	0	0	0	0	0	0	/home/dhl_ec/bnelissen/Slides/CD3_manuscript/CD3_slides/AAA178.CD3.location-b/AAA178.CD3.location-b.run1	255	0.7	0.06	0.7	0.06	-9.15625110282	-11.3877824253	1.5919351408	0.308512117187
457.0	3982276.0	231.0	8678.0	3982276.0	4000000.0	6.0	1.0	0.91	1.15	1.13	0.05	8.01	0.37	0.74	0.0600000000001	9.93	0.37	2.23	1.65	0.66	AAA178.CD3.location-b.X3.Y4.tile.tissue.png	27	1	2000	27	4c00eca492a9982c0e8ff3f1b7cbab94	0	0	0	0	0	0	0	0	0	0	0	0	0	/home/dhl_ec/bnelissen/Slides/CD3_manuscript/CD3_slides/AAA178.CD3.location-b/AAA178.CD3.location-b.run1	255	0.7	0.06	0.7	0.06	-8.925561426	-11.8129775272	1.42531456275	0.112190042969
89.0	3174573.0	40.0	19511.0	3174573.0	4000000.0	1.0	8.0	2.41	2.26	1.46	0.0500000000001	7.6	0.43	0.75	0.1	9.55	0.37	2.86	1.6	0.65	AAA178.CD3.location-b.X3.Y5.tile.tissue.png	28	1	2000	28	dacda6b34a06055869a47a5961441d90	0	0	0	0	0	0	0	0	0	0	0	0	0	/home/dhl_ec/bnelissen/Slides/CD3_manuscript/CD3_slides/AAA178.CD3.location-b/AAA178.CD3.location-b.run1	255	0.7	0.06	0.7	0.06	-9.16247317483	-11.7631844572	1.71502171239	0.306604648438
0.0	182759.0	0.0	4620.0	182759.0	4000000.0	0.0	4.0	1.13	1.65	1.14	0.05	7.43	0.36	0.82	0.2	5.68	0.14	2.07	1.52	0.48	AAA178.CD3.location-b.X3.Y6.tile.tissue.png	29	1	2000	29	758ff910f8540321cd79949d4511254b	0	0	0	0	0	0	0	0	0	0	0	0	0	/home/dhl_ec/bnelissen/Slides/CD3_manuscript/CD3_slides/AAA178.CD3.location-b/AAA178.CD3.location-b.run1	255	0.7	0.06	0.7	0.06	0.0	-11.7317016421	3.3596912464	2.48802866553
148.0	1253549.0	71.0	9512.0	1253549.0	4000000.0	2.0	3.0	1.0	1.34	1.14	0.0600000000001	6.92	0.39	0.81	0.19	8.08	0.28	2.23	1.56	0.4	AAA178.CD3.location-b.X4.Y0.tile.tissue.png	30	1	2000	30	d5371444fe421bc799151d99f7f9c24c	0	0	0	0	0	0	0	0	0	0	0	0	0	/home/dhl_ec/bnelissen/Slides/CD3_manuscript/CD3_slides/AAA178.CD3.location-b/AAA178.CD3.location-b.run1	255	0.7	0.06	0.7	0.06	-9.36654851966	-11.8894048356	2.98195548061	1.10944771094
2839.0	3632435.0	1284.0	19191.0	3632435.0	4000000.0	27.0	5.0	0.95	1.28	1.13	0.04	6.83	0.41	0.76	0.0700000000001	9.54	0.35	2.26	1.54	0.43	AAA178.CD3.location-b.X4.Y1.tile.tissue.png	31	1	2000	31	70c4f067566203224dcd73336ad696a0	0	0	0	0	0	0	0	0	0	0	0	0	0	/home/dhl_ec/bnelissen/Slides/CD3_manuscript/CD3_slides/AAA178.CD3.location-b/AAA178.CD3.location-b.run1	255	0.7	0.06	0.7	0.06	-9.76515067554	-12.2588169066	4.54077082377	0.51467409375
6890.0	2586604.0	2897.0	33056.0	2586604.0	4000000.0	56.0	13.0	0.92	1.2	1.16	0.0500000000001	6.93	0.37	0.84	0.11	8.87	0.31	2.28	1.52	0.47	AAA178.CD3.location-b.X4.Y2.tile.tissue.png	32	1	2000	32	1824f4c336a833e552e47f8b8c5e9343	0	0	0	0	0	0	0	0	0	0	0	0	0	/home/dhl_ec/bnelissen/Slides/CD3_manuscript/CD3_slides/AAA178.CD3.location-b/AAA178.CD3.location-b.run1	255	0.7	0.06	0.7	0.06	-9.58850293563	-12.4675119248	4.24096573865	0.77716925
16867.0	1712380.0	7055.0	48285.0	1712380.0	4000000.0	147.0	42.0	0.88	1.11	1.3	0.0500000000001	7.0	0.4	0.76	0.15	8.19	0.29	2.32	1.54	0.57	AAA178.CD3.location-b.X4.Y3.tile.tissue.png	33	1	2000	33	1017e8283428702a57acf35aa6493080	0	0	0	0	0	0	0	0	0	0	0	0	0	/home/dhl_ec/bnelissen/Slides/CD3_manuscript/CD3_slides/AAA178.CD3.location-b/AAA178.CD3.location-b.run1	255	0.7	0.06	0.7	0.06	-9.91144374049	-12.6483932511	5.91318967717	1.10042153125
4572.0	3050696.0	2025.0	26840.0	3050696.0	4000000.0	44.0	19.0	1.17	2.84	1.13	0.0500000000001	6.71	0.4	0.76	0.1	9.64	0.49	2.34	1.54	0.87	AAA178.CD3.location-b.X4.Y4.tile.tissue.png	34	1	2000	34	d18cf74da4d9bc3b332c45db78cdd862	0	0	0	0	0	0	0	0	0	0	0	0	0	/home/dhl_ec/bnelissen/Slides/CD3_manuscript/CD3_slides/AAA178.CD3.location-b/AAA178.CD3.location-b.run1	255	0.7	0.06	0.7	0.06	-9.81445259049	-12.2331679427	3.85232002931	0.5197176875
713.0	3989325.0	382.0	9302.0	3989325.0	4000000.0	11.0	1.0	2.14	3.38	1.14	0.05	6.37	0.37	0.75	0.0599999999999	9.74	0.37	2.23	1.52	0.45	AAA178.CD3.location-b.X4.Y5.tile.tissue.png	35	1	2000	35	bc216af13114340ef79c4ed5e3a7a984	0	0	0	0	0	0	0	0	0	0	0	0	0	/home/dhl_ec/bnelissen/Slides/CD3_manuscript/CD3_slides/AAA178.CD3.location-b/AAA178.CD3.location-b.run1	255	0.7	0.06	0.7	0.06	-9.49904534877	-11.9870269122	1.88490804971	0.129142308594
0.0	1588808.0	0.0	9380.0	1588808.0	4000000.0	0.0	3.0	3.68	2.63	1.1	0.0600000000001	6.87	0.37	0.77	0.15	7.57	0.19	2.2	1.61	0.4	AAA178.CD3.location-b.X4.Y6.tile.tissue.png	36	1	2000	36	146c2688f6057c6d07b61e738c38dee1	0	0	0	0	0	0	0	0	0	0	0	0	0	/home/dhl_ec/bnelissen/Slides/CD3_manuscript/CD3_slides/AAA178.CD3.location-b/AAA178.CD3.location-b.run1	255	0.7	0.06	0.7	0.06	-8.25520238004	-11.554983703	2.51640083097	1.49214444531
229.0	842270.0	127.0	4730.0	842270.0	4000000.0	3.0	1.0	1.91	2.8	1.18	0.0599999999999	8.32	0.39	0.84	0.2	7.72	0.26	2.21	1.55	0.38	AAA178.CD3.location-b.X5.Y0.tile.tissue.png	37	1	2000	37	77b141be019f4937b13a7d41f7408262	0	0	0	0	0	0	0	0	0	0	0	0	0	/home/dhl_ec/bnelissen/Slides/CD3_manuscript/CD3_slides/AAA178.CD3.location-b/AAA178.CD3.location-b.run1	255	0.7	0.06	0.7	0.06	-9.34855408902	-12.0758349775	1.38287336	1.01848796094
707.0	1872895.0	342.0	31412.0	1872895.0	4000000.0	8.0	36.0	2.8	1.76	1.21	0.0500000000001	6.91	0.4	0.76	0.14	8.41	0.27	2.25	1.48	0.43	AAA178.CD3.location-b.X5.Y1.tile.tissue.png	38	1	2000	38	b69e2eda18f8d169ef6aed6e203e7ea9	0	0	0	0	0	0	0	0	0	0	0	0	0	/home/dhl_ec/bnelissen/Slides/CD3_manuscript/CD3_slides/AAA178.CD3.location-b/AAA178.CD3.location-b.run1	255	0.7	0.06	0.7	0.06	-9.51566328536	-12.3009101707	3.07636359842	0.915155625
3968.0	3256704.0	1418.0	27602.0	3256704.0	4000000.0	28.0	18.0	3.0	2.36	1.06	0.04	8.95	0.4	0.75	0.0799999999999	9.39	0.33	2.3	1.54	0.45	AAA178.CD3.location-b.X5.Y2.tile.tissue.png	39	1	2000	39	06ffdef46e4a6433d0dce8f98bde1105	0	0	0	0	0	0	0	0	0	0	0	0	0	/home/dhl_ec/bnelissen/Slides/CD3_manuscript/CD3_slides/AAA178.CD3.location-b/AAA178.CD3.location-b.run1	255	0.7	0.06	0.7	0.06	-9.69366360337	-11.9864668911	3.62261841924	0.412145078125
11475.0	2539237.0	4187.0	34753.0	2539237.0	4000000.0	79.0	11.0	3.65	2.05	1.13	0.0500000000002	8.15	0.39	0.75	0.12	8.84	0.33	2.29	1.55	0.42	AAA178.CD3.location-b.X5.Y3.tile.tissue.png	40	1	2000	40	09a1b2ea653388ad92717082d8a16865	0	0	0	0	0	0	0	0	0	0	0	0	0	/home/dhl_ec/bnelissen/Slides/CD3_manuscript/CD3_slides/AAA178.CD3.location-b/AAA178.CD3.location-b.run1	255	0.7	0.06	0.7	0.06	-9.9015167165	-12.1063919407	4.4364166631	0.6926515
3890.0	2196828.0	1838.0	59039.0	2196828.0	4000000.0	41.0	42.0	2.63	1.95	1.14	0.05	7.08	0.58	0.74	0.12	8.29	0.43	2.45	1.54	0.44	AAA178.CD3.location-b.X5.Y4.tile.tissue.png	41	1	2000	41	9e0399883495e2ea02a8067f6aa8216a	0	0	0	0	0	0	0	0	0	0	0	0	0	/home/dhl_ec/bnelissen/Slides/CD3_manuscript/CD3_slides/AAA178.CD3.location-b/AAA178.CD3.location-b.run1	255	0.7	0.06	0.7	0.06	-9.97896976362	-12.2218799201	5.32357823235	0.6909644375
1126.0	3964009.0	555.0	10217.0	3964009.0	4000000.0	13.0	1.0	2.66	2.41	1.2	0.0600000000002	8.18	0.39	0.75	0.0599999999999	10.05	0.39	2.27	1.55	0.44	AAA178.CD3.location-b.X5.Y5.tile.tissue.png	42	1	2000	42	7d6def7f7040500f497b217e6e61b4d6	0	0	0	0	0	0	0	0	0	0	0	0	0	/home/dhl_ec/bnelissen/Slides/CD3_manuscript/CD3_slides/AAA178.CD3.location-b/AAA178.CD3.location-b.run1	255	0.7	0.06	0.7	0.06	-9.1518546149	-11.82925422	1.97109456542	0.147293408203
0.0	3181095.0	0.0	12785.0	3181095.0	4000000.0	0.0	3.0	0.9	1.01	1.07	0.05	6.53	0.37	0.7	0.0899999999999	7.5	0.28	2.63	1.49	0.45	AAA178.CD3.location-b.X5.Y6.tile.tissue.png	43	1	2000	43	3f34581089b3407ed16ae3bb822b259a	0	0	0	0	0	0	0	0	0	0	0	0	0	/home/dhl_ec/bnelissen/Slides/CD3_manuscript/CD3_slides/AAA178.CD3.location-b/AAA178.CD3.location-b.run1	255	0.7	0.06	0.7	0.06	0.0	-11.614814855	2.41841284212	0.399581257812
0.0	0.0	0.0	0.0	0.0	3802000.0	0.0	0.0	0.74	0.93	1.12	0.0400000000002	4.99	0.41	0.78	0.19	5.03	0.12	2.03	1.49	0.34	AAA178.CD3.location-b.X5.Y7.tile.tissue.png	44	1	2000	44	953b761db3ec2dadaaf30bcfff9b2fb3	0	0	0	0	0	0	0	0	0	0	0	0	0	/home/dhl_ec/bnelissen/Slides/CD3_manuscript/CD3_slides/AAA178.CD3.location-b/AAA178.CD3.location-b.run1	255	1.0	0.06	1.0	0.06	0.0	0.0	0.0	6.01490689111
185.0	463395.0	86.0	17831.0	463395.0	4000000.0	2.0	23.0	0.85	1.26	1.11	0.0599999999999	6.79	0.37	0.82	0.21	6.99	0.22	2.21	1.52	0.36	AAA178.CD3.location-b.X6.Y1.tile.tissue.png	45	1	2000	45	524fa6c9791642396a6f437bbe10f2f9	0	0	0	0	0	0	0	0	0	0	0	0	0	/home/dhl_ec/bnelissen/Slides/CD3_manuscript/CD3_slides/AAA178.CD3.location-b/AAA178.CD3.location-b.run1	255	0.7	0.06	0.7	0.06	-9.55302091127	-12.1891283172	3.71259479803	1.81109423633
66.0	1866595.0	35.0	43014.0	1866595.0	4000000.0	1.0	24.0	0.88	1.25	1.12	0.05	9.37	0.39	0.72	0.14	7.91	0.28	2.28	1.49	0.41	AAA178.CD3.location-b.X6.Y2.tile.tissue.png	46	1	2000	46	058a56b86b23f515e4c462d163119f0e	0	0	0	0	0	0	0	0	0	0	0	0	0	/home/dhl_ec/bnelissen/Slides/CD3_manuscript/CD3_slides/AAA178.CD3.location-b/AAA178.CD3.location-b.run1	255	0.7	0.06	0.7	0.06	-9.59014781213	-12.0368579035	3.54124594403	0.954410164063
249.0	2321497.0	140.0	45506.0	2321497.0	4000000.0	3.0	19.0	0.92	1.26	1.14	0.0600000000002	6.5	0.37	0.73	0.12	8.01	0.29	2.24	1.46	0.43	AAA178.CD3.location-b.X6.Y3.tile.tissue.png	47	1	2000	47	52f257291d5f0b4a737318af6005ee42	0	0	0	0	0	0	0	0	0	0	0	0	0	/home/dhl_ec/bnelissen/Slides/CD3_manuscript/CD3_slides/AAA178.CD3.location-b/AAA178.CD3.location-b.run1	255	0.7	0.06	0.7	0.06	-9.35251049696	-11.9589084356	3.94387530204	0.609465523438
1820.0	2520271.0	939.0	42214.0	2520271.0	4000000.0	24.0	46.0	0.87	1.23	1.11	0.04	7.02	0.38	0.75	0.11	8.19	0.29	2.18	1.51	0.41	AAA178.CD3.location-b.X6.Y4.tile.tissue.png	48	1	2000	48	2915bdf333003072738e16a35f587a34	0	0	0	0	0	0	0	0	0	0	0	0	0	/home/dhl_ec/bnelissen/Slides/CD3_manuscript/CD3_slides/AAA178.CD3.location-b/AAA178.CD3.location-b.run1	255	0.7	0.06	0.7	0.06	-9.884551955	-12.0785892551	5.1629480907	0.6159141875
1835.0	3698576.0	928.0	19132.0	3698576.0	4000000.0	23.0	3.0	0.97	1.06	1.07	0.04	6.27	0.38	0.75	0.0699999999999	9.2	0.35	2.47	1.56	0.48	AAA178.CD3.location-b.X6.Y5.tile.tissue.png	49	1	2000	49	9e9ebfab48d9f4f1a954866e1cd82be6	0	0	0	0	0	0	0	0	0	0	0	0	0	/home/dhl_ec/bnelissen/Slides/CD3_manuscript/CD3_slides/AAA178.CD3.location-b/AAA178.CD3.location-b.run1	255	0.7	0.06	0.7	0.06	-9.69368182562	-12.0785547544	3.22697789211	0.28773478125
0.0	3918809.0	0.0	11479.0	3918809.0	4000000.0	0.0	1.0	0.88	1.11	1.09	0.05	6.28	0.34	0.69	0.0600000000002	8.74	0.27	2.13	1.44	0.4	AAA178.CD3.location-b.X6.Y6.tile.tissue.png	50	1	2000	50	088b507fe70120e6614bb5acede8d85c	0	0	0	0	0	0	0	0	0	0	0	0	0	/home/dhl_ec/bnelissen/Slides/CD3_manuscript/CD3_slides/AAA178.CD3.location-b/AAA178.CD3.location-b.run1	255	0.7	0.06	0.7	0.06	-8.81786758531	-11.8277915698	2.7112503114	0.207669617187
0.0	127906.0	0.0	5348.0	127906.0	3802000.0	0.0	6.0	0.74	0.89	1.12	0.04	6.6	0.34	0.82	0.19	6.06	0.13	1.94	1.38	0.37	AAA178.CD3.location-b.X6.Y7.tile.tissue.png	51	1	2000	51	dc6dbed33821e3de03c161e74fe73357	0	0	0	0	0	0	0	0	0	0	0	0	0	/home/dhl_ec/bnelissen/Slides/CD3_manuscript/CD3_slides/AAA178.CD3.location-b/AAA178.CD3.location-b.run1	255	0.7	0.06	0.7	0.06	-7.41451066832	-11.6846170165	2.83952574509	1.74171797327
107.0	504338.0	41.0	11757.0	504338.0	4000000.0	1.0	6.0	0.78	0.97	1.19	0.0600000000002	7.47	0.37	0.81	0.18	6.97	0.23	2.11	1.54	0.47	AAA178.CD3.location-b.X7.Y1.tile.tissue.png	52	1	2000	52	a87528d28e8c3fe7ceb2a8dd146eb744	0	0	0	0	0	0	0	0	0	0	0	0	0	/home/dhl_ec/bnelissen/Slides/CD3_manuscript/CD3_slides/AAA178.CD3.location-b/AAA178.CD3.location-b.run1	255	0.7	0.06	0.7	0.06	-9.6182630827	-11.7606245717	3.61619898731	1.42593002344
591.0	1638216.0	314.0	40948.0	1638216.0	4000000.0	7.0	22.0	0.82	1.15	1.11	0.04	7.0	0.4	0.77	0.17	8.31	0.26	2.33	1.49	0.59	AAA178.CD3.location-b.X7.Y2.tile.tissue.png	53	1	2000	53	7b6ce20dae6cbec62b099ae559c2b0b7	0	0	0	0	0	0	0	0	0	0	0	0	0	/home/dhl_ec/bnelissen/Slides/CD3_manuscript/CD3_slides/AAA178.CD3.location-b/AAA178.CD3.location-b.run1	255	0.7	0.06	0.7	0.06	-9.4320351347	-11.9587929287	3.08106562992	1.02944288281
862.0	3621210.0	375.0	19187.0	3621210.0	4000000.0	8.0	4.0	1.1	1.53	1.09	0.05	6.77	0.36	0.73	0.0700000000002	9.67	0.36	2.36	1.51	1.1	AAA178.CD3.location-b.X7.Y3.tile.tissue.png	54	1	2000	54	a2701829d9229d58f2a042312c078f6b	0	0	0	0	0	0	0	0	0	0	0	0	0	/home/dhl_ec/bnelissen/Slides/CD3_manuscript/CD3_slides/AAA178.CD3.location-b/AAA178.CD3.location-b.run1	255	0.7	0.06	0.7	0.06	-9.49464908171	-11.6727636613	2.48333022499	0.27586928125
2597.0	2592858.0	1287.0	37020.0	2592858.0	4000000.0	33.0	21.0	2.35	1.91	1.09	0.05	7.0	0.56	0.74	0.11	8.34	0.29	2.14	1.44	0.53	AAA178.CD3.location-b.X7.Y4.tile.tissue.png	55	1	2000	55	54addd7d85022a5dff37f916c22d9180	0	0	0	0	0	0	0	0	0	0	0	0	0	/home/dhl_ec/bnelissen/Slides/CD3_manuscript/CD3_slides/AAA178.CD3.location-b/AAA178.CD3.location-b.run1	255	0.7	0.06	0.7	0.06	-9.85238094192	-12.2260022258	4.71953346634	0.561996242188
5282.0	3002526.0	2701.0	27550.0	3002526.0	4000000.0	65.0	23.0	1.58	1.58	1.06	0.05	6.38	0.37	0.73	0.0899999999999	8.86	0.32	2.2	1.44	0.4	AAA178.CD3.location-b.X7.Y5.tile.tissue.png	56	1	2000	56	2878229ec5721c4ad448349a26f4a684	0	0	0	0	0	0	0	0	0	0	0	0	0	/home/dhl_ec/bnelissen/Slides/CD3_manuscript/CD3_slides/AAA178.CD3.location-b/AAA178.CD3.location-b.run1	255	0.7	0.06	0.7	0.06	-9.72644639211	-12.4500309464	3.72126395502	0.480712453125
1385.0	3805236.0	677.0	15694.0	3805236.0	4000000.0	18.0	1.0	1.58	2.07	1.12	0.0400000000002	6.2	0.37	0.7	0.0600000000002	9.17	0.36	2.22	1.5	0.44	AAA178.CD3.location-b.X7.Y6.tile.tissue.png	57	1	2000	57	0cc4740cddc0df131e0457a882b4f2ac	0	0	0	0	0	0	0	0	0	0	0	0	0	/home/dhl_ec/bnelissen/Slides/CD3_manuscript/CD3_slides/AAA178.CD3.location-b/AAA178.CD3.location-b.run1	255	0.7	0.06	0.7	0.06	-9.18150796731	-12.1521408723	2.50637479218	0.223782273438
0.0	210772.0	0.0	5176.0	210772.0	3802000.0	0.0	5.0	1.62	2.02	1.1	0.05	6.63	0.34	0.77	0.19	6.11	0.13	1.94	1.42	0.34	AAA178.CD3.location-b.X7.Y7.tile.tissue.png	58	1	2000	58	7d80e6ea34d6584bc1a57427d9ae4ff6	0	0	0	0	0	0	0	0	0	0	0	0	0	/home/dhl_ec/bnelissen/Slides/CD3_manuscript/CD3_slides/AAA178.CD3.location-b/AAA178.CD3.location-b.run1	255	0.7	0.06	0.7	0.06	-8.30515025154	-12.0084744617	3.73616838593	1.46665065159
0.0	0.0	0.0	0.0	0.0	4000000.0	0.0	0.0	2.14	1.48	1.12	0.05	5.27	0.28	0.82	0.19	4.35	0.12	1.97	1.46	0.32	AAA178.CD3.location-b.X8.Y1.tile.tissue.png	59	1	2000	59	8a71760c1699b9ae30936288f5545f80	0	0	0	0	0	0	0	0	0	0	0	0	0	/home/dhl_ec/bnelissen/Slides/CD3_manuscript/CD3_slides/AAA178.CD3.location-b/AAA178.CD3.location-b.run1	255	1.0	0.06	1.0	0.06	0.0	0.0	0.0	3.342226
9144.0	2371001.0	3437.0	26460.0	2371001.0	4000000.0	64.0	16.0	2.5	1.97	1.05	0.04	6.7	0.36	0.71	0.11	8.16	0.28	2.12	1.47	0.4	AAA178.CD3.location-b.X8.Y2.tile.tissue.png	60	1	2000	60	e0692b0e86c42416fe638e50ee6b9230	0	0	0	0	0	0	0	0	0	0	0	0	0	/home/dhl_ec/bnelissen/Slides/CD3_manuscript/CD3_slides/AAA178.CD3.location-b/AAA178.CD3.location-b.run1	255	0.7	0.06	0.7	0.06	-9.39870034395	-12.5877256583	3.20780509414	0.96611521875
3282.0	3986354.0	1376.0	8996.0	3986354.0	4000000.0	31.0	1.0	2.54	2.37	1.07	0.04	6.11	0.35	0.7	0.05	9.34	0.34	2.08	1.45	0.45	AAA178.CD3.location-b.X8.Y3.tile.tissue.png	61	1	2000	61	4676e059035809e666350ba6057de5a5	0	0	0	0	0	0	0	0	0	0	0	0	0	/home/dhl_ec/bnelissen/Slides/CD3_manuscript/CD3_slides/AAA178.CD3.location-b/AAA178.CD3.location-b.run1	255	0.7	0.06	0.7	0.06	-9.767319249	-11.9195352422	2.91877512144	0.237122921875
2771.0	1988272.0	1227.0	44100.0	1988272.0	4000000.0	29.0	34.0	2.59	2.0	1.12	0.05	6.5	0.37	0.7	0.13	7.74	0.27	2.18	1.45	0.41	AAA178.CD3.location-b.X8.Y4.tile.tissue.png	62	1	2000	62	8bc45ff337e52a7d713fe7a3b44c623b	0	0	0	0	0	0	0	0	0	0	0	0	0	/home/dhl_ec/bnelissen/Slides/CD3_manuscript/CD3_slides/AAA178.CD3.location-b/AAA178.CD3.location-b.run1	255	0.7	0.06	0.7	0.06	-9.94291888198	-12.2488379775	4.34706164268	0.668718796875
3233.0	2689987.0	1543.0	27327.0	2689987.0	4000000.0	37.0	29.0	1.81	1.72	1.06	0.05	10.25	0.38	0.75	0.1	9.32	0.33	2.31	1.56	0.41	AAA178.CD3.location-b.X8.Y5.tile.tissue.png	63	1	2000	63	c13360c119fb58003e30dcc8e76a9411	0	0	0	0	0	0	0	0	0	0	0	0	0	/home/dhl_ec/bnelissen/Slides/CD3_manuscript/CD3_slides/AAA178.CD3.location-b/AAA178.CD3.location-b.run1	255	0.7	0.06	0.7	0.06	-9.59727787819	-12.2246051414	3.39228954202	0.568984734375
576.0	3583145.0	298.0	11490.0	3583145.0	4000000.0	7.0	3.0	1.78	1.97	1.11	0.05	13.14	0.39	0.75	0.0899999999999	9.73	0.37	2.29	1.57	0.43	AAA178.CD3.location-b.X8.Y6.tile.tissue.png	64	1	2000	64	1eab34dfabf8d2d84f5de5e334826611	0	0	0	0	0	0	0	0	0	0	0	0	0	/home/dhl_ec/bnelissen/Slides/CD3_manuscript/CD3_slides/AAA178.CD3.location-b/AAA178.CD3.location-b.run1	255	0.7	0.06	0.7	0.06	-9.19655475211	-11.9589502905	2.58297378437	0.2715595625
0.0	0.0	0.0	0.0	0.0	3802000.0	0.0	0.0	1.0	1.0	1.08	0.04	5.65	0.27	0.79	0.19	4.26	0.11	1.8	1.37	0.33	AAA178.CD3.location-b.X8.Y7.tile.tissue.png	65	1	2000	65	23b8428501e1c0df396993fa8a23aee2	0	0	0	0	0	0	0	0	0	0	0	0	0	/home/dhl_ec/bnelissen/Slides/CD3_manuscript/CD3_slides/AAA178.CD3.location-b/AAA178.CD3.location-b.run1	255	1.0	0.06	1.0	0.06	0.0	-12.0449365173	0.0	3.0327622555
0.0	7785.0	0.0	724.0	7785.0	4000000.0	0.0	2.0	1.34	0.97	1.06	0.05	6.24	0.39	0.87	0.2	5.51	0.13	1.97	1.46	0.36	AAA178.CD3.location-b.X9.Y1.tile.tissue.png	66	1	2000	66	269cc75179bf1f839dab6bd19e4c27fc	0	0	0	0	0	0	0	0	0	0	0	0	0	/home/dhl_ec/bnelissen/Slides/CD3_manuscript/CD3_slides/AAA178.CD3.location-b/AAA178.CD3.location-b.run1	255	0.7	0.06	0.7	0.06	0.0	-11.743427657	3.776972443	1.4324489353
66.0	1800155.0	34.0	31826.0	1800155.0	4000000.0	1.0	15.0	0.86	1.12	1.11	0.05	8.35	0.38	0.8	0.14	7.6	0.27	2.16	1.46	0.37	AAA178.CD3.location-b.X9.Y2.tile.tissue.png	67	1	2000	67	77c0480e8ca3b4a3aa8271547631f90f	0	0	0	0	0	0	0	0	0	0	0	0	0	/home/dhl_ec/bnelissen/Slides/CD3_manuscript/CD3_slides/AAA178.CD3.location-b/AAA178.CD3.location-b.run1	255	0.7	0.06	0.7	0.06	-9.05384954042	-11.9668326073	2.95481857361	1.08263199609
17974.0	3267678.0	7296.0	14230.0	3267678.0	4000000.0	144.0	3.0	0.87	1.11	1.05	0.04	6.72	0.35	0.7	0.0799999999999	9.03	0.34	2.17	1.49	0.4	AAA178.CD3.location-b.X9.Y3.tile.tissue.png	68	1	2000	68	a00cc5f4dc39618ded038281a9659925	0	0	0	0	0	0	0	0	0	0	0	0	0	/home/dhl_ec/bnelissen/Slides/CD3_manuscript/CD3_slides/AAA178.CD3.location-b/AAA178.CD3.location-b.run1	255	0.7	0.06	0.7	0.06	-9.58972100461	-12.3576321083	2.51096599902	0.545985828125
1279.0	3464254.0	605.0	19610.0	3464254.0	4000000.0	15.0	6.0	0.91	1.23	1.1	0.05	7.33	0.36	0.73	0.0800000000002	9.18	0.34	2.27	1.51	0.53	AAA178.CD3.location-b.X9.Y4.tile.tissue.png	69	1	2000	69	f11c1cd448a6d7e98960b57b28717736	0	0	0	0	0	0	0	0	0	0	0	0	0	/home/dhl_ec/bnelissen/Slides/CD3_manuscript/CD3_slides/AAA178.CD3.location-b/AAA178.CD3.location-b.run1	255	0.7	0.06	0.7	0.06	-9.68059896238	-12.223714955	3.86255915596	0.41357078125
1721.0	1640136.0	703.0	17482.0	1640136.0	4000000.0	16.0	11.0	0.93	1.48	1.14	0.04	6.59	0.38	0.73	0.14	7.84	0.27	2.25	1.49	0.52	AAA178.CD3.location-b.X9.Y5.tile.tissue.png	70	1	2000	70	c47240a2209cbb248d7f3de5ba8a13e8	0	0	0	0	0	0	0	0	0	0	0	0	0	/home/dhl_ec/bnelissen/Slides/CD3_manuscript/CD3_slides/AAA178.CD3.location-b/AAA178.CD3.location-b.run1	255	0.7	0.06	0.7	0.06	-9.57935694407	-11.9624171965	3.27010365082	0.634542476562
172.0	1385692.0	64.0	10191.0	1385692.0	4000000.0	1.0	1.0	0.88	1.32	1.15	0.05	6.81	0.37	0.77	0.16	7.64	0.27	2.19	1.49	0.5	AAA178.CD3.location-b.X9.Y6.tile.tissue.png	71	1	2000	71	0a81922408dfe79142910c06a9020dfd	0	0	0	0	0	0	0	0	0	0	0	0	0	/home/dhl_ec/bnelissen/Slides/CD3_manuscript/CD3_slides/AAA178.CD3.location-b/AAA178.CD3.location-b.run1	255	0.7	0.06	0.7	0.06	-9.38231463037	-11.954050758	3.67445022828	1.45367623437
0.0	0.0	0.0	0.0	0.0	3802000.0	0.0	0.0	0.78	1.5	1.11	0.0600000000002	5.31	0.27	0.82	0.2	4.47	0.12	1.88	1.53	0.49	AAA178.CD3.location-b.X9.Y7.tile.tissue.png	72	1	2000	72	04ad5fc625632c5010bc10cd4872b5de	0	0	0	0	0	0	0	0	0	0	0	0	0	/home/dhl_ec/bnelissen/Slides/CD3_manuscript/CD3_slides/AAA178.CD3.location-b/AAA178.CD3.location-b.run1	255	1.0	0.06	1.0	0.06	0.0	0.0	0.0	2.88028853235
[truncated: 2 more columns]
