# Supplementary material for: SlideToolkit: An Assistive Toolset for the Histological Quantification of Whole Slide Images
Source: PLoS One. 2014 Nov 5;9(11):e110289. doi: 10.1371/journal.pone.0110289 (PMC4220929; doi:10.1371/journal.pone.0110289)
Supplement: RawData S1 — ICC and BlandAltman plot - measurements and r-script.zip. Measurements of Run1 and Run2, including the code for the calculation of the intraclass correlation coefficient (ICC) and the code for the Bland and Altman plot. (ZIP) [file pone.0110289.s003.zip › cellprofiler.measurements/run1.2f40b48b620264df73ed793f196d81cc.DefaultOUT_Image.csv]

AreaOccupied_AreaOccupied_DAB_Nuclei	AreaOccupied_AreaOccupied_Tissue	AreaOccupied_Perimeter_DAB_Nuclei	AreaOccupied_Perimeter_Tissue	AreaOccupied_TotalArea_DAB_Nuclei	AreaOccupied_TotalArea_Tissue	Count_DAB_Nuclei	Count_Tissue	ExecutionTime_01LoadImages	ExecutionTime_02ColorToGray	ExecutionTime_03Smooth	ExecutionTime_04ImageMath	ExecutionTime_05IdentifyPrimaryObjects	ExecutionTime_06MeasureImageAreaOccupied	ExecutionTime_07UnmixColors	ExecutionTime_08MaskImage	ExecutionTime_09IdentifyPrimaryObjects	ExecutionTime_10MeasureImageAreaOccupied	ExecutionTime_11OverlayOutlines	ExecutionTime_12OverlayOutlines	ExecutionTime_13SaveImages	FileName_Original	Group_Index	Group_Number	Height_Original	ImageNumber	MD5Digest_Original	ModuleError_01LoadImages	ModuleError_02ColorToGray	ModuleError_03Smooth	ModuleError_04ImageMath	ModuleError_05IdentifyPrimaryObjects	ModuleError_06MeasureImageAreaOccupied	ModuleError_07UnmixColors	ModuleError_08MaskImage	ModuleError_09IdentifyPrimaryObjects	ModuleError_10MeasureImageAreaOccupied	ModuleError_11OverlayOutlines	ModuleError_12OverlayOutlines	ModuleError_13SaveImages	PathName_Original	Scaling_Original	Threshold_FinalThreshold_DAB_Nuclei	Threshold_FinalThreshold_Tissue	Threshold_OrigThreshold_DAB_Nuclei	Threshold_OrigThreshold_Tissue	Threshold_SumOfEntropies_DAB_Nuclei	Threshold_SumOfEntropies_Tissue	Threshold_WeightedVariance_DAB_Nuclei	Threshold_WeightedVariance_Tissue
0.0	55235.0	0.0	2679.0	55235.0	4000000.0	0.0	5.0	2.61	1.93	1.21	0.05	6.55	0.36	0.87	0.2	5.69	0.14	2.04	1.48	1.21	AAA312.CD3.X0.Y6.tile.tissue.png	1	1	2000	1	b2fbfedbe9ffaf6c962c0bff0e77ad1d	0	0	0	0	0	0	0	0	0	0	0	0	0	/home/dhl_ec/bnelissen/Slides/CD3_manuscript/CD3_slides/AAA312.CD3/AAA312.CD3.run1	255	0.7	0.06	0.7	0.06	0.0	-11.6780594268	3.26589006065	0.392041267334
647.0	238114.0	333.0	5225.0	238114.0	4000000.0	8.0	1.0	2.37	1.4	1.27	0.06	6.58	0.38	0.92	0.21	6.96	0.23	2.24	1.49	0.71	AAA312.CD3.X0.Y8.tile.tissue.png	2	1	2000	2	2727b0812dc93461caab3a173063adaf	0	0	0	0	0	0	0	0	0	0	0	0	0	/home/dhl_ec/bnelissen/Slides/CD3_manuscript/CD3_slides/AAA312.CD3/AAA312.CD3.run1	255	0.7	0.06	0.7	0.06	-9.72755385491	-12.2085652199	6.10417542758	0.442439345703
0.0	1132158.0	0.0	7741.0	1132158.0	4000000.0	0.0	2.0	1.64	1.29	1.12	0.06	6.58	0.36	0.84	0.17	6.98	0.18	2.12	1.51	0.54	AAA312.CD3.X1.Y5.tile.tissue.png	3	1	2000	3	d70fad6b19c310ad8579bb61a0c8e9d0	0	0	0	0	0	0	0	0	0	0	0	0	0	/home/dhl_ec/bnelissen/Slides/CD3_manuscript/CD3_slides/AAA312.CD3/AAA312.CD3.run1	255	0.7	0.06	0.7	0.06	-8.69389752508	-11.3575698796	2.14095717971	0.379543910156
1290.0	3422641.0	700.0	21990.0	3422641.0	4000000.0	16.0	2.0	1.27	1.27	1.17	0.05	7.66	0.39	0.73	0.08	9.09	0.35	2.27	1.5	0.48	AAA312.CD3.X1.Y6.tile.tissue.png	4	1	2000	4	cd0c7d2d1432cdc607e07d428a2fa0d3	0	0	0	0	0	0	0	0	0	0	0	0	0	/home/dhl_ec/bnelissen/Slides/CD3_manuscript/CD3_slides/AAA312.CD3/AAA312.CD3.run1	255	0.7	0.06	0.7	0.06	-8.96506844382	-12.301296061	3.31540949134	1.0316368125
7989.0	3342667.0	3650.0	24628.0	3342667.0	4000000.0	92.0	15.0	2.26	1.1	1.17	0.05	10.02	0.37	0.75	0.08	8.9	0.33	2.14	1.44	0.51	AAA312.CD3.X1.Y7.tile.tissue.png	5	1	2000	5	6316374b53e2bce8ea5c85f5164ec083	0	0	0	0	0	0	0	0	0	0	0	0	0	/home/dhl_ec/bnelissen/Slides/CD3_manuscript/CD3_slides/AAA312.CD3/AAA312.CD3.run1	255	0.7	0.06	0.7	0.06	-9.50420309992	-11.9381822037	3.51942744791	1.21593059375
5821.0	848602.0	2589.0	33897.0	848602.0	4000000.0	60.0	42.0	1.11	1.05	1.16	0.06	7.13	0.37	0.83	0.18	7.56	0.25	2.23	1.54	0.48	AAA312.CD3.X1.Y8.tile.tissue.png	6	1	2000	6	3cbc6085c5428daca4e6922aac439da3	0	0	0	0	0	0	0	0	0	0	0	0	0	/home/dhl_ec/bnelissen/Slides/CD3_manuscript/CD3_slides/AAA312.CD3/AAA312.CD3.run1	255	0.7	0.06	0.7	0.06	-9.91964088978	-12.5954559391	5.62830620874	2.79754970312
0.0	56081.0	0.0	3032.0	56081.0	4000000.0	0.0	6.0	1.0	0.96	1.17	0.06	6.78	0.37	0.88	0.22	5.74	0.14	2.11	1.56	0.42	AAA312.CD3.X10.Y0.tile.tissue.png	7	1	2000	7	d6d8489f9c6465716595086312a74107	0	0	0	0	0	0	0	0	0	0	0	0	0	/home/dhl_ec/bnelissen/Slides/CD3_manuscript/CD3_slides/AAA312.CD3/AAA312.CD3.run1	255	0.7	0.06	0.7	0.06	0.0	-12.091046034	3.69508250343	0.860584082031
5999.0	2970765.0	2177.0	25223.0	2970765.0	4000000.0	40.0	4.0	1.04	1.25	1.22	0.05	7.69	0.4	0.78	0.1	9.18	0.34	2.27	1.53	0.52	AAA312.CD3.X10.Y1.tile.tissue.png	8	1	2000	8	9c614b8b0996300b8c44f5d5ef2e608d	0	0	0	0	0	0	0	0	0	0	0	0	0	/home/dhl_ec/bnelissen/Slides/CD3_manuscript/CD3_slides/AAA312.CD3/AAA312.CD3.run1	255	0.7	0.06	0.7	0.06	-8.6809933393	-12.2072383005	2.53750208618	0.88437334375
472.0	963870.0	176.0	13273.0	963870.0	4000000.0	3.0	6.0	0.93	1.3	1.15	0.06	7.04	0.37	0.85	0.18	7.59	0.26	2.23	1.53	0.5	AAA312.CD3.X10.Y10.tile.tissue.png	9	1	2000	9	3be1ead9ce23369ca8e2f142772aeee3	0	0	0	0	0	0	0	0	0	0	0	0	0	/home/dhl_ec/bnelissen/Slides/CD3_manuscript/CD3_slides/AAA312.CD3/AAA312.CD3.run1	255	0.7	0.06	0.7	0.06	-9.0481386873	-11.9636480704	2.94834045439	0.907999675781
65.0	3631633.0	34.0	17411.0	3631633.0	4000000.0	1.0	4.0	1.06	1.31	1.2	0.05	6.55	0.38	0.75	0.08	9.64	0.36	2.23	1.58	0.47	AAA312.CD3.X10.Y11.tile.tissue.png	10	1	2000	10	a39a986d725c8ae144fceebf5042914b	0	0	0	0	0	0	0	0	0	0	0	0	0	/home/dhl_ec/bnelissen/Slides/CD3_manuscript/CD3_slides/AAA312.CD3/AAA312.CD3.run1	255	0.7	0.06	0.7	0.06	-8.19440972555	-12.0840039407	1.68207009449	0.423718429688
435.0	3991808.0	160.0	8384.0	3991808.0	4000000.0	3.0	1.0	1.24	1.24	1.19	0.05	7.21	0.36	0.73	0.06	9.51	0.35	2.13	1.47	0.54	AAA312.CD3.X10.Y12.tile.tissue.png	11	1	2000	11	1c7a92df949fa6f4a74e951f46afd2b4	0	0	0	0	0	0	0	0	0	0	0	0	0	/home/dhl_ec/bnelissen/Slides/CD3_manuscript/CD3_slides/AAA312.CD3/AAA312.CD3.run1	255	0.7	0.06	0.7	0.06	-9.22410192394	-11.4493021046	1.54396015597	0.170915160156
2540.0	3998843.0	1260.0	8102.0	3998843.0	4000000.0	31.0	1.0	1.05	1.39	1.19	0.05	7.17	0.37	0.73	0.06	9.85	0.37	2.19	1.53	0.45	AAA312.CD3.X10.Y13.tile.tissue.png	12	1	2000	12	05443edc540ac1ab8caee7f7f7c2713d	0	0	0	0	0	0	0	0	0	0	0	0	0	/home/dhl_ec/bnelissen/Slides/CD3_manuscript/CD3_slides/AAA312.CD3/AAA312.CD3.run1	255	0.7	0.06	0.7	0.06	-8.60798846107	-12.2446243144	1.24145736523	0.157783718506
28827.0	3994342.0	12145.0	8385.0	3994342.0	4000000.0	266.0	1.0	1.24	1.21	1.19	0.05	7.19	0.38	0.76	0.06	10.19	0.37	2.18	1.53	0.49	AAA312.CD3.X10.Y14.tile.tissue.png	13	1	2000	13	faee7a103fe460147d7d9920392227f5	0	0	0	0	0	0	0	0	0	0	0	0	0	/home/dhl_ec/bnelissen/Slides/CD3_manuscript/CD3_slides/AAA312.CD3/AAA312.CD3.run1	255	0.7	0.06	0.7	0.06	-9.06924466816	-12.1978293102	1.90315846925	0.231286868164
17546.0	3781157.0	6975.0	17888.0	3781157.0	4000000.0	153.0	7.0	1.0	1.18	1.19	0.05	7.11	0.38	0.77	0.07	9.91	0.37	2.22	1.55	0.64	AAA312.CD3.X10.Y15.tile.tissue.png	14	1	2000	14	668af24c9b5084e9693bfc196cd8be35	0	0	0	0	0	0	0	0	0	0	0	0	0	/home/dhl_ec/bnelissen/Slides/CD3_manuscript/CD3_slides/AAA312.CD3/AAA312.CD3.run1	255	0.7	0.06	0.7	0.06	-9.2984792661	-11.8596014153	3.10072726687	0.374713429687
10930.0	2711040.0	4780.0	41224.0	2711040.0	4000000.0	106.0	38.0	0.94	1.14	1.17	0.06	7.98	0.38	0.77	0.11	8.73	0.32	2.21	1.5	0.4	AAA312.CD3.X10.Y16.tile.tissue.png	15	1	2000	15	ece2f908ecaa98e6cbff2305c92b5eda	0	0	0	0	0	0	0	0	0	0	0	0	0	/home/dhl_ec/bnelissen/Slides/CD3_manuscript/CD3_slides/AAA312.CD3/AAA312.CD3.run1	255	0.7	0.06	0.7	0.06	-9.50509515546	-12.3902568076	5.08513252282	1.42019909375
2918.0	894464.0	1417.0	15797.0	894464.0	4000000.0	36.0	9.0	0.77	0.99	1.17	0.06	7.01	0.35	0.82	0.17	7.08	0.22	2.16	1.48	0.38	AAA312.CD3.X10.Y17.tile.tissue.png	16	1	2000	16	fc373f00ad6644b6c47cbd8cc5a47622	0	0	0	0	0	0	0	0	0	0	0	0	0	/home/dhl_ec/bnelissen/Slides/CD3_manuscript/CD3_slides/AAA312.CD3/AAA312.CD3.run1	255	0.7	0.06	0.7	0.06	-9.52161633526	-12.4688222937	5.31316674341	1.32228151563
20404.0	993914.0	6568.0	19135.0	993914.0	4000000.0	123.0	7.0	0.91	1.01	1.17	0.05	7.37	0.36	0.75	0.17	7.87	0.25	2.29	1.54	0.42	AAA312.CD3.X10.Y2.tile.tissue.png	17	1	2000	17	c0ddf4269a452456936387a5a82121bd	0	0	0	0	0	0	0	0	0	0	0	0	0	/home/dhl_ec/bnelissen/Slides/CD3_manuscript/CD3_slides/AAA312.CD3/AAA312.CD3.run1	255	0.7	0.06	0.7	0.06	-8.85936708975	-12.6079563737	2.7865001878	0.805934359375
15801.0	1524000.0	5313.0	13704.0	1524000.0	4000000.0	101.0	4.0	0.85	1.07	1.18	0.05	7.52	0.39	0.74	0.16	7.86	0.27	2.19	1.49	0.38	AAA312.CD3.X10.Y3.tile.tissue.png	18	1	2000	18	384110c5f6eb435b08e2730a81510046	0	0	0	0	0	0	0	0	0	0	0	0	0	/home/dhl_ec/bnelissen/Slides/CD3_manuscript/CD3_slides/AAA312.CD3/AAA312.CD3.run1	255	0.7	0.06	0.7	0.06	-8.91592412416	-12.5048647449	2.4404579367	0.90586303125
18316.0	3615667.0	7044.0	17483.0	3615667.0	4000000.0	150.0	6.0	0.82	1.09	1.19	0.05	7.52	0.39	0.77	0.07	9.83	0.37	2.25	1.53	0.58	AAA312.CD3.X10.Y4.tile.tissue.png	19	1	2000	19	a372314b54a62c3efbe329c33245eb76	0	0	0	0	0	0	0	0	0	0	0	0	0	/home/dhl_ec/bnelissen/Slides/CD3_manuscript/CD3_slides/AAA312.CD3/AAA312.CD3.run1	255	0.7	0.06	0.7	0.06	-9.55720776633	-12.2565163736	3.08154925741	0.582286453125
4043.0	2240446.0	1928.0	49565.0	2240446.0	4000000.0	48.0	19.0	0.93	1.14	1.17	0.06	6.94	0.43	0.74	0.12	8.16	0.28	2.19	1.43	0.62	AAA312.CD3.X10.Y5.tile.tissue.png	20	1	2000	20	13cddef6fd02c1a134f8d1a6398048eb	0	0	0	0	0	0	0	0	0	0	0	0	0	/home/dhl_ec/bnelissen/Slides/CD3_manuscript/CD3_slides/AAA312.CD3/AAA312.CD3.run1	255	0.7	0.06	0.7	0.06	-9.63245866568	-12.3696953738	5.29164597049	1.88355909375
53.0	56186.0	35.0	2488.0	56186.0	4000000.0	1.0	2.0	1.06	2.12	1.15	0.0599999999999	6.66	0.37	0.88	0.21	6.66	0.21	2.02	1.48	0.49	AAA312.CD3.X10.Y6.tile.tissue.png	21	1	2000	21	ab9b15a70cff96fef9d5e4cfb5fa5b13	0	0	0	0	0	0	0	0	0	0	0	0	0	/home/dhl_ec/bnelissen/Slides/CD3_manuscript/CD3_slides/AAA312.CD3/AAA312.CD3.run1	255	0.7	0.06	0.7	0.06	-9.43243841533	-12.0127625438	5.73198064059	0.167083989014
0.0	0.0	0.0	0.0	0.0	4000000.0	0.0	0.0	0.82	1.67	1.16	0.0600000000001	6.12	0.29	0.85	0.2	4.49	0.12	1.94	1.5	0.53	AAA312.CD3.X11.Y0.tile.tissue.png	22	1	2000	22	f25fa43d453fd89418dd38847bc53e4c	0	0	0	0	0	0	0	0	0	0	0	0	0	/home/dhl_ec/bnelissen/Slides/CD3_manuscript/CD3_slides/AAA312.CD3/AAA312.CD3.run1	255	1.0	0.06	1.0	0.06	0.0	-10.826936072	0.0	2.18650044921
2320.0	3535420.0	950.0	12781.0	3535420.0	4000000.0	19.0	2.0	0.94	1.4	1.16	0.0599999999999	8.88	0.38	0.76	0.09	9.51	0.36	2.23	1.54	0.9	AAA312.CD3.X11.Y1.tile.tissue.png	23	1	2000	23	82414ac057b395ad94f5ecfbc4692528	0	0	0	0	0	0	0	0	0	0	0	0	0	/home/dhl_ec/bnelissen/Slides/CD3_manuscript/CD3_slides/AAA312.CD3/AAA312.CD3.run1	255	0.7	0.06	0.7	0.06	-8.54264963131	-12.171489168	1.47440250436	0.4652223125
0.0	597463.0	0.0	5314.0	597463.0	4000000.0	0.0	2.0	0.89	1.05	1.14	0.0599999999999	7.32	0.34	0.81	0.18	5.91	0.15	2.14	1.48	0.52	AAA312.CD3.X11.Y11.tile.tissue.png	24	1	2000	24	b2ddf40ece2be3796eddf5f4f0f967d3	0	0	0	0	0	0	0	0	0	0	0	0	0	/home/dhl_ec/bnelissen/Slides/CD3_manuscript/CD3_slides/AAA312.CD3/AAA312.CD3.run1	255	0.7	0.06	0.7	0.06	0.0	-11.8086150485	2.61388822404	0.720068847656
737.0	2421417.0	239.0	7833.0	2421417.0	4000000.0	4.0	1.0	1.35	1.32	1.12	0.0500000000001	6.3	0.37	0.77	0.12	8.13	0.29	2.14	1.44	0.6	AAA312.CD3.X11.Y12.tile.tissue.png	25	1	2000	25	47afc2a71c57516f055bbb7caaf90560	0	0	0	0	0	0	0	0	0	0	0	0	0	/home/dhl_ec/bnelissen/Slides/CD3_manuscript/CD3_slides/AAA312.CD3/AAA312.CD3.run1	255	0.7	0.06	0.7	0.06	-8.52810784153	-11.5908296654	1.77380083566	0.528578648438
5195.0	3762785.0	1436.0	13251.0	3762785.0	4000000.0	25.0	1.0	1.02	1.33	1.14	0.05	7.04	0.36	0.71	0.0699999999999	9.11	0.34	2.1	1.45	0.46	AAA312.CD3.X11.Y13.tile.tissue.png	26	1	2000	26	1572ffd2cc0839f020481f7315bc347b	0	0	0	0	0	0	0	0	0	0	0	0	0	/home/dhl_ec/bnelissen/Slides/CD3_manuscript/CD3_slides/AAA312.CD3/AAA312.CD3.run1	255	0.7	0.06	0.7	0.06	-9.32947092242	-12.4516609825	3.28163711836	0.6257643125
4605.0	3993543.0	1657.0	8584.0	3993543.0	4000000.0	33.0	1.0	1.34	1.14	1.15	0.05	6.46	0.36	0.71	0.0600000000001	9.6	0.35	2.15	1.49	0.57	AAA312.CD3.X11.Y14.tile.tissue.png	27	1	2000	27	6939f73ef6a06e90552bf2a980bbcce5	0	0	0	0	0	0	0	0	0	0	0	0	0	/home/dhl_ec/bnelissen/Slides/CD3_manuscript/CD3_slides/AAA312.CD3/AAA312.CD3.run1	255	0.7	0.06	0.7	0.06	-8.82301755147	-12.48007969	2.73522824551	0.33256665625
2813.0	3970739.0	1337.0	9499.0	3970739.0	4000000.0	29.0	2.0	0.98	1.11	1.14	0.0500000000001	6.64	0.37	0.73	0.0599999999999	9.62	0.36	2.18	1.5	0.57	AAA312.CD3.X11.Y15.tile.tissue.png	28	1	2000	28	f0c807ef488d9a1ea2786e004959c959	0	0	0	0	0	0	0	0	0	0	0	0	0	/home/dhl_ec/bnelissen/Slides/CD3_manuscript/CD3_slides/AAA312.CD3/AAA312.CD3.run1	255	0.7	0.06	0.7	0.06	-8.70208762652	-12.5541103636	1.46094347079	0.223304125977
32198.0	3979724.0	11771.0	9842.0	3979724.0	4000000.0	239.0	1.0	1.06	1.17	1.15	0.05	6.78	0.37	0.73	0.0600000000001	9.77	0.37	2.13	1.49	0.56	AAA312.CD3.X11.Y16.tile.tissue.png	29	1	2000	29	9385de6899c016a8f2445d22f96373f5	0	0	0	0	0	0	0	0	0	0	0	0	0	/home/dhl_ec/bnelissen/Slides/CD3_manuscript/CD3_slides/AAA312.CD3/AAA312.CD3.run1	255	0.7	0.06	0.7	0.06	-8.84979268174	-12.0887123754	1.73593176979	0.22353920459
24736.0	2153239.0	9676.0	10262.0	2153239.0	4000000.0	194.0	1.0	0.85	1.14	1.13	0.0600000000001	6.66	0.37	0.82	0.13	8.39	0.3	2.14	1.5	0.6	AAA312.CD3.X11.Y17.tile.tissue.png	30	1	2000	30	65770c27153d9e8f9a9c269b7ea57b4b	0	0	0	0	0	0	0	0	0	0	0	0	0	/home/dhl_ec/bnelissen/Slides/CD3_manuscript/CD3_slides/AAA312.CD3/AAA312.CD3.run1	255	0.7	0.06	0.7	0.06	-9.2317303121	-12.2651170214	3.61031322739	0.7351933125
6224.0	3776075.0	1903.0	11469.0	3776075.0	4000000.0	49.0	2.0	1.55	1.26	1.2	0.0500000000001	6.99	0.38	0.74	0.0599999999999	9.69	0.37	2.25	1.55	0.44	AAA312.CD3.X11.Y2.tile.tissue.png	31	1	2000	31	655c6a25dc88c178a7bbc4f06bf265f7	0	0	0	0	0	0	0	0	0	0	0	0	0	/home/dhl_ec/bnelissen/Slides/CD3_manuscript/CD3_slides/AAA312.CD3/AAA312.CD3.run1	255	0.7	0.06	0.7	0.06	-8.00865207795	-11.8192878104	1.06215062456	0.26391703125
1523.0	1129717.0	582.0	12528.0	1129717.0	4000000.0	12.0	4.0	0.98	1.03	1.16	0.05	7.1	0.38	0.81	0.17	7.77	0.27	2.27	1.54	0.39	AAA312.CD3.X11.Y3.tile.tissue.png	32	1	2000	32	fca88c23b26eab49b0f5ec08b752e1ec	0	0	0	0	0	0	0	0	0	0	0	0	0	/home/dhl_ec/bnelissen/Slides/CD3_manuscript/CD3_slides/AAA312.CD3/AAA312.CD3.run1	255	0.7	0.06	0.7	0.06	-8.19399153249	-11.1146815923	1.10056842242	0.54284821875
11524.0	578754.0	4173.0	9854.0	578754.0	4000000.0	78.0	5.0	0.84	1.07	1.2	0.0600000000001	7.09	0.39	0.81	0.19	7.49	0.24	2.25	1.54	0.37	AAA312.CD3.X11.Y4.tile.tissue.png	33	1	2000	33	7f425094811bf09e74dccc9df0d78758	0	0	0	0	0	0	0	0	0	0	0	0	0	/home/dhl_ec/bnelissen/Slides/CD3_manuscript/CD3_slides/AAA312.CD3/AAA312.CD3.run1	255	0.7	0.06	0.7	0.06	-9.13983121564	-12.5593293084	3.02369921276	0.672162742188
41866.0	3544830.0	13354.0	21020.0	3544830.0	4000000.0	252.0	6.0	0.85	1.28	1.14	0.05	7.21	0.37	0.73	0.08	10.24	0.36	2.28	1.53	0.43	AAA312.CD3.X11.Y5.tile.tissue.png	34	1	2000	34	734ed8f31f81e50a82936c4a06db01c3	0	0	0	0	0	0	0	0	0	0	0	0	0	/home/dhl_ec/bnelissen/Slides/CD3_manuscript/CD3_slides/AAA312.CD3/AAA312.CD3.run1	255	0.7	0.06	0.7	0.06	-9.67103099474	-12.5446055012	3.9424712717	1.03538475
4904.0	1512801.0	2016.0	38169.0	1512801.0	4000000.0	47.0	25.0	0.86	1.03	1.11	0.0599999999999	6.95	0.39	0.81	0.15	7.59	0.27	2.22	1.48	0.53	AAA312.CD3.X11.Y6.tile.tissue.png	35	1	2000	35	15733b8249d84bf9a368913d1c7ffae2	0	0	0	0	0	0	0	0	0	0	0	0	0	/home/dhl_ec/bnelissen/Slides/CD3_manuscript/CD3_slides/AAA312.CD3/AAA312.CD3.run1	255	0.7	0.06	0.7	0.06	-10.0086177771	-12.4018130114	5.69080856008	2.30511311719
57.0	1406445.0	33.0	8376.0	1406445.0	4000000.0	1.0	3.0	0.89	1.04	1.14	0.05	7.33	0.37	0.78	0.16	7.49	0.27	2.15	1.5	0.56	AAA312.CD3.X12.Y1.tile.tissue.png	36	1	2000	36	f04397b0cae75290a3463a9c3d2c34cb	0	0	0	0	0	0	0	0	0	0	0	0	0	/home/dhl_ec/bnelissen/Slides/CD3_manuscript/CD3_slides/AAA312.CD3/AAA312.CD3.run1	255	0.7	0.06	0.7	0.06	-8.87672065473	-11.7829415493	2.0440977204	0.939307347656
0.0	1114579.0	0.0	8153.0	1114579.0	4000000.0	0.0	4.0	0.79	1.58	1.14	0.0600000000001	6.89	0.38	0.81	0.17	7.0	0.17	2.13	1.48	0.66	AAA312.CD3.X12.Y13.tile.tissue.png	37	1	2000	37	5ce36bd7a8bd67a4268be8988386307e	0	0	0	0	0	0	0	0	0	0	0	0	0	/home/dhl_ec/bnelissen/Slides/CD3_manuscript/CD3_slides/AAA312.CD3/AAA312.CD3.run1	255	0.7	0.06	0.7	0.06	-9.26758200632	-12.3018069672	3.70474730774	0.830930046875
0.0	3411694.0	0.0	11327.0	3411694.0	4000000.0	0.0	1.0	1.28	1.54	1.09	0.0500000000001	8.87	0.37	0.74	0.09	8.65	0.27	2.15	1.48	0.54	AAA312.CD3.X12.Y14.tile.tissue.png	38	1	2000	38	ff6c975d01c9bb05fb25aa57cbf72d12	0	0	0	0	0	0	0	0	0	0	0	0	0	/home/dhl_ec/bnelissen/Slides/CD3_manuscript/CD3_slides/AAA312.CD3/AAA312.CD3.run1	255	0.7	0.06	0.7	0.06	-7.62320897791	-12.5517414436	3.37627731354	0.848955890625
0.0	3906494.0	0.0	12272.0	3906494.0	4000000.0	0.0	2.0	1.92	1.25	1.22	0.0600000000001	6.56	0.39	0.74	0.0600000000001	9.38	0.32	2.23	1.53	0.57	AAA312.CD3.X12.Y15.tile.tissue.png	39	1	2000	39	88698a388ce0b7bced975faaca5235c6	0	0	0	0	0	0	0	0	0	0	0	0	0	/home/dhl_ec/bnelissen/Slides/CD3_manuscript/CD3_slides/AAA312.CD3/AAA312.CD3.run1	255	0.7	0.06	0.7	0.06	-7.69020830558	-11.787432077	1.83642225635	0.224416996094
3491.0	3943987.0	1303.0	9587.0	3943987.0	4000000.0	27.0	1.0	1.57	1.1	1.15	0.05	6.82	0.38	0.75	0.0599999999999	9.81	0.37	2.22	1.54	0.43	AAA312.CD3.X12.Y16.tile.tissue.png	40	1	2000	40	6f773cb1bd2456c0dc082f092d0573c8	0	0	0	0	0	0	0	0	0	0	0	0	0	/home/dhl_ec/bnelissen/Slides/CD3_manuscript/CD3_slides/AAA312.CD3/AAA312.CD3.run1	255	0.7	0.06	0.7	0.06	-8.71847411873	-11.9344981983	1.56819396398	0.277011238281
4388.0	2105906.0	1903.0	7056.0	2105906.0	4000000.0	43.0	1.0	1.15	1.13	1.2	0.0600000000001	7.17	0.36	0.82	0.13	8.5	0.3	2.19	1.54	0.41	AAA312.CD3.X12.Y17.tile.tissue.png	41	1	2000	41	bce4e922193609f7a7b5497291a509b0	0	0	0	0	0	0	0	0	0	0	0	0	0	/home/dhl_ec/bnelissen/Slides/CD3_manuscript/CD3_slides/AAA312.CD3/AAA312.CD3.run1	255	0.7	0.06	0.7	0.06	-8.40376526996	-11.7964997081	1.45968932344	0.310022546875
0.0	3964635.0	0.0	8160.0	3964635.0	4000000.0	0.0	1.0	0.94	1.17	1.19	0.0599999999999	6.98	0.36	0.73	0.0600000000002	9.03	0.28	2.12	1.47	1.44	AAA312.CD3.X12.Y2.tile.tissue.png	42	1	2000	42	377755e58b3641adfbfb103094c10678	0	0	0	0	0	0	0	0	0	0	0	0	0	/home/dhl_ec/bnelissen/Slides/CD3_manuscript/CD3_slides/AAA312.CD3/AAA312.CD3.run1	255	0.7	0.06	0.7	0.06	-7.5775993751	-11.3780775497	0.727319696255	0.0703023808594
15283.0	241988.0	6771.0	4246.0	241988.0	1388000.0	44.0	1.0	0.35	0.44	0.44	0.03	2.49	0.13	0.29	0.0700000000002	3.4	0.0900000000001	0.7	0.51	0.14	AAA312.CD3.X12.Y20.tile.tissue.png	43	1	2000	43	7a2c61661404729e1c9b1e29b7433270	0	0	0	0	0	0	0	0	0	0	0	0	0	/home/dhl_ec/bnelissen/Slides/CD3_manuscript/CD3_slides/AAA312.CD3/AAA312.CD3.run1	255	0.7	0.06	0.7	0.06	-8.78207904299	-11.319704991	1.03206789147	0.337570492615
5381.0	3779220.0	1670.0	11331.0	3779220.0	4000000.0	32.0	2.0	1.8	1.85	1.15	0.05	6.45	0.36	0.72	0.0699999999999	9.24	0.35	2.16	1.56	0.62	AAA312.CD3.X12.Y3.tile.tissue.png	44	1	2000	44	363ab56238d6a24d868466542ce6c543	0	0	0	0	0	0	0	0	0	0	0	0	0	/home/dhl_ec/bnelissen/Slides/CD3_manuscript/CD3_slides/AAA312.CD3/AAA312.CD3.run1	255	0.7	0.06	0.7	0.06	-7.87641275518	-10.7587036445	0.477954198456	0.148753617187
5429.0	1171414.0	1901.0	18242.0	1171414.0	4000000.0	37.0	6.0	1.23	1.82	1.16	0.0599999999999	6.83	0.37	0.8	0.17	7.56	0.27	2.24	1.53	0.9	AAA312.CD3.X12.Y4.tile.tissue.png	45	1	2000	45	3ffd3c1aeeed22ca67e2c6033258fae6	0	0	0	0	0	0	0	0	0	0	0	0	0	/home/dhl_ec/bnelissen/Slides/CD3_manuscript/CD3_slides/AAA312.CD3/AAA312.CD3.run1	255	0.7	0.06	0.7	0.06	-9.33553789755	-12.3262046826	5.11399988544	0.908139226563
16187.0	1584661.0	5742.0	9462.0	1584661.0	4000000.0	107.0	5.0	1.88	1.6	1.17	0.0599999999999	6.89	0.37	0.79	0.15	7.75	0.27	2.16	1.48	0.53	AAA312.CD3.X12.Y5.tile.tissue.png	46	1	2000	46	198859138b10563127409fcccad4e4ba	0	0	0	0	0	0	0	0	0	0	0	0	0	/home/dhl_ec/bnelissen/Slides/CD3_manuscript/CD3_slides/AAA312.CD3/AAA312.CD3.run1	255	0.7	0.06	0.7	0.06	-9.19428713957	-12.6204964302	3.17884373519	0.802129796875
3121.0	3617443.0	1300.0	26410.0	3617443.0	4000000.0	28.0	11.0	1.07	1.53	1.26	0.0500000000002	6.42	0.36	0.74	0.0700000000002	9.24	0.35	2.22	1.48	0.6	AAA312.CD3.X12.Y6.tile.tissue.png	47	1	2000	47	ece7f27c581a90c29d9bcd4d73cd6cb3	0	0	0	0	0	0	0	0	0	0	0	0	0	/home/dhl_ec/bnelissen/Slides/CD3_manuscript/CD3_slides/AAA312.CD3/AAA312.CD3.run1	255	0.7	0.06	0.7	0.06	-9.38167491516	-11.5591065703	3.79199027951	0.376163375
1129.0	719734.0	589.0	35693.0	719734.0	4000000.0	16.0	26.0	0.95	1.75	1.18	0.0799999999999	8.23	0.38	0.82	0.19	7.13	0.23	2.13	1.43	0.54	AAA312.CD3.X12.Y7.tile.tissue.png	48	1	2000	48	f2a35f769b786f6d9db053f4e4306852	0	0	0	0	0	0	0	0	0	0	0	0	0	/home/dhl_ec/bnelissen/Slides/CD3_manuscript/CD3_slides/AAA312.CD3/AAA312.CD3.run1	255	0.7	0.06	0.7	0.06	-9.67406636751	-12.4279979622	5.59481488167	2.53783110547
0.0	1511.0	0.0	172.0	1511.0	4000000.0	0.0	1.0	1.06	0.89	1.11	0.0599999999999	6.37	0.39	0.89	0.22	5.91	0.13	1.96	1.43	0.51	AAA312.CD3.X13.Y1.tile.tissue.png	49	1	2000	49	f69d9307392c1923fecf81cefb7dc2a5	0	0	0	0	0	0	0	0	0	0	0	0	0	/home/dhl_ec/bnelissen/Slides/CD3_manuscript/CD3_slides/AAA312.CD3/AAA312.CD3.run1	255	0.7	0.06	0.7	0.06	-8.6802613858	-12.2762406794	6.90267220469	0.507448804764
162.0	423991.0	73.0	7553.0	423991.0	4000000.0	1.0	4.0	1.55	2.03	1.12	0.05	7.81	0.46	0.86	0.2	7.27	0.23	2.2	1.53	0.5	AAA312.CD3.X13.Y14.tile.tissue.png	50	1	2000	50	be6242f2ec001cb536dfc86baaa31180	0	0	0	0	0	0	0	0	0	0	0	0	0	/home/dhl_ec/bnelissen/Slides/CD3_manuscript/CD3_slides/AAA312.CD3/AAA312.CD3.run1	255	0.7	0.06	0.7	0.06	-9.03278268083	-11.9541105827	3.8713729589	0.630137378906
0.0	401895.0	0.0	10414.0	401895.0	4000000.0	0.0	8.0	0.99	1.48	1.14	0.0599999999999	7.25	0.36	0.82	0.2	6.19	0.14	2.07	1.46	0.52	AAA312.CD3.X13.Y15.tile.tissue.png	51	1	2000	51	95f2894349023831c8eacfa1d5923fde	0	0	0	0	0	0	0	0	0	0	0	0	0	/home/dhl_ec/bnelissen/Slides/CD3_manuscript/CD3_slides/AAA312.CD3/AAA312.CD3.run1	255	0.7	0.06	0.7	0.06	-8.81261160689	-12.1261647443	4.28468934305	1.03765182617
884.0	1262309.0	319.0	8299.0	1262309.0	4000000.0	5.0	3.0	0.91	1.09	1.16	0.0500000000002	6.76	0.36	0.78	0.16	7.19	0.39	2.13	1.45	0.73	AAA312.CD3.X13.Y16.tile.tissue.png	52	1	2000	52	b26c6547adcc59d247cd08361e0e2b61	0	0	0	0	0	0	0	0	0	0	0	0	0	/home/dhl_ec/bnelissen/Slides/CD3_manuscript/CD3_slides/AAA312.CD3/AAA312.CD3.run1	255	0.7	0.06	0.7	0.06	-8.69182583719	-12.1651770484	1.86789431961	0.6198844375
0.0	1361579.0	0.0	5647.0	1361579.0	4000000.0	0.0	1.0	1.15	1.09	1.15	0.0599999999999	6.64	0.35	0.79	0.15	6.43	0.18	2.03	1.44	0.45	AAA312.CD3.X13.Y17.tile.tissue.png	53	1	2000	53	73e566c0ca0877f0684652ba4ec36276	0	0	0	0	0	0	0	0	0	0	0	0	0	/home/dhl_ec/bnelissen/Slides/CD3_manuscript/CD3_slides/AAA312.CD3/AAA312.CD3.run1	255	0.7	0.06	0.7	0.06	0.0	-11.9435068846	1.3981880596	0.568632960938
1697.0	2648296.0	503.0	8447.0	2648296.0	4000000.0	9.0	1.0	1.69	1.67	1.17	0.05	7.26	0.38	0.77	0.12	8.79	0.3	2.09	1.45	0.52	AAA312.CD3.X13.Y2.tile.tissue.png	54	1	2000	54	d509bf703449e5df57377409e535e520	0	0	0	0	0	0	0	0	0	0	0	0	0	/home/dhl_ec/bnelissen/Slides/CD3_manuscript/CD3_slides/AAA312.CD3/AAA312.CD3.run1	255	0.7	0.06	0.7	0.06	-7.54911797057	-11.4504194351	0.836828301108	0.327653320313
6196.0	240785.0	2195.0	4242.0	240785.0	1388000.0	40.0	1.0	0.32	0.39	0.39	0.02	2.35	0.2	0.46	0.0900000000001	2.47	0.0799999999999	0.68	0.48	0.13	AAA312.CD3.X13.Y20.tile.tissue.png	55	1	2000	55	beb302169a8caa7802bea4eb2bce4bc0	0	0	0	0	0	0	0	0	0	0	0	0	0	/home/dhl_ec/bnelissen/Slides/CD3_manuscript/CD3_slides/AAA312.CD3/AAA312.CD3.run1	255	0.865172267611	0.06	0.865172267611	0.06	-4.06773088371	-10.8745328173	9.02058940298	0.351597802594
12127.0	4000000.0	3458.0	7996.0	4000000.0	4000000.0	72.0	1.0	1.04	1.27	1.24	0.0699999999999	6.31	0.27	0.7	0.04	10.42	0.38	2.22	1.54	0.87	AAA312.CD3.X13.Y3.tile.tissue.png	56	1	2000	56	f7f4b8b347020ee7a95eeeb80242d00a	0	0	0	0	0	0	0	0	0	0	0	0	0	/home/dhl_ec/bnelissen/Slides/CD3_manuscript/CD3_slides/AAA312.CD3/AAA312.CD3.run1	255	0.7	0.06	0.7	0.06	-7.95118149308	-11.5813525339	0.319324801054	0.120211847637
2566.0	2144727.0	1006.0	12126.0	2144727.0	4000000.0	17.0	3.0	1.57	1.38	1.17	0.0599999999999	7.21	0.38	0.8	0.14	8.52	0.3	2.22	1.53	0.62	AAA312.CD3.X13.Y4.tile.tissue.png	57	1	2000	57	26678092d0b5bf6655c01ec9ef255a04	0	0	0	0	0	0	0	0	0	0	0	0	0	/home/dhl_ec/bnelissen/Slides/CD3_manuscript/CD3_slides/AAA312.CD3/AAA312.CD3.run1	255	0.7	0.06	0.7	0.06	-8.38209977506	-11.4378321744	1.34559210991	0.457272171875
2397.0	494120.0	933.0	6647.0	494120.0	4000000.0	20.0	2.0	0.94	1.02	1.19	0.0600000000002	7.18	0.38	0.85	0.21	7.29	0.23	2.25	1.54	0.51	AAA312.CD3.X13.Y5.tile.tissue.png	58	1	2000	58	70e5107237cc294e7c01f08a5fce4931	0	0	0	0	0	0	0	0	0	0	0	0	0	/home/dhl_ec/bnelissen/Slides/CD3_manuscript/CD3_slides/AAA312.CD3/AAA312.CD3.run1	255	0.7	0.06	0.7	0.06	-8.50017022532	-12.3069903691	1.59672501914	0.419812648437
3310.0	2647244.0	1345.0	23563.0	2647244.0	4000000.0	24.0	5.0	0.94	1.77	1.15	0.05	7.1	0.36	0.73	0.11	9.02	0.33	2.29	1.54	0.66	AAA312.CD3.X13.Y6.tile.tissue.png	59	1	2000	59	616f1e0a53937d328eb517cc7d701fee	0	0	0	0	0	0	0	0	0	0	0	0	0	/home/dhl_ec/bnelissen/Slides/CD3_manuscript/CD3_slides/AAA312.CD3/AAA312.CD3.run1	255	0.7	0.06	0.7	0.06	-8.91548817337	-12.2431303347	2.56473903036	0.932583453125
3923.0	2986847.0	1587.0	43784.0	2986847.0	4000000.0	34.0	19.0	1.99	2.23	1.15	0.0799999999999	6.41	0.39	0.72	0.0900000000001	9.11	0.34	2.34	1.55	0.58	AAA312.CD3.X13.Y7.tile.tissue.png	60	1	2000	60	33a07d4aa4846fb8805a3a4bcc16366f	0	0	0	0	0	0	0	0	0	0	0	0	0	/home/dhl_ec/bnelissen/Slides/CD3_manuscript/CD3_slides/AAA312.CD3/AAA312.CD3.run1	255	0.7	0.06	0.7	0.06	-9.60742549008	-11.7023976556	4.02820740601	1.08369546094
2191.0	541247.0	1002.0	18567.0	541247.0	4000000.0	23.0	21.0	0.93	1.01	1.2	0.0600000000002	8.82	0.39	0.87	0.2	7.21	0.23	2.1	1.44	0.51	AAA312.CD3.X13.Y8.tile.tissue.png	61	1	2000	61	a031bcef334b3a411529d3e0ee2f01e3	0	0	0	0	0	0	0	0	0	0	0	0	0	/home/dhl_ec/bnelissen/Slides/CD3_manuscript/CD3_slides/AAA312.CD3/AAA312.CD3.run1	255	0.7	0.06	0.7	0.06	-9.79764355179	-12.4154106112	5.78268656863	1.46337303906
124.0	1292554.0	69.0	5810.0	1292554.0	4000000.0	1.0	2.0	1.13	1.32	1.2	0.0599999999999	7.07	0.38	0.83	0.17	7.76	0.27	2.23	1.46	0.72	AAA312.CD3.X14.Y2.tile.tissue.png	62	1	2000	62	ea5e525bff9050daf0509223cbbd7c55	0	0	0	0	0	0	0	0	0	0	0	0	0	/home/dhl_ec/bnelissen/Slides/CD3_manuscript/CD3_slides/AAA312.CD3/AAA312.CD3.run1	255	0.7	0.06	0.7	0.06	-7.39882910227	-11.6345803264	1.10660126721	0.447435875
15283.0	240225.0	6771.0	4238.0	240225.0	1388000.0	44.0	1.0	0.33	0.47	0.4	0.0200000000002	2.42	0.13	0.3	0.0699999999999	3.33	0.0899999999999	0.76	0.55	0.14	AAA312.CD3.X14.Y20.tile.tissue.png	63	1	2000	63	20d4e17663244b4de5f7174c9e8f457f	0	0	0	0	0	0	0	0	0	0	0	0	0	/home/dhl_ec/bnelissen/Slides/CD3_manuscript/CD3_slides/AAA312.CD3/AAA312.CD3.run1	255	0.7	0.06	0.7	0.06	-7.94794554317	-10.8670520188	1.04398032041	0.351586038815
18393.0	2108196.0	3345.0	8335.0	2108196.0	4000000.0	84.0	3.0	0.98	1.52	1.17	0.04	6.49	0.36	0.72	0.13	8.06	0.28	2.09	1.44	0.51	AAA312.CD3.X14.Y3.tile.tissue.png	64	1	2000	64	2e4cd6d6f84306004851c9a1bed1e23b	0	0	0	0	0	0	0	0	0	0	0	0	0	/home/dhl_ec/bnelissen/Slides/CD3_manuscript/CD3_slides/AAA312.CD3/AAA312.CD3.run1	255	0.7	0.06	0.7	0.06	-8.09654977016	-11.7738543473	0.524157410288	0.601805882813
36952.0	1947601.0	10592.0	13523.0	1947601.0	4000000.0	201.0	3.0	1.65	1.66	1.11	0.0599999999999	6.87	0.37	0.75	0.13	9.07	0.3	2.26	1.55	0.54	AAA312.CD3.X14.Y4.tile.tissue.png	65	1	2000	65	2f99137346d60960b231e8f16f9c9993	0	0	0	0	0	0	0	0	0	0	0	0	0	/home/dhl_ec/bnelissen/Slides/CD3_manuscript/CD3_slides/AAA312.CD3/AAA312.CD3.run1	255	0.7	0.06	0.7	0.06	-8.60955033281	-12.5123921644	1.60490459113	0.7809551875
2394.0	628303.0	902.0	7670.0	628303.0	4000000.0	16.0	3.0	1.49	1.05	1.2	0.0599999999999	7.26	0.42	0.83	0.19	7.0	0.23	2.18	1.49	0.5	AAA312.CD3.X14.Y5.tile.tissue.png	66	1	2000	66	000eb78efe5cb449de04a7e74eeaa848	0	0	0	0	0	0	0	0	0	0	0	0	0	/home/dhl_ec/bnelissen/Slides/CD3_manuscript/CD3_slides/AAA312.CD3/AAA312.CD3.run1	255	0.7	0.06	0.7	0.06	-8.64144859904	-12.1325140903	1.65720609657	0.517312210938
10173.0	2819949.0	3311.0	16696.0	2819949.0	4000000.0	66.0	3.0	1.54	1.78	1.15	0.0599999999999	7.98	0.37	0.75	0.0999999999999	8.7	0.32	2.21	1.53	0.55	AAA312.CD3.X14.Y6.tile.tissue.png	67	1	2000	67	3d6743e0a5f3cf4a5802a59cdfd3b111	0	0	0	0	0	0	0	0	0	0	0	0	0	/home/dhl_ec/bnelissen/Slides/CD3_manuscript/CD3_slides/AAA312.CD3/AAA312.CD3.run1	255	0.7	0.06	0.7	0.06	-9.06027546908	-12.408840507	2.78783241428	0.93562
6371.0	3125218.0	2213.0	20777.0	3125218.0	4000000.0	46.0	3.0	0.93	1.11	1.15	0.05	6.44	0.37	0.74	0.0900000000001	8.8	0.32	2.21	1.5	0.52	AAA312.CD3.X14.Y7.tile.tissue.png	68	1	2000	68	e13b429c664fe5f4f00595d3b191c2df	0	0	0	0	0	0	0	0	0	0	0	0	0	/home/dhl_ec/bnelissen/Slides/CD3_manuscript/CD3_slides/AAA312.CD3/AAA312.CD3.run1	255	0.7	0.06	0.7	0.06	-8.76972950838	-12.0970892365	2.2737759437	0.68509546875
18968.0	3426609.0	7141.0	32530.0	3426609.0	4000000.0	150.0	8.0	2.01	1.23	1.14	0.05	7.12	0.38	0.74	0.0799999999999	9.04	0.34	2.21	1.49	0.57	AAA312.CD3.X14.Y8.tile.tissue.png	69	1	2000	69	b02c389b6594a2619d07049c779b0013	0	0	0	0	0	0	0	0	0	0	0	0	0	/home/dhl_ec/bnelissen/Slides/CD3_manuscript/CD3_slides/AAA312.CD3/AAA312.CD3.run1	255	0.7	0.06	0.7	0.06	-9.49798987393	-11.7539230044	3.67036354042	0.711430109375
13358.0	1435298.0	5276.0	22023.0	1435298.0	4000000.0	113.0	5.0	1.21	1.86	1.17	0.05	6.95	0.38	0.82	0.16	7.53	0.26	2.18	1.5	0.52	AAA312.CD3.X14.Y9.tile.tissue.png	70	1	2000	70	4c4797a5a9803205ad96e5571d531e2d	0	0	0	0	0	0	0	0	0	0	0	0	0	/home/dhl_ec/bnelissen/Slides/CD3_manuscript/CD3_slides/AAA312.CD3/AAA312.CD3.run1	255	0.7	0.06	0.7	0.06	-9.90373241974	-12.4711333871	5.38071531625	1.69374892969
138.0	898542.0	62.0	21060.0	898542.0	4000000.0	2.0	5.0	1.82	1.48	1.15	0.0600000000002	6.37	0.38	0.83	0.17	7.15	0.23	2.19	1.48	0.49	AAA312.CD3.X15.Y10.tile.tissue.png	71	1	2000	71	0053ba034abf2cdfe740f43785b4f6b3	0	0	0	0	0	0	0	0	0	0	0	0	0	/home/dhl_ec/bnelissen/Slides/CD3_manuscript/CD3_slides/AAA312.CD3/AAA312.CD3.run1	255	0.7	0.06	0.7	0.06	-9.45441996987	-11.9743342711	4.67121505744	2.32968224609
15283.0	240000.0	6771.0	4236.0	240000.0	1388000.0	44.0	1.0	1.14	0.59	0.67	0.03	2.32	0.17	0.39	0.0599999999999	3.13	0.0899999999999	0.73	0.55	0.15	AAA312.CD3.X15.Y20.tile.tissue.png	72	1	2000	72	7efd1594ce56e8b1e9d8c9cb57fcd4b8	0	0	0	0	0	0	0	0	0	0	0	0	0	/home/dhl_ec/bnelissen/Slides/CD3_manuscript/CD3_slides/AAA312.CD3/AAA312.CD3.run1	255	0.7	0.06	0.7	0.06	-7.76822070612	-10.6666932063	1.05109809494	0.361103633826
0.0	167594.0	0.0	4573.0	167594.0	4000000.0	0.0	3.0	0.86	0.93	1.2	0.0699999999999	7.01	0.38	0.91	0.22	6.1	0.14	2.12	1.54	0.52	AAA312.CD3.X15.Y6.tile.tissue.png	73	1	2000	73	6a7c8f4eb951773eb65f178ce28f34a2	0	0	0	0	0	0	0	0	0	0	0	0	0	/home/dhl_ec/bnelissen/Slides/CD3_manuscript/CD3_slides/AAA312.CD3/AAA312.CD3.run1	255	0.7	0.06	0.7	0.06	0.0	-11.7777577407	2.24515961938	0.497392783691
9534.0	2298215.0	3245.0	16588.0	2298215.0	4000000.0	58.0	6.0	1.03	1.69	1.15	0.0599999999999	7.6	0.39	0.79	0.13	8.69	0.31	2.29	1.54	0.56	AAA312.CD3.X15.Y7.tile.tissue.png	74	1	2000	74	87a9f641a1d8b3d8778fbc301459d7dd	0	0	0	0	0	0	0	0	0	0	0	0	0	/home/dhl_ec/bnelissen/Slides/CD3_manuscript/CD3_slides/AAA312.CD3/AAA312.CD3.run1	255	0.7	0.06	0.7	0.06	-8.93818682371	-12.2398016939	1.70550127214	1.1436350625
1868.0	1543564.0	848.0	51417.0	1543564.0	4000000.0	18.0	30.0	0.98	1.29	1.19	0.0599999999999	7.22	0.41	0.79	0.16	7.98	0.28	2.36	1.54	0.56	AAA312.CD3.X15.Y8.tile.tissue.png	75	1	2000	75	8dc6d3eda4a35a87fc512694e3a9da2d	0	0	0	0	0	0	0	0	0	0	0	0	0	/home/dhl_ec/bnelissen/Slides/CD3_manuscript/CD3_slides/AAA312.CD3/AAA312.CD3.run1	255	0.7	0.06	0.7	0.06	-9.14230642402	-12.3969379712	3.303471759	2.05402390625
3011.0	3362336.0	1146.0	33590.0	3362336.0	4000000.0	23.0	8.0	1.05	1.24	1.14	0.05	6.8	0.38	0.74	0.0800000000002	9.02	0.33	2.39	1.54	0.73	AAA312.CD3.X15.Y9.tile.tissue.png	76	1	2000	76	f4a198c7df5d03ce0c890047032164fe	0	0	0	0	0	0	0	0	0	0	0	0	0	/home/dhl_ec/bnelissen/Slides/CD3_manuscript/CD3_slides/AAA312.CD3/AAA312.CD3.run1	255	0.7	0.06	0.7	0.06	-9.59625805526	-11.7026176406	3.65401579604	0.837262375
2298.0	2585698.0	1108.0	40694.0	2585698.0	4000000.0	26.0	15.0	1.15	1.86	1.12	0.04	6.94	0.43	0.74	0.12	8.47	0.31	2.27	1.5	0.73	AAA312.CD3.X16.Y10.tile.tissue.png	77	1	2000	77	c3eb102b22bb41acbff85bb7c6ca9478	0	0	0	0	0	0	0	0	0	0	0	0	0	/home/dhl_ec/bnelissen/Slides/CD3_manuscript/CD3_slides/AAA312.CD3/AAA312.CD3.run1	255	0.7	0.06	0.7	0.06	-9.56204391603	-12.3773319057	4.0753806941	1.61511284375
0.0	360992.0	0.0	21254.0	360992.0	4000000.0	0.0	14.0	1.6	1.43	1.21	0.0599999999999	6.69	0.39	0.88	0.22	6.78	0.16	2.23	1.53	1.04	AAA312.CD3.X16.Y11.tile.tissue.png	78	1	2000	78	dbc37e0e889a13b029f82a2c6c31ec0b	0	0	0	0	0	0	0	0	0	0	0	0	0	/home/dhl_ec/bnelissen/Slides/CD3_manuscript/CD3_slides/AAA312.CD3/AAA312.CD3.run1	255	0.7	0.06	0.7	0.06	-9.12554247485	-11.9456384784	2.03360496736	1.42974605762
14141.0	240000.0	6167.0	4236.0	240000.0	1388000.0	41.0	1.0	1.22	1.16	0.39	0.00999999999999	2.72	0.19	0.43	0.0999999999999	3.29	0.0899999999999	0.71	0.51	0.14	AAA312.CD3.X16.Y20.tile.tissue.png	79	1	2000	79	f32d8e2e96ea45ec71e22a74ddf6d997	0	0	0	0	0	0	0	0	0	0	0	0	0	/home/dhl_ec/bnelissen/Slides/CD3_manuscript/CD3_slides/AAA312.CD3/AAA312.CD3.run1	255	0.7	0.06	0.7	0.06	-7.80823042937	-10.7327517195	1.076555673	0.359841982619
0.0	90665.0	0.0	4499.0	90665.0	4000000.0	0.0	3.0	1.68	0.91	1.16	0.0599999999999	6.59	0.36	0.89	0.21	6.21	0.14	2.13	1.48	0.49	AAA312.CD3.X16.Y7.tile.tissue.png	80	1	2000	80	3d93eb2b0ba491759c8386322f1c3f00	0	0	0	0	0	0	0	0	0	0	0	0	0	/home/dhl_ec/bnelissen/Slides/CD3_manuscript/CD3_slides/AAA312.CD3/AAA312.CD3.run1	255	0.7	0.06	0.7	0.06	-6.61784022846	-11.9372943885	3.19092986544	0.654420046875
2198.0	2143146.0	786.0	24155.0	2143146.0	4000000.0	14.0	10.0	1.57	1.3	1.15	0.0599999999999	6.67	0.37	0.77	0.13	8.56	0.3	2.31	1.55	0.6	AAA312.CD3.X16.Y8.tile.tissue.png	81	1	2000	81	0f7f377a0ec551671e4291ca12503955	0	0	0	0	0	0	0	0	0	0	0	0	0	/home/dhl_ec/bnelissen/Slides/CD3_manuscript/CD3_slides/AAA312.CD3/AAA312.CD3.run1	255	0.7	0.06	0.7	0.06	-9.30109116977	-12.0499853303	2.02699954435	1.36895570312
11446.0	1780234.0	4302.0	30874.0	1780234.0	4000000.0	84.0	9.0	1.6	1.32	1.19	0.0599999999999	7.42	0.4	0.79	0.16	8.38	0.29	2.35	1.54	0.56	AAA312.CD3.X16.Y9.tile.tissue.png	82	1	2000	82	558f08cae143fbaefd5b606b1ac522ed	0	0	0	0	0	0	0	0	0	0	0	0	0	/home/dhl_ec/bnelissen/Slides/CD3_manuscript/CD3_slides/AAA312.CD3/AAA312.CD3.run1	255	0.7	0.06	0.7	0.06	-9.21163864657	-12.7833628206	3.20759316406	1.46859403125
6860.0	1545567.0	2630.0	15883.0	1545567.0	4000000.0	50.0	7.0	1.35	1.21	1.19	0.0600000000002	7.86	0.39	0.8	0.17	8.14	0.28	2.36	1.56	0.55	AAA312.CD3.X17.Y10.tile.tissue.png	83	1	2000	83	442b242a08f80a1e7f25e5439135ff58	0	0	0	0	0	0	0	0	0	0	0	0	0	/home/dhl_ec/bnelissen/Slides/CD3_manuscript/CD3_slides/AAA312.CD3/AAA312.CD3.run1	255	0.7	0.06	0.7	0.06	-9.14990685228	-12.5485712096	2.3482416995	1.12132804687
8247.0	791086.0	2784.0	21075.0	791086.0	4000000.0	56.0	18.0	0.88	1.07	1.13	0.0599999999999	7.35	0.4	0.85	0.2	7.34	0.24	2.22	1.48	0.52	AAA312.CD3.X17.Y11.tile.tissue.png	84	1	2000	84	3cac220d5636f1e89a9b3701335ee474	0	0	0	0	0	0	0	0	0	0	0	0	0	/home/dhl_ec/bnelissen/Slides/CD3_manuscript/CD3_slides/AAA312.CD3/AAA312.CD3.run1	255	0.7	0.06	0.7	0.06	-9.32742256674	-12.5119639846	2.32265380169	1.17010646094
16428.0	240000.0	7274.0	4236.0	240000.0	1388000.0	47.0	1.0	0.32	0.49	0.42	0.0200000000002	2.57	0.12	0.3	0.0599999999999	3.56	0.0899999999997	0.73	0.52	0.16	AAA312.CD3.X17.Y20.tile.tissue.png	85	1	2000	85	38743fc2960e86e321643ad349b84f73	0	0	0	0	0	0	0	0	0	0	0	0	0	/home/dhl_ec/bnelissen/Slides/CD3_manuscript/CD3_slides/AAA312.CD3/AAA312.CD3.run1	255	0.7	0.06	0.7	0.06	-7.85457685603	-10.7106512561	1.19453263178	0.356922966949
0.0	53002.0	0.0	1469.0	53002.0	4000000.0	0.0	1.0	1.54	0.96	1.15	0.0599999999999	6.62	0.36	0.85	0.19	5.41	0.13	1.98	1.44	0.48	AAA312.CD3.X17.Y8.tile.tissue.png	86	1	2000	86	80b2358eba1c448e21afe890de89aed4	0	0	0	0	0	0	0	0	0	0	0	0	0	/home/dhl_ec/bnelissen/Slides/CD3_manuscript/CD3_slides/AAA312.CD3/AAA312.CD3.run1	255	0.7	0.06	0.7	0.06	0.0	-11.6501243616	1.09529069953	0.412793484619
2292.0	1515956.0	883.0	20677.0	1515956.0	4000000.0	18.0	5.0	1.21	1.64	1.58	0.0599999999999	6.4	0.38	0.78	0.15	7.33	0.26	2.21	1.45	0.49	AAA312.CD3.X17.Y9.tile.tissue.png	87	1	2000	87	638b7ca302289478501c5452c5d608c0	0	0	0	0	0	0	0	0	0	0	0	0	0	/home/dhl_ec/bnelissen/Slides/CD3_manuscript/CD3_slides/AAA312.CD3/AAA312.CD3.run1	255	0.7	0.06	0.7	0.06	-8.99089324254	-12.1071816169	1.45686825828	1.26313448438
0.0	548858.0	0.0	10095.0	548858.0	4000000.0	0.0	2.0	1.12	1.5	1.1	0.0599999999999	6.33	0.46	0.98	0.19	6.21	0.15	2.06	1.45	0.51	AAA312.CD3.X18.Y10.tile.tissue.png	88	1	2000	88	1243a610e5349c0ce62a3d1a0611d15a	0	0	0	0	0	0	0	0	0	0	0	0	0	/home/dhl_ec/bnelissen/Slides/CD3_manuscript/CD3_slides/AAA312.CD3/AAA312.CD3.run1	255	0.7	0.06	0.7	0.06	-7.83574781464	-11.270539298	0.641346558187	0.60186172168
1301.0	896127.0	531.0	18578.0	896127.0	4000000.0	9.0	8.0	0.86	1.12	1.16	0.0500000000002	6.43	0.35	0.79	0.17	6.85	0.23	2.16	1.52	0.51	AAA312.CD3.X18.Y11.tile.tissue.png	89	1	2000	89	e89b653b258378904bdb9cda6d3e1176	0	0	0	0	0	0	0	0	0	0	0	0	0	/home/dhl_ec/bnelissen/Slides/CD3_manuscript/CD3_slides/AAA312.CD3/AAA312.CD3.run1	255	0.7	0.06	0.7	0.06	-8.63421630568	-12.240802569	1.33284262106	1.257925
17349.0	240000.0	7794.0	4236.0	240000.0	1388000.0	48.0	1.0	0.37	0.82	0.47	0.02	2.26	0.12	0.29	0.0700000000002	3.07	0.0900000000001	0.68	0.49	0.12	AAA312.CD3.X18.Y20.tile.tissue.png	90	1	2000	90	0a4f412a2691557f8e7af5f7b004f669	0	0	0	0	0	0	0	0	0	0	0	0	0	/home/dhl_ec/bnelissen/Slides/CD3_manuscript/CD3_slides/AAA312.CD3/AAA312.CD3.run1	255	0.7	0.06	0.7	0.06	-7.85417787041	-10.7182550421	1.33223109983	0.356396602576
0.0	258783.0	0.0	5472.0	258783.0	4000000.0	0.0	1.0	0.84	1.21	1.11	0.0599999999999	6.12	0.35	0.84	0.19	5.51	0.13	1.97	1.44	0.51	AAA312.CD3.X19.Y11.tile.tissue.png	91	1	2000	91	ce6d781cf79a10f93f2ec87f22f758a0	0	0	0	0	0	0	0	0	0	0	0	0	0	/home/dhl_ec/bnelissen/Slides/CD3_manuscript/CD3_slides/AAA312.CD3/AAA312.CD3.run1	255	0.7	0.06	0.7	0.06	0.0	-12.1489785694	1.74014449365	0.422684734375
18828.0	239596.0	8792.0	4244.0	239596.0	1388000.0	55.0	1.0	0.36	0.91	0.71	0.02	2.25	0.13	0.29	0.0599999999999	3.03	0.0799999999999	0.69	0.78	0.13	AAA312.CD3.X19.Y20.tile.tissue.png	92	1	2000	92	cc0e64226e25e3ad6ae716f9d074ba97	0	0	0	0	0	0	0	0	0	0	0	0	0	/home/dhl_ec/bnelissen/Slides/CD3_manuscript/CD3_slides/AAA312.CD3/AAA312.CD3.run1	255	0.7	0.06	0.7	0.06	-7.87750823322	-10.7225885898	1.45272394969	0.35891692183
109.0	71598.0	50.0	2826.0	71598.0	4000000.0	2.0	5.0	1.37	1.24	1.11	0.0599999999999	6.49	0.35	0.84	0.21	7.04	0.21	2.1	1.5	0.86	AAA312.CD3.X2.Y1.tile.tissue.png	93	1	2000	93	deecb0a6b78e0cedeb60e6d5230b6a30	0	0	0	0	0	0	0	0	0	0	0	0	0	/home/dhl_ec/bnelissen/Slides/CD3_manuscript/CD3_slides/AAA312.CD3/AAA312.CD3.run1	255	0.7	0.06	0.7	0.06	-8.65620420246	-11.9369315984	3.71417258417	0.328824187988
0.0	21071.0	0.0	1218.0	21071.0	4000000.0	0.0	2.0	1.9	1.02	1.15	0.0599999999999	6.82	0.37	0.89	0.22	6.34	0.14	2.1	1.54	0.99	AAA312.CD3.X2.Y2.tile.tissue.png	94	1	2000	94	63224c1008ad1370103e3d7cce377b16	0	0	0	0	0	0	0	0	0	0	0	0	0	/home/dhl_ec/bnelissen/Slides/CD3_manuscript/CD3_slides/AAA312.CD3/AAA312.CD3.run1	255	0.7	0.06	0.7	0.06	-8.47817388296	-11.8414076674	4.29590196574	0.266095520081
832.0	1419735.0	314.0	8544.0	1419735.0	4000000.0	6.0	2.0	1.31	1.15	1.14	0.0599999999999	8.42	0.38	0.84	0.17	7.87	0.27	2.16	1.54	0.52	AAA312.CD3.X2.Y5.tile.tissue.png	95	1	2000	95	df8b1cd39d3b9aff94fe33cfe2dece69	0	0	0	0	0	0	0	0	0	0	0	0	0	/home/dhl_ec/bnelissen/Slides/CD3_manuscript/CD3_slides/AAA312.CD3/AAA312.CD3.run1	255	0.7	0.06	0.7	0.06	-9.38483185483	-11.6350040589	3.65047346466	0.563180925781
1841.0	3998145.0	899.0	8299.0	3998145.0	4000000.0	23.0	1.0	2.34	1.57	1.21	0.0499999999997	6.33	0.35	0.71	0.0500000000002	8.98	0.35	2.06	1.44	1.33	AAA312.CD3.X2.Y6.tile.tissue.png	96	1	2000	96	b336a52eeb51d42627251f98bdfbad14	0	0	0	0	0	0	0	0	0	0	0	0	0	/home/dhl_ec/bnelissen/Slides/CD3_manuscript/CD3_slides/AAA312.CD3/AAA312.CD3.run1	255	0.7	0.06	0.7	0.06	-8.91539970743	-11.6647814282	1.82040193733	0.181131181641
32365.0	2821015.0	12411.0	48361.0	2821015.0	4000000.0	265.0	56.0	2.46	1.92	1.16	0.0499999999997	7.54	0.37	0.7	0.1	8.46	0.31	2.14	1.44	1.33	AAA312.CD3.X2.Y7.tile.tissue.png	97	1	2000	97	34f5591d8278d2ad92de33aea8711126	0	0	0	0	0	0	0	0	0	0	0	0	0	/home/dhl_ec/bnelissen/Slides/CD3_manuscript/CD3_slides/AAA312.CD3/AAA312.CD3.run1	255	0.7	0.06	0.7	0.06	-9.51645445222	-12.1576430284	3.61099845798	0.82518121875
616.0	253305.0	319.0	18485.0	253305.0	4000000.0	10.0	27.0	2.01	1.69	1.09	0.0599999999999	6.65	0.36	0.8	0.2	6.34	0.21	2.07	1.45	1.08	AAA312.CD3.X2.Y8.tile.tissue.png	98	1	2000	98	564a2f4e871d95d16e7268b921584f0f	0	0	0	0	0	0	0	0	0	0	0	0	0	/home/dhl_ec/bnelissen/Slides/CD3_manuscript/CD3_slides/AAA312.CD3/AAA312.CD3.run1	255	0.7	0.06	0.7	0.06	-9.48954446843	-12.326703385	4.91282845121	1.92264072656
9814.0	194769.0	2724.0	3510.0	194769.0	1146488.0	39.0	1.0	0.28	0.32	0.34	0.02	1.96	0.11	0.23	0.0500000000002	2.09	0.0699999999997	0.56	0.4	0.13	AAA312.CD3.X20.Y20.tile.tissue.png	99	1	1652	99	109926141b523eb8603c741c4e026dea	0	0	0	0	0	0	0	0	0	0	0	0	0	/home/dhl_ec/bnelissen/Slides/CD3_manuscript/CD3_slides/AAA312.CD3/AAA312.CD3.run1	255	0.802876629704	0.06	0.802876629704	0.06	-4.71819336329	-10.7527332669	8.13555115751	0.377646315313
0.0	71340.0	0.0	1800.0	71340.0	4000000.0	0.0	2.0	1.61	1.43	1.13	0.0599999999999	6.09	0.58	0.87	0.2	5.73	0.13	2.04	1.45	0.46	AAA312.CD3.X3.Y0.tile.tissue.png	100	1	2000	100	1ff2a32368279fe1e9dd7e6d162fc206	0	0	0	0	0	0	0	0	0	0	0	0	0	/home/dhl_ec/bnelissen/Slides/CD3_manuscript/CD3_slides/AAA312.CD3/AAA312.CD3.run1	255	0.7	0.06	0.7	0.06	0.0	-11.1844910252	1.03799279857	0.536518015503
70.0	1954614.0	34.0	15346.0	1954614.0	4000000.0	1.0	7.0	2.32	2.45	1.12	0.0599999999999	6.35	0.36	0.75	0.13	7.54	0.28	2.12	1.44	0.49	AAA312.CD3.X3.Y1.tile.tissue.png	101	1	2000	101	8cc8e2b0e2c528e6f6a741d70c4725a0	0	0	0	0	0	0	0	0	0	0	0	0	0	/home/dhl_ec/bnelissen/Slides/CD3_manuscript/CD3_slides/AAA312.CD3/AAA312.CD3.run1	255	0.7	0.06	0.7	0.06	-7.69940908513	-11.3300705834	1.12806067588	0.689656777344
0.0	1680784.0	0.0	9027.0	1680784.0	4000000.0	0.0	1.0	1.22	1.93	1.54	0.0599999999999	6.19	0.35	0.76	0.14	6.27	0.19	2.02	1.42	0.49	AAA312.CD3.X3.Y2.tile.tissue.png	102	1	2000	102	4b826cad94e8433b554b8200b054d649	0	0	0	0	0	0	0	0	0	0	0	0	0	/home/dhl_ec/bnelissen/Slides/CD3_manuscript/CD3_slides/AAA312.CD3/AAA312.CD3.run1	255	0.7	0.06	0.7	0.06	0.0	-10.7763093388	0.777381567173	0.50183409375
15283.0	242000.0	6771.0	4238.0	242000.0	1388000.0	44.0	1.0	1.1	0.92	0.76	0.02	2.58	0.12	0.29	0.0599999999999	3.18	0.0900000000001	0.69	0.51	0.13	AAA312.CD3.X3.Y20.tile.tissue.png	103	1	2000	103	c68f3e468eeb02f4d8a46e139b85715e	0	0	0	0	0	0	0	0	0	0	0	0	0	/home/dhl_ec/bnelissen/Slides/CD3_manuscript/CD3_slides/AAA312.CD3/AAA312.CD3.run1	255	0.7	0.06	0.7	0.06	-7.44813246762	-10.6043854832	1.05128326758	0.345700130584
139.0	327294.0	65.0	3758.0	327294.0	4000000.0	1.0	2.0	0.87	0.929999999999	1.12	0.0499999999997	6.82	0.34	0.820000000001	0.19	6.36	0.21	2.02	1.46	0.47	AAA312.CD3.X3.Y5.tile.tissue.png	104	1	2000	104	58e2fce7dbea69b985e306287f2578b9	0	0	0	0	0	0	0	0	0	0	0	0	0	/home/dhl_ec/bnelissen/Slides/CD3_manuscript/CD3_slides/AAA312.CD3/AAA312.CD3.run1	255	0.7	0.06	0.7	0.06	-8.14735593241	-11.3239073713	2.05001817908	0.299775964844
780.0	3764461.0	338.0	14510.0	3764461.0	4000000.0	7.0	2.0	2.52	1.84	1.21	0.0499999999997	6.08	0.42	0.9	0.0599999999999	8.84	0.33	2.15	1.48	1.08	AAA312.CD3.X3.Y6.tile.tissue.png	105	1	2000	105	2d7dc6edd202fbc3ef85c18c4170daeb	0	0	0	0	0	0	0	0	0	0	0	0	0	/home/dhl_ec/bnelissen/Slides/CD3_manuscript/CD3_slides/AAA312.CD3/AAA312.CD3.run1	255	0.7	0.06	0.7	0.06	-8.82135236503	-11.9202515436	1.94349786308	0.455011234375
133986.0	3527482.0	53878.0	28254.0	3527482.0	4000000.0	1160.0	26.0	2.08	2.13	1.09	0.0499999999997	6.75	0.36	0.71	0.0699999999997	9.63	0.35	2.08	1.43	0.88	AAA312.CD3.X3.Y7.tile.tissue.png	106	1	2000	106	da5869c1ea97c91bdf5a883d9eafcd9b	0	0	0	0	0	0	0	0	0	0	0	0	0	/home/dhl_ec/bnelissen/Slides/CD3_manuscript/CD3_slides/AAA312.CD3/AAA312.CD3.run1	255	0.7	0.06	0.7	0.06	-9.50475241506	-11.9360820957	3.32198910869	0.597861484375
4665.0	1333999.0	1932.0	93416.0	1333999.0	4000000.0	49.0	120.0	1.49	2.61	1.15	0.0599999999999	6.89	0.38	0.74	0.15	7.21	0.24	2.27	1.44	0.92	AAA312.CD3.X3.Y8.tile.tissue.png	107	1	2000	107	2e56a5c84a6655452242266727e71129	0	0	0	0	0	0	0	0	0	0	0	0	0	/home/dhl_ec/bnelissen/Slides/CD3_manuscript/CD3_slides/AAA312.CD3/AAA312.CD3.run1	255	0.7	0.06	0.7	0.06	-9.82870429232	-12.0239443453	5.4073654711	1.91951740625
328.0	163448.0	159.0	14888.0	163448.0	4000000.0	4.0	32.0	2.8	1.32	1.09	0.0499999999997	6.12	0.58	0.94	0.22	7.03	0.22	2.23	1.55	0.7	AAA312.CD3.X3.Y9.tile.tissue.png	108	1	2000	108	2641b26464e50b0ee2f84d3604714bd7	0	0	0	0	0	0	0	0	0	0	0	0	0	/home/dhl_ec/bnelissen/Slides/CD3_manuscript/CD3_slides/AAA312.CD3/AAA312.CD3.run1	255	0.7	0.06	0.7	0.06	-9.59187380291	-12.1890877633	5.78554936921	1.23699385156
0.0	2256200.0	0.0	11909.0	2256200.0	4000000.0	0.0	2.0	1.04	1.64	1.15	0.0599999999999	6.14	0.4	0.78	0.13	6.81	0.21	2.09	1.45	0.92	AAA312.CD3.X4.Y0.tile.tissue.png	109	1	2000	109	3bd1f02c5d589ac970b50312355372d9	0	0	0	0	0	0	0	0	0	0	0	0	0	/home/dhl_ec/bnelissen/Slides/CD3_manuscript/CD3_slides/AAA312.CD3/AAA312.CD3.run1	255	0.7	0.06	0.7	0.06	0.0	-11.7815912347	2.19688990338	1.14007063672
79.0	3042751.0	47.0	24026.0	3042751.0	4000000.0	1.0	4.0	2.53	1.78	1.31	0.0700000000002	7.01	0.36	0.73	0.0900000000001	8.38	0.32	2.18	1.46	0.65	AAA312.CD3.X4.Y1.tile.tissue.png	110	1	2000	110	d91e4480e3f6bd9cf9fde51769a031c4	0	0	0	0	0	0	0	0	0	0	0	0	0	/home/dhl_ec/bnelissen/Slides/CD3_manuscript/CD3_slides/AAA312.CD3/AAA312.CD3.run1	255	0.7	0.06	0.7	0.06	-7.69084369157	-11.894122592	3.31845558874	0.972694203125
144.0	333129.0	86.0	15442.0	333129.0	4000000.0	2.0	9.0	1.29	1.93	1.11	0.0499999999997	6.38	0.37	0.83	0.19	6.45	0.22	2.08	1.44	0.57	AAA312.CD3.X4.Y10.tile.tissue.png	111	1	2000	111	03d86969fc6e92d122483cd6287402b3	0	0	0	0	0	0	0	0	0	0	0	0	0	/home/dhl_ec/bnelissen/Slides/CD3_manuscript/CD3_slides/AAA312.CD3/AAA312.CD3.run1	255	0.7	0.06	0.7	0.06	-9.00884329553	-12.0975006378	5.61000627168	1.08960836914
128.0	1942245.0	83.0	7114.0	1942245.0	4000000.0	2.0	1.0	1.85	1.7	1.34	0.0599999999999	6.84	0.36	0.76	0.13	7.48	0.27	2.02	1.43	0.54	AAA312.CD3.X4.Y2.tile.tissue.png	112	1	2000	112	8bbdd4b7ac38e83208df80f8525afafc	0	0	0	0	0	0	0	0	0	0	0	0	0	/home/dhl_ec/bnelissen/Slides/CD3_manuscript/CD3_slides/AAA312.CD3/AAA312.CD3.run1	255	0.7	0.06	0.7	0.06	-6.96675930896	-11.1318629522	0.839866631647	0.649429320313
15283.0	242000.0	6771.0	4238.0	242000.0	1388000.0	44.0	1.0	0.65	0.76	0.71	0.0200000000004	2.3	0.13	0.29	0.0599999999999	3.19	0.0899999999997	0.76	0.52	0.13	AAA312.CD3.X4.Y20.tile.tissue.png	113	1	2000	113	0701cbbbb899ecffe390c445b741c666	0	0	0	0	0	0	0	0	0	0	0	0	0	/home/dhl_ec/bnelissen/Slides/CD3_manuscript/CD3_slides/AAA312.CD3/AAA312.CD3.run1	255	0.7	0.06	0.7	0.06	-7.44682534787	-10.6213652525	1.05034792404	0.34529993696
171.0	2555402.0	57.0	15214.0	2555402.0	4000000.0	1.0	4.0	1.07	2.3	1.11	0.0599999999999	6.18	0.35	0.76	0.11	8.03	0.3	2.08	1.42	0.67	AAA312.CD3.X4.Y6.tile.tissue.png	114	1	2000	114	8cfd2a889a5125a35240fb8e3cc6a7a8	0	0	0	0	0	0	0	0	0	0	0	0	0	/home/dhl_ec/bnelissen/Slides/CD3_manuscript/CD3_slides/AAA312.CD3/AAA312.CD3.run1	255	0.7	0.06	0.7	0.06	-9.50646213039	-11.9255969821	2.74101274793	1.45794554687
16994.0	3977605.0	6430.0	10091.0	3977605.0	4000000.0	133.0	2.0	1.43	1.18	1.15	0.0499999999997	6.6	0.43	0.92	0.0599999999999	9.38	0.35	2.11	1.49	0.5	AAA312.CD3.X4.Y7.tile.tissue.png	115	1	2000	115	cb82cf8bce388f0b674825842375d623	0	0	0	0	0	0	0	0	0	0	0	0	0	/home/dhl_ec/bnelissen/Slides/CD3_manuscript/CD3_slides/AAA312.CD3/AAA312.CD3.run1	255	0.7	0.06	0.7	0.06	-9.38766416376	-11.4121095473	1.80573343493	0.246549121582
8922.0	2962518.0	4136.0	54916.0	2962518.0	4000000.0	103.0	61.0	1.07	1.21	1.16	0.0500000000002	6.73	0.38	0.74	0.1	8.76	0.32	2.25	1.49	0.77	AAA312.CD3.X4.Y8.tile.tissue.png	116	1	2000	116	c07e19a3f47d29b8db7784e9438e1df8	0	0	0	0	0	0	0	0	0	0	0	0	0	/home/dhl_ec/bnelissen/Slides/CD3_manuscript/CD3_slides/AAA312.CD3/AAA312.CD3.run1	255	0.7	0.06	0.7	0.06	-9.41838559743	-11.3076456377	3.40174245875	0.43204946875
383.0	1254273.0	188.0	95400.0	1254273.0	4000000.0	5.0	136.0	1.21	1.41	1.16	0.0599999999999	7.54	0.4	0.82	0.17	7.91	0.26	2.44	1.56	0.55	AAA312.CD3.X4.Y9.tile.tissue.png	117	1	2000	117	76b404830b45ae11090feebdaaea0375	0	0	0	0	0	0	0	0	0	0	0	0	0	/home/dhl_ec/bnelissen/Slides/CD3_manuscript/CD3_slides/AAA312.CD3/AAA312.CD3.run1	255	0.7	0.06	0.7	0.06	-9.61487472807	-11.8626420977	5.07926793803	2.59501427734
0.0	1086969.0	0.0	8419.0	1086969.0	4000000.0	0.0	2.0	0.920000000001	1.79	1.19	0.0599999999999	7.06	0.39	0.87	0.18	7.32	0.17	2.13	1.53	0.51	AAA312.CD3.X5.Y0.tile.tissue.png	118	1	2000	118	160ba36b33a94114df9c1ea36974b241	0	0	0	0	0	0	0	0	0	0	0	0	0	/home/dhl_ec/bnelissen/Slides/CD3_manuscript/CD3_slides/AAA312.CD3/AAA312.CD3.run1	255	0.7	0.06	0.7	0.06	-7.12626615704	-11.607282464	2.19549982942	1.22559941992
82.0	3857771.0	38.0	10926.0	3857771.0	4000000.0	1.0	2.0	1.07	1.39	1.14	0.0500000000002	7.8	0.37	0.77	0.0600000000004	9.89	0.369999999999	2.26	1.56	0.53	AAA312.CD3.X5.Y1.tile.tissue.png	119	1	2000	119	84b17f3a78607c4d4b2b907811100443	0	0	0	0	0	0	0	0	0	0	0	0	0	/home/dhl_ec/bnelissen/Slides/CD3_manuscript/CD3_slides/AAA312.CD3/AAA312.CD3.run1	255	0.7	0.06	0.7	0.06	-8.7012455284	-11.5504469322	1.0160687879	0.268794765625
2003.0	2205519.0	846.0	47924.0	2205519.0	4000000.0	18.0	26.0	1.26	1.17	1.12	0.0600000000004	6.47	0.51	0.87	0.13	7.74	0.27	2.2	1.44	0.94	AAA312.CD3.X5.Y10.tile.tissue.png	120	1	2000	120	480d7bb2b824fa25bf5579a4cf5f7eae	0	0	0	0	0	0	0	0	0	0	0	0	0	/home/dhl_ec/bnelissen/Slides/CD3_manuscript/CD3_slides/AAA312.CD3/AAA312.CD3.run1	255	0.7	0.06	0.7	0.06	-9.5925485861	-12.2662025835	4.52533638866	1.89852667188
204.0	431057.0	100.0	18300.0	431057.0	4000000.0	3.0	12.0	2.09	1.5	1.13	0.0599999999999	6.12	0.36	0.83	0.19	6.43	0.22	2.08	1.42	0.53	AAA312.CD3.X5.Y11.tile.tissue.png	121	1	2000	121	42e98045b4bea3327dd5ab6d771ff998	0	0	0	0	0	0	0	0	0	0	0	0	0	/home/dhl_ec/bnelissen/Slides/CD3_manuscript/CD3_slides/AAA312.CD3/AAA312.CD3.run1	255	0.7	0.06	0.7	0.06	-9.58868869598	-12.028322903	4.51974276429	1.63565505859
0.0	1619665.0	0.0	7212.0	1619665.0	4000000.0	0.0	1.0	1.48	2.19	1.11	0.0599999999999	6.29	0.35	0.73	0.14	7.18	0.18	2.02	1.55	0.58	AAA312.CD3.X5.Y2.tile.tissue.png	122	1	2000	122	c169808c39f6011d3ec182e840e625e6	0	0	0	0	0	0	0	0	0	0	0	0	0	/home/dhl_ec/bnelissen/Slides/CD3_manuscript/CD3_slides/AAA312.CD3/AAA312.CD3.run1	255	0.7	0.06	0.7	0.06	-7.03155369607	-11.28810001	0.859353794987	0.668318214844
15283.0	242000.0	6771.0	4238.0	242000.0	1388000.0	44.0	1.0	1.8	0.38	0.42	0.02	2.34	0.12	0.29	0.0599999999999	3.09	0.0900000000001	0.71	0.5	0.13	AAA312.CD3.X5.Y20.tile.tissue.png	123	1	2000	123	df727217e88f432d87e69c78149355c4	0	0	0	0	0	0	0	0	0	0	0	0	0	/home/dhl_ec/bnelissen/Slides/CD3_manuscript/CD3_slides/AAA312.CD3/AAA312.CD3.run1	255	0.7	0.06	0.7	0.06	-7.456289391	-10.6252951588	1.0504890919	0.349808244777
0.0	75455.0	0.0	3863.0	75455.0	4000000.0	0.0	3.0	0.84	1.16	1.12	0.0599999999999	6.31	0.36	0.89	0.2	6.11	0.13	2.07	1.48	0.48	AAA312.CD3.X5.Y3.tile.tissue.png	124	1	2000	124	eaba5e6485a6887b586318381e1ee1ae	0	0	0	0	0	0	0	0	0	0	0	0	0	/home/dhl_ec/bnelissen/Slides/CD3_manuscript/CD3_slides/AAA312.CD3/AAA312.CD3.run1	255	0.7	0.06	0.7	0.06	-6.877541048	-11.3778597139	3.12107796037	0.632758499146
0.0	203789.0	0.0	6118.0	203789.0	4000000.0	0.0	4.0	0.85	0.93	1.15	0.0599999999999	6.41	0.37	0.87	0.2	6.26	0.14	2.05	1.47	0.51	AAA312.CD3.X5.Y6.tile.tissue.png	125	1	2000	125	ea747bc4de1daf4c1e47f8ca2109b488	0	0	0	0	0	0	0	0	0	0	0	0	0	/home/dhl_ec/bnelissen/Slides/CD3_manuscript/CD3_slides/AAA312.CD3/AAA312.CD3.run1	255	0.7	0.06	0.7	0.06	-7.95167957854	-11.9702962781	3.45216817104	0.406397118164
54.0	3255160.0	30.0	23154.0	3255160.0	4000000.0	1.0	2.0	1.05	1.3	1.14	0.0599999999999	6.31	0.36	0.73	0.0799999999999	9.39	0.33	2.4	1.54	0.56	AAA312.CD3.X5.Y7.tile.tissue.png	126	1	2000	126	19fef0fc8d7d4587be9cc120603c4393	0	0	0	0	0	0	0	0	0	0	0	0	0	/home/dhl_ec/bnelissen/Slides/CD3_manuscript/CD3_slides/AAA312.CD3/AAA312.CD3.run1	255	0.7	0.06	0.7	0.06	-9.26258396297	-12.1840247673	3.35313160154	1.52367778125
24102.0	3597749.0	6997.0	13701.0	3597749.0	4000000.0	135.0	2.0	1.44	1.19	1.1	0.0500000000002	6.48	0.65	0.79	0.0799999999999	9.78	0.36	2.22	1.54	0.61	AAA312.CD3.X5.Y8.tile.tissue.png	127	1	2000	127	e463fc100764b433ea893782134cc7b1	0	0	0	0	0	0	0	0	0	0	0	0	0	/home/dhl_ec/bnelissen/Slides/CD3_manuscript/CD3_slides/AAA312.CD3/AAA312.CD3.run1	255	0.7	0.06	0.7	0.06	-9.3979860671	-12.3910371046	1.8611669161	0.478755171875
3548.0	3477819.0	1183.0	32720.0	3477819.0	4000000.0	28.0	24.0	1.18	1.25	1.2	0.0499999999997	7.17	0.4	0.77	0.0799999999999	9.6	0.36	2.27	1.54	0.62	AAA312.CD3.X5.Y9.tile.tissue.png	128	1	2000	128	d4a8129217839c9dd7d0752fe6aca2e5	0	0	0	0	0	0	0	0	0	0	0	0	0	/home/dhl_ec/bnelissen/Slides/CD3_manuscript/CD3_slides/AAA312.CD3/AAA312.CD3.run1	255	0.7	0.06	0.7	0.06	-9.5794049264	-10.8328521453	3.34373757483	0.376133
86.0	755258.0	49.0	5412.0	755258.0	4000000.0	1.0	1.0	1.32	1.06	1.21	0.0699999999997	8.2	0.39	0.87	0.2	7.49	0.25	2.26	1.51	0.5	AAA312.CD3.X6.Y1.tile.tissue.png	129	1	2000	129	77cc938e3b1f2337a2162632a332cc07	0	0	0	0	0	0	0	0	0	0	0	0	0	/home/dhl_ec/bnelissen/Slides/CD3_manuscript/CD3_slides/AAA312.CD3/AAA312.CD3.run1	255	0.7	0.06	0.7	0.06	-8.03174967004	-11.5210644293	1.1452333942	0.63360021875
18849.0	2987583.0	7667.0	46280.0	2987583.0	4000000.0	174.0	39.0	1.61	1.31	1.15	0.0499999999997	7.38	0.4	0.78	0.0999999999999	9.39	0.34	2.28	1.54	0.63	AAA312.CD3.X6.Y10.tile.tissue.png	130	1	2000	130	7c50cd7198a3b0258a69d6f8c42b975d	0	0	0	0	0	0	0	0	0	0	0	0	0	/home/dhl_ec/bnelissen/Slides/CD3_manuscript/CD3_slides/AAA312.CD3/AAA312.CD3.run1	255	0.7	0.06	0.7	0.06	-9.8566340373	-12.0997355355	4.46778196804	1.1298449375
1508.0	3071761.0	576.0	29622.0	3071761.0	4000000.0	12.0	11.0	1.26	1.29	1.19	0.0599999999999	7.78	0.4	0.79	0.0999999999999	9.34	0.34	2.32	1.53	0.68	AAA312.CD3.X6.Y11.tile.tissue.png	131	1	2000	131	d5b4772b4f18c4883bc77a222899f5df	0	0	0	0	0	0	0	0	0	0	0	0	0	/home/dhl_ec/bnelissen/Slides/CD3_manuscript/CD3_slides/AAA312.CD3/AAA312.CD3.run1	255	0.7	0.06	0.7	0.06	-9.89245878112	-12.03900577	4.64433583384	1.45739053125
2640.0	1212552.0	990.0	24033.0	1212552.0	4000000.0	19.0	13.0	1.12	1.11	1.15	0.0599999999999	6.68	0.37	0.860000000001	0.18	7.87	0.26	2.33	1.54	0.49	AAA312.CD3.X6.Y12.tile.tissue.png	132	1	2000	132	6f221f6d738ae6f0155fdd938d3c3bee	0	0	0	0	0	0	0	0	0	0	0	0	0	/home/dhl_ec/bnelissen/Slides/CD3_manuscript/CD3_slides/AAA312.CD3/AAA312.CD3.run1	255	0.7	0.06	0.7	0.06	-10.0101461549	-12.3923876961	5.8877535805	1.31777058594
0.0	50435.0	0.0	4033.0	50435.0	4000000.0	0.0	10.0	1.01	1.13	1.14	0.0599999999999	6.17	0.35	0.85	0.21	5.76	0.13	2.22	1.45	0.47	AAA312.CD3.X6.Y13.tile.tissue.png	133	1	2000	133	80a4dbb199817f47b49ddb5564f45b91	0	0	0	0	0	0	0	0	0	0	0	0	0	/home/dhl_ec/bnelissen/Slides/CD3_manuscript/CD3_slides/AAA312.CD3/AAA312.CD3.run1	255	0.7	0.06	0.7	0.06	-7.13582757027	-12.3319805362	6.53505750132	0.284432289063
0.0	893638.0	0.0	12670.0	893638.0	4000000.0	0.0	6.0	1.37	1.55	1.28	0.0500000000002	7.83	0.4	0.78	0.17	6.33	0.16	2.04	1.8	0.5	AAA312.CD3.X6.Y2.tile.tissue.png	134	1	2000	134	6f038946d659aacc90180c7a30e8c2af	0	0	0	0	0	0	0	0	0	0	0	0	0	/home/dhl_ec/bnelissen/Slides/CD3_manuscript/CD3_slides/AAA312.CD3/AAA312.CD3.run1	255	0.7	0.06	0.7	0.06	-8.59777828696	-11.554882363	1.84330470146	0.996083333984
15283.0	242000.0	6771.0	4238.0	242000.0	1388000.0	44.0	1.0	0.329999999999	0.36	0.41	0.0300000000002	2.48	0.13	0.3	0.0699999999997	3.57	0.0899999999997	0.75	0.54	0.14	AAA312.CD3.X6.Y20.tile.tissue.png	135	1	2000	135	bb6e442b802bca4f9356ced4551d64dc	0	0	0	0	0	0	0	0	0	0	0	0	0	/home/dhl_ec/bnelissen/Slides/CD3_manuscript/CD3_slides/AAA312.CD3/AAA312.CD3.run1	255	0.7	0.06	0.7	0.06	-7.48753145921	-10.6529740775	1.05001333128	0.341591014499
7131.0	3437803.0	2438.0	17798.0	3437803.0	4000000.0	45.0	6.0	1.18	1.68	1.18	0.0500000000002	14.59	0.39	0.77	0.0900000000001	9.6	0.35	2.21	1.5	0.909999999999	AAA312.CD3.X6.Y3.tile.tissue.png	136	1	2000	136	c0686e8037a5cd155d0152f176ba4ff3	0	0	0	0	0	0	0	0	0	0	0	0	0	/home/dhl_ec/bnelissen/Slides/CD3_manuscript/CD3_slides/AAA312.CD3/AAA312.CD3.run1	255	0.7	0.06	0.7	0.06	-9.32565542225	-12.2666057846	3.14056643133	0.843613359375
22234.0	2074762.0	8650.0	8006.0	2074762.0	4000000.0	178.0	3.0	1.77	1.49	1.16	0.0599999999999	6.73	0.38	0.82	0.14	8.74	0.3	2.2	1.54	0.53	AAA312.CD3.X6.Y4.tile.tissue.png	137	1	2000	137	71014a8899852217cec233b49633c10f	0	0	0	0	0	0	0	0	0	0	0	0	0	/home/dhl_ec/bnelissen/Slides/CD3_manuscript/CD3_slides/AAA312.CD3/AAA312.CD3.run1	255	0.7	0.06	0.7	0.06	-9.50909057411	-12.5226095376	3.2559373855	1.01345785938
934.0	134671.0	165.0	2961.0	134671.0	4000000.0	2.0	2.0	0.8	0.86	1.13	0.0700000000002	6.38	0.38	0.87	0.19	6.21	0.2	2.01	1.43	0.46	AAA312.CD3.X6.Y7.tile.tissue.png	138	1	2000	138	feeb1e6f70d91dd124755050eef644f3	0	0	0	0	0	0	0	0	0	0	0	0	0	/home/dhl_ec/bnelissen/Slides/CD3_manuscript/CD3_slides/AAA312.CD3/AAA312.CD3.run1	255	0.7	0.06	0.7	0.06	-9.04242669525	-11.9796331615	3.89681677025	0.346335026367
105.0	1472763.0	67.0	10298.0	1472763.0	4000000.0	2.0	3.0	1.91	2.25	1.09	0.0599999999999	6.61	0.41	0.82	0.17	8.03	0.26	2.08	1.45	0.54	AAA312.CD3.X6.Y8.tile.tissue.png	139	1	2000	139	db0d5981b6df8404180fe3aa47cc7e69	0	0	0	0	0	0	0	0	0	0	0	0	0	/home/dhl_ec/bnelissen/Slides/CD3_manuscript/CD3_slides/AAA312.CD3/AAA312.CD3.run1	255	0.7	0.06	0.7	0.06	-8.81624045154	-11.9798236757	2.55879059109	0.903457867188
2375.0	3947158.0	1204.0	11540.0	3947158.0	4000000.0	31.0	2.0	1.23	1.58	1.18	0.0500000000002	6.08	0.63	0.71	0.0500000000002	8.91	0.34	2.15	1.48	0.690000000001	AAA312.CD3.X6.Y9.tile.tissue.png	140	1	2000	140	51f075bb8f10942dca8a6c5f8e861841	0	0	0	0	0	0	0	0	0	0	0	0	0	/home/dhl_ec/bnelissen/Slides/CD3_manuscript/CD3_slides/AAA312.CD3/AAA312.CD3.run1	255	0.7	0.06	0.7	0.06	-8.88532429305	-11.5988684098	2.37633829536	0.228360082031
23257.0	3943616.0	8752.0	12844.0	3943616.0	4000000.0	176.0	2.0	1.41	1.12	1.11	0.0799999999999	6.97	0.349999999999	0.7	0.0599999999999	9.13	0.34	2.05	1.44	0.59	AAA312.CD3.X7.Y10.tile.tissue.png	141	1	2000	141	95340fe1476feeec53c83cabcef29926	0	0	0	0	0	0	0	0	0	0	0	0	0	/home/dhl_ec/bnelissen/Slides/CD3_manuscript/CD3_slides/AAA312.CD3/AAA312.CD3.run1	255	0.7	0.06	0.7	0.06	-9.29991385857	-11.0938364771	2.64663601359	0.334123859375
32347.0	3417918.0	13429.0	21440.0	3417918.0	4000000.0	285.0	7.0	1.63	1.94	1.16	0.0500000000002	6.34	0.36	0.78	0.0799999999999	8.91	0.35	2.3	1.55	0.71	AAA312.CD3.X7.Y11.tile.tissue.png	142	1	2000	142	a8831d5c9fa56351ee85db308bdd61f7	0	0	0	0	0	0	0	0	0	0	0	0	0	/home/dhl_ec/bnelissen/Slides/CD3_manuscript/CD3_slides/AAA312.CD3/AAA312.CD3.run1	255	0.7	0.06	0.7	0.06	-9.84213444422	-12.6302026345	4.63115021327	0.8716691875
933.0	2230640.0	425.0	36139.0	2230640.0	4000000.0	12.0	36.0	2.19	1.29	1.07	0.0500000000002	6.36	0.37	0.73	0.13	8.32	0.31	2.38	1.54	0.85	AAA312.CD3.X7.Y12.tile.tissue.png	143	1	2000	143	422497795973f6578efa5bc32372c540	0	0	0	0	0	0	0	0	0	0	0	0	0	/home/dhl_ec/bnelissen/Slides/CD3_manuscript/CD3_slides/AAA312.CD3/AAA312.CD3.run1	255	0.7	0.06	0.7	0.06	-9.68219884163	-12.6249443526	5.26215896491	1.70372279687
481.0	2543214.0	240.0	31491.0	2543214.0	4000000.0	6.0	19.0	1.07	2.2	1.11	0.0599999999999	8.07	0.4	0.81	0.13	8.89	0.32	2.37	1.54	0.59	AAA312.CD3.X7.Y13.tile.tissue.png	144	1	2000	144	079121bb0b625160945a1464eea12b0d	0	0	0	0	0	0	0	0	0	0	0	0	0	/home/dhl_ec/bnelissen/Slides/CD3_manuscript/CD3_slides/AAA312.CD3/AAA312.CD3.run1	255	0.7	0.06	0.7	0.06	-9.42380798996	-12.5181930044	4.17285176929	1.8101968125
341.0	177081.0	169.0	6243.0	177081.0	4000000.0	4.0	4.0	0.95	1.21	1.11	0.0599999999999	6.1	0.6	0.87	0.2	6.22	0.2	2.03	1.43	0.79	AAA312.CD3.X7.Y14.tile.tissue.png	145	1	2000	145	7ec9e6a7551b7805c951987a6cae4128	0	0	0	0	0	0	0	0	0	0	0	0	0	/home/dhl_ec/bnelissen/Slides/CD3_manuscript/CD3_slides/AAA312.CD3/AAA312.CD3.run1	255	0.7	0.06	0.7	0.06	-9.74153029865	-12.2166564682	6.33053351592	0.449881613281
158.0	1117142.0	58.0	13160.0	1117142.0	4000000.0	1.0	6.0	1.27	1.97	1.27	0.0599999999999	7.37	0.39	0.84	0.17	7.45	0.25	2.11	1.48	0.52	AAA312.CD3.X7.Y2.tile.tissue.png	146	1	2000	146	7b7539c632b29405bebab4f9d69a5665	0	0	0	0	0	0	0	0	0	0	0	0	0	/home/dhl_ec/bnelissen/Slides/CD3_manuscript/CD3_slides/AAA312.CD3/AAA312.CD3.run1	255	0.7	0.06	0.7	0.06	-8.94318001093	-11.978468158	1.51994820073	1.11465489453
1088.0	3993347.0	536.0	8369.0	3993347.0	4000000.0	16.0	1.0	2.36	2.25	1.45	0.0499999999997	6.83	0.51	0.75	0.0599999999999	10.01	0.37	2.23	1.53	1.02	AAA312.CD3.X7.Y3.tile.tissue.png	147	1	2000	147	486f2fc26cd22b3437df9e0059c5e437	0	0	0	0	0	0	0	0	0	0	0	0	0	/home/dhl_ec/bnelissen/Slides/CD3_manuscript/CD3_slides/AAA312.CD3/AAA312.CD3.run1	255	0.7	0.06	0.7	0.06	-9.12655259471	-11.4575895907	1.69568619103	0.129494785156
109667.0	3360600.0	38829.0	20162.0	3360600.0	4000000.0	773.0	22.0	1.14	1.69	1.19	0.0499999999997	7.72	0.37	0.77	0.0900000000001	10.53	0.37	2.27	1.56	0.6	AAA312.CD3.X7.Y4.tile.tissue.png	148	1	2000	148	884db10b8f5a4bd43a0f71ab809a130b	0	0	0	0	0	0	0	0	0	0	0	0	0	/home/dhl_ec/bnelissen/Slides/CD3_manuscript/CD3_slides/AAA312.CD3/AAA312.CD3.run1	255	0.7	0.06	0.7	0.06	-9.90189244279	-12.6931246185	3.98207772233	0.9689566875
2203.0	796704.0	1069.0	14310.0	796704.0	4000000.0	25.0	8.0	1.39	1.08	1.14	0.0599999999999	6.49	0.35	0.8	0.17	6.7	0.23	2.05	1.42	0.47	AAA312.CD3.X7.Y5.tile.tissue.png	149	1	2000	149	3f2a60dc59188353a3831f15c793ddca	0	0	0	0	0	0	0	0	0	0	0	0	0	/home/dhl_ec/bnelissen/Slides/CD3_manuscript/CD3_slides/AAA312.CD3/AAA312.CD3.run1	255	0.7	0.06	0.7	0.06	-9.9638060627	-12.4588411232	6.40607703003	1.53519263281
0.0	1066105.0	0.0	7961.0	1066105.0	4000000.0	0.0	3.0	2.03	1.58	1.11	0.0600000000004	6.53	0.53	0.96	0.17	7.28	0.18	2.18	1.56	0.53	AAA312.CD3.X7.Y8.tile.tissue.png	150	1	2000	150	b45ad6906d8e8fbac606a104f8b06e99	0	0	0	0	0	0	0	0	0	0	0	0	0	/home/dhl_ec/bnelissen/Slides/CD3_manuscript/CD3_slides/AAA312.CD3/AAA312.CD3.run1	255	0.7	0.06	0.7	0.06	-7.94134071335	-11.8444473845	2.59633362382	0.788891933594
198.0	3984826.0	120.0	9581.0	3984826.0	4000000.0	3.0	1.0	1.75	1.3	1.2	0.0499999999997	8.37	0.38	0.76	0.0699999999997	9.91	0.37	2.32	1.6	0.56	AAA312.CD3.X7.Y9.tile.tissue.png	151	1	2000	151	245cf893d0665b3bc7b1197eb3fcd300	0	0	0	0	0	0	0	0	0	0	0	0	0	/home/dhl_ec/bnelissen/Slides/CD3_manuscript/CD3_slides/AAA312.CD3/AAA312.CD3.run1	255	0.7	0.06	0.7	0.06	-9.00617358576	-10.5847107495	1.68141580682	0.172947771484
0.0	30775.0	0.0	964.0	30775.0	4000000.0	0.0	1.0	0.92	0.87	1.14	0.0599999999999	6.14	0.46	1.01	0.2	5.32	0.21	2.07	1.49	0.5	AAA312.CD3.X8.Y1.tile.tissue.png	152	1	2000	152	2645c4dfb921ad1cbdbfcf4c0ccc7bbf	0	0	0	0	0	0	0	0	0	0	0	0	0	/home/dhl_ec/bnelissen/Slides/CD3_manuscript/CD3_slides/AAA312.CD3/AAA312.CD3.run1	255	0.7	0.06	0.7	0.06	0.0	-12.0429068346	1.16217747258	0.313923428101
967.0	3976971.0	386.0	9594.0	3976971.0	4000000.0	8.0	1.0	1.74	1.2	1.2	0.0500000000002	6.27	0.35	0.7	0.0599999999999	8.92	0.35	2.15	1.43	0.55	AAA312.CD3.X8.Y10.tile.tissue.png	153	1	2000	153	b8d3b7ef3d85debb9f820031c37ba69b	0	0	0	0	0	0	0	0	0	0	0	0	0	/home/dhl_ec/bnelissen/Slides/CD3_manuscript/CD3_slides/AAA312.CD3/AAA312.CD3.run1	255	0.7	0.06	0.7	0.06	-8.89140685006	-11.1992797214	1.74175387905	0.223431109375
50681.0	3988849.0	20394.0	9345.0	3988849.0	4000000.0	437.0	1.0	1.91	1.7	1.41	0.0500000000002	6.44	0.35	0.72	0.0599999999999	9.29	0.36	2.17	1.48	0.619999999999	AAA312.CD3.X8.Y11.tile.tissue.png	154	1	2000	154	1b8ed467689584efccecb2643734b2a6	0	0	0	0	0	0	0	0	0	0	0	0	0	/home/dhl_ec/bnelissen/Slides/CD3_manuscript/CD3_slides/AAA312.CD3/AAA312.CD3.run1	255	0.7	0.06	0.7	0.06	-9.46561853037	-12.3868801165	2.54387075628	0.366786058594
32458.0	2990923.0	13158.0	25780.0	2990923.0	4000000.0	284.0	10.0	1.49	1.22	1.13	0.0500000000002	7.16	0.36	0.72	0.0899999999997	8.46	0.34	2.15	1.76	0.56	AAA312.CD3.X8.Y12.tile.tissue.png	155	1	2000	155	3f35876caaf2623b5959134b3b34486a	0	0	0	0	0	0	0	0	0	0	0	0	0	/home/dhl_ec/bnelissen/Slides/CD3_manuscript/CD3_slides/AAA312.CD3/AAA312.CD3.run1	255	0.7	0.06	0.7	0.06	-9.81543839378	-12.6065121836	4.50636315639	1.07580921875
1758.0	2874738.0	828.0	46607.0	2874738.0	4000000.0	20.0	31.0	1.49	1.16	1.39	0.0499999999997	6.96	0.39	0.74	0.0999999999999	9.21	0.32	2.25	1.48	1.3	AAA312.CD3.X8.Y13.tile.tissue.png	156	1	2000	156	7306e913f5f432a57867d9b0245ccc5c	0	0	0	0	0	0	0	0	0	0	0	0	0	/home/dhl_ec/bnelissen/Slides/CD3_manuscript/CD3_slides/AAA312.CD3/AAA312.CD3.run1	255	0.7	0.06	0.7	0.06	-9.57686867384	-12.4475624698	4.62757705812	1.07253792187
895.0	1549699.0	439.0	24370.0	1549699.0	4000000.0	10.0	11.0	1.31	1.44	1.15	0.0699999999997	6.7	0.56	0.869999999999	0.16	7.39	0.27	2.09	1.45	0.65	AAA312.CD3.X8.Y14.tile.tissue.png	157	1	2000	157	06aa25178fef329cffb713ac1900eb87	0	0	0	0	0	0	0	0	0	0	0	0	0	/home/dhl_ec/bnelissen/Slides/CD3_manuscript/CD3_slides/AAA312.CD3/AAA312.CD3.run1	255	0.7	0.06	0.7	0.06	-9.56963176605	-12.4067277359	5.64560945961	1.91858854687
396.0	2386887.0	207.0	16223.0	2386887.0	4000000.0	5.0	5.0	1.38	1.72	1.38	0.0599999999999	6.58	0.35	0.75	0.12	7.84	0.29	2.4	1.44	0.54	AAA312.CD3.X8.Y2.tile.tissue.png	158	1	2000	158	82662e409bc8439e627ce1c5feb3f5ef	0	0	0	0	0	0	0	0	0	0	0	0	0	/home/dhl_ec/bnelissen/Slides/CD3_manuscript/CD3_slides/AAA312.CD3/AAA312.CD3.run1	255	0.7	0.06	0.7	0.06	-8.99314547785	-11.9052135638	1.53833362879	0.91226225
3769.0	3964652.0	1670.0	9224.0	3964652.0	4000000.0	39.0	1.0	1.42	2.04	1.22	0.0499999999997	6.1	0.36	1.08	0.0599999999999	9.77	0.38	2.21	1.54	0.57	AAA312.CD3.X8.Y3.tile.tissue.png	159	1	2000	159	7d68e52155fc6e69d0ece47b6a050cb0	0	0	0	0	0	0	0	0	0	0	0	0	0	/home/dhl_ec/bnelissen/Slides/CD3_manuscript/CD3_slides/AAA312.CD3/AAA312.CD3.run1	255	0.7	0.06	0.7	0.06	-9.11013350854	-12.0054914671	1.98161618509	0.225322964844
29104.0	3191888.0	11598.0	46374.0	3191888.0	4000000.0	239.0	25.0	1.38	1.25	1.12	0.0500000000002	7.6	0.4	0.78	0.0999999999999	9.7	0.34	2.31	1.54	0.56	AAA312.CD3.X8.Y4.tile.tissue.png	160	1	2000	160	e20f40101a88867536a4ca757c2ee9b8	0	0	0	0	0	0	0	0	0	0	0	0	0	/home/dhl_ec/bnelissen/Slides/CD3_manuscript/CD3_slides/AAA312.CD3/AAA312.CD3.run1	255	0.7	0.06	0.7	0.06	-9.83503767839	-12.2367332331	4.56734746284	0.65946284375
629.0	571857.0	233.0	19458.0	571857.0	4000000.0	6.0	10.0	0.9	1.03	1.13	0.0599999999999	6.44	0.36	0.809999999999	0.18	7.15	0.24	2.23	1.55	0.5	AAA312.CD3.X8.Y5.tile.tissue.png	161	1	2000	161	8bdfdc6ba144d93323c43b0eab492602	0	0	0	0	0	0	0	0	0	0	0	0	0	/home/dhl_ec/bnelissen/Slides/CD3_manuscript/CD3_slides/AAA312.CD3/AAA312.CD3.run1	255	0.7	0.06	0.7	0.06	-9.95151642275	-12.188571966	5.49445474227	1.06812289062
0.0	30428.0	0.0	1199.0	30428.0	4000000.0	0.0	1.0	0.869999999999	0.94	1.19	0.0599999999999	7.04	0.38	0.92	0.23	6.08	0.14	2.1	1.53	0.53	AAA312.CD3.X8.Y8.tile.tissue.png	162	1	2000	162	0e371f5ea97253e419ee371028c9c047	0	0	0	0	0	0	0	0	0	0	0	0	0	/home/dhl_ec/bnelissen/Slides/CD3_manuscript/CD3_slides/AAA312.CD3/AAA312.CD3.run1	255	0.7	0.06	0.7	0.06	0.0	-11.5140173706	2.41422040349	0.289370497559
861.0	2939734.0	382.0	9631.0	2939734.0	4000000.0	6.0	2.0	1.07	1.24	1.13	0.0599999999999	6.28	0.55	0.81	0.0999999999999	8.23	0.31	2.1	1.44	0.79	AAA312.CD3.X8.Y9.tile.tissue.png	163	1	2000	163	1ac38447cc1b66e07c3802af06b5296e	0	0	0	0	0	0	0	0	0	0	0	0	0	/home/dhl_ec/bnelissen/Slides/CD3_manuscript/CD3_slides/AAA312.CD3/AAA312.CD3.run1	255	0.7	0.06	0.7	0.06	-8.159014878	-11.8212728469	2.11046235052	0.4665666875
917.0	117151.0	327.0	5660.0	117151.0	4000000.0	5.0	5.0	1.79	1.52	1.07	0.0500000000002	6.16	0.38	0.91	0.23	7.02	0.21	2.16	1.55	0.53	AAA312.CD3.X9.Y0.tile.tissue.png	164	1	2000	164	9b5cbbf29c060a4792f92e33cdfd5b64	0	0	0	0	0	0	0	0	0	0	0	0	0	/home/dhl_ec/bnelissen/Slides/CD3_manuscript/CD3_slides/AAA312.CD3/AAA312.CD3.run1	255	0.7	0.06	0.7	0.06	-9.30503409846	-11.9366293751	3.07844004013	0.532289536133
11213.0	966973.0	3416.0	35617.0	966973.0	4000000.0	65.0	23.0	0.92	1.89	1.19	0.0700000000002	7.32	0.42	0.83	0.19	7.73	0.26	2.33	1.54	0.5	AAA312.CD3.X9.Y1.tile.tissue.png	165	1	2000	165	aabf4fa44c7e0ccdd1fb0c58a809b925	0	0	0	0	0	0	0	0	0	0	0	0	0	/home/dhl_ec/bnelissen/Slides/CD3_manuscript/CD3_slides/AAA312.CD3/AAA312.CD3.run1	255	0.7	0.06	0.7	0.06	-9.63667769465	-12.4533681031	3.03548351047	2.077587625
66.0	3564042.0	32.0	21246.0	3564042.0	4000000.0	1.0	6.0	2.02	1.22	1.16	0.0500000000002	6.85	0.36	0.71	0.0699999999997	9.03	0.35	2.18	1.47	0.47	AAA312.CD3.X9.Y10.tile.tissue.png	166	1	2000	166	11ffda5b33fa50ac2d64079316c6b0e7	0	0	0	0	0	0	0	0	0	0	0	0	0	/home/dhl_ec/bnelissen/Slides/CD3_manuscript/CD3_slides/AAA312.CD3/AAA312.CD3.run1	255	0.7	0.06	0.7	0.06	-8.91950652304	-12.4257839751	3.02193992126	0.650448296875
3303.0	3926701.0	1334.0	11347.0	3926701.0	4000000.0	29.0	1.0	2.32	2.61	1.15	0.0499999999997	6.93	0.39	0.76	0.0700000000002	9.98	0.38	2.3	1.67	0.95	AAA312.CD3.X9.Y11.tile.tissue.png	167	1	2000	167	4ee6ed52fd3a9b60d631d6e190f11c8a	0	0	0	0	0	0	0	0	0	0	0	0	0	/home/dhl_ec/bnelissen/Slides/CD3_manuscript/CD3_slides/AAA312.CD3/AAA312.CD3.run1	255	0.7	0.06	0.7	0.06	-8.75073248267	-11.7088625265	1.53883363017	0.235288550781
22644.0	3992088.0	9017.0	8571.0	3992088.0	4000000.0	188.0	1.0	2.26	1.36	1.2	0.0500000000002	7.46	0.39	0.76	0.0699999999997	10.29	0.37	2.22	1.55	0.94	AAA312.CD3.X9.Y12.tile.tissue.png	168	1	2000	168	d2d5fc0d51798886e532b3afc7c9e7ad	0	0	0	0	0	0	0	0	0	0	0	0	0	/home/dhl_ec/bnelissen/Slides/CD3_manuscript/CD3_slides/AAA312.CD3/AAA312.CD3.run1	255	0.7	0.06	0.7	0.06	-8.98585087201	-11.7526925025	1.78867172331	0.217114896484
16994.0	3955588.0	7295.0	9949.0	3955588.0	4000000.0	165.0	1.0	1.64	2.28	1.2	0.0500000000002	7.61	0.38	0.76	0.0700000000002	10.1	0.389999999999	2.2	1.54	1.09	AAA312.CD3.X9.Y13.tile.tissue.png	169	1	2000	169	024a1de8fb094f8f4db5698acc3126e2	0	0	0	0	0	0	0	0	0	0	0	0	0	/home/dhl_ec/bnelissen/Slides/CD3_manuscript/CD3_slides/AAA312.CD3/AAA312.CD3.run1	255	0.7	0.06	0.7	0.06	-9.08331918973	-12.2509644552	2.83664320218	0.2806336875
34009.0	2771718.0	12684.0	19312.0	2771718.0	4000000.0	267.0	5.0	1.56	1.2	1.1	0.0600000000004	6.53	0.36	0.74	0.0999999999999	8.28	0.3	2.08	1.43	0.53	AAA312.CD3.X9.Y14.tile.tissue.png	170	1	2000	170	5f868c5866ad0752df8c7b5096494879	0	0	0	0	0	0	0	0	0	0	0	0	0	/home/dhl_ec/bnelissen/Slides/CD3_manuscript/CD3_slides/AAA312.CD3/AAA312.CD3.run1	255	0.7	0.06	0.7	0.06	-9.70271016103	-12.5202484449	4.65362288196	1.17358551562
694.0	949761.0	328.0	18766.0	949761.0	4000000.0	8.0	16.0	2.05	1.13	1.16	0.0600000000004	7.09	0.389999999999	0.900000000001	0.190000000001	7.62	0.24	2.3	1.54	1.05	AAA312.CD3.X9.Y15.tile.tissue.png	171	1	2000	171	85ab1c5dd1469067c4625b485382e988	0	0	0	0	0	0	0	0	0	0	0	0	0	/home/dhl_ec/bnelissen/Slides/CD3_manuscript/CD3_slides/AAA312.CD3/AAA312.CD3.run1	255	0.7	0.06	0.7	0.06	-9.52115715713	-12.4367292709	5.99500850357	2.06473939844
18689.0	3597066.0	6492.0	18739.0	3597066.0	4000000.0	123.0	7.0	1.63	1.88	1.15	0.0500000000002	6.78	0.349999999999	0.71	0.0700000000006	9.78	0.35	2.26	1.54	1.33	AAA312.CD3.X9.Y2.tile.tissue.png	172	1	2000	172	8e3d7134f77995dabcf521cd85b608d1	0	0	0	0	0	0	0	0	0	0	0	0	0	/home/dhl_ec/bnelissen/Slides/CD3_manuscript/CD3_slides/AAA312.CD3/AAA312.CD3.run1	255	0.7	0.06	0.7	0.06	-9.40794567393	-12.0886003122	2.21699284296	0.8332095625
23446.0	3906021.0	8802.0	9374.0	3906021.0	4000000.0	177.0	1.0	2.88	1.22	1.14	0.0499999999993	6.22	0.35	0.82	0.2	10.03	0.38	2.21	1.54	1.19	AAA312.CD3.X9.Y3.tile.tissue.png	173	1	2000	173	4451f8928162bdca7a333fbba2d3cc3a	0	0	0	0	0	0	0	0	0	0	0	0	0	/home/dhl_ec/bnelissen/Slides/CD3_manuscript/CD3_slides/AAA312.CD3/AAA312.CD3.run1	255	0.7	0.06	0.7	0.06	-9.15144499267	-12.8403462349	2.2120571416	0.540610640625
79529.0	3273948.0	29323.0	48826.0	3273948.0	4000000.0	602.0	34.0	2.31	2.07	1.19	0.0500000000002	7.53	0.389999999999	0.78	0.1	10.47	0.36	2.3	1.54	0.73	AAA312.CD3.X9.Y4.tile.tissue.png	174	1	2000	174	0f0c18cd950053e7aac14fdf07205d55	0	0	0	0	0	0	0	0	0	0	0	0	0	/home/dhl_ec/bnelissen/Slides/CD3_manuscript/CD3_slides/AAA312.CD3/AAA312.CD3.run1	255	0.7	0.06	0.7	0.06	-10.2267824785	-11.8435463941	4.67683297362	0.63285825
277.0	776179.0	121.0	19558.0	776179.0	4000000.0	3.0	14.0	1.26	1.52	1.14	0.0600000000004	7.21	0.39	0.849999999999	0.190000000001	7.48	0.25	2.24	1.55	0.5	AAA312.CD3.X9.Y5.tile.tissue.png	175	1	2000	175	66ce84b4f9c6916e49dda0af7079d8fc	0	0	0	0	0	0	0	0	0	0	0	0	0	/home/dhl_ec/bnelissen/Slides/CD3_manuscript/CD3_slides/AAA312.CD3/AAA312.CD3.run1	255	0.7	0.06	0.7	0.06	-9.21457756556	-12.3734264916	6.11537382025	1.45734057813
127.0	449638.0	62.0	6720.0	449638.0	4000000.0	1.0	4.0	0.98	0.96	1.19	0.0600000000004	7.14	0.52	0.940000000001	0.190000000001	6.45	0.21	2.03	1.45	0.990000000001	AAA312.CD3.X9.Y9.tile.tissue.png	176	1	2000	176	a5dc3618398c88fa1f71dd4eb51fbe16	0	0	0	0	0	0	0	0	0	0	0	0	0	/home/dhl_ec/bnelissen/Slides/CD3_manuscript/CD3_slides/AAA312.CD3/AAA312.CD3.run1	255	0.7	0.06	0.7	0.06	-8.3031606757	-11.722604072	2.37532411255	0.518894621094
[truncated: 2 more columns]
