# Supplementary material for: SlideToolkit: An Assistive Toolset for the Histological Quantification of Whole Slide Images
Source: PLoS One. 2014 Nov 5;9(11):e110289. doi: 10.1371/journal.pone.0110289 (PMC4220929; doi:10.1371/journal.pone.0110289)
Supplement: RawData S1 — ICC and BlandAltman plot - measurements and r-script.zip. Measurements of Run1 and Run2, including the code for the calculation of the intraclass correlation coefficient (ICC) and the code for the Bland and Altman plot. (ZIP) [file pone.0110289.s003.zip › cellprofiler.measurements/run1.30631e50c4ea5f93c3069ee70f44ae4d.DefaultOUT_Image.csv]

AreaOccupied_AreaOccupied_DAB_Nuclei	AreaOccupied_AreaOccupied_Tissue	AreaOccupied_Perimeter_DAB_Nuclei	AreaOccupied_Perimeter_Tissue	AreaOccupied_TotalArea_DAB_Nuclei	AreaOccupied_TotalArea_Tissue	Count_DAB_Nuclei	Count_Tissue	ExecutionTime_01LoadImages	ExecutionTime_02ColorToGray	ExecutionTime_03Smooth	ExecutionTime_04ImageMath	ExecutionTime_05IdentifyPrimaryObjects	ExecutionTime_06MeasureImageAreaOccupied	ExecutionTime_07UnmixColors	ExecutionTime_08MaskImage	ExecutionTime_09IdentifyPrimaryObjects	ExecutionTime_10MeasureImageAreaOccupied	ExecutionTime_11OverlayOutlines	ExecutionTime_12OverlayOutlines	ExecutionTime_13SaveImages	FileName_Original	Group_Index	Group_Number	Height_Original	ImageNumber	MD5Digest_Original	ModuleError_01LoadImages	ModuleError_02ColorToGray	ModuleError_03Smooth	ModuleError_04ImageMath	ModuleError_05IdentifyPrimaryObjects	ModuleError_06MeasureImageAreaOccupied	ModuleError_07UnmixColors	ModuleError_08MaskImage	ModuleError_09IdentifyPrimaryObjects	ModuleError_10MeasureImageAreaOccupied	ModuleError_11OverlayOutlines	ModuleError_12OverlayOutlines	ModuleError_13SaveImages	PathName_Original	Scaling_Original	Threshold_FinalThreshold_DAB_Nuclei	Threshold_FinalThreshold_Tissue	Threshold_OrigThreshold_DAB_Nuclei	Threshold_OrigThreshold_Tissue	Threshold_SumOfEntropies_DAB_Nuclei	Threshold_SumOfEntropies_Tissue	Threshold_WeightedVariance_DAB_Nuclei	Threshold_WeightedVariance_Tissue
0.0	0.0	0.0	0.0	0.0	4000000.0	0.0	0.0	2.14	1.72	1.8	0.08	8.05	0.47	1.56	0.33	6.91	0.17	3.17	1.55	1.51	AAA304.CD3.location-c.X0.Y3.tile.tissue.png	1	1	2000	1	0096fd64e79389985fa62c9f78796532	0	0	0	0	0	0	0	0	0	0	0	0	0	/home/dhl_ec/bnelissen/Slides/CD3_manuscript/CD3_slides/AAA304.CD3.location-c/AAA304.CD3.location-c.run1	255	1.0	0.06	1.0	0.06	0.0	0.0	0.0	4.4009805
0.0	453737.0	0.0	3657.0	453737.0	4000000.0	0.0	1.0	1.12	2.34	1.14	0.06	6.67	0.37	1.34	0.33	6.7	0.15	2.14	1.53	1.04	AAA304.CD3.location-c.X0.Y4.tile.tissue.png	2	1	2000	2	d2ea812ebf64cc06730d4e388ac0f72d	0	0	0	0	0	0	0	0	0	0	0	0	0	/home/dhl_ec/bnelissen/Slides/CD3_manuscript/CD3_slides/AAA304.CD3.location-c/AAA304.CD3.location-c.run1	255	0.7	0.06	0.7	0.06	-7.06345129779	-10.5175791746	0.703062338975	2.14978199902
0.0	1926809.0	0.0	7224.0	1926809.0	4000000.0	0.0	2.0	2.37	3.67	1.79	0.08	11.7	0.57	1.21	0.2	10.64	0.34	3.33	2.37	0.77	AAA304.CD3.location-c.X0.Y5.tile.tissue.png	3	1	2000	3	f17a6511d630a9aad41d85552d1e1751	0	0	0	0	0	0	0	0	0	0	0	0	0	/home/dhl_ec/bnelissen/Slides/CD3_manuscript/CD3_slides/AAA304.CD3.location-c/AAA304.CD3.location-c.run1	255	0.7	0.06	0.7	0.06	-7.13806069863	-10.1488388627	0.720221392856	0.387859146484
0.0	268499.0	0.0	3414.0	268499.0	4000000.0	0.0	1.0	2.67	1.51	1.75	0.08	9.47	0.56	1.33	0.31	8.92	0.23	3.27	2.44	0.63	AAA304.CD3.location-c.X0.Y6.tile.tissue.png	4	1	2000	4	4b451daa51bde356118abc67015e66cd	0	0	0	0	0	0	0	0	0	0	0	0	0	/home/dhl_ec/bnelissen/Slides/CD3_manuscript/CD3_slides/AAA304.CD3.location-c/AAA304.CD3.location-c.run1	255	0.7	0.06	0.7	0.06	-6.49458158529	-10.839321357	1.06353926057	2.23558633301
0.0	0.0	0.0	0.0	0.0	4000000.0	0.0	0.0	1.19	1.27	1.8	0.08	7.84	0.46	1.43	0.31	6.63	0.2	3.02	2.29	0.62	AAA304.CD3.location-c.X1.Y2.tile.tissue.png	5	1	2000	5	672510814e97ad3e97d8610ae2157294	0	0	0	0	0	0	0	0	0	0	0	0	0	/home/dhl_ec/bnelissen/Slides/CD3_manuscript/CD3_slides/AAA304.CD3.location-c/AAA304.CD3.location-c.run1	255	1.0	0.06	1.0	0.06	0.0	0.0	0.0	3.69830275
0.0	0.0	0.0	0.0	0.0	4000000.0	0.0	0.0	1.36	2.61	1.77	0.08	7.99	0.47	1.29	0.32	6.49	0.2	3.0	2.3	0.59	AAA304.CD3.location-c.X1.Y3.tile.tissue.png	6	1	2000	6	e0498383977d7e5cacd538c6bac726ac	0	0	0	0	0	0	0	0	0	0	0	0	0	/home/dhl_ec/bnelissen/Slides/CD3_manuscript/CD3_slides/AAA304.CD3.location-c/AAA304.CD3.location-c.run1	255	1.0	0.06	1.0	0.06	0.0	0.0	0.0	9.162519
0.0	2959112.0	0.0	9029.0	2959112.0	4000000.0	0.0	2.0	2.1	4.24	1.8	0.07	10.11	0.56	1.18	0.15	8.66	0.45	3.69	2.36	0.78	AAA304.CD3.location-c.X1.Y4.tile.tissue.png	7	1	2000	7	1dd44d866dc5a3be8ee8d2bc4905b4dd	0	0	0	0	0	0	0	0	0	0	0	0	0	/home/dhl_ec/bnelissen/Slides/CD3_manuscript/CD3_slides/AAA304.CD3.location-c/AAA304.CD3.location-c.run1	255	0.7	0.06	0.7	0.06	-8.25909957921	-10.7667847214	0.987431307584	0.206370785156
0.0	3999745.0	0.0	8042.0	3999745.0	4000000.0	0.0	1.0	1.44	2.21	1.91	0.08	7.15	0.57	0.99	0.06	9.02	0.46	3.43	2.56	0.84	AAA304.CD3.location-c.X1.Y5.tile.tissue.png	8	1	2000	8	725e0f05bad8054093f3e9d93168b456	0	0	0	0	0	0	0	0	0	0	0	0	0	/home/dhl_ec/bnelissen/Slides/CD3_manuscript/CD3_slides/AAA304.CD3.location-c/AAA304.CD3.location-c.run1	255	0.7	0.06	0.7	0.06	-7.25813009253	-11.4287175009	0.579739717291	0.0238969813941
1322.0	2324181.0	688.0	10296.0	2324181.0	4000000.0	18.0	1.0	3.15	3.14	1.76	0.09	10.8	0.62	1.34	0.2	12.55	0.45	3.61	2.45	0.69	AAA304.CD3.location-c.X1.Y6.tile.tissue.png	9	1	2000	9	7dbc992060a17691e9cc4cd8e0116dae	0	0	0	0	0	0	0	0	0	0	0	0	0	/home/dhl_ec/bnelissen/Slides/CD3_manuscript/CD3_slides/AAA304.CD3.location-c/AAA304.CD3.location-c.run1	255	0.7	0.06	0.7	0.06	-8.56683051275	-10.6579324817	1.48793974505	0.350529523437
0.0	0.0	0.0	0.0	0.0	2856000.0	0.0	0.0	0.82	1.0	1.29	0.06	6.57	0.21	0.61	0.16	3.18	0.08	1.39	1.05	0.47	AAA304.CD3.location-c.X1.Y7.tile.tissue.png	10	1	2000	10	72094a93ed770b17a0ef72ab7dc16bfa	0	0	0	0	0	0	0	0	0	0	0	0	0	/home/dhl_ec/bnelissen/Slides/CD3_manuscript/CD3_slides/AAA304.CD3.location-c/AAA304.CD3.location-c.run1	255	1.0	0.06	1.0	0.06	0.0	-12.0890931257	0.0	3.17646418694
0.0	1001922.0	0.0	5884.0	1001922.0	4000000.0	0.0	2.0	2.91	2.65	1.79	0.08	9.84	0.55	1.22	0.25	9.73	0.28	2.9	1.6	0.59	AAA304.CD3.location-c.X10.Y2.tile.tissue.png	11	1	2000	11	00718eb907127bfedeca64373ad75126	0	0	0	0	0	0	0	0	0	0	0	0	0	/home/dhl_ec/bnelissen/Slides/CD3_manuscript/CD3_slides/AAA304.CD3.location-c/AAA304.CD3.location-c.run1	255	0.7	0.06	0.7	0.06	-8.68742541793	-10.6841609709	1.8565676951	1.71277741406
0.0	3990429.0	0.0	8642.0	3990429.0	4000000.0	0.0	2.0	1.02	1.4	1.13	0.05	6.6	0.37	1.19	0.08	13.04	0.47	3.33	2.32	0.73	AAA304.CD3.location-c.X10.Y3.tile.tissue.png	12	1	2000	12	adfeda131710e7b9502c2ed3db98238e	0	0	0	0	0	0	0	0	0	0	0	0	0	/home/dhl_ec/bnelissen/Slides/CD3_manuscript/CD3_slides/AAA304.CD3.location-c/AAA304.CD3.location-c.run1	255	0.7	0.0605120833083	0.7	0.0605120833083	-8.27113151761	-11.3276942648	1.20737488195	0.0378396925354
53.0	3987305.0	31.0	8631.0	3987305.0	4000000.0	1.0	1.0	1.22	1.66	1.76	0.07	10.73	0.56	1.19	0.06	9.47	0.37	2.14	1.47	0.65	AAA304.CD3.location-c.X10.Y4.tile.tissue.png	13	1	2000	13	fb5d8349285a1ae5af8391aa5e209e70	0	0	0	0	0	0	0	0	0	0	0	0	0	/home/dhl_ec/bnelissen/Slides/CD3_manuscript/CD3_slides/AAA304.CD3.location-c/AAA304.CD3.location-c.run1	255	0.7	0.0634242759787	0.7	0.0634242759787	-8.50744836795	-11.6437413756	0.808346502585	0.0383309120178
53.0	4000000.0	34.0	7996.0	4000000.0	4000000.0	1.0	1.0	1.31	1.7	1.77	0.07	7.71	0.29	0.72	0.05	9.53	0.36	2.12	1.48	0.64	AAA304.CD3.location-c.X10.Y5.tile.tissue.png	14	1	2000	14	a81d0a100b9d2f98e2c8c0173d0fd0f7	0	0	0	0	0	0	0	0	0	0	0	0	0	/home/dhl_ec/bnelissen/Slides/CD3_manuscript/CD3_slides/AAA304.CD3.location-c/AAA304.CD3.location-c.run1	255	0.7	0.0634389694933	0.7	0.0634389694933	-8.3985555412	-11.5122159716	1.07582713557	0.046463388916
733.0	658284.0	345.0	6328.0	658284.0	4000000.0	8.0	5.0	0.85	1.16	1.11	0.05	6.84	0.37	0.72	0.2	6.78	0.23	2.05	1.52	0.39	AAA304.CD3.location-c.X10.Y6.tile.tissue.png	15	1	2000	15	a10924ab630399e15ea1dcf7bcf26169	0	0	0	0	0	0	0	0	0	0	0	0	0	/home/dhl_ec/bnelissen/Slides/CD3_manuscript/CD3_slides/AAA304.CD3.location-c/AAA304.CD3.location-c.run1	255	0.7	0.06	0.7	0.06	-8.28325324051	-11.1590879136	0.777881717336	0.0742790273437
0.0	0.0	0.0	0.0	0.0	2856000.0	0.0	0.0	0.97	1.68	0.88	0.04	4.65	0.22	0.59	0.15	3.33	0.09	1.44	1.09	0.29	AAA304.CD3.location-c.X10.Y7.tile.tissue.png	16	1	2000	16	1f64a125362a0f2090b2c9e090c0ce22	0	0	0	0	0	0	0	0	0	0	0	0	0	/home/dhl_ec/bnelissen/Slides/CD3_manuscript/CD3_slides/AAA304.CD3.location-c/AAA304.CD3.location-c.run1	255	1.0	0.06	1.0	0.06	0.0	-10.3062432745	0.0	10.181851043
204.0	1222384.0	104.0	6454.0	1222384.0	4000000.0	3.0	3.0	2.31	2.3	1.2	0.06	7.24	0.38	0.76	0.17	7.38	0.26	2.1	1.47	0.73	AAA304.CD3.location-c.X11.Y2.tile.tissue.png	17	1	2000	17	3e0e1b299882cd2755ae13ae8a36fdc4	0	0	0	0	0	0	0	0	0	0	0	0	0	/home/dhl_ec/bnelissen/Slides/CD3_manuscript/CD3_slides/AAA304.CD3.location-c/AAA304.CD3.location-c.run1	255	0.7	0.06	0.7	0.06	-8.65284363643	-10.3626603099	1.69163260258	1.15376037695
373.0	2486616.0	140.0	13063.0	2486616.0	4000000.0	3.0	3.0	1.06	2.02	1.16	0.05	6.54	0.57	1.2	0.17	11.95	0.46	3.33	2.31	0.74	AAA304.CD3.location-c.X11.Y3.tile.tissue.png	18	1	2000	18	09e453047db764b36ff5095eb9a6644f	0	0	0	0	0	0	0	0	0	0	0	0	0	/home/dhl_ec/bnelissen/Slides/CD3_manuscript/CD3_slides/AAA304.CD3.location-c/AAA304.CD3.location-c.run1	255	0.7	0.06	0.7	0.06	-8.68577184781	-11.1704384226	1.16038610125	0.0783679101562
466.0	3973718.0	242.0	8250.0	3973718.0	4000000.0	7.0	1.0	1.53	2.37	1.84	0.08	11.84	0.62	1.33	0.0899999999999	13.8	0.56	3.2	1.48	0.45	AAA304.CD3.location-c.X11.Y4.tile.tissue.png	19	1	2000	19	5017f44f2c50785984e0fada40eeb962	0	0	0	0	0	0	0	0	0	0	0	0	0	/home/dhl_ec/bnelissen/Slides/CD3_manuscript/CD3_slides/AAA304.CD3.location-c/AAA304.CD3.location-c.run1	255	0.7	0.0610479887949	0.7	0.0610479887949	-8.91149233161	-11.5593252779	1.02590677635	0.0577931893311
0.0	4000000.0	0.0	7996.0	4000000.0	4000000.0	0.0	1.0	1.31	1.93	1.8	0.0699999999999	8.87	0.46	1.2	0.0600000000001	12.74	0.46	2.22	1.53	0.64	AAA304.CD3.location-c.X11.Y5.tile.tissue.png	20	1	2000	20	7de1dea68e2e5bc232cb7d2289b41ddb	0	0	0	0	0	0	0	0	0	0	0	0	0	/home/dhl_ec/bnelissen/Slides/CD3_manuscript/CD3_slides/AAA304.CD3.location-c/AAA304.CD3.location-c.run1	255	0.7	0.0644013052285	0.7	0.0644013052285	-8.28989233756	-10.9882473009	0.923766051008	0.0341045604547
118.0	1260910.0	93.0	8558.0	1260910.0	4000000.0	2.0	10.0	1.3	1.86	1.23	0.0600000000001	7.28	0.38	0.73	0.17	7.55	0.26	2.16	1.53	0.58	AAA304.CD3.location-c.X11.Y6.tile.tissue.png	21	1	2000	21	bfa41af46b39682687d160ab8282b43b	0	0	0	0	0	0	0	0	0	0	0	0	0	/home/dhl_ec/bnelissen/Slides/CD3_manuscript/CD3_slides/AAA304.CD3.location-c/AAA304.CD3.location-c.run1	255	0.7	0.06	0.7	0.06	-7.81132656307	-10.9153640181	0.823448729991	0.0698421894531
0.0	0.0	0.0	0.0	0.0	2856000.0	0.0	0.0	1.41	2.22	0.88	0.0500000000001	4.81	0.21	0.58	0.16	3.38	0.09	1.46	1.62	0.41	AAA304.CD3.location-c.X11.Y7.tile.tissue.png	22	1	2000	22	61837ca06b3301c9f5e830092e2ea08b	0	0	0	0	0	0	0	0	0	0	0	0	0	/home/dhl_ec/bnelissen/Slides/CD3_manuscript/CD3_slides/AAA304.CD3.location-c/AAA304.CD3.location-c.run1	255	1.0	0.06	1.0	0.06	0.0	-11.589728697	0.0	6.10065220702
0.0	0.0	0.0	0.0	0.0	4000000.0	0.0	0.0	1.43	2.05	1.13	0.0599999999999	6.64	0.3	0.92	0.21	4.69	0.13	2.03	1.52	0.51	AAA304.CD3.location-c.X12.Y1.tile.tissue.png	23	1	2000	23	ed72d7a533be57f5637632594e8f6eea	0	0	0	0	0	0	0	0	0	0	0	0	0	/home/dhl_ec/bnelissen/Slides/CD3_manuscript/CD3_slides/AAA304.CD3.location-c/AAA304.CD3.location-c.run1	255	1.0	0.06	1.0	0.06	0.0	-10.8644293657	0.0	2.50886062434
245.0	163376.0	110.0	2378.0	163376.0	4000000.0	3.0	2.0	1.31	1.71	1.12	0.05	7.02	0.37	0.75	0.22	6.91	0.22	2.12	1.52	0.6	AAA304.CD3.location-c.X12.Y2.tile.tissue.png	24	1	2000	24	2b6ab23c25d95274fb32d6f37286c09f	0	0	0	0	0	0	0	0	0	0	0	0	0	/home/dhl_ec/bnelissen/Slides/CD3_manuscript/CD3_slides/AAA304.CD3.location-c/AAA304.CD3.location-c.run1	255	0.7	0.06	0.7	0.06	-8.63912830256	-9.94498061851	1.24155829745	0.0937447768555
1077.0	3164804.0	448.0	10932.0	3164804.0	4000000.0	10.0	1.0	1.3	1.52	1.13	0.0700000000001	10.07	0.38	0.74	0.0999999999999	8.82	0.33	2.18	1.53	0.68	AAA304.CD3.location-c.X12.Y3.tile.tissue.png	25	1	2000	25	158bc7eec8b7ea5193d462b23a313dee	0	0	0	0	0	0	0	0	0	0	0	0	0	/home/dhl_ec/bnelissen/Slides/CD3_manuscript/CD3_slides/AAA304.CD3.location-c/AAA304.CD3.location-c.run1	255	0.7	0.06	0.7	0.06	-8.37619623998	-11.9703715118	0.980973500309	0.164878472656
408.0	4000000.0	219.0	7996.0	4000000.0	4000000.0	6.0	1.0	1.25	1.5	1.15	0.05	6.11	0.3	0.75	0.0500000000001	9.49	0.36	2.13	1.5	0.64	AAA304.CD3.location-c.X12.Y4.tile.tissue.png	26	1	2000	26	f150e7f6f4341c0c309fd33536927dc2	0	0	0	0	0	0	0	0	0	0	0	0	0	/home/dhl_ec/bnelissen/Slides/CD3_manuscript/CD3_slides/AAA304.CD3.location-c/AAA304.CD3.location-c.run1	255	0.7	0.0658873924616	0.7	0.0658873924616	-8.52234380201	-11.3234577508	0.772305761924	0.0636981753683
5083.0	3999696.0	2204.0	8070.0	3999696.0	4000000.0	47.0	1.0	1.23	1.94	1.8	0.0699999999999	8.65	0.58	1.22	0.0799999999999	10.76	0.36	2.13	1.49	0.67	AAA304.CD3.location-c.X12.Y5.tile.tissue.png	27	1	2000	27	d6f13942f3f360ad683ac9d95161ab65	0	0	0	0	0	0	0	0	0	0	0	0	0	/home/dhl_ec/bnelissen/Slides/CD3_manuscript/CD3_slides/AAA304.CD3.location-c/AAA304.CD3.location-c.run1	255	0.7	0.0785098174388	0.7	0.0785098174388	-8.32933217329	-12.2815893395	1.19263330248	0.206997618164
788.0	1658698.0	316.0	7096.0	1658698.0	4000000.0	7.0	5.0	3.03	2.02	1.12	0.05	7.61	0.37	0.74	0.15	7.75	0.28	2.12	1.5	0.61	AAA304.CD3.location-c.X12.Y6.tile.tissue.png	28	1	2000	28	227f784be5c8f6fa0c7e5b448559b08b	0	0	0	0	0	0	0	0	0	0	0	0	0	/home/dhl_ec/bnelissen/Slides/CD3_manuscript/CD3_slides/AAA304.CD3.location-c/AAA304.CD3.location-c.run1	255	0.7	0.06	0.7	0.06	-7.67615564567	-11.0486938456	0.658113211115	0.0979251289063
0.0	5353.0	0.0	478.0	5353.0	2856000.0	0.0	2.0	2.39	1.11	0.79	0.04	4.78	0.27	0.55	0.16	4.38	0.0999999999999	1.46	1.06	0.28	AAA304.CD3.location-c.X12.Y7.tile.tissue.png	29	1	2000	29	b6827a32f677d56d3917fd5107eddcc4	0	0	0	0	0	0	0	0	0	0	0	0	0	/home/dhl_ec/bnelissen/Slides/CD3_manuscript/CD3_slides/AAA304.CD3.location-c/AAA304.CD3.location-c.run1	255	0.7	0.06	0.7	0.06	-8.79337156727	-11.5161766979	4.29428756437	3.36491004427
0.0	0.0	0.0	0.0	0.0	4000000.0	0.0	0.0	2.77	1.91	1.12	0.0500000000001	6.33	0.3	0.87	0.32	6.92	0.22	3.2	2.44	1.48	AAA304.CD3.location-c.X13.Y1.tile.tissue.png	30	1	2000	30	4c032ed0eed5da16c550ad73dc5bd090	0	0	0	0	0	0	0	0	0	0	0	0	0	/home/dhl_ec/bnelissen/Slides/CD3_manuscript/CD3_slides/AAA304.CD3.location-c/AAA304.CD3.location-c.run1	255	1.0	0.06	1.0	0.06	0.0	-12.0143229374	0.0	7.04199754693
630.0	1894606.0	313.0	8045.0	1894606.0	4000000.0	8.0	2.0	2.78	2.89	1.93	0.0700000000001	10.12	0.62	1.34	0.23	11.96	0.44	2.21	1.54	1.35	AAA304.CD3.location-c.X13.Y2.tile.tissue.png	31	1	2000	31	2f23535b428cd11d933481cc6ea0ff36	0	0	0	0	0	0	0	0	0	0	0	0	0	/home/dhl_ec/bnelissen/Slides/CD3_manuscript/CD3_slides/AAA304.CD3.location-c/AAA304.CD3.location-c.run1	255	0.7	0.06	0.7	0.06	-8.40359826965	-11.5180225383	1.09192756867	0.124408808594
189.0	4000000.0	99.0	7996.0	4000000.0	4000000.0	3.0	1.0	4.06	2.72	1.15	0.05	6.44	0.3	0.76	0.05	9.43	0.35	2.13	1.48	0.56	AAA304.CD3.location-c.X13.Y3.tile.tissue.png	32	1	2000	32	356170893f0367262525aabdb141afb4	0	0	0	0	0	0	0	0	0	0	0	0	0	/home/dhl_ec/bnelissen/Slides/CD3_manuscript/CD3_slides/AAA304.CD3.location-c/AAA304.CD3.location-c.run1	255	0.7	0.0651322085116	0.7	0.0651322085116	-8.72475071679	-11.2260858413	0.577256584965	0.0480330435824
5686.0	3997830.0	2201.0	8178.0	3997830.0	4000000.0	48.0	1.0	3.1	2.91	1.11	0.0500000000001	6.76	0.37	0.76	0.0600000000001	9.79	0.35	2.11	1.47	0.43	AAA304.CD3.location-c.X13.Y4.tile.tissue.png	33	1	2000	33	75b60a39198fb78649051ba8d75b3017	0	0	0	0	0	0	0	0	0	0	0	0	0	/home/dhl_ec/bnelissen/Slides/CD3_manuscript/CD3_slides/AAA304.CD3.location-c/AAA304.CD3.location-c.run1	255	0.7	0.0826366180025	0.7	0.0826366180025	-8.93418569043	-11.8266220243	0.689394837714	0.0998962454224
62897.0	3923866.0	22874.0	11351.0	3923866.0	4000000.0	441.0	1.0	3.59	2.36	1.74	0.0700000000001	9.69	0.55	1.2	0.09	16.12	0.56	3.29	2.28	0.64	AAA304.CD3.location-c.X13.Y5.tile.tissue.png	34	1	2000	34	284a47161167cd41c7bd7b78c052a1bb	0	0	0	0	0	0	0	0	0	0	0	0	0	/home/dhl_ec/bnelissen/Slides/CD3_manuscript/CD3_slides/AAA304.CD3.location-c/AAA304.CD3.location-c.run1	255	0.7	0.0775454499046	0.7	0.0775454499046	-8.58201000728	-12.4093378439	1.4194888444	0.27745906543
10009.0	776136.0	4167.0	12268.0	776136.0	4000000.0	88.0	16.0	1.23	2.21	1.75	0.0699999999999	9.56	0.58	1.19	0.27	7.94	0.24	2.09	1.47	0.39	AAA304.CD3.location-c.X13.Y6.tile.tissue.png	35	1	2000	35	b2f5ab306aa10ba99b5f2bb16e5ec4a6	0	0	0	0	0	0	0	0	0	0	0	0	0	/home/dhl_ec/bnelissen/Slides/CD3_manuscript/CD3_slides/AAA304.CD3.location-c/AAA304.CD3.location-c.run1	255	0.7	0.06	0.7	0.06	-8.37322377277	-11.9485688532	1.39798011833	0.223109097656
0.0	0.0	0.0	0.0	0.0	2856000.0	0.0	0.0	0.6	0.92	0.78	0.05	4.36	0.21	0.55	0.15	3.31	0.0899999999999	1.4	1.07	0.26	AAA304.CD3.location-c.X13.Y7.tile.tissue.png	36	1	2000	36	0fe2e055a045697bde46d6ed1f91d3ea	0	0	0	0	0	0	0	0	0	0	0	0	0	/home/dhl_ec/bnelissen/Slides/CD3_manuscript/CD3_slides/AAA304.CD3.location-c/AAA304.CD3.location-c.run1	255	1.0	0.06	1.0	0.06	0.0	-10.3288319106	0.0	9.53069494279
0.0	0.0	0.0	0.0	0.0	4000000.0	0.0	0.0	1.7	1.78	1.21	0.0599999999999	9.36	0.47	1.33	0.33	4.96	0.13	2.08	1.52	0.37	AAA304.CD3.location-c.X14.Y1.tile.tissue.png	37	1	2000	37	6e25216540fd95783513b489d4846db0	0	0	0	0	0	0	0	0	0	0	0	0	0	/home/dhl_ec/bnelissen/Slides/CD3_manuscript/CD3_slides/AAA304.CD3.location-c/AAA304.CD3.location-c.run1	255	1.0	0.06	1.0	0.06	0.0	-10.8483156525	0.0	9.13847648799
0.0	3196831.0	0.0	7716.0	3196831.0	4000000.0	0.0	1.0	0.94	1.6	1.13	0.05	6.81	0.56	1.19	0.12	9.4	0.42	3.43	2.33	0.64	AAA304.CD3.location-c.X14.Y2.tile.tissue.png	38	1	2000	38	fab5abedd6c1811d6ecc9c37797bd695	0	0	0	0	0	0	0	0	0	0	0	0	0	/home/dhl_ec/bnelissen/Slides/CD3_manuscript/CD3_slides/AAA304.CD3.location-c/AAA304.CD3.location-c.run1	255	0.7	0.06	0.7	0.06	-8.23597613474	-11.4288469431	0.836834820759	0.0920311728516
338.0	4000000.0	190.0	7996.0	4000000.0	4000000.0	6.0	1.0	1.3	1.78	1.74	0.0700000000002	10.56	0.48	1.21	0.0699999999999	14.26	0.59	3.72	2.35	0.46	AAA304.CD3.location-c.X14.Y3.tile.tissue.png	39	1	2000	39	a2d7d71b22b94f01a34f17f187d65d61	0	0	0	0	0	0	0	0	0	0	0	0	0	/home/dhl_ec/bnelissen/Slides/CD3_manuscript/CD3_slides/AAA304.CD3.location-c/AAA304.CD3.location-c.run1	255	0.7	0.0648725140205	0.7	0.0648725140205	-8.53955300227	0.0	0.539324134368	0.0492251914063
25593.0	3999915.0	8683.0	8014.0	3999915.0	4000000.0	177.0	1.0	0.91	1.5	1.13	0.05	6.7	0.38	0.74	0.0600000000002	10.15	0.39	2.11	1.49	0.43	AAA304.CD3.location-c.X14.Y4.tile.tissue.png	40	1	2000	40	91bbf6ae27250faab148ad75236151b3	0	0	0	0	0	0	0	0	0	0	0	0	0	/home/dhl_ec/bnelissen/Slides/CD3_manuscript/CD3_slides/AAA304.CD3.location-c/AAA304.CD3.location-c.run1	255	0.7	0.0840263848611	0.7	0.0840263848611	-8.96194816733	-11.8571681842	0.672976228052	0.136784919739
3283.0	3999669.0	1560.0	8082.0	3999669.0	4000000.0	33.0	1.0	0.97	1.74	1.17	0.05	6.7	0.45	0.81	0.0599999999999	9.41	0.56	2.54	1.5	0.65	AAA304.CD3.location-c.X14.Y5.tile.tissue.png	41	1	2000	41	75dc1bd29d23473d06f3cf0466f93fb2	0	0	0	0	0	0	0	0	0	0	0	0	0	/home/dhl_ec/bnelissen/Slides/CD3_manuscript/CD3_slides/AAA304.CD3.location-c/AAA304.CD3.location-c.run1	255	0.7	0.06837751502	0.7	0.06837751502	-8.57440234162	-11.3359448122	1.0052994472	0.0747933359547
312.0	872972.0	200.0	9556.0	872972.0	4000000.0	5.0	9.0	1.21	2.28	1.77	0.0600000000002	9.88	0.55	1.19	0.26	9.85	0.36	3.23	2.3	0.61	AAA304.CD3.location-c.X14.Y6.tile.tissue.png	42	1	2000	42	b592762481b7bd288c8f884f91b17da1	0	0	0	0	0	0	0	0	0	0	0	0	0	/home/dhl_ec/bnelissen/Slides/CD3_manuscript/CD3_slides/AAA304.CD3.location-c/AAA304.CD3.location-c.run1	255	0.7	0.06	0.7	0.06	-8.22076503149	-11.6501829721	1.07117170451	0.156663582031
0.0	0.0	0.0	0.0	0.0	2856000.0	0.0	0.0	0.82	1.74	1.27	0.0599999999999	5.23	0.21	0.57	0.16	3.43	0.0899999999999	1.42	1.07	0.27	AAA304.CD3.location-c.X14.Y7.tile.tissue.png	43	1	2000	43	115e9b05b16e7a8faccee989d1b37eff	0	0	0	0	0	0	0	0	0	0	0	0	0	/home/dhl_ec/bnelissen/Slides/CD3_manuscript/CD3_slides/AAA304.CD3.location-c/AAA304.CD3.location-c.run1	255	1.0	0.06	1.0	0.06	0.0	0.0	0.0	10.6518403361
0.0	0.0	0.0	0.0	0.0	4000000.0	0.0	0.0	1.51	2.14	1.15	0.0599999999999	6.28	0.33	0.86	0.25	4.76	0.12	2.03	1.53	0.38	AAA304.CD3.location-c.X15.Y1.tile.tissue.png	44	1	2000	44	6ec683eea238c08e87349f66a4dd9088	0	0	0	0	0	0	0	0	0	0	0	0	0	/home/dhl_ec/bnelissen/Slides/CD3_manuscript/CD3_slides/AAA304.CD3.location-c/AAA304.CD3.location-c.run1	255	1.0	0.06	1.0	0.06	0.0	-10.2892358027	0.0	4.88464955545
16081.0	3787274.0	5833.0	8570.0	3787274.0	4000000.0	116.0	1.0	1.89	2.75	1.24	0.0500000000002	6.92	0.38	0.75	0.0699999999999	9.64	0.36	2.15	1.51	0.43	AAA304.CD3.location-c.X15.Y2.tile.tissue.png	45	1	2000	45	6534e7da97eddd01500210232544f972	0	0	0	0	0	0	0	0	0	0	0	0	0	/home/dhl_ec/bnelissen/Slides/CD3_manuscript/CD3_slides/AAA304.CD3.location-c/AAA304.CD3.location-c.run1	255	0.7	0.0677097789552	0.7	0.0677097789552	-8.72619609226	-12.3595267593	0.948812920261	0.224935824219
11156.0	4000000.0	5088.0	7996.0	4000000.0	4000000.0	104.0	1.0	2.44	1.49	1.13	0.05	6.68	0.29	0.72	0.05	9.94	0.38	2.16	1.53	0.44	AAA304.CD3.location-c.X15.Y3.tile.tissue.png	46	1	2000	46	709a9df6d03f67793df58ae3525dffb4	0	0	0	0	0	0	0	0	0	0	0	0	0	/home/dhl_ec/bnelissen/Slides/CD3_manuscript/CD3_slides/AAA304.CD3.location-c/AAA304.CD3.location-c.run1	255	0.7	0.0827435009889	0.7	0.0827435009889	-8.55987081232	-12.2674303534	0.543878262184	0.129419657539
12134.0	3999769.0	4344.0	8034.0	3999769.0	4000000.0	87.0	1.0	3.3	2.69	1.21	0.0500000000002	7.0	0.38	0.74	0.0599999999999	9.76	0.37	2.17	1.52	0.62	AAA304.CD3.location-c.X15.Y4.tile.tissue.png	47	1	2000	47	357836f28ead6b0ef1a9e1d85f96ad28	0	0	0	0	0	0	0	0	0	0	0	0	0	/home/dhl_ec/bnelissen/Slides/CD3_manuscript/CD3_slides/AAA304.CD3.location-c/AAA304.CD3.location-c.run1	255	0.7	0.06	0.7	0.06	-8.91035685725	-11.2125937053	1.1262442639	0.114253825684
359.0	3999836.0	189.0	8012.0	3999836.0	4000000.0	5.0	1.0	2.43	2.37	1.19	0.0500000000002	8.12	0.37	0.73	0.0599999999999	9.27	0.55	3.3	2.28	0.81	AAA304.CD3.location-c.X15.Y5.tile.tissue.png	48	1	2000	48	48f1d91b695480299f2713f905e9748f	0	0	0	0	0	0	0	0	0	0	0	0	0	/home/dhl_ec/bnelissen/Slides/CD3_manuscript/CD3_slides/AAA304.CD3.location-c/AAA304.CD3.location-c.run1	255	0.7	0.0657229832054	0.7	0.0657229832054	-8.5513388226	-11.4289915172	1.13587844444	0.0560168264554
719.0	1004016.0	382.0	6732.0	1004016.0	4000000.0	10.0	4.0	1.98	1.56	1.23	0.05	7.1	0.37	0.72	0.18	7.14	0.25	2.06	1.48	0.39	AAA304.CD3.location-c.X15.Y6.tile.tissue.png	49	1	2000	49	ea0a091a9eec16def75c5d27cdf4fe23	0	0	0	0	0	0	0	0	0	0	0	0	0	/home/dhl_ec/bnelissen/Slides/CD3_manuscript/CD3_slides/AAA304.CD3.location-c/AAA304.CD3.location-c.run1	255	0.7	0.06	0.7	0.06	-8.15433813318	-11.5031674227	1.12099307358	0.077869421875
0.0	2754.0	0.0	266.0	2754.0	2856000.0	0.0	1.0	2.69	2.47	0.86	0.04	4.64	0.26	0.56	0.16	3.95	0.0900000000001	1.46	1.06	0.28	AAA304.CD3.location-c.X15.Y7.tile.tissue.png	50	1	2000	50	2bf0605407e193f4be6f9e8903d6c513	0	0	0	0	0	0	0	0	0	0	0	0	0	/home/dhl_ec/bnelissen/Slides/CD3_manuscript/CD3_slides/AAA304.CD3.location-c/AAA304.CD3.location-c.run1	255	0.7	0.06	0.7	0.06	0.0	-11.6374850892	2.23551981918	5.11866789626
0.0	3829.0	0.0	276.0	3829.0	4000000.0	0.0	1.0	2.13	1.78	1.12	0.0599999999999	6.42	0.37	0.88	0.22	5.53	0.22	3.14	2.31	0.54	AAA304.CD3.location-c.X16.Y0.tile.tissue.png	51	1	2000	51	897ed1050bee5361ced31acfd44ba4e3	0	0	0	0	0	0	0	0	0	0	0	0	0	/home/dhl_ec/bnelissen/Slides/CD3_manuscript/CD3_slides/AAA304.CD3.location-c/AAA304.CD3.location-c.run1	255	0.7	0.06	0.7	0.06	0.0	-12.4094033131	2.5089237256	0.87685534726
828.0	1110755.0	353.0	6234.0	1110755.0	4000000.0	6.0	4.0	2.9	1.92	1.13	0.0599999999999	7.26	0.6	0.74	0.18	7.23	0.42	2.17	1.53	0.43	AAA304.CD3.location-c.X16.Y1.tile.tissue.png	52	1	2000	52	bc9ab126c4a928ac33c23fdcf0514c5e	0	0	0	0	0	0	0	0	0	0	0	0	0	/home/dhl_ec/bnelissen/Slides/CD3_manuscript/CD3_slides/AAA304.CD3.location-c/AAA304.CD3.location-c.run1	255	0.7	0.06	0.7	0.06	-8.1931565438	-9.81675692147	0.920370516402	0.449832
1360.0	3999075.0	612.0	8002.0	3999075.0	4000000.0	15.0	1.0	2.07	2.4	1.18	0.0500000000002	6.89	0.6	1.28	0.0899999999999	14.04	0.54	3.37	2.52	0.74	AAA304.CD3.location-c.X16.Y2.tile.tissue.png	53	1	2000	53	405a24009a8f8cd949c45e079f0a261a	0	0	0	0	0	0	0	0	0	0	0	0	0	/home/dhl_ec/bnelissen/Slides/CD3_manuscript/CD3_slides/AAA304.CD3.location-c/AAA304.CD3.location-c.run1	255	0.7	0.0675811091386	0.7	0.0675811091386	-8.05897384625	-11.3856138043	0.383371233788	0.0391020552025
293.0	3999980.0	159.0	8002.0	3999980.0	4000000.0	5.0	1.0	3.26	3.2	1.14	0.05	8.18	0.38	0.74	0.0599999999999	9.57	0.36	2.17	1.49	0.72	AAA304.CD3.location-c.X16.Y3.tile.tissue.png	54	1	2000	54	d6b5e897dbc8706f8040661032cd8ec0	0	0	0	0	0	0	0	0	0	0	0	0	0	/home/dhl_ec/bnelissen/Slides/CD3_manuscript/CD3_slides/AAA304.CD3.location-c/AAA304.CD3.location-c.run1	255	0.7	0.0644401563302	0.7	0.0644401563302	-8.80688140832	-11.8877977813	0.529262839201	0.0606660558167
588.0	3726372.0	315.0	18019.0	3726372.0	4000000.0	9.0	1.0	2.84	2.06	1.48	0.0599999999999	7.48	0.61	1.18	0.0799999999999	9.24	0.59	3.52	2.38	0.65	AAA304.CD3.location-c.X16.Y4.tile.tissue.png	55	1	2000	55	6bf5ecd05952ccfbab11c799b7ec70bf	0	0	0	0	0	0	0	0	0	0	0	0	0	/home/dhl_ec/bnelissen/Slides/CD3_manuscript/CD3_slides/AAA304.CD3.location-c/AAA304.CD3.location-c.run1	255	0.7	0.06	0.7	0.06	-8.6012329746	-12.1190294674	1.1400416115	0.157199761475
274.0	4000000.0	136.0	7996.0	4000000.0	4000000.0	4.0	1.0	2.79	2.04	1.97	0.0799999999999	8.19	0.29	0.74	0.05	9.25	0.56	2.88	1.48	0.65	AAA304.CD3.location-c.X16.Y5.tile.tissue.png	56	1	2000	56	ef8e287596094b98521a56dbddf30f25	0	0	0	0	0	0	0	0	0	0	0	0	0	/home/dhl_ec/bnelissen/Slides/CD3_manuscript/CD3_slides/AAA304.CD3.location-c/AAA304.CD3.location-c.run1	255	0.7	0.06	0.7	0.06	-8.63435976531	-11.7911474605	1.26564605324	0.0693009886131
710.0	739158.0	356.0	5828.0	739158.0	4000000.0	10.0	3.0	2.71	1.58	1.6	0.0700000000002	7.1	0.49	0.84	0.19	6.83	0.31	2.11	1.48	0.43	AAA304.CD3.location-c.X16.Y6.tile.tissue.png	57	1	2000	57	d06b6281febdccf1d935b0f1ffe03a7b	0	0	0	0	0	0	0	0	0	0	0	0	0	/home/dhl_ec/bnelissen/Slides/CD3_manuscript/CD3_slides/AAA304.CD3.location-c/AAA304.CD3.location-c.run1	255	0.7	0.06	0.7	0.06	-7.81167661939	-11.6990979686	0.693709761153	0.0743580273437
0.0	3319.0	0.0	382.0	3319.0	2856000.0	0.0	2.0	3.0	1.37	0.81	0.04	4.66	0.27	0.55	0.15	4.33	0.0899999999999	1.45	1.06	0.39	AAA304.CD3.location-c.X16.Y7.tile.tissue.png	58	1	2000	58	32240f08cb06ff21b1bfe9b17be9df26	0	0	0	0	0	0	0	0	0	0	0	0	0	/home/dhl_ec/bnelissen/Slides/CD3_manuscript/CD3_slides/AAA304.CD3.location-c/AAA304.CD3.location-c.run1	255	0.7	0.06	0.7	0.06	-8.41942811665	-11.6925203741	2.08749690123	5.85321996087
0.0	0.0	0.0	0.0	0.0	4000000.0	0.0	0.0	2.7	1.87	1.75	0.0799999999999	8.76	0.46	1.37	0.32	6.5	0.21	3.02	2.29	0.57	AAA304.CD3.location-c.X17.Y0.tile.tissue.png	59	1	2000	59	5f62ce49ae0611e059bc4cc4e805bdc8	0	0	0	0	0	0	0	0	0	0	0	0	0	/home/dhl_ec/bnelissen/Slides/CD3_manuscript/CD3_slides/AAA304.CD3.location-c/AAA304.CD3.location-c.run1	255	1.0	0.06	1.0	0.06	0.0	-10.9180637078	0.0	8.53501031658
273.0	1613014.0	95.0	6824.0	1613014.0	4000000.0	2.0	3.0	2.74	2.0	1.77	0.0700000000002	9.5	0.56	1.18	0.22	10.58	0.41	3.2	2.29	0.62	AAA304.CD3.location-c.X17.Y1.tile.tissue.png	60	1	2000	60	94c357ac0f94058fd18e2c19aebaa475	0	0	0	0	0	0	0	0	0	0	0	0	0	/home/dhl_ec/bnelissen/Slides/CD3_manuscript/CD3_slides/AAA304.CD3.location-c/AAA304.CD3.location-c.run1	255	0.7	0.06	0.7	0.06	-8.41425607581	-11.5565568206	0.98836585554	0.0669607441406
170.0	4000000.0	102.0	7996.0	4000000.0	4000000.0	3.0	1.0	1.31	2.25	1.76	0.0699999999999	8.17	0.46	1.17	0.0700000000002	13.24	0.55	3.27	2.28	0.68	AAA304.CD3.location-c.X17.Y2.tile.tissue.png	61	1	2000	61	0e02b54d30f35e3a4f794281b6831377	0	0	0	0	0	0	0	0	0	0	0	0	0	/home/dhl_ec/bnelissen/Slides/CD3_manuscript/CD3_slides/AAA304.CD3.location-c/AAA304.CD3.location-c.run1	255	0.7	0.0639218709206	0.7	0.0639218709206	-8.96060536674	0.0	0.557761758038	0.0587752382812
670.0	3998222.0	313.0	8224.0	3998222.0	4000000.0	8.0	1.0	1.65	3.07	1.79	0.0699999999999	11.12	0.56	1.18	0.0799999999999	13.24	0.55	3.29	2.29	0.66	AAA304.CD3.location-c.X17.Y3.tile.tissue.png	62	1	2000	62	4b0edaeda6d8e911767f97e3acabdebc	0	0	0	0	0	0	0	0	0	0	0	0	0	/home/dhl_ec/bnelissen/Slides/CD3_manuscript/CD3_slides/AAA304.CD3.location-c/AAA304.CD3.location-c.run1	255	0.7	0.0642183713788	0.7	0.0642183713788	-8.44792459827	-11.2492256096	0.504303782368	0.0603780888405
236.0	3999641.0	124.0	8018.0	3999641.0	4000000.0	4.0	1.0	1.43	2.35	1.2	0.0599999999999	10.79	0.56	1.18	0.0800000000002	13.24	0.56	3.26	2.3	0.66	AAA304.CD3.location-c.X17.Y4.tile.tissue.png	63	1	2000	63	1340a948fc5b638aab8ecdeabc60535b	0	0	0	0	0	0	0	0	0	0	0	0	0	/home/dhl_ec/bnelissen/Slides/CD3_manuscript/CD3_slides/AAA304.CD3.location-c/AAA304.CD3.location-c.run1	255	0.7	0.06	0.7	0.06	-8.81653025233	-11.7503750234	0.727263626808	0.0578727707443
358.0	3964905.0	204.0	8222.0	3964905.0	4000000.0	6.0	1.0	1.36	3.59	1.76	0.0699999999999	12.03	0.56	1.19	0.0799999999999	13.1	0.55	3.27	2.34	0.67	AAA304.CD3.location-c.X17.Y5.tile.tissue.png	64	1	2000	64	a284074c5ff4db624300ab1bd8bd48f0	0	0	0	0	0	0	0	0	0	0	0	0	0	/home/dhl_ec/bnelissen/Slides/CD3_manuscript/CD3_slides/AAA304.CD3.location-c/AAA304.CD3.location-c.run1	255	0.7	0.06	0.7	0.06	-8.75207888717	-11.9166153792	1.32826267423	0.0821813171997
539.0	32863.0	141.0	2440.0	32863.0	4000000.0	2.0	4.0	2.93	2.64	1.16	0.05	6.67	0.37	0.75	0.22	6.57	0.22	2.07	1.53	0.39	AAA304.CD3.location-c.X17.Y6.tile.tissue.png	65	1	2000	65	4053d70dcef7d8f3b3a63fe0cd250bc1	0	0	0	0	0	0	0	0	0	0	0	0	0	/home/dhl_ec/bnelissen/Slides/CD3_manuscript/CD3_slides/AAA304.CD3.location-c/AAA304.CD3.location-c.run1	255	0.7	0.06	0.7	0.06	-8.68291429323	-12.3796854929	2.06867610486	0.040722902832
0.0	3938.0	0.0	296.0	3938.0	2856000.0	0.0	1.0	2.22	3.45	0.81	0.04	4.82	0.27	0.57	0.16	4.5	0.1	1.5	1.09	0.4	AAA304.CD3.location-c.X17.Y7.tile.tissue.png	66	1	2000	66	714c17833951e064e48ecbd9b8071dde	0	0	0	0	0	0	0	0	0	0	0	0	0	/home/dhl_ec/bnelissen/Slides/CD3_manuscript/CD3_slides/AAA304.CD3.location-c/AAA304.CD3.location-c.run1	255	0.7	0.06	0.7	0.06	-8.97117985738	-11.7703035092	2.82766177363	5.58600313305
453.0	8975.0	116.0	746.0	8975.0	4000000.0	2.0	3.0	2.91	1.5	1.75	0.0799999999999	9.33	0.56	1.28	0.31	9.1	0.31	3.12	2.31	0.68	AAA304.CD3.location-c.X18.Y0.tile.tissue.png	67	1	2000	67	74cf39e452acce4a1f9d9334daba6294	0	0	0	0	0	0	0	0	0	0	0	0	0	/home/dhl_ec/bnelissen/Slides/CD3_manuscript/CD3_slides/AAA304.CD3.location-c/AAA304.CD3.location-c.run1	255	0.7	0.06	0.7	0.06	-8.78800311978	-12.0530023302	1.96662807305	4.5892995155
0.0	2068582.0	0.0	7021.0	2068582.0	4000000.0	0.0	3.0	2.08	2.22	1.16	0.0500000000002	6.87	0.37	0.75	0.14	7.7	0.22	2.15	1.52	0.68	AAA304.CD3.location-c.X18.Y1.tile.tissue.png	68	1	2000	68	d5c113a782efc094c7e3603aeb230c5c	0	0	0	0	0	0	0	0	0	0	0	0	0	/home/dhl_ec/bnelissen/Slides/CD3_manuscript/CD3_slides/AAA304.CD3.location-c/AAA304.CD3.location-c.run1	255	0.7	0.06	0.7	0.06	-8.51552660922	-11.8611507343	0.840996861356	0.0667157080078
293.0	4000000.0	159.0	7996.0	4000000.0	4000000.0	5.0	1.0	2.85	1.88	1.76	0.0700000000002	8.19	0.46	1.18	0.0699999999999	13.12	0.55	3.25	2.29	0.67	AAA304.CD3.location-c.X18.Y2.tile.tissue.png	69	1	2000	69	c2a23956daa65a8882ff9ec52303e349	0	0	0	0	0	0	0	0	0	0	0	0	0	/home/dhl_ec/bnelissen/Slides/CD3_manuscript/CD3_slides/AAA304.CD3.location-c/AAA304.CD3.location-c.run1	255	0.7	0.0626439536473	0.7	0.0626439536473	-9.21108241935	0.0	0.52451891291	0.0691475625
281.0	4000000.0	165.0	7996.0	4000000.0	4000000.0	5.0	1.0	1.31	2.41	1.77	0.0699999999999	10.54	0.47	1.17	0.0599999999999	13.28	0.56	3.26	2.28	0.67	AAA304.CD3.location-c.X18.Y3.tile.tissue.png	70	1	2000	70	63c04505de68df02398ff5c21c4d0c1c	0	0	0	0	0	0	0	0	0	0	0	0	0	/home/dhl_ec/bnelissen/Slides/CD3_manuscript/CD3_slides/AAA304.CD3.location-c/AAA304.CD3.location-c.run1	255	0.7	0.06	0.7	0.06	-8.96665522981	0.0	0.50705166625	0.0586885625
122.0	4000000.0	66.0	7996.0	4000000.0	4000000.0	2.0	1.0	1.32	1.99	1.76	0.0700000000002	8.8	0.46	1.18	0.0599999999999	13.26	0.55	3.23	2.28	0.65	AAA304.CD3.location-c.X18.Y4.tile.tissue.png	71	1	2000	71	80e5a60f01c6951530040503bf9a7867	0	0	0	0	0	0	0	0	0	0	0	0	0	/home/dhl_ec/bnelissen/Slides/CD3_manuscript/CD3_slides/AAA304.CD3.location-c/AAA304.CD3.location-c.run1	255	0.7	0.06	0.7	0.06	-9.12779952871	-11.2665675681	0.690195605947	0.0381589781508
137.0	3523595.0	70.0	8978.0	3523595.0	4000000.0	2.0	2.0	2.04	2.82	1.75	0.0699999999997	9.4	0.56	1.19	0.11	12.7	0.53	3.26	2.29	0.64	AAA304.CD3.location-c.X18.Y5.tile.tissue.png	72	1	2000	72	48e0d767d06fe67a8ac21c4d5960d3eb	0	0	0	0	0	0	0	0	0	0	0	0	0	/home/dhl_ec/bnelissen/Slides/CD3_manuscript/CD3_slides/AAA304.CD3.location-c/AAA304.CD3.location-c.run1	255	0.7	0.06	0.7	0.06	-8.10107322355	-11.6069314842	1.06420274891	0.0623195947266
0.0	3063.0	0.0	360.0	3063.0	4000000.0	0.0	2.0	1.19	2.23	1.21	0.0500000000002	6.85	0.37	0.74	0.23	5.76	0.14	2.27	1.61	0.37	AAA304.CD3.location-c.X18.Y6.tile.tissue.png	73	1	2000	73	f633c0a0454c8876a6d39c7b94e83703	0	0	0	0	0	0	0	0	0	0	0	0	0	/home/dhl_ec/bnelissen/Slides/CD3_manuscript/CD3_slides/AAA304.CD3.location-c/AAA304.CD3.location-c.run1	255	0.7	0.06	0.7	0.06	0.0	-12.3886074408	2.22720190454	0.0441963977051
0.0	0.0	0.0	0.0	0.0	2856000.0	0.0	0.0	0.88	2.51	1.27	0.0499999999997	6.3	0.34	0.95	0.22	4.54	0.15	2.14	1.65	0.4	AAA304.CD3.location-c.X18.Y7.tile.tissue.png	74	1	2000	74	e907b70135b8dad311027d7a50c7a3bd	0	0	0	0	0	0	0	0	0	0	0	0	0	/home/dhl_ec/bnelissen/Slides/CD3_manuscript/CD3_slides/AAA304.CD3.location-c/AAA304.CD3.location-c.run1	255	1.0	0.06	1.0	0.06	0.0	-10.2559823377	0.0	10.5698768306
0.0	6435.0	0.0	556.0	6435.0	4000000.0	0.0	2.0	2.29	2.21	1.75	0.0900000000001	9.3	0.37	0.75	0.22	5.69	0.14	2.09	1.53	0.54	AAA304.CD3.location-c.X19.Y0.tile.tissue.png	75	1	2000	75	4f16156d1403737d9c559ee9d6b2b5ec	0	0	0	0	0	0	0	0	0	0	0	0	0	/home/dhl_ec/bnelissen/Slides/CD3_manuscript/CD3_slides/AAA304.CD3.location-c/AAA304.CD3.location-c.run1	255	0.7	0.06	0.7	0.06	0.0	-9.5520226359	0.580572173053	0.578009555939
0.0	2188703.0	0.0	7884.0	2188703.0	4000000.0	0.0	1.0	2.96	2.66	1.61	0.04	6.9	0.38	0.74	0.14	7.02	0.22	2.16	1.54	0.42	AAA304.CD3.location-c.X19.Y1.tile.tissue.png	76	1	2000	76	1613911abafca09e9bb9f377d2b5c824	0	0	0	0	0	0	0	0	0	0	0	0	0	/home/dhl_ec/bnelissen/Slides/CD3_manuscript/CD3_slides/AAA304.CD3.location-c/AAA304.CD3.location-c.run1	255	0.7	0.06	0.7	0.06	0.0	-11.7695390732	0.727494091249	0.0709229238281
0.0	4000000.0	0.0	7996.0	4000000.0	4000000.0	0.0	1.0	3.17	2.46	1.16	0.0500000000002	5.85	0.31	0.75	0.0499999999997	9.1	0.3	2.19	1.55	0.43	AAA304.CD3.location-c.X19.Y2.tile.tissue.png	77	1	2000	77	29b2d3e961c50f54f9ad478609e5ae74	0	0	0	0	0	0	0	0	0	0	0	0	0	/home/dhl_ec/bnelissen/Slides/CD3_manuscript/CD3_slides/AAA304.CD3.location-c/AAA304.CD3.location-c.run1	255	0.7	0.0622165627622	0.7	0.0622165627622	-8.18414332878	0.0	0.442696617894	0.035331171875
112.0	4000000.0	64.0	7996.0	4000000.0	4000000.0	2.0	1.0	2.3	2.48	1.2	0.0500000000002	5.82	0.47	1.18	0.0700000000002	13.41	0.55	3.42	2.35	0.71	AAA304.CD3.location-c.X19.Y3.tile.tissue.png	78	1	2000	78	dc3117e392cdd820de961890fe7f9c4d	0	0	0	0	0	0	0	0	0	0	0	0	0	/home/dhl_ec/bnelissen/Slides/CD3_manuscript/CD3_slides/AAA304.CD3.location-c/AAA304.CD3.location-c.run1	255	0.7	0.06	0.7	0.06	-9.73850746982	0.0	0.53137686287	0.0449323164062
0.0	4000000.0	0.0	7996.0	4000000.0	4000000.0	0.0	1.0	2.97	3.29	1.16	0.0599999999999	5.85	0.46	1.26	0.0500000000002	9.13	0.53	3.68	2.39	0.64	AAA304.CD3.location-c.X19.Y4.tile.tissue.png	79	1	2000	79	a873bdaed9924edd5ff445caecfb254c	0	0	0	0	0	0	0	0	0	0	0	0	0	/home/dhl_ec/bnelissen/Slides/CD3_manuscript/CD3_slides/AAA304.CD3.location-c/AAA304.CD3.location-c.run1	255	0.7	0.06	0.7	0.06	-8.95855777482	0.0	0.634828098864	0.0362027695312
62.0	3251008.0	36.0	9236.0	3251008.0	4000000.0	1.0	2.0	3.59	3.12	1.21	0.0500000000002	6.83	0.38	0.75	0.0900000000001	9.04	0.34	2.19	1.52	0.53	AAA304.CD3.location-c.X19.Y5.tile.tissue.png	80	1	2000	80	3b7eaeca6dc76b65ad185541da2204e0	0	0	0	0	0	0	0	0	0	0	0	0	0	/home/dhl_ec/bnelissen/Slides/CD3_manuscript/CD3_slides/AAA304.CD3.location-c/AAA304.CD3.location-c.run1	255	0.7	0.06	0.7	0.06	-8.09510158013	-11.4259777989	0.8715581508	0.0751245479736
0.0	24789.0	0.0	2348.0	24789.0	4000000.0	0.0	10.0	4.86	1.7	1.15	0.0599999999999	6.99	0.38	0.77	0.23	6.29	0.14	2.11	2.29	0.57	AAA304.CD3.location-c.X19.Y6.tile.tissue.png	81	1	2000	81	45e931065ae9f708bc9b2cc068e26b18	0	0	0	0	0	0	0	0	0	0	0	0	0	/home/dhl_ec/bnelissen/Slides/CD3_manuscript/CD3_slides/AAA304.CD3.location-c/AAA304.CD3.location-c.run1	255	0.7	0.06	0.7	0.06	-7.48972765454	-10.3701722896	1.3952218023	2.55634304883
0.0	0.0	0.0	0.0	0.0	2856000.0	0.0	0.0	1.74	2.64	1.28	0.0599999999999	5.76	0.33	1.01	0.22	4.54	0.15	2.13	1.64	0.39	AAA304.CD3.location-c.X19.Y7.tile.tissue.png	82	1	2000	82	b286fcd5587384d295e419f149a021f9	0	0	0	0	0	0	0	0	0	0	0	0	0	/home/dhl_ec/bnelissen/Slides/CD3_manuscript/CD3_slides/AAA304.CD3.location-c/AAA304.CD3.location-c.run1	255	1.0	0.06	1.0	0.06	0.0	0.0	0.0	3.19352135854
0.0	366897.0	0.0	3813.0	366897.0	4000000.0	0.0	2.0	2.96	1.47	1.74	0.0799999999999	9.29	0.56	1.23	0.21	6.73	0.16	2.17	1.52	0.56	AAA304.CD3.location-c.X2.Y2.tile.tissue.png	83	1	2000	83	61b6b3882a58cfa57edb2a999e6cb69d	0	0	0	0	0	0	0	0	0	0	0	0	0	/home/dhl_ec/bnelissen/Slides/CD3_manuscript/CD3_slides/AAA304.CD3.location-c/AAA304.CD3.location-c.run1	255	0.7	0.06	0.7	0.06	-6.31919883655	-10.4127826663	0.789952734823	2.69838893066
61.0	1777082.0	39.0	10266.0	1777082.0	4000000.0	1.0	2.0	3.28	2.17	1.18	0.0500000000002	7.03	0.38	0.75	0.15	7.92	0.29	2.24	1.53	0.61	AAA304.CD3.location-c.X2.Y3.tile.tissue.png	84	1	2000	84	d24ce585029b3f92fd9e236a4e6f7548	0	0	0	0	0	0	0	0	0	0	0	0	0	/home/dhl_ec/bnelissen/Slides/CD3_manuscript/CD3_slides/AAA304.CD3.location-c/AAA304.CD3.location-c.run1	255	0.7	0.06	0.7	0.06	-7.76370857158	-10.4954739604	0.839218000948	0.342888769531
1929.0	3436236.0	783.0	10022.0	3436236.0	4000000.0	15.0	2.0	3.53	2.0	1.21	0.0500000000002	6.86	0.37	0.75	0.0899999999997	9.04	0.34	2.22	1.56	0.42	AAA304.CD3.location-c.X2.Y4.tile.tissue.png	85	1	2000	85	e9c7cee3d0a2d7a07a34fe271e27eaa1	0	0	0	0	0	0	0	0	0	0	0	0	0	/home/dhl_ec/bnelissen/Slides/CD3_manuscript/CD3_slides/AAA304.CD3.location-c/AAA304.CD3.location-c.run1	255	0.7	0.06	0.7	0.06	-7.9891028134	-11.274634437	0.877502781701	0.195037015625
773.0	3999991.0	317.0	8002.0	3999991.0	4000000.0	6.0	1.0	2.42	1.82	1.19	0.0500000000002	6.6	0.59	1.19	0.0699999999997	13.24	0.55	3.28	2.34	1.11	AAA304.CD3.location-c.X2.Y5.tile.tissue.png	86	1	2000	86	f6507c4b0d545e12eccc3001091a575c	0	0	0	0	0	0	0	0	0	0	0	0	0	/home/dhl_ec/bnelissen/Slides/CD3_manuscript/CD3_slides/AAA304.CD3.location-c/AAA304.CD3.location-c.run1	255	0.7	0.0622322448941	0.7	0.0622322448941	-7.30866330421	-10.9289231228	0.4537844974	0.0407190611515
113.0	3309385.0	62.0	9855.0	3309385.0	4000000.0	2.0	1.0	3.13	2.78	1.13	0.0499999999997	6.63	0.36	0.73	0.0799999999999	8.72	0.34	2.13	1.48	1.31	AAA304.CD3.location-c.X2.Y6.tile.tissue.png	87	1	2000	87	c0c4aa63aaed7213993a2be48e9c3e48	0	0	0	0	0	0	0	0	0	0	0	0	0	/home/dhl_ec/bnelissen/Slides/CD3_manuscript/CD3_slides/AAA304.CD3.location-c/AAA304.CD3.location-c.run1	255	0.7	0.06	0.7	0.06	-7.83756401853	-10.3793094544	0.767419199389	0.0702460546875
0.0	0.0	0.0	0.0	0.0	2856000.0	0.0	0.0	2.02	2.79	1.04	0.0500000000002	4.39	0.37	1.05	0.16	3.21	0.0900000000001	1.44	1.08	0.26	AAA304.CD3.location-c.X2.Y7.tile.tissue.png	88	1	2000	88	9042b9af83b2f3cf9f86863cdb5d2688	0	0	0	0	0	0	0	0	0	0	0	0	0	/home/dhl_ec/bnelissen/Slides/CD3_manuscript/CD3_slides/AAA304.CD3.location-c/AAA304.CD3.location-c.run1	255	1.0	0.06	1.0	0.06	0.0	-10.5547777836	0.0	7.83230516022
0.0	133126.0	0.0	6613.0	133126.0	4000000.0	0.0	12.0	2.78	1.99	1.15	0.0500000000002	6.7	0.37	0.75	0.22	6.29	0.14	2.13	1.52	0.81	AAA304.CD3.location-c.X20.Y0.tile.tissue.png	89	1	2000	89	62d3ff9a59bfcd32f42869677ecd812e	0	0	0	0	0	0	0	0	0	0	0	0	0	/home/dhl_ec/bnelissen/Slides/CD3_manuscript/CD3_slides/AAA304.CD3.location-c/AAA304.CD3.location-c.run1	255	0.7	0.06	0.7	0.06	-4.72974964711	-8.09205171812	0.0899377258549	0.291017694946
0.0	2405021.0	0.0	8434.0	2405021.0	4000000.0	0.0	2.0	2.55	1.83	1.17	0.0499999999997	6.67	0.37	0.74	0.12	7.85	0.37	3.29	2.51	0.68	AAA304.CD3.location-c.X20.Y1.tile.tissue.png	90	1	2000	90	0334c1366ebb740a6e1632f307827e46	0	0	0	0	0	0	0	0	0	0	0	0	0	/home/dhl_ec/bnelissen/Slides/CD3_manuscript/CD3_slides/AAA304.CD3.location-c/AAA304.CD3.location-c.run1	255	0.7	0.06	0.7	0.06	-7.09495361747	-10.893746678	0.449096468014	0.0396108515625
0.0	4000000.0	0.0	7996.0	4000000.0	4000000.0	0.0	1.0	1.34	2.55	1.11	0.0699999999997	8.95	0.46	1.19	0.0599999999999	13.37	0.46	2.59	1.49	0.69	AAA304.CD3.location-c.X20.Y2.tile.tissue.png	91	1	2000	91	7092da67454f40a966825be4c60a3689	0	0	0	0	0	0	0	0	0	0	0	0	0	/home/dhl_ec/bnelissen/Slides/CD3_manuscript/CD3_slides/AAA304.CD3.location-c/AAA304.CD3.location-c.run1	255	0.7	0.06	0.7	0.06	-9.11685198901	-10.9993942828	0.42860750347	0.038460834708
574.0	4000000.0	240.0	7996.0	4000000.0	4000000.0	6.0	1.0	1.57	2.31	1.1	0.0500000000002	6.26	0.42	0.89	0.0599999999999	9.23	0.37	2.13	1.48	0.43	AAA304.CD3.location-c.X20.Y3.tile.tissue.png	92	1	2000	92	cc9b0aec9b67efd5644e881bbc0172e7	0	0	0	0	0	0	0	0	0	0	0	0	0	/home/dhl_ec/bnelissen/Slides/CD3_manuscript/CD3_slides/AAA304.CD3.location-c/AAA304.CD3.location-c.run1	255	0.7	0.0601651507378	0.7	0.0601651507378	-9.74126374014	-10.7765076888	0.475988026376	0.0462466537446
0.0	4000000.0	0.0	7996.0	4000000.0	4000000.0	0.0	1.0	1.69	3.11	1.21	0.0500000000002	5.87	0.52	1.25	0.0700000000002	11.68	0.29	2.18	1.52	0.69	AAA304.CD3.location-c.X20.Y4.tile.tissue.png	93	1	2000	93	ef0f5d052b0223895758fae689769133	0	0	0	0	0	0	0	0	0	0	0	0	0	/home/dhl_ec/bnelissen/Slides/CD3_manuscript/CD3_slides/AAA304.CD3.location-c/AAA304.CD3.location-c.run1	255	0.7	0.06	0.7	0.06	-8.48840187919	0.0	0.59298277033	0.0417323476562
83.0	3634544.0	45.0	11767.0	3634544.0	4000000.0	1.0	2.0	3.08	1.69	1.16	0.0499999999997	6.56	0.49	0.74	0.0800000000004	9.03	0.34	2.41	2.38	0.52	AAA304.CD3.location-c.X20.Y5.tile.tissue.png	94	1	2000	94	913728de226572c026a99091b80ef80a	0	0	0	0	0	0	0	0	0	0	0	0	0	/home/dhl_ec/bnelissen/Slides/CD3_manuscript/CD3_slides/AAA304.CD3.location-c/AAA304.CD3.location-c.run1	255	0.7	0.06	0.7	0.06	-8.5124520298	-11.4035364494	0.82781403395	0.293856836014
0.0	67124.0	0.0	3763.0	67124.0	4000000.0	0.0	9.0	1.95	3.21	1.15	0.0599999999999	6.57	0.37	0.83	0.21	5.52	0.22	3.54	2.51	0.54	AAA304.CD3.location-c.X20.Y6.tile.tissue.png	95	1	2000	95	c5661fb6fdf18546f9618d70465c96fb	0	0	0	0	0	0	0	0	0	0	0	0	0	/home/dhl_ec/bnelissen/Slides/CD3_manuscript/CD3_slides/AAA304.CD3.location-c/AAA304.CD3.location-c.run1	255	0.7	0.06	0.7	0.06	0.0	-11.3087216122	0.187384483847	8.47996265039
0.0	361101.0	0.0	12797.0	361101.0	4000000.0	0.0	10.0	2.35	1.53	1.76	0.0599999999999	9.38	0.57	1.21	0.29	6.78	0.15	2.23	1.57	0.37	AAA304.CD3.location-c.X21.Y0.tile.tissue.png	96	1	2000	96	086491b84389131397e50d9a7b3fdc91	0	0	0	0	0	0	0	0	0	0	0	0	0	/home/dhl_ec/bnelissen/Slides/CD3_manuscript/CD3_slides/AAA304.CD3.location-c/AAA304.CD3.location-c.run1	255	0.7	0.06	0.7	0.06	-5.24231042188	-7.71248039458	0.0311233113525	0.258973903076
0.0	2965001.0	0.0	9261.0	2965001.0	4000000.0	0.0	2.0	0.97	1.48	1.09	0.0499999999997	6.59	0.36	0.71	0.0999999999999	8.13	0.25	2.13	1.48	0.42	AAA304.CD3.location-c.X21.Y1.tile.tissue.png	97	1	2000	97	ee91dd38e26cbcb7285f2a8a05631768	0	0	0	0	0	0	0	0	0	0	0	0	0	/home/dhl_ec/bnelissen/Slides/CD3_manuscript/CD3_slides/AAA304.CD3.location-c/AAA304.CD3.location-c.run1	255	0.7	0.06	0.7	0.06	-7.14118460711	-11.3076804264	0.59863530369	0.046256796875
0.0	4000000.0	0.0	7996.0	4000000.0	4000000.0	0.0	1.0	3.45	2.72	1.2	0.0500000000002	5.65	0.28	1.21	0.0700000000002	10.29	0.29	2.14	1.49	0.42	AAA304.CD3.location-c.X21.Y2.tile.tissue.png	98	1	2000	98	1ab3cdd1ed9b99fc47cc56d3d0ca75ca	0	0	0	0	0	0	0	0	0	0	0	0	0	/home/dhl_ec/bnelissen/Slides/CD3_manuscript/CD3_slides/AAA304.CD3.location-c/AAA304.CD3.location-c.run1	255	0.7	0.06	0.7	0.06	-9.12533240874	0.0	0.401360078095	0.03009915625
0.0	4000000.0	0.0	7996.0	4000000.0	4000000.0	0.0	1.0	2.1	2.63	1.1	0.0500000000002	5.66	0.47	1.17	0.0699999999997	12.88	0.46	3.37	2.28	0.670000000001	AAA304.CD3.location-c.X21.Y3.tile.tissue.png	99	1	2000	99	5869db56bf12f0f6fbbb28ed5acabbae	0	0	0	0	0	0	0	0	0	0	0	0	0	/home/dhl_ec/bnelissen/Slides/CD3_manuscript/CD3_slides/AAA304.CD3.location-c/AAA304.CD3.location-c.run1	255	0.7	0.06	0.7	0.06	-9.72818282687	0.0	0.464534249843	0.0552378085937
0.0	4000000.0	0.0	7996.0	4000000.0	4000000.0	0.0	1.0	2.56	2.25	1.77	0.0699999999997	6.86	0.29	0.72	0.0499999999997	8.76	0.29	2.1	1.47	0.42	AAA304.CD3.location-c.X21.Y4.tile.tissue.png	100	1	2000	100	11b5f5937f8449a286860feab1bad73b	0	0	0	0	0	0	0	0	0	0	0	0	0	/home/dhl_ec/bnelissen/Slides/CD3_manuscript/CD3_slides/AAA304.CD3.location-c/AAA304.CD3.location-c.run1	255	0.7	0.06	0.7	0.06	-9.09864972933	-11.7462129964	0.639806366006	0.0553753700418
0.0	3344201.0	0.0	15236.0	3344201.0	4000000.0	0.0	7.0	1.25	1.59	1.77	0.0799999999999	9.37	0.56	1.2	0.12	12.21	0.42	3.29	2.3	0.63	AAA304.CD3.location-c.X21.Y5.tile.tissue.png	101	1	2000	101	25da6341a004b55b6a6c7846063e1842	0	0	0	0	0	0	0	0	0	0	0	0	0	/home/dhl_ec/bnelissen/Slides/CD3_manuscript/CD3_slides/AAA304.CD3.location-c/AAA304.CD3.location-c.run1	255	0.7	0.06	0.7	0.06	-7.65870109906	-9.29188967015	0.843188664357	0.83616140625
0.0	133220.0	0.0	6015.0	133220.0	4000000.0	0.0	9.0	1.11	1.47	1.77	0.0700000000002	7.71	0.37	0.73	0.21	5.6	0.13	2.1	1.74	0.53	AAA304.CD3.location-c.X22.Y0.tile.tissue.png	102	1	2000	102	2732e29dac582d210a556799093b87d6	0	0	0	0	0	0	0	0	0	0	0	0	0	/home/dhl_ec/bnelissen/Slides/CD3_manuscript/CD3_slides/AAA304.CD3.location-c/AAA304.CD3.location-c.run1	255	0.7	0.06	0.7	0.06	0.0	-8.26326270862	0.118649426231	0.269961968506
0.0	3440938.0	0.0	8330.0	3440938.0	4000000.0	0.0	2.0	1.36	2.26	1.87	0.0700000000002	6.39	0.37	0.71	0.0799999999999	8.45	0.26	2.12	1.48	0.42	AAA304.CD3.location-c.X22.Y1.tile.tissue.png	103	1	2000	103	d71b3a324fd3e923f2622f9a89ae1953	0	0	0	0	0	0	0	0	0	0	0	0	0	/home/dhl_ec/bnelissen/Slides/CD3_manuscript/CD3_slides/AAA304.CD3.location-c/AAA304.CD3.location-c.run1	255	0.7	0.06	0.7	0.06	-7.35454805359	-11.4669500115	0.555661238715	0.0414787294922
103.0	3607669.0	61.0	8188.0	3607669.0	4000000.0	2.0	1.0	2.28	2.52	1.16	0.0500000000002	6.56	0.58	0.71	0.0800000000004	9.0	0.35	2.18	1.54	0.44	AAA304.CD3.location-c.X22.Y2.tile.tissue.png	104	1	2000	104	eed8342071649441dec415a568d369c0	0	0	0	0	0	0	0	0	0	0	0	0	0	/home/dhl_ec/bnelissen/Slides/CD3_manuscript/CD3_slides/AAA304.CD3.location-c/AAA304.CD3.location-c.run1	255	0.7	0.06	0.7	0.06	-8.15600182913	-11.7747236257	0.519303820915	0.0563264047852
0.0	3405220.0	0.0	11145.0	3405220.0	4000000.0	0.0	4.0	2.58	3.05	1.76	0.0599999999999	9.05	0.37	0.71	0.0799999999999	8.44	0.27	3.33	2.29	0.63	AAA304.CD3.location-c.X22.Y3.tile.tissue.png	105	1	2000	105	ea884b473535ce135ffd683e3bb0355a	0	0	0	0	0	0	0	0	0	0	0	0	0	/home/dhl_ec/bnelissen/Slides/CD3_manuscript/CD3_slides/AAA304.CD3.location-c/AAA304.CD3.location-c.run1	255	0.7	0.06	0.7	0.06	-7.93249455765	-11.8829311209	0.559721098869	0.132729617188
0.0	2360101.0	0.0	20388.0	2360101.0	4000000.0	0.0	10.0	1.88	2.31	1.13	0.0500000000002	6.86	0.37	0.72	0.13	7.9	0.23	2.2	1.47	0.7	AAA304.CD3.location-c.X22.Y4.tile.tissue.png	106	1	2000	106	ec8565e251e96f676aff5eda90964e94	0	0	0	0	0	0	0	0	0	0	0	0	0	/home/dhl_ec/bnelissen/Slides/CD3_manuscript/CD3_slides/AAA304.CD3.location-c/AAA304.CD3.location-c.run1	255	0.7	0.06	0.7	0.06	-8.06714221732	-12.1461268323	0.864101078283	0.32385210791
72.0	2377237.0	39.0	31309.0	2377237.0	4000000.0	1.0	10.0	2.05	3.02	1.16	0.0599999999999	7.0	0.39	0.72	0.13	8.38	0.29	2.22	1.49	1.63	AAA304.CD3.location-c.X22.Y5.tile.tissue.png	107	1	2000	107	d2abb71d992cdad3ee8cb5c3c0230430	0	0	0	0	0	0	0	0	0	0	0	0	0	/home/dhl_ec/bnelissen/Slides/CD3_manuscript/CD3_slides/AAA304.CD3.location-c/AAA304.CD3.location-c.run1	255	0.7	0.06	0.7	0.06	-7.22799003577	-8.97257092553	0.737421022742	1.14449784375
0.0	5474.0	0.0	560.0	5474.0	4000000.0	0.0	3.0	1.94	1.76	1.17	0.0599999999999	6.67	0.37	0.72	0.22	6.2	0.13	2.01	1.48	0.92	AAA304.CD3.location-c.X23.Y0.tile.tissue.png	108	1	2000	108	08dc93d30b16d64d9da9267aed176d4e	0	0	0	0	0	0	0	0	0	0	0	0	0	/home/dhl_ec/bnelissen/Slides/CD3_manuscript/CD3_slides/AAA304.CD3.location-c/AAA304.CD3.location-c.run1	255	0.7	0.06	0.7	0.06	-7.73305325789	-9.92348616942	1.29310285334	0.808337667725
0.0	366283.0	0.0	4057.0	366283.0	4000000.0	0.0	2.0	2.44	1.78	1.11	0.0500000000002	6.83	0.38	0.73	0.21	5.81	0.15	2.12	1.47	1.23	AAA304.CD3.location-c.X23.Y1.tile.tissue.png	109	1	2000	109	7cf13345864423c145e1181f36ba9e37	0	0	0	0	0	0	0	0	0	0	0	0	0	/home/dhl_ec/bnelissen/Slides/CD3_manuscript/CD3_slides/AAA304.CD3.location-c/AAA304.CD3.location-c.run1	255	0.7	0.06	0.7	0.06	0.0	-11.8215756694	0.69922923327	0.0472782890625
0.0	126331.0	0.0	5129.0	126331.0	4000000.0	0.0	6.0	2.28	2.37	1.15	0.0499999999997	6.72	0.37	0.72	0.21	5.65	0.15	2.2	1.48	0.85	AAA304.CD3.location-c.X23.Y2.tile.tissue.png	110	1	2000	110	4cfab6efa0d0fbe65443f8a1b02ca58a	0	0	0	0	0	0	0	0	0	0	0	0	0	/home/dhl_ec/bnelissen/Slides/CD3_manuscript/CD3_slides/AAA304.CD3.location-c/AAA304.CD3.location-c.run1	255	0.7	0.06	0.7	0.06	0.0	-11.8409851938	0.379265394579	0.0381269394531
0.0	966351.0	0.0	20582.0	966351.0	4000000.0	0.0	11.0	2.45	1.24	1.1	0.0500000000002	6.76	0.46	0.71	0.18	6.24	0.17	2.16	1.51	1.57	AAA304.CD3.location-c.X23.Y3.tile.tissue.png	111	1	2000	111	98ced32c9ed4d32dea2b30f643f9d572	0	0	0	0	0	0	0	0	0	0	0	0	0	/home/dhl_ec/bnelissen/Slides/CD3_manuscript/CD3_slides/AAA304.CD3.location-c/AAA304.CD3.location-c.run1	255	0.7	0.06	0.7	0.06	0.0	-12.1971377834	0.0158488264584	0.0141256540527
0.0	1751944.0	0.0	29877.0	1751944.0	4000000.0	0.0	13.0	3.5	2.69	1.77	0.0699999999997	9.4	0.58	1.22	0.21	10.33	0.32	3.41	2.3	0.87	AAA304.CD3.location-c.X23.Y4.tile.tissue.png	112	1	2000	112	289015643c55d81085aa33a97aac5ad7	0	0	0	0	0	0	0	0	0	0	0	0	0	/home/dhl_ec/bnelissen/Slides/CD3_manuscript/CD3_slides/AAA304.CD3.location-c/AAA304.CD3.location-c.run1	255	0.7	0.06	0.7	0.06	-5.82325386646	-11.1601425359	0.0212421451442	0.00827847668457
0.0	427467.0	0.0	16006.0	427467.0	4000000.0	0.0	19.0	1.42	2.27	1.74	0.0799999999999	10.38	0.39	0.75	0.21	6.08	0.17	2.16	1.48	0.69	AAA304.CD3.location-c.X23.Y5.tile.tissue.png	113	1	2000	113	753fc5b0c5a0abca17db1d131ff03709	0	0	0	0	0	0	0	0	0	0	0	0	0	/home/dhl_ec/bnelissen/Slides/CD3_manuscript/CD3_slides/AAA304.CD3.location-c/AAA304.CD3.location-c.run1	255	0.7	0.06	0.7	0.06	0.0	-7.96995559745	0.0687731953212	1.21374998633
0.0	13920.0	0.0	1132.0	13920.0	1530000.0	0.0	3.0	1.26	1.08	0.42	0.0200000000004	3.69	0.14	0.28	0.0700000000002	2.05	0.0500000000002	0.77	0.57	0.15	AAA304.CD3.location-c.X24.Y0.tile.tissue.png	114	1	765	114	d09a50dd1af6f6e9b5aaa2bf9d6b802e	0	0	0	0	0	0	0	0	0	0	0	0	0	/home/dhl_ec/bnelissen/Slides/CD3_manuscript/CD3_slides/AAA304.CD3.location-c/AAA304.CD3.location-c.run1	255	0.7	0.06	0.7	0.06	0.0	-8.95118296232	0.113632824777	2.28847712795
0.0	5823.0	0.0	554.0	5823.0	1530000.0	0.0	2.0	1.85	1.4	0.49	0.0100000000002	2.47	0.14	0.27	0.0799999999999	2.03	0.0500000000002	0.76	0.57	0.15	AAA304.CD3.location-c.X24.Y1.tile.tissue.png	115	1	765	115	b5ac61e982cb1973f067204c30bc74ce	0	0	0	0	0	0	0	0	0	0	0	0	0	/home/dhl_ec/bnelissen/Slides/CD3_manuscript/CD3_slides/AAA304.CD3.location-c/AAA304.CD3.location-c.run1	255	0.7	0.06	0.7	0.06	0.0	-10.1985730439	1.33222612646	0.688230580129
0.0	3470.0	0.0	260.0	3470.0	1530000.0	0.0	1.0	0.88	1.69	0.41	0.02	2.48	0.14	0.27	0.0799999999999	2.03	0.0600000000004	0.76	0.57	0.15	AAA304.CD3.location-c.X24.Y2.tile.tissue.png	116	1	765	116	339a504148cbf5eb2273abdb7387ba49	0	0	0	0	0	0	0	0	0	0	0	0	0	/home/dhl_ec/bnelissen/Slides/CD3_manuscript/CD3_slides/AAA304.CD3.location-c/AAA304.CD3.location-c.run1	255	0.7	0.06	0.7	0.06	0.0	-10.3822453643	1.31861857214	0.748833751324
0.0	88886.0	0.0	3701.0	88886.0	1530000.0	0.0	3.0	1.4	1.71	0.48	0.02	4.48	0.14	0.28	0.0799999999999	2.13	0.0599999999999	0.78	0.58	0.16	AAA304.CD3.location-c.X24.Y3.tile.tissue.png	117	1	765	117	e9ee310b8f927fe4fa1238b7c0a35711	0	0	0	0	0	0	0	0	0	0	0	0	0	/home/dhl_ec/bnelissen/Slides/CD3_manuscript/CD3_slides/AAA304.CD3.location-c/AAA304.CD3.location-c.run1	255	0.7	0.06	0.7	0.06	0.0	-8.3450862528	0.0192430939674	1.05381102123
0.0	150889.0	0.0	5394.0	150889.0	1530000.0	0.0	5.0	1.5	1.94	0.45	0.02	3.82	0.14	0.27	0.0700000000002	2.12	0.0599999999999	0.79	0.56	0.15	AAA304.CD3.location-c.X24.Y4.tile.tissue.png	118	1	765	118	3552fa63c462f97acfb4c7aebc406005	0	0	0	0	0	0	0	0	0	0	0	0	0	/home/dhl_ec/bnelissen/Slides/CD3_manuscript/CD3_slides/AAA304.CD3.location-c/AAA304.CD3.location-c.run1	255	0.7	0.06	0.7	0.06	0.0	-8.05100454451	0.0250631080758	0.908097766432
0.0	36484.0	0.0	2737.0	36484.0	1530000.0	0.0	7.0	1.55	1.6	0.42	0.02	4.17	0.15	0.27	0.0799999999999	2.04	0.0500000000002	0.78	0.57	0.15	AAA304.CD3.location-c.X24.Y5.tile.tissue.png	119	1	765	119	0970d7bdeb93eb7fbde15f9d25ba38dc	0	0	0	0	0	0	0	0	0	0	0	0	0	/home/dhl_ec/bnelissen/Slides/CD3_manuscript/CD3_slides/AAA304.CD3.location-c/AAA304.CD3.location-c.run1	255	0.7	0.06	0.7	0.06	0.0	-9.07400253254	0.263552360924	0.977043247996
0.0	0.0	0.0	0.0	0.0	1530000.0	0.0	0.0	1.9	0.78	0.41	0.0299999999997	2.33	0.11	0.28	0.0799999999999	1.62	0.0499999999997	0.74	0.57	0.17	AAA304.CD3.location-c.X24.Y6.tile.tissue.png	120	1	765	120	3446408a42286d762272f8f36e980d4c	0	0	0	0	0	0	0	0	0	0	0	0	0	/home/dhl_ec/bnelissen/Slides/CD3_manuscript/CD3_slides/AAA304.CD3.location-c/AAA304.CD3.location-c.run1	255	1.0	0.06	1.0	0.06	0.0	-9.67025458019	0.0	6.15348289804
0.0	3473.0	0.0	378.0	3473.0	1092420.0	0.0	2.0	1.34	1.28	0.43	0.0200000000004	1.81	0.0999999999999	0.2	0.0600000000004	1.53	0.04	0.54	0.41	0.12	AAA304.CD3.location-c.X24.Y7.tile.tissue.png	121	1	765	121	d38866908040607dc4ebbf1e21466ed0	0	0	0	0	0	0	0	0	0	0	0	0	0	/home/dhl_ec/bnelissen/Slides/CD3_manuscript/CD3_slides/AAA304.CD3.location-c/AAA304.CD3.location-c.run1	255	0.7	0.06	0.7	0.06	-6.48650711718	-10.8910980547	1.56327402817	4.01451222588
0.0	14978.0	0.0	654.0	14978.0	4000000.0	0.0	1.0	1.83	2.04	1.11	0.0599999999999	6.49	0.37	0.85	0.22	5.5	0.13	2.06	1.5	0.77	AAA304.CD3.location-c.X3.Y1.tile.tissue.png	122	1	2000	122	9fcdf27a6e0bf29e30b91e9dc43e311b	0	0	0	0	0	0	0	0	0	0	0	0	0	/home/dhl_ec/bnelissen/Slides/CD3_manuscript/CD3_slides/AAA304.CD3.location-c/AAA304.CD3.location-c.run1	255	0.7	0.06	0.7	0.06	0.0	-11.624988949	2.51883387301	3.51838142554
2561.0	2910465.0	876.0	10513.0	2910465.0	4000000.0	19.0	2.0	1.99	2.14	1.17	0.0499999999997	6.6	0.37	0.74	0.11	8.65	0.32	2.14	1.48	0.72	AAA304.CD3.location-c.X3.Y2.tile.tissue.png	123	1	2000	123	be9f56f456f7311ad3310744f2b25e73	0	0	0	0	0	0	0	0	0	0	0	0	0	/home/dhl_ec/bnelissen/Slides/CD3_manuscript/CD3_slides/AAA304.CD3.location-c/AAA304.CD3.location-c.run1	255	0.7	0.06	0.7	0.06	-8.22622662926	-10.665968249	1.66101198837	0.21880796875
127.0	3999686.0	77.0	8049.0	3999686.0	4000000.0	2.0	1.0	3.42	1.93	1.09	0.0500000000002	6.3	0.36	0.73	0.0599999999999	9.21	0.36	2.15	1.51	0.41	AAA304.CD3.location-c.X3.Y3.tile.tissue.png	124	1	2000	124	2e0168e6cdc672c279685713acc3a7b4	0	0	0	0	0	0	0	0	0	0	0	0	0	/home/dhl_ec/bnelissen/Slides/CD3_manuscript/CD3_slides/AAA304.CD3.location-c/AAA304.CD3.location-c.run1	255	0.7	0.06	0.7	0.06	-7.51503845588	-11.3850035291	0.445229576166	0.0454761683884
439.0	2822935.0	185.0	15631.0	2822935.0	4000000.0	4.0	1.0	2.85	1.97	1.82	0.0599999999999	9.62	0.57	1.19	0.15	9.52	0.33	2.25	1.53	0.43	AAA304.CD3.location-c.X3.Y4.tile.tissue.png	125	1	2000	125	8a2e20c1dd6410ae62bdd3f11ed3cc4e	0	0	0	0	0	0	0	0	0	0	0	0	0	/home/dhl_ec/bnelissen/Slides/CD3_manuscript/CD3_slides/AAA304.CD3.location-c/AAA304.CD3.location-c.run1	255	0.7	0.06	0.7	0.06	-8.05839129866	-10.3788969024	1.1356623948	0.195295734375
10539.0	3159509.0	3917.0	14792.0	3159509.0	4000000.0	83.0	3.0	3.78	1.77	1.17	0.0599999999999	6.92	0.41	0.85	0.0900000000001	9.13	0.34	3.44	2.52	0.72	AAA304.CD3.location-c.X3.Y5.tile.tissue.png	126	1	2000	126	2a87c1948f82488fb4da0b30113594c6	0	0	0	0	0	0	0	0	0	0	0	0	0	/home/dhl_ec/bnelissen/Slides/CD3_manuscript/CD3_slides/AAA304.CD3.location-c/AAA304.CD3.location-c.run1	255	0.7	0.06	0.7	0.06	-8.18552739517	-10.6716748442	0.90059503516	0.154169871094
1977.0	2626682.0	957.0	20529.0	2626682.0	4000000.0	23.0	4.0	3.14	2.42	1.13	0.0500000000002	7.06	0.58	1.24	0.17	12.79	0.48	3.57	2.36	0.66	AAA304.CD3.location-c.X3.Y6.tile.tissue.png	127	1	2000	127	c9c46055c7342e286cdd7e8d40b6e4ec	0	0	0	0	0	0	0	0	0	0	0	0	0	/home/dhl_ec/bnelissen/Slides/CD3_manuscript/CD3_slides/AAA304.CD3.location-c/AAA304.CD3.location-c.run1	255	0.7	0.06	0.7	0.06	-8.58239273955	-10.722289738	1.48860023098	0.173954804687
180.0	203147.0	85.0	2838.0	203147.0	2856000.0	2.0	1.0	3.34	1.02	0.78	0.04	4.77	0.27	0.55	0.15	4.74	0.16	1.48	1.06	0.27	AAA304.CD3.location-c.X3.Y7.tile.tissue.png	128	1	2000	128	e8746029231f2b0d7d7d567255917a4d	0	0	0	0	0	0	0	0	0	0	0	0	0	/home/dhl_ec/bnelissen/Slides/CD3_manuscript/CD3_slides/AAA304.CD3.location-c/AAA304.CD3.location-c.run1	255	0.7	0.06	0.7	0.06	-8.12744503924	-11.3244654833	1.66427793311	2.95644148558
0.0	657698.0	0.0	5418.0	657698.0	4000000.0	0.0	2.0	2.81	1.21	1.1	0.0599999999999	6.87	0.37	0.77	0.19	6.4	0.16	2.07	1.49	0.37	AAA304.CD3.location-c.X4.Y1.tile.tissue.png	129	1	2000	129	1dd4630a6b951b31176ab8d0d16cee0d	0	0	0	0	0	0	0	0	0	0	0	0	0	/home/dhl_ec/bnelissen/Slides/CD3_manuscript/CD3_slides/AAA304.CD3.location-c/AAA304.CD3.location-c.run1	255	0.7	0.06	0.7	0.06	-6.34729566163	-10.7794468533	0.920807696935	2.51528728613
0.0	3978322.0	0.0	8159.0	3978322.0	4000000.0	0.0	1.0	2.21	1.93	1.12	0.0500000000002	6.29	0.58	1.21	0.0799999999999	11.75	0.47	3.36	2.28	0.6	AAA304.CD3.location-c.X4.Y2.tile.tissue.png	130	1	2000	130	fe7201c7aa7bc5ee24c65ded78d6d539	0	0	0	0	0	0	0	0	0	0	0	0	0	/home/dhl_ec/bnelissen/Slides/CD3_manuscript/CD3_slides/AAA304.CD3.location-c/AAA304.CD3.location-c.run1	255	0.7	0.06	0.7	0.06	0.0	-11.2633361537	0.488722883668	0.0424944311523
0.0	3999993.0	0.0	8002.0	3999993.0	4000000.0	0.0	1.0	2.57	1.74	1.15	0.0499999999997	6.79	0.38	0.73	0.0599999999999	9.19	0.48	3.47	2.48	0.65	AAA304.CD3.location-c.X4.Y3.tile.tissue.png	131	1	2000	131	46ac39ca8bab966ffa6e1571b388cd12	0	0	0	0	0	0	0	0	0	0	0	0	0	/home/dhl_ec/bnelissen/Slides/CD3_manuscript/CD3_slides/AAA304.CD3.location-c/AAA304.CD3.location-c.run1	255	0.7	0.0602686122272	0.7	0.0602686122272	-7.79191155378	-11.3829187096	0.648841356027	0.045491705658
112.0	3982708.0	62.0	8913.0	3982708.0	4000000.0	2.0	1.0	3.68	2.94	1.76	0.0599999999999	10.06	0.56	1.21	0.0900000000001	13.87	0.58	3.27	2.32	0.659999999999	AAA304.CD3.location-c.X4.Y4.tile.tissue.png	132	1	2000	132	a3e6c118d46ac3ee1e04e968e659e48f	0	0	0	0	0	0	0	0	0	0	0	0	0	/home/dhl_ec/bnelissen/Slides/CD3_manuscript/CD3_slides/AAA304.CD3.location-c/AAA304.CD3.location-c.run1	255	0.7	0.06	0.7	0.06	-8.85063928284	-11.7086820441	1.61798743604	0.121729264648
112.0	2472608.0	64.0	16862.0	2472608.0	4000000.0	2.0	7.0	2.74	3.5	1.76	0.0599999999999	9.55	0.57	1.21	0.16	11.63	0.46	3.32	2.31	0.63	AAA304.CD3.location-c.X4.Y5.tile.tissue.png	133	1	2000	133	a18eb42f553b02a30a3533a1db1f286e	0	0	0	0	0	0	0	0	0	0	0	0	0	/home/dhl_ec/bnelissen/Slides/CD3_manuscript/CD3_slides/AAA304.CD3.location-c/AAA304.CD3.location-c.run1	255	0.7	0.06	0.7	0.06	-8.20194271334	-11.136554633	1.55939063311	0.150375445312
469.0	2794310.0	269.0	7822.0	2794310.0	4000000.0	7.0	1.0	2.48	2.54	1.21	0.0499999999997	6.91	0.39	0.75	0.11	8.89	0.32	2.16	1.53	0.45	AAA304.CD3.location-c.X4.Y6.tile.tissue.png	134	1	2000	134	c69f5e68fe77bbc68b032936d44f4ea5	0	0	0	0	0	0	0	0	0	0	0	0	0	/home/dhl_ec/bnelissen/Slides/CD3_manuscript/CD3_slides/AAA304.CD3.location-c/AAA304.CD3.location-c.run1	255	0.7	0.06	0.7	0.06	-7.98858692328	-9.86590150888	0.968663202813	0.0778929765625
0.0	0.0	0.0	0.0	0.0	2856000.0	0.0	0.0	1.88	2.87	0.83	0.0499999999997	4.72	0.22	0.6	0.15	3.31	0.0999999999999	1.44	1.1	0.27	AAA304.CD3.location-c.X4.Y7.tile.tissue.png	135	1	2000	135	055796fe9eaa72cf820b20344dadc3ee	0	0	0	0	0	0	0	0	0	0	0	0	0	/home/dhl_ec/bnelissen/Slides/CD3_manuscript/CD3_slides/AAA304.CD3.location-c/AAA304.CD3.location-c.run1	255	1.0	0.06	1.0	0.06	0.0	-11.5663590961	0.0	6.99777182399
0.0	0.0	0.0	0.0	0.0	4000000.0	0.0	0.0	2.48	2.46	1.18	0.0599999999999	5.65	0.29	0.89	0.21	4.47	0.12	2.0	1.51	0.35	AAA304.CD3.location-c.X5.Y0.tile.tissue.png	136	1	2000	136	a54495d825bc6c21213b3c9bdfcc3255	0	0	0	0	0	0	0	0	0	0	0	0	0	/home/dhl_ec/bnelissen/Slides/CD3_manuscript/CD3_slides/AAA304.CD3.location-c/AAA304.CD3.location-c.run1	255	1.0	0.06	1.0	0.06	0.0	0.0	0.0	5.3695575
73.0	1045658.0	43.0	7424.0	1045658.0	4000000.0	1.0	1.0	2.36	2.02	1.1	0.0600000000004	6.87	0.37	1.28	0.28	10.85	0.37	3.33	2.32	0.59	AAA304.CD3.location-c.X5.Y1.tile.tissue.png	137	1	2000	137	f9ea577aa3fb1aad0a63a2e230794b4f	0	0	0	0	0	0	0	0	0	0	0	0	0	/home/dhl_ec/bnelissen/Slides/CD3_manuscript/CD3_slides/AAA304.CD3.location-c/AAA304.CD3.location-c.run1	255	0.7	0.06	0.7	0.06	-7.98259129549	-10.5986382534	1.1651860286	0.296484957031
95.0	4000000.0	46.0	7996.0	4000000.0	4000000.0	1.0	1.0	3.0	2.53	1.13	0.0599999999999	6.13	0.3	0.72	0.0500000000002	9.51	0.38	3.36	2.52	0.68	AAA304.CD3.location-c.X5.Y2.tile.tissue.png	138	1	2000	138	5177492d52667f0f8ebf0ae549db336f	0	0	0	0	0	0	0	0	0	0	0	0	0	/home/dhl_ec/bnelissen/Slides/CD3_manuscript/CD3_slides/AAA304.CD3.location-c/AAA304.CD3.location-c.run1	255	0.7	0.06	0.7	0.06	-6.64640969792	0.0	0.309011921845	0.0305153535156
0.0	3999824.0	0.0	8028.0	3999824.0	4000000.0	0.0	1.0	2.71	1.83	1.15	0.0500000000002	6.25	0.37	0.74	0.0599999999999	8.87	0.28	2.11	1.47	0.62	AAA304.CD3.location-c.X5.Y3.tile.tissue.png	139	1	2000	139	f64e03fe9c24c8e3c304f48b2261eafc	0	0	0	0	0	0	0	0	0	0	0	0	0	/home/dhl_ec/bnelissen/Slides/CD3_manuscript/CD3_slides/AAA304.CD3.location-c/AAA304.CD3.location-c.run1	255	0.7	0.0629371001332	0.7	0.0629371001332	-8.24046671644	-11.8453230278	0.716776655481	0.0401472702484
179.0	3722556.0	94.0	14579.0	3722556.0	4000000.0	3.0	1.0	3.37	1.74	1.1	0.0500000000002	7.02	0.37	0.73	0.0699999999997	9.08	0.35	2.17	1.47	2.01	AAA304.CD3.location-c.X5.Y4.tile.tissue.png	140	1	2000	140	b0f0e73dc64583d5348ea4a2d437cffa	0	0	0	0	0	0	0	0	0	0	0	0	0	/home/dhl_ec/bnelissen/Slides/CD3_manuscript/CD3_slides/AAA304.CD3.location-c/AAA304.CD3.location-c.run1	255	0.7	0.06	0.7	0.06	-8.6378501199	-11.8725106416	1.33244146961	0.11000244043
88.0	3613691.0	46.0	9941.0	3613691.0	4000000.0	1.0	2.0	2.0	2.14	1.09	0.0500000000002	6.63	0.61	1.32	0.0999999999999	13.58	0.6	3.4	2.49	0.65	AAA304.CD3.location-c.X5.Y5.tile.tissue.png	141	1	2000	141	4709dacea2e1c8bd28105a7880a39058	0	0	0	0	0	0	0	0	0	0	0	0	0	/home/dhl_ec/bnelissen/Slides/CD3_manuscript/CD3_slides/AAA304.CD3.location-c/AAA304.CD3.location-c.run1	255	0.7	0.06	0.7	0.06	-7.90919212285	-11.2531145874	1.26189901707	0.0992979824219
723.0	1635817.0	293.0	7074.0	1635817.0	4000000.0	7.0	2.0	2.43	1.91	1.75	0.0700000000002	10.25	0.57	1.26	0.22	11.15	0.41	3.4	2.45	0.65	AAA304.CD3.location-c.X5.Y6.tile.tissue.png	142	1	2000	142	2d499a386eb10bcd5c0f1ddfe58fc601	0	0	0	0	0	0	0	0	0	0	0	0	0	/home/dhl_ec/bnelissen/Slides/CD3_manuscript/CD3_slides/AAA304.CD3.location-c/AAA304.CD3.location-c.run1	255	0.7	0.06	0.7	0.06	-8.3865033054	-9.64193831558	0.805802997587	0.0855876386719
0.0	0.0	0.0	0.0	0.0	2856000.0	0.0	0.0	1.72	2.71	1.28	0.0700000000002	5.75	0.21	0.62	0.16	3.39	0.1	1.46	1.09	0.27	AAA304.CD3.location-c.X5.Y7.tile.tissue.png	143	1	2000	143	019855b8d84175ae9410ecbd76c0b4db	0	0	0	0	0	0	0	0	0	0	0	0	0	/home/dhl_ec/bnelissen/Slides/CD3_manuscript/CD3_slides/AAA304.CD3.location-c/AAA304.CD3.location-c.run1	255	1.0	0.06	1.0	0.06	0.0	0.0	0.0	12.1445826331
0.0	0.0	0.0	0.0	0.0	4000000.0	0.0	0.0	1.49	2.28	1.22	0.0600000000004	6.61	0.33	0.89	0.32	6.97	0.23	3.23	2.53	0.61	AAA304.CD3.location-c.X6.Y0.tile.tissue.png	144	1	2000	144	787095d2f569fcb70f41ba412b8dd365	0	0	0	0	0	0	0	0	0	0	0	0	0	/home/dhl_ec/bnelissen/Slides/CD3_manuscript/CD3_slides/AAA304.CD3.location-c/AAA304.CD3.location-c.run1	255	1.0	0.06	1.0	0.06	0.0	-11.5519837742	0.0	3.42481915291
61.0	1359238.0	32.0	9485.0	1359238.0	4000000.0	1.0	2.0	1.34	1.74	1.1	0.0599999999999	7.02	0.37	0.76	0.16	7.35	0.26	2.1	1.48	0.39	AAA304.CD3.location-c.X6.Y1.tile.tissue.png	145	1	2000	145	efb070130f61ddcd065171b73daa1f7a	0	0	0	0	0	0	0	0	0	0	0	0	0	/home/dhl_ec/bnelissen/Slides/CD3_manuscript/CD3_slides/AAA304.CD3.location-c/AAA304.CD3.location-c.run1	255	0.7	0.06	0.7	0.06	-8.03804497344	-10.954415644	1.65706426053	1.21096980078
4247.0	3924346.0	1502.0	10274.0	3924346.0	4000000.0	32.0	1.0	1.0	1.69	1.17	0.0699999999997	10.11	0.6	1.28	0.0900000000001	14.27	0.55	3.32	2.28	0.63	AAA304.CD3.location-c.X6.Y2.tile.tissue.png	146	1	2000	146	f9ed08c3bf3eb8e5d4e3947a5d8d2098	0	0	0	0	0	0	0	0	0	0	0	0	0	/home/dhl_ec/bnelissen/Slides/CD3_manuscript/CD3_slides/AAA304.CD3.location-c/AAA304.CD3.location-c.run1	255	0.7	0.06	0.7	0.06	-7.76297080961	-10.87459214	0.610645130953	0.05662209375
4380.0	4000000.0	1061.0	7996.0	4000000.0	4000000.0	24.0	1.0	1.88	2.36	1.12	0.0500000000002	6.4	0.3	0.77	0.0499999999993	9.83	0.37	2.2	1.52	0.45	AAA304.CD3.location-c.X6.Y3.tile.tissue.png	147	1	2000	147	270e82d2e7e1bd9476808cb9582db1da	0	0	0	0	0	0	0	0	0	0	0	0	0	/home/dhl_ec/bnelissen/Slides/CD3_manuscript/CD3_slides/AAA304.CD3.location-c/AAA304.CD3.location-c.run1	255	0.7	0.0668071867189	0.7	0.0668071867189	-8.47068468787	-10.7865901315	0.596538104504	0.0410365954553
109.0	3866943.0	59.0	11462.0	3866943.0	4000000.0	2.0	1.0	2.92	2.71	1.24	0.0500000000002	6.92	0.38	0.76	0.0600000000004	9.58	0.540000000001	3.34	2.38	0.66	AAA304.CD3.location-c.X6.Y4.tile.tissue.png	148	1	2000	148	1720be7dc7a74e662568f6033b8ae99a	0	0	0	0	0	0	0	0	0	0	0	0	0	/home/dhl_ec/bnelissen/Slides/CD3_manuscript/CD3_slides/AAA304.CD3.location-c/AAA304.CD3.location-c.run1	255	0.7	0.0627600241623	0.7	0.0627600241623	-7.95828854764	-11.7170434068	1.09433517305	0.0803877226563
63.0	3999006.0	40.0	8082.0	3999006.0	4000000.0	1.0	1.0	3.19	2.54	1.81	0.0600000000004	10.47	0.62	1.28	0.0799999999999	13.88	0.57	3.51	2.54	0.66	AAA304.CD3.location-c.X6.Y5.tile.tissue.png	149	1	2000	149	964a0e6e07f80e8af9a3aebdeede12cd	0	0	0	0	0	0	0	0	0	0	0	0	0	/home/dhl_ec/bnelissen/Slides/CD3_manuscript/CD3_slides/AAA304.CD3.location-c/AAA304.CD3.location-c.run1	255	0.7	0.0629330107723	0.7	0.0629330107723	-8.13347268492	-11.6695885018	1.04767979175	0.0584350200806
501.0	662350.0	271.0	5700.0	662350.0	4000000.0	8.0	2.0	1.23	1.7	1.14	0.0500000000002	7.17	0.38	0.72	0.190000000001	6.95	0.23	2.05	1.48	0.57	AAA304.CD3.location-c.X6.Y6.tile.tissue.png	150	1	2000	150	83cd257f7756b4023fefd8f7a1454a2f	0	0	0	0	0	0	0	0	0	0	0	0	0	/home/dhl_ec/bnelissen/Slides/CD3_manuscript/CD3_slides/AAA304.CD3.location-c/AAA304.CD3.location-c.run1	255	0.7	0.06	0.7	0.06	-8.1203942438	-10.8480231817	1.17960535573	0.0961495039063
0.0	0.0	0.0	0.0	0.0	2856000.0	0.0	0.0	0.84	1.6	1.3	0.0500000000002	5.74	0.33	0.99	0.219999999999	4.59	0.150000000001	2.14	1.63	0.4	AAA304.CD3.location-c.X6.Y7.tile.tissue.png	151	1	2000	151	01a10b8913d33f87027fa00c9e2629f4	0	0	0	0	0	0	0	0	0	0	0	0	0	/home/dhl_ec/bnelissen/Slides/CD3_manuscript/CD3_slides/AAA304.CD3.location-c/AAA304.CD3.location-c.run1	255	1.0	0.06	1.0	0.06	0.0	0.0	0.0	7.96379551821
0.0	220827.0	0.0	2485.0	220827.0	4000000.0	0.0	1.0	1.29	1.98	1.75	0.0799999999999	9.36	0.559999999999	1.41	0.3	8.86	0.23	3.14	2.3	0.56	AAA304.CD3.location-c.X7.Y1.tile.tissue.png	152	1	2000	152	e2805524a47e3f00d2a7c3707da5566a	0	0	0	0	0	0	0	0	0	0	0	0	0	/home/dhl_ec/bnelissen/Slides/CD3_manuscript/CD3_slides/AAA304.CD3.location-c/AAA304.CD3.location-c.run1	255	0.7	0.06	0.7	0.06	-6.95757925963	-10.7892998848	0.900281861649	0.710916497559
12570.0	2228439.0	4811.0	13667.0	2228439.0	4000000.0	99.0	3.0	1.28	2.82	1.15	0.0599999999995	6.78	0.559999999999	1.21	0.190000000001	8.98	0.45	3.4	2.31	0.6	AAA304.CD3.location-c.X7.Y2.tile.tissue.png	153	1	2000	153	b048b6771a32a75ad5852254468bf8c9	0	0	0	0	0	0	0	0	0	0	0	0	0	/home/dhl_ec/bnelissen/Slides/CD3_manuscript/CD3_slides/AAA304.CD3.location-c/AAA304.CD3.location-c.run1	255	0.7	0.06	0.7	0.06	-7.98853648222	-10.8780092226	1.1325396115	0.331011960938
7551.0	4000000.0	2357.0	7996.0	4000000.0	4000000.0	49.0	1.0	3.32	3.35	1.21	0.0499999999993	6.44	0.47	1.18	0.0700000000006	10.0	0.37	2.18	1.52	0.63	AAA304.CD3.location-c.X7.Y3.tile.tissue.png	154	1	2000	154	fc6acd2f9c4a9439359969b10d3cb6fa	0	0	0	0	0	0	0	0	0	0	0	0	0	/home/dhl_ec/bnelissen/Slides/CD3_manuscript/CD3_slides/AAA304.CD3.location-c/AAA304.CD3.location-c.run1	255	0.7	0.0658810531882	0.7	0.0658810531882	-8.63436551224	-11.3552262546	0.726945568107	0.0533305566101
107.0	3999773.0	58.0	8052.0	3999773.0	4000000.0	2.0	1.0	2.24	2.46	1.84	0.0699999999997	7.49	0.360000000001	0.840000000001	0.0600000000004	9.64	0.37	2.2	1.52	0.639999999999	AAA304.CD3.location-c.X7.Y4.tile.tissue.png	155	1	2000	155	84d262b8e17e9aa4f799527a214fbca0	0	0	0	0	0	0	0	0	0	0	0	0	0	/home/dhl_ec/bnelissen/Slides/CD3_manuscript/CD3_slides/AAA304.CD3.location-c/AAA304.CD3.location-c.run1	255	0.7	0.0679917590056	0.7	0.0679917590056	-7.89140846624	-11.2404910736	0.794764887324	0.0312860163574
0.0	3999770.0	0.0	8020.0	3999770.0	4000000.0	0.0	1.0	1.21	1.42	1.17	0.0500000000002	7.72	0.559999999999	1.19	0.0600000000004	9.12	0.300000000001	2.13	1.48	0.509999999999	AAA304.CD3.location-c.X7.Y5.tile.tissue.png	156	1	2000	156	ecbf1865867fd69b50db3e3dca75451a	0	0	0	0	0	0	0	0	0	0	0	0	0	/home/dhl_ec/bnelissen/Slides/CD3_manuscript/CD3_slides/AAA304.CD3.location-c/AAA304.CD3.location-c.run1	255	0.7	0.0656121112153	0.7	0.0656121112153	-8.52507984328	-11.4249587564	1.27719855777	0.0468060769644
114.0	838617.0	67.0	5694.0	838617.0	4000000.0	2.0	2.0	1.62	2.12	1.1	0.0500000000002	7.06	0.36	0.73	0.179999999999	7.0	0.360000000001	3.2	2.29	1.07	AAA304.CD3.location-c.X7.Y6.tile.tissue.png	157	1	2000	157	0dcbdfcec2b7cd17abfcda0777dc6212	0	0	0	0	0	0	0	0	0	0	0	0	0	/home/dhl_ec/bnelissen/Slides/CD3_manuscript/CD3_slides/AAA304.CD3.location-c/AAA304.CD3.location-c.run1	255	0.7	0.06	0.7	0.06	-7.90129823967	-10.8309180533	1.11904992021	0.0920765605469
0.0	1441.0	0.0	182.0	1441.0	2856000.0	0.0	1.0	2.37	1.37	1.11	0.04	4.52	0.26	0.61	0.16	3.88	0.0900000000001	1.43	1.15	0.33	AAA304.CD3.location-c.X7.Y7.tile.tissue.png	158	1	2000	158	1a0c909cc19a4ec8a796d9407f006a5c	0	0	0	0	0	0	0	0	0	0	0	0	0	/home/dhl_ec/bnelissen/Slides/CD3_manuscript/CD3_slides/AAA304.CD3.location-c/AAA304.CD3.location-c.run1	255	0.7	0.06	0.7	0.06	0.0	-11.3553654834	1.0861218338	5.18564766224
77.0	107579.0	40.0	3520.0	107579.0	4000000.0	1.0	5.0	4.33	2.24	1.14	0.0600000000004	6.65	0.360000000001	1.34	0.34	7.52	0.21	2.05	1.52	1.55	AAA304.CD3.location-c.X8.Y2.tile.tissue.png	159	1	2000	159	0b216c51fa4b923d53b8e6f0231b423c	0	0	0	0	0	0	0	0	0	0	0	0	0	/home/dhl_ec/bnelissen/Slides/CD3_manuscript/CD3_slides/AAA304.CD3.location-c/AAA304.CD3.location-c.run1	255	0.7	0.06	0.7	0.06	-8.53487915116	-11.5414924031	2.05145262907	2.21972828369
1110.0	3615135.0	420.0	10248.0	3615135.0	4000000.0	7.0	1.0	2.2	1.53	1.16	0.0500000000002	6.81	0.37	0.759999999999	0.0799999999999	9.42	0.35	2.22	1.52	0.45	AAA304.CD3.location-c.X8.Y3.tile.tissue.png	160	1	2000	160	e43f395c67232527c29a20801083ff59	0	0	0	0	0	0	0	0	0	0	0	0	0	/home/dhl_ec/bnelissen/Slides/CD3_manuscript/CD3_slides/AAA304.CD3.location-c/AAA304.CD3.location-c.run1	255	0.7	0.06	0.7	0.06	-8.06196887706	-10.9130438637	1.00102695157	0.0918315742188
0.0	3999597.0	0.0	8032.0	3999597.0	4000000.0	0.0	1.0	2.8	3.06	1.15	0.0500000000002	7.51	0.349999999999	0.74	0.0599999999995	9.04	0.3	2.2	1.53	0.7	AAA304.CD3.location-c.X8.Y4.tile.tissue.png	161	1	2000	161	0d9f1139fb805d4fe0f184279268e4e4	0	0	0	0	0	0	0	0	0	0	0	0	0	/home/dhl_ec/bnelissen/Slides/CD3_manuscript/CD3_slides/AAA304.CD3.location-c/AAA304.CD3.location-c.run1	255	0.7	0.0661763911218	0.7	0.0661763911218	-8.42599865365	-11.3200491798	0.79362771191	0.0296688561678
0.0	4000000.0	0.0	7996.0	4000000.0	4000000.0	0.0	1.0	3.12	2.43	1.09	0.0500000000002	6.17	0.469999999999	1.25	0.0699999999997	12.92	0.47	3.61	2.58	0.7	AAA304.CD3.location-c.X8.Y5.tile.tissue.png	162	1	2000	162	ef66ff1537fd6dc1fe95bb3618d93212	0	0	0	0	0	0	0	0	0	0	0	0	0	/home/dhl_ec/bnelissen/Slides/CD3_manuscript/CD3_slides/AAA304.CD3.location-c/AAA304.CD3.location-c.run1	255	0.7	0.0674057378234	0.7	0.0674057378234	-8.20929065728	-11.5001519217	1.05447217463	0.0275006602631
0.0	954844.0	0.0	6239.0	954844.0	4000000.0	0.0	3.0	2.49	2.83	1.13	0.04	6.56	0.360000000001	0.73	0.17	6.69	0.17	2.08	1.5	0.659999999999	AAA304.CD3.location-c.X8.Y6.tile.tissue.png	163	1	2000	163	bd57ec9f85d4b801d4ac43c2cc8d8a37	0	0	0	0	0	0	0	0	0	0	0	0	0	/home/dhl_ec/bnelissen/Slides/CD3_manuscript/CD3_slides/AAA304.CD3.location-c/AAA304.CD3.location-c.run1	255	0.7	0.06	0.7	0.06	-8.01058631118	-10.6983347193	1.20400619238	0.0877049628906
0.0	1759.0	0.0	210.0	1759.0	2856000.0	0.0	1.0	2.66	2.51	0.81	0.0500000000002	4.87	0.28	0.62	0.16	3.92	0.0900000000001	1.42	1.06	0.38	AAA304.CD3.location-c.X8.Y7.tile.tissue.png	164	1	2000	164	01c9cf812df0ac5f857d43af5fd44a9a	0	0	0	0	0	0	0	0	0	0	0	0	0	/home/dhl_ec/bnelissen/Slides/CD3_manuscript/CD3_slides/AAA304.CD3.location-c/AAA304.CD3.location-c.run1	255	0.7	0.06	0.7	0.06	0.0	-12.1437684381	2.54322441062	5.12116037334
0.0	109824.0	0.0	2598.0	109824.0	4000000.0	0.0	2.0	2.73	1.91	1.12	0.0600000000004	7.07	0.599999999999	1.22	0.31	8.58	0.23	2.88	2.29	0.59	AAA304.CD3.location-c.X9.Y2.tile.tissue.png	165	1	2000	165	f05793e5563562315dd729b531a2fc52	0	0	0	0	0	0	0	0	0	0	0	0	0	/home/dhl_ec/bnelissen/Slides/CD3_manuscript/CD3_slides/AAA304.CD3.location-c/AAA304.CD3.location-c.run1	255	0.7	0.06	0.7	0.06	0.0	-10.8357411533	2.12440871303	1.46990095459
0.0	3774529.0	0.0	8217.0	3774529.0	4000000.0	0.0	1.0	3.54	1.74	1.77	0.0700000000006	7.81	0.36	1.2	0.0900000000001	12.67	0.46	3.37	2.49	0.66	AAA304.CD3.location-c.X9.Y3.tile.tissue.png	166	1	2000	166	f6fcf0eb175cfa7eea097958ffab8dab	0	0	0	0	0	0	0	0	0	0	0	0	0	/home/dhl_ec/bnelissen/Slides/CD3_manuscript/CD3_slides/AAA304.CD3.location-c/AAA304.CD3.location-c.run1	255	0.7	0.06	0.7	0.06	-8.2521081524	-10.9853323122	1.23893306178	0.0560358613281
70.0	4000000.0	47.0	7996.0	4000000.0	4000000.0	1.0	1.0	1.87	2.41	1.17	0.0500000000002	6.39	0.52	1.31	0.0699999999997	13.89	0.55	3.31	2.48	0.679999999999	AAA304.CD3.location-c.X9.Y4.tile.tissue.png	167	1	2000	167	0a4a86c0d13bf9537a2b59f49a62e2b4	0	0	0	0	0	0	0	0	0	0	0	0	0	/home/dhl_ec/bnelissen/Slides/CD3_manuscript/CD3_slides/AAA304.CD3.location-c/AAA304.CD3.location-c.run1	255	0.7	0.065780837841	0.7	0.065780837841	-8.32186489471	-11.2138855793	0.920526975198	0.0338102676969
110.0	4000000.0	68.0	7996.0	4000000.0	4000000.0	2.0	1.0	1.33	1.69	1.84	0.0799999999999	9.09	0.46	1.22	0.0599999999995	13.81	0.61	3.32	2.51	0.680000000001	AAA304.CD3.location-c.X9.Y5.tile.tissue.png	168	1	2000	168	3e75079eabebac16a2a203864b3009b7	0	0	0	0	0	0	0	0	0	0	0	0	0	/home/dhl_ec/bnelissen/Slides/CD3_manuscript/CD3_slides/AAA304.CD3.location-c/AAA304.CD3.location-c.run1	255	0.7	0.0675334736463	0.7	0.0675334736463	-8.07660757271	-10.9642888124	1.00890080695	0.0355542443238
751.0	709019.0	273.0	5847.0	709019.0	4000000.0	6.0	4.0	1.2	1.47	1.12	0.0500000000002	6.97	0.38	0.75	0.190000000001	7.31	0.24	2.13	1.53	0.400000000001	AAA304.CD3.location-c.X9.Y6.tile.tissue.png	169	1	2000	169	55149cb7f709d8e8ba8cd8b553d5948d	0	0	0	0	0	0	0	0	0	0	0	0	0	/home/dhl_ec/bnelissen/Slides/CD3_manuscript/CD3_slides/AAA304.CD3.location-c/AAA304.CD3.location-c.run1	255	0.7	0.06	0.7	0.06	-8.52542268285	-11.0680503126	0.784762851703	0.0776799980469
0.0	10988.0	0.0	1197.0	10988.0	2856000.0	0.0	5.0	1.97	2.52	0.98	0.04	4.84	0.27	0.599999999999	0.17	4.46	0.1	1.49	1.09	0.38	AAA304.CD3.location-c.X9.Y7.tile.tissue.png	170	1	2000	170	239f42a59820eae43a9abcf47e94ba50	0	0	0	0	0	0	0	0	0	0	0	0	0	/home/dhl_ec/bnelissen/Slides/CD3_manuscript/CD3_slides/AAA304.CD3.location-c/AAA304.CD3.location-c.run1	255	0.7	0.06	0.7	0.06	-8.6600003674	-11.9577845686	1.72981941623	4.75472385481
[truncated: 2 more columns]
