# Supplementary material for: SlideToolkit: An Assistive Toolset for the Histological Quantification of Whole Slide Images
Source: PLoS One. 2014 Nov 5;9(11):e110289. doi: 10.1371/journal.pone.0110289 (PMC4220929; doi:10.1371/journal.pone.0110289)
Supplement: RawData S1 — ICC and BlandAltman plot - measurements and r-script.zip. Measurements of Run1 and Run2, including the code for the calculation of the intraclass correlation coefficient (ICC) and the code for the Bland and Altman plot. (ZIP) [file pone.0110289.s003.zip › cellprofiler.measurements/run1.30dc6ca633e2413eae0e5a430de88933.DefaultOUT_Image.csv]

AreaOccupied_AreaOccupied_DAB_Nuclei	AreaOccupied_AreaOccupied_Tissue	AreaOccupied_Perimeter_DAB_Nuclei	AreaOccupied_Perimeter_Tissue	AreaOccupied_TotalArea_DAB_Nuclei	AreaOccupied_TotalArea_Tissue	Count_DAB_Nuclei	Count_Tissue	ExecutionTime_01LoadImages	ExecutionTime_02ColorToGray	ExecutionTime_03Smooth	ExecutionTime_04ImageMath	ExecutionTime_05IdentifyPrimaryObjects	ExecutionTime_06MeasureImageAreaOccupied	ExecutionTime_07UnmixColors	ExecutionTime_08MaskImage	ExecutionTime_09IdentifyPrimaryObjects	ExecutionTime_10MeasureImageAreaOccupied	ExecutionTime_11OverlayOutlines	ExecutionTime_12OverlayOutlines	ExecutionTime_13SaveImages	FileName_Original	Group_Index	Group_Number	Height_Original	ImageNumber	MD5Digest_Original	ModuleError_01LoadImages	ModuleError_02ColorToGray	ModuleError_03Smooth	ModuleError_04ImageMath	ModuleError_05IdentifyPrimaryObjects	ModuleError_06MeasureImageAreaOccupied	ModuleError_07UnmixColors	ModuleError_08MaskImage	ModuleError_09IdentifyPrimaryObjects	ModuleError_10MeasureImageAreaOccupied	ModuleError_11OverlayOutlines	ModuleError_12OverlayOutlines	ModuleError_13SaveImages	PathName_Original	Scaling_Original	Threshold_FinalThreshold_DAB_Nuclei	Threshold_FinalThreshold_Tissue	Threshold_OrigThreshold_DAB_Nuclei	Threshold_OrigThreshold_Tissue	Threshold_SumOfEntropies_DAB_Nuclei	Threshold_SumOfEntropies_Tissue	Threshold_WeightedVariance_DAB_Nuclei	Threshold_WeightedVariance_Tissue
0.0	0.0	0.0	0.0	0.0	4000000.0	0.0	0.0	3.59	3.72	1.31	0.07	5.93	0.32	0.93	0.23	4.99	0.14	2.13	1.64	1.31	AAA102.CD3.X0.Y1.tile.tissue.png	1	1	2000	1	15e0c24dbaac916a7304e80007db5512	0	0	0	0	0	0	0	0	0	0	0	0	0	/home/dhl_ec/bnelissen/Slides/CD3_manuscript/CD3_slides/AAA102.CD3/AAA102.CD3.run1	255	1.0	0.06	1.0	0.06	0.0	0.0	0.0	8.051605
0.0	235063.0	0.0	3700.0	235063.0	4000000.0	0.0	2.0	3.64	1.73	1.25	0.06	7.05	0.39	0.85	0.22	6.73	0.15	2.3	1.65	0.77	AAA102.CD3.X0.Y2.tile.tissue.png	2	1	2000	2	37f8d319f9b851dac46f2b5395e0d6e6	0	0	0	0	0	0	0	0	0	0	0	0	0	/home/dhl_ec/bnelissen/Slides/CD3_manuscript/CD3_slides/AAA102.CD3/AAA102.CD3.run1	255	0.7	0.06	0.7	0.06	-7.99855624868	-11.1569145825	1.51407011139	2.29350424707
0.0	0.0	0.0	0.0	0.0	1342000.0	0.0	0.0	2.05	1.66	0.42	0.02	2.08	0.11	0.31	0.07	1.52	0.05	0.71	0.53	0.28	AAA102.CD3.X0.Y20.tile.tissue.png	3	1	2000	3	981ca1f0dfb8978d28ffea216e66a2ff	0	0	0	0	0	0	0	0	0	0	0	0	0	/home/dhl_ec/bnelissen/Slides/CD3_manuscript/CD3_slides/AAA102.CD3/AAA102.CD3.run1	255	1.0	0.06	1.0	0.06	0.0	0.0	0.0	6.79171982116
0.0	1209179.0	0.0	6118.0	1209179.0	4000000.0	0.0	2.0	2.3	2.73	1.23	0.06	7.36	0.41	0.81	0.17	7.45	0.2	2.37	1.63	0.46	AAA102.CD3.X0.Y3.tile.tissue.png	4	1	2000	4	05e6768d3254576f31fb253963329ff0	0	0	0	0	0	0	0	0	0	0	0	0	0	/home/dhl_ec/bnelissen/Slides/CD3_manuscript/CD3_slides/AAA102.CD3/AAA102.CD3.run1	255	0.7	0.06	0.7	0.06	-7.16362087235	-11.0081055562	0.769546081684	1.67929126172
339.0	1052799.0	141.0	8384.0	1052799.0	4000000.0	3.0	2.0	1.9	2.72	1.27	0.06	8.85	0.4	0.82	0.18	10.27	0.42	3.5	2.53	0.72	AAA102.CD3.X0.Y4.tile.tissue.png	5	1	2000	5	571b7f2a8c489fda90892171736f27a7	0	0	0	0	0	0	0	0	0	0	0	0	0	/home/dhl_ec/bnelissen/Slides/CD3_manuscript/CD3_slides/AAA102.CD3/AAA102.CD3.run1	255	0.7	0.06	0.7	0.06	-8.5408645371	-11.1225954144	0.983790982359	1.75411726562
0.0	582282.0	0.0	6005.0	582282.0	4000000.0	0.0	3.0	1.42	2.82	1.88	0.08	10.22	0.6	1.35	0.3	8.91	0.27	3.57	2.48	0.64	AAA102.CD3.X0.Y5.tile.tissue.png	6	1	2000	6	2c3df58bdc01496cba7db0a97cbb765b	0	0	0	0	0	0	0	0	0	0	0	0	0	/home/dhl_ec/bnelissen/Slides/CD3_manuscript/CD3_slides/AAA102.CD3/AAA102.CD3.run1	255	0.7	0.06	0.7	0.06	0.0	-10.7215611727	0.518441451049	3.26426264111
0.0	0.0	0.0	0.0	0.0	4000000.0	0.0	0.0	2.73	2.43	1.91	0.09	9.68	0.5	1.49	0.33	6.99	0.22	3.25	2.48	0.63	AAA102.CD3.X0.Y6.tile.tissue.png	7	1	2000	7	5c0f14696a449432c4f57e5b2dce30e0	0	0	0	0	0	0	0	0	0	0	0	0	0	/home/dhl_ec/bnelissen/Slides/CD3_manuscript/CD3_slides/AAA102.CD3/AAA102.CD3.run1	255	1.0	0.06	1.0	0.06	0.0	-12.1250227949	0.0	3.58188523214
0.0	9499.0	0.0	469.0	9499.0	4000000.0	0.0	1.0	1.24	1.98	1.92	0.09	10.11	0.6	1.42	0.33	8.35	0.23	3.33	2.46	0.67	AAA102.CD3.X1.Y0.tile.tissue.png	8	1	2000	8	7e7d0f206f90e424d431321c67cebeff	0	0	0	0	0	0	0	0	0	0	0	0	0	/home/dhl_ec/bnelissen/Slides/CD3_manuscript/CD3_slides/AAA102.CD3/AAA102.CD3.run1	255	0.7	0.06	0.7	0.06	0.0	-11.4107270312	1.17670918485	4.74375162057
0.0	1666042.0	0.0	8280.0	1666042.0	4000000.0	0.0	2.0	2.54	3.28	1.95	0.09	10.38	0.59	1.27	0.23	10.96	0.34	3.55	2.47	0.68	AAA102.CD3.X1.Y1.tile.tissue.png	9	1	2000	9	4a5fbdebbd56cbb799e193207f63b16f	0	0	0	0	0	0	0	0	0	0	0	0	0	/home/dhl_ec/bnelissen/Slides/CD3_manuscript/CD3_slides/AAA102.CD3/AAA102.CD3.run1	255	0.7	0.06	0.7	0.06	-7.40480270662	-11.0188804372	0.684374526348	0.276911632812
110.0	3536190.0	47.0	8326.0	3536190.0	4000000.0	1.0	1.0	4.31	3.0	1.9	0.08	10.55	0.6	1.27	0.11	13.44	0.56	3.53	2.47	0.79	AAA102.CD3.X1.Y2.tile.tissue.png	10	1	2000	10	5a68a938d2fa00d32c5ad903b2685800	0	0	0	0	0	0	0	0	0	0	0	0	0	/home/dhl_ec/bnelissen/Slides/CD3_manuscript/CD3_slides/AAA102.CD3/AAA102.CD3.run1	255	0.7	0.06	0.7	0.06	-7.91652982715	-11.1545773724	0.757033035455	0.145476820313
0.0	60629.0	0.0	3187.0	60629.0	1342000.0	0.0	4.0	1.02	0.64	0.65	0.03	3.57	0.21	0.5	0.11	2.72	0.09	1.12	0.81	0.23	AAA102.CD3.X1.Y20.tile.tissue.png	11	1	2000	11	637f34d7760439689d8a60c170894cc7	0	0	0	0	0	0	0	0	0	0	0	0	0	/home/dhl_ec/bnelissen/Slides/CD3_manuscript/CD3_slides/AAA102.CD3/AAA102.CD3.run1	255	0.7	0.06	0.7	0.06	0.0	-12.3350407405	0.801577073781	3.60918330777
87.0	2777022.0	44.0	9141.0	2777022.0	4000000.0	1.0	2.0	1.67	2.09	1.93	0.0700000000001	10.54	0.59	1.26	0.16	12.67	0.51	3.52	2.46	0.71	AAA102.CD3.X1.Y3.tile.tissue.png	12	1	2000	12	c32e5832eb2f389a8e2db76320512960	0	0	0	0	0	0	0	0	0	0	0	0	0	/home/dhl_ec/bnelissen/Slides/CD3_manuscript/CD3_slides/AAA102.CD3/AAA102.CD3.run1	255	0.7	0.06	0.7	0.06	-8.59752524322	-10.9218482114	1.07092337197	0.209503832031
373.0	3902378.0	183.0	8130.0	3902378.0	4000000.0	5.0	1.0	1.63	3.47	1.9	0.0700000000001	9.72	0.6	1.27	0.08	13.94	0.59	3.51	2.48	0.71	AAA102.CD3.X1.Y4.tile.tissue.png	13	1	2000	13	1c9b5677214754f4f24ba8d32b4f6b76	0	0	0	0	0	0	0	0	0	0	0	0	0	/home/dhl_ec/bnelissen/Slides/CD3_manuscript/CD3_slides/AAA102.CD3/AAA102.CD3.run1	255	0.7	0.06	0.7	0.06	-8.47284826826	-11.6179925707	0.703851763606	0.0912902285156
540.0	3975737.0	217.0	8796.0	3975737.0	4000000.0	5.0	1.0	1.26	2.21	1.92	0.07	9.84	0.6	1.27	0.08	13.99	0.59	3.5	2.48	0.71	AAA102.CD3.X1.Y5.tile.tissue.png	14	1	2000	14	f46f06cb61cf243365095f07c920798f	0	0	0	0	0	0	0	0	0	0	0	0	0	/home/dhl_ec/bnelissen/Slides/CD3_manuscript/CD3_slides/AAA102.CD3/AAA102.CD3.run1	255	0.7	0.06	0.7	0.06	-8.6359662696	-11.7786291134	0.674090768895	0.0556442387695
0.0	1218508.0	0.0	8548.0	1218508.0	4000000.0	0.0	4.0	1.71	3.37	1.89	0.09	10.55	0.62	1.29	0.26	10.44	0.31	3.47	2.47	0.65	AAA102.CD3.X1.Y6.tile.tissue.png	15	1	2000	15	c3d88d3e8327c5b91f8a994ed5f58acf	0	0	0	0	0	0	0	0	0	0	0	0	0	/home/dhl_ec/bnelissen/Slides/CD3_manuscript/CD3_slides/AAA102.CD3/AAA102.CD3.run1	255	0.7	0.06	0.7	0.06	-8.68044937372	-10.9799105256	0.884862157863	0.834792498047
0.0	0.0	0.0	0.0	0.0	4000000.0	0.0	0.0	1.17	2.28	1.92	0.09	8.68	0.49	1.53	0.33	6.9	0.22	3.22	2.45	0.61	AAA102.CD3.X1.Y7.tile.tissue.png	16	1	2000	16	649e9556f4b9f4929bcf57f759d6bdfe	0	0	0	0	0	0	0	0	0	0	0	0	0	/home/dhl_ec/bnelissen/Slides/CD3_manuscript/CD3_slides/AAA102.CD3/AAA102.CD3.run1	255	1.0	0.06	1.0	0.06	0.0	0.0	0.0	2.1512185
0.0	0.0	0.0	0.0	0.0	4000000.0	0.0	0.0	1.36	2.94	1.9	0.09	8.67	0.5	1.44	0.33	6.97	0.22	3.24	2.48	0.62	AAA102.CD3.X10.Y10.tile.tissue.png	17	1	2000	17	2d29fddf5ca2eeadca9c5761a28dfc80	0	0	0	0	0	0	0	0	0	0	0	0	0	/home/dhl_ec/bnelissen/Slides/CD3_manuscript/CD3_slides/AAA102.CD3/AAA102.CD3.run1	255	1.0	0.06	1.0	0.06	0.0	0.0	0.0	10.651535
486.0	1964717.0	231.0	16733.0	1964717.0	4000000.0	6.0	4.0	1.81	3.36	1.88	0.08	10.41	0.62	1.27	0.21	11.7	0.46	3.52	2.47	0.65	AAA102.CD3.X10.Y11.tile.tissue.png	18	1	2000	18	db90d0e6217b1c0b123a52dab19bb2af	0	0	0	0	0	0	0	0	0	0	0	0	0	/home/dhl_ec/bnelissen/Slides/CD3_manuscript/CD3_slides/AAA102.CD3/AAA102.CD3.run1	255	0.7	0.06	0.7	0.06	-8.36888990427	-10.8477822014	1.1549534207	0.224689796875
1655.0	3920671.0	754.0	10765.0	3920671.0	4000000.0	17.0	1.0	1.34	3.06	1.87	0.0799999999999	9.76	0.61	1.29	0.09	14.05	0.58	3.53	2.45	0.72	AAA102.CD3.X10.Y12.tile.tissue.png	19	1	2000	19	b5632c7d303bc1f8bbafe68b747c55dd	0	0	0	0	0	0	0	0	0	0	0	0	0	/home/dhl_ec/bnelissen/Slides/CD3_manuscript/CD3_slides/AAA102.CD3/AAA102.CD3.run1	255	0.7	0.06	0.7	0.06	-9.18664704096	-12.2826830891	2.30841206828	0.243952949219
9924.0	3118014.0	3480.0	11750.0	3118014.0	4000000.0	71.0	3.0	1.33	2.96	1.87	0.0700000000001	10.06	0.6	1.27	0.13	13.4	0.53	2.39	2.46	0.66	AAA102.CD3.X10.Y13.tile.tissue.png	20	1	2000	20	8819fb5aa3246f19a1961985710dfd10	0	0	0	0	0	0	0	0	0	0	0	0	0	/home/dhl_ec/bnelissen/Slides/CD3_manuscript/CD3_slides/AAA102.CD3/AAA102.CD3.run1	255	0.7	0.06	0.7	0.06	-8.99752541247	-11.7026091405	1.19532419688	0.259720773437
723.0	1445896.0	392.0	10916.0	1445896.0	4000000.0	10.0	7.0	1.33	1.97	1.92	0.0699999999999	10.41	0.6	1.27	0.25	11.37	0.42	3.56	2.49	0.69	AAA102.CD3.X10.Y14.tile.tissue.png	21	1	2000	21	e42efd1142e453b6cb5d8c2fb80a0503	0	0	0	0	0	0	0	0	0	0	0	0	0	/home/dhl_ec/bnelissen/Slides/CD3_manuscript/CD3_slides/AAA102.CD3/AAA102.CD3.run1	255	0.7	0.06	0.7	0.06	-8.94505070505	-11.1985116568	1.32039827462	0.243451089844
562.0	1256457.0	297.0	27583.0	1256457.0	4000000.0	8.0	48.0	1.83	3.06	1.87	0.0699999999999	10.81	0.61	1.27	0.26	10.88	0.41	3.63	2.45	0.83	AAA102.CD3.X10.Y15.tile.tissue.png	22	1	2000	22	cc7d284c5b059ef95a442236c9753215	0	0	0	0	0	0	0	0	0	0	0	0	0	/home/dhl_ec/bnelissen/Slides/CD3_manuscript/CD3_slides/AAA102.CD3/AAA102.CD3.run1	255	0.7	0.06	0.7	0.06	-9.35197815535	-11.9831416229	2.30057913348	0.434734445312
9994.0	2147655.0	4476.0	28055.0	2147655.0	4000000.0	106.0	34.0	1.33	1.92	1.92	0.0700000000001	10.5	0.63	1.29	0.2	12.29	0.48	3.63	2.48	0.84	AAA102.CD3.X10.Y16.tile.tissue.png	23	1	2000	23	8be482549e1311648bf9eb0ca629ca03	0	0	0	0	0	0	0	0	0	0	0	0	0	/home/dhl_ec/bnelissen/Slides/CD3_manuscript/CD3_slides/AAA102.CD3/AAA102.CD3.run1	255	0.7	0.06	0.7	0.06	-9.57166102303	-11.6950188732	1.987641817	0.35907534375
11080.0	3969130.0	4696.0	8629.0	3969130.0	4000000.0	102.0	2.0	3.16	2.98	1.87	0.0700000000001	9.98	0.59	1.27	0.09	14.08	0.41	2.45	1.63	0.46	AAA102.CD3.X10.Y17.tile.tissue.png	24	1	2000	24	c576233c389890756a741355fcb234a3	0	0	0	0	0	0	0	0	0	0	0	0	0	/home/dhl_ec/bnelissen/Slides/CD3_manuscript/CD3_slides/AAA102.CD3/AAA102.CD3.run1	255	0.7	0.06	0.7	0.06	-8.930020342	-11.3822593055	1.01193696856	0.137239843262
0.0	2139547.0	0.0	11476.0	2139547.0	4000000.0	0.0	6.0	1.64	2.01	1.2	0.05	7.26	0.41	0.79	0.15	8.11	0.24	2.37	1.63	0.46	AAA102.CD3.X10.Y18.tile.tissue.png	25	1	2000	25	f969429fff349c604a00b697fa817c44	0	0	0	0	0	0	0	0	0	0	0	0	0	/home/dhl_ec/bnelissen/Slides/CD3_manuscript/CD3_slides/AAA102.CD3/AAA102.CD3.run1	255	0.7	0.06	0.7	0.06	-7.57658645383	-11.9543613541	0.816933564152	0.678572828125
0.0	70498.0	0.0	2122.0	70498.0	4000000.0	0.0	1.0	2.47	1.16	1.23	0.0600000000001	7.01	0.41	0.92	0.23	6.08	0.15	2.24	1.63	0.58	AAA102.CD3.X10.Y19.tile.tissue.png	26	1	2000	26	f8dbef3c7e419eaf5fcc53b0d235d5b0	0	0	0	0	0	0	0	0	0	0	0	0	0	/home/dhl_ec/bnelissen/Slides/CD3_manuscript/CD3_slides/AAA102.CD3/AAA102.CD3.run1	255	0.7	0.06	0.7	0.06	0.0	-11.8603373908	1.52435995525	3.15907762915
0.0	0.0	0.0	0.0	0.0	4000000.0	0.0	0.0	1.28	2.76	1.89	0.08	9.63	0.49	1.29	0.34	7.0	0.22	3.28	2.48	0.61	AAA102.CD3.X10.Y2.tile.tissue.png	27	1	2000	27	7c6400da81821000d39b179180a4e84b	0	0	0	0	0	0	0	0	0	0	0	0	0	/home/dhl_ec/bnelissen/Slides/CD3_manuscript/CD3_slides/AAA102.CD3/AAA102.CD3.run1	255	1.0	0.06	1.0	0.06	0.0	-10.4204165244	0.0	2.8846153941
0.0	226028.0	0.0	4241.0	226028.0	1342000.0	0.0	1.0	0.54	0.68	0.66	0.03	3.72	0.21	0.5	0.1	2.9	0.1	1.11	0.81	0.22	AAA102.CD3.X10.Y20.tile.tissue.png	28	1	2000	28	227cac54775499644b59c0821919f9f5	0	0	0	0	0	0	0	0	0	0	0	0	0	/home/dhl_ec/bnelissen/Slides/CD3_manuscript/CD3_slides/AAA102.CD3/AAA102.CD3.run1	255	0.7	0.06	0.7	0.06	0.0	-11.4771057104	3.13341626922	0.783987207177
0.0	60677.0	0.0	2577.0	60677.0	4000000.0	0.0	1.0	1.46	2.06	1.86	0.0700000000001	10.11	0.6	1.27	0.32	9.06	0.24	3.29	2.46	0.61	AAA102.CD3.X10.Y3.tile.tissue.png	29	1	2000	29	3ed99d509ec93d0d5179c63d0570e5bb	0	0	0	0	0	0	0	0	0	0	0	0	0	/home/dhl_ec/bnelissen/Slides/CD3_manuscript/CD3_slides/AAA102.CD3/AAA102.CD3.run1	255	0.7	0.06	0.7	0.06	-6.30233403695	-11.5015279168	1.48289276792	0.240578193481
143.0	3887064.0	52.0	9504.0	3887064.0	4000000.0	1.0	1.0	1.47	2.8	1.93	0.0699999999999	10.82	0.6	1.26	0.09	13.75	0.58	3.52	2.48	0.66	AAA102.CD3.X10.Y4.tile.tissue.png	30	1	2000	30	2d11796c96ae463594ed0ebcb391f349	0	0	0	0	0	0	0	0	0	0	0	0	0	/home/dhl_ec/bnelissen/Slides/CD3_manuscript/CD3_slides/AAA102.CD3/AAA102.CD3.run1	255	0.7	0.06	0.7	0.06	-8.30305242864	-11.4951601625	0.987787302466	0.129773519531
61.0	3999487.0	40.0	8058.0	3999487.0	4000000.0	1.0	1.0	1.33	1.96	1.93	0.0799999999999	9.77	0.59	1.27	0.08	14.1	0.6	3.56	2.49	0.65	AAA102.CD3.X10.Y5.tile.tissue.png	31	1	2000	31	a20a80d38683b56b6210cae6a767eb62	0	0	0	0	0	0	0	0	0	0	0	0	0	/home/dhl_ec/bnelissen/Slides/CD3_manuscript/CD3_slides/AAA102.CD3/AAA102.CD3.run1	255	0.7	0.06	0.7	0.06	-7.99439035601	-11.281071507	0.122490399467	0.0347512454624
0.0	2509280.0	0.0	7502.0	2509280.0	4000000.0	0.0	1.0	3.45	3.01	1.34	0.0700000000002	7.58	0.4	0.78	0.13	8.34	0.25	2.3	1.63	0.44	AAA102.CD3.X10.Y6.tile.tissue.png	32	1	2000	32	9b2e8ed61709c0465adf69156fd3f0e6	0	0	0	0	0	0	0	0	0	0	0	0	0	/home/dhl_ec/bnelissen/Slides/CD3_manuscript/CD3_slides/AAA102.CD3/AAA102.CD3.run1	255	0.7	0.06	0.7	0.06	-6.32712575244	-10.0319574827	0.207502328566	0.0914022910156
0.0	0.0	0.0	0.0	0.0	4000000.0	0.0	0.0	3.43	2.47	1.9	0.0799999999999	8.67	0.49	1.49	0.34	6.91	0.22	3.21	2.47	0.58	AAA102.CD3.X10.Y7.tile.tissue.png	33	1	2000	33	ee2213cf455d8325820c2228d313d0b6	0	0	0	0	0	0	0	0	0	0	0	0	0	/home/dhl_ec/bnelissen/Slides/CD3_manuscript/CD3_slides/AAA102.CD3/AAA102.CD3.run1	255	1.0	0.06	1.0	0.06	0.0	0.0	0.0	7.839797
0.0	0.0	0.0	0.0	0.0	4000000.0	0.0	0.0	3.87	3.31	1.23	0.0799999999999	8.85	0.5	1.52	0.33	6.95	0.22	3.18	2.47	0.6	AAA102.CD3.X10.Y9.tile.tissue.png	34	1	2000	34	ffd1f80b80dcbc1121e44e9e5815d4e2	0	0	0	0	0	0	0	0	0	0	0	0	0	/home/dhl_ec/bnelissen/Slides/CD3_manuscript/CD3_slides/AAA102.CD3/AAA102.CD3.run1	255	1.0	0.06	1.0	0.06	0.0	-11.5367837229	0.0	2.91022185304
0.0	0.0	0.0	0.0	0.0	4000000.0	0.0	0.0	2.89	2.47	1.94	0.0899999999999	9.64	0.5	1.51	0.33	6.88	0.21	3.21	2.47	0.59	AAA102.CD3.X11.Y1.tile.tissue.png	35	1	2000	35	cb4b5a0235d84955adaaf2494474a074	0	0	0	0	0	0	0	0	0	0	0	0	0	/home/dhl_ec/bnelissen/Slides/CD3_manuscript/CD3_slides/AAA102.CD3/AAA102.CD3.run1	255	1.0	0.06	1.0	0.06	0.0	-10.4680695003	0.0	3.91483064443
0.0	0.0	0.0	0.0	0.0	4000000.0	0.0	0.0	1.88	2.65	1.22	0.0799999999999	9.73	0.5	1.42	0.34	6.96	0.21	3.23	2.48	0.58	AAA102.CD3.X11.Y10.tile.tissue.png	36	1	2000	36	1c5463bacf210c842c7f6c931a5015ac	0	0	0	0	0	0	0	0	0	0	0	0	0	/home/dhl_ec/bnelissen/Slides/CD3_manuscript/CD3_slides/AAA102.CD3/AAA102.CD3.run1	255	1.0	0.06	1.0	0.06	0.0	-10.9897072536	0.0	6.54190150915
2844.0	2467682.0	1185.0	18109.0	2467682.0	4000000.0	26.0	4.0	3.54	3.11	1.9	0.0799999999999	15.64	0.6	1.26	0.18	12.41	0.5	3.6	2.48	0.67	AAA102.CD3.X11.Y11.tile.tissue.png	37	1	2000	37	58073589372e38fcbb7dea1a5c48364a	0	0	0	0	0	0	0	0	0	0	0	0	0	/home/dhl_ec/bnelissen/Slides/CD3_manuscript/CD3_slides/AAA102.CD3/AAA102.CD3.run1	255	0.7	0.06	0.7	0.06	-9.24223750093	-11.4728519883	2.07586639526	0.313511421875
17078.0	3507530.0	6238.0	11526.0	3507530.0	4000000.0	122.0	3.0	1.29	1.63	1.22	0.05	7.06	0.4	0.8	0.0899999999999	9.9	0.37	2.34	1.64	1.18	AAA102.CD3.X11.Y12.tile.tissue.png	38	1	2000	38	a259b2e9b4a879fb64f484f5e2ff1d6b	0	0	0	0	0	0	0	0	0	0	0	0	0	/home/dhl_ec/bnelissen/Slides/CD3_manuscript/CD3_slides/AAA102.CD3/AAA102.CD3.run1	255	0.7	0.06	0.7	0.06	-9.35642430897	-12.3760899968	2.12095655803	0.313706023437
1961.0	201727.0	645.0	5339.0	201727.0	4000000.0	13.0	4.0	2.52	2.44	1.94	0.0700000000002	10.15	0.39	0.78	0.23	7.2	0.34	3.41	2.48	1.1	AAA102.CD3.X11.Y13.tile.tissue.png	39	1	2000	39	b42c8dae2bfea50073c344e19c562e3e	0	0	0	0	0	0	0	0	0	0	0	0	0	/home/dhl_ec/bnelissen/Slides/CD3_manuscript/CD3_slides/AAA102.CD3/AAA102.CD3.run1	255	0.7	0.06	0.7	0.06	-8.80727490101	-11.9537844417	2.11574710698	0.181978861328
0.0	1699.0	0.0	194.0	1699.0	4000000.0	0.0	1.0	3.39	3.3	1.92	0.0899999999999	10.09	0.59	1.32	0.34	8.16	0.23	3.35	2.48	0.88	AAA102.CD3.X11.Y14.tile.tissue.png	40	1	2000	40	fe65f668d6acc94321542714f1413b0a	0	0	0	0	0	0	0	0	0	0	0	0	0	/home/dhl_ec/bnelissen/Slides/CD3_manuscript/CD3_slides/AAA102.CD3/AAA102.CD3.run1	255	0.7	0.06	0.7	0.06	0.0	-12.1162980572	4.77432152185	3.13210327675
479.0	393271.0	234.0	23137.0	393271.0	4000000.0	6.0	40.0	2.62	1.95	1.87	0.0800000000002	10.75	0.61	1.29	0.32	10.02	0.36	3.68	2.52	0.77	AAA102.CD3.X11.Y15.tile.tissue.png	41	1	2000	41	37a237fc4811dd6fa99d849abe2a4c4b	0	0	0	0	0	0	0	0	0	0	0	0	0	/home/dhl_ec/bnelissen/Slides/CD3_manuscript/CD3_slides/AAA102.CD3/AAA102.CD3.run1	255	0.7	0.06	0.7	0.06	-9.67594227957	-12.0843352634	3.8292124641	1.54511735352
720.0	220025.0	387.0	24180.0	220025.0	4000000.0	11.0	59.0	3.32	3.8	1.23	0.0599999999999	9.11	0.62	1.27	0.33	10.02	0.35	3.67	2.47	1.83	AAA102.CD3.X11.Y16.tile.tissue.png	42	1	2000	42	51b6b312e34c6a886c3977dd1fe3258c	0	0	0	0	0	0	0	0	0	0	0	0	0	/home/dhl_ec/bnelissen/Slides/CD3_manuscript/CD3_slides/AAA102.CD3/AAA102.CD3.run1	255	0.7	0.06	0.7	0.06	-10.1077699819	-11.7901702122	4.06639194684	0.691767621094
14277.0	2802845.0	5736.0	19331.0	2802845.0	4000000.0	120.0	18.0	2.56	1.57	1.89	0.0699999999999	10.19	0.61	1.27	0.16	13.14	0.52	3.56	2.45	0.68	AAA102.CD3.X11.Y17.tile.tissue.png	43	1	2000	43	0d59d36b62270104c6475058e86b6c30	0	0	0	0	0	0	0	0	0	0	0	0	0	/home/dhl_ec/bnelissen/Slides/CD3_manuscript/CD3_slides/AAA102.CD3/AAA102.CD3.run1	255	0.7	0.06	0.7	0.06	-9.09386037057	-11.8739741004	1.14592599694	0.281786375
773.0	3979430.0	261.0	9330.0	3979430.0	4000000.0	5.0	1.0	1.3	2.4	1.9	0.0699999999999	11.83	0.6	1.26	0.0800000000002	14.1	0.59	3.53	2.46	0.67	AAA102.CD3.X11.Y18.tile.tissue.png	44	1	2000	44	889251e70650eeac3fd7149c84b30643	0	0	0	0	0	0	0	0	0	0	0	0	0	/home/dhl_ec/bnelissen/Slides/CD3_manuscript/CD3_slides/AAA102.CD3/AAA102.CD3.run1	255	0.7	0.06	0.7	0.06	-8.7454094366	-11.8991181898	0.905784075542	0.132774335937
53.0	1268814.0	31.0	7413.0	1268814.0	4000000.0	1.0	1.0	1.4	1.86	1.91	0.0900000000001	10.35	0.6	1.44	0.25	10.98	0.41	3.37	2.47	0.62	AAA102.CD3.X11.Y19.tile.tissue.png	45	1	2000	45	4af4908f46776718ea08fc656476c282	0	0	0	0	0	0	0	0	0	0	0	0	0	/home/dhl_ec/bnelissen/Slides/CD3_manuscript/CD3_slides/AAA102.CD3/AAA102.CD3.run1	255	0.7	0.06	0.7	0.06	-8.94411631631	-11.8704513433	1.25055642773	0.954720957031
0.0	4449.0	0.0	416.0	4449.0	4000000.0	0.0	2.0	2.74	3.05	1.2	0.05	6.97	0.61	1.29	0.35	9.27	0.23	3.33	2.48	0.66	AAA102.CD3.X11.Y2.tile.tissue.png	46	1	2000	46	606ba50adb2e2fbe5d2560401c59e16b	0	0	0	0	0	0	0	0	0	0	0	0	0	/home/dhl_ec/bnelissen/Slides/CD3_manuscript/CD3_slides/AAA102.CD3/AAA102.CD3.run1	255	0.7	0.06	0.7	0.06	-7.70159168572	-11.8535739756	1.93800264964	0.111399917297
0.0	229600.0	0.0	4238.0	229600.0	1342000.0	0.0	1.0	1.45	0.72	0.66	0.0300000000002	3.73	0.21	0.49	0.0999999999999	2.94	0.11	1.14	0.82	0.22	AAA102.CD3.X11.Y20.tile.tissue.png	47	1	2000	47	68394c338e4623606da7b549550e0ef0	0	0	0	0	0	0	0	0	0	0	0	0	0	/home/dhl_ec/bnelissen/Slides/CD3_manuscript/CD3_slides/AAA102.CD3/AAA102.CD3.run1	255	0.7	0.06	0.7	0.06	0.0	-11.4259594943	3.90741724739	0.674671959412
0.0	496689.0	0.0	5968.0	496689.0	4000000.0	0.0	2.0	1.23	1.68	1.95	0.0700000000002	10.38	0.6	1.27	0.3	8.86	0.26	3.37	2.48	0.61	AAA102.CD3.X11.Y3.tile.tissue.png	48	1	2000	48	ddedbd63587be25188fe1654943b807e	0	0	0	0	0	0	0	0	0	0	0	0	0	/home/dhl_ec/bnelissen/Slides/CD3_manuscript/CD3_slides/AAA102.CD3/AAA102.CD3.run1	255	0.7	0.06	0.7	0.06	0.0	-11.6870063366	1.61162719529	0.233217448242
76.0	3984662.0	36.0	9375.0	3984662.0	4000000.0	1.0	1.0	2.91	2.2	1.93	0.0699999999999	9.95	0.6	1.27	0.0799999999999	14.1	0.6	3.53	2.49	0.66	AAA102.CD3.X11.Y4.tile.tissue.png	49	1	2000	49	dadec580340659aceec5b8949c92c1dd	0	0	0	0	0	0	0	0	0	0	0	0	0	/home/dhl_ec/bnelissen/Slides/CD3_manuscript/CD3_slides/AAA102.CD3/AAA102.CD3.run1	255	0.7	0.06	0.7	0.06	-8.29635827858	-10.9422763853	0.664856402528	0.0509732158203
0.0	4000000.0	0.0	7996.0	4000000.0	4000000.0	0.0	1.0	2.68	2.83	1.93	0.0799999999999	9.67	0.5	1.27	0.0699999999999	13.5	0.49	3.56	2.51	0.67	AAA102.CD3.X11.Y5.tile.tissue.png	50	1	2000	50	c56b5eb01b58e387918e41d3d60d774b	0	0	0	0	0	0	0	0	0	0	0	0	0	/home/dhl_ec/bnelissen/Slides/CD3_manuscript/CD3_slides/AAA102.CD3/AAA102.CD3.run1	255	0.7	0.06	0.7	0.06	-6.99380565341	-11.4564788988	0.106671251211	0.0205081846147
0.0	2857577.0	0.0	8475.0	2857577.0	4000000.0	0.0	1.0	2.82	2.37	1.94	0.0700000000002	10.29	0.6	1.27	0.15	12.3	0.42	3.32	2.47	0.65	AAA102.CD3.X11.Y6.tile.tissue.png	51	1	2000	51	44247f93a4fc3f9ed291f0eec3b8bdc7	0	0	0	0	0	0	0	0	0	0	0	0	0	/home/dhl_ec/bnelissen/Slides/CD3_manuscript/CD3_slides/AAA102.CD3/AAA102.CD3.run1	255	0.7	0.06	0.7	0.06	-6.62557133336	-10.5477386587	0.226132984302	0.0899705839844
0.0	0.0	0.0	0.0	0.0	4000000.0	0.0	0.0	1.17	1.91	1.92	0.0800000000002	8.56	0.5	1.45	0.34	7.0	0.22	3.25	2.5	0.64	AAA102.CD3.X11.Y7.tile.tissue.png	52	1	2000	52	061fe382b45eac964cb6d2f9610d111a	0	0	0	0	0	0	0	0	0	0	0	0	0	/home/dhl_ec/bnelissen/Slides/CD3_manuscript/CD3_slides/AAA102.CD3/AAA102.CD3.run1	255	1.0	0.06	1.0	0.06	0.0	0.0	0.0	10.287041
0.0	0.0	0.0	0.0	0.0	4000000.0	0.0	0.0	2.63	2.66	1.91	0.0899999999999	8.66	0.51	1.48	0.34	7.03	0.23	3.22	2.49	0.59	AAA102.CD3.X11.Y8.tile.tissue.png	53	1	2000	53	ca65be5aaab32c696db016d38ecebeea	0	0	0	0	0	0	0	0	0	0	0	0	0	/home/dhl_ec/bnelissen/Slides/CD3_manuscript/CD3_slides/AAA102.CD3/AAA102.CD3.run1	255	1.0	0.06	1.0	0.06	0.0	0.0	0.0	8.865696
0.0	1478.0	0.0	174.0	1478.0	4000000.0	0.0	1.0	1.21	2.28	1.94	0.0799999999999	10.1	0.61	1.45	0.33	8.35	0.23	3.44	1.64	0.4	AAA102.CD3.X11.Y9.tile.tissue.png	54	1	2000	54	93d0c3e6b67dfd2aeb2198418881440b	0	0	0	0	0	0	0	0	0	0	0	0	0	/home/dhl_ec/bnelissen/Slides/CD3_manuscript/CD3_slides/AAA102.CD3/AAA102.CD3.run1	255	0.7	0.06	0.7	0.06	0.0	-12.3026451604	2.67987894722	4.44044917171
0.0	0.0	0.0	0.0	0.0	4000000.0	0.0	0.0	2.72	1.28	1.26	0.0599999999999	6.95	0.32	1.02	0.23	4.85	0.14	3.19	2.54	0.61	AAA102.CD3.X12.Y1.tile.tissue.png	55	1	2000	55	22c7800c1f747f9a6d4a7bcbf777bc64	0	0	0	0	0	0	0	0	0	0	0	0	0	/home/dhl_ec/bnelissen/Slides/CD3_manuscript/CD3_slides/AAA102.CD3/AAA102.CD3.run1	255	1.0	0.06	1.0	0.06	0.0	-11.2912124144	0.0	6.96230651278
4473.0	539801.0	1531.0	10187.0	539801.0	4000000.0	30.0	4.0	1.34	1.93	1.9	0.0899999999999	8.69	0.66	1.29	0.3	9.42	0.37	3.53	2.48	0.63	AAA102.CD3.X12.Y10.tile.tissue.png	56	1	2000	56	9222d7493c8b9f74c1344ff70fd0aad5	0	0	0	0	0	0	0	0	0	0	0	0	0	/home/dhl_ec/bnelissen/Slides/CD3_manuscript/CD3_slides/AAA102.CD3/AAA102.CD3.run1	255	0.7	0.06	0.7	0.06	-9.7906035953	-11.8894727263	2.99779389132	0.708216914063
5465.0	3183061.0	2516.0	11018.0	3183061.0	4000000.0	55.0	1.0	1.41	2.02	1.94	0.0700000000002	17.45	0.6	1.27	0.13	13.26	0.54	3.54	2.51	0.67	AAA102.CD3.X12.Y11.tile.tissue.png	57	1	2000	57	9c9a73f6b78fe40d8e84a78836ab1178	0	0	0	0	0	0	0	0	0	0	0	0	0	/home/dhl_ec/bnelissen/Slides/CD3_manuscript/CD3_slides/AAA102.CD3/AAA102.CD3.run1	255	0.7	0.06	0.7	0.06	-8.92839302656	-12.0131224792	1.22780331058	0.334172734375
1364.0	686586.0	592.0	6277.0	686586.0	4000000.0	13.0	3.0	1.33	2.7	1.91	0.0799999999999	10.44	0.59	1.26	0.29	10.37	0.37	3.42	2.47	0.63	AAA102.CD3.X12.Y12.tile.tissue.png	58	1	2000	58	9b1c2a9738375f0131f734ae2bdb2c4a	0	0	0	0	0	0	0	0	0	0	0	0	0	/home/dhl_ec/bnelissen/Slides/CD3_manuscript/CD3_slides/AAA102.CD3/AAA102.CD3.run1	255	0.7	0.06	0.7	0.06	-9.01223151842	-11.0405355324	1.32854757655	0.221499042969
0.0	0.0	0.0	0.0	0.0	4000000.0	0.0	0.0	1.16	1.79	1.92	0.0800000000002	9.66	0.5	1.42	0.34	6.92	0.22	3.28	2.48	0.64	AAA102.CD3.X12.Y13.tile.tissue.png	59	1	2000	59	c8796bfc5efae1a6e0d7c764b5fec82e	0	0	0	0	0	0	0	0	0	0	0	0	0	/home/dhl_ec/bnelissen/Slides/CD3_manuscript/CD3_slides/AAA102.CD3/AAA102.CD3.run1	255	1.0	0.06	1.0	0.06	0.0	-10.7676961469	0.0	8.87666876376
0.0	0.0	0.0	0.0	0.0	4000000.0	0.0	0.0	0.99	1.63	1.94	0.0799999999999	8.64	0.49	1.51	0.34	6.98	0.22	3.22	2.48	0.6	AAA102.CD3.X12.Y14.tile.tissue.png	60	1	2000	60	16adee2d63ba6d9573a5f76271a3fcfc	0	0	0	0	0	0	0	0	0	0	0	0	0	/home/dhl_ec/bnelissen/Slides/CD3_manuscript/CD3_slides/AAA102.CD3/AAA102.CD3.run1	255	1.0	0.06	1.0	0.06	0.0	0.0	0.0	6.866243
161.0	85373.0	90.0	5354.0	85373.0	4000000.0	2.0	7.0	3.51	2.76	1.19	0.0700000000002	7.43	0.4	0.88	0.23	6.95	0.34	3.44	2.48	0.61	AAA102.CD3.X12.Y15.tile.tissue.png	61	1	2000	61	35041351e8c9e988f7e104c6e49725e6	0	0	0	0	0	0	0	0	0	0	0	0	0	/home/dhl_ec/bnelissen/Slides/CD3_manuscript/CD3_slides/AAA102.CD3/AAA102.CD3.run1	255	0.7	0.06	0.7	0.06	-9.51208143768	-12.3286724975	4.74778703855	1.8842952876
1190.0	483228.0	622.0	36949.0	483228.0	4000000.0	16.0	56.0	3.11	1.94	1.93	0.0699999999997	10.71	0.63	1.28	0.3	10.13	0.36	3.65	2.48	0.84	AAA102.CD3.X12.Y16.tile.tissue.png	62	1	2000	62	d8fe83423f2907ad844fe5c894931981	0	0	0	0	0	0	0	0	0	0	0	0	0	/home/dhl_ec/bnelissen/Slides/CD3_manuscript/CD3_slides/AAA102.CD3/AAA102.CD3.run1	255	0.7	0.06	0.7	0.06	-9.84196424244	-12.1991105789	4.22151321044	0.700408820312
4206.0	2045300.0	1937.0	23453.0	2045300.0	4000000.0	53.0	27.0	2.68	3.2	1.92	0.0700000000002	10.55	0.62	1.28	0.21	11.97	0.47	3.6	2.48	2.16	AAA102.CD3.X12.Y17.tile.tissue.png	63	1	2000	63	310308a1d0627588e0398bc3ea90cd35	0	0	0	0	0	0	0	0	0	0	0	0	0	/home/dhl_ec/bnelissen/Slides/CD3_manuscript/CD3_slides/AAA102.CD3/AAA102.CD3.run1	255	0.7	0.06	0.7	0.06	-9.36025655283	-12.007307049	1.94438338987	0.400045671875
1188.0	3992256.0	588.0	8581.0	3992256.0	4000000.0	15.0	1.0	1.53	1.83	1.95	0.0700000000002	11.56	0.6	1.27	0.0800000000004	14.12	0.59	3.51	2.48	1.04	AAA102.CD3.X12.Y18.tile.tissue.png	64	1	2000	64	126314a67063ff65d56529a780259f06	0	0	0	0	0	0	0	0	0	0	0	0	0	/home/dhl_ec/bnelissen/Slides/CD3_manuscript/CD3_slides/AAA102.CD3/AAA102.CD3.run1	255	0.7	0.06	0.7	0.06	-9.2515514768	-11.4788291577	1.39111879244	0.127902253906
0.0	2018605.0	0.0	9732.0	2018605.0	4000000.0	0.0	2.0	2.48	1.6	1.85	0.0900000000001	10.08	0.61	1.38	0.22	11.21	0.36	3.45	2.46	0.83	AAA102.CD3.X12.Y19.tile.tissue.png	65	1	2000	65	3b4818ea5d9789b662b4dabb3d33d9ab	0	0	0	0	0	0	0	0	0	0	0	0	0	/home/dhl_ec/bnelissen/Slides/CD3_manuscript/CD3_slides/AAA102.CD3/AAA102.CD3.run1	255	0.7	0.06	0.7	0.06	-7.56378127787	-11.9015977224	1.0153723873	1.26229519141
0.0	0.0	0.0	0.0	0.0	4000000.0	0.0	0.0	2.32	1.92	1.94	0.0700000000002	9.62	0.5	1.28	0.33	6.97	0.22	3.25	2.53	0.84	AAA102.CD3.X12.Y2.tile.tissue.png	66	1	2000	66	a90ea426ea8e5bb722681bfbb0f5735f	0	0	0	0	0	0	0	0	0	0	0	0	0	/home/dhl_ec/bnelissen/Slides/CD3_manuscript/CD3_slides/AAA102.CD3/AAA102.CD3.run1	255	1.0	0.06	1.0	0.06	0.0	-11.6338357539	0.0	0.108444840321
0.0	231232.0	0.0	4242.0	231232.0	1342000.0	0.0	1.0	0.47	1.57	0.45	0.0299999999997	3.76	0.21	0.49	0.1	2.89	0.0899999999997	1.13	0.82	0.21	AAA102.CD3.X12.Y20.tile.tissue.png	67	1	2000	67	1d9851285533eed9a21b8304c45175d0	0	0	0	0	0	0	0	0	0	0	0	0	0	/home/dhl_ec/bnelissen/Slides/CD3_manuscript/CD3_slides/AAA102.CD3/AAA102.CD3.run1	255	0.7	0.06	0.7	0.06	0.0	-11.5175962389	4.19673342141	0.581718191133
426.0	1328171.0	136.0	6204.0	1328171.0	4000000.0	2.0	1.0	3.91	2.62	1.22	0.0599999999999	7.16	0.61	1.28	0.26	11.28	0.42	3.45	2.5	0.92	AAA102.CD3.X12.Y3.tile.tissue.png	68	1	2000	68	e7a268c41c0e6acf1e971b526352f8b3	0	0	0	0	0	0	0	0	0	0	0	0	0	/home/dhl_ec/bnelissen/Slides/CD3_manuscript/CD3_slides/AAA102.CD3/AAA102.CD3.run1	255	0.7	0.06	0.7	0.06	-8.96151888506	-11.2885652032	1.41513089224	0.206924554688
0.0	3988266.0	0.0	8596.0	3988266.0	4000000.0	0.0	1.0	2.58	2.44	1.2	0.0499999999997	6.95	0.4	0.78	0.0700000000002	9.69	0.31	2.34	1.66	1.58	AAA102.CD3.X12.Y4.tile.tissue.png	69	1	2000	69	efab34dfcc7dce524d30ab378a189037	0	0	0	0	0	0	0	0	0	0	0	0	0	/home/dhl_ec/bnelissen/Slides/CD3_manuscript/CD3_slides/AAA102.CD3/AAA102.CD3.run1	255	0.7	0.06	0.7	0.06	-7.36125089618	-11.4497560767	0.267599236872	0.0337361525879
0.0	4000000.0	0.0	7996.0	4000000.0	4000000.0	0.0	1.0	3.35	2.86	1.93	0.0799999999999	9.64	0.5	1.27	0.0699999999997	13.41	0.5	3.52	2.53	0.66	AAA102.CD3.X12.Y5.tile.tissue.png	70	1	2000	70	853964ba488df3f39eb998a7e760768b	0	0	0	0	0	0	0	0	0	0	0	0	0	/home/dhl_ec/bnelissen/Slides/CD3_manuscript/CD3_slides/AAA102.CD3/AAA102.CD3.run1	255	0.7	0.06	0.7	0.06	-7.39005793932	-11.0498393665	0.133239684489	0.0236354148369
0.0	3389900.0	0.0	8813.0	3389900.0	4000000.0	0.0	2.0	2.56	1.97	1.89	0.0700000000002	10.5	0.61	1.27	0.13	8.98	0.29	2.33	1.63	0.62	AAA102.CD3.X12.Y6.tile.tissue.png	71	1	2000	71	efa1c6d1106d3278fd3df3fe6a161412	0	0	0	0	0	0	0	0	0	0	0	0	0	/home/dhl_ec/bnelissen/Slides/CD3_manuscript/CD3_slides/AAA102.CD3/AAA102.CD3.run1	255	0.7	0.06	0.7	0.06	0.0	-11.2446655829	0.284232739166	0.0776937382812
0.0	0.0	0.0	0.0	0.0	4000000.0	0.0	0.0	3.86	1.55	1.94	0.0800000000004	7.82	0.32	0.89	0.23	4.8	0.13	2.15	1.63	0.55	AAA102.CD3.X12.Y7.tile.tissue.png	72	1	2000	72	bd171b8356c46d349b0358744057d795	0	0	0	0	0	0	0	0	0	0	0	0	0	/home/dhl_ec/bnelissen/Slides/CD3_manuscript/CD3_slides/AAA102.CD3/AAA102.CD3.run1	255	1.0	0.06	1.0	0.06	0.0	-12.1376452069	0.0	4.65283500193
0.0	0.0	0.0	0.0	0.0	4000000.0	0.0	0.0	2.74	1.91	1.21	0.0599999999999	6.63	0.32	0.85	0.36	5.03	0.14	2.14	1.64	0.63	AAA102.CD3.X12.Y8.tile.tissue.png	73	1	2000	73	90d08646828edb65d4d0b8dbbfeb388a	0	0	0	0	0	0	0	0	0	0	0	0	0	/home/dhl_ec/bnelissen/Slides/CD3_manuscript/CD3_slides/AAA102.CD3/AAA102.CD3.run1	255	1.0	0.06	1.0	0.06	0.0	-10.4359793408	0.0	5.66295416208
1833.0	27949.0	616.0	1308.0	27949.0	4000000.0	11.0	2.0	1.25	1.76	1.55	0.0599999999999	6.97	0.39	0.79	0.23	6.85	0.22	2.2	1.64	0.4	AAA102.CD3.X12.Y9.tile.tissue.png	74	1	2000	74	1a5419370060872ac8469aa3e5eafcd5	0	0	0	0	0	0	0	0	0	0	0	0	0	/home/dhl_ec/bnelissen/Slides/CD3_manuscript/CD3_slides/AAA102.CD3/AAA102.CD3.run1	255	0.7	0.06	0.7	0.06	-8.90484461475	-11.3320456136	3.9888257632	0.61920561377
0.0	0.0	0.0	0.0	0.0	4000000.0	0.0	0.0	2.47	2.42	1.2	0.0599999999999	6.66	0.32	0.96	0.23	4.73	0.22	3.3	2.5	0.4	AAA102.CD3.X13.Y1.tile.tissue.png	75	1	2000	75	a6d1dcef3b38673a4d5eb14b02875008	0	0	0	0	0	0	0	0	0	0	0	0	0	/home/dhl_ec/bnelissen/Slides/CD3_manuscript/CD3_slides/AAA102.CD3/AAA102.CD3.run1	255	1.0	0.06	1.0	0.06	0.0	-10.3294287022	0.0	9.784095069
11898.0	3678760.0	4513.0	17570.0	3678760.0	4000000.0	81.0	3.0	3.08	1.81	1.87	0.0700000000002	12.43	0.61	1.3	0.11	12.59	0.39	2.63	1.64	0.45	AAA102.CD3.X13.Y10.tile.tissue.png	76	1	2000	76	8c2c03c153abfdc62ef67bf4d0bc563e	0	0	0	0	0	0	0	0	0	0	0	0	0	/home/dhl_ec/bnelissen/Slides/CD3_manuscript/CD3_slides/AAA102.CD3/AAA102.CD3.run1	255	0.7	0.06	0.7	0.06	-9.26475315945	-12.6913447212	1.71062080528	0.36697084375
479.0	1096534.0	216.0	8493.0	1096534.0	4000000.0	5.0	4.0	1.18	2.23	1.21	0.0500000000002	10.59	0.39	0.78	0.18	7.74	0.27	2.39	2.13	0.61	AAA102.CD3.X13.Y11.tile.tissue.png	77	1	2000	77	26e42c1fd5f0d89bd1828a38f90e6737	0	0	0	0	0	0	0	0	0	0	0	0	0	/home/dhl_ec/bnelissen/Slides/CD3_manuscript/CD3_slides/AAA102.CD3/AAA102.CD3.run1	255	0.7	0.06	0.7	0.06	-8.8492680883	-11.1790997895	1.30431576107	0.268871890625
0.0	0.0	0.0	0.0	0.0	4000000.0	0.0	0.0	2.91	1.78	1.91	0.0899999999997	7.67	0.31	0.87	0.23	4.85	0.13	2.12	1.69	0.45	AAA102.CD3.X13.Y12.tile.tissue.png	78	1	2000	78	490381f5eda39ccc726e9a5f65af83fd	0	0	0	0	0	0	0	0	0	0	0	0	0	/home/dhl_ec/bnelissen/Slides/CD3_manuscript/CD3_slides/AAA102.CD3/AAA102.CD3.run1	255	1.0	0.06	1.0	0.06	0.0	-10.7184207574	0.0	8.89799338734
0.0	0.0	0.0	0.0	0.0	4000000.0	0.0	0.0	0.86	1.26	1.42	0.0599999999999	6.66	0.32	0.9	0.23	5.02	0.13	2.14	1.63	0.39	AAA102.CD3.X13.Y15.tile.tissue.png	79	1	2000	79	94dae41f83137f627f0d91e901d9683c	0	0	0	0	0	0	0	0	0	0	0	0	0	/home/dhl_ec/bnelissen/Slides/CD3_manuscript/CD3_slides/AAA102.CD3/AAA102.CD3.run1	255	1.0	0.06	1.0	0.06	0.0	0.0	0.0	7.0643005
2120.0	1142905.0	1086.0	47923.0	1142905.0	4000000.0	29.0	41.0	2.84	2.01	1.21	0.0500000000002	7.84	0.64	1.3	0.27	10.99	0.41	3.67	2.47	0.65	AAA102.CD3.X13.Y16.tile.tissue.png	80	1	2000	80	7db668b9366a9c4aa4749f382911eb1e	0	0	0	0	0	0	0	0	0	0	0	0	0	/home/dhl_ec/bnelissen/Slides/CD3_manuscript/CD3_slides/AAA102.CD3/AAA102.CD3.run1	255	0.7	0.06	0.7	0.06	-9.75798913464	-12.203442227	4.42601314431	0.67448121875
30809.0	2288237.0	14946.0	36266.0	2288237.0	4000000.0	370.0	29.0	1.27	1.78	1.94	0.0799999999999	16.27	0.62	1.28	0.19	12.64	0.51	3.66	2.48	0.67	AAA102.CD3.X13.Y17.tile.tissue.png	81	1	2000	81	3563220509225312f44af26982bb9266	0	0	0	0	0	0	0	0	0	0	0	0	0	/home/dhl_ec/bnelissen/Slides/CD3_manuscript/CD3_slides/AAA102.CD3/AAA102.CD3.run1	255	0.7	0.06	0.7	0.06	-9.51606913654	-12.5740064338	2.30663523554	0.469480875
2634.0	3916641.0	1353.0	10625.0	3916641.0	4000000.0	37.0	1.0	1.33	2.04	1.93	0.0799999999999	10.33	0.61	1.28	0.0899999999997	14.04	0.59	3.54	2.46	0.68	AAA102.CD3.X13.Y18.tile.tissue.png	82	1	2000	82	402006c0af43edfffb9fe772e2da28f8	0	0	0	0	0	0	0	0	0	0	0	0	0	/home/dhl_ec/bnelissen/Slides/CD3_manuscript/CD3_slides/AAA102.CD3/AAA102.CD3.run1	255	0.7	0.06	0.7	0.06	-9.01782427302	-11.4595418355	1.38252048628	0.173739615234
67.0	1815273.0	42.0	11571.0	1815273.0	4000000.0	1.0	2.0	1.18	1.54	1.88	0.0900000000001	18.76	0.61	1.39	0.22	11.51	0.44	3.42	2.46	0.630000000001	AAA102.CD3.X13.Y19.tile.tissue.png	83	1	2000	83	5fd92ddea687e0306e34459607250bcb	0	0	0	0	0	0	0	0	0	0	0	0	0	/home/dhl_ec/bnelissen/Slides/CD3_manuscript/CD3_slides/AAA102.CD3/AAA102.CD3.run1	255	0.7	0.06	0.7	0.06	-8.50364864624	-11.8285478368	1.0409323815	1.54181483984
0.0	0.0	0.0	0.0	0.0	4000000.0	0.0	0.0	1.37	1.96	1.94	0.0699999999997	9.65	0.51	1.28	0.34	6.98	0.22	3.21	2.47	0.63	AAA102.CD3.X13.Y2.tile.tissue.png	84	1	2000	84	70fce797606de4f3818aed699c68a6b4	0	0	0	0	0	0	0	0	0	0	0	0	0	/home/dhl_ec/bnelissen/Slides/CD3_manuscript/CD3_slides/AAA102.CD3/AAA102.CD3.run1	255	1.0	0.06	1.0	0.06	0.0	-11.6602637405	0.0	0.111379030929
0.0	234789.0	0.0	4250.0	234789.0	1342000.0	0.0	1.0	0.58	1.0	0.66	0.0300000000002	3.73	0.21	0.49	0.0999999999999	2.91	0.0999999999999	1.14	0.81	0.25	AAA102.CD3.X13.Y20.tile.tissue.png	85	1	2000	85	8fa450b05ff1306c37ed81dad6a2b305	0	0	0	0	0	0	0	0	0	0	0	0	0	/home/dhl_ec/bnelissen/Slides/CD3_manuscript/CD3_slides/AAA102.CD3/AAA102.CD3.run1	255	0.7	0.06	0.7	0.06	0.0	-11.3907898552	4.88197168522	0.53127158043
457.0	2301512.0	175.0	7658.0	2301512.0	4000000.0	4.0	1.0	2.62	4.14	1.9	0.0700000000002	10.06	0.6	1.26	0.19	12.07	0.48	3.47	1.63	0.7	AAA102.CD3.X13.Y3.tile.tissue.png	86	1	2000	86	1e3da0d93123492a24ef84302682b894	0	0	0	0	0	0	0	0	0	0	0	0	0	/home/dhl_ec/bnelissen/Slides/CD3_manuscript/CD3_slides/AAA102.CD3/AAA102.CD3.run1	255	0.7	0.06	0.7	0.06	-8.78163458488	-11.446439426	1.12155786245	0.117241039062
0.0	3999640.0	0.0	8026.0	3999640.0	4000000.0	0.0	1.0	2.77	2.54	1.88	0.0700000000002	9.82	0.6	1.27	0.0799999999999	13.54	0.49	3.49	2.48	1.64	AAA102.CD3.X13.Y4.tile.tissue.png	87	1	2000	87	3a5d4d705d2b79362dfa0eac939e4bec	0	0	0	0	0	0	0	0	0	0	0	0	0	/home/dhl_ec/bnelissen/Slides/CD3_manuscript/CD3_slides/AAA102.CD3/AAA102.CD3.run1	255	0.7	0.06	0.7	0.06	-7.40367266516	-11.2500001654	0.150171389765	0.0243301304626
0.0	4000000.0	0.0	7996.0	4000000.0	4000000.0	0.0	1.0	3.27	2.45	1.21	0.0599999999999	6.65	0.32	0.78	0.0499999999997	8.53	0.31	2.33	2.49	0.78	AAA102.CD3.X13.Y5.tile.tissue.png	88	1	2000	88	b3e6c3f24a6446941bf424341f8837dc	0	0	0	0	0	0	0	0	0	0	0	0	0	/home/dhl_ec/bnelissen/Slides/CD3_manuscript/CD3_slides/AAA102.CD3/AAA102.CD3.run1	255	0.7	0.06	0.7	0.06	0.0	-10.763039921	0.121552578125	0.0295429118355
0.0	3487310.0	0.0	8234.0	3487310.0	4000000.0	0.0	1.0	1.27	1.99	1.2	0.0600000000004	8.97	0.4	1.27	0.12	13.14	0.29	2.34	1.63	2.0	AAA102.CD3.X13.Y6.tile.tissue.png	89	1	2000	89	5ca9df4846920ba487d0364cbc5a98f9	0	0	0	0	0	0	0	0	0	0	0	0	0	/home/dhl_ec/bnelissen/Slides/CD3_manuscript/CD3_slides/AAA102.CD3/AAA102.CD3.run1	255	0.7	0.06	0.7	0.06	-7.20941777337	-11.2510581103	0.212702906707	0.0685269492187
0.0	3479.0	0.0	274.0	3479.0	4000000.0	0.0	1.0	1.64	2.57	1.2	0.0599999999999	7.05	0.59	1.34	0.33	8.38	0.23	3.34	2.47	1.03	AAA102.CD3.X13.Y7.tile.tissue.png	90	1	2000	90	08119ee86823c57c67b6ad8a5f441df0	0	0	0	0	0	0	0	0	0	0	0	0	0	/home/dhl_ec/bnelissen/Slides/CD3_manuscript/CD3_slides/AAA102.CD3/AAA102.CD3.run1	255	0.7	0.06	0.7	0.06	0.0	-11.9301921277	2.1973063268	2.96371516547
0.0	0.0	0.0	0.0	0.0	4000000.0	0.0	0.0	2.4	2.88	1.88	0.0799999999999	9.65	0.5	1.28	0.34	7.0	0.22	3.3	2.47	1.71	AAA102.CD3.X13.Y8.tile.tissue.png	91	1	2000	91	75a24c99f635986f34ec6543cddfcc64	0	0	0	0	0	0	0	0	0	0	0	0	0	/home/dhl_ec/bnelissen/Slides/CD3_manuscript/CD3_slides/AAA102.CD3/AAA102.CD3.run1	255	1.0	0.06	1.0	0.06	0.0	-9.50043303919	0.0	0.622936004022
1517.0	385247.0	486.0	5825.0	385247.0	4000000.0	10.0	3.0	2.76	2.8	1.21	0.0599999999999	7.04	0.4	0.78	0.22	7.27	0.36	3.42	2.46	1.39	AAA102.CD3.X13.Y9.tile.tissue.png	92	1	2000	92	d8d588066902469d79d4347ea4bf2ec5	0	0	0	0	0	0	0	0	0	0	0	0	0	/home/dhl_ec/bnelissen/Slides/CD3_manuscript/CD3_slides/AAA102.CD3/AAA102.CD3.run1	255	0.7	0.06	0.7	0.06	-9.12285016513	-11.7782729826	2.3939658218	0.206981169922
0.0	0.0	0.0	0.0	0.0	4000000.0	0.0	0.0	3.62	2.32	1.21	0.0599999999999	6.77	0.3	0.85	0.23	4.67	0.22	3.24	2.46	0.62	AAA102.CD3.X14.Y1.tile.tissue.png	93	1	2000	93	dc5c8202c53a471fabb1b0c7e0439ec4	0	0	0	0	0	0	0	0	0	0	0	0	0	/home/dhl_ec/bnelissen/Slides/CD3_manuscript/CD3_slides/AAA102.CD3/AAA102.CD3.run1	255	1.0	0.06	1.0	0.06	0.0	-10.8951693704	0.0	8.19207341742
5785.0	3099079.0	1851.0	17155.0	3099079.0	4000000.0	38.0	4.0	2.82	2.17	1.21	0.0500000000002	7.16	0.39	0.77	0.11	9.61	0.35	3.61	2.47	0.67	AAA102.CD3.X14.Y10.tile.tissue.png	94	1	2000	94	8990b5f7789bd12c8614289451967c33	0	0	0	0	0	0	0	0	0	0	0	0	0	/home/dhl_ec/bnelissen/Slides/CD3_manuscript/CD3_slides/AAA102.CD3/AAA102.CD3.run1	255	0.7	0.06	0.7	0.06	-9.23602492639	-12.3318444661	1.28376186817	0.409432296875
0.0	121525.0	0.0	3441.0	121525.0	4000000.0	0.0	4.0	2.21	3.22	1.88	0.0700000000002	10.62	0.6	1.28	0.33	9.13	0.24	3.38	2.49	0.6	AAA102.CD3.X14.Y11.tile.tissue.png	95	1	2000	95	d5c8423f343860e83374d70842eede32	0	0	0	0	0	0	0	0	0	0	0	0	0	/home/dhl_ec/bnelissen/Slides/CD3_manuscript/CD3_slides/AAA102.CD3/AAA102.CD3.run1	255	0.7	0.06	0.7	0.06	-8.05105615007	-11.3373549933	1.74457741208	0.205132090332
0.0	0.0	0.0	0.0	0.0	4000000.0	0.0	0.0	2.02	1.94	1.16	0.0599999999999	6.44	0.31	0.85	0.23	4.68	0.13	2.08	1.58	0.57	AAA102.CD3.X14.Y12.tile.tissue.png	96	1	2000	96	d1d4f9cc11af24c70325cc1d0545b5a1	0	0	0	0	0	0	0	0	0	0	0	0	0	/home/dhl_ec/bnelissen/Slides/CD3_manuscript/CD3_slides/AAA102.CD3/AAA102.CD3.run1	255	1.0	0.06	1.0	0.06	0.0	-10.4677904318	0.0	8.1001239108
0.0	0.0	0.0	0.0	0.0	4000000.0	0.0	0.0	3.22	2.06	1.19	0.0599999999999	5.74	0.31	1.5	0.34	7.1	0.22	3.27	2.48	0.59	AAA102.CD3.X14.Y13.tile.tissue.png	97	1	2000	97	5cc66248a85e75926b766686f1da64a0	0	0	0	0	0	0	0	0	0	0	0	0	0	/home/dhl_ec/bnelissen/Slides/CD3_manuscript/CD3_slides/AAA102.CD3/AAA102.CD3.run1	255	1.0	0.06	1.0	0.06	0.0	0.0	0.0	5.623512
0.0	0.0	0.0	0.0	0.0	4000000.0	0.0	0.0	2.51	1.5	1.94	0.0799999999999	8.65	0.49	1.48	0.33	6.84	0.22	3.25	2.49	0.58	AAA102.CD3.X14.Y15.tile.tissue.png	98	1	2000	98	c71106fa263d2c606340a759998c82bd	0	0	0	0	0	0	0	0	0	0	0	0	0	/home/dhl_ec/bnelissen/Slides/CD3_manuscript/CD3_slides/AAA102.CD3/AAA102.CD3.run1	255	1.0	0.06	1.0	0.06	0.0	0.0	0.0	8.44471
2960.0	1205317.0	1496.0	41625.0	1205317.0	4000000.0	37.0	18.0	1.99	1.6	1.87	0.0700000000002	10.73	0.65	1.28	0.26	10.99	0.41	3.64	2.49	0.690000000001	AAA102.CD3.X14.Y16.tile.tissue.png	99	1	2000	99	13a854529462a4074c8e3975bd9f8201	0	0	0	0	0	0	0	0	0	0	0	0	0	/home/dhl_ec/bnelissen/Slides/CD3_manuscript/CD3_slides/AAA102.CD3/AAA102.CD3.run1	255	0.7	0.06	0.7	0.06	-9.75677139835	-12.3627062428	4.25717394564	0.637203976563
1918.0	2834011.0	980.0	26424.0	2834011.0	4000000.0	26.0	20.0	3.07	2.65	1.24	0.0499999999997	6.98	0.4	0.76	0.11	8.84	0.52	3.64	2.47	0.67	AAA102.CD3.X14.Y17.tile.tissue.png	100	1	2000	100	b6a0f3087231e14fc2b890895955a410	0	0	0	0	0	0	0	0	0	0	0	0	0	/home/dhl_ec/bnelissen/Slides/CD3_manuscript/CD3_slides/AAA102.CD3/AAA102.CD3.run1	255	0.7	0.06	0.7	0.06	-8.96458263136	-12.294812887	1.28596229254	0.263700085937
672.0	3901792.0	356.0	11109.0	3901792.0	4000000.0	9.0	1.0	3.04	1.89	1.93	0.0700000000002	11.43	0.59	1.27	0.0899999999997	13.89	0.59	3.52	2.47	0.69	AAA102.CD3.X14.Y18.tile.tissue.png	101	1	2000	101	5bfd9eebd97372ffa5e5afe17b899256	0	0	0	0	0	0	0	0	0	0	0	0	0	/home/dhl_ec/bnelissen/Slides/CD3_manuscript/CD3_slides/AAA102.CD3/AAA102.CD3.run1	255	0.7	0.06	0.7	0.06	-8.95817727285	-11.7481330867	1.00431169687	0.138090091797
0.0	1411648.0	0.0	20141.0	1411648.0	4000000.0	0.0	7.0	2.9	1.52	1.93	0.0899999999997	10.44	0.61	1.41	0.25	10.82	0.33	3.52	1.57	0.41	AAA102.CD3.X14.Y19.tile.tissue.png	102	1	2000	102	b01d1e710d62cbca190b57f8741b9a67	0	0	0	0	0	0	0	0	0	0	0	0	0	/home/dhl_ec/bnelissen/Slides/CD3_manuscript/CD3_slides/AAA102.CD3/AAA102.CD3.run1	255	0.7	0.06	0.7	0.06	-8.52058979335	-12.0840348025	1.07491187871	2.14660971484
302.0	447915.0	96.0	4633.0	447915.0	4000000.0	2.0	3.0	2.51	1.64	1.2	0.0599999999999	6.83	0.39	0.77	0.21	7.18	0.24	2.21	1.58	0.41	AAA102.CD3.X14.Y2.tile.tissue.png	103	1	2000	103	513c0a1d2031b25d083a99dd5b00ec1d	0	0	0	0	0	0	0	0	0	0	0	0	0	/home/dhl_ec/bnelissen/Slides/CD3_manuscript/CD3_slides/AAA102.CD3/AAA102.CD3.run1	255	0.7	0.06	0.7	0.06	-8.51850468708	-11.1757844784	0.699671780582	0.106039615234
0.0	236605.0	0.0	4246.0	236605.0	1342000.0	0.0	1.0	2.0	0.48	0.43	0.02	2.47	0.15	0.31	0.0700000000002	2.1	0.0599999999999	0.76	0.53	0.13	AAA102.CD3.X14.Y20.tile.tissue.png	104	1	2000	104	17a727bf2d810aec63915cd23d30a9c3	0	0	0	0	0	0	0	0	0	0	0	0	0	/home/dhl_ec/bnelissen/Slides/CD3_manuscript/CD3_slides/AAA102.CD3/AAA102.CD3.run1	255	0.7	0.06	0.7	0.06	0.0	-11.2394113192	5.34684283933	0.541671065807
0.0	3872749.0	0.0	9205.0	3872749.0	4000000.0	0.0	1.0	1.8	1.91	1.22	0.0500000000002	7.22	0.39	0.77	0.0699999999997	9.37	0.3	2.27	1.59	0.43	AAA102.CD3.X14.Y3.tile.tissue.png	105	1	2000	105	f4b2dd21794f43be815a00b608522dab	0	0	0	0	0	0	0	0	0	0	0	0	0	/home/dhl_ec/bnelissen/Slides/CD3_manuscript/CD3_slides/AAA102.CD3/AAA102.CD3.run1	255	0.7	0.06	0.7	0.06	-7.89091758086	-12.1247256873	0.654590896556	0.0971005195312
0.0	3999954.0	0.0	7996.0	3999954.0	4000000.0	0.0	1.0	2.78	1.59	1.88	0.0700000000002	9.76	0.6	1.28	0.0799999999999	13.52	0.5	3.54	2.5	0.64	AAA102.CD3.X14.Y4.tile.tissue.png	106	1	2000	106	f2706f61f8273765366f59078475515c	0	0	0	0	0	0	0	0	0	0	0	0	0	/home/dhl_ec/bnelissen/Slides/CD3_manuscript/CD3_slides/AAA102.CD3/AAA102.CD3.run1	255	0.7	0.06	0.7	0.06	-6.99523942231	-11.2588769642	0.112004676805	0.0394806507587
0.0	3873363.0	0.0	8928.0	3873363.0	4000000.0	0.0	1.0	2.75	2.15	1.28	0.0599999999999	8.69	0.6	1.28	0.0900000000001	13.52	0.5	3.51	2.45	0.49	AAA102.CD3.X14.Y5.tile.tissue.png	107	1	2000	107	55f98075781f43c6d72c3efbbc36af23	0	0	0	0	0	0	0	0	0	0	0	0	0	/home/dhl_ec/bnelissen/Slides/CD3_manuscript/CD3_slides/AAA102.CD3/AAA102.CD3.run1	255	0.7	0.06	0.7	0.06	-4.82763658389	-11.301386305	0.144826424092	0.0334492246094
70.0	1579792.0	40.0	9636.0	1579792.0	4000000.0	1.0	3.0	3.09	1.78	1.85	0.0700000000002	12.53	0.62	1.28	0.25	11.0	0.45	3.64	2.54	0.650000000001	AAA102.CD3.X14.Y6.tile.tissue.png	108	1	2000	108	04812c397a3e8c87ebc613bff1dd26dd	0	0	0	0	0	0	0	0	0	0	0	0	0	/home/dhl_ec/bnelissen/Slides/CD3_manuscript/CD3_slides/AAA102.CD3/AAA102.CD3.run1	255	0.7	0.06	0.7	0.06	-7.79110625427	-10.7847717603	0.440592207465	0.156124888672
0.0	928897.0	0.0	5637.0	928897.0	4000000.0	0.0	1.0	1.3	1.83	1.89	0.0799999999999	10.95	0.62	1.3	0.28	9.4	0.3	3.06	2.46	0.61	AAA102.CD3.X14.Y7.tile.tissue.png	109	1	2000	109	8f447410c53c0dc8b20184f479a582e2	0	0	0	0	0	0	0	0	0	0	0	0	0	/home/dhl_ec/bnelissen/Slides/CD3_manuscript/CD3_slides/AAA102.CD3/AAA102.CD3.run1	255	0.7	0.06	0.7	0.06	0.0	-10.7616467345	0.482375770672	0.129160125977
0.0	255229.0	0.0	2803.0	255229.0	4000000.0	0.0	1.0	1.29	1.96	1.87	0.0700000000002	10.35	0.62	1.3	0.31	8.98	0.26	3.53	2.51	0.89	AAA102.CD3.X14.Y8.tile.tissue.png	110	1	2000	110	5fb7de84358320a42177c7716a77a87f	0	0	0	0	0	0	0	0	0	0	0	0	0	/home/dhl_ec/bnelissen/Slides/CD3_manuscript/CD3_slides/AAA102.CD3/AAA102.CD3.run1	255	0.7	0.06	0.7	0.06	0.0	-10.6169149052	0.709135288799	0.141388255371
0.0	570525.0	0.0	9533.0	570525.0	4000000.0	0.0	6.0	2.12	3.1	1.86	0.0799999999999	10.56	0.61	1.29	0.31	9.82	0.28	3.5	2.51	1.24	AAA102.CD3.X14.Y9.tile.tissue.png	111	1	2000	111	19bca0b4034aabefe457600807e54a75	0	0	0	0	0	0	0	0	0	0	0	0	0	/home/dhl_ec/bnelissen/Slides/CD3_manuscript/CD3_slides/AAA102.CD3/AAA102.CD3.run1	255	0.7	0.06	0.7	0.06	-8.39074799663	-11.1551977188	1.3044525262	0.26419128125
0.0	0.0	0.0	0.0	0.0	4000000.0	0.0	0.0	3.06	2.84	1.89	0.0900000000001	9.58	0.46	1.31	0.34	7.22	0.25	3.3	2.5	1.22	AAA102.CD3.X15.Y1.tile.tissue.png	112	1	2000	112	fc2689e2073ecb7f11f533e642623ff1	0	0	0	0	0	0	0	0	0	0	0	0	0	/home/dhl_ec/bnelissen/Slides/CD3_manuscript/CD3_slides/AAA102.CD3/AAA102.CD3.run1	255	1.0	0.06	1.0	0.06	0.0	-11.8822723618	0.0	3.68766601248
59.0	473363.0	32.0	6096.0	473363.0	4000000.0	1.0	4.0	3.24	1.64	1.91	0.0899999999997	10.63	0.63	1.33	0.31	9.11	0.37	3.52	2.53	0.7	AAA102.CD3.X15.Y10.tile.tissue.png	113	1	2000	113	eefc3396ddbbaf679aa1ce30758b48bf	0	0	0	0	0	0	0	0	0	0	0	0	0	/home/dhl_ec/bnelissen/Slides/CD3_manuscript/CD3_slides/AAA102.CD3/AAA102.CD3.run1	255	0.7	0.06	0.7	0.06	-8.75916894583	-11.4137193369	1.38186681292	1.27508025195
0.0	0.0	0.0	0.0	0.0	4000000.0	0.0	0.0	3.37	2.02	1.89	0.0900000000001	10.02	0.52	1.43	0.34	7.09	0.21	3.25	2.55	1.86	AAA102.CD3.X15.Y11.tile.tissue.png	114	1	2000	114	1ac097107cd40c5783fa3565b2d1e925	0	0	0	0	0	0	0	0	0	0	0	0	0	/home/dhl_ec/bnelissen/Slides/CD3_manuscript/CD3_slides/AAA102.CD3/AAA102.CD3.run1	255	1.0	0.06	1.0	0.06	0.0	-10.8352421098	0.0	8.01547427524
0.0	0.0	0.0	0.0	0.0	4000000.0	0.0	0.0	1.36	1.42	1.87	0.0900000000001	9.91	0.49	1.52	0.36	7.18	0.23	2.52	2.46	0.67	AAA102.CD3.X15.Y12.tile.tissue.png	115	1	2000	115	a60839335f8e6e9fdf29cb5e16ca8f9b	0	0	0	0	0	0	0	0	0	0	0	0	0	/home/dhl_ec/bnelissen/Slides/CD3_manuscript/CD3_slides/AAA102.CD3/AAA102.CD3.run1	255	1.0	0.06	1.0	0.06	0.0	-11.396221119	0.0	4.22184548742
0.0	0.0	0.0	0.0	0.0	4000000.0	0.0	0.0	1.7	1.88	1.93	0.0799999999999	8.61	0.52	1.55	0.35	7.23	0.21	3.22	2.4	1.27	AAA102.CD3.X15.Y15.tile.tissue.png	116	1	2000	116	961202a83ed9e7b3d08239ec193842e3	0	0	0	0	0	0	0	0	0	0	0	0	0	/home/dhl_ec/bnelissen/Slides/CD3_manuscript/CD3_slides/AAA102.CD3/AAA102.CD3.run1	255	1.0	0.06	1.0	0.06	0.0	0.0	0.0	2.69482825
2589.0	691402.0	1267.0	14271.0	691402.0	4000000.0	29.0	4.0	2.99	2.81	1.89	0.0799999999999	10.63	0.62	1.3	0.29	10.57	0.38	3.52	2.49	0.72	AAA102.CD3.X15.Y16.tile.tissue.png	117	1	2000	117	bda644593b79d741bfbd6555544b7f9f	0	0	0	0	0	0	0	0	0	0	0	0	0	/home/dhl_ec/bnelissen/Slides/CD3_manuscript/CD3_slides/AAA102.CD3/AAA102.CD3.run1	255	0.7	0.06	0.7	0.06	-9.86038597361	-12.0283918734	4.23398488129	1.13662098828
4460.0	3932333.0	2093.0	10933.0	3932333.0	4000000.0	52.0	1.0	1.61	2.86	1.92	0.0699999999997	9.8	0.6	1.27	0.0900000000001	14.22	0.6	3.56	2.48	0.73	AAA102.CD3.X15.Y17.tile.tissue.png	118	1	2000	118	2ca3a06967cbd17bb51548fc0e77577e	0	0	0	0	0	0	0	0	0	0	0	0	0	/home/dhl_ec/bnelissen/Slides/CD3_manuscript/CD3_slides/AAA102.CD3/AAA102.CD3.run1	255	0.7	0.06	0.7	0.06	-8.98201731595	-12.1885717773	1.45093358671	0.175953832031
1069.0	3593934.0	588.0	14594.0	3593934.0	4000000.0	14.0	4.0	1.44	2.09	1.9	0.0700000000002	9.91	0.6	1.28	0.11	13.63	0.58	3.58	2.47	0.77	AAA102.CD3.X15.Y18.tile.tissue.png	119	1	2000	119	4fcd5b62d42075c6c8387b9cd9378415	0	0	0	0	0	0	0	0	0	0	0	0	0	/home/dhl_ec/bnelissen/Slides/CD3_manuscript/CD3_slides/AAA102.CD3/AAA102.CD3.run1	255	0.7	0.06	0.7	0.06	-8.69420793586	-11.9587412474	1.05179170228	0.22165553125
109.0	1142191.0	59.0	8490.0	1142191.0	4000000.0	2.0	2.0	1.39	2.33	1.84	0.0800000000004	10.42	0.6	1.46	0.27	10.75	0.41	3.45	2.47	0.87	AAA102.CD3.X15.Y19.tile.tissue.png	120	1	2000	120	b0f175d4b5fb55f0f720498ef07a3d9e	0	0	0	0	0	0	0	0	0	0	0	0	0	/home/dhl_ec/bnelissen/Slides/CD3_manuscript/CD3_slides/AAA102.CD3/AAA102.CD3.run1	255	0.7	0.06	0.7	0.06	-8.48039251188	-12.1491852909	0.978160259989	0.805613328125
0.0	617502.0	0.0	5655.0	617502.0	4000000.0	0.0	2.0	2.44	3.16	1.94	0.0799999999999	10.14	0.6	1.29	0.3	9.62	0.28	3.48	2.49	0.75	AAA102.CD3.X15.Y2.tile.tissue.png	121	1	2000	121	0b747472dfe22dfc0646c20e723ea4af	0	0	0	0	0	0	0	0	0	0	0	0	0	/home/dhl_ec/bnelissen/Slides/CD3_manuscript/CD3_slides/AAA102.CD3/AAA102.CD3.run1	255	0.7	0.06	0.7	0.06	-8.71607341741	-11.6203588033	1.15514720273	0.125670023438
0.0	238447.0	0.0	4246.0	238447.0	1342000.0	0.0	1.0	0.64	1.75	0.66	0.02	3.69	0.2	0.49	0.1	2.88	0.0999999999999	1.13	0.83	0.23	AAA102.CD3.X15.Y20.tile.tissue.png	122	1	2000	122	1c64a66f0dd3524785efec5c163b35e5	0	0	0	0	0	0	0	0	0	0	0	0	0	/home/dhl_ec/bnelissen/Slides/CD3_manuscript/CD3_slides/AAA102.CD3/AAA102.CD3.run1	255	0.7	0.06	0.7	0.06	0.0	-11.2856082105	5.54255767529	0.494850695091
0.0	3986118.0	0.0	9220.0	3986118.0	4000000.0	0.0	1.0	2.39	4.17	1.92	0.0699999999997	9.7	0.59	1.27	0.0900000000001	13.41	0.49	3.54	2.46	0.8	AAA102.CD3.X15.Y3.tile.tissue.png	123	1	2000	123	49058e8e2e510e3c27d20143d2ba984f	0	0	0	0	0	0	0	0	0	0	0	0	0	/home/dhl_ec/bnelissen/Slides/CD3_manuscript/CD3_slides/AAA102.CD3/AAA102.CD3.run1	255	0.7	0.06	0.7	0.06	-7.71942752091	-11.4334291102	0.511697168792	0.0503666958008
0.0	4000000.0	0.0	7996.0	4000000.0	4000000.0	0.0	1.0	1.3	1.73	1.87	0.0699999999997	9.87	0.5	1.28	0.0700000000002	12.08	0.509999999999	3.52	2.48	0.67	AAA102.CD3.X15.Y4.tile.tissue.png	124	1	2000	124	38e81b6f4a090140fe80bcc22d5128dc	0	0	0	0	0	0	0	0	0	0	0	0	0	/home/dhl_ec/bnelissen/Slides/CD3_manuscript/CD3_slides/AAA102.CD3/AAA102.CD3.run1	255	0.7	0.06	0.7	0.06	0.0	-9.84896232284	0.17069809375	0.0886527743604
0.0	2978742.0	0.0	10573.0	2978742.0	4000000.0	0.0	2.0	1.31	2.52	1.9	0.0700000000006	12.77	0.6	1.29	0.15	12.31	0.429999999999	3.56	2.48	0.65	AAA102.CD3.X15.Y5.tile.tissue.png	125	1	2000	125	3c0a096f43035042fdb15ae4bee82dfa	0	0	0	0	0	0	0	0	0	0	0	0	0	/home/dhl_ec/bnelissen/Slides/CD3_manuscript/CD3_slides/AAA102.CD3/AAA102.CD3.run1	255	0.7	0.06	0.7	0.06	-7.35576534143	-11.0237740768	0.390886919296	0.167251894531
708.0	2202203.0	296.0	9054.0	2202203.0	4000000.0	6.0	3.0	1.53	1.76	1.9	0.0699999999997	9.88	0.6	1.27	0.2	11.92	0.48	3.66	2.57	0.610000000001	AAA102.CD3.X15.Y6.tile.tissue.png	126	1	2000	126	a594ecd9d20372d1c068299072e5af81	0	0	0	0	0	0	0	0	0	0	0	0	0	/home/dhl_ec/bnelissen/Slides/CD3_manuscript/CD3_slides/AAA102.CD3/AAA102.CD3.run1	255	0.7	0.06	0.7	0.06	-8.14430044595	-10.5051953558	0.335706902048	0.13058703125
261.0	3150937.0	84.0	8634.0	3150937.0	4000000.0	1.0	2.0	1.28	1.68	1.93	0.0700000000006	13.53	0.599999999999	1.28	0.139999999999	13.05	0.55	3.59	2.46	0.64	AAA102.CD3.X15.Y7.tile.tissue.png	127	1	2000	127	2d0bbd372792b7e891f0c1b59da55d26	0	0	0	0	0	0	0	0	0	0	0	0	0	/home/dhl_ec/bnelissen/Slides/CD3_manuscript/CD3_slides/AAA102.CD3/AAA102.CD3.run1	255	0.7	0.06	0.7	0.06	-7.49724896454	-10.9748257996	0.345107239513	0.110873394531
0.0	851778.0	0.0	6954.0	851778.0	4000000.0	0.0	3.0	1.21	1.8	1.87	0.0699999999997	10.94	0.6	1.27	0.27	9.88	0.29	3.56	2.49	0.650000000001	AAA102.CD3.X15.Y8.tile.tissue.png	128	1	2000	128	36ad6f06f0e1e53399241b1c9fe2e006	0	0	0	0	0	0	0	0	0	0	0	0	0	/home/dhl_ec/bnelissen/Slides/CD3_manuscript/CD3_slides/AAA102.CD3/AAA102.CD3.run1	255	0.7	0.06	0.7	0.06	-7.36615113738	-11.2531976477	0.746774995429	0.162611763672
0.0	245761.0	0.0	5196.0	245761.0	4000000.0	0.0	7.0	1.15	1.53	1.9	0.0700000000006	10.32	0.6	1.27	0.32	9.26	0.24	3.52	2.47	0.610000000001	AAA102.CD3.X15.Y9.tile.tissue.png	129	1	2000	129	9c2e7dd13e9c02cf6ec9ffdba9104144	0	0	0	0	0	0	0	0	0	0	0	0	0	/home/dhl_ec/bnelissen/Slides/CD3_manuscript/CD3_slides/AAA102.CD3/AAA102.CD3.run1	255	0.7	0.06	0.7	0.06	-7.81844300816	-11.0534399478	1.49503133754	0.264274130859
0.0	0.0	0.0	0.0	0.0	4000000.0	0.0	0.0	1.2	1.85	1.89	0.0799999999999	9.59	0.5	1.32	0.32	6.87	0.22	3.23	2.47	0.620000000001	AAA102.CD3.X16.Y1.tile.tissue.png	130	1	2000	130	4a9fde96450e2f57a2e1176ce6bfa569	0	0	0	0	0	0	0	0	0	0	0	0	0	/home/dhl_ec/bnelissen/Slides/CD3_manuscript/CD3_slides/AAA102.CD3/AAA102.CD3.run1	255	1.0	0.06	1.0	0.06	0.0	-10.3333698924	0.0	5.87212876661
0.0	0.0	0.0	0.0	0.0	4000000.0	0.0	0.0	1.16	1.63	1.93	0.0899999999992	8.48	0.5	1.42	0.34	6.82	0.219999999999	3.27	2.46	0.59	AAA102.CD3.X16.Y10.tile.tissue.png	131	1	2000	131	37c418233b1525f34e64407d8a694ac1	0	0	0	0	0	0	0	0	0	0	0	0	0	/home/dhl_ec/bnelissen/Slides/CD3_manuscript/CD3_slides/AAA102.CD3/AAA102.CD3.run1	255	1.0	0.06	1.0	0.06	0.0	0.0	0.0	10.338289
0.0	44936.0	0.0	2120.0	44936.0	4000000.0	0.0	3.0	1.11	1.5	1.89	0.0899999999992	10.1	0.6	1.44	0.34	9.0	0.23	3.37	2.48	0.599999999999	AAA102.CD3.X16.Y16.tile.tissue.png	132	1	2000	132	560e8cd50c1740d5591e86936990299d	0	0	0	0	0	0	0	0	0	0	0	0	0	/home/dhl_ec/bnelissen/Slides/CD3_manuscript/CD3_slides/AAA102.CD3/AAA102.CD3.run1	255	0.7	0.06	0.7	0.06	-9.3247814298	-12.3944506235	2.86956615009	2.51421079858
922.0	1130070.0	509.0	10373.0	1130070.0	4000000.0	13.0	3.0	1.21	2.03	1.91	0.0800000000008	10.59	0.61	1.32	0.27	10.81	0.41	3.59	2.5	0.61	AAA102.CD3.X16.Y17.tile.tissue.png	133	1	2000	133	42b9005e7d85e6e994091bc38ad465c3	0	0	0	0	0	0	0	0	0	0	0	0	0	/home/dhl_ec/bnelissen/Slides/CD3_manuscript/CD3_slides/AAA102.CD3/AAA102.CD3.run1	255	0.7	0.06	0.7	0.06	-9.68091559957	-12.0277103505	2.78459232537	0.96685971875
1038.0	2650436.0	510.0	13024.0	2650436.0	4000000.0	13.0	1.0	1.31	1.64	1.91	0.0799999999999	10.2	0.61	1.28	0.17	12.62	0.509999999999	3.58	2.47	0.660000000001	AAA102.CD3.X16.Y18.tile.tissue.png	134	1	2000	134	75f2c651018ec59e3f85427259d21f62	0	0	0	0	0	0	0	0	0	0	0	0	0	/home/dhl_ec/bnelissen/Slides/CD3_manuscript/CD3_slides/AAA102.CD3/AAA102.CD3.run1	255	0.7	0.06	0.7	0.06	-8.95750396898	-12.0154799793	1.2458057814	0.45078746875
0.0	263977.0	0.0	3562.0	263977.0	4000000.0	0.0	1.0	1.12	1.76	1.94	0.0899999999992	10.01	0.59	1.53	0.32	8.57	0.25	3.39	2.49	0.59	AAA102.CD3.X16.Y19.tile.tissue.png	135	1	2000	135	223ca6f2fe8f813299c47f9e37e70733	0	0	0	0	0	0	0	0	0	0	0	0	0	/home/dhl_ec/bnelissen/Slides/CD3_manuscript/CD3_slides/AAA102.CD3/AAA102.CD3.run1	255	0.7	0.06	0.7	0.06	0.0	-11.9379587302	0.967290651742	0.504600254883
110.0	1104353.0	50.0	6086.0	1104353.0	4000000.0	1.0	1.0	1.44	2.98	1.91	0.0699999999997	10.37	0.59	1.28	0.26	10.63	0.4	3.47	2.5	0.79	AAA102.CD3.X16.Y2.tile.tissue.png	136	1	2000	136	c22b4b1ee1b38dedccd3291ec00eb137	0	0	0	0	0	0	0	0	0	0	0	0	0	/home/dhl_ec/bnelissen/Slides/CD3_manuscript/CD3_slides/AAA102.CD3/AAA102.CD3.run1	255	0.7	0.06	0.7	0.06	-8.71723041076	-11.5745293124	1.17636564077	0.150128289063
0.0	239168.0	0.0	4250.0	239168.0	1342000.0	0.0	1.0	0.66	1.54	0.66	0.0299999999997	3.68	0.21	0.49	0.0900000000001	2.88	0.0999999999995	1.12	0.820000000001	0.21	AAA102.CD3.X16.Y20.tile.tissue.png	137	1	2000	137	4f871de9644f06d7026e6e9a1ed8a34b	0	0	0	0	0	0	0	0	0	0	0	0	0	/home/dhl_ec/bnelissen/Slides/CD3_manuscript/CD3_slides/AAA102.CD3/AAA102.CD3.run1	255	0.7	0.06	0.7	0.06	0.0	-11.158689383	5.84149687667	0.498512277617
90.0	3999720.0	40.0	8032.0	3999720.0	4000000.0	1.0	1.0	1.44	2.31	1.89	0.0699999999997	9.68	0.6	1.27	0.0799999999999	13.95	0.6	3.51	2.46	0.75	AAA102.CD3.X16.Y3.tile.tissue.png	138	1	2000	138	9561f230111f67a66148842827cdad28	0	0	0	0	0	0	0	0	0	0	0	0	0	/home/dhl_ec/bnelissen/Slides/CD3_manuscript/CD3_slides/AAA102.CD3/AAA102.CD3.run1	255	0.7	0.06	0.7	0.06	-7.38482885286	-11.3769724778	0.29540671699	0.0351822208252
0.0	4000000.0	0.0	7996.0	4000000.0	4000000.0	0.0	1.0	1.41	3.3	1.93	0.0699999999997	8.85	0.5	1.27	0.0700000000006	12.05	0.51	3.51	2.46	0.71	AAA102.CD3.X16.Y4.tile.tissue.png	139	1	2000	139	70d5e53cba2a1e631d81a3ea1a4e63d4	0	0	0	0	0	0	0	0	0	0	0	0	0	/home/dhl_ec/bnelissen/Slides/CD3_manuscript/CD3_slides/AAA102.CD3/AAA102.CD3.run1	255	0.7	0.06	0.7	0.06	0.0	0.0	0.0786120546875	0.0226379609375
0.0	4000000.0	0.0	7996.0	4000000.0	4000000.0	0.0	1.0	1.72	2.57	1.91	0.0699999999997	9.49	0.5	1.27	0.0700000000006	12.09	0.52	3.51	2.46	0.76	AAA102.CD3.X16.Y5.tile.tissue.png	140	1	2000	140	cdba5d0951e7355c3118b5aa289df437	0	0	0	0	0	0	0	0	0	0	0	0	0	/home/dhl_ec/bnelissen/Slides/CD3_manuscript/CD3_slides/AAA102.CD3/AAA102.CD3.run1	255	0.7	0.06	0.7	0.06	0.0	-11.346396319	0.0986913046875	0.0287425786572
0.0	1459455.0	0.0	6725.0	1459455.0	4000000.0	0.0	1.0	1.33	2.1	1.93	0.0799999999999	10.67	0.59	1.27	0.24	9.6	0.33	3.49	2.47	0.86	AAA102.CD3.X16.Y6.tile.tissue.png	141	1	2000	141	2cc84200a1c5588e4e6391d1df041115	0	0	0	0	0	0	0	0	0	0	0	0	0	/home/dhl_ec/bnelissen/Slides/CD3_manuscript/CD3_slides/AAA102.CD3/AAA102.CD3.run1	255	0.7	0.06	0.7	0.06	0.0	-10.4004969382	0.381325392013	0.169628701172
0.0	0.0	0.0	0.0	0.0	4000000.0	0.0	0.0	1.33	1.56	1.92	0.0799999999999	9.53	0.5	1.31	0.34	6.86	0.21	3.24	2.47	0.670000000001	AAA102.CD3.X16.Y7.tile.tissue.png	142	1	2000	142	bcd11d6c8343252a2c4a581101f86d84	0	0	0	0	0	0	0	0	0	0	0	0	0	/home/dhl_ec/bnelissen/Slides/CD3_manuscript/CD3_slides/AAA102.CD3/AAA102.CD3.run1	255	1.0	0.06	1.0	0.06	0.0	-10.8111570113	0.0	2.63501021358
1304.0	2255851.0	592.0	16395.0	2255851.0	4000000.0	15.0	2.0	1.88	3.22	1.92	0.0699999999997	10.55	0.61	1.28	0.19	12.0	0.48	3.59	2.49	0.75	AAA102.CD3.X16.Y8.tile.tissue.png	143	1	2000	143	c2100bb3b36a809680b546b98bfe6fba	0	0	0	0	0	0	0	0	0	0	0	0	0	/home/dhl_ec/bnelissen/Slides/CD3_manuscript/CD3_slides/AAA102.CD3/AAA102.CD3.run1	255	0.7	0.06	0.7	0.06	-9.11708612623	-12.0901045393	1.76964660698	0.1857264375
1767.0	727259.0	763.0	10780.0	727259.0	4000000.0	19.0	7.0	1.9	2.62	1.89	0.0699999999997	10.44	0.610000000001	1.27	0.299999999999	10.31	0.379999999999	3.46	2.47	0.749999999999	AAA102.CD3.X16.Y9.tile.tissue.png	144	1	2000	144	e825155fd894841623977c8bd9c52920	0	0	0	0	0	0	0	0	0	0	0	0	0	/home/dhl_ec/bnelissen/Slides/CD3_manuscript/CD3_slides/AAA102.CD3/AAA102.CD3.run1	255	0.7	0.06	0.7	0.06	-8.53449906135	-11.581365593	1.2467269078	0.21888778125
0.0	4004.0	0.0	296.0	4004.0	4000000.0	0.0	1.0	1.13	1.62	1.89	0.0900000000001	10.03	0.59	1.32	0.330000000001	8.98	0.23	3.35	2.47	0.59	AAA102.CD3.X17.Y1.tile.tissue.png	145	1	2000	145	56e23623842d5a24f77d5d0395f789ca	0	0	0	0	0	0	0	0	0	0	0	0	0	/home/dhl_ec/bnelissen/Slides/CD3_manuscript/CD3_slides/AAA102.CD3/AAA102.CD3.run1	255	0.7	0.06	0.7	0.06	-8.48503052252	-11.8227774328	1.34168334429	1.94215015576
0.0	0.0	0.0	0.0	0.0	4000000.0	0.0	0.0	0.84	1.28	1.17	0.0599999999995	5.7	0.31	0.950000000001	0.23	5.07	0.14	2.18	1.62	0.55	AAA102.CD3.X17.Y10.tile.tissue.png	146	1	2000	146	ae6ff9737b8d0239f991b5c1c6c0777c	0	0	0	0	0	0	0	0	0	0	0	0	0	/home/dhl_ec/bnelissen/Slides/CD3_manuscript/CD3_slides/AAA102.CD3/AAA102.CD3.run1	255	1.0	0.06	1.0	0.06	0.0	0.0	0.0	3.92798775
0.0	0.0	0.0	0.0	0.0	4000000.0	0.0	0.0	1.23	1.83	1.17	0.0599999999995	6.43	0.31	0.99	0.24	4.72	0.13	2.17	1.63	0.500000000001	AAA102.CD3.X17.Y17.tile.tissue.png	147	1	2000	147	aac6db0449f703121222c48da3cd6fcb	0	0	0	0	0	0	0	0	0	0	0	0	0	/home/dhl_ec/bnelissen/Slides/CD3_manuscript/CD3_slides/AAA102.CD3/AAA102.CD3.run1	255	1.0	0.06	1.0	0.06	0.0	-11.5832307034	0.0	1.40517009391
0.0	183680.0	0.0	4582.0	183680.0	4000000.0	0.0	3.0	0.77	1.25	1.54	0.0799999999999	11.62	0.599999999999	1.45	0.33	9.2	0.25	3.43	2.48	0.920000000001	AAA102.CD3.X17.Y18.tile.tissue.png	148	1	2000	148	8df30863c5ced27542f0432515da71b5	0	0	0	0	0	0	0	0	0	0	0	0	0	/home/dhl_ec/bnelissen/Slides/CD3_manuscript/CD3_slides/AAA102.CD3/AAA102.CD3.run1	255	0.7	0.06	0.7	0.06	-8.93755603519	-12.0378186487	2.36276249086	2.19271698584
0.0	1867321.0	0.0	6852.0	1867321.0	4000000.0	0.0	1.0	2.85	2.12	1.88	0.0699999999997	10.34	0.610000000001	1.28	0.22	11.14	0.36	3.51	2.48	0.659999999999	AAA102.CD3.X17.Y2.tile.tissue.png	149	1	2000	149	b6b22d657271318a387050fac40f1edd	0	0	0	0	0	0	0	0	0	0	0	0	0	/home/dhl_ec/bnelissen/Slides/CD3_manuscript/CD3_slides/AAA102.CD3/AAA102.CD3.run1	255	0.7	0.06	0.7	0.06	-7.99714324823	-11.545129521	1.07409870975	0.107513882813
0.0	240529.0	0.0	4248.0	240529.0	1342000.0	0.0	1.0	0.52	0.59	0.67	0.0300000000007	3.75	0.21	0.49	0.1	2.91	0.1	1.13	0.82	0.21	AAA102.CD3.X17.Y20.tile.tissue.png	150	1	2000	150	a4e3b3ee6e821396b9779798ce7d9535	0	0	0	0	0	0	0	0	0	0	0	0	0	/home/dhl_ec/bnelissen/Slides/CD3_manuscript/CD3_slides/AAA102.CD3/AAA102.CD3.run1	255	0.7	0.06	0.7	0.06	0.0	-11.2245131777	6.12242598606	0.485796257917
0.0	4000000.0	0.0	7996.0	4000000.0	4000000.0	0.0	1.0	1.58	2.02	1.88	0.0699999999997	9.59	0.5	1.28	0.0699999999997	12.25	0.5	3.51	2.47	0.67	AAA102.CD3.X17.Y3.tile.tissue.png	151	1	2000	151	a06c762cf501e9136babd2e1fec9f203	0	0	0	0	0	0	0	0	0	0	0	0	0	/home/dhl_ec/bnelissen/Slides/CD3_manuscript/CD3_slides/AAA102.CD3/AAA102.CD3.run1	255	0.7	0.06	0.7	0.06	0.0	-10.2207547351	0.099879359375	0.0196864120315
0.0	3999953.0	0.0	8010.0	3999953.0	4000000.0	0.0	1.0	2.32	2.4	1.28	0.0599999999995	6.83	0.389999999999	0.76	0.0600000000004	8.42	0.32	2.26	1.58	0.610000000001	AAA102.CD3.X17.Y4.tile.tissue.png	152	1	2000	152	5d6bf55cec0692f3acb78659f34674d3	0	0	0	0	0	0	0	0	0	0	0	0	0	/home/dhl_ec/bnelissen/Slides/CD3_manuscript/CD3_slides/AAA102.CD3/AAA102.CD3.run1	255	0.7	0.06	0.7	0.06	0.0	-11.8412807717	0.0779018528468	0.0208740929006
0.0	4000000.0	0.0	7996.0	4000000.0	4000000.0	0.0	1.0	1.59	2.47	1.16	0.0500000000002	6.38	0.3	1.28	0.0699999999997	9.75	0.319999999999	2.34	1.65	0.45	AAA102.CD3.X17.Y5.tile.tissue.png	153	1	2000	153	d187c49d1705734966d90bcde8b274bf	0	0	0	0	0	0	0	0	0	0	0	0	0	/home/dhl_ec/bnelissen/Slides/CD3_manuscript/CD3_slides/AAA102.CD3/AAA102.CD3.run1	255	0.7	0.06	0.7	0.06	0.0	-11.2721668382	0.088156359375	0.0169413994098
219.0	2052090.0	109.0	8512.0	2052090.0	4000000.0	2.0	2.0	1.89	2.36	1.92	0.0699999999997	9.97	0.599999999999	1.28	0.21	11.8	0.46	3.47	2.48	0.63	AAA102.CD3.X17.Y6.tile.tissue.png	154	1	2000	154	d4c8e0d22b1c060f8be27a6487cf14af	0	0	0	0	0	0	0	0	0	0	0	0	0	/home/dhl_ec/bnelissen/Slides/CD3_manuscript/CD3_slides/AAA102.CD3/AAA102.CD3.run1	255	0.7	0.06	0.7	0.06	-8.01100069563	-10.6357908516	0.799013115032	0.113595130859
510.0	1524550.0	282.0	9845.0	1524550.0	4000000.0	7.0	1.0	2.87	2.19	1.92	0.0699999999997	10.14	0.61	1.28	0.23	11.2	0.44	3.58	2.47	0.639999999999	AAA102.CD3.X17.Y7.tile.tissue.png	155	1	2000	155	967164d6fc8e42292fe017c60d5d5f01	0	0	0	0	0	0	0	0	0	0	0	0	0	/home/dhl_ec/bnelissen/Slides/CD3_manuscript/CD3_slides/AAA102.CD3/AAA102.CD3.run1	255	0.7	0.06	0.7	0.06	-8.98012407433	-11.2118179682	1.37923318575	0.191190894531
4573.0	2736861.0	1895.0	14260.0	2736861.0	4000000.0	35.0	3.0	1.34	1.89	1.92	0.0799999999999	10.25	0.610000000001	1.28	0.160000000001	12.77	0.51	3.54	2.47	0.65	AAA102.CD3.X17.Y8.tile.tissue.png	156	1	2000	156	b8efa684b349cc3ff33c0eb6642f7cfb	0	0	0	0	0	0	0	0	0	0	0	0	0	/home/dhl_ec/bnelissen/Slides/CD3_manuscript/CD3_slides/AAA102.CD3/AAA102.CD3.run1	255	0.7	0.06	0.7	0.06	-9.00405039895	-11.6394477445	1.45089645025	0.29705353125
200.0	171128.0	113.0	3420.0	171128.0	4000000.0	3.0	3.0	1.25	1.48	1.19	0.0599999999995	7.11	0.6	1.33	0.320000000001	9.82	0.35	3.42	2.48	0.599999999999	AAA102.CD3.X17.Y9.tile.tissue.png	157	1	2000	157	67c952a56c845e185e70c682b729779b	0	0	0	0	0	0	0	0	0	0	0	0	0	/home/dhl_ec/bnelissen/Slides/CD3_manuscript/CD3_slides/AAA102.CD3/AAA102.CD3.run1	255	0.7	0.06	0.7	0.06	-8.94736781567	-11.5962772197	1.71131950036	2.47435132324
0.0	0.0	0.0	0.0	0.0	4000000.0	0.0	0.0	1.73	2.31	1.92	0.0899999999992	8.57	0.5	1.51	0.34	6.97	0.21	3.24	2.47	0.749999999999	AAA102.CD3.X18.Y0.tile.tissue.png	158	1	2000	158	be6ce091c36d991af5578a77ae732cf8	0	0	0	0	0	0	0	0	0	0	0	0	0	/home/dhl_ec/bnelissen/Slides/CD3_manuscript/CD3_slides/AAA102.CD3/AAA102.CD3.run1	255	1.0	0.06	1.0	0.06	0.0	0.0	0.0	6.7818955
0.0	0.0	0.0	0.0	0.0	4000000.0	0.0	0.0	1.6	2.57	1.92	0.0799999999999	9.61	0.5	1.29	0.34	6.93	0.22	3.27	2.49	0.960000000001	AAA102.CD3.X18.Y1.tile.tissue.png	159	1	2000	159	68f4edd3ea5ed0abbacb0dedee86269f	0	0	0	0	0	0	0	0	0	0	0	0	0	/home/dhl_ec/bnelissen/Slides/CD3_manuscript/CD3_slides/AAA102.CD3/AAA102.CD3.run1	255	1.0	0.06	1.0	0.06	0.0	-10.4656303345	0.0	0.923213275337
457.0	2657833.0	156.0	9313.0	2657833.0	4000000.0	3.0	2.0	2.78	1.59	1.19	0.0599999999995	7.31	0.41	0.799999999999	0.13	9.28	0.35	2.35	1.62	0.92	AAA102.CD3.X18.Y2.tile.tissue.png	160	1	2000	160	17a5e544107eedb08d8a607f83302346	0	0	0	0	0	0	0	0	0	0	0	0	0	/home/dhl_ec/bnelissen/Slides/CD3_manuscript/CD3_slides/AAA102.CD3/AAA102.CD3.run1	255	0.7	0.06	0.7	0.06	-8.24930168059	-11.3909415585	0.593031089538	0.0932598203125
0.0	241937.0	0.0	4240.0	241937.0	1342000.0	0.0	1.0	1.5	1.54	0.66	0.0199999999995	3.7	0.2	0.49	0.1	2.88	0.0999999999995	1.12	0.820000000001	0.21	AAA102.CD3.X18.Y20.tile.tissue.png	161	1	2000	161	546f3bf76914645ad7ce6e7357b40b20	0	0	0	0	0	0	0	0	0	0	0	0	0	/home/dhl_ec/bnelissen/Slides/CD3_manuscript/CD3_slides/AAA102.CD3/AAA102.CD3.run1	255	0.7	0.06	0.7	0.06	0.0	-11.1608163636	6.47438951049	0.470349146563
0.0	4000000.0	0.0	7996.0	4000000.0	4000000.0	0.0	1.0	3.7	3.25	1.21	0.0500000000002	6.34	0.32	0.799999999999	0.0599999999995	8.85	0.32	2.34	1.64	0.89	AAA102.CD3.X18.Y3.tile.tissue.png	162	1	2000	162	a5a0d24047f27921c1d2d10cd7d7f52d	0	0	0	0	0	0	0	0	0	0	0	0	0	/home/dhl_ec/bnelissen/Slides/CD3_manuscript/CD3_slides/AAA102.CD3/AAA102.CD3.run1	255	0.7	0.06	0.7	0.06	0.0	0.0	0.084154765625	0.0218899492187
0.0	4000000.0	0.0	7996.0	4000000.0	4000000.0	0.0	1.0	2.26	1.87	1.24	0.0500000000002	9.54	0.49	1.28	0.0699999999997	13.39	0.5	3.53	2.49	0.900000000001	AAA102.CD3.X18.Y4.tile.tissue.png	163	1	2000	163	a4704fb947befa5a0b305f14367c07f8	0	0	0	0	0	0	0	0	0	0	0	0	0	/home/dhl_ec/bnelissen/Slides/CD3_manuscript/CD3_slides/AAA102.CD3/AAA102.CD3.run1	255	0.7	0.06	0.7	0.06	-6.92455317919	-9.76525873015	0.0884975500172	0.0186900550598
1053.0	3995986.0	219.0	8306.0	3995986.0	4000000.0	4.0	1.0	1.98	1.82	1.9	0.0799999999999	9.69	0.59	1.28	0.0900000000001	13.92	0.61	3.52	2.48	0.780000000001	AAA102.CD3.X18.Y5.tile.tissue.png	164	1	2000	164	511ee4d45e21e455d7352f30e512c1b3	0	0	0	0	0	0	0	0	0	0	0	0	0	/home/dhl_ec/bnelissen/Slides/CD3_manuscript/CD3_slides/AAA102.CD3/AAA102.CD3.run1	255	0.7	0.06	0.7	0.06	-6.8464241069	-10.733589398	0.163596731449	0.023813117157
208.0	3134699.0	98.0	20209.0	3134699.0	4000000.0	2.0	4.0	1.75	4.52	1.9	0.0799999999999	10.68	0.6	1.27	0.139999999999	13.06	0.540000000001	3.6	2.47	0.910000000001	AAA102.CD3.X18.Y6.tile.tissue.png	165	1	2000	165	c92258cef8ae4f0faccf6dccec67d9b2	0	0	0	0	0	0	0	0	0	0	0	0	0	/home/dhl_ec/bnelissen/Slides/CD3_manuscript/CD3_slides/AAA102.CD3/AAA102.CD3.run1	255	0.7	0.06	0.7	0.06	-8.9204756102	-11.964198437	1.08435504254	0.160348984375
515.0	3368471.0	254.0	20772.0	3368471.0	4000000.0	7.0	4.0	1.79	3.28	1.26	0.0500000000002	7.72	0.4	0.77	0.0900000000001	9.31	0.36	2.35	1.58	0.95	AAA102.CD3.X18.Y7.tile.tissue.png	166	1	2000	166	ac67ce7239623b789bd1361ab37314ae	0	0	0	0	0	0	0	0	0	0	0	0	0	/home/dhl_ec/bnelissen/Slides/CD3_manuscript/CD3_slides/AAA102.CD3/AAA102.CD3.run1	255	0.7	0.06	0.7	0.06	-8.88935280541	-11.7022111964	1.56421230349	0.2793205625
0.0	106009.0	0.0	1878.0	106009.0	4000000.0	0.0	1.0	2.45	2.89	1.18	0.0599999999995	8.34	0.4	0.819999999999	0.24	6.61	0.240000000001	3.39	2.47	0.749999999999	AAA102.CD3.X18.Y8.tile.tissue.png	167	1	2000	167	e80d42bd8b12c0e336eadd71c69ad76b	0	0	0	0	0	0	0	0	0	0	0	0	0	/home/dhl_ec/bnelissen/Slides/CD3_manuscript/CD3_slides/AAA102.CD3/AAA102.CD3.run1	255	0.7	0.06	0.7	0.06	-7.97519732613	-11.6521923782	2.60623493193	2.15976555615
0.0	0.0	0.0	0.0	0.0	4000000.0	0.0	0.0	2.31	2.82	1.16	0.0600000000004	5.68	0.309999999999	0.93	0.23	4.66	0.129999999999	2.09	1.56	1.14	AAA102.CD3.X18.Y9.tile.tissue.png	168	1	2000	168	68b893635e42d2ce1c4291ac2f2460ba	0	0	0	0	0	0	0	0	0	0	0	0	0	/home/dhl_ec/bnelissen/Slides/CD3_manuscript/CD3_slides/AAA102.CD3/AAA102.CD3.run1	255	1.0	0.06	1.0	0.06	0.0	0.0	0.0	3.012358
0.0	0.0	0.0	0.0	0.0	4000000.0	0.0	0.0	3.03	2.44	1.18	0.0699999999997	6.41	0.309999999999	0.889999999999	0.23	4.65	0.13	2.1	1.6	1.1	AAA102.CD3.X19.Y0.tile.tissue.png	169	1	2000	169	17ca2d026b6ed698816cd41e879f9392	0	0	0	0	0	0	0	0	0	0	0	0	0	/home/dhl_ec/bnelissen/Slides/CD3_manuscript/CD3_slides/AAA102.CD3/AAA102.CD3.run1	255	1.0	0.06	1.0	0.06	0.0	-11.5116265775	0.0	7.51371482531
927.0	556050.0	366.0	4572.0	556050.0	4000000.0	7.0	2.0	2.85	3.4	1.21	0.0600000000004	7.42	0.41	0.79	0.21	7.6	0.25	2.3	1.6	1.31	AAA102.CD3.X19.Y1.tile.tissue.png	170	1	2000	170	76bb46a9c4756c06d0ab93863e2ae4f6	0	0	0	0	0	0	0	0	0	0	0	0	0	/home/dhl_ec/bnelissen/Slides/CD3_manuscript/CD3_slides/AAA102.CD3/AAA102.CD3.run1	255	0.7	0.06	0.7	0.06	-8.525100569	-11.7426215579	0.948420792649	0.177125714844
231.0	3850099.0	98.0	8602.0	3850099.0	4000000.0	2.0	1.0	4.71	2.77	1.92	0.0799999999999	10.64	0.39	0.77	0.0699999999997	9.73	0.389999999999	2.3	1.59	1.68	AAA102.CD3.X19.Y2.tile.tissue.png	171	1	2000	171	75104d7c3a7fcfc20e3695c982e8dbfe	0	0	0	0	0	0	0	0	0	0	0	0	0	/home/dhl_ec/bnelissen/Slides/CD3_manuscript/CD3_slides/AAA102.CD3/AAA102.CD3.run1	255	0.7	0.06	0.7	0.06	-8.53501067644	-12.000345246	0.55503515236	0.0841709658203
0.0	243482.0	0.0	4250.0	243482.0	1342000.0	0.0	1.0	1.11	1.58	0.42	0.0199999999995	2.46	0.13	0.309999999999	0.0699999999997	2.11	0.0599999999995	0.75	0.54	0.21	AAA102.CD3.X19.Y20.tile.tissue.png	172	1	2000	172	c834b9cc61898f9b56d374553c91d0db	0	0	0	0	0	0	0	0	0	0	0	0	0	/home/dhl_ec/bnelissen/Slides/CD3_manuscript/CD3_slides/AAA102.CD3/AAA102.CD3.run1	255	0.7	0.06	0.7	0.06	0.0	-11.1456316941	6.65565062304	0.444489713348
3643.0	4000000.0	471.0	7996.0	4000000.0	4000000.0	14.0	1.0	2.35	2.59	1.18	0.0500000000002	5.96	0.309999999999	0.759999999999	0.0500000000002	9.73	0.39	2.27	1.58	1.46	AAA102.CD3.X19.Y3.tile.tissue.png	173	1	2000	173	606f62c41ee5d75a5b2c8b34b889d42c	0	0	0	0	0	0	0	0	0	0	0	0	0	/home/dhl_ec/bnelissen/Slides/CD3_manuscript/CD3_slides/AAA102.CD3/AAA102.CD3.run1	255	0.7	0.06	0.7	0.06	-7.81544063331	0.0	0.0964989246216	0.0398510664062
51.0	3896341.0	28.0	10269.0	3896341.0	4000000.0	1.0	1.0	2.12	1.6	1.2	0.0500000000002	8.27	0.6	1.29	0.0900000000001	13.74	0.599999999999	3.6	2.53	1.54	AAA102.CD3.X19.Y4.tile.tissue.png	174	1	2000	174	2c513097ec234e93d63c80a3a8d79253	0	0	0	0	0	0	0	0	0	0	0	0	0	/home/dhl_ec/bnelissen/Slides/CD3_manuscript/CD3_slides/AAA102.CD3/AAA102.CD3.run1	255	0.7	0.06	0.7	0.06	-6.6363613539	-11.3199759148	0.342585439576	0.0461690751953
56.0	3259401.0	30.0	24420.0	3259401.0	4000000.0	1.0	13.0	2.01	1.98	1.91	0.0799999999999	10.68	0.61	1.29	0.13	9.49	0.36	2.44	2.49	0.84	AAA102.CD3.X19.Y5.tile.tissue.png	175	1	2000	175	f7598d4d5d5597ebb71b7c549e91abb6	0	0	0	0	0	0	0	0	0	0	0	0	0	/home/dhl_ec/bnelissen/Slides/CD3_manuscript/CD3_slides/AAA102.CD3/AAA102.CD3.run1	255	0.7	0.06	0.7	0.06	-8.26791644244	-12.0779270584	0.799095426806	0.143931929687
1581.0	3873185.0	822.0	11911.0	3873185.0	4000000.0	20.0	3.0	2.52	1.96	1.16	0.0600000000004	7.14	0.39	0.78	0.0699999999997	9.85	0.37	2.32	1.59	0.92	AAA102.CD3.X19.Y6.tile.tissue.png	176	1	2000	176	4f2f5fdb0d1c39eb2ff9516587e6d60a	0	0	0	0	0	0	0	0	0	0	0	0	0	/home/dhl_ec/bnelissen/Slides/CD3_manuscript/CD3_slides/AAA102.CD3/AAA102.CD3.run1	255	0.7	0.06	0.7	0.06	-8.64451395728	-12.1114510729	0.762917636541	0.0825785820313
217.0	1760314.0	112.0	20349.0	1760314.0	4000000.0	3.0	7.0	3.09	1.91	1.89	0.0600000000004	7.18	0.4	0.79	0.160000000001	8.06	0.29	2.32	1.58	0.959999999999	AAA102.CD3.X19.Y7.tile.tissue.png	177	1	2000	177	1d4dba096945e105524eaa2254ccb90e	0	0	0	0	0	0	0	0	0	0	0	0	0	/home/dhl_ec/bnelissen/Slides/CD3_manuscript/CD3_slides/AAA102.CD3/AAA102.CD3.run1	255	0.7	0.06	0.7	0.06	-8.60652865045	-11.5579685292	1.4647139765	1.62641286719
0.0	0.0	0.0	0.0	0.0	4000000.0	0.0	0.0	3.63	2.42	1.16	0.0599999999995	5.68	0.32	0.93	0.23	4.62	0.129999999999	2.09	1.7	0.659999999999	AAA102.CD3.X19.Y8.tile.tissue.png	178	1	2000	178	2a0d1c4c98e65edad5f165718802e459	0	0	0	0	0	0	0	0	0	0	0	0	0	/home/dhl_ec/bnelissen/Slides/CD3_manuscript/CD3_slides/AAA102.CD3/AAA102.CD3.run1	255	1.0	0.06	1.0	0.06	0.0	0.0	0.0	4.05038675
0.0	403603.0	0.0	3672.0	403603.0	4000000.0	0.0	2.0	2.47	3.0	1.21	0.0699999999997	7.21	0.38	0.8	0.21	6.05	0.150000000001	2.18	1.57	0.52	AAA102.CD3.X2.Y0.tile.tissue.png	179	1	2000	179	4f9fd59aab74eb0e9b2a44d27fb96bc6	0	0	0	0	0	0	0	0	0	0	0	0	0	/home/dhl_ec/bnelissen/Slides/CD3_manuscript/CD3_slides/AAA102.CD3/AAA102.CD3.run1	255	0.7	0.06	0.7	0.06	0.0	-11.0930156924	0.485440248524	2.55058339258
56.0	2232778.0	34.0	9797.0	2232778.0	4000000.0	1.0	3.0	2.55	3.62	1.16	0.0499999999993	6.81	0.39	0.770000000001	0.13	8.86	0.36	2.42	1.64	0.68	AAA102.CD3.X2.Y1.tile.tissue.png	180	1	2000	180	29646570b727c1307000cc1ace677be9	0	0	0	0	0	0	0	0	0	0	0	0	0	/home/dhl_ec/bnelissen/Slides/CD3_manuscript/CD3_slides/AAA102.CD3/AAA102.CD3.run1	255	0.7	0.06	0.7	0.06	-8.35747126152	-10.6483815224	0.737742084829	0.278105226562
0.0	197604.0	0.0	4606.0	197604.0	4000000.0	0.0	2.0	1.96	3.12	1.22	0.0700000000006	7.21	0.4	0.82	0.219999999999	6.46	0.150000000001	2.24	1.57	1.19	AAA102.CD3.X2.Y2.tile.tissue.png	181	1	2000	181	59669337f3793048fa4d2ee93aec9801	0	0	0	0	0	0	0	0	0	0	0	0	0	/home/dhl_ec/bnelissen/Slides/CD3_manuscript/CD3_slides/AAA102.CD3/AAA102.CD3.run1	255	0.7	0.06	0.7	0.06	-6.27934892828	-11.4082240178	1.45136010658	2.1277345918
0.0	125090.0	0.0	5059.0	125090.0	1342000.0	0.0	2.0	2.36	1.92	0.42	0.0200000000004	2.46	0.15	0.31	0.0700000000006	2.1	0.0600000000004	0.78	0.56	0.139999999999	AAA102.CD3.X2.Y20.tile.tissue.png	182	1	2000	182	7a7c068f3806c71e11e919a7138c77da	0	0	0	0	0	0	0	0	0	0	0	0	0	/home/dhl_ec/bnelissen/Slides/CD3_manuscript/CD3_slides/AAA102.CD3/AAA102.CD3.run1	255	0.7	0.06	0.7	0.06	0.0	-11.7013091264	0.178178492735	2.88875492938
0.0	0.0	0.0	0.0	0.0	4000000.0	0.0	0.0	2.62	3.53	1.2	0.0599999999995	6.41	0.309999999999	0.87	0.23	4.63	0.13	2.08	1.57	0.849999999999	AAA102.CD3.X2.Y3.tile.tissue.png	183	1	2000	183	007a0d1dc5ffdc783b758ee3d6804328	0	0	0	0	0	0	0	0	0	0	0	0	0	/home/dhl_ec/bnelissen/Slides/CD3_manuscript/CD3_slides/AAA102.CD3/AAA102.CD3.run1	255	1.0	0.06	1.0	0.06	0.0	-9.86222640022	0.0	9.18841000087
0.0	203659.0	0.0	3384.0	203659.0	4000000.0	0.0	1.0	3.12	2.17	1.21	0.0599999999995	7.0	0.39	0.809999999999	0.219999999999	5.95	0.15	2.27	1.57	1.52	AAA102.CD3.X2.Y4.tile.tissue.png	184	1	2000	184	59d2084e4abb0a345f85d03a8b01efe0	0	0	0	0	0	0	0	0	0	0	0	0	0	/home/dhl_ec/bnelissen/Slides/CD3_manuscript/CD3_slides/AAA102.CD3/AAA102.CD3.run1	255	0.7	0.06	0.7	0.06	0.0	-10.7846774812	0.906703269927	3.30182334961
821.0	1495691.0	324.0	14684.0	1495691.0	4000000.0	6.0	2.0	3.05	3.47	1.19	0.0500000000002	7.24	0.4	0.78	0.17	7.91	0.29	2.34	1.57	0.92	AAA102.CD3.X2.Y5.tile.tissue.png	185	1	2000	185	6109b3bcedc8c63a8563c4ec48598497	0	0	0	0	0	0	0	0	0	0	0	0	0	/home/dhl_ec/bnelissen/Slides/CD3_manuscript/CD3_slides/AAA102.CD3/AAA102.CD3.run1	255	0.7	0.06	0.7	0.06	-9.21273509861	-11.8186833427	1.58893882739	0.241492953125
248.0	2775893.0	120.0	10768.0	2775893.0	4000000.0	3.0	3.0	1.64	2.33	1.24	0.0500000000002	6.76	0.4	0.77	0.110000000001	8.94	0.38	2.33	1.58	0.580000000001	AAA102.CD3.X2.Y6.tile.tissue.png	186	1	2000	186	3de1960ce94028b1beea16329240e59c	0	0	0	0	0	0	0	0	0	0	0	0	0	/home/dhl_ec/bnelissen/Slides/CD3_manuscript/CD3_slides/AAA102.CD3/AAA102.CD3.run1	255	0.7	0.06	0.7	0.06	-8.74824026592	-11.1701900103	1.25964868978	0.182978828125
0.0	0.0	0.0	0.0	0.0	4000000.0	0.0	0.0	2.32	3.7	1.93	0.0899999999992	7.51	0.309999999999	0.889999999999	0.22	4.66	0.14	2.1	1.58	1.24	AAA102.CD3.X2.Y7.tile.tissue.png	187	1	2000	187	4d8ece19f085d0460b70752c8a2ebd03	0	0	0	0	0	0	0	0	0	0	0	0	0	/home/dhl_ec/bnelissen/Slides/CD3_manuscript/CD3_slides/AAA102.CD3/AAA102.CD3.run1	255	1.0	0.06	1.0	0.06	0.0	-10.6852568184	0.0	5.66146849863
0.0	0.0	0.0	0.0	0.0	4000000.0	0.0	0.0	2.64	1.99	1.19	0.0599999999995	6.38	0.31	0.87	0.23	4.63	0.22	2.3	1.59	1.49	AAA102.CD3.X20.Y0.tile.tissue.png	188	1	2000	188	9f3753dde75d4e33d6dff01ca0d8575a	0	0	0	0	0	0	0	0	0	0	0	0	0	/home/dhl_ec/bnelissen/Slides/CD3_manuscript/CD3_slides/AAA102.CD3/AAA102.CD3.run1	255	1.0	0.06	1.0	0.06	0.0	-10.9967760277	0.0	7.19569107702
891.0	2649119.0	332.0	9086.0	2649119.0	4000000.0	6.0	2.0	3.32	3.29	1.24	0.0500000000002	8.07	0.6	1.29	0.17	12.58	0.52	3.61	2.54	1.99	AAA102.CD3.X20.Y1.tile.tissue.png	189	1	2000	189	ac1edbdbf367773ef308ab6821f9877e	0	0	0	0	0	0	0	0	0	0	0	0	0	/home/dhl_ec/bnelissen/Slides/CD3_manuscript/CD3_slides/AAA102.CD3/AAA102.CD3.run1	255	0.7	0.06	0.7	0.06	-9.17934254347	-11.9957983776	1.40206761424	0.376434515625
138.0	3997311.0	59.0	8267.0	3997311.0	4000000.0	1.0	1.0	3.6	2.59	1.85	0.0699999999997	10.02	0.61	1.26	0.0900000000001	14.27	0.57	3.53	2.45	0.98	AAA102.CD3.X20.Y2.tile.tissue.png	190	1	2000	190	1afc6989e9add03a497f1ca3d5675a7d	0	0	0	0	0	0	0	0	0	0	0	0	0	/home/dhl_ec/bnelissen/Slides/CD3_manuscript/CD3_slides/AAA102.CD3/AAA102.CD3.run1	255	0.7	0.06	0.7	0.06	-7.41895225577	-10.9628055652	0.372137801283	0.0399818531494
376.0	245529.0	91.0	4248.0	245529.0	1342000.0	1.0	1.0	2.25	0.62	0.65	0.0299999999997	3.77	0.160000000001	0.37	0.0699999999997	2.48	0.13	1.12	0.809999999999	0.219999999999	AAA102.CD3.X20.Y20.tile.tissue.png	191	1	2000	191	0d11b7c66029e869fe7bdf1a0ac74af8	0	0	0	0	0	0	0	0	0	0	0	0	0	/home/dhl_ec/bnelissen/Slides/CD3_manuscript/CD3_slides/AAA102.CD3/AAA102.CD3.run1	255	0.7	0.06	0.7	0.06	-4.64064269347	-10.9922546673	6.89357863574	0.415084423901
0.0	3999507.0	0.0	8018.0	3999507.0	4000000.0	0.0	1.0	3.1	1.78	1.85	0.0700000000006	9.77	0.589999999999	1.27	0.0900000000001	12.04	0.51	3.5	2.47	1.6	AAA102.CD3.X20.Y3.tile.tissue.png	192	1	2000	192	487d4987d23505166bb6fe1ee35210b1	0	0	0	0	0	0	0	0	0	0	0	0	0	/home/dhl_ec/bnelissen/Slides/CD3_manuscript/CD3_slides/AAA102.CD3/AAA102.CD3.run1	255	0.7	0.06	0.7	0.06	0.0	-11.1566049968	0.107496327047	0.0265797076533
4593.0	3971688.0	1385.0	9976.0	3971688.0	4000000.0	33.0	1.0	2.75	2.45	1.24	0.0500000000002	9.48	0.39	0.799999999999	0.0699999999997	9.91	0.59	3.53	1.6	1.02	AAA102.CD3.X20.Y4.tile.tissue.png	193	1	2000	193	4c5b46222ba7cda50ac21281db24607a	0	0	0	0	0	0	0	0	0	0	0	0	0	/home/dhl_ec/bnelissen/Slides/CD3_manuscript/CD3_slides/AAA102.CD3/AAA102.CD3.run1	255	0.7	0.06	0.7	0.06	-8.1090098056	-12.2702486855	0.830824747114	0.158508182617
8041.0	3999842.0	1762.0	8034.0	3999842.0	4000000.0	37.0	1.0	3.72	4.0	1.85	0.0699999999997	9.73	0.59	1.27	0.0799999999999	14.11	0.599999999999	3.51	2.48	1.36	AAA102.CD3.X20.Y5.tile.tissue.png	194	1	2000	194	34a58341ebd89cc03ae6e95fa30818db	0	0	0	0	0	0	0	0	0	0	0	0	0	/home/dhl_ec/bnelissen/Slides/CD3_manuscript/CD3_slides/AAA102.CD3/AAA102.CD3.run1	255	0.7	0.06	0.7	0.06	-8.48262664347	-12.2440449099	0.686879126792	0.135394454834
2406.0	3606600.0	1229.0	16285.0	3606600.0	4000000.0	30.0	2.0	3.38	3.71	1.86	0.0699999999997	9.94	0.6	1.27	0.0999999999995	13.78	0.57	3.53	2.46	0.940000000001	AAA102.CD3.X20.Y6.tile.tissue.png	195	1	2000	195	c0d23145b7fa1f60edb892234e91091e	0	0	0	0	0	0	0	0	0	0	0	0	0	/home/dhl_ec/bnelissen/Slides/CD3_manuscript/CD3_slides/AAA102.CD3/AAA102.CD3.run1	255	0.7	0.06	0.7	0.06	-9.03483916462	-12.3690339569	1.14080877777	0.203719859375
0.0	153246.0	0.0	3958.0	153246.0	4000000.0	0.0	2.0	2.86	3.08	1.25	0.0900000000001	10.21	0.59	1.48	0.32	9.24	0.240000000001	3.36	2.46	0.930000000001	AAA102.CD3.X20.Y7.tile.tissue.png	196	1	2000	196	e2a91b24538004a53784c1ce01fc4899	0	0	0	0	0	0	0	0	0	0	0	0	0	/home/dhl_ec/bnelissen/Slides/CD3_manuscript/CD3_slides/AAA102.CD3/AAA102.CD3.run1	255	0.7	0.06	0.7	0.06	-8.15868770025	-12.2130822587	1.52781238024	1.71203497656
0.0	0.0	0.0	0.0	0.0	4000000.0	0.0	0.0	2.75	1.78	1.87	0.0900000000001	9.69	0.5	1.45	0.34	6.93	0.219999999999	3.27	2.47	0.779999999999	AAA102.CD3.X21.Y0.tile.tissue.png	197	1	2000	197	75a81763d3ecd3d5fe7abbc12a88b816	0	0	0	0	0	0	0	0	0	0	0	0	0	/home/dhl_ec/bnelissen/Slides/CD3_manuscript/CD3_slides/AAA102.CD3/AAA102.CD3.run1	255	1.0	0.06	1.0	0.06	0.0	-9.7377680185	0.0	7.932613503
187.0	2500334.0	85.0	8026.0	2500334.0	4000000.0	2.0	1.0	3.72	2.38	1.21	0.0500000000002	10.56	0.4	0.800000000001	0.13	9.0	0.5	3.57	2.48	1.61	AAA102.CD3.X21.Y1.tile.tissue.png	198	1	2000	198	5c45fe8adaffca5e5ce6f8c8d3c21e38	0	0	0	0	0	0	0	0	0	0	0	0	0	/home/dhl_ec/bnelissen/Slides/CD3_manuscript/CD3_slides/AAA102.CD3/AAA102.CD3.run1	255	0.7	0.06	0.7	0.06	-8.41911781449	-11.3215570909	0.886681017946	0.263420421875
0.0	3999819.0	0.0	8002.0	3999819.0	4000000.0	0.0	1.0	2.92	2.19	1.88	0.0699999999997	9.18	0.6	1.27	0.0799999999999	11.02	0.31	3.54	2.48	1.12	AAA102.CD3.X21.Y2.tile.tissue.png	199	1	2000	199	f183bfe55d5cdfc445cc668e5d4a28f5	0	0	0	0	0	0	0	0	0	0	0	0	0	/home/dhl_ec/bnelissen/Slides/CD3_manuscript/CD3_slides/AAA102.CD3/AAA102.CD3.run1	255	0.7	0.06	0.7	0.06	-7.64305059236	-11.4346056178	0.12447963114	0.0185957769737
0.0	246043.0	0.0	4244.0	246043.0	1342000.0	0.0	1.0	1.78	2.09	0.63	0.0200000000004	2.69	0.139999999999	0.309999999999	0.0699999999997	2.26	0.0599999999995	0.78	0.56	0.150000000001	AAA102.CD3.X21.Y20.tile.tissue.png	200	1	2000	200	400b8bf8d8f16c80fbbc0dd027cd8c7e	0	0	0	0	0	0	0	0	0	0	0	0	0	/home/dhl_ec/bnelissen/Slides/CD3_manuscript/CD3_slides/AAA102.CD3/AAA102.CD3.run1	255	0.7	0.06	0.7	0.06	0.0	-11.0584346064	7.20350863467	0.421319468377
126.0	3995223.0	55.0	8086.0	3995223.0	4000000.0	1.0	1.0	3.07	2.9	1.88	0.0700000000006	8.99	0.6	1.29	0.0899999999992	14.05	0.6	3.51	2.29	0.7	AAA102.CD3.X21.Y3.tile.tissue.png	201	1	2000	201	1c8023590f6eddc258bac370c96ca736	0	0	0	0	0	0	0	0	0	0	0	0	0	/home/dhl_ec/bnelissen/Slides/CD3_manuscript/CD3_slides/AAA102.CD3/AAA102.CD3.run1	255	0.7	0.06	0.7	0.06	-7.18520325185	-11.3138052648	0.122930129128	0.0216070970459
114.0	3891569.0	50.0	11807.0	3891569.0	4000000.0	1.0	1.0	3.02	1.38	1.2	0.0500000000002	8.06	0.39	0.770000000001	0.0699999999997	9.93	0.6	2.62	1.62	1.13	AAA102.CD3.X21.Y4.tile.tissue.png	202	1	2000	202	b68d45f5eddd36f82b62539c6576706a	0	0	0	0	0	0	0	0	0	0	0	0	0	/home/dhl_ec/bnelissen/Slides/CD3_manuscript/CD3_slides/AAA102.CD3/AAA102.CD3.run1	255	0.7	0.06	0.7	0.06	-8.48393758706	-12.548579195	1.58854513294	0.163176960938
7169.0	3974325.0	3250.0	10180.0	3974325.0	4000000.0	69.0	1.0	2.67	2.41	1.19	0.0500000000002	7.45	0.4	1.27	0.0799999999999	11.37	0.400000000001	2.33	1.68	0.73	AAA102.CD3.X21.Y5.tile.tissue.png	203	1	2000	203	cc8dc1b371d62e8372488c816ed0a2b7	0	0	0	0	0	0	0	0	0	0	0	0	0	/home/dhl_ec/bnelissen/Slides/CD3_manuscript/CD3_slides/AAA102.CD3/AAA102.CD3.run1	255	0.7	0.06	0.7	0.06	-8.79757701651	-12.4493019148	0.599775645891	0.133136067139
2334.0	2133365.0	1174.0	9580.0	2133365.0	4000000.0	26.0	1.0	1.78	2.9	1.21	0.0600000000004	7.35	0.59	1.28	0.2	8.85	0.309999999999	2.23	1.56	1.58	AAA102.CD3.X21.Y6.tile.tissue.png	204	1	2000	204	412a69a36fdb4af02bce4cf902f2db2d	0	0	0	0	0	0	0	0	0	0	0	0	0	/home/dhl_ec/bnelissen/Slides/CD3_manuscript/CD3_slides/AAA102.CD3/AAA102.CD3.run1	255	0.7	0.06	0.7	0.06	-8.90878123743	-10.9875185321	1.50051825428	0.582935804687
0.0	2462.0	0.0	222.0	2462.0	4000000.0	0.0	1.0	2.06	2.38	1.17	0.0699999999997	7.25	0.41	0.88	0.24	6.16	0.139999999999	2.26	1.64	0.75	AAA102.CD3.X22.Y1.tile.tissue.png	205	1	2000	205	9fddb1066cffea7774be4a23579a2629	0	0	0	0	0	0	0	0	0	0	0	0	0	/home/dhl_ec/bnelissen/Slides/CD3_manuscript/CD3_slides/AAA102.CD3/AAA102.CD3.run1	255	0.7	0.06	0.7	0.06	0.0	-12.4768149978	3.59966054338	4.36488121341
0.0	650813.0	0.0	5116.0	650813.0	4000000.0	0.0	1.0	2.48	2.3	1.86	0.0799999999999	9.3	0.6	1.3	0.29	6.8	0.26	3.46	2.43	0.77	AAA102.CD3.X22.Y2.tile.tissue.png	206	1	2000	206	f47f809aca4f4a21879cac2554891fd2	0	0	0	0	0	0	0	0	0	0	0	0	0	/home/dhl_ec/bnelissen/Slides/CD3_manuscript/CD3_slides/AAA102.CD3/AAA102.CD3.run1	255	0.7	0.06	0.7	0.06	0.0	-10.110938166	0.25628826464	1.0479133125
0.0	246079.0	0.0	4246.0	246079.0	1342000.0	0.0	1.0	1.25	1.64	0.45	0.0199999999995	2.64	0.150000000001	0.3	0.0600000000004	2.26	0.0600000000004	0.78	0.559999999999	0.14	AAA102.CD3.X22.Y20.tile.tissue.png	207	1	2000	207	9d7e7a1a7244001fe7d4761ea94bfbf2	0	0	0	0	0	0	0	0	0	0	0	0	0	/home/dhl_ec/bnelissen/Slides/CD3_manuscript/CD3_slides/AAA102.CD3/AAA102.CD3.run1	255	0.7	0.06	0.7	0.06	0.0	-11.0407279388	7.30973285002	0.430969361261
167.0	1893132.0	112.0	6783.0	1893132.0	4000000.0	2.0	2.0	1.66	3.35	1.26	0.0699999999997	10.31	0.6	1.29	0.22	11.52	0.45	3.54	2.46	0.839999999999	AAA102.CD3.X22.Y3.tile.tissue.png	208	1	2000	208	21f0ac93c66fb67184f70fe37304658a	0	0	0	0	0	0	0	0	0	0	0	0	0	/home/dhl_ec/bnelissen/Slides/CD3_manuscript/CD3_slides/AAA102.CD3/AAA102.CD3.run1	255	0.7	0.06	0.7	0.06	-7.789286369	-10.9196843502	0.257366529851	0.142059015625
205.0	1991621.0	93.0	11819.0	1991621.0	4000000.0	2.0	1.0	2.0	2.28	1.2	0.0500000000002	7.9	0.6	1.28	0.21	8.69	0.31	2.4	1.64	0.799999999999	AAA102.CD3.X22.Y4.tile.tissue.png	209	1	2000	209	f42bec47266f774cff7cb39a93a40359	0	0	0	0	0	0	0	0	0	0	0	0	0	/home/dhl_ec/bnelissen/Slides/CD3_manuscript/CD3_slides/AAA102.CD3/AAA102.CD3.run1	255	0.7	0.06	0.7	0.06	-8.4374191586	-11.4705503971	1.28142156652	0.185999226563
10302.0	1742697.0	4615.0	8981.0	1742697.0	4000000.0	94.0	2.0	2.91	2.98	1.19	0.0500000000002	7.27	0.599999999999	1.28	0.23	10.28	0.29	2.51	1.64	0.69	AAA102.CD3.X22.Y5.tile.tissue.png	210	1	2000	210	33ed6d276b67b04fb253041667ad0bcc	0	0	0	0	0	0	0	0	0	0	0	0	0	/home/dhl_ec/bnelissen/Slides/CD3_manuscript/CD3_slides/AAA102.CD3/AAA102.CD3.run1	255	0.7	0.06	0.7	0.06	-9.21962392194	-11.8012934753	1.39605946701	0.230335257812
130.0	105514.0	57.0	2507.0	105514.0	4000000.0	1.0	2.0	2.67	2.55	1.23	0.0699999999997	7.49	0.400000000001	0.8	0.24	7.2	0.23	2.23	1.61	0.919999999999	AAA102.CD3.X22.Y6.tile.tissue.png	211	1	2000	211	7034376ec9c6582f1b7ed82b58b2437e	0	0	0	0	0	0	0	0	0	0	0	0	0	/home/dhl_ec/bnelissen/Slides/CD3_manuscript/CD3_slides/AAA102.CD3/AAA102.CD3.run1	255	0.7	0.06	0.7	0.06	-9.35465223315	-11.0908806245	2.53344610407	0.164704529785
0.0	0.0	0.0	0.0	0.0	4000000.0	0.0	0.0	2.01	1.61	1.87	0.0900000000001	8.58	0.48	1.5	0.33	6.83	0.21	3.19	2.47	0.98	AAA102.CD3.X22.Y7.tile.tissue.png	212	1	2000	212	605adaccb557e5082eaa8e817bea21ff	0	0	0	0	0	0	0	0	0	0	0	0	0	/home/dhl_ec/bnelissen/Slides/CD3_manuscript/CD3_slides/AAA102.CD3/AAA102.CD3.run1	255	1.0	0.06	1.0	0.06	0.0	0.0	0.0	4.8722165
0.0	0.0	0.0	0.0	0.0	3544000.0	0.0	0.0	2.34	1.71	1.12	0.0500000000002	5.13	0.27	0.8	0.2	4.19	0.19	2.83	2.19	1.1	AAA102.CD3.X23.Y2.tile.tissue.png	213	1	1772	213	bce2bb980da53bd6b01891d92a1db3ab	0	0	0	0	0	0	0	0	0	0	0	0	0	/home/dhl_ec/bnelissen/Slides/CD3_manuscript/CD3_slides/AAA102.CD3/AAA102.CD3.run1	255	1.0	0.06	1.0	0.06	0.0	0.0	0.0	6.65744977427
0.0	215144.0	0.0	3744.0	215144.0	1189012.0	0.0	1.0	1.71	0.559999999999	0.37	0.0200000000004	2.26	0.12	0.27	0.0600000000004	1.87	0.0600000000004	0.67	0.47	0.13	AAA102.CD3.X23.Y20.tile.tissue.png	214	1	1772	214	7c5ee4afaf49b17e5f63d359ed4e2e8b	0	0	0	0	0	0	0	0	0	0	0	0	0	/home/dhl_ec/bnelissen/Slides/CD3_manuscript/CD3_slides/AAA102.CD3/AAA102.CD3.run1	255	0.7	0.06	0.7	0.06	0.0	-11.0218584846	7.44276914532	0.457332964522
0.0	0.0	0.0	0.0	0.0	3544000.0	0.0	0.0	2.01	1.72	1.07	0.0599999999995	6.08	0.44	0.91	0.209999999999	4.15	0.12	1.82	1.4	0.48	AAA102.CD3.X23.Y3.tile.tissue.png	215	1	1772	215	d77d6f32101de7ba4d6c34deff2878ee	0	0	0	0	0	0	0	0	0	0	0	0	0	/home/dhl_ec/bnelissen/Slides/CD3_manuscript/CD3_slides/AAA102.CD3/AAA102.CD3.run1	255	1.0	0.06	1.0	0.06	0.0	-11.1128324174	0.0	8.95800846693
0.0	0.0	0.0	0.0	0.0	3544000.0	0.0	0.0	1.13	1.81	1.09	0.0600000000004	6.09	0.280000000001	0.79	0.2	4.19	0.11	1.86	1.5	0.559999999999	AAA102.CD3.X23.Y4.tile.tissue.png	216	1	1772	216	2be7ee5c2ba9058b13cb697b6449b361	0	0	0	0	0	0	0	0	0	0	0	0	0	/home/dhl_ec/bnelissen/Slides/CD3_manuscript/CD3_slides/AAA102.CD3/AAA102.CD3.run1	255	1.0	0.06	1.0	0.06	0.0	-11.0330933258	0.0	9.19483797903
0.0	0.0	0.0	0.0	0.0	3544000.0	0.0	0.0	1.76	2.3	1.1	0.0500000000002	5.9	0.28	0.780000000001	0.219999999999	4.18	0.19	1.93	1.45	0.85	AAA102.CD3.X23.Y5.tile.tissue.png	217	1	1772	217	0819e198e06d78db2da351e529dc83fd	0	0	0	0	0	0	0	0	0	0	0	0	0	/home/dhl_ec/bnelissen/Slides/CD3_manuscript/CD3_slides/AAA102.CD3/AAA102.CD3.run1	255	1.0	0.06	1.0	0.06	0.0	-11.211358495	0.0	7.75937829542
0.0	2616.0	0.0	228.0	2616.0	3544000.0	0.0	1.0	1.55	2.15	1.41	0.0600000000004	6.34	0.349999999999	0.79	0.2	5.31	0.200000000001	2.99	2.2	0.84	AAA102.CD3.X23.Y6.tile.tissue.png	218	1	1772	218	33516572578fca8f2d3a50f48a79bc15	0	0	0	0	0	0	0	0	0	0	0	0	0	/home/dhl_ec/bnelissen/Slides/CD3_manuscript/CD3_slides/AAA102.CD3/AAA102.CD3.run1	255	0.7	0.06	0.7	0.06	0.0	-11.7965115265	0.506054706165	5.16748144519
0.0	6560.0	0.0	408.0	6560.0	4000000.0	0.0	1.0	2.4	3.56	1.86	0.0899999999992	9.25	0.589999999999	1.34	0.33	9.14	0.23	3.44	2.3	0.940000000001	AAA102.CD3.X3.Y0.tile.tissue.png	219	1	2000	219	6f898bebe19d0c7e560bfd09965167b7	0	0	0	0	0	0	0	0	0	0	0	0	0	/home/dhl_ec/bnelissen/Slides/CD3_manuscript/CD3_slides/AAA102.CD3/AAA102.CD3.run1	255	0.7	0.06	0.7	0.06	-9.46593912871	-12.2805095371	5.20244255527	2.80554873792
0.0	0.0	0.0	0.0	0.0	4000000.0	0.0	0.0	3.29	2.42	1.83	0.0900000000001	8.08	0.49	1.48	0.33	6.94	0.21	2.66	2.1	0.83	AAA102.CD3.X3.Y1.tile.tissue.png	220	1	2000	220	18702b5a453ee4a0b2273d95473f5790	0	0	0	0	0	0	0	0	0	0	0	0	0	/home/dhl_ec/bnelissen/Slides/CD3_manuscript/CD3_slides/AAA102.CD3/AAA102.CD3.run1	255	1.0	0.06	1.0	0.06	0.0	0.0	0.0	5.8106145
0.0	90652.0	0.0	2238.0	90652.0	4000000.0	0.0	1.0	2.25	3.35	1.86	0.0799999999999	11.36	0.6	1.46	0.33	8.55	0.23	3.39	2.44	1.03	AAA102.CD3.X3.Y17.tile.tissue.png	221	1	2000	221	eb242fe0fed5d856f4f0b5ff89c6f784	0	0	0	0	0	0	0	0	0	0	0	0	0	/home/dhl_ec/bnelissen/Slides/CD3_manuscript/CD3_slides/AAA102.CD3/AAA102.CD3.run1	255	0.7	0.06	0.7	0.06	0.0	-12.6564908942	0.476434262344	3.1014185
0.0	0.0	0.0	0.0	0.0	4000000.0	0.0	0.0	3.5	2.56	1.24	0.0699999999997	6.16	0.34	0.94	0.23	4.85	0.13	2.44	1.77	0.81	AAA102.CD3.X3.Y2.tile.tissue.png	222	1	2000	222	dde12c0d5ff77f2db319a438eae7850f	0	0	0	0	0	0	0	0	0	0	0	0	0	/home/dhl_ec/bnelissen/Slides/CD3_manuscript/CD3_slides/AAA102.CD3/AAA102.CD3.run1	255	1.0	0.06	1.0	0.06	0.0	0.0	0.0	7.277512
0.0	196400.0	0.0	4372.0	196400.0	1342000.0	0.0	1.0	1.31	1.8	0.42	0.0200000000004	2.94	0.139999999999	0.469999999999	0.0999999999995	2.97	0.0999999999995	1.12	0.79	0.219999999999	AAA102.CD3.X3.Y20.tile.tissue.png	223	1	2000	223	893434c709a2c3e947c7bf7c5fd04c80	0	0	0	0	0	0	0	0	0	0	0	0	0	/home/dhl_ec/bnelissen/Slides/CD3_manuscript/CD3_slides/AAA102.CD3/AAA102.CD3.run1	255	0.7	0.06	0.7	0.06	0.0	-11.7287469055	0.684330368508	0.810888797038
0.0	77521.0	0.0	1817.0	77521.0	4000000.0	0.0	2.0	2.29	1.82	1.88	0.0900000000001	10.18	0.59	1.43	0.33	8.4	0.23	3.38	2.47	2.33	AAA102.CD3.X3.Y4.tile.tissue.png	224	1	2000	224	64e2fbdcab1806682b3cd8e929ff37de	0	0	0	0	0	0	0	0	0	0	0	0	0	/home/dhl_ec/bnelissen/Slides/CD3_manuscript/CD3_slides/AAA102.CD3/AAA102.CD3.run1	255	0.7	0.06	0.7	0.06	0.0	-11.0024809473	1.01578443261	3.19451515881
56.0	3391050.0	38.0	8076.0	3391050.0	4000000.0	1.0	1.0	1.86	2.01	1.64	0.0500000000002	7.18	0.400000000001	0.78	0.0900000000001	9.83	0.379999999999	2.42	1.65	0.54	AAA102.CD3.X3.Y5.tile.tissue.png	225	1	2000	225	b735ca1db442ab48089fa427f771206b	0	0	0	0	0	0	0	0	0	0	0	0	0	/home/dhl_ec/bnelissen/Slides/CD3_manuscript/CD3_slides/AAA102.CD3/AAA102.CD3.run1	255	0.7	0.06	0.7	0.06	-8.7321987795	-11.1692635914	0.798152719492	0.119390515625
0.0	3669201.0	0.0	9681.0	3669201.0	4000000.0	0.0	1.0	2.96	2.32	1.24	0.0600000000004	7.33	0.38	0.77	0.0799999999999	9.28	0.290000000001	2.34	1.59	0.52	AAA102.CD3.X3.Y6.tile.tissue.png	226	1	2000	226	d2a47649d4fd3ff8877816e3007dff3e	0	0	0	0	0	0	0	0	0	0	0	0	0	/home/dhl_ec/bnelissen/Slides/CD3_manuscript/CD3_slides/AAA102.CD3/AAA102.CD3.run1	255	0.7	0.06	0.7	0.06	-7.8313957131	-12.1201753379	0.639960270695	0.121760738281
0.0	6520.0	0.0	931.0	6520.0	4000000.0	0.0	2.0	3.37	2.19	1.24	0.0600000000004	6.87	0.39	0.860000000001	0.22	5.96	0.15	2.16	1.62	1.78	AAA102.CD3.X3.Y7.tile.tissue.png	227	1	2000	227	1eb946324ade80181fcef188b70fb4b5	0	0	0	0	0	0	0	0	0	0	0	0	0	/home/dhl_ec/bnelissen/Slides/CD3_manuscript/CD3_slides/AAA102.CD3/AAA102.CD3.run1	255	0.7	0.06	0.7	0.06	0.0	-12.1276686966	2.93314081672	3.64485206348
0.0	0.0	0.0	0.0	0.0	4000000.0	0.0	0.0	2.42	2.68	1.2	0.0600000000004	6.12	0.320000000001	1.51	0.33	6.88	0.22	3.21	2.45	0.67	AAA102.CD3.X4.Y0.tile.tissue.png	228	1	2000	228	0f090b2ef0933050c4169a39f73bdd69	0	0	0	0	0	0	0	0	0	0	0	0	0	/home/dhl_ec/bnelissen/Slides/CD3_manuscript/CD3_slides/AAA102.CD3/AAA102.CD3.run1	255	1.0	0.06	1.0	0.06	0.0	0.0	0.0	2.88036025
0.0	0.0	0.0	0.0	0.0	4000000.0	0.0	0.0	2.73	3.72	1.21	0.0599999999995	6.19	0.31	0.889999999999	0.23	4.91	0.139999999999	2.17	1.64	1.36	AAA102.CD3.X4.Y2.tile.tissue.png	229	1	2000	229	9fc3ad2b3fb8d39560d15902c5f87aaf	0	0	0	0	0	0	0	0	0	0	0	0	0	/home/dhl_ec/bnelissen/Slides/CD3_manuscript/CD3_slides/AAA102.CD3/AAA102.CD3.run1	255	1.0	0.06	1.0	0.06	0.0	0.0	0.0	10.689992
0.0	203849.0	0.0	4300.0	203849.0	1342000.0	0.0	1.0	1.86	1.99	0.440000000001	0.0200000000004	2.53	0.139999999999	0.32	0.0699999999997	2.18	0.0699999999997	0.81	0.58	0.13	AAA102.CD3.X4.Y20.tile.tissue.png	230	1	2000	230	31f958e21e45eedb48e88c7a66c875af	0	0	0	0	0	0	0	0	0	0	0	0	0	/home/dhl_ec/bnelissen/Slides/CD3_manuscript/CD3_slides/AAA102.CD3/AAA102.CD3.run1	255	0.7	0.06	0.7	0.06	0.0	-11.6936097084	0.484489553235	1.0238998434
0.0	0.0	0.0	0.0	0.0	4000000.0	0.0	0.0	0.929999999999	1.37	1.2	0.0699999999997	6.09	0.32	0.929999999999	0.23	4.69	0.13	2.11	1.58	0.88	AAA102.CD3.X4.Y3.tile.tissue.png	231	1	2000	231	4b97acecb67b76884aa62896e258796f	0	0	0	0	0	0	0	0	0	0	0	0	0	/home/dhl_ec/bnelissen/Slides/CD3_manuscript/CD3_slides/AAA102.CD3/AAA102.CD3.run1	255	1.0	0.06	1.0	0.06	0.0	0.0	0.0	9.06018
0.0	986984.0	0.0	5412.0	986984.0	4000000.0	0.0	1.0	2.9	2.64	1.46	0.0600000000004	7.22	0.389999999999	0.799999999999	0.19	7.2	0.3	3.4	2.46	0.950000000001	AAA102.CD3.X4.Y4.tile.tissue.png	232	1	2000	232	4ded7f321726a4692c95841de8aaeb6f	0	0	0	0	0	0	0	0	0	0	0	0	0	/home/dhl_ec/bnelissen/Slides/CD3_manuscript/CD3_slides/AAA102.CD3/AAA102.CD3.run1	255	0.7	0.06	0.7	0.06	-8.89255642453	-11.2849051579	1.34987478939	1.39842201953
136.0	3999435.0	74.0	8048.0	3999435.0	4000000.0	2.0	1.0	3.03	2.1	1.85	0.0699999999997	10.21	0.6	1.28	0.0900000000001	14.02	0.610000000001	3.52	2.46	0.8	AAA102.CD3.X4.Y5.tile.tissue.png	233	1	2000	233	39ce7a63231bbcab42071549acbe78a8	0	0	0	0	0	0	0	0	0	0	0	0	0	/home/dhl_ec/bnelissen/Slides/CD3_manuscript/CD3_slides/AAA102.CD3/AAA102.CD3.run1	255	0.7	0.06	0.7	0.06	-8.62744874028	-11.5835896015	0.580013310741	0.102385102634
0.0	1727807.0	0.0	14201.0	1727807.0	4000000.0	0.0	5.0	2.22	3.54	1.86	0.0799999999999	10.44	0.610000000001	1.26	0.23	10.89	0.35	3.58	2.48	0.98	AAA102.CD3.X4.Y6.tile.tissue.png	234	1	2000	234	cbc76e6953611a85c843d0402e3c74da	0	0	0	0	0	0	0	0	0	0	0	0	0	/home/dhl_ec/bnelissen/Slides/CD3_manuscript/CD3_slides/AAA102.CD3/AAA102.CD3.run1	255	0.7	0.06	0.7	0.06	-8.13274038747	-11.4074735172	1.25636074992	0.216222679688
0.0	1714.0	0.0	225.0	1714.0	4000000.0	0.0	1.0	2.2	2.35	1.2	0.0900000000001	7.66	0.59	1.46	0.339999999999	8.32	0.23	3.36	2.5	0.78	AAA102.CD3.X4.Y7.tile.tissue.png	235	1	2000	235	b234f1696fad790984c5a7537107e079	0	0	0	0	0	0	0	0	0	0	0	0	0	/home/dhl_ec/bnelissen/Slides/CD3_manuscript/CD3_slides/AAA102.CD3/AAA102.CD3.run1	255	0.7	0.06	0.7	0.06	0.0	-12.2425065047	2.46866254239	3.39037095064
0.0	108636.0	0.0	3247.0	108636.0	4000000.0	0.0	4.0	2.27	2.09	1.25	0.0599999999995	9.19	0.400000000001	0.96	0.23	6.22	0.150000000001	2.26	1.57	1.89	AAA102.CD3.X5.Y17.tile.tissue.png	236	1	2000	236	98f0a45e794b6109c1ebde16c59d1fc7	0	0	0	0	0	0	0	0	0	0	0	0	0	/home/dhl_ec/bnelissen/Slides/CD3_manuscript/CD3_slides/AAA102.CD3/AAA102.CD3.run1	255	0.7	0.06	0.7	0.06	0.0	-12.3689663006	0.500775921138	3.67643812354
0.0	211847.0	0.0	4280.0	211847.0	1342000.0	0.0	1.0	1.32	0.94	0.64	0.0300000000007	3.7	0.2	0.49	0.0999999999995	2.86	0.0999999999995	1.11	0.81	0.21	AAA102.CD3.X5.Y20.tile.tissue.png	237	1	2000	237	9be0a9e1fc38afa918a4790bb2c0e4f8	0	0	0	0	0	0	0	0	0	0	0	0	0	/home/dhl_ec/bnelissen/Slides/CD3_manuscript/CD3_slides/AAA102.CD3/AAA102.CD3.run1	255	0.7	0.06	0.7	0.06	0.0	-11.7215423746	0.911644296945	0.790825144374
0.0	0.0	0.0	0.0	0.0	4000000.0	0.0	0.0	1.94	2.66	1.81	0.0799999999999	9.61	0.5	1.5	0.34	6.89	0.219999999999	3.26	2.46	1.3	AAA102.CD3.X5.Y3.tile.tissue.png	238	1	2000	238	8aab539a2ddc5ccb14b00f9b95bd9617	0	0	0	0	0	0	0	0	0	0	0	0	0	/home/dhl_ec/bnelissen/Slides/CD3_manuscript/CD3_slides/AAA102.CD3/AAA102.CD3.run1	255	1.0	0.06	1.0	0.06	0.0	-11.7729740108	0.0	4.47772550287
313.0	1402387.0	140.0	6024.0	1402387.0	4000000.0	3.0	2.0	3.08	3.32	1.86	0.0799999999999	10.4	0.6	1.3	0.25	10.76	0.28	2.33	1.7	0.82	AAA102.CD3.X5.Y4.tile.tissue.png	239	1	2000	239	ae5f7fb104eb9c45f71bb7bfb6dfbd58	0	0	0	0	0	0	0	0	0	0	0	0	0	/home/dhl_ec/bnelissen/Slides/CD3_manuscript/CD3_slides/AAA102.CD3/AAA102.CD3.run1	255	0.7	0.06	0.7	0.06	-9.09122566738	-11.1230754537	1.35041825403	0.539379835938
207.0	3999562.0	87.0	8047.0	3999562.0	4000000.0	2.0	1.0	3.04	1.84	1.86	0.0800000000008	7.43	0.389999999999	0.780000000001	0.0700000000006	9.86	0.599999999999	3.5	2.46	0.809999999999	AAA102.CD3.X5.Y5.tile.tissue.png	240	1	2000	240	c47dea9a6d31b2594aca3ac2a7bf751a	0	0	0	0	0	0	0	0	0	0	0	0	0	/home/dhl_ec/bnelissen/Slides/CD3_manuscript/CD3_slides/AAA102.CD3/AAA102.CD3.run1	255	0.7	0.06	0.7	0.06	-8.41250587562	-12.0216296715	0.782700816774	0.113898439697
353.0	1767152.0	161.0	11526.0	1767152.0	4000000.0	4.0	2.0	2.58	3.25	1.5	0.0499999999993	7.45	0.41	0.8	0.17	8.3	0.29	2.25	1.58	0.959999999999	AAA102.CD3.X5.Y6.tile.tissue.png	241	1	2000	241	681c07a3c9becd69b4d836571178f3fa	0	0	0	0	0	0	0	0	0	0	0	0	0	/home/dhl_ec/bnelissen/Slides/CD3_manuscript/CD3_slides/AAA102.CD3/AAA102.CD3.run1	255	0.7	0.06	0.7	0.06	-8.57927138668	-11.2849250523	1.44724751382	0.176275039062
0.0	0.0	0.0	0.0	0.0	4000000.0	0.0	0.0	2.0	2.63	1.87	0.0799999999999	8.55	0.5	1.53	0.34	6.87	0.21	3.06	1.59	1.08	AAA102.CD3.X5.Y7.tile.tissue.png	242	1	2000	242	bace1ce7754e452b9daf7f00fc1269f0	0	0	0	0	0	0	0	0	0	0	0	0	0	/home/dhl_ec/bnelissen/Slides/CD3_manuscript/CD3_slides/AAA102.CD3/AAA102.CD3.run1	255	1.0	0.06	1.0	0.06	0.0	0.0	0.0	3.31353325
56.0	143336.0	36.0	4957.0	143336.0	4000000.0	1.0	9.0	3.3	3.18	1.26	0.0699999999997	8.71	0.6	1.36	0.32	9.58	0.33	3.42	2.46	0.65	AAA102.CD3.X6.Y17.tile.tissue.png	243	1	2000	243	258930cbad754d52ce33b6b6afdab5ca	0	0	0	0	0	0	0	0	0	0	0	0	0	/home/dhl_ec/bnelissen/Slides/CD3_manuscript/CD3_slides/AAA102.CD3/AAA102.CD3.run1	255	0.7	0.06	0.7	0.06	-7.76820502923	-11.745799854	0.412629325374	3.59995917041
0.0	20498.0	0.0	1410.0	20498.0	4000000.0	0.0	3.0	2.33	2.34	1.86	0.0799999999999	8.83	0.389999999999	0.91	0.23	5.99	0.23	2.33	1.7	0.89	AAA102.CD3.X6.Y18.tile.tissue.png	244	1	2000	244	9ed0782b9e14cf22102e0e5e799c9abf	0	0	0	0	0	0	0	0	0	0	0	0	0	/home/dhl_ec/bnelissen/Slides/CD3_manuscript/CD3_slides/AAA102.CD3/AAA102.CD3.run1	255	0.7	0.06	0.7	0.06	0.0	-11.4709412046	0.0581254366375	5.90963332538
0.0	215785.0	0.0	4252.0	215785.0	1342000.0	0.0	1.0	0.8	1.45	0.639999999999	0.0299999999997	2.7	0.14	0.3	0.0699999999997	2.14	0.0700000000006	0.77	0.53	0.2	AAA102.CD3.X6.Y20.tile.tissue.png	245	1	2000	245	5f3d319c6c5b89b730f68ea05d9794cd	0	0	0	0	0	0	0	0	0	0	0	0	0	/home/dhl_ec/bnelissen/Slides/CD3_manuscript/CD3_slides/AAA102.CD3/AAA102.CD3.run1	255	0.7	0.06	0.7	0.06	0.0	-11.608933773	1.34755818871	1.00767280062
0.0	0.0	0.0	0.0	0.0	4000000.0	0.0	0.0	2.41	3.03	1.88	0.0799999999999	9.55	0.5	1.42	0.33	6.88	0.22	3.21	2.47	0.990000000001	AAA102.CD3.X6.Y3.tile.tissue.png	246	1	2000	246	7ddd76fc6d831358323ff6757a91b285	0	0	0	0	0	0	0	0	0	0	0	0	0	/home/dhl_ec/bnelissen/Slides/CD3_manuscript/CD3_slides/AAA102.CD3/AAA102.CD3.run1	255	1.0	0.06	1.0	0.06	0.0	-10.3615537075	0.0	9.11133207336
85.0	2028631.0	40.0	6846.0	2028631.0	4000000.0	1.0	1.0	2.62	3.88	1.87	0.0799999999999	9.88	0.599999999999	1.28	0.21	11.78	0.45	3.44	2.5	0.73	AAA102.CD3.X6.Y4.tile.tissue.png	247	1	2000	247	626876affbdb401dae532fccfbfde461	0	0	0	0	0	0	0	0	0	0	0	0	0	/home/dhl_ec/bnelissen/Slides/CD3_manuscript/CD3_slides/AAA102.CD3/AAA102.CD3.run1	255	0.7	0.06	0.7	0.06	-9.07010700158	-11.1484849748	1.40844324476	0.1952778125
0.0	3990230.0	0.0	8527.0	3990230.0	4000000.0	0.0	1.0	1.48	2.46	1.86	0.0699999999997	9.77	0.59	1.27	0.0799999999999	13.63	0.500000000001	3.52	2.46	0.78	AAA102.CD3.X6.Y5.tile.tissue.png	248	1	2000	248	e024546fd40527f0162842ba7937138c	0	0	0	0	0	0	0	0	0	0	0	0	0	/home/dhl_ec/bnelissen/Slides/CD3_manuscript/CD3_slides/AAA102.CD3/AAA102.CD3.run1	255	0.7	0.06	0.7	0.06	-8.23868275551	-11.6886581945	0.64662435	0.0661433459473
0.0	2105635.0	0.0	15360.0	2105635.0	4000000.0	0.0	1.0	1.99	2.42	1.2	0.0500000000002	6.99	0.410000000001	0.8	0.150000000001	8.01	0.219999999999	2.34	1.58	1.08	AAA102.CD3.X6.Y6.tile.tissue.png	249	1	2000	249	5591c55e214323f9155214898ec24518	0	0	0	0	0	0	0	0	0	0	0	0	0	/home/dhl_ec/bnelissen/Slides/CD3_manuscript/CD3_slides/AAA102.CD3/AAA102.CD3.run1	255	0.7	0.06	0.7	0.06	-8.45131838877	-11.6138415687	1.17571127351	0.171158335937
0.0	0.0	0.0	0.0	0.0	4000000.0	0.0	0.0	1.44	1.52	1.25	0.0599999999995	5.76	0.32	0.91	0.23	4.83	0.129999999999	2.17	1.62	0.75	AAA102.CD3.X6.Y7.tile.tissue.png	250	1	2000	250	2d87c45b41b3d021ea4f5b181a115243	0	0	0	0	0	0	0	0	0	0	0	0	0	/home/dhl_ec/bnelissen/Slides/CD3_manuscript/CD3_slides/AAA102.CD3/AAA102.CD3.run1	255	1.0	0.06	1.0	0.06	0.0	0.0	0.0	8.690943
0.0	0.0	0.0	0.0	0.0	4000000.0	0.0	0.0	1.89	2.04	1.47	0.0699999999997	5.9	0.49	1.49	0.23	6.86	0.22	2.54	1.65	1.34	AAA102.CD3.X7.Y14.tile.tissue.png	251	1	2000	251	9e7c0175b11e6c18883b6c3dbd39dc38	0	0	0	0	0	0	0	0	0	0	0	0	0	/home/dhl_ec/bnelissen/Slides/CD3_manuscript/CD3_slides/AAA102.CD3/AAA102.CD3.run1	255	1.0	0.06	1.0	0.06	0.0	0.0	0.0	3.22916225
67.0	99924.0	46.0	3910.0	99924.0	4000000.0	1.0	9.0	2.48	1.57	1.21	0.0599999999995	7.06	0.6	1.35	0.32	9.64	0.33	3.42	2.48	1.23	AAA102.CD3.X7.Y17.tile.tissue.png	252	1	2000	252	31f8c9d180d5f05c4c0b37e2121783e4	0	0	0	0	0	0	0	0	0	0	0	0	0	/home/dhl_ec/bnelissen/Slides/CD3_manuscript/CD3_slides/AAA102.CD3/AAA102.CD3.run1	255	0.7	0.06	0.7	0.06	-7.18651450108	-11.8763143571	0.553542603689	2.91725985986
0.0	8736.0	0.0	662.0	8736.0	4000000.0	0.0	2.0	2.44	2.95	1.25	0.0600000000004	7.26	0.6	1.43	0.33	8.38	0.23	3.34	2.48	1.04	AAA102.CD3.X7.Y18.tile.tissue.png	253	1	2000	253	c803cb15e788dffd5236ac867052d40a	0	0	0	0	0	0	0	0	0	0	0	0	0	/home/dhl_ec/bnelissen/Slides/CD3_manuscript/CD3_slides/AAA102.CD3/AAA102.CD3.run1	255	0.7	0.06	0.7	0.06	0.0	-11.2185810298	0.0472581674764	8.08818989532
0.0	220982.0	0.0	4262.0	220982.0	1342000.0	0.0	1.0	2.05	2.41	0.43	0.0200000000004	2.69	0.139999999999	0.32	0.0699999999997	2.22	0.1	1.02	0.53	0.139999999999	AAA102.CD3.X7.Y20.tile.tissue.png	254	1	2000	254	97162d4ccde76fab1afa440747276c99	0	0	0	0	0	0	0	0	0	0	0	0	0	/home/dhl_ec/bnelissen/Slides/CD3_manuscript/CD3_slides/AAA102.CD3/AAA102.CD3.run1	255	0.7	0.06	0.7	0.06	0.0	-11.5184323715	2.10545909848	0.807331550973
0.0	0.0	0.0	0.0	0.0	4000000.0	0.0	0.0	3.46	2.49	1.19	0.0699999999997	6.73	0.320000000001	1.34	0.33	6.94	0.219999999999	2.92	1.63	2.12	AAA102.CD3.X7.Y3.tile.tissue.png	255	1	2000	255	24c7f17997504bc19d0b375a3e81047a	0	0	0	0	0	0	0	0	0	0	0	0	0	/home/dhl_ec/bnelissen/Slides/CD3_manuscript/CD3_slides/AAA102.CD3/AAA102.CD3.run1	255	1.0	0.06	1.0	0.06	0.0	-10.1908991287	0.0	5.8079748137
0.0	2898380.0	0.0	8146.0	2898380.0	4000000.0	0.0	1.0	3.28	3.02	1.22	0.0600000000004	7.46	0.59	1.28	0.15	12.18	0.42	3.57	2.48	0.549999999999	AAA102.CD3.X7.Y4.tile.tissue.png	256	1	2000	256	55d1a9ea50c4f5770584c3871d19abeb	0	0	0	0	0	0	0	0	0	0	0	0	0	/home/dhl_ec/bnelissen/Slides/CD3_manuscript/CD3_slides/AAA102.CD3/AAA102.CD3.run1	255	0.7	0.06	0.7	0.06	-8.10000927993	-10.9580696716	0.816700805886	0.230133371094
0.0	3934754.0	0.0	9731.0	3934754.0	4000000.0	0.0	2.0	1.99	2.44	1.86	0.0699999999997	10.55	0.610000000001	1.3	0.0899999999992	13.41	0.49	3.54	2.48	0.799999999999	AAA102.CD3.X7.Y5.tile.tissue.png	257	1	2000	257	bf47d16dc02d906909d45996b4d3012b	0	0	0	0	0	0	0	0	0	0	0	0	0	/home/dhl_ec/bnelissen/Slides/CD3_manuscript/CD3_slides/AAA102.CD3/AAA102.CD3.run1	255	0.7	0.06	0.7	0.06	-7.31541137788	-12.1460653379	0.767104019268	0.0629081621094
0.0	3928961.0	0.0	9503.0	3928961.0	4000000.0	0.0	2.0	2.53	4.04	1.87	0.0799999999999	9.89	0.59	1.28	0.0799999999999	13.13	0.33	3.42	1.98	0.57	AAA102.CD3.X7.Y6.tile.tissue.png	258	1	2000	258	810cab47159934238a4a809ebc85490d	0	0	0	0	0	0	0	0	0	0	0	0	0	/home/dhl_ec/bnelissen/Slides/CD3_manuscript/CD3_slides/AAA102.CD3/AAA102.CD3.run1	255	0.7	0.06	0.7	0.06	-6.15607037485	-11.7543553582	0.252952562836	0.0632453969727
0.0	45628.0	0.0	3166.0	45628.0	4000000.0	0.0	5.0	2.02	3.05	1.29	0.0699999999997	7.35	0.41	0.87	0.24	6.33	0.150000000001	2.25	1.63	0.73	AAA102.CD3.X7.Y7.tile.tissue.png	259	1	2000	259	c11922968d717673860de68ecf7735a8	0	0	0	0	0	0	0	0	0	0	0	0	0	/home/dhl_ec/bnelissen/Slides/CD3_manuscript/CD3_slides/AAA102.CD3/AAA102.CD3.run1	255	0.7	0.06	0.7	0.06	0.0	-11.899129808	2.41646730763	3.99232289478
0.0	0.0	0.0	0.0	0.0	4000000.0	0.0	0.0	2.74	1.66	1.51	0.0800000000008	8.52	0.49	0.96	0.23	4.93	0.139999999999	2.17	1.65	1.11	AAA102.CD3.X8.Y11.tile.tissue.png	260	1	2000	260	3f39c1055fa50e03f9c3a7385562f484	0	0	0	0	0	0	0	0	0	0	0	0	0	/home/dhl_ec/bnelissen/Slides/CD3_manuscript/CD3_slides/AAA102.CD3/AAA102.CD3.run1	255	1.0	0.06	1.0	0.06	0.0	0.0	0.0	3.0502595
58.0	241041.0	31.0	3615.0	241041.0	4000000.0	1.0	1.0	2.32	3.19	1.17	0.0699999999997	7.13	0.4	0.799999999999	0.23	6.88	0.34	2.29	1.57	2.46	AAA102.CD3.X8.Y12.tile.tissue.png	261	1	2000	261	722a01bf6ed9d4e3333450fcba4b4dff	0	0	0	0	0	0	0	0	0	0	0	0	0	/home/dhl_ec/bnelissen/Slides/CD3_manuscript/CD3_slides/AAA102.CD3/AAA102.CD3.run1	255	0.7	0.06	0.7	0.06	-7.86705628354	-11.2211096469	1.69672969885	2.36962490527
0.0	375747.0	0.0	3919.0	375747.0	4000000.0	0.0	2.0	2.65	2.28	1.88	0.0900000000001	10.45	0.6	1.25	0.309999999999	8.54	0.25	3.43	2.47	1.02	AAA102.CD3.X8.Y13.tile.tissue.png	262	1	2000	262	534850742d8a63bb7807de78f4726adb	0	0	0	0	0	0	0	0	0	0	0	0	0	/home/dhl_ec/bnelissen/Slides/CD3_manuscript/CD3_slides/AAA102.CD3/AAA102.CD3.run1	255	0.7	0.06	0.7	0.06	0.0	-10.5725259947	1.37361525841	1.00162307715
510.0	1739693.0	243.0	8064.0	1739693.0	4000000.0	5.0	1.0	2.45	1.71	1.86	0.0699999999997	10.24	0.599999999999	1.27	0.220000000001	11.51	0.440000000001	3.58	2.45	0.889999999999	AAA102.CD3.X8.Y14.tile.tissue.png	263	1	2000	263	02b6f663720f6647831ad60cb4a8604f	0	0	0	0	0	0	0	0	0	0	0	0	0	/home/dhl_ec/bnelissen/Slides/CD3_manuscript/CD3_slides/AAA102.CD3/AAA102.CD3.run1	255	0.7	0.06	0.7	0.06	-9.14103570679	-11.3597984708	2.23396632361	0.239158101563
295.0	1834988.0	132.0	9495.0	1834988.0	4000000.0	3.0	2.0	2.54	3.18	1.18	0.0599999999995	7.65	0.4	1.29	0.220000000001	11.43	0.450000000001	3.15	1.57	0.869999999999	AAA102.CD3.X8.Y15.tile.tissue.png	264	1	2000	264	80b3108566fd35788b61991db6dba137	0	0	0	0	0	0	0	0	0	0	0	0	0	/home/dhl_ec/bnelissen/Slides/CD3_manuscript/CD3_slides/AAA102.CD3/AAA102.CD3.run1	255	0.7	0.06	0.7	0.06	-8.39310575362	-11.0768782428	1.75490012591	0.42305909375
0.0	381536.0	0.0	5635.0	381536.0	4000000.0	0.0	3.0	2.69	2.25	1.16	0.0699999999997	7.08	0.400000000001	0.849999999999	0.219999999999	6.98	0.16	2.34	1.64	0.749999999998	AAA102.CD3.X8.Y16.tile.tissue.png	265	1	2000	265	01edb1b8f5cf623c64d96306e747d97b	0	0	0	0	0	0	0	0	0	0	0	0	0	/home/dhl_ec/bnelissen/Slides/CD3_manuscript/CD3_slides/AAA102.CD3/AAA102.CD3.run1	255	0.7	0.06	0.7	0.06	-8.61917938096	-11.6115526608	2.40220429753	2.13545371191
0.0	143630.0	0.0	4756.0	143630.0	4000000.0	0.0	4.0	2.04	2.77	1.21	0.0900000000001	12.16	0.6	1.33	0.33	6.32	0.16	2.28	1.63	0.52	AAA102.CD3.X8.Y17.tile.tissue.png	266	1	2000	266	d20eee4f45931a86e630c40901182ecd	0	0	0	0	0	0	0	0	0	0	0	0	0	/home/dhl_ec/bnelissen/Slides/CD3_manuscript/CD3_slides/AAA102.CD3/AAA102.CD3.run1	255	0.7	0.06	0.7	0.06	0.0	-11.6880483839	0.148972375853	3.69926535767
0.0	5010.0	0.0	460.0	5010.0	4000000.0	0.0	1.0	2.17	2.52	1.21	0.0599999999995	7.27	0.42	0.950000000001	0.24	6.18	0.15	2.21	1.65	0.610000000001	AAA102.CD3.X8.Y18.tile.tissue.png	267	1	2000	267	f25cfb6e8045fe0be690e62b62da5335	0	0	0	0	0	0	0	0	0	0	0	0	0	/home/dhl_ec/bnelissen/Slides/CD3_manuscript/CD3_slides/AAA102.CD3/AAA102.CD3.run1	255	0.7	0.06	0.7	0.06	0.0	-11.4969962677	0.060850875154	7.04261107462
0.0	0.0	0.0	0.0	0.0	4000000.0	0.0	0.0	2.31	1.38	1.2	0.0600000000013	6.83	0.330000000002	0.92	0.24	4.94	0.129999999999	2.06	1.57	0.629999999999	AAA102.CD3.X8.Y2.tile.tissue.png	268	1	2000	268	d3cc7fcf9176c93cd88a38a445030f05	0	0	0	0	0	0	0	0	0	0	0	0	0	/home/dhl_ec/bnelissen/Slides/CD3_manuscript/CD3_slides/AAA102.CD3/AAA102.CD3.run1	255	1.0	0.06	1.0	0.06	0.0	-11.7632537986	0.0	6.77314728299
0.0	220983.0	0.0	4232.0	220983.0	1342000.0	0.0	1.0	1.72	1.58	0.440000000001	0.0200000000004	2.52	0.18	0.310000000001	0.0900000000001	2.19	0.0700000000015	0.780000000001	0.549999999999	0.15	AAA102.CD3.X8.Y20.tile.tissue.png	269	1	2000	269	6f0b90bbc8e47e5d35ea69b19ca9c13a	0	0	0	0	0	0	0	0	0	0	0	0	0	/home/dhl_ec/bnelissen/Slides/CD3_manuscript/CD3_slides/AAA102.CD3/AAA102.CD3.run1	255	0.7	0.06	0.7	0.06	0.0	-11.3993502319	2.10405919234	0.849123166216
0.0	0.0	0.0	0.0	0.0	4000000.0	0.0	0.0	0.960000000001	1.95	1.21	0.0500000000011	6.75	0.309999999999	0.779999999999	0.24	4.89	0.210000000001	3.08	1.59	1.9	AAA102.CD3.X8.Y3.tile.tissue.png	270	1	2000	270	e67bb6690003fd7cf7b53b495686ecda	0	0	0	0	0	0	0	0	0	0	0	0	0	/home/dhl_ec/bnelissen/Slides/CD3_manuscript/CD3_slides/AAA102.CD3/AAA102.CD3.run1	255	1.0	0.06	1.0	0.06	0.0	-11.6635743531	0.0	0.212644371063
0.0	3495144.0	0.0	8042.0	3495144.0	4000000.0	0.0	1.0	2.9	2.29	1.87	0.0799999999999	14.23	0.59	1.29	0.120000000001	13.0	0.459999999999	3.49	2.46	0.980000000001	AAA102.CD3.X8.Y4.tile.tissue.png	271	1	2000	271	fa5a658c03a724a64171dbccfe8c6915	0	0	0	0	0	0	0	0	0	0	0	0	0	/home/dhl_ec/bnelissen/Slides/CD3_manuscript/CD3_slides/AAA102.CD3/AAA102.CD3.run1	255	0.7	0.06	0.7	0.06	-7.81478317983	-11.2640857724	0.670518957906	0.153608234375
0.0	3998331.0	0.0	8114.0	3998331.0	4000000.0	0.0	1.0	3.65	3.31	1.86	0.0699999999997	7.77	0.390000000001	0.799999999997	0.0599999999995	9.69	0.310000000001	2.25	1.57	0.84	AAA102.CD3.X8.Y5.tile.tissue.png	272	1	2000	272	966b8bcd62431a0c95f89364c229f19c	0	0	0	0	0	0	0	0	0	0	0	0	0	/home/dhl_ec/bnelissen/Slides/CD3_manuscript/CD3_slides/AAA102.CD3/AAA102.CD3.run1	255	0.7	0.06	0.7	0.06	-7.03669998855	-11.6100148691	0.343402454708	0.0438562489014
0.0	3842233.0	0.0	8529.0	3842233.0	4000000.0	0.0	1.0	2.46	1.57	1.16	0.0499999999993	9.1	0.389999999999	0.789999999999	0.0700000000015	8.44	0.309999999999	2.32	1.62	0.550000000001	AAA102.CD3.X8.Y6.tile.tissue.png	273	1	2000	273	f6a3e942a9fff6985d9e6316921cdbe3	0	0	0	0	0	0	0	0	0	0	0	0	0	/home/dhl_ec/bnelissen/Slides/CD3_manuscript/CD3_slides/AAA102.CD3/AAA102.CD3.run1	255	0.7	0.06	0.7	0.06	0.0	-11.3363466791	0.193285958322	0.0559597919922
151.0	74731.0	91.0	4505.0	74731.0	4000000.0	2.0	10.0	2.62	2.79	1.21	0.0599999999995	6.88	0.4	0.810000000001	0.220000000001	6.91	0.23	2.25	1.64	0.509999999998	AAA102.CD3.X8.Y7.tile.tissue.png	274	1	2000	274	8b031db299ece24f38a99ed4039a918c	0	0	0	0	0	0	0	0	0	0	0	0	0	/home/dhl_ec/bnelissen/Slides/CD3_manuscript/CD3_slides/AAA102.CD3/AAA102.CD3.run1	255	0.7	0.06	0.7	0.06	-8.9839351534	-11.5726905901	2.5451395279	1.03024801758
0.0	0.0	0.0	0.0	0.0	4000000.0	0.0	0.0	2.36	2.46	1.22	0.0500000000011	5.7	0.310000000001	0.970000000001	0.34	6.96	0.219999999999	3.24	2.5	1.06	AAA102.CD3.X9.Y10.tile.tissue.png	275	1	2000	275	a388f80925716bf1b80a13a85f32ce5e	0	0	0	0	0	0	0	0	0	0	0	0	0	/home/dhl_ec/bnelissen/Slides/CD3_manuscript/CD3_slides/AAA102.CD3/AAA102.CD3.run1	255	1.0	0.06	1.0	0.06	0.0	0.0	0.0	6.4507935
0.0	167752.0	0.0	2297.0	167752.0	4000000.0	0.0	1.0	2.79	2.94	1.83	0.0799999999999	10.49	0.59	1.38	0.32	8.49	0.24	3.38	2.53	0.870000000001	AAA102.CD3.X9.Y11.tile.tissue.png	276	1	2000	276	fa9c35fbd252828171e3957eb99a7eea	0	0	0	0	0	0	0	0	0	0	0	0	0	/home/dhl_ec/bnelissen/Slides/CD3_manuscript/CD3_slides/AAA102.CD3/AAA102.CD3.run1	255	0.7	0.06	0.7	0.06	0.0	-10.9918087768	0.599839811895	3.58085594458
0.0	3435869.0	0.0	9801.0	3435869.0	4000000.0	0.0	1.0	3.12	2.45	1.84	0.0699999999997	11.2	0.6	1.28	0.120000000001	12.81	0.459999999999	3.54	2.5	1.01	AAA102.CD3.X9.Y12.tile.tissue.png	277	1	2000	277	1538a20ceaa47ab72999f2c2007df4a4	0	0	0	0	0	0	0	0	0	0	0	0	0	/home/dhl_ec/bnelissen/Slides/CD3_manuscript/CD3_slides/AAA102.CD3/AAA102.CD3.run1	255	0.7	0.06	0.7	0.06	-7.44036267691	-10.5718628399	0.515985401071	0.0797599785156
20824.0	3133275.0	7719.0	19009.0	3133275.0	4000000.0	140.0	8.0	3.43	3.01	1.86	0.0699999999997	12.54	0.59	1.29	0.15	14.07	0.539999999999	3.56	2.47	0.989999999998	AAA102.CD3.X9.Y13.tile.tissue.png	278	1	2000	278	56f458747a86faef64a18bf20d36acc6	0	0	0	0	0	0	0	0	0	0	0	0	0	/home/dhl_ec/bnelissen/Slides/CD3_manuscript/CD3_slides/AAA102.CD3/AAA102.CD3.run1	255	0.7	0.06	0.7	0.06	-9.66071045336	-12.0465356623	3.56960162459	0.454606453125
19281.0	3698808.0	6357.0	15298.0	3698808.0	4000000.0	108.0	2.0	3.26	2.37	1.83	0.0700000000015	9.15	0.599999999999	1.29	0.1	14.31	0.59	3.58	2.5	1.21	AAA102.CD3.X9.Y14.tile.tissue.png	279	1	2000	279	a86248d5511baa672076615532887ad3	0	0	0	0	0	0	0	0	0	0	0	0	0	/home/dhl_ec/bnelissen/Slides/CD3_manuscript/CD3_slides/AAA102.CD3/AAA102.CD3.run1	255	0.7	0.06	0.7	0.06	-9.15625202948	-12.3000438994	1.70221236758	0.305951960937
5431.0	3975258.0	2413.0	8854.0	3975258.0	4000000.0	42.0	1.0	3.66	2.0	1.2	0.0600000000013	8.3	0.400000000001	0.799999999999	0.0599999999995	10.33	0.6	3.57	2.53	0.730000000001	AAA102.CD3.X9.Y15.tile.tissue.png	280	1	2000	280	c35d0db83b8433780597094fdadfe682	0	0	0	0	0	0	0	0	0	0	0	0	0	/home/dhl_ec/bnelissen/Slides/CD3_manuscript/CD3_slides/AAA102.CD3/AAA102.CD3.run1	255	0.7	0.06	0.7	0.06	-9.13918669426	-12.2113212452	1.45305011336	0.187158373047
1796.0	3849644.0	887.0	8312.0	3849644.0	4000000.0	19.0	1.0	3.72	2.49	1.19	0.0500000000011	6.72	0.389999999999	0.98	0.1	11.41	0.48	2.65	1.63	1.31	AAA102.CD3.X9.Y16.tile.tissue.png	281	1	2000	281	e7ed5d39adf7307ec67f377c38bf4663	0	0	0	0	0	0	0	0	0	0	0	0	0	/home/dhl_ec/bnelissen/Slides/CD3_manuscript/CD3_slides/AAA102.CD3/AAA102.CD3.run1	255	0.7	0.06	0.7	0.06	-8.88272142175	-12.1457647853	1.05450627442	0.131720966797
100.0	2117422.0	42.0	9438.0	2117422.0	4000000.0	1.0	2.0	2.54	1.79	1.66	0.0500000000011	11.3	0.630000000001	1.34	0.199999999999	12.17	0.459999999999	3.77	2.38	0.83	AAA102.CD3.X9.Y17.tile.tissue.png	282	1	2000	282	15a22d051b599900bae3f2fa51478687	0	0	0	0	0	0	0	0	0	0	0	0	0	/home/dhl_ec/bnelissen/Slides/CD3_manuscript/CD3_slides/AAA102.CD3/AAA102.CD3.run1	255	0.7	0.06	0.7	0.06	-8.29907907856	-11.4011835426	0.849770753391	0.611076453125
0.0	37646.0	0.0	1536.0	37646.0	4000000.0	0.0	3.0	3.45	1.76	1.74	0.0799999999999	10.14	0.610000000001	1.43	0.33	8.83	0.23	3.48	2.64	1.47	AAA102.CD3.X9.Y18.tile.tissue.png	283	1	2000	283	87dc97045abe8fb42e9308c32beb878e	0	0	0	0	0	0	0	0	0	0	0	0	0	/home/dhl_ec/bnelissen/Slides/CD3_manuscript/CD3_slides/AAA102.CD3/AAA102.CD3.run1	255	0.7	0.06	0.7	0.06	0.0	-12.4278766636	1.24342559634	2.88669257178
0.0	0.0	0.0	0.0	0.0	4000000.0	0.0	0.0	1.08	2.5	1.68	0.1	9.56	0.51	1.37	0.35	6.83	0.209999999999	3.18	2.51	1.08	AAA102.CD3.X9.Y2.tile.tissue.png	284	1	2000	284	82672f9fa9b37031ccf7879bb605b41a	0	0	0	0	0	0	0	0	0	0	0	0	0	/home/dhl_ec/bnelissen/Slides/CD3_manuscript/CD3_slides/AAA102.CD3/AAA102.CD3.run1	255	1.0	0.06	1.0	0.06	0.0	-10.3402185287	0.0	9.06351144471
0.0	223296.0	0.0	4236.0	223296.0	1342000.0	0.0	1.0	1.25	0.769999999999	0.650000000001	0.0300000000007	3.8	0.209999999999	0.51	0.0999999999985	2.51	0.0599999999995	0.74	0.689999999999	0.200000000001	AAA102.CD3.X9.Y20.tile.tissue.png	285	1	2000	285	07fbc537126b44674e78fffe31769be5	0	0	0	0	0	0	0	0	0	0	0	0	0	/home/dhl_ec/bnelissen/Slides/CD3_manuscript/CD3_slides/AAA102.CD3/AAA102.CD3.run1	255	0.7	0.06	0.7	0.06	0.0	-11.4521467486	2.55217178095	0.739238147355
0.0	0.0	0.0	0.0	0.0	4000000.0	0.0	0.0	2.09	4.12	1.89	0.0699999999997	9.53	0.5	1.27	0.33	6.88	0.220000000001	3.19	2.49	0.880000000001	AAA102.CD3.X9.Y3.tile.tissue.png	286	1	2000	286	5e2d776a0f27654b5279a8c64558cb8a	0	0	0	0	0	0	0	0	0	0	0	0	0	/home/dhl_ec/bnelissen/Slides/CD3_manuscript/CD3_slides/AAA102.CD3/AAA102.CD3.run1	255	1.0	0.06	1.0	0.06	0.0	-10.2668248804	0.0	0.225578351913
162.0	3523432.0	82.0	7898.0	3523432.0	4000000.0	2.0	1.0	3.71	2.0	1.91	0.0699999999997	14.83	0.6	1.29	0.120000000001	13.57	0.559999999999	3.54	2.5	1.06	AAA102.CD3.X9.Y4.tile.tissue.png	287	1	2000	287	1ebb5d639b6f3fee627da3c35d62534b	0	0	0	0	0	0	0	0	0	0	0	0	0	/home/dhl_ec/bnelissen/Slides/CD3_manuscript/CD3_slides/AAA102.CD3/AAA102.CD3.run1	255	0.7	0.06	0.7	0.06	-8.95057931435	-11.4175191478	1.03661268055	0.206644085937
0.0	4000000.0	0.0	7996.0	4000000.0	4000000.0	0.0	1.0	3.49	2.03	1.87	0.0799999999999	9.59	0.5	1.27	0.0699999999997	13.55	0.5	3.52	2.49	0.77	AAA102.CD3.X9.Y5.tile.tissue.png	288	1	2000	288	c4e642731e78cd2fdd5423bc29627470	0	0	0	0	0	0	0	0	0	0	0	0	0	/home/dhl_ec/bnelissen/Slides/CD3_manuscript/CD3_slides/AAA102.CD3/AAA102.CD3.run1	255	0.7	0.06	0.7	0.06	-7.56758769919	-11.0800124167	0.127267077345	0.0375364409782
0.0	3080796.0	0.0	7548.0	3080796.0	4000000.0	0.0	1.0	2.88	3.17	1.26	0.0600000000013	7.2	0.4	0.800000000001	0.110000000001	8.19	0.279999999999	2.31	1.63	0.92	AAA102.CD3.X9.Y6.tile.tissue.png	289	1	2000	289	a3c32c51011c614bb5fe28d718cb96b1	0	0	0	0	0	0	0	0	0	0	0	0	0	/home/dhl_ec/bnelissen/Slides/CD3_manuscript/CD3_slides/AAA102.CD3/AAA102.CD3.run1	255	0.7	0.06	0.7	0.06	0.0	-10.6326315884	0.120615439159	0.0652336552734
172.0	7123.0	94.0	548.0	7123.0	4000000.0	2.0	2.0	2.98	1.89	1.87	0.0900000000001	10.04	0.59	1.44	0.33	9.44	0.33	3.31	2.47	1.67	AAA102.CD3.X9.Y7.tile.tissue.png	290	1	2000	290	688c52a82dd163a169f578e0b7c6a593	0	0	0	0	0	0	0	0	0	0	0	0	0	/home/dhl_ec/bnelissen/Slides/CD3_manuscript/CD3_slides/AAA102.CD3/AAA102.CD3.run1	255	0.7	0.06	0.7	0.06	-9.26807768742	-12.6437277308	5.67958605407	2.20966628772
0.0	0.0	0.0	0.0	0.0	4000000.0	0.0	0.0	2.9	2.45	1.63	0.0599999999995	6.98	0.51	1.54	0.34	7.2	0.23	2.32	2.48	0.76	AAA102.CD3.X9.Y9.tile.tissue.png	291	1	2000	291	86e60c8df8594fd6558c5b9f1354f0de	0	0	0	0	0	0	0	0	0	0	0	0	0	/home/dhl_ec/bnelissen/Slides/CD3_manuscript/CD3_slides/AAA102.CD3/AAA102.CD3.run1	255	1.0	0.06	1.0	0.06	0.0	0.0	0.0	6.6860155
[truncated: 2 more columns]
