# Supplementary material for: SlideToolkit: An Assistive Toolset for the Histological Quantification of Whole Slide Images
Source: PLoS One. 2014 Nov 5;9(11):e110289. doi: 10.1371/journal.pone.0110289 (PMC4220929; doi:10.1371/journal.pone.0110289)
Supplement: RawData S1 — ICC and BlandAltman plot - measurements and r-script.zip. Measurements of Run1 and Run2, including the code for the calculation of the intraclass correlation coefficient (ICC) and the code for the Bland and Altman plot. (ZIP) [file pone.0110289.s003.zip › cellprofiler.measurements/run1.3138d47580dc0fd836081e377b02bf61.DefaultOUT_Image.csv]

AreaOccupied_AreaOccupied_DAB_Nuclei	AreaOccupied_AreaOccupied_Tissue	AreaOccupied_Perimeter_DAB_Nuclei	AreaOccupied_Perimeter_Tissue	AreaOccupied_TotalArea_DAB_Nuclei	AreaOccupied_TotalArea_Tissue	Count_DAB_Nuclei	Count_Tissue	ExecutionTime_01LoadImages	ExecutionTime_02ColorToGray	ExecutionTime_03Smooth	ExecutionTime_04ImageMath	ExecutionTime_05IdentifyPrimaryObjects	ExecutionTime_06MeasureImageAreaOccupied	ExecutionTime_07UnmixColors	ExecutionTime_08MaskImage	ExecutionTime_09IdentifyPrimaryObjects	ExecutionTime_10MeasureImageAreaOccupied	ExecutionTime_11OverlayOutlines	ExecutionTime_12OverlayOutlines	ExecutionTime_13SaveImages	FileName_Original	Group_Index	Group_Number	Height_Original	ImageNumber	MD5Digest_Original	ModuleError_01LoadImages	ModuleError_02ColorToGray	ModuleError_03Smooth	ModuleError_04ImageMath	ModuleError_05IdentifyPrimaryObjects	ModuleError_06MeasureImageAreaOccupied	ModuleError_07UnmixColors	ModuleError_08MaskImage	ModuleError_09IdentifyPrimaryObjects	ModuleError_10MeasureImageAreaOccupied	ModuleError_11OverlayOutlines	ModuleError_12OverlayOutlines	ModuleError_13SaveImages	PathName_Original	Scaling_Original	Threshold_FinalThreshold_DAB_Nuclei	Threshold_FinalThreshold_Tissue	Threshold_OrigThreshold_DAB_Nuclei	Threshold_OrigThreshold_Tissue	Threshold_SumOfEntropies_DAB_Nuclei	Threshold_SumOfEntropies_Tissue	Threshold_WeightedVariance_DAB_Nuclei	Threshold_WeightedVariance_Tissue
486.0	17297.0	216.0	1096.0	17297.0	4000000.0	4.0	3.0	2.95	2.37	1.08	0.05	6.32	0.34	0.73	0.2	6.3	0.2	1.96	1.44	1.05	AAA315.CD3.X0.Y10.tile.tissue.png	1	1	2000	1	ce7a7151bf4fcff47cc098301a8f5ef0	0	0	0	0	0	0	0	0	0	0	0	0	0	/home/dhl_ec/bnelissen/Slides/CD3_manuscript/CD3_slides/AAA315.CD3/AAA315.CD3.run1	255	0.7	0.06	0.7	0.06	-7.88792719214	-11.4762594035	1.19337177686	3.06014484717
0.0	0.0	0.0	0.0	0.0	4000000.0	0.0	0.0	2.36	1.81	1.09	0.04	5.77	0.27	0.71	0.2	4.55	0.12	1.93	1.43	0.64	AAA315.CD3.X0.Y11.tile.tissue.png	2	1	2000	2	72e66726e35cb4580bc9e8c7d3b99a37	0	0	0	0	0	0	0	0	0	0	0	0	0	/home/dhl_ec/bnelissen/Slides/CD3_manuscript/CD3_slides/AAA315.CD3/AAA315.CD3.run1	255	1.0	0.06	1.0	0.06	0.0	-11.1857681018	0.0	6.76742924319
0.0	61027.0	0.0	1640.0	61027.0	4000000.0	0.0	1.0	2.57	1.03	1.08	0.04	6.04	0.35	0.73	0.19	5.92	0.13	1.94	1.4	0.39	AAA315.CD3.X0.Y12.tile.tissue.png	3	1	2000	3	4cad3f1c83c19ee70da5ad3400c7776f	0	0	0	0	0	0	0	0	0	0	0	0	0	/home/dhl_ec/bnelissen/Slides/CD3_manuscript/CD3_slides/AAA315.CD3/AAA315.CD3.run1	255	0.7	0.06	0.7	0.06	-7.81727146948	-11.4244867104	0.648525626769	4.08712523022
2392.0	711553.0	1132.0	6647.0	711553.0	4000000.0	24.0	3.0	2.46	1.06	1.08	0.05	6.35	0.35	0.71	0.19	6.95	0.22	2.11	1.44	0.37	AAA315.CD3.X0.Y13.tile.tissue.png	4	1	2000	4	ae57632e4d471b8065f4cabcb84166b4	0	0	0	0	0	0	0	0	0	0	0	0	0	/home/dhl_ec/bnelissen/Slides/CD3_manuscript/CD3_slides/AAA315.CD3/AAA315.CD3.run1	255	0.7	0.06	0.7	0.06	-8.42047277487	-11.3091114556	0.872500587106	1.40439635547
1386.0	1236649.0	552.0	9775.0	1236649.0	4000000.0	11.0	7.0	1.66	1.36	1.66	0.05	6.25	0.35	1.07	0.16	6.66	0.22	1.99	1.36	0.62	AAA315.CD3.X0.Y14.tile.tissue.png	5	1	2000	5	8dd99d1fc2de69e2cb1ae4b855ecec20	0	0	0	0	0	0	0	0	0	0	0	0	0	/home/dhl_ec/bnelissen/Slides/CD3_manuscript/CD3_slides/AAA315.CD3/AAA315.CD3.run1	255	0.7	0.06	0.7	0.06	-8.44572874835	-11.0045286054	0.695187052684	1.15561166016
2764.0	994258.0	1184.0	10079.0	994258.0	4000000.0	25.0	7.0	1.24	1.46	1.02	0.05	6.23	0.35	1.22	0.17	6.49	0.22	2.01	1.41	0.41	AAA315.CD3.X0.Y15.tile.tissue.png	6	1	2000	6	0cfcdf891c8fa9c9a71e94ab6dc8c0ec	0	0	0	0	0	0	0	0	0	0	0	0	0	/home/dhl_ec/bnelissen/Slides/CD3_manuscript/CD3_slides/AAA315.CD3/AAA315.CD3.run1	255	0.7	0.06	0.7	0.06	-8.77474299708	-11.9199022186	1.28754755598	1.51808047266
598.0	53911.0	254.0	2789.0	53911.0	4000000.0	6.0	5.0	1.54	1.03	1.1	0.07	6.17	0.34	0.74	0.2	5.98	0.18	1.91	1.37	0.37	AAA315.CD3.X0.Y16.tile.tissue.png	7	1	2000	7	eb07d863bac076393c52683869f8d786	0	0	0	0	0	0	0	0	0	0	0	0	0	/home/dhl_ec/bnelissen/Slides/CD3_manuscript/CD3_slides/AAA315.CD3/AAA315.CD3.run1	255	0.7	0.06	0.7	0.06	-9.83623244731	-12.1942014851	3.64997234499	1.3582247749
4825.0	822518.0	2107.0	17424.0	822518.0	4000000.0	48.0	12.0	1.36	1.51	1.06	0.04	5.95	0.36	0.7	0.17	6.65	0.4	2.04	1.4	0.4	AAA315.CD3.X0.Y17.tile.tissue.png	8	1	2000	8	b5c656bd10e9289a5f2f9daeded9b280	0	0	0	0	0	0	0	0	0	0	0	0	0	/home/dhl_ec/bnelissen/Slides/CD3_manuscript/CD3_slides/AAA315.CD3/AAA315.CD3.run1	255	0.7	0.06	0.7	0.06	-9.31767934206	-12.0465749998	2.51360892885	1.02670180469
0.0	0.0	0.0	0.0	0.0	4000000.0	0.0	0.0	0.66	1.11	1.03	0.05	5.42	0.27	0.8	0.2	4.33	0.11	1.83	1.39	0.32	AAA315.CD3.X0.Y18.tile.tissue.png	9	1	2000	9	a38990a811eb33e74a2769f7231d3c7c	0	0	0	0	0	0	0	0	0	0	0	0	0	/home/dhl_ec/bnelissen/Slides/CD3_manuscript/CD3_slides/AAA315.CD3/AAA315.CD3.run1	255	1.0	0.06	1.0	0.06	0.0	-10.7330942211	0.0	2.46779917538
0.0	0.0	0.0	0.0	0.0	4000000.0	0.0	0.0	1.15	0.88	1.05	0.04	5.18	0.26	0.78	0.18	4.33	0.11	1.82	1.39	0.36	AAA315.CD3.X0.Y8.tile.tissue.png	10	1	2000	10	cad88ba80a5cd555c43465ad38644d53	0	0	0	0	0	0	0	0	0	0	0	0	0	/home/dhl_ec/bnelissen/Slides/CD3_manuscript/CD3_slides/AAA315.CD3/AAA315.CD3.run1	255	1.0	0.06	1.0	0.06	0.0	0.0	0.0	9.848294
259.0	4852.0	129.0	470.0	4852.0	4000000.0	2.0	2.0	1.94	1.58	1.06	0.05	6.02	0.33	0.74	0.2	6.08	0.19	1.91	1.39	0.33	AAA315.CD3.X0.Y9.tile.tissue.png	11	1	2000	11	59320c3a5ab4a26b2e5b583dc2b71d5e	0	0	0	0	0	0	0	0	0	0	0	0	0	/home/dhl_ec/bnelissen/Slides/CD3_manuscript/CD3_slides/AAA315.CD3/AAA315.CD3.run1	255	0.7	0.06	0.7	0.06	-9.00470364112	-12.503710949	3.34885590269	3.16229861877
0.0	0.0	0.0	0.0	0.0	4000000.0	0.0	0.0	2.01	0.78	1.06	0.04	5.68	0.29	0.84	0.2	4.54	0.11	1.83	1.4	0.31	AAA315.CD3.X1.Y0.tile.tissue.png	12	1	2000	12	0ad9b73d927a18da83087edfd29635fc	0	0	0	0	0	0	0	0	0	0	0	0	0	/home/dhl_ec/bnelissen/Slides/CD3_manuscript/CD3_slides/AAA315.CD3/AAA315.CD3.run1	255	1.0	0.06	1.0	0.06	0.0	-10.1769875255	0.0	2.52455875714
4618.0	81046.0	1496.0	5385.0	81046.0	4000000.0	27.0	12.0	0.79	0.95	1.05	0.04	5.93	0.33	0.67	0.19	6.91	0.28	1.97	1.38	0.35	AAA315.CD3.X1.Y10.tile.tissue.png	13	1	2000	13	41c96bedfb66d2fdf97f73af171e007c	0	0	0	0	0	0	0	0	0	0	0	0	0	/home/dhl_ec/bnelissen/Slides/CD3_manuscript/CD3_slides/AAA315.CD3/AAA315.CD3.run1	255	0.7	0.06	0.7	0.06	-9.65731132458	-12.4648784972	3.26009508623	0.116636136719
23966.0	2565799.0	7339.0	8728.0	2565799.0	4000000.0	125.0	3.0	1.07	1.11	1.1	0.05	6.48	0.41	0.69	0.11	9.33	0.29	1.98	1.35	0.38	AAA315.CD3.X1.Y11.tile.tissue.png	14	1	2000	14	718c62603147629079d27861b91170b6	0	0	0	0	0	0	0	0	0	0	0	0	0	/home/dhl_ec/bnelissen/Slides/CD3_manuscript/CD3_slides/AAA315.CD3/AAA315.CD3.run1	255	0.7	0.06	0.7	0.06	-8.07203595449	-11.3901945061	0.475818964765	0.194869238281
4488.0	3713855.0	1810.0	8948.0	3713855.0	4000000.0	35.0	1.0	0.91	1.34	1.02	0.04	6.51	0.34	0.66	0.06	8.3	0.31	1.97	1.38	0.41	AAA315.CD3.X1.Y12.tile.tissue.png	15	1	2000	15	85fd5dd92b30f980abd4b417d8690518	0	0	0	0	0	0	0	0	0	0	0	0	0	/home/dhl_ec/bnelissen/Slides/CD3_manuscript/CD3_slides/AAA315.CD3/AAA315.CD3.run1	255	0.7	0.06	0.7	0.06	-8.27247222002	-11.9912868353	0.443107274467	0.144677404297
7074.0	3854137.0	2374.0	9623.0	3854137.0	4000000.0	41.0	1.0	0.83	0.99	1.01	0.03	7.96	0.34	0.66	0.06	8.52	0.32	1.98	1.38	0.43	AAA315.CD3.X1.Y13.tile.tissue.png	16	1	2000	16	1ff9dc05acacb7e5d2519306e75a13ae	0	0	0	0	0	0	0	0	0	0	0	0	0	/home/dhl_ec/bnelissen/Slides/CD3_manuscript/CD3_slides/AAA315.CD3/AAA315.CD3.run1	255	0.7	0.06	0.7	0.06	-8.61289056053	-12.2254158467	0.802062286401	0.157818791992
3940.0	4000000.0	1913.0	7996.0	4000000.0	4000000.0	46.0	1.0	0.81	1.33	1.03	0.04	5.35	0.36	0.67	0.04	8.76	0.33	1.98	1.38	0.41	AAA315.CD3.X1.Y14.tile.tissue.png	17	1	2000	17	ec30e60a349c4b7fd8c8f1efead4add9	0	0	0	0	0	0	0	0	0	0	0	0	0	/home/dhl_ec/bnelissen/Slides/CD3_manuscript/CD3_slides/AAA315.CD3/AAA315.CD3.run1	255	0.7	0.0606666484376	0.7	0.0606666484376	-8.55476150136	-12.0027729434	0.496640701205	0.0748105997314
6461.0	3188514.0	3212.0	19752.0	3188514.0	4000000.0	79.0	5.0	1.58	1.5	1.09	0.04	6.65	0.35	0.68	0.08	8.41	0.3	2.07	1.4	0.55	AAA315.CD3.X1.Y15.tile.tissue.png	18	1	2000	18	548a4693e08ffab407d050030c44a241	0	0	0	0	0	0	0	0	0	0	0	0	0	/home/dhl_ec/bnelissen/Slides/CD3_manuscript/CD3_slides/AAA315.CD3/AAA315.CD3.run1	255	0.7	0.06	0.7	0.06	-9.00807308121	-12.162451734	1.32346468763	0.208809351562
14983.0	2948987.0	6302.0	18420.0	2948987.0	4000000.0	128.0	6.0	1.91	0.96	1.09	0.05	6.39	0.35	0.68	0.09	9.31	0.3	2.05	1.39	0.6	AAA315.CD3.X1.Y16.tile.tissue.png	19	1	2000	19	92ebecb8844e4621d56a63802712901c	0	0	0	0	0	0	0	0	0	0	0	0	0	/home/dhl_ec/bnelissen/Slides/CD3_manuscript/CD3_slides/AAA315.CD3/AAA315.CD3.run1	255	0.7	0.06	0.7	0.06	-9.1959585432	-11.5986488508	1.33139862314	0.488141859375
8966.0	2186913.0	3840.0	27138.0	2186913.0	4000000.0	70.0	14.0	1.16	1.04	1.06	0.04	6.16	0.37	0.68	0.11	7.99	0.28	2.08	1.4	0.53	AAA315.CD3.X1.Y17.tile.tissue.png	20	1	2000	20	8c1f0974c2a6ec48d500b0ab6d6cd653	0	0	0	0	0	0	0	0	0	0	0	0	0	/home/dhl_ec/bnelissen/Slides/CD3_manuscript/CD3_slides/AAA315.CD3/AAA315.CD3.run1	255	0.7	0.06	0.7	0.06	-9.31779351507	-12.1238502605	2.12329160984	0.784595515625
7568.0	531884.0	2804.0	13680.0	531884.0	4000000.0	53.0	6.0	1.23	0.93	1.06	0.05	6.14	0.33	0.73	0.18	6.5	0.21	2.07	1.42	0.51	AAA315.CD3.X1.Y18.tile.tissue.png	21	1	2000	21	7e874b5a4251790e892f9a27768a68dd	0	0	0	0	0	0	0	0	0	0	0	0	0	/home/dhl_ec/bnelissen/Slides/CD3_manuscript/CD3_slides/AAA315.CD3/AAA315.CD3.run1	255	0.7	0.06	0.7	0.06	-9.00359475796	-12.3780781825	1.94550464533	1.28319557031
0.0	0.0	0.0	0.0	0.0	4000000.0	0.0	0.0	0.64	0.91	1.04	0.05	5.68	0.27	0.79	0.19	4.29	0.12	1.82	1.41	0.47	AAA315.CD3.X1.Y5.tile.tissue.png	22	1	2000	22	f0bcfc72cd01d04f5013dd5a9edb92ed	0	0	0	0	0	0	0	0	0	0	0	0	0	/home/dhl_ec/bnelissen/Slides/CD3_manuscript/CD3_slides/AAA315.CD3/AAA315.CD3.run1	255	1.0	0.06	1.0	0.06	0.0	-11.6545070758	0.0	4.26450131419
0.0	0.0	0.0	0.0	0.0	4000000.0	0.0	0.0	0.61	0.76	1.22	0.05	5.12	0.27	0.77	0.19	4.26	0.11	1.83	1.39	0.56	AAA315.CD3.X1.Y6.tile.tissue.png	23	1	2000	23	9f77b95b5cf53894a3750d1dc967a6d4	0	0	0	0	0	0	0	0	0	0	0	0	0	/home/dhl_ec/bnelissen/Slides/CD3_manuscript/CD3_slides/AAA315.CD3/AAA315.CD3.run1	255	1.0	0.06	1.0	0.06	0.0	0.0	0.0	5.6749395
0.0	2073.0	0.0	210.0	2073.0	4000000.0	0.0	1.0	0.81	1.11	1.1	0.0500000000001	6.28	0.51	1.11	0.19	5.55	0.13	1.88	1.36	0.52	AAA315.CD3.X1.Y7.tile.tissue.png	24	1	2000	24	cf4c607f9506387e40557111b6116a01	0	0	0	0	0	0	0	0	0	0	0	0	0	/home/dhl_ec/bnelissen/Slides/CD3_manuscript/CD3_slides/AAA315.CD3/AAA315.CD3.run1	255	0.7	0.06	0.7	0.06	-7.18569272573	-12.5005647413	6.06852338566	4.0879372607
272.0	23890.0	73.0	1526.0	23890.0	4000000.0	1.0	4.0	1.96	1.69	1.27	0.04	5.65	0.33	0.62	0.19	5.68	0.18	1.86	1.39	0.58	AAA315.CD3.X1.Y8.tile.tissue.png	25	1	2000	25	e48c4a085cbbf16705c4863fa0b24bc0	0	0	0	0	0	0	0	0	0	0	0	0	0	/home/dhl_ec/bnelissen/Slides/CD3_manuscript/CD3_slides/AAA315.CD3/AAA315.CD3.run1	255	0.7	0.06	0.7	0.06	-9.07858929071	-12.2271030988	3.56907891555	0.218830311035
117.0	24815.0	70.0	2093.0	24815.0	4000000.0	1.0	7.0	0.73	1.46	0.99	0.04	5.65	0.33	0.64	0.19	6.22	0.19	1.89	1.39	0.52	AAA315.CD3.X1.Y9.tile.tissue.png	26	1	2000	26	13a99cf957a89bdb8b8d14d7607b3cf5	0	0	0	0	0	0	0	0	0	0	0	0	0	/home/dhl_ec/bnelissen/Slides/CD3_manuscript/CD3_slides/AAA315.CD3/AAA315.CD3.run1	255	0.7	0.06	0.7	0.06	-8.54821804396	-11.9580455859	2.0779055987	0.239856133057
0.0	0.0	0.0	0.0	0.0	4000000.0	0.0	0.0	0.71	0.83	1.36	0.05	5.32	0.27	0.74	0.19	4.03	0.11	1.76	1.35	0.5	AAA315.CD3.X10.Y0.tile.tissue.png	27	1	2000	27	cb3a5883ed588533ef69e8677aec9c36	0	0	0	0	0	0	0	0	0	0	0	0	0	/home/dhl_ec/bnelissen/Slides/CD3_manuscript/CD3_slides/AAA315.CD3/AAA315.CD3.run1	255	1.0	0.06	1.0	0.06	0.0	-11.5418070051	0.0	4.16260453679
50159.0	2626393.0	19233.0	7874.0	2626393.0	4000000.0	352.0	2.0	1.01	2.01	1.08	0.0500000000001	6.26	0.34	0.69	0.1	9.05	0.28	1.91	1.36	0.37	AAA315.CD3.X10.Y1.tile.tissue.png	28	1	2000	28	311072a109b85de96b873f378d715409	0	0	0	0	0	0	0	0	0	0	0	0	0	/home/dhl_ec/bnelissen/Slides/CD3_manuscript/CD3_slides/AAA315.CD3/AAA315.CD3.run1	255	0.7	0.06	0.7	0.06	-7.43917307012	-11.0222762675	0.304453676445	0.404873984375
16161.0	3371486.0	7070.0	14005.0	3371486.0	4000000.0	150.0	4.0	0.76	1.8	0.98	0.04	6.68	0.33	0.64	0.0799999999999	8.03	0.31	1.97	1.37	0.49	AAA315.CD3.X10.Y10.tile.tissue.png	29	1	2000	29	677e8e1b58c63e995f65a140624113f1	0	0	0	0	0	0	0	0	0	0	0	0	0	/home/dhl_ec/bnelissen/Slides/CD3_manuscript/CD3_slides/AAA315.CD3/AAA315.CD3.run1	255	0.7	0.06	0.7	0.06	-8.09246086262	-11.5627074708	1.05933087793	0.676377020752
28519.0	3534807.0	12837.0	13415.0	3534807.0	4000000.0	252.0	5.0	0.94	0.92	1.06	0.04	6.53	0.32	0.65	0.0699999999999	8.24	0.31	1.97	1.4	0.36	AAA315.CD3.X10.Y11.tile.tissue.png	30	1	2000	30	b2d12a222f3928a5efaf322a6bcfdbe1	0	0	0	0	0	0	0	0	0	0	0	0	0	/home/dhl_ec/bnelissen/Slides/CD3_manuscript/CD3_slides/AAA315.CD3/AAA315.CD3.run1	255	0.7	0.06	0.7	0.06	-7.84098819409	-11.7960997721	1.24152233607	0.936977578125
61895.0	3676578.0	22217.0	11042.0	3676578.0	4000000.0	404.0	1.0	0.9	0.91	1.35	0.05	6.8	0.34	0.65	0.0599999999999	10.34	0.35	2.08	1.39	0.36	AAA315.CD3.X10.Y12.tile.tissue.png	31	1	2000	31	bf45528b61cf0a2794737a984adf9a85	0	0	0	0	0	0	0	0	0	0	0	0	0	/home/dhl_ec/bnelissen/Slides/CD3_manuscript/CD3_slides/AAA315.CD3/AAA315.CD3.run1	255	0.7	0.105431323646	0.7	0.105431323646	-7.2179575883	-12.4042003473	0.298243062324	0.14832629541
10431.0	1457596.0	3715.0	16609.0	1457596.0	4000000.0	70.0	8.0	0.94	1.05	1.05	0.0400000000001	8.44	0.35	0.68	0.14	7.4	0.24	2.03	1.39	0.35	AAA315.CD3.X10.Y13.tile.tissue.png	32	1	2000	32	29e18743e40f97d2c59365c577b3abe0	0	0	0	0	0	0	0	0	0	0	0	0	0	/home/dhl_ec/bnelissen/Slides/CD3_manuscript/CD3_slides/AAA315.CD3/AAA315.CD3.run1	255	0.7	0.06	0.7	0.06	-8.87549346797	-12.7844398873	1.4679542639	0.477018539063
103.0	11255.0	51.0	540.0	11255.0	4000000.0	1.0	1.0	0.87	0.94	1.19	0.09	5.84	0.35	0.66	0.19	6.08	0.18	1.88	1.4	0.5	AAA315.CD3.X10.Y14.tile.tissue.png	33	1	2000	33	4ce43cab668a4b45f74bbd73299d74fa	0	0	0	0	0	0	0	0	0	0	0	0	0	/home/dhl_ec/bnelissen/Slides/CD3_manuscript/CD3_slides/AAA315.CD3/AAA315.CD3.run1	255	0.7	0.06	0.7	0.06	-8.82993964539	-12.5602329472	3.0145988593	0.0797569645996
0.0	0.0	0.0	0.0	0.0	4000000.0	0.0	0.0	0.92	0.94	1.05	0.05	5.13	0.27	0.66	0.19	4.36	0.12	1.84	1.39	0.34	AAA315.CD3.X10.Y15.tile.tissue.png	34	1	2000	34	03c9e910d7d5f99043feee21682794e5	0	0	0	0	0	0	0	0	0	0	0	0	0	/home/dhl_ec/bnelissen/Slides/CD3_manuscript/CD3_slides/AAA315.CD3/AAA315.CD3.run1	255	1.0	0.06	1.0	0.06	0.0	0.0	0.0	0.080006265625
0.0	17335.0	0.0	924.0	17335.0	4000000.0	0.0	3.0	1.2	0.95	1.04	0.04	6.15	0.34	0.65	0.19	5.63	0.13	2.25	1.42	0.34	AAA315.CD3.X10.Y16.tile.tissue.png	35	1	2000	35	0220abe63a855b100ed8fcdff912eb6e	0	0	0	0	0	0	0	0	0	0	0	0	0	/home/dhl_ec/bnelissen/Slides/CD3_manuscript/CD3_slides/AAA315.CD3/AAA315.CD3.run1	255	0.7	0.06	0.7	0.06	0.0	-11.5063916273	0.885881897624	0.137291515503
0.0	0.0	0.0	0.0	0.0	4000000.0	0.0	0.0	1.18	0.92	1.19	0.0600000000001	5.81	0.27	0.72	0.18	4.36	0.12	1.9	1.42	0.32	AAA315.CD3.X10.Y17.tile.tissue.png	36	1	2000	36	8a4b40bd54e4ef6fab67ed2a29d8889f	0	0	0	0	0	0	0	0	0	0	0	0	0	/home/dhl_ec/bnelissen/Slides/CD3_manuscript/CD3_slides/AAA315.CD3/AAA315.CD3.run1	255	1.0	0.06	1.0	0.06	0.0	-10.9058520379	0.0	7.74562645361
0.0	0.0	0.0	0.0	0.0	4000000.0	0.0	0.0	0.84	0.87	1.04	0.0600000000001	5.76	0.26	0.78	0.19	4.35	0.11	1.84	1.39	0.31	AAA315.CD3.X10.Y18.tile.tissue.png	37	1	2000	37	57ba0cfa88813f023223267a37b8ecd8	0	0	0	0	0	0	0	0	0	0	0	0	0	/home/dhl_ec/bnelissen/Slides/CD3_manuscript/CD3_slides/AAA315.CD3/AAA315.CD3.run1	255	1.0	0.06	1.0	0.06	0.0	-11.3944282892	0.0	5.64921448372
14181.0	616003.0	5950.0	5018.0	616003.0	4000000.0	116.0	2.0	0.91	1.01	1.36	0.08	6.45	0.34	0.66	0.17	6.78	0.21	1.9	1.4	0.35	AAA315.CD3.X10.Y2.tile.tissue.png	38	1	2000	38	9c4ef3908cba88f723fd7249298767a0	0	0	0	0	0	0	0	0	0	0	0	0	0	/home/dhl_ec/bnelissen/Slides/CD3_manuscript/CD3_slides/AAA315.CD3/AAA315.CD3.run1	255	0.7	0.06	0.7	0.06	-7.83216568878	-10.3324150969	0.824921947374	0.321747552734
0.0	0.0	0.0	0.0	0.0	4000000.0	0.0	0.0	1.0	0.91	1.05	0.0500000000001	6.01	0.27	0.72	0.19	4.42	0.12	1.88	1.42	0.32	AAA315.CD3.X10.Y20.tile.tissue.png	39	1	2000	39	8f0ca52c124b53ab0a7354880c8ae6b6	0	0	0	0	0	0	0	0	0	0	0	0	0	/home/dhl_ec/bnelissen/Slides/CD3_manuscript/CD3_slides/AAA315.CD3/AAA315.CD3.run1	255	1.0	0.06	1.0	0.06	0.0	-11.5698619006	0.0	7.530305018
701.0	26009.0	261.0	1880.0	26009.0	1448000.0	5.0	4.0	0.54	0.39	0.47	0.02	2.54	0.13	0.25	0.0700000000001	2.26	0.0700000000001	0.71	0.51	0.14	AAA315.CD3.X10.Y21.tile.tissue.png	40	1	2000	40	303cbe247a7cc78f312306c21b2b70ba	0	0	0	0	0	0	0	0	0	0	0	0	0	/home/dhl_ec/bnelissen/Slides/CD3_manuscript/CD3_slides/AAA315.CD3/AAA315.CD3.run1	255	0.7	0.06	0.7	0.06	-8.09590979932	-11.6839054391	1.0565344572	3.55854421913
0.0	0.0	0.0	0.0	0.0	4000000.0	0.0	0.0	0.68	0.83	1.06	0.0500000000001	5.86	0.27	0.8	0.19	4.47	0.12	1.86	1.41	0.35	AAA315.CD3.X10.Y3.tile.tissue.png	41	1	2000	41	5a9fe6ef1b1d177d2ee4b3d0a633b377	0	0	0	0	0	0	0	0	0	0	0	0	0	/home/dhl_ec/bnelissen/Slides/CD3_manuscript/CD3_slides/AAA315.CD3/AAA315.CD3.run1	255	1.0	0.06	1.0	0.06	0.0	-10.4677980144	0.0	2.13846390264
0.0	1807.0	0.0	204.0	1807.0	4000000.0	0.0	1.0	0.81	0.92	1.25	0.0600000000001	6.3	0.32	0.76	0.19	5.57	0.12	1.91	1.38	0.32	AAA315.CD3.X10.Y4.tile.tissue.png	42	1	2000	42	e220b421c57ca0e951771f3b3a4034af	0	0	0	0	0	0	0	0	0	0	0	0	0	/home/dhl_ec/bnelissen/Slides/CD3_manuscript/CD3_slides/AAA315.CD3/AAA315.CD3.run1	255	0.7	0.06	0.7	0.06	0.0	-11.3056919989	0.245762143665	5.88308075162
957.0	491744.0	554.0	9298.0	491744.0	4000000.0	14.0	3.0	0.82	1.13	1.09	0.0599999999999	6.56	0.34	0.67	0.17	6.5	0.21	2.01	1.4	0.33	AAA315.CD3.X10.Y5.tile.tissue.png	43	1	2000	43	53c7f0b25867fb135a3c77dce15625cb	0	0	0	0	0	0	0	0	0	0	0	0	0	/home/dhl_ec/bnelissen/Slides/CD3_manuscript/CD3_slides/AAA315.CD3/AAA315.CD3.run1	255	0.7	0.06	0.7	0.06	-8.56052082701	-11.2892463283	1.27478333289	1.32151802539
1649.0	2681415.0	946.0	10814.0	2681415.0	4000000.0	25.0	1.0	0.83	1.05	1.05	0.04	6.84	0.35	1.04	0.19	7.45	0.28	1.94	1.34	0.37	AAA315.CD3.X10.Y6.tile.tissue.png	44	1	2000	44	f5e14a04ff3e73a29147f03ce6b49f51	0	0	0	0	0	0	0	0	0	0	0	0	0	/home/dhl_ec/bnelissen/Slides/CD3_manuscript/CD3_slides/AAA315.CD3/AAA315.CD3.run1	255	0.7	0.06	0.7	0.06	-7.96524629087	-11.123678454	0.487230813826	0.149007679688
15194.0	3982562.0	6416.0	7996.0	3982562.0	4000000.0	135.0	1.0	1.59	1.43	0.99	0.04	6.07	0.33	0.94	0.0500000000001	8.42	0.33	1.9	1.35	0.54	AAA315.CD3.X10.Y7.tile.tissue.png	45	1	2000	45	a0b1de673f0e1a1d2c4389f340809ea1	0	0	0	0	0	0	0	0	0	0	0	0	0	/home/dhl_ec/bnelissen/Slides/CD3_manuscript/CD3_slides/AAA315.CD3/AAA315.CD3.run1	255	0.7	0.0761501972889	0.7	0.0761501972889	-7.98131301082	-11.9532028968	0.215224866418	0.0770038986816
39591.0	4000000.0	16763.0	7996.0	4000000.0	4000000.0	332.0	1.0	1.35	1.15	0.98	0.04	5.65	0.27	0.95	0.04	8.83	0.33	1.95	1.44	0.62	AAA315.CD3.X10.Y8.tile.tissue.png	46	1	2000	46	bdfc12052ac1185ea40cf11087e2fe13	0	0	0	0	0	0	0	0	0	0	0	0	0	/home/dhl_ec/bnelissen/Slides/CD3_manuscript/CD3_slides/AAA315.CD3/AAA315.CD3.run1	255	0.7	0.0995996810236	0.7	0.0995996810236	-7.99925292865	-10.8082478867	0.147856229935	0.0611060523816
27202.0	3998736.0	12930.0	8192.0	3998736.0	4000000.0	288.0	1.0	1.28	1.41	1.09	0.0500000000001	5.96	0.33	0.67	0.0599999999999	8.64	0.33	1.96	1.36	0.59	AAA315.CD3.X10.Y9.tile.tissue.png	47	1	2000	47	3377de61d9ba152253bfcc6b8b27a673	0	0	0	0	0	0	0	0	0	0	0	0	0	/home/dhl_ec/bnelissen/Slides/CD3_manuscript/CD3_slides/AAA315.CD3/AAA315.CD3.run1	255	0.7	0.0963911859705	0.7	0.0963911859705	-7.89732604875	-11.5123762486	0.200259277636	0.0407531948242
0.0	3562.0	0.0	294.0	3562.0	4000000.0	0.0	1.0	1.05	0.94	1.07	0.05	6.19	0.33	0.79	0.2	5.43	0.12	1.95	1.41	0.49	AAA315.CD3.X11.Y0.tile.tissue.png	48	1	2000	48	029b52d06e988bb511ff2cef136e163f	0	0	0	0	0	0	0	0	0	0	0	0	0	/home/dhl_ec/bnelissen/Slides/CD3_manuscript/CD3_slides/AAA315.CD3/AAA315.CD3.run1	255	0.7	0.06	0.7	0.06	0.0	-12.3334080996	2.07269002667	2.50394845062
59647.0	1213207.0	20785.0	12403.0	1213207.0	4000000.0	372.0	6.0	0.95	1.6	1.2	0.05	7.7	0.51	1.0	0.16	7.56	0.24	1.94	1.38	0.53	AAA315.CD3.X11.Y1.tile.tissue.png	49	1	2000	49	e94d20eead0719b9b8e6b0276fec9204	0	0	0	0	0	0	0	0	0	0	0	0	0	/home/dhl_ec/bnelissen/Slides/CD3_manuscript/CD3_slides/AAA315.CD3/AAA315.CD3.run1	255	0.7	0.06	0.7	0.06	-9.25897493967	-12.1218481359	3.22287877479	0.814278296875
47103.0	3645097.0	22575.0	9447.0	3645097.0	4000000.0	498.0	2.0	1.13	1.64	1.09	0.0500000000002	7.09	0.34	0.67	0.0699999999999	9.19	0.33	2.04	1.44	0.65	AAA315.CD3.X11.Y10.tile.tissue.png	50	1	2000	50	7b2b945154deea600aa405fd4d4e35d1	0	0	0	0	0	0	0	0	0	0	0	0	0	/home/dhl_ec/bnelissen/Slides/CD3_manuscript/CD3_slides/AAA315.CD3/AAA315.CD3.run1	255	0.7	0.070780564472	0.7	0.070780564472	-8.37681034724	-11.797390332	0.71706325241	0.202458148438
29841.0	3287988.0	14594.0	10336.0	3287988.0	4000000.0	316.0	2.0	1.43	1.34	1.08	0.04	6.41	0.34	0.7	0.0799999999999	8.76	0.33	2.04	1.39	0.53	AAA315.CD3.X11.Y11.tile.tissue.png	51	1	2000	51	df892f3470ef084929e3a50b3c1192d2	0	0	0	0	0	0	0	0	0	0	0	0	0	/home/dhl_ec/bnelissen/Slides/CD3_manuscript/CD3_slides/AAA315.CD3/AAA315.CD3.run1	255	0.7	0.0700194912619	0.7	0.0700194912619	-7.78090433331	-11.3273317421	0.42322490976	0.145506132568
17125.0	3999567.0	8665.0	8122.0	3999567.0	4000000.0	192.0	1.0	0.98	1.15	1.05	0.04	6.44	0.33	0.67	0.0500000000002	9.76	0.33	2.04	1.39	0.55	AAA315.CD3.X11.Y12.tile.tissue.png	52	1	2000	52	708698820276a89455ea05c4f99387e4	0	0	0	0	0	0	0	0	0	0	0	0	0	/home/dhl_ec/bnelissen/Slides/CD3_manuscript/CD3_slides/AAA315.CD3/AAA315.CD3.run1	255	0.7	0.0831996338203	0.7	0.0831996338203	-8.26035608263	-11.2174913985	0.61515240171	0.0863901506348
741.0	3508101.0	421.0	14332.0	3508101.0	4000000.0	11.0	4.0	1.15	1.07	1.07	0.04	6.87	0.33	0.64	0.0799999999999	7.97	0.31	1.98	1.39	0.42	AAA315.CD3.X11.Y13.tile.tissue.png	53	1	2000	53	14698683de291fe0c138a5a35dbcd48c	0	0	0	0	0	0	0	0	0	0	0	0	0	/home/dhl_ec/bnelissen/Slides/CD3_manuscript/CD3_slides/AAA315.CD3/AAA315.CD3.run1	255	0.7	0.06	0.7	0.06	-8.13949837966	-12.4500549134	0.704360387843	0.268296326172
445.0	624248.0	189.0	6096.0	624248.0	4000000.0	4.0	4.0	1.1	1.36	1.09	0.05	6.33	0.34	0.66	0.17	6.61	0.22	1.98	1.41	0.51	AAA315.CD3.X11.Y14.tile.tissue.png	54	1	2000	54	ea8b6ed5fd7a71129f89266948d92e59	0	0	0	0	0	0	0	0	0	0	0	0	0	/home/dhl_ec/bnelissen/Slides/CD3_manuscript/CD3_slides/AAA315.CD3/AAA315.CD3.run1	255	0.7	0.06	0.7	0.06	-8.68687606386	-11.7681471456	0.872798379019	0.0730823105469
0.0	0.0	0.0	0.0	0.0	4000000.0	0.0	0.0	1.12	1.05	1.1	0.0999999999999	5.64	0.26	0.63	0.19	4.02	0.11	1.76	1.37	0.49	AAA315.CD3.X11.Y15.tile.tissue.png	55	1	2000	55	a770c7a842056bff63a087ff672a542e	0	0	0	0	0	0	0	0	0	0	0	0	0	/home/dhl_ec/bnelissen/Slides/CD3_manuscript/CD3_slides/AAA315.CD3/AAA315.CD3.run1	255	1.0	0.06	1.0	0.06	0.0	-11.6691016142	0.0	0.0841965649147
56.0	17978.0	35.0	984.0	17978.0	4000000.0	1.0	3.0	0.84	1.07	1.04	0.04	5.66	0.35	0.66	0.19	6.18	0.19	1.89	1.4	0.65	AAA315.CD3.X11.Y16.tile.tissue.png	56	1	2000	56	5703cda523622e6f10915da47c5c1e9b	0	0	0	0	0	0	0	0	0	0	0	0	0	/home/dhl_ec/bnelissen/Slides/CD3_manuscript/CD3_slides/AAA315.CD3/AAA315.CD3.run1	255	0.7	0.06	0.7	0.06	-8.07179903851	-11.5384910224	1.5270468845	0.117816457275
0.0	0.0	0.0	0.0	0.0	4000000.0	0.0	0.0	1.2	1.18	1.09	0.04	6.23	0.26	0.63	0.19	4.03	0.12	1.76	1.37	0.88	AAA315.CD3.X11.Y17.tile.tissue.png	57	1	2000	57	02cb8e47c556d7a5f5d51d5b87e49032	0	0	0	0	0	0	0	0	0	0	0	0	0	/home/dhl_ec/bnelissen/Slides/CD3_manuscript/CD3_slides/AAA315.CD3/AAA315.CD3.run1	255	1.0	0.06	1.0	0.06	0.0	-11.9462781803	0.0	0.120641210611
0.0	5711.0	0.0	656.0	5711.0	4000000.0	0.0	3.0	0.93	0.94	1.09	0.0599999999999	6.36	0.34	0.74	0.2	5.84	0.13	1.89	1.41	0.54	AAA315.CD3.X11.Y18.tile.tissue.png	58	1	2000	58	3c4bdcbebe8c92bbe4aa671a6537137b	0	0	0	0	0	0	0	0	0	0	0	0	0	/home/dhl_ec/bnelissen/Slides/CD3_manuscript/CD3_slides/AAA315.CD3/AAA315.CD3.run1	255	0.7	0.06	0.7	0.06	-9.34529384305	-11.9493360668	4.96720204816	4.79706698099
8706.0	128310.0	2759.0	2414.0	128310.0	4000000.0	50.0	2.0	0.97	1.03	1.06	0.0599999999999	6.36	0.34	0.67	0.19	6.33	0.19	2.21	1.38	0.48	AAA315.CD3.X11.Y2.tile.tissue.png	59	1	2000	59	3af379c48f7388b37bd4f20eb9b8ee23	0	0	0	0	0	0	0	0	0	0	0	0	0	/home/dhl_ec/bnelissen/Slides/CD3_manuscript/CD3_slides/AAA315.CD3/AAA315.CD3.run1	255	0.7	0.06	0.7	0.06	-9.0182494482	-11.7331974909	1.82996718298	0.561340974609
0.0	1407.0	0.0	166.0	1407.0	4000000.0	0.0	1.0	1.3	0.96	1.16	0.0599999999999	6.47	0.33	0.72	0.2	5.06	0.12	1.85	1.35	0.52	AAA315.CD3.X11.Y3.tile.tissue.png	60	1	2000	60	12d1b7cd9f465b73abda3b705b3a42f4	0	0	0	0	0	0	0	0	0	0	0	0	0	/home/dhl_ec/bnelissen/Slides/CD3_manuscript/CD3_slides/AAA315.CD3/AAA315.CD3.run1	255	0.7	0.06	0.7	0.06	0.0	-11.9093019251	2.28744166306	5.09169722253
11300.0	1564909.0	5605.0	17982.0	1564909.0	4000000.0	127.0	5.0	1.06	1.29	1.1	0.05	6.72	0.34	0.68	0.13	7.37	0.24	2.05	1.39	0.52	AAA315.CD3.X11.Y4.tile.tissue.png	61	1	2000	61	b65aba8fad3f8e3c5ab5faba18b35f09	0	0	0	0	0	0	0	0	0	0	0	0	0	/home/dhl_ec/bnelissen/Slides/CD3_manuscript/CD3_slides/AAA315.CD3/AAA315.CD3.run1	255	0.7	0.06	0.7	0.06	-8.53567925519	-11.2792496724	1.11749345057	0.415276617187
7776.0	3878977.0	4023.0	11905.0	3878977.0	4000000.0	96.0	2.0	1.03	1.17	1.04	0.0500000000002	7.9	0.33	0.67	0.05	8.83	0.33	2.08	1.41	0.55	AAA315.CD3.X11.Y5.tile.tissue.png	62	1	2000	62	b768132ffdf72b43306cc9e81766d786	0	0	0	0	0	0	0	0	0	0	0	0	0	/home/dhl_ec/bnelissen/Slides/CD3_manuscript/CD3_slides/AAA315.CD3/AAA315.CD3.run1	255	0.7	0.06	0.7	0.06	-8.68449655787	-12.1419297051	1.05959021995	0.202538863281
29222.0	4000000.0	12775.0	7996.0	4000000.0	4000000.0	274.0	1.0	1.01	1.18	1.05	0.04	5.91	0.27	0.68	0.04	9.82	0.34	1.99	1.38	0.59	AAA315.CD3.X11.Y6.tile.tissue.png	63	1	2000	63	cb1954a893c595dd506770570e60d259	0	0	0	0	0	0	0	0	0	0	0	0	0	/home/dhl_ec/bnelissen/Slides/CD3_manuscript/CD3_slides/AAA315.CD3/AAA315.CD3.run1	255	0.7	0.0955624857304	0.7	0.0955624857304	-8.27238087217	0.0	0.236812807312	0.0689386484375
102633.0	3738588.0	40448.0	18116.0	3738588.0	4000000.0	776.0	2.0	1.05	1.48	1.05	0.0400000000002	6.52	0.46	0.95	0.0599999999999	10.22	0.34	2.02	1.39	0.6	AAA315.CD3.X11.Y7.tile.tissue.png	64	1	2000	64	f8c2c7b2a0fd20313cb09ff8f792dca1	0	0	0	0	0	0	0	0	0	0	0	0	0	/home/dhl_ec/bnelissen/Slides/CD3_manuscript/CD3_slides/AAA315.CD3/AAA315.CD3.run1	255	0.7	0.0745221363966	0.7	0.0745221363966	-8.19888819884	-12.1275663755	0.810142804121	0.237551862305
74569.0	3356155.0	30944.0	19672.0	3356155.0	4000000.0	640.0	8.0	1.12	1.15	1.05	0.04	6.45	0.35	0.7	0.0800000000002	9.41	0.34	2.1	1.4	0.53	AAA315.CD3.X11.Y8.tile.tissue.png	65	1	2000	65	71fbf04ea07829c201ce0288ac54fd05	0	0	0	0	0	0	0	0	0	0	0	0	0	/home/dhl_ec/bnelissen/Slides/CD3_manuscript/CD3_slides/AAA315.CD3/AAA315.CD3.run1	255	0.7	0.06	0.7	0.06	-8.74768174687	-12.2923024331	1.24499910535	0.545958801025
70531.0	3094261.0	26387.0	19374.0	3094261.0	4000000.0	535.0	10.0	1.06	1.19	1.05	0.05	6.62	0.35	0.69	0.0900000000001	9.0	0.3	1.98	1.35	0.58	AAA315.CD3.X11.Y9.tile.tissue.png	66	1	2000	66	fc59679cd59208c6401fd4f29c1fc3dc	0	0	0	0	0	0	0	0	0	0	0	0	0	/home/dhl_ec/bnelissen/Slides/CD3_manuscript/CD3_slides/AAA315.CD3/AAA315.CD3.run1	255	0.7	0.06	0.7	0.06	-9.04872587087	-12.3618997242	1.45971160857	0.612725494629
0.0	0.0	0.0	0.0	0.0	4000000.0	0.0	0.0	1.24	0.93	1.09	0.11	5.71	0.26	0.75	0.19	4.07	0.11	1.79	1.41	0.56	AAA315.CD3.X12.Y0.tile.tissue.png	67	1	2000	67	af1d9cff4088e5affb3c529e7bf0a90d	0	0	0	0	0	0	0	0	0	0	0	0	0	/home/dhl_ec/bnelissen/Slides/CD3_manuscript/CD3_slides/AAA315.CD3/AAA315.CD3.run1	255	1.0	0.06	1.0	0.06	0.0	-11.9311420872	0.0	3.18461547177
3991.0	497913.0	1856.0	8220.0	497913.0	4000000.0	33.0	6.0	0.91	1.49	1.03	0.05	6.32	0.34	0.68	0.18	6.56	0.2	1.93	1.39	0.49	AAA315.CD3.X12.Y1.tile.tissue.png	68	1	2000	68	883fc519c6a5713eded448065b3b6929	0	0	0	0	0	0	0	0	0	0	0	0	0	/home/dhl_ec/bnelissen/Slides/CD3_manuscript/CD3_slides/AAA315.CD3/AAA315.CD3.run1	255	0.7	0.06	0.7	0.06	-8.44347823127	-11.7336944784	2.15101621096	0.893691640625
11679.0	1075941.0	4046.0	15679.0	1075941.0	4000000.0	77.0	10.0	0.87	1.17	1.05	0.04	6.31	0.33	0.66	0.15	7.16	0.22	2.05	1.41	0.7	AAA315.CD3.X12.Y10.tile.tissue.png	69	1	2000	69	e7def69154eea96c58121e1b1500f2c1	0	0	0	0	0	0	0	0	0	0	0	0	0	/home/dhl_ec/bnelissen/Slides/CD3_manuscript/CD3_slides/AAA315.CD3/AAA315.CD3.run1	255	0.7	0.06	0.7	0.06	-8.95218947177	-12.0864443415	1.58869835741	0.292988591797
7869.0	2134573.0	3885.0	20975.0	2134573.0	4000000.0	82.0	12.0	1.0	1.4	1.1	0.05	6.47	0.34	0.67	0.12	7.57	0.27	2.1	1.42	0.57	AAA315.CD3.X12.Y11.tile.tissue.png	70	1	2000	70	5d6349e02e9202322cc3d7c456d7b62c	0	0	0	0	0	0	0	0	0	0	0	0	0	/home/dhl_ec/bnelissen/Slides/CD3_manuscript/CD3_slides/AAA315.CD3/AAA315.CD3.run1	255	0.7	0.06	0.7	0.06	-8.08298765641	-12.0060318491	1.22001934767	0.527642045166
18282.0	2406656.0	6776.0	24952.0	2406656.0	4000000.0	134.0	11.0	0.86	1.16	1.35	0.04	6.94	0.34	0.64	0.11	7.47	0.27	1.97	1.35	0.51	AAA315.CD3.X12.Y12.tile.tissue.png	71	1	2000	71	7f4d8bc3d5b8e44ab3b24a38e463a26e	0	0	0	0	0	0	0	0	0	0	0	0	0	/home/dhl_ec/bnelissen/Slides/CD3_manuscript/CD3_slides/AAA315.CD3/AAA315.CD3.run1	255	0.7	0.06	0.7	0.06	-7.81729156088	-11.4559163891	1.20057795957	0.652322339355
2043.0	1375633.0	990.0	21226.0	1375633.0	4000000.0	24.0	10.0	1.4	1.83	1.06	0.0400000000002	5.96	0.34	0.65	0.14	7.0	0.24	2.0	1.35	0.56	AAA315.CD3.X12.Y13.tile.tissue.png	72	1	2000	72	82093bfee38bbe0fae67117957e95dd8	0	0	0	0	0	0	0	0	0	0	0	0	0	/home/dhl_ec/bnelissen/Slides/CD3_manuscript/CD3_slides/AAA315.CD3/AAA315.CD3.run1	255	0.7	0.06	0.7	0.06	-8.59715758749	-12.5285890378	1.40582391737	0.320176056641
26924.0	3083663.0	10238.0	17123.0	3083663.0	4000000.0	196.0	5.0	1.13	1.34	1.11	0.04	6.78	0.34	0.66	0.0899999999999	8.42	0.31	2.05	1.44	0.55	AAA315.CD3.X12.Y14.tile.tissue.png	73	1	2000	73	6e651b2e009fbec319076f7d25a1fa58	0	0	0	0	0	0	0	0	0	0	0	0	0	/home/dhl_ec/bnelissen/Slides/CD3_manuscript/CD3_slides/AAA315.CD3/AAA315.CD3.run1	255	0.7	0.06	0.7	0.06	-8.89799544836	-12.1935259377	1.40354283129	0.266460719727
22355.0	2127592.0	6287.0	10685.0	2127592.0	4000000.0	130.0	5.0	0.98	2.01	1.1	0.05	6.76	0.33	0.63	0.12	7.44	0.26	1.98	1.38	0.56	AAA315.CD3.X12.Y15.tile.tissue.png	74	1	2000	74	30079a33d792bcc246fdf9abead84926	0	0	0	0	0	0	0	0	0	0	0	0	0	/home/dhl_ec/bnelissen/Slides/CD3_manuscript/CD3_slides/AAA315.CD3/AAA315.CD3.run1	255	0.7	0.06	0.7	0.06	-8.23944158333	-11.9197524646	0.993670028062	0.155845621094
1317.0	130888.0	425.0	3235.0	130888.0	4000000.0	8.0	2.0	1.19	2.13	1.1	0.04	5.73	0.32	0.62	0.18	5.84	0.19	1.83	1.35	0.65	AAA315.CD3.X12.Y16.tile.tissue.png	75	1	2000	75	60772c8bb4e16514638d0e2636b6833e	0	0	0	0	0	0	0	0	0	0	0	0	0	/home/dhl_ec/bnelissen/Slides/CD3_manuscript/CD3_slides/AAA315.CD3/AAA315.CD3.run1	255	0.7	0.06	0.7	0.06	-8.56439399177	-12.2011388732	1.77147124266	0.0874347773438
0.0	0.0	0.0	0.0	0.0	4000000.0	0.0	0.0	1.7	1.19	1.1	0.05	5.83	0.27	0.63	0.19	4.02	0.12	1.89	1.43	0.52	AAA315.CD3.X12.Y17.tile.tissue.png	76	1	2000	76	a7e1fcd876f8b70147ae6902f2a9e614	0	0	0	0	0	0	0	0	0	0	0	0	0	/home/dhl_ec/bnelissen/Slides/CD3_manuscript/CD3_slides/AAA315.CD3/AAA315.CD3.run1	255	1.0	0.06	1.0	0.06	0.0	-12.0208376582	0.0	0.104209786362
0.0	2649.0	0.0	312.0	2649.0	4000000.0	0.0	1.0	0.84	1.04	1.04	0.05	6.46	0.34	1.11	0.19	5.06	0.12	1.8	1.35	0.53	AAA315.CD3.X12.Y18.tile.tissue.png	77	1	2000	77	0d6c368a46b51443d8b34b967c580dc7	0	0	0	0	0	0	0	0	0	0	0	0	0	/home/dhl_ec/bnelissen/Slides/CD3_manuscript/CD3_slides/AAA315.CD3/AAA315.CD3.run1	255	0.7	0.06	0.7	0.06	0.0	-11.0328263625	4.28522260759	0.302767705856
0.0	0.0	0.0	0.0	0.0	4000000.0	0.0	0.0	0.75	0.84	1.01	0.05	5.35	0.26	0.78	0.2	4.54	0.19	2.05	1.35	0.47	AAA315.CD3.X12.Y19.tile.tissue.png	78	1	2000	78	e00c735cd3d614ee0e65b9e72e8f2590	0	0	0	0	0	0	0	0	0	0	0	0	0	/home/dhl_ec/bnelissen/Slides/CD3_manuscript/CD3_slides/AAA315.CD3/AAA315.CD3.run1	255	1.0	0.06	1.0	0.06	0.0	-10.3455058118	0.0	1.45985363121
0.0	0.0	0.0	0.0	0.0	4000000.0	0.0	0.0	1.11	1.54	0.99	0.05	4.72	0.27	0.75	0.19	4.33	0.11	1.82	1.4	0.49	AAA315.CD3.X12.Y2.tile.tissue.png	79	1	2000	79	9a2fcfd8a31dde267bf73c170c135679	0	0	0	0	0	0	0	0	0	0	0	0	0	/home/dhl_ec/bnelissen/Slides/CD3_manuscript/CD3_slides/AAA315.CD3/AAA315.CD3.run1	255	1.0	0.06	1.0	0.06	0.0	0.0	0.0	6.1871615
2958.0	915104.0	1434.0	5140.0	915104.0	4000000.0	35.0	1.0	0.89	1.75	1.09	0.0599999999999	6.53	0.34	0.71	0.18	6.58	0.22	1.88	1.35	0.53	AAA315.CD3.X12.Y3.tile.tissue.png	80	1	2000	80	ea42c48facb4b1e91b3efeee5d2e7343	0	0	0	0	0	0	0	0	0	0	0	0	0	/home/dhl_ec/bnelissen/Slides/CD3_manuscript/CD3_slides/AAA315.CD3/AAA315.CD3.run1	255	0.7	0.06	0.7	0.06	-8.09464783006	-11.0214300868	0.688857827432	0.655385123047
12077.0	3921449.0	5918.0	7996.0	3921449.0	4000000.0	140.0	1.0	1.27	1.24	1.2	0.04	6.03	0.33	0.67	0.0500000000002	9.13	0.33	2.01	1.42	0.56	AAA315.CD3.X12.Y4.tile.tissue.png	81	1	2000	81	5b368686497e02dd9dc6a72760924b5a	0	0	0	0	0	0	0	0	0	0	0	0	0	/home/dhl_ec/bnelissen/Slides/CD3_manuscript/CD3_slides/AAA315.CD3/AAA315.CD3.run1	255	0.7	0.0683883549299	0.7	0.0683883549299	-8.24739855039	-11.1752641083	0.390705059252	0.0691811308594
50316.0	3987059.0	21965.0	8751.0	3987059.0	4000000.0	466.0	1.0	1.05	1.13	1.05	0.05	5.98	0.33	0.69	0.05	9.53	0.33	1.97	1.38	0.58	AAA315.CD3.X12.Y5.tile.tissue.png	82	1	2000	82	6fd299b03844fb3329d8b91130be0e86	0	0	0	0	0	0	0	0	0	0	0	0	0	/home/dhl_ec/bnelissen/Slides/CD3_manuscript/CD3_slides/AAA315.CD3/AAA315.CD3.run1	255	0.7	0.086535439112	0.7	0.086535439112	-8.56750440795	-11.8286881024	0.478764860875	0.0907259417725
98080.0	2745469.0	37125.0	17120.0	2745469.0	4000000.0	705.0	11.0	1.14	1.27	1.11	0.05	7.02	0.35	0.69	0.1	9.77	0.31	2.48	1.38	0.53	AAA315.CD3.X12.Y6.tile.tissue.png	83	1	2000	83	d57a152ac3877d1a6259b132e861eff6	0	0	0	0	0	0	0	0	0	0	0	0	0	/home/dhl_ec/bnelissen/Slides/CD3_manuscript/CD3_slides/AAA315.CD3/AAA315.CD3.run1	255	0.7	0.06	0.7	0.06	-9.03549969818	-12.5438638262	1.75275851293	0.433718232422
51503.0	1304442.0	17500.0	18932.0	1304442.0	4000000.0	318.0	17.0	0.88	1.79	1.0	0.04	5.83	0.34	0.64	0.14	7.04	0.24	1.98	1.37	0.51	AAA315.CD3.X12.Y7.tile.tissue.png	84	1	2000	84	2679b594d6ecc12de55a3b1713fe6c38	0	0	0	0	0	0	0	0	0	0	0	0	0	/home/dhl_ec/bnelissen/Slides/CD3_manuscript/CD3_slides/AAA315.CD3/AAA315.CD3.run1	255	0.7	0.06	0.7	0.06	-8.69956673178	-12.4076759032	1.34882388354	0.374861050781
1743.0	664780.0	616.0	14571.0	664780.0	4000000.0	9.0	18.0	0.99	1.06	1.02	0.05	5.72	0.34	0.65	0.17	6.23	0.2	1.93	1.34	0.54	AAA315.CD3.X12.Y8.tile.tissue.png	85	1	2000	85	8a54950b8f4ae54afc3db665d322ffa0	0	0	0	0	0	0	0	0	0	0	0	0	0	/home/dhl_ec/bnelissen/Slides/CD3_manuscript/CD3_slides/AAA315.CD3/AAA315.CD3.run1	255	0.7	0.06	0.7	0.06	-6.78688476547	-10.4485613189	0.172773999676	0.0539271699219
776.0	176456.0	214.0	7015.0	176456.0	4000000.0	4.0	13.0	1.12	1.72	1.15	0.04	6.34	0.33	0.65	0.19	6.51	0.19	1.96	1.43	0.5	AAA315.CD3.X12.Y9.tile.tissue.png	86	1	2000	86	a555ba0dc13e742df1cfea08848c4a9f	0	0	0	0	0	0	0	0	0	0	0	0	0	/home/dhl_ec/bnelissen/Slides/CD3_manuscript/CD3_slides/AAA315.CD3/AAA315.CD3.run1	255	0.7	0.06	0.7	0.06	-6.84040959061	-10.426113174	0.113061400204	0.038114222168
0.0	0.0	0.0	0.0	0.0	4000000.0	0.0	0.0	0.84	0.93	1.09	0.0599999999999	5.76	0.25	0.75	0.19	4.02	0.11	1.77	1.36	0.49	AAA315.CD3.X13.Y0.tile.tissue.png	87	1	2000	87	78b3ec8b627a1865402eea2b39109690	0	0	0	0	0	0	0	0	0	0	0	0	0	/home/dhl_ec/bnelissen/Slides/CD3_manuscript/CD3_slides/AAA315.CD3/AAA315.CD3.run1	255	1.0	0.06	1.0	0.06	0.0	-11.105026249	0.0	3.0471937485
3819.0	216181.0	1166.0	5016.0	216181.0	4000000.0	19.0	4.0	1.09	0.97	1.08	0.05	6.42	0.33	0.73	0.18	6.29	0.2	1.96	1.38	0.54	AAA315.CD3.X13.Y1.tile.tissue.png	88	1	2000	88	0bb383f2bd66258101abb1360b27ff9d	0	0	0	0	0	0	0	0	0	0	0	0	0	/home/dhl_ec/bnelissen/Slides/CD3_manuscript/CD3_slides/AAA315.CD3/AAA315.CD3.run1	255	0.7	0.06	0.7	0.06	-8.68983095714	-11.8938360305	2.66184933734	1.31988516797
161.0	12634.0	61.0	1137.0	12634.0	4000000.0	1.0	4.0	1.0	1.11	1.1	0.05	6.09	0.35	0.66	0.19	6.21	0.19	1.97	1.45	0.52	AAA315.CD3.X13.Y10.tile.tissue.png	89	1	2000	89	5015271815f0affa2ebe881f2ec2a0bf	0	0	0	0	0	0	0	0	0	0	0	0	0	/home/dhl_ec/bnelissen/Slides/CD3_manuscript/CD3_slides/AAA315.CD3/AAA315.CD3.run1	255	0.7	0.06	0.7	0.06	-6.95393799316	-12.2652350414	0.794484277348	0.0303965319824
0.0	56484.0	0.0	3906.0	56484.0	4000000.0	0.0	10.0	0.92	1.13	1.09	0.0500000000002	6.22	0.34	0.66	0.2	5.46	0.12	2.0	1.42	0.58	AAA315.CD3.X13.Y11.tile.tissue.png	90	1	2000	90	d74c93dbf2741a590a0d5553e7c9df4d	0	0	0	0	0	0	0	0	0	0	0	0	0	/home/dhl_ec/bnelissen/Slides/CD3_manuscript/CD3_slides/AAA315.CD3/AAA315.CD3.run1	255	0.7	0.06	0.7	0.06	0.0	-11.8385038585	0.0344120325764	0.027957442482
0.0	77671.0	0.0	3442.0	77671.0	4000000.0	0.0	7.0	0.9	1.07	1.05	0.0500000000002	6.1	0.33	0.66	0.18	5.42	0.13	1.98	1.39	0.53	AAA315.CD3.X13.Y12.tile.tissue.png	91	1	2000	91	ac9c2742a7159b8a6883c70d9c125ebc	0	0	0	0	0	0	0	0	0	0	0	0	0	/home/dhl_ec/bnelissen/Slides/CD3_manuscript/CD3_slides/AAA315.CD3/AAA315.CD3.run1	255	0.7	0.06	0.7	0.06	0.0	-11.7929234621	0.14427971327	0.0296744692383
13554.0	808604.0	5886.0	8353.0	808604.0	4000000.0	118.0	2.0	1.0	1.43	1.09	0.04	6.25	0.33	0.66	0.16	6.77	0.22	2.09	1.43	0.54	AAA315.CD3.X13.Y13.tile.tissue.png	92	1	2000	92	622e5ccdce7e0a5242e0f0ce6711c788	0	0	0	0	0	0	0	0	0	0	0	0	0	/home/dhl_ec/bnelissen/Slides/CD3_manuscript/CD3_slides/AAA315.CD3/AAA315.CD3.run1	255	0.7	0.06	0.7	0.06	-9.21680678597	-12.7516345002	2.10849025666	0.135142421875
38047.0	3681251.0	18120.0	9860.0	3681251.0	4000000.0	410.0	1.0	1.13	1.22	1.04	0.04	6.77	0.33	0.64	0.0700000000002	8.48	0.31	1.91	1.35	0.65	AAA315.CD3.X13.Y14.tile.tissue.png	93	1	2000	93	62e1da97b0ad2c34744ee4152f312a08	0	0	0	0	0	0	0	0	0	0	0	0	0	/home/dhl_ec/bnelissen/Slides/CD3_manuscript/CD3_slides/AAA315.CD3/AAA315.CD3.run1	255	0.7	0.06	0.7	0.06	-8.86212380484	-12.2501305878	1.55062497777	0.322058852051
3611.0	3956158.0	1902.0	8019.0	3956158.0	4000000.0	45.0	1.0	1.18	1.4	1.1	0.04	6.31	0.33	0.66	0.0500000000002	8.41	0.32	1.93	1.41	0.57	AAA315.CD3.X13.Y15.tile.tissue.png	94	1	2000	94	589017b1a8580da533d82c32567c8948	0	0	0	0	0	0	0	0	0	0	0	0	0	/home/dhl_ec/bnelissen/Slides/CD3_manuscript/CD3_slides/AAA315.CD3/AAA315.CD3.run1	255	0.7	0.0720610020306	0.7	0.0720610020306	-8.1268592396	-11.7255063779	0.317869029453	0.0605970042725
367.0	618840.0	209.0	5996.0	618840.0	4000000.0	4.0	6.0	1.04	1.2	1.11	0.0499999999997	6.42	0.33	0.66	0.17	6.79	0.2	1.88	1.37	0.68	AAA315.CD3.X13.Y16.tile.tissue.png	95	1	2000	95	d1af935c119dc0ce63d98e593c4a755b	0	0	0	0	0	0	0	0	0	0	0	0	0	/home/dhl_ec/bnelissen/Slides/CD3_manuscript/CD3_slides/AAA315.CD3/AAA315.CD3.run1	255	0.7	0.06	0.7	0.06	-8.79604308522	-11.7159289524	1.22818933073	0.105182882813
0.0	0.0	0.0	0.0	0.0	4000000.0	0.0	0.0	1.01	1.09	1.1	0.0499999999997	6.03	0.27	0.7	0.2	4.29	0.12	1.86	1.87	0.54	AAA315.CD3.X13.Y17.tile.tissue.png	96	1	2000	96	aa041f427ab96fd746684243ab805854	0	0	0	0	0	0	0	0	0	0	0	0	0	/home/dhl_ec/bnelissen/Slides/CD3_manuscript/CD3_slides/AAA315.CD3/AAA315.CD3.run1	255	1.0	0.06	1.0	0.06	0.0	-10.6712702084	0.0	7.53755693362
0.0	0.0	0.0	0.0	0.0	4000000.0	0.0	0.0	1.04	1.33	1.02	0.0500000000002	5.34	0.26	0.74	0.19	4.0	0.11	1.84	1.39	0.93	AAA315.CD3.X13.Y18.tile.tissue.png	97	1	2000	97	20f75858c7cdd939e43d8655d92d5a58	0	0	0	0	0	0	0	0	0	0	0	0	0	/home/dhl_ec/bnelissen/Slides/CD3_manuscript/CD3_slides/AAA315.CD3/AAA315.CD3.run1	255	1.0	0.06	1.0	0.06	0.0	-12.0002249296	0.0	5.13193485431
128.0	211481.0	82.0	2796.0	211481.0	4000000.0	2.0	2.0	0.88	1.11	1.1	0.0499999999997	6.32	0.32	0.68	0.2	5.91	0.19	1.88	1.38	0.559999999999	AAA315.CD3.X13.Y2.tile.tissue.png	98	1	2000	98	3ca463ab9982c11199958e7f00802f3d	0	0	0	0	0	0	0	0	0	0	0	0	0	/home/dhl_ec/bnelissen/Slides/CD3_manuscript/CD3_slides/AAA315.CD3/AAA315.CD3.run1	255	0.7	0.06	0.7	0.06	-8.57802838426	-11.6580217716	2.01355833198	2.03592741406
15768.0	3345826.0	7465.0	8582.0	3345826.0	4000000.0	172.0	1.0	1.13	1.43	1.1	0.0499999999997	6.37	0.35	0.69	0.0700000000002	8.6	0.31	2.02	1.39	0.63	AAA315.CD3.X13.Y3.tile.tissue.png	99	1	2000	99	9dd7fa75ffad7ae33ec27a60db4d4bbb	0	0	0	0	0	0	0	0	0	0	0	0	0	/home/dhl_ec/bnelissen/Slides/CD3_manuscript/CD3_slides/AAA315.CD3/AAA315.CD3.run1	255	0.7	0.06	0.7	0.06	-8.25020079875	-11.1415929989	0.956126824536	0.241880234375
27809.0	3991997.0	13037.0	8610.0	3991997.0	4000000.0	300.0	2.0	0.99	1.29	1.06	0.04	5.9	0.33	0.66	0.0499999999997	9.17	0.34	1.98	1.42	0.61	AAA315.CD3.X13.Y4.tile.tissue.png	100	1	2000	100	f97e59e8312c739cd0a1cf4c2eafbc59	0	0	0	0	0	0	0	0	0	0	0	0	0	/home/dhl_ec/bnelissen/Slides/CD3_manuscript/CD3_slides/AAA315.CD3/AAA315.CD3.run1	255	0.7	0.0860233483311	0.7	0.0860233483311	-8.23276898592	-11.8589567532	0.408689377281	0.0601446363831
84941.0	2879632.0	32173.0	20253.0	2879632.0	4000000.0	622.0	6.0	1.2	1.44	1.08	0.04	7.05	0.34	0.66	0.0900000000001	8.89	0.32	2.05	1.4	0.58	AAA315.CD3.X13.Y5.tile.tissue.png	101	1	2000	101	ee7e14151ce846e8e781c139cba79c56	0	0	0	0	0	0	0	0	0	0	0	0	0	/home/dhl_ec/bnelissen/Slides/CD3_manuscript/CD3_slides/AAA315.CD3/AAA315.CD3.run1	255	0.7	0.06	0.7	0.06	-9.10603778341	-12.665764835	1.83618542982	0.380584121094
11985.0	517345.0	4923.0	12948.0	517345.0	4000000.0	104.0	12.0	0.91	1.17	1.02	0.04	5.88	0.34	0.65	0.18	6.29	0.22	2.45	1.37	0.6	AAA315.CD3.X13.Y6.tile.tissue.png	102	1	2000	102	0da5d9469e47b14473b6fd4c723b23ac	0	0	0	0	0	0	0	0	0	0	0	0	0	/home/dhl_ec/bnelissen/Slides/CD3_manuscript/CD3_slides/AAA315.CD3/AAA315.CD3.run1	255	0.7	0.06	0.7	0.06	-9.18171048124	-12.5872566874	1.98485298906	0.139768085938
0.0	8610.0	0.0	860.0	8610.0	4000000.0	0.0	4.0	0.93	1.18	1.11	0.04	6.2	0.33	0.66	0.18	5.39	0.13	1.89	1.41	0.56	AAA315.CD3.X13.Y7.tile.tissue.png	103	1	2000	103	ce592f8c83584137e5eb711e65e3efdf	0	0	0	0	0	0	0	0	0	0	0	0	0	/home/dhl_ec/bnelissen/Slides/CD3_manuscript/CD3_slides/AAA315.CD3/AAA315.CD3.run1	255	0.7	0.06	0.7	0.06	0.0	-12.4634686267	1.18333446755	0.0560315405273
472.0	13697.0	118.0	713.0	13697.0	4000000.0	1.0	2.0	0.93	1.19	1.08	0.0500000000002	6.12	0.33	0.66	0.19	6.1	0.18	1.89	1.4	0.59	AAA315.CD3.X13.Y8.tile.tissue.png	104	1	2000	104	806c3b1b4388f93b8da867309c394d4b	0	0	0	0	0	0	0	0	0	0	0	0	0	/home/dhl_ec/bnelissen/Slides/CD3_manuscript/CD3_slides/AAA315.CD3/AAA315.CD3.run1	255	0.7	0.06	0.7	0.06	-9.13505909312	-11.8106321529	2.13241308717	0.0511548681641
738.0	13154.0	369.0	1214.0	13154.0	4000000.0	7.0	6.0	1.11	1.02	1.08	0.04	6.18	0.34	0.68	0.19	6.23	0.19	1.95	1.45	0.92	AAA315.CD3.X13.Y9.tile.tissue.png	105	1	2000	105	ce3fce463d0bddc1d971143a718952cc	0	0	0	0	0	0	0	0	0	0	0	0	0	/home/dhl_ec/bnelissen/Slides/CD3_manuscript/CD3_slides/AAA315.CD3/AAA315.CD3.run1	255	0.7	0.06	0.7	0.06	-8.64531892818	-12.2001958378	1.67835330463	0.0449776010742
0.0	1334.0	0.0	164.0	1334.0	4000000.0	0.0	1.0	1.32	1.4	1.01	0.04	5.65	0.32	0.76	0.2	5.09	0.12	1.86	1.37	0.53	AAA315.CD3.X14.Y1.tile.tissue.png	106	1	2000	106	30b429865a2bfe3215592c62fa31b700	0	0	0	0	0	0	0	0	0	0	0	0	0	/home/dhl_ec/bnelissen/Slides/CD3_manuscript/CD3_slides/AAA315.CD3/AAA315.CD3.run1	255	0.7	0.06	0.7	0.06	0.0	-12.0179606477	2.27794000949	2.82154341301
1075.0	15947.0	364.0	1237.0	15947.0	4000000.0	6.0	5.0	0.92	1.13	1.1	0.0500000000002	6.18	0.33	0.65	0.2	6.02	0.19	1.9	1.4	0.5	AAA315.CD3.X14.Y10.tile.tissue.png	107	1	2000	107	4796f842aa59da4bd7f22e57e8f8bb90	0	0	0	0	0	0	0	0	0	0	0	0	0	/home/dhl_ec/bnelissen/Slides/CD3_manuscript/CD3_slides/AAA315.CD3/AAA315.CD3.run1	255	0.7	0.06	0.7	0.06	-8.59301420879	-12.5973606541	1.71863403441	0.035670269043
2221.0	51280.0	607.0	3405.0	51280.0	4000000.0	9.0	8.0	0.81	1.01	1.08	0.04	6.14	0.34	0.64	0.18	6.2	0.2	2.0	1.45	0.66	AAA315.CD3.X14.Y11.tile.tissue.png	108	1	2000	108	ccc14b17b325820802ed0efd8ce9a6cb	0	0	0	0	0	0	0	0	0	0	0	0	0	/home/dhl_ec/bnelissen/Slides/CD3_manuscript/CD3_slides/AAA315.CD3/AAA315.CD3.run1	255	0.7	0.06	0.7	0.06	-8.60068755177	-12.2634131553	1.40208279696	0.0468987255859
17757.0	725829.0	5902.0	16364.0	725829.0	4000000.0	109.0	14.0	1.07	1.23	1.11	0.04	6.57	0.35	0.64	0.18	6.68	0.22	2.02	1.41	0.5	AAA315.CD3.X14.Y12.tile.tissue.png	109	1	2000	109	0c7431f22947a6f1c773397bda121041	0	0	0	0	0	0	0	0	0	0	0	0	0	/home/dhl_ec/bnelissen/Slides/CD3_manuscript/CD3_slides/AAA315.CD3/AAA315.CD3.run1	255	0.7	0.06	0.7	0.06	-9.33817619981	-12.6306908374	2.24034254044	0.130724074219
35744.0	3800593.0	15511.0	10612.0	3800593.0	4000000.0	328.0	3.0	1.17	1.2	1.55	0.04	5.86	0.33	0.63	0.0700000000002	8.45	0.35	2.14	1.45	0.57	AAA315.CD3.X14.Y13.tile.tissue.png	110	1	2000	110	351071d451c91e16fb201f3fac0fba37	0	0	0	0	0	0	0	0	0	0	0	0	0	/home/dhl_ec/bnelissen/Slides/CD3_manuscript/CD3_slides/AAA315.CD3/AAA315.CD3.run1	255	0.7	0.06	0.7	0.06	-9.38886814819	-12.8721643262	1.85666287708	0.393463761719
27108.0	3999841.0	13385.0	8046.0	3999841.0	4000000.0	311.0	1.0	1.05	1.25	1.06	0.04	5.88	0.34	0.68	0.0500000000002	9.41	0.34	1.99	1.39	0.6	AAA315.CD3.X14.Y14.tile.tissue.png	111	1	2000	111	cdf13248405d1103a900095f74c08fa7	0	0	0	0	0	0	0	0	0	0	0	0	0	/home/dhl_ec/bnelissen/Slides/CD3_manuscript/CD3_slides/AAA315.CD3/AAA315.CD3.run1	255	0.7	0.0842424729562	0.7	0.0842424729562	-8.54190719154	-11.7267014902	0.497412107764	0.0543627477341
1248.0	2580814.0	638.0	8471.0	2580814.0	4000000.0	13.0	4.0	1.17	1.16	1.04	0.0499999999997	6.33	0.41	0.66	0.0899999999997	7.94	0.28	1.97	1.39	0.6	AAA315.CD3.X14.Y15.tile.tissue.png	112	1	2000	112	4d9b81f76d0229c21f229ea3075cd1e9	0	0	0	0	0	0	0	0	0	0	0	0	0	/home/dhl_ec/bnelissen/Slides/CD3_manuscript/CD3_slides/AAA315.CD3/AAA315.CD3.run1	255	0.7	0.06	0.7	0.06	-7.78530803052	-11.514028223	0.279791018421	0.0814770957031
0.0	0.0	0.0	0.0	0.0	4000000.0	0.0	0.0	0.78	0.920000000001	1.21	0.0499999999997	5.81	0.27	0.71	0.199999999999	4.02	0.12	1.76	1.34	0.62	AAA315.CD3.X14.Y16.tile.tissue.png	113	1	2000	113	97a4d1d06a5eb63ef416a001ab88261b	0	0	0	0	0	0	0	0	0	0	0	0	0	/home/dhl_ec/bnelissen/Slides/CD3_manuscript/CD3_slides/AAA315.CD3/AAA315.CD3.run1	255	1.0	0.06	1.0	0.06	0.0	-10.625905772	0.0	11.274177882
5521.0	2109484.0	2810.0	7196.0	2109484.0	4000000.0	68.0	2.0	0.99	1.27	1.11	0.04	7.16	0.33	0.65	0.12	7.71	0.28	2.03	1.39	0.52	AAA315.CD3.X14.Y2.tile.tissue.png	114	1	2000	114	681d9685ab39f75b41c0d35219c525b0	0	0	0	0	0	0	0	0	0	0	0	0	0	/home/dhl_ec/bnelissen/Slides/CD3_manuscript/CD3_slides/AAA315.CD3/AAA315.CD3.run1	255	0.7	0.06	0.7	0.06	-8.10025013742	-10.8538697353	0.543400608428	0.298819328125
19372.0	4000000.0	9068.0	7996.0	4000000.0	4000000.0	212.0	1.0	1.08	1.24	1.06	0.0499999999997	6.03	0.27	0.67	0.04	9.07	0.34	1.98	1.39	0.61	AAA315.CD3.X14.Y3.tile.tissue.png	115	1	2000	115	0d5fa11cff930f8a76792e7329300c61	0	0	0	0	0	0	0	0	0	0	0	0	0	/home/dhl_ec/bnelissen/Slides/CD3_manuscript/CD3_slides/AAA315.CD3/AAA315.CD3.run1	255	0.7	0.0791693221289	0.7	0.0791693221289	-8.41267280883	-12.0147802896	0.383307036682	0.0451443810349
20019.0	2468463.0	8709.0	11832.0	2468463.0	4000000.0	185.0	6.0	1.12	1.22	1.05	0.04	6.45	0.34	0.67	0.11	8.14	0.29	2.03	1.39	0.54	AAA315.CD3.X14.Y4.tile.tissue.png	116	1	2000	116	997c3bf86033f95a5116352712914591	0	0	0	0	0	0	0	0	0	0	0	0	0	/home/dhl_ec/bnelissen/Slides/CD3_manuscript/CD3_slides/AAA315.CD3/AAA315.CD3.run1	255	0.7	0.06	0.7	0.06	-8.41424163805	-11.2936604561	0.763862625135	0.130461654297
793.0	42406.0	354.0	1392.0	42406.0	4000000.0	7.0	2.0	0.99	1.03	1.05	0.04	6.12	0.33	0.64	0.2	6.18	0.19	1.9	1.42	0.55	AAA315.CD3.X14.Y5.tile.tissue.png	117	1	2000	117	fea54fd67ee80e1b0520501812ad66e0	0	0	0	0	0	0	0	0	0	0	0	0	0	/home/dhl_ec/bnelissen/Slides/CD3_manuscript/CD3_slides/AAA315.CD3/AAA315.CD3.run1	255	0.7	0.06	0.7	0.06	-8.84763633515	-13.1118757161	2.03903192138	0.0764384023438
0.0	0.0	0.0	0.0	0.0	4000000.0	0.0	0.0	0.869999999999	0.98	1.05	0.04	5.79	0.27	0.65	0.190000000001	4.36	0.12	1.85	1.41	0.49	AAA315.CD3.X14.Y6.tile.tissue.png	118	1	2000	118	b3954d38a6126092aa3052d443aa46c8	0	0	0	0	0	0	0	0	0	0	0	0	0	/home/dhl_ec/bnelissen/Slides/CD3_manuscript/CD3_slides/AAA315.CD3/AAA315.CD3.run1	255	1.0	0.06	1.0	0.06	0.0	-11.7792148444	0.0	0.0503262443198
205.0	4736.0	77.0	442.0	4736.0	4000000.0	1.0	2.0	1.39	1.66	0.99	0.0500000000002	6.41	0.34	0.66	0.19	6.24	0.19	1.9	1.4	0.57	AAA315.CD3.X14.Y7.tile.tissue.png	119	1	2000	119	a4492f3881d5cc606430da16d84f75cb	0	0	0	0	0	0	0	0	0	0	0	0	0	/home/dhl_ec/bnelissen/Slides/CD3_manuscript/CD3_slides/AAA315.CD3/AAA315.CD3.run1	255	0.7	0.06	0.7	0.06	-8.53211427458	-12.7096981356	2.39465215389	0.0565782391968
355.0	53485.0	111.0	4672.0	53485.0	4000000.0	1.0	12.0	0.83	1.04	1.04	0.0500000000002	6.18	0.33	0.650000000001	0.19	6.17	0.19	1.98	1.46	0.66	AAA315.CD3.X14.Y8.tile.tissue.png	120	1	2000	120	508d23d3a92e108b509168e672228cd2	0	0	0	0	0	0	0	0	0	0	0	0	0	/home/dhl_ec/bnelissen/Slides/CD3_manuscript/CD3_slides/AAA315.CD3/AAA315.CD3.run1	255	0.7	0.06	0.7	0.06	-6.87981711036	-11.0897529103	0.558979009661	0.0419967304688
262.0	55952.0	114.0	2664.0	55952.0	4000000.0	2.0	8.0	0.86	1.4	1.1	0.0500000000002	6.03	0.33	0.650000000001	0.19	5.79	0.18	1.89	1.37	0.78	AAA315.CD3.X14.Y9.tile.tissue.png	121	1	2000	121	2accbda6ec7217fe5fa4750b7c9d0ed6	0	0	0	0	0	0	0	0	0	0	0	0	0	/home/dhl_ec/bnelissen/Slides/CD3_manuscript/CD3_slides/AAA315.CD3/AAA315.CD3.run1	255	0.7	0.06	0.7	0.06	-8.10130829993	-11.2918122582	0.423631044241	0.0432477092285
524.0	172458.0	313.0	3889.0	172458.0	4000000.0	8.0	5.0	1.01	0.96	1.12	0.0499999999997	7.42	0.33	0.74	0.2	6.27	0.19	1.95	1.45	0.71	AAA315.CD3.X15.Y1.tile.tissue.png	122	1	2000	122	64787638df7e6a0a8b231b2ee803938d	0	0	0	0	0	0	0	0	0	0	0	0	0	/home/dhl_ec/bnelissen/Slides/CD3_manuscript/CD3_slides/AAA315.CD3/AAA315.CD3.run1	255	0.7	0.06	0.7	0.06	-8.95081357559	-11.8234195548	1.56757946743	1.75797867578
637.0	31866.0	281.0	2902.0	31866.0	4000000.0	6.0	13.0	1.05	1.21	1.1	0.0500000000002	6.22	0.34	0.66	0.19	6.16	0.19	1.95	1.43	0.56	AAA315.CD3.X15.Y10.tile.tissue.png	123	1	2000	123	c40e2d02e666075527d601a41a47d410	0	0	0	0	0	0	0	0	0	0	0	0	0	/home/dhl_ec/bnelissen/Slides/CD3_manuscript/CD3_slides/AAA315.CD3/AAA315.CD3.run1	255	0.7	0.06	0.7	0.06	-8.29336883494	-11.9529372034	1.06524857641	0.0368460517578
28062.0	973733.0	10335.0	17999.0	973733.0	4000000.0	198.0	14.0	0.97	1.28	1.08	0.04	6.42	0.35	0.670000000001	0.15	6.95	0.23	2.0	1.4	0.57	AAA315.CD3.X15.Y11.tile.tissue.png	124	1	2000	124	f75c988558ede29e93c2b4c6850191e9	0	0	0	0	0	0	0	0	0	0	0	0	0	/home/dhl_ec/bnelissen/Slides/CD3_manuscript/CD3_slides/AAA315.CD3/AAA315.CD3.run1	255	0.7	0.06	0.7	0.06	-9.09058394431	-12.5790236194	2.13172297812	0.177519666016
53576.0	2856790.0	21141.0	27229.0	2856790.0	4000000.0	417.0	10.0	1.04	1.28	1.05	0.04	6.96	0.36	0.65	0.0900000000001	8.54	0.31	2.11	1.38	0.59	AAA315.CD3.X15.Y12.tile.tissue.png	125	1	2000	125	734a85229b12d3f20476290d5086051e	0	0	0	0	0	0	0	0	0	0	0	0	0	/home/dhl_ec/bnelissen/Slides/CD3_manuscript/CD3_slides/AAA315.CD3/AAA315.CD3.run1	255	0.7	0.06	0.7	0.06	-9.40595521359	-12.9151193377	1.98313804922	0.380589
32303.0	3988291.0	15980.0	8862.0	3988291.0	4000000.0	379.0	1.0	1.1	1.5	1.08	0.04	6.58	0.33	0.68	0.0500000000002	9.4	0.34	2.04	1.43	1.0	AAA315.CD3.X15.Y13.tile.tissue.png	126	1	2000	126	1c1a799759c42a95db0bf090310e954c	0	0	0	0	0	0	0	0	0	0	0	0	0	/home/dhl_ec/bnelissen/Slides/CD3_manuscript/CD3_slides/AAA315.CD3/AAA315.CD3.run1	255	0.7	0.0674184351095	0.7	0.0674184351095	-8.81313728456	-12.4075590356	0.91467640139	0.198339818848
2831.0	3518507.0	1556.0	8132.0	3518507.0	4000000.0	37.0	1.0	0.97	1.56	1.06	0.04	6.13	0.35	0.68	0.0599999999999	8.63	0.31	2.02	1.39	0.54	AAA315.CD3.X15.Y14.tile.tissue.png	127	1	2000	127	1660246b16e539466cc60540ebcd12b4	0	0	0	0	0	0	0	0	0	0	0	0	0	/home/dhl_ec/bnelissen/Slides/CD3_manuscript/CD3_slides/AAA315.CD3/AAA315.CD3.run1	255	0.7	0.06	0.7	0.06	-8.01279192552	-11.3165923509	0.360895994716	0.0789507207031
416.0	489195.0	161.0	6848.0	489195.0	4000000.0	4.0	9.0	0.920000000001	1.02	1.06	0.0499999999997	6.29	0.33	0.72	0.18	6.87	0.2	1.89	1.36	0.6	AAA315.CD3.X15.Y15.tile.tissue.png	128	1	2000	128	f2d17a2b5867fb5ae471271428bbeb5f	0	0	0	0	0	0	0	0	0	0	0	0	0	/home/dhl_ec/bnelissen/Slides/CD3_manuscript/CD3_slides/AAA315.CD3/AAA315.CD3.run1	255	0.7	0.06	0.7	0.06	-7.95456565099	-10.9862304	0.561273756622	4.95729455469
2838.0	3642951.0	1660.0	8308.0	3642951.0	4000000.0	40.0	1.0	1.94	1.53	0.98	0.04	5.76	0.32	0.65	0.0700000000002	8.13	0.31	1.92	1.35	0.76	AAA315.CD3.X15.Y2.tile.tissue.png	129	1	2000	129	511eb5856452ea99c7e53657e7f6c88a	0	0	0	0	0	0	0	0	0	0	0	0	0	/home/dhl_ec/bnelissen/Slides/CD3_manuscript/CD3_slides/AAA315.CD3/AAA315.CD3.run1	255	0.7	0.06	0.7	0.06	-7.90061445727	-10.9891011837	0.433841970527	0.11779840625
57895.0	3792685.0	24984.0	11466.0	3792685.0	4000000.0	544.0	1.0	1.33	1.37	1.07	0.04	7.11	0.33	0.65	0.0599999999999	8.72	0.34	2.23	1.71	0.56	AAA315.CD3.X15.Y3.tile.tissue.png	130	1	2000	130	585a39bcfaa9d08c03a9e4b4a0fc1ceb	0	0	0	0	0	0	0	0	0	0	0	0	0	/home/dhl_ec/bnelissen/Slides/CD3_manuscript/CD3_slides/AAA315.CD3/AAA315.CD3.run1	255	0.7	0.0726459201404	0.7	0.0726459201404	-8.31086797524	-11.3156620452	0.828591569774	0.12718002417
3300.0	136817.0	1317.0	3586.0	136817.0	4000000.0	26.0	5.0	0.95	1.14	1.08	0.0699999999997	7.04	0.33	0.63	0.2	6.23	0.2	2.39	1.36	0.56	AAA315.CD3.X15.Y4.tile.tissue.png	131	1	2000	131	1141956f201b64e098fc99e74b490a5b	0	0	0	0	0	0	0	0	0	0	0	0	0	/home/dhl_ec/bnelissen/Slides/CD3_manuscript/CD3_slides/AAA315.CD3/AAA315.CD3.run1	255	0.7	0.06	0.7	0.06	-9.1347985611	-12.5587200069	1.94853926098	0.0831710585937
0.0	5354.0	0.0	454.0	5354.0	4000000.0	0.0	2.0	0.86	1.1	1.49	0.0700000000002	5.6	0.63	0.73	0.2	5.61	0.13	2.31	1.36	0.52	AAA315.CD3.X15.Y5.tile.tissue.png	132	1	2000	132	1c98601fb23cf5024b70b00110da590a	0	0	0	0	0	0	0	0	0	0	0	0	0	/home/dhl_ec/bnelissen/Slides/CD3_manuscript/CD3_slides/AAA315.CD3/AAA315.CD3.run1	255	0.7	0.06	0.7	0.06	0.0	-12.2883261169	1.64640028921	0.118915650909
61.0	1864.0	41.0	190.0	1864.0	4000000.0	1.0	1.0	1.3	1.41	0.99	0.04	5.63	0.42	0.66	0.2	6.3	0.18	1.82	1.35	0.58	AAA315.CD3.X15.Y6.tile.tissue.png	133	1	2000	133	8689c51dacb05ab8278baefcfa4aafea	0	0	0	0	0	0	0	0	0	0	0	0	0	/home/dhl_ec/bnelissen/Slides/CD3_manuscript/CD3_slides/AAA315.CD3/AAA315.CD3.run1	255	0.7	0.06	0.7	0.06	-9.06921277868	-12.4011951683	3.26782914046	0.110444223114
0.0	8457.0	0.0	665.0	8457.0	4000000.0	0.0	2.0	1.1	1.69	1.02	0.04	5.68	0.33	0.65	0.21	5.04	0.13	1.85	1.36	0.51	AAA315.CD3.X15.Y7.tile.tissue.png	134	1	2000	134	f65e613296b0e48d26fdde5502295117	0	0	0	0	0	0	0	0	0	0	0	0	0	/home/dhl_ec/bnelissen/Slides/CD3_manuscript/CD3_slides/AAA315.CD3/AAA315.CD3.run1	255	0.7	0.06	0.7	0.06	0.0	-12.2212460127	1.07245823541	0.0687033884277
0.0	162193.0	0.0	11830.0	162193.0	4000000.0	0.0	32.0	1.51	1.85	0.989999999999	0.04	6.01	0.34	0.64	0.19	5.15	0.13	1.98	1.41	0.5	AAA315.CD3.X15.Y8.tile.tissue.png	135	1	2000	135	ef970d01ca6083723904ead7cc00a9c0	0	0	0	0	0	0	0	0	0	0	0	0	0	/home/dhl_ec/bnelissen/Slides/CD3_manuscript/CD3_slides/AAA315.CD3/AAA315.CD3.run1	255	0.7	0.06	0.7	0.06	0.0	-10.956171565	0.240367234175	0.0331417397461
484.0	89870.0	148.0	7269.0	89870.0	4000000.0	3.0	21.0	1.83	1.67	1.03	0.04	5.87	0.33	0.62	0.19	5.93	0.19	1.91	1.36	0.63	AAA315.CD3.X15.Y9.tile.tissue.png	136	1	2000	136	df070a2963bf7e0c64a101d7316944ce	0	0	0	0	0	0	0	0	0	0	0	0	0	/home/dhl_ec/bnelissen/Slides/CD3_manuscript/CD3_slides/AAA315.CD3/AAA315.CD3.run1	255	0.7	0.06	0.7	0.06	-6.38486534499	-11.0767215324	0.389703763281	0.0358425737305
839.0	24799.0	335.0	2451.0	24799.0	4000000.0	7.0	5.0	1.22	1.36	1.33	0.0500000000002	5.8	0.33	0.78	0.19	5.94	0.19	1.9	1.39	0.46	AAA315.CD3.X16.Y0.tile.tissue.png	137	1	2000	137	8cd9748ae3581ee5a4ecad77a227b774	0	0	0	0	0	0	0	0	0	0	0	0	0	/home/dhl_ec/bnelissen/Slides/CD3_manuscript/CD3_slides/AAA315.CD3/AAA315.CD3.run1	255	0.7	0.06	0.7	0.06	-9.46671692703	-12.3981997524	4.62339832293	0.922906224365
4014.0	210297.0	1216.0	5486.0	210297.0	4000000.0	23.0	7.0	1.1	1.31	1.03	0.0500000000002	6.34	0.33	0.66	0.2	6.04	0.2	1.93	1.36	0.71	AAA315.CD3.X16.Y1.tile.tissue.png	138	1	2000	138	c818f92746e76187222f69cd6003e1d7	0	0	0	0	0	0	0	0	0	0	0	0	0	/home/dhl_ec/bnelissen/Slides/CD3_manuscript/CD3_slides/AAA315.CD3/AAA315.CD3.run1	255	0.7	0.06	0.7	0.06	-8.94515977366	-11.7933699413	2.46840497024	1.28951886133
47474.0	1031313.0	17081.0	26667.0	1031313.0	4000000.0	313.0	20.0	1.36	2.12	1.03	0.04	6.12	0.57	0.7	0.170000000001	6.78	0.22	1.99	1.35	0.68	AAA315.CD3.X16.Y10.tile.tissue.png	139	1	2000	139	09533ade22fe8391661caa621aa385e3	0	0	0	0	0	0	0	0	0	0	0	0	0	/home/dhl_ec/bnelissen/Slides/CD3_manuscript/CD3_slides/AAA315.CD3/AAA315.CD3.run1	255	0.7	0.06	0.7	0.06	-9.0556949983	-12.5797722728	2.12822126939	0.212554886719
57843.0	3261624.0	23264.0	21112.0	3261624.0	4000000.0	468.0	12.0	1.45	2.26	1.06	0.04	6.58	0.37	0.89	0.0799999999999	8.47	0.31	1.97	1.35	0.76	AAA315.CD3.X16.Y11.tile.tissue.png	140	1	2000	140	c3a9758dfc5ad3281434a55727bbec35	0	0	0	0	0	0	0	0	0	0	0	0	0	/home/dhl_ec/bnelissen/Slides/CD3_manuscript/CD3_slides/AAA315.CD3/AAA315.CD3.run1	255	0.7	0.06	0.7	0.06	-9.03912884608	-12.436046389	1.98317805181	0.404585808594
42339.0	2712811.0	14567.0	21689.0	2712811.0	4000000.0	280.0	3.0	1.74	1.42	1.31	0.04	5.8	0.33	0.650000000001	0.0999999999999	8.19	0.29	1.97	1.35	0.57	AAA315.CD3.X16.Y12.tile.tissue.png	141	1	2000	141	38cb664aae3f1f4420495c4a59f53deb	0	0	0	0	0	0	0	0	0	0	0	0	0	/home/dhl_ec/bnelissen/Slides/CD3_manuscript/CD3_slides/AAA315.CD3/AAA315.CD3.run1	255	0.7	0.06	0.7	0.06	-8.42900192773	-12.1876787418	1.07045267647	0.251100818359
13121.0	3634421.0	3113.0	8064.0	3634421.0	4000000.0	64.0	1.0	1.53	1.35	1.01	0.04	6.25	0.34	0.68	0.0700000000002	8.9	0.31	1.91	1.33	0.61	AAA315.CD3.X16.Y13.tile.tissue.png	142	1	2000	142	a38d4d3caafc20237cbaff7333497c25	0	0	0	0	0	0	0	0	0	0	0	0	0	/home/dhl_ec/bnelissen/Slides/CD3_manuscript/CD3_slides/AAA315.CD3/AAA315.CD3.run1	255	0.7	0.06	0.7	0.06	-7.97127719385	-10.7691188653	0.297988041243	0.0585267128906
52.0	576325.0	36.0	6030.0	576325.0	4000000.0	1.0	9.0	1.19	1.63	1.01	0.0500000000002	5.96	0.33	0.65	0.18	6.07	0.2	1.89	1.37	0.51	AAA315.CD3.X16.Y14.tile.tissue.png	143	1	2000	143	57d1520b8c4f1e4ea504af552823e227	0	0	0	0	0	0	0	0	0	0	0	0	0	/home/dhl_ec/bnelissen/Slides/CD3_manuscript/CD3_slides/AAA315.CD3/AAA315.CD3.run1	255	0.7	0.06	0.7	0.06	-7.76336356285	-10.083747352	0.495353867438	1.96863669531
0.0	2243.0	0.0	220.0	2243.0	4000000.0	0.0	1.0	1.17	1.18	1.0	0.0499999999997	5.72	0.33	0.79	0.2	5.49	0.12	1.84	1.37	1.0	AAA315.CD3.X16.Y15.tile.tissue.png	144	1	2000	144	7fe641a0e3b0adf9abc0e9b1c4422d06	0	0	0	0	0	0	0	0	0	0	0	0	0	/home/dhl_ec/bnelissen/Slides/CD3_manuscript/CD3_slides/AAA315.CD3/AAA315.CD3.run1	255	0.7	0.06	0.7	0.06	-6.93818649761	-11.3927559338	0.750135441314	1.55513070036
1975.0	1314657.0	956.0	10649.0	1314657.0	4000000.0	21.0	4.0	0.98	1.82	0.99	0.04	6.01	0.34	0.67	0.15	6.77	0.23	1.96	1.34	0.79	AAA315.CD3.X16.Y2.tile.tissue.png	145	1	2000	145	720065da8614a569ada69ee80b08d5ed	0	0	0	0	0	0	0	0	0	0	0	0	0	/home/dhl_ec/bnelissen/Slides/CD3_manuscript/CD3_slides/AAA315.CD3/AAA315.CD3.run1	255	0.7	0.06	0.7	0.06	-8.60566432663	-11.0565554664	1.52908931015	0.470598640625
79217.0	2455918.0	30808.0	20195.0	2455918.0	4000000.0	596.0	13.0	1.3	1.61	1.15	0.04	6.82	0.35	0.66	0.11	8.27	0.28	1.97	1.34	0.61	AAA315.CD3.X16.Y3.tile.tissue.png	146	1	2000	146	63b2ab8d3db6616b373b0c6ad4d6d401	0	0	0	0	0	0	0	0	0	0	0	0	0	/home/dhl_ec/bnelissen/Slides/CD3_manuscript/CD3_slides/AAA315.CD3/AAA315.CD3.run1	255	0.7	0.06	0.7	0.06	-9.11931115716	-12.409009893	2.26799810886	0.329579125
13053.0	1274659.0	4913.0	9255.0	1274659.0	4000000.0	97.0	5.0	1.59	2.18	1.03	0.04	6.44	0.34	0.67	0.15	6.87	0.23	2.0	1.34	0.6	AAA315.CD3.X16.Y4.tile.tissue.png	147	1	2000	147	3cb993bb9130bf2e995abbd3a3251915	0	0	0	0	0	0	0	0	0	0	0	0	0	/home/dhl_ec/bnelissen/Slides/CD3_manuscript/CD3_slides/AAA315.CD3/AAA315.CD3.run1	255	0.7	0.06	0.7	0.06	-8.32149905071	-11.7176019452	0.991175059242	0.16964803125
1021.0	223550.0	566.0	4762.0	223550.0	4000000.0	13.0	3.0	1.19	1.67	1.02	0.04	5.85	0.33	0.64	0.17	5.95	0.19	2.18	1.36	0.48	AAA315.CD3.X16.Y5.tile.tissue.png	148	1	2000	148	1d287e2437fb1793c06875fb4516358e	0	0	0	0	0	0	0	0	0	0	0	0	0	/home/dhl_ec/bnelissen/Slides/CD3_manuscript/CD3_slides/AAA315.CD3/AAA315.CD3.run1	255	0.7	0.06	0.7	0.06	-9.55596105881	-11.9283157053	2.75773065003	0.215921109375
0.0	2365.0	0.0	218.0	2365.0	4000000.0	0.0	1.0	1.19	1.34	1.01	0.04	6.3	0.32	0.62	0.19	5.58	0.12	1.88	1.38	0.63	AAA315.CD3.X16.Y6.tile.tissue.png	149	1	2000	149	beb3be2c517f17e6a19b898c44cc1114	0	0	0	0	0	0	0	0	0	0	0	0	0	/home/dhl_ec/bnelissen/Slides/CD3_manuscript/CD3_slides/AAA315.CD3/AAA315.CD3.run1	255	0.7	0.06	0.7	0.06	-8.15095121445	-12.1400595	4.01144374709	0.163342458557
0.0	0.0	0.0	0.0	0.0	4000000.0	0.0	0.0	1.01	1.2	1.27	0.0400000000004	5.71	0.25	0.63	0.19	4.35	0.11	1.76	1.39	0.52	AAA315.CD3.X16.Y7.tile.tissue.png	150	1	2000	150	3f83e5461337cbaea9feaf86cdb3e2d6	0	0	0	0	0	0	0	0	0	0	0	0	0	/home/dhl_ec/bnelissen/Slides/CD3_manuscript/CD3_slides/AAA315.CD3/AAA315.CD3.run1	255	1.0	0.06	1.0	0.06	0.0	-11.7123344484	0.0	0.095945677742
15113.0	254934.0	5407.0	13604.0	254934.0	4000000.0	104.0	28.0	1.63	1.88	1.1	0.0400000000004	6.83	0.33	0.63	0.2	6.01	0.19	1.93	1.34	0.51	AAA315.CD3.X16.Y8.tile.tissue.png	151	1	2000	151	62f8febd3272542dccea4c49b28c34d9	0	0	0	0	0	0	0	0	0	0	0	0	0	/home/dhl_ec/bnelissen/Slides/CD3_manuscript/CD3_slides/AAA315.CD3/AAA315.CD3.run1	255	0.7	0.06	0.7	0.06	-9.0186707943	-12.257531058	1.95192996066	0.110650601563
12304.0	342564.0	4398.0	14497.0	342564.0	4000000.0	84.0	14.0	0.89	1.13	1.07	0.0499999999997	6.23	0.34	0.64	0.18	6.02	0.2	1.93	1.34	1.09	AAA315.CD3.X16.Y9.tile.tissue.png	152	1	2000	152	b53a45bee3537925e5dd329f6747de11	0	0	0	0	0	0	0	0	0	0	0	0	0	/home/dhl_ec/bnelissen/Slides/CD3_manuscript/CD3_slides/AAA315.CD3/AAA315.CD3.run1	255	0.7	0.06	0.7	0.06	-8.68620740192	-12.6832044527	1.74755992084	0.102513660156
4547.0	84947.0	1589.0	4175.0	84947.0	4000000.0	28.0	5.0	0.97	0.98	1.07	0.0599999999999	6.01	0.33	0.75	0.19	5.92	0.19	1.88	1.41	0.61	AAA315.CD3.X17.Y0.tile.tissue.png	153	1	2000	153	bdcee23168a08b9b1d4a705693a739df	0	0	0	0	0	0	0	0	0	0	0	0	0	/home/dhl_ec/bnelissen/Slides/CD3_manuscript/CD3_slides/AAA315.CD3/AAA315.CD3.run1	255	0.7	0.06	0.7	0.06	-9.57129580635	-12.8330358093	4.72685840953	1.37678313477
3321.0	50190.0	846.0	3698.0	50190.0	4000000.0	13.0	10.0	0.93	0.92	1.15	0.0499999999997	6.61	0.36	1.48	0.19	5.8	0.2	2.14	1.35	0.52	AAA315.CD3.X17.Y1.tile.tissue.png	154	1	2000	154	41a68faa5442faa32cf3f7b8b65f5cd3	0	0	0	0	0	0	0	0	0	0	0	0	0	/home/dhl_ec/bnelissen/Slides/CD3_manuscript/CD3_slides/AAA315.CD3/AAA315.CD3.run1	255	0.7	0.06	0.7	0.06	-9.71763217822	-12.6753895441	4.11403502004	2.02454742285
46331.0	3593539.0	18578.0	17553.0	3593539.0	4000000.0	358.0	5.0	1.3	1.7	1.14	0.04	6.3	0.33	0.66	0.0700000000002	9.4	0.32	1.97	1.37	0.7	AAA315.CD3.X17.Y10.tile.tissue.png	155	1	2000	155	ac85b507ef2bc941f79f7eee5a33e3dc	0	0	0	0	0	0	0	0	0	0	0	0	0	/home/dhl_ec/bnelissen/Slides/CD3_manuscript/CD3_slides/AAA315.CD3/AAA315.CD3.run1	255	0.7	0.0726179370773	0.7	0.0726179370773	-8.78110144627	-12.0016323969	0.985242038814	0.229661960937
47804.0	3982606.0	18614.0	8145.0	3982606.0	4000000.0	366.0	1.0	1.22	1.25	1.06	0.04	6.39	0.34	0.67	0.0500000000002	10.82	0.33	2.57	1.35	0.659999999999	AAA315.CD3.X17.Y11.tile.tissue.png	156	1	2000	156	75eb251a1cf01d707385efbfa5220e02	0	0	0	0	0	0	0	0	0	0	0	0	0	/home/dhl_ec/bnelissen/Slides/CD3_manuscript/CD3_slides/AAA315.CD3/AAA315.CD3.run1	255	0.7	0.101815531952	0.7	0.101815531952	-8.29039469699	-11.5122255431	0.229457218175	0.129429050903
4564.0	2769970.0	1966.0	11889.0	2769970.0	4000000.0	44.0	7.0	1.18	1.73	1.06	0.0500000000002	7.1	0.33	0.650000000001	0.0900000000001	7.74	0.61	2.08	1.4	0.99	AAA315.CD3.X17.Y12.tile.tissue.png	157	1	2000	157	8b4cdcba3eda265c08cad229e22a569b	0	0	0	0	0	0	0	0	0	0	0	0	0	/home/dhl_ec/bnelissen/Slides/CD3_manuscript/CD3_slides/AAA315.CD3/AAA315.CD3.run1	255	0.7	0.06	0.7	0.06	-8.01100138352	-11.3503116931	0.577114331211	0.226158122559
68.0	441663.0	45.0	8084.0	441663.0	4000000.0	1.0	12.0	1.39	1.87	1.44	0.04	5.99	0.32	0.64	0.17	6.06	0.2	2.02	1.39	0.61	AAA315.CD3.X17.Y13.tile.tissue.png	158	1	2000	158	b1013816ff5f615bcecf6f3b7d8a2369	0	0	0	0	0	0	0	0	0	0	0	0	0	/home/dhl_ec/bnelissen/Slides/CD3_manuscript/CD3_slides/AAA315.CD3/AAA315.CD3.run1	255	0.7	0.06	0.7	0.06	-8.09674962506	-11.8553761757	0.785498011996	0.0920624492187
0.0	5818.0	0.0	688.0	5818.0	4000000.0	0.0	3.0	1.33	1.42	1.03	0.0500000000002	5.78	0.33	1.03	0.19	5.08	0.12	1.83	1.36	0.57	AAA315.CD3.X17.Y14.tile.tissue.png	159	1	2000	159	ed54f0080937cf8742681ab7a2eb812d	0	0	0	0	0	0	0	0	0	0	0	0	0	/home/dhl_ec/bnelissen/Slides/CD3_manuscript/CD3_slides/AAA315.CD3/AAA315.CD3.run1	255	0.7	0.06	0.7	0.06	0.0	-10.8810873196	0.687342345079	8.12505989215
0.0	0.0	0.0	0.0	0.0	4000000.0	0.0	0.0	1.14	1.47	1.1	0.0499999999997	5.42	0.26	1.03	0.19	4.11	0.11	1.77	1.34	1.13	AAA315.CD3.X17.Y2.tile.tissue.png	160	1	2000	160	406109a8ba224bd4995c0606fd2f6302	0	0	0	0	0	0	0	0	0	0	0	0	0	/home/dhl_ec/bnelissen/Slides/CD3_manuscript/CD3_slides/AAA315.CD3/AAA315.CD3.run1	255	1.0	0.06	1.0	0.06	0.0	-11.9950500478	0.0	5.84928596517
0.0	0.0	0.0	0.0	0.0	4000000.0	0.0	0.0	1.42	1.18	1.37	0.0599999999999	5.83	0.28	0.72	0.21	4.53	0.11	1.76	1.35	0.53	AAA315.CD3.X17.Y3.tile.tissue.png	161	1	2000	161	d52234554b1de3b00f56b143ce2ae3e1	0	0	0	0	0	0	0	0	0	0	0	0	0	/home/dhl_ec/bnelissen/Slides/CD3_manuscript/CD3_slides/AAA315.CD3/AAA315.CD3.run1	255	1.0	0.06	1.0	0.06	0.0	-12.097620743	0.0	5.00214109322
14360.0	1211001.0	3729.0	7933.0	1211001.0	4000000.0	67.0	3.0	1.17	1.72	1.0	0.0500000000002	5.91	0.33	0.64	0.15	6.64	0.22	1.88	1.36	0.51	AAA315.CD3.X17.Y4.tile.tissue.png	162	1	2000	162	c49407929976ff1256e464e8ddd5c68b	0	0	0	0	0	0	0	0	0	0	0	0	0	/home/dhl_ec/bnelissen/Slides/CD3_manuscript/CD3_slides/AAA315.CD3/AAA315.CD3.run1	255	0.7	0.06	0.7	0.06	-8.48849045129	-10.6572363316	0.816226728214	0.373654617187
2687.0	747789.0	1324.0	7943.0	747789.0	4000000.0	30.0	2.0	1.16	1.99	1.07	0.0500000000002	5.73	0.33	0.63	0.17	6.41	0.21	1.92	1.34	0.6	AAA315.CD3.X17.Y5.tile.tissue.png	163	1	2000	163	ff5cff1c6a7a05cf387d3894de012c79	0	0	0	0	0	0	0	0	0	0	0	0	0	/home/dhl_ec/bnelissen/Slides/CD3_manuscript/CD3_slides/AAA315.CD3/AAA315.CD3.run1	255	0.7	0.06	0.7	0.06	-8.16529165207	-11.2948275112	0.970786698508	0.116483285156
930.0	428298.0	459.0	5283.0	428298.0	4000000.0	11.0	3.0	1.25	2.06	1.06	0.04	6.08	0.33	0.64	0.18	6.36	0.2	1.94	1.37	0.5	AAA315.CD3.X17.Y6.tile.tissue.png	164	1	2000	164	0d1e32a3a6c598c470d1d9eca57d6327	0	0	0	0	0	0	0	0	0	0	0	0	0	/home/dhl_ec/bnelissen/Slides/CD3_manuscript/CD3_slides/AAA315.CD3/AAA315.CD3.run1	255	0.7	0.06	0.7	0.06	-8.87292811553	-11.450946538	1.99559643978	0.173345105469
37230.0	2207430.0	15632.0	12102.0	2207430.0	4000000.0	322.0	6.0	1.19	1.4	1.32	0.0499999999997	6.08	0.33	0.63	0.11	7.6	0.27	1.97	1.35	0.64	AAA315.CD3.X17.Y7.tile.tissue.png	165	1	2000	165	c1c9bd35c7c8958c93d07b7cd66c5997	0	0	0	0	0	0	0	0	0	0	0	0	0	/home/dhl_ec/bnelissen/Slides/CD3_manuscript/CD3_slides/AAA315.CD3/AAA315.CD3.run1	255	0.7	0.06	0.7	0.06	-8.72207892638	-11.1960155161	1.49952088167	0.239589664063
89671.0	3334140.0	33745.0	19757.0	3334140.0	4000000.0	665.0	11.0	1.32	1.37	1.06	0.0500000000002	6.95	0.33	0.65	0.0799999999999	8.79	0.31	1.94	1.35	0.66	AAA315.CD3.X17.Y8.tile.tissue.png	166	1	2000	166	cc1b7879899a978e4c1644b3c8ac1d7b	0	0	0	0	0	0	0	0	0	0	0	0	0	/home/dhl_ec/bnelissen/Slides/CD3_manuscript/CD3_slides/AAA315.CD3/AAA315.CD3.run1	255	0.7	0.06	0.7	0.06	-8.96181569619	-12.3691415855	1.8799234116	0.395749041016
104024.0	3487578.0	37460.0	26650.0	3487578.0	4000000.0	720.0	12.0	1.51	1.35	1.07	0.0500000000002	7.08	0.49	1.0	0.0699999999997	9.09	0.32	1.98	1.85	0.86	AAA315.CD3.X17.Y9.tile.tissue.png	167	1	2000	167	239dbf5bbe2f565bf3a4eb88bd835b3c	0	0	0	0	0	0	0	0	0	0	0	0	0	/home/dhl_ec/bnelissen/Slides/CD3_manuscript/CD3_slides/AAA315.CD3/AAA315.CD3.run1	255	0.7	0.0801869579996	0.7	0.0801869579996	-8.85424784793	-12.6463224975	1.6988648657	0.34348224707
8250.0	3594830.0	2823.0	13652.0	3594830.0	4000000.0	48.0	5.0	1.48	1.64	1.06	0.0500000000002	5.81	0.33	0.64	0.0599999999999	9.15	0.329999999999	2.48	1.35	0.6	AAA315.CD3.X18.Y10.tile.tissue.png	168	1	2000	168	4fb5a46a534813a350fd41aaafbcd02b	0	0	0	0	0	0	0	0	0	0	0	0	0	/home/dhl_ec/bnelissen/Slides/CD3_manuscript/CD3_slides/AAA315.CD3/AAA315.CD3.run1	255	0.7	0.06	0.7	0.06	-8.23224329048	-11.6525305132	1.19412435872	0.854276387207
5007.0	1975539.0	1962.0	18387.0	1975539.0	4000000.0	38.0	9.0	0.96	1.23	1.05	0.04	6.19	0.58	0.69	0.12	7.09	0.25	1.97	1.35	0.51	AAA315.CD3.X18.Y11.tile.tissue.png	169	1	2000	169	2308da9283cae089e9c49376001a90d6	0	0	0	0	0	0	0	0	0	0	0	0	0	/home/dhl_ec/bnelissen/Slides/CD3_manuscript/CD3_slides/AAA315.CD3/AAA315.CD3.run1	255	0.7	0.06	0.7	0.06	-8.32974612673	-11.9753964317	1.34749432013	0.489986332031
0.0	577084.0	0.0	11524.0	577084.0	4000000.0	0.0	9.0	1.19	1.36	1.07	0.0400000000004	6.34	0.34	0.66	0.17	6.29	0.14	1.93	1.34	0.54	AAA315.CD3.X18.Y12.tile.tissue.png	170	1	2000	170	d4fe4ac212425d0ffeb29719181f1057	0	0	0	0	0	0	0	0	0	0	0	0	0	/home/dhl_ec/bnelissen/Slides/CD3_manuscript/CD3_slides/AAA315.CD3/AAA315.CD3.run1	255	0.7	0.06	0.7	0.06	-3.75134043774	-12.031556335	0.0302856934637	0.0334775870361
0.0	17189.0	0.0	1564.0	17189.0	4000000.0	0.0	5.0	1.19	1.29	1.04	0.0599999999999	6.61	0.34	0.69	0.2	5.95	0.12	1.86	1.39	0.54	AAA315.CD3.X18.Y13.tile.tissue.png	171	1	2000	171	dba9924f41121f8056a85ce002a1af81	0	0	0	0	0	0	0	0	0	0	0	0	0	/home/dhl_ec/bnelissen/Slides/CD3_manuscript/CD3_slides/AAA315.CD3/AAA315.CD3.run1	255	0.7	0.06	0.7	0.06	-7.93003595532	-11.2086473311	1.179913372	4.12921094836
769.0	33216.0	242.0	2104.0	33216.0	4000000.0	3.0	6.0	0.88	0.94	1.08	0.0600000000004	6.18	0.36	0.97	0.19	5.83	0.18	1.86	1.35	0.49	AAA315.CD3.X18.Y4.tile.tissue.png	172	1	2000	172	520f05ee60c415fec2617ff514498b25	0	0	0	0	0	0	0	0	0	0	0	0	0	/home/dhl_ec/bnelissen/Slides/CD3_manuscript/CD3_slides/AAA315.CD3/AAA315.CD3.run1	255	0.7	0.06	0.7	0.06	-9.55957443245	-12.4934336978	4.47241108254	1.94390093018
7271.0	2088958.0	3424.0	12076.0	2088958.0	4000000.0	74.0	4.0	1.14	1.34	1.07	0.0500000000002	6.35	0.32	0.64	0.12	7.33	0.26	2.02	1.47	0.58	AAA315.CD3.X18.Y5.tile.tissue.png	173	1	2000	173	3fa4acc4663ada87f92496b98b330e9b	0	0	0	0	0	0	0	0	0	0	0	0	0	/home/dhl_ec/bnelissen/Slides/CD3_manuscript/CD3_slides/AAA315.CD3/AAA315.CD3.run1	255	0.7	0.06	0.7	0.06	-8.64308505923	-11.0307437156	1.39704299198	0.301066796875
6131.0	3663617.0	3382.0	10461.0	3663617.0	4000000.0	82.0	1.0	1.11	1.11	1.25	0.0899999999997	11.04	0.33	0.650000000001	0.0699999999997	8.3	0.32	1.97	1.39	0.62	AAA315.CD3.X18.Y6.tile.tissue.png	174	1	2000	174	fee496bf6d47cf9e95516902da081bfe	0	0	0	0	0	0	0	0	0	0	0	0	0	/home/dhl_ec/bnelissen/Slides/CD3_manuscript/CD3_slides/AAA315.CD3/AAA315.CD3.run1	255	0.7	0.06	0.7	0.06	-8.08196410706	-11.8541701094	0.530441910159	0.11923678125
21107.0	3992242.0	10277.0	8497.0	3992242.0	4000000.0	225.0	1.0	1.03	1.19	1.07	0.0500000000002	5.55	0.62	0.64	0.0500000000002	9.42	0.33	2.39	1.36	0.61	AAA315.CD3.X18.Y7.tile.tissue.png	175	1	2000	175	b7aeb6e730789aa4af1672b8d786078c	0	0	0	0	0	0	0	0	0	0	0	0	0	/home/dhl_ec/bnelissen/Slides/CD3_manuscript/CD3_slides/AAA315.CD3/AAA315.CD3.run1	255	0.7	0.0870901939066	0.7	0.0870901939066	-8.10402390103	-12.1737172956	0.3357673136	0.0614748568115
51306.0	4000000.0	21821.0	7996.0	4000000.0	4000000.0	451.0	1.0	1.26	1.36	1.06	0.0499999999997	6.1	0.29	0.7	0.04	9.03	0.33	1.96	1.67	0.62	AAA315.CD3.X18.Y8.tile.tissue.png	176	1	2000	176	a559d4a1ec4495cc59d77e2a043a2711	0	0	0	0	0	0	0	0	0	0	0	0	0	/home/dhl_ec/bnelissen/Slides/CD3_manuscript/CD3_slides/AAA315.CD3/AAA315.CD3.run1	255	0.7	0.117597948386	0.7	0.117597948386	-8.32326954889	-10.9711212185	0.239142950897	0.0875818914627
7512.0	3761633.0	3441.0	11185.0	3761633.0	4000000.0	76.0	3.0	1.6	1.52	1.53	0.04	5.88	0.32	0.65	0.0599999999999	9.05	0.41	2.15	1.39	0.65	AAA315.CD3.X18.Y9.tile.tissue.png	177	1	2000	177	5f7cc1ecaf3d5cce38f15525d1ee50b1	0	0	0	0	0	0	0	0	0	0	0	0	0	/home/dhl_ec/bnelissen/Slides/CD3_manuscript/CD3_slides/AAA315.CD3/AAA315.CD3.run1	255	0.7	0.0635397682849	0.7	0.0635397682849	-7.95664583225	-11.2530220405	0.444907756991	0.280682817017
0.0	1470521.0	0.0	22830.0	1470521.0	4000000.0	0.0	18.0	0.99	1.12	1.07	0.04	6.44	0.34	0.64	0.16	6.37	0.18	1.98	1.36	0.48	AAA315.CD3.X19.Y10.tile.tissue.png	178	1	2000	178	c4e3c08b5bde6bc3cbc616ce972a3a29	0	0	0	0	0	0	0	0	0	0	0	0	0	/home/dhl_ec/bnelissen/Slides/CD3_manuscript/CD3_slides/AAA315.CD3/AAA315.CD3.run1	255	0.7	0.06	0.7	0.06	-6.13618405774	-10.4275110006	0.0406634465875	0.0182264526367
0.0	231744.0	0.0	6553.0	231744.0	4000000.0	0.0	7.0	0.83	1.64	0.99	0.04	5.7	0.34	0.65	0.19	5.16	0.13	1.89	1.35	0.51	AAA315.CD3.X19.Y11.tile.tissue.png	179	1	2000	179	a0027476c7d6065b691ff0113787fa6b	0	0	0	0	0	0	0	0	0	0	0	0	0	/home/dhl_ec/bnelissen/Slides/CD3_manuscript/CD3_slides/AAA315.CD3/AAA315.CD3.run1	255	0.7	0.06	0.7	0.06	0.0	-10.8806162056	0.0533378409339	0.0361565002441
0.0	19314.0	0.0	1480.0	19314.0	4000000.0	0.0	6.0	1.12	1.1	1.31	0.04	6.5	0.35	0.74	0.47	5.51	0.12	1.86	1.35	0.52	AAA315.CD3.X19.Y12.tile.tissue.png	180	1	2000	180	6bbcadabee557d1dfe0fbc4360d30419	0	0	0	0	0	0	0	0	0	0	0	0	0	/home/dhl_ec/bnelissen/Slides/CD3_manuscript/CD3_slides/AAA315.CD3/AAA315.CD3.run1	255	0.7	0.06	0.7	0.06	-7.9520508121	-12.5179780993	2.35655857	0.0622683996582
0.0	0.0	0.0	0.0	0.0	4000000.0	0.0	0.0	1.0	0.95	1.07	0.0499999999997	5.81	0.26	0.72	0.2	4.06	0.11	1.79	1.35	0.57	AAA315.CD3.X19.Y13.tile.tissue.png	181	1	2000	181	b8e80354e7ed11558973ae820339fb48	0	0	0	0	0	0	0	0	0	0	0	0	0	/home/dhl_ec/bnelissen/Slides/CD3_manuscript/CD3_slides/AAA315.CD3/AAA315.CD3.run1	255	1.0	0.06	1.0	0.06	0.0	-11.6473230496	0.0	7.81120592266
0.0	2080.0	0.0	210.0	2080.0	4000000.0	0.0	1.0	1.29	1.41	0.99	0.0500000000002	5.61	0.32	0.65	0.2	5.04	0.13	1.89	1.36	0.55	AAA315.CD3.X19.Y5.tile.tissue.png	182	1	2000	182	2849cbe3024ea11c4ed08e0a306ba685	0	0	0	0	0	0	0	0	0	0	0	0	0	/home/dhl_ec/bnelissen/Slides/CD3_manuscript/CD3_slides/AAA315.CD3/AAA315.CD3.run1	255	0.7	0.06	0.7	0.06	0.0	-11.7699929859	5.77806912936	2.47016338092
265.0	795388.0	138.0	5800.0	795388.0	4000000.0	3.0	3.0	1.14	1.54	1.04	0.04	6.24	0.33	0.639999999999	0.16	6.31	0.21	2.03	1.84	0.78	AAA315.CD3.X19.Y6.tile.tissue.png	183	1	2000	183	8db45f6f9c96eab7c37620cf682d3933	0	0	0	0	0	0	0	0	0	0	0	0	0	/home/dhl_ec/bnelissen/Slides/CD3_manuscript/CD3_slides/AAA315.CD3/AAA315.CD3.run1	255	0.7	0.06	0.7	0.06	-8.04028766819	-11.3451064513	0.669090112079	0.162778070312
8964.0	1571187.0	3726.0	21262.0	1571187.0	4000000.0	72.0	19.0	1.19	1.22	1.05	0.0499999999997	9.62	0.36	0.72	0.13	6.99	0.24	1.98	1.34	0.51	AAA315.CD3.X19.Y7.tile.tissue.png	184	1	2000	184	a773d659c3a5722e83c76e3af092ab64	0	0	0	0	0	0	0	0	0	0	0	0	0	/home/dhl_ec/bnelissen/Slides/CD3_manuscript/CD3_slides/AAA315.CD3/AAA315.CD3.run1	255	0.7	0.06	0.7	0.06	-8.43884541234	-12.0007845825	1.24478239764	0.422181472656
3383.0	1251841.0	1553.0	22200.0	1251841.0	4000000.0	32.0	16.0	1.44	1.74	1.07	0.04	6.54	0.34	0.65	0.15	6.71	0.23	2.04	1.37	0.51	AAA315.CD3.X19.Y8.tile.tissue.png	185	1	2000	185	b5fe7d9d0399a4f43f5b6d036b4033ff	0	0	0	0	0	0	0	0	0	0	0	0	0	/home/dhl_ec/bnelissen/Slides/CD3_manuscript/CD3_slides/AAA315.CD3/AAA315.CD3.run1	255	0.7	0.06	0.7	0.06	-8.32685853596	-11.6391044666	1.08236382326	0.292691742187
439.0	1304887.0	136.0	20543.0	1304887.0	4000000.0	2.0	14.0	0.929999999999	1.11	1.06	0.04	5.95	0.33	0.629999999999	0.139999999999	6.67	0.23	1.99	1.34	0.53	AAA315.CD3.X19.Y9.tile.tissue.png	186	1	2000	186	ff561fac47d28105967f5f97099b17e6	0	0	0	0	0	0	0	0	0	0	0	0	0	/home/dhl_ec/bnelissen/Slides/CD3_manuscript/CD3_slides/AAA315.CD3/AAA315.CD3.run1	255	0.7	0.06	0.7	0.06	-6.4450829035	-10.5698419796	0.0661759487604	0.0272460029297
88.0	4155.0	49.0	524.0	4155.0	4000000.0	1.0	3.0	1.48	1.14	1.07	0.0599999999995	5.89	0.330000000001	0.66	0.19	5.88	0.19	1.89	1.38	0.7	AAA315.CD3.X2.Y0.tile.tissue.png	187	1	2000	187	f328d2165eba7c07e35e46893d264b6b	0	0	0	0	0	0	0	0	0	0	0	0	0	/home/dhl_ec/bnelissen/Slides/CD3_manuscript/CD3_slides/AAA315.CD3/AAA315.CD3.run1	255	0.7	0.06	0.7	0.06	-8.03508623499	-10.7564815324	0.947765631251	4.66291846387
1463.0	35546.0	550.0	2722.0	35546.0	4000000.0	8.0	8.0	1.29	1.31	1.32	0.0499999999993	5.72	0.320000000001	0.64	0.2	6.47	0.2	2.35	1.36	0.79	AAA315.CD3.X2.Y1.tile.tissue.png	188	1	2000	188	0d5f196f00f31f464455238903dcf61f	0	0	0	0	0	0	0	0	0	0	0	0	0	/home/dhl_ec/bnelissen/Slides/CD3_manuscript/CD3_slides/AAA315.CD3/AAA315.CD3.run1	255	0.7	0.06	0.7	0.06	-9.31591958952	-10.6942954678	2.76040710563	1.42428625586
12988.0	995196.0	3831.0	6910.0	995196.0	4000000.0	74.0	4.0	1.04	1.27	1.08	0.0500000000002	7.12	0.53	0.99	0.17	10.16	0.22	1.88	1.34	0.51	AAA315.CD3.X2.Y10.tile.tissue.png	189	1	2000	189	07bf0c27eff0568e1f8818873f30a36c	0	0	0	0	0	0	0	0	0	0	0	0	0	/home/dhl_ec/bnelissen/Slides/CD3_manuscript/CD3_slides/AAA315.CD3/AAA315.CD3.run1	255	0.7	0.06	0.7	0.06	-7.31957949273	-10.9945625188	0.484872744681	0.1924115625
46247.0	3376705.0	15947.0	18266.0	3376705.0	4000000.0	258.0	12.0	1.23	1.45	0.99	0.04	6.03	0.32	0.650000000001	0.0899999999992	12.92	0.3	1.95	1.35	0.56	AAA315.CD3.X2.Y11.tile.tissue.png	190	1	2000	190	2ad64c988652af10643b578bf3d49841	0	0	0	0	0	0	0	0	0	0	0	0	0	/home/dhl_ec/bnelissen/Slides/CD3_manuscript/CD3_slides/AAA315.CD3/AAA315.CD3.run1	255	0.7	0.06	0.7	0.06	-8.85116810593	-12.6256778518	0.953380294351	0.650703291016
32914.0	1471085.0	11465.0	34229.0	1471085.0	4000000.0	207.0	18.0	0.91	1.46	1.1	0.04	6.94	0.35	0.67	0.139999999999	7.3	0.24	2.26	1.39	0.650000000001	AAA315.CD3.X2.Y12.tile.tissue.png	191	1	2000	191	3710f232361fe5d26506978ddf458a36	0	0	0	0	0	0	0	0	0	0	0	0	0	/home/dhl_ec/bnelissen/Slides/CD3_manuscript/CD3_slides/AAA315.CD3/AAA315.CD3.run1	255	0.7	0.06	0.7	0.06	-9.29238098546	-12.9547187508	2.29049667123	0.372257929687
9298.0	561610.0	3468.0	8241.0	561610.0	4000000.0	66.0	5.0	0.979999999999	1.35	1.06	0.04	5.88	0.39	0.86	0.160000000001	6.25	0.2	1.9	1.38	0.58	AAA315.CD3.X2.Y13.tile.tissue.png	192	1	2000	192	0d6ba19552e17c35b669149bd39ba5da	0	0	0	0	0	0	0	0	0	0	0	0	0	/home/dhl_ec/bnelissen/Slides/CD3_manuscript/CD3_slides/AAA315.CD3/AAA315.CD3.run1	255	0.7	0.06	0.7	0.06	-9.30797523868	-12.4854298565	2.36793271341	0.168116476563
15734.0	1992944.0	6043.0	9760.0	1992944.0	4000000.0	115.0	4.0	2.4	1.42	1.27	0.0900000000001	6.2	0.320000000001	0.62	0.12	7.21	0.25	1.94	1.34	0.58	AAA315.CD3.X2.Y14.tile.tissue.png	193	1	2000	193	74bf40a3ec7afcded2074a7c31049ac3	0	0	0	0	0	0	0	0	0	0	0	0	0	/home/dhl_ec/bnelissen/Slides/CD3_manuscript/CD3_slides/AAA315.CD3/AAA315.CD3.run1	255	0.7	0.06	0.7	0.06	-8.79809842969	-12.0974880301	1.79018777384	0.220444949219
4612.0	682797.0	1647.0	13219.0	682797.0	4000000.0	33.0	10.0	1.05	1.18	1.07	0.04	6.87	0.33	0.64	0.169999999999	6.2	0.21	1.94	1.36	0.51	AAA315.CD3.X2.Y15.tile.tissue.png	194	1	2000	194	8afafc4b9e771e8951badac56a1821f6	0	0	0	0	0	0	0	0	0	0	0	0	0	/home/dhl_ec/bnelissen/Slides/CD3_manuscript/CD3_slides/AAA315.CD3/AAA315.CD3.run1	255	0.7	0.06	0.7	0.06	-8.89177444322	-12.434357821	1.95789323449	0.200191148437
9153.0	2309920.0	3015.0	12105.0	2309920.0	4000000.0	58.0	8.0	1.07	1.34	1.09	0.04	6.3	0.33	0.63	0.11	7.37	0.259999999999	1.97	1.36	0.539999999999	AAA315.CD3.X2.Y16.tile.tissue.png	195	1	2000	195	5f0148befbb5a396bcce9a6d7bcc138c	0	0	0	0	0	0	0	0	0	0	0	0	0	/home/dhl_ec/bnelissen/Slides/CD3_manuscript/CD3_slides/AAA315.CD3/AAA315.CD3.run1	255	0.7	0.06	0.7	0.06	-8.38668610161	-11.0745100967	1.5073273824	0.213148210937
28487.0	3388381.0	10207.0	13382.0	3388381.0	4000000.0	205.0	4.0	1.97	1.39	0.99	0.04	7.02	0.34	0.629999999999	0.0699999999997	8.41	0.31	1.93	1.36	0.570000000001	AAA315.CD3.X2.Y17.tile.tissue.png	196	1	2000	196	809d9f324e7f0518bba2e7bf35f65647	0	0	0	0	0	0	0	0	0	0	0	0	0	/home/dhl_ec/bnelissen/Slides/CD3_manuscript/CD3_slides/AAA315.CD3/AAA315.CD3.run1	255	0.7	0.06	0.7	0.06	-9.2675282502	-12.067902586	1.63498986093	0.559336421875
29499.0	933849.0	10345.0	27071.0	933849.0	4000000.0	169.0	16.0	1.01	1.23	1.39	0.04	6.83	0.360000000001	0.66	0.16	7.28	0.23	2.05	1.39	0.52	AAA315.CD3.X2.Y18.tile.tissue.png	197	1	2000	197	7dfff348f501077d0888ee3b99fe7976	0	0	0	0	0	0	0	0	0	0	0	0	0	/home/dhl_ec/bnelissen/Slides/CD3_manuscript/CD3_slides/AAA315.CD3/AAA315.CD3.run1	255	0.7	0.06	0.7	0.06	-9.63229822535	-12.4707815133	3.64847087901	0.713661890625
5162.0	93286.0	1515.0	4042.0	93286.0	4000000.0	27.0	8.0	1.03	0.960000000001	1.08	0.0500000000002	6.39	0.5	0.78	0.190000000001	6.39	0.190000000001	1.87	1.36	0.5	AAA315.CD3.X2.Y19.tile.tissue.png	198	1	2000	198	72e468785da70b493ba042b963630a0c	0	0	0	0	0	0	0	0	0	0	0	0	0	/home/dhl_ec/bnelissen/Slides/CD3_manuscript/CD3_slides/AAA315.CD3/AAA315.CD3.run1	255	0.7	0.06	0.7	0.06	-9.835203051	-12.5720398461	4.37576738005	0.628313607422
172.0	11227.0	97.0	1152.0	11227.0	4000000.0	2.0	4.0	1.07	1.41	0.990000000001	0.04	5.6	0.32	0.720000000001	0.2	5.75	0.19	1.83	1.35	0.53	AAA315.CD3.X2.Y2.tile.tissue.png	199	1	2000	199	09b8e0f6a49a07348f515409d89ae52a	0	0	0	0	0	0	0	0	0	0	0	0	0	/home/dhl_ec/bnelissen/Slides/CD3_manuscript/CD3_slides/AAA315.CD3/AAA315.CD3.run1	255	0.7	0.06	0.7	0.06	-8.95572213992	-12.2498715679	2.71032082452	4.86930593494
0.0	0.0	0.0	0.0	0.0	4000000.0	0.0	0.0	0.8	0.829999999999	1.06	0.0600000000004	6.31	0.26	0.77	0.210000000001	4.09	0.12	1.8	1.35	0.84	AAA315.CD3.X2.Y5.tile.tissue.png	200	1	2000	200	820540a0657f75aa1d1f41775fd1d52f	0	0	0	0	0	0	0	0	0	0	0	0	0	/home/dhl_ec/bnelissen/Slides/CD3_manuscript/CD3_slides/AAA315.CD3/AAA315.CD3.run1	255	1.0	0.06	1.0	0.06	0.0	-10.1641275939	0.0	4.74280101754
5373.0	545468.0	2336.0	16806.0	545468.0	4000000.0	51.0	9.0	1.36	1.97	1.21	0.04	6.19	0.349999999999	0.670000000001	0.179999999999	6.26	0.21	1.98	1.38	0.509999999999	AAA315.CD3.X2.Y6.tile.tissue.png	201	1	2000	201	37a58d5b3409f9593abc661d192a4614	0	0	0	0	0	0	0	0	0	0	0	0	0	/home/dhl_ec/bnelissen/Slides/CD3_manuscript/CD3_slides/AAA315.CD3/AAA315.CD3.run1	255	0.7	0.06	0.7	0.06	-9.44153656091	-11.7803186153	3.04603557354	0.421676777344
62.0	23046.0	40.0	1588.0	23046.0	4000000.0	1.0	4.0	1.67	1.05	1.08	0.04	6.28	0.51	0.709999999999	0.2	5.9	0.19	1.92	1.38	0.56	AAA315.CD3.X2.Y7.tile.tissue.png	202	1	2000	202	1e0268d8eba73e00d28a804fd3166cc6	0	0	0	0	0	0	0	0	0	0	0	0	0	/home/dhl_ec/bnelissen/Slides/CD3_manuscript/CD3_slides/AAA315.CD3/AAA315.CD3.run1	255	0.7	0.06	0.7	0.06	-9.03502927782	-11.4877945374	2.88941925761	0.385170014893
0.0	3448.0	0.0	350.0	3448.0	4000000.0	0.0	1.0	0.98	1.17	1.08	0.0500000000002	6.63	0.34	1.17	0.200000000001	5.46	0.13	2.4	1.36	0.530000000001	AAA315.CD3.X2.Y8.tile.tissue.png	203	1	2000	203	396ef5e1d57f9ac2b5b6f2e56f08bc04	0	0	0	0	0	0	0	0	0	0	0	0	0	/home/dhl_ec/bnelissen/Slides/CD3_manuscript/CD3_slides/AAA315.CD3/AAA315.CD3.run1	255	0.7	0.06	0.7	0.06	-8.65460707523	-12.0462068388	2.13123241509	0.175343163544
0.0	3916.0	0.0	430.0	3916.0	4000000.0	0.0	2.0	1.01	1.07	1.08	0.04	5.93	0.330000000001	0.629999999999	0.2	5.56	0.12	1.86	1.37	0.52	AAA315.CD3.X2.Y9.tile.tissue.png	204	1	2000	204	20fcc427e7bd070f918429fd2db1763a	0	0	0	0	0	0	0	0	0	0	0	0	0	/home/dhl_ec/bnelissen/Slides/CD3_manuscript/CD3_slides/AAA315.CD3/AAA315.CD3.run1	255	0.7	0.06	0.7	0.06	-8.94735681263	-11.9938625444	2.08489736227	0.18126506897
0.0	10404.0	0.0	1154.0	10404.0	1912000.0	0.0	4.0	1.01	1.07	0.67	0.0199999999995	3.38	0.16	0.3	0.0900000000001	2.76	0.0600000000004	0.85	0.650000000001	0.169999999999	AAA315.CD3.X20.Y10.tile.tissue.png	205	1	956	205	32ba46c1c38ac6099850dfb9512a67bd	0	0	0	0	0	0	0	0	0	0	0	0	0	/home/dhl_ec/bnelissen/Slides/CD3_manuscript/CD3_slides/AAA315.CD3/AAA315.CD3.run1	255	0.7	0.06	0.7	0.06	0.0	-8.88553887119	0.0291803749375	0.753390415559
0.0	0.0	0.0	0.0	0.0	1912000.0	0.0	0.0	0.690000000001	1.43	0.57	0.0199999999995	2.59	0.13	0.299999999999	0.0900000000001	1.83	0.0599999999995	0.82	0.639999999999	0.17	AAA315.CD3.X20.Y11.tile.tissue.png	206	1	956	206	d553633dac282e03e63d55e431db5d32	0	0	0	0	0	0	0	0	0	0	0	0	0	/home/dhl_ec/bnelissen/Slides/CD3_manuscript/CD3_slides/AAA315.CD3/AAA315.CD3.run1	255	1.0	0.06	1.0	0.06	0.0	-9.38793327275	0.0	0.743794466857
68.0	2628.0	37.0	322.0	2628.0	1912000.0	1.0	2.0	0.89	0.97	0.59	0.0200000000004	2.73	0.160000000001	0.3	0.0900000000001	2.59	0.0900000000001	0.84	0.64	0.17	AAA315.CD3.X20.Y12.tile.tissue.png	207	1	956	207	4d588b2cd0b26a940d967229c4ea315e	0	0	0	0	0	0	0	0	0	0	0	0	0	/home/dhl_ec/bnelissen/Slides/CD3_manuscript/CD3_slides/AAA315.CD3/AAA315.CD3.run1	255	0.7	0.06	0.7	0.06	-7.81340519224	-10.0143425581	1.30604418372	0.608117875805
0.0	0.0	0.0	0.0	0.0	1912000.0	0.0	0.0	0.73	0.59	0.52	0.0200000000004	2.7	0.13	0.33	0.0800000000008	1.91	0.0500000000002	0.85	0.670000000001	0.16	AAA315.CD3.X20.Y6.tile.tissue.png	208	1	956	208	9d6871fd2f58e5c6ae57a2c254a80308	0	0	0	0	0	0	0	0	0	0	0	0	0	/home/dhl_ec/bnelissen/Slides/CD3_manuscript/CD3_slides/AAA315.CD3/AAA315.CD3.run1	255	1.0	0.06	1.0	0.06	0.0	-10.877855262	0.0	9.37655646826
0.0	14357.0	0.0	1771.0	14357.0	1912000.0	0.0	7.0	0.67	1.03	0.55	0.0199999999995	2.83	0.17	0.57	0.0899999999992	2.47	0.0600000000004	0.889999999999	0.659999999999	0.16	AAA315.CD3.X20.Y7.tile.tissue.png	209	1	956	209	1aae7b68d6fc5fe15927e59daeeb352a	0	0	0	0	0	0	0	0	0	0	0	0	0	/home/dhl_ec/bnelissen/Slides/CD3_manuscript/CD3_slides/AAA315.CD3/AAA315.CD3.run1	255	0.7	0.06	0.7	0.06	0.0	-9.65449762612	0.778639462131	0.701795466212
0.0	1419.0	0.0	190.0	1419.0	1912000.0	0.0	1.0	0.38	0.77	0.48	0.0199999999995	2.78	0.15	0.3	0.0900000000001	2.37	0.0599999999995	0.87	0.660000000001	0.16	AAA315.CD3.X20.Y8.tile.tissue.png	210	1	956	210	3ac921b3c56c0f6e8be54f9b594a4dcd	0	0	0	0	0	0	0	0	0	0	0	0	0	/home/dhl_ec/bnelissen/Slides/CD3_manuscript/CD3_slides/AAA315.CD3/AAA315.CD3.run1	255	0.7	0.06	0.7	0.06	0.0	-9.3700729297	3.08821545763	0.707564391739
651.0	20847.0	199.0	1382.0	20847.0	1912000.0	3.0	4.0	0.739999999999	0.98	0.78	0.0199999999995	2.77	0.150000000001	0.3	0.0900000000001	2.77	0.0799999999999	0.88	0.65	0.16	AAA315.CD3.X20.Y9.tile.tissue.png	211	1	956	211	e5f79a388ecde658fc93cc29d2e363b1	0	0	0	0	0	0	0	0	0	0	0	0	0	/home/dhl_ec/bnelissen/Slides/CD3_manuscript/CD3_slides/AAA315.CD3/AAA315.CD3.run1	255	0.7	0.06	0.7	0.06	-8.79374508317	-10.809298623	1.79163871271	0.441510979178
68.0	5342.0	40.0	518.0	5342.0	4000000.0	1.0	2.0	1.11	1.37	1.06	0.0599999999995	6.27	0.32	0.66	0.19	5.79	0.18	1.81	1.36	1.08	AAA315.CD3.X3.Y0.tile.tissue.png	212	1	2000	212	335f00daff831875b95aa0e0ab3c0abb	0	0	0	0	0	0	0	0	0	0	0	0	0	/home/dhl_ec/bnelissen/Slides/CD3_manuscript/CD3_slides/AAA315.CD3/AAA315.CD3.run1	255	0.7	0.06	0.7	0.06	-9.37153858629	-10.9643050104	2.26483960789	3.52634289978
15275.0	1595339.0	5997.0	9693.0	1595339.0	4000000.0	115.0	14.0	1.15	1.28	1.23	0.0900000000001	6.0	0.34	1.12	0.13	10.01	0.24	1.95	1.38	0.74	AAA315.CD3.X3.Y1.tile.tissue.png	213	1	2000	213	17081156686cec566e93233da896150d	0	0	0	0	0	0	0	0	0	0	0	0	0	/home/dhl_ec/bnelissen/Slides/CD3_manuscript/CD3_slides/AAA315.CD3/AAA315.CD3.run1	255	0.7	0.06	0.7	0.06	-8.484187009	-11.2487495337	0.701521810115	0.339118390625
56278.0	2329516.0	19459.0	23919.0	2329516.0	4000000.0	347.0	13.0	1.68	1.5	0.99	0.04	6.75	0.32	0.63	0.12	9.5	0.3	2.32	1.39	0.529999999999	AAA315.CD3.X3.Y10.tile.tissue.png	214	1	2000	214	328142295981876be17b159728c638a0	0	0	0	0	0	0	0	0	0	0	0	0	0	/home/dhl_ec/bnelissen/Slides/CD3_manuscript/CD3_slides/AAA315.CD3/AAA315.CD3.run1	255	0.7	0.06	0.7	0.06	-8.93043732465	-12.6799574891	1.55625718159	0.451536714844
95451.0	3078716.0	30149.0	15740.0	3078716.0	4000000.0	488.0	6.0	0.89	2.14	0.99	0.04	5.78	0.65	0.650000000001	0.0799999999999	12.11	0.3	1.96	1.35	0.5	AAA315.CD3.X3.Y11.tile.tissue.png	215	1	2000	215	b138b6edd3ba62f3cbac206c28f81904	0	0	0	0	0	0	0	0	0	0	0	0	0	/home/dhl_ec/bnelissen/Slides/CD3_manuscript/CD3_slides/AAA315.CD3/AAA315.CD3.run1	255	0.7	0.06	0.7	0.06	-8.35419644617	-12.129195259	1.51676040098	1.26020443359
21988.0	1330645.0	7879.0	29227.0	1330645.0	4000000.0	152.0	30.0	1.8	1.92	1.16	0.04	6.28	0.33	0.63	0.14	6.92	0.24	2.44	1.4	0.59	AAA315.CD3.X3.Y12.tile.tissue.png	216	1	2000	216	b47b8a6823e427264769982c56324fc9	0	0	0	0	0	0	0	0	0	0	0	0	0	/home/dhl_ec/bnelissen/Slides/CD3_manuscript/CD3_slides/AAA315.CD3/AAA315.CD3.run1	255	0.7	0.06	0.7	0.06	-9.34839995046	-12.9909965897	1.85798424031	0.292979929687
7079.0	817185.0	2792.0	16304.0	817185.0	4000000.0	57.0	11.0	1.12	1.38	1.38	0.0900000000001	6.13	0.339999999999	0.94	0.17	6.42	0.51	2.18	1.35	0.51	AAA315.CD3.X3.Y13.tile.tissue.png	217	1	2000	217	4c5a9dfac5b6f1af719b7b379b59f2d6	0	0	0	0	0	0	0	0	0	0	0	0	0	/home/dhl_ec/bnelissen/Slides/CD3_manuscript/CD3_slides/AAA315.CD3/AAA315.CD3.run1	255	0.7	0.06	0.7	0.06	-9.24799442255	-12.1450378993	2.13832013091	0.208369421875
9835.0	1776456.0	4700.0	13142.0	1776456.0	4000000.0	103.0	7.0	1.32	1.22	1.06	0.0499999999993	5.98	0.33	0.67	0.13	7.01	0.25	2.44	1.41	0.719999999999	AAA315.CD3.X3.Y14.tile.tissue.png	218	1	2000	218	8cf805b7d4b54b768315d6b588e14f7e	0	0	0	0	0	0	0	0	0	0	0	0	0	/home/dhl_ec/bnelissen/Slides/CD3_manuscript/CD3_slides/AAA315.CD3/AAA315.CD3.run1	255	0.7	0.06	0.7	0.06	-8.80525652041	-11.8506730392	1.17871911553	0.149501011719
34622.0	3088959.0	11567.0	10063.0	3088959.0	4000000.0	217.0	1.0	1.41	1.21	1.09	0.0500000000002	6.33	0.34	0.65	0.0800000000008	8.36	0.29	2.3	1.42	0.6	AAA315.CD3.X3.Y15.tile.tissue.png	219	1	2000	219	fa3cee8a00ecc571cfa87cc79f6a901a	0	0	0	0	0	0	0	0	0	0	0	0	0	/home/dhl_ec/bnelissen/Slides/CD3_manuscript/CD3_slides/AAA315.CD3/AAA315.CD3.run1	255	0.7	0.0640217382238	0.7	0.0640217382238	-8.66601180343	-11.8539427287	1.12434736573	0.224349296875
11338.0	1821830.0	3711.0	13428.0	1821830.0	4000000.0	72.0	4.0	0.98	1.2	1.5	0.04	5.86	0.33	0.650000000001	0.13	7.1	0.240000000001	1.95	1.37	0.48	AAA315.CD3.X3.Y16.tile.tissue.png	220	1	2000	220	d981d506f0ae2480a1722fe6c03aa867	0	0	0	0	0	0	0	0	0	0	0	0	0	/home/dhl_ec/bnelissen/Slides/CD3_manuscript/CD3_slides/AAA315.CD3/AAA315.CD3.run1	255	0.7	0.06	0.7	0.06	-8.7990720732	-11.7887609898	1.15586116426	0.33023121875
17472.0	1277311.0	5154.0	12763.0	1277311.0	4000000.0	84.0	1.0	1.24	1.4	1.12	0.0500000000002	6.51	0.32	0.639999999999	0.15	6.85	0.23	2.08	1.39	0.509999999999	AAA315.CD3.X3.Y17.tile.tissue.png	221	1	2000	221	be6a6f9502506d13673e1b7d6837ce5f	0	0	0	0	0	0	0	0	0	0	0	0	0	/home/dhl_ec/bnelissen/Slides/CD3_manuscript/CD3_slides/AAA315.CD3/AAA315.CD3.run1	255	0.7	0.06	0.7	0.06	-9.71984110842	-12.2337466965	2.31349387994	0.940332140625
31486.0	722678.0	10842.0	16503.0	722678.0	4000000.0	195.0	7.0	1.37	1.16	1.06	0.0500000000002	6.23	0.33	0.64	0.160000000001	6.89	0.23	2.07	1.38	0.6	AAA315.CD3.X3.Y18.tile.tissue.png	222	1	2000	222	641239f5fe67f913659633ef98d23d1f	0	0	0	0	0	0	0	0	0	0	0	0	0	/home/dhl_ec/bnelissen/Slides/CD3_manuscript/CD3_slides/AAA315.CD3/AAA315.CD3.run1	255	0.7	0.06	0.7	0.06	-9.74495893165	-12.2629102889	3.57083128793	0.62377284375
12963.0	311614.0	4859.0	10388.0	311614.0	4000000.0	84.0	9.0	1.11	1.63	1.02	0.0500000000002	5.83	0.33	0.710000000001	0.18	6.17	0.25	1.99	1.83	0.53	AAA315.CD3.X3.Y19.tile.tissue.png	223	1	2000	223	371994af3962e8879dd28a47b2187fef	0	0	0	0	0	0	0	0	0	0	0	0	0	/home/dhl_ec/bnelissen/Slides/CD3_manuscript/CD3_slides/AAA315.CD3/AAA315.CD3.run1	255	0.7	0.06	0.7	0.06	-9.50116761437	-12.5720015528	4.18613691502	1.00621028125
6209.0	262525.0	1921.0	2707.0	262525.0	4000000.0	33.0	2.0	0.929999999999	1.03	1.48	0.04	5.79	0.33	0.67	0.200000000001	6.24	0.190000000001	1.89	1.38	0.71	AAA315.CD3.X3.Y2.tile.tissue.png	224	1	2000	224	c8a8e7fa0e629e4eb93f68d406aaf893	0	0	0	0	0	0	0	0	0	0	0	0	0	/home/dhl_ec/bnelissen/Slides/CD3_manuscript/CD3_slides/AAA315.CD3/AAA315.CD3.run1	255	0.7	0.06	0.7	0.06	-7.93287947402	-11.3822818964	0.761640288583	1.56588272656
0.0	0.0	0.0	0.0	0.0	4000000.0	0.0	0.0	0.900000000001	0.88	1.08	0.0500000000002	4.96	0.26	0.78	0.2	4.14	0.11	1.8	1.42	0.55	AAA315.CD3.X3.Y5.tile.tissue.png	225	1	2000	225	b4932b324e418287cf5d8401838b3d76	0	0	0	0	0	0	0	0	0	0	0	0	0	/home/dhl_ec/bnelissen/Slides/CD3_manuscript/CD3_slides/AAA315.CD3/AAA315.CD3.run1	255	1.0	0.06	1.0	0.06	0.0	0.0	0.0	4.2437785
14383.0	1322326.0	5708.0	11077.0	1322326.0	4000000.0	116.0	2.0	0.919999999999	1.37	1.08	0.0499999999993	6.27	0.33	0.64	0.139999999999	6.8	0.23	1.96	1.41	0.6	AAA315.CD3.X3.Y6.tile.tissue.png	226	1	2000	226	2dc0b3be56ef0d03edee16c714e1cf41	0	0	0	0	0	0	0	0	0	0	0	0	0	/home/dhl_ec/bnelissen/Slides/CD3_manuscript/CD3_slides/AAA315.CD3/AAA315.CD3.run1	255	0.7	0.06	0.7	0.06	-9.04469932157	-11.3483801137	2.00101445191	0.329910820313
35348.0	2496625.0	14560.0	15083.0	2496625.0	4000000.0	298.0	5.0	1.01	1.42	1.01	0.04	7.6	0.33	0.65	0.110000000001	7.67	0.28	2.04	1.34	0.6	AAA315.CD3.X3.Y7.tile.tissue.png	227	1	2000	227	f6b370a0178a580cfefef5714e02f295	0	0	0	0	0	0	0	0	0	0	0	0	0	/home/dhl_ec/bnelissen/Slides/CD3_manuscript/CD3_slides/AAA315.CD3/AAA315.CD3.run1	255	0.7	0.06	0.7	0.06	-9.18869321231	-11.5918254373	2.02029214711	0.229110398438
7139.0	1752074.0	3561.0	14530.0	1752074.0	4000000.0	86.0	12.0	1.38	1.38	1.08	0.04	5.84	0.34	0.65	0.13	7.12	0.240000000001	2.05	1.37	0.54	AAA315.CD3.X3.Y8.tile.tissue.png	228	1	2000	228	58b42c018bae898d7faf1f36ee7f2a7d	0	0	0	0	0	0	0	0	0	0	0	0	0	/home/dhl_ec/bnelissen/Slides/CD3_manuscript/CD3_slides/AAA315.CD3/AAA315.CD3.run1	255	0.7	0.06	0.7	0.06	-8.54609397583	-11.8704940533	0.924767684845	0.22231421875
30779.0	1948776.0	11616.0	25018.0	1948776.0	4000000.0	232.0	20.0	1.5	1.39	1.03	0.04	5.86	0.63	0.639999999999	0.12	7.51	0.25	2.0	1.44	0.52	AAA315.CD3.X3.Y9.tile.tissue.png	229	1	2000	229	4a7b126f56e221b3e5518d7cb90f7a5e	0	0	0	0	0	0	0	0	0	0	0	0	0	/home/dhl_ec/bnelissen/Slides/CD3_manuscript/CD3_slides/AAA315.CD3/AAA315.CD3.run1	255	0.7	0.06	0.7	0.06	-9.02810457758	-11.8966855343	1.49914767241	0.20965725
1693.0	109704.0	518.0	4344.0	109704.0	4000000.0	7.0	8.0	1.57	1.75	1.04	0.0499999999993	5.83	0.32	0.67	0.19	6.03	0.19	1.9	1.37	0.610000000001	AAA315.CD3.X4.Y0.tile.tissue.png	230	1	2000	230	d3d373d108b723696e2e5aa59fd3b315	0	0	0	0	0	0	0	0	0	0	0	0	0	/home/dhl_ec/bnelissen/Slides/CD3_manuscript/CD3_slides/AAA315.CD3/AAA315.CD3.run1	255	0.7	0.06	0.7	0.06	-7.75117295312	-11.4671060971	0.494164450915	2.72422387109
24945.0	1414236.0	8662.0	8195.0	1414236.0	4000000.0	176.0	3.0	1.29	1.61	1.33	0.04	5.92	0.32	0.639999999999	0.13	9.31	0.240000000001	1.95	1.37	0.53	AAA315.CD3.X4.Y1.tile.tissue.png	231	1	2000	231	e2d2170b9d6e59f2e21f95ca94115e80	0	0	0	0	0	0	0	0	0	0	0	0	0	/home/dhl_ec/bnelissen/Slides/CD3_manuscript/CD3_slides/AAA315.CD3/AAA315.CD3.run1	255	0.7	0.06	0.7	0.06	-8.47437888675	-11.3725566753	0.63285939687	0.273014953125
33123.0	1443017.0	12270.0	16033.0	1443017.0	4000000.0	219.0	11.0	1.35	1.77	1.03	0.04	6.44	0.33	0.639999999999	0.139999999999	8.71	0.25	2.0	1.36	0.509999999999	AAA315.CD3.X4.Y10.tile.tissue.png	232	1	2000	232	f6842fa95c818eab5551135b01464aae	0	0	0	0	0	0	0	0	0	0	0	0	0	/home/dhl_ec/bnelissen/Slides/CD3_manuscript/CD3_slides/AAA315.CD3/AAA315.CD3.run1	255	0.7	0.06	0.7	0.06	-8.87518518674	-12.6520238917	1.13188129112	0.338000544922
117169.0	3233601.0	40986.0	11907.0	3233601.0	4000000.0	665.0	3.0	1.66	1.46	1.04	0.0500000000002	6.09	0.320000000001	0.650000000001	0.0799999999999	12.24	0.31	1.97	1.36	0.619999999999	AAA315.CD3.X4.Y11.tile.tissue.png	233	1	2000	233	d079bddd7af8042d8894b34fbcc1f137	0	0	0	0	0	0	0	0	0	0	0	0	0	/home/dhl_ec/bnelissen/Slides/CD3_manuscript/CD3_slides/AAA315.CD3/AAA315.CD3.run1	255	0.776857427931	0.136630889749	0.776857427931	0.136630889749	-7.10405597752	-12.2526240186	0.295169117892	0.205032777344
65438.0	3747091.0	23112.0	12057.0	3747091.0	4000000.0	415.0	4.0	1.57	1.44	1.54	0.04	6.35	0.33	0.650000000001	0.0600000000004	9.38	0.33	1.95	1.35	0.85	AAA315.CD3.X4.Y12.tile.tissue.png	234	1	2000	234	97456502021a932fd148e136cfcdc607	0	0	0	0	0	0	0	0	0	0	0	0	0	/home/dhl_ec/bnelissen/Slides/CD3_manuscript/CD3_slides/AAA315.CD3/AAA315.CD3.run1	255	0.7	0.098612986132	0.7	0.098612986132	-8.55245098131	-12.7462341531	0.794802993131	0.230149658203
10886.0	3670217.0	5340.0	12312.0	3670217.0	4000000.0	127.0	1.0	1.73	1.89	1.03	0.0500000000002	6.09	0.51	0.74	0.0599999999995	8.48	0.32	1.96	1.36	0.56	AAA315.CD3.X4.Y13.tile.tissue.png	235	1	2000	235	ca6846e72cfdf5ee48d6054b77cbe5ab	0	0	0	0	0	0	0	0	0	0	0	0	0	/home/dhl_ec/bnelissen/Slides/CD3_manuscript/CD3_slides/AAA315.CD3/AAA315.CD3.run1	255	0.7	0.06	0.7	0.06	-8.53231572766	-11.9254493119	0.645859781327	0.155233905273
16995.0	1704158.0	8003.0	21455.0	1704158.0	4000000.0	170.0	15.0	1.26	1.48	1.28	0.0500000000002	6.42	0.64	0.64	0.13	7.16	0.25	2.0	1.36	0.559999999999	AAA315.CD3.X4.Y14.tile.tissue.png	236	1	2000	236	a6e6bf405293ebd2b9239d7de95e3a81	0	0	0	0	0	0	0	0	0	0	0	0	0	/home/dhl_ec/bnelissen/Slides/CD3_manuscript/CD3_slides/AAA315.CD3/AAA315.CD3.run1	255	0.7	0.06	0.7	0.06	-9.22318723192	-12.3526961086	2.64499346027	0.25694684375
4640.0	1169692.0	2250.0	15960.0	1169692.0	4000000.0	47.0	15.0	1.4	1.64	1.05	0.0500000000002	6.44	0.33	0.63	0.15	6.77	0.23	1.99	1.36	0.52	AAA315.CD3.X4.Y15.tile.tissue.png	237	1	2000	237	78f99dd20dd5fb9b73713191830668d4	0	0	0	0	0	0	0	0	0	0	0	0	0	/home/dhl_ec/bnelissen/Slides/CD3_manuscript/CD3_slides/AAA315.CD3/AAA315.CD3.run1	255	0.7	0.06	0.7	0.06	-9.02387321362	-11.6049269908	1.86537330898	0.139834335937
18654.0	2774079.0	5691.0	11114.0	2774079.0	4000000.0	94.0	4.0	1.62	1.43	1.34	0.04	5.76	0.33	0.650000000001	0.0900000000001	13.7	0.28	1.99	1.36	0.52	AAA315.CD3.X4.Y16.tile.tissue.png	238	1	2000	238	488ca3945624ff5ee823e9af5413ae71	0	0	0	0	0	0	0	0	0	0	0	0	0	/home/dhl_ec/bnelissen/Slides/CD3_manuscript/CD3_slides/AAA315.CD3/AAA315.CD3.run1	255	0.7	0.06	0.7	0.06	-8.67493607074	-12.3933519296	0.572510060715	0.441617019531
46834.0	743510.0	15979.0	5128.0	743510.0	4000000.0	256.0	1.0	1.53	1.8	1.46	0.04	6.2	0.33	0.639999999999	0.17	7.99	0.22	1.95	1.36	0.549999999999	AAA315.CD3.X4.Y17.tile.tissue.png	239	1	2000	239	5cd3d1b1d826a94f4814fcb57212991e	0	0	0	0	0	0	0	0	0	0	0	0	0	/home/dhl_ec/bnelissen/Slides/CD3_manuscript/CD3_slides/AAA315.CD3/AAA315.CD3.run1	255	0.7	0.06	0.7	0.06	-6.87900244933	-10.2921555277	0.45611261323	0.404564027344
0.0	0.0	0.0	0.0	0.0	4000000.0	0.0	0.0	1.39	1.53	1.04	0.0500000000002	5.47	0.27	0.800000000001	0.2	4.15	0.11	1.79	1.36	0.5	AAA315.CD3.X4.Y18.tile.tissue.png	240	1	2000	240	3f2b7f9c5a482f9d8ed7fb93fc57d62f	0	0	0	0	0	0	0	0	0	0	0	0	0	/home/dhl_ec/bnelissen/Slides/CD3_manuscript/CD3_slides/AAA315.CD3/AAA315.CD3.run1	255	1.0	0.06	1.0	0.06	0.0	-12.0885114739	0.0	2.73237711336
54.0	8213.0	30.0	878.0	8213.0	4000000.0	1.0	4.0	1.36	1.28	1.05	0.0499999999993	5.79	0.320000000001	0.74	0.19	5.95	0.190000000001	1.85	1.35	0.51	AAA315.CD3.X4.Y19.tile.tissue.png	241	1	2000	241	7bb9cc33762c74c85213f4909b6ef153	0	0	0	0	0	0	0	0	0	0	0	0	0	/home/dhl_ec/bnelissen/Slides/CD3_manuscript/CD3_slides/AAA315.CD3/AAA315.CD3.run1	255	0.7	0.06	0.7	0.06	-9.45733962325	-12.3343153845	7.73407949016	1.77212691125
11359.0	513077.0	4355.0	5206.0	513077.0	4000000.0	87.0	2.0	1.25	1.46	1.26	0.0500000000002	5.98	0.33	0.669999999999	0.18	6.46	0.21	1.91	1.36	0.490000000001	AAA315.CD3.X4.Y2.tile.tissue.png	242	1	2000	242	34e9e56de79490f0142bcf784b5a0b93	0	0	0	0	0	0	0	0	0	0	0	0	0	/home/dhl_ec/bnelissen/Slides/CD3_manuscript/CD3_slides/AAA315.CD3/AAA315.CD3.run1	255	0.7	0.06	0.7	0.06	-8.58858496878	-11.6026282835	0.97449275212	1.88111783984
0.0	0.0	0.0	0.0	0.0	4000000.0	0.0	0.0	1.64	1.24	1.04	0.0500000000002	5.44	0.26	0.719999999999	0.19	4.19	0.120000000001	1.78	1.36	0.67	AAA315.CD3.X4.Y20.tile.tissue.png	243	1	2000	243	c5905ffda72060c39154466258ab4e85	0	0	0	0	0	0	0	0	0	0	0	0	0	/home/dhl_ec/bnelissen/Slides/CD3_manuscript/CD3_slides/AAA315.CD3/AAA315.CD3.run1	255	1.0	0.06	1.0	0.06	0.0	-10.9018937622	0.0	6.84657598888
0.0	0.0	0.0	0.0	0.0	1448000.0	0.0	0.0	0.62	0.75	0.639999999999	0.0200000000004	2.04	0.1	0.280000000001	0.0700000000006	1.47	0.0500000000002	0.650000000001	0.5	0.11	AAA315.CD3.X4.Y21.tile.tissue.png	244	1	2000	244	46378d10e16073c448a07dfeeae070b3	0	0	0	0	0	0	0	0	0	0	0	0	0	/home/dhl_ec/bnelissen/Slides/CD3_manuscript/CD3_slides/AAA315.CD3/AAA315.CD3.run1	255	1.0	0.06	1.0	0.06	0.0	-11.9930414477	0.0	2.96282665945
0.0	0.0	0.0	0.0	0.0	4000000.0	0.0	0.0	0.849999999999	1.51	1.04	0.0499999999993	5.54	0.27	0.78	0.200000000001	4.16	0.11	1.78	1.36	0.549999999999	AAA315.CD3.X4.Y5.tile.tissue.png	245	1	2000	245	b86492eebd430de50104c0df64a7ca69	0	0	0	0	0	0	0	0	0	0	0	0	0	/home/dhl_ec/bnelissen/Slides/CD3_manuscript/CD3_slides/AAA315.CD3/AAA315.CD3.run1	255	1.0	0.06	1.0	0.06	0.0	-10.0738144668	0.0	3.17644825265
253.0	20206.0	76.0	1368.0	20206.0	4000000.0	1.0	4.0	1.65	1.44	1.08	0.04	5.73	0.36	0.679999999999	0.190000000001	5.94	0.19	1.86	1.35	0.57	AAA315.CD3.X4.Y6.tile.tissue.png	246	1	2000	246	74cbbe471bce409a76384b80de20f3e0	0	0	0	0	0	0	0	0	0	0	0	0	0	/home/dhl_ec/bnelissen/Slides/CD3_manuscript/CD3_slides/AAA315.CD3/AAA315.CD3.run1	255	0.7	0.06	0.7	0.06	-8.44550792583	-12.2960817082	2.16419407225	0.179742543701
11236.0	874153.0	4148.0	6708.0	874153.0	4000000.0	87.0	2.0	1.66	1.8	1.33	0.0500000000002	6.08	0.33	0.64	0.16	6.63	0.21	1.96	1.35	0.6	AAA315.CD3.X4.Y7.tile.tissue.png	247	1	2000	247	5fba7f714392c8e5307e7a02b905780e	0	0	0	0	0	0	0	0	0	0	0	0	0	/home/dhl_ec/bnelissen/Slides/CD3_manuscript/CD3_slides/AAA315.CD3/AAA315.CD3.run1	255	0.7	0.06	0.7	0.06	-8.39408494734	-11.6641868417	0.728225841979	0.182424148437
46915.0	2647184.0	20284.0	9738.0	2647184.0	4000000.0	463.0	3.0	1.15	1.41	1.33	0.0499999999993	5.77	0.33	0.64	0.1	8.06	0.29	1.96	1.36	0.63	AAA315.CD3.X4.Y8.tile.tissue.png	248	1	2000	248	905cd9b0c82b1b6109156148bad41d43	0	0	0	0	0	0	0	0	0	0	0	0	0	/home/dhl_ec/bnelissen/Slides/CD3_manuscript/CD3_slides/AAA315.CD3/AAA315.CD3.run1	255	0.7	0.06	0.7	0.06	-8.69034700239	-11.9265660312	0.883350453382	0.171507691406
15171.0	1540455.0	6333.0	11126.0	1540455.0	4000000.0	139.0	8.0	1.28	1.79	1.18	0.04	6.91	0.34	0.650000000001	0.139999999999	7.01	0.24	1.97	1.36	0.67	AAA315.CD3.X4.Y9.tile.tissue.png	249	1	2000	249	87dc1b37d97034b2ebcc3d2c825bf4d3	0	0	0	0	0	0	0	0	0	0	0	0	0	/home/dhl_ec/bnelissen/Slides/CD3_manuscript/CD3_slides/AAA315.CD3/AAA315.CD3.run1	255	0.7	0.06	0.7	0.06	-8.36038695845	-11.5501319328	0.763721935225	0.109990988281
0.0	33471.0	0.0	2422.0	33471.0	4000000.0	0.0	7.0	1.25	1.32	1.07	0.0499999999993	5.77	0.35	0.67	0.190000000001	5.14	0.12	1.89	1.37	0.74	AAA315.CD3.X5.Y0.tile.tissue.png	250	1	2000	250	0b20b51a7be108a8bd71c51bc2d1f76f	0	0	0	0	0	0	0	0	0	0	0	0	0	/home/dhl_ec/bnelissen/Slides/CD3_manuscript/CD3_slides/AAA315.CD3/AAA315.CD3.run1	255	0.7	0.06	0.7	0.06	0.0	-10.3584478631	0.380518478216	3.4460976272
38499.0	782267.0	10471.0	14474.0	782267.0	4000000.0	190.0	9.0	1.49	1.61	1.26	0.04	6.18	0.34	0.690000000001	0.16	8.29	0.219999999999	1.97	1.36	0.9	AAA315.CD3.X5.Y1.tile.tissue.png	251	1	2000	251	91bc609118b3592c5bd45a83e07db305	0	0	0	0	0	0	0	0	0	0	0	0	0	/home/dhl_ec/bnelissen/Slides/CD3_manuscript/CD3_slides/AAA315.CD3/AAA315.CD3.run1	255	0.7	0.06	0.7	0.06	-8.79686572096	-11.9159610291	1.66041902262	0.288848726562
21665.0	1533771.0	9569.0	10145.0	1533771.0	4000000.0	225.0	2.0	1.27	1.68	1.31	0.0500000000002	5.8	0.34	0.639999999999	0.139999999999	7.07	0.240000000001	1.98	1.36	0.51	AAA315.CD3.X5.Y10.tile.tissue.png	252	1	2000	252	938c89180ac49731cdc924b6b641193b	0	0	0	0	0	0	0	0	0	0	0	0	0	/home/dhl_ec/bnelissen/Slides/CD3_manuscript/CD3_slides/AAA315.CD3/AAA315.CD3.run1	255	0.7	0.06	0.7	0.06	-8.74176007144	-11.661030012	0.914254623645	0.135298761719
83095.0	2866456.0	30585.0	11384.0	2866456.0	4000000.0	538.0	3.0	1.6	1.43	1.03	0.04	5.8	0.58	0.679999999999	0.0900000000001	12.72	0.3	1.98	1.35	0.550000000001	AAA315.CD3.X5.Y11.tile.tissue.png	253	1	2000	253	64ad8c72b82aebcc57b38cdcf8227481	0	0	0	0	0	0	0	0	0	0	0	0	0	/home/dhl_ec/bnelissen/Slides/CD3_manuscript/CD3_slides/AAA315.CD3/AAA315.CD3.run1	255	0.7	0.06	0.7	0.06	-8.56040465422	-12.1562537108	0.516004858152	0.447094246094
24846.0	3967235.0	11472.0	8916.0	3967235.0	4000000.0	257.0	1.0	1.58	1.46	1.31	0.04	5.79	0.33	0.639999999999	0.0500000000002	8.7	0.33	1.94	1.35	0.679999999999	AAA315.CD3.X5.Y12.tile.tissue.png	254	1	2000	254	560b64b2948ce977f0ddde0511698c79	0	0	0	0	0	0	0	0	0	0	0	0	0	/home/dhl_ec/bnelissen/Slides/CD3_manuscript/CD3_slides/AAA315.CD3/AAA315.CD3.run1	255	0.7	0.081443752921	0.7	0.081443752921	-8.41898798517	-12.3635828059	0.510956184359	0.128350608887
16306.0	2819734.0	7094.0	17309.0	2819734.0	4000000.0	156.0	8.0	1.45	1.61	1.04	0.04	6.08	0.35	0.94	0.0900000000001	7.97	0.29	1.98	1.36	0.539999999999	AAA315.CD3.X5.Y13.tile.tissue.png	255	1	2000	255	23594c3f5bfe543f1172f6daafe260df	0	0	0	0	0	0	0	0	0	0	0	0	0	/home/dhl_ec/bnelissen/Slides/CD3_manuscript/CD3_slides/AAA315.CD3/AAA315.CD3.run1	255	0.7	0.06	0.7	0.06	-8.94171992677	-12.3349395144	1.25178808153	0.218308160156
2064.0	51514.0	823.0	2957.0	51514.0	4000000.0	16.0	5.0	1.26	1.42	1.17	0.0500000000002	5.77	0.32	0.63	0.190000000001	5.98	0.190000000001	1.87	1.36	0.559999999999	AAA315.CD3.X5.Y14.tile.tissue.png	256	1	2000	256	0b4bb1c3caf917a1a17af0cc85d82fb6	0	0	0	0	0	0	0	0	0	0	0	0	0	/home/dhl_ec/bnelissen/Slides/CD3_manuscript/CD3_slides/AAA315.CD3/AAA315.CD3.run1	255	0.7	0.06	0.7	0.06	-9.03617625077	-12.6002469611	4.42623375456	0.0623652851562
1271.0	298527.0	624.0	24906.0	298527.0	4000000.0	14.0	38.0	1.55	2.14	1.3	0.0500000000002	6.6	0.33	0.640000000001	0.189999999999	6.11	0.19	1.97	1.35	0.62	AAA315.CD3.X5.Y15.tile.tissue.png	257	1	2000	257	81d51cb83deddc1afe56d0b8b980e191	0	0	0	0	0	0	0	0	0	0	0	0	0	/home/dhl_ec/bnelissen/Slides/CD3_manuscript/CD3_slides/AAA315.CD3/AAA315.CD3.run1	255	0.7	0.06	0.7	0.06	-9.49863913196	-12.4402130833	2.7277001855	0.093560140625
39593.0	1497598.0	13394.0	43749.0	1497598.0	4000000.0	222.0	44.0	1.26	1.71	1.55	0.0499999999993	6.7	0.339999999999	0.639999999999	0.14	8.96	0.240000000001	2.05	1.35	0.49	AAA315.CD3.X5.Y16.tile.tissue.png	258	1	2000	258	38b7d88ed1700576886a3faddbd1aec3	0	0	0	0	0	0	0	0	0	0	0	0	0	/home/dhl_ec/bnelissen/Slides/CD3_manuscript/CD3_slides/AAA315.CD3/AAA315.CD3.run1	255	0.7	0.06	0.7	0.06	-9.68979310234	-12.9258308747	2.03911204222	0.634585632813
124378.0	3093061.0	41273.0	15057.0	3093061.0	4000000.0	722.0	5.0	1.24	1.8	1.34	0.0500000000002	6.07	0.33	0.639999999999	0.0900000000001	9.86	0.309999999999	1.98	1.36	0.56	AAA315.CD3.X5.Y17.tile.tissue.png	259	1	2000	259	c55f686f6cabb15e8f3885d63de0e7ce	0	0	0	0	0	0	0	0	0	0	0	0	0	/home/dhl_ec/bnelissen/Slides/CD3_manuscript/CD3_slides/AAA315.CD3/AAA315.CD3.run1	255	0.7	0.0941628544556	0.7	0.0941628544556	-7.50717075993	-11.5008420243	0.477657274275	0.21360628125
6609.0	1017983.0	2713.0	16595.0	1017983.0	4000000.0	51.0	13.0	1.51	2.19	1.05	0.0499999999993	5.93	0.33	0.660000000001	0.160000000001	6.65	0.21	1.99	1.35	0.509999999999	AAA315.CD3.X5.Y18.tile.tissue.png	260	1	2000	260	61735849f56797752dfb43b756fdf5ea	0	0	0	0	0	0	0	0	0	0	0	0	0	/home/dhl_ec/bnelissen/Slides/CD3_manuscript/CD3_slides/AAA315.CD3/AAA315.CD3.run1	255	0.7	0.06	0.7	0.06	-9.45060493	-12.2336670333	2.17110779844	0.989087179688
8348.0	2366709.0	3122.0	19404.0	2366709.0	4000000.0	66.0	5.0	1.61	1.47	1.33	0.04	6.0	0.34	0.65	0.11	7.57	0.27	2.0	1.36	0.67	AAA315.CD3.X5.Y19.tile.tissue.png	261	1	2000	261	b4ce00a7755845653503aa6831b4d390	0	0	0	0	0	0	0	0	0	0	0	0	0	/home/dhl_ec/bnelissen/Slides/CD3_manuscript/CD3_slides/AAA315.CD3/AAA315.CD3.run1	255	0.7	0.06	0.7	0.06	-9.27771569768	-11.9970309383	2.38668048629	0.561687070312
320.0	49150.0	137.0	2378.0	49150.0	4000000.0	2.0	5.0	1.3	1.76	1.55	0.0500000000002	5.79	0.33	0.669999999999	0.19	5.97	0.19	1.86	1.37	0.61	AAA315.CD3.X5.Y2.tile.tissue.png	262	1	2000	262	d509fba54e80a8c5c9af3fc46eca648e	0	0	0	0	0	0	0	0	0	0	0	0	0	/home/dhl_ec/bnelissen/Slides/CD3_manuscript/CD3_slides/AAA315.CD3/AAA315.CD3.run1	255	0.7	0.06	0.7	0.06	-8.73076106819	-11.5672928678	1.65284618757	3.44687801562
23661.0	995256.0	8034.0	21269.0	995256.0	4000000.0	154.0	15.0	1.36	1.72	1.26	0.04	6.01	0.33	0.65	0.16	6.9	0.22	1.99	1.37	0.780000000001	AAA315.CD3.X5.Y20.tile.tissue.png	263	1	2000	263	b510df235d2ed81e67b1909622d5f97f	0	0	0	0	0	0	0	0	0	0	0	0	0	/home/dhl_ec/bnelissen/Slides/CD3_manuscript/CD3_slides/AAA315.CD3/AAA315.CD3.run1	255	0.7	0.06	0.7	0.06	-9.5087435217	-12.0294753844	3.29596802421	0.444403609375
0.0	4123.0	0.0	270.0	4123.0	1448000.0	0.0	1.0	0.8	0.86	0.73	0.0100000000002	2.15	0.12	0.23	0.0699999999997	1.82	0.04	0.690000000001	0.509999999999	0.13	AAA315.CD3.X5.Y21.tile.tissue.png	264	1	2000	264	56b9be07c362e2548178d9c2fddf61f8	0	0	0	0	0	0	0	0	0	0	0	0	0	/home/dhl_ec/bnelissen/Slides/CD3_manuscript/CD3_slides/AAA315.CD3/AAA315.CD3.run1	255	0.7	0.06	0.7	0.06	0.0	-11.6567826939	1.06699744573	1.92656108135
0.0	0.0	0.0	0.0	0.0	4000000.0	0.0	0.0	0.99	1.5	1.05	0.0499999999993	5.46	0.27	0.77	0.200000000001	4.15	0.110000000001	1.79	1.35	0.450000000001	AAA315.CD3.X5.Y5.tile.tissue.png	265	1	2000	265	d2ec78e3782d102e147e2e1000b95524	0	0	0	0	0	0	0	0	0	0	0	0	0	/home/dhl_ec/bnelissen/Slides/CD3_manuscript/CD3_slides/AAA315.CD3/AAA315.CD3.run1	255	1.0	0.06	1.0	0.06	0.0	-11.7918430177	0.0	5.47023550373
61.0	3887.0	42.0	394.0	3887.0	4000000.0	1.0	2.0	1.48	1.4	1.3	0.04	5.75	0.32	0.629999999999	0.2	6.23	0.179999999999	1.84	1.37	0.58	AAA315.CD3.X5.Y6.tile.tissue.png	266	1	2000	266	fbc803839f1ef0fa029e0679602b74fb	0	0	0	0	0	0	0	0	0	0	0	0	0	/home/dhl_ec/bnelissen/Slides/CD3_manuscript/CD3_slides/AAA315.CD3/AAA315.CD3.run1	255	0.7	0.06	0.7	0.06	-9.17643313022	-12.5286086628	2.41701872375	0.168207136993
0.0	0.0	0.0	0.0	0.0	4000000.0	0.0	0.0	1.6	1.74	1.04	0.0500000000002	5.4	0.26	0.63	0.2	4.16	0.11	1.79	1.35	0.690000000001	AAA315.CD3.X5.Y7.tile.tissue.png	267	1	2000	267	05a7f18c6117dfbd6935aab1fd5554d6	0	0	0	0	0	0	0	0	0	0	0	0	0	/home/dhl_ec/bnelissen/Slides/CD3_manuscript/CD3_slides/AAA315.CD3/AAA315.CD3.run1	255	1.0	0.06	1.0	0.06	0.0	-11.6226021722	0.0	0.161744292307
0.0	0.0	0.0	0.0	0.0	4000000.0	0.0	0.0	1.42	1.43	1.05	0.0499999999993	5.47	0.26	0.63	0.2	4.17	0.11	2.07	1.36	0.500000000001	AAA315.CD3.X5.Y8.tile.tissue.png	268	1	2000	268	98eb8f781541789f32a10bb4a3241bfa	0	0	0	0	0	0	0	0	0	0	0	0	0	/home/dhl_ec/bnelissen/Slides/CD3_manuscript/CD3_slides/AAA315.CD3/AAA315.CD3.run1	255	1.0	0.06	1.0	0.06	0.0	-11.3056425824	0.0	0.132751788456
0.0	13259.0	0.0	618.0	13259.0	4000000.0	0.0	1.0	1.21	1.42	1.04	0.0499999999993	5.73	0.469999999999	0.77	0.21	5.63	0.12	1.85	1.36	0.61	AAA315.CD3.X5.Y9.tile.tissue.png	269	1	2000	269	a4c16e624986ed9654ab94d4de58f298	0	0	0	0	0	0	0	0	0	0	0	0	0	/home/dhl_ec/bnelissen/Slides/CD3_manuscript/CD3_slides/AAA315.CD3/AAA315.CD3.run1	255	0.7	0.06	0.7	0.06	-8.65030365471	-12.5209043626	1.73943117214	0.0967873154297
0.0	21323.0	0.0	1449.0	21323.0	4000000.0	0.0	4.0	1.51	1.49	1.27	0.0500000000002	5.75	0.360000000001	0.91	0.200000000001	5.14	0.13	1.87	1.35	0.57	AAA315.CD3.X6.Y0.tile.tissue.png	270	1	2000	270	3948ad808d2e24ed07bf4c05575d3285	0	0	0	0	0	0	0	0	0	0	0	0	0	/home/dhl_ec/bnelissen/Slides/CD3_manuscript/CD3_slides/AAA315.CD3/AAA315.CD3.run1	255	0.7	0.06	0.7	0.06	0.0	-10.483204335	0.101440172071	4.50599594972
40288.0	1102039.0	13563.0	7279.0	1102039.0	4000000.0	229.0	6.0	1.35	2.11	1.11	0.0500000000002	6.61	0.33	0.699999999999	0.16	8.46	0.23	1.92	1.35	0.68	AAA315.CD3.X6.Y1.tile.tissue.png	271	1	2000	271	59e81984d8a1a5fa8d042c76bbdb2942	0	0	0	0	0	0	0	0	0	0	0	0	0	/home/dhl_ec/bnelissen/Slides/CD3_manuscript/CD3_slides/AAA315.CD3/AAA315.CD3.run1	255	0.7	0.06	0.7	0.06	-8.5593283984	-12.0513604152	1.09862056802	0.2645084375
5279.0	170447.0	1678.0	5952.0	170447.0	4000000.0	32.0	6.0	1.36	1.39	1.03	0.04	5.91	0.33	0.639999999999	0.19	6.07	0.19	1.94	1.36	0.530000000001	AAA315.CD3.X6.Y10.tile.tissue.png	272	1	2000	272	08c80a95093a81819677437f4ddae56f	0	0	0	0	0	0	0	0	0	0	0	0	0	/home/dhl_ec/bnelissen/Slides/CD3_manuscript/CD3_slides/AAA315.CD3/AAA315.CD3.run1	255	0.7	0.06	0.7	0.06	-9.14627072554	-12.6009155671	2.43333974466	0.098426265625
16993.0	1504145.0	6895.0	12990.0	1504145.0	4000000.0	135.0	4.0	1.27	1.6	1.04	0.0500000000002	6.04	0.33	0.64	0.139999999999	7.02	0.24	1.98	1.37	0.51	AAA315.CD3.X6.Y11.tile.tissue.png	273	1	2000	273	fd8bd26ddff3ffe1cb56846d30fec3bb	0	0	0	0	0	0	0	0	0	0	0	0	0	/home/dhl_ec/bnelissen/Slides/CD3_manuscript/CD3_slides/AAA315.CD3/AAA315.CD3.run1	255	0.7	0.06	0.7	0.06	-8.81850906228	-12.6566433362	1.87645506597	0.288818527344
24697.0	1970604.0	9054.0	20698.0	1970604.0	4000000.0	181.0	11.0	1.37	1.63	1.27	0.0500000000002	5.89	0.33	0.639999999999	0.12	7.31	0.27	1.99	1.36	0.49	AAA315.CD3.X6.Y12.tile.tissue.png	274	1	2000	274	36107cd8f263b2f139a33d8ad7ef80f4	0	0	0	0	0	0	0	0	0	0	0	0	0	/home/dhl_ec/bnelissen/Slides/CD3_manuscript/CD3_slides/AAA315.CD3/AAA315.CD3.run1	255	0.7	0.06	0.7	0.06	-8.66520694472	-12.67939593	1.57850025729	0.408911664063
21760.0	2067120.0	7257.0	12978.0	2067120.0	4000000.0	143.0	5.0	1.59	1.55	1.03	0.04	5.96	0.33	0.650000000001	0.12	7.44	0.26	1.98	1.36	0.830000000001	AAA315.CD3.X6.Y13.tile.tissue.png	275	1	2000	275	ff358c6d509ad1a82047822c76952664	0	0	0	0	0	0	0	0	0	0	0	0	0	/home/dhl_ec/bnelissen/Slides/CD3_manuscript/CD3_slides/AAA315.CD3/AAA315.CD3.run1	255	0.7	0.06	0.7	0.06	-8.99532373234	-12.1831262529	1.19084894424	0.16847690625
9759.0	2163534.0	5024.0	13720.0	2163534.0	4000000.0	123.0	3.0	1.4	1.74	1.43	0.04	6.04	0.33	0.639999999999	0.11	7.44	0.27	1.97	1.36	0.669999999999	AAA315.CD3.X6.Y14.tile.tissue.png	276	1	2000	276	9f3ad1b77ec5a0fc09c2b40f69aeb6d0	0	0	0	0	0	0	0	0	0	0	0	0	0	/home/dhl_ec/bnelissen/Slides/CD3_manuscript/CD3_slides/AAA315.CD3/AAA315.CD3.run1	255	0.7	0.06	0.7	0.06	-9.16502444894	-12.2691526723	2.0997923602	0.216532214844
28193.0	2056029.0	10672.0	16004.0	2056029.0	4000000.0	224.0	12.0	2.0	1.69	1.23	0.0499999999993	6.3	0.34	0.66	0.13	7.63	0.26	2.03	1.39	0.54	AAA315.CD3.X6.Y15.tile.tissue.png	277	1	2000	277	77ab1e18acc3434c500e0e7b6041df04	0	0	0	0	0	0	0	0	0	0	0	0	0	/home/dhl_ec/bnelissen/Slides/CD3_manuscript/CD3_slides/AAA315.CD3/AAA315.CD3.run1	255	0.7	0.06	0.7	0.06	-9.45814454559	-12.2441649419	2.09052799504	0.317791652344
18525.0	2398662.0	7849.0	21068.0	2398662.0	4000000.0	165.0	16.0	1.26	1.74	1.21	0.04	8.19	0.43	0.849999999999	0.0999999999995	7.75	0.27	2.0	1.35	0.63	AAA315.CD3.X6.Y16.tile.tissue.png	278	1	2000	278	471fbc931f2ec6d8141d8ca7b3d9b4fb	0	0	0	0	0	0	0	0	0	0	0	0	0	/home/dhl_ec/bnelissen/Slides/CD3_manuscript/CD3_slides/AAA315.CD3/AAA315.CD3.run1	255	0.7	0.06	0.7	0.06	-9.5864628768	-12.510330252	2.38476821299	0.350891640625
22119.0	3762773.0	7411.0	9627.0	3762773.0	4000000.0	133.0	1.0	2.1	1.8	1.05	0.0500000000002	6.52	0.37	0.880000000001	0.0599999999995	8.91	0.31	1.96	1.35	0.720000000001	AAA315.CD3.X6.Y17.tile.tissue.png	279	1	2000	279	3f5eeebc8b51becc9714540e4af46db5	0	0	0	0	0	0	0	0	0	0	0	0	0	/home/dhl_ec/bnelissen/Slides/CD3_manuscript/CD3_slides/AAA315.CD3/AAA315.CD3.run1	255	0.7	0.0712620907645	0.7	0.0712620907645	-9.20457173933	-12.5725143903	1.43305987477	0.307695640625
3596.0	3250411.0	1804.0	8022.0	3250411.0	4000000.0	44.0	1.0	1.57	1.61	1.09	0.04	6.4	0.33	0.639999999999	0.0799999999999	8.05	0.29	1.96	1.36	0.550000000001	AAA315.CD3.X6.Y18.tile.tissue.png	280	1	2000	280	6f263d45c28a1af182c0c73a6d72434c	0	0	0	0	0	0	0	0	0	0	0	0	0	/home/dhl_ec/bnelissen/Slides/CD3_manuscript/CD3_slides/AAA315.CD3/AAA315.CD3.run1	255	0.7	0.06	0.7	0.06	-8.80497512358	-11.5302343871	1.05834566289	0.149500871094
4809.0	2468960.0	2092.0	14498.0	2468960.0	4000000.0	44.0	3.0	1.67	1.47	1.08	0.0499999999993	5.93	0.33	0.639999999999	0.1	7.57	0.27	1.98	1.35	0.63	AAA315.CD3.X6.Y19.tile.tissue.png	281	1	2000	281	f295a00d000c343a42f54f186c584622	0	0	0	0	0	0	0	0	0	0	0	0	0	/home/dhl_ec/bnelissen/Slides/CD3_manuscript/CD3_slides/AAA315.CD3/AAA315.CD3.run1	255	0.7	0.06	0.7	0.06	-9.03763709547	-11.9321865584	1.9646823479	0.53332784375
0.0	1983.0	0.0	202.0	1983.0	4000000.0	0.0	1.0	1.12	1.41	1.34	0.0499999999993	5.77	0.32	0.679999999999	0.19	5.12	0.11	1.85	1.35	0.61	AAA315.CD3.X6.Y2.tile.tissue.png	282	1	2000	282	d0484f1cd5f5251817590b8170d6f04a	0	0	0	0	0	0	0	0	0	0	0	0	0	/home/dhl_ec/bnelissen/Slides/CD3_manuscript/CD3_slides/AAA315.CD3/AAA315.CD3.run1	255	0.7	0.06	0.7	0.06	0.0	-11.3440343462	2.62860904603	5.02573030597
7490.0	241247.0	2585.0	10319.0	241247.0	4000000.0	48.0	17.0	1.19	1.73	1.35	0.0500000000002	5.94	0.33	0.639999999999	0.190000000001	6.14	0.190000000001	1.95	1.36	0.759999999999	AAA315.CD3.X6.Y20.tile.tissue.png	283	1	2000	283	10fbac6eb8c6b2d8244e2f61b764b189	0	0	0	0	0	0	0	0	0	0	0	0	0	/home/dhl_ec/bnelissen/Slides/CD3_manuscript/CD3_slides/AAA315.CD3/AAA315.CD3.run1	255	0.7	0.06	0.7	0.06	-9.6978535211	-11.8727642559	3.83058639779	0.260364296875
0.0	28852.0	0.0	1290.0	28852.0	1448000.0	0.0	4.0	0.940000000001	0.900000000001	0.7	0.0200000000004	2.18	0.12	0.23	0.0699999999997	1.85	0.04	0.74	0.509999999999	0.13	AAA315.CD3.X6.Y21.tile.tissue.png	284	1	2000	284	aa30df018e15383abaaede9dccd85676	0	0	0	0	0	0	0	0	0	0	0	0	0	/home/dhl_ec/bnelissen/Slides/CD3_manuscript/CD3_slides/AAA315.CD3/AAA315.CD3.run1	255	0.7	0.06	0.7	0.06	0.0	-10.0486327863	0.455997079384	0.834226650849
0.0	0.0	0.0	0.0	0.0	4000000.0	0.0	0.0	1.2	1.75	1.15	0.0500000000002	4.89	0.42	1.12	0.2	4.15	0.11	1.79	1.36	0.549999999999	AAA315.CD3.X6.Y5.tile.tissue.png	285	1	2000	285	16ad5fa9f182cf46787e811f9e2e028c	0	0	0	0	0	0	0	0	0	0	0	0	0	/home/dhl_ec/bnelissen/Slides/CD3_manuscript/CD3_slides/AAA315.CD3/AAA315.CD3.run1	255	1.0	0.06	1.0	0.06	0.0	0.0	0.0	7.2809205
137.0	6532.0	69.0	740.0	6532.0	4000000.0	2.0	4.0	1.45	1.44	1.06	0.0500000000002	5.83	0.34	0.650000000001	0.200000000001	5.94	0.19	1.85	1.37	0.63	AAA315.CD3.X6.Y6.tile.tissue.png	286	1	2000	286	25419227828cc7448ffcba7608ed963a	0	0	0	0	0	0	0	0	0	0	0	0	0	/home/dhl_ec/bnelissen/Slides/CD3_manuscript/CD3_slides/AAA315.CD3/AAA315.CD3.run1	255	0.7	0.06	0.7	0.06	-9.19085277191	-12.2139410422	2.20983848609	0.139428234985
0.0	1496.0	0.0	174.0	1496.0	4000000.0	0.0	1.0	0.949999999999	1.81	1.15	0.0500000000002	5.74	0.370000000001	0.879999999999	0.190000000001	5.13	0.12	1.84	1.36	0.669999999999	AAA315.CD3.X6.Y7.tile.tissue.png	287	1	2000	287	3460c69e6908fd7a5ba0d696c4dd756a	0	0	0	0	0	0	0	0	0	0	0	0	0	/home/dhl_ec/bnelissen/Slides/CD3_manuscript/CD3_slides/AAA315.CD3/AAA315.CD3.run1	255	0.7	0.06	0.7	0.06	0.0	-11.8108139963	0.307458500174	0.183767382935
0.0	2507.0	0.0	220.0	2507.0	4000000.0	0.0	1.0	1.46	1.43	1.06	0.04	5.79	0.349999999999	0.650000000001	0.18	5.14	0.12	1.84	1.35	0.52	AAA315.CD3.X6.Y8.tile.tissue.png	288	1	2000	288	068073cba6827c5b70f492b487078083	0	0	0	0	0	0	0	0	0	0	0	0	0	/home/dhl_ec/bnelissen/Slides/CD3_manuscript/CD3_slides/AAA315.CD3/AAA315.CD3.run1	255	0.7	0.06	0.7	0.06	0.0	-11.9514514361	0.248219146546	0.12537065921
0.0	0.0	0.0	0.0	0.0	4000000.0	0.0	0.0	1.52	1.73	1.05	0.0500000000002	5.42	0.26	0.629999999999	0.2	4.15	0.12	1.78	1.35	0.600000000001	AAA315.CD3.X6.Y9.tile.tissue.png	289	1	2000	289	873e072d20353b4ac4f47176e6fb87fd	0	0	0	0	0	0	0	0	0	0	0	0	0	/home/dhl_ec/bnelissen/Slides/CD3_manuscript/CD3_slides/AAA315.CD3/AAA315.CD3.run1	255	1.0	0.06	1.0	0.06	0.0	-11.1534022092	0.0	0.0814388044167
0.0	539924.0	0.0	25466.0	539924.0	4000000.0	0.0	33.0	1.55	1.59	1.25	0.0500000000002	5.86	0.33	0.65	0.18	5.89	0.139999999999	1.98	1.37	0.53	AAA315.CD3.X7.Y0.tile.tissue.png	290	1	2000	290	bc31eb77f5649740386e81d42618c944	0	0	0	0	0	0	0	0	0	0	0	0	0	/home/dhl_ec/bnelissen/Slides/CD3_manuscript/CD3_slides/AAA315.CD3/AAA315.CD3.run1	255	0.7	0.06	0.7	0.06	-6.86763403117	-9.9225727034	0.168239526014	2.6053615918
2224.0	417425.0	999.0	18894.0	417425.0	4000000.0	19.0	37.0	1.27	1.79	1.23	0.04	6.26	0.34	0.640000000001	0.17	6.89	0.190000000001	1.99	1.35	0.84	AAA315.CD3.X7.Y1.tile.tissue.png	291	1	2000	291	4c030fc89ec2c082c7ed56c5478004c1	0	0	0	0	0	0	0	0	0	0	0	0	0	/home/dhl_ec/bnelissen/Slides/CD3_manuscript/CD3_slides/AAA315.CD3/AAA315.CD3.run1	255	0.7	0.06	0.7	0.06	-8.39793510701	-11.698416489	0.805455727363	0.29387946875
23794.0	3866129.0	9487.0	11702.0	3866129.0	4000000.0	189.0	1.0	1.57	1.53	1.03	0.04	5.97	0.33	0.65	0.0600000000004	8.63	0.33	1.95	1.36	0.559999999999	AAA315.CD3.X7.Y10.tile.tissue.png	292	1	2000	292	b76b6f7c94d8e8e4ca63458881450aa3	0	0	0	0	0	0	0	0	0	0	0	0	0	/home/dhl_ec/bnelissen/Slides/CD3_manuscript/CD3_slides/AAA315.CD3/AAA315.CD3.run1	255	0.7	0.0677173028344	0.7	0.0677173028344	-8.2814012181	-12.6515587802	0.924379367636	0.221969027344
11163.0	3998619.0	4850.0	8128.0	3998619.0	4000000.0	98.0	1.0	1.4	1.71	1.13	0.0500000000002	7.65	0.37	0.88	0.0500000000002	8.62	0.33	1.94	1.36	0.54	AAA315.CD3.X7.Y11.tile.tissue.png	293	1	2000	293	db95f6864b6cdbfaf6d7aa0e7f34bf9f	0	0	0	0	0	0	0	0	0	0	0	0	0	/home/dhl_ec/bnelissen/Slides/CD3_manuscript/CD3_slides/AAA315.CD3/AAA315.CD3.run1	255	0.7	0.075247441793	0.7	0.075247441793	-8.34957867187	-12.4373298212	0.549367050524	0.119401893127
5225.0	3999947.0	2625.0	8034.0	3999947.0	4000000.0	66.0	1.0	1.42	1.8	1.16	0.04	5.52	0.33	0.65	0.0500000000002	8.54	0.33	1.93	1.36	0.6	AAA315.CD3.X7.Y12.tile.tissue.png	294	1	2000	294	928460fee36c07e91edbd5b08b96ff15	0	0	0	0	0	0	0	0	0	0	0	0	0	/home/dhl_ec/bnelissen/Slides/CD3_manuscript/CD3_slides/AAA315.CD3/AAA315.CD3.run1	255	0.7	0.0716174404555	0.7	0.0716174404555	-8.76440262245	-12.1243760255	0.496449175364	0.0959232133331
19467.0	3660637.0	6225.0	9048.0	3660637.0	4000000.0	110.0	2.0	1.45	1.62	1.2	0.04	5.94	0.34	0.650000000001	0.0600000000004	8.7	0.32	1.95	1.37	0.619999999999	AAA315.CD3.X7.Y13.tile.tissue.png	295	1	2000	295	e60961a4dd8292e419dcd72821627a3c	0	0	0	0	0	0	0	0	0	0	0	0	0	/home/dhl_ec/bnelissen/Slides/CD3_manuscript/CD3_slides/AAA315.CD3/AAA315.CD3.run1	255	0.7	0.0637868833958	0.7	0.0637868833958	-8.4003053671	-11.4575828778	0.452302738371	0.157557700439
13005.0	3505443.0	5944.0	11564.0	3505443.0	4000000.0	136.0	1.0	1.4	1.21	1.04	0.0500000000002	6.15	0.33	0.63	0.0599999999995	8.29	0.31	1.97	1.37	0.75	AAA315.CD3.X7.Y14.tile.tissue.png	296	1	2000	296	e246de6355025299c2e6312f5d625863	0	0	0	0	0	0	0	0	0	0	0	0	0	/home/dhl_ec/bnelissen/Slides/CD3_manuscript/CD3_slides/AAA315.CD3/AAA315.CD3.run1	255	0.7	0.06	0.7	0.06	-8.89807834281	-12.0486349933	1.02525929204	0.139417646484
20359.0	3373408.0	8717.0	14446.0	3373408.0	4000000.0	205.0	4.0	1.48	1.69	1.2	0.0500000000002	9.62	0.34	0.67	0.0799999999999	8.38	0.309999999999	1.99	1.35	0.530000000001	AAA315.CD3.X7.Y15.tile.tissue.png	297	1	2000	297	a87dbb30ebd331cd2daa9a69f031abfe	0	0	0	0	0	0	0	0	0	0	0	0	0	/home/dhl_ec/bnelissen/Slides/CD3_manuscript/CD3_slides/AAA315.CD3/AAA315.CD3.run1	255	0.7	0.06	0.7	0.06	-8.91952751219	-11.9836208118	1.08291077774	0.179890738281
9737.0	1526450.0	3793.0	6202.0	1526450.0	4000000.0	73.0	2.0	1.32	1.41	1.06	0.04	5.96	0.33	0.639999999999	0.139999999999	7.05	0.24	1.96	1.35	0.610000000001	AAA315.CD3.X7.Y16.tile.tissue.png	298	1	2000	298	cd7b7e736b5f61b2b88f294da7c6135e	0	0	0	0	0	0	0	0	0	0	0	0	0	/home/dhl_ec/bnelissen/Slides/CD3_manuscript/CD3_slides/AAA315.CD3/AAA315.CD3.run1	255	0.7	0.06	0.7	0.06	-8.87433935089	-11.6565281318	1.26841531941	0.185780390625
488.0	469379.0	279.0	9986.0	469379.0	4000000.0	7.0	14.0	1.18	2.02	1.42	0.04	6.03	0.33	0.639999999999	0.17	6.24	0.2	1.97	1.36	0.799999999999	AAA315.CD3.X7.Y17.tile.tissue.png	299	1	2000	299	3ef51f6fdeee1984ed6ebca951c0b460	0	0	0	0	0	0	0	0	0	0	0	0	0	/home/dhl_ec/bnelissen/Slides/CD3_manuscript/CD3_slides/AAA315.CD3/AAA315.CD3.run1	255	0.7	0.06	0.7	0.06	-8.80867397072	-11.1396770011	1.84168915059	0.205696527344
1715.0	1422662.0	883.0	16182.0	1422662.0	4000000.0	21.0	8.0	1.58	1.61	1.32	0.04	6.04	0.33	0.64	0.13	6.84	0.23	2.0	1.36	0.539999999999	AAA315.CD3.X7.Y18.tile.tissue.png	300	1	2000	300	654ec1627727bfb99dc3aa98213d6ab1	0	0	0	0	0	0	0	0	0	0	0	0	0	/home/dhl_ec/bnelissen/Slides/CD3_manuscript/CD3_slides/AAA315.CD3/AAA315.CD3.run1	255	0.7	0.06	0.7	0.06	-9.52211411143	-11.6712228261	4.4537937966	0.33181121875
343.0	366001.0	190.0	21921.0	366001.0	4000000.0	5.0	33.0	1.55	1.71	1.34	0.0499999999993	5.95	0.330000000001	0.64	0.19	6.14	0.19	2.0	1.36	0.74	AAA315.CD3.X7.Y19.tile.tissue.png	301	1	2000	301	0abddaf1936806ad7d891bf37173142f	0	0	0	0	0	0	0	0	0	0	0	0	0	/home/dhl_ec/bnelissen/Slides/CD3_manuscript/CD3_slides/AAA315.CD3/AAA315.CD3.run1	255	0.7	0.06	0.7	0.06	-9.90670620864	-11.8644103809	3.84889352827	0.512862507812
0.0	15078.0	0.0	785.0	15078.0	4000000.0	0.0	2.0	1.25	1.28	1.04	0.0500000000002	5.75	0.33	0.679999999999	0.2	5.13	0.12	2.14	1.35	0.58	AAA315.CD3.X7.Y2.tile.tissue.png	302	1	2000	302	8f357e88e1a0bf09d353b4d9dde0d542	0	0	0	0	0	0	0	0	0	0	0	0	0	/home/dhl_ec/bnelissen/Slides/CD3_manuscript/CD3_slides/AAA315.CD3/AAA315.CD3.run1	255	0.7	0.06	0.7	0.06	0.0	-10.8319451928	0.110659968554	6.22379886371
2506.0	491130.0	1244.0	37949.0	491130.0	4000000.0	30.0	71.0	1.37	1.68	1.33	0.04	6.06	0.34	0.640000000001	0.179999999998	6.24	0.2	2.04	1.35	0.52	AAA315.CD3.X7.Y20.tile.tissue.png	303	1	2000	303	2508d0adf90ce4a89323a65864435a20	0	0	0	0	0	0	0	0	0	0	0	0	0	/home/dhl_ec/bnelissen/Slides/CD3_manuscript/CD3_slides/AAA315.CD3/AAA315.CD3.run1	255	0.7	0.06	0.7	0.06	-9.98735689438	-11.9996009053	3.78131865285	0.730224773437
836.0	70149.0	432.0	3457.0	70149.0	1448000.0	10.0	6.0	1.64	0.88	0.56	0.0100000000002	2.23	0.12	0.23	0.0699999999997	2.14	0.0699999999997	0.78	0.51	0.15	AAA315.CD3.X7.Y21.tile.tissue.png	304	1	2000	304	3b35feef33b54d1a11922e3923201d65	0	0	0	0	0	0	0	0	0	0	0	0	0	/home/dhl_ec/bnelissen/Slides/CD3_manuscript/CD3_slides/AAA315.CD3/AAA315.CD3.run1	255	0.7	0.06	0.7	0.06	-9.58808464628	-11.4678481223	5.25142058423	1.02661822341
0.0	0.0	0.0	0.0	0.0	4000000.0	0.0	0.0	0.990000000001	1.16	1.06	0.0500000000002	4.86	0.259999999999	0.759999999999	0.200000000001	4.15	0.11	1.78	1.36	0.52	AAA315.CD3.X7.Y5.tile.tissue.png	305	1	2000	305	9536972d31253675e7f02f301d470fb0	0	0	0	0	0	0	0	0	0	0	0	0	0	/home/dhl_ec/bnelissen/Slides/CD3_manuscript/CD3_slides/AAA315.CD3/AAA315.CD3.run1	255	1.0	0.06	1.0	0.06	0.0	0.0	0.0	6.736594
0.0	3617.0	0.0	444.0	3617.0	4000000.0	0.0	2.0	1.38	1.42	1.04	0.04	5.73	0.33	0.63	0.19	5.12	0.12	1.85	1.36	0.490000000001	AAA315.CD3.X7.Y6.tile.tissue.png	306	1	2000	306	c309ad6d4942968346792f7876143875	0	0	0	0	0	0	0	0	0	0	0	0	0	/home/dhl_ec/bnelissen/Slides/CD3_manuscript/CD3_slides/AAA315.CD3/AAA315.CD3.run1	255	0.7	0.06	0.7	0.06	0.0	-12.1380016533	2.08861609457	0.172598156433
0.0	0.0	0.0	0.0	0.0	4000000.0	0.0	0.0	1.13	1.35	1.11	0.0500000000002	5.46	0.26	0.629999999999	0.2	4.15	0.11	1.78	1.35	0.740000000001	AAA315.CD3.X7.Y7.tile.tissue.png	307	1	2000	307	a98ee953866092e9db7bbe571b0711f4	0	0	0	0	0	0	0	0	0	0	0	0	0	/home/dhl_ec/bnelissen/Slides/CD3_manuscript/CD3_slides/AAA315.CD3/AAA315.CD3.run1	255	1.0	0.06	1.0	0.06	0.0	-11.2143369472	0.0	0.125868344565
1912.0	83177.0	746.0	3796.0	83177.0	4000000.0	12.0	8.0	1.27	1.76	1.04	0.04	6.05	0.33	0.63	0.19	6.01	0.18	1.86	1.36	0.569999999999	AAA315.CD3.X7.Y8.tile.tissue.png	308	1	2000	308	71f9de86db142816a1fe46c848932537	0	0	0	0	0	0	0	0	0	0	0	0	0	/home/dhl_ec/bnelissen/Slides/CD3_manuscript/CD3_slides/AAA315.CD3/AAA315.CD3.run1	255	0.7	0.06	0.7	0.06	-8.57937278748	-12.4616065763	2.71523861948	0.135204128906
57288.0	2968755.0	16996.0	16442.0	2968755.0	4000000.0	288.0	2.0	1.39	1.72	1.47	0.04	5.92	0.33	0.640000000001	0.0900000000001	9.65	0.3	1.97	1.36	0.77	AAA315.CD3.X7.Y9.tile.tissue.png	309	1	2000	309	9fa9a4df8a144ad617468a6d2a78f42c	0	0	0	0	0	0	0	0	0	0	0	0	0	/home/dhl_ec/bnelissen/Slides/CD3_manuscript/CD3_slides/AAA315.CD3/AAA315.CD3.run1	255	0.7	0.0950243316577	0.7	0.0950243316577	-8.31707405633	-12.2886280742	0.987686018601	0.361214703125
0.0	463958.0	0.0	22914.0	463958.0	4000000.0	0.0	35.0	1.41	1.38	1.11	0.0500000000002	5.87	0.33	0.670000000001	0.179999999999	5.83	0.13	1.97	1.36	0.69	AAA315.CD3.X8.Y0.tile.tissue.png	310	1	2000	310	04a416106c48ee1fb1f8afd5f9936cfa	0	0	0	0	0	0	0	0	0	0	0	0	0	/home/dhl_ec/bnelissen/Slides/CD3_manuscript/CD3_slides/AAA315.CD3/AAA315.CD3.run1	255	0.7	0.06	0.7	0.06	-6.3284273111	-10.4053962139	0.223262389547	4.20705151367
528.0	277158.0	201.0	27111.0	277158.0	4000000.0	3.0	78.0	1.53	1.61	1.53	0.04	5.87	0.33	0.629999999999	0.190000000001	6.1	0.190000000001	1.99	1.36	0.63	AAA315.CD3.X8.Y1.tile.tissue.png	311	1	2000	311	34a2fad3a5aaecffdebf81d1ef6f1e31	0	0	0	0	0	0	0	0	0	0	0	0	0	/home/dhl_ec/bnelissen/Slides/CD3_manuscript/CD3_slides/AAA315.CD3/AAA315.CD3.run1	255	0.7	0.06	0.7	0.06	-7.75129001589	-10.7876758018	0.444569895156	0.0422636171875
38051.0	2488476.0	16349.0	11675.0	2488476.0	4000000.0	352.0	5.0	1.26	1.49	1.29	0.0500000000002	6.41	0.32	0.639999999999	0.0999999999995	7.79	0.280000000001	1.96	1.36	0.749999999999	AAA315.CD3.X8.Y10.tile.tissue.png	312	1	2000	312	9e248351cfdfd0efb6bbb502683f9813	0	0	0	0	0	0	0	0	0	0	0	0	0	/home/dhl_ec/bnelissen/Slides/CD3_manuscript/CD3_slides/AAA315.CD3/AAA315.CD3.run1	255	0.7	0.06	0.7	0.06	-8.38289462455	-11.7852969572	1.01132619405	0.435769800781
22480.0	2970716.0	9265.0	11810.0	2970716.0	4000000.0	201.0	3.0	1.78	1.48	1.03	0.04	5.76	0.559999999999	0.69	0.0799999999999	8.05	0.29	1.97	1.36	0.540000000001	AAA315.CD3.X8.Y11.tile.tissue.png	313	1	2000	313	36f3467211fda7cb17842203c34dd45f	0	0	0	0	0	0	0	0	0	0	0	0	0	/home/dhl_ec/bnelissen/Slides/CD3_manuscript/CD3_slides/AAA315.CD3/AAA315.CD3.run1	255	0.7	0.06	0.7	0.06	-8.2001817678	-11.2862964667	0.87718327639	0.442061583008
6042.0	2402384.0	2690.0	11078.0	2402384.0	4000000.0	54.0	5.0	1.61	1.74	1.15	0.04	5.89	0.34	0.66	0.1	7.59	0.27	1.98	1.36	0.529999999999	AAA315.CD3.X8.Y12.tile.tissue.png	314	1	2000	314	f5bf35173990afa467bec68552a71769	0	0	0	0	0	0	0	0	0	0	0	0	0	/home/dhl_ec/bnelissen/Slides/CD3_manuscript/CD3_slides/AAA315.CD3/AAA315.CD3.run1	255	0.7	0.06	0.7	0.06	-7.98699560835	-11.3087263008	0.717302610834	0.231592792969
2444.0	343750.0	673.0	4147.0	343750.0	4000000.0	17.0	2.0	1.33	1.94	1.15	0.04	5.9	0.57	0.68	0.179999999999	6.16	0.190000000001	1.89	1.36	0.539999999999	AAA315.CD3.X8.Y13.tile.tissue.png	315	1	2000	315	710475ce80621e2710938b2f2a855339	0	0	0	0	0	0	0	0	0	0	0	0	0	/home/dhl_ec/bnelissen/Slides/CD3_manuscript/CD3_slides/AAA315.CD3/AAA315.CD3.run1	255	0.7	0.06	0.7	0.06	-8.40655812275	-11.4534678885	1.02274641522	0.0881425390625
0.0	0.0	0.0	0.0	0.0	4000000.0	0.0	0.0	1.26	1.39	1.32	0.04	5.44	0.27	0.63	0.190000000001	4.14	0.11	1.78	1.35	0.5	AAA315.CD3.X8.Y14.tile.tissue.png	316	1	2000	316	667c31f52ca07d5e02cf273ef93e6caa	0	0	0	0	0	0	0	0	0	0	0	0	0	/home/dhl_ec/bnelissen/Slides/CD3_manuscript/CD3_slides/AAA315.CD3/AAA315.CD3.run1	255	1.0	0.06	1.0	0.06	0.0	-12.6221618305	0.0	0.0759266015778
58.0	45659.0	32.0	1828.0	45659.0	4000000.0	1.0	2.0	1.14	1.43	1.04	0.0500000000002	5.77	0.320000000001	0.64	0.190000000001	5.94	0.18	1.88	1.36	0.6	AAA315.CD3.X8.Y15.tile.tissue.png	317	1	2000	317	c98a19030617966fed4c69a4293e8d56	0	0	0	0	0	0	0	0	0	0	0	0	0	/home/dhl_ec/bnelissen/Slides/CD3_manuscript/CD3_slides/AAA315.CD3/AAA315.CD3.run1	255	0.7	0.06	0.7	0.06	-8.76974480817	-12.3741628391	1.76109015247	0.0745497089844
0.0	3611.0	0.0	394.0	3611.0	4000000.0	0.0	2.0	1.27	1.48	1.03	0.0500000000002	5.79	0.599999999999	0.640000000001	0.19	5.59	0.12	1.85	1.36	0.52	AAA315.CD3.X8.Y16.tile.tissue.png	318	1	2000	318	e4e95f7e94976fea8355127bb81b5344	0	0	0	0	0	0	0	0	0	0	0	0	0	/home/dhl_ec/bnelissen/Slides/CD3_manuscript/CD3_slides/AAA315.CD3/AAA315.CD3.run1	255	0.7	0.06	0.7	0.06	-9.14228596506	-11.0964003154	5.2386302631	0.277001141113
562.0	171445.0	334.0	12235.0	171445.0	4000000.0	8.0	8.0	1.49	1.41	1.27	0.0500000000002	6.93	0.360000000001	0.69	0.190000000001	6.04	0.190000000001	1.91	1.35	0.69	AAA315.CD3.X8.Y17.tile.tissue.png	319	1	2000	319	7b3030883281c173dbfe75ce1d4ebac7	0	0	0	0	0	0	0	0	0	0	0	0	0	/home/dhl_ec/bnelissen/Slides/CD3_manuscript/CD3_slides/AAA315.CD3/AAA315.CD3.run1	255	0.7	0.06	0.7	0.06	-9.93249971022	-11.9446245257	4.5085961726	2.10802094824
5059.0	1533656.0	2193.0	51165.0	1533656.0	4000000.0	47.0	48.0	1.34	1.54	1.5	0.04	6.05	0.34	0.64	0.139999999999	6.99	0.23	2.06	1.36	0.72	AAA315.CD3.X8.Y18.tile.tissue.png	320	1	2000	320	dc17bbec6005661283255e25f93012b5	0	0	0	0	0	0	0	0	0	0	0	0	0	/home/dhl_ec/bnelissen/Slides/CD3_manuscript/CD3_slides/AAA315.CD3/AAA315.CD3.run1	255	0.7	0.06	0.7	0.06	-9.73966043294	-12.2366587997	4.45539579304	0.569169140625
1023.0	399020.0	529.0	22833.0	399020.0	4000000.0	12.0	38.0	1.29	1.85	1.23	0.0499999999993	5.96	0.33	0.63	0.18	6.17	0.2	2.01	1.37	0.530000000001	AAA315.CD3.X8.Y19.tile.tissue.png	321	1	2000	321	f4b79fd586ea16bbdfb04c055d7ab43b	0	0	0	0	0	0	0	0	0	0	0	0	0	/home/dhl_ec/bnelissen/Slides/CD3_manuscript/CD3_slides/AAA315.CD3/AAA315.CD3.run1	255	0.7	0.06	0.7	0.06	-9.6737664928	-11.6467529335	3.15332651911	0.303607464844
0.0	2277.0	0.0	218.0	2277.0	4000000.0	0.0	1.0	1.12	1.35	1.33	0.0499999999993	5.77	0.320000000001	0.650000000001	0.19	5.17	0.12	1.84	1.36	0.489999999999	AAA315.CD3.X8.Y2.tile.tissue.png	322	1	2000	322	401c7a359f7434ed8a3fcfda7e842e09	0	0	0	0	0	0	0	0	0	0	0	0	0	/home/dhl_ec/bnelissen/Slides/CD3_manuscript/CD3_slides/AAA315.CD3/AAA315.CD3.run1	255	0.7	0.06	0.7	0.06	0.0	-11.6379753898	4.89020083649	1.99573635602
0.0	57647.0	0.0	4191.0	57647.0	4000000.0	0.0	11.0	1.28	1.66	1.03	0.04	5.8	0.54	0.700000000001	0.179999999999	5.63	0.120000000001	1.89	1.36	0.51	AAA315.CD3.X8.Y20.tile.tissue.png	323	1	2000	323	e9a09f7d8ac02fef044a73d04c1081a1	0	0	0	0	0	0	0	0	0	0	0	0	0	/home/dhl_ec/bnelissen/Slides/CD3_manuscript/CD3_slides/AAA315.CD3/AAA315.CD3.run1	255	0.7	0.06	0.7	0.06	-7.8750187045	-11.3137224188	1.18838474226	0.724194046387
0.0	111502.0	0.0	4406.0	111502.0	1448000.0	0.0	4.0	0.419999999999	0.87	0.71	0.0100000000002	4.12	0.12	0.55	0.0699999999997	1.87	0.0500000000002	0.72	0.51	0.13	AAA315.CD3.X8.Y21.tile.tissue.png	324	1	2000	324	7cd14d6b156b8746c2b672eda7c13890	0	0	0	0	0	0	0	0	0	0	0	0	0	/home/dhl_ec/bnelissen/Slides/CD3_manuscript/CD3_slides/AAA315.CD3/AAA315.CD3.run1	255	0.7	0.06	0.7	0.06	0.0	-11.6654693865	0.207449001055	3.90614602914
0.0	0.0	0.0	0.0	0.0	4000000.0	0.0	0.0	0.969999999999	1.62	1.02	0.0500000000002	4.88	0.27	0.8	0.179999999999	4.15	0.11	1.78	1.37	0.48	AAA315.CD3.X8.Y3.tile.tissue.png	325	1	2000	325	1063f78c60eea119dc0a26130d6cdfd2	0	0	0	0	0	0	0	0	0	0	0	0	0	/home/dhl_ec/bnelissen/Slides/CD3_manuscript/CD3_slides/AAA315.CD3/AAA315.CD3.run1	255	1.0	0.06	1.0	0.06	0.0	0.0	0.0	1.684152375
0.0	0.0	0.0	0.0	0.0	4000000.0	0.0	0.0	1.51	1.3	1.08	0.0500000000002	5.45	0.27	0.77	0.200000000001	4.15	0.11	1.78	1.36	0.59	AAA315.CD3.X8.Y5.tile.tissue.png	326	1	2000	326	f21186dbed7a7cead672d241936d3f5d	0	0	0	0	0	0	0	0	0	0	0	0	0	/home/dhl_ec/bnelissen/Slides/CD3_manuscript/CD3_slides/AAA315.CD3/AAA315.CD3.run1	255	1.0	0.06	1.0	0.06	0.0	-10.6021096136	0.0	8.51640218744
234.0	7585.0	80.0	572.0	7585.0	4000000.0	1.0	2.0	1.41	1.52	1.28	0.04	5.74	0.349999999999	0.639999999999	0.18	6.21	0.190000000001	1.84	1.36	0.53	AAA315.CD3.X8.Y6.tile.tissue.png	327	1	2000	327	1ca7062d980bbd3489e28536fdb2468f	0	0	0	0	0	0	0	0	0	0	0	0	0	/home/dhl_ec/bnelissen/Slides/CD3_manuscript/CD3_slides/AAA315.CD3/AAA315.CD3.run1	255	0.7	0.06	0.7	0.06	-9.72692279032	-12.3545661861	2.98656612741	0.174792797729
0.0	8658.0	0.0	734.0	8658.0	4000000.0	0.0	3.0	1.23	1.4	1.28	0.04	6.04	0.330000000001	0.640000000001	0.2	5.14	0.12	1.85	1.4	0.52	AAA315.CD3.X8.Y7.tile.tissue.png	328	1	2000	328	839a04a24a4c121a09a7e9ad9fb5706f	0	0	0	0	0	0	0	0	0	0	0	0	0	/home/dhl_ec/bnelissen/Slides/CD3_manuscript/CD3_slides/AAA315.CD3/AAA315.CD3.run1	255	0.7	0.06	0.7	0.06	0.0	-12.196335596	1.07365128801	0.126881473389
0.0	10396.0	0.0	650.0	10396.0	4000000.0	0.0	2.0	1.4	1.43	1.55	0.04	5.75	0.33	0.63	0.189999999999	5.58	0.12	1.86	1.37	0.579999999999	AAA315.CD3.X8.Y8.tile.tissue.png	329	1	2000	329	f724d10ef9b65cdb934e0d22f3446e64	0	0	0	0	0	0	0	0	0	0	0	0	0	/home/dhl_ec/bnelissen/Slides/CD3_manuscript/CD3_slides/AAA315.CD3/AAA315.CD3.run1	255	0.7	0.06	0.7	0.06	-8.38694499192	-12.8844296619	4.02461885124	0.105825003662
4937.0	1286808.0	2292.0	8552.0	1286808.0	4000000.0	48.0	3.0	1.53	1.79	1.31	0.0500000000002	6.17	0.32	0.669999999999	0.15	6.78	0.23	1.96	1.36	0.63	AAA315.CD3.X8.Y9.tile.tissue.png	330	1	2000	330	51b99f3319f2eab00724c851aafcb4f5	0	0	0	0	0	0	0	0	0	0	0	0	0	/home/dhl_ec/bnelissen/Slides/CD3_manuscript/CD3_slides/AAA315.CD3/AAA315.CD3.run1	255	0.7	0.06	0.7	0.06	-8.47319744147	-11.8782349003	1.2101212383	0.222590324219
0.0	34860.0	0.0	4014.0	34860.0	4000000.0	0.0	13.0	1.38	1.54	1.04	0.0499999999993	5.84	0.33	0.72	0.200000000001	5.16	0.12	1.87	1.36	0.610000000001	AAA315.CD3.X9.Y0.tile.tissue.png	331	1	2000	331	31129a3bb5896c4c7e23456cfa1e5ab0	0	0	0	0	0	0	0	0	0	0	0	0	0	/home/dhl_ec/bnelissen/Slides/CD3_manuscript/CD3_slides/AAA315.CD3/AAA315.CD3.run1	255	0.7	0.06	0.7	0.06	0.0	-11.7455980358	0.791361259771	5.54966023022
22710.0	1031255.0	6622.0	8822.0	1031255.0	4000000.0	133.0	14.0	1.16	1.66	1.29	0.04	6.28	0.33	0.65	0.16	7.71	0.22	1.94	1.36	0.74	AAA315.CD3.X9.Y1.tile.tissue.png	332	1	2000	332	876eb274fbbfccddf12ef69ac3b9d58c	0	0	0	0	0	0	0	0	0	0	0	0	0	/home/dhl_ec/bnelissen/Slides/CD3_manuscript/CD3_slides/AAA315.CD3/AAA315.CD3.run1	255	0.7	0.06	0.7	0.06	-8.31903432987	-11.0931287228	0.78708172717	0.427837328125
250.0	2724585.0	126.0	7774.0	2724585.0	4000000.0	3.0	3.0	1.42	1.43	1.29	0.0500000000002	6.16	0.33	0.650000000001	0.0900000000001	7.66	0.28	1.97	1.35	0.589999999999	AAA315.CD3.X9.Y10.tile.tissue.png	333	1	2000	333	bf11cdcf447f2147d65917c7d4c6c3b0	0	0	0	0	0	0	0	0	0	0	0	0	0	/home/dhl_ec/bnelissen/Slides/CD3_manuscript/CD3_slides/AAA315.CD3/AAA315.CD3.run1	255	0.7	0.06	0.7	0.06	-7.68437847244	-11.1471670258	0.223361277521	0.0629899492187
908.0	3138107.0	492.0	11733.0	3138107.0	4000000.0	12.0	4.0	1.78	1.53	1.28	0.04	6.34	0.33	0.629999999999	0.0799999999999	7.9	0.3	1.98	1.36	0.58	AAA315.CD3.X9.Y11.tile.tissue.png	334	1	2000	334	84d01dac8b0bcc41a4fffb4fe5ec203d	0	0	0	0	0	0	0	0	0	0	0	0	0	/home/dhl_ec/bnelissen/Slides/CD3_manuscript/CD3_slides/AAA315.CD3/AAA315.CD3.run1	255	0.7	0.06	0.7	0.06	-7.96338703969	-11.6100472873	0.468384985818	0.278433101074
17811.0	2933627.0	5537.0	11368.0	2933627.0	4000000.0	98.0	3.0	1.27	1.41	1.31	0.04	5.93	0.320000000001	0.639999999999	0.0900000000001	7.99	0.29	1.96	1.36	0.559999999999	AAA315.CD3.X9.Y12.tile.tissue.png	335	1	2000	335	d99429e0e3e839ca84c8fccba6a6ffbe	0	0	0	0	0	0	0	0	0	0	0	0	0	/home/dhl_ec/bnelissen/Slides/CD3_manuscript/CD3_slides/AAA315.CD3/AAA315.CD3.run1	255	0.7	0.06	0.7	0.06	-8.3957625335	-11.9387945172	0.634547664816	0.320141915039
2142.0	736944.0	835.0	5543.0	736944.0	4000000.0	16.0	1.0	1.41	1.75	1.04	0.04	5.87	0.36	0.67	0.169999999999	6.39	0.21	1.94	1.36	0.58	AAA315.CD3.X9.Y13.tile.tissue.png	336	1	2000	336	2b395d24fc931483da36da6435006f89	0	0	0	0	0	0	0	0	0	0	0	0	0	/home/dhl_ec/bnelissen/Slides/CD3_manuscript/CD3_slides/AAA315.CD3/AAA315.CD3.run1	255	0.7	0.06	0.7	0.06	-8.23667484382	-11.9901870364	0.721276422589	0.11123690625
0.0	0.0	0.0	0.0	0.0	4000000.0	0.0	0.0	1.43	1.69	1.04	0.0500000000002	5.43	0.26	0.690000000001	0.190000000001	4.14	0.12	1.79	1.35	0.530000000001	AAA315.CD3.X9.Y14.tile.tissue.png	337	1	2000	337	800d09b214fc3884a1135507d9c2f190	0	0	0	0	0	0	0	0	0	0	0	0	0	/home/dhl_ec/bnelissen/Slides/CD3_manuscript/CD3_slides/AAA315.CD3/AAA315.CD3.run1	255	1.0	0.06	1.0	0.06	0.0	-11.7742984502	0.0	0.100858059662
0.0	0.0	0.0	0.0	0.0	4000000.0	0.0	0.0	1.24	2.35	1.02	0.0500000000002	5.4	0.27	0.66	0.199999999999	4.14	0.12	1.79	1.35	0.71	AAA315.CD3.X9.Y15.tile.tissue.png	338	1	2000	338	b2118ee4b2eb8f2fe5e91fea8ca867cc	0	0	0	0	0	0	0	0	0	0	0	0	0	/home/dhl_ec/bnelissen/Slides/CD3_manuscript/CD3_slides/AAA315.CD3/AAA315.CD3.run1	255	1.0	0.06	1.0	0.06	0.0	-11.2619326625	0.0	0.087362249329
0.0	2264.0	0.0	214.0	2264.0	4000000.0	0.0	1.0	1.49	1.45	1.08	0.0500000000002	5.73	0.33	0.630000000001	0.2	5.2	0.12	1.85	1.36	0.690000000001	AAA315.CD3.X9.Y16.tile.tissue.png	339	1	2000	339	01a25585cfd733911015d30e598a30fb	0	0	0	0	0	0	0	0	0	0	0	0	0	/home/dhl_ec/bnelissen/Slides/CD3_manuscript/CD3_slides/AAA315.CD3/AAA315.CD3.run1	255	0.7	0.06	0.7	0.06	0.0	-11.4183650088	7.16928003534	0.45234703656
0.0	0.0	0.0	0.0	0.0	4000000.0	0.0	0.0	1.3	1.48	1.04	0.0499999999993	5.48	0.27	0.78	0.200000000001	4.15	0.12	1.79	1.36	0.629999999999	AAA315.CD3.X9.Y17.tile.tissue.png	340	1	2000	340	6a3ade53c724c104de03c7fb69a86ba2	0	0	0	0	0	0	0	0	0	0	0	0	0	/home/dhl_ec/bnelissen/Slides/CD3_manuscript/CD3_slides/AAA315.CD3/AAA315.CD3.run1	255	1.0	0.06	1.0	0.06	0.0	-11.3351025733	0.0	1.70937055721
1287.0	288187.0	634.0	7733.0	288187.0	4000000.0	13.0	7.0	1.15	1.79	1.15	0.0500000000002	5.95	0.34	0.679999999999	0.2	6.17	0.190000000001	1.91	1.36	0.61	AAA315.CD3.X9.Y18.tile.tissue.png	341	1	2000	341	55038cfe884b3d2373964e97e9974955	0	0	0	0	0	0	0	0	0	0	0	0	0	/home/dhl_ec/bnelissen/Slides/CD3_manuscript/CD3_slides/AAA315.CD3/AAA315.CD3.run1	255	0.7	0.06	0.7	0.06	-9.94796310295	-12.0838595495	3.16456923475	1.9252949375
0.0	4423.0	0.0	422.0	4423.0	4000000.0	0.0	2.0	1.2	1.76	1.03	0.0500000000002	5.78	0.320000000001	0.65	0.19	5.58	0.120000000001	1.84	1.35	0.59	AAA315.CD3.X9.Y19.tile.tissue.png	342	1	2000	342	a31d351408aad178dd9ca87591956a64	0	0	0	0	0	0	0	0	0	0	0	0	0	/home/dhl_ec/bnelissen/Slides/CD3_manuscript/CD3_slides/AAA315.CD3/AAA315.CD3.run1	255	0.7	0.06	0.7	0.06	-7.64344455877	-11.7460078799	4.2321846798	2.08974671558
7758.0	242548.0	2648.0	2950.0	242548.0	4000000.0	53.0	3.0	1.47	1.37	1.04	0.0500000000002	5.96	0.34	0.68	0.190000000001	6.3	0.200000000001	1.88	1.36	0.5	AAA315.CD3.X9.Y2.tile.tissue.png	343	1	2000	343	8b32a7eaf03c1d598c198dda3c6f7926	0	0	0	0	0	0	0	0	0	0	0	0	0	/home/dhl_ec/bnelissen/Slides/CD3_manuscript/CD3_slides/AAA315.CD3/AAA315.CD3.run1	255	0.7	0.06	0.7	0.06	-7.81236889246	-10.7579216191	1.40806945061	0.506527226562
0.0	1818.0	0.0	246.0	1818.0	4000000.0	0.0	1.0	1.54	1.77	1.1	0.0500000000002	5.77	0.33	0.650000000001	0.200000000001	5.2	0.12	1.85	1.36	0.52	AAA315.CD3.X9.Y20.tile.tissue.png	344	1	2000	344	6fae77b36adffd56555eff7152a27159	0	0	0	0	0	0	0	0	0	0	0	0	0	/home/dhl_ec/bnelissen/Slides/CD3_manuscript/CD3_slides/AAA315.CD3/AAA315.CD3.run1	255	0.7	0.06	0.7	0.06	0.0	-10.591748153	0.0396425144376	0.979250287766
0.0	11124.0	0.0	777.0	11124.0	1448000.0	0.0	2.0	0.53	0.860000000001	0.63	0.0200000000004	2.15	0.12	0.24	0.0700000000006	1.85	0.0499999999993	0.68	0.5	0.13	AAA315.CD3.X9.Y21.tile.tissue.png	345	1	2000	345	de741abc0eab9710628b1cd86862a7fa	0	0	0	0	0	0	0	0	0	0	0	0	0	/home/dhl_ec/bnelissen/Slides/CD3_manuscript/CD3_slides/AAA315.CD3/AAA315.CD3.run1	255	0.7	0.06	0.7	0.06	0.0	-11.1677851822	0.107647404402	4.79023946612
0.0	2870.0	0.0	252.0	2870.0	4000000.0	0.0	1.0	1.27	1.69	1.05	0.0500000000002	5.81	0.32	0.77	0.190000000001	5.21	0.12	1.84	1.36	0.609999999999	AAA315.CD3.X9.Y3.tile.tissue.png	346	1	2000	346	c1ba1f2ed50c2662e74090d0abdc7a98	0	0	0	0	0	0	0	0	0	0	0	0	0	/home/dhl_ec/bnelissen/Slides/CD3_manuscript/CD3_slides/AAA315.CD3/AAA315.CD3.run1	255	0.7	0.06	0.7	0.06	0.0	-12.3672904355	3.24788354747	1.21315285095
0.0	0.0	0.0	0.0	0.0	4000000.0	0.0	0.0	1.1	1.55	1.04	0.0500000000002	5.47	0.26	0.75	0.18	4.15	0.11	1.79	1.35	0.509999999999	AAA315.CD3.X9.Y5.tile.tissue.png	347	1	2000	347	1d07d18f7a300da540c7bd9545d53808	0	0	0	0	0	0	0	0	0	0	0	0	0	/home/dhl_ec/bnelissen/Slides/CD3_manuscript/CD3_slides/AAA315.CD3/AAA315.CD3.run1	255	1.0	0.06	1.0	0.06	0.0	-10.7213275438	0.0	6.42216931291
0.0	0.0	0.0	0.0	0.0	4000000.0	0.0	0.0	1.22	1.74	1.03	0.04	5.4	0.27	0.72	0.2	4.18	0.110000000001	1.78	1.35	0.61	AAA315.CD3.X9.Y6.tile.tissue.png	348	1	2000	348	89db98520efbe4fefee46dfc33d166f0	0	0	0	0	0	0	0	0	0	0	0	0	0	/home/dhl_ec/bnelissen/Slides/CD3_manuscript/CD3_slides/AAA315.CD3/AAA315.CD3.run1	255	1.0	0.06	1.0	0.06	0.0	-10.855811098	0.0	0.197320018183
131.0	571329.0	73.0	9559.0	571329.0	4000000.0	2.0	7.0	1.29	1.87	1.07	0.04	6.12	0.33	0.65	0.179999999999	6.32	0.21	1.97	1.36	0.47	AAA315.CD3.X9.Y7.tile.tissue.png	349	1	2000	349	e12ed61dd7d6078bc232686a07938635	0	0	0	0	0	0	0	0	0	0	0	0	0	/home/dhl_ec/bnelissen/Slides/CD3_manuscript/CD3_slides/AAA315.CD3/AAA315.CD3.run1	255	0.7	0.06	0.7	0.06	-8.21527218426	-11.6338779338	0.975515467003	0.17241846875
3486.0	1520554.0	1743.0	9588.0	1520554.0	4000000.0	41.0	2.0	1.26	1.77	1.34	0.0500000000002	6.04	0.330000000001	0.65	0.14	6.94	0.240000000001	1.97	1.36	0.62	AAA315.CD3.X9.Y8.tile.tissue.png	350	1	2000	350	df4b3090c9e772613ce09868b3cf617c	0	0	0	0	0	0	0	0	0	0	0	0	0	/home/dhl_ec/bnelissen/Slides/CD3_manuscript/CD3_slides/AAA315.CD3/AAA315.CD3.run1	255	0.7	0.06	0.7	0.06	-7.91297045621	-11.5544255662	0.666066178741	0.1091663125
7213.0	2298954.0	2732.0	11638.0	2298954.0	4000000.0	51.0	4.0	1.62	1.59	1.05	0.04	5.82	0.34	0.64	0.110000000001	7.51	0.27	2.01	1.36	0.629999999999	AAA315.CD3.X9.Y9.tile.tissue.png	351	1	2000	351	2c3116b0eff083f0178c2a6d844bd903	0	0	0	0	0	0	0	0	0	0	0	0	0	/home/dhl_ec/bnelissen/Slides/CD3_manuscript/CD3_slides/AAA315.CD3/AAA315.CD3.run1	255	0.7	0.06	0.7	0.06	-7.44189221355	-11.2819554482	0.418687982256	0.105299365234
[truncated: 2 more columns]
