# Supplementary material for: SlideToolkit: An Assistive Toolset for the Histological Quantification of Whole Slide Images
Source: PLoS One. 2014 Nov 5;9(11):e110289. doi: 10.1371/journal.pone.0110289 (PMC4220929; doi:10.1371/journal.pone.0110289)
Supplement: RawData S1 — ICC and BlandAltman plot - measurements and r-script.zip. Measurements of Run1 and Run2, including the code for the calculation of the intraclass correlation coefficient (ICC) and the code for the Bland and Altman plot. (ZIP) [file pone.0110289.s003.zip › cellprofiler.measurements/run1.327e23767c4edc06a1ac3fc3c46ac82f.DefaultOUT_Image.csv]

AreaOccupied_AreaOccupied_DAB_Nuclei	AreaOccupied_AreaOccupied_Tissue	AreaOccupied_Perimeter_DAB_Nuclei	AreaOccupied_Perimeter_Tissue	AreaOccupied_TotalArea_DAB_Nuclei	AreaOccupied_TotalArea_Tissue	Count_DAB_Nuclei	Count_Tissue	ExecutionTime_01LoadImages	ExecutionTime_02ColorToGray	ExecutionTime_03Smooth	ExecutionTime_04ImageMath	ExecutionTime_05IdentifyPrimaryObjects	ExecutionTime_06MeasureImageAreaOccupied	ExecutionTime_07UnmixColors	ExecutionTime_08MaskImage	ExecutionTime_09IdentifyPrimaryObjects	ExecutionTime_10MeasureImageAreaOccupied	ExecutionTime_11OverlayOutlines	ExecutionTime_12OverlayOutlines	ExecutionTime_13SaveImages	FileName_Original	Group_Index	Group_Number	Height_Original	ImageNumber	MD5Digest_Original	ModuleError_01LoadImages	ModuleError_02ColorToGray	ModuleError_03Smooth	ModuleError_04ImageMath	ModuleError_05IdentifyPrimaryObjects	ModuleError_06MeasureImageAreaOccupied	ModuleError_07UnmixColors	ModuleError_08MaskImage	ModuleError_09IdentifyPrimaryObjects	ModuleError_10MeasureImageAreaOccupied	ModuleError_11OverlayOutlines	ModuleError_12OverlayOutlines	ModuleError_13SaveImages	PathName_Original	Scaling_Original	Threshold_FinalThreshold_DAB_Nuclei	Threshold_FinalThreshold_Tissue	Threshold_OrigThreshold_DAB_Nuclei	Threshold_OrigThreshold_Tissue	Threshold_SumOfEntropies_DAB_Nuclei	Threshold_SumOfEntropies_Tissue	Threshold_WeightedVariance_DAB_Nuclei	Threshold_WeightedVariance_Tissue
0.0	129788.0	0.0	8697.0	129788.0	4000000.0	0.0	13.0	2.17	2.02	1.06	0.04	6.13	0.46	1.15	0.2	5.33	0.13	1.93	1.36	1.14	AAA143.CD3.X0.Y5.tile.tissue.png	1	1	2000	1	2421264c265280c1a9fc24eaf8176b4d	0	0	0	0	0	0	0	0	0	0	0	0	0	/home/dhl_ec/bnelissen/Slides/CD3_manuscript/CD3_slides/AAA143.CD3/AAA143.CD3.run1	255	0.7	0.06	0.7	0.06	0.0	-11.93738308	2.1754158705	1.9706335127
948.0	1869608.0	419.0	22085.0	1869608.0	4000000.0	8.0	13.0	1.61	1.14	1.09	0.05	7.05	0.35	0.7	0.13	7.09	0.27	2.14	1.41	0.7	AAA143.CD3.X0.Y6.tile.tissue.png	2	1	2000	2	57f2ef91ba52eb39511a64fe6f836641	0	0	0	0	0	0	0	0	0	0	0	0	0	/home/dhl_ec/bnelissen/Slides/CD3_manuscript/CD3_slides/AAA143.CD3/AAA143.CD3.run1	255	0.7	0.06	0.7	0.06	-8.92627786011	-12.542300577	2.90894633122	1.31882895313
0.0	153666.0	0.0	3810.0	153666.0	4000000.0	0.0	4.0	1.29	1.29	1.05	0.04	5.96	0.33	0.76	0.19	5.9	0.17	2.39	1.35	0.41	AAA143.CD3.X0.Y7.tile.tissue.png	3	1	2000	3	64a6c92f979cbfc8506fd29a09a8d78f	0	0	0	0	0	0	0	0	0	0	0	0	0	/home/dhl_ec/bnelissen/Slides/CD3_manuscript/CD3_slides/AAA143.CD3/AAA143.CD3.run1	255	0.7	0.06	0.7	0.06	-6.16023327232	-11.6863031386	2.09918101597	0.588908806641
185.0	1216964.0	120.0	32867.0	1216964.0	4000000.0	3.0	24.0	2.2	1.17	1.09	0.05	6.24	0.37	0.72	0.15	6.96	0.23	2.05	1.38	0.39	AAA143.CD3.X1.Y5.tile.tissue.png	4	1	2000	4	feead79a8ee5410c2a060ccbf4316b0d	0	0	0	0	0	0	0	0	0	0	0	0	0	/home/dhl_ec/bnelissen/Slides/CD3_manuscript/CD3_slides/AAA143.CD3/AAA143.CD3.run1	255	0.7	0.06	0.7	0.06	-9.02329928233	-12.0213680826	2.76993407572	2.60179203125
132.0	3441218.0	74.0	21776.0	3441218.0	4000000.0	2.0	7.0	0.9	1.54	1.06	0.04	12.04	0.35	0.67	0.07	8.39	0.3	2.02	1.39	0.44	AAA143.CD3.X1.Y6.tile.tissue.png	5	1	2000	5	ff086d5f1757ad6719ecea63b68a711f	0	0	0	0	0	0	0	0	0	0	0	0	0	/home/dhl_ec/bnelissen/Slides/CD3_manuscript/CD3_slides/AAA143.CD3/AAA143.CD3.run1	255	0.7	0.06	0.7	0.06	-9.18392292682	-12.3295246636	2.10596410116	0.7691629375
0.0	176176.0	0.0	10493.0	176176.0	4000000.0	0.0	7.0	1.02	1.43	1.07	0.05	6.87	0.34	0.78	0.18	5.35	0.12	1.92	1.4	0.36	AAA143.CD3.X1.Y7.tile.tissue.png	6	1	2000	6	0382023caa74f3f897cbf47f7c6d9f1f	0	0	0	0	0	0	0	0	0	0	0	0	0	/home/dhl_ec/bnelissen/Slides/CD3_manuscript/CD3_slides/AAA143.CD3/AAA143.CD3.run1	255	0.7	0.06	0.7	0.06	0.0	-12.0278402194	1.63602501902	1.56708010352
232.0	596492.0	85.0	13802.0	596492.0	4000000.0	2.0	4.0	0.8	1.02	1.17	0.08	6.78	0.35	0.76	0.17	6.3	0.21	2.0	1.38	0.38	AAA143.CD3.X2.Y3.tile.tissue.png	7	1	2000	7	92c134d632e3844676895491b4d3865c	0	0	0	0	0	0	0	0	0	0	0	0	0	/home/dhl_ec/bnelissen/Slides/CD3_manuscript/CD3_slides/AAA143.CD3/AAA143.CD3.run1	255	0.7	0.06	0.7	0.06	-9.43045361012	-11.9296658698	3.12204064705	1.26216658789
159.0	456395.0	74.0	13627.0	456395.0	4000000.0	2.0	9.0	0.83	0.98	1.15	0.05	6.77	0.34	0.73	0.16	6.22	0.21	1.97	1.37	0.37	AAA143.CD3.X2.Y4.tile.tissue.png	8	1	2000	8	1f512a0e826e001e5e14b959eafcab7c	0	0	0	0	0	0	0	0	0	0	0	0	0	/home/dhl_ec/bnelissen/Slides/CD3_manuscript/CD3_slides/AAA143.CD3/AAA143.CD3.run1	255	0.7	0.06	0.7	0.06	-9.45612224483	-11.694998611	2.64214583601	2.02207622852
0.0	3597992.0	0.0	16953.0	3597992.0	4000000.0	0.0	4.0	0.84	1.0	1.06	0.03	6.44	0.35	0.65	0.06	7.81	0.25	1.97	1.35	0.43	AAA143.CD3.X2.Y5.tile.tissue.png	9	1	2000	9	35264dcb1b4d1327bc1acca4d8153e33	0	0	0	0	0	0	0	0	0	0	0	0	0	/home/dhl_ec/bnelissen/Slides/CD3_manuscript/CD3_slides/AAA143.CD3/AAA143.CD3.run1	255	0.7	0.06	0.7	0.06	-8.97912620274	-11.5552279687	2.45671792577	0.541995859375
73.0	2774348.0	42.0	22314.0	2774348.0	4000000.0	1.0	9.0	0.94	1.13	1.1	0.05	6.25	0.34	0.66	0.09	7.44	0.27	1.96	1.34	0.42	AAA143.CD3.X2.Y6.tile.tissue.png	10	1	2000	10	3185094e54f168ef3275b31458f67fa1	0	0	0	0	0	0	0	0	0	0	0	0	0	/home/dhl_ec/bnelissen/Slides/CD3_manuscript/CD3_slides/AAA143.CD3/AAA143.CD3.run1	255	0.7	0.06	0.7	0.06	-7.94021695717	-11.7492435575	1.29291786575	0.9820641875
0.0	75525.0	0.0	4590.0	75525.0	4000000.0	0.0	4.0	1.39	1.36	1.08	0.05	5.8	0.34	0.77	0.19	5.5	0.13	1.83	1.37	0.33	AAA143.CD3.X2.Y7.tile.tissue.png	11	1	2000	11	4e032bde3ff8c75c9a57779f20a3a381	0	0	0	0	0	0	0	0	0	0	0	0	0	/home/dhl_ec/bnelissen/Slides/CD3_manuscript/CD3_slides/AAA143.CD3/AAA143.CD3.run1	255	0.7	0.06	0.7	0.06	-6.5413161891	-11.937074092	2.18744331363	0.967081865479
1176.0	913441.0	538.0	13218.0	913441.0	4000000.0	10.0	2.0	0.86	0.95	1.1	0.05	7.24	0.35	0.72	0.16	6.45	0.23	2.13	1.44	0.34	AAA143.CD3.X3.Y2.tile.tissue.png	12	1	2000	12	97dd15d5d51a38610a79c494ecacb476	0	0	0	0	0	0	0	0	0	0	0	0	0	/home/dhl_ec/bnelissen/Slides/CD3_manuscript/CD3_slides/AAA143.CD3/AAA143.CD3.run1	255	0.7	0.06	0.7	0.06	-9.29637175966	-12.3965338049	3.53777772072	1.19349091406
136.0	2865577.0	67.0	38483.0	2865577.0	4000000.0	1.0	12.0	0.79	0.96	1.06	0.04	5.94	0.37	0.69	0.09	8.16	0.3	2.13	1.43	0.4	AAA143.CD3.X3.Y3.tile.tissue.png	13	1	2000	13	e3a7ba93fc2953b793599074c900da9e	0	0	0	0	0	0	0	0	0	0	0	0	0	/home/dhl_ec/bnelissen/Slides/CD3_manuscript/CD3_slides/AAA143.CD3/AAA143.CD3.run1	255	0.7	0.06	0.7	0.06	-9.37272515177	-12.1418877889	3.40789085618	1.24572650781
64.0	2527988.0	37.0	19981.0	2527988.0	4000000.0	1.0	9.0	0.86	1.07	1.09	0.04	5.93	0.49	0.83	0.1	7.76	0.27	2.02	1.41	0.42	AAA143.CD3.X3.Y4.tile.tissue.png	14	1	2000	14	f5c1a458b9cdbcb1e7968d075f4c7c62	0	0	0	0	0	0	0	0	0	0	0	0	0	/home/dhl_ec/bnelissen/Slides/CD3_manuscript/CD3_slides/AAA143.CD3/AAA143.CD3.run1	255	0.7	0.06	0.7	0.06	-9.57846884066	-11.9000996671	3.28055500964	1.5524735625
0.0	3359648.0	0.0	22351.0	3359648.0	4000000.0	0.0	6.0	0.88	1.29	1.11	0.04	7.44	0.34	0.68	0.07	7.14	0.24	2.04	1.41	0.56	AAA143.CD3.X3.Y5.tile.tissue.png	15	1	2000	15	509e796658a2d74d11dc04a14389c644	0	0	0	0	0	0	0	0	0	0	0	0	0	/home/dhl_ec/bnelissen/Slides/CD3_manuscript/CD3_slides/AAA143.CD3/AAA143.CD3.run1	255	0.7	0.06	0.7	0.06	0.0	-12.0073758127	3.30776230129	1.03833210156
0.0	1487800.0	0.0	12281.0	1487800.0	4000000.0	0.0	7.0	0.85	1.07	1.09	0.05	6.52	0.33	0.69	0.14	5.71	0.18	2.06	1.41	0.36	AAA143.CD3.X3.Y6.tile.tissue.png	16	1	2000	16	6ce8c0a5a83644d1e1a4567b203ead16	0	0	0	0	0	0	0	0	0	0	0	0	0	/home/dhl_ec/bnelissen/Slides/CD3_manuscript/CD3_slides/AAA143.CD3/AAA143.CD3.run1	255	0.7	0.06	0.7	0.06	0.0	-11.7146043377	1.08881015593	1.20444951562
0.0	1320648.0	0.0	16876.0	1320648.0	4000000.0	0.0	10.0	0.89	0.95	1.09	0.05	6.18	0.35	0.71	0.15	6.71	0.17	2.06	1.4	0.36	AAA143.CD3.X4.Y1.tile.tissue.png	17	1	2000	17	d97502f03c56e904d8ce99fdd345add3	0	0	0	0	0	0	0	0	0	0	0	0	0	/home/dhl_ec/bnelissen/Slides/CD3_manuscript/CD3_slides/AAA143.CD3/AAA143.CD3.run1	255	0.7	0.06	0.7	0.06	-8.24911555068	-11.824628656	2.15027379201	1.24900526562
2682.0	3521006.0	1121.0	15090.0	3521006.0	4000000.0	22.0	4.0	0.75	1.0	1.11	0.04	6.0	0.34	0.67	0.07	8.58	0.32	2.0	1.39	0.53	AAA143.CD3.X4.Y2.tile.tissue.png	18	1	2000	18	758838630eb3ff26bf7e8c8ae6f48d2c	0	0	0	0	0	0	0	0	0	0	0	0	0	/home/dhl_ec/bnelissen/Slides/CD3_manuscript/CD3_slides/AAA143.CD3/AAA143.CD3.run1	255	0.7	0.06	0.7	0.06	-9.31607022899	-12.4901594234	3.92369339512	1.04730745312
0.0	1095100.0	0.0	23197.0	1095100.0	4000000.0	0.0	8.0	0.89	0.97	1.09	0.04	6.16	0.37	0.69	0.15	6.44	0.16	2.05	1.41	0.56	AAA143.CD3.X4.Y3.tile.tissue.png	19	1	2000	19	1489d7c617fe3afa6e7548788ee8c4b6	0	0	0	0	0	0	0	0	0	0	0	0	0	/home/dhl_ec/bnelissen/Slides/CD3_manuscript/CD3_slides/AAA143.CD3/AAA143.CD3.run1	255	0.7	0.06	0.7	0.06	-7.08036071558	-12.1582497164	4.22321934196	1.63918803516
94.0	2739392.0	46.0	25702.0	2739392.0	4000000.0	1.0	19.0	0.86	1.01	1.05	0.04	5.92	0.35	0.68	0.09	8.02	0.29	2.39	1.4	0.6	AAA143.CD3.X4.Y4.tile.tissue.png	20	1	2000	20	0d1558bc27593774ba0e63ea97584229	0	0	0	0	0	0	0	0	0	0	0	0	0	/home/dhl_ec/bnelissen/Slides/CD3_manuscript/CD3_slides/AAA143.CD3/AAA143.CD3.run1	255	0.7	0.06	0.7	0.06	-9.5297200551	-12.0415421718	3.08322575389	1.13808097656
0.0	3355599.0	0.0	26481.0	3355599.0	4000000.0	0.0	11.0	0.97	1.16	1.08	0.04	6.0	0.35	1.13	0.08	7.71	0.23	2.03	1.4	0.39	AAA143.CD3.X4.Y5.tile.tissue.png	21	1	2000	21	9a9f8b6a33b9b23867dcf66bed175e0a	0	0	0	0	0	0	0	0	0	0	0	0	0	/home/dhl_ec/bnelissen/Slides/CD3_manuscript/CD3_slides/AAA143.CD3/AAA143.CD3.run1	255	0.7	0.06	0.7	0.06	-7.91626807328	-11.6812807732	2.2525271975	0.484286945312
0.0	178763.0	0.0	4875.0	178763.0	4000000.0	0.0	3.0	0.85	0.84	1.07	0.05	6.62	0.33	0.75	0.17	5.31	0.13	1.92	1.46	0.32	AAA143.CD3.X4.Y6.tile.tissue.png	22	1	2000	22	da64df297315d5d8258090c5f8e5426a	0	0	0	0	0	0	0	0	0	0	0	0	0	/home/dhl_ec/bnelissen/Slides/CD3_manuscript/CD3_slides/AAA143.CD3/AAA143.CD3.run1	255	0.7	0.06	0.7	0.06	0.0	-11.7548323071	2.44255505194	1.21265366797
0.0	0.0	0.0	0.0	0.0	4000000.0	0.0	0.0	0.99	1.39	1.02	0.04	4.81	0.27	0.78	0.19	4.04	0.12	1.77	1.36	0.3	AAA143.CD3.X5.Y0.tile.tissue.png	23	1	2000	23	032153295bc1dff0ef8f650ed7bf7f22	0	0	0	0	0	0	0	0	0	0	0	0	0	/home/dhl_ec/bnelissen/Slides/CD3_manuscript/CD3_slides/AAA143.CD3/AAA143.CD3.run1	255	1.0	0.06	1.0	0.06	0.0	0.0	0.0	3.49023875
795.0	2204846.0	304.0	19836.0	2204846.0	4000000.0	5.0	16.0	1.41	1.02	1.11	0.0500000000001	6.44	0.34	0.67	0.11	7.24	0.26	1.96	1.36	0.35	AAA143.CD3.X5.Y1.tile.tissue.png	24	1	2000	24	af9317b32b6398953323887b7933154f	0	0	0	0	0	0	0	0	0	0	0	0	0	/home/dhl_ec/bnelissen/Slides/CD3_manuscript/CD3_slides/AAA143.CD3/AAA143.CD3.run1	255	0.7	0.06	0.7	0.06	-9.4438814968	-12.0438884471	3.89509962709	1.02831951563
0.0	0.0	0.0	0.0	0.0	4000000.0	0.0	0.0	1.39	1.39	1.12	0.05	5.46	0.26	0.77	0.19	4.02	0.11	1.77	1.36	0.33	AAA143.CD3.X5.Y10.tile.tissue.png	25	1	2000	25	030f2548890d2b612878253a50a1bd30	0	0	0	0	0	0	0	0	0	0	0	0	0	/home/dhl_ec/bnelissen/Slides/CD3_manuscript/CD3_slides/AAA143.CD3/AAA143.CD3.run1	255	1.0	0.06	1.0	0.06	0.0	-11.4294842939	0.0	0.853321221942
0.0	40253.0	0.0	1380.0	40253.0	4000000.0	0.0	1.0	0.73	0.84	1.1	0.05	6.07	0.33	0.78	0.18	5.24	0.12	1.9	1.39	0.32	AAA143.CD3.X5.Y11.tile.tissue.png	26	1	2000	26	bdb2a68ba12f36d02d5335074a065e2f	0	0	0	0	0	0	0	0	0	0	0	0	0	/home/dhl_ec/bnelissen/Slides/CD3_manuscript/CD3_slides/AAA143.CD3/AAA143.CD3.run1	255	0.7	0.06	0.7	0.06	0.0	-11.5818510411	3.10609904075	0.353598208618
339.0	2930357.0	154.0	30544.0	2930357.0	4000000.0	4.0	9.0	0.8	0.96	1.05	0.04	6.4	0.35	0.66	0.09	7.96	0.29	1.99	1.34	0.38	AAA143.CD3.X5.Y2.tile.tissue.png	27	1	2000	27	944d803038936b0a651027f57d7229de	0	0	0	0	0	0	0	0	0	0	0	0	0	/home/dhl_ec/bnelissen/Slides/CD3_manuscript/CD3_slides/AAA143.CD3/AAA143.CD3.run1	255	0.7	0.06	0.7	0.06	-8.96555695644	-12.1915636841	3.3215620114	0.7758815625
0.0	54211.0	0.0	1516.0	54211.0	4000000.0	0.0	2.0	0.78	1.21	1.04	0.04	5.72	0.32	0.75	0.2	5.01	0.12	1.82	1.38	0.31	AAA143.CD3.X5.Y3.tile.tissue.png	28	1	2000	28	5a8b57645c3aabc0c8b0e8d273773214	0	0	0	0	0	0	0	0	0	0	0	0	0	/home/dhl_ec/bnelissen/Slides/CD3_manuscript/CD3_slides/AAA143.CD3/AAA143.CD3.run1	255	0.7	0.06	0.7	0.06	0.0	-11.9257934413	3.15219005368	1.18775999707
0.0	792186.0	0.0	14264.0	792186.0	4000000.0	0.0	7.0	0.79	0.96	1.09	0.0500000000001	8.1	0.35	0.75	0.15	6.25	0.16	2.01	1.39	0.33	AAA143.CD3.X5.Y4.tile.tissue.png	29	1	2000	29	aa34522bef444e2a020741b3de50ff45	0	0	0	0	0	0	0	0	0	0	0	0	0	/home/dhl_ec/bnelissen/Slides/CD3_manuscript/CD3_slides/AAA143.CD3/AAA143.CD3.run1	255	0.7	0.06	0.7	0.06	-8.66367164722	-11.9957520383	3.85421888311	1.6132074082
0.0	687291.0	0.0	10881.0	687291.0	4000000.0	0.0	3.0	0.67	0.9	1.24	0.05	6.55	0.33	0.72	0.17	6.08	0.15	2.02	1.43	0.48	AAA143.CD3.X5.Y5.tile.tissue.png	30	1	2000	30	d36b47b9667fd8d687fd18238b9ed4a6	0	0	0	0	0	0	0	0	0	0	0	0	0	/home/dhl_ec/bnelissen/Slides/CD3_manuscript/CD3_slides/AAA143.CD3/AAA143.CD3.run1	255	0.7	0.06	0.7	0.06	-8.45112095829	-11.8902095209	3.43478610227	1.42446542383
273.0	236251.0	120.0	6364.0	236251.0	4000000.0	2.0	3.0	0.67	0.94	1.09	0.05	6.29	0.33	0.76	0.18	5.93	0.19	1.91	1.37	0.55	AAA143.CD3.X6.Y1.tile.tissue.png	31	1	2000	31	2d6ef3ed161e33015708360dedace3cc	0	0	0	0	0	0	0	0	0	0	0	0	0	/home/dhl_ec/bnelissen/Slides/CD3_manuscript/CD3_slides/AAA143.CD3/AAA143.CD3.run1	255	0.7	0.06	0.7	0.06	-9.81354699927	-12.0386841307	4.46837765708	0.671987829102
2267.0	2052914.0	1051.0	23799.0	2052914.0	4000000.0	24.0	18.0	0.83	1.3	1.1	0.05	6.58	0.34	0.69	0.11	7.23	0.26	2.03	1.36	0.58	AAA143.CD3.X6.Y10.tile.tissue.png	32	1	2000	32	6ff49e42750f0c682d3c16db5242da9c	0	0	0	0	0	0	0	0	0	0	0	0	0	/home/dhl_ec/bnelissen/Slides/CD3_manuscript/CD3_slides/AAA143.CD3/AAA143.CD3.run1	255	0.7	0.06	0.7	0.06	-9.03490529046	-11.8579645841	1.80289800859	2.07273085937
1946.0	1493520.0	763.0	42844.0	1493520.0	4000000.0	15.0	42.0	1.29	1.22	1.02	0.05	6.33	0.49	0.71	0.16	7.23	0.25	2.18	1.42	0.6	AAA143.CD3.X6.Y11.tile.tissue.png	33	1	2000	33	bc085fe809ecf940285d011a4dc8fec7	0	0	0	0	0	0	0	0	0	0	0	0	0	/home/dhl_ec/bnelissen/Slides/CD3_manuscript/CD3_slides/AAA143.CD3/AAA143.CD3.run1	255	0.7	0.06	0.7	0.06	-8.99614586255	-12.014083491	2.51178963144	2.73985285938
197.0	51217.0	123.0	1584.0	51217.0	4000000.0	3.0	1.0	0.67	0.83	1.06	0.05	6.2	0.34	0.82	0.19	6.57	0.18	1.89	1.38	0.51	AAA143.CD3.X6.Y12.tile.tissue.png	34	1	2000	34	58af092806c3982223ca4910d527a783	0	0	0	0	0	0	0	0	0	0	0	0	0	/home/dhl_ec/bnelissen/Slides/CD3_manuscript/CD3_slides/AAA143.CD3/AAA143.CD3.run1	255	0.7	0.06	0.7	0.06	-9.05962252563	-12.3392425672	4.77360234578	0.134065270996
844.0	499510.0	405.0	8741.0	499510.0	4000000.0	8.0	3.0	0.67	0.89	1.09	0.0500000000001	6.59	0.35	0.77	0.19	6.65	0.2	1.91	1.37	0.53	AAA143.CD3.X6.Y2.tile.tissue.png	35	1	2000	35	9719112465d04840d303feea6f82bec0	0	0	0	0	0	0	0	0	0	0	0	0	0	/home/dhl_ec/bnelissen/Slides/CD3_manuscript/CD3_slides/AAA143.CD3/AAA143.CD3.run1	255	0.7	0.06	0.7	0.06	-9.53346990066	-12.3778001147	5.93895309212	1.17675148828
0.0	211680.0	0.0	6582.0	211680.0	4000000.0	0.0	6.0	1.08	1.68	1.13	0.05	6.44	0.33	0.76	0.18	5.11	0.13	1.92	1.35	0.52	AAA143.CD3.X6.Y9.tile.tissue.png	36	1	2000	36	383ef3a41ba4ad3d61141465fcbc5387	0	0	0	0	0	0	0	0	0	0	0	0	0	/home/dhl_ec/bnelissen/Slides/CD3_manuscript/CD3_slides/AAA143.CD3/AAA143.CD3.run1	255	0.7	0.06	0.7	0.06	0.0	-12.108827927	3.22131253543	1.30365272559
0.0	1297607.0	0.0	87326.0	1297607.0	4000000.0	0.0	143.0	1.21	1.11	1.1	0.0400000000001	6.31	0.4	0.94	0.14	6.15	0.16	2.12	1.37	0.39	AAA143.CD3.X7.Y10.tile.tissue.png	37	1	2000	37	340331d4d8ec2857633e8c2b2c12d1cd	0	0	0	0	0	0	0	0	0	0	0	0	0	/home/dhl_ec/bnelissen/Slides/CD3_manuscript/CD3_slides/AAA143.CD3/AAA143.CD3.run1	255	0.7	0.06	0.7	0.06	-8.02831235451	-10.3656836491	1.91132311993	0.340622207031
151.0	430832.0	93.0	28513.0	430832.0	4000000.0	2.0	40.0	0.87	0.92	1.07	0.03	8.31	0.35	0.7	0.19	6.4	0.21	2.05	1.38	0.42	AAA143.CD3.X7.Y11.tile.tissue.png	38	1	2000	38	fbc5f2e9b19329f8133f724d091dfa4c	0	0	0	0	0	0	0	0	0	0	0	0	0	/home/dhl_ec/bnelissen/Slides/CD3_manuscript/CD3_slides/AAA143.CD3/AAA143.CD3.run1	255	0.7	0.06	0.7	0.06	-9.10352851562	-12.1403032007	2.86284116839	2.23245930469
584.0	361399.0	252.0	9596.0	361399.0	4000000.0	5.0	8.0	0.71	0.96	1.06	0.04	6.49	0.33	0.76	0.18	6.03	0.19	1.89	1.35	0.48	AAA143.CD3.X7.Y12.tile.tissue.png	39	1	2000	39	8a1f06792d04e69f787666e2c3d1b0bd	0	0	0	0	0	0	0	0	0	0	0	0	0	/home/dhl_ec/bnelissen/Slides/CD3_manuscript/CD3_slides/AAA143.CD3/AAA143.CD3.run1	255	0.7	0.06	0.7	0.06	-8.991341284	-12.1391349275	3.94228235872	0.99913578125
124.0	1082009.0	58.0	32130.0	1082009.0	4000000.0	2.0	37.0	1.14	1.56	1.03	0.05	7.05	0.34	0.69	0.15	6.43	0.22	2.05	1.39	0.83	AAA143.CD3.X7.Y9.tile.tissue.png	40	1	2000	40	91327b2e7508d2d8018c74829958f41e	0	0	0	0	0	0	0	0	0	0	0	0	0	/home/dhl_ec/bnelissen/Slides/CD3_manuscript/CD3_slides/AAA143.CD3/AAA143.CD3.run1	255	0.7	0.06	0.7	0.06	-8.58256831718	-11.7413468886	1.64752801044	2.86899750391
355.0	918608.0	210.0	56715.0	918608.0	4000000.0	5.0	67.0	0.89	1.09	1.1	0.05	6.27	0.36	0.69	0.15	6.55	0.23	2.12	1.39	0.51	AAA143.CD3.X8.Y10.tile.tissue.png	41	1	2000	41	29c326943db97eaac6bbbaa584f73ee3	0	0	0	0	0	0	0	0	0	0	0	0	0	/home/dhl_ec/bnelissen/Slides/CD3_manuscript/CD3_slides/AAA143.CD3/AAA143.CD3.run1	255	0.7	0.06	0.7	0.06	-9.03655427691	-12.1888681287	3.1695326248	2.56389007812
2370.0	423619.0	1069.0	16412.0	423619.0	4000000.0	23.0	19.0	0.67	0.9	1.09	0.05	6.93	0.34	0.73	0.18	6.13	0.2	1.95	1.33	0.49	AAA143.CD3.X8.Y11.tile.tissue.png	42	1	2000	42	685a5cd7a59df803587f64e09479c747	0	0	0	0	0	0	0	0	0	0	0	0	0	/home/dhl_ec/bnelissen/Slides/CD3_manuscript/CD3_slides/AAA143.CD3/AAA143.CD3.run1	255	0.7	0.06	0.7	0.06	-9.44331190398	-12.6311890005	4.86674277083	1.35448530469
59.0	20878.0	44.0	1993.0	20878.0	4000000.0	1.0	4.0	0.7	0.93	1.09	0.0500000000001	6.53	0.35	0.81	0.2	6.24	0.19	1.9	1.38	0.46	AAA143.CD3.X8.Y12.tile.tissue.png	43	1	2000	43	637e22f3421590189929919fe3f53740	0	0	0	0	0	0	0	0	0	0	0	0	0	/home/dhl_ec/bnelissen/Slides/CD3_manuscript/CD3_slides/AAA143.CD3/AAA143.CD3.run1	255	0.7	0.06	0.7	0.06	-9.20893603283	-12.1483472912	5.44105922618	0.407243244629
139.0	653500.0	56.0	14609.0	653500.0	4000000.0	1.0	8.0	1.17	0.95	1.09	0.05	6.73	0.34	0.72	0.16	6.38	0.21	2.0	1.39	0.5	AAA143.CD3.X8.Y8.tile.tissue.png	44	1	2000	44	391814edddf5f3f8d2fca73c72321860	0	0	0	0	0	0	0	0	0	0	0	0	0	/home/dhl_ec/bnelissen/Slides/CD3_manuscript/CD3_slides/AAA143.CD3/AAA143.CD3.run1	255	0.7	0.06	0.7	0.06	-8.67403722961	-11.6310818826	1.58916149227	1.27824120703
531.0	1562547.0	277.0	86582.0	1562547.0	4000000.0	5.0	112.0	1.04	1.17	1.06	0.0400000000001	7.33	0.38	1.02	0.25	6.89	0.24	2.19	1.37	0.56	AAA143.CD3.X8.Y9.tile.tissue.png	45	1	2000	45	2cb6b8524bb7baf1335955e1c0fac685	0	0	0	0	0	0	0	0	0	0	0	0	0	/home/dhl_ec/bnelissen/Slides/CD3_manuscript/CD3_slides/AAA143.CD3/AAA143.CD3.run1	255	0.7	0.06	0.7	0.06	-9.56214180768	-11.4058929519	2.69953512807	1.09540504688
147.0	81950.0	96.0	5083.0	81950.0	4000000.0	2.0	9.0	0.73	1.34	1.04	0.0400000000001	5.85	0.33	0.76	0.18	5.76	0.18	1.83	1.34	0.51	AAA143.CD3.X9.Y10.tile.tissue.png	46	1	2000	46	9a911f01292c6fab17215af0b9a8574d	0	0	0	0	0	0	0	0	0	0	0	0	0	/home/dhl_ec/bnelissen/Slides/CD3_manuscript/CD3_slides/AAA143.CD3/AAA143.CD3.run1	255	0.7	0.06	0.7	0.06	-8.97792847958	-12.2572657572	3.26662693345	0.797059992188
232.0	1000170.0	108.0	24496.0	1000170.0	4000000.0	3.0	24.0	0.84	1.53	1.01	0.04	6.45	0.35	0.7	0.15	6.46	0.22	2.02	1.38	0.49	AAA143.CD3.X9.Y8.tile.tissue.png	47	1	2000	47	5e75956ab6d43d4b68df5fb3e523809d	0	0	0	0	0	0	0	0	0	0	0	0	0	/home/dhl_ec/bnelissen/Slides/CD3_manuscript/CD3_slides/AAA143.CD3/AAA143.CD3.run1	255	0.7	0.06	0.7	0.06	-9.17743213689	-11.8521949241	2.00523836728	1.90556002344
78.0	500630.0	44.0	40435.0	500630.0	4000000.0	1.0	77.0	1.19	0.95	1.02	0.05	6.01	0.34	0.7	0.17	5.96	0.2	2.06	1.35	0.67	AAA143.CD3.X9.Y9.tile.tissue.png	48	1	2000	48	3b621a4bee8df2ebe4520f069a90b751	0	0	0	0	0	0	0	0	0	0	0	0	0	/home/dhl_ec/bnelissen/Slides/CD3_manuscript/CD3_slides/AAA143.CD3/AAA143.CD3.run1	255	0.7	0.06	0.7	0.06	-8.85130354707	-12.0699045291	3.20437586399	3.16859683008
[truncated: 2 more columns]
