# Supplementary material for: SlideToolkit: An Assistive Toolset for the Histological Quantification of Whole Slide Images
Source: PLoS One. 2014 Nov 5;9(11):e110289. doi: 10.1371/journal.pone.0110289 (PMC4220929; doi:10.1371/journal.pone.0110289)
Supplement: RawData S1 — ICC and BlandAltman plot - measurements and r-script.zip. Measurements of Run1 and Run2, including the code for the calculation of the intraclass correlation coefficient (ICC) and the code for the Bland and Altman plot. (ZIP) [file pone.0110289.s003.zip › cellprofiler.measurements/run1.3421cf867b9736a3329d85aa8a1d3e74.DefaultOUT_Image.csv]

AreaOccupied_AreaOccupied_DAB_Nuclei	AreaOccupied_AreaOccupied_Tissue	AreaOccupied_Perimeter_DAB_Nuclei	AreaOccupied_Perimeter_Tissue	AreaOccupied_TotalArea_DAB_Nuclei	AreaOccupied_TotalArea_Tissue	Count_DAB_Nuclei	Count_Tissue	ExecutionTime_01LoadImages	ExecutionTime_02ColorToGray	ExecutionTime_03Smooth	ExecutionTime_04ImageMath	ExecutionTime_05IdentifyPrimaryObjects	ExecutionTime_06MeasureImageAreaOccupied	ExecutionTime_07UnmixColors	ExecutionTime_08MaskImage	ExecutionTime_09IdentifyPrimaryObjects	ExecutionTime_10MeasureImageAreaOccupied	ExecutionTime_11OverlayOutlines	ExecutionTime_12OverlayOutlines	ExecutionTime_13SaveImages	FileName_Original	Group_Index	Group_Number	Height_Original	ImageNumber	MD5Digest_Original	ModuleError_01LoadImages	ModuleError_02ColorToGray	ModuleError_03Smooth	ModuleError_04ImageMath	ModuleError_05IdentifyPrimaryObjects	ModuleError_06MeasureImageAreaOccupied	ModuleError_07UnmixColors	ModuleError_08MaskImage	ModuleError_09IdentifyPrimaryObjects	ModuleError_10MeasureImageAreaOccupied	ModuleError_11OverlayOutlines	ModuleError_12OverlayOutlines	ModuleError_13SaveImages	PathName_Original	Scaling_Original	Threshold_FinalThreshold_DAB_Nuclei	Threshold_FinalThreshold_Tissue	Threshold_OrigThreshold_DAB_Nuclei	Threshold_OrigThreshold_Tissue	Threshold_SumOfEntropies_DAB_Nuclei	Threshold_SumOfEntropies_Tissue	Threshold_WeightedVariance_DAB_Nuclei	Threshold_WeightedVariance_Tissue
0.0	129864.0	0.0	4841.0	129864.0	4000000.0	0.0	4.0	2.98	3.54	1.92	0.08	8.19	0.39	0.95	0.22	6.64	0.15	2.21	1.62	1.34	AAA409.CD3.duplicate-2.X0.Y3.tile.tissue.png	1	1	2000	1	6c6addd2d31bdf7b32c3a1c0c4d6cba2	0	0	0	0	0	0	0	0	0	0	0	0	0	/home/dhl_ec/bnelissen/Slides/CD3_manuscript/CD3_slides/AAA409.CD3.duplicate-2/AAA409.CD3.duplicate-2.run1	255	0.7	0.06	0.7	0.06	-8.96429573206	-11.97592197	3.85571423293	0.456040804199
167.0	2240752.0	74.0	19907.0	2240752.0	4000000.0	2.0	4.0	2.75	3.07	1.29	0.06	6.96	0.4	0.85	0.14	8.66	0.31	2.39	1.64	0.95	AAA409.CD3.duplicate-2.X0.Y4.tile.tissue.png	2	1	2000	2	1ef06a9fd405402bb6b2494686d5b9ac	0	0	0	0	0	0	0	0	0	0	0	0	0	/home/dhl_ec/bnelissen/Slides/CD3_manuscript/CD3_slides/AAA409.CD3.duplicate-2/AAA409.CD3.duplicate-2.run1	255	0.7	0.06	0.7	0.06	-9.0222864166	-11.6500449144	2.73176217392	1.23163833203
0.0	747589.0	0.0	7298.0	747589.0	4000000.0	0.0	1.0	4.06	2.05	1.18	0.06	6.97	0.39	0.93	0.19	7.08	0.18	2.34	1.63	0.54	AAA409.CD3.duplicate-2.X0.Y5.tile.tissue.png	3	1	2000	3	bfe7be3fd9d32dcbe6960e1f40871357	0	0	0	0	0	0	0	0	0	0	0	0	0	/home/dhl_ec/bnelissen/Slides/CD3_manuscript/CD3_slides/AAA409.CD3.duplicate-2/AAA409.CD3.duplicate-2.run1	255	0.7	0.06	0.7	0.06	-8.60977841089	-11.1387170359	2.24679142894	0.489342634766
0.0	462669.0	0.0	7603.0	462669.0	4000000.0	0.0	4.0	3.03	2.07	1.24	0.06	6.91	0.41	0.94	0.22	6.39	0.16	2.25	1.64	0.63	AAA409.CD3.duplicate-2.X1.Y3.tile.tissue.png	4	1	2000	4	4e20239e2577ad924338d417f85b0a78	0	0	0	0	0	0	0	0	0	0	0	0	0	/home/dhl_ec/bnelissen/Slides/CD3_manuscript/CD3_slides/AAA409.CD3.duplicate-2/AAA409.CD3.duplicate-2.run1	255	0.7	0.06	0.7	0.06	0.0	-11.535584059	2.96403908626	1.06066661133
257.0	3791778.0	144.0	15059.0	3791778.0	4000000.0	4.0	3.0	3.49	2.39	1.21	0.05	6.73	0.4	0.8	0.07	10.64	0.58	3.8	2.7	0.85	AAA409.CD3.duplicate-2.X1.Y4.tile.tissue.png	5	1	2000	5	55473d03a1a178c1b3d9e4209fd8df26	0	0	0	0	0	0	0	0	0	0	0	0	0	/home/dhl_ec/bnelissen/Slides/CD3_manuscript/CD3_slides/AAA409.CD3.duplicate-2/AAA409.CD3.duplicate-2.run1	255	0.7	0.06	0.7	0.06	-9.23023541647	-11.4623913775	3.19637877723	0.49033434375
0.0	3943936.0	0.0	8764.0	3943936.0	4000000.0	0.0	2.0	1.31	1.79	1.81	0.07	10.19	0.62	1.31	0.08	14.0	0.48	3.45	1.63	0.56	AAA409.CD3.duplicate-2.X1.Y5.tile.tissue.png	6	1	2000	6	db5ec6a4779ed09877ffb5b79f8e1452	0	0	0	0	0	0	0	0	0	0	0	0	0	/home/dhl_ec/bnelissen/Slides/CD3_manuscript/CD3_slides/AAA409.CD3.duplicate-2/AAA409.CD3.duplicate-2.run1	255	0.7	0.06	0.7	0.06	-8.89322319341	-11.8380156462	1.41286014988	0.186474429687
0.0	1439078.0	0.0	6660.0	1439078.0	4000000.0	0.0	2.0	0.88	1.4	1.2	0.06	7.08	0.38	0.87	0.16	7.47	0.2	2.28	1.61	0.46	AAA409.CD3.duplicate-2.X1.Y6.tile.tissue.png	7	1	2000	7	137af8488bc083d481c3d76ba2aeac21	0	0	0	0	0	0	0	0	0	0	0	0	0	/home/dhl_ec/bnelissen/Slides/CD3_manuscript/CD3_slides/AAA409.CD3.duplicate-2/AAA409.CD3.duplicate-2.run1	255	0.7	0.06	0.7	0.06	-7.97185451089	-11.1551347565	1.6677354228	0.490814882813
6409.0	944061.0	2831.0	35202.0	944061.0	4000000.0	57.0	23.0	1.03	1.92	1.19	0.06	7.52	0.42	0.91	0.19	7.77	0.27	2.4	1.64	0.5	AAA409.CD3.duplicate-2.X10.Y3.tile.tissue.png	8	1	2000	8	90466b640e057655c45f83da189001aa	0	0	0	0	0	0	0	0	0	0	0	0	0	/home/dhl_ec/bnelissen/Slides/CD3_manuscript/CD3_slides/AAA409.CD3.duplicate-2/AAA409.CD3.duplicate-2.run1	255	0.7	0.06	0.7	0.06	-9.83742637959	-12.4511509779	4.99993053466	1.70151377344
10450.0	2738250.0	4012.0	31678.0	2738250.0	4000000.0	80.0	18.0	3.02	1.85	1.65	0.06	7.85	0.41	1.01	0.14	9.59	0.48	2.73	1.76	0.5	AAA409.CD3.duplicate-2.X10.Y4.tile.tissue.png	9	1	2000	9	30ae48ce8d34f229db3af1ee131ca9ac	0	0	0	0	0	0	0	0	0	0	0	0	0	/home/dhl_ec/bnelissen/Slides/CD3_manuscript/CD3_slides/AAA409.CD3.duplicate-2/AAA409.CD3.duplicate-2.run1	255	0.7	0.06	0.7	0.06	-10.0444997457	-12.4113072276	5.22252481445	1.20557464063
65628.0	3982581.0	26586.0	8859.0	3982581.0	4000000.0	560.0	1.0	2.21	1.99	1.23	0.05	8.24	0.57	1.38	0.08	13.66	0.58	2.33	1.63	0.52	AAA409.CD3.duplicate-2.X10.Y5.tile.tissue.png	10	1	2000	10	13cd2a0f12043d5a50609caf24c36311	0	0	0	0	0	0	0	0	0	0	0	0	0	/home/dhl_ec/bnelissen/Slides/CD3_manuscript/CD3_slides/AAA409.CD3.duplicate-2/AAA409.CD3.duplicate-2.run1	255	0.7	0.06	0.7	0.06	-9.71364661114	-12.7725111978	2.94099222959	0.4929108125
4088.0	3961505.0	2023.0	10154.0	3961505.0	4000000.0	50.0	1.0	4.31	3.16	1.26	0.05	6.64	0.4	0.8	0.06	12.99	0.6	3.45	2.48	0.81	AAA409.CD3.duplicate-2.X10.Y6.tile.tissue.png	11	1	2000	11	4d262a78c33ab75369e082a00138d886	0	0	0	0	0	0	0	0	0	0	0	0	0	/home/dhl_ec/bnelissen/Slides/CD3_manuscript/CD3_slides/AAA409.CD3.duplicate-2/AAA409.CD3.duplicate-2.run1	255	0.7	0.06	0.7	0.06	-9.45402444882	-12.3493577945	2.50115229569	0.354075109375
4770.0	2786063.0	1738.0	21344.0	2786063.0	4000000.0	31.0	4.0	1.37	1.94	1.89	0.07	11.97	0.61	1.36	0.16	12.82	0.52	3.6	2.5	0.68	AAA409.CD3.duplicate-2.X10.Y7.tile.tissue.png	12	1	2000	12	5d2026b669dcbacfb556ebf7f8ff4bfb	0	0	0	0	0	0	0	0	0	0	0	0	0	/home/dhl_ec/bnelissen/Slides/CD3_manuscript/CD3_slides/AAA409.CD3.duplicate-2/AAA409.CD3.duplicate-2.run1	255	0.7	0.06	0.7	0.06	-9.33157930058	-12.4708368811	2.60570659913	0.9253338125
1293.0	1986234.0	571.0	10338.0	1986234.0	4000000.0	10.0	3.0	2.72	3.07	1.88	0.09	10.61	0.6	1.41	0.21	11.82	0.46	3.56	2.47	0.65	AAA409.CD3.duplicate-2.X10.Y8.tile.tissue.png	13	1	2000	13	2e22637d195592d725e712c1ef52bb17	0	0	0	0	0	0	0	0	0	0	0	0	0	/home/dhl_ec/bnelissen/Slides/CD3_manuscript/CD3_slides/AAA409.CD3.duplicate-2/AAA409.CD3.duplicate-2.run1	255	0.7	0.06	0.7	0.06	-9.65989703619	-11.6693192904	3.43890199763	0.958323046875
0.0	632802.0	0.0	7715.0	632802.0	4000000.0	0.0	3.0	3.06	3.04	1.87	0.08	10.37	0.6	1.5	0.29	9.85	0.28	3.49	2.47	0.62	AAA409.CD3.duplicate-2.X10.Y9.tile.tissue.png	14	1	2000	14	60e268bbe8e36164cbddcd19580902f5	0	0	0	0	0	0	0	0	0	0	0	0	0	/home/dhl_ec/bnelissen/Slides/CD3_manuscript/CD3_slides/AAA409.CD3.duplicate-2/AAA409.CD3.duplicate-2.run1	255	0.7	0.06	0.7	0.06	-8.78983072086	-11.6875277881	2.59806620342	0.499693898438
2780.0	305083.0	1069.0	5929.0	305083.0	4000000.0	20.0	1.0	2.98	2.36	1.29	0.06	7.34	0.41	0.96	0.22	7.33	0.35	3.45	2.5	0.6	AAA409.CD3.duplicate-2.X11.Y2.tile.tissue.png	15	1	2000	15	26e448d81bb2e6dcc5b3efd98e2f5ec9	0	0	0	0	0	0	0	0	0	0	0	0	0	/home/dhl_ec/bnelissen/Slides/CD3_manuscript/CD3_slides/AAA409.CD3.duplicate-2/AAA409.CD3.duplicate-2.run1	255	0.7	0.06	0.7	0.06	-9.92106949438	-12.3317486422	5.94403716914	0.38695640625
8892.0	2252032.0	3935.0	39194.0	2252032.0	4000000.0	87.0	25.0	2.73	3.17	1.88	0.09	11.21	0.62	1.4	0.19	12.42	0.48	3.63	2.48	0.68	AAA409.CD3.duplicate-2.X11.Y3.tile.tissue.png	16	1	2000	16	751cb7d105ef2da0a7d81d9475f49997	0	0	0	0	0	0	0	0	0	0	0	0	0	/home/dhl_ec/bnelissen/Slides/CD3_manuscript/CD3_slides/AAA409.CD3.duplicate-2/AAA409.CD3.duplicate-2.run1	255	0.7	0.06	0.7	0.06	-9.89860274146	-12.7285650454	6.67187463342	1.66934329688
9032.0	1697024.0	4517.0	60064.0	1697024.0	4000000.0	117.0	31.0	2.94	1.67	1.87	0.0899999999999	11.2	0.64	1.42	0.23	11.65	0.44	3.7	2.49	0.67	AAA409.CD3.duplicate-2.X11.Y4.tile.tissue.png	17	1	2000	17	2d0a3d7c4984cff40204c581f9750868	0	0	0	0	0	0	0	0	0	0	0	0	0	/home/dhl_ec/bnelissen/Slides/CD3_manuscript/CD3_slides/AAA409.CD3.duplicate-2/AAA409.CD3.duplicate-2.run1	255	0.7	0.06	0.7	0.06	-10.134454345	-12.6221636551	6.7981583014	2.22856113281
134620.0	3900721.0	54235.0	10472.0	3900721.0	4000000.0	1131.0	1.0	2.77	2.52	1.64	0.0500000000001	7.78	0.4	0.82	0.0700000000001	11.5	0.63	3.55	2.47	0.74	AAA409.CD3.duplicate-2.X11.Y5.tile.tissue.png	18	1	2000	18	25156866093f793c52409cc253d62421	0	0	0	0	0	0	0	0	0	0	0	0	0	/home/dhl_ec/bnelissen/Slides/CD3_manuscript/CD3_slides/AAA409.CD3.duplicate-2/AAA409.CD3.duplicate-2.run1	255	0.7	0.06	0.7	0.06	-10.0830418618	-12.8395530456	3.98601265153	0.899585234375
8632.0	3953857.0	3720.0	11307.0	3953857.0	4000000.0	83.0	1.0	2.72	2.36	1.25	0.05	9.08	0.41	0.82	0.0700000000001	10.24	0.39	2.4	1.68	0.67	AAA409.CD3.duplicate-2.X11.Y6.tile.tissue.png	19	1	2000	19	8bbc11ff6c621775580948f23264361f	0	0	0	0	0	0	0	0	0	0	0	0	0	/home/dhl_ec/bnelissen/Slides/CD3_manuscript/CD3_slides/AAA409.CD3.duplicate-2/AAA409.CD3.duplicate-2.run1	255	0.7	0.06	0.7	0.06	-9.2767423482	-12.1481892957	2.2079128423	0.259554964844
1172.0	1567896.0	505.0	12740.0	1567896.0	4000000.0	10.0	8.0	3.03	1.97	1.93	0.08	10.49	0.6	1.46	0.24	11.42	0.44	3.53	2.48	0.64	AAA409.CD3.duplicate-2.X11.Y7.tile.tissue.png	20	1	2000	20	481c09e05e0afd0bbdfc610596e3c8c7	0	0	0	0	0	0	0	0	0	0	0	0	0	/home/dhl_ec/bnelissen/Slides/CD3_manuscript/CD3_slides/AAA409.CD3.duplicate-2/AAA409.CD3.duplicate-2.run1	255	0.7	0.06	0.7	0.06	-9.10869677061	-11.6908234495	1.92388856894	0.517637851562
12364.0	1785745.0	5699.0	32599.0	1785745.0	4000000.0	129.0	8.0	2.86	1.46	1.19	0.0700000000001	7.73	0.41	0.91	0.16	8.53	0.3	2.42	1.64	0.65	AAA409.CD3.duplicate-2.X12.Y2.tile.tissue.png	21	1	2000	21	4e22354d9a724f8cd525de569a612b8d	0	0	0	0	0	0	0	0	0	0	0	0	0	/home/dhl_ec/bnelissen/Slides/CD3_manuscript/CD3_slides/AAA409.CD3.duplicate-2/AAA409.CD3.duplicate-2.run1	255	0.7	0.06	0.7	0.06	-10.004318891	-12.7537552852	7.09550320996	1.74256639062
4453.0	2454160.0	2225.0	44926.0	2454160.0	4000000.0	57.0	19.0	3.62	2.16	1.25	0.0500000000001	7.81	0.64	1.41	0.18	9.75	0.33	2.48	1.64	0.68	AAA409.CD3.duplicate-2.X12.Y3.tile.tissue.png	22	1	2000	22	5af3b50cd0c08fa3b6c0604b024525f3	0	0	0	0	0	0	0	0	0	0	0	0	0	/home/dhl_ec/bnelissen/Slides/CD3_manuscript/CD3_slides/AAA409.CD3.duplicate-2/AAA409.CD3.duplicate-2.run1	255	0.7	0.06	0.7	0.06	-10.1106354413	-12.6178590868	7.96281894291	1.89678648437
17823.0	3412867.0	7996.0	21388.0	3412867.0	4000000.0	201.0	12.0	3.11	2.28	1.21	0.0600000000001	7.63	0.41	0.84	0.09	9.93	0.38	2.38	1.64	0.68	AAA409.CD3.duplicate-2.X12.Y4.tile.tissue.png	23	1	2000	23	d8158042602c4959a842b00c6a1abe88	0	0	0	0	0	0	0	0	0	0	0	0	0	/home/dhl_ec/bnelissen/Slides/CD3_manuscript/CD3_slides/AAA409.CD3.duplicate-2/AAA409.CD3.duplicate-2.run1	255	0.7	0.06	0.7	0.06	-9.97004323134	-12.1601859839	4.34678194859	1.09884126562
59880.0	3990249.0	23387.0	8596.0	3990249.0	4000000.0	497.0	1.0	3.8	2.51	1.2	0.0599999999999	7.32	0.39	0.82	0.0699999999999	10.76	0.41	2.33	1.63	0.68	AAA409.CD3.duplicate-2.X12.Y5.tile.tissue.png	24	1	2000	24	1e705f6cb0c95bb29f10829c1855092c	0	0	0	0	0	0	0	0	0	0	0	0	0	/home/dhl_ec/bnelissen/Slides/CD3_manuscript/CD3_slides/AAA409.CD3.duplicate-2/AAA409.CD3.duplicate-2.run1	255	0.7	0.06	0.7	0.06	-9.83656466398	-11.3239484514	2.80967654268	0.454459371094
2141.0	3981126.0	1043.0	8305.0	3981126.0	4000000.0	25.0	1.0	2.78	3.24	1.27	0.0599999999999	9.1	0.4	1.29	0.09	14.18	0.59	3.49	2.48	0.71	AAA409.CD3.duplicate-2.X12.Y6.tile.tissue.png	25	1	2000	25	5250f31d9532db60d3af8faddd0cdab7	0	0	0	0	0	0	0	0	0	0	0	0	0	/home/dhl_ec/bnelissen/Slides/CD3_manuscript/CD3_slides/AAA409.CD3.duplicate-2/AAA409.CD3.duplicate-2.run1	255	0.7	0.06	0.7	0.06	-9.32370742269	-12.0937428409	2.16277753769	0.275469664062
361.0	736488.0	169.0	5713.0	736488.0	4000000.0	4.0	1.0	1.38	1.5	1.24	0.0600000000001	7.1	0.41	0.94	0.2	7.52	0.25	2.27	1.64	0.42	AAA409.CD3.duplicate-2.X12.Y7.tile.tissue.png	26	1	2000	26	4a341c997b85be5412de57719cb5e92c	0	0	0	0	0	0	0	0	0	0	0	0	0	/home/dhl_ec/bnelissen/Slides/CD3_manuscript/CD3_slides/AAA409.CD3.duplicate-2/AAA409.CD3.duplicate-2.run1	255	0.7	0.06	0.7	0.06	-9.41790622718	-11.6685379861	1.4997178565	0.2773283125
11911.0	1017504.0	4706.0	14394.0	1017504.0	4000000.0	96.0	2.0	2.94	2.03	1.19	0.0700000000001	7.45	0.4	0.96	0.19	7.86	0.27	2.32	1.64	0.53	AAA409.CD3.duplicate-2.X13.Y1.tile.tissue.png	27	1	2000	27	0e466227179411b0764b932b8a77195d	0	0	0	0	0	0	0	0	0	0	0	0	0	/home/dhl_ec/bnelissen/Slides/CD3_manuscript/CD3_slides/AAA409.CD3.duplicate-2/AAA409.CD3.duplicate-2.run1	255	0.7	0.06	0.7	0.06	-10.1524945761	-12.5953781803	8.39118684673	0.92697271875
24937.0	2317047.0	10306.0	44742.0	2317047.0	4000000.0	230.0	24.0	2.74	2.53	1.19	0.0500000000001	7.62	0.42	0.88	0.14	9.05	0.33	2.46	1.63	0.46	AAA409.CD3.duplicate-2.X13.Y2.tile.tissue.png	28	1	2000	28	42737da58bd858c14252ea2d50fab0cf	0	0	0	0	0	0	0	0	0	0	0	0	0	/home/dhl_ec/bnelissen/Slides/CD3_manuscript/CD3_slides/AAA409.CD3.duplicate-2/AAA409.CD3.duplicate-2.run1	255	0.7	0.06	0.7	0.06	-9.98714064127	-12.8602415785	6.77803456859	1.76629604687
36288.0	2307601.0	16087.0	51434.0	2307601.0	4000000.0	374.0	21.0	2.77	1.6	1.87	0.0699999999999	10.83	0.62	1.37	0.19	12.63	0.49	3.68	2.47	0.68	AAA409.CD3.duplicate-2.X13.Y3.tile.tissue.png	29	1	2000	29	fbdbee0c3bc215eaa4d18c4b1fece3da	0	0	0	0	0	0	0	0	0	0	0	0	0	/home/dhl_ec/bnelissen/Slides/CD3_manuscript/CD3_slides/AAA409.CD3.duplicate-2/AAA409.CD3.duplicate-2.run1	255	0.7	0.06	0.7	0.06	-10.1751240276	-12.8404652025	7.18140926574	1.80278376563
57500.0	3780914.0	26197.0	15914.0	3780914.0	4000000.0	630.0	4.0	1.47	1.74	1.87	0.0699999999999	10.33	0.6	1.32	0.1	14.73	0.6	3.56	2.49	0.71	AAA409.CD3.duplicate-2.X13.Y4.tile.tissue.png	30	1	2000	30	639019c50d9325541dd89b0cd4d32215	0	0	0	0	0	0	0	0	0	0	0	0	0	/home/dhl_ec/bnelissen/Slides/CD3_manuscript/CD3_slides/AAA409.CD3.duplicate-2/AAA409.CD3.duplicate-2.run1	255	0.7	0.06	0.7	0.06	-10.0559788518	-12.2306763212	4.15249686378	1.0143183125
16064.0	3986566.0	8183.0	8900.0	3986566.0	4000000.0	204.0	1.0	2.31	1.93	1.49	0.0700000000001	10.45	0.59	1.29	0.0799999999999	14.44	0.59	3.51	2.48	0.9	AAA409.CD3.duplicate-2.X13.Y5.tile.tissue.png	31	1	2000	31	1588d3ea37836476364cc87065057ddf	0	0	0	0	0	0	0	0	0	0	0	0	0	/home/dhl_ec/bnelissen/Slides/CD3_manuscript/CD3_slides/AAA409.CD3.duplicate-2/AAA409.CD3.duplicate-2.run1	255	0.7	0.06	0.7	0.06	-9.75345194887	-11.0633800735	2.7626415895	0.324636076172
2856.0	2774218.0	1400.0	9294.0	2774218.0	4000000.0	29.0	1.0	2.06	1.83	1.87	0.0799999999999	10.2	0.59	1.39	0.16	12.82	0.51	3.53	2.49	1.1	AAA409.CD3.duplicate-2.X13.Y6.tile.tissue.png	32	1	2000	32	336cc9270ed1ef7e64a7803dbb069f04	0	0	0	0	0	0	0	0	0	0	0	0	0	/home/dhl_ec/bnelissen/Slides/CD3_manuscript/CD3_slides/AAA409.CD3.duplicate-2/AAA409.CD3.duplicate-2.run1	255	0.7	0.06	0.7	0.06	-9.38756928409	-11.794205091	2.18204392094	0.389545765625
1807.0	340485.0	673.0	15835.0	340485.0	4000000.0	12.0	7.0	2.68	3.21	1.88	0.0900000000001	10.32	0.6	1.53	0.32	9.98	0.35	3.47	2.49	0.72	AAA409.CD3.duplicate-2.X14.Y1.tile.tissue.png	33	1	2000	33	3cef5e27617bd0fd63bd1b4d5ae040be	0	0	0	0	0	0	0	0	0	0	0	0	0	/home/dhl_ec/bnelissen/Slides/CD3_manuscript/CD3_slides/AAA409.CD3.duplicate-2/AAA409.CD3.duplicate-2.run1	255	0.7	0.06	0.7	0.06	-9.50652006331	-12.3003388033	4.24065830596	0.901895306641
24022.0	1620760.0	9723.0	57139.0	1620760.0	4000000.0	211.0	33.0	2.6	2.12	1.87	0.0900000000001	11.37	0.62	1.5	0.26	8.65	0.3	2.46	1.64	1.53	AAA409.CD3.duplicate-2.X14.Y2.tile.tissue.png	34	1	2000	34	e882c814ecb5492da9f028f2cf31b72f	0	0	0	0	0	0	0	0	0	0	0	0	0	/home/dhl_ec/bnelissen/Slides/CD3_manuscript/CD3_slides/AAA409.CD3.duplicate-2/AAA409.CD3.duplicate-2.run1	255	0.7	0.06	0.7	0.06	-9.92992135426	-12.802788642	5.16196835728	1.82852023437
34372.0	3497335.0	16203.0	15382.0	3497335.0	4000000.0	403.0	9.0	2.33	1.3	1.24	0.0799999999999	8.7	0.4	1.18	0.12	14.8	0.39	2.35	1.65	0.57	AAA409.CD3.duplicate-2.X14.Y3.tile.tissue.png	35	1	2000	35	11f266fdc934542115e88f50652376ae	0	0	0	0	0	0	0	0	0	0	0	0	0	/home/dhl_ec/bnelissen/Slides/CD3_manuscript/CD3_slides/AAA409.CD3.duplicate-2/AAA409.CD3.duplicate-2.run1	255	0.7	0.06	0.7	0.06	-9.89499422787	-12.6581410962	4.38611180008	0.94522628125
31654.0	3990187.0	15706.0	9078.0	3990187.0	4000000.0	398.0	1.0	1.39	3.14	1.96	0.0800000000002	10.58	0.61	1.29	0.0799999999999	14.76	0.61	3.52	2.5	0.71	AAA409.CD3.duplicate-2.X14.Y4.tile.tissue.png	36	1	2000	36	b6b3b2b3d00d63522eb93984a9010145	0	0	0	0	0	0	0	0	0	0	0	0	0	/home/dhl_ec/bnelissen/Slides/CD3_manuscript/CD3_slides/AAA409.CD3.duplicate-2/AAA409.CD3.duplicate-2.run1	255	0.7	0.06	0.7	0.06	-9.68105922094	-11.4877116987	2.39986351437	0.404316149414
5958.0	3855295.0	2023.0	8646.0	3855295.0	4000000.0	40.0	1.0	1.46	2.1	1.2	0.0599999999999	6.79	0.59	0.9	0.0699999999999	10.13	0.58	3.56	2.51	0.69	AAA409.CD3.duplicate-2.X14.Y5.tile.tissue.png	37	1	2000	37	79f80f9dea24b051d3d8299cfc744dcd	0	0	0	0	0	0	0	0	0	0	0	0	0	/home/dhl_ec/bnelissen/Slides/CD3_manuscript/CD3_slides/AAA409.CD3.duplicate-2/AAA409.CD3.duplicate-2.run1	255	0.7	0.06	0.7	0.06	-9.39955459568	-12.3720775233	2.05354009096	0.404669453125
0.0	518143.0	0.0	4178.0	518143.0	4000000.0	0.0	1.0	3.5	1.72	1.21	0.0699999999999	7.26	0.59	1.52	0.3	9.34	0.27	3.43	2.5	0.61	AAA409.CD3.duplicate-2.X14.Y6.tile.tissue.png	38	1	2000	38	8c76c903befaa946d44cbd1030777224	0	0	0	0	0	0	0	0	0	0	0	0	0	/home/dhl_ec/bnelissen/Slides/CD3_manuscript/CD3_slides/AAA409.CD3.duplicate-2/AAA409.CD3.duplicate-2.run1	255	0.7	0.06	0.7	0.06	-8.98469703468	-11.8495271343	1.40610744298	0.143636648437
2478.0	740652.0	1143.0	7772.0	740652.0	4000000.0	23.0	2.0	1.19	1.52	1.88	0.0899999999999	13.69	0.6	1.51	0.29	10.46	0.38	3.51	2.5	0.62	AAA409.CD3.duplicate-2.X14.Y7.tile.tissue.png	39	1	2000	39	f4faaca4fb1d8747b405de44d1017702	0	0	0	0	0	0	0	0	0	0	0	0	0	/home/dhl_ec/bnelissen/Slides/CD3_manuscript/CD3_slides/AAA409.CD3.duplicate-2/AAA409.CD3.duplicate-2.run1	255	0.7	0.06	0.7	0.06	-9.20141440409	-11.9848947845	3.19653763077	0.554365914063
747.0	464935.0	398.0	6594.0	464935.0	4000000.0	9.0	3.0	3.61	1.82	1.2	0.0600000000002	7.33	0.4	0.96	0.22	7.33	0.36	3.41	2.47	0.6	AAA409.CD3.duplicate-2.X14.Y8.tile.tissue.png	40	1	2000	40	d72ed8b09ab44ccd0d283ce8dc642d7b	0	0	0	0	0	0	0	0	0	0	0	0	0	/home/dhl_ec/bnelissen/Slides/CD3_manuscript/CD3_slides/AAA409.CD3.duplicate-2/AAA409.CD3.duplicate-2.run1	255	0.7	0.06	0.7	0.06	-9.24254221605	-11.9949220958	3.44115026201	0.441946941406
4719.0	940758.0	2174.0	23354.0	940758.0	4000000.0	46.0	10.0	3.02	1.98	1.19	0.0899999999999	10.78	0.61	1.47	0.28	10.71	0.39	3.55	2.49	0.62	AAA409.CD3.duplicate-2.X15.Y2.tile.tissue.png	41	1	2000	41	6249295f2dedaab8cae311624200a72f	0	0	0	0	0	0	0	0	0	0	0	0	0	/home/dhl_ec/bnelissen/Slides/CD3_manuscript/CD3_slides/AAA409.CD3.duplicate-2/AAA409.CD3.duplicate-2.run1	255	0.7	0.06	0.7	0.06	-9.83982948165	-12.4984487862	6.46381098447	1.262520125
18258.0	3795515.0	6931.0	13659.0	3795515.0	4000000.0	147.0	2.0	3.9	2.98	1.21	0.05	7.6	0.61	1.29	0.0899999999999	14.12	0.58	3.53	2.47	0.7	AAA409.CD3.duplicate-2.X15.Y3.tile.tissue.png	42	1	2000	42	7f67fa112ce663f6d441dc6780654fa8	0	0	0	0	0	0	0	0	0	0	0	0	0	/home/dhl_ec/bnelissen/Slides/CD3_manuscript/CD3_slides/AAA409.CD3.duplicate-2/AAA409.CD3.duplicate-2.run1	255	0.7	0.06	0.7	0.06	-9.65464052671	-12.4107726083	2.94694483629	0.58142584375
6160.0	3972156.0	3037.0	9666.0	3972156.0	4000000.0	74.0	1.0	2.73	2.39	1.86	0.0799999999999	10.15	0.58	1.28	0.0899999999999	14.15	0.6	3.54	2.49	0.7	AAA409.CD3.duplicate-2.X15.Y4.tile.tissue.png	43	1	2000	43	878c7caaa3576563496ae633658d79aa	0	0	0	0	0	0	0	0	0	0	0	0	0	/home/dhl_ec/bnelissen/Slides/CD3_manuscript/CD3_slides/AAA409.CD3.duplicate-2/AAA409.CD3.duplicate-2.run1	255	0.7	0.06	0.7	0.06	-9.34932054657	-10.8003070639	1.73443361606	0.1813155
44201.0	3081787.0	13281.0	8950.0	3081787.0	4000000.0	285.0	1.0	3.17	1.78	1.85	0.0900000000001	11.0	0.6	1.35	0.14	13.69	0.54	3.52	2.47	0.65	AAA409.CD3.duplicate-2.X15.Y5.tile.tissue.png	44	1	2000	44	19963143de3296483331e736fb8412a5	0	0	0	0	0	0	0	0	0	0	0	0	0	/home/dhl_ec/bnelissen/Slides/CD3_manuscript/CD3_slides/AAA409.CD3.duplicate-2/AAA409.CD3.duplicate-2.run1	255	0.7	0.06	0.7	0.06	-8.8670792071	-11.9956113957	1.33990117175	0.551796210937
1896.0	868319.0	644.0	6371.0	868319.0	4000000.0	13.0	2.0	2.59	2.95	1.84	0.0799999999999	10.02	0.6	1.48	0.28	10.63	0.38	3.5	2.48	0.61	AAA409.CD3.duplicate-2.X15.Y6.tile.tissue.png	45	1	2000	45	b952a43077e9cc701baac208c6651f14	0	0	0	0	0	0	0	0	0	0	0	0	0	/home/dhl_ec/bnelissen/Slides/CD3_manuscript/CD3_slides/AAA409.CD3.duplicate-2/AAA409.CD3.duplicate-2.run1	255	0.7	0.06	0.7	0.06	-8.30516277872	-10.8639649531	1.26019465448	0.238944566406
57.0	2241097.0	30.0	9476.0	2241097.0	4000000.0	1.0	1.0	2.73	2.05	1.2	0.0700000000002	7.05	0.61	1.42	0.2	12.06	0.48	3.55	2.49	0.64	AAA409.CD3.duplicate-2.X15.Y7.tile.tissue.png	46	1	2000	46	2aa8d96f1b4f4248ce1032850164f3f0	0	0	0	0	0	0	0	0	0	0	0	0	0	/home/dhl_ec/bnelissen/Slides/CD3_manuscript/CD3_slides/AAA409.CD3.duplicate-2/AAA409.CD3.duplicate-2.run1	255	0.7	0.06	0.7	0.06	-9.01292851035	-11.378083922	3.5460303909	0.9103735625
2021.0	2797403.0	936.0	9217.0	2797403.0	4000000.0	20.0	1.0	3.13	2.45	1.87	0.0799999999999	10.68	0.59	1.36	0.17	12.68	0.51	3.53	2.47	0.66	AAA409.CD3.duplicate-2.X16.Y2.tile.tissue.png	47	1	2000	47	02539532c5dcb1b709cd2ab1f529fdd6	0	0	0	0	0	0	0	0	0	0	0	0	0	/home/dhl_ec/bnelissen/Slides/CD3_manuscript/CD3_slides/AAA409.CD3.duplicate-2/AAA409.CD3.duplicate-2.run1	255	0.7	0.06	0.7	0.06	-9.09775833278	-11.5733591118	1.70751440067	0.315501429688
3278.0	3998340.0	1364.0	8224.0	3998340.0	4000000.0	28.0	1.0	3.13	3.05	1.84	0.0699999999999	7.93	0.4	0.78	0.0699999999999	11.46	0.4	2.37	1.64	0.67	AAA409.CD3.duplicate-2.X16.Y3.tile.tissue.png	48	1	2000	48	9c52959e4ac3b6fedd5952ad0c4395c8	0	0	0	0	0	0	0	0	0	0	0	0	0	/home/dhl_ec/bnelissen/Slides/CD3_manuscript/CD3_slides/AAA409.CD3.duplicate-2/AAA409.CD3.duplicate-2.run1	255	0.7	0.06	0.7	0.06	-8.82769268132	-11.4804065202	1.19684448098	0.125268819214
0.0	4000000.0	0.0	7996.0	4000000.0	4000000.0	0.0	1.0	4.12	3.04	1.68	0.05	6.69	0.31	0.8	0.05	10.81	0.31	2.32	1.62	0.47	AAA409.CD3.duplicate-2.X16.Y4.tile.tissue.png	49	1	2000	49	a478cb69f3e9c52a2209596b0b96fc5c	0	0	0	0	0	0	0	0	0	0	0	0	0	/home/dhl_ec/bnelissen/Slides/CD3_manuscript/CD3_slides/AAA409.CD3.duplicate-2/AAA409.CD3.duplicate-2.run1	255	0.7	0.06	0.7	0.06	-8.92776759154	-12.1537087163	0.943413416539	0.1938574133
72294.0	3999132.0	18151.0	8040.0	3999132.0	4000000.0	366.0	1.0	2.33	1.35	1.22	0.0500000000002	9.32	0.59	1.29	0.0800000000002	15.71	0.6	3.5	2.47	0.67	AAA409.CD3.duplicate-2.X16.Y5.tile.tissue.png	50	1	2000	50	7b1e953c70e21ef07ed6a772cf2b52ed	0	0	0	0	0	0	0	0	0	0	0	0	0	/home/dhl_ec/bnelissen/Slides/CD3_manuscript/CD3_slides/AAA409.CD3.duplicate-2/AAA409.CD3.duplicate-2.run1	255	0.7	0.0953401632926	0.7	0.0953401632926	-8.04785249141	-11.5256928999	0.278820804469	0.22436191254
14924.0	3506162.0	5105.0	9451.0	3506162.0	4000000.0	102.0	1.0	1.47	2.66	1.19	0.0599999999999	7.33	0.41	0.84	0.0799999999999	9.98	0.38	2.34	1.62	0.98	AAA409.CD3.duplicate-2.X16.Y6.tile.tissue.png	51	1	2000	51	411e3127734c71f6312708b0dc616631	0	0	0	0	0	0	0	0	0	0	0	0	0	/home/dhl_ec/bnelissen/Slides/CD3_manuscript/CD3_slides/AAA409.CD3.duplicate-2/AAA409.CD3.duplicate-2.run1	255	0.7	0.06	0.7	0.06	-9.29799155207	-11.8983784915	2.64636812109	0.945348625
74.0	390434.0	44.0	4297.0	390434.0	4000000.0	1.0	1.0	2.39	2.06	1.21	0.0699999999999	7.24	0.4	0.96	0.23	7.24	0.24	2.26	1.64	1.18	AAA409.CD3.duplicate-2.X16.Y7.tile.tissue.png	52	1	2000	52	b24b80acc1ac39b13ce30a327c34047d	0	0	0	0	0	0	0	0	0	0	0	0	0	/home/dhl_ec/bnelissen/Slides/CD3_manuscript/CD3_slides/AAA409.CD3.duplicate-2/AAA409.CD3.duplicate-2.run1	255	0.7	0.06	0.7	0.06	-8.66688108674	-11.0431440907	3.27705525827	0.196873999023
528.0	499582.0	176.0	11360.0	499582.0	4000000.0	2.0	5.0	2.75	2.51	1.2	0.0699999999999	7.23	0.41	0.96	0.22	7.36	0.24	2.31	1.64	0.73	AAA409.CD3.duplicate-2.X17.Y1.tile.tissue.png	53	1	2000	53	8b0a7b5af0a5441a163fd260c5538a1c	0	0	0	0	0	0	0	0	0	0	0	0	0	/home/dhl_ec/bnelissen/Slides/CD3_manuscript/CD3_slides/AAA409.CD3.duplicate-2/AAA409.CD3.duplicate-2.run1	255	0.7	0.06	0.7	0.06	-9.67268558842	-11.8871958856	3.29106190724	0.654878318359
0.0	3922383.0	0.0	11812.0	3922383.0	4000000.0	0.0	1.0	2.44	2.79	1.2	0.0599999999999	6.87	0.41	0.81	0.0699999999999	9.63	0.5	3.55	2.5	1.14	AAA409.CD3.duplicate-2.X17.Y2.tile.tissue.png	54	1	2000	54	5982956d54b2e1046a6cecabaa9c2423	0	0	0	0	0	0	0	0	0	0	0	0	0	/home/dhl_ec/bnelissen/Slides/CD3_manuscript/CD3_slides/AAA409.CD3.duplicate-2/AAA409.CD3.duplicate-2.run1	255	0.7	0.06	0.7	0.06	-9.11344401405	-11.4336903484	1.02626826353	0.155339859375
77.0	3848112.0	36.0	12429.0	3848112.0	4000000.0	1.0	2.0	2.31	2.0	1.71	0.0900000000001	10.13	0.4	0.82	0.0599999999999	9.97	0.39	2.37	1.67	1.38	AAA409.CD3.duplicate-2.X17.Y3.tile.tissue.png	55	1	2000	55	ecaff918af782a0c898f1deba19b5dae	0	0	0	0	0	0	0	0	0	0	0	0	0	/home/dhl_ec/bnelissen/Slides/CD3_manuscript/CD3_slides/AAA409.CD3.duplicate-2/AAA409.CD3.duplicate-2.run1	255	0.7	0.06	0.7	0.06	-9.06414713282	-11.3479935987	1.93655523824	0.550417492188
14402.0	3529930.0	4669.0	11458.0	3529930.0	4000000.0	78.0	1.0	3.22	2.98	1.2	0.05	7.3	0.42	0.84	0.0799999999999	10.56	0.56	3.76	2.67	0.69	AAA409.CD3.duplicate-2.X17.Y4.tile.tissue.png	56	1	2000	56	5eec21a5f450bb7b55edf854d510a9ae	0	0	0	0	0	0	0	0	0	0	0	0	0	/home/dhl_ec/bnelissen/Slides/CD3_manuscript/CD3_slides/AAA409.CD3.duplicate-2/AAA409.CD3.duplicate-2.run1	255	0.7	0.06	0.7	0.06	-9.36569731708	-12.0162056335	2.15143046987	0.952718
59082.0	3660416.0	14607.0	8166.0	3660416.0	4000000.0	309.0	1.0	1.94	2.21	1.94	0.0700000000002	10.28	0.61	1.35	0.11	14.38	0.58	3.46	2.47	0.66	AAA409.CD3.duplicate-2.X17.Y5.tile.tissue.png	57	1	2000	57	46442ae64ee9475b5a69bd448497e715	0	0	0	0	0	0	0	0	0	0	0	0	0	/home/dhl_ec/bnelissen/Slides/CD3_manuscript/CD3_slides/AAA409.CD3.duplicate-2/AAA409.CD3.duplicate-2.run1	255	0.7	0.06	0.7	0.06	-7.50309785116	-10.9890436547	0.151883223401	0.119897839844
723.0	498878.0	344.0	5927.0	498878.0	4000000.0	7.0	2.0	2.58	2.82	1.91	0.0900000000001	10.71	0.6	1.49	0.31	10.09	0.36	3.41	2.46	0.63	AAA409.CD3.duplicate-2.X17.Y6.tile.tissue.png	58	1	2000	58	78034f8dc2e182ec8063c9d87e9b8478	0	0	0	0	0	0	0	0	0	0	0	0	0	/home/dhl_ec/bnelissen/Slides/CD3_manuscript/CD3_slides/AAA409.CD3.duplicate-2/AAA409.CD3.duplicate-2.run1	255	0.7	0.06	0.7	0.06	-8.5400419321	-11.914548184	3.01941976984	0.54750290625
355.0	1833417.0	152.0	20109.0	1833417.0	4000000.0	3.0	11.0	2.89	1.57	1.88	0.0899999999999	11.83	0.61	1.42	0.22	11.66	0.46	3.51	2.47	0.64	AAA409.CD3.duplicate-2.X18.Y1.tile.tissue.png	59	1	2000	59	13f6db97f04e40e359b6c4abc6db0a28	0	0	0	0	0	0	0	0	0	0	0	0	0	/home/dhl_ec/bnelissen/Slides/CD3_manuscript/CD3_slides/AAA409.CD3.duplicate-2/AAA409.CD3.duplicate-2.run1	255	0.7	0.06	0.7	0.06	-9.43577933905	-11.8221637096	2.12706054442	1.16773734375
251.0	2134980.0	128.0	14040.0	2134980.0	4000000.0	3.0	2.0	1.19	1.45	1.87	0.0899999999997	10.07	0.6	1.41	0.2	11.95	0.47	3.58	2.47	0.650000000001	AAA409.CD3.duplicate-2.X18.Y2.tile.tissue.png	60	1	2000	60	53199141d11f114e73baab6da461548a	0	0	0	0	0	0	0	0	0	0	0	0	0	/home/dhl_ec/bnelissen/Slides/CD3_manuscript/CD3_slides/AAA409.CD3.duplicate-2/AAA409.CD3.duplicate-2.run1	255	0.7	0.06	0.7	0.06	-9.08153049073	-11.2335542103	2.1752195331	0.791485511719
0.0	811293.0	0.0	10436.0	811293.0	4000000.0	0.0	2.0	2.41	1.7	1.22	0.0599999999999	7.14	0.39	0.93	0.19	6.41	0.17	2.29	1.6	0.59	AAA409.CD3.duplicate-2.X18.Y3.tile.tissue.png	61	1	2000	61	4a729bc3eaed29260a61f1c3b27e5305	0	0	0	0	0	0	0	0	0	0	0	0	0	/home/dhl_ec/bnelissen/Slides/CD3_manuscript/CD3_slides/AAA409.CD3.duplicate-2/AAA409.CD3.duplicate-2.run1	255	0.7	0.06	0.7	0.06	0.0	-11.4987596027	2.25152349398	0.722108691406
18701.0	925707.0	5796.0	6516.0	925707.0	4000000.0	110.0	1.0	2.47	1.44	1.16	0.0600000000004	7.2	0.38	0.909999999999	0.19	7.68	0.26	2.2	1.57	0.37	AAA409.CD3.duplicate-2.X18.Y4.tile.tissue.png	62	1	2000	62	2429ce3625982e95b5ee18872ed5b74f	0	0	0	0	0	0	0	0	0	0	0	0	0	/home/dhl_ec/bnelissen/Slides/CD3_manuscript/CD3_slides/AAA409.CD3.duplicate-2/AAA409.CD3.duplicate-2.run1	255	0.7	0.06	0.7	0.06	-8.01435595248	-11.2550857588	0.981798743173	0.226247992187
28709.0	2022872.0	10127.0	8500.0	2022872.0	4000000.0	204.0	2.0	2.14	3.26	1.23	0.0599999999999	6.96	0.4	0.85	0.15	8.61	0.31	2.25	1.6	0.61	AAA409.CD3.duplicate-2.X18.Y5.tile.tissue.png	63	1	2000	63	a061adf7fd0cb79b60462e0c5ccf9729	0	0	0	0	0	0	0	0	0	0	0	0	0	/home/dhl_ec/bnelissen/Slides/CD3_manuscript/CD3_slides/AAA409.CD3.duplicate-2/AAA409.CD3.duplicate-2.run1	255	0.7	0.06	0.7	0.06	-7.66789353393	-10.9264949479	0.565533881263	0.212531097656
0.0	979886.0	0.0	6167.0	979886.0	4000000.0	0.0	1.0	2.42	2.14	1.15	0.0600000000004	6.87	0.39	0.91	0.19	7.14	0.18	2.29	1.61	0.62	AAA409.CD3.duplicate-2.X19.Y1.tile.tissue.png	64	1	2000	64	c6a593b2c1f4c2e802963ad4431c498f	0	0	0	0	0	0	0	0	0	0	0	0	0	/home/dhl_ec/bnelissen/Slides/CD3_manuscript/CD3_slides/AAA409.CD3.duplicate-2/AAA409.CD3.duplicate-2.run1	255	0.7	0.06	0.7	0.06	-7.76581874449	-11.3150986436	2.36722514351	0.568733396484
2231.0	219205.0	1013.0	3251.0	219205.0	4000000.0	20.0	1.0	2.6	2.29	1.17	0.0699999999997	6.74	0.39	0.940000000001	0.21	6.95	0.22	2.2	1.57	0.56	AAA409.CD3.duplicate-2.X19.Y4.tile.tissue.png	65	1	2000	65	03087416ceba4b51457d4168819e352d	0	0	0	0	0	0	0	0	0	0	0	0	0	/home/dhl_ec/bnelissen/Slides/CD3_manuscript/CD3_slides/AAA409.CD3.duplicate-2/AAA409.CD3.duplicate-2.run1	255	0.7	0.06	0.7	0.06	-7.83793978221	-11.4110053758	1.99188206944	0.345675194336
12122.0	242844.0	3868.0	3988.0	242844.0	4000000.0	76.0	1.0	1.56	2.31	1.18	0.0599999999999	6.93	0.39	0.94	0.22	7.15	0.23	3.44	2.5	0.6	AAA409.CD3.duplicate-2.X19.Y5.tile.tissue.png	66	1	2000	66	3f3d8249a0df77f901e852e0ab933148	0	0	0	0	0	0	0	0	0	0	0	0	0	/home/dhl_ec/bnelissen/Slides/CD3_manuscript/CD3_slides/AAA409.CD3.duplicate-2/AAA409.CD3.duplicate-2.run1	255	0.7	0.06	0.7	0.06	-8.39861924077	-11.7541459267	2.93331469601	0.152661080078
20551.0	1942204.0	8460.0	15124.0	1942204.0	4000000.0	169.0	5.0	2.72	1.67	1.88	0.0799999999999	14.58	0.61	1.41	0.22	12.02	0.46	3.53	2.47	0.65	AAA409.CD3.duplicate-2.X2.Y4.tile.tissue.png	67	1	2000	67	4eb602e7d3603b2211a6aca26f7d51e8	0	0	0	0	0	0	0	0	0	0	0	0	0	/home/dhl_ec/bnelissen/Slides/CD3_manuscript/CD3_slides/AAA409.CD3.duplicate-2/AAA409.CD3.duplicate-2.run1	255	0.7	0.06	0.7	0.06	-9.59368498581	-12.4463008268	3.09550567755	0.8130546875
1237.0	3991228.0	593.0	8684.0	3991228.0	4000000.0	15.0	1.0	2.18	1.46	1.18	0.0500000000002	6.57	0.39	0.77	0.0599999999999	9.91	0.38	2.25	1.58	0.66	AAA409.CD3.duplicate-2.X2.Y5.tile.tissue.png	68	1	2000	68	cb0190b51f19215f3086bc921179af37	0	0	0	0	0	0	0	0	0	0	0	0	0	/home/dhl_ec/bnelissen/Slides/CD3_manuscript/CD3_slides/AAA409.CD3.duplicate-2/AAA409.CD3.duplicate-2.run1	255	0.7	0.06	0.7	0.06	-9.23892289279	-11.6358328559	1.95927165512	0.20535884375
0.0	3734737.0	0.0	10248.0	3734737.0	4000000.0	0.0	1.0	1.56	2.8	1.16	0.0499999999997	10.05	0.61	1.29	0.0999999999999	13.18	0.48	3.54	2.48	0.7	AAA409.CD3.duplicate-2.X2.Y6.tile.tissue.png	69	1	2000	69	5b08aa75272f2ccfeb66b19fe9b16930	0	0	0	0	0	0	0	0	0	0	0	0	0	/home/dhl_ec/bnelissen/Slides/CD3_manuscript/CD3_slides/AAA409.CD3.duplicate-2/AAA409.CD3.duplicate-2.run1	255	0.7	0.06	0.7	0.06	-8.87391495836	-11.7571139694	1.4875259548	0.377122976562
126.0	2090639.0	65.0	10823.0	2090639.0	4000000.0	2.0	2.0	4.59	2.47	1.91	0.0900000000001	7.18	0.6	1.42	0.2	11.85	0.47	3.56	2.49	0.64	AAA409.CD3.duplicate-2.X2.Y7.tile.tissue.png	70	1	2000	70	997419e6eb37f7a4c22789a966170894	0	0	0	0	0	0	0	0	0	0	0	0	0	/home/dhl_ec/bnelissen/Slides/CD3_manuscript/CD3_slides/AAA409.CD3.duplicate-2/AAA409.CD3.duplicate-2.run1	255	0.7	0.06	0.7	0.06	-9.58976651942	-11.3672719306	2.85384398235	1.20695924609
1368.0	25591.0	566.0	1475.0	25591.0	4000000.0	11.0	1.0	3.9	3.15	1.21	0.0599999999999	7.01	0.4	0.98	0.23	7.03	0.22	2.22	1.63	0.56	AAA409.CD3.duplicate-2.X3.Y3.tile.tissue.png	71	1	2000	71	47a46576ed79433584733a435e653cf2	0	0	0	0	0	0	0	0	0	0	0	0	0	/home/dhl_ec/bnelissen/Slides/CD3_manuscript/CD3_slides/AAA409.CD3.duplicate-2/AAA409.CD3.duplicate-2.run1	255	0.7	0.06	0.7	0.06	-10.1427043806	-12.3458801471	5.49808990993	0.336038767578
126290.0	3787420.0	48876.0	11018.0	3787420.0	4000000.0	953.0	3.0	3.15	1.49	1.2	0.0599999999999	7.15	0.6	1.3	0.0900000000001	15.51	0.62	3.55	2.5	1.12	AAA409.CD3.duplicate-2.X3.Y4.tile.tissue.png	72	1	2000	72	dbd3f6a28c86d8ea73f179230e59724c	0	0	0	0	0	0	0	0	0	0	0	0	0	/home/dhl_ec/bnelissen/Slides/CD3_manuscript/CD3_slides/AAA409.CD3.duplicate-2/AAA409.CD3.duplicate-2.run1	255	0.7	0.06	0.7	0.06	-9.74991655393	-12.6858823127	2.49995624389	0.96300125
91037.0	3991877.0	37635.0	8838.0	3991877.0	4000000.0	769.0	1.0	2.13	1.97	1.2	0.0500000000002	7.27	0.41	1.29	0.0899999999997	15.17	0.61	3.54	2.52	0.92	AAA409.CD3.duplicate-2.X3.Y5.tile.tissue.png	73	1	2000	73	a7fc73f2697260d52ba9e508c010fd00	0	0	0	0	0	0	0	0	0	0	0	0	0	/home/dhl_ec/bnelissen/Slides/CD3_manuscript/CD3_slides/AAA409.CD3.duplicate-2/AAA409.CD3.duplicate-2.run1	255	0.7	0.06	0.7	0.06	-9.60047711897	-12.2448308438	2.18882298146	0.591352555847
978.0	3999046.0	505.0	8145.0	3999046.0	4000000.0	12.0	1.0	2.86	1.51	1.21	0.0599999999999	6.8	0.4	0.81	0.0599999999999	10.22	0.6	3.57	2.51	0.69	AAA409.CD3.duplicate-2.X3.Y6.tile.tissue.png	74	1	2000	74	8c9cb4be80e5bd88722c4f62c8649547	0	0	0	0	0	0	0	0	0	0	0	0	0	/home/dhl_ec/bnelissen/Slides/CD3_manuscript/CD3_slides/AAA409.CD3.duplicate-2/AAA409.CD3.duplicate-2.run1	255	0.7	0.06	0.7	0.06	-9.21763564284	-10.8260536231	1.80468680725	0.112293840332
1845.0	3989192.0	813.0	8913.0	3989192.0	4000000.0	16.0	1.0	1.51	1.33	1.22	0.0600000000004	7.8	0.41	1.29	0.0799999999999	14.11	0.59	3.51	2.47	0.69	AAA409.CD3.duplicate-2.X3.Y7.tile.tissue.png	75	1	2000	75	bed36665534bbb7ec6712301dd6230e7	0	0	0	0	0	0	0	0	0	0	0	0	0	/home/dhl_ec/bnelissen/Slides/CD3_manuscript/CD3_slides/AAA409.CD3.duplicate-2/AAA409.CD3.duplicate-2.run1	255	0.7	0.06	0.7	0.06	-9.26923757754	-9.909698572	1.89806691818	0.0990285556641
0.0	1110683.0	0.0	7820.0	1110683.0	4000000.0	0.0	3.0	2.26	1.72	1.26	0.0599999999999	7.04	0.4	0.93	0.19	7.43	0.19	2.29	1.64	0.63	AAA409.CD3.duplicate-2.X3.Y8.tile.tissue.png	76	1	2000	76	00b8c7738064bf0c28ee2871f42328a6	0	0	0	0	0	0	0	0	0	0	0	0	0	/home/dhl_ec/bnelissen/Slides/CD3_manuscript/CD3_slides/AAA409.CD3.duplicate-2/AAA409.CD3.duplicate-2.run1	255	0.7	0.06	0.7	0.06	-8.17929470257	-11.2234336457	2.67468869898	0.695969175781
4618.0	278483.0	2126.0	10166.0	278483.0	4000000.0	46.0	4.0	5.44	2.84	1.2	0.0599999999999	7.23	0.4	0.96	0.23	7.26	0.24	2.26	1.65	0.42	AAA409.CD3.duplicate-2.X4.Y3.tile.tissue.png	77	1	2000	77	e370efeac163e5f06d8a4ecf734289fb	0	0	0	0	0	0	0	0	0	0	0	0	0	/home/dhl_ec/bnelissen/Slides/CD3_manuscript/CD3_slides/AAA409.CD3.duplicate-2/AAA409.CD3.duplicate-2.run1	255	0.7	0.06	0.7	0.06	-10.2070075058	-12.4558297518	4.89001849227	0.779441296875
22084.0	3208193.0	9751.0	26187.0	3208193.0	4000000.0	225.0	13.0	3.32	2.87	1.28	0.0599999999999	7.21	0.42	0.83	0.0999999999999	9.77	0.37	2.4	1.62	0.67	AAA409.CD3.duplicate-2.X4.Y4.tile.tissue.png	78	1	2000	78	0d2e54a7f723455adccbe396cf832eaa	0	0	0	0	0	0	0	0	0	0	0	0	0	/home/dhl_ec/bnelissen/Slides/CD3_manuscript/CD3_slides/AAA409.CD3.duplicate-2/AAA409.CD3.duplicate-2.run1	255	0.7	0.06	0.7	0.06	-9.84103530052	-12.5670011517	3.48153655036	1.01397259375
132727.0	3994060.0	50778.0	8591.0	3994060.0	4000000.0	997.0	1.0	2.95	2.98	1.87	0.0599999999999	7.53	0.4	0.81	0.0699999999997	11.6	0.42	2.34	1.63	0.68	AAA409.CD3.duplicate-2.X4.Y5.tile.tissue.png	79	1	2000	79	c548d087c179ed7e6f2d97c397727f78	0	0	0	0	0	0	0	0	0	0	0	0	0	/home/dhl_ec/bnelissen/Slides/CD3_manuscript/CD3_slides/AAA409.CD3.duplicate-2/AAA409.CD3.duplicate-2.run1	255	0.7	0.06	0.7	0.06	-10.1883248652	-11.3278605223	2.72332011206	0.87631365918
30361.0	3998249.0	13667.0	8162.0	3998249.0	4000000.0	290.0	1.0	3.45	2.85	1.21	0.0499999999997	7.2	0.4	0.8	0.0700000000002	10.45	0.4	2.33	1.63	0.46	AAA409.CD3.duplicate-2.X4.Y6.tile.tissue.png	80	1	2000	80	b0a0bb608104ec6958ac648a3e3195d3	0	0	0	0	0	0	0	0	0	0	0	0	0	/home/dhl_ec/bnelissen/Slides/CD3_manuscript/CD3_slides/AAA409.CD3.duplicate-2/AAA409.CD3.duplicate-2.run1	255	0.7	0.06	0.7	0.06	-9.52560402461	-11.3469029193	2.02136928994	0.354285437012
579.0	3996154.0	304.0	8496.0	3996154.0	4000000.0	8.0	1.0	2.55	2.68	1.89	0.0499999999997	6.78	0.4	0.79	0.0700000000002	10.18	0.39	2.33	1.62	0.47	AAA409.CD3.duplicate-2.X4.Y7.tile.tissue.png	81	1	2000	81	15867aa6fbf478c560026bc7ba64f46f	0	0	0	0	0	0	0	0	0	0	0	0	0	/home/dhl_ec/bnelissen/Slides/CD3_manuscript/CD3_slides/AAA409.CD3.duplicate-2/AAA409.CD3.duplicate-2.run1	255	0.7	0.06	0.7	0.06	-9.32077559186	-11.1675757448	1.32447266062	0.0853133756104
0.0	2449185.0	0.0	15544.0	2449185.0	4000000.0	0.0	4.0	3.88	3.15	1.21	0.0699999999997	7.09	0.41	0.87	0.13	8.46	0.25	3.58	2.46	0.66	AAA409.CD3.duplicate-2.X4.Y8.tile.tissue.png	82	1	2000	82	f9afc2f2ae2690ef977b98f5a9bb9771	0	0	0	0	0	0	0	0	0	0	0	0	0	/home/dhl_ec/bnelissen/Slides/CD3_manuscript/CD3_slides/AAA409.CD3.duplicate-2/AAA409.CD3.duplicate-2.run1	255	0.7	0.06	0.7	0.06	-8.74923135665	-11.6479754843	2.31205754615	1.10110828516
24097.0	2270964.0	10891.0	27160.0	2270964.0	4000000.0	255.0	20.0	2.69	1.56	1.43	0.0599999999999	7.35	0.42	1.0	0.19	9.5	0.48	3.52	2.46	0.63	AAA409.CD3.duplicate-2.X5.Y4.tile.tissue.png	83	1	2000	83	9c222300667fe508ff193d40b670bcfb	0	0	0	0	0	0	0	0	0	0	0	0	0	/home/dhl_ec/bnelissen/Slides/CD3_manuscript/CD3_slides/AAA409.CD3.duplicate-2/AAA409.CD3.duplicate-2.run1	255	0.7	0.06	0.7	0.06	-9.9675365173	-12.5585568924	5.15255320366	1.5795006875
11014.0	3836546.0	5226.0	11671.0	3836546.0	4000000.0	133.0	3.0	2.36	1.74	1.7	0.0699999999997	10.61	0.630000000001	1.31	0.0900000000001	11.83	0.39	3.12	2.47	0.68	AAA409.CD3.duplicate-2.X5.Y5.tile.tissue.png	84	1	2000	84	d86fbadcad4f76c224231cfd796e5fa4	0	0	0	0	0	0	0	0	0	0	0	0	0	/home/dhl_ec/bnelissen/Slides/CD3_manuscript/CD3_slides/AAA409.CD3.duplicate-2/AAA409.CD3.duplicate-2.run1	255	0.7	0.06	0.7	0.06	-9.70207522386	-12.4133712504	3.22679371178	0.7046861875
17952.0	3996625.0	8303.0	8356.0	3996625.0	4000000.0	187.0	1.0	1.34	2.13	1.88	0.0700000000002	10.31	0.6	1.28	0.0799999999999	14.32	0.59	3.46	2.46	0.73	AAA409.CD3.duplicate-2.X5.Y6.tile.tissue.png	85	1	2000	85	ac83d8beb39059b1ae4c2ecb298f9017	0	0	0	0	0	0	0	0	0	0	0	0	0	/home/dhl_ec/bnelissen/Slides/CD3_manuscript/CD3_slides/AAA409.CD3.duplicate-2/AAA409.CD3.duplicate-2.run1	255	0.7	0.06	0.7	0.06	-9.64802480832	-11.6428189992	2.36911267652	0.302431462891
720.0	3997832.0	374.0	8128.0	3997832.0	4000000.0	10.0	1.0	3.5	3.2	1.22	0.0499999999997	8.28	0.59	1.28	0.0900000000001	14.05	0.59	3.48	2.48	0.69	AAA409.CD3.duplicate-2.X5.Y7.tile.tissue.png	86	1	2000	86	df94f98b3239672fe8737a1d62ef418e	0	0	0	0	0	0	0	0	0	0	0	0	0	/home/dhl_ec/bnelissen/Slides/CD3_manuscript/CD3_slides/AAA409.CD3.duplicate-2/AAA409.CD3.duplicate-2.run1	255	0.7	0.06	0.7	0.06	-9.0304759708	-11.0227217215	1.29811524294	0.0948768676758
92.0	3486638.0	46.0	9320.0	3486638.0	4000000.0	1.0	2.0	3.68	2.23	1.19	0.0599999999999	7.58	0.4	0.82	0.0799999999999	9.79	0.37	2.34	1.63	0.54	AAA409.CD3.duplicate-2.X5.Y8.tile.tissue.png	87	1	2000	87	1d8ca1538becc88d93874ec3fcac44d6	0	0	0	0	0	0	0	0	0	0	0	0	0	/home/dhl_ec/bnelissen/Slides/CD3_manuscript/CD3_slides/AAA409.CD3.duplicate-2/AAA409.CD3.duplicate-2.run1	255	0.7	0.06	0.7	0.06	-9.02616035677	-11.4017035985	1.86798535817	0.547285992187
0.0	0.0	0.0	0.0	0.0	4000000.0	0.0	0.0	2.92	2.53	1.51	0.0599999999999	5.89	0.5	1.53	0.34	6.9	0.22	3.24	2.48	0.59	AAA409.CD3.duplicate-2.X5.Y9.tile.tissue.png	88	1	2000	88	afce1bc497bf6aed3d7a17669ee7cedd	0	0	0	0	0	0	0	0	0	0	0	0	0	/home/dhl_ec/bnelissen/Slides/CD3_manuscript/CD3_slides/AAA409.CD3.duplicate-2/AAA409.CD3.duplicate-2.run1	255	1.0	0.06	1.0	0.06	0.0	0.0	0.0	0.88000825
11616.0	2119155.0	5063.0	20357.0	2119155.0	4000000.0	119.0	7.0	2.64	2.46	1.26	0.0599999999999	7.47	0.41	0.9	0.14	8.78	0.32	2.37	1.64	1.38	AAA409.CD3.duplicate-2.X6.Y4.tile.tissue.png	89	1	2000	89	253305164cca207bc99a520c2c2eac73	0	0	0	0	0	0	0	0	0	0	0	0	0	/home/dhl_ec/bnelissen/Slides/CD3_manuscript/CD3_slides/AAA409.CD3.duplicate-2/AAA409.CD3.duplicate-2.run1	255	0.7	0.06	0.7	0.06	-10.0460334655	-12.1872746512	5.48709293109	1.28859283594
44896.0	3458640.0	19868.0	20904.0	3458640.0	4000000.0	476.0	4.0	2.04	2.62	1.2	0.0499999999997	8.15	0.4	0.84	0.0900000000001	10.23	0.57	3.61	2.48	1.24	AAA409.CD3.duplicate-2.X6.Y5.tile.tissue.png	90	1	2000	90	3df19574f167d12bf06b2a2ab1cfb9c9	0	0	0	0	0	0	0	0	0	0	0	0	0	/home/dhl_ec/bnelissen/Slides/CD3_manuscript/CD3_slides/AAA409.CD3.duplicate-2/AAA409.CD3.duplicate-2.run1	255	0.7	0.06	0.7	0.06	-10.1520583332	-12.8107492497	5.70155637722	1.18556084375
13884.0	3997719.0	6780.0	8282.0	3997719.0	4000000.0	175.0	1.0	3.04	2.76	1.24	0.0599999999999	7.14	0.59	1.29	0.0799999999999	14.32	0.6	3.53	2.5	0.7	AAA409.CD3.duplicate-2.X6.Y6.tile.tissue.png	91	1	2000	91	2cd2aabff5daa2084110f34a804e5fbc	0	0	0	0	0	0	0	0	0	0	0	0	0	/home/dhl_ec/bnelissen/Slides/CD3_manuscript/CD3_slides/AAA409.CD3.duplicate-2/AAA409.CD3.duplicate-2.run1	255	0.7	0.06	0.7	0.06	-9.6489586438	-12.293881891	2.63098218831	0.273855324219
4272.0	3998376.0	1915.0	8191.0	3998376.0	4000000.0	49.0	1.0	3.52	2.39	1.19	0.0600000000004	7.13	0.4	0.81	0.0799999999999	14.17	0.6	3.52	2.47	0.69	AAA409.CD3.duplicate-2.X6.Y7.tile.tissue.png	92	1	2000	92	0f10aefeded032b39c260a8e23016460	0	0	0	0	0	0	0	0	0	0	0	0	0	/home/dhl_ec/bnelissen/Slides/CD3_manuscript/CD3_slides/AAA409.CD3.duplicate-2/AAA409.CD3.duplicate-2.run1	255	0.7	0.06	0.7	0.06	-9.24841092213	-10.826740069	1.52468878916	0.145143618164
90.0	3833868.0	40.0	9543.0	3833868.0	4000000.0	1.0	1.0	2.8	1.91	1.87	0.0799999999999	14.93	0.6	1.3	0.0900000000001	13.88	0.58	3.51	1.64	0.65	AAA409.CD3.duplicate-2.X6.Y8.tile.tissue.png	93	1	2000	93	7f199473e25e7d74b3fbc77791244e4a	0	0	0	0	0	0	0	0	0	0	0	0	0	/home/dhl_ec/bnelissen/Slides/CD3_manuscript/CD3_slides/AAA409.CD3.duplicate-2/AAA409.CD3.duplicate-2.run1	255	0.7	0.06	0.7	0.06	-9.2772775532	-11.673580327	1.45097487586	0.319568445313
57.0	98583.0	32.0	2932.0	98583.0	4000000.0	1.0	3.0	1.61	1.79	1.19	0.0599999999999	7.08	0.59	1.53	0.33	9.54	0.34	3.32	2.48	0.59	AAA409.CD3.duplicate-2.X6.Y9.tile.tissue.png	94	1	2000	94	1da66173736bcb100027f365599dc47e	0	0	0	0	0	0	0	0	0	0	0	0	0	/home/dhl_ec/bnelissen/Slides/CD3_manuscript/CD3_slides/AAA409.CD3.duplicate-2/AAA409.CD3.duplicate-2.run1	255	0.7	0.06	0.7	0.06	-7.9186617466	-11.2472057164	2.90563394367	0.31025359314
1495.0	1814298.0	781.0	9577.0	1814298.0	4000000.0	20.0	1.0	3.92	2.79	1.26	0.0700000000002	7.33	0.41	0.91	0.16	8.47	0.3	2.3	1.62	0.41	AAA409.CD3.duplicate-2.X7.Y4.tile.tissue.png	95	1	2000	95	b17fadb72e7e02681510e4e7e2411a7c	0	0	0	0	0	0	0	0	0	0	0	0	0	/home/dhl_ec/bnelissen/Slides/CD3_manuscript/CD3_slides/AAA409.CD3.duplicate-2/AAA409.CD3.duplicate-2.run1	255	0.7	0.06	0.7	0.06	-9.73803648318	-12.1961243509	4.70539559787	0.862238359375
55713.0	3629525.0	24384.0	16669.0	3629525.0	4000000.0	553.0	4.0	4.05	2.38	1.22	0.0599999999999	8.05	0.41	0.829999999999	0.0799999999999	10.36	0.4	2.37	1.62	0.48	AAA409.CD3.duplicate-2.X7.Y5.tile.tissue.png	96	1	2000	96	d964e981954a0b82875b3dc431f38ae7	0	0	0	0	0	0	0	0	0	0	0	0	0	/home/dhl_ec/bnelissen/Slides/CD3_manuscript/CD3_slides/AAA409.CD3.duplicate-2/AAA409.CD3.duplicate-2.run1	255	0.7	0.06	0.7	0.06	-10.0485229985	-12.6996130106	4.65905421703	0.908688375
46246.0	3987461.0	20728.0	8539.0	3987461.0	4000000.0	466.0	1.0	3.51	2.84	1.88	0.0700000000002	10.4	0.59	1.29	0.0900000000001	14.69	0.6	3.5	2.47	0.69	AAA409.CD3.duplicate-2.X7.Y6.tile.tissue.png	97	1	2000	97	c7a6bbb1944cb96b02f865b606e02edd	0	0	0	0	0	0	0	0	0	0	0	0	0	/home/dhl_ec/bnelissen/Slides/CD3_manuscript/CD3_slides/AAA409.CD3.duplicate-2/AAA409.CD3.duplicate-2.run1	255	0.7	0.06	0.7	0.06	-9.79437273571	-12.1303903569	2.69050102616	0.388135021484
2625.0	3937417.0	1311.0	10324.0	3937417.0	4000000.0	35.0	1.0	3.52	2.39	1.19	0.0499999999997	6.78	0.4	0.8	0.0699999999997	10.13	0.39	2.35	1.64	0.47	AAA409.CD3.duplicate-2.X7.Y7.tile.tissue.png	98	1	2000	98	0aedae0938a79b8a2dbb020b278d6041	0	0	0	0	0	0	0	0	0	0	0	0	0	/home/dhl_ec/bnelissen/Slides/CD3_manuscript/CD3_slides/AAA409.CD3.duplicate-2/AAA409.CD3.duplicate-2.run1	255	0.7	0.06	0.7	0.06	-9.18579935617	-12.0037653227	1.81088341713	0.242151054688
0.0	3941708.0	0.0	9882.0	3941708.0	4000000.0	0.0	4.0	2.85	3.04	1.19	0.0600000000004	6.91	0.4	0.8	0.0599999999999	9.67	0.32	2.37	1.63	0.49	AAA409.CD3.duplicate-2.X7.Y8.tile.tissue.png	99	1	2000	99	055c3945b78673f7d62c279fca1bf734	0	0	0	0	0	0	0	0	0	0	0	0	0	/home/dhl_ec/bnelissen/Slides/CD3_manuscript/CD3_slides/AAA409.CD3.duplicate-2/AAA409.CD3.duplicate-2.run1	255	0.7	0.06	0.7	0.06	-8.33918033342	-11.5017544586	1.0600925548	0.113226265625
0.0	434383.0	0.0	9238.0	434383.0	4000000.0	0.0	3.0	1.65	1.75	1.2	0.0599999999999	10.49	0.41	0.95	0.21	6.91	0.16	2.3	1.64	0.39	AAA409.CD3.duplicate-2.X7.Y9.tile.tissue.png	100	1	2000	100	7459a2bd12f76d5b13973acb783fcf9d	0	0	0	0	0	0	0	0	0	0	0	0	0	/home/dhl_ec/bnelissen/Slides/CD3_manuscript/CD3_slides/AAA409.CD3.duplicate-2/AAA409.CD3.duplicate-2.run1	255	0.7	0.06	0.7	0.06	-8.95608878084	-11.6127901109	3.06203240943	0.917621162109
0.0	44489.0	0.0	3805.0	44489.0	4000000.0	0.0	2.0	3.61	2.51	1.2	0.0700000000002	7.07	0.4	0.97	0.24	6.58	0.14	2.26	1.63	0.37	AAA409.CD3.duplicate-2.X8.Y3.tile.tissue.png	101	1	2000	101	b037b2c6a66c053b31f65b877d93a97e	0	0	0	0	0	0	0	0	0	0	0	0	0	/home/dhl_ec/bnelissen/Slides/CD3_manuscript/CD3_slides/AAA409.CD3.duplicate-2/AAA409.CD3.duplicate-2.run1	255	0.7	0.06	0.7	0.06	-9.65628798997	-12.2601844399	7.50931327591	0.289797822266
8772.0	1875816.0	3646.0	43617.0	1875816.0	4000000.0	81.0	25.0	3.6	2.8	1.19	0.0699999999997	7.72	0.43	0.9	0.16	8.73	0.46	3.71	2.5	0.66	AAA409.CD3.duplicate-2.X8.Y4.tile.tissue.png	102	1	2000	102	34087f672c96701efbc89d18e9b3ab95	0	0	0	0	0	0	0	0	0	0	0	0	0	/home/dhl_ec/bnelissen/Slides/CD3_manuscript/CD3_slides/AAA409.CD3.duplicate-2/AAA409.CD3.duplicate-2.run1	255	0.7	0.06	0.7	0.06	-9.98203458824	-12.6582558786	6.87930881477	1.90193815625
80049.0	3417843.0	34725.0	21628.0	3417843.0	4000000.0	739.0	8.0	2.5	1.87	1.89	0.0699999999997	11.2	0.61	1.34	0.12	11.06	0.4	2.41	1.64	0.66	AAA409.CD3.duplicate-2.X8.Y5.tile.tissue.png	103	1	2000	103	5e678b94a1d872e556121bf2ab13eaf5	0	0	0	0	0	0	0	0	0	0	0	0	0	/home/dhl_ec/bnelissen/Slides/CD3_manuscript/CD3_slides/AAA409.CD3.duplicate-2/AAA409.CD3.duplicate-2.run1	255	0.7	0.06	0.7	0.06	-10.1273564345	-12.9863625321	5.24151153213	1.0829885
21916.0	3996969.0	9835.0	8152.0	3996969.0	4000000.0	215.0	1.0	3.27	1.62	1.25	0.0500000000002	7.85	0.41	0.81	0.0700000000002	10.53	0.4	2.34	1.64	0.47	AAA409.CD3.duplicate-2.X8.Y6.tile.tissue.png	104	1	2000	104	8c25d3f551d922e3829f9d02056f4a56	0	0	0	0	0	0	0	0	0	0	0	0	0	/home/dhl_ec/bnelissen/Slides/CD3_manuscript/CD3_slides/AAA409.CD3.duplicate-2/AAA409.CD3.duplicate-2.run1	255	0.7	0.06	0.7	0.06	-9.54402770136	-11.6171978054	2.2324628499	0.297955162109
1328.0	3264098.0	535.0	22918.0	3264098.0	4000000.0	12.0	12.0	3.03	3.25	1.28	0.0499999999997	7.82	0.42	0.84	0.0899999999997	9.75	0.37	2.4	1.63	0.449999999999	AAA409.CD3.duplicate-2.X8.Y7.tile.tissue.png	105	1	2000	105	4a8bd078b8c17e8f77be1cc966b1f717	0	0	0	0	0	0	0	0	0	0	0	0	0	/home/dhl_ec/bnelissen/Slides/CD3_manuscript/CD3_slides/AAA409.CD3.duplicate-2/AAA409.CD3.duplicate-2.run1	255	0.7	0.06	0.7	0.06	-9.35166337473	-11.7108896767	1.87727837722	0.698852664063
758.0	3539846.0	410.0	19673.0	3539846.0	4000000.0	12.0	5.0	2.47	3.0	1.91	0.0799999999999	10.13	0.42	0.83	0.0899999999997	9.96	0.38	2.4	1.64	0.66	AAA409.CD3.duplicate-2.X8.Y8.tile.tissue.png	106	1	2000	106	d74cadaf6addb94bb0bae1508e473f34	0	0	0	0	0	0	0	0	0	0	0	0	0	/home/dhl_ec/bnelissen/Slides/CD3_manuscript/CD3_slides/AAA409.CD3.duplicate-2/AAA409.CD3.duplicate-2.run1	255	0.7	0.06	0.7	0.06	-8.60922227475	-11.6270197702	2.66372999072	0.651671445312
0.0	402661.0	0.0	9137.0	402661.0	4000000.0	0.0	6.0	2.91	1.99	1.89	0.0900000000001	8.7	0.41	0.96	0.22	7.02	0.16	2.37	1.64	1.36	AAA409.CD3.duplicate-2.X8.Y9.tile.tissue.png	107	1	2000	107	83a280c4a73584c8c1004f52659b9f57	0	0	0	0	0	0	0	0	0	0	0	0	0	/home/dhl_ec/bnelissen/Slides/CD3_manuscript/CD3_slides/AAA409.CD3.duplicate-2/AAA409.CD3.duplicate-2.run1	255	0.7	0.06	0.7	0.06	-8.94960566471	-11.6093018553	3.36700371599	0.541178613281
0.0	19049.0	0.0	1676.0	19049.0	4000000.0	0.0	3.0	2.63	1.8	1.2	0.0699999999997	7.3	0.4	0.97	0.24	6.71	0.15	2.29	1.65	0.54	AAA409.CD3.duplicate-2.X9.Y3.tile.tissue.png	108	1	2000	108	e05e856b06e5407a96b457cbe4c40e30	0	0	0	0	0	0	0	0	0	0	0	0	0	/home/dhl_ec/bnelissen/Slides/CD3_manuscript/CD3_slides/AAA409.CD3.duplicate-2/AAA409.CD3.duplicate-2.run1	255	0.7	0.06	0.7	0.06	-9.46743703034	-12.3132720188	5.28386508147	0.583084166748
16131.0	2509526.0	6458.0	34550.0	2509526.0	4000000.0	140.0	12.0	2.12	2.32	1.21	0.0699999999997	8.11	0.43	0.89	0.13	9.44	0.35	2.46	1.64	1.02	AAA409.CD3.duplicate-2.X9.Y4.tile.tissue.png	109	1	2000	109	81e695f946529c44932e645a42d24901	0	0	0	0	0	0	0	0	0	0	0	0	0	/home/dhl_ec/bnelissen/Slides/CD3_manuscript/CD3_slides/AAA409.CD3.duplicate-2/AAA409.CD3.duplicate-2.run1	255	0.7	0.06	0.7	0.06	-10.1491393424	-12.5343978787	6.84746242329	1.31328629688
61014.0	3914752.0	28097.0	9272.0	3914752.0	4000000.0	639.0	1.0	3.82	2.3	1.21	0.0699999999997	7.47	0.42	0.82	0.0699999999997	11.08	0.44	2.34	1.64	0.66	AAA409.CD3.duplicate-2.X9.Y5.tile.tissue.png	110	1	2000	110	df0da2770e03cd2ca8df17264770136c	0	0	0	0	0	0	0	0	0	0	0	0	0	/home/dhl_ec/bnelissen/Slides/CD3_manuscript/CD3_slides/AAA409.CD3.duplicate-2/AAA409.CD3.duplicate-2.run1	255	0.7	0.06	0.7	0.06	-9.91137427029	-12.8363064854	3.92752952576	0.698164140625
4318.0	3994353.0	2063.0	8597.0	3994353.0	4000000.0	49.0	1.0	2.61	2.72	1.22	0.0599999999999	7.02	0.41	1.3	0.0799999999999	14.24	0.52	3.28	2.5	0.68	AAA409.CD3.duplicate-2.X9.Y6.tile.tissue.png	111	1	2000	111	def0ce106831155a960265bf3646756d	0	0	0	0	0	0	0	0	0	0	0	0	0	/home/dhl_ec/bnelissen/Slides/CD3_manuscript/CD3_slides/AAA409.CD3.duplicate-2/AAA409.CD3.duplicate-2.run1	255	0.7	0.06	0.7	0.06	-9.18019023347	-12.1662382932	2.08169312406	0.239704363281
2296.0	3013097.0	905.0	21047.0	3013097.0	4000000.0	18.0	7.0	3.26	2.54	1.23	0.0500000000002	7.43	0.43	0.86	0.11	9.61	0.35	2.39	1.64	0.45	AAA409.CD3.duplicate-2.X9.Y7.tile.tissue.png	112	1	2000	112	b7c731c2a3b05c8e0ce32917fef54efb	0	0	0	0	0	0	0	0	0	0	0	0	0	/home/dhl_ec/bnelissen/Slides/CD3_manuscript/CD3_slides/AAA409.CD3.duplicate-2/AAA409.CD3.duplicate-2.run1	255	0.7	0.06	0.7	0.06	-9.25020349696	-11.9706241832	2.7015699417	0.9332831875
0.0	3611442.0	0.0	16561.0	3611442.0	4000000.0	0.0	3.0	1.02	1.93	1.23	0.0499999999997	8.05	0.41	0.83	0.0799999999999	9.55	0.309999999999	2.42	1.64	0.46	AAA409.CD3.duplicate-2.X9.Y8.tile.tissue.png	113	1	2000	113	71cb21b85f377a7ac75653089e410d2a	0	0	0	0	0	0	0	0	0	0	0	0	0	/home/dhl_ec/bnelissen/Slides/CD3_manuscript/CD3_slides/AAA409.CD3.duplicate-2/AAA409.CD3.duplicate-2.run1	255	0.7	0.06	0.7	0.06	-7.98418887763	-11.4825215832	2.19104917531	0.581360582031
237.0	1238251.0	129.0	16559.0	1238251.0	4000000.0	3.0	8.0	3.24	1.55	1.91	0.0900000000001	10.86	0.62	1.47	0.26	11.01	0.41	3.53	2.51	0.62	AAA409.CD3.duplicate-2.X9.Y9.tile.tissue.png	114	1	2000	114	96260797bc389d66f7e474454733baca	0	0	0	0	0	0	0	0	0	0	0	0	0	/home/dhl_ec/bnelissen/Slides/CD3_manuscript/CD3_slides/AAA409.CD3.duplicate-2/AAA409.CD3.duplicate-2.run1	255	0.7	0.06	0.7	0.06	-9.48913783782	-11.4321533809	3.42813383742	0.793640132813
[truncated: 2 more columns]
