# Supplementary material for: SlideToolkit: An Assistive Toolset for the Histological Quantification of Whole Slide Images
Source: PLoS One. 2014 Nov 5;9(11):e110289. doi: 10.1371/journal.pone.0110289 (PMC4220929; doi:10.1371/journal.pone.0110289)
Supplement: RawData S1 — ICC and BlandAltman plot - measurements and r-script.zip. Measurements of Run1 and Run2, including the code for the calculation of the intraclass correlation coefficient (ICC) and the code for the Bland and Altman plot. (ZIP) [file pone.0110289.s003.zip › cellprofiler.measurements/run1.36afe1c8cec91fb956ab84e558df9de7.DefaultOUT_Image.csv]

AreaOccupied_AreaOccupied_DAB_Nuclei	AreaOccupied_AreaOccupied_Tissue	AreaOccupied_Perimeter_DAB_Nuclei	AreaOccupied_Perimeter_Tissue	AreaOccupied_TotalArea_DAB_Nuclei	AreaOccupied_TotalArea_Tissue	Count_DAB_Nuclei	Count_Tissue	ExecutionTime_01LoadImages	ExecutionTime_02ColorToGray	ExecutionTime_03Smooth	ExecutionTime_04ImageMath	ExecutionTime_05IdentifyPrimaryObjects	ExecutionTime_06MeasureImageAreaOccupied	ExecutionTime_07UnmixColors	ExecutionTime_08MaskImage	ExecutionTime_09IdentifyPrimaryObjects	ExecutionTime_10MeasureImageAreaOccupied	ExecutionTime_11OverlayOutlines	ExecutionTime_12OverlayOutlines	ExecutionTime_13SaveImages	FileName_Original	Group_Index	Group_Number	Height_Original	ImageNumber	MD5Digest_Original	ModuleError_01LoadImages	ModuleError_02ColorToGray	ModuleError_03Smooth	ModuleError_04ImageMath	ModuleError_05IdentifyPrimaryObjects	ModuleError_06MeasureImageAreaOccupied	ModuleError_07UnmixColors	ModuleError_08MaskImage	ModuleError_09IdentifyPrimaryObjects	ModuleError_10MeasureImageAreaOccupied	ModuleError_11OverlayOutlines	ModuleError_12OverlayOutlines	ModuleError_13SaveImages	PathName_Original	Scaling_Original	Threshold_FinalThreshold_DAB_Nuclei	Threshold_FinalThreshold_Tissue	Threshold_OrigThreshold_DAB_Nuclei	Threshold_OrigThreshold_Tissue	Threshold_SumOfEntropies_DAB_Nuclei	Threshold_SumOfEntropies_Tissue	Threshold_WeightedVariance_DAB_Nuclei	Threshold_WeightedVariance_Tissue
0.0	81528.0	0.0	5048.0	81528.0	4000000.0	0.0	5.0	3.58	2.73	1.23	0.08	7.18	0.4	0.8	0.22	6.23	0.15	2.2	1.62	1.73	AAA415.CD3+PV.location-b.X0.Y0.tile.tissue.png	1	1	2000	1	27eef6c00997797cf25496b216948930	0	0	0	0	0	0	0	0	0	0	0	0	0	/home/dhl_ec/bnelissen/Slides/CD3_manuscript/CD3_slides/AAA415.CD3+PV.location-b/AAA415.CD3+PV.location-b.run1	255	0.7	0.06	0.7	0.06	0.0	-9.49415160595	0.0344857915954	3.77691428493
0.0	35332.0	0.0	2582.0	35332.0	4000000.0	0.0	6.0	4.26	3.48	1.86	0.07	10.28	0.6	1.29	0.34	8.42	0.23	3.41	2.52	1.04	AAA415.CD3+PV.location-b.X0.Y1.tile.tissue.png	2	1	2000	2	ba6577295117ce0850311ad1d9826424	0	0	0	0	0	0	0	0	0	0	0	0	0	/home/dhl_ec/bnelissen/Slides/CD3_manuscript/CD3_slides/AAA415.CD3+PV.location-b/AAA415.CD3+PV.location-b.run1	255	0.7	0.06	0.7	0.06	0.0	-9.32523253205	0.177667238401	0.314921816833
0.0	556877.0	0.0	8957.0	556877.0	4000000.0	0.0	10.0	3.48	2.44	1.64	0.06	7.28	0.41	0.79	0.2	7.0	0.17	2.3	1.64	0.53	AAA415.CD3+PV.location-b.X0.Y2.tile.tissue.png	3	1	2000	3	c7b0b06bd6d2baaa6b9ff6a0274a2b52	0	0	0	0	0	0	0	0	0	0	0	0	0	/home/dhl_ec/bnelissen/Slides/CD3_manuscript/CD3_slides/AAA415.CD3+PV.location-b/AAA415.CD3+PV.location-b.run1	255	0.7	0.06	0.7	0.06	-6.44602416987	-10.0244049819	0.727243632237	0.333221726562
0.0	11714.0	0.0	1009.0	11714.0	4000000.0	0.0	2.0	2.86	2.21	1.21	0.05	7.03	0.41	0.78	0.23	6.17	0.15	2.26	1.64	0.49	AAA415.CD3+PV.location-b.X0.Y3.tile.tissue.png	4	1	2000	4	b13769c1c2031c45c45e579f71f69314	0	0	0	0	0	0	0	0	0	0	0	0	0	/home/dhl_ec/bnelissen/Slides/CD3_manuscript/CD3_slides/AAA415.CD3+PV.location-b/AAA415.CD3+PV.location-b.run1	255	0.7	0.06	0.7	0.06	0.0	-9.34653006611	0.0831551117886	0.550033836929
0.0	15456.0	0.0	1242.0	15456.0	4000000.0	0.0	5.0	2.47	2.98	1.61	0.06	7.07	0.4	0.8	0.23	6.76	0.15	2.24	1.64	0.48	AAA415.CD3+PV.location-b.X0.Y4.tile.tissue.png	5	1	2000	5	d385ecb12ae35ba4e0fe10c432cae3f7	0	0	0	0	0	0	0	0	0	0	0	0	0	/home/dhl_ec/bnelissen/Slides/CD3_manuscript/CD3_slides/AAA415.CD3+PV.location-b/AAA415.CD3+PV.location-b.run1	255	0.7	0.06	0.7	0.06	-7.33508658698	-10.2274928872	1.2711409812	0.264115684448
0.0	25654.0	0.0	2307.0	25654.0	4000000.0	0.0	6.0	2.03	2.57	1.29	0.06	7.19	0.41	0.8	0.24	6.76	0.15	2.26	1.64	0.44	AAA415.CD3+PV.location-b.X0.Y5.tile.tissue.png	6	1	2000	6	e54a528937af4e5d410fe870069498ad	0	0	0	0	0	0	0	0	0	0	0	0	0	/home/dhl_ec/bnelissen/Slides/CD3_manuscript/CD3_slides/AAA415.CD3+PV.location-b/AAA415.CD3+PV.location-b.run1	255	0.7	0.06	0.7	0.06	-7.56656502755	-9.60689518517	0.710295466547	0.280553025635
0.0	11644.0	0.0	1256.0	11644.0	4000000.0	0.0	6.0	2.41	2.11	1.21	0.06	7.08	0.4	0.8	0.22	6.7	0.14	2.23	1.64	0.47	AAA415.CD3+PV.location-b.X0.Y6.tile.tissue.png	7	1	2000	7	1047be102045fe19b3e2f727699b9ca4	0	0	0	0	0	0	0	0	0	0	0	0	0	/home/dhl_ec/bnelissen/Slides/CD3_manuscript/CD3_slides/AAA415.CD3+PV.location-b/AAA415.CD3+PV.location-b.run1	255	0.7	0.06	0.7	0.06	-7.99868895773	-9.87771243524	0.874364872127	0.312086656769
0.0	12436.0	0.0	1326.0	12436.0	4000000.0	0.0	6.0	2.42	2.92	1.26	0.06	7.08	0.41	0.82	0.23	6.73	0.14	2.24	1.63	0.49	AAA415.CD3+PV.location-b.X0.Y7.tile.tissue.png	8	1	2000	8	dd25b9e8650f1df7457c8cf0e35f2137	0	0	0	0	0	0	0	0	0	0	0	0	0	/home/dhl_ec/bnelissen/Slides/CD3_manuscript/CD3_slides/AAA415.CD3+PV.location-b/AAA415.CD3+PV.location-b.run1	255	0.7	0.06	0.7	0.06	-7.69993035169	-10.387563122	1.79532384061	2.19549353345
0.0	3861.0	0.0	286.0	3861.0	4000000.0	0.0	1.0	2.64	2.37	1.42	0.07	7.31	0.4	0.97	0.24	6.31	0.15	2.23	1.64	0.41	AAA415.CD3+PV.location-b.X0.Y8.tile.tissue.png	9	1	2000	9	4eeb579d39f753b89a31cbcc2643c8de	0	0	0	0	0	0	0	0	0	0	0	0	0	/home/dhl_ec/bnelissen/Slides/CD3_manuscript/CD3_slides/AAA415.CD3+PV.location-b/AAA415.CD3+PV.location-b.run1	255	0.7	0.06	0.7	0.06	0.0	-11.5666447492	0.162727393501	3.26101762257
0.0	129856.0	0.0	8846.0	129856.0	4000000.0	0.0	11.0	3.2	3.07	1.23	0.06	7.39	0.41	0.8	0.23	6.33	0.15	2.28	1.63	0.48	AAA415.CD3+PV.location-b.X1.Y0.tile.tissue.png	10	1	2000	10	9510f2bf8a853121ccb960291adf5910	0	0	0	0	0	0	0	0	0	0	0	0	0	/home/dhl_ec/bnelissen/Slides/CD3_manuscript/CD3_slides/AAA415.CD3+PV.location-b/AAA415.CD3+PV.location-b.run1	255	0.7	0.06	0.7	0.06	0.0	-9.17843814641	0.0904590123507	0.309900877808
247.0	795063.0	135.0	13010.0	795063.0	4000000.0	3.0	3.0	2.65	1.38	1.2	0.05	7.44	0.41	0.79	0.19	7.74	0.26	2.33	1.65	0.44	AAA415.CD3+PV.location-b.X1.Y1.tile.tissue.png	11	1	2000	11	50a44ac74b56ee541055d8071b752174	0	0	0	0	0	0	0	0	0	0	0	0	0	/home/dhl_ec/bnelissen/Slides/CD3_manuscript/CD3_slides/AAA415.CD3+PV.location-b/AAA415.CD3+PV.location-b.run1	255	0.7	0.06	0.7	0.06	-8.66508626387	-11.8563478657	1.22907661343	0.12249559375
415.0	1734487.0	200.0	15494.0	1734487.0	4000000.0	5.0	7.0	1.97	2.34	1.2	0.05	12.85	0.41	0.81	0.16	8.47	0.3	2.36	1.64	0.46	AAA415.CD3+PV.location-b.X1.Y2.tile.tissue.png	12	1	2000	12	0e6226047e737ab04e5a9ec2a0479795	0	0	0	0	0	0	0	0	0	0	0	0	0	/home/dhl_ec/bnelissen/Slides/CD3_manuscript/CD3_slides/AAA415.CD3+PV.location-b/AAA415.CD3+PV.location-b.run1	255	0.7	0.06	0.7	0.06	-7.87077361963	-12.3969595513	0.85166171181	0.187301863281
10279.0	903856.0	4033.0	5851.0	903856.0	4000000.0	83.0	3.0	1.31	2.62	1.4	0.08	8.03	0.4	0.8	0.19	8.02	0.28	2.27	1.63	0.44	AAA415.CD3+PV.location-b.X1.Y3.tile.tissue.png	13	1	2000	13	d8b4e90916fe2c5e1244a90786607dca	0	0	0	0	0	0	0	0	0	0	0	0	0	/home/dhl_ec/bnelissen/Slides/CD3_manuscript/CD3_slides/AAA415.CD3+PV.location-b/AAA415.CD3+PV.location-b.run1	255	0.7	0.06	0.7	0.06	-9.10297451069	-12.0982267483	1.44754776318	0.168031078125
4161.0	1535691.0	1741.0	9432.0	1535691.0	4000000.0	34.0	3.0	1.55	2.19	1.24	0.05	7.73	0.41	0.79	0.16	8.34	0.29	2.37	1.63	0.49	AAA415.CD3+PV.location-b.X1.Y4.tile.tissue.png	14	1	2000	14	9f1a6a907a629e13dda05f584346a348	0	0	0	0	0	0	0	0	0	0	0	0	0	/home/dhl_ec/bnelissen/Slides/CD3_manuscript/CD3_slides/AAA415.CD3+PV.location-b/AAA415.CD3+PV.location-b.run1	255	0.7	0.06	0.7	0.06	-9.0984863848	-12.4605232505	1.68246206672	0.169371539062
1131.0	1018842.0	486.0	11319.0	1018842.0	4000000.0	10.0	6.0	0.92	1.2	1.24	0.05	7.17	0.4	0.78	0.19	7.9	0.27	2.41	1.63	0.44	AAA415.CD3+PV.location-b.X1.Y5.tile.tissue.png	15	1	2000	15	6a65e07f74cbfce52112492eac6d84ab	0	0	0	0	0	0	0	0	0	0	0	0	0	/home/dhl_ec/bnelissen/Slides/CD3_manuscript/CD3_slides/AAA415.CD3+PV.location-b/AAA415.CD3+PV.location-b.run1	255	0.7	0.06	0.7	0.06	-8.90482420816	-12.1051062646	1.78589565957	0.10168978125
217.0	770928.0	108.0	6529.0	770928.0	4000000.0	2.0	4.0	0.93	1.6	1.22	0.05	7.22	0.41	0.79	0.2	7.72	0.26	2.33	1.63	0.44	AAA415.CD3+PV.location-b.X1.Y6.tile.tissue.png	16	1	2000	16	34e221799ebeb71500c7e197d68d3a49	0	0	0	0	0	0	0	0	0	0	0	0	0	/home/dhl_ec/bnelissen/Slides/CD3_manuscript/CD3_slides/AAA415.CD3+PV.location-b/AAA415.CD3+PV.location-b.run1	255	0.7	0.06	0.7	0.06	-8.81590164393	-11.4863215995	1.56431263204	0.087142671875
62.0	1305.0	37.0	160.0	1305.0	4000000.0	1.0	1.0	0.9	1.3	1.22	0.06	7.05	0.41	0.86	0.23	7.05	0.23	2.22	1.64	0.43	AAA415.CD3+PV.location-b.X1.Y7.tile.tissue.png	17	1	2000	17	17ef31b95fb16fe0cc01fa8027aed0fd	0	0	0	0	0	0	0	0	0	0	0	0	0	/home/dhl_ec/bnelissen/Slides/CD3_manuscript/CD3_slides/AAA415.CD3+PV.location-b/AAA415.CD3+PV.location-b.run1	255	0.7	0.06	0.7	0.06	-8.43710369625	-11.6729695396	3.54406403729	6.66929278206
0.0	64106.0	0.0	2909.0	64106.0	4000000.0	0.0	6.0	1.04	1.35	1.26	0.05	7.42	0.4	0.84	0.22	6.21	0.15	2.34	1.64	0.59	AAA415.CD3+PV.location-b.X10.Y0.tile.tissue.png	18	1	2000	18	c7cb8f30e1cf6495606c763932901797	0	0	0	0	0	0	0	0	0	0	0	0	0	/home/dhl_ec/bnelissen/Slides/CD3_manuscript/CD3_slides/AAA415.CD3+PV.location-b/AAA415.CD3+PV.location-b.run1	255	0.7	0.06	0.7	0.06	0.0	-9.28190851812	0.0692885458996	0.364661921661
0.0	92415.0	0.0	4398.0	92415.0	4000000.0	0.0	8.0	0.94	1.4	1.2	0.05	7.12	0.4	0.81	0.22	6.22	0.15	2.28	1.65	0.54	AAA415.CD3+PV.location-b.X10.Y1.tile.tissue.png	19	1	2000	19	95235a3fbbec25f7d933a965368ba474	0	0	0	0	0	0	0	0	0	0	0	0	0	/home/dhl_ec/bnelissen/Slides/CD3_manuscript/CD3_slides/AAA415.CD3+PV.location-b/AAA415.CD3+PV.location-b.run1	255	0.7	0.06	0.7	0.06	0.0	-11.6386062981	0.0900046770174	0.0492767598572
814.0	2359466.0	338.0	20269.0	2359466.0	4000000.0	7.0	4.0	1.56	3.41	1.22	0.05	8.39	0.42	0.82	0.13	8.96	0.33	2.41	1.64	1.65	AAA415.CD3+PV.location-b.X10.Y2.tile.tissue.png	20	1	2000	20	42b70c0abe3465966ccfca79d3ad3554	0	0	0	0	0	0	0	0	0	0	0	0	0	/home/dhl_ec/bnelissen/Slides/CD3_manuscript/CD3_slides/AAA415.CD3+PV.location-b/AAA415.CD3+PV.location-b.run1	255	0.7	0.06	0.7	0.06	-8.40052267134	-10.2740111249	1.15765963666	0.240402023438
1515.0	3977647.0	749.0	9408.0	3977647.0	4000000.0	18.0	1.0	2.15	1.46	1.2	0.0500000000001	7.94	0.41	0.81	0.0699999999999	10.51	0.4	2.4	1.64	0.47	AAA415.CD3+PV.location-b.X10.Y3.tile.tissue.png	21	1	2000	21	98efc074e982c5a5593cacccbb2fbc16	0	0	0	0	0	0	0	0	0	0	0	0	0	/home/dhl_ec/bnelissen/Slides/CD3_manuscript/CD3_slides/AAA415.CD3+PV.location-b/AAA415.CD3+PV.location-b.run1	255	0.7	0.06	0.7	0.06	-8.9154573835	-12.2405639318	0.729477776738	0.111776324341
3782.0	3800001.0	1741.0	15281.0	3800001.0	4000000.0	46.0	4.0	2.16	2.34	1.22	0.0599999999999	7.26	0.57	0.78	0.0699999999999	10.08	0.39	2.37	1.63	0.49	AAA415.CD3+PV.location-b.X10.Y4.tile.tissue.png	22	1	2000	22	dd49ec4b992f80aeac1ded69f6b6f7f5	0	0	0	0	0	0	0	0	0	0	0	0	0	/home/dhl_ec/bnelissen/Slides/CD3_manuscript/CD3_slides/AAA415.CD3+PV.location-b/AAA415.CD3+PV.location-b.run1	255	0.7	0.06	0.7	0.06	-9.0757974328	-12.1062113268	1.1841849945	0.10292481958
918.0	3935272.0	460.0	10518.0	3935272.0	4000000.0	12.0	2.0	3.97	2.3	1.22	0.0500000000001	6.8	0.4	0.79	0.0699999999999	10.26	0.4	2.36	1.67	0.48	AAA415.CD3+PV.location-b.X10.Y5.tile.tissue.png	23	1	2000	23	6748df951e12e2537523b215c14501e3	0	0	0	0	0	0	0	0	0	0	0	0	0	/home/dhl_ec/bnelissen/Slides/CD3_manuscript/CD3_slides/AAA415.CD3+PV.location-b/AAA415.CD3+PV.location-b.run1	255	0.7	0.06	0.7	0.06	-9.13766917151	-11.9521827779	1.18779302929	0.117008718506
425.0	405366.0	198.0	7650.0	405366.0	4000000.0	4.0	10.0	1.38	1.89	1.48	0.0500000000001	7.42	0.42	0.8	0.21	7.49	0.36	2.75	1.65	0.51	AAA415.CD3+PV.location-b.X10.Y6.tile.tissue.png	24	1	2000	24	daf34d53ac9a9198d72cf076659d3d6c	0	0	0	0	0	0	0	0	0	0	0	0	0	/home/dhl_ec/bnelissen/Slides/CD3_manuscript/CD3_slides/AAA415.CD3+PV.location-b/AAA415.CD3+PV.location-b.run1	255	0.7	0.06	0.7	0.06	-9.34360252417	-12.7322466857	1.36496347446	0.0818467539062
0.0	49934.0	0.0	3806.0	49934.0	4000000.0	0.0	8.0	1.42	2.32	1.4	0.05	7.14	0.4	0.79	0.23	6.37	0.25	2.3	1.67	0.66	AAA415.CD3+PV.location-b.X10.Y7.tile.tissue.png	25	1	2000	25	812d2bf2eb80b73dd90f1bf08c92ea54	0	0	0	0	0	0	0	0	0	0	0	0	0	/home/dhl_ec/bnelissen/Slides/CD3_manuscript/CD3_slides/AAA415.CD3+PV.location-b/AAA415.CD3+PV.location-b.run1	255	0.7	0.06	0.7	0.06	0.0	-12.0652619122	0.215432828365	0.0505223226318
0.0	2495.0	0.0	344.0	2495.0	4000000.0	0.0	1.0	0.94	1.67	1.41	0.0600000000001	7.03	0.41	0.88	0.24	6.17	0.18	2.23	1.65	0.6	AAA415.CD3+PV.location-b.X10.Y8.tile.tissue.png	26	1	2000	26	6fa5e33f04ba879b7125a605e99eb1e9	0	0	0	0	0	0	0	0	0	0	0	0	0	/home/dhl_ec/bnelissen/Slides/CD3_manuscript/CD3_slides/AAA415.CD3+PV.location-b/AAA415.CD3+PV.location-b.run1	255	0.7	0.06	0.7	0.06	0.0	-10.677413929	0.032732184951	11.6662960271
0.0	125517.0	0.0	4942.0	125517.0	4000000.0	0.0	7.0	2.75	1.86	1.24	0.0599999999999	7.53	0.51	0.99	0.22	6.96	0.24	2.55	1.66	0.42	AAA415.CD3+PV.location-b.X11.Y0.tile.tissue.png	27	1	2000	27	b38aba66bb5e4fea1244528edb02cbcc	0	0	0	0	0	0	0	0	0	0	0	0	0	/home/dhl_ec/bnelissen/Slides/CD3_manuscript/CD3_slides/AAA415.CD3+PV.location-b/AAA415.CD3+PV.location-b.run1	255	0.7	0.06	0.7	0.06	-5.76448747131	-9.7346613407	0.116313652437	4.63467086707
0.0	91591.0	0.0	3683.0	91591.0	4000000.0	0.0	5.0	1.24	1.69	1.35	0.05	7.33	0.4	1.27	0.33	8.2	0.17	2.27	1.63	0.41	AAA415.CD3+PV.location-b.X11.Y1.tile.tissue.png	28	1	2000	28	d023a33af81e11a67e4631c95704bd03	0	0	0	0	0	0	0	0	0	0	0	0	0	/home/dhl_ec/bnelissen/Slides/CD3_manuscript/CD3_slides/AAA415.CD3+PV.location-b/AAA415.CD3+PV.location-b.run1	255	0.7	0.06	0.7	0.06	-4.96094142747	-11.6957746753	0.159424385226	0.0494266450195
303.0	1365785.0	151.0	12865.0	1365785.0	4000000.0	4.0	4.0	0.96	1.32	1.33	0.0599999999999	7.82	0.62	0.97	0.18	8.17	0.29	2.36	1.91	0.46	AAA415.CD3+PV.location-b.X11.Y2.tile.tissue.png	29	1	2000	29	808fc02eda3d3ab3a1e769975282e708	0	0	0	0	0	0	0	0	0	0	0	0	0	/home/dhl_ec/bnelissen/Slides/CD3_manuscript/CD3_slides/AAA415.CD3+PV.location-b/AAA415.CD3+PV.location-b.run1	255	0.7	0.06	0.7	0.06	-9.02807335323	-11.8965800686	1.25221263345	0.105607207031
1642.0	3997916.0	726.0	8344.0	3997916.0	4000000.0	17.0	1.0	1.26	1.6	1.23	0.0500000000001	6.87	0.4	0.79	0.0700000000001	10.32	0.39	2.35	1.63	0.46	AAA415.CD3+PV.location-b.X11.Y3.tile.tissue.png	30	1	2000	30	31aa3561779639b123853de516386fcd	0	0	0	0	0	0	0	0	0	0	0	0	0	/home/dhl_ec/bnelissen/Slides/CD3_manuscript/CD3_slides/AAA415.CD3+PV.location-b/AAA415.CD3+PV.location-b.run1	255	0.7	0.06	0.7	0.06	-9.1244230719	-11.8200926996	0.807872705386	0.14017278352
3564.0	3981795.0	1548.0	8590.0	3981795.0	4000000.0	38.0	1.0	1.21	1.45	1.24	0.0500000000001	7.0	0.41	0.81	0.0700000000001	10.73	0.46	2.72	1.64	0.66	AAA415.CD3+PV.location-b.X11.Y4.tile.tissue.png	31	1	2000	31	99feb78f2d467565119666fbb5ee4296	0	0	0	0	0	0	0	0	0	0	0	0	0	/home/dhl_ec/bnelissen/Slides/CD3_manuscript/CD3_slides/AAA415.CD3+PV.location-b/AAA415.CD3+PV.location-b.run1	255	0.7	0.06	0.7	0.06	-9.09164267638	-11.9297478389	1.00223850026	0.0574506742554
2349.0	3989006.0	864.0	8252.0	3989006.0	4000000.0	20.0	1.0	0.89	1.29	1.25	0.0500000000001	6.86	0.6	1.27	0.0899999999999	10.5	0.39	2.35	1.64	0.47	AAA415.CD3+PV.location-b.X11.Y5.tile.tissue.png	32	1	2000	32	225fae9199729cbfa7a377eaaca0b4f2	0	0	0	0	0	0	0	0	0	0	0	0	0	/home/dhl_ec/bnelissen/Slides/CD3_manuscript/CD3_slides/AAA415.CD3+PV.location-b/AAA415.CD3+PV.location-b.run1	255	0.7	0.06	0.7	0.06	-9.65137538414	-11.2773451844	1.34378314333	0.07332740448
1391.0	2394658.0	630.0	16755.0	2394658.0	4000000.0	14.0	5.0	1.18	1.59	1.33	0.05	9.56	0.42	0.79	0.12	8.92	0.32	2.4	1.64	0.52	AAA415.CD3+PV.location-b.X11.Y6.tile.tissue.png	33	1	2000	33	8d363668484d64fb666b38900e546b27	0	0	0	0	0	0	0	0	0	0	0	0	0	/home/dhl_ec/bnelissen/Slides/CD3_manuscript/CD3_slides/AAA415.CD3+PV.location-b/AAA415.CD3+PV.location-b.run1	255	0.7	0.06	0.7	0.06	-9.06260171689	-12.2123180699	1.24779306097	0.114307525391
0.0	52032.0	0.0	3815.0	52032.0	4000000.0	0.0	7.0	0.95	1.54	1.22	0.0500000000001	7.0	0.4	0.78	0.23	6.2	0.15	2.31	1.64	0.55	AAA415.CD3+PV.location-b.X11.Y7.tile.tissue.png	34	1	2000	34	87032d5d3eecb65946ebec8ce64ecc5b	0	0	0	0	0	0	0	0	0	0	0	0	0	/home/dhl_ec/bnelissen/Slides/CD3_manuscript/CD3_slides/AAA415.CD3+PV.location-b/AAA415.CD3+PV.location-b.run1	255	0.7	0.06	0.7	0.06	0.0	-11.7755643626	0.20476268285	0.0475718956299
0.0	7584.0	0.0	772.0	7584.0	4000000.0	0.0	3.0	1.14	2.28	1.28	0.0700000000001	7.02	0.41	0.86	0.24	6.17	0.15	2.23	1.64	0.63	AAA415.CD3+PV.location-b.X11.Y8.tile.tissue.png	35	1	2000	35	7589a9bf95d115b1a0b35602e9c751a8	0	0	0	0	0	0	0	0	0	0	0	0	0	/home/dhl_ec/bnelissen/Slides/CD3_manuscript/CD3_slides/AAA415.CD3+PV.location-b/AAA415.CD3+PV.location-b.run1	255	0.7	0.06	0.7	0.06	0.0	-10.3194138183	0.192089225672	9.82721424499
0.0	28529.0	0.0	1851.0	28529.0	4000000.0	0.0	4.0	1.33	1.68	1.32	0.0700000000001	7.32	0.4	0.85	0.24	6.97	0.15	2.27	1.64	0.53	AAA415.CD3+PV.location-b.X12.Y0.tile.tissue.png	36	1	2000	36	afe5371883e7b777b8bfe1a54d5b32bc	0	0	0	0	0	0	0	0	0	0	0	0	0	/home/dhl_ec/bnelissen/Slides/CD3_manuscript/CD3_slides/AAA415.CD3+PV.location-b/AAA415.CD3+PV.location-b.run1	255	0.7	0.06	0.7	0.06	-7.31602924172	-10.4401632316	0.186736419097	6.42862510895
0.0	51307.0	0.0	3468.0	51307.0	4000000.0	0.0	5.0	1.2	1.66	1.86	0.0700000000001	6.93	0.43	0.8	0.23	7.33	0.24	2.53	1.63	0.51	AAA415.CD3+PV.location-b.X12.Y1.tile.tissue.png	37	1	2000	37	b4369f7b1ef5cb0dd71da78e90a81e1c	0	0	0	0	0	0	0	0	0	0	0	0	0	/home/dhl_ec/bnelissen/Slides/CD3_manuscript/CD3_slides/AAA415.CD3+PV.location-b/AAA415.CD3+PV.location-b.run1	255	0.7	0.06	0.7	0.06	-6.85438526307	-11.6368918306	0.147115487338	0.0493396537476
0.0	52859.0	0.0	2179.0	52859.0	4000000.0	0.0	3.0	1.11	2.15	1.24	0.05	7.06	0.4	0.79	0.23	6.25	0.15	2.32	1.64	0.57	AAA415.CD3+PV.location-b.X12.Y2.tile.tissue.png	38	1	2000	38	e0e163155eeb1d0746504258de5cb8eb	0	0	0	0	0	0	0	0	0	0	0	0	0	/home/dhl_ec/bnelissen/Slides/CD3_manuscript/CD3_slides/AAA415.CD3+PV.location-b/AAA415.CD3+PV.location-b.run1	255	0.7	0.06	0.7	0.06	0.0	-12.5142270147	0.311247848049	0.0450864050293
2178.0	2665971.0	1005.0	8178.0	2665971.0	4000000.0	23.0	2.0	1.43	1.66	1.23	0.05	7.07	0.58	0.79	0.12	9.24	0.34	2.4	1.65	0.51	AAA415.CD3+PV.location-b.X12.Y3.tile.tissue.png	39	1	2000	39	ebd1e4669ee4c9c8681b159e1aba4d80	0	0	0	0	0	0	0	0	0	0	0	0	0	/home/dhl_ec/bnelissen/Slides/CD3_manuscript/CD3_slides/AAA415.CD3+PV.location-b/AAA415.CD3+PV.location-b.run1	255	0.7	0.06	0.7	0.06	-8.58818437134	-11.7031543836	0.63065166651	0.0598148720703
3851.0	3893995.0	1682.0	10760.0	3893995.0	4000000.0	42.0	1.0	2.91	2.49	1.68	0.05	6.9	0.41	0.8	0.0600000000002	10.18	0.39	2.86	1.63	0.45	AAA415.CD3+PV.location-b.X12.Y4.tile.tissue.png	40	1	2000	40	df6a55907ce8c4fe06da9b926daae6d7	0	0	0	0	0	0	0	0	0	0	0	0	0	/home/dhl_ec/bnelissen/Slides/CD3_manuscript/CD3_slides/AAA415.CD3+PV.location-b/AAA415.CD3+PV.location-b.run1	255	0.7	0.06	0.7	0.06	-8.85818388005	-11.7537183935	0.765202920692	0.077163515625
5661.0	3998750.0	2429.0	8179.0	3998750.0	4000000.0	60.0	1.0	2.63	2.9	1.26	0.05	6.8	0.44	0.93	0.0699999999999	10.55	0.41	2.36	1.63	0.46	AAA415.CD3+PV.location-b.X12.Y5.tile.tissue.png	41	1	2000	41	98dae94c933f1036e34c0092b8af93da	0	0	0	0	0	0	0	0	0	0	0	0	0	/home/dhl_ec/bnelissen/Slides/CD3_manuscript/CD3_slides/AAA415.CD3+PV.location-b/AAA415.CD3+PV.location-b.run1	255	0.7	0.06	0.7	0.06	-9.30578344248	-11.8913174165	1.38399935839	0.0715323527222
1630.0	3687645.0	735.0	16890.0	3687645.0	4000000.0	17.0	4.0	3.09	2.63	1.25	0.0599999999999	7.29	0.41	0.82	0.0799999999999	10.29	0.39	2.42	1.63	0.5	AAA415.CD3+PV.location-b.X12.Y6.tile.tissue.png	42	1	2000	42	6d35fd9e26d36be8c9bd93f5ef850225	0	0	0	0	0	0	0	0	0	0	0	0	0	/home/dhl_ec/bnelissen/Slides/CD3_manuscript/CD3_slides/AAA415.CD3+PV.location-b/AAA415.CD3+PV.location-b.run1	255	0.7	0.06	0.7	0.06	-8.77849193686	-12.0756681175	1.05433419974	0.14105339624
143.0	250069.0	76.0	10700.0	250069.0	4000000.0	2.0	14.0	2.94	1.28	1.23	0.0500000000002	7.5	0.41	0.79	0.23	7.46	0.24	2.38	1.64	0.42	AAA415.CD3+PV.location-b.X12.Y7.tile.tissue.png	43	1	2000	43	f3d5e5e17c099207d7fef4e88eaf399a	0	0	0	0	0	0	0	0	0	0	0	0	0	/home/dhl_ec/bnelissen/Slides/CD3_manuscript/CD3_slides/AAA415.CD3+PV.location-b/AAA415.CD3+PV.location-b.run1	255	0.7	0.06	0.7	0.06	-7.73059533789	-12.3435534054	0.504529594681	0.0602868808594
0.0	11956.0	0.0	769.0	11956.0	4000000.0	0.0	2.0	2.53	2.03	1.29	0.0599999999999	7.46	0.42	0.86	0.23	6.36	0.15	2.24	1.65	0.42	AAA415.CD3+PV.location-b.X12.Y8.tile.tissue.png	44	1	2000	44	e5e6b66fe27b8f81fcc37b9d7060c669	0	0	0	0	0	0	0	0	0	0	0	0	0	/home/dhl_ec/bnelissen/Slides/CD3_manuscript/CD3_slides/AAA415.CD3+PV.location-b/AAA415.CD3+PV.location-b.run1	255	0.7	0.06	0.7	0.06	0.0	-9.35198380631	0.0211585674369	5.84274005212
0.0	78930.0	0.0	3692.0	78930.0	4000000.0	0.0	4.0	1.77	2.56	1.24	0.0699999999999	7.55	0.4	0.89	0.24	6.51	0.15	2.29	1.63	0.41	AAA415.CD3+PV.location-b.X13.Y0.tile.tissue.png	45	1	2000	45	9b37e5ac94e68b3af14fc519fa704c96	0	0	0	0	0	0	0	0	0	0	0	0	0	/home/dhl_ec/bnelissen/Slides/CD3_manuscript/CD3_slides/AAA415.CD3+PV.location-b/AAA415.CD3+PV.location-b.run1	255	0.7	0.06	0.7	0.06	0.0	-10.849172376	0.107659674712	10.1133326302
0.0	102213.0	0.0	6513.0	102213.0	4000000.0	0.0	14.0	0.98	1.12	1.25	0.05	7.09	0.41	0.78	0.22	6.63	0.16	2.38	1.64	0.44	AAA415.CD3+PV.location-b.X13.Y1.tile.tissue.png	46	1	2000	46	b7e52fa7b05748ce81ebfb8131e13ce4	0	0	0	0	0	0	0	0	0	0	0	0	0	/home/dhl_ec/bnelissen/Slides/CD3_manuscript/CD3_slides/AAA415.CD3+PV.location-b/AAA415.CD3+PV.location-b.run1	255	0.7	0.06	0.7	0.06	-7.76465111723	-12.0276674887	0.298791695263	0.0461114887695
0.0	20611.0	0.0	940.0	20611.0	4000000.0	0.0	2.0	1.04	1.61	1.24	0.05	6.98	0.4	0.79	0.22	6.09	0.14	2.21	1.65	0.42	AAA415.CD3+PV.location-b.X13.Y2.tile.tissue.png	47	1	2000	47	31ba2e4d9f44840e0eda4700d0c3814b	0	0	0	0	0	0	0	0	0	0	0	0	0	/home/dhl_ec/bnelissen/Slides/CD3_manuscript/CD3_slides/AAA415.CD3+PV.location-b/AAA415.CD3+PV.location-b.run1	255	0.7	0.06	0.7	0.06	0.0	-11.7211523535	0.0365912498654	0.0429540000763
1309.0	2112050.0	627.0	18584.0	2112050.0	4000000.0	16.0	7.0	2.05	2.67	1.24	0.05	7.46	0.42	0.81	0.15	9.01	0.32	2.44	1.66	0.61	AAA415.CD3+PV.location-b.X13.Y3.tile.tissue.png	48	1	2000	48	2f27c8cff60e13303007ab65873a02ae	0	0	0	0	0	0	0	0	0	0	0	0	0	/home/dhl_ec/bnelissen/Slides/CD3_manuscript/CD3_slides/AAA415.CD3+PV.location-b/AAA415.CD3+PV.location-b.run1	255	0.7	0.06	0.7	0.06	-8.81034766404	-12.1778821468	1.24175009056	0.120780246094
1873.0	3892489.0	872.0	13446.0	3892489.0	4000000.0	22.0	1.0	2.15	2.13	1.2	0.05	6.86	0.41	0.79	0.0699999999999	10.05	0.4	2.46	1.65	0.44	AAA415.CD3+PV.location-b.X13.Y4.tile.tissue.png	49	1	2000	49	af80e6142973505c16a50244efb67954	0	0	0	0	0	0	0	0	0	0	0	0	0	/home/dhl_ec/bnelissen/Slides/CD3_manuscript/CD3_slides/AAA415.CD3+PV.location-b/AAA415.CD3+PV.location-b.run1	255	0.7	0.06	0.7	0.06	-8.80376661498	-11.8694611298	0.689439207218	0.0815439055176
4571.0	3968390.0	2010.0	10494.0	3968390.0	4000000.0	50.0	1.0	1.91	2.71	1.21	0.0599999999999	6.74	0.4	0.79	0.0599999999999	10.26	0.4	2.35	1.64	0.49	AAA415.CD3+PV.location-b.X13.Y5.tile.tissue.png	50	1	2000	50	d372f3619f6100e62d33dfeb2f391a2e	0	0	0	0	0	0	0	0	0	0	0	0	0	/home/dhl_ec/bnelissen/Slides/CD3_manuscript/CD3_slides/AAA415.CD3+PV.location-b/AAA415.CD3+PV.location-b.run1	255	0.7	0.06	0.7	0.06	-9.52498112959	-12.1705284591	1.57103587957	0.100239085938
666.0	3988051.0	347.0	8845.0	3988051.0	4000000.0	8.0	1.0	0.91	1.81	1.22	0.05	6.76	0.41	0.78	0.0599999999999	10.48	0.39	2.37	1.66	0.45	AAA415.CD3+PV.location-b.X13.Y6.tile.tissue.png	51	1	2000	51	5904dd43065fbdf5a3e9093b92ba1859	0	0	0	0	0	0	0	0	0	0	0	0	0	/home/dhl_ec/bnelissen/Slides/CD3_manuscript/CD3_slides/AAA415.CD3+PV.location-b/AAA415.CD3+PV.location-b.run1	255	0.7	0.06	0.7	0.06	-9.21909612635	-12.1564512654	1.1038793826	0.0832988847046
1999.0	467010.0	982.0	11893.0	467010.0	4000000.0	21.0	9.0	0.99	1.76	1.28	0.0500000000002	7.14	0.4	0.87	0.22	7.47	0.25	2.35	1.64	0.48	AAA415.CD3+PV.location-b.X13.Y7.tile.tissue.png	52	1	2000	52	df9f669bc0478c2cf9be2ef65e283df5	0	0	0	0	0	0	0	0	0	0	0	0	0	/home/dhl_ec/bnelissen/Slides/CD3_manuscript/CD3_slides/AAA415.CD3+PV.location-b/AAA415.CD3+PV.location-b.run1	255	0.7	0.06	0.7	0.06	-9.27357937655	-12.6285098746	1.6440306504	0.088644515625
0.0	44920.0	0.0	2296.0	44920.0	4000000.0	0.0	4.0	0.89	1.11	1.22	0.0600000000002	6.99	0.39	0.79	0.23	6.15	0.15	2.23	1.63	0.42	AAA415.CD3+PV.location-b.X13.Y8.tile.tissue.png	53	1	2000	53	290902d50a9311bfbf89499208a21774	0	0	0	0	0	0	0	0	0	0	0	0	0	/home/dhl_ec/bnelissen/Slides/CD3_manuscript/CD3_slides/AAA415.CD3+PV.location-b/AAA415.CD3+PV.location-b.run1	255	0.7	0.06	0.7	0.06	0.0	-9.39158334294	0.166899205358	0.346107316254
0.0	1983.0	0.0	264.0	1983.0	4000000.0	0.0	1.0	0.8	1.26	1.29	0.0600000000002	7.03	0.39	0.94	0.23	6.09	0.14	2.19	1.62	0.39	AAA415.CD3+PV.location-b.X13.Y9.tile.tissue.png	54	1	2000	54	33675c3b83393d91d265d072324a4aff	0	0	0	0	0	0	0	0	0	0	0	0	0	/home/dhl_ec/bnelissen/Slides/CD3_manuscript/CD3_slides/AAA415.CD3+PV.location-b/AAA415.CD3+PV.location-b.run1	255	0.7	0.06	0.7	0.06	0.0	-10.4641305578	0.0198442648591	5.61120864015
0.0	5132.0	0.0	550.0	5132.0	4000000.0	0.0	2.0	0.87	1.2	1.27	0.0599999999999	7.03	0.4	0.9	0.24	6.4	0.15	2.31	1.66	0.57	AAA415.CD3+PV.location-b.X14.Y0.tile.tissue.png	55	1	2000	55	94097aec89bda57dff4724515d263cd0	0	0	0	0	0	0	0	0	0	0	0	0	0	/home/dhl_ec/bnelissen/Slides/CD3_manuscript/CD3_slides/AAA415.CD3+PV.location-b/AAA415.CD3+PV.location-b.run1	255	0.7	0.06	0.7	0.06	0.0	-10.9683375562	0.0576421510216	10.6891973023
0.0	95371.0	0.0	2708.0	95371.0	4000000.0	0.0	5.0	0.9	1.27	1.28	0.05	7.0	0.41	0.78	0.23	6.21	0.15	2.25	1.64	0.86	AAA415.CD3+PV.location-b.X14.Y1.tile.tissue.png	56	1	2000	56	63b73757b2cb0dea0f790f87233d6ad2	0	0	0	0	0	0	0	0	0	0	0	0	0	/home/dhl_ec/bnelissen/Slides/CD3_manuscript/CD3_slides/AAA415.CD3+PV.location-b/AAA415.CD3+PV.location-b.run1	255	0.7	0.06	0.7	0.06	0.0	-12.4305977336	0.173494743554	0.0479437370911
362.0	42915.0	175.0	3669.0	42915.0	4000000.0	4.0	10.0	3.55	2.57	1.21	0.0500000000002	6.97	0.4	0.78	0.23	7.05	0.23	2.28	1.64	0.69	AAA415.CD3+PV.location-b.X14.Y2.tile.tissue.png	57	1	2000	57	1bf9d147c9919520d0e77c9b9fdfef5a	0	0	0	0	0	0	0	0	0	0	0	0	0	/home/dhl_ec/bnelissen/Slides/CD3_manuscript/CD3_slides/AAA415.CD3+PV.location-b/AAA415.CD3+PV.location-b.run1	255	0.7	0.06	0.7	0.06	-8.04499303211	-11.9031658859	0.746151283517	0.0523327192383
501.0	1779511.0	189.0	18865.0	1779511.0	4000000.0	4.0	4.0	2.58	2.52	1.24	0.05	7.81	0.41	0.79	0.16	8.36	0.3	2.39	1.63	1.08	AAA415.CD3+PV.location-b.X14.Y3.tile.tissue.png	58	1	2000	58	bf525522121625d8958c70fb4fea9be5	0	0	0	0	0	0	0	0	0	0	0	0	0	/home/dhl_ec/bnelissen/Slides/CD3_manuscript/CD3_slides/AAA415.CD3+PV.location-b/AAA415.CD3+PV.location-b.run1	255	0.7	0.06	0.7	0.06	-8.70220269985	-12.1111124234	1.01117673609	0.0925099648438
536.0	3844002.0	277.0	18418.0	3844002.0	4000000.0	8.0	2.0	1.97	2.26	1.25	0.0500000000002	6.81	0.41	0.78	0.0699999999999	10.03	0.39	2.39	1.63	0.45	AAA415.CD3+PV.location-b.X14.Y4.tile.tissue.png	59	1	2000	59	8069609caf46c22cd3fbbdb4c6d71a6b	0	0	0	0	0	0	0	0	0	0	0	0	0	/home/dhl_ec/bnelissen/Slides/CD3_manuscript/CD3_slides/AAA415.CD3+PV.location-b/AAA415.CD3+PV.location-b.run1	255	0.7	0.06	0.7	0.06	-8.82879521564	-12.4393893213	0.936077147281	0.113953947754
3643.0	3783594.0	1530.0	17885.0	3783594.0	4000000.0	36.0	2.0	2.9	3.32	1.25	0.05	6.85	0.41	0.79	0.0700000000002	9.99	0.38	2.4	1.64	0.49	AAA415.CD3+PV.location-b.X14.Y5.tile.tissue.png	60	1	2000	60	2d1d0353ef50adcab477ec80728c9893	0	0	0	0	0	0	0	0	0	0	0	0	0	/home/dhl_ec/bnelissen/Slides/CD3_manuscript/CD3_slides/AAA415.CD3+PV.location-b/AAA415.CD3+PV.location-b.run1	255	0.7	0.06	0.7	0.06	-9.60411755989	-12.2204151294	1.61318181059	0.121690388184
1170.0	3792648.0	474.0	16455.0	3792648.0	4000000.0	12.0	2.0	2.87	1.98	1.2	0.0500000000002	6.88	0.4	0.82	0.0699999999999	10.06	0.38	2.39	1.63	0.45	AAA415.CD3+PV.location-b.X14.Y6.tile.tissue.png	61	1	2000	61	c80c063141591f764a369906e45e22e8	0	0	0	0	0	0	0	0	0	0	0	0	0	/home/dhl_ec/bnelissen/Slides/CD3_manuscript/CD3_slides/AAA415.CD3+PV.location-b/AAA415.CD3+PV.location-b.run1	255	0.7	0.06	0.7	0.06	-9.31934753035	-12.211719522	1.58006436146	0.102090634766
1767.0	1706456.0	602.0	7900.0	1706456.0	4000000.0	13.0	3.0	1.99	2.78	1.24	0.05	9.26	0.41	0.78	0.16	8.32	0.3	2.31	1.63	0.42	AAA415.CD3+PV.location-b.X14.Y7.tile.tissue.png	62	1	2000	62	03528d0624e009562f1ac1b9a6a97f7d	0	0	0	0	0	0	0	0	0	0	0	0	0	/home/dhl_ec/bnelissen/Slides/CD3_manuscript/CD3_slides/AAA415.CD3+PV.location-b/AAA415.CD3+PV.location-b.run1	255	0.7	0.06	0.7	0.06	-9.06460130306	-12.308173265	1.3362741483	0.112581119141
0.0	22725.0	0.0	1062.0	22725.0	4000000.0	0.0	3.0	3.21	2.06	1.28	0.0599999999999	7.0	0.41	0.78	0.23	6.17	0.15	2.21	1.63	0.44	AAA415.CD3+PV.location-b.X14.Y8.tile.tissue.png	63	1	2000	63	2a362a1dde2a5e90e212f0d3ccb0c542	0	0	0	0	0	0	0	0	0	0	0	0	0	/home/dhl_ec/bnelissen/Slides/CD3_manuscript/CD3_slides/AAA415.CD3+PV.location-b/AAA415.CD3+PV.location-b.run1	255	0.7	0.06	0.7	0.06	0.0	-11.5006963301	0.310800093681	0.0506534259033
0.0	25208.0	0.0	2313.0	25208.0	4000000.0	0.0	4.0	3.33	2.21	1.24	0.0599999999999	7.0	0.4	0.9	0.23	6.1	0.15	2.23	1.68	0.4	AAA415.CD3+PV.location-b.X14.Y9.tile.tissue.png	64	1	2000	64	f9e2d904de310642d6a766177715cafa	0	0	0	0	0	0	0	0	0	0	0	0	0	/home/dhl_ec/bnelissen/Slides/CD3_manuscript/CD3_slides/AAA415.CD3+PV.location-b/AAA415.CD3+PV.location-b.run1	255	0.7	0.06	0.7	0.06	0.0	-10.457731761	0.0457477381932	12.145135425
0.0	0.0	0.0	0.0	0.0	4000000.0	0.0	0.0	1.82	1.35	1.19	0.0599999999999	6.61	0.32	0.96	0.22	4.9	0.13	2.13	1.63	0.39	AAA415.CD3+PV.location-b.X15.Y0.tile.tissue.png	65	1	2000	65	b0230c0cfab53c93285d9cb4d59fbe94	0	0	0	0	0	0	0	0	0	0	0	0	0	/home/dhl_ec/bnelissen/Slides/CD3_manuscript/CD3_slides/AAA415.CD3+PV.location-b/AAA415.CD3+PV.location-b.run1	255	1.0	0.06	1.0	0.06	0.0	-10.2719334424	0.0	1.87459104477
0.0	23215.0	0.0	1078.0	23215.0	4000000.0	0.0	3.0	2.36	2.11	1.24	0.0599999999999	6.99	0.4	0.86	0.22	6.53	0.17	2.25	1.63	0.42	AAA415.CD3+PV.location-b.X15.Y1.tile.tissue.png	66	1	2000	66	dbc655495e9800b159629e91971ba4e1	0	0	0	0	0	0	0	0	0	0	0	0	0	/home/dhl_ec/bnelissen/Slides/CD3_manuscript/CD3_slides/AAA415.CD3+PV.location-b/AAA415.CD3+PV.location-b.run1	255	0.7	0.06	0.7	0.06	-5.43543176239	-10.81095491	0.102376895893	9.54357392981
0.0	145089.0	0.0	4605.0	145089.0	4000000.0	0.0	6.0	2.51	2.78	1.25	0.0600000000002	7.01	0.4	0.78	0.22	6.7	0.15	2.3	1.64	0.41	AAA415.CD3+PV.location-b.X15.Y2.tile.tissue.png	67	1	2000	67	a6c557d76cb15cd0922f41bf5bb22539	0	0	0	0	0	0	0	0	0	0	0	0	0	/home/dhl_ec/bnelissen/Slides/CD3_manuscript/CD3_slides/AAA415.CD3+PV.location-b/AAA415.CD3+PV.location-b.run1	255	0.7	0.06	0.7	0.06	-7.53795284945	-11.3628429917	0.180360409457	0.0453975180664
0.0	1001309.0	0.0	6115.0	1001309.0	4000000.0	0.0	1.0	2.75	2.01	1.24	0.0500000000002	7.44	0.4	0.82	0.19	7.27	0.19	2.26	1.63	0.42	AAA415.CD3+PV.location-b.X15.Y3.tile.tissue.png	68	1	2000	68	828201436514579ece78310cac306c47	0	0	0	0	0	0	0	0	0	0	0	0	0	/home/dhl_ec/bnelissen/Slides/CD3_manuscript/CD3_slides/AAA415.CD3+PV.location-b/AAA415.CD3+PV.location-b.run1	255	0.7	0.06	0.7	0.06	-7.8475454129	-12.0214646287	0.794188196075	0.0742708164062
564.0	3522745.0	295.0	23619.0	3522745.0	4000000.0	7.0	8.0	1.05	1.6	1.23	0.05	6.91	0.41	0.79	0.0799999999999	9.41	0.36	2.31	1.57	0.44	AAA415.CD3+PV.location-b.X15.Y4.tile.tissue.png	69	1	2000	69	8e9fb4686dc7d61fd82156d5288ba2a3	0	0	0	0	0	0	0	0	0	0	0	0	0	/home/dhl_ec/bnelissen/Slides/CD3_manuscript/CD3_slides/AAA415.CD3+PV.location-b/AAA415.CD3+PV.location-b.run1	255	0.7	0.06	0.7	0.06	-9.07636556114	-12.4766374911	1.04474495029	0.161456111816
1700.0	3946639.0	764.0	10773.0	3946639.0	4000000.0	18.0	2.0	0.92	1.15	1.29	0.05	6.65	0.39	0.79	0.0600000000002	10.53	0.4	2.36	1.64	0.47	AAA415.CD3+PV.location-b.X15.Y5.tile.tissue.png	70	1	2000	70	434be26094106a0fcbd35fb4e276ea7c	0	0	0	0	0	0	0	0	0	0	0	0	0	/home/dhl_ec/bnelissen/Slides/CD3_manuscript/CD3_slides/AAA415.CD3+PV.location-b/AAA415.CD3+PV.location-b.run1	255	0.7	0.06	0.7	0.06	-9.27878774823	-12.3919926408	1.04117277551	0.0843677705078
8540.0	3914131.0	3505.0	11172.0	3914131.0	4000000.0	80.0	1.0	1.05	1.64	1.25	0.05	7.85	0.41	0.81	0.0699999999999	10.13	0.45	2.35	1.65	0.47	AAA415.CD3+PV.location-b.X15.Y6.tile.tissue.png	71	1	2000	71	9aa2306eee47f16128e7049dc5084f57	0	0	0	0	0	0	0	0	0	0	0	0	0	/home/dhl_ec/bnelissen/Slides/CD3_manuscript/CD3_slides/AAA415.CD3+PV.location-b/AAA415.CD3+PV.location-b.run1	255	0.7	0.06	0.7	0.06	-9.81337363242	-12.0314637342	1.79719421746	0.147577104492
515.0	2123790.0	204.0	8881.0	2123790.0	4000000.0	5.0	3.0	1.1	1.46	1.35	0.05	7.96	0.58	0.91	0.14	8.91	0.32	2.35	1.64	0.43	AAA415.CD3+PV.location-b.X15.Y7.tile.tissue.png	72	1	2000	72	0f8b1e67452845d38788d2515fdb0359	0	0	0	0	0	0	0	0	0	0	0	0	0	/home/dhl_ec/bnelissen/Slides/CD3_manuscript/CD3_slides/AAA415.CD3+PV.location-b/AAA415.CD3+PV.location-b.run1	255	0.7	0.06	0.7	0.06	-9.05374239128	-12.0476690838	1.338305514	0.0880615546875
0.0	16226.0	0.0	1530.0	16226.0	4000000.0	0.0	4.0	0.93	1.57	1.25	0.05	7.09	0.41	0.78	0.22	6.11	0.14	2.21	1.63	0.42	AAA415.CD3+PV.location-b.X15.Y8.tile.tissue.png	73	1	2000	73	3e8554d3aa5f8fafb29a89ad4ecf2ebb	0	0	0	0	0	0	0	0	0	0	0	0	0	/home/dhl_ec/bnelissen/Slides/CD3_manuscript/CD3_slides/AAA415.CD3+PV.location-b/AAA415.CD3+PV.location-b.run1	255	0.7	0.06	0.7	0.06	0.0	-12.0468914	0.0512859880976	0.0449766015854
0.0	20288.0	0.0	1698.0	20288.0	4000000.0	0.0	5.0	0.95	1.12	1.25	0.0599999999999	7.06	0.5	0.81	0.23	6.17	0.15	2.23	1.63	0.43	AAA415.CD3+PV.location-b.X15.Y9.tile.tissue.png	74	1	2000	74	33a1d0936c70bd6399c5e5ccc14509b5	0	0	0	0	0	0	0	0	0	0	0	0	0	/home/dhl_ec/bnelissen/Slides/CD3_manuscript/CD3_slides/AAA415.CD3+PV.location-b/AAA415.CD3+PV.location-b.run1	255	0.7	0.06	0.7	0.06	0.0	-9.34757849937	0.0482756557525	3.71163794909
0.0	12579.0	0.0	1231.0	12579.0	4000000.0	0.0	5.0	1.14	1.48	1.24	0.0700000000002	7.01	0.4	0.88	0.24	6.42	0.14	2.25	1.65	0.53	AAA415.CD3+PV.location-b.X16.Y10.tile.tissue.png	75	1	2000	75	a67b512ac7ed281ce19292c340918b72	0	0	0	0	0	0	0	0	0	0	0	0	0	/home/dhl_ec/bnelissen/Slides/CD3_manuscript/CD3_slides/AAA415.CD3+PV.location-b/AAA415.CD3+PV.location-b.run1	255	0.7	0.06	0.7	0.06	0.0	-11.0869438519	0.274521566667	10.0901172924
0.0	108524.0	0.0	4623.0	108524.0	4000000.0	0.0	11.0	0.99	1.12	1.21	0.0700000000002	7.45	0.4	0.82	0.24	6.42	0.15	2.31	1.72	0.59	AAA415.CD3+PV.location-b.X16.Y2.tile.tissue.png	76	1	2000	76	3dd70bd59c6f4505f8e6287a78a4970c	0	0	0	0	0	0	0	0	0	0	0	0	0	/home/dhl_ec/bnelissen/Slides/CD3_manuscript/CD3_slides/AAA415.CD3+PV.location-b/AAA415.CD3+PV.location-b.run1	255	0.7	0.06	0.7	0.06	0.0	-9.66229845917	0.130000693971	3.49137343011
0.0	134397.0	0.0	3474.0	134397.0	4000000.0	0.0	6.0	1.17	2.35	1.23	0.0599999999999	8.86	0.41	0.79	0.23	6.94	0.16	2.3	1.66	0.62	AAA415.CD3+PV.location-b.X16.Y3.tile.tissue.png	77	1	2000	77	79d6d11f4f00bd3e3da23165f83a46da	0	0	0	0	0	0	0	0	0	0	0	0	0	/home/dhl_ec/bnelissen/Slides/CD3_manuscript/CD3_slides/AAA415.CD3+PV.location-b/AAA415.CD3+PV.location-b.run1	255	0.7	0.06	0.7	0.06	-5.41462635946	-12.091348968	0.410295212519	0.0489931572266
186.0	2607407.0	93.0	20332.0	2607407.0	4000000.0	2.0	8.0	2.17	2.13	1.22	0.0600000000004	7.93	0.42	0.81	0.13	9.44	0.35	2.44	1.66	0.45	AAA415.CD3+PV.location-b.X16.Y4.tile.tissue.png	78	1	2000	78	b0cfcfe8fa0031c67dbcf9866ad5bb2a	0	0	0	0	0	0	0	0	0	0	0	0	0	/home/dhl_ec/bnelissen/Slides/CD3_manuscript/CD3_slides/AAA415.CD3+PV.location-b/AAA415.CD3+PV.location-b.run1	255	0.7	0.06	0.7	0.06	-9.01234276201	-12.4771918508	1.39751794252	0.164621642578
3774.0	3953484.0	1633.0	10661.0	3953484.0	4000000.0	41.0	2.0	2.52	2.22	1.23	0.0500000000002	7.21	0.41	0.81	0.0699999999997	10.58	0.4	2.35	1.65	0.46	AAA415.CD3+PV.location-b.X16.Y5.tile.tissue.png	79	1	2000	79	f1854ebb622c37b0f989eac379c6243e	0	0	0	0	0	0	0	0	0	0	0	0	0	/home/dhl_ec/bnelissen/Slides/CD3_manuscript/CD3_slides/AAA415.CD3+PV.location-b/AAA415.CD3+PV.location-b.run1	255	0.7	0.06	0.7	0.06	-8.96738386403	-12.2666133876	1.0637499768	0.100938744873
1878.0	3760392.0	897.0	13850.0	3760392.0	4000000.0	23.0	3.0	1.84	2.22	1.24	0.0599999999999	7.26	0.41	0.8	0.0700000000002	10.47	0.4	2.46	1.68	0.45	AAA415.CD3+PV.location-b.X16.Y6.tile.tissue.png	80	1	2000	80	89804d8cd324f3c52ecc9bc4fb5a6ba8	0	0	0	0	0	0	0	0	0	0	0	0	0	/home/dhl_ec/bnelissen/Slides/CD3_manuscript/CD3_slides/AAA415.CD3+PV.location-b/AAA415.CD3+PV.location-b.run1	255	0.7	0.06	0.7	0.06	-9.16867635566	-12.117057334	1.34378649935	0.0866191130371
1186.0	2962033.0	517.0	10138.0	2962033.0	4000000.0	11.0	2.0	1.28	1.29	1.23	0.0500000000002	7.09	0.6	0.8	0.11	9.94	0.44	2.39	1.64	0.71	AAA415.CD3+PV.location-b.X16.Y7.tile.tissue.png	81	1	2000	81	797e55ca5b5e7b8cdb3848d70461a348	0	0	0	0	0	0	0	0	0	0	0	0	0	/home/dhl_ec/bnelissen/Slides/CD3_manuscript/CD3_slides/AAA415.CD3+PV.location-b/AAA415.CD3+PV.location-b.run1	255	0.7	0.06	0.7	0.06	-9.15973783276	-12.1010299258	1.36689019009	0.107018647461
0.0	32930.0	0.0	2539.0	32930.0	4000000.0	0.0	7.0	1.18	1.71	1.27	0.0599999999999	6.95	0.4	0.79	0.22	6.15	0.14	2.23	1.64	0.43	AAA415.CD3+PV.location-b.X16.Y8.tile.tissue.png	82	1	2000	82	017029f006dd6cc8f3d0952fe5fd5e86	0	0	0	0	0	0	0	0	0	0	0	0	0	/home/dhl_ec/bnelissen/Slides/CD3_manuscript/CD3_slides/AAA415.CD3+PV.location-b/AAA415.CD3+PV.location-b.run1	255	0.7	0.06	0.7	0.06	0.0	-12.0672961696	0.095101692392	0.0473117023315
0.0	17631.0	0.0	1790.0	17631.0	4000000.0	0.0	5.0	1.04	1.25	1.28	0.0500000000002	6.98	0.4	0.78	0.22	6.1	0.24	2.29	1.63	0.420000000001	AAA415.CD3+PV.location-b.X16.Y9.tile.tissue.png	83	1	2000	83	98a236d7609f2d6b2d7dfc102daf2bed	0	0	0	0	0	0	0	0	0	0	0	0	0	/home/dhl_ec/bnelissen/Slides/CD3_manuscript/CD3_slides/AAA415.CD3+PV.location-b/AAA415.CD3+PV.location-b.run1	255	0.7	0.06	0.7	0.06	0.0	-12.137975535	0.0830050707472	0.0421751050797
0.0	22630.0	0.0	1622.0	22630.0	4000000.0	0.0	5.0	1.1	1.51	1.25	0.0599999999999	6.99	0.52	0.79	0.22	6.19	0.14	2.28	1.63	0.55	AAA415.CD3+PV.location-b.X17.Y10.tile.tissue.png	84	1	2000	84	975e96100f4678e4e69ccf9a3489c126	0	0	0	0	0	0	0	0	0	0	0	0	0	/home/dhl_ec/bnelissen/Slides/CD3_manuscript/CD3_slides/AAA415.CD3+PV.location-b/AAA415.CD3+PV.location-b.run1	255	0.7	0.06	0.7	0.06	0.0	-9.23109601938	0.171677562193	1.55310011171
0.0	2378.0	0.0	400.0	2378.0	4000000.0	0.0	1.0	1.25	1.97	1.48	0.0599999999999	6.95	0.4	0.93	0.23	6.1	0.14	2.21	1.64	0.389999999999	AAA415.CD3+PV.location-b.X17.Y11.tile.tissue.png	85	1	2000	85	f636bdce3227d4676df2e772a005268f	0	0	0	0	0	0	0	0	0	0	0	0	0	/home/dhl_ec/bnelissen/Slides/CD3_manuscript/CD3_slides/AAA415.CD3+PV.location-b/AAA415.CD3+PV.location-b.run1	255	0.7	0.06	0.7	0.06	0.0	-10.326690195	0.0305540086443	8.92701548243
0.0	6643.0	0.0	374.0	6643.0	4000000.0	0.0	1.0	0.95	1.35	1.21	0.0599999999999	6.99	0.41	0.9	0.23	6.15	0.16	2.24	1.64	0.39	AAA415.CD3+PV.location-b.X17.Y2.tile.tissue.png	86	1	2000	86	ccaff7245dfb93d1b8c714990c2e45d1	0	0	0	0	0	0	0	0	0	0	0	0	0	/home/dhl_ec/bnelissen/Slides/CD3_manuscript/CD3_slides/AAA415.CD3+PV.location-b/AAA415.CD3+PV.location-b.run1	255	0.7	0.06	0.7	0.06	0.0	-11.4301478214	0.152269217833	10.105340127
441.0	52183.0	206.0	3751.0	52183.0	4000000.0	5.0	8.0	0.92	1.23	1.23	0.0499999999997	7.0	0.4	0.78	0.23	7.11	0.23	2.38	1.62	0.41	AAA415.CD3+PV.location-b.X17.Y3.tile.tissue.png	87	1	2000	87	9fdd165afb88d5599581bb0e59cca245	0	0	0	0	0	0	0	0	0	0	0	0	0	/home/dhl_ec/bnelissen/Slides/CD3_manuscript/CD3_slides/AAA415.CD3+PV.location-b/AAA415.CD3+PV.location-b.run1	255	0.7	0.06	0.7	0.06	-8.11270474228	-11.8640012486	0.991994299753	0.0568076914062
0.0	116733.0	0.0	3377.0	116733.0	4000000.0	0.0	5.0	1.01	1.37	1.21	0.0499999999997	7.04	0.4	0.78	0.23	6.82	0.15	2.25	1.63	0.42	AAA415.CD3+PV.location-b.X17.Y4.tile.tissue.png	88	1	2000	88	b5dc37cc2e5fbfaf198a0539f70e430e	0	0	0	0	0	0	0	0	0	0	0	0	0	/home/dhl_ec/bnelissen/Slides/CD3_manuscript/CD3_slides/AAA415.CD3+PV.location-b/AAA415.CD3+PV.location-b.run1	255	0.7	0.06	0.7	0.06	-6.82278157162	-12.5312252175	0.99658154848	0.0647516162109
2230.0	3199735.0	1050.0	10322.0	3199735.0	4000000.0	21.0	2.0	1.93	2.06	1.26	0.0599999999999	7.29	0.41	0.79	0.0900000000001	9.78	0.4	2.42	1.65	0.63	AAA415.CD3+PV.location-b.X17.Y5.tile.tissue.png	89	1	2000	89	bb00175985c4110fdaf4e2ca6c3bf8f4	0	0	0	0	0	0	0	0	0	0	0	0	0	/home/dhl_ec/bnelissen/Slides/CD3_manuscript/CD3_slides/AAA415.CD3+PV.location-b/AAA415.CD3+PV.location-b.run1	255	0.7	0.06	0.7	0.06	-8.83458808376	-12.1592639546	0.883281138169	0.12460453125
3331.0	3787159.0	1546.0	13256.0	3787159.0	4000000.0	39.0	2.0	1.25	1.36	1.65	0.0799999999999	7.35	0.4	0.78	0.0799999999999	10.36	0.39	2.37	2.33	0.56	AAA415.CD3+PV.location-b.X17.Y6.tile.tissue.png	90	1	2000	90	afdf908ee501e16bfa0fca7dbf0a71be	0	0	0	0	0	0	0	0	0	0	0	0	0	/home/dhl_ec/bnelissen/Slides/CD3_manuscript/CD3_slides/AAA415.CD3+PV.location-b/AAA415.CD3+PV.location-b.run1	255	0.7	0.06	0.7	0.06	-9.19197359748	-12.0030331027	1.16421769368	0.118843519775
5232.0	3898022.0	2471.0	12029.0	3898022.0	4000000.0	60.0	1.0	1.14	1.36	1.23	0.0500000000002	7.0	0.41	0.8	0.0699999999997	10.16	0.45	2.39	1.65	0.46	AAA415.CD3+PV.location-b.X17.Y7.tile.tissue.png	91	1	2000	91	ad71121f2a494ef40690f1342cd3a85b	0	0	0	0	0	0	0	0	0	0	0	0	0	/home/dhl_ec/bnelissen/Slides/CD3_manuscript/CD3_slides/AAA415.CD3+PV.location-b/AAA415.CD3+PV.location-b.run1	255	0.7	0.06	0.7	0.06	-9.11214863028	-12.4011975637	1.29974565218	0.184961227051
5854.0	567375.0	2561.0	9128.0	567375.0	4000000.0	57.0	4.0	0.91	1.26	1.29	0.0599999999999	7.26	0.4	0.78	0.21	7.48	0.25	2.28	1.63	0.41	AAA415.CD3+PV.location-b.X17.Y8.tile.tissue.png	92	1	2000	92	c1ba088f551f3ff54e40661a4ba750aa	0	0	0	0	0	0	0	0	0	0	0	0	0	/home/dhl_ec/bnelissen/Slides/CD3_manuscript/CD3_slides/AAA415.CD3+PV.location-b/AAA415.CD3+PV.location-b.run1	255	0.7	0.06	0.7	0.06	-9.13646807789	-12.8957790634	2.09441738528	0.129153214844
0.0	46169.0	0.0	2122.0	46169.0	4000000.0	0.0	6.0	1.2	1.46	1.26	0.0500000000002	7.0	0.4	0.78	0.23	6.7	0.15	2.25	1.63	0.41	AAA415.CD3+PV.location-b.X17.Y9.tile.tissue.png	93	1	2000	93	59c3beb760ce90a64b4c583aed8ae44a	0	0	0	0	0	0	0	0	0	0	0	0	0	/home/dhl_ec/bnelissen/Slides/CD3_manuscript/CD3_slides/AAA415.CD3+PV.location-b/AAA415.CD3+PV.location-b.run1	255	0.7	0.06	0.7	0.06	-5.21028277702	-12.0829380263	0.213543425171	0.0432982763062
0.0	50756.0	0.0	3136.0	50756.0	4000000.0	0.0	7.0	0.88	1.04	1.2	0.0500000000002	6.95	0.41	0.78	0.23	6.09	0.15	2.24	1.63	0.54	AAA415.CD3+PV.location-b.X18.Y10.tile.tissue.png	94	1	2000	94	172e89a56197d481a3aadc717d511e1b	0	0	0	0	0	0	0	0	0	0	0	0	0	/home/dhl_ec/bnelissen/Slides/CD3_manuscript/CD3_slides/AAA415.CD3+PV.location-b/AAA415.CD3+PV.location-b.run1	255	0.7	0.06	0.7	0.06	0.0	-11.6891245016	0.124227625567	0.0478570766296
0.0	8129.0	0.0	716.0	8129.0	4000000.0	0.0	3.0	0.97	1.77	1.25	0.0599999999999	6.99	0.4	0.82	0.24	6.57	0.14	2.25	1.65	0.55	AAA415.CD3+PV.location-b.X18.Y11.tile.tissue.png	95	1	2000	95	ccae293fb2b57df852e68ea8ef93444f	0	0	0	0	0	0	0	0	0	0	0	0	0	/home/dhl_ec/bnelissen/Slides/CD3_manuscript/CD3_slides/AAA415.CD3+PV.location-b/AAA415.CD3+PV.location-b.run1	255	0.7	0.06	0.7	0.06	-7.56909817544	-10.5120395146	1.7174313393	2.2596987887
0.0	0.0	0.0	0.0	0.0	4000000.0	0.0	0.0	0.87	1.76	1.24	0.0599999999999	5.9	0.32	0.96	0.23	4.99	0.14	2.13	1.63	0.52	AAA415.CD3+PV.location-b.X18.Y12.tile.tissue.png	96	1	2000	96	7391c1d53500d3cad2a9ddbd0445723e	0	0	0	0	0	0	0	0	0	0	0	0	0	/home/dhl_ec/bnelissen/Slides/CD3_manuscript/CD3_slides/AAA415.CD3+PV.location-b/AAA415.CD3+PV.location-b.run1	255	1.0	0.06	1.0	0.06	0.0	0.0	0.0	2.005801625
0.0	11590.0	0.0	670.0	11590.0	4000000.0	0.0	2.0	1.02	1.19	1.28	0.0599999999999	7.06	0.4	0.95	0.23	6.11	0.14	2.26	1.64	0.48	AAA415.CD3+PV.location-b.X18.Y2.tile.tissue.png	97	1	2000	97	2c0cb43b259e742e5e71505141229cf8	0	0	0	0	0	0	0	0	0	0	0	0	0	/home/dhl_ec/bnelissen/Slides/CD3_manuscript/CD3_slides/AAA415.CD3+PV.location-b/AAA415.CD3+PV.location-b.run1	255	0.7	0.06	0.7	0.06	0.0	-11.7249908401	0.18536809834	6.26902104651
547.0	16131.0	162.0	1173.0	16131.0	4000000.0	3.0	4.0	1.01	1.56	1.27	0.0500000000002	6.94	0.4	0.78	0.23	7.08	0.23	2.26	1.66	0.57	AAA415.CD3+PV.location-b.X18.Y3.tile.tissue.png	98	1	2000	98	480f22d9a0cb1f9ab2f5bd8fae50796c	0	0	0	0	0	0	0	0	0	0	0	0	0	/home/dhl_ec/bnelissen/Slides/CD3_manuscript/CD3_slides/AAA415.CD3+PV.location-b/AAA415.CD3+PV.location-b.run1	255	0.7	0.06	0.7	0.06	-8.0323504237	-12.0294228581	0.431773935497	0.0551004533691
0.0	34863.0	0.0	2144.0	34863.0	4000000.0	0.0	4.0	1.13	2.06	1.23	0.0500000000002	6.95	0.4	0.78	0.24	6.55	0.15	2.25	1.64	1.27	AAA415.CD3+PV.location-b.X18.Y4.tile.tissue.png	99	1	2000	99	e90b4a439d9a30c63aa07ba5c1a1fdd3	0	0	0	0	0	0	0	0	0	0	0	0	0	/home/dhl_ec/bnelissen/Slides/CD3_manuscript/CD3_slides/AAA415.CD3+PV.location-b/AAA415.CD3+PV.location-b.run1	255	0.7	0.06	0.7	0.06	-6.62305689937	-12.0304846532	0.142264141338	0.0541922922974
58.0	686366.0	32.0	10067.0	686366.0	4000000.0	1.0	6.0	2.21	1.92	1.27	0.0599999999999	7.19	0.41	0.79	0.2	7.53	0.25	2.33	1.63	1.11	AAA415.CD3+PV.location-b.X18.Y5.tile.tissue.png	100	1	2000	100	386f7e1cf15769ef73e6838524989d51	0	0	0	0	0	0	0	0	0	0	0	0	0	/home/dhl_ec/bnelissen/Slides/CD3_manuscript/CD3_slides/AAA415.CD3+PV.location-b/AAA415.CD3+PV.location-b.run1	255	0.7	0.06	0.7	0.06	-9.41355330123	-12.6938847412	1.36709691627	0.0916073515625
1631.0	3393760.0	809.0	16089.0	3393760.0	4000000.0	18.0	5.0	2.88	2.55	1.21	0.0500000000002	12.85	0.4	0.77	0.0900000000001	9.29	0.38	2.46	1.65	0.48	AAA415.CD3+PV.location-b.X18.Y6.tile.tissue.png	101	1	2000	101	1ffcabee07065f4371552dad9e8e3b10	0	0	0	0	0	0	0	0	0	0	0	0	0	/home/dhl_ec/bnelissen/Slides/CD3_manuscript/CD3_slides/AAA415.CD3+PV.location-b/AAA415.CD3+PV.location-b.run1	255	0.7	0.06	0.7	0.06	-8.85452985168	-12.4209719844	1.06498066261	0.171620075195
2798.0	3872735.0	1377.0	12669.0	3872735.0	4000000.0	36.0	3.0	1.65	2.88	1.27	0.0500000000002	8.06	0.41	0.81	0.0700000000002	10.46	0.4	2.41	1.65	0.46	AAA415.CD3+PV.location-b.X18.Y7.tile.tissue.png	102	1	2000	102	e1b6cd44d1360b42899009aace92193c	0	0	0	0	0	0	0	0	0	0	0	0	0	/home/dhl_ec/bnelissen/Slides/CD3_manuscript/CD3_slides/AAA415.CD3+PV.location-b/AAA415.CD3+PV.location-b.run1	255	0.7	0.06	0.7	0.06	-8.68240130456	-11.8040040236	1.07469714943	0.131077523926
1521.0	1834102.0	668.0	17500.0	1834102.0	4000000.0	15.0	7.0	1.2	1.25	1.22	0.0499999999997	7.71	0.38	0.74	0.15	7.82	0.28	2.24	1.57	0.42	AAA415.CD3+PV.location-b.X18.Y8.tile.tissue.png	103	1	2000	103	178172c4f40b560d80e4202730c1feca	0	0	0	0	0	0	0	0	0	0	0	0	0	/home/dhl_ec/bnelissen/Slides/CD3_manuscript/CD3_slides/AAA415.CD3+PV.location-b/AAA415.CD3+PV.location-b.run1	255	0.7	0.06	0.7	0.06	-8.68837006823	-12.0115065267	1.06313931304	0.154220703125
0.0	61121.0	0.0	2622.0	61121.0	4000000.0	0.0	5.0	1.03	1.17	1.15	0.0499999999997	6.59	0.38	0.73	0.21	5.73	0.13	2.13	1.57	0.4	AAA415.CD3+PV.location-b.X18.Y9.tile.tissue.png	104	1	2000	104	dd9e7a18099cb1ef44cf51a081364ae3	0	0	0	0	0	0	0	0	0	0	0	0	0	/home/dhl_ec/bnelissen/Slides/CD3_manuscript/CD3_slides/AAA415.CD3+PV.location-b/AAA415.CD3+PV.location-b.run1	255	0.7	0.06	0.7	0.06	0.0	-12.1257717656	0.0420448694048	0.0425202991333
0.0	20693.0	0.0	1818.0	20693.0	4000000.0	0.0	4.0	1.29	1.63	1.15	0.0499999999997	6.52	0.37	0.74	0.21	6.23	0.14	2.14	1.57	0.4	AAA415.CD3+PV.location-b.X19.Y10.tile.tissue.png	105	1	2000	105	17fa99294eed77a4b3ba8aca22ca5cb6	0	0	0	0	0	0	0	0	0	0	0	0	0	/home/dhl_ec/bnelissen/Slides/CD3_manuscript/CD3_slides/AAA415.CD3+PV.location-b/AAA415.CD3+PV.location-b.run1	255	0.7	0.06	0.7	0.06	-6.35421441216	-11.9466449219	0.31840894247	0.0428400018005
0.0	50498.0	0.0	2220.0	50498.0	4000000.0	0.0	6.0	1.09	1.34	1.21	0.0500000000002	7.3	0.4	0.81	0.24	6.38	0.15	2.25	1.64	0.4	AAA415.CD3+PV.location-b.X19.Y11.tile.tissue.png	106	1	2000	106	20ff89d13ec9692c56e8778e2817f7e5	0	0	0	0	0	0	0	0	0	0	0	0	0	/home/dhl_ec/bnelissen/Slides/CD3_manuscript/CD3_slides/AAA415.CD3+PV.location-b/AAA415.CD3+PV.location-b.run1	255	0.7	0.06	0.7	0.06	0.0	-11.7175292286	0.166143782149	0.0444954297485
0.0	13610.0	0.0	1452.0	13610.0	4000000.0	0.0	5.0	0.98	1.08	1.22	0.0599999999999	7.4	0.4	0.88	0.24	6.83	0.14	2.26	1.66	0.41	AAA415.CD3+PV.location-b.X19.Y12.tile.tissue.png	107	1	2000	107	bab66e0660f6a49ddcb2ab86cf2f3393	0	0	0	0	0	0	0	0	0	0	0	0	0	/home/dhl_ec/bnelissen/Slides/CD3_manuscript/CD3_slides/AAA415.CD3+PV.location-b/AAA415.CD3+PV.location-b.run1	255	0.7	0.06	0.7	0.06	-6.2550737747	-10.6318560522	0.284220746561	7.7853771113
0.0	24590.0	0.0	2030.0	24590.0	4000000.0	0.0	6.0	1.03	1.1	1.23	0.0599999999999	6.68	0.38	0.78	0.23	5.73	0.14	2.11	1.55	0.38	AAA415.CD3+PV.location-b.X19.Y3.tile.tissue.png	108	1	2000	108	01c8b7095d3c676af4d893f48718a3ab	0	0	0	0	0	0	0	0	0	0	0	0	0	/home/dhl_ec/bnelissen/Slides/CD3_manuscript/CD3_slides/AAA415.CD3+PV.location-b/AAA415.CD3+PV.location-b.run1	255	0.7	0.06	0.7	0.06	0.0	-10.4017279228	0.120476309523	6.9454078685
0.0	55199.0	0.0	3000.0	55199.0	4000000.0	0.0	6.0	1.73	1.27	1.37	0.04	6.81	0.4	0.81	0.23	6.49	0.15	2.28	1.65	0.4	AAA415.CD3+PV.location-b.X19.Y4.tile.tissue.png	109	1	2000	109	fe6c73bb34649ac1ebbd112eddc0387b	0	0	0	0	0	0	0	0	0	0	0	0	0	/home/dhl_ec/bnelissen/Slides/CD3_manuscript/CD3_slides/AAA415.CD3+PV.location-b/AAA415.CD3+PV.location-b.run1	255	0.7	0.06	0.7	0.06	0.0	-11.8076702201	0.195331412395	0.0511585843506
0.0	328697.0	0.0	6117.0	328697.0	4000000.0	0.0	6.0	1.23	1.16	1.18	0.0499999999997	6.7	0.37	0.74	0.22	7.2	0.16	2.17	1.52	0.39	AAA415.CD3+PV.location-b.X19.Y5.tile.tissue.png	110	1	2000	110	dacb22c5da3073625f93b8c1bbab3980	0	0	0	0	0	0	0	0	0	0	0	0	0	/home/dhl_ec/bnelissen/Slides/CD3_manuscript/CD3_slides/AAA415.CD3+PV.location-b/AAA415.CD3+PV.location-b.run1	255	0.7	0.06	0.7	0.06	-8.74535014602	-12.903943799	1.67894975823	0.092663359375
959.0	2235557.0	494.0	25516.0	2235557.0	4000000.0	10.0	17.0	1.29	1.06	1.16	0.0499999999997	6.82	0.39	0.74	0.12	8.34	0.3	2.28	1.52	0.42	AAA415.CD3+PV.location-b.X19.Y6.tile.tissue.png	111	1	2000	111	5e7cdaa481b3d4d15264bdd696a84683	0	0	0	0	0	0	0	0	0	0	0	0	0	/home/dhl_ec/bnelissen/Slides/CD3_manuscript/CD3_slides/AAA415.CD3+PV.location-b/AAA415.CD3+PV.location-b.run1	255	0.7	0.06	0.7	0.06	-8.55705331047	-12.7545111905	1.41882569778	0.258475417969
10002.0	2810152.0	4509.0	25250.0	2810152.0	4000000.0	94.0	11.0	0.93	1.06	1.18	0.0500000000002	7.65	0.41	0.81	0.11	9.71	0.36	2.48	1.65	0.43	AAA415.CD3+PV.location-b.X19.Y7.tile.tissue.png	112	1	2000	112	4976d8b98f36ae7fb7952dba144ebed8	0	0	0	0	0	0	0	0	0	0	0	0	0	/home/dhl_ec/bnelissen/Slides/CD3_manuscript/CD3_slides/AAA415.CD3+PV.location-b/AAA415.CD3+PV.location-b.run1	255	0.7	0.06	0.7	0.06	-8.9275972731	-12.6742620319	1.54618635264	0.27132971875
9509.0	3428940.0	4069.0	20543.0	3428940.0	4000000.0	89.0	8.0	0.95	1.1	1.14	0.0499999999997	6.63	0.38	0.74	0.0799999999999	9.3	0.35	2.29	1.54	0.43	AAA415.CD3+PV.location-b.X19.Y8.tile.tissue.png	113	1	2000	113	e8586e42bcec9d594a36e5bae088c6c0	0	0	0	0	0	0	0	0	0	0	0	0	0	/home/dhl_ec/bnelissen/Slides/CD3_manuscript/CD3_slides/AAA415.CD3+PV.location-b/AAA415.CD3+PV.location-b.run1	255	0.7	0.06	0.7	0.06	-8.80534540487	-12.4658731371	1.27088860714	0.215950814453
4203.0	989006.0	1994.0	7609.0	989006.0	4000000.0	46.0	6.0	0.86	1.08	1.21	0.0500000000002	6.8	0.38	0.74	0.17	7.37	0.25	2.26	1.53	0.39	AAA415.CD3+PV.location-b.X19.Y9.tile.tissue.png	114	1	2000	114	b4ca9fe21d14813bd03163bf47d049d5	0	0	0	0	0	0	0	0	0	0	0	0	0	/home/dhl_ec/bnelissen/Slides/CD3_manuscript/CD3_slides/AAA415.CD3+PV.location-b/AAA415.CD3+PV.location-b.run1	255	0.7	0.06	0.7	0.06	-8.81138496981	-12.343706663	1.36522770393	0.116211105469
0.0	100031.0	0.0	6709.0	100031.0	4000000.0	0.0	8.0	0.91	1.04	1.13	0.0500000000002	6.59	0.38	0.73	0.21	5.84	0.24	2.11	1.63	0.41	AAA415.CD3+PV.location-b.X2.Y0.tile.tissue.png	115	1	2000	115	985e52353be431c1169c0ad2f43d22e9	0	0	0	0	0	0	0	0	0	0	0	0	0	/home/dhl_ec/bnelissen/Slides/CD3_manuscript/CD3_slides/AAA415.CD3+PV.location-b/AAA415.CD3+PV.location-b.run1	255	0.7	0.06	0.7	0.06	0.0	-9.48368536459	0.084649627756	0.372633255005
2771.0	2076031.0	1324.0	19492.0	2076031.0	4000000.0	20.0	4.0	1.26	1.5	1.17	0.0499999999997	6.92	0.38	0.780000000001	0.14	8.26	0.29	2.21	1.52	0.43	AAA415.CD3+PV.location-b.X2.Y1.tile.tissue.png	116	1	2000	116	64ac4bf07b1204007dc38cb6fd2ee427	0	0	0	0	0	0	0	0	0	0	0	0	0	/home/dhl_ec/bnelissen/Slides/CD3_manuscript/CD3_slides/AAA415.CD3+PV.location-b/AAA415.CD3+PV.location-b.run1	255	0.7	0.06	0.7	0.06	-9.04357054048	-11.8706319211	1.21296739693	0.158278101562
6512.0	1931334.0	2574.0	29610.0	1931334.0	4000000.0	55.0	23.0	1.1	1.1	1.18	0.0499999999997	6.95	0.38	0.74	0.14	8.04	0.3	2.31	1.56	0.41	AAA415.CD3+PV.location-b.X2.Y2.tile.tissue.png	117	1	2000	117	be42582e5b14588277fa6290f30faa52	0	0	0	0	0	0	0	0	0	0	0	0	0	/home/dhl_ec/bnelissen/Slides/CD3_manuscript/CD3_slides/AAA415.CD3+PV.location-b/AAA415.CD3+PV.location-b.run1	255	0.7	0.06	0.7	0.06	-9.03520450874	-12.0922045259	1.01963613122	0.256050507812
19634.0	2768721.0	7294.0	12796.0	2768721.0	4000000.0	140.0	4.0	0.98	1.17	1.14	0.0499999999997	6.81	0.38	0.74	0.11	9.04	0.35	2.38	1.64	0.43	AAA415.CD3+PV.location-b.X2.Y3.tile.tissue.png	118	1	2000	118	76ae926800faf569cb0cbcd405ff003f	0	0	0	0	0	0	0	0	0	0	0	0	0	/home/dhl_ec/bnelissen/Slides/CD3_manuscript/CD3_slides/AAA415.CD3+PV.location-b/AAA415.CD3+PV.location-b.run1	255	0.7	0.0619149226816	0.7	0.0619149226816	-8.91036469327	-11.7085930256	1.20186415338	0.206467982422
1319.0	3993707.0	631.0	8751.0	3993707.0	4000000.0	17.0	1.0	0.97	1.22	1.14	0.0500000000002	6.45	0.37	0.74	0.0500000000002	10.03	0.39	2.4	1.67	0.599999999999	AAA415.CD3+PV.location-b.X2.Y4.tile.tissue.png	119	1	2000	119	35db90b9fdfa4b5f7ebf1f2e57d19fb2	0	0	0	0	0	0	0	0	0	0	0	0	0	/home/dhl_ec/bnelissen/Slides/CD3_manuscript/CD3_slides/AAA415.CD3+PV.location-b/AAA415.CD3+PV.location-b.run1	255	0.7	0.06	0.7	0.06	-9.36572687296	-12.1044798861	1.39914799841	0.106617452881
1717.0	3984748.0	803.0	9629.0	3984748.0	4000000.0	21.0	1.0	1.02	1.51	1.25	0.0599999999999	7.23	0.4	0.74	0.0599999999999	9.57	0.38	2.28	1.56	0.59	AAA415.CD3+PV.location-b.X2.Y5.tile.tissue.png	120	1	2000	120	5a3a16e2bf6e4e7d59e203856a2edaeb	0	0	0	0	0	0	0	0	0	0	0	0	0	/home/dhl_ec/bnelissen/Slides/CD3_manuscript/CD3_slides/AAA415.CD3+PV.location-b/AAA415.CD3+PV.location-b.run1	255	0.7	0.06	0.7	0.06	-9.21763286853	-12.0617012363	1.45866776786	0.0960304050293
1208.0	2402126.0	627.0	12231.0	2402126.0	4000000.0	17.0	3.0	1.08	1.38	1.17	0.0499999999997	7.13	0.4	0.8	0.14	9.29	0.33	2.37	1.65	0.63	AAA415.CD3+PV.location-b.X2.Y6.tile.tissue.png	121	1	2000	121	3d2a03144e35af9c55f4bae41847c1c5	0	0	0	0	0	0	0	0	0	0	0	0	0	/home/dhl_ec/bnelissen/Slides/CD3_manuscript/CD3_slides/AAA415.CD3+PV.location-b/AAA415.CD3+PV.location-b.run1	255	0.7	0.06	0.7	0.06	-8.90406320784	-12.1226993139	1.53159068849	0.129171011719
0.0	1444.0	0.0	168.0	1444.0	4000000.0	0.0	1.0	0.93	1.07	1.25	0.0599999999999	7.45	0.4	0.87	0.23	6.38	0.14	2.12	1.54	0.51	AAA415.CD3+PV.location-b.X2.Y7.tile.tissue.png	122	1	2000	122	b5dab93cab3d810d63d6e0e30cba21b7	0	0	0	0	0	0	0	0	0	0	0	0	0	/home/dhl_ec/bnelissen/Slides/CD3_manuscript/CD3_slides/AAA415.CD3+PV.location-b/AAA415.CD3+PV.location-b.run1	255	0.7	0.06	0.7	0.06	0.0	-11.4770388959	0.953019076107	7.793997088
171.0	1231799.0	74.0	7656.0	1231799.0	4000000.0	2.0	4.0	1.32	1.67	1.19	0.0500000000002	7.06	0.37	0.74	0.16	7.49	0.27	2.25	1.58	0.58	AAA415.CD3+PV.location-b.X20.Y10.tile.tissue.png	123	1	2000	123	16ce7b1321b69324681fc0b694708f4b	0	0	0	0	0	0	0	0	0	0	0	0	0	/home/dhl_ec/bnelissen/Slides/CD3_manuscript/CD3_slides/AAA415.CD3+PV.location-b/AAA415.CD3+PV.location-b.run1	255	0.7	0.06	0.7	0.06	-8.46011476215	-11.8109044478	0.870519557793	0.0730305429688
0.0	63087.0	0.0	2680.0	63087.0	4000000.0	0.0	6.0	1.34	1.32	1.24	0.0599999999999	7.4	0.41	0.79	0.23	6.4	0.14	2.22	1.57	0.73	AAA415.CD3+PV.location-b.X20.Y11.tile.tissue.png	124	1	2000	124	6eaeb7d7b64fa53ee2d85c26a4da9e25	0	0	0	0	0	0	0	0	0	0	0	0	0	/home/dhl_ec/bnelissen/Slides/CD3_manuscript/CD3_slides/AAA415.CD3+PV.location-b/AAA415.CD3+PV.location-b.run1	255	0.7	0.06	0.7	0.06	0.0	-12.4251681546	0.121693608318	0.0386368351135
0.0	48273.0	0.0	4036.0	48273.0	4000000.0	0.0	9.0	1.91	1.2	1.23	0.0699999999997	7.47	0.41	0.8	0.23	6.87	0.15	2.31	1.64	0.86	AAA415.CD3+PV.location-b.X20.Y12.tile.tissue.png	125	1	2000	125	ff591bde73cef43e0f36ebe7ac9d9264	0	0	0	0	0	0	0	0	0	0	0	0	0	/home/dhl_ec/bnelissen/Slides/CD3_manuscript/CD3_slides/AAA415.CD3+PV.location-b/AAA415.CD3+PV.location-b.run1	255	0.7	0.06	0.7	0.06	-7.20518454495	-9.41316081376	0.209868722883	0.130888569275
0.0	13550.0	0.0	534.0	13550.0	2196000.0	0.0	1.0	1.24	1.27	0.69	0.0300000000002	4.17	0.21	0.47	0.13	3.63	0.0900000000001	1.26	0.91	0.23	AAA415.CD3+PV.location-b.X20.Y13.tile.tissue.png	126	1	2000	126	db17f02800f6fb4cb89c502c8cabc09b	0	0	0	0	0	0	0	0	0	0	0	0	0	/home/dhl_ec/bnelissen/Slides/CD3_manuscript/CD3_slides/AAA415.CD3+PV.location-b/AAA415.CD3+PV.location-b.run1	255	0.7	0.06	0.7	0.06	0.0	-10.6721033672	0.0451243946033	10.4990667994
0.0	19801.0	0.0	1288.0	19801.0	4000000.0	0.0	4.0	1.3	1.92	1.24	0.0599999999999	7.48	0.59	1.04	0.23	6.34	0.14	2.24	1.64	1.16	AAA415.CD3+PV.location-b.X20.Y3.tile.tissue.png	127	1	2000	127	6aac31d12297ff056fd95f0f27787dcf	0	0	0	0	0	0	0	0	0	0	0	0	0	/home/dhl_ec/bnelissen/Slides/CD3_manuscript/CD3_slides/AAA415.CD3+PV.location-b/AAA415.CD3+PV.location-b.run1	255	0.7	0.06	0.7	0.06	0.0	-11.4340247656	0.191258638689	9.35118175479
0.0	62427.0	0.0	4248.0	62427.0	4000000.0	0.0	4.0	1.65	1.28	1.21	0.0500000000002	7.44	0.43	0.8	0.24	6.41	0.14	2.26	1.65	1.22	AAA415.CD3+PV.location-b.X20.Y4.tile.tissue.png	128	1	2000	128	96c6a2f1d3df4944d032dabf949ab9da	0	0	0	0	0	0	0	0	0	0	0	0	0	/home/dhl_ec/bnelissen/Slides/CD3_manuscript/CD3_slides/AAA415.CD3+PV.location-b/AAA415.CD3+PV.location-b.run1	255	0.7	0.06	0.7	0.06	0.0	-12.6135030268	0.10214240389	0.0496441885376
1126.0	603440.0	516.0	10807.0	603440.0	4000000.0	11.0	6.0	1.48	2.56	1.16	0.0500000000002	7.25	0.41	0.8	0.21	7.8	0.26	2.38	1.66	1.19	AAA415.CD3+PV.location-b.X20.Y5.tile.tissue.png	129	1	2000	129	b2fd11d63b1b49368f2f1369c36dbaaf	0	0	0	0	0	0	0	0	0	0	0	0	0	/home/dhl_ec/bnelissen/Slides/CD3_manuscript/CD3_slides/AAA415.CD3+PV.location-b/AAA415.CD3+PV.location-b.run1	255	0.7	0.06	0.7	0.06	-8.396715276	-12.3924656315	1.2960599691	0.0969735703125
4292.0	348603.0	1527.0	14267.0	348603.0	4000000.0	28.0	22.0	1.93	1.73	1.25	0.0600000000004	7.75	0.55	0.75	0.2	6.99	0.22	2.22	1.53	0.57	AAA415.CD3+PV.location-b.X20.Y6.tile.tissue.png	130	1	2000	130	e028744b4814c05e257f1415965f23e2	0	0	0	0	0	0	0	0	0	0	0	0	0	/home/dhl_ec/bnelissen/Slides/CD3_manuscript/CD3_slides/AAA415.CD3+PV.location-b/AAA415.CD3+PV.location-b.run1	255	0.7	0.06	0.7	0.06	-8.91708402688	-12.9554273068	1.97665238143	0.147228875
5295.0	2284111.0	1778.0	29787.0	2284111.0	4000000.0	35.0	15.0	1.17	1.22	1.17	0.0500000000002	7.03	0.41	0.75	0.12	8.45	0.3	2.28	1.53	0.57	AAA415.CD3+PV.location-b.X20.Y7.tile.tissue.png	131	1	2000	131	9e27121054639c7cb7bcdbace2b2e6be	0	0	0	0	0	0	0	0	0	0	0	0	0	/home/dhl_ec/bnelissen/Slides/CD3_manuscript/CD3_slides/AAA415.CD3+PV.location-b/AAA415.CD3+PV.location-b.run1	255	0.7	0.06	0.7	0.06	-8.8742246185	-12.3929747984	1.22658407129	0.283382697266
6598.0	3499674.0	2624.0	17113.0	3499674.0	4000000.0	53.0	1.0	1.7	1.67	1.13	0.04	6.88	0.37	0.75	0.0799999999999	9.35	0.39	2.44	1.65	0.55	AAA415.CD3+PV.location-b.X20.Y8.tile.tissue.png	132	1	2000	132	505442f7ad2245f9a6783184c988d870	0	0	0	0	0	0	0	0	0	0	0	0	0	/home/dhl_ec/bnelissen/Slides/CD3_manuscript/CD3_slides/AAA415.CD3+PV.location-b/AAA415.CD3+PV.location-b.run1	255	0.7	0.06	0.7	0.06	-8.902431348	-12.8350137288	1.54091468461	0.354632526367
4925.0	3738583.0	1531.0	11556.0	3738583.0	4000000.0	29.0	4.0	1.36	2.13	1.17	0.0500000000002	6.52	0.4	0.75	0.0700000000002	9.56	0.37	2.29	1.56	0.570000000001	AAA415.CD3+PV.location-b.X20.Y9.tile.tissue.png	133	1	2000	133	d6e9da786f31d23f68ef5ed33e9c7055	0	0	0	0	0	0	0	0	0	0	0	0	0	/home/dhl_ec/bnelissen/Slides/CD3_manuscript/CD3_slides/AAA415.CD3+PV.location-b/AAA415.CD3+PV.location-b.run1	255	0.7	0.06	0.7	0.06	-9.04502549494	-11.9902559641	1.16313053049	0.144841749512
1382.0	3756262.0	657.0	9946.0	3756262.0	4000000.0	16.0	2.0	1.82	1.59	1.12	0.0499999999997	7.39	0.38	0.74	0.0700000000002	9.49	0.36	2.21	1.59	0.94	AAA415.CD3+PV.location-b.X21.Y10.tile.tissue.png	134	1	2000	134	206d0cfafe83fdc09395a2308bbfb8bd	0	0	0	0	0	0	0	0	0	0	0	0	0	/home/dhl_ec/bnelissen/Slides/CD3_manuscript/CD3_slides/AAA415.CD3+PV.location-b/AAA415.CD3+PV.location-b.run1	255	0.7	0.06	0.7	0.06	-8.72583167734	-11.5851028409	0.919586646096	0.0832003671875
0.0	626995.0	0.0	5025.0	626995.0	4000000.0	0.0	3.0	1.44	2.67	1.15	0.0500000000002	6.76	0.39	0.75	0.19	6.62	0.17	2.18	1.57	0.54	AAA415.CD3+PV.location-b.X21.Y11.tile.tissue.png	135	1	2000	135	5452872c6666cfd6299ed38c18f53a60	0	0	0	0	0	0	0	0	0	0	0	0	0	/home/dhl_ec/bnelissen/Slides/CD3_manuscript/CD3_slides/AAA415.CD3+PV.location-b/AAA415.CD3+PV.location-b.run1	255	0.7	0.06	0.7	0.06	-8.61509330416	-12.011351404	1.12765238483	0.0570918671875
0.0	7692.0	0.0	540.0	7692.0	4000000.0	0.0	2.0	2.24	2.46	1.14	0.0500000000002	6.55	0.38	0.73	0.22	5.67	0.15	2.12	1.59	0.53	AAA415.CD3+PV.location-b.X21.Y12.tile.tissue.png	136	1	2000	136	5eab969faba5f7ec37e9d059348a7fbb	0	0	0	0	0	0	0	0	0	0	0	0	0	/home/dhl_ec/bnelissen/Slides/CD3_manuscript/CD3_slides/AAA415.CD3+PV.location-b/AAA415.CD3+PV.location-b.run1	255	0.7	0.06	0.7	0.06	0.0	-12.0383918072	0.2372728686	0.0396479306488
0.0	1809.0	0.0	190.0	1809.0	2196000.0	0.0	1.0	0.58	1.37	0.64	0.0299999999997	3.69	0.21	0.4	0.12	3.07	0.0799999999999	1.12	0.83	0.33	AAA415.CD3+PV.location-b.X21.Y13.tile.tissue.png	137	1	2000	137	d2d030f0a516f667935eb2df734afc42	0	0	0	0	0	0	0	0	0	0	0	0	0	/home/dhl_ec/bnelissen/Slides/CD3_manuscript/CD3_slides/AAA415.CD3+PV.location-b/AAA415.CD3+PV.location-b.run1	255	0.7	0.06	0.7	0.06	0.0	-8.62339514136	0.0211347133959	0.676069580096
0.0	0.0	0.0	0.0	0.0	4000000.0	0.0	0.0	1.75	1.72	1.17	0.0599999999999	6.28	0.31	0.92	0.22	5.05	0.14	2.17	1.64	1.07	AAA415.CD3+PV.location-b.X21.Y3.tile.tissue.png	138	1	2000	138	222b083bd6718900febc5b73b095e2a2	0	0	0	0	0	0	0	0	0	0	0	0	0	/home/dhl_ec/bnelissen/Slides/CD3_manuscript/CD3_slides/AAA415.CD3+PV.location-b/AAA415.CD3+PV.location-b.run1	255	1.0	0.06	1.0	0.06	0.0	-10.7051078242	0.0	4.41055810154
253.0	144038.0	130.0	8174.0	144038.0	4000000.0	2.0	9.0	2.16	1.22	1.21	0.0699999999997	7.51	0.41	0.83	0.23	7.37	0.24	2.36	1.64	0.52	AAA415.CD3+PV.location-b.X21.Y4.tile.tissue.png	139	1	2000	139	e0d19a6de242f4c4801fdb94f8acc43e	0	0	0	0	0	0	0	0	0	0	0	0	0	/home/dhl_ec/bnelissen/Slides/CD3_manuscript/CD3_slides/AAA415.CD3+PV.location-b/AAA415.CD3+PV.location-b.run1	255	0.7	0.06	0.7	0.06	-8.66880311758	-10.2016460816	0.947899372748	0.237632258789
490.0	558699.0	250.0	10285.0	558699.0	4000000.0	6.0	6.0	2.01	1.63	1.21	0.0500000000002	7.72	0.41	0.8	0.22	7.75	0.26	2.38	1.65	0.53	AAA415.CD3+PV.location-b.X21.Y5.tile.tissue.png	140	1	2000	140	3c28d8d04aa3aa240be754b5d5a90435	0	0	0	0	0	0	0	0	0	0	0	0	0	/home/dhl_ec/bnelissen/Slides/CD3_manuscript/CD3_slides/AAA415.CD3+PV.location-b/AAA415.CD3+PV.location-b.run1	255	0.7	0.06	0.7	0.06	-9.01132642316	-12.8547977854	1.85523527605	0.108653175781
79290.0	1941566.0	27659.0	21285.0	1941566.0	4000000.0	517.0	21.0	2.11	1.76	1.24	0.0500000000002	7.78	0.41	0.8	0.15	10.18	0.33	2.4	1.64	0.8	AAA415.CD3+PV.location-b.X21.Y6.tile.tissue.png	141	1	2000	141	801f459cf17293ceba61be6b2705f628	0	0	0	0	0	0	0	0	0	0	0	0	0	/home/dhl_ec/bnelissen/Slides/CD3_manuscript/CD3_slides/AAA415.CD3+PV.location-b/AAA415.CD3+PV.location-b.run1	255	0.7	0.06	0.7	0.06	-8.41492667513	-12.5682418151	1.42904353991	0.5310854375
762.0	1467510.0	376.0	21073.0	1467510.0	4000000.0	9.0	15.0	1.46	1.72	1.21	0.0499999999997	8.01	0.42	0.82	0.18	8.48	0.3	2.44	1.64	0.84	AAA415.CD3+PV.location-b.X21.Y7.tile.tissue.png	142	1	2000	142	bd66cb7a3ec878df2e22eb7b0cd5e4e0	0	0	0	0	0	0	0	0	0	0	0	0	0	/home/dhl_ec/bnelissen/Slides/CD3_manuscript/CD3_slides/AAA415.CD3+PV.location-b/AAA415.CD3+PV.location-b.run1	255	0.7	0.06	0.7	0.06	-8.68982401611	-12.5161694755	1.21159747351	0.162522476562
1890.0	2953106.0	916.0	24731.0	2953106.0	4000000.0	18.0	9.0	2.36	1.54	1.23	0.0499999999997	7.85	0.42	0.81	0.11	9.71	0.37	2.48	1.65	0.6	AAA415.CD3+PV.location-b.X21.Y8.tile.tissue.png	143	1	2000	143	5d10df9859d76a68a19f691f7072f732	0	0	0	0	0	0	0	0	0	0	0	0	0	/home/dhl_ec/bnelissen/Slides/CD3_manuscript/CD3_slides/AAA415.CD3+PV.location-b/AAA415.CD3+PV.location-b.run1	255	0.7	0.06	0.7	0.06	-8.57822716016	-12.5800106428	1.30291840144	0.248845429688
7702.0	3576713.0	3084.0	13797.0	3576713.0	4000000.0	61.0	4.0	1.41	2.22	1.2	0.0500000000002	7.84	0.41	0.8	0.0900000000001	10.36	0.38	2.38	1.64	0.62	AAA415.CD3+PV.location-b.X21.Y9.tile.tissue.png	144	1	2000	144	966d140c604a7200cff55e466b1569af	0	0	0	0	0	0	0	0	0	0	0	0	0	/home/dhl_ec/bnelissen/Slides/CD3_manuscript/CD3_slides/AAA415.CD3+PV.location-b/AAA415.CD3+PV.location-b.run1	255	0.7	0.06	0.7	0.06	-9.08490106772	-12.2725203465	1.33555497113	0.223358663086
5652.0	3384634.0	2247.0	13240.0	3384634.0	4000000.0	44.0	3.0	1.23	1.38	1.26	0.0499999999997	7.29	0.41	0.81	0.0999999999999	10.21	0.36	2.41	1.65	0.56	AAA415.CD3+PV.location-b.X22.Y10.tile.tissue.png	145	1	2000	145	ec8fccd35115eeb8bb46defbff4b6750	0	0	0	0	0	0	0	0	0	0	0	0	0	/home/dhl_ec/bnelissen/Slides/CD3_manuscript/CD3_slides/AAA415.CD3+PV.location-b/AAA415.CD3+PV.location-b.run1	255	0.7	0.06	0.7	0.06	-8.97482296933	-12.0178350875	1.10245444147	0.143728697266
6635.0	3285569.0	2855.0	8743.0	3285569.0	4000000.0	62.0	2.0	1.12	1.3	1.25	0.0500000000002	7.25	0.59	0.76	0.1	9.19	0.34	2.19	1.53	0.93	AAA415.CD3+PV.location-b.X22.Y11.tile.tissue.png	146	1	2000	146	89171f724fd880108559f49bc02bb1e8	0	0	0	0	0	0	0	0	0	0	0	0	0	/home/dhl_ec/bnelissen/Slides/CD3_manuscript/CD3_slides/AAA415.CD3+PV.location-b/AAA415.CD3+PV.location-b.run1	255	0.7	0.06	0.7	0.06	-8.53777124823	-11.6315654903	0.871200924223	0.112479583496
2518.0	784579.0	1270.0	6804.0	784579.0	4000000.0	29.0	5.0	1.55	1.25	1.16	0.04	7.18	0.4	0.76	0.19	7.22	0.25	2.4	1.63	0.58	AAA415.CD3+PV.location-b.X22.Y12.tile.tissue.png	147	1	2000	147	93ba9660d69315f8943f7d9fd2cc2154	0	0	0	0	0	0	0	0	0	0	0	0	0	/home/dhl_ec/bnelissen/Slides/CD3_manuscript/CD3_slides/AAA415.CD3+PV.location-b/AAA415.CD3+PV.location-b.run1	255	0.7	0.06	0.7	0.06	-8.2265326092	-11.8631276683	0.645803189301	0.0722902871094
0.0	8445.0	0.0	890.0	8445.0	2196000.0	0.0	4.0	2.15	0.65	0.68	0.0300000000002	4.16	0.22	0.44	0.13	3.58	0.0900000000001	1.26	0.9	0.24	AAA415.CD3+PV.location-b.X22.Y13.tile.tissue.png	148	1	2000	148	80b975fe38c4640ce4c4557d9cb88b27	0	0	0	0	0	0	0	0	0	0	0	0	0	/home/dhl_ec/bnelissen/Slides/CD3_manuscript/CD3_slides/AAA415.CD3+PV.location-b/AAA415.CD3+PV.location-b.run1	255	0.7	0.06	0.7	0.06	0.0	-9.10820461947	0.378145467917	0.541413973115
0.0	32118.0	0.0	816.0	32118.0	4000000.0	0.0	1.0	1.63	2.36	1.22	0.0600000000004	7.26	0.38	0.78	0.21	5.72	0.14	2.07	1.54	0.57	AAA415.CD3+PV.location-b.X22.Y4.tile.tissue.png	149	1	2000	149	05ee6b3a4668b042c1bdde05cb22f361	0	0	0	0	0	0	0	0	0	0	0	0	0	/home/dhl_ec/bnelissen/Slides/CD3_manuscript/CD3_slides/AAA415.CD3+PV.location-b/AAA415.CD3+PV.location-b.run1	255	0.7	0.06	0.7	0.06	0.0	-10.1813385552	0.0580421493837	7.89493821815
52.0	122424.0	33.0	4996.0	122424.0	4000000.0	1.0	8.0	2.08	1.79	1.15	0.0500000000002	6.97	0.38	0.73	0.2	6.68	0.22	2.16	1.52	0.51	AAA415.CD3+PV.location-b.X22.Y5.tile.tissue.png	150	1	2000	150	49bffc598bc18b79fb570ebf8b850b6f	0	0	0	0	0	0	0	0	0	0	0	0	0	/home/dhl_ec/bnelissen/Slides/CD3_manuscript/CD3_slides/AAA415.CD3+PV.location-b/AAA415.CD3+PV.location-b.run1	255	0.7	0.06	0.7	0.06	-7.98539217406	-12.0262220699	0.502722281385	0.0584901982422
50505.0	2373547.0	19293.0	17483.0	2373547.0	4000000.0	353.0	10.0	1.84	1.72	1.48	0.0499999999997	7.57	0.41	0.78	0.14	9.94	0.35	2.4	1.69	1.17	AAA415.CD3+PV.location-b.X22.Y6.tile.tissue.png	151	1	2000	151	861a76fa3e545f46bde8ee98b9004e96	0	0	0	0	0	0	0	0	0	0	0	0	0	/home/dhl_ec/bnelissen/Slides/CD3_manuscript/CD3_slides/AAA415.CD3+PV.location-b/AAA415.CD3+PV.location-b.run1	255	0.7	0.06	0.7	0.06	-8.67226682125	-12.5651566543	1.14885045908	0.395060695312
1314.0	3804554.0	737.0	11429.0	3804554.0	4000000.0	16.0	2.0	1.97	1.8	1.28	0.0599999999999	8.54	0.39	0.8	0.0699999999997	10.42	0.4	2.39	1.65	0.59	AAA415.CD3+PV.location-b.X22.Y7.tile.tissue.png	152	1	2000	152	7f27c41b374dcfe29917f40c6a349d5f	0	0	0	0	0	0	0	0	0	0	0	0	0	/home/dhl_ec/bnelissen/Slides/CD3_manuscript/CD3_slides/AAA415.CD3+PV.location-b/AAA415.CD3+PV.location-b.run1	255	0.7	0.06	0.7	0.06	-8.42854677925	-12.3270724407	0.880419372701	0.232109373047
541.0	2180698.0	247.0	22942.0	2180698.0	4000000.0	5.0	9.0	2.82	1.33	1.16	0.0500000000002	6.97	0.38	0.74	0.12	8.25	0.3	2.29	1.51	0.56	AAA415.CD3+PV.location-b.X22.Y8.tile.tissue.png	153	1	2000	153	3f8159f1b59f5dd75636194322dc697e	0	0	0	0	0	0	0	0	0	0	0	0	0	/home/dhl_ec/bnelissen/Slides/CD3_manuscript/CD3_slides/AAA415.CD3+PV.location-b/AAA415.CD3+PV.location-b.run1	255	0.7	0.06	0.7	0.06	-8.49590939444	-12.3519892304	1.19979167594	0.200800185547
1446.0	2775767.0	686.0	22826.0	2775767.0	4000000.0	16.0	16.0	2.04	2.02	1.15	0.0500000000002	11.27	0.4	0.74	0.11	8.67	0.33	2.27	1.54	1.21	AAA415.CD3+PV.location-b.X22.Y9.tile.tissue.png	154	1	2000	154	698687a52d3b0f3906018aed0e51c8d8	0	0	0	0	0	0	0	0	0	0	0	0	0	/home/dhl_ec/bnelissen/Slides/CD3_manuscript/CD3_slides/AAA415.CD3+PV.location-b/AAA415.CD3+PV.location-b.run1	255	0.7	0.06	0.7	0.06	-8.80208033919	-12.3311764301	1.03717804843	0.188910304688
4648.0	1414685.0	2029.0	23489.0	1414685.0	4000000.0	39.0	15.0	2.46	1.86	1.21	0.0500000000002	7.01	0.4	0.77	0.17	7.95	0.27	2.34	1.63	0.56	AAA415.CD3+PV.location-b.X23.Y10.tile.tissue.png	155	1	2000	155	9013748dc4135435af6defc4aa7801cf	0	0	0	0	0	0	0	0	0	0	0	0	0	/home/dhl_ec/bnelissen/Slides/CD3_manuscript/CD3_slides/AAA415.CD3+PV.location-b/AAA415.CD3+PV.location-b.run1	255	0.7	0.06	0.7	0.06	-9.13450354387	-12.5298815179	1.35582706837	0.210524560547
16064.0	2736600.0	6369.0	25346.0	2736600.0	4000000.0	126.0	10.0	1.24	1.94	1.19	0.0499999999997	7.09	0.4	0.76	0.11	9.11	0.34	2.32	1.59	0.54	AAA415.CD3+PV.location-b.X23.Y11.tile.tissue.png	156	1	2000	156	d49d4cb98f135dbb527d5c64377374ff	0	0	0	0	0	0	0	0	0	0	0	0	0	/home/dhl_ec/bnelissen/Slides/CD3_manuscript/CD3_slides/AAA415.CD3+PV.location-b/AAA415.CD3+PV.location-b.run1	255	0.7	0.06	0.7	0.06	-9.23966791613	-12.3593402306	1.40900521329	0.275252664062
1748.0	2816996.0	978.0	11122.0	2816996.0	4000000.0	23.0	4.0	1.2	1.27	1.2	0.0500000000002	6.83	0.38	0.74	0.11	8.84	0.32	2.22	1.52	0.56	AAA415.CD3+PV.location-b.X23.Y12.tile.tissue.png	157	1	2000	157	86b71eed8de150cfa9528bfafe61bf0f	0	0	0	0	0	0	0	0	0	0	0	0	0	/home/dhl_ec/bnelissen/Slides/CD3_manuscript/CD3_slides/AAA415.CD3+PV.location-b/AAA415.CD3+PV.location-b.run1	255	0.7	0.06	0.7	0.06	-8.56938725467	-11.9354621411	1.05654540467	0.116194268555
0.0	115837.0	0.0	5287.0	115837.0	2196000.0	0.0	7.0	0.81	1.06	0.66	0.0299999999997	3.73	0.21	0.39	0.12	3.15	0.0799999999999	1.21	0.830000000001	0.23	AAA415.CD3+PV.location-b.X23.Y13.tile.tissue.png	158	1	2000	158	348c022f2f8c676b3e24cb012089b366	0	0	0	0	0	0	0	0	0	0	0	0	0	/home/dhl_ec/bnelissen/Slides/CD3_manuscript/CD3_slides/AAA415.CD3+PV.location-b/AAA415.CD3+PV.location-b.run1	255	0.7	0.06	0.7	0.06	0.0	-8.72116635029	0.0622935120444	0.598286725265
0.0	24420.0	0.0	1761.0	24420.0	4000000.0	0.0	4.0	2.01	1.18	1.18	0.0700000000006	6.55	0.37	0.84	0.22	5.77	0.129999999999	2.09	1.55	0.82	AAA415.CD3+PV.location-b.X23.Y4.tile.tissue.png	159	1	2000	159	63e6f2699d26279f1f01f910c59d5e31	0	0	0	0	0	0	0	0	0	0	0	0	0	/home/dhl_ec/bnelissen/Slides/CD3_manuscript/CD3_slides/AAA415.CD3+PV.location-b/AAA415.CD3+PV.location-b.run1	255	0.7	0.06	0.7	0.06	0.0	-10.8706507947	0.0755585191681	10.3805542572
0.0	72951.0	0.0	3382.0	72951.0	4000000.0	0.0	7.0	1.55	1.24	1.19	0.04	6.59	0.37	0.74	0.21	5.8	0.14	2.1	1.52	0.56	AAA415.CD3+PV.location-b.X23.Y5.tile.tissue.png	160	1	2000	160	7ff6c5f844a23e664b82240200acc2ea	0	0	0	0	0	0	0	0	0	0	0	0	0	/home/dhl_ec/bnelissen/Slides/CD3_manuscript/CD3_slides/AAA415.CD3+PV.location-b/AAA415.CD3+PV.location-b.run1	255	0.7	0.06	0.7	0.06	0.0	-12.0644781855	0.100116752169	0.0522501141357
958.0	786124.0	428.0	16187.0	786124.0	4000000.0	10.0	15.0	1.54	2.06	1.16	0.0500000000002	7.06	0.38	0.76	0.179999999999	7.15	0.25	2.26	1.54	0.56	AAA415.CD3+PV.location-b.X23.Y6.tile.tissue.png	161	1	2000	161	bb16c25c4a2788779b5071df17134769	0	0	0	0	0	0	0	0	0	0	0	0	0	/home/dhl_ec/bnelissen/Slides/CD3_manuscript/CD3_slides/AAA415.CD3+PV.location-b/AAA415.CD3+PV.location-b.run1	255	0.7	0.06	0.7	0.06	-8.87265851266	-12.7013835891	1.41629118801	0.137598613281
765.0	883339.0	370.0	11339.0	883339.0	4000000.0	7.0	10.0	2.2	1.26	1.13	0.0499999999993	6.88	0.389999999999	0.74	0.18	7.28	0.259999999999	2.29	1.57	0.56	AAA415.CD3+PV.location-b.X23.Y7.tile.tissue.png	162	1	2000	162	ddd996c724391608010813027f40380a	0	0	0	0	0	0	0	0	0	0	0	0	0	/home/dhl_ec/bnelissen/Slides/CD3_manuscript/CD3_slides/AAA415.CD3+PV.location-b/AAA415.CD3+PV.location-b.run1	255	0.7	0.06	0.7	0.06	-9.16501430355	-12.9771010033	1.35500684014	0.151610097656
0.0	850550.0	0.0	20090.0	850550.0	4000000.0	0.0	17.0	1.17	1.33	1.15	0.0500000000002	6.86	0.389999999999	0.759999999999	0.190000000001	6.87	0.169999999999	2.24	1.67	0.579999999999	AAA415.CD3+PV.location-b.X23.Y8.tile.tissue.png	163	1	2000	163	b00d264e20534d022229b521ef4dac2c	0	0	0	0	0	0	0	0	0	0	0	0	0	/home/dhl_ec/bnelissen/Slides/CD3_manuscript/CD3_slides/AAA415.CD3+PV.location-b/AAA415.CD3+PV.location-b.run1	255	0.7	0.06	0.7	0.06	-8.98414109801	-12.7469864114	1.39869481627	0.147862183594
4648.0	3086143.0	1403.0	14687.0	3086143.0	4000000.0	26.0	16.0	2.18	1.51	1.15	0.0700000000006	7.63	0.410000000001	0.81	0.110000000001	9.03	0.33	2.31	1.52	0.610000000001	AAA415.CD3+PV.location-b.X23.Y9.tile.tissue.png	164	1	2000	164	61bd45824194c9b3d49447b58ab9e30a	0	0	0	0	0	0	0	0	0	0	0	0	0	/home/dhl_ec/bnelissen/Slides/CD3_manuscript/CD3_slides/AAA415.CD3+PV.location-b/AAA415.CD3+PV.location-b.run1	255	0.7	0.06	0.7	0.06	-8.76878129393	-12.0140671235	0.808889706345	0.144109824219
480.0	1827614.0	263.0	13014.0	1827614.0	4000000.0	6.0	9.0	0.969999999999	2.11	1.15	0.0500000000002	6.72	0.38	0.73	0.150000000001	7.98	0.29	2.33	1.54	0.6	AAA415.CD3+PV.location-b.X24.Y10.tile.tissue.png	165	1	2000	165	5379f67fc3ef0a05c4f9f07e67393a33	0	0	0	0	0	0	0	0	0	0	0	0	0	/home/dhl_ec/bnelissen/Slides/CD3_manuscript/CD3_slides/AAA415.CD3+PV.location-b/AAA415.CD3+PV.location-b.run1	255	0.7	0.06	0.7	0.06	-8.62053520506	-12.4955841192	0.986063905497	0.168239240234
174.0	407754.0	90.0	9398.0	407754.0	4000000.0	2.0	9.0	1.51	1.46	1.16	0.0500000000002	6.83	0.38	0.74	0.2	6.8	0.23	2.21	1.52	0.55	AAA415.CD3+PV.location-b.X24.Y11.tile.tissue.png	166	1	2000	166	ccecac2913fcfd57f2712e2ce809ecdf	0	0	0	0	0	0	0	0	0	0	0	0	0	/home/dhl_ec/bnelissen/Slides/CD3_manuscript/CD3_slides/AAA415.CD3+PV.location-b/AAA415.CD3+PV.location-b.run1	255	0.7	0.06	0.7	0.06	-9.22565479247	-12.874906616	1.61537883581	0.0852392773438
140.0	472348.0	83.0	7876.0	472348.0	4000000.0	2.0	10.0	1.88	1.26	1.18	0.0500000000002	6.78	0.38	0.740000000001	0.2	6.93	0.250000000001	2.24	1.55	0.509999999999	AAA415.CD3+PV.location-b.X24.Y12.tile.tissue.png	167	1	2000	167	7db6f1e10576120abb205ec063ea84d1	0	0	0	0	0	0	0	0	0	0	0	0	0	/home/dhl_ec/bnelissen/Slides/CD3_manuscript/CD3_slides/AAA415.CD3+PV.location-b/AAA415.CD3+PV.location-b.run1	255	0.7	0.06	0.7	0.06	-8.35955438066	-12.2127278379	0.983695068054	0.109742261719
0.0	119058.0	0.0	4240.0	119058.0	2196000.0	0.0	5.0	1.85	1.96	0.64	0.0199999999995	3.75	0.209999999999	0.4	0.11	3.16	0.0799999999999	1.16	0.830000000001	0.23	AAA415.CD3+PV.location-b.X24.Y13.tile.tissue.png	168	1	2000	168	182612e594ce5540b04b6b8794eb73c5	0	0	0	0	0	0	0	0	0	0	0	0	0	/home/dhl_ec/bnelissen/Slides/CD3_manuscript/CD3_slides/AAA415.CD3+PV.location-b/AAA415.CD3+PV.location-b.run1	255	0.7	0.06	0.7	0.06	0.0	-8.51965019266	0.0214665962769	0.686364460346
0.0	0.0	0.0	0.0	0.0	4000000.0	0.0	0.0	1.31	1.32	1.16	0.0599999999995	6.2	0.31	0.91	0.219999999999	4.59	0.129999999999	2.02	1.57	0.440000000001	AAA415.CD3+PV.location-b.X24.Y4.tile.tissue.png	169	1	2000	169	8ad0632a8c5aae2980f2cf6371bd7e60	0	0	0	0	0	0	0	0	0	0	0	0	0	/home/dhl_ec/bnelissen/Slides/CD3_manuscript/CD3_slides/AAA415.CD3+PV.location-b/AAA415.CD3+PV.location-b.run1	255	1.0	0.06	1.0	0.06	0.0	-10.5034358977	0.0	6.13845497484
57.0	58625.0	37.0	3546.0	58625.0	4000000.0	1.0	8.0	2.83	2.21	1.12	0.0600000000004	6.65	0.39	0.89	0.24	7.25	0.23	2.33	1.65	0.530000000001	AAA415.CD3+PV.location-b.X24.Y5.tile.tissue.png	170	1	2000	170	eb849b7e10c8588c2a796270c2c937a4	0	0	0	0	0	0	0	0	0	0	0	0	0	/home/dhl_ec/bnelissen/Slides/CD3_manuscript/CD3_slides/AAA415.CD3+PV.location-b/AAA415.CD3+PV.location-b.run1	255	0.7	0.06	0.7	0.06	-6.74007395864	-10.5544299416	0.134514607658	7.2153566441
736.0	198150.0	335.0	4241.0	198150.0	4000000.0	7.0	5.0	2.0	1.8	1.25	0.0599999999995	8.01	0.41	0.87	0.23	7.43	0.24	2.35	1.65	1.14	AAA415.CD3+PV.location-b.X24.Y6.tile.tissue.png	171	1	2000	171	bb544e0f368ed85fb7c20d854db853a9	0	0	0	0	0	0	0	0	0	0	0	0	0	/home/dhl_ec/bnelissen/Slides/CD3_manuscript/CD3_slides/AAA415.CD3+PV.location-b/AAA415.CD3+PV.location-b.run1	255	0.7	0.06	0.7	0.06	-8.95484176064	-11.6178724791	1.21797361776	3.87736970312
311.0	42513.0	91.0	2601.0	42513.0	4000000.0	1.0	4.0	1.51	1.33	1.28	0.0700000000006	7.46	0.41	0.82	0.22	6.67	0.21	2.13	1.55	0.48	AAA415.CD3+PV.location-b.X24.Y7.tile.tissue.png	172	1	2000	172	6000ae50291013cbe930029006410049	0	0	0	0	0	0	0	0	0	0	0	0	0	/home/dhl_ec/bnelissen/Slides/CD3_manuscript/CD3_slides/AAA415.CD3+PV.location-b/AAA415.CD3+PV.location-b.run1	255	0.7	0.06	0.7	0.06	-7.44958651763	-9.34683835152	0.178696602393	1.14551753857
68.0	195844.0	44.0	7869.0	195844.0	4000000.0	1.0	14.0	2.02	1.93	1.13	0.0499999999993	6.67	0.38	0.760000000001	0.21	6.77	0.219999999999	2.19	1.51	1.14	AAA415.CD3+PV.location-b.X24.Y8.tile.tissue.png	173	1	2000	173	cb8c89be8a284a3e076786cb265a0356	0	0	0	0	0	0	0	0	0	0	0	0	0	/home/dhl_ec/bnelissen/Slides/CD3_manuscript/CD3_slides/AAA415.CD3+PV.location-b/AAA415.CD3+PV.location-b.run1	255	0.7	0.06	0.7	0.06	-7.60960818561	-12.2184701646	0.451828579212	0.0671917441406
113.0	180075.0	67.0	6220.0	180075.0	4000000.0	1.0	9.0	1.49	1.8	1.23	0.0500000000002	7.02	0.45	0.77	0.2	6.84	0.22	2.22	1.56	1.11	AAA415.CD3+PV.location-b.X24.Y9.tile.tissue.png	174	1	2000	174	2f92606482d2eefeecfca90404200b4d	0	0	0	0	0	0	0	0	0	0	0	0	0	/home/dhl_ec/bnelissen/Slides/CD3_manuscript/CD3_slides/AAA415.CD3+PV.location-b/AAA415.CD3+PV.location-b.run1	255	0.7	0.06	0.7	0.06	-9.04075857369	-12.4142038744	1.25224754441	0.078369109375
0.0	62665.0	0.0	4275.0	62665.0	3560000.0	0.0	7.0	1.43	1.02	1.05	0.0500000000002	5.97	0.34	0.67	0.2	5.25	0.120000000001	1.93	1.4	0.589999999999	AAA415.CD3+PV.location-b.X25.Y10.tile.tissue.png	175	1	1780	175	c951b31e231ba2ad9bcdde617c9272e8	0	0	0	0	0	0	0	0	0	0	0	0	0	/home/dhl_ec/bnelissen/Slides/CD3_manuscript/CD3_slides/AAA415.CD3+PV.location-b/AAA415.CD3+PV.location-b.run1	255	0.7	0.06	0.7	0.06	0.0	-9.44806689579	0.0990815964603	0.375536958639
0.0	33256.0	0.0	1538.0	33256.0	3560000.0	0.0	5.0	1.27	2.11	1.0	0.0599999999995	5.97	0.34	0.68	0.190000000001	5.2	0.12	1.91	1.41	0.48	AAA415.CD3+PV.location-b.X25.Y11.tile.tissue.png	176	1	1780	176	77aabbb9147d42835ad2181bf00baab4	0	0	0	0	0	0	0	0	0	0	0	0	0	/home/dhl_ec/bnelissen/Slides/CD3_manuscript/CD3_slides/AAA415.CD3+PV.location-b/AAA415.CD3+PV.location-b.run1	255	0.7	0.06	0.7	0.06	0.0	-9.33231030525	0.106203381591	0.675402372707
0.0	53081.0	0.0	3187.0	53081.0	3560000.0	0.0	10.0	2.06	1.67	1.01	0.0600000000004	5.88	0.33	0.650000000001	0.190000000001	5.45	0.12	1.85	1.36	1.08	AAA415.CD3+PV.location-b.X25.Y12.tile.tissue.png	177	1	1780	177	8471d3bb01e1ef71fad94366e5a31b8c	0	0	0	0	0	0	0	0	0	0	0	0	0	/home/dhl_ec/bnelissen/Slides/CD3_manuscript/CD3_slides/AAA415.CD3+PV.location-b/AAA415.CD3+PV.location-b.run1	255	0.7	0.06	0.7	0.06	-5.14139650942	-10.2929708561	0.209517015506	1.25011848995
0.0	9443.0	0.0	981.0	9443.0	1954440.0	0.0	1.0	1.7	1.82	0.59	0.0299999999997	3.54	0.28	0.59	0.11	2.7	0.0600000000004	1.03	0.740000000001	0.190000000001	AAA415.CD3+PV.location-b.X25.Y13.tile.tissue.png	178	1	1780	178	a561a3da3d48f33c4b2d7efa0474d3f5	0	0	0	0	0	0	0	0	0	0	0	0	0	/home/dhl_ec/bnelissen/Slides/CD3_manuscript/CD3_slides/AAA415.CD3+PV.location-b/AAA415.CD3+PV.location-b.run1	255	0.7	0.06	0.7	0.06	0.0	-9.9720965482	0.0359394138526	9.45699736934
0.0	7689.0	0.0	585.0	7689.0	3560000.0	0.0	2.0	1.9	1.95	1.0	0.0500000000002	5.84	0.33	0.780000000001	0.19	5.1	0.12	1.83	1.37	0.49	AAA415.CD3+PV.location-b.X25.Y7.tile.tissue.png	179	1	1780	179	0d3a810e100e5f8dd28660c6dc487634	0	0	0	0	0	0	0	0	0	0	0	0	0	/home/dhl_ec/bnelissen/Slides/CD3_manuscript/CD3_slides/AAA415.CD3+PV.location-b/AAA415.CD3+PV.location-b.run1	255	0.7	0.06	0.7	0.06	0.0	-11.4453772628	0.131355356094	3.16836540099
0.0	12909.0	0.0	936.0	12909.0	3560000.0	0.0	2.0	1.99	1.63	1.0	0.0500000000002	5.83	0.339999999999	0.74	0.2	5.06	0.12	1.86	1.38	0.49	AAA415.CD3+PV.location-b.X25.Y8.tile.tissue.png	180	1	1780	180	a7705f19b529c5c3a09fabfe75b35cb1	0	0	0	0	0	0	0	0	0	0	0	0	0	/home/dhl_ec/bnelissen/Slides/CD3_manuscript/CD3_slides/AAA415.CD3+PV.location-b/AAA415.CD3+PV.location-b.run1	255	0.7	0.06	0.7	0.06	0.0	-10.9299817269	0.0650268431757	8.47403849396
0.0	17256.0	0.0	910.0	17256.0	3560000.0	0.0	3.0	1.61	1.53	1.34	0.0600000000004	6.64	0.360000000001	0.71	0.19	5.73	0.139999999999	1.99	1.47	0.53	AAA415.CD3+PV.location-b.X25.Y9.tile.tissue.png	181	1	1780	181	2cb8765d910cb54ffc035f1e5357c387	0	0	0	0	0	0	0	0	0	0	0	0	0	/home/dhl_ec/bnelissen/Slides/CD3_manuscript/CD3_slides/AAA415.CD3+PV.location-b/AAA415.CD3+PV.location-b.run1	255	0.7	0.06	0.7	0.06	0.0	-9.25043726108	0.163547973916	1.09232148288
0.0	32688.0	0.0	2959.0	32688.0	4000000.0	0.0	9.0	1.03	2.17	1.26	0.0500000000002	7.41	0.41	0.82	0.24	6.34	0.15	2.26	1.64	1.09	AAA415.CD3+PV.location-b.X3.Y0.tile.tissue.png	182	1	2000	182	c9a09f7fdf28e77a7f04399f2a754527	0	0	0	0	0	0	0	0	0	0	0	0	0	/home/dhl_ec/bnelissen/Slides/CD3_manuscript/CD3_slides/AAA415.CD3+PV.location-b/AAA415.CD3+PV.location-b.run1	255	0.7	0.06	0.7	0.06	0.0	-9.42257959742	0.0588382790034	0.374292987289
1442.0	2290434.0	472.0	19966.0	2290434.0	4000000.0	8.0	8.0	1.97	1.85	1.23	0.0500000000002	7.66	0.42	0.81	0.139999999999	9.17	0.33	2.43	1.64	1.79	AAA415.CD3+PV.location-b.X3.Y1.tile.tissue.png	183	1	2000	183	8f19bba8799ea0378be0fd27e80bd6da	0	0	0	0	0	0	0	0	0	0	0	0	0	/home/dhl_ec/bnelissen/Slides/CD3_manuscript/CD3_slides/AAA415.CD3+PV.location-b/AAA415.CD3+PV.location-b.run1	255	0.7	0.06	0.7	0.06	-8.83842320861	-12.2709594793	1.60816758232	0.178545101563
3310.0	2229720.0	1343.0	29427.0	2229720.0	4000000.0	29.0	13.0	1.64	1.32	1.26	0.0500000000002	7.62	0.43	0.809999999999	0.150000000001	9.1	0.33	2.46	1.65	0.759999999999	AAA415.CD3+PV.location-b.X3.Y2.tile.tissue.png	184	1	2000	184	e660d2c989ffcf809a65440f6ac6e298	0	0	0	0	0	0	0	0	0	0	0	0	0	/home/dhl_ec/bnelissen/Slides/CD3_manuscript/CD3_slides/AAA415.CD3+PV.location-b/AAA415.CD3+PV.location-b.run1	255	0.7	0.06	0.7	0.06	-9.29182584773	-12.442656023	1.09803033922	0.232646191406
4492.0	3553462.0	2133.0	20030.0	3553462.0	4000000.0	54.0	5.0	2.09	1.34	1.26	0.0500000000002	7.3	0.41	0.81	0.0799999999999	10.3	0.39	2.4	1.63	1.07	AAA415.CD3+PV.location-b.X3.Y3.tile.tissue.png	185	1	2000	185	32dfeb2ce255509c05a947bb8f268d7d	0	0	0	0	0	0	0	0	0	0	0	0	0	/home/dhl_ec/bnelissen/Slides/CD3_manuscript/CD3_slides/AAA415.CD3+PV.location-b/AAA415.CD3+PV.location-b.run1	255	0.7	0.06	0.7	0.06	-9.18667762353	-12.2619409024	1.39916232332	0.122397331055
1557.0	3998140.0	710.0	8300.0	3998140.0	4000000.0	18.0	1.0	1.81	1.36	1.25	0.0500000000002	7.02	0.389999999999	0.77	0.0600000000004	10.15	0.39	2.3	1.58	0.59	AAA415.CD3+PV.location-b.X3.Y4.tile.tissue.png	186	1	2000	186	32337c29d848a1b90887e03034e2245f	0	0	0	0	0	0	0	0	0	0	0	0	0	/home/dhl_ec/bnelissen/Slides/CD3_manuscript/CD3_slides/AAA415.CD3+PV.location-b/AAA415.CD3+PV.location-b.run1	255	0.7	0.06	0.7	0.06	-9.42451863384	-12.2024557999	1.3346191066	0.0867494802246
662.0	3991588.0	306.0	8832.0	3991588.0	4000000.0	8.0	1.0	2.74	1.22	1.19	0.0500000000002	7.04	0.389999999999	0.78	0.0700000000006	10.31	0.4	2.36	1.63	0.589999999999	AAA415.CD3+PV.location-b.X3.Y5.tile.tissue.png	187	1	2000	187	53b6f727f12f2e8aeb9d5c3a2ec96f16	0	0	0	0	0	0	0	0	0	0	0	0	0	/home/dhl_ec/bnelissen/Slides/CD3_manuscript/CD3_slides/AAA415.CD3+PV.location-b/AAA415.CD3+PV.location-b.run1	255	0.7	0.06	0.7	0.06	-9.31029327696	-11.9601137181	1.39564873138	0.0573478792725
3417.0	1853127.0	1457.0	18104.0	1853127.0	4000000.0	30.0	12.0	1.88	1.86	1.17	0.0600000000004	7.35	0.4	0.79	0.16	8.53	0.31	2.33	1.64	1.11	AAA415.CD3+PV.location-b.X3.Y6.tile.tissue.png	188	1	2000	188	27d1d321934df2af2c9e8d258c9e095d	0	0	0	0	0	0	0	0	0	0	0	0	0	/home/dhl_ec/bnelissen/Slides/CD3_manuscript/CD3_slides/AAA415.CD3+PV.location-b/AAA415.CD3+PV.location-b.run1	255	0.7	0.06	0.7	0.06	-9.26998379116	-12.4721263892	2.03345862113	0.155132128906
0.0	2195.0	0.0	244.0	2195.0	4000000.0	0.0	1.0	1.62	1.04	1.17	0.0599999999995	7.16	0.389999999999	0.86	0.23	6.13	0.14	2.15	1.58	0.54	AAA415.CD3+PV.location-b.X3.Y7.tile.tissue.png	189	1	2000	189	c18fea2fd2fbc74bc51f8ca99ef827b8	0	0	0	0	0	0	0	0	0	0	0	0	0	/home/dhl_ec/bnelissen/Slides/CD3_manuscript/CD3_slides/AAA415.CD3+PV.location-b/AAA415.CD3+PV.location-b.run1	255	0.7	0.06	0.7	0.06	0.0	-10.9369230666	0.0594537409129	8.95504126614
0.0	41739.0	0.0	3037.0	41739.0	4000000.0	0.0	7.0	1.15	2.01	1.22	0.0499999999993	7.24	0.400000000001	0.8	0.24	6.2	0.150000000001	2.2	1.61	0.56	AAA415.CD3+PV.location-b.X4.Y0.tile.tissue.png	190	1	2000	190	1a717ad623a33095be7a36a6bc3b64b5	0	0	0	0	0	0	0	0	0	0	0	0	0	/home/dhl_ec/bnelissen/Slides/CD3_manuscript/CD3_slides/AAA415.CD3+PV.location-b/AAA415.CD3+PV.location-b.run1	255	0.7	0.06	0.7	0.06	0.0	-9.3472969305	0.0454150608216	0.397180000137
4617.0	723586.0	2043.0	18242.0	723586.0	4000000.0	36.0	19.0	2.36	1.36	1.19	0.0500000000002	7.53	0.400000000001	0.81	0.21	8.16	0.259999999999	2.42	1.65	0.56	AAA415.CD3+PV.location-b.X4.Y1.tile.tissue.png	191	1	2000	191	33a71d685d2b32cbd60966a3532d9981	0	0	0	0	0	0	0	0	0	0	0	0	0	/home/dhl_ec/bnelissen/Slides/CD3_manuscript/CD3_slides/AAA415.CD3+PV.location-b/AAA415.CD3+PV.location-b.run1	255	0.7	0.06	0.7	0.06	-9.3812108077	-12.5947743477	1.78046189904	0.208333460937
2365.0	2685665.0	976.0	24472.0	2685665.0	4000000.0	19.0	7.0	2.51	1.83	1.18	0.0500000000002	7.49	0.41	0.800000000001	0.12	9.52	0.34	2.48	1.65	0.6	AAA415.CD3+PV.location-b.X4.Y2.tile.tissue.png	192	1	2000	192	c57c9486aaab7ed52ca84e751498dcce	0	0	0	0	0	0	0	0	0	0	0	0	0	/home/dhl_ec/bnelissen/Slides/CD3_manuscript/CD3_slides/AAA415.CD3+PV.location-b/AAA415.CD3+PV.location-b.run1	255	0.7	0.06	0.7	0.06	-8.53295516334	-11.4140397995	0.873269304964	0.223000105469
3021.0	3826495.0	1309.0	12633.0	3826495.0	4000000.0	30.0	1.0	1.69	2.51	1.16	0.0500000000002	7.2	0.41	0.81	0.0799999999999	10.49	0.4	2.39	1.63	0.75	AAA415.CD3+PV.location-b.X4.Y3.tile.tissue.png	193	1	2000	193	e7f174b95eb5399a9d8db9c3fa1b479b	0	0	0	0	0	0	0	0	0	0	0	0	0	/home/dhl_ec/bnelissen/Slides/CD3_manuscript/CD3_slides/AAA415.CD3+PV.location-b/AAA415.CD3+PV.location-b.run1	255	0.7	0.06	0.7	0.06	-9.18553120742	-11.9517006496	1.25170396476	0.136349042969
2342.0	3941049.0	1028.0	11701.0	3941049.0	4000000.0	23.0	1.0	2.45	1.82	1.15	0.0500000000002	6.37	0.38	0.75	0.0600000000004	9.72	0.37	2.22	1.53	0.68	AAA415.CD3+PV.location-b.X4.Y4.tile.tissue.png	194	1	2000	194	a0d1814f31006de39b81f25e1bbd989b	0	0	0	0	0	0	0	0	0	0	0	0	0	/home/dhl_ec/bnelissen/Slides/CD3_manuscript/CD3_slides/AAA415.CD3+PV.location-b/AAA415.CD3+PV.location-b.run1	255	0.7	0.06	0.7	0.06	-9.21790158407	-12.2001597014	1.20871892549	0.0840012978516
1919.0	3915758.0	877.0	11276.0	3915758.0	4000000.0	22.0	1.0	2.08	1.34	1.16	0.0500000000002	6.75	0.389999999999	0.75	0.0600000000004	9.57	0.37	2.23	1.54	1.16	AAA415.CD3+PV.location-b.X4.Y5.tile.tissue.png	195	1	2000	195	b474a6258c3310297313a9c219f2b6fa	0	0	0	0	0	0	0	0	0	0	0	0	0	/home/dhl_ec/bnelissen/Slides/CD3_manuscript/CD3_slides/AAA415.CD3+PV.location-b/AAA415.CD3+PV.location-b.run1	255	0.7	0.06	0.7	0.06	-9.28935442469	-12.3910401935	1.7214009154	0.121324507324
1187.0	663425.0	543.0	10079.0	663425.0	4000000.0	14.0	7.0	1.69	1.29	1.16	0.0500000000002	6.89	0.38	0.74	0.190000000001	6.99	0.24	2.15	1.52	0.540000000001	AAA415.CD3+PV.location-b.X4.Y6.tile.tissue.png	196	1	2000	196	ca6e8662daf150460239e59d733ceea2	0	0	0	0	0	0	0	0	0	0	0	0	0	/home/dhl_ec/bnelissen/Slides/CD3_manuscript/CD3_slides/AAA415.CD3+PV.location-b/AAA415.CD3+PV.location-b.run1	255	0.7	0.06	0.7	0.06	-9.05906963028	-12.6684060453	1.63209037281	0.109292359375
0.0	7163.0	0.0	756.0	7163.0	4000000.0	0.0	3.0	1.34	2.24	1.18	0.0699999999997	7.55	0.389999999999	0.889999999999	0.240000000001	6.89	0.150000000001	2.27	1.65	0.58	AAA415.CD3+PV.location-b.X4.Y7.tile.tissue.png	197	1	2000	197	e997cc61dbb23c7f6e4f30b676713990	0	0	0	0	0	0	0	0	0	0	0	0	0	/home/dhl_ec/bnelissen/Slides/CD3_manuscript/CD3_slides/AAA415.CD3+PV.location-b/AAA415.CD3+PV.location-b.run1	255	0.7	0.06	0.7	0.06	-8.11249813088	-11.3043152014	1.62961358551	7.96313417303
0.0	44617.0	0.0	2420.0	44617.0	4000000.0	0.0	7.0	2.49	1.5	1.22	0.0500000000002	7.48	0.41	0.95	0.22	5.8	0.23	2.51	1.58	0.59	AAA415.CD3+PV.location-b.X5.Y0.tile.tissue.png	198	1	2000	198	51403288e3e9c69a06e540498392fe6d	0	0	0	0	0	0	0	0	0	0	0	0	0	/home/dhl_ec/bnelissen/Slides/CD3_manuscript/CD3_slides/AAA415.CD3+PV.location-b/AAA415.CD3+PV.location-b.run1	255	0.7	0.06	0.7	0.06	0.0	-9.38875474331	0.256206426012	0.292416446655
0.0	747034.0	0.0	14140.0	747034.0	4000000.0	0.0	6.0	1.25	2.5	1.2	0.0499999999993	7.12	0.39	0.77	0.21	7.01	0.17	2.26	1.57	0.610000000001	AAA415.CD3+PV.location-b.X5.Y1.tile.tissue.png	199	1	2000	199	7ac68ba96734a81578dff27a4aca12d2	0	0	0	0	0	0	0	0	0	0	0	0	0	/home/dhl_ec/bnelissen/Slides/CD3_manuscript/CD3_slides/AAA415.CD3+PV.location-b/AAA415.CD3+PV.location-b.run1	255	0.7	0.06	0.7	0.06	-8.51795223009	-11.7173441245	1.42247939803	0.172981617187
2042.0	1622074.0	950.0	20696.0	1622074.0	4000000.0	22.0	23.0	2.12	2.26	1.22	0.0499999999993	6.99	0.400000000001	0.770000000001	0.16	8.08	0.290000000001	2.32	1.57	0.59	AAA415.CD3+PV.location-b.X5.Y2.tile.tissue.png	200	1	2000	200	83cc98687d7cce493fef53cb4e805e23	0	0	0	0	0	0	0	0	0	0	0	0	0	/home/dhl_ec/bnelissen/Slides/CD3_manuscript/CD3_slides/AAA415.CD3+PV.location-b/AAA415.CD3+PV.location-b.run1	255	0.7	0.06	0.7	0.06	-8.91527004833	-12.3352255027	1.02214630372	0.202810214844
10019.0	3969439.0	4085.0	9416.0	3969439.0	4000000.0	92.0	2.0	2.3	1.72	1.19	0.0500000000002	6.98	0.389999999999	0.8	0.0599999999995	9.76	0.410000000001	2.41	1.66	0.6	AAA415.CD3+PV.location-b.X5.Y3.tile.tissue.png	201	1	2000	201	56eae72094eb35cd47a7daf566b47172	0	0	0	0	0	0	0	0	0	0	0	0	0	/home/dhl_ec/bnelissen/Slides/CD3_manuscript/CD3_slides/AAA415.CD3+PV.location-b/AAA415.CD3+PV.location-b.run1	255	0.7	0.06	0.7	0.06	-9.34574313862	-12.436447823	1.35266681548	0.200323744141
1434.0	3873297.0	671.0	13366.0	3873297.0	4000000.0	17.0	3.0	1.3	1.4	1.24	0.0599999999995	7.35	0.41	0.82	0.0799999999999	10.58	0.389999999999	2.4	1.64	0.6	AAA415.CD3+PV.location-b.X5.Y4.tile.tissue.png	202	1	2000	202	a587f57087cb93eec356f4c90754f300	0	0	0	0	0	0	0	0	0	0	0	0	0	/home/dhl_ec/bnelissen/Slides/CD3_manuscript/CD3_slides/AAA415.CD3+PV.location-b/AAA415.CD3+PV.location-b.run1	255	0.7	0.06	0.7	0.06	-9.2388812181	-12.1640651654	1.32650813819	0.0960484692383
743.0	3660494.0	350.0	12267.0	3660494.0	4000000.0	8.0	1.0	1.38	1.45	1.2	0.0499999999993	7.32	0.46	0.85	0.0799999999999	10.35	0.38	2.4	1.64	0.580000000001	AAA415.CD3+PV.location-b.X5.Y5.tile.tissue.png	203	1	2000	203	b350950c5d49d2e00a21efbfc67be143	0	0	0	0	0	0	0	0	0	0	0	0	0	/home/dhl_ec/bnelissen/Slides/CD3_manuscript/CD3_slides/AAA415.CD3+PV.location-b/AAA415.CD3+PV.location-b.run1	255	0.7	0.06	0.7	0.06	-9.01345417057	-12.5557140944	1.4783409245	0.151839645508
0.0	71166.0	0.0	3527.0	71166.0	4000000.0	0.0	4.0	1.04	1.22	1.2	0.0500000000002	7.43	0.41	0.8	0.23	6.9	0.150000000001	2.26	1.64	0.56	AAA415.CD3+PV.location-b.X5.Y6.tile.tissue.png	204	1	2000	204	f065999e7649614f9822c7587ed58b7f	0	0	0	0	0	0	0	0	0	0	0	0	0	/home/dhl_ec/bnelissen/Slides/CD3_manuscript/CD3_slides/AAA415.CD3+PV.location-b/AAA415.CD3+PV.location-b.run1	255	0.7	0.06	0.7	0.06	-7.52748359077	-12.5917629145	0.910205356681	0.0653265146484
0.0	0.0	0.0	0.0	0.0	4000000.0	0.0	0.0	1.01	1.28	1.2	0.0700000000006	6.96	0.32	0.860000000001	0.219999999999	5.01	0.14	2.16	1.65	0.570000000001	AAA415.CD3+PV.location-b.X5.Y7.tile.tissue.png	205	1	2000	205	48e0042efb8237a1732a5ae522737ff0	0	0	0	0	0	0	0	0	0	0	0	0	0	/home/dhl_ec/bnelissen/Slides/CD3_manuscript/CD3_slides/AAA415.CD3+PV.location-b/AAA415.CD3+PV.location-b.run1	255	1.0	0.06	1.0	0.06	0.0	-11.0328038552	0.0	7.84337139484
0.0	556299.0	0.0	9088.0	556299.0	4000000.0	0.0	9.0	1.01	1.54	1.26	0.0500000000002	7.67	0.41	0.82	0.219999999999	7.35	0.17	2.38	1.66	0.71	AAA415.CD3+PV.location-b.X6.Y0.tile.tissue.png	206	1	2000	206	0dff19362fa6f90265526b0323f651d5	0	0	0	0	0	0	0	0	0	0	0	0	0	/home/dhl_ec/bnelissen/Slides/CD3_manuscript/CD3_slides/AAA415.CD3+PV.location-b/AAA415.CD3+PV.location-b.run1	255	0.7	0.06	0.7	0.06	-8.26605240153	-10.6549633013	1.58298535174	0.322653765625
302.0	952881.0	158.0	15240.0	952881.0	4000000.0	4.0	8.0	1.08	1.47	1.27	0.0799999999999	7.77	0.38	0.750000000001	0.18	7.2	0.25	2.24	1.54	0.54	AAA415.CD3+PV.location-b.X6.Y1.tile.tissue.png	207	1	2000	207	aff0c97d92a40340beff99533a6d1916	0	0	0	0	0	0	0	0	0	0	0	0	0	/home/dhl_ec/bnelissen/Slides/CD3_manuscript/CD3_slides/AAA415.CD3+PV.location-b/AAA415.CD3+PV.location-b.run1	255	0.7	0.06	0.7	0.06	-8.76362828765	-11.3083300527	1.33111878434	0.241036507812
1539.0	2825429.0	585.0	20709.0	2825429.0	4000000.0	11.0	7.0	1.23	2.02	1.16	0.0500000000002	9.52	0.4	0.77	0.1	8.83	0.33	2.31	1.56	0.59	AAA415.CD3+PV.location-b.X6.Y2.tile.tissue.png	208	1	2000	208	8d62d603bdde98dd65e8ae87e28d9d3d	0	0	0	0	0	0	0	0	0	0	0	0	0	/home/dhl_ec/bnelissen/Slides/CD3_manuscript/CD3_slides/AAA415.CD3+PV.location-b/AAA415.CD3+PV.location-b.run1	255	0.7	0.06	0.7	0.06	-8.82372965965	-11.4554348917	0.82259679967	0.232456691406
2148.0	3985822.0	909.0	8625.0	3985822.0	4000000.0	21.0	2.0	1.3	2.15	1.17	0.0499999999993	6.49	0.37	0.73	0.0599999999995	9.51	0.36	2.19	1.53	1.06	AAA415.CD3+PV.location-b.X6.Y3.tile.tissue.png	209	1	2000	209	90522ecfb62b1ed8e2faae4adb5b909d	0	0	0	0	0	0	0	0	0	0	0	0	0	/home/dhl_ec/bnelissen/Slides/CD3_manuscript/CD3_slides/AAA415.CD3+PV.location-b/AAA415.CD3+PV.location-b.run1	255	0.7	0.06	0.7	0.06	-9.1015903906	-12.2883861086	1.01919999422	0.147785270264
2618.0	3561153.0	1184.0	25030.0	3561153.0	4000000.0	28.0	7.0	2.08	3.68	1.45	0.0499999999993	6.67	0.4	0.77	0.0799999999999	10.22	0.389999999999	2.46	1.68	0.66	AAA415.CD3+PV.location-b.X6.Y4.tile.tissue.png	210	1	2000	210	7061662d06fb551674769daf0cf0e605	0	0	0	0	0	0	0	0	0	0	0	0	0	/home/dhl_ec/bnelissen/Slides/CD3_manuscript/CD3_slides/AAA415.CD3+PV.location-b/AAA415.CD3+PV.location-b.run1	255	0.7	0.06	0.7	0.06	-9.37818400355	-12.4270740508	1.40298551398	0.112206953125
1028.0	2967775.0	465.0	9976.0	2967775.0	4000000.0	12.0	2.0	1.85	1.57	1.22	0.0600000000004	7.39	0.41	0.809999999999	0.110000000001	9.83	0.37	2.41	1.59	0.55	AAA415.CD3+PV.location-b.X6.Y5.tile.tissue.png	211	1	2000	211	5640d3da1f0168894059a868044c277d	0	0	0	0	0	0	0	0	0	0	0	0	0	/home/dhl_ec/bnelissen/Slides/CD3_manuscript/CD3_slides/AAA415.CD3+PV.location-b/AAA415.CD3+PV.location-b.run1	255	0.7	0.06	0.7	0.06	-9.153881549	-12.561155108	1.56816275176	0.117119490234
0.0	15836.0	0.0	1182.0	15836.0	4000000.0	0.0	3.0	1.22	1.9	1.19	0.04	6.78	0.37	0.74	0.22	6.52	0.150000000001	2.24	1.64	0.72	AAA415.CD3+PV.location-b.X6.Y6.tile.tissue.png	212	1	2000	212	feb098e2889912f6fa2b0273ddadfc2f	0	0	0	0	0	0	0	0	0	0	0	0	0	/home/dhl_ec/bnelissen/Slides/CD3_manuscript/CD3_slides/AAA415.CD3+PV.location-b/AAA415.CD3+PV.location-b.run1	255	0.7	0.06	0.7	0.06	0.0	-11.7713219593	0.408048216879	0.0502487349854
0.0	4312.0	0.0	412.0	4312.0	4000000.0	0.0	1.0	1.18	2.26	1.16	0.0600000000004	6.54	0.55	0.929999999999	0.21	6.19	0.13	2.05	1.52	0.54	AAA415.CD3+PV.location-b.X6.Y7.tile.tissue.png	213	1	2000	213	539ecb601c66b1247e3e84fd4865197d	0	0	0	0	0	0	0	0	0	0	0	0	0	/home/dhl_ec/bnelissen/Slides/CD3_manuscript/CD3_slides/AAA415.CD3+PV.location-b/AAA415.CD3+PV.location-b.run1	255	0.7	0.06	0.7	0.06	-7.84770879384	-10.938245515	1.62881720356	4.60884899423
0.0	537977.0	0.0	8832.0	537977.0	4000000.0	0.0	8.0	1.01	1.38	1.14	0.0500000000002	6.78	0.37	0.750000000001	0.200000000001	6.77	0.16	2.18	1.53	0.55	AAA415.CD3+PV.location-b.X7.Y0.tile.tissue.png	214	1	2000	214	fef550414ec36dbfefd81b70c1ea9db9	0	0	0	0	0	0	0	0	0	0	0	0	0	/home/dhl_ec/bnelissen/Slides/CD3_manuscript/CD3_slides/AAA415.CD3+PV.location-b/AAA415.CD3+PV.location-b.run1	255	0.7	0.06	0.7	0.06	-8.10196290775	-11.1351770468	0.735929536487	0.374573796875
0.0	84261.0	0.0	3786.0	84261.0	4000000.0	0.0	5.0	1.05	1.58	1.22	0.0500000000002	7.4	0.41	0.809999999999	0.23	6.44	0.14	2.21	1.64	0.680000000001	AAA415.CD3+PV.location-b.X7.Y1.tile.tissue.png	215	1	2000	215	d39d60c94dda71f1e03bbdd81facd374	0	0	0	0	0	0	0	0	0	0	0	0	0	/home/dhl_ec/bnelissen/Slides/CD3_manuscript/CD3_slides/AAA415.CD3+PV.location-b/AAA415.CD3+PV.location-b.run1	255	0.7	0.06	0.7	0.06	0.0	-12.035587499	0.466131462064	0.0668478798828
755.0	3780534.0	331.0	12432.0	3780534.0	4000000.0	7.0	4.0	1.57	1.32	1.3	0.0500000000002	7.25	0.41	0.809999999999	0.0699999999997	10.43	0.42	2.41	1.54	0.590000000001	AAA415.CD3+PV.location-b.X7.Y2.tile.tissue.png	216	1	2000	216	83523a0e86c521e8b016f5d9c1d9bf8f	0	0	0	0	0	0	0	0	0	0	0	0	0	/home/dhl_ec/bnelissen/Slides/CD3_manuscript/CD3_slides/AAA415.CD3+PV.location-b/AAA415.CD3+PV.location-b.run1	255	0.7	0.06	0.7	0.06	-8.6571309898	-12.6786261182	0.822467359658	0.194652802734
1661.0	3856127.0	780.0	11718.0	3856127.0	4000000.0	19.0	5.0	1.14	1.4	1.21	0.0500000000002	6.47	0.4	0.74	0.0600000000004	9.37	0.37	2.25	1.55	0.57	AAA415.CD3+PV.location-b.X7.Y3.tile.tissue.png	217	1	2000	217	d0c99ca80aa844fd76422394ac38949a	0	0	0	0	0	0	0	0	0	0	0	0	0	/home/dhl_ec/bnelissen/Slides/CD3_manuscript/CD3_slides/AAA415.CD3+PV.location-b/AAA415.CD3+PV.location-b.run1	255	0.7	0.06	0.7	0.06	-8.86013308516	-12.2138509968	1.16556569206	0.111698621582
2139.0	3388770.0	962.0	28803.0	3388770.0	4000000.0	25.0	10.0	1.36	1.46	1.14	0.04	6.57	0.38	0.83	0.0900000000001	9.22	0.339999999999	2.3	1.6	0.61	AAA415.CD3+PV.location-b.X7.Y4.tile.tissue.png	218	1	2000	218	907cb03e9b47cf9488d7230634477910	0	0	0	0	0	0	0	0	0	0	0	0	0	/home/dhl_ec/bnelissen/Slides/CD3_manuscript/CD3_slides/AAA415.CD3+PV.location-b/AAA415.CD3+PV.location-b.run1	255	0.7	0.06	0.7	0.06	-9.340668753	-12.613220979	1.67806510533	0.130533856445
1378.0	2647653.0	630.0	15625.0	2647653.0	4000000.0	17.0	2.0	2.16	1.72	1.15	0.0500000000002	6.59	0.41	0.78	0.11	9.29	0.35	2.4	1.66	0.64	AAA415.CD3+PV.location-b.X7.Y5.tile.tissue.png	219	1	2000	219	d5b9adff6752a995df21795a3bfc0a61	0	0	0	0	0	0	0	0	0	0	0	0	0	/home/dhl_ec/bnelissen/Slides/CD3_manuscript/CD3_slides/AAA415.CD3+PV.location-b/AAA415.CD3+PV.location-b.run1	255	0.7	0.06	0.7	0.06	-8.97962410145	-12.5399271078	1.5745585328	0.116339501953
0.0	15480.0	0.0	1190.0	15480.0	4000000.0	0.0	3.0	2.38	2.78	1.2	0.0500000000002	6.48	0.379999999999	0.790000000001	0.21	5.66	0.14	2.1	1.55	0.56	AAA415.CD3+PV.location-b.X7.Y6.tile.tissue.png	220	1	2000	220	05555eba1d641e48cd415d94af6f005c	0	0	0	0	0	0	0	0	0	0	0	0	0	/home/dhl_ec/bnelissen/Slides/CD3_manuscript/CD3_slides/AAA415.CD3+PV.location-b/AAA415.CD3+PV.location-b.run1	255	0.7	0.06	0.7	0.06	0.0	-11.8772776908	0.310786757358	0.0408031220093
0.0	2582.0	0.0	324.0	2582.0	4000000.0	0.0	2.0	2.58	1.69	1.19	0.0600000000004	6.62	0.370000000001	0.75	0.21	5.71	0.14	2.08	1.55	1.11	AAA415.CD3+PV.location-b.X7.Y7.tile.tissue.png	221	1	2000	221	1dc51ea48ddc3b4119937f383f58cf6b	0	0	0	0	0	0	0	0	0	0	0	0	0	/home/dhl_ec/bnelissen/Slides/CD3_manuscript/CD3_slides/AAA415.CD3+PV.location-b/AAA415.CD3+PV.location-b.run1	255	0.7	0.06	0.7	0.06	0.0	-9.63989034939	0.0659782888352	1.25375293992
0.0	209186.0	0.0	8379.0	209186.0	4000000.0	0.0	6.0	2.06	2.57	1.14	0.0500000000002	7.01	0.4	0.78	0.24	6.54	0.16	2.37	1.66	1.1	AAA415.CD3+PV.location-b.X8.Y0.tile.tissue.png	222	1	2000	222	5386e59bcc124e0dd780b094fbf0354a	0	0	0	0	0	0	0	0	0	0	0	0	0	/home/dhl_ec/bnelissen/Slides/CD3_manuscript/CD3_slides/AAA415.CD3+PV.location-b/AAA415.CD3+PV.location-b.run1	255	0.7	0.06	0.7	0.06	0.0	-9.82276999416	0.0693849276182	0.3915706875
0.0	47508.0	0.0	3234.0	47508.0	4000000.0	0.0	8.0	2.01	1.8	1.23	0.0599999999995	7.47	0.41	0.81	0.23	6.38	0.14	2.29	1.65	1.15	AAA415.CD3+PV.location-b.X8.Y1.tile.tissue.png	223	1	2000	223	1f11fee72ef459c16768c97840f7659d	0	0	0	0	0	0	0	0	0	0	0	0	0	/home/dhl_ec/bnelissen/Slides/CD3_manuscript/CD3_slides/AAA415.CD3+PV.location-b/AAA415.CD3+PV.location-b.run1	255	0.7	0.06	0.7	0.06	0.0	-11.4180069276	0.0363915348591	0.0682156989288
66.0	3513719.0	39.0	11608.0	3513719.0	4000000.0	1.0	2.0	1.75	1.38	1.24	0.0500000000002	7.95	0.39	0.77	0.0799999999999	9.37	0.51	2.21	1.53	0.589999999999	AAA415.CD3+PV.location-b.X8.Y2.tile.tissue.png	224	1	2000	224	5a28e5becba1a0c94b699e44d6831eb4	0	0	0	0	0	0	0	0	0	0	0	0	0	/home/dhl_ec/bnelissen/Slides/CD3_manuscript/CD3_slides/AAA415.CD3+PV.location-b/AAA415.CD3+PV.location-b.run1	255	0.7	0.06	0.7	0.06	-7.98717953903	-12.4503479592	0.988480735878	0.152412987305
676.0	3842177.0	323.0	15628.0	3842177.0	4000000.0	8.0	6.0	2.4	1.92	1.22	0.04	6.54	0.38	0.77	0.0599999999995	9.62	0.37	2.29	1.57	1.04	AAA415.CD3+PV.location-b.X8.Y3.tile.tissue.png	225	1	2000	225	eb2a6b1db61392f07f9fd331e61b4d08	0	0	0	0	0	0	0	0	0	0	0	0	0	/home/dhl_ec/bnelissen/Slides/CD3_manuscript/CD3_slides/AAA415.CD3+PV.location-b/AAA415.CD3+PV.location-b.run1	255	0.7	0.06	0.7	0.06	-8.84439127488	-11.8961535508	0.851245159318	0.0779201225586
5423.0	3760410.0	2407.0	15381.0	3760410.0	4000000.0	61.0	5.0	1.07	1.83	1.13	0.0500000000002	6.44	0.37	0.74	0.0699999999997	9.42	0.38	2.2	1.53	0.58	AAA415.CD3+PV.location-b.X8.Y4.tile.tissue.png	226	1	2000	226	c0bc8489c37f31bdbe2646ddf8f4e2d1	0	0	0	0	0	0	0	0	0	0	0	0	0	/home/dhl_ec/bnelissen/Slides/CD3_manuscript/CD3_slides/AAA415.CD3+PV.location-b/AAA415.CD3+PV.location-b.run1	255	0.7	0.06	0.7	0.06	-9.5541637044	-12.2776260245	1.92763059522	0.13958341748
3162.0	2568680.0	1351.0	10709.0	2568680.0	4000000.0	31.0	2.0	1.19	2.11	1.14	0.0500000000002	6.63	0.38	0.750000000001	0.11	8.97	0.34	2.39	1.65	0.61	AAA415.CD3+PV.location-b.X8.Y5.tile.tissue.png	227	1	2000	227	e706ddb51169ee15e4cbcad74e73b37b	0	0	0	0	0	0	0	0	0	0	0	0	0	/home/dhl_ec/bnelissen/Slides/CD3_manuscript/CD3_slides/AAA415.CD3+PV.location-b/AAA415.CD3+PV.location-b.run1	255	0.7	0.06	0.7	0.06	-9.1016019604	-12.3972315154	1.50950716109	0.171957632813
0.0	0.0	0.0	0.0	0.0	4000000.0	0.0	0.0	1.15	2.29	1.25	0.0500000000002	7.0	0.3	0.719999999999	0.21	4.51	0.12	2.04	1.54	0.670000000001	AAA415.CD3+PV.location-b.X8.Y6.tile.tissue.png	228	1	2000	228	80119f1d0425a7660c33bb341436e538	0	0	0	0	0	0	0	0	0	0	0	0	0	/home/dhl_ec/bnelissen/Slides/CD3_manuscript/CD3_slides/AAA415.CD3+PV.location-b/AAA415.CD3+PV.location-b.run1	255	1.0	0.06	1.0	0.06	0.0	-12.3035303438	0.0	0.0405066097488
0.0	11081.0	0.0	933.0	11081.0	4000000.0	0.0	3.0	1.57	2.06	1.15	0.0500000000002	6.45	0.37	0.74	0.21	6.07	0.139999999999	2.14	1.57	1.08	AAA415.CD3+PV.location-b.X8.Y7.tile.tissue.png	229	1	2000	229	240587af062e39480c292a536b15d285	0	0	0	0	0	0	0	0	0	0	0	0	0	/home/dhl_ec/bnelissen/Slides/CD3_manuscript/CD3_slides/AAA415.CD3+PV.location-b/AAA415.CD3+PV.location-b.run1	255	0.7	0.06	0.7	0.06	0.0	-12.1237910393	0.526032075244	0.0470685669861
0.0	11733.0	0.0	1175.0	11733.0	4000000.0	0.0	4.0	2.17	2.27	1.18	0.0599999999995	6.6	0.36	0.88	0.21	6.29	0.14	2.17	1.66	1.01	AAA415.CD3+PV.location-b.X8.Y8.tile.tissue.png	230	1	2000	230	10f9c71f0fba8bd2cc08767297db53e7	0	0	0	0	0	0	0	0	0	0	0	0	0	/home/dhl_ec/bnelissen/Slides/CD3_manuscript/CD3_slides/AAA415.CD3+PV.location-b/AAA415.CD3+PV.location-b.run1	255	0.7	0.06	0.7	0.06	-7.22419890932	-11.5021398988	0.267942188777	6.46824879971
0.0	61061.0	0.0	2809.0	61061.0	4000000.0	0.0	7.0	2.16	2.1	1.25	0.0500000000002	7.47	0.41	0.81	0.23	6.42	0.15	2.31	1.64	0.79	AAA415.CD3+PV.location-b.X9.Y0.tile.tissue.png	231	1	2000	231	757cb96b943a5b001ba39ead00cd338c	0	0	0	0	0	0	0	0	0	0	0	0	0	/home/dhl_ec/bnelissen/Slides/CD3_manuscript/CD3_slides/AAA415.CD3+PV.location-b/AAA415.CD3+PV.location-b.run1	255	0.7	0.06	0.7	0.06	0.0	-9.31549092568	0.119327961677	0.368397293945
0.0	30128.0	0.0	1799.0	30128.0	4000000.0	0.0	4.0	1.97	2.15	1.17	0.0500000000002	6.52	0.38	0.759999999999	0.219999999999	5.77	0.23	2.39	1.57	1.13	AAA415.CD3+PV.location-b.X9.Y1.tile.tissue.png	232	1	2000	232	07bbdd5076b73702c92313261c687c62	0	0	0	0	0	0	0	0	0	0	0	0	0	/home/dhl_ec/bnelissen/Slides/CD3_manuscript/CD3_slides/AAA415.CD3+PV.location-b/AAA415.CD3+PV.location-b.run1	255	0.7	0.06	0.7	0.06	0.0	-12.0178651626	0.0404150907625	0.0454827137756
5822.0	3089274.0	1950.0	15035.0	3089274.0	4000000.0	32.0	4.0	2.55	1.33	1.22	0.0500000000002	6.89	0.37	0.75	0.0899999999992	8.9	0.34	2.26	1.55	0.7	AAA415.CD3+PV.location-b.X9.Y2.tile.tissue.png	233	1	2000	233	f70babb72841eca41d9a66c1226b9fcb	0	0	0	0	0	0	0	0	0	0	0	0	0	/home/dhl_ec/bnelissen/Slides/CD3_manuscript/CD3_slides/AAA415.CD3+PV.location-b/AAA415.CD3+PV.location-b.run1	255	0.7	0.06	0.7	0.06	-8.9037342067	-10.8048564946	1.13397554987	0.174331814453
486.0	3997390.0	235.0	8144.0	3997390.0	4000000.0	6.0	1.0	2.49	2.01	1.16	0.0500000000002	7.45	0.37	0.75	0.0600000000004	9.48	0.37	2.18	1.53	1.38	AAA415.CD3+PV.location-b.X9.Y3.tile.tissue.png	234	1	2000	234	0b5c0aade2bbb912ae8e4a3f23f1ffb7	0	0	0	0	0	0	0	0	0	0	0	0	0	/home/dhl_ec/bnelissen/Slides/CD3_manuscript/CD3_slides/AAA415.CD3+PV.location-b/AAA415.CD3+PV.location-b.run1	255	0.7	0.06	0.7	0.06	-8.05006409601	-11.9894954517	0.326549833645	0.0903171623535
8167.0	3962175.0	3526.0	10498.0	3962175.0	4000000.0	89.0	1.0	1.39	1.37	1.2	0.0500000000002	7.77	0.400000000001	0.82	0.0699999999997	10.61	0.4	2.38	1.67	0.75	AAA415.CD3+PV.location-b.X9.Y4.tile.tissue.png	235	1	2000	235	61ddf80e552f389ff773a6fec3aae7a1	0	0	0	0	0	0	0	0	0	0	0	0	0	/home/dhl_ec/bnelissen/Slides/CD3_manuscript/CD3_slides/AAA415.CD3+PV.location-b/AAA415.CD3+PV.location-b.run1	255	0.7	0.06	0.7	0.06	-9.59143296353	-12.2508063294	1.60232564441	0.16954476123
1931.0	3110671.0	927.0	12068.0	3110671.0	4000000.0	24.0	3.0	1.72	1.64	1.2	0.0599999999995	7.45	0.41	0.81	0.1	9.78	0.37	2.4	1.67	0.650000000001	AAA415.CD3+PV.location-b.X9.Y5.tile.tissue.png	236	1	2000	236	fe8dcba14fd54e53618aaa6be852e662	0	0	0	0	0	0	0	0	0	0	0	0	0	/home/dhl_ec/bnelissen/Slides/CD3_manuscript/CD3_slides/AAA415.CD3+PV.location-b/AAA415.CD3+PV.location-b.run1	255	0.7	0.06	0.7	0.06	-8.84598893541	-12.3557448679	1.01234965001	0.124879646484
0.0	67020.0	0.0	4925.0	67020.0	4000000.0	0.0	7.0	1.45	1.59	1.26	0.0599999999995	7.51	0.38	0.73	0.21	5.85	0.150000000001	2.2	1.55	0.579999999999	AAA415.CD3+PV.location-b.X9.Y6.tile.tissue.png	237	1	2000	237	bead2dae54d5e0c8bae519d8b8a61003	0	0	0	0	0	0	0	0	0	0	0	0	0	/home/dhl_ec/bnelissen/Slides/CD3_manuscript/CD3_slides/AAA415.CD3+PV.location-b/AAA415.CD3+PV.location-b.run1	255	0.7	0.06	0.7	0.06	0.0	-11.2374750126	0.0944664445431	0.0482694422607
0.0	29407.0	0.0	1495.0	29407.0	4000000.0	0.0	4.0	2.05	1.91	1.17	0.0499999999993	6.8	0.410000000001	0.78	0.22	5.71	0.13	2.11	1.56	0.61	AAA415.CD3+PV.location-b.X9.Y7.tile.tissue.png	238	1	2000	238	4133e146a94e78b653fda393adeb27e3	0	0	0	0	0	0	0	0	0	0	0	0	0	/home/dhl_ec/bnelissen/Slides/CD3_manuscript/CD3_slides/AAA415.CD3+PV.location-b/AAA415.CD3+PV.location-b.run1	255	0.7	0.06	0.7	0.06	0.0	-11.8311046898	0.120635256779	0.0492721777344
0.0	8068.0	0.0	660.0	8068.0	4000000.0	0.0	2.0	1.49	0.98	1.13	0.0599999999995	6.6	0.37	0.849999999999	0.22	6.26	0.15	2.24	1.65	0.539999999999	AAA415.CD3+PV.location-b.X9.Y8.tile.tissue.png	239	1	2000	239	e35a168dcfbadd6d0ddc606f0aa66d89	0	0	0	0	0	0	0	0	0	0	0	0	0	/home/dhl_ec/bnelissen/Slides/CD3_manuscript/CD3_slides/AAA415.CD3+PV.location-b/AAA415.CD3+PV.location-b.run1	255	0.7	0.06	0.7	0.06	0.0	-11.0083342967	0.059826765311	11.5947408644
[truncated: 2 more columns]
