# Supplementary material for: SlideToolkit: An Assistive Toolset for the Histological Quantification of Whole Slide Images
Source: PLoS One. 2014 Nov 5;9(11):e110289. doi: 10.1371/journal.pone.0110289 (PMC4220929; doi:10.1371/journal.pone.0110289)
Supplement: RawData S1 — ICC and BlandAltman plot - measurements and r-script.zip. Measurements of Run1 and Run2, including the code for the calculation of the intraclass correlation coefficient (ICC) and the code for the Bland and Altman plot. (ZIP) [file pone.0110289.s003.zip › cellprofiler.measurements/run1.36d9609941451f4204c5b1bbcbd0007e.DefaultOUT_Image.csv]

AreaOccupied_AreaOccupied_DAB_Nuclei	AreaOccupied_AreaOccupied_Tissue	AreaOccupied_Perimeter_DAB_Nuclei	AreaOccupied_Perimeter_Tissue	AreaOccupied_TotalArea_DAB_Nuclei	AreaOccupied_TotalArea_Tissue	Count_DAB_Nuclei	Count_Tissue	ExecutionTime_01LoadImages	ExecutionTime_02ColorToGray	ExecutionTime_03Smooth	ExecutionTime_04ImageMath	ExecutionTime_05IdentifyPrimaryObjects	ExecutionTime_06MeasureImageAreaOccupied	ExecutionTime_07UnmixColors	ExecutionTime_08MaskImage	ExecutionTime_09IdentifyPrimaryObjects	ExecutionTime_10MeasureImageAreaOccupied	ExecutionTime_11OverlayOutlines	ExecutionTime_12OverlayOutlines	ExecutionTime_13SaveImages	FileName_Original	Group_Index	Group_Number	Height_Original	ImageNumber	MD5Digest_Original	ModuleError_01LoadImages	ModuleError_02ColorToGray	ModuleError_03Smooth	ModuleError_04ImageMath	ModuleError_05IdentifyPrimaryObjects	ModuleError_06MeasureImageAreaOccupied	ModuleError_07UnmixColors	ModuleError_08MaskImage	ModuleError_09IdentifyPrimaryObjects	ModuleError_10MeasureImageAreaOccupied	ModuleError_11OverlayOutlines	ModuleError_12OverlayOutlines	ModuleError_13SaveImages	PathName_Original	Scaling_Original	Threshold_FinalThreshold_DAB_Nuclei	Threshold_FinalThreshold_Tissue	Threshold_OrigThreshold_DAB_Nuclei	Threshold_OrigThreshold_Tissue	Threshold_SumOfEntropies_DAB_Nuclei	Threshold_SumOfEntropies_Tissue	Threshold_WeightedVariance_DAB_Nuclei	Threshold_WeightedVariance_Tissue
0.0	110761.0	0.0	3774.0	110761.0	4000000.0	0.0	6.0	2.21	1.84	1.74	0.07	8.82	0.54	1.3	0.29	7.76	0.22	3.11	2.3	1.51	AAA374.CD3+pv.location-b.X0.Y10.tile.tissue.png	1	1	2000	1	5c7926f9c15a56f1553e0415b4faede0	0	0	0	0	0	0	0	0	0	0	0	0	0	/home/dhl_ec/bnelissen/Slides/CD3_manuscript/CD3_slides/AAA374.CD3+pv.location-b/AAA374.CD3+pv.location-b.run1	255	0.7	0.06	0.7	0.06	0.0	-11.6266475973	0.0738136953525	7.68964900549
1895.0	451732.0	817.0	6472.0	451732.0	4000000.0	17.0	6.0	1.52	2.03	1.75	0.06	9.0	0.53	1.13	0.27	8.99	0.32	3.2	2.32	0.95	AAA374.CD3+pv.location-b.X0.Y11.tile.tissue.png	2	1	2000	2	44860d97f2fe9b24abf161d1bbcb26dd	0	0	0	0	0	0	0	0	0	0	0	0	0	/home/dhl_ec/bnelissen/Slides/CD3_manuscript/CD3_slides/AAA374.CD3+pv.location-b/AAA374.CD3+pv.location-b.run1	255	0.7	0.06	0.7	0.06	-8.63292074857	-10.2410928962	1.22377798141	0.251600632813
0.0	379545.0	0.0	5459.0	379545.0	4000000.0	0.0	4.0	3.24	1.4	1.77	0.06	7.91	0.34	0.87	0.28	6.86	0.14	2.23	1.47	0.47	AAA374.CD3+pv.location-b.X0.Y12.tile.tissue.png	3	1	2000	3	ea252bafda08116032d7fe8be0028540	0	0	0	0	0	0	0	0	0	0	0	0	0	/home/dhl_ec/bnelissen/Slides/CD3_manuscript/CD3_slides/AAA374.CD3+pv.location-b/AAA374.CD3+pv.location-b.run1	255	0.7	0.06	0.7	0.06	-7.95042886151	-9.79220794376	1.10137939621	0.270226035156
0.0	174196.0	0.0	3153.0	174196.0	4000000.0	0.0	4.0	2.0	1.81	1.67	0.06	6.27	0.35	0.66	0.19	5.98	0.14	2.34	2.42	0.62	AAA374.CD3+pv.location-b.X0.Y13.tile.tissue.png	4	1	2000	4	0fba274c15ef00338c8e59051b4884a0	0	0	0	0	0	0	0	0	0	0	0	0	0	/home/dhl_ec/bnelissen/Slides/CD3_manuscript/CD3_slides/AAA374.CD3+pv.location-b/AAA374.CD3+pv.location-b.run1	255	0.7	0.06	0.7	0.06	-7.93424040751	-9.72584441315	0.783286819167	0.27622525293
139.0	2444.0	82.0	222.0	2444.0	2616000.0	2.0	1.0	2.43	1.26	1.16	0.04	5.84	0.36	0.79	0.21	5.61	0.2	2.01	1.5	0.44	AAA374.CD3+pv.location-b.X0.Y14.tile.tissue.png	5	1	2000	5	32eae395995ec07884249fea4399177c	0	0	0	0	0	0	0	0	0	0	0	0	0	/home/dhl_ec/bnelissen/Slides/CD3_manuscript/CD3_slides/AAA374.CD3+pv.location-b/AAA374.CD3+pv.location-b.run1	255	0.7	0.06	0.7	0.06	-8.67372926291	-11.7641828345	1.85807422735	4.11150361741
651.0	269556.0	359.0	3661.0	269556.0	4000000.0	8.0	3.0	2.17	2.42	1.76	0.07	8.94	0.53	1.22	0.28	8.73	0.3	2.97	2.2	0.55	AAA374.CD3+pv.location-b.X1.Y10.tile.tissue.png	6	1	2000	6	c86210855f28edb1097a1ca934f21d8c	0	0	0	0	0	0	0	0	0	0	0	0	0	/home/dhl_ec/bnelissen/Slides/CD3_manuscript/CD3_slides/AAA374.CD3+pv.location-b/AAA374.CD3+pv.location-b.run1	255	0.7	0.06	0.7	0.06	-8.67689912668	-11.8697646285	1.21049475525	3.8244795
18739.0	2746227.0	7728.0	24314.0	2746227.0	4000000.0	153.0	9.0	3.1	2.64	1.77	0.06	10.18	0.59	1.13	0.15	11.03	0.46	3.42	2.43	0.78	AAA374.CD3+pv.location-b.X1.Y11.tile.tissue.png	7	1	2000	7	2796d5baa8671bd0fb9e14ae3a4dbfa4	0	0	0	0	0	0	0	0	0	0	0	0	0	/home/dhl_ec/bnelissen/Slides/CD3_manuscript/CD3_slides/AAA374.CD3+pv.location-b/AAA374.CD3+pv.location-b.run1	255	0.7	0.06	0.7	0.06	-8.97419622012	-12.5352173862	1.2717117884	0.241419037109
2169.0	2775927.0	922.0	21628.0	2775927.0	4000000.0	19.0	6.0	2.99	2.41	1.76	0.06	12.83	0.54	1.14	0.14	11.22	0.44	3.3	2.32	0.69	AAA374.CD3+pv.location-b.X1.Y12.tile.tissue.png	8	1	2000	8	86f607350f00ca9dbcd5c0d95c62e6bb	0	0	0	0	0	0	0	0	0	0	0	0	0	/home/dhl_ec/bnelissen/Slides/CD3_manuscript/CD3_slides/AAA374.CD3+pv.location-b/AAA374.CD3+pv.location-b.run1	255	0.7	0.06	0.7	0.06	-8.6062826867	-11.6522648703	1.05522566476	0.156878576172
1178.0	1729536.0	619.0	10175.0	1729536.0	4000000.0	11.0	2.0	2.98	2.2	1.89	0.07	9.32	0.54	1.12	0.2	8.1	0.44	3.46	2.33	0.61	AAA374.CD3+pv.location-b.X1.Y13.tile.tissue.png	9	1	2000	9	8acfdc8ec4cc4eeb4ee54abfaf136397	0	0	0	0	0	0	0	0	0	0	0	0	0	/home/dhl_ec/bnelissen/Slides/CD3_manuscript/CD3_slides/AAA374.CD3+pv.location-b/AAA374.CD3+pv.location-b.run1	255	0.7	0.06	0.7	0.06	-7.92068087502	-9.77534467849	0.683885253157	0.266160398438
0.0	2221.0	0.0	214.0	2221.0	2616000.0	0.0	1.0	2.22	2.28	1.16	0.05	5.58	0.23	0.49	0.14	3.58	0.09	1.27	1.32	0.27	AAA374.CD3+pv.location-b.X1.Y14.tile.tissue.png	10	1	2000	10	7e7bcaeeecdb8480490e17cddc7ef47a	0	0	0	0	0	0	0	0	0	0	0	0	0	/home/dhl_ec/bnelissen/Slides/CD3_manuscript/CD3_slides/AAA374.CD3+pv.location-b/AAA374.CD3+pv.location-b.run1	255	0.7	0.06	0.7	0.06	0.0	-10.9059420423	0.374262026976	9.20045030902
0.0	3663.0	0.0	280.0	3663.0	856000.0	0.0	1.0	1.66	2.44	0.36	0.02	1.49	0.08	0.17	0.05	1.17	0.03	0.41	0.32	0.13	AAA374.CD3+pv.location-b.X10.Y2.tile.tissue.png	11	1	428	11	01893a0492bb44ffb5cb660da0d0fd9a	0	0	0	0	0	0	0	0	0	0	0	0	0	/home/dhl_ec/bnelissen/Slides/CD3_manuscript/CD3_slides/AAA374.CD3+pv.location-b/AAA374.CD3+pv.location-b.run1	255	0.7	0.06	0.7	0.06	0.0	-12.4219061861	1.03456059486	6.4093146701
0.0	14993.0	0.0	568.0	14993.0	856000.0	0.0	1.0	1.59	1.27	0.36	0.00999999999999	2.11	0.13	0.27	0.07	1.58	0.06	0.67	0.31	0.17	AAA374.CD3+pv.location-b.X10.Y3.tile.tissue.png	12	1	428	12	660a7d2b01bc63c5990a32c73b4c042e	0	0	0	0	0	0	0	0	0	0	0	0	0	/home/dhl_ec/bnelissen/Slides/CD3_manuscript/CD3_slides/AAA374.CD3+pv.location-b/AAA374.CD3+pv.location-b.run1	255	0.7	0.06	0.7	0.06	0.0	-11.1197947884	0.707981954079	1.39392098885
0.0	1516.0	0.0	176.0	1516.0	856000.0	0.0	1.0	1.69	1.31	0.38	0.02	1.63	0.08	0.14	0.05	1.13	0.03	0.41	0.31	0.14	AAA374.CD3+pv.location-b.X10.Y4.tile.tissue.png	13	1	428	13	7e2c24407f5335a9a2b39f192bf9b7b7	0	0	0	0	0	0	0	0	0	0	0	0	0	/home/dhl_ec/bnelissen/Slides/CD3_manuscript/CD3_slides/AAA374.CD3+pv.location-b/AAA374.CD3+pv.location-b.run1	255	0.7	0.06	0.7	0.06	0.0	-9.55254239573	0.0900612883958	1.69680304891
0.0	0.0	0.0	0.0	0.0	856000.0	0.0	0.0	2.3	1.57	0.23	0.00999999999999	1.41	0.06	0.14	0.05	0.92	0.03	0.41	0.31	0.09	AAA374.CD3+pv.location-b.X10.Y5.tile.tissue.png	14	1	428	14	331315c19f8a802a524d972e63c5cb6b	0	0	0	0	0	0	0	0	0	0	0	0	0	/home/dhl_ec/bnelissen/Slides/CD3_manuscript/CD3_slides/AAA374.CD3+pv.location-b/AAA374.CD3+pv.location-b.run1	255	1.0	0.06	1.0	0.06	0.0	-9.64244249918	0.0	1.64009413993
0.0	12615.0	0.0	787.0	12615.0	856000.0	0.0	2.0	2.97	1.55	0.32	0.00999999999999	1.49	0.08	0.14	0.04	1.14	0.03	0.41	0.3	0.13	AAA374.CD3+pv.location-b.X10.Y6.tile.tissue.png	15	1	428	15	40d08c4c3ff7060d7476fdb50b0e3ef2	0	0	0	0	0	0	0	0	0	0	0	0	0	/home/dhl_ec/bnelissen/Slides/CD3_manuscript/CD3_slides/AAA374.CD3+pv.location-b/AAA374.CD3+pv.location-b.run1	255	0.7	0.06	0.7	0.06	0.0	-9.69267664116	0.0356477946834	1.60794062149
0.0	56082.0	0.0	1062.0	56082.0	856000.0	0.0	1.0	1.69	1.44	0.49	0.02	1.93	0.09	0.14	0.05	1.12	0.05	0.67	0.51	0.15	AAA374.CD3+pv.location-b.X10.Y7.tile.tissue.png	16	1	428	16	d71f3c8af8bb93aa9388e10b0d344376	0	0	0	0	0	0	0	0	0	0	0	0	0	/home/dhl_ec/bnelissen/Slides/CD3_manuscript/CD3_slides/AAA374.CD3+pv.location-b/AAA374.CD3+pv.location-b.run1	255	0.7	0.06	0.7	0.06	0.0	-11.2268774481	0.476564276138	1.07922986638
15451.0	1298001.0	5604.0	11435.0	1298001.0	4000000.0	107.0	8.0	3.18	2.36	1.56	0.05	6.36	0.35	0.67	0.15	7.2	0.25	2.03	1.43	0.64	AAA374.CD3+pv.location-b.X2.Y10.tile.tissue.png	17	1	2000	17	bcd409f24d939a99c3a6716c5d358b12	0	0	0	0	0	0	0	0	0	0	0	0	0	/home/dhl_ec/bnelissen/Slides/CD3_manuscript/CD3_slides/AAA374.CD3+pv.location-b/AAA374.CD3+pv.location-b.run1	255	0.7	0.06	0.7	0.06	-8.75634746188	-10.9232920016	1.69788007426	0.554791015625
3503.0	3892088.0	1685.0	10202.0	3892088.0	4000000.0	39.0	1.0	2.84	1.8	1.81	0.06	9.54	0.53	1.16	0.07	12.98	0.54	3.4	2.45	0.64	AAA374.CD3+pv.location-b.X2.Y11.tile.tissue.png	18	1	2000	18	1f4cb607d462d5bae242e562149436cd	0	0	0	0	0	0	0	0	0	0	0	0	0	/home/dhl_ec/bnelissen/Slides/CD3_manuscript/CD3_slides/AAA374.CD3+pv.location-b/AAA374.CD3+pv.location-b.run1	255	0.7	0.06	0.7	0.06	-9.1990815027	-12.0051600663	0.976145972007	0.177875450439
7495.0	3936274.0	3048.0	11120.0	3936274.0	4000000.0	55.0	2.0	2.35	1.65	1.78	0.06	9.39	0.34	0.66	0.06	9.03	0.53	3.15	2.11	0.59	AAA374.CD3+pv.location-b.X2.Y12.tile.tissue.png	19	1	2000	19	422c303a296936ca6eb76b7b82212188	0	0	0	0	0	0	0	0	0	0	0	0	0	/home/dhl_ec/bnelissen/Slides/CD3_manuscript/CD3_slides/AAA374.CD3+pv.location-b/AAA374.CD3+pv.location-b.run1	255	0.7	0.06	0.7	0.06	-8.8717701312	-12.1989234418	0.936829618458	0.221468485229
346.0	1679986.0	157.0	9548.0	1679986.0	4000000.0	4.0	2.0	1.86	3.13	1.75	0.07	8.86	0.34	0.73	0.14	7.11	0.25	1.99	1.43	0.37	AAA374.CD3+pv.location-b.X2.Y13.tile.tissue.png	20	1	2000	20	87f90710e305e4fb4080a5fa8dd68928	0	0	0	0	0	0	0	0	0	0	0	0	0	/home/dhl_ec/bnelissen/Slides/CD3_manuscript/CD3_slides/AAA374.CD3+pv.location-b/AAA374.CD3+pv.location-b.run1	255	0.7	0.06	0.7	0.06	-8.47315297217	-11.9000008232	0.936817900822	2.52552978906
0.0	0.0	0.0	0.0	0.0	4000000.0	0.0	0.0	0.96	1.86	1.08	0.05	5.06	0.27	0.78	0.19	4.28	0.12	2.89	2.31	0.52	AAA374.CD3+pv.location-b.X2.Y9.tile.tissue.png	21	1	2000	21	e825744efcb660302849991d7a4b3e12	0	0	0	0	0	0	0	0	0	0	0	0	0	/home/dhl_ec/bnelissen/Slides/CD3_manuscript/CD3_slides/AAA374.CD3+pv.location-b/AAA374.CD3+pv.location-b.run1	255	1.0	0.06	1.0	0.06	0.0	0.0	0.0	8.3441455
8088.0	3893095.0	3611.0	9603.0	3893095.0	4000000.0	75.0	1.0	1.18	1.77	1.8	0.06	8.63	0.53	1.14	0.08	12.49	0.53	3.17	2.28	0.61	AAA374.CD3+pv.location-b.X3.Y10.tile.tissue.png	22	1	2000	22	9a24281492b6a907491f89e347797467	0	0	0	0	0	0	0	0	0	0	0	0	0	/home/dhl_ec/bnelissen/Slides/CD3_manuscript/CD3_slides/AAA374.CD3+pv.location-b/AAA374.CD3+pv.location-b.run1	255	0.7	0.06	0.7	0.06	-8.91186043203	-12.2996984617	1.07400489667	0.16224423999
3057.0	3999956.0	1251.0	8006.0	3999956.0	4000000.0	29.0	1.0	2.73	3.19	1.77	0.0599999999999	8.47	0.53	1.14	0.0700000000001	12.49	0.53	3.43	2.35	0.68	AAA374.CD3+pv.location-b.X3.Y11.tile.tissue.png	23	1	2000	23	ebd300a02f47910f7d5df1fc309c5cb5	0	0	0	0	0	0	0	0	0	0	0	0	0	/home/dhl_ec/bnelissen/Slides/CD3_manuscript/CD3_slides/AAA374.CD3+pv.location-b/AAA374.CD3+pv.location-b.run1	255	0.7	0.06	0.7	0.06	-8.73342053076	-11.915629413	0.472703739722	0.0752035267296
5107.0	3984029.0	1659.0	7996.0	3984029.0	4000000.0	32.0	1.0	2.82	2.05	1.78	0.0600000000001	8.42	0.53	1.14	0.0700000000001	13.14	0.58	3.24	2.38	0.64	AAA374.CD3+pv.location-b.X3.Y12.tile.tissue.png	24	1	2000	24	7dd43d59191f41eb06baabd41db050eb	0	0	0	0	0	0	0	0	0	0	0	0	0	/home/dhl_ec/bnelissen/Slides/CD3_manuscript/CD3_slides/AAA374.CD3+pv.location-b/AAA374.CD3+pv.location-b.run1	255	0.7	0.0612359270951	0.7	0.0612359270951	-8.28330575144	-12.0175218711	0.457954152649	0.117969592987
486.0	887108.0	218.0	10305.0	887108.0	4000000.0	5.0	5.0	2.52	1.56	1.79	0.0799999999999	9.45	0.54	1.28	0.27	9.35	0.34	3.4	2.52	0.7	AAA374.CD3+pv.location-b.X3.Y13.tile.tissue.png	25	1	2000	25	41d6ab5fede90feced1d268e0113ec48	0	0	0	0	0	0	0	0	0	0	0	0	0	/home/dhl_ec/bnelissen/Slides/CD3_manuscript/CD3_slides/AAA374.CD3+pv.location-b/AAA374.CD3+pv.location-b.run1	255	0.7	0.06	0.7	0.06	-8.36732463575	-11.9435715873	0.926272885642	3.51712857812
0.0	1305.0	0.0	180.0	1305.0	4000000.0	0.0	1.0	2.71	2.29	1.1	0.0600000000001	6.25	0.34	0.79	0.2	5.41	0.13	1.92	1.45	0.54	AAA374.CD3+pv.location-b.X3.Y8.tile.tissue.png	26	1	2000	26	0024e1d15e2c120e39adf56a71c8113c	0	0	0	0	0	0	0	0	0	0	0	0	0	/home/dhl_ec/bnelissen/Slides/CD3_manuscript/CD3_slides/AAA374.CD3+pv.location-b/AAA374.CD3+pv.location-b.run1	255	0.7	0.06	0.7	0.06	0.0	-12.244288415	2.26108342313	4.70800310428
15752.0	1396203.0	5889.0	10372.0	1396203.0	4000000.0	117.0	3.0	2.26	2.94	1.17	0.05	6.5	0.35	0.68	0.15	7.22	0.25	2.06	1.43	0.36	AAA374.CD3+pv.location-b.X3.Y9.tile.tissue.png	27	1	2000	27	6fee69f975c64e23691e144d810bd8a6	0	0	0	0	0	0	0	0	0	0	0	0	0	/home/dhl_ec/bnelissen/Slides/CD3_manuscript/CD3_slides/AAA374.CD3+pv.location-b/AAA374.CD3+pv.location-b.run1	255	0.7	0.06	0.7	0.06	-9.06378242104	-11.0839543071	1.23407224425	1.45360530469
1336.0	3975928.0	737.0	8403.0	3975928.0	4000000.0	17.0	1.0	1.6	2.73	1.1	0.0400000000001	5.95	0.34	0.68	0.05	8.98	0.33	2.04	1.43	0.39	AAA374.CD3+pv.location-b.X4.Y10.tile.tissue.png	28	1	2000	28	bd8005f168708f97b3e5f173378164ab	0	0	0	0	0	0	0	0	0	0	0	0	0	/home/dhl_ec/bnelissen/Slides/CD3_manuscript/CD3_slides/AAA374.CD3+pv.location-b/AAA374.CD3+pv.location-b.run1	255	0.7	0.06	0.7	0.06	-8.59945511043	-11.8297993913	0.562704883285	0.135980306091
3424.0	4000000.0	824.0	7996.0	4000000.0	4000000.0	17.0	1.0	2.94	2.86	1.1	0.0500000000001	5.85	0.28	0.67	0.0500000000001	8.9	0.36	2.02	1.43	0.97	AAA374.CD3+pv.location-b.X4.Y11.tile.tissue.png	29	1	2000	29	637699f854d1dec9aa2a9ed1b8c4bb00	0	0	0	0	0	0	0	0	0	0	0	0	0	/home/dhl_ec/bnelissen/Slides/CD3_manuscript/CD3_slides/AAA374.CD3+pv.location-b/AAA374.CD3+pv.location-b.run1	255	0.7	0.06	0.7	0.06	-8.00526920636	-11.2539699988	0.274856277987	0.0566025383615
10743.0	2762392.0	3073.0	12285.0	2762392.0	4000000.0	66.0	4.0	2.83	1.91	1.09	0.0500000000001	6.36	0.35	0.67	0.1	8.03	0.3	2.05	1.43	0.97	AAA374.CD3+pv.location-b.X4.Y12.tile.tissue.png	30	1	2000	30	e5688a69fc587378fe84c5836d1ab222	0	0	0	0	0	0	0	0	0	0	0	0	0	/home/dhl_ec/bnelissen/Slides/CD3_manuscript/CD3_slides/AAA374.CD3+pv.location-b/AAA374.CD3+pv.location-b.run1	255	0.7	0.06	0.7	0.06	-8.1252977006	-9.94549349248	0.632982604735	0.342640304688
0.0	81514.0	0.0	1510.0	81514.0	4000000.0	0.0	1.0	1.72	1.92	1.08	0.05	6.27	0.58	1.37	0.32	7.78	0.21	3.11	2.15	1.81	AAA374.CD3+pv.location-b.X4.Y13.tile.tissue.png	31	1	2000	31	5a88690eedcd439fd6e993a8a754b17c	0	0	0	0	0	0	0	0	0	0	0	0	0	/home/dhl_ec/bnelissen/Slides/CD3_manuscript/CD3_slides/AAA374.CD3+pv.location-b/AAA374.CD3+pv.location-b.run1	255	0.7	0.06	0.7	0.06	0.0	-10.6386749601	0.0219346801839	4.42663288121
0.0	0.0	0.0	0.0	0.0	4000000.0	0.0	0.0	2.27	2.03	1.77	0.0700000000001	8.48	0.45	1.35	0.32	6.03	0.19	3.01	2.27	0.73	AAA374.CD3+pv.location-b.X4.Y6.tile.tissue.png	32	1	2000	32	ecc425ca67b5841e5732d8115014d681	0	0	0	0	0	0	0	0	0	0	0	0	0	/home/dhl_ec/bnelissen/Slides/CD3_manuscript/CD3_slides/AAA374.CD3+pv.location-b/AAA374.CD3+pv.location-b.run1	255	1.0	0.06	1.0	0.06	0.0	-10.2962839279	0.0	5.88925659598
2756.0	331381.0	1246.0	6512.0	331381.0	4000000.0	26.0	5.0	2.29	1.88	1.08	0.0700000000001	6.76	0.43	0.72	0.18	7.61	0.32	3.17	2.28	0.71	AAA374.CD3+pv.location-b.X4.Y7.tile.tissue.png	33	1	2000	33	a37abca1c77e3abd4b343e3a602c34e1	0	0	0	0	0	0	0	0	0	0	0	0	0	/home/dhl_ec/bnelissen/Slides/CD3_manuscript/CD3_slides/AAA374.CD3+pv.location-b/AAA374.CD3+pv.location-b.run1	255	0.7	0.06	0.7	0.06	-8.97537405127	-12.1418994029	1.7615372759	4.12750008984
12098.0	2980006.0	5484.0	10805.0	2980006.0	4000000.0	117.0	2.0	2.31	2.54	1.77	0.0799999999999	9.42	0.54	1.15	0.13	12.01	0.48	3.33	2.32	0.59	AAA374.CD3+pv.location-b.X4.Y8.tile.tissue.png	34	1	2000	34	b3b219cd090fd0c1a5747e21f4a1d6af	0	0	0	0	0	0	0	0	0	0	0	0	0	/home/dhl_ec/bnelissen/Slides/CD3_manuscript/CD3_slides/AAA374.CD3+pv.location-b/AAA374.CD3+pv.location-b.run1	255	0.7	0.06	0.7	0.06	-8.96352163954	-10.7146850436	1.27266957023	0.47314884375
6542.0	3968203.0	2731.0	9162.0	3968203.0	4000000.0	59.0	1.0	1.17	1.74	1.8	0.0599999999999	7.84	0.34	0.66	0.0500000000001	8.71	0.33	2.04	1.43	0.39	AAA374.CD3+pv.location-b.X4.Y9.tile.tissue.png	35	1	2000	35	2b281897c3f8421bd0fb71c6841fa6a7	0	0	0	0	0	0	0	0	0	0	0	0	0	/home/dhl_ec/bnelissen/Slides/CD3_manuscript/CD3_slides/AAA374.CD3+pv.location-b/AAA374.CD3+pv.location-b.run1	255	0.7	0.06	0.7	0.06	-8.78206563956	-11.6579620637	0.63004504883	0.0955535349426
0.0	15549.0	0.0	954.0	15549.0	4000000.0	0.0	3.0	3.51	2.98	1.09	0.05	6.26	0.44	1.2	0.3	7.6	0.2	3.0	2.2	0.54	AAA374.CD3+pv.location-b.X5.Y1.tile.tissue.png	36	1	2000	36	d5c9fd7be72458980b549bd49f1071a6	0	0	0	0	0	0	0	0	0	0	0	0	0	/home/dhl_ec/bnelissen/Slides/CD3_manuscript/CD3_slides/AAA374.CD3+pv.location-b/AAA374.CD3+pv.location-b.run1	255	0.7	0.06	0.7	0.06	0.0	-11.8387029294	0.693476570037	4.42578988281
132.0	3927970.0	48.0	9288.0	3927970.0	4000000.0	1.0	1.0	2.13	2.37	1.7	0.0600000000001	8.84	0.34	0.66	0.0600000000001	8.6	0.52	3.23	2.28	0.58	AAA374.CD3+pv.location-b.X5.Y10.tile.tissue.png	37	1	2000	37	97c2e3eb582aee3eebdce8d9fb9f8597	0	0	0	0	0	0	0	0	0	0	0	0	0	/home/dhl_ec/bnelissen/Slides/CD3_manuscript/CD3_slides/AAA374.CD3+pv.location-b/AAA374.CD3+pv.location-b.run1	255	0.7	0.06	0.7	0.06	-8.1764291849	-12.1364168302	0.586232241063	0.124709482178
78.0	3968817.0	47.0	9223.0	3968817.0	4000000.0	1.0	2.0	1.14	2.33	1.76	0.0600000000001	9.31	0.53	1.14	0.0699999999999	11.71	0.33	2.04	1.43	0.36	AAA374.CD3+pv.location-b.X5.Y11.tile.tissue.png	38	1	2000	38	9cfbbaf8e9499258b1bea02d52d88169	0	0	0	0	0	0	0	0	0	0	0	0	0	/home/dhl_ec/bnelissen/Slides/CD3_manuscript/CD3_slides/AAA374.CD3+pv.location-b/AAA374.CD3+pv.location-b.run1	255	0.7	0.06	0.7	0.06	-7.42667764858	-11.7025713959	0.285867136837	0.0739306795959
209.0	1450893.0	92.0	15102.0	1450893.0	4000000.0	2.0	7.0	2.57	1.17	1.08	0.05	6.16	0.35	0.67	0.14	6.96	0.25	2.08	1.44	0.37	AAA374.CD3+pv.location-b.X5.Y12.tile.tissue.png	39	1	2000	39	6fef3c22bdce62ba38bdf9dd35077d2f	0	0	0	0	0	0	0	0	0	0	0	0	0	/home/dhl_ec/bnelissen/Slides/CD3_manuscript/CD3_slides/AAA374.CD3+pv.location-b/AAA374.CD3+pv.location-b.run1	255	0.7	0.06	0.7	0.06	-8.14501890551	-10.2768346597	0.681394720352	1.11304114063
0.0	4389.0	0.0	342.0	4389.0	4000000.0	0.0	1.0	3.25	0.97	1.08	0.04	6.04	0.34	0.8	0.19	5.25	0.13	1.93	1.43	0.32	AAA374.CD3+pv.location-b.X5.Y2.tile.tissue.png	40	1	2000	40	f2d9f57b7e702e94478ca82af91f6cb7	0	0	0	0	0	0	0	0	0	0	0	0	0	/home/dhl_ec/bnelissen/Slides/CD3_manuscript/CD3_slides/AAA374.CD3+pv.location-b/AAA374.CD3+pv.location-b.run1	255	0.7	0.06	0.7	0.06	0.0	-10.9760569889	0.0286632180621	4.83795493426
0.0	0.0	0.0	0.0	0.0	4000000.0	0.0	0.0	0.89	1.71	1.09	0.05	5.03	0.27	0.82	0.19	4.27	0.12	1.89	1.44	0.86	AAA374.CD3+pv.location-b.X5.Y3.tile.tissue.png	41	1	2000	41	b04bb4572ad3858c4927895c6e4e87f3	0	0	0	0	0	0	0	0	0	0	0	0	0	/home/dhl_ec/bnelissen/Slides/CD3_manuscript/CD3_slides/AAA374.CD3+pv.location-b/AAA374.CD3+pv.location-b.run1	255	1.0	0.06	1.0	0.06	0.0	0.0	0.0	3.6319545
0.0	0.0	0.0	0.0	0.0	4000000.0	0.0	0.0	2.11	1.62	1.09	0.05	5.03	0.27	0.79	0.19	4.25	0.12	1.89	1.44	0.95	AAA374.CD3+pv.location-b.X5.Y4.tile.tissue.png	42	1	2000	42	98054df64a903586a378bf9d50c4103e	0	0	0	0	0	0	0	0	0	0	0	0	0	/home/dhl_ec/bnelissen/Slides/CD3_manuscript/CD3_slides/AAA374.CD3+pv.location-b/AAA374.CD3+pv.location-b.run1	255	1.0	0.06	1.0	0.06	0.0	0.0	0.0	8.686267
140.0	47199.0	69.0	3942.0	47199.0	4000000.0	2.0	9.0	1.98	2.69	1.19	0.05	6.04	0.35	0.75	0.19	6.26	0.19	1.99	1.43	0.81	AAA374.CD3+pv.location-b.X5.Y5.tile.tissue.png	43	1	2000	43	797494014a6c5fe01ce48e9217f3edbd	0	0	0	0	0	0	0	0	0	0	0	0	0	/home/dhl_ec/bnelissen/Slides/CD3_manuscript/CD3_slides/AAA374.CD3+pv.location-b/AAA374.CD3+pv.location-b.run1	255	0.7	0.06	0.7	0.06	-9.05450351851	-12.0808695313	2.64551678491	5.9882567998
97121.0	1757872.0	34652.0	10193.0	1757872.0	4000000.0	669.0	7.0	2.19	2.19	1.08	0.05	7.79	0.34	0.67	0.13	8.2	0.27	2.09	1.44	1.41	AAA374.CD3+pv.location-b.X5.Y6.tile.tissue.png	44	1	2000	44	cec9c05407fceb63b2d9c5859bec2c45	0	0	0	0	0	0	0	0	0	0	0	0	0	/home/dhl_ec/bnelissen/Slides/CD3_manuscript/CD3_slides/AAA374.CD3+pv.location-b/AAA374.CD3+pv.location-b.run1	255	0.7	0.06	0.7	0.06	-9.1151273205	-10.744362822	1.08585172117	0.871101703125
20077.0	3719975.0	7652.0	8841.0	3719975.0	4000000.0	155.0	1.0	2.55	2.98	1.11	0.04	8.52	0.34	0.67	0.0599999999999	9.0	0.33	2.08	1.43	0.46	AAA374.CD3+pv.location-b.X5.Y7.tile.tissue.png	45	1	2000	45	5d131bc59845a74e8c68713eb2b02712	0	0	0	0	0	0	0	0	0	0	0	0	0	/home/dhl_ec/bnelissen/Slides/CD3_manuscript/CD3_slides/AAA374.CD3+pv.location-b/AAA374.CD3+pv.location-b.run1	255	0.7	0.0603786776821	0.7	0.0603786776821	-8.86535504074	-12.3484384377	0.990916841372	0.216813146973
1600.0	3992733.0	752.0	8456.0	3992733.0	4000000.0	16.0	1.0	3.47	3.27	1.75	0.0699999999999	9.91	0.53	1.16	0.0699999999999	13.01	0.55	3.21	2.26	0.62	AAA374.CD3+pv.location-b.X5.Y8.tile.tissue.png	46	1	2000	46	bb013312700776ba3420b2a970c735bd	0	0	0	0	0	0	0	0	0	0	0	0	0	/home/dhl_ec/bnelissen/Slides/CD3_manuscript/CD3_slides/AAA374.CD3+pv.location-b/AAA374.CD3+pv.location-b.run1	255	0.7	0.06	0.7	0.06	-8.60825039141	-11.7994385537	0.463214703176	0.0844392052612
328.0	3994678.0	151.0	8220.0	3994678.0	4000000.0	4.0	1.0	4.82	1.82	1.71	0.0699999999999	8.92	0.57	1.12	0.0700000000002	12.73	0.52	3.21	2.28	0.59	AAA374.CD3+pv.location-b.X5.Y9.tile.tissue.png	47	1	2000	47	ccb89bd4aac3277cf9a1efbc79f4fbf2	0	0	0	0	0	0	0	0	0	0	0	0	0	/home/dhl_ec/bnelissen/Slides/CD3_manuscript/CD3_slides/AAA374.CD3+pv.location-b/AAA374.CD3+pv.location-b.run1	255	0.7	0.06	0.7	0.06	-8.7297806347	-12.1163154361	0.578810069199	0.123136225616
8176.0	1483168.0	3340.0	8825.0	1483168.0	4000000.0	63.0	6.0	1.06	1.34	1.77	0.0699999999999	9.33	0.54	1.16	0.21	10.3	0.38	3.17	2.26	0.57	AAA374.CD3+pv.location-b.X6.Y1.tile.tissue.png	48	1	2000	48	9d6f5e35b3b45851aef7ff85aa1e0482	0	0	0	0	0	0	0	0	0	0	0	0	0	/home/dhl_ec/bnelissen/Slides/CD3_manuscript/CD3_slides/AAA374.CD3+pv.location-b/AAA374.CD3+pv.location-b.run1	255	0.7	0.06	0.7	0.06	-8.77973466047	-10.978526269	0.967446176974	1.98125711719
0.0	4000000.0	0.0	7996.0	4000000.0	4000000.0	0.0	1.0	1.53	1.59	1.77	0.0599999999999	7.85	0.44	1.12	0.0599999999999	10.93	0.44	3.17	2.28	0.6	AAA374.CD3+pv.location-b.X6.Y10.tile.tissue.png	49	1	2000	49	045e575bddc2338d0e43084baa89edb2	0	0	0	0	0	0	0	0	0	0	0	0	0	/home/dhl_ec/bnelissen/Slides/CD3_manuscript/CD3_slides/AAA374.CD3+pv.location-b/AAA374.CD3+pv.location-b.run1	255	0.7	0.06	0.7	0.06	0.0	0.0	0.128416773437	0.0358521953125
198.0	3796045.0	92.0	8446.0	3796045.0	4000000.0	2.0	1.0	1.48	1.42	1.66	0.0599999999999	9.05	0.53	1.12	0.0799999999999	12.35	0.51	3.23	2.27	0.59	AAA374.CD3+pv.location-b.X6.Y11.tile.tissue.png	50	1	2000	50	2fc872f4923e47e11ff8308714e09ec6	0	0	0	0	0	0	0	0	0	0	0	0	0	/home/dhl_ec/bnelissen/Slides/CD3_manuscript/CD3_slides/AAA374.CD3+pv.location-b/AAA374.CD3+pv.location-b.run1	255	0.7	0.06	0.7	0.06	-7.514628126	-11.5756447863	0.18563845952	0.0622259000244
70.0	312055.0	38.0	11548.0	312055.0	4000000.0	1.0	16.0	1.6	2.88	1.74	0.0699999999999	9.06	0.53	1.21	0.28	8.93	0.31	3.19	2.26	0.57	AAA374.CD3+pv.location-b.X6.Y12.tile.tissue.png	51	1	2000	51	dc51f48dec57884b13d959ef2d5409b3	0	0	0	0	0	0	0	0	0	0	0	0	0	/home/dhl_ec/bnelissen/Slides/CD3_manuscript/CD3_slides/AAA374.CD3+pv.location-b/AAA374.CD3+pv.location-b.run1	255	0.7	0.06	0.7	0.06	-6.45662404032	-10.7162295628	0.252529417106	6.15235585547
6271.0	2540087.0	2855.0	9540.0	2540087.0	4000000.0	64.0	4.0	1.24	3.15	1.71	0.0599999999999	13.21	0.52	1.11	0.15	11.24	0.44	3.22	2.26	0.6	AAA374.CD3+pv.location-b.X6.Y2.tile.tissue.png	52	1	2000	52	9ad47983a8895d3bd99940b49769104e	0	0	0	0	0	0	0	0	0	0	0	0	0	/home/dhl_ec/bnelissen/Slides/CD3_manuscript/CD3_slides/AAA374.CD3+pv.location-b/AAA374.CD3+pv.location-b.run1	255	0.7	0.06	0.7	0.06	-8.90498125873	-12.1285443003	1.03572869276	0.118395320312
19402.0	3369151.0	8691.0	8811.0	3369151.0	4000000.0	190.0	1.0	1.34	1.71	1.71	0.0599999999999	9.91	0.56	1.15	0.0999999999999	12.7	0.56	2.72	1.45	0.4	AAA374.CD3+pv.location-b.X6.Y3.tile.tissue.png	53	1	2000	53	15e2976da5578ecd2c644bc50849fbe0	0	0	0	0	0	0	0	0	0	0	0	0	0	/home/dhl_ec/bnelissen/Slides/CD3_manuscript/CD3_slides/AAA374.CD3+pv.location-b/AAA374.CD3+pv.location-b.run1	255	0.7	0.06	0.7	0.06	-9.02282190373	-12.2394272054	1.1903299336	0.157992638672
41169.0	3206001.0	17636.0	11005.0	3206001.0	4000000.0	402.0	2.0	2.16	2.58	1.73	0.0599999999999	10.06	0.53	1.14	0.12	12.6	0.49	3.22	2.33	0.61	AAA374.CD3+pv.location-b.X6.Y4.tile.tissue.png	54	1	2000	54	a1a2746056362f8c39e6dd2021cf901d	0	0	0	0	0	0	0	0	0	0	0	0	0	/home/dhl_ec/bnelissen/Slides/CD3_manuscript/CD3_slides/AAA374.CD3+pv.location-b/AAA374.CD3+pv.location-b.run1	255	0.7	0.06	0.7	0.06	-9.19747499561	-12.5236750772	1.43349358844	0.219108588867
41960.0	3478177.0	17638.0	13652.0	3478177.0	4000000.0	388.0	2.0	3.25	3.94	1.1	0.05	7.4	0.54	1.14	0.1	9.43	0.34	2.09	1.43	0.39	AAA374.CD3+pv.location-b.X6.Y5.tile.tissue.png	55	1	2000	55	f209668ebebfafea53d5050cc6740c26	0	0	0	0	0	0	0	0	0	0	0	0	0	/home/dhl_ec/bnelissen/Slides/CD3_manuscript/CD3_slides/AAA374.CD3+pv.location-b/AAA374.CD3+pv.location-b.run1	255	0.7	0.06	0.7	0.06	-9.25074572865	-12.6432041165	1.70750900556	0.341765861328
60111.0	3981271.0	22878.0	9089.0	3981271.0	4000000.0	490.0	1.0	3.21	2.73	1.12	0.05	7.2	0.35	0.68	0.0599999999999	9.62	0.35	2.05	1.43	0.39	AAA374.CD3+pv.location-b.X6.Y6.tile.tissue.png	56	1	2000	56	101daf4a84765f5313407eb04fce3f4f	0	0	0	0	0	0	0	0	0	0	0	0	0	/home/dhl_ec/bnelissen/Slides/CD3_manuscript/CD3_slides/AAA374.CD3+pv.location-b/AAA374.CD3+pv.location-b.run1	255	0.7	0.0685340564929	0.7	0.0685340564929	-9.64631946183	-12.5898551838	1.37242970049	0.262455192383
3251.0	3718174.0	1580.0	10158.0	3718174.0	4000000.0	39.0	1.0	2.52	3.26	1.1	0.05	6.79	0.35	0.68	0.0699999999999	8.92	0.34	2.05	1.43	0.39	AAA374.CD3+pv.location-b.X6.Y7.tile.tissue.png	57	1	2000	57	12f603377279cbf7e96360d4a5138bb5	0	0	0	0	0	0	0	0	0	0	0	0	0	/home/dhl_ec/bnelissen/Slides/CD3_manuscript/CD3_slides/AAA374.CD3+pv.location-b/AAA374.CD3+pv.location-b.run1	255	0.7	0.06	0.7	0.06	-8.54225777774	-12.2539356728	0.629416242866	0.143816106201
6903.0	3980536.0	1785.0	8864.0	3980536.0	4000000.0	35.0	1.0	2.44	2.14	1.08	0.0500000000002	6.38	0.54	1.18	0.0699999999999	12.52	0.52	3.17	2.33	0.58	AAA374.CD3+pv.location-b.X6.Y8.tile.tissue.png	58	1	2000	58	a0aaed178ea1401a3598601f4883a7ae	0	0	0	0	0	0	0	0	0	0	0	0	0	/home/dhl_ec/bnelissen/Slides/CD3_manuscript/CD3_slides/AAA374.CD3+pv.location-b/AAA374.CD3+pv.location-b.run1	255	0.7	0.06	0.7	0.06	-7.63099926579	-11.6856654854	0.494893514845	0.115795228455
19111.0	3836430.0	5041.0	11638.0	3836430.0	4000000.0	122.0	2.0	3.51	2.33	1.07	0.0599999999999	8.68	0.53	1.12	0.0800000000002	12.46	0.51	3.16	2.24	0.58	AAA374.CD3+pv.location-b.X6.Y9.tile.tissue.png	59	1	2000	59	be95b760887cb743aa3d17a1ebdeed46	0	0	0	0	0	0	0	0	0	0	0	0	0	/home/dhl_ec/bnelissen/Slides/CD3_manuscript/CD3_slides/AAA374.CD3+pv.location-b/AAA374.CD3+pv.location-b.run1	255	0.7	0.06	0.7	0.06	-7.33290742948	-11.2499309931	0.237299063845	0.0775232181396
1420.0	2362500.0	791.0	8107.0	2362500.0	4000000.0	20.0	1.0	2.3	3.11	1.11	0.05	9.7	0.53	1.17	0.16	11.16	0.43	3.28	2.38	1.99	AAA374.CD3+pv.location-b.X7.Y1.tile.tissue.png	60	1	2000	60	9f2a2d8be813e8b2b0de00672bc1cfbe	0	0	0	0	0	0	0	0	0	0	0	0	0	/home/dhl_ec/bnelissen/Slides/CD3_manuscript/CD3_slides/AAA374.CD3+pv.location-b/AAA374.CD3+pv.location-b.run1	255	0.7	0.06	0.7	0.06	-8.52253674661	-10.8000739976	0.590523553093	1.67915341406
1130.0	3591840.0	473.0	9692.0	3591840.0	4000000.0	10.0	1.0	1.79	2.53	1.74	0.0599999999999	9.71	0.53	1.11	0.0899999999999	9.09	0.33	2.07	1.44	0.96	AAA374.CD3+pv.location-b.X7.Y10.tile.tissue.png	61	1	2000	61	97de36b603605644145392406f6297be	0	0	0	0	0	0	0	0	0	0	0	0	0	/home/dhl_ec/bnelissen/Slides/CD3_manuscript/CD3_slides/AAA374.CD3+pv.location-b/AAA374.CD3+pv.location-b.run1	255	0.7	0.06	0.7	0.06	-7.60480559409	-11.3932953009	0.235172941069	0.101323213867
507.0	1087616.0	198.0	9099.0	1087616.0	4000000.0	4.0	6.0	2.65	2.38	1.08	0.0599999999999	6.83	0.36	0.73	0.17	7.15	0.24	2.05	1.43	0.74	AAA374.CD3+pv.location-b.X7.Y11.tile.tissue.png	62	1	2000	62	3449ab9fbe749314c00e55479141ae89	0	0	0	0	0	0	0	0	0	0	0	0	0	/home/dhl_ec/bnelissen/Slides/CD3_manuscript/CD3_slides/AAA374.CD3+pv.location-b/AAA374.CD3+pv.location-b.run1	255	0.7	0.06	0.7	0.06	-8.0707152115	-10.6052800334	0.468756649524	3.87558507812
9250.0	4000000.0	4007.0	7996.0	4000000.0	4000000.0	88.0	1.0	2.39	1.38	1.08	0.04	7.16	0.45	1.16	0.0699999999999	13.38	0.59	3.35	2.28	0.62	AAA374.CD3+pv.location-b.X7.Y2.tile.tissue.png	63	1	2000	63	067469350d6a421da3e7fe38da9d6b3b	0	0	0	0	0	0	0	0	0	0	0	0	0	/home/dhl_ec/bnelissen/Slides/CD3_manuscript/CD3_slides/AAA374.CD3+pv.location-b/AAA374.CD3+pv.location-b.run1	255	0.7	0.06	0.7	0.06	-9.46994966843	-11.6100101433	0.584080068691	0.0897184888
9434.0	3998721.0	3945.0	8090.0	3998721.0	4000000.0	89.0	1.0	3.29	2.88	1.08	0.05	7.19	0.35	0.68	0.0600000000002	9.25	0.35	2.04	1.43	0.39	AAA374.CD3+pv.location-b.X7.Y3.tile.tissue.png	64	1	2000	64	430a0910d3a5771e8a84c44d8502b727	0	0	0	0	0	0	0	0	0	0	0	0	0	/home/dhl_ec/bnelissen/Slides/CD3_manuscript/CD3_slides/AAA374.CD3+pv.location-b/AAA374.CD3+pv.location-b.run1	255	0.7	0.06	0.7	0.06	-9.06903657975	-11.6462976424	0.691658002415	0.095492641716
8586.0	3998553.0	3875.0	8108.0	3998553.0	4000000.0	92.0	1.0	3.29	1.81	1.07	0.05	6.22	0.35	0.69	0.0599999999999	9.23	0.35	2.05	1.43	0.39	AAA374.CD3+pv.location-b.X7.Y4.tile.tissue.png	65	1	2000	65	5ba2da81d9c839059a8e24c47df85380	0	0	0	0	0	0	0	0	0	0	0	0	0	/home/dhl_ec/bnelissen/Slides/CD3_manuscript/CD3_slides/AAA374.CD3+pv.location-b/AAA374.CD3+pv.location-b.run1	255	0.7	0.06	0.7	0.06	-9.09621894754	-11.8012279347	0.750575988616	0.110436172573
10962.0	3997488.0	5403.0	8156.0	3997488.0	4000000.0	130.0	1.0	3.12	2.04	1.1	0.05	7.21	0.35	0.67	0.0599999999999	9.3	0.35	2.03	1.43	0.61	AAA374.CD3+pv.location-b.X7.Y5.tile.tissue.png	66	1	2000	66	dffe6ec2fe209b3a806ac55cc4957635	0	0	0	0	0	0	0	0	0	0	0	0	0	/home/dhl_ec/bnelissen/Slides/CD3_manuscript/CD3_slides/AAA374.CD3+pv.location-b/AAA374.CD3+pv.location-b.run1	255	0.7	0.06	0.7	0.06	-8.87595854907	-11.4922268994	0.613504150991	0.0920813732076
2650.0	3838593.0	1380.0	8482.0	3838593.0	4000000.0	33.0	1.0	3.0	1.33	1.08	0.05	6.88	0.35	0.69	0.0599999999999	9.02	0.33	2.06	1.43	0.39	AAA374.CD3+pv.location-b.X7.Y6.tile.tissue.png	67	1	2000	67	322a8937af247e977f12b0dd7e88b2c8	0	0	0	0	0	0	0	0	0	0	0	0	0	/home/dhl_ec/bnelissen/Slides/CD3_manuscript/CD3_slides/AAA374.CD3+pv.location-b/AAA374.CD3+pv.location-b.run1	255	0.7	0.06	0.7	0.06	-8.26705976418	-11.7715210436	0.459503621416	0.0777094442139
125.0	2803374.0	64.0	16292.0	2803374.0	4000000.0	2.0	4.0	2.62	2.12	1.08	0.05	6.51	0.36	0.69	0.11	8.32	0.31	2.11	1.44	0.39	AAA374.CD3+pv.location-b.X7.Y7.tile.tissue.png	68	1	2000	68	7105b2ba97c96a399665ce0a4881836c	0	0	0	0	0	0	0	0	0	0	0	0	0	/home/dhl_ec/bnelissen/Slides/CD3_manuscript/CD3_slides/AAA374.CD3+pv.location-b/AAA374.CD3+pv.location-b.run1	255	0.7	0.06	0.7	0.06	-7.28531511412	-11.6784709353	0.457473979254	0.174060694336
352.0	4000000.0	105.0	7996.0	4000000.0	4000000.0	2.0	1.0	3.05	2.72	1.07	0.04	5.71	0.29	0.69	0.0500000000002	9.07	0.34	2.07	1.43	0.39	AAA374.CD3+pv.location-b.X7.Y8.tile.tissue.png	69	1	2000	69	b951cd25407c7dae6033b6112ee34ee7	0	0	0	0	0	0	0	0	0	0	0	0	0	/home/dhl_ec/bnelissen/Slides/CD3_manuscript/CD3_slides/AAA374.CD3+pv.location-b/AAA374.CD3+pv.location-b.run1	255	0.7	0.0602931681166	0.7	0.0602931681166	-7.66326321171	0.0	0.0724269506686	0.0134435205078
0.0	3999357.0	0.0	8052.0	3999357.0	4000000.0	0.0	1.0	2.5	1.68	1.09	0.05	6.14	0.35	0.69	0.0599999999999	8.79	0.29	2.05	1.44	0.39	AAA374.CD3+pv.location-b.X7.Y9.tile.tissue.png	70	1	2000	70	742f7a0086d6b80226c0f7b94e585c70	0	0	0	0	0	0	0	0	0	0	0	0	0	/home/dhl_ec/bnelissen/Slides/CD3_manuscript/CD3_slides/AAA374.CD3+pv.location-b/AAA374.CD3+pv.location-b.run1	255	0.7	0.06	0.7	0.06	-6.20864899187	-11.0226650535	0.121743280135	0.0343893571091
0.0	78577.0	0.0	2142.0	78577.0	4000000.0	0.0	2.0	3.34	1.18	1.09	0.05	6.68	0.35	0.75	0.2	6.02	0.13	1.98	1.43	0.35	AAA374.CD3+pv.location-b.X8.Y1.tile.tissue.png	71	1	2000	71	4ca34be5eb723af632516a0e281028c7	0	0	0	0	0	0	0	0	0	0	0	0	0	/home/dhl_ec/bnelissen/Slides/CD3_manuscript/CD3_slides/AAA374.CD3+pv.location-b/AAA374.CD3+pv.location-b.run1	255	0.7	0.06	0.7	0.06	-8.64068531956	-11.6449485269	0.794369746697	5.64628618701
537.0	574208.0	158.0	14795.0	574208.0	4000000.0	2.0	14.0	2.47	2.22	1.53	0.0500000000002	6.74	0.36	0.68	0.19	6.75	0.22	2.05	1.44	0.55	AAA374.CD3+pv.location-b.X8.Y10.tile.tissue.png	72	1	2000	72	8218235442c414b608cd61ce27b3779c	0	0	0	0	0	0	0	0	0	0	0	0	0	/home/dhl_ec/bnelissen/Slides/CD3_manuscript/CD3_slides/AAA374.CD3+pv.location-b/AAA374.CD3+pv.location-b.run1	255	0.7	0.06	0.7	0.06	-7.35001162731	-9.10517986093	0.504041968318	0.593505078125
0.0	47185.0	0.0	1434.0	47185.0	4000000.0	0.0	1.0	3.08	2.58	1.07	0.0600000000004	6.41	0.35	0.83	0.21	5.65	0.13	1.95	1.44	0.32	AAA374.CD3+pv.location-b.X8.Y11.tile.tissue.png	73	1	2000	73	c6503bf9c76913ceebb1679730d38dcc	0	0	0	0	0	0	0	0	0	0	0	0	0	/home/dhl_ec/bnelissen/Slides/CD3_manuscript/CD3_slides/AAA374.CD3+pv.location-b/AAA374.CD3+pv.location-b.run1	255	0.7	0.06	0.7	0.06	0.0	-10.4114279912	0.0129449829606	5.81240971801
997.0	2470295.0	566.0	9864.0	2470295.0	4000000.0	12.0	5.0	1.95	2.37	1.12	0.0500000000002	10.39	0.36	0.69	0.12	8.05	0.29	2.11	1.43	0.38	AAA374.CD3+pv.location-b.X8.Y2.tile.tissue.png	74	1	2000	74	f95bc83549d5820c84236f5a4b442822	0	0	0	0	0	0	0	0	0	0	0	0	0	/home/dhl_ec/bnelissen/Slides/CD3_manuscript/CD3_slides/AAA374.CD3+pv.location-b/AAA374.CD3+pv.location-b.run1	255	0.7	0.06	0.7	0.06	-8.34835132807	-11.6096214206	0.425510147949	0.0922285332031
3527.0	3566575.0	1564.0	10942.0	3566575.0	4000000.0	29.0	3.0	3.08	2.53	1.08	0.04	7.23	0.36	0.67	0.0700000000002	8.7	0.34	2.08	1.44	0.57	AAA374.CD3+pv.location-b.X8.Y3.tile.tissue.png	75	1	2000	75	7ca6455591380b2388ad37412ee9d75e	0	0	0	0	0	0	0	0	0	0	0	0	0	/home/dhl_ec/bnelissen/Slides/CD3_manuscript/CD3_slides/AAA374.CD3+pv.location-b/AAA374.CD3+pv.location-b.run1	255	0.7	0.06	0.7	0.06	-8.46662930106	-11.8033578091	0.548955135907	0.125991439453
1375.0	3530574.0	614.0	14341.0	3530574.0	4000000.0	12.0	3.0	2.72	3.19	1.09	0.0499999999997	6.47	0.36	0.68	0.0700000000002	8.69	0.33	2.09	1.45	0.389999999999	AAA374.CD3+pv.location-b.X8.Y4.tile.tissue.png	76	1	2000	76	1fba08c5512b791ea12c836bba9261de	0	0	0	0	0	0	0	0	0	0	0	0	0	/home/dhl_ec/bnelissen/Slides/CD3_manuscript/CD3_slides/AAA374.CD3+pv.location-b/AAA374.CD3+pv.location-b.run1	255	0.7	0.06	0.7	0.06	-8.12993837422	-11.8900567942	0.510560459087	0.151872911621
119.0	2727794.0	67.0	12298.0	2727794.0	4000000.0	2.0	6.0	3.24	1.74	1.09	0.04	6.65	0.36	0.67	0.0999999999999	8.02	0.45	3.34	2.3	0.57	AAA374.CD3+pv.location-b.X8.Y5.tile.tissue.png	77	1	2000	77	9ff9403fe3fb58d2681296bf9431e348	0	0	0	0	0	0	0	0	0	0	0	0	0	/home/dhl_ec/bnelissen/Slides/CD3_manuscript/CD3_slides/AAA374.CD3+pv.location-b/AAA374.CD3+pv.location-b.run1	255	0.7	0.06	0.7	0.06	-7.75246812856	-11.8046770578	0.584469637953	0.202945587891
87.0	1102243.0	38.0	19757.0	1102243.0	4000000.0	1.0	15.0	2.84	2.9	1.12	0.04	6.75	0.38	0.66	0.16	7.02	0.24	2.11	1.44	1.19	AAA374.CD3+pv.location-b.X8.Y6.tile.tissue.png	78	1	2000	78	1b0a9b6d653d379bfaaf50db30a6b30b	0	0	0	0	0	0	0	0	0	0	0	0	0	/home/dhl_ec/bnelissen/Slides/CD3_manuscript/CD3_slides/AAA374.CD3+pv.location-b/AAA374.CD3+pv.location-b.run1	255	0.7	0.06	0.7	0.06	-7.74273488795	-12.2199740734	1.0066976931	0.242948261719
281.0	2674765.0	104.0	9246.0	2674765.0	4000000.0	2.0	3.0	1.67	2.18	1.08	0.0500000000002	6.53	0.53	1.08	0.11	8.13	0.29	2.07	1.44	1.18	AAA374.CD3+pv.location-b.X8.Y7.tile.tissue.png	79	1	2000	79	951cd138901e6d0d3c124a3a4cca793b	0	0	0	0	0	0	0	0	0	0	0	0	0	/home/dhl_ec/bnelissen/Slides/CD3_manuscript/CD3_slides/AAA374.CD3+pv.location-b/AAA374.CD3+pv.location-b.run1	255	0.7	0.06	0.7	0.06	-7.83041509526	-11.6299372527	0.350222668111	0.105104336914
787.0	2702593.0	280.0	11475.0	2702593.0	4000000.0	5.0	3.0	2.12	1.49	1.72	0.0599999999999	8.85	0.53	1.15	0.15	11.21	0.3	2.11	1.43	2.18	AAA374.CD3+pv.location-b.X8.Y8.tile.tissue.png	80	1	2000	80	3c4fb9178dcd823e1a3427a01d54c22b	0	0	0	0	0	0	0	0	0	0	0	0	0	/home/dhl_ec/bnelissen/Slides/CD3_manuscript/CD3_slides/AAA374.CD3+pv.location-b/AAA374.CD3+pv.location-b.run1	255	0.7	0.06	0.7	0.06	-7.82733477845	-11.5774835613	0.38501137928	0.184938611328
766.0	1763016.0	324.0	14325.0	1763016.0	4000000.0	7.0	7.0	1.95	1.67	1.08	0.0599999999999	6.66	0.35	0.68	0.14	7.51	0.26	2.09	1.43	0.880000000001	AAA374.CD3+pv.location-b.X8.Y9.tile.tissue.png	81	1	2000	81	722fa843b99f23ab33b15999d529ef57	0	0	0	0	0	0	0	0	0	0	0	0	0	/home/dhl_ec/bnelissen/Slides/CD3_manuscript/CD3_slides/AAA374.CD3+pv.location-b/AAA374.CD3+pv.location-b.run1	255	0.7	0.06	0.7	0.06	-7.66290168357	-9.46891167537	0.652773922518	0.747626765625
0.0	24214.0	0.0	1300.0	24214.0	4000000.0	0.0	3.0	1.53	2.35	1.09	0.0599999999999	6.41	0.35	0.73	0.2	5.55	0.13	1.96	1.43	0.66	AAA374.CD3+pv.location-b.X9.Y2.tile.tissue.png	82	1	2000	82	6b23c64b5bfb755896db2761d7426585	0	0	0	0	0	0	0	0	0	0	0	0	0	/home/dhl_ec/bnelissen/Slides/CD3_manuscript/CD3_slides/AAA374.CD3+pv.location-b/AAA374.CD3+pv.location-b.run1	255	0.7	0.06	0.7	0.06	0.0	-10.7484670262	0.0827821734876	9.50095757472
0.0	104144.0	0.0	4197.0	104144.0	4000000.0	0.0	9.0	1.99	2.82	1.11	0.04	6.42	0.34	0.67	0.2	5.6	0.14	1.98	1.43	0.76	AAA374.CD3+pv.location-b.X9.Y3.tile.tissue.png	83	1	2000	83	34adf7fb7a7c8f3da5830535ffb96c67	0	0	0	0	0	0	0	0	0	0	0	0	0	/home/dhl_ec/bnelissen/Slides/CD3_manuscript/CD3_slides/AAA374.CD3+pv.location-b/AAA374.CD3+pv.location-b.run1	255	0.7	0.06	0.7	0.06	0.0	-11.8387197513	0.0287784067126	0.0782929689636
215.0	305622.0	111.0	10172.0	305622.0	4000000.0	2.0	15.0	2.37	1.69	1.08	0.0499999999997	6.51	0.36	0.67	0.19	6.5	0.21	2.07	1.43	0.55	AAA374.CD3+pv.location-b.X9.Y4.tile.tissue.png	84	1	2000	84	13fe610aadfbd88caca2fe09dc63f2d4	0	0	0	0	0	0	0	0	0	0	0	0	0	/home/dhl_ec/bnelissen/Slides/CD3_manuscript/CD3_slides/AAA374.CD3+pv.location-b/AAA374.CD3+pv.location-b.run1	255	0.7	0.06	0.7	0.06	-6.70388353206	-11.4057610211	0.584326680374	0.0878787070313
0.0	302378.0	0.0	11549.0	302378.0	4000000.0	0.0	12.0	2.21	2.27	1.09	0.0499999999997	6.47	0.35	0.67	0.19	5.71	0.14	2.05	1.44	1.1	AAA374.CD3+pv.location-b.X9.Y5.tile.tissue.png	85	1	2000	85	0897e0e73aac2fd0e09d8e76e7764a8c	0	0	0	0	0	0	0	0	0	0	0	0	0	/home/dhl_ec/bnelissen/Slides/CD3_manuscript/CD3_slides/AAA374.CD3+pv.location-b/AAA374.CD3+pv.location-b.run1	255	0.7	0.06	0.7	0.06	0.0	-11.9465033274	0.17280860225	0.0687586357422
0.0	207406.0	0.0	8567.0	207406.0	4000000.0	0.0	9.0	1.99	2.5	1.08	0.04	6.5	0.36	0.67	0.19	5.71	0.14	2.06	1.44	0.88	AAA374.CD3+pv.location-b.X9.Y6.tile.tissue.png	86	1	2000	86	e8547085b23dee80a3871821b151a90b	0	0	0	0	0	0	0	0	0	0	0	0	0	/home/dhl_ec/bnelissen/Slides/CD3_manuscript/CD3_slides/AAA374.CD3+pv.location-b/AAA374.CD3+pv.location-b.run1	255	0.7	0.06	0.7	0.06	0.0	-11.604885781	0.0651121255307	0.0662846622314
0.0	70972.0	0.0	3694.0	70972.0	4000000.0	0.0	8.0	2.36	2.49	1.14	0.04	6.46	0.35	0.67	0.2	5.63	0.13	1.98	1.43	1.67	AAA374.CD3+pv.location-b.X9.Y7.tile.tissue.png	87	1	2000	87	ddb067e36ef5e50d34e07c6b06694d24	0	0	0	0	0	0	0	0	0	0	0	0	0	/home/dhl_ec/bnelissen/Slides/CD3_manuscript/CD3_slides/AAA374.CD3+pv.location-b/AAA374.CD3+pv.location-b.run1	255	0.7	0.06	0.7	0.06	0.0	-12.2031094249	0.0371893023998	0.0673251020813
0.0	181152.0	0.0	5646.0	181152.0	4000000.0	0.0	6.0	1.97	2.58	1.11	0.0600000000004	6.52	0.35	0.74	0.21	6.15	0.13	2.0	1.44	0.52	AAA374.CD3+pv.location-b.X9.Y8.tile.tissue.png	88	1	2000	88	a1c3f3c54bc43837f94b1850c80b1a73	0	0	0	0	0	0	0	0	0	0	0	0	0	/home/dhl_ec/bnelissen/Slides/CD3_manuscript/CD3_slides/AAA374.CD3+pv.location-b/AAA374.CD3+pv.location-b.run1	255	0.7	0.06	0.7	0.06	-4.93190124398	-10.0149411463	0.0462958178611	8.06830419305
[truncated: 2 more columns]
