# Supplementary material for: SlideToolkit: An Assistive Toolset for the Histological Quantification of Whole Slide Images
Source: PLoS One. 2014 Nov 5;9(11):e110289. doi: 10.1371/journal.pone.0110289 (PMC4220929; doi:10.1371/journal.pone.0110289)
Supplement: RawData S1 — ICC and BlandAltman plot - measurements and r-script.zip. Measurements of Run1 and Run2, including the code for the calculation of the intraclass correlation coefficient (ICC) and the code for the Bland and Altman plot. (ZIP) [file pone.0110289.s003.zip › cellprofiler.measurements/run1.3778bc7ba2536d579c4d9c45d2a5dee1.DefaultOUT_Image.csv]

AreaOccupied_AreaOccupied_DAB_Nuclei	AreaOccupied_AreaOccupied_Tissue	AreaOccupied_Perimeter_DAB_Nuclei	AreaOccupied_Perimeter_Tissue	AreaOccupied_TotalArea_DAB_Nuclei	AreaOccupied_TotalArea_Tissue	Count_DAB_Nuclei	Count_Tissue	ExecutionTime_01LoadImages	ExecutionTime_02ColorToGray	ExecutionTime_03Smooth	ExecutionTime_04ImageMath	ExecutionTime_05IdentifyPrimaryObjects	ExecutionTime_06MeasureImageAreaOccupied	ExecutionTime_07UnmixColors	ExecutionTime_08MaskImage	ExecutionTime_09IdentifyPrimaryObjects	ExecutionTime_10MeasureImageAreaOccupied	ExecutionTime_11OverlayOutlines	ExecutionTime_12OverlayOutlines	ExecutionTime_13SaveImages	FileName_Original	Group_Index	Group_Number	Height_Original	ImageNumber	MD5Digest_Original	ModuleError_01LoadImages	ModuleError_02ColorToGray	ModuleError_03Smooth	ModuleError_04ImageMath	ModuleError_05IdentifyPrimaryObjects	ModuleError_06MeasureImageAreaOccupied	ModuleError_07UnmixColors	ModuleError_08MaskImage	ModuleError_09IdentifyPrimaryObjects	ModuleError_10MeasureImageAreaOccupied	ModuleError_11OverlayOutlines	ModuleError_12OverlayOutlines	ModuleError_13SaveImages	PathName_Original	Scaling_Original	Threshold_FinalThreshold_DAB_Nuclei	Threshold_FinalThreshold_Tissue	Threshold_OrigThreshold_DAB_Nuclei	Threshold_OrigThreshold_Tissue	Threshold_SumOfEntropies_DAB_Nuclei	Threshold_SumOfEntropies_Tissue	Threshold_WeightedVariance_DAB_Nuclei	Threshold_WeightedVariance_Tissue
0.0	38162.0	0.0	1642.0	38162.0	4000000.0	0.0	3.0	2.87	2.54	1.21	0.06	6.67	0.36	0.75	0.21	5.87	0.14	2.07	1.51	1.2	AAA405.CD3+pv.location-b.X0.Y10.tile.tissue.png	1	1	2000	1	6a6e72ac831d035bd05a6cbcb28598fd	0	0	0	0	0	0	0	0	0	0	0	0	0	/home/dhl_ec/bnelissen/Slides/CD3_manuscript/CD3_slides/AAA405.CD3+pv.location-b/AAA405.CD3+pv.location-b.run1	255	0.7	0.06	0.7	0.06	0.0	-10.1250294071	0.135698147249	0.87741887854
0.0	8942.0	0.0	657.0	8942.0	4000000.0	0.0	2.0	2.87	3.2	1.21	0.05	6.54	0.37	0.74	0.21	5.78	0.13	2.07	1.53	0.72	AAA405.CD3+pv.location-b.X0.Y11.tile.tissue.png	2	1	2000	2	0ef54765ff40cf7747accf5b2934455e	0	0	0	0	0	0	0	0	0	0	0	0	0	/home/dhl_ec/bnelissen/Slides/CD3_manuscript/CD3_slides/AAA405.CD3+pv.location-b/AAA405.CD3+pv.location-b.run1	255	0.7	0.06	0.7	0.06	0.0	-9.53470229747	0.0187101984845	4.36386398213
0.0	13979.0	0.0	834.0	13979.0	4000000.0	0.0	1.0	3.19	2.39	1.23	0.06	6.58	0.37	0.89	0.21	5.64	0.14	2.08	1.53	0.52	AAA405.CD3+pv.location-b.X0.Y6.tile.tissue.png	3	1	2000	3	8115bd60f3a1657648b33fb40f49a1f8	0	0	0	0	0	0	0	0	0	0	0	0	0	/home/dhl_ec/bnelissen/Slides/CD3_manuscript/CD3_slides/AAA405.CD3+pv.location-b/AAA405.CD3+pv.location-b.run1	255	0.7	0.06	0.7	0.06	0.0	-10.6689357426	0.0246526536806	4.66180036089
0.0	59403.0	0.0	2802.0	59403.0	4000000.0	0.0	6.0	3.02	2.25	1.24	0.05	6.61	0.37	0.73	0.21	5.71	0.14	2.11	1.53	0.41	AAA405.CD3+pv.location-b.X0.Y7.tile.tissue.png	4	1	2000	4	f66c952e35d60224a96b28e702a7299b	0	0	0	0	0	0	0	0	0	0	0	0	0	/home/dhl_ec/bnelissen/Slides/CD3_manuscript/CD3_slides/AAA405.CD3+pv.location-b/AAA405.CD3+pv.location-b.run1	255	0.7	0.06	0.7	0.06	0.0	-9.75887910234	0.068258937167	1.07088617529
0.0	827249.0	0.0	9527.0	827249.0	4000000.0	0.0	8.0	2.74	3.02	1.21	0.05	7.01	0.38	0.73	0.18	6.77	0.17	2.2	1.53	0.52	AAA405.CD3+pv.location-b.X0.Y8.tile.tissue.png	5	1	2000	5	58d5c75a5fa73d4036aefad07394a03f	0	0	0	0	0	0	0	0	0	0	0	0	0	/home/dhl_ec/bnelissen/Slides/CD3_manuscript/CD3_slides/AAA405.CD3+pv.location-b/AAA405.CD3+pv.location-b.run1	255	0.7	0.06	0.7	0.06	-7.00306834192	-9.94251436416	0.65144559996	0.626643992187
0.0	529485.0	0.0	3895.0	529485.0	4000000.0	0.0	1.0	2.68	2.23	1.21	0.05	6.88	0.37	0.8	0.19	6.52	0.16	2.15	1.53	0.43	AAA405.CD3+pv.location-b.X0.Y9.tile.tissue.png	6	1	2000	6	54b293871abe7e7c53012d5edf65c741	0	0	0	0	0	0	0	0	0	0	0	0	0	/home/dhl_ec/bnelissen/Slides/CD3_manuscript/CD3_slides/AAA405.CD3+pv.location-b/AAA405.CD3+pv.location-b.run1	255	0.7	0.06	0.7	0.06	-7.67873136646	-10.0511977267	1.1305195613	0.838261539063
202.0	2868033.0	107.0	7934.0	2868033.0	4000000.0	3.0	1.0	3.02	2.48	1.15	0.04	6.5	0.37	0.7	0.1	8.42	0.32	2.16	1.53	0.47	AAA405.CD3+pv.location-b.X1.Y10.tile.tissue.png	7	1	2000	7	6b9aa11072168f0e16ad46d3345be621	0	0	0	0	0	0	0	0	0	0	0	0	0	/home/dhl_ec/bnelissen/Slides/CD3_manuscript/CD3_slides/AAA405.CD3+pv.location-b/AAA405.CD3+pv.location-b.run1	255	0.7	0.06	0.7	0.06	-8.29347266147	-11.7897330038	0.963713664656	0.0878391669922
253.0	371511.0	124.0	4039.0	371511.0	4000000.0	3.0	4.0	3.79	2.21	1.07	0.05	6.35	0.35	0.71	0.19	6.5	0.22	2.09	1.5	0.44	AAA405.CD3+pv.location-b.X1.Y11.tile.tissue.png	8	1	2000	8	5b77d632567087eba35eb25525027147	0	0	0	0	0	0	0	0	0	0	0	0	0	/home/dhl_ec/bnelissen/Slides/CD3_manuscript/CD3_slides/AAA405.CD3+pv.location-b/AAA405.CD3+pv.location-b.run1	255	0.7	0.06	0.7	0.06	-8.7058735229	-12.6250745516	1.73861569739	0.0846693632813
0.0	3180.0	0.0	296.0	3180.0	616000.0	0.0	1.0	2.82	2.52	0.22	0.00999999999999	1.19	0.06	0.13	0.03	0.8	0.03	0.31	0.23	0.09	AAA405.CD3+pv.location-b.X1.Y12.tile.tissue.png	9	1	2000	9	437e1e22394006fa04982f4beea61bc9	0	0	0	0	0	0	0	0	0	0	0	0	0	/home/dhl_ec/bnelissen/Slides/CD3_manuscript/CD3_slides/AAA405.CD3+pv.location-b/AAA405.CD3+pv.location-b.run1	255	0.7	0.06	0.7	0.06	0.0	-10.5253330602	0.0212480676999	10.4273425784
0.0	24862.0	0.0	742.0	24862.0	4000000.0	0.0	1.0	1.5	2.37	1.06	0.05	6.33	0.36	0.85	0.2	5.46	0.22	3.14	2.34	0.59	AAA405.CD3+pv.location-b.X1.Y5.tile.tissue.png	10	1	2000	10	8657a8d497fa7e23f36833e9a0a0654a	0	0	0	0	0	0	0	0	0	0	0	0	0	/home/dhl_ec/bnelissen/Slides/CD3_manuscript/CD3_slides/AAA405.CD3+pv.location-b/AAA405.CD3+pv.location-b.run1	255	0.7	0.06	0.7	0.06	0.0	-11.2247780247	0.0476123023307	2.71451521922
0.0	52973.0	0.0	2066.0	52973.0	4000000.0	0.0	4.0	2.61	1.62	1.79	0.1	9.65	0.56	1.24	0.25	8.05	0.22	3.18	2.35	0.57	AAA405.CD3+pv.location-b.X1.Y6.tile.tissue.png	11	1	2000	11	4ed3cb6851a68dea40b133f7cafbdf82	0	0	0	0	0	0	0	0	0	0	0	0	0	/home/dhl_ec/bnelissen/Slides/CD3_manuscript/CD3_slides/AAA405.CD3+pv.location-b/AAA405.CD3+pv.location-b.run1	255	0.7	0.06	0.7	0.06	0.0	-10.2051941395	0.0372898592281	6.18856655432
0.0	1774104.0	0.0	11332.0	1774104.0	4000000.0	0.0	7.0	1.16	2.14	1.79	0.05	10.44	0.57	1.2	0.21	10.73	0.33	3.35	2.3	0.62	AAA405.CD3+pv.location-b.X1.Y7.tile.tissue.png	12	1	2000	12	f243b50ba9dfe4ba24517dc3da70c029	0	0	0	0	0	0	0	0	0	0	0	0	0	/home/dhl_ec/bnelissen/Slides/CD3_manuscript/CD3_slides/AAA405.CD3+pv.location-b/AAA405.CD3+pv.location-b.run1	255	0.7	0.06	0.7	0.06	-8.21588550733	-12.1357103322	1.14838724844	0.0750344824219
0.0	3849029.0	0.0	11453.0	3849029.0	4000000.0	0.0	3.0	1.34	2.07	1.11	0.05	6.75	0.38	0.73	0.06	9.09	0.28	2.22	1.53	0.45	AAA405.CD3+pv.location-b.X1.Y8.tile.tissue.png	13	1	2000	13	485de1dcac0dc9ad0450ac951ee49f3a	0	0	0	0	0	0	0	0	0	0	0	0	0	/home/dhl_ec/bnelissen/Slides/CD3_manuscript/CD3_slides/AAA405.CD3+pv.location-b/AAA405.CD3+pv.location-b.run1	255	0.7	0.06	0.7	0.06	-7.10710101303	-11.9664729056	0.813215301631	0.0727370893555
0.0	3922290.0	0.0	8487.0	3922290.0	4000000.0	0.0	1.0	3.49	2.58	1.22	0.05	8.55	0.57	1.2	0.09	13.08	0.46	3.59	2.56	0.76	AAA405.CD3+pv.location-b.X1.Y9.tile.tissue.png	14	1	2000	14	78b7bd82c0b728efca694c4050ee999f	0	0	0	0	0	0	0	0	0	0	0	0	0	/home/dhl_ec/bnelissen/Slides/CD3_manuscript/CD3_slides/AAA405.CD3+pv.location-b/AAA405.CD3+pv.location-b.run1	255	0.7	0.06	0.7	0.06	-8.14596414714	-12.4984554196	0.838933150934	0.0670208427734
0.0	14742.0	0.0	764.0	14742.0	4000000.0	0.0	2.0	3.09	1.54	1.09	0.06	6.27	0.35	0.71	0.21	5.44	0.14	2.04	1.48	0.36	AAA405.CD3+pv.location-b.X10.Y0.tile.tissue.png	15	1	2000	15	17ad542e85fdf36e6ca728ce52f825e4	0	0	0	0	0	0	0	0	0	0	0	0	0	/home/dhl_ec/bnelissen/Slides/CD3_manuscript/CD3_slides/AAA405.CD3+pv.location-b/AAA405.CD3+pv.location-b.run1	255	0.7	0.06	0.7	0.06	0.0	-10.4603560148	0.0403201049258	2.81869140272
0.0	1696366.0	0.0	8805.0	1696366.0	4000000.0	0.0	2.0	2.28	1.82	1.07	0.05	6.42	0.38	0.74	0.14	7.37	0.2	2.2	1.52	0.43	AAA405.CD3+pv.location-b.X10.Y1.tile.tissue.png	16	1	2000	16	a8adf6e62a5e1f3893690afeba83bd63	0	0	0	0	0	0	0	0	0	0	0	0	0	/home/dhl_ec/bnelissen/Slides/CD3_manuscript/CD3_slides/AAA405.CD3+pv.location-b/AAA405.CD3+pv.location-b.run1	255	0.7	0.06	0.7	0.06	-7.63290968663	-11.9013388547	1.10228383175	0.086490484375
0.0	3944096.0	0.0	8414.0	3944096.0	4000000.0	0.0	1.0	2.43	1.98	1.11	0.05	7.47	0.37	0.73	0.06	9.09	0.29	2.2	1.53	0.47	AAA405.CD3+pv.location-b.X10.Y2.tile.tissue.png	17	1	2000	17	80cc91af3139e23b92f5f527435e6ce0	0	0	0	0	0	0	0	0	0	0	0	0	0	/home/dhl_ec/bnelissen/Slides/CD3_manuscript/CD3_slides/AAA405.CD3+pv.location-b/AAA405.CD3+pv.location-b.run1	255	0.7	0.06	0.7	0.06	-7.9939204308	-11.781608341	0.677628399129	0.0442899219971
105.0	3995142.0	59.0	8634.0	3995142.0	4000000.0	2.0	1.0	2.61	2.55	1.13	0.05	6.53	0.38	0.73	0.05	9.55	0.37	2.2	1.52	0.5	AAA405.CD3+pv.location-b.X10.Y3.tile.tissue.png	18	1	2000	18	479788f20fe5faf6f03a24374bb0994e	0	0	0	0	0	0	0	0	0	0	0	0	0	/home/dhl_ec/bnelissen/Slides/CD3_manuscript/CD3_slides/AAA405.CD3+pv.location-b/AAA405.CD3+pv.location-b.run1	255	0.7	0.06	0.7	0.06	-8.287314109	-11.6251150882	0.659944198208	0.0581744649963
121.0	2679302.0	48.0	10842.0	2679302.0	4000000.0	1.0	4.0	1.58	2.51	1.26	0.06	6.7	0.37	0.73	0.11	8.59	0.31	2.23	1.52	0.46	AAA405.CD3+pv.location-b.X10.Y4.tile.tissue.png	19	1	2000	19	64dd089b366f763987fbff1fa7bfcfa9	0	0	0	0	0	0	0	0	0	0	0	0	0	/home/dhl_ec/bnelissen/Slides/CD3_manuscript/CD3_slides/AAA405.CD3+pv.location-b/AAA405.CD3+pv.location-b.run1	255	0.7	0.06	0.7	0.06	-8.27317709363	-12.0514957313	0.960901518175	0.116205009766
0.0	61062.0	0.0	2519.0	61062.0	4000000.0	0.0	5.0	1.0	1.33	1.8	0.07	9.48	0.37	0.74	0.32	7.95	0.22	3.19	2.34	0.61	AAA405.CD3+pv.location-b.X10.Y5.tile.tissue.png	20	1	2000	20	615cc3ccab7f62855b1cba3d50118216	0	0	0	0	0	0	0	0	0	0	0	0	0	/home/dhl_ec/bnelissen/Slides/CD3_manuscript/CD3_slides/AAA405.CD3+pv.location-b/AAA405.CD3+pv.location-b.run1	255	0.7	0.06	0.7	0.06	0.0	-12.3347714099	0.0930393205625	0.0508817382202
0.0	21088.0	0.0	928.0	21088.0	4000000.0	0.0	2.0	1.12	1.67	1.82	0.0799999999999	9.23	0.57	1.21	0.33	8.12	0.16	2.83	2.32	0.8	AAA405.CD3+pv.location-b.X10.Y6.tile.tissue.png	21	1	2000	21	48079289c57e85732399dfe4be797de5	0	0	0	0	0	0	0	0	0	0	0	0	0	/home/dhl_ec/bnelissen/Slides/CD3_manuscript/CD3_slides/AAA405.CD3+pv.location-b/AAA405.CD3+pv.location-b.run1	255	0.7	0.06	0.7	0.06	0.0	-10.9192671216	0.0737895820861	9.08657355911
0.0	4979.0	0.0	496.0	4979.0	4000000.0	0.0	2.0	1.44	2.7	1.76	0.09	9.91	0.57	1.23	0.35	7.99	0.14	2.07	1.54	0.76	AAA405.CD3+pv.location-b.X11.Y0.tile.tissue.png	22	1	2000	22	01287465c2d62267a5079708b685c505	0	0	0	0	0	0	0	0	0	0	0	0	0	/home/dhl_ec/bnelissen/Slides/CD3_manuscript/CD3_slides/AAA405.CD3+pv.location-b/AAA405.CD3+pv.location-b.run1	255	0.7	0.06	0.7	0.06	0.0	-9.75832771559	0.0148949961175	2.27823155128
0.0	0.0	0.0	0.0	0.0	4000000.0	0.0	0.0	1.23	1.93	1.12	0.0500000000001	6.48	0.3	0.76	0.23	4.72	0.13	2.04	1.53	1.49	AAA405.CD3+pv.location-b.X11.Y1.tile.tissue.png	23	1	2000	23	e2c4a4ab44f0dae639d2b4a798092afa	0	0	0	0	0	0	0	0	0	0	0	0	0	/home/dhl_ec/bnelissen/Slides/CD3_manuscript/CD3_slides/AAA405.CD3+pv.location-b/AAA405.CD3+pv.location-b.run1	255	1.0	0.06	1.0	0.06	0.0	-11.0672650399	0.0	0.0648567360668
89.0	2504835.0	38.0	9573.0	2504835.0	4000000.0	1.0	2.0	2.76	2.73	1.17	0.0500000000001	6.88	0.38	0.74	0.12	8.5	0.31	2.29	1.53	0.43	AAA405.CD3+pv.location-b.X11.Y2.tile.tissue.png	24	1	2000	24	617f66363e0a5bac5655b0a9b0bde4bc	0	0	0	0	0	0	0	0	0	0	0	0	0	/home/dhl_ec/bnelissen/Slides/CD3_manuscript/CD3_slides/AAA405.CD3+pv.location-b/AAA405.CD3+pv.location-b.run1	255	0.7	0.06	0.7	0.06	-8.04228398196	-11.6364423987	0.823447411673	0.083448171875
677.0	3886404.0	376.0	11800.0	3886404.0	4000000.0	10.0	2.0	4.28	3.46	1.16	0.0600000000001	6.9	0.56	0.74	0.0700000000001	9.51	0.36	2.22	1.53	0.52	AAA405.CD3+pv.location-b.X11.Y3.tile.tissue.png	25	1	2000	25	46043c69e072144e8486e64dbb97d323	0	0	0	0	0	0	0	0	0	0	0	0	0	/home/dhl_ec/bnelissen/Slides/CD3_manuscript/CD3_slides/AAA405.CD3+pv.location-b/AAA405.CD3+pv.location-b.run1	255	0.7	0.06	0.7	0.06	-8.30860552305	-12.0774237551	0.842165873972	0.101520539063
517.0	1056770.0	286.0	12605.0	1056770.0	4000000.0	7.0	14.0	1.42	3.12	1.13	0.08	7.18	0.38	0.75	0.19	7.35	0.35	2.2	1.54	0.41	AAA405.CD3+pv.location-b.X11.Y4.tile.tissue.png	26	1	2000	26	7b48d037df2e57681560c10b9990b851	0	0	0	0	0	0	0	0	0	0	0	0	0	/home/dhl_ec/bnelissen/Slides/CD3_manuscript/CD3_slides/AAA405.CD3+pv.location-b/AAA405.CD3+pv.location-b.run1	255	0.7	0.06	0.7	0.06	-8.49701123559	-12.1697672198	1.0913297088	0.132579898438
0.0	184791.0	0.0	6556.0	184791.0	4000000.0	0.0	11.0	0.96	1.71	1.16	0.0500000000001	6.92	0.38	0.74	0.22	5.96	0.15	2.17	1.53	0.38	AAA405.CD3+pv.location-b.X11.Y5.tile.tissue.png	27	1	2000	27	bc9732c5b848ec11f4c150b41d41d802	0	0	0	0	0	0	0	0	0	0	0	0	0	/home/dhl_ec/bnelissen/Slides/CD3_manuscript/CD3_slides/AAA405.CD3+pv.location-b/AAA405.CD3+pv.location-b.run1	255	0.7	0.06	0.7	0.06	0.0	-12.0612187794	0.448872264815	0.0666665625
0.0	17299.0	0.0	982.0	17299.0	4000000.0	0.0	3.0	2.81	2.89	1.13	0.0600000000001	6.86	0.42	1.08	0.22	5.83	0.13	2.1	2.19	0.56	AAA405.CD3+pv.location-b.X11.Y6.tile.tissue.png	28	1	2000	28	fa93461bce86825b28a86b0babe6e691	0	0	0	0	0	0	0	0	0	0	0	0	0	/home/dhl_ec/bnelissen/Slides/CD3_manuscript/CD3_slides/AAA405.CD3+pv.location-b/AAA405.CD3+pv.location-b.run1	255	0.7	0.06	0.7	0.06	0.0	-11.363843203	0.647161629195	5.52414045001
0.0	5931.0	0.0	508.0	5931.0	4000000.0	0.0	2.0	2.81	1.46	1.81	0.0799999999999	10.09	0.37	1.26	0.34	7.21	0.21	3.18	2.32	0.59	AAA405.CD3+pv.location-b.X12.Y0.tile.tissue.png	29	1	2000	29	ff23edf6866a0d6394c910d028f870a2	0	0	0	0	0	0	0	0	0	0	0	0	0	/home/dhl_ec/bnelissen/Slides/CD3_manuscript/CD3_slides/AAA405.CD3+pv.location-b/AAA405.CD3+pv.location-b.run1	255	0.7	0.06	0.7	0.06	0.0	-11.0213162401	2.90443419638	1.80221712244
0.0	2234.0	0.0	225.0	2234.0	4000000.0	0.0	1.0	1.23	1.86	1.85	0.0699999999999	10.13	0.59	1.08	0.33	7.3	0.22	3.23	2.4	0.58	AAA405.CD3+pv.location-b.X12.Y1.tile.tissue.png	30	1	2000	30	f832204d994283f15a3cfd6b257d321e	0	0	0	0	0	0	0	0	0	0	0	0	0	/home/dhl_ec/bnelissen/Slides/CD3_manuscript/CD3_slides/AAA405.CD3+pv.location-b/AAA405.CD3+pv.location-b.run1	255	0.7	0.06	0.7	0.06	0.0	-11.4231513638	0.0162354830449	0.0554868646498
0.0	3092074.0	0.0	11530.0	3092074.0	4000000.0	0.0	1.0	1.21	2.0	1.58	0.08	10.43	0.59	1.19	0.13	11.91	0.41	3.32	2.3	0.63	AAA405.CD3+pv.location-b.X12.Y2.tile.tissue.png	31	1	2000	31	a894c93d8e1a91d4f139dcd798c9d501	0	0	0	0	0	0	0	0	0	0	0	0	0	/home/dhl_ec/bnelissen/Slides/CD3_manuscript/CD3_slides/AAA405.CD3+pv.location-b/AAA405.CD3+pv.location-b.run1	255	0.7	0.06	0.7	0.06	-8.57144336206	-11.8846567915	1.11217230106	0.127826890625
598.0	3943549.0	282.0	10969.0	3943549.0	4000000.0	8.0	1.0	1.34	1.81	1.76	0.08	12.56	0.57	1.19	0.0799999999999	13.34	0.56	3.31	2.31	0.67	AAA405.CD3+pv.location-b.X12.Y3.tile.tissue.png	32	1	2000	32	107224ed2fad0b7ee141a649bb6244c7	0	0	0	0	0	0	0	0	0	0	0	0	0	/home/dhl_ec/bnelissen/Slides/CD3_manuscript/CD3_slides/AAA405.CD3+pv.location-b/AAA405.CD3+pv.location-b.run1	255	0.7	0.06	0.7	0.06	-8.58684856504	-12.3196747696	0.95974887507	0.109404968506
2228.0	993903.0	1014.0	10356.0	993903.0	4000000.0	22.0	13.0	1.26	1.87	1.79	0.08	10.0	0.57	1.2	0.27	10.17	0.37	3.27	2.31	0.61	AAA405.CD3+pv.location-b.X12.Y4.tile.tissue.png	33	1	2000	33	56eee0e0380ee1cfe5b60dfb701069dd	0	0	0	0	0	0	0	0	0	0	0	0	0	/home/dhl_ec/bnelissen/Slides/CD3_manuscript/CD3_slides/AAA405.CD3+pv.location-b/AAA405.CD3+pv.location-b.run1	255	0.7	0.06	0.7	0.06	-8.6594099467	-12.1387536319	0.9725069274	0.115461441406
0.0	7380.0	0.0	577.0	7380.0	4000000.0	0.0	1.0	1.17	2.96	1.77	0.0799999999999	9.66	0.55	1.18	0.32	7.99	0.22	3.1	2.29	0.59	AAA405.CD3+pv.location-b.X12.Y5.tile.tissue.png	34	1	2000	34	e951a55757fdda15a852542c7d421771	0	0	0	0	0	0	0	0	0	0	0	0	0	/home/dhl_ec/bnelissen/Slides/CD3_manuscript/CD3_slides/AAA405.CD3+pv.location-b/AAA405.CD3+pv.location-b.run1	255	0.7	0.06	0.7	0.06	0.0	-9.14435604379	0.043564860026	0.525645210602
0.0	0.0	0.0	0.0	0.0	4000000.0	0.0	0.0	2.56	2.75	1.78	0.0799999999999	8.21	0.47	1.43	0.33	6.66	0.21	3.02	2.29	0.54	AAA405.CD3+pv.location-b.X12.Y6.tile.tissue.png	35	1	2000	35	c03c0c092755f565068b0c0b272da4b5	0	0	0	0	0	0	0	0	0	0	0	0	0	/home/dhl_ec/bnelissen/Slides/CD3_manuscript/CD3_slides/AAA405.CD3+pv.location-b/AAA405.CD3+pv.location-b.run1	255	1.0	0.06	1.0	0.06	0.0	0.0	0.0	4.5068305
0.0	35265.0	0.0	1268.0	35265.0	4000000.0	0.0	3.0	1.42	2.27	1.78	0.08	9.65	0.56	1.2	0.33	8.55	0.22	3.09	2.28	0.57	AAA405.CD3+pv.location-b.X13.Y0.tile.tissue.png	36	1	2000	36	a43cb12a077df42e9a7d6a3697600c7b	0	0	0	0	0	0	0	0	0	0	0	0	0	/home/dhl_ec/bnelissen/Slides/CD3_manuscript/CD3_slides/AAA405.CD3+pv.location-b/AAA405.CD3+pv.location-b.run1	255	0.7	0.06	0.7	0.06	-5.02668447004	-10.3629828442	0.462852852953	1.71075519214
0.0	25707.0	0.0	1046.0	25707.0	4000000.0	0.0	2.0	1.12	1.67	1.77	0.0800000000002	10.42	0.57	1.22	0.33	9.11	0.22	2.58	1.53	0.38	AAA405.CD3+pv.location-b.X13.Y1.tile.tissue.png	37	1	2000	37	1e7e170876a72b5d35246746fa057602	0	0	0	0	0	0	0	0	0	0	0	0	0	/home/dhl_ec/bnelissen/Slides/CD3_manuscript/CD3_slides/AAA405.CD3+pv.location-b/AAA405.CD3+pv.location-b.run1	255	0.7	0.06	0.7	0.06	-8.07661868961	-12.4319782693	2.52783164352	0.0777734189453
541.0	3472954.0	277.0	14916.0	3472954.0	4000000.0	7.0	6.0	1.16	1.51	1.78	0.0699999999999	9.87	0.56	1.23	0.11	12.91	0.53	3.35	2.3	0.7	AAA405.CD3+pv.location-b.X13.Y2.tile.tissue.png	38	1	2000	38	dfc57f9aec244973d8eb7db4ce9c7ddc	0	0	0	0	0	0	0	0	0	0	0	0	0	/home/dhl_ec/bnelissen/Slides/CD3_manuscript/CD3_slides/AAA405.CD3+pv.location-b/AAA405.CD3+pv.location-b.run1	255	0.7	0.06	0.7	0.06	-8.7639989275	-12.2352545691	1.62221911742	0.182570998047
954.0	3866582.0	474.0	10259.0	3866582.0	4000000.0	11.0	1.0	1.34	2.32	1.78	0.0699999999999	9.91	0.57	1.2	0.0999999999999	13.4	0.56	3.31	2.31	0.75	AAA405.CD3+pv.location-b.X13.Y3.tile.tissue.png	39	1	2000	39	77e58bd797d8dbaa71e2b98dba8ad1dd	0	0	0	0	0	0	0	0	0	0	0	0	0	/home/dhl_ec/bnelissen/Slides/CD3_manuscript/CD3_slides/AAA405.CD3+pv.location-b/AAA405.CD3+pv.location-b.run1	255	0.7	0.06	0.7	0.06	-8.85199518239	-11.8525087495	1.07704661742	0.108738927979
600.0	335436.0	246.0	4848.0	335436.0	4000000.0	5.0	2.0	1.61	2.46	1.79	0.0799999999999	9.89	0.56	1.2	0.31	9.64	0.33	3.21	2.29	0.6	AAA405.CD3+pv.location-b.X13.Y4.tile.tissue.png	40	1	2000	40	44f8e8abea827b0a111de2c9927740de	0	0	0	0	0	0	0	0	0	0	0	0	0	/home/dhl_ec/bnelissen/Slides/CD3_manuscript/CD3_slides/AAA405.CD3+pv.location-b/AAA405.CD3+pv.location-b.run1	255	0.7	0.06	0.7	0.06	-8.31360740578	-11.7775953759	0.863508586361	0.06046921875
0.0	0.0	0.0	0.0	0.0	4000000.0	0.0	0.0	1.26	1.74	1.75	0.0799999999999	9.21	0.47	1.3	0.33	6.72	0.21	3.04	2.3	0.88	AAA405.CD3+pv.location-b.X13.Y5.tile.tissue.png	41	1	2000	41	b4fc033813e12d61085a8755c1080ccc	0	0	0	0	0	0	0	0	0	0	0	0	0	/home/dhl_ec/bnelissen/Slides/CD3_manuscript/CD3_slides/AAA405.CD3+pv.location-b/AAA405.CD3+pv.location-b.run1	255	1.0	0.06	1.0	0.06	0.0	-10.0706733901	0.0	11.4345716708
0.0	3272.0	0.0	356.0	3272.0	4000000.0	0.0	1.0	2.86	1.86	1.05	0.0599999999999	6.38	0.36	0.73	0.21	5.64	0.13	2.02	1.5	0.74	AAA405.CD3+pv.location-b.X14.Y0.tile.tissue.png	42	1	2000	42	54e4a4b400437f1e82a05b89b326c84c	0	0	0	0	0	0	0	0	0	0	0	0	0	/home/dhl_ec/bnelissen/Slides/CD3_manuscript/CD3_slides/AAA405.CD3+pv.location-b/AAA405.CD3+pv.location-b.run1	255	0.7	0.06	0.7	0.06	0.0	-9.43274269314	0.0152259432599	2.61087599753
210.0	4967.0	82.0	482.0	4967.0	4000000.0	1.0	2.0	2.27	1.6	1.11	0.05	6.36	0.44	0.71	0.2	6.22	0.2	2.01	1.48	1.67	AAA405.CD3+pv.location-b.X14.Y1.tile.tissue.png	43	1	2000	43	6a337deafe62a958d2905db6bc883888	0	0	0	0	0	0	0	0	0	0	0	0	0	/home/dhl_ec/bnelissen/Slides/CD3_manuscript/CD3_slides/AAA405.CD3+pv.location-b/AAA405.CD3+pv.location-b.run1	255	0.7	0.06	0.7	0.06	-9.54915519226	-12.7020869134	2.57816807773	0.0637233816833
270.0	3624212.0	107.0	9873.0	3624212.0	4000000.0	3.0	1.0	2.83	2.68	1.14	0.05	6.61	0.36	0.71	0.0699999999999	9.07	0.34	2.16	1.56	0.43	AAA405.CD3+pv.location-b.X14.Y2.tile.tissue.png	44	1	2000	44	a8e00a91d421d6d736dd691aa37e4648	0	0	0	0	0	0	0	0	0	0	0	0	0	/home/dhl_ec/bnelissen/Slides/CD3_manuscript/CD3_slides/AAA405.CD3+pv.location-b/AAA405.CD3+pv.location-b.run1	255	0.7	0.06	0.7	0.06	-8.79550292673	-11.8130450394	1.30722302836	0.0841106064453
810.0	1093907.0	416.0	9220.0	1093907.0	4000000.0	11.0	3.0	2.34	2.03	1.08	0.04	6.72	0.37	0.71	0.17	7.2	0.24	2.13	1.56	0.39	AAA405.CD3+pv.location-b.X14.Y3.tile.tissue.png	45	1	2000	45	b5c434b8b54ac4e55038b27f2f2d4929	0	0	0	0	0	0	0	0	0	0	0	0	0	/home/dhl_ec/bnelissen/Slides/CD3_manuscript/CD3_slides/AAA405.CD3+pv.location-b/AAA405.CD3+pv.location-b.run1	255	0.7	0.06	0.7	0.06	-9.14678106486	-12.268025199	1.56073972911	0.0947073203125
0.0	0.0	0.0	0.0	0.0	4000000.0	0.0	0.0	2.52	3.45	1.22	0.05	5.99	0.29	0.72	0.21	4.53	0.12	1.95	1.47	0.39	AAA405.CD3+pv.location-b.X14.Y4.tile.tissue.png	46	1	2000	46	3a2f58a86b83d2bbfc0f65432d4aae7c	0	0	0	0	0	0	0	0	0	0	0	0	0	/home/dhl_ec/bnelissen/Slides/CD3_manuscript/CD3_slides/AAA405.CD3+pv.location-b/AAA405.CD3+pv.location-b.run1	255	1.0	0.06	1.0	0.06	0.0	-9.1118746278	0.0	0.713150092198
0.0	0.0	0.0	0.0	0.0	4000000.0	0.0	0.0	3.84	2.87	1.18	0.0600000000002	5.36	0.29	0.87	0.21	4.57	0.12	1.98	1.49	0.34	AAA405.CD3+pv.location-b.X14.Y5.tile.tissue.png	47	1	2000	47	932f4081a280a4fab3ddcba7df64cb65	0	0	0	0	0	0	0	0	0	0	0	0	0	/home/dhl_ec/bnelissen/Slides/CD3_manuscript/CD3_slides/AAA405.CD3+pv.location-b/AAA405.CD3+pv.location-b.run1	255	1.0	0.06	1.0	0.06	0.0	0.0	0.0	6.583327
0.0	0.0	0.0	0.0	0.0	4000000.0	0.0	0.0	2.46	2.71	1.15	0.0599999999999	6.02	0.28	0.73	0.21	4.53	0.21	1.96	1.48	0.36	AAA405.CD3+pv.location-b.X15.Y0.tile.tissue.png	48	1	2000	48	b4b935e592aa752b5f4445d2547e83a1	0	0	0	0	0	0	0	0	0	0	0	0	0	/home/dhl_ec/bnelissen/Slides/CD3_manuscript/CD3_slides/AAA405.CD3+pv.location-b/AAA405.CD3+pv.location-b.run1	255	1.0	0.06	1.0	0.06	0.0	-9.74381390482	0.0	1.03888805956
0.0	210754.0	0.0	7100.0	210754.0	4000000.0	0.0	6.0	3.15	2.69	1.14	0.04	7.76	0.36	0.72	0.2	6.2	0.14	2.07	1.49	0.38	AAA405.CD3+pv.location-b.X15.Y1.tile.tissue.png	49	1	2000	49	cb4806897f045c9ef0f1219af6809408	0	0	0	0	0	0	0	0	0	0	0	0	0	/home/dhl_ec/bnelissen/Slides/CD3_manuscript/CD3_slides/AAA405.CD3+pv.location-b/AAA405.CD3+pv.location-b.run1	255	0.7	0.06	0.7	0.06	-6.40599451739	-12.2653945732	1.20592899482	0.0674845380859
1898.0	3258433.0	952.0	10996.0	3258433.0	4000000.0	22.0	1.0	3.02	1.8	1.08	0.05	6.77	0.36	0.71	0.0799999999999	8.98	0.33	2.13	1.48	0.41	AAA405.CD3+pv.location-b.X15.Y2.tile.tissue.png	50	1	2000	50	1d21cfe89f2c013d7584800db076ad7c	0	0	0	0	0	0	0	0	0	0	0	0	0	/home/dhl_ec/bnelissen/Slides/CD3_manuscript/CD3_slides/AAA405.CD3+pv.location-b/AAA405.CD3+pv.location-b.run1	255	0.7	0.06	0.7	0.06	-8.98588328547	-12.0328826653	1.26101304034	0.105787777344
0.0	6453.0	0.0	575.0	6453.0	4000000.0	0.0	2.0	3.27	3.31	1.1	0.05	6.37	0.35	0.71	0.2	5.96	0.14	2.0	1.48	0.39	AAA405.CD3+pv.location-b.X15.Y3.tile.tissue.png	51	1	2000	51	b6cbcc516b410828323e5f9653d972b6	0	0	0	0	0	0	0	0	0	0	0	0	0	/home/dhl_ec/bnelissen/Slides/CD3_manuscript/CD3_slides/AAA405.CD3+pv.location-b/AAA405.CD3+pv.location-b.run1	255	0.7	0.06	0.7	0.06	-7.40049521245	-12.9616431345	1.46889266118	0.0541970779419
0.0	0.0	0.0	0.0	0.0	4000000.0	0.0	0.0	2.82	1.9	1.11	0.05	6.07	0.29	0.81	0.21	4.54	0.12	2.03	1.53	0.36	AAA405.CD3+pv.location-b.X15.Y4.tile.tissue.png	52	1	2000	52	22bb703989941063ab92436fe9b9ef2b	0	0	0	0	0	0	0	0	0	0	0	0	0	/home/dhl_ec/bnelissen/Slides/CD3_manuscript/CD3_slides/AAA405.CD3+pv.location-b/AAA405.CD3+pv.location-b.run1	255	1.0	0.06	1.0	0.06	0.0	-10.9194470955	0.0	9.5991812016
0.0	0.0	0.0	0.0	0.0	4000000.0	0.0	0.0	2.77	2.53	1.11	0.05	6.18	0.29	0.74	0.21	4.65	0.12	2.02	1.52	0.37	AAA405.CD3+pv.location-b.X16.Y0.tile.tissue.png	53	1	2000	53	b37d3213f7d9097a0b2cdf2c2ae2f596	0	0	0	0	0	0	0	0	0	0	0	0	0	/home/dhl_ec/bnelissen/Slides/CD3_manuscript/CD3_slides/AAA405.CD3+pv.location-b/AAA405.CD3+pv.location-b.run1	255	1.0	0.06	1.0	0.06	0.0	-9.20651180197	0.0	0.502600290605
0.0	193344.0	0.0	3728.0	193344.0	4000000.0	0.0	2.0	3.1	1.09	1.18	0.04	6.67	0.38	0.73	0.2	5.61	0.14	2.08	1.5	0.36	AAA405.CD3+pv.location-b.X16.Y1.tile.tissue.png	54	1	2000	54	6b97508c4f331254632a97992b1a552e	0	0	0	0	0	0	0	0	0	0	0	0	0	/home/dhl_ec/bnelissen/Slides/CD3_manuscript/CD3_slides/AAA405.CD3+pv.location-b/AAA405.CD3+pv.location-b.run1	255	0.7	0.06	0.7	0.06	0.0	-12.4831741557	0.550993266859	0.0962152617188
0.0	418888.0	0.0	3725.0	418888.0	4000000.0	0.0	1.0	1.68	2.64	1.15	0.04	6.4	0.36	0.71	0.19	6.21	0.15	2.1	1.49	0.38	AAA405.CD3+pv.location-b.X16.Y2.tile.tissue.png	55	1	2000	55	274703832c68c523bebb36e3b5a8a2df	0	0	0	0	0	0	0	0	0	0	0	0	0	/home/dhl_ec/bnelissen/Slides/CD3_manuscript/CD3_slides/AAA405.CD3+pv.location-b/AAA405.CD3+pv.location-b.run1	255	0.7	0.06	0.7	0.06	-7.86952014923	-11.4379520885	0.924677961421	0.0687133525391
0.0	1337.0	0.0	166.0	1337.0	4000000.0	0.0	1.0	1.84	2.13	1.12	0.04	6.3	0.35	0.71	0.21	5.42	0.21	3.16	2.29	0.58	AAA405.CD3+pv.location-b.X16.Y3.tile.tissue.png	56	1	2000	56	a58996e40bcf2191c6f0f4fe0e7d7bc6	0	0	0	0	0	0	0	0	0	0	0	0	0	/home/dhl_ec/bnelissen/Slides/CD3_manuscript/CD3_slides/AAA405.CD3+pv.location-b/AAA405.CD3+pv.location-b.run1	255	0.7	0.06	0.7	0.06	0.0	-12.7163211505	0.791167459652	0.0409485561028
0.0	2261.0	0.0	214.0	2261.0	4000000.0	0.0	1.0	3.08	2.02	1.82	0.0799999999999	9.6	0.49	0.83	0.21	5.94	0.13	2.02	1.46	0.35	AAA405.CD3+pv.location-b.X16.Y4.tile.tissue.png	57	1	2000	57	ab16eb8824a33ef9e6515c1402f37747	0	0	0	0	0	0	0	0	0	0	0	0	0	/home/dhl_ec/bnelissen/Slides/CD3_manuscript/CD3_slides/AAA405.CD3+pv.location-b/AAA405.CD3+pv.location-b.run1	255	0.7	0.06	0.7	0.06	-8.01989420513	-12.606876555	3.39461373553	4.11627382462
0.0	0.0	0.0	0.0	0.0	2198000.0	0.0	0.0	1.91	0.6	0.6	0.03	3.25	0.16	0.41	0.12	2.25	0.0699999999999	1.06	0.81	0.22	AAA405.CD3+pv.location-b.X17.Y0.tile.tissue.png	58	1	1099	58	706381a82f364699b69314eabdc710d5	0	0	0	0	0	0	0	0	0	0	0	0	0	/home/dhl_ec/bnelissen/Slides/CD3_manuscript/CD3_slides/AAA405.CD3+pv.location-b/AAA405.CD3+pv.location-b.run1	255	1.0	0.06	1.0	0.06	0.0	-9.513918455	0.0	9.53433030168
0.0	80999.0	0.0	1556.0	80999.0	2198000.0	0.0	1.0	1.9	2.29	0.76	0.02	4.49	0.2	0.38	0.12	2.87	0.0799999999999	1.09	0.82	0.21	AAA405.CD3+pv.location-b.X17.Y1.tile.tissue.png	59	1	1099	59	22ea72e46d1e68db7164a174c138e75f	0	0	0	0	0	0	0	0	0	0	0	0	0	/home/dhl_ec/bnelissen/Slides/CD3_manuscript/CD3_slides/AAA405.CD3+pv.location-b/AAA405.CD3+pv.location-b.run1	255	0.7	0.06	0.7	0.06	0.0	-10.8399205708	0.41784818524	0.498847188851
0.0	3775.0	0.0	292.0	3775.0	2198000.0	0.0	1.0	1.45	2.31	0.72	0.03	3.44	0.2	0.39	0.11	2.82	0.0699999999999	1.08	0.81	0.34	AAA405.CD3+pv.location-b.X17.Y2.tile.tissue.png	60	1	1099	60	11608deb154e1b7a8d2136c4fb57e72b	0	0	0	0	0	0	0	0	0	0	0	0	0	/home/dhl_ec/bnelissen/Slides/CD3_manuscript/CD3_slides/AAA405.CD3+pv.location-b/AAA405.CD3+pv.location-b.run1	255	0.7	0.06	0.7	0.06	0.0	-9.14185424276	0.0128319392931	0.603646637588
0.0	0.0	0.0	0.0	0.0	2198000.0	0.0	0.0	2.42	1.94	0.61	0.03	3.25	0.15	0.39	0.12	2.25	0.0699999999999	1.06	0.82	0.31	AAA405.CD3+pv.location-b.X17.Y3.tile.tissue.png	61	1	1099	61	1a72f88273624b7244cf5f137fcb801c	0	0	0	0	0	0	0	0	0	0	0	0	0	/home/dhl_ec/bnelissen/Slides/CD3_manuscript/CD3_slides/AAA405.CD3+pv.location-b/AAA405.CD3+pv.location-b.run1	255	1.0	0.06	1.0	0.06	0.0	-10.3207829342	0.0	2.38174125045
325.0	3978453.0	154.0	9233.0	3978453.0	4000000.0	4.0	1.0	1.69	1.6	1.81	0.0800000000002	9.64	0.59	1.22	0.1	13.34	0.56	3.36	2.32	0.66	AAA405.CD3+pv.location-b.X2.Y10.tile.tissue.png	62	1	2000	62	72578dbc2a83f0983b17bbd68bb05d9e	0	0	0	0	0	0	0	0	0	0	0	0	0	/home/dhl_ec/bnelissen/Slides/CD3_manuscript/CD3_slides/AAA405.CD3+pv.location-b/AAA405.CD3+pv.location-b.run1	255	0.7	0.06	0.7	0.06	-8.91230150764	-12.1376478747	0.998365941237	0.0719086225586
2349.0	2088242.0	1090.0	10850.0	2088242.0	4000000.0	25.0	3.0	2.84	2.49	1.19	0.05	6.67	0.37	0.73	0.13	7.8	0.44	3.35	2.28	1.52	AAA405.CD3+pv.location-b.X2.Y11.tile.tissue.png	63	1	2000	63	e796c2c9e8d59f3fb252491ac9ce5104	0	0	0	0	0	0	0	0	0	0	0	0	0	/home/dhl_ec/bnelissen/Slides/CD3_manuscript/CD3_slides/AAA405.CD3+pv.location-b/AAA405.CD3+pv.location-b.run1	255	0.7	0.06	0.7	0.06	-9.1282819577	-11.8832734883	1.26907985333	0.105884748047
0.0	0.0	0.0	0.0	0.0	616000.0	0.0	0.0	0.77	0.46	0.27	0.00999999999999	1.7	0.0800000000002	0.18	0.05	0.98	0.04	0.47	0.35	0.0799999999999	AAA405.CD3+pv.location-b.X2.Y12.tile.tissue.png	64	1	2000	64	dfbf8fe85e06557845edac6131bf760c	0	0	0	0	0	0	0	0	0	0	0	0	0	/home/dhl_ec/bnelissen/Slides/CD3_manuscript/CD3_slides/AAA405.CD3+pv.location-b/AAA405.CD3+pv.location-b.run1	255	1.0	0.06	1.0	0.06	0.0	-9.12596544441	0.0	2.65683035449
0.0	1607.0	0.0	192.0	1607.0	4000000.0	0.0	1.0	1.92	2.46	1.15	0.05	6.25	0.36	0.85	0.21	5.47	0.21	3.13	2.31	0.62	AAA405.CD3+pv.location-b.X2.Y4.tile.tissue.png	65	1	2000	65	e5028b4a0270cc122028d642eb1d8ebe	0	0	0	0	0	0	0	0	0	0	0	0	0	/home/dhl_ec/bnelissen/Slides/CD3_manuscript/CD3_slides/AAA405.CD3+pv.location-b/AAA405.CD3+pv.location-b.run1	255	0.7	0.06	0.7	0.06	0.0	-10.5150630064	0.024373802845	4.13183741832
0.0	40570.0	0.0	1742.0	40570.0	4000000.0	0.0	4.0	2.31	3.06	1.81	0.0800000000002	9.74	0.57	1.24	0.32	7.93	0.22	3.16	2.3	0.82	AAA405.CD3+pv.location-b.X2.Y5.tile.tissue.png	66	1	2000	66	f74b775817ac5bc1519abace86533e9d	0	0	0	0	0	0	0	0	0	0	0	0	0	/home/dhl_ec/bnelissen/Slides/CD3_manuscript/CD3_slides/AAA405.CD3+pv.location-b/AAA405.CD3+pv.location-b.run1	255	0.7	0.06	0.7	0.06	0.0	-9.86832649867	0.0343449412763	4.46462675165
91.0	525460.0	44.0	5844.0	525460.0	4000000.0	1.0	3.0	2.69	2.39	1.17	0.0500000000002	6.73	0.39	0.8	0.2	7.11	0.24	2.14	1.52	1.57	AAA405.CD3+pv.location-b.X2.Y6.tile.tissue.png	67	1	2000	67	c7d100f4d7f41068f8531955cb751df4	0	0	0	0	0	0	0	0	0	0	0	0	0	/home/dhl_ec/bnelissen/Slides/CD3_manuscript/CD3_slides/AAA405.CD3+pv.location-b/AAA405.CD3+pv.location-b.run1	255	0.7	0.06	0.7	0.06	-8.19079730905	-11.5425605418	0.916378436922	0.0682758076172
663.0	3679038.0	341.0	9663.0	3679038.0	4000000.0	9.0	4.0	1.66	3.52	1.81	0.0800000000002	10.26	0.41	0.7	0.0699999999999	9.12	0.34	2.12	1.48	0.63	AAA405.CD3+pv.location-b.X2.Y7.tile.tissue.png	68	1	2000	68	57ebd125021e0319f2119842b6e11102	0	0	0	0	0	0	0	0	0	0	0	0	0	/home/dhl_ec/bnelissen/Slides/CD3_manuscript/CD3_slides/AAA405.CD3+pv.location-b/AAA405.CD3+pv.location-b.run1	255	0.7	0.06	0.7	0.06	-8.45447638916	-11.9453219928	0.904685338427	0.0574095795898
401.0	3992969.0	181.0	8387.0	3992969.0	4000000.0	4.0	1.0	1.31	2.01	1.76	0.0699999999999	9.21	0.56	1.2	0.0799999999999	13.3	0.56	3.33	2.33	0.66	AAA405.CD3+pv.location-b.X2.Y8.tile.tissue.png	69	1	2000	69	ad8e787c852682bf7a34ffa87318b8b3	0	0	0	0	0	0	0	0	0	0	0	0	0	/home/dhl_ec/bnelissen/Slides/CD3_manuscript/CD3_slides/AAA405.CD3+pv.location-b/AAA405.CD3+pv.location-b.run1	255	0.7	0.06	0.7	0.06	-8.66751421591	-11.8488152144	1.02436940646	0.0633624444275
524.0	3992784.0	253.0	8582.0	3992784.0	4000000.0	7.0	1.0	1.37	3.0	1.75	0.0699999999999	8.07	0.37	0.73	0.0600000000002	9.39	0.37	2.2	1.53	0.69	AAA405.CD3+pv.location-b.X2.Y9.tile.tissue.png	70	1	2000	70	8542ce64c04fa3a55339fe46a1069db5	0	0	0	0	0	0	0	0	0	0	0	0	0	/home/dhl_ec/bnelissen/Slides/CD3_manuscript/CD3_slides/AAA405.CD3+pv.location-b/AAA405.CD3+pv.location-b.run1	255	0.7	0.06	0.7	0.06	-9.07875130798	-11.7230000664	1.15102141091	0.0858213119507
1478.0	1709810.0	657.0	8553.0	1709810.0	4000000.0	16.0	1.0	2.67	1.63	1.13	0.05	6.73	0.38	0.74	0.15	7.82	0.28	2.22	1.53	0.41	AAA405.CD3+pv.location-b.X3.Y10.tile.tissue.png	71	1	2000	71	02d35c9065cc9193b532772df664910a	0	0	0	0	0	0	0	0	0	0	0	0	0	/home/dhl_ec/bnelissen/Slides/CD3_manuscript/CD3_slides/AAA405.CD3+pv.location-b/AAA405.CD3+pv.location-b.run1	255	0.7	0.06	0.7	0.06	-9.00108291642	-12.5779857502	1.39483089109	0.12979234375
0.0	454007.0	0.0	5482.0	454007.0	4000000.0	0.0	1.0	1.0	1.86	1.16	0.05	6.88	0.37	0.73	0.2	6.38	0.14	2.07	1.47	0.56	AAA405.CD3+pv.location-b.X3.Y11.tile.tissue.png	72	1	2000	72	08d5a8f41601439bed3aa34c3f68a237	0	0	0	0	0	0	0	0	0	0	0	0	0	/home/dhl_ec/bnelissen/Slides/CD3_manuscript/CD3_slides/AAA405.CD3+pv.location-b/AAA405.CD3+pv.location-b.run1	255	0.7	0.06	0.7	0.06	-8.20279155958	-11.8015929393	1.08533532908	0.0573759482422
0.0	0.0	0.0	0.0	0.0	616000.0	0.0	0.0	0.5	0.7	0.27	0.00999999999999	1.57	0.0800000000002	0.19	0.03	0.6	0.02	0.29	0.22	0.0699999999999	AAA405.CD3+pv.location-b.X3.Y12.tile.tissue.png	73	1	2000	73	03925ac0b97df26f72d87179fd8c84a3	0	0	0	0	0	0	0	0	0	0	0	0	0	/home/dhl_ec/bnelissen/Slides/CD3_manuscript/CD3_slides/AAA405.CD3+pv.location-b/AAA405.CD3+pv.location-b.run1	255	1.0	0.06	1.0	0.06	0.0	0.0	0.0	6.95534496753
0.0	0.0	0.0	0.0	0.0	4000000.0	0.0	0.0	1.97	3.09	1.12	0.0599999999999	5.94	0.28	0.94	0.21	4.5	0.12	1.95	2.48	0.6	AAA405.CD3+pv.location-b.X3.Y3.tile.tissue.png	74	1	2000	74	2beef0887fdcd90cc2a4ba8aa45d964f	0	0	0	0	0	0	0	0	0	0	0	0	0	/home/dhl_ec/bnelissen/Slides/CD3_manuscript/CD3_slides/AAA405.CD3+pv.location-b/AAA405.CD3+pv.location-b.run1	255	1.0	0.06	1.0	0.06	0.0	-10.0183249033	0.0	2.42325779961
0.0	18661.0	0.0	992.0	18661.0	4000000.0	0.0	3.0	3.04	2.4	1.22	0.05	6.54	0.37	1.42	0.36	8.44	0.22	3.49	2.52	0.64	AAA405.CD3+pv.location-b.X3.Y4.tile.tissue.png	75	1	2000	75	167b30a466c474c05f0102e39723ef41	0	0	0	0	0	0	0	0	0	0	0	0	0	/home/dhl_ec/bnelissen/Slides/CD3_manuscript/CD3_slides/AAA405.CD3+pv.location-b/AAA405.CD3+pv.location-b.run1	255	0.7	0.06	0.7	0.06	0.0	-9.65630090678	0.0333046256701	4.23789869348
0.0	52028.0	0.0	3000.0	52028.0	4000000.0	0.0	7.0	2.24	2.43	1.18	0.0500000000002	6.23	0.36	0.71	0.2	5.43	0.13	3.21	2.33	0.62	AAA405.CD3+pv.location-b.X3.Y5.tile.tissue.png	76	1	2000	76	b42aff5c2a88085e5adacc0616fa89db	0	0	0	0	0	0	0	0	0	0	0	0	0	/home/dhl_ec/bnelissen/Slides/CD3_manuscript/CD3_slides/AAA405.CD3+pv.location-b/AAA405.CD3+pv.location-b.run1	255	0.7	0.06	0.7	0.06	0.0	-12.1183245197	0.0363561114516	0.0547989904022
225.0	3030272.0	114.0	11255.0	3030272.0	4000000.0	3.0	2.0	2.53	2.18	1.76	0.0700000000002	10.07	0.57	1.25	0.14	9.46	0.33	2.21	1.53	0.61	AAA405.CD3+pv.location-b.X3.Y6.tile.tissue.png	77	1	2000	77	7fe69ef9c5a1e6a62c7de53f2108418f	0	0	0	0	0	0	0	0	0	0	0	0	0	/home/dhl_ec/bnelissen/Slides/CD3_manuscript/CD3_slides/AAA405.CD3+pv.location-b/AAA405.CD3+pv.location-b.run1	255	0.7	0.06	0.7	0.06	-8.63667971239	-11.9298994238	1.13992832145	0.0843239023438
1272.0	3998880.0	603.0	8183.0	3998880.0	4000000.0	16.0	1.0	3.09	2.3	1.11	0.0700000000002	9.48	0.46	0.71	0.0499999999997	9.57	0.56	3.32	2.32	0.64	AAA405.CD3+pv.location-b.X3.Y7.tile.tissue.png	78	1	2000	78	7750f7bcfbc441ef3fd1659b1982c5ad	0	0	0	0	0	0	0	0	0	0	0	0	0	/home/dhl_ec/bnelissen/Slides/CD3_manuscript/CD3_slides/AAA405.CD3+pv.location-b/AAA405.CD3+pv.location-b.run1	255	0.7	0.06	0.7	0.06	-8.99101179988	-11.8364366942	0.960387857366	0.0715246502686
11668.0	3839351.0	4667.0	12120.0	3839351.0	4000000.0	95.0	3.0	1.24	1.83	1.53	0.0499999999997	6.11	0.36	0.71	0.0700000000002	9.08	0.36	2.12	1.49	0.41	AAA405.CD3+pv.location-b.X3.Y8.tile.tissue.png	79	1	2000	79	c6089855486d0216214ff91dbb7e155f	0	0	0	0	0	0	0	0	0	0	0	0	0	/home/dhl_ec/bnelissen/Slides/CD3_manuscript/CD3_slides/AAA405.CD3+pv.location-b/AAA405.CD3+pv.location-b.run1	255	0.7	0.06	0.7	0.06	-8.95102198902	-11.800199023	0.773401030874	0.112815744629
6457.0	2538734.0	2887.0	13026.0	2538734.0	4000000.0	60.0	2.0	2.45	1.92	1.1	0.0500000000002	6.88	0.36	0.7	0.11	8.13	0.53	3.73	2.59	0.64	AAA405.CD3+pv.location-b.X3.Y9.tile.tissue.png	80	1	2000	80	1e6d49b43811420a1bfbe5c019c78588	0	0	0	0	0	0	0	0	0	0	0	0	0	/home/dhl_ec/bnelissen/Slides/CD3_manuscript/CD3_slides/AAA405.CD3+pv.location-b/AAA405.CD3+pv.location-b.run1	255	0.7	0.06	0.7	0.06	-8.95442465869	-12.3379927872	1.13297049092	0.143968578125
0.0	27804.0	0.0	1118.0	27804.0	4000000.0	0.0	2.0	1.16	1.74	1.77	0.0999999999999	10.04	0.57	1.27	0.32	8.24	0.24	3.27	2.55	0.57	AAA405.CD3+pv.location-b.X4.Y10.tile.tissue.png	81	1	2000	81	fe1630a10d1b3f564304f4f65f7333fb	0	0	0	0	0	0	0	0	0	0	0	0	0	/home/dhl_ec/bnelissen/Slides/CD3_manuscript/CD3_slides/AAA405.CD3+pv.location-b/AAA405.CD3+pv.location-b.run1	255	0.7	0.06	0.7	0.06	0.0	-10.4316262483	0.107333698473	3.29951221387
0.0	5933.0	0.0	466.0	5933.0	4000000.0	0.0	1.0	1.13	1.73	1.77	0.0799999999999	9.5	0.59	1.08	0.2	5.81	0.14	2.06	1.53	0.56	AAA405.CD3+pv.location-b.X4.Y11.tile.tissue.png	82	1	2000	82	b995f3a369e107999f1632a239e4918f	0	0	0	0	0	0	0	0	0	0	0	0	0	/home/dhl_ec/bnelissen/Slides/CD3_manuscript/CD3_slides/AAA405.CD3+pv.location-b/AAA405.CD3+pv.location-b.run1	255	0.7	0.06	0.7	0.06	0.0	-9.38495869783	0.015356257053	6.00031456001
0.0	0.0	0.0	0.0	0.0	616000.0	0.0	0.0	0.38	0.48	0.29	0.02	1.5	0.0799999999999	0.2	0.0500000000002	0.95	0.0300000000002	0.47	0.36	0.0999999999999	AAA405.CD3+pv.location-b.X4.Y12.tile.tissue.png	83	1	2000	83	cc03c8a4004b8cf85c6b618975239cbf	0	0	0	0	0	0	0	0	0	0	0	0	0	/home/dhl_ec/bnelissen/Slides/CD3_manuscript/CD3_slides/AAA405.CD3+pv.location-b/AAA405.CD3+pv.location-b.run1	255	1.0	0.06	1.0	0.06	0.0	0.0	0.0	11.351825487
0.0	0.0	0.0	0.0	0.0	4000000.0	0.0	0.0	1.54	3.39	1.79	0.0999999999999	9.38	0.53	1.34	0.33	5.6	0.12	3.04	2.36	0.56	AAA405.CD3+pv.location-b.X4.Y3.tile.tissue.png	84	1	2000	84	a631841944874f67e96be687d738d29f	0	0	0	0	0	0	0	0	0	0	0	0	0	/home/dhl_ec/bnelissen/Slides/CD3_manuscript/CD3_slides/AAA405.CD3+pv.location-b/AAA405.CD3+pv.location-b.run1	255	1.0	0.06	1.0	0.06	0.0	-10.5967120967	0.0	11.4569728228
0.0	34662.0	0.0	1560.0	34662.0	4000000.0	0.0	3.0	2.55	1.61	1.42	0.0500000000002	6.34	0.37	0.73	0.21	5.85	0.13	2.1	1.54	0.4	AAA405.CD3+pv.location-b.X4.Y4.tile.tissue.png	85	1	2000	85	2a4b97fdc8bc7ecdf4f0d72f184f98b1	0	0	0	0	0	0	0	0	0	0	0	0	0	/home/dhl_ec/bnelissen/Slides/CD3_manuscript/CD3_slides/AAA405.CD3+pv.location-b/AAA405.CD3+pv.location-b.run1	255	0.7	0.06	0.7	0.06	0.0	-11.9405216943	0.0255477277525	0.05695260149
58.0	783211.0	30.0	15784.0	783211.0	4000000.0	1.0	13.0	3.17	2.17	1.15	0.0500000000002	6.95	0.37	0.73	0.18	7.12	0.24	2.18	1.51	0.57	AAA405.CD3+pv.location-b.X4.Y5.tile.tissue.png	86	1	2000	86	acbc151e932c692ab88c76cf97d3ee68	0	0	0	0	0	0	0	0	0	0	0	0	0	/home/dhl_ec/bnelissen/Slides/CD3_manuscript/CD3_slides/AAA405.CD3+pv.location-b/AAA405.CD3+pv.location-b.run1	255	0.7	0.06	0.7	0.06	-8.2935805628	-11.172664571	1.3454579521	0.0935225039062
553.0	3945202.0	280.0	10398.0	3945202.0	4000000.0	7.0	2.0	2.9	2.15	1.41	0.0699999999997	8.77	0.57	0.97	0.0500000000002	9.4	0.36	2.2	1.52	0.59	AAA405.CD3+pv.location-b.X4.Y6.tile.tissue.png	87	1	2000	87	8cd769193d196d31181d0ad89d859a92	0	0	0	0	0	0	0	0	0	0	0	0	0	/home/dhl_ec/bnelissen/Slides/CD3_manuscript/CD3_slides/AAA405.CD3+pv.location-b/AAA405.CD3+pv.location-b.run1	255	0.7	0.06	0.7	0.06	-8.57159072671	-11.5304140841	0.743965565353	0.0586645030518
1316.0	3994938.0	563.0	8596.0	3994938.0	4000000.0	11.0	1.0	1.31	2.4	1.15	0.0500000000002	6.37	0.57	1.2	0.0799999999999	14.43	0.63	3.5	2.36	0.7	AAA405.CD3+pv.location-b.X4.Y7.tile.tissue.png	88	1	2000	88	d96c33f8517a048eb6393c63d120a109	0	0	0	0	0	0	0	0	0	0	0	0	0	/home/dhl_ec/bnelissen/Slides/CD3_manuscript/CD3_slides/AAA405.CD3+pv.location-b/AAA405.CD3+pv.location-b.run1	255	0.7	0.06	0.7	0.06	-8.25111163255	-11.661092719	0.499058091034	0.0548970091553
4592.0	2755205.0	1945.0	16542.0	2755205.0	4000000.0	45.0	3.0	1.17	1.36	1.16	0.0500000000002	6.6	0.38	0.73	0.11	8.69	0.32	2.29	1.56	0.73	AAA405.CD3+pv.location-b.X4.Y8.tile.tissue.png	89	1	2000	89	0788c6df2abb62c05dbec13258f2d9de	0	0	0	0	0	0	0	0	0	0	0	0	0	/home/dhl_ec/bnelissen/Slides/CD3_manuscript/CD3_slides/AAA405.CD3+pv.location-b/AAA405.CD3+pv.location-b.run1	255	0.7	0.06	0.7	0.06	-8.71331834484	-12.3486768017	0.865262261228	0.133166121094
224.0	321632.0	80.0	7726.0	321632.0	4000000.0	1.0	7.0	1.43	2.72	1.81	0.0700000000002	10.12	0.58	1.25	0.3	9.4	0.32	3.22	2.44	0.63	AAA405.CD3+pv.location-b.X4.Y9.tile.tissue.png	90	1	2000	90	ba04361804bfffc34a3b19be0b7e98f8	0	0	0	0	0	0	0	0	0	0	0	0	0	/home/dhl_ec/bnelissen/Slides/CD3_manuscript/CD3_slides/AAA405.CD3+pv.location-b/AAA405.CD3+pv.location-b.run1	255	0.7	0.06	0.7	0.06	-8.85616675888	-12.6257412753	1.43065654925	0.0837392636719
0.0	4085.0	0.0	362.0	4085.0	4000000.0	0.0	1.0	1.07	2.54	1.76	0.0799999999999	9.97	0.36	0.84	0.21	5.49	0.24	3.51	2.58	0.69	AAA405.CD3+pv.location-b.X5.Y2.tile.tissue.png	91	1	2000	91	cc3625ef747bcf3dd9739026d7527697	0	0	0	0	0	0	0	0	0	0	0	0	0	/home/dhl_ec/bnelissen/Slides/CD3_manuscript/CD3_slides/AAA405.CD3+pv.location-b/AAA405.CD3+pv.location-b.run1	255	0.7	0.06	0.7	0.06	0.0	-10.7725718405	0.022973574915	8.00316618823
0.0	54645.0	0.0	2418.0	54645.0	4000000.0	0.0	5.0	2.62	2.79	1.06	0.0500000000002	6.25	0.36	0.7	0.21	5.9	0.22	3.18	2.31	1.39	AAA405.CD3+pv.location-b.X5.Y3.tile.tissue.png	92	1	2000	92	5dd36d8ae4220118e4b9238cccd32f72	0	0	0	0	0	0	0	0	0	0	0	0	0	/home/dhl_ec/bnelissen/Slides/CD3_manuscript/CD3_slides/AAA405.CD3+pv.location-b/AAA405.CD3+pv.location-b.run1	255	0.7	0.06	0.7	0.06	-6.35837909036	-10.0318251139	0.224776950074	0.199856008667
0.0	82770.0	0.0	2876.0	82770.0	4000000.0	0.0	3.0	2.83	2.39	1.86	0.0799999999999	9.7	0.59	1.2	0.31	8.13	0.22	3.33	2.39	1.6	AAA405.CD3+pv.location-b.X5.Y4.tile.tissue.png	93	1	2000	93	d7afd55fe3158eb2a6980503e4a6a460	0	0	0	0	0	0	0	0	0	0	0	0	0	/home/dhl_ec/bnelissen/Slides/CD3_manuscript/CD3_slides/AAA405.CD3+pv.location-b/AAA405.CD3+pv.location-b.run1	255	0.7	0.06	0.7	0.06	0.0	-12.5636881473	1.03252678733	0.0509765537109
107.0	2749476.0	63.0	13457.0	2749476.0	4000000.0	2.0	6.0	3.11	3.11	1.48	0.0699999999997	6.75	0.38	0.73	0.11	8.58	0.33	2.23	1.52	0.41	AAA405.CD3+pv.location-b.X5.Y5.tile.tissue.png	94	1	2000	94	0a86a0f793fed7dbec86d3d1b39274fa	0	0	0	0	0	0	0	0	0	0	0	0	0	/home/dhl_ec/bnelissen/Slides/CD3_manuscript/CD3_slides/AAA405.CD3+pv.location-b/AAA405.CD3+pv.location-b.run1	255	0.7	0.06	0.7	0.06	-7.92782043792	-11.2666214796	0.846034966888	0.0718135683594
102.0	3981937.0	50.0	8774.0	3981937.0	4000000.0	1.0	1.0	3.13	2.77	1.17	0.04	6.31	0.58	0.72	0.0599999999999	9.0	0.36	2.11	1.47	0.61	AAA405.CD3+pv.location-b.X5.Y6.tile.tissue.png	95	1	2000	95	e361442bcf784f13560508708ad8d52d	0	0	0	0	0	0	0	0	0	0	0	0	0	/home/dhl_ec/bnelissen/Slides/CD3_manuscript/CD3_slides/AAA405.CD3+pv.location-b/AAA405.CD3+pv.location-b.run1	255	0.7	0.06	0.7	0.06	-8.23062500925	-11.2857502843	0.426826717185	0.0343325611572
693.0	2465105.0	306.0	8030.0	2465105.0	4000000.0	7.0	1.0	2.33	2.31	1.1	0.04	9.09	0.52	0.98	0.18	12.1	0.46	3.56	2.4	0.61	AAA405.CD3+pv.location-b.X5.Y7.tile.tissue.png	96	1	2000	96	c030d0cefbf1f9815130e1112c1a2ea4	0	0	0	0	0	0	0	0	0	0	0	0	0	/home/dhl_ec/bnelissen/Slides/CD3_manuscript/CD3_slides/AAA405.CD3+pv.location-b/AAA405.CD3+pv.location-b.run1	255	0.7	0.06	0.7	0.06	-7.79922680501	-11.3837787242	0.398319567233	0.0542995
0.0	145368.0	0.0	3173.0	145368.0	4000000.0	0.0	3.0	2.88	2.83	1.76	0.0799999999999	8.28	0.37	0.71	0.2	8.79	0.22	3.19	1.59	0.42	AAA405.CD3+pv.location-b.X5.Y8.tile.tissue.png	97	1	2000	97	11d45c5432207adcd7b79bae149fb4c0	0	0	0	0	0	0	0	0	0	0	0	0	0	/home/dhl_ec/bnelissen/Slides/CD3_manuscript/CD3_slides/AAA405.CD3+pv.location-b/AAA405.CD3+pv.location-b.run1	255	0.7	0.06	0.7	0.06	-8.59296079531	-10.9074153885	1.52789913687	1.15120376074
0.0	0.0	0.0	0.0	0.0	4000000.0	0.0	0.0	2.95	1.0	1.11	0.0500000000002	5.92	0.29	0.81	0.21	4.51	0.12	1.97	1.48	0.34	AAA405.CD3+pv.location-b.X5.Y9.tile.tissue.png	98	1	2000	98	eb421231e76e97b2951412458485f082	0	0	0	0	0	0	0	0	0	0	0	0	0	/home/dhl_ec/bnelissen/Slides/CD3_manuscript/CD3_slides/AAA405.CD3+pv.location-b/AAA405.CD3+pv.location-b.run1	255	1.0	0.06	1.0	0.06	0.0	-10.8139237382	0.0	10.0334039049
0.0	0.0	0.0	0.0	0.0	4000000.0	0.0	0.0	1.6	2.06	1.13	0.0599999999999	6.42	0.28	0.87	0.21	4.46	0.12	1.96	1.47	0.36	AAA405.CD3+pv.location-b.X6.Y1.tile.tissue.png	99	1	2000	99	c0a06809fb0891f81520cbe2ac304217	0	0	0	0	0	0	0	0	0	0	0	0	0	/home/dhl_ec/bnelissen/Slides/CD3_manuscript/CD3_slides/AAA405.CD3+pv.location-b/AAA405.CD3+pv.location-b.run1	255	1.0	0.06	1.0	0.06	0.0	-11.0342886944	0.0	2.56031619217
133.0	53842.0	48.0	2984.0	53842.0	4000000.0	1.0	9.0	0.93	1.43	1.13	0.0599999999999	6.55	0.39	0.73	0.2	6.27	0.21	2.13	1.52	0.37	AAA405.CD3+pv.location-b.X6.Y2.tile.tissue.png	100	1	2000	100	7fb5a3314a678d72db10e967a62581f8	0	0	0	0	0	0	0	0	0	0	0	0	0	/home/dhl_ec/bnelissen/Slides/CD3_manuscript/CD3_slides/AAA405.CD3+pv.location-b/AAA405.CD3+pv.location-b.run1	255	0.7	0.06	0.7	0.06	-6.67613287968	-9.6996064911	0.0714775304251	2.71864108069
0.0	188512.0	0.0	6394.0	188512.0	4000000.0	0.0	9.0	0.94	1.5	1.17	0.0500000000002	6.99	0.36	0.71	0.2	5.5	0.14	2.06	1.48	0.56	AAA405.CD3+pv.location-b.X6.Y3.tile.tissue.png	101	1	2000	101	769655dc3982112c6b8b54444d884f95	0	0	0	0	0	0	0	0	0	0	0	0	0	/home/dhl_ec/bnelissen/Slides/CD3_manuscript/CD3_slides/AAA405.CD3+pv.location-b/AAA405.CD3+pv.location-b.run1	255	0.7	0.06	0.7	0.06	0.0	-12.6678618065	1.44066690715	0.0698577900391
206.0	2972386.0	85.0	15343.0	2972386.0	4000000.0	2.0	1.0	1.51	2.29	1.76	0.0799999999999	11.06	0.37	0.71	0.0999999999999	8.5	0.33	2.19	1.5	0.41	AAA405.CD3+pv.location-b.X6.Y4.tile.tissue.png	102	1	2000	102	8d9586aad56ea72a34bb71887ae5dac9	0	0	0	0	0	0	0	0	0	0	0	0	0	/home/dhl_ec/bnelissen/Slides/CD3_manuscript/CD3_slides/AAA405.CD3+pv.location-b/AAA405.CD3+pv.location-b.run1	255	0.7	0.06	0.7	0.06	-8.38373452897	-12.171729778	1.24314360948	0.112924193359
2199.0	3747149.0	810.0	11860.0	3747149.0	4000000.0	16.0	1.0	2.44	1.39	1.07	0.0499999999997	10.68	0.36	0.71	0.0599999999999	9.16	0.35	2.13	1.49	0.39	AAA405.CD3+pv.location-b.X6.Y5.tile.tissue.png	103	1	2000	103	840e326be0472f01e391243b4196c96a	0	0	0	0	0	0	0	0	0	0	0	0	0	/home/dhl_ec/bnelissen/Slides/CD3_manuscript/CD3_slides/AAA405.CD3+pv.location-b/AAA405.CD3+pv.location-b.run1	255	0.7	0.06	0.7	0.06	-8.37057377329	-11.4364404081	0.862883529813	0.094432581543
146.0	3808948.0	70.0	11028.0	3808948.0	4000000.0	2.0	1.0	1.2	1.56	1.78	0.0799999999999	6.32	0.36	0.71	0.0700000000002	8.92	0.34	2.13	1.48	0.41	AAA405.CD3+pv.location-b.X6.Y6.tile.tissue.png	104	1	2000	104	b83d61f7410f233973d5a269764c7da6	0	0	0	0	0	0	0	0	0	0	0	0	0	/home/dhl_ec/bnelissen/Slides/CD3_manuscript/CD3_slides/AAA405.CD3+pv.location-b/AAA405.CD3+pv.location-b.run1	255	0.7	0.06	0.7	0.06	-8.06013749434	-11.3194809585	0.574104328368	0.043511064209
255.0	248202.0	132.0	5052.0	248202.0	4000000.0	3.0	3.0	0.79	1.08	1.13	0.0499999999997	7.49	0.38	0.75	0.2	6.51	0.22	2.06	1.48	0.36	AAA405.CD3+pv.location-b.X6.Y7.tile.tissue.png	105	1	2000	105	389014333e3e0d2cc8cdc0f77cb5625c	0	0	0	0	0	0	0	0	0	0	0	0	0	/home/dhl_ec/bnelissen/Slides/CD3_manuscript/CD3_slides/AAA405.CD3+pv.location-b/AAA405.CD3+pv.location-b.run1	255	0.7	0.06	0.7	0.06	-8.20551056454	-12.3488043083	0.92685588956	0.0701044316406
0.0	14730.0	0.0	946.0	14730.0	4000000.0	0.0	3.0	0.88	1.42	1.09	0.0599999999999	6.29	0.36	0.81	0.2	5.4	0.13	2.02	1.47	0.36	AAA405.CD3+pv.location-b.X6.Y8.tile.tissue.png	106	1	2000	106	fa7e42fb971829736d5e4e7ad377507a	0	0	0	0	0	0	0	0	0	0	0	0	0	/home/dhl_ec/bnelissen/Slides/CD3_manuscript/CD3_slides/AAA405.CD3+pv.location-b/AAA405.CD3+pv.location-b.run1	255	0.7	0.06	0.7	0.06	0.0	-10.9102581501	0.0344462138977	6.47674497452
0.0	0.0	0.0	0.0	0.0	4000000.0	0.0	0.0	2.59	2.65	1.28	0.0799999999999	6.0	0.28	0.8	0.2	4.44	0.13	1.97	1.49	0.37	AAA405.CD3+pv.location-b.X7.Y1.tile.tissue.png	107	1	2000	107	11688143b5fff3a69a659066b58867b3	0	0	0	0	0	0	0	0	0	0	0	0	0	/home/dhl_ec/bnelissen/Slides/CD3_manuscript/CD3_slides/AAA405.CD3+pv.location-b/AAA405.CD3+pv.location-b.run1	255	1.0	0.06	1.0	0.06	0.0	-10.4570651577	0.0	11.6523948413
0.0	27146.0	0.0	1216.0	27146.0	4000000.0	0.0	3.0	2.79	1.74	1.1	0.04	6.49	0.35	0.69	0.36	6.48	0.22	2.95	1.52	0.57	AAA405.CD3+pv.location-b.X7.Y2.tile.tissue.png	108	1	2000	108	a5b208e9a911070617e00cc989e4d09a	0	0	0	0	0	0	0	0	0	0	0	0	0	/home/dhl_ec/bnelissen/Slides/CD3_manuscript/CD3_slides/AAA405.CD3+pv.location-b/AAA405.CD3+pv.location-b.run1	255	0.7	0.06	0.7	0.06	-5.6959873234	-11.3318342398	0.0853510883182	0.0536294712677
52.0	679063.0	29.0	10448.0	679063.0	4000000.0	1.0	8.0	4.02	2.06	1.14	0.04	6.57	0.36	0.7	0.19	6.81	0.22	2.12	1.52	0.56	AAA405.CD3+pv.location-b.X7.Y3.tile.tissue.png	109	1	2000	109	4faa0189858d970bf7b2d6ac0d3984ca	0	0	0	0	0	0	0	0	0	0	0	0	0	/home/dhl_ec/bnelissen/Slides/CD3_manuscript/CD3_slides/AAA405.CD3+pv.location-b/AAA405.CD3+pv.location-b.run1	255	0.7	0.06	0.7	0.06	-8.41411269547	-12.0711106737	1.45765491133	0.0764838144531
121.0	3980913.0	71.0	8874.0	3980913.0	4000000.0	2.0	2.0	2.17	2.38	1.09	0.04	6.03	0.36	0.72	0.0599999999999	9.26	0.35	2.15	1.52	0.41	AAA405.CD3+pv.location-b.X7.Y4.tile.tissue.png	110	1	2000	110	99a227911ff1c62fca4490af82136cad	0	0	0	0	0	0	0	0	0	0	0	0	0	/home/dhl_ec/bnelissen/Slides/CD3_manuscript/CD3_slides/AAA405.CD3+pv.location-b/AAA405.CD3+pv.location-b.run1	255	0.7	0.06	0.7	0.06	-8.20320297393	-11.648223301	0.88683721165	0.0627301817017
1623.0	2959688.0	779.0	16959.0	2959688.0	4000000.0	18.0	3.0	3.17	2.24	1.07	0.0500000000002	6.4	0.37	0.7	0.0899999999997	8.77	0.33	2.23	1.53	0.59	AAA405.CD3+pv.location-b.X7.Y5.tile.tissue.png	111	1	2000	111	a065e64fdd906db5e23aea7b3150cac8	0	0	0	0	0	0	0	0	0	0	0	0	0	/home/dhl_ec/bnelissen/Slides/CD3_manuscript/CD3_slides/AAA405.CD3+pv.location-b/AAA405.CD3+pv.location-b.run1	255	0.7	0.06	0.7	0.06	-8.52767463425	-12.0144655138	0.953222024506	0.127001996094
460.0	1181608.0	167.0	9771.0	1181608.0	4000000.0	3.0	3.0	3.54	1.62	1.75	0.0799999999999	10.41	0.56	1.18	0.25	8.31	0.26	2.22	1.52	0.4	AAA405.CD3+pv.location-b.X7.Y6.tile.tissue.png	112	1	2000	112	fa409839b8acc8cbde0bb7f787eeec34	0	0	0	0	0	0	0	0	0	0	0	0	0	/home/dhl_ec/bnelissen/Slides/CD3_manuscript/CD3_slides/AAA405.CD3+pv.location-b/AAA405.CD3+pv.location-b.run1	255	0.7	0.06	0.7	0.06	-8.5302730287	-12.0952025249	0.84205522622	0.0832322148437
0.0	0.0	0.0	0.0	0.0	4000000.0	0.0	0.0	2.17	3.33	1.19	0.0599999999999	6.2	0.3	0.77	0.22	4.67	0.13	2.02	1.53	1.52	AAA405.CD3+pv.location-b.X7.Y7.tile.tissue.png	113	1	2000	113	fdbdb5825c9c065df2297faced186b3e	0	0	0	0	0	0	0	0	0	0	0	0	0	/home/dhl_ec/bnelissen/Slides/CD3_manuscript/CD3_slides/AAA405.CD3+pv.location-b/AAA405.CD3+pv.location-b.run1	255	1.0	0.06	1.0	0.06	0.0	-10.0693710373	0.0	4.81751528191
0.0	5325.0	0.0	334.0	5325.0	4000000.0	0.0	1.0	2.27	1.85	1.14	0.0599999999999	6.72	0.38	0.88	0.21	5.43	0.13	2.04	1.49	1.13	AAA405.CD3+pv.location-b.X8.Y0.tile.tissue.png	114	1	2000	114	d3111a0e528a8ccf94727048283af1ca	0	0	0	0	0	0	0	0	0	0	0	0	0	/home/dhl_ec/bnelissen/Slides/CD3_manuscript/CD3_slides/AAA405.CD3+pv.location-b/AAA405.CD3+pv.location-b.run1	255	0.7	0.06	0.7	0.06	0.0	-10.6304836681	0.0247062260444	3.0832591602
0.0	20969.0	0.0	1022.0	20969.0	4000000.0	0.0	2.0	2.08	1.77	1.08	0.0500000000002	6.29	0.36	0.72	0.22	5.42	0.13	2.08	1.65	0.88	AAA405.CD3+pv.location-b.X8.Y1.tile.tissue.png	115	1	2000	115	a966d8854c07d3af736231447675b41a	0	0	0	0	0	0	0	0	0	0	0	0	0	/home/dhl_ec/bnelissen/Slides/CD3_manuscript/CD3_slides/AAA405.CD3+pv.location-b/AAA405.CD3+pv.location-b.run1	255	0.7	0.06	0.7	0.06	0.0	-9.44776568883	0.0201381014063	3.77720631916
0.0	963896.0	0.0	12635.0	963896.0	4000000.0	0.0	4.0	2.08	3.54	1.1	0.0400000000004	6.56	0.37	0.7	0.18	6.68	0.18	2.27	1.51	1.48	AAA405.CD3+pv.location-b.X8.Y2.tile.tissue.png	116	1	2000	116	b8be9928b96b2e4b38c6cdbb9fa29a60	0	0	0	0	0	0	0	0	0	0	0	0	0	/home/dhl_ec/bnelissen/Slides/CD3_manuscript/CD3_slides/AAA405.CD3+pv.location-b/AAA405.CD3+pv.location-b.run1	255	0.7	0.06	0.7	0.06	-8.9345087935	-12.3486032244	1.20579771155	0.0939862070313
0.0	3432681.0	0.0	11015.0	3432681.0	4000000.0	0.0	3.0	2.42	1.9	1.07	0.0499999999997	6.61	0.36	0.71	0.0799999999999	8.32	0.43	3.33	2.32	0.65	AAA405.CD3+pv.location-b.X8.Y3.tile.tissue.png	117	1	2000	117	5cc4d1a4ec26a26f025a6de4cea4c779	0	0	0	0	0	0	0	0	0	0	0	0	0	/home/dhl_ec/bnelissen/Slides/CD3_manuscript/CD3_slides/AAA405.CD3+pv.location-b/AAA405.CD3+pv.location-b.run1	255	0.7	0.06	0.7	0.06	-8.42073162591	-12.2461635697	0.911602292743	0.0975304921875
77.0	3939145.0	36.0	11814.0	3939145.0	4000000.0	1.0	1.0	2.9	2.09	1.1	0.0500000000002	8.73	0.56	0.85	0.0599999999999	9.58	0.56	3.53	2.46	0.67	AAA405.CD3+pv.location-b.X8.Y4.tile.tissue.png	118	1	2000	118	29bf7e1b0dd6f8c5174d9829c15c93ff	0	0	0	0	0	0	0	0	0	0	0	0	0	/home/dhl_ec/bnelissen/Slides/CD3_manuscript/CD3_slides/AAA405.CD3+pv.location-b/AAA405.CD3+pv.location-b.run1	255	0.7	0.06	0.7	0.06	-8.03717705484	-11.9032363758	0.923056474388	0.0698506960449
599.0	1395503.0	305.0	10476.0	1395503.0	4000000.0	7.0	4.0	1.42	2.36	1.13	0.0499999999997	6.5	0.61	1.26	0.16	7.47	0.27	2.18	1.52	0.71	AAA405.CD3+pv.location-b.X8.Y5.tile.tissue.png	119	1	2000	119	72bbdbe45fea8978c32f9a54da3e4146	0	0	0	0	0	0	0	0	0	0	0	0	0	/home/dhl_ec/bnelissen/Slides/CD3_manuscript/CD3_slides/AAA405.CD3+pv.location-b/AAA405.CD3+pv.location-b.run1	255	0.7	0.06	0.7	0.06	-8.77818725385	-12.3549648228	1.76652922433	0.100338152344
0.0	104039.0	0.0	2687.0	104039.0	4000000.0	0.0	4.0	3.07	2.48	1.13	0.0499999999997	6.44	0.37	0.76	0.2	5.65	0.13	2.11	1.54	0.38	AAA405.CD3+pv.location-b.X8.Y6.tile.tissue.png	120	1	2000	120	f05702135355939767a9424e01bee411	0	0	0	0	0	0	0	0	0	0	0	0	0	/home/dhl_ec/bnelissen/Slides/CD3_manuscript/CD3_slides/AAA405.CD3+pv.location-b/AAA405.CD3+pv.location-b.run1	255	0.7	0.06	0.7	0.06	0.0	-12.6628101771	0.41607665605	0.0635567636719
0.0	3686.0	0.0	445.0	3686.0	4000000.0	0.0	2.0	1.47	1.6	1.12	0.0599999999999	6.45	0.36	0.81	0.2	5.42	0.14	2.04	1.51	0.39	AAA405.CD3+pv.location-b.X8.Y7.tile.tissue.png	121	1	2000	121	1a53cb9a9078440db3f8a8f7cd220144	0	0	0	0	0	0	0	0	0	0	0	0	0	/home/dhl_ec/bnelissen/Slides/CD3_manuscript/CD3_slides/AAA405.CD3+pv.location-b/AAA405.CD3+pv.location-b.run1	255	0.7	0.06	0.7	0.06	0.0	-10.2808302201	0.0227022052005	11.9904953641
0.0	259152.0	0.0	6491.0	259152.0	4000000.0	0.0	5.0	2.43	2.26	1.08	0.0500000000002	6.28	0.36	0.73	0.2	5.53	0.14	2.09	1.47	0.37	AAA405.CD3+pv.location-b.X9.Y0.tile.tissue.png	122	1	2000	122	da2b93d150ebb91623f85834d8d8b8a3	0	0	0	0	0	0	0	0	0	0	0	0	0	/home/dhl_ec/bnelissen/Slides/CD3_manuscript/CD3_slides/AAA405.CD3+pv.location-b/AAA405.CD3+pv.location-b.run1	255	0.7	0.06	0.7	0.06	0.0	-10.3728437951	0.0307733156935	6.22653639722
0.0	1284339.0	0.0	10623.0	1284339.0	4000000.0	0.0	2.0	2.71	3.28	1.06	0.0499999999997	6.58	0.37	0.76	0.18	6.92	0.18	2.11	1.47	0.39	AAA405.CD3+pv.location-b.X9.Y1.tile.tissue.png	123	1	2000	123	79e0dcd7f0954a77b80557c7336b578b	0	0	0	0	0	0	0	0	0	0	0	0	0	/home/dhl_ec/bnelissen/Slides/CD3_manuscript/CD3_slides/AAA405.CD3+pv.location-b/AAA405.CD3+pv.location-b.run1	255	0.7	0.06	0.7	0.06	-7.22507729409	-11.669141721	0.988010572891	0.0653009785156
0.0	3938123.0	0.0	9914.0	3938123.0	4000000.0	0.0	2.0	1.6	2.22	1.08	0.0500000000002	7.9	0.51	0.73	0.0599999999999	8.89	0.28	2.16	1.49	0.42	AAA405.CD3+pv.location-b.X9.Y2.tile.tissue.png	124	1	2000	124	c7a861db28eafc9f70ef167daa3fe616	0	0	0	0	0	0	0	0	0	0	0	0	0	/home/dhl_ec/bnelissen/Slides/CD3_manuscript/CD3_slides/AAA405.CD3+pv.location-b/AAA405.CD3+pv.location-b.run1	255	0.7	0.06	0.7	0.06	-7.51956495828	-12.1620785137	0.696503270478	0.0739743800049
103.0	3999105.0	42.0	8241.0	3999105.0	4000000.0	1.0	1.0	0.889999999999	1.18	1.12	0.0500000000002	6.21	0.36	0.74	0.0599999999999	9.48	0.35	2.11	1.48	0.42	AAA405.CD3+pv.location-b.X9.Y3.tile.tissue.png	125	1	2000	125	8790629ba178191ee168527f8c4627ea	0	0	0	0	0	0	0	0	0	0	0	0	0	/home/dhl_ec/bnelissen/Slides/CD3_manuscript/CD3_slides/AAA405.CD3+pv.location-b/AAA405.CD3+pv.location-b.run1	255	0.7	0.06	0.7	0.06	-8.16417788757	-11.5685357687	0.64628726762	0.0548736664963
322.0	3862048.0	164.0	11201.0	3862048.0	4000000.0	3.0	1.0	0.9	1.49	1.1	0.0500000000002	9.83	0.35	0.71	0.0599999999999	9.53	0.35	2.19	1.58	0.43	AAA405.CD3+pv.location-b.X9.Y4.tile.tissue.png	126	1	2000	126	f5e02c2f01a0d19a8fd1c3468c0a518b	0	0	0	0	0	0	0	0	0	0	0	0	0	/home/dhl_ec/bnelissen/Slides/CD3_manuscript/CD3_slides/AAA405.CD3+pv.location-b/AAA405.CD3+pv.location-b.run1	255	0.7	0.06	0.7	0.06	-8.72589218797	-11.6237946601	0.966312508168	0.0950936228027
247.0	486719.0	117.0	8080.0	486719.0	4000000.0	2.0	7.0	1.18	2.02	1.78	0.0700000000002	10.02	0.57	0.74	0.2	6.91	0.22	2.1	1.51	0.38	AAA405.CD3+pv.location-b.X9.Y5.tile.tissue.png	127	1	2000	127	34e89627e4a74299f8a8123b3a02464f	0	0	0	0	0	0	0	0	0	0	0	0	0	/home/dhl_ec/bnelissen/Slides/CD3_manuscript/CD3_slides/AAA405.CD3+pv.location-b/AAA405.CD3+pv.location-b.run1	255	0.7	0.06	0.7	0.06	-8.69857129862	-12.6714694661	1.16801945928	0.0940889375
0.0	44139.0	0.0	2188.0	44139.0	4000000.0	0.0	4.0	0.9	1.02	1.11	0.0600000000004	6.78	0.37	0.76	0.21	5.87	0.13	2.1	1.54	0.38	AAA405.CD3+pv.location-b.X9.Y6.tile.tissue.png	128	1	2000	128	23fbb39e6c47a7e54e01d182976681e5	0	0	0	0	0	0	0	0	0	0	0	0	0	/home/dhl_ec/bnelissen/Slides/CD3_manuscript/CD3_slides/AAA405.CD3+pv.location-b/AAA405.CD3+pv.location-b.run1	255	0.7	0.06	0.7	0.06	0.0	-9.49619860861	0.0520423307177	2.41690185379
0.0	0.0	0.0	0.0	0.0	4000000.0	0.0	0.0	0.67	1.07	1.12	0.0599999999999	5.57	0.29	0.91	0.2	4.6	0.21	2.99	1.48	0.349999999999	AAA405.CD3+pv.location-b.X9.Y7.tile.tissue.png	129	1	2000	129	a06b354d238c11e24fe7088ee243a8b8	0	0	0	0	0	0	0	0	0	0	0	0	0	/home/dhl_ec/bnelissen/Slides/CD3_manuscript/CD3_slides/AAA405.CD3+pv.location-b/AAA405.CD3+pv.location-b.run1	255	1.0	0.06	1.0	0.06	0.0	0.0	0.0	3.19528125
[truncated: 2 more columns]
