# Supplementary material for: SlideToolkit: An Assistive Toolset for the Histological Quantification of Whole Slide Images
Source: PLoS One. 2014 Nov 5;9(11):e110289. doi: 10.1371/journal.pone.0110289 (PMC4220929; doi:10.1371/journal.pone.0110289)
Supplement: RawData S1 — ICC and BlandAltman plot - measurements and r-script.zip. Measurements of Run1 and Run2, including the code for the calculation of the intraclass correlation coefficient (ICC) and the code for the Bland and Altman plot. (ZIP) [file pone.0110289.s003.zip › cellprofiler.measurements/run1.37f42e9ad0100f5e0f20b85bf28296e5.DefaultOUT_Image.csv]

AreaOccupied_AreaOccupied_DAB_Nuclei	AreaOccupied_AreaOccupied_Tissue	AreaOccupied_Perimeter_DAB_Nuclei	AreaOccupied_Perimeter_Tissue	AreaOccupied_TotalArea_DAB_Nuclei	AreaOccupied_TotalArea_Tissue	Count_DAB_Nuclei	Count_Tissue	ExecutionTime_01LoadImages	ExecutionTime_02ColorToGray	ExecutionTime_03Smooth	ExecutionTime_04ImageMath	ExecutionTime_05IdentifyPrimaryObjects	ExecutionTime_06MeasureImageAreaOccupied	ExecutionTime_07UnmixColors	ExecutionTime_08MaskImage	ExecutionTime_09IdentifyPrimaryObjects	ExecutionTime_10MeasureImageAreaOccupied	ExecutionTime_11OverlayOutlines	ExecutionTime_12OverlayOutlines	ExecutionTime_13SaveImages	FileName_Original	Group_Index	Group_Number	Height_Original	ImageNumber	MD5Digest_Original	ModuleError_01LoadImages	ModuleError_02ColorToGray	ModuleError_03Smooth	ModuleError_04ImageMath	ModuleError_05IdentifyPrimaryObjects	ModuleError_06MeasureImageAreaOccupied	ModuleError_07UnmixColors	ModuleError_08MaskImage	ModuleError_09IdentifyPrimaryObjects	ModuleError_10MeasureImageAreaOccupied	ModuleError_11OverlayOutlines	ModuleError_12OverlayOutlines	ModuleError_13SaveImages	PathName_Original	Scaling_Original	Threshold_FinalThreshold_DAB_Nuclei	Threshold_FinalThreshold_Tissue	Threshold_OrigThreshold_DAB_Nuclei	Threshold_OrigThreshold_Tissue	Threshold_SumOfEntropies_DAB_Nuclei	Threshold_SumOfEntropies_Tissue	Threshold_WeightedVariance_DAB_Nuclei	Threshold_WeightedVariance_Tissue
0.0	0.0	0.0	0.0	0.0	4000000.0	0.0	0.0	4.77	3.98	1.24	0.06	6.03	0.32	1.02	0.23	5.37	0.14	2.17	1.64	1.47	AAA614.CD3.I-1.X0.Y10.tile.tissue.png	1	1	2000	1	dd835e9d78dc3e0783c68999c2c78a80	0	0	0	0	0	0	0	0	0	0	0	0	0	/home/dhl_ec/bnelissen/Slides/CD3_manuscript/CD3_slides/AAA614.CD3.I-1/AAA614.CD3.I-1.run1	255	1.0	0.06	1.0	0.06	0.0	0.0	0.0	4.7995015
0.0	0.0	0.0	0.0	0.0	4000000.0	0.0	0.0	0.88	1.42	1.21	0.06	5.99	0.31	0.95	0.22	5.02	0.13	2.16	1.63	0.86	AAA614.CD3.I-1.X0.Y6.tile.tissue.png	2	1	2000	2	95a6fa2c9cdfe78a3879e722b545ea90	0	0	0	0	0	0	0	0	0	0	0	0	0	/home/dhl_ec/bnelissen/Slides/CD3_manuscript/CD3_slides/AAA614.CD3.I-1/AAA614.CD3.I-1.run1	255	1.0	0.06	1.0	0.06	0.0	0.0	0.0	7.411813
0.0	0.0	0.0	0.0	0.0	4000000.0	0.0	0.0	1.73	3.97	1.26	0.06	6.44	0.33	0.9	0.24	5.13	0.14	2.39	1.66	0.71	AAA614.CD3.I-1.X0.Y7.tile.tissue.png	3	1	2000	3	99a985153894401390bf43b943ef4463	0	0	0	0	0	0	0	0	0	0	0	0	0	/home/dhl_ec/bnelissen/Slides/CD3_manuscript/CD3_slides/AAA614.CD3.I-1/AAA614.CD3.I-1.run1	255	1.0	0.06	1.0	0.06	0.0	0.0	0.0	9.569105
8053.0	1533099.0	2365.0	7567.0	1533099.0	4000000.0	48.0	2.0	3.88	2.99	1.25	0.06	7.37	0.62	1.06	0.17	8.51	0.3	2.37	1.65	0.49	AAA614.CD3.I-1.X0.Y8.tile.tissue.png	4	1	2000	4	6332f89e590b1e576cffd84aaeee2eb2	0	0	0	0	0	0	0	0	0	0	0	0	0	/home/dhl_ec/bnelissen/Slides/CD3_manuscript/CD3_slides/AAA614.CD3.I-1/AAA614.CD3.I-1.run1	255	0.7	0.06	0.7	0.06	-8.92120572883	-11.1253633666	1.64917289159	0.391045773438
0.0	669038.0	0.0	4916.0	669038.0	4000000.0	0.0	1.0	2.74	2.55	1.2	0.07	7.25	0.4	0.85	0.2	7.19	0.28	2.34	1.77	0.52	AAA614.CD3.I-1.X0.Y9.tile.tissue.png	5	1	2000	5	23eaf1f89c2fd84d959c6117ff53873d	0	0	0	0	0	0	0	0	0	0	0	0	0	/home/dhl_ec/bnelissen/Slides/CD3_manuscript/CD3_slides/AAA614.CD3.I-1/AAA614.CD3.I-1.run1	255	0.7	0.06	0.7	0.06	-7.86070586318	-11.1603031873	0.90922960549	1.67820832812
1037.0	457448.0	409.0	10262.0	457448.0	4000000.0	8.0	5.0	1.66	4.07	1.35	0.07	7.65	0.41	0.89	0.22	7.73	0.25	2.35	1.65	0.47	AAA614.CD3.I-1.X1.Y10.tile.tissue.png	6	1	2000	6	0832aac2aec4f2efed074ba8f3defa74	0	0	0	0	0	0	0	0	0	0	0	0	0	/home/dhl_ec/bnelissen/Slides/CD3_manuscript/CD3_slides/AAA614.CD3.I-1/AAA614.CD3.I-1.run1	255	0.7	0.06	0.7	0.06	-9.08421438706	-11.7518986947	2.55839906466	1.78372531641
0.0	0.0	0.0	0.0	0.0	4000000.0	0.0	0.0	1.02	2.44	1.24	0.07	6.07	0.33	1.01	0.24	4.89	0.14	2.16	1.63	0.44	AAA614.CD3.I-1.X1.Y5.tile.tissue.png	7	1	2000	7	81132f1bb7d0b03895b50125b60de66a	0	0	0	0	0	0	0	0	0	0	0	0	0	/home/dhl_ec/bnelissen/Slides/CD3_manuscript/CD3_slides/AAA614.CD3.I-1/AAA614.CD3.I-1.run1	255	1.0	0.06	1.0	0.06	0.0	0.0	0.0	4.317874
1313.0	968341.0	545.0	9791.0	968341.0	4000000.0	11.0	1.0	3.11	2.95	1.45	0.09	7.52	0.41	0.81	0.19	7.9	0.26	2.36	1.63	0.5	AAA614.CD3.I-1.X1.Y6.tile.tissue.png	8	1	2000	8	6156bd35e88d544b649117a1af39d5a7	0	0	0	0	0	0	0	0	0	0	0	0	0	/home/dhl_ec/bnelissen/Slides/CD3_manuscript/CD3_slides/AAA614.CD3.I-1/AAA614.CD3.I-1.run1	255	0.7	0.06	0.7	0.06	-9.21293864313	-11.3405342977	2.43056327385	0.314636171875
2495.0	2662470.0	885.0	13516.0	2662470.0	4000000.0	17.0	2.0	4.26	3.08	1.7	0.05	9.19	0.4	0.79	0.11	9.32	0.52	3.21	1.77	0.7	AAA614.CD3.I-1.X1.Y7.tile.tissue.png	9	1	2000	9	889185ac585b5d4af21c8661770a7320	0	0	0	0	0	0	0	0	0	0	0	0	0	/home/dhl_ec/bnelissen/Slides/CD3_manuscript/CD3_slides/AAA614.CD3.I-1/AAA614.CD3.I-1.run1	255	0.7	0.06	0.7	0.06	-8.651982079	-10.8221953606	1.45268053864	0.182148773437
69919.0	3369703.0	23607.0	24394.0	3369703.0	4000000.0	459.0	7.0	1.67	3.15	1.36	0.06	9.62	0.42	0.81	0.1	10.86	0.38	2.41	1.62	0.59	AAA614.CD3.I-1.X1.Y8.tile.tissue.png	10	1	2000	10	55e05759cd1f992fe0dce41f28697cce	0	0	0	0	0	0	0	0	0	0	0	0	0	/home/dhl_ec/bnelissen/Slides/CD3_manuscript/CD3_slides/AAA614.CD3.I-1/AAA614.CD3.I-1.run1	255	0.7	0.06	0.7	0.06	-9.32799971767	-12.8509757886	2.95620909162	0.472842820312
3691.0	3294669.0	1746.0	19903.0	3294669.0	4000000.0	39.0	5.0	4.23	2.6	1.69	0.06	19.24	0.52	0.9	0.09	9.68	0.45	2.49	1.64	0.53	AAA614.CD3.I-1.X1.Y9.tile.tissue.png	11	1	2000	11	eda84f01711255b29ad2701316b4ed9f	0	0	0	0	0	0	0	0	0	0	0	0	0	/home/dhl_ec/bnelissen/Slides/CD3_manuscript/CD3_slides/AAA614.CD3.I-1/AAA614.CD3.I-1.run1	255	0.7	0.06	0.7	0.06	-9.61785625376	-12.1173873217	2.72806403862	0.31240353125
145.0	278232.0	78.0	3518.0	278232.0	4000000.0	2.0	3.0	0.98	1.28	1.2	0.06	7.26	0.4	0.82	0.22	7.29	0.24	2.29	1.64	0.59	AAA614.CD3.I-1.X10.Y3.tile.tissue.png	12	1	2000	12	185a00d2006657f395c24973c0ddb5d8	0	0	0	0	0	0	0	0	0	0	0	0	0	/home/dhl_ec/bnelissen/Slides/CD3_manuscript/CD3_slides/AAA614.CD3.I-1/AAA614.CD3.I-1.run1	255	0.7	0.06	0.7	0.06	-8.98320051169	-11.6303681932	3.3192280095	1.41256019922
25189.0	2238816.0	9635.0	12128.0	2238816.0	4000000.0	193.0	4.0	1.43	1.75	1.37	0.06	7.84	0.41	0.81	0.15	9.38	0.34	2.41	1.64	0.46	AAA614.CD3.I-1.X10.Y4.tile.tissue.png	13	1	2000	13	7b204722e483a257680102c1147d96d9	0	0	0	0	0	0	0	0	0	0	0	0	0	/home/dhl_ec/bnelissen/Slides/CD3_manuscript/CD3_slides/AAA614.CD3.I-1/AAA614.CD3.I-1.run1	255	0.7	0.06	0.7	0.06	-9.29990227307	-11.455922175	2.37376275275	0.276254273437
9800.0	3223692.0	4549.0	18958.0	3223692.0	4000000.0	100.0	13.0	1.07	1.27	1.25	0.05	7.95	0.41	0.79	0.1	10.03	0.37	2.42	1.64	0.49	AAA614.CD3.I-1.X10.Y5.tile.tissue.png	14	1	2000	14	8a9f6ea7cc9e4ef70f20a703b593c1a5	0	0	0	0	0	0	0	0	0	0	0	0	0	/home/dhl_ec/bnelissen/Slides/CD3_manuscript/CD3_slides/AAA614.CD3.I-1/AAA614.CD3.I-1.run1	255	0.7	0.06	0.7	0.06	-9.16930177865	-11.7139842181	1.63461110398	0.231856914063
5353.0	1450891.0	2546.0	15362.0	1450891.0	4000000.0	56.0	5.0	1.09	2.87	1.21	0.05	7.71	0.41	0.82	0.19	8.36	0.3	2.43	1.65	0.48	AAA614.CD3.I-1.X10.Y6.tile.tissue.png	15	1	2000	15	ecfb9228237765774934cef4bc747ddb	0	0	0	0	0	0	0	0	0	0	0	0	0	/home/dhl_ec/bnelissen/Slides/CD3_manuscript/CD3_slides/AAA614.CD3.I-1/AAA614.CD3.I-1.run1	255	0.7	0.06	0.7	0.06	-9.08486039705	-12.1360924646	1.54297843546	0.209820117187
0.0	3522.0	0.0	352.0	3522.0	4000000.0	0.0	1.0	2.86	3.76	1.21	0.0700000000001	7.22	0.4	0.89	0.24	6.12	0.15	2.22	1.64	0.4	AAA614.CD3.I-1.X10.Y7.tile.tissue.png	16	1	2000	16	dfd7a8ad88c23fcbca7865cffc0afcfd	0	0	0	0	0	0	0	0	0	0	0	0	0	/home/dhl_ec/bnelissen/Slides/CD3_manuscript/CD3_slides/AAA614.CD3.I-1/AAA614.CD3.I-1.run1	255	0.7	0.06	0.7	0.06	0.0	-12.3437221062	3.50031248891	3.56397127362
0.0	0.0	0.0	0.0	0.0	4000000.0	0.0	0.0	3.11	1.33	1.23	0.06	6.89	0.32	0.92	0.24	4.94	0.13	2.14	1.64	0.41	AAA614.CD3.I-1.X11.Y1.tile.tissue.png	17	1	2000	17	2dc442043103a666b52be889140f4377	0	0	0	0	0	0	0	0	0	0	0	0	0	/home/dhl_ec/bnelissen/Slides/CD3_manuscript/CD3_slides/AAA614.CD3.I-1/AAA614.CD3.I-1.run1	255	1.0	0.06	1.0	0.06	0.0	-12.1603170457	0.0	3.02188522174
155.0	52349.0	61.0	2609.0	52349.0	4000000.0	1.0	4.0	0.91	1.27	1.23	0.0599999999999	7.31	0.41	0.86	0.23	7.24	0.23	2.28	1.62	0.62	AAA614.CD3.I-1.X11.Y2.tile.tissue.png	18	1	2000	18	2bf3fa032c9a84f6913ff1642c11b840	0	0	0	0	0	0	0	0	0	0	0	0	0	/home/dhl_ec/bnelissen/Slides/CD3_manuscript/CD3_slides/AAA614.CD3.I-1/AAA614.CD3.I-1.run1	255	0.7	0.06	0.7	0.06	-9.54156758383	-12.0737998623	4.19432575143	2.71524100684
5270.0	1778657.0	2355.0	10250.0	1778657.0	4000000.0	50.0	3.0	3.03	2.69	1.23	0.05	7.35	0.43	0.8	0.18	8.61	0.3	2.36	1.64	0.5	AAA614.CD3.I-1.X11.Y3.tile.tissue.png	19	1	2000	19	a9da3b3ec652c0f59ebe5875b9cc46bc	0	0	0	0	0	0	0	0	0	0	0	0	0	/home/dhl_ec/bnelissen/Slides/CD3_manuscript/CD3_slides/AAA614.CD3.I-1/AAA614.CD3.I-1.run1	255	0.7	0.06	0.7	0.06	-9.1728128463	-11.2048936402	2.15027986655	0.206182921875
21668.0	3996168.0	9366.0	8572.0	3996168.0	4000000.0	203.0	1.0	2.34	3.9	1.24	0.05	7.1	0.4	0.81	0.0600000000001	10.83	0.41	2.36	1.64	0.48	AAA614.CD3.I-1.X11.Y4.tile.tissue.png	20	1	2000	20	2c030b99f8a2be8c0bbcac33c98f0027	0	0	0	0	0	0	0	0	0	0	0	0	0	/home/dhl_ec/bnelissen/Slides/CD3_manuscript/CD3_slides/AAA614.CD3.I-1/AAA614.CD3.I-1.run1	255	0.7	0.06	0.7	0.06	-9.43214013738	-12.2234911651	1.37473159349	0.155237372803
7406.0	2135993.0	3161.0	10572.0	2135993.0	4000000.0	66.0	4.0	1.27	1.73	1.22	0.0600000000001	7.75	0.41	0.81	0.15	9.14	0.33	2.38	1.64	0.45	AAA614.CD3.I-1.X11.Y5.tile.tissue.png	21	1	2000	21	4bdf9b819ccf7ac701f38b9dac9d10bd	0	0	0	0	0	0	0	0	0	0	0	0	0	/home/dhl_ec/bnelissen/Slides/CD3_manuscript/CD3_slides/AAA614.CD3.I-1/AAA614.CD3.I-1.run1	255	0.7	0.06	0.7	0.06	-8.77881638777	-11.7080904105	0.998894947051	0.138787929688
0.0	26899.0	0.0	1104.0	26899.0	4000000.0	0.0	2.0	3.07	2.5	1.27	0.0699999999999	7.45	0.41	0.86	0.24	6.97	0.15	2.24	1.66	0.4	AAA614.CD3.I-1.X11.Y6.tile.tissue.png	22	1	2000	22	52a4ee7a2d77275f7663f60ffb94210f	0	0	0	0	0	0	0	0	0	0	0	0	0	/home/dhl_ec/bnelissen/Slides/CD3_manuscript/CD3_slides/AAA614.CD3.I-1/AAA614.CD3.I-1.run1	255	0.7	0.06	0.7	0.06	-7.93794287359	-11.7478646153	2.74041410362	3.47452002771
0.0	0.0	0.0	0.0	0.0	4000000.0	0.0	0.0	0.93	2.03	1.25	0.0600000000001	6.28	0.33	0.95	0.24	5.14	0.14	2.19	1.66	0.39	AAA614.CD3.I-1.X12.Y0.tile.tissue.png	23	1	2000	23	b144a4390db252aa4efb8823bc13c3f8	0	0	0	0	0	0	0	0	0	0	0	0	0	/home/dhl_ec/bnelissen/Slides/CD3_manuscript/CD3_slides/AAA614.CD3.I-1/AAA614.CD3.I-1.run1	255	1.0	0.06	1.0	0.06	0.0	0.0	0.0	5.5039765
492.0	336766.0	244.0	6639.0	336766.0	4000000.0	5.0	6.0	1.15	2.26	1.24	0.0599999999999	7.68	0.42	0.82	0.22	7.61	0.25	2.33	1.64	0.41	AAA614.CD3.I-1.X12.Y1.tile.tissue.png	24	1	2000	24	985886e52488c1001e87c28d0a0c701b	0	0	0	0	0	0	0	0	0	0	0	0	0	/home/dhl_ec/bnelissen/Slides/CD3_manuscript/CD3_slides/AAA614.CD3.I-1/AAA614.CD3.I-1.run1	255	0.7	0.06	0.7	0.06	-9.1584966455	-11.1777726949	2.68626808408	0.743281054688
7237.0	1968366.0	3063.0	23525.0	1968366.0	4000000.0	64.0	11.0	1.09	1.46	1.21	0.0599999999999	7.65	0.42	0.8	0.16	8.96	0.32	2.46	1.64	0.46	AAA614.CD3.I-1.X12.Y2.tile.tissue.png	25	1	2000	25	d0ea7226085d1ab879f6275739cc28e1	0	0	0	0	0	0	0	0	0	0	0	0	0	/home/dhl_ec/bnelissen/Slides/CD3_manuscript/CD3_slides/AAA614.CD3.I-1/AAA614.CD3.I-1.run1	255	0.7	0.06	0.7	0.06	-9.16069147976	-11.5148100881	1.89726990946	0.285942710938
10183.0	2368162.0	4462.0	14745.0	2368162.0	4000000.0	94.0	3.0	1.22	2.75	1.26	0.0600000000001	7.59	0.41	0.86	0.16	9.39	0.34	2.45	1.63	0.49	AAA614.CD3.I-1.X12.Y3.tile.tissue.png	26	1	2000	26	65bbce3d281716411de3f00af1adcef7	0	0	0	0	0	0	0	0	0	0	0	0	0	/home/dhl_ec/bnelissen/Slides/CD3_manuscript/CD3_slides/AAA614.CD3.I-1/AAA614.CD3.I-1.run1	255	0.7	0.06	0.7	0.06	-9.24863624602	-11.5652087324	1.90828552294	0.3050443125
56.0	1330940.0	35.0	8695.0	1330940.0	4000000.0	1.0	3.0	1.07	1.32	1.21	0.05	7.72	0.41	0.79	0.18	8.32	0.29	2.41	1.65	0.43	AAA614.CD3.I-1.X12.Y4.tile.tissue.png	27	1	2000	27	f49eb99fb862f16d42469d43eb1802ef	0	0	0	0	0	0	0	0	0	0	0	0	0	/home/dhl_ec/bnelissen/Slides/CD3_manuscript/CD3_slides/AAA614.CD3.I-1/AAA614.CD3.I-1.run1	255	0.7	0.06	0.7	0.06	-8.1216675178	-11.2679914415	0.871192082997	0.207213425781
80.0	7068.0	57.0	565.0	7068.0	4000000.0	1.0	2.0	1.53	1.53	1.22	0.0700000000001	7.46	0.4	0.83	0.24	7.25	0.23	2.26	1.64	0.42	AAA614.CD3.I-1.X12.Y5.tile.tissue.png	28	1	2000	28	2dd0e59ddef7ebfc2c7f8549d3980fda	0	0	0	0	0	0	0	0	0	0	0	0	0	/home/dhl_ec/bnelissen/Slides/CD3_manuscript/CD3_slides/AAA614.CD3.I-1/AAA614.CD3.I-1.run1	255	0.7	0.06	0.7	0.06	-8.8279292119	-11.5918689165	2.28528425215	2.54356378638
0.0	0.0	0.0	0.0	0.0	4000000.0	0.0	0.0	1.75	2.01	1.22	0.0600000000001	7.65	0.67	0.95	0.24	4.93	0.14	2.16	2.25	0.62	AAA614.CD3.I-1.X12.Y6.tile.tissue.png	29	1	2000	29	ba965da6f52f655287647a95f3aa0700	0	0	0	0	0	0	0	0	0	0	0	0	0	/home/dhl_ec/bnelissen/Slides/CD3_manuscript/CD3_slides/AAA614.CD3.I-1/AAA614.CD3.I-1.run1	255	1.0	0.06	1.0	0.06	0.0	-10.1086633896	0.0	2.17411400187
0.0	0.0	0.0	0.0	0.0	4000000.0	0.0	0.0	1.29	2.28	1.94	0.0899999999999	9.38	0.45	0.94	0.24	4.97	0.13	2.16	1.64	0.52	AAA614.CD3.I-1.X13.Y0.tile.tissue.png	30	1	2000	30	e596e4665ee817704d547e68efe86ffe	0	0	0	0	0	0	0	0	0	0	0	0	0	/home/dhl_ec/bnelissen/Slides/CD3_manuscript/CD3_slides/AAA614.CD3.I-1/AAA614.CD3.I-1.run1	255	1.0	0.06	1.0	0.06	0.0	-12.1020758142	0.0	3.61488859096
1321.0	1155684.0	685.0	12148.0	1155684.0	4000000.0	15.0	1.0	1.29	1.66	1.9	0.0600000000001	7.73	0.5	0.8	0.19	8.36	0.27	2.39	1.65	0.43	AAA614.CD3.I-1.X13.Y1.tile.tissue.png	31	1	2000	31	af5064a2bccaa07c07d8e4a5a33e63fb	0	0	0	0	0	0	0	0	0	0	0	0	0	/home/dhl_ec/bnelissen/Slides/CD3_manuscript/CD3_slides/AAA614.CD3.I-1/AAA614.CD3.I-1.run1	255	0.7	0.06	0.7	0.06	-8.81877792798	-11.1024163734	2.07896871474	0.250434359375
334.0	296316.0	166.0	5366.0	296316.0	4000000.0	3.0	3.0	1.24	1.11	1.28	0.0699999999999	7.66	0.48	0.83	0.22	7.53	0.24	2.33	1.66	0.44	AAA614.CD3.I-1.X13.Y2.tile.tissue.png	32	1	2000	32	c712370798c7b8f938a8abd8d5301d38	0	0	0	0	0	0	0	0	0	0	0	0	0	/home/dhl_ec/bnelissen/Slides/CD3_manuscript/CD3_slides/AAA614.CD3.I-1/AAA614.CD3.I-1.run1	255	0.7	0.06	0.7	0.06	-8.94882631985	-10.8031450209	1.3627629456	1.76678446387
0.0	0.0	0.0	0.0	0.0	4000000.0	0.0	0.0	0.86	1.65	1.23	0.0699999999999	6.98	0.7	0.94	0.24	5.82	0.19	2.81	1.64	0.53	AAA614.CD3.I-1.X13.Y3.tile.tissue.png	33	1	2000	33	4ba8cf20ce75cc2c52115eb86cd971d1	0	0	0	0	0	0	0	0	0	0	0	0	0	/home/dhl_ec/bnelissen/Slides/CD3_manuscript/CD3_slides/AAA614.CD3.I-1/AAA614.CD3.I-1.run1	255	1.0	0.06	1.0	0.06	0.0	-12.017553255	0.0	4.19899120883
0.0	0.0	0.0	0.0	0.0	4000000.0	0.0	0.0	0.81	1.49	1.51	0.0600000000001	6.6	0.4	0.96	0.23	5.13	0.2	2.17	1.63	0.44	AAA614.CD3.I-1.X13.Y4.tile.tissue.png	34	1	2000	34	853e382a737673b861453e6c540d5909	0	0	0	0	0	0	0	0	0	0	0	0	0	/home/dhl_ec/bnelissen/Slides/CD3_manuscript/CD3_slides/AAA614.CD3.I-1/AAA614.CD3.I-1.run1	255	1.0	0.06	1.0	0.06	0.0	-11.0488966935	0.0	3.42038223588
0.0	0.0	0.0	0.0	0.0	2972000.0	0.0	0.0	0.8	2.65	0.96	0.05	4.66	0.24	0.72	0.18	3.72	0.1	1.58	1.21	0.43	AAA614.CD3.I-1.X14.Y0.tile.tissue.png	35	1	1486	35	db1a5b3fd936bd104ab9e3967af946f7	0	0	0	0	0	0	0	0	0	0	0	0	0	/home/dhl_ec/bnelissen/Slides/CD3_manuscript/CD3_slides/AAA614.CD3.I-1/AAA614.CD3.I-1.run1	255	1.0	0.06	1.0	0.06	0.0	0.0	0.0	3.59984286676
0.0	0.0	0.0	0.0	0.0	2972000.0	0.0	0.0	2.01	2.99	1.17	0.04	4.37	0.32	1.02	0.17	3.61	0.14	1.59	1.21	0.31	AAA614.CD3.I-1.X14.Y1.tile.tissue.png	36	1	1486	36	8c8a2bcc1997e7acabf13a3c49bdf488	0	0	0	0	0	0	0	0	0	0	0	0	0	/home/dhl_ec/bnelissen/Slides/CD3_manuscript/CD3_slides/AAA614.CD3.I-1/AAA614.CD3.I-1.run1	255	1.0	0.06	1.0	0.06	0.0	0.0	0.0	5.38852759085
0.0	0.0	0.0	0.0	0.0	2972000.0	0.0	0.0	3.87	0.85	1.05	0.05	4.99	0.37	0.72	0.2	3.73	0.1	1.6	1.21	0.32	AAA614.CD3.I-1.X14.Y2.tile.tissue.png	37	1	1486	37	2c0a811b6aa9ee005ec6af836adfb80d	0	0	0	0	0	0	0	0	0	0	0	0	0	/home/dhl_ec/bnelissen/Slides/CD3_manuscript/CD3_slides/AAA614.CD3.I-1/AAA614.CD3.I-1.run1	255	1.0	0.06	1.0	0.06	0.0	-11.4140384675	0.0	2.08332970237
0.0	0.0	0.0	0.0	0.0	2972000.0	0.0	0.0	4.33	3.25	0.92	0.0400000000001	4.59	0.24	0.71	0.18	4.01	0.18	2.34	1.24	0.37	AAA614.CD3.I-1.X14.Y3.tile.tissue.png	38	1	1486	38	7bfca285ba1cc66a4896d093a853f83d	0	0	0	0	0	0	0	0	0	0	0	0	0	/home/dhl_ec/bnelissen/Slides/CD3_manuscript/CD3_slides/AAA614.CD3.I-1/AAA614.CD3.I-1.run1	255	1.0	0.06	1.0	0.06	0.0	0.0	0.0	2.93052893674
0.0	0.0	0.0	0.0	0.0	2972000.0	0.0	0.0	3.39	2.54	1.15	0.0599999999999	4.74	0.24	0.7	0.17	3.83	0.11	1.61	2.01	0.41	AAA614.CD3.I-1.X14.Y4.tile.tissue.png	39	1	1486	39	f6e00a1117d45913f0aa5203b2f1081b	0	0	0	0	0	0	0	0	0	0	0	0	0	/home/dhl_ec/bnelissen/Slides/CD3_manuscript/CD3_slides/AAA614.CD3.I-1/AAA614.CD3.I-1.run1	255	1.0	0.06	1.0	0.06	0.0	0.0	0.0	3.20080450875
9373.0	1203518.0	3875.0	25879.0	1203518.0	4000000.0	81.0	16.0	3.56	2.89	1.37	0.0800000000002	8.01	0.8	0.8	0.19	8.33	0.42	2.77	1.65	0.67	AAA614.CD3.I-1.X2.Y10.tile.tissue.png	40	1	2000	40	c4aa755f491a39b069dee87a5b3ed684	0	0	0	0	0	0	0	0	0	0	0	0	0	/home/dhl_ec/bnelissen/Slides/CD3_manuscript/CD3_slides/AAA614.CD3.I-1/AAA614.CD3.I-1.run1	255	0.7	0.06	0.7	0.06	-9.22733539652	-11.4621711624	2.66683326724	0.258786007812
2746.0	156613.0	1091.0	3674.0	156613.0	808000.0	21.0	1.0	0.85	2.23	0.46	0.02	2.92	0.13	0.28	0.0599999999999	2.16	0.0799999999999	0.73	0.51	0.15	AAA614.CD3.I-1.X2.Y11.tile.tissue.png	41	1	2000	41	2698f2f867727b80bb58d4bd576a6a34	0	0	0	0	0	0	0	0	0	0	0	0	0	/home/dhl_ec/bnelissen/Slides/CD3_manuscript/CD3_slides/AAA614.CD3.I-1/AAA614.CD3.I-1.run1	255	0.7	0.06	0.7	0.06	-9.09380466827	-12.2863736497	3.67261225978	1.40114187229
66.0	2386.0	34.0	266.0	2386.0	4000000.0	1.0	1.0	4.03	3.51	1.89	0.0899999999999	8.55	0.39	0.94	0.22	6.97	0.31	2.32	1.62	0.5	AAA614.CD3.I-1.X2.Y5.tile.tissue.png	42	1	2000	42	efb35ac9e8f17ecc5efcab79d65a3cdd	0	0	0	0	0	0	0	0	0	0	0	0	0	/home/dhl_ec/bnelissen/Slides/CD3_manuscript/CD3_slides/AAA614.CD3.I-1/AAA614.CD3.I-1.run1	255	0.7	0.06	0.7	0.06	-8.9656535198	-12.2965509013	3.30264013884	2.64449267548
2570.0	457245.0	1175.0	13814.0	457245.0	4000000.0	24.0	18.0	1.66	3.35	1.89	0.0700000000002	7.41	0.43	0.81	0.33	8.15	0.25	2.41	1.63	0.56	AAA614.CD3.I-1.X2.Y6.tile.tissue.png	43	1	2000	43	9d95dc0bffc7fe3db48dd74eb2a6c804	0	0	0	0	0	0	0	0	0	0	0	0	0	/home/dhl_ec/bnelissen/Slides/CD3_manuscript/CD3_slides/AAA614.CD3.I-1/AAA614.CD3.I-1.run1	255	0.7	0.06	0.7	0.06	-9.43915677425	-11.7102105881	3.73806714801	0.24112884375
51.0	61608.0	29.0	3096.0	61608.0	4000000.0	1.0	7.0	1.68	3.92	1.25	0.0599999999999	7.35	0.41	0.79	0.24	7.35	0.23	2.3	1.63	0.68	AAA614.CD3.I-1.X2.Y7.tile.tissue.png	44	1	2000	44	4af5c5df0fdaf0e8403684d4fde3b936	0	0	0	0	0	0	0	0	0	0	0	0	0	/home/dhl_ec/bnelissen/Slides/CD3_manuscript/CD3_slides/AAA614.CD3.I-1/AAA614.CD3.I-1.run1	255	0.7	0.06	0.7	0.06	-8.83846352239	-11.7979426495	3.13152111945	0.251943146973
817.0	123358.0	426.0	4847.0	123358.0	4000000.0	10.0	5.0	2.78	1.93	1.5	0.0799999999999	7.34	0.4	0.87	0.24	7.27	0.26	2.33	1.73	0.42	AAA614.CD3.I-1.X2.Y8.tile.tissue.png	45	1	2000	45	95cb57bdc8ae38c6544efbf8a3c0ec44	0	0	0	0	0	0	0	0	0	0	0	0	0	/home/dhl_ec/bnelissen/Slides/CD3_manuscript/CD3_slides/AAA614.CD3.I-1/AAA614.CD3.I-1.run1	255	0.7	0.06	0.7	0.06	-9.27382708529	-12.3849304881	3.2819298734	0.201785060547
16035.0	1153645.0	5991.0	28551.0	1153645.0	4000000.0	121.0	41.0	1.19	4.09	1.24	0.05	7.81	0.66	1.09	0.2	8.14	0.28	2.44	1.64	0.63	AAA614.CD3.I-1.X2.Y9.tile.tissue.png	46	1	2000	46	cf6b5503b4ac40304a11b89ec30edb3a	0	0	0	0	0	0	0	0	0	0	0	0	0	/home/dhl_ec/bnelissen/Slides/CD3_manuscript/CD3_slides/AAA614.CD3.I-1/AAA614.CD3.I-1.run1	255	0.7	0.06	0.7	0.06	-9.46492543966	-12.7518113546	3.3120284488	0.29812321875
28489.0	1140961.0	9939.0	24402.0	1140961.0	4000000.0	192.0	18.0	1.83	3.71	1.24	0.0599999999999	8.64	0.42	1.21	0.42	8.63	0.46	2.43	1.65	0.73	AAA614.CD3.I-1.X3.Y10.tile.tissue.png	47	1	2000	47	b0a2a2c87d8a19000fc7729180fa0a5f	0	0	0	0	0	0	0	0	0	0	0	0	0	/home/dhl_ec/bnelissen/Slides/CD3_manuscript/CD3_slides/AAA614.CD3.I-1/AAA614.CD3.I-1.run1	255	0.7	0.06	0.7	0.06	-9.37250789677	-12.3965255194	2.53330975918	0.285160046875
2924.0	47718.0	963.0	2268.0	47718.0	808000.0	17.0	4.0	1.84	2.3	0.4	0.0200000000002	2.25	0.0799999999999	0.16	0.05	1.47	0.05	0.48	0.33	0.18	AAA614.CD3.I-1.X3.Y11.tile.tissue.png	48	1	2000	48	f28fcb298d5c92b00bc9e71b830be948	0	0	0	0	0	0	0	0	0	0	0	0	0	/home/dhl_ec/bnelissen/Slides/CD3_manuscript/CD3_slides/AAA614.CD3.I-1/AAA614.CD3.I-1.run1	255	0.7	0.06	0.7	0.06	-9.67146500051	-11.6035422782	5.09005517359	0.603328956528
0.0	0.0	0.0	0.0	0.0	4000000.0	0.0	0.0	2.66	2.94	1.9	0.0799999999999	8.28	0.69	1.57	0.35	7.08	0.14	2.22	1.64	0.85	AAA614.CD3.I-1.X3.Y5.tile.tissue.png	49	1	2000	49	4581b3044538d2de3787e2e00b4dad2f	0	0	0	0	0	0	0	0	0	0	0	0	0	/home/dhl_ec/bnelissen/Slides/CD3_manuscript/CD3_slides/AAA614.CD3.I-1/AAA614.CD3.I-1.run1	255	1.0	0.06	1.0	0.06	0.0	-10.4880978335	0.0	4.0606343879
0.0	0.0	0.0	0.0	0.0	4000000.0	0.0	0.0	2.66	1.82	1.21	0.0699999999999	6.88	0.46	0.82	0.24	4.98	0.13	2.15	1.64	0.82	AAA614.CD3.I-1.X3.Y6.tile.tissue.png	50	1	2000	50	2997cf6ec45944f0ce0402226e1c16db	0	0	0	0	0	0	0	0	0	0	0	0	0	/home/dhl_ec/bnelissen/Slides/CD3_manuscript/CD3_slides/AAA614.CD3.I-1/AAA614.CD3.I-1.run1	255	1.0	0.06	1.0	0.06	0.0	-10.9796377757	0.0	2.68172596335
0.0	0.0	0.0	0.0	0.0	4000000.0	0.0	0.0	3.39	2.15	1.32	0.0599999999999	6.93	0.32	0.79	0.22	5.0	0.2	2.35	1.64	0.9	AAA614.CD3.I-1.X3.Y7.tile.tissue.png	51	1	2000	51	7907f3d650b4efd36c0fc069825dd2e2	0	0	0	0	0	0	0	0	0	0	0	0	0	/home/dhl_ec/bnelissen/Slides/CD3_manuscript/CD3_slides/AAA614.CD3.I-1/AAA614.CD3.I-1.run1	255	1.0	0.06	1.0	0.06	0.0	-12.0720078828	0.0	0.0572547771606
496.0	231795.0	235.0	7468.0	231795.0	4000000.0	5.0	8.0	3.28	3.23	1.88	0.0699999999999	10.09	0.41	0.85	0.23	7.46	0.23	2.32	1.64	0.69	AAA614.CD3.I-1.X3.Y8.tile.tissue.png	52	1	2000	52	566a40e1a315e2367306429c17442786	0	0	0	0	0	0	0	0	0	0	0	0	0	/home/dhl_ec/bnelissen/Slides/CD3_manuscript/CD3_slides/AAA614.CD3.I-1/AAA614.CD3.I-1.run1	255	0.7	0.06	0.7	0.06	-9.31455975579	-11.7043913827	3.85112942476	0.129827582031
46826.0	2053120.0	16503.0	17620.0	2053120.0	4000000.0	312.0	2.0	2.64	2.21	1.92	0.0799999999999	10.94	0.43	0.8	0.16	9.49	0.33	2.47	1.64	0.52	AAA614.CD3.I-1.X3.Y9.tile.tissue.png	53	1	2000	53	b2b3b261ae41d208fb0b7bbd9ffa6077	0	0	0	0	0	0	0	0	0	0	0	0	0	/home/dhl_ec/bnelissen/Slides/CD3_manuscript/CD3_slides/AAA614.CD3.I-1/AAA614.CD3.I-1.run1	255	0.7	0.06	0.7	0.06	-9.17998462551	-12.2386322429	2.97264834917	0.330373703125
1067.0	322053.0	521.0	3861.0	322053.0	4000000.0	10.0	3.0	2.81	2.11	1.9	0.0799999999999	8.97	0.8	0.93	0.22	8.4	0.3	2.32	1.64	0.41	AAA614.CD3.I-1.X4.Y10.tile.tissue.png	54	1	2000	54	fffe728a3e4327dea05674c19f31fbed	0	0	0	0	0	0	0	0	0	0	0	0	0	/home/dhl_ec/bnelissen/Slides/CD3_manuscript/CD3_slides/AAA614.CD3.I-1/AAA614.CD3.I-1.run1	255	0.7	0.06	0.7	0.06	-8.85022656061	-11.1290533366	1.11023846516	1.76465010449
0.0	1572.0	0.0	200.0	1572.0	4000000.0	0.0	1.0	2.01	3.04	1.64	0.0899999999999	7.63	0.66	0.94	0.26	7.75	0.16	2.33	1.66	0.4	AAA614.CD3.I-1.X4.Y6.tile.tissue.png	55	1	2000	55	ca06fd92d9606f01367463aea1d51fb8	0	0	0	0	0	0	0	0	0	0	0	0	0	/home/dhl_ec/bnelissen/Slides/CD3_manuscript/CD3_slides/AAA614.CD3.I-1/AAA614.CD3.I-1.run1	255	0.7	0.06	0.7	0.06	-8.06382508356	-12.0615667911	2.85075851637	5.10712469214
398.0	196183.0	197.0	7528.0	196183.0	4000000.0	4.0	11.0	4.03	3.14	1.28	0.05	7.7	0.4	1.31	0.34	7.77	0.3	2.32	1.65	0.42	AAA614.CD3.I-1.X4.Y7.tile.tissue.png	56	1	2000	56	527bfbba4313f084a448598853858e45	0	0	0	0	0	0	0	0	0	0	0	0	0	/home/dhl_ec/bnelissen/Slides/CD3_manuscript/CD3_slides/AAA614.CD3.I-1/AAA614.CD3.I-1.run1	255	0.7	0.06	0.7	0.06	-9.46842580587	-11.721253944	4.65159863173	0.169751063477
3018.0	2659073.0	1474.0	21737.0	2659073.0	4000000.0	33.0	6.0	3.33	2.19	1.38	0.05	7.17	0.77	1.11	0.13	10.14	0.4	2.45	1.64	0.45	AAA614.CD3.I-1.X4.Y8.tile.tissue.png	57	1	2000	57	67d0a7c77e054a460a2cd5bea6988d48	0	0	0	0	0	0	0	0	0	0	0	0	0	/home/dhl_ec/bnelissen/Slides/CD3_manuscript/CD3_slides/AAA614.CD3.I-1/AAA614.CD3.I-1.run1	255	0.7	0.06	0.7	0.06	-9.24715850652	-11.6639491341	2.64213589559	0.249963898437
21323.0	2451594.0	7964.0	18618.0	2451594.0	4000000.0	151.0	4.0	1.24	2.71	1.25	0.0599999999999	8.7	0.41	0.79	0.28	9.45	0.35	2.41	1.98	0.56	AAA614.CD3.I-1.X4.Y9.tile.tissue.png	58	1	2000	58	1910ccc365ae07a3b7df42e00b2410d7	0	0	0	0	0	0	0	0	0	0	0	0	0	/home/dhl_ec/bnelissen/Slides/CD3_manuscript/CD3_slides/AAA614.CD3.I-1/AAA614.CD3.I-1.run1	255	0.7	0.06	0.7	0.06	-9.21309537136	-12.1015452133	1.75065182741	0.329958070313
1167.0	38824.0	348.0	2218.0	38824.0	4000000.0	6.0	5.0	2.42	2.94	1.63	0.0599999999999	7.02	0.83	1.39	0.36	10.07	0.35	2.66	1.66	0.61	AAA614.CD3.I-1.X5.Y10.tile.tissue.png	59	1	2000	59	07eb04377353ba4c7e25e5620f858a29	0	0	0	0	0	0	0	0	0	0	0	0	0	/home/dhl_ec/bnelissen/Slides/CD3_manuscript/CD3_slides/AAA614.CD3.I-1/AAA614.CD3.I-1.run1	255	0.7	0.06	0.7	0.06	-9.34071537333	-12.2256485082	4.02330558722	2.26403186279
0.0	0.0	0.0	0.0	0.0	4000000.0	0.0	0.0	4.74	4.22	1.2	0.0600000000002	6.63	0.54	0.94	0.23	5.0	0.25	3.33	2.17	0.53	AAA614.CD3.I-1.X5.Y6.tile.tissue.png	60	1	2000	60	09842d8740f5e09c7716f6ca9a357573	0	0	0	0	0	0	0	0	0	0	0	0	0	/home/dhl_ec/bnelissen/Slides/CD3_manuscript/CD3_slides/AAA614.CD3.I-1/AAA614.CD3.I-1.run1	255	1.0	0.06	1.0	0.06	0.0	-11.8441519986	0.0	2.86151776875
13616.0	787395.0	4350.0	13920.0	787395.0	4000000.0	73.0	12.0	1.11	2.37	1.89	0.0799999999999	10.32	0.42	0.8	0.21	8.22	0.34	2.37	1.64	0.55	AAA614.CD3.I-1.X5.Y7.tile.tissue.png	61	1	2000	61	264ba3479ad7146e7c2a8250ac99fda3	0	0	0	0	0	0	0	0	0	0	0	0	0	/home/dhl_ec/bnelissen/Slides/CD3_manuscript/CD3_slides/AAA614.CD3.I-1/AAA614.CD3.I-1.run1	255	0.7	0.06	0.7	0.06	-9.51431479625	-12.2279642091	3.78600594511	0.278086664062
12564.0	1595174.0	4823.0	14811.0	1595174.0	4000000.0	99.0	8.0	1.79	3.38	1.31	0.05	7.73	0.42	0.79	0.16	8.82	0.42	2.44	1.67	0.43	AAA614.CD3.I-1.X5.Y8.tile.tissue.png	62	1	2000	62	f4ff51c40ae74053c8e8fb3019749d88	0	0	0	0	0	0	0	0	0	0	0	0	0	/home/dhl_ec/bnelissen/Slides/CD3_manuscript/CD3_slides/AAA614.CD3.I-1/AAA614.CD3.I-1.run1	255	0.7	0.06	0.7	0.06	-9.22361780767	-12.1766903063	2.06798445438	0.259546507812
11743.0	656387.0	4202.0	16450.0	656387.0	4000000.0	82.0	14.0	1.27	1.87	1.23	0.05	7.75	0.41	0.8	0.2	7.71	0.26	2.37	1.63	0.53	AAA614.CD3.I-1.X5.Y9.tile.tissue.png	63	1	2000	63	d53de98dbdfda4b050bd6a55d89759b8	0	0	0	0	0	0	0	0	0	0	0	0	0	/home/dhl_ec/bnelissen/Slides/CD3_manuscript/CD3_slides/AAA614.CD3.I-1/AAA614.CD3.I-1.run1	255	0.7	0.06	0.7	0.06	-9.53004856212	-12.5696589559	2.55250420424	0.257458351563
0.0	0.0	0.0	0.0	0.0	4000000.0	0.0	0.0	0.94	2.06	1.23	0.0700000000002	6.0	0.31	0.86	0.23	5.11	0.14	2.18	1.65	0.54	AAA614.CD3.I-1.X6.Y10.tile.tissue.png	64	1	2000	64	82ac84c10142cf5081a512f2ca9a2df3	0	0	0	0	0	0	0	0	0	0	0	0	0	/home/dhl_ec/bnelissen/Slides/CD3_manuscript/CD3_slides/AAA614.CD3.I-1/AAA614.CD3.I-1.run1	255	1.0	0.06	1.0	0.06	0.0	0.0	0.0	9.11243
0.0	2393.0	0.0	292.0	2393.0	4000000.0	0.0	1.0	1.01	2.23	1.22	0.0599999999999	7.06	0.45	0.89	0.23	6.68	0.15	2.21	1.64	0.49	AAA614.CD3.I-1.X6.Y6.tile.tissue.png	65	1	2000	65	16ecfb3d41365e2a52e59d4e53d2aaf0	0	0	0	0	0	0	0	0	0	0	0	0	0	/home/dhl_ec/bnelissen/Slides/CD3_manuscript/CD3_slides/AAA614.CD3.I-1/AAA614.CD3.I-1.run1	255	0.7	0.06	0.7	0.06	-7.85887486179	-12.0935995286	4.34051508569	5.0676727701
8520.0	503912.0	2992.0	10029.0	503912.0	4000000.0	54.0	4.0	1.88	4.15	1.22	0.05	7.32	0.41	0.78	0.2	7.6	0.26	2.39	1.64	0.68	AAA614.CD3.I-1.X6.Y7.tile.tissue.png	66	1	2000	66	0c6ffda4bccea29d15f9069a2c52e83b	0	0	0	0	0	0	0	0	0	0	0	0	0	/home/dhl_ec/bnelissen/Slides/CD3_manuscript/CD3_slides/AAA614.CD3.I-1/AAA614.CD3.I-1.run1	255	0.7	0.06	0.7	0.06	-9.34614431631	-12.0489890686	3.18287625436	0.227384414062
27431.0	998365.0	9531.0	17089.0	998365.0	4000000.0	185.0	6.0	3.69	3.47	1.2	0.05	7.63	0.41	0.79	0.19	8.17	0.29	2.48	1.64	0.58	AAA614.CD3.I-1.X6.Y8.tile.tissue.png	67	1	2000	67	dd7d747c24b20ddac9da436f208a2fda	0	0	0	0	0	0	0	0	0	0	0	0	0	/home/dhl_ec/bnelissen/Slides/CD3_manuscript/CD3_slides/AAA614.CD3.I-1/AAA614.CD3.I-1.run1	255	0.7	0.06	0.7	0.06	-9.41670613536	-12.3283085671	2.40167788088	0.326499328125
1234.0	76570.0	563.0	3528.0	76570.0	4000000.0	11.0	6.0	2.62	2.9	1.27	0.05	7.11	0.4	0.79	0.23	7.17	0.23	2.28	1.63	1.22	AAA614.CD3.I-1.X6.Y9.tile.tissue.png	68	1	2000	68	5bc59ea6468f61eefd92f0464255c0c4	0	0	0	0	0	0	0	0	0	0	0	0	0	/home/dhl_ec/bnelissen/Slides/CD3_manuscript/CD3_slides/AAA614.CD3.I-1/AAA614.CD3.I-1.run1	255	0.7	0.06	0.7	0.06	-9.40861376663	-12.3490122887	3.56261991912	0.128425695313
0.0	3007.0	0.0	432.0	3007.0	4000000.0	0.0	1.0	1.87	3.26	1.18	0.0599999999999	7.13	0.39	0.84	0.22	6.2	0.14	2.21	1.63	0.63	AAA614.CD3.I-1.X7.Y10.tile.tissue.png	69	1	2000	69	5675d1907472ac130477fa218389f2c3	0	0	0	0	0	0	0	0	0	0	0	0	0	/home/dhl_ec/bnelissen/Slides/CD3_manuscript/CD3_slides/AAA614.CD3.I-1/AAA614.CD3.I-1.run1	255	0.7	0.06	0.7	0.06	0.0	-11.0537631492	1.56301345039	5.38851179413
2559.0	219010.0	1033.0	15132.0	219010.0	4000000.0	20.0	25.0	2.03	2.38	1.21	0.0599999999999	7.3	0.41	0.83	0.23	7.52	0.24	2.35	1.66	0.58	AAA614.CD3.I-1.X7.Y6.tile.tissue.png	70	1	2000	70	ec10f0ad275d7326a61cff162ecd734e	0	0	0	0	0	0	0	0	0	0	0	0	0	/home/dhl_ec/bnelissen/Slides/CD3_manuscript/CD3_slides/AAA614.CD3.I-1/AAA614.CD3.I-1.run1	255	0.7	0.06	0.7	0.06	-9.80409066419	-12.0780846231	4.99604965911	1.13309174609
30442.0	1908856.0	11706.0	24377.0	1908856.0	4000000.0	243.0	21.0	1.96	3.08	1.24	0.0599999999999	7.62	0.51	0.81	0.16	9.91	0.32	2.41	1.63	0.45	AAA614.CD3.I-1.X7.Y7.tile.tissue.png	71	1	2000	71	8bf5b26d53b9905a26096a9aa093d3aa	0	0	0	0	0	0	0	0	0	0	0	0	0	/home/dhl_ec/bnelissen/Slides/CD3_manuscript/CD3_slides/AAA614.CD3.I-1/AAA614.CD3.I-1.run1	255	0.7	0.06	0.7	0.06	-9.40645331345	-11.9307870233	2.9988955348	0.36434865625
1615.0	628647.0	776.0	5760.0	628647.0	4000000.0	17.0	3.0	0.96	1.87	1.29	0.0599999999999	7.58	0.41	0.8	0.21	7.81	0.26	2.33	1.64	0.41	AAA614.CD3.I-1.X7.Y8.tile.tissue.png	72	1	2000	72	d835dd64d90001ce16c06eeb4e40aadc	0	0	0	0	0	0	0	0	0	0	0	0	0	/home/dhl_ec/bnelissen/Slides/CD3_manuscript/CD3_slides/AAA614.CD3.I-1/AAA614.CD3.I-1.run1	255	0.7	0.06	0.7	0.06	-8.50247472403	-10.9544330845	1.04887016818	0.145488865234
0.0	0.0	0.0	0.0	0.0	4000000.0	0.0	0.0	1.24	2.44	1.25	0.05	6.56	0.31	0.79	0.23	4.97	0.23	2.18	1.65	0.73	AAA614.CD3.I-1.X7.Y9.tile.tissue.png	73	1	2000	73	c0eb11afab43e64084e72c31c1be4197	0	0	0	0	0	0	0	0	0	0	0	0	0	/home/dhl_ec/bnelissen/Slides/CD3_manuscript/CD3_slides/AAA614.CD3.I-1/AAA614.CD3.I-1.run1	255	1.0	0.06	1.0	0.06	0.0	-10.8308372282	0.0	0.105749481247
0.0	0.0	0.0	0.0	0.0	4000000.0	0.0	0.0	2.54	2.93	1.71	0.0699999999999	6.97	0.33	0.85	0.25	5.2	0.14	2.15	1.64	0.41	AAA614.CD3.I-1.X8.Y10.tile.tissue.png	74	1	2000	74	a8dc619e6c30e9ff237644870ff464e7	0	0	0	0	0	0	0	0	0	0	0	0	0	/home/dhl_ec/bnelissen/Slides/CD3_manuscript/CD3_slides/AAA614.CD3.I-1/AAA614.CD3.I-1.run1	255	1.0	0.06	1.0	0.06	0.0	-11.8629301932	0.0	4.30306678442
0.0	1450.0	0.0	166.0	1450.0	4000000.0	0.0	1.0	1.35	2.25	1.25	0.0599999999999	7.32	0.41	0.88	0.24	6.8	0.14	2.22	1.64	0.39	AAA614.CD3.I-1.X8.Y5.tile.tissue.png	75	1	2000	75	ddf232d3aac7ab2612879653c4d5ded4	0	0	0	0	0	0	0	0	0	0	0	0	0	/home/dhl_ec/bnelissen/Slides/CD3_manuscript/CD3_slides/AAA614.CD3.I-1/AAA614.CD3.I-1.run1	255	0.7	0.06	0.7	0.06	-6.69258705711	-12.2219756537	6.08724746235	3.44893381381
14124.0	602170.0	5906.0	25853.0	602170.0	4000000.0	116.0	38.0	4.45	2.49	1.29	0.0599999999999	7.64	0.42	0.85	0.22	8.3	0.39	2.52	1.63	0.47	AAA614.CD3.I-1.X8.Y6.tile.tissue.png	76	1	2000	76	a90c103d6e60833d6b9fd808e6e9e9a1	0	0	0	0	0	0	0	0	0	0	0	0	0	/home/dhl_ec/bnelissen/Slides/CD3_manuscript/CD3_slides/AAA614.CD3.I-1/AAA614.CD3.I-1.run1	255	0.7	0.06	0.7	0.06	-9.53052432024	-11.9790268766	4.59912705691	0.31382203125
17701.0	1110144.0	7271.0	18425.0	1110144.0	4000000.0	152.0	6.0	1.54	2.36	1.25	0.0599999999999	9.33	0.57	0.79	0.19	8.35	0.42	2.4	1.64	0.44	AAA614.CD3.I-1.X8.Y7.tile.tissue.png	77	1	2000	77	a16767c515e90c2aa4e448dc9f68b3cd	0	0	0	0	0	0	0	0	0	0	0	0	0	/home/dhl_ec/bnelissen/Slides/CD3_manuscript/CD3_slides/AAA614.CD3.I-1/AAA614.CD3.I-1.run1	255	0.7	0.06	0.7	0.06	-9.46032952277	-12.13143594	2.38320961521	0.281351265625
0.0	0.0	0.0	0.0	0.0	4000000.0	0.0	0.0	1.27	4.24	1.24	0.0600000000004	7.35	0.33	0.8	0.24	5.05	0.14	2.18	1.63	0.57	AAA614.CD3.I-1.X8.Y8.tile.tissue.png	78	1	2000	78	87bf3a29136eee9d7b330c1eea793071	0	0	0	0	0	0	0	0	0	0	0	0	0	/home/dhl_ec/bnelissen/Slides/CD3_manuscript/CD3_slides/AAA614.CD3.I-1/AAA614.CD3.I-1.run1	255	1.0	0.06	1.0	0.06	0.0	-9.6110763615	0.0	0.244602513122
0.0	0.0	0.0	0.0	0.0	4000000.0	0.0	0.0	1.31	2.97	1.42	0.0900000000001	7.35	0.55	0.8	0.23	5.01	0.14	2.77	1.7	0.52	AAA614.CD3.I-1.X8.Y9.tile.tissue.png	79	1	2000	79	3d5bb2e83ffda2d8f4c9ca4a839a6de0	0	0	0	0	0	0	0	0	0	0	0	0	0	/home/dhl_ec/bnelissen/Slides/CD3_manuscript/CD3_slides/AAA614.CD3.I-1/AAA614.CD3.I-1.run1	255	1.0	0.06	1.0	0.06	0.0	-9.21800883558	0.0	1.85969327499
0.0	0.0	0.0	0.0	0.0	4000000.0	0.0	0.0	0.82	1.34	1.22	0.0899999999997	6.37	0.66	0.97	0.23	5.14	0.14	2.14	1.64	0.53	AAA614.CD3.I-1.X9.Y10.tile.tissue.png	80	1	2000	80	13de37b99f5f6b114609d5ec0282dad0	0	0	0	0	0	0	0	0	0	0	0	0	0	/home/dhl_ec/bnelissen/Slides/CD3_manuscript/CD3_slides/AAA614.CD3.I-1/AAA614.CD3.I-1.run1	255	1.0	0.06	1.0	0.06	0.0	0.0	0.0	3.804792
798.0	51851.0	402.0	3126.0	51851.0	4000000.0	10.0	3.0	1.04	1.26	1.25	0.0699999999997	7.19	0.77	1.4	0.24	7.09	0.3	2.28	1.63	0.39	AAA614.CD3.I-1.X9.Y4.tile.tissue.png	81	1	2000	81	d769bc3994786677b5164889b26b639c	0	0	0	0	0	0	0	0	0	0	0	0	0	/home/dhl_ec/bnelissen/Slides/CD3_manuscript/CD3_slides/AAA614.CD3.I-1/AAA614.CD3.I-1.run1	255	0.7	0.06	0.7	0.06	-9.44865728155	-12.3232408021	5.53304917861	1.75748205908
31700.0	1749253.0	10557.0	15117.0	1749253.0	4000000.0	201.0	7.0	1.03	1.95	1.31	0.0500000000002	8.5	0.41	0.8	0.16	9.02	0.51	2.45	1.96	0.62	AAA614.CD3.I-1.X9.Y5.tile.tissue.png	82	1	2000	82	4bc971e33bc3d4cf025c30224017da5f	0	0	0	0	0	0	0	0	0	0	0	0	0	/home/dhl_ec/bnelissen/Slides/CD3_manuscript/CD3_slides/AAA614.CD3.I-1/AAA614.CD3.I-1.run1	255	0.7	0.06	0.7	0.06	-9.80703255941	-11.9924871751	2.91116478436	0.333751609375
23403.0	2211280.0	9154.0	22557.0	2211280.0	4000000.0	187.0	13.0	1.21	1.23	1.25	0.0599999999999	8.93	0.41	0.8	0.14	9.08	0.56	2.79	1.64	0.56	AAA614.CD3.I-1.X9.Y6.tile.tissue.png	83	1	2000	83	80283b45078bcd8b81967a17489d7a4c	0	0	0	0	0	0	0	0	0	0	0	0	0	/home/dhl_ec/bnelissen/Slides/CD3_manuscript/CD3_slides/AAA614.CD3.I-1/AAA614.CD3.I-1.run1	255	0.7	0.06	0.7	0.06	-9.21125698876	-11.9364843596	1.77347536116	0.281795914062
3686.0	831584.0	1472.0	8721.0	831584.0	4000000.0	30.0	1.0	1.03	1.44	1.27	0.0600000000004	7.57	0.41	0.81	0.2	7.84	0.26	2.32	1.67	0.42	AAA614.CD3.I-1.X9.Y7.tile.tissue.png	84	1	2000	84	2ce5005aa6dbee81d75fb4523d686d7d	0	0	0	0	0	0	0	0	0	0	0	0	0	/home/dhl_ec/bnelissen/Slides/CD3_manuscript/CD3_slides/AAA614.CD3.I-1/AAA614.CD3.I-1.run1	255	0.7	0.06	0.7	0.06	-8.87558408883	-11.1162948067	1.2069059712	0.349227496094
0.0	0.0	0.0	0.0	0.0	4000000.0	0.0	0.0	0.96	1.15	1.25	0.0899999999997	6.89	0.32	0.89	0.24	5.0	0.14	2.2	1.68	0.45	AAA614.CD3.I-1.X9.Y8.tile.tissue.png	85	1	2000	85	995310e8ea88ab71dd7725c85523cfce	0	0	0	0	0	0	0	0	0	0	0	0	0	/home/dhl_ec/bnelissen/Slides/CD3_manuscript/CD3_slides/AAA614.CD3.I-1/AAA614.CD3.I-1.run1	255	1.0	0.06	1.0	0.06	0.0	-10.3954448091	0.0	8.93105213267
[truncated: 2 more columns]
