# Supplementary material for: SlideToolkit: An Assistive Toolset for the Histological Quantification of Whole Slide Images
Source: PLoS One. 2014 Nov 5;9(11):e110289. doi: 10.1371/journal.pone.0110289 (PMC4220929; doi:10.1371/journal.pone.0110289)
Supplement: RawData S1 — ICC and BlandAltman plot - measurements and r-script.zip. Measurements of Run1 and Run2, including the code for the calculation of the intraclass correlation coefficient (ICC) and the code for the Bland and Altman plot. (ZIP) [file pone.0110289.s003.zip › cellprofiler.measurements/run1.394d4c3b6eb067bfdcb7fd6e9c4ff5aa.DefaultOUT_Image.csv]

AreaOccupied_AreaOccupied_DAB_Nuclei	AreaOccupied_AreaOccupied_Tissue	AreaOccupied_Perimeter_DAB_Nuclei	AreaOccupied_Perimeter_Tissue	AreaOccupied_TotalArea_DAB_Nuclei	AreaOccupied_TotalArea_Tissue	Count_DAB_Nuclei	Count_Tissue	ExecutionTime_01LoadImages	ExecutionTime_02ColorToGray	ExecutionTime_03Smooth	ExecutionTime_04ImageMath	ExecutionTime_05IdentifyPrimaryObjects	ExecutionTime_06MeasureImageAreaOccupied	ExecutionTime_07UnmixColors	ExecutionTime_08MaskImage	ExecutionTime_09IdentifyPrimaryObjects	ExecutionTime_10MeasureImageAreaOccupied	ExecutionTime_11OverlayOutlines	ExecutionTime_12OverlayOutlines	ExecutionTime_13SaveImages	FileName_Original	Group_Index	Group_Number	Height_Original	ImageNumber	MD5Digest_Original	ModuleError_01LoadImages	ModuleError_02ColorToGray	ModuleError_03Smooth	ModuleError_04ImageMath	ModuleError_05IdentifyPrimaryObjects	ModuleError_06MeasureImageAreaOccupied	ModuleError_07UnmixColors	ModuleError_08MaskImage	ModuleError_09IdentifyPrimaryObjects	ModuleError_10MeasureImageAreaOccupied	ModuleError_11OverlayOutlines	ModuleError_12OverlayOutlines	ModuleError_13SaveImages	PathName_Original	Scaling_Original	Threshold_FinalThreshold_DAB_Nuclei	Threshold_FinalThreshold_Tissue	Threshold_OrigThreshold_DAB_Nuclei	Threshold_OrigThreshold_Tissue	Threshold_SumOfEntropies_DAB_Nuclei	Threshold_SumOfEntropies_Tissue	Threshold_WeightedVariance_DAB_Nuclei	Threshold_WeightedVariance_Tissue
60.0	65256.0	41.0	1670.0	65256.0	4000000.0	1.0	1.0	4.26	3.81	1.19	0.05	6.82	0.54	0.78	0.21	6.93	0.23	2.11	1.59	1.67	AAA593.CD3.location-d.X0.Y2.tile.tissue.png	1	1	2000	1	427999ab6d96e30cd730a67dc89655c0	0	0	0	0	0	0	0	0	0	0	0	0	0	/home/dhl_ec/bnelissen/Slides/CD3_manuscript/CD3_slides/AAA593.CD3.location-d/AAA593.CD3.location-d.run1	255	0.7	0.06	0.7	0.06	-8.1637273047	-11.6898640873	2.70331226865	1.89866492383
1038.0	682806.0	486.0	5955.0	682806.0	4000000.0	9.0	2.0	3.39	1.9	1.24	0.06	7.1	0.51	0.79	0.19	7.37	0.34	2.2	1.53	1.04	AAA593.CD3.location-d.X0.Y3.tile.tissue.png	2	1	2000	2	89e47ae98aafefe35a7070d1d49813f4	0	0	0	0	0	0	0	0	0	0	0	0	0	/home/dhl_ec/bnelissen/Slides/CD3_manuscript/CD3_slides/AAA593.CD3.location-d/AAA593.CD3.location-d.run1	255	0.7	0.06	0.7	0.06	-7.97325648458	-11.0006708834	1.16401542237	0.982815392578
0.0	0.0	0.0	0.0	0.0	4000000.0	0.0	0.0	2.9	2.49	1.18	0.06	5.73	0.45	1.07	0.22	4.83	0.18	2.03	1.52	0.61	AAA593.CD3.location-d.X0.Y4.tile.tissue.png	3	1	2000	3	34e6cbdb42b4b4ae8e7db4908388f3b2	0	0	0	0	0	0	0	0	0	0	0	0	0	/home/dhl_ec/bnelissen/Slides/CD3_manuscript/CD3_slides/AAA593.CD3.location-d/AAA593.CD3.location-d.run1	255	1.0	0.06	1.0	0.06	0.0	0.0	0.0	4.9565625
0.0	0.0	0.0	0.0	0.0	4000000.0	0.0	0.0	2.98	3.32	1.16	0.06	6.39	0.3	0.88	0.23	4.92	0.2	2.02	1.53	0.59	AAA593.CD3.location-d.X1.Y1.tile.tissue.png	4	1	2000	4	473956a1b8bdd6423eb04c2037d3a343	0	0	0	0	0	0	0	0	0	0	0	0	0	/home/dhl_ec/bnelissen/Slides/CD3_manuscript/CD3_slides/AAA593.CD3.location-d/AAA593.CD3.location-d.run1	255	1.0	0.06	1.0	0.06	0.0	-12.139674582	0.0	3.35132418929
13509.0	698163.0	4647.0	13004.0	698163.0	4000000.0	88.0	10.0	3.18	2.54	1.15	0.05	6.96	0.47	0.75	0.19	7.47	0.35	2.18	1.53	0.52	AAA593.CD3.location-d.X1.Y2.tile.tissue.png	5	1	2000	5	105b74ac0b14def8f2fb3855c4546d0d	0	0	0	0	0	0	0	0	0	0	0	0	0	/home/dhl_ec/bnelissen/Slides/CD3_manuscript/CD3_slides/AAA593.CD3.location-d/AAA593.CD3.location-d.run1	255	0.7	0.06	0.7	0.06	-9.14211295848	-11.7290830541	2.52979703241	0.318789835937
21942.0	3204139.0	7280.0	14984.0	3204139.0	4000000.0	145.0	1.0	3.99	3.0	1.18	0.05	6.78	0.48	0.92	0.09	9.73	0.34	2.23	1.53	0.47	AAA593.CD3.location-d.X1.Y3.tile.tissue.png	6	1	2000	6	bbe7aa1e3662e6768e51b2a6882ec543	0	0	0	0	0	0	0	0	0	0	0	0	0	/home/dhl_ec/bnelissen/Slides/CD3_manuscript/CD3_slides/AAA593.CD3.location-d/AAA593.CD3.location-d.run1	255	0.7	0.06	0.7	0.06	-8.66037618559	-11.7943555881	1.36307471392	0.2904300625
182.0	944175.0	87.0	5465.0	944175.0	4000000.0	2.0	3.0	2.92	1.91	1.17	0.06	7.39	0.38	0.78	0.18	7.51	0.25	2.16	1.53	0.46	AAA593.CD3.location-d.X1.Y4.tile.tissue.png	7	1	2000	7	ecfc23c05c4b1576f9cc6c8c4be8df09	0	0	0	0	0	0	0	0	0	0	0	0	0	/home/dhl_ec/bnelissen/Slides/CD3_manuscript/CD3_slides/AAA593.CD3.location-d/AAA593.CD3.location-d.run1	255	0.7	0.06	0.7	0.06	-7.56756610691	-11.1674436691	0.637723669277	0.94760771875
0.0	0.0	0.0	0.0	0.0	4000000.0	0.0	0.0	2.24	2.6	1.31	0.06	5.66	0.3	0.87	0.22	4.84	0.12	2.03	1.53	0.42	AAA593.CD3.location-d.X10.Y0.tile.tissue.png	8	1	2000	8	41f7acaf296a50a5359a26f2e50c66ba	0	0	0	0	0	0	0	0	0	0	0	0	0	/home/dhl_ec/bnelissen/Slides/CD3_manuscript/CD3_slides/AAA593.CD3.location-d/AAA593.CD3.location-d.run1	255	1.0	0.06	1.0	0.06	0.0	0.0	0.0	8.531568
846.0	493219.0	371.0	13543.0	493219.0	4000000.0	8.0	7.0	1.99	2.44	1.15	0.06	6.94	0.38	0.75	0.21	7.23	0.23	2.23	1.53	0.4	AAA593.CD3.location-d.X10.Y1.tile.tissue.png	9	1	2000	9	c7cddace9c64332b7f94010f7ef9b774	0	0	0	0	0	0	0	0	0	0	0	0	0	/home/dhl_ec/bnelissen/Slides/CD3_manuscript/CD3_slides/AAA593.CD3.location-d/AAA593.CD3.location-d.run1	255	0.7	0.06	0.7	0.06	-9.32492805103	-11.6984729221	4.38824580413	0.37871546875
24240.0	3086899.0	8490.0	27139.0	3086899.0	4000000.0	164.0	12.0	2.85	2.22	1.17	0.04	7.98	0.39	0.75	0.1	9.44	0.34	2.27	1.54	0.5	AAA593.CD3.location-d.X10.Y2.tile.tissue.png	10	1	2000	10	c9d7f204edf01217945353ba90d0c55a	0	0	0	0	0	0	0	0	0	0	0	0	0	/home/dhl_ec/bnelissen/Slides/CD3_manuscript/CD3_slides/AAA593.CD3.location-d/AAA593.CD3.location-d.run1	255	0.7	0.06	0.7	0.06	-9.56109341336	-11.9834807942	2.69921957534	0.40234853125
14433.0	3999326.0	5559.0	8110.0	3999326.0	4000000.0	102.0	1.0	1.86	1.9	1.16	0.04	6.88	0.38	0.75	0.06	10.19	0.4	2.2	1.53	0.47	AAA593.CD3.location-d.X10.Y3.tile.tissue.png	11	1	2000	11	895072ccd30d2d1db1b70cbde9ce3fc9	0	0	0	0	0	0	0	0	0	0	0	0	0	/home/dhl_ec/bnelissen/Slides/CD3_manuscript/CD3_slides/AAA593.CD3.location-d/AAA593.CD3.location-d.run1	255	0.7	0.06	0.7	0.06	-9.43975152416	-12.4607470283	0.65508719892	0.225684908813
306.0	1488881.0	156.0	7842.0	1488881.0	4000000.0	3.0	1.0	2.23	3.6	1.21	0.06	7.05	0.37	0.77	0.16	7.98	0.27	2.16	1.55	0.4	AAA593.CD3.location-d.X10.Y4.tile.tissue.png	12	1	2000	12	d84de226a07aa5feb8e23514456b951a	0	0	0	0	0	0	0	0	0	0	0	0	0	/home/dhl_ec/bnelissen/Slides/CD3_manuscript/CD3_slides/AAA593.CD3.location-d/AAA593.CD3.location-d.run1	255	0.7	0.06	0.7	0.06	-7.99236699448	-11.2618893171	0.802658641394	0.844390691406
0.0	2693.0	0.0	230.0	2693.0	4000000.0	0.0	1.0	2.61	1.47	1.15	0.06	6.82	0.39	0.86	0.21	5.98	0.14	2.1	1.53	0.36	AAA593.CD3.location-d.X11.Y0.tile.tissue.png	13	1	2000	13	7e0f0b3c10f1cdc72825780eb3d3427e	0	0	0	0	0	0	0	0	0	0	0	0	0	/home/dhl_ec/bnelissen/Slides/CD3_manuscript/CD3_slides/AAA593.CD3.location-d/AAA593.CD3.location-d.run1	255	0.7	0.06	0.7	0.06	0.0	-12.5931859483	3.39386364823	3.56542977313
2828.0	1197980.0	1342.0	44984.0	1197980.0	4000000.0	27.0	31.0	1.79	2.2	1.18	0.05	7.05	0.4	0.76	0.18	7.81	0.26	2.32	1.52	0.43	AAA593.CD3.location-d.X11.Y1.tile.tissue.png	14	1	2000	14	d283c83a909fe3828a2f9343d40150de	0	0	0	0	0	0	0	0	0	0	0	0	0	/home/dhl_ec/bnelissen/Slides/CD3_manuscript/CD3_slides/AAA593.CD3.location-d/AAA593.CD3.location-d.run1	255	0.7	0.06	0.7	0.06	-9.60277208297	-12.2954787154	4.45301374954	0.420115132813
51517.0	3468207.0	17787.0	21414.0	3468207.0	4000000.0	344.0	13.0	4.04	1.78	1.18	0.05	7.01	0.44	0.75	0.08	10.16	0.36	2.23	1.52	0.49	AAA593.CD3.location-d.X11.Y2.tile.tissue.png	15	1	2000	15	35b4a06df8765e39cbd1ce44362e3d04	0	0	0	0	0	0	0	0	0	0	0	0	0	/home/dhl_ec/bnelissen/Slides/CD3_manuscript/CD3_slides/AAA593.CD3.location-d/AAA593.CD3.location-d.run1	255	0.7	0.06	0.7	0.06	-9.41178889561	-12.7004365716	1.74712610943	0.52132465625
26099.0	3931166.0	8252.0	9415.0	3931166.0	4000000.0	155.0	1.0	1.92	2.14	1.18	0.05	6.99	0.37	0.77	0.06	10.11	0.38	2.19	1.53	0.46	AAA593.CD3.location-d.X11.Y3.tile.tissue.png	16	1	2000	16	fb50b6fcde1bb0b99b006f2e388310b8	0	0	0	0	0	0	0	0	0	0	0	0	0	/home/dhl_ec/bnelissen/Slides/CD3_manuscript/CD3_slides/AAA593.CD3.location-d/AAA593.CD3.location-d.run1	255	0.7	0.06	0.7	0.06	-8.72524496641	-12.629012412	0.999968984194	0.318807023926
4986.0	639533.0	1596.0	5718.0	639533.0	4000000.0	31.0	2.0	2.31	3.08	1.16	0.06	7.01	0.37	0.8	0.19	7.35	0.24	2.14	1.54	0.39	AAA593.CD3.location-d.X11.Y4.tile.tissue.png	17	1	2000	17	86e957d56171f7c6d811bfa73b041ecd	0	0	0	0	0	0	0	0	0	0	0	0	0	/home/dhl_ec/bnelissen/Slides/CD3_manuscript/CD3_slides/AAA593.CD3.location-d/AAA593.CD3.location-d.run1	255	0.7	0.06	0.7	0.06	-8.56724497428	-11.8324770796	1.16547173444	1.48639129297
0.0	0.0	0.0	0.0	0.0	4000000.0	0.0	0.0	1.9	3.03	1.16	0.06	5.72	0.3	0.92	0.21	4.82	0.13	2.02	1.53	0.35	AAA593.CD3.location-d.X12.Y0.tile.tissue.png	18	1	2000	18	c93c7a7a7bb0ba514d1074b11e6b6e7d	0	0	0	0	0	0	0	0	0	0	0	0	0	/home/dhl_ec/bnelissen/Slides/CD3_manuscript/CD3_slides/AAA593.CD3.location-d/AAA593.CD3.location-d.run1	255	1.0	0.06	1.0	0.06	0.0	0.0	0.0	3.76569575
1126.0	659127.0	572.0	12749.0	659127.0	4000000.0	14.0	7.0	2.41	1.85	1.3	0.06	7.06	0.37	0.78	0.2	7.34	0.23	2.21	1.53	0.93	AAA593.CD3.location-d.X12.Y1.tile.tissue.png	19	1	2000	19	e4ddf0bbe2308a5ad9ac4dcadd4dfa8a	0	0	0	0	0	0	0	0	0	0	0	0	0	/home/dhl_ec/bnelissen/Slides/CD3_manuscript/CD3_slides/AAA593.CD3.location-d/AAA593.CD3.location-d.run1	255	0.7	0.06	0.7	0.06	-9.38088012179	-11.6481248064	3.01567282392	1.17484612891
21962.0	3440172.0	8418.0	15589.0	3440172.0	4000000.0	168.0	1.0	3.99	3.05	1.19	0.05	7.32	0.38	0.75	0.08	9.71	0.36	2.23	1.54	1.49	AAA593.CD3.location-d.X12.Y2.tile.tissue.png	20	1	2000	20	c32d8e15217315000a343f1bfc7012f3	0	0	0	0	0	0	0	0	0	0	0	0	0	/home/dhl_ec/bnelissen/Slides/CD3_manuscript/CD3_slides/AAA593.CD3.location-d/AAA593.CD3.location-d.run1	255	0.7	0.06	0.7	0.06	-9.53217614382	-12.0325454215	1.92794495481	0.43468940625
8172.0	3354082.0	2826.0	11723.0	3354082.0	4000000.0	49.0	3.0	2.17	3.17	1.21	0.04	6.71	0.37	0.77	0.08	9.55	0.34	2.23	1.52	0.46	AAA593.CD3.location-d.X12.Y3.tile.tissue.png	21	1	2000	21	9e8c4f3a6afbca7277a6e7ac12751892	0	0	0	0	0	0	0	0	0	0	0	0	0	/home/dhl_ec/bnelissen/Slides/CD3_manuscript/CD3_slides/AAA593.CD3.location-d/AAA593.CD3.location-d.run1	255	0.7	0.06	0.7	0.06	-8.75597895482	-12.2846691916	1.32654613102	0.266176707031
0.0	0.0	0.0	0.0	0.0	4000000.0	0.0	0.0	3.36	2.17	1.16	0.0600000000001	6.35	0.31	0.83	0.23	4.87	0.13	2.02	1.53	0.36	AAA593.CD3.location-d.X12.Y4.tile.tissue.png	22	1	2000	22	a988896922e818cad79968fb8920fb3c	0	0	0	0	0	0	0	0	0	0	0	0	0	/home/dhl_ec/bnelissen/Slides/CD3_manuscript/CD3_slides/AAA593.CD3.location-d/AAA593.CD3.location-d.run1	255	1.0	0.06	1.0	0.06	0.0	-10.6984136508	0.0	8.4277451508
0.0	0.0	0.0	0.0	0.0	4000000.0	0.0	0.0	2.51	1.13	1.21	0.0600000000001	5.68	0.29	0.91	0.22	4.87	0.13	2.02	1.53	0.4	AAA593.CD3.location-d.X13.Y1.tile.tissue.png	23	1	2000	23	78be757f2e81257df7fbfca2d1a2bd73	0	0	0	0	0	0	0	0	0	0	0	0	0	/home/dhl_ec/bnelissen/Slides/CD3_manuscript/CD3_slides/AAA593.CD3.location-d/AAA593.CD3.location-d.run1	255	1.0	0.06	1.0	0.06	0.0	0.0	0.0	2.33798925
7590.0	337082.0	2943.0	4276.0	337082.0	4000000.0	56.0	2.0	1.87	2.29	1.2	0.0500000000001	6.71	0.39	0.81	0.21	7.21	0.23	2.15	1.54	0.41	AAA593.CD3.location-d.X13.Y2.tile.tissue.png	24	1	2000	24	83e085aa45c8d2d0ead1001137eaa96a	0	0	0	0	0	0	0	0	0	0	0	0	0	/home/dhl_ec/bnelissen/Slides/CD3_manuscript/CD3_slides/AAA593.CD3.location-d/AAA593.CD3.location-d.run1	255	0.7	0.06	0.7	0.06	-8.72094556648	-12.4037514374	1.69676276438	1.92483350781
7178.0	1917865.0	2804.0	16144.0	1917865.0	4000000.0	53.0	3.0	4.07	2.19	1.22	0.0599999999999	6.97	0.38	0.76	0.16	8.21	0.29	2.26	1.54	0.47	AAA593.CD3.location-d.X13.Y3.tile.tissue.png	25	1	2000	25	5007dd66be23cabe655e409a3bddf877	0	0	0	0	0	0	0	0	0	0	0	0	0	/home/dhl_ec/bnelissen/Slides/CD3_manuscript/CD3_slides/AAA593.CD3.location-d/AAA593.CD3.location-d.run1	255	0.7	0.06	0.7	0.06	-8.75446400199	-11.5505077993	1.56428294377	0.337640625
118.0	157411.0	50.0	2764.0	157411.0	4000000.0	1.0	1.0	3.4	2.53	1.16	0.0599999999999	6.9	0.38	0.84	0.21	6.83	0.21	2.1	1.53	0.39	AAA593.CD3.location-d.X13.Y4.tile.tissue.png	26	1	2000	26	5aed94c962ab2a7df256dfa7147f7cba	0	0	0	0	0	0	0	0	0	0	0	0	0	/home/dhl_ec/bnelissen/Slides/CD3_manuscript/CD3_slides/AAA593.CD3.location-d/AAA593.CD3.location-d.run1	255	0.7	0.06	0.7	0.06	-7.55865586743	-11.8075815514	1.3889236168	2.60733756104
262.0	2908.0	94.0	242.0	2908.0	3920000.0	1.0	1.0	2.01	2.54	1.13	0.0600000000001	6.47	0.38	0.9	0.22	6.45	0.21	2.05	1.5	0.36	AAA593.CD3.location-d.X14.Y0.tile.tissue.png	27	1	1960	27	9393138374e856589417f9de2ce5597f	0	0	0	0	0	0	0	0	0	0	0	0	0	/home/dhl_ec/bnelissen/Slides/CD3_manuscript/CD3_slides/AAA593.CD3.location-d/AAA593.CD3.location-d.run1	255	0.7	0.06	0.7	0.06	-7.80201348353	-12.5106364941	0.517822600501	1.36730195571
0.0	0.0	0.0	0.0	0.0	3920000.0	0.0	0.0	2.31	1.66	1.13	0.0599999999999	5.48	0.3	0.9	0.22	4.56	0.13	1.99	1.5	0.36	AAA593.CD3.location-d.X14.Y1.tile.tissue.png	28	1	1960	28	b659644a0a7e98b23d627da5654b05db	0	0	0	0	0	0	0	0	0	0	0	0	0	/home/dhl_ec/bnelissen/Slides/CD3_manuscript/CD3_slides/AAA593.CD3.location-d/AAA593.CD3.location-d.run1	255	1.0	0.06	1.0	0.06	0.0	0.0	0.0	5.31642397959
0.0	0.0	0.0	0.0	0.0	3920000.0	0.0	0.0	2.18	2.92	1.15	0.0500000000001	5.61	0.29	0.89	0.23	4.77	0.12	1.99	1.5	0.36	AAA593.CD3.location-d.X14.Y2.tile.tissue.png	29	1	1960	29	908afc15a4e15c6eea1c62880aa707ee	0	0	0	0	0	0	0	0	0	0	0	0	0	/home/dhl_ec/bnelissen/Slides/CD3_manuscript/CD3_slides/AAA593.CD3.location-d/AAA593.CD3.location-d.run1	255	1.0	0.06	1.0	0.06	0.0	0.0	0.0	4.18145204082
0.0	0.0	0.0	0.0	0.0	3920000.0	0.0	0.0	2.64	1.97	1.14	0.0600000000001	5.59	0.29	0.88	0.21	4.74	0.12	1.99	1.5	0.35	AAA593.CD3.location-d.X14.Y3.tile.tissue.png	30	1	1960	30	84e68b74f3a75585e7aeb48a34e27b0a	0	0	0	0	0	0	0	0	0	0	0	0	0	/home/dhl_ec/bnelissen/Slides/CD3_manuscript/CD3_slides/AAA593.CD3.location-d/AAA593.CD3.location-d.run1	255	1.0	0.06	1.0	0.06	0.0	0.0	0.0	6.32331836735
0.0	0.0	0.0	0.0	0.0	3920000.0	0.0	0.0	1.96	1.85	1.14	0.0600000000001	5.57	0.3	0.88	0.21	4.77	0.12	1.99	1.65	0.34	AAA593.CD3.location-d.X14.Y4.tile.tissue.png	31	1	1960	31	7592a32eedd28cc576e279282f97dbdd	0	0	0	0	0	0	0	0	0	0	0	0	0	/home/dhl_ec/bnelissen/Slides/CD3_manuscript/CD3_slides/AAA593.CD3.location-d/AAA593.CD3.location-d.run1	255	1.0	0.06	1.0	0.06	0.0	0.0	0.0	5.35815918367
0.0	0.0	0.0	0.0	0.0	3300640.0	0.0	0.0	1.8	1.89	0.93	0.0500000000001	4.73	0.24	0.74	0.18	3.9	0.11	1.68	1.27	0.3	AAA593.CD3.location-d.X14.Y5.tile.tissue.png	32	1	1960	32	781a690fd0c4218e04900cc0176731a0	0	0	0	0	0	0	0	0	0	0	0	0	0	/home/dhl_ec/bnelissen/Slides/CD3_manuscript/CD3_slides/AAA593.CD3.location-d/AAA593.CD3.location-d.run1	255	1.0	0.06	1.0	0.06	0.0	0.0	0.0	5.48791870668
208.0	28931.0	82.0	1662.0	28931.0	4000000.0	1.0	4.0	2.42	1.92	1.21	0.05	6.94	0.38	0.84	0.22	6.86	0.21	2.1	1.53	0.37	AAA593.CD3.location-d.X2.Y1.tile.tissue.png	33	1	2000	33	81de06212022589736bca049755379bd	0	0	0	0	0	0	0	0	0	0	0	0	0	/home/dhl_ec/bnelissen/Slides/CD3_manuscript/CD3_slides/AAA593.CD3.location-d/AAA593.CD3.location-d.run1	255	0.7	0.06	0.7	0.06	-9.44381395424	-12.2991727974	4.30163991168	2.68634502051
4496.0	3077704.0	2064.0	14464.0	3077704.0	4000000.0	49.0	2.0	2.07	1.2	1.17	0.0500000000001	6.76	0.39	0.76	0.0899999999999	9.29	0.34	2.25	1.53	1.0	AAA593.CD3.location-d.X2.Y2.tile.tissue.png	34	1	2000	34	506ced04e4fdbf1fbd196cef6828a12a	0	0	0	0	0	0	0	0	0	0	0	0	0	/home/dhl_ec/bnelissen/Slides/CD3_manuscript/CD3_slides/AAA593.CD3.location-d/AAA593.CD3.location-d.run1	255	0.7	0.06	0.7	0.06	-9.19562129551	-11.4081373658	2.04456430455	0.262124421875
16120.0	3945809.0	5690.0	8740.0	3945809.0	4000000.0	124.0	1.0	2.7	2.84	1.17	0.05	6.81	0.38	0.76	0.0599999999999	10.01	0.38	2.19	1.53	0.43	AAA593.CD3.location-d.X2.Y3.tile.tissue.png	35	1	2000	35	0e4e0d757c2df93e2bcf7c368851cd76	0	0	0	0	0	0	0	0	0	0	0	0	0	/home/dhl_ec/bnelissen/Slides/CD3_manuscript/CD3_slides/AAA593.CD3.location-d/AAA593.CD3.location-d.run1	255	0.7	0.06	0.7	0.06	-8.84765370111	-12.6575518492	0.92240854051	0.225605870605
17696.0	2453913.0	5163.0	7620.0	2453913.0	4000000.0	98.0	1.0	2.72	2.08	1.21	0.0500000000001	7.52	0.39	0.75	0.12	8.79	0.32	2.17	1.53	0.4	AAA593.CD3.location-d.X2.Y4.tile.tissue.png	36	1	2000	36	646b99ec87ae27111bb5b68b85a62527	0	0	0	0	0	0	0	0	0	0	0	0	0	/home/dhl_ec/bnelissen/Slides/CD3_manuscript/CD3_slides/AAA593.CD3.location-d/AAA593.CD3.location-d.run1	255	0.7	0.06	0.7	0.06	-8.9510738343	-11.9046843432	1.63949700566	0.245205953125
0.0	0.0	0.0	0.0	0.0	3368000.0	0.0	0.0	2.6	1.82	0.96	0.04	4.83	0.25	0.74	0.18	3.97	0.1	1.71	1.29	0.32	AAA593.CD3.location-d.X2.Y5.tile.tissue.png	37	1	2000	37	1d26440c8079dbd4003834fcf1e6c4b0	0	0	0	0	0	0	0	0	0	0	0	0	0	/home/dhl_ec/bnelissen/Slides/CD3_manuscript/CD3_slides/AAA593.CD3.location-d/AAA593.CD3.location-d.run1	255	1.0	0.06	1.0	0.06	0.0	0.0	0.0	9.14455700713
0.0	5041.0	0.0	359.0	5041.0	4000000.0	0.0	1.0	2.36	2.43	1.15	0.05	6.62	0.37	0.86	0.21	6.45	0.13	2.07	1.52	0.36	AAA593.CD3.location-d.X3.Y1.tile.tissue.png	38	1	2000	38	629b3c04cc8a0ee775e9f05e94fa29e9	0	0	0	0	0	0	0	0	0	0	0	0	0	/home/dhl_ec/bnelissen/Slides/CD3_manuscript/CD3_slides/AAA593.CD3.location-d/AAA593.CD3.location-d.run1	255	0.7	0.06	0.7	0.06	-8.59518931179	-12.2207013909	3.52267231918	2.55372723996
40587.0	2739469.0	14447.0	16972.0	2739469.0	4000000.0	285.0	2.0	2.07	2.15	1.16	0.0400000000001	7.92	0.39	0.75	0.1	9.24	0.33	2.25	1.52	0.44	AAA593.CD3.location-d.X3.Y2.tile.tissue.png	39	1	2000	39	a0986d6f28a79c25153cf31c66431344	0	0	0	0	0	0	0	0	0	0	0	0	0	/home/dhl_ec/bnelissen/Slides/CD3_manuscript/CD3_slides/AAA593.CD3.location-d/AAA593.CD3.location-d.run1	255	0.7	0.06	0.7	0.06	-9.87439592525	-12.16196881	4.29156010196	0.520017703125
23668.0	3760155.0	9603.0	11505.0	3760155.0	4000000.0	204.0	1.0	3.34	2.6	1.37	0.0500000000001	7.12	0.37	0.76	0.0899999999999	9.93	0.36	2.23	1.53	0.43	AAA593.CD3.location-d.X3.Y3.tile.tissue.png	40	1	2000	40	cf4a9de33b8c5d8d6c8bb9282e44ae02	0	0	0	0	0	0	0	0	0	0	0	0	0	/home/dhl_ec/bnelissen/Slides/CD3_manuscript/CD3_slides/AAA593.CD3.location-d/AAA593.CD3.location-d.run1	255	0.7	0.06	0.7	0.06	-9.09255809018	-12.5912458237	1.24303822341	0.245413210937
11173.0	3112567.0	3712.0	9471.0	3112567.0	4000000.0	72.0	1.0	2.61	2.91	1.15	0.0500000000002	6.63	0.38	0.75	0.0899999999999	9.27	0.34	2.22	1.53	0.41	AAA593.CD3.location-d.X3.Y4.tile.tissue.png	41	1	2000	41	3b39e05f9fe047c50bf45438743a554f	0	0	0	0	0	0	0	0	0	0	0	0	0	/home/dhl_ec/bnelissen/Slides/CD3_manuscript/CD3_slides/AAA593.CD3.location-d/AAA593.CD3.location-d.run1	255	0.7	0.06	0.7	0.06	-8.49220961406	-12.0744500129	0.81244552091	0.257967265625
0.0	0.0	0.0	0.0	0.0	3368000.0	0.0	0.0	3.1	2.66	1.03	0.05	4.79	0.25	0.71	0.18	4.01	0.0999999999999	1.71	1.32	0.31	AAA593.CD3.location-d.X3.Y5.tile.tissue.png	42	1	2000	42	f3f4115493c4856e7d8c455f9d5d23f4	0	0	0	0	0	0	0	0	0	0	0	0	0	/home/dhl_ec/bnelissen/Slides/CD3_manuscript/CD3_slides/AAA593.CD3.location-d/AAA593.CD3.location-d.run1	255	1.0	0.06	1.0	0.06	0.0	0.0	0.0	10.1833610451
0.0	0.0	0.0	0.0	0.0	4000000.0	0.0	0.0	2.45	1.89	1.18	0.0600000000002	6.39	0.3	0.9	0.22	4.82	0.13	2.02	1.53	0.41	AAA593.CD3.location-d.X4.Y1.tile.tissue.png	43	1	2000	43	795e1ef5c8b7c80ce3bbe354a5e1150c	0	0	0	0	0	0	0	0	0	0	0	0	0	/home/dhl_ec/bnelissen/Slides/CD3_manuscript/CD3_slides/AAA593.CD3.location-d/AAA593.CD3.location-d.run1	255	1.0	0.06	1.0	0.06	0.0	-11.644316852	0.0	3.00304876714
1118.0	962384.0	413.0	26739.0	962384.0	4000000.0	8.0	10.0	2.48	2.56	1.31	0.05	6.99	0.41	0.75	0.2	7.62	0.25	2.22	1.54	0.41	AAA593.CD3.location-d.X4.Y2.tile.tissue.png	44	1	2000	44	dc6381de041ec90794c183e2051961d0	0	0	0	0	0	0	0	0	0	0	0	0	0	/home/dhl_ec/bnelissen/Slides/CD3_manuscript/CD3_slides/AAA593.CD3.location-d/AAA593.CD3.location-d.run1	255	0.7	0.06	0.7	0.06	-9.22925337236	-11.968221408	4.68129468429	0.442850929688
17272.0	3291821.0	7063.0	22769.0	3291821.0	4000000.0	159.0	12.0	3.73	2.15	1.16	0.05	10.05	0.39	0.77	0.0800000000002	9.45	0.34	2.25	1.52	0.43	AAA593.CD3.location-d.X4.Y3.tile.tissue.png	45	1	2000	45	6db719d801ffc02efaf8c4e77d4c0293	0	0	0	0	0	0	0	0	0	0	0	0	0	/home/dhl_ec/bnelissen/Slides/CD3_manuscript/CD3_slides/AAA593.CD3.location-d/AAA593.CD3.location-d.run1	255	0.7	0.06	0.7	0.06	-9.19540416606	-12.4211385727	1.8829275288	0.289003144531
8593.0	3387462.0	2936.0	10584.0	3387462.0	4000000.0	56.0	2.0	2.19	2.02	1.22	0.05	6.51	0.39	0.76	0.0800000000002	9.52	0.34	2.22	1.53	0.42	AAA593.CD3.location-d.X4.Y4.tile.tissue.png	46	1	2000	46	25fd271f5b63418b2c509dc770ecc778	0	0	0	0	0	0	0	0	0	0	0	0	0	/home/dhl_ec/bnelissen/Slides/CD3_manuscript/CD3_slides/AAA593.CD3.location-d/AAA593.CD3.location-d.run1	255	0.7	0.06	0.7	0.06	-8.64764348063	-12.2302130524	0.942932482468	0.227217335937
370.0	50913.0	134.0	2092.0	50913.0	3368000.0	2.0	1.0	2.12	2.21	0.97	0.0500000000002	5.7	0.31	0.69	0.17	5.67	0.18	1.83	1.34	0.31	AAA593.CD3.location-d.X4.Y5.tile.tissue.png	47	1	2000	47	356a34d94da461ebddcf1dbc0dac83c2	0	0	0	0	0	0	0	0	0	0	0	0	0	/home/dhl_ec/bnelissen/Slides/CD3_manuscript/CD3_slides/AAA593.CD3.location-d/AAA593.CD3.location-d.run1	255	0.7	0.06	0.7	0.06	-8.48475776821	-12.260986148	3.22572032142	2.55238820273
0.0	2459.0	0.0	226.0	2459.0	4000000.0	0.0	1.0	3.47	2.31	1.17	0.0599999999999	6.74	0.38	0.86	0.22	5.95	0.13	2.09	1.54	0.36	AAA593.CD3.location-d.X5.Y1.tile.tissue.png	48	1	2000	48	eb24151872be7023adaea73ad47b2a0f	0	0	0	0	0	0	0	0	0	0	0	0	0	/home/dhl_ec/bnelissen/Slides/CD3_manuscript/CD3_slides/AAA593.CD3.location-d/AAA593.CD3.location-d.run1	255	0.7	0.06	0.7	0.06	0.0	-12.4044779393	2.68171349983	3.47491414053
1592.0	1522492.0	661.0	21262.0	1522492.0	4000000.0	12.0	10.0	2.27	2.99	1.16	0.05	7.41	0.4	0.76	0.15	8.04	0.27	2.25	1.53	0.4	AAA593.CD3.location-d.X5.Y2.tile.tissue.png	49	1	2000	49	629d77463f0039c20982e1ee69bec3eb	0	0	0	0	0	0	0	0	0	0	0	0	0	/home/dhl_ec/bnelissen/Slides/CD3_manuscript/CD3_slides/AAA593.CD3.location-d/AAA593.CD3.location-d.run1	255	0.7	0.06	0.7	0.06	-9.29323836854	-11.9788317392	5.12141487847	0.416958046875
21872.0	3331151.0	8096.0	24627.0	3331151.0	4000000.0	165.0	11.0	2.4	3.81	1.32	0.04	7.11	0.39	0.75	0.0799999999999	9.5	0.35	2.25	1.52	0.43	AAA593.CD3.location-d.X5.Y3.tile.tissue.png	50	1	2000	50	6041df8474af36290c4e97fbb3c2eaa5	0	0	0	0	0	0	0	0	0	0	0	0	0	/home/dhl_ec/bnelissen/Slides/CD3_manuscript/CD3_slides/AAA593.CD3.location-d/AAA593.CD3.location-d.run1	255	0.7	0.06	0.7	0.06	-9.81233005869	-11.9748176124	3.00680480883	0.418021984375
13352.0	3810070.0	4419.0	8411.0	3810070.0	4000000.0	95.0	1.0	2.95	2.3	1.17	0.04	6.75	0.39	0.75	0.0600000000002	9.9	0.51	2.2	1.53	0.96	AAA593.CD3.location-d.X5.Y4.tile.tissue.png	51	1	2000	51	58fcffeb52e7f1808ecd882dd8b7fc75	0	0	0	0	0	0	0	0	0	0	0	0	0	/home/dhl_ec/bnelissen/Slides/CD3_manuscript/CD3_slides/AAA593.CD3.location-d/AAA593.CD3.location-d.run1	255	0.7	0.06	0.7	0.06	-8.66572518367	-11.9316441901	0.937887498427	0.22215850293
1256.0	34270.0	346.0	1284.0	34270.0	3368000.0	7.0	1.0	2.52	2.65	1.01	0.05	5.72	0.31	0.67	0.18	5.71	0.19	1.77	1.29	0.32	AAA593.CD3.location-d.X5.Y5.tile.tissue.png	52	1	2000	52	b0edc07091dba752be22538832c6e5c6	0	0	0	0	0	0	0	0	0	0	0	0	0	/home/dhl_ec/bnelissen/Slides/CD3_manuscript/CD3_slides/AAA593.CD3.location-d/AAA593.CD3.location-d.run1	255	0.7	0.06	0.7	0.06	-8.65711391909	-12.3985242894	2.53352697593	2.00068524996
0.0	0.0	0.0	0.0	0.0	4000000.0	0.0	0.0	2.49	1.75	1.17	0.0600000000002	5.69	0.3	0.83	0.21	4.73	0.12	2.02	1.54	1.41	AAA593.CD3.location-d.X6.Y1.tile.tissue.png	53	1	2000	53	81ebe0cc5bb63a94efa6d6a90de6649e	0	0	0	0	0	0	0	0	0	0	0	0	0	/home/dhl_ec/bnelissen/Slides/CD3_manuscript/CD3_slides/AAA593.CD3.location-d/AAA593.CD3.location-d.run1	255	1.0	0.06	1.0	0.06	0.0	0.0	0.0	7.445926
2851.0	2225824.0	1472.0	26537.0	2225824.0	4000000.0	32.0	15.0	1.83	1.57	1.13	0.05	7.3	0.39	0.74	0.13	8.41	0.3	2.24	1.53	0.98	AAA593.CD3.location-d.X6.Y2.tile.tissue.png	54	1	2000	54	ed2d19e5ac084c092f2f24cb5d31dd2f	0	0	0	0	0	0	0	0	0	0	0	0	0	/home/dhl_ec/bnelissen/Slides/CD3_manuscript/CD3_slides/AAA593.CD3.location-d/AAA593.CD3.location-d.run1	255	0.7	0.06	0.7	0.06	-9.58557317707	-12.27291217	5.08774274798	0.52399359375
8374.0	3435951.0	3434.0	28707.0	3435951.0	4000000.0	74.0	9.0	2.54	2.69	1.13	0.04	6.98	0.38	0.75	0.0799999999999	9.5	0.35	2.24	1.54	0.42	AAA593.CD3.location-d.X6.Y3.tile.tissue.png	55	1	2000	55	fc1a9b965a82c3c5b20a1358a8fde719	0	0	0	0	0	0	0	0	0	0	0	0	0	/home/dhl_ec/bnelissen/Slides/CD3_manuscript/CD3_slides/AAA593.CD3.location-d/AAA593.CD3.location-d.run1	255	0.7	0.06	0.7	0.06	-9.30136521257	-12.5329684354	2.71732961104	0.3294161875
11752.0	3607894.0	4227.0	9445.0	3607894.0	4000000.0	101.0	1.0	3.37	1.9	1.12	0.05	7.27	0.37	0.75	0.0800000000002	9.69	0.36	2.19	1.53	0.42	AAA593.CD3.location-d.X6.Y4.tile.tissue.png	56	1	2000	56	27205220d4c6d75a879dec761ada8ef4	0	0	0	0	0	0	0	0	0	0	0	0	0	/home/dhl_ec/bnelissen/Slides/CD3_manuscript/CD3_slides/AAA593.CD3.location-d/AAA593.CD3.location-d.run1	255	0.7	0.06	0.7	0.06	-8.5466281201	-11.8062501893	1.0145188245	0.244912214844
0.0	5870.0	0.0	507.0	5870.0	3368000.0	0.0	2.0	4.21	1.9	0.94	0.04	5.57	0.31	0.69	0.18	4.94	0.11	1.75	1.3	0.31	AAA593.CD3.location-d.X6.Y5.tile.tissue.png	57	1	2000	57	a3b81436de8cfa68895806979c324105	0	0	0	0	0	0	0	0	0	0	0	0	0	/home/dhl_ec/bnelissen/Slides/CD3_manuscript/CD3_slides/AAA593.CD3.location-d/AAA593.CD3.location-d.run1	255	0.7	0.06	0.7	0.06	0.0	-12.517127897	4.36205147998	2.62410191363
0.0	0.0	0.0	0.0	0.0	4000000.0	0.0	0.0	2.42	2.72	1.12	0.05	5.59	0.29	0.83	0.21	4.78	0.13	2.04	1.53	0.39	AAA593.CD3.location-d.X7.Y1.tile.tissue.png	58	1	2000	58	1ef82025db36b675c7a228cc868f863a	0	0	0	0	0	0	0	0	0	0	0	0	0	/home/dhl_ec/bnelissen/Slides/CD3_manuscript/CD3_slides/AAA593.CD3.location-d/AAA593.CD3.location-d.run1	255	1.0	0.06	1.0	0.06	0.0	0.0	0.0	8.740129
8697.0	2137219.0	3451.0	26304.0	2137219.0	4000000.0	72.0	6.0	2.05	2.64	1.11	0.05	7.38	0.38	0.76	0.13	8.52	0.3	2.25	1.53	0.4	AAA593.CD3.location-d.X7.Y2.tile.tissue.png	59	1	2000	59	056399268fa5b94ec42590593ce9b3be	0	0	0	0	0	0	0	0	0	0	0	0	0	/home/dhl_ec/bnelissen/Slides/CD3_manuscript/CD3_slides/AAA593.CD3.location-d/AAA593.CD3.location-d.run1	255	0.7	0.06	0.7	0.06	-9.66220377412	-12.3108813541	4.18143224641	0.544789328125
9905.0	3526027.0	4211.0	29107.0	3526027.0	4000000.0	92.0	9.0	2.42	3.24	1.22	0.05	7.62	0.4	0.75	0.0699999999999	9.5	0.36	2.25	1.53	0.43	AAA593.CD3.location-d.X7.Y3.tile.tissue.png	60	1	2000	60	f3239f9ad4000804b04d6e7cbb4662b0	0	0	0	0	0	0	0	0	0	0	0	0	0	/home/dhl_ec/bnelissen/Slides/CD3_manuscript/CD3_slides/AAA593.CD3.location-d/AAA593.CD3.location-d.run1	255	0.7	0.06	0.7	0.06	-9.19948442323	-12.4560931152	2.14086380128	0.2775799375
26781.0	3434647.0	8631.0	10913.0	3434647.0	4000000.0	161.0	1.0	2.81	2.16	1.11	0.04	7.09	0.38	0.74	0.0799999999999	9.61	0.35	2.25	1.52	0.41	AAA593.CD3.location-d.X7.Y4.tile.tissue.png	61	1	2000	61	807a62367466ac576b51f75fda8d8acf	0	0	0	0	0	0	0	0	0	0	0	0	0	/home/dhl_ec/bnelissen/Slides/CD3_manuscript/CD3_slides/AAA593.CD3.location-d/AAA593.CD3.location-d.run1	255	0.7	0.06	0.7	0.06	-8.75241710874	-12.2118638049	1.02105937747	0.276921251953
1529.0	36480.0	589.0	990.0	36480.0	3368000.0	14.0	1.0	2.72	2.32	0.94	0.0699999999999	5.69	0.31	0.78	0.18	5.73	0.18	1.77	1.3	0.31	AAA593.CD3.location-d.X7.Y5.tile.tissue.png	62	1	2000	62	bc7fe530495eb533f394c40839d731e9	0	0	0	0	0	0	0	0	0	0	0	0	0	/home/dhl_ec/bnelissen/Slides/CD3_manuscript/CD3_slides/AAA593.CD3.location-d/AAA593.CD3.location-d.run1	255	0.7	0.06	0.7	0.06	-8.21026951006	-12.1877055911	2.59184507018	2.32137223907
117.0	617939.0	68.0	9980.0	617939.0	4000000.0	2.0	2.0	2.78	2.14	1.12	0.0599999999999	6.86	0.37	0.77	0.19	7.28	0.24	2.12	1.53	0.38	AAA593.CD3.location-d.X8.Y1.tile.tissue.png	63	1	2000	63	cff8761a59ee9b0c70fe24e81521770d	0	0	0	0	0	0	0	0	0	0	0	0	0	/home/dhl_ec/bnelissen/Slides/CD3_manuscript/CD3_slides/AAA593.CD3.location-d/AAA593.CD3.location-d.run1	255	0.7	0.06	0.7	0.06	-9.27393505335	-12.0478326769	4.58463014359	1.38019330469
6337.0	2218715.0	2886.0	54975.0	2218715.0	4000000.0	59.0	17.0	3.13	2.67	1.1	0.04	7.31	0.47	0.75	0.12	8.46	0.3	2.33	1.53	0.44	AAA593.CD3.location-d.X8.Y2.tile.tissue.png	64	1	2000	64	c3f86b6bc1ede520df8972f81ecffa9a	0	0	0	0	0	0	0	0	0	0	0	0	0	/home/dhl_ec/bnelissen/Slides/CD3_manuscript/CD3_slides/AAA593.CD3.location-d/AAA593.CD3.location-d.run1	255	0.7	0.06	0.7	0.06	-9.45746254131	-12.4291415721	4.41791736806	0.562905703125
22328.0	3922330.0	8148.0	10826.0	3922330.0	4000000.0	162.0	1.0	3.33	2.14	1.12	0.0500000000002	6.9	0.37	0.75	0.0600000000002	9.9	0.37	2.2	1.52	0.43	AAA593.CD3.location-d.X8.Y3.tile.tissue.png	65	1	2000	65	80a8f16e3b4bda6313091110c2e99790	0	0	0	0	0	0	0	0	0	0	0	0	0	/home/dhl_ec/bnelissen/Slides/CD3_manuscript/CD3_slides/AAA593.CD3.location-d/AAA593.CD3.location-d.run1	255	0.7	0.06	0.7	0.06	-9.16178535386	-12.3715639775	1.13511239326	0.280033538086
4561.0	3165816.0	1533.0	7750.0	3165816.0	4000000.0	26.0	1.0	3.93	2.1	1.13	0.05	6.59	0.37	0.75	0.0899999999999	9.21	0.33	2.17	1.54	0.41	AAA593.CD3.location-d.X8.Y4.tile.tissue.png	66	1	2000	66	bfeb00ee3598dbae558adad1eb450d83	0	0	0	0	0	0	0	0	0	0	0	0	0	/home/dhl_ec/bnelissen/Slides/CD3_manuscript/CD3_slides/AAA593.CD3.location-d/AAA593.CD3.location-d.run1	255	0.7	0.06	0.7	0.06	-8.71598832948	-11.5346392853	0.56538465677	0.196435914062
0.0	0.0	0.0	0.0	0.0	3368000.0	0.0	0.0	2.14	1.89	0.94	0.04	4.7	0.25	0.71	0.18	4.0	0.0999999999999	1.7	1.29	0.31	AAA593.CD3.location-d.X8.Y5.tile.tissue.png	67	1	2000	67	0627717bfc580255c2f87955aef6823c	0	0	0	0	0	0	0	0	0	0	0	0	0	/home/dhl_ec/bnelissen/Slides/CD3_manuscript/CD3_slides/AAA593.CD3.location-d/AAA593.CD3.location-d.run1	255	1.0	0.06	1.0	0.06	0.0	0.0	0.0	10.6368812352
357.0	488992.0	144.0	13397.0	488992.0	4000000.0	3.0	8.0	3.07	2.43	1.13	0.0599999999999	6.88	0.38	0.77	0.19	7.12	0.27	2.13	1.54	0.38	AAA593.CD3.location-d.X9.Y1.tile.tissue.png	68	1	2000	68	7fdde92639a564382f6c426f5a2218ae	0	0	0	0	0	0	0	0	0	0	0	0	0	/home/dhl_ec/bnelissen/Slides/CD3_manuscript/CD3_slides/AAA593.CD3.location-d/AAA593.CD3.location-d.run1	255	0.7	0.06	0.7	0.06	-9.13526722264	-12.0156250586	4.36174234413	1.58104882422
7385.0	2386176.0	2864.0	48343.0	2386176.0	4000000.0	58.0	18.0	2.9	2.47	1.24	0.05	7.06	0.4	0.75	0.12	8.66	0.3	2.3	1.53	0.42	AAA593.CD3.location-d.X9.Y2.tile.tissue.png	69	1	2000	69	90715c0c98244f565ba0a967a3be8740	0	0	0	0	0	0	0	0	0	0	0	0	0	/home/dhl_ec/bnelissen/Slides/CD3_manuscript/CD3_slides/AAA593.CD3.location-d/AAA593.CD3.location-d.run1	255	0.7	0.06	0.7	0.06	-9.50254485525	-12.1182754386	3.54124163116	0.48514678125
5171.0	3998680.0	2481.0	8182.0	3998680.0	4000000.0	57.0	1.0	2.91	2.33	1.11	0.04	6.63	0.37	0.74	0.0599999999999	9.79	0.36	2.18	1.53	0.43	AAA593.CD3.location-d.X9.Y3.tile.tissue.png	70	1	2000	70	ed57657fbf1352473f94e082e3d75d8d	0	0	0	0	0	0	0	0	0	0	0	0	0	/home/dhl_ec/bnelissen/Slides/CD3_manuscript/CD3_slides/AAA593.CD3.location-d/AAA593.CD3.location-d.run1	255	0.7	0.06	0.7	0.06	-8.85564051869	-12.0549347892	0.637876488686	0.130457210114
202.0	2224862.0	86.0	7372.0	2224862.0	4000000.0	2.0	2.0	3.14	2.6	1.11	0.05	6.59	0.37	0.74	0.13	8.44	0.3	2.19	1.55	1.04	AAA593.CD3.location-d.X9.Y4.tile.tissue.png	71	1	2000	71	a5768ef945c1ea1f7c42c36769719fc2	0	0	0	0	0	0	0	0	0	0	0	0	0	/home/dhl_ec/bnelissen/Slides/CD3_manuscript/CD3_slides/AAA593.CD3.location-d/AAA593.CD3.location-d.run1	255	0.7	0.06	0.7	0.06	-7.63804731716	-10.4587166426	0.39520089139	0.176848046875
0.0	0.0	0.0	0.0	0.0	3368000.0	0.0	0.0	2.53	2.68	0.98	0.05	4.7	0.26	0.75	0.19	3.96	0.11	1.71	1.57	0.3	AAA593.CD3.location-d.X9.Y5.tile.tissue.png	72	1	2000	72	07b9971b713f242e07f93cd0e45e0a2f	0	0	0	0	0	0	0	0	0	0	0	0	0	/home/dhl_ec/bnelissen/Slides/CD3_manuscript/CD3_slides/AAA593.CD3.location-d/AAA593.CD3.location-d.run1	255	1.0	0.06	1.0	0.06	0.0	0.0	0.0	4.04965973872
[truncated: 2 more columns]
