# Supplementary material for: SlideToolkit: An Assistive Toolset for the Histological Quantification of Whole Slide Images
Source: PLoS One. 2014 Nov 5;9(11):e110289. doi: 10.1371/journal.pone.0110289 (PMC4220929; doi:10.1371/journal.pone.0110289)
Supplement: RawData S1 — ICC and BlandAltman plot - measurements and r-script.zip. Measurements of Run1 and Run2, including the code for the calculation of the intraclass correlation coefficient (ICC) and the code for the Bland and Altman plot. (ZIP) [file pone.0110289.s003.zip › cellprofiler.measurements/run1.39899641fe60c2be5f62825f2cfec49f.DefaultOUT_Image.csv]

AreaOccupied_AreaOccupied_DAB_Nuclei	AreaOccupied_AreaOccupied_Tissue	AreaOccupied_Perimeter_DAB_Nuclei	AreaOccupied_Perimeter_Tissue	AreaOccupied_TotalArea_DAB_Nuclei	AreaOccupied_TotalArea_Tissue	Count_DAB_Nuclei	Count_Tissue	ExecutionTime_01LoadImages	ExecutionTime_02ColorToGray	ExecutionTime_03Smooth	ExecutionTime_04ImageMath	ExecutionTime_05IdentifyPrimaryObjects	ExecutionTime_06MeasureImageAreaOccupied	ExecutionTime_07UnmixColors	ExecutionTime_08MaskImage	ExecutionTime_09IdentifyPrimaryObjects	ExecutionTime_10MeasureImageAreaOccupied	ExecutionTime_11OverlayOutlines	ExecutionTime_12OverlayOutlines	ExecutionTime_13SaveImages	FileName_Original	Group_Index	Group_Number	Height_Original	ImageNumber	MD5Digest_Original	ModuleError_01LoadImages	ModuleError_02ColorToGray	ModuleError_03Smooth	ModuleError_04ImageMath	ModuleError_05IdentifyPrimaryObjects	ModuleError_06MeasureImageAreaOccupied	ModuleError_07UnmixColors	ModuleError_08MaskImage	ModuleError_09IdentifyPrimaryObjects	ModuleError_10MeasureImageAreaOccupied	ModuleError_11OverlayOutlines	ModuleError_12OverlayOutlines	ModuleError_13SaveImages	PathName_Original	Scaling_Original	Threshold_FinalThreshold_DAB_Nuclei	Threshold_FinalThreshold_Tissue	Threshold_OrigThreshold_DAB_Nuclei	Threshold_OrigThreshold_Tissue	Threshold_SumOfEntropies_DAB_Nuclei	Threshold_SumOfEntropies_Tissue	Threshold_WeightedVariance_DAB_Nuclei	Threshold_WeightedVariance_Tissue
955.0	628654.0	499.0	12631.0	628654.0	4000000.0	12.0	3.0	4.24	3.69	1.2	0.06	6.97	0.38	0.78	0.19	7.31	0.24	2.22	1.53	1.37	AAA485.CD3.X0.Y10.tile.tissue.png	1	1	2000	1	307e38c339c57542976d3fafadf09fbe	0	0	0	0	0	0	0	0	0	0	0	0	0	/home/dhl_ec/bnelissen/Slides/CD3_manuscript/CD3_slides/AAA485.CD3/AAA485.CD3.run1	255	0.7	0.06	0.7	0.06	-9.19101454824	-11.6624890606	2.95151825001	1.17810065625
0.0	0.0	0.0	0.0	0.0	4000000.0	0.0	0.0	3.22	2.93	1.78	0.08	8.53	0.29	0.89	0.21	4.72	0.13	2.02	1.53	0.9	AAA485.CD3.X0.Y11.tile.tissue.png	2	1	2000	2	2e9cdfef793db923cffdbb26d429b8e0	0	0	0	0	0	0	0	0	0	0	0	0	0	/home/dhl_ec/bnelissen/Slides/CD3_manuscript/CD3_slides/AAA485.CD3/AAA485.CD3.run1	255	1.0	0.06	1.0	0.06	0.0	-10.1298450664	0.0	3.25511450559
0.0	0.0	0.0	0.0	0.0	4000000.0	0.0	0.0	4.35	2.64	1.18	0.06	5.69	0.3	0.91	0.22	4.81	0.12	2.03	1.53	0.65	AAA485.CD3.X0.Y8.tile.tissue.png	3	1	2000	3	c1c125b9a4dcbbaabae4d3f31bd19258	0	0	0	0	0	0	0	0	0	0	0	0	0	/home/dhl_ec/bnelissen/Slides/CD3_manuscript/CD3_slides/AAA485.CD3/AAA485.CD3.run1	255	1.0	0.06	1.0	0.06	0.0	0.0	0.0	2.79395525
1173.0	257931.0	448.0	5295.0	257931.0	4000000.0	10.0	3.0	2.45	2.5	1.16	0.05	6.84	0.37	1.05	0.31	9.38	0.33	3.19	2.29	0.61	AAA485.CD3.X0.Y9.tile.tissue.png	4	1	2000	4	105b8b2d6b07644e718f0984c958b0ce	0	0	0	0	0	0	0	0	0	0	0	0	0	/home/dhl_ec/bnelissen/Slides/CD3_manuscript/CD3_slides/AAA485.CD3/AAA485.CD3.run1	255	0.7	0.06	0.7	0.06	-9.56020384873	-11.7660448002	2.64375062011	1.27089204297
53.0	516818.0	30.0	7198.0	516818.0	4000000.0	1.0	3.0	3.86	2.83	1.8	0.08	9.96	0.52	1.19	0.29	8.2	0.23	2.21	1.53	0.62	AAA485.CD3.X1.Y10.tile.tissue.png	5	1	2000	5	4ed592b00fa534c91f5f10c814354008	0	0	0	0	0	0	0	0	0	0	0	0	0	/home/dhl_ec/bnelissen/Slides/CD3_manuscript/CD3_slides/AAA485.CD3/AAA485.CD3.run1	255	0.7	0.06	0.7	0.06	-9.37377471902	-11.0298793391	2.49961424925	0.206141902344
0.0	0.0	0.0	0.0	0.0	4000000.0	0.0	0.0	3.6	2.35	1.69	0.06	8.55	0.48	1.37	0.32	6.77	0.2	2.81	1.53	0.6	AAA485.CD3.X1.Y11.tile.tissue.png	6	1	2000	6	2dacd309d692872c0a6ced7f076b9c2d	0	0	0	0	0	0	0	0	0	0	0	0	0	/home/dhl_ec/bnelissen/Slides/CD3_manuscript/CD3_slides/AAA485.CD3/AAA485.CD3.run1	255	1.0	0.06	1.0	0.06	0.0	-7.95845327527	0.0	6.2402955
56.0	1265.0	38.0	162.0	1265.0	4000000.0	1.0	1.0	1.22	2.74	1.24	0.05	6.75	0.37	0.88	0.21	6.55	0.21	2.06	1.53	0.47	AAA485.CD3.X1.Y6.tile.tissue.png	7	1	2000	7	572ad01c9a6334439ff888a350bbaa6b	0	0	0	0	0	0	0	0	0	0	0	0	0	/home/dhl_ec/bnelissen/Slides/CD3_manuscript/CD3_slides/AAA485.CD3/AAA485.CD3.run1	255	0.7	0.06	0.7	0.06	-9.1275570375	-12.1286615622	5.643587809	3.51851873141
0.0	0.0	0.0	0.0	0.0	4000000.0	0.0	0.0	2.54	2.95	1.16	0.06	6.39	0.31	0.81	0.22	4.76	0.13	2.02	1.53	0.47	AAA485.CD3.X1.Y7.tile.tissue.png	8	1	2000	8	01b7ea0ed5137651100633589d797d1b	0	0	0	0	0	0	0	0	0	0	0	0	0	/home/dhl_ec/bnelissen/Slides/CD3_manuscript/CD3_slides/AAA485.CD3/AAA485.CD3.run1	255	1.0	0.06	1.0	0.06	0.0	-11.6902651789	0.0	5.00397103141
0.0	90024.0	0.0	5458.0	90024.0	4000000.0	0.0	5.0	2.67	2.8	1.15	0.06	7.02	0.38	0.76	0.21	6.41	0.14	2.16	1.54	0.41	AAA485.CD3.X1.Y8.tile.tissue.png	9	1	2000	9	7e792b35ca5ac43867e78326a70dbd65	0	0	0	0	0	0	0	0	0	0	0	0	0	/home/dhl_ec/bnelissen/Slides/CD3_manuscript/CD3_slides/AAA485.CD3/AAA485.CD3.run1	255	0.7	0.06	0.7	0.06	-8.98540496462	-11.1720321654	3.80405212162	0.976294049316
1780.0	1153500.0	825.0	25267.0	1153500.0	4000000.0	19.0	13.0	2.73	3.08	1.19	0.05	7.17	0.39	0.75	0.16	7.59	0.26	2.29	1.56	0.66	AAA485.CD3.X1.Y9.tile.tissue.png	10	1	2000	10	c1fe476d8030cc3d7c15b14d81493b26	0	0	0	0	0	0	0	0	0	0	0	0	0	/home/dhl_ec/bnelissen/Slides/CD3_manuscript/CD3_slides/AAA485.CD3/AAA485.CD3.run1	255	0.7	0.06	0.7	0.06	-9.55465281726	-12.1096231775	2.99223603523	0.2523715
0.0	237533.0	0.0	5913.0	237533.0	4000000.0	0.0	8.0	3.27	3.51	1.16	0.05	7.28	0.6	0.95	0.21	6.53	0.15	2.13	1.53	0.5	AAA485.CD3.X10.Y1.tile.tissue.png	11	1	2000	11	4f7b35ccadcfaf48d8b1a2bcb13d9cbe	0	0	0	0	0	0	0	0	0	0	0	0	0	/home/dhl_ec/bnelissen/Slides/CD3_manuscript/CD3_slides/AAA485.CD3/AAA485.CD3.run1	255	0.7	0.06	0.7	0.06	-9.02458967257	-12.4110305998	2.45807789841	3.9282763125
794.0	2336201.0	388.0	11548.0	2336201.0	4000000.0	11.0	1.0	4.26	3.33	1.48	0.06	6.74	0.38	0.77	0.13	8.42	0.3	3.35	2.37	0.65	AAA485.CD3.X10.Y10.tile.tissue.png	12	1	2000	12	e418785b52ee540035b813f8949dafc8	0	0	0	0	0	0	0	0	0	0	0	0	0	/home/dhl_ec/bnelissen/Slides/CD3_manuscript/CD3_slides/AAA485.CD3/AAA485.CD3.run1	255	0.7	0.06	0.7	0.06	-9.60657841346	-11.5578659218	3.05667702483	1.22663479687
1724.0	3976579.0	850.0	10197.0	3976579.0	4000000.0	22.0	1.0	3.33	2.77	1.19	0.05	6.6	0.38	0.78	0.06	9.8	0.37	2.22	1.53	0.47	AAA485.CD3.X10.Y11.tile.tissue.png	13	1	2000	13	ed176a66a618b7d64811753017d28882	0	0	0	0	0	0	0	0	0	0	0	0	0	/home/dhl_ec/bnelissen/Slides/CD3_manuscript/CD3_slides/AAA485.CD3/AAA485.CD3.run1	255	0.7	0.06	0.7	0.06	-9.76322828963	-12.2797827488	2.71328477616	0.164490161133
698.0	3696989.0	362.0	16097.0	3696989.0	4000000.0	10.0	4.0	1.82	3.15	1.14	0.05	12.84	0.39	0.77	0.08	9.65	0.36	2.21	1.53	0.56	AAA485.CD3.X10.Y12.tile.tissue.png	14	1	2000	14	c11890a107d3530adacdc2d9e1f42f04	0	0	0	0	0	0	0	0	0	0	0	0	0	/home/dhl_ec/bnelissen/Slides/CD3_manuscript/CD3_slides/AAA485.CD3/AAA485.CD3.run1	255	0.7	0.06	0.7	0.06	-9.18908879071	-12.9770826085	2.73654500205	0.231234171875
996.0	3025917.0	543.0	17425.0	3025917.0	4000000.0	13.0	3.0	3.21	2.5	1.16	0.05	6.82	0.38	0.74	0.1	8.92	0.34	2.26	1.55	0.44	AAA485.CD3.X10.Y13.tile.tissue.png	15	1	2000	15	f6b439e28f69344b09a2289b6b64a00b	0	0	0	0	0	0	0	0	0	0	0	0	0	/home/dhl_ec/bnelissen/Slides/CD3_manuscript/CD3_slides/AAA485.CD3/AAA485.CD3.run1	255	0.7	0.06	0.7	0.06	-9.04767956814	-12.6141705088	2.29048457321	0.208212269531
6685.0	2360040.0	2888.0	21995.0	2360040.0	4000000.0	61.0	8.0	3.03	1.91	1.79	0.07	9.99	0.63	1.33	0.19	11.53	0.47	3.36	2.52	0.67	AAA485.CD3.X10.Y14.tile.tissue.png	16	1	2000	16	3e1b0ca8fa62a250aa245bd69e810e68	0	0	0	0	0	0	0	0	0	0	0	0	0	/home/dhl_ec/bnelissen/Slides/CD3_manuscript/CD3_slides/AAA485.CD3/AAA485.CD3.run1	255	0.7	0.06	0.7	0.06	-9.21353920597	-12.1907752345	1.32269424506	0.209160164062
1198.0	44190.0	565.0	1978.0	44190.0	4000000.0	13.0	3.0	3.51	2.93	1.13	0.08	9.53	0.58	1.3	0.32	9.33	0.31	3.14	2.32	0.61	AAA485.CD3.X10.Y15.tile.tissue.png	17	1	2000	17	9a27ec64e3d1ed3eb17d44804634387f	0	0	0	0	0	0	0	0	0	0	0	0	0	/home/dhl_ec/bnelissen/Slides/CD3_manuscript/CD3_slides/AAA485.CD3/AAA485.CD3.run1	255	0.7	0.06	0.7	0.06	-9.32468973227	-12.632194092	3.46593488196	2.28175163379
61.0	74354.0	41.0	3317.0	74354.0	4000000.0	1.0	9.0	3.41	2.65	1.78	0.08	9.61	0.56	1.22	0.32	9.18	0.32	3.18	2.3	0.6	AAA485.CD3.X10.Y2.tile.tissue.png	18	1	2000	18	c3c4925df8577fbe131d6eef3f7ddb58	0	0	0	0	0	0	0	0	0	0	0	0	0	/home/dhl_ec/bnelissen/Slides/CD3_manuscript/CD3_slides/AAA485.CD3/AAA485.CD3.run1	255	0.7	0.06	0.7	0.06	-8.9882490785	-11.3711818313	3.11902224973	0.383452605469
52.0	216172.0	29.0	4165.0	216172.0	4000000.0	1.0	3.0	3.08	3.17	1.14	0.05	7.02	0.37	0.86	0.2	6.82	0.23	2.14	1.56	0.8	AAA485.CD3.X10.Y3.tile.tissue.png	19	1	2000	19	679e40ca94a9811e96f8b8a53e6422d4	0	0	0	0	0	0	0	0	0	0	0	0	0	/home/dhl_ec/bnelissen/Slides/CD3_manuscript/CD3_slides/AAA485.CD3/AAA485.CD3.run1	255	0.7	0.06	0.7	0.06	-9.06603815903	-12.4963550203	3.34909252114	2.79676112109
0.0	390301.0	0.0	7322.0	390301.0	4000000.0	0.0	3.0	3.05	2.51	1.2	0.0600000000001	7.89	0.4	0.87	0.21	6.61	0.15	2.57	1.52	0.82	AAA485.CD3.X11.Y10.tile.tissue.png	20	1	2000	20	b654c42f8aaacba207e1e5533c08bff5	0	0	0	0	0	0	0	0	0	0	0	0	0	/home/dhl_ec/bnelissen/Slides/CD3_manuscript/CD3_slides/AAA485.CD3/AAA485.CD3.run1	255	0.7	0.06	0.7	0.06	-9.23419986871	-12.3615264062	3.40541761445	3.06336217188
933.0	3314229.0	489.0	19867.0	3314229.0	4000000.0	14.0	4.0	4.36	3.87	1.87	0.0699999999999	10.26	0.58	1.2	0.12	12.12	0.36	2.28	2.27	0.62	AAA485.CD3.X11.Y11.tile.tissue.png	21	1	2000	21	0ada59cee977dd227f057c2686a9c951	0	0	0	0	0	0	0	0	0	0	0	0	0	/home/dhl_ec/bnelissen/Slides/CD3_manuscript/CD3_slides/AAA485.CD3/AAA485.CD3.run1	255	0.7	0.06	0.7	0.06	-9.44906530917	-11.3254911983	2.73730404326	0.24379475
818.0	3545848.0	373.0	26561.0	3545848.0	4000000.0	10.0	2.0	3.56	3.26	1.79	0.0700000000001	8.96	0.38	0.77	0.0700000000001	9.4	0.35	2.25	1.99	0.65	AAA485.CD3.X11.Y12.tile.tissue.png	22	1	2000	22	2c85a579e1054aed760951a46df0b83b	0	0	0	0	0	0	0	0	0	0	0	0	0	/home/dhl_ec/bnelissen/Slides/CD3_manuscript/CD3_slides/AAA485.CD3/AAA485.CD3.run1	255	0.7	0.06	0.7	0.06	-9.52526773061	-12.8716943718	2.71433759008	0.23610284375
6826.0	2985727.0	2447.0	33816.0	2985727.0	4000000.0	52.0	6.0	1.63	3.32	1.14	0.05	6.76	0.58	1.19	0.15	11.38	0.49	3.38	2.27	0.64	AAA485.CD3.X11.Y13.tile.tissue.png	23	1	2000	23	a5c72c84d1709e74466d3afe6f31bc4c	0	0	0	0	0	0	0	0	0	0	0	0	0	/home/dhl_ec/bnelissen/Slides/CD3_manuscript/CD3_slides/AAA485.CD3/AAA485.CD3.run1	255	0.7	0.06	0.7	0.06	-9.35720463931	-12.191702809	1.77207897031	0.191758917969
26476.0	628836.0	9408.0	16651.0	628836.0	4000000.0	177.0	13.0	1.54	2.89	1.83	0.0699999999999	10.34	0.57	1.21	0.28	10.37	0.35	3.34	2.31	0.61	AAA485.CD3.X11.Y14.tile.tissue.png	24	1	2000	24	b5f78e71f444221ee4ea2e22708ec14e	0	0	0	0	0	0	0	0	0	0	0	0	0	/home/dhl_ec/bnelissen/Slides/CD3_manuscript/CD3_slides/AAA485.CD3/AAA485.CD3.run1	255	0.7	0.06	0.7	0.06	-9.24115186777	-12.8353636254	2.4569572296	0.268244515625
2709.0	132223.0	952.0	8534.0	132223.0	4000000.0	17.0	11.0	1.3	3.04	1.8	0.0799999999999	10.29	0.56	1.26	0.3	9.15	0.32	3.21	2.29	0.59	AAA485.CD3.X11.Y15.tile.tissue.png	25	1	2000	25	36e77ceac9cde7a333aa41b872a4decb	0	0	0	0	0	0	0	0	0	0	0	0	0	/home/dhl_ec/bnelissen/Slides/CD3_manuscript/CD3_slides/AAA485.CD3/AAA485.CD3.run1	255	0.7	0.06	0.7	0.06	-9.3261981336	-12.3346784246	3.19598945928	2.53901035156
0.0	0.0	0.0	0.0	0.0	4000000.0	0.0	0.0	3.54	2.82	1.18	0.0600000000001	5.6	0.47	1.39	0.34	5.03	0.12	2.75	2.53	0.57	AAA485.CD3.X11.Y2.tile.tissue.png	26	1	2000	26	c854e473e2afbd52c41bc2db0fd3fbbf	0	0	0	0	0	0	0	0	0	0	0	0	0	/home/dhl_ec/bnelissen/Slides/CD3_manuscript/CD3_slides/AAA485.CD3/AAA485.CD3.run1	255	1.0	0.06	1.0	0.06	0.0	0.0	0.0	8.655202
506.0	1622473.0	264.0	14171.0	1622473.0	4000000.0	7.0	4.0	3.16	2.55	1.76	0.0799999999999	8.81	0.57	1.26	0.23	10.42	0.41	3.28	2.48	0.6	AAA485.CD3.X12.Y11.tile.tissue.png	27	1	2000	27	5abc2ed69e40fe6459f4a66f11f7c344	0	0	0	0	0	0	0	0	0	0	0	0	0	/home/dhl_ec/bnelissen/Slides/CD3_manuscript/CD3_slides/AAA485.CD3/AAA485.CD3.run1	255	0.7	0.06	0.7	0.06	-9.31883671344	-11.7044698587	2.67057529421	1.42098242969
2816.0	3351743.0	1303.0	24279.0	3351743.0	4000000.0	34.0	6.0	1.28	1.68	1.75	0.0599999999999	13.76	0.59	1.2	0.11	12.76	0.52	3.33	2.28	0.64	AAA485.CD3.X12.Y12.tile.tissue.png	28	1	2000	28	17ecebc8d65a261663d7ac82cbd8cbf5	0	0	0	0	0	0	0	0	0	0	0	0	0	/home/dhl_ec/bnelissen/Slides/CD3_manuscript/CD3_slides/AAA485.CD3/AAA485.CD3.run1	255	0.7	0.06	0.7	0.06	-9.34814116695	-12.8559386236	2.40180168586	0.249525058594
30502.0	2708996.0	11542.0	15594.0	2708996.0	4000000.0	209.0	3.0	1.75	3.48	1.77	0.0699999999999	10.28	0.57	1.19	0.16	12.31	0.48	3.29	2.29	0.63	AAA485.CD3.X12.Y13.tile.tissue.png	29	1	2000	29	674bbe5df59e0c61e3f21732a0de45c2	0	0	0	0	0	0	0	0	0	0	0	0	0	/home/dhl_ec/bnelissen/Slides/CD3_manuscript/CD3_slides/AAA485.CD3/AAA485.CD3.run1	255	0.7	0.06	0.7	0.06	-9.41744306929	-12.4718813015	1.93132798384	0.456796636719
29197.0	708412.0	9970.0	16048.0	708412.0	4000000.0	175.0	14.0	3.05	1.71	1.77	0.0700000000001	10.8	0.57	1.18	0.27	11.84	0.29	3.35	2.29	0.58	AAA485.CD3.X12.Y14.tile.tissue.png	30	1	2000	30	a34560521be61c3773e4f66945ae0ca2	0	0	0	0	0	0	0	0	0	0	0	0	0	/home/dhl_ec/bnelissen/Slides/CD3_manuscript/CD3_slides/AAA485.CD3/AAA485.CD3.run1	255	0.7	0.06	0.7	0.06	-9.02840221737	-12.3504634789	2.1627380175	0.293488960937
0.0	15516.0	0.0	542.0	15516.0	4000000.0	0.0	1.0	3.39	3.4	1.78	0.0799999999999	9.63	0.56	1.32	0.32	7.89	0.22	3.07	2.43	0.55	AAA485.CD3.X12.Y15.tile.tissue.png	31	1	2000	31	4e1bcd1886c5d64e4698faac7172a55c	0	0	0	0	0	0	0	0	0	0	0	0	0	/home/dhl_ec/bnelissen/Slides/CD3_manuscript/CD3_slides/AAA485.CD3/AAA485.CD3.run1	255	0.7	0.06	0.7	0.06	0.0	-11.5529173682	0.106453085474	7.47949194505
0.0	0.0	0.0	0.0	0.0	4000000.0	0.0	0.0	2.29	2.23	1.79	0.08	8.47	0.49	1.43	0.32	6.54	0.21	3.01	2.3	0.53	AAA485.CD3.X12.Y6.tile.tissue.png	32	1	2000	32	ef949b5c96ec1dbe9034096b02d5c9ab	0	0	0	0	0	0	0	0	0	0	0	0	0	/home/dhl_ec/bnelissen/Slides/CD3_manuscript/CD3_slides/AAA485.CD3/AAA485.CD3.run1	255	1.0	0.06	1.0	0.06	0.0	0.0	0.0	3.753949
0.0	0.0	0.0	0.0	0.0	4000000.0	0.0	0.0	1.03	1.72	1.81	0.0800000000002	8.26	0.48	1.42	0.33	6.7	0.2	3.13	2.3	0.54	AAA485.CD3.X12.Y7.tile.tissue.png	33	1	2000	33	d6068216ea0108cc0f3e9cf439bac0d6	0	0	0	0	0	0	0	0	0	0	0	0	0	/home/dhl_ec/bnelissen/Slides/CD3_manuscript/CD3_slides/AAA485.CD3/AAA485.CD3.run1	255	1.0	0.06	1.0	0.06	0.0	0.0	0.0	5.217727
0.0	0.0	0.0	0.0	0.0	4000000.0	0.0	0.0	4.05	2.47	1.14	0.0599999999999	5.53	0.3	0.92	0.23	4.65	0.12	2.02	1.53	0.36	AAA485.CD3.X13.Y10.tile.tissue.png	34	1	2000	34	fbb280c6bc1692d900893bb4e8b3a45d	0	0	0	0	0	0	0	0	0	0	0	0	0	/home/dhl_ec/bnelissen/Slides/CD3_manuscript/CD3_slides/AAA485.CD3/AAA485.CD3.run1	255	1.0	0.06	1.0	0.06	0.0	0.0	0.0	4.3448325
50282.0	2056280.0	19438.0	22953.0	2056280.0	4000000.0	415.0	4.0	3.85	2.56	1.15	0.0599999999999	6.96	0.39	0.77	0.14	8.76	0.3	2.23	1.53	0.59	AAA485.CD3.X13.Y11.tile.tissue.png	35	1	2000	35	df66243057800dad71989cf6da904068	0	0	0	0	0	0	0	0	0	0	0	0	0	/home/dhl_ec/bnelissen/Slides/CD3_manuscript/CD3_slides/AAA485.CD3/AAA485.CD3.run1	255	0.7	0.06	0.7	0.06	-9.75346743078	-11.9999663747	3.17344717557	0.6458045
8327.0	3475869.0	3958.0	24614.0	3475869.0	4000000.0	94.0	2.0	1.57	2.42	1.78	0.0699999999999	11.44	0.58	1.2	0.11	10.77	0.36	2.25	1.52	0.61	AAA485.CD3.X13.Y12.tile.tissue.png	36	1	2000	36	743f010e6f4563b8f0e185d36fa6ca90	0	0	0	0	0	0	0	0	0	0	0	0	0	/home/dhl_ec/bnelissen/Slides/CD3_manuscript/CD3_slides/AAA485.CD3/AAA485.CD3.run1	255	0.7	0.06	0.7	0.06	-9.34868002354	-12.5304959301	1.95519764426	0.216265980469
20639.0	3515412.0	9054.0	15021.0	3515412.0	4000000.0	213.0	3.0	1.25	2.26	2.01	0.0699999999999	8.18	0.57	0.8	0.0799999999999	12.92	0.54	3.33	1.53	0.59	AAA485.CD3.X13.Y13.tile.tissue.png	37	1	2000	37	87d3569ec79767b22ff79ea24ddaefcd	0	0	0	0	0	0	0	0	0	0	0	0	0	/home/dhl_ec/bnelissen/Slides/CD3_manuscript/CD3_slides/AAA485.CD3/AAA485.CD3.run1	255	0.7	0.06	0.7	0.06	-9.45509606283	-12.6315787615	1.70123847318	0.273645480469
9633.0	818219.0	4028.0	18792.0	818219.0	4000000.0	83.0	10.0	1.22	2.25	1.22	0.05	6.83	0.39	0.77	0.19	7.31	0.25	2.21	1.52	1.72	AAA485.CD3.X13.Y14.tile.tissue.png	38	1	2000	38	e20513f4455eec91a1a342d350d3550f	0	0	0	0	0	0	0	0	0	0	0	0	0	/home/dhl_ec/bnelissen/Slides/CD3_manuscript/CD3_slides/AAA485.CD3/AAA485.CD3.run1	255	0.7	0.06	0.7	0.06	-9.12111655196	-12.7623111337	2.53472281809	0.232503789062
209.0	82577.0	67.0	1606.0	82577.0	4000000.0	1.0	2.0	2.02	2.24	1.19	0.0599999999999	6.43	0.37	0.84	0.21	6.62	0.21	2.12	1.54	1.6	AAA485.CD3.X13.Y15.tile.tissue.png	39	1	2000	39	28ba40a557fae6c1ac3158614d7117ce	0	0	0	0	0	0	0	0	0	0	0	0	0	/home/dhl_ec/bnelissen/Slides/CD3_manuscript/CD3_slides/AAA485.CD3/AAA485.CD3.run1	255	0.7	0.06	0.7	0.06	-7.66401321316	-11.8933799698	0.275346984448	3.88690713892
0.0	0.0	0.0	0.0	0.0	4000000.0	0.0	0.0	1.03	2.38	1.92	0.0700000000002	6.89	0.29	0.89	0.22	4.6	0.12	2.02	1.52	1.07	AAA485.CD3.X13.Y5.tile.tissue.png	40	1	2000	40	b2b005f7f5d18ea7c9b66d1eed629c7f	0	0	0	0	0	0	0	0	0	0	0	0	0	/home/dhl_ec/bnelissen/Slides/CD3_manuscript/CD3_slides/AAA485.CD3/AAA485.CD3.run1	255	1.0	0.06	1.0	0.06	0.0	-11.8826619363	0.0	5.93785439756
0.0	4265.0	0.0	440.0	4265.0	4000000.0	0.0	2.0	2.14	2.22	1.19	0.05	6.51	0.38	0.78	0.21	5.75	0.14	2.08	1.53	1.47	AAA485.CD3.X13.Y6.tile.tissue.png	41	1	2000	41	1ced2d026e7127d717dddb2307325df1	0	0	0	0	0	0	0	0	0	0	0	0	0	/home/dhl_ec/bnelissen/Slides/CD3_manuscript/CD3_slides/AAA485.CD3/AAA485.CD3.run1	255	0.7	0.06	0.7	0.06	0.0	-11.287608031	2.36835021615	2.02446967664
0.0	1339.0	0.0	162.0	1339.0	4000000.0	0.0	1.0	0.8	2.14	1.2	0.0599999999999	6.43	0.37	0.85	0.21	5.72	0.13	2.09	1.53	1.99	AAA485.CD3.X13.Y7.tile.tissue.png	42	1	2000	42	b272860e1c729ec7415131bb2ac1fbc8	0	0	0	0	0	0	0	0	0	0	0	0	0	/home/dhl_ec/bnelissen/Slides/CD3_manuscript/CD3_slides/AAA485.CD3/AAA485.CD3.run1	255	0.7	0.06	0.7	0.06	0.0	-12.159093784	3.14630496173	5.66382137218
23096.0	1264518.0	9723.0	14806.0	1264518.0	4000000.0	200.0	4.0	2.24	2.32	1.76	0.05	7.15	0.38	0.79	0.17	7.76	0.26	2.23	1.52	1.51	AAA485.CD3.X14.Y10.tile.tissue.png	43	1	2000	43	1fad0d9780729daee63c7a7af47030b5	0	0	0	0	0	0	0	0	0	0	0	0	0	/home/dhl_ec/bnelissen/Slides/CD3_manuscript/CD3_slides/AAA485.CD3/AAA485.CD3.run1	255	0.7	0.06	0.7	0.06	-9.51110546177	-11.9848848824	2.3815187431	1.3682899375
35005.0	3701063.0	13287.0	18338.0	3701063.0	4000000.0	260.0	2.0	1.83	1.7	1.76	0.0699999999999	8.67	0.37	0.74	0.0699999999999	9.29	0.35	2.26	1.53	0.43	AAA485.CD3.X14.Y11.tile.tissue.png	44	1	2000	44	bb1d86fb69b83be3ba803e6c128e98fb	0	0	0	0	0	0	0	0	0	0	0	0	0	/home/dhl_ec/bnelissen/Slides/CD3_manuscript/CD3_slides/AAA485.CD3/AAA485.CD3.run1	255	0.7	0.06	0.7	0.06	-9.43764640809	-12.6731003033	2.03389905415	0.30166340625
1665.0	3775958.0	789.0	14444.0	3775958.0	4000000.0	18.0	5.0	3.43	3.32	1.19	0.05	12.17	0.38	0.75	0.0700000000002	9.41	0.36	2.24	1.53	0.59	AAA485.CD3.X14.Y12.tile.tissue.png	45	1	2000	45	31d90f40b5a997db396ee3f5d7a07ff2	0	0	0	0	0	0	0	0	0	0	0	0	0	/home/dhl_ec/bnelissen/Slides/CD3_manuscript/CD3_slides/AAA485.CD3/AAA485.CD3.run1	255	0.7	0.06	0.7	0.06	-8.9977918138	-12.2926147044	1.2914077782	0.132619486328
97.0	1246805.0	51.0	23605.0	1246805.0	4000000.0	1.0	11.0	2.71	1.46	1.12	0.05	7.34	0.38	0.75	0.17	9.25	0.37	3.4	1.95	0.64	AAA485.CD3.X14.Y13.tile.tissue.png	46	1	2000	46	a48ea4326ad93d47a47364143bebc107	0	0	0	0	0	0	0	0	0	0	0	0	0	/home/dhl_ec/bnelissen/Slides/CD3_manuscript/CD3_slides/AAA485.CD3/AAA485.CD3.run1	255	0.7	0.06	0.7	0.06	-9.1518889351	-12.2675050558	1.64602299642	0.162053441406
0.0	40038.0	0.0	1098.0	40038.0	4000000.0	0.0	2.0	1.89	2.82	1.73	0.0799999999999	9.61	0.38	0.78	0.21	5.88	0.14	2.1	1.52	0.37	AAA485.CD3.X14.Y14.tile.tissue.png	47	1	2000	47	cbec1b30c2e3f91b214f1800ffa4b117	0	0	0	0	0	0	0	0	0	0	0	0	0	/home/dhl_ec/bnelissen/Slides/CD3_manuscript/CD3_slides/AAA485.CD3/AAA485.CD3.run1	255	0.7	0.06	0.7	0.06	0.0	-11.4557519462	0.445173862175	1.51992137671
0.0	38609.0	0.0	1246.0	38609.0	4000000.0	0.0	3.0	1.04	1.74	1.15	0.0599999999999	6.83	0.39	0.88	0.23	6.45	0.14	2.11	1.54	0.35	AAA485.CD3.X14.Y15.tile.tissue.png	48	1	2000	48	91d7fde8de80432b456bfba0398852da	0	0	0	0	0	0	0	0	0	0	0	0	0	/home/dhl_ec/bnelissen/Slides/CD3_manuscript/CD3_slides/AAA485.CD3/AAA485.CD3.run1	255	0.7	0.06	0.7	0.06	-7.46711584123	-12.0704244077	0.62437289133	3.46963232703
0.0	2918.0	0.0	240.0	2918.0	4000000.0	0.0	1.0	2.31	0.94	1.12	0.0599999999999	6.91	0.38	0.88	0.22	5.88	0.14	2.08	1.54	0.34	AAA485.CD3.X14.Y4.tile.tissue.png	49	1	2000	49	1f8baf8aabe2785467d11631ef18f2a2	0	0	0	0	0	0	0	0	0	0	0	0	0	/home/dhl_ec/bnelissen/Slides/CD3_manuscript/CD3_slides/AAA485.CD3/AAA485.CD3.run1	255	0.7	0.06	0.7	0.06	0.0	-12.4183510263	1.99709926132	4.19934906967
144.0	5104.0	66.0	538.0	5104.0	4000000.0	1.0	2.0	1.73	2.94	1.17	0.0599999999999	6.82	0.39	0.77	0.23	6.78	0.21	2.13	1.53	0.38	AAA485.CD3.X14.Y5.tile.tissue.png	50	1	2000	50	45d45371f324e3064fb32bc851cf3470	0	0	0	0	0	0	0	0	0	0	0	0	0	/home/dhl_ec/bnelissen/Slides/CD3_manuscript/CD3_slides/AAA485.CD3/AAA485.CD3.run1	255	0.7	0.06	0.7	0.06	-8.52960610046	-10.7943208688	1.72268672609	0.614970234924
7186.0	924923.0	3327.0	13791.0	924923.0	4000000.0	73.0	5.0	2.56	3.25	1.16	0.0599999999999	7.15	0.39	0.76	0.18	7.56	0.26	2.23	1.52	0.44	AAA485.CD3.X14.Y6.tile.tissue.png	51	1	2000	51	025406e1375b48413d2f5d163f3e8710	0	0	0	0	0	0	0	0	0	0	0	0	0	/home/dhl_ec/bnelissen/Slides/CD3_manuscript/CD3_slides/AAA485.CD3/AAA485.CD3.run1	255	0.7	0.06	0.7	0.06	-9.30465735602	-12.5180348418	3.00983099752	0.19264640625
39985.0	2260207.0	15493.0	16245.0	2260207.0	4000000.0	324.0	5.0	3.55	1.38	1.13	0.0599999999999	7.54	0.39	0.78	0.13	8.78	0.32	2.28	1.56	0.41	AAA485.CD3.X14.Y7.tile.tissue.png	52	1	2000	52	658db1ddf34c600b3771c6b16609584c	0	0	0	0	0	0	0	0	0	0	0	0	0	/home/dhl_ec/bnelissen/Slides/CD3_manuscript/CD3_slides/AAA485.CD3/AAA485.CD3.run1	255	0.7	0.06	0.7	0.06	-9.65208584993	-11.760436015	3.16091143081	0.61106
1575.0	100963.0	645.0	4210.0	100963.0	4000000.0	13.0	6.0	3.51	2.71	1.14	0.0799999999999	7.45	0.4	0.84	0.22	6.84	0.22	2.17	1.53	0.56	AAA485.CD3.X14.Y8.tile.tissue.png	53	1	2000	53	c39e227b30a5fd0f25f902c6ffc0fcf2	0	0	0	0	0	0	0	0	0	0	0	0	0	/home/dhl_ec/bnelissen/Slides/CD3_manuscript/CD3_slides/AAA485.CD3/AAA485.CD3.run1	255	0.7	0.06	0.7	0.06	-9.38042474337	-12.4117581462	4.1028732741	2.79913183984
0.0	1380.0	0.0	178.0	1380.0	4000000.0	0.0	1.0	3.64	2.56	1.15	0.0799999999999	6.85	0.39	0.85	0.23	5.89	0.22	2.22	1.53	0.52	AAA485.CD3.X14.Y9.tile.tissue.png	54	1	2000	54	04b91f3478c880158d609fd4277e5670	0	0	0	0	0	0	0	0	0	0	0	0	0	/home/dhl_ec/bnelissen/Slides/CD3_manuscript/CD3_slides/AAA485.CD3/AAA485.CD3.run1	255	0.7	0.06	0.7	0.06	0.0	-11.6518433232	1.91641456493	7.17156369532
11504.0	3973527.0	4953.0	9428.0	3973527.0	4000000.0	105.0	1.0	3.52	3.03	1.15	0.05	7.32	0.38	0.75	0.0600000000002	9.9	0.42	2.88	1.53	0.53	AAA485.CD3.X15.Y10.tile.tissue.png	55	1	2000	55	07b9f6c52e91d155722f85ef42d53ca7	0	0	0	0	0	0	0	0	0	0	0	0	0	/home/dhl_ec/bnelissen/Slides/CD3_manuscript/CD3_slides/AAA485.CD3/AAA485.CD3.run1	255	0.7	0.06	0.7	0.06	-9.21906863516	-12.6060820671	1.56206197506	0.193527446289
1202.0	3386958.0	669.0	10337.0	3386958.0	4000000.0	17.0	3.0	4.05	2.18	1.13	0.05	7.9	0.56	0.77	0.0800000000002	9.32	0.35	2.32	1.52	0.42	AAA485.CD3.X15.Y11.tile.tissue.png	56	1	2000	56	101ea53642b64a5ae5bdff24fdd353a1	0	0	0	0	0	0	0	0	0	0	0	0	0	/home/dhl_ec/bnelissen/Slides/CD3_manuscript/CD3_slides/AAA485.CD3/AAA485.CD3.run1	255	0.7	0.06	0.7	0.06	-8.78550063595	-12.292495622	1.03076876718	0.136754595703
403.0	1346115.0	178.0	12430.0	1346115.0	4000000.0	4.0	4.0	1.88	2.8	1.12	0.05	9.32	0.58	1.21	0.25	9.08	0.26	2.25	1.53	0.39	AAA485.CD3.X15.Y12.tile.tissue.png	57	1	2000	57	a3b59e7886b10969f5a59193a94e4913	0	0	0	0	0	0	0	0	0	0	0	0	0	/home/dhl_ec/bnelissen/Slides/CD3_manuscript/CD3_slides/AAA485.CD3/AAA485.CD3.run1	255	0.7	0.06	0.7	0.06	-8.95932227265	-12.1010154082	1.34482562066	0.132472832031
0.0	0.0	0.0	0.0	0.0	4000000.0	0.0	0.0	0.83	0.98	1.12	0.05	7.2	0.46	1.28	0.31	6.65	0.2	3.05	2.33	0.57	AAA485.CD3.X15.Y13.tile.tissue.png	58	1	2000	58	f93e6c329a8545517c0a211562dd5cd3	0	0	0	0	0	0	0	0	0	0	0	0	0	/home/dhl_ec/bnelissen/Slides/CD3_manuscript/CD3_slides/AAA485.CD3/AAA485.CD3.run1	255	1.0	0.06	1.0	0.06	0.0	-10.7006243679	0.0	8.24656263385
0.0	0.0	0.0	0.0	0.0	4000000.0	0.0	0.0	1.23	1.76	1.77	0.0799999999999	8.3	0.46	1.15	0.33	6.67	0.2	3.09	2.34	0.54	AAA485.CD3.X15.Y14.tile.tissue.png	59	1	2000	59	589c2f4bf7413f88210a4195f22d3694	0	0	0	0	0	0	0	0	0	0	0	0	0	/home/dhl_ec/bnelissen/Slides/CD3_manuscript/CD3_slides/AAA485.CD3/AAA485.CD3.run1	255	1.0	0.06	1.0	0.06	0.0	0.0	0.0	3.127828
0.0	0.0	0.0	0.0	0.0	4000000.0	0.0	0.0	3.37	1.79	1.72	0.0800000000002	8.44	0.47	1.32	0.21	4.7	0.13	2.0	1.54	0.38	AAA485.CD3.X15.Y4.tile.tissue.png	60	1	2000	60	b93779ef98e770713b15057eec5a61d6	0	0	0	0	0	0	0	0	0	0	0	0	0	/home/dhl_ec/bnelissen/Slides/CD3_manuscript/CD3_slides/AAA485.CD3/AAA485.CD3.run1	255	1.0	0.06	1.0	0.06	0.0	0.0	0.0	5.4349415
468.0	41751.0	219.0	1856.0	41751.0	4000000.0	5.0	3.0	2.19	0.96	1.15	0.0500000000002	6.91	0.42	0.81	0.21	6.89	0.22	2.16	1.55	0.85	AAA485.CD3.X15.Y5.tile.tissue.png	61	1	2000	61	1f72d0bbc2e2995fb012187a328fb3a0	0	0	0	0	0	0	0	0	0	0	0	0	0	/home/dhl_ec/bnelissen/Slides/CD3_manuscript/CD3_slides/AAA485.CD3/AAA485.CD3.run1	255	0.7	0.06	0.7	0.06	-9.05141229972	-11.8686449163	3.34743933721	2.60151375928
18183.0	461413.0	6732.0	9865.0	461413.0	4000000.0	128.0	12.0	1.24	1.53	1.2	0.05	7.23	0.38	0.81	0.25	7.26	0.23	2.19	1.53	2.12	AAA485.CD3.X15.Y6.tile.tissue.png	62	1	2000	62	54e0d549ee56620460fc96d27b90eafd	0	0	0	0	0	0	0	0	0	0	0	0	0	/home/dhl_ec/bnelissen/Slides/CD3_manuscript/CD3_slides/AAA485.CD3/AAA485.CD3.run1	255	0.7	0.06	0.7	0.06	-9.32353003004	-12.5865551649	3.04993224684	0.19906371875
15482.0	2707598.0	6886.0	23314.0	2707598.0	4000000.0	162.0	13.0	1.09	1.21	1.13	0.05	7.29	0.38	0.76	0.11	11.16	0.5	3.64	2.49	1.48	AAA485.CD3.X15.Y7.tile.tissue.png	63	1	2000	63	f1376d619a38dca860b0ef203e6d6a3e	0	0	0	0	0	0	0	0	0	0	0	0	0	/home/dhl_ec/bnelissen/Slides/CD3_manuscript/CD3_slides/AAA485.CD3/AAA485.CD3.run1	255	0.7	0.06	0.7	0.06	-9.57725050067	-12.643545305	2.93872687375	0.330379859375
34018.0	3062735.0	14593.0	22911.0	3062735.0	4000000.0	320.0	7.0	2.56	2.8	1.77	0.0799999999999	9.7	0.39	0.77	0.0999999999999	8.84	0.34	2.16	1.51	0.49	AAA485.CD3.X15.Y8.tile.tissue.png	64	1	2000	64	2dc2fa18075067fff4024476649602ed	0	0	0	0	0	0	0	0	0	0	0	0	0	/home/dhl_ec/bnelissen/Slides/CD3_manuscript/CD3_slides/AAA485.CD3/AAA485.CD3.run1	255	0.7	0.06	0.7	0.06	-9.58693070667	-12.7633021643	2.74690340994	0.325054445313
15685.0	2997520.0	7276.0	12220.0	2997520.0	4000000.0	167.0	5.0	3.35	1.6	1.76	0.0699999999999	11.67	0.46	1.1	0.0999999999999	9.01	0.44	2.2	1.52	0.52	AAA485.CD3.X15.Y9.tile.tissue.png	65	1	2000	65	baf661ec23588e5eb69157b5a290b06a	0	0	0	0	0	0	0	0	0	0	0	0	0	/home/dhl_ec/bnelissen/Slides/CD3_manuscript/CD3_slides/AAA485.CD3/AAA485.CD3.run1	255	0.7	0.06	0.7	0.06	-9.19693590425	-12.2209087316	1.94906777667	0.200243222656
3021.0	2286813.0	1513.0	9192.0	2286813.0	4000000.0	38.0	3.0	2.27	2.38	1.62	0.05	7.16	0.56	1.24	0.18	11.52	0.31	3.34	1.55	0.59	AAA485.CD3.X16.Y10.tile.tissue.png	66	1	2000	66	ce65e487d4748f5c2a6ebd110fa02ec8	0	0	0	0	0	0	0	0	0	0	0	0	0	/home/dhl_ec/bnelissen/Slides/CD3_manuscript/CD3_slides/AAA485.CD3/AAA485.CD3.run1	255	0.7	0.06	0.7	0.06	-8.84998517967	-11.7939698408	1.02368253266	1.87354183594
0.0	199527.0	0.0	2736.0	199527.0	4000000.0	0.0	1.0	2.77	3.36	1.76	0.0799999999999	7.09	0.38	0.77	0.21	6.39	0.15	2.11	1.52	0.38	AAA485.CD3.X16.Y11.tile.tissue.png	67	1	2000	67	09745b3050bbfc55190c02601b3e5359	0	0	0	0	0	0	0	0	0	0	0	0	0	/home/dhl_ec/bnelissen/Slides/CD3_manuscript/CD3_slides/AAA485.CD3/AAA485.CD3.run1	255	0.7	0.06	0.7	0.06	-8.57431447538	-10.9909610819	1.28676558436	2.16949058105
0.0	3631.0	0.0	380.0	3631.0	4000000.0	0.0	2.0	1.87	2.19	1.16	0.0599999999999	6.53	0.37	0.77	0.22	5.73	0.22	2.05	1.53	0.46	AAA485.CD3.X16.Y12.tile.tissue.png	68	1	2000	68	9f16785278e1c6736641ab7587b165ad	0	0	0	0	0	0	0	0	0	0	0	0	0	/home/dhl_ec/bnelissen/Slides/CD3_manuscript/CD3_slides/AAA485.CD3/AAA485.CD3.run1	255	0.7	0.06	0.7	0.06	0.0	-11.491308367	3.17859367469	1.73538657312
0.0	0.0	0.0	0.0	0.0	4000000.0	0.0	0.0	2.56	2.26	1.76	0.0799999999999	6.45	0.3	0.9	0.22	4.57	0.12	1.97	1.53	0.34	AAA485.CD3.X16.Y13.tile.tissue.png	69	1	2000	69	5cc21815e71a31cff128e8e948e49b95	0	0	0	0	0	0	0	0	0	0	0	0	0	/home/dhl_ec/bnelissen/Slides/CD3_manuscript/CD3_slides/AAA485.CD3/AAA485.CD3.run1	255	1.0	0.06	1.0	0.06	0.0	-9.93942355744	0.0	1.69581775263
59.0	9181.0	35.0	508.0	9181.0	4000000.0	1.0	1.0	2.35	2.47	1.15	0.0500000000002	6.57	0.37	0.83	0.21	6.67	0.22	2.1	1.53	0.369999999999	AAA485.CD3.X16.Y6.tile.tissue.png	70	1	2000	70	39a0dcc75da3ad4b175412f1cb49509e	0	0	0	0	0	0	0	0	0	0	0	0	0	/home/dhl_ec/bnelissen/Slides/CD3_manuscript/CD3_slides/AAA485.CD3/AAA485.CD3.run1	255	0.7	0.06	0.7	0.06	-8.89410414922	-12.4981571775	4.08362546235	3.36776307751
387.0	61440.0	191.0	3109.0	61440.0	4000000.0	3.0	5.0	2.86	1.99	1.13	0.0599999999999	6.59	0.37	0.78	0.21	6.59	0.21	2.18	1.53	0.37	AAA485.CD3.X16.Y7.tile.tissue.png	71	1	2000	71	58ec8b0e78303a093cfd795aa7269ca3	0	0	0	0	0	0	0	0	0	0	0	0	0	/home/dhl_ec/bnelissen/Slides/CD3_manuscript/CD3_slides/AAA485.CD3/AAA485.CD3.run1	255	0.7	0.06	0.7	0.06	-9.56223135329	-12.1508600935	2.73220574449	2.63085124902
3519.0	871224.0	1521.0	10388.0	871224.0	4000000.0	33.0	5.0	2.55	2.01	1.11	0.0599999999999	6.83	0.42	0.79	0.19	7.32	0.32	2.3	1.53	0.44	AAA485.CD3.X16.Y8.tile.tissue.png	72	1	2000	72	c07c63d20dd5b93da5c4ab3380e8dcb3	0	0	0	0	0	0	0	0	0	0	0	0	0	/home/dhl_ec/bnelissen/Slides/CD3_manuscript/CD3_slides/AAA485.CD3/AAA485.CD3.run1	255	0.7	0.06	0.7	0.06	-8.98011011856	-11.8179245348	1.53150889525	2.08730133594
25913.0	2746399.0	10202.0	9033.0	2746399.0	4000000.0	202.0	2.0	2.71	3.9	1.57	0.0599999999999	6.9	0.45	0.79	0.11	8.98	0.33	2.21	1.52	0.54	AAA485.CD3.X16.Y9.tile.tissue.png	73	1	2000	73	43304ac0299e0f08a998668850dce4ce	0	0	0	0	0	0	0	0	0	0	0	0	0	/home/dhl_ec/bnelissen/Slides/CD3_manuscript/CD3_slides/AAA485.CD3/AAA485.CD3.run1	255	0.7	0.06	0.7	0.06	-9.17271979474	-12.4098505526	1.39143204844	1.09818082813
0.0	9414.0	0.0	520.0	9414.0	3708000.0	0.0	1.0	1.96	2.6	1.34	0.0799999999999	6.06	0.43	0.83	0.2	5.24	0.2	1.9	1.42	0.49	AAA485.CD3.X19.Y0.tile.tissue.png	74	1	1854	74	eb64a034aa74c89bf150c3d7dc8bf2e6	0	0	0	0	0	0	0	0	0	0	0	0	0	/home/dhl_ec/bnelissen/Slides/CD3_manuscript/CD3_slides/AAA485.CD3/AAA485.CD3.run1	255	0.7	0.06	0.7	0.06	0.0	-10.6234102229	0.0216196196738	3.36752470694
0.0	0.0	0.0	0.0	0.0	3708000.0	0.0	0.0	2.88	1.15	1.63	0.0699999999997	5.93	0.36	0.84	0.2	4.21	0.12	1.84	1.51	0.42	AAA485.CD3.X19.Y1.tile.tissue.png	75	1	1854	75	a50ced090fc50fe59f3c8adbeb3272b1	0	0	0	0	0	0	0	0	0	0	0	0	0	/home/dhl_ec/bnelissen/Slides/CD3_manuscript/CD3_slides/AAA485.CD3/AAA485.CD3.run1	255	1.0	0.06	1.0	0.06	0.0	0.0	0.0	5.45506742179
0.0	0.0	0.0	0.0	0.0	3708000.0	0.0	0.0	2.31	2.37	1.38	0.0499999999997	5.07	0.28	0.83	0.25	6.21	0.18	2.81	2.13	0.51	AAA485.CD3.X19.Y10.tile.tissue.png	76	1	1854	76	335493afb90efcda3bda9a95f9d52302	0	0	0	0	0	0	0	0	0	0	0	0	0	/home/dhl_ec/bnelissen/Slides/CD3_manuscript/CD3_slides/AAA485.CD3/AAA485.CD3.run1	255	1.0	0.06	1.0	0.06	0.0	0.0	0.0	4.9425167206
0.0	0.0	0.0	0.0	0.0	3708000.0	0.0	0.0	3.08	2.89	1.64	0.0799999999999	7.65	0.44	1.31	0.3	6.18	0.19	2.8	2.16	0.56	AAA485.CD3.X19.Y11.tile.tissue.png	77	1	1854	77	1cc336a76469cdbac5616cf64269d40c	0	0	0	0	0	0	0	0	0	0	0	0	0	/home/dhl_ec/bnelissen/Slides/CD3_manuscript/CD3_slides/AAA485.CD3/AAA485.CD3.run1	255	1.0	0.06	1.0	0.06	0.0	0.0	0.0	4.1715167206
0.0	0.0	0.0	0.0	0.0	3708000.0	0.0	0.0	3.21	2.43	1.64	0.0700000000002	8.6	0.44	1.32	0.3	6.03	0.19	2.8	2.14	0.74	AAA485.CD3.X19.Y12.tile.tissue.png	78	1	1854	78	dec0756a01c4780481001bc592d284b6	0	0	0	0	0	0	0	0	0	0	0	0	0	/home/dhl_ec/bnelissen/Slides/CD3_manuscript/CD3_slides/AAA485.CD3/AAA485.CD3.run1	255	1.0	0.06	1.0	0.06	0.0	-11.0017023456	0.0	3.25178626235
0.0	0.0	0.0	0.0	0.0	3708000.0	0.0	0.0	1.69	2.45	1.63	0.0799999999999	7.65	0.44	1.3	0.3	6.03	0.19	2.82	2.14	1.27	AAA485.CD3.X19.Y13.tile.tissue.png	79	1	1854	79	3f06398e14ecb4d2fc521fbb92ca1033	0	0	0	0	0	0	0	0	0	0	0	0	0	/home/dhl_ec/bnelissen/Slides/CD3_manuscript/CD3_slides/AAA485.CD3/AAA485.CD3.run1	255	1.0	0.06	1.0	0.06	0.0	0.0	0.0	4.63065102481
0.0	0.0	0.0	0.0	0.0	3708000.0	0.0	0.0	2.06	1.81	1.63	0.0699999999997	7.66	0.43	1.31	0.3	6.03	0.18	2.78	2.14	1.05	AAA485.CD3.X19.Y14.tile.tissue.png	80	1	1854	80	78111e88412312ddb8dbd9ebde806972	0	0	0	0	0	0	0	0	0	0	0	0	0	/home/dhl_ec/bnelissen/Slides/CD3_manuscript/CD3_slides/AAA485.CD3/AAA485.CD3.run1	255	1.0	0.06	1.0	0.06	0.0	0.0	0.0	4.03547411003
0.0	0.0	0.0	0.0	0.0	3708000.0	0.0	0.0	2.71	2.17	1.63	0.0700000000002	7.64	0.45	1.31	0.3	6.03	0.19	2.8	2.13	1.04	AAA485.CD3.X19.Y15.tile.tissue.png	81	1	1854	81	a8e121dd250a98deee5997d9fe3cbc4f	0	0	0	0	0	0	0	0	0	0	0	0	0	/home/dhl_ec/bnelissen/Slides/CD3_manuscript/CD3_slides/AAA485.CD3/AAA485.CD3.run1	255	1.0	0.06	1.0	0.06	0.0	0.0	0.0	5.2311763754
0.0	0.0	0.0	0.0	0.0	3708000.0	0.0	0.0	1.84	1.48	1.63	0.0800000000004	6.03	0.28	0.84	0.2	4.19	0.11	1.87	1.41	1.37	AAA485.CD3.X19.Y2.tile.tissue.png	82	1	1854	82	1c57de59e0c81242e9d260047ef4d516	0	0	0	0	0	0	0	0	0	0	0	0	0	/home/dhl_ec/bnelissen/Slides/CD3_manuscript/CD3_slides/AAA485.CD3/AAA485.CD3.run1	255	1.0	0.06	1.0	0.06	0.0	0.0	0.0	4.63779935275
0.0	2075.0	0.0	200.0	2075.0	3708000.0	0.0	1.0	1.0	2.35	1.04	0.0500000000002	6.24	0.35	0.86	0.21	6.84	0.2	3.13	2.36	1.32	AAA485.CD3.X19.Y3.tile.tissue.png	83	1	1854	83	31865e27b18b2f8bcc832f674f4aa834	0	0	0	0	0	0	0	0	0	0	0	0	0	/home/dhl_ec/bnelissen/Slides/CD3_manuscript/CD3_slides/AAA485.CD3/AAA485.CD3.run1	255	0.7	0.06	0.7	0.06	0.0	-12.2881284142	2.83373141002	2.05186551274
0.0	0.0	0.0	0.0	0.0	3708000.0	0.0	0.0	2.32	2.07	1.31	0.0799999999999	7.97	0.44	1.33	0.31	6.14	0.18	2.81	2.16	0.96	AAA485.CD3.X19.Y4.tile.tissue.png	84	1	1854	84	860403cbbf5062928f3d452d8b3fe0e2	0	0	0	0	0	0	0	0	0	0	0	0	0	/home/dhl_ec/bnelissen/Slides/CD3_manuscript/CD3_slides/AAA485.CD3/AAA485.CD3.run1	255	1.0	0.06	1.0	0.06	0.0	0.0	0.0	4.40921494067
0.0	0.0	0.0	0.0	0.0	3708000.0	0.0	0.0	1.65	2.68	1.63	0.0699999999997	7.78	0.44	1.32	0.3	6.1	0.19	2.82	2.15	0.58	AAA485.CD3.X19.Y5.tile.tissue.png	85	1	1854	85	e65fa202adff181cc5535024d022c223	0	0	0	0	0	0	0	0	0	0	0	0	0	/home/dhl_ec/bnelissen/Slides/CD3_manuscript/CD3_slides/AAA485.CD3/AAA485.CD3.run1	255	1.0	0.06	1.0	0.06	0.0	0.0	0.0	5.15619309601
0.0	0.0	0.0	0.0	0.0	3708000.0	0.0	0.0	1.74	1.97	1.65	0.0699999999997	8.7	0.44	1.31	0.3	6.12	0.19	2.8	2.15	0.55	AAA485.CD3.X19.Y6.tile.tissue.png	86	1	1854	86	6f18f07495d0029c0189f57c79a4151f	0	0	0	0	0	0	0	0	0	0	0	0	0	/home/dhl_ec/bnelissen/Slides/CD3_manuscript/CD3_slides/AAA485.CD3/AAA485.CD3.run1	255	1.0	0.06	1.0	0.06	0.0	-10.2550417662	0.0	3.98655834332
0.0	24388.0	0.0	694.0	24388.0	3708000.0	0.0	1.0	2.48	2.32	1.63	0.0700000000002	9.01	0.52	1.31	0.3	7.35	0.2	2.91	2.16	1.36	AAA485.CD3.X19.Y7.tile.tissue.png	87	1	1854	87	7bb52110328a489a812711e53ab001c6	0	0	0	0	0	0	0	0	0	0	0	0	0	/home/dhl_ec/bnelissen/Slides/CD3_manuscript/CD3_slides/AAA485.CD3/AAA485.CD3.run1	255	0.7	0.06	0.7	0.06	0.0	-12.2157049382	0.837083122975	2.07389234202
0.0	0.0	0.0	0.0	0.0	3708000.0	0.0	0.0	1.77	1.91	1.62	0.0799999999999	7.76	0.44	1.31	0.3	6.09	0.18	2.79	2.14	1.93	AAA485.CD3.X19.Y8.tile.tissue.png	88	1	1854	88	35b3cdf35995d8f4d2269b6c0289076b	0	0	0	0	0	0	0	0	0	0	0	0	0	/home/dhl_ec/bnelissen/Slides/CD3_manuscript/CD3_slides/AAA485.CD3/AAA485.CD3.run1	255	1.0	0.06	1.0	0.06	0.0	0.0	0.0	4.44154153182
0.0	0.0	0.0	0.0	0.0	3708000.0	0.0	0.0	1.25	2.1	1.61	0.0500000000002	7.69	0.44	1.31	0.3	6.08	0.19	2.79	2.14	1.01	AAA485.CD3.X19.Y9.tile.tissue.png	89	1	1854	89	af8b382f6430bc1332f17402ec11186f	0	0	0	0	0	0	0	0	0	0	0	0	0	/home/dhl_ec/bnelissen/Slides/CD3_manuscript/CD3_slides/AAA485.CD3/AAA485.CD3.run1	255	1.0	0.06	1.0	0.06	0.0	0.0	0.0	4.66741693635
2523.0	816316.0	1208.0	10399.0	816316.0	4000000.0	24.0	4.0	2.25	2.59	1.74	0.0799999999999	10.24	0.59	1.24	0.28	11.01	0.4	3.6	2.6	1.14	AAA485.CD3.X2.Y10.tile.tissue.png	90	1	2000	90	55e823b0cd733ebc8bfdea1d4fecf41f	0	0	0	0	0	0	0	0	0	0	0	0	0	/home/dhl_ec/bnelissen/Slides/CD3_manuscript/CD3_slides/AAA485.CD3/AAA485.CD3.run1	255	0.7	0.06	0.7	0.06	-8.8617079155	-10.9442144932	1.76410258088	0.240970453125
0.0	2002.0	0.0	218.0	2002.0	4000000.0	0.0	1.0	1.99	2.31	1.77	0.0900000000001	10.32	0.55	1.34	0.32	8.16	0.22	3.23	2.38	0.62	AAA485.CD3.X2.Y11.tile.tissue.png	91	1	2000	91	41054c90929ebc3c117d518c02a86361	0	0	0	0	0	0	0	0	0	0	0	0	0	/home/dhl_ec/bnelissen/Slides/CD3_manuscript/CD3_slides/AAA485.CD3/AAA485.CD3.run1	255	0.7	0.06	0.7	0.06	0.0	-12.1199059198	7.66850873736	4.88184347729
0.0	0.0	0.0	0.0	0.0	4000000.0	0.0	0.0	2.02	1.88	1.85	0.0999999999999	9.79	0.47	1.42	0.35	7.36	0.23	3.08	2.41	0.62	AAA485.CD3.X2.Y3.tile.tissue.png	92	1	2000	92	8b8332d8a7c5128f19c57061dee6797e	0	0	0	0	0	0	0	0	0	0	0	0	0	/home/dhl_ec/bnelissen/Slides/CD3_manuscript/CD3_slides/AAA485.CD3/AAA485.CD3.run1	255	1.0	0.06	1.0	0.06	0.0	-11.7166689225	0.0	4.89523383556
0.0	8464.0	0.0	712.0	8464.0	4000000.0	0.0	2.0	1.34	2.09	1.17	0.0599999999999	6.45	0.37	0.8	0.21	5.62	0.22	3.46	2.49	0.63	AAA485.CD3.X2.Y4.tile.tissue.png	93	1	2000	93	8d04122fb3f12201c96f28c7ad6a302b	0	0	0	0	0	0	0	0	0	0	0	0	0	/home/dhl_ec/bnelissen/Slides/CD3_manuscript/CD3_slides/AAA485.CD3/AAA485.CD3.run1	255	0.7	0.06	0.7	0.06	0.0	-11.2779658397	1.30046684395	3.81185978168
0.0	12760.0	0.0	1112.0	12760.0	4000000.0	0.0	5.0	2.48	2.65	1.21	0.0500000000002	6.43	0.59	1.31	0.35	8.4	0.24	3.51	2.52	0.56	AAA485.CD3.X2.Y5.tile.tissue.png	94	1	2000	94	ada324205a7fffc3003bf6208061187f	0	0	0	0	0	0	0	0	0	0	0	0	0	/home/dhl_ec/bnelissen/Slides/CD3_manuscript/CD3_slides/AAA485.CD3/AAA485.CD3.run1	255	0.7	0.06	0.7	0.06	0.0	-11.042743817	1.88899989591	1.73801956903
1771.0	97551.0	671.0	6068.0	97551.0	4000000.0	12.0	9.0	2.87	2.67	1.2	0.0499999999997	6.76	0.37	0.75	0.21	6.61	0.22	2.14	1.54	0.55	AAA485.CD3.X2.Y6.tile.tissue.png	95	1	2000	95	1a5778c54d12d3309feb73b1d25f42f3	0	0	0	0	0	0	0	0	0	0	0	0	0	/home/dhl_ec/bnelissen/Slides/CD3_manuscript/CD3_slides/AAA485.CD3/AAA485.CD3.run1	255	0.7	0.06	0.7	0.06	-9.93381854431	-12.5322353738	4.07357701563	0.145761080078
2912.0	1089561.0	1463.0	8531.0	1089561.0	4000000.0	36.0	5.0	2.49	1.88	1.17	0.0500000000002	7.02	0.36	0.75	0.17	7.27	0.26	2.2	1.52	0.4	AAA485.CD3.X2.Y7.tile.tissue.png	96	1	2000	96	7d9c7327b60e23dd52f42d9691a943dd	0	0	0	0	0	0	0	0	0	0	0	0	0	/home/dhl_ec/bnelissen/Slides/CD3_manuscript/CD3_slides/AAA485.CD3/AAA485.CD3.run1	255	0.7	0.06	0.7	0.06	-8.85292988684	-11.8541413794	1.60460913796	0.1291105
5719.0	3170146.0	2894.0	11175.0	3170146.0	4000000.0	77.0	1.0	2.15	1.76	1.92	0.0799999999999	11.25	0.56	1.21	0.13	12.28	0.51	3.38	2.32	0.64	AAA485.CD3.X2.Y8.tile.tissue.png	97	1	2000	97	015fdb2662aa00e1f4cfb8dde1077e34	0	0	0	0	0	0	0	0	0	0	0	0	0	/home/dhl_ec/bnelissen/Slides/CD3_manuscript/CD3_slides/AAA485.CD3/AAA485.CD3.run1	255	0.7	0.06	0.7	0.06	-9.12413962558	-12.4010727158	2.06647794672	0.219824824219
1010.0	3842571.0	568.0	11804.0	3842571.0	4000000.0	16.0	1.0	1.69	1.44	1.69	0.0499999999997	10.49	0.51	0.87	0.0700000000002	12.38	0.6	3.36	2.43	0.63	AAA485.CD3.X2.Y9.tile.tissue.png	98	1	2000	98	d9aa19829f47425c0e8f8cfddc630b92	0	0	0	0	0	0	0	0	0	0	0	0	0	/home/dhl_ec/bnelissen/Slides/CD3_manuscript/CD3_slides/AAA485.CD3/AAA485.CD3.run1	255	0.7	0.06	0.7	0.06	-9.1134154384	-12.5600791612	1.89755472988	0.185096626953
2181.0	1182583.0	955.0	9818.0	1182583.0	4000000.0	21.0	3.0	1.21	1.62	1.87	0.0700000000002	11.46	0.58	1.22	0.3	10.95	0.38	3.24	2.31	0.62	AAA485.CD3.X3.Y10.tile.tissue.png	99	1	2000	99	defbab08398de9718f28d92b0ac74104	0	0	0	0	0	0	0	0	0	0	0	0	0	/home/dhl_ec/bnelissen/Slides/CD3_manuscript/CD3_slides/AAA485.CD3/AAA485.CD3.run1	255	0.7	0.06	0.7	0.06	-9.01659657388	-12.1211436604	2.15661711772	0.136162613281
0.0	2045.0	0.0	198.0	2045.0	4000000.0	0.0	1.0	1.03	1.71	1.72	0.0799999999999	10.02	0.56	1.26	0.31	7.89	0.21	3.11	2.34	0.56	AAA485.CD3.X3.Y11.tile.tissue.png	100	1	2000	100	2484ddac025d8e9cab836145af5f4f61	0	0	0	0	0	0	0	0	0	0	0	0	0	/home/dhl_ec/bnelissen/Slides/CD3_manuscript/CD3_slides/AAA485.CD3/AAA485.CD3.run1	255	0.7	0.06	0.7	0.06	0.0	-11.0578909339	0.378234564821	4.65867059155
0.0	0.0	0.0	0.0	0.0	4000000.0	0.0	0.0	2.71	2.4	1.77	0.0799999999999	9.31	0.47	1.29	0.33	6.69	0.2	3.01	2.3	0.56	AAA485.CD3.X3.Y2.tile.tissue.png	101	1	2000	101	c42dde2eab2f7848e90e6b857bf9f806	0	0	0	0	0	0	0	0	0	0	0	0	0	/home/dhl_ec/bnelissen/Slides/CD3_manuscript/CD3_slides/AAA485.CD3/AAA485.CD3.run1	255	1.0	0.06	1.0	0.06	0.0	-11.4283001439	0.0	7.34047331788
5212.0	236544.0	1855.0	7553.0	236544.0	4000000.0	32.0	10.0	1.94	2.83	1.78	0.0700000000002	10.35	0.57	1.18	0.31	9.82	0.32	3.24	2.31	0.57	AAA485.CD3.X3.Y3.tile.tissue.png	102	1	2000	102	c7a472b689518ad75f73d0fb04b9ff6a	0	0	0	0	0	0	0	0	0	0	0	0	0	/home/dhl_ec/bnelissen/Slides/CD3_manuscript/CD3_slides/AAA485.CD3/AAA485.CD3.run1	255	0.7	0.06	0.7	0.06	-9.50890124514	-11.5127883145	2.84465010677	0.170493675781
9693.0	815995.0	3915.0	25200.0	815995.0	4000000.0	79.0	12.0	2.38	3.4	1.74	0.0700000000002	10.3	0.59	1.08	0.33	8.27	0.26	2.27	1.6	1.24	AAA485.CD3.X3.Y4.tile.tissue.png	103	1	2000	103	a26211e3d1f228ce1021dfbee94f4c39	0	0	0	0	0	0	0	0	0	0	0	0	0	/home/dhl_ec/bnelissen/Slides/CD3_manuscript/CD3_slides/AAA485.CD3/AAA485.CD3.run1	255	0.7	0.06	0.7	0.06	-9.28679938541	-12.5455906706	3.36200926359	0.210224109375
5085.0	1918046.0	2109.0	15004.0	1918046.0	4000000.0	44.0	7.0	2.19	1.53	1.86	0.0700000000002	10.92	0.62	1.23	0.24	11.89	0.42	3.51	2.43	0.97	AAA485.CD3.X3.Y5.tile.tissue.png	104	1	2000	104	ebe73194250afb036063605fae38b658	0	0	0	0	0	0	0	0	0	0	0	0	0	/home/dhl_ec/bnelissen/Slides/CD3_manuscript/CD3_slides/AAA485.CD3/AAA485.CD3.run1	255	0.7	0.06	0.7	0.06	-9.24875204908	-12.2494200774	2.84630945204	0.187127453125
27490.0	3228069.0	11605.0	10709.0	3228069.0	4000000.0	244.0	6.0	3.37	4.37	1.76	0.0700000000002	10.54	0.61	1.2	0.13	13.06	0.54	3.38	2.32	0.64	AAA485.CD3.X3.Y6.tile.tissue.png	105	1	2000	105	74f5e367fcd771c76b6b93f17aae51b8	0	0	0	0	0	0	0	0	0	0	0	0	0	/home/dhl_ec/bnelissen/Slides/CD3_manuscript/CD3_slides/AAA485.CD3/AAA485.CD3.run1	255	0.7	0.06	0.7	0.06	-9.00611566015	-11.9124005853	1.98994955658	0.168346789063
8013.0	3999614.0	3905.0	8062.0	3999614.0	4000000.0	95.0	1.0	3.46	1.71	1.8	0.0700000000002	9.61	0.57	1.24	0.0799999999999	13.68	0.56	3.32	2.4	0.65	AAA485.CD3.X3.Y7.tile.tissue.png	106	1	2000	106	2a5244bc40e0d5d16fb98a2d01fc9ed5	0	0	0	0	0	0	0	0	0	0	0	0	0	/home/dhl_ec/bnelissen/Slides/CD3_manuscript/CD3_slides/AAA485.CD3/AAA485.CD3.run1	255	0.7	0.06811166033	0.7	0.06811166033	-8.85192568478	-12.2278995759	0.955369221208	0.0748594569244
6551.0	3996391.0	3257.0	8334.0	3996391.0	4000000.0	81.0	1.0	3.02	1.87	1.78	0.0799999999999	9.55	0.56	1.2	0.0799999999999	13.57	0.56	3.35	2.31	0.68	AAA485.CD3.X3.Y8.tile.tissue.png	107	1	2000	107	303ad10527880ad347f3eaec8938eefa	0	0	0	0	0	0	0	0	0	0	0	0	0	/home/dhl_ec/bnelissen/Slides/CD3_manuscript/CD3_slides/AAA485.CD3/AAA485.CD3.run1	255	0.7	0.06	0.7	0.06	-9.13434523087	-12.1843247434	1.23926413931	0.131172429306
4254.0	3795833.0	2232.0	12651.0	3795833.0	4000000.0	56.0	2.0	2.84	1.95	1.75	0.0700000000002	11.77	0.56	1.2	0.0900000000001	13.41	0.56	3.38	2.32	0.67	AAA485.CD3.X3.Y9.tile.tissue.png	108	1	2000	108	43bd43040f30b8bbc7cdb8a692c7394e	0	0	0	0	0	0	0	0	0	0	0	0	0	/home/dhl_ec/bnelissen/Slides/CD3_manuscript/CD3_slides/AAA485.CD3/AAA485.CD3.run1	255	0.7	0.06	0.7	0.06	-8.81200271013	-12.7262875569	1.73335022364	0.187157725586
0.0	0.0	0.0	0.0	0.0	4000000.0	0.0	0.0	1.72	1.61	1.77	0.0800000000004	8.39	0.47	1.33	0.31	6.83	0.2	3.05	2.4	0.59	AAA485.CD3.X4.Y1.tile.tissue.png	109	1	2000	109	f6fcc2fc52dffd53d3d584f27672f95c	0	0	0	0	0	0	0	0	0	0	0	0	0	/home/dhl_ec/bnelissen/Slides/CD3_manuscript/CD3_slides/AAA485.CD3/AAA485.CD3.run1	255	1.0	0.06	1.0	0.06	0.0	0.0	0.0	10.280113
7645.0	417280.0	2947.0	10428.0	417280.0	4000000.0	58.0	9.0	1.47	1.64	1.76	0.0799999999999	10.0	0.57	1.19	0.29	8.86	0.28	3.2	2.29	0.58	AAA485.CD3.X4.Y10.tile.tissue.png	110	1	2000	110	27d2dd44e8b81ac0b21cf3bbfab18a4c	0	0	0	0	0	0	0	0	0	0	0	0	0	/home/dhl_ec/bnelissen/Slides/CD3_manuscript/CD3_slides/AAA485.CD3/AAA485.CD3.run1	255	0.7	0.06	0.7	0.06	-9.14916692909	-12.4730066492	2.68024369517	0.151438921875
0.0	35372.0	0.0	828.0	35372.0	4000000.0	0.0	1.0	4.08	3.46	1.75	0.0799999999999	9.68	0.49	1.1	0.33	7.97	0.22	3.11	2.35	0.56	AAA485.CD3.X4.Y11.tile.tissue.png	111	1	2000	111	bdef9297139ca46669fb1c2ed99b7bb8	0	0	0	0	0	0	0	0	0	0	0	0	0	/home/dhl_ec/bnelissen/Slides/CD3_manuscript/CD3_slides/AAA485.CD3/AAA485.CD3.run1	255	0.7	0.06	0.7	0.06	0.0	-11.6772452552	0.492415268874	2.15957416089
0.0	15707.0	0.0	614.0	15707.0	4000000.0	0.0	1.0	4.1	2.11	1.82	0.0700000000002	9.79	0.56	1.2	0.33	8.01	0.22	3.15	2.28	0.56	AAA485.CD3.X4.Y2.tile.tissue.png	112	1	2000	112	6176e1a3e9484dcf73f9b60ba7d8b597	0	0	0	0	0	0	0	0	0	0	0	0	0	/home/dhl_ec/bnelissen/Slides/CD3_manuscript/CD3_slides/AAA485.CD3/AAA485.CD3.run1	255	0.7	0.06	0.7	0.06	0.0	-11.4404255007	0.0837767458876	0.103573918716
0.0	25507.0	0.0	1100.0	25507.0	4000000.0	0.0	2.0	3.27	2.77	1.79	0.0700000000002	9.87	0.57	1.19	0.32	8.63	0.22	3.18	2.29	0.57	AAA485.CD3.X4.Y3.tile.tissue.png	113	1	2000	113	537fe0741b425c10eb90928ba02094b7	0	0	0	0	0	0	0	0	0	0	0	0	0	/home/dhl_ec/bnelissen/Slides/CD3_manuscript/CD3_slides/AAA485.CD3/AAA485.CD3.run1	255	0.7	0.06	0.7	0.06	-8.32957146215	-12.4578744595	2.77495934568	0.0867114458008
3297.0	584605.0	1509.0	12993.0	584605.0	4000000.0	38.0	10.0	2.94	3.15	1.76	0.0699999999997	10.21	0.56	0.92	0.37	10.39	0.34	3.18	2.31	0.56	AAA485.CD3.X4.Y4.tile.tissue.png	114	1	2000	114	ab69f626871410c98d3cf569de87d1f0	0	0	0	0	0	0	0	0	0	0	0	0	0	/home/dhl_ec/bnelissen/Slides/CD3_manuscript/CD3_slides/AAA485.CD3/AAA485.CD3.run1	255	0.7	0.06	0.7	0.06	-9.37500945634	-12.4481120249	3.19401350063	0.147728828125
10013.0	3845462.0	4274.0	16188.0	3845462.0	4000000.0	97.0	3.0	3.3	2.19	1.78	0.0799999999999	10.14	0.57	1.19	0.0899999999997	13.2	0.55	2.73	2.27	0.61	AAA485.CD3.X4.Y5.tile.tissue.png	115	1	2000	115	f1bcca9a30644dc5e6e1c7dc6ffdffc5	0	0	0	0	0	0	0	0	0	0	0	0	0	/home/dhl_ec/bnelissen/Slides/CD3_manuscript/CD3_slides/AAA485.CD3/AAA485.CD3.run1	255	0.7	0.06	0.7	0.06	-9.49211669205	-12.7537445567	2.94511359236	0.323061019531
9191.0	3989068.0	4236.0	8999.0	3989068.0	4000000.0	94.0	1.0	2.93	3.46	1.81	0.0700000000002	12.52	0.61	1.21	0.0799999999999	13.98	0.56	3.45	2.26	0.65	AAA485.CD3.X4.Y6.tile.tissue.png	116	1	2000	116	98ef331b7877d17f6571ad96131110f4	0	0	0	0	0	0	0	0	0	0	0	0	0	/home/dhl_ec/bnelissen/Slides/CD3_manuscript/CD3_slides/AAA485.CD3/AAA485.CD3.run1	255	0.7	0.06	0.7	0.06	-9.58127896887	-12.5901803866	2.31533335143	0.244343001709
32395.0	3999676.0	13206.0	8063.0	3999676.0	4000000.0	295.0	1.0	3.4	1.65	1.76	0.0799999999999	11.48	0.65	1.2	0.0799999999999	13.67	0.57	3.27	2.31	0.54	AAA485.CD3.X4.Y7.tile.tissue.png	117	1	2000	117	37f9dcfc54e0b54e11da1f01bc3ae471	0	0	0	0	0	0	0	0	0	0	0	0	0	/home/dhl_ec/bnelissen/Slides/CD3_manuscript/CD3_slides/AAA485.CD3/AAA485.CD3.run1	255	0.7	0.06	0.7	0.06	-9.39077605666	-12.062085616	1.33580420573	0.174167199215
14769.0	3998051.0	7104.0	8258.0	3998051.0	4000000.0	183.0	1.0	1.36	1.65	1.76	0.0700000000002	9.4	0.57	1.2	0.0799999999999	13.73	0.57	3.27	2.31	0.64	AAA485.CD3.X4.Y8.tile.tissue.png	118	1	2000	118	f11cb2ad6558025534da1b106b911030	0	0	0	0	0	0	0	0	0	0	0	0	0	/home/dhl_ec/bnelissen/Slides/CD3_manuscript/CD3_slides/AAA485.CD3/AAA485.CD3.run1	255	0.7	0.0681127814373	0.7	0.0681127814373	-9.06642243196	-11.9157180103	0.915733514393	0.0875775359383
14337.0	3967020.0	6239.0	9096.0	3967020.0	4000000.0	140.0	1.0	2.93	1.88	1.77	0.0700000000002	9.5	0.56	1.2	0.0800000000004	13.61	0.57	3.3	2.29	0.64	AAA485.CD3.X4.Y9.tile.tissue.png	119	1	2000	119	5e8aa0457ecb25bebd0b642b1ec44303	0	0	0	0	0	0	0	0	0	0	0	0	0	/home/dhl_ec/bnelissen/Slides/CD3_manuscript/CD3_slides/AAA485.CD3/AAA485.CD3.run1	255	0.7	0.06	0.7	0.06	-8.89273033974	-12.350167847	1.0596234236	0.130809082764
0.0	2002.0	0.0	199.0	2002.0	4000000.0	0.0	1.0	2.41	3.94	1.72	0.0800000000004	9.53	0.56	1.33	0.31	7.23	0.14	2.09	1.52	0.36	AAA485.CD3.X5.Y0.tile.tissue.png	120	1	2000	120	34bc7d479523e5444c6cd3f62a5d0d53	0	0	0	0	0	0	0	0	0	0	0	0	0	/home/dhl_ec/bnelissen/Slides/CD3_manuscript/CD3_slides/AAA485.CD3/AAA485.CD3.run1	255	0.7	0.06	0.7	0.06	0.0	-12.156548817	2.25353552697	5.669496396
0.0	10293.0	0.0	452.0	10293.0	4000000.0	0.0	1.0	2.86	1.78	1.12	0.0600000000004	6.84	0.6	1.18	0.41	8.62	0.19	2.33	1.66	0.59	AAA485.CD3.X5.Y1.tile.tissue.png	121	1	2000	121	b6a4ed861a249348a0bfe926965796d6	0	0	0	0	0	0	0	0	0	0	0	0	0	/home/dhl_ec/bnelissen/Slides/CD3_manuscript/CD3_slides/AAA485.CD3/AAA485.CD3.run1	255	0.7	0.06	0.7	0.06	0.0	-10.1215672676	0.0363724909706	0.20027267807
635.0	246187.0	220.0	5606.0	246187.0	4000000.0	3.0	4.0	3.06	3.07	1.94	0.0700000000002	9.66	0.56	1.18	0.3	9.42	0.32	3.18	2.3	0.78	AAA485.CD3.X5.Y10.tile.tissue.png	122	1	2000	122	a653c1a6950459446dfcdf080d057330	0	0	0	0	0	0	0	0	0	0	0	0	0	/home/dhl_ec/bnelissen/Slides/CD3_manuscript/CD3_slides/AAA485.CD3/AAA485.CD3.run1	255	0.7	0.06	0.7	0.06	-9.29389093301	-12.4992383866	2.06954061758	0.149532101562
0.0	3059.0	0.0	250.0	3059.0	4000000.0	0.0	1.0	1.18	2.44	1.77	0.0799999999999	9.98	0.62	1.28	0.32	7.96	0.22	3.26	2.4	1.22	AAA485.CD3.X5.Y11.tile.tissue.png	123	1	2000	123	19a2ef7bc887c997346c2b56f2bf8299	0	0	0	0	0	0	0	0	0	0	0	0	0	/home/dhl_ec/bnelissen/Slides/CD3_manuscript/CD3_slides/AAA485.CD3/AAA485.CD3.run1	255	0.7	0.06	0.7	0.06	0.0	-10.5410586802	0.0229981351655	3.5552856265
0.0	0.0	0.0	0.0	0.0	4000000.0	0.0	0.0	3.25	3.9	1.76	0.0799999999999	8.67	0.5	1.34	0.33	6.78	0.2	3.09	2.43	1.5	AAA485.CD3.X5.Y12.tile.tissue.png	124	1	2000	124	9cb9fed27bddc41efd58584299d76a73	0	0	0	0	0	0	0	0	0	0	0	0	0	/home/dhl_ec/bnelissen/Slides/CD3_manuscript/CD3_slides/AAA485.CD3/AAA485.CD3.run1	255	1.0	0.06	1.0	0.06	0.0	0.0	0.0	11.493957
0.0	0.0	0.0	0.0	0.0	4000000.0	0.0	0.0	2.23	2.38	1.25	0.0899999999997	9.67	0.47	1.32	0.32	6.7	0.2	3.07	2.28	1.54	AAA485.CD3.X5.Y13.tile.tissue.png	125	1	2000	125	f7eb9547ec3641ee9851686665d21d72	0	0	0	0	0	0	0	0	0	0	0	0	0	/home/dhl_ec/bnelissen/Slides/CD3_manuscript/CD3_slides/AAA485.CD3/AAA485.CD3.run1	255	1.0	0.06	1.0	0.06	0.0	-11.3932436504	0.0	5.86344676381
0.0	0.0	0.0	0.0	0.0	4000000.0	0.0	0.0	3.43	1.78	1.17	0.0599999999999	5.5	0.31	0.85	0.22	4.62	0.13	3.14	2.28	0.91	AAA485.CD3.X5.Y14.tile.tissue.png	126	1	2000	126	4da2c7cdb4b6e53c5f769253349c71bc	0	0	0	0	0	0	0	0	0	0	0	0	0	/home/dhl_ec/bnelissen/Slides/CD3_manuscript/CD3_slides/AAA485.CD3/AAA485.CD3.run1	255	1.0	0.06	1.0	0.06	0.0	0.0	0.0	10.981095
0.0	0.0	0.0	0.0	0.0	4000000.0	0.0	0.0	3.74	1.54	1.13	0.0600000000004	5.51	0.3	0.88	0.32	6.66	0.21	3.07	2.37	1.16	AAA485.CD3.X5.Y15.tile.tissue.png	127	1	2000	127	3588cfb8229dede7250f6833b83de7a4	0	0	0	0	0	0	0	0	0	0	0	0	0	/home/dhl_ec/bnelissen/Slides/CD3_manuscript/CD3_slides/AAA485.CD3/AAA485.CD3.run1	255	1.0	0.06	1.0	0.06	0.0	0.0	0.0	7.748368
6642.0	661779.0	2805.0	22985.0	661779.0	4000000.0	60.0	17.0	3.96	2.19	1.76	0.0799999999999	12.38	0.59	1.2	0.28	9.66	0.36	3.54	2.32	1.57	AAA485.CD3.X5.Y2.tile.tissue.png	128	1	2000	128	c0d27887cc7fe1abc2080bcf34a12c3e	0	0	0	0	0	0	0	0	0	0	0	0	0	/home/dhl_ec/bnelissen/Slides/CD3_manuscript/CD3_slides/AAA485.CD3/AAA485.CD3.run1	255	0.7	0.06	0.7	0.06	-9.31161828958	-12.0242456747	3.73983952985	0.1676354375
0.0	8598.0	0.0	424.0	8598.0	4000000.0	0.0	1.0	3.54	3.54	1.77	0.0799999999999	9.64	0.56	1.19	0.31	7.86	0.21	3.13	2.34	1.43	AAA485.CD3.X5.Y3.tile.tissue.png	129	1	2000	129	d0e9b34c1b55be537ab8b369065a4a87	0	0	0	0	0	0	0	0	0	0	0	0	0	/home/dhl_ec/bnelissen/Slides/CD3_manuscript/CD3_slides/AAA485.CD3/AAA485.CD3.run1	255	0.7	0.06	0.7	0.06	0.0	-11.2523897314	0.0344003525188	0.0832480400848
6401.0	1159116.0	3061.0	10460.0	1159116.0	4000000.0	76.0	4.0	4.17	1.84	1.73	0.0699999999997	10.47	0.56	1.2	0.25	10.19	0.38	3.31	2.38	0.68	AAA485.CD3.X5.Y4.tile.tissue.png	130	1	2000	130	f92c0c66a3edcdec51866f324e408846	0	0	0	0	0	0	0	0	0	0	0	0	0	/home/dhl_ec/bnelissen/Slides/CD3_manuscript/CD3_slides/AAA485.CD3/AAA485.CD3.run1	255	0.7	0.06	0.7	0.06	-9.54795956191	-12.2281684617	3.15447534039	0.164190773437
2641.0	3817875.0	1165.0	15368.0	3817875.0	4000000.0	28.0	1.0	3.94	3.39	1.13	0.0599999999999	8.59	0.52	0.75	0.0600000000004	9.37	0.56	2.25	1.53	0.58	AAA485.CD3.X5.Y5.tile.tissue.png	131	1	2000	131	99e1e150ce40c6e0a704633d9b3620e3	0	0	0	0	0	0	0	0	0	0	0	0	0	/home/dhl_ec/bnelissen/Slides/CD3_manuscript/CD3_slides/AAA485.CD3/AAA485.CD3.run1	255	0.7	0.06	0.7	0.06	-9.72087995496	-12.6239711369	2.58208642053	0.230896578125
1835.0	3996011.0	873.0	8744.0	3996011.0	4000000.0	24.0	1.0	6.2	3.05	1.15	0.0500000000002	6.49	0.38	0.77	0.0599999999999	9.67	0.37	2.18	1.52	0.43	AAA485.CD3.X5.Y6.tile.tissue.png	132	1	2000	132	98c3b17755afd62d2808cff417574420	0	0	0	0	0	0	0	0	0	0	0	0	0	/home/dhl_ec/bnelissen/Slides/CD3_manuscript/CD3_slides/AAA485.CD3/AAA485.CD3.run1	255	0.7	0.06	0.7	0.06	-9.65284533782	-12.6661787344	2.35490212723	0.157377680664
16145.0	3994847.0	6922.0	8560.0	3994847.0	4000000.0	160.0	1.0	3.19	1.99	1.13	0.0600000000004	6.87	0.38	0.76	0.0600000000004	10.91	0.57	3.3	2.29	0.650000000001	AAA485.CD3.X5.Y7.tile.tissue.png	133	1	2000	133	7401c1c28535a6ad42cffd05c39f0638	0	0	0	0	0	0	0	0	0	0	0	0	0	/home/dhl_ec/bnelissen/Slides/CD3_manuscript/CD3_slides/AAA485.CD3/AAA485.CD3.run1	255	0.7	0.06	0.7	0.06	-9.62144372469	-12.3062743866	1.93015035127	0.196404464355
51065.0	3566338.0	21859.0	8836.0	3566338.0	4000000.0	499.0	1.0	1.29	1.96	1.74	0.0699999999997	9.5	0.57	1.22	0.1	10.4	0.55	3.31	2.33	0.629999999999	AAA485.CD3.X5.Y8.tile.tissue.png	134	1	2000	134	cc670b375f895316e9f7e04544867690	0	0	0	0	0	0	0	0	0	0	0	0	0	/home/dhl_ec/bnelissen/Slides/CD3_manuscript/CD3_slides/AAA485.CD3/AAA485.CD3.run1	255	0.7	0.06	0.7	0.06	-9.04584799061	-12.2099627228	1.16273297321	0.175958839844
7187.0	3471538.0	3396.0	13678.0	3471538.0	4000000.0	81.0	3.0	2.23	3.1	1.23	0.0499999999993	6.45	0.559999999999	1.03	0.0799999999999	9.21	0.440000000001	2.36	1.52	0.64	AAA485.CD3.X5.Y9.tile.tissue.png	135	1	2000	135	c630b916506d8984aa14ce1f9dd473fc	0	0	0	0	0	0	0	0	0	0	0	0	0	/home/dhl_ec/bnelissen/Slides/CD3_manuscript/CD3_slides/AAA485.CD3/AAA485.CD3.run1	255	0.7	0.06	0.7	0.06	-9.43012276136	-12.6250959687	2.0795325083	0.203281693359
0.0	5168.0	0.0	424.0	5168.0	4000000.0	0.0	1.0	2.43	3.03	1.16	0.0599999999995	6.71	0.54	0.82	0.21	6.34	0.21	2.12	1.63	0.55	AAA485.CD3.X6.Y0.tile.tissue.png	136	1	2000	136	f1826c29a68dd73788ddf3066df0db6d	0	0	0	0	0	0	0	0	0	0	0	0	0	/home/dhl_ec/bnelissen/Slides/CD3_manuscript/CD3_slides/AAA485.CD3/AAA485.CD3.run1	255	0.7	0.06	0.7	0.06	-8.70268000144	-12.3568767932	4.47434588012	3.94827462097
17372.0	1437906.0	7621.0	12810.0	1437906.0	4000000.0	160.0	5.0	2.9	2.15	1.11	0.04	6.87	0.38	0.75	0.16	8.17	0.27	2.31	1.53	0.58	AAA485.CD3.X6.Y1.tile.tissue.png	137	1	2000	137	8ede79a94ac532393ada68632c3960aa	0	0	0	0	0	0	0	0	0	0	0	0	0	/home/dhl_ec/bnelissen/Slides/CD3_manuscript/CD3_slides/AAA485.CD3/AAA485.CD3.run1	255	0.7	0.06	0.7	0.06	-9.50473865915	-12.3740866861	2.41470503534	0.2187724375
0.0	2265.0	0.0	212.0	2265.0	4000000.0	0.0	1.0	3.51	3.55	1.17	0.0600000000004	6.52	0.55	0.959999999999	0.219999999999	5.75	0.22	3.09	2.4	0.549999999999	AAA485.CD3.X6.Y10.tile.tissue.png	138	1	2000	138	11b2db2f142ba1b52ef4779abbb3eb84	0	0	0	0	0	0	0	0	0	0	0	0	0	/home/dhl_ec/bnelissen/Slides/CD3_manuscript/CD3_slides/AAA485.CD3/AAA485.CD3.run1	255	0.7	0.06	0.7	0.06	0.0	-11.0218799918	1.25556726856	2.57786931163
0.0	0.0	0.0	0.0	0.0	4000000.0	0.0	0.0	5.14	3.41	1.93	0.0900000000001	7.92	0.47	1.41	0.32	7.09	0.200000000001	3.05	2.37	0.549999999999	AAA485.CD3.X6.Y11.tile.tissue.png	139	1	2000	139	078fc0f7955d9a3b537af6057bebb2ac	0	0	0	0	0	0	0	0	0	0	0	0	0	/home/dhl_ec/bnelissen/Slides/CD3_manuscript/CD3_slides/AAA485.CD3/AAA485.CD3.run1	255	1.0	0.06	1.0	0.06	0.0	0.0	0.0	6.2470835
172.0	221675.0	99.0	4891.0	221675.0	4000000.0	2.0	1.0	3.03	2.15	1.76	0.0900000000001	10.1	0.64	1.25	0.31	9.34	0.32	3.17	2.32	0.56	AAA485.CD3.X6.Y12.tile.tissue.png	140	1	2000	140	5dfb73a3b6674516710f5a4c2371d88b	0	0	0	0	0	0	0	0	0	0	0	0	0	/home/dhl_ec/bnelissen/Slides/CD3_manuscript/CD3_slides/AAA485.CD3/AAA485.CD3.run1	255	0.7	0.06	0.7	0.06	-8.77832998996	-11.1118008937	2.93294640083	1.19052371387
1926.0	2651095.0	927.0	21424.0	2651095.0	4000000.0	21.0	6.0	3.92	4.78	1.15	0.0500000000002	9.77	0.379999999999	0.779999999999	0.11	8.6	0.49	3.32	2.39	0.69	AAA485.CD3.X6.Y13.tile.tissue.png	141	1	2000	141	a612f813d5d3fdbffbf4b545bd94ceb6	0	0	0	0	0	0	0	0	0	0	0	0	0	/home/dhl_ec/bnelissen/Slides/CD3_manuscript/CD3_slides/AAA485.CD3/AAA485.CD3.run1	255	0.7	0.06	0.7	0.06	-8.87252221624	-11.8971762143	1.66455147205	0.174513148437
1234.0	1036865.0	585.0	14113.0	1036865.0	4000000.0	12.0	4.0	4.5	2.22	1.77	0.0699999999997	11.03	0.63	1.3	0.25	10.3	0.42	3.34	2.36	0.61	AAA485.CD3.X6.Y14.tile.tissue.png	142	1	2000	142	8494345037af6f33e95ec7ee4327d9b2	0	0	0	0	0	0	0	0	0	0	0	0	0	/home/dhl_ec/bnelissen/Slides/CD3_manuscript/CD3_slides/AAA485.CD3/AAA485.CD3.run1	255	0.7	0.06	0.7	0.06	-9.28310442198	-12.0097810951	2.21089551498	0.156086679688
0.0	0.0	0.0	0.0	0.0	4000000.0	0.0	0.0	3.27	2.16	1.82	0.0500000000002	5.55	0.299999999999	0.84	0.22	4.7	0.13	1.99	1.52	0.53	AAA485.CD3.X6.Y15.tile.tissue.png	143	1	2000	143	4a4aeb519e44d6b6c3b6a967a753622e	0	0	0	0	0	0	0	0	0	0	0	0	0	/home/dhl_ec/bnelissen/Slides/CD3_manuscript/CD3_slides/AAA485.CD3/AAA485.CD3.run1	255	1.0	0.06	1.0	0.06	0.0	0.0	0.0	11.501465
24981.0	2515932.0	10928.0	39082.0	2515932.0	4000000.0	253.0	7.0	3.51	4.05	1.42	0.0500000000002	7.03	0.389999999999	0.76	0.12	8.8	0.32	2.27	1.52	0.43	AAA485.CD3.X6.Y2.tile.tissue.png	144	1	2000	144	e4542f2c4b6d154e5fa2297c1233e579	0	0	0	0	0	0	0	0	0	0	0	0	0	/home/dhl_ec/bnelissen/Slides/CD3_manuscript/CD3_slides/AAA485.CD3/AAA485.CD3.run1	255	0.7	0.06	0.7	0.06	-9.50876202124	-12.8256840883	3.27813687972	0.32936590625
8042.0	1656375.0	3688.0	18604.0	1656375.0	4000000.0	87.0	8.0	4.04	4.03	1.24	0.0500000000002	6.86	0.690000000001	1.33	0.25	11.77	0.46	3.52	2.6	0.610000000001	AAA485.CD3.X6.Y3.tile.tissue.png	145	1	2000	145	d4456d9f4c90dabee1ba84446c4ae0b5	0	0	0	0	0	0	0	0	0	0	0	0	0	/home/dhl_ec/bnelissen/Slides/CD3_manuscript/CD3_slides/AAA485.CD3/AAA485.CD3.run1	255	0.7	0.06	0.7	0.06	-9.64505529327	-12.5684362383	2.99183792791	0.206054773438
5001.0	3201770.0	2401.0	11655.0	3201770.0	4000000.0	61.0	1.0	3.9	3.72	1.15	0.0500000000002	6.65	0.37	0.750000000001	0.1	9.13	0.339999999999	2.19	1.52	0.64	AAA485.CD3.X6.Y4.tile.tissue.png	146	1	2000	146	2910d0fa93f7f1a1adea93cb305b1f45	0	0	0	0	0	0	0	0	0	0	0	0	0	/home/dhl_ec/bnelissen/Slides/CD3_manuscript/CD3_slides/AAA485.CD3/AAA485.CD3.run1	255	0.7	0.06	0.7	0.06	-9.36187137512	-12.4963145321	2.81522170673	0.202629824219
1306.0	3611383.0	616.0	18554.0	3611383.0	4000000.0	14.0	9.0	4.62	3.46	1.76	0.0699999999997	10.53	0.59	1.28	0.110000000001	13.54	0.559999999999	3.48	2.3	0.650000000001	AAA485.CD3.X6.Y5.tile.tissue.png	147	1	2000	147	88df36b0996e6f0d6e195db6ae0a8875	0	0	0	0	0	0	0	0	0	0	0	0	0	/home/dhl_ec/bnelissen/Slides/CD3_manuscript/CD3_slides/AAA485.CD3/AAA485.CD3.run1	255	0.7	0.06	0.7	0.06	-8.93346610801	-12.5514792141	1.70765852732	0.145089556641
9727.0	2353076.0	3951.0	18421.0	2353076.0	4000000.0	72.0	17.0	1.71	2.78	1.78	0.0700000000006	11.22	0.58	1.2	0.18	11.98	0.46	3.34	2.29	0.620000000001	AAA485.CD3.X6.Y6.tile.tissue.png	148	1	2000	148	b486e6e9f352a73f8becd8def1c94297	0	0	0	0	0	0	0	0	0	0	0	0	0	/home/dhl_ec/bnelissen/Slides/CD3_manuscript/CD3_slides/AAA485.CD3/AAA485.CD3.run1	255	0.7	0.06	0.7	0.06	-9.50390904543	-12.3858926451	2.68156356833	0.268420085937
17414.0	3047690.0	6575.0	10600.0	3047690.0	4000000.0	131.0	2.0	2.23	1.7	1.79	0.0699999999997	11.07	0.57	1.2	0.14	12.82	0.509999999999	3.34	2.3	0.62	AAA485.CD3.X6.Y7.tile.tissue.png	149	1	2000	149	285f2435143b53471e11b7233b38ade4	0	0	0	0	0	0	0	0	0	0	0	0	0	/home/dhl_ec/bnelissen/Slides/CD3_manuscript/CD3_slides/AAA485.CD3/AAA485.CD3.run1	255	0.7	0.06	0.7	0.06	-9.50781130324	-12.5269632077	2.8458971685	0.279682113281
788.0	1603965.0	355.0	7289.0	1603965.0	4000000.0	8.0	2.0	1.96	2.21	1.79	0.0799999999999	10.3	0.57	1.19	0.23	10.9	0.42	3.26	2.3	1.65	AAA485.CD3.X6.Y8.tile.tissue.png	150	1	2000	150	26e64a05591eac2d887417fe7873801f	0	0	0	0	0	0	0	0	0	0	0	0	0	/home/dhl_ec/bnelissen/Slides/CD3_manuscript/CD3_slides/AAA485.CD3/AAA485.CD3.run1	255	0.7	0.06	0.7	0.06	-9.27031657351	-12.3284207657	2.1257121175	0.168388609375
837.0	32339.0	331.0	1254.0	32339.0	4000000.0	4.0	3.0	2.88	3.08	1.16	0.0500000000002	6.6	0.38	0.76	0.21	6.73	0.21	2.08	1.53	0.99	AAA485.CD3.X6.Y9.tile.tissue.png	151	1	2000	151	53d41b7b186ee104a377de24a785276a	0	0	0	0	0	0	0	0	0	0	0	0	0	/home/dhl_ec/bnelissen/Slides/CD3_manuscript/CD3_slides/AAA485.CD3/AAA485.CD3.run1	255	0.7	0.06	0.7	0.06	-8.99505730263	-12.2986601098	1.50709005748	0.132112271484
164.0	109600.0	71.0	7094.0	109600.0	4000000.0	2.0	13.0	2.34	2.4	1.76	0.0799999999999	8.67	0.59	1.28	0.32	8.15	0.31	3.21	2.3	2.52	AAA485.CD3.X7.Y0.tile.tissue.png	152	1	2000	152	829c62ba5385098072a7302e43136f70	0	0	0	0	0	0	0	0	0	0	0	0	0	/home/dhl_ec/bnelissen/Slides/CD3_manuscript/CD3_slides/AAA485.CD3/AAA485.CD3.run1	255	0.7	0.06	0.7	0.06	-8.51413910276	-12.120035061	1.88754110862	3.03972604785
6229.0	371699.0	2814.0	11309.0	371699.0	4000000.0	60.0	13.0	2.41	2.8	1.19	0.0500000000002	7.07	0.38	0.75	0.2	7.18	0.23	2.29	1.53	0.82	AAA485.CD3.X7.Y1.tile.tissue.png	153	1	2000	153	24aa69c1a24ff3c3c7a6d9346b8bb3c8	0	0	0	0	0	0	0	0	0	0	0	0	0	/home/dhl_ec/bnelissen/Slides/CD3_manuscript/CD3_slides/AAA485.CD3/AAA485.CD3.run1	255	0.7	0.06	0.7	0.06	-9.47452975321	-12.5195563596	3.01457372167	0.200610394531
0.0	0.0	0.0	0.0	0.0	4000000.0	0.0	0.0	2.41	4.14	1.14	0.0600000000004	6.23	0.29	0.86	0.219999999999	4.72	0.12	2.0	1.52	0.54	AAA485.CD3.X7.Y10.tile.tissue.png	154	1	2000	154	cdd6e86e13d72f218ef63c110e65bc1e	0	0	0	0	0	0	0	0	0	0	0	0	0	/home/dhl_ec/bnelissen/Slides/CD3_manuscript/CD3_slides/AAA485.CD3/AAA485.CD3.run1	255	1.0	0.06	1.0	0.06	0.0	-12.2046967242	0.0	4.61750360246
212.0	141383.0	89.0	3332.0	141383.0	4000000.0	2.0	2.0	2.43	2.47	1.77	0.0900000000001	9.76	0.57	1.21	0.320000000001	9.32	0.309999999999	3.13	2.3	1.7	AAA485.CD3.X7.Y11.tile.tissue.png	155	1	2000	155	92b660d6260d4f264d329d28cfa1d08b	0	0	0	0	0	0	0	0	0	0	0	0	0	/home/dhl_ec/bnelissen/Slides/CD3_manuscript/CD3_slides/AAA485.CD3/AAA485.CD3.run1	255	0.7	0.06	0.7	0.06	-8.93270773097	-11.0552097418	2.33049488192	0.984024174805
858.0	1071018.0	421.0	7374.0	1071018.0	4000000.0	9.0	1.0	3.41	2.58	1.14	0.0500000000002	6.97	0.570000000001	1.2	0.259999999999	10.3	0.37	3.28	2.3	1.26	AAA485.CD3.X7.Y12.tile.tissue.png	156	1	2000	156	4ca754cb6b1edf18fe38305e94c4434a	0	0	0	0	0	0	0	0	0	0	0	0	0	/home/dhl_ec/bnelissen/Slides/CD3_manuscript/CD3_slides/AAA485.CD3/AAA485.CD3.run1	255	0.7	0.06	0.7	0.06	-9.21171083477	-11.546323002	2.66233707367	0.127304460938
240.0	1637661.0	70.0	11764.0	1637661.0	4000000.0	1.0	3.0	2.84	2.81	1.81	0.0699999999997	10.12	0.57	1.2	0.22	10.96	0.41	3.24	2.3	0.59	AAA485.CD3.X7.Y13.tile.tissue.png	157	1	2000	157	a10e0585bf866dfb31c3879bef047cb0	0	0	0	0	0	0	0	0	0	0	0	0	0	/home/dhl_ec/bnelissen/Slides/CD3_manuscript/CD3_slides/AAA485.CD3/AAA485.CD3.run1	255	0.7	0.06	0.7	0.06	-8.74715238538	-11.6391532734	1.83743241982	0.152566648438
361.0	439746.0	193.0	9236.0	439746.0	4000000.0	5.0	4.0	1.78	1.53	1.77	0.0799999999999	10.11	0.57	1.22	0.31	9.65	0.34	3.33	2.34	0.57	AAA485.CD3.X7.Y14.tile.tissue.png	158	1	2000	158	9c0057bafb36ea4c19da17c4081bb06c	0	0	0	0	0	0	0	0	0	0	0	0	0	/home/dhl_ec/bnelissen/Slides/CD3_manuscript/CD3_slides/AAA485.CD3/AAA485.CD3.run1	255	0.7	0.06	0.7	0.06	-8.422754999	-12.3925089634	2.05651427498	0.141832800781
407.0	284708.0	209.0	3213.0	284708.0	4000000.0	5.0	2.0	2.81	3.66	1.77	0.0799999999999	9.87	0.57	1.29	0.3	9.5	0.33	3.27	2.32	0.559999999999	AAA485.CD3.X7.Y15.tile.tissue.png	159	1	2000	159	3e48f08b74f531375782127cd3f0c2d8	0	0	0	0	0	0	0	0	0	0	0	0	0	/home/dhl_ec/bnelissen/Slides/CD3_manuscript/CD3_slides/AAA485.CD3/AAA485.CD3.run1	255	0.7	0.06	0.7	0.06	-7.75736824883	-10.6241734627	1.03129384504	2.69144701367
56525.0	2764069.0	23118.0	14896.0	2764069.0	4000000.0	517.0	9.0	3.45	3.33	1.14	0.0500000000002	7.23	0.38	0.759999999999	0.110000000001	9.36	0.339999999999	2.22	1.52	0.419999999999	AAA485.CD3.X7.Y2.tile.tissue.png	160	1	2000	160	6cf3599a0310f6f46e1dd23194d32c06	0	0	0	0	0	0	0	0	0	0	0	0	0	/home/dhl_ec/bnelissen/Slides/CD3_manuscript/CD3_slides/AAA485.CD3/AAA485.CD3.run1	255	0.7	0.06	0.7	0.06	-9.46635597189	-12.7645792157	2.76350160985	0.347035960937
1359.0	3969284.0	694.0	10083.0	3969284.0	4000000.0	20.0	1.0	2.91	2.09	1.17	0.0500000000002	6.43	0.38	0.75	0.0600000000004	9.7	0.36	2.18	1.52	0.43	AAA485.CD3.X7.Y3.tile.tissue.png	161	1	2000	161	f2f007ccc1040438d203b148e09b2f56	0	0	0	0	0	0	0	0	0	0	0	0	0	/home/dhl_ec/bnelissen/Slides/CD3_manuscript/CD3_slides/AAA485.CD3/AAA485.CD3.run1	255	0.7	0.06	0.7	0.06	-9.33978458924	-12.8397363256	2.22027033708	0.172595401367
1189.0	3963228.0	582.0	10285.0	3963228.0	4000000.0	15.0	1.0	3.58	2.26	1.1	0.0500000000002	6.35	0.38	0.789999999999	0.0599999999995	9.66	0.65	3.64	2.57	0.700000000001	AAA485.CD3.X7.Y4.tile.tissue.png	162	1	2000	162	1fe58dc1169546aefa41d4e72ef54a5b	0	0	0	0	0	0	0	0	0	0	0	0	0	/home/dhl_ec/bnelissen/Slides/CD3_manuscript/CD3_slides/AAA485.CD3/AAA485.CD3.run1	255	0.7	0.06	0.7	0.06	-9.34884376524	-12.6431585938	2.19570456046	0.162364000977
952.0	3575918.0	468.0	12057.0	3575918.0	4000000.0	11.0	3.0	4.65	2.54	1.82	0.0700000000006	9.68	0.57	1.2	0.11	13.18	0.54	3.4	2.31	0.64	AAA485.CD3.X7.Y5.tile.tissue.png	163	1	2000	163	189882920dbce9bc0796dc82951a9b49	0	0	0	0	0	0	0	0	0	0	0	0	0	/home/dhl_ec/bnelissen/Slides/CD3_manuscript/CD3_slides/AAA485.CD3/AAA485.CD3.run1	255	0.7	0.06	0.7	0.06	-9.21340819308	-12.4611136468	1.9454346575	0.143621330078
0.0	91910.0	0.0	3006.0	91910.0	4000000.0	0.0	3.0	3.16	2.51	1.79	0.0799999999999	9.93	0.57	1.21	0.33	9.04	0.25	3.3	2.44	0.59	AAA485.CD3.X7.Y6.tile.tissue.png	164	1	2000	164	6713914f9cbab1cf8c54aec674818e8d	0	0	0	0	0	0	0	0	0	0	0	0	0	/home/dhl_ec/bnelissen/Slides/CD3_manuscript/CD3_slides/AAA485.CD3/AAA485.CD3.run1	255	0.7	0.06	0.7	0.06	-8.07324548125	-11.1336707251	2.56552151153	1.124672375
0.0	1741.0	0.0	188.0	1741.0	4000000.0	0.0	1.0	4.28	2.78	1.13	0.0600000000004	6.6	0.400000000001	0.870000000001	0.219999999999	5.8	0.14	2.05	1.52	0.48	AAA485.CD3.X7.Y7.tile.tissue.png	165	1	2000	165	32afe4f5b06cb8d20684d3d668ab1d31	0	0	0	0	0	0	0	0	0	0	0	0	0	/home/dhl_ec/bnelissen/Slides/CD3_manuscript/CD3_slides/AAA485.CD3/AAA485.CD3.run1	255	0.7	0.06	0.7	0.06	0.0	-12.1051938628	2.80449818935	6.74718455038
0.0	3377.0	0.0	388.0	3377.0	4000000.0	0.0	2.0	2.85	3.33	1.15	0.0499999999993	6.56	0.38	0.879999999999	0.22	5.81	0.13	2.1	1.58	0.37	AAA485.CD3.X7.Y9.tile.tissue.png	166	1	2000	166	578ec96068612f6a8326bdb4c0b88390	0	0	0	0	0	0	0	0	0	0	0	0	0	/home/dhl_ec/bnelissen/Slides/CD3_manuscript/CD3_slides/AAA485.CD3/AAA485.CD3.run1	255	0.7	0.06	0.7	0.06	0.0	-12.2608886044	3.34499897052	3.43120056442
964.0	150217.0	464.0	6711.0	150217.0	4000000.0	9.0	8.0	4.04	1.57	1.17	0.0500000000002	6.99	0.38	0.790000000001	0.2	6.75	0.22	2.13	1.54	0.48	AAA485.CD3.X8.Y0.tile.tissue.png	167	1	2000	167	7ed73604e888b6cc5fa4402793237b0c	0	0	0	0	0	0	0	0	0	0	0	0	0	/home/dhl_ec/bnelissen/Slides/CD3_manuscript/CD3_slides/AAA485.CD3/AAA485.CD3.run1	255	0.7	0.06	0.7	0.06	-9.31657075064	-12.2392081587	3.08168239574	2.20830040625
2394.0	97737.0	719.0	3133.0	97737.0	4000000.0	11.0	5.0	4.0	2.75	1.15	0.0500000000002	6.96	0.370000000001	0.75	0.21	6.76	0.22	2.13	1.53	0.55	AAA485.CD3.X8.Y1.tile.tissue.png	168	1	2000	168	603391d1dec217438737cd7bef3561d0	0	0	0	0	0	0	0	0	0	0	0	0	0	/home/dhl_ec/bnelissen/Slides/CD3_manuscript/CD3_slides/AAA485.CD3/AAA485.CD3.run1	255	0.7	0.06	0.7	0.06	-9.28023467825	-12.1197876167	2.57638546532	0.139692320313
0.0	0.0	0.0	0.0	0.0	4000000.0	0.0	0.0	4.99	2.11	1.13	0.0500000000002	6.2	0.3	0.82	0.21	4.65	0.13	1.97	1.52	0.36	AAA485.CD3.X8.Y10.tile.tissue.png	169	1	2000	169	4873bff1f4c727d67a63efb1284fd020	0	0	0	0	0	0	0	0	0	0	0	0	0	/home/dhl_ec/bnelissen/Slides/CD3_manuscript/CD3_slides/AAA485.CD3/AAA485.CD3.run1	255	1.0	0.06	1.0	0.06	0.0	-10.4803737015	0.0	8.5167431057
934.0	2356016.0	441.0	14270.0	2356016.0	4000000.0	9.0	1.0	2.83	2.8	1.12	0.0500000000002	8.87	0.570000000001	1.19	0.18	10.33	0.46	3.4	2.29	0.619999999999	AAA485.CD3.X8.Y11.tile.tissue.png	170	1	2000	170	58cef20b572a09b8463602671e114119	0	0	0	0	0	0	0	0	0	0	0	0	0	/home/dhl_ec/bnelissen/Slides/CD3_manuscript/CD3_slides/AAA485.CD3/AAA485.CD3.run1	255	0.7	0.06	0.7	0.06	-9.37617245721	-11.9970139246	2.90483517262	0.212316492188
850.0	2897958.0	352.0	24306.0	2897958.0	4000000.0	7.0	4.0	2.8	3.83	1.16	0.0499999999993	6.64	0.4	0.749999999999	0.0999999999995	8.82	0.33	2.26	1.54	0.43	AAA485.CD3.X8.Y12.tile.tissue.png	171	1	2000	171	e8ada4f2f1fee17b98b1b63ab6f3268d	0	0	0	0	0	0	0	0	0	0	0	0	0	/home/dhl_ec/bnelissen/Slides/CD3_manuscript/CD3_slides/AAA485.CD3/AAA485.CD3.run1	255	0.7	0.06	0.7	0.06	-9.30651677516	-12.557719606	3.18769311447	0.227018015625
602.0	2100209.0	346.0	23860.0	2100209.0	4000000.0	9.0	9.0	5.35	2.2	1.83	0.0799999999999	10.41	0.58	1.23	0.200000000001	11.38	0.440000000001	3.45	2.3	0.62	AAA485.CD3.X8.Y13.tile.tissue.png	172	1	2000	172	33b668fdd815c3a6c9db247de13aba02	0	0	0	0	0	0	0	0	0	0	0	0	0	/home/dhl_ec/bnelissen/Slides/CD3_manuscript/CD3_slides/AAA485.CD3/AAA485.CD3.run1	255	0.7	0.06	0.7	0.06	-8.97818621562	-12.3360360206	1.99998467954	0.19907034375
5415.0	1423351.0	2379.0	22031.0	1423351.0	4000000.0	50.0	9.0	3.57	3.46	1.89	0.0699999999997	11.07	0.64	1.23	0.26	8.56	0.27	2.21	2.37	0.66	AAA485.CD3.X8.Y14.tile.tissue.png	173	1	2000	173	bd73c9266067112e4c87f582f0016000	0	0	0	0	0	0	0	0	0	0	0	0	0	/home/dhl_ec/bnelissen/Slides/CD3_manuscript/CD3_slides/AAA485.CD3/AAA485.CD3.run1	255	0.7	0.06	0.7	0.06	-9.06734159474	-12.4838168056	2.36397584296	0.225531398438
0.0	15941.0	0.0	1073.0	15941.0	4000000.0	0.0	2.0	4.31	3.49	1.7	0.0600000000004	6.57	0.360000000001	0.830000000001	0.21	6.26	0.219999999999	3.15	2.44	1.84	AAA485.CD3.X8.Y15.tile.tissue.png	174	1	2000	174	e55734290261fe17e3567e8e2453ea8d	0	0	0	0	0	0	0	0	0	0	0	0	0	/home/dhl_ec/bnelissen/Slides/CD3_manuscript/CD3_slides/AAA485.CD3/AAA485.CD3.run1	255	0.7	0.06	0.7	0.06	-7.46031655917	-12.2890129443	3.01461978708	3.65090338477
6539.0	1509775.0	3038.0	23703.0	1509775.0	4000000.0	74.0	9.0	2.49	2.07	1.77	0.0699999999997	10.53	0.65	1.33	0.259999999999	11.8	0.410000000001	3.78	2.57	0.79	AAA485.CD3.X8.Y2.tile.tissue.png	175	1	2000	175	c7ae962ba53e65e08913b7ae927edcc3	0	0	0	0	0	0	0	0	0	0	0	0	0	/home/dhl_ec/bnelissen/Slides/CD3_manuscript/CD3_slides/AAA485.CD3/AAA485.CD3.run1	255	0.7	0.06	0.7	0.06	-9.55084106468	-12.6581244555	2.98668093758	0.2477193125
1162.0	2870002.0	576.0	12811.0	2870002.0	4000000.0	15.0	4.0	2.43	2.76	1.84	0.0799999999999	10.35	0.64	1.34	0.17	12.8	0.52	3.36	2.35	0.63	AAA485.CD3.X8.Y3.tile.tissue.png	176	1	2000	176	a885bb89124e463e4175cac41f285bc4	0	0	0	0	0	0	0	0	0	0	0	0	0	/home/dhl_ec/bnelissen/Slides/CD3_manuscript/CD3_slides/AAA485.CD3/AAA485.CD3.run1	255	0.7	0.06	0.7	0.06	-9.51208139855	-12.5969373931	2.37076980537	0.1724414375
14302.0	3960262.0	5518.0	9127.0	3960262.0	4000000.0	127.0	1.0	2.9	3.07	1.14	0.0500000000002	6.94	0.379999999999	0.77	0.0600000000004	9.82	0.37	2.22	1.53	0.63	AAA485.CD3.X8.Y4.tile.tissue.png	177	1	2000	177	26214e22efaed10189f337f5b8cb89e5	0	0	0	0	0	0	0	0	0	0	0	0	0	/home/dhl_ec/bnelissen/Slides/CD3_manuscript/CD3_slides/AAA485.CD3/AAA485.CD3.run1	255	0.7	0.06	0.7	0.06	-9.73955177965	-12.4312978095	2.22521831701	0.186081730713
427.0	1086470.0	218.0	6545.0	1086470.0	4000000.0	6.0	1.0	3.9	2.5	1.11	0.0600000000004	6.97	0.38	0.79	0.18	7.66	0.25	2.18	1.53	0.39	AAA485.CD3.X8.Y5.tile.tissue.png	178	1	2000	178	82800380b280d4168ded49d0c729c5ba	0	0	0	0	0	0	0	0	0	0	0	0	0	/home/dhl_ec/bnelissen/Slides/CD3_manuscript/CD3_slides/AAA485.CD3/AAA485.CD3.run1	255	0.7	0.06	0.7	0.06	-9.4223282183	-11.4181675643	2.92860154691	2.37484812891
0.0	0.0	0.0	0.0	0.0	4000000.0	0.0	0.0	2.89	2.95	1.12	0.0500000000002	5.57	0.3	0.91	0.22	4.78	0.12	1.99	1.53	0.360000000001	AAA485.CD3.X8.Y6.tile.tissue.png	179	1	2000	179	16aae1931c93648b270938120e880249	0	0	0	0	0	0	0	0	0	0	0	0	0	/home/dhl_ec/bnelissen/Slides/CD3_manuscript/CD3_slides/AAA485.CD3/AAA485.CD3.run1	255	1.0	0.06	1.0	0.06	0.0	0.0	0.0	3.882365
0.0	11866.0	0.0	1172.0	11866.0	4000000.0	0.0	4.0	4.01	2.44	1.18	0.0500000000002	6.6	0.37	0.820000000001	0.22	5.91	0.139999999999	2.08	1.52	0.38	AAA485.CD3.X9.Y0.tile.tissue.png	180	1	2000	180	660eb59f51b1ea55a839c646a0b6c840	0	0	0	0	0	0	0	0	0	0	0	0	0	/home/dhl_ec/bnelissen/Slides/CD3_manuscript/CD3_slides/AAA485.CD3/AAA485.CD3.run1	255	0.7	0.06	0.7	0.06	0.0	-11.9443443772	3.05628048363	5.41276588409
0.0	177249.0	0.0	6886.0	177249.0	4000000.0	0.0	14.0	3.68	2.89	1.18	0.0500000000002	6.71	0.38	0.75	0.21	6.48	0.150000000001	2.19	1.56	0.559999999999	AAA485.CD3.X9.Y1.tile.tissue.png	181	1	2000	181	5e1285a02bfeeb59aba0af8e4c101006	0	0	0	0	0	0	0	0	0	0	0	0	0	/home/dhl_ec/bnelissen/Slides/CD3_manuscript/CD3_slides/AAA485.CD3/AAA485.CD3.run1	255	0.7	0.06	0.7	0.06	-9.19162269117	-11.2691650559	2.92118371921	0.149553130859
498.0	563527.0	222.0	11311.0	563527.0	4000000.0	5.0	5.0	3.08	2.26	1.18	0.0599999999995	6.84	0.37	0.83	0.19	7.1	0.34	3.27	2.31	0.559999999999	AAA485.CD3.X9.Y10.tile.tissue.png	182	1	2000	182	fcef778d6e49da34aae0440b1ce88ad5	0	0	0	0	0	0	0	0	0	0	0	0	0	/home/dhl_ec/bnelissen/Slides/CD3_manuscript/CD3_slides/AAA485.CD3/AAA485.CD3.run1	255	0.7	0.06	0.7	0.06	-9.69265324926	-12.1767392372	3.20778698881	2.61270815234
158.0	2783300.0	90.0	20500.0	2783300.0	4000000.0	3.0	10.0	4.21	3.05	1.17	0.0500000000002	6.78	0.580000000001	1.2	0.16	12.19	0.49	3.44	2.29	1.6	AAA485.CD3.X9.Y11.tile.tissue.png	183	1	2000	183	5286690d31c35c845c4ba35ba8d08cb7	0	0	0	0	0	0	0	0	0	0	0	0	0	/home/dhl_ec/bnelissen/Slides/CD3_manuscript/CD3_slides/AAA485.CD3/AAA485.CD3.run1	255	0.7	0.06	0.7	0.06	-9.26601575422	-12.5566857085	2.50489358304	0.224141398438
481.0	3408332.0	229.0	17416.0	3408332.0	4000000.0	6.0	2.0	2.81	2.79	1.78	0.0700000000006	9.99	0.570000000001	1.2	0.12	9.7	0.6	3.56	2.52	0.709999999999	AAA485.CD3.X9.Y12.tile.tissue.png	184	1	2000	184	99ae39c523eb40c6f9a4c2ba0fac2eb1	0	0	0	0	0	0	0	0	0	0	0	0	0	/home/dhl_ec/bnelissen/Slides/CD3_manuscript/CD3_slides/AAA485.CD3/AAA485.CD3.run1	255	0.7	0.06	0.7	0.06	-9.54897216345	-12.3815387867	2.51930237325	0.18447446875
716.0	2219011.0	375.0	19765.0	2219011.0	4000000.0	8.0	6.0	3.28	3.61	1.81	0.0700000000006	10.37	0.469999999999	0.759999999999	0.120000000001	8.35	0.45	3.51	2.43	0.68	AAA485.CD3.X9.Y13.tile.tissue.png	185	1	2000	185	82767a120ea861f7c1b096fb8c01d42f	0	0	0	0	0	0	0	0	0	0	0	0	0	/home/dhl_ec/bnelissen/Slides/CD3_manuscript/CD3_slides/AAA485.CD3/AAA485.CD3.run1	255	0.7	0.06	0.7	0.06	-8.89817106203	-12.1388476692	1.82789066481	0.156648
2683.0	1646438.0	1186.0	29614.0	1646438.0	4000000.0	23.0	12.0	4.29	2.46	1.11	0.0500000000002	6.82	0.389999999999	0.760000000001	0.14	7.97	0.28	2.31	1.54	0.61	AAA485.CD3.X9.Y14.tile.tissue.png	186	1	2000	186	b2c48e42bac69a47ecc3546e28e106a6	0	0	0	0	0	0	0	0	0	0	0	0	0	/home/dhl_ec/bnelissen/Slides/CD3_manuscript/CD3_slides/AAA485.CD3/AAA485.CD3.run1	255	0.7	0.06	0.7	0.06	-9.19617781801	-11.5768343842	2.02485619643	0.234289359375
0.0	0.0	0.0	0.0	0.0	4000000.0	0.0	0.0	3.87	2.7	1.13	0.0599999999995	6.19	0.29	0.83	0.219999999999	4.78	0.129999999999	2.0	1.53	0.530000000001	AAA485.CD3.X9.Y15.tile.tissue.png	187	1	2000	187	4a8bbbdd4014ffd69fb6b716d176fe11	0	0	0	0	0	0	0	0	0	0	0	0	0	/home/dhl_ec/bnelissen/Slides/CD3_manuscript/CD3_slides/AAA485.CD3/AAA485.CD3.run1	255	1.0	0.06	1.0	0.06	0.0	-12.5333591352	0.0	4.00640551419
734.0	936550.0	405.0	14846.0	936550.0	4000000.0	10.0	5.0	5.33	4.06	1.82	0.0799999999999	10.3	0.58	1.26	0.28	10.5	0.37	3.57	2.35	0.610000000001	AAA485.CD3.X9.Y2.tile.tissue.png	188	1	2000	188	e3e939398f30c7cea50a0edd46f67fb8	0	0	0	0	0	0	0	0	0	0	0	0	0	/home/dhl_ec/bnelissen/Slides/CD3_manuscript/CD3_slides/AAA485.CD3/AAA485.CD3.run1	255	0.7	0.06	0.7	0.06	-9.21417398107	-11.8585341701	2.55560090514	0.161469746094
20494.0	2620441.0	8421.0	19042.0	2620441.0	4000000.0	174.0	6.0	4.52	2.9	1.14	0.0499999999993	7.2	0.38	0.749999999999	0.11	8.84	0.320000000001	2.23	1.52	0.59	AAA485.CD3.X9.Y3.tile.tissue.png	189	1	2000	189	70ad11fceba15affcd9bc663937f6684	0	0	0	0	0	0	0	0	0	0	0	0	0	/home/dhl_ec/bnelissen/Slides/CD3_manuscript/CD3_slides/AAA485.CD3/AAA485.CD3.run1	255	0.7	0.06	0.7	0.06	-9.76640872415	-12.6816575768	2.74196180802	0.32495684375
36698.0	1558782.0	12662.0	9629.0	1558782.0	4000000.0	242.0	3.0	5.29	4.0	1.77	0.0799999999999	8.3	0.580000000001	1.32	0.26	9.61	0.28	2.18	1.53	0.570000000001	AAA485.CD3.X9.Y4.tile.tissue.png	190	1	2000	190	d4801163621291ed27e1cdfa916bdbc6	0	0	0	0	0	0	0	0	0	0	0	0	0	/home/dhl_ec/bnelissen/Slides/CD3_manuscript/CD3_slides/AAA485.CD3/AAA485.CD3.run1	255	0.7	0.06	0.7	0.06	-9.72652977154	-12.7506102411	2.5784780394	1.6659815625
[truncated: 2 more columns]
