# Supplementary material for: SlideToolkit: An Assistive Toolset for the Histological Quantification of Whole Slide Images
Source: PLoS One. 2014 Nov 5;9(11):e110289. doi: 10.1371/journal.pone.0110289 (PMC4220929; doi:10.1371/journal.pone.0110289)
Supplement: RawData S1 — ICC and BlandAltman plot - measurements and r-script.zip. Measurements of Run1 and Run2, including the code for the calculation of the intraclass correlation coefficient (ICC) and the code for the Bland and Altman plot. (ZIP) [file pone.0110289.s003.zip › cellprofiler.measurements/run1.39a495a5806f1ee74b515868b1aa6058.DefaultOUT_Image.csv]

AreaOccupied_AreaOccupied_DAB_Nuclei	AreaOccupied_AreaOccupied_Tissue	AreaOccupied_Perimeter_DAB_Nuclei	AreaOccupied_Perimeter_Tissue	AreaOccupied_TotalArea_DAB_Nuclei	AreaOccupied_TotalArea_Tissue	Count_DAB_Nuclei	Count_Tissue	ExecutionTime_01LoadImages	ExecutionTime_02ColorToGray	ExecutionTime_03Smooth	ExecutionTime_04ImageMath	ExecutionTime_05IdentifyPrimaryObjects	ExecutionTime_06MeasureImageAreaOccupied	ExecutionTime_07UnmixColors	ExecutionTime_08MaskImage	ExecutionTime_09IdentifyPrimaryObjects	ExecutionTime_10MeasureImageAreaOccupied	ExecutionTime_11OverlayOutlines	ExecutionTime_12OverlayOutlines	ExecutionTime_13SaveImages	FileName_Original	Group_Index	Group_Number	Height_Original	ImageNumber	MD5Digest_Original	ModuleError_01LoadImages	ModuleError_02ColorToGray	ModuleError_03Smooth	ModuleError_04ImageMath	ModuleError_05IdentifyPrimaryObjects	ModuleError_06MeasureImageAreaOccupied	ModuleError_07UnmixColors	ModuleError_08MaskImage	ModuleError_09IdentifyPrimaryObjects	ModuleError_10MeasureImageAreaOccupied	ModuleError_11OverlayOutlines	ModuleError_12OverlayOutlines	ModuleError_13SaveImages	PathName_Original	Scaling_Original	Threshold_FinalThreshold_DAB_Nuclei	Threshold_FinalThreshold_Tissue	Threshold_OrigThreshold_DAB_Nuclei	Threshold_OrigThreshold_Tissue	Threshold_SumOfEntropies_DAB_Nuclei	Threshold_SumOfEntropies_Tissue	Threshold_WeightedVariance_DAB_Nuclei	Threshold_WeightedVariance_Tissue
0.0	49698.0	0.0	2913.0	49698.0	4000000.0	0.0	4.0	2.7	2.19	1.93	0.08	9.95	0.6	1.43	0.33	9.21	0.24	3.31	2.43	1.63	AAA577.CD3.location-b.X0.Y5.tile.tissue.png	1	1	2000	1	1a02ecaa9443647bb0716a130c94ac4c	0	0	0	0	0	0	0	0	0	0	0	0	0	/home/dhl_ec/bnelissen/Slides/CD3_manuscript/CD3_slides/AAA577.CD3.location-b/AAA577.CD3.location-b.run1	255	0.7	0.06	0.7	0.06	-9.34188383605	-12.3488382071	4.17555739388	3.09400197534
565.0	966395.0	222.0	12333.0	966395.0	4000000.0	5.0	6.0	1.41	1.67	1.92	0.09	10.46	0.6	1.28	0.28	10.51	0.4	3.52	2.45	1.19	AAA577.CD3.location-b.X0.Y6.tile.tissue.png	2	1	2000	2	f99d8688ccd36767053dfbf565747fde	0	0	0	0	0	0	0	0	0	0	0	0	0	/home/dhl_ec/bnelissen/Slides/CD3_manuscript/CD3_slides/AAA577.CD3.location-b/AAA577.CD3.location-b.run1	255	0.7	0.06	0.7	0.06	-9.79964907559	-11.6157475595	2.79474539996	1.10981260547
852.0	1435041.0	316.0	14827.0	1435041.0	4000000.0	6.0	9.0	1.5	1.96	1.92	0.08	10.17	0.6	1.31	0.24	11.15	0.42	3.51	2.45	0.78	AAA577.CD3.location-b.X0.Y7.tile.tissue.png	3	1	2000	3	c824593a57c70b28021efcad3db8adc4	0	0	0	0	0	0	0	0	0	0	0	0	0	/home/dhl_ec/bnelissen/Slides/CD3_manuscript/CD3_slides/AAA577.CD3.location-b/AAA577.CD3.location-b.run1	255	0.7	0.06	0.7	0.06	-9.37696175872	-11.4004789657	2.64618921485	1.32861386328
0.0	0.0	0.0	0.0	0.0	4000000.0	0.0	0.0	1.5	2.52	1.92	0.08	8.44	0.5	1.49	0.34	7.0	0.22	3.22	2.46	0.64	AAA577.CD3.location-b.X0.Y8.tile.tissue.png	4	1	2000	4	fac5773c20cddea9967aead1e88c1fdf	0	0	0	0	0	0	0	0	0	0	0	0	0	/home/dhl_ec/bnelissen/Slides/CD3_manuscript/CD3_slides/AAA577.CD3.location-b/AAA577.CD3.location-b.run1	255	1.0	0.06	1.0	0.06	0.0	0.0	0.0	4.06265975
0.0	0.0	0.0	0.0	0.0	4000000.0	0.0	0.0	1.61	2.29	1.91	0.08	8.46	0.5	1.51	0.34	6.92	0.22	3.24	2.46	0.65	AAA577.CD3.location-b.X1.Y4.tile.tissue.png	5	1	2000	5	07b8cc3223718fb0140f7a1f92e91a11	0	0	0	0	0	0	0	0	0	0	0	0	0	/home/dhl_ec/bnelissen/Slides/CD3_manuscript/CD3_slides/AAA577.CD3.location-b/AAA577.CD3.location-b.run1	255	1.0	0.06	1.0	0.06	0.0	0.0	0.0	5.409739
278.0	1370644.0	108.0	8879.0	1370644.0	4000000.0	2.0	6.0	2.77	3.18	1.92	0.08	10.21	0.6	1.27	0.25	11.06	0.42	3.44	2.44	0.77	AAA577.CD3.location-b.X1.Y5.tile.tissue.png	6	1	2000	6	edbc104349c3f56d4847259983fd8259	0	0	0	0	0	0	0	0	0	0	0	0	0	/home/dhl_ec/bnelissen/Slides/CD3_manuscript/CD3_slides/AAA577.CD3.location-b/AAA577.CD3.location-b.run1	255	0.7	0.06	0.7	0.06	-9.41891568988	-11.1246356721	1.62934814758	0.451958453125
26661.0	3233339.0	11541.0	22794.0	3233339.0	4000000.0	252.0	23.0	1.31	1.72	1.92	0.07	10.59	0.61	1.26	0.13	13.53	0.55	3.58	2.44	0.82	AAA577.CD3.location-b.X1.Y6.tile.tissue.png	7	1	2000	7	70c6ba740ae0efb995ddfc088ca135b5	0	0	0	0	0	0	0	0	0	0	0	0	0	/home/dhl_ec/bnelissen/Slides/CD3_manuscript/CD3_slides/AAA577.CD3.location-b/AAA577.CD3.location-b.run1	255	0.7	0.06	0.7	0.06	-9.48769630643	-12.8437767289	2.56158684111	0.54887596875
6104.0	3814099.0	2722.0	13847.0	3814099.0	4000000.0	62.0	4.0	1.42	2.13	1.93	0.07	10.54	0.6	1.27	0.1	13.91	0.58	3.56	2.45	0.78	AAA577.CD3.location-b.X1.Y7.tile.tissue.png	8	1	2000	8	ef8885d6030aec4285e5f45847309e56	0	0	0	0	0	0	0	0	0	0	0	0	0	/home/dhl_ec/bnelissen/Slides/CD3_manuscript/CD3_slides/AAA577.CD3.location-b/AAA577.CD3.location-b.run1	255	0.7	0.06	0.7	0.06	-9.08007343498	-12.272811524	1.95585935885	0.271427355469
360.0	1077180.0	125.0	9317.0	1077180.0	4000000.0	2.0	3.0	1.48	1.96	1.92	0.09	10.58	0.6	1.3	0.27	10.76	0.4	3.42	2.45	0.63	AAA577.CD3.location-b.X1.Y8.tile.tissue.png	9	1	2000	9	e74a419d20dfcf409b400765f171a1db	0	0	0	0	0	0	0	0	0	0	0	0	0	/home/dhl_ec/bnelissen/Slides/CD3_manuscript/CD3_slides/AAA577.CD3.location-b/AAA577.CD3.location-b.run1	255	0.7	0.06	0.7	0.06	-8.96987567058	-11.5696768743	2.27222154723	1.35826389844
0.0	1646.0	0.0	188.0	1646.0	4000000.0	0.0	1.0	1.26	1.58	1.92	0.09	9.97	0.59	1.44	0.34	8.4	0.23	3.26	2.45	0.64	AAA577.CD3.location-b.X2.Y4.tile.tissue.png	10	1	2000	10	25aae44e3dc34e2034d795f153107ebf	0	0	0	0	0	0	0	0	0	0	0	0	0	/home/dhl_ec/bnelissen/Slides/CD3_manuscript/CD3_slides/AAA577.CD3.location-b/AAA577.CD3.location-b.run1	255	0.7	0.06	0.7	0.06	0.0	-12.1240720416	4.85716646178	4.15098863109
3900.0	2765382.0	1655.0	14754.0	2765382.0	4000000.0	36.0	5.0	1.41	1.94	1.93	0.08	10.46	0.6	1.27	0.16	12.82	0.53	3.64	2.44	0.71	AAA577.CD3.location-b.X2.Y5.tile.tissue.png	11	1	2000	11	1c2f17dd9cf8dfc1f221247a76a9938c	0	0	0	0	0	0	0	0	0	0	0	0	0	/home/dhl_ec/bnelissen/Slides/CD3_manuscript/CD3_slides/AAA577.CD3.location-b/AAA577.CD3.location-b.run1	255	0.7	0.06	0.7	0.06	-9.44027533994	-12.1730225611	2.27144694112	0.461506140625
52029.0	1546903.0	19788.0	47860.0	1546903.0	4000000.0	390.0	52.0	1.32	2.24	1.92	0.07	10.53	0.63	1.27	0.24	12.06	0.45	3.65	2.47	0.7	AAA577.CD3.location-b.X2.Y6.tile.tissue.png	12	1	2000	12	78b8c825683f8036c9d3102cb7fbe354	0	0	0	0	0	0	0	0	0	0	0	0	0	/home/dhl_ec/bnelissen/Slides/CD3_manuscript/CD3_slides/AAA577.CD3.location-b/AAA577.CD3.location-b.run1	255	0.7	0.06	0.7	0.06	-9.88372139211	-12.8931762909	3.99761154939	0.473485421875
16371.0	3293395.0	6334.0	22162.0	3293395.0	4000000.0	128.0	8.0	1.32	1.74	1.91	0.07	10.18	0.63	1.27	0.13	13.58	0.56	3.58	2.43	0.69	AAA577.CD3.location-b.X2.Y7.tile.tissue.png	13	1	2000	13	bc97e61f18826cee821754d4e4a5721a	0	0	0	0	0	0	0	0	0	0	0	0	0	/home/dhl_ec/bnelissen/Slides/CD3_manuscript/CD3_slides/AAA577.CD3.location-b/AAA577.CD3.location-b.run1	255	0.7	0.06	0.7	0.06	-9.65209716291	-12.6984897345	2.3827488968	0.386063039063
502.0	2621702.0	172.0	18811.0	2621702.0	4000000.0	3.0	5.0	1.3	2.04	1.92	0.08	10.26	0.61	1.27	0.17	12.56	0.5	3.52	2.45	0.92	AAA577.CD3.location-b.X2.Y8.tile.tissue.png	14	1	2000	14	1b4d9256e9ce15082dc5621cfb4cfdba	0	0	0	0	0	0	0	0	0	0	0	0	0	/home/dhl_ec/bnelissen/Slides/CD3_manuscript/CD3_slides/AAA577.CD3.location-b/AAA577.CD3.location-b.run1	255	0.7	0.06	0.7	0.06	-9.32478864035	-12.202866848	2.09193061457	0.3204225625
0.0	0.0	0.0	0.0	0.0	3112000.0	0.0	0.0	0.9	1.39	1.48	0.0700000000001	6.68	0.4	1.14	0.27	5.46	0.17	2.51	1.91	0.46	AAA577.CD3.location-b.X2.Y9.tile.tissue.png	15	1	2000	15	4bff35861d4122c497067521c4e06bd7	0	0	0	0	0	0	0	0	0	0	0	0	0	/home/dhl_ec/bnelissen/Slides/CD3_manuscript/CD3_slides/AAA577.CD3.location-b/AAA577.CD3.location-b.run1	255	1.0	0.06	1.0	0.06	0.0	0.0	0.0	8.00599871465
0.0	0.0	0.0	0.0	0.0	4000000.0	0.0	0.0	1.22	2.06	1.93	0.0799999999999	8.47	0.5	1.47	0.34	7.01	0.22	3.21	2.44	0.6	AAA577.CD3.location-b.X3.Y4.tile.tissue.png	16	1	2000	16	c0018c8a94fff244b5a102400ccc3e6c	0	0	0	0	0	0	0	0	0	0	0	0	0	/home/dhl_ec/bnelissen/Slides/CD3_manuscript/CD3_slides/AAA577.CD3.location-b/AAA577.CD3.location-b.run1	255	1.0	0.06	1.0	0.06	0.0	0.0	0.0	9.188858
931.0	1209677.0	314.0	14485.0	1209677.0	4000000.0	8.0	7.0	1.22	1.69	1.96	0.09	10.6	0.61	1.26	0.26	10.9	0.41	3.52	2.45	0.95	AAA577.CD3.location-b.X3.Y5.tile.tissue.png	17	1	2000	17	1d70eed5d8df2b9c3e3a225fe2b79008	0	0	0	0	0	0	0	0	0	0	0	0	0	/home/dhl_ec/bnelissen/Slides/CD3_manuscript/CD3_slides/AAA577.CD3.location-b/AAA577.CD3.location-b.run1	255	0.7	0.06	0.7	0.06	-9.3852773782	-11.736720166	2.50691713769	0.414295359375
0.0	158833.0	0.0	7829.0	158833.0	4000000.0	0.0	6.0	1.2	1.71	1.93	0.0700000000001	12.58	0.61	1.31	0.34	9.23	0.24	3.43	2.46	0.92	AAA577.CD3.location-b.X3.Y6.tile.tissue.png	18	1	2000	18	8e2d97cb863a81a51759be889db14f49	0	0	0	0	0	0	0	0	0	0	0	0	0	/home/dhl_ec/bnelissen/Slides/CD3_manuscript/CD3_slides/AAA577.CD3.location-b/AAA577.CD3.location-b.run1	255	0.7	0.06	0.7	0.06	-9.3600149682	-11.6318410523	4.01925306556	1.80278413086
1579.0	2224273.0	689.0	13254.0	2224273.0	4000000.0	16.0	4.0	1.27	1.82	1.93	0.0699999999999	10.34	0.6	1.26	0.2	12.02	0.48	3.45	2.45	0.71	AAA577.CD3.location-b.X3.Y7.tile.tissue.png	19	1	2000	19	d3a3a834dfbba4ece5461da67f0b2d56	0	0	0	0	0	0	0	0	0	0	0	0	0	/home/dhl_ec/bnelissen/Slides/CD3_manuscript/CD3_slides/AAA577.CD3.location-b/AAA577.CD3.location-b.run1	255	0.7	0.06	0.7	0.06	-9.30950632457	-12.3945052422	2.6279007451	0.414737992188
273.0	2048084.0	117.0	33324.0	2048084.0	4000000.0	2.0	15.0	1.83	1.69	1.95	0.0699999999999	10.35	0.63	1.26	0.21	11.91	0.47	3.58	2.44	0.69	AAA577.CD3.location-b.X3.Y8.tile.tissue.png	20	1	2000	20	310cbf0ce02b83fa09878a4605f6fe51	0	0	0	0	0	0	0	0	0	0	0	0	0	/home/dhl_ec/bnelissen/Slides/CD3_manuscript/CD3_slides/AAA577.CD3.location-b/AAA577.CD3.location-b.run1	255	0.7	0.06	0.7	0.06	-8.82944212294	-12.6901417601	2.40384475161	0.4544431875
0.0	0.0	0.0	0.0	0.0	3112000.0	0.0	0.0	0.88	1.51	1.48	0.0599999999999	6.68	0.4	1.14	0.27	5.48	0.17	2.52	1.91	0.47	AAA577.CD3.location-b.X3.Y9.tile.tissue.png	21	1	2000	21	eb745fbfdd2b901609cfd451bacb6eea	0	0	0	0	0	0	0	0	0	0	0	0	0	/home/dhl_ec/bnelissen/Slides/CD3_manuscript/CD3_slides/AAA577.CD3.location-b/AAA577.CD3.location-b.run1	255	1.0	0.06	1.0	0.06	0.0	0.0	0.0	10.739098329
0.0	2133.0	0.0	212.0	2133.0	4000000.0	0.0	1.0	1.13	1.59	1.93	0.08	10.08	0.61	1.4	0.34	8.24	0.23	3.29	2.45	0.9	AAA577.CD3.location-b.X4.Y6.tile.tissue.png	22	1	2000	22	926ea93d235e6caa811763b9c4110224	0	0	0	0	0	0	0	0	0	0	0	0	0	/home/dhl_ec/bnelissen/Slides/CD3_manuscript/CD3_slides/AAA577.CD3.location-b/AAA577.CD3.location-b.run1	255	0.7	0.06	0.7	0.06	0.0	-12.4056904462	7.02868200231	3.13852454337
3922.0	2248254.0	1757.0	56507.0	2248254.0	4000000.0	37.0	34.0	1.92	2.54	1.94	0.0699999999999	10.55	0.63	1.27	0.19	12.3	0.48	3.73	2.48	0.81	AAA577.CD3.location-b.X4.Y7.tile.tissue.png	23	1	2000	23	39986632c9d2d8da7897178f6ad7bd3e	0	0	0	0	0	0	0	0	0	0	0	0	0	/home/dhl_ec/bnelissen/Slides/CD3_manuscript/CD3_slides/AAA577.CD3.location-b/AAA577.CD3.location-b.run1	255	0.7	0.06	0.7	0.06	-9.35255714989	-12.0763261246	2.50589437887	0.65827665625
63.0	2373561.0	32.0	46542.0	2373561.0	4000000.0	1.0	40.0	1.85	3.74	1.93	0.0699999999999	10.75	0.64	1.27	0.18	12.28	0.49	3.68	2.48	0.67	AAA577.CD3.location-b.X4.Y8.tile.tissue.png	24	1	2000	24	88fa8c9095f52f9203cf48468543ed35	0	0	0	0	0	0	0	0	0	0	0	0	0	/home/dhl_ec/bnelissen/Slides/CD3_manuscript/CD3_slides/AAA577.CD3.location-b/AAA577.CD3.location-b.run1	255	0.7	0.06	0.7	0.06	-8.98405449245	-12.2231730962	1.8898795444	0.303241320313
0.0	0.0	0.0	0.0	0.0	3112000.0	0.0	0.0	1.03	1.66	1.51	0.0699999999999	7.47	0.4	1.14	0.27	5.44	0.17	2.52	1.93	0.53	AAA577.CD3.location-b.X4.Y9.tile.tissue.png	25	1	2000	25	15f90985014ced4a35e0ab344f6f979b	0	0	0	0	0	0	0	0	0	0	0	0	0	/home/dhl_ec/bnelissen/Slides/CD3_manuscript/CD3_slides/AAA577.CD3.location-b/AAA577.CD3.location-b.run1	255	1.0	0.06	1.0	0.06	0.0	-10.1607889913	0.0	7.24234837303
0.0	0.0	0.0	0.0	0.0	4000000.0	0.0	0.0	0.93	1.41	1.92	0.08	8.5	0.5	1.51	0.33	7.05	0.22	3.23	2.46	0.69	AAA577.CD3.location-b.X5.Y5.tile.tissue.png	26	1	2000	26	771807a034e26907abec5b31c5482ae1	0	0	0	0	0	0	0	0	0	0	0	0	0	/home/dhl_ec/bnelissen/Slides/CD3_manuscript/CD3_slides/AAA577.CD3.location-b/AAA577.CD3.location-b.run1	255	1.0	0.06	1.0	0.06	0.0	0.0	0.0	3.778007
350.0	585672.0	195.0	8226.0	585672.0	4000000.0	5.0	4.0	1.53	1.78	1.95	0.09	10.33	0.6	1.3	0.3	10.19	0.37	3.42	2.48	0.63	AAA577.CD3.location-b.X5.Y6.tile.tissue.png	27	1	2000	27	16e3a963b13c3e9de9eb789ddf766b6f	0	0	0	0	0	0	0	0	0	0	0	0	0	/home/dhl_ec/bnelissen/Slides/CD3_manuscript/CD3_slides/AAA577.CD3.location-b/AAA577.CD3.location-b.run1	255	0.7	0.06	0.7	0.06	-9.58447681137	-11.7074446444	3.19867964052	1.30340010547
1168.0	2512799.0	547.0	79548.0	2512799.0	4000000.0	11.0	65.0	1.41	1.7	1.93	0.0700000000001	10.32	0.66	1.27	0.18	12.56	0.5	3.81	2.46	0.7	AAA577.CD3.location-b.X5.Y7.tile.tissue.png	28	1	2000	28	915469d2c49250173d9e4366beeec167	0	0	0	0	0	0	0	0	0	0	0	0	0	/home/dhl_ec/bnelissen/Slides/CD3_manuscript/CD3_slides/AAA577.CD3.location-b/AAA577.CD3.location-b.run1	255	0.7	0.06	0.7	0.06	-9.40162166324	-11.0215820711	1.87872667727	0.174513039063
308.0	1986294.0	80.0	33949.0	1986294.0	4000000.0	1.0	21.0	1.33	1.72	1.95	0.08	10.11	0.65	1.27	0.22	11.83	0.46	3.6	2.5	0.67	AAA577.CD3.location-b.X5.Y8.tile.tissue.png	29	1	2000	29	3ff67fd3d5c0c1c790539f583e4a93c7	0	0	0	0	0	0	0	0	0	0	0	0	0	/home/dhl_ec/bnelissen/Slides/CD3_manuscript/CD3_slides/AAA577.CD3.location-b/AAA577.CD3.location-b.run1	255	0.7	0.06	0.7	0.06	-8.68825069572	-11.8953867976	1.54004706409	0.475588898438
0.0	0.0	0.0	0.0	0.0	3112000.0	0.0	0.0	0.98	1.25	1.51	0.0600000000001	6.68	0.4	1.18	0.27	5.48	0.17	2.5	1.91	0.47	AAA577.CD3.location-b.X5.Y9.tile.tissue.png	30	1	2000	30	2e210033537348813e092f410cae62be	0	0	0	0	0	0	0	0	0	0	0	0	0	/home/dhl_ec/bnelissen/Slides/CD3_manuscript/CD3_slides/AAA577.CD3.location-b/AAA577.CD3.location-b.run1	255	1.0	0.06	1.0	0.06	0.0	0.0	0.0	5.87348907455
0.0	0.0	0.0	0.0	0.0	4000000.0	0.0	0.0	2.09	2.5	1.93	0.0899999999999	8.52	0.49	1.48	0.34	6.9	0.22	3.2	2.45	0.58	AAA577.CD3.location-b.X6.Y1.tile.tissue.png	31	1	2000	31	07d62e529c8831b585f0edc45740862d	0	0	0	0	0	0	0	0	0	0	0	0	0	/home/dhl_ec/bnelissen/Slides/CD3_manuscript/CD3_slides/AAA577.CD3.location-b/AAA577.CD3.location-b.run1	255	1.0	0.06	1.0	0.06	0.0	0.0	0.0	7.912471
485.0	337520.0	202.0	8096.0	337520.0	4000000.0	4.0	10.0	1.51	1.53	1.93	0.0800000000002	10.23	0.6	1.33	0.32	9.99	0.36	3.48	2.45	0.6	AAA577.CD3.location-b.X6.Y2.tile.tissue.png	32	1	2000	32	b53a2a31ac97970df56724b478ee70b9	0	0	0	0	0	0	0	0	0	0	0	0	0	/home/dhl_ec/bnelissen/Slides/CD3_manuscript/CD3_slides/AAA577.CD3.location-b/AAA577.CD3.location-b.run1	255	0.7	0.06	0.7	0.06	-9.48728821412	-11.8800521677	3.09365319372	1.81304943555
3390.0	879373.0	1432.0	11605.0	879373.0	4000000.0	30.0	9.0	1.19	1.91	1.96	0.0899999999999	10.56	0.61	1.32	0.28	10.61	0.39	3.53	2.43	0.62	AAA577.CD3.location-b.X6.Y3.tile.tissue.png	33	1	2000	33	efe5a29578a71955bff0564419bcd4a5	0	0	0	0	0	0	0	0	0	0	0	0	0	/home/dhl_ec/bnelissen/Slides/CD3_manuscript/CD3_slides/AAA577.CD3.location-b/AAA577.CD3.location-b.run1	255	0.7	0.06	0.7	0.06	-9.89792387321	-11.8038612154	3.53405262429	1.10421785156
6591.0	992115.0	2847.0	13167.0	992115.0	4000000.0	59.0	6.0	1.22	1.64	1.93	0.0899999999999	10.65	0.6	1.29	0.28	10.65	0.4	3.55	2.47	0.66	AAA577.CD3.location-b.X6.Y4.tile.tissue.png	34	1	2000	34	b2ae4785c5f288ddac186a41497a3b2e	0	0	0	0	0	0	0	0	0	0	0	0	0	/home/dhl_ec/bnelissen/Slides/CD3_manuscript/CD3_slides/AAA577.CD3.location-b/AAA577.CD3.location-b.run1	255	0.7	0.06	0.7	0.06	-9.85912758333	-11.7998215919	2.85520197845	0.94271521875
625.0	1240314.0	316.0	13438.0	1240314.0	4000000.0	8.0	9.0	1.24	2.23	1.92	0.0899999999999	10.16	0.6	1.28	0.26	10.92	0.41	3.55	2.46	0.63	AAA577.CD3.location-b.X6.Y5.tile.tissue.png	35	1	2000	35	fb9b1e42438240d04a40c2cdd80bfd44	0	0	0	0	0	0	0	0	0	0	0	0	0	/home/dhl_ec/bnelissen/Slides/CD3_manuscript/CD3_slides/AAA577.CD3.location-b/AAA577.CD3.location-b.run1	255	0.7	0.06	0.7	0.06	-9.41007918405	-11.2361500916	2.37454792931	0.668918886719
6067.0	3102896.0	2574.0	20986.0	3102896.0	4000000.0	56.0	4.0	1.25	1.87	1.93	0.0700000000002	19.55	0.64	1.3	0.14	13.45	0.55	3.6	2.5	0.79	AAA577.CD3.location-b.X6.Y6.tile.tissue.png	36	1	2000	36	83b7b05a463c08cc933af7459f544d1c	0	0	0	0	0	0	0	0	0	0	0	0	0	/home/dhl_ec/bnelissen/Slides/CD3_manuscript/CD3_slides/AAA577.CD3.location-b/AAA577.CD3.location-b.run1	255	0.7	0.06	0.7	0.06	-9.61567652459	-11.4606793687	2.31625986161	0.452622984375
0.0	2328866.0	0.0	63256.0	2328866.0	4000000.0	0.0	47.0	1.32	1.91	1.95	0.0699999999999	12.02	0.64	1.26	0.19	11.62	0.39	3.7	2.45	0.93	AAA577.CD3.location-b.X6.Y7.tile.tissue.png	37	1	2000	37	26dfd777eff4b0e55598dce4486b9604	0	0	0	0	0	0	0	0	0	0	0	0	0	/home/dhl_ec/bnelissen/Slides/CD3_manuscript/CD3_slides/AAA577.CD3.location-b/AAA577.CD3.location-b.run1	255	0.7	0.06	0.7	0.06	-8.04617439142	-11.1417498722	1.78497326656	0.112618925781
177.0	2298377.0	108.0	40891.0	2298377.0	4000000.0	3.0	20.0	1.58	3.03	1.92	0.0799999999999	17.57	0.64	1.27	0.19	12.08	0.48	3.68	2.46	0.74	AAA577.CD3.location-b.X6.Y8.tile.tissue.png	38	1	2000	38	ad5693f70ae3c4add1ed152646d186b4	0	0	0	0	0	0	0	0	0	0	0	0	0	/home/dhl_ec/bnelissen/Slides/CD3_manuscript/CD3_slides/AAA577.CD3.location-b/AAA577.CD3.location-b.run1	255	0.7	0.06	0.7	0.06	-9.52760045379	-12.3989347785	2.16293800265	0.40138765625
0.0	20607.0	0.0	1113.0	20607.0	3112000.0	0.0	2.0	0.95	1.7	1.5	0.0700000000002	7.94	0.46	1.15	0.26	7.25	0.18	2.59	1.95	0.52	AAA577.CD3.location-b.X6.Y9.tile.tissue.png	39	1	2000	39	22c222f0c0e7865bd668151abbcdd34e	0	0	0	0	0	0	0	0	0	0	0	0	0	/home/dhl_ec/bnelissen/Slides/CD3_manuscript/CD3_slides/AAA577.CD3.location-b/AAA577.CD3.location-b.run1	255	0.7	0.06	0.7	0.06	-8.49013860617	-11.5976673768	2.69198931098	2.16520229859
0.0	0.0	0.0	0.0	0.0	4000000.0	0.0	0.0	1.0	1.56	1.97	0.0800000000002	8.56	0.49	1.51	0.34	6.92	0.21	3.2	2.45	0.66	AAA577.CD3.location-b.X7.Y0.tile.tissue.png	40	1	2000	40	a55544a9c4f30ed51a1a4ab1a52f7d80	0	0	0	0	0	0	0	0	0	0	0	0	0	/home/dhl_ec/bnelissen/Slides/CD3_manuscript/CD3_slides/AAA577.CD3.location-b/AAA577.CD3.location-b.run1	255	1.0	0.06	1.0	0.06	0.0	0.0	0.0	4.5049505
1134.0	596093.0	581.0	11767.0	596093.0	4000000.0	11.0	12.0	1.35	2.85	1.93	0.0800000000002	10.34	0.6	1.28	0.3	10.28	0.37	3.49	2.45	0.84	AAA577.CD3.location-b.X7.Y1.tile.tissue.png	41	1	2000	41	334a526da8a6b78026248aa96e23c2d9	0	0	0	0	0	0	0	0	0	0	0	0	0	/home/dhl_ec/bnelissen/Slides/CD3_manuscript/CD3_slides/AAA577.CD3.location-b/AAA577.CD3.location-b.run1	255	0.7	0.06	0.7	0.06	-9.20484909238	-11.6419332398	2.87821771327	0.9618138125
510.0	2782824.0	252.0	23453.0	2782824.0	4000000.0	6.0	9.0	3.3	3.24	1.93	0.0699999999999	10.11	0.61	1.27	0.16	12.81	0.51	3.58	2.45	0.68	AAA577.CD3.location-b.X7.Y2.tile.tissue.png	42	1	2000	42	e9a3c258c67ee7a61e9dcb9bf3372a4f	0	0	0	0	0	0	0	0	0	0	0	0	0	/home/dhl_ec/bnelissen/Slides/CD3_manuscript/CD3_slides/AAA577.CD3.location-b/AAA577.CD3.location-b.run1	255	0.7	0.06	0.7	0.06	-9.07012047828	-11.9016220286	1.93647155654	0.305970210937
619.0	3919624.0	266.0	12108.0	3919624.0	4000000.0	5.0	2.0	1.37	1.96	1.95	0.0700000000002	9.96	0.59	1.26	0.0900000000001	13.84	0.6	3.55	2.44	0.66	AAA577.CD3.location-b.X7.Y3.tile.tissue.png	43	1	2000	43	d4a804faea64ba028bd6c2db47b61a73	0	0	0	0	0	0	0	0	0	0	0	0	0	/home/dhl_ec/bnelissen/Slides/CD3_manuscript/CD3_slides/AAA577.CD3.location-b/AAA577.CD3.location-b.run1	255	0.7	0.06	0.7	0.06	-9.53955671426	-11.3560416857	1.96799564019	0.1728571875
2343.0	3902427.0	1052.0	12066.0	3902427.0	4000000.0	25.0	2.0	1.31	1.71	1.93	0.0799999999999	10.04	0.6	1.27	0.0899999999999	14.05	0.6	3.58	2.44	0.68	AAA577.CD3.location-b.X7.Y4.tile.tissue.png	44	1	2000	44	b8643641326d630939555061b7b67706	0	0	0	0	0	0	0	0	0	0	0	0	0	/home/dhl_ec/bnelissen/Slides/CD3_manuscript/CD3_slides/AAA577.CD3.location-b/AAA577.CD3.location-b.run1	255	0.7	0.06	0.7	0.06	-9.74547370436	-11.6107099773	1.61021488711	0.182207681641
96.0	3841761.0	42.0	16139.0	3841761.0	4000000.0	1.0	3.0	1.32	1.99	1.92	0.0699999999999	11.68	0.6	1.28	0.0899999999999	13.86	0.58	3.59	2.43	1.16	AAA577.CD3.location-b.X7.Y5.tile.tissue.png	45	1	2000	45	c5e48edece4d96b1f84a2236b878e219	0	0	0	0	0	0	0	0	0	0	0	0	0	/home/dhl_ec/bnelissen/Slides/CD3_manuscript/CD3_slides/AAA577.CD3.location-b/AAA577.CD3.location-b.run1	255	0.7	0.06	0.7	0.06	-9.24313531565	-11.7381463105	1.94115689316	0.18347603125
338.0	2744408.0	84.0	63532.0	2744408.0	4000000.0	1.0	35.0	3.21	2.65	1.92	0.0699999999999	12.46	0.64	1.27	0.16	12.73	0.52	3.76	2.44	0.79	AAA577.CD3.location-b.X7.Y6.tile.tissue.png	46	1	2000	46	8509b55aac187ac6d18b8aeeff4f72a5	0	0	0	0	0	0	0	0	0	0	0	0	0	/home/dhl_ec/bnelissen/Slides/CD3_manuscript/CD3_slides/AAA577.CD3.location-b/AAA577.CD3.location-b.run1	255	0.7	0.06	0.7	0.06	-9.17965178656	-10.7544952055	1.85510522775	0.105009503906
52.0	2191370.0	39.0	71995.0	2191370.0	4000000.0	1.0	44.0	1.69	2.23	1.93	0.0699999999999	11.93	0.65	1.27	0.2	11.96	0.48	3.74	2.44	0.81	AAA577.CD3.location-b.X7.Y7.tile.tissue.png	47	1	2000	47	71be10c27cc7b0679cfe565fe20ad5e0	0	0	0	0	0	0	0	0	0	0	0	0	0	/home/dhl_ec/bnelissen/Slides/CD3_manuscript/CD3_slides/AAA577.CD3.location-b/AAA577.CD3.location-b.run1	255	0.7	0.06	0.7	0.06	-9.24273137208	-11.3533959347	2.06174548742	0.125481191406
0.0	1260342.0	0.0	35460.0	1260342.0	4000000.0	0.0	35.0	1.76	1.62	1.93	0.0900000000001	10.69	0.62	1.28	0.26	10.49	0.31	3.59	2.44	0.81	AAA577.CD3.location-b.X7.Y8.tile.tissue.png	48	1	2000	48	c3b1fcd42866567ee394647af7815d6d	0	0	0	0	0	0	0	0	0	0	0	0	0	/home/dhl_ec/bnelissen/Slides/CD3_manuscript/CD3_slides/AAA577.CD3.location-b/AAA577.CD3.location-b.run1	255	0.7	0.06	0.7	0.06	-8.49052041596	-11.5691175565	2.30648213562	1.35995978516
0.0	0.0	0.0	0.0	0.0	3112000.0	0.0	0.0	1.03	1.8	1.49	0.0599999999999	6.69	0.4	1.18	0.27	5.45	0.17	2.5	1.92	0.48	AAA577.CD3.location-b.X7.Y9.tile.tissue.png	49	1	2000	49	3ad45f1b463505f5cf5c4dd2357ce8d9	0	0	0	0	0	0	0	0	0	0	0	0	0	/home/dhl_ec/bnelissen/Slides/CD3_manuscript/CD3_slides/AAA577.CD3.location-b/AAA577.CD3.location-b.run1	255	1.0	0.06	1.0	0.06	0.0	0.0	0.0	5.48947557841
0.0	0.0	0.0	0.0	0.0	4000000.0	0.0	0.0	1.09	1.68	1.94	0.0899999999999	9.52	0.5	1.46	0.35	6.97	0.21	3.2	2.46	0.75	AAA577.CD3.location-b.X8.Y0.tile.tissue.png	50	1	2000	50	b18be955b63b2b0fc2b81c284287d33a	0	0	0	0	0	0	0	0	0	0	0	0	0	/home/dhl_ec/bnelissen/Slides/CD3_manuscript/CD3_slides/AAA577.CD3.location-b/AAA577.CD3.location-b.run1	255	1.0	0.06	1.0	0.06	0.0	-12.1719669511	0.0	4.11940228912
0.0	2567362.0	0.0	20273.0	2567362.0	4000000.0	0.0	7.0	2.81	5.28	1.96	0.0799999999999	10.02	0.62	1.28	0.17	11.95	0.4	3.53	2.48	0.99	AAA577.CD3.location-b.X8.Y1.tile.tissue.png	51	1	2000	51	f537752247e0aa5edad004090b7a3a89	0	0	0	0	0	0	0	0	0	0	0	0	0	/home/dhl_ec/bnelissen/Slides/CD3_manuscript/CD3_slides/AAA577.CD3.location-b/AAA577.CD3.location-b.run1	255	0.7	0.06	0.7	0.06	-9.39989117291	-11.6232850881	2.18363056525	0.244625539063
0.0	3232106.0	0.0	11995.0	3232106.0	4000000.0	0.0	3.0	1.72	3.64	1.93	0.0699999999999	9.98	0.6	1.26	0.13	12.66	0.44	3.53	2.45	0.66	AAA577.CD3.location-b.X8.Y2.tile.tissue.png	52	1	2000	52	704b7635374c0eb231709db8f60c21c9	0	0	0	0	0	0	0	0	0	0	0	0	0	/home/dhl_ec/bnelissen/Slides/CD3_manuscript/CD3_slides/AAA577.CD3.location-b/AAA577.CD3.location-b.run1	255	0.7	0.06	0.7	0.06	-7.40357089217	-11.4897883988	1.56468321646	0.251877507813
0.0	2271217.0	0.0	7602.0	2271217.0	4000000.0	0.0	1.0	1.3	2.07	1.92	0.0800000000002	14.28	0.59	1.27	0.19	10.48	0.37	3.54	2.48	0.64	AAA577.CD3.location-b.X8.Y3.tile.tissue.png	53	1	2000	53	0814c8276952b8099171bd18b38c7455	0	0	0	0	0	0	0	0	0	0	0	0	0	/home/dhl_ec/bnelissen/Slides/CD3_manuscript/CD3_slides/AAA577.CD3.location-b/AAA577.CD3.location-b.run1	255	0.7	0.06	0.7	0.06	0.0	-12.0237977628	1.63900069874	0.232432054688
0.0	1381912.0	0.0	10665.0	1381912.0	4000000.0	0.0	2.0	1.3	2.01	1.94	0.0699999999999	10.5	0.6	1.29	0.25	10.62	0.32	3.51	2.42	0.62	AAA577.CD3.location-b.X8.Y4.tile.tissue.png	54	1	2000	54	db2053b8e63eb6370d6b89f4ca6f01d5	0	0	0	0	0	0	0	0	0	0	0	0	0	/home/dhl_ec/bnelissen/Slides/CD3_manuscript/CD3_slides/AAA577.CD3.location-b/AAA577.CD3.location-b.run1	255	0.7	0.06	0.7	0.06	-8.31286449938	-11.8587041679	1.9696545655	1.12954214844
0.0	1216382.0	0.0	20814.0	1216382.0	4000000.0	0.0	5.0	1.37	1.69	1.92	0.0799999999999	10.8	0.61	1.27	0.26	10.75	0.33	3.6	2.43	0.65	AAA577.CD3.location-b.X8.Y5.tile.tissue.png	55	1	2000	55	080208cd9ddd9cc95dfb0433c11cfd8c	0	0	0	0	0	0	0	0	0	0	0	0	0	/home/dhl_ec/bnelissen/Slides/CD3_manuscript/CD3_slides/AAA577.CD3.location-b/AAA577.CD3.location-b.run1	255	0.7	0.06	0.7	0.06	-6.53991176975	-12.3451493641	2.68597221103	0.250935671875
0.0	983165.0	0.0	18629.0	983165.0	4000000.0	0.0	7.0	1.35	1.54	1.91	0.0599999999999	10.13	0.62	1.32	0.3	8.74	0.19	2.37	2.01	0.62	AAA577.CD3.location-b.X8.Y6.tile.tissue.png	56	1	2000	56	d23255e708ba1047007773e75d18bcee	0	0	0	0	0	0	0	0	0	0	0	0	0	/home/dhl_ec/bnelissen/Slides/CD3_manuscript/CD3_slides/AAA577.CD3.location-b/AAA577.CD3.location-b.run1	255	0.7	0.06	0.7	0.06	0.0	-12.0373043329	2.75287744173	2.32855516406
0.0	918329.0	0.0	31826.0	918329.0	4000000.0	0.0	25.0	1.85	3.46	1.41	0.0599999999999	7.47	0.41	0.88	0.21	7.09	0.18	2.4	1.59	0.41	AAA577.CD3.location-b.X8.Y7.tile.tissue.png	57	1	2000	57	61aaee9c0e457180e2072e004a8530f1	0	0	0	0	0	0	0	0	0	0	0	0	0	/home/dhl_ec/bnelissen/Slides/CD3_manuscript/CD3_slides/AAA577.CD3.location-b/AAA577.CD3.location-b.run1	255	0.7	0.06	0.7	0.06	-6.71660223692	-11.7193830026	2.2784650183	2.72728697656
0.0	0.0	0.0	0.0	0.0	4000000.0	0.0	0.0	0.97	1.33	1.19	0.0599999999999	5.84	0.31	0.94	0.22	4.87	0.13	2.14	1.62	0.38	AAA577.CD3.location-b.X8.Y8.tile.tissue.png	58	1	2000	58	ac7920af809a7fbe2844fda4104310a8	0	0	0	0	0	0	0	0	0	0	0	0	0	/home/dhl_ec/bnelissen/Slides/CD3_manuscript/CD3_slides/AAA577.CD3.location-b/AAA577.CD3.location-b.run1	255	1.0	0.06	1.0	0.06	0.0	0.0	0.0	7.4192575
80.0	2250.0	47.0	216.0	2250.0	4000000.0	1.0	1.0	1.18	1.87	1.22	0.0699999999999	7.17	0.61	1.13	0.28	9.31	0.33	3.22	2.45	0.62	AAA577.CD3.location-b.X9.Y0.tile.tissue.png	59	1	2000	59	0307724ad650770a4dbf256c5b3b9779	0	0	0	0	0	0	0	0	0	0	0	0	0	/home/dhl_ec/bnelissen/Slides/CD3_manuscript/CD3_slides/AAA577.CD3.location-b/AAA577.CD3.location-b.run1	255	0.7	0.06	0.7	0.06	-9.75761460041	-12.441776568	4.13328746218	0.791836721802
0.0	48024.0	0.0	2356.0	48024.0	4000000.0	0.0	4.0	1.03	1.68	1.94	0.0799999999999	9.12	0.6	1.45	0.34	8.95	0.14	2.27	1.62	0.39	AAA577.CD3.location-b.X9.Y1.tile.tissue.png	60	1	2000	60	b8d82d248f76c941d8208c1d4b064814	0	0	0	0	0	0	0	0	0	0	0	0	0	/home/dhl_ec/bnelissen/Slides/CD3_manuscript/CD3_slides/AAA577.CD3.location-b/AAA577.CD3.location-b.run1	255	0.7	0.06	0.7	0.06	-7.97015180041	-11.775547659	2.01769548185	3.97454580786
0.0	0.0	0.0	0.0	0.0	4000000.0	0.0	0.0	0.81	1.27	1.24	0.0599999999999	5.92	0.31	0.91	0.22	4.87	0.14	2.13	2.38	0.4	AAA577.CD3.location-b.X9.Y2.tile.tissue.png	61	1	2000	61	4e35a599820d0646aa2ba19562dfd479	0	0	0	0	0	0	0	0	0	0	0	0	0	/home/dhl_ec/bnelissen/Slides/CD3_manuscript/CD3_slides/AAA577.CD3.location-b/AAA577.CD3.location-b.run1	255	1.0	0.06	1.0	0.06	0.0	0.0	0.0	8.034399
0.0	0.0	0.0	0.0	0.0	4000000.0	0.0	0.0	0.860000000001	1.86	1.21	0.0599999999999	6.93	0.33	1.34	0.35	6.6	0.24	2.49	2.48	0.44	AAA577.CD3.location-b.X9.Y3.tile.tissue.png	62	1	2000	62	a9551cef743aa72813723a26cff5972f	0	0	0	0	0	0	0	0	0	0	0	0	0	/home/dhl_ec/bnelissen/Slides/CD3_manuscript/CD3_slides/AAA577.CD3.location-b/AAA577.CD3.location-b.run1	255	1.0	0.06	1.0	0.06	0.0	0.0	0.0	4.2437355
0.0	0.0	0.0	0.0	0.0	4000000.0	0.0	0.0	1.02	1.17	1.98	0.0899999999997	7.9	0.51	1.55	0.39	7.45	0.23	3.13	2.59	0.58	AAA577.CD3.location-b.X9.Y5.tile.tissue.png	63	1	2000	63	331ae90fb87240b1e5ab4ee5b5e21b99	0	0	0	0	0	0	0	0	0	0	0	0	0	/home/dhl_ec/bnelissen/Slides/CD3_manuscript/CD3_slides/AAA577.CD3.location-b/AAA577.CD3.location-b.run1	255	1.0	0.06	1.0	0.06	0.0	0.0	0.0	4.194304
[truncated: 2 more columns]
