# Supplementary material for: SlideToolkit: An Assistive Toolset for the Histological Quantification of Whole Slide Images
Source: PLoS One. 2014 Nov 5;9(11):e110289. doi: 10.1371/journal.pone.0110289 (PMC4220929; doi:10.1371/journal.pone.0110289)
Supplement: RawData S1 — ICC and BlandAltman plot - measurements and r-script.zip. Measurements of Run1 and Run2, including the code for the calculation of the intraclass correlation coefficient (ICC) and the code for the Bland and Altman plot. (ZIP) [file pone.0110289.s003.zip › cellprofiler.measurements/run1.39b50c4b300ea3fc0ec1e92c95f7d528.DefaultOUT_Image.csv]

AreaOccupied_AreaOccupied_DAB_Nuclei	AreaOccupied_AreaOccupied_Tissue	AreaOccupied_Perimeter_DAB_Nuclei	AreaOccupied_Perimeter_Tissue	AreaOccupied_TotalArea_DAB_Nuclei	AreaOccupied_TotalArea_Tissue	Count_DAB_Nuclei	Count_Tissue	ExecutionTime_01LoadImages	ExecutionTime_02ColorToGray	ExecutionTime_03Smooth	ExecutionTime_04ImageMath	ExecutionTime_05IdentifyPrimaryObjects	ExecutionTime_06MeasureImageAreaOccupied	ExecutionTime_07UnmixColors	ExecutionTime_08MaskImage	ExecutionTime_09IdentifyPrimaryObjects	ExecutionTime_10MeasureImageAreaOccupied	ExecutionTime_11OverlayOutlines	ExecutionTime_12OverlayOutlines	ExecutionTime_13SaveImages	FileName_Original	Group_Index	Group_Number	Height_Original	ImageNumber	MD5Digest_Original	ModuleError_01LoadImages	ModuleError_02ColorToGray	ModuleError_03Smooth	ModuleError_04ImageMath	ModuleError_05IdentifyPrimaryObjects	ModuleError_06MeasureImageAreaOccupied	ModuleError_07UnmixColors	ModuleError_08MaskImage	ModuleError_09IdentifyPrimaryObjects	ModuleError_10MeasureImageAreaOccupied	ModuleError_11OverlayOutlines	ModuleError_12OverlayOutlines	ModuleError_13SaveImages	PathName_Original	Scaling_Original	Threshold_FinalThreshold_DAB_Nuclei	Threshold_FinalThreshold_Tissue	Threshold_OrigThreshold_DAB_Nuclei	Threshold_OrigThreshold_Tissue	Threshold_SumOfEntropies_DAB_Nuclei	Threshold_SumOfEntropies_Tissue	Threshold_WeightedVariance_DAB_Nuclei	Threshold_WeightedVariance_Tissue
0.0	0.0	0.0	0.0	0.0	4000000.0	0.0	0.0	2.74	2.99	1.73	0.07	7.61	0.44	1.35	0.3	6.46	0.19	2.87	2.21	1.38	AAA583.CD3.r.X0.Y0.tile.tissue.png	1	1	2000	1	8eb4e72e99132cddd674d6841d17aaa5	0	0	0	0	0	0	0	0	0	0	0	0	0	/home/dhl_ec/bnelissen/Slides/CD3_manuscript/CD3_slides/AAA583.CD3.r/AAA583.CD3.r.run1	255	1.0	0.06	1.0	0.06	0.0	0.0	0.0	2.27528975
1953.0	433272.0	846.0	4396.0	433272.0	4000000.0	20.0	2.0	2.63	3.08	1.14	0.05	6.93	0.53	1.18	0.27	9.42	0.32	2.48	1.43	0.67	AAA583.CD3.r.X0.Y1.tile.tissue.png	2	1	2000	2	e0370f7ee9842894664c6cea86ff351f	0	0	0	0	0	0	0	0	0	0	0	0	0	/home/dhl_ec/bnelissen/Slides/CD3_manuscript/CD3_slides/AAA583.CD3.r/AAA583.CD3.r.run1	255	0.7	0.06	0.7	0.06	-9.6722130339	-11.6274194842	2.41491521261	1.51354270703
11944.0	1379731.0	4125.0	9038.0	1379731.0	4000000.0	80.0	3.0	2.88	2.12	1.07	0.05	6.5	0.35	0.68	0.15	7.25	0.25	2.07	1.43	0.49	AAA583.CD3.r.X0.Y2.tile.tissue.png	3	1	2000	3	ee18f83670d0a88c944ec4694c502fb5	0	0	0	0	0	0	0	0	0	0	0	0	0	/home/dhl_ec/bnelissen/Slides/CD3_manuscript/CD3_slides/AAA583.CD3.r/AAA583.CD3.r.run1	255	0.7	0.06	0.7	0.06	-9.27045146317	-11.5471160739	1.80344835923	0.49122809375
5604.0	610779.0	1701.0	6884.0	610779.0	4000000.0	38.0	3.0	3.12	2.8	1.08	0.05	7.17	0.35	0.7	0.18	6.68	0.22	2.05	1.44	0.37	AAA583.CD3.r.X0.Y3.tile.tissue.png	4	1	2000	4	1667c2aace19244878239244b257f5ff	0	0	0	0	0	0	0	0	0	0	0	0	0	/home/dhl_ec/bnelissen/Slides/CD3_manuscript/CD3_slides/AAA583.CD3.r/AAA583.CD3.r.run1	255	0.7	0.06	0.7	0.06	-9.26863487291	-11.612963303	2.35631924885	1.15810044141
0.0	0.0	0.0	0.0	0.0	4000000.0	0.0	0.0	2.55	3.08	1.08	0.05	5.33	0.28	0.8	0.21	4.42	0.12	1.91	1.43	0.4	AAA583.CD3.r.X0.Y4.tile.tissue.png	5	1	2000	5	9fac475896a8f8e62e4525c447b3e002	0	0	0	0	0	0	0	0	0	0	0	0	0	/home/dhl_ec/bnelissen/Slides/CD3_manuscript/CD3_slides/AAA583.CD3.r/AAA583.CD3.r.run1	255	1.0	0.06	1.0	0.06	0.0	0.0	0.0	6.121934
0.0	0.0	0.0	0.0	0.0	4000000.0	0.0	0.0	2.37	2.45	1.08	0.05	5.31	0.27	0.81	0.2	4.32	0.12	1.88	1.43	0.34	AAA583.CD3.r.X1.Y0.tile.tissue.png	6	1	2000	6	08b082aff8e2fe047de321e8404e63c9	0	0	0	0	0	0	0	0	0	0	0	0	0	/home/dhl_ec/bnelissen/Slides/CD3_manuscript/CD3_slides/AAA583.CD3.r/AAA583.CD3.r.run1	255	1.0	0.06	1.0	0.06	0.0	0.0	0.0	3.909471
11946.0	1049958.0	5103.0	6362.0	1049958.0	4000000.0	111.0	2.0	2.65	1.43	1.75	0.08	9.63	0.6	1.17	0.23	9.98	0.36	3.11	1.45	0.42	AAA583.CD3.r.X1.Y1.tile.tissue.png	7	1	2000	7	8ef9d3523fd71ac53b66451a7dd2d5aa	0	0	0	0	0	0	0	0	0	0	0	0	0	/home/dhl_ec/bnelissen/Slides/CD3_manuscript/CD3_slides/AAA583.CD3.r/AAA583.CD3.r.run1	255	0.7	0.06	0.7	0.06	-9.79745259599	-11.1395118893	2.60851444553	0.361289867188
28560.0	3874855.0	11535.0	8754.0	3874855.0	4000000.0	256.0	1.0	2.77	2.46	1.07	0.04	6.18	0.34	0.66	0.06	8.84	0.34	2.07	1.43	0.49	AAA583.CD3.r.X1.Y2.tile.tissue.png	8	1	2000	8	9de1fdeb56a1b1b671868765aba6a73c	0	0	0	0	0	0	0	0	0	0	0	0	0	/home/dhl_ec/bnelissen/Slides/CD3_manuscript/CD3_slides/AAA583.CD3.r/AAA583.CD3.r.run1	255	0.7	0.06	0.7	0.06	-9.62300636808	-12.6182738937	1.86678545266	0.286245023438
5591.0	3210215.0	2164.0	19362.0	3210215.0	4000000.0	45.0	5.0	2.26	2.38	1.65	0.06	9.14	0.6	1.25	0.13	12.64	0.53	3.28	2.32	0.64	AAA583.CD3.r.X1.Y3.tile.tissue.png	9	1	2000	9	43ddb0692f8747e9f0c0f202eab1a811	0	0	0	0	0	0	0	0	0	0	0	0	0	/home/dhl_ec/bnelissen/Slides/CD3_manuscript/CD3_slides/AAA583.CD3.r/AAA583.CD3.r.run1	255	0.7	0.06	0.7	0.06	-9.49096718517	-12.6614097385	1.75167664686	0.425672859375
5802.0	439557.0	2279.0	4672.0	439557.0	4000000.0	43.0	3.0	2.34	2.09	1.08	0.05	6.59	0.34	0.69	0.19	6.46	0.21	1.95	1.44	0.37	AAA583.CD3.r.X1.Y4.tile.tissue.png	10	1	2000	10	62f45f7e35a4871f1a0ce27a40435f80	0	0	0	0	0	0	0	0	0	0	0	0	0	/home/dhl_ec/bnelissen/Slides/CD3_manuscript/CD3_slides/AAA583.CD3.r/AAA583.CD3.r.run1	255	0.7	0.06	0.7	0.06	-8.84431728919	-11.7197641338	2.24386623741	1.20819803125
0.0	0.0	0.0	0.0	0.0	4000000.0	0.0	0.0	3.23	3.5	1.08	0.06	5.32	0.27	0.85	0.2	4.3	0.11	2.01	1.43	0.32	AAA583.CD3.r.X1.Y5.tile.tissue.png	11	1	2000	11	0c53458e4927b891663047ac261f094f	0	0	0	0	0	0	0	0	0	0	0	0	0	/home/dhl_ec/bnelissen/Slides/CD3_manuscript/CD3_slides/AAA583.CD3.r/AAA583.CD3.r.run1	255	1.0	0.06	1.0	0.06	0.0	0.0	0.0	4.10045125
0.0	0.0	0.0	0.0	0.0	4000000.0	0.0	0.0	2.25	1.95	1.06	0.05	5.28	0.28	0.82	0.2	4.31	0.12	1.88	1.43	0.33	AAA583.CD3.r.X10.Y4.tile.tissue.png	12	1	2000	12	45d2c5df2d07eacc56d53497991c1c59	0	0	0	0	0	0	0	0	0	0	0	0	0	/home/dhl_ec/bnelissen/Slides/CD3_manuscript/CD3_slides/AAA583.CD3.r/AAA583.CD3.r.run1	255	1.0	0.06	1.0	0.06	0.0	0.0	0.0	3.8869515
701.0	682447.0	333.0	7547.0	682447.0	4000000.0	8.0	1.0	3.1	2.89	1.17	0.05	6.33	0.35	0.71	0.17	6.52	0.22	2.0	1.42	0.38	AAA583.CD3.r.X10.Y5.tile.tissue.png	13	1	2000	13	22b9abbae7811be371c3b933b01479e2	0	0	0	0	0	0	0	0	0	0	0	0	0	/home/dhl_ec/bnelissen/Slides/CD3_manuscript/CD3_slides/AAA583.CD3.r/AAA583.CD3.r.run1	255	0.7	0.06	0.7	0.06	-9.30099083255	-12.1016438237	2.069051763	1.96320221484
74.0	134999.0	40.0	2525.0	134999.0	3368000.0	1.0	1.0	2.71	3.15	1.23	0.05	5.49	0.29	0.63	0.18	5.32	0.17	1.66	1.21	0.29	AAA583.CD3.r.X10.Y6.tile.tissue.png	14	1	2000	14	2ca8c715f201638e030c5e9a8b1aa08b	0	0	0	0	0	0	0	0	0	0	0	0	0	/home/dhl_ec/bnelissen/Slides/CD3_manuscript/CD3_slides/AAA583.CD3.r/AAA583.CD3.r.run1	255	0.7	0.06	0.7	0.06	-8.65789666685	-12.221291933	2.03728911778	2.95844091971
0.0	0.0	0.0	0.0	0.0	2834000.0	0.0	0.0	2.77	2.84	0.82	0.03	3.69	0.19	0.57	0.15	3.04	0.09	1.32	1.01	0.35	AAA583.CD3.r.X11.Y0.tile.tissue.png	15	1	1417	15	9e9205daf9c152e5719934f9ce3ddb91	0	0	0	0	0	0	0	0	0	0	0	0	0	/home/dhl_ec/bnelissen/Slides/CD3_manuscript/CD3_slides/AAA583.CD3.r/AAA583.CD3.r.run1	255	1.0	0.06	1.0	0.06	0.0	0.0	0.0	6.13040860974
0.0	0.0	0.0	0.0	0.0	2834000.0	0.0	0.0	2.25	0.92	1.18	0.05	5.29	0.31	1.02	0.23	4.63	0.15	1.34	1.02	0.38	AAA583.CD3.r.X11.Y1.tile.tissue.png	16	1	1417	16	5487a0eb97542224d809460872bf6eef	0	0	0	0	0	0	0	0	0	0	0	0	0	/home/dhl_ec/bnelissen/Slides/CD3_manuscript/CD3_slides/AAA583.CD3.r/AAA583.CD3.r.run1	255	1.0	0.06	1.0	0.06	0.0	0.0	0.0	5.91515455187
0.0	0.0	0.0	0.0	0.0	2834000.0	0.0	0.0	2.15	2.24	0.79	0.04	3.8	0.32	0.94	0.21	3.11	0.1	1.33	1.01	0.38	AAA583.CD3.r.X11.Y2.tile.tissue.png	17	1	1417	17	e865346249df1246c0d455f7c11b4377	0	0	0	0	0	0	0	0	0	0	0	0	0	/home/dhl_ec/bnelissen/Slides/CD3_manuscript/CD3_slides/AAA583.CD3.r/AAA583.CD3.r.run1	255	1.0	0.06	1.0	0.06	0.0	0.0	0.0	6.06931051517
0.0	0.0	0.0	0.0	0.0	2834000.0	0.0	0.0	2.07	2.16	0.76	0.03	3.79	0.2	0.56	0.15	3.06	0.14	2.05	1.58	0.37	AAA583.CD3.r.X11.Y3.tile.tissue.png	18	1	1417	18	9d19b73fbd6865d9c6bdbaea2ab206a8	0	0	0	0	0	0	0	0	0	0	0	0	0	/home/dhl_ec/bnelissen/Slides/CD3_manuscript/CD3_slides/AAA583.CD3.r/AAA583.CD3.r.run1	255	1.0	0.06	1.0	0.06	0.0	0.0	0.0	5.91532004234
0.0	0.0	0.0	0.0	0.0	2834000.0	0.0	0.0	1.82	2.44	0.85	0.04	3.81	0.19	0.58	0.16	3.05	0.09	1.32	1.02	0.38	AAA583.CD3.r.X11.Y4.tile.tissue.png	19	1	1417	19	3d61a7bc1d1d03b8f82937ca511d8517	0	0	0	0	0	0	0	0	0	0	0	0	0	/home/dhl_ec/bnelissen/Slides/CD3_manuscript/CD3_slides/AAA583.CD3.r/AAA583.CD3.r.run1	255	1.0	0.06	1.0	0.06	0.0	0.0	0.0	4.48992272406
0.0	0.0	0.0	0.0	0.0	2834000.0	0.0	0.0	2.76	1.4	0.76	0.04	3.73	0.2	0.57	0.15	3.04	0.08	1.33	1.57	0.38	AAA583.CD3.r.X11.Y5.tile.tissue.png	20	1	1417	20	0644da4aafe6666cca9a114dabb6766e	0	0	0	0	0	0	0	0	0	0	0	0	0	/home/dhl_ec/bnelissen/Slides/CD3_manuscript/CD3_slides/AAA583.CD3.r/AAA583.CD3.r.run1	255	1.0	0.06	1.0	0.06	0.0	0.0	0.0	4.1924156669
0.0	0.0	0.0	0.0	0.0	4000000.0	0.0	0.0	2.39	2.73	1.07	0.06	5.31	0.3	0.81	0.2	4.36	0.12	1.88	1.43	1.03	AAA583.CD3.r.X2.Y1.tile.tissue.png	21	1	2000	21	76b85f364ae4ea3a255752e8132501d7	0	0	0	0	0	0	0	0	0	0	0	0	0	/home/dhl_ec/bnelissen/Slides/CD3_manuscript/CD3_slides/AAA583.CD3.r/AAA583.CD3.r.run1	255	1.0	0.06	1.0	0.06	0.0	0.0	0.0	8.456933
18037.0	934874.0	7088.0	15966.0	934874.0	4000000.0	149.0	18.0	2.76	2.44	1.1	0.05	6.44	0.35	0.69	0.17	6.91	0.24	2.03	1.43	0.66	AAA583.CD3.r.X2.Y2.tile.tissue.png	22	1	2000	22	6b351506bfd3e94e7bc1c74802d27f35	0	0	0	0	0	0	0	0	0	0	0	0	0	/home/dhl_ec/bnelissen/Slides/CD3_manuscript/CD3_slides/AAA583.CD3.r/AAA583.CD3.r.run1	255	0.7	0.06	0.7	0.06	-9.90259236605	-11.4669009685	3.10035164064	0.543657859375
34626.0	3654113.0	13702.0	16120.0	3654113.0	4000000.0	291.0	8.0	2.52	2.25	1.07	0.0400000000001	6.5	0.36	0.68	0.0699999999999	8.95	0.34	2.06	1.44	0.39	AAA583.CD3.r.X2.Y3.tile.tissue.png	23	1	2000	23	4a7ad19443c037248997e39d24197dea	0	0	0	0	0	0	0	0	0	0	0	0	0	/home/dhl_ec/bnelissen/Slides/CD3_manuscript/CD3_slides/AAA583.CD3.r/AAA583.CD3.r.run1	255	0.7	0.06	0.7	0.06	-9.6148765938	-12.6689186789	1.8486832787	0.37691171875
25433.0	2812205.0	8694.0	16382.0	2812205.0	4000000.0	166.0	1.0	3.58	2.08	1.09	0.0500000000001	6.52	0.35	0.7	0.1	8.3	0.29	2.08	1.43	0.41	AAA583.CD3.r.X2.Y4.tile.tissue.png	24	1	2000	24	2eae2d85ee199c48b8d79ddbebc6807c	0	0	0	0	0	0	0	0	0	0	0	0	0	/home/dhl_ec/bnelissen/Slides/CD3_manuscript/CD3_slides/AAA583.CD3.r/AAA583.CD3.r.run1	255	0.7	0.06	0.7	0.06	-9.50269754256	-12.6835751171	2.44838122238	0.373690585938
0.0	0.0	0.0	0.0	0.0	4000000.0	0.0	0.0	2.95	3.54	1.11	0.05	5.94	0.28	0.76	0.21	4.39	0.12	1.88	1.42	0.34	AAA583.CD3.r.X2.Y5.tile.tissue.png	25	1	2000	25	4f4b4d5e395397facf1681db35a78e9b	0	0	0	0	0	0	0	0	0	0	0	0	0	/home/dhl_ec/bnelissen/Slides/CD3_manuscript/CD3_slides/AAA583.CD3.r/AAA583.CD3.r.run1	255	1.0	0.06	1.0	0.06	0.0	-12.5599607963	0.0	2.54978307529
1159.0	149857.0	456.0	7222.0	149857.0	4000000.0	9.0	11.0	2.2	1.76	1.07	0.05	6.41	0.35	0.74	0.2	6.35	0.2	1.98	1.42	0.34	AAA583.CD3.r.X3.Y2.tile.tissue.png	26	1	2000	26	35e18c50c0aabe1568a23bc061b244a0	0	0	0	0	0	0	0	0	0	0	0	0	0	/home/dhl_ec/bnelissen/Slides/CD3_manuscript/CD3_slides/AAA583.CD3.r/AAA583.CD3.r.run1	255	0.7	0.06	0.7	0.06	-9.73207499312	-12.2700323666	2.94129112198	2.59092347852
5897.0	2037620.0	2816.0	16177.0	2037620.0	4000000.0	71.0	32.0	1.86	1.79	1.07	0.05	6.39	0.36	0.68	0.12	7.68	0.41	3.32	2.33	0.6	AAA583.CD3.r.X3.Y3.tile.tissue.png	27	1	2000	27	45442088089a1ecfb58bc28a0c07fbc4	0	0	0	0	0	0	0	0	0	0	0	0	0	/home/dhl_ec/bnelissen/Slides/CD3_manuscript/CD3_slides/AAA583.CD3.r/AAA583.CD3.r.run1	255	0.7	0.06	0.7	0.06	-9.47565412254	-12.6701327586	2.21184389479	0.272055328125
7537.0	3985665.0	3197.0	8993.0	3985665.0	4000000.0	61.0	1.0	3.8	2.77	1.08	0.04	13.04	0.52	1.13	0.0700000000001	13.25	0.55	3.29	1.44	0.61	AAA583.CD3.r.X3.Y4.tile.tissue.png	28	1	2000	28	09273e2be8d9db7ec23d9c69a7f24e13	0	0	0	0	0	0	0	0	0	0	0	0	0	/home/dhl_ec/bnelissen/Slides/CD3_manuscript/CD3_slides/AAA583.CD3.r/AAA583.CD3.r.run1	255	0.7	0.06	0.7	0.06	-8.93645803122	-12.8370722884	1.34597251903	0.348711639648
1231.0	841847.0	380.0	5438.0	841847.0	4000000.0	9.0	1.0	2.75	1.85	1.08	0.05	6.3	0.35	0.71	0.17	6.78	0.22	1.97	1.42	0.35	AAA583.CD3.r.X3.Y5.tile.tissue.png	29	1	2000	29	ed50cb3e87ef3cc20d74a80d411d5f28	0	0	0	0	0	0	0	0	0	0	0	0	0	/home/dhl_ec/bnelissen/Slides/CD3_manuscript/CD3_slides/AAA583.CD3.r/AAA583.CD3.r.run1	255	0.7	0.06	0.7	0.06	-8.78367775616	-11.681484976	0.960441332791	1.60845800391
0.0	0.0	0.0	0.0	0.0	4000000.0	0.0	0.0	2.79	2.0	1.06	0.05	5.21	0.29	0.81	0.19	4.36	0.12	1.88	1.42	0.33	AAA583.CD3.r.X4.Y2.tile.tissue.png	30	1	2000	30	05a7103745ddabf7a7d4a0652cc70292	0	0	0	0	0	0	0	0	0	0	0	0	0	/home/dhl_ec/bnelissen/Slides/CD3_manuscript/CD3_slides/AAA583.CD3.r/AAA583.CD3.r.run1	255	1.0	0.06	1.0	0.06	0.0	0.0	0.0	5.596664
3498.0	920990.0	1608.0	19117.0	920990.0	4000000.0	40.0	36.0	4.38	2.37	1.08	0.0500000000001	6.67	0.36	0.69	0.16	6.87	0.23	2.05	1.43	0.57	AAA583.CD3.r.X4.Y3.tile.tissue.png	31	1	2000	31	700af624d91748ce64ac1b8eb6b582ee	0	0	0	0	0	0	0	0	0	0	0	0	0	/home/dhl_ec/bnelissen/Slides/CD3_manuscript/CD3_slides/AAA583.CD3.r/AAA583.CD3.r.run1	255	0.7	0.06	0.7	0.06	-9.40506742764	-11.6619276999	2.77375674651	0.35172790625
3827.0	3994844.0	1606.0	8370.0	3994844.0	4000000.0	31.0	1.0	2.32	2.95	1.1	0.05	6.44	0.37	0.68	0.05	8.99	0.34	2.03	1.43	0.39	AAA583.CD3.r.X4.Y4.tile.tissue.png	32	1	2000	32	e65d2000de19fc24e932185907b770c7	0	0	0	0	0	0	0	0	0	0	0	0	0	/home/dhl_ec/bnelissen/Slides/CD3_manuscript/CD3_slides/AAA583.CD3.r/AAA583.CD3.r.run1	255	0.7	0.06	0.7	0.06	-9.08507363005	-12.1158422582	1.37891013406	0.311177826904
12166.0	871148.0	3546.0	7126.0	871148.0	4000000.0	77.0	4.0	2.98	2.75	1.11	0.05	6.42	0.35	0.69	0.17	6.9	0.23	1.99	1.43	0.35	AAA583.CD3.r.X4.Y5.tile.tissue.png	33	1	2000	33	00917a91f18b34d2d68c09c71b52d69b	0	0	0	0	0	0	0	0	0	0	0	0	0	/home/dhl_ec/bnelissen/Slides/CD3_manuscript/CD3_slides/AAA583.CD3.r/AAA583.CD3.r.run1	255	0.7	0.06	0.7	0.06	-9.15909229294	-11.1889271405	1.06693216787	0.679341203125
164.0	330733.0	70.0	13843.0	330733.0	4000000.0	1.0	15.0	2.5	3.27	1.08	0.05	6.37	0.37	0.71	0.19	6.41	0.21	2.03	1.43	0.35	AAA583.CD3.r.X5.Y3.tile.tissue.png	34	1	2000	34	46b9bf3114c066926e2aca36c896a71e	0	0	0	0	0	0	0	0	0	0	0	0	0	/home/dhl_ec/bnelissen/Slides/CD3_manuscript/CD3_slides/AAA583.CD3.r/AAA583.CD3.r.run1	255	0.7	0.06	0.7	0.06	-8.97847462648	-11.9964446699	2.68032235431	2.02784606836
2176.0	3788698.0	925.0	15499.0	3788698.0	4000000.0	20.0	3.0	2.78	2.36	1.14	0.0400000000001	6.21	0.54	1.13	0.08	9.77	0.52	3.29	2.24	0.59	AAA583.CD3.r.X5.Y4.tile.tissue.png	35	1	2000	35	df4726a1dc56702a30a4a073b4b2640f	0	0	0	0	0	0	0	0	0	0	0	0	0	/home/dhl_ec/bnelissen/Slides/CD3_manuscript/CD3_slides/AAA583.CD3.r/AAA583.CD3.r.run1	255	0.7	0.06	0.7	0.06	-9.39160086301	-12.79311058	1.46098772119	0.274198945312
14600.0	2093658.0	4683.0	7178.0	2093658.0	4000000.0	93.0	1.0	4.62	1.89	1.7	0.0599999999999	7.17	0.54	1.13	0.18	10.94	0.41	3.45	2.49	0.62	AAA583.CD3.r.X5.Y5.tile.tissue.png	36	1	2000	36	8b7c81f83d3a869c1180a03980aa4fda	0	0	0	0	0	0	0	0	0	0	0	0	0	/home/dhl_ec/bnelissen/Slides/CD3_manuscript/CD3_slides/AAA583.CD3.r/AAA583.CD3.r.run1	255	0.7	0.06	0.7	0.06	-8.90300855762	-12.1279437452	0.716171835234	0.210926621094
0.0	0.0	0.0	0.0	0.0	3368000.0	0.0	0.0	2.82	1.84	1.43	0.0599999999999	6.67	0.38	1.09	0.26	5.33	0.16	2.49	1.89	0.44	AAA583.CD3.r.X5.Y6.tile.tissue.png	37	1	2000	37	07cbdac786b6285d2cf8a3de94db7dba	0	0	0	0	0	0	0	0	0	0	0	0	0	/home/dhl_ec/bnelissen/Slides/CD3_manuscript/CD3_slides/AAA583.CD3.r/AAA583.CD3.r.run1	255	1.0	0.06	1.0	0.06	0.0	0.0	0.0	10.4855866983
0.0	14422.0	0.0	616.0	14422.0	4000000.0	0.0	1.0	2.31	1.64	1.7	0.0700000000001	9.41	0.6	1.42	0.34	7.83	0.21	2.98	2.2	0.76	AAA583.CD3.r.X6.Y3.tile.tissue.png	38	1	2000	38	4be14cbfc3bde999347352138e030b63	0	0	0	0	0	0	0	0	0	0	0	0	0	/home/dhl_ec/bnelissen/Slides/CD3_manuscript/CD3_slides/AAA583.CD3.r/AAA583.CD3.r.run1	255	0.7	0.06	0.7	0.06	0.0	-11.432221239	1.4528797421	4.67871571567
11817.0	2622209.0	4085.0	19274.0	2622209.0	4000000.0	85.0	6.0	1.39	1.81	1.7	0.0599999999999	12.4	0.36	0.69	0.11	8.0	0.29	2.09	1.44	0.44	AAA583.CD3.r.X6.Y4.tile.tissue.png	39	1	2000	39	ff61cd18aa5efbddcdb03c7fe2bcb891	0	0	0	0	0	0	0	0	0	0	0	0	0	/home/dhl_ec/bnelissen/Slides/CD3_manuscript/CD3_slides/AAA583.CD3.r/AAA583.CD3.r.run1	255	0.7	0.06	0.7	0.06	-9.74161032284	-12.4231063984	1.80712579204	0.48891046875
11273.0	2649726.0	3406.0	22425.0	2649726.0	4000000.0	61.0	3.0	2.16	2.37	1.09	0.04	6.39	0.35	0.69	0.1	8.1	0.29	2.09	1.43	0.85	AAA583.CD3.r.X6.Y5.tile.tissue.png	40	1	2000	40	dbcec178717ddcc5020ae62a6637973d	0	0	0	0	0	0	0	0	0	0	0	0	0	/home/dhl_ec/bnelissen/Slides/CD3_manuscript/CD3_slides/AAA583.CD3.r/AAA583.CD3.r.run1	255	0.7	0.06	0.7	0.06	-9.0201089927	-12.7796222161	1.30720132791	0.358792015625
0.0	131932.0	0.0	3321.0	131932.0	3368000.0	0.0	3.0	2.58	1.99	0.93	0.0500000000002	5.42	0.29	0.61	0.18	5.01	0.11	1.67	1.2	0.3	AAA583.CD3.r.X6.Y6.tile.tissue.png	41	1	2000	41	9e0459e5d8731563176e6ebd78610cdf	0	0	0	0	0	0	0	0	0	0	0	0	0	/home/dhl_ec/bnelissen/Slides/CD3_manuscript/CD3_slides/AAA583.CD3.r/AAA583.CD3.r.run1	255	0.7	0.06	0.7	0.06	-8.12193416091	-12.0354256666	1.39585447665	3.09126580825
3676.0	1090294.0	1389.0	14243.0	1090294.0	4000000.0	31.0	3.0	2.27	2.31	1.07	0.0500000000002	6.58	0.35	0.69	0.16	7.0	0.23	2.02	1.43	1.65	AAA583.CD3.r.X7.Y4.tile.tissue.png	42	1	2000	42	9130dcbc183f59171a714324d2bfb5eb	0	0	0	0	0	0	0	0	0	0	0	0	0	/home/dhl_ec/bnelissen/Slides/CD3_manuscript/CD3_slides/AAA583.CD3.r/AAA583.CD3.r.run1	255	0.7	0.06	0.7	0.06	-9.80362017084	-11.3574192349	2.43524668459	0.446413742188
1339.0	1542352.0	596.0	29425.0	1542352.0	4000000.0	12.0	14.0	2.26	3.91	1.74	0.0599999999999	9.1	0.38	0.69	0.15	7.26	0.25	2.11	1.43	0.6	AAA583.CD3.r.X7.Y5.tile.tissue.png	43	1	2000	43	fb0b1180b4a7b50235c909474ad2a6ad	0	0	0	0	0	0	0	0	0	0	0	0	0	/home/dhl_ec/bnelissen/Slides/CD3_manuscript/CD3_slides/AAA583.CD3.r/AAA583.CD3.r.run1	255	0.7	0.06	0.7	0.06	-9.5204425022	-12.7698733095	2.87620455694	0.338634539063
0.0	0.0	0.0	0.0	0.0	3368000.0	0.0	0.0	1.88	2.33	0.95	0.04	5.02	0.23	0.66	0.17	3.67	0.1	1.59	1.21	0.29	AAA583.CD3.r.X7.Y6.tile.tissue.png	44	1	2000	44	9aaef3b02615c9c7761b28c83a729bd5	0	0	0	0	0	0	0	0	0	0	0	0	0	/home/dhl_ec/bnelissen/Slides/CD3_manuscript/CD3_slides/AAA583.CD3.r/AAA583.CD3.r.run1	255	1.0	0.06	1.0	0.06	0.0	-12.4024151341	0.0	3.6740876799
368.0	640495.0	220.0	10373.0	640495.0	4000000.0	5.0	2.0	3.85	2.08	1.07	0.05	6.94	0.36	0.7	0.18	6.67	0.22	2.0	1.44	1.74	AAA583.CD3.r.X8.Y4.tile.tissue.png	45	1	2000	45	349289aaf0df436e9dc82bf5eacba9bd	0	0	0	0	0	0	0	0	0	0	0	0	0	/home/dhl_ec/bnelissen/Slides/CD3_manuscript/CD3_slides/AAA583.CD3.r/AAA583.CD3.r.run1	255	0.7	0.06	0.7	0.06	-9.20906458892	-11.6396636039	2.355308537	1.25412266016
7702.0	2391870.0	2723.0	32130.0	2391870.0	4000000.0	50.0	13.0	3.1	2.56	1.08	0.05	6.57	0.55	1.13	0.16	11.15	0.44	2.67	1.44	0.58	AAA583.CD3.r.X8.Y5.tile.tissue.png	46	1	2000	46	943bc51df7500e133faa67a653143a1b	0	0	0	0	0	0	0	0	0	0	0	0	0	/home/dhl_ec/bnelissen/Slides/CD3_manuscript/CD3_slides/AAA583.CD3.r/AAA583.CD3.r.run1	255	0.7	0.06	0.7	0.06	-9.54480969882	-13.0876879859	2.8792740036	0.47727190625
607.0	65211.0	226.0	3386.0	65211.0	3368000.0	5.0	6.0	2.99	2.56	0.95	0.0599999999999	7.53	0.45	1.04	0.26	7.42	0.25	2.72	1.89	0.5	AAA583.CD3.r.X8.Y6.tile.tissue.png	47	1	2000	47	2dc729c20586dc5f963b9c808a5e4b1b	0	0	0	0	0	0	0	0	0	0	0	0	0	/home/dhl_ec/bnelissen/Slides/CD3_manuscript/CD3_slides/AAA583.CD3.r/AAA583.CD3.r.run1	255	0.7	0.06	0.7	0.06	-9.13301616631	-12.364088654	3.65140447424	2.32224783231
0.0	100487.0	0.0	1934.0	100487.0	4000000.0	0.0	1.0	1.71	1.16	1.73	0.05	7.49	0.36	0.75	0.19	5.94	0.14	1.95	1.43	0.32	AAA583.CD3.r.X9.Y4.tile.tissue.png	48	1	2000	48	9277abf157d8fafde08b33c73f613491	0	0	0	0	0	0	0	0	0	0	0	0	0	/home/dhl_ec/bnelissen/Slides/CD3_manuscript/CD3_slides/AAA583.CD3.r/AAA583.CD3.r.run1	255	0.7	0.06	0.7	0.06	-6.9338311082	-11.7470332527	1.50425186932	3.62957601318
8091.0	3334163.0	2961.0	12321.0	3334163.0	4000000.0	56.0	3.0	3.04	4.01	1.76	0.0599999999999	9.55	0.58	1.16	0.11	12.65	0.54	3.52	2.54	0.65	AAA583.CD3.r.X9.Y5.tile.tissue.png	49	1	2000	49	586ebddd5123f23b10661553698943e5	0	0	0	0	0	0	0	0	0	0	0	0	0	/home/dhl_ec/bnelissen/Slides/CD3_manuscript/CD3_slides/AAA583.CD3.r/AAA583.CD3.r.run1	255	0.7	0.06	0.7	0.06	-9.6830782495	-12.9290593188	2.79180815099	0.41524578125
9773.0	639804.0	2287.0	7500.0	639804.0	3368000.0	47.0	1.0	3.07	1.89	0.93	0.04	5.46	0.29	0.61	0.14	5.75	0.19	1.65	1.21	0.29	AAA583.CD3.r.X9.Y6.tile.tissue.png	50	1	2000	50	b268115c9686fa4241ccea8da0e7f8b5	0	0	0	0	0	0	0	0	0	0	0	0	0	/home/dhl_ec/bnelissen/Slides/CD3_manuscript/CD3_slides/AAA583.CD3.r/AAA583.CD3.r.run1	255	0.7	0.06	0.7	0.06	-9.22596531226	-12.1430974079	2.23285902403	1.6389688799
[truncated: 2 more columns]
