# Supplementary material for: SlideToolkit: An Assistive Toolset for the Histological Quantification of Whole Slide Images
Source: PLoS One. 2014 Nov 5;9(11):e110289. doi: 10.1371/journal.pone.0110289 (PMC4220929; doi:10.1371/journal.pone.0110289)
Supplement: RawData S1 — ICC and BlandAltman plot - measurements and r-script.zip. Measurements of Run1 and Run2, including the code for the calculation of the intraclass correlation coefficient (ICC) and the code for the Bland and Altman plot. (ZIP) [file pone.0110289.s003.zip › cellprofiler.measurements/run1.3a70bb44b5ea6942f2d2b963dcb1a3ac.DefaultOUT_Image.csv]

AreaOccupied_AreaOccupied_DAB_Nuclei	AreaOccupied_AreaOccupied_Tissue	AreaOccupied_Perimeter_DAB_Nuclei	AreaOccupied_Perimeter_Tissue	AreaOccupied_TotalArea_DAB_Nuclei	AreaOccupied_TotalArea_Tissue	Count_DAB_Nuclei	Count_Tissue	ExecutionTime_01LoadImages	ExecutionTime_02ColorToGray	ExecutionTime_03Smooth	ExecutionTime_04ImageMath	ExecutionTime_05IdentifyPrimaryObjects	ExecutionTime_06MeasureImageAreaOccupied	ExecutionTime_07UnmixColors	ExecutionTime_08MaskImage	ExecutionTime_09IdentifyPrimaryObjects	ExecutionTime_10MeasureImageAreaOccupied	ExecutionTime_11OverlayOutlines	ExecutionTime_12OverlayOutlines	ExecutionTime_13SaveImages	FileName_Original	Group_Index	Group_Number	Height_Original	ImageNumber	MD5Digest_Original	ModuleError_01LoadImages	ModuleError_02ColorToGray	ModuleError_03Smooth	ModuleError_04ImageMath	ModuleError_05IdentifyPrimaryObjects	ModuleError_06MeasureImageAreaOccupied	ModuleError_07UnmixColors	ModuleError_08MaskImage	ModuleError_09IdentifyPrimaryObjects	ModuleError_10MeasureImageAreaOccupied	ModuleError_11OverlayOutlines	ModuleError_12OverlayOutlines	ModuleError_13SaveImages	PathName_Original	Scaling_Original	Threshold_FinalThreshold_DAB_Nuclei	Threshold_FinalThreshold_Tissue	Threshold_OrigThreshold_DAB_Nuclei	Threshold_OrigThreshold_Tissue	Threshold_SumOfEntropies_DAB_Nuclei	Threshold_SumOfEntropies_Tissue	Threshold_WeightedVariance_DAB_Nuclei	Threshold_WeightedVariance_Tissue
0.0	0.0	0.0	0.0	0.0	4000000.0	0.0	0.0	4.28	2.6	1.83	0.08	9.07	0.46	1.42	0.32	6.91	0.21	3.01	2.31	1.71	AAA585.CD3.X0.Y4.tile.tissue.png	1	1	2000	1	4c4e3f5e2e572e1e361f7b3da9afbbd4	0	0	0	0	0	0	0	0	0	0	0	0	0	/home/dhl_ec/bnelissen/Slides/CD3_manuscript/CD3_slides/AAA585.CD3/AAA585.CD3.run1	255	1.0	0.06	1.0	0.06	0.0	-10.1767393998	0.0	3.32571125354
0.0	0.0	0.0	0.0	0.0	4000000.0	0.0	0.0	1.45	1.26	1.79	0.08	8.94	0.47	1.38	0.32	6.67	0.21	3.0	2.29	1.08	AAA585.CD3.X0.Y5.tile.tissue.png	2	1	2000	2	7fbbac57033926ef4ba69625d56f91a9	0	0	0	0	0	0	0	0	0	0	0	0	0	/home/dhl_ec/bnelissen/Slides/CD3_manuscript/CD3_slides/AAA585.CD3/AAA585.CD3.run1	255	1.0	0.06	1.0	0.06	0.0	-10.2049329665	0.0	8.4516860872
123.0	346030.0	46.0	3876.0	346030.0	4000000.0	1.0	1.0	1.31	1.41	1.75	0.08	9.52	0.56	1.38	0.29	9.63	0.33	3.25	2.29	0.69	AAA585.CD3.X0.Y6.tile.tissue.png	3	1	2000	3	fb3befde1d0374c68e5431f10035ea40	0	0	0	0	0	0	0	0	0	0	0	0	0	/home/dhl_ec/bnelissen/Slides/CD3_manuscript/CD3_slides/AAA585.CD3/AAA585.CD3.run1	255	0.7	0.06	0.7	0.06	-8.55174534585	-11.1075146005	0.679751455913	2.36356473047
0.0	352235.0	0.0	4570.0	352235.0	4000000.0	0.0	1.0	1.54	2.73	1.78	0.08	9.74	0.57	1.33	0.29	9.06	0.24	3.43	2.38	0.59	AAA585.CD3.X0.Y7.tile.tissue.png	4	1	2000	4	236e69711fbb196d3ce48cf211e86419	0	0	0	0	0	0	0	0	0	0	0	0	0	/home/dhl_ec/bnelissen/Slides/CD3_manuscript/CD3_slides/AAA585.CD3/AAA585.CD3.run1	255	0.7	0.06	0.7	0.06	-7.55497890074	-10.9383481807	0.695849362134	4.34377479102
0.0	0.0	0.0	0.0	0.0	4000000.0	0.0	0.0	1.33	1.29	1.79	0.08	8.89	0.47	1.41	0.31	6.72	0.2	3.0	2.29	0.62	AAA585.CD3.X0.Y8.tile.tissue.png	5	1	2000	5	74a6deaf23dcf7b5b1a1e78784807461	0	0	0	0	0	0	0	0	0	0	0	0	0	/home/dhl_ec/bnelissen/Slides/CD3_manuscript/CD3_slides/AAA585.CD3/AAA585.CD3.run1	255	1.0	0.06	1.0	0.06	0.0	-12.2527762171	0.0	2.43027467057
0.0	0.0	0.0	0.0	0.0	4000000.0	0.0	0.0	1.7	4.19	1.79	0.08	8.95	0.46	1.36	0.31	6.68	0.21	2.99	2.29	0.6	AAA585.CD3.X1.Y2.tile.tissue.png	6	1	2000	6	4215408293de593356879f7aa48065eb	0	0	0	0	0	0	0	0	0	0	0	0	0	/home/dhl_ec/bnelissen/Slides/CD3_manuscript/CD3_slides/AAA585.CD3/AAA585.CD3.run1	255	1.0	0.06	1.0	0.06	0.0	-11.1148293087	0.0	9.05752528344
439.0	75606.0	184.0	2966.0	75606.0	4000000.0	4.0	3.0	1.25	1.72	1.77	0.08	9.43	0.56	1.25	0.32	9.29	0.31	3.22	2.29	0.62	AAA585.CD3.X1.Y3.tile.tissue.png	7	1	2000	7	600c0dd57e55a3bcbd0cee22b9db8daf	0	0	0	0	0	0	0	0	0	0	0	0	0	/home/dhl_ec/bnelissen/Slides/CD3_manuscript/CD3_slides/AAA585.CD3/AAA585.CD3.run1	255	0.7	0.06	0.7	0.06	-8.47941647598	-11.1745465361	1.69207395112	3.79675005371
622.0	1657362.0	292.0	6905.0	1657362.0	4000000.0	6.0	2.0	3.7	3.17	1.79	0.08	7.19	0.36	0.72	0.14	7.49	0.28	2.37	1.54	0.51	AAA585.CD3.X1.Y4.tile.tissue.png	8	1	2000	8	31a70057073f3211770f3959db41fb61	0	0	0	0	0	0	0	0	0	0	0	0	0	/home/dhl_ec/bnelissen/Slides/CD3_manuscript/CD3_slides/AAA585.CD3/AAA585.CD3.run1	255	0.7	0.06	0.7	0.06	-7.81848043776	-9.67843500922	0.379404221896	0.703126759766
618.0	3383424.0	308.0	7848.0	3383424.0	4000000.0	8.0	1.0	1.94	2.72	1.12	0.05	6.77	0.37	0.73	0.08	9.55	0.34	2.2	1.53	0.5	AAA585.CD3.X1.Y5.tile.tissue.png	9	1	2000	9	af6958e4684b7cba5f61a61fae9591d0	0	0	0	0	0	0	0	0	0	0	0	0	0	/home/dhl_ec/bnelissen/Slides/CD3_manuscript/CD3_slides/AAA585.CD3/AAA585.CD3.run1	255	0.7	0.06	0.7	0.06	-8.00628026435	-10.9643431798	0.322694595823	0.0447323496094
9038.0	3572167.0	3344.0	8768.0	3572167.0	4000000.0	69.0	1.0	1.73	1.1	1.11	0.05	9.65	0.38	0.73	0.07	9.31	0.36	2.18	1.53	0.52	AAA585.CD3.X1.Y6.tile.tissue.png	10	1	2000	10	e53466a2d4ca7eed176e143a789e7993	0	0	0	0	0	0	0	0	0	0	0	0	0	/home/dhl_ec/bnelissen/Slides/CD3_manuscript/CD3_slides/AAA585.CD3/AAA585.CD3.run1	255	0.7	0.06	0.7	0.06	-8.36506655573	-11.1712607271	0.53328706845	0.0827688183594
3542.0	3424755.0	1519.0	8320.0	3424755.0	4000000.0	36.0	1.0	1.17	1.18	1.12	0.05	9.71	0.65	1.38	0.09	9.33	0.4	2.4	1.55	0.5	AAA585.CD3.X1.Y7.tile.tissue.png	11	1	2000	11	b2b9f2dce210a1945b044ea616ece81c	0	0	0	0	0	0	0	0	0	0	0	0	0	/home/dhl_ec/bnelissen/Slides/CD3_manuscript/CD3_slides/AAA585.CD3/AAA585.CD3.run1	255	0.7	0.06	0.7	0.06	-8.6047011066	-11.3353548533	0.621229214529	0.06776353125
1071.0	704281.0	519.0	4874.0	704281.0	4000000.0	12.0	1.0	1.32	2.44	1.13	0.06	6.72	0.38	0.8	0.18	7.14	0.24	2.1	1.68	0.39	AAA585.CD3.X1.Y8.tile.tissue.png	12	1	2000	12	3551082f871c812e02764836cecbca79	0	0	0	0	0	0	0	0	0	0	0	0	0	/home/dhl_ec/bnelissen/Slides/CD3_manuscript/CD3_slides/AAA585.CD3/AAA585.CD3.run1	255	0.7	0.06	0.7	0.06	-8.27297275221	-10.8745069412	0.616906183462	2.59185540137
0.0	9740.0	0.0	762.0	9740.0	4000000.0	0.0	2.0	1.07	1.49	1.15	0.06	6.53	0.37	0.8	0.21	5.79	0.14	2.17	1.59	0.36	AAA585.CD3.X10.Y1.tile.tissue.png	13	1	2000	13	5732360f38c75023221c12e7f95b6b00	0	0	0	0	0	0	0	0	0	0	0	0	0	/home/dhl_ec/bnelissen/Slides/CD3_manuscript/CD3_slides/AAA585.CD3/AAA585.CD3.run1	255	0.7	0.06	0.7	0.06	0.0	-11.1908272174	0.428339563013	8.27896771118
17272.0	1737958.0	5644.0	12734.0	1737958.0	4000000.0	111.0	5.0	1.26	3.0	1.15	0.06	6.84	0.38	0.75	0.14	8.04	0.3	2.29	1.53	0.41	AAA585.CD3.X10.Y2.tile.tissue.png	14	1	2000	14	b184c2db7716d9a0788fadb9e5ccc4a2	0	0	0	0	0	0	0	0	0	0	0	0	0	/home/dhl_ec/bnelissen/Slides/CD3_manuscript/CD3_slides/AAA585.CD3/AAA585.CD3.run1	255	0.7	0.06	0.7	0.06	-9.1195526984	-11.2294607929	1.57430405465	1.04008032812
5670.0	1427402.0	2125.0	12139.0	1427402.0	4000000.0	41.0	8.0	1.49	1.43	1.11	0.06	6.8	0.38	0.75	0.15	7.73	0.26	2.22	1.53	0.42	AAA585.CD3.X10.Y3.tile.tissue.png	15	1	2000	15	b509e4f54784e0f13d77359631106ef4	0	0	0	0	0	0	0	0	0	0	0	0	0	/home/dhl_ec/bnelissen/Slides/CD3_manuscript/CD3_slides/AAA585.CD3/AAA585.CD3.run1	255	0.7	0.06	0.7	0.06	-9.01544841177	-10.7790616009	1.34182832219	1.00794433984
2090.0	2434301.0	960.0	7729.0	2434301.0	4000000.0	22.0	2.0	0.98	1.51	1.13	0.06	10.36	0.37	0.74	0.12	8.4	0.31	2.42	1.55	0.46	AAA585.CD3.X10.Y4.tile.tissue.png	16	1	2000	16	1c3fcc5443b8598c0b5431a2539892dc	0	0	0	0	0	0	0	0	0	0	0	0	0	/home/dhl_ec/bnelissen/Slides/CD3_manuscript/CD3_slides/AAA585.CD3/AAA585.CD3.run1	255	0.7	0.06	0.7	0.06	-9.27859317207	-10.2304261686	1.23717933556	0.267657417969
1616.0	1662289.0	750.0	6586.0	1662289.0	4000000.0	18.0	1.0	0.81	2.31	1.15	0.06	6.76	0.39	0.74	0.15	7.87	0.28	2.19	1.61	0.86	AAA585.CD3.X10.Y5.tile.tissue.png	17	1	2000	17	fad033c158b14699556bab5893f3b16b	0	0	0	0	0	0	0	0	0	0	0	0	0	/home/dhl_ec/bnelissen/Slides/CD3_manuscript/CD3_slides/AAA585.CD3/AAA585.CD3.run1	255	0.7	0.06	0.7	0.06	-9.16548848679	-10.9930112294	1.65812878452	1.48265891406
77.0	150526.0	38.0	2648.0	150526.0	4000000.0	1.0	2.0	2.67	4.53	1.14	0.06	10.03	0.4	0.84	0.21	6.89	0.22	2.46	2.12	0.53	AAA585.CD3.X10.Y6.tile.tissue.png	18	1	2000	18	3730f667471e7d84685ec73c9c9bc939	0	0	0	0	0	0	0	0	0	0	0	0	0	/home/dhl_ec/bnelissen/Slides/CD3_manuscript/CD3_slides/AAA585.CD3/AAA585.CD3.run1	255	0.7	0.06	0.7	0.06	-8.82189188136	-10.4621419357	1.62351754319	0.521405428711
0.0	0.0	0.0	0.0	0.0	4000000.0	0.0	0.0	0.89	1.01	1.11	0.0600000000001	5.46	0.3	0.86	0.22	4.61	0.12	2.02	1.53	0.55	AAA585.CD3.X10.Y7.tile.tissue.png	19	1	2000	19	bf2f3487b48928353f30ca9e987c4c0f	0	0	0	0	0	0	0	0	0	0	0	0	0	/home/dhl_ec/bnelissen/Slides/CD3_manuscript/CD3_slides/AAA585.CD3/AAA585.CD3.run1	255	1.0	0.06	1.0	0.06	0.0	0.0	0.0	7.6172225
0.0	0.0	0.0	0.0	0.0	3624000.0	0.0	0.0	0.96	2.3	1.02	0.05	5.39	0.26	0.8	0.19	4.2	0.11	1.81	1.38	0.33	AAA585.CD3.X11.Y4.tile.tissue.png	20	1	1812	20	593e84dd2e8d4499036af1fb09894fb5	0	0	0	0	0	0	0	0	0	0	0	0	0	/home/dhl_ec/bnelissen/Slides/CD3_manuscript/CD3_slides/AAA585.CD3/AAA585.CD3.run1	255	1.0	0.06	1.0	0.06	0.0	0.0	0.0	4.31961175497
0.0	0.0	0.0	0.0	0.0	3624000.0	0.0	0.0	1.05	2.96	0.99	0.0600000000001	5.7	0.27	0.8	0.19	4.09	0.11	1.99	1.46	0.33	AAA585.CD3.X11.Y6.tile.tissue.png	21	1	1812	21	45cb5f85aec4a2505216420379553eb9	0	0	0	0	0	0	0	0	0	0	0	0	0	/home/dhl_ec/bnelissen/Slides/CD3_manuscript/CD3_slides/AAA585.CD3/AAA585.CD3.run1	255	1.0	0.06	1.0	0.06	0.0	-11.2406787769	0.0	3.02903066683
0.0	0.0	0.0	0.0	0.0	4000000.0	0.0	0.0	0.96	2.33	1.1	0.0599999999999	6.26	0.3	0.84	0.22	4.77	0.13	2.19	1.55	0.41	AAA585.CD3.X2.Y0.tile.tissue.png	22	1	2000	22	1e0a6430d2193da6154e9fb40d9dc934	0	0	0	0	0	0	0	0	0	0	0	0	0	/home/dhl_ec/bnelissen/Slides/CD3_manuscript/CD3_slides/AAA585.CD3/AAA585.CD3.run1	255	1.0	0.06	1.0	0.06	0.0	-10.7873634298	0.0	10.0876193999
160.0	466720.0	76.0	4364.0	466720.0	4000000.0	2.0	1.0	0.87	1.37	1.19	0.05	6.71	0.37	0.75	0.19	9.58	0.4	3.5	1.88	0.41	AAA585.CD3.X2.Y1.tile.tissue.png	23	1	2000	23	6ac99a20fe3c4850a98252063af4ff89	0	0	0	0	0	0	0	0	0	0	0	0	0	/home/dhl_ec/bnelissen/Slides/CD3_manuscript/CD3_slides/AAA585.CD3/AAA585.CD3.run1	255	0.7	0.06	0.7	0.06	-8.14525390774	-9.81069418496	0.478639407025	1.75621735254
4955.0	1868026.0	1443.0	7482.0	1868026.0	4000000.0	25.0	2.0	1.08	1.18	1.15	0.0400000000001	6.72	0.37	0.73	0.14	8.03	0.28	2.23	1.57	0.4	AAA585.CD3.X2.Y2.tile.tissue.png	24	1	2000	24	4ba849aef2b3d7ce70e3bdbb207ee161	0	0	0	0	0	0	0	0	0	0	0	0	0	/home/dhl_ec/bnelissen/Slides/CD3_manuscript/CD3_slides/AAA585.CD3/AAA585.CD3.run1	255	0.7	0.06	0.7	0.06	-8.20773953668	-10.9841127581	0.484079746786	0.0668115253906
5296.0	3448480.0	2200.0	10081.0	3448480.0	4000000.0	48.0	2.0	1.29	1.46	1.12	0.04	6.81	0.37	0.74	0.08	9.26	0.45	2.23	1.52	0.41	AAA585.CD3.X2.Y3.tile.tissue.png	25	1	2000	25	accefed8289f34d7b5d09070269859c3	0	0	0	0	0	0	0	0	0	0	0	0	0	/home/dhl_ec/bnelissen/Slides/CD3_manuscript/CD3_slides/AAA585.CD3/AAA585.CD3.run1	255	0.7	0.06	0.7	0.06	-8.21967202067	-11.2373044644	0.474744459193	0.0715058037109
1495.0	2989284.0	704.0	8604.0	2989284.0	4000000.0	18.0	5.0	1.04	1.96	1.28	0.0599999999999	7.2	0.38	0.75	0.1	10.17	0.5	2.84	2.38	0.61	AAA585.CD3.X2.Y4.tile.tissue.png	26	1	2000	26	4aee00c79dfa51d9244a528b075ca9ac	0	0	0	0	0	0	0	0	0	0	0	0	0	/home/dhl_ec/bnelissen/Slides/CD3_manuscript/CD3_slides/AAA585.CD3/AAA585.CD3.run1	255	0.7	0.06	0.7	0.06	-8.27717497725	-11.3734851563	0.372021082427	0.0784688710938
969.0	1493938.0	446.0	6210.0	1493938.0	4000000.0	11.0	1.0	1.56	1.32	1.8	0.1	9.89	0.58	1.34	0.27	10.92	0.48	3.62	2.63	0.67	AAA585.CD3.X2.Y5.tile.tissue.png	27	1	2000	27	ac23ed6ad34b2e78947e22eae04cef63	0	0	0	0	0	0	0	0	0	0	0	0	0	/home/dhl_ec/bnelissen/Slides/CD3_manuscript/CD3_slides/AAA585.CD3/AAA585.CD3.run1	255	0.7	0.06	0.7	0.06	-8.2722427094	-10.411369264	0.446424372781	1.67970757812
207.0	91837.0	104.0	1668.0	91837.0	4000000.0	3.0	1.0	1.38	1.46	1.94	0.0999999999999	10.22	0.66	1.03	0.22	7.09	0.21	2.11	1.54	0.36	AAA585.CD3.X2.Y6.tile.tissue.png	28	1	2000	28	2c010e9ed4c02848e4010ec66532e170	0	0	0	0	0	0	0	0	0	0	0	0	0	/home/dhl_ec/bnelissen/Slides/CD3_manuscript/CD3_slides/AAA585.CD3/AAA585.CD3.run1	255	0.7	0.06	0.7	0.06	-8.84509673827	-11.5747193642	0.931233287352	4.29551001221
177.0	1273527.0	99.0	5656.0	1273527.0	4000000.0	2.0	1.0	1.22	2.55	1.14	0.0599999999999	11.35	0.41	0.83	0.16	7.72	0.26	2.14	1.93	0.66	AAA585.CD3.X3.Y0.tile.tissue.png	29	1	2000	29	a8e8ea2ce9b4093103f63c91fe970b0e	0	0	0	0	0	0	0	0	0	0	0	0	0	/home/dhl_ec/bnelissen/Slides/CD3_manuscript/CD3_slides/AAA585.CD3/AAA585.CD3.run1	255	0.7	0.06	0.7	0.06	-7.59560664157	-9.85266444707	0.291211737308	2.79523647656
8127.0	3144515.0	3602.0	17311.0	3144515.0	4000000.0	74.0	4.0	1.56	1.53	1.89	0.0699999999999	11.16	0.68	1.33	0.16	14.12	0.59	3.86	2.69	0.5	AAA585.CD3.X3.Y1.tile.tissue.png	30	1	2000	30	06b9bb4e6480a53681d329f66bd4d7ca	0	0	0	0	0	0	0	0	0	0	0	0	0	/home/dhl_ec/bnelissen/Slides/CD3_manuscript/CD3_slides/AAA585.CD3/AAA585.CD3.run1	255	0.7	0.06	0.7	0.06	-8.53170322398	-11.5228284078	0.804241577902	0.105248763672
12017.0	1675345.0	4599.0	24502.0	1675345.0	4000000.0	92.0	8.0	1.06	1.3	1.27	0.04	6.76	0.38	0.73	0.15	8.02	0.28	2.28	1.53	0.41	AAA585.CD3.X3.Y2.tile.tissue.png	31	1	2000	31	abd44aa6132a098745f7e1f07ffced3a	0	0	0	0	0	0	0	0	0	0	0	0	0	/home/dhl_ec/bnelissen/Slides/CD3_manuscript/CD3_slides/AAA585.CD3/AAA585.CD3.run1	255	0.7	0.06	0.7	0.06	-9.02412992825	-11.7511105174	1.17680622734	0.167691679688
1696.0	752361.0	713.0	9118.0	752361.0	4000000.0	15.0	4.0	1.13	2.19	1.13	0.0599999999999	6.95	0.37	0.76	0.19	7.42	0.24	2.2	1.52	0.54	AAA585.CD3.X3.Y3.tile.tissue.png	32	1	2000	32	a5e22e45d567596daa2c8c1d69a27d40	0	0	0	0	0	0	0	0	0	0	0	0	0	/home/dhl_ec/bnelissen/Slides/CD3_manuscript/CD3_slides/AAA585.CD3/AAA585.CD3.run1	255	0.7	0.06	0.7	0.06	-8.78253362534	-10.7585065375	0.896059893471	1.94562949609
0.0	2086.0	0.0	204.0	2086.0	4000000.0	0.0	1.0	0.9	0.89	1.11	0.0500000000001	6.71	0.41	0.88	0.21	6.35	0.13	2.06	2.38	0.74	AAA585.CD3.X3.Y4.tile.tissue.png	33	1	2000	33	7ee508fdbaff70090b142db9a0af0420	0	0	0	0	0	0	0	0	0	0	0	0	0	/home/dhl_ec/bnelissen/Slides/CD3_manuscript/CD3_slides/AAA585.CD3/AAA585.CD3.run1	255	0.7	0.06	0.7	0.06	-7.83197621926	-12.6986093709	2.77511334375	3.66976697476
514.0	475398.0	258.0	3778.0	475398.0	4000000.0	6.0	3.0	1.23	1.34	1.29	0.0599999999999	7.67	0.56	1.15	0.19	7.04	0.23	2.16	1.52	0.63	AAA585.CD3.X4.Y0.tile.tissue.png	34	1	2000	34	7dc522caec0ce1095c699e9d73d17ecd	0	0	0	0	0	0	0	0	0	0	0	0	0	/home/dhl_ec/bnelissen/Slides/CD3_manuscript/CD3_slides/AAA585.CD3/AAA585.CD3.run1	255	0.7	0.06	0.7	0.06	-8.52660927001	-10.6215431692	0.58776287319	4.25799709961
964.0	294364.0	447.0	5534.0	294364.0	4000000.0	10.0	2.0	0.91	2.04	1.1	0.0500000000001	6.72	0.36	0.94	0.2	6.92	0.22	2.16	1.53	0.73	AAA585.CD3.X4.Y1.tile.tissue.png	35	1	2000	35	cdeda3d393427bd4c41139ff30ac7d31	0	0	0	0	0	0	0	0	0	0	0	0	0	/home/dhl_ec/bnelissen/Slides/CD3_manuscript/CD3_slides/AAA585.CD3/AAA585.CD3.run1	255	0.7	0.06	0.7	0.06	-9.27956396168	-12.0565016072	1.98081445719	2.14002364062
0.0	0.0	0.0	0.0	0.0	4000000.0	0.0	0.0	1.92	2.0	1.11	0.0599999999999	5.47	0.3	0.86	0.21	4.66	0.12	2.07	1.53	0.41	AAA585.CD3.X4.Y10.tile.tissue.png	36	1	2000	36	325bb33dfb826ddbf0e95786dd9996c7	0	0	0	0	0	0	0	0	0	0	0	0	0	/home/dhl_ec/bnelissen/Slides/CD3_manuscript/CD3_slides/AAA585.CD3/AAA585.CD3.run1	255	1.0	0.06	1.0	0.06	0.0	0.0	0.0	9.641838
0.0	0.0	0.0	0.0	0.0	4000000.0	0.0	0.0	0.74	0.92	1.13	0.0600000000001	6.27	0.3	0.88	0.21	4.65	0.12	2.16	1.53	0.52	AAA585.CD3.X4.Y2.tile.tissue.png	37	1	2000	37	6cef3047d4efed9c6bb4a40b9ca28ce5	0	0	0	0	0	0	0	0	0	0	0	0	0	/home/dhl_ec/bnelissen/Slides/CD3_manuscript/CD3_slides/AAA585.CD3/AAA585.CD3.run1	255	1.0	0.06	1.0	0.06	0.0	-11.346464616	0.0	3.16709734379
5327.0	1195373.0	2305.0	5749.0	1195373.0	4000000.0	53.0	1.0	1.07	1.09	1.35	0.0500000000001	7.71	0.37	0.74	0.16	7.82	0.35	2.48	1.53	0.72	AAA585.CD3.X5.Y10.tile.tissue.png	38	1	2000	38	4e664c19b4f8685c3551e2f8c579d0e4	0	0	0	0	0	0	0	0	0	0	0	0	0	/home/dhl_ec/bnelissen/Slides/CD3_manuscript/CD3_slides/AAA585.CD3/AAA585.CD3.run1	255	0.7	0.06	0.7	0.06	-9.43953229875	-10.7110942517	2.79557709155	0.272985445313
0.0	0.0	0.0	0.0	0.0	4000000.0	0.0	0.0	0.83	1.11	1.12	0.0599999999999	6.26	0.29	0.86	0.21	4.92	0.19	2.05	1.67	0.75	AAA585.CD3.X5.Y11.tile.tissue.png	39	1	2000	39	98aa86acd20c31f84f54ccee85a468a9	0	0	0	0	0	0	0	0	0	0	0	0	0	/home/dhl_ec/bnelissen/Slides/CD3_manuscript/CD3_slides/AAA585.CD3/AAA585.CD3.run1	255	1.0	0.06	1.0	0.06	0.0	-10.8958910667	0.0	8.23805621956
0.0	0.0	0.0	0.0	0.0	4000000.0	0.0	0.0	2.68	2.09	1.11	0.05	5.49	0.29	0.89	0.21	4.62	0.13	2.02	1.52	0.45	AAA585.CD3.X5.Y7.tile.tissue.png	40	1	2000	40	1054819a12ff30f5a88694a596179389	0	0	0	0	0	0	0	0	0	0	0	0	0	/home/dhl_ec/bnelissen/Slides/CD3_manuscript/CD3_slides/AAA585.CD3/AAA585.CD3.run1	255	1.0	0.06	1.0	0.06	0.0	0.0	0.0	4.256311
363.0	174712.0	164.0	2852.0	174712.0	4000000.0	3.0	2.0	1.95	1.3	1.12	0.0599999999999	6.97	0.36	0.76	0.21	6.76	0.21	2.13	1.53	0.6	AAA585.CD3.X5.Y8.tile.tissue.png	41	1	2000	41	2573000c73189625a614f2e88f0d3d42	0	0	0	0	0	0	0	0	0	0	0	0	0	/home/dhl_ec/bnelissen/Slides/CD3_manuscript/CD3_slides/AAA585.CD3/AAA585.CD3.run1	255	0.7	0.06	0.7	0.06	-9.25955936954	-11.2943618837	3.33824966836	2.3024764541
3232.0	1527720.0	1445.0	7111.0	1527720.0	4000000.0	33.0	1.0	1.45	1.14	1.13	0.0599999999999	7.12	0.37	0.75	0.15	10.72	0.4	2.47	1.54	0.53	AAA585.CD3.X5.Y9.tile.tissue.png	42	1	2000	42	62c1784c73b9e6f4a8afacd792c130db	0	0	0	0	0	0	0	0	0	0	0	0	0	/home/dhl_ec/bnelissen/Slides/CD3_manuscript/CD3_slides/AAA585.CD3/AAA585.CD3.run1	255	0.7	0.06	0.7	0.06	-9.66968324187	-10.9485173908	3.14366880707	0.84259509375
3525.0	3609886.0	1683.0	9480.0	3609886.0	4000000.0	40.0	1.0	2.12	1.18	1.16	0.04	7.04	0.37	0.74	0.0799999999999	9.31	0.35	2.22	1.53	0.42	AAA585.CD3.X6.Y10.tile.tissue.png	43	1	2000	43	bedb478571a3741659249add6a0cfc79	0	0	0	0	0	0	0	0	0	0	0	0	0	/home/dhl_ec/bnelissen/Slides/CD3_manuscript/CD3_slides/AAA585.CD3/AAA585.CD3.run1	255	0.7	0.06	0.7	0.06	-9.09907747199	-12.0209347058	1.69460782134	0.124133042969
0.0	0.0	0.0	0.0	0.0	4000000.0	0.0	0.0	1.43	3.54	1.09	0.05	6.32	0.29	0.79	0.21	4.72	0.13	2.02	1.51	0.37	AAA585.CD3.X6.Y11.tile.tissue.png	44	1	2000	44	08b2b5b74c21b2b35bf763302bda16e4	0	0	0	0	0	0	0	0	0	0	0	0	0	/home/dhl_ec/bnelissen/Slides/CD3_manuscript/CD3_slides/AAA585.CD3/AAA585.CD3.run1	255	1.0	0.06	1.0	0.06	0.0	-11.373627349	0.0	6.1047279936
0.0	0.0	0.0	0.0	0.0	4000000.0	0.0	0.0	1.12	1.92	1.11	0.0599999999999	6.18	0.29	0.83	0.21	4.66	0.13	2.01	1.66	0.36	AAA585.CD3.X6.Y5.tile.tissue.png	45	1	2000	45	db084b94cc68ad4c8353696ecd7c9f64	0	0	0	0	0	0	0	0	0	0	0	0	0	/home/dhl_ec/bnelissen/Slides/CD3_manuscript/CD3_slides/AAA585.CD3/AAA585.CD3.run1	255	1.0	0.06	1.0	0.06	0.0	-10.3629100237	0.0	10.1596712331
616.0	172097.0	226.0	2681.0	172097.0	4000000.0	5.0	1.0	1.1	1.25	1.1	0.05	6.7	0.37	0.76	0.21	6.77	0.22	2.18	1.52	0.38	AAA585.CD3.X6.Y6.tile.tissue.png	46	1	2000	46	5f3360938168657f1cd94640068d1c48	0	0	0	0	0	0	0	0	0	0	0	0	0	/home/dhl_ec/bnelissen/Slides/CD3_manuscript/CD3_slides/AAA585.CD3/AAA585.CD3.run1	255	0.7	0.06	0.7	0.06	-9.38959941888	-11.0785147631	2.96289908782	2.18980919727
1155.0	1273786.0	564.0	6418.0	1273786.0	4000000.0	13.0	1.0	1.26	1.53	1.53	0.0600000000002	6.96	0.43	0.87	0.18	7.52	0.26	2.24	1.52	0.41	AAA585.CD3.X6.Y7.tile.tissue.png	47	1	2000	47	8ab3baadea3d261c88a9a2e94b5dd7e6	0	0	0	0	0	0	0	0	0	0	0	0	0	/home/dhl_ec/bnelissen/Slides/CD3_manuscript/CD3_slides/AAA585.CD3/AAA585.CD3.run1	255	0.7	0.06	0.7	0.06	-9.45189831182	-10.6728693914	2.87468489584	0.968976140625
18091.0	3487452.0	7420.0	8927.0	3487452.0	4000000.0	161.0	1.0	1.25	1.41	1.12	0.05	6.43	0.37	0.75	0.0699999999999	10.15	0.35	2.19	1.52	0.43	AAA585.CD3.X6.Y8.tile.tissue.png	48	1	2000	48	c9fa1b88a6735d46e8baf8c55bbd77d6	0	0	0	0	0	0	0	0	0	0	0	0	0	/home/dhl_ec/bnelissen/Slides/CD3_manuscript/CD3_slides/AAA585.CD3/AAA585.CD3.run1	255	0.7	0.06	0.7	0.06	-9.80035630135	-12.0914762774	2.80442848391	0.216439861328
20203.0	3992674.0	7711.0	8982.0	3992674.0	4000000.0	165.0	1.0	1.53	1.95	1.16	0.05	6.39	0.39	0.76	0.0599999999999	10.06	0.55	3.24	2.44	0.68	AAA585.CD3.X6.Y9.tile.tissue.png	49	1	2000	49	06bce90b41b110dd63d98e126cb630ea	0	0	0	0	0	0	0	0	0	0	0	0	0	/home/dhl_ec/bnelissen/Slides/CD3_manuscript/CD3_slides/AAA585.CD3/AAA585.CD3.run1	255	0.7	0.06	0.7	0.06	-9.86906951211	-11.7185006435	2.14369584328	0.176063450684
3418.0	1976295.0	1616.0	7790.0	1976295.0	4000000.0	38.0	2.0	1.42	2.36	1.97	0.0800000000002	10.33	0.42	0.85	0.2	10.55	0.48	3.41	2.24	0.64	AAA585.CD3.X7.Y10.tile.tissue.png	50	1	2000	50	f9d0bd822726adefbdb81d4e1e8e90b5	0	0	0	0	0	0	0	0	0	0	0	0	0	/home/dhl_ec/bnelissen/Slides/CD3_manuscript/CD3_slides/AAA585.CD3/AAA585.CD3.run1	255	0.7	0.06	0.7	0.06	-8.50678581622	-11.2627547735	0.622866484102	0.0893280195312
0.0	0.0	0.0	0.0	0.0	4000000.0	0.0	0.0	1.03	1.09	1.11	0.05	6.2	0.29	0.79	0.21	4.76	0.12	2.01	1.53	0.42	AAA585.CD3.X7.Y11.tile.tissue.png	51	1	2000	51	d6eec4a45028aad1128ebe75eb0592d4	0	0	0	0	0	0	0	0	0	0	0	0	0	/home/dhl_ec/bnelissen/Slides/CD3_manuscript/CD3_slides/AAA585.CD3/AAA585.CD3.run1	255	1.0	0.06	1.0	0.06	0.0	-10.5376974205	0.0	7.84623213237
166.0	59051.0	82.0	2437.0	59051.0	4000000.0	1.0	2.0	1.08	0.97	1.09	0.05	6.53	0.37	0.82	0.2	6.6	0.21	2.11	1.66	0.54	AAA585.CD3.X7.Y4.tile.tissue.png	52	1	2000	52	42b97c30ae0c46513426643a422e0dbd	0	0	0	0	0	0	0	0	0	0	0	0	0	/home/dhl_ec/bnelissen/Slides/CD3_manuscript/CD3_slides/AAA585.CD3/AAA585.CD3.run1	255	0.7	0.06	0.7	0.06	-9.11712278839	-12.1615888197	3.59703053767	4.11219772607
4607.0	2725830.0	2020.0	8104.0	2725830.0	4000000.0	42.0	1.0	1.49	1.36	1.1	0.0600000000002	6.48	0.37	0.75	0.11	13.06	0.57	3.24	1.83	0.63	AAA585.CD3.X7.Y5.tile.tissue.png	53	1	2000	53	dd5398bfd96ab365e0e9195e0020a569	0	0	0	0	0	0	0	0	0	0	0	0	0	/home/dhl_ec/bnelissen/Slides/CD3_manuscript/CD3_slides/AAA585.CD3/AAA585.CD3.run1	255	0.7	0.06	0.7	0.06	-9.55843197834	-10.8142525742	2.57958746925	0.243392882812
4823.0	3842666.0	2216.0	9514.0	3842666.0	4000000.0	51.0	1.0	1.75	2.25	1.11	0.05	6.45	0.37	0.75	0.0599999999999	9.75	0.37	2.24	1.53	0.43	AAA585.CD3.X7.Y6.tile.tissue.png	54	1	2000	54	028bdda98b08c38cd765acdaf19bb326	0	0	0	0	0	0	0	0	0	0	0	0	0	/home/dhl_ec/bnelissen/Slides/CD3_manuscript/CD3_slides/AAA585.CD3/AAA585.CD3.run1	255	0.7	0.06	0.7	0.06	-9.5636408014	-12.7400245598	2.6492599575	0.193519735352
10169.0	3980967.0	4436.0	9382.0	3980967.0	4000000.0	97.0	1.0	1.15	1.68	1.14	0.05	8.02	0.37	0.74	0.0599999999999	9.66	0.37	2.22	1.53	0.45	AAA585.CD3.X7.Y7.tile.tissue.png	55	1	2000	55	a4b76edfd917c9aa957c67806e063743	0	0	0	0	0	0	0	0	0	0	0	0	0	/home/dhl_ec/bnelissen/Slides/CD3_manuscript/CD3_slides/AAA585.CD3/AAA585.CD3.run1	255	0.7	0.06	0.7	0.06	-9.72116272535	-12.4758963656	2.25200552991	0.186339378174
2855.0	3946451.0	1320.0	9642.0	3946451.0	4000000.0	31.0	2.0	1.19	1.36	1.1	0.0500000000002	9.44	0.57	1.29	0.0999999999999	14.08	0.44	2.57	1.98	0.63	AAA585.CD3.X7.Y8.tile.tissue.png	56	1	2000	56	50e2f529afdd2bbae5042c385c787268	0	0	0	0	0	0	0	0	0	0	0	0	0	/home/dhl_ec/bnelissen/Slides/CD3_manuscript/CD3_slides/AAA585.CD3/AAA585.CD3.run1	255	0.7	0.06	0.7	0.06	-9.32413257744	-12.5162892256	1.63507700234	0.118879223145
8593.0	3856352.0	3107.0	11853.0	3856352.0	4000000.0	68.0	1.0	1.16	1.48	1.11	0.05	6.58	0.37	0.74	0.0600000000002	9.82	0.36	2.23	1.52	0.52	AAA585.CD3.X7.Y9.tile.tissue.png	57	1	2000	57	6db5989cbf66676fb34733f164dd9a0b	0	0	0	0	0	0	0	0	0	0	0	0	0	/home/dhl_ec/bnelissen/Slides/CD3_manuscript/CD3_slides/AAA585.CD3/AAA585.CD3.run1	255	0.7	0.06	0.7	0.06	-8.93065033054	-11.8381063283	0.813417795051	0.0810764755859
582.0	59319.0	279.0	1872.0	59319.0	4000000.0	6.0	1.0	1.26	1.4	1.99	0.0800000000002	10.43	0.55	1.12	0.21	6.86	0.22	2.12	1.56	0.36	AAA585.CD3.X8.Y1.tile.tissue.png	58	1	2000	58	8fe51b4d14ba6834bf170ab1c8011f8b	0	0	0	0	0	0	0	0	0	0	0	0	0	/home/dhl_ec/bnelissen/Slides/CD3_manuscript/CD3_slides/AAA585.CD3/AAA585.CD3.run1	255	0.7	0.06	0.7	0.06	-8.79404918575	-12.0324400066	2.04966339069	5.06610732275
0.0	1322.0	0.0	182.0	1322.0	4000000.0	0.0	1.0	0.92	1.2	1.11	0.0599999999999	6.52	0.37	0.74	0.21	5.82	0.14	2.13	1.53	0.41	AAA585.CD3.X8.Y10.tile.tissue.png	59	1	2000	59	9edd90c73d76a9100e8f21f0ff432b4b	0	0	0	0	0	0	0	0	0	0	0	0	0	/home/dhl_ec/bnelissen/Slides/CD3_manuscript/CD3_slides/AAA585.CD3/AAA585.CD3.run1	255	0.7	0.06	0.7	0.06	0.0	-10.7279804083	2.46111866638	0.132984473907
0.0	0.0	0.0	0.0	0.0	4000000.0	0.0	0.0	0.95	1.41	1.43	0.0900000000001	6.25	0.3	0.84	0.22	4.87	0.19	3.31	2.3	0.74	AAA585.CD3.X8.Y11.tile.tissue.png	60	1	2000	60	97dd035cb91399349c7031555a5883ca	0	0	0	0	0	0	0	0	0	0	0	0	0	/home/dhl_ec/bnelissen/Slides/CD3_manuscript/CD3_slides/AAA585.CD3/AAA585.CD3.run1	255	1.0	0.06	1.0	0.06	0.0	-11.5072912682	0.0	7.45616428954
1738.0	640034.0	820.0	6261.0	640034.0	4000000.0	19.0	2.0	0.79	1.89	1.87	0.0899999999999	11.02	0.59	1.34	0.34	10.84	0.23	2.39	1.54	0.64	AAA585.CD3.X8.Y2.tile.tissue.png	61	1	2000	61	a54e80c177a2ae6b78c5ea204c831a60	0	0	0	0	0	0	0	0	0	0	0	0	0	/home/dhl_ec/bnelissen/Slides/CD3_manuscript/CD3_slides/AAA585.CD3/AAA585.CD3.run1	255	0.7	0.06	0.7	0.06	-8.99506136496	-10.904081276	1.32600448853	2.3890873418
2616.0	560037.0	1069.0	9512.0	560037.0	4000000.0	23.0	6.0	1.23	1.29	1.15	0.0600000000002	6.94	0.37	0.77	0.19	7.0	0.23	2.23	1.54	0.52	AAA585.CD3.X8.Y3.tile.tissue.png	62	1	2000	62	4267f78321a26984d17081843319a694	0	0	0	0	0	0	0	0	0	0	0	0	0	/home/dhl_ec/bnelissen/Slides/CD3_manuscript/CD3_slides/AAA585.CD3/AAA585.CD3.run1	255	0.7	0.06	0.7	0.06	-9.22702865253	-11.6214221575	2.21024784014	2.60577719922
10399.0	2643483.0	4266.0	15132.0	2643483.0	4000000.0	90.0	4.0	1.53	3.18	1.13	0.05	7.27	0.37	0.74	0.11	9.14	0.31	2.2	1.49	0.4	AAA585.CD3.X8.Y4.tile.tissue.png	63	1	2000	63	3753e0fed680e19d9ba107c7d412d7d0	0	0	0	0	0	0	0	0	0	0	0	0	0	/home/dhl_ec/bnelissen/Slides/CD3_manuscript/CD3_slides/AAA585.CD3/AAA585.CD3.run1	255	0.7	0.06	0.7	0.06	-9.42156388984	-10.6404887271	2.16531229938	0.16946375
6342.0	3996168.0	3013.0	8503.0	3996168.0	4000000.0	72.0	1.0	0.94	1.23	1.17	0.05	6.07	0.37	0.72	0.0600000000002	9.34	0.36	2.17	1.5	0.42	AAA585.CD3.X8.Y5.tile.tissue.png	64	1	2000	64	060b5979f97f84a0a096494315403718	0	0	0	0	0	0	0	0	0	0	0	0	0	/home/dhl_ec/bnelissen/Slides/CD3_manuscript/CD3_slides/AAA585.CD3/AAA585.CD3.run1	255	0.7	0.06	0.7	0.06	-9.47932823453	-12.5486145008	2.16480579393	0.172886498779
3200.0	3948481.0	1483.0	11820.0	3948481.0	4000000.0	33.0	2.0	1.67	2.04	1.1	0.05	6.57	0.55	1.06	0.0799999999999	13.66	0.37	2.22	1.54	0.43	AAA585.CD3.X8.Y6.tile.tissue.png	65	1	2000	65	99dac47b055e3773b2d7e90ea8a44a5c	0	0	0	0	0	0	0	0	0	0	0	0	0	/home/dhl_ec/bnelissen/Slides/CD3_manuscript/CD3_slides/AAA585.CD3/AAA585.CD3.run1	255	0.7	0.06	0.7	0.06	-9.51709945828	-12.2433088701	1.85106441744	0.136394243164
10757.0	2569658.0	4054.0	17607.0	2569658.0	4000000.0	81.0	10.0	1.34	3.03	1.34	0.0500000000002	9.72	0.57	1.34	0.19	12.94	0.32	2.28	1.56	0.54	AAA585.CD3.X8.Y7.tile.tissue.png	66	1	2000	66	ed423b54b8ecabd0eb202d325adb36a8	0	0	0	0	0	0	0	0	0	0	0	0	0	/home/dhl_ec/bnelissen/Slides/CD3_manuscript/CD3_slides/AAA585.CD3/AAA585.CD3.run1	255	0.7	0.06	0.7	0.06	-9.18216321275	-11.8724175444	1.4561967224	0.15250428125
2227.0	3113026.0	1053.0	18216.0	3113026.0	4000000.0	27.0	4.0	1.04	1.29	1.14	0.0500000000002	7.31	0.39	1.11	0.0999999999999	11.72	0.56	3.02	2.38	0.79	AAA585.CD3.X8.Y8.tile.tissue.png	67	1	2000	67	5b906757391c62a60a9e99c4994c8460	0	0	0	0	0	0	0	0	0	0	0	0	0	/home/dhl_ec/bnelissen/Slides/CD3_manuscript/CD3_slides/AAA585.CD3/AAA585.CD3.run1	255	0.7	0.06	0.7	0.06	-8.80017121752	-11.9812059376	1.03200527033	0.105230246094
3127.0	1751110.0	1424.0	7988.0	1751110.0	4000000.0	33.0	2.0	1.27	2.08	1.11	0.04	10.09	0.38	0.78	0.15	7.78	0.29	2.24	1.52	0.51	AAA585.CD3.X8.Y9.tile.tissue.png	68	1	2000	68	53a8be1bcb42bf6227223134cb57d3f9	0	0	0	0	0	0	0	0	0	0	0	0	0	/home/dhl_ec/bnelissen/Slides/CD3_manuscript/CD3_slides/AAA585.CD3/AAA585.CD3.run1	255	0.7	0.06	0.7	0.06	-8.73107315936	-11.560478658	0.798886264039	0.109894878906
2317.0	568589.0	1029.0	5738.0	568589.0	4000000.0	23.0	4.0	1.21	2.52	1.11	0.0599999999999	7.13	0.52	1.32	0.32	11.02	0.41	3.69	1.66	0.46	AAA585.CD3.X9.Y1.tile.tissue.png	69	1	2000	69	9a4cf3c6a77e551c24b1e31388d4be03	0	0	0	0	0	0	0	0	0	0	0	0	0	/home/dhl_ec/bnelissen/Slides/CD3_manuscript/CD3_slides/AAA585.CD3/AAA585.CD3.run1	255	0.7	0.06	0.7	0.06	-8.88296719558	-10.1721546466	1.10160170444	0.839499519531
0.0	0.0	0.0	0.0	0.0	4000000.0	0.0	0.0	1.18	1.66	1.2	0.0599999999999	5.85	0.4	0.84	0.22	4.91	0.23	2.2	1.85	0.46	AAA585.CD3.X9.Y10.tile.tissue.png	70	1	2000	70	e8ff0d249ba030ad6a84b7717c5d65b0	0	0	0	0	0	0	0	0	0	0	0	0	0	/home/dhl_ec/bnelissen/Slides/CD3_manuscript/CD3_slides/AAA585.CD3/AAA585.CD3.run1	255	1.0	0.06	1.0	0.06	0.0	0.0	0.0	11.233263
12875.0	3305098.0	4969.0	18160.0	3305098.0	4000000.0	94.0	4.0	3.05	2.94	1.43	0.04	6.64	0.37	0.73	0.0800000000002	11.44	0.49	3.27	2.55	0.67	AAA585.CD3.X9.Y2.tile.tissue.png	71	1	2000	71	8f012e3512f5743a3ff16487df8de77e	0	0	0	0	0	0	0	0	0	0	0	0	0	/home/dhl_ec/bnelissen/Slides/CD3_manuscript/CD3_slides/AAA585.CD3/AAA585.CD3.run1	255	0.7	0.06	0.7	0.06	-9.08370370636	-12.323246402	2.05340213615	0.222270566406
6316.0	3947988.0	2533.0	8302.0	3947988.0	4000000.0	50.0	1.0	1.34	1.88	2.01	0.0799999999999	10.72	0.62	1.38	0.1	14.35	0.65	3.65	2.36	0.54	AAA585.CD3.X9.Y3.tile.tissue.png	72	1	2000	72	3a44045ae3b8284e70a7a493e3814672	0	0	0	0	0	0	0	0	0	0	0	0	0	/home/dhl_ec/bnelissen/Slides/CD3_manuscript/CD3_slides/AAA585.CD3/AAA585.CD3.run1	255	0.7	0.06	0.7	0.06	-9.35270259061	-12.0495887563	1.95810370107	0.149993525391
368.0	3911137.0	148.0	13126.0	3911137.0	4000000.0	3.0	2.0	1.4	1.64	1.18	0.0500000000002	6.91	0.39	0.75	0.0699999999999	9.79	0.37	2.24	1.53	0.63	AAA585.CD3.X9.Y4.tile.tissue.png	73	1	2000	73	57e468d12b4f00171ea1ab043aa2becc	0	0	0	0	0	0	0	0	0	0	0	0	0	/home/dhl_ec/bnelissen/Slides/CD3_manuscript/CD3_slides/AAA585.CD3/AAA585.CD3.run1	255	0.7	0.06	0.7	0.06	-9.26707094035	-12.3488865241	1.66967381248	0.118016466309
3300.0	3991625.0	1347.0	9186.0	3991625.0	4000000.0	27.0	1.0	1.02	1.33	1.23	0.05	7.48	0.36	0.74	0.0600000000002	9.53	0.37	2.21	1.84	0.42	AAA585.CD3.X9.Y5.tile.tissue.png	74	1	2000	74	b899de04f4aef67b54a537b3904247cc	0	0	0	0	0	0	0	0	0	0	0	0	0	/home/dhl_ec/bnelissen/Slides/CD3_manuscript/CD3_slides/AAA585.CD3/AAA585.CD3.run1	255	0.7	0.06	0.7	0.06	-9.40193598978	-12.0904110909	1.66928367083	0.103797220703
1483.0	3442991.0	683.0	8216.0	3442991.0	4000000.0	17.0	2.0	1.05	1.5	1.12	0.05	7.36	0.67	1.32	0.13	13.75	0.38	2.56	1.71	0.75	AAA585.CD3.X9.Y6.tile.tissue.png	75	1	2000	75	7aa56056e3d128f522ba2ef8cf012884	0	0	0	0	0	0	0	0	0	0	0	0	0	/home/dhl_ec/bnelissen/Slides/CD3_manuscript/CD3_slides/AAA585.CD3/AAA585.CD3.run1	255	0.7	0.06	0.7	0.06	-8.94830394238	-11.7446057781	1.08904344715	0.0768932285156
810.0	762517.0	370.0	7472.0	762517.0	4000000.0	9.0	8.0	1.43	2.12	1.93	0.0999999999999	11.1	0.37	0.85	0.19	7.59	0.3	2.29	1.53	0.46	AAA585.CD3.X9.Y7.tile.tissue.png	76	1	2000	76	f5be5017b397542df9c865460c7e233e	0	0	0	0	0	0	0	0	0	0	0	0	0	/home/dhl_ec/bnelissen/Slides/CD3_manuscript/CD3_slides/AAA585.CD3/AAA585.CD3.run1	255	0.7	0.06	0.7	0.06	-8.89565952241	-10.3943958737	1.32631396039	0.825769775391
0.0	0.0	0.0	0.0	0.0	4000000.0	0.0	0.0	0.99	1.98	1.14	0.0499999999997	6.0	0.29	0.77	0.21	4.58	0.13	2.64	1.6	0.47	AAA585.CD3.X9.Y8.tile.tissue.png	77	1	2000	77	647a9cc40311ff9cad62824bceaadaa9	0	0	0	0	0	0	0	0	0	0	0	0	0	/home/dhl_ec/bnelissen/Slides/CD3_manuscript/CD3_slides/AAA585.CD3/AAA585.CD3.run1	255	1.0	0.06	1.0	0.06	0.0	-10.9711582748	0.0	6.43003809998
0.0	12553.0	0.0	794.0	12553.0	4000000.0	0.0	2.0	1.17	1.67	1.23	0.0599999999999	6.27	0.36	0.75	0.21	6.08	0.13	2.05	1.54	0.37	AAA585.CD3.X9.Y9.tile.tissue.png	78	1	2000	78	b8041a888037437ae8facee1fdffad5b	0	0	0	0	0	0	0	0	0	0	0	0	0	/home/dhl_ec/bnelissen/Slides/CD3_manuscript/CD3_slides/AAA585.CD3/AAA585.CD3.run1	255	0.7	0.06	0.7	0.06	-8.37049039906	-11.4758474327	4.10304479282	1.33084611304
[truncated: 2 more columns]
