# Supplementary material for: SlideToolkit: An Assistive Toolset for the Histological Quantification of Whole Slide Images
Source: PLoS One. 2014 Nov 5;9(11):e110289. doi: 10.1371/journal.pone.0110289 (PMC4220929; doi:10.1371/journal.pone.0110289)
Supplement: RawData S1 — ICC and BlandAltman plot - measurements and r-script.zip. Measurements of Run1 and Run2, including the code for the calculation of the intraclass correlation coefficient (ICC) and the code for the Bland and Altman plot. (ZIP) [file pone.0110289.s003.zip › cellprofiler.measurements/run1.3adcdfc98fd5cf9bff026daf031f39cd.DefaultOUT_Image.csv]

AreaOccupied_AreaOccupied_DAB_Nuclei	AreaOccupied_AreaOccupied_Tissue	AreaOccupied_Perimeter_DAB_Nuclei	AreaOccupied_Perimeter_Tissue	AreaOccupied_TotalArea_DAB_Nuclei	AreaOccupied_TotalArea_Tissue	Count_DAB_Nuclei	Count_Tissue	ExecutionTime_01LoadImages	ExecutionTime_02ColorToGray	ExecutionTime_03Smooth	ExecutionTime_04ImageMath	ExecutionTime_05IdentifyPrimaryObjects	ExecutionTime_06MeasureImageAreaOccupied	ExecutionTime_07UnmixColors	ExecutionTime_08MaskImage	ExecutionTime_09IdentifyPrimaryObjects	ExecutionTime_10MeasureImageAreaOccupied	ExecutionTime_11OverlayOutlines	ExecutionTime_12OverlayOutlines	ExecutionTime_13SaveImages	FileName_Original	Group_Index	Group_Number	Height_Original	ImageNumber	MD5Digest_Original	ModuleError_01LoadImages	ModuleError_02ColorToGray	ModuleError_03Smooth	ModuleError_04ImageMath	ModuleError_05IdentifyPrimaryObjects	ModuleError_06MeasureImageAreaOccupied	ModuleError_07UnmixColors	ModuleError_08MaskImage	ModuleError_09IdentifyPrimaryObjects	ModuleError_10MeasureImageAreaOccupied	ModuleError_11OverlayOutlines	ModuleError_12OverlayOutlines	ModuleError_13SaveImages	PathName_Original	Scaling_Original	Threshold_FinalThreshold_DAB_Nuclei	Threshold_FinalThreshold_Tissue	Threshold_OrigThreshold_DAB_Nuclei	Threshold_OrigThreshold_Tissue	Threshold_SumOfEntropies_DAB_Nuclei	Threshold_SumOfEntropies_Tissue	Threshold_WeightedVariance_DAB_Nuclei	Threshold_WeightedVariance_Tissue
0.0	1741.0	0.0	258.0	1741.0	4000000.0	0.0	1.0	3.97	2.84	1.1	0.05	6.06	0.34	0.76	0.19	6.05	0.13	1.91	1.43	1.09	AAA591.CD3.location-a.X0.Y1.tile.tissue.png	1	1	2000	1	8330307923647f73a715d7fc11279692	0	0	0	0	0	0	0	0	0	0	0	0	0	/home/dhl_ec/bnelissen/Slides/CD3_manuscript/CD3_slides/AAA591.CD3.location-a/AAA591.CD3.location-a.run1	255	0.7	0.06	0.7	0.06	-5.99579004224	-11.383553275	0.516788537727	8.36967558733
0.0	0.0	0.0	0.0	0.0	4000000.0	0.0	0.0	0.78	1.41	1.08	0.05	5.14	0.27	0.81	0.19	4.43	0.12	2.08	1.42	0.65	AAA591.CD3.location-a.X0.Y10.tile.tissue.png	2	1	2000	2	76834ef29f6bfa9bc559c885c822af59	0	0	0	0	0	0	0	0	0	0	0	0	0	/home/dhl_ec/bnelissen/Slides/CD3_manuscript/CD3_slides/AAA591.CD3.location-a/AAA591.CD3.location-a.run1	255	1.0	0.06	1.0	0.06	0.0	0.0	0.0	3.703933
0.0	100045.0	0.0	4322.0	100045.0	4000000.0	0.0	6.0	0.82	1.85	1.06	0.05	6.11	0.34	0.69	0.18	5.85	0.13	1.99	1.45	0.47	AAA591.CD3.location-a.X0.Y2.tile.tissue.png	3	1	2000	3	8979c79fcac85117a1123f2bb08de713	0	0	0	0	0	0	0	0	0	0	0	0	0	/home/dhl_ec/bnelissen/Slides/CD3_manuscript/CD3_slides/AAA591.CD3.location-a/AAA591.CD3.location-a.run1	255	0.7	0.06	0.7	0.06	-6.79285049629	-10.6532053002	0.0938236196333	3.23062543805
134.0	192060.0	55.0	4050.0	192060.0	4000000.0	2.0	4.0	1.23	2.0	1.07	0.05	6.14	0.34	0.71	0.18	6.26	0.2	2.0	1.66	0.45	AAA591.CD3.location-a.X0.Y3.tile.tissue.png	4	1	2000	4	ad8ad6675944267e1770434a2865bb2d	0	0	0	0	0	0	0	0	0	0	0	0	0	/home/dhl_ec/bnelissen/Slides/CD3_manuscript/CD3_slides/AAA591.CD3.location-a/AAA591.CD3.location-a.run1	255	0.7	0.06	0.7	0.06	-8.81153211846	-11.652735241	1.26457715284	3.18344782617
468.0	537629.0	217.0	5650.0	537629.0	4000000.0	5.0	1.0	2.64	2.62	1.06	0.05	6.25	0.34	0.7	0.17	6.5	0.21	2.12	1.6	0.41	AAA591.CD3.location-a.X0.Y4.tile.tissue.png	5	1	2000	5	6f9522a24f4de92bb459cda6279f2b1f	0	0	0	0	0	0	0	0	0	0	0	0	0	/home/dhl_ec/bnelissen/Slides/CD3_manuscript/CD3_slides/AAA591.CD3.location-a/AAA591.CD3.location-a.run1	255	0.7	0.06	0.7	0.06	-8.73786043246	-11.0524889707	1.43552426155	2.03703938281
0.0	1056397.0	0.0	6014.0	1056397.0	4000000.0	0.0	1.0	2.5	1.14	1.07	0.05	6.39	0.34	0.69	0.15	6.47	0.17	2.39	1.43	0.59	AAA591.CD3.location-a.X0.Y5.tile.tissue.png	6	1	2000	6	3d28427ea844c48fe470e5678fba831f	0	0	0	0	0	0	0	0	0	0	0	0	0	/home/dhl_ec/bnelissen/Slides/CD3_manuscript/CD3_slides/AAA591.CD3.location-a/AAA591.CD3.location-a.run1	255	0.7	0.06	0.7	0.06	-8.2127367302	-10.6878113427	1.0895327043	2.04731245215
0.0	1127909.0	0.0	6737.0	1127909.0	4000000.0	0.0	1.0	1.29	1.74	1.72	0.07	9.42	0.55	1.22	0.23	9.64	0.3	3.35	2.27	0.6	AAA591.CD3.location-a.X0.Y6.tile.tissue.png	7	1	2000	7	fc31bd8919621f87231e6eb37b576831	0	0	0	0	0	0	0	0	0	0	0	0	0	/home/dhl_ec/bnelissen/Slides/CD3_manuscript/CD3_slides/AAA591.CD3.location-a/AAA591.CD3.location-a.run1	255	0.7	0.06	0.7	0.06	-8.59194200339	-11.3461502083	1.48059620123	1.73294116016
0.0	669249.0	0.0	5796.0	669249.0	4000000.0	0.0	1.0	1.16	1.5	1.71	0.07	9.07	0.53	1.19	0.27	6.38	0.15	3.47	2.39	0.68	AAA591.CD3.location-a.X0.Y7.tile.tissue.png	8	1	2000	8	f107e6bf6254ce6f8ebc30b56b7bd0a9	0	0	0	0	0	0	0	0	0	0	0	0	0	/home/dhl_ec/bnelissen/Slides/CD3_manuscript/CD3_slides/AAA591.CD3.location-a/AAA591.CD3.location-a.run1	255	0.7	0.06	0.7	0.06	-8.31475498774	-11.4602321219	1.83760425795	2.17041832617
0.0	5400.0	0.0	365.0	5400.0	4000000.0	0.0	1.0	1.24	0.95	1.07	0.05	6.34	0.34	0.75	0.21	5.41	0.13	1.95	1.43	0.54	AAA591.CD3.location-a.X0.Y8.tile.tissue.png	9	1	2000	9	27d8836dbc022240f9c950348a298473	0	0	0	0	0	0	0	0	0	0	0	0	0	/home/dhl_ec/bnelissen/Slides/CD3_manuscript/CD3_slides/AAA591.CD3.location-a/AAA591.CD3.location-a.run1	255	0.7	0.06	0.7	0.06	0.0	-12.4065100424	3.89602936921	3.27924169751
0.0	0.0	0.0	0.0	0.0	4000000.0	0.0	0.0	1.34	2.22	1.75	0.07	6.97	0.28	0.79	0.2	4.33	0.12	1.88	1.44	0.37	AAA591.CD3.location-a.X0.Y9.tile.tissue.png	10	1	2000	10	76878c80d96679214fbf1a01c6183fee	0	0	0	0	0	0	0	0	0	0	0	0	0	/home/dhl_ec/bnelissen/Slides/CD3_manuscript/CD3_slides/AAA591.CD3.location-a/AAA591.CD3.location-a.run1	255	1.0	0.06	1.0	0.06	0.0	-11.0574004385	0.0	5.41644255186
0.0	244749.0	0.0	4140.0	244749.0	4000000.0	0.0	1.0	2.65	2.48	1.19	0.05	6.23	0.34	0.76	0.2	5.96	0.14	1.99	1.44	0.36	AAA591.CD3.location-a.X1.Y1.tile.tissue.png	11	1	2000	11	840066f7eb7870d1174f5ef87aa04504	0	0	0	0	0	0	0	0	0	0	0	0	0	/home/dhl_ec/bnelissen/Slides/CD3_manuscript/CD3_slides/AAA591.CD3.location-a/AAA591.CD3.location-a.run1	255	0.7	0.06	0.7	0.06	-6.45476967319	-11.9391334743	1.7235429205	3.02765437305
0.0	1507649.0	0.0	6054.0	1507649.0	4000000.0	0.0	1.0	3.09	2.38	1.13	0.05	6.87	0.35	0.67	0.15	6.82	0.18	2.11	1.43	0.63	AAA591.CD3.location-a.X1.Y10.tile.tissue.png	12	1	2000	12	e390322ef357d494dcd689b243dccba2	0	0	0	0	0	0	0	0	0	0	0	0	0	/home/dhl_ec/bnelissen/Slides/CD3_manuscript/CD3_slides/AAA591.CD3.location-a/AAA591.CD3.location-a.run1	255	0.7	0.06	0.7	0.06	-8.30292975229	-10.7526964234	1.14617467204	0.291284855469
0.0	35709.0	0.0	1246.0	35709.0	4000000.0	0.0	2.0	2.47	1.91	1.72	0.07	6.12	0.34	0.74	0.2	5.51	0.13	1.97	1.43	0.33	AAA591.CD3.location-a.X1.Y11.tile.tissue.png	13	1	2000	13	c634760e938e8a0b8c6960f70d29ec44	0	0	0	0	0	0	0	0	0	0	0	0	0	/home/dhl_ec/bnelissen/Slides/CD3_manuscript/CD3_slides/AAA591.CD3.location-a/AAA591.CD3.location-a.run1	255	0.7	0.06	0.7	0.06	0.0	-11.5209773298	1.80461377034	3.44420755664
0.0	2943488.0	0.0	8524.0	2943488.0	4000000.0	0.0	1.0	2.58	1.54	1.08	0.04	6.73	0.35	0.68	0.1	7.84	0.23	2.11	1.43	0.62	AAA591.CD3.location-a.X1.Y2.tile.tissue.png	14	1	2000	14	2f4cf36cd9925450418fa335e6fb291c	0	0	0	0	0	0	0	0	0	0	0	0	0	/home/dhl_ec/bnelissen/Slides/CD3_manuscript/CD3_slides/AAA591.CD3.location-a/AAA591.CD3.location-a.run1	255	0.7	0.06	0.7	0.06	-8.91551870647	-11.4736728446	1.6625140946	0.160172804688
104.0	3849323.0	44.0	9296.0	3849323.0	4000000.0	1.0	1.0	3.86	1.85	1.07	0.04	6.7	0.34	0.68	0.06	8.93	0.33	2.06	1.44	0.43	AAA591.CD3.location-a.X1.Y3.tile.tissue.png	15	1	2000	15	a315cdbd91f172fe3f19778c2ed5a9f5	0	0	0	0	0	0	0	0	0	0	0	0	0	/home/dhl_ec/bnelissen/Slides/CD3_manuscript/CD3_slides/AAA591.CD3.location-a/AAA591.CD3.location-a.run1	255	0.7	0.06	0.7	0.06	-8.21185204621	-11.8526102145	1.2970013026	0.0716343046875
77.0	4000000.0	37.0	7996.0	4000000.0	4000000.0	1.0	1.0	3.11	1.96	1.08	0.06	8.4	0.44	1.14	0.06	12.47	0.35	2.04	1.44	0.58	AAA591.CD3.location-a.X1.Y4.tile.tissue.png	16	1	2000	16	db0b2b412e8074441722232993e7be66	0	0	0	0	0	0	0	0	0	0	0	0	0	/home/dhl_ec/bnelissen/Slides/CD3_manuscript/CD3_slides/AAA591.CD3.location-a/AAA591.CD3.location-a.run1	255	0.7	0.06	0.7	0.06	-8.70983202994	-11.5342327078	1.04130342069	0.022980140789
85.0	4000000.0	38.0	7996.0	4000000.0	4000000.0	1.0	1.0	2.89	2.75	1.08	0.04	5.76	0.27	0.69	0.05	8.85	0.54	2.09	1.43	0.47	AAA591.CD3.location-a.X1.Y5.tile.tissue.png	17	1	2000	17	151000bc67f8b674ed7f3c29e534c05c	0	0	0	0	0	0	0	0	0	0	0	0	0	/home/dhl_ec/bnelissen/Slides/CD3_manuscript/CD3_slides/AAA591.CD3.location-a/AAA591.CD3.location-a.run1	255	0.7	0.06	0.7	0.06	-8.8160637714	-11.5148116251	1.35328924325	0.0192230570724
0.0	4000000.0	0.0	7996.0	4000000.0	4000000.0	0.0	1.0	3.6	2.63	1.08	0.04	5.76	0.27	0.67	0.05	8.72	0.45	3.18	2.26	0.65	AAA591.CD3.location-a.X1.Y6.tile.tissue.png	18	1	2000	18	ca9dd730b7ad4e070f6e50824e78804c	0	0	0	0	0	0	0	0	0	0	0	0	0	/home/dhl_ec/bnelissen/Slides/CD3_manuscript/CD3_slides/AAA591.CD3.location-a/AAA591.CD3.location-a.run1	255	0.7	0.06	0.7	0.06	-9.00464075956	-11.6746257501	1.34267556318	0.0262490830441
0.0	4000000.0	0.0	7996.0	4000000.0	4000000.0	0.0	1.0	2.84	1.38	1.73	0.06	8.27	0.44	1.13	0.06	12.14	0.44	3.17	2.25	0.64	AAA591.CD3.location-a.X1.Y7.tile.tissue.png	19	1	2000	19	c3a1b46361ad66f28b8f3dc0bdb27a1a	0	0	0	0	0	0	0	0	0	0	0	0	0	/home/dhl_ec/bnelissen/Slides/CD3_manuscript/CD3_slides/AAA591.CD3.location-a/AAA591.CD3.location-a.run1	255	0.7	0.06	0.7	0.06	-8.64055977387	-11.9477268753	1.04651352494	0.0507451612186
184.0	3289870.0	78.0	8329.0	3289870.0	4000000.0	2.0	1.0	1.55	2.56	1.67	0.06	9.16	0.52	1.11	0.11	11.9	0.49	3.16	2.24	0.6	AAA591.CD3.location-a.X1.Y8.tile.tissue.png	20	1	2000	20	08cb3a0de4645ace8c5853ae9177d6c6	0	0	0	0	0	0	0	0	0	0	0	0	0	/home/dhl_ec/bnelissen/Slides/CD3_manuscript/CD3_slides/AAA591.CD3.location-a/AAA591.CD3.location-a.run1	255	0.7	0.06	0.7	0.06	-8.6127513871	-11.1989366692	0.843284365217	0.102878666016
155.0	2171723.0	76.0	7959.0	2171723.0	4000000.0	2.0	1.0	1.2	2.21	1.7	0.05	8.63	0.53	1.12	0.17	8.49	0.37	2.09	1.46	0.38	AAA591.CD3.location-a.X1.Y9.tile.tissue.png	21	1	2000	21	e456eea3dbaec082ec3d80f7ce140061	0	0	0	0	0	0	0	0	0	0	0	0	0	/home/dhl_ec/bnelissen/Slides/CD3_manuscript/CD3_slides/AAA591.CD3.location-a/AAA591.CD3.location-a.run1	255	0.7	0.06	0.7	0.06	-8.59819969586	-10.7686621591	1.02404756515	0.114700734375
22178.0	3696577.0	8374.0	18079.0	3696577.0	4000000.0	174.0	2.0	0.9	1.4	1.76	0.0699999999999	8.24	0.35	0.69	0.1	12.47	0.51	3.18	2.25	0.62	AAA591.CD3.location-a.X10.Y10.tile.tissue.png	22	1	2000	22	e252f838e0c9c4f0b94b13b49e075f1b	0	0	0	0	0	0	0	0	0	0	0	0	0	/home/dhl_ec/bnelissen/Slides/CD3_manuscript/CD3_slides/AAA591.CD3.location-a/AAA591.CD3.location-a.run1	255	0.7	0.06	0.7	0.06	-9.13695009686	-12.3704467964	1.79592279844	0.24822934375
27347.0	3999278.0	10382.0	8070.0	3999278.0	4000000.0	222.0	1.0	1.05	1.06	1.08	0.05	6.15	0.34	0.69	0.0500000000001	9.53	0.36	2.05	1.45	0.4	AAA591.CD3.location-a.X10.Y11.tile.tissue.png	23	1	2000	23	d26ad901b974956e1f6a54aac92c9fcd	0	0	0	0	0	0	0	0	0	0	0	0	0	/home/dhl_ec/bnelissen/Slides/CD3_manuscript/CD3_slides/AAA591.CD3.location-a/AAA591.CD3.location-a.run1	255	0.7	0.0676178756017	0.7	0.0676178756017	-9.1020485054	-11.8379203858	1.17601793877	0.072097019104
26111.0	4000000.0	10305.0	7996.0	4000000.0	4000000.0	220.0	1.0	1.02	1.31	1.08	0.05	5.43	0.34	0.68	0.0500000000001	9.27	0.34	2.03	1.42	0.41	AAA591.CD3.location-a.X10.Y12.tile.tissue.png	24	1	2000	24	af546bd1eb7df856cc41d5dd15eae15a	0	0	0	0	0	0	0	0	0	0	0	0	0	/home/dhl_ec/bnelissen/Slides/CD3_manuscript/CD3_slides/AAA591.CD3.location-a/AAA591.CD3.location-a.run1	255	0.7	0.0748049249636	0.7	0.0748049249636	-8.5223785864	0.0	0.503135917274	0.0282344042969
11776.0	3998623.0	4741.0	7996.0	3998623.0	4000000.0	106.0	1.0	0.74	0.94	1.08	0.0400000000001	6.26	0.4	0.69	0.0600000000001	9.15	0.34	2.03	1.43	0.64	AAA591.CD3.location-a.X10.Y13.tile.tissue.png	25	1	2000	25	86c55b25e9d87832b79555f57ccc3720	0	0	0	0	0	0	0	0	0	0	0	0	0	/home/dhl_ec/bnelissen/Slides/CD3_manuscript/CD3_slides/AAA591.CD3.location-a/AAA591.CD3.location-a.run1	255	0.7	0.0731099402673	0.7	0.0731099402673	-8.46531862913	-11.679601405	0.802325337084	0.0233058015137
10128.0	1938895.0	4243.0	12423.0	1938895.0	4000000.0	102.0	3.0	0.89	1.73	1.09	0.04	7.01	0.35	0.68	0.13	7.66	0.27	2.08	1.42	0.57	AAA591.CD3.location-a.X10.Y14.tile.tissue.png	26	1	2000	26	e091d1dbce2c5679eed50f5e59882b31	0	0	0	0	0	0	0	0	0	0	0	0	0	/home/dhl_ec/bnelissen/Slides/CD3_manuscript/CD3_slides/AAA591.CD3.location-a/AAA591.CD3.location-a.run1	255	0.7	0.06	0.7	0.06	-8.77928926583	-11.2290074973	1.32891875056	0.101496160156
4393.0	3840038.0	2045.0	9550.0	3840038.0	4000000.0	53.0	1.0	1.11	1.89	1.74	0.0600000000001	6.63	0.53	1.16	0.08	9.77	0.34	2.05	1.44	0.4	AAA591.CD3.location-a.X10.Y15.tile.tissue.png	27	1	2000	27	09d6abf985feeb2f227878a9b79b7c41	0	0	0	0	0	0	0	0	0	0	0	0	0	/home/dhl_ec/bnelissen/Slides/CD3_manuscript/CD3_slides/AAA591.CD3.location-a/AAA591.CD3.location-a.run1	255	0.7	0.06	0.7	0.06	-8.36419478968	-11.1088222442	0.707652593232	0.0485214824219
159.0	4000000.0	75.0	7996.0	4000000.0	4000000.0	2.0	1.0	1.4	1.96	1.08	0.05	5.39	0.28	0.67	0.0500000000001	8.91	0.33	2.04	1.43	0.64	AAA591.CD3.location-a.X10.Y16.tile.tissue.png	28	1	2000	28	9cba71be856c481e476aaedbb941c333	0	0	0	0	0	0	0	0	0	0	0	0	0	/home/dhl_ec/bnelissen/Slides/CD3_manuscript/CD3_slides/AAA591.CD3.location-a/AAA591.CD3.location-a.run1	255	0.7	0.06	0.7	0.06	-8.1975212357	0.0	0.498940721191	0.0355932851563
172.0	3999934.0	78.0	8010.0	3999934.0	4000000.0	2.0	1.0	2.41	2.02	1.07	0.0400000000001	5.92	0.34	0.68	0.0599999999999	8.93	0.34	2.02	1.43	0.59	AAA591.CD3.location-a.X10.Y17.tile.tissue.png	29	1	2000	29	59d3ada312d5f400d0ad5486ce53a1ec	0	0	0	0	0	0	0	0	0	0	0	0	0	/home/dhl_ec/bnelissen/Slides/CD3_manuscript/CD3_slides/AAA591.CD3.location-a/AAA591.CD3.location-a.run1	255	0.7	0.06	0.7	0.06	-8.80934235882	-11.1657051697	1.11752461559	0.0265197388611
68.0	3998573.0	34.0	8139.0	3998573.0	4000000.0	1.0	1.0	2.78	1.42	1.07	0.0500000000001	6.14	0.34	0.68	0.0599999999999	9.06	0.34	2.03	1.43	0.63	AAA591.CD3.location-a.X10.Y18.tile.tissue.png	30	1	2000	30	b9dd52e6dc2f1621398460661436a159	0	0	0	0	0	0	0	0	0	0	0	0	0	/home/dhl_ec/bnelissen/Slides/CD3_manuscript/CD3_slides/AAA591.CD3.location-a/AAA591.CD3.location-a.run1	255	0.7	0.06	0.7	0.06	-9.20812634339	-11.8353344196	1.79302215857	0.0460085081177
647.0	3411555.0	199.0	14745.0	3411555.0	4000000.0	3.0	1.0	0.9	1.38	1.07	0.04	6.03	0.34	0.68	0.08	8.58	0.31	2.07	1.43	0.39	AAA591.CD3.location-a.X10.Y19.tile.tissue.png	31	1	2000	31	1f946b082f3aa3ca99fac06182404c04	0	0	0	0	0	0	0	0	0	0	0	0	0	/home/dhl_ec/bnelissen/Slides/CD3_manuscript/CD3_slides/AAA591.CD3.location-a/AAA591.CD3.location-a.run1	255	0.7	0.06	0.7	0.06	-9.49032620368	-12.0960998687	1.15225765869	0.174673613281
580.0	2995374.0	291.0	12805.0	2995374.0	4000000.0	7.0	2.0	3.45	1.7	1.07	0.04	6.71	0.34	0.69	0.09	8.39	0.3	2.07	1.42	1.05	AAA591.CD3.location-a.X10.Y20.tile.tissue.png	32	1	2000	32	e742591ea5b5337ceb90215f9ab46bcd	0	0	0	0	0	0	0	0	0	0	0	0	0	/home/dhl_ec/bnelissen/Slides/CD3_manuscript/CD3_slides/AAA591.CD3.location-a/AAA591.CD3.location-a.run1	255	0.7	0.06	0.7	0.06	-8.86394263081	-12.1024084368	1.09136503962	0.19834528125
125.0	214853.0	48.0	3144.0	214853.0	4000000.0	1.0	1.0	2.3	3.38	1.19	0.0500000000001	6.24	0.34	0.73	0.2	6.33	0.3	2.14	1.45	2.27	AAA591.CD3.location-a.X10.Y21.tile.tissue.png	33	1	2000	33	32e41fb3f8d88e62bf47a7949291e725	0	0	0	0	0	0	0	0	0	0	0	0	0	/home/dhl_ec/bnelissen/Slides/CD3_manuscript/CD3_slides/AAA591.CD3.location-a/AAA591.CD3.location-a.run1	255	0.7	0.06	0.7	0.06	-8.18324262397	-11.424253346	1.78065326907	2.42855625879
0.0	0.0	0.0	0.0	0.0	4000000.0	0.0	0.0	2.41	2.46	1.07	0.0600000000001	5.81	0.28	0.78	0.2	4.34	0.12	1.88	1.44	1.72	AAA591.CD3.location-a.X10.Y6.tile.tissue.png	34	1	2000	34	c7f8c3dfbf211ca29d4dd11705aa3bf3	0	0	0	0	0	0	0	0	0	0	0	0	0	/home/dhl_ec/bnelissen/Slides/CD3_manuscript/CD3_slides/AAA591.CD3.location-a/AAA591.CD3.location-a.run1	255	1.0	0.06	1.0	0.06	0.0	-10.21738759	0.0	10.257453
0.0	1410.0	0.0	172.0	1410.0	4000000.0	0.0	1.0	2.57	1.6	1.71	0.0699999999999	8.9	0.52	1.11	0.3	8.22	0.22	3.38	2.46	1.44	AAA591.CD3.location-a.X10.Y7.tile.tissue.png	35	1	2000	35	c65a50ec37cde51eef40d64d203cba09	0	0	0	0	0	0	0	0	0	0	0	0	0	/home/dhl_ec/bnelissen/Slides/CD3_manuscript/CD3_slides/AAA591.CD3.location-a/AAA591.CD3.location-a.run1	255	0.7	0.06	0.7	0.06	-8.04312902602	-10.7642258347	2.50979775199	0.175345304893
0.0	1896.0	0.0	214.0	1896.0	4000000.0	0.0	1.0	2.4	2.22	1.29	0.0400000000001	8.26	0.56	1.14	0.3	7.61	0.21	2.28	2.32	0.71	AAA591.CD3.location-a.X10.Y8.tile.tissue.png	36	1	2000	36	3d9dcabeff77fcf760210c505ae13f68	0	0	0	0	0	0	0	0	0	0	0	0	0	/home/dhl_ec/bnelissen/Slides/CD3_manuscript/CD3_slides/AAA591.CD3.location-a/AAA591.CD3.location-a.run1	255	0.7	0.06	0.7	0.06	0.0	-12.1021393462	1.56558291922	0.113709599579
14529.0	1188427.0	5470.0	6727.0	1188427.0	4000000.0	108.0	1.0	2.14	2.18	1.15	0.0500000000001	6.88	0.35	0.68	0.16	7.54	0.24	2.04	2.26	0.63	AAA591.CD3.location-a.X10.Y9.tile.tissue.png	37	1	2000	37	295fe30547c8a10d64c3562d1d635100	0	0	0	0	0	0	0	0	0	0	0	0	0	/home/dhl_ec/bnelissen/Slides/CD3_manuscript/CD3_slides/AAA591.CD3.location-a/AAA591.CD3.location-a.run1	255	0.7	0.06	0.7	0.06	-8.85447162386	-11.8574130883	1.17638888279	0.15399559375
10042.0	1682296.0	3905.0	14063.0	1682296.0	4000000.0	82.0	3.0	3.0	2.47	1.13	0.05	8.77	0.35	0.69	0.15	7.41	0.4	2.17	1.43	0.57	AAA591.CD3.location-a.X11.Y10.tile.tissue.png	38	1	2000	38	c9c37c76dca25ba34b8549d6955c7a54	0	0	0	0	0	0	0	0	0	0	0	0	0	/home/dhl_ec/bnelissen/Slides/CD3_manuscript/CD3_slides/AAA591.CD3.location-a/AAA591.CD3.location-a.run1	255	0.7	0.06	0.7	0.06	-8.80135797633	-11.5720440537	1.25549221707	0.15093975
13959.0	3984425.0	5266.0	9395.0	3984425.0	4000000.0	106.0	1.0	2.56	2.69	1.14	0.0400000000002	6.04	0.53	1.13	0.0699999999999	12.68	0.53	3.09	1.42	0.67	AAA591.CD3.location-a.X11.Y11.tile.tissue.png	39	1	2000	39	d765ad04f4aa4aad0c3352c5dc5c8109	0	0	0	0	0	0	0	0	0	0	0	0	0	/home/dhl_ec/bnelissen/Slides/CD3_manuscript/CD3_slides/AAA591.CD3.location-a/AAA591.CD3.location-a.run1	255	0.7	0.0659358065355	0.7	0.0659358065355	-9.12525004254	-12.0349824156	1.39817873775	0.0677347637939
33022.0	4000000.0	12790.0	7996.0	4000000.0	4000000.0	274.0	1.0	1.0	1.08	1.09	0.05	5.83	0.28	0.69	0.05	9.2	0.35	2.04	1.45	0.59	AAA591.CD3.location-a.X11.Y12.tile.tissue.png	40	1	2000	40	c2781a84be7b128d4f1fd7f0c3386a6a	0	0	0	0	0	0	0	0	0	0	0	0	0	/home/dhl_ec/bnelissen/Slides/CD3_manuscript/CD3_slides/AAA591.CD3.location-a/AAA591.CD3.location-a.run1	255	0.7	0.0776937665808	0.7	0.0776937665808	-8.80232877854	-11.1242759911	0.839931091469	0.0456706609928
14356.0	4000000.0	5645.0	7996.0	4000000.0	4000000.0	122.0	1.0	1.72	2.23	1.7	0.0599999999999	7.39	0.43	1.12	0.0599999999999	13.16	0.57	3.19	2.28	0.62	AAA591.CD3.location-a.X11.Y13.tile.tissue.png	41	1	2000	41	bff1316b2db4fa0945a829b47dae66fe	0	0	0	0	0	0	0	0	0	0	0	0	0	/home/dhl_ec/bnelissen/Slides/CD3_manuscript/CD3_slides/AAA591.CD3.location-a/AAA591.CD3.location-a.run1	255	0.7	0.0789132331302	0.7	0.0789132331302	-8.31736733386	0.0	0.435497634497	0.0160867265625
20119.0	3865075.0	8610.0	9261.0	3865075.0	4000000.0	207.0	2.0	1.18	1.86	1.09	0.04	7.24	0.34	0.7	0.0599999999999	9.17	0.34	2.05	1.45	0.4	AAA591.CD3.location-a.X11.Y14.tile.tissue.png	42	1	2000	42	3b1ca9856223367cf37b0eaa54b99ad6	0	0	0	0	0	0	0	0	0	0	0	0	0	/home/dhl_ec/bnelissen/Slides/CD3_manuscript/CD3_slides/AAA591.CD3.location-a/AAA591.CD3.location-a.run1	255	0.7	0.06	0.7	0.06	-8.5284597628	-11.3470122489	0.964160971883	0.0639557451172
6058.0	1706291.0	2675.0	9894.0	1706291.0	4000000.0	65.0	2.0	0.93	2.15	1.08	0.04	6.45	0.34	0.69	0.15	7.4	0.26	2.08	1.44	0.55	AAA591.CD3.location-a.X11.Y15.tile.tissue.png	43	1	2000	43	ae7fadcf6f951cf6178043dd22dd56d4	0	0	0	0	0	0	0	0	0	0	0	0	0	/home/dhl_ec/bnelissen/Slides/CD3_manuscript/CD3_slides/AAA591.CD3.location-a/AAA591.CD3.location-a.run1	255	0.7	0.06	0.7	0.06	-8.66408169273	-11.0208039305	0.942205458343	0.103534642578
2878.0	3994522.0	1382.0	7996.0	3994522.0	4000000.0	37.0	1.0	2.87	2.83	1.1	0.04	6.07	0.34	0.68	0.0600000000002	8.91	0.34	2.03	2.35	0.55	AAA591.CD3.location-a.X11.Y16.tile.tissue.png	44	1	2000	44	dbe6e53753bf1001cce1b3dee7679fb8	0	0	0	0	0	0	0	0	0	0	0	0	0	/home/dhl_ec/bnelissen/Slides/CD3_manuscript/CD3_slides/AAA591.CD3.location-a/AAA591.CD3.location-a.run1	255	0.7	0.0623038606852	0.7	0.0623038606852	-8.34472861004	-11.2770478481	0.589341814268	0.0187251342163
548.0	3999983.0	218.0	8002.0	3999983.0	4000000.0	5.0	1.0	2.18	2.26	1.26	0.0600000000002	6.11	0.53	1.17	0.0699999999999	10.42	0.43	3.45	2.31	0.61	AAA591.CD3.location-a.X11.Y17.tile.tissue.png	45	1	2000	45	d7483e6be4936ffcc8de0f20cd1e7ae4	0	0	0	0	0	0	0	0	0	0	0	0	0	/home/dhl_ec/bnelissen/Slides/CD3_manuscript/CD3_slides/AAA591.CD3.location-a/AAA591.CD3.location-a.run1	255	0.7	0.06	0.7	0.06	-8.6269625467	-11.7114868062	0.594847817003	0.0469935487657
0.0	3999115.0	0.0	8091.0	3999115.0	4000000.0	0.0	1.0	1.13	1.94	1.07	0.04	6.32	0.55	1.22	0.0799999999999	12.48	0.49	3.3	1.43	0.61	AAA591.CD3.location-a.X11.Y18.tile.tissue.png	46	1	2000	46	51cda2f36a371e858c44b1e0d1f79bea	0	0	0	0	0	0	0	0	0	0	0	0	0	/home/dhl_ec/bnelissen/Slides/CD3_manuscript/CD3_slides/AAA591.CD3.location-a/AAA591.CD3.location-a.run1	255	0.7	0.06	0.7	0.06	-8.40552993408	-11.6813601814	1.468172856	0.0582755644073
228.0	3960087.0	116.0	8350.0	3960087.0	4000000.0	3.0	1.0	1.27	2.08	1.26	0.04	6.22	0.54	1.15	0.0699999999999	9.38	0.52	3.26	2.19	0.61	AAA591.CD3.location-a.X11.Y19.tile.tissue.png	47	1	2000	47	e8589c564bc35c4d8f2d1a1d656da9ff	0	0	0	0	0	0	0	0	0	0	0	0	0	/home/dhl_ec/bnelissen/Slides/CD3_manuscript/CD3_slides/AAA591.CD3.location-a/AAA591.CD3.location-a.run1	255	0.7	0.06	0.7	0.06	-9.5755259301	-12.0625117384	1.74740750272	0.065353765625
213.0	2758638.0	86.0	20254.0	2758638.0	4000000.0	2.0	4.0	1.01	1.16	1.07	0.04	6.37	0.36	0.68	0.11	8.07	0.29	2.09	1.45	0.48	AAA591.CD3.location-a.X11.Y20.tile.tissue.png	48	1	2000	48	218aeb86ba64d6668bf3618c2150a8ba	0	0	0	0	0	0	0	0	0	0	0	0	0	/home/dhl_ec/bnelissen/Slides/CD3_manuscript/CD3_slides/AAA591.CD3.location-a/AAA591.CD3.location-a.run1	255	0.7	0.06	0.7	0.06	-9.02385605973	-12.4767085305	1.32963127189	0.213069085938
87.0	2242547.0	45.0	7166.0	2242547.0	4000000.0	1.0	1.0	0.8	1.16	1.08	0.04	6.59	0.35	0.68	0.12	7.69	0.27	2.01	1.43	0.59	AAA591.CD3.location-a.X11.Y21.tile.tissue.png	49	1	2000	49	ad9f0247d3c1137a2f3dec2b6277fe26	0	0	0	0	0	0	0	0	0	0	0	0	0	/home/dhl_ec/bnelissen/Slides/CD3_manuscript/CD3_slides/AAA591.CD3.location-a/AAA591.CD3.location-a.run1	255	0.7	0.06	0.7	0.06	-8.52173193796	-11.5534962341	0.69114087946	0.119677761719
0.0	2563.0	0.0	229.0	2563.0	3032000.0	0.0	1.0	0.72	0.92	1.29	0.0699999999999	6.65	0.45	1.07	0.25	5.9	0.15	2.3	1.66	0.39	AAA591.CD3.location-a.X11.Y22.tile.tissue.png	50	1	2000	50	56fa5302fe6070a9c812401c6a6a6ed1	0	0	0	0	0	0	0	0	0	0	0	0	0	/home/dhl_ec/bnelissen/Slides/CD3_manuscript/CD3_slides/AAA591.CD3.location-a/AAA591.CD3.location-a.run1	255	0.7	0.06	0.7	0.06	0.0	-12.491760057	4.23157752756	1.5443246995
0.0	1404.0	0.0	178.0	1404.0	4000000.0	0.0	1.0	1.18	1.56	1.73	0.0700000000002	8.97	0.54	1.24	0.3	7.79	0.2	3.06	2.3	0.53	AAA591.CD3.location-a.X11.Y7.tile.tissue.png	51	1	2000	51	c17ad2c398a1cec796548c3111eb627b	0	0	0	0	0	0	0	0	0	0	0	0	0	/home/dhl_ec/bnelissen/Slides/CD3_manuscript/CD3_slides/AAA591.CD3.location-a/AAA591.CD3.location-a.run1	255	0.7	0.06	0.7	0.06	0.0	-11.8431529502	5.28597213876	8.43828822697
0.0	14217.0	0.0	1472.0	14217.0	4000000.0	0.0	6.0	1.07	1.82	1.28	0.05	6.31	0.34	0.69	0.2	5.99	0.2	3.03	2.34	0.48	AAA591.CD3.location-a.X11.Y8.tile.tissue.png	52	1	2000	52	6213fbfdf44c7c67ff47dac862df9f65	0	0	0	0	0	0	0	0	0	0	0	0	0	/home/dhl_ec/bnelissen/Slides/CD3_manuscript/CD3_slides/AAA591.CD3.location-a/AAA591.CD3.location-a.run1	255	0.7	0.06	0.7	0.06	-8.319720171	-10.8325736936	2.14251750363	0.100395436401
0.0	0.0	0.0	0.0	0.0	4000000.0	0.0	0.0	1.04	1.45	1.71	0.0599999999999	6.84	0.28	0.68	0.2	4.37	0.12	1.89	1.45	0.34	AAA591.CD3.location-a.X11.Y9.tile.tissue.png	53	1	2000	53	a3c3c1a30576ecebb4b03f83adb354a9	0	0	0	0	0	0	0	0	0	0	0	0	0	/home/dhl_ec/bnelissen/Slides/CD3_manuscript/CD3_slides/AAA591.CD3.location-a/AAA591.CD3.location-a.run1	255	1.0	0.06	1.0	0.06	0.0	-11.9560258571	0.0	0.117248643574
590.0	44639.0	234.0	1296.0	44639.0	4000000.0	4.0	2.0	2.55	2.22	1.09	0.0699999999999	6.81	0.34	0.68	0.21	6.27	0.2	1.95	1.44	0.55	AAA591.CD3.location-a.X12.Y10.tile.tissue.png	54	1	2000	54	885fce5eb47427f825be24e63422a156	0	0	0	0	0	0	0	0	0	0	0	0	0	/home/dhl_ec/bnelissen/Slides/CD3_manuscript/CD3_slides/AAA591.CD3.location-a/AAA591.CD3.location-a.run1	255	0.7	0.06	0.7	0.06	-9.01080098138	-11.8717983998	1.40376400167	0.116505409668
13601.0	3126661.0	5076.0	8420.0	3126661.0	4000000.0	103.0	2.0	1.31	2.56	1.87	0.0699999999999	8.1	0.57	1.13	0.13	9.37	0.48	3.38	2.22	0.59	AAA591.CD3.location-a.X12.Y11.tile.tissue.png	55	1	2000	55	69980a8e21f8911c10f2b553befa9106	0	0	0	0	0	0	0	0	0	0	0	0	0	/home/dhl_ec/bnelissen/Slides/CD3_manuscript/CD3_slides/AAA591.CD3.location-a/AAA591.CD3.location-a.run1	255	0.7	0.06	0.7	0.06	-8.95078526573	-11.0391615557	1.30655370319	0.0559802460937
22037.0	4000000.0	8704.0	7996.0	4000000.0	4000000.0	188.0	1.0	1.17	1.66	1.19	0.0600000000002	8.35	0.28	0.69	0.05	9.11	0.34	2.04	1.43	0.58	AAA591.CD3.location-a.X12.Y12.tile.tissue.png	56	1	2000	56	0943abce56dd543759719fc4fbb5f919	0	0	0	0	0	0	0	0	0	0	0	0	0	/home/dhl_ec/bnelissen/Slides/CD3_manuscript/CD3_slides/AAA591.CD3.location-a/AAA591.CD3.location-a.run1	255	0.7	0.0692686748647	0.7	0.0692686748647	-9.01957389351	-11.9171442979	1.21218870486	0.0680753747559
17262.0	3999920.0	6932.0	8012.0	3999920.0	4000000.0	150.0	1.0	0.71	1.05	1.22	0.0599999999999	8.45	0.53	1.16	0.0700000000002	11.07	0.34	3.13	2.25	0.64	AAA591.CD3.location-a.X12.Y13.tile.tissue.png	57	1	2000	57	41dde4c2f7b3503d00810eb965ea796b	0	0	0	0	0	0	0	0	0	0	0	0	0	/home/dhl_ec/bnelissen/Slides/CD3_manuscript/CD3_slides/AAA591.CD3.location-a/AAA591.CD3.location-a.run1	255	0.7	0.0798165002461	0.7	0.0798165002461	-8.4132086817	-10.2576008856	0.446898960349	0.0258412350372
12199.0	3971875.0	5050.0	8768.0	3971875.0	4000000.0	119.0	2.0	1.05	1.05	1.08	0.04	7.1	0.34	0.69	0.05	9.02	0.34	2.03	1.43	0.59	AAA591.CD3.location-a.X12.Y14.tile.tissue.png	58	1	2000	58	8e8b17053d2d5f3ae3bf7468c6d1d4b1	0	0	0	0	0	0	0	0	0	0	0	0	0	/home/dhl_ec/bnelissen/Slides/CD3_manuscript/CD3_slides/AAA591.CD3.location-a/AAA591.CD3.location-a.run1	255	0.7	0.0764308103503	0.7	0.0764308103503	-8.59264307106	-11.718755261	0.930587938819	0.0503071608887
4193.0	1510149.0	1853.0	6642.0	1510149.0	4000000.0	48.0	1.0	1.07	1.51	1.18	0.04	6.67	0.53	0.67	0.15	7.42	0.38	3.14	2.33	0.62	AAA591.CD3.location-a.X12.Y15.tile.tissue.png	59	1	2000	59	5ffad8bc5bb9d6d2cc5c3e85240f1d50	0	0	0	0	0	0	0	0	0	0	0	0	0	/home/dhl_ec/bnelissen/Slides/CD3_manuscript/CD3_slides/AAA591.CD3.location-a/AAA591.CD3.location-a.run1	255	0.7	0.06	0.7	0.06	-8.84468539261	-11.2720234215	1.36651674463	0.145219597656
3786.0	2594613.0	1689.0	10954.0	2594613.0	4000000.0	42.0	2.0	0.99	1.4	1.82	0.0699999999999	9.19	0.53	1.12	0.15	9.01	0.29	2.08	1.45	0.59	AAA591.CD3.location-a.X12.Y16.tile.tissue.png	60	1	2000	60	b76cf466b7f659b6a6143560024df632	0	0	0	0	0	0	0	0	0	0	0	0	0	/home/dhl_ec/bnelissen/Slides/CD3_manuscript/CD3_slides/AAA591.CD3.location-a/AAA591.CD3.location-a.run1	255	0.7	0.06	0.7	0.06	-8.65239937444	-11.1146167193	1.10809355699	0.112830058594
1416.0	3951874.0	685.0	9491.0	3951874.0	4000000.0	19.0	3.0	1.17	1.8	1.09	0.0600000000002	9.45	0.54	1.13	0.0799999999999	9.22	0.33	2.05	1.43	0.73	AAA591.CD3.location-a.X12.Y17.tile.tissue.png	61	1	2000	61	70247fa96503e75f03d1dabf15be7b4d	0	0	0	0	0	0	0	0	0	0	0	0	0	/home/dhl_ec/bnelissen/Slides/CD3_manuscript/CD3_slides/AAA591.CD3.location-a/AAA591.CD3.location-a.run1	255	0.7	0.06	0.7	0.06	-8.77548370489	-11.4448717881	0.866146220983	0.0303759466553
520.0	4000000.0	256.0	7996.0	4000000.0	4000000.0	7.0	1.0	2.56	3.8	1.07	0.05	5.97	0.27	0.68	0.05	8.89	0.34	2.05	1.44	0.58	AAA591.CD3.location-a.X12.Y18.tile.tissue.png	62	1	2000	62	5e45fa67e86ac3a9bd2aff4befbaa0a8	0	0	0	0	0	0	0	0	0	0	0	0	0	/home/dhl_ec/bnelissen/Slides/CD3_manuscript/CD3_slides/AAA591.CD3.location-a/AAA591.CD3.location-a.run1	255	0.7	0.06	0.7	0.06	-8.87795219763	-12.1268070215	0.77697379571	0.0700310537567
0.0	3949909.0	0.0	11795.0	3949909.0	4000000.0	0.0	1.0	3.48	0.99	1.8	0.0599999999999	5.92	0.53	0.78	0.0599999999999	8.78	0.28	2.11	1.45	0.59	AAA591.CD3.location-a.X12.Y19.tile.tissue.png	63	1	2000	63	f455382e622a1abf1c29eee99764d912	0	0	0	0	0	0	0	0	0	0	0	0	0	/home/dhl_ec/bnelissen/Slides/CD3_manuscript/CD3_slides/AAA591.CD3.location-a/AAA591.CD3.location-a.run1	255	0.7	0.06	0.7	0.06	-8.27319514258	-11.8095994033	1.43182883412	0.0452306884766
85.0	2847324.0	38.0	13172.0	2847324.0	4000000.0	1.0	6.0	1.12	1.53	1.16	0.0500000000002	6.37	0.53	1.17	0.16	10.88	0.3	2.08	1.42	0.64	AAA591.CD3.location-a.X12.Y20.tile.tissue.png	64	1	2000	64	dd4949dfd14a816f52e5e9f65198dafe	0	0	0	0	0	0	0	0	0	0	0	0	0	/home/dhl_ec/bnelissen/Slides/CD3_manuscript/CD3_slides/AAA591.CD3.location-a/AAA591.CD3.location-a.run1	255	0.7	0.06	0.7	0.06	-8.91390638804	-11.3031802138	1.44449855392	0.131073089844
0.0	179374.0	0.0	4264.0	179374.0	4000000.0	0.0	3.0	0.99	1.29	1.07	0.05	6.58	0.35	0.72	0.19	6.25	0.21	3.05	2.22	0.55	AAA591.CD3.location-a.X12.Y21.tile.tissue.png	65	1	2000	65	27f604f72bf0f87968ba2497a9a6f3ef	0	0	0	0	0	0	0	0	0	0	0	0	0	/home/dhl_ec/bnelissen/Slides/CD3_manuscript/CD3_slides/AAA591.CD3.location-a/AAA591.CD3.location-a.run1	255	0.7	0.06	0.7	0.06	-8.48162130327	-11.8600606416	2.08642517832	2.5590877002
0.0	3304.0	0.0	262.0	3304.0	4000000.0	0.0	1.0	0.98	1.18	1.07	0.05	6.2	0.35	0.79	0.2	5.39	0.13	2.2	1.64	0.33	AAA591.CD3.location-a.X12.Y8.tile.tissue.png	66	1	2000	66	c205896bc88aff6a7a134ea8cf163125	0	0	0	0	0	0	0	0	0	0	0	0	0	/home/dhl_ec/bnelissen/Slides/CD3_manuscript/CD3_slides/AAA591.CD3.location-a/AAA591.CD3.location-a.run1	255	0.7	0.06	0.7	0.06	0.0	-12.3065904901	1.25945025206	6.02483541139
0.0	0.0	0.0	0.0	0.0	4000000.0	0.0	0.0	0.91	1.2	1.06	0.05	5.97	0.28	0.69	0.2	4.48	0.12	1.88	1.43	0.35	AAA591.CD3.location-a.X12.Y9.tile.tissue.png	67	1	2000	67	cb53127706800e55f6ed69a9eabcea5b	0	0	0	0	0	0	0	0	0	0	0	0	0	/home/dhl_ec/bnelissen/Slides/CD3_manuscript/CD3_slides/AAA591.CD3.location-a/AAA591.CD3.location-a.run1	255	1.0	0.06	1.0	0.06	0.0	-10.4125610013	0.0	0.844312896851
0.0	2808.0	0.0	277.0	2808.0	4000000.0	0.0	1.0	1.98	2.52	1.14	0.05	6.36	0.34	0.68	0.19	6.04	0.13	1.93	1.43	0.53	AAA591.CD3.location-a.X13.Y10.tile.tissue.png	68	1	2000	68	58cdbbdaef57e734157de80a580ba2ad	0	0	0	0	0	0	0	0	0	0	0	0	0	/home/dhl_ec/bnelissen/Slides/CD3_manuscript/CD3_slides/AAA591.CD3.location-a/AAA591.CD3.location-a.run1	255	0.7	0.06	0.7	0.06	-8.70275954686	-12.4161116352	6.09608723288	0.0815350105591
6151.0	609735.0	2283.0	5766.0	609735.0	4000000.0	45.0	4.0	2.84	2.49	1.08	0.05	6.44	0.35	0.67	0.17	6.75	0.22	2.02	1.44	0.51	AAA591.CD3.location-a.X13.Y11.tile.tissue.png	69	1	2000	69	1a93b2740eaed2cddafb9028ea8c67bd	0	0	0	0	0	0	0	0	0	0	0	0	0	/home/dhl_ec/bnelissen/Slides/CD3_manuscript/CD3_slides/AAA591.CD3.location-a/AAA591.CD3.location-a.run1	255	0.7	0.06	0.7	0.06	-8.9424127943	-11.1742017931	1.29124356886	0.0829138574219
16964.0	3565064.0	6384.0	8646.0	3565064.0	4000000.0	132.0	1.0	4.1	2.47	1.09	0.04	6.84	0.35	0.68	0.0700000000002	8.72	0.33	2.04	1.43	0.64	AAA591.CD3.location-a.X13.Y12.tile.tissue.png	70	1	2000	70	78d74613bd6573a56051d980d411e389	0	0	0	0	0	0	0	0	0	0	0	0	0	/home/dhl_ec/bnelissen/Slides/CD3_manuscript/CD3_slides/AAA591.CD3.location-a/AAA591.CD3.location-a.run1	255	0.7	0.06	0.7	0.06	-9.04958759041	-11.2779228157	1.48022990908	0.062925909668
18518.0	4000000.0	7125.0	7996.0	4000000.0	4000000.0	147.0	1.0	4.05	2.65	1.18	0.05	6.25	0.28	0.7	0.04	9.23	0.35	2.05	1.44	0.41	AAA591.CD3.location-a.X13.Y13.tile.tissue.png	71	1	2000	71	cc73a68b34d04f2adebeda41e3e5a7fa	0	0	0	0	0	0	0	0	0	0	0	0	0	/home/dhl_ec/bnelissen/Slides/CD3_manuscript/CD3_slides/AAA591.CD3.location-a/AAA591.CD3.location-a.run1	255	0.7	0.0763686405378	0.7	0.0763686405378	-8.39197089503	-11.6020043472	0.438343545883	0.029229760952
9940.0	4000000.0	4001.0	7996.0	4000000.0	4000000.0	91.0	1.0	3.05	3.3	1.09	0.05	5.99	0.27	0.7	0.04	8.96	0.34	2.03	1.44	0.39	AAA591.CD3.location-a.X13.Y14.tile.tissue.png	72	1	2000	72	44f2d22a7dd8a41cd6141bbe6339487e	0	0	0	0	0	0	0	0	0	0	0	0	0	/home/dhl_ec/bnelissen/Slides/CD3_manuscript/CD3_slides/AAA591.CD3.location-a/AAA591.CD3.location-a.run1	255	0.7	0.0804171563559	0.7	0.0804171563559	-8.47530988869	-11.2048273944	0.596520590731	0.0304733870449
8067.0	2421945.0	3448.0	8062.0	2421945.0	4000000.0	85.0	3.0	1.84	1.89	1.07	0.05	6.53	0.34	0.68	0.11	7.93	0.28	2.03	1.43	0.38	AAA591.CD3.location-a.X13.Y15.tile.tissue.png	73	1	2000	73	822bd7bb84dc6882fbda90761e70040e	0	0	0	0	0	0	0	0	0	0	0	0	0	/home/dhl_ec/bnelissen/Slides/CD3_manuscript/CD3_slides/AAA591.CD3.location-a/AAA591.CD3.location-a.run1	255	0.7	0.06	0.7	0.06	-8.86964663583	-11.5681437487	1.4996807946	0.157657582031
1415.0	336172.0	641.0	6142.0	336172.0	4000000.0	16.0	2.0	2.48	2.78	1.07	0.04	6.3	0.34	0.67	0.18	6.4	0.31	3.15	1.92	0.52	AAA591.CD3.location-a.X13.Y16.tile.tissue.png	74	1	2000	74	1695fcea6a4c2e38cbbb8c1092da000a	0	0	0	0	0	0	0	0	0	0	0	0	0	/home/dhl_ec/bnelissen/Slides/CD3_manuscript/CD3_slides/AAA591.CD3.location-a/AAA591.CD3.location-a.run1	255	0.7	0.06	0.7	0.06	-8.88348567831	-11.6450850002	1.97321526617	0.141837025391
5288.0	3497881.0	2408.0	13387.0	3497881.0	4000000.0	61.0	2.0	3.42	2.9	1.61	0.0599999999999	8.25	0.54	1.15	0.11	12.87	0.5	3.19	1.93	0.63	AAA591.CD3.location-a.X13.Y17.tile.tissue.png	75	1	2000	75	1a933b314946f21d5e2ca5c29448e2a1	0	0	0	0	0	0	0	0	0	0	0	0	0	/home/dhl_ec/bnelissen/Slides/CD3_manuscript/CD3_slides/AAA591.CD3.location-a/AAA591.CD3.location-a.run1	255	0.7	0.06	0.7	0.06	-8.4077819975	-11.362818752	0.951362705088	0.08471521875
2589.0	3298474.0	1240.0	10692.0	3298474.0	4000000.0	34.0	2.0	3.41	2.89	1.68	0.0599999999999	8.77	0.53	1.13	0.12	11.93	0.49	3.21	2.24	0.66	AAA591.CD3.location-a.X13.Y18.tile.tissue.png	76	1	2000	76	dafd05b847eea9c22052593128a2f1d6	0	0	0	0	0	0	0	0	0	0	0	0	0	/home/dhl_ec/bnelissen/Slides/CD3_manuscript/CD3_slides/AAA591.CD3.location-a/AAA591.CD3.location-a.run1	255	0.7	0.06	0.7	0.06	-8.84914444545	-11.4428004282	1.31389020609	0.0851360527344
66.0	4000000.0	35.0	7996.0	4000000.0	4000000.0	1.0	1.0	2.54	2.92	1.7	0.0599999999999	9.96	0.45	1.16	0.0700000000002	12.6	0.52	3.17	2.27	2.25	AAA591.CD3.location-a.X13.Y19.tile.tissue.png	77	1	2000	77	ebf6b34d331748ed0ad0a6c7ca50e220	0	0	0	0	0	0	0	0	0	0	0	0	0	/home/dhl_ec/bnelissen/Slides/CD3_manuscript/CD3_slides/AAA591.CD3.location-a/AAA591.CD3.location-a.run1	255	0.7	0.06	0.7	0.06	-8.43286341871	-12.0128559725	0.795871461763	0.0536266429501
0.0	2753615.0	0.0	12672.0	2753615.0	4000000.0	0.0	1.0	1.34	3.03	1.21	0.0500000000002	6.28	0.58	1.17	0.14	11.01	0.36	3.41	2.3	1.08	AAA591.CD3.location-a.X13.Y20.tile.tissue.png	78	1	2000	78	f7ffe3d3b6a5a0c911b3e25bc91af6e7	0	0	0	0	0	0	0	0	0	0	0	0	0	/home/dhl_ec/bnelissen/Slides/CD3_manuscript/CD3_slides/AAA591.CD3.location-a/AAA591.CD3.location-a.run1	255	0.7	0.06	0.7	0.06	-8.38273470561	-10.9825075912	1.39667983069	0.109277597656
0.0	0.0	0.0	0.0	0.0	4000000.0	0.0	0.0	2.74	2.73	1.06	0.0599999999999	6.04	0.28	0.8	0.2	4.34	0.19	3.2	2.59	0.95	AAA591.CD3.location-a.X13.Y21.tile.tissue.png	79	1	2000	79	a16fe652297a07dce761eeef091fd14b	0	0	0	0	0	0	0	0	0	0	0	0	0	/home/dhl_ec/bnelissen/Slides/CD3_manuscript/CD3_slides/AAA591.CD3.location-a/AAA591.CD3.location-a.run1	255	1.0	0.06	1.0	0.06	0.0	-10.7481463143	0.0	5.28373327098
0.0	0.0	0.0	0.0	0.0	4000000.0	0.0	0.0	2.38	2.71	1.06	0.0599999999999	5.86	0.27	1.27	0.32	6.24	0.2	2.95	2.34	1.52	AAA591.CD3.location-a.X13.Y9.tile.tissue.png	80	1	2000	80	78f3b33639ae58c6cefcd022be400368	0	0	0	0	0	0	0	0	0	0	0	0	0	/home/dhl_ec/bnelissen/Slides/CD3_manuscript/CD3_slides/AAA591.CD3.location-a/AAA591.CD3.location-a.run1	255	1.0	0.06	1.0	0.06	0.0	-11.5784848879	0.0	8.55130222632
0.0	0.0	0.0	0.0	0.0	4000000.0	0.0	0.0	1.74	1.29	1.06	0.0599999999999	6.03	0.27	0.74	0.2	4.35	0.19	2.95	1.72	0.98	AAA591.CD3.location-a.X14.Y10.tile.tissue.png	81	1	2000	81	024d7c9d2577126b85216d11fc6f155f	0	0	0	0	0	0	0	0	0	0	0	0	0	/home/dhl_ec/bnelissen/Slides/CD3_manuscript/CD3_slides/AAA591.CD3.location-a/AAA591.CD3.location-a.run1	255	1.0	0.06	1.0	0.06	0.0	-10.7828543281	0.0	8.95060269807
0.0	1298.0	0.0	168.0	1298.0	4000000.0	0.0	1.0	1.98	2.1	1.75	0.0599999999999	7.1	0.36	0.68	0.2	5.39	0.13	1.94	1.44	0.71	AAA591.CD3.location-a.X14.Y11.tile.tissue.png	82	1	2000	82	764699a4170df3aeb56a953649689260	0	0	0	0	0	0	0	0	0	0	0	0	0	/home/dhl_ec/bnelissen/Slides/CD3_manuscript/CD3_slides/AAA591.CD3.location-a/AAA591.CD3.location-a.run1	255	0.7	0.06	0.7	0.06	0.0	-11.7468942336	0.819728763151	0.0602473456879
12932.0	1364071.0	4762.0	7822.0	1364071.0	4000000.0	94.0	4.0	2.33	1.8	1.69	0.0699999999997	9.82	0.52	1.14	0.26	10.01	0.38	3.16	2.3	0.54	AAA591.CD3.location-a.X14.Y12.tile.tissue.png	83	1	2000	83	a32453f798e05daacb4a1e207861e103	0	0	0	0	0	0	0	0	0	0	0	0	0	/home/dhl_ec/bnelissen/Slides/CD3_manuscript/CD3_slides/AAA591.CD3.location-a/AAA591.CD3.location-a.run1	255	0.7	0.06	0.7	0.06	-8.59408794381	-11.2329404374	0.945164398659	0.0810996445313
19021.0	3999977.0	7531.0	7996.0	3999977.0	4000000.0	165.0	1.0	1.12	2.06	1.73	0.0599999999999	8.53	0.54	1.16	0.0799999999999	12.81	0.54	3.22	2.31	0.62	AAA591.CD3.location-a.X14.Y13.tile.tissue.png	84	1	2000	84	6c46c8efd56e80efc676059f3b45b6fe	0	0	0	0	0	0	0	0	0	0	0	0	0	/home/dhl_ec/bnelissen/Slides/CD3_manuscript/CD3_slides/AAA591.CD3.location-a/AAA591.CD3.location-a.run1	255	0.7	0.0722775793819	0.7	0.0722775793819	-8.71483905832	-11.4673421011	0.753832183488	0.0512198733511
14526.0	3985059.0	6209.0	8178.0	3985059.0	4000000.0	149.0	1.0	1.51	2.46	1.73	0.0599999999999	8.52	0.53	1.16	0.0699999999997	12.67	0.54	3.21	2.29	0.61	AAA591.CD3.location-a.X14.Y14.tile.tissue.png	85	1	2000	85	901f314f02a80fc82e04d018f1ae9d71	0	0	0	0	0	0	0	0	0	0	0	0	0	/home/dhl_ec/bnelissen/Slides/CD3_manuscript/CD3_slides/AAA591.CD3.location-a/AAA591.CD3.location-a.run1	255	0.7	0.0748074344546	0.7	0.0748074344546	-8.38093231981	-11.1624542996	0.465869033743	0.0259320511475
37961.0	3439721.0	14787.0	8444.0	3439721.0	4000000.0	317.0	1.0	1.51	2.45	1.08	0.0500000000002	6.4	0.35	0.68	0.0699999999997	9.44	0.58	3.55	1.75	0.59	AAA591.CD3.location-a.X14.Y15.tile.tissue.png	86	1	2000	86	80a9ab32e1cc79bd67761d9419445ab2	0	0	0	0	0	0	0	0	0	0	0	0	0	/home/dhl_ec/bnelissen/Slides/CD3_manuscript/CD3_slides/AAA591.CD3.location-a/AAA591.CD3.location-a.run1	255	0.7	0.06	0.7	0.06	-8.75008729017	-11.5518417863	0.960031560779	0.0989835078125
3101.0	791285.0	1391.0	6292.0	791285.0	4000000.0	33.0	2.0	2.73	2.41	1.75	0.0599999999999	9.11	0.54	1.14	0.26	9.57	0.34	3.21	2.35	0.559999999999	AAA591.CD3.location-a.X14.Y16.tile.tissue.png	87	1	2000	87	e2b45e4a96abfec437a3507bfb26bc2c	0	0	0	0	0	0	0	0	0	0	0	0	0	/home/dhl_ec/bnelissen/Slides/CD3_manuscript/CD3_slides/AAA591.CD3.location-a/AAA591.CD3.location-a.run1	255	0.7	0.06	0.7	0.06	-9.1252122455	-12.0124871096	1.83339559958	0.215854351562
3777.0	3477574.0	1641.0	9308.0	3477574.0	4000000.0	40.0	2.0	2.38	1.77	1.07	0.04	6.24	0.35	0.68	0.0700000000002	8.76	0.32	3.32	2.21	0.61	AAA591.CD3.location-a.X14.Y17.tile.tissue.png	88	1	2000	88	dffe8c4748d3977c9e1e30d68f7412eb	0	0	0	0	0	0	0	0	0	0	0	0	0	/home/dhl_ec/bnelissen/Slides/CD3_manuscript/CD3_slides/AAA591.CD3.location-a/AAA591.CD3.location-a.run1	255	0.7	0.060050982421	0.7	0.060050982421	-8.37731055342	-10.7535581532	0.848725675754	0.0527461533203
3150.0	2413842.0	1423.0	10136.0	2413842.0	4000000.0	36.0	4.0	4.03	1.87	1.74	0.0599999999999	10.6	0.53	1.15	0.17	11.24	0.43	3.3	2.37	0.6	AAA591.CD3.location-a.X14.Y18.tile.tissue.png	89	1	2000	89	3298f246090ddb0b174cabbcfd860b78	0	0	0	0	0	0	0	0	0	0	0	0	0	/home/dhl_ec/bnelissen/Slides/CD3_manuscript/CD3_slides/AAA591.CD3.location-a/AAA591.CD3.location-a.run1	255	0.7	0.06	0.7	0.06	-8.5202653368	-10.853082356	1.10139963352	0.113439460938
1484.0	3389978.0	703.0	10640.0	3389978.0	4000000.0	20.0	3.0	2.78	1.39	1.72	0.0599999999999	9.56	0.55	1.16	0.12	12.3	0.48	3.38	2.56	0.7	AAA591.CD3.location-a.X14.Y19.tile.tissue.png	90	1	2000	90	5acc2a61b8d2b937e2bcdd6ba51a3cbb	0	0	0	0	0	0	0	0	0	0	0	0	0	/home/dhl_ec/bnelissen/Slides/CD3_manuscript/CD3_slides/AAA591.CD3.location-a/AAA591.CD3.location-a.run1	255	0.7	0.06	0.7	0.06	-9.0592457869	-11.6881651779	1.74626242036	0.103542917969
0.0	1283171.0	0.0	6352.0	1283171.0	4000000.0	0.0	1.0	2.57	1.57	1.08	0.0700000000002	9.22	0.53	1.15	0.24	8.69	0.28	3.2	2.35	0.58	AAA591.CD3.location-a.X14.Y20.tile.tissue.png	91	1	2000	91	8e482db447660f0fc21091fb87af1918	0	0	0	0	0	0	0	0	0	0	0	0	0	/home/dhl_ec/bnelissen/Slides/CD3_manuscript/CD3_slides/AAA591.CD3.location-a/AAA591.CD3.location-a.run1	255	0.7	0.06	0.7	0.06	0.0	-10.0518168042	1.03785027483	0.32956715918
0.0	0.0	0.0	0.0	0.0	4000000.0	0.0	0.0	1.43	2.38	1.07	0.0599999999999	6.07	0.28	0.82	0.19	4.5	0.12	1.88	1.44	0.33	AAA591.CD3.location-a.X14.Y21.tile.tissue.png	92	1	2000	92	28b83d912f7a12f5621e595a75f2a9e0	0	0	0	0	0	0	0	0	0	0	0	0	0	/home/dhl_ec/bnelissen/Slides/CD3_manuscript/CD3_slides/AAA591.CD3.location-a/AAA591.CD3.location-a.run1	255	1.0	0.06	1.0	0.06	0.0	-10.1021837856	0.0	1.47172831124
0.0	0.0	0.0	0.0	0.0	4000000.0	0.0	0.0	2.45	2.54	1.1	0.0699999999997	8.38	0.43	0.74	0.2	6.42	0.19	2.87	2.2	0.55	AAA591.CD3.location-a.X15.Y11.tile.tissue.png	93	1	2000	93	9009469a6229e0c5bb5779d015affe28	0	0	0	0	0	0	0	0	0	0	0	0	0	/home/dhl_ec/bnelissen/Slides/CD3_manuscript/CD3_slides/AAA591.CD3.location-a/AAA591.CD3.location-a.run1	255	1.0	0.06	1.0	0.06	0.0	-11.8559046052	0.0	7.10677520831
0.0	75690.0	0.0	1638.0	75690.0	4000000.0	0.0	2.0	1.07	1.34	1.15	0.0599999999999	8.95	0.54	1.15	0.31	8.46	0.21	3.13	2.37	0.61	AAA591.CD3.location-a.X15.Y12.tile.tissue.png	94	1	2000	94	3795710aa1dee9d4ab0d9ff5d4ea6719	0	0	0	0	0	0	0	0	0	0	0	0	0	/home/dhl_ec/bnelissen/Slides/CD3_manuscript/CD3_slides/AAA591.CD3.location-a/AAA591.CD3.location-a.run1	255	0.7	0.06	0.7	0.06	-7.57382479154	-9.77790093648	1.41579455585	0.0719452094727
11961.0	1845061.0	4834.0	8602.0	1845061.0	4000000.0	105.0	2.0	1.18	1.72	1.68	0.0599999999999	10.65	0.53	1.11	0.19	10.27	0.26	2.5	2.2	0.639999999999	AAA591.CD3.location-a.X15.Y13.tile.tissue.png	95	1	2000	95	7fc5e237a2a4ef39a2cdca935765598a	0	0	0	0	0	0	0	0	0	0	0	0	0	/home/dhl_ec/bnelissen/Slides/CD3_manuscript/CD3_slides/AAA591.CD3.location-a/AAA591.CD3.location-a.run1	255	0.7	0.06	0.7	0.06	-8.58435067624	-11.3069179633	0.900784752863	0.104505132812
17088.0	3351846.0	7297.0	10482.0	3351846.0	4000000.0	176.0	1.0	1.32	2.29	1.7	0.0700000000002	9.6	0.53	1.14	0.12	12.25	0.52	3.14	2.2	0.79	AAA591.CD3.location-a.X15.Y14.tile.tissue.png	96	1	2000	96	7edb8ff25e54e460bfe58d0b5477b8cf	0	0	0	0	0	0	0	0	0	0	0	0	0	/home/dhl_ec/bnelissen/Slides/CD3_manuscript/CD3_slides/AAA591.CD3.location-a/AAA591.CD3.location-a.run1	255	0.7	0.06	0.7	0.06	-8.65447370004	-11.6139722572	0.855952444421	0.102136761719
10702.0	2337833.0	4351.0	7219.0	2337833.0	4000000.0	100.0	1.0	2.54	2.68	1.34	0.0599999999999	8.97	0.54	1.12	0.17	10.87	0.43	3.0	2.19	0.57	AAA591.CD3.location-a.X15.Y15.tile.tissue.png	97	1	2000	97	d6752add9ffd2096b107956c5fe8c7f0	0	0	0	0	0	0	0	0	0	0	0	0	0	/home/dhl_ec/bnelissen/Slides/CD3_manuscript/CD3_slides/AAA591.CD3.location-a/AAA591.CD3.location-a.run1	255	0.7	0.06	0.7	0.06	-8.73943821114	-11.6101688455	1.07229401359	0.153912152344
258.0	104798.0	111.0	1810.0	104798.0	4000000.0	3.0	1.0	0.98	1.47	1.64	0.0599999999999	8.87	0.34	0.68	0.19	6.18	0.19	1.95	1.43	0.34	AAA591.CD3.location-a.X15.Y16.tile.tissue.png	98	1	2000	98	2d32b8420fc4c5e46686ffa04c2181f9	0	0	0	0	0	0	0	0	0	0	0	0	0	/home/dhl_ec/bnelissen/Slides/CD3_manuscript/CD3_slides/AAA591.CD3.location-a/AAA591.CD3.location-a.run1	255	0.7	0.06	0.7	0.06	-8.83812310923	-11.8490701119	1.36470821818	0.199323004883
12785.0	3571355.0	4436.0	8447.0	3571355.0	4000000.0	94.0	2.0	0.89	1.31	1.07	0.04	6.45	0.34	0.69	0.0599999999999	8.77	0.51	3.22	2.25	0.63	AAA591.CD3.location-a.X15.Y17.tile.tissue.png	99	1	2000	99	4d2e383dfa849dc890b1964bc4f1e551	0	0	0	0	0	0	0	0	0	0	0	0	0	/home/dhl_ec/bnelissen/Slides/CD3_manuscript/CD3_slides/AAA591.CD3.location-a/AAA591.CD3.location-a.run1	255	0.7	0.06	0.7	0.06	-8.46849997829	-11.0933795644	0.786776579305	0.0892668066406
6512.0	3155266.0	2804.0	11228.0	3155266.0	4000000.0	69.0	2.0	1.14	1.61	1.74	0.0599999999999	9.23	0.53	1.19	0.12	12.53	0.49	3.21	2.24	0.6	AAA591.CD3.location-a.X15.Y18.tile.tissue.png	100	1	2000	100	bfd6eaa58b0703e4f815535a89e85f0e	0	0	0	0	0	0	0	0	0	0	0	0	0	/home/dhl_ec/bnelissen/Slides/CD3_manuscript/CD3_slides/AAA591.CD3.location-a/AAA591.CD3.location-a.run1	255	0.7	0.06	0.7	0.06	-8.65430690645	-11.3054984172	1.28339941696	0.136530753906
609.0	708143.0	302.0	9106.0	708143.0	4000000.0	8.0	6.0	1.4	2.29	1.08	0.0500000000002	6.5	0.35	0.68	0.18	6.94	0.22	2.05	1.43	0.36	AAA591.CD3.location-a.X15.Y19.tile.tissue.png	101	1	2000	101	da17dbbc5a20caa7984ef10924949321	0	0	0	0	0	0	0	0	0	0	0	0	0	/home/dhl_ec/bnelissen/Slides/CD3_manuscript/CD3_slides/AAA591.CD3.location-a/AAA591.CD3.location-a.run1	255	0.7	0.06	0.7	0.06	-9.47371051962	-11.0332482784	2.71301557221	0.581634765625
0.0	71992.0	0.0	1262.0	71992.0	4000000.0	0.0	1.0	2.1	2.2	1.11	0.0500000000002	7.68	0.34	0.76	0.2	5.51	0.14	2.31	1.43	0.34	AAA591.CD3.location-a.X15.Y20.tile.tissue.png	102	1	2000	102	c0d00c43bbd2d284166c002d4862dce5	0	0	0	0	0	0	0	0	0	0	0	0	0	/home/dhl_ec/bnelissen/Slides/CD3_manuscript/CD3_slides/AAA591.CD3.location-a/AAA591.CD3.location-a.run1	255	0.7	0.06	0.7	0.06	0.0	-11.4748674889	2.03916624417	4.478655
0.0	0.0	0.0	0.0	0.0	4000000.0	0.0	0.0	0.77	1.0	1.07	0.0499999999997	5.95	0.28	0.76	0.2	4.44	0.12	1.89	1.44	0.53	AAA591.CD3.location-a.X16.Y12.tile.tissue.png	103	1	2000	103	560e80a6a4d46f8f63efeba0c82692dd	0	0	0	0	0	0	0	0	0	0	0	0	0	/home/dhl_ec/bnelissen/Slides/CD3_manuscript/CD3_slides/AAA591.CD3.location-a/AAA591.CD3.location-a.run1	255	1.0	0.06	1.0	0.06	0.0	-11.4400326359	0.0	8.49214016477
0.0	4111.0	0.0	292.0	4111.0	4000000.0	0.0	1.0	2.78	2.21	1.12	0.0499999999997	6.35	0.34	0.68	0.2	5.99	0.2	3.23	2.25	0.57	AAA591.CD3.location-a.X16.Y13.tile.tissue.png	104	1	2000	104	5d6f34dfdd531c0455125e70e29b6575	0	0	0	0	0	0	0	0	0	0	0	0	0	/home/dhl_ec/bnelissen/Slides/CD3_manuscript/CD3_slides/AAA591.CD3.location-a/AAA591.CD3.location-a.run1	255	0.7	0.06	0.7	0.06	-7.58559258263	-11.2935973746	4.24104011221	0.503570563782
766.0	112360.0	317.0	1869.0	112360.0	4000000.0	7.0	2.0	2.69	2.62	1.11	0.0599999999999	7.17	0.34	0.68	0.19	6.28	0.2	1.98	1.44	0.34	AAA591.CD3.location-a.X16.Y14.tile.tissue.png	105	1	2000	105	2c4f624324ff15abde875bf42293b155	0	0	0	0	0	0	0	0	0	0	0	0	0	/home/dhl_ec/bnelissen/Slides/CD3_manuscript/CD3_slides/AAA591.CD3.location-a/AAA591.CD3.location-a.run1	255	0.7	0.06	0.7	0.06	-9.09477323872	-12.0633810549	1.602588009	0.11300298877
243.0	88214.0	122.0	1761.0	88214.0	4000000.0	3.0	2.0	2.18	2.93	1.31	0.0500000000002	6.21	0.34	0.67	0.2	6.36	0.21	1.97	1.45	0.34	AAA591.CD3.location-a.X16.Y15.tile.tissue.png	106	1	2000	106	731a7ccefaf06982863b8c611f5ddb09	0	0	0	0	0	0	0	0	0	0	0	0	0	/home/dhl_ec/bnelissen/Slides/CD3_manuscript/CD3_slides/AAA591.CD3.location-a/AAA591.CD3.location-a.run1	255	0.7	0.06	0.7	0.06	-8.69438281874	-11.9989969811	1.36558470869	0.173919503418
0.0	0.0	0.0	0.0	0.0	4000000.0	0.0	0.0	2.85	1.77	1.07	0.04	6.11	0.28	0.68	0.19	4.38	0.12	1.87	1.43	0.51	AAA591.CD3.location-a.X16.Y16.tile.tissue.png	107	1	2000	107	7f3fc4b16f58297e02e88327f6e2d1c4	0	0	0	0	0	0	0	0	0	0	0	0	0	/home/dhl_ec/bnelissen/Slides/CD3_manuscript/CD3_slides/AAA591.CD3.location-a/AAA591.CD3.location-a.run1	255	1.0	0.06	1.0	0.06	0.0	-11.904785089	0.0	0.135459340565
2251.0	3908165.0	1039.0	8464.0	3908165.0	4000000.0	27.0	1.0	3.12	2.9	1.1	0.0499999999997	6.8	0.35	0.67	0.0500000000002	8.93	0.34	2.04	1.49	0.59	AAA591.CD3.location-a.X16.Y17.tile.tissue.png	108	1	2000	108	799cb83069bdfd5ea02c43f572613c60	0	0	0	0	0	0	0	0	0	0	0	0	0	/home/dhl_ec/bnelissen/Slides/CD3_manuscript/CD3_slides/AAA591.CD3.location-a/AAA591.CD3.location-a.run1	255	0.7	0.06	0.7	0.06	-8.50287967219	-11.5122577029	1.08357902014	0.0441610854492
4456.0	2701878.0	1928.0	15687.0	2701878.0	4000000.0	48.0	2.0	1.06	1.49	1.78	0.0599999999999	9.04	0.53	1.13	0.15	8.75	0.29	2.07	1.43	0.380000000001	AAA591.CD3.location-a.X16.Y18.tile.tissue.png	109	1	2000	109	999edb433f8c7f740d72d9b660e2d446	0	0	0	0	0	0	0	0	0	0	0	0	0	/home/dhl_ec/bnelissen/Slides/CD3_manuscript/CD3_slides/AAA591.CD3.location-a/AAA591.CD3.location-a.run1	255	0.7	0.06	0.7	0.06	-8.98453844104	-11.5995193456	1.61033668586	0.155797664063
2210.0	1570875.0	1095.0	8292.0	1570875.0	4000000.0	31.0	2.0	0.71	1.08	1.06	0.0599999999999	6.63	0.34	0.68	0.14	7.24	0.26	2.07	1.44	0.37	AAA591.CD3.location-a.X16.Y19.tile.tissue.png	110	1	2000	110	7f58d9968f756b8e83a7aa12f1066ee0	0	0	0	0	0	0	0	0	0	0	0	0	0	/home/dhl_ec/bnelissen/Slides/CD3_manuscript/CD3_slides/AAA591.CD3.location-a/AAA591.CD3.location-a.run1	255	0.7	0.06	0.7	0.06	-9.22287985566	-10.8217389009	2.5013447445	0.597709414062
0.0	0.0	0.0	0.0	0.0	4000000.0	0.0	0.0	2.47	2.2	1.12	0.0600000000004	6.07	0.27	0.8	0.19	4.34	0.11	1.89	1.45	0.32	AAA591.CD3.location-a.X16.Y20.tile.tissue.png	111	1	2000	111	bab0b71f059871ebecf4b3d6ad98ec62	0	0	0	0	0	0	0	0	0	0	0	0	0	/home/dhl_ec/bnelissen/Slides/CD3_manuscript/CD3_slides/AAA591.CD3.location-a/AAA591.CD3.location-a.run1	255	1.0	0.06	1.0	0.06	0.0	-10.1495614402	0.0	4.9033296413
0.0	0.0	0.0	0.0	0.0	4000000.0	0.0	0.0	2.53	1.64	1.07	0.0499999999997	5.16	0.28	0.78	0.2	4.31	0.12	1.86	1.44	0.32	AAA591.CD3.location-a.X17.Y13.tile.tissue.png	112	1	2000	112	de07e82056dec626a8c0403c63f2ded3	0	0	0	0	0	0	0	0	0	0	0	0	0	/home/dhl_ec/bnelissen/Slides/CD3_manuscript/CD3_slides/AAA591.CD3.location-a/AAA591.CD3.location-a.run1	255	1.0	0.06	1.0	0.06	0.0	0.0	0.0	9.381499
0.0	0.0	0.0	0.0	0.0	4000000.0	0.0	0.0	2.29	3.04	1.1	0.0499999999997	5.77	0.28	0.67	0.2	4.38	0.12	1.87	1.43	0.52	AAA591.CD3.location-a.X17.Y14.tile.tissue.png	113	1	2000	113	746e0d6264016feca4e9b4ad063131f4	0	0	0	0	0	0	0	0	0	0	0	0	0	/home/dhl_ec/bnelissen/Slides/CD3_manuscript/CD3_slides/AAA591.CD3.location-a/AAA591.CD3.location-a.run1	255	1.0	0.06	1.0	0.06	0.0	-11.8256663451	0.0	0.0964760540886
0.0	0.0	0.0	0.0	0.0	4000000.0	0.0	0.0	1.38	3.02	1.7	0.0599999999999	8.42	0.44	1.12	0.2	4.42	0.2	2.53	1.44	0.56	AAA591.CD3.location-a.X17.Y15.tile.tissue.png	114	1	2000	114	539ff5f1ade375de5bb861488a58b62b	0	0	0	0	0	0	0	0	0	0	0	0	0	/home/dhl_ec/bnelissen/Slides/CD3_manuscript/CD3_slides/AAA591.CD3.location-a/AAA591.CD3.location-a.run1	255	1.0	0.06	1.0	0.06	0.0	-11.9706345083	0.0	0.0912206987991
0.0	32359.0	0.0	1707.0	32359.0	4000000.0	0.0	1.0	1.15	2.39	1.06	0.0499999999997	6.1	0.53	1.26	0.35	6.1	0.13	1.93	1.64	0.53	AAA591.CD3.location-a.X17.Y16.tile.tissue.png	115	1	2000	115	f0276e1f876cef34cd33959553cd32ac	0	0	0	0	0	0	0	0	0	0	0	0	0	/home/dhl_ec/bnelissen/Slides/CD3_manuscript/CD3_slides/AAA591.CD3.location-a/AAA591.CD3.location-a.run1	255	0.7	0.06	0.7	0.06	-8.12212077392	-12.0656852765	2.66069313391	0.098861152832
5323.0	3955142.0	1738.0	8232.0	3955142.0	4000000.0	39.0	1.0	2.41	2.0	1.06	0.04	6.08	0.34	0.69	0.0500000000002	8.93	0.34	2.04	1.43	0.65	AAA591.CD3.location-a.X17.Y17.tile.tissue.png	116	1	2000	116	6289c29c966632e3512bce1654a4efd4	0	0	0	0	0	0	0	0	0	0	0	0	0	/home/dhl_ec/bnelissen/Slides/CD3_manuscript/CD3_slides/AAA591.CD3.location-a/AAA591.CD3.location-a.run1	255	0.7	0.0678690308172	0.7	0.0678690308172	-8.41626621063	-11.7239259108	0.995992668714	0.066286220459
1576.0	1923355.0	643.0	7020.0	1923355.0	4000000.0	15.0	1.0	2.7	3.32	1.26	0.0400000000004	7.44	0.36	0.68	0.12	7.71	0.26	1.99	1.43	0.36	AAA591.CD3.location-a.X17.Y18.tile.tissue.png	117	1	2000	117	ff71cdb6b852f7c930786f87fdf71a78	0	0	0	0	0	0	0	0	0	0	0	0	0	/home/dhl_ec/bnelissen/Slides/CD3_manuscript/CD3_slides/AAA591.CD3.location-a/AAA591.CD3.location-a.run1	255	0.7	0.06	0.7	0.06	-8.76765582588	-11.3616079883	1.58785805559	0.198468742187
2164.0	1922841.0	1029.0	12531.0	1922841.0	4000000.0	27.0	5.0	2.07	2.28	1.09	0.04	6.63	0.36	0.690000000001	0.12	7.54	0.41	3.28	2.46	0.6	AAA591.CD3.location-a.X17.Y19.tile.tissue.png	118	1	2000	118	b10f45d625e6164f4b9e2a2ec65829d0	0	0	0	0	0	0	0	0	0	0	0	0	0	/home/dhl_ec/bnelissen/Slides/CD3_manuscript/CD3_slides/AAA591.CD3.location-a/AAA591.CD3.location-a.run1	255	0.7	0.06	0.7	0.06	-9.20297881818	-11.5282779654	2.15865380127	0.495229398438
0.0	125282.0	0.0	3685.0	125282.0	4000000.0	0.0	4.0	2.18	1.8	1.07	0.0499999999997	7.35	0.34	0.75	0.19	5.87	0.13	1.95	1.44	0.52	AAA591.CD3.location-a.X17.Y20.tile.tissue.png	119	1	2000	119	c9d0ad3cfc34f90abadddcd4376e1ff3	0	0	0	0	0	0	0	0	0	0	0	0	0	/home/dhl_ec/bnelissen/Slides/CD3_manuscript/CD3_slides/AAA591.CD3.location-a/AAA591.CD3.location-a.run1	255	0.7	0.06	0.7	0.06	-7.94926214823	-12.1382671895	1.22552432932	3.00368818457
0.0	0.0	0.0	0.0	0.0	4000000.0	0.0	0.0	2.76	1.63	1.73	0.0799999999999	8.4	0.44	1.17	0.3	6.21	0.19	2.88	2.23	0.56	AAA591.CD3.location-a.X18.Y14.tile.tissue.png	120	1	2000	120	12605fcd483facda130ac219b68b7cdf	0	0	0	0	0	0	0	0	0	0	0	0	0	/home/dhl_ec/bnelissen/Slides/CD3_manuscript/CD3_slides/AAA591.CD3.location-a/AAA591.CD3.location-a.run1	255	1.0	0.06	1.0	0.06	0.0	-9.36420415466	0.0	5.37622402169
0.0	0.0	0.0	0.0	0.0	4000000.0	0.0	0.0	1.07	1.41	1.73	0.0599999999999	8.26	0.28	0.68	0.2	4.42	0.12	1.89	1.44	0.53	AAA591.CD3.location-a.X18.Y15.tile.tissue.png	121	1	2000	121	b263397d6c87b6d4d510f917c5187712	0	0	0	0	0	0	0	0	0	0	0	0	0	/home/dhl_ec/bnelissen/Slides/CD3_manuscript/CD3_slides/AAA591.CD3.location-a/AAA591.CD3.location-a.run1	255	1.0	0.06	1.0	0.06	0.0	-11.8907817728	0.0	0.0865983948517
0.0	0.0	0.0	0.0	0.0	4000000.0	0.0	0.0	0.75	1.32	1.25	0.0500000000002	6.23	0.28	0.67	0.19	4.42	0.12	2.15	1.52	0.34	AAA591.CD3.location-a.X18.Y16.tile.tissue.png	122	1	2000	122	4cc5f45e9f621d865ec16193fd9b0ed3	0	0	0	0	0	0	0	0	0	0	0	0	0	/home/dhl_ec/bnelissen/Slides/CD3_manuscript/CD3_slides/AAA591.CD3.location-a/AAA591.CD3.location-a.run1	255	1.0	0.06	1.0	0.06	0.0	-11.9928883649	0.0	0.0668995913086
8170.0	3896205.0	3181.0	8234.0	3896205.0	4000000.0	71.0	1.0	0.849999999999	1.14	1.07	0.0499999999997	6.62	0.35	0.68	0.0600000000004	8.98	0.34	2.19	1.49	0.39	AAA591.CD3.location-a.X18.Y17.tile.tissue.png	123	1	2000	123	c19303e0262af9896453255c103008f6	0	0	0	0	0	0	0	0	0	0	0	0	0	/home/dhl_ec/bnelissen/Slides/CD3_manuscript/CD3_slides/AAA591.CD3.location-a/AAA591.CD3.location-a.run1	255	0.7	0.06	0.7	0.06	-8.70360105338	-11.7028404724	1.31813493925	0.131740200195
4153.0	2167650.0	1670.0	13798.0	2167650.0	4000000.0	34.0	4.0	1.04	1.3	1.07	0.04	6.34	0.35	0.69	0.11	7.86	0.27	2.06	1.63	0.55	AAA591.CD3.location-a.X18.Y18.tile.tissue.png	124	1	2000	124	0999ce353a3557f3ca0a01a041030bd1	0	0	0	0	0	0	0	0	0	0	0	0	0	/home/dhl_ec/bnelissen/Slides/CD3_manuscript/CD3_slides/AAA591.CD3.location-a/AAA591.CD3.location-a.run1	255	0.7	0.06	0.7	0.06	-8.70934422895	-11.855976296	1.58111045859	0.2299856875
0.0	46462.0	0.0	1680.0	46462.0	4000000.0	0.0	3.0	0.92	1.18	1.07	0.0599999999999	6.35	0.52	1.23	0.33	8.15	0.21	3.0	2.2	0.54	AAA591.CD3.location-a.X18.Y19.tile.tissue.png	125	1	2000	125	b83d1208f2ab0a0ce059180c029a698f	0	0	0	0	0	0	0	0	0	0	0	0	0	/home/dhl_ec/bnelissen/Slides/CD3_manuscript/CD3_slides/AAA591.CD3.location-a/AAA591.CD3.location-a.run1	255	0.7	0.06	0.7	0.06	-8.5151139419	-12.180059489	2.18166667024	3.1368932207
0.0	0.0	0.0	0.0	0.0	4000000.0	0.0	0.0	0.89	2.0	1.07	0.0500000000002	5.41	0.28	0.82	0.19	4.43	0.12	2.09	1.43	0.33	AAA591.CD3.location-a.X18.Y20.tile.tissue.png	126	1	2000	126	29dd35f9ed9a2892b18b4757a7bd4a7d	0	0	0	0	0	0	0	0	0	0	0	0	0	/home/dhl_ec/bnelissen/Slides/CD3_manuscript/CD3_slides/AAA591.CD3.location-a/AAA591.CD3.location-a.run1	255	1.0	0.06	1.0	0.06	0.0	0.0	0.0	2.404592
0.0	0.0	0.0	0.0	0.0	4000000.0	0.0	0.0	0.820000000001	1.13	1.06	0.0500000000002	5.81	0.28	0.76	0.19	4.64	0.12	1.87	1.44	0.33	AAA591.CD3.location-a.X19.Y14.tile.tissue.png	127	1	2000	127	325a6c1678894ce201a6de07e40e2b2d	0	0	0	0	0	0	0	0	0	0	0	0	0	/home/dhl_ec/bnelissen/Slides/CD3_manuscript/CD3_slides/AAA591.CD3.location-a/AAA591.CD3.location-a.run1	255	1.0	0.06	1.0	0.06	0.0	-12.4184130404	0.0	4.98968599732
0.0	1608.0	0.0	180.0	1608.0	4000000.0	0.0	1.0	0.89	1.99	1.06	0.0499999999997	6.33	0.34	0.67	0.19	5.67	0.13	1.92	1.44	0.34	AAA591.CD3.location-a.X19.Y15.tile.tissue.png	128	1	2000	128	14c18d7f9dbc04ac726d417fb30442a4	0	0	0	0	0	0	0	0	0	0	0	0	0	/home/dhl_ec/bnelissen/Slides/CD3_manuscript/CD3_slides/AAA591.CD3.location-a/AAA591.CD3.location-a.run1	255	0.7	0.06	0.7	0.06	0.0	-12.1739101935	2.53240268385	0.0645361503143
0.0	0.0	0.0	0.0	0.0	4000000.0	0.0	0.0	0.93	1.71	1.56	0.0500000000002	5.8	0.28	0.680000000001	0.19	4.33	0.11	1.87	1.44	0.349999999999	AAA591.CD3.location-a.X19.Y16.tile.tissue.png	129	1	2000	129	8c0e878a492da6b4948be6895e4672db	0	0	0	0	0	0	0	0	0	0	0	0	0	/home/dhl_ec/bnelissen/Slides/CD3_manuscript/CD3_slides/AAA591.CD3.location-a/AAA591.CD3.location-a.run1	255	1.0	0.06	1.0	0.06	0.0	-11.9528830533	0.0	0.0430456425209
6322.0	3730266.0	2684.0	8166.0	3730266.0	4000000.0	64.0	1.0	2.5	2.69	1.13	0.0500000000002	12.75	0.59	0.69	0.0599999999999	8.73	0.33	2.04	1.44	0.389999999999	AAA591.CD3.location-a.X19.Y17.tile.tissue.png	130	1	2000	130	8bbcc426cddbc4781acbcd724d9e7e22	0	0	0	0	0	0	0	0	0	0	0	0	0	/home/dhl_ec/bnelissen/Slides/CD3_manuscript/CD3_slides/AAA591.CD3.location-a/AAA591.CD3.location-a.run1	255	0.7	0.06	0.7	0.06	-8.55108179792	-11.0869181342	0.818013173436	0.0588276787109
1969.0	3061988.0	962.0	10394.0	3061988.0	4000000.0	26.0	2.0	0.8	1.27	1.07	0.04	6.23	0.34	0.72	0.0900000000001	8.52	0.31	2.06	1.43	0.57	AAA591.CD3.location-a.X19.Y18.tile.tissue.png	131	1	2000	131	9b44479958b725c3b609877fbeac6b1a	0	0	0	0	0	0	0	0	0	0	0	0	0	/home/dhl_ec/bnelissen/Slides/CD3_manuscript/CD3_slides/AAA591.CD3.location-a/AAA591.CD3.location-a.run1	255	0.7	0.06	0.7	0.06	-8.66216454142	-11.4719453087	1.59879934432	0.111170550781
0.0	0.0	0.0	0.0	0.0	4000000.0	0.0	0.0	0.98	1.91	1.06	0.0599999999999	5.98	0.28	0.76	0.19	4.38	0.13	2.02	1.44	0.47	AAA591.CD3.location-a.X19.Y19.tile.tissue.png	132	1	2000	132	cb85ba2712dfbc89895a67a4d3c4b810	0	0	0	0	0	0	0	0	0	0	0	0	0	/home/dhl_ec/bnelissen/Slides/CD3_manuscript/CD3_slides/AAA591.CD3.location-a/AAA591.CD3.location-a.run1	255	1.0	0.06	1.0	0.06	0.0	-11.8422718171	0.0	6.53566856167
0.0	1931103.0	0.0	6684.0	1931103.0	4000000.0	0.0	1.0	1.22	2.55	1.06	0.0500000000002	6.03	0.34	0.75	0.13	7.09	0.19	2.02	1.44	1.08	AAA591.CD3.location-a.X2.Y1.tile.tissue.png	133	1	2000	133	329afd265103a681a93fa0b47e494f0a	0	0	0	0	0	0	0	0	0	0	0	0	0	/home/dhl_ec/bnelissen/Slides/CD3_manuscript/CD3_slides/AAA591.CD3.location-a/AAA591.CD3.location-a.run1	255	0.7	0.06	0.7	0.06	-6.66069477937	-11.496694853	1.09746398996	0.641348507813
496.0	3815182.0	290.0	14736.0	3815182.0	4000000.0	7.0	3.0	2.53	2.68	1.12	0.04	6.24	0.35	0.67	0.0599999999999	8.77	0.34	2.11	1.43	0.39	AAA591.CD3.location-a.X2.Y10.tile.tissue.png	134	1	2000	134	e5aaee4c3ac6be9bd6b68fc5bcc3e61b	0	0	0	0	0	0	0	0	0	0	0	0	0	/home/dhl_ec/bnelissen/Slides/CD3_manuscript/CD3_slides/AAA591.CD3.location-a/AAA591.CD3.location-a.run1	255	0.7	0.06	0.7	0.06	-8.99315173953	-12.402920613	1.19040022091	0.120938869141
937.0	2903639.0	360.0	12685.0	2903639.0	4000000.0	8.0	5.0	2.83	2.08	1.06	0.0499999999997	6.54	0.54	1.16	0.14	10.37	0.3	2.08	1.51	0.38	AAA591.CD3.location-a.X2.Y11.tile.tissue.png	135	1	2000	135	77369e883e80c9135c00e6aeff808588	0	0	0	0	0	0	0	0	0	0	0	0	0	/home/dhl_ec/bnelissen/Slides/CD3_manuscript/CD3_slides/AAA591.CD3.location-a/AAA591.CD3.location-a.run1	255	0.7	0.06	0.7	0.06	-9.0770602845	-11.2708045013	1.60221111963	0.217950609375
0.0	176735.0	0.0	2435.0	176735.0	4000000.0	0.0	1.0	2.56	2.24	1.12	0.0500000000002	6.41	0.34	0.73	0.19	5.96	0.13	1.96	1.43	0.34	AAA591.CD3.location-a.X2.Y12.tile.tissue.png	136	1	2000	136	ec6c414ca3c4b4a973f6a9c523010e7c	0	0	0	0	0	0	0	0	0	0	0	0	0	/home/dhl_ec/bnelissen/Slides/CD3_manuscript/CD3_slides/AAA591.CD3.location-a/AAA591.CD3.location-a.run1	255	0.7	0.06	0.7	0.06	-7.85020668868	-11.1576882419	1.39369873648	2.92306565088
56.0	3929640.0	31.0	8670.0	3929640.0	4000000.0	1.0	1.0	3.71	2.03	1.78	0.0599999999999	7.93	0.36	0.67	0.0599999999999	8.82	0.52	3.24	2.33	0.63	AAA591.CD3.location-a.X2.Y2.tile.tissue.png	137	1	2000	137	a1ecf06fec999030a3208015a1878422	0	0	0	0	0	0	0	0	0	0	0	0	0	/home/dhl_ec/bnelissen/Slides/CD3_manuscript/CD3_slides/AAA591.CD3.location-a/AAA591.CD3.location-a.run1	255	0.7	0.06	0.7	0.06	-8.30833158133	-11.8337192548	1.00431940954	0.0475865039063
513.0	3310702.0	257.0	10806.0	3310702.0	4000000.0	6.0	1.0	3.45	2.45	1.12	0.0499999999997	6.56	0.35	0.68	0.0799999999999	8.37	0.32	3.27	2.21	0.59	AAA591.CD3.location-a.X2.Y3.tile.tissue.png	138	1	2000	138	5706de3dfd3afa4fa6a05ac7e561926a	0	0	0	0	0	0	0	0	0	0	0	0	0	/home/dhl_ec/bnelissen/Slides/CD3_manuscript/CD3_slides/AAA591.CD3.location-a/AAA591.CD3.location-a.run1	255	0.7	0.06	0.7	0.06	-8.70702847836	-11.5851951866	1.42246594057	0.101375308594
1287.0	3177211.0	665.0	10790.0	3177211.0	4000000.0	17.0	1.0	2.06	2.84	1.08	0.04	6.43	0.35	0.679999999999	0.0800000000004	8.35	0.31	2.39	1.45	0.37	AAA591.CD3.location-a.X2.Y4.tile.tissue.png	139	1	2000	139	cfbeddbb4ee7d42b3a8cab01bacc94db	0	0	0	0	0	0	0	0	0	0	0	0	0	/home/dhl_ec/bnelissen/Slides/CD3_manuscript/CD3_slides/AAA591.CD3.location-a/AAA591.CD3.location-a.run1	255	0.7	0.06	0.7	0.06	-8.77667227715	-11.4786732902	1.22090575883	0.0942726328125
1680.0	3878513.0	749.0	8232.0	3878513.0	4000000.0	16.0	1.0	0.78	1.46	1.07	0.04	6.52	0.34	0.67	0.0600000000004	8.98	0.33	2.05	1.44	0.39	AAA591.CD3.location-a.X2.Y5.tile.tissue.png	140	1	2000	140	b1d215160e63c0771ddd41709001804a	0	0	0	0	0	0	0	0	0	0	0	0	0	/home/dhl_ec/bnelissen/Slides/CD3_manuscript/CD3_slides/AAA591.CD3.location-a/AAA591.CD3.location-a.run1	255	0.7	0.06	0.7	0.06	-8.92667256323	-11.1333206152	1.22436775335	0.0431284765625
3295.0	4000000.0	1588.0	7996.0	4000000.0	4000000.0	38.0	1.0	1.32	2.4	1.16	0.04	6.08	0.28	0.69	0.04	9.18	0.34	2.06	1.43	0.69	AAA591.CD3.location-a.X2.Y6.tile.tissue.png	141	1	2000	141	6cdac1bc9949860b35494cfc87456e51	0	0	0	0	0	0	0	0	0	0	0	0	0	/home/dhl_ec/bnelissen/Slides/CD3_manuscript/CD3_slides/AAA591.CD3.location-a/AAA591.CD3.location-a.run1	255	0.7	0.06	0.7	0.06	-8.49920576143	-11.074328808	0.883228848917	0.0678663040363
0.0	3999527.0	0.0	8044.0	3999527.0	4000000.0	0.0	1.0	1.0	1.82	1.45	0.04	8.8	0.53	1.14	0.0700000000002	12.02	0.44	3.16	2.23	0.62	AAA591.CD3.location-a.X2.Y7.tile.tissue.png	142	1	2000	142	f59fd4350078c45d69f5c86f3d680a7d	0	0	0	0	0	0	0	0	0	0	0	0	0	/home/dhl_ec/bnelissen/Slides/CD3_manuscript/CD3_slides/AAA591.CD3.location-a/AAA591.CD3.location-a.run1	255	0.7	0.06	0.7	0.06	-8.47320199946	-11.7192182373	1.09872916194	0.0503662957764
935.0	3999847.0	404.0	8036.0	3999847.0	4000000.0	9.0	1.0	0.82	1.3	1.07	0.04	6.15	0.34	0.68	0.0500000000002	9.02	0.34	2.07	1.43	0.4	AAA591.CD3.location-a.X2.Y8.tile.tissue.png	143	1	2000	143	5cbb37be2fdb5b6595539e2d4a7a3396	0	0	0	0	0	0	0	0	0	0	0	0	0	/home/dhl_ec/bnelissen/Slides/CD3_manuscript/CD3_slides/AAA591.CD3.location-a/AAA591.CD3.location-a.run1	255	0.7	0.06	0.7	0.06	-9.19554551902	-11.821330015	1.19737765096	0.0372108951416
721.0	3643627.0	367.0	20193.0	3643627.0	4000000.0	10.0	5.0	1.05	1.67	1.06	0.0500000000002	7.08	0.35	0.68	0.0699999999997	8.79	0.33	2.1	1.44	0.59	AAA591.CD3.location-a.X2.Y9.tile.tissue.png	144	1	2000	144	8825d88a822e2a389f080f804f94afa7	0	0	0	0	0	0	0	0	0	0	0	0	0	/home/dhl_ec/bnelissen/Slides/CD3_manuscript/CD3_slides/AAA591.CD3.location-a/AAA591.CD3.location-a.run1	255	0.7	0.06	0.7	0.06	-9.2280547685	-12.2065086838	1.2933219974	0.0981748847656
0.0	0.0	0.0	0.0	0.0	4000000.0	0.0	0.0	1.07	2.39	1.7	0.0799999999999	8.29	0.44	1.32	0.3	6.35	0.2	2.93	2.25	0.52	AAA591.CD3.location-a.X20.Y14.tile.tissue.png	145	1	2000	145	f7350b19c058646713da1a527d77c729	0	0	0	0	0	0	0	0	0	0	0	0	0	/home/dhl_ec/bnelissen/Slides/CD3_manuscript/CD3_slides/AAA591.CD3.location-a/AAA591.CD3.location-a.run1	255	1.0	0.06	1.0	0.06	0.0	-10.4073110306	0.0	9.41916207218
0.0	381501.0	0.0	7159.0	381501.0	4000000.0	0.0	4.0	1.02	2.0	1.07	0.0499999999997	7.35	0.35	0.76	0.19	5.84	0.15	2.08	1.47	0.340000000001	AAA591.CD3.location-a.X20.Y15.tile.tissue.png	146	1	2000	146	05a6856d736a5807e7694e4cde7d23be	0	0	0	0	0	0	0	0	0	0	0	0	0	/home/dhl_ec/bnelissen/Slides/CD3_manuscript/CD3_slides/AAA591.CD3.location-a/AAA591.CD3.location-a.run1	255	0.7	0.06	0.7	0.06	0.0	-12.0952226406	0.169490299501	0.114002854492
0.0	110511.0	0.0	2036.0	110511.0	4000000.0	0.0	1.0	0.73	1.15	1.33	0.0599999999999	7.36	0.35	0.69	0.19	5.6	0.13	1.97	1.44	0.51	AAA591.CD3.location-a.X20.Y16.tile.tissue.png	147	1	2000	147	9868837547db9657af8239ca9a99c31d	0	0	0	0	0	0	0	0	0	0	0	0	0	/home/dhl_ec/bnelissen/Slides/CD3_manuscript/CD3_slides/AAA591.CD3.location-a/AAA591.CD3.location-a.run1	255	0.7	0.06	0.7	0.06	0.0	-12.6178815736	0.251679237531	0.0849452353516
3558.0	3808247.0	1606.0	8258.0	3808247.0	4000000.0	40.0	1.0	1.01	1.2	1.17	0.0599999999999	6.42	0.35	0.69	0.0599999999999	8.89	0.34	2.05	1.43	0.58	AAA591.CD3.location-a.X20.Y17.tile.tissue.png	148	1	2000	148	c5257fdddc34448c95d0966d8a1bbb6f	0	0	0	0	0	0	0	0	0	0	0	0	0	/home/dhl_ec/bnelissen/Slides/CD3_manuscript/CD3_slides/AAA591.CD3.location-a/AAA591.CD3.location-a.run1	255	0.7	0.06	0.7	0.06	-8.33133429448	-10.9070825289	0.686683315782	0.0344583718262
3114.0	3936136.0	1439.0	9953.0	3936136.0	4000000.0	38.0	1.0	1.37	1.74	1.79	0.0599999999999	9.22	0.35	0.69	0.0599999999999	8.89	0.34	2.04	1.44	0.69	AAA591.CD3.location-a.X20.Y18.tile.tissue.png	149	1	2000	149	8b950d934d0b1e921d980fcacbf41992	0	0	0	0	0	0	0	0	0	0	0	0	0	/home/dhl_ec/bnelissen/Slides/CD3_manuscript/CD3_slides/AAA591.CD3.location-a/AAA591.CD3.location-a.run1	255	0.7	0.06	0.7	0.06	-8.79513594166	-11.5594550621	1.42119539371	0.0703052050781
183.0	300344.0	98.0	3818.0	300344.0	4000000.0	3.0	1.0	1.15	2.32	1.07	0.0599999999999	6.43	0.4	0.72	0.19	6.55	0.2	1.95	1.43	0.4	AAA591.CD3.location-a.X20.Y19.tile.tissue.png	150	1	2000	150	8dfb783c4727cfcf2181cfb885b14dcd	0	0	0	0	0	0	0	0	0	0	0	0	0	/home/dhl_ec/bnelissen/Slides/CD3_manuscript/CD3_slides/AAA591.CD3.location-a/AAA591.CD3.location-a.run1	255	0.7	0.06	0.7	0.06	-8.41503608936	-10.9512196552	1.57175132625	2.87612509277
0.0	3465.0	0.0	276.0	3465.0	4000000.0	0.0	1.0	1.34	2.31	1.07	0.0500000000002	6.52	0.38	0.81	0.2	5.48	0.13	1.95	1.44	0.42	AAA591.CD3.location-a.X21.Y14.tile.tissue.png	151	1	2000	151	65e8b470de116154d961b6db43934ffe	0	0	0	0	0	0	0	0	0	0	0	0	0	/home/dhl_ec/bnelissen/Slides/CD3_manuscript/CD3_slides/AAA591.CD3.location-a/AAA591.CD3.location-a.run1	255	0.7	0.06	0.7	0.06	0.0	-11.8367377314	1.50787760417	5.04980551602
0.0	0.0	0.0	0.0	0.0	4000000.0	0.0	0.0	0.93	2.24	1.07	0.0500000000002	6.02	0.28	0.73	0.19	4.52	0.12	1.89	1.45	0.67	AAA591.CD3.location-a.X21.Y15.tile.tissue.png	152	1	2000	152	bf6bddbc1aeb451eeeac644d1bd27a03	0	0	0	0	0	0	0	0	0	0	0	0	0	/home/dhl_ec/bnelissen/Slides/CD3_manuscript/CD3_slides/AAA591.CD3.location-a/AAA591.CD3.location-a.run1	255	1.0	0.06	1.0	0.06	0.0	-11.0696231224	0.0	0.086621449278
628.0	351538.0	278.0	4231.0	351538.0	4000000.0	7.0	1.0	1.35	2.0	1.06	0.0500000000002	6.41	0.34	0.679999999999	0.179999999999	6.75	0.2	1.97	1.45	0.49	AAA591.CD3.location-a.X21.Y16.tile.tissue.png	153	1	2000	153	21b26c9865eb0573b0fecbac4e54a5c9	0	0	0	0	0	0	0	0	0	0	0	0	0	/home/dhl_ec/bnelissen/Slides/CD3_manuscript/CD3_slides/AAA591.CD3.location-a/AAA591.CD3.location-a.run1	255	0.7	0.06	0.7	0.06	-8.77583295047	-11.5379209877	1.36577445793	0.166923300781
2381.0	3996092.0	1036.0	8002.0	3996092.0	4000000.0	26.0	1.0	1.2	2.33	1.07	0.0500000000002	6.1	0.339999999999	0.690000000001	0.0500000000002	9.3	0.34	2.27	1.43	0.41	AAA591.CD3.location-a.X21.Y17.tile.tissue.png	154	1	2000	154	fbe3d701fb0ff6d0aeeef2e3e5a6f36e	0	0	0	0	0	0	0	0	0	0	0	0	0	/home/dhl_ec/bnelissen/Slides/CD3_manuscript/CD3_slides/AAA591.CD3.location-a/AAA591.CD3.location-a.run1	255	0.7	0.0614518166831	0.7	0.0614518166831	-8.78647086348	-11.5084375521	0.816264552682	0.0203802849274
3787.0	3947410.0	1749.0	10221.0	3947410.0	4000000.0	46.0	1.0	0.820000000001	1.53	1.06	0.0500000000002	6.57	0.349999999999	0.690000000001	0.0500000000002	9.24	0.33	2.04	1.43	0.52	AAA591.CD3.location-a.X21.Y18.tile.tissue.png	155	1	2000	155	637fb0ae0713aa6d1d6b1255872f3b73	0	0	0	0	0	0	0	0	0	0	0	0	0	/home/dhl_ec/bnelissen/Slides/CD3_manuscript/CD3_slides/AAA591.CD3.location-a/AAA591.CD3.location-a.run1	255	0.7	0.06	0.7	0.06	-8.61961252498	-11.2843456521	1.30668536449	0.039285357666
684.0	1027653.0	376.0	5550.0	1027653.0	4000000.0	11.0	1.0	0.809999999999	1.11	1.07	0.0500000000002	6.59	0.34	0.71	0.16	7.06	0.36	3.15	2.08	0.34	AAA591.CD3.location-a.X21.Y19.tile.tissue.png	156	1	2000	156	6f4684390506aed0175ee74107a88ab2	0	0	0	0	0	0	0	0	0	0	0	0	0	/home/dhl_ec/bnelissen/Slides/CD3_manuscript/CD3_slides/AAA591.CD3.location-a/AAA591.CD3.location-a.run1	255	0.7	0.06	0.7	0.06	-9.00615691841	-10.7716387483	2.31905839537	1.89135593164
0.0	0.0	0.0	0.0	0.0	4000000.0	0.0	0.0	0.84	1.31	1.07	0.0500000000002	5.75	0.28	1.15	0.309999999999	6.35	0.19	2.51	1.51	0.34	AAA591.CD3.location-a.X22.Y14.tile.tissue.png	157	1	2000	157	82d299d92d45c0135796a39680391b29	0	0	0	0	0	0	0	0	0	0	0	0	0	/home/dhl_ec/bnelissen/Slides/CD3_manuscript/CD3_slides/AAA591.CD3.location-a/AAA591.CD3.location-a.run1	255	1.0	0.06	1.0	0.06	0.0	-10.1864171088	0.0	1.07966577727
0.0	0.0	0.0	0.0	0.0	4000000.0	0.0	0.0	2.2	2.19	1.07	0.04	5.72	0.349999999999	0.67	0.190000000001	4.31	0.12	1.87	1.48	0.449999999999	AAA591.CD3.location-a.X22.Y15.tile.tissue.png	158	1	2000	158	be8db017a3f6aed35c5a85cf74f8a016	0	0	0	0	0	0	0	0	0	0	0	0	0	/home/dhl_ec/bnelissen/Slides/CD3_manuscript/CD3_slides/AAA591.CD3.location-a/AAA591.CD3.location-a.run1	255	1.0	0.06	1.0	0.06	0.0	-11.4148701868	0.0	0.12253296427
903.0	968768.0	377.0	5658.0	968768.0	4000000.0	9.0	1.0	2.96	2.6	1.09	0.04	8.68	0.35	0.68	0.16	6.83	0.32	1.97	1.44	0.53	AAA591.CD3.location-a.X22.Y16.tile.tissue.png	159	1	2000	159	38e8691a0ebd9c5b2eb42e15ad239571	0	0	0	0	0	0	0	0	0	0	0	0	0	/home/dhl_ec/bnelissen/Slides/CD3_manuscript/CD3_slides/AAA591.CD3.location-a/AAA591.CD3.location-a.run1	255	0.7	0.06	0.7	0.06	-8.74753519088	-10.8383444263	1.3147418175	0.0767328134766
3010.0	4000000.0	1339.0	7996.0	4000000.0	4000000.0	34.0	1.0	3.09	1.47	1.72	0.0600000000004	7.75	0.44	1.13	0.0699999999997	10.06	0.34	2.05	1.45	0.4	AAA591.CD3.location-a.X22.Y17.tile.tissue.png	160	1	2000	160	61180948f34e3f6b24257f457457513f	0	0	0	0	0	0	0	0	0	0	0	0	0	/home/dhl_ec/bnelissen/Slides/CD3_manuscript/CD3_slides/AAA591.CD3.location-a/AAA591.CD3.location-a.run1	255	0.7	0.06	0.7	0.06	-8.80837711587	0.0	0.972537177142	0.02007725
3516.0	4000000.0	1638.0	7996.0	4000000.0	4000000.0	45.0	1.0	3.6	2.07	1.07	0.04	5.76	0.44	1.15	0.0599999999995	10.83	0.53	3.15	2.21	0.62	AAA591.CD3.location-a.X22.Y18.tile.tissue.png	161	1	2000	161	b77751342da946312ec576a4ac72b43b	0	0	0	0	0	0	0	0	0	0	0	0	0	/home/dhl_ec/bnelissen/Slides/CD3_manuscript/CD3_slides/AAA591.CD3.location-a/AAA591.CD3.location-a.run1	255	0.7	0.06	0.7	0.06	-9.05446923502	-11.5741331182	1.56000918232	0.0315823941345
193.0	868370.0	103.0	5410.0	868370.0	4000000.0	3.0	1.0	1.18	1.73	1.06	0.0500000000002	6.49	0.349999999999	0.71	0.17	6.82	0.24	2.12	1.43	0.530000000001	AAA591.CD3.location-a.X22.Y19.tile.tissue.png	162	1	2000	162	5f65b2ac372eca59f78a83779a29b3e8	0	0	0	0	0	0	0	0	0	0	0	0	0	/home/dhl_ec/bnelissen/Slides/CD3_manuscript/CD3_slides/AAA591.CD3.location-a/AAA591.CD3.location-a.run1	255	0.7	0.06	0.7	0.06	-8.99461524865	-10.7195892631	2.62306898318	2.47383138184
0.0	3744.0	0.0	384.0	3744.0	4000000.0	0.0	1.0	1.08	1.9	1.07	0.0599999999995	6.37	0.56	0.79	0.19	5.36	0.200000000001	2.3	1.44	0.32	AAA591.CD3.location-a.X23.Y13.tile.tissue.png	163	1	2000	163	5b97edb8a7d536b98e7bd41a9bb3fe53	0	0	0	0	0	0	0	0	0	0	0	0	0	/home/dhl_ec/bnelissen/Slides/CD3_manuscript/CD3_slides/AAA591.CD3.location-a/AAA591.CD3.location-a.run1	255	0.7	0.06	0.7	0.06	0.0	-11.1716643166	0.0773056633452	6.57979411505
0.0	2189.0	0.0	206.0	2189.0	4000000.0	0.0	1.0	2.68	1.84	1.07	0.0500000000002	6.17	0.339999999999	0.67	0.200000000001	5.37	0.13	1.94	1.44	0.340000000001	AAA591.CD3.location-a.X23.Y14.tile.tissue.png	164	1	2000	164	6d0348b63f02d8c5d39c095a1f264ef5	0	0	0	0	0	0	0	0	0	0	0	0	0	/home/dhl_ec/bnelissen/Slides/CD3_manuscript/CD3_slides/AAA591.CD3.location-a/AAA591.CD3.location-a.run1	255	0.7	0.06	0.7	0.06	0.0	-11.3510392641	0.0888730846839	0.135928697464
0.0	2787.0	0.0	242.0	2787.0	4000000.0	0.0	1.0	2.68	2.25	1.11	0.04	6.13	0.34	0.679999999999	0.2	5.69	0.2	2.05	1.45	0.52	AAA591.CD3.location-a.X23.Y15.tile.tissue.png	165	1	2000	165	89ac0f190ca627e636d9a4d6c69773c8	0	0	0	0	0	0	0	0	0	0	0	0	0	/home/dhl_ec/bnelissen/Slides/CD3_manuscript/CD3_slides/AAA591.CD3.location-a/AAA591.CD3.location-a.run1	255	0.7	0.06	0.7	0.06	0.0	-11.2664949629	0.0585195529747	0.0983114288273
1418.0	2321171.0	633.0	7892.0	2321171.0	4000000.0	15.0	1.0	2.84	1.66	1.07	0.04	6.4	0.35	0.679999999999	0.11	8.03	0.28	2.06	1.45	0.38	AAA591.CD3.location-a.X23.Y16.tile.tissue.png	166	1	2000	166	d856b313388de9a82f12c961357675ee	0	0	0	0	0	0	0	0	0	0	0	0	0	/home/dhl_ec/bnelissen/Slides/CD3_manuscript/CD3_slides/AAA591.CD3.location-a/AAA591.CD3.location-a.run1	255	0.7	0.06	0.7	0.06	-8.87819104586	-10.7512555218	1.38338655103	0.0605277871094
2661.0	4000000.0	1231.0	7996.0	4000000.0	4000000.0	32.0	1.0	3.75	2.53	1.11	0.0500000000002	5.65	0.28	0.679999999999	0.0499999999993	8.95	0.339999999999	2.03	1.44	0.4	AAA591.CD3.location-a.X23.Y17.tile.tissue.png	167	1	2000	167	193a123d08d3a594ee983894a9c6c2cc	0	0	0	0	0	0	0	0	0	0	0	0	0	/home/dhl_ec/bnelissen/Slides/CD3_manuscript/CD3_slides/AAA591.CD3.location-a/AAA591.CD3.location-a.run1	255	0.7	0.06	0.7	0.06	-8.99370491909	0.0	1.09228257524	0.0202857988281
4055.0	3867030.0	1914.0	8022.0	3867030.0	4000000.0	52.0	1.0	2.8	1.79	1.7	0.0599999999995	9.22	0.59	1.22	0.0799999999999	12.64	0.53	3.4	2.29	0.69	AAA591.CD3.location-a.X23.Y18.tile.tissue.png	168	1	2000	168	2cf26bb638675693e9e93d608bceece2	0	0	0	0	0	0	0	0	0	0	0	0	0	/home/dhl_ec/bnelissen/Slides/CD3_manuscript/CD3_slides/AAA591.CD3.location-a/AAA591.CD3.location-a.run1	255	0.7	0.06	0.7	0.06	-8.89968863901	-11.1234196588	1.60232579627	0.0422421894531
0.0	123681.0	0.0	2254.0	123681.0	4000000.0	0.0	1.0	3.02	1.66	1.81	0.0699999999997	6.86	0.35	0.74	0.19	6.17	0.13	1.96	1.45	0.33	AAA591.CD3.location-a.X23.Y19.tile.tissue.png	169	1	2000	169	462a21241443402d5802771e6b6a633f	0	0	0	0	0	0	0	0	0	0	0	0	0	/home/dhl_ec/bnelissen/Slides/CD3_manuscript/CD3_slides/AAA591.CD3.location-a/AAA591.CD3.location-a.run1	255	0.7	0.06	0.7	0.06	-8.66206812435	-10.9857372311	2.25292181664	4.14989682275
0.0	0.0	0.0	0.0	0.0	4000000.0	0.0	0.0	2.92	2.01	1.06	0.0500000000002	6.06	0.28	0.74	0.2	4.46	0.12	1.89	1.43	0.5	AAA591.CD3.location-a.X24.Y13.tile.tissue.png	170	1	2000	170	729ed53dabf0f282f66d9a4e6822af1f	0	0	0	0	0	0	0	0	0	0	0	0	0	/home/dhl_ec/bnelissen/Slides/CD3_manuscript/CD3_slides/AAA591.CD3.location-a/AAA591.CD3.location-a.run1	255	1.0	0.06	1.0	0.06	0.0	-11.4120440058	0.0	6.31236216518
0.0	12152.0	0.0	1244.0	12152.0	4000000.0	0.0	6.0	2.45	2.13	1.09	0.0500000000002	6.35	0.41	0.679999999999	0.2	5.48	0.13	1.96	1.43	0.75	AAA591.CD3.location-a.X24.Y14.tile.tissue.png	171	1	2000	171	ff528db6e58058d56c830ddbc163fdf7	0	0	0	0	0	0	0	0	0	0	0	0	0	/home/dhl_ec/bnelissen/Slides/CD3_manuscript/CD3_slides/AAA591.CD3.location-a/AAA591.CD3.location-a.run1	255	0.7	0.06	0.7	0.06	0.0	-11.6223259337	0.0892952271713	0.134862458572
80.0	103684.0	39.0	2650.0	103684.0	4000000.0	1.0	2.0	2.56	1.9	1.07	0.04	6.68	0.35	0.67	0.19	6.32	0.2	1.94	1.44	1.32	AAA591.CD3.location-a.X24.Y15.tile.tissue.png	172	1	2000	172	c471079b996105278a8433f04005e93e	0	0	0	0	0	0	0	0	0	0	0	0	0	/home/dhl_ec/bnelissen/Slides/CD3_manuscript/CD3_slides/AAA591.CD3.location-a/AAA591.CD3.location-a.run1	255	0.7	0.06	0.7	0.06	-7.94262795853	-11.7718032757	1.32574653648	0.0902923642578
4709.0	3912458.0	2159.0	8310.0	3912458.0	4000000.0	58.0	1.0	3.03	2.22	1.18	0.04	6.7	0.36	0.680000000001	0.0500000000002	8.93	0.53	3.17	2.23	0.52	AAA591.CD3.location-a.X24.Y16.tile.tissue.png	173	1	2000	173	5ea8a0a35a3fd3ad4004e5e48b73c42c	0	0	0	0	0	0	0	0	0	0	0	0	0	/home/dhl_ec/bnelissen/Slides/CD3_manuscript/CD3_slides/AAA591.CD3.location-a/AAA591.CD3.location-a.run1	255	0.7	0.06	0.7	0.06	-8.91529271187	-11.4470900721	1.15301797752	0.0471665915527
4989.0	3999817.0	2300.0	8026.0	3999817.0	4000000.0	63.0	1.0	2.44	3.28	1.26	0.0500000000002	6.1	0.349999999999	0.69	0.0499999999993	9.05	0.33	2.04	1.52	0.459999999999	AAA591.CD3.location-a.X24.Y17.tile.tissue.png	174	1	2000	174	abb684ad7c5e3d5828f906dcb870e15c	0	0	0	0	0	0	0	0	0	0	0	0	0	/home/dhl_ec/bnelissen/Slides/CD3_manuscript/CD3_slides/AAA591.CD3.location-a/AAA591.CD3.location-a.run1	255	0.7	0.0631450530496	0.7	0.0631450530496	-8.55787286359	-11.3963411418	0.887169485864	0.0298753489578
4151.0	2869591.0	1969.0	7492.0	2869591.0	4000000.0	54.0	1.0	1.14	2.62	1.06	0.04	11.34	0.360000000001	0.68	0.0900000000001	8.49	0.3	2.04	1.43	0.57	AAA591.CD3.location-a.X24.Y18.tile.tissue.png	175	1	2000	175	5f94caa270c02695c57afb29533702cd	0	0	0	0	0	0	0	0	0	0	0	0	0	/home/dhl_ec/bnelissen/Slides/CD3_manuscript/CD3_slides/AAA591.CD3.location-a/AAA591.CD3.location-a.run1	255	0.7	0.06	0.7	0.06	-8.78314876134	-11.5263807724	1.47322140274	0.104736664062
0.0	0.0	0.0	0.0	0.0	4000000.0	0.0	0.0	2.37	2.32	1.07	0.0599999999995	5.45	0.280000000001	0.86	0.19	4.45	0.12	1.88	1.42	0.34	AAA591.CD3.location-a.X24.Y19.tile.tissue.png	176	1	2000	176	89e8352e45f7a850a68819aa81b490cc	0	0	0	0	0	0	0	0	0	0	0	0	0	/home/dhl_ec/bnelissen/Slides/CD3_manuscript/CD3_slides/AAA591.CD3.location-a/AAA591.CD3.location-a.run1	255	1.0	0.06	1.0	0.06	0.0	0.0	0.0	8.1940705
0.0	0.0	0.0	0.0	0.0	4000000.0	0.0	0.0	2.12	2.66	1.16	0.0599999999995	6.06	0.28	0.82	0.23	4.44	0.12	1.88	1.43	0.5	AAA591.CD3.location-a.X25.Y12.tile.tissue.png	177	1	2000	177	eeee5ba0264b9efbd5b834a4be8dec4a	0	0	0	0	0	0	0	0	0	0	0	0	0	/home/dhl_ec/bnelissen/Slides/CD3_manuscript/CD3_slides/AAA591.CD3.location-a/AAA591.CD3.location-a.run1	255	1.0	0.06	1.0	0.06	0.0	-11.1910235678	0.0	4.46825170909
0.0	7653.0	0.0	822.0	7653.0	4000000.0	0.0	3.0	2.69	2.55	1.17	0.0500000000002	6.37	0.339999999999	0.679999999999	0.19	5.5	0.129999999999	1.95	1.43	0.34	AAA591.CD3.location-a.X25.Y13.tile.tissue.png	178	1	2000	178	225fc5970b85d9477d8d13c51752b624	0	0	0	0	0	0	0	0	0	0	0	0	0	/home/dhl_ec/bnelissen/Slides/CD3_manuscript/CD3_slides/AAA591.CD3.location-a/AAA591.CD3.location-a.run1	255	0.7	0.06	0.7	0.06	0.0	-10.210653592	0.508923143651	0.551800723236
161.0	22281.0	115.0	1779.0	22281.0	4000000.0	2.0	7.0	2.49	2.24	1.06	0.04	6.37	0.34	0.670000000001	0.190000000001	6.33	0.29	3.01	2.34	0.599999999999	AAA591.CD3.location-a.X25.Y14.tile.tissue.png	179	1	2000	179	102538cdae9e34b5c639fc3b94c6285e	0	0	0	0	0	0	0	0	0	0	0	0	0	/home/dhl_ec/bnelissen/Slides/CD3_manuscript/CD3_slides/AAA591.CD3.location-a/AAA591.CD3.location-a.run1	255	0.7	0.06	0.7	0.06	-7.0642788298	-11.3931614734	0.255584431192	0.0704217472534
666.0	892255.0	314.0	6552.0	892255.0	4000000.0	8.0	3.0	3.47	2.32	1.07	0.04	6.65	0.34	1.13	0.26	7.66	0.22	2.02	1.49	0.360000000001	AAA591.CD3.location-a.X25.Y15.tile.tissue.png	180	1	2000	180	ecae7a69f01674701216b1fe5da40747	0	0	0	0	0	0	0	0	0	0	0	0	0	/home/dhl_ec/bnelissen/Slides/CD3_manuscript/CD3_slides/AAA591.CD3.location-a/AAA591.CD3.location-a.run1	255	0.7	0.06	0.7	0.06	-8.33410566423	-10.6703585422	0.694038715819	0.0613577197266
7218.0	4000000.0	3071.0	7996.0	4000000.0	4000000.0	77.0	1.0	1.07	1.48	1.07	0.04	5.59	0.28	0.69	0.0499999999993	9.02	0.339999999999	2.11	1.45	0.590000000001	AAA591.CD3.location-a.X25.Y16.tile.tissue.png	181	1	2000	181	b2d39c1d9b8f9070a14377e9cabf479b	0	0	0	0	0	0	0	0	0	0	0	0	0	/home/dhl_ec/bnelissen/Slides/CD3_manuscript/CD3_slides/AAA591.CD3.location-a/AAA591.CD3.location-a.run1	255	0.7	0.0642988288466	0.7	0.0642988288466	-8.52421834757	0.0	0.680263649095	0.0228544804688
6162.0	3982502.0	2847.0	9151.0	3982502.0	4000000.0	76.0	1.0	1.23	1.94	1.18	0.04	6.14	0.53	1.15	0.0799999999999	12.83	0.52	3.12	2.24	0.57	AAA591.CD3.location-a.X25.Y17.tile.tissue.png	182	1	2000	182	11f1a64b47c6440d9276f82a11243f67	0	0	0	0	0	0	0	0	0	0	0	0	0	/home/dhl_ec/bnelissen/Slides/CD3_manuscript/CD3_slides/AAA591.CD3.location-a/AAA591.CD3.location-a.run1	255	0.7	0.0653273285247	0.7	0.0653273285247	-8.82766883554	-11.8927836031	0.885877884052	0.0565006248474
3447.0	1284220.0	1607.0	7388.0	1284220.0	4000000.0	44.0	2.0	0.78	1.81	1.06	0.0500000000002	7.24	0.349999999999	0.679999999999	0.16	7.17	0.24	2.01	1.43	0.54	AAA591.CD3.location-a.X25.Y18.tile.tissue.png	183	1	2000	183	6ac1a8b815f2125440313a61bdf3ab51	0	0	0	0	0	0	0	0	0	0	0	0	0	/home/dhl_ec/bnelissen/Slides/CD3_manuscript/CD3_slides/AAA591.CD3.location-a/AAA591.CD3.location-a.run1	255	0.7	0.06	0.7	0.06	-9.08089712823	-10.8062253095	1.6014306849	0.427880617187
0.0	0.0	0.0	0.0	0.0	4000000.0	0.0	0.0	0.83	1.04	1.06	0.0600000000004	6.08	0.28	0.81	0.19	4.45	0.2	1.95	1.43	0.33	AAA591.CD3.location-a.X25.Y19.tile.tissue.png	184	1	2000	184	f679f6e42e2bef189fdbf92148124d88	0	0	0	0	0	0	0	0	0	0	0	0	0	/home/dhl_ec/bnelissen/Slides/CD3_manuscript/CD3_slides/AAA591.CD3.location-a/AAA591.CD3.location-a.run1	255	1.0	0.06	1.0	0.06	0.0	-10.4526599857	0.0	2.3985052127
0.0	4307.0	0.0	492.0	4307.0	4000000.0	0.0	1.0	1.05	1.23	1.07	0.0599999999995	6.39	0.35	0.780000000001	0.19	5.6	0.12	1.94	1.43	0.499999999999	AAA591.CD3.location-a.X26.Y12.tile.tissue.png	185	1	2000	185	252f1ea1d2fc6ed4d1cb193fe9010f9d	0	0	0	0	0	0	0	0	0	0	0	0	0	/home/dhl_ec/bnelissen/Slides/CD3_manuscript/CD3_slides/AAA591.CD3.location-a/AAA591.CD3.location-a.run1	255	0.7	0.06	0.7	0.06	0.0	-11.3072785277	0.0578453962062	5.97328904013
0.0	4093.0	0.0	438.0	4093.0	4000000.0	0.0	2.0	1.03	1.33	1.06	0.04	6.13	0.349999999999	0.67	0.2	5.38	0.13	1.93	1.43	0.35	AAA591.CD3.location-a.X26.Y13.tile.tissue.png	186	1	2000	186	789ebb8f861dc5ae3fe6908396faca42	0	0	0	0	0	0	0	0	0	0	0	0	0	/home/dhl_ec/bnelissen/Slides/CD3_manuscript/CD3_slides/AAA591.CD3.location-a/AAA591.CD3.location-a.run1	255	0.7	0.06	0.7	0.06	0.0	-11.6011342848	0.115469665304	0.112919845955
0.0	30142.0	0.0	2059.0	30142.0	4000000.0	0.0	5.0	1.93	2.23	1.06	0.04	6.17	0.35	0.67	0.190000000001	5.41	0.12	2.32	1.46	0.34	AAA591.CD3.location-a.X26.Y14.tile.tissue.png	187	1	2000	187	b7b35aa3ca3e5acb900475a543fae0c0	0	0	0	0	0	0	0	0	0	0	0	0	0	/home/dhl_ec/bnelissen/Slides/CD3_manuscript/CD3_slides/AAA591.CD3.location-a/AAA591.CD3.location-a.run1	255	0.7	0.06	0.7	0.06	0.0	-12.2085785403	1.22017684004	0.0735454360352
3210.0	3119924.0	1505.0	9416.0	3119924.0	4000000.0	39.0	2.0	0.86	2.07	1.73	0.0599999999995	9.66	0.52	1.18	0.139999999999	11.99	0.469999999999	3.33	2.38	0.63	AAA591.CD3.location-a.X26.Y15.tile.tissue.png	188	1	2000	188	fb4110f7f9172896fd180ad7436737c1	0	0	0	0	0	0	0	0	0	0	0	0	0	/home/dhl_ec/bnelissen/Slides/CD3_manuscript/CD3_slides/AAA591.CD3.location-a/AAA591.CD3.location-a.run1	255	0.7	0.06	0.7	0.06	-8.26142262681	-10.0805365225	0.514914671578	0.0917544082031
5661.0	3853234.0	2513.0	11883.0	3853234.0	4000000.0	61.0	2.0	0.96	1.72	1.07	0.04	6.46	0.349999999999	0.69	0.0599999999995	9.03	0.33	2.05	1.47	0.6	AAA591.CD3.location-a.X26.Y16.tile.tissue.png	189	1	2000	189	794ddf925097cb70ea637c9c6172032b	0	0	0	0	0	0	0	0	0	0	0	0	0	/home/dhl_ec/bnelissen/Slides/CD3_manuscript/CD3_slides/AAA591.CD3.location-a/AAA591.CD3.location-a.run1	255	0.7	0.06	0.7	0.06	-8.49419082747	-11.3395243397	0.909569884803	0.0612177714844
5991.0	2515814.0	2604.0	8206.0	2515814.0	4000000.0	66.0	1.0	1.04	2.28	1.16	0.0500000000002	10.38	0.349999999999	0.679999999999	0.11	8.1	0.31	2.11	1.43	0.38	AAA591.CD3.location-a.X26.Y17.tile.tissue.png	190	1	2000	190	849d141cfb2bcf88eac4024fa1aae893	0	0	0	0	0	0	0	0	0	0	0	0	0	/home/dhl_ec/bnelissen/Slides/CD3_manuscript/CD3_slides/AAA591.CD3.location-a/AAA591.CD3.location-a.run1	255	0.7	0.06	0.7	0.06	-8.98131882715	-11.7136215739	1.72338648762	0.167224867187
0.0	2806.0	0.0	383.0	2806.0	4000000.0	0.0	2.0	0.700000000001	1.18	1.07	0.0500000000002	6.38	0.339999999999	0.74	0.190000000001	5.56	0.16	2.17	1.44	0.56	AAA591.CD3.location-a.X26.Y18.tile.tissue.png	191	1	2000	191	de2b0fcbe7a3df548bb52b511847ea2e	0	0	0	0	0	0	0	0	0	0	0	0	0	/home/dhl_ec/bnelissen/Slides/CD3_manuscript/CD3_slides/AAA591.CD3.location-a/AAA591.CD3.location-a.run1	255	0.7	0.06	0.7	0.06	0.0	-12.1739447477	1.03595871222	4.23711016458
60.0	2250.0	32.0	224.0	2250.0	4000000.0	1.0	1.0	1.0	1.5	1.07	0.0600000000004	6.35	0.35	0.77	0.2	6.28	0.2	1.92	1.44	0.31	AAA591.CD3.location-a.X27.Y12.tile.tissue.png	192	1	2000	192	4e871ca10e6c87ff54ffafa7a5f608a9	0	0	0	0	0	0	0	0	0	0	0	0	0	/home/dhl_ec/bnelissen/Slides/CD3_manuscript/CD3_slides/AAA591.CD3.location-a/AAA591.CD3.location-a.run1	255	0.7	0.06	0.7	0.06	-7.83541244776	-12.4388929417	2.84863323711	4.30545355249
181.0	3271.0	89.0	370.0	3271.0	4000000.0	2.0	2.0	1.86	2.99	1.07	0.0500000000002	6.33	0.35	0.68	0.19	6.14	0.190000000001	1.94	1.44	0.330000000001	AAA591.CD3.location-a.X27.Y13.tile.tissue.png	193	1	2000	193	0044e56e373b0fef752d0202c547a6a4	0	0	0	0	0	0	0	0	0	0	0	0	0	/home/dhl_ec/bnelissen/Slides/CD3_manuscript/CD3_slides/AAA591.CD3.location-a/AAA591.CD3.location-a.run1	255	0.7	0.06	0.7	0.06	-9.65616004311	-11.7716592901	2.23112317649	0.0964022822266
1145.0	1383483.0	547.0	7069.0	1383483.0	4000000.0	13.0	2.0	2.56	2.22	1.06	0.04	6.29	0.34	0.690000000001	0.14	7.12	0.240000000001	2.03	1.44	0.57	AAA591.CD3.location-a.X27.Y14.tile.tissue.png	194	1	2000	194	089a3f0efbb87fe17a9e5472c025b0c5	0	0	0	0	0	0	0	0	0	0	0	0	0	/home/dhl_ec/bnelissen/Slides/CD3_manuscript/CD3_slides/AAA591.CD3.location-a/AAA591.CD3.location-a.run1	255	0.7	0.06	0.7	0.06	-8.54281404338	-11.0191199124	0.559926832024	0.0797588613281
3834.0	4000000.0	1747.0	7996.0	4000000.0	4000000.0	45.0	1.0	2.2	1.85	1.7	0.0599999999995	5.66	0.28	0.69	0.04	9.0	0.34	2.05	1.44	0.4	AAA591.CD3.location-a.X27.Y15.tile.tissue.png	195	1	2000	195	63dba81be582825bdd0d9811585fd67a	0	0	0	0	0	0	0	0	0	0	0	0	0	/home/dhl_ec/bnelissen/Slides/CD3_manuscript/CD3_slides/AAA591.CD3.location-a/AAA591.CD3.location-a.run1	255	0.7	0.0676600555087	0.7	0.0676600555087	-8.82567346148	0.0	0.739821097363	0.0466621015625
10424.0	3248235.0	4238.0	9092.0	3248235.0	4000000.0	98.0	1.0	3.66	1.82	1.07	0.04	6.37	0.349999999999	0.68	0.0799999999999	8.86	0.32	2.07	1.45	1.02	AAA591.CD3.location-a.X27.Y16.tile.tissue.png	196	1	2000	196	c8c56d1c43aa9d9e16fa883fe33c993d	0	0	0	0	0	0	0	0	0	0	0	0	0	/home/dhl_ec/bnelissen/Slides/CD3_manuscript/CD3_slides/AAA591.CD3.location-a/AAA591.CD3.location-a.run1	255	0.7	0.06	0.7	0.06	-8.88303367391	-11.8789071237	1.81770701312	0.17404646875
205.0	165149.0	105.0	2381.0	165149.0	4000000.0	3.0	1.0	1.56	2.93	1.09	0.0500000000002	6.64	0.53	1.17	0.29	7.61	0.3	3.02	2.29	1.39	AAA591.CD3.location-a.X27.Y17.tile.tissue.png	197	1	2000	197	0e4297ff899af04aa0666dfbb1a9af1a	0	0	0	0	0	0	0	0	0	0	0	0	0	/home/dhl_ec/bnelissen/Slides/CD3_manuscript/CD3_slides/AAA591.CD3.location-a/AAA591.CD3.location-a.run1	255	0.7	0.06	0.7	0.06	-8.77903470392	-11.0511168318	1.59384944037	2.47367445068
0.0	1711.0	0.0	184.0	1711.0	4000000.0	0.0	1.0	2.32	1.74	1.56	0.0600000000004	6.34	0.34	0.820000000001	0.190000000001	5.37	0.200000000001	3.02	1.44	0.98	AAA591.CD3.location-a.X28.Y12.tile.tissue.png	198	1	2000	198	9dac4b26c1c31c75f43fa4c76086eaf8	0	0	0	0	0	0	0	0	0	0	0	0	0	/home/dhl_ec/bnelissen/Slides/CD3_manuscript/CD3_slides/AAA591.CD3.location-a/AAA591.CD3.location-a.run1	255	0.7	0.06	0.7	0.06	0.0	-11.7255631069	0.229287179293	3.11500471425
523.0	29673.0	167.0	2345.0	29673.0	4000000.0	3.0	7.0	2.82	2.06	1.71	0.0700000000006	6.36	0.35	0.690000000001	0.190000000001	6.29	0.2	1.95	1.44	1.04	AAA591.CD3.location-a.X28.Y13.tile.tissue.png	199	1	2000	199	1df69bc374fcaaa85e18b30571f73bc5	0	0	0	0	0	0	0	0	0	0	0	0	0	/home/dhl_ec/bnelissen/Slides/CD3_manuscript/CD3_slides/AAA591.CD3.location-a/AAA591.CD3.location-a.run1	255	0.7	0.06	0.7	0.06	-7.63922068543	-10.1739356184	0.345905999405	0.123389688965
2568.0	2846016.0	1159.0	7816.0	2846016.0	4000000.0	30.0	1.0	3.13	2.97	1.09	0.04	7.75	0.349999999999	0.679999999999	0.0900000000001	8.23	0.29	2.03	1.43	0.559999999999	AAA591.CD3.location-a.X28.Y14.tile.tissue.png	200	1	2000	200	35602f7ae531727e6f8f4e75c1d3b27d	0	0	0	0	0	0	0	0	0	0	0	0	0	/home/dhl_ec/bnelissen/Slides/CD3_manuscript/CD3_slides/AAA591.CD3.location-a/AAA591.CD3.location-a.run1	255	0.7	0.06	0.7	0.06	-8.31560466427	-10.8297732617	0.549553008455	0.0556627597656
3826.0	3583063.0	1790.0	8062.0	3583063.0	4000000.0	47.0	1.0	2.97	3.09	1.1	0.04	6.4	0.35	0.679999999999	0.0600000000004	8.78	0.32	2.06	1.46	0.379999999999	AAA591.CD3.location-a.X28.Y15.tile.tissue.png	201	1	2000	201	54faee716e43b90919bef2faaa0c8b74	0	0	0	0	0	0	0	0	0	0	0	0	0	/home/dhl_ec/bnelissen/Slides/CD3_manuscript/CD3_slides/AAA591.CD3.location-a/AAA591.CD3.location-a.run1	255	0.7	0.06	0.7	0.06	-8.79686788417	-11.6978654053	1.15137820448	0.0896421777344
1580.0	623725.0	756.0	4539.0	623725.0	4000000.0	19.0	1.0	2.81	2.23	1.06	0.0600000000004	6.42	0.34	0.68	0.3	9.62	0.37	3.18	2.37	0.610000000001	AAA591.CD3.location-a.X28.Y16.tile.tissue.png	202	1	2000	202	ce83a1f8be0819a35cc731e02b1d7914	0	0	0	0	0	0	0	0	0	0	0	0	0	/home/dhl_ec/bnelissen/Slides/CD3_manuscript/CD3_slides/AAA591.CD3.location-a/AAA591.CD3.location-a.run1	255	0.7	0.06	0.7	0.06	-9.07529807004	-10.9670602139	2.03730800522	0.689699042969
0.0	0.0	0.0	0.0	0.0	4000000.0	0.0	0.0	3.74	2.19	1.12	0.0599999999995	5.46	0.44	1.38	0.31	6.35	0.2	2.91	2.28	0.55	AAA591.CD3.location-a.X28.Y17.tile.tissue.png	203	1	2000	203	ccf7e588b243a6162e56e613f4b4e934	0	0	0	0	0	0	0	0	0	0	0	0	0	/home/dhl_ec/bnelissen/Slides/CD3_manuscript/CD3_slides/AAA591.CD3.location-a/AAA591.CD3.location-a.run1	255	1.0	0.06	1.0	0.06	0.0	0.0	0.0	6.72897
0.0	5704.0	0.0	628.0	5704.0	4000000.0	0.0	3.0	3.55	1.31	1.75	0.0700000000006	8.76	0.52	1.15	0.31	7.56	0.13	1.96	1.44	0.339999999999	AAA591.CD3.location-a.X29.Y13.tile.tissue.png	204	1	2000	204	46c23c1ee9bf4b23678b646b013638d4	0	0	0	0	0	0	0	0	0	0	0	0	0	/home/dhl_ec/bnelissen/Slides/CD3_manuscript/CD3_slides/AAA591.CD3.location-a/AAA591.CD3.location-a.run1	255	0.7	0.06	0.7	0.06	0.0	-10.1775017813	0.504710835461	1.13239812965
130.0	830786.0	64.0	6680.0	830786.0	4000000.0	2.0	1.0	2.65	2.87	1.08	0.0500000000002	6.41	0.35	0.669999999999	0.17	6.69	0.34	3.19	2.27	0.549999999999	AAA591.CD3.location-a.X29.Y14.tile.tissue.png	205	1	2000	205	0a09d911ecc1f9044509e580d8c71349	0	0	0	0	0	0	0	0	0	0	0	0	0	/home/dhl_ec/bnelissen/Slides/CD3_manuscript/CD3_slides/AAA591.CD3.location-a/AAA591.CD3.location-a.run1	255	0.7	0.06	0.7	0.06	-8.46021579925	-11.1249875942	1.29032585579	0.135172072266
203.0	260698.0	100.0	2954.0	260698.0	4000000.0	3.0	2.0	3.32	1.45	1.69	0.0699999999997	9.06	0.52	1.14	0.29	9.14	0.3	3.17	2.36	0.54	AAA591.CD3.location-a.X29.Y15.tile.tissue.png	206	1	2000	206	d6a7fee8efdeaf74274a4905948d8a1c	0	0	0	0	0	0	0	0	0	0	0	0	0	/home/dhl_ec/bnelissen/Slides/CD3_manuscript/CD3_slides/AAA591.CD3.location-a/AAA591.CD3.location-a.run1	255	0.7	0.06	0.7	0.06	-8.63015351796	-10.3732382523	1.35876431438	0.681307842773
0.0	0.0	0.0	0.0	0.0	4000000.0	0.0	0.0	1.07	1.86	1.7	0.0699999999997	7.6	0.440000000001	1.29	0.3	6.14	0.19	2.91	2.26	0.52	AAA591.CD3.location-a.X29.Y16.tile.tissue.png	207	1	2000	207	66f6859f802fd10133e5d347cc7c8320	0	0	0	0	0	0	0	0	0	0	0	0	0	/home/dhl_ec/bnelissen/Slides/CD3_manuscript/CD3_slides/AAA591.CD3.location-a/AAA591.CD3.location-a.run1	255	1.0	0.06	1.0	0.06	0.0	0.0	0.0	11.40173
0.0	826580.0	0.0	6266.0	826580.0	4000000.0	0.0	3.0	1.22	1.8	1.7	0.0700000000006	9.29	0.5	1.25	0.26	8.27	0.26	2.35	1.43	0.349999999999	AAA591.CD3.location-a.X3.Y1.tile.tissue.png	208	1	2000	208	28d97898d98e4eee33090ddd955de6ea	0	0	0	0	0	0	0	0	0	0	0	0	0	/home/dhl_ec/bnelissen/Slides/CD3_manuscript/CD3_slides/AAA591.CD3.location-a/AAA591.CD3.location-a.run1	255	0.7	0.06	0.7	0.06	0.0	-12.1876037887	1.13596075093	2.46642076563
1149.0	3387423.0	515.0	23385.0	3387423.0	4000000.0	11.0	10.0	0.73	1.32	1.7	0.0599999999995	8.65	0.35	0.679999999999	0.0699999999997	8.7	0.32	2.11	1.43	0.58	AAA591.CD3.location-a.X3.Y10.tile.tissue.png	209	1	2000	209	4210224daa4a1dad2607fa5e71f0aefc	0	0	0	0	0	0	0	0	0	0	0	0	0	/home/dhl_ec/bnelissen/Slides/CD3_manuscript/CD3_slides/AAA591.CD3.location-a/AAA591.CD3.location-a.run1	255	0.7	0.06	0.7	0.06	-9.51764365246	-12.2231199851	1.4652811356	0.151100914063
463.0	3819831.0	229.0	15568.0	3819831.0	4000000.0	6.0	2.0	1.04	1.33	1.06	0.04	6.9	0.349999999999	0.799999999999	0.0599999999995	8.7	0.33	2.08	1.43	0.570000000001	AAA591.CD3.location-a.X3.Y11.tile.tissue.png	210	1	2000	210	59646aa09d684934eff72845ba88e081	0	0	0	0	0	0	0	0	0	0	0	0	0	/home/dhl_ec/bnelissen/Slides/CD3_manuscript/CD3_slides/AAA591.CD3.location-a/AAA591.CD3.location-a.run1	255	0.7	0.06	0.7	0.06	-9.17034481708	-11.1928576521	1.39049550253	0.135126474609
1152.0	2461702.0	531.0	13372.0	2461702.0	4000000.0	13.0	1.0	1.04	1.26	1.07	0.0400000000009	6.42	0.35	0.740000000001	0.1	7.99	0.28	2.17	1.43	0.580000000001	AAA591.CD3.location-a.X3.Y12.tile.tissue.png	211	1	2000	211	768481bfba81ec9721dfafa3e3871fef	0	0	0	0	0	0	0	0	0	0	0	0	0	/home/dhl_ec/bnelissen/Slides/CD3_manuscript/CD3_slides/AAA591.CD3.location-a/AAA591.CD3.location-a.run1	255	0.7	0.06	0.7	0.06	-9.03728693635	-11.9077124682	1.79769230653	0.225648546875
106.0	345892.0	41.0	4322.0	345892.0	4000000.0	1.0	1.0	1.02	1.52	1.71	0.0699999999997	9.05	0.530000000001	1.19	0.28	8.99	0.31	3.06	2.22	0.53	AAA591.CD3.location-a.X3.Y13.tile.tissue.png	212	1	2000	212	92d4220ba0d99d8eac33649bea0a7a44	0	0	0	0	0	0	0	0	0	0	0	0	0	/home/dhl_ec/bnelissen/Slides/CD3_manuscript/CD3_slides/AAA591.CD3.location-a/AAA591.CD3.location-a.run1	255	0.7	0.06	0.7	0.06	-9.14045728039	-11.4997288473	2.05872160469	2.22651593555
0.0	0.0	0.0	0.0	0.0	4000000.0	0.0	0.0	0.85	1.28	1.7	0.0699999999997	7.66	0.44	1.22	0.21	6.12	0.21	2.9	2.24	0.549999999999	AAA591.CD3.location-a.X3.Y14.tile.tissue.png	213	1	2000	213	bc6f1a73f9e068e6137a6700c534cdfd	0	0	0	0	0	0	0	0	0	0	0	0	0	/home/dhl_ec/bnelissen/Slides/CD3_manuscript/CD3_slides/AAA591.CD3.location-a/AAA591.CD3.location-a.run1	255	1.0	0.06	1.0	0.06	0.0	0.0	0.0	5.5369955
0.0	523059.0	0.0	6451.0	523059.0	4000000.0	0.0	2.0	0.98	1.35	1.69	0.0699999999997	9.63	0.54	1.23	0.280000000001	8.83	0.240000000001	3.25	2.35	0.61	AAA591.CD3.location-a.X3.Y2.tile.tissue.png	214	1	2000	214	51ceebf7436cfe57d1470791105e24ea	0	0	0	0	0	0	0	0	0	0	0	0	0	/home/dhl_ec/bnelissen/Slides/CD3_manuscript/CD3_slides/AAA591.CD3.location-a/AAA591.CD3.location-a.run1	255	0.7	0.06	0.7	0.06	-8.15065272611	-12.2235534457	1.37340617014	0.292614974609
720.0	101763.0	300.0	2206.0	101763.0	4000000.0	7.0	2.0	1.05	1.5	1.79	0.0700000000006	8.96	0.55	0.67	0.3	6.82	0.2	1.97	1.57	0.52	AAA591.CD3.location-a.X3.Y3.tile.tissue.png	215	1	2000	215	aed328ce25ab42fcf45a12af89629cd1	0	0	0	0	0	0	0	0	0	0	0	0	0	/home/dhl_ec/bnelissen/Slides/CD3_manuscript/CD3_slides/AAA591.CD3.location-a/AAA591.CD3.location-a.run1	255	0.7	0.06	0.7	0.06	-8.35774931333	-11.9396735973	1.63376070906	0.128689391602
6332.0	1275475.0	2682.0	9652.0	1275475.0	4000000.0	60.0	3.0	1.02	1.68	1.07	0.04	6.52	0.35	0.68	0.150000000001	7.19	0.24	2.24	1.58	0.35	AAA591.CD3.location-a.X3.Y4.tile.tissue.png	216	1	2000	216	463fe69434c38a60d7e9c1fa7ed470e2	0	0	0	0	0	0	0	0	0	0	0	0	0	/home/dhl_ec/bnelissen/Slides/CD3_manuscript/CD3_slides/AAA591.CD3.location-a/AAA591.CD3.location-a.run1	255	0.7	0.06	0.7	0.06	-9.15658592764	-11.980545325	2.22609921304	0.244477046875
8477.0	1964279.0	3499.0	12684.0	1964279.0	4000000.0	79.0	2.0	0.960000000001	1.25	1.07	0.0500000000002	6.7	0.35	0.68	0.13	7.7	0.27	2.1	1.53	0.69	AAA591.CD3.location-a.X3.Y5.tile.tissue.png	217	1	2000	217	d37662c9bc04be0912d9689a50528f8a	0	0	0	0	0	0	0	0	0	0	0	0	0	/home/dhl_ec/bnelissen/Slides/CD3_manuscript/CD3_slides/AAA591.CD3.location-a/AAA591.CD3.location-a.run1	255	0.7	0.06	0.7	0.06	-9.02713405741	-11.7158554653	2.15990384761	0.1960245
3619.0	1961942.0	1684.0	21101.0	1961942.0	4000000.0	40.0	7.0	1.45	2.14	1.06	0.0600000000004	8.89	0.55	1.14	0.190000000001	10.64	0.41	3.25	2.26	0.77	AAA591.CD3.location-a.X3.Y6.tile.tissue.png	218	1	2000	218	9a9fee87fe515c7e1a19cd6ce4edbeca	0	0	0	0	0	0	0	0	0	0	0	0	0	/home/dhl_ec/bnelissen/Slides/CD3_manuscript/CD3_slides/AAA591.CD3.location-a/AAA591.CD3.location-a.run1	255	0.7	0.06	0.7	0.06	-8.75546579464	-11.1407313075	1.48366380334	0.330574203125
2136.0	3847137.0	1050.0	11129.0	3847137.0	4000000.0	28.0	2.0	2.27	2.19	1.07	0.04	5.87	0.349999999999	0.670000000001	0.0600000000004	9.22	0.52	2.35	1.43	0.400000000001	AAA591.CD3.location-a.X3.Y7.tile.tissue.png	219	1	2000	219	7852e2bef3d8fca6d3b5c6360ea1d2c6	0	0	0	0	0	0	0	0	0	0	0	0	0	/home/dhl_ec/bnelissen/Slides/CD3_manuscript/CD3_slides/AAA591.CD3.location-a/AAA591.CD3.location-a.run1	255	0.7	0.06	0.7	0.06	-8.73038188979	-11.6271124921	0.95447150314	0.0885138691406
706.0	4000000.0	340.0	7996.0	4000000.0	4000000.0	10.0	1.0	0.679999999999	1.27	1.07	0.04	5.78	0.28	0.67	0.04	8.94	0.339999999999	2.15	2.3	0.6	AAA591.CD3.location-a.X3.Y8.tile.tissue.png	220	1	2000	220	37f33be65eaa54e4049c695c291491ad	0	0	0	0	0	0	0	0	0	0	0	0	0	/home/dhl_ec/bnelissen/Slides/CD3_manuscript/CD3_slides/AAA591.CD3.location-a/AAA591.CD3.location-a.run1	255	0.7	0.06	0.7	0.06	-8.43397728511	-11.4494086554	0.666212078793	0.0257900953913
130.0	3992723.0	47.0	8528.0	3992723.0	4000000.0	1.0	1.0	1.24	1.94	1.06	0.0500000000002	5.9	0.57	1.11	0.0500000000002	8.88	0.530000000001	3.25	2.3	0.719999999999	AAA591.CD3.location-a.X3.Y9.tile.tissue.png	221	1	2000	221	9855cce69269c9d27b54ed02c4bb731f	0	0	0	0	0	0	0	0	0	0	0	0	0	/home/dhl_ec/bnelissen/Slides/CD3_manuscript/CD3_slides/AAA591.CD3.location-a/AAA591.CD3.location-a.run1	255	0.7	0.06	0.7	0.06	-9.13453730566	-11.3402734408	0.875586818275	0.0362792735596
1179.0	142668.0	637.0	2654.0	142668.0	1816000.0	5.0	2.0	0.5	0.75	0.48	0.0200000000004	3.01	0.16	0.36	0.0799999999999	3.14	0.0900000000001	0.91	0.65	0.24	AAA591.CD3.location-a.X30.Y0.tile.tissue.png	222	1	908	222	b253f7d0aee05c3a5cb9e384e7c2529d	0	0	0	0	0	0	0	0	0	0	0	0	0	/home/dhl_ec/bnelissen/Slides/CD3_manuscript/CD3_slides/AAA591.CD3.location-a/AAA591.CD3.location-a.run1	255	0.7	0.06	0.7	0.06	-8.84705116995	-12.4812452303	3.76647563011	0.604982903703
0.0	0.0	0.0	0.0	0.0	1816000.0	0.0	0.0	1.87	0.87	0.849999999999	0.0300000000007	3.35	0.21	0.59	0.13	2.65	0.1	1.34	1.03	0.25	AAA591.CD3.location-a.X30.Y10.tile.tissue.png	223	1	908	223	994cb5d010bf38ebc919c0af731e5c80	0	0	0	0	0	0	0	0	0	0	0	0	0	/home/dhl_ec/bnelissen/Slides/CD3_manuscript/CD3_slides/AAA591.CD3.location-a/AAA591.CD3.location-a.run1	255	1.0	0.06	1.0	0.06	0.0	-10.6000132221	0.0	5.5094511981
0.0	0.0	0.0	0.0	0.0	1816000.0	0.0	0.0	1.66	1.1	0.77	0.0300000000007	3.89	0.21	0.59	0.14	2.65	0.0900000000001	1.31	1.02	0.24	AAA591.CD3.location-a.X30.Y11.tile.tissue.png	224	1	908	224	536005b7949ede592ee15b06c0afddb7	0	0	0	0	0	0	0	0	0	0	0	0	0	/home/dhl_ec/bnelissen/Slides/CD3_manuscript/CD3_slides/AAA591.CD3.location-a/AAA591.CD3.location-a.run1	255	1.0	0.06	1.0	0.06	0.0	-10.7988897193	0.0	5.13822717495
0.0	4231.0	0.0	404.0	4231.0	1816000.0	0.0	2.0	0.389999999999	0.57	0.49	0.0199999999995	2.99	0.160000000001	0.36	0.0900000000001	2.52	0.0600000000004	0.89	0.65	0.15	AAA591.CD3.location-a.X30.Y12.tile.tissue.png	225	1	908	225	216286be9e65432334baf04270a2bf38	0	0	0	0	0	0	0	0	0	0	0	0	0	/home/dhl_ec/bnelissen/Slides/CD3_manuscript/CD3_slides/AAA591.CD3.location-a/AAA591.CD3.location-a.run1	255	0.7	0.06	0.7	0.06	0.0	-11.9055992497	0.233960823595	4.04660822231
0.0	6155.0	0.0	656.0	6155.0	1816000.0	0.0	3.0	1.17	1.54	0.6	0.0100000000002	2.98	0.16	0.339999999999	0.0900000000001	2.72	0.0600000000004	0.89	0.66	0.25	AAA591.CD3.location-a.X30.Y13.tile.tissue.png	226	1	908	226	40bcbda52d67e3277906af08f904102e	0	0	0	0	0	0	0	0	0	0	0	0	0	/home/dhl_ec/bnelissen/Slides/CD3_manuscript/CD3_slides/AAA591.CD3.location-a/AAA591.CD3.location-a.run1	255	0.7	0.06	0.7	0.06	-6.69206188143	-11.301125756	0.226538597644	6.83484389524
0.0	1771.0	0.0	186.0	1771.0	1816000.0	0.0	1.0	1.51	1.89	0.77	0.0300000000007	4.1	0.24	0.580000000001	0.13	3.21	0.0900000000001	1.33	1.1	0.29	AAA591.CD3.location-a.X30.Y14.tile.tissue.png	227	1	908	227	e8b6e00fa07aec4a338f6a84926dad5b	0	0	0	0	0	0	0	0	0	0	0	0	0	/home/dhl_ec/bnelissen/Slides/CD3_manuscript/CD3_slides/AAA591.CD3.location-a/AAA591.CD3.location-a.run1	255	0.7	0.06	0.7	0.06	0.0	-11.2885290667	0.111664481785	8.49389033823
0.0	0.0	0.0	0.0	0.0	1816000.0	0.0	0.0	0.43	0.62	0.6	0.0200000000004	2.59	0.13	0.41	0.0900000000001	2.02	0.0600000000004	0.85	0.66	0.24	AAA591.CD3.location-a.X30.Y15.tile.tissue.png	228	1	908	228	598018cdc6d71ae55433755c1b8b6f9c	0	0	0	0	0	0	0	0	0	0	0	0	0	/home/dhl_ec/bnelissen/Slides/CD3_manuscript/CD3_slides/AAA591.CD3.location-a/AAA591.CD3.location-a.run1	255	1.0	0.06	1.0	0.06	0.0	0.0	0.0	8.79784801762
0.0	0.0	0.0	0.0	0.0	1816000.0	0.0	0.0	0.43	0.62	0.610000000001	0.0200000000004	2.49	0.12	0.360000000001	0.0900000000001	1.93	0.0500000000002	0.86	0.65	0.16	AAA591.CD3.location-a.X30.Y16.tile.tissue.png	229	1	908	229	e0b9e4448be047c50e8b6b0f56cace57	0	0	0	0	0	0	0	0	0	0	0	0	0	/home/dhl_ec/bnelissen/Slides/CD3_manuscript/CD3_slides/AAA591.CD3.location-a/AAA591.CD3.location-a.run1	255	1.0	0.06	1.0	0.06	0.0	0.0	0.0	7.17865803965
0.0	0.0	0.0	0.0	0.0	1816000.0	0.0	0.0	1.49	1.97	0.49	0.0199999999995	2.39	0.13	0.360000000001	0.0900000000001	1.94	0.0599999999995	0.849999999999	0.66	0.24	AAA591.CD3.location-a.X30.Y17.tile.tissue.png	230	1	908	230	c81ded8dc9f25301cda8939d06f7f2de	0	0	0	0	0	0	0	0	0	0	0	0	0	/home/dhl_ec/bnelissen/Slides/CD3_manuscript/CD3_slides/AAA591.CD3.location-a/AAA591.CD3.location-a.run1	255	1.0	0.06	1.0	0.06	0.0	0.0	0.0	7.07609140969
0.0	0.0	0.0	0.0	0.0	1816000.0	0.0	0.0	1.52	1.58	0.54	0.0199999999995	2.39	0.13	0.360000000001	0.1	2.04	0.0500000000002	0.860000000001	0.68	0.150000000001	AAA591.CD3.location-a.X30.Y18.tile.tissue.png	231	1	908	231	078c6277b3daf1cddb1f3060dd4c7614	0	0	0	0	0	0	0	0	0	0	0	0	0	/home/dhl_ec/bnelissen/Slides/CD3_manuscript/CD3_slides/AAA591.CD3.location-a/AAA591.CD3.location-a.run1	255	1.0	0.06	1.0	0.06	0.0	0.0	0.0	6.50464537445
0.0	0.0	0.0	0.0	0.0	1816000.0	0.0	0.0	2.3	1.98	0.559999999999	0.0199999999995	2.42	0.21	0.59	0.139999999999	2.66	0.0900000000001	1.3	1.02	0.279999999999	AAA591.CD3.location-a.X30.Y19.tile.tissue.png	232	1	908	232	92aeccfa67e0b3abc4d8c115b3f6e775	0	0	0	0	0	0	0	0	0	0	0	0	0	/home/dhl_ec/bnelissen/Slides/CD3_manuscript/CD3_slides/AAA591.CD3.location-a/AAA591.CD3.location-a.run1	255	1.0	0.06	1.0	0.06	0.0	0.0	0.0	7.13328138767
0.0	0.0	0.0	0.0	0.0	1816000.0	0.0	0.0	1.67	1.6	0.599999999999	0.0199999999995	2.4	0.13	0.36	0.0900000000001	1.93	0.0600000000004	0.849999999999	0.66	0.17	AAA591.CD3.location-a.X30.Y2.tile.tissue.png	233	1	908	233	80f2dda7d31f062e433e040ed877fad0	0	0	0	0	0	0	0	0	0	0	0	0	0	/home/dhl_ec/bnelissen/Slides/CD3_manuscript/CD3_slides/AAA591.CD3.location-a/AAA591.CD3.location-a.run1	255	1.0	0.06	1.0	0.06	0.0	0.0	0.0	5.98808700441
0.0	0.0	0.0	0.0	0.0	1816000.0	0.0	0.0	1.68	1.87	0.49	0.0199999999995	2.88	0.13	0.360000000001	0.0900000000001	1.95	0.0499999999993	0.85	0.650000000001	0.23	AAA591.CD3.location-a.X30.Y20.tile.tissue.png	234	1	908	234	7c3b7f694db017a20674a8b3896aa3fc	0	0	0	0	0	0	0	0	0	0	0	0	0	/home/dhl_ec/bnelissen/Slides/CD3_manuscript/CD3_slides/AAA591.CD3.location-a/AAA591.CD3.location-a.run1	255	1.0	0.06	1.0	0.06	0.0	-12.236432419	0.0	3.0191935686
0.0	2762.0	0.0	234.0	2762.0	1816000.0	0.0	1.0	2.34	0.63	0.490000000001	0.0299999999997	4.05	0.25	0.589999999999	0.139999999999	3.22	0.0599999999995	0.89	0.65	0.15	AAA591.CD3.location-a.X30.Y21.tile.tissue.png	235	1	908	235	184a5d8bfb24ae05938fd4fc65ba190f	0	0	0	0	0	0	0	0	0	0	0	0	0	/home/dhl_ec/bnelissen/Slides/CD3_manuscript/CD3_slides/AAA591.CD3.location-a/AAA591.CD3.location-a.run1	255	0.7	0.06	0.7	0.06	0.0	-10.7754972503	0.0948275843019	5.03822375573
0.0	0.0	0.0	0.0	0.0	1376528.0	0.0	0.0	2.34	1.73	0.389999999999	0.0199999999995	1.9	0.0900000000001	0.27	0.0699999999997	1.49	0.04	0.66	0.5	0.19	AAA591.CD3.location-a.X30.Y22.tile.tissue.png	236	1	908	236	132d56eb4d1df8227dac0668668b87f1	0	0	0	0	0	0	0	0	0	0	0	0	0	/home/dhl_ec/bnelissen/Slides/CD3_manuscript/CD3_slides/AAA591.CD3.location-a/AAA591.CD3.location-a.run1	255	1.0	0.06	1.0	0.06	0.0	0.0	0.0	6.82512451617
0.0	0.0	0.0	0.0	0.0	1816000.0	0.0	0.0	1.6	0.780000000001	0.799999999999	0.0299999999997	3.0	0.2	0.59	0.13	2.64	0.0900000000001	1.3	1.03	0.26	AAA591.CD3.location-a.X30.Y3.tile.tissue.png	237	1	908	237	076a34d92483db848ee27dde9a8b3244	0	0	0	0	0	0	0	0	0	0	0	0	0	/home/dhl_ec/bnelissen/Slides/CD3_manuscript/CD3_slides/AAA591.CD3.location-a/AAA591.CD3.location-a.run1	255	1.0	0.06	1.0	0.06	0.0	0.0	0.0	7.11857929515
0.0	0.0	0.0	0.0	0.0	1816000.0	0.0	0.0	1.57	1.67	0.58	0.0199999999995	2.42	0.12	0.37	0.0899999999992	1.94	0.0500000000002	0.860000000001	0.66	0.27	AAA591.CD3.location-a.X30.Y4.tile.tissue.png	238	1	908	238	e21cfda1b89bb8e0072e60d968607d1e	0	0	0	0	0	0	0	0	0	0	0	0	0	/home/dhl_ec/bnelissen/Slides/CD3_manuscript/CD3_slides/AAA591.CD3.location-a/AAA591.CD3.location-a.run1	255	1.0	0.06	1.0	0.06	0.0	0.0	0.0	6.64764427313
0.0	0.0	0.0	0.0	0.0	1816000.0	0.0	0.0	1.47	1.9	0.62	0.0200000000004	2.38	0.13	0.360000000001	0.0900000000001	1.94	0.0500000000002	0.86	0.65	0.15	AAA591.CD3.location-a.X30.Y5.tile.tissue.png	239	1	908	239	e18d47772d6b306013fb212ea4e7ecfb	0	0	0	0	0	0	0	0	0	0	0	0	0	/home/dhl_ec/bnelissen/Slides/CD3_manuscript/CD3_slides/AAA591.CD3.location-a/AAA591.CD3.location-a.run1	255	1.0	0.06	1.0	0.06	0.0	0.0	0.0	6.53393997797
0.0	0.0	0.0	0.0	0.0	1816000.0	0.0	0.0	1.67	2.45	0.57	0.0200000000004	2.38	0.13	0.360000000001	0.0900000000001	1.94	0.0599999999995	1.33	1.04	0.250000000001	AAA591.CD3.location-a.X30.Y6.tile.tissue.png	240	1	908	240	d973dfb98ccb84b4b3aa0b4125707ada	0	0	0	0	0	0	0	0	0	0	0	0	0	/home/dhl_ec/bnelissen/Slides/CD3_manuscript/CD3_slides/AAA591.CD3.location-a/AAA591.CD3.location-a.run1	255	1.0	0.06	1.0	0.06	0.0	0.0	0.0	6.95302863436
0.0	2994.0	0.0	248.0	2994.0	1816000.0	0.0	1.0	1.47	1.67	0.51	0.0300000000007	2.89	0.16	0.360000000001	0.0900000000001	2.42	0.0599999999995	0.87	0.66	0.150000000001	AAA591.CD3.location-a.X30.Y7.tile.tissue.png	241	1	908	241	d4bae524fda1e7fb46c9638a3d8bbe57	0	0	0	0	0	0	0	0	0	0	0	0	0	/home/dhl_ec/bnelissen/Slides/CD3_manuscript/CD3_slides/AAA591.CD3.location-a/AAA591.CD3.location-a.run1	255	0.7	0.06	0.7	0.06	0.0	-10.4572512288	0.0282391539875	5.53871843291
0.0	0.0	0.0	0.0	0.0	1816000.0	0.0	0.0	1.35	1.57	0.8	0.04	3.5	0.2	0.61	0.13	2.65	0.0900000000001	1.34	0.94	0.22	AAA591.CD3.location-a.X30.Y8.tile.tissue.png	242	1	908	242	6f3a23e988bbf298e2952d3da529e393	0	0	0	0	0	0	0	0	0	0	0	0	0	/home/dhl_ec/bnelissen/Slides/CD3_manuscript/CD3_slides/AAA591.CD3.location-a/AAA591.CD3.location-a.run1	255	1.0	0.06	1.0	0.06	0.0	0.0	0.0	5.89279900881
0.0	0.0	0.0	0.0	0.0	1816000.0	0.0	0.0	3.04	0.48	0.5	0.0200000000004	2.67	0.13	0.360000000001	0.0900000000001	1.95	0.0600000000004	0.85	0.64	0.22	AAA591.CD3.location-a.X30.Y9.tile.tissue.png	243	1	908	243	850a4fa49d0536284727263cf54d85eb	0	0	0	0	0	0	0	0	0	0	0	0	0	/home/dhl_ec/bnelissen/Slides/CD3_manuscript/CD3_slides/AAA591.CD3.location-a/AAA591.CD3.location-a.run1	255	1.0	0.06	1.0	0.06	0.0	-10.3057602881	0.0	5.77660535303
0.0	0.0	0.0	0.0	0.0	4000000.0	0.0	0.0	2.61	2.05	1.74	0.0699999999997	7.62	0.44	1.28	0.32	5.07	0.2	2.91	1.99	0.499999999999	AAA591.CD3.location-a.X4.Y1.tile.tissue.png	244	1	2000	244	47b0ef9d4353c4539fc7a129d696109b	0	0	0	0	0	0	0	0	0	0	0	0	0	/home/dhl_ec/bnelissen/Slides/CD3_manuscript/CD3_slides/AAA591.CD3.location-a/AAA591.CD3.location-a.run1	255	1.0	0.06	1.0	0.06	0.0	0.0	0.0	10.273832
264.0	3989853.0	148.0	8754.0	3989853.0	4000000.0	4.0	1.0	4.05	1.88	1.75	0.0599999999995	8.32	0.35	0.69	0.0600000000004	8.92	0.34	2.05	1.44	0.78	AAA591.CD3.location-a.X4.Y10.tile.tissue.png	245	1	2000	245	156c859a1ba85177282bb25435223a08	0	0	0	0	0	0	0	0	0	0	0	0	0	/home/dhl_ec/bnelissen/Slides/CD3_manuscript/CD3_slides/AAA591.CD3.location-a/AAA591.CD3.location-a.run1	255	0.7	0.06	0.7	0.06	-8.48758816491	-11.8361124588	0.814291958989	0.033607078125
120.0	3909792.0	71.0	9878.0	3909792.0	4000000.0	2.0	1.0	2.91	2.33	1.3	0.0500000000002	6.21	0.34	0.68	0.0600000000004	8.84	0.34	2.06	1.44	1.02	AAA591.CD3.location-a.X4.Y11.tile.tissue.png	246	1	2000	246	798ff3e8bd34271b2e8389661e66af67	0	0	0	0	0	0	0	0	0	0	0	0	0	/home/dhl_ec/bnelissen/Slides/CD3_manuscript/CD3_slides/AAA591.CD3.location-a/AAA591.CD3.location-a.run1	255	0.7	0.06	0.7	0.06	-9.01946953644	-12.1100195273	1.2411552509	0.0841559150391
271.0	3865989.0	180.0	12667.0	3865989.0	4000000.0	5.0	1.0	2.08	2.89	1.09	0.0500000000002	11.74	0.35	0.68	0.0600000000004	8.8	0.34	2.07	1.45	0.58	AAA591.CD3.location-a.X4.Y12.tile.tissue.png	247	1	2000	247	8c447c40706cbee43cf85ee46d7bcdf5	0	0	0	0	0	0	0	0	0	0	0	0	0	/home/dhl_ec/bnelissen/Slides/CD3_manuscript/CD3_slides/AAA591.CD3.location-a/AAA591.CD3.location-a.run1	255	0.7	0.06	0.7	0.06	-9.17000449546	-11.8875844007	1.10791196608	0.0656209326172
57.0	3711028.0	33.0	8745.0	3711028.0	4000000.0	1.0	1.0	3.65	1.46	1.09	0.04	6.21	0.34	0.68	0.0600000000004	8.72	0.33	2.05	2.28	0.589999999999	AAA591.CD3.location-a.X4.Y13.tile.tissue.png	248	1	2000	248	616c7585b22c1c902764bea7c1918129	0	0	0	0	0	0	0	0	0	0	0	0	0	/home/dhl_ec/bnelissen/Slides/CD3_manuscript/CD3_slides/AAA591.CD3.location-a/AAA591.CD3.location-a.run1	255	0.7	0.06	0.7	0.06	-8.51356310399	-11.0193474784	0.922989791707	0.0842511953125
0.0	995124.0	0.0	6378.0	995124.0	4000000.0	0.0	2.0	2.49	2.52	1.04	0.0500000000002	6.53	0.34	0.69	0.16	6.47	0.27	2.09	1.44	0.419999999999	AAA591.CD3.location-a.X4.Y14.tile.tissue.png	249	1	2000	249	6c30d73c936509b9092de37818a92ddb	0	0	0	0	0	0	0	0	0	0	0	0	0	/home/dhl_ec/bnelissen/Slides/CD3_manuscript/CD3_slides/AAA591.CD3.location-a/AAA591.CD3.location-a.run1	255	0.7	0.06	0.7	0.06	-8.44572174569	-10.6369431142	0.931277032945	0.701466738281
0.0	0.0	0.0	0.0	0.0	4000000.0	0.0	0.0	1.22	2.43	1.06	0.0500000000002	5.81	0.27	0.809999999999	0.190000000001	4.46	0.12	1.89	1.44	0.32	AAA591.CD3.location-a.X4.Y15.tile.tissue.png	250	1	2000	250	93e7cf4f95a1f0456e1a728ba2174512	0	0	0	0	0	0	0	0	0	0	0	0	0	/home/dhl_ec/bnelissen/Slides/CD3_manuscript/CD3_slides/AAA591.CD3.location-a/AAA591.CD3.location-a.run1	255	1.0	0.06	1.0	0.06	0.0	-12.0068527776	0.0	4.84614505057
211.0	1316249.0	113.0	6748.0	1316249.0	4000000.0	3.0	2.0	3.13	0.98	1.07	0.04	6.69	0.59	1.3	0.29	9.9	0.37	3.24	2.43	0.59	AAA591.CD3.location-a.X4.Y2.tile.tissue.png	251	1	2000	251	734752a49eaf596342cb2e61951fa72b	0	0	0	0	0	0	0	0	0	0	0	0	0	/home/dhl_ec/bnelissen/Slides/CD3_manuscript/CD3_slides/AAA591.CD3.location-a/AAA591.CD3.location-a.run1	255	0.7	0.06	0.7	0.06	-8.80995154818	-11.4663546374	2.46298981211	0.129260421875
3617.0	1966352.0	1468.0	8702.0	1966352.0	4000000.0	32.0	1.0	3.62	2.06	1.08	0.04	6.39	0.34	0.690000000001	0.12	7.68	0.27	2.05	1.44	0.36	AAA591.CD3.location-a.X4.Y3.tile.tissue.png	252	1	2000	252	b9961db78257d585de5fbf5e50c295d0	0	0	0	0	0	0	0	0	0	0	0	0	0	/home/dhl_ec/bnelissen/Slides/CD3_manuscript/CD3_slides/AAA591.CD3.location-a/AAA591.CD3.location-a.run1	255	0.7	0.06	0.7	0.06	-9.15434489736	-10.4936635269	2.93464271431	0.145987648438
136.0	77025.0	50.0	2134.0	77025.0	4000000.0	1.0	2.0	2.14	2.73	1.06	0.0500000000002	6.54	0.34	0.709999999999	0.19	6.29	0.2	1.97	1.43	0.37	AAA591.CD3.location-a.X4.Y4.tile.tissue.png	253	1	2000	253	232cca04b7fd8fd0ac82267c2de01fb5	0	0	0	0	0	0	0	0	0	0	0	0	0	/home/dhl_ec/bnelissen/Slides/CD3_manuscript/CD3_slides/AAA591.CD3.location-a/AAA591.CD3.location-a.run1	255	0.7	0.06	0.7	0.06	-8.47151044066	-11.5110925568	3.16566427012	1.86723058496
11797.0	711063.0	4252.0	9960.0	711063.0	4000000.0	83.0	4.0	2.28	2.4	1.17	0.0499999999993	7.06	0.42	0.8	0.18	6.83	0.22	2.04	1.44	0.34	AAA591.CD3.location-a.X4.Y5.tile.tissue.png	254	1	2000	254	d267576940945f33e748c9dd7fa8d652	0	0	0	0	0	0	0	0	0	0	0	0	0	/home/dhl_ec/bnelissen/Slides/CD3_manuscript/CD3_slides/AAA591.CD3.location-a/AAA591.CD3.location-a.run1	255	0.7	0.06	0.7	0.06	-8.15824510973	-10.9238525833	1.65945021039	0.643303902344
16561.0	2016463.0	6926.0	15020.0	2016463.0	4000000.0	157.0	4.0	1.2	2.64	1.08	0.0500000000002	6.8	0.4	0.679999999999	0.12	7.9	0.27	2.07	1.43	0.56	AAA591.CD3.location-a.X4.Y6.tile.tissue.png	255	1	2000	255	8dd43efe9d5c8ed086ef924d1bb053ce	0	0	0	0	0	0	0	0	0	0	0	0	0	/home/dhl_ec/bnelissen/Slides/CD3_manuscript/CD3_slides/AAA591.CD3.location-a/AAA591.CD3.location-a.run1	255	0.7	0.06	0.7	0.06	-8.66445217671	-12.0064605837	1.61776201034	0.271627820312
6879.0	1968044.0	3111.0	10420.0	1968044.0	4000000.0	78.0	2.0	1.59	2.45	1.1	0.04	6.76	0.360000000001	0.68	0.13	7.73	0.27	2.09	1.43	0.38	AAA591.CD3.location-a.X4.Y7.tile.tissue.png	256	1	2000	256	f0daabcc4d1af5764b18bace79976777	0	0	0	0	0	0	0	0	0	0	0	0	0	/home/dhl_ec/bnelissen/Slides/CD3_manuscript/CD3_slides/AAA591.CD3.location-a/AAA591.CD3.location-a.run1	255	0.7	0.06	0.7	0.06	-8.83054787891	-11.660355409	1.43615099161	0.180317234375
6272.0	3439496.0	2986.0	9494.0	3439496.0	4000000.0	79.0	2.0	0.76	1.2	1.08	0.04	6.66	0.34	0.680000000001	0.0699999999997	8.75	0.32	2.08	2.39	0.639999999999	AAA591.CD3.location-a.X4.Y8.tile.tissue.png	257	1	2000	257	96383614e85dd296fd384931146fd324	0	0	0	0	0	0	0	0	0	0	0	0	0	/home/dhl_ec/bnelissen/Slides/CD3_manuscript/CD3_slides/AAA591.CD3.location-a/AAA591.CD3.location-a.run1	255	0.7	0.06	0.7	0.06	-8.74111905622	-11.2737921471	1.00404352391	0.0630105800781
1530.0	4000000.0	775.0	7996.0	4000000.0	4000000.0	21.0	1.0	1.1	1.46	1.07	0.0500000000002	5.67	0.45	1.21	0.0699999999997	12.6	0.53	3.37	2.5	0.62	AAA591.CD3.location-a.X4.Y9.tile.tissue.png	258	1	2000	258	0c04cba718c41155b414bdce357e3cf2	0	0	0	0	0	0	0	0	0	0	0	0	0	/home/dhl_ec/bnelissen/Slides/CD3_manuscript/CD3_slides/AAA591.CD3.location-a/AAA591.CD3.location-a.run1	255	0.7	0.06	0.7	0.06	-8.54362133915	0.0	0.590311643072	0.03024859375
54.0	722976.0	30.0	6296.0	722976.0	4000000.0	1.0	2.0	1.11	2.8	1.06	0.0500000000002	6.44	0.339999999999	0.759999999999	0.17	6.92	0.22	1.99	1.43	0.33	AAA591.CD3.location-a.X5.Y1.tile.tissue.png	259	1	2000	259	753ea6ad6fb0699be1ff8bb20d66d166	0	0	0	0	0	0	0	0	0	0	0	0	0	/home/dhl_ec/bnelissen/Slides/CD3_manuscript/CD3_slides/AAA591.CD3.location-a/AAA591.CD3.location-a.run1	255	0.7	0.06	0.7	0.06	-8.22042433014	-11.5520431219	1.92050062839	2.46504922266
2962.0	3999880.0	1405.0	8016.0	3999880.0	4000000.0	38.0	1.0	1.04	1.71	1.07	0.04	6.08	0.34	0.68	0.0500000000002	9.22	0.34	2.07	1.44	0.59	AAA591.CD3.location-a.X5.Y10.tile.tissue.png	260	1	2000	260	0514f8324d9c6370333ba0b05975d3f3	0	0	0	0	0	0	0	0	0	0	0	0	0	/home/dhl_ec/bnelissen/Slides/CD3_manuscript/CD3_slides/AAA591.CD3.location-a/AAA591.CD3.location-a.run1	255	0.7	0.06	0.7	0.06	-8.63583822528	-11.301785277	0.593454010215	0.0446252167113
400.0	3779934.0	196.0	11516.0	3779934.0	4000000.0	5.0	6.0	0.880000000001	1.25	1.07	0.04	6.71	0.34	0.679999999999	0.0599999999995	8.75	0.37	2.14	1.43	0.389999999999	AAA591.CD3.location-a.X5.Y11.tile.tissue.png	261	1	2000	261	7bc390c44125398cf04494c94e0b8047	0	0	0	0	0	0	0	0	0	0	0	0	0	/home/dhl_ec/bnelissen/Slides/CD3_manuscript/CD3_slides/AAA591.CD3.location-a/AAA591.CD3.location-a.run1	255	0.7	0.06	0.7	0.06	-8.53957136134	-11.2086843617	0.795887538809	0.04781934375
185.0	3857930.0	110.0	12052.0	3857930.0	4000000.0	3.0	3.0	0.940000000001	1.2	1.06	0.0599999999995	7.7	0.339999999999	0.68	0.0900000000001	9.93	0.52	3.35	1.68	0.38	AAA591.CD3.location-a.X5.Y12.tile.tissue.png	262	1	2000	262	d7a736fb74b95b1376fb79df10b7a885	0	0	0	0	0	0	0	0	0	0	0	0	0	/home/dhl_ec/bnelissen/Slides/CD3_manuscript/CD3_slides/AAA591.CD3.location-a/AAA591.CD3.location-a.run1	255	0.7	0.06	0.7	0.06	-9.00156454621	-11.6595854883	1.2477481647	0.0682218300781
301.0	3915083.0	165.0	11194.0	3915083.0	4000000.0	4.0	1.0	1.12	1.99	1.07	0.04	6.51	0.55	1.18	0.0600000000004	8.82	0.339999999999	2.24	1.42	0.419999999999	AAA591.CD3.location-a.X5.Y13.tile.tissue.png	263	1	2000	263	3c5d53cd0399b8931817448ba8bc9cb8	0	0	0	0	0	0	0	0	0	0	0	0	0	/home/dhl_ec/bnelissen/Slides/CD3_manuscript/CD3_slides/AAA591.CD3.location-a/AAA591.CD3.location-a.run1	255	0.7	0.06	0.7	0.06	-9.23215061944	-12.0162104733	1.18782533425	0.047977809082
0.0	3920227.0	0.0	8630.0	3920227.0	4000000.0	0.0	1.0	2.82	2.13	1.15	0.0500000000002	9.71	0.34	0.679999999999	0.0600000000004	8.54	0.27	2.07	1.44	0.62	AAA591.CD3.location-a.X5.Y14.tile.tissue.png	264	1	2000	264	4bf1f49a12dcc112d4dbd51b543a3503	0	0	0	0	0	0	0	0	0	0	0	0	0	/home/dhl_ec/bnelissen/Slides/CD3_manuscript/CD3_slides/AAA591.CD3.location-a/AAA591.CD3.location-a.run1	255	0.7	0.06	0.7	0.06	-8.93637870951	-11.2679279183	0.92705083226	0.0501158154297
232.0	2618158.0	91.0	9113.0	2618158.0	4000000.0	2.0	4.0	3.06	2.48	1.61	0.0599999999995	9.2	0.54	1.14	0.150000000001	11.17	0.45	3.26	2.33	0.59	AAA591.CD3.location-a.X5.Y15.tile.tissue.png	265	1	2000	265	cee10ae8f05c913f3fd681f7e66d4f33	0	0	0	0	0	0	0	0	0	0	0	0	0	/home/dhl_ec/bnelissen/Slides/CD3_manuscript/CD3_slides/AAA591.CD3.location-a/AAA591.CD3.location-a.run1	255	0.7	0.06	0.7	0.06	-9.27118713235	-11.1809266865	1.95581779502	0.182474351562
146.0	314105.0	51.0	4535.0	314105.0	4000000.0	1.0	1.0	3.55	1.62	1.13	0.0500000000002	6.04	0.34	0.71	0.18	6.3	0.2	1.98	1.44	0.34	AAA591.CD3.location-a.X5.Y16.tile.tissue.png	266	1	2000	266	8473cc92b039f2b25ac51eb7446872f7	0	0	0	0	0	0	0	0	0	0	0	0	0	/home/dhl_ec/bnelissen/Slides/CD3_manuscript/CD3_slides/AAA591.CD3.location-a/AAA591.CD3.location-a.run1	255	0.7	0.06	0.7	0.06	-9.04779234125	-11.5232548686	2.21461638889	2.24360656445
0.0	0.0	0.0	0.0	0.0	4000000.0	0.0	0.0	1.08	2.08	1.05	0.0500000000002	5.12	0.27	0.810000000001	0.19	5.92	0.19	2.98	2.32	0.52	AAA591.CD3.location-a.X5.Y17.tile.tissue.png	267	1	2000	267	6c34550c55a8bbbaa388e0850ed82972	0	0	0	0	0	0	0	0	0	0	0	0	0	/home/dhl_ec/bnelissen/Slides/CD3_manuscript/CD3_slides/AAA591.CD3.location-a/AAA591.CD3.location-a.run1	255	1.0	0.06	1.0	0.06	0.0	0.0	0.0	3.23629525
582.0	3670262.0	307.0	13289.0	3670262.0	4000000.0	9.0	1.0	1.21	2.72	1.74	0.0600000000004	18.24	0.53	1.13	0.0900000000001	12.47	0.51	3.39	2.42	0.69	AAA591.CD3.location-a.X5.Y2.tile.tissue.png	268	1	2000	268	601fec2fdc13c14c88f8a9dee0fa1168	0	0	0	0	0	0	0	0	0	0	0	0	0	/home/dhl_ec/bnelissen/Slides/CD3_manuscript/CD3_slides/AAA591.CD3.location-a/AAA591.CD3.location-a.run1	255	0.7	0.06	0.7	0.06	-8.890879635	-11.7425674884	2.21771336806	0.106974373047
29490.0	2446227.0	11616.0	10134.0	2446227.0	4000000.0	233.0	2.0	1.13	1.25	1.13	0.04	6.92	0.35	0.69	0.120000000001	8.04	0.29	2.05	1.44	0.38	AAA591.CD3.location-a.X5.Y3.tile.tissue.png	269	1	2000	269	77359f90f8b4b8ed1009678465433093	0	0	0	0	0	0	0	0	0	0	0	0	0	/home/dhl_ec/bnelissen/Slides/CD3_manuscript/CD3_slides/AAA591.CD3.location-a/AAA591.CD3.location-a.run1	255	0.7	0.06	0.7	0.06	-9.19137014442	-11.3624156451	2.26539182703	0.258886335938
0.0	1335.0	0.0	166.0	1335.0	4000000.0	0.0	1.0	1.15	1.75	1.08	0.0599999999995	6.57	0.34	0.71	0.2	5.38	0.13	1.92	1.43	0.34	AAA591.CD3.location-a.X5.Y4.tile.tissue.png	270	1	2000	270	f738fdb1fbca63ebf3549da3f5e8f937	0	0	0	0	0	0	0	0	0	0	0	0	0	/home/dhl_ec/bnelissen/Slides/CD3_manuscript/CD3_slides/AAA591.CD3.location-a/AAA591.CD3.location-a.run1	255	0.7	0.06	0.7	0.06	0.0	-11.6971566857	3.75024651802	3.07678497214
952.0	227926.0	398.0	3804.0	227926.0	4000000.0	10.0	3.0	1.18	2.7	1.13	0.0500000000002	6.17	0.55	0.7	0.2	6.37	0.2	1.97	1.45	0.539999999999	AAA591.CD3.location-a.X5.Y5.tile.tissue.png	271	1	2000	271	6e8f65362e751880f181628eca3e048c	0	0	0	0	0	0	0	0	0	0	0	0	0	/home/dhl_ec/bnelissen/Slides/CD3_manuscript/CD3_slides/AAA591.CD3.location-a/AAA591.CD3.location-a.run1	255	0.7	0.06	0.7	0.06	-7.68101953588	-10.3518672017	1.47496506513	1.26995986914
18264.0	582582.0	7007.0	7855.0	582582.0	4000000.0	137.0	3.0	2.59	2.64	1.17	0.04	6.29	0.349999999999	0.679999999999	0.179999999999	6.87	0.219999999999	2.02	1.43	0.54	AAA591.CD3.location-a.X5.Y6.tile.tissue.png	272	1	2000	272	4288d76d6dbb4a44acb9143fc702107a	0	0	0	0	0	0	0	0	0	0	0	0	0	/home/dhl_ec/bnelissen/Slides/CD3_manuscript/CD3_slides/AAA591.CD3.location-a/AAA591.CD3.location-a.run1	255	0.7	0.06	0.7	0.06	-8.47648421919	-12.0419727597	1.51723273465	0.200185648438
25999.0	3200546.0	9831.0	9816.0	3200546.0	4000000.0	216.0	1.0	3.42	2.42	1.74	0.0599999999995	7.52	0.35	0.690000000001	0.0799999999999	8.84	0.32	2.07	1.43	0.379999999999	AAA591.CD3.location-a.X5.Y7.tile.tissue.png	273	1	2000	273	4a7e22209eacdb7c9cad54837278722f	0	0	0	0	0	0	0	0	0	0	0	0	0	/home/dhl_ec/bnelissen/Slides/CD3_manuscript/CD3_slides/AAA591.CD3.location-a/AAA591.CD3.location-a.run1	255	0.7	0.06	0.7	0.06	-8.3791039142	-12.0265115206	1.47465010884	0.210132722656
4350.0	1008689.0	1798.0	10386.0	1008689.0	4000000.0	44.0	4.0	2.82	2.22	1.08	0.04	6.41	0.43	0.690000000001	0.17	9.57	0.349999999999	3.34	2.29	0.549999999999	AAA591.CD3.location-a.X5.Y8.tile.tissue.png	274	1	2000	274	755818c51b7aef5edcf2220119aa07d9	0	0	0	0	0	0	0	0	0	0	0	0	0	/home/dhl_ec/bnelissen/Slides/CD3_manuscript/CD3_slides/AAA591.CD3.location-a/AAA591.CD3.location-a.run1	255	0.7	0.06	0.7	0.06	-8.58072095122	-11.8411745699	1.33799375568	0.156334632813
7465.0	3007554.0	3479.0	9628.0	3007554.0	4000000.0	86.0	4.0	1.01	1.52	1.79	0.0600000000004	7.36	0.34	0.679999999999	0.0900000000001	8.45	0.299999999999	2.07	1.44	0.38	AAA591.CD3.location-a.X5.Y9.tile.tissue.png	275	1	2000	275	0b4022255d7bfbb99de57efb869034a1	0	0	0	0	0	0	0	0	0	0	0	0	0	/home/dhl_ec/bnelissen/Slides/CD3_manuscript/CD3_slides/AAA591.CD3.location-a/AAA591.CD3.location-a.run1	255	0.7	0.06	0.7	0.06	-8.42530483686	-11.02864558	0.715576460688	0.0884095625
71.0	1348021.0	34.0	6767.0	1348021.0	4000000.0	1.0	3.0	2.23	1.94	1.1	0.0500000000002	6.46	0.34	0.780000000001	0.15	7.11	0.24	2.0	1.44	0.339999999999	AAA591.CD3.location-a.X6.Y1.tile.tissue.png	276	1	2000	276	e2ffc77dcd895e2794d3c74145f67594	0	0	0	0	0	0	0	0	0	0	0	0	0	/home/dhl_ec/bnelissen/Slides/CD3_manuscript/CD3_slides/AAA591.CD3.location-a/AAA591.CD3.location-a.run1	255	0.7	0.06	0.7	0.06	-8.58411849747	-11.3472629865	2.13408029795	0.542764722656
13812.0	3698998.0	6057.0	14089.0	3698998.0	4000000.0	153.0	1.0	2.82	2.39	1.1	0.04	6.56	0.55	0.680000000001	0.0600000000004	8.83	0.33	2.07	1.43	0.679999999999	AAA591.CD3.location-a.X6.Y10.tile.tissue.png	277	1	2000	277	96400aeaf90e7b74e3d7bab834a82cb4	0	0	0	0	0	0	0	0	0	0	0	0	0	/home/dhl_ec/bnelissen/Slides/CD3_manuscript/CD3_slides/AAA591.CD3.location-a/AAA591.CD3.location-a.run1	255	0.7	0.06	0.7	0.06	-8.59693091968	-11.5867934411	0.95181405674	0.102152899414
3826.0	3318483.0	1742.0	13205.0	3318483.0	4000000.0	44.0	3.0	2.14	2.53	1.13	0.04	6.3	0.34	0.69	0.0799999999999	8.44	0.52	3.28	2.34	0.619999999999	AAA591.CD3.location-a.X6.Y11.tile.tissue.png	278	1	2000	278	cfd4f2881d25b50c1f5cd6a7e51463ea	0	0	0	0	0	0	0	0	0	0	0	0	0	/home/dhl_ec/bnelissen/Slides/CD3_manuscript/CD3_slides/AAA591.CD3.location-a/AAA591.CD3.location-a.run1	255	0.7	0.06	0.7	0.06	-8.61157967661	-11.1186510779	0.736569523082	0.0675016835938
295.0	4000000.0	143.0	7996.0	4000000.0	4000000.0	4.0	1.0	3.16	1.49	1.1	0.0500000000002	5.79	0.27	0.68	0.04	8.84	0.34	2.03	1.43	0.610000000001	AAA591.CD3.location-a.X6.Y12.tile.tissue.png	279	1	2000	279	375688d2a42aa949bcbde37cad75e4be	0	0	0	0	0	0	0	0	0	0	0	0	0	/home/dhl_ec/bnelissen/Slides/CD3_manuscript/CD3_slides/AAA591.CD3.location-a/AAA591.CD3.location-a.run1	255	0.7	0.06	0.7	0.06	-8.53857119029	-11.8105747168	0.681721721423	0.0385746807556
77.0	3999898.0	35.0	8031.0	3999898.0	4000000.0	1.0	1.0	3.59	1.7	1.07	0.04	5.9	0.34	0.68	0.0600000000004	8.9	0.34	2.03	1.43	0.76	AAA591.CD3.location-a.X6.Y13.tile.tissue.png	280	1	2000	280	7ed144f4c11b8c6d8b215d91a6aa4cfa	0	0	0	0	0	0	0	0	0	0	0	0	0	/home/dhl_ec/bnelissen/Slides/CD3_manuscript/CD3_slides/AAA591.CD3.location-a/AAA591.CD3.location-a.run1	255	0.7	0.06	0.7	0.06	-8.98288366167	-11.9329539621	1.42859229672	0.0559411730957
81.0	4000000.0	41.0	7996.0	4000000.0	4000000.0	1.0	1.0	2.08	1.99	1.06	0.0500000000002	5.78	0.27	0.68	0.0500000000002	8.95	0.34	2.03	1.45	0.59	AAA591.CD3.location-a.X6.Y14.tile.tissue.png	281	1	2000	281	149cba355421f15182b54549bc35f707	0	0	0	0	0	0	0	0	0	0	0	0	0	/home/dhl_ec/bnelissen/Slides/CD3_manuscript/CD3_slides/AAA591.CD3.location-a/AAA591.CD3.location-a.run1	255	0.7	0.06	0.7	0.06	-9.1063918306	-11.6525868188	0.924576368261	0.03065114151
411.0	3997993.0	231.0	8215.0	3997993.0	4000000.0	6.0	1.0	3.03	2.01	1.36	0.04	5.93	0.34	0.679999999999	0.0500000000002	8.89	0.34	2.06	1.44	0.39	AAA591.CD3.location-a.X6.Y15.tile.tissue.png	282	1	2000	282	a744662b502b0b637f433dfe8f81bbea	0	0	0	0	0	0	0	0	0	0	0	0	0	/home/dhl_ec/bnelissen/Slides/CD3_manuscript/CD3_slides/AAA591.CD3.location-a/AAA591.CD3.location-a.run1	255	0.7	0.06	0.7	0.06	-8.81942639748	-12.0726781233	0.652866239199	0.0418429265747
152.0	3440048.0	81.0	9804.0	3440048.0	4000000.0	2.0	2.0	3.08	1.02	1.07	0.04	6.41	0.34	0.69	0.0699999999997	8.69	0.32	2.08	1.44	0.39	AAA591.CD3.location-a.X6.Y16.tile.tissue.png	283	1	2000	283	f8463384055779ec64d3722ba3584eb0	0	0	0	0	0	0	0	0	0	0	0	0	0	/home/dhl_ec/bnelissen/Slides/CD3_manuscript/CD3_slides/AAA591.CD3.location-a/AAA591.CD3.location-a.run1	255	0.7	0.06	0.7	0.06	-8.70095150678	-11.6352005208	1.12462231008	0.144622375
252.0	425888.0	124.0	3583.0	425888.0	4000000.0	3.0	1.0	1.52	2.75	1.13	0.0500000000002	6.98	0.34	0.71	0.19	6.61	0.21	1.98	1.49	0.37	AAA591.CD3.location-a.X6.Y17.tile.tissue.png	284	1	2000	284	623eca303bf974468e9252906f9d11c0	0	0	0	0	0	0	0	0	0	0	0	0	0	/home/dhl_ec/bnelissen/Slides/CD3_manuscript/CD3_slides/AAA591.CD3.location-a/AAA591.CD3.location-a.run1	255	0.7	0.06	0.7	0.06	-8.45374048744	-10.9948743735	1.49685083682	2.15311094238
634.0	3742826.0	331.0	12626.0	3742826.0	4000000.0	8.0	1.0	1.15	2.21	1.17	0.04	6.1	0.349999999999	0.68	0.0699999999997	8.83	0.34	2.1	1.63	0.39	AAA591.CD3.location-a.X6.Y2.tile.tissue.png	285	1	2000	285	a0780b43543472c811cc7d5d35939824	0	0	0	0	0	0	0	0	0	0	0	0	0	/home/dhl_ec/bnelissen/Slides/CD3_manuscript/CD3_slides/AAA591.CD3.location-a/AAA591.CD3.location-a.run1	255	0.7	0.06	0.7	0.06	-8.46467133263	-12.2122731478	1.10345057691	0.184303648437
6042.0	1206807.0	2536.0	7277.0	1206807.0	4000000.0	54.0	5.0	0.81	1.24	1.07	0.0500000000002	6.69	0.54	0.82	0.16	7.19	0.24	2.01	1.47	0.48	AAA591.CD3.location-a.X6.Y3.tile.tissue.png	286	1	2000	286	3b6f793b415fe3c416324a267b0ed78a	0	0	0	0	0	0	0	0	0	0	0	0	0	/home/dhl_ec/bnelissen/Slides/CD3_manuscript/CD3_slides/AAA591.CD3.location-a/AAA591.CD3.location-a.run1	255	0.7	0.06	0.7	0.06	-8.68805275617	-12.1378694454	0.8263680183	0.1998708125
276.0	3887.0	128.0	403.0	3887.0	4000000.0	2.0	2.0	1.0	1.31	1.07	0.04	6.34	0.34	0.68	0.21	6.28	0.2	1.94	1.45	0.34	AAA591.CD3.location-a.X6.Y4.tile.tissue.png	287	1	2000	287	faef366b3b654848c5b504d888943424	0	0	0	0	0	0	0	0	0	0	0	0	0	/home/dhl_ec/bnelissen/Slides/CD3_manuscript/CD3_slides/AAA591.CD3.location-a/AAA591.CD3.location-a.run1	255	0.7	0.06	0.7	0.06	-9.14956841287	-12.5450234768	3.61866611317	0.0753009589844
3747.0	92014.0	1546.0	2046.0	92014.0	4000000.0	26.0	1.0	2.13	1.78	1.07	0.04	6.24	0.339999999999	0.67	0.2	6.32	0.2	1.96	1.43	0.34	AAA591.CD3.location-a.X6.Y5.tile.tissue.png	288	1	2000	288	1a0b57d940b5099e17e08c63b4e43fe7	0	0	0	0	0	0	0	0	0	0	0	0	0	/home/dhl_ec/bnelissen/Slides/CD3_manuscript/CD3_slides/AAA591.CD3.location-a/AAA591.CD3.location-a.run1	255	0.7	0.06	0.7	0.06	-9.30374255729	-11.9363087776	2.43015462741	0.123576649414
25679.0	860385.0	9874.0	11146.0	860385.0	4000000.0	205.0	2.0	2.69	2.28	1.16	0.04	6.49	0.349999999999	0.679999999999	0.17	7.29	0.23	2.04	1.43	0.349999999999	AAA591.CD3.location-a.X6.Y6.tile.tissue.png	289	1	2000	289	850430fc703d1417ba435310cf9baf63	0	0	0	0	0	0	0	0	0	0	0	0	0	/home/dhl_ec/bnelissen/Slides/CD3_manuscript/CD3_slides/AAA591.CD3.location-a/AAA591.CD3.location-a.run1	255	0.7	0.06	0.7	0.06	-8.35382166706	-12.0328102183	1.46818666442	0.187146492188
103078.0	3386093.0	40332.0	13214.0	3386093.0	4000000.0	769.0	3.0	3.32	2.58	1.75	0.0599999999995	6.36	0.55	0.69	0.0699999999997	13.54	0.530000000001	3.33	2.4	0.6	AAA591.CD3.location-a.X6.Y7.tile.tissue.png	290	1	2000	290	45671a050c7a88aff42b8ba3ed9ac1de	0	0	0	0	0	0	0	0	0	0	0	0	0	/home/dhl_ec/bnelissen/Slides/CD3_manuscript/CD3_slides/AAA591.CD3.location-a/AAA591.CD3.location-a.run1	255	0.7	0.06	0.7	0.06	-7.94532536745	-12.0560023322	0.772110581965	0.309322667969
47173.0	3185059.0	20249.0	22621.0	3185059.0	4000000.0	423.0	2.0	1.8	2.33	1.07	0.0500000000002	6.55	0.34	0.69	0.0900000000001	8.92	0.320000000001	2.1	1.43	0.38	AAA591.CD3.location-a.X6.Y8.tile.tissue.png	291	1	2000	291	436cd5102d9793012813db991294bcd4	0	0	0	0	0	0	0	0	0	0	0	0	0	/home/dhl_ec/bnelissen/Slides/CD3_manuscript/CD3_slides/AAA591.CD3.location-a/AAA591.CD3.location-a.run1	255	0.7	0.0860952607897	0.7	0.0860952607897	-7.94822035145	-11.9584874506	0.688603344122	0.164963144531
12354.0	3274039.0	5332.0	12506.0	3274039.0	4000000.0	134.0	3.0	1.71	2.12	1.17	0.04	6.63	0.34	0.690000000001	0.0799999999999	8.64	0.31	2.07	1.43	0.580000000001	AAA591.CD3.location-a.X6.Y9.tile.tissue.png	292	1	2000	292	97f303dfb06249f613c2539398e3728c	0	0	0	0	0	0	0	0	0	0	0	0	0	/home/dhl_ec/bnelissen/Slides/CD3_manuscript/CD3_slides/AAA591.CD3.location-a/AAA591.CD3.location-a.run1	255	0.7	0.06	0.7	0.06	-8.48479632549	-11.6203082561	1.02023834313	0.148675443359
62.0	610352.0	33.0	6376.0	610352.0	4000000.0	1.0	3.0	0.950000000001	1.74	1.15	0.0500000000002	6.17	0.349999999999	0.799999999999	0.18	6.55	0.21	1.97	1.43	0.559999999999	AAA591.CD3.location-a.X7.Y1.tile.tissue.png	293	1	2000	293	d92c63646ecec231a1c87d2258234b3f	0	0	0	0	0	0	0	0	0	0	0	0	0	/home/dhl_ec/bnelissen/Slides/CD3_manuscript/CD3_slides/AAA591.CD3.location-a/AAA591.CD3.location-a.run1	255	0.7	0.06	0.7	0.06	-8.64315149513	-11.4030106033	1.79884616058	1.26395029492
31882.0	3135096.0	12668.0	13680.0	3135096.0	4000000.0	280.0	3.0	1.99	2.45	1.08	0.0400000000009	6.25	0.34	0.68	0.0900000000001	8.57	0.31	2.08	1.43	0.39	AAA591.CD3.location-a.X7.Y10.tile.tissue.png	294	1	2000	294	b51b3d801262c618fe9cb682e2301092	0	0	0	0	0	0	0	0	0	0	0	0	0	/home/dhl_ec/bnelissen/Slides/CD3_manuscript/CD3_slides/AAA591.CD3.location-a/AAA591.CD3.location-a.run1	255	0.7	0.06	0.7	0.06	-8.77432263311	-11.630811816	1.06351216492	0.131075320312
17293.0	3418969.0	7478.0	15956.0	3418969.0	4000000.0	178.0	4.0	1.76	2.26	1.1	0.04	6.48	0.35	0.680000000001	0.0799999999999	8.74	0.330000000001	2.08	1.44	0.39	AAA591.CD3.location-a.X7.Y11.tile.tissue.png	295	1	2000	295	1dbbe3162fbb8b902e82d7aece371a73	0	0	0	0	0	0	0	0	0	0	0	0	0	/home/dhl_ec/bnelissen/Slides/CD3_manuscript/CD3_slides/AAA591.CD3.location-a/AAA591.CD3.location-a.run1	255	0.7	0.06	0.7	0.06	-8.82043214845	-12.1262985294	1.17645561513	0.163068091797
4959.0	3229021.0	2218.0	13893.0	3229021.0	4000000.0	56.0	2.0	1.04	2.68	1.1	0.0500000000002	6.48	0.55	0.76	0.0799999999999	8.53	0.309999999999	2.08	1.44	0.610000000001	AAA591.CD3.location-a.X7.Y12.tile.tissue.png	296	1	2000	296	26030cf9521b9e58ad52a55f61eac328	0	0	0	0	0	0	0	0	0	0	0	0	0	/home/dhl_ec/bnelissen/Slides/CD3_manuscript/CD3_slides/AAA591.CD3.location-a/AAA591.CD3.location-a.run1	255	0.7	0.06	0.7	0.06	-8.57229247697	-11.5058066532	0.732298647903	0.0869081113281
556.0	4000000.0	242.0	7996.0	4000000.0	4000000.0	6.0	1.0	2.73	2.14	1.08	0.0499999999993	5.95	0.45	1.14	0.0700000000006	9.17	0.34	2.05	1.44	0.580000000001	AAA591.CD3.location-a.X7.Y13.tile.tissue.png	297	1	2000	297	7b24b2e51d077660192fb22a55af5713	0	0	0	0	0	0	0	0	0	0	0	0	0	/home/dhl_ec/bnelissen/Slides/CD3_manuscript/CD3_slides/AAA591.CD3.location-a/AAA591.CD3.location-a.run1	255	0.7	0.06	0.7	0.06	-8.36496187448	-10.640130091	0.532753577923	0.0225636026764
0.0	3999888.0	0.0	8012.0	3999888.0	4000000.0	0.0	1.0	4.12	1.61	1.25	0.0500000000002	5.88	0.339999999999	0.69	0.0599999999995	8.52	0.280000000001	2.05	1.44	0.57	AAA591.CD3.location-a.X7.Y14.tile.tissue.png	298	1	2000	298	e9967ad57ec46e80bb57736d9d0c2bf5	0	0	0	0	0	0	0	0	0	0	0	0	0	/home/dhl_ec/bnelissen/Slides/CD3_manuscript/CD3_slides/AAA591.CD3.location-a/AAA591.CD3.location-a.run1	255	0.7	0.06	0.7	0.06	-8.57513354801	-11.5534899015	0.928847972313	0.0320139913476
119.0	3894467.0	78.0	13396.0	3894467.0	4000000.0	2.0	1.0	2.55	1.47	1.14	0.04	6.32	0.360000000001	0.93	0.0600000000004	9.13	0.34	2.09	1.44	0.400000000001	AAA591.CD3.location-a.X7.Y15.tile.tissue.png	299	1	2000	299	c82c1537cd65ef99b6a14207ccde12cb	0	0	0	0	0	0	0	0	0	0	0	0	0	/home/dhl_ec/bnelissen/Slides/CD3_manuscript/CD3_slides/AAA591.CD3.location-a/AAA591.CD3.location-a.run1	255	0.7	0.06	0.7	0.06	-8.95948092487	-12.0879253604	0.963594703759	0.055693902832
58.0	3960287.0	40.0	10841.0	3960287.0	4000000.0	1.0	1.0	1.24	1.75	1.2	0.0400000000009	6.04	0.34	0.679999999999	0.0599999999995	11.32	0.55	2.72	1.48	0.49	AAA591.CD3.location-a.X7.Y16.tile.tissue.png	300	1	2000	300	44009682075e83514bf275ff27e3c606	0	0	0	0	0	0	0	0	0	0	0	0	0	/home/dhl_ec/bnelissen/Slides/CD3_manuscript/CD3_slides/AAA591.CD3.location-a/AAA591.CD3.location-a.run1	255	0.7	0.06	0.7	0.06	-9.18773621043	-12.0800739055	1.3805901717	0.076198769043
92.0	3387492.0	40.0	8158.0	3387492.0	4000000.0	1.0	1.0	1.37	1.66	1.62	0.0600000000004	9.25	0.44	1.13	0.110000000001	9.55	0.32	2.05	1.44	0.48	AAA591.CD3.location-a.X7.Y17.tile.tissue.png	301	1	2000	301	fca5fefcd146285b2018c8ccaab08aef	0	0	0	0	0	0	0	0	0	0	0	0	0	/home/dhl_ec/bnelissen/Slides/CD3_manuscript/CD3_slides/AAA591.CD3.location-a/AAA591.CD3.location-a.run1	255	0.7	0.06	0.7	0.06	-9.01994267851	-11.8339154876	1.46402058796	0.171993390625
99.0	464362.0	40.0	4024.0	464362.0	4000000.0	1.0	1.0	1.26	2.04	1.06	0.0500000000002	6.26	0.34	0.710000000001	0.17	6.59	0.21	1.97	1.44	0.389999999999	AAA591.CD3.location-a.X7.Y18.tile.tissue.png	302	1	2000	302	92d8380e510356af3bce17fe16ce0fd9	0	0	0	0	0	0	0	0	0	0	0	0	0	/home/dhl_ec/bnelissen/Slides/CD3_manuscript/CD3_slides/AAA591.CD3.location-a/AAA591.CD3.location-a.run1	255	0.7	0.06	0.7	0.06	-8.20970955913	-11.159089981	1.50066741532	2.00391792578
0.0	0.0	0.0	0.0	0.0	4000000.0	0.0	0.0	0.780000000001	0.999999999999	1.06	0.0500000000002	5.26	0.280000000001	0.8	0.19	4.5	0.11	1.89	1.44	0.330000000001	AAA591.CD3.location-a.X7.Y19.tile.tissue.png	303	1	2000	303	78bd7b7f96128c3aedf202c5dcfa8191	0	0	0	0	0	0	0	0	0	0	0	0	0	/home/dhl_ec/bnelissen/Slides/CD3_manuscript/CD3_slides/AAA591.CD3.location-a/AAA591.CD3.location-a.run1	255	1.0	0.06	1.0	0.06	0.0	0.0	0.0	4.4949525
119.0	2791180.0	69.0	12383.0	2791180.0	4000000.0	2.0	4.0	0.960000000001	1.08	1.07	0.04	6.44	0.35	0.67	0.0900000000001	8.27	0.299999999999	2.08	1.43	0.59	AAA591.CD3.location-a.X7.Y2.tile.tissue.png	304	1	2000	304	afe51cf75d8bc1b1f95c957ecd3ad7ac	0	0	0	0	0	0	0	0	0	0	0	0	0	/home/dhl_ec/bnelissen/Slides/CD3_manuscript/CD3_slides/AAA591.CD3.location-a/AAA591.CD3.location-a.run1	255	0.7	0.06	0.7	0.06	-8.23770681586	-11.8639011512	0.907258012682	0.159894359375
376.0	66129.0	128.0	2404.0	66129.0	4000000.0	2.0	5.0	1.12	2.14	1.06	0.04	6.23	0.53	0.880000000001	0.21	6.33	0.200000000001	1.93	1.43	0.33	AAA591.CD3.location-a.X7.Y3.tile.tissue.png	305	1	2000	305	4d3970c43d0474b8b3d9d137f45e7889	0	0	0	0	0	0	0	0	0	0	0	0	0	/home/dhl_ec/bnelissen/Slides/CD3_manuscript/CD3_slides/AAA591.CD3.location-a/AAA591.CD3.location-a.run1	255	0.7	0.06	0.7	0.06	-9.14554425825	-12.4049505633	1.64862872041	0.132306700684
0.0	6534.0	0.0	620.0	6534.0	4000000.0	0.0	3.0	1.15	1.37	1.06	0.04	6.1	0.339999999999	0.679999999999	0.23	5.96	0.13	1.93	1.43	0.34	AAA591.CD3.location-a.X7.Y4.tile.tissue.png	306	1	2000	306	4c59894e05a1190abb10d4a28ed4e6d7	0	0	0	0	0	0	0	0	0	0	0	0	0	/home/dhl_ec/bnelissen/Slides/CD3_manuscript/CD3_slides/AAA591.CD3.location-a/AAA591.CD3.location-a.run1	255	0.7	0.06	0.7	0.06	-8.24229985423	-12.508964591	3.36222072776	0.0720191686401
37360.0	1477363.0	14509.0	8466.0	1477363.0	4000000.0	284.0	2.0	0.85	1.02	1.05	0.04	6.87	0.370000000001	0.84	0.14	7.77	0.26	2.01	1.43	0.37	AAA591.CD3.location-a.X7.Y5.tile.tissue.png	307	1	2000	307	995ed515c6920b02a3e001d488ee9cd4	0	0	0	0	0	0	0	0	0	0	0	0	0	/home/dhl_ec/bnelissen/Slides/CD3_manuscript/CD3_slides/AAA591.CD3.location-a/AAA591.CD3.location-a.run1	255	0.7	0.06	0.7	0.06	-8.76745193867	-11.7029716662	1.24416312049	0.208576984375
101235.0	2513781.0	38243.0	17385.0	2513781.0	4000000.0	763.0	2.0	0.849999999999	1.03	1.07	0.04	6.6	0.349999999999	0.690000000001	0.110000000001	9.96	0.31	2.09	1.44	0.46	AAA591.CD3.location-a.X7.Y6.tile.tissue.png	308	1	2000	308	c97cff69b5c63d9d22a5711f7e323e28	0	0	0	0	0	0	0	0	0	0	0	0	0	/home/dhl_ec/bnelissen/Slides/CD3_manuscript/CD3_slides/AAA591.CD3.location-a/AAA591.CD3.location-a.run1	255	0.7	0.06	0.7	0.06	-8.60837480304	-11.9973172631	0.871695838664	0.274407546875
106412.0	3790973.0	42289.0	9854.0	3790973.0	4000000.0	954.0	1.0	0.9	1.09	1.08	0.04	6.18	0.34	0.719999999999	0.0500000000002	11.38	0.36	2.08	1.47	0.58	AAA591.CD3.location-a.X7.Y7.tile.tissue.png	309	1	2000	309	94e08808ad1890c9447a25f10657385c	0	0	0	0	0	0	0	0	0	0	0	0	0	/home/dhl_ec/bnelissen/Slides/CD3_manuscript/CD3_slides/AAA591.CD3.location-a/AAA591.CD3.location-a.run1	255	0.7	0.0913611206562	0.7	0.0913611206562	-7.67521661635	-11.9552558813	0.371420974442	0.108076932617
14828.0	1462787.0	6341.0	15551.0	1462787.0	4000000.0	144.0	10.0	0.990000000001	1.27	1.07	0.04	6.59	0.35	0.700000000001	0.15	7.72	0.259999999999	2.12	1.45	0.389999999999	AAA591.CD3.location-a.X7.Y8.tile.tissue.png	310	1	2000	310	b00e0d3e200cd7a78f1751cfd3620b73	0	0	0	0	0	0	0	0	0	0	0	0	0	/home/dhl_ec/bnelissen/Slides/CD3_manuscript/CD3_slides/AAA591.CD3.location-a/AAA591.CD3.location-a.run1	255	0.7	0.06	0.7	0.06	-8.04947134525	-11.8142516136	1.05609461184	0.217359304688
88631.0	2269087.0	33622.0	18484.0	2269087.0	4000000.0	643.0	3.0	1.63	2.57	1.11	0.04	6.65	0.349999999999	0.69	0.12	9.21	0.29	2.11	1.44	0.39	AAA591.CD3.location-a.X7.Y9.tile.tissue.png	311	1	2000	311	270a1c5c7efc3f056fbb35059b670789	0	0	0	0	0	0	0	0	0	0	0	0	0	/home/dhl_ec/bnelissen/Slides/CD3_manuscript/CD3_slides/AAA591.CD3.location-a/AAA591.CD3.location-a.run1	255	0.7	0.06	0.7	0.06	-8.2503975906	-12.1624483568	1.46302446983	0.262674308594
0.0	2756.0	0.0	242.0	2756.0	4000000.0	0.0	1.0	2.34	2.32	1.09	0.0599999999995	6.53	0.339999999999	0.809999999999	0.200000000001	5.76	0.13	1.96	1.45	0.33	AAA591.CD3.location-a.X8.Y1.tile.tissue.png	312	1	2000	312	5a4063b87fa66d0b77ce798e453bed21	0	0	0	0	0	0	0	0	0	0	0	0	0	/home/dhl_ec/bnelissen/Slides/CD3_manuscript/CD3_slides/AAA591.CD3.location-a/AAA591.CD3.location-a.run1	255	0.7	0.06	0.7	0.06	0.0	-12.5736213145	3.81890257903	2.18945815552
29839.0	3997888.0	12013.0	8372.0	3997888.0	4000000.0	257.0	1.0	2.51	2.63	1.08	0.0500000000002	6.51	0.349999999999	0.7	0.0600000000004	9.63	0.349999999999	2.08	1.45	0.399999999999	AAA591.CD3.location-a.X8.Y10.tile.tissue.png	313	1	2000	313	ebfc6709ccf8089cc64da97b74f8e98f	0	0	0	0	0	0	0	0	0	0	0	0	0	/home/dhl_ec/bnelissen/Slides/CD3_manuscript/CD3_slides/AAA591.CD3.location-a/AAA591.CD3.location-a.run1	255	0.7	0.0725248127308	0.7	0.0725248127308	-8.79673418913	-12.1073646084	0.63963095014	0.109349321533
19874.0	3392753.0	7972.0	12353.0	3392753.0	4000000.0	177.0	3.0	3.81	1.96	1.39	0.0600000000004	6.71	0.35	0.690000000001	0.0700000000006	9.06	0.32	2.09	1.45	0.41	AAA591.CD3.location-a.X8.Y11.tile.tissue.png	314	1	2000	314	919ef9ba7fa615d0368141e2302e10f3	0	0	0	0	0	0	0	0	0	0	0	0	0	/home/dhl_ec/bnelissen/Slides/CD3_manuscript/CD3_slides/AAA591.CD3.location-a/AAA591.CD3.location-a.run1	255	0.7	0.06	0.7	0.06	-8.50581124193	-11.2496073035	0.772546426639	0.0707286992187
7557.0	1479685.0	3058.0	16526.0	1479685.0	4000000.0	71.0	5.0	0.769999999999	2.9	1.11	0.04	6.74	0.35	0.69	0.15	7.62	0.25	2.13	1.45	0.379999999999	AAA591.CD3.location-a.X8.Y12.tile.tissue.png	315	1	2000	315	ad2cd172b4b476f369eb86737aedbc80	0	0	0	0	0	0	0	0	0	0	0	0	0	/home/dhl_ec/bnelissen/Slides/CD3_manuscript/CD3_slides/AAA591.CD3.location-a/AAA591.CD3.location-a.run1	255	0.7	0.06	0.7	0.06	-8.93122916627	-11.8020732902	1.18691077007	0.191540296875
2214.0	2252121.0	1042.0	8122.0	2252121.0	4000000.0	26.0	1.0	0.780000000001	2.08	1.05	0.04	8.49	0.34	0.69	0.120000000001	8.14	0.27	2.11	1.46	0.7	AAA591.CD3.location-a.X8.Y13.tile.tissue.png	316	1	2000	316	32ddde75c1c89784dcee4f68ebce0c5d	0	0	0	0	0	0	0	0	0	0	0	0	0	/home/dhl_ec/bnelissen/Slides/CD3_manuscript/CD3_slides/AAA591.CD3.location-a/AAA591.CD3.location-a.run1	255	0.7	0.06	0.7	0.06	-8.69482167446	-11.1200204269	0.851646126503	0.0831995488281
1143.0	4000000.0	532.0	7996.0	4000000.0	4000000.0	13.0	1.0	1.59	3.46	1.12	0.04	5.77	0.29	0.71	0.0499999999993	9.31	0.34	2.1	1.53	0.39	AAA591.CD3.location-a.X8.Y14.tile.tissue.png	317	1	2000	317	6e926de6dd19ec7db107e29fde92940e	0	0	0	0	0	0	0	0	0	0	0	0	0	/home/dhl_ec/bnelissen/Slides/CD3_manuscript/CD3_slides/AAA591.CD3.location-a/AAA591.CD3.location-a.run1	255	0.7	0.0602002586108	0.7	0.0602002586108	-8.26197329214	0.0	0.274708048291	0.0123260166016
312.0	3999714.0	149.0	8070.0	3999714.0	4000000.0	4.0	1.0	2.13	2.3	1.05	0.04	5.7	0.34	0.67	0.0500000000002	8.89	0.34	2.02	1.43	0.4	AAA591.CD3.location-a.X8.Y15.tile.tissue.png	318	1	2000	318	9a4fa8061497f2af4f4d3449614f367a	0	0	0	0	0	0	0	0	0	0	0	0	0	/home/dhl_ec/bnelissen/Slides/CD3_manuscript/CD3_slides/AAA591.CD3.location-a/AAA591.CD3.location-a.run1	255	0.7	0.06	0.7	0.06	-8.45412789201	-12.1738943106	1.12517754272	0.0741819998932
0.0	3912333.0	0.0	11378.0	3912333.0	4000000.0	0.0	1.0	3.07	2.34	1.05	0.0500000000002	6.77	0.34	0.69	0.0500000000002	8.85	0.27	2.09	1.43	0.45	AAA591.CD3.location-a.X8.Y16.tile.tissue.png	319	1	2000	319	c4e08d29dd2860a345c8ca90409cff8d	0	0	0	0	0	0	0	0	0	0	0	0	0	/home/dhl_ec/bnelissen/Slides/CD3_manuscript/CD3_slides/AAA591.CD3.location-a/AAA591.CD3.location-a.run1	255	0.7	0.06	0.7	0.06	-9.42400892794	-12.4045405701	2.13916003715	0.0798471425781
177.0	3946826.0	91.0	9938.0	3946826.0	4000000.0	2.0	1.0	1.68	2.46	1.08	0.04	6.52	0.35	0.72	0.0600000000004	9.24	0.34	2.08	1.46	0.389999999999	AAA591.CD3.location-a.X8.Y17.tile.tissue.png	320	1	2000	320	fe3310e49885876ee22cc4c36f236b38	0	0	0	0	0	0	0	0	0	0	0	0	0	/home/dhl_ec/bnelissen/Slides/CD3_manuscript/CD3_slides/AAA591.CD3.location-a/AAA591.CD3.location-a.run1	255	0.7	0.06	0.7	0.06	-9.06614868677	-12.8642783482	1.25644309412	0.130506905762
0.0	3518010.0	0.0	8362.0	3518010.0	4000000.0	0.0	1.0	2.3	2.02	1.08	0.0400000000009	6.48	0.379999999999	0.67	0.0799999999999	8.31	0.25	2.05	1.44	0.4	AAA591.CD3.location-a.X8.Y18.tile.tissue.png	321	1	2000	321	f3dc76bcf678ef31fccf75281e369856	0	0	0	0	0	0	0	0	0	0	0	0	0	/home/dhl_ec/bnelissen/Slides/CD3_manuscript/CD3_slides/AAA591.CD3.location-a/AAA591.CD3.location-a.run1	255	0.7	0.06	0.7	0.06	-8.37181719104	-11.590206468	0.757947047098	0.089905703125
0.0	743313.0	0.0	5077.0	743313.0	4000000.0	0.0	1.0	2.39	2.28	1.07	0.0499999999993	6.36	0.34	0.690000000001	0.16	6.41	0.150000000001	2.02	1.43	0.349999999999	AAA591.CD3.location-a.X8.Y19.tile.tissue.png	322	1	2000	322	815300fa69190fb445dc9daabe535642	0	0	0	0	0	0	0	0	0	0	0	0	0	/home/dhl_ec/bnelissen/Slides/CD3_manuscript/CD3_slides/AAA591.CD3.location-a/AAA591.CD3.location-a.run1	255	0.7	0.06	0.7	0.06	-7.60025596479	-10.6219677944	0.785941026271	1.27346637305
0.0	82440.0	0.0	3100.0	82440.0	4000000.0	0.0	5.0	0.91	1.16	1.04	0.0399999999991	6.24	0.349999999999	1.12	0.299999999999	6.64	0.210000000001	2.02	1.44	0.530000000001	AAA591.CD3.location-a.X8.Y2.tile.tissue.png	323	1	2000	323	2249286009279cf587107852a47aa627	0	0	0	0	0	0	0	0	0	0	0	0	0	/home/dhl_ec/bnelissen/Slides/CD3_manuscript/CD3_slides/AAA591.CD3.location-a/AAA591.CD3.location-a.run1	255	0.7	0.06	0.7	0.06	-8.7978041376	-12.2594754033	2.3535156081	0.141916543457
0.0	0.0	0.0	0.0	0.0	4000000.0	0.0	0.0	1.05	1.79	1.1	0.0500000000011	5.15	0.269999999999	0.799999999999	0.190000000001	4.43	0.119999999999	1.88	1.43	0.349999999999	AAA591.CD3.location-a.X8.Y20.tile.tissue.png	324	1	2000	324	b1fd43bbe1462f0f7dcbf8e96252e39c	0	0	0	0	0	0	0	0	0	0	0	0	0	/home/dhl_ec/bnelissen/Slides/CD3_manuscript/CD3_slides/AAA591.CD3.location-a/AAA591.CD3.location-a.run1	255	1.0	0.06	1.0	0.06	0.0	0.0	0.0	4.665974
0.0	5798.0	0.0	582.0	5798.0	4000000.0	0.0	3.0	2.84	1.66	1.07	0.0500000000011	6.11	0.34	0.67	0.189999999999	6.0	0.120000000001	1.93	1.47	0.470000000001	AAA591.CD3.location-a.X8.Y3.tile.tissue.png	325	1	2000	325	20182061bc65d4649389599de6d61477	0	0	0	0	0	0	0	0	0	0	0	0	0	/home/dhl_ec/bnelissen/Slides/CD3_manuscript/CD3_slides/AAA591.CD3.location-a/AAA591.CD3.location-a.run1	255	0.7	0.06	0.7	0.06	-8.58659166838	-12.1127661667	1.95988687165	0.0976787927551
0.0	0.0	0.0	0.0	0.0	4000000.0	0.0	0.0	1.03	1.45	1.08	0.0399999999991	5.86	0.27	0.669999999998	0.190000000001	4.44	0.120000000001	1.9	1.44	0.359999999999	AAA591.CD3.location-a.X8.Y4.tile.tissue.png	326	1	2000	326	d8de086940a019ee7149d0e16329873f	0	0	0	0	0	0	0	0	0	0	0	0	0	/home/dhl_ec/bnelissen/Slides/CD3_manuscript/CD3_slides/AAA591.CD3.location-a/AAA591.CD3.location-a.run1	255	1.0	0.06	1.0	0.06	0.0	-12.0314936256	0.0	0.106301884293
995.0	15975.0	317.0	847.0	15975.0	4000000.0	5.0	2.0	1.0	1.1	1.06	0.0399999999991	6.16	0.34	0.68	0.190000000001	6.32	0.200000000001	1.92	1.43	0.34	AAA591.CD3.location-a.X8.Y5.tile.tissue.png	327	1	2000	327	c598ba570bbdeb1605095d0c396c17a4	0	0	0	0	0	0	0	0	0	0	0	0	0	/home/dhl_ec/bnelissen/Slides/CD3_manuscript/CD3_slides/AAA591.CD3.location-a/AAA591.CD3.location-a.run1	255	0.7	0.06	0.7	0.06	-8.84024475115	-12.1472251758	2.6351156592	0.0742670380859
27282.0	1531686.0	10072.0	9806.0	1531686.0	4000000.0	200.0	4.0	0.799999999999	0.969999999999	1.06	0.0400000000009	6.29	0.349999999999	0.67	0.139999999999	7.68	0.309999999999	2.13	1.44	0.560000000001	AAA591.CD3.location-a.X8.Y6.tile.tissue.png	328	1	2000	328	3e35f94316db9ff2d64271ceb3d390ce	0	0	0	0	0	0	0	0	0	0	0	0	0	/home/dhl_ec/bnelissen/Slides/CD3_manuscript/CD3_slides/AAA591.CD3.location-a/AAA591.CD3.location-a.run1	255	0.7	0.06	0.7	0.06	-8.14562336702	-11.5133126004	1.15522418311	0.17553775
92720.0	2270235.0	36449.0	18637.0	2270235.0	4000000.0	713.0	5.0	1.22	1.3	1.09	0.0500000000011	6.76	0.35	0.690000000001	0.129999999999	9.55	0.42	2.14	1.45	0.450000000001	AAA591.CD3.location-a.X8.Y7.tile.tissue.png	329	1	2000	329	06746dec69ce5514d1a159d1b014581e	0	0	0	0	0	0	0	0	0	0	0	0	0	/home/dhl_ec/bnelissen/Slides/CD3_manuscript/CD3_slides/AAA591.CD3.location-a/AAA591.CD3.location-a.run1	255	0.7	0.06	0.7	0.06	-8.1966923201	-12.1626997985	1.13308166895	0.29164359375
35006.0	3226019.0	14373.0	15751.0	3226019.0	4000000.0	322.0	1.0	1.05	1.0	1.09	0.0400000000009	7.7	0.35	0.690000000001	0.0900000000001	9.2	0.32	2.09	1.44	0.389999999999	AAA591.CD3.location-a.X8.Y8.tile.tissue.png	330	1	2000	330	166793ac075e8d75ab2af79054995d8b	0	0	0	0	0	0	0	0	0	0	0	0	0	/home/dhl_ec/bnelissen/Slides/CD3_manuscript/CD3_slides/AAA591.CD3.location-a/AAA591.CD3.location-a.run1	255	0.7	0.06	0.7	0.06	-8.6220314963	-12.1815971224	1.17054322898	0.189887527344
59755.0	3768733.0	23518.0	10625.0	3768733.0	4000000.0	437.0	1.0	0.77	0.960000000001	1.09	0.0400000000009	6.56	0.34	0.689999999999	0.0699999999997	9.97	0.34	2.07	1.44	0.5	AAA591.CD3.location-a.X8.Y9.tile.tissue.png	331	1	2000	331	39c210e43b241018a780f4809537fa2b	0	0	0	0	0	0	0	0	0	0	0	0	0	/home/dhl_ec/bnelissen/Slides/CD3_manuscript/CD3_slides/AAA591.CD3.location-a/AAA591.CD3.location-a.run1	255	0.7	0.0793794589115	0.7	0.0793794589115	-8.58249037772	-12.236859701	0.935704576174	0.180369993164
27629.0	3850468.0	11334.0	10987.0	3850468.0	4000000.0	246.0	1.0	0.84	1.32	1.09	0.0499999999993	7.69	0.35	0.719999999999	0.0599999999995	9.58	0.34	2.06	1.44	0.609999999999	AAA591.CD3.location-a.X9.Y10.tile.tissue.png	332	1	2000	332	b4e819dd8cce7fd69aa810dd625dcdaa	0	0	0	0	0	0	0	0	0	0	0	0	0	/home/dhl_ec/bnelissen/Slides/CD3_manuscript/CD3_slides/AAA591.CD3.location-a/AAA591.CD3.location-a.run1	255	0.7	0.06	0.7	0.06	-9.19475444012	-12.1191561327	1.51235351932	0.14665628125
15837.0	4000000.0	6418.0	7996.0	4000000.0	4000000.0	143.0	1.0	1.61	1.88	1.06	0.0399999999991	5.74	0.27	0.68	0.0399999999991	9.18	0.360000000001	2.03	1.43	0.389999999999	AAA591.CD3.location-a.X9.Y11.tile.tissue.png	333	1	2000	333	490480ec05c95a3eaa324a1a0a4fae13	0	0	0	0	0	0	0	0	0	0	0	0	0	/home/dhl_ec/bnelissen/Slides/CD3_manuscript/CD3_slides/AAA591.CD3.location-a/AAA591.CD3.location-a.run1	255	0.7	0.0690621878225	0.7	0.0690621878225	-8.8483857464	-11.8785745081	0.603081882298	0.050423606802
14843.0	3862649.0	5987.0	8004.0	3862649.0	4000000.0	132.0	1.0	1.75	2.16	1.06	0.0399999999991	6.78	0.370000000001	0.710000000001	0.0599999999995	9.32	0.34	2.06	1.43	0.4	AAA591.CD3.location-a.X9.Y12.tile.tissue.png	334	1	2000	334	9a63d9e33a55c3bbdf5b1e98b6c1b7c0	0	0	0	0	0	0	0	0	0	0	0	0	0	/home/dhl_ec/bnelissen/Slides/CD3_manuscript/CD3_slides/AAA591.CD3.location-a/AAA591.CD3.location-a.run1	255	0.7	0.06	0.7	0.06	-8.55616182027	-11.2799944099	0.694948356091	0.0482126533203
10261.0	1930079.0	4132.0	9260.0	1930079.0	4000000.0	93.0	3.0	2.5	2.44	1.06	0.0399999999991	6.63	0.35	0.690000000001	0.130000000001	7.63	0.269999999999	2.07	1.42	0.570000000002	AAA591.CD3.location-a.X9.Y13.tile.tissue.png	335	1	2000	335	9164a839a9c5fd2dfe6cb0ecc259f23c	0	0	0	0	0	0	0	0	0	0	0	0	0	/home/dhl_ec/bnelissen/Slides/CD3_manuscript/CD3_slides/AAA591.CD3.location-a/AAA591.CD3.location-a.run1	255	0.7	0.06	0.7	0.06	-8.61198547758	-10.9068093106	1.18453410592	0.0878192636719
4543.0	3099691.0	2065.0	8016.0	3099691.0	4000000.0	51.0	1.0	1.97	1.71	1.05	0.0399999999991	6.34	0.34	0.669999999998	0.0799999999999	8.35	0.309999999999	2.16	1.43	0.380000000001	AAA591.CD3.location-a.X9.Y14.tile.tissue.png	336	1	2000	336	039f9efc941b9933edeba3f6db981def	0	0	0	0	0	0	0	0	0	0	0	0	0	/home/dhl_ec/bnelissen/Slides/CD3_manuscript/CD3_slides/AAA591.CD3.location-a/AAA591.CD3.location-a.run1	255	0.7	0.06	0.7	0.06	-8.36131008526	-10.6675687614	0.611875982433	0.0501976191406
336.0	4000000.0	169.0	7996.0	4000000.0	4000000.0	5.0	1.0	1.84	1.71	1.17	0.0400000000009	5.75	0.279999999999	0.67	0.0399999999991	8.87	0.33	2.11	1.43	0.380000000001	AAA591.CD3.location-a.X9.Y15.tile.tissue.png	337	1	2000	337	e8eadbd01262aae0a940595548158298	0	0	0	0	0	0	0	0	0	0	0	0	0	/home/dhl_ec/bnelissen/Slides/CD3_manuscript/CD3_slides/AAA591.CD3.location-a/AAA591.CD3.location-a.run1	255	0.7	0.06	0.7	0.06	-7.82473695798	-11.4106225954	0.342136852425	0.0215207654638
0.0	3973538.0	0.0	9850.0	3973538.0	4000000.0	0.0	2.0	1.09	1.89	1.09	0.0399999999991	5.86	0.34	0.68	0.0600000000013	8.62	0.27	2.1	1.55	0.58	AAA591.CD3.location-a.X9.Y16.tile.tissue.png	338	1	2000	338	1cb1c36ded2605d8e07fbe4e3d9d51e3	0	0	0	0	0	0	0	0	0	0	0	0	0	/home/dhl_ec/bnelissen/Slides/CD3_manuscript/CD3_slides/AAA591.CD3.location-a/AAA591.CD3.location-a.run1	255	0.7	0.06	0.7	0.06	-8.63360898834	-12.2049231017	1.55781085852	0.0673473293457
76.0	3996504.0	36.0	8357.0	3996504.0	4000000.0	1.0	1.0	0.860000000001	1.09	1.06	0.0399999999991	5.86	0.34	0.67	0.0500000000011	8.97	0.34	2.03	1.43	0.479999999998	AAA591.CD3.location-a.X9.Y17.tile.tissue.png	339	1	2000	339	8f09991126f42ede7ae4405af4da55ea	0	0	0	0	0	0	0	0	0	0	0	0	0	/home/dhl_ec/bnelissen/Slides/CD3_manuscript/CD3_slides/AAA591.CD3.location-a/AAA591.CD3.location-a.run1	255	0.7	0.06	0.7	0.06	-9.34581484097	-11.8038139808	1.94048492786	0.0467457056885
832.0	4000000.0	445.0	7996.0	4000000.0	4000000.0	10.0	1.0	0.940000000001	1.07	1.33	0.0399999999991	5.73	0.279999999999	0.67	0.0400000000009	9.07	0.34	2.02	1.42	0.380000000001	AAA591.CD3.location-a.X9.Y18.tile.tissue.png	340	1	2000	340	653b76f8b6de7a8f055c5e349411a2c8	0	0	0	0	0	0	0	0	0	0	0	0	0	/home/dhl_ec/bnelissen/Slides/CD3_manuscript/CD3_slides/AAA591.CD3.location-a/AAA591.CD3.location-a.run1	255	0.7	0.06	0.7	0.06	-8.96312670547	-12.4176225801	1.04171194978	0.131331063057
894.0	3495681.0	343.0	9099.0	3495681.0	4000000.0	7.0	1.0	1.09	1.34	1.05	0.0399999999991	6.15	0.34	0.679999999998	0.0699999999997	8.66	0.4	2.04	1.43	0.379999999999	AAA591.CD3.location-a.X9.Y19.tile.tissue.png	341	1	2000	341	c4353fa8d6fe05c9c317598598770608	0	0	0	0	0	0	0	0	0	0	0	0	0	/home/dhl_ec/bnelissen/Slides/CD3_manuscript/CD3_slides/AAA591.CD3.location-a/AAA591.CD3.location-a.run1	255	0.7	0.06	0.7	0.06	-8.76596244058	-11.8053213425	1.01037773671	0.106373152344
0.0	0.0	0.0	0.0	0.0	4000000.0	0.0	0.0	1.91	2.0	1.06	0.0499999999993	5.87	0.279999999999	0.759999999998	0.190000000001	4.49	0.119999999999	1.89	1.43	0.33	AAA591.CD3.location-a.X9.Y2.tile.tissue.png	342	1	2000	342	f30a00437997aaf6679ec1c40ba1baf6	0	0	0	0	0	0	0	0	0	0	0	0	0	/home/dhl_ec/bnelissen/Slides/CD3_manuscript/CD3_slides/AAA591.CD3.location-a/AAA591.CD3.location-a.run1	255	1.0	0.06	1.0	0.06	0.0	-11.7192473202	0.0	7.69942963517
199.0	462094.0	91.0	5223.0	462094.0	4000000.0	2.0	3.0	1.39	2.16	1.09	0.0499999999993	6.64	0.34	0.699999999999	0.18	6.83	0.210000000001	2.04	1.44	0.48	AAA591.CD3.location-a.X9.Y20.tile.tissue.png	343	1	2000	343	2ae8135c728a4e2dddb2a3c333fbdb54	0	0	0	0	0	0	0	0	0	0	0	0	0	/home/dhl_ec/bnelissen/Slides/CD3_manuscript/CD3_slides/AAA591.CD3.location-a/AAA591.CD3.location-a.run1	255	0.7	0.06	0.7	0.06	-8.79180986096	-11.2998407074	1.28122072221	1.20136033789
0.0	0.0	0.0	0.0	0.0	4000000.0	0.0	0.0	2.11	1.84	1.26	0.0499999999993	5.81	0.34	0.909999999998	0.190000000001	4.7	0.130000000001	1.92	1.44	0.309999999999	AAA591.CD3.location-a.X9.Y21.tile.tissue.png	344	1	2000	344	71f5b7fd73ac56c70de38f9f7f3eb174	0	0	0	0	0	0	0	0	0	0	0	0	0	/home/dhl_ec/bnelissen/Slides/CD3_manuscript/CD3_slides/AAA591.CD3.location-a/AAA591.CD3.location-a.run1	255	1.0	0.06	1.0	0.06	0.0	0.0	0.0	2.69690475
0.0	0.0	0.0	0.0	0.0	4000000.0	0.0	0.0	0.68	1.59	1.08	0.0500000000011	5.77	0.27	0.800000000001	0.210000000001	4.67	0.119999999999	1.92	1.44	0.33	AAA591.CD3.location-a.X9.Y3.tile.tissue.png	345	1	2000	345	8e66c8eafdb0924375f9276afb9d04a6	0	0	0	0	0	0	0	0	0	0	0	0	0	/home/dhl_ec/bnelissen/Slides/CD3_manuscript/CD3_slides/AAA591.CD3.location-a/AAA591.CD3.location-a.run1	255	1.0	0.06	1.0	0.06	0.0	-10.3168867499	0.0	9.81832625759
0.0	0.0	0.0	0.0	0.0	4000000.0	0.0	0.0	0.700000000001	0.929999999998	1.08	0.0599999999995	6.18	0.279999999999	0.75	0.200000000001	4.7	0.120000000001	1.91	1.45	0.33	AAA591.CD3.location-a.X9.Y4.tile.tissue.png	346	1	2000	346	3d2d2524fb35ff7a909d11861ab63a12	0	0	0	0	0	0	0	0	0	0	0	0	0	/home/dhl_ec/bnelissen/Slides/CD3_manuscript/CD3_slides/AAA591.CD3.location-a/AAA591.CD3.location-a.run1	255	1.0	0.06	1.0	0.06	0.0	-10.898897379	0.0	9.20774701559
0.0	2947.0	0.0	258.0	2947.0	4000000.0	0.0	1.0	0.789999999999	1.17	1.09	0.0499999999993	6.56	0.360000000001	0.73	0.200000000001	5.7	0.119999999999	1.97	1.44	0.529999999999	AAA591.CD3.location-a.X9.Y5.tile.tissue.png	347	1	2000	347	cfaa7ece8403c191e584918f5d3a189e	0	0	0	0	0	0	0	0	0	0	0	0	0	/home/dhl_ec/bnelissen/Slides/CD3_manuscript/CD3_slides/AAA591.CD3.location-a/AAA591.CD3.location-a.run1	255	0.7	0.06	0.7	0.06	0.0	-11.9044929021	3.89884144628	4.76629300565
0.0	0.0	0.0	0.0	0.0	4000000.0	0.0	0.0	0.869999999999	0.970000000001	1.07	0.0500000000011	6.17	0.280000000001	0.699999999999	0.200000000001	4.64	0.120000000001	1.91	1.43	0.550000000001	AAA591.CD3.location-a.X9.Y6.tile.tissue.png	348	1	2000	348	4075a3d198a4a5eea0096d15f0f2a080	0	0	0	0	0	0	0	0	0	0	0	0	0	/home/dhl_ec/bnelissen/Slides/CD3_manuscript/CD3_slides/AAA591.CD3.location-a/AAA591.CD3.location-a.run1	255	1.0	0.06	1.0	0.06	0.0	-9.77989031369	0.0	0.143180511967
12369.0	832703.0	4442.0	4976.0	832703.0	4000000.0	82.0	1.0	0.76	1.25	1.08	0.0400000000009	6.72	0.34	0.689999999999	0.17	7.23	0.240000000002	2.08	1.45	0.810000000001	AAA591.CD3.location-a.X9.Y7.tile.tissue.png	349	1	2000	349	a5bd3a2b23f470a9729102e8fe59422a	0	0	0	0	0	0	0	0	0	0	0	0	0	/home/dhl_ec/bnelissen/Slides/CD3_manuscript/CD3_slides/AAA591.CD3.location-a/AAA591.CD3.location-a.run1	255	0.7	0.06	0.7	0.06	-8.27173219195	-11.3069905735	0.504156823518	0.0947588105469
18702.0	2610338.0	7306.0	8161.0	2610338.0	4000000.0	144.0	1.0	1.42	1.07	1.05	0.0400000000009	5.92	0.33	0.660000000002	0.0999999999985	8.0	0.289999999999	2.03	1.42	0.759999999998	AAA591.CD3.location-a.X9.Y8.tile.tissue.png	350	1	2000	350	a8856d88f3da0d2938e0e094b235f6de	0	0	0	0	0	0	0	0	0	0	0	0	0	/home/dhl_ec/bnelissen/Slides/CD3_manuscript/CD3_slides/AAA591.CD3.location-a/AAA591.CD3.location-a.run1	255	0.7	0.06	0.7	0.06	-8.78731847518	-11.6562488656	0.956569917087	0.134972410156
32297.0	3701243.0	12564.0	11261.0	3701243.0	4000000.0	266.0	1.0	1.97	2.15	1.03	0.0399999999991	6.42	0.349999999999	0.67	0.0699999999997	8.67	0.33	2.0	1.42	0.570000000002	AAA591.CD3.location-a.X9.Y9.tile.tissue.png	351	1	2000	351	f9a73cdef3d9a8720cc474206105f17f	0	0	0	0	0	0	0	0	0	0	0	0	0	/home/dhl_ec/bnelissen/Slides/CD3_manuscript/CD3_slides/AAA591.CD3.location-a/AAA591.CD3.location-a.run1	255	0.7	0.06	0.7	0.06	-8.89139272769	-12.1735278328	1.14787998543	0.159378293945
[truncated: 2 more columns]
