# Supplementary material for: SlideToolkit: An Assistive Toolset for the Histological Quantification of Whole Slide Images
Source: PLoS One. 2014 Nov 5;9(11):e110289. doi: 10.1371/journal.pone.0110289 (PMC4220929; doi:10.1371/journal.pone.0110289)
Supplement: RawData S1 — ICC and BlandAltman plot - measurements and r-script.zip. Measurements of Run1 and Run2, including the code for the calculation of the intraclass correlation coefficient (ICC) and the code for the Bland and Altman plot. (ZIP) [file pone.0110289.s003.zip › cellprofiler.measurements/run1.3d2443c7dfc9ba85d3b54eca8e0565fb.DefaultOUT_Image.csv]

AreaOccupied_AreaOccupied_DAB_Nuclei	AreaOccupied_AreaOccupied_Tissue	AreaOccupied_Perimeter_DAB_Nuclei	AreaOccupied_Perimeter_Tissue	AreaOccupied_TotalArea_DAB_Nuclei	AreaOccupied_TotalArea_Tissue	Count_DAB_Nuclei	Count_Tissue	ExecutionTime_01LoadImages	ExecutionTime_02ColorToGray	ExecutionTime_03Smooth	ExecutionTime_04ImageMath	ExecutionTime_05IdentifyPrimaryObjects	ExecutionTime_06MeasureImageAreaOccupied	ExecutionTime_07UnmixColors	ExecutionTime_08MaskImage	ExecutionTime_09IdentifyPrimaryObjects	ExecutionTime_10MeasureImageAreaOccupied	ExecutionTime_11OverlayOutlines	ExecutionTime_12OverlayOutlines	ExecutionTime_13SaveImages	FileName_Original	Group_Index	Group_Number	Height_Original	ImageNumber	MD5Digest_Original	ModuleError_01LoadImages	ModuleError_02ColorToGray	ModuleError_03Smooth	ModuleError_04ImageMath	ModuleError_05IdentifyPrimaryObjects	ModuleError_06MeasureImageAreaOccupied	ModuleError_07UnmixColors	ModuleError_08MaskImage	ModuleError_09IdentifyPrimaryObjects	ModuleError_10MeasureImageAreaOccupied	ModuleError_11OverlayOutlines	ModuleError_12OverlayOutlines	ModuleError_13SaveImages	PathName_Original	Scaling_Original	Threshold_FinalThreshold_DAB_Nuclei	Threshold_FinalThreshold_Tissue	Threshold_OrigThreshold_DAB_Nuclei	Threshold_OrigThreshold_Tissue	Threshold_SumOfEntropies_DAB_Nuclei	Threshold_SumOfEntropies_Tissue	Threshold_WeightedVariance_DAB_Nuclei	Threshold_WeightedVariance_Tissue
0.0	2133.0	0.0	206.0	2133.0	4000000.0	0.0	1.0	3.63	2.53	1.79	0.08	9.64	0.55	1.38	0.31	7.99	0.22	2.29	1.49	1.12	AAA281.CD3.X0.Y1.tile.tissue.png	1	1	2000	1	97ca4e3332959410780caf56b234dd3e	0	0	0	0	0	0	0	0	0	0	0	0	0	/home/dhl_ec/bnelissen/Slides/CD3_manuscript/CD3_slides/AAA281.CD3/AAA281.CD3.run1	255	0.7	0.06	0.7	0.06	0.0	-11.4862685226	0.940934508047	4.12081045034
0.0	0.0	0.0	0.0	0.0	4000000.0	0.0	0.0	2.55	1.6	1.1	0.06	6.12	0.29	0.83	0.21	4.51	0.12	1.95	1.48	0.76	AAA281.CD3.X0.Y2.tile.tissue.png	2	1	2000	2	fa16371e8930db9d5e10ee78ad9a19a8	0	0	0	0	0	0	0	0	0	0	0	0	0	/home/dhl_ec/bnelissen/Slides/CD3_manuscript/CD3_slides/AAA281.CD3/AAA281.CD3.run1	255	1.0	0.06	1.0	0.06	0.0	-12.0626609883	0.0	2.00143874814
0.0	483605.0	0.0	8208.0	483605.0	4000000.0	0.0	2.0	2.18	2.93	1.61	0.08	10.0	0.57	1.31	0.29	8.99	0.25	3.28	2.41	0.7	AAA281.CD3.X0.Y3.tile.tissue.png	3	1	2000	3	6c618361a32567664275b21b73f0e67d	0	0	0	0	0	0	0	0	0	0	0	0	0	/home/dhl_ec/bnelissen/Slides/CD3_manuscript/CD3_slides/AAA281.CD3/AAA281.CD3.run1	255	0.7	0.06	0.7	0.06	-9.02558621621	-11.7749630449	2.18775079499	1.71782688867
0.0	21741.0	0.0	1152.0	21741.0	4000000.0	0.0	1.0	1.34	1.48	1.13	0.09	9.59	0.56	1.35	0.32	8.67	0.21	3.25	2.57	0.61	AAA281.CD3.X0.Y4.tile.tissue.png	4	1	2000	4	8d674af3f92ea9433e66e2c411927c97	0	0	0	0	0	0	0	0	0	0	0	0	0	/home/dhl_ec/bnelissen/Slides/CD3_manuscript/CD3_slides/AAA281.CD3/AAA281.CD3.run1	255	0.7	0.06	0.7	0.06	-6.76947623608	-12.2011644298	3.47437768789	2.28489824316
0.0	480393.0	0.0	42721.0	480393.0	4000000.0	0.0	75.0	1.38	1.48	1.18	0.05	6.52	0.37	0.74	0.19	6.42	0.15	2.22	1.49	0.51	AAA281.CD3.X1.Y0.tile.tissue.png	5	1	2000	5	4645aa2c1fe228d34c812d71d9607216	0	0	0	0	0	0	0	0	0	0	0	0	0	/home/dhl_ec/bnelissen/Slides/CD3_manuscript/CD3_slides/AAA281.CD3/AAA281.CD3.run1	255	0.7	0.06	0.7	0.06	-8.55342810535	-11.1852684956	1.78409208617	3.52508992187
96.0	2652441.0	46.0	35799.0	2652441.0	4000000.0	1.0	16.0	0.95	1.3	1.11	0.04	6.7	0.36	0.71	0.11	8.25	0.3	2.24	1.48	0.47	AAA281.CD3.X1.Y1.tile.tissue.png	6	1	2000	6	1259621ab9ac56a027cd6ac9e09798c7	0	0	0	0	0	0	0	0	0	0	0	0	0	/home/dhl_ec/bnelissen/Slides/CD3_manuscript/CD3_slides/AAA281.CD3/AAA281.CD3.run1	255	0.7	0.06	0.7	0.06	-9.60155104733	-10.4809200867	1.54422071941	0.782981171875
753.0	3154914.0	310.0	35160.0	3154914.0	4000000.0	6.0	18.0	0.97	1.58	1.12	0.05	6.66	0.38	0.74	0.09	8.9	0.34	2.3	1.52	0.52	AAA281.CD3.X1.Y2.tile.tissue.png	7	1	2000	7	a02867de0cf57e4d79f80cd44719daa1	0	0	0	0	0	0	0	0	0	0	0	0	0	/home/dhl_ec/bnelissen/Slides/CD3_manuscript/CD3_slides/AAA281.CD3/AAA281.CD3.run1	255	0.7	0.06	0.7	0.06	-9.6557479706	-9.97586234538	1.86142918697	0.438114257813
582.0	3540512.0	226.0	28979.0	3540512.0	4000000.0	4.0	9.0	1.23	2.94	1.17	0.05	6.84	0.42	0.87	0.07	9.26	0.36	2.28	1.54	0.52	AAA281.CD3.X1.Y3.tile.tissue.png	8	1	2000	8	eb5fc460ca86722ecfe8b0efe7e81065	0	0	0	0	0	0	0	0	0	0	0	0	0	/home/dhl_ec/bnelissen/Slides/CD3_manuscript/CD3_slides/AAA281.CD3/AAA281.CD3.run1	255	0.7	0.06	0.7	0.06	-9.54929926157	-9.75661179551	1.73891809079	0.178320265625
4842.0	2744093.0	2012.0	13092.0	2744093.0	4000000.0	37.0	1.0	2.44	3.02	1.07	0.04	6.58	0.36	0.72	0.1	8.56	0.32	2.25	1.53	0.46	AAA281.CD3.X1.Y4.tile.tissue.png	9	1	2000	9	005c29ea55935cced03ce2fc8bb35aa3	0	0	0	0	0	0	0	0	0	0	0	0	0	/home/dhl_ec/bnelissen/Slides/CD3_manuscript/CD3_slides/AAA281.CD3/AAA281.CD3.run1	255	0.7	0.06	0.7	0.06	-9.20804423771	-12.1479740797	2.0261569448	0.907516625
3957.0	1408733.0	1689.0	9921.0	1408733.0	4000000.0	33.0	4.0	2.21	1.96	1.18	0.05	6.98	0.57	1.26	0.27	7.91	0.26	2.15	1.51	0.47	AAA281.CD3.X1.Y5.tile.tissue.png	10	1	2000	10	7aec7168863bd890269e4fa42679a636	0	0	0	0	0	0	0	0	0	0	0	0	0	/home/dhl_ec/bnelissen/Slides/CD3_manuscript/CD3_slides/AAA281.CD3/AAA281.CD3.run1	255	0.7	0.06	0.7	0.06	-8.80701660426	-12.0706452416	2.54141893538	0.82613415625
793.0	28069.0	226.0	1466.0	28069.0	4000000.0	5.0	3.0	2.91	2.15	1.8	0.08	7.52	0.56	1.36	0.23	6.4	0.21	2.07	1.52	0.36	AAA281.CD3.X1.Y6.tile.tissue.png	11	1	2000	11	8e1f324d507f04188c5d4d086bf8fba5	0	0	0	0	0	0	0	0	0	0	0	0	0	/home/dhl_ec/bnelissen/Slides/CD3_manuscript/CD3_slides/AAA281.CD3/AAA281.CD3.run1	255	0.7	0.06	0.7	0.06	-9.14006532146	-12.1773378506	3.74020689957	1.48075795532
0.0	2740.0	0.0	248.0	2740.0	4000000.0	0.0	1.0	2.8	3.39	1.78	0.09	10.39	0.59	1.47	0.36	8.56	0.22	3.22	2.28	0.56	AAA281.CD3.X10.Y4.tile.tissue.png	12	1	2000	12	e9c66f1494661fa89f4415164383a2e6	0	0	0	0	0	0	0	0	0	0	0	0	0	/home/dhl_ec/bnelissen/Slides/CD3_manuscript/CD3_slides/AAA281.CD3/AAA281.CD3.run1	255	0.7	0.06	0.7	0.06	0.0	-12.3690166152	4.76504904197	1.83646093106
886.0	539449.0	405.0	6734.0	539449.0	4000000.0	8.0	1.0	2.73	1.99	1.07	0.06	6.37	0.36	1.4	0.32	8.11	0.24	2.15	1.5	0.38	AAA281.CD3.X10.Y5.tile.tissue.png	13	1	2000	13	5c2e1ad015080cf3119b79d68afd3ae1	0	0	0	0	0	0	0	0	0	0	0	0	0	/home/dhl_ec/bnelissen/Slides/CD3_manuscript/CD3_slides/AAA281.CD3/AAA281.CD3.run1	255	0.7	0.06	0.7	0.06	-9.35125653074	-12.0450155431	2.39251999021	1.20838467969
13087.0	3207289.0	5668.0	9384.0	3207289.0	4000000.0	117.0	2.0	2.41	2.15	1.11	0.05	6.7	0.38	0.74	0.09	9.15	0.35	2.21	1.54	0.42	AAA281.CD3.X10.Y6.tile.tissue.png	14	1	2000	14	b736adde5fe71c3113e07b7f89a3f1b5	0	0	0	0	0	0	0	0	0	0	0	0	0	/home/dhl_ec/bnelissen/Slides/CD3_manuscript/CD3_slides/AAA281.CD3/AAA281.CD3.run1	255	0.7	0.06	0.7	0.06	-8.44726078981	-11.2116819291	0.754965933722	0.240285304688
12630.0	2105251.0	5415.0	14223.0	2105251.0	4000000.0	113.0	1.0	4.35	3.36	1.14	0.05	6.83	0.37	0.75	0.13	8.58	0.44	3.45	2.46	0.77	AAA281.CD3.X10.Y7.tile.tissue.png	15	1	2000	15	13a51636e4148b60287cd2e2fab54bd0	0	0	0	0	0	0	0	0	0	0	0	0	0	/home/dhl_ec/bnelissen/Slides/CD3_manuscript/CD3_slides/AAA281.CD3/AAA281.CD3.run1	255	0.7	0.06	0.7	0.06	-9.33409582948	-12.3980967539	3.12051470271	0.394414140625
0.0	0.0	0.0	0.0	0.0	4000000.0	0.0	0.0	4.08	2.8	1.14	0.06	6.24	0.46	1.33	0.33	6.71	0.2	3.01	2.31	0.64	AAA281.CD3.X10.Y8.tile.tissue.png	16	1	2000	16	3454f13b84ea79fcbb099e90f3ca177f	0	0	0	0	0	0	0	0	0	0	0	0	0	/home/dhl_ec/bnelissen/Slides/CD3_manuscript/CD3_slides/AAA281.CD3/AAA281.CD3.run1	255	1.0	0.06	1.0	0.06	0.0	-11.7446216347	0.0	5.86509288678
0.0	0.0	0.0	0.0	0.0	4000000.0	0.0	0.0	2.71	1.28	1.77	0.08	8.46	0.46	1.42	0.32	6.68	0.2	2.98	2.29	0.59	AAA281.CD3.X10.Y9.tile.tissue.png	17	1	2000	17	9dbe895da66bdffaedf7844114bae75f	0	0	0	0	0	0	0	0	0	0	0	0	0	/home/dhl_ec/bnelissen/Slides/CD3_manuscript/CD3_slides/AAA281.CD3/AAA281.CD3.run1	255	1.0	0.06	1.0	0.06	0.0	0.0	0.0	2.79041325
0.0	19899.0	0.0	1142.0	19899.0	4000000.0	0.0	1.0	1.98	1.42	1.78	0.08	10.52	0.63	1.51	0.35	8.77	0.24	3.38	2.3	0.69	AAA281.CD3.X11.Y10.tile.tissue.png	18	1	2000	18	ee7c45af5b977b6fc0c700eab8feead8	0	0	0	0	0	0	0	0	0	0	0	0	0	/home/dhl_ec/bnelissen/Slides/CD3_manuscript/CD3_slides/AAA281.CD3/AAA281.CD3.run1	255	0.7	0.06	0.7	0.06	0.0	-12.3649268506	2.92648323251	3.00095141492
0.0	0.0	0.0	0.0	0.0	4000000.0	0.0	0.0	1.98	2.15	1.76	0.0799999999999	9.7	0.46	1.41	0.21	4.6	0.17	2.06	1.54	0.79	AAA281.CD3.X11.Y6.tile.tissue.png	19	1	2000	19	e01a79bbbaf7c19a2f75f8642eb96e89	0	0	0	0	0	0	0	0	0	0	0	0	0	/home/dhl_ec/bnelissen/Slides/CD3_manuscript/CD3_slides/AAA281.CD3/AAA281.CD3.run1	255	1.0	0.06	1.0	0.06	0.0	-11.8629517301	0.0	3.85420387538
324.0	7416.0	158.0	776.0	7416.0	4000000.0	4.0	3.0	2.42	1.9	1.12	0.0599999999999	6.67	0.36	0.81	0.22	6.53	0.21	2.08	1.52	0.71	AAA281.CD3.X11.Y7.tile.tissue.png	20	1	2000	20	706400956f41bd3ff3d19b64982056d1	0	0	0	0	0	0	0	0	0	0	0	0	0	/home/dhl_ec/bnelissen/Slides/CD3_manuscript/CD3_slides/AAA281.CD3/AAA281.CD3.run1	255	0.7	0.06	0.7	0.06	-8.97387203667	-12.5815863549	3.81772156888	3.39068319031
0.0	0.0	0.0	0.0	0.0	4000000.0	0.0	0.0	2.17	2.29	1.2	0.0599999999999	5.47	0.29	0.84	0.22	4.61	0.13	2.01	1.52	0.83	AAA281.CD3.X11.Y8.tile.tissue.png	21	1	2000	21	7de54b53f35065e7241b97b11581e848	0	0	0	0	0	0	0	0	0	0	0	0	0	/home/dhl_ec/bnelissen/Slides/CD3_manuscript/CD3_slides/AAA281.CD3/AAA281.CD3.run1	255	1.0	0.06	1.0	0.06	0.0	0.0	0.0	8.529418
0.0	229749.0	0.0	4643.0	229749.0	4000000.0	0.0	5.0	1.99	3.02	1.18	0.0600000000001	6.6	0.37	0.76	0.2	6.4	0.14	2.17	1.53	1.47	AAA281.CD3.X11.Y9.tile.tissue.png	22	1	2000	22	a4e1645279b62604fe17dc62d6c1c0ae	0	0	0	0	0	0	0	0	0	0	0	0	0	/home/dhl_ec/bnelissen/Slides/CD3_manuscript/CD3_slides/AAA281.CD3/AAA281.CD3.run1	255	0.7	0.06	0.7	0.06	-8.59782649239	-11.818082637	2.05908274352	1.06770218945
22633.0	2046021.0	8153.0	10178.0	2046021.0	4000000.0	155.0	3.0	2.16	1.52	1.18	0.04	7.79	0.38	0.74	0.13	8.64	0.3	2.23	1.55	1.3	AAA281.CD3.X12.Y10.tile.tissue.png	23	1	2000	23	096af67425c7a4c22295aed2011f4060	0	0	0	0	0	0	0	0	0	0	0	0	0	/home/dhl_ec/bnelissen/Slides/CD3_manuscript/CD3_slides/AAA281.CD3/AAA281.CD3.run1	255	0.7	0.06	0.7	0.06	-8.92530963321	-11.8608326712	1.39510387426	0.405777421875
0.0	2731.0	0.0	236.0	2731.0	4000000.0	0.0	1.0	2.04	1.18	1.17	0.0500000000001	6.57	0.37	0.84	0.21	6.29	0.13	2.09	1.54	1.38	AAA281.CD3.X12.Y11.tile.tissue.png	24	1	2000	24	49fbd30d8c6022e1cad67f9970e6cd03	0	0	0	0	0	0	0	0	0	0	0	0	0	/home/dhl_ec/bnelissen/Slides/CD3_manuscript/CD3_slides/AAA281.CD3/AAA281.CD3.run1	255	0.7	0.06	0.7	0.06	-9.30356374946	-12.3970316384	4.9820974961	2.29122173065
0.0	104728.0	0.0	1814.0	104728.0	4000000.0	0.0	1.0	2.11	2.83	1.2	0.0500000000001	6.41	0.37	0.82	0.21	6.34	0.14	2.14	1.53	0.9	AAA281.CD3.X12.Y7.tile.tissue.png	25	1	2000	25	4074cfd5265fd69b536746b7b5443425	0	0	0	0	0	0	0	0	0	0	0	0	0	/home/dhl_ec/bnelissen/Slides/CD3_manuscript/CD3_slides/AAA281.CD3/AAA281.CD3.run1	255	0.7	0.06	0.7	0.06	-7.94188668245	-11.8080100055	1.53247361848	2.274696229
485.0	1322079.0	299.0	8669.0	1322079.0	4000000.0	7.0	5.0	2.48	1.88	1.14	0.0600000000001	6.56	0.36	0.74	0.17	7.47	0.26	2.22	1.54	0.4	AAA281.CD3.X12.Y8.tile.tissue.png	26	1	2000	26	25ea42b49a0d32172f8d12a73b9d576f	0	0	0	0	0	0	0	0	0	0	0	0	0	/home/dhl_ec/bnelissen/Slides/CD3_manuscript/CD3_slides/AAA281.CD3/AAA281.CD3.run1	255	0.7	0.06	0.7	0.06	-8.9067222561	-11.3302095896	1.73727586455	0.307316890625
22133.0	2173809.0	8209.0	13066.0	2173809.0	4000000.0	162.0	5.0	3.15	2.0	1.14	0.05	8.44	0.51	1.07	0.13	8.45	0.3	2.22	1.54	0.4	AAA281.CD3.X12.Y9.tile.tissue.png	27	1	2000	27	90ef9411c4bbccc63efe943120efbb20	0	0	0	0	0	0	0	0	0	0	0	0	0	/home/dhl_ec/bnelissen/Slides/CD3_manuscript/CD3_slides/AAA281.CD3/AAA281.CD3.run1	255	0.7	0.06	0.7	0.06	-8.94867252037	-11.9166035191	1.65834176205	0.5060643125
78.0	3992707.0	53.0	8980.0	3992707.0	4000000.0	1.0	1.0	2.74	2.23	1.77	0.0699999999999	9.93	0.62	1.26	0.08	13.86	0.63	2.37	1.54	0.75	AAA281.CD3.X13.Y10.tile.tissue.png	28	1	2000	28	55dde8bf0dc04b572bf2d790b8129717	0	0	0	0	0	0	0	0	0	0	0	0	0	/home/dhl_ec/bnelissen/Slides/CD3_manuscript/CD3_slides/AAA281.CD3/AAA281.CD3.run1	255	0.7	0.06	0.7	0.06	-8.53006222117	-12.5798671941	0.69746258565	0.119492574402
0.0	1696333.0	0.0	8290.0	1696333.0	4000000.0	0.0	1.0	1.14	1.94	1.19	0.0599999999999	6.76	0.37	0.75	0.15	7.39	0.21	2.45	1.64	0.44	AAA281.CD3.X13.Y11.tile.tissue.png	29	1	2000	29	7ce1b39097336ccdacc6e20037360417	0	0	0	0	0	0	0	0	0	0	0	0	0	/home/dhl_ec/bnelissen/Slides/CD3_manuscript/CD3_slides/AAA281.CD3/AAA281.CD3.run1	255	0.7	0.06	0.7	0.06	-8.26269593605	-10.8195701679	1.19375764143	0.387044652344
0.0	0.0	0.0	0.0	0.0	4000000.0	0.0	0.0	1.06	1.17	1.15	0.0600000000001	5.45	0.3	0.88	0.21	4.65	0.12	2.04	1.57	0.36	AAA281.CD3.X13.Y12.tile.tissue.png	30	1	2000	30	2de3733a67204523e502a17c7fc17bee	0	0	0	0	0	0	0	0	0	0	0	0	0	/home/dhl_ec/bnelissen/Slides/CD3_manuscript/CD3_slides/AAA281.CD3/AAA281.CD3.run1	255	1.0	0.06	1.0	0.06	0.0	0.0	0.0	5.587347
0.0	868762.0	0.0	7643.0	868762.0	4000000.0	0.0	2.0	1.87	1.76	1.11	0.0600000000001	6.67	0.37	0.78	0.18	6.96	0.17	2.17	1.53	0.4	AAA281.CD3.X13.Y7.tile.tissue.png	31	1	2000	31	4f8cb64e9eb50991b0db1bae276be9b2	0	0	0	0	0	0	0	0	0	0	0	0	0	/home/dhl_ec/bnelissen/Slides/CD3_manuscript/CD3_slides/AAA281.CD3/AAA281.CD3.run1	255	0.7	0.06	0.7	0.06	-8.61477489288	-12.1381778032	2.95572016357	1.40338345312
0.0	3190012.0	0.0	14232.0	3190012.0	4000000.0	0.0	4.0	3.46	1.89	1.12	0.0500000000001	10.26	0.36	0.71	0.09	8.27	0.25	2.19	1.53	0.43	AAA281.CD3.X13.Y8.tile.tissue.png	32	1	2000	32	d53dbd4829583e54e147ab9214810394	0	0	0	0	0	0	0	0	0	0	0	0	0	/home/dhl_ec/bnelissen/Slides/CD3_manuscript/CD3_slides/AAA281.CD3/AAA281.CD3.run1	255	0.7	0.06	0.7	0.06	-8.88207784762	-11.413864005	1.65541877465	0.1999068125
3020.0	3998603.0	1413.0	8062.0	3998603.0	4000000.0	32.0	1.0	3.71	2.45	1.81	0.0799999999999	10.35	0.61	1.2	0.08	13.69	0.56	3.33	2.48	0.63	AAA281.CD3.X13.Y9.tile.tissue.png	33	1	2000	33	9a09b02e5545020880a869ecce93e8eb	0	0	0	0	0	0	0	0	0	0	0	0	0	/home/dhl_ec/bnelissen/Slides/CD3_manuscript/CD3_slides/AAA281.CD3/AAA281.CD3.run1	255	0.7	0.06	0.7	0.06	-8.55754999762	-12.1384988618	0.839298930178	0.175012797577
69.0	3999972.0	46.0	8004.0	3999972.0	4000000.0	1.0	1.0	0.87	1.8	1.19	0.05	6.32	0.56	0.74	0.0599999999999	9.47	0.35	2.17	1.49	0.42	AAA281.CD3.X14.Y10.tile.tissue.png	34	1	2000	34	213f02f78bebbd43722f4823e06366bf	0	0	0	0	0	0	0	0	0	0	0	0	0	/home/dhl_ec/bnelissen/Slides/CD3_manuscript/CD3_slides/AAA281.CD3/AAA281.CD3.run1	255	0.7	0.06	0.7	0.06	-8.67459713245	-12.1902687986	0.671107098693	0.0584503671265
892.0	3927668.0	403.0	8276.0	3927668.0	4000000.0	8.0	1.0	3.54	2.23	1.13	0.0500000000001	6.41	0.37	0.73	0.0600000000001	9.54	0.36	2.18	1.53	0.41	AAA281.CD3.X14.Y11.tile.tissue.png	35	1	2000	35	f1382119c7021c1a66828ac3a99c4a87	0	0	0	0	0	0	0	0	0	0	0	0	0	/home/dhl_ec/bnelissen/Slides/CD3_manuscript/CD3_slides/AAA281.CD3/AAA281.CD3.run1	255	0.7	0.06	0.7	0.06	-8.53571051835	-12.4835764193	0.837996549821	0.132193365234
0.0	846869.0	0.0	6153.0	846869.0	4000000.0	0.0	2.0	3.68	2.79	1.13	0.0600000000001	6.86	0.38	0.77	0.18	6.92	0.17	2.2	1.52	0.38	AAA281.CD3.X14.Y12.tile.tissue.png	36	1	2000	36	f4eef279698cfe0641962b22b95e2992	0	0	0	0	0	0	0	0	0	0	0	0	0	/home/dhl_ec/bnelissen/Slides/CD3_manuscript/CD3_slides/AAA281.CD3/AAA281.CD3.run1	255	0.7	0.06	0.7	0.06	-8.56214051163	-11.5424519396	1.45147317643	1.35308701172
0.0	0.0	0.0	0.0	0.0	4000000.0	0.0	0.0	2.32	2.55	1.18	0.0599999999999	5.45	0.29	0.9	0.22	4.7	0.21	2.38	2.4	0.61	AAA281.CD3.X14.Y7.tile.tissue.png	37	1	2000	37	3a7815780a6b98bf3b485057db93f31f	0	0	0	0	0	0	0	0	0	0	0	0	0	/home/dhl_ec/bnelissen/Slides/CD3_manuscript/CD3_slides/AAA281.CD3/AAA281.CD3.run1	255	1.0	0.06	1.0	0.06	0.0	0.0	0.0	3.622667
0.0	225002.0	0.0	5446.0	225002.0	4000000.0	0.0	2.0	2.56	1.23	1.06	0.0599999999999	6.98	0.37	0.79	0.21	5.89	0.23	3.3	2.3	0.58	AAA281.CD3.X14.Y8.tile.tissue.png	38	1	2000	38	bbe14657a1d80dd03cc8959b94410d59	0	0	0	0	0	0	0	0	0	0	0	0	0	/home/dhl_ec/bnelissen/Slides/CD3_manuscript/CD3_slides/AAA281.CD3/AAA281.CD3.run1	255	0.7	0.06	0.7	0.06	0.0	-11.7742407102	1.64439829979	3.51152968018
2822.0	3613500.0	1133.0	17463.0	3613500.0	4000000.0	19.0	8.0	3.41	2.07	1.29	0.0700000000002	12.11	0.37	0.74	0.0700000000002	9.25	0.55	3.52	2.36	0.65	AAA281.CD3.X14.Y9.tile.tissue.png	39	1	2000	39	36e003eb5b45ec4dd504fd8751ab44a0	0	0	0	0	0	0	0	0	0	0	0	0	0	/home/dhl_ec/bnelissen/Slides/CD3_manuscript/CD3_slides/AAA281.CD3/AAA281.CD3.run1	255	0.7	0.06	0.7	0.06	-8.58671782116	-10.909634573	1.11038141168	0.201360945313
0.0	3997736.0	0.0	8352.0	3997736.0	4000000.0	0.0	2.0	3.94	1.18	1.77	0.0700000000002	10.95	0.56	1.25	0.0799999999999	13.39	0.47	3.34	1.57	0.42	AAA281.CD3.X15.Y10.tile.tissue.png	40	1	2000	40	8d1d034eb907323a45065f76adb5c7c7	0	0	0	0	0	0	0	0	0	0	0	0	0	/home/dhl_ec/bnelissen/Slides/CD3_manuscript/CD3_slides/AAA281.CD3/AAA281.CD3.run1	255	0.7	0.06	0.7	0.06	-8.72401459392	-11.8282022317	0.806134341867	0.0729786931539
759.0	3999982.0	398.0	8004.0	3999982.0	4000000.0	8.0	1.0	1.05	1.78	1.8	0.0700000000002	8.51	0.36	0.71	0.0599999999999	9.18	0.36	2.12	1.75	0.53	AAA281.CD3.X15.Y11.tile.tissue.png	41	1	2000	41	36d8ccd371c636d4a8aa5a4e05b972f1	0	0	0	0	0	0	0	0	0	0	0	0	0	/home/dhl_ec/bnelissen/Slides/CD3_manuscript/CD3_slides/AAA281.CD3/AAA281.CD3.run1	255	0.7	0.06	0.7	0.06	-8.11131008023	-11.6519494807	0.565191769254	0.0822067537766
208.0	2867827.0	115.0	9998.0	2867827.0	4000000.0	3.0	1.0	1.07	2.0	1.13	0.05	6.6	0.36	0.72	0.1	8.49	0.31	2.13	1.55	0.43	AAA281.CD3.X15.Y12.tile.tissue.png	42	1	2000	42	deef70a3677d6372c083d5fc6b1dc838	0	0	0	0	0	0	0	0	0	0	0	0	0	/home/dhl_ec/bnelissen/Slides/CD3_manuscript/CD3_slides/AAA281.CD3/AAA281.CD3.run1	255	0.7	0.06	0.7	0.06	-8.94853046429	-11.2711803148	0.839178088345	0.16924934375
0.0	2950.0	0.0	291.0	2950.0	4000000.0	0.0	1.0	0.88	1.23	1.17	0.0500000000002	6.59	0.37	0.84	0.22	5.79	0.13	2.08	1.54	0.75	AAA281.CD3.X15.Y13.tile.tissue.png	43	1	2000	43	de48a11674e0cbc4bf70d68bc5bc815f	0	0	0	0	0	0	0	0	0	0	0	0	0	/home/dhl_ec/bnelissen/Slides/CD3_manuscript/CD3_slides/AAA281.CD3/AAA281.CD3.run1	255	0.7	0.06	0.7	0.06	0.0	-11.8478970817	2.11139565678	3.45899562814
0.0	0.0	0.0	0.0	0.0	4000000.0	0.0	0.0	1.19	3.01	1.13	0.0599999999999	6.0	0.3	0.88	0.21	4.38	0.12	1.93	1.48	1.06	AAA281.CD3.X15.Y8.tile.tissue.png	44	1	2000	44	0562467eef10cefc5fde466cab4fa6c7	0	0	0	0	0	0	0	0	0	0	0	0	0	/home/dhl_ec/bnelissen/Slides/CD3_manuscript/CD3_slides/AAA281.CD3/AAA281.CD3.run1	255	1.0	0.06	1.0	0.06	0.0	-11.3832727208	0.0	2.75400639953
0.0	1883561.0	0.0	31103.0	1883561.0	4000000.0	0.0	22.0	2.04	1.81	1.14	0.0500000000002	6.23	0.37	0.72	0.14	7.22	0.21	2.17	1.49	1.18	AAA281.CD3.X15.Y9.tile.tissue.png	45	1	2000	45	e9ea8302e1aa63a4a4247a5c256a06ef	0	0	0	0	0	0	0	0	0	0	0	0	0	/home/dhl_ec/bnelissen/Slides/CD3_manuscript/CD3_slides/AAA281.CD3/AAA281.CD3.run1	255	0.7	0.06	0.7	0.06	-8.55600316136	-11.4737025005	1.78345987755	0.969057359375
265.0	3471075.0	128.0	14485.0	3471075.0	4000000.0	3.0	4.0	2.33	2.11	1.12	0.05	6.13	0.36	0.71	0.0800000000002	8.83	0.34	2.13	1.48	0.42	AAA281.CD3.X16.Y10.tile.tissue.png	46	1	2000	46	88c508be4e2283710e4af334134cbcbb	0	0	0	0	0	0	0	0	0	0	0	0	0	/home/dhl_ec/bnelissen/Slides/CD3_manuscript/CD3_slides/AAA281.CD3/AAA281.CD3.run1	255	0.7	0.06	0.7	0.06	-9.03066359371	-11.3150791246	1.23444795715	0.23875090625
109.0	4000000.0	48.0	7996.0	4000000.0	4000000.0	1.0	1.0	2.86	3.39	1.15	0.05	6.83	0.47	1.19	0.0699999999999	9.62	0.35	2.1	1.48	0.63	AAA281.CD3.X16.Y11.tile.tissue.png	47	1	2000	47	0bb0dfdd1466a345637f4646e2b6c849	0	0	0	0	0	0	0	0	0	0	0	0	0	/home/dhl_ec/bnelissen/Slides/CD3_manuscript/CD3_slides/AAA281.CD3/AAA281.CD3.run1	255	0.7	0.06	0.7	0.06	-8.9743178902	-11.3382028191	0.677759125887	0.0643831246694
0.0	3999596.0	0.0	8064.0	3999596.0	4000000.0	0.0	1.0	1.78	2.98	1.77	0.0799999999999	13.77	0.56	1.2	0.0800000000002	13.02	0.46	3.3	2.3	0.65	AAA281.CD3.X16.Y12.tile.tissue.png	48	1	2000	48	e4d0fca1bccb21d1c25b902a5beaae30	0	0	0	0	0	0	0	0	0	0	0	0	0	/home/dhl_ec/bnelissen/Slides/CD3_manuscript/CD3_slides/AAA281.CD3/AAA281.CD3.run1	255	0.7	0.06	0.7	0.06	-8.87501051405	-12.2486915206	0.471635105489	0.0989985827866
354.0	1632992.0	223.0	10673.0	1632992.0	4000000.0	4.0	3.0	4.55	3.0	1.11	0.0599999999999	6.68	0.37	0.74	0.15	7.69	0.41	3.34	2.31	0.62	AAA281.CD3.X16.Y13.tile.tissue.png	49	1	2000	49	e9a5b09cba4e60f01c6ba5da8c3810f4	0	0	0	0	0	0	0	0	0	0	0	0	0	/home/dhl_ec/bnelissen/Slides/CD3_manuscript/CD3_slides/AAA281.CD3/AAA281.CD3.run1	255	0.7	0.06	0.7	0.06	-9.0676571065	-11.6646420533	1.28470109134	0.602031265625
0.0	0.0	0.0	0.0	0.0	4000000.0	0.0	0.0	2.76	2.52	1.15	0.0599999999999	6.06	0.47	1.4	0.32	7.26	0.22	3.04	2.29	0.64	AAA281.CD3.X16.Y14.tile.tissue.png	50	1	2000	50	8131d37d16b94f1400e6b07dc2e04988	0	0	0	0	0	0	0	0	0	0	0	0	0	/home/dhl_ec/bnelissen/Slides/CD3_manuscript/CD3_slides/AAA281.CD3/AAA281.CD3.run1	255	1.0	0.06	1.0	0.06	0.0	-12.1764416906	0.0	1.97689657793
249.0	208777.0	125.0	6329.0	208777.0	4000000.0	3.0	4.0	4.27	1.9	1.78	0.0800000000002	11.8	0.58	1.3	0.31	9.39	0.32	3.19	2.29	0.59	AAA281.CD3.X16.Y9.tile.tissue.png	51	1	2000	51	1dcb2adfae66982925ffc87bd097c271	0	0	0	0	0	0	0	0	0	0	0	0	0	/home/dhl_ec/bnelissen/Slides/CD3_manuscript/CD3_slides/AAA281.CD3/AAA281.CD3.run1	255	0.7	0.06	0.7	0.06	-9.64925297974	-11.9621599103	2.78838711344	2.33524350586
0.0	1171859.0	0.0	11617.0	1171859.0	4000000.0	0.0	6.0	2.43	2.5	1.11	0.0600000000002	6.63	0.37	0.77	0.16	6.98	0.19	2.16	1.54	0.41	AAA281.CD3.X17.Y10.tile.tissue.png	52	1	2000	52	934d55196c96f2b418f13e204eda6bfa	0	0	0	0	0	0	0	0	0	0	0	0	0	/home/dhl_ec/bnelissen/Slides/CD3_manuscript/CD3_slides/AAA281.CD3/AAA281.CD3.run1	255	0.7	0.06	0.7	0.06	-9.54854216732	-11.6239550882	2.06240677786	1.54656001172
565.0	3910807.0	210.0	13469.0	3910807.0	4000000.0	4.0	4.0	1.34	1.59	1.13	0.05	6.29	0.38	0.74	0.0699999999999	9.4	0.37	2.2	1.53	0.43	AAA281.CD3.X17.Y11.tile.tissue.png	53	1	2000	53	360ba0dc784b1ce9478efa4e237404b7	0	0	0	0	0	0	0	0	0	0	0	0	0	/home/dhl_ec/bnelissen/Slides/CD3_manuscript/CD3_slides/AAA281.CD3/AAA281.CD3.run1	255	0.7	0.06	0.7	0.06	-9.22317156388	-11.5160519972	1.0058338551	0.0810408787842
207.0	4000000.0	100.0	7996.0	4000000.0	4000000.0	1.0	1.0	1.94	2.5	1.14	0.04	7.23	0.3	0.75	0.05	9.62	0.38	2.17	1.52	0.43	AAA281.CD3.X17.Y12.tile.tissue.png	54	1	2000	54	1815ddabf95c470fa6322abf2bb261d0	0	0	0	0	0	0	0	0	0	0	0	0	0	/home/dhl_ec/bnelissen/Slides/CD3_manuscript/CD3_slides/AAA281.CD3/AAA281.CD3.run1	255	0.7	0.06	0.7	0.06	-8.37414460926	-11.7677056455	0.54393686513	0.0658399135188
857.0	3977481.0	395.0	8493.0	3977481.0	4000000.0	9.0	1.0	3.26	2.18	1.15	0.05	6.52	0.37	0.75	0.05	9.52	0.37	2.21	1.56	0.42	AAA281.CD3.X17.Y13.tile.tissue.png	55	1	2000	55	befb044f02ddf77ae83c51fb00b79eaf	0	0	0	0	0	0	0	0	0	0	0	0	0	/home/dhl_ec/bnelissen/Slides/CD3_manuscript/CD3_slides/AAA281.CD3/AAA281.CD3.run1	255	0.7	0.06	0.7	0.06	-8.99265454996	-12.6793546675	0.742351354128	0.198777796875
344.0	872734.0	126.0	7840.0	872734.0	4000000.0	2.0	2.0	3.42	3.52	1.2	0.0500000000002	6.76	0.37	0.77	0.18	7.23	0.24	2.17	1.52	0.57	AAA281.CD3.X17.Y14.tile.tissue.png	56	1	2000	56	2b8556502fa75c74c2b420d09fe4bd7f	0	0	0	0	0	0	0	0	0	0	0	0	0	/home/dhl_ec/bnelissen/Slides/CD3_manuscript/CD3_slides/AAA281.CD3/AAA281.CD3.run1	255	0.7	0.06	0.7	0.06	-8.77572373816	-11.6840560412	1.29877940167	0.932468105469
0.0	0.0	0.0	0.0	0.0	4000000.0	0.0	0.0	2.67	1.26	1.75	0.0899999999999	8.48	0.58	1.73	0.36	7.19	0.2	3.33	2.33	0.57	AAA281.CD3.X17.Y15.tile.tissue.png	57	1	2000	57	785d4c7a9adbaf696caa0f5dc768823b	0	0	0	0	0	0	0	0	0	0	0	0	0	/home/dhl_ec/bnelissen/Slides/CD3_manuscript/CD3_slides/AAA281.CD3/AAA281.CD3.run1	255	1.0	0.06	1.0	0.06	0.0	0.0	0.0	2.7827965
0.0	0.0	0.0	0.0	0.0	4000000.0	0.0	0.0	2.64	3.18	1.78	0.0900000000001	8.58	0.47	1.43	0.32	6.58	0.2	3.02	2.31	0.56	AAA281.CD3.X17.Y9.tile.tissue.png	58	1	2000	58	d128a8c706f9f2a86f7a7f496232f47e	0	0	0	0	0	0	0	0	0	0	0	0	0	/home/dhl_ec/bnelissen/Slides/CD3_manuscript/CD3_slides/AAA281.CD3/AAA281.CD3.run1	255	1.0	0.06	1.0	0.06	0.0	0.0	0.0	3.239467
0.0	0.0	0.0	0.0	0.0	4000000.0	0.0	0.0	2.49	2.28	1.77	0.0899999999999	9.27	0.47	1.37	0.32	5.92	0.21	2.99	2.29	0.58	AAA281.CD3.X18.Y10.tile.tissue.png	59	1	2000	59	6374eee787256b28f43a42c690fbe412	0	0	0	0	0	0	0	0	0	0	0	0	0	/home/dhl_ec/bnelissen/Slides/CD3_manuscript/CD3_slides/AAA281.CD3/AAA281.CD3.run1	255	1.0	0.06	1.0	0.06	0.0	-11.4316760361	0.0	5.20681303419
60.0	2759478.0	30.0	15968.0	2759478.0	4000000.0	1.0	3.0	2.61	1.7	1.78	0.0699999999999	9.68	0.58	1.21	0.16	12.1	0.48	3.36	2.32	0.63	AAA281.CD3.X18.Y11.tile.tissue.png	60	1	2000	60	cb30dc150d2e578c0ad2a9f30eb88fc7	0	0	0	0	0	0	0	0	0	0	0	0	0	/home/dhl_ec/bnelissen/Slides/CD3_manuscript/CD3_slides/AAA281.CD3/AAA281.CD3.run1	255	0.7	0.06	0.7	0.06	-9.02232957836	-11.4375935393	1.94023129717	0.462128609375
75.0	3996820.0	44.0	8705.0	3996820.0	4000000.0	1.0	2.0	2.63	1.45	1.75	0.0799999999999	8.81	0.56	1.21	0.0800000000002	13.4	0.55	3.31	2.46	0.67	AAA281.CD3.X18.Y12.tile.tissue.png	61	1	2000	61	297dbf69b906a00f7ccdaf249013dbcf	0	0	0	0	0	0	0	0	0	0	0	0	0	/home/dhl_ec/bnelissen/Slides/CD3_manuscript/CD3_slides/AAA281.CD3/AAA281.CD3.run1	255	0.7	0.06	0.7	0.06	-8.96291874563	-12.0306768135	0.861537243504	0.0521178390503
1097.0	4000000.0	558.0	7996.0	4000000.0	4000000.0	12.0	1.0	3.08	2.12	1.09	0.04	6.19	0.47	1.31	0.0699999999999	13.2	0.56	3.32	2.3	0.63	AAA281.CD3.X18.Y13.tile.tissue.png	62	1	2000	62	16f781cb872904ec7446d2eea498372c	0	0	0	0	0	0	0	0	0	0	0	0	0	/home/dhl_ec/bnelissen/Slides/CD3_manuscript/CD3_slides/AAA281.CD3/AAA281.CD3.run1	255	0.7	0.06	0.7	0.06	-8.23986154509	-11.7979844316	0.415144452547	0.0990675872973
1982.0	3623770.0	852.0	8682.0	3623770.0	4000000.0	17.0	1.0	3.29	2.1	1.86	0.0799999999999	13.03	0.35	0.73	0.0699999999999	9.01	0.45	2.17	1.5	0.6	AAA281.CD3.X18.Y14.tile.tissue.png	63	1	2000	63	d4930631ca5bd3a8a3cda4f546187ae1	0	0	0	0	0	0	0	0	0	0	0	0	0	/home/dhl_ec/bnelissen/Slides/CD3_manuscript/CD3_slides/AAA281.CD3/AAA281.CD3.run1	255	0.7	0.06	0.7	0.06	-8.95696973885	-11.4107730138	0.874021169295	0.222400539063
0.0	217210.0	0.0	2852.0	217210.0	4000000.0	0.0	1.0	0.88	1.5	1.11	0.0599999999999	6.5	0.37	0.79	0.2	6.25	0.14	2.32	1.48	0.42	AAA281.CD3.X18.Y15.tile.tissue.png	64	1	2000	64	77a72b983e3890fa42bc2996d503ebe6	0	0	0	0	0	0	0	0	0	0	0	0	0	/home/dhl_ec/bnelissen/Slides/CD3_manuscript/CD3_slides/AAA281.CD3/AAA281.CD3.run1	255	0.7	0.06	0.7	0.06	-7.57169724964	-11.7696502714	1.80188110899	2.16174608691
0.0	118353.0	0.0	3758.0	118353.0	4000000.0	0.0	1.0	0.98	2.23	1.1	0.0599999999999	6.54	0.57	1.41	0.35	8.92	0.23	3.32	2.31	0.71	AAA281.CD3.X19.Y11.tile.tissue.png	65	1	2000	65	67d4ee6f5547fcf8572b5ebb57bdd21a	0	0	0	0	0	0	0	0	0	0	0	0	0	/home/dhl_ec/bnelissen/Slides/CD3_manuscript/CD3_slides/AAA281.CD3/AAA281.CD3.run1	255	0.7	0.06	0.7	0.06	-8.89545998579	-12.1713342401	2.35729273079	2.78434251563
1377.0	2627525.0	601.0	14082.0	2627525.0	4000000.0	14.0	5.0	1.44	1.9	1.77	0.0700000000002	9.88	0.57	1.2	0.17	8.29	0.48	3.64	2.53	1.04	AAA281.CD3.X19.Y12.tile.tissue.png	66	1	2000	66	755cb2678175486015801572cef6bb7f	0	0	0	0	0	0	0	0	0	0	0	0	0	/home/dhl_ec/bnelissen/Slides/CD3_manuscript/CD3_slides/AAA281.CD3/AAA281.CD3.run1	255	0.7	0.06	0.7	0.06	-9.32456232292	-10.9558828046	1.50175759848	0.254925515625
2576.0	4000000.0	1148.0	7996.0	4000000.0	4000000.0	25.0	1.0	2.6	1.8	1.82	0.0699999999999	9.69	0.3	0.74	0.05	9.59	0.56	2.68	1.52	0.41	AAA281.CD3.X19.Y13.tile.tissue.png	67	1	2000	67	9ffbf89f107073e7f5fe837cd2b6aabd	0	0	0	0	0	0	0	0	0	0	0	0	0	/home/dhl_ec/bnelissen/Slides/CD3_manuscript/CD3_slides/AAA281.CD3/AAA281.CD3.run1	255	0.7	0.06	0.7	0.06	-8.22322736213	-10.9495706399	0.562487301371	0.0712775707516
6814.0	3931719.0	2977.0	8382.0	3931719.0	4000000.0	64.0	1.0	2.94	1.5	1.09	0.04	6.48	0.56	1.2	0.0900000000001	9.85	0.35	2.1	1.48	0.62	AAA281.CD3.X19.Y14.tile.tissue.png	68	1	2000	68	f15679c989e693ebad80e74d286f1f99	0	0	0	0	0	0	0	0	0	0	0	0	0	/home/dhl_ec/bnelissen/Slides/CD3_manuscript/CD3_slides/AAA281.CD3/AAA281.CD3.run1	255	0.7	0.06	0.7	0.06	-8.37201066164	-12.00159194	0.596372886006	0.135779795898
679.0	1324265.0	400.0	11407.0	1324265.0	4000000.0	9.0	3.0	2.16	1.88	1.77	0.0799999999999	10.29	0.57	0.81	0.16	7.47	0.33	2.16	1.49	0.58	AAA281.CD3.X19.Y15.tile.tissue.png	69	1	2000	69	f9ad9c0afab57c2ec24e06534e14ea88	0	0	0	0	0	0	0	0	0	0	0	0	0	/home/dhl_ec/bnelissen/Slides/CD3_manuscript/CD3_slides/AAA281.CD3/AAA281.CD3.run1	255	0.7	0.06	0.7	0.06	-8.98542011003	-11.2395888486	1.1371759387	0.520920945312
118.0	136316.0	62.0	1906.0	136316.0	4000000.0	2.0	1.0	1.37	1.76	1.77	0.0800000000002	9.49	0.35	0.82	0.2	6.29	0.21	2.07	1.47	0.52	AAA281.CD3.X19.Y16.tile.tissue.png	70	1	2000	70	84b904c8062c589c36610d8f49582197	0	0	0	0	0	0	0	0	0	0	0	0	0	/home/dhl_ec/bnelissen/Slides/CD3_manuscript/CD3_slides/AAA281.CD3/AAA281.CD3.run1	255	0.7	0.06	0.7	0.06	-8.41422029881	-11.2245012167	1.28407917656	1.63497393262
0.0	276526.0	0.0	27599.0	276526.0	4000000.0	0.0	58.0	2.48	2.34	1.76	0.0799999999999	7.76	0.38	0.77	0.19	8.45	0.23	3.41	1.87	0.4	AAA281.CD3.X2.Y0.tile.tissue.png	71	1	2000	71	6c4a42e080e6a571584cf80236ebbb82	0	0	0	0	0	0	0	0	0	0	0	0	0	/home/dhl_ec/bnelissen/Slides/CD3_manuscript/CD3_slides/AAA281.CD3/AAA281.CD3.run1	255	0.7	0.06	0.7	0.06	-9.03964041939	-11.287229236	1.99905556851	5.4762244126
873.0	1995314.0	460.0	82681.0	1995314.0	4000000.0	11.0	73.0	0.98	1.77	1.12	0.0500000000002	6.96	0.6	1.2	0.2	11.5	0.43	3.64	2.33	0.66	AAA281.CD3.X2.Y1.tile.tissue.png	72	1	2000	72	93992c25e3f02fd02cc656ae33448aee	0	0	0	0	0	0	0	0	0	0	0	0	0	/home/dhl_ec/bnelissen/Slides/CD3_manuscript/CD3_slides/AAA281.CD3/AAA281.CD3.run1	255	0.7	0.06	0.7	0.06	-9.49994263791	-11.2194523026	1.61176009268	0.0941224970703
0.0	3412267.0	0.0	45229.0	3412267.0	4000000.0	0.0	17.0	1.17	1.56	1.33	0.0700000000002	9.88	0.58	1.2	0.12	12.36	0.48	3.2	1.5	0.65	AAA281.CD3.X2.Y2.tile.tissue.png	73	1	2000	73	ee51088458417b35a65f8a084e085d08	0	0	0	0	0	0	0	0	0	0	0	0	0	/home/dhl_ec/bnelissen/Slides/CD3_manuscript/CD3_slides/AAA281.CD3/AAA281.CD3.run1	255	0.7	0.06	0.7	0.06	-9.41399922529	-10.1425385291	1.51922953289	0.0487211796875
534.0	3741620.0	258.0	22526.0	3741620.0	4000000.0	6.0	9.0	1.13	2.12	1.77	0.0699999999997	9.0	0.36	0.71	0.0699999999997	9.08	0.36	2.17	1.47	0.42	AAA281.CD3.X2.Y3.tile.tissue.png	74	1	2000	74	3ef3d745cec7c5b4d99d50e47c81a243	0	0	0	0	0	0	0	0	0	0	0	0	0	/home/dhl_ec/bnelissen/Slides/CD3_manuscript/CD3_slides/AAA281.CD3/AAA281.CD3.run1	255	0.7	0.06	0.7	0.06	-9.45385979429	-10.3722800493	1.53216580896	0.0398785419922
322.0	3957790.0	173.0	10125.0	3957790.0	4000000.0	4.0	1.0	0.87	1.48	1.07	0.0500000000002	8.04	0.37	0.72	0.0599999999999	9.67	0.37	2.2	1.52	0.56	AAA281.CD3.X2.Y4.tile.tissue.png	75	1	2000	75	bdf0c112daf07cfc3f2a7ac296587b7f	0	0	0	0	0	0	0	0	0	0	0	0	0	/home/dhl_ec/bnelissen/Slides/CD3_manuscript/CD3_slides/AAA281.CD3/AAA281.CD3.run1	255	0.7	0.06	0.7	0.06	-9.08422490936	-11.8887872212	1.1321906041	0.142428621094
86.0	3953513.0	44.0	9654.0	3953513.0	4000000.0	1.0	1.0	0.96	1.47	1.1	0.0500000000002	6.22	0.36	0.71	0.0599999999999	9.25	0.37	2.24	1.53	0.43	AAA281.CD3.X2.Y5.tile.tissue.png	76	1	2000	76	f690426266db75f3f8a69903803ad59c	0	0	0	0	0	0	0	0	0	0	0	0	0	/home/dhl_ec/bnelissen/Slides/CD3_manuscript/CD3_slides/AAA281.CD3/AAA281.CD3.run1	255	0.7	0.06	0.7	0.06	-8.81820216294	-12.3715846627	1.21203616322	0.101981674805
445.0	1554869.0	242.0	10806.0	1554869.0	4000000.0	7.0	1.0	0.83	1.17	1.18	0.0599999999999	6.64	0.36	0.74	0.14	7.44	0.26	2.11	1.47	0.43	AAA281.CD3.X2.Y6.tile.tissue.png	77	1	2000	77	707ce7ab9d01ca4e41fabee6cde6e1b2	0	0	0	0	0	0	0	0	0	0	0	0	0	/home/dhl_ec/bnelissen/Slides/CD3_manuscript/CD3_slides/AAA281.CD3/AAA281.CD3.run1	255	0.7	0.06	0.7	0.06	-9.34485089356	-11.5736252626	2.14314950828	0.807433726563
0.0	0.0	0.0	0.0	0.0	4000000.0	0.0	0.0	1.44	2.05	1.13	0.0599999999999	5.52	0.29	0.89	0.22	4.49	0.13	2.02	1.53	0.36	AAA281.CD3.X2.Y7.tile.tissue.png	78	1	2000	78	68588471140f6db1a22c956efd70702c	0	0	0	0	0	0	0	0	0	0	0	0	0	/home/dhl_ec/bnelissen/Slides/CD3_manuscript/CD3_slides/AAA281.CD3/AAA281.CD3.run1	255	1.0	0.06	1.0	0.06	0.0	0.0	0.0	3.41959225
67.0	747071.0	37.0	7316.0	747071.0	4000000.0	1.0	2.0	1.48	2.15	1.13	0.0500000000002	6.61	0.37	0.79	0.190000000001	7.3	0.24	2.17	1.52	0.45	AAA281.CD3.X20.Y12.tile.tissue.png	79	1	2000	79	7f11c227744e4a47151b2a4e50805912	0	0	0	0	0	0	0	0	0	0	0	0	0	/home/dhl_ec/bnelissen/Slides/CD3_manuscript/CD3_slides/AAA281.CD3/AAA281.CD3.run1	255	0.7	0.06	0.7	0.06	-8.20104353208	-11.5629298617	2.08804498094	1.71849497461
107.0	3955351.0	46.0	9289.0	3955351.0	4000000.0	1.0	1.0	1.46	2.46	1.18	0.0500000000002	6.34	0.37	0.74	0.0599999999999	9.34	0.380000000001	2.2	1.52	0.62	AAA281.CD3.X20.Y13.tile.tissue.png	80	1	2000	80	cb74e50d8941cbb0500cdc1f6f499da1	0	0	0	0	0	0	0	0	0	0	0	0	0	/home/dhl_ec/bnelissen/Slides/CD3_manuscript/CD3_slides/AAA281.CD3/AAA281.CD3.run1	255	0.7	0.06	0.7	0.06	-9.19516416778	-11.6383815086	1.14290705717	0.0891884375
904.0	3999928.0	441.0	8010.0	3999928.0	4000000.0	11.0	1.0	1.12	1.49	1.18	0.0799999999999	9.34	0.35	0.72	0.0499999999997	9.58	0.53	3.33	2.3	0.68	AAA281.CD3.X20.Y14.tile.tissue.png	81	1	2000	81	96438e4f59ce62997c3f07eb47e7ce68	0	0	0	0	0	0	0	0	0	0	0	0	0	/home/dhl_ec/bnelissen/Slides/CD3_manuscript/CD3_slides/AAA281.CD3/AAA281.CD3.run1	255	0.7	0.06	0.7	0.06	-8.68339530511	-12.5186708153	0.783294478212	0.120001208862
0.0	3950396.0	0.0	11246.0	3950396.0	4000000.0	0.0	2.0	1.23	1.95	1.86	0.0799999999999	13.14	0.56	1.2	0.0799999999999	11.64	0.3	2.23	1.54	0.43	AAA281.CD3.X20.Y15.tile.tissue.png	82	1	2000	82	a180b47192f2e242b78fe6c2cb4222f1	0	0	0	0	0	0	0	0	0	0	0	0	0	/home/dhl_ec/bnelissen/Slides/CD3_manuscript/CD3_slides/AAA281.CD3/AAA281.CD3.run1	255	0.7	0.06	0.7	0.06	-8.54316069696	-12.2684411565	0.780109515726	0.119659245605
336.0	2241122.0	164.0	10604.0	2241122.0	4000000.0	4.0	1.0	1.27	2.45	1.22	0.0599999999999	7.62	0.37	0.73	0.12	8.3	0.3	2.23	1.53	0.42	AAA281.CD3.X20.Y16.tile.tissue.png	83	1	2000	83	fa6db8bc160f2cbe68b15fa5821ffe6c	0	0	0	0	0	0	0	0	0	0	0	0	0	/home/dhl_ec/bnelissen/Slides/CD3_manuscript/CD3_slides/AAA281.CD3/AAA281.CD3.run1	255	0.7	0.06	0.7	0.06	-8.98311438765	-11.2357085661	0.837305374925	0.410891613281
0.0	0.0	0.0	0.0	0.0	4000000.0	0.0	0.0	0.9	1.67	1.18	0.0799999999999	6.33	0.3	0.86	0.21	4.65	0.2	1.97	1.54	0.36	AAA281.CD3.X20.Y17.tile.tissue.png	84	1	2000	84	fdfa524a6b4d58b50857b63cf7fbf67a	0	0	0	0	0	0	0	0	0	0	0	0	0	/home/dhl_ec/bnelissen/Slides/CD3_manuscript/CD3_slides/AAA281.CD3/AAA281.CD3.run1	255	1.0	0.06	1.0	0.06	0.0	-11.0205030885	0.0	4.99003172242
0.0	0.0	0.0	0.0	0.0	4000000.0	0.0	0.0	0.75	1.14	1.13	0.0599999999999	5.48	0.47	1.44	0.35	6.58	0.21	3.22	2.52	0.55	AAA281.CD3.X21.Y12.tile.tissue.png	85	1	2000	85	5a3734fe909250c20ee8cd6f26140622	0	0	0	0	0	0	0	0	0	0	0	0	0	/home/dhl_ec/bnelissen/Slides/CD3_manuscript/CD3_slides/AAA281.CD3/AAA281.CD3.run1	255	1.0	0.06	1.0	0.06	0.0	0.0	0.0	5.4657515
3035.0	2131961.0	1417.0	11500.0	2131961.0	4000000.0	30.0	1.0	1.19	2.23	1.77	0.0799999999999	9.41	0.37	0.75	0.13	8.16	0.3	2.21	1.53	0.6	AAA281.CD3.X21.Y13.tile.tissue.png	86	1	2000	86	33e84e23ed5aff565f887892e40858fd	0	0	0	0	0	0	0	0	0	0	0	0	0	/home/dhl_ec/bnelissen/Slides/CD3_manuscript/CD3_slides/AAA281.CD3/AAA281.CD3.run1	255	0.7	0.06	0.7	0.06	-8.89819687792	-12.0528223296	2.59137431954	0.563164484375
3751.0	3862779.0	1543.0	12027.0	3862779.0	4000000.0	31.0	1.0	2.18	1.8	1.87	0.0700000000002	9.13	0.37	0.74	0.0700000000002	9.38	0.36	2.19	1.53	0.42	AAA281.CD3.X21.Y14.tile.tissue.png	87	1	2000	87	e141ea72ee6b80f872d6e70e65290999	0	0	0	0	0	0	0	0	0	0	0	0	0	/home/dhl_ec/bnelissen/Slides/CD3_manuscript/CD3_slides/AAA281.CD3/AAA281.CD3.run1	255	0.7	0.06	0.7	0.06	-8.36472810988	-12.0209204863	1.35713671992	0.160731234375
19405.0	3997263.0	8908.0	8284.0	3997263.0	4000000.0	219.0	1.0	1.6	2.79	1.2	0.0499999999997	6.93	0.37	0.75	0.0499999999997	9.71	0.36	2.11	1.49	0.62	AAA281.CD3.X21.Y15.tile.tissue.png	88	1	2000	88	ecfd6c24feae00203efed22e2ed78507	0	0	0	0	0	0	0	0	0	0	0	0	0	/home/dhl_ec/bnelissen/Slides/CD3_manuscript/CD3_slides/AAA281.CD3/AAA281.CD3.run1	255	0.7	0.06	0.7	0.06	-9.07508837462	-12.4767598281	0.996016741195	0.214400634186
960.0	3980684.0	438.0	8447.0	3980684.0	4000000.0	10.0	1.0	1.89	2.42	1.78	0.0700000000002	12.26	0.57	1.2	0.0799999999999	13.55	0.56	3.3	2.3	0.65	AAA281.CD3.X21.Y16.tile.tissue.png	89	1	2000	89	d26b031993314a5330c5a9f206d77c13	0	0	0	0	0	0	0	0	0	0	0	0	0	/home/dhl_ec/bnelissen/Slides/CD3_manuscript/CD3_slides/AAA281.CD3/AAA281.CD3.run1	255	0.7	0.06	0.7	0.06	-8.68145364461	-12.5942227231	0.785832279827	0.14204351123
289.0	1746489.0	143.0	12343.0	1746489.0	4000000.0	4.0	2.0	3.46	1.58	1.78	0.0799999999999	10.49	0.65	1.36	0.24	11.42	0.47	3.41	2.31	0.659999999999	AAA281.CD3.X21.Y17.tile.tissue.png	90	1	2000	90	64a6973b5832f60e6292f80465c09596	0	0	0	0	0	0	0	0	0	0	0	0	0	/home/dhl_ec/bnelissen/Slides/CD3_manuscript/CD3_slides/AAA281.CD3/AAA281.CD3.run1	255	0.7	0.06	0.7	0.06	-8.23407998938	-11.4136864668	1.23349066978	0.520711035156
0.0	2527.0	0.0	214.0	2527.0	4000000.0	0.0	1.0	2.78	2.01	1.13	0.0599999999999	6.51	0.56	1.38	0.33	8.19	0.21	3.09	2.3	0.6	AAA281.CD3.X21.Y18.tile.tissue.png	91	1	2000	91	289687e7d68957449430a2d6275a4b1c	0	0	0	0	0	0	0	0	0	0	0	0	0	/home/dhl_ec/bnelissen/Slides/CD3_manuscript/CD3_slides/AAA281.CD3/AAA281.CD3.run1	255	0.7	0.06	0.7	0.06	0.0	-12.2525875781	4.08162122514	2.60054014227
0.0	0.0	0.0	0.0	0.0	4000000.0	0.0	0.0	0.91	1.79	1.77	0.0900000000001	8.41	0.47	1.41	0.34	4.76	0.12	1.95	1.52	0.58	AAA281.CD3.X21.Y19.tile.tissue.png	92	1	2000	92	996336e27e51a6a5af6b5e42350f72bd	0	0	0	0	0	0	0	0	0	0	0	0	0	/home/dhl_ec/bnelissen/Slides/CD3_manuscript/CD3_slides/AAA281.CD3/AAA281.CD3.run1	255	1.0	0.06	1.0	0.06	0.0	0.0	0.0	2.80272475
195.0	225199.0	66.0	5391.0	225199.0	4000000.0	1.0	5.0	1.05	1.32	1.83	0.0899999999997	10.79	0.57	1.36	0.32	9.52	0.32	3.24	2.42	0.55	AAA281.CD3.X22.Y13.tile.tissue.png	93	1	2000	93	0c4a9bf88015effa567c81cfd1c464d1	0	0	0	0	0	0	0	0	0	0	0	0	0	/home/dhl_ec/bnelissen/Slides/CD3_manuscript/CD3_slides/AAA281.CD3/AAA281.CD3.run1	255	0.7	0.06	0.7	0.06	-9.66949288087	-11.8545101568	3.32770227436	1.75056230762
504.0	2288467.0	226.0	38350.0	2288467.0	4000000.0	5.0	17.0	1.1	1.58	1.17	0.0500000000002	6.75	0.38	0.75	0.13	8.34	0.45	3.43	2.31	0.71	AAA281.CD3.X22.Y14.tile.tissue.png	94	1	2000	94	3e5d5235ba707f3c89560f3d5324a158	0	0	0	0	0	0	0	0	0	0	0	0	0	/home/dhl_ec/bnelissen/Slides/CD3_manuscript/CD3_slides/AAA281.CD3/AAA281.CD3.run1	255	0.7	0.06	0.7	0.06	-9.49005507842	-11.9765138618	2.99252466013	0.513274960937
3806.0	3965917.0	1977.0	8700.0	3965917.0	4000000.0	49.0	1.0	1.69	2.16	1.08	0.0500000000002	6.43	0.36	0.719999999999	0.0599999999999	9.3	0.35	2.38	1.54	0.65	AAA281.CD3.X22.Y15.tile.tissue.png	95	1	2000	95	8787cd68e945b99834866c2c1fc93255	0	0	0	0	0	0	0	0	0	0	0	0	0	/home/dhl_ec/bnelissen/Slides/CD3_manuscript/CD3_slides/AAA281.CD3/AAA281.CD3.run1	255	0.7	0.06	0.7	0.06	-8.79802810735	-11.9508500376	1.19645980438	0.112574608887
3202.0	3999934.0	1576.0	7996.0	3999934.0	4000000.0	41.0	1.0	2.17	1.88	1.14	0.0699999999997	9.7	0.6	1.32	0.0599999999999	9.51	0.63	3.6	2.47	0.66	AAA281.CD3.X22.Y16.tile.tissue.png	96	1	2000	96	d0c88dafb6f3954c4064530e6ef889e1	0	0	0	0	0	0	0	0	0	0	0	0	0	/home/dhl_ec/bnelissen/Slides/CD3_manuscript/CD3_slides/AAA281.CD3/AAA281.CD3.run1	255	0.7	0.06	0.7	0.06	-8.69751899678	-10.9208356704	0.685806726909	0.0985949869709
7237.0	3984847.0	3423.0	8276.0	3984847.0	4000000.0	81.0	1.0	1.29	2.05	1.98	0.0799999999999	10.32	0.63	1.2	0.0800000000004	13.26	0.37	2.15	1.54	0.42	AAA281.CD3.X22.Y17.tile.tissue.png	97	1	2000	97	057798bb500895cfd784e94b7c18c832	0	0	0	0	0	0	0	0	0	0	0	0	0	/home/dhl_ec/bnelissen/Slides/CD3_manuscript/CD3_slides/AAA281.CD3/AAA281.CD3.run1	255	0.7	0.06	0.7	0.06	-8.82696360172	-12.7831096658	1.04127399207	0.210026413086
3598.0	3325339.0	826.0	10040.0	3325339.0	4000000.0	14.0	1.0	1.05	1.83	1.14	0.04	6.31	0.43	0.76	0.0799999999999	9.2	0.53	3.32	2.37	0.62	AAA281.CD3.X22.Y18.tile.tissue.png	98	1	2000	98	e1f64e64c236b8ef47fa8bb96d1931ff	0	0	0	0	0	0	0	0	0	0	0	0	0	/home/dhl_ec/bnelissen/Slides/CD3_manuscript/CD3_slides/AAA281.CD3/AAA281.CD3.run1	255	0.7	0.06	0.7	0.06	-9.22392261509	-11.7037042283	1.22537994839	0.243726601563
278.0	1671637.0	84.0	10132.0	1671637.0	4000000.0	2.0	2.0	1.32	1.86	1.81	0.0999999999999	10.37	0.59	1.21	0.17	7.9	0.27	2.2	1.52	0.41	AAA281.CD3.X22.Y19.tile.tissue.png	99	1	2000	99	f7ffdfe40187b0553f47c17f1d17001e	0	0	0	0	0	0	0	0	0	0	0	0	0	/home/dhl_ec/bnelissen/Slides/CD3_manuscript/CD3_slides/AAA281.CD3/AAA281.CD3.run1	255	0.7	0.06	0.7	0.06	-8.48098700886	-11.2337830488	1.41129937351	0.747875808594
0.0	183226.0	0.0	5726.0	183226.0	4000000.0	0.0	5.0	1.19	2.14	1.15	0.0600000000004	6.84	0.38	0.83	0.21	6.59	0.14	2.19	1.53	0.39	AAA281.CD3.X22.Y20.tile.tissue.png	100	1	2000	100	6e3e28dee2f0187e97055c86df6d52ed	0	0	0	0	0	0	0	0	0	0	0	0	0	/home/dhl_ec/bnelissen/Slides/CD3_manuscript/CD3_slides/AAA281.CD3/AAA281.CD3.run1	255	0.7	0.06	0.7	0.06	-8.66478040123	-12.1277807279	2.01173295538	1.36488412012
0.0	9821.0	0.0	512.0	9821.0	3808000.0	0.0	1.0	0.75	0.98	1.12	0.0599999999999	6.35	0.35	0.82	0.2	5.94	0.13	1.93	1.45	0.5	AAA281.CD3.X22.Y21.tile.tissue.png	101	1	2000	101	823bb7456aacd64a9890e3ee2acc4ffc	0	0	0	0	0	0	0	0	0	0	0	0	0	/home/dhl_ec/bnelissen/Slides/CD3_manuscript/CD3_slides/AAA281.CD3/AAA281.CD3.run1	255	0.7	0.06	0.7	0.06	0.0	-11.696452002	1.4814277123	1.88973277161
0.0	622765.0	0.0	7000.0	622765.0	4000000.0	0.0	1.0	1.14	1.46	1.1	0.0599999999999	6.48	0.37	0.79	0.18	6.55	0.25	3.27	2.31	0.58	AAA281.CD3.X23.Y14.tile.tissue.png	102	1	2000	102	19c8b96ebe67615274b426d918110498	0	0	0	0	0	0	0	0	0	0	0	0	0	/home/dhl_ec/bnelissen/Slides/CD3_manuscript/CD3_slides/AAA281.CD3/AAA281.CD3.run1	255	0.7	0.06	0.7	0.06	-8.8877098127	-12.166747216	3.53781535301	1.94316226367
610.0	3464059.0	313.0	12900.0	3464059.0	4000000.0	8.0	1.0	1.08	1.62	1.79	0.0700000000002	10.18	0.64	0.969999999999	0.0800000000004	9.23	0.53	3.35	1.88	0.42	AAA281.CD3.X23.Y15.tile.tissue.png	103	1	2000	103	a6acb878a71e87556f8dabd6aee867f2	0	0	0	0	0	0	0	0	0	0	0	0	0	/home/dhl_ec/bnelissen/Slides/CD3_manuscript/CD3_slides/AAA281.CD3/AAA281.CD3.run1	255	0.7	0.06	0.7	0.06	-9.57072847985	-11.8557898141	2.78078669009	0.380836296875
180.0	3995602.0	85.0	8556.0	3995602.0	4000000.0	2.0	1.0	0.79	1.78	1.08	0.0500000000002	5.99	0.36	0.73	0.0500000000002	9.39	0.37	2.13	1.49	0.41	AAA281.CD3.X23.Y16.tile.tissue.png	104	1	2000	104	2efc6fb7913348ce7d65699ff9db7c2e	0	0	0	0	0	0	0	0	0	0	0	0	0	/home/dhl_ec/bnelissen/Slides/CD3_manuscript/CD3_slides/AAA281.CD3/AAA281.CD3.run1	255	0.7	0.06	0.7	0.06	-8.92490214786	-10.5947925362	1.39190314535	0.0679287944336
8928.0	3999754.0	4421.0	8042.0	3999754.0	4000000.0	117.0	1.0	3.07	1.53	1.82	0.0800000000004	10.84	0.63	1.35	0.0899999999997	11.86	0.35	2.15	1.54	0.62	AAA281.CD3.X23.Y17.tile.tissue.png	105	1	2000	105	46c52d1a55ea0aee790221799fc5e615	0	0	0	0	0	0	0	0	0	0	0	0	0	/home/dhl_ec/bnelissen/Slides/CD3_manuscript/CD3_slides/AAA281.CD3/AAA281.CD3.run1	255	0.7	0.06	0.7	0.06	-8.67415606114	-12.1829647516	0.88494552307	0.161986086304
11119.0	3907518.0	5661.0	12723.0	3907518.0	4000000.0	152.0	1.0	0.82	1.1	1.11	0.0500000000002	6.6	0.36	0.72	0.0599999999999	9.85	0.36	2.14	1.49	0.42	AAA281.CD3.X23.Y18.tile.tissue.png	106	1	2000	106	f8fe4783f1f78d804b21c1b36ca29c46	0	0	0	0	0	0	0	0	0	0	0	0	0	/home/dhl_ec/bnelissen/Slides/CD3_manuscript/CD3_slides/AAA281.CD3/AAA281.CD3.run1	255	0.7	0.06	0.7	0.06	-8.69689101399	-12.6385876777	0.887261499308	0.224506556641
2173.0	3994045.0	1051.0	8768.0	3994045.0	4000000.0	26.0	1.0	0.83	1.15	1.12	0.0500000000002	6.42	0.37	0.74	0.0599999999999	9.91	0.37	2.18	1.52	0.7	AAA281.CD3.X23.Y19.tile.tissue.png	107	1	2000	107	23c3c78859cfbf28b4bf16b100fc0515	0	0	0	0	0	0	0	0	0	0	0	0	0	/home/dhl_ec/bnelissen/Slides/CD3_manuscript/CD3_slides/AAA281.CD3/AAA281.CD3.run1	255	0.7	0.06	0.7	0.06	-8.72438121654	-12.1468692867	0.964276644094	0.126974322327
8272.0	3630110.0	2910.0	11532.0	3630110.0	4000000.0	51.0	1.0	1.25	1.49	1.77	0.0700000000002	13.52	0.56	1.21	0.11	13.11	0.54	3.41	2.51	0.64	AAA281.CD3.X23.Y20.tile.tissue.png	108	1	2000	108	2d8b47315473e1c7d7602a44053c765d	0	0	0	0	0	0	0	0	0	0	0	0	0	/home/dhl_ec/bnelissen/Slides/CD3_manuscript/CD3_slides/AAA281.CD3/AAA281.CD3.run1	255	0.7	0.06	0.7	0.06	-9.13083223428	-12.46027855	1.5146544451	0.327665148437
295.0	1693671.0	106.0	15194.0	1693671.0	3808000.0	2.0	8.0	1.13	1.6	1.9	0.0700000000002	9.77	0.54	1.15	0.2	10.36	0.4	3.23	2.21	0.58	AAA281.CD3.X23.Y21.tile.tissue.png	109	1	2000	109	b471e284c3940111d6a62efa137207ea	0	0	0	0	0	0	0	0	0	0	0	0	0	/home/dhl_ec/bnelissen/Slides/CD3_manuscript/CD3_slides/AAA281.CD3/AAA281.CD3.run1	255	0.7	0.06	0.7	0.06	-9.45815679568	-11.8889638078	2.06281446455	0.884371069131
277.0	497103.0	126.0	7278.0	497103.0	4000000.0	3.0	3.0	1.07	1.59	1.77	0.0799999999999	9.82	0.56	1.28	0.3	9.64	0.34	3.22	2.3	0.579999999999	AAA281.CD3.X24.Y15.tile.tissue.png	110	1	2000	110	a2b6994cca7e06441e948d1f17f06967	0	0	0	0	0	0	0	0	0	0	0	0	0	/home/dhl_ec/bnelissen/Slides/CD3_manuscript/CD3_slides/AAA281.CD3/AAA281.CD3.run1	255	0.7	0.06	0.7	0.06	-9.40562943357	-11.9162463218	3.11871693469	1.99827302344
2380.0	3396704.0	955.0	21966.0	3396704.0	4000000.0	24.0	7.0	1.09	1.64	1.82	0.0700000000002	9.82	0.58	1.2	0.12	13.09	0.51	3.37	2.33	0.82	AAA281.CD3.X24.Y16.tile.tissue.png	111	1	2000	111	0a8def1d1e0c25daf6153f547463a529	0	0	0	0	0	0	0	0	0	0	0	0	0	/home/dhl_ec/bnelissen/Slides/CD3_manuscript/CD3_slides/AAA281.CD3/AAA281.CD3.run1	255	0.7	0.06	0.7	0.06	-9.64779658814	-11.8022098102	2.75341391712	0.47118421875
2108.0	3908662.0	1028.0	12537.0	3908662.0	4000000.0	27.0	2.0	1.67	2.72	1.18	0.0500000000002	6.44	0.37	0.74	0.0599999999999	9.61	0.36	2.22	1.53	0.49	AAA281.CD3.X24.Y17.tile.tissue.png	112	1	2000	112	157adcbd590162687ebf6120d143ba99	0	0	0	0	0	0	0	0	0	0	0	0	0	/home/dhl_ec/bnelissen/Slides/CD3_manuscript/CD3_slides/AAA281.CD3/AAA281.CD3.run1	255	0.7	0.06	0.7	0.06	-8.80034155467	-11.8684292258	1.02756401362	0.190512756348
22332.0	3795101.0	8670.0	12103.0	3795101.0	4000000.0	173.0	3.0	1.54	2.07	1.2	0.0499999999997	9.38	0.38	0.75	0.0700000000002	9.76	0.41	2.31	1.54	0.58	AAA281.CD3.X24.Y18.tile.tissue.png	113	1	2000	113	81e746464ad90b91b85c6bb98a5fc4c4	0	0	0	0	0	0	0	0	0	0	0	0	0	/home/dhl_ec/bnelissen/Slides/CD3_manuscript/CD3_slides/AAA281.CD3/AAA281.CD3.run1	255	0.7	0.065747256367	0.7	0.065747256367	-8.38410326832	-12.4906335273	0.851470443027	0.251714509766
40378.0	3304390.0	14350.0	15431.0	3304390.0	4000000.0	271.0	2.0	1.34	2.94	1.25	0.0499999999997	6.98	0.37	0.73	0.0799999999999	9.29	0.34	2.18	1.52	1.38	AAA281.CD3.X24.Y19.tile.tissue.png	114	1	2000	114	5c3bc6432ac7bb869ad1e9b79b368309	0	0	0	0	0	0	0	0	0	0	0	0	0	/home/dhl_ec/bnelissen/Slides/CD3_manuscript/CD3_slides/AAA281.CD3/AAA281.CD3.run1	255	0.7	0.06	0.7	0.06	-9.09306718207	-12.0842274516	0.788266535078	0.391795205078
93302.0	3524107.0	35213.0	9296.0	3524107.0	4000000.0	667.0	1.0	3.1	2.2	1.18	0.0499999999997	7.0	0.37	0.76	0.0700000000002	10.56	0.37	2.19	1.54	0.42	AAA281.CD3.X24.Y20.tile.tissue.png	115	1	2000	115	4de4ce4fec8adf892bfe7020059f401b	0	0	0	0	0	0	0	0	0	0	0	0	0	/home/dhl_ec/bnelissen/Slides/CD3_manuscript/CD3_slides/AAA281.CD3/AAA281.CD3.run1	255	0.7	0.06	0.7	0.06	-7.97171640942	-11.3806523427	0.510187703371	0.185127908203
217.0	261057.0	104.0	4986.0	261057.0	3808000.0	2.0	4.0	2.85	1.43	1.14	0.04	6.43	0.35	0.72	0.21	6.52	0.21	2.06	1.46	0.36	AAA281.CD3.X24.Y21.tile.tissue.png	116	1	2000	116	8bb72d34784d5afa1af6d25ce171dadf	0	0	0	0	0	0	0	0	0	0	0	0	0	/home/dhl_ec/bnelissen/Slides/CD3_manuscript/CD3_slides/AAA281.CD3/AAA281.CD3.run1	255	0.7	0.06	0.7	0.06	-9.26930525225	-12.0216932427	1.58941974741	1.72949290864
198.0	581406.0	98.0	6869.0	581406.0	4000000.0	2.0	3.0	3.11	2.38	1.21	0.0500000000002	6.67	0.37	0.8	0.19	7.06	0.23	2.12	1.52	0.37	AAA281.CD3.X25.Y16.tile.tissue.png	117	1	2000	117	9d0e65eeb4faa335b5faeace4dee0229	0	0	0	0	0	0	0	0	0	0	0	0	0	/home/dhl_ec/bnelissen/Slides/CD3_manuscript/CD3_slides/AAA281.CD3/AAA281.CD3.run1	255	0.7	0.06	0.7	0.06	-9.2558814688	-12.0653104332	2.3869830512	1.83965597656
1676.0	3502564.0	810.0	12943.0	3502564.0	4000000.0	19.0	1.0	2.56	2.24	1.19	0.0500000000002	6.66	0.38	0.75	0.0700000000002	9.36	0.35	2.21	1.52	0.42	AAA281.CD3.X25.Y17.tile.tissue.png	118	1	2000	118	5465d111477f49d37d4fd22e76d981c8	0	0	0	0	0	0	0	0	0	0	0	0	0	/home/dhl_ec/bnelissen/Slides/CD3_manuscript/CD3_slides/AAA281.CD3/AAA281.CD3.run1	255	0.7	0.06	0.7	0.06	-9.19717850682	-12.2493870157	2.08432292795	0.4811776875
17044.0	3803103.0	7289.0	13672.0	3803103.0	4000000.0	151.0	1.0	3.09	2.35	1.13	0.04	6.65	0.37	0.74	0.0599999999999	9.49	0.39	3.46	2.29	0.41	AAA281.CD3.X25.Y18.tile.tissue.png	119	1	2000	119	34edacce67d5b8031d913e1a18d985f6	0	0	0	0	0	0	0	0	0	0	0	0	0	/home/dhl_ec/bnelissen/Slides/CD3_manuscript/CD3_slides/AAA281.CD3/AAA281.CD3.run1	255	0.7	0.06	0.7	0.06	-9.20421261118	-12.8818832709	1.77652826444	0.472216382813
34629.0	3490368.0	12281.0	12531.0	3490368.0	4000000.0	232.0	1.0	3.28	1.68	1.77	0.0699999999997	8.49	0.37	0.739999999999	0.0699999999997	9.6	0.36	2.17	1.49	0.51	AAA281.CD3.X25.Y19.tile.tissue.png	120	1	2000	120	a0bcc81a176f699aeaf31be32b9fa5fa	0	0	0	0	0	0	0	0	0	0	0	0	0	/home/dhl_ec/bnelissen/Slides/CD3_manuscript/CD3_slides/AAA281.CD3/AAA281.CD3.run1	255	0.7	0.06	0.7	0.06	-8.89581562805	-12.4060268463	1.16147294872	0.364430671875
17452.0	1000498.0	6371.0	12029.0	1000498.0	4000000.0	125.0	7.0	1.61	3.94	1.14	0.0500000000002	6.66	0.58	1.2	0.27	10.63	0.35	3.34	2.43	0.59	AAA281.CD3.X25.Y20.tile.tissue.png	121	1	2000	121	d35154a038851f4c5012cfaea437fd4a	0	0	0	0	0	0	0	0	0	0	0	0	0	/home/dhl_ec/bnelissen/Slides/CD3_manuscript/CD3_slides/AAA281.CD3/AAA281.CD3.run1	255	0.7	0.06	0.7	0.06	-8.59100666724	-11.7815268753	1.23366738293	0.360196007812
0.0	0.0	0.0	0.0	0.0	3808000.0	0.0	0.0	2.84	1.3	1.1	0.0699999999997	8.72	0.45	1.31	0.31	6.33	0.2	2.83	2.15	0.53	AAA281.CD3.X25.Y21.tile.tissue.png	122	1	2000	122	42c2e56766d2eaed7aef868ea29cdcb3	0	0	0	0	0	0	0	0	0	0	0	0	0	/home/dhl_ec/bnelissen/Slides/CD3_manuscript/CD3_slides/AAA281.CD3/AAA281.CD3.run1	255	1.0	0.06	1.0	0.06	0.0	-12.4778955707	0.0	4.92393602051
0.0	225381.0	0.0	6211.0	225381.0	4000000.0	0.0	4.0	1.09	1.4	1.75	0.0800000000004	9.3	0.54	1.28	0.3	8.91	0.14	2.96	2.35	0.59	AAA281.CD3.X26.Y17.tile.tissue.png	123	1	2000	123	b51ad0951772d77a1a249f339b01faf8	0	0	0	0	0	0	0	0	0	0	0	0	0	/home/dhl_ec/bnelissen/Slides/CD3_manuscript/CD3_slides/AAA281.CD3/AAA281.CD3.run1	255	0.7	0.06	0.7	0.06	-8.91187265647	-12.3285956532	3.64942559604	1.95775935742
8762.0	959918.0	3457.0	12105.0	959918.0	4000000.0	70.0	10.0	1.4	2.13	1.81	0.0899999999997	9.66	0.58	1.27	0.27	10.54	0.39	3.38	2.34	0.59	AAA281.CD3.X26.Y18.tile.tissue.png	124	1	2000	124	eabf1488a9259dc417236169ebb740d7	0	0	0	0	0	0	0	0	0	0	0	0	0	/home/dhl_ec/bnelissen/Slides/CD3_manuscript/CD3_slides/AAA281.CD3/AAA281.CD3.run1	255	0.7	0.06	0.7	0.06	-9.06760431211	-12.3523067922	2.81938384616	1.25246286719
179.0	107946.0	64.0	5970.0	107946.0	4000000.0	1.0	5.0	1.54	2.91	1.77	0.0800000000004	9.61	0.45	1.29	0.32	9.32	0.32	3.3	2.29	0.56	AAA281.CD3.X26.Y19.tile.tissue.png	125	1	2000	125	ce43fc863232b4f1acd369f9efb1b37b	0	0	0	0	0	0	0	0	0	0	0	0	0	/home/dhl_ec/bnelissen/Slides/CD3_manuscript/CD3_slides/AAA281.CD3/AAA281.CD3.run1	255	0.7	0.06	0.7	0.06	-9.69354139653	-12.2304539922	3.3507800237	2.89951578613
927.0	275846.0	488.0	6333.0	275846.0	4000000.0	11.0	6.0	3.33	1.3	1.78	0.0799999999999	10.12	0.55	1.36	0.31	9.39	0.32	3.2	2.3	0.56	AAA281.CD3.X26.Y20.tile.tissue.png	126	1	2000	126	be13dc89817f5ed74d9249d452899048	0	0	0	0	0	0	0	0	0	0	0	0	0	/home/dhl_ec/bnelissen/Slides/CD3_manuscript/CD3_slides/AAA281.CD3/AAA281.CD3.run1	255	0.7	0.06	0.7	0.06	-8.9202915471	-12.4334851745	1.46127521765	2.29003262695
0.0	3623.0	0.0	500.0	3623.0	4000000.0	0.0	2.0	1.26	3.42	1.75	0.0799999999999	9.91	0.55	1.38	0.33	7.96	0.22	3.12	2.34	0.56	AAA281.CD3.X3.Y0.tile.tissue.png	127	1	2000	127	ac25c74a66675cc7cd9d6f300ff3320d	0	0	0	0	0	0	0	0	0	0	0	0	0	/home/dhl_ec/bnelissen/Slides/CD3_manuscript/CD3_slides/AAA281.CD3/AAA281.CD3.run1	255	0.7	0.06	0.7	0.06	0.0	-11.4098426898	3.46263132245	4.31939552988
55.0	2034299.0	32.0	69011.0	2034299.0	4000000.0	1.0	65.0	1.31	2.35	1.76	0.0700000000002	10.03	0.67	1.19	0.2	11.22	0.44	3.49	2.32	0.65	AAA281.CD3.X3.Y1.tile.tissue.png	128	1	2000	128	2cca6ebda8874011942af17971501ce8	0	0	0	0	0	0	0	0	0	0	0	0	0	/home/dhl_ec/bnelissen/Slides/CD3_manuscript/CD3_slides/AAA281.CD3/AAA281.CD3.run1	255	0.7	0.06	0.7	0.06	-9.31136248549	-10.1304485431	1.49349268243	0.380808304688
0.0	3510241.0	0.0	34652.0	3510241.0	4000000.0	0.0	16.0	1.2	2.61	1.78	0.0699999999997	9.89	0.58	1.2	0.11	12.44	0.43	3.4	2.32	0.66	AAA281.CD3.X3.Y2.tile.tissue.png	129	1	2000	129	1f1e178ffda2f2d9936cc4ac55ecb306	0	0	0	0	0	0	0	0	0	0	0	0	0	/home/dhl_ec/bnelissen/Slides/CD3_manuscript/CD3_slides/AAA281.CD3/AAA281.CD3.run1	255	0.7	0.06	0.7	0.06	-9.4068718715	-10.3809715368	1.76085159638	0.0553431386719
927.0	3876660.0	276.0	16092.0	3876660.0	4000000.0	3.0	4.0	1.31	3.1	1.76	0.0700000000002	9.73	0.57	1.2	0.0899999999997	13.4	0.55	3.3	2.32	0.63	AAA281.CD3.X3.Y3.tile.tissue.png	130	1	2000	130	c5fcc3b6610627355e893154c5989e64	0	0	0	0	0	0	0	0	0	0	0	0	0	/home/dhl_ec/bnelissen/Slides/CD3_manuscript/CD3_slides/AAA281.CD3/AAA281.CD3.run1	255	0.7	0.06	0.7	0.06	-9.42992991331	-10.441748304	1.56298071196	0.0589620760498
80.0	3998339.0	43.0	8161.0	3998339.0	4000000.0	1.0	1.0	2.09	2.04	1.77	0.0700000000002	9.42	0.56	1.19	0.0799999999999	11.72	0.39	2.17	1.52	0.79	AAA281.CD3.X3.Y4.tile.tissue.png	131	1	2000	131	4136b4ba098bfd8601b5c1d8a82625e2	0	0	0	0	0	0	0	0	0	0	0	0	0	/home/dhl_ec/bnelissen/Slides/CD3_manuscript/CD3_slides/AAA281.CD3/AAA281.CD3.run1	255	0.7	0.06	0.7	0.06	-9.02263796501	-11.2979209738	0.7154928013	0.0447454365578
0.0	2731037.0	0.0	15265.0	2731037.0	4000000.0	0.0	3.0	2.38	1.82	1.12	0.0499999999997	6.87	0.38	0.76	0.12	8.39	0.25	2.24	1.54	0.76	AAA281.CD3.X3.Y5.tile.tissue.png	132	1	2000	132	3a5789f5cc3e22604adf5747fce18371	0	0	0	0	0	0	0	0	0	0	0	0	0	/home/dhl_ec/bnelissen/Slides/CD3_manuscript/CD3_slides/AAA281.CD3/AAA281.CD3.run1	255	0.7	0.06	0.7	0.06	-8.44767871494	-11.8949659071	1.59430696482	0.260285179687
295.0	3106077.0	145.0	17096.0	3106077.0	4000000.0	4.0	1.0	2.24	1.13	1.17	0.0500000000002	6.92	0.39	0.76	0.0999999999999	9.15	0.48	2.28	1.53	0.53	AAA281.CD3.X3.Y6.tile.tissue.png	133	1	2000	133	ce40475e1b7c55e86377d9bbdc84d1ef	0	0	0	0	0	0	0	0	0	0	0	0	0	/home/dhl_ec/bnelissen/Slides/CD3_manuscript/CD3_slides/AAA281.CD3/AAA281.CD3.run1	255	0.7	0.06	0.7	0.06	-9.19987196407	-12.2619671588	2.18220352688	0.38044784375
226.0	183063.0	73.0	4818.0	183063.0	4000000.0	1.0	3.0	0.88	1.17	1.14	0.0599999999999	8.12	0.57	0.84	0.23	8.86	0.33	3.2	2.36	0.58	AAA281.CD3.X3.Y7.tile.tissue.png	134	1	2000	134	e356bfa9db1fa149ed6a0e22a86b5951	0	0	0	0	0	0	0	0	0	0	0	0	0	/home/dhl_ec/bnelissen/Slides/CD3_manuscript/CD3_slides/AAA281.CD3/AAA281.CD3.run1	255	0.7	0.06	0.7	0.06	-8.67003714933	-11.7893679965	1.74239111703	2.09981505664
0.0	1094886.0	0.0	29975.0	1094886.0	4000000.0	0.0	31.0	1.1	1.6	1.8	0.0900000000001	9.9	0.58	1.25	0.26	9.85	0.29	3.31	2.31	0.62	AAA281.CD3.X4.Y1.tile.tissue.png	135	1	2000	135	2a7953eb749b13e5276223438d2a1035	0	0	0	0	0	0	0	0	0	0	0	0	0	/home/dhl_ec/bnelissen/Slides/CD3_manuscript/CD3_slides/AAA281.CD3/AAA281.CD3.run1	255	0.7	0.06	0.7	0.06	-7.86649936862	-11.2695333842	2.04108396941	2.36254493945
0.0	3877628.0	0.0	15378.0	3877628.0	4000000.0	0.0	6.0	2.79	1.93	1.78	0.0700000000002	10.01	0.57	1.2	0.0900000000001	12.77	0.46	3.31	2.29	0.64	AAA281.CD3.X4.Y2.tile.tissue.png	136	1	2000	136	e35fb189617341b737622f8c0b4560f6	0	0	0	0	0	0	0	0	0	0	0	0	0	/home/dhl_ec/bnelissen/Slides/CD3_manuscript/CD3_slides/AAA281.CD3/AAA281.CD3.run1	255	0.7	0.06	0.7	0.06	-8.6661324096	-10.9261152142	1.37668189289	0.0480315500488
144.0	3994902.0	71.0	8810.0	3994902.0	4000000.0	2.0	1.0	1.96	1.54	1.81	0.0799999999999	10.59	0.63	1.34	0.0899999999997	13.16	0.59	2.89	1.47	0.63	AAA281.CD3.X4.Y3.tile.tissue.png	137	1	2000	137	c5b7b6d89d25ae5db8cf6443448f891f	0	0	0	0	0	0	0	0	0	0	0	0	0	/home/dhl_ec/bnelissen/Slides/CD3_manuscript/CD3_slides/AAA281.CD3/AAA281.CD3.run1	255	0.7	0.06	0.7	0.06	-9.46505170347	-10.7044808904	1.44085644114	0.0551742412109
149.0	3999406.0	77.0	8108.0	3999406.0	4000000.0	2.0	1.0	1.25	1.58	1.77	0.0700000000002	8.28	0.35	1.05	0.0599999999995	9.78	0.56	3.33	2.42	0.679999999999	AAA281.CD3.X4.Y4.tile.tissue.png	138	1	2000	138	a0a2da88d443f51d8d42392dd0017544	0	0	0	0	0	0	0	0	0	0	0	0	0	/home/dhl_ec/bnelissen/Slides/CD3_manuscript/CD3_slides/AAA281.CD3/AAA281.CD3.run1	255	0.7	0.06	0.7	0.06	-9.28665431003	-11.1580239026	0.947972716895	0.0432598575897
75.0	2756739.0	45.0	9513.0	2756739.0	4000000.0	1.0	2.0	1.24	1.56	1.86	0.0700000000006	9.74	0.56	1.19	0.160000000001	9.56	0.34	2.23	1.5	0.64	AAA281.CD3.X4.Y5.tile.tissue.png	139	1	2000	139	1f2c508765aca2d292712a50fa218e39	0	0	0	0	0	0	0	0	0	0	0	0	0	/home/dhl_ec/bnelissen/Slides/CD3_manuscript/CD3_slides/AAA281.CD3/AAA281.CD3.run1	255	0.7	0.06	0.7	0.06	-8.8248072178	-11.6668949754	1.42130676766	0.184626390625
272.0	2775470.0	159.0	13249.0	2775470.0	4000000.0	4.0	2.0	1.14	1.55	1.95	0.0699999999997	10.03	0.58	1.2	0.15	12.22	0.49	3.32	2.54	0.7	AAA281.CD3.X4.Y6.tile.tissue.png	140	1	2000	140	6a1ff724dcc420f7208364e1354f33cf	0	0	0	0	0	0	0	0	0	0	0	0	0	/home/dhl_ec/bnelissen/Slides/CD3_manuscript/CD3_slides/AAA281.CD3/AAA281.CD3.run1	255	0.7	0.06	0.7	0.06	-9.81187616816	-11.819557258	2.02662262304	0.384555359375
750.0	662607.0	303.0	10498.0	662607.0	4000000.0	5.0	2.0	1.29	1.95	1.8	0.0799999999999	11.0	0.63	1.24	0.18	6.94	0.34	3.3	2.41	0.579999999999	AAA281.CD3.X4.Y7.tile.tissue.png	141	1	2000	141	3eddcabd17154d40c0d6a129d5773ba4	0	0	0	0	0	0	0	0	0	0	0	0	0	/home/dhl_ec/bnelissen/Slides/CD3_manuscript/CD3_slides/AAA281.CD3/AAA281.CD3.run1	255	0.7	0.06	0.7	0.06	-8.60190879575	-11.3445909288	1.55092646267	1.14332137305
0.0	14394.0	0.0	1769.0	14394.0	4000000.0	0.0	6.0	1.06	1.73	1.76	0.0799999999999	9.84	0.56	1.38	0.329999999999	7.91	0.21	3.11	2.31	0.73	AAA281.CD3.X5.Y1.tile.tissue.png	142	1	2000	142	36304bca9fc6d9789189c87d19a818d7	0	0	0	0	0	0	0	0	0	0	0	0	0	/home/dhl_ec/bnelissen/Slides/CD3_manuscript/CD3_slides/AAA281.CD3/AAA281.CD3.run1	255	0.7	0.06	0.7	0.06	0.0	-11.7182301336	4.73267073086	3.53429074017
0.0	2961523.0	0.0	33265.0	2961523.0	4000000.0	0.0	19.0	1.08	1.42	1.78	0.0699999999997	9.69	0.58	1.21	0.15	9.03	0.25	2.18	1.49	0.420000000001	AAA281.CD3.X5.Y2.tile.tissue.png	143	1	2000	143	e945230c1087d6fc6a3a6d68fd477e1e	0	0	0	0	0	0	0	0	0	0	0	0	0	/home/dhl_ec/bnelissen/Slides/CD3_manuscript/CD3_slides/AAA281.CD3/AAA281.CD3.run1	255	0.7	0.06	0.7	0.06	-7.82487461961	-11.0167332717	1.92636255813	0.435321195313
279.0	3999547.0	160.0	8112.0	3999547.0	4000000.0	5.0	1.0	0.83	1.03	1.14	0.0500000000002	7.38	0.360000000001	0.71	0.0600000000004	9.2	0.36	2.09	1.47	0.64	AAA281.CD3.X5.Y3.tile.tissue.png	144	1	2000	144	f903ecac65eda33436970b492657baaf	0	0	0	0	0	0	0	0	0	0	0	0	0	/home/dhl_ec/bnelissen/Slides/CD3_manuscript/CD3_slides/AAA281.CD3/AAA281.CD3.run1	255	0.7	0.06	0.7	0.06	-8.61542784663	-10.9807921641	1.34394351094	0.0773426564178
63.0	3999067.0	38.0	8130.0	3999067.0	4000000.0	1.0	1.0	1.2	1.58	1.42	0.0500000000002	7.02	0.36	0.719999999999	0.0599999999995	9.17	0.35	2.1	1.48	0.400000000001	AAA281.CD3.X5.Y4.tile.tissue.png	145	1	2000	145	c5f7062530049b0e107bef23d7e198ba	0	0	0	0	0	0	0	0	0	0	0	0	0	/home/dhl_ec/bnelissen/Slides/CD3_manuscript/CD3_slides/AAA281.CD3/AAA281.CD3.run1	255	0.7	0.06	0.7	0.06	-9.21455453975	-11.4539263689	1.2128824096	0.0775120182266
641.0	3622490.0	243.0	11149.0	3622490.0	4000000.0	6.0	3.0	0.99	1.36	1.12	0.0500000000002	6.06	0.370000000001	0.73	0.0700000000006	9.01	0.51	2.12	1.48	0.59	AAA281.CD3.X5.Y5.tile.tissue.png	146	1	2000	146	ca93ff879e3fdbeef40894a0c46f65f1	0	0	0	0	0	0	0	0	0	0	0	0	0	/home/dhl_ec/bnelissen/Slides/CD3_manuscript/CD3_slides/AAA281.CD3/AAA281.CD3.run1	255	0.7	0.06	0.7	0.06	-9.42211699095	-12.107442449	1.20030257805	0.221666769531
0.0	399532.0	0.0	6997.0	399532.0	4000000.0	0.0	5.0	1.21	1.28	1.09	0.0500000000002	6.34	0.38	0.729999999999	0.2	6.31	0.24	3.27	2.31	0.58	AAA281.CD3.X5.Y6.tile.tissue.png	147	1	2000	147	269a30b35908205e2cfb442fef2ceddc	0	0	0	0	0	0	0	0	0	0	0	0	0	/home/dhl_ec/bnelissen/Slides/CD3_manuscript/CD3_slides/AAA281.CD3/AAA281.CD3.run1	255	0.7	0.06	0.7	0.06	-8.33838641836	-11.6529250653	2.67256397515	0.288540189453
0.0	767878.0	0.0	7450.0	767878.0	4000000.0	0.0	2.0	1.05	1.4	1.77	0.0799999999999	10.13	0.48	1.2	0.27	9.43	0.26	3.23	2.3	0.59	AAA281.CD3.X5.Y7.tile.tissue.png	148	1	2000	148	86b6ab4b59de3d7a39de0825a9e2ae73	0	0	0	0	0	0	0	0	0	0	0	0	0	/home/dhl_ec/bnelissen/Slides/CD3_manuscript/CD3_slides/AAA281.CD3/AAA281.CD3.run1	255	0.7	0.06	0.7	0.06	-8.40920580897	-11.3801827381	1.56542045206	0.562265126953
0.0	548374.0	0.0	23204.0	548374.0	4000000.0	0.0	22.0	1.11	1.49	1.76	0.0799999999999	11.54	0.57	1.28	0.29	9.16	0.25	3.26	2.3	0.599999999999	AAA281.CD3.X6.Y2.tile.tissue.png	149	1	2000	149	2173927b9c0bd00af20383f00a3fba9a	0	0	0	0	0	0	0	0	0	0	0	0	0	/home/dhl_ec/bnelissen/Slides/CD3_manuscript/CD3_slides/AAA281.CD3/AAA281.CD3.run1	255	0.7	0.06	0.7	0.06	-8.35280344726	-11.5587775681	2.72300770269	3.35682517676
954.0	3863148.0	279.0	16270.0	3863148.0	4000000.0	5.0	5.0	1.13	1.72	1.75	0.0799999999999	9.55	0.57	1.2	0.0900000000001	13.27	0.54	3.3	2.31	0.759999999999	AAA281.CD3.X6.Y3.tile.tissue.png	150	1	2000	150	0a40a9129a9f293f0c9bd49a0bd24df7	0	0	0	0	0	0	0	0	0	0	0	0	0	/home/dhl_ec/bnelissen/Slides/CD3_manuscript/CD3_slides/AAA281.CD3/AAA281.CD3.run1	255	0.7	0.06	0.7	0.06	-9.30487279767	-11.0775010277	1.25733793867	0.0681744692383
609.0	3999369.0	254.0	8146.0	3999369.0	4000000.0	6.0	1.0	1.62	2.19	1.42	0.0500000000002	9.71	0.56	1.2	0.0799999999999	13.34	0.55	3.25	2.3	0.74	AAA281.CD3.X6.Y4.tile.tissue.png	151	1	2000	151	1de87954c1b056f06ad7cf515b8e3e83	0	0	0	0	0	0	0	0	0	0	0	0	0	/home/dhl_ec/bnelissen/Slides/CD3_manuscript/CD3_slides/AAA281.CD3/AAA281.CD3.run1	255	0.7	0.06	0.7	0.06	-8.72823293053	-11.0645342293	1.22996603428	0.114495216293
53.0	3999302.0	32.0	8083.0	3999302.0	4000000.0	1.0	1.0	1.74	3.08	1.75	0.0700000000006	9.86	0.57	1.21	0.0799999999999	13.48	0.559999999999	3.27	2.29	1.76	AAA281.CD3.X6.Y5.tile.tissue.png	152	1	2000	152	248a72f4584a136db3bfb6498fbd466a	0	0	0	0	0	0	0	0	0	0	0	0	0	/home/dhl_ec/bnelissen/Slides/CD3_manuscript/CD3_slides/AAA281.CD3/AAA281.CD3.run1	255	0.7	0.06	0.7	0.06	-8.83886512752	-11.5816496074	1.18093898799	0.12900587571
3222.0	1485045.0	1008.0	14332.0	1485045.0	4000000.0	16.0	3.0	1.8	2.46	1.77	0.0699999999997	10.39	0.58	1.2	0.23	10.76	0.41	3.27	2.29	0.599999999999	AAA281.CD3.X6.Y6.tile.tissue.png	153	1	2000	153	d61d212545e6e3a12fc34a4c3a077d8e	0	0	0	0	0	0	0	0	0	0	0	0	0	/home/dhl_ec/bnelissen/Slides/CD3_manuscript/CD3_slides/AAA281.CD3/AAA281.CD3.run1	255	0.7	0.06	0.7	0.06	-8.96419261707	-11.5208155563	2.23219066842	0.389587851562
0.0	0.0	0.0	0.0	0.0	4000000.0	0.0	0.0	2.11	2.07	1.76	0.0799999999999	9.34	0.48	1.39	0.34	6.47	0.12	3.02	1.61	0.49	AAA281.CD3.X6.Y7.tile.tissue.png	154	1	2000	154	39d85bd1feb438e268003eb7f4aec81a	0	0	0	0	0	0	0	0	0	0	0	0	0	/home/dhl_ec/bnelissen/Slides/CD3_manuscript/CD3_slides/AAA281.CD3/AAA281.CD3.run1	255	1.0	0.06	1.0	0.06	0.0	-11.7764578984	0.0	3.68540725212
0.0	21233.0	0.0	1451.0	21233.0	4000000.0	0.0	1.0	1.87	2.52	1.12	0.0599999999995	6.89	0.38	0.88	0.250000000001	7.7	0.22	2.52	2.05	0.42	AAA281.CD3.X7.Y2.tile.tissue.png	155	1	2000	155	d8076b8c85fee6c8725cbe5f944ca21e	0	0	0	0	0	0	0	0	0	0	0	0	0	/home/dhl_ec/bnelissen/Slides/CD3_manuscript/CD3_slides/AAA281.CD3/AAA281.CD3.run1	255	0.7	0.06	0.7	0.06	0.0	-11.9402042155	4.24511263423	2.71831939447
2351.0	2752555.0	822.0	36779.0	2752555.0	4000000.0	16.0	19.0	3.24	2.51	1.79	0.0700000000006	10.56	0.61	1.23	0.17	11.32	0.34	2.29	1.52	0.429999999999	AAA281.CD3.X7.Y3.tile.tissue.png	156	1	2000	156	1a856808a46e88af6c2f21b678ed4542	0	0	0	0	0	0	0	0	0	0	0	0	0	/home/dhl_ec/bnelissen/Slides/CD3_manuscript/CD3_slides/AAA281.CD3/AAA281.CD3.run1	255	0.7	0.06	0.7	0.06	-9.77402030682	-11.2410199718	2.19467621789	0.492427851563
2486.0	3994621.0	1101.0	8679.0	3994621.0	4000000.0	24.0	1.0	2.34	2.5	1.22	0.0499999999993	7.18	0.38	0.75	0.0600000000004	9.9	0.400000000001	2.15	1.52	0.42	AAA281.CD3.X7.Y4.tile.tissue.png	157	1	2000	157	28a7251111295685cb707c0c921c1b67	0	0	0	0	0	0	0	0	0	0	0	0	0	/home/dhl_ec/bnelissen/Slides/CD3_manuscript/CD3_slides/AAA281.CD3/AAA281.CD3.run1	255	0.7	0.06	0.7	0.06	-8.14886264917	-10.8209878234	1.1504253687	0.108849181274
320.0	3999365.0	178.0	8154.0	3999365.0	4000000.0	5.0	1.0	1.01	1.08	1.16	0.0500000000002	10.15	0.38	0.74	0.0700000000006	9.93	0.37	2.17	1.53	0.42	AAA281.CD3.X7.Y5.tile.tissue.png	158	1	2000	158	3fb337d513accc2b77a8d28a45e454b5	0	0	0	0	0	0	0	0	0	0	0	0	0	/home/dhl_ec/bnelissen/Slides/CD3_manuscript/CD3_slides/AAA281.CD3/AAA281.CD3.run1	255	0.7	0.06	0.7	0.06	-8.66676959793	-10.9913799897	1.21596651504	0.0950843016968
1272.0	3417598.0	631.0	13321.0	3417598.0	4000000.0	15.0	3.0	0.889999999999	1.03	1.21	0.0500000000002	6.82	0.5	0.749999999999	0.0900000000001	9.47	0.35	2.33	1.53	0.48	AAA281.CD3.X7.Y6.tile.tissue.png	159	1	2000	159	b3430fb3f259262bd93298c1daf927ad	0	0	0	0	0	0	0	0	0	0	0	0	0	/home/dhl_ec/bnelissen/Slides/CD3_manuscript/CD3_slides/AAA281.CD3/AAA281.CD3.run1	255	0.7	0.06	0.7	0.06	-8.74586654028	-11.8692342182	1.5078673246	0.211568125
0.0	40513.0	0.0	2725.0	40513.0	4000000.0	0.0	5.0	1.11	1.04	1.18	0.0600000000004	6.99	0.38	0.83	0.219999999999	6.04	0.139999999999	2.09	1.55	0.379999999999	AAA281.CD3.X7.Y7.tile.tissue.png	160	1	2000	160	e1efdddbf6b6ff4a6c50caa0ccb8a1b5	0	0	0	0	0	0	0	0	0	0	0	0	0	/home/dhl_ec/bnelissen/Slides/CD3_manuscript/CD3_slides/AAA281.CD3/AAA281.CD3.run1	255	0.7	0.06	0.7	0.06	0.0	-12.2141401443	1.36059008065	3.32259744507
757.0	1048643.0	307.0	13892.0	1048643.0	4000000.0	6.0	7.0	0.929999999999	1.02	1.14	0.0600000000004	7.57	0.4	0.79	0.18	7.69	0.259999999999	2.17	1.54	0.39	AAA281.CD3.X8.Y3.tile.tissue.png	161	1	2000	161	ae9a44ab7ae7cf7803e94166c42e7cb1	0	0	0	0	0	0	0	0	0	0	0	0	0	/home/dhl_ec/bnelissen/Slides/CD3_manuscript/CD3_slides/AAA281.CD3/AAA281.CD3.run1	255	0.7	0.06	0.7	0.06	-10.0610188561	-11.9401788418	3.39476730848	1.25269492188
420.0	3890485.0	194.0	9986.0	3890485.0	4000000.0	4.0	1.0	1.26	1.02	1.15	0.0500000000002	7.11	0.38	0.75	0.0699999999997	9.73	0.37	2.21	1.55	0.43	AAA281.CD3.X8.Y4.tile.tissue.png	162	1	2000	162	4ffef284b264588322fcb9a8743e6896	0	0	0	0	0	0	0	0	0	0	0	0	0	/home/dhl_ec/bnelissen/Slides/CD3_manuscript/CD3_slides/AAA281.CD3/AAA281.CD3.run1	255	0.7	0.06	0.7	0.06	-9.44577282561	-11.8169083874	1.54155853623	0.123966636719
0.0	3998876.0	0.0	8216.0	3998876.0	4000000.0	0.0	1.0	1.15	1.06	1.14	0.0500000000002	7.94	0.38	0.75	0.0699999999997	9.49	0.299999999999	2.22	1.53	0.450000000001	AAA281.CD3.X8.Y5.tile.tissue.png	163	1	2000	163	26c75f575c888a733fa42ac02676b8b6	0	0	0	0	0	0	0	0	0	0	0	0	0	/home/dhl_ec/bnelissen/Slides/CD3_manuscript/CD3_slides/AAA281.CD3/AAA281.CD3.run1	255	0.7	0.06	0.7	0.06	-9.27370419728	-11.3340162367	1.55979328109	0.063318452713
318.0	3934694.0	133.0	8164.0	3934694.0	4000000.0	3.0	1.0	1.05	1.03	1.15	0.0500000000002	8.15	0.38	0.76	0.0700000000006	9.94	0.38	2.18	1.59	0.46	AAA281.CD3.X8.Y6.tile.tissue.png	164	1	2000	164	e107638c56baa1d9a0064093d459823a	0	0	0	0	0	0	0	0	0	0	0	0	0	/home/dhl_ec/bnelissen/Slides/CD3_manuscript/CD3_slides/AAA281.CD3/AAA281.CD3.run1	255	0.7	0.06	0.7	0.06	-8.99010640421	-12.2628306643	1.14635733085	0.113785367187
3916.0	828633.0	1574.0	11122.0	828633.0	4000000.0	28.0	4.0	1.28	1.01	1.17	0.0600000000004	7.19	0.39	0.78	0.190000000001	7.74	0.3	2.23	1.59	0.39	AAA281.CD3.X8.Y7.tile.tissue.png	165	1	2000	165	2fee478c87541be7e32f41947e09c9ec	0	0	0	0	0	0	0	0	0	0	0	0	0	/home/dhl_ec/bnelissen/Slides/CD3_manuscript/CD3_slides/AAA281.CD3/AAA281.CD3.run1	255	0.7	0.06	0.7	0.06	-8.97411471002	-11.7401366904	2.48383579179	1.07645408203
0.0	0.0	0.0	0.0	0.0	4000000.0	0.0	0.0	1.72	2.2	1.19	0.0600000000004	6.7	0.31	0.9	0.219999999999	4.88	0.129999999999	2.04	1.71	0.360000000001	AAA281.CD3.X9.Y3.tile.tissue.png	166	1	2000	166	8d74aa78da3a20f07b5ec0b6e1372269	0	0	0	0	0	0	0	0	0	0	0	0	0	/home/dhl_ec/bnelissen/Slides/CD3_manuscript/CD3_slides/AAA281.CD3/AAA281.CD3.run1	255	1.0	0.06	1.0	0.06	0.0	-12.148319616	0.0	1.46469616187
277.0	1473327.0	135.0	7572.0	1473327.0	4000000.0	3.0	2.0	0.859999999999	1.49	1.14	0.0600000000004	7.02	0.38	0.770000000001	0.16	8.07	0.280000000001	2.18	1.67	0.43	AAA281.CD3.X9.Y4.tile.tissue.png	167	1	2000	167	44c0cfbc0becd22477309032060bf036	0	0	0	0	0	0	0	0	0	0	0	0	0	/home/dhl_ec/bnelissen/Slides/CD3_manuscript/CD3_slides/AAA281.CD3/AAA281.CD3.run1	255	0.7	0.06	0.7	0.06	-9.12052629548	-11.6690959921	1.54892098923	0.929419671875
688.0	3951537.0	245.0	8654.0	3951537.0	4000000.0	5.0	1.0	1.52	2.16	1.15	0.0500000000002	7.73	0.38	0.74	0.0599999999995	9.95	0.37	2.19	1.53	0.47	AAA281.CD3.X9.Y5.tile.tissue.png	168	1	2000	168	4f4107633e66d16c021892ea71e13041	0	0	0	0	0	0	0	0	0	0	0	0	0	/home/dhl_ec/bnelissen/Slides/CD3_manuscript/CD3_slides/AAA281.CD3/AAA281.CD3.run1	255	0.7	0.06	0.7	0.06	-9.29772989019	-11.9890680262	1.68978065261	0.137043688477
177.0	3989727.0	86.0	8288.0	3989727.0	4000000.0	2.0	1.0	0.849999999999	1.26	1.16	0.0500000000002	8.01	0.389999999999	0.750000000001	0.0600000000004	9.99	0.38	2.21	1.56	0.530000000001	AAA281.CD3.X9.Y6.tile.tissue.png	169	1	2000	169	9548600bdf0cc453f76e96b7a7eb8e8d	0	0	0	0	0	0	0	0	0	0	0	0	0	/home/dhl_ec/bnelissen/Slides/CD3_manuscript/CD3_slides/AAA281.CD3/AAA281.CD3.run1	255	0.7	0.06	0.7	0.06	-8.85714646713	-12.377477746	1.03377303468	0.114970685669
11847.0	2124459.0	4437.0	10975.0	2124459.0	4000000.0	81.0	8.0	1.49	2.04	1.13	0.0500000000002	9.07	0.38	0.749999999999	0.139999999999	8.67	0.3	2.19	1.54	0.530000000001	AAA281.CD3.X9.Y7.tile.tissue.png	170	1	2000	170	7fcb7897c32eb3f2394b048e225c387a	0	0	0	0	0	0	0	0	0	0	0	0	0	/home/dhl_ec/bnelissen/Slides/CD3_manuscript/CD3_slides/AAA281.CD3/AAA281.CD3.run1	255	0.7	0.06	0.7	0.06	-9.11274400363	-11.6606909322	1.97244506695	0.332755046875
0.0	0.0	0.0	0.0	0.0	4000000.0	0.0	0.0	1.03	1.43	1.15	0.0599999999995	6.59	0.31	0.860000000001	0.240000000001	4.86	0.13	2.01	1.53	0.559999999999	AAA281.CD3.X9.Y8.tile.tissue.png	171	1	2000	171	8628a63d53b33ff5682acd00ef034ed1	0	0	0	0	0	0	0	0	0	0	0	0	0	/home/dhl_ec/bnelissen/Slides/CD3_manuscript/CD3_slides/AAA281.CD3/AAA281.CD3.run1	255	1.0	0.06	1.0	0.06	0.0	-12.273297097	0.0	2.9130112294
[truncated: 2 more columns]
