# Supplementary material for: SlideToolkit: An Assistive Toolset for the Histological Quantification of Whole Slide Images
Source: PLoS One. 2014 Nov 5;9(11):e110289. doi: 10.1371/journal.pone.0110289 (PMC4220929; doi:10.1371/journal.pone.0110289)
Supplement: RawData S1 — ICC and BlandAltman plot - measurements and r-script.zip. Measurements of Run1 and Run2, including the code for the calculation of the intraclass correlation coefficient (ICC) and the code for the Bland and Altman plot. (ZIP) [file pone.0110289.s003.zip › cellprofiler.measurements/run1.3e67e7f6eac1a3ba0fdcadf66fb997fa.DefaultOUT_Image.csv]

AreaOccupied_AreaOccupied_DAB_Nuclei	AreaOccupied_AreaOccupied_Tissue	AreaOccupied_Perimeter_DAB_Nuclei	AreaOccupied_Perimeter_Tissue	AreaOccupied_TotalArea_DAB_Nuclei	AreaOccupied_TotalArea_Tissue	Count_DAB_Nuclei	Count_Tissue	ExecutionTime_01LoadImages	ExecutionTime_02ColorToGray	ExecutionTime_03Smooth	ExecutionTime_04ImageMath	ExecutionTime_05IdentifyPrimaryObjects	ExecutionTime_06MeasureImageAreaOccupied	ExecutionTime_07UnmixColors	ExecutionTime_08MaskImage	ExecutionTime_09IdentifyPrimaryObjects	ExecutionTime_10MeasureImageAreaOccupied	ExecutionTime_11OverlayOutlines	ExecutionTime_12OverlayOutlines	ExecutionTime_13SaveImages	FileName_Original	Group_Index	Group_Number	Height_Original	ImageNumber	MD5Digest_Original	ModuleError_01LoadImages	ModuleError_02ColorToGray	ModuleError_03Smooth	ModuleError_04ImageMath	ModuleError_05IdentifyPrimaryObjects	ModuleError_06MeasureImageAreaOccupied	ModuleError_07UnmixColors	ModuleError_08MaskImage	ModuleError_09IdentifyPrimaryObjects	ModuleError_10MeasureImageAreaOccupied	ModuleError_11OverlayOutlines	ModuleError_12OverlayOutlines	ModuleError_13SaveImages	PathName_Original	Scaling_Original	Threshold_FinalThreshold_DAB_Nuclei	Threshold_FinalThreshold_Tissue	Threshold_OrigThreshold_DAB_Nuclei	Threshold_OrigThreshold_Tissue	Threshold_SumOfEntropies_DAB_Nuclei	Threshold_SumOfEntropies_Tissue	Threshold_WeightedVariance_DAB_Nuclei	Threshold_WeightedVariance_Tissue
0.0	251798.0	0.0	4220.0	251798.0	3990000.0	0.0	1.0	2.23	1.71	1.87	0.08	9.67	0.56	1.43	0.3	8.41	0.23	3.22	2.35	1.56	AAA578.CD3.location-d.X0.Y17.tile.tissue.png	1	1	2000	1	d2ea175a6d2b37af5904ca5dcc9d6a9e	0	0	0	0	0	0	0	0	0	0	0	0	0	/home/dhl_ec/bnelissen/Slides/CD3_manuscript/CD3_slides/AAA578.CD3.location-d/AAA578.CD3.location-d.run1	255	0.7	0.06	0.7	0.06	0.0	-11.6656017862	2.71851717448	0.260765926535
0.0	269717.0	0.0	4272.0	269717.0	3990000.0	0.0	1.0	1.28	1.59	1.83	0.08	8.45	0.55	1.4	0.3	8.33	0.23	3.12	2.31	1.03	AAA578.CD3.location-d.X1.Y17.tile.tissue.png	2	1	2000	2	63d2d485b1612201184d9f778f4dbc82	0	0	0	0	0	0	0	0	0	0	0	0	0	/home/dhl_ec/bnelissen/Slides/CD3_manuscript/CD3_slides/AAA578.CD3.location-d/AAA578.CD3.location-d.run1	255	0.7	0.06	0.7	0.06	0.0	-11.1650675612	3.8100641135	0.227202421092
0.0	0.0	0.0	0.0	0.0	4000000.0	0.0	0.0	1.15	1.96	1.76	0.08	8.91	0.46	1.41	0.3	6.59	0.2	2.99	2.3	0.67	AAA578.CD3.location-d.X18.Y5.tile.tissue.png	3	1	2000	3	8aa2afd8c863e8ebbc61c97a90412c17	0	0	0	0	0	0	0	0	0	0	0	0	0	/home/dhl_ec/bnelissen/Slides/CD3_manuscript/CD3_slides/AAA578.CD3.location-d/AAA578.CD3.location-d.run1	255	1.0	0.06	1.0	0.06	0.0	-11.9534981212	0.0	1.13158709883
0.0	4072.0	0.0	422.0	4072.0	4000000.0	0.0	2.0	1.55	1.78	1.76	0.08	9.36	0.55	1.4	0.32	7.99	0.22	3.16	2.34	0.6	AAA578.CD3.location-d.X18.Y6.tile.tissue.png	4	1	2000	4	1a28c92be7bcfd3a65fab41b84e15ae0	0	0	0	0	0	0	0	0	0	0	0	0	0	/home/dhl_ec/bnelissen/Slides/CD3_manuscript/CD3_slides/AAA578.CD3.location-d/AAA578.CD3.location-d.run1	255	0.7	0.06	0.7	0.06	0.0	-11.618167144	0.600974212227	4.26405187102
0.0	181524.0	0.0	6089.0	181524.0	4000000.0	0.0	2.0	1.1	1.53	1.78	0.08	11.13	0.56	1.3	0.32	8.73	0.23	3.14	2.3	0.73	AAA578.CD3.location-d.X19.Y5.tile.tissue.png	5	1	2000	5	216f0792e5204f540bbb072012c9a3ef	0	0	0	0	0	0	0	0	0	0	0	0	0	/home/dhl_ec/bnelissen/Slides/CD3_manuscript/CD3_slides/AAA578.CD3.location-d/AAA578.CD3.location-d.run1	255	0.7	0.06	0.7	0.06	-8.55087274526	-11.7656732403	2.19356337994	3.2301353457
75.0	1583020.0	38.0	40813.0	1583020.0	4000000.0	1.0	31.0	1.41	1.62	1.81	0.07	9.77	0.59	1.2	0.22	10.36	0.4	3.4	2.3	0.51	AAA578.CD3.location-d.X19.Y6.tile.tissue.png	6	1	2000	6	41b9cf57d61ae1cb51ef9f2fd4d31b44	0	0	0	0	0	0	0	0	0	0	0	0	0	/home/dhl_ec/bnelissen/Slides/CD3_manuscript/CD3_slides/AAA578.CD3.location-d/AAA578.CD3.location-d.run1	255	0.7	0.06	0.7	0.06	-8.77625843781	-12.0352199344	2.26705142409	0.602999195313
0.0	38728.0	0.0	1836.0	38728.0	4000000.0	0.0	3.0	1.15	2.24	1.79	0.08	9.3	0.55	1.37	0.32	8.01	0.22	3.11	2.29	0.61	AAA578.CD3.location-d.X19.Y7.tile.tissue.png	7	1	2000	7	b6b19474f22a03a14bf4aba7e3f3f31b	0	0	0	0	0	0	0	0	0	0	0	0	0	/home/dhl_ec/bnelissen/Slides/CD3_manuscript/CD3_slides/AAA578.CD3.location-d/AAA578.CD3.location-d.run1	255	0.7	0.06	0.7	0.06	0.0	-12.1309909615	3.44108792411	3.59382612622
0.0	270212.0	0.0	4272.0	270212.0	3990000.0	0.0	1.0	2.64	3.1	1.84	0.08	9.39	0.55	1.43	0.3	8.32	0.23	3.14	2.29	0.62	AAA578.CD3.location-d.X2.Y17.tile.tissue.png	8	1	2000	8	4f628f825a112e5ac725b468dea28d64	0	0	0	0	0	0	0	0	0	0	0	0	0	/home/dhl_ec/bnelissen/Slides/CD3_manuscript/CD3_slides/AAA578.CD3.location-d/AAA578.CD3.location-d.run1	255	0.7	0.06	0.7	0.06	0.0	-11.1228642673	4.20599751306	0.220977159696
1973.0	48342.0	858.0	2572.0	48342.0	4000000.0	18.0	6.0	2.89	1.7	1.77	0.08	9.37	0.56	1.33	0.32	9.25	0.31	3.15	2.29	0.58	AAA578.CD3.location-d.X20.Y0.tile.tissue.png	9	1	2000	9	ce04d652c17bd7c0fa8e37e092f33a82	0	0	0	0	0	0	0	0	0	0	0	0	0	/home/dhl_ec/bnelissen/Slides/CD3_manuscript/CD3_slides/AAA578.CD3.location-d/AAA578.CD3.location-d.run1	255	0.7	0.06	0.7	0.06	-9.5127149789	-12.6925844766	2.31040887147	2.52714786133
0.0	0.0	0.0	0.0	0.0	4000000.0	0.0	0.0	1.92	1.73	1.8	0.08	7.9	0.46	1.43	0.33	6.74	0.2	3.02	2.29	0.64	AAA578.CD3.location-d.X20.Y4.tile.tissue.png	10	1	2000	10	e1ca5537ab99aaf1d7ff3d6275fd9f8f	0	0	0	0	0	0	0	0	0	0	0	0	0	/home/dhl_ec/bnelissen/Slides/CD3_manuscript/CD3_slides/AAA578.CD3.location-d/AAA578.CD3.location-d.run1	255	1.0	0.06	1.0	0.06	0.0	0.0	0.0	3.099953
0.0	1069089.0	0.0	23278.0	1069089.0	4000000.0	0.0	12.0	2.2	2.43	1.77	0.08	9.88	0.57	1.2	0.25	9.72	0.28	3.29	2.3	0.64	AAA578.CD3.location-d.X20.Y5.tile.tissue.png	11	1	2000	11	a9e25a9cfaaaf43ff40d960d4d2bd9a4	0	0	0	0	0	0	0	0	0	0	0	0	0	/home/dhl_ec/bnelissen/Slides/CD3_manuscript/CD3_slides/AAA578.CD3.location-d/AAA578.CD3.location-d.run1	255	0.7	0.06	0.7	0.06	-9.06626448088	-11.5201072104	1.9051142793	0.843760855469
999.0	996221.0	480.0	50205.0	996221.0	4000000.0	11.0	42.0	2.64	1.96	1.77	0.07	13.15	0.6	1.19	0.26	10.21	0.37	3.42	2.29	0.69	AAA578.CD3.location-d.X20.Y6.tile.tissue.png	12	1	2000	12	298f5082f0f6137b988e340c32572b2a	0	0	0	0	0	0	0	0	0	0	0	0	0	/home/dhl_ec/bnelissen/Slides/CD3_manuscript/CD3_slides/AAA578.CD3.location-d/AAA578.CD3.location-d.run1	255	0.7	0.06	0.7	0.06	-9.44312261311	-11.9448883461	2.55357096586	0.67320721875
0.0	0.0	0.0	0.0	0.0	4000000.0	0.0	0.0	2.23	2.68	1.17	0.08	7.91	0.46	1.4	0.32	6.63	0.2	3.0	2.29	0.55	AAA578.CD3.location-d.X20.Y7.tile.tissue.png	13	1	2000	13	a732e23872daeb6689801701664d7af7	0	0	0	0	0	0	0	0	0	0	0	0	0	/home/dhl_ec/bnelissen/Slides/CD3_manuscript/CD3_slides/AAA578.CD3.location-d/AAA578.CD3.location-d.run1	255	1.0	0.06	1.0	0.06	0.0	0.0	0.0	6.3174905
0.0	1674.0	0.0	186.0	1674.0	4000000.0	0.0	1.0	3.33	2.47	1.78	0.08	9.33	0.56	1.36	0.32	7.98	0.22	3.09	2.28	0.56	AAA578.CD3.location-d.X21.Y4.tile.tissue.png	14	1	2000	14	300d8cda140731407acdb30ebd8b69be	0	0	0	0	0	0	0	0	0	0	0	0	0	/home/dhl_ec/bnelissen/Slides/CD3_manuscript/CD3_slides/AAA578.CD3.location-d/AAA578.CD3.location-d.run1	255	0.7	0.06	0.7	0.06	0.0	-12.1834964137	3.00145346802	3.50517514577
0.0	1911496.0	0.0	62770.0	1911496.0	4000000.0	0.0	33.0	2.88	1.6	1.78	0.07	9.47	0.61	1.2	0.2	10.73	0.34	3.53	2.29	0.68	AAA578.CD3.location-d.X21.Y5.tile.tissue.png	15	1	2000	15	c025e7b045a1a8fad0f31fede373c6c8	0	0	0	0	0	0	0	0	0	0	0	0	0	/home/dhl_ec/bnelissen/Slides/CD3_manuscript/CD3_slides/AAA578.CD3.location-d/AAA578.CD3.location-d.run1	255	0.7	0.06	0.7	0.06	-8.79036420608	-12.0355149251	1.99470112968	0.529813953125
1492.0	508464.0	724.0	31988.0	508464.0	4000000.0	18.0	57.0	2.68	3.22	1.75	0.07	11.54	0.58	1.2	0.28	9.79	0.34	3.33	2.3	0.66	AAA578.CD3.location-d.X21.Y6.tile.tissue.png	16	1	2000	16	673af462586518dd1aa5eaa690d1cf57	0	0	0	0	0	0	0	0	0	0	0	0	0	/home/dhl_ec/bnelissen/Slides/CD3_manuscript/CD3_slides/AAA578.CD3.location-d/AAA578.CD3.location-d.run1	255	0.7	0.06	0.7	0.06	-9.6692931792	-12.0888755442	3.09800027982	0.630514910156
0.0	0.0	0.0	0.0	0.0	4000000.0	0.0	0.0	2.38	2.77	1.76	0.0799999999999	8.84	0.46	1.44	0.31	6.6	0.2	3.02	2.3	0.58	AAA578.CD3.location-d.X21.Y7.tile.tissue.png	17	1	2000	17	06723c819b0f347876b7ab761d2a1c16	0	0	0	0	0	0	0	0	0	0	0	0	0	/home/dhl_ec/bnelissen/Slides/CD3_manuscript/CD3_slides/AAA578.CD3.location-d/AAA578.CD3.location-d.run1	255	1.0	0.06	1.0	0.06	0.0	-10.4172946176	0.0	1.32737959235
0.0	3646.0	0.0	310.0	3646.0	4000000.0	0.0	1.0	3.54	2.68	1.19	0.0599999999999	6.69	0.56	1.44	0.32	8.0	0.21	3.11	2.31	0.55	AAA578.CD3.location-d.X22.Y2.tile.tissue.png	18	1	2000	18	a76c6960ce90b670197f78e4509ee3cc	0	0	0	0	0	0	0	0	0	0	0	0	0	/home/dhl_ec/bnelissen/Slides/CD3_manuscript/CD3_slides/AAA578.CD3.location-d/AAA578.CD3.location-d.run1	255	0.7	0.06	0.7	0.06	0.0	-12.1729031127	3.93624166467	0.587185224182
0.0	0.0	0.0	0.0	0.0	4000000.0	0.0	0.0	2.48	2.16	1.77	0.0799999999999	8.9	0.46	1.38	0.33	6.6	0.2	3.06	2.28	0.63	AAA578.CD3.location-d.X22.Y3.tile.tissue.png	19	1	2000	19	f3775f21f053df3b30e592109749789c	0	0	0	0	0	0	0	0	0	0	0	0	0	/home/dhl_ec/bnelissen/Slides/CD3_manuscript/CD3_slides/AAA578.CD3.location-d/AAA578.CD3.location-d.run1	255	1.0	0.06	1.0	0.06	0.0	-11.5636704759	0.0	4.81804466221
0.0	0.0	0.0	0.0	0.0	4000000.0	0.0	0.0	1.97	2.27	1.76	0.08	7.9	0.47	1.37	0.31	6.95	0.2	3.31	2.29	1.05	AAA578.CD3.location-d.X22.Y4.tile.tissue.png	20	1	2000	20	6f3335ed5e71390c079d14d9fcb83ad0	0	0	0	0	0	0	0	0	0	0	0	0	0	/home/dhl_ec/bnelissen/Slides/CD3_manuscript/CD3_slides/AAA578.CD3.location-d/AAA578.CD3.location-d.run1	255	1.0	0.06	1.0	0.06	0.0	0.0	0.0	7.211588
105.0	1096882.0	48.0	56286.0	1096882.0	4000000.0	1.0	69.0	1.88	3.26	1.17	0.0500000000001	11.26	0.41	0.75	0.18	7.47	0.25	2.38	1.52	1.08	AAA578.CD3.location-d.X22.Y5.tile.tissue.png	21	1	2000	21	579a70452f87ef8a6965f3ae54c6240a	0	0	0	0	0	0	0	0	0	0	0	0	0	/home/dhl_ec/bnelissen/Slides/CD3_manuscript/CD3_slides/AAA578.CD3.location-d/AAA578.CD3.location-d.run1	255	0.7	0.06	0.7	0.06	-9.35993441641	-11.8886404007	2.40623834632	0.648787070313
2569.0	490311.0	1261.0	37612.0	490311.0	4000000.0	33.0	71.0	2.66	2.55	1.16	0.05	6.99	0.39	0.74	0.2	7.0	0.23	2.27	1.52	0.61	AAA578.CD3.location-d.X22.Y6.tile.tissue.png	22	1	2000	22	4529b5b4497542e43398597346711193	0	0	0	0	0	0	0	0	0	0	0	0	0	/home/dhl_ec/bnelissen/Slides/CD3_manuscript/CD3_slides/AAA578.CD3.location-d/AAA578.CD3.location-d.run1	255	0.7	0.06	0.7	0.06	-9.89354517838	-12.6412545804	4.00027130334	0.4857054375
65.0	3804.0	34.0	404.0	3804.0	4000000.0	1.0	2.0	1.56	2.03	1.19	0.0600000000001	6.64	0.37	0.89	0.22	6.82	0.21	2.07	1.53	0.71	AAA578.CD3.location-d.X22.Y7.tile.tissue.png	23	1	2000	23	956bf456e151fc6f2c6cea68fafba16a	0	0	0	0	0	0	0	0	0	0	0	0	0	/home/dhl_ec/bnelissen/Slides/CD3_manuscript/CD3_slides/AAA578.CD3.location-d/AAA578.CD3.location-d.run1	255	0.7	0.06	0.7	0.06	-9.098507979	-12.263541785	4.38275389944	1.92400948203
0.0	0.0	0.0	0.0	0.0	4000000.0	0.0	0.0	2.71	2.01	1.2	0.0599999999999	5.76	0.3	0.88	0.23	4.68	0.16	1.99	1.53	1.07	AAA578.CD3.location-d.X23.Y2.tile.tissue.png	24	1	2000	24	ff0c884d2b46616fd68ffdd328431022	0	0	0	0	0	0	0	0	0	0	0	0	0	/home/dhl_ec/bnelissen/Slides/CD3_manuscript/CD3_slides/AAA578.CD3.location-d/AAA578.CD3.location-d.run1	255	1.0	0.06	1.0	0.06	0.0	0.0	0.0	7.7073035
361.0	665537.0	176.0	14769.0	665537.0	4000000.0	4.0	14.0	2.18	2.47	1.24	0.05	7.43	0.58	1.21	0.32	9.98	0.34	3.44	2.33	1.43	AAA578.CD3.location-d.X23.Y3.tile.tissue.png	25	1	2000	25	c4c6a7ddcc748535b2e1cb69a6ebb84d	0	0	0	0	0	0	0	0	0	0	0	0	0	/home/dhl_ec/bnelissen/Slides/CD3_manuscript/CD3_slides/AAA578.CD3.location-d/AAA578.CD3.location-d.run1	255	0.7	0.06	0.7	0.06	-8.98799269095	-11.7766037205	1.01595695073	0.293511236328
0.0	68982.0	0.0	2484.0	68982.0	4000000.0	0.0	2.0	1.76	2.29	1.19	0.0500000000001	6.86	0.38	0.82	0.22	5.91	0.14	2.08	1.54	0.71	AAA578.CD3.location-d.X23.Y4.tile.tissue.png	26	1	2000	26	cdd4f61fa33e6abc40043bd46133dd34	0	0	0	0	0	0	0	0	0	0	0	0	0	/home/dhl_ec/bnelissen/Slides/CD3_manuscript/CD3_slides/AAA578.CD3.location-d/AAA578.CD3.location-d.run1	255	0.7	0.06	0.7	0.06	0.0	-11.7247965222	3.03474275898	3.50263674951
147.0	1509920.0	68.0	66611.0	1509920.0	4000000.0	2.0	64.0	2.35	3.29	1.22	0.05	7.16	0.41	0.75	0.23	11.77	0.43	3.81	2.58	0.73	AAA578.CD3.location-d.X23.Y5.tile.tissue.png	27	1	2000	27	c8f899d43b45b14ce56c072562bb9cb0	0	0	0	0	0	0	0	0	0	0	0	0	0	/home/dhl_ec/bnelissen/Slides/CD3_manuscript/CD3_slides/AAA578.CD3.location-d/AAA578.CD3.location-d.run1	255	0.7	0.06	0.7	0.06	-9.34593278059	-12.1839604349	3.07550851526	0.51109659375
1849.0	976001.0	909.0	34358.0	976001.0	4000000.0	26.0	42.0	2.58	2.0	1.74	0.0700000000001	9.72	0.58	1.23	0.31	8.78	0.25	2.25	1.53	0.42	AAA578.CD3.location-d.X23.Y6.tile.tissue.png	28	1	2000	28	ac7b345fa41834fea55f01280d9ff109	0	0	0	0	0	0	0	0	0	0	0	0	0	/home/dhl_ec/bnelissen/Slides/CD3_manuscript/CD3_slides/AAA578.CD3.location-d/AAA578.CD3.location-d.run1	255	0.7	0.06	0.7	0.06	-9.89576569568	-12.2281308834	3.9521553225	0.512545308594
0.0	3819.0	0.0	406.0	3819.0	4000000.0	0.0	2.0	2.99	1.6	1.13	0.0600000000001	7.16	0.56	1.36	0.32	8.14	0.22	3.17	2.4	0.55	AAA578.CD3.location-d.X23.Y7.tile.tissue.png	29	1	2000	29	edda6e76834497f6d63e9630b93b745a	0	0	0	0	0	0	0	0	0	0	0	0	0	/home/dhl_ec/bnelissen/Slides/CD3_manuscript/CD3_slides/AAA578.CD3.location-d/AAA578.CD3.location-d.run1	255	0.7	0.06	0.7	0.06	-6.97419199242	-12.1293674025	6.0364462385	1.7290912489
0.0	81927.0	0.0	7003.0	81927.0	4000000.0	0.0	16.0	2.52	2.07	1.81	0.09	9.68	0.58	1.3	0.38	8.69	0.22	3.24	2.32	0.56	AAA578.CD3.location-d.X24.Y10.tile.tissue.png	30	1	2000	30	3d3086ad182583fc790c1d6ed14e77e0	0	0	0	0	0	0	0	0	0	0	0	0	0	/home/dhl_ec/bnelissen/Slides/CD3_manuscript/CD3_slides/AAA578.CD3.location-d/AAA578.CD3.location-d.run1	255	0.7	0.06	0.7	0.06	-9.07301525624	-11.8472703884	4.27600144491	3.23534978418
181.0	124740.0	86.0	10085.0	124740.0	4000000.0	2.0	19.0	1.09	1.85	1.75	0.0700000000001	11.14	0.57	1.3	0.31	9.11	0.32	3.26	2.29	0.57	AAA578.CD3.location-d.X24.Y11.tile.tissue.png	31	1	2000	31	b76202b4a987e39225b3c61e89343a70	0	0	0	0	0	0	0	0	0	0	0	0	0	/home/dhl_ec/bnelissen/Slides/CD3_manuscript/CD3_slides/AAA578.CD3.location-d/AAA578.CD3.location-d.run1	255	0.7	0.06	0.7	0.06	-9.77911487142	-12.0219229594	4.26460820985	2.96567515039
167.0	3606.0	55.0	501.0	3606.0	4000000.0	1.0	2.0	3.43	2.86	1.74	0.08	9.2	0.55	1.35	0.31	8.86	0.31	3.09	2.31	0.55	AAA578.CD3.location-d.X24.Y12.tile.tissue.png	32	1	2000	32	b1aed9a7e08b738b0bebbf352fada3c0	0	0	0	0	0	0	0	0	0	0	0	0	0	/home/dhl_ec/bnelissen/Slides/CD3_manuscript/CD3_slides/AAA578.CD3.location-d/AAA578.CD3.location-d.run1	255	0.7	0.06	0.7	0.06	-9.74511952105	-11.7358495002	4.68547706398	1.97644374408
0.0	0.0	0.0	0.0	0.0	4000000.0	0.0	0.0	2.76	1.75	1.74	0.0800000000002	8.51	0.47	1.42	0.35	6.9	0.22	3.21	2.37	0.59	AAA578.CD3.location-d.X24.Y13.tile.tissue.png	33	1	2000	33	26a3efd738bc90ec9df64c3ab84bdd3c	0	0	0	0	0	0	0	0	0	0	0	0	0	/home/dhl_ec/bnelissen/Slides/CD3_manuscript/CD3_slides/AAA578.CD3.location-d/AAA578.CD3.location-d.run1	255	1.0	0.06	1.0	0.06	0.0	0.0	0.0	3.278547
0.0	4162.0	0.0	480.0	4162.0	4000000.0	0.0	1.0	2.2	1.66	1.2	0.0599999999999	6.71	0.37	0.9	0.23	5.88	0.14	2.07	1.53	0.37	AAA578.CD3.location-d.X24.Y3.tile.tissue.png	34	1	2000	34	61149f2ce8bb53bd3f174ac93bf4e94e	0	0	0	0	0	0	0	0	0	0	0	0	0	/home/dhl_ec/bnelissen/Slides/CD3_manuscript/CD3_slides/AAA578.CD3.location-d/AAA578.CD3.location-d.run1	255	0.7	0.06	0.7	0.06	0.0	-11.5587884201	1.49193115821	2.05678821245
0.0	46944.0	0.0	3033.0	46944.0	4000000.0	0.0	3.0	3.87	2.53	1.2	0.0599999999999	6.75	0.63	1.45	0.34	8.81	0.25	3.38	2.39	0.59	AAA578.CD3.location-d.X24.Y4.tile.tissue.png	35	1	2000	35	145c6da05f74facbc5fe72f43d563456	0	0	0	0	0	0	0	0	0	0	0	0	0	/home/dhl_ec/bnelissen/Slides/CD3_manuscript/CD3_slides/AAA578.CD3.location-d/AAA578.CD3.location-d.run1	255	0.7	0.06	0.7	0.06	0.0	-11.8179024779	2.66722917199	3.45790108887
896.0	1221471.0	271.0	38200.0	1221471.0	4000000.0	5.0	26.0	2.33	2.84	1.86	0.0699999999999	10.05	0.58	1.19	0.25	10.68	0.39	3.54	2.59	0.68	AAA578.CD3.location-d.X24.Y5.tile.tissue.png	36	1	2000	36	cf5b77b28b2491be6951ca5ae238cf9a	0	0	0	0	0	0	0	0	0	0	0	0	0	/home/dhl_ec/bnelissen/Slides/CD3_manuscript/CD3_slides/AAA578.CD3.location-d/AAA578.CD3.location-d.run1	255	0.7	0.06	0.7	0.06	-9.42634264219	-12.2427177491	2.79229172727	0.424908265625
397.0	1422560.0	220.0	74686.0	1422560.0	4000000.0	6.0	69.0	2.75	1.94	1.12	0.0799999999999	9.81	0.61	1.23	0.26	11.27	0.4	3.8	2.58	0.69	AAA578.CD3.location-d.X24.Y6.tile.tissue.png	37	1	2000	37	670ae0c04af3ab08c0c9f1f4a5ba3fb7	0	0	0	0	0	0	0	0	0	0	0	0	0	/home/dhl_ec/bnelissen/Slides/CD3_manuscript/CD3_slides/AAA578.CD3.location-d/AAA578.CD3.location-d.run1	255	0.7	0.06	0.7	0.06	-9.52936825248	-12.1442532925	3.06113753217	0.358165945313
0.0	46650.0	0.0	3405.0	46650.0	4000000.0	0.0	4.0	1.14	1.51	1.88	0.0900000000001	9.64	0.56	1.25	0.31	8.64	0.22	3.17	2.42	0.57	AAA578.CD3.location-d.X24.Y7.tile.tissue.png	38	1	2000	38	39713b0a126a6596d8509a2a8224ed6a	0	0	0	0	0	0	0	0	0	0	0	0	0	/home/dhl_ec/bnelissen/Slides/CD3_manuscript/CD3_slides/AAA578.CD3.location-d/AAA578.CD3.location-d.run1	255	0.7	0.06	0.7	0.06	-8.62367836211	-11.3632829912	2.41979350631	3.10595994312
105.0	299642.0	58.0	19600.0	299642.0	4000000.0	2.0	24.0	1.89	1.97	1.12	0.0599999999999	6.57	0.36	0.76	0.2	6.66	0.22	2.22	1.49	0.39	AAA578.CD3.location-d.X24.Y8.tile.tissue.png	39	1	2000	39	2109d484bf6525a720a249668e92e5b1	0	0	0	0	0	0	0	0	0	0	0	0	0	/home/dhl_ec/bnelissen/Slides/CD3_manuscript/CD3_slides/AAA578.CD3.location-d/AAA578.CD3.location-d.run1	255	0.7	0.06	0.7	0.06	-9.6986066288	-12.0907452068	3.92384327759	2.76666545117
0.0	91127.0	0.0	8778.0	91127.0	4000000.0	0.0	17.0	2.93	1.18	1.19	0.0599999999999	8.62	0.39	0.8	0.23	6.47	0.14	2.18	1.52	0.39	AAA578.CD3.location-d.X24.Y9.tile.tissue.png	40	1	2000	40	f55983ad343b0dcc3f8ac88f4bdf78fe	0	0	0	0	0	0	0	0	0	0	0	0	0	/home/dhl_ec/bnelissen/Slides/CD3_manuscript/CD3_slides/AAA578.CD3.location-d/AAA578.CD3.location-d.run1	255	0.7	0.06	0.7	0.06	-9.30022271329	-11.8853627248	4.15192172472	3.81028221289
0.0	7701.0	0.0	624.0	7701.0	4000000.0	0.0	2.0	1.91	2.73	1.18	0.0599999999999	6.75	0.38	0.83	0.22	6.33	0.13	2.07	1.53	0.46	AAA578.CD3.location-d.X25.Y1.tile.tissue.png	41	1	2000	41	a2b8f5e5bc4a9a913c6184a0ab357822	0	0	0	0	0	0	0	0	0	0	0	0	0	/home/dhl_ec/bnelissen/Slides/CD3_manuscript/CD3_slides/AAA578.CD3.location-d/AAA578.CD3.location-d.run1	255	0.7	0.06	0.7	0.06	-7.74712112374	-12.3484879426	4.01096276698	2.64129794586
6664.0	1535962.0	2791.0	67263.0	1535962.0	4000000.0	66.0	60.0	1.15	1.49	1.24	0.05	7.7	0.4	0.74	0.16	8.06	0.27	2.65	1.53	0.45	AAA578.CD3.location-d.X25.Y10.tile.tissue.png	42	1	2000	42	92d5da2ae7d55cd872f5679483c6311c	0	0	0	0	0	0	0	0	0	0	0	0	0	/home/dhl_ec/bnelissen/Slides/CD3_manuscript/CD3_slides/AAA578.CD3.location-d/AAA578.CD3.location-d.run1	255	0.7	0.06	0.7	0.06	-9.84657582795	-11.9663472208	3.06062537012	0.57230275
14629.0	1668486.0	5526.0	36545.0	1668486.0	4000000.0	110.0	15.0	0.89	1.43	1.14	0.05	7.13	0.4	0.74	0.16	8.12	0.28	2.3	1.53	0.41	AAA578.CD3.location-d.X25.Y11.tile.tissue.png	43	1	2000	43	ba40876aaa8e37541a4639f918fcf1bf	0	0	0	0	0	0	0	0	0	0	0	0	0	/home/dhl_ec/bnelissen/Slides/CD3_manuscript/CD3_slides/AAA578.CD3.location-d/AAA578.CD3.location-d.run1	255	0.7	0.06	0.7	0.06	-9.58901464785	-12.3206383819	2.67870796294	0.441061953125
1276.0	1610532.0	608.0	22864.0	1610532.0	4000000.0	13.0	10.0	0.99	1.98	1.15	0.05	7.23	0.39	0.75	0.16	8.03	0.27	2.27	1.54	0.41	AAA578.CD3.location-d.X25.Y12.tile.tissue.png	44	1	2000	44	b8ffac2cfafca78b2b741b0f689dff6d	0	0	0	0	0	0	0	0	0	0	0	0	0	/home/dhl_ec/bnelissen/Slides/CD3_manuscript/CD3_slides/AAA578.CD3.location-d/AAA578.CD3.location-d.run1	255	0.7	0.06	0.7	0.06	-9.23469846119	-11.6952503008	2.14638197106	0.448152
70.0	193619.0	56.0	6017.0	193619.0	4000000.0	1.0	6.0	0.82	1.92	1.16	0.0599999999999	6.95	0.38	0.82	0.21	7.11	0.32	3.22	2.31	0.56	AAA578.CD3.location-d.X25.Y13.tile.tissue.png	45	1	2000	45	625e760a42fde53b54a035b48c4c1515	0	0	0	0	0	0	0	0	0	0	0	0	0	/home/dhl_ec/bnelissen/Slides/CD3_manuscript/CD3_slides/AAA578.CD3.location-d/AAA578.CD3.location-d.run1	255	0.7	0.06	0.7	0.06	-8.57455764013	-12.1693625954	3.26171749709	3.16438407324
220.0	361595.0	107.0	14448.0	361595.0	4000000.0	2.0	14.0	1.29	2.35	1.76	0.0799999999999	10.89	0.56	1.25	0.3	9.44	0.33	3.26	2.35	0.58	AAA578.CD3.location-d.X25.Y2.tile.tissue.png	46	1	2000	46	03e8109cb8825ca1858b3e2568b73828	0	0	0	0	0	0	0	0	0	0	0	0	0	/home/dhl_ec/bnelissen/Slides/CD3_manuscript/CD3_slides/AAA578.CD3.location-d/AAA578.CD3.location-d.run1	255	0.7	0.06	0.7	0.06	-8.81444925884	-11.9769436095	3.47013409633	1.67364512695
0.0	97423.0	0.0	2862.0	97423.0	4000000.0	0.0	3.0	0.97	1.44	1.76	0.0799999999999	9.94	0.37	0.84	0.21	5.8	0.13	2.04	1.49	0.41	AAA578.CD3.location-d.X25.Y5.tile.tissue.png	47	1	2000	47	aacc5526f4005281e0d887b2485281bd	0	0	0	0	0	0	0	0	0	0	0	0	0	/home/dhl_ec/bnelissen/Slides/CD3_manuscript/CD3_slides/AAA578.CD3.location-d/AAA578.CD3.location-d.run1	255	0.7	0.06	0.7	0.06	0.0	-11.6689136113	2.16711162277	3.59310419775
1304.0	1314647.0	489.0	25681.0	1314647.0	4000000.0	8.0	16.0	1.21	2.28	1.08	0.0599999999999	6.44	0.37	0.74	0.16	7.33	0.26	2.18	1.48	0.86	AAA578.CD3.location-d.X25.Y6.tile.tissue.png	48	1	2000	48	12e1b448c19642312d54f61bff2d723d	0	0	0	0	0	0	0	0	0	0	0	0	0	/home/dhl_ec/bnelissen/Slides/CD3_manuscript/CD3_slides/AAA578.CD3.location-d/AAA578.CD3.location-d.run1	255	0.7	0.06	0.7	0.06	-9.61904370375	-10.9443563702	1.82581968216	1.07072915625
3211.0	1992580.0	1216.0	69364.0	1992580.0	4000000.0	31.0	52.0	2.28	1.28	1.09	0.05	6.76	0.4	0.72	0.15	7.96	0.29	2.37	1.49	0.43	AAA578.CD3.location-d.X25.Y7.tile.tissue.png	49	1	2000	49	a7f103c0a0035c234d107cceb7c9d3e3	0	0	0	0	0	0	0	0	0	0	0	0	0	/home/dhl_ec/bnelissen/Slides/CD3_manuscript/CD3_slides/AAA578.CD3.location-d/AAA578.CD3.location-d.run1	255	0.7	0.06	0.7	0.06	-9.5555646288	-12.1054404144	2.58065745455	0.378980359375
288.0	1761489.0	143.0	76632.0	1761489.0	4000000.0	4.0	65.0	2.81	1.96	1.1	0.05	6.56	0.41	0.73	0.15	7.72	0.28	2.32	1.5	0.45	AAA578.CD3.location-d.X25.Y8.tile.tissue.png	50	1	2000	50	963f796cc0b55f2eef2f56bb2cb6fd5b	0	0	0	0	0	0	0	0	0	0	0	0	0	/home/dhl_ec/bnelissen/Slides/CD3_manuscript/CD3_slides/AAA578.CD3.location-d/AAA578.CD3.location-d.run1	255	0.7	0.06	0.7	0.06	-9.68194722451	-12.235860321	3.26892659549	0.404784421875
785.0	1532625.0	407.0	65099.0	1532625.0	4000000.0	11.0	67.0	2.32	2.55	1.18	0.0500000000002	9.57	0.41	0.75	0.16	7.88	0.28	2.37	1.55	0.55	AAA578.CD3.location-d.X25.Y9.tile.tissue.png	51	1	2000	51	5953daf50594d2653b5989efbeff1ae0	0	0	0	0	0	0	0	0	0	0	0	0	0	/home/dhl_ec/bnelissen/Slides/CD3_manuscript/CD3_slides/AAA578.CD3.location-d/AAA578.CD3.location-d.run1	255	0.7	0.06	0.7	0.06	-9.76044154235	-11.9855752732	3.27310903736	0.4783764375
0.0	16912.0	0.0	1053.0	16912.0	4000000.0	0.0	2.0	1.28	1.79	1.13	0.0600000000002	6.8	0.38	0.83	0.22	5.54	0.13	2.01	1.48	0.53	AAA578.CD3.location-d.X26.Y1.tile.tissue.png	52	1	2000	52	406b7ac7ecb72671d209cd9a3dd989c3	0	0	0	0	0	0	0	0	0	0	0	0	0	/home/dhl_ec/bnelissen/Slides/CD3_manuscript/CD3_slides/AAA578.CD3.location-d/AAA578.CD3.location-d.run1	255	0.7	0.06	0.7	0.06	0.0	-12.1142724999	2.95126703672	3.33948866638
5380.0	1171507.0	1178.0	17491.0	1171507.0	4000000.0	29.0	11.0	3.16	2.25	1.75	0.0799999999999	11.25	0.56	1.21	0.24	10.31	0.38	3.34	2.31	0.6	AAA578.CD3.location-d.X26.Y10.tile.tissue.png	53	1	2000	53	7f22d4dc0ae63bf7875518b2758ab245	0	0	0	0	0	0	0	0	0	0	0	0	0	/home/dhl_ec/bnelissen/Slides/CD3_manuscript/CD3_slides/AAA578.CD3.location-d/AAA578.CD3.location-d.run1	255	0.7	0.06	0.7	0.06	-9.45781042616	-11.8300524283	2.41492320188	0.921755578125
0.0	438344.0	0.0	9683.0	438344.0	4000000.0	0.0	10.0	1.16	1.48	1.17	0.0600000000002	8.09	0.39	0.76	0.2	6.05	0.16	2.24	1.58	0.38	AAA578.CD3.location-d.X26.Y11.tile.tissue.png	54	1	2000	54	371b191b8c9bf602e40a76b4eb559929	0	0	0	0	0	0	0	0	0	0	0	0	0	/home/dhl_ec/bnelissen/Slides/CD3_manuscript/CD3_slides/AAA578.CD3.location-d/AAA578.CD3.location-d.run1	255	0.7	0.06	0.7	0.06	0.0	-11.5647579528	1.75626063662	1.09477861328
0.0	529387.0	0.0	12662.0	529387.0	4000000.0	0.0	14.0	2.47	1.81	1.15	0.0599999999999	6.83	0.39	0.77	0.2	6.17	0.16	2.24	1.76	0.38	AAA578.CD3.location-d.X26.Y12.tile.tissue.png	55	1	2000	55	b761cfd42256003f2e4e661a77b98447	0	0	0	0	0	0	0	0	0	0	0	0	0	/home/dhl_ec/bnelissen/Slides/CD3_manuscript/CD3_slides/AAA578.CD3.location-d/AAA578.CD3.location-d.run1	255	0.7	0.06	0.7	0.06	0.0	-10.9198684849	0.535559170323	1.90321135937
1190.0	701548.0	513.0	23270.0	701548.0	4000000.0	12.0	14.0	2.9	2.12	1.15	0.0599999999999	7.05	0.39	0.73	0.2	7.31	0.24	2.24	1.55	0.4	AAA578.CD3.location-d.X26.Y2.tile.tissue.png	56	1	2000	56	08f8b3531e921900598236ceae16321f	0	0	0	0	0	0	0	0	0	0	0	0	0	/home/dhl_ec/bnelissen/Slides/CD3_manuscript/CD3_slides/AAA578.CD3.location-d/AAA578.CD3.location-d.run1	255	0.7	0.06	0.7	0.06	-9.6982178601	-11.8783521732	2.73203168487	0.304109835938
0.0	41337.0	0.0	2925.0	41337.0	4000000.0	0.0	6.0	2.95	2.98	1.17	0.0700000000002	6.83	0.38	0.83	0.22	6.42	0.14	2.08	1.53	0.53	AAA578.CD3.location-d.X26.Y3.tile.tissue.png	57	1	2000	57	3f74b083a2b291fc6a0660dda9e2bbdb	0	0	0	0	0	0	0	0	0	0	0	0	0	/home/dhl_ec/bnelissen/Slides/CD3_manuscript/CD3_slides/AAA578.CD3.location-d/AAA578.CD3.location-d.run1	255	0.7	0.06	0.7	0.06	-8.94504402943	-12.3068128154	3.59471283216	3.33101704321
0.0	0.0	0.0	0.0	0.0	4000000.0	0.0	0.0	2.87	2.48	1.18	0.0599999999999	5.43	0.3	0.88	0.22	4.39	0.12	3.1	2.48	0.56	AAA578.CD3.location-d.X26.Y6.tile.tissue.png	58	1	2000	58	9fbc7dee111981888a9cd03c0e5ad098	0	0	0	0	0	0	0	0	0	0	0	0	0	/home/dhl_ec/bnelissen/Slides/CD3_manuscript/CD3_slides/AAA578.CD3.location-d/AAA578.CD3.location-d.run1	255	1.0	0.06	1.0	0.06	0.0	0.0	0.0	7.1250995
0.0	702497.0	0.0	21342.0	702497.0	4000000.0	0.0	25.0	3.29	2.12	1.77	0.0799999999999	10.04	0.57	1.23	0.27	9.51	0.26	3.5	2.29	0.63	AAA578.CD3.location-d.X26.Y7.tile.tissue.png	59	1	2000	59	fb66641eb8db274f7b827525cbebe9dc	0	0	0	0	0	0	0	0	0	0	0	0	0	/home/dhl_ec/bnelissen/Slides/CD3_manuscript/CD3_slides/AAA578.CD3.location-d/AAA578.CD3.location-d.run1	255	0.7	0.06	0.7	0.06	-9.06039110174	-11.6769999192	2.42174434335	1.32725875391
3961.0	1920738.0	1696.0	49117.0	1920738.0	4000000.0	32.0	31.0	2.82	2.16	1.65	0.0699999999999	10.54	0.57	1.22	0.21	11.46	0.48	2.34	1.53	0.42	AAA578.CD3.location-d.X26.Y8.tile.tissue.png	60	1	2000	60	e8eddeed0ee8fa85b985dec86ac5c7e8	0	0	0	0	0	0	0	0	0	0	0	0	0	/home/dhl_ec/bnelissen/Slides/CD3_manuscript/CD3_slides/AAA578.CD3.location-d/AAA578.CD3.location-d.run1	255	0.7	0.06	0.7	0.06	-9.51367645833	-12.8028918985	2.85730777264	0.593684515625
0.0	1127837.0	0.0	26849.0	1127837.0	4000000.0	0.0	31.0	1.2	1.34	1.37	0.0600000000002	6.86	0.38	0.75	0.17	7.03	0.18	2.28	1.7	0.45	AAA578.CD3.location-d.X26.Y9.tile.tissue.png	61	1	2000	61	b6706afde3ac168b0d22b4f34fa30be1	0	0	0	0	0	0	0	0	0	0	0	0	0	/home/dhl_ec/bnelissen/Slides/CD3_manuscript/CD3_slides/AAA578.CD3.location-d/AAA578.CD3.location-d.run1	255	0.7	0.06	0.7	0.06	-7.76574718664	-11.4969998858	2.24285313509	1.22559562891
0.0	0.0	0.0	0.0	0.0	4000000.0	0.0	0.0	0.85	0.99	1.12	0.0500000000002	5.54	0.29	0.84	0.22	4.71	0.13	2.01	1.53	0.35	AAA578.CD3.location-d.X27.Y1.tile.tissue.png	62	1	2000	62	67b3fb8f47609b1262444dbdf7b0490d	0	0	0	0	0	0	0	0	0	0	0	0	0	/home/dhl_ec/bnelissen/Slides/CD3_manuscript/CD3_slides/AAA578.CD3.location-d/AAA578.CD3.location-d.run1	255	1.0	0.06	1.0	0.06	0.0	0.0	0.0	10.256191
0.0	0.0	0.0	0.0	0.0	4000000.0	0.0	0.0	1.14	2.42	1.11	0.0599999999999	6.34	0.3	0.87	0.32	4.83	0.13	2.01	1.53	0.52	AAA578.CD3.location-d.X27.Y11.tile.tissue.png	63	1	2000	63	23b4caf5c3de7f25a593aa3d5d4c3a8e	0	0	0	0	0	0	0	0	0	0	0	0	0	/home/dhl_ec/bnelissen/Slides/CD3_manuscript/CD3_slides/AAA578.CD3.location-d/AAA578.CD3.location-d.run1	255	1.0	0.06	1.0	0.06	0.0	-9.97049559397	0.0	4.19430400565
0.0	108777.0	0.0	7039.0	108777.0	4000000.0	0.0	11.0	0.84	0.94	1.13	0.05	6.63	0.51	0.86	0.22	5.87	0.22	2.17	1.54	0.54	AAA578.CD3.location-d.X27.Y12.tile.tissue.png	64	1	2000	64	08234d4406c33a233c9323ae7bae47e7	0	0	0	0	0	0	0	0	0	0	0	0	0	/home/dhl_ec/bnelissen/Slides/CD3_manuscript/CD3_slides/AAA578.CD3.location-d/AAA578.CD3.location-d.run1	255	0.7	0.06	0.7	0.06	0.0	-11.6023539366	0.892532716015	4.42979965125
3042.0	2245638.0	1306.0	33246.0	2245638.0	4000000.0	28.0	16.0	1.03	1.33	1.14	0.0400000000002	6.77	0.4	0.75	0.12	8.3	0.34	2.28	1.52	0.52	AAA578.CD3.location-d.X27.Y2.tile.tissue.png	65	1	2000	65	846b60d90adacfa511edcfcd038b8d78	0	0	0	0	0	0	0	0	0	0	0	0	0	/home/dhl_ec/bnelissen/Slides/CD3_manuscript/CD3_slides/AAA578.CD3.location-d/AAA578.CD3.location-d.run1	255	0.7	0.06	0.7	0.06	-9.6973633594	-12.4670510968	2.75411706859	0.389153515625
2120.0	673072.0	1046.0	31761.0	673072.0	4000000.0	26.0	20.0	1.06	1.86	1.12	0.0599999999999	8.87	0.41	0.88	0.19	7.09	0.28	2.34	1.52	0.51	AAA578.CD3.location-d.X27.Y3.tile.tissue.png	66	1	2000	66	136fd6f5b456b3920cf30ddb9d386398	0	0	0	0	0	0	0	0	0	0	0	0	0	/home/dhl_ec/bnelissen/Slides/CD3_manuscript/CD3_slides/AAA578.CD3.location-d/AAA578.CD3.location-d.run1	255	0.7	0.06	0.7	0.06	-9.76177338846	-11.4839661561	3.17206551301	1.72041247266
0.0	2149.0	0.0	241.0	2149.0	4000000.0	0.0	1.0	1.09	2.26	1.15	0.0599999999999	7.39	0.37	1.02	0.33	7.88	0.22	3.17	2.4	2.22	AAA578.CD3.location-d.X27.Y7.tile.tissue.png	67	1	2000	67	75a0eb44c6e826b7018b1996cab1dd68	0	0	0	0	0	0	0	0	0	0	0	0	0	/home/dhl_ec/bnelissen/Slides/CD3_manuscript/CD3_slides/AAA578.CD3.location-d/AAA578.CD3.location-d.run1	255	0.7	0.06	0.7	0.06	0.0	-12.3209243988	2.56676888233	1.9158083063
150.0	100698.0	58.0	3066.0	100698.0	4000000.0	1.0	3.0	2.49	4.57	1.83	0.0799999999999	9.14	0.57	1.34	0.32	8.8	0.31	3.25	2.38	0.66	AAA578.CD3.location-d.X27.Y8.tile.tissue.png	68	1	2000	68	84d07b8281daceb2b71d06693d8a3f16	0	0	0	0	0	0	0	0	0	0	0	0	0	/home/dhl_ec/bnelissen/Slides/CD3_manuscript/CD3_slides/AAA578.CD3.location-d/AAA578.CD3.location-d.run1	255	0.7	0.06	0.7	0.06	-8.70694334734	-12.0200826261	1.55712554768	2.6178951499
0.0	7100.0	0.0	592.0	7100.0	4000000.0	0.0	2.0	2.48	2.03	1.88	0.0799999999999	9.0	0.58	1.47	0.33	8.56	0.22	2.91	1.69	0.8	AAA578.CD3.location-d.X27.Y9.tile.tissue.png	69	1	2000	69	962a333c10929b923cbb95bbb021973d	0	0	0	0	0	0	0	0	0	0	0	0	0	/home/dhl_ec/bnelissen/Slides/CD3_manuscript/CD3_slides/AAA578.CD3.location-d/AAA578.CD3.location-d.run1	255	0.7	0.06	0.7	0.06	-7.80655360758	-12.4590173561	3.66801769996	1.24220405072
0.0	0.0	0.0	0.0	0.0	4000000.0	0.0	0.0	1.71	2.71	1.77	0.0799999999999	7.96	0.46	1.42	0.309999999999	6.54	0.2	2.99	2.29	1.13	AAA578.CD3.location-d.X28.Y1.tile.tissue.png	70	1	2000	70	dc334b502bb35ba61dd678a116142804	0	0	0	0	0	0	0	0	0	0	0	0	0	/home/dhl_ec/bnelissen/Slides/CD3_manuscript/CD3_slides/AAA578.CD3.location-d/AAA578.CD3.location-d.run1	255	1.0	0.06	1.0	0.06	0.0	0.0	0.0	3.61032175
0.0	1202504.0	0.0	9267.0	1202504.0	4000000.0	0.0	2.0	2.13	2.24	1.75	0.0799999999999	9.73	0.56	1.21	0.24	9.83	0.29	3.22	2.3	1.12	AAA578.CD3.location-d.X28.Y2.tile.tissue.png	71	1	2000	71	b100fcbe38070fe66b0ae29311c2d87b	0	0	0	0	0	0	0	0	0	0	0	0	0	/home/dhl_ec/bnelissen/Slides/CD3_manuscript/CD3_slides/AAA578.CD3.location-d/AAA578.CD3.location-d.run1	255	0.7	0.06	0.7	0.06	-9.36333065183	-11.5601266206	2.00019849187	0.853149070313
1469.0	1837095.0	533.0	35463.0	1837095.0	4000000.0	10.0	11.0	2.17	2.56	1.74	0.0700000000002	12.35	0.59	1.2	0.21	11.01	0.42	3.4	2.31	0.619999999999	AAA578.CD3.location-d.X28.Y3.tile.tissue.png	72	1	2000	72	7958c0e2c7fa148c72e2de8d8d85046d	0	0	0	0	0	0	0	0	0	0	0	0	0	/home/dhl_ec/bnelissen/Slides/CD3_manuscript/CD3_slides/AAA578.CD3.location-d/AAA578.CD3.location-d.run1	255	0.7	0.06	0.7	0.06	-9.73046226219	-12.1976504991	2.11305528901	0.46473515625
0.0	0.0	0.0	0.0	0.0	4000000.0	0.0	0.0	2.8	1.34	1.77	0.0799999999999	7.9	0.47	1.34	0.32	6.63	0.2	3.0	2.31	0.56	AAA578.CD3.location-d.X28.Y4.tile.tissue.png	73	1	2000	73	a0182e64d1fe2066536e4ce43638b309	0	0	0	0	0	0	0	0	0	0	0	0	0	/home/dhl_ec/bnelissen/Slides/CD3_manuscript/CD3_slides/AAA578.CD3.location-d/AAA578.CD3.location-d.run1	255	1.0	0.06	1.0	0.06	0.0	0.0	0.0	11.195325
0.0	38610.0	0.0	1070.0	38610.0	4000000.0	0.0	1.0	2.51	2.28	1.77	0.0799999999999	9.18	0.55	1.34	0.32	8.55	0.22	3.12	2.31	0.55	AAA578.CD3.location-d.X29.Y10.tile.tissue.png	74	1	2000	74	5f92aef7fdbef328436efc01696b4f47	0	0	0	0	0	0	0	0	0	0	0	0	0	/home/dhl_ec/bnelissen/Slides/CD3_manuscript/CD3_slides/AAA578.CD3.location-d/AAA578.CD3.location-d.run1	255	0.7	0.06	0.7	0.06	-8.09058083529	-12.21408945	2.55237200278	2.15134976855
286.0	44594.0	130.0	1671.0	44594.0	4000000.0	3.0	3.0	2.91	2.67	1.74	0.0799999999999	9.2	0.38	0.83	0.22	6.66	0.31	3.12	2.3	0.55	AAA578.CD3.location-d.X29.Y2.tile.tissue.png	75	1	2000	75	5c6e595d8fe5e07c31d9d4056fac3b16	0	0	0	0	0	0	0	0	0	0	0	0	0	/home/dhl_ec/bnelissen/Slides/CD3_manuscript/CD3_slides/AAA578.CD3.location-d/AAA578.CD3.location-d.run1	255	0.7	0.06	0.7	0.06	-9.5434636106	-12.2963226229	3.24733016482	2.96096410156
109.0	2411496.0	69.0	25914.0	2411496.0	4000000.0	2.0	7.0	2.43	2.31	1.89	0.0900000000001	9.95	0.58	1.28	0.18	11.29	0.45	3.46	2.32	0.630000000001	AAA578.CD3.location-d.X29.Y3.tile.tissue.png	76	1	2000	76	6504d09e635da736316916a7e0fa8437	0	0	0	0	0	0	0	0	0	0	0	0	0	/home/dhl_ec/bnelissen/Slides/CD3_manuscript/CD3_slides/AAA578.CD3.location-d/AAA578.CD3.location-d.run1	255	0.7	0.06	0.7	0.06	-9.44224289084	-12.0709448679	1.78715925527	0.35136765625
4598.0	1213532.0	2140.0	24743.0	1213532.0	4000000.0	47.0	16.0	3.31	2.22	1.75	0.0799999999999	7.57	0.37	1.2	0.25	10.52	0.39	3.37	2.32	0.7	AAA578.CD3.location-d.X29.Y4.tile.tissue.png	77	1	2000	77	3c4021d9948d117bcd06573b13520c33	0	0	0	0	0	0	0	0	0	0	0	0	0	/home/dhl_ec/bnelissen/Slides/CD3_manuscript/CD3_slides/AAA578.CD3.location-d/AAA578.CD3.location-d.run1	255	0.7	0.06	0.7	0.06	-9.75935524067	-11.2590819457	2.41147067234	0.55621034375
2050.0	57136.0	838.0	4263.0	57136.0	4000000.0	20.0	8.0	2.66	1.38	1.75	0.0799999999999	9.4	0.56	1.28	0.32	9.19	0.32	3.2	2.29	0.56	AAA578.CD3.location-d.X29.Y5.tile.tissue.png	78	1	2000	78	785e0a10f75e261fee1e2c2746ec7a21	0	0	0	0	0	0	0	0	0	0	0	0	0	/home/dhl_ec/bnelissen/Slides/CD3_manuscript/CD3_slides/AAA578.CD3.location-d/AAA578.CD3.location-d.run1	255	0.7	0.06	0.7	0.06	-10.0395963811	-12.1606270645	3.7783953304	1.73774364062
7778.0	319143.0	2944.0	10730.0	319143.0	4000000.0	68.0	10.0	1.95	1.7	1.75	0.0799999999999	9.38	0.56	1.23	0.29	9.57	0.33	3.28	2.29	0.58	AAA578.CD3.location-d.X29.Y6.tile.tissue.png	79	1	2000	79	b4c5747fb22b5a8c58051d27f03eb36c	0	0	0	0	0	0	0	0	0	0	0	0	0	/home/dhl_ec/bnelissen/Slides/CD3_manuscript/CD3_slides/AAA578.CD3.location-d/AAA578.CD3.location-d.run1	255	0.7	0.06	0.7	0.06	-10.0983883836	-12.2581607681	3.6654581782	1.20289841016
0.0	101745.0	0.0	5796.0	101745.0	4000000.0	0.0	9.0	2.07	2.33	1.77	0.0799999999999	11.24	0.56	1.27	0.3	8.03	0.22	3.2	2.33	0.57	AAA578.CD3.location-d.X29.Y7.tile.tissue.png	80	1	2000	80	3dd018270616f3ededfaeacb9d184bf1	0	0	0	0	0	0	0	0	0	0	0	0	0	/home/dhl_ec/bnelissen/Slides/CD3_manuscript/CD3_slides/AAA578.CD3.location-d/AAA578.CD3.location-d.run1	255	0.7	0.06	0.7	0.06	0.0	-11.9569157219	4.27815341049	2.80154507422
0.0	315983.0	0.0	11683.0	315983.0	4000000.0	0.0	10.0	1.67	1.43	1.75	0.0799999999999	7.31	0.37	1.31	0.27	6.46	0.15	2.17	1.56	0.51	AAA578.CD3.location-d.X29.Y8.tile.tissue.png	81	1	2000	81	e47f7eac5fd9efa4908f81fd4f7da942	0	0	0	0	0	0	0	0	0	0	0	0	0	/home/dhl_ec/bnelissen/Slides/CD3_manuscript/CD3_slides/AAA578.CD3.location-d/AAA578.CD3.location-d.run1	255	0.7	0.06	0.7	0.06	-8.98357062709	-11.7563706414	2.82098880988	2.43793916602
0.0	162174.0	0.0	5829.0	162174.0	4000000.0	0.0	7.0	0.78	1.31	1.14	0.0599999999999	6.75	0.37	0.77	0.21	5.77	0.14	2.11	1.56	0.48	AAA578.CD3.location-d.X29.Y9.tile.tissue.png	82	1	2000	82	939e5ed17918e075efbadaec8821b060	0	0	0	0	0	0	0	0	0	0	0	0	0	/home/dhl_ec/bnelissen/Slides/CD3_manuscript/CD3_slides/AAA578.CD3.location-d/AAA578.CD3.location-d.run1	255	0.7	0.06	0.7	0.06	0.0	-11.7819585709	2.31929285829	2.96600846875
0.0	269803.0	0.0	4280.0	269803.0	3990000.0	0.0	1.0	1.03	2.21	1.17	0.0599999999999	6.46	0.36	0.87	0.2	5.87	0.14	2.04	1.48	1.25	AAA578.CD3.location-d.X3.Y17.tile.tissue.png	83	1	2000	83	90776441351839fd4e4a0b8a83f2b40c	0	0	0	0	0	0	0	0	0	0	0	0	0	/home/dhl_ec/bnelissen/Slides/CD3_manuscript/CD3_slides/AAA578.CD3.location-d/AAA578.CD3.location-d.run1	255	0.7	0.06	0.7	0.06	0.0	-11.1755654338	4.22791027157	0.22868686756
53.0	1017799.0	42.0	17919.0	1017799.0	4000000.0	1.0	5.0	1.62	2.03	1.15	0.0700000000002	6.66	0.37	0.71	0.16	7.22	0.24	2.16	1.49	0.58	AAA578.CD3.location-d.X30.Y10.tile.tissue.png	84	1	2000	84	a2074da3322db61a2d8465ff13f2a5d2	0	0	0	0	0	0	0	0	0	0	0	0	0	/home/dhl_ec/bnelissen/Slides/CD3_manuscript/CD3_slides/AAA578.CD3.location-d/AAA578.CD3.location-d.run1	255	0.7	0.06	0.7	0.06	-7.58898291006	-11.5903716637	1.41882685787	0.595761125
110.0	1014387.0	54.0	11707.0	1014387.0	4000000.0	1.0	4.0	1.95	1.42	1.15	0.0799999999999	6.7	0.38	0.73	0.17	7.24	0.24	2.15	1.67	0.46	AAA578.CD3.location-d.X30.Y3.tile.tissue.png	85	1	2000	85	086468b6387efe81665d1a28d8b0ecb3	0	0	0	0	0	0	0	0	0	0	0	0	0	/home/dhl_ec/bnelissen/Slides/CD3_manuscript/CD3_slides/AAA578.CD3.location-d/AAA578.CD3.location-d.run1	255	0.7	0.06	0.7	0.06	-9.05220424966	-11.4411118927	1.76241023532	1.03865902344
470.0	2783599.0	145.0	28747.0	2783599.0	4000000.0	2.0	10.0	1.09	1.41	1.15	0.0499999999997	6.58	0.38	0.73	0.11	8.59	0.3	2.23	1.48	0.5	AAA578.CD3.location-d.X30.Y4.tile.tissue.png	86	1	2000	86	2a41268c1080c343d027435fb2b2366b	0	0	0	0	0	0	0	0	0	0	0	0	0	/home/dhl_ec/bnelissen/Slides/CD3_manuscript/CD3_slides/AAA578.CD3.location-d/AAA578.CD3.location-d.run1	255	0.7	0.06	0.7	0.06	-9.3360759664	-12.1924854694	2.08208508977	0.4306264375
8456.0	1482452.0	3570.0	62358.0	1482452.0	4000000.0	83.0	59.0	1.49	1.76	1.15	0.0499999999997	6.77	0.39	0.72	0.15	7.92	0.27	2.31	1.49	0.44	AAA578.CD3.location-d.X30.Y5.tile.tissue.png	87	1	2000	87	995f12063e6771029aefdbb5d764bdab	0	0	0	0	0	0	0	0	0	0	0	0	0	/home/dhl_ec/bnelissen/Slides/CD3_manuscript/CD3_slides/AAA578.CD3.location-d/AAA578.CD3.location-d.run1	255	0.7	0.06	0.7	0.06	-9.80644399372	-11.9852060565	2.42995703133	0.4595193125
5465.0	1454616.0	2260.0	45992.0	1454616.0	4000000.0	47.0	56.0	0.9	1.35	1.14	0.0499999999997	6.94	0.39	0.74	0.16	7.8	0.28	2.28	1.48	0.420000000001	AAA578.CD3.location-d.X30.Y6.tile.tissue.png	88	1	2000	88	1ea22ca5792e8a931b61a9e638c9a8fd	0	0	0	0	0	0	0	0	0	0	0	0	0	/home/dhl_ec/bnelissen/Slides/CD3_manuscript/CD3_slides/AAA578.CD3.location-d/AAA578.CD3.location-d.run1	255	0.7	0.06	0.7	0.06	-9.6783868399	-12.6664794243	2.96097618079	0.49336509375
1967.0	1578856.0	913.0	65864.0	1578856.0	4000000.0	20.0	50.0	1.21	2.26	1.13	0.0500000000002	6.79	0.39	0.72	0.15	7.9	0.26	2.3	1.49	0.42	AAA578.CD3.location-d.X30.Y7.tile.tissue.png	89	1	2000	89	29a0363e221ebc04fb7cd408f3a5330c	0	0	0	0	0	0	0	0	0	0	0	0	0	/home/dhl_ec/bnelissen/Slides/CD3_manuscript/CD3_slides/AAA578.CD3.location-d/AAA578.CD3.location-d.run1	255	0.7	0.06	0.7	0.06	-9.70893215461	-12.1154018295	2.63284479419	0.5050866875
2216.0	1773603.0	802.0	50445.0	1773603.0	4000000.0	15.0	35.0	0.9	1.16	1.13	0.0500000000002	6.94	0.4	0.8	0.14	7.83	0.29	2.34	1.54	0.42	AAA578.CD3.location-d.X30.Y8.tile.tissue.png	90	1	2000	90	4f166767b68d5098c13353e72ae22d8b	0	0	0	0	0	0	0	0	0	0	0	0	0	/home/dhl_ec/bnelissen/Slides/CD3_manuscript/CD3_slides/AAA578.CD3.location-d/AAA578.CD3.location-d.run1	255	0.7	0.06	0.7	0.06	-9.72941715476	-12.6709244516	2.28809833272	0.621927234375
319.0	2346014.0	222.0	38930.0	2346014.0	4000000.0	5.0	20.0	0.9	1.17	1.17	0.0500000000002	7.45	0.39	0.74	0.13	8.43	0.3	2.32	1.53	0.42	AAA578.CD3.location-d.X30.Y9.tile.tissue.png	91	1	2000	91	cb0fb6f38f9367a89c71fd90be8372d7	0	0	0	0	0	0	0	0	0	0	0	0	0	/home/dhl_ec/bnelissen/Slides/CD3_manuscript/CD3_slides/AAA578.CD3.location-d/AAA578.CD3.location-d.run1	255	0.7	0.06	0.7	0.06	-8.31182048448	-12.3720088179	1.5318202307	0.4867019375
0.0	0.0	0.0	0.0	0.0	4000000.0	0.0	0.0	0.73	0.98	1.16	0.0599999999999	5.49	0.29	0.88	0.22	4.67	0.21	3.02	2.29	0.54	AAA578.CD3.location-d.X31.Y10.tile.tissue.png	92	1	2000	92	c7327cd4583b7e088ffb4620944fb531	0	0	0	0	0	0	0	0	0	0	0	0	0	/home/dhl_ec/bnelissen/Slides/CD3_manuscript/CD3_slides/AAA578.CD3.location-d/AAA578.CD3.location-d.run1	255	1.0	0.06	1.0	0.06	0.0	0.0	0.0	5.7747605
0.0	0.0	0.0	0.0	0.0	4000000.0	0.0	0.0	0.95	1.28	1.76	0.0799999999999	8.01	0.46	1.35	0.32	6.49	0.2	2.98	2.31	0.54	AAA578.CD3.location-d.X31.Y4.tile.tissue.png	93	1	2000	93	00b8357ab4ff6762656fb2ceaef9cba4	0	0	0	0	0	0	0	0	0	0	0	0	0	/home/dhl_ec/bnelissen/Slides/CD3_manuscript/CD3_slides/AAA578.CD3.location-d/AAA578.CD3.location-d.run1	255	1.0	0.06	1.0	0.06	0.0	0.0	0.0	10.870289
855.0	143828.0	215.0	5907.0	143828.0	4000000.0	4.0	6.0	1.22	1.93	1.77	0.0800000000004	10.75	0.36	0.78	0.2	6.54	0.21	2.09	1.47	0.35	AAA578.CD3.location-d.X31.Y5.tile.tissue.png	94	1	2000	94	158bf2ebecb175aaebd580bf84e26b7f	0	0	0	0	0	0	0	0	0	0	0	0	0	/home/dhl_ec/bnelissen/Slides/CD3_manuscript/CD3_slides/AAA578.CD3.location-d/AAA578.CD3.location-d.run1	255	0.7	0.06	0.7	0.06	-9.27082017214	-12.0701990842	1.48076370755	2.06027890723
101.0	320564.0	52.0	15153.0	320564.0	4000000.0	1.0	11.0	1.17	1.46	1.77	0.0799999999999	10.07	0.57	1.24	0.3	9.41	0.33	3.38	2.3	0.57	AAA578.CD3.location-d.X31.Y6.tile.tissue.png	95	1	2000	95	3040f5b0aa6bb6b795b5994fce3f4e08	0	0	0	0	0	0	0	0	0	0	0	0	0	/home/dhl_ec/bnelissen/Slides/CD3_manuscript/CD3_slides/AAA578.CD3.location-d/AAA578.CD3.location-d.run1	255	0.7	0.06	0.7	0.06	-8.53411874522	-12.0036560369	2.19611117333	1.98280449609
458.0	358284.0	160.0	14022.0	358284.0	4000000.0	3.0	12.0	1.02	1.38	1.78	0.0900000000001	9.95	0.57	1.3	0.32	9.54	0.33	3.34	2.3	0.58	AAA578.CD3.location-d.X31.Y7.tile.tissue.png	96	1	2000	96	5f9633725d9cddb7ef000ac0d0e3f276	0	0	0	0	0	0	0	0	0	0	0	0	0	/home/dhl_ec/bnelissen/Slides/CD3_manuscript/CD3_slides/AAA578.CD3.location-d/AAA578.CD3.location-d.run1	255	0.7	0.06	0.7	0.06	-9.12171208134	-12.0607170101	2.07379505462	2.16349335547
0.0	397220.0	0.0	8082.0	397220.0	4000000.0	0.0	7.0	1.09	1.46	1.07	0.0599999999999	6.57	0.36	0.77	0.19	6.29	0.15	2.14	1.48	0.38	AAA578.CD3.location-d.X31.Y8.tile.tissue.png	97	1	2000	97	bc4220efea6814afcad93ddafb2e3002	0	0	0	0	0	0	0	0	0	0	0	0	0	/home/dhl_ec/bnelissen/Slides/CD3_manuscript/CD3_slides/AAA578.CD3.location-d/AAA578.CD3.location-d.run1	255	0.7	0.06	0.7	0.06	-8.30156617081	-11.7620313291	2.07167764202	2.96674763672
0.0	18704.0	0.0	1624.0	18704.0	4000000.0	0.0	3.0	2.45	1.99	1.08	0.0599999999999	6.59	0.38	0.83	0.22	5.77	0.22	3.17	2.3	0.55	AAA578.CD3.location-d.X31.Y9.tile.tissue.png	98	1	2000	98	8d30a97d34e170123b40fd3f7e02aaf1	0	0	0	0	0	0	0	0	0	0	0	0	0	/home/dhl_ec/bnelissen/Slides/CD3_manuscript/CD3_slides/AAA578.CD3.location-d/AAA578.CD3.location-d.run1	255	0.7	0.06	0.7	0.06	0.0	-12.1171111058	4.74115830838	4.48815605945
0.0	9120.0	0.0	570.0	9120.0	4000000.0	0.0	1.0	1.94	2.24	1.79	0.0799999999999	9.43	0.56	1.42	0.32	8.52	0.22	3.12	2.31	0.75	AAA578.CD3.location-d.X32.Y0.tile.tissue.png	99	1	2000	99	3aeb7cbb197a9036b8638d960dd89aad	0	0	0	0	0	0	0	0	0	0	0	0	0	/home/dhl_ec/bnelissen/Slides/CD3_manuscript/CD3_slides/AAA578.CD3.location-d/AAA578.CD3.location-d.run1	255	0.7	0.06	0.7	0.06	-6.71937380262	-12.3125238826	3.45190639804	0.777931987
0.0	111095.0	0.0	2661.0	111095.0	4000000.0	0.0	1.0	1.73	2.15	1.78	0.0900000000001	9.99	0.36	0.82	0.21	6.13	0.14	2.08	1.5	0.83	AAA578.CD3.location-d.X32.Y1.tile.tissue.png	100	1	2000	100	8700788e90e15bc95f193109561fdc8a	0	0	0	0	0	0	0	0	0	0	0	0	0	/home/dhl_ec/bnelissen/Slides/CD3_manuscript/CD3_slides/AAA578.CD3.location-d/AAA578.CD3.location-d.run1	255	0.7	0.06	0.7	0.06	-8.20569996261	-12.1867738128	2.55422442529	2.87090881738
0.0	0.0	0.0	0.0	0.0	4000000.0	0.0	0.0	2.0	2.05	1.07	0.0599999999999	5.29	0.28	0.98	0.27	4.71	0.13	2.02	1.52	0.82	AAA578.CD3.location-d.X32.Y2.tile.tissue.png	101	1	2000	101	1631e413fba589713327d649ce964827	0	0	0	0	0	0	0	0	0	0	0	0	0	/home/dhl_ec/bnelissen/Slides/CD3_manuscript/CD3_slides/AAA578.CD3.location-d/AAA578.CD3.location-d.run1	255	1.0	0.06	1.0	0.06	0.0	0.0	0.0	4.9815675
0.0	0.0	0.0	0.0	0.0	4000000.0	0.0	0.0	1.79	2.22	1.17	0.0599999999999	6.29	0.3	0.89	0.21	4.74	0.21	3.07	2.31	0.76	AAA578.CD3.location-d.X32.Y7.tile.tissue.png	102	1	2000	102	fcacd9a9e0d5349ab90269388c139b8f	0	0	0	0	0	0	0	0	0	0	0	0	0	/home/dhl_ec/bnelissen/Slides/CD3_manuscript/CD3_slides/AAA578.CD3.location-d/AAA578.CD3.location-d.run1	255	1.0	0.06	1.0	0.06	0.0	-10.1261966128	0.0	3.75939977289
0.0	0.0	0.0	0.0	0.0	4000000.0	0.0	0.0	2.0	2.31	1.78	0.0800000000004	5.41	0.29	1.01	0.21	4.59	0.13	1.96	1.58	0.74	AAA578.CD3.location-d.X33.Y0.tile.tissue.png	103	1	2000	103	c3e8c061aed8f5ff5667e5be3a358636	0	0	0	0	0	0	0	0	0	0	0	0	0	/home/dhl_ec/bnelissen/Slides/CD3_manuscript/CD3_slides/AAA578.CD3.location-d/AAA578.CD3.location-d.run1	255	1.0	0.06	1.0	0.06	0.0	0.0	0.0	10.395912
1007.0	1804710.0	461.0	13647.0	1804710.0	4000000.0	9.0	3.0	2.58	3.21	1.12	0.0499999999997	6.4	0.37	0.72	0.15	7.65	0.27	2.14	1.48	0.89	AAA578.CD3.location-d.X33.Y1.tile.tissue.png	104	1	2000	104	a1a46fddbe0765405c6fbd565f01611b	0	0	0	0	0	0	0	0	0	0	0	0	0	/home/dhl_ec/bnelissen/Slides/CD3_manuscript/CD3_slides/AAA578.CD3.location-d/AAA578.CD3.location-d.run1	255	0.7	0.06	0.7	0.06	-9.25520786124	-11.5433016114	2.0507818982	0.377189648438
0.0	107245.0	0.0	3055.0	107245.0	4000000.0	0.0	2.0	1.55	2.25	1.13	0.0599999999999	6.43	0.35	0.79	0.3	7.49	0.22	3.22	1.75	0.75	AAA578.CD3.location-d.X33.Y2.tile.tissue.png	105	1	2000	105	7d70ce324c0bc14cc8b048e46e695e4d	0	0	0	0	0	0	0	0	0	0	0	0	0	/home/dhl_ec/bnelissen/Slides/CD3_manuscript/CD3_slides/AAA578.CD3.location-d/AAA578.CD3.location-d.run1	255	0.7	0.06	0.7	0.06	0.0	-11.9901154815	2.10312907944	3.12835496875
0.0	0.0	0.0	0.0	0.0	4000000.0	0.0	0.0	2.0	2.2	1.17	0.0599999999999	5.55	0.46	1.41	0.32	6.88	0.21	3.16	2.37	1.71	AAA578.CD3.location-d.X33.Y4.tile.tissue.png	106	1	2000	106	6138ebbe02131ffe47b1485da51d7506	0	0	0	0	0	0	0	0	0	0	0	0	0	/home/dhl_ec/bnelissen/Slides/CD3_manuscript/CD3_slides/AAA578.CD3.location-d/AAA578.CD3.location-d.run1	255	1.0	0.06	1.0	0.06	0.0	0.0	0.0	4.1322685
0.0	211207.0	0.0	4332.0	211207.0	4000000.0	0.0	2.0	2.51	1.82	1.13	0.0599999999999	6.69	0.38	0.82	0.21	5.89	0.19	2.13	1.53	1.1	AAA578.CD3.location-d.X33.Y5.tile.tissue.png	107	1	2000	107	450c66b22a0629216a379306cb501864	0	0	0	0	0	0	0	0	0	0	0	0	0	/home/dhl_ec/bnelissen/Slides/CD3_manuscript/CD3_slides/AAA578.CD3.location-d/AAA578.CD3.location-d.run1	255	0.7	0.06	0.7	0.06	0.0	-11.8439777275	0.216058956675	3.98069372363
0.0	16437.0	0.0	1488.0	16437.0	4000000.0	0.0	5.0	2.47	1.48	1.18	0.0599999999999	6.68	0.56	1.31	0.32	8.02	0.21	3.13	2.35	0.75	AAA578.CD3.location-d.X33.Y6.tile.tissue.png	108	1	2000	108	117fbf9ad09b0c085040726fc2317c9a	0	0	0	0	0	0	0	0	0	0	0	0	0	/home/dhl_ec/bnelissen/Slides/CD3_manuscript/CD3_slides/AAA578.CD3.location-d/AAA578.CD3.location-d.run1	255	0.7	0.06	0.7	0.06	0.0	-12.2988969164	2.84489499681	3.70554047205
6150.0	481111.0	1889.0	22678.0	481111.0	4000000.0	35.0	30.0	2.42	2.3	1.18	0.0800000000004	10.13	0.66	1.19	0.29	7.74	0.22	2.19	1.47	0.99	AAA578.CD3.location-d.X33.Y7.tile.tissue.png	109	1	2000	109	776ebaa52c871cd2edaf1ecd06fbcb61	0	0	0	0	0	0	0	0	0	0	0	0	0	/home/dhl_ec/bnelissen/Slides/CD3_manuscript/CD3_slides/AAA578.CD3.location-d/AAA578.CD3.location-d.run1	255	0.7	0.06	0.7	0.06	-9.68482380975	-12.1846144574	3.29797416714	0.583199875
3368.0	135019.0	1196.0	7030.0	135019.0	4000000.0	22.0	12.0	2.45	1.57	1.15	0.0500000000002	7.66	0.64	1.34	0.31	9.13	0.32	3.21	1.94	0.69	AAA578.CD3.location-d.X33.Y8.tile.tissue.png	110	1	2000	110	ce75e83c6015bfc7051caf64f6904247	0	0	0	0	0	0	0	0	0	0	0	0	0	/home/dhl_ec/bnelissen/Slides/CD3_manuscript/CD3_slides/AAA578.CD3.location-d/AAA578.CD3.location-d.run1	255	0.7	0.06	0.7	0.06	-9.57818241788	-12.6667737514	4.25622574376	1.68523094531
9690.0	393079.0	3371.0	10850.0	393079.0	4000000.0	64.0	3.0	1.33	1.81	1.75	0.0799999999999	7.06	0.37	0.74	0.19	6.79	0.23	2.09	1.51	0.54	AAA578.CD3.location-d.X34.Y0.tile.tissue.png	111	1	2000	111	a38212039267cc78149186727f328b02	0	0	0	0	0	0	0	0	0	0	0	0	0	/home/dhl_ec/bnelissen/Slides/CD3_manuscript/CD3_slides/AAA578.CD3.location-d/AAA578.CD3.location-d.run1	255	0.7	0.06	0.7	0.06	-9.53898604078	-12.1687173191	3.18749506062	0.993595039063
1508.0	1412022.0	696.0	30118.0	1412022.0	4000000.0	13.0	8.0	2.23	2.9	1.18	0.0500000000002	7.17	0.4	0.75	0.16	7.96	0.26	2.18	1.47	0.88	AAA578.CD3.location-d.X34.Y1.tile.tissue.png	112	1	2000	112	1c9e1a8a7f7b8778772ad736f87d97d2	0	0	0	0	0	0	0	0	0	0	0	0	0	/home/dhl_ec/bnelissen/Slides/CD3_manuscript/CD3_slides/AAA578.CD3.location-d/AAA578.CD3.location-d.run1	255	0.7	0.06	0.7	0.06	-9.44998552732	-12.2303183307	1.84443330589	0.442494429688
0.0	16068.0	0.0	840.0	16068.0	4000000.0	0.0	2.0	2.37	2.41	1.14	0.0600000000004	6.35	0.39	0.86	0.21	6.16	0.13	2.01	1.48	0.35	AAA578.CD3.location-d.X34.Y2.tile.tissue.png	113	1	2000	113	74af5a730cc679ae9413285d06cc0ef9	0	0	0	0	0	0	0	0	0	0	0	0	0	/home/dhl_ec/bnelissen/Slides/CD3_manuscript/CD3_slides/AAA578.CD3.location-d/AAA578.CD3.location-d.run1	255	0.7	0.06	0.7	0.06	-8.20381854358	-12.5378574582	1.27223203899	1.245296354
0.0	30448.0	0.0	813.0	30448.0	4000000.0	0.0	1.0	3.2	2.02	1.83	0.0800000000004	10.33	0.58	1.33	0.32	8.56	0.24	3.3	2.53	0.62	AAA578.CD3.location-d.X34.Y5.tile.tissue.png	114	1	2000	114	1aea49007dd5a715b40f264a4c8b4dd3	0	0	0	0	0	0	0	0	0	0	0	0	0	/home/dhl_ec/bnelissen/Slides/CD3_manuscript/CD3_slides/AAA578.CD3.location-d/AAA578.CD3.location-d.run1	255	0.7	0.06	0.7	0.06	0.0	-11.0585162101	0.053000986858	4.07392962872
11615.0	707792.0	3223.0	18402.0	707792.0	4000000.0	58.0	18.0	2.87	2.25	1.18	0.0699999999997	10.33	0.64	1.32	0.31	7.44	0.23	2.2	1.47	0.37	AAA578.CD3.location-d.X34.Y6.tile.tissue.png	115	1	2000	115	3570c01bcebcb490e82091c2617d817f	0	0	0	0	0	0	0	0	0	0	0	0	0	/home/dhl_ec/bnelissen/Slides/CD3_manuscript/CD3_slides/AAA578.CD3.location-d/AAA578.CD3.location-d.run1	255	0.7	0.06	0.7	0.06	-9.65429688718	-12.1281708606	1.92367822875	0.528791625
1169.0	275040.0	469.0	15023.0	275040.0	4000000.0	9.0	19.0	3.3	2.94	1.13	0.0499999999997	6.54	0.36	0.72	0.2	6.59	0.21	2.16	1.48	0.38	AAA578.CD3.location-d.X34.Y7.tile.tissue.png	116	1	2000	116	98c9090b8c0c50f11981f736618f819a	0	0	0	0	0	0	0	0	0	0	0	0	0	/home/dhl_ec/bnelissen/Slides/CD3_manuscript/CD3_slides/AAA578.CD3.location-d/AAA578.CD3.location-d.run1	255	0.7	0.06	0.7	0.06	-9.06389752086	-12.0021147769	3.38353186853	0.289795265625
0.0	74938.0	0.0	2592.0	74938.0	4000000.0	0.0	2.0	1.26	1.84	1.12	0.0599999999999	9.68	0.36	0.79	0.21	5.56	0.22	3.32	2.52	0.56	AAA578.CD3.location-d.X34.Y8.tile.tissue.png	117	1	2000	117	2cb3589bc317e1a9292192deed955767	0	0	0	0	0	0	0	0	0	0	0	0	0	/home/dhl_ec/bnelissen/Slides/CD3_manuscript/CD3_slides/AAA578.CD3.location-d/AAA578.CD3.location-d.run1	255	0.7	0.06	0.7	0.06	0.0	-12.2754660767	2.97617572193	2.86760703809
864.0	160066.0	398.0	8083.0	160066.0	4000000.0	9.0	5.0	3.49	1.86	1.14	0.0599999999999	6.83	0.36	0.77	0.2	6.73	0.22	2.08	1.51	0.36	AAA578.CD3.location-d.X35.Y0.tile.tissue.png	118	1	2000	118	b4daa5db84cdbaeaefc16b8d0c3f5583	0	0	0	0	0	0	0	0	0	0	0	0	0	/home/dhl_ec/bnelissen/Slides/CD3_manuscript/CD3_slides/AAA578.CD3.location-d/AAA578.CD3.location-d.run1	255	0.7	0.06	0.7	0.06	-9.18329255289	-12.3639292888	3.27690844824	1.91438871875
1974.0	1107973.0	808.0	26526.0	1107973.0	4000000.0	14.0	15.0	3.15	1.58	1.83	0.0700000000002	10.06	0.62	1.2	0.27	9.47	0.25	2.24	1.54	0.4	AAA578.CD3.location-d.X35.Y1.tile.tissue.png	119	1	2000	119	065308c18388861b3781ba2732a6ffae	0	0	0	0	0	0	0	0	0	0	0	0	0	/home/dhl_ec/bnelissen/Slides/CD3_manuscript/CD3_slides/AAA578.CD3.location-d/AAA578.CD3.location-d.run1	255	0.7	0.06	0.7	0.06	-9.78605794325	-11.4889132976	2.24424062771	0.563367671875
0.0	0.0	0.0	0.0	0.0	4000000.0	0.0	0.0	2.13	2.83	1.27	0.0599999999999	6.36	0.29	0.81	0.22	4.61	0.13	2.03	1.52	0.37	AAA578.CD3.location-d.X35.Y2.tile.tissue.png	120	1	2000	120	961b1ced5db65d243beabd5fafa1d5f0	0	0	0	0	0	0	0	0	0	0	0	0	0	/home/dhl_ec/bnelissen/Slides/CD3_manuscript/CD3_slides/AAA578.CD3.location-d/AAA578.CD3.location-d.run1	255	1.0	0.06	1.0	0.06	0.0	-9.87846282766	0.0	8.4172310014
0.0	57899.0	0.0	1905.0	57899.0	4000000.0	0.0	2.0	2.34	1.4	1.19	0.0599999999999	6.62	0.55	1.39	0.32	8.36	0.25	3.41	2.34	0.58	AAA578.CD3.location-d.X35.Y3.tile.tissue.png	121	1	2000	121	3e35dfc3d1a6c3b55aedc8519a1f7cba	0	0	0	0	0	0	0	0	0	0	0	0	0	/home/dhl_ec/bnelissen/Slides/CD3_manuscript/CD3_slides/AAA578.CD3.location-d/AAA578.CD3.location-d.run1	255	0.7	0.06	0.7	0.06	0.0	-11.9091157492	1.82611449464	3.65861809375
0.0	38311.0	0.0	1540.0	38311.0	4000000.0	0.0	2.0	3.16	1.95	1.13	0.0599999999999	6.65	0.37	0.84	0.22	6.48	0.13	2.1	1.52	0.35	AAA578.CD3.location-d.X35.Y4.tile.tissue.png	122	1	2000	122	3cd74ee7b9de5adb9b083e8ac3b08273	0	0	0	0	0	0	0	0	0	0	0	0	0	/home/dhl_ec/bnelissen/Slides/CD3_manuscript/CD3_slides/AAA578.CD3.location-d/AAA578.CD3.location-d.run1	255	0.7	0.06	0.7	0.06	-7.81028165784	-11.6172173217	1.64180260886	2.94259693616
896.0	801695.0	326.0	26843.0	801695.0	4000000.0	5.0	16.0	2.15	1.67	1.17	0.0599999999999	6.74	0.39	0.74	0.19	7.16	0.23	2.16	1.47	0.389999999999	AAA578.CD3.location-d.X35.Y5.tile.tissue.png	123	1	2000	123	93a949dc3728a8a719a2ff13ad5bad84	0	0	0	0	0	0	0	0	0	0	0	0	0	/home/dhl_ec/bnelissen/Slides/CD3_manuscript/CD3_slides/AAA578.CD3.location-d/AAA578.CD3.location-d.run1	255	0.7	0.06	0.7	0.06	-9.45527042091	-11.6140448037	2.43866373403	0.563787027344
4924.0	2092891.0	1575.0	37212.0	2092891.0	4000000.0	29.0	19.0	1.84	1.56	1.11	0.0499999999997	6.91	0.39	0.75	0.14	8.36	0.3	2.3	1.53	0.42	AAA578.CD3.location-d.X35.Y6.tile.tissue.png	124	1	2000	124	1779f4e48b39e537715858b045235af0	0	0	0	0	0	0	0	0	0	0	0	0	0	/home/dhl_ec/bnelissen/Slides/CD3_manuscript/CD3_slides/AAA578.CD3.location-d/AAA578.CD3.location-d.run1	255	0.7	0.06	0.7	0.06	-8.94501427858	-12.3480931045	2.00562402214	0.39563240625
121.0	3166922.0	74.0	27134.0	3166922.0	4000000.0	2.0	9.0	3.35	1.83	1.14	0.0500000000002	8.26	0.37	1.26	0.14	9.74	0.33	2.2	1.48	0.41	AAA578.CD3.location-d.X35.Y7.tile.tissue.png	125	1	2000	125	22c165aeca6aa5422c5bf0fe648a179f	0	0	0	0	0	0	0	0	0	0	0	0	0	/home/dhl_ec/bnelissen/Slides/CD3_manuscript/CD3_slides/AAA578.CD3.location-d/AAA578.CD3.location-d.run1	255	0.7	0.06	0.7	0.06	-9.05158828132	-11.8162090407	1.45691768943	0.341790234375
0.0	1236489.0	0.0	16352.0	1236489.0	4000000.0	0.0	10.0	2.34	2.45	1.2	0.0599999999999	6.54	0.36	0.76	0.17	6.47	0.18	2.18	1.51	0.62	AAA578.CD3.location-d.X35.Y8.tile.tissue.png	126	1	2000	126	110f541b801a01fae1c4437b0270ac0b	0	0	0	0	0	0	0	0	0	0	0	0	0	/home/dhl_ec/bnelissen/Slides/CD3_manuscript/CD3_slides/AAA578.CD3.location-d/AAA578.CD3.location-d.run1	255	0.7	0.06	0.7	0.06	0.0	-11.571639942	1.05385399708	1.03683900781
0.0	15285.0	0.0	1316.0	15285.0	4000000.0	0.0	2.0	3.06	1.31	1.75	0.0799999999999	10.41	0.62	1.5	0.34	8.52	0.21	3.12	2.32	0.55	AAA578.CD3.location-d.X36.Y0.tile.tissue.png	127	1	2000	127	4f83d3edbffd6291c0483e7781f1b4df	0	0	0	0	0	0	0	0	0	0	0	0	0	/home/dhl_ec/bnelissen/Slides/CD3_manuscript/CD3_slides/AAA578.CD3.location-d/AAA578.CD3.location-d.run1	255	0.7	0.06	0.7	0.06	-7.71940680571	-12.2789512284	3.3866853946	3.11646608545
1301.0	1309749.0	537.0	38674.0	1309749.0	4000000.0	12.0	23.0	1.9	2.46	1.13	0.0500000000002	6.78	0.39	0.8	0.16	7.32	0.25	2.23	1.48	0.4	AAA578.CD3.location-d.X36.Y1.tile.tissue.png	128	1	2000	128	db197b6c5692493b02c5eb882f32545b	0	0	0	0	0	0	0	0	0	0	0	0	0	/home/dhl_ec/bnelissen/Slides/CD3_manuscript/CD3_slides/AAA578.CD3.location-d/AAA578.CD3.location-d.run1	255	0.7	0.06	0.7	0.06	-9.56167068242	-11.7177894627	2.35338913986	0.76556528125
185.0	1323847.0	88.0	42726.0	1323847.0	4000000.0	2.0	18.0	1.22	1.78	1.37	0.0500000000002	6.56	0.39	0.72	0.15	7.29	0.26	2.24	1.83	0.73	AAA578.CD3.location-d.X36.Y2.tile.tissue.png	129	1	2000	129	a94ae88c87a9059266588a07514a535d	0	0	0	0	0	0	0	0	0	0	0	0	0	/home/dhl_ec/bnelissen/Slides/CD3_manuscript/CD3_slides/AAA578.CD3.location-d/AAA578.CD3.location-d.run1	255	0.7	0.06	0.7	0.06	-9.32965093704	-12.1954573798	2.27981929334	0.698230835938
1535.0	954675.0	593.0	41493.0	954675.0	4000000.0	10.0	48.0	1.45	2.49	1.24	0.0500000000002	6.97	0.4	0.75	0.18	7.46	0.25	2.32	1.53	1.24	AAA578.CD3.location-d.X36.Y3.tile.tissue.png	130	1	2000	130	fff504e8350e6e3e69ba41dde8704021	0	0	0	0	0	0	0	0	0	0	0	0	0	/home/dhl_ec/bnelissen/Slides/CD3_manuscript/CD3_slides/AAA578.CD3.location-d/AAA578.CD3.location-d.run1	255	0.7	0.06	0.7	0.06	-9.79449560426	-11.6717720445	2.59822718781	0.886329078125
0.0	2101576.0	0.0	18197.0	2101576.0	4000000.0	0.0	5.0	1.83	2.0	1.16	0.0499999999997	6.8	0.57	1.19	0.2	11.11	0.34	3.49	2.5	1.21	AAA578.CD3.location-d.X36.Y4.tile.tissue.png	131	1	2000	131	ef2200227a71c38f3f9d445601947397	0	0	0	0	0	0	0	0	0	0	0	0	0	/home/dhl_ec/bnelissen/Slides/CD3_manuscript/CD3_slides/AAA578.CD3.location-d/AAA578.CD3.location-d.run1	255	0.7	0.06	0.7	0.06	-8.26304911287	-12.1384555248	2.09470567532	0.316902726563
0.0	3266905.0	0.0	18900.0	3266905.0	4000000.0	0.0	4.0	2.37	2.21	1.13	0.0499999999997	10.37	0.37	0.72	0.0899999999997	8.42	0.26	2.38	1.59	0.48	AAA578.CD3.location-d.X36.Y5.tile.tissue.png	132	1	2000	132	551ce6d15e2950b2ae3c7c5bdb75ad59	0	0	0	0	0	0	0	0	0	0	0	0	0	/home/dhl_ec/bnelissen/Slides/CD3_manuscript/CD3_slides/AAA578.CD3.location-d/AAA578.CD3.location-d.run1	255	0.7	0.06	0.7	0.06	-8.79537228209	-12.2290400992	0.909663521062	0.28107365625
106.0	3157393.0	64.0	26812.0	3157393.0	4000000.0	1.0	11.0	0.99	1.61	1.08	0.0499999999997	6.68	0.39	1.18	0.13	9.88	0.32	2.2	1.49	0.41	AAA578.CD3.location-d.X36.Y6.tile.tissue.png	133	1	2000	133	4463d8fada7ad725072ffb0b920b955f	0	0	0	0	0	0	0	0	0	0	0	0	0	/home/dhl_ec/bnelissen/Slides/CD3_manuscript/CD3_slides/AAA578.CD3.location-d/AAA578.CD3.location-d.run1	255	0.7	0.06	0.7	0.06	-9.01786061913	-12.1038371372	1.20829066459	0.38509425
2603.0	1237284.0	927.0	17365.0	1237284.0	4000000.0	15.0	6.0	2.64	2.53	1.13	0.0499999999997	6.82	0.37	0.72	0.16	7.38	0.25	2.28	1.48	0.38	AAA578.CD3.location-d.X36.Y7.tile.tissue.png	134	1	2000	134	03135916f35a2d260aa4025537950269	0	0	0	0	0	0	0	0	0	0	0	0	0	/home/dhl_ec/bnelissen/Slides/CD3_manuscript/CD3_slides/AAA578.CD3.location-d/AAA578.CD3.location-d.run1	255	0.7	0.06	0.7	0.06	-8.85503536259	-11.7679084152	1.1172099647	0.391833179687
0.0	90359.0	0.0	2889.0	90359.0	4000000.0	0.0	3.0	3.29	2.89	1.16	0.0600000000004	8.72	0.35	0.77	0.2	5.62	0.13	2.05	1.47	0.35	AAA578.CD3.location-d.X36.Y8.tile.tissue.png	135	1	2000	135	1457df80f4c1dde6440e1a710d7e4c33	0	0	0	0	0	0	0	0	0	0	0	0	0	/home/dhl_ec/bnelissen/Slides/CD3_manuscript/CD3_slides/AAA578.CD3.location-d/AAA578.CD3.location-d.run1	255	0.7	0.06	0.7	0.06	0.0	-11.6276219979	0.723594996763	4.49556632959
0.0	2281.0	0.0	229.0	2281.0	4000000.0	0.0	1.0	2.45	1.12	1.14	0.0599999999999	6.33	0.38	0.9	0.22	5.81	0.14	2.08	1.52	0.35	AAA578.CD3.location-d.X37.Y0.tile.tissue.png	136	1	2000	136	4866c67e2e61364f3438a972b4e0dd6a	0	0	0	0	0	0	0	0	0	0	0	0	0	/home/dhl_ec/bnelissen/Slides/CD3_manuscript/CD3_slides/AAA578.CD3.location-d/AAA578.CD3.location-d.run1	255	0.7	0.06	0.7	0.06	0.0	-12.3204299096	2.61031645591	0.964979151779
120.0	859723.0	75.0	16563.0	859723.0	4000000.0	2.0	9.0	2.27	2.73	1.75	0.0799999999999	11.19	0.63	1.4	0.28	10.95	0.37	3.47	2.31	0.61	AAA578.CD3.location-d.X37.Y1.tile.tissue.png	137	1	2000	137	7d3c987f49c4b8d16812a034f4924c88	0	0	0	0	0	0	0	0	0	0	0	0	0	/home/dhl_ec/bnelissen/Slides/CD3_manuscript/CD3_slides/AAA578.CD3.location-d/AAA578.CD3.location-d.run1	255	0.7	0.06	0.7	0.06	-9.53532304143	-11.707019591	1.43697649841	1.89073978516
1354.0	1426568.0	682.0	27442.0	1426568.0	4000000.0	13.0	23.0	2.92	2.61	1.21	0.0599999999999	6.87	0.38	0.72	0.15	7.54	0.27	2.21	1.48	0.58	AAA578.CD3.location-d.X37.Y2.tile.tissue.png	138	1	2000	138	205a7314f473aaea50b3d63a0b72e451	0	0	0	0	0	0	0	0	0	0	0	0	0	/home/dhl_ec/bnelissen/Slides/CD3_manuscript/CD3_slides/AAA578.CD3.location-d/AAA578.CD3.location-d.run1	255	0.7	0.06	0.7	0.06	-8.92484880743	-11.8819860047	1.79793839326	0.985823984375
1034.0	1085217.0	384.0	33559.0	1085217.0	4000000.0	9.0	28.0	2.31	1.6	1.75	0.0700000000002	9.94	0.58	1.2	0.26	10.11	0.37	3.41	2.3	0.6	AAA578.CD3.location-d.X37.Y3.tile.tissue.png	139	1	2000	139	486df127b8d34d3d3dcbefe9c9db1a64	0	0	0	0	0	0	0	0	0	0	0	0	0	/home/dhl_ec/bnelissen/Slides/CD3_manuscript/CD3_slides/AAA578.CD3.location-d/AAA578.CD3.location-d.run1	255	0.7	0.06	0.7	0.06	-9.25232050943	-12.4821878321	2.1277844721	0.61268475
13498.0	882937.0	5036.0	12128.0	882937.0	4000000.0	92.0	7.0	4.01	1.76	1.76	0.0699999999997	10.11	0.56	1.18	0.27	10.15	0.35	3.39	2.36	0.58	AAA578.CD3.location-d.X37.Y4.tile.tissue.png	140	1	2000	140	46766ef982dcac57cb578ffdb8c05537	0	0	0	0	0	0	0	0	0	0	0	0	0	/home/dhl_ec/bnelissen/Slides/CD3_manuscript/CD3_slides/AAA578.CD3.location-d/AAA578.CD3.location-d.run1	255	0.7	0.06	0.7	0.06	-9.11456648159	-12.1211619153	2.50032123346	0.36172340625
0.0	962440.0	0.0	23587.0	962440.0	4000000.0	0.0	12.0	2.84	2.58	1.94	0.0900000000001	12.22	0.39	0.74	0.179999999999	7.19	0.280000000001	3.74	2.39	0.59	AAA578.CD3.location-d.X37.Y5.tile.tissue.png	141	1	2000	141	98eecfcfef6dd14d58093e9b6676b114	0	0	0	0	0	0	0	0	0	0	0	0	0	/home/dhl_ec/bnelissen/Slides/CD3_manuscript/CD3_slides/AAA578.CD3.location-d/AAA578.CD3.location-d.run1	255	0.7	0.06	0.7	0.06	-7.45927896358	-11.4561670701	1.69013042891	1.54543476563
0.0	259197.0	0.0	4354.0	259197.0	4000000.0	0.0	1.0	1.15	2.15	1.14	0.0599999999995	7.95	0.36	1.0	0.21	6.55	0.27	3.3	2.2	0.78	AAA578.CD3.location-d.X37.Y6.tile.tissue.png	142	1	2000	142	ba174cd4188a89b0955fcac772b920c4	0	0	0	0	0	0	0	0	0	0	0	0	0	/home/dhl_ec/bnelissen/Slides/CD3_manuscript/CD3_slides/AAA578.CD3.location-d/AAA578.CD3.location-d.run1	255	0.7	0.06	0.7	0.06	-8.27686025614	-11.6660750526	2.39353660863	4.10420589404
0.0	341135.0	0.0	5168.0	341135.0	4000000.0	0.0	2.0	1.11	1.42	1.74	0.0799999999999	9.68	0.59	1.38	0.299999999999	8.0	0.15	2.16	1.48	0.37	AAA578.CD3.location-d.X37.Y7.tile.tissue.png	143	1	2000	143	ab1de56d3dc771e908061bdd731a6c6e	0	0	0	0	0	0	0	0	0	0	0	0	0	/home/dhl_ec/bnelissen/Slides/CD3_manuscript/CD3_slides/AAA578.CD3.location-d/AAA578.CD3.location-d.run1	255	0.7	0.06	0.7	0.06	0.0	-12.1143068376	0.292629246852	3.45368185547
0.0	111071.0	0.0	2348.0	111071.0	4000000.0	0.0	3.0	0.710000000001	0.98	1.13	0.0600000000004	6.94	0.360000000001	0.86	0.21	5.72	0.14	2.09	1.53	0.360000000001	AAA578.CD3.location-d.X37.Y8.tile.tissue.png	144	1	2000	144	1b56d1363690897e7c344ca78d99a772	0	0	0	0	0	0	0	0	0	0	0	0	0	/home/dhl_ec/bnelissen/Slides/CD3_manuscript/CD3_slides/AAA578.CD3.location-d/AAA578.CD3.location-d.run1	255	0.7	0.06	0.7	0.06	0.0	-12.239798769	0.278674877021	2.72813606055
341.0	136559.0	172.0	4511.0	136559.0	4000000.0	4.0	3.0	0.82	1.07	1.13	0.0599999999995	6.99	0.35	0.82	0.21	6.52	0.2	2.08	1.53	0.36	AAA578.CD3.location-d.X38.Y3.tile.tissue.png	145	1	2000	145	ae2a4fe13db7cdbc7ad103a3ca3af549	0	0	0	0	0	0	0	0	0	0	0	0	0	/home/dhl_ec/bnelissen/Slides/CD3_manuscript/CD3_slides/AAA578.CD3.location-d/AAA578.CD3.location-d.run1	255	0.7	0.06	0.7	0.06	-8.65929227138	-12.5725191865	2.38216945702	2.20945004297
1519.0	247688.0	499.0	5860.0	247688.0	4000000.0	10.0	3.0	0.780000000001	1.1	1.07	0.0600000000004	6.66	0.37	0.809999999999	0.21	7.04	0.219999999999	2.16	1.53	0.570000000001	AAA578.CD3.location-d.X38.Y4.tile.tissue.png	146	1	2000	146	644672ca3ac6a229bf3619ba9a88f7b6	0	0	0	0	0	0	0	0	0	0	0	0	0	/home/dhl_ec/bnelissen/Slides/CD3_manuscript/CD3_slides/AAA578.CD3.location-d/AAA578.CD3.location-d.run1	255	0.7	0.06	0.7	0.06	-9.16166745949	-12.4200211977	1.74082474383	1.7731939082
0.0	0.0	0.0	0.0	0.0	4000000.0	0.0	0.0	1.54	1.78	1.16	0.0600000000004	5.55	0.29	0.9	0.22	4.68	0.13	2.01	1.53	0.5	AAA578.CD3.location-d.X38.Y5.tile.tissue.png	147	1	2000	147	a337bcbc2a445b7990e9a344be691637	0	0	0	0	0	0	0	0	0	0	0	0	0	/home/dhl_ec/bnelissen/Slides/CD3_manuscript/CD3_slides/AAA578.CD3.location-d/AAA578.CD3.location-d.run1	255	1.0	0.06	1.0	0.06	0.0	0.0	0.0	2.69522
0.0	74697.0	0.0	1582.0	74697.0	4000000.0	0.0	1.0	1.36	2.76	1.74	0.0799999999999	9.63	0.549999999999	1.39	0.31	7.87	0.22	3.12	2.29	0.81	AAA578.CD3.location-d.X38.Y9.tile.tissue.png	148	1	2000	148	682cdb54d79ef702af5e289a838f2291	0	0	0	0	0	0	0	0	0	0	0	0	0	/home/dhl_ec/bnelissen/Slides/CD3_manuscript/CD3_slides/AAA578.CD3.location-d/AAA578.CD3.location-d.run1	255	0.7	0.06	0.7	0.06	0.0	-12.2441655528	0.62623002137	1.68196134912
0.0	272807.0	0.0	4274.0	272807.0	3990000.0	0.0	1.0	1.7	2.42	1.16	0.0500000000002	6.73	0.37	0.890000000001	0.21	5.91	0.150000000001	2.14	1.6	0.63	AAA578.CD3.location-d.X4.Y17.tile.tissue.png	149	1	2000	149	4205c7dd730ac6e4ea7e6ac0948995d4	0	0	0	0	0	0	0	0	0	0	0	0	0	/home/dhl_ec/bnelissen/Slides/CD3_manuscript/CD3_slides/AAA578.CD3.location-d/AAA578.CD3.location-d.run1	255	0.7	0.06	0.7	0.06	0.0	-11.4840554176	4.66873513143	0.197987082942
0.0	273451.0	0.0	4278.0	273451.0	3990000.0	0.0	1.0	1.25	2.04	1.83	0.0799999999999	9.46	0.559999999999	1.41	0.3	8.11	0.23	3.14	2.3	0.71	AAA578.CD3.location-d.X5.Y17.tile.tissue.png	150	1	2000	150	954ba24c66f4c3b6c513fb4d75244c4b	0	0	0	0	0	0	0	0	0	0	0	0	0	/home/dhl_ec/bnelissen/Slides/CD3_manuscript/CD3_slides/AAA578.CD3.location-d/AAA578.CD3.location-d.run1	255	0.7	0.06	0.7	0.06	0.0	-11.4284231324	4.75350931245	0.196622395833
[truncated: 2 more columns]
