# Supplementary material for: SlideToolkit: An Assistive Toolset for the Histological Quantification of Whole Slide Images
Source: PLoS One. 2014 Nov 5;9(11):e110289. doi: 10.1371/journal.pone.0110289 (PMC4220929; doi:10.1371/journal.pone.0110289)
Supplement: RawData S1 — ICC and BlandAltman plot - measurements and r-script.zip. Measurements of Run1 and Run2, including the code for the calculation of the intraclass correlation coefficient (ICC) and the code for the Bland and Altman plot. (ZIP) [file pone.0110289.s003.zip › cellprofiler.measurements/run1.3efab0ad1bb6f3c1e465d57c0e95bc5d.DefaultOUT_Image.csv]

AreaOccupied_AreaOccupied_DAB_Nuclei	AreaOccupied_AreaOccupied_Tissue	AreaOccupied_Perimeter_DAB_Nuclei	AreaOccupied_Perimeter_Tissue	AreaOccupied_TotalArea_DAB_Nuclei	AreaOccupied_TotalArea_Tissue	Count_DAB_Nuclei	Count_Tissue	ExecutionTime_01LoadImages	ExecutionTime_02ColorToGray	ExecutionTime_03Smooth	ExecutionTime_04ImageMath	ExecutionTime_05IdentifyPrimaryObjects	ExecutionTime_06MeasureImageAreaOccupied	ExecutionTime_07UnmixColors	ExecutionTime_08MaskImage	ExecutionTime_09IdentifyPrimaryObjects	ExecutionTime_10MeasureImageAreaOccupied	ExecutionTime_11OverlayOutlines	ExecutionTime_12OverlayOutlines	ExecutionTime_13SaveImages	FileName_Original	Group_Index	Group_Number	Height_Original	ImageNumber	MD5Digest_Original	ModuleError_01LoadImages	ModuleError_02ColorToGray	ModuleError_03Smooth	ModuleError_04ImageMath	ModuleError_05IdentifyPrimaryObjects	ModuleError_06MeasureImageAreaOccupied	ModuleError_07UnmixColors	ModuleError_08MaskImage	ModuleError_09IdentifyPrimaryObjects	ModuleError_10MeasureImageAreaOccupied	ModuleError_11OverlayOutlines	ModuleError_12OverlayOutlines	ModuleError_13SaveImages	PathName_Original	Scaling_Original	Threshold_FinalThreshold_DAB_Nuclei	Threshold_FinalThreshold_Tissue	Threshold_OrigThreshold_DAB_Nuclei	Threshold_OrigThreshold_Tissue	Threshold_SumOfEntropies_DAB_Nuclei	Threshold_SumOfEntropies_Tissue	Threshold_WeightedVariance_DAB_Nuclei	Threshold_WeightedVariance_Tissue
0.0	9986.0	0.0	464.0	9986.0	4000000.0	0.0	1.0	1.99	1.94	1.1	0.05	6.22	0.35	0.72	0.2	5.7	0.13	1.92	1.44	1.39	AAA593.CD3.location-b.X0.Y0.tile.tissue.png	1	1	2000	1	5d819c8f0d5d80923f013a1dd50ea620	0	0	0	0	0	0	0	0	0	0	0	0	0	/home/dhl_ec/bnelissen/Slides/CD3_manuscript/CD3_slides/AAA593.CD3.location-b/AAA593.CD3.location-b.run1	255	0.7	0.06	0.7	0.06	0.0	-10.689098975	0.0397808427159	5.5718136586
5767.0	505958.0	2327.0	13046.0	505958.0	4000000.0	44.0	7.0	2.75	1.31	1.05	0.05	6.3	0.35	0.69	0.17	6.77	0.21	2.04	1.44	1.04	AAA593.CD3.location-b.X0.Y1.tile.tissue.png	2	1	2000	2	69fc675c629d16606a7ce3be3c9dfad6	0	0	0	0	0	0	0	0	0	0	0	0	0	/home/dhl_ec/bnelissen/Slides/CD3_manuscript/CD3_slides/AAA593.CD3.location-b/AAA593.CD3.location-b.run1	255	0.7	0.06	0.7	0.06	-9.78607391885	-11.7785787651	3.70445801001	0.796712324219
381.0	676606.0	202.0	6687.0	676606.0	4000000.0	5.0	1.0	1.53	1.27	1.2	0.07	6.84	0.34	0.68	0.17	6.91	0.23	2.03	1.44	0.67	AAA593.CD3.location-b.X0.Y2.tile.tissue.png	3	1	2000	3	da982c73006a5bb68be989e0b77bc810	0	0	0	0	0	0	0	0	0	0	0	0	0	/home/dhl_ec/bnelissen/Slides/CD3_manuscript/CD3_slides/AAA593.CD3.location-b/AAA593.CD3.location-b.run1	255	0.7	0.06	0.7	0.06	-9.3981113379	-11.1914508967	2.6046703864	0.774705388672
0.0	5562.0	0.0	360.0	5562.0	4000000.0	0.0	1.0	1.54	2.3	1.23	0.05	6.28	0.35	0.69	0.21	5.65	0.13	2.17	1.49	0.38	AAA593.CD3.location-b.X0.Y3.tile.tissue.png	4	1	2000	4	8eed14255868948a5958be1d70d9b913	0	0	0	0	0	0	0	0	0	0	0	0	0	/home/dhl_ec/bnelissen/Slides/CD3_manuscript/CD3_slides/AAA593.CD3.location-b/AAA593.CD3.location-b.run1	255	0.7	0.06	0.7	0.06	0.0	-11.6651404681	3.4615569377	1.50906825134
61.0	12203.0	34.0	678.0	12203.0	4000000.0	1.0	2.0	0.86	1.72	1.09	0.05	6.51	0.35	0.68	0.2	6.41	0.2	1.95	1.48	0.42	AAA593.CD3.location-b.X0.Y4.tile.tissue.png	5	1	2000	5	cb08a44ca1ed50c1e4110e1e35ceb60c	0	0	0	0	0	0	0	0	0	0	0	0	0	/home/dhl_ec/bnelissen/Slides/CD3_manuscript/CD3_slides/AAA593.CD3.location-b/AAA593.CD3.location-b.run1	255	0.7	0.06	0.7	0.06	-9.18365038978	-11.3510162251	2.97006014885	0.706417213867
0.0	0.0	0.0	0.0	0.0	4000000.0	0.0	0.0	2.2	2.22	1.26	0.05	5.71	0.27	0.68	0.19	4.51	0.12	1.87	1.45	0.55	AAA593.CD3.location-b.X0.Y5.tile.tissue.png	6	1	2000	6	215616794dc4d266b3ab84362279e0a3	0	0	0	0	0	0	0	0	0	0	0	0	0	/home/dhl_ec/bnelissen/Slides/CD3_manuscript/CD3_slides/AAA593.CD3.location-b/AAA593.CD3.location-b.run1	255	1.0	0.06	1.0	0.06	0.0	-10.913867497	0.0	1.40104842046
0.0	3599.0	0.0	268.0	3599.0	1690000.0	0.0	1.0	1.89	0.94	0.47	0.02	2.65	0.15	0.32	0.08	2.21	0.06	0.81	0.6	0.29	AAA593.CD3.location-b.X0.Y6.tile.tissue.png	7	1	2000	7	d33774a94ab39ec6539eeba1e030eb9c	0	0	0	0	0	0	0	0	0	0	0	0	0	/home/dhl_ec/bnelissen/Slides/CD3_manuscript/CD3_slides/AAA593.CD3.location-b/AAA593.CD3.location-b.run1	255	0.7	0.06	0.7	0.06	0.0	-11.475089464	0.163996801141	8.00770510015
0.0	4127.0	0.0	368.0	4127.0	4000000.0	0.0	1.0	1.85	1.81	1.07	0.05	6.43	0.39	0.7	0.2	5.71	0.21	1.94	1.43	0.58	AAA593.CD3.location-b.X1.Y0.tile.tissue.png	8	1	2000	8	9add30948ae053eafafe98470484bf8e	0	0	0	0	0	0	0	0	0	0	0	0	0	/home/dhl_ec/bnelissen/Slides/CD3_manuscript/CD3_slides/AAA593.CD3.location-b/AAA593.CD3.location-b.run1	255	0.7	0.06	0.7	0.06	0.0	-10.3784737017	0.0687131555889	2.94287721511
28637.0	2472391.0	11320.0	16782.0	2472391.0	4000000.0	209.0	3.0	3.59	2.77	1.21	0.05	7.83	0.35	0.68	0.14	8.28	0.3	2.11	1.44	0.43	AAA593.CD3.location-b.X1.Y1.tile.tissue.png	9	1	2000	9	1124eed4faa2e6b381be3a74a086592f	0	0	0	0	0	0	0	0	0	0	0	0	0	/home/dhl_ec/bnelissen/Slides/CD3_manuscript/CD3_slides/AAA593.CD3.location-b/AAA593.CD3.location-b.run1	255	0.7	0.06	0.7	0.06	-9.9163811669	-12.0367630694	3.414528809	0.445899859375
1788.0	2330484.0	876.0	12283.0	2330484.0	4000000.0	19.0	2.0	1.56	3.26	1.08	0.04	8.35	0.38	0.72	0.15	8.26	0.28	2.13	1.45	0.49	AAA593.CD3.location-b.X1.Y2.tile.tissue.png	10	1	2000	10	e3551e3ed1ece272da44976dc84a4448	0	0	0	0	0	0	0	0	0	0	0	0	0	/home/dhl_ec/bnelissen/Slides/CD3_manuscript/CD3_slides/AAA593.CD3.location-b/AAA593.CD3.location-b.run1	255	0.7	0.06	0.7	0.06	-9.2506787063	-11.2560197259	2.15400928143	0.22261484375
0.0	1415611.0	0.0	8067.0	1415611.0	4000000.0	0.0	1.0	1.1	2.07	1.07	0.03	5.99	0.53	0.74	0.14	6.22	0.17	2.08	1.44	0.6	AAA593.CD3.location-b.X1.Y3.tile.tissue.png	11	1	2000	11	65568970b36de51b90f3f52a5a255e5e	0	0	0	0	0	0	0	0	0	0	0	0	0	/home/dhl_ec/bnelissen/Slides/CD3_manuscript/CD3_slides/AAA593.CD3.location-b/AAA593.CD3.location-b.run1	255	0.7	0.06	0.7	0.06	0.0	-10.9608151408	2.07088723526	0.186790484375
808.0	1750647.0	289.0	15429.0	1750647.0	4000000.0	6.0	4.0	2.63	2.53	1.06	0.04	6.3	0.35	0.69	0.12	7.44	0.26	2.11	1.44	0.4	AAA593.CD3.location-b.X1.Y4.tile.tissue.png	12	1	2000	12	3ace59b9bd5dc95cd17fc8e2c062973d	0	0	0	0	0	0	0	0	0	0	0	0	0	/home/dhl_ec/bnelissen/Slides/CD3_manuscript/CD3_slides/AAA593.CD3.location-b/AAA593.CD3.location-b.run1	255	0.7	0.06	0.7	0.06	-9.29291061786	-11.1824075687	2.78034609909	0.350487742188
0.0	604170.0	0.0	7318.0	604170.0	4000000.0	0.0	3.0	2.13	2.42	1.06	0.04	6.64	0.36	0.7	0.18	6.77	0.16	2.03	1.44	0.35	AAA593.CD3.location-b.X1.Y5.tile.tissue.png	13	1	2000	13	c3d86b69f5ebcefe0f9d3dc077ecf78f	0	0	0	0	0	0	0	0	0	0	0	0	0	/home/dhl_ec/bnelissen/Slides/CD3_manuscript/CD3_slides/AAA593.CD3.location-b/AAA593.CD3.location-b.run1	255	0.7	0.06	0.7	0.06	-8.26722166095	-11.3190182903	3.28800759117	0.245949386719
0.0	0.0	0.0	0.0	0.0	1690000.0	0.0	0.0	1.69	0.91	0.5	0.02	2.77	0.12	0.31	0.09	2.18	0.06	0.84	0.62	0.16	AAA593.CD3.location-b.X1.Y6.tile.tissue.png	14	1	2000	14	3cb52291fc60c53a82f6ea786bf7f0c6	0	0	0	0	0	0	0	0	0	0	0	0	0	/home/dhl_ec/bnelissen/Slides/CD3_manuscript/CD3_slides/AAA593.CD3.location-b/AAA593.CD3.location-b.run1	255	1.0	0.06	1.0	0.06	0.0	-10.3488538631	0.0	9.67310571955
0.0	0.0	0.0	0.0	0.0	4000000.0	0.0	0.0	1.29	1.96	1.09	0.05	6.51	0.43	0.97	0.21	4.45	0.12	1.87	1.44	0.35	AAA593.CD3.location-b.X10.Y1.tile.tissue.png	15	1	2000	15	6235e67cae5fedc005561e4b4ab15f27	0	0	0	0	0	0	0	0	0	0	0	0	0	/home/dhl_ec/bnelissen/Slides/CD3_manuscript/CD3_slides/AAA593.CD3.location-b/AAA593.CD3.location-b.run1	255	1.0	0.06	1.0	0.06	0.0	-10.5389867349	0.0	2.28510288393
3837.0	1220797.0	1761.0	33095.0	1220797.0	4000000.0	39.0	23.0	2.9	2.24	1.08	0.04	6.37	0.35	0.68	0.14	7.32	0.24	2.13	1.45	0.4	AAA593.CD3.location-b.X10.Y2.tile.tissue.png	16	1	2000	16	afd007de9da42fa3a9cabef9223a98bd	0	0	0	0	0	0	0	0	0	0	0	0	0	/home/dhl_ec/bnelissen/Slides/CD3_manuscript/CD3_slides/AAA593.CD3.location-b/AAA593.CD3.location-b.run1	255	0.7	0.06	0.7	0.06	-9.46259414006	-11.8781193323	3.77635660101	0.368876171875
3327.0	3533326.0	1539.0	24526.0	3533326.0	4000000.0	36.0	12.0	2.04	2.29	1.1	0.05	8.79	0.37	0.73	0.07	9.06	0.33	2.13	1.44	0.43	AAA593.CD3.location-b.X10.Y3.tile.tissue.png	17	1	2000	17	aa02fb014d4d19cf13004c70e2cbcee5	0	0	0	0	0	0	0	0	0	0	0	0	0	/home/dhl_ec/bnelissen/Slides/CD3_manuscript/CD3_slides/AAA593.CD3.location-b/AAA593.CD3.location-b.run1	255	0.7	0.06	0.7	0.06	-9.5804452151	-12.4137320862	3.1669636008	0.266011921875
5759.0	3954019.0	2730.0	10162.0	3954019.0	4000000.0	64.0	1.0	2.43	1.7	1.08	0.04	6.69	0.34	0.68	0.05	8.93	0.34	2.05	1.44	0.47	AAA593.CD3.location-b.X10.Y4.tile.tissue.png	18	1	2000	18	76c8633b07ec87633e13c70125c4c380	0	0	0	0	0	0	0	0	0	0	0	0	0	/home/dhl_ec/bnelissen/Slides/CD3_manuscript/CD3_slides/AAA593.CD3.location-b/AAA593.CD3.location-b.run1	255	0.7	0.06	0.7	0.06	-9.13958445332	-12.145469624	1.61254742702	0.125087774414
351.0	3409999.0	133.0	8222.0	3409999.0	4000000.0	3.0	1.0	2.03	2.33	1.4	0.04	8.55	0.35	0.7	0.08	8.77	0.32	2.06	1.43	0.39	AAA593.CD3.location-b.X10.Y5.tile.tissue.png	19	1	2000	19	a19450fc36e8653978ccda6955cbfdf3	0	0	0	0	0	0	0	0	0	0	0	0	0	/home/dhl_ec/bnelissen/Slides/CD3_manuscript/CD3_slides/AAA593.CD3.location-b/AAA593.CD3.location-b.run1	255	0.7	0.06	0.7	0.06	-9.13753224739	-10.7651016463	1.18532424325	0.139277164062
0.0	0.0	0.0	0.0	0.0	1690000.0	0.0	0.0	1.97	2.3	0.51	0.02	2.22	0.12	0.28	0.08	1.75	0.05	0.79	0.59	0.18	AAA593.CD3.location-b.X10.Y6.tile.tissue.png	20	1	2000	20	e6d70974316784f31d3623a232fdd86c	0	0	0	0	0	0	0	0	0	0	0	0	0	/home/dhl_ec/bnelissen/Slides/CD3_manuscript/CD3_slides/AAA593.CD3.location-b/AAA593.CD3.location-b.run1	255	1.0	0.06	1.0	0.06	0.0	0.0	0.0	2.20821760355
786.0	447109.0	359.0	4408.0	447109.0	4000000.0	8.0	1.0	2.04	1.75	1.32	0.06	6.63	0.38	0.69	0.18	6.74	0.22	1.98	1.44	1.0	AAA593.CD3.location-b.X11.Y1.tile.tissue.png	21	1	2000	21	a2015eb7c20e1cf629f5d3ea7be45de1	0	0	0	0	0	0	0	0	0	0	0	0	0	/home/dhl_ec/bnelissen/Slides/CD3_manuscript/CD3_slides/AAA593.CD3.location-b/AAA593.CD3.location-b.run1	255	0.7	0.06	0.7	0.06	-9.32236637255	-11.5786816883	3.27935006221	1.1802094668
2812.0	2813630.0	1411.0	33004.0	2813630.0	4000000.0	37.0	17.0	2.25	2.52	1.38	0.04	9.32	0.37	0.69	0.1	8.95	0.4	2.14	1.44	0.56	AAA593.CD3.location-b.X11.Y2.tile.tissue.png	22	1	2000	22	7b1d118acfefd8c8ee89ab2ce4ae8647	0	0	0	0	0	0	0	0	0	0	0	0	0	/home/dhl_ec/bnelissen/Slides/CD3_manuscript/CD3_slides/AAA593.CD3.location-b/AAA593.CD3.location-b.run1	255	0.7	0.06	0.7	0.06	-9.53569073268	-12.0655065951	3.55232634457	0.42415278125
34765.0	3114489.0	13172.0	24919.0	3114489.0	4000000.0	256.0	17.0	2.54	2.81	1.08	0.04	6.81	0.35	0.68	0.0799999999999	8.72	0.31	2.23	1.53	0.61	AAA593.CD3.location-b.X11.Y3.tile.tissue.png	23	1	2000	23	e591cbf4abc20ee4ff76eae7aa74ca92	0	0	0	0	0	0	0	0	0	0	0	0	0	/home/dhl_ec/bnelissen/Slides/CD3_manuscript/CD3_slides/AAA593.CD3.location-b/AAA593.CD3.location-b.run1	255	0.7	0.06	0.7	0.06	-9.57637433479	-12.6030062203	2.86294569904	0.471501265625
28197.0	3796533.0	11511.0	13736.0	3796533.0	4000000.0	264.0	3.0	1.44	1.79	1.07	0.04	6.58	0.35	0.69	0.0600000000001	9.19	0.35	2.07	1.44	0.59	AAA593.CD3.location-b.X11.Y4.tile.tissue.png	24	1	2000	24	5ee7986e5d0ca4a414565a835f2008bc	0	0	0	0	0	0	0	0	0	0	0	0	0	/home/dhl_ec/bnelissen/Slides/CD3_manuscript/CD3_slides/AAA593.CD3.location-b/AAA593.CD3.location-b.run1	255	0.7	0.06	0.7	0.06	-9.56640348121	-12.2992974827	2.14652669241	0.249147511719
86.0	3194479.0	36.0	8588.0	3194479.0	4000000.0	1.0	1.0	2.86	1.68	1.07	0.0400000000001	6.26	0.34	0.69	0.08	8.57	0.31	2.05	1.43	0.39	AAA593.CD3.location-b.X11.Y5.tile.tissue.png	25	1	2000	25	bc0417a02e4964f5bd482547048ef15a	0	0	0	0	0	0	0	0	0	0	0	0	0	/home/dhl_ec/bnelissen/Slides/CD3_manuscript/CD3_slides/AAA593.CD3.location-b/AAA593.CD3.location-b.run1	255	0.7	0.06	0.7	0.06	-8.96118674857	-11.9354493564	1.90632017171	0.184082609375
0.0	0.0	0.0	0.0	0.0	1690000.0	0.0	0.0	0.37	0.49	0.52	0.02	2.35	0.12	0.29	0.0799999999999	2.15	0.05	0.78	0.6	0.17	AAA593.CD3.location-b.X11.Y6.tile.tissue.png	26	1	2000	26	7bfea9382edcb2fd879c6a2b3a13fe84	0	0	0	0	0	0	0	0	0	0	0	0	0	/home/dhl_ec/bnelissen/Slides/CD3_manuscript/CD3_slides/AAA593.CD3.location-b/AAA593.CD3.location-b.run1	255	1.0	0.06	1.0	0.06	0.0	0.0	0.0	4.89603106509
2328.0	781071.0	1051.0	13641.0	781071.0	4000000.0	24.0	11.0	0.83	1.38	1.1	0.05	6.86	0.38	0.82	0.19	7.09	0.23	2.02	1.45	0.39	AAA593.CD3.location-b.X12.Y1.tile.tissue.png	27	1	2000	27	9659fb9b80ce8b096bb58843c22bd8a8	0	0	0	0	0	0	0	0	0	0	0	0	0	/home/dhl_ec/bnelissen/Slides/CD3_manuscript/CD3_slides/AAA593.CD3.location-b/AAA593.CD3.location-b.run1	255	0.7	0.06	0.7	0.06	-9.64638126216	-12.0659384203	3.56917483143	1.76734645703
69225.0	3300398.0	24891.0	35063.0	3300398.0	4000000.0	485.0	14.0	0.88	1.41	1.06	0.04	6.96	0.37	0.86	0.08	9.44	0.32	2.2	1.44	0.4	AAA593.CD3.location-b.X12.Y2.tile.tissue.png	28	1	2000	28	28fbe29c023e22655923a20ec32a1f2d	0	0	0	0	0	0	0	0	0	0	0	0	0	/home/dhl_ec/bnelissen/Slides/CD3_manuscript/CD3_slides/AAA593.CD3.location-b/AAA593.CD3.location-b.run1	255	0.7	0.06	0.7	0.06	-9.77351512027	-12.5785780181	3.17220282168	0.546804265625
27999.0	3942590.0	10796.0	9699.0	3942590.0	4000000.0	220.0	1.0	0.96	1.52	1.1	0.05	6.53	0.37	0.7	0.0600000000001	9.53	0.34	2.13	1.45	0.41	AAA593.CD3.location-b.X12.Y3.tile.tissue.png	29	1	2000	29	d4fdf077ba8bb1972916148d386d693c	0	0	0	0	0	0	0	0	0	0	0	0	0	/home/dhl_ec/bnelissen/Slides/CD3_manuscript/CD3_slides/AAA593.CD3.location-b/AAA593.CD3.location-b.run1	255	0.7	0.06	0.7	0.06	-9.40094376328	-12.5771083421	1.65467223339	0.301720334961
1179.0	2570046.0	611.0	23313.0	2570046.0	4000000.0	16.0	3.0	0.88	1.1	1.12	0.04	6.1	0.35	0.69	0.11	8.05	0.29	2.12	1.45	0.39	AAA593.CD3.location-b.X12.Y4.tile.tissue.png	30	1	2000	30	27dcad5629f844993fc6a9108ccc393f	0	0	0	0	0	0	0	0	0	0	0	0	0	/home/dhl_ec/bnelissen/Slides/CD3_manuscript/CD3_slides/AAA593.CD3.location-b/AAA593.CD3.location-b.run1	255	0.7	0.06	0.7	0.06	-9.1819070965	-11.8241320146	2.42298474273	0.2390924375
0.0	426308.0	0.0	6434.0	426308.0	4000000.0	0.0	5.0	0.75	0.95	1.08	0.04	6.16	0.34	0.68	0.18	5.96	0.14	2.0	1.44	0.35	AAA593.CD3.location-b.X12.Y5.tile.tissue.png	31	1	2000	31	b33c26d80bd72d26dfb5ee4e949c5aea	0	0	0	0	0	0	0	0	0	0	0	0	0	/home/dhl_ec/bnelissen/Slides/CD3_manuscript/CD3_slides/AAA593.CD3.location-b/AAA593.CD3.location-b.run1	255	0.7	0.06	0.7	0.06	-8.85342807058	-11.860212721	2.51460546897	0.151322847656
0.0	0.0	0.0	0.0	0.0	1690000.0	0.0	0.0	0.43	0.44	0.46	0.02	2.2	0.12	0.3	0.0799999999999	1.97	0.0500000000001	0.76	0.58	0.16	AAA593.CD3.location-b.X12.Y6.tile.tissue.png	32	1	2000	32	4b5e559504e3238503746a7442a366a4	0	0	0	0	0	0	0	0	0	0	0	0	0	/home/dhl_ec/bnelissen/Slides/CD3_manuscript/CD3_slides/AAA593.CD3.location-b/AAA593.CD3.location-b.run1	255	1.0	0.06	1.0	0.06	0.0	0.0	0.0	11.1417514793
103.0	103813.0	47.0	5588.0	103813.0	4000000.0	1.0	8.0	0.72	0.95	1.07	0.0500000000001	5.96	0.34	0.71	0.18	6.2	0.19	1.92	1.39	0.34	AAA593.CD3.location-b.X13.Y1.tile.tissue.png	33	1	2000	33	ccce17a22b30be857d015e41fd0c8501	0	0	0	0	0	0	0	0	0	0	0	0	0	/home/dhl_ec/bnelissen/Slides/CD3_manuscript/CD3_slides/AAA593.CD3.location-b/AAA593.CD3.location-b.run1	255	0.7	0.06	0.7	0.06	-9.07411062113	-12.3120049998	4.46198397839	2.75103279297
1523.0	2140040.0	660.0	16369.0	2140040.0	4000000.0	14.0	9.0	0.94	1.0	1.06	0.04	6.48	0.34	0.67	0.12	7.6	0.27	2.05	1.39	0.37	AAA593.CD3.location-b.X13.Y2.tile.tissue.png	34	1	2000	34	ed0407382f1f0081710761bffed4f56d	0	0	0	0	0	0	0	0	0	0	0	0	0	/home/dhl_ec/bnelissen/Slides/CD3_manuscript/CD3_slides/AAA593.CD3.location-b/AAA593.CD3.location-b.run1	255	0.7	0.06	0.7	0.06	-9.45936212672	-11.2761548379	1.85658794209	0.247718523438
398.0	3999830.0	203.0	8036.0	3999830.0	4000000.0	5.0	1.0	0.86	1.05	1.05	0.03	5.87	0.33	0.65	0.05	8.63	0.33	2.01	1.4	0.38	AAA593.CD3.location-b.X13.Y3.tile.tissue.png	35	1	2000	35	f19cf690082bd34650152f210e523e79	0	0	0	0	0	0	0	0	0	0	0	0	0	/home/dhl_ec/bnelissen/Slides/CD3_manuscript/CD3_slides/AAA593.CD3.location-b/AAA593.CD3.location-b.run1	255	0.7	0.06	0.7	0.06	-8.51490010362	-12.3942378805	1.18934376198	0.183236979309
232.0	2568359.0	117.0	16138.0	2568359.0	4000000.0	3.0	1.0	0.79	1.0	1.04	0.04	5.98	0.34	0.67	0.0999999999999	7.69	0.28	2.07	1.38	0.37	AAA593.CD3.location-b.X13.Y4.tile.tissue.png	36	1	2000	36	6fb5ccc1e1ab6181b50efaf7d90c9070	0	0	0	0	0	0	0	0	0	0	0	0	0	/home/dhl_ec/bnelissen/Slides/CD3_manuscript/CD3_slides/AAA593.CD3.location-b/AAA593.CD3.location-b.run1	255	0.7	0.06	0.7	0.06	-9.14842773368	-12.3223208717	2.17268325887	0.216984085937
0.0	7304.0	0.0	671.0	7304.0	4000000.0	0.0	2.0	0.94	0.97	1.01	0.04	6.44	0.35	0.7	0.2	6.16	0.13	1.96	1.44	0.35	AAA593.CD3.location-b.X13.Y5.tile.tissue.png	37	1	2000	37	28303e1123329e4dcf6280568f5b155c	0	0	0	0	0	0	0	0	0	0	0	0	0	/home/dhl_ec/bnelissen/Slides/CD3_manuscript/CD3_slides/AAA593.CD3.location-b/AAA593.CD3.location-b.run1	255	0.7	0.06	0.7	0.06	-7.66091080921	-12.3309883981	3.64783754013	0.104505404358
0.0	0.0	0.0	0.0	0.0	1690000.0	0.0	0.0	0.34	0.4	0.46	0.03	2.41	0.12	0.32	0.08	1.71	0.05	0.76	0.57	0.15	AAA593.CD3.location-b.X13.Y6.tile.tissue.png	38	1	2000	38	781b9a5a30db3245e4bc6f2aec4ef30f	0	0	0	0	0	0	0	0	0	0	0	0	0	/home/dhl_ec/bnelissen/Slides/CD3_manuscript/CD3_slides/AAA593.CD3.location-b/AAA593.CD3.location-b.run1	255	1.0	0.06	1.0	0.06	0.0	0.0	0.0	11.9863159763
0.0	0.0	0.0	0.0	0.0	4000000.0	0.0	0.0	0.66	0.95	1.04	0.05	5.86	0.27	0.77	0.19	4.33	0.12	1.87	1.39	0.31	AAA593.CD3.location-b.X14.Y1.tile.tissue.png	39	1	2000	39	8e156d6d6d9ed4f947a604029fb0d82a	0	0	0	0	0	0	0	0	0	0	0	0	0	/home/dhl_ec/bnelissen/Slides/CD3_manuscript/CD3_slides/AAA593.CD3.location-b/AAA593.CD3.location-b.run1	255	1.0	0.06	1.0	0.06	0.0	-11.4748621373	0.0	4.77717100859
166.0	96412.0	88.0	1868.0	96412.0	4000000.0	3.0	2.0	1.52	0.88	1.04	0.0400000000001	6.34	0.35	0.7	0.21	6.57	0.22	2.0	1.45	0.35	AAA593.CD3.location-b.X14.Y2.tile.tissue.png	40	1	2000	40	45304f818f7d3aed29599c0e2cc0d424	0	0	0	0	0	0	0	0	0	0	0	0	0	/home/dhl_ec/bnelissen/Slides/CD3_manuscript/CD3_slides/AAA593.CD3.location-b/AAA593.CD3.location-b.run1	255	0.7	0.06	0.7	0.06	-8.97708643218	-10.8610933046	1.40136791301	0.796704011475
123.0	2163728.0	55.0	20344.0	2163728.0	4000000.0	1.0	13.0	0.81	1.05	1.11	0.04	6.66	0.36	0.7	0.13	7.98	0.28	2.14	1.44	0.54	AAA593.CD3.location-b.X14.Y3.tile.tissue.png	41	1	2000	41	d181d38ed23b31604637c2f6728c482e	0	0	0	0	0	0	0	0	0	0	0	0	0	/home/dhl_ec/bnelissen/Slides/CD3_manuscript/CD3_slides/AAA593.CD3.location-b/AAA593.CD3.location-b.run1	255	0.7	0.06	0.7	0.06	-8.79004117978	-11.5875663887	1.80310238929	0.279430351563
825.0	665549.0	402.0	18034.0	665549.0	4000000.0	8.0	12.0	0.91	0.98	1.07	0.05	6.15	0.34	0.67	0.16	6.52	0.21	1.96	1.4	0.48	AAA593.CD3.location-b.X14.Y4.tile.tissue.png	42	1	2000	42	ce07ed1a442dd3c72ab0cbbef3240a5b	0	0	0	0	0	0	0	0	0	0	0	0	0	/home/dhl_ec/bnelissen/Slides/CD3_manuscript/CD3_slides/AAA593.CD3.location-b/AAA593.CD3.location-b.run1	255	0.7	0.06	0.7	0.06	-9.0488656576	-11.463068972	2.17913488722	0.948438617187
0.0	0.0	0.0	0.0	0.0	4000000.0	0.0	0.0	0.65	0.84	1.07	0.0699999999999	5.6	0.28	0.78	0.2	4.63	0.13	1.89	1.5	0.49	AAA593.CD3.location-b.X14.Y5.tile.tissue.png	43	1	2000	43	f7acd430f4e8ba0aa0423b671d0a4919	0	0	0	0	0	0	0	0	0	0	0	0	0	/home/dhl_ec/bnelissen/Slides/CD3_manuscript/CD3_slides/AAA593.CD3.location-b/AAA593.CD3.location-b.run1	255	1.0	0.06	1.0	0.06	0.0	0.0	0.0	10.263699
0.0	0.0	0.0	0.0	0.0	1690000.0	0.0	0.0	0.32	0.39	0.46	0.02	2.16	0.11	0.31	0.0799999999999	1.74	0.05	0.78	0.59	0.15	AAA593.CD3.location-b.X14.Y6.tile.tissue.png	44	1	2000	44	ffc52fc2a838da3d2282aa6fd63a2856	0	0	0	0	0	0	0	0	0	0	0	0	0	/home/dhl_ec/bnelissen/Slides/CD3_manuscript/CD3_slides/AAA593.CD3.location-b/AAA593.CD3.location-b.run1	255	1.0	0.06	1.0	0.06	0.0	0.0	0.0	6.73732485207
100.0	3516.0	44.0	370.0	3516.0	3916000.0	1.0	2.0	0.82	0.87	1.04	0.0500000000001	5.78	0.34	0.73	0.19	5.79	0.19	1.83	1.36	0.58	AAA593.CD3.location-b.X15.Y2.tile.tissue.png	45	1	1958	45	5a553101e88b27fef05cdfc5c6804053	0	0	0	0	0	0	0	0	0	0	0	0	0	/home/dhl_ec/bnelissen/Slides/CD3_manuscript/CD3_slides/AAA593.CD3.location-b/AAA593.CD3.location-b.run1	255	0.7	0.06	0.7	0.06	-9.35903755848	-12.63354018	7.05614207107	4.00541983179
360.0	206065.0	197.0	2668.0	206065.0	3916000.0	4.0	1.0	0.87	0.92	1.01	0.0500000000001	7.7	0.34	0.65	0.18	6.44	0.2	1.93	1.41	0.45	AAA593.CD3.location-b.X15.Y3.tile.tissue.png	46	1	1958	46	4836c78826f58c8c83bf451decb06c2c	0	0	0	0	0	0	0	0	0	0	0	0	0	/home/dhl_ec/bnelissen/Slides/CD3_manuscript/CD3_slides/AAA593.CD3.location-b/AAA593.CD3.location-b.run1	255	0.7	0.06	0.7	0.06	-8.06562792044	-10.9269366178	1.09413498489	0.825837974416
0.0	41229.0	0.0	1112.0	41229.0	3916000.0	0.0	1.0	0.75	0.86	1.07	0.0600000000001	6.4	0.34	0.76	0.19	5.59	0.13	1.92	1.39	0.56	AAA593.CD3.location-b.X15.Y4.tile.tissue.png	47	1	1958	47	a4aa331b38cd7cb42c157efb48c55d1a	0	0	0	0	0	0	0	0	0	0	0	0	0	/home/dhl_ec/bnelissen/Slides/CD3_manuscript/CD3_slides/AAA593.CD3.location-b/AAA593.CD3.location-b.run1	255	0.7	0.06	0.7	0.06	0.0	-11.3446693876	1.37392947394	6.60259616653
0.0	173234.0	0.0	4910.0	173234.0	4000000.0	0.0	5.0	1.79	1.06	1.07	0.04	6.11	0.33	0.67	0.18	5.81	0.13	1.94	1.45	0.94	AAA593.CD3.location-b.X2.Y0.tile.tissue.png	48	1	2000	48	c4d240a282bdfed0d1d282c9fc180cc4	0	0	0	0	0	0	0	0	0	0	0	0	0	/home/dhl_ec/bnelissen/Slides/CD3_manuscript/CD3_slides/AAA593.CD3.location-b/AAA593.CD3.location-b.run1	255	0.7	0.06	0.7	0.06	-8.24040383608	-11.3819577461	2.63789691759	1.1119860752
1203.0	2897980.0	592.0	37124.0	2897980.0	4000000.0	13.0	8.0	1.14	1.62	1.04	0.04	6.0	0.34	0.66	0.0899999999999	8.02	0.29	2.08	1.38	0.37	AAA593.CD3.location-b.X2.Y1.tile.tissue.png	49	1	2000	49	b540d7e4f5913eff04677ac2d58474b2	0	0	0	0	0	0	0	0	0	0	0	0	0	/home/dhl_ec/bnelissen/Slides/CD3_manuscript/CD3_slides/AAA593.CD3.location-b/AAA593.CD3.location-b.run1	255	0.7	0.06	0.7	0.06	-9.48174911682	-11.8943630265	3.18933252136	0.304610976563
492.0	3985179.0	238.0	9068.0	3985179.0	4000000.0	6.0	1.0	1.99	0.98	1.06	0.04	5.98	0.33	0.68	0.05	9.19	0.34	2.07	1.43	0.4	AAA593.CD3.location-b.X2.Y2.tile.tissue.png	50	1	2000	50	8c97fdbc5bec2294fe15eab6d229208f	0	0	0	0	0	0	0	0	0	0	0	0	0	/home/dhl_ec/bnelissen/Slides/CD3_manuscript/CD3_slides/AAA593.CD3.location-b/AAA593.CD3.location-b.run1	255	0.7	0.06	0.7	0.06	-8.67479675889	-12.2192304375	1.0125265353	0.0885663061523
0.0	3745017.0	0.0	15237.0	3745017.0	4000000.0	0.0	2.0	0.87	0.97	1.1	0.04	11.99	0.34	0.69	0.0599999999999	7.62	0.27	2.09	1.44	0.42	AAA593.CD3.location-b.X2.Y3.tile.tissue.png	51	1	2000	51	75c9508c16fc03351e0ddd034c6fab81	0	0	0	0	0	0	0	0	0	0	0	0	0	/home/dhl_ec/bnelissen/Slides/CD3_manuscript/CD3_slides/AAA593.CD3.location-b/AAA593.CD3.location-b.run1	255	0.7	0.06	0.7	0.06	0.0	-12.2070979049	1.14553765711	0.101347886719
193.0	1768776.0	97.0	14904.0	1768776.0	4000000.0	2.0	9.0	0.82	0.98	1.07	0.04	6.2	0.36	0.69	0.13	7.41	0.27	2.14	1.45	0.42	AAA593.CD3.location-b.X2.Y4.tile.tissue.png	52	1	2000	52	be5521e32ff73f36bcecabd56a0243f9	0	0	0	0	0	0	0	0	0	0	0	0	0	/home/dhl_ec/bnelissen/Slides/CD3_manuscript/CD3_slides/AAA593.CD3.location-b/AAA593.CD3.location-b.run1	255	0.7	0.06	0.7	0.06	-9.2519041391	-11.4256761473	2.24319473774	0.255910878906
0.0	8742.0	0.0	782.0	8742.0	4000000.0	0.0	2.0	0.81	0.95	1.11	0.0500000000002	6.47	0.35	0.7	0.21	5.67	0.13	1.96	1.45	0.34	AAA593.CD3.location-b.X2.Y5.tile.tissue.png	53	1	2000	53	c7299103b445e6f091ff091625517356	0	0	0	0	0	0	0	0	0	0	0	0	0	/home/dhl_ec/bnelissen/Slides/CD3_manuscript/CD3_slides/AAA593.CD3.location-b/AAA593.CD3.location-b.run1	255	0.7	0.06	0.7	0.06	0.0	-11.7428934222	3.84048987646	0.170182850647
0.0	0.0	0.0	0.0	0.0	1690000.0	0.0	0.0	0.42	0.42	0.49	0.02	2.8	0.12	0.31	0.0800000000002	2.15	0.0600000000002	0.82	0.62	0.15	AAA593.CD3.location-b.X2.Y6.tile.tissue.png	54	1	2000	54	5355d5d6cef970268c4145160789b855	0	0	0	0	0	0	0	0	0	0	0	0	0	/home/dhl_ec/bnelissen/Slides/CD3_manuscript/CD3_slides/AAA593.CD3.location-b/AAA593.CD3.location-b.run1	255	1.0	0.06	1.0	0.06	0.0	-10.6148930647	0.0	8.75984467146
0.0	38836.0	0.0	1624.0	38836.0	4000000.0	0.0	1.0	0.73	0.94	1.1	0.05	6.45	0.35	0.69	0.21	5.74	0.14	1.96	1.45	0.35	AAA593.CD3.location-b.X3.Y0.tile.tissue.png	55	1	2000	55	02d79e47ce17caab82d5ad181f6eaaea	0	0	0	0	0	0	0	0	0	0	0	0	0	/home/dhl_ec/bnelissen/Slides/CD3_manuscript/CD3_slides/AAA593.CD3.location-b/AAA593.CD3.location-b.run1	255	0.7	0.06	0.7	0.06	0.0	-11.236388513	3.20030786513	1.53781463354
5588.0	2682850.0	2310.0	35988.0	2682850.0	4000000.0	44.0	14.0	0.84	1.08	1.11	0.04	6.75	0.38	0.7	0.12	8.37	0.29	2.13	1.43	0.39	AAA593.CD3.location-b.X3.Y1.tile.tissue.png	56	1	2000	56	1583d8bd21f6dadd6c4252286c5a15dc	0	0	0	0	0	0	0	0	0	0	0	0	0	/home/dhl_ec/bnelissen/Slides/CD3_manuscript/CD3_slides/AAA593.CD3.location-b/AAA593.CD3.location-b.run1	255	0.7	0.06	0.7	0.06	-9.68761945924	-11.8156179931	3.94025136243	0.422016859375
1359.0	3684608.0	691.0	16090.0	3684608.0	4000000.0	17.0	3.0	0.86	0.95	1.07	0.0400000000002	7.78	0.34	0.69	0.0700000000002	8.61	0.46	2.1	1.44	0.4	AAA593.CD3.location-b.X3.Y2.tile.tissue.png	57	1	2000	57	c030f098964f98ac69a64afc25888d57	0	0	0	0	0	0	0	0	0	0	0	0	0	/home/dhl_ec/bnelissen/Slides/CD3_manuscript/CD3_slides/AAA593.CD3.location-b/AAA593.CD3.location-b.run1	255	0.7	0.06	0.7	0.06	-8.95809714155	-12.0105642939	1.44343685664	0.134964933594
0.0	3802089.0	0.0	16702.0	3802089.0	4000000.0	0.0	1.0	0.93	1.01	1.07	0.04	5.88	0.33	0.66	0.05	8.39	0.25	2.0	1.4	0.37	AAA593.CD3.location-b.X3.Y3.tile.tissue.png	58	1	2000	58	9568085a78efe6fa9f502f428e3e0c2c	0	0	0	0	0	0	0	0	0	0	0	0	0	/home/dhl_ec/bnelissen/Slides/CD3_manuscript/CD3_slides/AAA593.CD3.location-b/AAA593.CD3.location-b.run1	255	0.7	0.06	0.7	0.06	-8.65035258157	-12.507702871	1.48569335466	0.107727117187
325.0	2953650.0	92.0	12233.0	2953650.0	4000000.0	1.0	2.0	1.19	1.06	1.04	0.04	8.31	0.35	0.67	0.0899999999999	8.08	0.29	2.01	1.4	0.4	AAA593.CD3.location-b.X3.Y4.tile.tissue.png	59	1	2000	59	2f162d22bbed5ce24e4922789e3ac370	0	0	0	0	0	0	0	0	0	0	0	0	0	/home/dhl_ec/bnelissen/Slides/CD3_manuscript/CD3_slides/AAA593.CD3.location-b/AAA593.CD3.location-b.run1	255	0.7	0.06	0.7	0.06	-9.18435647469	-10.9242921809	1.16740726862	0.161112828125
0.0	0.0	0.0	0.0	0.0	4000000.0	0.0	0.0	1.45	0.89	1.04	0.04	5.55	0.27	0.66	0.19	4.34	0.12	1.87	1.43	0.33	AAA593.CD3.location-b.X3.Y5.tile.tissue.png	60	1	2000	60	f9788e604e1902dd7a0b5cf47b92c4b8	0	0	0	0	0	0	0	0	0	0	0	0	0	/home/dhl_ec/bnelissen/Slides/CD3_manuscript/CD3_slides/AAA593.CD3.location-b/AAA593.CD3.location-b.run1	255	1.0	0.06	1.0	0.06	0.0	-10.0112594091	0.0	0.216257927008
0.0	0.0	0.0	0.0	0.0	1690000.0	0.0	0.0	0.57	1.04	0.44	0.02	2.73	0.12	0.31	0.0799999999999	1.69	0.05	0.77	0.58	0.15	AAA593.CD3.location-b.X3.Y6.tile.tissue.png	61	1	2000	61	01bf47a7c04f58356d6b7b7f81d254e7	0	0	0	0	0	0	0	0	0	0	0	0	0	/home/dhl_ec/bnelissen/Slides/CD3_manuscript/CD3_slides/AAA593.CD3.location-b/AAA593.CD3.location-b.run1	255	1.0	0.06	1.0	0.06	0.0	-12.208262214	0.0	5.30589746941
0.0	20620.0	0.0	1020.0	20620.0	4000000.0	0.0	3.0	0.89	0.9	1.07	0.05	6.05	0.35	0.7	0.19	5.93	0.14	1.94	1.44	0.51	AAA593.CD3.location-b.X4.Y0.tile.tissue.png	62	1	2000	62	6c9fa9787e00ac5ffbbfef2aaa77c71f	0	0	0	0	0	0	0	0	0	0	0	0	0	/home/dhl_ec/bnelissen/Slides/CD3_manuscript/CD3_slides/AAA593.CD3.location-b/AAA593.CD3.location-b.run1	255	0.7	0.06	0.7	0.06	-6.9286465737	-10.5921118844	0.669366366432	1.0414305473
4681.0	1701403.0	2330.0	32149.0	1701403.0	4000000.0	51.0	17.0	0.84	1.09	1.06	0.04	6.35	0.38	0.74	0.14	7.47	0.36	2.12	1.45	0.59	AAA593.CD3.location-b.X4.Y1.tile.tissue.png	63	1	2000	63	a2f439dbd25327182a60495b486a6bde	0	0	0	0	0	0	0	0	0	0	0	0	0	/home/dhl_ec/bnelissen/Slides/CD3_manuscript/CD3_slides/AAA593.CD3.location-b/AAA593.CD3.location-b.run1	255	0.7	0.06	0.7	0.06	-9.52538057506	-12.2187370567	4.35036783357	0.321411445312
6507.0	3353720.0	3117.0	18245.0	3353720.0	4000000.0	74.0	7.0	1.11	1.14	1.25	0.04	6.97	0.35	0.7	0.0799999999999	9.04	0.4	2.13	1.46	0.55	AAA593.CD3.location-b.X4.Y2.tile.tissue.png	64	1	2000	64	fe6812b9fe638cb31283b13fbc8a0cda	0	0	0	0	0	0	0	0	0	0	0	0	0	/home/dhl_ec/bnelissen/Slides/CD3_manuscript/CD3_slides/AAA593.CD3.location-b/AAA593.CD3.location-b.run1	255	0.7	0.06	0.7	0.06	-9.31322813204	-12.3222637997	2.85262206363	0.28820221875
3321.0	3990587.0	1564.0	8893.0	3990587.0	4000000.0	35.0	1.0	1.52	1.31	1.04	0.0400000000002	6.85	0.35	0.7	0.0599999999999	9.27	0.35	2.08	1.44	0.41	AAA593.CD3.location-b.X4.Y3.tile.tissue.png	65	1	2000	65	d2cbdd556c0e0a1522b31b31c7678635	0	0	0	0	0	0	0	0	0	0	0	0	0	/home/dhl_ec/bnelissen/Slides/CD3_manuscript/CD3_slides/AAA593.CD3.location-b/AAA593.CD3.location-b.run1	255	0.7	0.06	0.7	0.06	-9.33519195997	-11.9402125443	1.56451006795	0.119643261169
224.0	3937540.0	135.0	11062.0	3937540.0	4000000.0	2.0	1.0	1.33	1.26	1.1	0.04	6.32	0.35	0.69	0.0599999999999	9.31	0.35	2.1	1.44	0.4	AAA593.CD3.location-b.X4.Y4.tile.tissue.png	66	1	2000	66	274c800cda12a8c47c9baf2eefdb7d8b	0	0	0	0	0	0	0	0	0	0	0	0	0	/home/dhl_ec/bnelissen/Slides/CD3_manuscript/CD3_slides/AAA593.CD3.location-b/AAA593.CD3.location-b.run1	255	0.7	0.06	0.7	0.06	-8.98993953609	-11.1868029118	0.929899074991	0.0958344941406
0.0	488855.0	0.0	5696.0	488855.0	4000000.0	0.0	3.0	0.91	1.66	1.1	0.0599999999999	6.6	0.36	0.7	0.19	6.04	0.14	1.99	1.44	0.35	AAA593.CD3.location-b.X4.Y5.tile.tissue.png	67	1	2000	67	45c516b48c31bb50413c80b5bc8af0ed	0	0	0	0	0	0	0	0	0	0	0	0	0	/home/dhl_ec/bnelissen/Slides/CD3_manuscript/CD3_slides/AAA593.CD3.location-b/AAA593.CD3.location-b.run1	255	0.7	0.06	0.7	0.06	0.0	-10.8065610526	2.13052285443	0.668897011719
0.0	0.0	0.0	0.0	0.0	4000000.0	0.0	0.0	0.93	0.94	1.1	0.05	6.11	0.27	0.68	0.19	4.24	0.12	1.86	1.39	0.34	AAA593.CD3.location-b.X5.Y0.tile.tissue.png	68	1	2000	68	43dda586d4fc9ae72c6ed397b16ec8b5	0	0	0	0	0	0	0	0	0	0	0	0	0	/home/dhl_ec/bnelissen/Slides/CD3_manuscript/CD3_slides/AAA593.CD3.location-b/AAA593.CD3.location-b.run1	255	1.0	0.06	1.0	0.06	0.0	-9.94214818856	0.0	0.577019010799
1273.0	1019151.0	586.0	15476.0	1019151.0	4000000.0	13.0	7.0	1.82	1.16	1.04	0.04	6.18	0.34	0.69	0.16	6.66	0.22	2.0	1.46	0.35	AAA593.CD3.location-b.X5.Y1.tile.tissue.png	69	1	2000	69	7ef7492f7f942d6dd4cc39d4e4bff477	0	0	0	0	0	0	0	0	0	0	0	0	0	/home/dhl_ec/bnelissen/Slides/CD3_manuscript/CD3_slides/AAA593.CD3.location-b/AAA593.CD3.location-b.run1	255	0.7	0.06	0.7	0.06	-9.33251693738	-11.6386039566	3.38630482498	0.2775715625
969.0	3615271.0	479.0	15588.0	3615271.0	4000000.0	11.0	6.0	2.29	1.06	1.08	0.04	5.95	0.35	0.69	0.0599999999999	8.7	0.32	2.08	1.42	0.39	AAA593.CD3.location-b.X5.Y2.tile.tissue.png	70	1	2000	70	e4c91c9bb1a97be8f7a786c6ccfc95b0	0	0	0	0	0	0	0	0	0	0	0	0	0	/home/dhl_ec/bnelissen/Slides/CD3_manuscript/CD3_slides/AAA593.CD3.location-b/AAA593.CD3.location-b.run1	255	0.7	0.06	0.7	0.06	-9.51478809339	-12.1895113601	2.64352378175	0.195588421875
680.0	3967805.0	300.0	9237.0	3967805.0	4000000.0	6.0	1.0	1.79	1.03	1.04	0.04	6.65	0.34	0.68	0.0599999999999	9.25	0.34	2.1	1.45	0.4	AAA593.CD3.location-b.X5.Y3.tile.tissue.png	71	1	2000	71	98830b339db7fc64b56ef2c2bbf5a73f	0	0	0	0	0	0	0	0	0	0	0	0	0	/home/dhl_ec/bnelissen/Slides/CD3_manuscript/CD3_slides/AAA593.CD3.location-b/AAA593.CD3.location-b.run1	255	0.7	0.06	0.7	0.06	-9.1037758715	-12.1118866906	1.84273940719	0.104089473633
442.0	3999458.0	167.0	8084.0	3999458.0	4000000.0	4.0	1.0	1.71	1.95	1.1	0.04	7.31	0.34	0.68	0.05	9.18	0.34	2.06	1.44	0.4	AAA593.CD3.location-b.X5.Y4.tile.tissue.png	72	1	2000	72	4be5a8b589bcf89e899aae314f072fa1	0	0	0	0	0	0	0	0	0	0	0	0	0	/home/dhl_ec/bnelissen/Slides/CD3_manuscript/CD3_slides/AAA593.CD3.location-b/AAA593.CD3.location-b.run1	255	0.7	0.06	0.7	0.06	-8.89437563324	-11.5349544923	1.01096926467	0.0876151508789
0.0	1351162.0	0.0	6222.0	1351162.0	4000000.0	0.0	1.0	1.74	1.09	1.09	0.05	6.61	0.35	0.73	0.15	7.13	0.18	2.01	1.45	0.35	AAA593.CD3.location-b.X5.Y5.tile.tissue.png	73	1	2000	73	3b55a841af7aaf88924c9158a7230608	0	0	0	0	0	0	0	0	0	0	0	0	0	/home/dhl_ec/bnelissen/Slides/CD3_manuscript/CD3_slides/AAA593.CD3.location-b/AAA593.CD3.location-b.run1	255	0.7	0.06	0.7	0.06	-8.92032632426	-10.480522798	1.70567875136	0.218926595703
77.0	6486.0	40.0	671.0	6486.0	4000000.0	1.0	3.0	2.0	2.15	1.08	0.05	6.49	0.36	0.68	0.2	6.43	0.2	1.97	1.43	0.36	AAA593.CD3.location-b.X6.Y0.tile.tissue.png	74	1	2000	74	e68a2225acfcf8d0bf916aad2883c44a	0	0	0	0	0	0	0	0	0	0	0	0	0	/home/dhl_ec/bnelissen/Slides/CD3_manuscript/CD3_slides/AAA593.CD3.location-b/AAA593.CD3.location-b.run1	255	0.7	0.06	0.7	0.06	-7.68787488364	-10.2881840764	0.734815811593	0.424274654114
1045.0	1363125.0	404.0	9602.0	1363125.0	4000000.0	9.0	1.0	1.39	0.97	1.06	0.04	6.0	0.33	0.66	0.14	6.95	0.24	1.95	1.39	0.36	AAA593.CD3.location-b.X6.Y1.tile.tissue.png	75	1	2000	75	5b9957cd38b36a32c20af432419a0b56	0	0	0	0	0	0	0	0	0	0	0	0	0	/home/dhl_ec/bnelissen/Slides/CD3_manuscript/CD3_slides/AAA593.CD3.location-b/AAA593.CD3.location-b.run1	255	0.7	0.06	0.7	0.06	-8.97905939804	-11.4538748166	2.32679729866	0.298901484375
585.0	3747967.0	354.0	10891.0	3747967.0	4000000.0	9.0	1.0	1.89	2.37	1.04	0.04	5.74	0.36	0.7	0.0599999999999	8.63	0.32	2.02	1.42	0.38	AAA593.CD3.location-b.X6.Y2.tile.tissue.png	76	1	2000	76	253c9ec2b22e480b04fbfde3d5c04716	0	0	0	0	0	0	0	0	0	0	0	0	0	/home/dhl_ec/bnelissen/Slides/CD3_manuscript/CD3_slides/AAA593.CD3.location-b/AAA593.CD3.location-b.run1	255	0.7	0.06	0.7	0.06	-9.52964365021	-12.0173587682	2.25957349918	0.222037546875
765.0	3959390.0	347.0	10732.0	3959390.0	4000000.0	8.0	1.0	2.09	1.03	1.04	0.03	6.77	0.33	0.67	0.05	8.69	0.32	2.07	1.4	0.41	AAA593.CD3.location-b.X6.Y3.tile.tissue.png	77	1	2000	77	735aa7c4b8ee228b2cead5d8893a590e	0	0	0	0	0	0	0	0	0	0	0	0	0	/home/dhl_ec/bnelissen/Slides/CD3_manuscript/CD3_slides/AAA593.CD3.location-b/AAA593.CD3.location-b.run1	255	0.7	0.06	0.7	0.06	-9.33350075044	-12.4680149642	2.60527266234	0.207015023438
1093.0	3779728.0	504.0	11046.0	3779728.0	4000000.0	11.0	2.0	2.03	1.21	1.04	0.0400000000002	5.63	0.33	0.66	0.05	8.61	0.32	2.02	1.41	0.39	AAA593.CD3.location-b.X6.Y4.tile.tissue.png	78	1	2000	78	ebf834f6fc97b3f9b800312559a8b7b1	0	0	0	0	0	0	0	0	0	0	0	0	0	/home/dhl_ec/bnelissen/Slides/CD3_manuscript/CD3_slides/AAA593.CD3.location-b/AAA593.CD3.location-b.run1	255	0.7	0.06	0.7	0.06	-8.76337249387	-11.8176845175	1.17910547669	0.133000679688
0.0	692057.0	0.0	10771.0	692057.0	4000000.0	0.0	7.0	1.64	1.25	1.06	0.04	6.72	0.33	0.68	0.18	6.71	0.16	2.02	1.46	0.66	AAA593.CD3.location-b.X6.Y5.tile.tissue.png	79	1	2000	79	b8201ae738062aff46110a09a8dac300	0	0	0	0	0	0	0	0	0	0	0	0	0	/home/dhl_ec/bnelissen/Slides/CD3_manuscript/CD3_slides/AAA593.CD3.location-b/AAA593.CD3.location-b.run1	255	0.7	0.06	0.7	0.06	-8.04225650884	-11.4613266216	1.73654813612	0.197767332031
0.0	0.0	0.0	0.0	0.0	1690000.0	0.0	0.0	0.33	0.64	0.6	0.02	2.28	0.12	0.34	0.0800000000002	2.2	0.05	0.82	0.62	0.15	AAA593.CD3.location-b.X6.Y6.tile.tissue.png	80	1	2000	80	c331ad557f0fe45e42bfee24d3385fbd	0	0	0	0	0	0	0	0	0	0	0	0	0	/home/dhl_ec/bnelissen/Slides/CD3_manuscript/CD3_slides/AAA593.CD3.location-b/AAA593.CD3.location-b.run1	255	1.0	0.06	1.0	0.06	0.0	0.0	0.0	6.49301065089
0.0	3754.0	0.0	500.0	3754.0	4000000.0	0.0	2.0	0.97	1.66	1.14	0.05	5.96	0.33	0.66	0.19	5.44	0.13	1.97	1.45	0.55	AAA593.CD3.location-b.X7.Y0.tile.tissue.png	81	1	2000	81	1b5c6f0481103a701ff4f6942414e741	0	0	0	0	0	0	0	0	0	0	0	0	0	/home/dhl_ec/bnelissen/Slides/CD3_manuscript/CD3_slides/AAA593.CD3.location-b/AAA593.CD3.location-b.run1	255	0.7	0.06	0.7	0.06	0.0	-9.77726315058	0.0518311351681	1.49801014108
1494.0	1369644.0	574.0	6631.0	1369644.0	4000000.0	12.0	2.0	2.08	1.03	1.11	0.04	6.55	0.35	0.7	0.16	7.41	0.25	2.01	1.43	0.56	AAA593.CD3.location-b.X7.Y1.tile.tissue.png	82	1	2000	82	d35ae56453b20aa1eca3cf91d8c1167e	0	0	0	0	0	0	0	0	0	0	0	0	0	/home/dhl_ec/bnelissen/Slides/CD3_manuscript/CD3_slides/AAA593.CD3.location-b/AAA593.CD3.location-b.run1	255	0.7	0.06	0.7	0.06	-8.9396664483	-11.015627289	1.27961511339	0.232489449219
6514.0	3540563.0	2775.0	19356.0	3540563.0	4000000.0	63.0	3.0	1.06	1.95	1.11	0.04	6.62	0.36	0.71	0.0899999999999	9.05	0.33	2.13	1.44	1.18	AAA593.CD3.location-b.X7.Y2.tile.tissue.png	83	1	2000	83	e9a9c8196c2e8350bf2f78ef4eb993dc	0	0	0	0	0	0	0	0	0	0	0	0	0	/home/dhl_ec/bnelissen/Slides/CD3_manuscript/CD3_slides/AAA593.CD3.location-b/AAA593.CD3.location-b.run1	255	0.7	0.06	0.7	0.06	-9.69343644973	-12.0296646554	3.11350439512	0.343355367187
875.0	3899560.0	267.0	15605.0	3899560.0	4000000.0	5.0	1.0	2.21	0.96	1.05	0.04	5.84	0.34	0.68	0.0500000000002	9.22	0.35	2.13	1.45	0.58	AAA593.CD3.location-b.X7.Y3.tile.tissue.png	84	1	2000	84	3140f2014760ba333b64a2abd107d455	0	0	0	0	0	0	0	0	0	0	0	0	0	/home/dhl_ec/bnelissen/Slides/CD3_manuscript/CD3_slides/AAA593.CD3.location-b/AAA593.CD3.location-b.run1	255	0.7	0.06	0.7	0.06	-9.75496044129	-12.5069270928	3.14768505649	0.232641089844
110.0	3998784.0	71.0	8080.0	3998784.0	4000000.0	2.0	1.0	1.12	0.96	1.12	0.04	6.33	0.49	0.67	0.05	8.74	0.33	1.97	1.38	0.39	AAA593.CD3.location-b.X7.Y4.tile.tissue.png	85	1	2000	85	7a865073c26a24787be435f9c8a3788f	0	0	0	0	0	0	0	0	0	0	0	0	0	/home/dhl_ec/bnelissen/Slides/CD3_manuscript/CD3_slides/AAA593.CD3.location-b/AAA593.CD3.location-b.run1	255	0.7	0.06	0.7	0.06	-8.95070281492	-12.3011655987	0.993965205679	0.0733369825745
0.0	1808085.0	0.0	9216.0	1808085.0	4000000.0	0.0	2.0	1.39	1.47	1.07	0.0500000000002	5.78	0.34	0.7	0.13	6.88	0.19	1.96	1.39	0.35	AAA593.CD3.location-b.X7.Y5.tile.tissue.png	86	1	2000	86	5568d416045c65ef677323aaf5f66ef6	0	0	0	0	0	0	0	0	0	0	0	0	0	/home/dhl_ec/bnelissen/Slides/CD3_manuscript/CD3_slides/AAA593.CD3.location-b/AAA593.CD3.location-b.run1	255	0.7	0.06	0.7	0.06	-8.02472735125	-10.6245827924	0.849876161819	0.134530298828
0.0	0.0	0.0	0.0	0.0	1690000.0	0.0	0.0	0.63	0.43	0.44	0.02	2.14	0.12	0.31	0.0800000000002	1.66	0.0500000000002	0.76	0.58	0.17	AAA593.CD3.location-b.X7.Y6.tile.tissue.png	87	1	2000	87	4c460622f37af179a12fbb27ab6901e7	0	0	0	0	0	0	0	0	0	0	0	0	0	/home/dhl_ec/bnelissen/Slides/CD3_manuscript/CD3_slides/AAA593.CD3.location-b/AAA593.CD3.location-b.run1	255	1.0	0.06	1.0	0.06	0.0	0.0	0.0	9.43421656805
0.0	3052.0	0.0	360.0	3052.0	4000000.0	0.0	2.0	1.02	1.09	1.04	0.04	5.89	0.34	0.69	0.2	6.22	0.13	1.97	1.45	0.34	AAA593.CD3.location-b.X8.Y0.tile.tissue.png	88	1	2000	88	4040c6c2272a6c5194d646be42bf0691	0	0	0	0	0	0	0	0	0	0	0	0	0	/home/dhl_ec/bnelissen/Slides/CD3_manuscript/CD3_slides/AAA593.CD3.location-b/AAA593.CD3.location-b.run1	255	0.7	0.06	0.7	0.06	-9.0602057757	-10.4093051982	3.43056795916	1.1117947197
542.0	1086875.0	264.0	7291.0	1086875.0	4000000.0	7.0	4.0	1.3	1.21	1.1	0.04	6.89	0.34	0.7	0.15	7.27	0.24	2.02	1.45	0.36	AAA593.CD3.location-b.X8.Y1.tile.tissue.png	89	1	2000	89	ef4c8787cf1f1806ad50da249c15944d	0	0	0	0	0	0	0	0	0	0	0	0	0	/home/dhl_ec/bnelissen/Slides/CD3_manuscript/CD3_slides/AAA593.CD3.location-b/AAA593.CD3.location-b.run1	255	0.7	0.06	0.7	0.06	-8.85413307095	-11.5819015245	2.2157335225	0.231665539063
580.0	3971955.0	279.0	9763.0	3971955.0	4000000.0	7.0	1.0	1.44	1.74	1.2	0.04	5.88	0.33	0.66	0.05	8.6	0.33	2.05	1.39	0.38	AAA593.CD3.location-b.X8.Y2.tile.tissue.png	90	1	2000	90	aa761aac8cbcba46d267e28051dc085e	0	0	0	0	0	0	0	0	0	0	0	0	0	/home/dhl_ec/bnelissen/Slides/CD3_manuscript/CD3_slides/AAA593.CD3.location-b/AAA593.CD3.location-b.run1	255	0.7	0.06	0.7	0.06	-9.22867408082	-11.9977932873	1.97226337823	0.123081796875
40176.0	3962068.0	14363.0	10957.0	3962068.0	4000000.0	269.0	1.0	1.59	1.75	1.34	0.04	7.06	0.33	0.67	0.05	9.06	0.47	2.04	1.4	0.39	AAA593.CD3.location-b.X8.Y3.tile.tissue.png	91	1	2000	91	42d4418fdffd8a5f6dfa36c012146db1	0	0	0	0	0	0	0	0	0	0	0	0	0	/home/dhl_ec/bnelissen/Slides/CD3_manuscript/CD3_slides/AAA593.CD3.location-b/AAA593.CD3.location-b.run1	255	0.7	0.06	0.7	0.06	-9.78238124673	-12.7464204523	2.92415337949	0.332184631836
1634.0	3982490.0	824.0	9049.0	3982490.0	4000000.0	20.0	1.0	1.37	1.16	1.04	0.04	6.72	0.33	0.66	0.0500000000002	9.23	0.35	2.0	1.4	0.37	AAA593.CD3.location-b.X8.Y4.tile.tissue.png	92	1	2000	92	ca4125d9e0e5cd0550876b6b2bb9c4f2	0	0	0	0	0	0	0	0	0	0	0	0	0	/home/dhl_ec/bnelissen/Slides/CD3_manuscript/CD3_slides/AAA593.CD3.location-b/AAA593.CD3.location-b.run1	255	0.7	0.06	0.7	0.06	-9.15080641437	-12.0096657444	1.24380586636	0.115130542969
0.0	3012777.0	0.0	8455.0	3012777.0	4000000.0	0.0	1.0	1.02	1.48	1.09	0.05	6.53	0.34	0.68	0.0800000000002	7.64	0.23	1.95	1.4	0.35	AAA593.CD3.location-b.X8.Y5.tile.tissue.png	93	1	2000	93	8f1da3451b22fbefed7b3a833d1987d2	0	0	0	0	0	0	0	0	0	0	0	0	0	/home/dhl_ec/bnelissen/Slides/CD3_manuscript/CD3_slides/AAA593.CD3.location-b/AAA593.CD3.location-b.run1	255	0.7	0.06	0.7	0.06	-8.24107865078	-11.0021979034	0.768645135021	0.108609324219
0.0	0.0	0.0	0.0	0.0	1690000.0	0.0	0.0	0.89	0.41	0.47	0.02	2.47	0.12	0.28	0.0799999999999	1.69	0.0500000000002	0.76	0.58	0.15	AAA593.CD3.location-b.X8.Y6.tile.tissue.png	94	1	2000	94	21c45814ce6a7a02e3957bbb52d56769	0	0	0	0	0	0	0	0	0	0	0	0	0	/home/dhl_ec/bnelissen/Slides/CD3_manuscript/CD3_slides/AAA593.CD3.location-b/AAA593.CD3.location-b.run1	255	1.0	0.06	1.0	0.06	0.0	0.0	0.0	7.41552781065
0.0	12565.0	0.0	1022.0	12565.0	4000000.0	0.0	3.0	0.81	0.91	1.02	0.0499999999997	6.1	0.33	0.73	0.19	5.39	0.21	1.92	1.39	0.34	AAA593.CD3.location-b.X9.Y0.tile.tissue.png	95	1	2000	95	8381b27f4bcaa629106e53ee9c2698de	0	0	0	0	0	0	0	0	0	0	0	0	0	/home/dhl_ec/bnelissen/Slides/CD3_manuscript/CD3_slides/AAA593.CD3.location-b/AAA593.CD3.location-b.run1	255	0.7	0.06	0.7	0.06	0.0	-11.1868129815	0.431481880161	6.13511500439
0.0	510313.0	0.0	4226.0	510313.0	4000000.0	0.0	1.0	1.09	0.93	1.05	0.04	5.92	0.33	0.67	0.17	6.18	0.15	1.96	1.44	0.34	AAA593.CD3.location-b.X9.Y1.tile.tissue.png	96	1	2000	96	936a1fff5a0758862d8ca603c6b1f93b	0	0	0	0	0	0	0	0	0	0	0	0	0	/home/dhl_ec/bnelissen/Slides/CD3_manuscript/CD3_slides/AAA593.CD3.location-b/AAA593.CD3.location-b.run1	255	0.7	0.06	0.7	0.06	-6.84797525785	-11.0754237063	0.962237279576	0.170144385742
112.0	3314709.0	46.0	16205.0	3314709.0	4000000.0	1.0	1.0	0.88	1.04	1.07	0.04	6.24	0.36	0.69	0.0799999999999	8.73	0.32	2.11	1.47	0.39	AAA593.CD3.location-b.X9.Y2.tile.tissue.png	97	1	2000	97	450cf962e7d248d752ebcdfcdc773d6e	0	0	0	0	0	0	0	0	0	0	0	0	0	/home/dhl_ec/bnelissen/Slides/CD3_manuscript/CD3_slides/AAA593.CD3.location-b/AAA593.CD3.location-b.run1	255	0.7	0.06	0.7	0.06	-8.64842772986	-11.0120370019	0.793882927854	0.116456015625
725.0	3941442.0	364.0	10607.0	3941442.0	4000000.0	8.0	2.0	0.9	1.07	1.1	0.0500000000002	6.4	0.35	0.679999999999	0.0699999999997	9.18	0.35	2.11	1.44	0.42	AAA593.CD3.location-b.X9.Y3.tile.tissue.png	98	1	2000	98	c405eca6df9c5e7d541e73f314086b64	0	0	0	0	0	0	0	0	0	0	0	0	0	/home/dhl_ec/bnelissen/Slides/CD3_manuscript/CD3_slides/AAA593.CD3.location-b/AAA593.CD3.location-b.run1	255	0.7	0.06	0.7	0.06	-9.26776951195	-12.4394899745	2.37829853335	0.143408150391
534.0	3965745.0	263.0	8993.0	3965745.0	4000000.0	6.0	1.0	0.86	1.01	1.04	0.04	6.48	0.47	0.66	0.0500000000002	8.55	0.34	2.05	1.38	0.41	AAA593.CD3.location-b.X9.Y4.tile.tissue.png	99	1	2000	99	ab42053e070facfe1024fed2bdf0710d	0	0	0	0	0	0	0	0	0	0	0	0	0	/home/dhl_ec/bnelissen/Slides/CD3_manuscript/CD3_slides/AAA593.CD3.location-b/AAA593.CD3.location-b.run1	255	0.7	0.06	0.7	0.06	-9.19005997871	-12.3513051622	1.55604141422	0.106544455078
0.0	3309131.0	0.0	8074.0	3309131.0	4000000.0	0.0	2.0	0.86	1.39	1.07	0.04	6.53	0.35	0.7	0.0899999999997	8.4	0.36	2.07	1.44	0.37	AAA593.CD3.location-b.X9.Y5.tile.tissue.png	100	1	2000	100	513f6b289ba7dc46d1157929565236b5	0	0	0	0	0	0	0	0	0	0	0	0	0	/home/dhl_ec/bnelissen/Slides/CD3_manuscript/CD3_slides/AAA593.CD3.location-b/AAA593.CD3.location-b.run1	255	0.7	0.06	0.7	0.06	-8.25517730634	-11.1218436457	1.17099523983	0.118750988281
0.0	0.0	0.0	0.0	0.0	1690000.0	0.0	0.0	0.4	0.4	0.47	0.02	2.22	0.12	0.28	0.0799999999999	1.71	0.0500000000002	0.77	0.6	0.14	AAA593.CD3.location-b.X9.Y6.tile.tissue.png	101	1	2000	101	4d808e7bf9015786cc7f45a9b1fd3c03	0	0	0	0	0	0	0	0	0	0	0	0	0	/home/dhl_ec/bnelissen/Slides/CD3_manuscript/CD3_slides/AAA593.CD3.location-b/AAA593.CD3.location-b.run1	255	1.0	0.06	1.0	0.06	0.0	0.0	0.0	4.66396213018
[truncated: 2 more columns]
