# Supplementary material for: SlideToolkit: An Assistive Toolset for the Histological Quantification of Whole Slide Images
Source: PLoS One. 2014 Nov 5;9(11):e110289. doi: 10.1371/journal.pone.0110289 (PMC4220929; doi:10.1371/journal.pone.0110289)
Supplement: RawData S1 — ICC and BlandAltman plot - measurements and r-script.zip. Measurements of Run1 and Run2, including the code for the calculation of the intraclass correlation coefficient (ICC) and the code for the Bland and Altman plot. (ZIP) [file pone.0110289.s003.zip › cellprofiler.measurements/run1.3f969c3252665078b4ba05e2afedaa21.DefaultOUT_Image.csv]

AreaOccupied_AreaOccupied_DAB_Nuclei	AreaOccupied_AreaOccupied_Tissue	AreaOccupied_Perimeter_DAB_Nuclei	AreaOccupied_Perimeter_Tissue	AreaOccupied_TotalArea_DAB_Nuclei	AreaOccupied_TotalArea_Tissue	Count_DAB_Nuclei	Count_Tissue	ExecutionTime_01LoadImages	ExecutionTime_02ColorToGray	ExecutionTime_03Smooth	ExecutionTime_04ImageMath	ExecutionTime_05IdentifyPrimaryObjects	ExecutionTime_06MeasureImageAreaOccupied	ExecutionTime_07UnmixColors	ExecutionTime_08MaskImage	ExecutionTime_09IdentifyPrimaryObjects	ExecutionTime_10MeasureImageAreaOccupied	ExecutionTime_11OverlayOutlines	ExecutionTime_12OverlayOutlines	ExecutionTime_13SaveImages	FileName_Original	Group_Index	Group_Number	Height_Original	ImageNumber	MD5Digest_Original	ModuleError_01LoadImages	ModuleError_02ColorToGray	ModuleError_03Smooth	ModuleError_04ImageMath	ModuleError_05IdentifyPrimaryObjects	ModuleError_06MeasureImageAreaOccupied	ModuleError_07UnmixColors	ModuleError_08MaskImage	ModuleError_09IdentifyPrimaryObjects	ModuleError_10MeasureImageAreaOccupied	ModuleError_11OverlayOutlines	ModuleError_12OverlayOutlines	ModuleError_13SaveImages	PathName_Original	Scaling_Original	Threshold_FinalThreshold_DAB_Nuclei	Threshold_FinalThreshold_Tissue	Threshold_OrigThreshold_DAB_Nuclei	Threshold_OrigThreshold_Tissue	Threshold_SumOfEntropies_DAB_Nuclei	Threshold_SumOfEntropies_Tissue	Threshold_WeightedVariance_DAB_Nuclei	Threshold_WeightedVariance_Tissue
51.0	14443.0	31.0	979.0	14443.0	4000000.0	1.0	3.0	3.02	2.82	1.24	0.07	6.76	0.37	0.77	0.21	6.69	0.21	2.09	1.54	1.17	AAA459.cd3.location-2.X0.Y10.tile.tissue.png	1	1	2000	1	e7ec10e804ad884531a7f93ae6797715	0	0	0	0	0	0	0	0	0	0	0	0	0	/home/dhl_ec/bnelissen/Slides/CD3_manuscript/CD3_slides/AAA459.cd3.location-2/AAA459.cd3.location-2.run1	255	0.7	0.06	0.7	0.06	-9.54625674168	-11.3424004898	3.49889752883	2.42285292249
0.0	0.0	0.0	0.0	0.0	4000000.0	0.0	0.0	3.23	1.27	1.14	0.06	6.32	0.29	0.78	0.21	4.62	0.13	2.02	1.54	0.86	AAA459.cd3.location-2.X0.Y11.tile.tissue.png	2	1	2000	2	c15b733b16ba7b1ca9c87d3dbf514d37	0	0	0	0	0	0	0	0	0	0	0	0	0	/home/dhl_ec/bnelissen/Slides/CD3_manuscript/CD3_slides/AAA459.cd3.location-2/AAA459.cd3.location-2.run1	255	1.0	0.06	1.0	0.06	0.0	-8.52671845796	0.0	8.4339330001
0.0	0.0	0.0	0.0	0.0	4000000.0	0.0	0.0	2.35	3.68	1.39	0.06	5.47	0.29	0.83	0.21	4.55	0.13	2.01	1.53	0.64	AAA459.cd3.location-2.X0.Y12.tile.tissue.png	3	1	2000	3	f09a7b685f917c283a0e850de3a448f0	0	0	0	0	0	0	0	0	0	0	0	0	0	/home/dhl_ec/bnelissen/Slides/CD3_manuscript/CD3_slides/AAA459.cd3.location-2/AAA459.cd3.location-2.run1	255	1.0	0.06	1.0	0.06	0.0	0.0	0.0	12.29132
0.0	3747.0	0.0	288.0	3747.0	4000000.0	0.0	1.0	2.38	2.57	1.82	0.08	9.42	0.61	1.25	0.31	7.98	0.21	3.08	2.4	0.61	AAA459.cd3.location-2.X0.Y4.tile.tissue.png	4	1	2000	4	d8c6c6d5f9611ae66c2acbdb34f70baa	0	0	0	0	0	0	0	0	0	0	0	0	0	/home/dhl_ec/bnelissen/Slides/CD3_manuscript/CD3_slides/AAA459.cd3.location-2/AAA459.cd3.location-2.run1	255	0.7	0.06	0.7	0.06	0.0	-11.5724076129	2.60897285537	5.75291506223
194.0	754178.0	97.0	8299.0	754178.0	4000000.0	2.0	10.0	2.57	2.65	1.25	0.05	6.77	0.37	0.73	0.18	7.06	0.36	3.55	2.58	0.76	AAA459.cd3.location-2.X0.Y5.tile.tissue.png	5	1	2000	5	a9d03982b5ed4ec11b6dbf3a88d36a92	0	0	0	0	0	0	0	0	0	0	0	0	0	/home/dhl_ec/bnelissen/Slides/CD3_manuscript/CD3_slides/AAA459.cd3.location-2/AAA459.cd3.location-2.run1	255	0.7	0.06	0.7	0.06	-8.06767494115	-9.75917827215	0.78577947004	0.219609554688
0.0	1107581.0	0.0	8193.0	1107581.0	4000000.0	0.0	1.0	3.03	2.22	1.1	0.06	6.82	0.38	0.73	0.17	6.78	0.17	2.19	1.48	0.62	AAA459.cd3.location-2.X0.Y6.tile.tissue.png	6	1	2000	6	8535fcc58c29472aac249494940d62ca	0	0	0	0	0	0	0	0	0	0	0	0	0	/home/dhl_ec/bnelissen/Slides/CD3_manuscript/CD3_slides/AAA459.cd3.location-2/AAA459.cd3.location-2.run1	255	0.7	0.06	0.7	0.06	-6.65602777196	-9.59331622003	0.452059250748	0.954669888672
0.0	427858.0	0.0	5894.0	427858.0	4000000.0	0.0	2.0	3.09	1.72	1.93	0.09	9.57	0.58	1.21	0.31	8.31	0.24	3.04	2.33	0.64	AAA459.cd3.location-2.X0.Y7.tile.tissue.png	7	1	2000	7	bea4c2f5cf2edbfa4c875a684ec62f60	0	0	0	0	0	0	0	0	0	0	0	0	0	/home/dhl_ec/bnelissen/Slides/CD3_manuscript/CD3_slides/AAA459.cd3.location-2/AAA459.cd3.location-2.run1	255	0.7	0.06	0.7	0.06	0.0	-10.0400011499	0.981469392298	1.72013242676
597.0	99582.0	164.0	3249.0	99582.0	4000000.0	2.0	5.0	2.22	1.92	1.78	0.08	9.75	0.56	1.21	0.32	7.39	0.2	2.09	1.49	0.41	AAA459.cd3.location-2.X0.Y8.tile.tissue.png	8	1	2000	8	6413497a71956171f752037cf63bfda4	0	0	0	0	0	0	0	0	0	0	0	0	0	/home/dhl_ec/bnelissen/Slides/CD3_manuscript/CD3_slides/AAA459.cd3.location-2/AAA459.cd3.location-2.run1	255	0.7	0.06	0.7	0.06	-9.35972419999	-10.8273827431	2.50249463781	1.99755613965
2034.0	83108.0	832.0	3248.0	83108.0	4000000.0	17.0	7.0	3.38	2.68	1.12	0.05	6.81	0.37	0.75	0.21	6.39	0.21	2.06	1.51	0.62	AAA459.cd3.location-2.X0.Y9.tile.tissue.png	9	1	2000	9	54b6f89cfc58d28607130ad1c01d403e	0	0	0	0	0	0	0	0	0	0	0	0	0	/home/dhl_ec/bnelissen/Slides/CD3_manuscript/CD3_slides/AAA459.cd3.location-2/AAA459.cd3.location-2.run1	255	0.7	0.06	0.7	0.06	-9.37642572924	-11.1757060056	2.6762487712	1.28444429004
0.0	1287.0	0.0	160.0	1287.0	4000000.0	0.0	1.0	3.95	2.85	1.16	0.04	6.4	0.36	0.73	0.21	6.3	0.21	3.08	2.28	0.64	AAA459.cd3.location-2.X1.Y10.tile.tissue.png	10	1	2000	10	a3278a3db0fb0bc79538b8ad00f9a075	0	0	0	0	0	0	0	0	0	0	0	0	0	/home/dhl_ec/bnelissen/Slides/CD3_manuscript/CD3_slides/AAA459.cd3.location-2/AAA459.cd3.location-2.run1	255	0.7	0.06	0.7	0.06	-8.39388000808	-12.3013820368	2.88011304733	0.0344286313629
0.0	175782.0	0.0	2596.0	175782.0	4000000.0	0.0	2.0	3.58	2.74	1.2	0.05	6.69	0.38	0.76	0.32	8.55	0.25	3.58	2.31	0.59	AAA459.cd3.location-2.X1.Y11.tile.tissue.png	11	1	2000	11	1facc071cd8276fcbf981d731b65b576	0	0	0	0	0	0	0	0	0	0	0	0	0	/home/dhl_ec/bnelissen/Slides/CD3_manuscript/CD3_slides/AAA459.cd3.location-2/AAA459.cd3.location-2.run1	255	0.7	0.06	0.7	0.06	0.0	-11.5158525245	1.14533946877	0.0407552177734
737.0	22454.0	271.0	1954.0	22454.0	4000000.0	5.0	6.0	2.43	1.98	1.56	0.09	8.69	0.58	1.32	0.34	9.37	0.31	2.75	1.47	0.54	AAA459.cd3.location-2.X1.Y12.tile.tissue.png	12	1	2000	12	1d4b7570f926356a9ca1e4683f38ddb5	0	0	0	0	0	0	0	0	0	0	0	0	0	/home/dhl_ec/bnelissen/Slides/CD3_manuscript/CD3_slides/AAA459.cd3.location-2/AAA459.cd3.location-2.run1	255	0.7	0.06	0.7	0.06	-9.82322588135	-11.9428302038	3.43413449052	3.18830803931
0.0	5452.0	0.0	586.0	5452.0	4000000.0	0.0	3.0	1.18	2.3	1.42	0.06	6.29	0.57	1.36	0.32	7.91	0.21	3.11	2.29	0.54	AAA459.cd3.location-2.X1.Y4.tile.tissue.png	13	1	2000	13	1255fc0358ce9ce8ae4747f8b5a80072	0	0	0	0	0	0	0	0	0	0	0	0	0	/home/dhl_ec/bnelissen/Slides/CD3_manuscript/CD3_slides/AAA459.cd3.location-2/AAA459.cd3.location-2.run1	255	0.7	0.06	0.7	0.06	0.0	-12.4260293309	2.34568360091	4.93121248578
21968.0	814356.0	7968.0	19203.0	814356.0	4000000.0	157.0	20.0	1.36	2.26	1.66	0.07	9.86	0.57	1.19	0.27	10.17	0.36	3.29	2.44	0.61	AAA459.cd3.location-2.X1.Y5.tile.tissue.png	14	1	2000	14	72b72ffca3bfa8df64936b9686308697	0	0	0	0	0	0	0	0	0	0	0	0	0	/home/dhl_ec/bnelissen/Slides/CD3_manuscript/CD3_slides/AAA459.cd3.location-2/AAA459.cd3.location-2.run1	255	0.7	0.06	0.7	0.06	-9.42606231772	-12.5837554767	1.71623244303	0.156857992187
52568.0	3527213.0	20282.0	20067.0	3527213.0	4000000.0	429.0	1.0	1.2	1.82	1.77	0.07	10.62	0.59	1.19	0.11	13.79	0.36	2.26	1.53	0.44	AAA459.cd3.location-2.X1.Y6.tile.tissue.png	15	1	2000	15	8abd60adba9d49a1fcc8510fb2e0f962	0	0	0	0	0	0	0	0	0	0	0	0	0	/home/dhl_ec/bnelissen/Slides/CD3_manuscript/CD3_slides/AAA459.cd3.location-2/AAA459.cd3.location-2.run1	255	0.7	0.06	0.7	0.06	-9.4498125073	-12.7260980034	1.55001760258	0.298163232422
24681.0	2452372.0	10142.0	16941.0	2452372.0	4000000.0	217.0	6.0	0.83	1.15	1.21	0.05	7.12	0.38	0.74	0.21	10.24	0.3	2.18	1.51	0.44	AAA459.cd3.location-2.X1.Y7.tile.tissue.png	16	1	2000	16	0c4a2417ac057be5c3a140ce43a868b9	0	0	0	0	0	0	0	0	0	0	0	0	0	/home/dhl_ec/bnelissen/Slides/CD3_manuscript/CD3_slides/AAA459.cd3.location-2/AAA459.cd3.location-2.run1	255	0.7	0.06	0.7	0.06	-8.88385905932	-11.9093390677	0.837449685138	0.163303777344
799.0	2236246.0	347.0	18969.0	2236246.0	4000000.0	9.0	6.0	0.83	1.19	1.12	0.05	6.39	0.37	0.72	0.13	8.06	0.29	2.2	1.48	0.42	AAA459.cd3.location-2.X1.Y8.tile.tissue.png	17	1	2000	17	ee665eb07c3941a1f32621ae57d6731c	0	0	0	0	0	0	0	0	0	0	0	0	0	/home/dhl_ec/bnelissen/Slides/CD3_manuscript/CD3_slides/AAA459.cd3.location-2/AAA459.cd3.location-2.run1	255	0.7	0.06	0.7	0.06	-8.56101825525	-11.3878080018	1.51835364033	0.0888214453125
0.0	903712.0	0.0	5198.0	903712.0	4000000.0	0.0	4.0	2.31	2.04	1.16	0.04	8.84	0.37	0.71	0.18	6.57	0.17	3.25	1.52	0.85	AAA459.cd3.location-2.X1.Y9.tile.tissue.png	18	1	2000	18	e09ac85f72281f78f1361a6fe1974d2a	0	0	0	0	0	0	0	0	0	0	0	0	0	/home/dhl_ec/bnelissen/Slides/CD3_manuscript/CD3_slides/AAA459.cd3.location-2/AAA459.cd3.location-2.run1	255	0.7	0.06	0.7	0.06	-7.31060922272	-10.959898844	1.00353449779	0.0446885244141
0.0	2010.0	0.0	202.0	2010.0	4000000.0	0.0	1.0	1.82	2.12	1.21	0.0600000000001	6.63	0.36	0.73	0.21	6.09	0.13	2.09	1.53	0.66	AAA459.cd3.location-2.X10.Y10.tile.tissue.png	19	1	2000	19	7f2e389667559fa35658bbf15a51fef2	0	0	0	0	0	0	0	0	0	0	0	0	0	/home/dhl_ec/bnelissen/Slides/CD3_manuscript/CD3_slides/AAA459.cd3.location-2/AAA459.cd3.location-2.run1	255	0.7	0.06	0.7	0.06	0.0	-10.2529557279	0.761768974949	1.26734010847
119.0	7197.0	54.0	644.0	7197.0	4000000.0	1.0	3.0	1.66	2.91	1.19	0.0500000000001	6.67	0.39	0.83	0.22	6.52	0.31	3.14	2.3	0.67	AAA459.cd3.location-2.X10.Y11.tile.tissue.png	20	1	2000	20	bb5eabccf2a335817c451f4340fe818c	0	0	0	0	0	0	0	0	0	0	0	0	0	/home/dhl_ec/bnelissen/Slides/CD3_manuscript/CD3_slides/AAA459.cd3.location-2/AAA459.cd3.location-2.run1	255	0.7	0.06	0.7	0.06	-9.28776799949	-12.2620437157	3.21972799493	5.12572171661
8023.0	215471.0	2704.0	5797.0	215471.0	4000000.0	47.0	5.0	2.32	2.31	1.8	0.08	6.53	0.45	0.76	0.2	6.46	0.21	2.05	1.49	0.63	AAA459.cd3.location-2.X10.Y5.tile.tissue.png	21	1	2000	21	492b66d8662537f83c3f0d0e7be884f2	0	0	0	0	0	0	0	0	0	0	0	0	0	/home/dhl_ec/bnelissen/Slides/CD3_manuscript/CD3_slides/AAA459.cd3.location-2/AAA459.cd3.location-2.run1	255	0.7	0.06	0.7	0.06	-9.38844649151	-12.1321456849	1.95326690084	2.82150301953
41232.0	1632971.0	14804.0	13699.0	1632971.0	4000000.0	284.0	2.0	2.76	2.1	1.53	0.05	6.66	0.37	1.19	0.23	11.86	0.42	3.36	2.3	0.88	AAA459.cd3.location-2.X10.Y6.tile.tissue.png	22	1	2000	22	f1ac1b01d9ec37f3fe7210c64762fc42	0	0	0	0	0	0	0	0	0	0	0	0	0	/home/dhl_ec/bnelissen/Slides/CD3_manuscript/CD3_slides/AAA459.cd3.location-2/AAA459.cd3.location-2.run1	255	0.7	0.06	0.7	0.06	-8.61557931298	-12.260924795	1.1066640819	0.214368007813
73188.0	1919604.0	26345.0	24590.0	1919604.0	4000000.0	535.0	11.0	2.7	2.5	1.79	0.0700000000001	10.27	0.57	1.19	0.2	12.82	0.46	3.42	2.34	0.7	AAA459.cd3.location-2.X10.Y7.tile.tissue.png	23	1	2000	23	93073bc37ee529a1efd5ac5bbce20dbe	0	0	0	0	0	0	0	0	0	0	0	0	0	/home/dhl_ec/bnelissen/Slides/CD3_manuscript/CD3_slides/AAA459.cd3.location-2/AAA459.cd3.location-2.run1	255	0.7	0.06	0.7	0.06	-8.9816464508	-12.9786584121	2.1439529623	0.468162816406
79611.0	2512398.0	28136.0	21214.0	2512398.0	4000000.0	558.0	3.0	2.55	2.99	1.18	0.04	6.8	0.57	1.19	0.18	9.34	0.5	2.82	1.48	1.14	AAA459.cd3.location-2.X10.Y8.tile.tissue.png	24	1	2000	24	f4524ad7f9d576a6f3919cfe2889dbea	0	0	0	0	0	0	0	0	0	0	0	0	0	/home/dhl_ec/bnelissen/Slides/CD3_manuscript/CD3_slides/AAA459.cd3.location-2/AAA459.cd3.location-2.run1	255	0.7	0.06	0.7	0.06	-9.26005430424	-12.8665389549	1.95237305663	0.445200683594
18988.0	487324.0	7369.0	8884.0	487324.0	4000000.0	140.0	7.0	2.09	1.48	1.8	0.0700000000001	7.48	0.57	1.28	0.29	10.44	0.34	3.29	2.29	0.59	AAA459.cd3.location-2.X10.Y9.tile.tissue.png	25	1	2000	25	42e7b0380af8acb58fc0f863b3c1d24a	0	0	0	0	0	0	0	0	0	0	0	0	0	/home/dhl_ec/bnelissen/Slides/CD3_manuscript/CD3_slides/AAA459.cd3.location-2/AAA459.cd3.location-2.run1	255	0.7	0.06	0.7	0.06	-9.1631761527	-12.7083480706	1.71213354585	0.136731660156
0.0	0.0	0.0	0.0	0.0	4000000.0	0.0	0.0	2.88	1.33	1.22	0.0600000000001	5.85	0.47	1.48	0.33	6.95	0.22	3.22	2.42	0.62	AAA459.cd3.location-2.X11.Y10.tile.tissue.png	26	1	2000	26	0eb42ca7968a89283370c64110b0a64a	0	0	0	0	0	0	0	0	0	0	0	0	0	/home/dhl_ec/bnelissen/Slides/CD3_manuscript/CD3_slides/AAA459.cd3.location-2/AAA459.cd3.location-2.run1	255	1.0	0.06	1.0	0.06	0.0	0.0	0.0	3.03975475
0.0	0.0	0.0	0.0	0.0	4000000.0	0.0	0.0	0.92	1.44	1.2	0.05	5.55	0.29	0.88	0.21	4.42	0.12	1.95	1.48	0.51	AAA459.cd3.location-2.X11.Y5.tile.tissue.png	27	1	2000	27	bd73a2608c05df57f627bfeb0c0aac93	0	0	0	0	0	0	0	0	0	0	0	0	0	/home/dhl_ec/bnelissen/Slides/CD3_manuscript/CD3_slides/AAA459.cd3.location-2/AAA459.cd3.location-2.run1	255	1.0	0.06	1.0	0.06	0.0	0.0	0.0	3.9429965
0.0	0.0	0.0	0.0	0.0	4000000.0	0.0	0.0	1.09	1.13	1.12	0.0599999999999	5.92	0.29	0.76	0.32	5.17	0.12	1.98	1.53	0.52	AAA459.cd3.location-2.X11.Y6.tile.tissue.png	28	1	2000	28	4bcc1fc5c91eed810522345f49b549ee	0	0	0	0	0	0	0	0	0	0	0	0	0	/home/dhl_ec/bnelissen/Slides/CD3_manuscript/CD3_slides/AAA459.cd3.location-2/AAA459.cd3.location-2.run1	255	1.0	0.06	1.0	0.06	0.0	-11.640218189	0.0	4.24756054602
12015.0	623887.0	4332.0	5120.0	623887.0	4000000.0	83.0	2.0	0.9	1.01	1.17	0.0500000000001	6.88	0.57	0.77	0.18	6.98	0.23	2.1	1.49	0.6	AAA459.cd3.location-2.X11.Y7.tile.tissue.png	29	1	2000	29	b62598176c6c1957d19cd7d0a1034ab4	0	0	0	0	0	0	0	0	0	0	0	0	0	/home/dhl_ec/bnelissen/Slides/CD3_manuscript/CD3_slides/AAA459.cd3.location-2/AAA459.cd3.location-2.run1	255	0.7	0.06	0.7	0.06	-8.35418140583	-10.6187562276	1.00128377817	0.3733926875
65161.0	1393458.0	21894.0	10395.0	1393458.0	4000000.0	416.0	2.0	1.31	1.91	1.79	0.0799999999999	10.75	0.57	1.24	0.24	11.62	0.42	3.34	2.31	0.68	AAA459.cd3.location-2.X11.Y8.tile.tissue.png	30	1	2000	30	9944aa6bb75bf90a3b14ba51bbb8d1b4	0	0	0	0	0	0	0	0	0	0	0	0	0	/home/dhl_ec/bnelissen/Slides/CD3_manuscript/CD3_slides/AAA459.cd3.location-2/AAA459.cd3.location-2.run1	255	0.7	0.06	0.7	0.06	-8.42644192979	-11.7033978394	0.941485666906	2.176803875
0.0	0.0	0.0	0.0	0.0	4000000.0	0.0	0.0	0.92	1.67	1.78	0.0700000000001	7.75	0.29	0.82	0.2	4.68	0.12	2.64	2.21	0.59	AAA459.cd3.location-2.X11.Y9.tile.tissue.png	31	1	2000	31	65f73004f829446203e84418b9c5468c	0	0	0	0	0	0	0	0	0	0	0	0	0	/home/dhl_ec/bnelissen/Slides/CD3_manuscript/CD3_slides/AAA459.cd3.location-2/AAA459.cd3.location-2.run1	255	1.0	0.06	1.0	0.06	0.0	-10.8834691222	0.0	8.23537506955
6095.0	1043595.0	2412.0	8358.0	1043595.0	4000000.0	48.0	3.0	1.61	2.73	1.81	0.0700000000001	10.1	0.56	1.18	0.26	9.91	0.41	3.39	2.28	0.78	AAA459.cd3.location-2.X2.Y10.tile.tissue.png	32	1	2000	32	6dffed1700456cde455a6280a85d2fab	0	0	0	0	0	0	0	0	0	0	0	0	0	/home/dhl_ec/bnelissen/Slides/CD3_manuscript/CD3_slides/AAA459.cd3.location-2/AAA459.cd3.location-2.run1	255	0.7	0.06	0.7	0.06	-9.17442988219	-11.7881195274	1.98215145914	0.0902887089844
0.0	3066345.0	0.0	9121.0	3066345.0	4000000.0	0.0	3.0	1.8	4.27	1.79	0.0699999999999	9.87	0.58	1.21	0.12	11.32	0.29	2.23	1.58	0.42	AAA459.cd3.location-2.X2.Y11.tile.tissue.png	33	1	2000	33	f6653e35a40d08800377f82239cfb568	0	0	0	0	0	0	0	0	0	0	0	0	0	/home/dhl_ec/bnelissen/Slides/CD3_manuscript/CD3_slides/AAA459.cd3.location-2/AAA459.cd3.location-2.run1	255	0.7	0.06	0.7	0.06	-7.73707421749	-11.2974071185	1.43078928091	0.0506228183594
90.0	245299.0	39.0	3748.0	245299.0	4000000.0	1.0	5.0	4.04	2.9	1.15	0.0500000000001	6.61	0.37	0.73	0.21	6.6	0.22	2.11	1.57	0.38	AAA459.cd3.location-2.X2.Y12.tile.tissue.png	34	1	2000	34	62ac6db74c2e78956d65f9b6353db05e	0	0	0	0	0	0	0	0	0	0	0	0	0	/home/dhl_ec/bnelissen/Slides/CD3_manuscript/CD3_slides/AAA459.cd3.location-2/AAA459.cd3.location-2.run1	255	0.7	0.06	0.7	0.06	-8.36759867127	-9.549991691	1.18261074731	0.101598256836
0.0	0.0	0.0	0.0	0.0	4000000.0	0.0	0.0	2.44	1.59	1.14	0.0599999999999	5.63	0.3	1.05	0.21	4.68	0.12	2.03	1.53	0.37	AAA459.cd3.location-2.X2.Y13.tile.tissue.png	35	1	2000	35	eba81a18a0442d26132e45ea977843fa	0	0	0	0	0	0	0	0	0	0	0	0	0	/home/dhl_ec/bnelissen/Slides/CD3_manuscript/CD3_slides/AAA459.cd3.location-2/AAA459.cd3.location-2.run1	255	1.0	0.06	1.0	0.06	0.0	0.0	0.0	6.408082
0.0	0.0	0.0	0.0	0.0	4000000.0	0.0	0.0	2.46	3.13	1.16	0.0500000000001	5.58	0.3	0.87	0.22	4.65	0.12	2.07	1.54	0.37	AAA459.cd3.location-2.X2.Y4.tile.tissue.png	36	1	2000	36	d2f3544c4cc4bfd5e09dbbde05e174b2	0	0	0	0	0	0	0	0	0	0	0	0	0	/home/dhl_ec/bnelissen/Slides/CD3_manuscript/CD3_slides/AAA459.cd3.location-2/AAA459.cd3.location-2.run1	255	1.0	0.06	1.0	0.06	0.0	0.0	0.0	10.823549
703.0	46982.0	312.0	1529.0	46982.0	4000000.0	7.0	2.0	2.84	1.65	1.19	0.0500000000002	6.62	0.37	0.73	0.21	6.6	0.21	2.06	1.54	0.55	AAA459.cd3.location-2.X2.Y5.tile.tissue.png	37	1	2000	37	9730afc442b8c10c2ee1b1d752133096	0	0	0	0	0	0	0	0	0	0	0	0	0	/home/dhl_ec/bnelissen/Slides/CD3_manuscript/CD3_slides/AAA459.cd3.location-2/AAA459.cd3.location-2.run1	255	0.7	0.06	0.7	0.06	-9.26196159528	-12.6995484485	1.95918095029	0.0433083066406
10940.0	2531662.0	4116.0	21697.0	2531662.0	4000000.0	88.0	8.0	3.05	2.32	1.16	0.0500000000002	10.7	0.58	1.2	0.17	8.76	0.3	2.2	1.53	0.43	AAA459.cd3.location-2.X2.Y6.tile.tissue.png	38	1	2000	38	72b3051a69f3b3483b4038b111a6d23c	0	0	0	0	0	0	0	0	0	0	0	0	0	/home/dhl_ec/bnelissen/Slides/CD3_manuscript/CD3_slides/AAA459.cd3.location-2/AAA459.cd3.location-2.run1	255	0.7	0.06	0.7	0.06	-9.2407651189	-12.5906327655	1.57997975638	0.224107863281
140989.0	3583649.0	54731.0	13516.0	3583649.0	4000000.0	1146.0	3.0	3.8	2.72	1.74	0.05	6.71	0.35	0.72	0.0700000000002	9.84	0.38	2.23	1.52	0.43	AAA459.cd3.location-2.X2.Y7.tile.tissue.png	39	1	2000	39	8fc466a25506f883c2690122c4351966	0	0	0	0	0	0	0	0	0	0	0	0	0	/home/dhl_ec/bnelissen/Slides/CD3_manuscript/CD3_slides/AAA459.cd3.location-2/AAA459.cd3.location-2.run1	255	0.7	0.0681849399725	0.7	0.0681849399725	-9.40912451324	-12.7897325536	1.42254908116	0.385625585938
1034.0	1095252.0	525.0	13601.0	1095252.0	4000000.0	14.0	8.0	3.04	1.9	1.13	0.05	7.05	0.38	0.71	0.17	7.1	0.24	2.18	1.5	0.38	AAA459.cd3.location-2.X2.Y8.tile.tissue.png	40	1	2000	40	724a1f707fd233eb97f594b7ae3b9331	0	0	0	0	0	0	0	0	0	0	0	0	0	/home/dhl_ec/bnelissen/Slides/CD3_manuscript/CD3_slides/AAA459.cd3.location-2/AAA459.cd3.location-2.run1	255	0.7	0.06	0.7	0.06	-8.5148654192	-11.9993203287	1.6226467724	0.0903613242187
116.0	598837.0	80.0	4472.0	598837.0	4000000.0	2.0	2.0	2.69	3.18	1.2	0.05	6.65	0.37	0.73	0.19	6.96	0.23	2.1	1.53	0.4	AAA459.cd3.location-2.X2.Y9.tile.tissue.png	41	1	2000	41	08e2b8fefb9462f6b0bba96df65d5316	0	0	0	0	0	0	0	0	0	0	0	0	0	/home/dhl_ec/bnelissen/Slides/CD3_manuscript/CD3_slides/AAA459.cd3.location-2/AAA459.cd3.location-2.run1	255	0.7	0.06	0.7	0.06	-8.10401028589	-11.2160437298	1.30853003316	0.0514800458984
17186.0	2693310.0	6201.0	18464.0	2693310.0	4000000.0	124.0	7.0	3.35	2.41	1.17	0.0500000000002	7.06	0.36	0.7	0.11	8.61	0.32	2.26	1.53	0.42	AAA459.cd3.location-2.X3.Y10.tile.tissue.png	42	1	2000	42	ed2771d66d823d145276bdcecbbf9820	0	0	0	0	0	0	0	0	0	0	0	0	0	/home/dhl_ec/bnelissen/Slides/CD3_manuscript/CD3_slides/AAA459.cd3.location-2/AAA459.cd3.location-2.run1	255	0.7	0.06	0.7	0.06	-9.23366896264	-12.0316577776	1.42882903237	0.155121582031
5317.0	3302527.0	2009.0	9942.0	3302527.0	4000000.0	37.0	3.0	3.66	1.99	1.11	0.04	6.3	0.35	0.71	0.0800000000002	8.7	0.34	2.12	1.48	0.42	AAA459.cd3.location-2.X3.Y11.tile.tissue.png	43	1	2000	43	1c8d0645fe31a2f326f5a954da488789	0	0	0	0	0	0	0	0	0	0	0	0	0	/home/dhl_ec/bnelissen/Slides/CD3_manuscript/CD3_slides/AAA459.cd3.location-2/AAA459.cd3.location-2.run1	255	0.7	0.06	0.7	0.06	-8.86413965225	-12.0577037228	1.55452099674	0.1426775
1331.0	3139571.0	363.0	11312.0	3139571.0	4000000.0	8.0	2.0	2.61	1.6	1.1	0.04	6.55	0.37	0.71	0.0899999999999	8.57	0.32	3.32	2.31	0.63	AAA459.cd3.location-2.X3.Y12.tile.tissue.png	44	1	2000	44	167c99e33f770b9d63f7cfe46e131581	0	0	0	0	0	0	0	0	0	0	0	0	0	/home/dhl_ec/bnelissen/Slides/CD3_manuscript/CD3_slides/AAA459.cd3.location-2/AAA459.cd3.location-2.run1	255	0.7	0.06	0.7	0.06	-8.47141019031	-11.1941255418	1.2244259415	0.0830449101562
0.0	281648.0	0.0	4415.0	281648.0	4000000.0	0.0	2.0	2.24	3.61	1.15	0.0600000000002	6.4	0.36	0.82	0.19	6.06	0.14	2.07	1.47	0.36	AAA459.cd3.location-2.X3.Y13.tile.tissue.png	45	1	2000	45	917fea26de6ff0f430b9da02b7b83a32	0	0	0	0	0	0	0	0	0	0	0	0	0	/home/dhl_ec/bnelissen/Slides/CD3_manuscript/CD3_slides/AAA459.cd3.location-2/AAA459.cd3.location-2.run1	255	0.7	0.06	0.7	0.06	-7.52269583949	-11.1166619147	1.66548863517	3.03731651172
0.0	1455.0	0.0	170.0	1455.0	4000000.0	0.0	1.0	2.13	2.31	1.12	0.05	8.97	0.56	1.43	0.33	8.1	0.22	3.12	2.32	0.55	AAA459.cd3.location-2.X3.Y3.tile.tissue.png	46	1	2000	46	c641ed7f3272f0ad970905a2a2e07ad0	0	0	0	0	0	0	0	0	0	0	0	0	0	/home/dhl_ec/bnelissen/Slides/CD3_manuscript/CD3_slides/AAA459.cd3.location-2/AAA459.cd3.location-2.run1	255	0.7	0.06	0.7	0.06	0.0	-11.9401945565	1.89335887162	1.16590475726
0.0	3716.0	0.0	402.0	3716.0	4000000.0	0.0	2.0	1.34	3.09	1.77	0.0899999999999	9.69	0.56	1.25	0.32	8.03	0.21	3.17	2.32	0.61	AAA459.cd3.location-2.X3.Y4.tile.tissue.png	47	1	2000	47	5d7abd8e0197e828a3849b0d6faa25d9	0	0	0	0	0	0	0	0	0	0	0	0	0	/home/dhl_ec/bnelissen/Slides/CD3_manuscript/CD3_slides/AAA459.cd3.location-2/AAA459.cd3.location-2.run1	255	0.7	0.06	0.7	0.06	0.0	-11.244331642	2.41691834087	5.44203605081
1081.0	431946.0	506.0	26326.0	431946.0	4000000.0	10.0	28.0	2.94	1.56	1.75	0.05	8.14	0.58	1.19	0.3	9.67	0.34	3.35	2.31	0.6	AAA459.cd3.location-2.X3.Y5.tile.tissue.png	48	1	2000	48	596d1ae13dc1366810516407a48fdeb8	0	0	0	0	0	0	0	0	0	0	0	0	0	/home/dhl_ec/bnelissen/Slides/CD3_manuscript/CD3_slides/AAA459.cd3.location-2/AAA459.cd3.location-2.run1	255	0.7	0.06	0.7	0.06	-9.34663263516	-12.6866342948	1.90983569313	0.09382165625
2844.0	1730947.0	1472.0	36160.0	1730947.0	4000000.0	36.0	21.0	3.63	3.93	1.8	0.0699999999999	10.58	0.59	1.19	0.23	11.7	0.42	3.46	2.35	1.65	AAA459.cd3.location-2.X3.Y6.tile.tissue.png	49	1	2000	49	8d8234d907ae432b563f9f9725fce132	0	0	0	0	0	0	0	0	0	0	0	0	0	/home/dhl_ec/bnelissen/Slides/CD3_manuscript/CD3_slides/AAA459.cd3.location-2/AAA459.cd3.location-2.run1	255	0.7	0.06	0.7	0.06	-9.14031200926	-12.6363023553	1.78809412831	0.150804882813
7064.0	3324634.0	3130.0	13143.0	3324634.0	4000000.0	72.0	4.0	2.8	3.82	1.78	0.0700000000002	9.63	0.56	1.19	0.13	9.47	0.34	2.49	1.63	0.56	AAA459.cd3.location-2.X3.Y7.tile.tissue.png	50	1	2000	50	fb0de428eded90f8023556c82bed4ae6	0	0	0	0	0	0	0	0	0	0	0	0	0	/home/dhl_ec/bnelissen/Slides/CD3_manuscript/CD3_slides/AAA459.cd3.location-2/AAA459.cd3.location-2.run1	255	0.7	0.06	0.7	0.06	-9.24244353219	-12.2700719661	1.51830346781	0.174809171875
6599.0	507627.0	2247.0	13011.0	507627.0	4000000.0	41.0	11.0	1.17	2.36	1.18	0.05	6.72	0.57	1.23	0.29	6.97	0.23	2.13	1.5	1.57	AAA459.cd3.location-2.X3.Y8.tile.tissue.png	51	1	2000	51	d98b3814cd25ce43bf74fc2d01360355	0	0	0	0	0	0	0	0	0	0	0	0	0	/home/dhl_ec/bnelissen/Slides/CD3_manuscript/CD3_slides/AAA459.cd3.location-2/AAA459.cd3.location-2.run1	255	0.7	0.06	0.7	0.06	-9.01991437083	-12.9391685341	2.08348949247	0.119208707031
0.0	57943.0	0.0	2323.0	57943.0	4000000.0	0.0	3.0	2.13	1.45	1.08	0.05	6.22	0.37	0.71	0.21	6.29	0.14	2.11	1.5	1.1	AAA459.cd3.location-2.X3.Y9.tile.tissue.png	52	1	2000	52	483cedf920ea7fb54225b21d3ef4e898	0	0	0	0	0	0	0	0	0	0	0	0	0	/home/dhl_ec/bnelissen/Slides/CD3_manuscript/CD3_slides/AAA459.cd3.location-2/AAA459.cd3.location-2.run1	255	0.7	0.06	0.7	0.06	-8.09796273467	-12.60871844	2.39405246748	0.0381431533203
8039.0	1450482.0	3581.0	19186.0	1450482.0	4000000.0	80.0	11.0	2.75	1.88	1.79	0.0699999999999	9.24	0.37	0.73	0.16	7.52	0.44	3.54	2.32	2.19	AAA459.cd3.location-2.X4.Y10.tile.tissue.png	53	1	2000	53	06c18a8772c40f7702756da6bae9326c	0	0	0	0	0	0	0	0	0	0	0	0	0	/home/dhl_ec/bnelissen/Slides/CD3_manuscript/CD3_slides/AAA459.cd3.location-2/AAA459.cd3.location-2.run1	255	0.7	0.06	0.7	0.06	-9.47202160127	-12.353800038	1.81429395454	0.134692710937
23521.0	3071776.0	9596.0	19833.0	3071776.0	4000000.0	204.0	3.0	1.67	3.19	1.14	0.05	10.47	0.42	1.31	0.14	9.7	0.33	2.19	1.52	0.43	AAA459.cd3.location-2.X4.Y11.tile.tissue.png	54	1	2000	54	70d2699c9297fcda82c9198e00e1671a	0	0	0	0	0	0	0	0	0	0	0	0	0	/home/dhl_ec/bnelissen/Slides/CD3_manuscript/CD3_slides/AAA459.cd3.location-2/AAA459.cd3.location-2.run1	255	0.7	0.06	0.7	0.06	-9.13443153345	-12.3920600937	1.22643867415	0.194236998047
443.0	3229677.0	228.0	22320.0	3229677.0	4000000.0	5.0	3.0	3.34	2.97	1.14	0.04	6.86	0.39	0.73	0.0900000000001	9.04	0.34	2.27	1.53	0.44	AAA459.cd3.location-2.X4.Y12.tile.tissue.png	55	1	2000	55	4c8376b3380f842e094dc2fca932c081	0	0	0	0	0	0	0	0	0	0	0	0	0	/home/dhl_ec/bnelissen/Slides/CD3_manuscript/CD3_slides/AAA459.cd3.location-2/AAA459.cd3.location-2.run1	255	0.7	0.06	0.7	0.06	-8.89769990652	-11.500872311	1.54620203379	0.087553859375
134.0	330367.0	59.0	8722.0	330367.0	4000000.0	1.0	6.0	2.72	1.97	1.13	0.0599999999999	6.56	0.37	0.84	0.2	6.76	0.23	2.12	1.52	0.38	AAA459.cd3.location-2.X4.Y13.tile.tissue.png	56	1	2000	56	f683599d0b76d6341a20980f418117cd	0	0	0	0	0	0	0	0	0	0	0	0	0	/home/dhl_ec/bnelissen/Slides/CD3_manuscript/CD3_slides/AAA459.cd3.location-2/AAA459.cd3.location-2.run1	255	0.7	0.06	0.7	0.06	-9.17830427516	-11.3890710218	2.20948948495	3.43872644824
0.0	0.0	0.0	0.0	0.0	4000000.0	0.0	0.0	3.86	3.44	1.11	0.0599999999999	5.46	0.47	1.48	0.32	4.99	0.21	3.12	2.54	0.6	AAA459.cd3.location-2.X4.Y2.tile.tissue.png	57	1	2000	57	87424f51aecc9ee8f135ef8a4c097388	0	0	0	0	0	0	0	0	0	0	0	0	0	/home/dhl_ec/bnelissen/Slides/CD3_manuscript/CD3_slides/AAA459.cd3.location-2/AAA459.cd3.location-2.run1	255	1.0	0.06	1.0	0.06	0.0	0.0	0.0	3.20610925
0.0	0.0	0.0	0.0	0.0	4000000.0	0.0	0.0	2.64	2.77	1.13	0.05	5.96	0.48	1.31	0.32	7.34	0.23	3.38	2.52	0.67	AAA459.cd3.location-2.X4.Y3.tile.tissue.png	58	1	2000	58	9ff9cf012ec175f6ab4653f8670357f9	0	0	0	0	0	0	0	0	0	0	0	0	0	/home/dhl_ec/bnelissen/Slides/CD3_manuscript/CD3_slides/AAA459.cd3.location-2/AAA459.cd3.location-2.run1	255	1.0	0.06	1.0	0.06	0.0	-10.3447381682	0.0	9.39699700488
0.0	6317.0	0.0	524.0	6317.0	4000000.0	0.0	2.0	3.12	3.48	1.17	0.0500000000002	6.45	0.36	0.7	0.2	5.42	0.13	2.11	1.53	0.58	AAA459.cd3.location-2.X4.Y4.tile.tissue.png	59	1	2000	59	8e52c8884240b65928e4ab0816be71f6	0	0	0	0	0	0	0	0	0	0	0	0	0	/home/dhl_ec/bnelissen/Slides/CD3_manuscript/CD3_slides/AAA459.cd3.location-2/AAA459.cd3.location-2.run1	255	0.7	0.06	0.7	0.06	0.0	-12.7620441423	2.40579827994	0.0338456089478
2721.0	1818964.0	1220.0	43257.0	1818964.0	4000000.0	27.0	26.0	4.24	2.56	1.21	0.04	6.72	0.38	0.72	0.14	7.55	0.27	2.24	1.48	0.66	AAA459.cd3.location-2.X4.Y5.tile.tissue.png	60	1	2000	60	dd811a5aa37516f68dfe34be163cdf1d	0	0	0	0	0	0	0	0	0	0	0	0	0	/home/dhl_ec/bnelissen/Slides/CD3_manuscript/CD3_slides/AAA459.cd3.location-2/AAA459.cd3.location-2.run1	255	0.7	0.06	0.7	0.06	-9.27886923729	-12.4583285927	1.56545559019	0.176633753906
2136.0	1793711.0	1044.0	18117.0	1793711.0	4000000.0	27.0	8.0	2.71	2.57	1.09	0.05	6.44	0.37	0.73	0.14	7.91	0.28	2.22	1.52	0.41	AAA459.cd3.location-2.X4.Y6.tile.tissue.png	61	1	2000	61	067870e4882e02e665d23a460cdbdf45	0	0	0	0	0	0	0	0	0	0	0	0	0	/home/dhl_ec/bnelissen/Slides/CD3_manuscript/CD3_slides/AAA459.cd3.location-2/AAA459.cd3.location-2.run1	255	0.7	0.06	0.7	0.06	-9.08508869716	-12.5988501414	1.47678424443	0.154434535156
4569.0	3213481.0	2436.0	10410.0	3213481.0	4000000.0	66.0	4.0	4.79	3.35	1.11	0.05	7.03	0.37	0.73	0.0900000000001	8.99	0.33	2.15	1.49	0.59	AAA459.cd3.location-2.X4.Y7.tile.tissue.png	62	1	2000	62	a4848cd648dba6e5d194644a8e8d82a1	0	0	0	0	0	0	0	0	0	0	0	0	0	/home/dhl_ec/bnelissen/Slides/CD3_manuscript/CD3_slides/AAA459.cd3.location-2/AAA459.cd3.location-2.run1	255	0.7	0.06	0.7	0.06	-9.01651290014	-11.9637965803	1.22515942205	0.101818433594
321.0	72302.0	101.0	3405.0	72302.0	4000000.0	1.0	5.0	3.32	1.77	1.81	0.0699999999999	10.05	0.57	1.2	0.31	9.25	0.31	2.54	2.39	0.61	AAA459.cd3.location-2.X4.Y8.tile.tissue.png	63	1	2000	63	ea72e5862ba736c7d38b4537b88ca99e	0	0	0	0	0	0	0	0	0	0	0	0	0	/home/dhl_ec/bnelissen/Slides/CD3_manuscript/CD3_slides/AAA459.cd3.location-2/AAA459.cd3.location-2.run1	255	0.7	0.06	0.7	0.06	-9.10506759855	-12.4632395624	2.21889460206	0.0557045200195
3741.0	539052.0	1721.0	11233.0	539052.0	4000000.0	38.0	5.0	1.19	1.62	1.13	0.04	6.8	0.37	0.73	0.19	7.04	0.34	2.92	1.53	0.58	AAA459.cd3.location-2.X4.Y9.tile.tissue.png	64	1	2000	64	17f7950e2e8207e682b586a534b80a61	0	0	0	0	0	0	0	0	0	0	0	0	0	/home/dhl_ec/bnelissen/Slides/CD3_manuscript/CD3_slides/AAA459.cd3.location-2/AAA459.cd3.location-2.run1	255	0.7	0.06	0.7	0.06	-9.42122733339	-12.4048994046	2.04829588061	0.0843832304688
0.0	0.0	0.0	0.0	0.0	4000000.0	0.0	0.0	0.9	1.51	1.16	0.0500000000002	6.18	0.29	0.87	0.22	4.67	0.13	3.08	2.35	0.62	AAA459.cd3.location-2.X5.Y0.tile.tissue.png	65	1	2000	65	1f33eadc28d345ad77c51929caa1405c	0	0	0	0	0	0	0	0	0	0	0	0	0	/home/dhl_ec/bnelissen/Slides/CD3_manuscript/CD3_slides/AAA459.cd3.location-2/AAA459.cd3.location-2.run1	255	1.0	0.06	1.0	0.06	0.0	-10.6312312364	0.0	6.57325351322
0.0	2009.0	0.0	192.0	2009.0	4000000.0	0.0	1.0	1.02	1.08	1.12	0.0599999999999	6.58	0.37	0.83	0.21	5.84	0.21	3.22	2.09	0.55	AAA459.cd3.location-2.X5.Y1.tile.tissue.png	66	1	2000	66	024b9e9606ff25cca0b0b208f1cb59d9	0	0	0	0	0	0	0	0	0	0	0	0	0	/home/dhl_ec/bnelissen/Slides/CD3_manuscript/CD3_slides/AAA459.cd3.location-2/AAA459.cd3.location-2.run1	255	0.7	0.06	0.7	0.06	0.0	-12.014844722	1.50972151199	7.94020854515
15462.0	1573763.0	6533.0	42425.0	1573763.0	4000000.0	134.0	25.0	1.19	1.94	1.77	0.0699999999999	10.39	0.6	1.18	0.22	9.06	0.27	2.22	1.54	0.4	AAA459.cd3.location-2.X5.Y10.tile.tissue.png	67	1	2000	67	1f23edaca19b1c8a03747cc8a3e0ee6f	0	0	0	0	0	0	0	0	0	0	0	0	0	/home/dhl_ec/bnelissen/Slides/CD3_manuscript/CD3_slides/AAA459.cd3.location-2/AAA459.cd3.location-2.run1	255	0.7	0.06	0.7	0.06	-9.303691682	-12.8055415116	1.99885493655	0.228483875
15970.0	2937054.0	7191.0	15529.0	2937054.0	4000000.0	167.0	11.0	0.86	1.17	1.09	0.04	6.25	0.36	0.72	0.0899999999999	8.54	0.33	2.18	1.52	0.41	AAA459.cd3.location-2.X5.Y11.tile.tissue.png	68	1	2000	68	0583fda05ffe73bca4e36d9d67007866	0	0	0	0	0	0	0	0	0	0	0	0	0	/home/dhl_ec/bnelissen/Slides/CD3_manuscript/CD3_slides/AAA459.cd3.location-2/AAA459.cd3.location-2.run1	255	0.7	0.06	0.7	0.06	-9.1546440928	-12.3335464151	1.36672886599	0.170342785156
3857.0	722664.0	1338.0	10139.0	722664.0	4000000.0	25.0	4.0	2.35	2.7	1.21	0.0599999999999	6.99	0.38	0.73	0.19	6.9	0.33	2.1	1.48	0.61	AAA459.cd3.location-2.X5.Y12.tile.tissue.png	69	1	2000	69	e44ba31921f6b7a8abfb31a17dc17e62	0	0	0	0	0	0	0	0	0	0	0	0	0	/home/dhl_ec/bnelissen/Slides/CD3_manuscript/CD3_slides/AAA459.cd3.location-2/AAA459.cd3.location-2.run1	255	0.7	0.06	0.7	0.06	-9.33361730404	-12.1818917935	2.15368288678	0.103144636719
0.0	543159.0	0.0	6323.0	543159.0	4000000.0	0.0	3.0	1.11	1.57	1.74	0.0800000000002	7.87	0.56	1.35	0.2	6.19	0.25	2.33	1.47	0.54	AAA459.cd3.location-2.X5.Y13.tile.tissue.png	70	1	2000	70	01a593030a94b08a1c4f9e5a8d70a1d5	0	0	0	0	0	0	0	0	0	0	0	0	0	/home/dhl_ec/bnelissen/Slides/CD3_manuscript/CD3_slides/AAA459.cd3.location-2/AAA459.cd3.location-2.run1	255	0.7	0.06	0.7	0.06	-6.99595183519	-11.3114896672	1.4245715858	3.48529115332
0.0	3434.0	0.0	274.0	3434.0	4000000.0	0.0	1.0	0.92	1.54	1.11	0.0599999999999	6.17	0.35	0.73	0.2	5.41	0.13	2.18	1.47	1.34	AAA459.cd3.location-2.X5.Y2.tile.tissue.png	71	1	2000	71	90701f3d29c473a26602e0c508021d5c	0	0	0	0	0	0	0	0	0	0	0	0	0	/home/dhl_ec/bnelissen/Slides/CD3_manuscript/CD3_slides/AAA459.cd3.location-2/AAA459.cd3.location-2.run1	255	0.7	0.06	0.7	0.06	0.0	-10.8930583756	1.91670240381	3.54650195499
0.0	21630.0	0.0	838.0	21630.0	4000000.0	0.0	2.0	1.79	1.41	1.1	0.05	6.37	0.57	1.19	0.31	8.12	0.22	3.13	2.3	1.39	AAA459.cd3.location-2.X5.Y3.tile.tissue.png	72	1	2000	72	9ed7fb77fae1734333dd29cbb9e1f684	0	0	0	0	0	0	0	0	0	0	0	0	0	/home/dhl_ec/bnelissen/Slides/CD3_manuscript/CD3_slides/AAA459.cd3.location-2/AAA459.cd3.location-2.run1	255	0.7	0.06	0.7	0.06	0.0	-11.7656012808	0.251709774474	0.0402609205933
713.0	375116.0	368.0	7212.0	375116.0	4000000.0	11.0	7.0	2.28	1.85	1.07	0.0500000000002	7.2	0.56	1.19	0.3	9.79	0.33	3.22	2.53	0.79	AAA459.cd3.location-2.X5.Y4.tile.tissue.png	73	1	2000	73	d8ae703c9c6be3ff97b195ed8f8bb643	0	0	0	0	0	0	0	0	0	0	0	0	0	/home/dhl_ec/bnelissen/Slides/CD3_manuscript/CD3_slides/AAA459.cd3.location-2/AAA459.cd3.location-2.run1	255	0.7	0.06	0.7	0.06	-9.01989905591	-12.6018281332	1.52265956386	0.0634106660156
1832.0	1196947.0	856.0	25948.0	1196947.0	4000000.0	20.0	10.0	2.99	2.65	1.78	0.0700000000002	6.95	0.38	0.73	0.17	7.4	0.26	2.25	1.52	1.48	AAA459.cd3.location-2.X5.Y5.tile.tissue.png	74	1	2000	74	43bbe9006d34e83d9aed48a3ead06917	0	0	0	0	0	0	0	0	0	0	0	0	0	/home/dhl_ec/bnelissen/Slides/CD3_manuscript/CD3_slides/AAA459.cd3.location-2/AAA459.cd3.location-2.run1	255	0.7	0.06	0.7	0.06	-9.24638200061	-12.5649558297	1.60497143967	0.131656734375
15483.0	2839302.0	7236.0	27141.0	2839302.0	4000000.0	186.0	8.0	5.16	3.24	1.12	0.04	6.81	0.38	0.73	0.11	8.79	0.49	3.5	2.3	0.63	AAA459.cd3.location-2.X5.Y6.tile.tissue.png	75	1	2000	75	65741705a4020d1ff935edd2e0af4abd	0	0	0	0	0	0	0	0	0	0	0	0	0	/home/dhl_ec/bnelissen/Slides/CD3_manuscript/CD3_slides/AAA459.cd3.location-2/AAA459.cd3.location-2.run1	255	0.7	0.06	0.7	0.06	-9.45777336349	-12.6774371865	1.83346052065	0.206728085938
7878.0	2149604.0	3265.0	8372.0	2149604.0	4000000.0	77.0	2.0	4.07	2.68	1.95	0.0799999999999	10.65	0.63	1.34	0.22	12.29	0.48	2.45	1.53	0.43	AAA459.cd3.location-2.X5.Y7.tile.tissue.png	76	1	2000	76	1faef3faa0f496a1c8ec2b8c0b903026	0	0	0	0	0	0	0	0	0	0	0	0	0	/home/dhl_ec/bnelissen/Slides/CD3_manuscript/CD3_slides/AAA459.cd3.location-2/AAA459.cd3.location-2.run1	255	0.7	0.06	0.7	0.06	-9.11967659502	-11.7524078173	1.28394113334	0.111156417969
0.0	4434.0	0.0	448.0	4434.0	4000000.0	0.0	2.0	2.84	2.63	1.15	0.0500000000002	6.53	0.36	0.75	0.21	5.56	0.13	2.01	1.49	0.61	AAA459.cd3.location-2.X5.Y8.tile.tissue.png	77	1	2000	77	a516e39ff88ad0ab6f5e0ac5a0d1509f	0	0	0	0	0	0	0	0	0	0	0	0	0	/home/dhl_ec/bnelissen/Slides/CD3_manuscript/CD3_slides/AAA459.cd3.location-2/AAA459.cd3.location-2.run1	255	0.7	0.06	0.7	0.06	0.0	-12.7986723743	2.73510158541	0.0408179736938
113.0	38334.0	57.0	1134.0	38334.0	4000000.0	1.0	1.0	2.76	1.83	1.08	0.0500000000002	6.26	0.36	0.72	0.2	6.35	0.21	1.99	1.48	0.36	AAA459.cd3.location-2.X5.Y9.tile.tissue.png	78	1	2000	78	0adbb631d648e9aa0386acb1a369d641	0	0	0	0	0	0	0	0	0	0	0	0	0	/home/dhl_ec/bnelissen/Slides/CD3_manuscript/CD3_slides/AAA459.cd3.location-2/AAA459.cd3.location-2.run1	255	0.7	0.06	0.7	0.06	-8.8883758389	-12.37733497	2.22964637397	0.0375788774414
0.0	0.0	0.0	0.0	0.0	4000000.0	0.0	0.0	2.91	2.78	1.1	0.0500000000002	5.88	0.29	0.8	0.2	4.57	0.12	2.04	1.52	0.440000000001	AAA459.cd3.location-2.X6.Y0.tile.tissue.png	79	1	2000	79	86b044d77b30a5ca9367d042dd983220	0	0	0	0	0	0	0	0	0	0	0	0	0	/home/dhl_ec/bnelissen/Slides/CD3_manuscript/CD3_slides/AAA459.cd3.location-2/AAA459.cd3.location-2.run1	255	1.0	0.06	1.0	0.06	0.0	-9.9685794872	0.0	12.4875110018
9992.0	1302487.0	3699.0	11141.0	1302487.0	4000000.0	70.0	5.0	4.32	1.81	1.17	0.0499999999997	6.78	0.37	0.73	0.16	7.59	0.26	2.22	1.54	0.579999999999	AAA459.cd3.location-2.X6.Y1.tile.tissue.png	80	1	2000	80	b529bff6c68f471d72398e3a6382277f	0	0	0	0	0	0	0	0	0	0	0	0	0	/home/dhl_ec/bnelissen/Slides/CD3_manuscript/CD3_slides/AAA459.cd3.location-2/AAA459.cd3.location-2.run1	255	0.7	0.06	0.7	0.06	-9.26623284853	-11.6844357051	1.44431712686	0.0939512949219
11591.0	1888012.0	4917.0	45907.0	1888012.0	4000000.0	113.0	31.0	2.76	3.06	1.78	0.0799999999999	8.54	0.39	1.2	0.21	11.48	0.43	3.77	2.49	0.68	AAA459.cd3.location-2.X6.Y10.tile.tissue.png	81	1	2000	81	3f2dfb787a0d549e7377c5f5f057adc8	0	0	0	0	0	0	0	0	0	0	0	0	0	/home/dhl_ec/bnelissen/Slides/CD3_manuscript/CD3_slides/AAA459.cd3.location-2/AAA459.cd3.location-2.run1	255	0.7	0.06	0.7	0.06	-9.27591058027	-12.4835340639	1.71712905084	0.200115863281
39768.0	1851671.0	15081.0	35935.0	1851671.0	4000000.0	320.0	18.0	3.83	2.94	1.78	0.0700000000002	9.06	0.38	0.71	0.14	8.0	0.28	2.22	2.31	0.62	AAA459.cd3.location-2.X6.Y11.tile.tissue.png	82	1	2000	82	62c1460159db72e66983b8a7e95b4fd7	0	0	0	0	0	0	0	0	0	0	0	0	0	/home/dhl_ec/bnelissen/Slides/CD3_manuscript/CD3_slides/AAA459.cd3.location-2/AAA459.cd3.location-2.run1	255	0.7	0.06	0.7	0.06	-9.48154658925	-12.8776991948	1.99742922071	0.313136277344
13268.0	1382272.0	4649.0	15562.0	1382272.0	4000000.0	94.0	5.0	3.22	1.94	1.09	0.0499999999997	6.56	0.36	0.73	0.15	7.4	0.27	2.18	1.53	0.39	AAA459.cd3.location-2.X6.Y12.tile.tissue.png	83	1	2000	83	d29dc97a1a58495180afc5e0d87149ad	0	0	0	0	0	0	0	0	0	0	0	0	0	/home/dhl_ec/bnelissen/Slides/CD3_manuscript/CD3_slides/AAA459.cd3.location-2/AAA459.cd3.location-2.run1	255	0.7	0.06	0.7	0.06	-9.15705552111	-12.2450961751	1.97456508712	0.149376261719
0.0	684925.0	0.0	5956.0	684925.0	4000000.0	0.0	4.0	1.85	3.6	1.18	0.0500000000002	7.52	0.38	0.84	0.18	6.11	0.17	2.08	1.53	0.57	AAA459.cd3.location-2.X6.Y13.tile.tissue.png	84	1	2000	84	5b7ab5b02a9c5a6e4761381ad66e76b7	0	0	0	0	0	0	0	0	0	0	0	0	0	/home/dhl_ec/bnelissen/Slides/CD3_manuscript/CD3_slides/AAA459.cd3.location-2/AAA459.cd3.location-2.run1	255	0.7	0.06	0.7	0.06	0.0	-11.1754812013	1.55763532504	2.5878906084
12599.0	1330920.0	5471.0	14230.0	1330920.0	4000000.0	120.0	4.0	3.14	2.51	1.1	0.0499999999997	6.75	0.57	1.34	0.27	10.54	0.27	2.22	1.66	0.45	AAA459.cd3.location-2.X6.Y2.tile.tissue.png	85	1	2000	85	0ee0876a0ad7b1747af406b1410309d6	0	0	0	0	0	0	0	0	0	0	0	0	0	/home/dhl_ec/bnelissen/Slides/CD3_manuscript/CD3_slides/AAA459.cd3.location-2/AAA459.cd3.location-2.run1	255	0.7	0.06	0.7	0.06	-9.405579033	-12.519308618	1.9739540343	0.149907042969
974.0	145777.0	480.0	7365.0	145777.0	4000000.0	13.0	8.0	2.19	3.02	1.79	0.0800000000004	7.84	0.37	0.72	0.21	6.67	0.21	2.16	1.52	0.38	AAA459.cd3.location-2.X6.Y3.tile.tissue.png	86	1	2000	86	786b47b35792b05538d13555c0ec533c	0	0	0	0	0	0	0	0	0	0	0	0	0	/home/dhl_ec/bnelissen/Slides/CD3_manuscript/CD3_slides/AAA459.cd3.location-2/AAA459.cd3.location-2.run1	255	0.7	0.06	0.7	0.06	-9.44105629663	-12.5194282226	1.79019043066	0.0546435546875
7338.0	1947415.0	3486.0	15093.0	1947415.0	4000000.0	90.0	4.0	2.54	2.68	1.17	0.0499999999997	7.0	0.37	0.73	0.14	7.99	0.29	2.18	1.47	0.62	AAA459.cd3.location-2.X6.Y4.tile.tissue.png	87	1	2000	87	7076e2f4135d5925dc314bb35024b82f	0	0	0	0	0	0	0	0	0	0	0	0	0	/home/dhl_ec/bnelissen/Slides/CD3_manuscript/CD3_slides/AAA459.cd3.location-2/AAA459.cd3.location-2.run1	255	0.7	0.06	0.7	0.06	-9.29616144784	-12.6489387085	1.67288530847	0.147257035156
45477.0	3502915.0	19512.0	20272.0	3502915.0	4000000.0	449.0	4.0	2.95	2.21	1.12	0.04	7.43	0.36	0.72	0.0799999999999	9.59	0.36	2.23	1.54	0.42	AAA459.cd3.location-2.X6.Y5.tile.tissue.png	88	1	2000	88	0e87ddca10e6bb4ead13d170350c0f1b	0	0	0	0	0	0	0	0	0	0	0	0	0	/home/dhl_ec/bnelissen/Slides/CD3_manuscript/CD3_slides/AAA459.cd3.location-2/AAA459.cd3.location-2.run1	255	0.7	0.06	0.7	0.06	-9.29386698291	-12.6654836198	1.49243217988	0.242014433594
6569.0	3604866.0	3252.0	14122.0	3604866.0	4000000.0	85.0	2.0	2.49	1.64	1.15	0.0499999999997	6.47	0.37	0.71	0.0700000000002	8.91	0.34	2.13	1.47	0.570000000001	AAA459.cd3.location-2.X6.Y6.tile.tissue.png	89	1	2000	89	714898173e8ca51a04969c205d902eb5	0	0	0	0	0	0	0	0	0	0	0	0	0	/home/dhl_ec/bnelissen/Slides/CD3_manuscript/CD3_slides/AAA459.cd3.location-2/AAA459.cd3.location-2.run1	255	0.7	0.06	0.7	0.06	-9.20984874465	-12.2656412108	1.50767786005	0.153142447266
280.0	448260.0	152.0	6601.0	448260.0	4000000.0	4.0	3.0	2.93	2.36	1.13	0.0500000000002	6.35	0.57	1.22	0.3	6.6	0.34	3.24	2.32	0.59	AAA459.cd3.location-2.X6.Y7.tile.tissue.png	90	1	2000	90	3a8fd4577f123a30b13d28091826bac9	0	0	0	0	0	0	0	0	0	0	0	0	0	/home/dhl_ec/bnelissen/Slides/CD3_manuscript/CD3_slides/AAA459.cd3.location-2/AAA459.cd3.location-2.run1	255	0.7	0.06	0.7	0.06	-8.91795504499	-12.3464889964	1.3047702819	0.0726395976562
0.0	1538.0	0.0	184.0	1538.0	4000000.0	0.0	1.0	2.78	2.51	1.57	0.04	6.45	0.36	0.71	0.2	5.69	0.13	2.09	1.51	0.36	AAA459.cd3.location-2.X6.Y8.tile.tissue.png	91	1	2000	91	aa1d2f7afbb52a567e288b9d2555efc1	0	0	0	0	0	0	0	0	0	0	0	0	0	/home/dhl_ec/bnelissen/Slides/CD3_manuscript/CD3_slides/AAA459.cd3.location-2/AAA459.cd3.location-2.run1	255	0.7	0.06	0.7	0.06	0.0	-12.0863443685	0.729530999192	0.0294743786659
4375.0	856228.0	1841.0	28317.0	856228.0	4000000.0	38.0	19.0	3.23	2.94	1.11	0.0500000000002	6.75	0.59	1.2	0.28	10.39	0.42	3.45	2.33	0.59	AAA459.cd3.location-2.X6.Y9.tile.tissue.png	92	1	2000	92	49955398c6d526111a6b1628158663e0	0	0	0	0	0	0	0	0	0	0	0	0	0	/home/dhl_ec/bnelissen/Slides/CD3_manuscript/CD3_slides/AAA459.cd3.location-2/AAA459.cd3.location-2.run1	255	0.7	0.06	0.7	0.06	-9.35314780079	-12.6182930028	2.13238724979	0.1354509375
0.0	0.0	0.0	0.0	0.0	4000000.0	0.0	0.0	2.55	3.28	1.14	0.0499999999997	6.2	0.29	0.82	0.22	4.62	0.12	2.02	1.52	0.93	AAA459.cd3.location-2.X7.Y0.tile.tissue.png	93	1	2000	93	43bfb7e3d750e5e2a3098ac1ef280523	0	0	0	0	0	0	0	0	0	0	0	0	0	/home/dhl_ec/bnelissen/Slides/CD3_manuscript/CD3_slides/AAA459.cd3.location-2/AAA459.cd3.location-2.run1	255	1.0	0.06	1.0	0.06	0.0	-11.0799227734	0.0	11.0445629328
6051.0	1310415.0	2569.0	13086.0	1310415.0	4000000.0	48.0	2.0	2.62	2.26	1.17	0.0500000000002	7.03	0.57	1.21	0.25	7.35	0.26	2.14	2.33	1.43	AAA459.cd3.location-2.X7.Y1.tile.tissue.png	94	1	2000	94	8f756f42ac107c3dd27702ace5f588fc	0	0	0	0	0	0	0	0	0	0	0	0	0	/home/dhl_ec/bnelissen/Slides/CD3_manuscript/CD3_slides/AAA459.cd3.location-2/AAA459.cd3.location-2.run1	255	0.7	0.06	0.7	0.06	-9.31644152068	-12.2688764395	1.70939636467	0.133633083984
19228.0	1867963.0	7389.0	31492.0	1867963.0	4000000.0	156.0	16.0	2.93	2.04	1.79	0.0699999999997	9.09	0.38	0.7	0.14	7.71	0.29	2.22	1.47	1.25	AAA459.cd3.location-2.X7.Y10.tile.tissue.png	95	1	2000	95	837528270c7399466321bba4b3f88b46	0	0	0	0	0	0	0	0	0	0	0	0	0	/home/dhl_ec/bnelissen/Slides/CD3_manuscript/CD3_slides/AAA459.cd3.location-2/AAA459.cd3.location-2.run1	255	0.7	0.06	0.7	0.06	-9.22805752465	-12.6896107081	1.600483952	0.205641273437
72434.0	2418872.0	25371.0	17701.0	2418872.0	4000000.0	493.0	5.0	2.51	1.95	1.77	0.0699999999997	10.06	0.58	1.25	0.21	13.56	0.48	3.37	2.32	1.52	AAA459.cd3.location-2.X7.Y11.tile.tissue.png	96	1	2000	96	0774b5ac91939536bfbaff4afb1c85e5	0	0	0	0	0	0	0	0	0	0	0	0	0	/home/dhl_ec/bnelissen/Slides/CD3_manuscript/CD3_slides/AAA459.cd3.location-2/AAA459.cd3.location-2.run1	255	0.7	0.06	0.7	0.06	-9.2601606717	-12.8390049918	1.49528574857	0.417716800781
1728.0	1474186.0	624.0	19676.0	1474186.0	4000000.0	13.0	9.0	2.59	2.66	1.79	0.0699999999997	10.91	0.58	1.2	0.17	7.38	0.26	2.19	1.48	1.14	AAA459.cd3.location-2.X7.Y12.tile.tissue.png	97	1	2000	97	75d99e7c67fa394b22aa5b6d58ba01fa	0	0	0	0	0	0	0	0	0	0	0	0	0	/home/dhl_ec/bnelissen/Slides/CD3_manuscript/CD3_slides/AAA459.cd3.location-2/AAA459.cd3.location-2.run1	255	0.7	0.06	0.7	0.06	-8.9809759499	-12.3663832348	1.34108829936	0.136785015625
0.0	240459.0	0.0	2755.0	240459.0	4000000.0	0.0	1.0	1.37	1.47	1.78	0.0799999999999	9.81	0.36	0.840000000001	0.2	5.97	0.14	2.08	1.54	0.829999999999	AAA459.cd3.location-2.X7.Y13.tile.tissue.png	98	1	2000	98	ebee5904f4e2712713591b387398086e	0	0	0	0	0	0	0	0	0	0	0	0	0	/home/dhl_ec/bnelissen/Slides/CD3_manuscript/CD3_slides/AAA459.cd3.location-2/AAA459.cd3.location-2.run1	255	0.7	0.06	0.7	0.06	0.0	-11.4579199772	1.69813395943	3.33432652148
26150.0	3660888.0	11212.0	12485.0	3660888.0	4000000.0	247.0	3.0	4.31	2.81	1.1	0.0400000000004	6.6	0.4	0.73	0.0700000000002	9.66	0.36	2.19	1.53	0.46	AAA459.cd3.location-2.X7.Y2.tile.tissue.png	99	1	2000	99	77d90f4bdaa4d424d8efa4a029431729	0	0	0	0	0	0	0	0	0	0	0	0	0	/home/dhl_ec/bnelissen/Slides/CD3_manuscript/CD3_slides/AAA459.cd3.location-2/AAA459.cd3.location-2.run1	255	0.7	0.06	0.7	0.06	-9.30481467827	-12.1944054742	1.36454051279	0.203376984375
60407.0	3541679.0	25116.0	15766.0	3541679.0	4000000.0	536.0	3.0	3.25	1.93	1.15	0.0799999999999	9.98	0.36	0.72	0.0700000000002	9.55	0.36	2.17	1.59	0.650000000001	AAA459.cd3.location-2.X7.Y3.tile.tissue.png	100	1	2000	100	a8e7b6d20daf2ecbe9bb27b583e0fcf1	0	0	0	0	0	0	0	0	0	0	0	0	0	/home/dhl_ec/bnelissen/Slides/CD3_manuscript/CD3_slides/AAA459.cd3.location-2/AAA459.cd3.location-2.run1	255	0.7	0.06	0.7	0.06	-9.36395794677	-12.6904455381	1.56869752892	0.323524571289
7905.0	3222485.0	3470.0	16218.0	3222485.0	4000000.0	81.0	9.0	1.42	2.42	1.77	0.0799999999999	11.76	0.37	0.72	0.0799999999999	8.74	0.33	2.18	1.47	0.41	AAA459.cd3.location-2.X7.Y4.tile.tissue.png	101	1	2000	101	cd87acde0daca485b5d73140263ce7e7	0	0	0	0	0	0	0	0	0	0	0	0	0	/home/dhl_ec/bnelissen/Slides/CD3_manuscript/CD3_slides/AAA459.cd3.location-2/AAA459.cd3.location-2.run1	255	0.7	0.06	0.7	0.06	-8.95715237862	-12.0577220346	0.972444793129	0.113130054687
4308.0	2033758.0	1463.0	22613.0	2033758.0	4000000.0	27.0	12.0	0.95	1.64	1.13	0.0499999999997	6.31	0.59	1.2	0.2	9.49	0.44	3.51	2.37	0.63	AAA459.cd3.location-2.X7.Y5.tile.tissue.png	102	1	2000	102	f3695e98e9d31c2afe3335ac5adb96cb	0	0	0	0	0	0	0	0	0	0	0	0	0	/home/dhl_ec/bnelissen/Slides/CD3_manuscript/CD3_slides/AAA459.cd3.location-2/AAA459.cd3.location-2.run1	255	0.7	0.06	0.7	0.06	-9.35765884411	-12.5952148572	1.6452914824	0.159449867188
1040.0	787213.0	364.0	9602.0	787213.0	4000000.0	8.0	5.0	3.31	2.26	1.77	0.0700000000002	7.66	0.37	0.71	0.18	7.11	0.24	2.2	1.54	0.38	AAA459.cd3.location-2.X7.Y6.tile.tissue.png	103	1	2000	103	f496a597940a68009e84baefac5bb4c7	0	0	0	0	0	0	0	0	0	0	0	0	0	/home/dhl_ec/bnelissen/Slides/CD3_manuscript/CD3_slides/AAA459.cd3.location-2/AAA459.cd3.location-2.run1	255	0.7	0.06	0.7	0.06	-8.97949493582	-12.5488233509	1.57318162883	0.0979988984375
9037.0	2155928.0	2963.0	7440.0	2155928.0	4000000.0	66.0	2.0	2.71	3.34	1.15	0.04	6.4	0.36	0.71	0.12	7.87	0.29	2.12	1.48	0.38	AAA459.cd3.location-2.X7.Y7.tile.tissue.png	104	1	2000	104	b419295fdb28f125342d352141c0bb11	0	0	0	0	0	0	0	0	0	0	0	0	0	/home/dhl_ec/bnelissen/Slides/CD3_manuscript/CD3_slides/AAA459.cd3.location-2/AAA459.cd3.location-2.run1	255	0.7	0.06	0.7	0.06	-8.15362871191	-11.8320857231	0.489500639049	0.15960828125
12847.0	866408.0	3814.0	7028.0	866408.0	4000000.0	69.0	7.0	2.79	1.93	1.78	0.0700000000002	8.21	0.57	1.19	0.28	8.16	0.24	2.08	1.47	0.57	AAA459.cd3.location-2.X7.Y8.tile.tissue.png	105	1	2000	105	25ae918130cda329bdbae31c90a70990	0	0	0	0	0	0	0	0	0	0	0	0	0	/home/dhl_ec/bnelissen/Slides/CD3_manuscript/CD3_slides/AAA459.cd3.location-2/AAA459.cd3.location-2.run1	255	0.7	0.06	0.7	0.06	-8.66444796847	-12.2103728691	0.783062241817	0.147756640625
6219.0	831069.0	2556.0	37738.0	831069.0	4000000.0	57.0	50.0	2.79	2.6	1.77	0.0700000000002	10.23	0.59	1.15	0.18	7.27	0.23	2.26	1.52	0.58	AAA459.cd3.location-2.X7.Y9.tile.tissue.png	106	1	2000	106	803e4177a81fe07f1d73541871b12f75	0	0	0	0	0	0	0	0	0	0	0	0	0	/home/dhl_ec/bnelissen/Slides/CD3_manuscript/CD3_slides/AAA459.cd3.location-2/AAA459.cd3.location-2.run1	255	0.7	0.06	0.7	0.06	-9.73250527684	-12.6512364649	2.00954146207	0.154727972656
0.0	1825.0	0.0	190.0	1825.0	4000000.0	0.0	1.0	3.42	2.38	1.75	0.0900000000001	7.94	0.56	1.32	0.33	8.09	0.21	3.08	2.32	0.56	AAA459.cd3.location-2.X8.Y0.tile.tissue.png	107	1	2000	107	c58cdd1d2ea2cafcbc5718d68d12e9a1	0	0	0	0	0	0	0	0	0	0	0	0	0	/home/dhl_ec/bnelissen/Slides/CD3_manuscript/CD3_slides/AAA459.cd3.location-2/AAA459.cd3.location-2.run1	255	0.7	0.06	0.7	0.06	0.0	-11.9272599149	0.675643862372	8.05574190656
153.0	16147.0	92.0	824.0	16147.0	4000000.0	2.0	2.0	2.77	2.88	1.76	0.0700000000002	9.73	0.56	1.2	0.32	9.2	0.31	3.13	2.3	0.57	AAA459.cd3.location-2.X8.Y1.tile.tissue.png	108	1	2000	108	fc2f4ef3364933b82ba539fcfe89f21b	0	0	0	0	0	0	0	0	0	0	0	0	0	/home/dhl_ec/bnelissen/Slides/CD3_manuscript/CD3_slides/AAA459.cd3.location-2/AAA459.cd3.location-2.run1	255	0.7	0.06	0.7	0.06	-8.35017902913	-12.7123049673	2.59338991985	0.0466702731934
62516.0	2024782.0	23742.0	27962.0	2024782.0	4000000.0	503.0	13.0	2.54	2.51	1.08	0.04	6.67	0.38	0.71	0.13	8.24	0.29	2.19	1.47	0.6	AAA459.cd3.location-2.X8.Y10.tile.tissue.png	109	1	2000	109	4ea49fce8970777131ae96be615b2be7	0	0	0	0	0	0	0	0	0	0	0	0	0	/home/dhl_ec/bnelissen/Slides/CD3_manuscript/CD3_slides/AAA459.cd3.location-2/AAA459.cd3.location-2.run1	255	0.7	0.06	0.7	0.06	-9.5596713005	-12.857399846	1.97261328594	0.325171378906
70347.0	1316194.0	22780.0	11131.0	1316194.0	4000000.0	419.0	3.0	1.62	2.25	1.8	0.0799999999999	11.74	0.57	1.25	0.24	12.93	0.28	2.2	1.48	0.56	AAA459.cd3.location-2.X8.Y11.tile.tissue.png	110	1	2000	110	23fb6594e2e082a74decdd2e15ee935d	0	0	0	0	0	0	0	0	0	0	0	0	0	/home/dhl_ec/bnelissen/Slides/CD3_manuscript/CD3_slides/AAA459.cd3.location-2/AAA459.cd3.location-2.run1	255	0.7	0.06	0.7	0.06	-8.60389610999	-12.444674538	0.836776196058	0.221888929687
0.0	43967.0	0.0	1883.0	43967.0	4000000.0	0.0	2.0	2.27	2.31	1.18	0.0500000000002	6.6	0.36	0.71	0.2	5.41	0.22	3.19	2.32	0.57	AAA459.cd3.location-2.X8.Y12.tile.tissue.png	111	1	2000	111	e774754cf946016e90e70a36a703a13b	0	0	0	0	0	0	0	0	0	0	0	0	0	/home/dhl_ec/bnelissen/Slides/CD3_manuscript/CD3_slides/AAA459.cd3.location-2/AAA459.cd3.location-2.run1	255	0.7	0.06	0.7	0.06	0.0	-13.0899513187	0.792948226795	0.103163269531
0.0	0.0	0.0	0.0	0.0	4000000.0	0.0	0.0	1.03	1.48	1.76	0.0900000000001	8.67	0.46	0.94	0.21	4.55	0.2	3.03	1.55	0.52	AAA459.cd3.location-2.X8.Y13.tile.tissue.png	112	1	2000	112	76e892ab018571672fed15671e051c22	0	0	0	0	0	0	0	0	0	0	0	0	0	/home/dhl_ec/bnelissen/Slides/CD3_manuscript/CD3_slides/AAA459.cd3.location-2/AAA459.cd3.location-2.run1	255	1.0	0.06	1.0	0.06	0.0	-11.9099273851	0.0	4.57222839158
8840.0	727228.0	3688.0	8021.0	727228.0	4000000.0	75.0	5.0	1.06	1.21	1.08	0.04	6.76	0.5	0.79	0.19	7.03	0.37	3.25	1.48	0.37	AAA459.cd3.location-2.X8.Y2.tile.tissue.png	113	1	2000	113	47783caaf915a8ce5992bdd4c37f3a5f	0	0	0	0	0	0	0	0	0	0	0	0	0	/home/dhl_ec/bnelissen/Slides/CD3_manuscript/CD3_slides/AAA459.cd3.location-2/AAA459.cd3.location-2.run1	255	0.7	0.06	0.7	0.06	-9.30636078348	-12.5646325782	1.56236015678	0.118622601562
7676.0	1076396.0	3123.0	17849.0	1076396.0	4000000.0	62.0	8.0	0.82	1.44	1.1	0.04	6.84	0.37	0.7	0.17	7.29	0.38	3.39	2.32	0.61	AAA459.cd3.location-2.X8.Y3.tile.tissue.png	114	1	2000	114	2175f449c0690f10568fdbbd52cc3c86	0	0	0	0	0	0	0	0	0	0	0	0	0	/home/dhl_ec/bnelissen/Slides/CD3_manuscript/CD3_slides/AAA459.cd3.location-2/AAA459.cd3.location-2.run1	255	0.7	0.06	0.7	0.06	-9.30361238144	-12.7523990975	1.64028695171	0.159654628906
1457.0	241477.0	603.0	6534.0	241477.0	4000000.0	13.0	5.0	1.08	1.56	1.77	0.0799999999999	8.94	0.37	0.75	0.21	6.81	0.22	2.19	1.53	0.39	AAA459.cd3.location-2.X8.Y4.tile.tissue.png	115	1	2000	115	0af325180024d91b78847bd0b2462af4	0	0	0	0	0	0	0	0	0	0	0	0	0	/home/dhl_ec/bnelissen/Slides/CD3_manuscript/CD3_slides/AAA459.cd3.location-2/AAA459.cd3.location-2.run1	255	0.7	0.06	0.7	0.06	-9.083596806	-12.924130078	1.72295381557	0.0805728632813
2621.0	79270.0	921.0	4626.0	79270.0	4000000.0	17.0	11.0	0.81	1.03	1.14	0.0500000000002	6.75	0.4	0.73	0.21	6.61	0.21	2.1	1.48	0.37	AAA459.cd3.location-2.X8.Y5.tile.tissue.png	116	1	2000	116	9c45dab547d74c4757fab00938169322	0	0	0	0	0	0	0	0	0	0	0	0	0	/home/dhl_ec/bnelissen/Slides/CD3_manuscript/CD3_slides/AAA459.cd3.location-2/AAA459.cd3.location-2.run1	255	0.7	0.06	0.7	0.06	-9.23651398149	-12.8071684541	2.1056672215	0.0603997646484
1077.0	148807.0	552.0	4087.0	148807.0	4000000.0	12.0	8.0	1.11	1.42	1.1	0.04	6.78	0.38	0.72	0.21	6.63	0.23	2.16	1.57	0.68	AAA459.cd3.location-2.X8.Y6.tile.tissue.png	117	1	2000	117	0f170da873228f1e54e3a60a1f27e0e3	0	0	0	0	0	0	0	0	0	0	0	0	0	/home/dhl_ec/bnelissen/Slides/CD3_manuscript/CD3_slides/AAA459.cd3.location-2/AAA459.cd3.location-2.run1	255	0.7	0.06	0.7	0.06	-7.89254634856	-12.3456094776	1.57392934864	0.0567326855469
10598.0	3344357.0	3840.0	9328.0	3344357.0	4000000.0	72.0	2.0	1.09	2.05	1.31	0.0499999999997	7.49	0.4	0.75	0.0900000000001	9.44	0.34	2.21	1.54	0.49	AAA459.cd3.location-2.X8.Y7.tile.tissue.png	118	1	2000	118	fd342b06c253f14c28649eaf17f0d8f6	0	0	0	0	0	0	0	0	0	0	0	0	0	/home/dhl_ec/bnelissen/Slides/CD3_manuscript/CD3_slides/AAA459.cd3.location-2/AAA459.cd3.location-2.run1	255	0.7	0.0767014287182	0.7	0.0767014287182	-8.32958330349	-12.3627716205	0.732708156595	0.354599607422
3483.0	1471331.0	964.0	13674.0	1471331.0	4000000.0	20.0	7.0	0.99	1.83	1.41	0.0499999999997	7.15	0.38	0.72	0.15	7.39	0.25	2.1	1.42	0.49	AAA459.cd3.location-2.X8.Y8.tile.tissue.png	119	1	2000	119	517f8693fa430eadb5d033c60a9bb9b2	0	0	0	0	0	0	0	0	0	0	0	0	0	/home/dhl_ec/bnelissen/Slides/CD3_manuscript/CD3_slides/AAA459.cd3.location-2/AAA459.cd3.location-2.run1	255	0.7	0.06	0.7	0.06	-8.56024137174	-12.1449816414	0.730988101202	0.141465445312
7043.0	1444092.0	3325.0	54908.0	1444092.0	4000000.0	78.0	42.0	0.9	1.61	1.15	0.0500000000002	7.42	0.38	0.71	0.16	7.67	0.25	2.22	1.45	0.7	AAA459.cd3.location-2.X8.Y9.tile.tissue.png	120	1	2000	120	4974a1e086d9e0e16050059018dbd037	0	0	0	0	0	0	0	0	0	0	0	0	0	/home/dhl_ec/bnelissen/Slides/CD3_manuscript/CD3_slides/AAA459.cd3.location-2/AAA459.cd3.location-2.run1	255	0.7	0.06	0.7	0.06	-9.36378155012	-12.9149390299	2.02348437419	0.207545390625
0.0	0.0	0.0	0.0	0.0	4000000.0	0.0	0.0	1.08	1.97	1.04	0.0599999999999	4.97	0.28	0.809999999999	0.2	4.21	0.12	1.92	1.45	0.51	AAA459.cd3.location-2.X9.Y0.tile.tissue.png	121	1	2000	121	b0ff88cadfa217ac2ab4aa186bcf5b66	0	0	0	0	0	0	0	0	0	0	0	0	0	/home/dhl_ec/bnelissen/Slides/CD3_manuscript/CD3_slides/AAA459.cd3.location-2/AAA459.cd3.location-2.run1	255	1.0	0.06	1.0	0.06	0.0	0.0	0.0	8.1166375
0.0	7917.0	0.0	456.0	7917.0	4000000.0	0.0	1.0	1.06	1.09	1.17	0.0599999999999	6.36	0.34	0.78	0.2	5.68	0.13	1.95	1.42	0.51	AAA459.cd3.location-2.X9.Y1.tile.tissue.png	122	1	2000	122	d2188518764c04cfdea795557c061bf3	0	0	0	0	0	0	0	0	0	0	0	0	0	/home/dhl_ec/bnelissen/Slides/CD3_manuscript/CD3_slides/AAA459.cd3.location-2/AAA459.cd3.location-2.run1	255	0.7	0.06	0.7	0.06	-8.26455243211	-12.4773226186	1.78505993137	5.09772312891
11428.0	442139.0	3951.0	9556.0	442139.0	4000000.0	71.0	7.0	0.93	1.12	1.12	0.0500000000002	6.75	0.35	0.7	0.2	6.87	0.22	2.05	1.46	0.51	AAA459.cd3.location-2.X9.Y10.tile.tissue.png	123	1	2000	123	707eaaf4537f0314340965e37106ab7d	0	0	0	0	0	0	0	0	0	0	0	0	0	/home/dhl_ec/bnelissen/Slides/CD3_manuscript/CD3_slides/AAA459.cd3.location-2/AAA459.cd3.location-2.run1	255	0.7	0.06	0.7	0.06	-9.38879707703	-12.6197827431	1.96454290753	0.119436976563
74.0	4367.0	43.0	452.0	4367.0	4000000.0	1.0	2.0	0.98	1.02	1.11	0.0499999999997	6.88	0.34	0.7	0.2	6.09	0.22	2.0	1.47	0.51	AAA459.cd3.location-2.X9.Y11.tile.tissue.png	124	1	2000	124	223467b907d8222eb0ff199bfc3617e6	0	0	0	0	0	0	0	0	0	0	0	0	0	/home/dhl_ec/bnelissen/Slides/CD3_manuscript/CD3_slides/AAA459.cd3.location-2/AAA459.cd3.location-2.run1	255	0.7	0.06	0.7	0.06	-9.36983588784	-12.4810036145	3.28689769011	0.0937182167969
0.0	2739.0	0.0	244.0	2739.0	4000000.0	0.0	1.0	0.75	1.43	1.11	0.0499999999997	6.55	0.35	0.8	0.23	5.81	0.14	2.26	1.43	0.5	AAA459.cd3.location-2.X9.Y12.tile.tissue.png	125	1	2000	125	e883a13530ad4a9130237daeb51b2b71	0	0	0	0	0	0	0	0	0	0	0	0	0	/home/dhl_ec/bnelissen/Slides/CD3_manuscript/CD3_slides/AAA459.cd3.location-2/AAA459.cd3.location-2.run1	255	0.7	0.06	0.7	0.06	0.0	-12.3733128875	2.48692247684	6.14416373277
0.0	1683.0	0.0	182.0	1683.0	4000000.0	0.0	1.0	0.8	0.96	1.18	0.0599999999999	6.66	0.35	0.84	0.23	5.96	0.14	1.96	1.45	0.46	AAA459.cd3.location-2.X9.Y2.tile.tissue.png	126	1	2000	126	35262c8e7e3bfce8f2e2f6de2e83824e	0	0	0	0	0	0	0	0	0	0	0	0	0	/home/dhl_ec/bnelissen/Slides/CD3_manuscript/CD3_slides/AAA459.cd3.location-2/AAA459.cd3.location-2.run1	255	0.7	0.06	0.7	0.06	-7.21437615493	-12.1206319388	1.67275193466	5.88461251736
0.0	5837.0	0.0	472.0	5837.0	4000000.0	0.0	1.0	0.81	1.01	1.16	0.0700000000002	6.64	0.36	0.8	0.21	5.46	0.13	1.98	1.44	0.46	AAA459.cd3.location-2.X9.Y3.tile.tissue.png	127	1	2000	127	f413b53da94c09813edf63d1f7bca5a7	0	0	0	0	0	0	0	0	0	0	0	0	0	/home/dhl_ec/bnelissen/Slides/CD3_manuscript/CD3_slides/AAA459.cd3.location-2/AAA459.cd3.location-2.run1	255	0.7	0.06	0.7	0.06	0.0	-10.2630710912	0.025979368005	11.7425476676
0.0	0.0	0.0	0.0	0.0	4000000.0	0.0	0.0	0.87	0.99	1.08	0.0500000000002	6.11	0.29	0.76	0.21	4.51	0.12	1.94	1.47	0.71	AAA459.cd3.location-2.X9.Y4.tile.tissue.png	128	1	2000	128	7dc3b99efb8a380ca069a9dc748aeb17	0	0	0	0	0	0	0	0	0	0	0	0	0	/home/dhl_ec/bnelissen/Slides/CD3_manuscript/CD3_slides/AAA459.cd3.location-2/AAA459.cd3.location-2.run1	255	1.0	0.06	1.0	0.06	0.0	-9.28457659805	0.0	9.52503400139
0.0	30343.0	0.0	1034.0	30343.0	4000000.0	0.0	2.0	1.73	1.02	1.19	0.0500000000002	6.49	0.36	0.7	0.2	5.94	0.13	1.98	1.43	0.49	AAA459.cd3.location-2.X9.Y5.tile.tissue.png	129	1	2000	129	61855f8302603038086d86ccfe622b27	0	0	0	0	0	0	0	0	0	0	0	0	0	/home/dhl_ec/bnelissen/Slides/CD3_manuscript/CD3_slides/AAA459.cd3.location-2/AAA459.cd3.location-2.run1	255	0.7	0.06	0.7	0.06	-8.14103126828	-12.4918568123	1.63387033998	0.0471418395996
8421.0	200860.0	3113.0	4586.0	200860.0	4000000.0	60.0	4.0	1.47	1.03	1.11	0.04	6.87	0.35	0.69	0.2	6.47	0.21	1.99	1.43	0.35	AAA459.cd3.location-2.X9.Y6.tile.tissue.png	130	1	2000	130	2aef09c67c0c301e8266df2610015059	0	0	0	0	0	0	0	0	0	0	0	0	0	/home/dhl_ec/bnelissen/Slides/CD3_manuscript/CD3_slides/AAA459.cd3.location-2/AAA459.cd3.location-2.run1	255	0.7	0.06	0.7	0.06	-9.6591499305	-12.7397259737	2.06889628853	0.0794018320312
34641.0	1051610.0	13060.0	12653.0	1051610.0	4000000.0	267.0	5.0	1.33	1.51	1.14	0.0499999999997	7.51	0.36	0.7	0.17	7.3	0.25	2.1	1.48	0.38	AAA459.cd3.location-2.X9.Y7.tile.tissue.png	131	1	2000	131	ab0fe797e6bf0fb6c20f52fb4bb0c105	0	0	0	0	0	0	0	0	0	0	0	0	0	/home/dhl_ec/bnelissen/Slides/CD3_manuscript/CD3_slides/AAA459.cd3.location-2/AAA459.cd3.location-2.run1	255	0.7	0.06	0.7	0.06	-9.30145160171	-13.1620354474	1.98821610464	0.248831765625
2525.0	448939.0	1230.0	13896.0	448939.0	4000000.0	28.0	9.0	0.92	1.01	1.09	0.04	6.77	0.37	0.7	0.19	6.61	0.22	2.04	1.43	0.35	AAA459.cd3.location-2.X9.Y8.tile.tissue.png	132	1	2000	132	3445102f4c3b632ec820794f1d6a2ce7	0	0	0	0	0	0	0	0	0	0	0	0	0	/home/dhl_ec/bnelissen/Slides/CD3_manuscript/CD3_slides/AAA459.cd3.location-2/AAA459.cd3.location-2.run1	255	0.7	0.06	0.7	0.06	-9.3170753053	-13.0994019163	1.85872923996	0.109149503906
14941.0	2439750.0	6678.0	27941.0	2439750.0	4000000.0	151.0	8.0	1.0	1.06	1.14	0.0500000000002	6.85	0.38	0.9	0.12	8.1	0.31	2.13	1.43	0.38	AAA459.cd3.location-2.X9.Y9.tile.tissue.png	133	1	2000	133	44913a5db9c014a201bb6e28bb8de3bd	0	0	0	0	0	0	0	0	0	0	0	0	0	/home/dhl_ec/bnelissen/Slides/CD3_manuscript/CD3_slides/AAA459.cd3.location-2/AAA459.cd3.location-2.run1	255	0.7	0.06	0.7	0.06	-9.39903928659	-12.4974286556	1.58407434412	0.194566742188
[truncated: 2 more columns]
