# Supplementary material for: SlideToolkit: An Assistive Toolset for the Histological Quantification of Whole Slide Images
Source: PLoS One. 2014 Nov 5;9(11):e110289. doi: 10.1371/journal.pone.0110289 (PMC4220929; doi:10.1371/journal.pone.0110289)
Supplement: RawData S1 — ICC and BlandAltman plot - measurements and r-script.zip. Measurements of Run1 and Run2, including the code for the calculation of the intraclass correlation coefficient (ICC) and the code for the Bland and Altman plot. (ZIP) [file pone.0110289.s003.zip › cellprofiler.measurements/run1.3fb36f941489297e77a45699c03d166f.DefaultOUT_Image.csv]

AreaOccupied_AreaOccupied_DAB_Nuclei	AreaOccupied_AreaOccupied_Tissue	AreaOccupied_Perimeter_DAB_Nuclei	AreaOccupied_Perimeter_Tissue	AreaOccupied_TotalArea_DAB_Nuclei	AreaOccupied_TotalArea_Tissue	Count_DAB_Nuclei	Count_Tissue	ExecutionTime_01LoadImages	ExecutionTime_02ColorToGray	ExecutionTime_03Smooth	ExecutionTime_04ImageMath	ExecutionTime_05IdentifyPrimaryObjects	ExecutionTime_06MeasureImageAreaOccupied	ExecutionTime_07UnmixColors	ExecutionTime_08MaskImage	ExecutionTime_09IdentifyPrimaryObjects	ExecutionTime_10MeasureImageAreaOccupied	ExecutionTime_11OverlayOutlines	ExecutionTime_12OverlayOutlines	ExecutionTime_13SaveImages	FileName_Original	Group_Index	Group_Number	Height_Original	ImageNumber	MD5Digest_Original	ModuleError_01LoadImages	ModuleError_02ColorToGray	ModuleError_03Smooth	ModuleError_04ImageMath	ModuleError_05IdentifyPrimaryObjects	ModuleError_06MeasureImageAreaOccupied	ModuleError_07UnmixColors	ModuleError_08MaskImage	ModuleError_09IdentifyPrimaryObjects	ModuleError_10MeasureImageAreaOccupied	ModuleError_11OverlayOutlines	ModuleError_12OverlayOutlines	ModuleError_13SaveImages	PathName_Original	Scaling_Original	Threshold_FinalThreshold_DAB_Nuclei	Threshold_FinalThreshold_Tissue	Threshold_OrigThreshold_DAB_Nuclei	Threshold_OrigThreshold_Tissue	Threshold_SumOfEntropies_DAB_Nuclei	Threshold_SumOfEntropies_Tissue	Threshold_WeightedVariance_DAB_Nuclei	Threshold_WeightedVariance_Tissue
0.0	66906.0	0.0	2840.0	66906.0	4000000.0	0.0	7.0	2.93	2.22	1.1	0.05	6.29	0.34	0.69	0.19	6.17	0.13	1.96	1.42	1.09	AAA688.CD3.X0.Y0.tile.tissue.png	1	1	2000	1	8d3df27d2b1ceda4dedaf532ed2d351b	0	0	0	0	0	0	0	0	0	0	0	0	0	/home/dhl_ec/bnelissen/Slides/CD3_manuscript/CD3_slides/AAA688.CD3/AAA688.CD3.run1	255	0.7	0.06	0.7	0.06	-6.43311522184	-9.89317644782	0.153222294066	2.38672331531
0.0	14104.0	0.0	1390.0	14104.0	4000000.0	0.0	5.0	1.48	2.18	1.06	0.05	6.18	0.33	0.68	0.19	6.01	0.13	1.94	1.44	0.67	AAA688.CD3.X0.Y1.tile.tissue.png	2	1	2000	2	58757749552acbf43dd18244ccaa2ba3	0	0	0	0	0	0	0	0	0	0	0	0	0	/home/dhl_ec/bnelissen/Slides/CD3_manuscript/CD3_slides/AAA688.CD3/AAA688.CD3.run1	255	0.7	0.06	0.7	0.06	-8.46219996463	-10.4698633878	1.36981801015	0.482667090332
0.0	0.0	0.0	0.0	0.0	2692000.0	0.0	0.0	0.72	1.78	1.15	0.04	4.22	0.18	0.54	0.13	3.0	0.08	1.28	0.99	0.42	AAA688.CD3.X0.Y12.tile.tissue.png	3	1	2000	3	fe2362c267c54d795f769acd0a4d7b71	0	0	0	0	0	0	0	0	0	0	0	0	0	/home/dhl_ec/bnelissen/Slides/CD3_manuscript/CD3_slides/AAA688.CD3/AAA688.CD3.run1	255	1.0	0.06	1.0	0.06	0.0	-10.4378915628	0.0	3.93536289847
0.0	4688.0	0.0	522.0	4688.0	4000000.0	0.0	3.0	1.57	2.14	1.12	0.05	6.27	0.34	0.68	0.19	5.61	0.19	1.94	1.44	0.38	AAA688.CD3.X0.Y2.tile.tissue.png	4	1	2000	4	81834101877fa0afca349ba723d8fee7	0	0	0	0	0	0	0	0	0	0	0	0	0	/home/dhl_ec/bnelissen/Slides/CD3_manuscript/CD3_slides/AAA688.CD3/AAA688.CD3.run1	255	0.7	0.06	0.7	0.06	0.0	-9.75110876686	0.577021732265	0.361528095703
0.0	17955.0	0.0	1669.0	17955.0	4000000.0	0.0	5.0	2.49	1.75	1.06	0.06	6.11	0.35	0.69	0.19	5.61	0.13	1.96	1.47	0.41	AAA688.CD3.X0.Y3.tile.tissue.png	5	1	2000	5	319b2a96a1d625b31cc8eccb95771f3b	0	0	0	0	0	0	0	0	0	0	0	0	0	/home/dhl_ec/bnelissen/Slides/CD3_manuscript/CD3_slides/AAA688.CD3/AAA688.CD3.run1	255	0.7	0.06	0.7	0.06	0.0	-9.08431129281	0.0429660067323	0.948172742859
112.0	61988.0	52.0	3658.0	61988.0	4000000.0	1.0	11.0	2.07	1.1	1.06	0.05	6.15	0.34	0.69	0.19	6.4	0.24	1.99	1.43	0.55	AAA688.CD3.X0.Y4.tile.tissue.png	6	1	2000	6	c6e5d27388d87d231f0bd67ba46c8017	0	0	0	0	0	0	0	0	0	0	0	0	0	/home/dhl_ec/bnelissen/Slides/CD3_manuscript/CD3_slides/AAA688.CD3/AAA688.CD3.run1	255	0.7	0.06	0.7	0.06	-7.34879105783	-9.25480180717	0.156703036332	0.913152419617
0.0	21738.0	0.0	1836.0	21738.0	4000000.0	0.0	7.0	2.17	2.02	1.08	0.05	6.16	0.34	0.69	0.19	5.65	0.12	1.98	1.43	0.55	AAA688.CD3.X0.Y5.tile.tissue.png	7	1	2000	7	e912ca40e7de7fb1011715adfdb30ad6	0	0	0	0	0	0	0	0	0	0	0	0	0	/home/dhl_ec/bnelissen/Slides/CD3_manuscript/CD3_slides/AAA688.CD3/AAA688.CD3.run1	255	0.7	0.06	0.7	0.06	0.0	-9.68256083859	0.0959825423617	2.06940654501
176.0	132012.0	83.0	4142.0	132012.0	4000000.0	2.0	3.0	2.12	1.22	1.06	0.05	7.97	0.35	0.71	0.19	6.49	0.2	2.03	1.43	0.41	AAA688.CD3.X0.Y6.tile.tissue.png	8	1	2000	8	1147555b7d299af8112af1e18f798f83	0	0	0	0	0	0	0	0	0	0	0	0	0	/home/dhl_ec/bnelissen/Slides/CD3_manuscript/CD3_slides/AAA688.CD3/AAA688.CD3.run1	255	0.7	0.06	0.7	0.06	-8.99656957928	-11.3552520072	2.55680014559	2.14856527344
705.0	328214.0	332.0	4881.0	328214.0	4000000.0	9.0	3.0	2.27	1.25	1.26	0.05	6.22	0.5	0.7	0.19	6.61	0.2	2.04	1.43	0.37	AAA688.CD3.X0.Y7.tile.tissue.png	9	1	2000	9	459647349a0447e947f93595c155d91f	0	0	0	0	0	0	0	0	0	0	0	0	0	/home/dhl_ec/bnelissen/Slides/CD3_manuscript/CD3_slides/AAA688.CD3/AAA688.CD3.run1	255	0.7	0.06	0.7	0.06	-8.6725586859	-10.9040002591	1.90457059977	2.34572566699
0.0	11726.0	0.0	868.0	11726.0	4000000.0	0.0	2.0	2.09	1.07	1.4	0.05	6.1	0.34	0.74	0.19	6.03	0.13	1.94	1.44	0.49	AAA688.CD3.X0.Y8.tile.tissue.png	10	1	2000	10	66eda410ad4c030962d749055e708f52	0	0	0	0	0	0	0	0	0	0	0	0	0	/home/dhl_ec/bnelissen/Slides/CD3_manuscript/CD3_slides/AAA688.CD3/AAA688.CD3.run1	255	0.7	0.06	0.7	0.06	0.0	-10.0283047914	0.0672516592651	3.83953075886
0.0	19532.0	0.0	2052.0	19532.0	4000000.0	0.0	4.0	0.92	1.46	1.06	0.05	6.17	0.34	0.79	0.19	5.67	0.13	1.95	1.43	0.35	AAA688.CD3.X0.Y9.tile.tissue.png	11	1	2000	11	bf344c3c8ac1eacd18c9832f5e631335	0	0	0	0	0	0	0	0	0	0	0	0	0	/home/dhl_ec/bnelissen/Slides/CD3_manuscript/CD3_slides/AAA688.CD3/AAA688.CD3.run1	255	0.7	0.06	0.7	0.06	0.0	-10.8015679545	0.0446657848339	9.26585206841
0.0	150930.0	0.0	7328.0	150930.0	4000000.0	0.0	19.0	2.04	1.87	1.06	0.04	6.18	0.35	0.68	0.18	5.79	0.13	2.04	1.45	0.35	AAA688.CD3.X1.Y0.tile.tissue.png	12	1	2000	12	59268a1e97c30516c6219041a60e9e28	0	0	0	0	0	0	0	0	0	0	0	0	0	/home/dhl_ec/bnelissen/Slides/CD3_manuscript/CD3_slides/AAA688.CD3/AAA688.CD3.run1	255	0.7	0.06	0.7	0.06	0.0	-9.47754525773	0.134151865207	0.283291525635
2814.0	2077081.0	1204.0	14366.0	2077081.0	4000000.0	24.0	6.0	2.03	2.62	1.06	0.04	6.3	0.34	0.68	0.12	7.82	0.27	2.08	1.44	0.44	AAA688.CD3.X1.Y1.tile.tissue.png	13	1	2000	13	056f1d4147282004f9d3cef91f531b8d	0	0	0	0	0	0	0	0	0	0	0	0	0	/home/dhl_ec/bnelissen/Slides/CD3_manuscript/CD3_slides/AAA688.CD3/AAA688.CD3.run1	255	0.7	0.06	0.7	0.06	-8.80553868741	-11.8046654236	0.995627095807	0.150609
0.0	0.0	0.0	0.0	0.0	2692000.0	0.0	0.0	1.11	1.61	0.72	0.03	3.94	0.19	0.55	0.13	3.01	0.08	1.26	0.99	0.25	AAA688.CD3.X1.Y12.tile.tissue.png	14	1	2000	14	21fa2c7cbc8509fd3e9a25321449592c	0	0	0	0	0	0	0	0	0	0	0	0	0	/home/dhl_ec/bnelissen/Slides/CD3_manuscript/CD3_slides/AAA688.CD3/AAA688.CD3.run1	255	1.0	0.06	1.0	0.06	0.0	-10.2919888587	0.0	4.08276272295
2730.0	2087646.0	1272.0	9149.0	2087646.0	4000000.0	24.0	2.0	1.37	2.76	1.05	0.04	6.1	0.35	0.68	0.12	7.82	0.27	2.08	1.47	0.38	AAA688.CD3.X1.Y2.tile.tissue.png	15	1	2000	15	6612ca2561cef8c9faaa1357943a6d51	0	0	0	0	0	0	0	0	0	0	0	0	0	/home/dhl_ec/bnelissen/Slides/CD3_manuscript/CD3_slides/AAA688.CD3/AAA688.CD3.run1	255	0.7	0.06	0.7	0.06	-8.59351995097	-11.3733092873	0.954802337159	0.102907152344
214.0	29568.0	131.0	1986.0	29568.0	4000000.0	2.0	5.0	1.61	2.82	1.1	0.04	6.1	0.34	0.67	0.19	6.35	0.2	1.97	1.44	0.37	AAA688.CD3.X1.Y3.tile.tissue.png	16	1	2000	16	8a73a69984405acf78cc722ce41c458f	0	0	0	0	0	0	0	0	0	0	0	0	0	/home/dhl_ec/bnelissen/Slides/CD3_manuscript/CD3_slides/AAA688.CD3/AAA688.CD3.run1	255	0.7	0.06	0.7	0.06	-8.72006858061	-12.0500632169	1.37256293666	0.0702584614258
0.0	23177.0	0.0	2055.0	23177.0	4000000.0	0.0	9.0	2.61	2.13	1.1	0.04	6.13	0.34	0.67	0.19	6.01	0.13	1.96	1.44	0.36	AAA688.CD3.X1.Y4.tile.tissue.png	17	1	2000	17	0ade6badb2fce48c8c2171b9c2796cdc	0	0	0	0	0	0	0	0	0	0	0	0	0	/home/dhl_ec/bnelissen/Slides/CD3_manuscript/CD3_slides/AAA688.CD3/AAA688.CD3.run1	255	0.7	0.06	0.7	0.06	-6.87409995383	-11.4943729834	0.495432592312	0.0614168796387
3304.0	621460.0	1460.0	8168.0	621460.0	4000000.0	28.0	6.0	1.66	2.08	1.05	0.04	6.92	0.35	0.7	0.17	6.83	0.22	2.07	1.46	0.38	AAA688.CD3.X1.Y5.tile.tissue.png	18	1	2000	18	3ff9f4c921c09a33695d31e8fc6b7771	0	0	0	0	0	0	0	0	0	0	0	0	0	/home/dhl_ec/bnelissen/Slides/CD3_manuscript/CD3_slides/AAA688.CD3/AAA688.CD3.run1	255	0.7	0.06	0.7	0.06	-8.81206513245	-12.0785086672	1.87352214436	0.0923673046875
4801.0	3274382.0	2130.0	16116.0	3274382.0	4000000.0	47.0	2.0	0.84	1.53	1.07	0.04	11.71	0.34	0.67	0.0700000000001	8.91	0.31	2.12	1.46	0.55	AAA688.CD3.X1.Y6.tile.tissue.png	19	1	2000	19	abb14611503d3db8ce16fb13083a8b5e	0	0	0	0	0	0	0	0	0	0	0	0	0	/home/dhl_ec/bnelissen/Slides/CD3_manuscript/CD3_slides/AAA688.CD3/AAA688.CD3.run1	255	0.7	0.06	0.7	0.06	-9.28836112603	-12.3294194807	1.7718066631	0.176665103516
4314.0	3399200.0	2060.0	18352.0	3399200.0	4000000.0	47.0	4.0	0.82	1.06	1.13	0.04	6.75	0.35	0.67	0.08	9.36	0.32	2.49	1.43	0.4	AAA688.CD3.X1.Y7.tile.tissue.png	20	1	2000	20	9ed8994651d9dc68e4f922a21e2bbd6e	0	0	0	0	0	0	0	0	0	0	0	0	0	/home/dhl_ec/bnelissen/Slides/CD3_manuscript/CD3_slides/AAA688.CD3/AAA688.CD3.run1	255	0.7	0.06	0.7	0.06	-8.61191808098	-11.8973157685	0.95215991518	0.127898361328
2918.0	1600452.0	1255.0	7519.0	1600452.0	4000000.0	26.0	2.0	1.06	0.98	1.05	0.04	6.28	0.34	0.67	0.14	7.51	0.34	2.03	1.44	0.47	AAA688.CD3.X1.Y8.tile.tissue.png	21	1	2000	21	044c4485b2a8c32efd7163dbd2b495bb	0	0	0	0	0	0	0	0	0	0	0	0	0	/home/dhl_ec/bnelissen/Slides/CD3_manuscript/CD3_slides/AAA688.CD3/AAA688.CD3.run1	255	0.7	0.06	0.7	0.06	-8.8113451558	-11.6156843975	1.18735520665	0.120704042969
0.0	20033.0	0.0	2034.0	20033.0	4000000.0	0.0	6.0	0.99	1.34	1.1	0.07	6.82	0.35	0.69	0.2	6.05	0.12	1.99	1.46	0.61	AAA688.CD3.X1.Y9.tile.tissue.png	22	1	2000	22	e5bdadf51d151ea2336e49d301a8f35d	0	0	0	0	0	0	0	0	0	0	0	0	0	/home/dhl_ec/bnelissen/Slides/CD3_manuscript/CD3_slides/AAA688.CD3/AAA688.CD3.run1	255	0.7	0.06	0.7	0.06	-6.01901610062	-9.82236499726	0.321278313525	3.74977089703
1937.0	3695792.0	921.0	15649.0	3695792.0	4000000.0	21.0	4.0	1.2	1.24	1.05	0.05	7.22	0.37	0.68	0.0600000000001	8.91	0.34	2.33	1.54	0.73	AAA688.CD3.X10.Y10.tile.tissue.png	23	1	2000	23	e19ebedba7c6d26739944c83e371bc78	0	0	0	0	0	0	0	0	0	0	0	0	0	/home/dhl_ec/bnelissen/Slides/CD3_manuscript/CD3_slides/AAA688.CD3/AAA688.CD3.run1	255	0.7	0.06	0.7	0.06	-9.24768123321	-12.2922573921	1.96707784211	0.135265023437
4133.0	372428.0	1457.0	9475.0	372428.0	4000000.0	29.0	7.0	1.1	1.37	1.18	0.0599999999999	6.38	0.35	0.67	0.18	6.7	0.21	2.07	1.43	0.69	AAA688.CD3.X10.Y11.tile.tissue.png	24	1	2000	24	d320538c5b80dbc7e04d6da1eb0cec61	0	0	0	0	0	0	0	0	0	0	0	0	0	/home/dhl_ec/bnelissen/Slides/CD3_manuscript/CD3_slides/AAA688.CD3/AAA688.CD3.run1	255	0.7	0.06	0.7	0.06	-9.58388039242	-12.1157853291	2.03117062953	0.100021976563
54.0	19706.0	36.0	1356.0	19706.0	2692000.0	1.0	5.0	0.65	1.1	0.71	0.03	4.24	0.28	0.58	0.13	4.23	0.2	1.7	0.96	0.36	AAA688.CD3.X10.Y12.tile.tissue.png	25	1	2000	25	03e0c1d68530a2fc7ff6ee429321c1c7	0	0	0	0	0	0	0	0	0	0	0	0	0	/home/dhl_ec/bnelissen/Slides/CD3_manuscript/CD3_slides/AAA688.CD3/AAA688.CD3.run1	255	0.7	0.06	0.7	0.06	-8.63214235119	-11.6996795037	2.0852724906	3.27691918365
0.0	36746.0	0.0	2308.0	36746.0	4000000.0	0.0	7.0	1.05	1.1	1.06	0.05	6.18	0.35	0.72	0.19	6.2	0.13	1.96	1.43	0.56	AAA688.CD3.X10.Y5.tile.tissue.png	26	1	2000	26	5eed24698633284fb37fe57015e22d92	0	0	0	0	0	0	0	0	0	0	0	0	0	/home/dhl_ec/bnelissen/Slides/CD3_manuscript/CD3_slides/AAA688.CD3/AAA688.CD3.run1	255	0.7	0.06	0.7	0.06	0.0	-10.7489083312	0.0758518531885	9.53935170297
207.0	138651.0	85.0	4838.0	138651.0	4000000.0	2.0	9.0	0.89	1.37	1.06	0.0400000000001	6.16	0.34	0.67	0.19	6.41	0.2	2.08	1.43	0.51	AAA688.CD3.X10.Y6.tile.tissue.png	27	1	2000	27	96f1416114b2a6678e89de1a2bec48e7	0	0	0	0	0	0	0	0	0	0	0	0	0	/home/dhl_ec/bnelissen/Slides/CD3_manuscript/CD3_slides/AAA688.CD3/AAA688.CD3.run1	255	0.7	0.06	0.7	0.06	-6.48020188957	-11.0652377148	0.144331008932	0.0508664555664
0.0	127856.0	0.0	4934.0	127856.0	4000000.0	0.0	9.0	0.89	1.85	1.2	0.04	6.41	0.35	0.66	0.18	5.73	0.13	2.0	1.43	0.59	AAA688.CD3.X10.Y7.tile.tissue.png	28	1	2000	28	089d1836624f09c164540c3c4072406c	0	0	0	0	0	0	0	0	0	0	0	0	0	/home/dhl_ec/bnelissen/Slides/CD3_manuscript/CD3_slides/AAA688.CD3/AAA688.CD3.run1	255	0.7	0.06	0.7	0.06	0.0	-12.7972046646	1.5984571999	0.0667323476562
1386.0	1101537.0	648.0	13977.0	1101537.0	4000000.0	12.0	9.0	2.06	2.27	1.06	0.0400000000001	6.47	0.4	0.77	0.15	7.12	0.24	2.04	1.51	0.53	AAA688.CD3.X10.Y8.tile.tissue.png	29	1	2000	29	228b9e7734dee92e54cbf1a274daa741	0	0	0	0	0	0	0	0	0	0	0	0	0	/home/dhl_ec/bnelissen/Slides/CD3_manuscript/CD3_slides/AAA688.CD3/AAA688.CD3.run1	255	0.7	0.06	0.7	0.06	-8.77147495118	-12.5860607259	1.70566773443	0.142978824219
815.0	2149442.0	386.0	40497.0	2149442.0	4000000.0	8.0	13.0	1.11	1.3	1.05	0.04	7.0	0.35	0.66	0.12	7.84	0.27	2.16	1.45	0.58	AAA688.CD3.X10.Y9.tile.tissue.png	30	1	2000	30	1449d41d88169cd6fb61a8d2aad24a21	0	0	0	0	0	0	0	0	0	0	0	0	0	/home/dhl_ec/bnelissen/Slides/CD3_manuscript/CD3_slides/AAA688.CD3/AAA688.CD3.run1	255	0.7	0.06	0.7	0.06	-8.96388342287	-12.5017914898	1.8235459853	0.19521828125
5238.0	3687759.0	2317.0	9612.0	3687759.0	4000000.0	48.0	1.0	1.04	1.02	1.04	0.05	6.21	0.34	0.68	0.0599999999999	8.88	0.33	2.08	1.44	0.4	AAA688.CD3.X11.Y10.tile.tissue.png	31	1	2000	31	3afc514a62ac8a44cf7639818c06fdee	0	0	0	0	0	0	0	0	0	0	0	0	0	/home/dhl_ec/bnelissen/Slides/CD3_manuscript/CD3_slides/AAA688.CD3/AAA688.CD3.run1	255	0.7	0.06	0.7	0.06	-8.74709468028	-12.6148808173	1.13483201221	0.177058576172
6885.0	1703063.0	2604.0	7349.0	1703063.0	4000000.0	50.0	2.0	1.32	2.56	1.06	0.04	6.25	0.34	0.67	0.14	7.61	0.25	2.04	1.44	0.37	AAA688.CD3.X11.Y11.tile.tissue.png	32	1	2000	32	252c4bfb54cdfe85b7dd2582ec00a987	0	0	0	0	0	0	0	0	0	0	0	0	0	/home/dhl_ec/bnelissen/Slides/CD3_manuscript/CD3_slides/AAA688.CD3/AAA688.CD3.run1	255	0.7	0.06	0.7	0.06	-8.72049573252	-11.3497249314	0.884152749371	0.103141583984
0.0	4031.0	0.0	392.0	4031.0	2692000.0	0.0	2.0	1.37	1.54	0.78	0.0500000000001	4.71	0.23	0.47	0.13	4.01	0.08	1.31	0.95	0.24	AAA688.CD3.X11.Y12.tile.tissue.png	33	1	2000	33	8653e8d563fb85b48dc7d4618b2c37a7	0	0	0	0	0	0	0	0	0	0	0	0	0	/home/dhl_ec/bnelissen/Slides/CD3_manuscript/CD3_slides/AAA688.CD3/AAA688.CD3.run1	255	0.7	0.06	0.7	0.06	-7.85589538117	-10.871755899	1.55889355283	3.56840110514
0.0	38446.0	0.0	2659.0	38446.0	4000000.0	0.0	8.0	0.97	1.68	1.27	0.05	6.21	0.35	0.74	0.19	5.77	0.12	1.98	1.45	0.35	AAA688.CD3.X11.Y6.tile.tissue.png	34	1	2000	34	203c166dfb480c9ec62c6d0291b707e7	0	0	0	0	0	0	0	0	0	0	0	0	0	/home/dhl_ec/bnelissen/Slides/CD3_manuscript/CD3_slides/AAA688.CD3/AAA688.CD3.run1	255	0.7	0.06	0.7	0.06	0.0	-11.0576149172	0.0842537387057	10.1213416315
1009.0	94647.0	262.0	5451.0	94647.0	4000000.0	3.0	12.0	1.67	1.59	1.07	0.0500000000001	6.51	0.34	0.67	0.2	6.48	0.2	2.01	1.44	0.35	AAA688.CD3.X11.Y7.tile.tissue.png	35	1	2000	35	b09044b9036f380dcec5d68dfdddd130	0	0	0	0	0	0	0	0	0	0	0	0	0	/home/dhl_ec/bnelissen/Slides/CD3_manuscript/CD3_slides/AAA688.CD3/AAA688.CD3.run1	255	0.7	0.06	0.7	0.06	-8.02877656619	-9.37912011304	0.318490114159	0.0660973671875
0.0	97431.0	0.0	5449.0	97431.0	4000000.0	0.0	12.0	2.94	1.56	1.06	0.04	6.11	0.34	0.74	0.2	6.07	0.13	2.02	1.44	0.45	AAA688.CD3.X11.Y8.tile.tissue.png	36	1	2000	36	55b0b83babc937abd9a94d050524d8d4	0	0	0	0	0	0	0	0	0	0	0	0	0	/home/dhl_ec/bnelissen/Slides/CD3_manuscript/CD3_slides/AAA688.CD3/AAA688.CD3.run1	255	0.7	0.06	0.7	0.06	-6.54535687931	-12.2067949422	0.940675434295	0.0667996083984
2056.0	924138.0	825.0	13715.0	924138.0	4000000.0	17.0	6.0	2.02	1.98	1.05	0.04	6.63	0.36	0.7	0.16	7.0	0.23	2.07	1.44	0.38	AAA688.CD3.X11.Y9.tile.tissue.png	37	1	2000	37	f051786c8e0b201ef35b232b884c3e67	0	0	0	0	0	0	0	0	0	0	0	0	0	/home/dhl_ec/bnelissen/Slides/CD3_manuscript/CD3_slides/AAA688.CD3/AAA688.CD3.run1	255	0.7	0.06	0.7	0.06	-8.97780323603	-12.5181623317	1.66533931154	0.138719765625
8156.0	1527579.0	3343.0	13227.0	1527579.0	4000000.0	67.0	4.0	1.94	1.87	1.05	0.04	6.27	0.35	0.69	0.14	7.45	0.25	2.09	1.44	0.38	AAA688.CD3.X12.Y10.tile.tissue.png	38	1	2000	38	67eae9c75b2f3b70bb1574331d7ea4a4	0	0	0	0	0	0	0	0	0	0	0	0	0	/home/dhl_ec/bnelissen/Slides/CD3_manuscript/CD3_slides/AAA688.CD3/AAA688.CD3.run1	255	0.7	0.06	0.7	0.06	-8.82061700869	-12.244842108	1.46452261374	0.17547615625
5455.0	98960.0	2065.0	2489.0	98960.0	4000000.0	37.0	2.0	2.43	1.12	1.07	0.04	6.19	0.43	0.67	0.19	6.53	0.19	1.94	1.5	0.35	AAA688.CD3.X12.Y11.tile.tissue.png	39	1	2000	39	2cdc2f6d3554533dc7d2ea3f2af0cc15	0	0	0	0	0	0	0	0	0	0	0	0	0	/home/dhl_ec/bnelissen/Slides/CD3_manuscript/CD3_slides/AAA688.CD3/AAA688.CD3.run1	255	0.7	0.06	0.7	0.06	-8.98004176605	-12.4544142521	1.92983803021	0.0896521660156
157.0	10916.0	54.0	936.0	10916.0	2692000.0	1.0	4.0	0.81	1.13	1.13	0.03	4.16	0.23	0.47	0.12	4.2	0.13	1.33	0.96	0.24	AAA688.CD3.X12.Y12.tile.tissue.png	40	1	2000	40	0c848f0870b01d429589e14be6a78669	0	0	0	0	0	0	0	0	0	0	0	0	0	/home/dhl_ec/bnelissen/Slides/CD3_manuscript/CD3_slides/AAA688.CD3/AAA688.CD3.run1	255	0.7	0.06	0.7	0.06	-7.00188172927	-10.0559649625	0.413083349033	3.17126374094
0.0	31984.0	0.0	2316.0	31984.0	4000000.0	0.0	7.0	2.1	1.51	1.05	0.05	6.36	0.34	0.79	0.19	5.66	0.12	1.97	1.45	0.46	AAA688.CD3.X12.Y7.tile.tissue.png	41	1	2000	41	5fd6eb55f3daf6919c2bf64357ca38e8	0	0	0	0	0	0	0	0	0	0	0	0	0	/home/dhl_ec/bnelissen/Slides/CD3_manuscript/CD3_slides/AAA688.CD3/AAA688.CD3.run1	255	0.7	0.06	0.7	0.06	0.0	-11.3467482656	0.0694743734172	9.23056567921
0.0	56107.0	0.0	3003.0	56107.0	4000000.0	0.0	8.0	2.49	1.9	1.05	0.05	6.1	0.35	0.7	0.2	5.61	0.13	1.99	1.44	0.46	AAA688.CD3.X12.Y8.tile.tissue.png	42	1	2000	42	7f22fb5f07b4f92e8a34e3eece3fe144	0	0	0	0	0	0	0	0	0	0	0	0	0	/home/dhl_ec/bnelissen/Slides/CD3_manuscript/CD3_slides/AAA688.CD3/AAA688.CD3.run1	255	0.7	0.06	0.7	0.06	0.0	-9.97107368462	0.0885674236977	2.03600048547
0.0	34717.0	0.0	2590.0	34717.0	4000000.0	0.0	10.0	2.05	1.68	1.05	0.0400000000001	6.09	0.34	0.67	0.19	5.74	0.13	1.97	1.44	1.01	AAA688.CD3.X12.Y9.tile.tissue.png	43	1	2000	43	c1ccae6aee680e6062205970252fa9c4	0	0	0	0	0	0	0	0	0	0	0	0	0	/home/dhl_ec/bnelissen/Slides/CD3_manuscript/CD3_slides/AAA688.CD3/AAA688.CD3.run1	255	0.7	0.06	0.7	0.06	0.0	-12.0430956344	0.0685796479728	0.053175082489
0.0	112518.0	0.0	5706.0	112518.0	3544000.0	0.0	10.0	1.08	2.59	0.92	0.05	5.47	0.32	0.62	0.19	4.91	0.12	1.79	1.27	0.31	AAA688.CD3.X13.Y10.tile.tissue.png	44	1	1772	44	f075985b0400e4e6a8c6c19dcca0ce9d	0	0	0	0	0	0	0	0	0	0	0	0	0	/home/dhl_ec/bnelissen/Slides/CD3_manuscript/CD3_slides/AAA688.CD3/AAA688.CD3.run1	255	0.7	0.06	0.7	0.06	0.0	-10.4487355673	0.0852955627794	4.45054120176
0.0	25012.0	0.0	2038.0	25012.0	3544000.0	0.0	5.0	2.22	1.32	0.93	0.05	5.46	0.3	0.61	0.17	4.88	0.13	1.92	1.28	0.29	AAA688.CD3.X13.Y11.tile.tissue.png	45	1	1772	45	3bbaf8ccb29e2a6185ea982b9deecd6c	0	0	0	0	0	0	0	0	0	0	0	0	0	/home/dhl_ec/bnelissen/Slides/CD3_manuscript/CD3_slides/AAA688.CD3/AAA688.CD3.run1	255	0.7	0.06	0.7	0.06	0.0	-10.0064978952	0.0385933989966	6.9860113428
0.0	2136.0	0.0	208.0	2136.0	2385112.0	0.0	1.0	0.79	0.82	0.64	0.03	3.69	0.21	0.44	0.12	3.23	0.0799999999999	1.16	0.85	0.2	AAA688.CD3.X13.Y12.tile.tissue.png	46	1	1772	46	55dcd2aede63173813c16136143e1ec6	0	0	0	0	0	0	0	0	0	0	0	0	0	/home/dhl_ec/bnelissen/Slides/CD3_manuscript/CD3_slides/AAA688.CD3/AAA688.CD3.run1	255	0.7	0.06	0.7	0.06	0.0	-10.8060425217	0.0896572941698	9.67997077535
0.0	13485.0	0.0	866.0	13485.0	3544000.0	0.0	3.0	2.55	1.06	0.93	0.04	5.45	0.48	0.85	0.17	4.89	0.12	1.71	1.27	0.28	AAA688.CD3.X13.Y8.tile.tissue.png	47	1	1772	47	a9472fecd3be2e30f45601c8265e5e23	0	0	0	0	0	0	0	0	0	0	0	0	0	/home/dhl_ec/bnelissen/Slides/CD3_manuscript/CD3_slides/AAA688.CD3/AAA688.CD3.run1	255	0.7	0.06	0.7	0.06	0.0	-11.3911759178	0.0690588691211	9.80779291329
0.0	49133.0	0.0	3006.0	49133.0	3544000.0	0.0	10.0	2.57	1.48	0.92	0.05	5.52	0.3	0.6	0.16	5.04	0.19	1.83	1.27	0.32	AAA688.CD3.X13.Y9.tile.tissue.png	48	1	1772	48	cd70e2fe48d618c259cba31af316a7f8	0	0	0	0	0	0	0	0	0	0	0	0	0	/home/dhl_ec/bnelissen/Slides/CD3_manuscript/CD3_slides/AAA688.CD3/AAA688.CD3.run1	255	0.7	0.06	0.7	0.06	0.0	-10.2618883223	0.0878638322894	3.70787758938
364.0	311420.0	103.0	12032.0	311420.0	4000000.0	2.0	27.0	2.92	2.26	1.06	0.04	6.19	0.35	0.67	0.18	6.52	0.21	2.51	1.51	0.48	AAA688.CD3.X2.Y0.tile.tissue.png	49	1	2000	49	54f7a2164e446f1f41f5adbd458f32a9	0	0	0	0	0	0	0	0	0	0	0	0	0	/home/dhl_ec/bnelissen/Slides/CD3_manuscript/CD3_slides/AAA688.CD3/AAA688.CD3.run1	255	0.7	0.06	0.7	0.06	-7.66878809698	-9.35879579904	0.178330737279	0.230686673828
9142.0	1830033.0	3761.0	17804.0	1830033.0	4000000.0	69.0	10.0	2.01	1.96	1.08	0.0400000000002	6.16	0.35	0.67	0.13	7.84	0.26	2.08	1.44	0.46	AAA688.CD3.X2.Y1.tile.tissue.png	50	1	2000	50	6f98de6f20605a242c7683d6c46c44f6	0	0	0	0	0	0	0	0	0	0	0	0	0	/home/dhl_ec/bnelissen/Slides/CD3_manuscript/CD3_slides/AAA688.CD3/AAA688.CD3.run1	255	0.7	0.06	0.7	0.06	-9.15882466807	-11.9218125184	1.07015156007	0.1423415
0.0	0.0	0.0	0.0	0.0	4000000.0	0.0	0.0	0.81	1.08	1.43	0.05	6.14	0.29	0.8	0.19	4.48	0.12	1.87	1.44	0.42	AAA688.CD3.X2.Y10.tile.tissue.png	51	1	2000	51	166a5da64b8449b4e371c5aa5634920e	0	0	0	0	0	0	0	0	0	0	0	0	0	/home/dhl_ec/bnelissen/Slides/CD3_manuscript/CD3_slides/AAA688.CD3/AAA688.CD3.run1	255	1.0	0.06	1.0	0.06	0.0	-10.4288141114	0.0	10.8786913062
0.0	0.0	0.0	0.0	0.0	2692000.0	0.0	0.0	0.51	0.66	0.71	0.03	3.49	0.2	0.53	0.13	2.98	0.0799999999999	1.25	0.96	0.22	AAA688.CD3.X2.Y12.tile.tissue.png	52	1	2000	52	7de7c7c7f46c07e8a79309d842500e8b	0	0	0	0	0	0	0	0	0	0	0	0	0	/home/dhl_ec/bnelissen/Slides/CD3_manuscript/CD3_slides/AAA688.CD3/AAA688.CD3.run1	255	1.0	0.06	1.0	0.06	0.0	0.0	0.0	4.65503008915
669.0	3833825.0	326.0	11486.0	3833825.0	4000000.0	8.0	1.0	1.1	1.35	1.08	0.04	6.32	0.34	0.66	0.0599999999999	8.81	0.33	2.06	1.44	0.81	AAA688.CD3.X2.Y2.tile.tissue.png	53	1	2000	53	b5c0e366eb7b818ec31f7cb36e35eee7	0	0	0	0	0	0	0	0	0	0	0	0	0	/home/dhl_ec/bnelissen/Slides/CD3_manuscript/CD3_slides/AAA688.CD3/AAA688.CD3.run1	255	0.7	0.06	0.7	0.06	-8.6978494999	-11.806403267	0.643055073937	0.0604646064453
3515.0	855338.0	1336.0	10358.0	855338.0	4000000.0	28.0	5.0	0.97	1.72	1.34	0.04	6.25	0.34	0.67	0.16	6.88	0.22	2.13	1.43	0.54	AAA688.CD3.X2.Y3.tile.tissue.png	54	1	2000	54	a1d38c7fddb5ecfc578a87d01a15b083	0	0	0	0	0	0	0	0	0	0	0	0	0	/home/dhl_ec/bnelissen/Slides/CD3_manuscript/CD3_slides/AAA688.CD3/AAA688.CD3.run1	255	0.7	0.06	0.7	0.06	-8.89732480177	-10.5909796692	1.17482295607	0.103858441406
512.0	232488.0	189.0	8477.0	232488.0	4000000.0	3.0	8.0	1.02	1.4	1.28	0.05	7.73	0.34	0.66	0.19	6.35	0.2	2.07	1.43	0.66	AAA688.CD3.X2.Y4.tile.tissue.png	55	1	2000	55	f813b15e48ddba5f34918fb25c1b18e1	0	0	0	0	0	0	0	0	0	0	0	0	0	/home/dhl_ec/bnelissen/Slides/CD3_manuscript/CD3_slides/AAA688.CD3/AAA688.CD3.run1	255	0.7	0.06	0.7	0.06	-7.77319019324	-10.2606530272	0.201803010976	0.181948050781
1631.0	861069.0	793.0	20715.0	861069.0	4000000.0	19.0	12.0	1.09	0.94	1.05	0.04	6.29	0.35	0.67	0.16	6.86	0.22	2.15	1.44	0.64	AAA688.CD3.X2.Y5.tile.tissue.png	56	1	2000	56	091c341d523a6d2d41004ac043ec87f6	0	0	0	0	0	0	0	0	0	0	0	0	0	/home/dhl_ec/bnelissen/Slides/CD3_manuscript/CD3_slides/AAA688.CD3/AAA688.CD3.run1	255	0.7	0.06	0.7	0.06	-9.24072081559	-12.3383802333	2.31316856282	0.124366265625
2869.0	3560049.0	1319.0	15236.0	3560049.0	4000000.0	31.0	2.0	1.79	2.9	1.44	0.04	6.35	0.37	0.82	0.0700000000002	8.85	0.5	2.24	1.72	0.42	AAA688.CD3.X2.Y6.tile.tissue.png	57	1	2000	57	0f704f9f7c9860b13cad32583e231265	0	0	0	0	0	0	0	0	0	0	0	0	0	/home/dhl_ec/bnelissen/Slides/CD3_manuscript/CD3_slides/AAA688.CD3/AAA688.CD3.run1	255	0.7	0.06	0.7	0.06	-9.41935960794	-12.8775030509	2.09051206174	0.214648277344
3014.0	3666804.0	1454.0	18621.0	3666804.0	4000000.0	31.0	1.0	0.98	1.51	1.05	0.05	6.34	0.46	0.66	0.0599999999999	8.99	0.42	2.12	1.43	0.51	AAA688.CD3.X2.Y7.tile.tissue.png	58	1	2000	58	b4d83ec730dcaeae662935fb8850ba25	0	0	0	0	0	0	0	0	0	0	0	0	0	/home/dhl_ec/bnelissen/Slides/CD3_manuscript/CD3_slides/AAA688.CD3/AAA688.CD3.run1	255	0.7	0.06	0.7	0.06	-9.21874962518	-12.3477952015	1.49556305049	0.151595998047
6043.0	2147531.0	2725.0	18823.0	2147531.0	4000000.0	58.0	3.0	1.22	1.26	1.59	0.0599999999999	6.67	0.53	0.75	0.11	7.91	0.41	2.16	1.46	0.5	AAA688.CD3.X2.Y8.tile.tissue.png	59	1	2000	59	914d4efab3d2f5cc7ab3766ead727265	0	0	0	0	0	0	0	0	0	0	0	0	0	/home/dhl_ec/bnelissen/Slides/CD3_manuscript/CD3_slides/AAA688.CD3/AAA688.CD3.run1	255	0.7	0.06	0.7	0.06	-9.23419995305	-12.0893876269	1.57132823667	0.144371480469
417.0	113972.0	225.0	2734.0	113972.0	4000000.0	6.0	3.0	1.24	1.35	1.05	0.04	6.37	0.55	0.76	0.2	6.35	0.2	2.12	1.45	0.46	AAA688.CD3.X2.Y9.tile.tissue.png	60	1	2000	60	4fdf5c97c5e4e132e34025c1ef51c4d3	0	0	0	0	0	0	0	0	0	0	0	0	0	/home/dhl_ec/bnelissen/Slides/CD3_manuscript/CD3_slides/AAA688.CD3/AAA688.CD3.run1	255	0.7	0.06	0.7	0.06	-9.05728717587	-12.1228243026	1.68791273896	0.0548395625
0.0	102012.0	0.0	5693.0	102012.0	4000000.0	0.0	17.0	1.32	1.33	1.15	0.0400000000002	6.37	0.37	0.7	0.19	5.96	0.23	2.07	1.44	0.48	AAA688.CD3.X3.Y0.tile.tissue.png	61	1	2000	61	d0d9516553e1893bd84d0458cad82218	0	0	0	0	0	0	0	0	0	0	0	0	0	/home/dhl_ec/bnelissen/Slides/CD3_manuscript/CD3_slides/AAA688.CD3/AAA688.CD3.run1	255	0.7	0.06	0.7	0.06	-5.85840683683	-9.57375724057	0.227823948973	0.279084063477
10083.0	594693.0	4429.0	19024.0	594693.0	4000000.0	91.0	21.0	0.95	1.29	1.39	0.04	6.44	0.35	0.68	0.18	6.85	0.22	2.12	1.44	0.35	AAA688.CD3.X3.Y1.tile.tissue.png	62	1	2000	62	02b1a72a08711a4e1ec5674ff22cb676	0	0	0	0	0	0	0	0	0	0	0	0	0	/home/dhl_ec/bnelissen/Slides/CD3_manuscript/CD3_slides/AAA688.CD3/AAA688.CD3.run1	255	0.7	0.06	0.7	0.06	-9.35338554398	-12.6090248107	1.96183688485	0.147220703125
478.0	194551.0	197.0	3532.0	194551.0	4000000.0	3.0	5.0	1.06	0.91	1.06	0.05	6.18	0.35	0.66	0.19	6.4	0.2	2.0	1.67	0.34	AAA688.CD3.X3.Y10.tile.tissue.png	63	1	2000	63	4460e04f7e95ed71dc888c919a670c2a	0	0	0	0	0	0	0	0	0	0	0	0	0	/home/dhl_ec/bnelissen/Slides/CD3_manuscript/CD3_slides/AAA688.CD3/AAA688.CD3.run1	255	0.7	0.06	0.7	0.06	-8.72745118862	-9.88144858359	0.908400627171	0.378926667969
0.0	1831.0	0.0	200.0	1831.0	4000000.0	0.0	1.0	0.93	1.17	1.05	0.04	6.1	0.34	0.79	0.2	5.94	0.13	2.06	1.42	0.32	AAA688.CD3.X3.Y11.tile.tissue.png	64	1	2000	64	90392f4f9a12f62a1c932e648fd854cd	0	0	0	0	0	0	0	0	0	0	0	0	0	/home/dhl_ec/bnelissen/Slides/CD3_manuscript/CD3_slides/AAA688.CD3/AAA688.CD3.run1	255	0.7	0.06	0.7	0.06	-7.96086924855	-12.3962685911	3.78563451057	4.05320105815
0.0	0.0	0.0	0.0	0.0	2692000.0	0.0	0.0	0.59	0.7	0.72	0.03	3.93	0.19	0.53	0.12	2.69	0.0799999999999	1.22	0.93	0.21	AAA688.CD3.X3.Y12.tile.tissue.png	65	1	2000	65	b198579663d9ad21ce9f44ee93d9d9c0	0	0	0	0	0	0	0	0	0	0	0	0	0	/home/dhl_ec/bnelissen/Slides/CD3_manuscript/CD3_slides/AAA688.CD3/AAA688.CD3.run1	255	1.0	0.06	1.0	0.06	0.0	-10.6012760544	0.0	3.83020340876
5360.0	3460803.0	2107.0	15774.0	3460803.0	4000000.0	40.0	4.0	0.9	1.17	1.13	0.04	7.72	0.35	0.68	0.0699999999999	8.92	0.32	2.06	1.43	0.41	AAA688.CD3.X3.Y2.tile.tissue.png	66	1	2000	66	4a7c9a3029e2b74b1872044fa1bcf057	0	0	0	0	0	0	0	0	0	0	0	0	0	/home/dhl_ec/bnelissen/Slides/CD3_manuscript/CD3_slides/AAA688.CD3/AAA688.CD3.run1	255	0.7	0.06	0.7	0.06	-9.07167032048	-11.7520640225	0.916655826644	0.111655230469
3476.0	3856327.0	1299.0	10790.0	3856327.0	4000000.0	27.0	1.0	1.02	1.76	1.03	0.0400000000002	7.82	0.33	0.64	0.05	8.48	0.33	1.99	1.39	0.37	AAA688.CD3.X3.Y3.tile.tissue.png	67	1	2000	67	b79ed40acea9fb19daa30bf087b7bfc9	0	0	0	0	0	0	0	0	0	0	0	0	0	/home/dhl_ec/bnelissen/Slides/CD3_manuscript/CD3_slides/AAA688.CD3/AAA688.CD3.run1	255	0.7	0.06	0.7	0.06	-8.59581649896	-10.5192180752	0.592878037438	0.0760627304688
5672.0	3000680.0	2662.0	12510.0	3000680.0	4000000.0	61.0	3.0	0.78	0.92	1.02	0.04	6.34	0.36	0.68	0.0999999999999	8.54	0.31	2.14	1.45	0.38	AAA688.CD3.X3.Y4.tile.tissue.png	68	1	2000	68	f0919930b261b4a51f101cdcc69b4b36	0	0	0	0	0	0	0	0	0	0	0	0	0	/home/dhl_ec/bnelissen/Slides/CD3_manuscript/CD3_slides/AAA688.CD3/AAA688.CD3.run1	255	0.7	0.06	0.7	0.06	-8.95267520235	-10.8860223056	0.864987944842	0.213923789063
4724.0	1310018.0	2365.0	7385.0	1310018.0	4000000.0	51.0	4.0	0.82	0.99	1.1	0.05	6.56	0.35	0.68	0.16	7.33	0.25	2.13	1.44	0.35	AAA688.CD3.X3.Y5.tile.tissue.png	69	1	2000	69	fd356ae40c63fcbf4c1d0ccad54f7825	0	0	0	0	0	0	0	0	0	0	0	0	0	/home/dhl_ec/bnelissen/Slides/CD3_manuscript/CD3_slides/AAA688.CD3/AAA688.CD3.run1	255	0.7	0.06	0.7	0.06	-8.93975822102	-11.8077976369	1.27465738182	0.118284785156
393.0	923825.0	198.0	17981.0	923825.0	4000000.0	4.0	19.0	0.75	0.91	1.03	0.0599999999999	6.29	0.34	0.64	0.15	6.55	0.22	2.02	1.39	0.34	AAA688.CD3.X3.Y6.tile.tissue.png	70	1	2000	70	dfc952e0abffdccb6cf1959ec76b38f5	0	0	0	0	0	0	0	0	0	0	0	0	0	/home/dhl_ec/bnelissen/Slides/CD3_manuscript/CD3_slides/AAA688.CD3/AAA688.CD3.run1	255	0.7	0.06	0.7	0.06	-9.43679137114	-12.6062838083	2.11022501385	0.138413910156
1784.0	2379852.0	919.0	14361.0	2379852.0	4000000.0	22.0	2.0	0.83	0.95	1.04	0.04	5.86	0.34	0.64	0.1	7.53	0.27	2.02	1.4	0.35	AAA688.CD3.X3.Y7.tile.tissue.png	71	1	2000	71	3a22948f580e1b02f4b99e963fe22605	0	0	0	0	0	0	0	0	0	0	0	0	0	/home/dhl_ec/bnelissen/Slides/CD3_manuscript/CD3_slides/AAA688.CD3/AAA688.CD3.run1	255	0.7	0.06	0.7	0.06	-8.85179850477	-11.6888209629	0.919677449226	0.0765823886719
5369.0	3743516.0	2768.0	13634.0	3743516.0	4000000.0	69.0	2.0	0.81	1.26	1.19	0.05	5.82	0.34	0.65	0.0599999999999	8.59	0.32	2.01	1.43	0.54	AAA688.CD3.X3.Y8.tile.tissue.png	72	1	2000	72	d36e340ab5fd7e4a188864865a1934c9	0	0	0	0	0	0	0	0	0	0	0	0	0	/home/dhl_ec/bnelissen/Slides/CD3_manuscript/CD3_slides/AAA688.CD3/AAA688.CD3.run1	255	0.7	0.06	0.7	0.06	-9.03707243243	-12.2584419374	1.05097227035	0.0993479541016
3723.0	2460086.0	1617.0	9303.0	2460086.0	4000000.0	33.0	1.0	0.81	1.03	1.05	0.0400000000002	5.89	0.34	0.66	0.0999999999999	7.65	0.28	2.04	1.42	0.52	AAA688.CD3.X3.Y9.tile.tissue.png	73	1	2000	73	6464c62f2c436a0ea37c9db63e41eb0b	0	0	0	0	0	0	0	0	0	0	0	0	0	/home/dhl_ec/bnelissen/Slides/CD3_manuscript/CD3_slides/AAA688.CD3/AAA688.CD3.run1	255	0.7	0.06	0.7	0.06	-9.09195884484	-11.4785891975	1.18063648257	0.09533590625
286.0	111335.0	74.0	5468.0	111335.0	4000000.0	1.0	14.0	0.74	0.86	1.35	0.0599999999999	6.19	0.33	0.69	0.19	6.04	0.2	1.95	1.39	0.49	AAA688.CD3.X4.Y0.tile.tissue.png	74	1	2000	74	bdfccc9ee43c714f9285c28b31880748	0	0	0	0	0	0	0	0	0	0	0	0	0	/home/dhl_ec/bnelissen/Slides/CD3_manuscript/CD3_slides/AAA688.CD3/AAA688.CD3.run1	255	0.7	0.06	0.7	0.06	-7.03574912627	-10.4266951904	0.192332651031	4.08647343921
345.0	130606.0	164.0	6137.0	130606.0	4000000.0	4.0	17.0	0.77	1.2	1.15	0.0500000000002	5.97	0.33	0.67	0.18	5.94	0.19	1.95	1.39	0.57	AAA688.CD3.X4.Y1.tile.tissue.png	75	1	2000	75	f90102146e845e07e554aa87573d9e96	0	0	0	0	0	0	0	0	0	0	0	0	0	/home/dhl_ec/bnelissen/Slides/CD3_manuscript/CD3_slides/AAA688.CD3/AAA688.CD3.run1	255	0.7	0.06	0.7	0.06	-8.10122855892	-9.93420319647	0.250598508509	2.38076659985
3154.0	2786322.0	1724.0	9856.0	2786322.0	4000000.0	39.0	2.0	0.96	1.05	1.01	0.04	8.17	0.33	0.66	0.0999999999999	7.89	0.29	2.0	1.43	0.62	AAA688.CD3.X4.Y10.tile.tissue.png	76	1	2000	76	66932ae1ea5ada7dca358c14750182a1	0	0	0	0	0	0	0	0	0	0	0	0	0	/home/dhl_ec/bnelissen/Slides/CD3_manuscript/CD3_slides/AAA688.CD3/AAA688.CD3.run1	255	0.7	0.06	0.7	0.06	-8.79389724825	-11.402292181	0.865964323442	0.0761548066406
0.0	2450.0	0.0	220.0	2450.0	4000000.0	0.0	1.0	0.69	1.28	1.04	0.05	5.91	0.34	0.7	0.18	5.64	0.12	1.89	1.39	0.56	AAA688.CD3.X4.Y11.tile.tissue.png	77	1	2000	77	61ff845b9e1bac6f83cd99cc54afc964	0	0	0	0	0	0	0	0	0	0	0	0	0	/home/dhl_ec/bnelissen/Slides/CD3_manuscript/CD3_slides/AAA688.CD3/AAA688.CD3.run1	255	0.7	0.06	0.7	0.06	-7.75386498249	-12.0735918664	4.97081711121	4.21886043222
0.0	6669.0	0.0	706.0	6669.0	2692000.0	0.0	2.0	0.47	0.58	0.7	0.03	3.92	0.23	0.52	0.12	3.83	0.0900000000001	1.27	0.93	0.21	AAA688.CD3.X4.Y12.tile.tissue.png	78	1	2000	78	75df1d5ebccf57f6931622238d75317f	0	0	0	0	0	0	0	0	0	0	0	0	0	/home/dhl_ec/bnelissen/Slides/CD3_manuscript/CD3_slides/AAA688.CD3/AAA688.CD3.run1	255	0.7	0.06	0.7	0.06	-8.08162515068	-11.7940575043	1.05182017716	1.71082018363
8845.0	1241210.0	3486.0	18408.0	1241210.0	4000000.0	71.0	20.0	0.77	0.93	1.02	0.04	6.34	0.36	0.67	0.15	7.38	0.37	2.06	1.4	0.49	AAA688.CD3.X4.Y2.tile.tissue.png	79	1	2000	79	f60e9daead4f0fff19da9f86f12932e6	0	0	0	0	0	0	0	0	0	0	0	0	0	/home/dhl_ec/bnelissen/Slides/CD3_manuscript/CD3_slides/AAA688.CD3/AAA688.CD3.run1	255	0.7	0.06	0.7	0.06	-9.32469354914	-12.2035480914	1.71198332459	0.141699339844
3247.0	3932073.0	1433.0	8792.0	3932073.0	4000000.0	28.0	1.0	0.88	1.17	1.17	0.04	5.61	0.33	0.64	0.05	8.57	0.34	1.99	1.4	0.56	AAA688.CD3.X4.Y3.tile.tissue.png	80	1	2000	80	1dd343a19ea80c9700633991b02c8ab5	0	0	0	0	0	0	0	0	0	0	0	0	0	/home/dhl_ec/bnelissen/Slides/CD3_manuscript/CD3_slides/AAA688.CD3/AAA688.CD3.run1	255	0.7	0.06	0.7	0.06	-8.83228648485	-11.9802392288	0.843357021486	0.11377388623
1442.0	3995907.0	617.0	8161.0	3995907.0	4000000.0	13.0	1.0	1.26	0.95	1.03	0.04	6.86	0.34	0.66	0.0599999999999	9.25	0.34	2.07	1.44	0.39	AAA688.CD3.X4.Y4.tile.tissue.png	81	1	2000	81	89483ef358cc5a5c09418015f3bed068	0	0	0	0	0	0	0	0	0	0	0	0	0	/home/dhl_ec/bnelissen/Slides/CD3_manuscript/CD3_slides/AAA688.CD3/AAA688.CD3.run1	255	0.7	0.06	0.7	0.06	-8.7731013866	-11.7255112252	0.794150570956	0.0678962539062
1434.0	3765471.0	686.0	12602.0	3765471.0	4000000.0	17.0	3.0	0.79	1.0	1.01	0.04	7.79	0.34	0.65	0.05	8.41	0.32	1.99	1.4	0.37	AAA688.CD3.X4.Y5.tile.tissue.png	82	1	2000	82	2102ba6ddd515b8cc372c3408c21a19c	0	0	0	0	0	0	0	0	0	0	0	0	0	/home/dhl_ec/bnelissen/Slides/CD3_manuscript/CD3_slides/AAA688.CD3/AAA688.CD3.run1	255	0.7	0.06	0.7	0.06	-8.66406779265	-11.8916486168	0.905057232325	0.09219359375
3331.0	1809725.0	1593.0	19156.0	1809725.0	4000000.0	34.0	6.0	0.81	0.97	1.03	0.03	6.09	0.34	0.67	0.12	7.35	0.25	2.05	1.41	0.34	AAA688.CD3.X4.Y6.tile.tissue.png	83	1	2000	83	57ed31475fb1361952729f23d107919a	0	0	0	0	0	0	0	0	0	0	0	0	0	/home/dhl_ec/bnelissen/Slides/CD3_manuscript/CD3_slides/AAA688.CD3/AAA688.CD3.run1	255	0.7	0.06	0.7	0.06	-8.82715554153	-11.8645198411	1.16052717557	0.121638414063
464.0	28054.0	176.0	2540.0	28054.0	4000000.0	3.0	9.0	0.86	0.9	1.01	0.04	5.95	0.33	0.63	0.19	5.92	0.19	1.91	1.39	0.32	AAA688.CD3.X4.Y7.tile.tissue.png	84	1	2000	84	d56e2971de650a38ba0f4f32ae74f846	0	0	0	0	0	0	0	0	0	0	0	0	0	/home/dhl_ec/bnelissen/Slides/CD3_manuscript/CD3_slides/AAA688.CD3/AAA688.CD3.run1	255	0.7	0.06	0.7	0.06	-8.49086322969	-12.0813391145	0.732410220518	0.0671589714355
1241.0	1853514.0	624.0	12579.0	1853514.0	4000000.0	15.0	4.0	0.82	0.94	1.01	0.04	6.31	0.35	0.64	0.12	7.27	0.26	2.05	1.43	0.37	AAA688.CD3.X4.Y8.tile.tissue.png	85	1	2000	85	b9055adc76d68beeb13b1d4132189d10	0	0	0	0	0	0	0	0	0	0	0	0	0	/home/dhl_ec/bnelissen/Slides/CD3_manuscript/CD3_slides/AAA688.CD3/AAA688.CD3.run1	255	0.7	0.06	0.7	0.06	-9.13399684698	-11.7408812344	1.53126000466	0.0959082617187
15757.0	3318367.0	6069.0	16075.0	3318367.0	4000000.0	123.0	5.0	0.79	0.94	1.01	0.04	6.66	0.34	0.66	0.0700000000002	8.22	0.31	2.02	1.39	0.37	AAA688.CD3.X4.Y9.tile.tissue.png	86	1	2000	86	9de641f20f49361cbd02650fe6e8084f	0	0	0	0	0	0	0	0	0	0	0	0	0	/home/dhl_ec/bnelissen/Slides/CD3_manuscript/CD3_slides/AAA688.CD3/AAA688.CD3.run1	255	0.7	0.06	0.7	0.06	-9.36580156723	-11.9709183111	1.53146431604	0.218674943359
0.0	34127.0	0.0	1239.0	34127.0	4000000.0	0.0	2.0	0.62	0.76	1.04	0.05	5.88	0.34	0.79	0.19	5.65	0.12	1.86	1.39	0.33	AAA688.CD3.X5.Y1.tile.tissue.png	87	1	2000	87	32eb8af57fa29f6f2c580bf8f9f0bd16	0	0	0	0	0	0	0	0	0	0	0	0	0	/home/dhl_ec/bnelissen/Slides/CD3_manuscript/CD3_slides/AAA688.CD3/AAA688.CD3.run1	255	0.7	0.06	0.7	0.06	-5.77870908399	-11.4560750818	0.126643108036	1.467346664
5941.0	1473215.0	3221.0	14198.0	1473215.0	4000000.0	76.0	8.0	0.78	1.1	1.26	0.0400000000002	6.57	0.36	0.68	0.15	7.63	0.26	2.12	1.44	0.36	AAA688.CD3.X5.Y10.tile.tissue.png	88	1	2000	88	551ff60df89a82d254d5d7aeb08ca254	0	0	0	0	0	0	0	0	0	0	0	0	0	/home/dhl_ec/bnelissen/Slides/CD3_manuscript/CD3_slides/AAA688.CD3/AAA688.CD3.run1	255	0.7	0.06	0.7	0.06	-9.13289925762	-11.7968732097	1.25929625076	0.103160300781
9314.0	1272508.0	4095.0	9332.0	1272508.0	4000000.0	86.0	3.0	0.79	1.02	1.09	0.05	6.64	0.35	0.65	0.15	6.86	0.23	1.97	1.38	0.35	AAA688.CD3.X5.Y11.tile.tissue.png	89	1	2000	89	ed6afb012a08eb152f20ae9edd5153c7	0	0	0	0	0	0	0	0	0	0	0	0	0	/home/dhl_ec/bnelissen/Slides/CD3_manuscript/CD3_slides/AAA688.CD3/AAA688.CD3.run1	255	0.7	0.06	0.7	0.06	-9.13750448165	-11.0648292858	1.38984570864	0.126554621094
0.0	39304.0	0.0	1509.0	39304.0	2692000.0	0.0	2.0	0.51	0.63	0.79	0.03	3.95	0.22	0.47	0.12	3.62	0.0899999999999	1.3	0.94	0.22	AAA688.CD3.X5.Y12.tile.tissue.png	90	1	2000	90	a47f1eddf3983a29fc08b0851b873399	0	0	0	0	0	0	0	0	0	0	0	0	0	/home/dhl_ec/bnelissen/Slides/CD3_manuscript/CD3_slides/AAA688.CD3/AAA688.CD3.run1	255	0.7	0.06	0.7	0.06	0.0	-11.0906027538	0.0599981611187	9.2371114409
0.0	78269.0	0.0	3823.0	78269.0	4000000.0	0.0	11.0	0.81	0.89	1.01	0.05	5.89	0.34	0.66	0.19	5.66	0.13	1.95	1.42	0.37	AAA688.CD3.X5.Y2.tile.tissue.png	91	1	2000	91	90eec47c30c1d26d84f586a18addca1a	0	0	0	0	0	0	0	0	0	0	0	0	0	/home/dhl_ec/bnelissen/Slides/CD3_manuscript/CD3_slides/AAA688.CD3/AAA688.CD3.run1	255	0.7	0.06	0.7	0.06	0.0	-10.1802094777	0.136722418239	4.49007678552
3647.0	882793.0	1385.0	11028.0	882793.0	4000000.0	22.0	18.0	0.72	0.9	1.02	0.04	6.24	0.35	0.67	0.17	7.07	0.23	2.13	1.43	0.51	AAA688.CD3.X5.Y3.tile.tissue.png	92	1	2000	92	391e79b02767a2d7ff718c2f12998703	0	0	0	0	0	0	0	0	0	0	0	0	0	/home/dhl_ec/bnelissen/Slides/CD3_manuscript/CD3_slides/AAA688.CD3/AAA688.CD3.run1	255	0.7	0.06	0.7	0.06	-8.85055641079	-12.1708861287	0.79541502259	0.103373253906
3577.0	3046737.0	1411.0	20287.0	3046737.0	4000000.0	27.0	13.0	0.88	1.23	1.09	0.04	6.82	0.35	0.67	0.0900000000001	8.55	0.31	2.17	1.45	0.49	AAA688.CD3.X5.Y4.tile.tissue.png	93	1	2000	93	558eb1f056875681da72549dbc2664af	0	0	0	0	0	0	0	0	0	0	0	0	0	/home/dhl_ec/bnelissen/Slides/CD3_manuscript/CD3_slides/AAA688.CD3/AAA688.CD3.run1	255	0.7	0.06	0.7	0.06	-8.77112109046	-11.941484229	0.892017458166	0.118721503906
707.0	3925280.0	333.0	11065.0	3925280.0	4000000.0	7.0	1.0	1.03	1.46	1.72	0.0699999999997	6.6	0.36	0.68	0.0500000000002	9.19	0.33	2.08	1.43	0.91	AAA688.CD3.X5.Y5.tile.tissue.png	94	1	2000	94	b1638f766c8815634ac7de33c6683339	0	0	0	0	0	0	0	0	0	0	0	0	0	/home/dhl_ec/bnelissen/Slides/CD3_manuscript/CD3_slides/AAA688.CD3/AAA688.CD3.run1	255	0.7	0.06	0.7	0.06	-8.40046362439	-11.6389725086	0.621093992148	0.0583326618652
9105.0	3550755.0	3701.0	9343.0	3550755.0	4000000.0	71.0	1.0	1.41	2.11	1.07	0.04	7.7	0.35	0.67	0.0700000000002	8.93	0.33	2.03	1.46	0.36	AAA688.CD3.X5.Y6.tile.tissue.png	95	1	2000	95	06abaca98cca8101c6e41ab1984e089b	0	0	0	0	0	0	0	0	0	0	0	0	0	/home/dhl_ec/bnelissen/Slides/CD3_manuscript/CD3_slides/AAA688.CD3/AAA688.CD3.run1	255	0.7	0.06	0.7	0.06	-8.67162694696	-11.6823459611	0.933446863167	0.136726158203
393.0	113075.0	235.0	7445.0	113075.0	4000000.0	4.0	19.0	0.73	0.93	1.01	0.04	5.88	0.33	0.65	0.18	6.42	0.2	1.97	1.41	0.34	AAA688.CD3.X5.Y7.tile.tissue.png	96	1	2000	96	7ac6ef34807d17b698a764e14ed5fa41	0	0	0	0	0	0	0	0	0	0	0	0	0	/home/dhl_ec/bnelissen/Slides/CD3_manuscript/CD3_slides/AAA688.CD3/AAA688.CD3.run1	255	0.7	0.06	0.7	0.06	-8.49278733272	-12.3808100037	1.1494248092	0.0688559589844
0.0	57456.0	0.0	3538.0	57456.0	4000000.0	0.0	8.0	0.89	0.91	1.04	0.0500000000002	5.86	0.34	0.65	0.19	5.38	0.13	2.0	1.44	0.33	AAA688.CD3.X5.Y8.tile.tissue.png	97	1	2000	97	e9e974b53cc660bdeb89880165a3d989	0	0	0	0	0	0	0	0	0	0	0	0	0	/home/dhl_ec/bnelissen/Slides/CD3_manuscript/CD3_slides/AAA688.CD3/AAA688.CD3.run1	255	0.7	0.06	0.7	0.06	0.0	-12.5058982466	1.34859786728	0.0727569716797
0.0	37520.0	0.0	2734.0	37520.0	4000000.0	0.0	10.0	1.67	1.01	1.06	0.04	6.24	0.33	0.64	0.19	5.82	0.13	1.9	1.42	0.35	AAA688.CD3.X5.Y9.tile.tissue.png	98	1	2000	98	fb912aa9eb8e04295857a503e63fa49a	0	0	0	0	0	0	0	0	0	0	0	0	0	/home/dhl_ec/bnelissen/Slides/CD3_manuscript/CD3_slides/AAA688.CD3/AAA688.CD3.run1	255	0.7	0.06	0.7	0.06	-8.2541405123	-12.2385398913	0.751025175616	0.0744431740723
4666.0	3046104.0	2316.0	11194.0	3046104.0	4000000.0	54.0	3.0	0.85	1.06	1.05	0.04	8.56	0.33	0.64	0.0799999999999	8.41	0.31	2.11	1.44	0.4	AAA688.CD3.X6.Y10.tile.tissue.png	99	1	2000	99	caf6b1c34a35585dcccf960e5e3334d5	0	0	0	0	0	0	0	0	0	0	0	0	0	/home/dhl_ec/bnelissen/Slides/CD3_manuscript/CD3_slides/AAA688.CD3/AAA688.CD3.run1	255	0.7	0.06	0.7	0.06	-9.06540102105	-11.9084185855	1.14253550698	0.123141724609
12198.0	2181196.0	5114.0	8944.0	2181196.0	4000000.0	106.0	4.0	0.87	1.43	1.02	0.04	6.08	0.33	0.64	0.11	7.45	0.27	1.95	1.39	0.35	AAA688.CD3.X6.Y11.tile.tissue.png	100	1	2000	100	eeb365de8972ea539ed6710e25e8f933	0	0	0	0	0	0	0	0	0	0	0	0	0	/home/dhl_ec/bnelissen/Slides/CD3_manuscript/CD3_slides/AAA688.CD3/AAA688.CD3.run1	255	0.7	0.06	0.7	0.06	-8.78176357351	-11.7091700724	0.783325858475	0.165481277344
0.0	8986.0	0.0	610.0	8986.0	2692000.0	0.0	2.0	0.52	0.61	0.7	0.02	4.33	0.24	0.49	0.13	3.66	0.0800000000004	1.3	0.97	0.239999999999	AAA688.CD3.X6.Y12.tile.tissue.png	101	1	2000	101	03f18813fd954c8ad84525c8615f32dc	0	0	0	0	0	0	0	0	0	0	0	0	0	/home/dhl_ec/bnelissen/Slides/CD3_manuscript/CD3_slides/AAA688.CD3/AAA688.CD3.run1	255	0.7	0.06	0.7	0.06	0.0	-9.93599564144	0.0587379562544	6.47968903187
0.0	21200.0	0.0	875.0	21200.0	4000000.0	0.0	1.0	0.88	0.9	1.05	0.0499999999997	6.04	0.34	0.77	0.19	5.49	0.13	1.99	1.42	0.32	AAA688.CD3.X6.Y2.tile.tissue.png	102	1	2000	102	d89e19b1ea7c2e5b019d83cded7c6fea	0	0	0	0	0	0	0	0	0	0	0	0	0	/home/dhl_ec/bnelissen/Slides/CD3_manuscript/CD3_slides/AAA688.CD3/AAA688.CD3.run1	255	0.7	0.06	0.7	0.06	0.0	-11.5031573489	0.103825257499	7.96349162775
2216.0	129170.0	726.0	5231.0	129170.0	4000000.0	12.0	10.0	0.74	0.93	1.03	0.04	6.07	0.34	0.66	0.19	6.32	0.2	2.0	1.43	0.35	AAA688.CD3.X6.Y3.tile.tissue.png	103	1	2000	103	fdf8ea42784fecc30e47651a379c511e	0	0	0	0	0	0	0	0	0	0	0	0	0	/home/dhl_ec/bnelissen/Slides/CD3_manuscript/CD3_slides/AAA688.CD3/AAA688.CD3.run1	255	0.7	0.06	0.7	0.06	-8.81622460503	-11.7585040102	1.10012869593	0.0637144121094
3156.0	954501.0	1334.0	21584.0	954501.0	4000000.0	25.0	19.0	0.8	0.969999999999	1.05	0.04	6.41	0.36	0.68	0.16	7.19	0.23	2.14	1.47	0.36	AAA688.CD3.X6.Y4.tile.tissue.png	104	1	2000	104	218e6a23a09fa450f05e1bcb187ce104	0	0	0	0	0	0	0	0	0	0	0	0	0	/home/dhl_ec/bnelissen/Slides/CD3_manuscript/CD3_slides/AAA688.CD3/AAA688.CD3.run1	255	0.7	0.06	0.7	0.06	-9.0343156752	-12.1609701543	1.82544745716	0.1328959375
10203.0	2881519.0	4268.0	10918.0	2881519.0	4000000.0	82.0	5.0	0.81	0.96	1.05	0.04	6.06	0.34	0.66	0.0900000000001	8.32	0.3	2.09	1.44	0.37	AAA688.CD3.X6.Y5.tile.tissue.png	105	1	2000	105	f30e48fdfb0b4e018e938448049fcbb8	0	0	0	0	0	0	0	0	0	0	0	0	0	/home/dhl_ec/bnelissen/Slides/CD3_manuscript/CD3_slides/AAA688.CD3/AAA688.CD3.run1	255	0.7	0.06	0.7	0.06	-8.80881921307	-11.6157612489	0.562051632429	0.149388726562
1023.0	1090935.0	436.0	6204.0	1090935.0	4000000.0	7.0	4.0	0.8	0.93	1.05	0.04	6.31	0.34	0.66	0.15	6.66	0.23	1.99	1.41	0.52	AAA688.CD3.X6.Y6.tile.tissue.png	106	1	2000	106	50fd39c821654012d620160e40c30e45	0	0	0	0	0	0	0	0	0	0	0	0	0	/home/dhl_ec/bnelissen/Slides/CD3_manuscript/CD3_slides/AAA688.CD3/AAA688.CD3.run1	255	0.7	0.06	0.7	0.06	-8.49261983311	-11.5703105134	0.470339595457	0.0701925136719
360.0	83877.0	196.0	6508.0	83877.0	4000000.0	5.0	17.0	0.74	0.91	1.04	0.04	5.91	0.34	0.65	0.19	6.09	0.19	1.95	1.4	0.49	AAA688.CD3.X6.Y7.tile.tissue.png	107	1	2000	107	56ac3a96aeb1a75e32d30f1b95dc7f5a	0	0	0	0	0	0	0	0	0	0	0	0	0	/home/dhl_ec/bnelissen/Slides/CD3_manuscript/CD3_slides/AAA688.CD3/AAA688.CD3.run1	255	0.7	0.06	0.7	0.06	-8.015680997	-11.1803445155	0.314038646206	0.0563126811523
0.0	4558.0	0.0	370.0	4558.0	4000000.0	0.0	1.0	0.9	1.04	1.05	0.04	6.56	0.34	0.66	0.2	5.7	0.13	1.97	1.44	0.77	AAA688.CD3.X6.Y8.tile.tissue.png	108	1	2000	108	b44120a96596d86fdd23b0d439587800	0	0	0	0	0	0	0	0	0	0	0	0	0	/home/dhl_ec/bnelissen/Slides/CD3_manuscript/CD3_slides/AAA688.CD3/AAA688.CD3.run1	255	0.7	0.06	0.7	0.06	0.0	-12.495307887	2.02626734588	0.0459581810303
1627.0	130964.0	657.0	5045.0	130964.0	4000000.0	12.0	10.0	1.1	0.97	1.09	0.0500000000002	6.76	0.36	0.67	0.2	6.73	0.2	2.04	1.45	0.57	AAA688.CD3.X6.Y9.tile.tissue.png	109	1	2000	109	1984a635c3fc9f57f30b0dd62c8b8a97	0	0	0	0	0	0	0	0	0	0	0	0	0	/home/dhl_ec/bnelissen/Slides/CD3_manuscript/CD3_slides/AAA688.CD3/AAA688.CD3.run1	255	0.7	0.06	0.7	0.06	-9.39476779748	-12.2033799524	1.5614063598	0.0666679199219
6551.0	3076210.0	3030.0	8870.0	3076210.0	4000000.0	67.0	2.0	0.9	1.06	1.05	0.04	6.4	0.35	0.67	0.0900000000001	8.76	0.3	2.11	1.47	0.55	AAA688.CD3.X7.Y10.tile.tissue.png	110	1	2000	110	ac99ecfe5469740bf35142a1c38a52cb	0	0	0	0	0	0	0	0	0	0	0	0	0	/home/dhl_ec/bnelissen/Slides/CD3_manuscript/CD3_slides/AAA688.CD3/AAA688.CD3.run1	255	0.7	0.06	0.7	0.06	-8.60771254943	-11.4733681624	0.553541511738	0.0963653632813
9725.0	1352378.0	3962.0	14064.0	1352378.0	4000000.0	76.0	6.0	1.0	1.02	1.09	0.0500000000002	6.69	0.35	0.66	0.15	7.53	0.25	2.12	1.45	0.54	AAA688.CD3.X7.Y11.tile.tissue.png	111	1	2000	111	17165ed21efa2d3bc01cb26d20f4d3a9	0	0	0	0	0	0	0	0	0	0	0	0	0	/home/dhl_ec/bnelissen/Slides/CD3_manuscript/CD3_slides/AAA688.CD3/AAA688.CD3.run1	255	0.7	0.06	0.7	0.06	-8.95343511268	-12.0064532848	1.04989445481	0.142989949219
0.0	18689.0	0.0	1211.0	18689.0	2692000.0	0.0	4.0	0.54	0.75	0.69	0.0299999999997	4.16	0.23	0.46	0.14	3.87	0.0899999999997	1.37	0.98	0.22	AAA688.CD3.X7.Y12.tile.tissue.png	112	1	2000	112	da17a65d092c60f93d1f88615b975251	0	0	0	0	0	0	0	0	0	0	0	0	0	/home/dhl_ec/bnelissen/Slides/CD3_manuscript/CD3_slides/AAA688.CD3/AAA688.CD3.run1	255	0.7	0.06	0.7	0.06	0.0	-10.048618724	0.0413429594594	6.1631565648
208.0	46584.0	80.0	2548.0	46584.0	4000000.0	1.0	7.0	0.73	0.88	1.03	0.04	6.01	0.33	0.69	0.2	6.51	0.2	2.0	1.41	0.39	AAA688.CD3.X7.Y3.tile.tissue.png	113	1	2000	113	50f86c7102ce8cf0f1d350cf764a4386	0	0	0	0	0	0	0	0	0	0	0	0	0	/home/dhl_ec/bnelissen/Slides/CD3_manuscript/CD3_slides/AAA688.CD3/AAA688.CD3.run1	255	0.7	0.06	0.7	0.06	-6.54188191483	-10.0718720562	0.119352134985	3.3143653631
2494.0	451870.0	967.0	13546.0	451870.0	4000000.0	18.0	17.0	0.89	0.95	1.04	0.0499999999997	6.97	0.36	0.67	0.19	6.81	0.21	2.08	1.44	0.53	AAA688.CD3.X7.Y4.tile.tissue.png	114	1	2000	114	c8f390080ad3ed5819f7b4bed2afc336	0	0	0	0	0	0	0	0	0	0	0	0	0	/home/dhl_ec/bnelissen/Slides/CD3_manuscript/CD3_slides/AAA688.CD3/AAA688.CD3.run1	255	0.7	0.06	0.7	0.06	-9.33068444004	-12.4646737629	1.86408597924	0.124867582031
0.0	40730.0	0.0	1970.0	40730.0	4000000.0	0.0	5.0	1.06	0.95	1.01	0.04	5.93	0.34	0.62	0.19	5.29	0.12	1.86	1.37	0.47	AAA688.CD3.X7.Y5.tile.tissue.png	115	1	2000	115	d430103f08588eb04e1a323cedb2bff9	0	0	0	0	0	0	0	0	0	0	0	0	0	/home/dhl_ec/bnelissen/Slides/CD3_manuscript/CD3_slides/AAA688.CD3/AAA688.CD3.run1	255	0.7	0.06	0.7	0.06	0.0	-12.2579025387	0.0757229811315	0.0571298985596
0.0	27019.0	0.0	2240.0	27019.0	4000000.0	0.0	4.0	1.25	1.53	0.98	0.0400000000004	5.67	0.34	0.66	0.19	5.68	0.13	1.96	1.45	0.54	AAA688.CD3.X7.Y6.tile.tissue.png	116	1	2000	116	fb0e41bcce00307517f79fad58dcc083	0	0	0	0	0	0	0	0	0	0	0	0	0	/home/dhl_ec/bnelissen/Slides/CD3_manuscript/CD3_slides/AAA688.CD3/AAA688.CD3.run1	255	0.7	0.06	0.7	0.06	0.0	-12.21864183	0.0682674981032	0.0493993947449
0.0	18501.0	0.0	1816.0	18501.0	4000000.0	0.0	7.0	0.94	0.93	1.09	0.0499999999997	6.5	0.33	0.66	0.19	6.2	0.13	1.99	1.45	0.56	AAA688.CD3.X7.Y7.tile.tissue.png	117	1	2000	117	87eeced495b6d1bba2ec7ff72dcabd3d	0	0	0	0	0	0	0	0	0	0	0	0	0	/home/dhl_ec/bnelissen/Slides/CD3_manuscript/CD3_slides/AAA688.CD3/AAA688.CD3.run1	255	0.7	0.06	0.7	0.06	-7.06896747979	-11.5387405342	0.521919539496	0.0543560866089
0.0	242698.0	0.0	2516.0	242698.0	4000000.0	0.0	1.0	0.9	1.04	1.09	0.0500000000002	6.52	0.35	0.67	0.19	6.25	0.14	1.98	1.44	0.53	AAA688.CD3.X7.Y8.tile.tissue.png	118	1	2000	118	ff6e562fe4358ddb66241800fe4f059e	0	0	0	0	0	0	0	0	0	0	0	0	0	/home/dhl_ec/bnelissen/Slides/CD3_manuscript/CD3_slides/AAA688.CD3/AAA688.CD3.run1	255	0.7	0.06	0.7	0.06	-8.46288096913	-11.9810116408	2.58761908528	0.0784951582031
676.0	111788.0	354.0	4553.0	111788.0	4000000.0	6.0	9.0	0.84	1.54	0.98	0.0299999999997	5.72	0.57	0.64	0.17	5.7	0.19	1.84	1.39	0.59	AAA688.CD3.X7.Y9.tile.tissue.png	119	1	2000	119	6938b823f03dc3c4f23125dd39a2397e	0	0	0	0	0	0	0	0	0	0	0	0	0	/home/dhl_ec/bnelissen/Slides/CD3_manuscript/CD3_slides/AAA688.CD3/AAA688.CD3.run1	255	0.7	0.06	0.7	0.06	-9.25552251853	-12.3722269497	2.10968748238	0.07427859375
0.0	0.0	0.0	0.0	0.0	4000000.0	0.0	0.0	1.37	0.88	1.01	0.04	5.21	0.26	0.61	0.18	3.95	0.11	1.76	1.36	0.559999999999	AAA688.CD3.X8.Y10.tile.tissue.png	120	1	2000	120	e822ce6b096a9198a190a878a5b00a1b	0	0	0	0	0	0	0	0	0	0	0	0	0	/home/dhl_ec/bnelissen/Slides/CD3_manuscript/CD3_slides/AAA688.CD3/AAA688.CD3.run1	255	1.0	0.06	1.0	0.06	0.0	-12.6533119828	0.0	0.0619941315269
1618.0	157328.0	657.0	3301.0	157328.0	4000000.0	13.0	3.0	1.72	1.65	1.01	0.04	6.21	0.36	0.66	0.17	5.8	0.19	1.86	1.38	0.57	AAA688.CD3.X8.Y11.tile.tissue.png	121	1	2000	121	a36eab2107c77b825c55506eb0dd51a8	0	0	0	0	0	0	0	0	0	0	0	0	0	/home/dhl_ec/bnelissen/Slides/CD3_manuscript/CD3_slides/AAA688.CD3/AAA688.CD3.run1	255	0.7	0.06	0.7	0.06	-9.1229203155	-12.2956864651	1.64760732764	0.075594625
0.0	25094.0	0.0	1917.0	25094.0	2692000.0	0.0	6.0	0.97	1.37	0.93	0.0300000000002	4.19	0.23	0.49	0.14	3.93	0.0899999999997	1.34	0.96	0.34	AAA688.CD3.X8.Y12.tile.tissue.png	122	1	2000	122	01dade82e680510bed50cfa94c6f6f60	0	0	0	0	0	0	0	0	0	0	0	0	0	/home/dhl_ec/bnelissen/Slides/CD3_manuscript/CD3_slides/AAA688.CD3/AAA688.CD3.run1	255	0.7	0.06	0.7	0.06	0.0	-10.6013271957	0.403322063728	4.3876881771
0.0	23297.0	0.0	1336.0	23297.0	4000000.0	0.0	4.0	0.67	0.84	1.02	0.0500000000002	6.48	0.37	1.25	0.19	4.99	0.12	2.12	1.36	0.53	AAA688.CD3.X8.Y3.tile.tissue.png	123	1	2000	123	1ba647f19f91a2c5341fe8555ecd0e50	0	0	0	0	0	0	0	0	0	0	0	0	0	/home/dhl_ec/bnelissen/Slides/CD3_manuscript/CD3_slides/AAA688.CD3/AAA688.CD3.run1	255	0.7	0.06	0.7	0.06	0.0	-11.6977133872	0.117624138335	5.88062518082
61.0	140885.0	37.0	5355.0	140885.0	4000000.0	1.0	12.0	1.25	1.4	1.28	0.04	5.54	0.32	0.62	0.18	5.76	0.18	1.87	1.34	0.52	AAA688.CD3.X8.Y4.tile.tissue.png	124	1	2000	124	ee18264fd212e6ffe7232855cd45bbd5	0	0	0	0	0	0	0	0	0	0	0	0	0	/home/dhl_ec/bnelissen/Slides/CD3_manuscript/CD3_slides/AAA688.CD3/AAA688.CD3.run1	255	0.7	0.06	0.7	0.06	-7.66367178274	-9.34855712599	0.209390540251	0.131792869141
0.0	88071.0	0.0	5434.0	88071.0	4000000.0	0.0	12.0	1.35	1.53	1.02	0.04	6.29	0.35	0.67	0.19	5.68	0.13	1.9	1.35	0.51	AAA688.CD3.X8.Y5.tile.tissue.png	125	1	2000	125	e48f8e1b8a0e81038fe810778aea9796	0	0	0	0	0	0	0	0	0	0	0	0	0	/home/dhl_ec/bnelissen/Slides/CD3_manuscript/CD3_slides/AAA688.CD3/AAA688.CD3.run1	255	0.7	0.06	0.7	0.06	0.0	-12.471288678	0.0910036251824	0.0504536738892
0.0	77394.0	0.0	5367.0	77394.0	4000000.0	0.0	12.0	1.13	1.67	1.02	0.0500000000002	6.06	0.35	0.670000000001	0.2	5.68	0.13	2.01	1.44	0.48	AAA688.CD3.X8.Y6.tile.tissue.png	126	1	2000	126	c585943baf239d2119ff778c9d28c99d	0	0	0	0	0	0	0	0	0	0	0	0	0	/home/dhl_ec/bnelissen/Slides/CD3_manuscript/CD3_slides/AAA688.CD3/AAA688.CD3.run1	255	0.7	0.06	0.7	0.06	0.0	-12.14477856	0.0929325008237	0.0572761204834
1051.0	1385542.0	279.0	8951.0	1385542.0	4000000.0	3.0	6.0	0.91	1.49	1.02	0.04	7.0	0.37	0.69	0.15	7.38	0.24	2.04	1.43	0.52	AAA688.CD3.X8.Y7.tile.tissue.png	127	1	2000	127	a23717995219cadf914a1d3f8ce580a1	0	0	0	0	0	0	0	0	0	0	0	0	0	/home/dhl_ec/bnelissen/Slides/CD3_manuscript/CD3_slides/AAA688.CD3/AAA688.CD3.run1	255	0.7	0.06	0.7	0.06	-8.50593300798	-11.124106656	0.873649629819	0.0985664375
458.0	1928391.0	174.0	9821.0	1928391.0	4000000.0	4.0	4.0	0.93	1.17	1.04	0.04	6.77	0.34	0.65	0.13	7.76	0.26	2.06	1.44	0.51	AAA688.CD3.X8.Y8.tile.tissue.png	128	1	2000	128	3dc44699deb3a89c3036323e447c4c11	0	0	0	0	0	0	0	0	0	0	0	0	0	/home/dhl_ec/bnelissen/Slides/CD3_manuscript/CD3_slides/AAA688.CD3/AAA688.CD3.run1	255	0.7	0.06	0.7	0.06	-9.2918613401	-11.8577715496	1.64096508511	0.106275550781
202.0	156783.0	112.0	4968.0	156783.0	4000000.0	3.0	4.0	0.91	1.05	1.04	0.04	6.48	0.35	0.67	0.19	6.62	0.29	2.15	1.39	0.63	AAA688.CD3.X8.Y9.tile.tissue.png	129	1	2000	129	a2bbc9dca4b8fdb70f82e8f1e672be64	0	0	0	0	0	0	0	0	0	0	0	0	0	/home/dhl_ec/bnelissen/Slides/CD3_manuscript/CD3_slides/AAA688.CD3/AAA688.CD3.run1	255	0.7	0.06	0.7	0.06	-8.68801672777	-12.3442972133	2.27358963783	0.0673967294922
849.0	190213.0	339.0	3829.0	190213.0	4000000.0	7.0	3.0	1.57	1.44	1.04	0.04	5.66	0.44	0.78	0.18	5.78	0.19	1.9	1.34	0.54	AAA688.CD3.X9.Y10.tile.tissue.png	130	1	2000	130	cf039cdc8114766c0612876b9bd070a9	0	0	0	0	0	0	0	0	0	0	0	0	0	/home/dhl_ec/bnelissen/Slides/CD3_manuscript/CD3_slides/AAA688.CD3/AAA688.CD3.run1	255	0.7	0.06	0.7	0.06	-8.94978151282	-11.6870028251	1.4369617928	0.0606157216797
85.0	16942.0	44.0	1062.0	16942.0	4000000.0	1.0	3.0	1.14	1.3	0.98	0.04	5.52	0.31	0.62	0.18	5.66	0.18	1.85	1.34	0.58	AAA688.CD3.X9.Y11.tile.tissue.png	131	1	2000	131	081ec21cf18b57e07d2f9efe7bfc94b7	0	0	0	0	0	0	0	0	0	0	0	0	0	/home/dhl_ec/bnelissen/Slides/CD3_manuscript/CD3_slides/AAA688.CD3/AAA688.CD3.run1	255	0.7	0.06	0.7	0.06	-8.97175326395	-12.2417521702	1.04597023455	0.0674674428711
0.0	8472.0	0.0	767.0	8472.0	2692000.0	0.0	3.0	1.2	1.27	0.87	0.0300000000002	3.75	0.24	0.49	0.12	3.25	0.0799999999999	1.23	0.91	0.35	AAA688.CD3.X9.Y12.tile.tissue.png	132	1	2000	132	b0a71f314f22f7dfcde7040f6db40b2b	0	0	0	0	0	0	0	0	0	0	0	0	0	/home/dhl_ec/bnelissen/Slides/CD3_manuscript/CD3_slides/AAA688.CD3/AAA688.CD3.run1	255	0.7	0.06	0.7	0.06	0.0	-10.3484480324	0.410132043422	4.49561816964
0.0	38124.0	0.0	2459.0	38124.0	4000000.0	0.0	5.0	0.83	1.23	0.99	0.04	5.6	0.32	0.69	0.18	5.02	0.12	1.85	1.38	0.97	AAA688.CD3.X9.Y4.tile.tissue.png	133	1	2000	133	f2f40ac8e7894ed149255b1addd438aa	0	0	0	0	0	0	0	0	0	0	0	0	0	/home/dhl_ec/bnelissen/Slides/CD3_manuscript/CD3_slides/AAA688.CD3/AAA688.CD3.run1	255	0.7	0.06	0.7	0.06	0.0	-10.8883787158	0.0844986751189	10.2783241744
0.0	55714.0	0.0	3316.0	55714.0	4000000.0	0.0	9.0	1.34	1.26	0.98	0.04	5.53	0.33	0.62	0.18	4.92	0.12	1.84	1.34	0.47	AAA688.CD3.X9.Y5.tile.tissue.png	134	1	2000	134	b728c7465ac4ec319cd4482277772761	0	0	0	0	0	0	0	0	0	0	0	0	0	/home/dhl_ec/bnelissen/Slides/CD3_manuscript/CD3_slides/AAA688.CD3/AAA688.CD3.run1	255	0.7	0.06	0.7	0.06	0.0	-11.9586445923	0.118610372631	0.0510964703979
254.0	70947.0	112.0	3298.0	70947.0	4000000.0	2.0	8.0	1.09	1.65	0.97	0.04	5.56	0.39	0.82	0.18	5.72	0.19	1.86	1.36	0.53	AAA688.CD3.X9.Y6.tile.tissue.png	135	1	2000	135	ce58921d206d054b67ef5337bc4f4d1e	0	0	0	0	0	0	0	0	0	0	0	0	0	/home/dhl_ec/bnelissen/Slides/CD3_manuscript/CD3_slides/AAA688.CD3/AAA688.CD3.run1	255	0.7	0.06	0.7	0.06	-7.3218467601	-11.4343208481	0.35271593015	0.0543484130859
471.0	1410107.0	208.0	11968.0	1410107.0	4000000.0	4.0	8.0	1.39	2.03	1.06	0.0300000000002	6.15	0.33	0.91	0.13	6.52	0.23	1.92	1.37	0.62	AAA688.CD3.X9.Y7.tile.tissue.png	136	1	2000	136	b0179ccc14de952aaa35ea7438aff000	0	0	0	0	0	0	0	0	0	0	0	0	0	/home/dhl_ec/bnelissen/Slides/CD3_manuscript/CD3_slides/AAA688.CD3/AAA688.CD3.run1	255	0.7	0.06	0.7	0.06	-8.40524627168	-11.9015395779	1.14969413518	0.13615728125
2007.0	1925453.0	800.0	22134.0	1925453.0	4000000.0	17.0	12.0	1.3	1.37	1.28	0.0400000000004	5.96	0.55	1.0	0.12	6.76	0.24	1.97	1.34	0.55	AAA688.CD3.X9.Y8.tile.tissue.png	137	1	2000	137	b1ecbef39250864d5e1ad8dc564768b2	0	0	0	0	0	0	0	0	0	0	0	0	0	/home/dhl_ec/bnelissen/Slides/CD3_manuscript/CD3_slides/AAA688.CD3/AAA688.CD3.run1	255	0.7	0.06	0.7	0.06	-9.34527267325	-12.0732597544	1.77275544841	0.16666534375
2824.0	2179948.0	1237.0	30123.0	2179948.0	4000000.0	27.0	9.0	1.2	1.4	1.28	0.0400000000004	6.02	0.33	0.64	0.11	7.01	0.26	2.01	1.37	0.71	AAA688.CD3.X9.Y9.tile.tissue.png	138	1	2000	138	1cf654578a7ccdbbb0d59f7b43da1702	0	0	0	0	0	0	0	0	0	0	0	0	0	/home/dhl_ec/bnelissen/Slides/CD3_manuscript/CD3_slides/AAA688.CD3/AAA688.CD3.run1	255	0.7	0.06	0.7	0.06	-8.8385562448	-11.9694123244	1.47898705285	0.155868035156
[truncated: 2 more columns]
