# Supplementary material for: SlideToolkit: An Assistive Toolset for the Histological Quantification of Whole Slide Images
Source: PLoS One. 2014 Nov 5;9(11):e110289. doi: 10.1371/journal.pone.0110289 (PMC4220929; doi:10.1371/journal.pone.0110289)
Supplement: RawData S1 — ICC and BlandAltman plot - measurements and r-script.zip. Measurements of Run1 and Run2, including the code for the calculation of the intraclass correlation coefficient (ICC) and the code for the Bland and Altman plot. (ZIP) [file pone.0110289.s003.zip › cellprofiler.measurements/run1.40c6ba32280dba1e420b0902de917527.DefaultOUT_Image.csv]

AreaOccupied_AreaOccupied_DAB_Nuclei	AreaOccupied_AreaOccupied_Tissue	AreaOccupied_Perimeter_DAB_Nuclei	AreaOccupied_Perimeter_Tissue	AreaOccupied_TotalArea_DAB_Nuclei	AreaOccupied_TotalArea_Tissue	Count_DAB_Nuclei	Count_Tissue	ExecutionTime_01LoadImages	ExecutionTime_02ColorToGray	ExecutionTime_03Smooth	ExecutionTime_04ImageMath	ExecutionTime_05IdentifyPrimaryObjects	ExecutionTime_06MeasureImageAreaOccupied	ExecutionTime_07UnmixColors	ExecutionTime_08MaskImage	ExecutionTime_09IdentifyPrimaryObjects	ExecutionTime_10MeasureImageAreaOccupied	ExecutionTime_11OverlayOutlines	ExecutionTime_12OverlayOutlines	ExecutionTime_13SaveImages	FileName_Original	Group_Index	Group_Number	Height_Original	ImageNumber	MD5Digest_Original	ModuleError_01LoadImages	ModuleError_02ColorToGray	ModuleError_03Smooth	ModuleError_04ImageMath	ModuleError_05IdentifyPrimaryObjects	ModuleError_06MeasureImageAreaOccupied	ModuleError_07UnmixColors	ModuleError_08MaskImage	ModuleError_09IdentifyPrimaryObjects	ModuleError_10MeasureImageAreaOccupied	ModuleError_11OverlayOutlines	ModuleError_12OverlayOutlines	ModuleError_13SaveImages	PathName_Original	Scaling_Original	Threshold_FinalThreshold_DAB_Nuclei	Threshold_FinalThreshold_Tissue	Threshold_OrigThreshold_DAB_Nuclei	Threshold_OrigThreshold_Tissue	Threshold_SumOfEntropies_DAB_Nuclei	Threshold_SumOfEntropies_Tissue	Threshold_WeightedVariance_DAB_Nuclei	Threshold_WeightedVariance_Tissue
0.0	189049.0	0.0	2220.0	189049.0	4000000.0	0.0	1.0	4.13	3.09	1.78	0.07	9.6	0.54	1.39	0.31	8.66	0.22	3.23	2.42	1.5	AAA584.CD3.location-b.X0.Y0.tile.tissue.png	1	1	2000	1	b747de1a5f304dd54a632de34dc8445d	0	0	0	0	0	0	0	0	0	0	0	0	0	/home/dhl_ec/bnelissen/Slides/CD3_manuscript/CD3_slides/AAA584.CD3.location-b/AAA584.CD3.location-b.run1	255	0.7	0.06	0.7	0.06	-8.28699218167	-11.6823539289	0.862964832402	1.01250246826
0.0	741656.0	0.0	6050.0	741656.0	4000000.0	0.0	4.0	2.53	2.17	1.8	0.07	9.87	0.53	1.19	0.27	9.11	0.25	3.4	2.43	0.89	AAA584.CD3.location-b.X0.Y1.tile.tissue.png	2	1	2000	2	6d58e915e24fc7f480b7449f37534fca	0	0	0	0	0	0	0	0	0	0	0	0	0	/home/dhl_ec/bnelissen/Slides/CD3_manuscript/CD3_slides/AAA584.CD3.location-b/AAA584.CD3.location-b.run1	255	0.7	0.06	0.7	0.06	-8.29471177452	-10.5670986097	0.60753213711	2.19390134375
0.0	54667.0	0.0	3106.0	54667.0	4000000.0	0.0	3.0	3.37	2.81	1.5	0.05	6.11	0.34	0.67	0.19	5.35	0.13	2.01	1.45	0.47	AAA584.CD3.location-b.X0.Y2.tile.tissue.png	3	1	2000	3	1ea4c98fa90d40088fb3e83c3e30ae5f	0	0	0	0	0	0	0	0	0	0	0	0	0	/home/dhl_ec/bnelissen/Slides/CD3_manuscript/CD3_slides/AAA584.CD3.location-b/AAA584.CD3.location-b.run1	255	0.7	0.06	0.7	0.06	0.0	-10.8470434584	1.42770204145	1.79155395605
0.0	22717.0	0.0	1540.0	22717.0	4000000.0	0.0	5.0	1.72	1.28	1.08	0.05	6.08	0.34	0.66	0.19	5.37	0.13	2.01	2.21	0.61	AAA584.CD3.location-b.X0.Y3.tile.tissue.png	4	1	2000	4	84c7680b758e34d223f75d9ee29ca309	0	0	0	0	0	0	0	0	0	0	0	0	0	/home/dhl_ec/bnelissen/Slides/CD3_manuscript/CD3_slides/AAA584.CD3.location-b/AAA584.CD3.location-b.run1	255	0.7	0.06	0.7	0.06	0.0	-10.2742191254	0.958964514461	1.18241811279
0.0	5031.0	0.0	642.0	5031.0	4000000.0	0.0	2.0	1.91	1.08	1.08	0.05	6.05	0.34	0.66	0.19	5.36	0.13	1.92	1.44	0.39	AAA584.CD3.location-b.X0.Y4.tile.tissue.png	5	1	2000	5	d1af9c816574318cc163762205031a8c	0	0	0	0	0	0	0	0	0	0	0	0	0	/home/dhl_ec/bnelissen/Slides/CD3_manuscript/CD3_slides/AAA584.CD3.location-b/AAA584.CD3.location-b.run1	255	0.7	0.06	0.7	0.06	0.0	-9.42121593976	0.473179810565	0.94825522905
0.0	30409.0	0.0	1474.0	30409.0	4000000.0	0.0	4.0	2.14	0.93	1.08	0.04	6.14	0.34	0.66	0.19	5.31	0.13	2.26	1.43	0.38	AAA584.CD3.location-b.X0.Y5.tile.tissue.png	6	1	2000	6	58c384e8bb503c425f53a080274f9853	0	0	0	0	0	0	0	0	0	0	0	0	0	/home/dhl_ec/bnelissen/Slides/CD3_manuscript/CD3_slides/AAA584.CD3.location-b/AAA584.CD3.location-b.run1	255	0.7	0.06	0.7	0.06	0.0	-9.91449068149	0.637883469943	0.288556125366
0.0	0.0	0.0	0.0	0.0	4000000.0	0.0	0.0	2.15	2.07	1.09	0.05	5.77	0.28	0.66	0.19	4.4	0.2	1.97	1.43	0.39	AAA584.CD3.location-b.X0.Y6.tile.tissue.png	7	1	2000	7	b6f31d25701e31587fbca0f1608e1694	0	0	0	0	0	0	0	0	0	0	0	0	0	/home/dhl_ec/bnelissen/Slides/CD3_manuscript/CD3_slides/AAA584.CD3.location-b/AAA584.CD3.location-b.run1	255	1.0	0.06	1.0	0.06	0.0	-9.54773813261	0.0	0.99804435133
140.0	4479.0	98.0	324.0	4479.0	4000000.0	2.0	1.0	2.89	2.14	1.16	0.05	6.07	0.35	0.67	0.19	6.09	0.19	1.92	1.42	0.43	AAA584.CD3.location-b.X0.Y7.tile.tissue.png	8	1	2000	8	57257b1f222cb003fd2c008b83df34f2	0	0	0	0	0	0	0	0	0	0	0	0	0	/home/dhl_ec/bnelissen/Slides/CD3_manuscript/CD3_slides/AAA584.CD3.location-b/AAA584.CD3.location-b.run1	255	0.7	0.06	0.7	0.06	-8.9904501682	-10.7700541933	2.85297919475	0.738993417969
0.0	0.0	0.0	0.0	0.0	4000000.0	0.0	0.0	1.98	2.62	1.08	0.05	5.79	0.27	0.78	0.2	4.38	0.11	1.88	1.43	0.34	AAA584.CD3.location-b.X0.Y8.tile.tissue.png	9	1	2000	9	5a335462e08511a4dd8c3de48d5150bf	0	0	0	0	0	0	0	0	0	0	0	0	0	/home/dhl_ec/bnelissen/Slides/CD3_manuscript/CD3_slides/AAA584.CD3.location-b/AAA584.CD3.location-b.run1	255	1.0	0.06	1.0	0.06	0.0	-11.4093042675	0.0	6.8247175772
0.0	1238046.0	0.0	14425.0	1238046.0	4000000.0	0.0	6.0	3.24	2.35	1.08	0.05	6.52	0.35	0.75	0.15	6.56	0.17	2.01	1.47	0.41	AAA584.CD3.location-b.X1.Y0.tile.tissue.png	10	1	2000	10	a37769e8509eaa3f158f75e704d5145c	0	0	0	0	0	0	0	0	0	0	0	0	0	/home/dhl_ec/bnelissen/Slides/CD3_manuscript/CD3_slides/AAA584.CD3.location-b/AAA584.CD3.location-b.run1	255	0.7	0.06	0.7	0.06	-8.80443853314	-11.9628889331	1.09082083999	1.93245888281
1030.0	3564518.0	446.0	16416.0	3564518.0	4000000.0	10.0	4.0	2.65	2.55	1.09	0.04	10.61	0.35	0.66	0.07	11.94	0.5	3.24	2.24	0.64	AAA584.CD3.location-b.X1.Y1.tile.tissue.png	11	1	2000	11	591997d1bafe3b5ebe5cb8f2ae930c78	0	0	0	0	0	0	0	0	0	0	0	0	0	/home/dhl_ec/bnelissen/Slides/CD3_manuscript/CD3_slides/AAA584.CD3.location-b/AAA584.CD3.location-b.run1	255	0.7	0.06	0.7	0.06	-8.87478728895	-12.1240730552	0.864274169507	0.118168599609
2877.0	3401122.0	1269.0	12828.0	3401122.0	4000000.0	25.0	1.0	1.36	1.63	1.73	0.06	9.6	0.53	1.11	0.11	11.96	0.48	3.21	2.22	0.61	AAA584.CD3.location-b.X1.Y2.tile.tissue.png	12	1	2000	12	34eb326473ab325e4ce7ff9322476809	0	0	0	0	0	0	0	0	0	0	0	0	0	/home/dhl_ec/bnelissen/Slides/CD3_manuscript/CD3_slides/AAA584.CD3.location-b/AAA584.CD3.location-b.run1	255	0.7	0.06	0.7	0.06	-9.00712448979	-11.4115395923	0.896681403684	0.0960453339844
6325.0	1878662.0	2155.0	16454.0	1878662.0	4000000.0	45.0	6.0	1.0	1.45	1.77	0.06	9.51	0.54	1.12	0.19	10.44	0.4	3.37	2.39	0.61	AAA584.CD3.location-b.X1.Y3.tile.tissue.png	13	1	2000	13	dfd543d8e31100450f94a86d2b582edb	0	0	0	0	0	0	0	0	0	0	0	0	0	/home/dhl_ec/bnelissen/Slides/CD3_manuscript/CD3_slides/AAA584.CD3.location-b/AAA584.CD3.location-b.run1	255	0.7	0.06	0.7	0.06	-9.04831895113	-11.8319002813	1.18546861928	0.107436914062
0.0	10517.0	0.0	956.0	10517.0	4000000.0	0.0	4.0	1.04	1.61	1.08	0.04	6.14	0.53	1.16	0.3	7.92	0.2	1.94	1.43	0.54	AAA584.CD3.location-b.X1.Y4.tile.tissue.png	14	1	2000	14	30528b88d8eb1eaf4489b60ec20ef679	0	0	0	0	0	0	0	0	0	0	0	0	0	/home/dhl_ec/bnelissen/Slides/CD3_manuscript/CD3_slides/AAA584.CD3.location-b/AAA584.CD3.location-b.run1	255	0.7	0.06	0.7	0.06	-8.36938317849	-12.5637147283	1.22868161604	0.0297733048096
94.0	8992.0	57.0	908.0	8992.0	4000000.0	1.0	4.0	1.07	1.96	1.75	0.06	9.27	0.53	1.12	0.3	8.55	0.29	2.99	2.24	0.54	AAA584.CD3.location-b.X1.Y5.tile.tissue.png	15	1	2000	15	6cf26cf43f5ceb9771d11f4485053557	0	0	0	0	0	0	0	0	0	0	0	0	0	/home/dhl_ec/bnelissen/Slides/CD3_manuscript/CD3_slides/AAA584.CD3.location-b/AAA584.CD3.location-b.run1	255	0.7	0.06	0.7	0.06	-8.18756835489	-12.5346131158	1.29213866749	0.0346574641724
0.0	4427.0	0.0	331.0	4427.0	4000000.0	0.0	1.0	1.04	1.9	1.74	0.06	9.24	0.52	1.11	0.3	7.5	0.21	3.0	2.28	0.56	AAA584.CD3.location-b.X1.Y6.tile.tissue.png	16	1	2000	16	d2519414fd1bd75ad291bd3fb86012c7	0	0	0	0	0	0	0	0	0	0	0	0	0	/home/dhl_ec/bnelissen/Slides/CD3_manuscript/CD3_slides/AAA584.CD3.location-b/AAA584.CD3.location-b.run1	255	0.7	0.06	0.7	0.06	0.0	-12.0376634045	0.0593523947951	0.0384990241394
218.0	12756.0	82.0	1296.0	12756.0	4000000.0	2.0	5.0	1.16	2.16	1.75	0.06	7.21	0.37	0.7	0.2	6.04	0.32	3.15	2.42	0.56	AAA584.CD3.location-b.X1.Y7.tile.tissue.png	17	1	2000	17	31c19538804f6fb6ab0dd2ededf5141c	0	0	0	0	0	0	0	0	0	0	0	0	0	/home/dhl_ec/bnelissen/Slides/CD3_manuscript/CD3_slides/AAA584.CD3.location-b/AAA584.CD3.location-b.run1	255	0.7	0.06	0.7	0.06	-8.99815789569	-11.7726912279	0.809045209261	0.032172713501
0.0	0.0	0.0	0.0	0.0	4000000.0	0.0	0.0	0.97	1.48	1.08	0.05	5.85	0.28	0.78	0.2	4.47	0.12	1.87	1.43	0.32	AAA584.CD3.location-b.X1.Y8.tile.tissue.png	18	1	2000	18	7d22ea69c1c52ed8d58cf12ea758bbd8	0	0	0	0	0	0	0	0	0	0	0	0	0	/home/dhl_ec/bnelissen/Slides/CD3_manuscript/CD3_slides/AAA584.CD3.location-b/AAA584.CD3.location-b.run1	255	1.0	0.06	1.0	0.06	0.0	-10.5773503238	0.0	7.70663688859
1743.0	521546.0	883.0	23310.0	521546.0	4000000.0	21.0	17.0	0.82	1.12	1.08	0.05	6.32	0.36	0.69	0.18	6.51	0.24	2.15	1.43	0.76	AAA584.CD3.location-b.X10.Y0.tile.tissue.png	19	1	2000	19	c81c30023a1bb7c3e006a67e15f03275	0	0	0	0	0	0	0	0	0	0	0	0	0	/home/dhl_ec/bnelissen/Slides/CD3_manuscript/CD3_slides/AAA584.CD3.location-b/AAA584.CD3.location-b.run1	255	0.7	0.06	0.7	0.06	-9.04318477358	-12.1965967879	2.5010051424	2.54930094531
980.0	272825.0	472.0	21372.0	272825.0	4000000.0	10.0	31.0	1.74	2.56	1.1	0.04	6.32	0.37	0.66	0.19	6.33	0.21	2.09	1.71	0.93	AAA584.CD3.location-b.X10.Y1.tile.tissue.png	20	1	2000	20	bf32c1e94d6c733a7462e9dd5625433e	0	0	0	0	0	0	0	0	0	0	0	0	0	/home/dhl_ec/bnelissen/Slides/CD3_manuscript/CD3_slides/AAA584.CD3.location-b/AAA584.CD3.location-b.run1	255	0.7	0.06	0.7	0.06	-9.64216112359	-11.8355540792	2.53777661362	0.232008693359
82.0	161528.0	54.0	3786.0	161528.0	4000000.0	1.0	2.0	1.5	2.16	1.09	0.05	6.32	0.34	0.67	0.19	6.28	0.2	2.02	1.42	0.8	AAA584.CD3.location-b.X10.Y12.tile.tissue.png	21	1	2000	21	a3a027e0856a9d56307e32c8ef19f633	0	0	0	0	0	0	0	0	0	0	0	0	0	/home/dhl_ec/bnelissen/Slides/CD3_manuscript/CD3_slides/AAA584.CD3.location-b/AAA584.CD3.location-b.run1	255	0.7	0.06	0.7	0.06	-8.38774871622	-10.053806113	1.15445909577	1.62021433984
31968.0	1049365.0	10272.0	5828.0	1049365.0	4000000.0	186.0	2.0	2.86	2.83	1.09	0.04	6.28	0.53	1.13	0.25	10.45	0.37	3.27	2.28	1.68	AAA584.CD3.location-b.X10.Y13.tile.tissue.png	22	1	2000	22	83b34f93923ffbafddbd7a1e27b6179c	0	0	0	0	0	0	0	0	0	0	0	0	0	/home/dhl_ec/bnelissen/Slides/CD3_manuscript/CD3_slides/AAA584.CD3.location-b/AAA584.CD3.location-b.run1	255	0.7	0.06	0.7	0.06	-8.67596821203	-11.8126596073	0.943477057894	0.173939144531
357.0	1679744.0	196.0	5824.0	1679744.0	4000000.0	5.0	1.0	2.86	2.92	1.74	0.0500000000001	9.7	0.52	1.16	0.21	7.75	0.25	2.08	1.43	0.6	AAA584.CD3.location-b.X10.Y14.tile.tissue.png	23	1	2000	23	27ded1806184e698f015b57a5e2d87bb	0	0	0	0	0	0	0	0	0	0	0	0	0	/home/dhl_ec/bnelissen/Slides/CD3_manuscript/CD3_slides/AAA584.CD3.location-b/AAA584.CD3.location-b.run1	255	0.7	0.06	0.7	0.06	-7.66387185031	-10.3802943242	0.221926691582	0.0397611914063
85.0	1011806.0	47.0	5958.0	1011806.0	4000000.0	1.0	3.0	2.23	1.92	1.09	0.04	6.24	0.35	0.66	0.15	6.85	0.23	2.06	1.44	0.81	AAA584.CD3.location-b.X10.Y15.tile.tissue.png	24	1	2000	24	102a29c428e709600676090827167235	0	0	0	0	0	0	0	0	0	0	0	0	0	/home/dhl_ec/bnelissen/Slides/CD3_manuscript/CD3_slides/AAA584.CD3.location-b/AAA584.CD3.location-b.run1	255	0.7	0.06	0.7	0.06	-7.45701457977	-10.2479689296	0.298392667325	0.0607604580078
57.0	24326.0	37.0	1127.0	24326.0	4000000.0	1.0	2.0	2.19	2.87	1.11	0.0500000000001	5.95	0.36	0.66	0.19	6.02	0.2	1.93	1.42	0.92	AAA584.CD3.location-b.X10.Y16.tile.tissue.png	25	1	2000	25	3824118c4fc6d1479354bbe176a52ee3	0	0	0	0	0	0	0	0	0	0	0	0	0	/home/dhl_ec/bnelissen/Slides/CD3_manuscript/CD3_slides/AAA584.CD3.location-b/AAA584.CD3.location-b.run1	255	0.7	0.06	0.7	0.06	-8.69141022061	-11.5010810131	1.67528016751	0.0777334970703
0.0	0.0	0.0	0.0	0.0	4000000.0	0.0	0.0	1.59	2.95	1.13	0.0400000000001	5.7	0.44	1.12	0.3	5.89	0.12	1.88	1.43	0.48	AAA584.CD3.location-b.X10.Y17.tile.tissue.png	26	1	2000	26	1739864d8fc5c33086edccddff0538d1	0	0	0	0	0	0	0	0	0	0	0	0	0	/home/dhl_ec/bnelissen/Slides/CD3_manuscript/CD3_slides/AAA584.CD3.location-b/AAA584.CD3.location-b.run1	255	1.0	0.06	1.0	0.06	0.0	-11.6111284095	0.0	0.0790261161652
0.0	0.0	0.0	0.0	0.0	4000000.0	0.0	0.0	2.29	2.45	1.08	0.04	5.07	0.28	0.66	0.2	4.25	0.12	1.88	1.44	0.83	AAA584.CD3.location-b.X10.Y18.tile.tissue.png	27	1	2000	27	bbeff23652b58470f8573d7752293ab5	0	0	0	0	0	0	0	0	0	0	0	0	0	/home/dhl_ec/bnelissen/Slides/CD3_manuscript/CD3_slides/AAA584.CD3.location-b/AAA584.CD3.location-b.run1	255	1.0	0.06	1.0	0.06	0.0	0.0	0.0	0.0508004296875
11025.0	1661719.0	4873.0	42078.0	1661719.0	4000000.0	112.0	12.0	2.15	2.14	1.08	0.0400000000001	6.38	0.37	0.67	0.14	7.23	0.4	3.68	2.34	1.37	AAA584.CD3.location-b.X10.Y19.tile.tissue.png	28	1	2000	28	4518c71fa5b55252b7e3eb1da04cfcb3	0	0	0	0	0	0	0	0	0	0	0	0	0	/home/dhl_ec/bnelissen/Slides/CD3_manuscript/CD3_slides/AAA584.CD3.location-b/AAA584.CD3.location-b.run1	255	0.7	0.06	0.7	0.06	-9.68256647716	-12.5237915182	3.44220050415	0.255021578125
1131.0	357811.0	500.0	11542.0	357811.0	4000000.0	12.0	8.0	1.46	2.17	1.43	0.0500000000001	6.4	0.36	0.66	0.18	6.33	0.21	2.05	1.43	0.34	AAA584.CD3.location-b.X10.Y2.tile.tissue.png	29	1	2000	29	dd7a3634846a851db3ca357a1db94f7b	0	0	0	0	0	0	0	0	0	0	0	0	0	/home/dhl_ec/bnelissen/Slides/CD3_manuscript/CD3_slides/AAA584.CD3.location-b/AAA584.CD3.location-b.run1	255	0.7	0.06	0.7	0.06	-9.24908007526	-12.2469052427	1.90772312928	0.0807329648438
4285.0	3928832.0	2013.0	10423.0	3928832.0	4000000.0	45.0	2.0	3.63	1.53	1.09	0.04	6.0	0.35	0.66	0.0600000000001	8.77	0.34	2.04	1.43	0.41	AAA584.CD3.location-b.X10.Y20.tile.tissue.png	30	1	2000	30	23dd1110829432e91991ed359814ee4f	0	0	0	0	0	0	0	0	0	0	0	0	0	/home/dhl_ec/bnelissen/Slides/CD3_manuscript/CD3_slides/AAA584.CD3.location-b/AAA584.CD3.location-b.run1	255	0.7	0.06	0.7	0.06	-8.66597328383	-12.3589599072	0.671144184548	0.0979735073242
2970.0	3968489.0	1548.0	7998.0	3968489.0	4000000.0	39.0	1.0	3.91	1.98	1.08	0.04	5.91	0.35	0.66	0.0600000000001	8.96	0.35	2.03	1.43	0.57	AAA584.CD3.location-b.X10.Y21.tile.tissue.png	31	1	2000	31	d578350579f43e7018784c88f37f0e32	0	0	0	0	0	0	0	0	0	0	0	0	0	/home/dhl_ec/bnelissen/Slides/CD3_manuscript/CD3_slides/AAA584.CD3.location-b/AAA584.CD3.location-b.run1	255	0.7	0.06	0.7	0.06	-8.66835331848	-11.562796391	0.477155912037	0.0482317803955
869.0	284817.0	364.0	5362.0	284817.0	3514000.0	7.0	4.0	2.74	2.9	1.01	0.03	5.6	0.31	0.63	0.16	5.65	0.18	1.74	1.25	0.3	AAA584.CD3.location-b.X10.Y22.tile.tissue.png	32	1	2000	32	fb3e02e1cd43c3094596d09c20b28214	0	0	0	0	0	0	0	0	0	0	0	0	0	/home/dhl_ec/bnelissen/Slides/CD3_manuscript/CD3_slides/AAA584.CD3.location-b/AAA584.CD3.location-b.run1	255	0.7	0.06	0.7	0.06	-9.21970760586	-11.3119745115	1.06870033771	2.50892806786
7880.0	2221725.0	2950.0	16077.0	2221725.0	4000000.0	61.0	4.0	3.11	2.37	1.13	0.0699999999999	10.07	0.54	1.12	0.18	11.12	0.43	3.22	2.24	0.57	AAA584.CD3.location-b.X10.Y3.tile.tissue.png	33	1	2000	33	711ebbfd6eb66a17d04f3a3732d672d0	0	0	0	0	0	0	0	0	0	0	0	0	0	/home/dhl_ec/bnelissen/Slides/CD3_manuscript/CD3_slides/AAA584.CD3.location-b/AAA584.CD3.location-b.run1	255	0.7	0.06	0.7	0.06	-8.75248207615	-11.9545205976	0.880665470143	0.127626214844
2858.0	2579017.0	1381.0	13954.0	2579017.0	4000000.0	30.0	5.0	3.02	2.09	1.75	0.0599999999999	7.32	0.6	1.24	0.16	8.73	0.28	2.06	1.43	0.59	AAA584.CD3.location-b.X10.Y4.tile.tissue.png	34	1	2000	34	a86a370b1630f0adbd02d008d3180e53	0	0	0	0	0	0	0	0	0	0	0	0	0	/home/dhl_ec/bnelissen/Slides/CD3_manuscript/CD3_slides/AAA584.CD3.location-b/AAA584.CD3.location-b.run1	255	0.7	0.06	0.7	0.06	-8.61230051222	-11.9735911725	0.933787297173	0.122510621094
2906.0	1202617.0	1484.0	6064.0	1202617.0	4000000.0	33.0	1.0	2.32	1.1	1.08	0.0599999999999	10.76	0.55	1.15	0.23	7.72	0.24	2.04	1.43	0.38	AAA584.CD3.location-b.X10.Y5.tile.tissue.png	35	1	2000	35	9ba685ffa86bbeb3f3e0da23adc022f7	0	0	0	0	0	0	0	0	0	0	0	0	0	/home/dhl_ec/bnelissen/Slides/CD3_manuscript/CD3_slides/AAA584.CD3.location-b/AAA584.CD3.location-b.run1	255	0.7	0.06	0.7	0.06	-8.99994443562	-11.7485929124	1.26643260389	0.0761395546875
0.0	3276.0	0.0	256.0	3276.0	4000000.0	0.0	1.0	0.95	1.57	1.09	0.05	6.14	0.34	0.67	0.19	5.47	0.13	1.92	1.43	0.36	AAA584.CD3.location-b.X10.Y6.tile.tissue.png	36	1	2000	36	7095d52f1675bef16ee1fe5a531c95f6	0	0	0	0	0	0	0	0	0	0	0	0	0	/home/dhl_ec/bnelissen/Slides/CD3_manuscript/CD3_slides/AAA584.CD3.location-b/AAA584.CD3.location-b.run1	255	0.7	0.06	0.7	0.06	0.0	-9.62100087207	0.0589535332425	0.74168656736
0.0	0.0	0.0	0.0	0.0	4000000.0	0.0	0.0	0.93	1.32	1.08	0.05	5.21	0.28	0.82	0.21	4.37	0.12	1.89	1.59	0.33	AAA584.CD3.location-b.X10.Y7.tile.tissue.png	37	1	2000	37	434d319e4930c0f87603d4f2b7cf3c69	0	0	0	0	0	0	0	0	0	0	0	0	0	/home/dhl_ec/bnelissen/Slides/CD3_manuscript/CD3_slides/AAA584.CD3.location-b/AAA584.CD3.location-b.run1	255	1.0	0.06	1.0	0.06	0.0	0.0	0.0	3.91791425
268.0	299318.0	163.0	20138.0	299318.0	4000000.0	4.0	18.0	0.78	1.85	1.09	0.0500000000001	6.4	0.35	0.71	0.18	6.35	0.2	2.08	1.69	0.37	AAA584.CD3.location-b.X11.Y0.tile.tissue.png	38	1	2000	38	34044fa2c1a1df85613e0cd3488ba677	0	0	0	0	0	0	0	0	0	0	0	0	0	/home/dhl_ec/bnelissen/Slides/CD3_manuscript/CD3_slides/AAA584.CD3.location-b/AAA584.CD3.location-b.run1	255	0.7	0.06	0.7	0.06	-9.13939597315	-12.4837148432	2.74119917448	3.8905420293
1399.0	863673.0	571.0	62505.0	863673.0	4000000.0	13.0	90.0	1.73	2.58	1.07	0.0400000000001	6.41	0.38	0.66	0.17	6.8	0.22	2.2	1.43	0.56	AAA584.CD3.location-b.X11.Y1.tile.tissue.png	39	1	2000	39	3746d24d2292c46dd5533205198249bc	0	0	0	0	0	0	0	0	0	0	0	0	0	/home/dhl_ec/bnelissen/Slides/CD3_manuscript/CD3_slides/AAA584.CD3.location-b/AAA584.CD3.location-b.run1	255	0.7	0.06	0.7	0.06	-9.28425683809	-11.5101692963	2.49097946243	0.337238523437
494.0	16881.0	203.0	750.0	16881.0	4000000.0	4.0	1.0	4.13	2.81	1.91	0.0699999999999	9.27	0.53	0.84	0.2	6.28	0.19	2.12	1.43	0.33	AAA584.CD3.location-b.X11.Y11.tile.tissue.png	40	1	2000	40	c1d66dc4b70ab590a86375255c985487	0	0	0	0	0	0	0	0	0	0	0	0	0	/home/dhl_ec/bnelissen/Slides/CD3_manuscript/CD3_slides/AAA584.CD3.location-b/AAA584.CD3.location-b.run1	255	0.7	0.06	0.7	0.06	-9.40043330007	-12.5338874342	3.41575477267	3.29013419702
24813.0	3639459.0	9432.0	9375.0	3639459.0	4000000.0	189.0	1.0	2.14	2.5	1.75	0.0599999999999	10.18	0.57	1.13	0.1	12.38	0.51	3.48	2.47	0.63	AAA584.CD3.location-b.X11.Y12.tile.tissue.png	41	1	2000	41	097c4712ae53da524464f6d140179231	0	0	0	0	0	0	0	0	0	0	0	0	0	/home/dhl_ec/bnelissen/Slides/CD3_manuscript/CD3_slides/AAA584.CD3.location-b/AAA584.CD3.location-b.run1	255	0.7	0.06	0.7	0.06	-9.30499647406	-12.1798970877	1.90387464138	0.203101960937
70868.0	3520854.0	23132.0	14859.0	3520854.0	4000000.0	437.0	4.0	2.56	2.7	1.13	0.04	6.65	0.53	1.12	0.1	16.15	0.53	3.64	2.54	0.65	AAA584.CD3.location-b.X11.Y13.tile.tissue.png	42	1	2000	42	b3eed88720dffd2f1041ad18f04359b5	0	0	0	0	0	0	0	0	0	0	0	0	0	/home/dhl_ec/bnelissen/Slides/CD3_manuscript/CD3_slides/AAA584.CD3.location-b/AAA584.CD3.location-b.run1	255	0.7	0.0675825819441	0.7	0.0675825819441	-9.06638883079	-13.0806673708	1.19841310488	0.595562415039
18506.0	3998872.0	6198.0	8130.0	3998872.0	4000000.0	115.0	1.0	1.07	2.1	1.81	0.0600000000002	9.89	0.52	1.12	0.0700000000002	12.71	0.53	3.17	2.28	0.58	AAA584.CD3.location-b.X11.Y14.tile.tissue.png	43	1	2000	43	e2b26de3d837f97e0b509a487c621f46	0	0	0	0	0	0	0	0	0	0	0	0	0	/home/dhl_ec/bnelissen/Slides/CD3_manuscript/CD3_slides/AAA584.CD3.location-b/AAA584.CD3.location-b.run1	255	0.7	0.06	0.7	0.06	-9.22892751612	-11.7869642484	1.06471739503	0.156080819824
2525.0	4000000.0	962.0	7996.0	4000000.0	4000000.0	18.0	1.0	0.96	2.7	1.11	0.0599999999999	9.07	0.44	1.17	0.0599999999999	12.46	0.52	3.13	2.43	0.58	AAA584.CD3.location-b.X11.Y15.tile.tissue.png	44	1	2000	44	dd02050f5c5d0d2cae59baf4161b498d	0	0	0	0	0	0	0	0	0	0	0	0	0	/home/dhl_ec/bnelissen/Slides/CD3_manuscript/CD3_slides/AAA584.CD3.location-b/AAA584.CD3.location-b.run1	255	0.7	0.0691347210526	0.7	0.0691347210526	-8.18027971485	-11.5233060525	0.220965253177	0.0931734022057
680.0	3291806.0	339.0	7996.0	3291806.0	4000000.0	8.0	1.0	2.12	1.72	1.08	0.04	6.0	0.35	0.67	0.0799999999999	8.2	0.32	2.06	1.53	0.86	AAA584.CD3.location-b.X11.Y16.tile.tissue.png	45	1	2000	45	cf3a9e35451967467807576ee4348f96	0	0	0	0	0	0	0	0	0	0	0	0	0	/home/dhl_ec/bnelissen/Slides/CD3_manuscript/CD3_slides/AAA584.CD3.location-b/AAA584.CD3.location-b.run1	255	0.7	0.06	0.7	0.06	-7.37773635723	-9.96613793406	0.178416878576	0.0268147402344
2218.0	827153.0	847.0	5607.0	827153.0	4000000.0	17.0	2.0	1.3	2.85	1.09	0.0400000000002	7.46	0.36	0.67	0.17	6.64	0.22	1.99	1.43	1.39	AAA584.CD3.location-b.X11.Y17.tile.tissue.png	46	1	2000	46	12daf7a5bfba41223a77c939e076eb76	0	0	0	0	0	0	0	0	0	0	0	0	0	/home/dhl_ec/bnelissen/Slides/CD3_manuscript/CD3_slides/AAA584.CD3.location-b/AAA584.CD3.location-b.run1	255	0.7	0.06	0.7	0.06	-8.09642489524	-10.577714932	0.697712448062	0.0651264160156
0.0	2190.0	0.0	216.0	2190.0	4000000.0	0.0	1.0	2.6	2.42	1.12	0.0500000000002	6.15	0.34	0.67	0.19	5.23	0.13	1.91	1.45	0.76	AAA584.CD3.location-b.X11.Y18.tile.tissue.png	47	1	2000	47	f3c607ea7c7a9921977c74148109a2be	0	0	0	0	0	0	0	0	0	0	0	0	0	/home/dhl_ec/bnelissen/Slides/CD3_manuscript/CD3_slides/AAA584.CD3.location-b/AAA584.CD3.location-b.run1	255	0.7	0.06	0.7	0.06	0.0	-12.1027064774	0.539088697738	0.0547948485184
2124.0	255505.0	987.0	5079.0	255505.0	4000000.0	19.0	2.0	2.43	2.63	1.09	0.0500000000002	6.1	0.35	0.67	0.18	6.23	0.21	2.29	1.58	1.36	AAA584.CD3.location-b.X11.Y19.tile.tissue.png	48	1	2000	48	1d60b6cf0b8d737802c4d3ef6d3721de	0	0	0	0	0	0	0	0	0	0	0	0	0	/home/dhl_ec/bnelissen/Slides/CD3_manuscript/CD3_slides/AAA584.CD3.location-b/AAA584.CD3.location-b.run1	255	0.7	0.06	0.7	0.06	-9.6177672347	-12.3501713539	3.91214610218	0.1093630625
5343.0	1506865.0	2480.0	67794.0	1506865.0	4000000.0	53.0	55.0	2.94	2.52	1.12	0.04	6.51	0.39	0.66	0.14	7.19	0.25	2.44	1.82	0.38	AAA584.CD3.location-b.X11.Y2.tile.tissue.png	49	1	2000	49	448e4528fdd7fa49966bfbc9ad0cc044	0	0	0	0	0	0	0	0	0	0	0	0	0	/home/dhl_ec/bnelissen/Slides/CD3_manuscript/CD3_slides/AAA584.CD3.location-b/AAA584.CD3.location-b.run1	255	0.7	0.06	0.7	0.06	-9.29001907634	-12.7640239057	2.42856158068	0.226548265625
2609.0	1160333.0	944.0	9642.0	1160333.0	4000000.0	23.0	9.0	0.83	1.61	1.08	0.04	6.42	0.35	0.66	0.15	6.88	0.24	2.47	1.46	0.53	AAA584.CD3.location-b.X11.Y20.tile.tissue.png	50	1	2000	50	16385f5d6774686cb6be65151fcd5b38	0	0	0	0	0	0	0	0	0	0	0	0	0	/home/dhl_ec/bnelissen/Slides/CD3_manuscript/CD3_slides/AAA584.CD3.location-b/AAA584.CD3.location-b.run1	255	0.7	0.06	0.7	0.06	-9.0304828183	-11.8654417979	1.16074184818	0.12484396875
81.0	975775.0	41.0	7626.0	975775.0	4000000.0	1.0	1.0	1.8	2.13	1.09	0.04	6.56	0.35	0.67	0.16	6.77	0.23	2.15	1.6	0.35	AAA584.CD3.location-b.X11.Y21.tile.tissue.png	51	1	2000	51	84a034ef3d7df82c3d57ce7a6afaa021	0	0	0	0	0	0	0	0	0	0	0	0	0	/home/dhl_ec/bnelissen/Slides/CD3_manuscript/CD3_slides/AAA584.CD3.location-b/AAA584.CD3.location-b.run1	255	0.7	0.06	0.7	0.06	-8.59587507718	-12.0535710664	1.07527001808	0.0962979921875
60.0	11931.0	39.0	718.0	11931.0	3514000.0	1.0	1.0	1.83	2.14	0.99	0.04	5.5	0.3	0.64	0.17	5.49	0.18	1.7	1.25	0.49	AAA584.CD3.location-b.X11.Y22.tile.tissue.png	52	1	2000	52	0f02b05047af6c20570777f05ca722a4	0	0	0	0	0	0	0	0	0	0	0	0	0	/home/dhl_ec/bnelissen/Slides/CD3_manuscript/CD3_slides/AAA584.CD3.location-b/AAA584.CD3.location-b.run1	255	0.7	0.06	0.7	0.06	-8.44851475521	-11.7623233855	1.91869113451	4.35950725599
2915.0	3247817.0	1299.0	24889.0	3247817.0	4000000.0	32.0	16.0	3.88	2.48	1.09	0.04	6.56	0.35	0.66	0.0799999999999	8.17	0.49	3.51	2.38	0.59	AAA584.CD3.location-b.X11.Y3.tile.tissue.png	53	1	2000	53	9c678b1c9214de2d892dad991c595fb1	0	0	0	0	0	0	0	0	0	0	0	0	0	/home/dhl_ec/bnelissen/Slides/CD3_manuscript/CD3_slides/AAA584.CD3.location-b/AAA584.CD3.location-b.run1	255	0.7	0.06	0.7	0.06	-8.83950164099	-11.9517283239	1.03296271515	0.127014328125
3641.0	3943661.0	1712.0	9508.0	3943661.0	4000000.0	39.0	1.0	2.62	1.36	1.05	0.04	5.77	0.34	0.67	0.0599999999999	8.77	0.34	2.05	1.42	0.6	AAA584.CD3.location-b.X11.Y4.tile.tissue.png	54	1	2000	54	fae358967fc5b2c31a117c5ad9b3475c	0	0	0	0	0	0	0	0	0	0	0	0	0	/home/dhl_ec/bnelissen/Slides/CD3_manuscript/CD3_slides/AAA584.CD3.location-b/AAA584.CD3.location-b.run1	255	0.7	0.06	0.7	0.06	-8.9420232246	-12.0972214417	0.838626661447	0.114204578369
2223.0	3038223.0	1130.0	8488.0	3038223.0	4000000.0	27.0	1.0	2.7	2.35	1.09	0.0400000000002	6.37	0.35	0.66	0.0899999999999	8.13	0.3	2.04	1.42	0.38	AAA584.CD3.location-b.X11.Y5.tile.tissue.png	55	1	2000	55	1a7bef9dc421bab3f3dc31627ea6ad98	0	0	0	0	0	0	0	0	0	0	0	0	0	/home/dhl_ec/bnelissen/Slides/CD3_manuscript/CD3_slides/AAA584.CD3.location-b/AAA584.CD3.location-b.run1	255	0.7	0.06	0.7	0.06	-8.67830869999	-12.1536282356	0.725300844204	0.106432236328
0.0	0.0	0.0	0.0	0.0	4000000.0	0.0	0.0	3.08	2.09	1.09	0.05	5.82	0.29	0.73	0.2	4.34	0.11	1.88	1.43	0.52	AAA584.CD3.location-b.X11.Y6.tile.tissue.png	56	1	2000	56	20037e2e029a5bd3c739c97a59ed76d3	0	0	0	0	0	0	0	0	0	0	0	0	0	/home/dhl_ec/bnelissen/Slides/CD3_manuscript/CD3_slides/AAA584.CD3.location-b/AAA584.CD3.location-b.run1	255	1.0	0.06	1.0	0.06	0.0	-10.5567001833	0.0	9.60173310044
0.0	0.0	0.0	0.0	0.0	4000000.0	0.0	0.0	2.87	2.53	1.11	0.05	5.86	0.29	0.78	0.2	4.4	0.13	1.88	1.43	0.48	AAA584.CD3.location-b.X12.Y0.tile.tissue.png	57	1	2000	57	a62fb615a7eceebbb9f736cd58258adb	0	0	0	0	0	0	0	0	0	0	0	0	0	/home/dhl_ec/bnelissen/Slides/CD3_manuscript/CD3_slides/AAA584.CD3.location-b/AAA584.CD3.location-b.run1	255	1.0	0.06	1.0	0.06	0.0	-11.9027017246	0.0	5.66137125693
114.0	121157.0	65.0	5852.0	121157.0	4000000.0	2.0	7.0	2.92	2.39	1.15	0.04	6.57	0.35	0.66	0.19	6.17	0.2	1.96	1.42	0.36	AAA584.CD3.location-b.X12.Y1.tile.tissue.png	58	1	2000	58	44fe1831bf487b11c8a612d978d843a4	0	0	0	0	0	0	0	0	0	0	0	0	0	/home/dhl_ec/bnelissen/Slides/CD3_manuscript/CD3_slides/AAA584.CD3.location-b/AAA584.CD3.location-b.run1	255	0.7	0.06	0.7	0.06	-9.12810742014	-11.4198360942	2.25019077837	0.437083146484
0.0	50141.0	0.0	1234.0	50141.0	4000000.0	0.0	2.0	3.09	3.38	1.09	0.05	6.14	0.35	0.72	0.2	5.7	0.13	1.97	1.42	0.35	AAA584.CD3.location-b.X12.Y11.tile.tissue.png	59	1	2000	59	f2797bc8e0202992ac456cc6f57c120b	0	0	0	0	0	0	0	0	0	0	0	0	0	/home/dhl_ec/bnelissen/Slides/CD3_manuscript/CD3_slides/AAA584.CD3.location-b/AAA584.CD3.location-b.run1	255	0.7	0.06	0.7	0.06	-7.01009032361	-12.204808441	0.574650913167	4.38905956836
29237.0	2824127.0	10175.0	11140.0	2824127.0	4000000.0	193.0	3.0	3.16	2.88	1.09	0.04	6.25	0.36	0.66	0.0999999999999	8.08	0.3	2.06	1.43	0.42	AAA584.CD3.location-b.X12.Y12.tile.tissue.png	60	1	2000	60	d318f3adb95e5129e26b78a7ebec8a43	0	0	0	0	0	0	0	0	0	0	0	0	0	/home/dhl_ec/bnelissen/Slides/CD3_manuscript/CD3_slides/AAA584.CD3.location-b/AAA584.CD3.location-b.run1	255	0.7	0.06	0.7	0.06	-9.31389564105	-11.7072275513	1.17593708076	0.164555275391
189607.0	3215895.0	64112.0	17288.0	3215895.0	4000000.0	1218.0	4.0	1.91	2.04	1.07	0.04	6.43	0.35	0.67	0.0800000000002	10.04	0.53	3.29	2.26	0.58	AAA584.CD3.location-b.X12.Y13.tile.tissue.png	61	1	2000	61	06c11c9432978d930dd24a9e4434ad2c	0	0	0	0	0	0	0	0	0	0	0	0	0	/home/dhl_ec/bnelissen/Slides/CD3_manuscript/CD3_slides/AAA584.CD3.location-b/AAA584.CD3.location-b.run1	255	0.7	0.06	0.7	0.06	-9.41265036553	-12.8298564531	2.02925251466	0.468975738281
114384.0	3537973.0	37838.0	14838.0	3537973.0	4000000.0	681.0	2.0	2.38	2.23	1.08	0.04	6.23	0.36	0.68	0.0699999999999	9.99	0.34	2.11	1.43	0.39	AAA584.CD3.location-b.X12.Y14.tile.tissue.png	62	1	2000	62	260a615fb0274fc1b88d7398c16c1a2a	0	0	0	0	0	0	0	0	0	0	0	0	0	/home/dhl_ec/bnelissen/Slides/CD3_manuscript/CD3_slides/AAA584.CD3.location-b/AAA584.CD3.location-b.run1	255	0.7	0.06	0.7	0.06	-9.17540345147	-12.59394443	1.79717312558	0.394773890625
42166.0	3740326.0	15202.0	13697.0	3740326.0	4000000.0	283.0	2.0	2.99	1.47	1.08	0.04	6.61	0.34	0.68	0.0599999999999	8.87	0.33	2.16	2.41	0.62	AAA584.CD3.location-b.X12.Y15.tile.tissue.png	63	1	2000	63	de88d2f9eac4ebe5eef8cc190d8d01c0	0	0	0	0	0	0	0	0	0	0	0	0	0	/home/dhl_ec/bnelissen/Slides/CD3_manuscript/CD3_slides/AAA584.CD3.location-b/AAA584.CD3.location-b.run1	255	0.7	0.06	0.7	0.06	-8.64024047655	-12.3794241028	1.30555602575	0.284517416992
34354.0	3573468.0	11198.0	15400.0	3573468.0	4000000.0	206.0	1.0	2.65	1.36	1.74	0.0599999999999	20.42	0.35	0.69	0.0699999999999	8.9	0.51	3.23	2.29	0.59	AAA584.CD3.location-b.X12.Y16.tile.tissue.png	64	1	2000	64	0bd4019ca19fafb2325bfa58ecc82557	0	0	0	0	0	0	0	0	0	0	0	0	0	/home/dhl_ec/bnelissen/Slides/CD3_manuscript/CD3_slides/AAA584.CD3.location-b/AAA584.CD3.location-b.run1	255	0.7	0.06	0.7	0.06	-8.61036468778	-12.5888851355	0.882136923296	0.257678086914
12972.0	3313235.0	4592.0	11566.0	3313235.0	4000000.0	80.0	3.0	3.45	1.4	1.25	0.04	5.89	0.35	0.67	0.0800000000002	8.27	0.32	2.09	1.44	0.77	AAA584.CD3.location-b.X12.Y17.tile.tissue.png	65	1	2000	65	8bc84154543cd1c889425b9747caff48	0	0	0	0	0	0	0	0	0	0	0	0	0	/home/dhl_ec/bnelissen/Slides/CD3_manuscript/CD3_slides/AAA584.CD3.location-b/AAA584.CD3.location-b.run1	255	0.7	0.06	0.7	0.06	-8.25697653705	-11.8563734638	0.514090471779	0.165247974609
3494.0	166884.0	1246.0	4410.0	166884.0	4000000.0	23.0	4.0	3.05	1.46	1.08	0.04	6.21	0.35	0.67	0.19	6.13	0.2	3.35	2.37	1.54	AAA584.CD3.location-b.X12.Y18.tile.tissue.png	66	1	2000	66	c7343b470d8a6230d6ed74edb5646f8d	0	0	0	0	0	0	0	0	0	0	0	0	0	/home/dhl_ec/bnelissen/Slides/CD3_manuscript/CD3_slides/AAA584.CD3.location-b/AAA584.CD3.location-b.run1	255	0.7	0.06	0.7	0.06	-8.92790611355	-12.0053319335	1.71856010644	0.0737124394531
0.0	0.0	0.0	0.0	0.0	4000000.0	0.0	0.0	1.35	1.81	1.07	0.04	5.67	0.27	0.66	0.19	4.25	0.12	1.88	1.5	1.09	AAA584.CD3.location-b.X12.Y19.tile.tissue.png	67	1	2000	67	330f5d3f6487bd005731158229fa9c18	0	0	0	0	0	0	0	0	0	0	0	0	0	/home/dhl_ec/bnelissen/Slides/CD3_manuscript/CD3_slides/AAA584.CD3.location-b/AAA584.CD3.location-b.run1	255	1.0	0.06	1.0	0.06	0.0	-12.0474181448	0.0	0.0638851814213
769.0	728258.0	390.0	40374.0	728258.0	4000000.0	9.0	37.0	2.45	3.12	1.08	0.04	6.37	0.37	0.66	0.17	6.7	0.22	2.16	1.43	1.48	AAA584.CD3.location-b.X12.Y2.tile.tissue.png	68	1	2000	68	0f1e3704645674945713d85401ef79e0	0	0	0	0	0	0	0	0	0	0	0	0	0	/home/dhl_ec/bnelissen/Slides/CD3_manuscript/CD3_slides/AAA584.CD3.location-b/AAA584.CD3.location-b.run1	255	0.7	0.06	0.7	0.06	-9.02158063856	-12.7959092239	2.2312568691	0.136347519531
0.0	1527.0	0.0	186.0	1527.0	4000000.0	0.0	1.0	2.3	1.81	1.12	0.05	6.09	0.53	1.12	0.3	5.73	0.13	1.91	2.24	1.4	AAA584.CD3.location-b.X12.Y20.tile.tissue.png	69	1	2000	69	c0b9e740133d40ec731b2b0eff9345e0	0	0	0	0	0	0	0	0	0	0	0	0	0	/home/dhl_ec/bnelissen/Slides/CD3_manuscript/CD3_slides/AAA584.CD3.location-b/AAA584.CD3.location-b.run1	255	0.7	0.06	0.7	0.06	-8.34101409338	-12.16195085	1.70544814292	0.0912498397903
0.0	0.0	0.0	0.0	0.0	4000000.0	0.0	0.0	1.88	2.47	1.15	0.04	5.67	0.28	0.66	0.19	4.32	0.11	1.89	1.44	1.26	AAA584.CD3.location-b.X12.Y21.tile.tissue.png	70	1	2000	70	9b1cf87c8fbfc54010cec434e5b6b7e5	0	0	0	0	0	0	0	0	0	0	0	0	0	/home/dhl_ec/bnelissen/Slides/CD3_manuscript/CD3_slides/AAA584.CD3.location-b/AAA584.CD3.location-b.run1	255	1.0	0.06	1.0	0.06	0.0	-12.1925527762	0.0	0.0828003740501
0.0	1769.0	0.0	206.0	1769.0	3514000.0	0.0	1.0	1.62	2.46	1.03	0.03	5.51	0.3	0.64	0.17	4.73	0.11	2.91	1.99	0.45	AAA584.CD3.location-b.X12.Y22.tile.tissue.png	71	1	2000	71	9aee201b931b828fb24c9b211f6eb7ed	0	0	0	0	0	0	0	0	0	0	0	0	0	/home/dhl_ec/bnelissen/Slides/CD3_manuscript/CD3_slides/AAA584.CD3.location-b/AAA584.CD3.location-b.run1	255	0.7	0.06	0.7	0.06	0.0	-10.8692983586	0.446964934561	8.94484720609
2544.0	1249323.0	1289.0	70471.0	1249323.0	4000000.0	29.0	36.0	2.73	1.39	1.85	0.0699999999999	8.22	0.39	0.66	0.16	7.04	0.24	2.23	1.43	1.02	AAA584.CD3.location-b.X12.Y3.tile.tissue.png	72	1	2000	72	bd435b802bbf9eb14c85011b5c814c39	0	0	0	0	0	0	0	0	0	0	0	0	0	/home/dhl_ec/bnelissen/Slides/CD3_manuscript/CD3_slides/AAA584.CD3.location-b/AAA584.CD3.location-b.run1	255	0.7	0.06	0.7	0.06	-8.94079670464	-12.9258766623	2.24210428588	0.162642054688
2826.0	3085710.0	1495.0	19500.0	3085710.0	4000000.0	36.0	11.0	4.16	2.6	1.29	0.0500000000002	6.37	0.35	0.67	0.0899999999999	8.08	0.3	2.1	1.58	0.57	AAA584.CD3.location-b.X12.Y4.tile.tissue.png	73	1	2000	73	caf01b277fee28f19469d7aa065c19ed	0	0	0	0	0	0	0	0	0	0	0	0	0	/home/dhl_ec/bnelissen/Slides/CD3_manuscript/CD3_slides/AAA584.CD3.location-b/AAA584.CD3.location-b.run1	255	0.7	0.06	0.7	0.06	-8.93620598377	-12.2323726632	1.00298423126	0.135870273437
1434.0	3981877.0	648.0	8759.0	3981877.0	4000000.0	15.0	1.0	1.02	1.33	1.75	0.0599999999999	9.05	0.53	1.14	0.0699999999999	13.44	0.54	3.18	2.38	0.59	AAA584.CD3.location-b.X12.Y5.tile.tissue.png	74	1	2000	74	773628d1d604e3b3be08862d4a9827e7	0	0	0	0	0	0	0	0	0	0	0	0	0	/home/dhl_ec/bnelissen/Slides/CD3_manuscript/CD3_slides/AAA584.CD3.location-b/AAA584.CD3.location-b.run1	255	0.7	0.06	0.7	0.06	-8.7897863601	-11.4521980408	0.520276000747	0.058202504303
2686.0	764766.0	1213.0	5842.0	764766.0	4000000.0	28.0	3.0	1.28	3.11	1.72	0.0699999999999	9.38	0.53	1.22	0.26	9.35	0.34	3.08	2.31	0.53	AAA584.CD3.location-b.X12.Y6.tile.tissue.png	75	1	2000	75	145538fa5fdcf83d0afd677f5d2e7db5	0	0	0	0	0	0	0	0	0	0	0	0	0	/home/dhl_ec/bnelissen/Slides/CD3_manuscript/CD3_slides/AAA584.CD3.location-b/AAA584.CD3.location-b.run1	255	0.7	0.06	0.7	0.06	-8.63846421948	-10.9999195934	0.676793357213	3.50653211328
0.0	2831.0	0.0	244.0	2831.0	4000000.0	0.0	1.0	2.56	1.71	1.76	0.0699999999999	9.35	0.54	1.35	0.3	8.25	0.2	2.98	2.26	0.51	AAA584.CD3.location-b.X13.Y0.tile.tissue.png	76	1	2000	76	d5f75bced1e5e29a257a1ce1b9e44655	0	0	0	0	0	0	0	0	0	0	0	0	0	/home/dhl_ec/bnelissen/Slides/CD3_manuscript/CD3_slides/AAA584.CD3.location-b/AAA584.CD3.location-b.run1	255	0.7	0.06	0.7	0.06	-8.27329646638	-12.4853700221	3.66688334316	1.02141084875
73.0	2952.0	38.0	372.0	2952.0	4000000.0	1.0	2.0	1.07	1.53	1.75	0.0699999999997	9.29	0.52	1.12	0.3	7.63	0.19	1.95	1.44	0.43	AAA584.CD3.location-b.X13.Y1.tile.tissue.png	77	1	2000	77	5bf63eb6435218ab3d1050e7dac25631	0	0	0	0	0	0	0	0	0	0	0	0	0	/home/dhl_ec/bnelissen/Slides/CD3_manuscript/CD3_slides/AAA584.CD3.location-b/AAA584.CD3.location-b.run1	255	0.7	0.06	0.7	0.06	-8.41510034911	-10.4675627196	1.67364414552	0.87388397168
0.0	0.0	0.0	0.0	0.0	4000000.0	0.0	0.0	1.01	1.65	1.09	0.0500000000002	6.04	0.27	0.76	0.2	4.51	0.19	2.84	1.44	0.51	AAA584.CD3.location-b.X13.Y11.tile.tissue.png	78	1	2000	78	a3ce0cc072b4be7a4ac75d5727a6dc64	0	0	0	0	0	0	0	0	0	0	0	0	0	/home/dhl_ec/bnelissen/Slides/CD3_manuscript/CD3_slides/AAA584.CD3.location-b/AAA584.CD3.location-b.run1	255	1.0	0.06	1.0	0.06	0.0	-10.9757311868	0.0	7.97900182418
9378.0	385722.0	3661.0	10059.0	385722.0	4000000.0	68.0	4.0	1.38	1.9	1.75	0.0599999999999	6.32	0.49	0.67	0.18	6.54	0.32	3.17	2.24	0.54	AAA584.CD3.location-b.X13.Y12.tile.tissue.png	79	1	2000	79	f0b0da40b94a6034d33f03b888e78e31	0	0	0	0	0	0	0	0	0	0	0	0	0	/home/dhl_ec/bnelissen/Slides/CD3_manuscript/CD3_slides/AAA584.CD3.location-b/AAA584.CD3.location-b.run1	255	0.7	0.06	0.7	0.06	-9.55111711925	-12.3993607168	2.71299220797	0.116714132812
20872.0	756492.0	7773.0	32741.0	756492.0	4000000.0	149.0	24.0	1.08	1.37	1.73	0.0599999999999	8.21	0.36	0.67	0.17	6.7	0.23	2.14	1.61	0.5	AAA584.CD3.location-b.X13.Y13.tile.tissue.png	80	1	2000	80	edb5c2e43defa34466b071e03c3849c6	0	0	0	0	0	0	0	0	0	0	0	0	0	/home/dhl_ec/bnelissen/Slides/CD3_manuscript/CD3_slides/AAA584.CD3.location-b/AAA584.CD3.location-b.run1	255	0.7	0.06	0.7	0.06	-9.40121744208	-12.9231583668	2.69584442338	0.225158171875
44808.0	2697202.0	16914.0	30086.0	2697202.0	4000000.0	327.0	4.0	0.86	1.65	1.08	0.04	6.56	0.36	0.68	0.0999999999999	8.58	0.31	2.12	1.44	0.49	AAA584.CD3.location-b.X13.Y14.tile.tissue.png	81	1	2000	81	60b7776e82e4e2fe1fb7ede8c06f6100	0	0	0	0	0	0	0	0	0	0	0	0	0	/home/dhl_ec/bnelissen/Slides/CD3_manuscript/CD3_slides/AAA584.CD3.location-b/AAA584.CD3.location-b.run1	255	0.7	0.06	0.7	0.06	-9.32894012365	-13.0683091759	2.50951593521	0.398995617188
16522.0	2609110.0	6576.0	24906.0	2609110.0	4000000.0	138.0	8.0	2.96	1.27	1.05	0.0400000000004	6.33	0.44	0.68	0.11	8.17	0.39	2.17	1.44	0.37	AAA584.CD3.location-b.X13.Y15.tile.tissue.png	82	1	2000	82	1b082c3e605096c93379df115c418245	0	0	0	0	0	0	0	0	0	0	0	0	0	/home/dhl_ec/bnelissen/Slides/CD3_manuscript/CD3_slides/AAA584.CD3.location-b/AAA584.CD3.location-b.run1	255	0.7	0.06	0.7	0.06	-9.35526150615	-12.7895143001	2.27744918907	0.306813414063
48712.0	2895685.0	16785.0	23229.0	2895685.0	4000000.0	313.0	4.0	2.67	1.75	1.08	0.04	6.26	0.36	0.67	0.0899999999997	8.72	0.31	2.08	1.44	0.38	AAA584.CD3.location-b.X13.Y16.tile.tissue.png	83	1	2000	83	400dfe9cd1a2e19e01074d486785f4ee	0	0	0	0	0	0	0	0	0	0	0	0	0	/home/dhl_ec/bnelissen/Slides/CD3_manuscript/CD3_slides/AAA584.CD3.location-b/AAA584.CD3.location-b.run1	255	0.7	0.06	0.7	0.06	-9.15392174126	-12.7833178292	1.9862741889	0.357159582031
24129.0	2175302.0	8375.0	17162.0	2175302.0	4000000.0	159.0	8.0	2.4	1.24	1.09	0.04	6.22	0.37	0.68	0.12	8.1	0.28	2.09	1.44	0.37	AAA584.CD3.location-b.X13.Y17.tile.tissue.png	84	1	2000	84	3eb632a85a5260b7c10fe69c096f60d9	0	0	0	0	0	0	0	0	0	0	0	0	0	/home/dhl_ec/bnelissen/Slides/CD3_manuscript/CD3_slides/AAA584.CD3.location-b/AAA584.CD3.location-b.run1	255	0.7	0.06	0.7	0.06	-8.78214063246	-12.2401404481	0.934452273863	0.202224148438
35219.0	1985466.0	11741.0	13169.0	1985466.0	4000000.0	226.0	7.0	2.15	0.96	1.08	0.04	6.41	0.35	0.66	0.12	8.06	0.28	2.09	1.43	0.55	AAA584.CD3.location-b.X13.Y18.tile.tissue.png	85	1	2000	85	a82ab95ebdd4393bc0d5edce27b59683	0	0	0	0	0	0	0	0	0	0	0	0	0	/home/dhl_ec/bnelissen/Slides/CD3_manuscript/CD3_slides/AAA584.CD3.location-b/AAA584.CD3.location-b.run1	255	0.7	0.06	0.7	0.06	-8.92345838705	-12.6086979438	1.20634559397	0.243721449219
10379.0	1384697.0	4865.0	8847.0	1384697.0	4000000.0	109.0	4.0	1.36	1.34	1.08	0.04	6.27	0.35	0.66	0.14	7.09	0.25	2.03	1.45	0.35	AAA584.CD3.location-b.X13.Y19.tile.tissue.png	86	1	2000	86	c4ca7a3703f073f508142a2d73e2bfa2	0	0	0	0	0	0	0	0	0	0	0	0	0	/home/dhl_ec/bnelissen/Slides/CD3_manuscript/CD3_slides/AAA584.CD3.location-b/AAA584.CD3.location-b.run1	255	0.7	0.06	0.7	0.06	-8.90466480955	-11.7462945472	1.2455321702	0.123833425781
262.0	6570.0	120.0	724.0	6570.0	4000000.0	3.0	4.0	1.02	0.95	1.04	0.04	6.16	0.36	0.66	0.2	6.01	0.19	1.87	1.38	0.32	AAA584.CD3.location-b.X13.Y2.tile.tissue.png	87	1	2000	87	5795d080c92b7fbe8f361cacab8ae56b	0	0	0	0	0	0	0	0	0	0	0	0	0	/home/dhl_ec/bnelissen/Slides/CD3_manuscript/CD3_slides/AAA584.CD3.location-b/AAA584.CD3.location-b.run1	255	0.7	0.06	0.7	0.06	-8.99865632226	-12.5974717186	2.17816390483	0.0474462781982
0.0	1392.0	0.0	204.0	1392.0	4000000.0	0.0	1.0	0.75	0.91	1.06	0.04	5.9	0.34	0.67	0.2	5.63	0.18	1.96	1.42	0.33	AAA584.CD3.location-b.X13.Y20.tile.tissue.png	88	1	2000	88	23b6335f388fd859ce1bf21ba9e0e483	0	0	0	0	0	0	0	0	0	0	0	0	0	/home/dhl_ec/bnelissen/Slides/CD3_manuscript/CD3_slides/AAA584.CD3.location-b/AAA584.CD3.location-b.run1	255	0.7	0.06	0.7	0.06	-7.98139402542	-11.9125039519	1.77914101948	0.0707301980972
0.0	0.0	0.0	0.0	0.0	4000000.0	0.0	0.0	0.72	0.95	1.09	0.04	6.04	0.28	0.67	0.19	4.51	0.12	1.9	1.39	0.32	AAA584.CD3.location-b.X13.Y21.tile.tissue.png	89	1	2000	89	92c1b979631ce0e471e929a180e0a9ac	0	0	0	0	0	0	0	0	0	0	0	0	0	/home/dhl_ec/bnelissen/Slides/CD3_manuscript/CD3_slides/AAA584.CD3.location-b/AAA584.CD3.location-b.run1	255	1.0	0.06	1.0	0.06	0.0	-11.1081579218	0.0	0.0790055083939
0.0	3034.0	0.0	253.0	3034.0	3514000.0	0.0	1.0	0.83	1.22	0.989999999999	0.04	5.62	0.29	0.62	0.16	4.83	0.11	1.71	1.22	0.31	AAA584.CD3.location-b.X13.Y22.tile.tissue.png	90	1	2000	90	b93e25497cf02fcd55fa56ffac817c5b	0	0	0	0	0	0	0	0	0	0	0	0	0	/home/dhl_ec/bnelissen/Slides/CD3_manuscript/CD3_slides/AAA584.CD3.location-b/AAA584.CD3.location-b.run1	255	0.7	0.06	0.7	0.06	0.0	-11.8809715193	0.87987460474	6.52701022266
696.0	625067.0	329.0	41178.0	625067.0	4000000.0	7.0	39.0	1.31	0.98	1.08	0.04	6.35	0.35	0.66	0.17	6.57	0.21	2.09	1.4	0.91	AAA584.CD3.location-b.X13.Y3.tile.tissue.png	91	1	2000	91	4c7acb2c1a71a400967be46e099d4c0f	0	0	0	0	0	0	0	0	0	0	0	0	0	/home/dhl_ec/bnelissen/Slides/CD3_manuscript/CD3_slides/AAA584.CD3.location-b/AAA584.CD3.location-b.run1	255	0.7	0.06	0.7	0.06	-8.9422849035	-12.5768206606	2.13544804196	0.111317601562
2441.0	3052761.0	1138.0	25743.0	3052761.0	4000000.0	24.0	10.0	1.59	1.91	1.1	0.0500000000002	6.54	0.34	0.64	0.0799999999999	8.16	0.29	2.08	1.43	1.33	AAA584.CD3.location-b.X13.Y4.tile.tissue.png	92	1	2000	92	f22b263b3739d7daaf82a398e630877e	0	0	0	0	0	0	0	0	0	0	0	0	0	/home/dhl_ec/bnelissen/Slides/CD3_manuscript/CD3_slides/AAA584.CD3.location-b/AAA584.CD3.location-b.run1	255	0.7	0.06	0.7	0.06	-8.76205741735	-12.2990993035	1.10167850669	0.156541042969
756.0	3999558.0	389.0	8071.0	3999558.0	4000000.0	9.0	1.0	1.41	1.17	1.04	0.0499999999997	6.24	0.33	0.65	0.0500000000002	8.72	0.37	2.03	1.42	0.38	AAA584.CD3.location-b.X13.Y5.tile.tissue.png	93	1	2000	93	b71655d479d4b9294b3dd14c900fe92f	0	0	0	0	0	0	0	0	0	0	0	0	0	/home/dhl_ec/bnelissen/Slides/CD3_manuscript/CD3_slides/AAA584.CD3.location-b/AAA584.CD3.location-b.run1	255	0.7	0.06	0.7	0.06	-8.9092913177	-11.7567081279	0.532625855616	0.0551639912109
1105.0	1513051.0	576.0	6416.0	1513051.0	4000000.0	15.0	1.0	0.74	0.9	1.04	0.0499999999997	6.28	0.35	0.7	0.14	7.02	0.25	2.06	1.45	0.34	AAA584.CD3.location-b.X13.Y6.tile.tissue.png	94	1	2000	94	cd1429c7fd203635859eb4d782daf8a6	0	0	0	0	0	0	0	0	0	0	0	0	0	/home/dhl_ec/bnelissen/Slides/CD3_manuscript/CD3_slides/AAA584.CD3.location-b/AAA584.CD3.location-b.run1	255	0.7	0.06	0.7	0.06	-8.62004682676	-11.3134593624	0.791200417731	3.32539626562
858.0	38929.0	396.0	2467.0	38929.0	4000000.0	9.0	7.0	0.82	0.91	1.04	0.0500000000002	6.2	0.32	0.68	0.21	6.23	0.2	1.93	1.41	0.33	AAA584.CD3.location-b.X14.Y1.tile.tissue.png	95	1	2000	95	4bf512155417d523838bd20b51aa00fe	0	0	0	0	0	0	0	0	0	0	0	0	0	/home/dhl_ec/bnelissen/Slides/CD3_manuscript/CD3_slides/AAA584.CD3.location-b/AAA584.CD3.location-b.run1	255	0.7	0.06	0.7	0.06	-9.79124753344	-11.8692465568	2.35768019514	2.10265353467
0.0	2500.0	0.0	252.0	2500.0	4000000.0	0.0	1.0	0.79	0.89	1.03	0.0500000000002	6.26	0.34	0.73	0.22	5.43	0.13	1.95	1.43	0.34	AAA584.CD3.location-b.X14.Y11.tile.tissue.png	96	1	2000	96	4332d4bfaac408577b4ad655f27a2af4	0	0	0	0	0	0	0	0	0	0	0	0	0	/home/dhl_ec/bnelissen/Slides/CD3_manuscript/CD3_slides/AAA584.CD3.location-b/AAA584.CD3.location-b.run1	255	0.7	0.06	0.7	0.06	0.0	-10.5404671546	0.0324426208496	9.38240067457
0.0	0.0	0.0	0.0	0.0	4000000.0	0.0	0.0	0.77	1.01	1.09	0.0500000000002	5.85	0.25	0.66	0.19	4.06	0.11	1.79	1.37	0.38	AAA584.CD3.location-b.X14.Y12.tile.tissue.png	97	1	2000	97	b17544c38506ce6c05630e40076efdc4	0	0	0	0	0	0	0	0	0	0	0	0	0	/home/dhl_ec/bnelissen/Slides/CD3_manuscript/CD3_slides/AAA584.CD3.location-b/AAA584.CD3.location-b.run1	255	1.0	0.06	1.0	0.06	0.0	-11.8727382037	0.0	0.0662445669537
0.0	1391.0	0.0	162.0	1391.0	4000000.0	0.0	1.0	0.86	1.0	1.07	0.0499999999997	6.11	0.34	0.66	0.2	5.8	0.12	1.92	1.44	0.33	AAA584.CD3.location-b.X14.Y13.tile.tissue.png	98	1	2000	98	dcd9972278128ba6a84846c116fed192	0	0	0	0	0	0	0	0	0	0	0	0	0	/home/dhl_ec/bnelissen/Slides/CD3_manuscript/CD3_slides/AAA584.CD3.location-b/AAA584.CD3.location-b.run1	255	0.7	0.06	0.7	0.06	0.0	-11.7203466713	0.0144618601357	0.077063431303
4776.0	345094.0	2228.0	9662.0	345094.0	4000000.0	44.0	5.0	0.78	1.35	1.13	0.0500000000002	6.6	0.36	0.68	0.2	6.45	0.21	1.96	1.41	0.35	AAA584.CD3.location-b.X14.Y14.tile.tissue.png	99	1	2000	99	34cbb9edce4b18b83149cb74e358a105	0	0	0	0	0	0	0	0	0	0	0	0	0	/home/dhl_ec/bnelissen/Slides/CD3_manuscript/CD3_slides/AAA584.CD3.location-b/AAA584.CD3.location-b.run1	255	0.7	0.06	0.7	0.06	-9.09404084894	-12.4349213432	2.43130473846	0.124332796875
7974.0	1674961.0	3931.0	37367.0	1674961.0	4000000.0	91.0	14.0	0.8	0.98	1.04	0.0499999999997	6.42	0.36	0.65	0.14	7.41	0.28	2.16	1.41	0.37	AAA584.CD3.location-b.X14.Y15.tile.tissue.png	100	1	2000	100	756611a0939dbf2d8a7cc6d4ace805b9	0	0	0	0	0	0	0	0	0	0	0	0	0	/home/dhl_ec/bnelissen/Slides/CD3_manuscript/CD3_slides/AAA584.CD3.location-b/AAA584.CD3.location-b.run1	255	0.7	0.06	0.7	0.06	-9.00752421702	-12.7459104686	2.45457337043	0.260170546875
5813.0	1933523.0	2744.0	61078.0	1933523.0	4000000.0	64.0	26.0	0.8	0.97	1.03	0.0500000000002	6.54	0.36	0.65	0.13	7.47	0.26	2.16	1.43	0.37	AAA584.CD3.location-b.X14.Y16.tile.tissue.png	101	1	2000	101	3398a08a227e56f92c5e3d3065678c5a	0	0	0	0	0	0	0	0	0	0	0	0	0	/home/dhl_ec/bnelissen/Slides/CD3_manuscript/CD3_slides/AAA584.CD3.location-b/AAA584.CD3.location-b.run1	255	0.7	0.06	0.7	0.06	-9.24739907089	-12.870732855	2.72267967897	0.3055423125
4225.0	3541310.0	2074.0	19172.0	3541310.0	4000000.0	48.0	9.0	0.72	1.1	1.13	0.04	6.68	0.34	0.66	0.0700000000002	8.54	0.31	2.05	1.44	0.39	AAA584.CD3.location-b.X14.Y17.tile.tissue.png	102	1	2000	102	bfc9a4dc3bd34153638dacb2fafd6c80	0	0	0	0	0	0	0	0	0	0	0	0	0	/home/dhl_ec/bnelissen/Slides/CD3_manuscript/CD3_slides/AAA584.CD3.location-b/AAA584.CD3.location-b.run1	255	0.7	0.06	0.7	0.06	-8.92211050984	-11.8743331045	0.959679457914	0.141712916016
8640.0	3987640.0	3269.0	8482.0	3987640.0	4000000.0	67.0	1.0	0.86	0.92	1.06	0.04	6.45	0.32	0.63	0.0499999999997	8.37	0.33	1.97	1.36	0.68	AAA584.CD3.location-b.X14.Y18.tile.tissue.png	103	1	2000	103	7bdec37d597a540055636f2730562719	0	0	0	0	0	0	0	0	0	0	0	0	0	/home/dhl_ec/bnelissen/Slides/CD3_manuscript/CD3_slides/AAA584.CD3.location-b/AAA584.CD3.location-b.run1	255	0.7	0.06	0.7	0.06	-8.90483431717	-12.260223357	0.975070575169	0.160860115417
7457.0	2938979.0	3713.0	12501.0	2938979.0	4000000.0	84.0	2.0	0.82	1.02	1.07	0.04	6.53	0.35	0.68	0.0900000000001	8.17	0.3	2.02	1.41	0.62	AAA584.CD3.location-b.X14.Y19.tile.tissue.png	104	1	2000	104	3e88e02301f45c35785c0fb97085f1b0	0	0	0	0	0	0	0	0	0	0	0	0	0	/home/dhl_ec/bnelissen/Slides/CD3_manuscript/CD3_slides/AAA584.CD3.location-b/AAA584.CD3.location-b.run1	255	0.7	0.06	0.7	0.06	-8.78527582804	-12.2117107519	0.906934314889	0.148604648437
0.0	8967.0	0.0	853.0	8967.0	4000000.0	0.0	4.0	1.26	0.94	1.03	0.04	6.2	0.34	0.66	0.2	5.9	0.12	1.93	1.39	0.53	AAA584.CD3.location-b.X14.Y2.tile.tissue.png	105	1	2000	105	f3da2fbb351d0dea9b1750f20a645f1e	0	0	0	0	0	0	0	0	0	0	0	0	0	/home/dhl_ec/bnelissen/Slides/CD3_manuscript/CD3_slides/AAA584.CD3.location-b/AAA584.CD3.location-b.run1	255	0.7	0.06	0.7	0.06	-8.36540953226	-12.5948316766	2.21325456027	0.0368731362915
0.0	0.0	0.0	0.0	0.0	4000000.0	0.0	0.0	0.76	1.54	1.03	0.04	5.75	0.27	0.65	0.2	4.35	0.12	1.85	1.42	0.56	AAA584.CD3.location-b.X14.Y20.tile.tissue.png	106	1	2000	106	fd54da2a0f644db0896d2545603dff84	0	0	0	0	0	0	0	0	0	0	0	0	0	/home/dhl_ec/bnelissen/Slides/CD3_manuscript/CD3_slides/AAA584.CD3.location-b/AAA584.CD3.location-b.run1	255	1.0	0.06	1.0	0.06	0.0	-11.5289870794	0.0	0.0527686046922
0.0	6336.0	0.0	652.0	6336.0	4000000.0	0.0	3.0	0.72	0.889999999999	1.03	0.0500000000002	6.24	0.34	0.66	0.21	5.82	0.12	1.89	1.39	0.5	AAA584.CD3.location-b.X14.Y21.tile.tissue.png	107	1	2000	107	bb81df6acb95a9cc10b8ff7802837e0b	0	0	0	0	0	0	0	0	0	0	0	0	0	/home/dhl_ec/bnelissen/Slides/CD3_manuscript/CD3_slides/AAA584.CD3.location-b/AAA584.CD3.location-b.run1	255	0.7	0.06	0.7	0.06	-7.64584662085	-12.3422248134	2.18658259169	0.0711943020325
475.0	2432.0	124.0	220.0	2432.0	3514000.0	1.0	1.0	0.6	0.77	0.95	0.04	6.13	0.31	1.13	0.17	5.01	0.16	1.6	1.19	0.28	AAA584.CD3.location-b.X14.Y22.tile.tissue.png	108	1	2000	108	0aa6ecd1557caed71dd0afc40c9e7ccf	0	0	0	0	0	0	0	0	0	0	0	0	0	/home/dhl_ec/bnelissen/Slides/CD3_manuscript/CD3_slides/AAA584.CD3.location-b/AAA584.CD3.location-b.run1	255	0.7	0.06	0.7	0.06	-8.03149384351	-12.7229915338	1.40189201493	2.85723038722
0.0	184107.0	0.0	7861.0	184107.0	4000000.0	0.0	6.0	1.21	1.73	1.08	0.0500000000002	7.27	0.35	0.66	0.18	5.96	0.13	1.95	1.4	0.6	AAA584.CD3.location-b.X14.Y3.tile.tissue.png	109	1	2000	109	df47861b07aee9c5c1b7f59e5416231a	0	0	0	0	0	0	0	0	0	0	0	0	0	/home/dhl_ec/bnelissen/Slides/CD3_manuscript/CD3_slides/AAA584.CD3.location-b/AAA584.CD3.location-b.run1	255	0.7	0.06	0.7	0.06	-9.37938888397	-12.1855071588	1.76233254146	0.0615311845703
771.0	1900044.0	306.0	18643.0	1900044.0	4000000.0	6.0	6.0	1.39	1.54	1.04	0.0500000000002	6.21	0.34	0.66	0.13	7.37	0.26	2.07	1.42	0.37	AAA584.CD3.location-b.X14.Y4.tile.tissue.png	110	1	2000	110	2b75a1e418bc0d151d0204715e811555	0	0	0	0	0	0	0	0	0	0	0	0	0	/home/dhl_ec/bnelissen/Slides/CD3_manuscript/CD3_slides/AAA584.CD3.location-b/AAA584.CD3.location-b.run1	255	0.7	0.06	0.7	0.06	-9.12957923678	-11.5565418087	1.18252473048	0.129889148437
291.0	2296269.0	163.0	10554.0	2296269.0	4000000.0	4.0	2.0	0.84	0.98	1.03	0.04	8.58	0.33	0.66	0.12	7.61	0.27	2.02	1.39	0.35	AAA584.CD3.location-b.X14.Y5.tile.tissue.png	111	1	2000	111	d4984a938d19d262a98734f51aa879e6	0	0	0	0	0	0	0	0	0	0	0	0	0	/home/dhl_ec/bnelissen/Slides/CD3_manuscript/CD3_slides/AAA584.CD3.location-b/AAA584.CD3.location-b.run1	255	0.7	0.06	0.7	0.06	-8.11409228951	-11.5927342468	0.473085750329	0.0817951992188
0.0	65016.0	0.0	2301.0	65016.0	4000000.0	0.0	3.0	0.88	0.87	1.04	0.0500000000002	6.18	0.34	0.71	0.21	6.24	0.12	1.9	1.35	0.34	AAA584.CD3.location-b.X14.Y6.tile.tissue.png	112	1	2000	112	aec26d597c7be9156f90bfa6aa067bd2	0	0	0	0	0	0	0	0	0	0	0	0	0	/home/dhl_ec/bnelissen/Slides/CD3_manuscript/CD3_slides/AAA584.CD3.location-b/AAA584.CD3.location-b.run1	255	0.7	0.06	0.7	0.06	-8.8506000392	-11.3614165473	1.35306173676	4.5220152583
0.0	5080.0	0.0	544.0	5080.0	4000000.0	0.0	2.0	1.18	1.0	1.06	0.0599999999999	6.22	0.33	0.7	0.19	5.34	0.12	1.89	1.4	0.33	AAA584.CD3.location-b.X15.Y1.tile.tissue.png	113	1	2000	113	4fddc3d3527f49831ca95f91c9f7c6d6	0	0	0	0	0	0	0	0	0	0	0	0	0	/home/dhl_ec/bnelissen/Slides/CD3_manuscript/CD3_slides/AAA584.CD3.location-b/AAA584.CD3.location-b.run1	255	0.7	0.06	0.7	0.06	0.0	-11.4706437662	1.64524521715	5.31556743231
0.0	0.0	0.0	0.0	0.0	4000000.0	0.0	0.0	0.93	0.85	1.02	0.0499999999997	5.84	0.27	0.74	0.2	4.28	0.12	1.83	1.4	0.33	AAA584.CD3.location-b.X15.Y11.tile.tissue.png	114	1	2000	114	7841ea4241527b0413c5ec7138865238	0	0	0	0	0	0	0	0	0	0	0	0	0	/home/dhl_ec/bnelissen/Slides/CD3_manuscript/CD3_slides/AAA584.CD3.location-b/AAA584.CD3.location-b.run1	255	1.0	0.06	1.0	0.06	0.0	-11.1062297312	0.0	9.40808480472
0.0	9111.0	0.0	603.0	9111.0	4000000.0	0.0	2.0	1.23	0.96	1.01	0.04	6.28	0.33	0.65	0.19	5.28	0.12	1.9	1.4	0.45	AAA584.CD3.location-b.X15.Y12.tile.tissue.png	115	1	2000	115	9ae220a434af96462d02db90f1533907	0	0	0	0	0	0	0	0	0	0	0	0	0	/home/dhl_ec/bnelissen/Slides/CD3_manuscript/CD3_slides/AAA584.CD3.location-b/AAA584.CD3.location-b.run1	255	0.7	0.06	0.7	0.06	0.0	-12.0453191457	0.310364285359	0.066526792511
0.0	3399.0	0.0	292.0	3399.0	4000000.0	0.0	1.0	0.91	0.99	1.03	0.04	5.57	0.35	0.68	0.2	5.3	0.12	1.89	1.39	0.32	AAA584.CD3.location-b.X15.Y13.tile.tissue.png	116	1	2000	116	946e320555814be96c351928dc14f3c4	0	0	0	0	0	0	0	0	0	0	0	0	0	/home/dhl_ec/bnelissen/Slides/CD3_manuscript/CD3_slides/AAA584.CD3.location-b/AAA584.CD3.location-b.run1	255	0.7	0.06	0.7	0.06	0.0	-12.2540806849	0.65820592626	0.0548034593048
0.0	6640.0	0.0	705.0	6640.0	4000000.0	0.0	2.0	0.87	0.89	1.03	0.04	6.5	0.33	0.66	0.19	5.52	0.12	1.88	1.41	0.33	AAA584.CD3.location-b.X15.Y14.tile.tissue.png	117	1	2000	117	0d4f8c25c7d4f7e5f6748bae74af7370	0	0	0	0	0	0	0	0	0	0	0	0	0	/home/dhl_ec/bnelissen/Slides/CD3_manuscript/CD3_slides/AAA584.CD3.location-b/AAA584.CD3.location-b.run1	255	0.7	0.06	0.7	0.06	-8.25622851203	-11.9526024994	1.25542870013	0.0738461394043
56.0	34087.0	35.0	3164.0	34087.0	4000000.0	1.0	5.0	0.91	0.97	1.08	0.0499999999997	6.2	0.34	0.65	0.21	6.04	0.19	1.93	1.42	0.34	AAA584.CD3.location-b.X15.Y15.tile.tissue.png	118	1	2000	118	7ce585e8e4c35dbade3d1449222ad8df	0	0	0	0	0	0	0	0	0	0	0	0	0	/home/dhl_ec/bnelissen/Slides/CD3_manuscript/CD3_slides/AAA584.CD3.location-b/AAA584.CD3.location-b.run1	255	0.7	0.06	0.7	0.06	-9.04449280633	-12.0490391886	2.07999479401	0.0835614533691
4871.0	1608878.0	2462.0	18233.0	1608878.0	4000000.0	59.0	3.0	0.81	1.0	1.05	0.0599999999999	6.38	0.33	0.65	0.13	6.87	0.24	1.98	1.35	0.35	AAA584.CD3.location-b.X15.Y16.tile.tissue.png	119	1	2000	119	ade3091aca4ddb2a3d1a5d35e7fb6284	0	0	0	0	0	0	0	0	0	0	0	0	0	/home/dhl_ec/bnelissen/Slides/CD3_manuscript/CD3_slides/AAA584.CD3.location-b/AAA584.CD3.location-b.run1	255	0.7	0.06	0.7	0.06	-8.95125057537	-12.8064444211	2.31538169085	0.193478171875
2023.0	1493489.0	989.0	57123.0	1493489.0	4000000.0	22.0	29.0	1.1	1.0	1.0	0.04	5.86	0.35	0.63	0.13	6.73	0.25	2.41	1.34	0.38	AAA584.CD3.location-b.X15.Y17.tile.tissue.png	120	1	2000	120	c46d0fb40ece37dd2dd7394dd33e4b94	0	0	0	0	0	0	0	0	0	0	0	0	0	/home/dhl_ec/bnelissen/Slides/CD3_manuscript/CD3_slides/AAA584.CD3.location-b/AAA584.CD3.location-b.run1	255	0.7	0.06	0.7	0.06	-8.89546878075	-12.8913701983	2.08864715859	0.197221617188
6443.0	3211016.0	3154.0	14800.0	3211016.0	4000000.0	69.0	7.0	0.9	1.08	1.08	0.0500000000002	6.5	0.33	0.64	0.0799999999999	7.9	0.3	1.94	1.34	0.55	AAA584.CD3.location-b.X15.Y18.tile.tissue.png	121	1	2000	121	5c91372db9f5559ae661415764c6672b	0	0	0	0	0	0	0	0	0	0	0	0	0	/home/dhl_ec/bnelissen/Slides/CD3_manuscript/CD3_slides/AAA584.CD3.location-b/AAA584.CD3.location-b.run1	255	0.7	0.06	0.7	0.06	-8.87881396782	-12.0752774313	1.04876029904	0.159500283203
2888.0	3934785.0	1315.0	10303.0	3934785.0	4000000.0	32.0	1.0	1.03	0.94	1.01	0.04	5.48	0.33	0.650000000001	0.0599999999999	8.45	0.34	1.97	1.39	0.4	AAA584.CD3.location-b.X15.Y19.tile.tissue.png	122	1	2000	122	88a18a5cf7983cb4611694fdc3a1bb46	0	0	0	0	0	0	0	0	0	0	0	0	0	/home/dhl_ec/bnelissen/Slides/CD3_manuscript/CD3_slides/AAA584.CD3.location-b/AAA584.CD3.location-b.run1	255	0.7	0.06	0.7	0.06	-8.76778309989	-12.2562688579	0.617848391518	0.0902509755859
0.0	6884.0	0.0	944.0	6884.0	4000000.0	0.0	3.0	0.86	0.95	1.08	0.0500000000002	6.62	0.32	0.64	0.19	5.01	0.12	1.83	1.34	0.34	AAA584.CD3.location-b.X15.Y2.tile.tissue.png	123	1	2000	123	cb6e2b1be6b996aa49d943d1d44ad8c1	0	0	0	0	0	0	0	0	0	0	0	0	0	/home/dhl_ec/bnelissen/Slides/CD3_manuscript/CD3_slides/AAA584.CD3.location-b/AAA584.CD3.location-b.run1	255	0.7	0.06	0.7	0.06	0.0	-12.1027773988	0.439699251661	0.0451408869324
1638.0	484298.0	704.0	4499.0	484298.0	4000000.0	15.0	1.0	1.34	1.45	1.01	0.04	5.64	0.36	0.66	0.17	6.07	0.2	1.84	1.34	0.46	AAA584.CD3.location-b.X15.Y20.tile.tissue.png	124	1	2000	124	1a07f4fd00882796a361882ad3a0f1e4	0	0	0	0	0	0	0	0	0	0	0	0	0	/home/dhl_ec/bnelissen/Slides/CD3_manuscript/CD3_slides/AAA584.CD3.location-b/AAA584.CD3.location-b.run1	255	0.7	0.06	0.7	0.06	-8.67206454612	-11.1395882685	0.70503166953	0.0525512373047
0.0	15013.0	0.0	550.0	15013.0	4000000.0	0.0	1.0	0.83	1.01	1.06	0.0499999999997	6.25	0.33	0.81	0.3	5.02	0.12	1.83	1.35	0.32	AAA584.CD3.location-b.X15.Y21.tile.tissue.png	125	1	2000	125	13e2591b16640bac5cdc2ca6de7a57cf	0	0	0	0	0	0	0	0	0	0	0	0	0	/home/dhl_ec/bnelissen/Slides/CD3_manuscript/CD3_slides/AAA584.CD3.location-b/AAA584.CD3.location-b.run1	255	0.7	0.06	0.7	0.06	0.0	-11.1791534326	0.313915472476	0.0599003206806
0.0	0.0	0.0	0.0	0.0	3514000.0	0.0	0.0	0.62	0.85	1.0	0.04	5.4	0.4	0.68	0.18	4.26	0.1	1.59	1.2	0.29	AAA584.CD3.location-b.X15.Y22.tile.tissue.png	126	1	2000	126	b016f1906cf2cb25b7b8669e71a30f91	0	0	0	0	0	0	0	0	0	0	0	0	0	/home/dhl_ec/bnelissen/Slides/CD3_manuscript/CD3_slides/AAA584.CD3.location-b/AAA584.CD3.location-b.run1	255	1.0	0.06	1.0	0.06	0.0	-11.2491889874	0.0	7.47518487427
109.0	6988.0	49.0	682.0	6988.0	4000000.0	1.0	3.0	0.81	0.99	1.1	0.0999999999999	5.89	0.36	0.68	0.21	6.27	0.18	1.87	1.4	0.5	AAA584.CD3.location-b.X15.Y3.tile.tissue.png	127	1	2000	127	e821f4db506ceb6af3126bec06aef20a	0	0	0	0	0	0	0	0	0	0	0	0	0	/home/dhl_ec/bnelissen/Slides/CD3_manuscript/CD3_slides/AAA584.CD3.location-b/AAA584.CD3.location-b.run1	255	0.7	0.06	0.7	0.06	-9.10420749931	-12.1453345156	1.50262957835	0.0408288530884
0.0	0.0	0.0	0.0	0.0	4000000.0	0.0	0.0	0.83	1.02	1.43	0.0999999999999	5.29	0.25	0.63	0.19	4.09	0.12	1.89	1.44	0.67	AAA584.CD3.location-b.X15.Y4.tile.tissue.png	128	1	2000	128	62b042a1735b55ad43c05db21d66e65c	0	0	0	0	0	0	0	0	0	0	0	0	0	/home/dhl_ec/bnelissen/Slides/CD3_manuscript/CD3_slides/AAA584.CD3.location-b/AAA584.CD3.location-b.run1	255	1.0	0.06	1.0	0.06	0.0	-12.4561310379	0.0	0.0429352611847
89.0	50383.0	41.0	1896.0	50383.0	4000000.0	1.0	5.0	0.83	1.0	1.07	0.0500000000002	6.34	0.34	0.66	0.2	6.12	0.19	1.9	1.4	0.5	AAA584.CD3.location-b.X15.Y5.tile.tissue.png	129	1	2000	129	a2459a6947b1e5c6edd7f2ebf16144c9	0	0	0	0	0	0	0	0	0	0	0	0	0	/home/dhl_ec/bnelissen/Slides/CD3_manuscript/CD3_slides/AAA584.CD3.location-b/AAA584.CD3.location-b.run1	255	0.7	0.06	0.7	0.06	-6.96119518664	-12.0537507082	0.255027311901	0.0569921258545
0.0	10853.0	0.0	879.0	10853.0	4000000.0	0.0	2.0	0.93	0.94	1.04	0.0500000000002	6.28	0.35	0.68	0.2	5.52	0.13	1.95	1.42	0.49	AAA584.CD3.location-b.X15.Y6.tile.tissue.png	130	1	2000	130	85f3e4d4c302ce937f93b6b8d639e1c4	0	0	0	0	0	0	0	0	0	0	0	0	0	/home/dhl_ec/bnelissen/Slides/CD3_manuscript/CD3_slides/AAA584.CD3.location-b/AAA584.CD3.location-b.run1	255	0.7	0.06	0.7	0.06	0.0	-9.50389660901	0.0976225184173	5.14812035144
0.0	4184.0	0.0	362.0	4184.0	4000000.0	0.0	1.0	0.74	0.88	1.03	0.0500000000002	6.3	0.33	0.74	0.19	5.78	0.12	1.88	1.4	0.49	AAA584.CD3.location-b.X16.Y1.tile.tissue.png	131	1	2000	131	954183e469c8e8d42547e76d6bdf5e6a	0	0	0	0	0	0	0	0	0	0	0	0	0	/home/dhl_ec/bnelissen/Slides/CD3_manuscript/CD3_slides/AAA584.CD3.location-b/AAA584.CD3.location-b.run1	255	0.7	0.06	0.7	0.06	-7.49010516976	-12.114789339	2.05852315584	5.5664909704
0.0	0.0	0.0	0.0	0.0	4000000.0	0.0	0.0	0.62	0.87	1.09	0.0599999999999	5.56	0.28	0.8	0.2	4.36	0.12	1.84	1.39	0.47	AAA584.CD3.location-b.X16.Y11.tile.tissue.png	132	1	2000	132	eb2f060e6aaf0fe8b9e213ee3a77c071	0	0	0	0	0	0	0	0	0	0	0	0	0	/home/dhl_ec/bnelissen/Slides/CD3_manuscript/CD3_slides/AAA584.CD3.location-b/AAA584.CD3.location-b.run1	255	1.0	0.06	1.0	0.06	0.0	0.0	0.0	2.097152
0.0	0.0	0.0	0.0	0.0	4000000.0	0.0	0.0	0.57	0.78	1.03	0.0599999999999	5.89	0.27	0.81	0.2	4.33	0.13	1.82	1.39	0.49	AAA584.CD3.location-b.X16.Y12.tile.tissue.png	133	1	2000	133	02e8e1aa1177afbdffe6cc84fe20b315	0	0	0	0	0	0	0	0	0	0	0	0	0	/home/dhl_ec/bnelissen/Slides/CD3_manuscript/CD3_slides/AAA584.CD3.location-b/AAA584.CD3.location-b.run1	255	1.0	0.06	1.0	0.06	0.0	-10.3882855398	0.0	4.69158798494
0.0	0.0	0.0	0.0	0.0	4000000.0	0.0	0.0	0.59	0.81	1.04	0.0599999999999	5.36	0.27	0.77	0.199999999999	4.48	0.12	2.35	1.5	0.47	AAA584.CD3.location-b.X16.Y13.tile.tissue.png	134	1	2000	134	846dc8e517160ccf0603d2c9ad8a750b	0	0	0	0	0	0	0	0	0	0	0	0	0	/home/dhl_ec/bnelissen/Slides/CD3_manuscript/CD3_slides/AAA584.CD3.location-b/AAA584.CD3.location-b.run1	255	1.0	0.06	1.0	0.06	0.0	0.0	0.0	9.220558
0.0	3525.0	0.0	364.0	3525.0	4000000.0	0.0	1.0	0.7	0.8	1.03	0.0500000000002	6.32	0.34	0.74	0.2	5.31	0.12	2.01	1.44	0.59	AAA584.CD3.location-b.X16.Y14.tile.tissue.png	135	1	2000	135	cb8c41135c73ac8fd7de7599bc92b9a2	0	0	0	0	0	0	0	0	0	0	0	0	0	/home/dhl_ec/bnelissen/Slides/CD3_manuscript/CD3_slides/AAA584.CD3.location-b/AAA584.CD3.location-b.run1	255	0.7	0.06	0.7	0.06	0.0	-10.844943374	0.105610663231	9.1563367269
0.0	26730.0	0.0	3033.0	26730.0	4000000.0	0.0	6.0	0.94	0.96	1.06	0.0599999999999	6.32	0.34	0.66	0.19	5.87	0.13	1.96	1.43	0.51	AAA584.CD3.location-b.X16.Y15.tile.tissue.png	136	1	2000	136	05110f0fd757cf3449d961200b821411	0	0	0	0	0	0	0	0	0	0	0	0	0	/home/dhl_ec/bnelissen/Slides/CD3_manuscript/CD3_slides/AAA584.CD3.location-b/AAA584.CD3.location-b.run1	255	0.7	0.06	0.7	0.06	-7.11923369465	-9.92305843843	0.183372499497	2.42066925635
0.0	14605.0	0.0	1514.0	14605.0	4000000.0	0.0	4.0	0.96	1.21	1.07	0.0499999999997	6.22	0.33	0.67	0.21	5.45	0.13	1.93	1.39	0.48	AAA584.CD3.location-b.X16.Y16.tile.tissue.png	137	1	2000	137	ee3dcd487da561682876fd53de4d8434	0	0	0	0	0	0	0	0	0	0	0	0	0	/home/dhl_ec/bnelissen/Slides/CD3_manuscript/CD3_slides/AAA584.CD3.location-b/AAA584.CD3.location-b.run1	255	0.7	0.06	0.7	0.06	0.0	-11.8601315885	0.74375608471	0.0470136953735
3473.0	1081675.0	1625.0	52392.0	1081675.0	4000000.0	38.0	29.0	1.36	0.97	1.05	0.04	6.45	0.54	0.79	0.16	6.91	0.23	2.14	1.51	0.7	AAA584.CD3.location-b.X16.Y17.tile.tissue.png	138	1	2000	138	d9bb9ca9aec296c19424531da523f4cc	0	0	0	0	0	0	0	0	0	0	0	0	0	/home/dhl_ec/bnelissen/Slides/CD3_manuscript/CD3_slides/AAA584.CD3.location-b/AAA584.CD3.location-b.run1	255	0.7	0.06	0.7	0.06	-9.06970538824	-12.7046745992	2.44286281375	0.17526621875
9296.0	3456265.0	4150.0	20096.0	3456265.0	4000000.0	84.0	5.0	1.18	1.08	1.07	0.0499999999997	6.68	0.35	0.67	0.0700000000002	8.51	0.32	2.07	1.38	0.37	AAA584.CD3.location-b.X16.Y18.tile.tissue.png	139	1	2000	139	f580e3381d345dd6c9abb2fe342f312b	0	0	0	0	0	0	0	0	0	0	0	0	0	/home/dhl_ec/bnelissen/Slides/CD3_manuscript/CD3_slides/AAA584.CD3.location-b/AAA584.CD3.location-b.run1	255	0.7	0.06	0.7	0.06	-8.72420842542	-12.1859398135	1.17362420778	0.174015261719
1027.0	3991863.0	422.0	8246.0	3991863.0	4000000.0	9.0	1.0	0.99	0.98	1.04	0.04	6.2	0.33	0.66	0.0600000000004	8.79	0.34	2.08	1.41	0.4	AAA584.CD3.location-b.X16.Y19.tile.tissue.png	140	1	2000	140	d17b767e88ffee460439ad8658fa19b1	0	0	0	0	0	0	0	0	0	0	0	0	0	/home/dhl_ec/bnelissen/Slides/CD3_manuscript/CD3_slides/AAA584.CD3.location-b/AAA584.CD3.location-b.run1	255	0.7	0.06	0.7	0.06	-8.24527334321	-11.8032716849	0.383373401546	0.0522197835236
480.0	5157.0	128.0	500.0	5157.0	4000000.0	3.0	2.0	0.91	0.93	1.03	0.04	6.22	0.34	0.65	0.2	6.2	0.19	1.91	1.41	0.34	AAA584.CD3.location-b.X16.Y2.tile.tissue.png	141	1	2000	141	093831fc01e69fedc9d3cf8369d2fcc9	0	0	0	0	0	0	0	0	0	0	0	0	0	/home/dhl_ec/bnelissen/Slides/CD3_manuscript/CD3_slides/AAA584.CD3.location-b/AAA584.CD3.location-b.run1	255	0.7	0.06	0.7	0.06	-8.84585344374	-12.0408271502	1.68537288427	0.0380453328857
1996.0	1297950.0	998.0	8020.0	1297950.0	4000000.0	21.0	3.0	1.17	1.1	1.04	0.04	6.75	0.73	0.68	0.14	6.54	0.22	1.89	1.36	0.36	AAA584.CD3.location-b.X16.Y20.tile.tissue.png	142	1	2000	142	d654c2b63520ec9d0ffd3d9a9e78577a	0	0	0	0	0	0	0	0	0	0	0	0	0	/home/dhl_ec/bnelissen/Slides/CD3_manuscript/CD3_slides/AAA584.CD3.location-b/AAA584.CD3.location-b.run1	255	0.7	0.06	0.7	0.06	-9.0087761273	-12.101151057	0.895052449811	0.0945935585938
0.0	1635.0	0.0	184.0	1635.0	4000000.0	0.0	1.0	1.31	0.98	1.07	0.04	6.42	0.33	0.66	0.19	5.44	0.13	1.95	1.43	0.33	AAA584.CD3.location-b.X16.Y21.tile.tissue.png	143	1	2000	143	829d9430cb1168b68d6c4b009aec5640	0	0	0	0	0	0	0	0	0	0	0	0	0	/home/dhl_ec/bnelissen/Slides/CD3_manuscript/CD3_slides/AAA584.CD3.location-b/AAA584.CD3.location-b.run1	255	0.7	0.06	0.7	0.06	0.0	-11.10746978	1.94185690224	0.339882748322
0.0	0.0	0.0	0.0	0.0	3514000.0	0.0	0.0	1.02	0.83	1.0	0.0499999999997	4.64	0.25	0.72	0.18	3.99	0.0999999999999	1.67	1.22	0.27	AAA584.CD3.location-b.X16.Y22.tile.tissue.png	144	1	2000	144	cf2886f82f60541896ed5a2e97e67795	0	0	0	0	0	0	0	0	0	0	0	0	0	/home/dhl_ec/bnelissen/Slides/CD3_manuscript/CD3_slides/AAA584.CD3.location-b/AAA584.CD3.location-b.run1	255	1.0	0.06	1.0	0.06	0.0	0.0	0.0	2.93447524189
778.0	10904.0	239.0	944.0	10904.0	4000000.0	5.0	4.0	0.87	0.94	1.15	0.04	6.21	0.35	0.67	0.2	6.2	0.19	1.92	1.39	0.32	AAA584.CD3.location-b.X16.Y3.tile.tissue.png	145	1	2000	145	bdf26bff3eae8f02950701df5c4cc165	0	0	0	0	0	0	0	0	0	0	0	0	0	/home/dhl_ec/bnelissen/Slides/CD3_manuscript/CD3_slides/AAA584.CD3.location-b/AAA584.CD3.location-b.run1	255	0.7	0.06	0.7	0.06	-8.59529727569	-12.4090701594	2.46755069774	0.0377126281738
0.0	3525.0	0.0	274.0	3525.0	4000000.0	0.0	1.0	1.27	1.65	1.04	0.0400000000004	6.39	0.34	0.66	0.2	5.44	0.13	1.91	1.4	0.32	AAA584.CD3.location-b.X16.Y4.tile.tissue.png	146	1	2000	146	e00906fce9e4b5c2a6e4bf841de61655	0	0	0	0	0	0	0	0	0	0	0	0	0	/home/dhl_ec/bnelissen/Slides/CD3_manuscript/CD3_slides/AAA584.CD3.location-b/AAA584.CD3.location-b.run1	255	0.7	0.06	0.7	0.06	0.0	-12.6153142652	1.2360433289	0.0366178644409
95.0	3299.0	40.0	372.0	3299.0	4000000.0	1.0	2.0	0.75	0.92	1.17	0.04	6.72	0.32	0.64	0.19	5.63	0.18	1.83	1.35	0.35	AAA584.CD3.location-b.X16.Y5.tile.tissue.png	147	1	2000	147	6058f067f425abbb2d0bf29d7bae015f	0	0	0	0	0	0	0	0	0	0	0	0	0	/home/dhl_ec/bnelissen/Slides/CD3_manuscript/CD3_slides/AAA584.CD3.location-b/AAA584.CD3.location-b.run1	255	0.7	0.06	0.7	0.06	-8.75355652269	-12.4424280979	1.4792319581	0.0379016307373
0.0	8540.0	0.0	420.0	8540.0	4000000.0	0.0	1.0	1.14	0.96	0.99	0.0499999999997	5.58	0.35	0.68	0.21	5.6	0.12	1.87	1.35	0.32	AAA584.CD3.location-b.X16.Y6.tile.tissue.png	148	1	2000	148	ed3a960f2c40a7b1da566123e94f7046	0	0	0	0	0	0	0	0	0	0	0	0	0	/home/dhl_ec/bnelissen/Slides/CD3_manuscript/CD3_slides/AAA584.CD3.location-b/AAA584.CD3.location-b.run1	255	0.7	0.06	0.7	0.06	0.0	-9.22867072948	0.0335198895993	0.68936528381
0.0	0.0	0.0	0.0	0.0	4000000.0	0.0	0.0	0.89	1.16	1.01	0.0500000000002	4.71	0.29	0.8	0.21	4.4	0.12	1.82	1.39	0.32	AAA584.CD3.location-b.X16.Y7.tile.tissue.png	149	1	2000	149	49a15b3b1b29c82e9664a95eb8311b19	0	0	0	0	0	0	0	0	0	0	0	0	0	/home/dhl_ec/bnelissen/Slides/CD3_manuscript/CD3_slides/AAA584.CD3.location-b/AAA584.CD3.location-b.run1	255	1.0	0.06	1.0	0.06	0.0	0.0	0.0	3.63629275
0.0	0.0	0.0	0.0	0.0	4000000.0	0.0	0.0	0.75	0.89	1.04	0.04	6.18	0.28	0.71	0.2	4.36	0.12	1.83	1.43	0.34	AAA584.CD3.location-b.X17.Y1.tile.tissue.png	150	1	2000	150	729972c8f6a641b5b489fc6ba807cead	0	0	0	0	0	0	0	0	0	0	0	0	0	/home/dhl_ec/bnelissen/Slides/CD3_manuscript/CD3_slides/AAA584.CD3.location-b/AAA584.CD3.location-b.run1	255	1.0	0.06	1.0	0.06	0.0	-11.4326540288	0.0	9.12355901954
0.0	0.0	0.0	0.0	0.0	4000000.0	0.0	0.0	0.89	0.79	1.03	0.0499999999997	5.04	0.27	0.8	0.27	4.64	0.12	1.84	1.4	0.32	AAA584.CD3.location-b.X17.Y15.tile.tissue.png	151	1	2000	151	43d8cb09e7dc7891652dc4d669188a8b	0	0	0	0	0	0	0	0	0	0	0	0	0	/home/dhl_ec/bnelissen/Slides/CD3_manuscript/CD3_slides/AAA584.CD3.location-b/AAA584.CD3.location-b.run1	255	1.0	0.06	1.0	0.06	0.0	0.0	0.0	6.604641
82.0	16796.0	39.0	2138.0	16796.0	4000000.0	1.0	4.0	0.71	0.9	1.04	0.04	6.1	0.34	0.67	0.2	6.29	0.2	2.0	1.4	0.31	AAA584.CD3.location-b.X17.Y16.tile.tissue.png	152	1	2000	152	ca42690280085f16bbd00154a0fb460b	0	0	0	0	0	0	0	0	0	0	0	0	0	/home/dhl_ec/bnelissen/Slides/CD3_manuscript/CD3_slides/AAA584.CD3.location-b/AAA584.CD3.location-b.run1	255	0.7	0.06	0.7	0.06	-6.85705266567	-9.90699198777	0.139054813116	2.58999286276
2378.0	455066.0	891.0	9310.0	455066.0	4000000.0	16.0	7.0	0.76	0.950000000001	1.05	0.04	6.73	0.32	0.63	0.16	6.06	0.19	1.91	1.36	0.34	AAA584.CD3.location-b.X17.Y17.tile.tissue.png	153	1	2000	153	38e67e40c7e812948ed8b510267d3b9d	0	0	0	0	0	0	0	0	0	0	0	0	0	/home/dhl_ec/bnelissen/Slides/CD3_manuscript/CD3_slides/AAA584.CD3.location-b/AAA584.CD3.location-b.run1	255	0.7	0.06	0.7	0.06	-9.60895902945	-11.9402358249	2.79558453679	0.102756980469
4464.0	2147094.0	1959.0	13153.0	2147094.0	4000000.0	39.0	3.0	0.86	1.02	1.08	0.04	6.87	0.35	0.66	0.13	7.87	0.26	2.07	1.43	0.36	AAA584.CD3.location-b.X17.Y18.tile.tissue.png	154	1	2000	154	92970f8711a22ff3d2ee91bd7ba24bab	0	0	0	0	0	0	0	0	0	0	0	0	0	/home/dhl_ec/bnelissen/Slides/CD3_manuscript/CD3_slides/AAA584.CD3.location-b/AAA584.CD3.location-b.run1	255	0.7	0.06	0.7	0.06	-8.69801842427	-11.4777507297	0.928140656078	0.127623582031
307.0	1909523.0	154.0	7501.0	1909523.0	4000000.0	4.0	2.0	0.82	0.99	1.03	0.04	6.81	0.33	0.65	0.12	6.93	0.25	1.97	1.34	0.81	AAA584.CD3.location-b.X17.Y19.tile.tissue.png	155	1	2000	155	485f503ac53eba294d4a3292450dc65a	0	0	0	0	0	0	0	0	0	0	0	0	0	/home/dhl_ec/bnelissen/Slides/CD3_manuscript/CD3_slides/AAA584.CD3.location-b/AAA584.CD3.location-b.run1	255	0.7	0.06	0.7	0.06	-8.26789050574	-11.4964006597	0.537045487887	0.0798412324219
253.0	9203.0	97.0	788.0	9203.0	4000000.0	2.0	3.0	1.18	1.33	1.0	0.0500000000002	5.63	0.32	0.64	0.18	5.64	0.18	1.83	1.34	0.53	AAA584.CD3.location-b.X17.Y2.tile.tissue.png	156	1	2000	156	ce1b550c450e0e5803340637d0e469e6	0	0	0	0	0	0	0	0	0	0	0	0	0	/home/dhl_ec/bnelissen/Slides/CD3_manuscript/CD3_slides/AAA584.CD3.location-b/AAA584.CD3.location-b.run1	255	0.7	0.06	0.7	0.06	-8.8442922128	-12.2775750824	1.3621272927	0.037854072876
56.0	61589.0	32.0	2291.0	61589.0	4000000.0	1.0	3.0	0.79	0.95	1.33	0.1	5.57	0.35	0.67	0.2	6.33	0.19	1.94	1.4	0.59	AAA584.CD3.location-b.X17.Y20.tile.tissue.png	157	1	2000	157	fbc0a50d9aae72713ed18302b6dcbb1d	0	0	0	0	0	0	0	0	0	0	0	0	0	/home/dhl_ec/bnelissen/Slides/CD3_manuscript/CD3_slides/AAA584.CD3.location-b/AAA584.CD3.location-b.run1	255	0.7	0.06	0.7	0.06	-8.60406506823	-12.2854169073	0.928545399836	0.0728671923828
0.0	0.0	0.0	0.0	0.0	4000000.0	0.0	0.0	0.72	0.93	1.03	0.04	5.84	0.27	0.66	0.2	4.36	0.12	2.1	1.46	0.550000000001	AAA584.CD3.location-b.X17.Y21.tile.tissue.png	158	1	2000	158	8a044a15c57c7eda09b884b632b1c7fe	0	0	0	0	0	0	0	0	0	0	0	0	0	/home/dhl_ec/bnelissen/Slides/CD3_manuscript/CD3_slides/AAA584.CD3.location-b/AAA584.CD3.location-b.run1	255	1.0	0.06	1.0	0.06	0.0	-10.7075571756	0.0	0.182615031841
0.0	0.0	0.0	0.0	0.0	3514000.0	0.0	0.0	0.659999999999	0.79	0.98	0.0499999999997	4.56	0.23	0.69	0.17	3.88	0.0999999999999	1.66	1.22	0.27	AAA584.CD3.location-b.X17.Y22.tile.tissue.png	159	1	2000	159	cd7a85e5574695059e1074c6f2a0b7c9	0	0	0	0	0	0	0	0	0	0	0	0	0	/home/dhl_ec/bnelissen/Slides/CD3_manuscript/CD3_slides/AAA584.CD3.location-b/AAA584.CD3.location-b.run1	255	1.0	0.06	1.0	0.06	0.0	0.0	0.0	4.39806232214
173.0	10361.0	73.0	978.0	10361.0	4000000.0	1.0	4.0	0.72	0.89	1.05	0.0400000000004	6.25	0.35	0.66	0.2	6.22	0.19	1.92	1.39	0.62	AAA584.CD3.location-b.X17.Y3.tile.tissue.png	160	1	2000	160	ca26097494b70911e639c995683c60df	0	0	0	0	0	0	0	0	0	0	0	0	0	/home/dhl_ec/bnelissen/Slides/CD3_manuscript/CD3_slides/AAA584.CD3.location-b/AAA584.CD3.location-b.run1	255	0.7	0.06	0.7	0.06	-8.93320567739	-12.3813710897	1.77665391147	0.0362020869141
575.0	8188.0	196.0	954.0	8188.0	4000000.0	3.0	5.0	0.74	0.94	1.06	0.04	6.49	0.34	0.65	0.2	6.23	0.19	1.9	1.38	0.52	AAA584.CD3.location-b.X17.Y4.tile.tissue.png	161	1	2000	161	27692501baa6bf451e2f502391547529	0	0	0	0	0	0	0	0	0	0	0	0	0	/home/dhl_ec/bnelissen/Slides/CD3_manuscript/CD3_slides/AAA584.CD3.location-b/AAA584.CD3.location-b.run1	255	0.7	0.06	0.7	0.06	-8.570570933	-12.278770677	1.5663478986	0.0438951862793
0.0	11665.0	0.0	1133.0	11665.0	4000000.0	0.0	3.0	0.77	1.15	1.03	0.04	6.35	0.36	0.68	0.2	5.52	0.13	1.96	1.44	0.48	AAA584.CD3.location-b.X17.Y5.tile.tissue.png	162	1	2000	162	b8f23c59030147687ca0f63f3e1f58eb	0	0	0	0	0	0	0	0	0	0	0	0	0	/home/dhl_ec/bnelissen/Slides/CD3_manuscript/CD3_slides/AAA584.CD3.location-b/AAA584.CD3.location-b.run1	255	0.7	0.06	0.7	0.06	0.0	-12.1693222184	0.519897429544	0.0448188370972
0.0	22445.0	0.0	2587.0	22445.0	4000000.0	0.0	4.0	0.72	0.93	1.04	0.04	6.21	0.35	0.67	0.2	5.45	0.12	1.93	1.4	0.49	AAA584.CD3.location-b.X17.Y6.tile.tissue.png	163	1	2000	163	985c0ee5aa7594ed47fea9b26cc890fd	0	0	0	0	0	0	0	0	0	0	0	0	0	/home/dhl_ec/bnelissen/Slides/CD3_manuscript/CD3_slides/AAA584.CD3.location-b/AAA584.CD3.location-b.run1	255	0.7	0.06	0.7	0.06	0.0	-11.6414182906	0.557845175359	0.0492785844116
0.0	3904.0	0.0	679.0	3904.0	4000000.0	0.0	2.0	0.69	0.85	1.03	0.04	6.05	0.34	0.8	0.23	5.54	0.13	1.91	1.41	0.49	AAA584.CD3.location-b.X17.Y7.tile.tissue.png	164	1	2000	164	cc775e201dea59f4ca3462b8c3cbbf63	0	0	0	0	0	0	0	0	0	0	0	0	0	/home/dhl_ec/bnelissen/Slides/CD3_manuscript/CD3_slides/AAA584.CD3.location-b/AAA584.CD3.location-b.run1	255	0.7	0.06	0.7	0.06	0.0	-10.4464013712	0.0573035029114	9.0904588015
0.0	0.0	0.0	0.0	0.0	3464000.0	0.0	0.0	0.61	0.75	0.94	0.0599999999999	5.22	0.23	0.62	0.16	3.4	0.11	1.85	1.18	0.68	AAA584.CD3.location-b.X18.Y1.tile.tissue.png	165	1	1732	165	62845a24761ca4f3c3180e103fc3300c	0	0	0	0	0	0	0	0	0	0	0	0	0	/home/dhl_ec/bnelissen/Slides/CD3_manuscript/CD3_slides/AAA584.CD3.location-b/AAA584.CD3.location-b.run1	255	1.0	0.06	1.0	0.06	0.0	-11.8961313386	0.0	6.87369531837
0.0	0.0	0.0	0.0	0.0	3464000.0	0.0	0.0	0.87	0.78	0.93	0.04	4.72	0.23	0.69	0.17	3.67	0.0999999999999	1.6	1.2	0.47	AAA584.CD3.location-b.X18.Y16.tile.tissue.png	166	1	1732	166	acf8b3b06f41d8df31b2b262493e385b	0	0	0	0	0	0	0	0	0	0	0	0	0	/home/dhl_ec/bnelissen/Slides/CD3_manuscript/CD3_slides/AAA584.CD3.location-b/AAA584.CD3.location-b.run1	255	1.0	0.06	1.0	0.06	0.0	0.0	0.0	7.90373845266
60.0	31079.0	36.0	2714.0	31079.0	3464000.0	1.0	3.0	0.57	0.73	0.88	0.04	5.4	0.29	0.6	0.16	5.43	0.17	1.71	1.22	0.42	AAA584.CD3.location-b.X18.Y17.tile.tissue.png	167	1	1732	167	5f876795919e618f457e3dbfb3591f12	0	0	0	0	0	0	0	0	0	0	0	0	0	/home/dhl_ec/bnelissen/Slides/CD3_manuscript/CD3_slides/AAA584.CD3.location-b/AAA584.CD3.location-b.run1	255	0.7	0.06	0.7	0.06	-6.88485673012	-10.7570051083	0.16327851802	5.1365876844
0.0	6608.0	0.0	740.0	6608.0	3464000.0	0.0	2.0	0.58	0.75	0.9	0.0499999999997	5.35	0.29	0.59	0.17	4.56	0.11	1.66	1.24	0.52	AAA584.CD3.location-b.X18.Y18.tile.tissue.png	168	1	1732	168	b9ce7f5c4f71efddddd3da78499e799d	0	0	0	0	0	0	0	0	0	0	0	0	0	/home/dhl_ec/bnelissen/Slides/CD3_manuscript/CD3_slides/AAA584.CD3.location-b/AAA584.CD3.location-b.run1	255	0.7	0.06	0.7	0.06	0.0	-10.5830349865	0.0432917338595	8.44509704692
0.0	4127.0	0.0	402.0	4127.0	3464000.0	0.0	2.0	0.63	0.85	1.38	0.0500000000002	5.36	0.3	0.57	0.17	4.65	0.11	1.63	1.22	0.41	AAA584.CD3.location-b.X18.Y19.tile.tissue.png	169	1	1732	169	a962e2f28fb11e3fe49d5ec7fdf6a293	0	0	0	0	0	0	0	0	0	0	0	0	0	/home/dhl_ec/bnelissen/Slides/CD3_manuscript/CD3_slides/AAA584.CD3.location-b/AAA584.CD3.location-b.run1	255	0.7	0.06	0.7	0.06	0.0	-10.7380520597	0.0626945449389	6.64458902348
0.0	67817.0	0.0	3119.0	67817.0	3464000.0	0.0	8.0	0.61	0.76	0.93	0.0499999999997	5.56	0.29	0.57	0.17	5.02	0.11	1.71	1.25	0.47	AAA584.CD3.location-b.X18.Y2.tile.tissue.png	170	1	1732	170	7ed200fba237abd2cd641a04364a155b	0	0	0	0	0	0	0	0	0	0	0	0	0	/home/dhl_ec/bnelissen/Slides/CD3_manuscript/CD3_slides/AAA584.CD3.location-b/AAA584.CD3.location-b.run1	255	0.7	0.06	0.7	0.06	-8.11839552675	-9.74360911295	0.495475547195	1.58960239965
0.0	7631.0	0.0	1140.0	7631.0	3464000.0	0.0	2.0	0.7	0.78	0.93	0.0500000000002	5.47	0.3	0.65	0.18	4.93	0.11	1.65	1.22	0.76	AAA584.CD3.location-b.X18.Y20.tile.tissue.png	171	1	1732	171	edb57b96aba42fd3f2291ffbfa92226e	0	0	0	0	0	0	0	0	0	0	0	0	0	/home/dhl_ec/bnelissen/Slides/CD3_manuscript/CD3_slides/AAA584.CD3.location-b/AAA584.CD3.location-b.run1	255	0.7	0.06	0.7	0.06	-6.17737385181	-10.3778166	0.206843660373	6.97497116796
0.0	0.0	0.0	0.0	0.0	3464000.0	0.0	0.0	0.97	1.17	1.0	0.0699999999997	5.09	0.24	0.63	0.17	3.77	0.0999999999999	1.62	1.26	0.52	AAA584.CD3.location-b.X18.Y21.tile.tissue.png	172	1	1732	172	636cf8aec26756d5adf052b8b23078a1	0	0	0	0	0	0	0	0	0	0	0	0	0	/home/dhl_ec/bnelissen/Slides/CD3_manuscript/CD3_slides/AAA584.CD3.location-b/AAA584.CD3.location-b.run1	255	1.0	0.06	1.0	0.06	0.0	-11.070842587	0.0	8.72171179504
0.0	0.0	0.0	0.0	0.0	3043124.0	0.0	0.0	0.57	0.74	0.86	0.04	4.18	0.22	0.61	0.16	4.08	0.0899999999997	1.71	1.04	0.38	AAA584.CD3.location-b.X18.Y22.tile.tissue.png	173	1	1732	173	ff17792638ff6064f6695892511eeb77	0	0	0	0	0	0	0	0	0	0	0	0	0	/home/dhl_ec/bnelissen/Slides/CD3_manuscript/CD3_slides/AAA584.CD3.location-b/AAA584.CD3.location-b.run1	255	1.0	0.06	1.0	0.06	0.0	0.0	0.0	2.49619272826
174.0	35184.0	67.0	1484.0	35184.0	3464000.0	1.0	4.0	0.72	0.889999999999	0.93	0.0500000000002	5.44	0.3	0.58	0.17	5.29	0.17	1.68	1.22	0.51	AAA584.CD3.location-b.X18.Y3.tile.tissue.png	174	1	1732	174	bc38caa9105ae8b7c7ab4f3c3dc79364	0	0	0	0	0	0	0	0	0	0	0	0	0	/home/dhl_ec/bnelissen/Slides/CD3_manuscript/CD3_slides/AAA584.CD3.location-b/AAA584.CD3.location-b.run1	255	0.7	0.06	0.7	0.06	-7.63979501255	-9.69034851196	0.267475652256	1.8867392533
186.0	26844.0	62.0	1446.0	26844.0	3464000.0	1.0	4.0	0.71	0.8	0.88	0.0500000000002	5.36	0.3	0.59	0.17	5.37	0.17	1.65	1.21	0.48	AAA584.CD3.location-b.X18.Y4.tile.tissue.png	175	1	1732	175	261737d7a2f1f4aafd44d5b403008217	0	0	0	0	0	0	0	0	0	0	0	0	0	/home/dhl_ec/bnelissen/Slides/CD3_manuscript/CD3_slides/AAA584.CD3.location-b/AAA584.CD3.location-b.run1	255	0.7	0.06	0.7	0.06	-7.68457661692	-10.0323222267	0.419307746216	2.54373925929
0.0	65666.0	0.0	4080.0	65666.0	3464000.0	0.0	6.0	0.77	0.790000000001	0.88	0.04	5.36	0.299999999999	0.58	0.18	4.71	0.110000000001	1.75	1.42	0.59	AAA584.CD3.location-b.X18.Y5.tile.tissue.png	176	1	1732	176	8d5bbf4f128db72ba3f18d6fdd036f85	0	0	0	0	0	0	0	0	0	0	0	0	0	/home/dhl_ec/bnelissen/Slides/CD3_manuscript/CD3_slides/AAA584.CD3.location-b/AAA584.CD3.location-b.run1	255	0.7	0.06	0.7	0.06	0.0	-10.1855200211	0.190913075973	4.06568440123
369.0	27405.0	172.0	2252.0	27405.0	3464000.0	4.0	4.0	1.14	0.809999999999	0.93	0.0500000000002	5.46	0.28	0.57	0.160000000001	4.94	0.16	1.61	1.2	0.440000000001	AAA584.CD3.location-b.X18.Y6.tile.tissue.png	177	1	1732	177	6c556e417ac35b1420dde9ee2aa9e9eb	0	0	0	0	0	0	0	0	0	0	0	0	0	/home/dhl_ec/bnelissen/Slides/CD3_manuscript/CD3_slides/AAA584.CD3.location-b/AAA584.CD3.location-b.run1	255	0.7	0.06	0.7	0.06	-8.24770391926	-10.0164559096	0.664866410283	1.81053619709
280.0	28336.0	90.0	1430.0	28336.0	3464000.0	1.0	4.0	0.66	0.84	0.93	0.0499999999993	5.54	0.290000000001	0.63	0.17	5.22	0.17	1.75	1.29	0.59	AAA584.CD3.location-b.X18.Y7.tile.tissue.png	178	1	1732	178	c9cae64629e5495bd225041254ebc987	0	0	0	0	0	0	0	0	0	0	0	0	0	/home/dhl_ec/bnelissen/Slides/CD3_manuscript/CD3_slides/AAA584.CD3.location-b/AAA584.CD3.location-b.run1	255	0.7	0.06	0.7	0.06	-7.81267656606	-11.565727361	0.488456204479	5.02465804004
122.0	2476434.0	75.0	12020.0	2476434.0	4000000.0	2.0	2.0	0.89	1.22	1.11	0.0500000000002	6.43	0.33	0.700000000001	0.1	7.42	0.27	1.93	1.39	0.51	AAA584.CD3.location-b.X2.Y0.tile.tissue.png	179	1	2000	179	5cacdc8d5b9b7da6c6f14f048e00c0ad	0	0	0	0	0	0	0	0	0	0	0	0	0	/home/dhl_ec/bnelissen/Slides/CD3_manuscript/CD3_slides/AAA584.CD3.location-b/AAA584.CD3.location-b.run1	255	0.7	0.06	0.7	0.06	-8.60279009335	-12.2166953648	1.46366184839	1.66952526562
700.0	3945364.0	320.0	10756.0	3945364.0	4000000.0	8.0	2.0	1.12	1.18	1.07	0.04	6.1	0.34	0.67	0.0599999999995	8.91	0.339999999999	2.08	1.46	0.37	AAA584.CD3.location-b.X2.Y1.tile.tissue.png	180	1	2000	180	d450c9f4e1947f166f9047528aa3b803	0	0	0	0	0	0	0	0	0	0	0	0	0	/home/dhl_ec/bnelissen/Slides/CD3_manuscript/CD3_slides/AAA584.CD3.location-b/AAA584.CD3.location-b.run1	255	0.7	0.06	0.7	0.06	-8.90416745706	-12.1664598372	0.774421851155	0.112114513428
0.0	2024.0	0.0	206.0	2024.0	4000000.0	0.0	1.0	0.63	0.78	1.06	0.0500000000002	6.15	0.33	0.809999999999	0.2	5.42	0.13	1.93	1.42	0.31	AAA584.CD3.location-b.X2.Y15.tile.tissue.png	181	1	2000	181	ecea9980587f542c0788ad91eef97f43	0	0	0	0	0	0	0	0	0	0	0	0	0	/home/dhl_ec/bnelissen/Slides/CD3_manuscript/CD3_slides/AAA584.CD3.location-b/AAA584.CD3.location-b.run1	255	0.7	0.06	0.7	0.06	0.0	-12.1643775811	1.99372893925	2.3404821879
0.0	0.0	0.0	0.0	0.0	4000000.0	0.0	0.0	0.790000000001	0.84	1.03	0.04	5.11	0.27	0.74	0.21	4.38	0.110000000001	1.86	1.39	0.33	AAA584.CD3.location-b.X2.Y16.tile.tissue.png	182	1	2000	182	5e3c0187a58d8cfb671fc927c5722333	0	0	0	0	0	0	0	0	0	0	0	0	0	/home/dhl_ec/bnelissen/Slides/CD3_manuscript/CD3_slides/AAA584.CD3.location-b/AAA584.CD3.location-b.run1	255	1.0	0.06	1.0	0.06	0.0	0.0	0.0	12.421408
0.0	0.0	0.0	0.0	0.0	4000000.0	0.0	0.0	0.93	0.9	1.09	0.0499999999993	5.79	0.28	0.74	0.200000000001	4.38	0.12	1.83	1.42	0.329999999999	AAA584.CD3.location-b.X2.Y17.tile.tissue.png	183	1	2000	183	d5c2943fc75f5c8848b7c711c1b32a5f	0	0	0	0	0	0	0	0	0	0	0	0	0	/home/dhl_ec/bnelissen/Slides/CD3_manuscript/CD3_slides/AAA584.CD3.location-b/AAA584.CD3.location-b.run1	255	1.0	0.06	1.0	0.06	0.0	-10.3085717908	0.0	9.45712024883
0.0	0.0	0.0	0.0	0.0	4000000.0	0.0	0.0	0.87	0.85	1.06	0.0499999999993	5.33	0.26	0.76	0.21	4.42	0.12	1.87	1.44	0.32	AAA584.CD3.location-b.X2.Y18.tile.tissue.png	184	1	2000	184	c1ddcfb89977378df447e683b7b71c8d	0	0	0	0	0	0	0	0	0	0	0	0	0	/home/dhl_ec/bnelissen/Slides/CD3_manuscript/CD3_slides/AAA584.CD3.location-b/AAA584.CD3.location-b.run1	255	1.0	0.06	1.0	0.06	0.0	0.0	0.0	5.639575
807.0	3474806.0	413.0	11088.0	3474806.0	4000000.0	10.0	1.0	0.76	1.25	1.03	0.04	6.5	0.35	0.690000000001	0.0900000000001	9.05	0.32	2.01	1.38	0.38	AAA584.CD3.location-b.X2.Y2.tile.tissue.png	185	1	2000	185	91dd0ab37f3f24c9e2276346bf9b1e35	0	0	0	0	0	0	0	0	0	0	0	0	0	/home/dhl_ec/bnelissen/Slides/CD3_manuscript/CD3_slides/AAA584.CD3.location-b/AAA584.CD3.location-b.run1	255	0.7	0.06	0.7	0.06	-8.7901786851	-11.7785992157	0.68789040044	0.0831637978516
119.0	3984186.0	67.0	8825.0	3984186.0	4000000.0	2.0	1.0	0.76	0.97	1.02	0.04	5.93	0.349999999999	0.689999999999	0.0600000000004	9.04	0.320000000001	1.98	1.38	0.400000000001	AAA584.CD3.location-b.X2.Y3.tile.tissue.png	186	1	2000	186	184e4453f5f120cb881f575bcc91f672	0	0	0	0	0	0	0	0	0	0	0	0	0	/home/dhl_ec/bnelissen/Slides/CD3_manuscript/CD3_slides/AAA584.CD3.location-b/AAA584.CD3.location-b.run1	255	0.7	0.06	0.7	0.06	-8.50845704756	-12.4070892453	0.647281671934	0.0911308502197
3799.0	1140982.0	1456.0	6742.0	1140982.0	4000000.0	26.0	2.0	0.84	0.909999999999	1.03	0.04	6.63	0.36	0.69	0.17	7.06	0.24	1.97	1.38	0.360000000001	AAA584.CD3.location-b.X2.Y4.tile.tissue.png	187	1	2000	187	b0f858999d38746c8b24cd7915bea295	0	0	0	0	0	0	0	0	0	0	0	0	0	/home/dhl_ec/bnelissen/Slides/CD3_manuscript/CD3_slides/AAA584.CD3.location-b/AAA584.CD3.location-b.run1	255	0.7	0.06	0.7	0.06	-8.69130499233	-11.6342596425	0.773402388922	0.0775563320312
469.0	3116.0	116.0	258.0	3116.0	4000000.0	1.0	1.0	0.79	1.31	1.09	0.0500000000002	6.32	0.35	0.66	0.200000000001	6.32	0.2	1.88	1.43	0.339999999999	AAA584.CD3.location-b.X2.Y5.tile.tissue.png	188	1	2000	188	bba2cc80d8ddef4447d06d38ae7e06f8	0	0	0	0	0	0	0	0	0	0	0	0	0	/home/dhl_ec/bnelissen/Slides/CD3_manuscript/CD3_slides/AAA584.CD3.location-b/AAA584.CD3.location-b.run1	255	0.7	0.06	0.7	0.06	-8.61975870206	-12.5405266074	1.34405057482	0.0359715759277
625.0	5734.0	230.0	578.0	5734.0	4000000.0	5.0	3.0	0.75	0.95	1.07	0.0499999999993	6.32	0.37	0.69	0.21	6.21	0.19	1.89	1.39	0.329999999999	AAA584.CD3.location-b.X2.Y6.tile.tissue.png	189	1	2000	189	398b91e3f208479e9cb2512ade926533	0	0	0	0	0	0	0	0	0	0	0	0	0	/home/dhl_ec/bnelissen/Slides/CD3_manuscript/CD3_slides/AAA584.CD3.location-b/AAA584.CD3.location-b.run1	255	0.7	0.06	0.7	0.06	-8.78824735005	-12.5601215117	1.32168814917	0.0319469046631
0.0	3929.0	0.0	412.0	3929.0	4000000.0	0.0	2.0	0.76	0.950000000001	1.09	0.0500000000002	6.66	0.47	0.69	0.21	6.12	0.12	1.84	1.38	0.33	AAA584.CD3.location-b.X2.Y7.tile.tissue.png	190	1	2000	190	33b52f9f7740f9f015ad847f81b5d6e1	0	0	0	0	0	0	0	0	0	0	0	0	0	/home/dhl_ec/bnelissen/Slides/CD3_manuscript/CD3_slides/AAA584.CD3.location-b/AAA584.CD3.location-b.run1	255	0.7	0.06	0.7	0.06	-9.12243110464	-12.4147808118	1.901837842	0.0349939491577
0.0	0.0	0.0	0.0	0.0	4000000.0	0.0	0.0	0.98	1.44	0.99	0.0500000000002	4.83	0.26	0.759999999999	0.19	4.05	0.110000000001	1.77	1.35	0.319999999999	AAA584.CD3.location-b.X2.Y8.tile.tissue.png	191	1	2000	191	bdaf1b047cf2423107520d4dcb1fc04f	0	0	0	0	0	0	0	0	0	0	0	0	0	/home/dhl_ec/bnelissen/Slides/CD3_manuscript/CD3_slides/AAA584.CD3.location-b/AAA584.CD3.location-b.run1	255	1.0	0.06	1.0	0.06	0.0	0.0	0.0	9.349669
323.0	1719570.0	204.0	48067.0	1719570.0	4000000.0	5.0	29.0	0.76	1.57	1.0	0.0499999999993	5.87	0.349999999999	0.66	0.13	6.9	0.24	2.07	1.37	0.559999999999	AAA584.CD3.location-b.X3.Y0.tile.tissue.png	192	1	2000	192	bf2b8275737b978fa3c725f2b9d49b08	0	0	0	0	0	0	0	0	0	0	0	0	0	/home/dhl_ec/bnelissen/Slides/CD3_manuscript/CD3_slides/AAA584.CD3.location-b/AAA584.CD3.location-b.run1	255	0.7	0.06	0.7	0.06	-8.91410391869	-11.9925458255	1.99282069172	1.77010880469
953.0	2069131.0	482.0	36688.0	2069131.0	4000000.0	12.0	40.0	0.84	1.05	1.07	0.04	6.48	0.35	0.659999999999	0.13	7.63	0.27	2.1	1.39	0.539999999999	AAA584.CD3.location-b.X3.Y1.tile.tissue.png	193	1	2000	193	6bca3648d197cf30819a9d200014cff4	0	0	0	0	0	0	0	0	0	0	0	0	0	/home/dhl_ec/bnelissen/Slides/CD3_manuscript/CD3_slides/AAA584.CD3.location-b/AAA584.CD3.location-b.run1	255	0.7	0.06	0.7	0.06	-9.30998439782	-12.2562893854	1.81535297655	0.187912539062
0.0	0.0	0.0	0.0	0.0	4000000.0	0.0	0.0	0.650000000001	0.830000000001	1.03	0.0500000000002	5.91	0.27	0.78	0.2	4.56	0.120000000001	1.85	1.4	0.39	AAA584.CD3.location-b.X3.Y13.tile.tissue.png	194	1	2000	194	27e36e784e6a9e18c510b550ee622cdb	0	0	0	0	0	0	0	0	0	0	0	0	0	/home/dhl_ec/bnelissen/Slides/CD3_manuscript/CD3_slides/AAA584.CD3.location-b/AAA584.CD3.location-b.run1	255	1.0	0.06	1.0	0.06	0.0	-11.5009849278	0.0	5.61469586251
0.0	0.0	0.0	0.0	0.0	4000000.0	0.0	0.0	0.73	0.909999999999	1.03	0.0499999999993	5.8	0.27	0.69	0.2	4.46	0.12	1.88	1.39	0.56	AAA584.CD3.location-b.X3.Y14.tile.tissue.png	195	1	2000	195	81c5fc72031793e7ab23282a9d39ed45	0	0	0	0	0	0	0	0	0	0	0	0	0	/home/dhl_ec/bnelissen/Slides/CD3_manuscript/CD3_slides/AAA584.CD3.location-b/AAA584.CD3.location-b.run1	255	1.0	0.06	1.0	0.06	0.0	-11.0496124364	0.0	5.43500420069
42478.0	1850397.0	14913.0	8316.0	1850397.0	4000000.0	271.0	1.0	0.78	0.98	1.02	0.04	6.35	0.34	0.67	0.14	8.78	0.26	2.03	1.39	0.529999999999	AAA584.CD3.location-b.X3.Y15.tile.tissue.png	196	1	2000	196	94442b64ba0be3b59307fc9a1284c7f8	0	0	0	0	0	0	0	0	0	0	0	0	0	/home/dhl_ec/bnelissen/Slides/CD3_manuscript/CD3_slides/AAA584.CD3.location-b/AAA584.CD3.location-b.run1	255	0.7	0.06	0.7	0.06	-9.03321554181	-10.876766812	0.831783240774	0.38638009375
2926.0	2195512.0	1152.0	6804.0	2195512.0	4000000.0	26.0	1.0	0.83	1.02	1.07	0.04	5.9	0.33	0.650000000001	0.12	7.85	0.28	2.02	1.4	0.540000000001	AAA584.CD3.location-b.X3.Y16.tile.tissue.png	197	1	2000	197	7bb8e9c9bbfa7b607464e53c573ced52	0	0	0	0	0	0	0	0	0	0	0	0	0	/home/dhl_ec/bnelissen/Slides/CD3_manuscript/CD3_slides/AAA584.CD3.location-b/AAA584.CD3.location-b.run1	255	0.7	0.06	0.7	0.06	-8.12871505125	-10.7768296761	0.302062216886	0.0558392167969
89.0	910950.0	44.0	5142.0	910950.0	4000000.0	1.0	1.0	0.889999999999	0.91	1.02	0.04	6.23	0.34	0.67	0.16	6.82	0.22	2.0	1.4	0.51	AAA584.CD3.location-b.X3.Y17.tile.tissue.png	198	1	2000	198	809c7190c93ed46ea5c6c098174f5dc3	0	0	0	0	0	0	0	0	0	0	0	0	0	/home/dhl_ec/bnelissen/Slides/CD3_manuscript/CD3_slides/AAA584.CD3.location-b/AAA584.CD3.location-b.run1	255	0.7	0.06	0.7	0.06	-7.4080284249	-10.6799500732	0.27806324251	0.0652918994141
0.0	0.0	0.0	0.0	0.0	4000000.0	0.0	0.0	0.72	0.879999999999	1.03	0.04	5.87	0.27	0.669999999999	0.2	4.41	0.11	1.83	1.4	0.54	AAA584.CD3.location-b.X3.Y18.tile.tissue.png	199	1	2000	199	cb9bb63bb4fa4c00458a57930105f541	0	0	0	0	0	0	0	0	0	0	0	0	0	/home/dhl_ec/bnelissen/Slides/CD3_manuscript/CD3_slides/AAA584.CD3.location-b/AAA584.CD3.location-b.run1	255	1.0	0.06	1.0	0.06	0.0	-9.14327417989	0.0	3.82383225581
0.0	0.0	0.0	0.0	0.0	4000000.0	0.0	0.0	0.849999999999	0.85	1.02	0.0499999999993	5.16	0.27	0.79	0.2	4.59	0.12	1.9	1.86	0.5	AAA584.CD3.location-b.X3.Y19.tile.tissue.png	200	1	2000	200	b8c495894ddc6f63650da18ebc35a1c3	0	0	0	0	0	0	0	0	0	0	0	0	0	/home/dhl_ec/bnelissen/Slides/CD3_manuscript/CD3_slides/AAA584.CD3.location-b/AAA584.CD3.location-b.run1	255	1.0	0.06	1.0	0.06	0.0	0.0	0.0	8.043883
2786.0	2632776.0	1346.0	23225.0	2632776.0	4000000.0	31.0	6.0	1.22	1.36	1.14	0.1	6.06	0.33	0.639999999999	0.0999999999995	7.49	0.29	2.13	1.4	0.54	AAA584.CD3.location-b.X3.Y2.tile.tissue.png	201	1	2000	201	9e83d0ee2c526f92fa7105209263daae	0	0	0	0	0	0	0	0	0	0	0	0	0	/home/dhl_ec/bnelissen/Slides/CD3_manuscript/CD3_slides/AAA584.CD3.location-b/AAA584.CD3.location-b.run1	255	0.7	0.06	0.7	0.06	-9.24210488232	-12.5813653805	1.44134245405	0.163103363281
526.0	3984108.0	262.0	8928.0	3984108.0	4000000.0	6.0	1.0	1.07	1.14	1.03	0.04	7.6	0.339999999999	0.68	0.0600000000004	8.91	0.32	1.98	1.41	0.56	AAA584.CD3.location-b.X3.Y3.tile.tissue.png	202	1	2000	202	07a0c65742c538ac6da8d7d4a3952e67	0	0	0	0	0	0	0	0	0	0	0	0	0	/home/dhl_ec/bnelissen/Slides/CD3_manuscript/CD3_slides/AAA584.CD3.location-b/AAA584.CD3.location-b.run1	255	0.7	0.06	0.7	0.06	-9.18928672999	-12.3122649261	0.838732161081	0.101461291992
0.0	3561065.0	0.0	8132.0	3561065.0	4000000.0	0.0	1.0	0.809999999999	0.950000000001	1.03	0.04	6.69	0.54	0.73	0.0799999999999	8.18	0.25	2.01	1.38	0.5	AAA584.CD3.location-b.X3.Y4.tile.tissue.png	203	1	2000	203	3f67b5493a93f9a0f9a3d4a87899befe	0	0	0	0	0	0	0	0	0	0	0	0	0	/home/dhl_ec/bnelissen/Slides/CD3_manuscript/CD3_slides/AAA584.CD3.location-b/AAA584.CD3.location-b.run1	255	0.7	0.06	0.7	0.06	-7.42734789643	-11.3320650127	0.177309976668	0.0383347514648
707.0	386580.0	269.0	4214.0	386580.0	4000000.0	5.0	3.0	0.84	1.18	1.04	0.04	6.42	0.33	0.669999999999	0.19	6.4	0.2	1.97	1.41	0.530000000001	AAA584.CD3.location-b.X3.Y5.tile.tissue.png	204	1	2000	204	e519e3614b8b96e33121a7ea77c548fc	0	0	0	0	0	0	0	0	0	0	0	0	0	/home/dhl_ec/bnelissen/Slides/CD3_manuscript/CD3_slides/AAA584.CD3.location-b/AAA584.CD3.location-b.run1	255	0.7	0.06	0.7	0.06	-8.0754771174	-10.8727245536	0.490534689973	0.0393491826172
0.0	0.0	0.0	0.0	0.0	4000000.0	0.0	0.0	0.9	1.07	1.07	0.04	5.95	0.27	0.660000000001	0.21	4.52	0.13	2.27	1.93	0.62	AAA584.CD3.location-b.X3.Y6.tile.tissue.png	205	1	2000	205	5e5011c0c7d59f59b1152751b7d1fc25	0	0	0	0	0	0	0	0	0	0	0	0	0	/home/dhl_ec/bnelissen/Slides/CD3_manuscript/CD3_slides/AAA584.CD3.location-b/AAA584.CD3.location-b.run1	255	1.0	0.06	1.0	0.06	0.0	-12.457365919	0.0	0.0295567797432
0.0	1670.0	0.0	196.0	1670.0	4000000.0	0.0	1.0	1.24	1.15	1.07	0.0499999999993	6.16	0.33	0.67	0.200000000001	5.51	0.12	1.92	1.43	0.52	AAA584.CD3.location-b.X3.Y7.tile.tissue.png	206	1	2000	206	d532f1f21412b484aaf64b91e3d35c86	0	0	0	0	0	0	0	0	0	0	0	0	0	/home/dhl_ec/bnelissen/Slides/CD3_manuscript/CD3_slides/AAA584.CD3.location-b/AAA584.CD3.location-b.run1	255	0.7	0.06	0.7	0.06	0.0	-12.5410953592	1.81510616462	0.0288816208038
0.0	0.0	0.0	0.0	0.0	4000000.0	0.0	0.0	0.88	0.91	1.07	0.0500000000002	5.85	0.27	0.78	0.2	4.4	0.12	1.83	1.39	0.46	AAA584.CD3.location-b.X3.Y8.tile.tissue.png	207	1	2000	207	676961ca04809caa77d356973386623c	0	0	0	0	0	0	0	0	0	0	0	0	0	/home/dhl_ec/bnelissen/Slides/CD3_manuscript/CD3_slides/AAA584.CD3.location-b/AAA584.CD3.location-b.run1	255	1.0	0.06	1.0	0.06	0.0	-11.0121330573	0.0	7.21111414518
0.0	598843.0	0.0	25992.0	598843.0	4000000.0	0.0	24.0	0.83	1.2	1.03	0.0500000000002	6.76	0.349999999999	0.669999999999	0.18	6.34	0.16	2.12	1.41	0.539999999999	AAA584.CD3.location-b.X4.Y0.tile.tissue.png	208	1	2000	208	76eee83ee12e22cf6db1eec2ed92de90	0	0	0	0	0	0	0	0	0	0	0	0	0	/home/dhl_ec/bnelissen/Slides/CD3_manuscript/CD3_slides/AAA584.CD3.location-b/AAA584.CD3.location-b.run1	255	0.7	0.06	0.7	0.06	-8.6975199788	-11.7090883345	1.43048941202	1.719174375
0.0	371171.0	0.0	33519.0	371171.0	4000000.0	0.0	56.0	0.94	1.26	1.03	0.04	7.91	0.35	0.66	0.179999999999	6.17	0.13	2.01	1.39	0.500000000001	AAA584.CD3.location-b.X4.Y1.tile.tissue.png	209	1	2000	209	a9e9dc1858667c497738f93efc1c3e57	0	0	0	0	0	0	0	0	0	0	0	0	0	/home/dhl_ec/bnelissen/Slides/CD3_manuscript/CD3_slides/AAA584.CD3.location-b/AAA584.CD3.location-b.run1	255	0.7	0.06	0.7	0.06	-9.61410554933	-12.1965280861	2.32847011216	0.211584460937
0.0	0.0	0.0	0.0	0.0	4000000.0	0.0	0.0	0.77	0.809999999999	1.01	0.0500000000002	4.73	0.259999999999	0.759999999999	0.179999999999	4.03	0.11	1.78	1.35	0.55	AAA584.CD3.location-b.X4.Y12.tile.tissue.png	210	1	2000	210	e8d9cd73c64401548aa5b3c2bde4bfc3	0	0	0	0	0	0	0	0	0	0	0	0	0	/home/dhl_ec/bnelissen/Slides/CD3_manuscript/CD3_slides/AAA584.CD3.location-b/AAA584.CD3.location-b.run1	255	1.0	0.06	1.0	0.06	0.0	0.0	0.0	6.036659
0.0	0.0	0.0	0.0	0.0	4000000.0	0.0	0.0	1.55	1.52	1.0	0.0599999999995	6.05	0.27	0.67	0.2	4.4	0.110000000001	1.89	1.44	0.48	AAA584.CD3.location-b.X4.Y13.tile.tissue.png	211	1	2000	211	25e91f8fe275925ec88ff31fbc16509b	0	0	0	0	0	0	0	0	0	0	0	0	0	/home/dhl_ec/bnelissen/Slides/CD3_manuscript/CD3_slides/AAA584.CD3.location-b/AAA584.CD3.location-b.run1	255	1.0	0.06	1.0	0.06	0.0	-12.0145182603	0.0	0.0509718542824
37852.0	674821.0	12307.0	5753.0	674821.0	4000000.0	240.0	1.0	0.97	1.26	1.03	0.04	7.07	0.34	0.659999999999	0.17	7.4	0.22	1.93	1.4	0.549999999999	AAA584.CD3.location-b.X4.Y14.tile.tissue.png	212	1	2000	212	72547c09a2fed65480291dbe0b4ca3b0	0	0	0	0	0	0	0	0	0	0	0	0	0	/home/dhl_ec/bnelissen/Slides/CD3_manuscript/CD3_slides/AAA584.CD3.location-b/AAA584.CD3.location-b.run1	255	0.7	0.06	0.7	0.06	-8.72484221448	-12.0366548524	1.21407256893	0.154323460937
42351.0	3686235.0	15183.0	11273.0	3686235.0	4000000.0	298.0	2.0	0.99	1.29	1.07	0.04	7.46	0.33	0.67	0.0699999999997	9.96	0.33	2.21	1.45	0.92	AAA584.CD3.location-b.X4.Y15.tile.tissue.png	213	1	2000	213	dd0f89fe50bf00ac5e2df244d228ae9a	0	0	0	0	0	0	0	0	0	0	0	0	0	/home/dhl_ec/bnelissen/Slides/CD3_manuscript/CD3_slides/AAA584.CD3.location-b/AAA584.CD3.location-b.run1	255	0.7	0.0615664113436	0.7	0.0615664113436	-8.65691578486	-12.1651989993	0.637288125873	0.365438180664
5444.0	3443888.0	2182.0	11164.0	3443888.0	4000000.0	39.0	1.0	1.21	1.25	1.08	0.04	6.79	0.349999999999	0.68	0.0799999999999	8.73	0.41	2.17	1.43	0.589999999999	AAA584.CD3.location-b.X4.Y16.tile.tissue.png	214	1	2000	214	a9198768cef4003e9ec0822673165c99	0	0	0	0	0	0	0	0	0	0	0	0	0	/home/dhl_ec/bnelissen/Slides/CD3_manuscript/CD3_slides/AAA584.CD3.location-b/AAA584.CD3.location-b.run1	255	0.7	0.06	0.7	0.06	-8.42892352257	-11.7795212612	0.509807924858	0.124216816406
894.0	3976083.0	464.0	7996.0	3976083.0	4000000.0	11.0	1.0	1.07	1.53	1.04	0.04	5.97	0.339999999999	0.94	0.0500000000002	8.26	0.320000000001	1.96	1.39	0.570000000001	AAA584.CD3.location-b.X4.Y17.tile.tissue.png	215	1	2000	215	fd460828cc913d91d3131544e370ce24	0	0	0	0	0	0	0	0	0	0	0	0	0	/home/dhl_ec/bnelissen/Slides/CD3_manuscript/CD3_slides/AAA584.CD3.location-b/AAA584.CD3.location-b.run1	255	0.7	0.06	0.7	0.06	-8.02811695297	-10.7176880175	0.186661691718	0.0183891034546
1006.0	1623799.0	431.0	7105.0	1623799.0	4000000.0	9.0	1.0	0.799999999999	0.950000000001	1.02	0.04	5.83	0.34	0.640000000001	0.13	6.78	0.23	1.95	1.37	0.64	AAA584.CD3.location-b.X4.Y18.tile.tissue.png	216	1	2000	216	bfdaffad8ed0d4413345248e9275fad6	0	0	0	0	0	0	0	0	0	0	0	0	0	/home/dhl_ec/bnelissen/Slides/CD3_manuscript/CD3_slides/AAA584.CD3.location-b/AAA584.CD3.location-b.run1	255	0.7	0.06	0.7	0.06	-7.96272442967	-10.5415032692	0.323041233006	0.0554929609375
0.0	2625.0	0.0	228.0	2625.0	4000000.0	0.0	1.0	1.24	1.32	1.18	0.0500000000002	6.2	0.34	0.690000000001	0.2	5.9	0.12	1.89	1.41	0.49	AAA584.CD3.location-b.X4.Y19.tile.tissue.png	217	1	2000	217	b3e3f6126d3d98253855a23e96c88727	0	0	0	0	0	0	0	0	0	0	0	0	0	/home/dhl_ec/bnelissen/Slides/CD3_manuscript/CD3_slides/AAA584.CD3.location-b/AAA584.CD3.location-b.run1	255	0.7	0.06	0.7	0.06	-8.79975777544	-11.8306231396	2.87378229898	3.35842414972
1027.0	823257.0	464.0	51030.0	823257.0	4000000.0	10.0	70.0	1.07	1.18	1.02	0.04	6.29	0.37	0.66	0.18	6.85	0.22	2.18	1.44	0.610000000001	AAA584.CD3.location-b.X4.Y2.tile.tissue.png	218	1	2000	218	d7d8a93ce99942045a5112246b24456e	0	0	0	0	0	0	0	0	0	0	0	0	0	/home/dhl_ec/bnelissen/Slides/CD3_manuscript/CD3_slides/AAA584.CD3.location-b/AAA584.CD3.location-b.run1	255	0.7	0.06	0.7	0.06	-9.24472334352	-12.6246289643	1.93622443673	0.131065507813
771.0	2356551.0	369.0	33872.0	2356551.0	4000000.0	8.0	31.0	0.95	1.09	1.06	0.0400000000009	6.07	0.349999999999	0.669999999999	0.12	7.8	0.28	2.12	1.4	0.52	AAA584.CD3.location-b.X4.Y3.tile.tissue.png	219	1	2000	219	b967e050d9ab7e6ebd35ca480aef02b4	0	0	0	0	0	0	0	0	0	0	0	0	0	/home/dhl_ec/bnelissen/Slides/CD3_manuscript/CD3_slides/AAA584.CD3.location-b/AAA584.CD3.location-b.run1	255	0.7	0.06	0.7	0.06	-8.92262388945	-12.3767407824	1.09318225287	0.13164684375
1187.0	3999452.0	604.0	7996.0	3999452.0	4000000.0	14.0	1.0	0.919999999999	1.03	1.03	0.0499999999993	5.9	0.34	0.66	0.0500000000002	9.05	0.34	2.23	1.4	0.74	AAA584.CD3.location-b.X4.Y4.tile.tissue.png	220	1	2000	220	e43c9660d84610541d2cb4ad3abeae18	0	0	0	0	0	0	0	0	0	0	0	0	0	/home/dhl_ec/bnelissen/Slides/CD3_manuscript/CD3_slides/AAA584.CD3.location-b/AAA584.CD3.location-b.run1	255	0.7	0.06	0.7	0.06	-8.66363862212	-11.8207777295	0.377510004096	0.0356342857971
1334.0	2695492.0	720.0	7996.0	2695492.0	4000000.0	18.0	1.0	1.55	1.51	0.990000000001	0.04	5.75	0.42	0.83	0.0999999999995	7.59	0.27	1.95	1.36	0.58	AAA584.CD3.location-b.X4.Y5.tile.tissue.png	221	1	2000	221	ac08276736e86835e0769452ed01c79a	0	0	0	0	0	0	0	0	0	0	0	0	0	/home/dhl_ec/bnelissen/Slides/CD3_manuscript/CD3_slides/AAA584.CD3.location-b/AAA584.CD3.location-b.run1	255	0.7	0.06	0.7	0.06	-8.22382921381	-11.571290622	0.362914602009	0.0502585742187
0.0	18228.0	0.0	715.0	18228.0	4000000.0	0.0	1.0	1.08	1.22	1.03	0.04	6.04	0.43	0.809999999999	0.19	5.51	0.12	1.84	1.37	0.570000000001	AAA584.CD3.location-b.X4.Y6.tile.tissue.png	222	1	2000	222	ad4e76c6db6469b3a8389cbcfeecb55d	0	0	0	0	0	0	0	0	0	0	0	0	0	/home/dhl_ec/bnelissen/Slides/CD3_manuscript/CD3_slides/AAA584.CD3.location-b/AAA584.CD3.location-b.run1	255	0.7	0.06	0.7	0.06	-7.48989301744	-11.8739171849	0.967979990078	0.0324320350342
0.0	0.0	0.0	0.0	0.0	4000000.0	0.0	0.0	1.56	1.64	1.02	0.0500000000002	5.82	0.259999999999	0.639999999999	0.19	4.09	0.12	1.77	1.34	0.530000000001	AAA584.CD3.location-b.X4.Y7.tile.tissue.png	223	1	2000	223	90e3b645d800e94d80724c64ddf8ae8d	0	0	0	0	0	0	0	0	0	0	0	0	0	/home/dhl_ec/bnelissen/Slides/CD3_manuscript/CD3_slides/AAA584.CD3.location-b/AAA584.CD3.location-b.run1	255	1.0	0.06	1.0	0.06	0.0	-11.8574795683	0.0	0.0311181613647
0.0	0.0	0.0	0.0	0.0	4000000.0	0.0	0.0	1.15	1.17	1.0	0.04	5.51	0.26	0.79	0.21	4.2	0.12	1.82	1.39	0.709999999999	AAA584.CD3.location-b.X4.Y8.tile.tissue.png	224	1	2000	224	095c52dd29d75fe70b7d57b558f48f9a	0	0	0	0	0	0	0	0	0	0	0	0	0	/home/dhl_ec/bnelissen/Slides/CD3_manuscript/CD3_slides/AAA584.CD3.location-b/AAA584.CD3.location-b.run1	255	1.0	0.06	1.0	0.06	0.0	-11.8129639112	0.0	5.76785729883
0.0	213737.0	0.0	4532.0	213737.0	4000000.0	0.0	4.0	1.16	1.13	1.03	0.0500000000002	5.78	0.34	0.92	0.19	5.3	0.13	1.9	1.39	0.490000000001	AAA584.CD3.location-b.X5.Y0.tile.tissue.png	225	1	2000	225	2cb97bb1bb508ec28336b113be75556e	0	0	0	0	0	0	0	0	0	0	0	0	0	/home/dhl_ec/bnelissen/Slides/CD3_manuscript/CD3_slides/AAA584.CD3.location-b/AAA584.CD3.location-b.run1	255	0.7	0.06	0.7	0.06	0.0	-10.287513303	0.0229037412948	2.42944487622
450.0	19811.0	127.0	1863.0	19811.0	4000000.0	2.0	6.0	1.16	1.21	1.03	0.04	5.99	0.61	0.639999999999	0.190000000001	5.95	0.179999999999	1.85	1.35	0.48	AAA584.CD3.location-b.X5.Y1.tile.tissue.png	226	1	2000	226	6d037709134536d5b4a7236c20168c93	0	0	0	0	0	0	0	0	0	0	0	0	0	/home/dhl_ec/bnelissen/Slides/CD3_manuscript/CD3_slides/AAA584.CD3.location-b/AAA584.CD3.location-b.run1	255	0.7	0.06	0.7	0.06	-9.8225552848	-11.3228493129	3.26656107561	0.169550584961
0.0	0.0	0.0	0.0	0.0	4000000.0	0.0	0.0	1.2	1.31	0.99	0.04	5.41	0.259999999999	0.759999999999	0.19	4.15	0.11	1.76	1.36	0.54	AAA584.CD3.location-b.X5.Y12.tile.tissue.png	227	1	2000	227	5cc9acaffa60204733d4b6d21f8da5db	0	0	0	0	0	0	0	0	0	0	0	0	0	/home/dhl_ec/bnelissen/Slides/CD3_manuscript/CD3_slides/AAA584.CD3.location-b/AAA584.CD3.location-b.run1	255	1.0	0.06	1.0	0.06	0.0	-10.6602426736	0.0	3.92320979584
0.0	2223.0	0.0	214.0	2223.0	4000000.0	0.0	1.0	1.53	1.44	1.0	0.04	6.05	0.320000000001	0.63	0.190000000001	5.44	0.13	1.79	1.65	0.580000000001	AAA584.CD3.location-b.X5.Y13.tile.tissue.png	228	1	2000	228	9f4c5854cda4c91729c0f804bc8ae29b	0	0	0	0	0	0	0	0	0	0	0	0	0	/home/dhl_ec/bnelissen/Slides/CD3_manuscript/CD3_slides/AAA584.CD3.location-b/AAA584.CD3.location-b.run1	255	0.7	0.06	0.7	0.06	-9.24274245584	-12.3631978434	2.35608861122	0.0700058834839
15077.0	711153.0	6110.0	18626.0	711153.0	4000000.0	127.0	15.0	1.25	1.45	1.0	0.04	5.84	0.33	0.63	0.16	6.35	0.21	1.92	1.34	0.469999999999	AAA584.CD3.location-b.X5.Y14.tile.tissue.png	229	1	2000	229	d6a1cc60f125762de2d5988b29beab16	0	0	0	0	0	0	0	0	0	0	0	0	0	/home/dhl_ec/bnelissen/Slides/CD3_manuscript/CD3_slides/AAA584.CD3.location-b/AAA584.CD3.location-b.run1	255	0.7	0.06	0.7	0.06	-9.58903067899	-12.5557623731	3.47126917138	0.21724875
36377.0	3425104.0	13172.0	19477.0	3425104.0	4000000.0	261.0	7.0	1.03	1.69	1.0	0.0500000000002	6.26	0.33	0.620000000001	0.0600000000004	8.23	0.52	2.09	1.37	0.609999999999	AAA584.CD3.location-b.X5.Y15.tile.tissue.png	230	1	2000	230	0a585f5eccb5aadc9d7331d83c344794	0	0	0	0	0	0	0	0	0	0	0	0	0	/home/dhl_ec/bnelissen/Slides/CD3_manuscript/CD3_slides/AAA584.CD3.location-b/AAA584.CD3.location-b.run1	255	0.7	0.06	0.7	0.06	-9.52857488565	-12.8475128646	1.84983944737	0.341266734375
4904.0	3999029.0	2201.0	8100.0	3999029.0	4000000.0	46.0	1.0	1.2	1.56	1.0	0.04	6.24	0.33	0.64	0.0500000000002	8.29	0.32	1.96	1.36	0.52	AAA584.CD3.location-b.X5.Y16.tile.tissue.png	231	1	2000	231	75d04bd07a7a0dda9a2cc5756c6b4149	0	0	0	0	0	0	0	0	0	0	0	0	0	/home/dhl_ec/bnelissen/Slides/CD3_manuscript/CD3_slides/AAA584.CD3.location-b/AAA584.CD3.location-b.run1	255	0.7	0.0730439102954	0.7	0.0730439102954	-8.61246668107	-11.6682961892	0.377178169851	0.0829828287964
5270.0	4000000.0	2023.0	7996.0	4000000.0	4000000.0	37.0	1.0	1.55	1.41	1.06	0.04	5.97	0.26	0.650000000001	0.04	8.32	0.309999999999	1.92	1.35	0.55	AAA584.CD3.location-b.X5.Y17.tile.tissue.png	232	1	2000	232	66dad34dc29cd30eeb36af3c1f3f8bbf	0	0	0	0	0	0	0	0	0	0	0	0	0	/home/dhl_ec/bnelissen/Slides/CD3_manuscript/CD3_slides/AAA584.CD3.location-b/AAA584.CD3.location-b.run1	255	0.7	0.06	0.7	0.06	-8.75156178225	0.0	0.214312892115	0.0339818789062
2366.0	3979597.0	1109.0	7996.0	3979597.0	4000000.0	27.0	1.0	1.5	1.72	1.03	0.0499999999993	6.18	0.34	0.65	0.0500000000002	8.33	0.320000000001	1.93	1.38	0.55	AAA584.CD3.location-b.X5.Y18.tile.tissue.png	233	1	2000	233	87adcd20d984741903de88d61ca1d930	0	0	0	0	0	0	0	0	0	0	0	0	0	/home/dhl_ec/bnelissen/Slides/CD3_manuscript/CD3_slides/AAA584.CD3.location-b/AAA584.CD3.location-b.run1	255	0.7	0.06	0.7	0.06	-8.30685250448	-11.1851919707	0.248852231472	0.0410796113281
7458.0	1560090.0	2199.0	6965.0	1560090.0	4000000.0	54.0	3.0	1.02	1.76	1.09	0.0600000000004	5.84	0.32	0.64	0.13	6.74	0.27	2.0	1.89	0.57	AAA584.CD3.location-b.X5.Y19.tile.tissue.png	234	1	2000	234	7df687dded3ebf8377e1031b119fce6b	0	0	0	0	0	0	0	0	0	0	0	0	0	/home/dhl_ec/bnelissen/Slides/CD3_manuscript/CD3_slides/AAA584.CD3.location-b/AAA584.CD3.location-b.run1	255	0.7	0.06	0.7	0.06	-7.47744350842	-8.98487403272	0.296898180818	0.175163082031
325.0	166260.0	155.0	14423.0	166260.0	4000000.0	3.0	30.0	1.06	1.23	1.05	0.04	6.62	0.55	0.700000000001	0.18	5.98	0.19	1.96	1.35	0.869999999999	AAA584.CD3.location-b.X5.Y2.tile.tissue.png	235	1	2000	235	15c70b3576615853dfff34dd703279e7	0	0	0	0	0	0	0	0	0	0	0	0	0	/home/dhl_ec/bnelissen/Slides/CD3_manuscript/CD3_slides/AAA584.CD3.location-b/AAA584.CD3.location-b.run1	255	0.7	0.06	0.7	0.06	-9.43443889337	-12.4267990277	1.98518649462	0.072277890625
0.0	0.0	0.0	0.0	0.0	4000000.0	0.0	0.0	1.62	1.47	0.99	0.04	4.78	0.259999999999	0.83	0.21	4.1	0.12	1.79	1.35	0.48	AAA584.CD3.location-b.X5.Y20.tile.tissue.png	236	1	2000	236	41a429cf09194a496ed143c8e8589958	0	0	0	0	0	0	0	0	0	0	0	0	0	/home/dhl_ec/bnelissen/Slides/CD3_manuscript/CD3_slides/AAA584.CD3.location-b/AAA584.CD3.location-b.run1	255	1.0	0.06	1.0	0.06	0.0	0.0	0.0	9.528288
590.0	484477.0	305.0	45571.0	484477.0	4000000.0	8.0	66.0	1.46	1.49	1.04	0.04	5.97	0.34	0.63	0.17	6.19	0.2	2.04	1.35	0.56	AAA584.CD3.location-b.X5.Y3.tile.tissue.png	237	1	2000	237	cda80394955159541c4393dc41a4e296	0	0	0	0	0	0	0	0	0	0	0	0	0	/home/dhl_ec/bnelissen/Slides/CD3_manuscript/CD3_slides/AAA584.CD3.location-b/AAA584.CD3.location-b.run1	255	0.7	0.06	0.7	0.06	-9.28355019385	-12.7787893583	2.38389659034	0.108893171875
2911.0	2764992.0	1495.0	31365.0	2764992.0	4000000.0	36.0	21.0	1.47	1.53	1.01	0.04	6.6	0.38	0.630000000001	0.0900000000001	7.54	0.29	2.08	1.36	0.71	AAA584.CD3.location-b.X5.Y4.tile.tissue.png	238	1	2000	238	06fbeb7c3bd227dcce4590faa908f1e0	0	0	0	0	0	0	0	0	0	0	0	0	0	/home/dhl_ec/bnelissen/Slides/CD3_manuscript/CD3_slides/AAA584.CD3.location-b/AAA584.CD3.location-b.run1	255	0.7	0.06	0.7	0.06	-9.17420822771	-11.7790101066	1.12503403982	0.141237058594
562.0	3933885.0	283.0	9137.0	3933885.0	4000000.0	6.0	2.0	1.78	1.74	1.02	0.04	6.31	0.32	0.620000000001	0.0500000000002	8.18	0.33	1.95	1.37	0.61	AAA584.CD3.location-b.X5.Y5.tile.tissue.png	239	1	2000	239	0e12f3872675244e1ca81f16ed2c41a0	0	0	0	0	0	0	0	0	0	0	0	0	0	/home/dhl_ec/bnelissen/Slides/CD3_manuscript/CD3_slides/AAA584.CD3.location-b/AAA584.CD3.location-b.run1	255	0.7	0.06	0.7	0.06	-8.28358596218	-11.5390606745	0.335997330238	0.0431022443848
849.0	1974378.0	470.0	7226.0	1974378.0	4000000.0	11.0	1.0	0.95	1.1	1.05	0.04	6.32	0.33	0.64	0.11	6.97	0.25	1.93	1.37	0.52	AAA584.CD3.location-b.X5.Y6.tile.tissue.png	240	1	2000	240	ec24ac43992af422534cb40ce6a5d0e5	0	0	0	0	0	0	0	0	0	0	0	0	0	/home/dhl_ec/bnelissen/Slides/CD3_manuscript/CD3_slides/AAA584.CD3.location-b/AAA584.CD3.location-b.run1	255	0.7	0.06	0.7	0.06	-7.68532860894	-11.280672972	0.284434822094	0.0416777978516
150.0	3304.0	71.0	264.0	3304.0	4000000.0	1.0	1.0	0.92	1.67	1.0	0.04	5.55	0.33	0.62	0.18	5.76	0.179999999999	1.83	1.34	0.63	AAA584.CD3.location-b.X5.Y7.tile.tissue.png	241	1	2000	241	21d23a2219337d65dfc07214d4e1f2af	0	0	0	0	0	0	0	0	0	0	0	0	0	/home/dhl_ec/bnelissen/Slides/CD3_manuscript/CD3_slides/AAA584.CD3.location-b/AAA584.CD3.location-b.run1	255	0.7	0.06	0.7	0.06	-9.07148023661	-12.4492987759	2.45871127348	0.0308811723633
0.0	0.0	0.0	0.0	0.0	4000000.0	0.0	0.0	1.1	0.929999999999	1.03	0.0799999999999	5.66	0.26	0.75	0.179999999999	4.01	0.11	1.76	1.53	0.81	AAA584.CD3.location-b.X5.Y8.tile.tissue.png	242	1	2000	242	95983ff6b711552bb19e0a62c935c12e	0	0	0	0	0	0	0	0	0	0	0	0	0	/home/dhl_ec/bnelissen/Slides/CD3_manuscript/CD3_slides/AAA584.CD3.location-b/AAA584.CD3.location-b.run1	255	1.0	0.06	1.0	0.06	0.0	-10.8609223799	0.0	6.73955370787
0.0	115632.0	0.0	3192.0	115632.0	4000000.0	0.0	3.0	1.07	1.8	1.03	0.0500000000002	6.01	0.320000000001	0.66	0.18	5.04	0.12	1.85	1.37	0.59	AAA584.CD3.location-b.X6.Y0.tile.tissue.png	243	1	2000	243	60a2667ea460dd29939ea718b812310d	0	0	0	0	0	0	0	0	0	0	0	0	0	/home/dhl_ec/bnelissen/Slides/CD3_manuscript/CD3_slides/AAA584.CD3.location-b/AAA584.CD3.location-b.run1	255	0.7	0.06	0.7	0.06	0.0	-10.7038138806	0.0238943220059	5.64075949193
318.0	7757.0	104.0	860.0	7757.0	4000000.0	2.0	4.0	1.04	1.15	1.04	0.0500000000002	5.81	0.33	0.650000000001	0.190000000001	5.95	0.19	1.88	1.4	0.6	AAA584.CD3.location-b.X6.Y1.tile.tissue.png	244	1	2000	244	4f8f518a270fe52dfdf069e96409348d	0	0	0	0	0	0	0	0	0	0	0	0	0	/home/dhl_ec/bnelissen/Slides/CD3_manuscript/CD3_slides/AAA584.CD3.location-b/AAA584.CD3.location-b.run1	255	0.7	0.06	0.7	0.06	-9.76572861931	-11.9292443745	2.63396312813	0.193783807373
146.0	1617.0	64.0	180.0	1617.0	4000000.0	1.0	1.0	0.940000000001	0.94	1.05	0.04	5.7	0.33	0.799999999999	0.19	5.82	0.18	1.83	1.36	0.56	AAA584.CD3.location-b.X6.Y12.tile.tissue.png	245	1	2000	245	2f86a2e84cfa26aa733f0869dddba189	0	0	0	0	0	0	0	0	0	0	0	0	0	/home/dhl_ec/bnelissen/Slides/CD3_manuscript/CD3_slides/AAA584.CD3.location-b/AAA584.CD3.location-b.run1	255	0.7	0.06	0.7	0.06	-9.4568111905	-12.6406374744	4.77136390918	2.41416891368
0.0	0.0	0.0	0.0	0.0	4000000.0	0.0	0.0	1.34	1.27	1.05	0.04	6.1	0.28	1.15	0.179999999999	4.11	0.12	2.32	1.37	0.57	AAA584.CD3.location-b.X6.Y13.tile.tissue.png	246	1	2000	246	10511bff8e71070cc9a0407a297f34e0	0	0	0	0	0	0	0	0	0	0	0	0	0	/home/dhl_ec/bnelissen/Slides/CD3_manuscript/CD3_slides/AAA584.CD3.location-b/AAA584.CD3.location-b.run1	255	1.0	0.06	1.0	0.06	0.0	-11.6441383278	0.0	0.0631638056946
6162.0	455872.0	2561.0	28420.0	455872.0	4000000.0	54.0	23.0	0.959999999999	1.23	1.11	0.0699999999997	8.3	0.429999999999	0.65	0.18	6.31	0.21	2.0	1.39	0.75	AAA584.CD3.location-b.X6.Y14.tile.tissue.png	247	1	2000	247	65147764f98cbd9f4d8b6b7a52473768	0	0	0	0	0	0	0	0	0	0	0	0	0	/home/dhl_ec/bnelissen/Slides/CD3_manuscript/CD3_slides/AAA584.CD3.location-b/AAA584.CD3.location-b.run1	255	0.7	0.06	0.7	0.06	-9.85462592528	-12.4969876962	3.42609164155	0.193840898437
2488.0	712510.0	1197.0	51647.0	712510.0	4000000.0	29.0	66.0	1.07	1.73	1.06	0.04	6.3	0.37	0.67	0.18	6.78	0.21	2.11	1.37	0.490000000001	AAA584.CD3.location-b.X6.Y15.tile.tissue.png	248	1	2000	248	a97813168cfd98d84291366c34c6cc22	0	0	0	0	0	0	0	0	0	0	0	0	0	/home/dhl_ec/bnelissen/Slides/CD3_manuscript/CD3_slides/AAA584.CD3.location-b/AAA584.CD3.location-b.run1	255	0.7	0.06	0.7	0.06	-9.66067809727	-12.8906192938	2.78295422081	0.237623691406
37776.0	2457742.0	12640.0	41128.0	2457742.0	4000000.0	234.0	22.0	1.79	1.56	1.05	0.04	6.4	0.34	0.63	0.1	7.78	0.28	2.04	1.35	0.55	AAA584.CD3.location-b.X6.Y16.tile.tissue.png	249	1	2000	249	e59f28b51407d9271545e885fe1e755b	0	0	0	0	0	0	0	0	0	0	0	0	0	/home/dhl_ec/bnelissen/Slides/CD3_manuscript/CD3_slides/AAA584.CD3.location-b/AAA584.CD3.location-b.run1	255	0.7	0.06	0.7	0.06	-9.59193295683	-12.7179917401	2.1234715759	0.301277601562
33459.0	3843691.0	11146.0	11603.0	3843691.0	4000000.0	202.0	4.0	1.18	1.15	1.04	0.04	5.93	0.33	0.65	0.0600000000004	8.49	0.32	1.99	1.34	0.569999999999	AAA584.CD3.location-b.X6.Y17.tile.tissue.png	250	1	2000	250	92477cadb46256b232d4fb8fc914dcd8	0	0	0	0	0	0	0	0	0	0	0	0	0	/home/dhl_ec/bnelissen/Slides/CD3_manuscript/CD3_slides/AAA584.CD3.location-b/AAA584.CD3.location-b.run1	255	0.7	0.0664243679892	0.7	0.0664243679892	-9.03973375279	-12.562303995	0.707738202774	0.183332248047
17520.0	4000000.0	5932.0	7996.0	4000000.0	4000000.0	113.0	1.0	1.22	1.67	1.03	0.04	7.11	0.259999999999	0.65	0.0499999999993	8.74	0.320000000001	1.9	1.37	0.53	AAA584.CD3.location-b.X6.Y18.tile.tissue.png	251	1	2000	251	942eea69a3adcda88a0d7a2dfa8b52a6	0	0	0	0	0	0	0	0	0	0	0	0	0	/home/dhl_ec/bnelissen/Slides/CD3_manuscript/CD3_slides/AAA584.CD3.location-b/AAA584.CD3.location-b.run1	255	0.7	0.0711444066925	0.7	0.0711444066925	-8.98948636899	-12.0459913457	0.368717065033	0.200134195848
54679.0	3397381.0	18044.0	8050.0	3397381.0	4000000.0	405.0	1.0	1.11	1.24	1.22	0.0999999999995	5.83	0.34	0.66	0.0799999999999	8.78	0.309999999999	1.93	1.35	0.53	AAA584.CD3.location-b.X6.Y19.tile.tissue.png	252	1	2000	252	05febd2b597a99c9c082b5b9f8bba22d	0	0	0	0	0	0	0	0	0	0	0	0	0	/home/dhl_ec/bnelissen/Slides/CD3_manuscript/CD3_slides/AAA584.CD3.location-b/AAA584.CD3.location-b.run1	255	0.7	0.0656203001708	0.7	0.0656203001708	-8.05170820149	-12.0397915145	0.435782437689	0.273680854492
0.0	0.0	0.0	0.0	0.0	4000000.0	0.0	0.0	2.35	1.75	1.03	0.0599999999995	6.06	0.27	0.639999999999	0.19	4.04	0.119999999999	1.8	1.37	1.14	AAA584.CD3.location-b.X6.Y2.tile.tissue.png	253	1	2000	253	d90428a21e8e9c307cba4583a8f68006	0	0	0	0	0	0	0	0	0	0	0	0	0	/home/dhl_ec/bnelissen/Slides/CD3_manuscript/CD3_slides/AAA584.CD3.location-b/AAA584.CD3.location-b.run1	255	1.0	0.06	1.0	0.06	0.0	-12.2788638554	0.0	0.0362176505499
0.0	58516.0	0.0	1356.0	58516.0	4000000.0	0.0	1.0	1.09	2.33	1.05	0.0500000000002	5.8	0.34	0.660000000001	0.200000000001	5.6	0.12	1.87	1.4	0.52	AAA584.CD3.location-b.X6.Y20.tile.tissue.png	254	1	2000	254	6c152833c75e6b993aa9a88f351d474e	0	0	0	0	0	0	0	0	0	0	0	0	0	/home/dhl_ec/bnelissen/Slides/CD3_manuscript/CD3_slides/AAA584.CD3.location-b/AAA584.CD3.location-b.run1	255	0.7	0.06	0.7	0.06	-7.00461947209	-9.84317193682	0.815527872913	0.622885537598
0.0	0.0	0.0	0.0	0.0	4000000.0	0.0	0.0	2.81	1.26	1.0	0.04	4.8	0.259999999999	0.690000000001	0.19	4.14	0.12	1.79	1.35	0.46	AAA584.CD3.location-b.X6.Y21.tile.tissue.png	255	1	2000	255	ef97717f02193073f3db55705559751b	0	0	0	0	0	0	0	0	0	0	0	0	0	/home/dhl_ec/bnelissen/Slides/CD3_manuscript/CD3_slides/AAA584.CD3.location-b/AAA584.CD3.location-b.run1	255	1.0	0.06	1.0	0.06	0.0	0.0	0.0	10.592237
0.0	0.0	0.0	0.0	0.0	3514000.0	0.0	0.0	1.1	1.26	1.07	0.04	5.33	0.23	0.67	0.16	3.61	0.1	1.56	1.19	0.41	AAA584.CD3.location-b.X6.Y22.tile.tissue.png	256	1	2000	256	d44cba8055244338918f4c3e1ed7fe75	0	0	0	0	0	0	0	0	0	0	0	0	0	/home/dhl_ec/bnelissen/Slides/CD3_manuscript/CD3_slides/AAA584.CD3.location-b/AAA584.CD3.location-b.run1	255	1.0	0.06	1.0	0.06	0.0	-11.2905987884	0.0	5.4545519867
130.0	52319.0	78.0	5310.0	52319.0	4000000.0	2.0	8.0	0.99	1.05	1.01	0.04	5.64	0.33	0.639999999999	0.190000000001	5.72	0.19	2.2	1.34	0.46	AAA584.CD3.location-b.X6.Y3.tile.tissue.png	257	1	2000	257	3d051126cf9fdb5efafc98fc6f2aeeda	0	0	0	0	0	0	0	0	0	0	0	0	0	/home/dhl_ec/bnelissen/Slides/CD3_manuscript/CD3_slides/AAA584.CD3.location-b/AAA584.CD3.location-b.run1	255	0.7	0.06	0.7	0.06	-8.8877524579	-12.5853999245	2.50599058709	0.0492989042969
7091.0	967034.0	2831.0	65815.0	967034.0	4000000.0	59.0	53.0	1.19	1.5	1.01	0.0299999999997	6.4	0.35	0.650000000001	0.150000000001	6.34	0.22	2.09	1.35	0.89	AAA584.CD3.location-b.X6.Y4.tile.tissue.png	258	1	2000	258	81ed7316a62b4e6357df0f19f941ef30	0	0	0	0	0	0	0	0	0	0	0	0	0	/home/dhl_ec/bnelissen/Slides/CD3_manuscript/CD3_slides/AAA584.CD3.location-b/AAA584.CD3.location-b.run1	255	0.7	0.06	0.7	0.06	-9.58535764397	-12.5753015056	2.44850730354	0.165864929687
4104.0	3231769.0	1500.0	22215.0	3231769.0	4000000.0	30.0	23.0	1.73	1.27	1.01	0.04	6.01	0.389999999999	0.69	0.0799999999999	8.1	0.29	1.98	1.34	0.58	AAA584.CD3.location-b.X6.Y5.tile.tissue.png	259	1	2000	259	1f87a904490a76ac7203aebb3b4c55b2	0	0	0	0	0	0	0	0	0	0	0	0	0	/home/dhl_ec/bnelissen/Slides/CD3_manuscript/CD3_slides/AAA584.CD3.location-b/AAA584.CD3.location-b.run1	255	0.7	0.06	0.7	0.06	-9.02643239333	-11.6153811912	0.733595215814	0.111397193359
1991.0	3887645.0	986.0	8810.0	3887645.0	4000000.0	23.0	1.0	1.65	1.83	1.05	0.04	10.18	0.34	0.65	0.0599999999995	8.38	0.38	2.14	1.36	0.61	AAA584.CD3.location-b.X6.Y6.tile.tissue.png	260	1	2000	260	f8a30deeb3e679200c07d99cad17d1db	0	0	0	0	0	0	0	0	0	0	0	0	0	/home/dhl_ec/bnelissen/Slides/CD3_manuscript/CD3_slides/AAA584.CD3.location-b/AAA584.CD3.location-b.run1	255	0.7	0.06	0.7	0.06	-8.10426078099	-11.0101197293	0.276009070626	0.0432635854492
5630.0	1159190.0	2857.0	6068.0	1159190.0	4000000.0	68.0	2.0	1.33	1.75	1.01	0.04	6.93	0.34	0.68	0.31	6.85	0.23	1.92	1.35	0.509999999999	AAA584.CD3.location-b.X6.Y7.tile.tissue.png	261	1	2000	261	1b3dd6be6f43e06862cdd96f0e3d54c7	0	0	0	0	0	0	0	0	0	0	0	0	0	/home/dhl_ec/bnelissen/Slides/CD3_manuscript/CD3_slides/AAA584.CD3.location-b/AAA584.CD3.location-b.run1	255	0.7	0.06	0.7	0.06	-8.53875168051	-11.4332046581	0.576064713174	0.0493360410156
0.0	0.0	0.0	0.0	0.0	4000000.0	0.0	0.0	0.92	0.929999999999	1.03	0.0500000000002	5.87	0.45	0.89	0.200000000001	4.64	0.11	2.08	1.36	0.47	AAA584.CD3.location-b.X6.Y8.tile.tissue.png	262	1	2000	262	82e16be93f9977fc8815d95f51659948	0	0	0	0	0	0	0	0	0	0	0	0	0	/home/dhl_ec/bnelissen/Slides/CD3_manuscript/CD3_slides/AAA584.CD3.location-b/AAA584.CD3.location-b.run1	255	1.0	0.06	1.0	0.06	0.0	-11.8246142522	0.0	4.31944977474
73.0	15012.0	41.0	1341.0	15012.0	4000000.0	1.0	5.0	1.31	1.89	1.0	0.0500000000002	5.67	0.33	0.690000000001	0.190000000001	5.75	0.240000000001	2.47	1.34	0.57	AAA584.CD3.location-b.X7.Y0.tile.tissue.png	263	1	2000	263	249bea7001674a83f90d3ac3b7b3c89d	0	0	0	0	0	0	0	0	0	0	0	0	0	/home/dhl_ec/bnelissen/Slides/CD3_manuscript/CD3_slides/AAA584.CD3.location-b/AAA584.CD3.location-b.run1	255	0.7	0.06	0.7	0.06	-8.05968918727	-11.7393903875	1.51959535656	2.76094038403
0.0	1384.0	0.0	169.0	1384.0	4000000.0	0.0	1.0	0.98	1.04	1.02	0.04	5.69	0.33	0.860000000001	0.25	5.5	0.13	1.91	1.38	0.55	AAA584.CD3.location-b.X7.Y1.tile.tissue.png	264	1	2000	264	b50d2d5dc358056561bc8792fdff1342	0	0	0	0	0	0	0	0	0	0	0	0	0	/home/dhl_ec/bnelissen/Slides/CD3_manuscript/CD3_slides/AAA584.CD3.location-b/AAA584.CD3.location-b.run1	255	0.7	0.06	0.7	0.06	-6.44961477884	-11.6349455042	2.23068396187	0.200203961548
0.0	0.0	0.0	0.0	0.0	4000000.0	0.0	0.0	1.47	1.36	0.99	0.0500000000002	5.28	0.38	0.93	0.19	4.07	0.12	1.82	1.41	0.47	AAA584.CD3.location-b.X7.Y12.tile.tissue.png	265	1	2000	265	ae4a6b6b4ae428cd061bda9e97d1de56	0	0	0	0	0	0	0	0	0	0	0	0	0	/home/dhl_ec/bnelissen/Slides/CD3_manuscript/CD3_slides/AAA584.CD3.location-b/AAA584.CD3.location-b.run1	255	1.0	0.06	1.0	0.06	0.0	0.0	0.0	8.68499
0.0	0.0	0.0	0.0	0.0	4000000.0	0.0	0.0	1.35	1.38	1.24	0.04	5.71	0.26	0.65	0.190000000001	4.08	0.110000000001	1.77	1.36	0.530000000001	AAA584.CD3.location-b.X7.Y13.tile.tissue.png	266	1	2000	266	afbe9e44e399e0401a7dc182d099e91d	0	0	0	0	0	0	0	0	0	0	0	0	0	/home/dhl_ec/bnelissen/Slides/CD3_manuscript/CD3_slides/AAA584.CD3.location-b/AAA584.CD3.location-b.run1	255	1.0	0.06	1.0	0.06	0.0	-12.2719034372	0.0	0.0557228793945
0.0	0.0	0.0	0.0	0.0	4000000.0	0.0	0.0	1.01	1.14	1.03	0.0900000000001	5.63	0.27	0.66	0.2	4.58	0.110000000001	1.75	1.68	0.540000000001	AAA584.CD3.location-b.X7.Y14.tile.tissue.png	267	1	2000	267	b31ea668d258b9b64dbb721c028cafca	0	0	0	0	0	0	0	0	0	0	0	0	0	/home/dhl_ec/bnelissen/Slides/CD3_manuscript/CD3_slides/AAA584.CD3.location-b/AAA584.CD3.location-b.run1	255	1.0	0.06	1.0	0.06	0.0	-12.0793747901	0.0	0.0728467426453
1438.0	167795.0	626.0	14908.0	167795.0	4000000.0	13.0	22.0	0.989999999999	1.2	1.05	0.04	6.81	0.33	0.950000000001	0.190000000001	5.87	0.18	1.94	1.35	0.52	AAA584.CD3.location-b.X7.Y15.tile.tissue.png	268	1	2000	268	7c67fa477c2a877a0298f0741a497428	0	0	0	0	0	0	0	0	0	0	0	0	0	/home/dhl_ec/bnelissen/Slides/CD3_manuscript/CD3_slides/AAA584.CD3.location-b/AAA584.CD3.location-b.run1	255	0.7	0.06	0.7	0.06	-9.95892000581	-12.2795128997	3.15660311009	0.142296761719
3449.0	681005.0	1474.0	46118.0	681005.0	4000000.0	32.0	34.0	1.24	2.04	1.07	0.0299999999997	6.13	0.370000000001	0.669999999999	0.179999999999	6.71	0.2	2.06	1.36	0.58	AAA584.CD3.location-b.X7.Y16.tile.tissue.png	269	1	2000	269	76fc286954f9111a1758ba5994b54c8f	0	0	0	0	0	0	0	0	0	0	0	0	0	/home/dhl_ec/bnelissen/Slides/CD3_manuscript/CD3_slides/AAA584.CD3.location-b/AAA584.CD3.location-b.run1	255	0.7	0.06	0.7	0.06	-9.78074120783	-12.5012956413	2.93477329428	0.248671277344
5988.0	1663909.0	2693.0	60893.0	1663909.0	4000000.0	58.0	28.0	1.04	1.46	1.04	0.0299999999997	6.13	0.43	0.85	0.139999999999	7.49	0.27	2.38	1.35	0.55	AAA584.CD3.location-b.X7.Y17.tile.tissue.png	270	1	2000	270	8dce127cbdb2fec51b35c646136ac66e	0	0	0	0	0	0	0	0	0	0	0	0	0	/home/dhl_ec/bnelissen/Slides/CD3_manuscript/CD3_slides/AAA584.CD3.location-b/AAA584.CD3.location-b.run1	255	0.7	0.06	0.7	0.06	-9.42548166795	-12.8452556499	2.4790005918	0.27061875
54127.0	2824533.0	16427.0	38264.0	2824533.0	4000000.0	312.0	17.0	1.23	1.34	1.0	0.0500000000002	5.97	0.33	0.65	0.0900000000001	8.42	0.29	2.03	1.35	0.610000000001	AAA584.CD3.location-b.X7.Y18.tile.tissue.png	271	1	2000	271	afcd3878f11edf7f2d9014e3fc0124cc	0	0	0	0	0	0	0	0	0	0	0	0	0	/home/dhl_ec/bnelissen/Slides/CD3_manuscript/CD3_slides/AAA584.CD3.location-b/AAA584.CD3.location-b.run1	255	0.7	0.06	0.7	0.06	-9.63620052302	-13.1449070293	2.34769614455	0.5550854375
62082.0	4000000.0	21128.0	7996.0	4000000.0	4000000.0	427.0	1.0	1.26	1.12	1.03	0.0400000000009	5.57	0.27	0.669999999999	0.0500000000002	10.54	0.37	2.2	1.35	0.68	AAA584.CD3.location-b.X7.Y19.tile.tissue.png	272	1	2000	272	2f4be220205ef4135a0b925bee9cf83e	0	0	0	0	0	0	0	0	0	0	0	0	0	/home/dhl_ec/bnelissen/Slides/CD3_manuscript/CD3_slides/AAA584.CD3.location-b/AAA584.CD3.location-b.run1	255	0.7	0.062056166178	0.7	0.062056166178	-9.08127132795	0.0	0.622192694641	0.5708748125
461.0	6542.0	167.0	526.0	6542.0	4000000.0	3.0	2.0	1.28	1.36	1.29	0.04	5.64	0.32	0.68	0.190000000001	5.84	0.190000000001	1.82	1.34	0.490000000001	AAA584.CD3.location-b.X7.Y2.tile.tissue.png	273	1	2000	273	63ada20e9762abdd2ff3f976d4242bca	0	0	0	0	0	0	0	0	0	0	0	0	0	/home/dhl_ec/bnelissen/Slides/CD3_manuscript/CD3_slides/AAA584.CD3.location-b/AAA584.CD3.location-b.run1	255	0.7	0.06	0.7	0.06	-9.26780019456	-12.7059676917	3.08469445958	0.0425300949707
2497.0	1685450.0	1301.0	7076.0	1685450.0	4000000.0	30.0	2.0	1.09	1.57	0.990000000001	0.04	6.06	0.34	0.679999999999	0.15	7.06	0.25	1.99	1.39	0.610000000001	AAA584.CD3.location-b.X7.Y20.tile.tissue.png	274	1	2000	274	5fb9d4044e3faf2b936a71516cabc78e	0	0	0	0	0	0	0	0	0	0	0	0	0	/home/dhl_ec/bnelissen/Slides/CD3_manuscript/CD3_slides/AAA584.CD3.location-b/AAA584.CD3.location-b.run1	255	0.7	0.06	0.7	0.06	-8.35496477575	-10.9863474051	0.410739376484	0.0766662167969
617.0	2680.0	153.0	232.0	2680.0	4000000.0	2.0	1.0	1.36	1.26	0.99	0.0299999999997	5.69	0.339999999999	0.66	0.21	5.74	0.179999999999	1.81	1.34	0.51	AAA584.CD3.location-b.X7.Y21.tile.tissue.png	275	1	2000	275	cba1864d88ce65032dfeb105a5c840d7	0	0	0	0	0	0	0	0	0	0	0	0	0	/home/dhl_ec/bnelissen/Slides/CD3_manuscript/CD3_slides/AAA584.CD3.location-b/AAA584.CD3.location-b.run1	255	0.7	0.06	0.7	0.06	-7.85757887293	-12.5517079751	1.29936155579	0.0729646278076
0.0	0.0	0.0	0.0	0.0	3514000.0	0.0	0.0	1.39	1.25	1.32	0.04	4.86	0.23	0.64	0.17	3.76	0.0999999999995	1.6	1.18	0.43	AAA584.CD3.location-b.X7.Y22.tile.tissue.png	276	1	2000	276	fa6f9e1ac64cc55e35337929d5a0ed58	0	0	0	0	0	0	0	0	0	0	0	0	0	/home/dhl_ec/bnelissen/Slides/CD3_manuscript/CD3_slides/AAA584.CD3.location-b/AAA584.CD3.location-b.run1	255	1.0	0.06	1.0	0.06	0.0	-11.176430135	0.0	7.70278921123
0.0	16811.0	0.0	588.0	16811.0	4000000.0	0.0	1.0	1.45	1.44	1.5	0.04	6.21	0.34	0.650000000001	0.2	5.09	0.12	1.83	1.65	0.490000000001	AAA584.CD3.location-b.X7.Y3.tile.tissue.png	277	1	2000	277	2a8b0ec0fbe9e3116196d05a46980fd9	0	0	0	0	0	0	0	0	0	0	0	0	0	/home/dhl_ec/bnelissen/Slides/CD3_manuscript/CD3_slides/AAA584.CD3.location-b/AAA584.CD3.location-b.run1	255	0.7	0.06	0.7	0.06	0.0	-12.1979335161	0.0624727191622	0.0365013615723
993.0	291936.0	450.0	5018.0	291936.0	4000000.0	11.0	2.0	1.15	1.56	0.99	0.04	6.04	0.45	0.669999999999	0.19	6.42	0.21	2.34	1.35	0.579999999999	AAA584.CD3.location-b.X7.Y4.tile.tissue.png	278	1	2000	278	1595fc6a28a6f2cffe6ff50a9fdb8dfa	0	0	0	0	0	0	0	0	0	0	0	0	0	/home/dhl_ec/bnelissen/Slides/CD3_manuscript/CD3_slides/AAA584.CD3.location-b/AAA584.CD3.location-b.run1	255	0.7	0.06	0.7	0.06	-9.20085377886	-12.620444639	2.63707770872	0.0621929667969
6440.0	2371019.0	3069.0	41753.0	2371019.0	4000000.0	72.0	28.0	1.14	1.19	1.02	0.04	6.77	0.35	0.65	0.11	7.3	0.360000000001	2.12	1.38	0.570000000001	AAA584.CD3.location-b.X7.Y5.tile.tissue.png	279	1	2000	279	0b93445a7ee09a6e1952e7c14bfa64c5	0	0	0	0	0	0	0	0	0	0	0	0	0	/home/dhl_ec/bnelissen/Slides/CD3_manuscript/CD3_slides/AAA584.CD3.location-b/AAA584.CD3.location-b.run1	255	0.7	0.06	0.7	0.06	-9.24550783739	-12.3373544251	1.7437236461	0.17496784375
426.0	3793578.0	219.0	12339.0	3793578.0	4000000.0	6.0	2.0	1.44	1.39	0.99	0.04	5.82	0.47	0.78	0.0599999999995	8.88	0.320000000001	2.5	1.37	0.530000000001	AAA584.CD3.location-b.X7.Y6.tile.tissue.png	280	1	2000	280	4bb570f644fcfdd50f868dbeb08151ff	0	0	0	0	0	0	0	0	0	0	0	0	0	/home/dhl_ec/bnelissen/Slides/CD3_manuscript/CD3_slides/AAA584.CD3.location-b/AAA584.CD3.location-b.run1	255	0.7	0.06	0.7	0.06	-8.0931117167	-12.0379594687	0.472889664823	0.0642086489258
915.0	2718511.0	526.0	8250.0	2718511.0	4000000.0	14.0	1.0	1.19	1.61	1.02	0.04	5.76	0.62	0.67	0.110000000001	8.04	0.27	1.92	1.36	0.53	AAA584.CD3.location-b.X7.Y7.tile.tissue.png	281	1	2000	281	aaab55373137d041eadf02a95a2ff984	0	0	0	0	0	0	0	0	0	0	0	0	0	/home/dhl_ec/bnelissen/Slides/CD3_manuscript/CD3_slides/AAA584.CD3.location-b/AAA584.CD3.location-b.run1	255	0.7	0.06	0.7	0.06	-8.15099215358	-11.5880343186	0.437087925514	0.058081875
0.0	0.0	0.0	0.0	0.0	4000000.0	0.0	0.0	1.31	1.44	1.01	0.0499999999993	4.74	0.27	0.76	0.18	4.03	0.11	1.78	1.37	0.540000000001	AAA584.CD3.location-b.X7.Y8.tile.tissue.png	282	1	2000	282	691ac4fd0eb875e515c106d91f8ee691	0	0	0	0	0	0	0	0	0	0	0	0	0	/home/dhl_ec/bnelissen/Slides/CD3_manuscript/CD3_slides/AAA584.CD3.location-b/AAA584.CD3.location-b.run1	255	1.0	0.06	1.0	0.06	0.0	0.0	0.0	6.6952205
0.0	2016034.0	0.0	6828.0	2016034.0	4000000.0	0.0	2.0	1.03	1.38	1.03	0.0600000000004	5.77	0.33	0.68	0.12	7.16	0.21	2.01	1.39	0.579999999999	AAA584.CD3.location-b.X8.Y0.tile.tissue.png	283	1	2000	283	460db5f1650cafeb4f497f2ddbc42011	0	0	0	0	0	0	0	0	0	0	0	0	0	/home/dhl_ec/bnelissen/Slides/CD3_manuscript/CD3_slides/AAA584.CD3.location-b/AAA584.CD3.location-b.run1	255	0.7	0.06	0.7	0.06	-8.24411085375	-11.5732330511	0.492956590515	2.17334686719
857.0	3488393.0	378.0	8444.0	3488393.0	4000000.0	8.0	1.0	2.02	1.71	1.34	0.04	6.16	0.32	0.670000000001	0.0699999999997	8.16	0.3	1.94	1.35	0.53	AAA584.CD3.location-b.X8.Y1.tile.tissue.png	284	1	2000	284	d7de8418e7fdef2266ccc03492b1ca6d	0	0	0	0	0	0	0	0	0	0	0	0	0	/home/dhl_ec/bnelissen/Slides/CD3_manuscript/CD3_slides/AAA584.CD3.location-b/AAA584.CD3.location-b.run1	255	0.7	0.06	0.7	0.06	-8.34485632377	-11.2176589202	0.962830446632	0.119718335938
77.0	1258.0	38.0	156.0	1258.0	4000000.0	1.0	1.0	1.52	1.22	1.03	0.0500000000002	5.72	0.48	0.87	0.2	5.8	0.179999999999	1.83	1.44	0.64	AAA584.CD3.location-b.X8.Y12.tile.tissue.png	285	1	2000	285	86e1a7d788462a2bbc335e2448b3dbfc	0	0	0	0	0	0	0	0	0	0	0	0	0	/home/dhl_ec/bnelissen/Slides/CD3_manuscript/CD3_slides/AAA584.CD3.location-b/AAA584.CD3.location-b.run1	255	0.7	0.06	0.7	0.06	-8.49573397927	-12.3048104473	2.2415327376	4.93428950542
0.0	0.0	0.0	0.0	0.0	4000000.0	0.0	0.0	0.94	1.08	1.02	0.04	5.39	0.28	0.929999999999	0.19	4.01	0.110000000001	1.77	1.35	0.580000000001	AAA584.CD3.location-b.X8.Y13.tile.tissue.png	286	1	2000	286	4b62ba74fb34a2c6493dada7fda9201b	0	0	0	0	0	0	0	0	0	0	0	0	0	/home/dhl_ec/bnelissen/Slides/CD3_manuscript/CD3_slides/AAA584.CD3.location-b/AAA584.CD3.location-b.run1	255	1.0	0.06	1.0	0.06	0.0	-11.2384647785	0.0	0.043775948566
0.0	0.0	0.0	0.0	0.0	4000000.0	0.0	0.0	0.98	1.21	1.03	0.04	6.26	0.320000000001	1.08	0.18	4.06	0.11	1.78	1.37	0.539999999999	AAA584.CD3.location-b.X8.Y14.tile.tissue.png	287	1	2000	287	520e7e1f83474272c1f4195b501fc93e	0	0	0	0	0	0	0	0	0	0	0	0	0	/home/dhl_ec/bnelissen/Slides/CD3_manuscript/CD3_slides/AAA584.CD3.location-b/AAA584.CD3.location-b.run1	255	1.0	0.06	1.0	0.06	0.0	-10.7821848592	0.0	0.0615627328733
192.0	5847.0	65.0	483.0	5847.0	4000000.0	1.0	2.0	0.940000000001	1.03	1.01	0.04	5.63	0.32	0.65	0.190000000001	5.76	0.179999999999	1.81	1.35	0.51	AAA584.CD3.location-b.X8.Y15.tile.tissue.png	288	1	2000	288	f698a6ceea83f25453e1c2e32d8e7379	0	0	0	0	0	0	0	0	0	0	0	0	0	/home/dhl_ec/bnelissen/Slides/CD3_manuscript/CD3_slides/AAA584.CD3.location-b/AAA584.CD3.location-b.run1	255	0.7	0.06	0.7	0.06	-8.5465549275	-12.2145926052	1.95666172325	0.0776451985474
0.0	0.0	0.0	0.0	0.0	4000000.0	0.0	0.0	1.49	1.44	1.3	0.04	5.46	0.280000000001	0.68	0.2	4.2	0.12	1.79	1.36	0.559999999999	AAA584.CD3.location-b.X8.Y16.tile.tissue.png	289	1	2000	289	ec087176e719605dbc4722ca6aa90948	0	0	0	0	0	0	0	0	0	0	0	0	0	/home/dhl_ec/bnelissen/Slides/CD3_manuscript/CD3_slides/AAA584.CD3.location-b/AAA584.CD3.location-b.run1	255	1.0	0.06	1.0	0.06	0.0	-11.928771821	0.0	0.0846195124731
393.0	27057.0	176.0	2164.0	27057.0	4000000.0	3.0	3.0	1.63	1.43	1.04	0.04	5.71	0.54	0.709999999999	0.19	6.08	0.19	1.87	1.37	0.499999999999	AAA584.CD3.location-b.X8.Y17.tile.tissue.png	290	1	2000	290	ed0833f00e3023bb1d46424242f30c73	0	0	0	0	0	0	0	0	0	0	0	0	0	/home/dhl_ec/bnelissen/Slides/CD3_manuscript/CD3_slides/AAA584.CD3.location-b/AAA584.CD3.location-b.run1	255	0.7	0.06	0.7	0.06	-9.45975557418	-12.4752415631	3.65546914334	0.0754166962891
15294.0	1590655.0	6030.0	28325.0	1590655.0	4000000.0	125.0	25.0	1.24	2.07	1.0	0.04	6.0	0.339999999999	0.650000000001	0.14	7.01	0.25	1.99	1.35	0.579999999999	AAA584.CD3.location-b.X8.Y18.tile.tissue.png	291	1	2000	291	07e0bf245e7e9847fb255f82956e40aa	0	0	0	0	0	0	0	0	0	0	0	0	0	/home/dhl_ec/bnelissen/Slides/CD3_manuscript/CD3_slides/AAA584.CD3.location-b/AAA584.CD3.location-b.run1	255	0.7	0.06	0.7	0.06	-9.36514371263	-12.8543501469	2.83289649453	0.27309978125
18739.0	3588947.0	6979.0	16747.0	3588947.0	4000000.0	148.0	5.0	1.39	1.58	1.01	0.04	5.91	0.33	0.65	0.0600000000004	9.08	0.31	1.97	1.34	0.57	AAA584.CD3.location-b.X8.Y19.tile.tissue.png	292	1	2000	292	0a9ec18b55b2d597aba8484354839c54	0	0	0	0	0	0	0	0	0	0	0	0	0	/home/dhl_ec/bnelissen/Slides/CD3_manuscript/CD3_slides/AAA584.CD3.location-b/AAA584.CD3.location-b.run1	255	0.7	0.06	0.7	0.06	-8.73488142586	-12.1897111093	0.846026210226	0.170703546875
0.0	1168457.0	0.0	7356.0	1168457.0	4000000.0	0.0	4.0	1.25	1.37	1.02	0.04	5.87	0.48	0.77	0.150000000001	6.4	0.17	1.96	1.34	0.470000000001	AAA584.CD3.location-b.X8.Y2.tile.tissue.png	293	1	2000	293	1aaf67711fbab870285c10491d03570a	0	0	0	0	0	0	0	0	0	0	0	0	0	/home/dhl_ec/bnelissen/Slides/CD3_manuscript/CD3_slides/AAA584.CD3.location-b/AAA584.CD3.location-b.run1	255	0.7	0.06	0.7	0.06	-7.71267419242	-12.1488423967	0.686943428979	0.0661013476563
1923.0	3762788.0	1061.0	7996.0	3762788.0	4000000.0	24.0	1.0	1.8	1.56	1.1	0.04	5.81	0.5	0.740000000001	0.0600000000004	8.31	0.320000000001	1.94	1.35	0.579999999999	AAA584.CD3.location-b.X8.Y20.tile.tissue.png	294	1	2000	294	ddc4a3362b7d826613e004b8c666fc9c	0	0	0	0	0	0	0	0	0	0	0	0	0	/home/dhl_ec/bnelissen/Slides/CD3_manuscript/CD3_slides/AAA584.CD3.location-b/AAA584.CD3.location-b.run1	255	0.7	0.06	0.7	0.06	-8.06697565389	-11.0462468528	0.359118843134	0.041630361084
0.0	382194.0	0.0	4210.0	382194.0	4000000.0	0.0	3.0	1.35	1.66	1.03	0.04	5.9	0.33	0.66	0.2	5.94	0.13	2.16	1.34	0.490000000001	AAA584.CD3.location-b.X8.Y21.tile.tissue.png	295	1	2000	295	22cbbe1277501ccd6a5f9363f67daee1	0	0	0	0	0	0	0	0	0	0	0	0	0	/home/dhl_ec/bnelissen/Slides/CD3_manuscript/CD3_slides/AAA584.CD3.location-b/AAA584.CD3.location-b.run1	255	0.7	0.06	0.7	0.06	-7.69172899334	-10.7829802605	0.374405886659	0.0566277719727
0.0	0.0	0.0	0.0	0.0	3514000.0	0.0	0.0	1.09	1.28	0.969999999999	0.04	5.02	0.24	0.64	0.17	3.52	0.0999999999995	1.55	1.18	0.42	AAA584.CD3.location-b.X8.Y22.tile.tissue.png	296	1	2000	296	10cfbf8922201932dac9cb7ac7cc839f	0	0	0	0	0	0	0	0	0	0	0	0	0	/home/dhl_ec/bnelissen/Slides/CD3_manuscript/CD3_slides/AAA584.CD3.location-b/AAA584.CD3.location-b.run1	255	1.0	0.06	1.0	0.06	0.0	-12.3608097476	0.0	4.14821269331
0.0	0.0	0.0	0.0	0.0	4000000.0	0.0	0.0	1.06	1.17	1.04	0.04	5.71	0.259999999999	0.63	0.2	4.03	0.33	2.12	1.38	0.469999999999	AAA584.CD3.location-b.X8.Y3.tile.tissue.png	297	1	2000	297	c8dc0c6131a43013ea0b51af85f91e71	0	0	0	0	0	0	0	0	0	0	0	0	0	/home/dhl_ec/bnelissen/Slides/CD3_manuscript/CD3_slides/AAA584.CD3.location-b/AAA584.CD3.location-b.run1	255	1.0	0.06	1.0	0.06	0.0	-12.3344782269	0.0	0.0360598137789
0.0	0.0	0.0	0.0	0.0	4000000.0	0.0	0.0	1.23	1.29	1.0	0.04	6.03	0.26	0.63	0.19	4.0	0.110000000001	1.76	1.43	0.660000000001	AAA584.CD3.location-b.X8.Y4.tile.tissue.png	298	1	2000	298	c6bf0843b17589ca11939a750087e0a5	0	0	0	0	0	0	0	0	0	0	0	0	0	/home/dhl_ec/bnelissen/Slides/CD3_manuscript/CD3_slides/AAA584.CD3.location-b/AAA584.CD3.location-b.run1	255	1.0	0.06	1.0	0.06	0.0	-12.467745674	0.0	0.043152282959
415.0	412697.0	232.0	5873.0	412697.0	4000000.0	6.0	3.0	0.99	1.22	1.06	0.0500000000002	5.89	0.330000000001	0.64	0.18	6.09	0.2	1.9	1.38	0.56	AAA584.CD3.location-b.X8.Y5.tile.tissue.png	299	1	2000	299	383fe13338ae1cd9e3aefcb564e7f604	0	0	0	0	0	0	0	0	0	0	0	0	0	/home/dhl_ec/bnelissen/Slides/CD3_manuscript/CD3_slides/AAA584.CD3.location-b/AAA584.CD3.location-b.run1	255	0.7	0.06	0.7	0.06	-9.27610399643	-12.1920700357	2.33756700728	0.063359046875
284.0	581676.0	133.0	6163.0	581676.0	4000000.0	3.0	4.0	1.2	1.38	1.03	0.04	6.17	0.330000000001	0.64	0.17	6.05	0.2	1.91	1.38	0.64	AAA584.CD3.location-b.X8.Y6.tile.tissue.png	300	1	2000	300	a70f681e77759145b0cf1a9872d01cd1	0	0	0	0	0	0	0	0	0	0	0	0	0	/home/dhl_ec/bnelissen/Slides/CD3_manuscript/CD3_slides/AAA584.CD3.location-b/AAA584.CD3.location-b.run1	255	0.7	0.06	0.7	0.06	-8.6305914669	-11.8393959763	0.799777465208	0.0780609335938
0.0	10839.0	0.0	1177.0	10839.0	4000000.0	0.0	5.0	1.2	1.28	1.04	0.0500000000002	5.91	0.32	0.67	0.2	5.5	0.12	1.84	1.35	0.59	AAA584.CD3.location-b.X8.Y7.tile.tissue.png	301	1	2000	301	4b4700b449947e97cefd886863167ba0	0	0	0	0	0	0	0	0	0	0	0	0	0	/home/dhl_ec/bnelissen/Slides/CD3_manuscript/CD3_slides/AAA584.CD3.location-b/AAA584.CD3.location-b.run1	255	0.7	0.06	0.7	0.06	-7.82360257912	-10.9616251661	1.9223256721	3.17802483679
367.0	1956143.0	212.0	9186.0	1956143.0	4000000.0	5.0	3.0	1.43	1.5	1.29	0.04	5.96	0.48	0.72	0.21	7.4	0.25	2.66	1.36	0.549999999999	AAA584.CD3.location-b.X9.Y0.tile.tissue.png	302	1	2000	302	695d67a04e3f0ea3acf16f8f63dc7c40	0	0	0	0	0	0	0	0	0	0	0	0	0	/home/dhl_ec/bnelissen/Slides/CD3_manuscript/CD3_slides/AAA584.CD3.location-b/AAA584.CD3.location-b.run1	255	0.7	0.06	0.7	0.06	-8.20068641715	-11.614785852	0.69308795396	2.0448496875
542.0	3042078.0	276.0	11750.0	3042078.0	4000000.0	6.0	1.0	1.37	2.15	1.01	0.04	8.09	0.33	0.66	0.0900000000001	7.72	0.28	1.95	1.35	0.56	AAA584.CD3.location-b.X9.Y1.tile.tissue.png	303	1	2000	303	0e47d32d6e083101a7964a8628f20e55	0	0	0	0	0	0	0	0	0	0	0	0	0	/home/dhl_ec/bnelissen/Slides/CD3_manuscript/CD3_slides/AAA584.CD3.location-b/AAA584.CD3.location-b.run1	255	0.7	0.06	0.7	0.06	-8.82942525365	-11.4800755133	1.11304861388	0.135990273438
0.0	0.0	0.0	0.0	0.0	4000000.0	0.0	0.0	1.24	1.43	1.04	0.04	5.52	0.27	0.73	0.2	4.06	0.12	1.8	1.38	0.48	AAA584.CD3.location-b.X9.Y12.tile.tissue.png	304	1	2000	304	afef7bf1f8c4a523ecb59b84b8f1a7d4	0	0	0	0	0	0	0	0	0	0	0	0	0	/home/dhl_ec/bnelissen/Slides/CD3_manuscript/CD3_slides/AAA584.CD3.location-b/AAA584.CD3.location-b.run1	255	1.0	0.06	1.0	0.06	0.0	-9.91329465427	0.0	10.9660680014
106.0	9139.0	46.0	602.0	9139.0	4000000.0	1.0	2.0	1.15	1.75	1.13	0.04	6.03	0.33	0.64	0.200000000001	5.81	0.2	1.87	1.35	0.55	AAA584.CD3.location-b.X9.Y13.tile.tissue.png	305	1	2000	305	ee9e6a1ae92a31116df34d042562dde5	0	0	0	0	0	0	0	0	0	0	0	0	0	/home/dhl_ec/bnelissen/Slides/CD3_manuscript/CD3_slides/AAA584.CD3.location-b/AAA584.CD3.location-b.run1	255	0.7	0.06	0.7	0.06	-8.82548841414	-12.3234338959	1.6207798006	0.0476442483521
494.0	4729.0	129.0	316.0	4729.0	4000000.0	1.0	1.0	1.21	1.03	1.24	0.04	6.01	0.32	0.65	0.2	5.84	0.19	1.84	1.37	0.52	AAA584.CD3.location-b.X9.Y14.tile.tissue.png	306	1	2000	306	64ced71ec48b153ae7d5e4dc9f537fd5	0	0	0	0	0	0	0	0	0	0	0	0	0	/home/dhl_ec/bnelissen/Slides/CD3_manuscript/CD3_slides/AAA584.CD3.location-b/AAA584.CD3.location-b.run1	255	0.7	0.06	0.7	0.06	-9.57425743203	-12.4796572524	2.60710105656	0.0587956879883
236.0	5382.0	74.0	452.0	5382.0	4000000.0	2.0	2.0	1.12	1.34	1.0	0.04	5.7	0.32	0.639999999999	0.19	6.07	0.200000000001	1.83	1.35	0.56	AAA584.CD3.location-b.X9.Y15.tile.tissue.png	307	1	2000	307	52153800dab312c94c719dde0e424c95	0	0	0	0	0	0	0	0	0	0	0	0	0	/home/dhl_ec/bnelissen/Slides/CD3_manuscript/CD3_slides/AAA584.CD3.location-b/AAA584.CD3.location-b.run1	255	0.7	0.06	0.7	0.06	-7.87799329537	-12.0135200536	1.52713321121	0.0929741998291
0.0	2053.0	0.0	208.0	2053.0	4000000.0	0.0	1.0	1.13	1.84	1.1	0.0499999999993	5.59	0.34	0.640000000001	0.18	5.01	0.12	1.81	1.37	0.639999999999	AAA584.CD3.location-b.X9.Y16.tile.tissue.png	308	1	2000	308	7b3ce40701c135ad8a30793aef0a788c	0	0	0	0	0	0	0	0	0	0	0	0	0	/home/dhl_ec/bnelissen/Slides/CD3_manuscript/CD3_slides/AAA584.CD3.location-b/AAA584.CD3.location-b.run1	255	0.7	0.06	0.7	0.06	0.0	-12.226747195	1.20403389761	0.0753259179459
0.0	0.0	0.0	0.0	0.0	4000000.0	0.0	0.0	2.15	1.44	1.1	0.04	6.13	0.27	0.64	0.19	4.08	0.110000000001	1.78	1.36	0.56	AAA584.CD3.location-b.X9.Y17.tile.tissue.png	309	1	2000	309	e5350faeca62920e54e4ef14eaf13977	0	0	0	0	0	0	0	0	0	0	0	0	0	/home/dhl_ec/bnelissen/Slides/CD3_manuscript/CD3_slides/AAA584.CD3.location-b/AAA584.CD3.location-b.run1	255	1.0	0.06	1.0	0.06	0.0	-11.4046488315	0.0	0.0794230847228
5246.0	186028.0	2062.0	10001.0	186028.0	4000000.0	44.0	11.0	1.24	1.15	1.03	0.04	6.59	0.33	0.64	0.19	5.98	0.19	2.32	1.38	0.72	AAA584.CD3.location-b.X9.Y18.tile.tissue.png	310	1	2000	310	e6418dbefe6c71c7bea32edd924dada5	0	0	0	0	0	0	0	0	0	0	0	0	0	/home/dhl_ec/bnelissen/Slides/CD3_manuscript/CD3_slides/AAA584.CD3.location-b/AAA584.CD3.location-b.run1	255	0.7	0.06	0.7	0.06	-9.89272694639	-12.4890845455	3.5398630221	0.116664271484
12287.0	1939876.0	5334.0	47888.0	1939876.0	4000000.0	118.0	46.0	1.33	1.21	1.03	0.04	6.9	0.37	0.67	0.139999999999	7.6	0.25	2.07	1.36	0.74	AAA584.CD3.location-b.X9.Y19.tile.tissue.png	311	1	2000	311	b473e483cafd0101f83a8aa6d83d1ac4	0	0	0	0	0	0	0	0	0	0	0	0	0	/home/dhl_ec/bnelissen/Slides/CD3_manuscript/CD3_slides/AAA584.CD3.location-b/AAA584.CD3.location-b.run1	255	0.7	0.06	0.7	0.06	-9.47599049345	-12.4848020045	2.24074201959	0.26961084375
4591.0	3185238.0	1886.0	13623.0	3185238.0	4000000.0	37.0	5.0	1.6	1.23	1.03	0.0500000000002	6.58	0.339999999999	0.650000000001	0.0799999999999	8.41	0.320000000001	1.99	1.38	0.55	AAA584.CD3.location-b.X9.Y2.tile.tissue.png	312	1	2000	312	1d4161365b4d2feaa626c573a780b67b	0	0	0	0	0	0	0	0	0	0	0	0	0	/home/dhl_ec/bnelissen/Slides/CD3_manuscript/CD3_slides/AAA584.CD3.location-b/AAA584.CD3.location-b.run1	255	0.7	0.06	0.7	0.06	-8.48668348588	-11.6524629931	0.671836843353	0.114509941406
585.0	4000000.0	316.0	7996.0	4000000.0	4000000.0	8.0	1.0	1.39	1.18	1.03	0.04	6.72	0.26	0.639999999999	0.04	8.4	0.33	1.91	1.35	0.610000000001	AAA584.CD3.location-b.X9.Y20.tile.tissue.png	313	1	2000	313	bab1efa548f371696c37507e9a516fc6	0	0	0	0	0	0	0	0	0	0	0	0	0	/home/dhl_ec/bnelissen/Slides/CD3_manuscript/CD3_slides/AAA584.CD3.location-b/AAA584.CD3.location-b.run1	255	0.7	0.06	0.7	0.06	-8.77638960549	-12.0105722808	0.353927625516	0.0644841092186
2640.0	2339666.0	1304.0	7654.0	2339666.0	4000000.0	33.0	1.0	1.46	1.38	1.04	0.0500000000002	6.03	0.34	0.67	0.11	7.49	0.27	2.2	1.58	0.61	AAA584.CD3.location-b.X9.Y21.tile.tissue.png	314	1	2000	314	ff2d5fbcc535cddd75bb38460e6953a7	0	0	0	0	0	0	0	0	0	0	0	0	0	/home/dhl_ec/bnelissen/Slides/CD3_manuscript/CD3_slides/AAA584.CD3.location-b/AAA584.CD3.location-b.run1	255	0.7	0.06	0.7	0.06	-8.308512011	-11.1865311838	0.456581703351	0.05675490625
0.0	0.0	0.0	0.0	0.0	3514000.0	0.0	0.0	0.929999999999	1.13	0.99	0.04	5.19	0.23	0.619999999999	0.16	3.5	0.0999999999995	1.57	1.19	0.440000000001	AAA584.CD3.location-b.X9.Y22.tile.tissue.png	315	1	2000	315	e5c2a55cb703a394ee29d6468127b584	0	0	0	0	0	0	0	0	0	0	0	0	0	/home/dhl_ec/bnelissen/Slides/CD3_manuscript/CD3_slides/AAA584.CD3.location-b/AAA584.CD3.location-b.run1	255	1.0	0.06	1.0	0.06	0.0	-11.3209863024	0.0	7.82084764434
1242.0	2451475.0	565.0	9330.0	2451475.0	4000000.0	12.0	3.0	1.3	1.17	1.06	0.04	8.1	0.33	0.639999999999	0.0999999999995	7.17	0.27	1.93	1.35	0.690000000001	AAA584.CD3.location-b.X9.Y3.tile.tissue.png	316	1	2000	316	232401e0f05f899363612d2862970bca	0	0	0	0	0	0	0	0	0	0	0	0	0	/home/dhl_ec/bnelissen/Slides/CD3_manuscript/CD3_slides/AAA584.CD3.location-b/AAA584.CD3.location-b.run1	255	0.7	0.06	0.7	0.06	-7.93545057613	-11.674539503	0.595188764338	0.0874816386719
1149.0	70914.0	507.0	2996.0	70914.0	4000000.0	10.0	5.0	1.04	1.28	1.04	0.04	5.78	0.33	0.63	0.18	5.89	0.19	1.87	1.35	0.539999999999	AAA584.CD3.location-b.X9.Y4.tile.tissue.png	317	1	2000	317	24f8272fdd0fb463c35645644f97733e	0	0	0	0	0	0	0	0	0	0	0	0	0	/home/dhl_ec/bnelissen/Slides/CD3_manuscript/CD3_slides/AAA584.CD3.location-b/AAA584.CD3.location-b.run1	255	0.7	0.06	0.7	0.06	-9.02153038769	-12.3776785653	2.07820856002	0.0406751689453
0.0	8476.0	0.0	552.0	8476.0	4000000.0	0.0	1.0	1.17	1.33	1.01	0.0299999999997	6.28	0.34	0.65	0.19	5.47	0.13	2.28	1.35	0.570000000001	AAA584.CD3.location-b.X9.Y5.tile.tissue.png	318	1	2000	318	ef2d6fff5b80690ea178e7c284a18573	0	0	0	0	0	0	0	0	0	0	0	0	0	/home/dhl_ec/bnelissen/Slides/CD3_manuscript/CD3_slides/AAA584.CD3.location-b/AAA584.CD3.location-b.run1	255	0.7	0.06	0.7	0.06	0.0	-12.7074206771	1.59339375516	0.0332304346313
0.0	4153.0	0.0	428.0	4153.0	4000000.0	0.0	2.0	1.01	1.14	1.07	0.04	6.21	0.33	0.629999999999	0.2	5.42	0.13	1.85	1.38	0.489999999999	AAA584.CD3.location-b.X9.Y6.tile.tissue.png	319	1	2000	319	321b854d93ef322018b7d53f1bde1e88	0	0	0	0	0	0	0	0	0	0	0	0	0	/home/dhl_ec/bnelissen/Slides/CD3_manuscript/CD3_slides/AAA584.CD3.location-b/AAA584.CD3.location-b.run1	255	0.7	0.06	0.7	0.06	-8.20780966599	-12.3725597404	0.980839777611	0.0435504003906
0.0	0.0	0.0	0.0	0.0	4000000.0	0.0	0.0	1.16	0.900000000001	1.04	0.0500000000002	5.9	0.27	0.73	0.18	4.11	0.12	1.77	1.35	0.52	AAA584.CD3.location-b.X9.Y7.tile.tissue.png	320	1	2000	320	7862d760dd22710ee7c0eb77ff91a0b7	0	0	0	0	0	0	0	0	0	0	0	0	0	/home/dhl_ec/bnelissen/Slides/CD3_manuscript/CD3_slides/AAA584.CD3.location-b/AAA584.CD3.location-b.run1	255	1.0	0.06	1.0	0.06	0.0	-11.0723370178	0.0	10.1169584586
[truncated: 2 more columns]
