# Supplementary material for: SlideToolkit: An Assistive Toolset for the Histological Quantification of Whole Slide Images
Source: PLoS One. 2014 Nov 5;9(11):e110289. doi: 10.1371/journal.pone.0110289 (PMC4220929; doi:10.1371/journal.pone.0110289)
Supplement: RawData S1 — ICC and BlandAltman plot - measurements and r-script.zip. Measurements of Run1 and Run2, including the code for the calculation of the intraclass correlation coefficient (ICC) and the code for the Bland and Altman plot. (ZIP) [file pone.0110289.s003.zip › cellprofiler.measurements/run1.4171234642b47a93078e8215dddf06f2.DefaultOUT_Image.csv]

AreaOccupied_AreaOccupied_DAB_Nuclei	AreaOccupied_AreaOccupied_Tissue	AreaOccupied_Perimeter_DAB_Nuclei	AreaOccupied_Perimeter_Tissue	AreaOccupied_TotalArea_DAB_Nuclei	AreaOccupied_TotalArea_Tissue	Count_DAB_Nuclei	Count_Tissue	ExecutionTime_01LoadImages	ExecutionTime_02ColorToGray	ExecutionTime_03Smooth	ExecutionTime_04ImageMath	ExecutionTime_05IdentifyPrimaryObjects	ExecutionTime_06MeasureImageAreaOccupied	ExecutionTime_07UnmixColors	ExecutionTime_08MaskImage	ExecutionTime_09IdentifyPrimaryObjects	ExecutionTime_10MeasureImageAreaOccupied	ExecutionTime_11OverlayOutlines	ExecutionTime_12OverlayOutlines	ExecutionTime_13SaveImages	FileName_Original	Group_Index	Group_Number	Height_Original	ImageNumber	MD5Digest_Original	ModuleError_01LoadImages	ModuleError_02ColorToGray	ModuleError_03Smooth	ModuleError_04ImageMath	ModuleError_05IdentifyPrimaryObjects	ModuleError_06MeasureImageAreaOccupied	ModuleError_07UnmixColors	ModuleError_08MaskImage	ModuleError_09IdentifyPrimaryObjects	ModuleError_10MeasureImageAreaOccupied	ModuleError_11OverlayOutlines	ModuleError_12OverlayOutlines	ModuleError_13SaveImages	PathName_Original	Scaling_Original	Threshold_FinalThreshold_DAB_Nuclei	Threshold_FinalThreshold_Tissue	Threshold_OrigThreshold_DAB_Nuclei	Threshold_OrigThreshold_Tissue	Threshold_SumOfEntropies_DAB_Nuclei	Threshold_SumOfEntropies_Tissue	Threshold_WeightedVariance_DAB_Nuclei	Threshold_WeightedVariance_Tissue
0.0	115892.0	0.0	5289.0	115892.0	4000000.0	0.0	6.0	4.47	2.33	1.15	0.06	7.25	0.37	0.78	0.21	6.45	0.14	2.13	1.52	1.46	AAA563.CD3.X10.Y0.tile.tissue.png	1	1	2000	1	8b6a8f49a98ceca8d540698c4b347107	0	0	0	0	0	0	0	0	0	0	0	0	0	/home/dhl_ec/bnelissen/Slides/CD3_manuscript/CD3_slides/AAA563.CD3/AAA563.CD3.run1	255	0.7	0.06	0.7	0.06	-8.65382991293	-11.8756069144	2.91063988942	3.04432655957
2549.0	1434839.0	1042.0	13469.0	1434839.0	4000000.0	18.0	2.0	2.8	1.87	1.15	0.06	7.34	0.39	0.73	0.22	7.68	0.36	2.27	1.52	0.87	AAA563.CD3.X10.Y1.tile.tissue.png	2	1	2000	2	d98c6296112bb1be878f7c578d510bbd	0	0	0	0	0	0	0	0	0	0	0	0	0	/home/dhl_ec/bnelissen/Slides/CD3_manuscript/CD3_slides/AAA563.CD3/AAA563.CD3.run1	255	0.7	0.06	0.7	0.06	-8.97236409918	-11.0674823064	1.75293661959	0.246390289062
19799.0	998945.0	8355.0	14659.0	998945.0	4000000.0	172.0	9.0	1.34	2.02	1.18	0.05	6.95	0.37	0.73	0.18	7.5	0.25	2.27	1.52	0.69	AAA563.CD3.X10.Y10.tile.tissue.png	3	1	2000	3	4a513e9d98ecbea5a94b351e3ebb6984	0	0	0	0	0	0	0	0	0	0	0	0	0	/home/dhl_ec/bnelissen/Slides/CD3_manuscript/CD3_slides/AAA563.CD3/AAA563.CD3.run1	255	0.7	0.06	0.7	0.06	-9.02863250023	-11.4008973634	1.54388589305	0.269991171875
70272.0	2949758.0	26976.0	23567.0	2949758.0	4000000.0	509.0	8.0	1.11	1.28	1.21	0.05	8.37	0.54	0.74	0.1	9.56	0.48	2.37	1.55	0.49	AAA563.CD3.X10.Y11.tile.tissue.png	4	1	2000	4	6ad3fcf4b471f5c4b971d2d06255587f	0	0	0	0	0	0	0	0	0	0	0	0	0	/home/dhl_ec/bnelissen/Slides/CD3_manuscript/CD3_slides/AAA563.CD3/AAA563.CD3.run1	255	0.7	0.06	0.7	0.06	-9.19459518939	-11.9199827323	1.94022439805	0.35145396875
81046.0	886053.0	29024.0	9575.0	886053.0	4000000.0	532.0	7.0	1.15	1.66	1.11	0.06	7.06	0.48	0.74	0.18	7.93	0.27	2.45	1.52	0.52	AAA563.CD3.X10.Y12.tile.tissue.png	5	1	2000	5	e3dbccd66d76b22359428353b8eaafb6	0	0	0	0	0	0	0	0	0	0	0	0	0	/home/dhl_ec/bnelissen/Slides/CD3_manuscript/CD3_slides/AAA563.CD3/AAA563.CD3.run1	255	0.7	0.06	0.7	0.06	-9.2692097544	-11.7052093983	2.10810655439	0.6377966875
0.0	0.0	0.0	0.0	0.0	4000000.0	0.0	0.0	1.92	2.0	1.16	0.05	6.31	0.29	0.81	0.22	4.58	0.13	2.02	1.66	0.41	AAA563.CD3.X10.Y13.tile.tissue.png	6	1	2000	6	6efb4f713c7792917de74710b8a8183f	0	0	0	0	0	0	0	0	0	0	0	0	0	/home/dhl_ec/bnelissen/Slides/CD3_manuscript/CD3_slides/AAA563.CD3/AAA563.CD3.run1	255	1.0	0.06	1.0	0.06	0.0	-11.0006057147	0.0	6.81894713174
975.0	1230093.0	289.0	11903.0	1230093.0	4000000.0	6.0	3.0	2.44	2.0	1.22	0.04	7.01	0.48	0.74	0.17	7.49	0.26	2.26	1.54	0.46	AAA563.CD3.X10.Y14.tile.tissue.png	7	1	2000	7	6f2257ad03d79cac4db6c0f1d2b1b494	0	0	0	0	0	0	0	0	0	0	0	0	0	/home/dhl_ec/bnelissen/Slides/CD3_manuscript/CD3_slides/AAA563.CD3/AAA563.CD3.run1	255	0.7	0.06	0.7	0.06	-8.75130944772	-10.9088354372	1.34199266113	0.289677070313
0.0	679486.0	0.0	15820.0	679486.0	4000000.0	0.0	8.0	4.06	2.33	1.19	0.09	7.31	0.4	0.78	0.28	6.47	0.16	2.23	1.53	0.44	AAA563.CD3.X10.Y15.tile.tissue.png	8	1	2000	8	b9feb596be0e2641fb3958f38600117c	0	0	0	0	0	0	0	0	0	0	0	0	0	/home/dhl_ec/bnelissen/Slides/CD3_manuscript/CD3_slides/AAA563.CD3/AAA563.CD3.run1	255	0.7	0.06	0.7	0.06	0.0	-11.8464417739	2.27407463141	1.8200925625
904.0	1002615.0	422.0	6893.0	1002615.0	4000000.0	8.0	3.0	2.66	2.34	1.16	0.06	7.24	0.37	0.8	0.18	7.38	0.26	2.23	1.53	0.47	AAA563.CD3.X10.Y2.tile.tissue.png	9	1	2000	9	b3edf8366ce4fc5814a270302937d2e2	0	0	0	0	0	0	0	0	0	0	0	0	0	/home/dhl_ec/bnelissen/Slides/CD3_manuscript/CD3_slides/AAA563.CD3/AAA563.CD3.run1	255	0.7	0.06	0.7	0.06	-7.9785455864	-10.9748622632	0.742196556417	1.48805895312
0.0	15563.0	0.0	1406.0	15563.0	4000000.0	0.0	5.0	2.64	1.95	1.15	0.06	6.9	0.38	0.86	0.21	5.89	0.14	2.12	1.55	0.48	AAA563.CD3.X10.Y3.tile.tissue.png	10	1	2000	10	c0bf50421c78438a995303cb2fdf636e	0	0	0	0	0	0	0	0	0	0	0	0	0	/home/dhl_ec/bnelissen/Slides/CD3_manuscript/CD3_slides/AAA563.CD3/AAA563.CD3.run1	255	0.7	0.06	0.7	0.06	0.0	-12.0149831893	0.921867846615	7.88492247144
0.0	0.0	0.0	0.0	0.0	4000000.0	0.0	0.0	0.77	1.45	1.26	0.06	6.58	0.39	0.91	0.22	4.87	0.13	2.05	1.59	0.63	AAA563.CD3.X10.Y4.tile.tissue.png	11	1	2000	11	4e3c27fb09f2e7f538f9e2589c854f1d	0	0	0	0	0	0	0	0	0	0	0	0	0	/home/dhl_ec/bnelissen/Slides/CD3_manuscript/CD3_slides/AAA563.CD3/AAA563.CD3.run1	255	1.0	0.06	1.0	0.06	0.0	-11.4323224857	0.0	2.43858399705
8069.0	341867.0	2988.0	10386.0	341867.0	4000000.0	54.0	13.0	2.62	2.38	1.44	0.06	7.49	0.39	0.79	0.21	7.18	0.23	2.42	1.56	0.43	AAA563.CD3.X10.Y9.tile.tissue.png	12	1	2000	12	21e0989869c40d62e556a7e88ffaadb4	0	0	0	0	0	0	0	0	0	0	0	0	0	/home/dhl_ec/bnelissen/Slides/CD3_manuscript/CD3_slides/AAA563.CD3/AAA563.CD3.run1	255	0.7	0.06	0.7	0.06	-9.41302733647	-12.3916993943	1.88207033921	2.22708216797
1769.0	260218.0	578.0	8741.0	260218.0	4000000.0	9.0	13.0	2.49	1.62	1.18	0.07	7.12	0.39	0.78	0.2	7.01	0.22	2.22	1.55	0.39	AAA563.CD3.X11.Y0.tile.tissue.png	13	1	2000	13	d1b877a91661e42e4cdf7560eaad94c7	0	0	0	0	0	0	0	0	0	0	0	0	0	/home/dhl_ec/bnelissen/Slides/CD3_manuscript/CD3_slides/AAA563.CD3/AAA563.CD3.run1	255	0.7	0.06	0.7	0.06	-9.5021450306	-11.9494298558	3.27169203536	1.42385424805
0.0	0.0	0.0	0.0	0.0	4000000.0	0.0	0.0	0.76	1.01	1.21	0.06	5.84	0.28	0.81	0.21	4.5	0.12	1.97	1.49	0.35	AAA563.CD3.X11.Y1.tile.tissue.png	14	1	2000	14	55c4bdc472984d9ea65342a14b52a71f	0	0	0	0	0	0	0	0	0	0	0	0	0	/home/dhl_ec/bnelissen/Slides/CD3_manuscript/CD3_slides/AAA563.CD3/AAA563.CD3.run1	255	1.0	0.06	1.0	0.06	0.0	0.0	0.0	10.317157
1708.0	165855.0	624.0	5215.0	165855.0	4000000.0	10.0	7.0	0.75	1.14	1.17	0.05	6.87	0.37	0.77	0.21	6.93	0.22	2.12	1.54	0.38	AAA563.CD3.X11.Y10.tile.tissue.png	15	1	2000	15	003928cf501a9c80a42e454ffc7ae417	0	0	0	0	0	0	0	0	0	0	0	0	0	/home/dhl_ec/bnelissen/Slides/CD3_manuscript/CD3_slides/AAA563.CD3/AAA563.CD3.run1	255	0.7	0.06	0.7	0.06	-9.10904967068	-11.0413766598	2.57603558236	0.559128428711
49034.0	2381759.0	17879.0	13815.0	2381759.0	4000000.0	342.0	2.0	1.1	2.07	1.15	0.05	7.06	0.39	0.75	0.12	9.36	0.32	2.27	1.53	0.48	AAA563.CD3.X11.Y11.tile.tissue.png	16	1	2000	16	af05bcdee97d7353cb433e412c02a495	0	0	0	0	0	0	0	0	0	0	0	0	0	/home/dhl_ec/bnelissen/Slides/CD3_manuscript/CD3_slides/AAA563.CD3/AAA563.CD3.run1	255	0.7	0.06	0.7	0.06	-9.08397085511	-11.8061379161	1.3620762603	0.356719234375
67228.0	2131024.0	23936.0	14467.0	2131024.0	4000000.0	468.0	9.0	2.77	2.12	1.14	0.05	7.23	0.38	0.74	0.13	9.19	0.32	2.23	1.55	0.44	AAA563.CD3.X11.Y12.tile.tissue.png	17	1	2000	17	01486cccea297ecfb7eed471b9b7374c	0	0	0	0	0	0	0	0	0	0	0	0	0	/home/dhl_ec/bnelissen/Slides/CD3_manuscript/CD3_slides/AAA563.CD3/AAA563.CD3.run1	255	0.7	0.06	0.7	0.06	-9.01608365855	-12.4536049747	1.48451391058	0.374595554687
1286.0	35422.0	433.0	2942.0	35422.0	4000000.0	8.0	9.0	0.94	2.14	1.14	0.05	6.93	0.36	0.74	0.23	6.75	0.21	2.12	1.57	0.77	AAA563.CD3.X11.Y13.tile.tissue.png	18	1	2000	18	0b986858021fc76837eb21491b4d3468	0	0	0	0	0	0	0	0	0	0	0	0	0	/home/dhl_ec/bnelissen/Slides/CD3_manuscript/CD3_slides/AAA563.CD3/AAA563.CD3.run1	255	0.7	0.06	0.7	0.06	-9.54832701687	-11.8435886733	3.60756994377	0.213560905273
505.0	2949671.0	247.0	18091.0	2949671.0	4000000.0	7.0	17.0	1.74	2.27	1.13	0.05	6.84	0.39	0.75	0.1	9.17	0.33	2.27	1.54	0.62	AAA563.CD3.X11.Y14.tile.tissue.png	19	1	2000	19	b26acae3f8a2e09d719522050cda63be	0	0	0	0	0	0	0	0	0	0	0	0	0	/home/dhl_ec/bnelissen/Slides/CD3_manuscript/CD3_slides/AAA563.CD3/AAA563.CD3.run1	255	0.7	0.06	0.7	0.06	-8.79182733773	-11.0973271761	1.44194832996	0.265548695313
140.0	1700117.0	60.0	8851.0	1700117.0	4000000.0	1.0	3.0	0.9	1.77	1.14	0.06	7.11	0.37	0.76	0.14	8.17	0.28	2.17	1.53	0.55	AAA563.CD3.X11.Y15.tile.tissue.png	20	1	2000	20	a2d6391ea35da7bc5f6bce6537894e49	0	0	0	0	0	0	0	0	0	0	0	0	0	/home/dhl_ec/bnelissen/Slides/CD3_manuscript/CD3_slides/AAA563.CD3/AAA563.CD3.run1	255	0.7	0.06	0.7	0.06	-8.5736257965	-11.1886559045	1.76439721526	0.945904816406
0.0	0.0	0.0	0.0	0.0	4000000.0	0.0	0.0	1.0	0.94	1.17	0.0599999999999	5.76	0.3	0.91	0.22	5.04	0.12	2.0	1.49	0.49	AAA563.CD3.X11.Y6.tile.tissue.png	21	1	2000	21	cbcba6587ef4bc7c50835fc17657f6d7	0	0	0	0	0	0	0	0	0	0	0	0	0	/home/dhl_ec/bnelissen/Slides/CD3_manuscript/CD3_slides/AAA563.CD3/AAA563.CD3.run1	255	1.0	0.06	1.0	0.06	0.0	0.0	0.0	2.554483
2142.0	142691.0	699.0	5511.0	142691.0	4000000.0	11.0	7.0	0.94	2.03	1.09	0.0600000000001	6.82	0.37	0.82	0.21	6.61	0.21	2.29	1.54	0.51	AAA563.CD3.X11.Y7.tile.tissue.png	22	1	2000	22	3c04e7e93547a4fa7831818f5a9123af	0	0	0	0	0	0	0	0	0	0	0	0	0	/home/dhl_ec/bnelissen/Slides/CD3_manuscript/CD3_slides/AAA563.CD3/AAA563.CD3.run1	255	0.7	0.06	0.7	0.06	-9.02394669271	-12.645231521	2.59590719109	2.20057579102
9951.0	524147.0	3741.0	12616.0	524147.0	4000000.0	74.0	10.0	0.86	1.5	1.17	0.0599999999999	7.2	0.38	0.8	0.21	7.54	0.23	2.32	1.55	0.65	AAA563.CD3.X11.Y8.tile.tissue.png	23	1	2000	23	e136328865b1b194b2154b3be72417b9	0	0	0	0	0	0	0	0	0	0	0	0	0	/home/dhl_ec/bnelissen/Slides/CD3_manuscript/CD3_slides/AAA563.CD3/AAA563.CD3.run1	255	0.7	0.06	0.7	0.06	-9.31621119465	-12.0483068827	2.64334547336	1.118695125
1197.0	104958.0	610.0	4053.0	104958.0	4000000.0	13.0	4.0	0.86	1.94	1.28	0.0599999999999	7.3	0.37	0.76	0.21	6.9	0.22	2.17	1.53	1.06	AAA563.CD3.X11.Y9.tile.tissue.png	24	1	2000	24	234a676bbf217bf5eca1ccd0f70add17	0	0	0	0	0	0	0	0	0	0	0	0	0	/home/dhl_ec/bnelissen/Slides/CD3_manuscript/CD3_slides/AAA563.CD3/AAA563.CD3.run1	255	0.7	0.06	0.7	0.06	-9.33453415414	-12.2166294522	2.38707747321	1.832590125
0.0	7085.0	0.0	504.0	7085.0	4000000.0	0.0	1.0	2.02	2.65	1.19	0.0599999999999	6.82	0.37	0.89	0.21	5.79	0.14	2.08	1.53	0.49	AAA563.CD3.X12.Y10.tile.tissue.png	25	1	2000	25	235279d02d9ee3873b786dde6c3d370d	0	0	0	0	0	0	0	0	0	0	0	0	0	/home/dhl_ec/bnelissen/Slides/CD3_manuscript/CD3_slides/AAA563.CD3/AAA563.CD3.run1	255	0.7	0.06	0.7	0.06	0.0	-12.3691847752	2.03927490407	1.45332908649
0.0	6520.0	0.0	597.0	6520.0	4000000.0	0.0	2.0	1.56	1.46	1.15	0.0600000000001	6.93	0.37	0.86	0.21	6.69	0.21	2.43	1.53	0.63	AAA563.CD3.X12.Y11.tile.tissue.png	26	1	2000	26	92a42015ea27da4b53956079ecfd3094	0	0	0	0	0	0	0	0	0	0	0	0	0	/home/dhl_ec/bnelissen/Slides/CD3_manuscript/CD3_slides/AAA563.CD3/AAA563.CD3.run1	255	0.7	0.06	0.7	0.06	-8.96386267235	-12.5510756737	3.20389641937	2.79646946509
0.0	7176.0	0.0	544.0	7176.0	4000000.0	0.0	2.0	0.88	1.32	1.17	0.0700000000001	6.9	0.54	0.88	0.22	6.2	0.13	2.02	1.47	0.47	AAA563.CD3.X12.Y12.tile.tissue.png	27	1	2000	27	e7ddcd41762d523a458b3a0651b5a390	0	0	0	0	0	0	0	0	0	0	0	0	0	/home/dhl_ec/bnelissen/Slides/CD3_manuscript/CD3_slides/AAA563.CD3/AAA563.CD3.run1	255	0.7	0.06	0.7	0.06	-6.65446361307	-12.5394117313	1.87692481913	4.17701669775
660.0	78595.0	275.0	4180.0	78595.0	4000000.0	6.0	8.0	0.95	1.47	1.16	0.0599999999999	7.29	0.39	0.95	0.21	6.97	0.2	2.02	1.44	0.53	AAA563.CD3.X12.Y13.tile.tissue.png	28	1	2000	28	4049104f021ca3577ee63c9138f2ed1a	0	0	0	0	0	0	0	0	0	0	0	0	0	/home/dhl_ec/bnelissen/Slides/CD3_manuscript/CD3_slides/AAA563.CD3/AAA563.CD3.run1	255	0.7	0.06	0.7	0.06	-9.68457970664	-12.75178081	3.75297679987	1.72015182422
611.0	179466.0	203.0	9572.0	179466.0	4000000.0	3.0	20.0	0.83	0.9	1.1	0.0600000000001	6.66	0.36	0.73	0.21	6.85	0.21	2.04	1.43	0.56	AAA563.CD3.X12.Y14.tile.tissue.png	29	1	2000	29	3dc551597e8f699d7e2fecd193c13a05	0	0	0	0	0	0	0	0	0	0	0	0	0	/home/dhl_ec/bnelissen/Slides/CD3_manuscript/CD3_slides/AAA563.CD3/AAA563.CD3.run1	255	0.7	0.06	0.7	0.06	-9.54202471754	-11.9858018572	3.11489685074	0.888494566406
0.0	188921.0	0.0	4119.0	188921.0	4000000.0	0.0	6.0	1.07	1.42	1.11	0.0600000000001	6.98	0.36	0.79	0.22	6.31	0.14	2.11	1.49	0.99	AAA563.CD3.X12.Y15.tile.tissue.png	30	1	2000	30	3c1d1e486287d1768e0ed952be0ae992	0	0	0	0	0	0	0	0	0	0	0	0	0	/home/dhl_ec/bnelissen/Slides/CD3_manuscript/CD3_slides/AAA563.CD3/AAA563.CD3.run1	255	0.7	0.06	0.7	0.06	-8.30446389987	-12.1415525378	2.04719420763	2.8410119209
0.0	0.0	0.0	0.0	0.0	4000000.0	0.0	0.0	1.82	0.86	1.16	0.0599999999999	6.42	0.29	0.87	0.23	4.69	0.12	1.97	1.5	1.0	AAA563.CD3.X12.Y6.tile.tissue.png	31	1	2000	31	0c41dbf20542de566343109a8ea97a48	0	0	0	0	0	0	0	0	0	0	0	0	0	/home/dhl_ec/bnelissen/Slides/CD3_manuscript/CD3_slides/AAA563.CD3/AAA563.CD3.run1	255	1.0	0.06	1.0	0.06	0.0	-11.4706360174	0.0	3.62892054028
0.0	4240.0	0.0	322.0	4240.0	4000000.0	0.0	1.0	1.71	0.98	1.16	0.0599999999999	6.7	0.38	0.82	0.23	5.76	0.13	2.03	1.5	0.37	AAA563.CD3.X12.Y7.tile.tissue.png	32	1	2000	32	d0c6d3763670d9c9ff141a9c1fa182ec	0	0	0	0	0	0	0	0	0	0	0	0	0	/home/dhl_ec/bnelissen/Slides/CD3_manuscript/CD3_slides/AAA563.CD3/AAA563.CD3.run1	255	0.7	0.06	0.7	0.06	0.0	-12.4059122138	2.2445107514	4.02734172174
0.0	4458.0	0.0	499.0	4458.0	4000000.0	0.0	2.0	1.15	1.63	1.16	0.0600000000001	6.89	0.38	0.84	0.22	5.96	0.14	2.13	1.56	0.36	AAA563.CD3.X12.Y8.tile.tissue.png	33	1	2000	33	3cd777a91dd6160eb279cfb6d10de95a	0	0	0	0	0	0	0	0	0	0	0	0	0	/home/dhl_ec/bnelissen/Slides/CD3_manuscript/CD3_slides/AAA563.CD3/AAA563.CD3.run1	255	0.7	0.06	0.7	0.06	0.0	-12.1809478562	1.59948002099	4.25055505301
1397.0	186394.0	536.0	6104.0	186394.0	4000000.0	10.0	9.0	0.83	1.0	1.15	0.0600000000001	6.97	0.39	0.94	0.2	6.56	0.21	2.04	1.44	0.37	AAA563.CD3.X13.Y13.tile.tissue.png	34	1	2000	34	9c315bdada3f51b7ad39148c0f94a9c7	0	0	0	0	0	0	0	0	0	0	0	0	0	/home/dhl_ec/bnelissen/Slides/CD3_manuscript/CD3_slides/AAA563.CD3/AAA563.CD3.run1	255	0.7	0.06	0.7	0.06	-8.8343791036	-12.309640937	2.62691809577	1.39701046484
0.0	14067.0	0.0	1221.0	14067.0	4000000.0	0.0	4.0	0.91	1.31	1.09	0.0599999999999	6.55	0.35	0.74	0.21	6.12	0.13	2.0	1.46	0.36	AAA563.CD3.X13.Y14.tile.tissue.png	35	1	2000	35	85494fba0e4e5fbefa2b80142ff4514b	0	0	0	0	0	0	0	0	0	0	0	0	0	/home/dhl_ec/bnelissen/Slides/CD3_manuscript/CD3_slides/AAA563.CD3/AAA563.CD3.run1	255	0.7	0.06	0.7	0.06	-8.4974491054	-12.0731830095	4.67001802192	1.87591789307
0.0	0.0	0.0	0.0	0.0	4000000.0	0.0	0.0	0.87	1.37	1.21	0.0600000000001	5.78	0.29	0.87	0.21	5.0	0.13	2.06	1.56	0.37	AAA563.CD3.X13.Y15.tile.tissue.png	36	1	2000	36	7cb2a8ed4c2e92131944c802a3fdeb0f	0	0	0	0	0	0	0	0	0	0	0	0	0	/home/dhl_ec/bnelissen/Slides/CD3_manuscript/CD3_slides/AAA563.CD3/AAA563.CD3.run1	255	1.0	0.06	1.0	0.06	0.0	0.0	0.0	3.9806395
0.0	4088.0	0.0	398.0	4088.0	4000000.0	0.0	1.0	0.95	1.01	1.16	0.0600000000001	6.88	0.38	0.86	0.22	6.03	0.13	2.07	1.48	0.37	AAA563.CD3.X14.Y12.tile.tissue.png	37	1	2000	37	8a1d0d2b00ab13f17e1a5f01e3055b96	0	0	0	0	0	0	0	0	0	0	0	0	0	/home/dhl_ec/bnelissen/Slides/CD3_manuscript/CD3_slides/AAA563.CD3/AAA563.CD3.run1	255	0.7	0.06	0.7	0.06	0.0	-12.2472201274	2.1657533291	3.45953484848
388.0	1477939.0	216.0	22645.0	1477939.0	4000000.0	5.0	11.0	0.98	1.11	1.12	0.0500000000001	6.89	0.36	0.73	0.15	7.74	0.26	2.21	1.48	0.4	AAA563.CD3.X14.Y13.tile.tissue.png	38	1	2000	38	8efade17c6e630b7db1c465c62b69107	0	0	0	0	0	0	0	0	0	0	0	0	0	/home/dhl_ec/bnelissen/Slides/CD3_manuscript/CD3_slides/AAA563.CD3/AAA563.CD3.run1	255	0.7	0.06	0.7	0.06	-9.01227653679	-11.593435137	2.19187247916	0.367608921875
76997.0	2926060.0	24956.0	11560.0	2926060.0	4000000.0	439.0	3.0	0.87	1.18	1.12	0.05	7.15	0.36	0.74	0.1	10.24	0.32	2.14	1.45	0.38	AAA563.CD3.X14.Y14.tile.tissue.png	39	1	2000	39	8f768f907f47c7201dcbba004ee18ba8	0	0	0	0	0	0	0	0	0	0	0	0	0	/home/dhl_ec/bnelissen/Slides/CD3_manuscript/CD3_slides/AAA563.CD3/AAA563.CD3.run1	255	0.7	0.0794445039876	0.7	0.0794445039876	-8.36342069121	-12.0416915456	1.0317581385	0.445651046875
3884.0	106834.0	1564.0	3152.0	106834.0	4000000.0	24.0	2.0	0.83	1.02	1.1	0.0599999999999	7.11	0.36	0.79	0.2	6.75	0.21	2.1	1.48	0.36	AAA563.CD3.X14.Y15.tile.tissue.png	40	1	2000	40	ba206bf19550f64ac2a7135622973e13	0	0	0	0	0	0	0	0	0	0	0	0	0	/home/dhl_ec/bnelissen/Slides/CD3_manuscript/CD3_slides/AAA563.CD3/AAA563.CD3.run1	255	0.7	0.06	0.7	0.06	-9.24251946717	-12.6065389313	2.40671269371	1.57070041016
0.0	255491.0	0.0	7473.0	255491.0	4000000.0	0.0	14.0	0.72	0.91	1.1	0.0599999999999	6.58	0.36	0.75	0.19	5.94	0.14	2.09	1.62	0.39	AAA563.CD3.X15.Y12.tile.tissue.png	41	1	2000	41	d7f3664bfb0db0ddf94b0f40b391355a	0	0	0	0	0	0	0	0	0	0	0	0	0	/home/dhl_ec/bnelissen/Slides/CD3_manuscript/CD3_slides/AAA563.CD3/AAA563.CD3.run1	255	0.7	0.06	0.7	0.06	0.0	-11.8456067737	2.29444848351	2.28815787305
140.0	778087.0	77.0	16587.0	778087.0	4000000.0	2.0	10.0	1.0	1.15	1.16	0.05	7.47	0.4	0.75	0.19	7.52	0.24	2.28	1.54	0.39	AAA563.CD3.X15.Y13.tile.tissue.png	42	1	2000	42	51ef23c04674debc07dd612deee5e30d	0	0	0	0	0	0	0	0	0	0	0	0	0	/home/dhl_ec/bnelissen/Slides/CD3_manuscript/CD3_slides/AAA563.CD3/AAA563.CD3.run1	255	0.7	0.06	0.7	0.06	-9.60821488781	-11.0852400093	2.1752572133	0.25676590625
2243.0	196675.0	732.0	4346.0	196675.0	4000000.0	12.0	5.0	0.79	0.99	1.17	0.0500000000001	6.99	0.38	0.73	0.21	7.12	0.23	2.19	1.57	0.39	AAA563.CD3.X15.Y14.tile.tissue.png	43	1	2000	43	54e7753cb0ccdc3efc656b56f7cf690e	0	0	0	0	0	0	0	0	0	0	0	0	0	/home/dhl_ec/bnelissen/Slides/CD3_manuscript/CD3_slides/AAA563.CD3/AAA563.CD3.run1	255	0.7	0.06	0.7	0.06	-8.49809357764	-11.8039043551	1.4359855941	0.311193734375
1420.0	146676.0	566.0	3351.0	146676.0	4000000.0	9.0	3.0	1.0	1.15	1.15	0.0599999999999	7.33	0.38	0.82	0.21	6.71	0.32	2.12	1.5	0.41	AAA563.CD3.X15.Y15.tile.tissue.png	44	1	2000	44	b589de60e65c1015a2b54c8321eaa2c1	0	0	0	0	0	0	0	0	0	0	0	0	0	/home/dhl_ec/bnelissen/Slides/CD3_manuscript/CD3_slides/AAA563.CD3/AAA563.CD3.run1	255	0.7	0.06	0.7	0.06	-8.69016372084	-12.4271273885	2.86342741449	2.6572842207
0.0	10767.0	0.0	816.0	10767.0	4000000.0	0.0	3.0	0.71	0.86	1.13	0.0599999999999	6.81	0.36	0.84	0.2	6.23	0.13	1.99	1.46	0.35	AAA563.CD3.X16.Y12.tile.tissue.png	45	1	2000	45	b4100f4402b1d6f0d4d7d6238e48b0ff	0	0	0	0	0	0	0	0	0	0	0	0	0	/home/dhl_ec/bnelissen/Slides/CD3_manuscript/CD3_slides/AAA563.CD3/AAA563.CD3.run1	255	0.7	0.06	0.7	0.06	-7.60563663701	-12.5514694749	1.98274514146	3.1039118573
0.0	10360.0	0.0	1007.0	10360.0	4000000.0	0.0	4.0	0.74	0.9	1.07	0.0599999999999	6.52	0.35	0.73	0.2	5.5	0.13	2.0	1.47	0.35	AAA563.CD3.X16.Y13.tile.tissue.png	46	1	2000	46	7d4aee55dba4214a97c592ddd22acde7	0	0	0	0	0	0	0	0	0	0	0	0	0	/home/dhl_ec/bnelissen/Slides/CD3_manuscript/CD3_slides/AAA563.CD3/AAA563.CD3.run1	255	0.7	0.06	0.7	0.06	0.0	-11.788492078	1.82523565697	2.65679927881
0.0	1413.0	0.0	184.0	1413.0	4000000.0	0.0	1.0	0.68	0.92	1.07	0.0599999999999	6.44	0.35	0.73	0.2	5.64	0.14	1.95	1.42	0.37	AAA563.CD3.X16.Y14.tile.tissue.png	47	1	2000	47	0c21d697319dfc193ae4719c3ca2e810	0	0	0	0	0	0	0	0	0	0	0	0	0	/home/dhl_ec/bnelissen/Slides/CD3_manuscript/CD3_slides/AAA563.CD3/AAA563.CD3.run1	255	0.7	0.06	0.7	0.06	0.0	-11.6367757536	1.27420110898	3.80712298128
0.0	0.0	0.0	0.0	0.0	4000000.0	0.0	0.0	0.62	0.89	1.09	0.0599999999999	5.51	0.28	0.87	0.21	4.6	0.12	1.94	1.43	0.34	AAA563.CD3.X16.Y15.tile.tissue.png	48	1	2000	48	126237d18dd3765e887bbbf239f92b61	0	0	0	0	0	0	0	0	0	0	0	0	0	/home/dhl_ec/bnelissen/Slides/CD3_manuscript/CD3_slides/AAA563.CD3/AAA563.CD3.run1	255	1.0	0.06	1.0	0.06	0.0	0.0	0.0	2.455326
0.0	0.0	0.0	0.0	0.0	4000000.0	0.0	0.0	0.82	1.25	1.09	0.0799999999999	6.31	0.28	0.77	0.21	4.48	0.12	1.93	1.44	0.44	AAA563.CD3.X17.Y5.tile.tissue.png	49	1	2000	49	e8a69ca490336fe68faeb0213520c094	0	0	0	0	0	0	0	0	0	0	0	0	0	/home/dhl_ec/bnelissen/Slides/CD3_manuscript/CD3_slides/AAA563.CD3/AAA563.CD3.run1	255	1.0	0.06	1.0	0.06	0.0	-11.9125728032	0.0	5.63273207463
0.0	0.0	0.0	0.0	0.0	4000000.0	0.0	0.0	0.78	1.08	1.06	0.0599999999999	6.18	0.27	0.77	0.2	4.64	0.11	1.93	1.46	0.55	AAA563.CD3.X17.Y6.tile.tissue.png	50	1	2000	50	0e9c6419048cad77d169d9b3419ad489	0	0	0	0	0	0	0	0	0	0	0	0	0	/home/dhl_ec/bnelissen/Slides/CD3_manuscript/CD3_slides/AAA563.CD3/AAA563.CD3.run1	255	1.0	0.06	1.0	0.06	0.0	-12.1704535047	0.0	4.20670253379
0.0	0.0	0.0	0.0	0.0	4000000.0	0.0	0.0	0.79	1.2	1.09	0.05	5.55	0.28	0.8	0.21	4.56	0.12	1.99	1.5	0.54	AAA563.CD3.X18.Y14.tile.tissue.png	51	1	2000	51	c60ae297e1859e0011ddde49daaa4130	0	0	0	0	0	0	0	0	0	0	0	0	0	/home/dhl_ec/bnelissen/Slides/CD3_manuscript/CD3_slides/AAA563.CD3/AAA563.CD3.run1	255	1.0	0.06	1.0	0.06	0.0	0.0	0.0	11.582639
0.0	0.0	0.0	0.0	0.0	4000000.0	0.0	0.0	0.75	0.92	1.29	0.0599999999999	6.44	0.28	0.81	0.21	4.52	0.12	1.93	1.47	0.45	AAA563.CD3.X18.Y15.tile.tissue.png	52	1	2000	52	361571ae2ce44ea23397a8871ececf73	0	0	0	0	0	0	0	0	0	0	0	0	0	/home/dhl_ec/bnelissen/Slides/CD3_manuscript/CD3_slides/AAA563.CD3/AAA563.CD3.run1	255	1.0	0.06	1.0	0.06	0.0	-11.5076083832	0.0	4.54727617366
0.0	0.0	0.0	0.0	0.0	4000000.0	0.0	0.0	0.73	1.26	1.1	0.0599999999999	6.16	0.32	0.88	0.21	4.54	0.12	1.94	1.46	0.51	AAA563.CD3.X18.Y4.tile.tissue.png	53	1	2000	53	96e16dbc3f36e03a6292ff03ec8f3b56	0	0	0	0	0	0	0	0	0	0	0	0	0	/home/dhl_ec/bnelissen/Slides/CD3_manuscript/CD3_slides/AAA563.CD3/AAA563.CD3.run1	255	1.0	0.06	1.0	0.06	0.0	-11.8419438949	0.0	6.0236544623
0.0	3822.0	0.0	290.0	3822.0	4000000.0	0.0	1.0	1.32	1.12	1.06	0.05	6.56	0.6	0.73	0.21	5.96	0.13	2.04	1.47	0.72	AAA563.CD3.X18.Y5.tile.tissue.png	54	1	2000	54	0b12d03124ae06a8a862fff001353d45	0	0	0	0	0	0	0	0	0	0	0	0	0	/home/dhl_ec/bnelissen/Slides/CD3_manuscript/CD3_slides/AAA563.CD3/AAA563.CD3.run1	255	0.7	0.06	0.7	0.06	-6.62809319794	-12.055698104	3.11725555086	0.135527643555
0.0	1748.0	0.0	192.0	1748.0	4000000.0	0.0	1.0	1.7	2.03	1.06	0.05	6.56	0.37	0.74	0.21	5.82	0.13	2.01	1.49	1.04	AAA563.CD3.X18.Y6.tile.tissue.png	55	1	2000	55	7360aa8f4d29c338cd5908f51361ccec	0	0	0	0	0	0	0	0	0	0	0	0	0	/home/dhl_ec/bnelissen/Slides/CD3_manuscript/CD3_slides/AAA563.CD3/AAA563.CD3.run1	255	0.7	0.06	0.7	0.06	0.0	-11.6071172065	4.51121901593	2.18332063245
0.0	0.0	0.0	0.0	0.0	4000000.0	0.0	0.0	1.62	1.32	1.1	0.0600000000002	6.21	0.28	0.76	0.21	4.49	0.12	1.95	1.46	1.02	AAA563.CD3.X18.Y7.tile.tissue.png	56	1	2000	56	ba1d800720f5691895ace647ac006d8b	0	0	0	0	0	0	0	0	0	0	0	0	0	/home/dhl_ec/bnelissen/Slides/CD3_manuscript/CD3_slides/AAA563.CD3/AAA563.CD3.run1	255	1.0	0.06	1.0	0.06	0.0	-10.3021400328	0.0	8.01403122935
0.0	0.0	0.0	0.0	0.0	4000000.0	0.0	0.0	1.34	1.47	1.12	0.0600000000002	5.5	0.34	0.85	0.22	4.77	0.13	1.99	1.48	1.11	AAA563.CD3.X18.Y8.tile.tissue.png	57	1	2000	57	215fe711c50601246bcb088bc3311d24	0	0	0	0	0	0	0	0	0	0	0	0	0	/home/dhl_ec/bnelissen/Slides/CD3_manuscript/CD3_slides/AAA563.CD3/AAA563.CD3.run1	255	1.0	0.06	1.0	0.06	0.0	0.0	0.0	11.183078
104.0	207500.0	53.0	3710.0	207500.0	4000000.0	1.0	2.0	1.97	1.25	1.16	0.0599999999999	6.74	0.36	0.78	0.2	6.86	0.22	2.12	1.49	0.54	AAA563.CD3.X19.Y10.tile.tissue.png	58	1	2000	58	da3631758b4dc40622819e590af4c845	0	0	0	0	0	0	0	0	0	0	0	0	0	/home/dhl_ec/bnelissen/Slides/CD3_manuscript/CD3_slides/AAA563.CD3/AAA563.CD3.run1	255	0.7	0.06	0.7	0.06	-8.58411800272	-11.5105577417	1.94380571561	2.85494938037
0.0	499500.0	0.0	5274.0	499500.0	4000000.0	0.0	4.0	1.63	1.99	1.11	0.0599999999999	6.91	0.37	0.76	0.19	6.66	0.15	2.09	1.49	0.92	AAA563.CD3.X19.Y14.tile.tissue.png	59	1	2000	59	c320e9a237faf93ad8cdd60904f10d35	0	0	0	0	0	0	0	0	0	0	0	0	0	/home/dhl_ec/bnelissen/Slides/CD3_manuscript/CD3_slides/AAA563.CD3/AAA563.CD3.run1	255	0.7	0.06	0.7	0.06	-8.55548654457	-11.4681752987	3.21271037526	2.48771513477
336.0	802409.0	150.0	6851.0	802409.0	4000000.0	2.0	1.0	2.24	2.12	1.12	0.0599999999999	7.11	0.37	0.76	0.18	7.27	0.23	2.16	1.49	0.97	AAA563.CD3.X19.Y15.tile.tissue.png	60	1	2000	60	68c691006ba9ff85ea4ea124a72fc03f	0	0	0	0	0	0	0	0	0	0	0	0	0	/home/dhl_ec/bnelissen/Slides/CD3_manuscript/CD3_slides/AAA563.CD3/AAA563.CD3.run1	255	0.7	0.06	0.7	0.06	-8.66787094875	-11.49522562	2.77380015544	1.22026160547
0.0	2039.0	0.0	196.0	2039.0	4000000.0	0.0	1.0	1.25	1.81	1.12	0.0599999999999	6.9	0.38	0.89	0.21	5.88	0.13	2.04	1.51	0.35	AAA563.CD3.X19.Y3.tile.tissue.png	61	1	2000	61	1cb4deecdd59c2621d95211f2c21677f	0	0	0	0	0	0	0	0	0	0	0	0	0	/home/dhl_ec/bnelissen/Slides/CD3_manuscript/CD3_slides/AAA563.CD3/AAA563.CD3.run1	255	0.7	0.06	0.7	0.06	0.0	-12.228139527	5.39592784453	0.818561638596
56.0	14083.0	42.0	640.0	14083.0	4000000.0	1.0	1.0	0.73	1.1	1.11	0.0600000000002	6.84	0.35	0.71	0.21	6.59	0.2	2.02	1.46	0.37	AAA563.CD3.X19.Y4.tile.tissue.png	62	1	2000	62	5e85a5eaca02455cd112875cfec232eb	0	0	0	0	0	0	0	0	0	0	0	0	0	/home/dhl_ec/bnelissen/Slides/CD3_manuscript/CD3_slides/AAA563.CD3/AAA563.CD3.run1	255	0.7	0.06	0.7	0.06	-9.6458688871	-11.844707453	3.39085160495	0.82566120166
2671.0	366220.0	894.0	7814.0	366220.0	4000000.0	16.0	5.0	1.06	1.46	1.11	0.05	6.8	0.36	0.72	0.2	6.88	0.21	2.12	1.47	0.37	AAA563.CD3.X19.Y5.tile.tissue.png	63	1	2000	63	d212f525da120c469d2d3eec8485af41	0	0	0	0	0	0	0	0	0	0	0	0	0	/home/dhl_ec/bnelissen/Slides/CD3_manuscript/CD3_slides/AAA563.CD3/AAA563.CD3.run1	255	0.7	0.06	0.7	0.06	-9.18082196527	-11.3954001973	2.87265639038	0.175018386719
2261.0	1935962.0	889.0	9195.0	1935962.0	4000000.0	18.0	2.0	1.05	1.01	1.15	0.05	7.0	0.36	0.73	0.15	7.95	0.27	2.15	1.44	0.38	AAA563.CD3.X19.Y6.tile.tissue.png	64	1	2000	64	1017413881a1562f106fe6679e41989e	0	0	0	0	0	0	0	0	0	0	0	0	0	/home/dhl_ec/bnelissen/Slides/CD3_manuscript/CD3_slides/AAA563.CD3/AAA563.CD3.run1	255	0.7	0.06	0.7	0.06	-8.39003525366	-10.9375972359	1.38543991459	0.180268804688
8134.0	3206927.0	2561.0	16391.0	3206927.0	4000000.0	45.0	2.0	0.87	1.29	1.15	0.0500000000002	6.61	0.37	0.71	0.0799999999999	8.77	0.32	2.17	1.45	0.41	AAA563.CD3.X19.Y7.tile.tissue.png	65	1	2000	65	802c0631bd69a54d720bab3fd2fa5226	0	0	0	0	0	0	0	0	0	0	0	0	0	/home/dhl_ec/bnelissen/Slides/CD3_manuscript/CD3_slides/AAA563.CD3/AAA563.CD3.run1	255	0.7	0.06	0.7	0.06	-8.7366254341	-11.6946333776	1.08676295989	0.260935734375
1710.0	926717.0	700.0	14577.0	926717.0	4000000.0	11.0	3.0	1.08	1.82	1.08	0.05	6.65	0.37	0.72	0.19	7.28	0.24	2.17	1.49	0.38	AAA563.CD3.X19.Y8.tile.tissue.png	66	1	2000	66	72245d8740296af5b022c4366b566a4d	0	0	0	0	0	0	0	0	0	0	0	0	0	/home/dhl_ec/bnelissen/Slides/CD3_manuscript/CD3_slides/AAA563.CD3/AAA563.CD3.run1	255	0.7	0.06	0.7	0.06	-8.95520849897	-11.4799724175	1.33777989762	0.4385650625
0.0	1052498.0	0.0	8506.0	1052498.0	4000000.0	0.0	3.0	1.73	1.65	1.13	0.0600000000002	8.59	0.36	0.72	0.16	6.66	0.16	2.16	1.61	0.55	AAA563.CD3.X19.Y9.tile.tissue.png	67	1	2000	67	e8e2b0e82acf7c9f97606e6eb3f1491c	0	0	0	0	0	0	0	0	0	0	0	0	0	/home/dhl_ec/bnelissen/Slides/CD3_manuscript/CD3_slides/AAA563.CD3/AAA563.CD3.run1	255	0.7	0.06	0.7	0.06	-6.25195455015	-11.0975734763	1.24606008753	0.994513373047
53.0	913965.0	34.0	10755.0	913965.0	4000000.0	1.0	3.0	1.23	1.88	1.13	0.0599999999999	6.93	0.36	0.72	0.17	7.0	0.24	2.32	1.52	0.38	AAA563.CD3.X20.Y10.tile.tissue.png	68	1	2000	68	a95fe7dd0e4c3748d8f451b3ff6f7814	0	0	0	0	0	0	0	0	0	0	0	0	0	/home/dhl_ec/bnelissen/Slides/CD3_manuscript/CD3_slides/AAA563.CD3/AAA563.CD3.run1	255	0.7	0.06	0.7	0.06	-8.72109196744	-11.5891292119	2.12820136295	1.20512137109
0.0	0.0	0.0	0.0	0.0	4000000.0	0.0	0.0	0.81	1.11	1.13	0.0599999999999	5.66	0.3	0.85	0.22	4.9	0.13	2.07	1.58	0.38	AAA563.CD3.X20.Y3.tile.tissue.png	69	1	2000	69	afc6eef4231f33a0ac85b4d145e02c18	0	0	0	0	0	0	0	0	0	0	0	0	0	/home/dhl_ec/bnelissen/Slides/CD3_manuscript/CD3_slides/AAA563.CD3/AAA563.CD3.run1	255	1.0	0.06	1.0	0.06	0.0	0.0	0.0	10.804852
149.0	2397.0	57.0	224.0	2397.0	4000000.0	1.0	1.0	1.57	2.35	1.13	0.0600000000002	6.81	0.36	0.8	0.21	6.8	0.22	2.11	1.56	0.38	AAA563.CD3.X20.Y4.tile.tissue.png	70	1	2000	70	b940dc267225bc9d6ba97d7d08d28f8c	0	0	0	0	0	0	0	0	0	0	0	0	0	/home/dhl_ec/bnelissen/Slides/CD3_manuscript/CD3_slides/AAA563.CD3/AAA563.CD3.run1	255	0.7	0.06	0.7	0.06	-9.3289028575	-11.7672010491	4.22665432738	0.162146045227
1944.0	142219.0	762.0	5753.0	142219.0	4000000.0	14.0	3.0	1.92	2.24	1.18	0.0599999999999	7.17	0.39	0.75	0.22	6.99	0.22	2.22	1.57	0.36	AAA563.CD3.X20.Y5.tile.tissue.png	71	1	2000	71	f20f9a5b0e5c3c0e1eddced4fabb3220	0	0	0	0	0	0	0	0	0	0	0	0	0	/home/dhl_ec/bnelissen/Slides/CD3_manuscript/CD3_slides/AAA563.CD3/AAA563.CD3.run1	255	0.7	0.06	0.7	0.06	-9.4693018253	-11.5031800034	4.01314116764	0.582965552734
1190.0	245393.0	372.0	6058.0	245393.0	4000000.0	7.0	7.0	0.75	0.96	1.11	0.0599999999999	7.0	0.36	0.75	0.21	6.73	0.2	2.09	1.44	0.36	AAA563.CD3.X20.Y6.tile.tissue.png	72	1	2000	72	b7a416d9ac8168fe1fbc411de71c9658	0	0	0	0	0	0	0	0	0	0	0	0	0	/home/dhl_ec/bnelissen/Slides/CD3_manuscript/CD3_slides/AAA563.CD3/AAA563.CD3.run1	255	0.7	0.06	0.7	0.06	-8.72621812768	-10.908860098	1.47120929132	0.77110040332
0.0	694138.0	0.0	8520.0	694138.0	4000000.0	0.0	6.0	0.79	1.12	1.15	0.0599999999999	6.85	0.36	0.72	0.18	6.75	0.16	2.17	1.49	0.38	AAA563.CD3.X20.Y7.tile.tissue.png	73	1	2000	73	4b0c26ed6fe324091133cf186c335469	0	0	0	0	0	0	0	0	0	0	0	0	0	/home/dhl_ec/bnelissen/Slides/CD3_manuscript/CD3_slides/AAA563.CD3/AAA563.CD3.run1	255	0.7	0.06	0.7	0.06	-7.76663827368	-11.1227947322	0.90718935878	0.528673636719
503.0	1974618.0	211.0	9692.0	1974618.0	4000000.0	3.0	1.0	0.77	1.03	1.11	0.04	6.97	0.37	0.72	0.14	7.99	0.3	2.23	1.53	0.46	AAA563.CD3.X20.Y8.tile.tissue.png	74	1	2000	74	b31c8970e339363c54a2c70e9774128a	0	0	0	0	0	0	0	0	0	0	0	0	0	/home/dhl_ec/bnelissen/Slides/CD3_manuscript/CD3_slides/AAA563.CD3/AAA563.CD3.run1	255	0.7	0.06	0.7	0.06	-8.43159753964	-12.0004403969	1.29886440589	0.1900208125
3756.0	1425938.0	1281.0	8512.0	1425938.0	4000000.0	25.0	1.0	0.78	1.12	1.14	0.0500000000002	7.22	0.37	0.73	0.15	7.48	0.26	2.13	1.43	0.37	AAA563.CD3.X20.Y9.tile.tissue.png	75	1	2000	75	760780848d506d0abf9b299f7c1ce954	0	0	0	0	0	0	0	0	0	0	0	0	0	/home/dhl_ec/bnelissen/Slides/CD3_manuscript/CD3_slides/AAA563.CD3/AAA563.CD3.run1	255	0.7	0.06	0.7	0.06	-8.65784872145	-11.4190619533	1.77702780096	0.23241871875
0.0	0.0	0.0	0.0	0.0	3416000.0	0.0	0.0	0.55	0.7	0.93	0.05	4.93	0.25	0.74	0.18	3.97	0.1	1.7	1.28	0.35	AAA563.CD3.X21.Y10.tile.tissue.png	76	1	1708	76	24f13e8c1120ca0fd0d512a0da1bcb62	0	0	0	0	0	0	0	0	0	0	0	0	0	/home/dhl_ec/bnelissen/Slides/CD3_manuscript/CD3_slides/AAA563.CD3/AAA563.CD3.run1	255	1.0	0.06	1.0	0.06	0.0	0.0	0.0	5.60932084309
0.0	0.0	0.0	0.0	0.0	3416000.0	0.0	0.0	0.69	0.73	0.97	0.05	5.45	0.24	0.73	0.18	4.9	0.11	1.68	1.26	0.33	AAA563.CD3.X21.Y2.tile.tissue.png	77	1	1708	77	0aef06c0aa92e78aebae22a3739be095	0	0	0	0	0	0	0	0	0	0	0	0	0	/home/dhl_ec/bnelissen/Slides/CD3_manuscript/CD3_slides/AAA563.CD3/AAA563.CD3.run1	255	1.0	0.06	1.0	0.06	0.0	-10.9335780047	0.0	5.25121719605
0.0	1318.0	0.0	166.0	1318.0	3416000.0	0.0	1.0	1.06	1.25	0.99	0.0500000000002	5.8	0.3	0.67	0.25	4.83	0.11	1.71	1.25	0.3	AAA563.CD3.X21.Y3.tile.tissue.png	78	1	1708	78	bb512873e160793551172f6ba6bf475a	0	0	0	0	0	0	0	0	0	0	0	0	0	/home/dhl_ec/bnelissen/Slides/CD3_manuscript/CD3_slides/AAA563.CD3/AAA563.CD3.run1	255	0.7	0.06	0.7	0.06	0.0	-11.9331051938	4.93583584266	6.85248058978
0.0	1283.0	0.0	160.0	1283.0	3416000.0	0.0	1.0	0.56	0.86	0.95	0.04	5.83	0.3	0.71	0.17	4.67	0.13	1.66	1.24	0.3	AAA563.CD3.X21.Y4.tile.tissue.png	79	1	1708	79	90ede188a584326b3ee052780d273043	0	0	0	0	0	0	0	0	0	0	0	0	0	/home/dhl_ec/bnelissen/Slides/CD3_manuscript/CD3_slides/AAA563.CD3/AAA563.CD3.run1	255	0.7	0.06	0.7	0.06	0.0	-11.8936931967	3.64297735106	5.23164726109
0.0	0.0	0.0	0.0	0.0	3416000.0	0.0	0.0	0.67	1.44	0.93	0.0500000000002	4.76	0.24	0.71	0.18	3.81	0.0999999999999	1.65	1.25	0.44	AAA563.CD3.X21.Y5.tile.tissue.png	80	1	1708	80	f34e18e0b4b89d6debd605f8b926b7ee	0	0	0	0	0	0	0	0	0	0	0	0	0	/home/dhl_ec/bnelissen/Slides/CD3_manuscript/CD3_slides/AAA563.CD3/AAA563.CD3.run1	255	1.0	0.06	1.0	0.06	0.0	0.0	0.0	5.72580444965
0.0	1995.0	0.0	231.0	1995.0	3416000.0	0.0	1.0	1.22	1.62	0.94	0.05	6.13	0.33	0.78	0.19	5.59	0.12	1.78	1.32	0.36	AAA563.CD3.X21.Y6.tile.tissue.png	81	1	1708	81	ee27aff3754aefe6187cd7e7f5794d3f	0	0	0	0	0	0	0	0	0	0	0	0	0	/home/dhl_ec/bnelissen/Slides/CD3_manuscript/CD3_slides/AAA563.CD3/AAA563.CD3.run1	255	0.7	0.06	0.7	0.06	-8.88884187228	-11.8947583751	2.12853395843	1.35099041021
0.0	0.0	0.0	0.0	0.0	3416000.0	0.0	0.0	1.25	1.98	0.95	0.05	4.88	0.24	0.72	0.18	3.83	0.11	1.8	1.34	0.3	AAA563.CD3.X21.Y7.tile.tissue.png	82	1	1708	82	0774f5f443daabafc510da41259c9b0b	0	0	0	0	0	0	0	0	0	0	0	0	0	/home/dhl_ec/bnelissen/Slides/CD3_manuscript/CD3_slides/AAA563.CD3/AAA563.CD3.run1	255	1.0	0.06	1.0	0.06	0.0	0.0	0.0	3.55280532787
0.0	0.0	0.0	0.0	0.0	3416000.0	0.0	0.0	0.56	0.94	0.96	0.0500000000002	4.69	0.24	0.72	0.19	3.91	0.0999999999999	1.8	1.33	0.32	AAA563.CD3.X21.Y8.tile.tissue.png	83	1	1708	83	7091e4f1b9ef4a879510e9155bfd4316	0	0	0	0	0	0	0	0	0	0	0	0	0	/home/dhl_ec/bnelissen/Slides/CD3_manuscript/CD3_slides/AAA563.CD3/AAA563.CD3.run1	255	1.0	0.06	1.0	0.06	0.0	0.0	0.0	8.51505854801
0.0	0.0	0.0	0.0	0.0	3416000.0	0.0	0.0	0.62	0.78	0.98	0.0500000000002	4.91	0.26	0.76	0.19	4.18	0.11	1.76	1.33	0.32	AAA563.CD3.X21.Y9.tile.tissue.png	84	1	1708	84	426d216d936b1944ced0a277e2188e6e	0	0	0	0	0	0	0	0	0	0	0	0	0	/home/dhl_ec/bnelissen/Slides/CD3_manuscript/CD3_slides/AAA563.CD3/AAA563.CD3.run1	255	1.0	0.06	1.0	0.06	0.0	0.0	0.0	6.5662704918
0.0	0.0	0.0	0.0	0.0	4000000.0	0.0	0.0	0.74	1.39	1.13	0.0599999999999	5.79	0.3	0.87	0.22	4.91	0.14	2.04	1.56	0.73	AAA563.CD3.X5.Y3.tile.tissue.png	85	1	2000	85	9ced6eddfd615e2ec187beaf16052a56	0	0	0	0	0	0	0	0	0	0	0	0	0	/home/dhl_ec/bnelissen/Slides/CD3_manuscript/CD3_slides/AAA563.CD3/AAA563.CD3.run1	255	1.0	0.06	1.0	0.06	0.0	0.0	0.0	13.324706
0.0	9869.0	0.0	776.0	9869.0	4000000.0	0.0	2.0	0.84	1.32	1.12	0.0599999999999	6.83	0.37	0.77	0.22	5.88	0.13	2.04	1.5	0.51	AAA563.CD3.X5.Y4.tile.tissue.png	86	1	2000	86	06a9c9a690399caa797c7040b7ae2cc9	0	0	0	0	0	0	0	0	0	0	0	0	0	/home/dhl_ec/bnelissen/Slides/CD3_manuscript/CD3_slides/AAA563.CD3/AAA563.CD3.run1	255	0.7	0.06	0.7	0.06	0.0	-11.6724819462	2.74424947278	3.43548015417
0.0	14185.0	0.0	999.0	14185.0	4000000.0	0.0	3.0	0.78	0.94	1.16	0.0600000000002	6.71	0.36	0.8	0.23	6.37	0.13	2.01	1.45	0.49	AAA563.CD3.X5.Y5.tile.tissue.png	87	1	2000	87	70017eb8705e4d642cc53568e54937ae	0	0	0	0	0	0	0	0	0	0	0	0	0	/home/dhl_ec/bnelissen/Slides/CD3_manuscript/CD3_slides/AAA563.CD3/AAA563.CD3.run1	255	0.7	0.06	0.7	0.06	-8.53122662429	-11.7526855632	2.44738628741	3.35159909937
9993.0	391547.0	3522.0	7382.0	391547.0	4000000.0	61.0	8.0	0.91	0.89	1.12	0.0599999999999	6.86	0.35	0.76	0.19	7.35	0.22	2.2	1.55	0.5	AAA563.CD3.X5.Y6.tile.tissue.png	88	1	2000	88	ffc93f1687df8b3d9fa7ff8e3d9f5c0e	0	0	0	0	0	0	0	0	0	0	0	0	0	/home/dhl_ec/bnelissen/Slides/CD3_manuscript/CD3_slides/AAA563.CD3/AAA563.CD3.run1	255	0.7	0.06	0.7	0.06	-8.66685073011	-12.0018277086	1.83092682445	2.20868725
10025.0	120477.0	2709.0	4233.0	120477.0	4000000.0	49.0	5.0	0.83	0.92	1.09	0.0599999999999	6.77	0.35	0.76	0.2	6.61	0.21	2.01	1.45	0.51	AAA563.CD3.X5.Y7.tile.tissue.png	89	1	2000	89	92626bfbcdb85113d64fa19a39c9327d	0	0	0	0	0	0	0	0	0	0	0	0	0	/home/dhl_ec/bnelissen/Slides/CD3_manuscript/CD3_slides/AAA563.CD3/AAA563.CD3.run1	255	0.7	0.06	0.7	0.06	-8.79730725326	-12.2795426079	2.32225323376	2.46626874219
0.0	0.0	0.0	0.0	0.0	4000000.0	0.0	0.0	0.78	1.0	1.15	0.0699999999999	6.36	0.3	0.85	0.2	4.48	0.12	1.99	1.48	0.55	AAA563.CD3.X5.Y8.tile.tissue.png	90	1	2000	90	e6353e8c4e1a7d65c1a225e1904aabdd	0	0	0	0	0	0	0	0	0	0	0	0	0	/home/dhl_ec/bnelissen/Slides/CD3_manuscript/CD3_slides/AAA563.CD3/AAA563.CD3.run1	255	1.0	0.06	1.0	0.06	0.0	-11.258704557	0.0	4.2267731123
144.0	12147.0	80.0	1008.0	12147.0	4000000.0	2.0	1.0	1.21	1.34	1.11	0.0599999999999	6.55	0.37	0.82	0.21	6.79	0.2	2.02	1.48	0.49	AAA563.CD3.X6.Y2.tile.tissue.png	91	1	2000	91	6b3c4b0ca4a5b2eac8e9187b1c49104f	0	0	0	0	0	0	0	0	0	0	0	0	0	/home/dhl_ec/bnelissen/Slides/CD3_manuscript/CD3_slides/AAA563.CD3/AAA563.CD3.run1	255	0.7	0.06	0.7	0.06	-8.7950095859	-12.4204814074	3.21629095645	3.96587607593
0.0	16362.0	0.0	1174.0	16362.0	4000000.0	0.0	3.0	2.45	1.92	1.08	0.0400000000004	6.35	0.43	0.7	0.2	6.13	0.14	2.09	1.48	0.52	AAA563.CD3.X6.Y3.tile.tissue.png	92	1	2000	92	2054a68c63e943a4bcbbceff8b74ea56	0	0	0	0	0	0	0	0	0	0	0	0	0	/home/dhl_ec/bnelissen/Slides/CD3_manuscript/CD3_slides/AAA563.CD3/AAA563.CD3.run1	255	0.7	0.06	0.7	0.06	-8.53763902789	-11.0955432881	2.78122932528	0.074461942627
724.0	1326445.0	160.0	9178.0	1326445.0	4000000.0	3.0	6.0	1.15	2.3	1.08	0.0499999999997	6.81	0.36	0.7	0.16	7.56	0.26	2.29	1.58	0.61	AAA563.CD3.X6.Y4.tile.tissue.png	93	1	2000	93	ee0805c3564eb79c19f7750af19ec988	0	0	0	0	0	0	0	0	0	0	0	0	0	/home/dhl_ec/bnelissen/Slides/CD3_manuscript/CD3_slides/AAA563.CD3/AAA563.CD3.run1	255	0.7	0.06	0.7	0.06	-8.80133031206	-11.5156386593	1.34844624543	0.0996118710937
6303.0	2148321.0	2010.0	12310.0	2148321.0	4000000.0	37.0	6.0	2.26	1.71	1.29	0.0500000000002	6.51	0.36	0.72	0.13	8.04	0.29	2.18	1.46	0.71	AAA563.CD3.X6.Y5.tile.tissue.png	94	1	2000	94	d707c0c9c56e0e31e529ef8e7f98e5bc	0	0	0	0	0	0	0	0	0	0	0	0	0	/home/dhl_ec/bnelissen/Slides/CD3_manuscript/CD3_slides/AAA563.CD3/AAA563.CD3.run1	255	0.7	0.06	0.7	0.06	-8.48804625924	-11.4475049356	0.976197498386	0.134747359375
16857.0	660269.0	4160.0	11369.0	660269.0	4000000.0	71.0	14.0	1.36	2.27	1.11	0.0500000000002	6.57	0.36	0.7	0.17	7.01	0.26	2.14	1.44	0.55	AAA563.CD3.X6.Y6.tile.tissue.png	95	1	2000	95	54b2b73c0e089721987f8f5ce6a4ba61	0	0	0	0	0	0	0	0	0	0	0	0	0	/home/dhl_ec/bnelissen/Slides/CD3_manuscript/CD3_slides/AAA563.CD3/AAA563.CD3.run1	255	0.7	0.06	0.7	0.06	-8.65477755206	-12.1318270662	1.47570375824	0.1930658125
3234.0	87340.0	961.0	4815.0	87340.0	4000000.0	19.0	9.0	1.83	1.45	1.09	0.0499999999997	6.57	0.35	0.69	0.19	6.52	0.2	2.06	1.47	0.52	AAA563.CD3.X6.Y7.tile.tissue.png	96	1	2000	96	7535309f9c015cce0b9fb449eba0f526	0	0	0	0	0	0	0	0	0	0	0	0	0	/home/dhl_ec/bnelissen/Slides/CD3_manuscript/CD3_slides/AAA563.CD3/AAA563.CD3.run1	255	0.7	0.06	0.7	0.06	-9.1624723367	-12.612424744	2.59057576809	0.106987957031
0.0	4501.0	0.0	376.0	4501.0	4000000.0	0.0	1.0	2.54	0.93	1.13	0.0500000000002	6.75	0.37	0.84	0.21	6.35	0.15	2.05	1.49	0.71	AAA563.CD3.X6.Y8.tile.tissue.png	97	1	2000	97	b6202181bdbfc1dba485e1b115325e01	0	0	0	0	0	0	0	0	0	0	0	0	0	/home/dhl_ec/bnelissen/Slides/CD3_manuscript/CD3_slides/AAA563.CD3/AAA563.CD3.run1	255	0.7	0.06	0.7	0.06	-6.37273161003	-11.8487209013	1.83750572789	4.54684398865
0.0	0.0	0.0	0.0	0.0	4000000.0	0.0	0.0	2.15	0.87	1.13	0.0599999999999	6.35	0.29	0.87	0.21	4.98	0.13	2.06	1.55	0.55	AAA563.CD3.X7.Y1.tile.tissue.png	98	1	2000	98	576d6d2b7a84485be9941b846f88e6ff	0	0	0	0	0	0	0	0	0	0	0	0	0	/home/dhl_ec/bnelissen/Slides/CD3_manuscript/CD3_slides/AAA563.CD3/AAA563.CD3.run1	255	1.0	0.06	1.0	0.06	0.0	-11.9353973266	0.0	2.10027944807
0.0	6454.0	0.0	682.0	6454.0	4000000.0	0.0	2.0	2.61	2.16	1.13	0.0500000000002	7.21	0.37	0.76	0.22	6.05	0.14	2.14	1.56	0.72	AAA563.CD3.X7.Y2.tile.tissue.png	99	1	2000	99	c5e2dff9b9e87e2d570d312f06d999fd	0	0	0	0	0	0	0	0	0	0	0	0	0	/home/dhl_ec/bnelissen/Slides/CD3_manuscript/CD3_slides/AAA563.CD3/AAA563.CD3.run1	255	0.7	0.06	0.7	0.06	0.0	-10.5643674803	2.89228730487	1.22950393896
201.0	1233064.0	85.0	7607.0	1233064.0	4000000.0	2.0	1.0	2.38	1.39	1.15	0.0499999999997	7.17	0.37	0.73	0.17	8.11	0.26	2.16	1.46	0.47	AAA563.CD3.X7.Y3.tile.tissue.png	100	1	2000	100	cd7d8fe4941077716a8b5660e775496e	0	0	0	0	0	0	0	0	0	0	0	0	0	/home/dhl_ec/bnelissen/Slides/CD3_manuscript/CD3_slides/AAA563.CD3/AAA563.CD3.run1	255	0.7	0.06	0.7	0.06	-8.66953217948	-11.7816077981	1.23731466572	0.0987538359375
1335.0	3433463.0	484.0	14839.0	3433463.0	4000000.0	11.0	4.0	1.03	1.73	1.11	0.0499999999997	7.02	0.36	0.720000000001	0.0700000000002	8.99	0.44	2.31	1.44	0.57	AAA563.CD3.X7.Y4.tile.tissue.png	101	1	2000	101	a8220c2592f16bf02976e0814adc8407	0	0	0	0	0	0	0	0	0	0	0	0	0	/home/dhl_ec/bnelissen/Slides/CD3_manuscript/CD3_slides/AAA563.CD3/AAA563.CD3.run1	255	0.7	0.06	0.7	0.06	-8.93474099342	-12.340953399	1.63052763447	0.209598832031
18762.0	1479268.0	5830.0	15145.0	1479268.0	4000000.0	108.0	9.0	1.1	1.86	1.11	0.0400000000004	7.41	0.37	0.74	0.15	8.24	0.28	2.16	1.53	0.9	AAA563.CD3.X7.Y5.tile.tissue.png	102	1	2000	102	4aa15ada0fb41c9fdf0317c691710e36	0	0	0	0	0	0	0	0	0	0	0	0	0	/home/dhl_ec/bnelissen/Slides/CD3_manuscript/CD3_slides/AAA563.CD3/AAA563.CD3.run1	255	0.7	0.06	0.7	0.06	-8.9889008515	-12.6298774702	1.82108281761	0.240785957031
10254.0	2332077.0	4355.0	21059.0	2332077.0	4000000.0	90.0	15.0	0.99	1.77	1.16	0.0500000000002	7.02	0.38	0.740000000001	0.12	8.91	0.32	2.33	1.56	0.51	AAA563.CD3.X7.Y6.tile.tissue.png	103	1	2000	103	22c8459e190836984c5295142c49fe8a	0	0	0	0	0	0	0	0	0	0	0	0	0	/home/dhl_ec/bnelissen/Slides/CD3_manuscript/CD3_slides/AAA563.CD3/AAA563.CD3.run1	255	0.7	0.06	0.7	0.06	-8.87249792718	-12.1758744129	1.32508168416	0.177951839844
1261.0	128248.0	592.0	7695.0	128248.0	4000000.0	13.0	18.0	1.76	2.23	1.12	0.0599999999999	9.21	0.36	0.74	0.2	6.58	0.21	2.14	1.49	0.45	AAA563.CD3.X7.Y7.tile.tissue.png	104	1	2000	104	483d332fc6862073c81857b89da1f632	0	0	0	0	0	0	0	0	0	0	0	0	0	/home/dhl_ec/bnelissen/Slides/CD3_manuscript/CD3_slides/AAA563.CD3/AAA563.CD3.run1	255	0.7	0.06	0.7	0.06	-9.50036415361	-11.9554061472	2.82381303497	2.52835730469
0.0	2602.0	0.0	230.0	2602.0	4000000.0	0.0	1.0	0.82	2.0	1.12	0.0799999999999	6.85	0.37	0.87	0.21	6.3	0.13	2.03	1.49	0.48	AAA563.CD3.X7.Y8.tile.tissue.png	105	1	2000	105	051431a554d7869d3d33d25991b572ad	0	0	0	0	0	0	0	0	0	0	0	0	0	/home/dhl_ec/bnelissen/Slides/CD3_manuscript/CD3_slides/AAA563.CD3/AAA563.CD3.run1	255	0.7	0.06	0.7	0.06	-7.36835404076	-12.3310530703	2.92898992258	0.909023957489
0.0	3269.0	0.0	296.0	3269.0	4000000.0	0.0	1.0	2.69	0.88	1.13	0.0599999999999	7.37	0.51	0.809999999999	0.21	5.71	0.12	1.98	1.44	1.03	AAA563.CD3.X8.Y1.tile.tissue.png	106	1	2000	106	014bbd36ae07cbc6f34418815d417116	0	0	0	0	0	0	0	0	0	0	0	0	0	/home/dhl_ec/bnelissen/Slides/CD3_manuscript/CD3_slides/AAA563.CD3/AAA563.CD3.run1	255	0.7	0.06	0.7	0.06	0.0	-11.9858561857	2.17228650653	6.06801928772
573.0	1131063.0	224.0	8048.0	1131063.0	4000000.0	4.0	5.0	1.57	1.61	1.12	0.0499999999997	6.82	0.47	0.71	0.16	7.29	0.24	2.04	1.47	0.51	AAA563.CD3.X8.Y2.tile.tissue.png	107	1	2000	107	d4ec08cd85aea544c0bdbb87b5c7b7a4	0	0	0	0	0	0	0	0	0	0	0	0	0	/home/dhl_ec/bnelissen/Slides/CD3_manuscript/CD3_slides/AAA563.CD3/AAA563.CD3.run1	255	0.7	0.06	0.7	0.06	-8.75210266319	-11.3308207165	1.08604684574	0.0890029804688
154.0	3917910.0	64.0	9375.0	3917910.0	4000000.0	2.0	1.0	2.36	2.13	1.11	0.0599999999999	6.53	0.35	0.7	0.0599999999999	9.3	0.37	2.17	1.47	0.55	AAA563.CD3.X8.Y3.tile.tissue.png	108	1	2000	108	1f9ac090b52bd52da956bed733a46df0	0	0	0	0	0	0	0	0	0	0	0	0	0	/home/dhl_ec/bnelissen/Slides/CD3_manuscript/CD3_slides/AAA563.CD3/AAA563.CD3.run1	255	0.7	0.06	0.7	0.06	-8.88377285701	-12.0041871177	0.89368664783	0.115756458008
1321.0	2985323.0	571.0	11841.0	2985323.0	4000000.0	11.0	1.0	2.07	1.18	1.11	0.0499999999997	7.07	0.37	0.72	0.0999999999999	8.79	0.38	2.42	1.48	0.51	AAA563.CD3.X8.Y4.tile.tissue.png	109	1	2000	109	69c042b1ca53b393296eae60d9df5786	0	0	0	0	0	0	0	0	0	0	0	0	0	/home/dhl_ec/bnelissen/Slides/CD3_manuscript/CD3_slides/AAA563.CD3/AAA563.CD3.run1	255	0.7	0.06	0.7	0.06	-8.43331664505	-12.1053529117	1.19766109695	0.158089126953
2926.0	188325.0	975.0	10474.0	188325.0	4000000.0	17.0	23.0	0.88	1.42	1.12	0.0599999999999	6.96	0.36	0.72	0.21	6.58	0.2	2.1	1.43	0.49	AAA563.CD3.X8.Y5.tile.tissue.png	110	1	2000	110	56041a96902456d6d69a4508e02ebb63	0	0	0	0	0	0	0	0	0	0	0	0	0	/home/dhl_ec/bnelissen/Slides/CD3_manuscript/CD3_slides/AAA563.CD3/AAA563.CD3.run1	255	0.7	0.06	0.7	0.06	-9.47497658899	-11.250486797	2.22926094791	0.72318171875
3595.0	473885.0	1449.0	12148.0	473885.0	4000000.0	28.0	17.0	0.85	1.52	1.08	0.0599999999999	6.76	0.36	0.75	0.19	7.61	0.24	2.18	1.5	0.52	AAA563.CD3.X8.Y6.tile.tissue.png	111	1	2000	111	f6de7688caa72dc99b3485aeb3dc45dc	0	0	0	0	0	0	0	0	0	0	0	0	0	/home/dhl_ec/bnelissen/Slides/CD3_manuscript/CD3_slides/AAA563.CD3/AAA563.CD3.run1	255	0.7	0.06	0.7	0.06	-9.10393332265	-12.1653556935	1.99577159699	2.95192170703
309.0	4131.0	105.0	292.0	4131.0	4000000.0	2.0	1.0	1.41	0.93	1.11	0.0499999999997	6.85	0.37	0.89	0.21	6.38	0.2	1.96	1.47	0.88	AAA563.CD3.X8.Y7.tile.tissue.png	112	1	2000	112	3a555483c905b9baf25619fa5abd4607	0	0	0	0	0	0	0	0	0	0	0	0	0	/home/dhl_ec/bnelissen/Slides/CD3_manuscript/CD3_slides/AAA563.CD3/AAA563.CD3.run1	255	0.7	0.06	0.7	0.06	-8.54335079394	-12.6569785729	2.45682423474	0.858236214417
73.0	2684.0	39.0	336.0	2684.0	4000000.0	1.0	2.0	1.34	2.21	1.22	0.0599999999999	7.04	0.39	0.86	0.21	6.95	0.22	2.05	1.53	1.16	AAA563.CD3.X9.Y0.tile.tissue.png	113	1	2000	113	780f4cdf220233f5caaaf2dd387d36a9	0	0	0	0	0	0	0	0	0	0	0	0	0	/home/dhl_ec/bnelissen/Slides/CD3_manuscript/CD3_slides/AAA563.CD3/AAA563.CD3.run1	255	0.7	0.06	0.7	0.06	-9.36029024404	-12.2585274517	3.27432785855	3.93546183694
0.0	3276.0	0.0	385.0	3276.0	4000000.0	0.0	2.0	1.86	1.39	1.15	0.0600000000004	6.94	0.52	0.76	0.21	6.12	0.13	1.99	1.44	0.51	AAA563.CD3.X9.Y1.tile.tissue.png	114	1	2000	114	df80fbcecc0439ec8537ff1d1413b4a6	0	0	0	0	0	0	0	0	0	0	0	0	0	/home/dhl_ec/bnelissen/Slides/CD3_manuscript/CD3_slides/AAA563.CD3/AAA563.CD3.run1	255	0.7	0.06	0.7	0.06	-8.43009154293	-10.9644986907	3.04536188585	0.750364052917
0.0	4926.0	0.0	418.0	4926.0	4000000.0	0.0	1.0	0.85	1.37	1.09	0.0499999999997	6.49	0.36	0.77	0.21	5.71	0.14	1.99	1.43	0.52	AAA563.CD3.X9.Y10.tile.tissue.png	115	1	2000	115	37d5df0395a09da9d1007e873ae9c7ec	0	0	0	0	0	0	0	0	0	0	0	0	0	/home/dhl_ec/bnelissen/Slides/CD3_manuscript/CD3_slides/AAA563.CD3/AAA563.CD3.run1	255	0.7	0.06	0.7	0.06	0.0	-12.1596258088	2.93197744589	3.94646720245
2124.0	100406.0	779.0	7411.0	100406.0	4000000.0	17.0	23.0	1.21	2.35	1.11	0.0600000000004	6.83	0.37	0.73	0.2	6.5	0.21	2.1	1.44	0.49	AAA563.CD3.X9.Y11.tile.tissue.png	116	1	2000	116	af58084131cf71e2f8cb4c47ae4521b0	0	0	0	0	0	0	0	0	0	0	0	0	0	/home/dhl_ec/bnelissen/Slides/CD3_manuscript/CD3_slides/AAA563.CD3/AAA563.CD3.run1	255	0.7	0.06	0.7	0.06	-9.91729811875	-11.9666943928	3.64930775541	1.16225784375
0.0	0.0	0.0	0.0	0.0	4000000.0	0.0	0.0	1.37	1.16	1.15	0.0499999999997	6.26	0.29	0.83	0.21	4.69	0.13	1.92	1.43	0.48	AAA563.CD3.X9.Y12.tile.tissue.png	117	1	2000	117	0a88cec970ce332bea26edaf3effcf1b	0	0	0	0	0	0	0	0	0	0	0	0	0	/home/dhl_ec/bnelissen/Slides/CD3_manuscript/CD3_slides/AAA563.CD3/AAA563.CD3.run1	255	1.0	0.06	1.0	0.06	0.0	-11.9735526846	0.0	4.47113705901
299.0	2286198.0	180.0	15859.0	2286198.0	4000000.0	4.0	9.0	2.44	1.84	1.09	0.0499999999997	7.5	0.39	0.72	0.13	8.33	0.31	2.15	1.53	0.84	AAA563.CD3.X9.Y2.tile.tissue.png	118	1	2000	118	7bbba0d0b549a7522ebde2325f0607a4	0	0	0	0	0	0	0	0	0	0	0	0	0	/home/dhl_ec/bnelissen/Slides/CD3_manuscript/CD3_slides/AAA563.CD3/AAA563.CD3.run1	255	0.7	0.06	0.7	0.06	-8.3606321834	-11.4693151059	1.03728947486	0.179226296875
1686.0	2664613.0	663.0	12587.0	2664613.0	4000000.0	13.0	10.0	1.99	1.59	1.13	0.0599999999999	7.06	0.4	0.75	0.12	8.94	0.34	2.23	1.54	0.56	AAA563.CD3.X9.Y3.tile.tissue.png	119	1	2000	119	5d4d49370f1087a357513c1867c7731b	0	0	0	0	0	0	0	0	0	0	0	0	0	/home/dhl_ec/bnelissen/Slides/CD3_manuscript/CD3_slides/AAA563.CD3/AAA563.CD3.run1	255	0.7	0.06	0.7	0.06	-8.00086900146	-11.9001553531	0.943937184759	0.156417978516
5460.0	511330.0	1799.0	9211.0	511330.0	4000000.0	33.0	17.0	2.09	1.86	1.53	0.0599999999999	7.23	0.38	0.83	0.2	7.48	0.24	2.18	1.54	1.0	AAA563.CD3.X9.Y4.tile.tissue.png	120	1	2000	120	153be2e91f278a66f66a0fbeac5cb1e4	0	0	0	0	0	0	0	0	0	0	0	0	0	/home/dhl_ec/bnelissen/Slides/CD3_manuscript/CD3_slides/AAA563.CD3/AAA563.CD3.run1	255	0.7	0.06	0.7	0.06	-8.48537501893	-11.7129931822	1.14641783797	3.24554499609
0.0	1921.0	0.0	206.0	1921.0	4000000.0	0.0	1.0	1.01	1.64	1.14	0.0599999999999	6.85	0.39	1.02	0.21	6.21	0.16	2.72	1.54	0.51	AAA563.CD3.X9.Y5.tile.tissue.png	121	1	2000	121	11792ce25153f61650f879f479798f2f	0	0	0	0	0	0	0	0	0	0	0	0	0	/home/dhl_ec/bnelissen/Slides/CD3_manuscript/CD3_slides/AAA563.CD3/AAA563.CD3.run1	255	0.7	0.06	0.7	0.06	0.0	-11.995327316	1.8831799183	1.17675088488
0.0	0.0	0.0	0.0	0.0	4000000.0	0.0	0.0	0.91	0.88	1.09	0.0599999999999	6.18	0.29	0.87	0.21	4.79	0.12	1.9	1.44	0.47	AAA563.CD3.X9.Y9.tile.tissue.png	122	1	2000	122	73837f7d875434c9cbfdd2c39e99414b	0	0	0	0	0	0	0	0	0	0	0	0	0	/home/dhl_ec/bnelissen/Slides/CD3_manuscript/CD3_slides/AAA563.CD3/AAA563.CD3.run1	255	1.0	0.06	1.0	0.06	0.0	-7.869877552	0.0	2.28206050001
[truncated: 2 more columns]
