# Supplementary material for: SlideToolkit: An Assistive Toolset for the Histological Quantification of Whole Slide Images
Source: PLoS One. 2014 Nov 5;9(11):e110289. doi: 10.1371/journal.pone.0110289 (PMC4220929; doi:10.1371/journal.pone.0110289)
Supplement: RawData S1 — ICC and BlandAltman plot - measurements and r-script.zip. Measurements of Run1 and Run2, including the code for the calculation of the intraclass correlation coefficient (ICC) and the code for the Bland and Altman plot. (ZIP) [file pone.0110289.s003.zip › cellprofiler.measurements/run1.417abadc3a910d7ba64fe77f8a6db49f.DefaultOUT_Image.csv]

AreaOccupied_AreaOccupied_DAB_Nuclei	AreaOccupied_AreaOccupied_Tissue	AreaOccupied_Perimeter_DAB_Nuclei	AreaOccupied_Perimeter_Tissue	AreaOccupied_TotalArea_DAB_Nuclei	AreaOccupied_TotalArea_Tissue	Count_DAB_Nuclei	Count_Tissue	ExecutionTime_01LoadImages	ExecutionTime_02ColorToGray	ExecutionTime_03Smooth	ExecutionTime_04ImageMath	ExecutionTime_05IdentifyPrimaryObjects	ExecutionTime_06MeasureImageAreaOccupied	ExecutionTime_07UnmixColors	ExecutionTime_08MaskImage	ExecutionTime_09IdentifyPrimaryObjects	ExecutionTime_10MeasureImageAreaOccupied	ExecutionTime_11OverlayOutlines	ExecutionTime_12OverlayOutlines	ExecutionTime_13SaveImages	FileName_Original	Group_Index	Group_Number	Height_Original	ImageNumber	MD5Digest_Original	ModuleError_01LoadImages	ModuleError_02ColorToGray	ModuleError_03Smooth	ModuleError_04ImageMath	ModuleError_05IdentifyPrimaryObjects	ModuleError_06MeasureImageAreaOccupied	ModuleError_07UnmixColors	ModuleError_08MaskImage	ModuleError_09IdentifyPrimaryObjects	ModuleError_10MeasureImageAreaOccupied	ModuleError_11OverlayOutlines	ModuleError_12OverlayOutlines	ModuleError_13SaveImages	PathName_Original	Scaling_Original	Threshold_FinalThreshold_DAB_Nuclei	Threshold_FinalThreshold_Tissue	Threshold_OrigThreshold_DAB_Nuclei	Threshold_OrigThreshold_Tissue	Threshold_SumOfEntropies_DAB_Nuclei	Threshold_SumOfEntropies_Tissue	Threshold_WeightedVariance_DAB_Nuclei	Threshold_WeightedVariance_Tissue
29384.0	274216.0	9079.0	6675.0	274216.0	4000000.0	164.0	4.0	3.19	2.56	1.79	0.08	10.01	0.61	1.23	0.3	10.31	0.33	3.13	2.29	1.39	AAA183.CD3.X0.Y3.tile.tissue.png	1	1	2000	1	7b30c5f52f97d6afecaf1a7d09dffd40	0	0	0	0	0	0	0	0	0	0	0	0	0	/home/dhl_ec/bnelissen/Slides/CD3_manuscript/CD3_slides/AAA183.CD3/AAA183.CD3.run1	255	0.7	0.06	0.7	0.06	-9.95674807867	-12.5267443844	3.36679648246	0.632216957031
51877.0	361336.0	16275.0	3214.0	361336.0	4000000.0	315.0	1.0	3.17	1.98	1.78	0.08	9.71	0.55	1.26	0.29	8.32	0.24	2.07	1.57	0.77	AAA183.CD3.X0.Y4.tile.tissue.png	2	1	2000	2	f0c25b7471df8bc02f3621cdd9b6bc1c	0	0	0	0	0	0	0	0	0	0	0	0	0	/home/dhl_ec/bnelissen/Slides/CD3_manuscript/CD3_slides/AAA183.CD3/AAA183.CD3.run1	255	0.7	0.06	0.7	0.06	-9.0233443045	-11.9831395429	1.56400604083	0.747590332031
0.0	0.0	0.0	0.0	0.0	4000000.0	0.0	0.0	2.74	2.05	1.09	0.08	8.43	0.47	1.27	0.32	4.96	0.13	3.01	2.29	0.68	AAA183.CD3.X1.Y3.tile.tissue.png	3	1	2000	3	37668aa5954c5ea98450edaf59cf0475	0	0	0	0	0	0	0	0	0	0	0	0	0	/home/dhl_ec/bnelissen/Slides/CD3_manuscript/CD3_slides/AAA183.CD3/AAA183.CD3.run1	255	1.0	0.06	1.0	0.06	0.0	-11.034879855	0.0	3.46644097674
198554.0	1855598.0	68266.0	10221.0	1855598.0	4000000.0	1400.0	2.0	1.39	2.26	1.8	0.07	11.4	0.56	1.19	0.21	14.94	0.48	3.31	2.32	0.73	AAA183.CD3.X1.Y4.tile.tissue.png	4	1	2000	4	459073655d89ac23820d3829792627c6	0	0	0	0	0	0	0	0	0	0	0	0	0	/home/dhl_ec/bnelissen/Slides/CD3_manuscript/CD3_slides/AAA183.CD3/AAA183.CD3.run1	255	0.7	0.06	0.7	0.06	-8.97873649048	-11.7364009554	2.15604953054	0.4763773125
0.0	0.0	0.0	0.0	0.0	3240000.0	0.0	0.0	2.5	2.78	1.58	0.07	4.74	0.24	0.69	0.17	3.75	0.11	1.63	1.24	0.34	AAA183.CD3.X1.Y5.tile.tissue.png	5	1	2000	5	17bfe32cb54eff0ccbb7bb2533894212	0	0	0	0	0	0	0	0	0	0	0	0	0	/home/dhl_ec/bnelissen/Slides/CD3_manuscript/CD3_slides/AAA183.CD3/AAA183.CD3.run1	255	1.0	0.06	1.0	0.06	0.0	0.0	0.0	7.29189444444
0.0	0.0	0.0	0.0	0.0	4000000.0	0.0	0.0	1.01	1.41	1.77	0.08	8.71	0.47	1.39	0.32	4.39	0.12	1.95	1.47	0.42	AAA183.CD3.X10.Y1.tile.tissue.png	6	1	2000	6	9d4d770347e45957481fdb6651f92b37	0	0	0	0	0	0	0	0	0	0	0	0	0	/home/dhl_ec/bnelissen/Slides/CD3_manuscript/CD3_slides/AAA183.CD3/AAA183.CD3.run1	255	1.0	0.06	1.0	0.06	0.0	-11.7205167965	0.0	1.32492889762
17402.0	159586.0	5867.0	3440.0	159586.0	4000000.0	116.0	3.0	1.03	2.01	1.15	0.05	6.62	0.36	0.83	0.2	6.64	0.21	2.03	1.67	0.44	AAA183.CD3.X10.Y2.tile.tissue.png	7	1	2000	7	dfba86449eed74da942341b93816dddf	0	0	0	0	0	0	0	0	0	0	0	0	0	/home/dhl_ec/bnelissen/Slides/CD3_manuscript/CD3_slides/AAA183.CD3/AAA183.CD3.run1	255	0.7	0.06	0.7	0.06	-9.94867006854	-12.4493952082	4.71916719956	0.407887630859
399.0	17487.0	187.0	1422.0	17487.0	4000000.0	5.0	4.0	3.35	2.12	1.14	0.06	6.62	0.55	1.35	0.32	6.52	0.21	2.08	1.51	0.42	AAA183.CD3.X11.Y1.tile.tissue.png	8	1	2000	8	2a8bb3d3ad80c9ba2a760a34d03ec155	0	0	0	0	0	0	0	0	0	0	0	0	0	/home/dhl_ec/bnelissen/Slides/CD3_manuscript/CD3_slides/AAA183.CD3/AAA183.CD3.run1	255	0.7	0.06	0.7	0.06	-9.71699955269	-12.5312481624	5.93953764662	1.35712996875
151367.0	1159116.0	54188.0	9115.0	1159116.0	4000000.0	1150.0	2.0	3.48	3.26	1.12	0.05	12.51	0.56	0.73	0.16	9.01	0.27	2.13	1.48	0.67	AAA183.CD3.X11.Y2.tile.tissue.png	9	1	2000	9	90d03f4f387b35b4dba91023d0ac67d1	0	0	0	0	0	0	0	0	0	0	0	0	0	/home/dhl_ec/bnelissen/Slides/CD3_manuscript/CD3_slides/AAA183.CD3/AAA183.CD3.run1	255	0.7	0.06	0.7	0.06	-9.47702502862	-12.0945373161	2.44362731643	0.6102645625
0.0	2022.0	0.0	254.0	2022.0	4000000.0	0.0	1.0	3.06	2.31	1.1	0.06	6.36	0.36	0.83	0.21	5.45	0.13	1.99	1.47	0.57	AAA183.CD3.X11.Y3.tile.tissue.png	10	1	2000	10	076435a57256753b44a1e4fbb22f7cd4	0	0	0	0	0	0	0	0	0	0	0	0	0	/home/dhl_ec/bnelissen/Slides/CD3_manuscript/CD3_slides/AAA183.CD3/AAA183.CD3.run1	255	0.7	0.06	0.7	0.06	0.0	-11.9401821103	5.67238453187	2.27619235458
289.0	16479.0	147.0	1540.0	16479.0	4000000.0	3.0	2.0	3.42	1.98	1.78	0.08	8.57	0.56	1.31	0.32	9.55	0.34	3.44	2.34	0.59	AAA183.CD3.X12.Y1.tile.tissue.png	11	1	2000	11	c880ab21122ba6a561dfafdf293865a7	0	0	0	0	0	0	0	0	0	0	0	0	0	/home/dhl_ec/bnelissen/Slides/CD3_manuscript/CD3_slides/AAA183.CD3/AAA183.CD3.run1	255	0.7	0.06	0.7	0.06	-9.54901904608	-12.5598776663	5.92987906699	1.61025378857
214362.0	1825655.0	80803.0	13131.0	1825655.0	4000000.0	1808.0	3.0	2.5	1.57	1.78	0.07	11.39	0.57	1.19	0.2	11.0	0.33	2.22	1.53	0.63	AAA183.CD3.X12.Y2.tile.tissue.png	12	1	2000	12	5b371d671fb1f44f17a557a6e39f361f	0	0	0	0	0	0	0	0	0	0	0	0	0	/home/dhl_ec/bnelissen/Slides/CD3_manuscript/CD3_slides/AAA183.CD3/AAA183.CD3.run1	255	0.7	0.06	0.7	0.06	-9.43294274032	-11.9932099846	2.52941774691	0.587969625
36629.0	240501.0	13600.0	5275.0	240501.0	4000000.0	307.0	4.0	3.12	1.42	1.19	0.05	6.73	0.36	0.78	0.2	6.85	0.22	2.05	1.48	0.65	AAA183.CD3.X12.Y3.tile.tissue.png	13	1	2000	13	9afb9f8b7390aa676a6fb4c044eb08da	0	0	0	0	0	0	0	0	0	0	0	0	0	/home/dhl_ec/bnelissen/Slides/CD3_manuscript/CD3_slides/AAA183.CD3/AAA183.CD3.run1	255	0.7	0.06	0.7	0.06	-9.38966824139	-12.3867719074	2.26527365887	1.23880374609
0.0	2493.0	0.0	212.0	2493.0	4000000.0	0.0	1.0	2.29	1.72	1.11	0.06	6.4	0.36	0.84	0.22	6.14	0.21	3.27	2.29	0.38	AAA183.CD3.X13.Y1.tile.tissue.png	14	1	2000	14	7ffea481ed762cc8a3cca5460b598dda	0	0	0	0	0	0	0	0	0	0	0	0	0	/home/dhl_ec/bnelissen/Slides/CD3_manuscript/CD3_slides/AAA183.CD3/AAA183.CD3.run1	255	0.7	0.06	0.7	0.06	-8.78627317392	-12.5242775773	5.34422903337	1.66910779559
218867.0	1520688.0	78764.0	21356.0	1520688.0	4000000.0	1695.0	4.0	1.15	1.5	1.79	0.07	10.75	0.57	1.23	0.23	13.56	0.46	3.47	1.85	0.43	AAA183.CD3.X13.Y2.tile.tissue.png	15	1	2000	15	9f1c814d250c7fbd2a9b281d229493b2	0	0	0	0	0	0	0	0	0	0	0	0	0	/home/dhl_ec/bnelissen/Slides/CD3_manuscript/CD3_slides/AAA183.CD3/AAA183.CD3.run1	255	0.7	0.06	0.7	0.06	-9.49253741513	-12.1338080814	2.77293447403	0.716430515625
310159.0	1490150.0	109306.0	8590.0	1490150.0	4000000.0	2484.0	2.0	0.91	1.61	1.14	0.09	9.78	0.56	1.21	0.23	13.87	0.48	2.64	1.7	0.58	AAA183.CD3.X13.Y3.tile.tissue.png	16	1	2000	16	fee3549a8578004dfe3865e33768ed6d	0	0	0	0	0	0	0	0	0	0	0	0	0	/home/dhl_ec/bnelissen/Slides/CD3_manuscript/CD3_slides/AAA183.CD3/AAA183.CD3.run1	255	0.7	0.06	0.7	0.06	-9.17047427705	-11.6955424652	2.0104275958	0.665689734375
0.0	1675.0	0.0	178.0	1675.0	4000000.0	0.0	1.0	0.82	2.04	1.11	0.06	6.52	0.36	0.86	0.21	5.53	0.13	2.0	1.49	0.4	AAA183.CD3.X13.Y4.tile.tissue.png	17	1	2000	17	300c5e23399d44a4df13577a0c4506bf	0	0	0	0	0	0	0	0	0	0	0	0	0	/home/dhl_ec/bnelissen/Slides/CD3_manuscript/CD3_slides/AAA183.CD3/AAA183.CD3.run1	255	0.7	0.06	0.7	0.06	0.0	-12.3275034319	7.0610051306	0.80315574057
0.0	3071.0	0.0	256.0	3071.0	4000000.0	0.0	1.0	2.62	1.89	1.12	0.0600000000001	6.69	0.38	0.86	0.22	6.34	0.14	2.05	1.53	0.37	AAA183.CD3.X14.Y1.tile.tissue.png	18	1	2000	18	6e2f4b1116ea809d526aaefa03021d77	0	0	0	0	0	0	0	0	0	0	0	0	0	/home/dhl_ec/bnelissen/Slides/CD3_manuscript/CD3_slides/AAA183.CD3/AAA183.CD3.run1	255	0.7	0.06	0.7	0.06	-9.09685817235	-12.3571056794	4.28808449961	1.61198360913
21104.0	232721.0	8004.0	8138.0	232721.0	4000000.0	166.0	4.0	3.0	1.68	1.18	0.05	6.88	0.37	0.74	0.21	6.95	0.22	2.15	1.52	1.47	AAA183.CD3.X14.Y2.tile.tissue.png	19	1	2000	19	2f04bc667e0d122e0f259c30ae36dbf3	0	0	0	0	0	0	0	0	0	0	0	0	0	/home/dhl_ec/bnelissen/Slides/CD3_manuscript/CD3_slides/AAA183.CD3/AAA183.CD3.run1	255	0.7	0.06	0.7	0.06	-9.85248638856	-12.4647256441	4.36178923442	0.706490421875
374935.0	1938756.0	132475.0	9714.0	1938756.0	4000000.0	3013.0	1.0	1.47	4.0	1.78	0.08	10.37	0.56	1.19	0.2	12.76	0.36	2.2	1.53	2.12	AAA183.CD3.X14.Y3.tile.tissue.png	20	1	2000	20	8fb4bca2e297737aadae5fedb3af2bfe	0	0	0	0	0	0	0	0	0	0	0	0	0	/home/dhl_ec/bnelissen/Slides/CD3_manuscript/CD3_slides/AAA183.CD3/AAA183.CD3.run1	255	0.7	0.06	0.7	0.06	-9.29338226699	-11.7326534285	2.21782938435	0.620876453125
4134.0	25841.0	1205.0	1124.0	25841.0	4000000.0	20.0	2.0	2.6	1.91	1.17	0.05	6.62	0.37	0.88	0.32	6.91	0.21	2.13	1.52	0.94	AAA183.CD3.X14.Y4.tile.tissue.png	21	1	2000	21	26a20595c5de4b2664a19f7da99e877c	0	0	0	0	0	0	0	0	0	0	0	0	0	/home/dhl_ec/bnelissen/Slides/CD3_manuscript/CD3_slides/AAA183.CD3/AAA183.CD3.run1	255	0.7	0.06	0.7	0.06	-10.0572049151	-12.6824446127	5.76608693266	0.754783702148
10996.0	149377.0	4339.0	6734.0	149377.0	4000000.0	87.0	6.0	2.07	2.17	1.18	0.0599999999999	6.85	0.38	0.83	0.22	6.63	0.21	2.05	1.47	1.69	AAA183.CD3.X15.Y1.tile.tissue.png	22	1	2000	22	05a72490e839ddfc9c5bef821ff25dd2	0	0	0	0	0	0	0	0	0	0	0	0	0	/home/dhl_ec/bnelissen/Slides/CD3_manuscript/CD3_slides/AAA183.CD3/AAA183.CD3.run1	255	0.7	0.06	0.7	0.06	-9.7784239103	-12.6569834439	4.79206174489	1.16263837695
137290.0	2097331.0	50899.0	13771.0	2097331.0	4000000.0	981.0	1.0	1.9	2.36	1.79	0.0700000000001	8.04	0.36	0.71	0.14	11.82	0.32	2.26	1.53	2.86	AAA183.CD3.X15.Y2.tile.tissue.png	23	1	2000	23	fb09d2fdc227e956d302a27435bc7890	0	0	0	0	0	0	0	0	0	0	0	0	0	/home/dhl_ec/bnelissen/Slides/CD3_manuscript/CD3_slides/AAA183.CD3/AAA183.CD3.run1	255	0.7	0.06	0.7	0.06	-9.76423212526	-12.4607018054	3.62171293912	0.87954928125
4777.0	44267.0	1293.0	1206.0	44267.0	4000000.0	25.0	1.0	1.75	1.95	1.14	0.0599999999999	6.44	0.37	0.82	0.22	6.54	0.21	2.01	1.49	1.9	AAA183.CD3.X15.Y3.tile.tissue.png	24	1	2000	24	3437b14da8e8206d147f087e66bbc8d7	0	0	0	0	0	0	0	0	0	0	0	0	0	/home/dhl_ec/bnelissen/Slides/CD3_manuscript/CD3_slides/AAA183.CD3/AAA183.CD3.run1	255	0.7	0.06	0.7	0.06	-9.45521679303	-11.974895051	2.64206249671	1.01499972559
4892.0	42645.0	1686.0	1416.0	42645.0	4000000.0	29.0	1.0	2.67	0.89	1.8	0.0799999999999	8.85	0.37	0.87	0.21	6.45	0.21	2.04	1.48	0.35	AAA183.CD3.X16.Y2.tile.tissue.png	25	1	2000	25	be45cd56704a9a83c713f0e6f90b6af7	0	0	0	0	0	0	0	0	0	0	0	0	0	/home/dhl_ec/bnelissen/Slides/CD3_manuscript/CD3_slides/AAA183.CD3/AAA183.CD3.run1	255	0.7	0.06	0.7	0.06	-9.89249131889	-12.5919760692	4.87297979483	0.636239172852
0.0	0.0	0.0	0.0	0.0	4000000.0	0.0	0.0	2.86	1.78	1.11	0.0599999999999	5.5	0.47	1.47	0.32	6.67	0.21	3.04	2.31	0.57	AAA183.CD3.X18.Y0.tile.tissue.png	26	1	2000	26	a81480a043082275aa49098e407096d9	0	0	0	0	0	0	0	0	0	0	0	0	0	/home/dhl_ec/bnelissen/Slides/CD3_manuscript/CD3_slides/AAA183.CD3/AAA183.CD3.run1	255	1.0	0.06	1.0	0.06	0.0	0.0	0.0	3.89385925
0.0	0.0	0.0	0.0	0.0	4000000.0	0.0	0.0	2.91	2.25	1.22	0.0600000000001	5.98	0.3	0.87	0.21	4.47	0.12	2.74	2.34	0.55	AAA183.CD3.X18.Y1.tile.tissue.png	27	1	2000	27	146fd3b0c5e6b25b212a0572b3f05054	0	0	0	0	0	0	0	0	0	0	0	0	0	/home/dhl_ec/bnelissen/Slides/CD3_manuscript/CD3_slides/AAA183.CD3/AAA183.CD3.run1	255	1.0	0.06	1.0	0.06	0.0	-7.75529228371	0.0	2.075350875
0.0	0.0	0.0	0.0	0.0	4000000.0	0.0	0.0	3.02	3.0	1.14	0.0599999999999	5.33	0.29	0.89	0.21	4.43	0.13	2.16	1.51	0.34	AAA183.CD3.X18.Y2.tile.tissue.png	28	1	2000	28	4160b9e323ec3bc87ba891b96f0dbf9e	0	0	0	0	0	0	0	0	0	0	0	0	0	/home/dhl_ec/bnelissen/Slides/CD3_manuscript/CD3_slides/AAA183.CD3/AAA183.CD3.run1	255	1.0	0.06	1.0	0.06	0.0	0.0	0.0	5.0281695
0.0	0.0	0.0	0.0	0.0	4000000.0	0.0	0.0	2.28	2.47	1.14	0.0600000000001	5.44	0.31	0.89	0.23	4.57	0.13	1.96	1.47	0.35	AAA183.CD3.X18.Y3.tile.tissue.png	29	1	2000	29	d61267bb4509cacbb2ff6efa6a9e88c8	0	0	0	0	0	0	0	0	0	0	0	0	0	/home/dhl_ec/bnelissen/Slides/CD3_manuscript/CD3_slides/AAA183.CD3/AAA183.CD3.run1	255	1.0	0.06	1.0	0.06	0.0	0.0	0.0	4.5333905
0.0	0.0	0.0	0.0	0.0	4000000.0	0.0	0.0	2.25	2.27	1.2	0.0599999999999	5.39	0.29	0.86	0.22	4.39	0.12	1.99	1.51	0.51	AAA183.CD3.X18.Y4.tile.tissue.png	30	1	2000	30	6f65f5738d081121051ab756cbd763c3	0	0	0	0	0	0	0	0	0	0	0	0	0	/home/dhl_ec/bnelissen/Slides/CD3_manuscript/CD3_slides/AAA183.CD3/AAA183.CD3.run1	255	1.0	0.06	1.0	0.06	0.0	0.0	0.0	3.146805
0.0	0.0	0.0	0.0	0.0	700000.0	0.0	0.0	2.69	0.45	0.3	0.00999999999999	1.66	0.0799999999999	0.23	0.05	1.04	0.05	0.51	0.39	0.12	AAA183.CD3.X19.Y0.tile.tissue.png	31	1	350	31	9609f0c0e2c340133e8a764c736dc230	0	0	0	0	0	0	0	0	0	0	0	0	0	/home/dhl_ec/bnelissen/Slides/CD3_manuscript/CD3_slides/AAA183.CD3/AAA183.CD3.run1	255	1.0	0.06	1.0	0.06	0.0	0.0	0.0	6.47929214286
0.0	0.0	0.0	0.0	0.0	700000.0	0.0	0.0	0.47	0.36	0.3	0.02	1.66	0.0899999999999	0.22	0.05	1.05	0.04	0.39	0.31	0.12	AAA183.CD3.X19.Y1.tile.tissue.png	32	1	350	32	2d52048f7ac9ba69ee20267d5538348f	0	0	0	0	0	0	0	0	0	0	0	0	0	/home/dhl_ec/bnelissen/Slides/CD3_manuscript/CD3_slides/AAA183.CD3/AAA183.CD3.run1	255	1.0	0.06	1.0	0.06	0.0	0.0	0.0	4.53645178571
0.0	0.0	0.0	0.0	0.0	700000.0	0.0	0.0	1.27	1.47	0.3	0.00999999999999	1.62	0.09	0.22	0.0599999999999	0.74	0.03	0.35	0.27	0.12	AAA183.CD3.X19.Y2.tile.tissue.png	33	1	350	33	4321554c52600d24bbcd2f9140f5fc74	0	0	0	0	0	0	0	0	0	0	0	0	0	/home/dhl_ec/bnelissen/Slides/CD3_manuscript/CD3_slides/AAA183.CD3/AAA183.CD3.run1	255	1.0	0.06	1.0	0.06	0.0	0.0	0.0	6.63485785714
0.0	0.0	0.0	0.0	0.0	700000.0	0.0	0.0	1.6	1.0	0.31	0.00999999999999	1.54	0.0600000000001	0.14	0.0400000000001	0.72	0.02	0.33	0.26	0.08	AAA183.CD3.X19.Y3.tile.tissue.png	34	1	350	34	12fc999db7fd897c301e2a78e5fa9bae	0	0	0	0	0	0	0	0	0	0	0	0	0	/home/dhl_ec/bnelissen/Slides/CD3_manuscript/CD3_slides/AAA183.CD3/AAA183.CD3.run1	255	1.0	0.06	1.0	0.06	0.0	-11.2302419871	0.0	2.76767970087
71428.0	1235382.0	26342.0	10759.0	1235382.0	4000000.0	518.0	2.0	1.87	2.32	1.13	0.0600000000001	6.78	0.36	0.71	0.17	9.64	0.4	2.56	1.51	0.41	AAA183.CD3.X2.Y3.tile.tissue.png	35	1	2000	35	a9667ed802a71d0440d2fd703799e599	0	0	0	0	0	0	0	0	0	0	0	0	0	/home/dhl_ec/bnelissen/Slides/CD3_manuscript/CD3_slides/AAA183.CD3/AAA183.CD3.run1	255	0.7	0.06	0.7	0.06	-9.95980208639	-12.6006999167	4.23130286305	0.862586765625
301843.0	2583834.0	105503.0	18321.0	2583834.0	4000000.0	2241.0	4.0	2.33	3.47	1.17	0.05	7.79	0.6	1.28	0.19	14.22	0.36	2.18	1.48	0.59	AAA183.CD3.X2.Y4.tile.tissue.png	36	1	2000	36	2b3bf464e4398e44928ce71c11d61b3e	0	0	0	0	0	0	0	0	0	0	0	0	0	/home/dhl_ec/bnelissen/Slides/CD3_manuscript/CD3_slides/AAA183.CD3/AAA183.CD3.run1	255	0.7	0.06	0.7	0.06	-9.30768296324	-12.0856392628	2.31240202604	0.6531833125
85.0	16238.0	45.0	1056.0	16238.0	3240000.0	1.0	2.0	1.67	2.87	0.98	0.0400000000001	5.4	0.31	0.66	0.18	5.24	0.17	1.72	1.24	0.3	AAA183.CD3.X2.Y5.tile.tissue.png	37	1	2000	37	08900ce50b363d7aa2fc7369a7437e3a	0	0	0	0	0	0	0	0	0	0	0	0	0	/home/dhl_ec/bnelissen/Slides/CD3_manuscript/CD3_slides/AAA183.CD3/AAA183.CD3.run1	255	0.7	0.06	0.7	0.06	-9.23919002269	-12.5536320959	1.94506594806	2.57580693299
616.0	11597.0	293.0	608.0	11597.0	4000000.0	6.0	1.0	3.03	1.64	1.16	0.0599999999999	6.6	0.37	0.81	0.22	6.38	0.2	1.99	1.51	0.36	AAA183.CD3.X3.Y3.tile.tissue.png	38	1	2000	38	3f11f6430784845714f95256f1cc45c3	0	0	0	0	0	0	0	0	0	0	0	0	0	/home/dhl_ec/bnelissen/Slides/CD3_manuscript/CD3_slides/AAA183.CD3/AAA183.CD3.run1	255	0.7	0.06	0.7	0.06	-8.98813716785	-12.4524313713	3.16938737839	1.64278759314
273984.0	2163787.0	93899.0	13104.0	2163787.0	4000000.0	1985.0	2.0	2.44	1.98	1.12	0.0500000000001	7.12	0.37	0.72	0.13	10.89	0.5	3.32	2.32	2.1	AAA183.CD3.X3.Y4.tile.tissue.png	39	1	2000	39	def042595bf77c52e919a72ede951728	0	0	0	0	0	0	0	0	0	0	0	0	0	/home/dhl_ec/bnelissen/Slides/CD3_manuscript/CD3_slides/AAA183.CD3/AAA183.CD3.run1	255	0.7	0.06	0.7	0.06	-9.19344212557	-11.9789905731	2.1057599836	0.70584478125
109182.0	660157.0	35644.0	8005.0	660157.0	3240000.0	745.0	6.0	1.13	2.62	0.95	0.0400000000002	6.18	0.32	0.61	0.15	6.79	0.21	1.8	1.25	0.32	AAA183.CD3.X3.Y5.tile.tissue.png	40	1	2000	40	b7f5c30edfe2ed2aacd9967566476ee1	0	0	0	0	0	0	0	0	0	0	0	0	0	/home/dhl_ec/bnelissen/Slides/CD3_manuscript/CD3_slides/AAA183.CD3/AAA183.CD3.run1	255	0.7	0.06	0.7	0.06	-8.62825323427	-11.744694149	1.34061115704	1.12130640432
30266.0	378320.0	10460.0	4595.0	378320.0	4000000.0	218.0	5.0	2.74	2.52	1.14	0.0600000000002	6.91	0.38	0.81	0.2	7.67	0.23	2.12	1.53	1.2	AAA183.CD3.X4.Y4.tile.tissue.png	41	1	2000	41	77251d5f85b380047cf33edbf7238e10	0	0	0	0	0	0	0	0	0	0	0	0	0	/home/dhl_ec/bnelissen/Slides/CD3_manuscript/CD3_slides/AAA183.CD3/AAA183.CD3.run1	255	0.7	0.06	0.7	0.06	-9.79859439903	-12.3500950123	3.08033711076	0.761480773438
8361.0	112261.0	2945.0	2400.0	112261.0	3240000.0	61.0	1.0	1.61	2.06	0.93	0.05	5.82	0.3	0.67	0.18	5.48	0.17	1.73	1.23	0.31	AAA183.CD3.X4.Y5.tile.tissue.png	42	1	2000	42	8661bbdaa8f5dc492fc04171c6abe3a0	0	0	0	0	0	0	0	0	0	0	0	0	0	/home/dhl_ec/bnelissen/Slides/CD3_manuscript/CD3_slides/AAA183.CD3/AAA183.CD3.run1	255	0.7	0.06	0.7	0.06	-9.59720152325	-12.8153716411	2.47073441842	1.43452053193
[truncated: 2 more columns]
