# Supplementary material for: SlideToolkit: An Assistive Toolset for the Histological Quantification of Whole Slide Images
Source: PLoS One. 2014 Nov 5;9(11):e110289. doi: 10.1371/journal.pone.0110289 (PMC4220929; doi:10.1371/journal.pone.0110289)
Supplement: RawData S1 — ICC and BlandAltman plot - measurements and r-script.zip. Measurements of Run1 and Run2, including the code for the calculation of the intraclass correlation coefficient (ICC) and the code for the Bland and Altman plot. (ZIP) [file pone.0110289.s003.zip › cellprofiler.measurements/run1.41dfd3edb5f147bab327bc87874180e5.DefaultOUT_Image.csv]

AreaOccupied_AreaOccupied_DAB_Nuclei	AreaOccupied_AreaOccupied_Tissue	AreaOccupied_Perimeter_DAB_Nuclei	AreaOccupied_Perimeter_Tissue	AreaOccupied_TotalArea_DAB_Nuclei	AreaOccupied_TotalArea_Tissue	Count_DAB_Nuclei	Count_Tissue	ExecutionTime_01LoadImages	ExecutionTime_02ColorToGray	ExecutionTime_03Smooth	ExecutionTime_04ImageMath	ExecutionTime_05IdentifyPrimaryObjects	ExecutionTime_06MeasureImageAreaOccupied	ExecutionTime_07UnmixColors	ExecutionTime_08MaskImage	ExecutionTime_09IdentifyPrimaryObjects	ExecutionTime_10MeasureImageAreaOccupied	ExecutionTime_11OverlayOutlines	ExecutionTime_12OverlayOutlines	ExecutionTime_13SaveImages	FileName_Original	Group_Index	Group_Number	Height_Original	ImageNumber	MD5Digest_Original	ModuleError_01LoadImages	ModuleError_02ColorToGray	ModuleError_03Smooth	ModuleError_04ImageMath	ModuleError_05IdentifyPrimaryObjects	ModuleError_06MeasureImageAreaOccupied	ModuleError_07UnmixColors	ModuleError_08MaskImage	ModuleError_09IdentifyPrimaryObjects	ModuleError_10MeasureImageAreaOccupied	ModuleError_11OverlayOutlines	ModuleError_12OverlayOutlines	ModuleError_13SaveImages	PathName_Original	Scaling_Original	Threshold_FinalThreshold_DAB_Nuclei	Threshold_FinalThreshold_Tissue	Threshold_OrigThreshold_DAB_Nuclei	Threshold_OrigThreshold_Tissue	Threshold_SumOfEntropies_DAB_Nuclei	Threshold_SumOfEntropies_Tissue	Threshold_WeightedVariance_DAB_Nuclei	Threshold_WeightedVariance_Tissue
0.0	0.0	0.0	0.0	0.0	4000000.0	0.0	0.0	4.02	2.61	1.11	0.05	6.0	0.28	0.77	0.21	4.49	0.12	1.93	1.48	1.46	AAA583.CD3.v.X0.Y2.tile.tissue.png	1	1	2000	1	6f806737bbe75e30e0c6903f3aeaf60f	0	0	0	0	0	0	0	0	0	0	0	0	0	/home/dhl_ec/bnelissen/Slides/CD3_manuscript/CD3_slides/AAA583.CD3.v/AAA583.CD3.v.run1	255	1.0	0.06	1.0	0.06	0.0	-11.9303070641	0.0	5.64032261295
67.0	526416.0	49.0	5108.0	526416.0	4000000.0	1.0	1.0	2.94	1.95	1.77	0.08	8.81	0.36	0.75	0.19	6.74	0.23	2.1	1.47	0.69	AAA583.CD3.v.X0.Y3.tile.tissue.png	2	1	2000	2	dc7a78c3dca4ff407ca875eb11289639	0	0	0	0	0	0	0	0	0	0	0	0	0	/home/dhl_ec/bnelissen/Slides/CD3_manuscript/CD3_slides/AAA583.CD3.v/AAA583.CD3.v.run1	255	0.7	0.06	0.7	0.06	-8.46968008272	-11.269526974	1.21868644209	1.95177968945
2089.0	1589867.0	718.0	8776.0	1589867.0	4000000.0	14.0	3.0	3.12	2.22	1.09	0.05	6.62	0.64	1.35	0.25	7.77	0.27	2.22	2.57	0.81	AAA583.CD3.v.X0.Y4.tile.tissue.png	3	1	2000	3	3125ba0e74b33728aaa3b229d1cda4cf	0	0	0	0	0	0	0	0	0	0	0	0	0	/home/dhl_ec/bnelissen/Slides/CD3_manuscript/CD3_slides/AAA583.CD3.v/AAA583.CD3.v.run1	255	0.7	0.06	0.7	0.06	-8.94284659371	-11.0750196636	1.32023036329	0.539480515625
112.0	1760372.0	70.0	6731.0	1760372.0	4000000.0	2.0	1.0	3.24	1.79	1.78	0.08	9.82	0.55	1.21	0.21	10.9	0.42	3.39	2.31	0.65	AAA583.CD3.v.X0.Y5.tile.tissue.png	4	1	2000	4	52433469ae6283b3ff190986a9840513	0	0	0	0	0	0	0	0	0	0	0	0	0	/home/dhl_ec/bnelissen/Slides/CD3_manuscript/CD3_slides/AAA583.CD3.v/AAA583.CD3.v.run1	255	0.7	0.06	0.7	0.06	-8.79075928572	-11.0933334859	1.47956977879	0.5665240625
379.0	513920.0	198.0	7155.0	513920.0	4000000.0	5.0	5.0	1.21	1.94	1.87	0.08	8.85	0.38	0.78	0.19	6.68	0.22	2.15	1.48	0.69	AAA583.CD3.v.X0.Y6.tile.tissue.png	5	1	2000	5	b5478728b4f892dd418eca67c2551d99	0	0	0	0	0	0	0	0	0	0	0	0	0	/home/dhl_ec/bnelissen/Slides/CD3_manuscript/CD3_slides/AAA583.CD3.v/AAA583.CD3.v.run1	255	0.7	0.06	0.7	0.06	-9.05679961619	-11.517946204	1.67496681893	2.00454434375
0.0	0.0	0.0	0.0	0.0	4000000.0	0.0	0.0	4.13	1.58	1.96	0.09	9.42	0.47	1.36	0.31	6.56	0.13	2.76	2.3	0.59	AAA583.CD3.v.X0.Y7.tile.tissue.png	6	1	2000	6	cce06a78ec8b67f1af7a43bbcd760234	0	0	0	0	0	0	0	0	0	0	0	0	0	/home/dhl_ec/bnelissen/Slides/CD3_manuscript/CD3_slides/AAA583.CD3.v/AAA583.CD3.v.run1	255	1.0	0.06	1.0	0.06	0.0	-10.4749016214	0.0	7.00354716032
0.0	0.0	0.0	0.0	0.0	4000000.0	0.0	0.0	3.06	1.98	1.11	0.06	6.22	0.29	0.87	0.22	4.66	0.12	1.97	1.48	0.61	AAA583.CD3.v.X1.Y1.tile.tissue.png	7	1	2000	7	c16ae37585a984e0b85e29c5bc9741ff	0	0	0	0	0	0	0	0	0	0	0	0	0	/home/dhl_ec/bnelissen/Slides/CD3_manuscript/CD3_slides/AAA583.CD3.v/AAA583.CD3.v.run1	255	1.0	0.06	1.0	0.06	0.0	-10.175217387	0.0	6.64082604958
3170.0	1252035.0	1188.0	8918.0	1252035.0	4000000.0	26.0	2.0	2.79	1.5	1.83	0.07	10.69	0.62	1.32	0.27	11.0	0.38	3.47	1.61	0.46	AAA583.CD3.v.X1.Y2.tile.tissue.png	8	1	2000	8	62635c7294c328d3ea1d3be7468f8451	0	0	0	0	0	0	0	0	0	0	0	0	0	/home/dhl_ec/bnelissen/Slides/CD3_manuscript/CD3_slides/AAA583.CD3.v/AAA583.CD3.v.run1	255	0.7	0.06	0.7	0.06	-8.92729200568	-11.7139510282	1.39057079415	0.168156328125
10597.0	3847347.0	4263.0	9247.0	3847347.0	4000000.0	93.0	1.0	4.52	2.26	1.08	0.07	10.23	0.37	0.74	0.06	9.47	0.36	2.14	1.51	0.45	AAA583.CD3.v.X1.Y3.tile.tissue.png	9	1	2000	9	c5b2d8d23b26df4da182e11fa86908b2	0	0	0	0	0	0	0	0	0	0	0	0	0	/home/dhl_ec/bnelissen/Slides/CD3_manuscript/CD3_slides/AAA583.CD3.v/AAA583.CD3.v.run1	255	0.7	0.06	0.7	0.06	-9.37525233397	-12.5656431061	1.34057497366	0.278872572266
10535.0	3989455.0	4244.0	8732.0	3989455.0	4000000.0	93.0	1.0	3.64	1.95	1.1	0.05	6.53	0.55	1.34	0.09	14.75	0.55	3.33	2.43	0.84	AAA583.CD3.v.X1.Y4.tile.tissue.png	10	1	2000	10	ecc08cab7a97f0434a3b3aee3563efa2	0	0	0	0	0	0	0	0	0	0	0	0	0	/home/dhl_ec/bnelissen/Slides/CD3_manuscript/CD3_slides/AAA583.CD3.v/AAA583.CD3.v.run1	255	0.7	0.06	0.7	0.06	-9.5784435682	-12.619451151	1.89425352364	0.294478172913
22592.0	3993718.0	8624.0	8407.0	3993718.0	4000000.0	180.0	1.0	2.84	2.01	1.12	0.05	6.43	0.56	0.79	0.06	9.43	0.37	2.22	2.4	0.68	AAA583.CD3.v.X1.Y5.tile.tissue.png	11	1	2000	11	93beb3c79c526e7ec1fa650878c25c97	0	0	0	0	0	0	0	0	0	0	0	0	0	/home/dhl_ec/bnelissen/Slides/CD3_manuscript/CD3_slides/AAA583.CD3.v/AAA583.CD3.v.run1	255	0.7	0.06	0.7	0.06	-9.85047312993	-12.6041614382	2.30771032783	0.360855859619
8440.0	3949829.0	3308.0	9938.0	3949829.0	4000000.0	72.0	1.0	1.09	1.5	1.12	0.05	6.43	0.36	0.74	0.05	9.49	0.61	3.38	2.28	0.68	AAA583.CD3.v.X1.Y6.tile.tissue.png	12	1	2000	12	95f1c68e843a4c2dfa73795c8b822df6	0	0	0	0	0	0	0	0	0	0	0	0	0	/home/dhl_ec/bnelissen/Slides/CD3_manuscript/CD3_slides/AAA583.CD3.v/AAA583.CD3.v.run1	255	0.7	0.06	0.7	0.06	-9.50325476318	-12.6897628712	1.84700522536	0.275478810547
779.0	1453757.0	355.0	7330.0	1453757.0	4000000.0	8.0	2.0	2.85	3.03	1.84	0.08	6.68	0.35	0.72	0.16	7.44	0.26	2.13	1.5	0.64	AAA583.CD3.v.X1.Y7.tile.tissue.png	13	1	2000	13	08014fafcb674491d32d6eaaea835f5b	0	0	0	0	0	0	0	0	0	0	0	0	0	/home/dhl_ec/bnelissen/Slides/CD3_manuscript/CD3_slides/AAA583.CD3.v/AAA583.CD3.v.run1	255	0.7	0.06	0.7	0.06	-9.23840380845	-11.2261674779	1.83245337823	0.387037445313
0.0	0.0	0.0	0.0	0.0	4000000.0	0.0	0.0	3.09	2.31	1.07	0.06	5.9	0.31	0.94	0.23	4.56	0.12	2.02	1.47	0.55	AAA583.CD3.v.X1.Y8.tile.tissue.png	14	1	2000	14	ec17a9523e629d9386de3dda82a05173	0	0	0	0	0	0	0	0	0	0	0	0	0	/home/dhl_ec/bnelissen/Slides/CD3_manuscript/CD3_slides/AAA583.CD3.v/AAA583.CD3.v.run1	255	1.0	0.06	1.0	0.06	0.0	-11.4244295238	0.0	4.76765579574
387.0	523730.0	265.0	3996.0	523730.0	4000000.0	5.0	1.0	3.15	1.64	1.06	0.05	6.25	0.35	0.77	0.18	6.71	0.22	2.06	1.47	0.61	AAA583.CD3.v.X2.Y1.tile.tissue.png	15	1	2000	15	6fec695770a06371f96400d961184dca	0	0	0	0	0	0	0	0	0	0	0	0	0	/home/dhl_ec/bnelissen/Slides/CD3_manuscript/CD3_slides/AAA583.CD3.v/AAA583.CD3.v.run1	255	0.7	0.06	0.7	0.06	-7.4646934051	-11.3523489159	0.551821649455	3.030214875
7841.0	3750031.0	3149.0	8720.0	3750031.0	4000000.0	67.0	1.0	2.31	1.57	1.07	0.04	6.35	0.37	0.7	0.06	9.35	0.36	2.19	2.37	0.66	AAA583.CD3.v.X2.Y2.tile.tissue.png	16	1	2000	16	f02944a4100c6fc1190c69cec9412f18	0	0	0	0	0	0	0	0	0	0	0	0	0	/home/dhl_ec/bnelissen/Slides/CD3_manuscript/CD3_slides/AAA583.CD3.v/AAA583.CD3.v.run1	255	0.7	0.06	0.7	0.06	-9.29787712627	-12.2182089203	1.2435449953	0.245766691406
10213.0	3911949.0	4070.0	11816.0	3911949.0	4000000.0	95.0	1.0	2.99	2.08	1.1	0.05	6.44	0.36	0.74	0.06	9.57	0.36	3.32	2.35	1.08	AAA583.CD3.v.X2.Y3.tile.tissue.png	17	1	2000	17	8528276e015dd89bcda6ccad664d99a4	0	0	0	0	0	0	0	0	0	0	0	0	0	/home/dhl_ec/bnelissen/Slides/CD3_manuscript/CD3_slides/AAA583.CD3.v/AAA583.CD3.v.run1	255	0.7	0.06	0.7	0.06	-9.679445272	-12.658682868	2.24171041001	0.26308265625
33347.0	2782928.0	12795.0	29010.0	2782928.0	4000000.0	274.0	31.0	2.81	2.25	1.09	0.05	6.63	0.38	0.75	0.11	9.17	0.32	2.27	1.52	0.8	AAA583.CD3.v.X2.Y4.tile.tissue.png	18	1	2000	18	1922b4e877a6978df2f91e4fe45b98a6	0	0	0	0	0	0	0	0	0	0	0	0	0	/home/dhl_ec/bnelissen/Slides/CD3_manuscript/CD3_slides/AAA583.CD3.v/AAA583.CD3.v.run1	255	0.7	0.06	0.7	0.06	-9.77418340037	-12.7123265724	2.96429348409	0.286316132813
17138.0	2296797.0	6915.0	25929.0	2296797.0	4000000.0	149.0	22.0	2.86	2.81	1.11	0.0500000000001	6.88	0.58	1.21	0.19	11.84	0.46	3.45	2.29	0.65	AAA583.CD3.v.X2.Y5.tile.tissue.png	19	1	2000	19	a0eeb5552e70d49f78eabbd2edcc48bd	0	0	0	0	0	0	0	0	0	0	0	0	0	/home/dhl_ec/bnelissen/Slides/CD3_manuscript/CD3_slides/AAA583.CD3.v/AAA583.CD3.v.run1	255	0.7	0.06	0.7	0.06	-9.82218728254	-12.6631842125	3.61001426968	0.23301265625
24383.0	3828721.0	9235.0	9475.0	3828721.0	4000000.0	198.0	1.0	1.84	2.27	1.22	0.0500000000001	6.45	0.56	1.26	0.09	14.01	0.57	3.64	2.51	0.67	AAA583.CD3.v.X2.Y6.tile.tissue.png	20	1	2000	20	1788588688afbe311ba5c32e51dd7524	0	0	0	0	0	0	0	0	0	0	0	0	0	/home/dhl_ec/bnelissen/Slides/CD3_manuscript/CD3_slides/AAA583.CD3.v/AAA583.CD3.v.run1	255	0.7	0.06	0.7	0.06	-9.89343316204	-12.7767085629	3.12230380666	0.301641708984
3954.0	3807158.0	1578.0	9077.0	3807158.0	4000000.0	33.0	1.0	2.45	3.51	1.88	0.0699999999999	8.29	0.37	0.75	0.0700000000001	9.49	0.38	2.21	1.53	0.43	AAA583.CD3.v.X2.Y7.tile.tissue.png	21	1	2000	21	622d2288e98a430d11d314da5168cb79	0	0	0	0	0	0	0	0	0	0	0	0	0	/home/dhl_ec/bnelissen/Slides/CD3_manuscript/CD3_slides/AAA583.CD3.v/AAA583.CD3.v.run1	255	0.7	0.06	0.7	0.06	-9.4399117492	-12.7221909335	1.95889641503	0.270645101562
0.0	324939.0	0.0	4123.0	324939.0	4000000.0	0.0	2.0	2.85	1.78	1.49	0.0599999999999	7.33	0.36	0.74	0.19	6.24	0.24	3.2	2.32	0.56	AAA583.CD3.v.X2.Y8.tile.tissue.png	22	1	2000	22	9e34da9fa439098a5bf2ae0284f17095	0	0	0	0	0	0	0	0	0	0	0	0	0	/home/dhl_ec/bnelissen/Slides/CD3_manuscript/CD3_slides/AAA583.CD3.v/AAA583.CD3.v.run1	255	0.7	0.06	0.7	0.06	-7.93906546182	-10.8859910444	0.844331128618	2.84212575928
2781.0	199790.0	1190.0	4230.0	199790.0	454000.0	7.0	1.0	1.59	2.24	0.29	0.00999999999999	1.33	0.0500000000001	0.09	0.00999999999999	0.9	0.03	0.24	0.16	0.1	AAA583.CD3.v.X28.Y20.tile.tissue.png	23	1	227	23	d657bc6e2901767d18f5a58de69701ad	0	0	0	0	0	0	0	0	0	0	0	0	0	/home/dhl_ec/bnelissen/Slides/CD3_manuscript/CD3_slides/AAA583.CD3.v/AAA583.CD3.v.run1	255	0.7	0.06	0.7	0.06	-8.5427569018	-12.6611832773	5.27496957835	1.13846947274
0.0	129481.0	0.0	3652.0	129481.0	454000.0	0.0	1.0	1.39	0.91	0.16	0.00999999999999	1.35	0.04	0.09	0.0200000000001	0.66	0.03	0.24	0.17	0.0600000000001	AAA583.CD3.v.X28.Y21.tile.tissue.png	24	1	227	24	2b08deb0128976cd8e772cb7d8d3b820	0	0	0	0	0	0	0	0	0	0	0	0	0	/home/dhl_ec/bnelissen/Slides/CD3_manuscript/CD3_slides/AAA583.CD3.v/AAA583.CD3.v.run1	255	0.7	0.06	0.7	0.06	0.0	-11.7399037759	0.0654099723729	4.31895482323
0.0	0.0	0.0	0.0	0.0	4000000.0	0.0	0.0	2.68	3.3	1.2	0.0599999999999	5.41	0.29	0.89	0.22	4.73	0.13	2.0	1.53	0.54	AAA583.CD3.v.X3.Y0.tile.tissue.png	25	1	2000	25	61cf4cf81f529a240b3de601b7747f6e	0	0	0	0	0	0	0	0	0	0	0	0	0	/home/dhl_ec/bnelissen/Slides/CD3_manuscript/CD3_slides/AAA583.CD3.v/AAA583.CD3.v.run1	255	1.0	0.06	1.0	0.06	0.0	0.0	0.0	5.198368
9379.0	2371928.0	3908.0	8475.0	2371928.0	4000000.0	87.0	1.0	2.52	2.75	1.8	0.08	10.43	0.57	1.26	0.2	12.64	0.52	3.54	2.47	0.61	AAA583.CD3.v.X3.Y1.tile.tissue.png	26	1	2000	26	80ba37d059e5a5538300cd60557b60c7	0	0	0	0	0	0	0	0	0	0	0	0	0	/home/dhl_ec/bnelissen/Slides/CD3_manuscript/CD3_slides/AAA583.CD3.v/AAA583.CD3.v.run1	255	0.7	0.06	0.7	0.06	-9.01974156756	-11.046438734	0.984840938884	0.42987025
108639.0	3941970.0	34145.0	10915.0	3941970.0	4000000.0	633.0	2.0	2.03	1.74	1.84	0.0799999999999	10.02	0.61	1.04	0.0599999999999	10.15	0.38	3.67	2.52	0.74	AAA583.CD3.v.X3.Y2.tile.tissue.png	27	1	2000	27	ce17558320f2ffc0563f653a8172a57c	0	0	0	0	0	0	0	0	0	0	0	0	0	/home/dhl_ec/bnelissen/Slides/CD3_manuscript/CD3_slides/AAA583.CD3.v/AAA583.CD3.v.run1	255	0.7	0.06	0.7	0.06	-9.77027974021	-12.9264102833	1.60203196438	0.62122069873
115112.0	3272957.0	39533.0	23432.0	3272957.0	4000000.0	785.0	8.0	1.27	1.23	1.09	0.05	6.92	0.37	0.71	0.08	9.5	0.34	2.17	1.48	0.67	AAA583.CD3.v.X3.Y3.tile.tissue.png	28	1	2000	28	0cc320bae4d0a103d5c75285afd1f883	0	0	0	0	0	0	0	0	0	0	0	0	0	/home/dhl_ec/bnelissen/Slides/CD3_manuscript/CD3_slides/AAA583.CD3.v/AAA583.CD3.v.run1	255	0.7	0.06	0.7	0.06	-9.80032566827	-13.1120235954	2.87678189469	0.420704144531
6670.0	612569.0	2565.0	34278.0	612569.0	4000000.0	47.0	47.0	2.76	2.3	1.15	0.0600000000001	8.27	0.59	1.2	0.32	10.35	0.35	3.4	2.31	0.6	AAA583.CD3.v.X3.Y4.tile.tissue.png	29	1	2000	29	dd7fee0be99db024605e85fd5cba91ee	0	0	0	0	0	0	0	0	0	0	0	0	0	/home/dhl_ec/bnelissen/Slides/CD3_manuscript/CD3_slides/AAA583.CD3.v/AAA583.CD3.v.run1	255	0.7	0.06	0.7	0.06	-9.68809203946	-12.8986899814	3.86503154563	0.225773726562
6690.0	475612.0	2623.0	30408.0	475612.0	4000000.0	61.0	57.0	3.1	2.52	1.16	0.05	6.56	0.37	0.71	0.19	6.69	0.23	2.23	1.49	0.39	AAA583.CD3.v.X3.Y5.tile.tissue.png	30	1	2000	30	7e8b42bef8c4bf43f8326a669bf83f39	0	0	0	0	0	0	0	0	0	0	0	0	0	/home/dhl_ec/bnelissen/Slides/CD3_manuscript/CD3_slides/AAA583.CD3.v/AAA583.CD3.v.run1	255	0.7	0.06	0.7	0.06	-9.80779003499	-12.5547599883	4.17896463478	0.215489546875
25984.0	3101989.0	10298.0	22636.0	3101989.0	4000000.0	233.0	17.0	3.07	1.84	1.13	0.0400000000001	7.0	0.37	0.71	0.09	8.76	0.51	3.54	2.54	0.69	AAA583.CD3.v.X3.Y6.tile.tissue.png	31	1	2000	31	c66a044feaea37782354f99b5e8b45ac	0	0	0	0	0	0	0	0	0	0	0	0	0	/home/dhl_ec/bnelissen/Slides/CD3_manuscript/CD3_slides/AAA583.CD3.v/AAA583.CD3.v.run1	255	0.7	0.06	0.7	0.06	-9.84636712215	-12.4430993572	3.37548442222	0.271513539062
6649.0	3978608.0	2913.0	9516.0	3978608.0	4000000.0	66.0	1.0	3.6	1.97	1.82	0.0699999999999	10.14	0.57	1.2	0.0899999999999	9.71	0.35	2.1	1.48	0.5	AAA583.CD3.v.X3.Y7.tile.tissue.png	32	1	2000	32	d6f1e540d963dca5fd247f7fcb51a570	0	0	0	0	0	0	0	0	0	0	0	0	0	/home/dhl_ec/bnelissen/Slides/CD3_manuscript/CD3_slides/AAA583.CD3.v/AAA583.CD3.v.run1	255	0.7	0.06	0.7	0.06	-9.6550596953	-12.3620336067	2.14899664803	0.237550100586
757.0	1846310.0	352.0	9865.0	1846310.0	4000000.0	7.0	5.0	2.28	2.23	1.06	0.0599999999999	6.35	0.4	0.71	0.13	7.7	0.27	2.1	1.48	0.39	AAA583.CD3.v.X3.Y8.tile.tissue.png	33	1	2000	33	60d5d95a255eaeb48194851ddebe7435	0	0	0	0	0	0	0	0	0	0	0	0	0	/home/dhl_ec/bnelissen/Slides/CD3_manuscript/CD3_slides/AAA583.CD3.v/AAA583.CD3.v.run1	255	0.7	0.06	0.7	0.06	-9.1961971536	-10.9934980302	1.5553264197	0.186397148438
0.0	0.0	0.0	0.0	0.0	4000000.0	0.0	0.0	3.39	3.35	1.14	0.0500000000001	5.98	0.29	0.89	0.23	4.51	0.12	2.02	1.48	0.36	AAA583.CD3.v.X3.Y9.tile.tissue.png	34	1	2000	34	df7df5b39c640126f91e12c3d994db5e	0	0	0	0	0	0	0	0	0	0	0	0	0	/home/dhl_ec/bnelissen/Slides/CD3_manuscript/CD3_slides/AAA583.CD3.v/AAA583.CD3.v.run1	255	1.0	0.06	1.0	0.06	0.0	-12.0943872876	0.0	2.35801484073
0.0	0.0	0.0	0.0	0.0	4000000.0	0.0	0.0	2.33	1.48	1.17	0.0599999999999	5.77	0.27	0.81	0.21	4.46	0.12	1.96	1.53	0.35	AAA583.CD3.v.X4.Y0.tile.tissue.png	35	1	2000	35	4981f548273d56ddbd497ca13e545399	0	0	0	0	0	0	0	0	0	0	0	0	0	/home/dhl_ec/bnelissen/Slides/CD3_manuscript/CD3_slides/AAA583.CD3.v/AAA583.CD3.v.run1	255	1.0	0.06	1.0	0.06	0.0	-11.1829396982	0.0	6.83239688267
3390.0	2923530.0	1435.0	7684.0	2923530.0	4000000.0	30.0	1.0	2.19	1.75	1.29	0.05	6.53	0.35	0.71	0.1	9.45	0.33	2.37	2.26	0.64	AAA583.CD3.v.X4.Y1.tile.tissue.png	36	1	2000	36	b0bb4ff37cde8fbc6f932eb503412bf6	0	0	0	0	0	0	0	0	0	0	0	0	0	/home/dhl_ec/bnelissen/Slides/CD3_manuscript/CD3_slides/AAA583.CD3.v/AAA583.CD3.v.run1	255	0.7	0.06	0.7	0.06	-9.21178026918	-11.8713599253	1.20373625645	0.168904050781
178665.0	3988737.0	55437.0	9078.0	3988737.0	4000000.0	1000.0	1.0	3.87	3.1	1.68	0.0700000000002	10.19	0.57	1.2	0.0799999999999	16.02	0.6	3.28	1.52	0.64	AAA583.CD3.v.X4.Y2.tile.tissue.png	37	1	2000	37	e37abfe30864951f2f0be9fe7296a871	0	0	0	0	0	0	0	0	0	0	0	0	0	/home/dhl_ec/bnelissen/Slides/CD3_manuscript/CD3_slides/AAA583.CD3.v/AAA583.CD3.v.run1	255	0.7	0.06	0.7	0.06	-9.8613284567	-13.0883263853	2.57614424551	0.729504181152
13978.0	2356247.0	6046.0	35882.0	2356247.0	4000000.0	134.0	37.0	1.09	1.77	1.08	0.04	7.04	0.45	0.71	0.11	8.11	0.29	2.19	1.47	0.41	AAA583.CD3.v.X4.Y3.tile.tissue.png	38	1	2000	38	31c64319831a911c509e1f49c1ab8026	0	0	0	0	0	0	0	0	0	0	0	0	0	/home/dhl_ec/bnelissen/Slides/CD3_manuscript/CD3_slides/AAA583.CD3.v/AAA583.CD3.v.run1	255	0.7	0.06	0.7	0.06	-9.57328148429	-12.8510024382	2.84336264558	0.300973039063
616.0	341297.0	323.0	18892.0	341297.0	4000000.0	7.0	29.0	2.28	2.46	1.05	0.05	6.54	0.38	0.72	0.19	6.57	0.21	2.87	2.01	0.59	AAA583.CD3.v.X4.Y4.tile.tissue.png	39	1	2000	39	b0b4310b03b229da42e419b1cc35111a	0	0	0	0	0	0	0	0	0	0	0	0	0	/home/dhl_ec/bnelissen/Slides/CD3_manuscript/CD3_slides/AAA583.CD3.v/AAA583.CD3.v.run1	255	0.7	0.06	0.7	0.06	-9.28231903377	-12.5695297192	2.58982052642	0.243900152344
64.0	51215.0	44.0	3312.0	51215.0	4000000.0	1.0	8.0	3.5	1.53	1.77	0.0700000000002	9.72	0.56	1.18	0.32	9.23	0.31	3.21	2.3	0.56	AAA583.CD3.v.X4.Y5.tile.tissue.png	40	1	2000	40	1f369c75ac0d82dc98a3c812fcb47777	0	0	0	0	0	0	0	0	0	0	0	0	0	/home/dhl_ec/bnelissen/Slides/CD3_manuscript/CD3_slides/AAA583.CD3.v/AAA583.CD3.v.run1	255	0.7	0.06	0.7	0.06	-8.5938771054	-11.5417281164	2.83061542289	0.169604763672
5030.0	1953659.0	2133.0	31440.0	1953659.0	4000000.0	47.0	23.0	2.59	3.84	1.77	0.0700000000002	10.14	0.59	1.19	0.2	11.35	0.44	3.41	2.29	0.63	AAA583.CD3.v.X4.Y6.tile.tissue.png	41	1	2000	41	ab2c0c574094551b464a7e6bca8a06e0	0	0	0	0	0	0	0	0	0	0	0	0	0	/home/dhl_ec/bnelissen/Slides/CD3_manuscript/CD3_slides/AAA583.CD3.v/AAA583.CD3.v.run1	255	0.7	0.06	0.7	0.06	-9.69285149912	-12.447545191	3.05827423604	0.27384709375
11912.0	3885904.0	4689.0	11794.0	3885904.0	4000000.0	102.0	2.0	4.18	2.59	1.77	0.0699999999999	10.09	0.56	1.18	0.0899999999999	14.25	0.55	3.31	2.29	0.65	AAA583.CD3.v.X4.Y7.tile.tissue.png	42	1	2000	42	9874292f995463e73f12d960791ea7d0	0	0	0	0	0	0	0	0	0	0	0	0	0	/home/dhl_ec/bnelissen/Slides/CD3_manuscript/CD3_slides/AAA583.CD3.v/AAA583.CD3.v.run1	255	0.7	0.06	0.7	0.06	-9.82123421869	-12.3442503418	2.2023475105	0.294903046875
3532.0	3361527.0	1310.0	12133.0	3361527.0	4000000.0	25.0	2.0	1.43	1.43	1.16	0.05	6.92	0.37	0.74	0.0799999999999	8.94	0.52	3.45	2.31	0.63	AAA583.CD3.v.X4.Y8.tile.tissue.png	43	1	2000	43	d9800ff93c5d5c088b7d53b9008ebd16	0	0	0	0	0	0	0	0	0	0	0	0	0	/home/dhl_ec/bnelissen/Slides/CD3_manuscript/CD3_slides/AAA583.CD3.v/AAA583.CD3.v.run1	255	0.7	0.06	0.7	0.06	-9.22587281009	-12.4918752799	1.62700763859	0.281351578125
227.0	23334.0	101.0	1633.0	23334.0	4000000.0	2.0	5.0	1.32	2.15	1.83	0.0899999999999	10.04	0.56	1.34	0.32	9.53	0.27	2.08	1.55	0.36	AAA583.CD3.v.X4.Y9.tile.tissue.png	44	1	2000	44	97a881343bc6f9eda8a6ccc9e63cf646	0	0	0	0	0	0	0	0	0	0	0	0	0	/home/dhl_ec/bnelissen/Slides/CD3_manuscript/CD3_slides/AAA583.CD3.v/AAA583.CD3.v.run1	255	0.7	0.06	0.7	0.06	-9.0283615029	-12.2899524617	2.15621167088	2.75381381689
0.0	3622.0	0.0	396.0	3622.0	4000000.0	0.0	2.0	1.08	1.72	1.8	0.0799999999999	9.77	0.57	1.39	0.32	7.94	0.21	3.24	2.4	0.56	AAA583.CD3.v.X5.Y0.tile.tissue.png	45	1	2000	45	b429e16527ed39404e6eaac52c6c600c	0	0	0	0	0	0	0	0	0	0	0	0	0	/home/dhl_ec/bnelissen/Slides/CD3_manuscript/CD3_slides/AAA583.CD3.v/AAA583.CD3.v.run1	255	0.7	0.06	0.7	0.06	0.0	-12.0462445416	0.930398419705	4.23944974673
398.0	2756509.0	201.0	11635.0	2756509.0	4000000.0	5.0	2.0	1.21	1.46	1.11	0.04	7.17	0.44	0.86	0.0999999999999	8.64	0.48	3.36	2.36	0.7	AAA583.CD3.v.X5.Y1.tile.tissue.png	46	1	2000	46	a74722e7b295b9e7e9356556415bb56a	0	0	0	0	0	0	0	0	0	0	0	0	0	/home/dhl_ec/bnelissen/Slides/CD3_manuscript/CD3_slides/AAA583.CD3.v/AAA583.CD3.v.run1	255	0.7	0.06	0.7	0.06	-9.14658660564	-12.5949602902	1.55908148106	0.2827604375
16223.0	3984448.0	6557.0	9351.0	3984448.0	4000000.0	143.0	1.0	1.26	1.49	1.11	0.05	6.58	0.37	0.74	0.0599999999999	9.58	0.38	2.43	1.52	0.44	AAA583.CD3.v.X5.Y2.tile.tissue.png	47	1	2000	47	8c1c2c96f99ffa0ad762f06b9c590f95	0	0	0	0	0	0	0	0	0	0	0	0	0	/home/dhl_ec/bnelissen/Slides/CD3_manuscript/CD3_slides/AAA583.CD3.v/AAA583.CD3.v.run1	255	0.7	0.06	0.7	0.06	-9.87793505745	-12.6186954729	2.87041794579	0.332651087891
14165.0	2255975.0	5459.0	17606.0	2255975.0	4000000.0	119.0	17.0	1.01	2.23	1.12	0.0500000000002	6.6	0.38	0.74	0.12	8.27	0.3	2.22	1.52	0.41	AAA583.CD3.v.X5.Y3.tile.tissue.png	48	1	2000	48	66a8ce911f76abef3f017de1ea0bb1a9	0	0	0	0	0	0	0	0	0	0	0	0	0	/home/dhl_ec/bnelissen/Slides/CD3_manuscript/CD3_slides/AAA583.CD3.v/AAA583.CD3.v.run1	255	0.7	0.06	0.7	0.06	-9.7531395462	-12.4706612239	2.71389074657	0.221822773438
704.0	293375.0	286.0	10460.0	293375.0	4000000.0	6.0	9.0	2.96	2.49	1.23	0.05	6.4	0.36	0.71	0.2	6.6	0.22	2.16	1.52	0.38	AAA583.CD3.v.X5.Y4.tile.tissue.png	49	1	2000	49	d57a40f37e1379e0ed439d172ab07893	0	0	0	0	0	0	0	0	0	0	0	0	0	/home/dhl_ec/bnelissen/Slides/CD3_manuscript/CD3_slides/AAA583.CD3.v/AAA583.CD3.v.run1	255	0.7	0.06	0.7	0.06	-9.29865654957	-12.190879355	3.13876999254	0.191599347656
0.0	2049.0	0.0	214.0	2049.0	4000000.0	0.0	1.0	3.91	2.47	1.11	0.05	6.36	0.37	0.76	0.21	5.72	0.13	2.01	1.51	0.36	AAA583.CD3.v.X5.Y5.tile.tissue.png	50	1	2000	50	eb71a9950e7e2c3b188027ff543010f7	0	0	0	0	0	0	0	0	0	0	0	0	0	/home/dhl_ec/bnelissen/Slides/CD3_manuscript/CD3_slides/AAA583.CD3.v/AAA583.CD3.v.run1	255	0.7	0.06	0.7	0.06	0.0	-11.3735011406	1.0898218262	2.68704221957
346.0	100228.0	154.0	3882.0	100228.0	4000000.0	3.0	6.0	2.25	1.77	1.13	0.04	6.43	0.37	0.75	0.2	6.39	0.21	2.08	1.49	0.41	AAA583.CD3.v.X5.Y6.tile.tissue.png	51	1	2000	51	692bdb6309f981eeb9f4b2aa10229d3d	0	0	0	0	0	0	0	0	0	0	0	0	0	/home/dhl_ec/bnelissen/Slides/CD3_manuscript/CD3_slides/AAA583.CD3.v/AAA583.CD3.v.run1	255	0.7	0.06	0.7	0.06	-9.59298615122	-11.5811668859	2.99661229839	0.895394076172
14765.0	3778420.0	5563.0	14519.0	3778420.0	4000000.0	113.0	2.0	2.82	2.84	1.13	0.05	6.49	0.57	1.2	0.0999999999999	13.5	0.54	3.34	2.41	1.38	AAA583.CD3.v.X5.Y7.tile.tissue.png	52	1	2000	52	d2861e58af11df09a8521c9db838ef14	0	0	0	0	0	0	0	0	0	0	0	0	0	/home/dhl_ec/bnelissen/Slides/CD3_manuscript/CD3_slides/AAA583.CD3.v/AAA583.CD3.v.run1	255	0.7	0.06	0.7	0.06	-9.88356595129	-12.2844496751	2.33954080746	0.322096675781
921.0	3642950.0	405.0	26157.0	3642950.0	4000000.0	10.0	8.0	1.8	1.75	1.13	0.05	6.84	0.38	0.73	0.0699999999999	8.97	0.33	2.18	1.47	0.85	AAA583.CD3.v.X5.Y8.tile.tissue.png	53	1	2000	53	0f1b7012d4d32f323794481335a1af72	0	0	0	0	0	0	0	0	0	0	0	0	0	/home/dhl_ec/bnelissen/Slides/CD3_manuscript/CD3_slides/AAA583.CD3.v/AAA583.CD3.v.run1	255	0.7	0.06	0.7	0.06	-9.18228811082	-11.0980971953	1.29603122008	0.138083337891
91.0	160288.0	44.0	6316.0	160288.0	4000000.0	1.0	6.0	2.2	1.47	1.11	0.05	8.71	0.36	0.78	0.2	6.56	0.32	3.34	2.28	1.76	AAA583.CD3.v.X5.Y9.tile.tissue.png	54	1	2000	54	0e0b3e91a2d43b0917756f8d40798c32	0	0	0	0	0	0	0	0	0	0	0	0	0	/home/dhl_ec/bnelissen/Slides/CD3_manuscript/CD3_slides/AAA583.CD3.v/AAA583.CD3.v.run1	255	0.7	0.06	0.7	0.06	-8.86207901573	-11.3238779047	1.08630961722	4.87770878003
0.0	0.0	0.0	0.0	0.0	4000000.0	0.0	0.0	1.34	1.32	1.77	0.0799999999999	8.52	0.47	1.59	0.36	6.93	0.23	3.23	2.44	1.04	AAA583.CD3.v.X6.Y0.tile.tissue.png	55	1	2000	55	231ed7f4bc33b25c08c7827370c0e62a	0	0	0	0	0	0	0	0	0	0	0	0	0	/home/dhl_ec/bnelissen/Slides/CD3_manuscript/CD3_slides/AAA583.CD3.v/AAA583.CD3.v.run1	255	1.0	0.06	1.0	0.06	0.0	0.0	0.0	3.93537075
5154.0	1844637.0	2175.0	14996.0	1844637.0	4000000.0	43.0	3.0	2.75	2.27	1.18	0.05	6.79	0.38	0.75	0.14	8.03	0.28	2.19	1.53	0.39	AAA583.CD3.v.X6.Y1.tile.tissue.png	56	1	2000	56	a350e7a31bec4efc03e637285633a48b	0	0	0	0	0	0	0	0	0	0	0	0	0	/home/dhl_ec/bnelissen/Slides/CD3_manuscript/CD3_slides/AAA583.CD3.v/AAA583.CD3.v.run1	255	0.7	0.06	0.7	0.06	-9.30812523573	-11.3525844818	2.36410620179	0.510124953125
18983.0	3762411.0	6906.0	15229.0	3762411.0	4000000.0	142.0	3.0	2.97	3.38	1.15	0.05	7.07	0.57	1.2	0.0900000000001	10.3	0.36	2.21	1.51	0.43	AAA583.CD3.v.X6.Y2.tile.tissue.png	57	1	2000	57	0e809245a45cf6160b2458a02a14616e	0	0	0	0	0	0	0	0	0	0	0	0	0	/home/dhl_ec/bnelissen/Slides/CD3_manuscript/CD3_slides/AAA583.CD3.v/AAA583.CD3.v.run1	255	0.7	0.06	0.7	0.06	-9.93045619042	-12.760944737	2.63163094901	0.371345152344
109159.0	3891798.0	38268.0	11355.0	3891798.0	4000000.0	763.0	1.0	2.57	1.11	1.13	0.04	7.57	0.56	1.21	0.0899999999999	14.67	0.59	3.31	2.29	0.65	AAA583.CD3.v.X6.Y3.tile.tissue.png	58	1	2000	58	7cd372605f9f0d3f100e1a9478028fb3	0	0	0	0	0	0	0	0	0	0	0	0	0	/home/dhl_ec/bnelissen/Slides/CD3_manuscript/CD3_slides/AAA583.CD3.v/AAA583.CD3.v.run1	255	0.7	0.072340775644	0.7	0.072340775644	-9.6869668568	-13.0917379089	2.84060269196	0.348101222656
11546.0	2625355.0	4831.0	14777.0	2625355.0	4000000.0	110.0	5.0	3.11	1.93	1.83	0.0699999999999	10.14	0.58	1.2	0.17	12.19	0.49	3.37	2.38	0.67	AAA583.CD3.v.X6.Y4.tile.tissue.png	59	1	2000	59	f24aa432f5bd83585cb6227b391300a0	0	0	0	0	0	0	0	0	0	0	0	0	0	/home/dhl_ec/bnelissen/Slides/CD3_manuscript/CD3_slides/AAA583.CD3.v/AAA583.CD3.v.run1	255	0.7	0.06	0.7	0.06	-9.55444351116	-12.3246203911	2.87689559035	0.250079695312
1276.0	687959.0	545.0	8896.0	687959.0	4000000.0	13.0	5.0	1.58	2.92	1.18	0.0700000000002	9.84	0.59	1.19	0.28	10.03	0.35	3.33	2.33	0.59	AAA583.CD3.v.X6.Y5.tile.tissue.png	60	1	2000	60	b167eff12220421b6dfcec82c0b4a7bd	0	0	0	0	0	0	0	0	0	0	0	0	0	/home/dhl_ec/bnelissen/Slides/CD3_manuscript/CD3_slides/AAA583.CD3.v/AAA583.CD3.v.run1	255	0.7	0.06	0.7	0.06	-9.41958019645	-11.2501814041	2.06946393746	0.221361710937
0.0	0.0	0.0	0.0	0.0	4000000.0	0.0	0.0	2.98	1.95	1.09	0.0500000000002	6.05	0.47	1.21	0.33	4.63	0.13	2.0	1.52	0.56	AAA583.CD3.v.X6.Y6.tile.tissue.png	61	1	2000	61	a0ca9195ae2c50a156cb955377afc876	0	0	0	0	0	0	0	0	0	0	0	0	0	/home/dhl_ec/bnelissen/Slides/CD3_manuscript/CD3_slides/AAA583.CD3.v/AAA583.CD3.v.run1	255	1.0	0.06	1.0	0.06	0.0	-10.9161021978	0.0	1.4088855026
2662.0	2491886.0	1003.0	42451.0	2491886.0	4000000.0	20.0	16.0	2.88	2.56	1.14	0.05	6.68	0.4	0.74	0.11	8.32	0.47	3.46	2.29	0.64	AAA583.CD3.v.X6.Y7.tile.tissue.png	62	1	2000	62	650d5b0426cd6f0eb1e956e13feae6c5	0	0	0	0	0	0	0	0	0	0	0	0	0	/home/dhl_ec/bnelissen/Slides/CD3_manuscript/CD3_slides/AAA583.CD3.v/AAA583.CD3.v.run1	255	0.7	0.06	0.7	0.06	-9.46526601122	-12.0804117204	2.19010901447	0.55768109375
1095.0	2256923.0	429.0	41970.0	2256923.0	4000000.0	9.0	30.0	2.82	2.38	1.78	0.05	6.7	0.6	1.2	0.19	11.47	0.45	3.44	2.31	0.63	AAA583.CD3.v.X6.Y8.tile.tissue.png	63	1	2000	63	daee550b5107fd19fd01cc6db96460ce	0	0	0	0	0	0	0	0	0	0	0	0	0	/home/dhl_ec/bnelissen/Slides/CD3_manuscript/CD3_slides/AAA583.CD3.v/AAA583.CD3.v.run1	255	0.7	0.06	0.7	0.06	-9.10467355871	-12.4349442027	1.77044563783	0.40561878125
386.0	16756.0	135.0	922.0	16756.0	4000000.0	3.0	2.0	2.9	2.74	1.77	0.0900000000001	9.53	0.56	1.35	0.33	8.96	0.31	3.1	2.31	0.55	AAA583.CD3.v.X6.Y9.tile.tissue.png	64	1	2000	64	e2ad3cd25b6d53d9416ece0da8284d1b	0	0	0	0	0	0	0	0	0	0	0	0	0	/home/dhl_ec/bnelissen/Slides/CD3_manuscript/CD3_slides/AAA583.CD3.v/AAA583.CD3.v.run1	255	0.7	0.06	0.7	0.06	-9.09060549944	-12.6979481237	3.36133919155	2.61802379077
0.0	348439.0	0.0	5925.0	348439.0	4000000.0	0.0	3.0	3.15	2.72	1.16	0.05	6.75	0.37	0.77	0.2	6.35	0.24	3.26	2.33	0.56	AAA583.CD3.v.X7.Y1.tile.tissue.png	65	1	2000	65	0370f27d51683b55d24b78de20fe669d	0	0	0	0	0	0	0	0	0	0	0	0	0	/home/dhl_ec/bnelissen/Slides/CD3_manuscript/CD3_slides/AAA583.CD3.v/AAA583.CD3.v.run1	255	0.7	0.06	0.7	0.06	-7.79724033123	-11.7356624353	2.26965139716	2.7014793125
3314.0	3301197.0	1559.0	22700.0	3301197.0	4000000.0	33.0	11.0	2.66	2.21	1.1	0.0500000000002	7.84	0.37	0.74	0.0800000000002	8.92	0.34	2.25	1.53	0.44	AAA583.CD3.v.X7.Y2.tile.tissue.png	66	1	2000	66	ba6ba5f036c9b6c95d6cac971fbbea89	0	0	0	0	0	0	0	0	0	0	0	0	0	/home/dhl_ec/bnelissen/Slides/CD3_manuscript/CD3_slides/AAA583.CD3.v/AAA583.CD3.v.run1	255	0.7	0.06	0.7	0.06	-9.5546045059	-12.1392733436	2.09444339646	0.256064554688
20402.0	3170176.0	7329.0	25404.0	3170176.0	4000000.0	144.0	9.0	2.42	1.37	1.11	0.05	6.53	0.42	0.77	0.0899999999999	9.19	0.34	2.26	1.52	0.43	AAA583.CD3.v.X7.Y3.tile.tissue.png	67	1	2000	67	3b71aa2fb9ed757d560c5aee28a08723	0	0	0	0	0	0	0	0	0	0	0	0	0	/home/dhl_ec/bnelissen/Slides/CD3_manuscript/CD3_slides/AAA583.CD3.v/AAA583.CD3.v.run1	255	0.7	0.06	0.7	0.06	-9.97964012299	-12.7026545889	3.10320032233	0.281292421875
6962.0	3957819.0	2766.0	9578.0	3957819.0	4000000.0	59.0	1.0	3.07	2.15	1.11	0.05	8.27	0.38	0.73	0.0599999999999	9.5	0.37	2.18	1.52	0.43	AAA583.CD3.v.X7.Y4.tile.tissue.png	68	1	2000	68	27f647369852fe032f7fbaff89b51065	0	0	0	0	0	0	0	0	0	0	0	0	0	/home/dhl_ec/bnelissen/Slides/CD3_manuscript/CD3_slides/AAA583.CD3.v/AAA583.CD3.v.run1	255	0.7	0.06	0.7	0.06	-9.79816237459	-12.542903223	2.71275179829	0.208937134766
980.0	2823404.0	365.0	12697.0	2823404.0	4000000.0	7.0	5.0	2.94	1.82	1.11	0.05	6.67	0.38	0.73	0.11	8.56	0.32	2.2	1.53	0.41	AAA583.CD3.v.X7.Y5.tile.tissue.png	69	1	2000	69	f766e31b317b04150d5c1c08dbd468ba	0	0	0	0	0	0	0	0	0	0	0	0	0	/home/dhl_ec/bnelissen/Slides/CD3_manuscript/CD3_slides/AAA583.CD3.v/AAA583.CD3.v.run1	255	0.7	0.06	0.7	0.06	-9.26700865039	-12.106561987	1.79638839574	0.405417328125
0.0	0.0	0.0	0.0	0.0	4000000.0	0.0	0.0	3.07	2.94	1.12	0.0599999999999	6.18	0.29	0.8	0.22	4.47	0.12	2.01	1.52	0.56	AAA583.CD3.v.X7.Y6.tile.tissue.png	70	1	2000	70	3de0e73b7f52077e4fc2fa7546c8eb54	0	0	0	0	0	0	0	0	0	0	0	0	0	/home/dhl_ec/bnelissen/Slides/CD3_manuscript/CD3_slides/AAA583.CD3.v/AAA583.CD3.v.run1	255	1.0	0.06	1.0	0.06	0.0	-11.5817847155	0.0	5.61819359476
2293.0	681451.0	659.0	12671.0	681451.0	4000000.0	14.0	10.0	2.74	1.61	1.79	0.0799999999999	10.27	0.58	1.28	0.28	9.95	0.35	2.21	1.53	0.62	AAA583.CD3.v.X7.Y7.tile.tissue.png	71	1	2000	71	71754f97512c9f9a540996e54a235fd0	0	0	0	0	0	0	0	0	0	0	0	0	0	/home/dhl_ec/bnelissen/Slides/CD3_manuscript/CD3_slides/AAA583.CD3.v/AAA583.CD3.v.run1	255	0.7	0.06	0.7	0.06	-9.20919013407	-11.5040764323	2.17678720789	0.597044394531
307.0	491863.0	123.0	9932.0	491863.0	4000000.0	3.0	9.0	2.63	2.95	1.11	0.0599999999999	6.78	0.38	0.75	0.19	7.0	0.23	2.16	1.52	1.46	AAA583.CD3.v.X7.Y8.tile.tissue.png	72	1	2000	72	8653dd662f62de258e7e1b9bb5c184ff	0	0	0	0	0	0	0	0	0	0	0	0	0	/home/dhl_ec/bnelissen/Slides/CD3_manuscript/CD3_slides/AAA583.CD3.v/AAA583.CD3.v.run1	255	0.7	0.06	0.7	0.06	-9.61967369211	-11.2750832034	2.52476059246	0.258662697266
101.0	1588.0	49.0	180.0	1588.0	4000000.0	1.0	1.0	2.8	2.62	1.1	0.0599999999999	6.53	0.56	1.42	0.32	9.79	0.31	3.12	2.35	1.03	AAA583.CD3.v.X7.Y9.tile.tissue.png	73	1	2000	73	4cdb622db21b7378cc136bc4e34575fc	0	0	0	0	0	0	0	0	0	0	0	0	0	/home/dhl_ec/bnelissen/Slides/CD3_manuscript/CD3_slides/AAA583.CD3.v/AAA583.CD3.v.run1	255	0.7	0.06	0.7	0.06	-9.28696294616	-12.4151927354	4.62767518787	1.44100330948
0.0	4980.0	0.0	550.0	4980.0	4000000.0	0.0	3.0	2.19	2.51	1.14	0.0599999999999	6.59	0.38	0.8	0.21	6.16	0.14	2.08	1.51	0.96	AAA583.CD3.v.X8.Y1.tile.tissue.png	74	1	2000	74	86227542dcf23a46c058a519dd3b6143	0	0	0	0	0	0	0	0	0	0	0	0	0	/home/dhl_ec/bnelissen/Slides/CD3_manuscript/CD3_slides/AAA583.CD3.v/AAA583.CD3.v.run1	255	0.7	0.06	0.7	0.06	-8.79059639155	-12.0735044255	4.46633450741	3.75612124176
1101.0	795423.0	509.0	18770.0	795423.0	4000000.0	9.0	6.0	2.39	2.82	1.13	0.04	7.97	0.38	0.72	0.19	7.32	0.23	2.23	1.53	0.9	AAA583.CD3.v.X8.Y2.tile.tissue.png	75	1	2000	75	195d573488fb6c4db3a5a4b6b0d83b78	0	0	0	0	0	0	0	0	0	0	0	0	0	/home/dhl_ec/bnelissen/Slides/CD3_manuscript/CD3_slides/AAA583.CD3.v/AAA583.CD3.v.run1	255	0.7	0.06	0.7	0.06	-9.4753467056	-11.4404297476	2.01995119349	0.369082941406
9870.0	2155351.0	3535.0	31296.0	2155351.0	4000000.0	73.0	27.0	2.81	2.97	1.11	0.0499999999997	6.65	0.38	0.74	0.13	8.08	0.3	2.29	1.53	0.47	AAA583.CD3.v.X8.Y3.tile.tissue.png	76	1	2000	76	df75039c4cf60e92249bb5ddd3233b3c	0	0	0	0	0	0	0	0	0	0	0	0	0	/home/dhl_ec/bnelissen/Slides/CD3_manuscript/CD3_slides/AAA583.CD3.v/AAA583.CD3.v.run1	255	0.7	0.06	0.7	0.06	-9.7199241433	-11.4751344652	2.11570818695	0.462369296875
1119.0	2983907.0	518.0	28367.0	2983907.0	4000000.0	12.0	11.0	2.77	3.15	1.1	0.0499999999997	12.96	0.38	1.2	0.15	12.26	0.5	3.45	2.36	0.63	AAA583.CD3.v.X8.Y4.tile.tissue.png	77	1	2000	77	2774e5e1609c4b00e3e343ec6e2b8330	0	0	0	0	0	0	0	0	0	0	0	0	0	/home/dhl_ec/bnelissen/Slides/CD3_manuscript/CD3_slides/AAA583.CD3.v/AAA583.CD3.v.run1	255	0.7	0.06	0.7	0.06	-9.53593531057	-11.4899469104	1.94138249646	0.363658140625
68.0	676532.0	35.0	10069.0	676532.0	4000000.0	1.0	4.0	2.24	3.06	1.79	0.0799999999999	10.93	0.57	1.02	0.19	7.06	0.23	2.38	1.57	0.38	AAA583.CD3.v.X8.Y5.tile.tissue.png	78	1	2000	78	fae96cfe08eab6419bba6f1d669d2f5e	0	0	0	0	0	0	0	0	0	0	0	0	0	/home/dhl_ec/bnelissen/Slides/CD3_manuscript/CD3_slides/AAA583.CD3.v/AAA583.CD3.v.run1	255	0.7	0.06	0.7	0.06	-9.04316891325	-12.1510076291	1.70081415258	0.233630599609
0.0	0.0	0.0	0.0	0.0	4000000.0	0.0	0.0	1.24	2.26	1.15	0.0599999999999	6.2	0.3	0.82	0.23	4.6	0.13	2.01	1.52	0.36	AAA583.CD3.v.X8.Y6.tile.tissue.png	79	1	2000	79	f6b212eaf95644af93f207ac64098607	0	0	0	0	0	0	0	0	0	0	0	0	0	/home/dhl_ec/bnelissen/Slides/CD3_manuscript/CD3_slides/AAA583.CD3.v/AAA583.CD3.v.run1	255	1.0	0.06	1.0	0.06	0.0	-10.7047814449	0.0	8.23855354929
0.0	0.0	0.0	0.0	0.0	4000000.0	0.0	0.0	2.02	2.03	1.15	0.0599999999999	5.62	0.3	0.89	0.21	4.51	0.13	2.02	1.51	0.36	AAA583.CD3.v.X8.Y7.tile.tissue.png	80	1	2000	80	e8b0c61ba7de41a2889a9222beaa45ba	0	0	0	0	0	0	0	0	0	0	0	0	0	/home/dhl_ec/bnelissen/Slides/CD3_manuscript/CD3_slides/AAA583.CD3.v/AAA583.CD3.v.run1	255	1.0	0.06	1.0	0.06	0.0	0.0	0.0	3.7761715
0.0	1421.0	0.0	170.0	1421.0	4000000.0	0.0	1.0	2.81	2.48	1.09	0.0499999999997	6.51	0.37	0.86	0.21	5.6	0.22	3.18	2.32	0.54	AAA583.CD3.v.X8.Y8.tile.tissue.png	81	1	2000	81	5f447ce31bbdfe410cc1a3c8e2db913a	0	0	0	0	0	0	0	0	0	0	0	0	0	/home/dhl_ec/bnelissen/Slides/CD3_manuscript/CD3_slides/AAA583.CD3.v/AAA583.CD3.v.run1	255	0.7	0.06	0.7	0.06	0.0	-12.2703569275	3.47789230186	3.28333422244
0.0	0.0	0.0	0.0	0.0	4000000.0	0.0	0.0	2.96	1.51	1.77	0.0800000000004	8.13	0.47	1.37	0.32	6.52	0.21	3.04	2.33	0.55	AAA583.CD3.v.X9.Y1.tile.tissue.png	82	1	2000	82	7005a94432d63aca3b33a506a85383b9	0	0	0	0	0	0	0	0	0	0	0	0	0	/home/dhl_ec/bnelissen/Slides/CD3_manuscript/CD3_slides/AAA583.CD3.v/AAA583.CD3.v.run1	255	1.0	0.06	1.0	0.06	0.0	0.0	0.0	8.587845
0.0	1635.0	0.0	180.0	1635.0	4000000.0	0.0	1.0	2.27	2.16	1.13	0.0599999999999	6.56	0.37	0.82	0.21	5.78	0.22	2.27	1.53	0.55	AAA583.CD3.v.X9.Y2.tile.tissue.png	83	1	2000	83	01927a08bde1b104f576dd2bf7255e12	0	0	0	0	0	0	0	0	0	0	0	0	0	/home/dhl_ec/bnelissen/Slides/CD3_manuscript/CD3_slides/AAA583.CD3.v/AAA583.CD3.v.run1	255	0.7	0.06	0.7	0.06	0.0	-12.1109248867	2.07287336344	6.06122721852
0.0	0.0	0.0	0.0	0.0	4000000.0	0.0	0.0	2.64	1.72	1.99	0.0799999999999	8.45	0.48	1.34	0.33	6.7	0.2	3.33	2.73	0.56	AAA583.CD3.v.X9.Y3.tile.tissue.png	84	1	2000	84	8e1c5be46a7c774319c664627a486850	0	0	0	0	0	0	0	0	0	0	0	0	0	/home/dhl_ec/bnelissen/Slides/CD3_manuscript/CD3_slides/AAA583.CD3.v/AAA583.CD3.v.run1	255	1.0	0.06	1.0	0.06	0.0	0.0	0.0	9.854581
0.0	3767.0	0.0	456.0	3767.0	4000000.0	0.0	2.0	0.82	1.48	1.11	0.0500000000002	6.58	0.38	0.82	0.21	5.79	0.13	2.08	1.52	0.4	AAA583.CD3.v.X9.Y4.tile.tissue.png	85	1	2000	85	5d3f5c8192aea613c0d4feab3b1b21fb	0	0	0	0	0	0	0	0	0	0	0	0	0	/home/dhl_ec/bnelissen/Slides/CD3_manuscript/CD3_slides/AAA583.CD3.v/AAA583.CD3.v.run1	255	0.7	0.06	0.7	0.06	0.0	-12.021095385	5.07274729559	5.89907414964
0.0	7830.0	0.0	480.0	7830.0	4000000.0	0.0	1.0	3.22	1.44	1.28	0.0599999999999	6.58	0.57	1.34	0.33	8.43	0.21	3.11	2.31	0.55	AAA583.CD3.v.X9.Y5.tile.tissue.png	86	1	2000	86	2cfc480c28ca54ca7f3ae87f49fd182a	0	0	0	0	0	0	0	0	0	0	0	0	0	/home/dhl_ec/bnelissen/Slides/CD3_manuscript/CD3_slides/AAA583.CD3.v/AAA583.CD3.v.run1	255	0.7	0.06	0.7	0.06	0.0	-12.3172252388	2.73599088043	4.2863610365
0.0	0.0	0.0	0.0	0.0	4000000.0	0.0	0.0	2.27	2.41	1.77	0.0799999999999	8.3	0.49	1.42	0.34	6.78	0.2	3.09	1.91	0.35	AAA583.CD3.v.X9.Y6.tile.tissue.png	87	1	2000	87	8802108cf78fc9e5fc97fb42bbb17aa3	0	0	0	0	0	0	0	0	0	0	0	0	0	/home/dhl_ec/bnelissen/Slides/CD3_manuscript/CD3_slides/AAA583.CD3.v/AAA583.CD3.v.run1	255	1.0	0.06	1.0	0.06	0.0	0.0	0.0	4.00165175
[truncated: 2 more columns]
