# Supplementary material for: SlideToolkit: An Assistive Toolset for the Histological Quantification of Whole Slide Images
Source: PLoS One. 2014 Nov 5;9(11):e110289. doi: 10.1371/journal.pone.0110289 (PMC4220929; doi:10.1371/journal.pone.0110289)
Supplement: RawData S1 — ICC and BlandAltman plot - measurements and r-script.zip. Measurements of Run1 and Run2, including the code for the calculation of the intraclass correlation coefficient (ICC) and the code for the Bland and Altman plot. (ZIP) [file pone.0110289.s003.zip › cellprofiler.measurements/run1.435a187e58a1c61899470d9f728a6bf2.DefaultOUT_Image.csv]

AreaOccupied_AreaOccupied_DAB_Nuclei	AreaOccupied_AreaOccupied_Tissue	AreaOccupied_Perimeter_DAB_Nuclei	AreaOccupied_Perimeter_Tissue	AreaOccupied_TotalArea_DAB_Nuclei	AreaOccupied_TotalArea_Tissue	Count_DAB_Nuclei	Count_Tissue	ExecutionTime_01LoadImages	ExecutionTime_02ColorToGray	ExecutionTime_03Smooth	ExecutionTime_04ImageMath	ExecutionTime_05IdentifyPrimaryObjects	ExecutionTime_06MeasureImageAreaOccupied	ExecutionTime_07UnmixColors	ExecutionTime_08MaskImage	ExecutionTime_09IdentifyPrimaryObjects	ExecutionTime_10MeasureImageAreaOccupied	ExecutionTime_11OverlayOutlines	ExecutionTime_12OverlayOutlines	ExecutionTime_13SaveImages	FileName_Original	Group_Index	Group_Number	Height_Original	ImageNumber	MD5Digest_Original	ModuleError_01LoadImages	ModuleError_02ColorToGray	ModuleError_03Smooth	ModuleError_04ImageMath	ModuleError_05IdentifyPrimaryObjects	ModuleError_06MeasureImageAreaOccupied	ModuleError_07UnmixColors	ModuleError_08MaskImage	ModuleError_09IdentifyPrimaryObjects	ModuleError_10MeasureImageAreaOccupied	ModuleError_11OverlayOutlines	ModuleError_12OverlayOutlines	ModuleError_13SaveImages	PathName_Original	Scaling_Original	Threshold_FinalThreshold_DAB_Nuclei	Threshold_FinalThreshold_Tissue	Threshold_OrigThreshold_DAB_Nuclei	Threshold_OrigThreshold_Tissue	Threshold_SumOfEntropies_DAB_Nuclei	Threshold_SumOfEntropies_Tissue	Threshold_WeightedVariance_DAB_Nuclei	Threshold_WeightedVariance_Tissue
0.0	3576.0	0.0	432.0	3576.0	4000000.0	0.0	2.0	3.48	2.8	1.2	0.06	6.7	0.38	0.92	0.22	5.84	0.14	2.05	1.52	1.23	AAA304.CD3.location-a.X0.Y3.tile.tissue.png	1	1	2000	1	e53842276f1fcbb088c372233fb02943	0	0	0	0	0	0	0	0	0	0	0	0	0	/home/dhl_ec/bnelissen/Slides/CD3_manuscript/CD3_slides/AAA304.CD3.location-a/AAA304.CD3.location-a.run1	255	0.7	0.06	0.7	0.06	0.0	-12.176460203	5.05943977646	2.1910076438
79.0	813169.0	41.0	4844.0	813169.0	4000000.0	1.0	1.0	2.19	2.1	1.16	0.06	7.03	0.36	0.76	0.18	7.18	0.25	2.12	1.52	0.88	AAA304.CD3.location-a.X0.Y4.tile.tissue.png	2	1	2000	2	5606585ad80ab4cee20ed1adf9f1b2e1	0	0	0	0	0	0	0	0	0	0	0	0	0	/home/dhl_ec/bnelissen/Slides/CD3_manuscript/CD3_slides/AAA304.CD3.location-a/AAA304.CD3.location-a.run1	255	0.7	0.06	0.7	0.06	-8.34345451555	-10.9627795864	1.63954125518	0.90711203125
0.0	0.0	0.0	0.0	0.0	4000000.0	0.0	0.0	4.15	2.96	1.22	0.06	5.59	0.3	0.88	0.21	5.68	0.23	2.18	2.3	0.57	AAA304.CD3.location-a.X0.Y5.tile.tissue.png	3	1	2000	3	e519f285946b7422ef006a912e1b53c7	0	0	0	0	0	0	0	0	0	0	0	0	0	/home/dhl_ec/bnelissen/Slides/CD3_manuscript/CD3_slides/AAA304.CD3.location-a/AAA304.CD3.location-a.run1	255	1.0	0.06	1.0	0.06	0.0	0.0	0.0	2.7677595
0.0	73910.0	0.0	2153.0	73910.0	4000000.0	0.0	2.0	1.48	2.07	1.55	0.06	8.7	0.54	1.18	0.23	7.46	0.19	2.27	1.64	0.42	AAA304.CD3.location-a.X1.Y1.tile.tissue.png	4	1	2000	4	f18aaaa5dd7ea18174369540e11beaae	0	0	0	0	0	0	0	0	0	0	0	0	0	/home/dhl_ec/bnelissen/Slides/CD3_manuscript/CD3_slides/AAA304.CD3.location-a/AAA304.CD3.location-a.run1	255	0.7	0.06	0.7	0.06	0.0	-11.4993815919	4.50320279732	2.12937553711
253.0	871675.0	150.0	5828.0	871675.0	4000000.0	4.0	1.0	1.87	2.26	1.2	0.06	6.97	0.45	0.8	0.18	7.97	0.3	2.62	1.68	0.73	AAA304.CD3.location-a.X1.Y2.tile.tissue.png	5	1	2000	5	11aa2b789be74055f7165d8167aeb0e5	0	0	0	0	0	0	0	0	0	0	0	0	0	/home/dhl_ec/bnelissen/Slides/CD3_manuscript/CD3_slides/AAA304.CD3.location-a/AAA304.CD3.location-a.run1	255	0.7	0.06	0.7	0.06	-9.51879409309	-11.6329841591	3.68563735588	1.19407218359
111.0	736861.0	58.0	4772.0	736861.0	4000000.0	2.0	3.0	1.37	2.37	1.18	0.06	7.04	0.35	0.73	0.17	6.71	0.23	2.03	1.46	0.4	AAA304.CD3.location-a.X1.Y3.tile.tissue.png	6	1	2000	6	f1147e82356f21a61893b59f50158278	0	0	0	0	0	0	0	0	0	0	0	0	0	/home/dhl_ec/bnelissen/Slides/CD3_manuscript/CD3_slides/AAA304.CD3.location-a/AAA304.CD3.location-a.run1	255	0.7	0.06	0.7	0.06	-9.47683072003	-11.461019418	2.80622232181	1.09707350586
123.0	2849119.0	66.0	12819.0	2849119.0	4000000.0	2.0	1.0	0.87	1.81	1.84	0.07	8.86	0.44	0.83	0.11	8.85	0.39	2.26	1.53	0.64	AAA304.CD3.location-a.X1.Y4.tile.tissue.png	7	1	2000	7	d52f66744efa7c362c7fef178c4235e5	0	0	0	0	0	0	0	0	0	0	0	0	0	/home/dhl_ec/bnelissen/Slides/CD3_manuscript/CD3_slides/AAA304.CD3.location-a/AAA304.CD3.location-a.run1	255	0.7	0.06	0.7	0.06	-8.83601598378	-11.5277200642	1.76602214799	0.4248288125
71.0	92052.0	32.0	2988.0	92052.0	4000000.0	1.0	2.0	0.97	1.94	1.15	0.06	7.12	0.58	1.35	0.34	9.63	0.29	2.17	1.52	0.57	AAA304.CD3.location-a.X1.Y5.tile.tissue.png	8	1	2000	8	cce0269e182f862a7c3f1642cef19b9d	0	0	0	0	0	0	0	0	0	0	0	0	0	/home/dhl_ec/bnelissen/Slides/CD3_manuscript/CD3_slides/AAA304.CD3.location-a/AAA304.CD3.location-a.run1	255	0.7	0.06	0.7	0.06	-8.39833367321	-11.6702803384	3.09566350316	1.9345711875
0.0	0.0	0.0	0.0	0.0	4000000.0	0.0	0.0	2.22	2.53	1.9	0.07	7.96	0.3	0.89	0.22	5.09	0.13	2.2	1.64	0.48	AAA304.CD3.location-a.X10.Y1.tile.tissue.png	9	1	2000	9	5997291ff4f34cdbd844076803845e30	0	0	0	0	0	0	0	0	0	0	0	0	0	/home/dhl_ec/bnelissen/Slides/CD3_manuscript/CD3_slides/AAA304.CD3.location-a/AAA304.CD3.location-a.run1	255	1.0	0.06	1.0	0.06	0.0	0.0	0.0	4.9874075
139.0	3820809.0	76.0	12748.0	3820809.0	4000000.0	2.0	1.0	1.07	1.44	1.72	0.07	9.06	0.59	0.89	0.08	13.76	0.58	3.53	1.61	0.66	AAA304.CD3.location-a.X10.Y10.tile.tissue.png	10	1	2000	10	c31dc689391c24fdac14ccfa9ba878cd	0	0	0	0	0	0	0	0	0	0	0	0	0	/home/dhl_ec/bnelissen/Slides/CD3_manuscript/CD3_slides/AAA304.CD3.location-a/AAA304.CD3.location-a.run1	255	0.7	0.06	0.7	0.06	-9.3790658773	-12.0408794086	2.41299960903	0.1785400625
116.0	3987927.0	63.0	9240.0	3987927.0	4000000.0	2.0	1.0	1.24	2.83	1.56	0.05	6.32	0.35	0.69	0.06	9.12	0.35	2.06	1.45	0.46	AAA304.CD3.location-a.X10.Y11.tile.tissue.png	11	1	2000	11	4c28fa88bf44745a117e6d7933a94f7f	0	0	0	0	0	0	0	0	0	0	0	0	0	/home/dhl_ec/bnelissen/Slides/CD3_manuscript/CD3_slides/AAA304.CD3.location-a/AAA304.CD3.location-a.run1	255	0.7	0.06	0.7	0.06	-9.26925710822	-12.2375772478	2.66841670205	0.0825980876465
172.0	3999510.0	93.0	8083.0	3999510.0	4000000.0	3.0	1.0	0.84	1.72	1.14	0.05	6.79	0.37	0.73	0.05	9.67	0.36	2.18	1.54	0.56	AAA304.CD3.location-a.X10.Y12.tile.tissue.png	12	1	2000	12	d79ed6b0b0b8ad6345593451a14c38c1	0	0	0	0	0	0	0	0	0	0	0	0	0	/home/dhl_ec/bnelissen/Slides/CD3_manuscript/CD3_slides/AAA304.CD3.location-a/AAA304.CD3.location-a.run1	255	0.7	0.06	0.7	0.06	-9.01780768624	-12.0190870632	1.73196363717	0.0747382019653
0.0	4000000.0	0.0	7996.0	4000000.0	4000000.0	0.0	1.0	1.14	1.72	1.17	0.05	6.47	0.36	0.74	0.05	8.99	0.27	2.08	1.45	0.51	AAA304.CD3.location-a.X10.Y13.tile.tissue.png	13	1	2000	13	fb997f6100ceb423c7ee192c588995df	0	0	0	0	0	0	0	0	0	0	0	0	0	/home/dhl_ec/bnelissen/Slides/CD3_manuscript/CD3_slides/AAA304.CD3.location-a/AAA304.CD3.location-a.run1	255	0.7	0.06	0.7	0.06	-8.87948784599	-11.479142919	0.916684731187	0.0367554948702
189.0	3998871.0	103.0	8088.0	3998871.0	4000000.0	3.0	1.0	0.91	1.34	1.12	0.04	6.99	0.54	0.9	0.06	11.12	0.54	2.91	2.04	0.65	AAA304.CD3.location-a.X10.Y14.tile.tissue.png	14	1	2000	14	2cbae3f9fd912a1f11786382ee3221e1	0	0	0	0	0	0	0	0	0	0	0	0	0	/home/dhl_ec/bnelissen/Slides/CD3_manuscript/CD3_slides/AAA304.CD3.location-a/AAA304.CD3.location-a.run1	255	0.7	0.0615466991383	0.7	0.0615466991383	-8.61208967229	-12.1885136791	0.768652013594	0.144291122681
3949.0	2791599.0	1215.0	7632.0	2791599.0	4000000.0	22.0	1.0	1.36	1.88	1.62	0.07	6.5	0.35	0.7	0.1	8.3	0.31	2.25	1.44	0.39	AAA304.CD3.location-a.X10.Y15.tile.tissue.png	15	1	2000	15	2ec5936fc6a7c68dc254991c4099863c	0	0	0	0	0	0	0	0	0	0	0	0	0	/home/dhl_ec/bnelissen/Slides/CD3_manuscript/CD3_slides/AAA304.CD3.location-a/AAA304.CD3.location-a.run1	255	0.7	0.06	0.7	0.06	-7.8492252421	-11.3902077897	0.594486901242	0.39413653125
0.0	0.0	0.0	0.0	0.0	3736000.0	0.0	0.0	0.7	1.2	1.07	0.05	4.92	0.26	0.78	0.2	4.28	0.11	1.87	1.38	0.32	AAA304.CD3.location-a.X10.Y16.tile.tissue.png	16	1	2000	16	a6f09f5b1ad6227fd79615a6de0e50be	0	0	0	0	0	0	0	0	0	0	0	0	0	/home/dhl_ec/bnelissen/Slides/CD3_manuscript/CD3_slides/AAA304.CD3.location-a/AAA304.CD3.location-a.run1	255	1.0	0.06	1.0	0.06	0.0	0.0	0.0	3.79336482869
28428.0	2054340.0	11949.0	7098.0	2054340.0	4000000.0	237.0	3.0	0.85	1.78	1.22	0.05	6.55	0.35	0.72	0.13	7.98	0.28	2.08	1.5	0.42	AAA304.CD3.location-a.X10.Y2.tile.tissue.png	17	1	2000	17	117d32d3b064dee714a7359ea0598d48	0	0	0	0	0	0	0	0	0	0	0	0	0	/home/dhl_ec/bnelissen/Slides/CD3_manuscript/CD3_slides/AAA304.CD3.location-a/AAA304.CD3.location-a.run1	255	0.7	0.06	0.7	0.06	-8.44349034582	-11.4319986626	1.2562456083	0.502354140625
80644.0	3998807.0	30287.0	8231.0	3998807.0	4000000.0	558.0	1.0	1.23	2.19	1.11	0.05	7.08	0.37	0.74	0.06	10.38	0.37	2.08	1.45	1.1	AAA304.CD3.location-a.X10.Y3.tile.tissue.png	18	1	2000	18	605e34e5737ede77d640847b4441d442	0	0	0	0	0	0	0	0	0	0	0	0	0	/home/dhl_ec/bnelissen/Slides/CD3_manuscript/CD3_slides/AAA304.CD3.location-a/AAA304.CD3.location-a.run1	255	0.7	0.0793274001822	0.7	0.0793274001822	-8.7137873054	-12.3731323051	1.04067565364	0.456023740356
21805.0	3999242.0	5587.0	8096.0	3999242.0	4000000.0	109.0	1.0	2.38	1.97	1.14	0.04	6.55	0.36	0.7	0.05	9.39	0.42	2.05	1.47	0.4	AAA304.CD3.location-a.X10.Y4.tile.tissue.png	19	1	2000	19	0df7bcaf7b494f78135d41e9f3d493e6	0	0	0	0	0	0	0	0	0	0	0	0	0	/home/dhl_ec/bnelissen/Slides/CD3_manuscript/CD3_slides/AAA304.CD3.location-a/AAA304.CD3.location-a.run1	255	0.7	0.0677431566087	0.7	0.0677431566087	-8.58864753865	-12.6714792605	1.1235902054	0.272856456665
456.0	3998092.0	222.0	8108.0	3998092.0	4000000.0	6.0	1.0	2.48	1.97	1.75	0.0700000000001	8.38	0.39	0.8	0.08	9.55	0.35	2.06	1.43	0.42	AAA304.CD3.location-a.X10.Y5.tile.tissue.png	20	1	2000	20	bf6fbfd959175f249ce7e136921616c0	0	0	0	0	0	0	0	0	0	0	0	0	0	/home/dhl_ec/bnelissen/Slides/CD3_manuscript/CD3_slides/AAA304.CD3.location-a/AAA304.CD3.location-a.run1	255	0.7	0.06	0.7	0.06	-9.15265192805	-12.1609055056	1.88027000905	0.0750966955719
69.0	1234306.0	41.0	5954.0	1234306.0	4000000.0	1.0	1.0	0.94	0.93	1.09	0.05	6.87	0.36	0.72	0.15	7.2	0.25	2.08	1.46	0.38	AAA304.CD3.location-a.X10.Y6.tile.tissue.png	21	1	2000	21	ab7397b75921b6e32b6cad1f8d140bf5	0	0	0	0	0	0	0	0	0	0	0	0	0	/home/dhl_ec/bnelissen/Slides/CD3_manuscript/CD3_slides/AAA304.CD3.location-a/AAA304.CD3.location-a.run1	255	0.7	0.06	0.7	0.06	-9.17032681944	-11.0977283131	2.71391887901	1.64012283398
1722.0	1399114.0	641.0	11680.0	1399114.0	4000000.0	13.0	5.0	1.19	2.18	1.14	0.05	6.88	0.38	0.78	0.15	8.07	0.3	2.36	1.52	0.46	AAA304.CD3.location-a.X10.Y8.tile.tissue.png	22	1	2000	22	bea86a7e96e4e406ed2a818b3a8d0cff	0	0	0	0	0	0	0	0	0	0	0	0	0	/home/dhl_ec/bnelissen/Slides/CD3_manuscript/CD3_slides/AAA304.CD3.location-a/AAA304.CD3.location-a.run1	255	0.7	0.06	0.7	0.06	-8.96068001372	-11.5817540724	2.37133144056	0.622254316406
0.0	3995798.0	0.0	8535.0	3995798.0	4000000.0	0.0	1.0	1.43	3.94	1.59	0.0599999999999	7.42	0.35	0.7	0.05	8.79	0.28	2.07	1.54	0.45	AAA304.CD3.location-a.X10.Y9.tile.tissue.png	23	1	2000	23	49ff8df540873a95179c31dff411327f	0	0	0	0	0	0	0	0	0	0	0	0	0	/home/dhl_ec/bnelissen/Slides/CD3_manuscript/CD3_slides/AAA304.CD3.location-a/AAA304.CD3.location-a.run1	255	0.7	0.06	0.7	0.06	-6.4890307973	-11.321707698	2.16310759453	0.0693372947998
53.0	3397420.0	34.0	8887.0	3397420.0	4000000.0	1.0	1.0	1.13	2.34	1.17	0.0500000000001	7.88	0.39	0.74	0.12	11.5	0.51	3.03	1.58	0.47	AAA304.CD3.location-a.X11.Y10.tile.tissue.png	24	1	2000	24	23b5b3dfe3c5a1dcc52b8c2297cce881	0	0	0	0	0	0	0	0	0	0	0	0	0	/home/dhl_ec/bnelissen/Slides/CD3_manuscript/CD3_slides/AAA304.CD3.location-a/AAA304.CD3.location-a.run1	255	0.7	0.06	0.7	0.06	-9.15920105509	-11.9269354833	2.40421743102	0.353690898438
58.0	3979836.0	30.0	10130.0	3979836.0	4000000.0	1.0	1.0	1.19	1.24	1.16	0.0700000000001	6.52	0.37	0.75	0.0599999999999	9.11	0.35	2.13	1.73	0.65	AAA304.CD3.location-a.X11.Y11.tile.tissue.png	25	1	2000	25	396b3bef5e661136f299be26348d0839	0	0	0	0	0	0	0	0	0	0	0	0	0	/home/dhl_ec/bnelissen/Slides/CD3_manuscript/CD3_slides/AAA304.CD3.location-a/AAA304.CD3.location-a.run1	255	0.7	0.06	0.7	0.06	-9.20150987547	-11.3092639678	2.24922074934	0.10934320752
267.0	3995240.0	101.0	8199.0	3995240.0	4000000.0	2.0	1.0	0.96	1.71	1.17	0.05	6.68	0.36	0.72	0.0500000000001	9.58	0.43	2.12	1.46	0.44	AAA304.CD3.location-a.X11.Y12.tile.tissue.png	26	1	2000	26	9d49b94cbcf44b7925894f551b178cbb	0	0	0	0	0	0	0	0	0	0	0	0	0	/home/dhl_ec/bnelissen/Slides/CD3_manuscript/CD3_slides/AAA304.CD3.location-a/AAA304.CD3.location-a.run1	255	0.7	0.06	0.7	0.06	-9.16414219224	-11.7967145672	1.16645568813	0.0830684353027
511.0	3999286.0	223.0	8088.0	3999286.0	4000000.0	5.0	1.0	0.93	1.34	1.1	0.05	6.36	0.36	0.7	0.0599999999999	9.58	0.51	2.63	1.6	0.56	AAA304.CD3.location-a.X11.Y13.tile.tissue.png	27	1	2000	27	313600585d2c98cf81b42e6445e9848f	0	0	0	0	0	0	0	0	0	0	0	0	0	/home/dhl_ec/bnelissen/Slides/CD3_manuscript/CD3_slides/AAA304.CD3.location-a/AAA304.CD3.location-a.run1	255	0.7	0.06	0.7	0.06	-9.05504907578	-12.5989319058	0.967900019516	0.224451911133
7790.0	3502746.0	2161.0	13158.0	3502746.0	4000000.0	38.0	1.0	1.09	1.85	1.19	0.05	7.83	0.37	0.73	0.08	9.23	0.35	2.18	1.65	0.39	AAA304.CD3.location-a.X11.Y14.tile.tissue.png	28	1	2000	28	1516c1d89c1a3afb82f15dd84e8cb51d	0	0	0	0	0	0	0	0	0	0	0	0	0	/home/dhl_ec/bnelissen/Slides/CD3_manuscript/CD3_slides/AAA304.CD3.location-a/AAA304.CD3.location-a.run1	255	0.7	0.0811837336813	0.7	0.0811837336813	-7.60444872876	-11.0785970703	0.542332847322	0.120227203125
6221.0	2622117.0	2966.0	7064.0	2622117.0	4000000.0	77.0	1.0	1.01	1.29	1.13	0.05	6.98	0.36	0.72	0.11	8.37	0.32	2.16	2.21	0.39	AAA304.CD3.location-a.X11.Y15.tile.tissue.png	29	1	2000	29	d4dbb9f19922d74aada15c680876218e	0	0	0	0	0	0	0	0	0	0	0	0	0	/home/dhl_ec/bnelissen/Slides/CD3_manuscript/CD3_slides/AAA304.CD3.location-a/AAA304.CD3.location-a.run1	255	0.7	0.0644225298715	0.7	0.0644225298715	-7.1103505191	-10.5563003842	0.163304283377	0.402084589844
0.0	0.0	0.0	0.0	0.0	3736000.0	0.0	0.0	0.67	1.07	1.06	0.0500000000001	5.73	0.26	0.8	0.18	4.09	0.11	2.07	1.49	0.43	AAA304.CD3.location-a.X11.Y16.tile.tissue.png	30	1	2000	30	72ace17dc464541bbe2f5102643e8faf	0	0	0	0	0	0	0	0	0	0	0	0	0	/home/dhl_ec/bnelissen/Slides/CD3_manuscript/CD3_slides/AAA304.CD3.location-a/AAA304.CD3.location-a.run1	255	1.0	0.06	1.0	0.06	0.0	-10.9377380075	0.0	2.28526009565
736.0	1974422.0	402.0	6184.0	1974422.0	4000000.0	11.0	1.0	1.03	1.51	1.18	0.05	10.88	0.36	0.72	0.13	7.74	0.28	2.03	1.48	0.39	AAA304.CD3.location-a.X11.Y2.tile.tissue.png	31	1	2000	31	09b5f35b9772c1ebf90ca4e11599576a	0	0	0	0	0	0	0	0	0	0	0	0	0	/home/dhl_ec/bnelissen/Slides/CD3_manuscript/CD3_slides/AAA304.CD3.location-a/AAA304.CD3.location-a.run1	255	0.7	0.06	0.7	0.06	-8.45694173819	-10.7801577396	1.2081560121	0.427163914062
814.0	4000000.0	405.0	7996.0	4000000.0	4000000.0	11.0	1.0	1.02	1.08	1.14	0.05	6.1	0.3	0.77	0.05	11.59	0.37	2.14	1.46	0.42	AAA304.CD3.location-a.X11.Y3.tile.tissue.png	32	1	2000	32	19c08416740a568ecc0c9dffa24353bb	0	0	0	0	0	0	0	0	0	0	0	0	0	/home/dhl_ec/bnelissen/Slides/CD3_manuscript/CD3_slides/AAA304.CD3.location-a/AAA304.CD3.location-a.run1	255	0.7	0.06	0.7	0.06	-8.82899635554	-11.7042753233	1.05355083994	0.0559061722088
723.0	3997821.0	381.0	8386.0	3997821.0	4000000.0	11.0	1.0	0.84	1.37	1.12	0.04	6.1	0.36	0.76	0.05	9.05	0.34	2.11	1.45	0.56	AAA304.CD3.location-a.X11.Y4.tile.tissue.png	33	1	2000	33	474aa624f7fa71f22a241ec59225740a	0	0	0	0	0	0	0	0	0	0	0	0	0	/home/dhl_ec/bnelissen/Slides/CD3_manuscript/CD3_slides/AAA304.CD3.location-a/AAA304.CD3.location-a.run1	255	0.7	0.06	0.7	0.06	-9.52701938874	-12.0464557624	2.10867169379	0.139779308105
250.0	3993550.0	129.0	8765.0	3993550.0	4000000.0	4.0	1.0	1.19	2.26	1.13	0.0400000000001	6.52	0.35	0.71	0.0599999999999	9.1	0.35	2.07	1.44	0.56	AAA304.CD3.location-a.X11.Y5.tile.tissue.png	34	1	2000	34	0e34f2a9c985a77e8e034d6800f3c697	0	0	0	0	0	0	0	0	0	0	0	0	0	/home/dhl_ec/bnelissen/Slides/CD3_manuscript/CD3_slides/AAA304.CD3.location-a/AAA304.CD3.location-a.run1	255	0.7	0.06	0.7	0.06	-9.65517986941	-11.9432278041	2.82954507762	0.105374793945
306.0	1714627.0	161.0	7703.0	1714627.0	4000000.0	5.0	2.0	2.94	2.1	1.16	0.0600000000001	6.92	0.38	0.75	0.14	7.55	0.27	2.03	1.48	0.39	AAA304.CD3.location-a.X11.Y6.tile.tissue.png	35	1	2000	35	f0a01690a453c3338e2ae6752ebf5edf	0	0	0	0	0	0	0	0	0	0	0	0	0	/home/dhl_ec/bnelissen/Slides/CD3_manuscript/CD3_slides/AAA304.CD3.location-a/AAA304.CD3.location-a.run1	255	0.7	0.06	0.7	0.06	-9.405450219	-11.2581163547	3.1187376657	0.842466761719
9320.0	1883973.0	2274.0	7010.0	1883973.0	4000000.0	46.0	1.0	1.01	1.67	1.64	0.0899999999999	9.49	0.38	0.79	0.14	7.8	0.27	2.0	1.43	0.36	AAA304.CD3.location-a.X11.Y8.tile.tissue.png	36	1	2000	36	4e37126fe964e76a4a0df7161fa39d8d	0	0	0	0	0	0	0	0	0	0	0	0	0	/home/dhl_ec/bnelissen/Slides/CD3_manuscript/CD3_slides/AAA304.CD3.location-a/AAA304.CD3.location-a.run1	255	0.7	0.06	0.7	0.06	-8.62900415714	-11.2682674214	1.54473929278	0.41221571875
21886.0	3765322.0	5584.0	8810.0	3765322.0	4000000.0	99.0	1.0	1.03	1.54	1.14	0.04	8.07	0.39	0.75	0.0599999999999	9.51	0.34	2.05	1.46	0.42	AAA304.CD3.location-a.X11.Y9.tile.tissue.png	37	1	2000	37	2d82a6e0552a512d4164d7a5eb1a3bcb	0	0	0	0	0	0	0	0	0	0	0	0	0	/home/dhl_ec/bnelissen/Slides/CD3_manuscript/CD3_slides/AAA304.CD3.location-a/AAA304.CD3.location-a.run1	255	0.7	0.06	0.7	0.06	-8.93254680213	-11.6940066754	1.74905504686	0.26997428125
81.0	2373571.0	38.0	9506.0	2373571.0	4000000.0	1.0	1.0	0.84	1.07	1.13	0.04	6.16	0.36	0.7	0.12	8.04	0.4	2.34	1.49	0.4	AAA304.CD3.location-a.X12.Y10.tile.tissue.png	38	1	2000	38	0c932d534a3bcec8c8111a5b8c33de35	0	0	0	0	0	0	0	0	0	0	0	0	0	/home/dhl_ec/bnelissen/Slides/CD3_manuscript/CD3_slides/AAA304.CD3.location-a/AAA304.CD3.location-a.run1	255	0.7	0.06	0.7	0.06	-9.38296192083	-11.9090366587	2.31978325065	0.611084375
56.0	3927950.0	32.0	11516.0	3927950.0	4000000.0	1.0	2.0	1.04	1.62	1.14	0.04	6.31	0.36	0.7	0.0600000000001	10.68	0.48	2.88	2.21	0.6	AAA304.CD3.location-a.X12.Y11.tile.tissue.png	39	1	2000	39	bb931dbeb34a1b4d071fc9da23c6e22c	0	0	0	0	0	0	0	0	0	0	0	0	0	/home/dhl_ec/bnelissen/Slides/CD3_manuscript/CD3_slides/AAA304.CD3.location-a/AAA304.CD3.location-a.run1	255	0.7	0.06	0.7	0.06	-9.20712970137	-11.4633561444	2.17846872205	0.153702628906
639.0	3970788.0	187.0	9713.0	3970788.0	4000000.0	3.0	1.0	1.25	1.43	1.41	0.0500000000002	7.67	0.39	0.72	0.0500000000002	9.38	0.36	2.13	1.49	0.42	AAA304.CD3.location-a.X12.Y12.tile.tissue.png	40	1	2000	40	d5ad77de4427134e29f9b0ebc3b8505f	0	0	0	0	0	0	0	0	0	0	0	0	0	/home/dhl_ec/bnelissen/Slides/CD3_manuscript/CD3_slides/AAA304.CD3.location-a/AAA304.CD3.location-a.run1	255	0.7	0.06	0.7	0.06	-9.23286838882	-11.3731771392	1.71889904835	0.129550412109
7994.0	3479105.0	2828.0	13365.0	3479105.0	4000000.0	54.0	1.0	0.89	1.3	1.14	0.04	7.46	0.61	1.18	0.12	13.28	0.59	3.53	2.46	0.76	AAA304.CD3.location-a.X12.Y13.tile.tissue.png	41	1	2000	41	7d5901a51096f080d7b503cf4e7e8061	0	0	0	0	0	0	0	0	0	0	0	0	0	/home/dhl_ec/bnelissen/Slides/CD3_manuscript/CD3_slides/AAA304.CD3.location-a/AAA304.CD3.location-a.run1	255	0.7	0.0629525900239	0.7	0.0629525900239	-8.42330040764	-12.1266261273	1.2817218024	0.450309445313
1282.0	1601902.0	632.0	8093.0	1601902.0	4000000.0	13.0	3.0	1.39	1.64	1.27	0.0599999999999	6.71	0.37	0.7	0.15	7.72	0.27	2.29	1.53	0.7	AAA304.CD3.location-a.X12.Y14.tile.tissue.png	42	1	2000	42	60bd946f70f281827a525cf2555a2910	0	0	0	0	0	0	0	0	0	0	0	0	0	/home/dhl_ec/bnelissen/Slides/CD3_manuscript/CD3_slides/AAA304.CD3.location-a/AAA304.CD3.location-a.run1	255	0.7	0.06	0.7	0.06	-7.06652003227	-10.562094296	0.484332492897	0.612136902344
11688.0	993077.0	4355.0	5632.0	993077.0	4000000.0	87.0	1.0	2.06	2.58	1.44	0.0700000000002	8.4	0.53	0.87	0.22	9.26	0.38	3.28	2.34	1.13	AAA304.CD3.location-a.X12.Y15.tile.tissue.png	43	1	2000	43	2b6b29a8967ec746869b78379e633757	0	0	0	0	0	0	0	0	0	0	0	0	0	/home/dhl_ec/bnelissen/Slides/CD3_manuscript/CD3_slides/AAA304.CD3.location-a/AAA304.CD3.location-a.run1	255	0.7	0.06	0.7	0.06	-7.12396393126	-11.2618523405	0.451515357552	1.19640775781
2655.0	1678499.0	1377.0	9402.0	1678499.0	4000000.0	36.0	5.0	1.58	2.67	1.8	0.0900000000001	9.47	0.38	1.03	0.22	8.81	0.42	2.78	1.74	0.53	AAA304.CD3.location-a.X12.Y2.tile.tissue.png	44	1	2000	44	3a076f6b94a282bfd319df37deea86fa	0	0	0	0	0	0	0	0	0	0	0	0	0	/home/dhl_ec/bnelissen/Slides/CD3_manuscript/CD3_slides/AAA304.CD3.location-a/AAA304.CD3.location-a.run1	255	0.7	0.06	0.7	0.06	-8.82229323249	-11.2975851691	1.82614755741	0.807816496094
685.0	3999934.0	325.0	8018.0	3999934.0	4000000.0	8.0	1.0	1.24	2.76	1.2	0.04	6.08	0.35	0.71	0.0599999999999	9.21	0.35	2.08	1.45	0.42	AAA304.CD3.location-a.X12.Y3.tile.tissue.png	45	1	2000	45	42050b5b54438f9e2c0d6133aae2d0bb	0	0	0	0	0	0	0	0	0	0	0	0	0	/home/dhl_ec/bnelissen/Slides/CD3_manuscript/CD3_slides/AAA304.CD3.location-a/AAA304.CD3.location-a.run1	255	0.7	0.06	0.7	0.06	-9.00738578401	-11.973904311	1.20877181151	0.0789027685547
597.0	3993776.0	316.0	8824.0	3993776.0	4000000.0	8.0	1.0	2.38	3.21	1.16	0.05	6.36	0.34	0.7	0.0599999999999	9.07	0.34	2.05	1.44	0.41	AAA304.CD3.location-a.X12.Y4.tile.tissue.png	46	1	2000	46	43dfead2a0e1b5abeff8cbe88ba8d593	0	0	0	0	0	0	0	0	0	0	0	0	0	/home/dhl_ec/bnelissen/Slides/CD3_manuscript/CD3_slides/AAA304.CD3.location-a/AAA304.CD3.location-a.run1	255	0.7	0.06	0.7	0.06	-9.70193337867	-11.8154747608	2.59817060273	0.133881707031
349.0	3986839.0	205.0	9331.0	3986839.0	4000000.0	5.0	1.0	1.08	1.57	1.23	0.04	6.31	0.35	0.71	0.05	9.3	0.35	2.09	1.47	0.44	AAA304.CD3.location-a.X12.Y5.tile.tissue.png	47	1	2000	47	026a96cafe7ac5f1d5860e646321058f	0	0	0	0	0	0	0	0	0	0	0	0	0	/home/dhl_ec/bnelissen/Slides/CD3_manuscript/CD3_slides/AAA304.CD3.location-a/AAA304.CD3.location-a.run1	255	0.7	0.06	0.7	0.06	-9.45324055669	-11.9636605049	2.46086461513	0.0835561230469
270.0	2924769.0	144.0	10124.0	2924769.0	4000000.0	4.0	2.0	0.9	1.15	1.13	0.04	7.57	0.38	1.03	0.16	10.93	0.32	2.16	1.45	0.41	AAA304.CD3.location-a.X12.Y6.tile.tissue.png	48	1	2000	48	df9688f0a33fcd8e609635912cdbaf5c	0	0	0	0	0	0	0	0	0	0	0	0	0	/home/dhl_ec/bnelissen/Slides/CD3_manuscript/CD3_slides/AAA304.CD3.location-a/AAA304.CD3.location-a.run1	255	0.7	0.06	0.7	0.06	-9.08950308878	-11.0818238377	2.5009084111	0.254357609375
0.0	585611.0	0.0	4528.0	585611.0	4000000.0	0.0	1.0	0.98	1.75	1.08	0.0500000000002	6.91	0.36	0.8	0.2	8.48	0.18	2.64	1.92	0.54	AAA304.CD3.location-a.X12.Y7.tile.tissue.png	49	1	2000	49	17d210081622cbb1345a48af10f8c567	0	0	0	0	0	0	0	0	0	0	0	0	0	/home/dhl_ec/bnelissen/Slides/CD3_manuscript/CD3_slides/AAA304.CD3.location-a/AAA304.CD3.location-a.run1	255	0.7	0.06	0.7	0.06	-7.11210848955	-11.0550781396	1.7842621947	0.916465159668
9058.0	2204819.0	1956.0	7263.0	2204819.0	4000000.0	40.0	1.0	0.97	1.38	1.19	0.0599999999999	6.77	0.36	0.73	0.12	8.04	0.32	2.15	1.52	0.62	AAA304.CD3.location-a.X12.Y8.tile.tissue.png	50	1	2000	50	f25e450a493ae94a47c5d0d2e2c460c5	0	0	0	0	0	0	0	0	0	0	0	0	0	/home/dhl_ec/bnelissen/Slides/CD3_manuscript/CD3_slides/AAA304.CD3.location-a/AAA304.CD3.location-a.run1	255	0.7	0.06	0.7	0.06	-8.99637749162	-11.4583704521	2.3937003954	0.40811415625
28908.0	3181753.0	6323.0	8995.0	3181753.0	4000000.0	121.0	1.0	0.92	1.43	1.19	0.04	6.44	0.36	0.7	0.0899999999999	9.26	0.34	2.14	1.51	0.66	AAA304.CD3.location-a.X12.Y9.tile.tissue.png	51	1	2000	51	211b412e0f3059e0825757e697a4e2be	0	0	0	0	0	0	0	0	0	0	0	0	0	/home/dhl_ec/bnelissen/Slides/CD3_manuscript/CD3_slides/AAA304.CD3.location-a/AAA304.CD3.location-a.run1	255	0.7	0.06	0.7	0.06	-9.00986411817	-11.3133753584	2.10474837698	0.344617640625
2664.0	1261056.0	987.0	13020.0	1261056.0	4000000.0	22.0	2.0	0.94	1.44	1.53	0.0500000000002	7.66	0.53	0.79	0.16	7.5	0.26	2.16	1.56	0.44	AAA304.CD3.location-a.X13.Y10.tile.tissue.png	52	1	2000	52	e3e30a9e17f02033f513239dd2240e97	0	0	0	0	0	0	0	0	0	0	0	0	0	/home/dhl_ec/bnelissen/Slides/CD3_manuscript/CD3_slides/AAA304.CD3.location-a/AAA304.CD3.location-a.run1	255	0.7	0.06	0.7	0.06	-8.95032534515	-11.5441022495	2.85983933449	0.611195878906
399.0	3886747.0	203.0	12906.0	3886747.0	4000000.0	6.0	2.0	0.88	1.13	1.12	0.05	7.52	0.36	0.72	0.0699999999999	10.07	0.36	2.17	1.49	0.41	AAA304.CD3.location-a.X13.Y11.tile.tissue.png	53	1	2000	53	c2879b88b0bced2b6839cbf0a997b4af	0	0	0	0	0	0	0	0	0	0	0	0	0	/home/dhl_ec/bnelissen/Slides/CD3_manuscript/CD3_slides/AAA304.CD3.location-a/AAA304.CD3.location-a.run1	255	0.7	0.06	0.7	0.06	-9.914649814	-11.5732935005	3.43477382263	0.27053796875
179.0	3981750.0	99.0	9791.0	3981750.0	4000000.0	3.0	1.0	0.84	1.43	1.16	0.04	6.35	0.39	0.73	0.0600000000002	9.93	0.4	2.81	1.66	0.66	AAA304.CD3.location-a.X13.Y12.tile.tissue.png	54	1	2000	54	e4768a367adf716123cb381ff51ac1d0	0	0	0	0	0	0	0	0	0	0	0	0	0	/home/dhl_ec/bnelissen/Slides/CD3_manuscript/CD3_slides/AAA304.CD3.location-a/AAA304.CD3.location-a.run1	255	0.7	0.06	0.7	0.06	-9.58767379383	-11.5654231826	2.38821527285	0.123246546875
29959.0	2162323.0	9456.0	10261.0	2162323.0	4000000.0	188.0	1.0	0.97	1.37	1.17	0.05	6.79	0.34	0.7	0.12	8.23	0.3	2.21	1.55	0.59	AAA304.CD3.location-a.X13.Y13.tile.tissue.png	55	1	2000	55	907f56eb455e387df9a7389df56eaa5a	0	0	0	0	0	0	0	0	0	0	0	0	0	/home/dhl_ec/bnelissen/Slides/CD3_manuscript/CD3_slides/AAA304.CD3.location-a/AAA304.CD3.location-a.run1	255	0.7	0.06	0.7	0.06	-8.16694674977	-12.2408467829	2.37959358441	0.765814
0.0	0.0	0.0	0.0	0.0	4000000.0	0.0	0.0	1.0	1.33	1.16	0.0600000000002	6.21	0.35	0.83	0.22	4.64	0.12	2.32	1.8	0.37	AAA304.CD3.location-a.X13.Y14.tile.tissue.png	56	1	2000	56	be34e7a5b3d619433b81b101c58345cc	0	0	0	0	0	0	0	0	0	0	0	0	0	/home/dhl_ec/bnelissen/Slides/CD3_manuscript/CD3_slides/AAA304.CD3.location-a/AAA304.CD3.location-a.run1	255	1.0	0.06	1.0	0.06	0.0	-11.4132862869	0.0	4.83014029862
2075.0	1150514.0	951.0	7255.0	1150514.0	4000000.0	23.0	1.0	0.91	1.04	1.67	0.05	10.11	0.56	1.27	0.29	10.65	0.42	3.44	1.79	0.39	AAA304.CD3.location-a.X13.Y2.tile.tissue.png	57	1	2000	57	5a55778c188e99a4e487aa4af3778d89	0	0	0	0	0	0	0	0	0	0	0	0	0	/home/dhl_ec/bnelissen/Slides/CD3_manuscript/CD3_slides/AAA304.CD3.location-a/AAA304.CD3.location-a.run1	255	0.7	0.06	0.7	0.06	-8.91733108245	-11.1933542467	1.21774517792	0.747212009766
395.0	3978640.0	214.0	9742.0	3978640.0	4000000.0	6.0	1.0	0.92	2.03	1.15	0.04	6.15	0.38	0.72	0.0600000000002	11.48	0.57	3.15	2.19	0.7	AAA304.CD3.location-a.X13.Y3.tile.tissue.png	58	1	2000	58	501a70c2fe7cfa958facf26b3383a85f	0	0	0	0	0	0	0	0	0	0	0	0	0	/home/dhl_ec/bnelissen/Slides/CD3_manuscript/CD3_slides/AAA304.CD3.location-a/AAA304.CD3.location-a.run1	255	0.7	0.06	0.7	0.06	-8.90882594007	-11.944025406	1.70933022634	0.09829878125
611.0	3577081.0	280.0	11674.0	3577081.0	4000000.0	7.0	2.0	2.03	1.62	1.91	0.0599999999999	7.75	0.44	0.75	0.0799999999999	9.96	0.56	2.51	2.47	0.72	AAA304.CD3.location-a.X13.Y4.tile.tissue.png	59	1	2000	59	09bf46c2ded6d9070a515e756b646249	0	0	0	0	0	0	0	0	0	0	0	0	0	/home/dhl_ec/bnelissen/Slides/CD3_manuscript/CD3_slides/AAA304.CD3.location-a/AAA304.CD3.location-a.run1	255	0.7	0.06	0.7	0.06	-9.84368931376	-11.9786520666	2.99106494171	0.335965671875
353.0	3265848.0	175.0	9870.0	3265848.0	4000000.0	5.0	2.0	1.13	1.79	1.42	0.0699999999999	8.45	0.37	0.74	0.0799999999999	9.04	0.32	2.16	1.48	0.45	AAA304.CD3.location-a.X13.Y5.tile.tissue.png	60	1	2000	60	5abc5d9f78855bd6f319d69ca9ef8e33	0	0	0	0	0	0	0	0	0	0	0	0	0	/home/dhl_ec/bnelissen/Slides/CD3_manuscript/CD3_slides/AAA304.CD3.location-a/AAA304.CD3.location-a.run1	255	0.7	0.06	0.7	0.06	-9.09722984269	-11.7855243551	2.26698669215	0.28662690625
435.0	3194596.0	195.0	13276.0	3194596.0	4000000.0	5.0	3.0	0.92	1.72	1.14	0.05	6.63	0.37	0.73	0.0900000000001	8.85	0.34	2.28	1.74	0.45	AAA304.CD3.location-a.X13.Y6.tile.tissue.png	61	1	2000	61	2563da0506386819bed02d1596e11e14	0	0	0	0	0	0	0	0	0	0	0	0	0	/home/dhl_ec/bnelissen/Slides/CD3_manuscript/CD3_slides/AAA304.CD3.location-a/AAA304.CD3.location-a.run1	255	0.7	0.06	0.7	0.06	-9.25739294671	-11.5172250654	2.75156120287	0.323838726563
0.0	1102654.0	0.0	6840.0	1102654.0	4000000.0	0.0	1.0	0.89	1.19	1.1	0.0599999999999	6.93	0.45	0.88	0.18	7.66	0.24	3.0	1.72	0.61	AAA304.CD3.location-a.X13.Y7.tile.tissue.png	62	1	2000	62	937ac2b4bc7aca57bc2a8a136ae591d3	0	0	0	0	0	0	0	0	0	0	0	0	0	/home/dhl_ec/bnelissen/Slides/CD3_manuscript/CD3_slides/AAA304.CD3.location-a/AAA304.CD3.location-a.run1	255	0.7	0.06	0.7	0.06	-8.24211945652	-11.4764925736	2.14058066785	1.027845
162.0	2033977.0	76.0	7539.0	2033977.0	4000000.0	1.0	1.0	1.23	1.77	1.73	0.0799999999999	12.28	0.36	1.06	0.17	11.43	0.42	2.98	2.41	0.55	AAA304.CD3.location-a.X13.Y8.tile.tissue.png	63	1	2000	63	26b7340097befcca2a8183bf8dc86b1d	0	0	0	0	0	0	0	0	0	0	0	0	0	/home/dhl_ec/bnelissen/Slides/CD3_manuscript/CD3_slides/AAA304.CD3.location-a/AAA304.CD3.location-a.run1	255	0.7	0.06	0.7	0.06	-9.40064184975	-11.5919059593	3.24069876016	0.663765910156
15306.0	3948576.0	4438.0	8650.0	3948576.0	4000000.0	75.0	1.0	1.43	1.87	1.17	0.05	7.18	0.37	0.72	0.05	13.33	0.38	2.24	1.54	0.62	AAA304.CD3.location-a.X13.Y9.tile.tissue.png	64	1	2000	64	9ae1bb7a8a16cd53cdda3ea33e7d445b	0	0	0	0	0	0	0	0	0	0	0	0	0	/home/dhl_ec/bnelissen/Slides/CD3_manuscript/CD3_slides/AAA304.CD3.location-a/AAA304.CD3.location-a.run1	255	0.7	0.06	0.7	0.06	-9.02717656321	-11.2298322584	2.3836955945	0.199217671875
0.0	0.0	0.0	0.0	0.0	4000000.0	0.0	0.0	1.18	1.4	1.32	0.0599999999999	6.12	0.28	0.82	0.2	4.85	0.13	2.05	1.57	0.44	AAA304.CD3.location-a.X14.Y1.tile.tissue.png	65	1	2000	65	7a5ac7358c0ece8efd87ebefcb836adb	0	0	0	0	0	0	0	0	0	0	0	0	0	/home/dhl_ec/bnelissen/Slides/CD3_manuscript/CD3_slides/AAA304.CD3.location-a/AAA304.CD3.location-a.run1	255	1.0	0.06	1.0	0.06	0.0	-10.130852273	0.0	3.95459201495
316.0	2381151.0	153.0	9385.0	2381151.0	4000000.0	2.0	2.0	1.13	1.55	1.29	0.0699999999999	6.79	0.41	0.77	0.12	8.44	0.3	2.17	1.49	0.41	AAA304.CD3.location-a.X14.Y10.tile.tissue.png	66	1	2000	66	bc2e1541c78965481592f5244187d54d	0	0	0	0	0	0	0	0	0	0	0	0	0	/home/dhl_ec/bnelissen/Slides/CD3_manuscript/CD3_slides/AAA304.CD3.location-a/AAA304.CD3.location-a.run1	255	0.7	0.06	0.7	0.06	-8.70576118332	-11.5221689568	1.92484734036	0.413487617187
231.0	3721646.0	130.0	11081.0	3721646.0	4000000.0	4.0	2.0	1.73	2.38	1.1	0.04	6.57	0.36	0.7	0.0699999999999	8.91	0.34	2.15	1.47	0.4	AAA304.CD3.location-a.X14.Y11.tile.tissue.png	67	1	2000	67	d7d319a08bebae4ce8e40b6dee351017	0	0	0	0	0	0	0	0	0	0	0	0	0	/home/dhl_ec/bnelissen/Slides/CD3_manuscript/CD3_slides/AAA304.CD3.location-a/AAA304.CD3.location-a.run1	255	0.7	0.06	0.7	0.06	-9.41154978246	-11.9623936939	2.51245913661	0.407098117187
392.0	3982765.0	217.0	9457.0	3982765.0	4000000.0	6.0	1.0	2.68	1.66	1.09	0.05	6.89	0.36	0.7	0.0599999999999	8.96	0.34	2.11	1.45	0.41	AAA304.CD3.location-a.X14.Y12.tile.tissue.png	68	1	2000	68	76ecd710d228e55de9dd62e19b5e5f99	0	0	0	0	0	0	0	0	0	0	0	0	0	/home/dhl_ec/bnelissen/Slides/CD3_manuscript/CD3_slides/AAA304.CD3.location-a/AAA304.CD3.location-a.run1	255	0.7	0.06	0.7	0.06	-9.43762004489	-11.149852616	2.23782559589	0.129464880859
23536.0	3920210.0	7788.0	8312.0	3920210.0	4000000.0	130.0	1.0	1.77	1.69	1.07	0.0500000000002	7.3	0.36	0.78	0.05	16.63	0.37	2.65	2.49	0.45	AAA304.CD3.location-a.X14.Y13.tile.tissue.png	69	1	2000	69	eb913af41a023eda0a3d008051b67f41	0	0	0	0	0	0	0	0	0	0	0	0	0	/home/dhl_ec/bnelissen/Slides/CD3_manuscript/CD3_slides/AAA304.CD3.location-a/AAA304.CD3.location-a.run1	255	0.7	0.06	0.7	0.06	-9.00123188374	-12.8393363306	2.01440709964	0.864686300781
22995.0	2382753.0	7180.0	7672.0	2382753.0	4000000.0	126.0	1.0	0.79	1.18	1.14	0.0500000000002	9.16	0.46	0.91	0.16	12.56	0.37	2.36	1.57	0.51	AAA304.CD3.location-a.X14.Y14.tile.tissue.png	70	1	2000	70	a808421e5167acfa13fffc5f79348700	0	0	0	0	0	0	0	0	0	0	0	0	0	/home/dhl_ec/bnelissen/Slides/CD3_manuscript/CD3_slides/AAA304.CD3.location-a/AAA304.CD3.location-a.run1	255	0.7	0.06	0.7	0.06	-8.24177445839	-11.8948813087	0.914783523588	0.70899275
6676.0	539250.0	1903.0	3700.0	539250.0	4000000.0	41.0	1.0	1.02	1.63	1.23	0.0699999999999	7.15	0.5	0.97	0.2	9.76	0.39	3.32	2.44	0.45	AAA304.CD3.location-a.X14.Y15.tile.tissue.png	71	1	2000	71	10555cdea8cec9de779695406f63d80a	0	0	0	0	0	0	0	0	0	0	0	0	0	/home/dhl_ec/bnelissen/Slides/CD3_manuscript/CD3_slides/AAA304.CD3.location-a/AAA304.CD3.location-a.run1	255	0.7	0.06	0.7	0.06	-6.96276614517	-10.8502000139	0.875313854905	0.274098046875
1729.0	2527651.0	877.0	8692.0	2527651.0	4000000.0	23.0	2.0	0.87	1.35	1.16	0.05	7.02	0.36	0.71	0.11	8.28	0.3	2.39	1.64	0.45	AAA304.CD3.location-a.X14.Y2.tile.tissue.png	72	1	2000	72	43e2ac6082e96a36e13a4feccbda2587	0	0	0	0	0	0	0	0	0	0	0	0	0	/home/dhl_ec/bnelissen/Slides/CD3_manuscript/CD3_slides/AAA304.CD3.location-a/AAA304.CD3.location-a.run1	255	0.7	0.06	0.7	0.06	-8.6447286341	-11.3102623274	1.21942797097	0.451342929687
1127.0	3995973.0	518.0	8496.0	3995973.0	4000000.0	13.0	1.0	0.93	1.63	1.13	0.04	6.26	0.35	0.7	0.0500000000002	9.01	0.35	2.14	1.46	0.53	AAA304.CD3.location-a.X14.Y3.tile.tissue.png	73	1	2000	73	baefddd44b99624af4400c062110df8e	0	0	0	0	0	0	0	0	0	0	0	0	0	/home/dhl_ec/bnelissen/Slides/CD3_manuscript/CD3_slides/AAA304.CD3.location-a/AAA304.CD3.location-a.run1	255	0.7	0.06	0.7	0.06	-9.48508776798	-11.6886561867	2.24786246738	0.104502147827
342.0	3924041.0	156.0	9938.0	3924041.0	4000000.0	4.0	1.0	1.97	1.8	1.08	0.05	6.24	0.36	0.71	0.0599999999999	10.25	0.54	2.99	2.32	0.46	AAA304.CD3.location-a.X14.Y4.tile.tissue.png	74	1	2000	74	e9f7df56dc077ec61423a2f4b76f2e1d	0	0	0	0	0	0	0	0	0	0	0	0	0	/home/dhl_ec/bnelissen/Slides/CD3_manuscript/CD3_slides/AAA304.CD3.location-a/AAA304.CD3.location-a.run1	255	0.7	0.06	0.7	0.06	-9.2962452284	-11.6952254794	2.43249530865	0.216435390625
119.0	3649734.0	62.0	10483.0	3649734.0	4000000.0	2.0	1.0	0.77	1.05	1.13	0.05	6.55	0.36	0.7	0.0599999999999	9.0	0.34	2.38	1.47	0.42	AAA304.CD3.location-a.X14.Y5.tile.tissue.png	75	1	2000	75	ce26b4958ee5205b1461a45ad402b11e	0	0	0	0	0	0	0	0	0	0	0	0	0	/home/dhl_ec/bnelissen/Slides/CD3_manuscript/CD3_slides/AAA304.CD3.location-a/AAA304.CD3.location-a.run1	255	0.7	0.06	0.7	0.06	-9.34487285539	-11.8772433463	1.82108105592	0.300484140625
459.0	2273125.0	178.0	14886.0	2273125.0	4000000.0	4.0	8.0	1.01	1.14	1.08	0.05	6.44	0.36	0.7	0.13	7.93	0.29	2.14	1.47	0.45	AAA304.CD3.location-a.X14.Y6.tile.tissue.png	76	1	2000	76	337726854efdc0b40c71c2ba1faac66d	0	0	0	0	0	0	0	0	0	0	0	0	0	/home/dhl_ec/bnelissen/Slides/CD3_manuscript/CD3_slides/AAA304.CD3.location-a/AAA304.CD3.location-a.run1	255	0.7	0.06	0.7	0.06	-9.54837091694	-11.5015483234	2.7507895128	0.43944375
7126.0	694252.0	1959.0	7066.0	694252.0	4000000.0	33.0	2.0	1.33	1.67	1.98	0.0899999999997	10.15	0.38	0.82	0.19	6.75	0.22	1.98	1.49	0.38	AAA304.CD3.location-a.X14.Y7.tile.tissue.png	77	1	2000	77	3b7fb5a55fcbfe06986ac58bd179fac1	0	0	0	0	0	0	0	0	0	0	0	0	0	/home/dhl_ec/bnelissen/Slides/CD3_manuscript/CD3_slides/AAA304.CD3.location-a/AAA304.CD3.location-a.run1	255	0.7	0.06	0.7	0.06	-9.38958154268	-11.4609812388	3.2014490657	0.555987007812
55.0	1240992.0	47.0	7043.0	1240992.0	4000000.0	1.0	1.0	0.95	1.44	1.26	0.0700000000002	6.59	0.39	0.78	0.16	7.19	0.24	2.01	1.46	0.369999999999	AAA304.CD3.location-a.X14.Y8.tile.tissue.png	78	1	2000	78	432e2ef2b3e2801247519358b20209ba	0	0	0	0	0	0	0	0	0	0	0	0	0	/home/dhl_ec/bnelissen/Slides/CD3_manuscript/CD3_slides/AAA304.CD3.location-a/AAA304.CD3.location-a.run1	255	0.7	0.06	0.7	0.06	-9.24732276532	-11.6459807847	3.87852996704	0.868314101562
3531.0	3966310.0	1124.0	10676.0	3966310.0	4000000.0	17.0	2.0	0.8	1.36	1.2	0.0499999999997	7.76	0.54	1.12	0.0900000000001	11.6	0.37	2.24	1.48	0.41	AAA304.CD3.location-a.X14.Y9.tile.tissue.png	79	1	2000	79	8d998be89e3c53cd768f11f5888d0377	0	0	0	0	0	0	0	0	0	0	0	0	0	/home/dhl_ec/bnelissen/Slides/CD3_manuscript/CD3_slides/AAA304.CD3.location-a/AAA304.CD3.location-a.run1	255	0.7	0.06	0.7	0.06	-9.13293225687	-11.1665251212	3.4672160862	0.143949259766
0.0	0.0	0.0	0.0	0.0	4000000.0	0.0	0.0	0.889999999999	1.45	1.11	0.0699999999997	6.24	0.34	1.14	0.21	4.91	0.22	3.19	2.1	0.36	AAA304.CD3.location-a.X15.Y1.tile.tissue.png	80	1	2000	80	1e3627cb3a6ac9975f2cf39fb5019e38	0	0	0	0	0	0	0	0	0	0	0	0	0	/home/dhl_ec/bnelissen/Slides/CD3_manuscript/CD3_slides/AAA304.CD3.location-a/AAA304.CD3.location-a.run1	255	1.0	0.06	1.0	0.06	0.0	-10.9166868282	0.0	5.11260247133
157.0	3800939.0	73.0	8815.0	3800939.0	4000000.0	2.0	1.0	0.83	1.4	1.15	0.04	7.59	0.37	0.73	0.0700000000002	9.27	0.33	2.08	1.47	0.45	AAA304.CD3.location-a.X15.Y10.tile.tissue.png	81	1	2000	81	bad74ea7880182c238cd643af0a3e091	0	0	0	0	0	0	0	0	0	0	0	0	0	/home/dhl_ec/bnelissen/Slides/CD3_manuscript/CD3_slides/AAA304.CD3.location-a/AAA304.CD3.location-a.run1	255	0.7	0.06	0.7	0.06	-8.99958132624	-11.7879021015	1.67648225213	0.200825164063
180.0	2729957.0	99.0	13260.0	2729957.0	4000000.0	3.0	4.0	0.84	1.16	1.14	0.0499999999997	9.45	0.35	0.69	0.11	8.2	0.33	2.46	1.59	0.47	AAA304.CD3.location-a.X15.Y11.tile.tissue.png	82	1	2000	82	3c6dc89e99f863a7a3f41dedc33bdbd2	0	0	0	0	0	0	0	0	0	0	0	0	0	/home/dhl_ec/bnelissen/Slides/CD3_manuscript/CD3_slides/AAA304.CD3.location-a/AAA304.CD3.location-a.run1	255	0.7	0.06	0.7	0.06	-9.52986114341	-11.9439017868	2.2492276515	0.483901578125
355.0	3993575.0	170.0	8840.0	3993575.0	4000000.0	5.0	1.0	0.78	1.09	1.12	0.0500000000002	5.98	0.35	0.69	0.0599999999999	9.13	0.41	2.46	1.66	0.5	AAA304.CD3.location-a.X15.Y12.tile.tissue.png	83	1	2000	83	707a4e20a7348c2bcb5cf01ade99ad8d	0	0	0	0	0	0	0	0	0	0	0	0	0	/home/dhl_ec/bnelissen/Slides/CD3_manuscript/CD3_slides/AAA304.CD3.location-a/AAA304.CD3.location-a.run1	255	0.7	0.06	0.7	0.06	-9.24084873682	-11.0907515412	2.03859174741	0.0970882578125
645.0	3997834.0	357.0	8309.0	3997834.0	4000000.0	9.0	1.0	0.99	1.45	1.2	0.04	8.6	0.58	1.13	0.0799999999999	13.77	0.51	2.32	1.59	0.53	AAA304.CD3.location-a.X15.Y13.tile.tissue.png	84	1	2000	84	e3d6c951466322735564859bc31dc31e	0	0	0	0	0	0	0	0	0	0	0	0	0	/home/dhl_ec/bnelissen/Slides/CD3_manuscript/CD3_slides/AAA304.CD3.location-a/AAA304.CD3.location-a.run1	255	0.7	0.06	0.7	0.06	-8.73750379262	-11.2818065732	1.81792455929	0.0900347753906
1318.0	3999778.0	592.0	8060.0	3999778.0	4000000.0	13.0	1.0	1.36	1.21	1.16	0.0499999999997	8.62	0.37	0.73	0.0700000000002	9.88	0.36	2.21	1.53	0.52	AAA304.CD3.location-a.X15.Y14.tile.tissue.png	85	1	2000	85	138491a607fda9d7a5ce7e59c68fe9a1	0	0	0	0	0	0	0	0	0	0	0	0	0	/home/dhl_ec/bnelissen/Slides/CD3_manuscript/CD3_slides/AAA304.CD3.location-a/AAA304.CD3.location-a.run1	255	0.7	0.0921461411624	0.7	0.0921461411624	-8.0671291306	-11.3815347176	0.775699960607	0.436862040475
2430.0	1606006.0	926.0	6476.0	1606006.0	4000000.0	19.0	2.0	0.84	1.39	1.81	0.0900000000001	9.98	0.56	1.26	0.2	11.05	0.29	2.66	1.87	0.49	AAA304.CD3.location-a.X15.Y15.tile.tissue.png	86	1	2000	86	07331781ef3b4427e9149fbc08d8f57e	0	0	0	0	0	0	0	0	0	0	0	0	0	/home/dhl_ec/bnelissen/Slides/CD3_manuscript/CD3_slides/AAA304.CD3.location-a/AAA304.CD3.location-a.run1	255	0.7	0.06	0.7	0.06	-8.44409923926	-11.579296217	1.01014666741	1.14048267188
2034.0	3443843.0	1063.0	8320.0	3443843.0	4000000.0	28.0	1.0	1.1	1.79	1.19	0.04	6.69	0.37	0.74	0.0799999999999	9.3	0.35	2.22	1.52	0.41	AAA304.CD3.location-a.X15.Y2.tile.tissue.png	87	1	2000	87	a0429fe5fc80f8db37d3117501af5a87	0	0	0	0	0	0	0	0	0	0	0	0	0	/home/dhl_ec/bnelissen/Slides/CD3_manuscript/CD3_slides/AAA304.CD3.location-a/AAA304.CD3.location-a.run1	255	0.7	0.06	0.7	0.06	-8.31323012825	-10.9726495642	0.929850562623	0.196466695312
691.0	3996670.0	368.0	8416.0	3996670.0	4000000.0	10.0	1.0	1.76	1.72	1.34	0.0500000000002	6.74	0.37	0.75	0.0599999999999	10.3	0.37	2.27	1.54	0.68	AAA304.CD3.location-a.X15.Y3.tile.tissue.png	88	1	2000	88	567cc07566c62c8d3917bc509b9179b6	0	0	0	0	0	0	0	0	0	0	0	0	0	/home/dhl_ec/bnelissen/Slides/CD3_manuscript/CD3_slides/AAA304.CD3.location-a/AAA304.CD3.location-a.run1	255	0.7	0.06	0.7	0.06	-9.21865471205	-12.114024243	1.9519860083	0.112114557129
300.0	3992592.0	140.0	8448.0	3992592.0	4000000.0	4.0	1.0	2.63	1.22	1.19	0.0699999999997	7.64	0.39	0.95	0.0599999999999	9.95	0.37	2.19	1.53	0.44	AAA304.CD3.location-a.X15.Y4.tile.tissue.png	89	1	2000	89	f37893858db9ee834c858bdad4076032	0	0	0	0	0	0	0	0	0	0	0	0	0	/home/dhl_ec/bnelissen/Slides/CD3_manuscript/CD3_slides/AAA304.CD3.location-a/AAA304.CD3.location-a.run1	255	0.7	0.06	0.7	0.06	-9.21184398543	-11.6377338297	1.7520828598	0.0895701989746
159.0	3995457.0	81.0	8529.0	3995457.0	4000000.0	2.0	1.0	0.94	1.11	1.09	0.04	5.82	0.34	0.69	0.0599999999999	8.79	0.33	2.05	1.44	0.44	AAA304.CD3.location-a.X15.Y5.tile.tissue.png	90	1	2000	90	84e531c6b2dbd5e75e0915699064b438	0	0	0	0	0	0	0	0	0	0	0	0	0	/home/dhl_ec/bnelissen/Slides/CD3_manuscript/CD3_slides/AAA304.CD3.location-a/AAA304.CD3.location-a.run1	255	0.7	0.06	0.7	0.06	-9.25865104823	-11.3462896684	1.58582773713	0.0729056125488
0.0	3992484.0	0.0	8349.0	3992484.0	4000000.0	0.0	1.0	2.8	3.24	1.13	0.04	6.78	0.37	0.73	0.0599999999999	10.25	0.33	2.25	1.53	0.59	AAA304.CD3.location-a.X15.Y6.tile.tissue.png	91	1	2000	91	4e0f34f4b462fe45e3fb73ed88dfdf52	0	0	0	0	0	0	0	0	0	0	0	0	0	/home/dhl_ec/bnelissen/Slides/CD3_manuscript/CD3_slides/AAA304.CD3.location-a/AAA304.CD3.location-a.run1	255	0.7	0.06	0.7	0.06	-8.78697027872	-10.853443311	2.08094499489	0.0547878200684
0.0	939049.0	0.0	5406.0	939049.0	4000000.0	0.0	1.0	0.91	1.72	1.06	0.0599999999999	6.56	0.59	1.22	0.29	9.35	0.18	2.98	2.42	0.61	AAA304.CD3.location-a.X15.Y7.tile.tissue.png	92	1	2000	92	e2f31716dd96eadedd48d77b09116243	0	0	0	0	0	0	0	0	0	0	0	0	0	/home/dhl_ec/bnelissen/Slides/CD3_manuscript/CD3_slides/AAA304.CD3.location-a/AAA304.CD3.location-a.run1	255	0.7	0.06	0.7	0.06	-9.12658727569	-11.225866154	3.04952011678	1.50625391406
0.0	788951.0	0.0	8353.0	788951.0	4000000.0	0.0	1.0	1.2	1.87	1.19	0.0599999999999	7.64	0.38	0.83	0.27	7.24	0.22	2.15	1.46	0.35	AAA304.CD3.location-a.X15.Y8.tile.tissue.png	93	1	2000	93	6b8e306ef459caa4f06bdf6eb6abea20	0	0	0	0	0	0	0	0	0	0	0	0	0	/home/dhl_ec/bnelissen/Slides/CD3_manuscript/CD3_slides/AAA304.CD3.location-a/AAA304.CD3.location-a.run1	255	0.7	0.06	0.7	0.06	-9.39684043687	-12.0063891012	4.60171925088	1.10243687891
0.0	3966515.0	0.0	9963.0	3966515.0	4000000.0	0.0	1.0	1.12	1.45	1.14	0.0500000000002	6.74	0.36	0.74	0.0599999999999	10.18	0.46	3.14	1.65	0.45	AAA304.CD3.location-a.X15.Y9.tile.tissue.png	94	1	2000	94	b21cd19b48f56bae2307ef0b098e99a2	0	0	0	0	0	0	0	0	0	0	0	0	0	/home/dhl_ec/bnelissen/Slides/CD3_manuscript/CD3_slides/AAA304.CD3.location-a/AAA304.CD3.location-a.run1	255	0.7	0.06	0.7	0.06	-9.20302987762	-11.0633358196	3.41439613945	0.120083511719
0.0	0.0	0.0	0.0	0.0	4000000.0	0.0	0.0	0.96	1.84	1.29	0.0800000000004	6.34	0.51	1.22	0.25	5.99	0.23	2.37	1.89	0.39	AAA304.CD3.location-a.X16.Y0.tile.tissue.png	95	1	2000	95	d85117feba5c0c90d7f25e55f12086c8	0	0	0	0	0	0	0	0	0	0	0	0	0	/home/dhl_ec/bnelissen/Slides/CD3_manuscript/CD3_slides/AAA304.CD3.location-a/AAA304.CD3.location-a.run1	255	1.0	0.06	1.0	0.06	0.0	0.0	0.0	7.0024415
125.0	484658.0	64.0	8845.0	484658.0	4000000.0	2.0	2.0	1.0	1.18	1.2	0.04	9.97	0.58	0.91	0.2	7.89	0.23	2.11	1.44	0.36	AAA304.CD3.location-a.X16.Y1.tile.tissue.png	96	1	2000	96	28a5eb3510b1bdcf36a0cc8d8639a436	0	0	0	0	0	0	0	0	0	0	0	0	0	/home/dhl_ec/bnelissen/Slides/CD3_manuscript/CD3_slides/AAA304.CD3.location-a/AAA304.CD3.location-a.run1	255	0.7	0.06	0.7	0.06	-8.17561887581	-12.6126466927	1.15884563966	0.997680570313
0.0	3966528.0	0.0	10592.0	3966528.0	4000000.0	0.0	1.0	0.85	1.2	1.11	0.0500000000002	7.52	0.35	0.7	0.0599999999999	8.98	0.28	2.11	1.44	0.41	AAA304.CD3.location-a.X16.Y10.tile.tissue.png	97	1	2000	97	eca0948bff45115a151800f242aa0ec4	0	0	0	0	0	0	0	0	0	0	0	0	0	/home/dhl_ec/bnelissen/Slides/CD3_manuscript/CD3_slides/AAA304.CD3.location-a/AAA304.CD3.location-a.run1	255	0.7	0.06	0.7	0.06	-9.16922706907	-11.3945550714	1.58061739397	0.095754265625
0.0	2817982.0	0.0	15022.0	2817982.0	4000000.0	0.0	3.0	0.869999999999	1.42	1.08	0.0500000000002	8.51	0.51	0.95	0.11	10.91	0.42	3.52	2.4	0.66	AAA304.CD3.location-a.X16.Y11.tile.tissue.png	98	1	2000	98	638b1e258a136f9c538cce4171f84386	0	0	0	0	0	0	0	0	0	0	0	0	0	/home/dhl_ec/bnelissen/Slides/CD3_manuscript/CD3_slides/AAA304.CD3.location-a/AAA304.CD3.location-a.run1	255	0.7	0.06	0.7	0.06	-9.20487327167	-11.3543717813	1.6977357581	0.311115539063
367.0	3986892.0	181.0	8531.0	3986892.0	4000000.0	5.0	1.0	1.5	3.35	1.75	0.0599999999999	9.25	0.61	1.23	0.0999999999999	13.52	0.52	2.91	2.06	0.47	AAA304.CD3.location-a.X16.Y12.tile.tissue.png	99	1	2000	99	fb8f2488c4012676b881926a948fe8a8	0	0	0	0	0	0	0	0	0	0	0	0	0	/home/dhl_ec/bnelissen/Slides/CD3_manuscript/CD3_slides/AAA304.CD3.location-a/AAA304.CD3.location-a.run1	255	0.7	0.06	0.7	0.06	-9.3092006256	-10.8846968447	1.77460520722	0.107929179688
70.0	3997290.0	36.0	8227.0	3997290.0	4000000.0	1.0	1.0	0.82	1.2	1.1	0.0499999999997	6.4	0.34	0.7	0.0599999999999	9.18	0.36	2.09	1.43	0.42	AAA304.CD3.location-a.X16.Y13.tile.tissue.png	100	1	2000	100	26e8c357b54a5b40e8928558ca719498	0	0	0	0	0	0	0	0	0	0	0	0	0	/home/dhl_ec/bnelissen/Slides/CD3_manuscript/CD3_slides/AAA304.CD3.location-a/AAA304.CD3.location-a.run1	255	0.7	0.06	0.7	0.06	-9.06014668227	-11.6180247284	1.9416621629	0.0938909829102
2690.0	4000000.0	1142.0	7996.0	4000000.0	4000000.0	23.0	1.0	1.23	2.83	1.25	0.0499999999997	10.25	0.37	0.809999999999	0.0500000000002	9.33	0.35	2.07	1.42	0.61	AAA304.CD3.location-a.X16.Y14.tile.tissue.png	101	1	2000	101	ba3b637b7cb1e15b64b42abb6a2466f2	0	0	0	0	0	0	0	0	0	0	0	0	0	/home/dhl_ec/bnelissen/Slides/CD3_manuscript/CD3_slides/AAA304.CD3.location-a/AAA304.CD3.location-a.run1	255	0.7	0.06	0.7	0.06	-8.79664465593	-11.1711796379	1.34300720702	0.292949197348
449.0	2081655.0	238.0	6580.0	2081655.0	4000000.0	7.0	1.0	0.9	1.01	1.09	0.0599999999999	9.31	0.51	0.9	0.15	9.43	0.3	2.15	1.54	0.47	AAA304.CD3.location-a.X16.Y15.tile.tissue.png	102	1	2000	102	4edeb72e2a59dff916bdb619405dcddd	0	0	0	0	0	0	0	0	0	0	0	0	0	/home/dhl_ec/bnelissen/Slides/CD3_manuscript/CD3_slides/AAA304.CD3.location-a/AAA304.CD3.location-a.run1	255	0.7	0.06	0.7	0.06	-8.11636771438	-10.4862763671	0.729505019061	0.948043236328
5987.0	3990929.0	3217.0	7998.0	3990929.0	4000000.0	92.0	1.0	1.45	3.98	1.21	0.0499999999997	6.69	0.35	0.7	0.0500000000002	9.31	0.43	2.26	1.43	0.54	AAA304.CD3.location-a.X16.Y2.tile.tissue.png	103	1	2000	103	181f35441e4fc0df101153fbde1bb87c	0	0	0	0	0	0	0	0	0	0	0	0	0	/home/dhl_ec/bnelissen/Slides/CD3_manuscript/CD3_slides/AAA304.CD3.location-a/AAA304.CD3.location-a.run1	255	0.7	0.063949027985	0.7	0.063949027985	-8.52856178675	-11.4530476524	0.7775955566	0.0381184890137
336.0	3998627.0	173.0	8078.0	3998627.0	4000000.0	5.0	1.0	1.8	3.18	1.18	0.0500000000002	6.63	0.35	0.71	0.0499999999997	10.73	0.4	2.55	1.64	0.56	AAA304.CD3.location-a.X16.Y3.tile.tissue.png	104	1	2000	104	0f47a7ed5ec6aa4b5628f53ce8d4d1f1	0	0	0	0	0	0	0	0	0	0	0	0	0	/home/dhl_ec/bnelissen/Slides/CD3_manuscript/CD3_slides/AAA304.CD3.location-a/AAA304.CD3.location-a.run1	255	0.7	0.06	0.7	0.06	-8.93858000584	-11.8297464792	1.37014792913	0.0879006375122
788.0	3996507.0	376.0	8284.0	3996507.0	4000000.0	8.0	1.0	1.05	1.36	1.42	0.0799999999999	7.4	0.37	0.75	0.0599999999999	9.44	0.35	2.07	1.42	0.43	AAA304.CD3.location-a.X16.Y4.tile.tissue.png	105	1	2000	105	90f5bc1d504dbaaeebed4244cf2fa6d7	0	0	0	0	0	0	0	0	0	0	0	0	0	/home/dhl_ec/bnelissen/Slides/CD3_manuscript/CD3_slides/AAA304.CD3.location-a/AAA304.CD3.location-a.run1	255	0.7	0.06	0.7	0.06	-9.54975993255	-10.7418336344	1.67215230546	0.079082310791
57.0	3999868.0	30.0	8038.0	3999868.0	4000000.0	1.0	1.0	0.95	1.84	1.91	0.0799999999999	8.22	0.38	0.75	0.0699999999997	9.96	0.37	2.21	1.53	0.45	AAA304.CD3.location-a.X16.Y5.tile.tissue.png	106	1	2000	106	50336595c6022ac181691df9b2c293ac	0	0	0	0	0	0	0	0	0	0	0	0	0	/home/dhl_ec/bnelissen/Slides/CD3_manuscript/CD3_slides/AAA304.CD3.location-a/AAA304.CD3.location-a.run1	255	0.7	0.06	0.7	0.06	-8.70068039557	-11.5682355477	1.3170597075	0.0622439070129
117.0	3998434.0	67.0	8192.0	3998434.0	4000000.0	2.0	1.0	1.06	1.36	1.13	0.0500000000002	6.72	0.45	0.95	0.0800000000004	10.25	0.44	2.25	1.54	0.5	AAA304.CD3.location-a.X16.Y6.tile.tissue.png	107	1	2000	107	ff965e990cc9b0e08c4cf2781f88db8a	0	0	0	0	0	0	0	0	0	0	0	0	0	/home/dhl_ec/bnelissen/Slides/CD3_manuscript/CD3_slides/AAA304.CD3.location-a/AAA304.CD3.location-a.run1	255	0.7	0.06	0.7	0.06	-8.64406488866	-11.9739595891	1.71705796321	0.045603744751
1289.0	1067927.0	620.0	5850.0	1067927.0	4000000.0	13.0	1.0	0.86	1.06	1.12	0.0500000000002	6.54	0.58	1.09	0.18	6.99	0.26	2.42	1.52	0.4	AAA304.CD3.location-a.X16.Y7.tile.tissue.png	108	1	2000	108	25f5d427022ddbbf66dc6a78b52c0ff9	0	0	0	0	0	0	0	0	0	0	0	0	0	/home/dhl_ec/bnelissen/Slides/CD3_manuscript/CD3_slides/AAA304.CD3.location-a/AAA304.CD3.location-a.run1	255	0.7	0.06	0.7	0.06	-8.80950582658	-11.3404065445	2.37951948819	1.15469925781
0.0	359882.0	0.0	8012.0	359882.0	4000000.0	0.0	2.0	0.8	1.4	1.19	0.0599999999999	6.95	0.35	0.78	0.19	6.01	0.14	2.06	1.45	0.34	AAA304.CD3.location-a.X16.Y8.tile.tissue.png	109	1	2000	109	4d9a3b669603cc3854c8c943ce361ae8	0	0	0	0	0	0	0	0	0	0	0	0	0	/home/dhl_ec/bnelissen/Slides/CD3_manuscript/CD3_slides/AAA304.CD3.location-a/AAA304.CD3.location-a.run1	255	0.7	0.06	0.7	0.06	-8.57258400141	-12.1163571465	4.18680187175	1.85841496094
65.0	3981114.0	34.0	10276.0	3981114.0	4000000.0	1.0	1.0	1.43	1.99	1.25	0.0499999999997	7.31	0.64	0.7	0.0599999999999	9.22	0.35	2.09	1.43	0.48	AAA304.CD3.location-a.X16.Y9.tile.tissue.png	110	1	2000	110	ce0999d76cc6e4870925010b4a1a65a4	0	0	0	0	0	0	0	0	0	0	0	0	0	/home/dhl_ec/bnelissen/Slides/CD3_manuscript/CD3_slides/AAA304.CD3.location-a/AAA304.CD3.location-a.run1	255	0.7	0.06	0.7	0.06	-9.34541088578	-11.264237016	2.77742587677	0.12667365332
0.0	0.0	0.0	0.0	0.0	4000000.0	0.0	0.0	0.79	1.54	1.44	0.0900000000001	6.27	0.28	0.82	0.21	4.28	0.13	1.94	1.43	0.59	AAA304.CD3.location-a.X17.Y0.tile.tissue.png	111	1	2000	111	8419c77f708a47a34b363a11c1ad4aa7	0	0	0	0	0	0	0	0	0	0	0	0	0	/home/dhl_ec/bnelissen/Slides/CD3_manuscript/CD3_slides/AAA304.CD3.location-a/AAA304.CD3.location-a.run1	255	1.0	0.06	1.0	0.06	0.0	-12.5642383237	0.0	2.5973868905
687.0	515669.0	376.0	10183.0	515669.0	4000000.0	11.0	3.0	1.29	1.5	1.27	0.0700000000002	7.43	0.38	0.74	0.2	6.75	0.22	2.02	1.43	0.68	AAA304.CD3.location-a.X17.Y1.tile.tissue.png	112	1	2000	112	1c64b6c5f5c5d5ed523bfa26f75e090e	0	0	0	0	0	0	0	0	0	0	0	0	0	/home/dhl_ec/bnelissen/Slides/CD3_manuscript/CD3_slides/AAA304.CD3.location-a/AAA304.CD3.location-a.run1	255	0.7	0.06	0.7	0.06	-8.33549877938	-12.1240409482	1.17567827381	1.11328841406
113.0	3990424.0	72.0	9041.0	3990424.0	4000000.0	2.0	1.0	2.01	2.76	1.18	0.0599999999999	6.81	0.4	0.75	0.0599999999999	9.78	0.38	2.22	1.53	0.44	AAA304.CD3.location-a.X17.Y10.tile.tissue.png	113	1	2000	113	61bebbaab324aece6b61afe243184a6b	0	0	0	0	0	0	0	0	0	0	0	0	0	/home/dhl_ec/bnelissen/Slides/CD3_manuscript/CD3_slides/AAA304.CD3.location-a/AAA304.CD3.location-a.run1	255	0.7	0.06	0.7	0.06	-9.0432769402	-11.4780692098	1.72736820142	0.0839557631836
237.0	3982132.0	131.0	8584.0	3982132.0	4000000.0	3.0	1.0	0.84	1.96	1.39	0.0599999999999	8.76	0.36	0.76	0.0600000000004	9.11	0.35	2.06	1.43	0.42	AAA304.CD3.location-a.X17.Y11.tile.tissue.png	114	1	2000	114	6521913c43be851943cb36010c80f6c0	0	0	0	0	0	0	0	0	0	0	0	0	0	/home/dhl_ec/bnelissen/Slides/CD3_manuscript/CD3_slides/AAA304.CD3.location-a/AAA304.CD3.location-a.run1	255	0.7	0.06	0.7	0.06	-9.16433930953	-11.166642637	1.58258765096	0.0863799042969
58.0	3551518.0	42.0	18425.0	3551518.0	4000000.0	1.0	5.0	1.44	1.6	1.41	0.0499999999997	6.82	0.36	0.71	0.0700000000002	8.87	0.33	2.11	1.42	0.420000000001	AAA304.CD3.location-a.X17.Y12.tile.tissue.png	115	1	2000	115	bfff2c6cfe3659bb54e00767be736e08	0	0	0	0	0	0	0	0	0	0	0	0	0	/home/dhl_ec/bnelissen/Slides/CD3_manuscript/CD3_slides/AAA304.CD3.location-a/AAA304.CD3.location-a.run1	255	0.7	0.06	0.7	0.06	-9.13350158069	-11.7555359268	1.90762387472	0.2700025625
139.0	3981114.0	67.0	8757.0	3981114.0	4000000.0	2.0	1.0	1.03	1.13	1.07	0.0500000000002	6.18	0.35	0.71	0.0599999999999	9.22	0.35	2.08	1.43	0.42	AAA304.CD3.location-a.X17.Y13.tile.tissue.png	116	1	2000	116	2fb211f7ea401664157fab1296844d30	0	0	0	0	0	0	0	0	0	0	0	0	0	/home/dhl_ec/bnelissen/Slides/CD3_manuscript/CD3_slides/AAA304.CD3.location-a/AAA304.CD3.location-a.run1	255	0.7	0.06	0.7	0.06	-9.17520423114	-11.7275400842	1.83535861606	0.0628023212891
382.0	4000000.0	198.0	7996.0	4000000.0	4000000.0	6.0	1.0	1.1	1.59	1.1	0.0499999999997	6.25	0.29	0.71	0.0499999999997	9.22	0.35	2.08	1.48	0.43	AAA304.CD3.location-a.X17.Y14.tile.tissue.png	117	1	2000	117	51f7484f7dcebd7a16362ff3460d0144	0	0	0	0	0	0	0	0	0	0	0	0	0	/home/dhl_ec/bnelissen/Slides/CD3_manuscript/CD3_slides/AAA304.CD3.location-a/AAA304.CD3.location-a.run1	255	0.7	0.06	0.7	0.06	-8.7828604972	-11.6105136263	1.47910766373	0.0467895997974
336.0	2515998.0	185.0	6980.0	2515998.0	4000000.0	5.0	1.0	0.9	1.29	1.11	0.0600000000004	7.64	0.6	1.07	0.18	12.53	0.46	3.48	2.46	0.68	AAA304.CD3.location-a.X17.Y15.tile.tissue.png	118	1	2000	118	b986b4e436e140f8aacf66641b6ccbab	0	0	0	0	0	0	0	0	0	0	0	0	0	/home/dhl_ec/bnelissen/Slides/CD3_manuscript/CD3_slides/AAA304.CD3.location-a/AAA304.CD3.location-a.run1	255	0.7	0.06	0.7	0.06	-8.34247771419	-10.6253333442	1.00397660667	0.400681320313
7721.0	3999908.0	4144.0	8018.0	3999908.0	4000000.0	116.0	1.0	1.86	2.7	1.83	0.0799999999999	9.14	0.62	1.24	0.0899999999997	14.15	0.57	3.2	2.48	0.48	AAA304.CD3.location-a.X17.Y2.tile.tissue.png	119	1	2000	119	93305d6ab3020deb2ef193e76572f9bb	0	0	0	0	0	0	0	0	0	0	0	0	0	/home/dhl_ec/bnelissen/Slides/CD3_manuscript/CD3_slides/AAA304.CD3.location-a/AAA304.CD3.location-a.run1	255	0.7	0.0636396034339	0.7	0.0636396034339	-8.40922356847	-11.3195478217	0.720151279912	0.042941080144
176.0	4000000.0	101.0	7996.0	4000000.0	4000000.0	3.0	1.0	1.19	1.06	1.08	0.0499999999997	6.11	0.29	0.71	0.0499999999997	10.24	0.45	2.28	1.52	0.46	AAA304.CD3.location-a.X17.Y3.tile.tissue.png	120	1	2000	120	cda65c641eaafad47089d37eb11d916e	0	0	0	0	0	0	0	0	0	0	0	0	0	/home/dhl_ec/bnelissen/Slides/CD3_manuscript/CD3_slides/AAA304.CD3.location-a/AAA304.CD3.location-a.run1	255	0.7	0.06	0.7	0.06	-8.94703009279	-12.3206931809	1.33846501496	0.0685204921265
201.0	3996209.0	101.0	8347.0	3996209.0	4000000.0	3.0	1.0	1.78	1.97	1.14	0.0500000000002	7.01	0.46	0.75	0.0599999999999	9.96	0.59	3.45	2.42	0.54	AAA304.CD3.location-a.X17.Y4.tile.tissue.png	121	1	2000	121	07bde75e8041078df8292070bf815b83	0	0	0	0	0	0	0	0	0	0	0	0	0	/home/dhl_ec/bnelissen/Slides/CD3_manuscript/CD3_slides/AAA304.CD3.location-a/AAA304.CD3.location-a.run1	255	0.7	0.06	0.7	0.06	-9.3945880966	-11.9343325568	1.96926675984	0.070952939209
115.0	3999367.0	63.0	8140.0	3999367.0	4000000.0	2.0	1.0	1.16	2.69	1.16	0.0599999999999	6.61	0.34	1.0	0.0500000000002	9.04	0.35	2.09	1.45	0.43	AAA304.CD3.location-a.X17.Y5.tile.tissue.png	122	1	2000	122	f2ab8e9ca33b2f086bbe14a9ce8876ea	0	0	0	0	0	0	0	0	0	0	0	0	0	/home/dhl_ec/bnelissen/Slides/CD3_manuscript/CD3_slides/AAA304.CD3.location-a/AAA304.CD3.location-a.run1	255	0.7	0.06	0.7	0.06	-9.48031519626	-11.8901638362	1.96589711107	0.0596483146973
327.0	3909047.0	173.0	10333.0	3909047.0	4000000.0	4.0	1.0	0.96	1.13	1.09	0.0500000000002	7.56	0.37	0.76	0.0699999999997	9.38	0.36	2.07	1.44	0.41	AAA304.CD3.location-a.X17.Y6.tile.tissue.png	123	1	2000	123	eebd68375b61bcc0f559382f5879df11	0	0	0	0	0	0	0	0	0	0	0	0	0	/home/dhl_ec/bnelissen/Slides/CD3_manuscript/CD3_slides/AAA304.CD3.location-a/AAA304.CD3.location-a.run1	255	0.7	0.06	0.7	0.06	-9.40834201278	-11.4303652873	2.35142487044	0.0821955703125
54.0	806317.0	32.0	7488.0	806317.0	4000000.0	1.0	2.0	0.81	1.11	1.1	0.0599999999999	6.83	0.36	0.74	0.18	7.21	0.23	2.07	1.5	0.36	AAA304.CD3.location-a.X17.Y7.tile.tissue.png	124	1	2000	124	e6dabbee83f19f227f9a442516823404	0	0	0	0	0	0	0	0	0	0	0	0	0	/home/dhl_ec/bnelissen/Slides/CD3_manuscript/CD3_slides/AAA304.CD3.location-a/AAA304.CD3.location-a.run1	255	0.7	0.06	0.7	0.06	-9.25144764188	-11.1246421992	2.0257689065	1.31553687891
82.0	48975.0	38.0	2544.0	48975.0	4000000.0	1.0	1.0	0.77	1.32	1.15	0.0599999999999	6.73	0.35	0.8	0.21	6.75	0.3	3.19	2.29	0.55	AAA304.CD3.location-a.X17.Y8.tile.tissue.png	125	1	2000	125	b07bfcc6ed24dbf4bf86cd5ab7ed6bb3	0	0	0	0	0	0	0	0	0	0	0	0	0	/home/dhl_ec/bnelissen/Slides/CD3_manuscript/CD3_slides/AAA304.CD3.location-a/AAA304.CD3.location-a.run1	255	0.7	0.06	0.7	0.06	-8.82611978389	-11.9922932707	4.16604431919	1.6673013269
146.0	3728515.0	79.0	10803.0	3728515.0	4000000.0	2.0	3.0	1.19	1.41	1.68	0.0899999999997	9.63	0.52	0.85	0.0699999999997	9.77	0.48	2.27	1.53	0.56	AAA304.CD3.location-a.X17.Y9.tile.tissue.png	126	1	2000	126	c850aff3d9ced6e88f366a4cc21619ba	0	0	0	0	0	0	0	0	0	0	0	0	0	/home/dhl_ec/bnelissen/Slides/CD3_manuscript/CD3_slides/AAA304.CD3.location-a/AAA304.CD3.location-a.run1	255	0.7	0.06	0.7	0.06	-9.56101212868	-11.622776965	2.80441135023	0.311154195312
432.0	227305.0	218.0	3022.0	227305.0	4000000.0	6.0	1.0	0.84	1.59	1.17	0.0599999999999	7.09	0.39	0.96	0.21	7.75	0.23	2.18	1.53	0.38	AAA304.CD3.location-a.X18.Y1.tile.tissue.png	127	1	2000	127	3adde2aebd2cff3a46df672ae65fbcdb	0	0	0	0	0	0	0	0	0	0	0	0	0	/home/dhl_ec/bnelissen/Slides/CD3_manuscript/CD3_slides/AAA304.CD3.location-a/AAA304.CD3.location-a.run1	255	0.7	0.06	0.7	0.06	-8.13803886627	-11.2284292522	1.01641336641	2.39052747852
140.0	3997687.0	73.0	8374.0	3997687.0	4000000.0	2.0	1.0	1.02	1.38	1.14	0.0500000000002	6.61	0.49	0.75	0.0500000000002	10.49	0.59	3.47	2.37	0.76	AAA304.CD3.location-a.X18.Y10.tile.tissue.png	128	1	2000	128	78e5e4de6bdabaabb5002d4bcb855255	0	0	0	0	0	0	0	0	0	0	0	0	0	/home/dhl_ec/bnelissen/Slides/CD3_manuscript/CD3_slides/AAA304.CD3.location-a/AAA304.CD3.location-a.run1	255	0.7	0.06	0.7	0.06	-9.49298307174	-11.6844225605	2.51185243158	0.0829407539062
61.0	3959977.0	31.0	10176.0	3959977.0	4000000.0	1.0	1.0	1.21	1.38	1.59	0.0700000000002	9.36	0.6	1.29	0.0999999999999	13.07	0.54	2.71	1.76	0.55	AAA304.CD3.location-a.X18.Y11.tile.tissue.png	129	1	2000	129	8ad6db6b683bc24d4a9eac3f1d4dfb95	0	0	0	0	0	0	0	0	0	0	0	0	0	/home/dhl_ec/bnelissen/Slides/CD3_manuscript/CD3_slides/AAA304.CD3.location-a/AAA304.CD3.location-a.run1	255	0.7	0.06	0.7	0.06	-8.90606940568	-11.6093064001	1.66275038492	0.102823970703
475.0	3960076.0	224.0	10654.0	3960076.0	4000000.0	6.0	1.0	0.92	1.18	1.1	0.0499999999997	6.59	0.44	0.75	0.0599999999999	10.38	0.37	2.62	1.8	0.610000000001	AAA304.CD3.location-a.X18.Y12.tile.tissue.png	130	1	2000	130	68fa1692d2345793f5d55f3ade437766	0	0	0	0	0	0	0	0	0	0	0	0	0	/home/dhl_ec/bnelissen/Slides/CD3_manuscript/CD3_slides/AAA304.CD3.location-a/AAA304.CD3.location-a.run1	255	0.7	0.06	0.7	0.06	-9.07029633427	-11.563912465	2.00620027236	0.107113818848
453.0	3970597.0	198.0	8977.0	3970597.0	4000000.0	5.0	2.0	1.17	2.63	1.38	0.0700000000002	7.97	0.57	0.93	0.0799999999999	13.7	0.6	3.11	1.51	0.57	AAA304.CD3.location-a.X18.Y13.tile.tissue.png	131	1	2000	131	ee02a48e6052d4e2fff7f75abae157d9	0	0	0	0	0	0	0	0	0	0	0	0	0	/home/dhl_ec/bnelissen/Slides/CD3_manuscript/CD3_slides/AAA304.CD3.location-a/AAA304.CD3.location-a.run1	255	0.7	0.06	0.7	0.06	-8.94927235592	-11.9528514926	1.89450071123	0.0667614033203
64.0	3966651.0	36.0	9606.0	3966651.0	4000000.0	1.0	1.0	0.96	1.05	1.15	0.0500000000002	6.23	0.46	0.75	0.0599999999999	13.42	0.42	2.22	1.49	0.72	AAA304.CD3.location-a.X18.Y14.tile.tissue.png	132	1	2000	132	b21d5b0be34f87f91f1d8766450482c8	0	0	0	0	0	0	0	0	0	0	0	0	0	/home/dhl_ec/bnelissen/Slides/CD3_manuscript/CD3_slides/AAA304.CD3.location-a/AAA304.CD3.location-a.run1	255	0.7	0.06	0.7	0.06	-8.88369861668	-12.0206234972	1.75446538541	0.0507626726074
0.0	2951355.0	0.0	7596.0	2951355.0	4000000.0	0.0	1.0	1.29	1.31	1.1	0.04	6.54	0.36	0.71	0.0999999999999	8.83	0.26	2.18	1.58	0.5	AAA304.CD3.location-a.X18.Y15.tile.tissue.png	133	1	2000	133	cac618cbe0f0221b613d52fc61fe0930	0	0	0	0	0	0	0	0	0	0	0	0	0	/home/dhl_ec/bnelissen/Slides/CD3_manuscript/CD3_slides/AAA304.CD3.location-a/AAA304.CD3.location-a.run1	255	0.7	0.06	0.7	0.06	-8.29793268182	-10.4223768167	1.28840908126	0.207138021484
3474.0	3935818.0	1842.0	8457.0	3935818.0	4000000.0	50.0	1.0	1.15	1.93	1.16	0.0499999999997	7.18	0.42	0.78	0.0599999999999	9.13	0.36	2.16	1.52	0.62	AAA304.CD3.location-a.X18.Y2.tile.tissue.png	134	1	2000	134	9bd68aad737baa5e1bce014b963c4637	0	0	0	0	0	0	0	0	0	0	0	0	0	/home/dhl_ec/bnelissen/Slides/CD3_manuscript/CD3_slides/AAA304.CD3.location-a/AAA304.CD3.location-a.run1	255	0.7	0.06	0.7	0.06	-8.55696385498	-10.9643701474	0.813972826435	0.053823984375
327.0	3999877.0	153.0	8048.0	3999877.0	4000000.0	4.0	1.0	1.04	1.43	1.46	0.0799999999999	8.45	0.41	0.79	0.0599999999999	9.29	0.35	2.08	1.44	0.42	AAA304.CD3.location-a.X18.Y3.tile.tissue.png	135	1	2000	135	86356d30c0d3154bccad2d80d16313a8	0	0	0	0	0	0	0	0	0	0	0	0	0	/home/dhl_ec/bnelissen/Slides/CD3_manuscript/CD3_slides/AAA304.CD3.location-a/AAA304.CD3.location-a.run1	255	0.7	0.06	0.7	0.06	-9.23925907782	-11.9320973483	1.67131079494	0.0679885653076
54.0	3997766.0	31.0	8390.0	3997766.0	4000000.0	1.0	1.0	1.52	1.78	1.82	0.0599999999999	8.81	0.38	0.75	0.0700000000002	9.89	0.38	2.38	1.52	0.45	AAA304.CD3.location-a.X18.Y4.tile.tissue.png	136	1	2000	136	7bed6d09f988c3d54c200877b861eff9	0	0	0	0	0	0	0	0	0	0	0	0	0	/home/dhl_ec/bnelissen/Slides/CD3_manuscript/CD3_slides/AAA304.CD3.location-a/AAA304.CD3.location-a.run1	255	0.7	0.06	0.7	0.06	-9.15018978096	-11.6045613297	2.33533326174	0.078266310791
228.0	3996496.0	110.0	8429.0	3996496.0	4000000.0	3.0	1.0	1.05	1.67	1.14	0.0499999999997	6.96	0.38	0.74	0.0500000000002	9.85	0.41	2.87	1.7	0.59	AAA304.CD3.location-a.X18.Y5.tile.tissue.png	137	1	2000	137	53943538a6e1f55f825097696c6e6c8c	0	0	0	0	0	0	0	0	0	0	0	0	0	/home/dhl_ec/bnelissen/Slides/CD3_manuscript/CD3_slides/AAA304.CD3.location-a/AAA304.CD3.location-a.run1	255	0.7	0.06	0.7	0.06	-9.55810221667	-11.6281534793	2.79810170777	0.0602845986328
196.0	3995487.0	102.0	8394.0	3995487.0	4000000.0	3.0	1.0	1.19	2.47	1.44	0.0599999999999	7.63	0.57	1.2	0.0900000000001	11.03	0.37	2.24	1.53	0.48	AAA304.CD3.location-a.X18.Y6.tile.tissue.png	138	1	2000	138	6a749dd7d6a30f611dec6a2815dcfe7c	0	0	0	0	0	0	0	0	0	0	0	0	0	/home/dhl_ec/bnelissen/Slides/CD3_manuscript/CD3_slides/AAA304.CD3.location-a/AAA304.CD3.location-a.run1	255	0.7	0.06	0.7	0.06	-9.36729786621	-12.0625876905	2.77993931938	0.0878522011719
66.0	1993413.0	34.0	8989.0	1993413.0	4000000.0	1.0	2.0	0.89	1.59	1.14	0.0700000000002	7.2	0.43	0.759999999999	0.13	8.41	0.37	2.24	1.53	0.49	AAA304.CD3.location-a.X18.Y7.tile.tissue.png	139	1	2000	139	291e2d592defd528665a98ed384aecd4	0	0	0	0	0	0	0	0	0	0	0	0	0	/home/dhl_ec/bnelissen/Slides/CD3_manuscript/CD3_slides/AAA304.CD3.location-a/AAA304.CD3.location-a.run1	255	0.7	0.06	0.7	0.06	-9.00406400027	-11.103383924	2.67692215294	0.690122078125
0.0	0.0	0.0	0.0	0.0	4000000.0	0.0	0.0	1.13	2.65	1.63	0.0699999999997	6.77	0.29	1.02	0.25	5.64	0.23	2.24	1.77	0.61	AAA304.CD3.location-a.X18.Y8.tile.tissue.png	140	1	2000	140	3b1a5c5fa3f63a58389eab3148e27c03	0	0	0	0	0	0	0	0	0	0	0	0	0	/home/dhl_ec/bnelissen/Slides/CD3_manuscript/CD3_slides/AAA304.CD3.location-a/AAA304.CD3.location-a.run1	255	1.0	0.06	1.0	0.06	0.0	0.0	0.0	3.6560485
0.0	2580600.0	0.0	7634.0	2580600.0	4000000.0	0.0	1.0	1.23	1.31	1.27	0.0799999999999	8.22	0.38	0.75	0.13	9.22	0.25	2.18	1.52	0.42	AAA304.CD3.location-a.X18.Y9.tile.tissue.png	141	1	2000	141	74bff9d721b8451299e11019fee8049f	0	0	0	0	0	0	0	0	0	0	0	0	0	/home/dhl_ec/bnelissen/Slides/CD3_manuscript/CD3_slides/AAA304.CD3.location-a/AAA304.CD3.location-a.run1	255	0.7	0.06	0.7	0.06	-9.22004363305	-11.5551529103	2.73660543819	0.413179570313
319.0	158970.0	191.0	2060.0	158970.0	4000000.0	5.0	1.0	0.8	1.06	1.15	0.0599999999999	6.87	0.49	0.83	0.21	6.99	0.27	2.09	1.54	0.47	AAA304.CD3.location-a.X19.Y1.tile.tissue.png	142	1	2000	142	c003c79198754dc12f72de83bce074bf	0	0	0	0	0	0	0	0	0	0	0	0	0	/home/dhl_ec/bnelissen/Slides/CD3_manuscript/CD3_slides/AAA304.CD3.location-a/AAA304.CD3.location-a.run1	255	0.7	0.06	0.7	0.06	-8.26254759596	-11.1025466466	1.33275234723	1.90511167139
66.0	3996833.0	34.0	8432.0	3996833.0	4000000.0	1.0	1.0	1.43	2.24	1.19	0.0500000000002	6.96	0.45	0.76	0.0599999999999	11.9	0.56	2.56	2.0	0.56	AAA304.CD3.location-a.X19.Y10.tile.tissue.png	143	1	2000	143	2a26727a50dd9c434c5ff49fb144c061	0	0	0	0	0	0	0	0	0	0	0	0	0	/home/dhl_ec/bnelissen/Slides/CD3_manuscript/CD3_slides/AAA304.CD3.location-a/AAA304.CD3.location-a.run1	255	0.7	0.06	0.7	0.06	-9.6199086178	-11.8758591692	3.10118672099	0.0887684624023
195.0	3983227.0	110.0	9035.0	3983227.0	4000000.0	3.0	1.0	1.31	1.24	1.17	0.0499999999997	7.32	0.62	1.25	0.0799999999999	13.24	0.59	2.17	1.46	0.6	AAA304.CD3.location-a.X19.Y11.tile.tissue.png	144	1	2000	144	7d8c1953445a14eeadf458438cb0e6a2	0	0	0	0	0	0	0	0	0	0	0	0	0	/home/dhl_ec/bnelissen/Slides/CD3_manuscript/CD3_slides/AAA304.CD3.location-a/AAA304.CD3.location-a.run1	255	0.7	0.06	0.7	0.06	-8.99024299065	-11.694361147	1.90883818551	0.0845435615234
68.0	3975772.0	36.0	9561.0	3975772.0	4000000.0	1.0	1.0	1.48	1.39	1.13	0.0499999999997	8.31	0.55	0.72	0.0599999999999	8.94	0.35	2.07	1.42	0.43	AAA304.CD3.location-a.X19.Y12.tile.tissue.png	145	1	2000	145	820feec53d749fb87977d4a2ea61275c	0	0	0	0	0	0	0	0	0	0	0	0	0	/home/dhl_ec/bnelissen/Slides/CD3_manuscript/CD3_slides/AAA304.CD3.location-a/AAA304.CD3.location-a.run1	255	0.7	0.06	0.7	0.06	-9.58444608841	-11.7637377252	2.2817238533	0.0954387705078
200.0	3996156.0	106.0	8418.0	3996156.0	4000000.0	3.0	1.0	0.86	1.06	1.15	0.0499999999997	6.46	0.36	0.73	0.0599999999999	9.13	0.34	2.06	1.44	0.47	AAA304.CD3.location-a.X19.Y13.tile.tissue.png	146	1	2000	146	01ba0efea555b5ab240be6706585d382	0	0	0	0	0	0	0	0	0	0	0	0	0	/home/dhl_ec/bnelissen/Slides/CD3_manuscript/CD3_slides/AAA304.CD3.location-a/AAA304.CD3.location-a.run1	255	0.7	0.06	0.7	0.06	-8.95934695439	-11.46914698	1.66694965705	0.043301821228
330.0	3992902.0	179.0	8404.0	3992902.0	4000000.0	5.0	1.0	1.28	1.59	1.12	0.0500000000002	5.97	0.38	0.82	0.0600000000004	10.61	0.55	2.56	1.83	0.42	AAA304.CD3.location-a.X19.Y14.tile.tissue.png	147	1	2000	147	d6f652225d3c04cdc3a6bdf04c8cffe5	0	0	0	0	0	0	0	0	0	0	0	0	0	/home/dhl_ec/bnelissen/Slides/CD3_manuscript/CD3_slides/AAA304.CD3.location-a/AAA304.CD3.location-a.run1	255	0.7	0.06	0.7	0.06	-8.59828908627	-11.7433149438	1.45584234059	0.0410157940674
786.0	2951480.0	414.0	7805.0	2951480.0	4000000.0	13.0	1.0	1.27	1.76	1.08	0.0499999999997	6.36	0.35	0.699999999999	0.0999999999999	8.25	0.31	2.04	1.43	0.4	AAA304.CD3.location-a.X19.Y15.tile.tissue.png	148	1	2000	148	4d5ed90c694e6916e1a1aa3b848cb590	0	0	0	0	0	0	0	0	0	0	0	0	0	/home/dhl_ec/bnelissen/Slides/CD3_manuscript/CD3_slides/AAA304.CD3.location-a/AAA304.CD3.location-a.run1	255	0.7	0.06	0.7	0.06	-8.41306934456	-11.0878743107	1.16403561928	0.2148801875
0.0	0.0	0.0	0.0	0.0	3736000.0	0.0	0.0	2.59	2.37	1.07	0.0500000000002	4.85	0.26	0.81	0.21	4.68	0.12	1.93	1.39	0.32	AAA304.CD3.location-a.X19.Y16.tile.tissue.png	149	1	2000	149	9ed53a2809eb0619ccb66a0279034a1b	0	0	0	0	0	0	0	0	0	0	0	0	0	/home/dhl_ec/bnelissen/Slides/CD3_manuscript/CD3_slides/AAA304.CD3.location-a/AAA304.CD3.location-a.run1	255	1.0	0.06	1.0	0.06	0.0	0.0	0.0	4.86679817987
6689.0	2178077.0	3143.0	13019.0	2178077.0	4000000.0	81.0	2.0	1.09	1.3	1.56	0.0700000000002	9.22	0.6	1.15	0.18	12.02	0.28	3.24	1.96	0.54	AAA304.CD3.location-a.X19.Y2.tile.tissue.png	150	1	2000	150	118614e8d24aec4180c3041e6165508d	0	0	0	0	0	0	0	0	0	0	0	0	0	/home/dhl_ec/bnelissen/Slides/CD3_manuscript/CD3_slides/AAA304.CD3.location-a/AAA304.CD3.location-a.run1	255	0.7	0.06	0.7	0.06	-8.96462794711	-11.2981425533	1.8999004155	0.609595351562
906.0	3949346.0	439.0	9232.0	3949346.0	4000000.0	12.0	1.0	2.12	2.59	1.11	0.0600000000004	8.62	0.37	0.77	0.0799999999999	9.87	0.410000000001	2.22	1.53	0.49	AAA304.CD3.location-a.X19.Y3.tile.tissue.png	151	1	2000	151	33bd58162efc585f69a90ae5f3b9c830	0	0	0	0	0	0	0	0	0	0	0	0	0	/home/dhl_ec/bnelissen/Slides/CD3_manuscript/CD3_slides/AAA304.CD3.location-a/AAA304.CD3.location-a.run1	255	0.7	0.06	0.7	0.06	-9.39381382244	-11.8538771602	2.25630715382	0.0814795449219
278.0	3995886.0	150.0	8636.0	3995886.0	4000000.0	4.0	1.0	0.99	1.5	1.14	0.0500000000011	6.49	0.37	0.789999999999	0.0800000000008	12.64	0.41	2.21	1.81	0.59	AAA304.CD3.location-a.X19.Y4.tile.tissue.png	152	1	2000	152	68d891dfa697a3edbe1fc45f33cf67b0	0	0	0	0	0	0	0	0	0	0	0	0	0	/home/dhl_ec/bnelissen/Slides/CD3_manuscript/CD3_slides/AAA304.CD3.location-a/AAA304.CD3.location-a.run1	255	0.7	0.06	0.7	0.06	-9.26462400928	-10.939765223	2.40595120616	0.0722436450195
160.0	3996516.0	75.0	8568.0	3996516.0	4000000.0	2.0	1.0	1.62	1.58	1.67	0.0599999999995	8.09	0.52	0.88	0.0699999999997	13.23	0.360000000001	2.11	1.44	0.47	AAA304.CD3.location-a.X19.Y5.tile.tissue.png	153	1	2000	153	680d5e7931b88caff1de298a06830046	0	0	0	0	0	0	0	0	0	0	0	0	0	/home/dhl_ec/bnelissen/Slides/CD3_manuscript/CD3_slides/AAA304.CD3.location-a/AAA304.CD3.location-a.run1	255	0.7	0.06	0.7	0.06	-9.92458781122	-11.6140735405	2.77238880759	0.0712615170898
228.0	3996849.0	107.0	8334.0	3996849.0	4000000.0	3.0	1.0	1.32	1.24	1.27	0.0499999999993	6.88	0.36	0.73	0.0699999999997	10.05	0.39	2.24	1.66	0.54	AAA304.CD3.location-a.X19.Y6.tile.tissue.png	154	1	2000	154	67bb7cbf7910b2f5d761a29fcd5192d0	0	0	0	0	0	0	0	0	0	0	0	0	0	/home/dhl_ec/bnelissen/Slides/CD3_manuscript/CD3_slides/AAA304.CD3.location-a/AAA304.CD3.location-a.run1	255	0.7	0.06	0.7	0.06	-9.03204016639	-11.6798391419	2.03456775559	0.066637482666
74.0	1315455.0	38.0	6752.0	1315455.0	4000000.0	1.0	1.0	1.03	1.14	1.26	0.0600000000004	6.96	0.35	0.74	0.16	7.18	0.349999999999	2.18	1.46	0.429999999999	AAA304.CD3.location-a.X19.Y7.tile.tissue.png	155	1	2000	155	b0422162b463117e60ab931410d77878	0	0	0	0	0	0	0	0	0	0	0	0	0	/home/dhl_ec/bnelissen/Slides/CD3_manuscript/CD3_slides/AAA304.CD3.location-a/AAA304.CD3.location-a.run1	255	0.7	0.06	0.7	0.06	-9.10189797112	-11.4244711232	2.34073968129	1.3779365918
0.0	2261216.0	0.0	7327.0	2261216.0	4000000.0	0.0	2.0	1.16	1.58	1.1	0.0799999999999	7.72	0.389999999999	0.790000000001	0.13	8.14	0.23	2.27	1.54	0.450000000001	AAA304.CD3.location-a.X19.Y9.tile.tissue.png	156	1	2000	156	d8d21724b4e7ac370109e52a7657d0fa	0	0	0	0	0	0	0	0	0	0	0	0	0	/home/dhl_ec/bnelissen/Slides/CD3_manuscript/CD3_slides/AAA304.CD3.location-a/AAA304.CD3.location-a.run1	255	0.7	0.06	0.7	0.06	-8.57821396531	-11.4997263928	3.33481479667	0.482179703125
0.0	1790.0	0.0	192.0	1790.0	4000000.0	0.0	1.0	2.01	1.7	1.12	0.0599999999995	6.24	0.349999999999	0.84	0.219999999999	6.08	0.16	2.14	1.66	0.44	AAA304.CD3.location-a.X2.Y0.tile.tissue.png	157	1	2000	157	a148b985558e3ac6163e88096e60e51f	0	0	0	0	0	0	0	0	0	0	0	0	0	/home/dhl_ec/bnelissen/Slides/CD3_manuscript/CD3_slides/AAA304.CD3.location-a/AAA304.CD3.location-a.run1	255	0.7	0.06	0.7	0.06	0.0	-12.2939996386	7.13409457926	1.48341042464
1233.0	2733078.0	636.0	7705.0	2733078.0	4000000.0	17.0	1.0	1.74	2.66	1.2	0.0500000000002	8.0	0.42	0.97	0.17	11.6	0.47	3.2	1.89	0.449999999999	AAA304.CD3.location-a.X2.Y1.tile.tissue.png	158	1	2000	158	3901c7c11c095011be0ab566a4ec27b6	0	0	0	0	0	0	0	0	0	0	0	0	0	/home/dhl_ec/bnelissen/Slides/CD3_manuscript/CD3_slides/AAA304.CD3.location-a/AAA304.CD3.location-a.run1	255	0.7	0.06	0.7	0.06	-9.24922488875	-11.1509474519	2.79254691976	0.337265191406
0.0	0.0	0.0	0.0	0.0	4000000.0	0.0	0.0	0.73	0.990000000001	1.16	0.0600000000004	5.75	0.48	0.87	0.31	6.7	0.240000000001	3.15	2.26	0.36	AAA304.CD3.location-a.X2.Y10.tile.tissue.png	159	1	2000	159	0bf5a2e2e165a289c8ba0015267bc9ed	0	0	0	0	0	0	0	0	0	0	0	0	0	/home/dhl_ec/bnelissen/Slides/CD3_manuscript/CD3_slides/AAA304.CD3.location-a/AAA304.CD3.location-a.run1	255	1.0	0.06	1.0	0.06	0.0	0.0	0.0	3.673436
905.0	3993504.0	470.0	8840.0	3993504.0	4000000.0	14.0	1.0	0.99	1.93	1.2	0.0600000000004	6.68	0.37	0.73	0.0600000000004	9.19	0.349999999999	2.1	1.45	0.420000000001	AAA304.CD3.location-a.X2.Y2.tile.tissue.png	160	1	2000	160	f5f4fa95ad2edfda25173a3c03f93594	0	0	0	0	0	0	0	0	0	0	0	0	0	/home/dhl_ec/bnelissen/Slides/CD3_manuscript/CD3_slides/AAA304.CD3.location-a/AAA304.CD3.location-a.run1	255	0.7	0.06	0.7	0.06	-9.7852270178	-11.7116824888	4.02489938239	0.131356308594
0.0	1742073.0	0.0	11718.0	1742073.0	4000000.0	0.0	4.0	1.45	1.22	1.06	0.0500000000002	6.37	0.34	0.710000000001	0.15	7.04	0.19	2.15	1.45	0.37	AAA304.CD3.location-a.X2.Y3.tile.tissue.png	161	1	2000	161	71b3ab568c1e88a30d271ac3870191ed	0	0	0	0	0	0	0	0	0	0	0	0	0	/home/dhl_ec/bnelissen/Slides/CD3_manuscript/CD3_slides/AAA304.CD3.location-a/AAA304.CD3.location-a.run1	255	0.7	0.06	0.7	0.06	-9.15570145099	-11.4703891571	2.65163858913	0.437169292969
124.0	1461621.0	85.0	13450.0	1461621.0	4000000.0	2.0	4.0	2.04	2.8	1.16	0.0499999999993	6.44	0.360000000001	0.71	0.16	7.22	0.25	2.12	1.43	0.370000000001	AAA304.CD3.location-a.X2.Y4.tile.tissue.png	162	1	2000	162	186f8240f7cc6950e2213837a6e3bab3	0	0	0	0	0	0	0	0	0	0	0	0	0	/home/dhl_ec/bnelissen/Slides/CD3_manuscript/CD3_slides/AAA304.CD3.location-a/AAA304.CD3.location-a.run1	255	0.7	0.06	0.7	0.06	-8.41457332352	-11.2714063822	1.46357888245	0.451840324219
0.0	228570.0	0.0	5170.0	228570.0	4000000.0	0.0	2.0	2.98	2.64	1.09	0.0699999999997	8.72	0.55	1.01	0.259999999999	9.06	0.25	2.95	2.26	0.5	AAA304.CD3.location-a.X2.Y5.tile.tissue.png	163	1	2000	163	b42139cfebb32e0155ea67a6a5fa31b6	0	0	0	0	0	0	0	0	0	0	0	0	0	/home/dhl_ec/bnelissen/Slides/CD3_manuscript/CD3_slides/AAA304.CD3.location-a/AAA304.CD3.location-a.run1	255	0.7	0.06	0.7	0.06	-8.72002840337	-11.668902846	2.30047617472	2.49724850586
0.0	3990180.0	0.0	9220.0	3990180.0	4000000.0	0.0	1.0	0.94	1.39	1.38	0.0499999999993	6.54	0.37	0.919999999999	0.0599999999995	9.12	0.31	2.17	1.44	0.62	AAA304.CD3.location-a.X20.Y10.tile.tissue.png	164	1	2000	164	638a2bdd9278254eb260669b01654bef	0	0	0	0	0	0	0	0	0	0	0	0	0	/home/dhl_ec/bnelissen/Slides/CD3_manuscript/CD3_slides/AAA304.CD3.location-a/AAA304.CD3.location-a.run1	255	0.7	0.06	0.7	0.06	0.0	-10.8867362424	3.67750552607	0.102403866211
59.0	3993435.0	35.0	8465.0	3993435.0	4000000.0	1.0	1.0	1.65	1.88	1.22	0.0499999999993	7.18	0.38	0.74	0.0600000000004	9.94	0.5	2.81	2.18	0.8	AAA304.CD3.location-a.X20.Y11.tile.tissue.png	165	1	2000	165	29eec0d336ce037233462dd3918cae2d	0	0	0	0	0	0	0	0	0	0	0	0	0	/home/dhl_ec/bnelissen/Slides/CD3_manuscript/CD3_slides/AAA304.CD3.location-a/AAA304.CD3.location-a.run1	255	0.7	0.06	0.7	0.06	-9.27355080042	-10.9218251315	2.38221899824	0.0770212915039
0.0	3997421.0	0.0	8269.0	3997421.0	4000000.0	0.0	1.0	1.37	1.67	1.68	0.0599999999995	6.58	0.35	0.7	0.0600000000004	8.57	0.279999999999	2.09	1.42	0.52	AAA304.CD3.location-a.X20.Y12.tile.tissue.png	166	1	2000	166	b24a6fbb6f981bb30fa6d5b408c417e6	0	0	0	0	0	0	0	0	0	0	0	0	0	/home/dhl_ec/bnelissen/Slides/CD3_manuscript/CD3_slides/AAA304.CD3.location-a/AAA304.CD3.location-a.run1	255	0.7	0.06	0.7	0.06	-8.57169008156	-11.6371644129	2.38565415686	0.0761911416016
51.0	3997090.0	33.0	8318.0	3997090.0	4000000.0	1.0	1.0	2.79	2.79	1.19	0.0599999999995	6.7	0.38	0.740000000001	0.0700000000006	9.55	0.35	2.12	1.47	0.42	AAA304.CD3.location-a.X20.Y13.tile.tissue.png	167	1	2000	167	5113f529fa8a78aa7ec552ab9b660cea	0	0	0	0	0	0	0	0	0	0	0	0	0	/home/dhl_ec/bnelissen/Slides/CD3_manuscript/CD3_slides/AAA304.CD3.location-a/AAA304.CD3.location-a.run1	255	0.7	0.06	0.7	0.06	-8.59143572367	-11.4671447519	2.01948912112	0.0528545725708
314.0	4000000.0	154.0	7996.0	4000000.0	4000000.0	4.0	1.0	0.910000000001	1.27	1.14	0.0500000000002	6.06	0.309999999999	0.739999999999	0.0500000000002	10.57	0.46	2.36	1.79	0.469999999999	AAA304.CD3.location-a.X20.Y14.tile.tissue.png	168	1	2000	168	f2a726f3dad0536ae0e2dbeaed3587c1	0	0	0	0	0	0	0	0	0	0	0	0	0	/home/dhl_ec/bnelissen/Slides/CD3_manuscript/CD3_slides/AAA304.CD3.location-a/AAA304.CD3.location-a.run1	255	0.7	0.06	0.7	0.06	-8.60534443909	0.0	1.26257189503	0.0309900703125
545.0	3267178.0	268.0	8741.0	3267178.0	4000000.0	7.0	1.0	0.98	1.45	1.32	0.0599999999995	8.82	0.36	0.71	0.0900000000001	8.73	0.33	2.14	1.44	0.389999999999	AAA304.CD3.location-a.X20.Y15.tile.tissue.png	169	1	2000	169	03d2f39513c6f08fc77e32a638de248d	0	0	0	0	0	0	0	0	0	0	0	0	0	/home/dhl_ec/bnelissen/Slides/CD3_manuscript/CD3_slides/AAA304.CD3.location-a/AAA304.CD3.location-a.run1	255	0.7	0.06	0.7	0.06	-8.20890800053	-10.7367401026	0.925519988134	0.193431089844
0.0	0.0	0.0	0.0	0.0	3736000.0	0.0	0.0	0.98	1.61	1.74	0.0599999999995	5.5	0.28	0.839999999999	0.21	4.67	0.12	1.9	1.42	0.509999999999	AAA304.CD3.location-a.X20.Y16.tile.tissue.png	170	1	2000	170	44f6c6392e03a2003869567d68dd5c2b	0	0	0	0	0	0	0	0	0	0	0	0	0	/home/dhl_ec/bnelissen/Slides/CD3_manuscript/CD3_slides/AAA304.CD3.location-a/AAA304.CD3.location-a.run1	255	1.0	0.06	1.0	0.06	0.0	0.0	0.0	4.92834421842
470.0	1433065.0	224.0	7232.0	1433065.0	4000000.0	6.0	1.0	1.06	2.03	1.15	0.0600000000004	7.67	0.36	0.74	0.150000000001	7.42	0.26	2.05	1.45	0.36	AAA304.CD3.location-a.X20.Y2.tile.tissue.png	171	1	2000	171	08be9c3c91fbeb33e989ab6ee82533e1	0	0	0	0	0	0	0	0	0	0	0	0	0	/home/dhl_ec/bnelissen/Slides/CD3_manuscript/CD3_slides/AAA304.CD3.location-a/AAA304.CD3.location-a.run1	255	0.7	0.06	0.7	0.06	-8.7996457621	-11.216289698	1.26308864741	0.842626953125
1137.0	3997062.0	474.0	8407.0	3997062.0	4000000.0	11.0	1.0	1.31	1.84	1.67	0.0799999999999	7.65	0.38	0.74	0.0599999999995	11.41	0.38	2.13	1.44	0.420000000001	AAA304.CD3.location-a.X20.Y3.tile.tissue.png	172	1	2000	172	9e9f28c6e607300f0c7cbc908a7bdc8f	0	0	0	0	0	0	0	0	0	0	0	0	0	/home/dhl_ec/bnelissen/Slides/CD3_manuscript/CD3_slides/AAA304.CD3.location-a/AAA304.CD3.location-a.run1	255	0.7	0.06	0.7	0.06	-9.45234684888	-11.7385972579	2.35106205157	0.0884625426025
348.0	3997764.0	179.0	8342.0	3997764.0	4000000.0	5.0	1.0	1.24	1.28	1.14	0.0500000000002	7.23	0.58	1.03	0.0600000000004	9.78	0.38	2.23	1.53	0.449999999999	AAA304.CD3.location-a.X20.Y4.tile.tissue.png	173	1	2000	173	804741fa6297e76b10f84a8b11b6017f	0	0	0	0	0	0	0	0	0	0	0	0	0	/home/dhl_ec/bnelissen/Slides/CD3_manuscript/CD3_slides/AAA304.CD3.location-a/AAA304.CD3.location-a.run1	255	0.7	0.06	0.7	0.06	-9.35261186373	-11.471088393	2.58222993358	0.0714778220215
199.0	3991203.0	105.0	8589.0	3991203.0	4000000.0	3.0	1.0	1.11	1.29	1.13	0.0499999999993	6.52	0.36	0.709999999999	0.0600000000004	9.14	0.349999999999	2.13	1.45	0.41	AAA304.CD3.location-a.X20.Y5.tile.tissue.png	174	1	2000	174	7ba217963e879944d096904324319fe2	0	0	0	0	0	0	0	0	0	0	0	0	0	/home/dhl_ec/bnelissen/Slides/CD3_manuscript/CD3_slides/AAA304.CD3.location-a/AAA304.CD3.location-a.run1	255	0.7	0.06	0.7	0.06	-9.02641755621	-11.6247095475	1.90078311954	0.0617146484375
59.0	3996899.0	30.0	8167.0	3996899.0	4000000.0	1.0	1.0	1.26	1.44	1.15	0.0499999999993	7.05	0.42	0.779999999999	0.0699999999997	10.39	0.53	2.42	1.42	0.55	AAA304.CD3.location-a.X20.Y6.tile.tissue.png	175	1	2000	175	67b866a9649593439833d8328631e55e	0	0	0	0	0	0	0	0	0	0	0	0	0	/home/dhl_ec/bnelissen/Slides/CD3_manuscript/CD3_slides/AAA304.CD3.location-a/AAA304.CD3.location-a.run1	255	0.7	0.06	0.7	0.06	-8.87119044298	-12.1391851985	1.2957803206	0.0546168787231
0.0	949538.0	0.0	6030.0	949538.0	4000000.0	0.0	1.0	1.16	1.62	1.77	0.0799999999999	11.24	0.38	0.85	0.190000000001	7.13	0.309999999999	2.19	1.52	0.389999999999	AAA304.CD3.location-a.X20.Y7.tile.tissue.png	176	1	2000	176	74bc5d5af4b3629fe07e85f9ff1295df	0	0	0	0	0	0	0	0	0	0	0	0	0	/home/dhl_ec/bnelissen/Slides/CD3_manuscript/CD3_slides/AAA304.CD3.location-a/AAA304.CD3.location-a.run1	255	0.7	0.06	0.7	0.06	-8.83075044784	-11.2561674137	1.56078021621	1.32236200586
74.0	1337226.0	36.0	6609.0	1337226.0	4000000.0	1.0	1.0	0.900000000001	1.36	1.12	0.0599999999995	7.01	0.360000000001	0.780000000001	0.16	7.27	0.25	2.09	1.47	0.38	AAA304.CD3.location-a.X20.Y9.tile.tissue.png	177	1	2000	177	a92f0171a0612bbad8d0efe7d3c94509	0	0	0	0	0	0	0	0	0	0	0	0	0	/home/dhl_ec/bnelissen/Slides/CD3_manuscript/CD3_slides/AAA304.CD3.location-a/AAA304.CD3.location-a.run1	255	0.7	0.06	0.7	0.06	-9.45358202944	-11.7998609992	2.37389426518	1.15355551562
257.0	3737863.0	107.0	9054.0	3737863.0	4000000.0	2.0	1.0	1.13	1.04	1.12	0.0499999999993	8.02	0.37	0.86	0.0700000000006	11.36	0.5	2.36	1.55	0.41	AAA304.CD3.location-a.X21.Y10.tile.tissue.png	178	1	2000	178	2d8ec2b9f9efeff29db5f11396f7f6c3	0	0	0	0	0	0	0	0	0	0	0	0	0	/home/dhl_ec/bnelissen/Slides/CD3_manuscript/CD3_slides/AAA304.CD3.location-a/AAA304.CD3.location-a.run1	255	0.7	0.06	0.7	0.06	-9.51990675485	-11.6715770657	3.44687505702	0.459678226563
80.0	3986185.0	44.0	9112.0	3986185.0	4000000.0	1.0	1.0	1.22	1.69	1.82	0.0799999999999	9.62	0.58	1.04	0.0700000000006	9.82	0.37	2.23	1.5	0.400000000001	AAA304.CD3.location-a.X21.Y11.tile.tissue.png	179	1	2000	179	0a4d1a7f02bf34006c3ab657d9b6fe4f	0	0	0	0	0	0	0	0	0	0	0	0	0	/home/dhl_ec/bnelissen/Slides/CD3_manuscript/CD3_slides/AAA304.CD3.location-a/AAA304.CD3.location-a.run1	255	0.7	0.06	0.7	0.06	-9.28239444568	-11.1967921752	2.2553510564	0.0785685371094
0.0	3996979.0	0.0	8358.0	3996979.0	4000000.0	0.0	1.0	1.27	1.77	1.78	0.0600000000004	9.84	0.610000000001	1.27	0.0900000000001	9.65	0.309999999999	2.51	2.0	0.58	AAA304.CD3.location-a.X21.Y12.tile.tissue.png	180	1	2000	180	85566128d9473eaa7bc72ed8edb857c4	0	0	0	0	0	0	0	0	0	0	0	0	0	/home/dhl_ec/bnelissen/Slides/CD3_manuscript/CD3_slides/AAA304.CD3.location-a/AAA304.CD3.location-a.run1	255	0.7	0.06	0.7	0.06	-8.92447710378	-11.2857852765	2.2012623186	0.0669986464844
70.0	3998101.0	36.0	8285.0	3998101.0	4000000.0	1.0	1.0	1.15	1.33	1.66	0.0699999999997	7.33	0.38	0.76	0.0600000000004	9.7	0.36	2.1	1.46	0.429999999999	AAA304.CD3.location-a.X21.Y13.tile.tissue.png	181	1	2000	181	a38e5b6242f49733b451b5b63a25da9a	0	0	0	0	0	0	0	0	0	0	0	0	0	/home/dhl_ec/bnelissen/Slides/CD3_manuscript/CD3_slides/AAA304.CD3.location-a/AAA304.CD3.location-a.run1	255	0.7	0.06	0.7	0.06	-9.06628683421	-11.6114499529	1.87391579909	0.0454948019409
0.0	3999872.0	0.0	8016.0	3999872.0	4000000.0	0.0	1.0	1.02	1.87	1.12	0.0500000000002	6.66	0.37	0.740000000001	0.0600000000004	8.91	0.290000000001	2.1	1.43	0.679999999999	AAA304.CD3.location-a.X21.Y14.tile.tissue.png	182	1	2000	182	5a3e0116ec5265b98cee83fd17a40cbb	0	0	0	0	0	0	0	0	0	0	0	0	0	/home/dhl_ec/bnelissen/Slides/CD3_manuscript/CD3_slides/AAA304.CD3.location-a/AAA304.CD3.location-a.run1	255	0.7	0.06	0.7	0.06	-8.12420727274	-11.5785696476	1.05659070697	0.0236454058876
347.0	3973491.0	200.0	8720.0	3973491.0	4000000.0	6.0	1.0	1.53	1.69	1.83	0.0500000000002	10.37	0.39	0.75	0.0599999999995	9.99	0.49	3.18	2.28	0.630000000001	AAA304.CD3.location-a.X21.Y15.tile.tissue.png	183	1	2000	183	f3f85e950d4458a2b8fc3fffd5841dba	0	0	0	0	0	0	0	0	0	0	0	0	0	/home/dhl_ec/bnelissen/Slides/CD3_manuscript/CD3_slides/AAA304.CD3.location-a/AAA304.CD3.location-a.run1	255	0.7	0.06	0.7	0.06	-8.52874633261	-11.1776688812	1.53320739808	0.0927545546875
0.0	94368.0	0.0	3262.0	94368.0	3736000.0	0.0	1.0	1.18	1.27	1.68	0.0699999999997	9.42	0.379999999999	0.809999999999	0.19	6.11	0.13	1.95	1.42	0.35	AAA304.CD3.location-a.X21.Y16.tile.tissue.png	184	1	2000	184	9c5aa7c10cb28f52402f6dd8c74597ef	0	0	0	0	0	0	0	0	0	0	0	0	0	/home/dhl_ec/bnelissen/Slides/CD3_manuscript/CD3_slides/AAA304.CD3.location-a/AAA304.CD3.location-a.run1	255	0.7	0.06	0.7	0.06	-7.85098469075	-11.5911543035	1.05285139863	1.0683047918
68.0	489547.0	40.0	4716.0	489547.0	4000000.0	1.0	1.0	0.88	1.34	1.14	0.0599999999995	6.7	0.35	0.78	0.19	6.83	0.23	2.08	1.45	0.34	AAA304.CD3.location-a.X21.Y2.tile.tissue.png	185	1	2000	185	9c2021464a7f4c06360dc3030674209e	0	0	0	0	0	0	0	0	0	0	0	0	0	/home/dhl_ec/bnelissen/Slides/CD3_manuscript/CD3_slides/AAA304.CD3.location-a/AAA304.CD3.location-a.run1	255	0.7	0.06	0.7	0.06	-8.92158425886	-11.4439969675	2.39861685404	1.14883283203
935.0	3661855.0	473.0	10441.0	3661855.0	4000000.0	12.0	1.0	1.01	1.32	1.16	0.0699999999997	7.39	0.39	0.78	0.0699999999997	10.03	0.360000000001	2.73	1.57	0.43	AAA304.CD3.location-a.X21.Y3.tile.tissue.png	186	1	2000	186	e7ce19e5113d0fd009fca596c236d628	0	0	0	0	0	0	0	0	0	0	0	0	0	/home/dhl_ec/bnelissen/Slides/CD3_manuscript/CD3_slides/AAA304.CD3.location-a/AAA304.CD3.location-a.run1	255	0.7	0.06	0.7	0.06	-9.29545170063	-11.7944388507	2.23597418576	0.23817446875
398.0	3996726.0	213.0	8331.0	3996726.0	4000000.0	6.0	1.0	1.12	1.67	1.14	0.0500000000002	6.78	0.39	0.750000000001	0.0600000000004	9.83	0.37	2.24	1.57	0.459999999999	AAA304.CD3.location-a.X21.Y4.tile.tissue.png	187	1	2000	187	1cd48ebd61a1e0f675740264378e83fd	0	0	0	0	0	0	0	0	0	0	0	0	0	/home/dhl_ec/bnelissen/Slides/CD3_manuscript/CD3_slides/AAA304.CD3.location-a/AAA304.CD3.location-a.run1	255	0.7	0.06	0.7	0.06	-9.34352063859	-11.6564483394	2.04271488795	0.073040763916
52.0	3999506.0	30.0	8076.0	3999506.0	4000000.0	1.0	1.0	1.17	1.9	1.14	0.0500000000002	6.62	0.38	0.75	0.0600000000004	9.72	0.36	2.32	1.52	0.43	AAA304.CD3.location-a.X21.Y5.tile.tissue.png	188	1	2000	188	6c73e1219f6f2d4e870b98fcd311217b	0	0	0	0	0	0	0	0	0	0	0	0	0	/home/dhl_ec/bnelissen/Slides/CD3_manuscript/CD3_slides/AAA304.CD3.location-a/AAA304.CD3.location-a.run1	255	0.7	0.06	0.7	0.06	-9.15989156713	-11.5452317491	1.59246974965	0.0620294814453
65.0	3369558.0	35.0	8650.0	3369558.0	4000000.0	1.0	3.0	0.98	1.76	1.13	0.0599999999995	7.05	0.38	0.75	0.0900000000001	11.02	0.509999999999	3.31	2.0	0.69	AAA304.CD3.location-a.X21.Y6.tile.tissue.png	189	1	2000	189	03d6d9b85e5bcc16264c896aee857e78	0	0	0	0	0	0	0	0	0	0	0	0	0	/home/dhl_ec/bnelissen/Slides/CD3_manuscript/CD3_slides/AAA304.CD3.location-a/AAA304.CD3.location-a.run1	255	0.7	0.06	0.7	0.06	-8.4303049989	-11.3824992531	0.986970226971	0.213768785156
0.0	158361.0	0.0	2367.0	158361.0	4000000.0	0.0	1.0	1.07	1.52	1.8	0.0900000000001	7.53	0.379999999999	0.87	0.22	6.0	0.139999999999	2.15	1.48	0.35	AAA304.CD3.location-a.X21.Y7.tile.tissue.png	190	1	2000	190	9d205a4a3c8c14c8dda4b0d0f2d261f4	0	0	0	0	0	0	0	0	0	0	0	0	0	/home/dhl_ec/bnelissen/Slides/CD3_manuscript/CD3_slides/AAA304.CD3.location-a/AAA304.CD3.location-a.run1	255	0.7	0.06	0.7	0.06	0.0	-11.4765562373	1.52541631541	1.00092724854
51.0	186756.0	28.0	2992.0	186756.0	4000000.0	1.0	1.0	1.54	1.57	1.2	0.0600000000004	7.6	0.35	0.83	0.2	6.44	0.21	2.03	1.44	0.34	AAA304.CD3.location-a.X21.Y9.tile.tissue.png	191	1	2000	191	6c377559167fb066ef9315361df660f3	0	0	0	0	0	0	0	0	0	0	0	0	0	/home/dhl_ec/bnelissen/Slides/CD3_manuscript/CD3_slides/AAA304.CD3.location-a/AAA304.CD3.location-a.run1	255	0.7	0.06	0.7	0.06	-9.12979276597	-11.8146160017	3.20070802886	0.52580651709
429.0	2924973.0	217.0	14024.0	2924973.0	4000000.0	6.0	3.0	1.25	2.14	1.86	0.0900000000001	9.39	0.4	0.760000000001	0.16	11.47	0.53	2.87	1.53	0.440000000001	AAA304.CD3.location-a.X22.Y10.tile.tissue.png	192	1	2000	192	0e65b2af9f13d8d3497d038e4db58cfe	0	0	0	0	0	0	0	0	0	0	0	0	0	/home/dhl_ec/bnelissen/Slides/CD3_manuscript/CD3_slides/AAA304.CD3.location-a/AAA304.CD3.location-a.run1	255	0.7	0.06	0.7	0.06	-9.24293276683	-11.7651438516	2.15949437862	0.636532554688
75.0	3996822.0	44.0	8360.0	3996822.0	4000000.0	1.0	1.0	1.02	1.21	1.15	0.0500000000002	6.6	0.37	0.72	0.0599999999995	9.27	0.34	2.1	1.44	0.490000000001	AAA304.CD3.location-a.X22.Y11.tile.tissue.png	193	1	2000	193	a0bde846c878b72807b698987b07a272	0	0	0	0	0	0	0	0	0	0	0	0	0	/home/dhl_ec/bnelissen/Slides/CD3_manuscript/CD3_slides/AAA304.CD3.location-a/AAA304.CD3.location-a.run1	255	0.7	0.06	0.7	0.06	-9.06641949041	-11.3430399194	2.08398518884	0.0755501142578
58.0	3995022.0	31.0	8405.0	3995022.0	4000000.0	1.0	1.0	1.03	1.65	1.18	0.0500000000002	6.88	0.389999999999	0.740000000001	0.0599999999995	10.17	0.38	2.23	1.53	0.599999999999	AAA304.CD3.location-a.X22.Y12.tile.tissue.png	194	1	2000	194	268290ea31e510c52bb8f9e194cd5e90	0	0	0	0	0	0	0	0	0	0	0	0	0	/home/dhl_ec/bnelissen/Slides/CD3_manuscript/CD3_slides/AAA304.CD3.location-a/AAA304.CD3.location-a.run1	255	0.7	0.06	0.7	0.06	-8.64473491513	-11.5581232304	1.88141986996	0.0726607167969
148.0	3998315.0	77.0	8190.0	3998315.0	4000000.0	2.0	1.0	2.07	4.81	1.18	0.0500000000002	6.57	0.36	0.72	0.0599999999995	9.33	0.35	2.1	1.43	0.440000000001	AAA304.CD3.location-a.X22.Y13.tile.tissue.png	195	1	2000	195	5431ed892e577949ad7787d8fda624b5	0	0	0	0	0	0	0	0	0	0	0	0	0	/home/dhl_ec/bnelissen/Slides/CD3_manuscript/CD3_slides/AAA304.CD3.location-a/AAA304.CD3.location-a.run1	255	0.7	0.06	0.7	0.06	-9.07650337203	-10.7939134746	1.53410758432	0.0556902573242
0.0	3999560.0	0.0	8024.0	3999560.0	4000000.0	0.0	1.0	1.13	1.35	1.79	0.0799999999999	7.43	0.38	0.739999999999	0.0599999999995	9.36	0.299999999999	2.23	1.54	0.429999999999	AAA304.CD3.location-a.X22.Y14.tile.tissue.png	196	1	2000	196	1fff165a503584b80685ac37040ef799	0	0	0	0	0	0	0	0	0	0	0	0	0	/home/dhl_ec/bnelissen/Slides/CD3_manuscript/CD3_slides/AAA304.CD3.location-a/AAA304.CD3.location-a.run1	255	0.7	0.06	0.7	0.06	-8.60992594235	-11.1679774082	0.879792066256	0.0213113020782
752.0	3996498.0	415.0	8056.0	3996498.0	4000000.0	13.0	1.0	1.1	1.42	1.13	0.0500000000002	7.6	0.35	0.71	0.0600000000004	9.28	0.34	2.09	1.46	0.43	AAA304.CD3.location-a.X22.Y15.tile.tissue.png	197	1	2000	197	0617dbc260e5479fb0b304bd8dc634e1	0	0	0	0	0	0	0	0	0	0	0	0	0	/home/dhl_ec/bnelissen/Slides/CD3_manuscript/CD3_slides/AAA304.CD3.location-a/AAA304.CD3.location-a.run1	255	0.7	0.06	0.7	0.06	-8.44718944225	-11.9985433727	0.942617261169	0.0448469484863
0.0	176229.0	0.0	4624.0	176229.0	3736000.0	0.0	1.0	0.87	1.37	1.72	0.0900000000001	8.16	0.35	0.82	0.19	6.2	0.129999999999	1.94	1.39	0.49	AAA304.CD3.location-a.X22.Y16.tile.tissue.png	198	1	2000	198	3ea3b7c2949ae36bb6584059c2c9b256	0	0	0	0	0	0	0	0	0	0	0	0	0	/home/dhl_ec/bnelissen/Slides/CD3_manuscript/CD3_slides/AAA304.CD3.location-a/AAA304.CD3.location-a.run1	255	0.7	0.06	0.7	0.06	-7.82093461169	-11.5760413513	1.05921440289	1.28786021825
420.0	543629.0	122.0	9809.0	543629.0	4000000.0	1.0	7.0	0.9	1.72	1.23	0.0900000000001	9.88	0.58	1.36	0.27	7.27	0.27	2.18	1.92	0.6	AAA304.CD3.location-a.X22.Y3.tile.tissue.png	199	1	2000	199	8ba1a946f38e1c7a489d93a4d822a47d	0	0	0	0	0	0	0	0	0	0	0	0	0	/home/dhl_ec/bnelissen/Slides/CD3_manuscript/CD3_slides/AAA304.CD3.location-a/AAA304.CD3.location-a.run1	255	0.7	0.06	0.7	0.06	-9.29100776454	-11.7229556264	2.38557488051	1.03552182813
75.0	3983558.0	36.0	8858.0	3983558.0	4000000.0	1.0	1.0	1.47	1.73	1.74	0.0699999999997	8.75	0.39	0.719999999999	0.0599999999995	9.22	0.35	2.08	1.44	0.41	AAA304.CD3.location-a.X22.Y4.tile.tissue.png	200	1	2000	200	e11ec73abdb418edb17914e0c5dc379a	0	0	0	0	0	0	0	0	0	0	0	0	0	/home/dhl_ec/bnelissen/Slides/CD3_manuscript/CD3_slides/AAA304.CD3.location-a/AAA304.CD3.location-a.run1	255	0.7	0.06	0.7	0.06	-9.04019056953	-10.9491173185	1.64437333939	0.0936938964844
58.0	2895180.0	36.0	8104.0	2895180.0	4000000.0	1.0	1.0	0.900000000001	1.78	1.23	0.0599999999995	6.93	0.37	0.749999999999	0.12	8.66	0.34	2.6	1.71	0.57	AAA304.CD3.location-a.X22.Y5.tile.tissue.png	201	1	2000	201	2d536479e84f2d1edbdd100ddfd1a123	0	0	0	0	0	0	0	0	0	0	0	0	0	/home/dhl_ec/bnelissen/Slides/CD3_manuscript/CD3_slides/AAA304.CD3.location-a/AAA304.CD3.location-a.run1	255	0.7	0.06	0.7	0.06	-8.6211284233	-11.5842381238	0.932111692666	0.41305959375
77.0	375973.0	38.0	3504.0	375973.0	4000000.0	1.0	1.0	1.01	1.34	1.67	0.0799999999999	7.61	0.38	0.85	0.22	7.47	0.23	2.16	1.52	0.38	AAA304.CD3.location-a.X22.Y6.tile.tissue.png	202	1	2000	202	196d4fe7230795a52834b7d5b928253a	0	0	0	0	0	0	0	0	0	0	0	0	0	/home/dhl_ec/bnelissen/Slides/CD3_manuscript/CD3_slides/AAA304.CD3.location-a/AAA304.CD3.location-a.run1	255	0.7	0.06	0.7	0.06	-8.3976753458	-11.647877917	0.840561349257	1.28406206641
0.0	1714731.0	0.0	10121.0	1714731.0	4000000.0	0.0	2.0	0.969999999999	1.96	1.15	0.0599999999995	7.62	0.39	0.77	0.15	7.3	0.19	2.08	1.43	0.37	AAA304.CD3.location-a.X23.Y10.tile.tissue.png	203	1	2000	203	2983c63eaf71f11bec90aabfe4ad2821	0	0	0	0	0	0	0	0	0	0	0	0	0	/home/dhl_ec/bnelissen/Slides/CD3_manuscript/CD3_slides/AAA304.CD3.location-a/AAA304.CD3.location-a.run1	255	0.7	0.06	0.7	0.06	-8.66127858502	-11.5369151832	1.3456606652	0.982333910156
0.0	3996374.0	0.0	8349.0	3996374.0	4000000.0	0.0	1.0	1.14	1.61	1.89	0.0899999999992	7.55	0.38	0.740000000001	0.0600000000004	9.6	0.39	2.68	2.13	0.7	AAA304.CD3.location-a.X23.Y11.tile.tissue.png	204	1	2000	204	29a7fee2a82aa05bbed97e03247d2500	0	0	0	0	0	0	0	0	0	0	0	0	0	/home/dhl_ec/bnelissen/Slides/CD3_manuscript/CD3_slides/AAA304.CD3.location-a/AAA304.CD3.location-a.run1	255	0.7	0.06	0.7	0.06	-8.82774495545	-11.8181005784	1.58976671129	0.0935101333008
81.0	3998363.0	37.0	8227.0	3998363.0	4000000.0	1.0	1.0	1.48	2.24	1.65	0.0700000000006	7.59	0.379999999999	0.73	0.0700000000006	9.16	0.35	2.08	1.43	0.409999999999	AAA304.CD3.location-a.X23.Y12.tile.tissue.png	205	1	2000	205	1594ebd16066cf05a794d53d8ccada4e	0	0	0	0	0	0	0	0	0	0	0	0	0	/home/dhl_ec/bnelissen/Slides/CD3_manuscript/CD3_slides/AAA304.CD3.location-a/AAA304.CD3.location-a.run1	255	0.7	0.06	0.7	0.06	-9.17717253259	-11.9259536116	1.38471397633	0.0744648256836
0.0	3993858.0	0.0	8682.0	3993858.0	4000000.0	0.0	1.0	1.42	1.62	1.22	0.0499999999993	6.56	0.42	0.73	0.0600000000004	8.92	0.28	2.1	1.45	0.429999999999	AAA304.CD3.location-a.X23.Y13.tile.tissue.png	206	1	2000	206	516092699ca0b6f22801e1c09ee4f4b6	0	0	0	0	0	0	0	0	0	0	0	0	0	/home/dhl_ec/bnelissen/Slides/CD3_manuscript/CD3_slides/AAA304.CD3.location-a/AAA304.CD3.location-a.run1	255	0.7	0.06	0.7	0.06	-8.94124616641	-11.1079868198	1.78857265425	0.0951322421875
0.0	3998326.0	0.0	8353.0	3998326.0	4000000.0	0.0	1.0	1.39	1.51	1.17	0.0500000000002	6.65	0.38	0.740000000001	0.0699999999997	10.16	0.389999999999	2.92	2.29	0.56	AAA304.CD3.location-a.X23.Y14.tile.tissue.png	207	1	2000	207	240cc7b7bd11a00a86607e91b22c43bd	0	0	0	0	0	0	0	0	0	0	0	0	0	/home/dhl_ec/bnelissen/Slides/CD3_manuscript/CD3_slides/AAA304.CD3.location-a/AAA304.CD3.location-a.run1	255	0.7	0.06	0.7	0.06	-8.48810953237	-11.6673673393	1.1256272294	0.0405634693375
152.0	3736448.0	72.0	8736.0	3736448.0	4000000.0	2.0	2.0	1.04	1.94	1.19	0.0500000000002	7.23	0.36	0.71	0.0700000000006	9.02	0.35	2.11	1.47	0.41	AAA304.CD3.location-a.X23.Y15.tile.tissue.png	208	1	2000	208	03d95ca2630718b0254e61499cb01b8d	0	0	0	0	0	0	0	0	0	0	0	0	0	/home/dhl_ec/bnelissen/Slides/CD3_manuscript/CD3_slides/AAA304.CD3.location-a/AAA304.CD3.location-a.run1	255	0.7	0.06	0.7	0.06	-8.37662234178	-11.2565610978	1.13224049537	0.143960917969
0.0	1921.0	0.0	210.0	1921.0	3736000.0	0.0	1.0	0.800000000001	0.98	1.04	0.0600000000004	7.31	0.36	0.820000000001	0.2	5.37	0.200000000001	2.0	1.42	0.43	AAA304.CD3.location-a.X23.Y16.tile.tissue.png	209	1	2000	209	a0a4e25e91696e7e21073b553434af62	0	0	0	0	0	0	0	0	0	0	0	0	0	/home/dhl_ec/bnelissen/Slides/CD3_manuscript/CD3_slides/AAA304.CD3.location-a/AAA304.CD3.location-a.run1	255	0.7	0.06	0.7	0.06	0.0	-12.0866983095	3.62581744534	1.52321818634
0.0	86745.0	0.0	1762.0	86745.0	4000000.0	0.0	1.0	0.809999999999	1.45	1.14	0.0599999999995	6.91	0.36	0.849999999999	0.21	6.01	0.13	2.01	1.45	0.34	AAA304.CD3.location-a.X23.Y3.tile.tissue.png	210	1	2000	210	94b4c47f86de1d9bce370bfda81922d2	0	0	0	0	0	0	0	0	0	0	0	0	0	/home/dhl_ec/bnelissen/Slides/CD3_manuscript/CD3_slides/AAA304.CD3.location-a/AAA304.CD3.location-a.run1	255	0.7	0.06	0.7	0.06	-8.45865384909	-11.3895760122	2.78417523523	0.612457014648
499.0	1256781.0	138.0	8265.0	1256781.0	4000000.0	2.0	1.0	0.97	1.04	1.13	0.0599999999995	9.62	0.4	0.82	0.18	7.84	0.41	3.22	2.19	0.4	AAA304.CD3.location-a.X23.Y4.tile.tissue.png	211	1	2000	211	c86724dc13db17ee4c516677f0042f38	0	0	0	0	0	0	0	0	0	0	0	0	0	/home/dhl_ec/bnelissen/Slides/CD3_manuscript/CD3_slides/AAA304.CD3.location-a/AAA304.CD3.location-a.run1	255	0.7	0.06	0.7	0.06	-9.18440151983	-11.404051646	1.67058297969	0.810302222656
0.0	16926.0	0.0	682.0	16926.0	4000000.0	0.0	1.0	0.690000000001	1.25	1.17	0.0599999999995	6.36	0.35	0.840000000001	0.23	5.92	0.13	2.04	1.5	0.47	AAA304.CD3.location-a.X23.Y5.tile.tissue.png	212	1	2000	212	bd9163683530e1370829829a0eb464a4	0	0	0	0	0	0	0	0	0	0	0	0	0	/home/dhl_ec/bnelissen/Slides/CD3_manuscript/CD3_slides/AAA304.CD3.location-a/AAA304.CD3.location-a.run1	255	0.7	0.06	0.7	0.06	-6.93201742888	-11.9329288851	1.38654832082	0.897170963928
0.0	12686.0	0.0	1058.0	12686.0	4000000.0	0.0	3.0	1.21	1.97	1.74	0.0599999999995	7.44	0.38	0.889999999999	0.22	5.45	0.12	1.99	1.44	0.54	AAA304.CD3.location-a.X24.Y10.tile.tissue.png	213	1	2000	213	312de4ddb60eccbebcb1b7b2da88ca84	0	0	0	0	0	0	0	0	0	0	0	0	0	/home/dhl_ec/bnelissen/Slides/CD3_manuscript/CD3_slides/AAA304.CD3.location-a/AAA304.CD3.location-a.run1	255	0.7	0.06	0.7	0.06	0.0	-11.8867609031	1.73042579541	0.613067165344
74.0	2855001.0	34.0	10420.0	2855001.0	4000000.0	1.0	3.0	2.78	3.11	1.16	0.0600000000004	7.2	0.38	0.75	0.11	10.35	0.52	3.58	1.59	0.42	AAA304.CD3.location-a.X24.Y11.tile.tissue.png	214	1	2000	214	77f9ff54481f15600a3840a7e241a743	0	0	0	0	0	0	0	0	0	0	0	0	0	/home/dhl_ec/bnelissen/Slides/CD3_manuscript/CD3_slides/AAA304.CD3.location-a/AAA304.CD3.location-a.run1	255	0.7	0.06	0.7	0.06	-8.86268664342	-11.6103306741	1.35541096838	0.576364929687
169.0	3989283.0	88.0	9016.0	3989283.0	4000000.0	2.0	1.0	1.33	1.08	1.14	0.0599999999995	7.79	0.570000000001	0.92	0.0699999999997	9.27	0.34	2.1	1.45	0.41	AAA304.CD3.location-a.X24.Y12.tile.tissue.png	215	1	2000	215	cc342db381ff0b44f244690701b5fcc7	0	0	0	0	0	0	0	0	0	0	0	0	0	/home/dhl_ec/bnelissen/Slides/CD3_manuscript/CD3_slides/AAA304.CD3.location-a/AAA304.CD3.location-a.run1	255	0.7	0.06	0.7	0.06	-9.08067448953	-11.3203526101	1.54802555944	0.0974427617188
75.0	3964985.0	36.0	11023.0	3964985.0	4000000.0	1.0	1.0	1.6	2.59	1.9	0.0900000000001	7.87	0.37	0.75	0.0600000000004	9.76	0.37	2.23	1.5	0.420000000001	AAA304.CD3.location-a.X24.Y13.tile.tissue.png	216	1	2000	216	7d15ccacc3f4d4e2d0fdf07c2a1471e9	0	0	0	0	0	0	0	0	0	0	0	0	0	/home/dhl_ec/bnelissen/Slides/CD3_manuscript/CD3_slides/AAA304.CD3.location-a/AAA304.CD3.location-a.run1	255	0.7	0.06	0.7	0.06	-8.93203575405	-11.1095002351	1.64137908183	0.0954815957031
0.0	3997134.0	0.0	8436.0	3997134.0	4000000.0	0.0	1.0	1.1	1.49	1.91	0.0799999999999	9.73	0.559999999999	1.19	0.0999999999995	9.89	0.33	3.04	2.15	0.749999999999	AAA304.CD3.location-a.X24.Y14.tile.tissue.png	217	1	2000	217	80775ef088e5920be67ef6b976e9c8ef	0	0	0	0	0	0	0	0	0	0	0	0	0	/home/dhl_ec/bnelissen/Slides/CD3_manuscript/CD3_slides/AAA304.CD3.location-a/AAA304.CD3.location-a.run1	255	0.7	0.06	0.7	0.06	-8.98042621798	-11.5612472266	1.43517439922	0.0491282947388
56.0	3437125.0	29.0	8506.0	3437125.0	4000000.0	1.0	1.0	1.12	1.41	1.32	0.0599999999995	8.94	0.36	0.71	0.0799999999999	8.77	0.33	2.1	1.45	0.42	AAA304.CD3.location-a.X24.Y15.tile.tissue.png	218	1	2000	218	bcc4700acd21a83bb61eb2055ed8736f	0	0	0	0	0	0	0	0	0	0	0	0	0	/home/dhl_ec/bnelissen/Slides/CD3_manuscript/CD3_slides/AAA304.CD3.location-a/AAA304.CD3.location-a.run1	255	0.7	0.06	0.7	0.06	-8.85002485805	-11.3813021145	1.33771628259	0.261796703125
0.0	445828.0	0.0	5435.0	445828.0	4000000.0	0.0	4.0	1.12	1.2	1.19	0.0599999999995	7.56	0.360000000001	0.809999999999	0.2	6.22	0.14	2.03	1.46	0.52	AAA304.CD3.location-a.X25.Y11.tile.tissue.png	219	1	2000	219	d217179c06c0ee8f855de57d0eba0921	0	0	0	0	0	0	0	0	0	0	0	0	0	/home/dhl_ec/bnelissen/Slides/CD3_manuscript/CD3_slides/AAA304.CD3.location-a/AAA304.CD3.location-a.run1	255	0.7	0.06	0.7	0.06	-8.7358384317	-11.5812612015	1.22904165441	1.37095418262
520.0	3078092.0	148.0	11135.0	3078092.0	4000000.0	2.0	2.0	1.19	1.38	1.37	0.0599999999995	10.51	0.45	0.760000000001	0.1	9.95	0.45	3.38	2.09	0.43	AAA304.CD3.location-a.X25.Y12.tile.tissue.png	220	1	2000	220	12f6f909514404d64c2c2a3019398328	0	0	0	0	0	0	0	0	0	0	0	0	0	/home/dhl_ec/bnelissen/Slides/CD3_manuscript/CD3_slides/AAA304.CD3.location-a/AAA304.CD3.location-a.run1	255	0.7	0.06	0.7	0.06	-9.29556051371	-11.7479806614	1.4775721776	0.685250015625
271.0	3970511.0	131.0	9873.0	3970511.0	4000000.0	3.0	1.0	0.94	1.13	1.17	0.0500000000002	6.91	0.379999999999	0.710000000001	0.0600000000004	9.34	0.34	2.1	1.42	0.490000000001	AAA304.CD3.location-a.X25.Y13.tile.tissue.png	221	1	2000	221	d40fd79716f2b42bdce3ed1d480f635a	0	0	0	0	0	0	0	0	0	0	0	0	0	/home/dhl_ec/bnelissen/Slides/CD3_manuscript/CD3_slides/AAA304.CD3.location-a/AAA304.CD3.location-a.run1	255	0.7	0.06	0.7	0.06	-9.44054375745	-10.5592835037	1.4656392555	0.0965951816406
55.0	3994823.0	33.0	8679.0	3994823.0	4000000.0	1.0	1.0	1.89	1.47	1.79	0.0799999999999	7.42	0.38	0.74	0.0600000000004	9.76	0.37	2.21	1.52	0.68	AAA304.CD3.location-a.X25.Y14.tile.tissue.png	222	1	2000	222	d234f18fc23bcdc59925fd2ba0fb6cae	0	0	0	0	0	0	0	0	0	0	0	0	0	/home/dhl_ec/bnelissen/Slides/CD3_manuscript/CD3_slides/AAA304.CD3.location-a/AAA304.CD3.location-a.run1	255	0.7	0.06	0.7	0.06	-9.05126127209	-11.4266570149	1.27756860802	0.0545942785645
0.0	2430332.0	0.0	11555.0	2430332.0	4000000.0	0.0	3.0	1.05	1.81	1.88	0.0700000000006	10.51	0.61	1.23	0.14	8.33	0.23	2.94	2.1	0.57	AAA304.CD3.location-a.X25.Y15.tile.tissue.png	223	1	2000	223	996b2828c57e43505885b4750c7a669d	0	0	0	0	0	0	0	0	0	0	0	0	0	/home/dhl_ec/bnelissen/Slides/CD3_manuscript/CD3_slides/AAA304.CD3.location-a/AAA304.CD3.location-a.run1	255	0.7	0.06	0.7	0.06	-8.60209949643	-11.2636186606	1.3743904877	0.731002933594
118.0	1430680.0	66.0	9451.0	1430680.0	4000000.0	2.0	2.0	1.29	1.84	1.68	0.0900000000001	7.13	0.349999999999	0.77	0.16	7.48	0.26	2.17	1.46	0.37	AAA304.CD3.location-a.X26.Y13.tile.tissue.png	224	1	2000	224	87eefc5dc92e9b893be0e0eb352a7162	0	0	0	0	0	0	0	0	0	0	0	0	0	/home/dhl_ec/bnelissen/Slides/CD3_manuscript/CD3_slides/AAA304.CD3.location-a/AAA304.CD3.location-a.run1	255	0.7	0.06	0.7	0.06	-9.36331570994	-11.600069584	1.24493446158	0.968872777344
352.0	3852930.0	164.0	8930.0	3852930.0	4000000.0	4.0	1.0	1.08	1.84	1.82	0.0799999999999	8.13	0.379999999999	0.82	0.0699999999997	9.78	0.37	2.21	1.52	0.6	AAA304.CD3.location-a.X26.Y14.tile.tissue.png	225	1	2000	225	205dee90d1ba6358417e6886908ec7ca	0	0	0	0	0	0	0	0	0	0	0	0	0	/home/dhl_ec/bnelissen/Slides/CD3_manuscript/CD3_slides/AAA304.CD3.location-a/AAA304.CD3.location-a.run1	255	0.7	0.06	0.7	0.06	-9.30945300326	-11.5746490987	1.54055825163	0.234844695312
226.0	3098689.0	117.0	8546.0	3098689.0	4000000.0	3.0	1.0	1.24	1.07	1.16	0.0599999999995	8.4	0.38	0.77	0.1	9.66	0.35	2.55	1.89	0.6	AAA304.CD3.location-a.X26.Y15.tile.tissue.png	226	1	2000	226	dc98b19f1b3971f5e8c2ba42382231d9	0	0	0	0	0	0	0	0	0	0	0	0	0	/home/dhl_ec/bnelissen/Slides/CD3_manuscript/CD3_slides/AAA304.CD3.location-a/AAA304.CD3.location-a.run1	255	0.7	0.06	0.7	0.06	-8.84934809952	-11.5680627995	1.37362238068	0.593390253906
0.0	387792.0	0.0	5856.0	387792.0	4000000.0	0.0	4.0	1.07	1.46	1.47	0.0899999999992	7.61	0.360000000001	0.83	0.200000000001	5.81	0.15	2.08	1.44	0.34	AAA304.CD3.location-a.X27.Y14.tile.tissue.png	227	1	2000	227	00c67c5dc94b26b7bf9f1c29c306270c	0	0	0	0	0	0	0	0	0	0	0	0	0	/home/dhl_ec/bnelissen/Slides/CD3_manuscript/CD3_slides/AAA304.CD3.location-a/AAA304.CD3.location-a.run1	255	0.7	0.06	0.7	0.06	0.0	-11.5999295768	1.54096251986	0.618054930664
0.0	1024739.0	0.0	6668.0	1024739.0	4000000.0	0.0	2.0	0.839999999999	1.81	1.23	0.0599999999995	6.93	0.48	1.24	0.21	7.63	0.28	2.29	1.45	0.56	AAA304.CD3.location-a.X27.Y15.tile.tissue.png	228	1	2000	228	7862d51c862945b806b4ea5eae43d9d0	0	0	0	0	0	0	0	0	0	0	0	0	0	/home/dhl_ec/bnelissen/Slides/CD3_manuscript/CD3_slides/AAA304.CD3.location-a/AAA304.CD3.location-a.run1	255	0.7	0.06	0.7	0.06	-8.40511280107	-11.3132279686	1.08379167105	0.415688505859
0.0	0.0	0.0	0.0	0.0	1966000.0	0.0	0.0	0.990000000001	1.54	0.559999999999	0.0299999999997	3.16	0.150000000001	0.42	0.11	2.28	0.0600000000004	0.99	0.76	0.27	AAA304.CD3.location-a.X28.Y0.tile.tissue.png	229	1	983	229	256a85d679c63175b3b64bc4b370096d	0	0	0	0	0	0	0	0	0	0	0	0	0	/home/dhl_ec/bnelissen/Slides/CD3_manuscript/CD3_slides/AAA304.CD3.location-a/AAA304.CD3.location-a.run1	255	1.0	0.06	1.0	0.06	0.0	-10.5795919883	0.0	4.24298594625
0.0	0.0	0.0	0.0	0.0	1966000.0	0.0	0.0	0.42	1.34	0.75	0.0299999999997	2.83	0.15	0.42	0.11	2.39	0.12	1.08	0.759999999999	0.19	AAA304.CD3.location-a.X28.Y1.tile.tissue.png	230	1	983	230	1a97553a824d0a6d6cf1ab0c0db58de7	0	0	0	0	0	0	0	0	0	0	0	0	0	/home/dhl_ec/bnelissen/Slides/CD3_manuscript/CD3_slides/AAA304.CD3.location-a/AAA304.CD3.location-a.run1	255	1.0	0.06	1.0	0.06	0.0	0.0	0.0	8.48204120041
0.0	0.0	0.0	0.0	0.0	1966000.0	0.0	0.0	0.53	0.73	0.55	0.0299999999997	2.88	0.209999999999	0.57	0.12	2.53	0.11	1.32	0.91	0.23	AAA304.CD3.location-a.X28.Y2.tile.tissue.png	231	1	983	231	3645954eb68b86e3cc8c300d06cda163	0	0	0	0	0	0	0	0	0	0	0	0	0	/home/dhl_ec/bnelissen/Slides/CD3_manuscript/CD3_slides/AAA304.CD3.location-a/AAA304.CD3.location-a.run1	255	1.0	0.06	1.0	0.06	0.0	0.0	0.0	5.84015666328
0.0	0.0	0.0	0.0	0.0	1966000.0	0.0	0.0	0.58	0.67	0.8	0.0299999999997	4.03	0.24	0.66	0.179999999999	2.53	0.0699999999997	0.99	0.76	0.28	AAA304.CD3.location-a.X28.Y3.tile.tissue.png	232	1	983	232	8436cab636856c5d26c2c1b2908cbde7	0	0	0	0	0	0	0	0	0	0	0	0	0	/home/dhl_ec/bnelissen/Slides/CD3_manuscript/CD3_slides/AAA304.CD3.location-a/AAA304.CD3.location-a.run1	255	1.0	0.06	1.0	0.06	0.0	0.0	0.0	4.02955544252
0.0	0.0	0.0	0.0	0.0	1966000.0	0.0	0.0	0.43	0.909999999999	0.62	0.0299999999997	3.43	0.15	0.42	0.110000000001	2.35	0.0600000000004	1.0	0.75	0.190000000001	AAA304.CD3.location-a.X28.Y4.tile.tissue.png	233	1	983	233	a4334781ee0409dd1590a06ef3fbe7bd	0	0	0	0	0	0	0	0	0	0	0	0	0	/home/dhl_ec/bnelissen/Slides/CD3_manuscript/CD3_slides/AAA304.CD3.location-a/AAA304.CD3.location-a.run1	255	1.0	0.06	1.0	0.06	0.0	0.0	0.0	3.87359587996
0.0	0.0	0.0	0.0	0.0	1966000.0	0.0	0.0	0.360000000001	0.500000000001	0.57	0.0299999999997	3.22	0.15	0.429999999999	0.0999999999995	2.36	0.0599999999995	1.0	0.76	0.179999999999	AAA304.CD3.location-a.X28.Y5.tile.tissue.png	234	1	983	234	4e3af3ca8c95941b73acb084784bd859	0	0	0	0	0	0	0	0	0	0	0	0	0	/home/dhl_ec/bnelissen/Slides/CD3_manuscript/CD3_slides/AAA304.CD3.location-a/AAA304.CD3.location-a.run1	255	1.0	0.06	1.0	0.06	0.0	-11.5480538864	0.0	1.80118480993
0.0	0.0	0.0	0.0	0.0	1966000.0	0.0	0.0	0.4	0.8	0.55	0.0299999999997	2.82	0.15	0.429999999999	0.0999999999995	2.28	0.0599999999995	1.04	0.780000000001	0.18	AAA304.CD3.location-a.X28.Y6.tile.tissue.png	235	1	983	235	fd2f7b01877480a82ceb67c364c03a77	0	0	0	0	0	0	0	0	0	0	0	0	0	/home/dhl_ec/bnelissen/Slides/CD3_manuscript/CD3_slides/AAA304.CD3.location-a/AAA304.CD3.location-a.run1	255	1.0	0.06	1.0	0.06	0.0	0.0	0.0	7.67139725331
0.0	0.0	0.0	0.0	0.0	1966000.0	0.0	0.0	0.53	0.849999999999	0.58	0.0300000000007	2.8	0.150000000001	0.43	0.110000000001	2.3	0.0699999999997	0.990000000001	0.76	0.190000000001	AAA304.CD3.location-a.X28.Y7.tile.tissue.png	236	1	983	236	74542aff777e14e38ed910bdfec2a353	0	0	0	0	0	0	0	0	0	0	0	0	0	/home/dhl_ec/bnelissen/Slides/CD3_manuscript/CD3_slides/AAA304.CD3.location-a/AAA304.CD3.location-a.run1	255	1.0	0.06	1.0	0.06	0.0	0.0	0.0	6.25673652085
0.0	0.0	0.0	0.0	0.0	1966000.0	0.0	0.0	1.52	2.19	0.63	0.0300000000007	2.85	0.150000000001	0.43	0.110000000001	2.36	0.0600000000004	1.0	0.759999999999	0.190000000001	AAA304.CD3.location-a.X28.Y8.tile.tissue.png	237	1	983	237	bc49cbd0b8a6f8402c97d144ed74d744	0	0	0	0	0	0	0	0	0	0	0	0	0	/home/dhl_ec/bnelissen/Slides/CD3_manuscript/CD3_slides/AAA304.CD3.location-a/AAA304.CD3.location-a.run1	255	1.0	0.06	1.0	0.06	0.0	0.0	0.0	4.19393794507
0.0	0.0	0.0	0.0	0.0	4000000.0	0.0	0.0	0.97	2.18	1.14	0.0600000000004	6.71	0.3	0.88	0.23	4.85	0.12	2.03	1.53	0.580000000001	AAA304.CD3.location-a.X3.Y0.tile.tissue.png	238	1	2000	238	cb048fe8f091a8005e494913721fd8b3	0	0	0	0	0	0	0	0	0	0	0	0	0	/home/dhl_ec/bnelissen/Slides/CD3_manuscript/CD3_slides/AAA304.CD3.location-a/AAA304.CD3.location-a.run1	255	1.0	0.06	1.0	0.06	0.0	-12.105458554	0.0	1.81961084169
1749.0	2821137.0	901.0	7832.0	2821137.0	4000000.0	25.0	1.0	1.67	2.63	1.18	0.0500000000002	7.08	0.35	0.71	0.1	8.62	0.320000000001	2.09	1.49	0.58	AAA304.CD3.location-a.X3.Y1.tile.tissue.png	239	1	2000	239	4aba3c414591dc50104ca831f6678b5e	0	0	0	0	0	0	0	0	0	0	0	0	0	/home/dhl_ec/bnelissen/Slides/CD3_manuscript/CD3_slides/AAA304.CD3.location-a/AAA304.CD3.location-a.run1	255	0.7	0.06	0.7	0.06	-8.88839268505	-11.1211527636	2.05788614987	0.330644230469
163.0	2008705.0	92.0	6736.0	2008705.0	4000000.0	3.0	1.0	0.96	1.1	1.15	0.0599999999995	7.2	0.39	0.78	0.14	8.65	0.29	2.77	1.88	0.559999999999	AAA304.CD3.location-a.X3.Y10.tile.tissue.png	240	1	2000	240	d013da4efe1202e53a92a7ffbaed25f0	0	0	0	0	0	0	0	0	0	0	0	0	0	/home/dhl_ec/bnelissen/Slides/CD3_manuscript/CD3_slides/AAA304.CD3.location-a/AAA304.CD3.location-a.run1	255	0.7	0.06	0.7	0.06	-8.68493176148	-11.2564617598	1.92028008577	0.577178570312
239.0	271665.0	124.0	3360.0	271665.0	4000000.0	3.0	3.0	1.06	2.01	1.21	0.0799999999999	7.28	0.38	0.919999999999	0.21	7.42	0.24	2.33	1.53	0.429999999999	AAA304.CD3.location-a.X3.Y11.tile.tissue.png	241	1	2000	241	ee560d19b2e4762ecc99a5587d195341	0	0	0	0	0	0	0	0	0	0	0	0	0	/home/dhl_ec/bnelissen/Slides/CD3_manuscript/CD3_slides/AAA304.CD3.location-a/AAA304.CD3.location-a.run1	255	0.7	0.06	0.7	0.06	-8.93246679655	-11.4413688078	2.00680592145	0.917132560547
868.0	3999606.0	486.0	8088.0	3999606.0	4000000.0	14.0	1.0	1.22	2.43	1.17	0.0500000000002	6.72	0.38	0.75	0.0600000000004	9.37	0.39	2.23	1.57	0.52	AAA304.CD3.location-a.X3.Y2.tile.tissue.png	242	1	2000	242	7f4706cb39059ebf19b32c8c3130fbae	0	0	0	0	0	0	0	0	0	0	0	0	0	/home/dhl_ec/bnelissen/Slides/CD3_manuscript/CD3_slides/AAA304.CD3.location-a/AAA304.CD3.location-a.run1	255	0.7	0.06	0.7	0.06	-9.49180094896	-11.5797934045	3.04517210181	0.0964807299805
171.0	3927522.0	96.0	10465.0	3927522.0	4000000.0	3.0	1.0	1.05	1.76	1.21	0.0500000000002	10.86	0.360000000001	0.73	0.0599999999995	9.41	0.36	2.13	1.45	0.42	AAA304.CD3.location-a.X3.Y3.tile.tissue.png	243	1	2000	243	f25ffcc55e8e83d2ccd16d31dfe3722d	0	0	0	0	0	0	0	0	0	0	0	0	0	/home/dhl_ec/bnelissen/Slides/CD3_manuscript/CD3_slides/AAA304.CD3.location-a/AAA304.CD3.location-a.run1	255	0.7	0.06	0.7	0.06	-8.9683740522	-11.3882540867	1.88031111226	0.0861002167969
59.0	3097287.0	35.0	21122.0	3097287.0	4000000.0	1.0	4.0	1.1	1.31	1.16	0.0500000000002	7.2	0.39	0.76	0.1	10.23	0.48	2.92	1.54	0.429999999999	AAA304.CD3.location-a.X3.Y4.tile.tissue.png	244	1	2000	244	57f6598cb4c507c6bc77a533824119a6	0	0	0	0	0	0	0	0	0	0	0	0	0	/home/dhl_ec/bnelissen/Slides/CD3_manuscript/CD3_slides/AAA304.CD3.location-a/AAA304.CD3.location-a.run1	255	0.7	0.06	0.7	0.06	-8.88663258458	-11.8171836024	1.84942696155	0.295210796875
0.0	292680.0	0.0	5696.0	292680.0	4000000.0	0.0	4.0	0.98	1.72	1.19	0.0599999999995	6.88	0.36	0.75	0.209999999999	6.28	0.14	2.02	1.5	0.38	AAA304.CD3.location-a.X3.Y5.tile.tissue.png	245	1	2000	245	183e97021a1e4c0a9d3c21c8cb74eb41	0	0	0	0	0	0	0	0	0	0	0	0	0	/home/dhl_ec/bnelissen/Slides/CD3_manuscript/CD3_slides/AAA304.CD3.location-a/AAA304.CD3.location-a.run1	255	0.7	0.06	0.7	0.06	-8.60653166542	-11.4612786725	2.61637066693	1.85881347852
0.0	0.0	0.0	0.0	0.0	4000000.0	0.0	0.0	1.06	1.06	1.16	0.0599999999995	6.57	0.360000000001	0.9	0.219999999999	4.79	0.2	2.28	1.54	0.46	AAA304.CD3.location-a.X3.Y9.tile.tissue.png	246	1	2000	246	6029a8ca0eedf8fbbf994dd55e1013fe	0	0	0	0	0	0	0	0	0	0	0	0	0	/home/dhl_ec/bnelissen/Slides/CD3_manuscript/CD3_slides/AAA304.CD3.location-a/AAA304.CD3.location-a.run1	255	1.0	0.06	1.0	0.06	0.0	-10.3233996482	0.0	2.01043583431
0.0	0.0	0.0	0.0	0.0	4000000.0	0.0	0.0	1.15	1.17	1.15	0.0600000000004	6.63	0.3	0.88	0.3	5.34	0.13	2.32	1.8	0.5	AAA304.CD3.location-a.X4.Y0.tile.tissue.png	247	1	2000	247	a2195db2057e18a32fb9247ff01e25d0	0	0	0	0	0	0	0	0	0	0	0	0	0	/home/dhl_ec/bnelissen/Slides/CD3_manuscript/CD3_slides/AAA304.CD3.location-a/AAA304.CD3.location-a.run1	255	1.0	0.06	1.0	0.06	0.0	-10.3367688387	0.0	4.07617820917
2704.0	2769683.0	1412.0	7709.0	2769683.0	4000000.0	39.0	2.0	1.38	1.28	1.49	0.0799999999999	10.22	0.4	0.759999999999	0.11	8.58	0.309999999999	2.06	1.44	0.510000000001	AAA304.CD3.location-a.X4.Y1.tile.tissue.png	248	1	2000	248	fb76e1a9c7783a7102c3871b992aab2d	0	0	0	0	0	0	0	0	0	0	0	0	0	/home/dhl_ec/bnelissen/Slides/CD3_manuscript/CD3_slides/AAA304.CD3.location-a/AAA304.CD3.location-a.run1	255	0.7	0.06	0.7	0.06	-8.87917410967	-11.1427465549	1.68643549229	0.359173308594
67.0	1744447.0	34.0	6758.0	1744447.0	4000000.0	1.0	2.0	1.1	1.39	1.91	0.0799999999999	8.15	0.38	0.78	0.16	8.1	0.29	2.16	1.52	0.54	AAA304.CD3.location-a.X4.Y10.tile.tissue.png	249	1	2000	249	45a5d8e26e781dfeb1cc4df1bc099ce5	0	0	0	0	0	0	0	0	0	0	0	0	0	/home/dhl_ec/bnelissen/Slides/CD3_manuscript/CD3_slides/AAA304.CD3.location-a/AAA304.CD3.location-a.run1	255	0.7	0.06	0.7	0.06	-8.70875367537	-11.1081175356	1.23667270816	0.426638140625
116.0	1275259.0	67.0	6844.0	1275259.0	4000000.0	2.0	5.0	1.16	1.31	1.14	0.0600000000004	7.52	0.37	0.75	0.16	7.3	0.240000000001	2.06	1.45	0.559999999999	AAA304.CD3.location-a.X4.Y11.tile.tissue.png	250	1	2000	250	7d1cf7566bd403524d7d6c80ebf89c31	0	0	0	0	0	0	0	0	0	0	0	0	0	/home/dhl_ec/bnelissen/Slides/CD3_manuscript/CD3_slides/AAA304.CD3.location-a/AAA304.CD3.location-a.run1	255	0.7	0.06	0.7	0.06	-9.00504548881	-11.5528531509	1.67045998584	1.06128645312
0.0	0.0	0.0	0.0	0.0	4000000.0	0.0	0.0	0.93	2.19	1.18	0.0599999999995	6.51	0.31	0.87	0.240000000001	4.85	0.129999999999	2.03	1.52	0.61	AAA304.CD3.location-a.X4.Y12.tile.tissue.png	251	1	2000	251	8979bf61e05b09129824a6557f31e507	0	0	0	0	0	0	0	0	0	0	0	0	0	/home/dhl_ec/bnelissen/Slides/CD3_manuscript/CD3_slides/AAA304.CD3.location-a/AAA304.CD3.location-a.run1	255	1.0	0.06	1.0	0.06	0.0	-11.8887223418	0.0	1.14680915497
0.0	19778.0	0.0	1325.0	19778.0	4000000.0	0.0	1.0	1.16	1.92	1.21	0.0600000000004	6.98	0.38	0.889999999999	0.23	6.44	0.18	2.2	1.53	0.43	AAA304.CD3.location-a.X4.Y13.tile.tissue.png	252	1	2000	252	130fbe32f3d34c4173c9a59f887013c1	0	0	0	0	0	0	0	0	0	0	0	0	0	/home/dhl_ec/bnelissen/Slides/CD3_manuscript/CD3_slides/AAA304.CD3.location-a/AAA304.CD3.location-a.run1	255	0.7	0.06	0.7	0.06	-8.49127173716	-12.0256456396	5.44152900486	0.606930191406
1317.0	3999845.0	690.0	8038.0	3999845.0	4000000.0	20.0	1.0	1.64	3.07	1.12	0.04	6.25	0.349999999999	0.700000000001	0.0600000000004	9.21	0.349999999999	2.08	1.43	0.42	AAA304.CD3.location-a.X4.Y2.tile.tissue.png	253	1	2000	253	c640ea07687567d84740ec7cce69a1d6	0	0	0	0	0	0	0	0	0	0	0	0	0	/home/dhl_ec/bnelissen/Slides/CD3_manuscript/CD3_slides/AAA304.CD3.location-a/AAA304.CD3.location-a.run1	255	0.7	0.06	0.7	0.06	-9.2666673448	-11.079495769	2.19227668754	0.0733152940063
604.0	3999886.0	339.0	8034.0	3999886.0	4000000.0	10.0	1.0	1.51	1.55	1.5	0.0500000000002	6.78	0.38	0.740000000001	0.0599999999995	10.33	0.62	3.44	2.44	0.490000000001	AAA304.CD3.location-a.X4.Y3.tile.tissue.png	254	1	2000	254	9a54ce65fa35129f17b33463a2efc9bb	0	0	0	0	0	0	0	0	0	0	0	0	0	/home/dhl_ec/bnelissen/Slides/CD3_manuscript/CD3_slides/AAA304.CD3.location-a/AAA304.CD3.location-a.run1	255	0.7	0.06	0.7	0.06	-9.15516260658	-12.172677214	1.56062484388	0.0721469120483
264.0	3999507.0	138.0	8090.0	3999507.0	4000000.0	4.0	1.0	0.92	1.52	1.18	0.0599999999995	6.57	0.379999999999	0.99	0.0900000000001	10.38	0.37	2.19	1.46	0.43	AAA304.CD3.location-a.X4.Y4.tile.tissue.png	255	1	2000	255	7460fe1b5b33bc60ecf6ff388b93b4af	0	0	0	0	0	0	0	0	0	0	0	0	0	/home/dhl_ec/bnelissen/Slides/CD3_manuscript/CD3_slides/AAA304.CD3.location-a/AAA304.CD3.location-a.run1	255	0.7	0.06	0.7	0.06	-9.36172227947	-12.5562228127	1.73746719434	0.128051686333
121.0	1618494.0	64.0	8133.0	1618494.0	4000000.0	2.0	1.0	1.65	1.84	1.67	0.0799999999999	10.04	0.39	0.820000000001	0.16	8.43	0.360000000001	2.97	2.3	0.62	AAA304.CD3.location-a.X4.Y5.tile.tissue.png	256	1	2000	256	8ff1661bb85febef90f2a2decb0ebca8	0	0	0	0	0	0	0	0	0	0	0	0	0	/home/dhl_ec/bnelissen/Slides/CD3_manuscript/CD3_slides/AAA304.CD3.location-a/AAA304.CD3.location-a.run1	255	0.7	0.06	0.7	0.06	-8.85520316564	-11.0103405292	1.80878931893	0.591878664063
0.0	0.0	0.0	0.0	0.0	4000000.0	0.0	0.0	1.21	1.28	1.14	0.0599999999995	6.66	0.299999999999	0.900000000001	0.23	4.72	0.120000000001	2.02	1.53	0.36	AAA304.CD3.location-a.X5.Y0.tile.tissue.png	257	1	2000	257	8299f914f5cab454f44d94d892724f19	0	0	0	0	0	0	0	0	0	0	0	0	0	/home/dhl_ec/bnelissen/Slides/CD3_manuscript/CD3_slides/AAA304.CD3.location-a/AAA304.CD3.location-a.run1	255	1.0	0.06	1.0	0.06	0.0	-11.4066436234	0.0	2.43020602372
3861.0	2528985.0	1939.0	8722.0	2528985.0	4000000.0	50.0	3.0	1.07	1.56	1.16	0.0500000000002	7.13	0.39	0.759999999999	0.13	8.26	0.29	2.06	1.43	0.42	AAA304.CD3.location-a.X5.Y1.tile.tissue.png	258	1	2000	258	1c88b6e9f4c77ff051710f6753245995	0	0	0	0	0	0	0	0	0	0	0	0	0	/home/dhl_ec/bnelissen/Slides/CD3_manuscript/CD3_slides/AAA304.CD3.location-a/AAA304.CD3.location-a.run1	255	0.7	0.06	0.7	0.06	-8.70405112601	-11.4460792493	1.34187559431	0.595670621094
12104.0	1336610.0	4151.0	12561.0	1336610.0	4000000.0	81.0	4.0	1.08	1.58	1.17	0.0600000000004	7.85	0.39	0.83	0.25	8.21	0.27	2.35	1.54	0.54	AAA304.CD3.location-a.X5.Y10.tile.tissue.png	259	1	2000	259	0965c7c3c50b492d1a08e8c17e4cda30	0	0	0	0	0	0	0	0	0	0	0	0	0	/home/dhl_ec/bnelissen/Slides/CD3_manuscript/CD3_slides/AAA304.CD3.location-a/AAA304.CD3.location-a.run1	255	0.7	0.06	0.7	0.06	-8.99147588515	-11.8655560784	1.38303766571	0.578981828125
10102.0	1638478.0	3490.0	12161.0	1638478.0	4000000.0	68.0	4.0	1.31	1.32	1.32	0.0599999999995	9.47	0.570000000001	1.13	0.2	7.79	0.26	2.11	1.58	0.409999999999	AAA304.CD3.location-a.X5.Y11.tile.tissue.png	260	1	2000	260	974059febc6438fe677e516df8e1bc83	0	0	0	0	0	0	0	0	0	0	0	0	0	/home/dhl_ec/bnelissen/Slides/CD3_manuscript/CD3_slides/AAA304.CD3.location-a/AAA304.CD3.location-a.run1	255	0.7	0.06	0.7	0.06	-8.88606206927	-11.601916699	1.59591816786	0.518152773437
271.0	3318823.0	148.0	8134.0	3318823.0	4000000.0	4.0	1.0	0.94	1.87	1.14	0.0499999999993	7.05	0.37	0.74	0.0900000000001	8.95	0.34	2.23	1.53	0.44	AAA304.CD3.location-a.X5.Y12.tile.tissue.png	261	1	2000	261	1d24d1cfc9fad000cec5bda55a20e049	0	0	0	0	0	0	0	0	0	0	0	0	0	/home/dhl_ec/bnelissen/Slides/CD3_manuscript/CD3_slides/AAA304.CD3.location-a/AAA304.CD3.location-a.run1	255	0.7	0.06	0.7	0.06	-8.67705802891	-10.9722310824	1.23129310223	0.221156738281
178.0	3012697.0	103.0	11578.0	3012697.0	4000000.0	3.0	2.0	1.24	2.11	1.19	0.0500000000002	7.02	0.370000000001	0.76	0.1	8.66	0.32	2.15	1.5	0.52	AAA304.CD3.location-a.X5.Y13.tile.tissue.png	262	1	2000	262	d576c98f2459040cc4e09bc0b8362802	0	0	0	0	0	0	0	0	0	0	0	0	0	/home/dhl_ec/bnelissen/Slides/CD3_manuscript/CD3_slides/AAA304.CD3.location-a/AAA304.CD3.location-a.run1	255	0.7	0.06	0.7	0.06	-8.4839899251	-11.5232007173	1.76625978507	0.437765320312
0.0	124731.0	0.0	2138.0	124731.0	4000000.0	0.0	2.0	3.29	1.17	1.17	0.0599999999995	7.22	0.48	1.09	0.33	8.26	0.22	3.1	1.54	0.38	AAA304.CD3.location-a.X5.Y14.tile.tissue.png	263	1	2000	263	ffc89da5f1fa5e5a2fed910ffd6a83be	0	0	0	0	0	0	0	0	0	0	0	0	0	/home/dhl_ec/bnelissen/Slides/CD3_manuscript/CD3_slides/AAA304.CD3.location-a/AAA304.CD3.location-a.run1	255	0.7	0.06	0.7	0.06	-7.65190611938	-11.5372440396	3.77527594686	1.46832044727
1209.0	3998463.0	646.0	8231.0	3998463.0	4000000.0	18.0	1.0	1.27	2.33	1.21	0.0500000000002	6.53	0.36	0.719999999999	0.0599999999995	9.42	0.37	2.23	1.43	0.45	AAA304.CD3.location-a.X5.Y2.tile.tissue.png	264	1	2000	264	6f3cb8cceba0ddecb51eb108ed1973a9	0	0	0	0	0	0	0	0	0	0	0	0	0	/home/dhl_ec/bnelissen/Slides/CD3_manuscript/CD3_slides/AAA304.CD3.location-a/AAA304.CD3.location-a.run1	255	0.7	0.06	0.7	0.06	-8.98453384471	-11.8229875515	1.59392086026	0.0546808946762
1343.0	3974237.0	570.0	9145.0	3974237.0	4000000.0	12.0	1.0	1.14	1.43	1.15	0.0500000000002	6.63	0.39	0.76	0.0600000000004	10.36	0.38	2.2	1.54	0.450000000001	AAA304.CD3.location-a.X5.Y3.tile.tissue.png	265	1	2000	265	a02feeeb1c496a55ea8f4dee0b56384d	0	0	0	0	0	0	0	0	0	0	0	0	0	/home/dhl_ec/bnelissen/Slides/CD3_manuscript/CD3_slides/AAA304.CD3.location-a/AAA304.CD3.location-a.run1	255	0.7	0.06	0.7	0.06	-9.03349669851	-11.9798214042	1.27718136419	0.0910160427246
342.0	3999941.0	195.0	8010.0	3999941.0	4000000.0	6.0	1.0	0.93	2.52	1.15	0.0500000000002	6.69	0.38	0.74	0.0600000000004	9.18	0.34	2.08	1.44	0.420000000001	AAA304.CD3.location-a.X5.Y4.tile.tissue.png	266	1	2000	266	5c31c92a2fab92ae59025027d9064da9	0	0	0	0	0	0	0	0	0	0	0	0	0	/home/dhl_ec/bnelissen/Slides/CD3_manuscript/CD3_slides/AAA304.CD3.location-a/AAA304.CD3.location-a.run1	255	0.7	0.06	0.7	0.06	-9.00612617834	-12.4261844778	0.882453729411	0.0746769276409
1255.0	1940557.0	524.0	8842.0	1940557.0	4000000.0	11.0	1.0	1.48	1.33	1.69	0.0799999999999	8.53	0.39	0.76	0.150000000001	9.1	0.41	2.11	1.43	0.400000000001	AAA304.CD3.location-a.X5.Y5.tile.tissue.png	267	1	2000	267	0ea897401f224886cc0a39acc98d23eb	0	0	0	0	0	0	0	0	0	0	0	0	0	/home/dhl_ec/bnelissen/Slides/CD3_manuscript/CD3_slides/AAA304.CD3.location-a/AAA304.CD3.location-a.run1	255	0.7	0.06	0.7	0.06	-9.05757588502	-11.4403394103	1.49669213523	0.234867898438
0.0	0.0	0.0	0.0	0.0	4000000.0	0.0	0.0	1.23	1.39	1.87	0.0800000000008	8.31	0.36	1.0	0.22	5.25	0.14	2.48	1.73	0.42	AAA304.CD3.location-a.X5.Y6.tile.tissue.png	268	1	2000	268	de60cbadde818f77c160c1f2d34f08e9	0	0	0	0	0	0	0	0	0	0	0	0	0	/home/dhl_ec/bnelissen/Slides/CD3_manuscript/CD3_slides/AAA304.CD3.location-a/AAA304.CD3.location-a.run1	255	1.0	0.06	1.0	0.06	0.0	0.0	0.0	1.813528625
6429.0	599723.0	2285.0	4988.0	599723.0	4000000.0	48.0	2.0	0.93	1.25	1.18	0.0700000000006	6.76	0.360000000001	0.78	0.179999999999	6.67	0.22	2.04	1.42	0.35	AAA304.CD3.location-a.X5.Y9.tile.tissue.png	269	1	2000	269	22999880a47ad8d5414474c141e50de3	0	0	0	0	0	0	0	0	0	0	0	0	0	/home/dhl_ec/bnelissen/Slides/CD3_manuscript/CD3_slides/AAA304.CD3.location-a/AAA304.CD3.location-a.run1	255	0.7	0.06	0.7	0.06	-8.51515306564	-12.1579117995	1.39072371732	0.437131375
0.0	0.0	0.0	0.0	0.0	4000000.0	0.0	0.0	1.17	1.44	1.24	0.0599999999995	7.15	0.299999999999	0.91	0.22	5.6	0.18	2.8	2.25	0.509999999999	AAA304.CD3.location-a.X6.Y0.tile.tissue.png	270	1	2000	270	e0fa2918b9ad6125db06e4abe319e03d	0	0	0	0	0	0	0	0	0	0	0	0	0	/home/dhl_ec/bnelissen/Slides/CD3_manuscript/CD3_slides/AAA304.CD3.location-a/AAA304.CD3.location-a.run1	255	1.0	0.06	1.0	0.06	0.0	-11.3471327959	0.0	1.05657633336
3475.0	1997004.0	1856.0	6813.0	1997004.0	4000000.0	53.0	2.0	1.31	2.01	1.69	0.0900000000001	7.71	0.52	0.809999999999	0.14	7.71	0.27	2.02	1.42	0.400000000001	AAA304.CD3.location-a.X6.Y1.tile.tissue.png	271	1	2000	271	59a3c845d914ac2bd6a3e0c288b26894	0	0	0	0	0	0	0	0	0	0	0	0	0	/home/dhl_ec/bnelissen/Slides/CD3_manuscript/CD3_slides/AAA304.CD3.location-a/AAA304.CD3.location-a.run1	255	0.7	0.06	0.7	0.06	-8.31758922335	-10.7101276923	0.850223168547	0.439842376953
0.0	3594918.0	0.0	13233.0	3594918.0	4000000.0	0.0	2.0	1.59	1.41	1.96	0.0800000000008	7.82	0.44	0.74	0.0799999999999	8.64	0.26	2.09	1.73	0.399999999999	AAA304.CD3.location-a.X6.Y10.tile.tissue.png	272	1	2000	272	9c908e6575ab95bc1670c3d4f05b8bc2	0	0	0	0	0	0	0	0	0	0	0	0	0	/home/dhl_ec/bnelissen/Slides/CD3_manuscript/CD3_slides/AAA304.CD3.location-a/AAA304.CD3.location-a.run1	255	0.7	0.06	0.7	0.06	-8.40935484108	-11.6683660843	1.40009814026	0.217237820312
2254.0	3536752.0	1075.0	11562.0	3536752.0	4000000.0	27.0	3.0	1.02	1.04	1.18	0.0500000000002	8.53	0.49	0.75	0.0799999999999	9.51	0.35	2.43	1.95	0.620000000001	AAA304.CD3.location-a.X6.Y11.tile.tissue.png	273	1	2000	273	f687ce8bc14da3c5469322280572ab74	0	0	0	0	0	0	0	0	0	0	0	0	0	/home/dhl_ec/bnelissen/Slides/CD3_manuscript/CD3_slides/AAA304.CD3.location-a/AAA304.CD3.location-a.run1	255	0.7	0.06	0.7	0.06	-8.89498104289	-12.0448760282	2.30699494632	0.53216478125
276.0	3993564.0	158.0	8832.0	3993564.0	4000000.0	5.0	1.0	1.29	2.07	1.65	0.0799999999999	8.33	0.36	0.700000000001	0.0599999999995	9.26	0.35	2.1	1.45	0.48	AAA304.CD3.location-a.X6.Y12.tile.tissue.png	274	1	2000	274	ab7ba329cb1b832224d3712caebd5504	0	0	0	0	0	0	0	0	0	0	0	0	0	/home/dhl_ec/bnelissen/Slides/CD3_manuscript/CD3_slides/AAA304.CD3.location-a/AAA304.CD3.location-a.run1	255	0.7	0.06	0.7	0.06	-9.14839225895	-12.1305656745	1.42158404954	0.147644427231
304.0	3315404.0	166.0	14624.0	3315404.0	4000000.0	5.0	2.0	1.13	1.68	1.82	0.0799999999999	7.61	0.42	0.800000000001	0.0900000000001	9.0	0.339999999999	2.14	1.45	0.55	AAA304.CD3.location-a.X6.Y13.tile.tissue.png	275	1	2000	275	91e57aa1083907fdf9d34f2d05dd57b5	0	0	0	0	0	0	0	0	0	0	0	0	0	/home/dhl_ec/bnelissen/Slides/CD3_manuscript/CD3_slides/AAA304.CD3.location-a/AAA304.CD3.location-a.run1	255	0.7	0.06	0.7	0.06	-9.12884552928	-11.9084359288	2.14890441448	0.302823601563
441.0	2147815.0	233.0	8001.0	2147815.0	4000000.0	7.0	2.0	1.59	3.6	1.17	0.0600000000004	7.65	0.38	0.759999999999	0.14	8.5	0.3	2.21	1.63	0.58	AAA304.CD3.location-a.X6.Y14.tile.tissue.png	276	1	2000	276	2ec18259fd1898b5a4a4458ced5d6e4e	0	0	0	0	0	0	0	0	0	0	0	0	0	/home/dhl_ec/bnelissen/Slides/CD3_manuscript/CD3_slides/AAA304.CD3.location-a/AAA304.CD3.location-a.run1	255	0.7	0.06	0.7	0.06	-8.87594661308	-11.0679496681	2.10071241742	0.555546789062
0.0	29691.0	0.0	1406.0	29691.0	4000000.0	0.0	1.0	0.940000000001	1.26	1.49	0.0599999999995	8.97	0.59	1.03	0.23	6.17	0.13	2.03	1.45	0.34	AAA304.CD3.location-a.X6.Y15.tile.tissue.png	277	1	2000	277	49646f267344181a459d7a6f46198721	0	0	0	0	0	0	0	0	0	0	0	0	0	/home/dhl_ec/bnelissen/Slides/CD3_manuscript/CD3_slides/AAA304.CD3.location-a/AAA304.CD3.location-a.run1	255	0.7	0.06	0.7	0.06	-8.54012386463	-11.6819042434	4.37064811639	0.64337361377
985.0	3999685.0	526.0	8046.0	3999685.0	4000000.0	15.0	1.0	1.04	1.38	1.77	0.0800000000008	10.46	0.38	0.750000000001	0.0600000000004	9.24	0.349999999999	2.07	1.45	0.410000000001	AAA304.CD3.location-a.X6.Y2.tile.tissue.png	278	1	2000	278	01c0208f197da660061f09ec8e2b04c0	0	0	0	0	0	0	0	0	0	0	0	0	0	/home/dhl_ec/bnelissen/Slides/CD3_manuscript/CD3_slides/AAA304.CD3.location-a/AAA304.CD3.location-a.run1	255	0.7	0.06	0.7	0.06	-8.93174907872	-11.8291221708	1.48059970909	0.078939225708
619.0	3427946.0	339.0	15605.0	3427946.0	4000000.0	10.0	3.0	1.28	1.9	1.63	0.0800000000008	9.16	0.39	0.749999999999	0.0900000000001	9.63	0.389999999999	3.16	2.4	0.67	AAA304.CD3.location-a.X6.Y3.tile.tissue.png	279	1	2000	279	9993c65dfc181a69946c84d91bce9770	0	0	0	0	0	0	0	0	0	0	0	0	0	/home/dhl_ec/bnelissen/Slides/CD3_manuscript/CD3_slides/AAA304.CD3.location-a/AAA304.CD3.location-a.run1	255	0.7	0.06	0.7	0.06	-9.04122857559	-11.7532203195	1.58716040028	0.132970863281
605.0	3424688.0	302.0	21621.0	3424688.0	4000000.0	7.0	4.0	1.36	1.54	1.57	0.0800000000008	7.91	0.37	0.71	0.0799999999999	8.81	0.32	2.16	1.44	0.420000000001	AAA304.CD3.location-a.X6.Y4.tile.tissue.png	280	1	2000	280	7f199b3a34fcc6d1bad155f9949e91ee	0	0	0	0	0	0	0	0	0	0	0	0	0	/home/dhl_ec/bnelissen/Slides/CD3_manuscript/CD3_slides/AAA304.CD3.location-a/AAA304.CD3.location-a.run1	255	0.7	0.06	0.7	0.06	-9.18231423685	-11.3714456855	1.55917292644	0.1742826875
202.0	1001609.0	124.0	10904.0	1001609.0	4000000.0	3.0	3.0	0.809999999999	1.33	1.55	0.1	8.98	0.56	0.77	0.179999999999	7.31	0.24	2.05	1.47	0.38	AAA304.CD3.location-a.X6.Y5.tile.tissue.png	281	1	2000	281	1eb9322509eb012075793b68ebef32f3	0	0	0	0	0	0	0	0	0	0	0	0	0	/home/dhl_ec/bnelissen/Slides/CD3_manuscript/CD3_slides/AAA304.CD3.location-a/AAA304.CD3.location-a.run1	255	0.7	0.06	0.7	0.06	-8.76404399984	-10.9340745181	1.36915154966	0.727381660156
0.0	19581.0	0.0	1651.0	19581.0	4000000.0	0.0	2.0	0.78	1.24	1.13	0.0599999999995	7.23	0.39	0.860000000001	0.229999999999	6.53	0.139999999999	2.1	1.53	0.36	AAA304.CD3.location-a.X6.Y8.tile.tissue.png	282	1	2000	282	c7588bbed9d69c65db42442c6952a1e0	0	0	0	0	0	0	0	0	0	0	0	0	0	/home/dhl_ec/bnelissen/Slides/CD3_manuscript/CD3_slides/AAA304.CD3.location-a/AAA304.CD3.location-a.run1	255	0.7	0.06	0.7	0.06	-9.29829182289	-12.1093234316	4.18290815131	1.35256557458
5930.0	3520117.0	1868.0	8300.0	3520117.0	4000000.0	45.0	1.0	1.12	1.32	1.14	0.0699999999997	8.65	0.62	1.16	0.0999999999995	10.48	0.33	2.1	1.44	0.38	AAA304.CD3.location-a.X6.Y9.tile.tissue.png	283	1	2000	283	4dc384745209dea6cbd66bc456555a6c	0	0	0	0	0	0	0	0	0	0	0	0	0	/home/dhl_ec/bnelissen/Slides/CD3_manuscript/CD3_slides/AAA304.CD3.location-a/AAA304.CD3.location-a.run1	255	0.7	0.06	0.7	0.06	-8.06815645683	-11.278191557	0.885578670046	0.247088679688
15047.0	1123244.0	7765.0	5907.0	1123244.0	4000000.0	208.0	2.0	0.97	1.78	1.88	0.0799999999999	9.9	0.39	0.79	0.18	7.39	0.24	2.0	1.45	0.36	AAA304.CD3.location-a.X7.Y1.tile.tissue.png	284	1	2000	284	8148b2ba22c4afdea9778d48c6c49581	0	0	0	0	0	0	0	0	0	0	0	0	0	/home/dhl_ec/bnelissen/Slides/CD3_manuscript/CD3_slides/AAA304.CD3.location-a/AAA304.CD3.location-a.run1	255	0.7	0.06	0.7	0.06	-8.36815797056	-10.8361115831	0.890197524925	0.598816884766
90.0	3361695.0	39.0	14790.0	3361695.0	4000000.0	1.0	3.0	1.22	1.89	1.65	0.0600000000004	8.67	0.429999999999	0.74	0.0900000000001	9.34	0.35	2.81	2.21	0.589999999999	AAA304.CD3.location-a.X7.Y10.tile.tissue.png	285	1	2000	285	fe3036817bc1a9b2a9b837b8e1916ac1	0	0	0	0	0	0	0	0	0	0	0	0	0	/home/dhl_ec/bnelissen/Slides/CD3_manuscript/CD3_slides/AAA304.CD3.location-a/AAA304.CD3.location-a.run1	255	0.7	0.06	0.7	0.06	-8.55325974957	-11.2975194787	1.66660482707	0.214427488281
0.0	3895347.0	0.0	11664.0	3895347.0	4000000.0	0.0	1.0	1.09	1.75	1.36	0.0600000000004	8.91	0.36	0.7	0.0599999999995	8.83	0.320000000001	2.22	1.53	0.44	AAA304.CD3.location-a.X7.Y11.tile.tissue.png	286	1	2000	286	de6f7ecce230c9b56933c68e10dc3f30	0	0	0	0	0	0	0	0	0	0	0	0	0	/home/dhl_ec/bnelissen/Slides/CD3_manuscript/CD3_slides/AAA304.CD3.location-a/AAA304.CD3.location-a.run1	255	0.7	0.06	0.7	0.06	-7.94270878398	-11.477199596	1.39276116396	0.0677457773437
108.0	3901136.0	60.0	11477.0	3901136.0	4000000.0	2.0	2.0	1.15	1.24	1.13	0.0500000000002	6.44	0.37	0.77	0.0600000000004	9.84	0.35	2.14	1.48	0.56	AAA304.CD3.location-a.X7.Y12.tile.tissue.png	287	1	2000	287	5b81a72ea8d75b13862afbe50a6cd086	0	0	0	0	0	0	0	0	0	0	0	0	0	/home/dhl_ec/bnelissen/Slides/CD3_manuscript/CD3_slides/AAA304.CD3.location-a/AAA304.CD3.location-a.run1	255	0.7	0.06	0.7	0.06	-8.98907580344	-12.0187250923	1.64054678527	0.16284015625
657.0	3954125.0	387.0	10876.0	3954125.0	4000000.0	11.0	1.0	1.51	2.52	1.47	0.0599999999995	7.88	0.62	1.01	0.0600000000004	10.06	0.38	3.18	2.2	0.62	AAA304.CD3.location-a.X7.Y13.tile.tissue.png	288	1	2000	288	24f3492ff91220aee4af5e2955102ebd	0	0	0	0	0	0	0	0	0	0	0	0	0	/home/dhl_ec/bnelissen/Slides/CD3_manuscript/CD3_slides/AAA304.CD3.location-a/AAA304.CD3.location-a.run1	255	0.7	0.06	0.7	0.06	-8.98103779483	-12.5945139762	1.85805394578	0.0935411225586
848.0	3958663.0	463.0	9302.0	3958663.0	4000000.0	14.0	1.0	0.889999999999	1.41	1.16	0.0500000000002	6.26	0.360000000001	0.700000000001	0.0600000000004	9.19	0.339999999999	2.09	1.44	0.43	AAA304.CD3.location-a.X7.Y14.tile.tissue.png	289	1	2000	289	c69c769d5d7cdebed8e39ca1ca0f251b	0	0	0	0	0	0	0	0	0	0	0	0	0	/home/dhl_ec/bnelissen/Slides/CD3_manuscript/CD3_slides/AAA304.CD3.location-a/AAA304.CD3.location-a.run1	255	0.7	0.06	0.7	0.06	-9.24328206613	-11.4229667995	2.36950928295	0.0778462207031
1697.0	2501130.0	923.0	10618.0	2501130.0	4000000.0	27.0	1.0	1.34	1.91	1.64	0.0599999999995	6.96	0.360000000001	0.73	0.12	8.25	0.3	2.11	1.45	0.41	AAA304.CD3.location-a.X7.Y15.tile.tissue.png	290	1	2000	290	dba4aa38e10c3449af211aa51cb52a57	0	0	0	0	0	0	0	0	0	0	0	0	0	/home/dhl_ec/bnelissen/Slides/CD3_manuscript/CD3_slides/AAA304.CD3.location-a/AAA304.CD3.location-a.run1	255	0.7	0.06	0.7	0.06	-8.87116207129	-11.0229539963	1.87402347912	0.41555715625
1899.0	271802.0	989.0	2862.0	271802.0	3736000.0	25.0	1.0	1.23	1.1	1.09	0.0499999999993	7.31	0.36	0.83	0.190000000001	6.86	0.22	2.33	1.84	0.47	AAA304.CD3.location-a.X7.Y16.tile.tissue.png	291	1	2000	291	af95340394d633ae4525074dcd970d15	0	0	0	0	0	0	0	0	0	0	0	0	0	/home/dhl_ec/bnelissen/Slides/CD3_manuscript/CD3_slides/AAA304.CD3.location-a/AAA304.CD3.location-a.run1	255	0.7	0.06	0.7	0.06	-8.43452680005	-11.0591157033	1.30399388959	0.313892514345
3651.0	3999951.0	1980.0	8006.0	3999951.0	4000000.0	58.0	1.0	1.27	1.61	1.41	0.0599999999995	7.96	0.38	0.72	0.0500000000002	9.46	0.36	2.17	1.48	0.55	AAA304.CD3.location-a.X7.Y2.tile.tissue.png	292	1	2000	292	bf4a0805cea7273195de198a77d0e0a1	0	0	0	0	0	0	0	0	0	0	0	0	0	/home/dhl_ec/bnelissen/Slides/CD3_manuscript/CD3_slides/AAA304.CD3.location-a/AAA304.CD3.location-a.run1	255	0.7	0.06	0.7	0.06	-8.41602736222	-11.7486541923	1.21155087871	0.0697381459503
454.0	3780536.0	251.0	8402.0	3780536.0	4000000.0	7.0	1.0	1.04	1.22	1.18	0.0499999999993	8.29	0.38	0.76	0.0700000000006	9.86	0.36	2.25	1.77	0.530000000001	AAA304.CD3.location-a.X7.Y3.tile.tissue.png	293	1	2000	293	d24414eb19e41fa30ef6343614779cb3	0	0	0	0	0	0	0	0	0	0	0	0	0	/home/dhl_ec/bnelissen/Slides/CD3_manuscript/CD3_slides/AAA304.CD3.location-a/AAA304.CD3.location-a.run1	255	0.7	0.06	0.7	0.06	-9.20785684126	-11.8958307527	2.43529646153	0.109013357422
624.0	2409151.0	345.0	26331.0	2409151.0	4000000.0	8.0	11.0	1.03	1.39	1.15	0.0500000000002	7.26	0.39	0.759999999999	0.12	8.81	0.35	2.28	1.53	0.429999999999	AAA304.CD3.location-a.X7.Y4.tile.tissue.png	294	1	2000	294	157e7ceb8129e94bd6da1ad92b56eecd	0	0	0	0	0	0	0	0	0	0	0	0	0	/home/dhl_ec/bnelissen/Slides/CD3_manuscript/CD3_slides/AAA304.CD3.location-a/AAA304.CD3.location-a.run1	255	0.7	0.06	0.7	0.06	-9.21337027405	-11.3220037346	2.73424033102	0.325493796875
0.0	448083.0	0.0	3576.0	448083.0	4000000.0	0.0	2.0	1.59	1.28	1.13	0.0500000000002	6.72	0.36	0.78	0.2	6.59	0.150000000001	2.12	1.48	0.37	AAA304.CD3.location-a.X7.Y5.tile.tissue.png	295	1	2000	295	b3246d05b72f6dad2597b81c35474bf9	0	0	0	0	0	0	0	0	0	0	0	0	0	/home/dhl_ec/bnelissen/Slides/CD3_manuscript/CD3_slides/AAA304.CD3.location-a/AAA304.CD3.location-a.run1	255	0.7	0.06	0.7	0.06	-8.40657138152	-11.483822276	2.87446534555	1.84469521875
0.0	64917.0	0.0	3273.0	64917.0	4000000.0	0.0	2.0	1.15	2.77	1.15	0.0600000000004	6.94	0.48	0.86	0.23	6.86	0.21	3.06	2.36	0.54	AAA304.CD3.location-a.X7.Y8.tile.tissue.png	296	1	2000	296	e1a0a508a0847bb5b26ccb826356bff3	0	0	0	0	0	0	0	0	0	0	0	0	0	/home/dhl_ec/bnelissen/Slides/CD3_manuscript/CD3_slides/AAA304.CD3.location-a/AAA304.CD3.location-a.run1	255	0.7	0.06	0.7	0.06	0.0	-11.6625435944	3.76760420999	1.55236921802
77.0	3894904.0	36.0	8674.0	3894904.0	4000000.0	1.0	1.0	1.36	1.28	1.19	0.0500000000002	10.25	0.38	0.75	0.0600000000004	9.32	0.349999999999	2.09	1.49	0.409999999999	AAA304.CD3.location-a.X7.Y9.tile.tissue.png	297	1	2000	297	8ed6469c45bd387cd8ef9d8d9e20d88b	0	0	0	0	0	0	0	0	0	0	0	0	0	/home/dhl_ec/bnelissen/Slides/CD3_manuscript/CD3_slides/AAA304.CD3.location-a/AAA304.CD3.location-a.run1	255	0.7	0.06	0.7	0.06	-8.47438117989	-11.1591423678	1.53232009216	0.145557746094
0.0	15586.0	0.0	686.0	15586.0	4000000.0	0.0	1.0	1.39	1.42	1.92	0.0999999999995	7.62	0.37	0.839999999999	0.23	6.45	0.14	2.09	1.52	0.389999999999	AAA304.CD3.location-a.X8.Y1.tile.tissue.png	298	1	2000	298	4cea5a52f34a2efb019a79dd6ead2312	0	0	0	0	0	0	0	0	0	0	0	0	0	/home/dhl_ec/bnelissen/Slides/CD3_manuscript/CD3_slides/AAA304.CD3.location-a/AAA304.CD3.location-a.run1	255	0.7	0.06	0.7	0.06	-8.47765437148	-11.7459345417	2.54570847409	1.61801097595
51.0	3896887.0	28.0	11118.0	3896887.0	4000000.0	1.0	1.0	0.93	1.41	1.16	0.0500000000002	7.44	0.38	0.8	0.0600000000004	9.15	0.34	2.07	1.43	0.48	AAA304.CD3.location-a.X8.Y10.tile.tissue.png	299	1	2000	299	d8056bc03f647035d0c8467e7212ff85	0	0	0	0	0	0	0	0	0	0	0	0	0	/home/dhl_ec/bnelissen/Slides/CD3_manuscript/CD3_slides/AAA304.CD3.location-a/AAA304.CD3.location-a.run1	255	0.7	0.06	0.7	0.06	-8.83287178406	-11.4670547155	2.18918978732	0.129150890625
106.0	3997555.0	60.0	8304.0	3997555.0	4000000.0	2.0	1.0	1.3	1.55	1.14	0.0500000000002	7.1	0.46	0.92	0.0900000000001	13.42	0.54	2.59	1.87	0.570000000001	AAA304.CD3.location-a.X8.Y11.tile.tissue.png	300	1	2000	300	77572954c83a4daec3b0f48f78add3c8	0	0	0	0	0	0	0	0	0	0	0	0	0	/home/dhl_ec/bnelissen/Slides/CD3_manuscript/CD3_slides/AAA304.CD3.location-a/AAA304.CD3.location-a.run1	255	0.7	0.06	0.7	0.06	-8.79509262605	-11.714688223	2.12118868944	0.0796213015137
104.0	3923227.0	61.0	10511.0	3923227.0	4000000.0	2.0	1.0	1.15	1.2	1.15	0.0500000000002	6.71	0.379999999999	0.75	0.0700000000006	9.69	0.37	2.19	1.47	0.450000000001	AAA304.CD3.location-a.X8.Y12.tile.tissue.png	301	1	2000	301	5857cb1d2a60c79ce41f775412193a1e	0	0	0	0	0	0	0	0	0	0	0	0	0	/home/dhl_ec/bnelissen/Slides/CD3_manuscript/CD3_slides/AAA304.CD3.location-a/AAA304.CD3.location-a.run1	255	0.7	0.06	0.7	0.06	-8.7747489374	-11.9504756265	1.56606346289	0.108488560547
663.0	3999053.0	381.0	8146.0	3999053.0	4000000.0	12.0	1.0	2.12	2.66	1.14	0.0600000000004	6.65	0.54	0.750000000001	0.0599999999995	9.84	0.37	2.2	1.54	0.630000000001	AAA304.CD3.location-a.X8.Y13.tile.tissue.png	302	1	2000	302	d2eb1cce57a40f9a734d0fcca8501c71	0	0	0	0	0	0	0	0	0	0	0	0	0	/home/dhl_ec/bnelissen/Slides/CD3_manuscript/CD3_slides/AAA304.CD3.location-a/AAA304.CD3.location-a.run1	255	0.7	0.06	0.7	0.06	-9.17661898059	-12.0226924705	1.85590245614	0.0559734777031
229.0	4000000.0	129.0	7996.0	4000000.0	4000000.0	4.0	1.0	1.1	1.68	1.13	0.0599999999995	7.59	0.52	0.830000000001	0.0500000000002	9.38	0.349999999999	2.09	1.45	0.440000000001	AAA304.CD3.location-a.X8.Y14.tile.tissue.png	303	1	2000	303	a76b22010c5b5f1131c1d4db79bae3a1	0	0	0	0	0	0	0	0	0	0	0	0	0	/home/dhl_ec/bnelissen/Slides/CD3_manuscript/CD3_slides/AAA304.CD3.location-a/AAA304.CD3.location-a.run1	255	0.7	0.06	0.7	0.06	-9.03244974364	-11.9199716658	1.82033113408	0.0340069633932
2992.0	3999931.0	1597.0	8016.0	3999931.0	4000000.0	44.0	1.0	1.2	1.42	1.74	0.0799999999999	7.62	0.37	0.74	0.0599999999995	9.99	0.370000000001	2.2	1.62	0.52	AAA304.CD3.location-a.X8.Y15.tile.tissue.png	304	1	2000	304	c88c85b6fc99b934112cd83ac70b1a14	0	0	0	0	0	0	0	0	0	0	0	0	0	/home/dhl_ec/bnelissen/Slides/CD3_manuscript/CD3_slides/AAA304.CD3.location-a/AAA304.CD3.location-a.run1	255	0.7	0.06	0.7	0.06	-8.92949892953	-11.9657303705	1.44829469746	0.0547183394165
1992.0	367142.0	1033.0	5078.0	367142.0	3736000.0	30.0	1.0	1.07	1.73	1.09	0.0600000000004	6.67	0.36	0.799999999999	0.19	6.73	0.22	2.32	1.68	0.44	AAA304.CD3.location-a.X8.Y16.tile.tissue.png	305	1	2000	305	44949faecab845f57b918eb2bdeb0f44	0	0	0	0	0	0	0	0	0	0	0	0	0	/home/dhl_ec/bnelissen/Slides/CD3_manuscript/CD3_slides/AAA304.CD3.location-a/AAA304.CD3.location-a.run1	255	0.7	0.06	0.7	0.06	-8.70450706815	-11.5365254051	1.50965574052	0.886219682649
3611.0	3673797.0	1836.0	8334.0	3673797.0	4000000.0	49.0	1.0	1.22	1.61	1.49	0.0799999999999	8.04	0.379999999999	0.749999999999	0.0699999999997	9.1	0.34	2.11	1.47	0.41	AAA304.CD3.location-a.X8.Y2.tile.tissue.png	306	1	2000	306	429957e2d4d03919c8b4fc62e905afce	0	0	0	0	0	0	0	0	0	0	0	0	0	/home/dhl_ec/bnelissen/Slides/CD3_manuscript/CD3_slides/AAA304.CD3.location-a/AAA304.CD3.location-a.run1	255	0.7	0.06	0.7	0.06	-8.65654220952	-10.8254703768	1.56158317631	0.110152214844
812.0	3999636.0	465.0	8082.0	3999636.0	4000000.0	13.0	1.0	1.19	1.12	1.16	0.0500000000002	6.74	0.38	0.78	0.0699999999997	9.5	0.35	2.11	1.48	0.429999999999	AAA304.CD3.location-a.X8.Y3.tile.tissue.png	307	1	2000	307	1907a0085aacb7ec91b41bad63b83b07	0	0	0	0	0	0	0	0	0	0	0	0	0	/home/dhl_ec/bnelissen/Slides/CD3_manuscript/CD3_slides/AAA304.CD3.location-a/AAA304.CD3.location-a.run1	255	0.7	0.06	0.7	0.06	-9.33752883313	-11.690220909	2.66677338884	0.0842379354858
387.0	3237705.0	221.0	15663.0	3237705.0	4000000.0	7.0	1.0	0.860000000001	1.48	1.48	0.0499999999993	6.91	0.389999999999	0.720000000001	0.0900000000001	8.98	0.469999999999	2.27	1.53	0.469999999999	AAA304.CD3.location-a.X8.Y4.tile.tissue.png	308	1	2000	308	50c9568a73ca394bd72b01bee2a5f59d	0	0	0	0	0	0	0	0	0	0	0	0	0	/home/dhl_ec/bnelissen/Slides/CD3_manuscript/CD3_slides/AAA304.CD3.location-a/AAA304.CD3.location-a.run1	255	0.7	0.06	0.7	0.06	-9.24687807947	-11.797881002	2.46281955163	0.229974242188
0.0	38012.0	0.0	1305.0	38012.0	4000000.0	0.0	2.0	1.01	1.47	1.17	0.0599999999995	7.91	0.58	1.25	0.26	8.2	0.190000000001	3.14	2.28	0.640000000001	AAA304.CD3.location-a.X8.Y5.tile.tissue.png	309	1	2000	309	48f1cea10982957a10e3d7dc7ccb9888	0	0	0	0	0	0	0	0	0	0	0	0	0	/home/dhl_ec/bnelissen/Slides/CD3_manuscript/CD3_slides/AAA304.CD3.location-a/AAA304.CD3.location-a.run1	255	0.7	0.06	0.7	0.06	-7.78683034228	-11.5993719518	1.89974602327	1.80073965991
0.0	0.0	0.0	0.0	0.0	4000000.0	0.0	0.0	0.85	1.03	1.32	0.0599999999995	5.88	0.309999999999	0.92	0.23	4.61	0.119999999999	2.12	2.46	0.610000000001	AAA304.CD3.location-a.X8.Y6.tile.tissue.png	310	1	2000	310	bd6e752b55840ba24d1ac8c425ec8d6e	0	0	0	0	0	0	0	0	0	0	0	0	0	/home/dhl_ec/bnelissen/Slides/CD3_manuscript/CD3_slides/AAA304.CD3.location-a/AAA304.CD3.location-a.run1	255	1.0	0.06	1.0	0.06	0.0	0.0	0.0	2.004687125
0.0	0.0	0.0	0.0	0.0	4000000.0	0.0	0.0	1.1	1.24	1.15	0.0599999999995	6.43	0.299999999999	0.879999999999	0.219999999999	4.67	0.119999999999	1.98	1.52	0.450000000001	AAA304.CD3.location-a.X8.Y8.tile.tissue.png	311	1	2000	311	5d1d08fc1ee5517258165c44200ae544	0	0	0	0	0	0	0	0	0	0	0	0	0	/home/dhl_ec/bnelissen/Slides/CD3_manuscript/CD3_slides/AAA304.CD3.location-a/AAA304.CD3.location-a.run1	255	1.0	0.06	1.0	0.06	0.0	-9.79857238544	0.0	2.91545826927
121.0	3434519.0	47.0	8021.0	3434519.0	4000000.0	1.0	1.0	0.98	1.71	1.16	0.0600000000013	7.14	0.390000000001	0.76	0.0899999999983	10.55	0.57	2.64	2.17	0.65	AAA304.CD3.location-a.X8.Y9.tile.tissue.png	312	1	2000	312	703cd3bac5176817cb5b379e247cb364	0	0	0	0	0	0	0	0	0	0	0	0	0	/home/dhl_ec/bnelissen/Slides/CD3_manuscript/CD3_slides/AAA304.CD3.location-a/AAA304.CD3.location-a.run1	255	0.7	0.06	0.7	0.06	-8.78546383964	-11.4610823739	2.43521086275	0.470161390625
0.0	1725.0	0.0	184.0	1725.0	4000000.0	0.0	1.0	1.1	1.51	1.13	0.0599999999995	6.94	0.379999999999	0.84	0.210000000001	5.57	0.199999999999	2.14	1.56	0.360000000001	AAA304.CD3.location-a.X9.Y1.tile.tissue.png	313	1	2000	313	915d42ec1a4dd362d4e8297876d47101	0	0	0	0	0	0	0	0	0	0	0	0	0	/home/dhl_ec/bnelissen/Slides/CD3_manuscript/CD3_slides/AAA304.CD3.location-a/AAA304.CD3.location-a.run1	255	0.7	0.06	0.7	0.06	0.0	-12.4608516064	8.18204653533	1.55188155795
51.0	3958523.0	28.0	10128.0	3958523.0	4000000.0	1.0	1.0	1.23	1.3	1.15	0.0500000000011	6.42	0.370000000001	0.719999999999	0.0600000000013	9.33	0.34	2.11	1.45	0.530000000001	AAA304.CD3.location-a.X9.Y10.tile.tissue.png	314	1	2000	314	5bb529d278fedac78f463df2e22e548e	0	0	0	0	0	0	0	0	0	0	0	0	0	/home/dhl_ec/bnelissen/Slides/CD3_manuscript/CD3_slides/AAA304.CD3.location-a/AAA304.CD3.location-a.run1	255	0.7	0.06	0.7	0.06	-9.1157733986	-11.3257379413	2.43907983722	0.136989308594
465.0	3991603.0	198.0	9054.0	3991603.0	4000000.0	1.0	1.0	1.25	1.58	1.75	0.0799999999999	7.68	0.42	0.75	0.0600000000013	10.54	0.43	3.1	1.77	0.440000000001	AAA304.CD3.location-a.X9.Y11.tile.tissue.png	315	1	2000	315	9cd82cec56a1a476bbf78d63c9dc0d6e	0	0	0	0	0	0	0	0	0	0	0	0	0	/home/dhl_ec/bnelissen/Slides/CD3_manuscript/CD3_slides/AAA304.CD3.location-a/AAA304.CD3.location-a.run1	255	0.7	0.06	0.7	0.06	-8.3216087859	-10.8426097876	2.46938128465	0.117625721924
108.0	3999148.0	64.0	8172.0	3999148.0	4000000.0	2.0	1.0	1.02	1.37	1.21	0.0599999999995	6.7	0.35	0.700000000001	0.0600000000013	9.15	0.349999999999	2.11	1.45	0.560000000001	AAA304.CD3.location-a.X9.Y12.tile.tissue.png	316	1	2000	316	15febac5205961c40d175492e7b7be6d	0	0	0	0	0	0	0	0	0	0	0	0	0	/home/dhl_ec/bnelissen/Slides/CD3_manuscript/CD3_slides/AAA304.CD3.location-a/AAA304.CD3.location-a.run1	255	0.7	0.06	0.7	0.06	-8.96807604579	-11.7983427604	2.00207739888	0.0780454569092
237.0	3999501.0	137.0	8050.0	3999501.0	4000000.0	4.0	1.0	1.58	2.82	1.28	0.0500000000011	6.65	0.379999999999	0.75	0.0699999999997	9.28	0.339999999998	2.05	1.44	0.720000000001	AAA304.CD3.location-a.X9.Y13.tile.tissue.png	317	1	2000	317	760ad6590606b21b1ca1c18e7b430d88	0	0	0	0	0	0	0	0	0	0	0	0	0	/home/dhl_ec/bnelissen/Slides/CD3_manuscript/CD3_slides/AAA304.CD3.location-a/AAA304.CD3.location-a.run1	255	0.7	0.06	0.7	0.06	-8.88278090125	-11.7829307657	1.54862081237	0.0415500814667
51.0	4000000.0	28.0	7996.0	4000000.0	4000000.0	1.0	1.0	1.08	2.09	1.63	0.0599999999995	6.54	0.299999999999	0.719999999999	0.0500000000011	9.62	0.369999999999	2.2	1.54	0.499999999998	AAA304.CD3.location-a.X9.Y14.tile.tissue.png	318	1	2000	318	1a36664475d38e8848da0f605a8de59f	0	0	0	0	0	0	0	0	0	0	0	0	0	/home/dhl_ec/bnelissen/Slides/CD3_manuscript/CD3_slides/AAA304.CD3.location-a/AAA304.CD3.location-a.run1	255	0.7	0.06	0.7	0.06	-8.4168426121	-10.2707220736	1.17127495246	0.025203567314
847.0	3727728.0	482.0	8568.0	3727728.0	4000000.0	13.0	2.0	0.99	1.28	1.17	0.0500000000011	7.12	0.389999999999	0.719999999999	0.0699999999997	8.96	0.34	2.08	1.42	0.41	AAA304.CD3.location-a.X9.Y15.tile.tissue.png	319	1	2000	319	9ae4315a89edda655294c68c6afb42bd	0	0	0	0	0	0	0	0	0	0	0	0	0	/home/dhl_ec/bnelissen/Slides/CD3_manuscript/CD3_slides/AAA304.CD3.location-a/AAA304.CD3.location-a.run1	255	0.7	0.06	0.7	0.06	-8.68210545372	-11.1528054419	1.20943892081	0.138543660156
0.0	17566.0	0.0	1213.0	17566.0	3736000.0	0.0	1.0	1.1	1.32	1.66	0.0699999999997	6.77	0.349999999999	0.790000000001	0.199999999999	5.59	0.119999999999	1.86	1.36	0.339999999998	AAA304.CD3.location-a.X9.Y16.tile.tissue.png	320	1	2000	320	9683246362ed91c5377e908778aaa7ff	0	0	0	0	0	0	0	0	0	0	0	0	0	/home/dhl_ec/bnelissen/Slides/CD3_manuscript/CD3_slides/AAA304.CD3.location-a/AAA304.CD3.location-a.run1	255	0.7	0.06	0.7	0.06	-9.14196367222	-12.1879663935	3.492597827	1.19677322185
3570.0	3039488.0	1750.0	7795.0	3039488.0	4000000.0	48.0	1.0	1.03	1.22	1.17	0.0500000000011	7.14	0.43	0.77	0.1	8.82	0.32	2.08	1.5	0.609999999999	AAA304.CD3.location-a.X9.Y2.tile.tissue.png	321	1	2000	321	b180de69d07f608add0bb76e5183b2f8	0	0	0	0	0	0	0	0	0	0	0	0	0	/home/dhl_ec/bnelissen/Slides/CD3_manuscript/CD3_slides/AAA304.CD3.location-a/AAA304.CD3.location-a.run1	255	0.7	0.06	0.7	0.06	-8.92385122416	-10.8674865152	1.4692586159	0.209441714844
583.0	3998688.0	309.0	8116.0	3998688.0	4000000.0	9.0	1.0	0.890000000001	1.24	1.08	0.0499999999993	6.29	0.359999999999	0.75	0.0599999999995	9.95	0.370000000001	2.17	1.48	0.43	AAA304.CD3.location-a.X9.Y3.tile.tissue.png	322	1	2000	322	2277c2337ad254370fd88ab539ba69af	0	0	0	0	0	0	0	0	0	0	0	0	0	/home/dhl_ec/bnelissen/Slides/CD3_manuscript/CD3_slides/AAA304.CD3.location-a/AAA304.CD3.location-a.run1	255	0.7	0.06	0.7	0.06	-9.28742327971	-11.8186540054	1.76553737875	0.0708839994507
20539.0	3995612.0	6322.0	8108.0	3995612.0	4000000.0	113.0	1.0	0.980000000001	1.38	1.17	0.0500000000011	7.71	0.549999999999	0.959999999999	0.0600000000013	10.42	0.380000000001	2.23	1.56	0.610000000001	AAA304.CD3.location-a.X9.Y4.tile.tissue.png	323	1	2000	323	ad751e77feaccd1bf9b6901677444473	0	0	0	0	0	0	0	0	0	0	0	0	0	/home/dhl_ec/bnelissen/Slides/CD3_manuscript/CD3_slides/AAA304.CD3.location-a/AAA304.CD3.location-a.run1	255	0.7	0.0630238490933	0.7	0.0630238490933	-9.35337202605	-12.3373664536	1.94498671106	0.449161446533
8022.0	3343162.0	2900.0	12282.0	3343162.0	4000000.0	60.0	4.0	1.22	1.83	1.16	0.0499999999993	7.4	0.380000000001	0.77	0.0900000000001	9.24	0.33	2.14	1.44	0.42	AAA304.CD3.location-a.X9.Y5.tile.tissue.png	324	1	2000	324	f0fd35cb0a6d5a748ec0a17f2256794b	0	0	0	0	0	0	0	0	0	0	0	0	0	/home/dhl_ec/bnelissen/Slides/CD3_manuscript/CD3_slides/AAA304.CD3.location-a/AAA304.CD3.location-a.run1	255	0.7	0.0641985273665	0.7	0.0641985273665	-8.69164576967	-11.6581778313	1.95016501144	0.35336971875
552.0	803026.0	200.0	6582.0	803026.0	4000000.0	4.0	2.0	0.83	1.04	1.13	0.0599999999995	7.8	0.639999999999	1.18	0.190000000001	7.01	0.219999999999	2.28	1.43	0.52	AAA304.CD3.location-a.X9.Y6.tile.tissue.png	325	1	2000	325	6305c6be3cf6f4fa66541124cb839d1a	0	0	0	0	0	0	0	0	0	0	0	0	0	/home/dhl_ec/bnelissen/Slides/CD3_manuscript/CD3_slides/AAA304.CD3.location-a/AAA304.CD3.location-a.run1	255	0.7	0.06	0.7	0.06	-9.09412211383	-11.1443782802	2.91275324575	0.828851988281
0.0	395338.0	0.0	4821.0	395338.0	4000000.0	0.0	2.0	1.29	1.08	1.17	0.0600000000013	7.49	0.379999999999	0.9	0.200000000001	6.61	0.15	2.13	1.53	0.369999999999	AAA304.CD3.location-a.X9.Y8.tile.tissue.png	326	1	2000	326	75d00b5a961d736d8c7927ab5b88d30d	0	0	0	0	0	0	0	0	0	0	0	0	0	/home/dhl_ec/bnelissen/Slides/CD3_manuscript/CD3_slides/AAA304.CD3.location-a/AAA304.CD3.location-a.run1	255	0.7	0.06	0.7	0.06	-8.79359019176	-10.7954426562	1.3728214807	0.216581234375
188.0	3786310.0	101.0	8435.0	3786310.0	4000000.0	2.0	1.0	1.12	1.32	1.28	0.0499999999993	6.87	0.369999999999	0.75	0.0699999999997	9.01	0.370000000001	2.11	1.42	0.410000000002	AAA304.CD3.location-a.X9.Y9.tile.tissue.png	327	1	2000	327	aaf100caa5f87560004653023dee1b03	0	0	0	0	0	0	0	0	0	0	0	0	0	/home/dhl_ec/bnelissen/Slides/CD3_manuscript/CD3_slides/AAA304.CD3.location-a/AAA304.CD3.location-a.run1	255	0.7	0.06	0.7	0.06	-8.4945532915	-11.7139468662	2.81042899494	0.400211554688
[truncated: 2 more columns]
