# Supplementary material for: SlideToolkit: An Assistive Toolset for the Histological Quantification of Whole Slide Images
Source: PLoS One. 2014 Nov 5;9(11):e110289. doi: 10.1371/journal.pone.0110289 (PMC4220929; doi:10.1371/journal.pone.0110289)
Supplement: RawData S1 — ICC and BlandAltman plot - measurements and r-script.zip. Measurements of Run1 and Run2, including the code for the calculation of the intraclass correlation coefficient (ICC) and the code for the Bland and Altman plot. (ZIP) [file pone.0110289.s003.zip › cellprofiler.measurements/run1.44a3f546b3d646214560b6ddc9aeb22b.DefaultOUT_Image.csv]

AreaOccupied_AreaOccupied_DAB_Nuclei	AreaOccupied_AreaOccupied_Tissue	AreaOccupied_Perimeter_DAB_Nuclei	AreaOccupied_Perimeter_Tissue	AreaOccupied_TotalArea_DAB_Nuclei	AreaOccupied_TotalArea_Tissue	Count_DAB_Nuclei	Count_Tissue	ExecutionTime_01LoadImages	ExecutionTime_02ColorToGray	ExecutionTime_03Smooth	ExecutionTime_04ImageMath	ExecutionTime_05IdentifyPrimaryObjects	ExecutionTime_06MeasureImageAreaOccupied	ExecutionTime_07UnmixColors	ExecutionTime_08MaskImage	ExecutionTime_09IdentifyPrimaryObjects	ExecutionTime_10MeasureImageAreaOccupied	ExecutionTime_11OverlayOutlines	ExecutionTime_12OverlayOutlines	ExecutionTime_13SaveImages	FileName_Original	Group_Index	Group_Number	Height_Original	ImageNumber	MD5Digest_Original	ModuleError_01LoadImages	ModuleError_02ColorToGray	ModuleError_03Smooth	ModuleError_04ImageMath	ModuleError_05IdentifyPrimaryObjects	ModuleError_06MeasureImageAreaOccupied	ModuleError_07UnmixColors	ModuleError_08MaskImage	ModuleError_09IdentifyPrimaryObjects	ModuleError_10MeasureImageAreaOccupied	ModuleError_11OverlayOutlines	ModuleError_12OverlayOutlines	ModuleError_13SaveImages	PathName_Original	Scaling_Original	Threshold_FinalThreshold_DAB_Nuclei	Threshold_FinalThreshold_Tissue	Threshold_OrigThreshold_DAB_Nuclei	Threshold_OrigThreshold_Tissue	Threshold_SumOfEntropies_DAB_Nuclei	Threshold_SumOfEntropies_Tissue	Threshold_WeightedVariance_DAB_Nuclei	Threshold_WeightedVariance_Tissue
0.0	0.0	0.0	0.0	0.0	4000000.0	0.0	0.0	2.52	1.82	1.38	0.05	7.63	0.33	1.09	0.27	6.76	0.19	3.33	2.64	1.87	AAA189.CD3.X0.Y1.tile.tissue.png	1	1	2000	1	7f7866ddf4a8ac05a2736a5f5acec623	0	0	0	0	0	0	0	0	0	0	0	0	0	/home/dhl_ec/bnelissen/Slides/CD3_manuscript/CD3_slides/AAA189.CD3/AAA189.CD3.run1	255	1.0	0.06	1.0	0.06	0.0	0.0	0.0	4.052089
64.0	809336.0	36.0	9790.0	809336.0	4000000.0	1.0	5.0	1.87	1.64	1.42	0.08	11.52	0.59	1.37	0.28	11.09	0.36	3.27	2.4	1.1	AAA189.CD3.X0.Y2.tile.tissue.png	2	1	2000	2	2fafa337df009b973ba3f08443183055	0	0	0	0	0	0	0	0	0	0	0	0	0	/home/dhl_ec/bnelissen/Slides/CD3_manuscript/CD3_slides/AAA189.CD3/AAA189.CD3.run1	255	0.7	0.06	0.7	0.06	-7.89839291644	-10.667633942	1.65201801574	1.35006115039
59.0	756940.0	33.0	8289.0	756940.0	4000000.0	1.0	2.0	1.27	1.76	1.88	0.09	10.75	0.57	1.23	0.28	9.85	0.35	3.23	2.5	0.8	AAA189.CD3.X0.Y3.tile.tissue.png	3	1	2000	3	9a7343b2c5147db665e05f8ee4ef1239	0	0	0	0	0	0	0	0	0	0	0	0	0	/home/dhl_ec/bnelissen/Slides/CD3_manuscript/CD3_slides/AAA189.CD3/AAA189.CD3.run1	255	0.7	0.06	0.7	0.06	-7.60461106212	-10.9296241253	1.90285003571	1.55218299023
0.0	0.0	0.0	0.0	0.0	4000000.0	0.0	0.0	2.38	3.72	1.18	0.05	6.02	0.29	0.88	0.34	6.79	0.21	3.02	2.31	0.58	AAA189.CD3.X0.Y4.tile.tissue.png	4	1	2000	4	ab0c3bf140e9e278ae65c1cebe15c16c	0	0	0	0	0	0	0	0	0	0	0	0	0	/home/dhl_ec/bnelissen/Slides/CD3_manuscript/CD3_slides/AAA189.CD3/AAA189.CD3.run1	255	1.0	0.06	1.0	0.06	0.0	0.0	0.0	5.2256725
0.0	3540.0	0.0	316.0	3540.0	4000000.0	0.0	1.0	1.65	1.64	1.78	0.08	9.96	0.56	1.32	0.32	7.98	0.22	3.07	2.3	0.67	AAA189.CD3.X1.Y1.tile.tissue.png	5	1	2000	5	66187afb2d8e410d1c103217521ef306	0	0	0	0	0	0	0	0	0	0	0	0	0	/home/dhl_ec/bnelissen/Slides/CD3_manuscript/CD3_slides/AAA189.CD3/AAA189.CD3.run1	255	0.7	0.06	0.7	0.06	0.0	-11.948683118	3.11759660796	6.15822663002
1848.0	2338284.0	762.0	19548.0	2338284.0	4000000.0	17.0	8.0	1.6	2.4	1.17	0.05	6.99	0.59	1.22	0.19	11.74	0.46	3.39	2.3	0.67	AAA189.CD3.X1.Y2.tile.tissue.png	6	1	2000	6	fd91d032dc055071a1b7cb8149b46175	0	0	0	0	0	0	0	0	0	0	0	0	0	/home/dhl_ec/bnelissen/Slides/CD3_manuscript/CD3_slides/AAA189.CD3/AAA189.CD3.run1	255	0.7	0.06	0.7	0.06	-8.37713085485	-11.2217109472	1.49877332509	0.26128653125
34557.0	3316501.0	13862.0	11060.0	3316501.0	4000000.0	254.0	1.0	1.21	1.55	1.79	0.07	10.64	0.62	1.24	0.12	13.37	0.52	3.23	2.32	0.64	AAA189.CD3.X1.Y3.tile.tissue.png	7	1	2000	7	b9280560406ac16a864c603f1852fb77	0	0	0	0	0	0	0	0	0	0	0	0	0	/home/dhl_ec/bnelissen/Slides/CD3_manuscript/CD3_slides/AAA189.CD3/AAA189.CD3.run1	255	0.7	0.06	0.7	0.06	-8.48851026431	-11.8485638839	1.4902668597	0.20620346875
0.0	0.0	0.0	0.0	0.0	4000000.0	0.0	0.0	1.37	1.13	1.16	0.1	6.44	0.32	0.87	0.32	6.42	0.12	2.02	1.53	0.6	AAA189.CD3.X1.Y4.tile.tissue.png	8	1	2000	8	7a0dda1d3192d9995e6c2f4d90980248	0	0	0	0	0	0	0	0	0	0	0	0	0	/home/dhl_ec/bnelissen/Slides/CD3_manuscript/CD3_slides/AAA189.CD3/AAA189.CD3.run1	255	1.0	0.06	1.0	0.06	0.0	0.0	0.0	9.196086
89566.0	1258407.0	31449.0	8508.0	1258407.0	4000000.0	627.0	3.0	1.23	1.44	1.12	0.05	8.1	0.49	0.95	0.17	10.32	0.33	2.51	1.56	0.61	AAA189.CD3.X10.Y10.tile.tissue.png	9	1	2000	9	661ea88e4798cbf5910a1fa60a35401a	0	0	0	0	0	0	0	0	0	0	0	0	0	/home/dhl_ec/bnelissen/Slides/CD3_manuscript/CD3_slides/AAA189.CD3/AAA189.CD3.run1	255	0.7	0.06	0.7	0.06	-8.66007220677	-11.9696716025	1.50591863513	0.171717261719
0.0	0.0	0.0	0.0	0.0	4000000.0	0.0	0.0	1.49	2.04	1.79	0.09	9.85	0.47	1.23	0.32	7.34	0.26	3.51	2.71	0.63	AAA189.CD3.X10.Y11.tile.tissue.png	10	1	2000	10	41f964c291f5991e061944de9a78404c	0	0	0	0	0	0	0	0	0	0	0	0	0	/home/dhl_ec/bnelissen/Slides/CD3_manuscript/CD3_slides/AAA189.CD3/AAA189.CD3.run1	255	1.0	0.06	1.0	0.06	0.0	-9.65394220437	0.0	4.39473054172
0.0	0.0	0.0	0.0	0.0	4000000.0	0.0	0.0	1.23	1.43	1.78	0.08	8.48	0.48	1.36	0.33	6.58	0.21	3.13	2.54	0.56	AAA189.CD3.X10.Y12.tile.tissue.png	11	1	2000	11	b1d17881eb34ac0ff274ff289c5c9cbf	0	0	0	0	0	0	0	0	0	0	0	0	0	/home/dhl_ec/bnelissen/Slides/CD3_manuscript/CD3_slides/AAA189.CD3/AAA189.CD3.run1	255	1.0	0.06	1.0	0.06	0.0	0.0	0.0	11.531745
42469.0	270466.0	15359.0	5633.0	270466.0	4000000.0	287.0	5.0	1.27	1.85	1.62	0.08	6.82	0.58	1.26	0.32	9.96	0.34	3.14	2.27	0.58	AAA189.CD3.X10.Y3.tile.tissue.png	12	1	2000	12	57f318ceb84d750063badfcdcfb8dee7	0	0	0	0	0	0	0	0	0	0	0	0	0	/home/dhl_ec/bnelissen/Slides/CD3_manuscript/CD3_slides/AAA189.CD3/AAA189.CD3.run1	255	0.7	0.06	0.7	0.06	-8.63289353448	-11.6836121819	3.74903674371	1.62280965625
108889.0	3731822.0	40183.0	12776.0	3731822.0	4000000.0	742.0	3.0	1.25	1.91	1.82	0.0700000000001	11.04	0.57	1.2	0.1	14.18	0.57	3.26	2.27	0.67	AAA189.CD3.X10.Y4.tile.tissue.png	13	1	2000	13	9e9b5f344fe349872656191e8ed866b7	0	0	0	0	0	0	0	0	0	0	0	0	0	/home/dhl_ec/bnelissen/Slides/CD3_manuscript/CD3_slides/AAA189.CD3/AAA189.CD3.run1	255	0.7	0.06	0.7	0.06	-7.83763761176	-12.0413626593	1.13281356056	0.185954644531
158091.0	2710154.0	60151.0	27689.0	2710154.0	4000000.0	1148.0	8.0	3.23	1.73	1.77	0.07	10.12	0.57	1.2	0.15	14.8	0.52	3.37	2.38	0.67	AAA189.CD3.X10.Y5.tile.tissue.png	14	1	2000	14	d3e82d2b0553cb7f44ffe77e29db01ed	0	0	0	0	0	0	0	0	0	0	0	0	0	/home/dhl_ec/bnelissen/Slides/CD3_manuscript/CD3_slides/AAA189.CD3/AAA189.CD3.run1	255	0.7	0.06	0.7	0.06	-8.6391689673	-12.3480157906	1.85303276129	0.334819251953
61151.0	3829444.0	25979.0	8644.0	3829444.0	4000000.0	519.0	2.0	1.38	1.53	1.78	0.07	10.62	0.58	1.2	0.08	14.45	0.57	3.29	2.29	0.65	AAA189.CD3.X10.Y6.tile.tissue.png	15	1	2000	15	b50f0cd22f23f6e11c0dec9deb9f2277	0	0	0	0	0	0	0	0	0	0	0	0	0	/home/dhl_ec/bnelissen/Slides/CD3_manuscript/CD3_slides/AAA189.CD3/AAA189.CD3.run1	255	0.7	0.0835938883295	0.7	0.0835938883295	-8.19076084462	-11.7559567618	0.720283227108	0.0885149016113
122965.0	3999888.0	49749.0	8022.0	3999888.0	4000000.0	925.0	1.0	1.35	2.9	1.76	0.08	9.47	0.55	1.19	0.09	15.45	0.6	3.26	2.28	0.66	AAA189.CD3.X10.Y7.tile.tissue.png	16	1	2000	16	769951d8d0ab5623c6f9608fbd677c20	0	0	0	0	0	0	0	0	0	0	0	0	0	/home/dhl_ec/bnelissen/Slides/CD3_manuscript/CD3_slides/AAA189.CD3/AAA189.CD3.run1	255	0.7	0.0962877175744	0.7	0.0962877175744	-8.50585060557	-11.5390568825	0.656352103231	0.0730343441772
93689.0	3936888.0	37967.0	9008.0	3936888.0	4000000.0	728.0	1.0	3.01	1.86	1.77	0.0700000000001	10.45	0.61	1.35	0.09	15.75	0.59	3.36	2.43	0.84	AAA189.CD3.X10.Y8.tile.tissue.png	17	1	2000	17	d354e9f008994346ce9b9c98fa202020	0	0	0	0	0	0	0	0	0	0	0	0	0	/home/dhl_ec/bnelissen/Slides/CD3_manuscript/CD3_slides/AAA189.CD3/AAA189.CD3.run1	255	0.7	0.0867877393052	0.7	0.0867877393052	-8.59231812268	-11.9957207756	1.16451048264	0.0944119680176
263462.0	3270338.0	94298.0	10623.0	3270338.0	4000000.0	1789.0	3.0	1.3	1.75	1.78	0.0700000000001	11.62	0.57	1.25	0.14	16.93	0.58	3.36	2.34	1.04	AAA189.CD3.X10.Y9.tile.tissue.png	18	1	2000	18	69dbe5db2d1ab708c66338efaeced016	0	0	0	0	0	0	0	0	0	0	0	0	0	/home/dhl_ec/bnelissen/Slides/CD3_manuscript/CD3_slides/AAA189.CD3/AAA189.CD3.run1	255	0.7	0.0728845504106	0.7	0.0728845504106	-8.67146161099	-12.0682986331	1.43838000628	0.232937109375
228013.0	3794803.0	81743.0	10704.0	3794803.0	4000000.0	1565.0	3.0	3.43	3.59	1.77	0.0700000000001	8.0	0.37	0.75	0.0700000000001	15.41	0.61	3.31	2.29	0.91	AAA189.CD3.X11.Y10.tile.tissue.png	19	1	2000	19	d47723e0a8c80b4a4b63f5d41e398d77	0	0	0	0	0	0	0	0	0	0	0	0	0	/home/dhl_ec/bnelissen/Slides/CD3_manuscript/CD3_slides/AAA189.CD3/AAA189.CD3.run1	255	0.7	0.0873870951294	0.7	0.0873870951294	-8.25274080114	-12.2016270829	0.723312639321	0.138883634766
18120.0	396131.0	6566.0	4756.0	396131.0	4000000.0	125.0	1.0	3.65	2.24	1.78	0.0699999999999	10.97	0.57	1.18	0.29	9.89	0.34	3.15	2.29	2.82	AAA189.CD3.X11.Y11.tile.tissue.png	20	1	2000	20	fe0319af6e571122f13f870018d9a33d	0	0	0	0	0	0	0	0	0	0	0	0	0	/home/dhl_ec/bnelissen/Slides/CD3_manuscript/CD3_slides/AAA189.CD3/AAA189.CD3.run1	255	0.7	0.06	0.7	0.06	-8.67642608903	-12.1530399372	1.55898306069	0.0867097734375
0.0	0.0	0.0	0.0	0.0	4000000.0	0.0	0.0	2.58	1.86	1.79	0.08	10.48	0.53	1.3	0.35	7.44	0.23	3.42	2.63	1.87	AAA189.CD3.X11.Y12.tile.tissue.png	21	1	2000	21	7e8e06a65b3720d1a80d4dbcbaf4c848	0	0	0	0	0	0	0	0	0	0	0	0	0	/home/dhl_ec/bnelissen/Slides/CD3_manuscript/CD3_slides/AAA189.CD3/AAA189.CD3.run1	255	1.0	0.06	1.0	0.06	0.0	-12.3802388267	0.0	0.0431004164581
0.0	0.0	0.0	0.0	0.0	4000000.0	0.0	0.0	2.93	3.7	1.87	0.08	9.4	0.47	1.39	0.32	6.58	0.2	3.04	2.28	0.83	AAA189.CD3.X11.Y13.tile.tissue.png	22	1	2000	22	fa50ad9d41014a00f99c70fd81d40868	0	0	0	0	0	0	0	0	0	0	0	0	0	/home/dhl_ec/bnelissen/Slides/CD3_manuscript/CD3_slides/AAA189.CD3/AAA189.CD3.run1	255	1.0	0.06	1.0	0.06	0.0	-10.5918101358	0.0	7.07244033679
31436.0	185387.0	10442.0	5364.0	185387.0	4000000.0	191.0	5.0	1.02	1.41	1.77	0.08	10.16	0.57	1.27	0.3	9.77	0.33	3.15	2.29	0.75	AAA189.CD3.X11.Y3.tile.tissue.png	23	1	2000	23	3421427e848347384bfb1c4353a8b66c	0	0	0	0	0	0	0	0	0	0	0	0	0	/home/dhl_ec/bnelissen/Slides/CD3_manuscript/CD3_slides/AAA189.CD3/AAA189.CD3.run1	255	0.7	0.06	0.7	0.06	-9.21133625414	-12.0458817004	4.10097788147	1.55719411719
155200.0	3637817.0	54614.0	12646.0	3637817.0	4000000.0	1012.0	3.0	1.63	3.29	1.77	0.0700000000001	10.9	0.56	1.21	0.1	15.52	0.57	3.32	2.31	0.64	AAA189.CD3.X11.Y4.tile.tissue.png	24	1	2000	24	214d78ab25ac2832a4e5595d2a5e2e2d	0	0	0	0	0	0	0	0	0	0	0	0	0	/home/dhl_ec/bnelissen/Slides/CD3_manuscript/CD3_slides/AAA189.CD3/AAA189.CD3.run1	255	0.7	0.06	0.7	0.06	-8.09550461288	-11.4933181779	1.47868542351	0.264567234375
59266.0	3044918.0	21066.0	24807.0	3044918.0	4000000.0	410.0	7.0	1.21	1.72	1.77	0.0699999999999	10.39	0.57	1.2	0.13	14.13	0.64	3.97	2.71	0.66	AAA189.CD3.X11.Y5.tile.tissue.png	25	1	2000	25	99b1e0661f65088f5c579e65867af2ff	0	0	0	0	0	0	0	0	0	0	0	0	0	/home/dhl_ec/bnelissen/Slides/CD3_manuscript/CD3_slides/AAA189.CD3/AAA189.CD3.run1	255	0.7	0.06	0.7	0.06	-8.9127076331	-12.3163204815	2.0319436404	0.288166146484
94430.0	4000000.0	41205.0	7996.0	4000000.0	4000000.0	838.0	1.0	1.33	1.76	1.77	0.0899999999999	12.44	0.44	1.15	0.0700000000001	16.0	0.66	3.63	2.5	0.68	AAA189.CD3.X11.Y6.tile.tissue.png	26	1	2000	26	206045a43d1ec4f463f652039c74c399	0	0	0	0	0	0	0	0	0	0	0	0	0	/home/dhl_ec/bnelissen/Slides/CD3_manuscript/CD3_slides/AAA189.CD3/AAA189.CD3.run1	255	0.7	0.0889171663734	0.7	0.0889171663734	-8.24740796342	-11.2582618001	0.697580155914	0.0598078422569
74915.0	4000000.0	29712.0	7996.0	4000000.0	4000000.0	572.0	1.0	1.57	2.47	1.26	0.0500000000001	7.47	0.37	1.07	0.05	12.98	0.58	3.29	2.3	0.63	AAA189.CD3.X11.Y7.tile.tissue.png	27	1	2000	27	3891d9ac0eb86c33d9c2542dc7a71d3d	0	0	0	0	0	0	0	0	0	0	0	0	0	/home/dhl_ec/bnelissen/Slides/CD3_manuscript/CD3_slides/AAA189.CD3/AAA189.CD3.run1	255	0.7	0.0897790531551	0.7	0.0897790531551	-8.36403553933	-11.9769310629	0.707731317657	0.0639911886368
161195.0	3998213.0	59657.0	8337.0	3998213.0	4000000.0	1091.0	1.0	1.19	1.53	1.78	0.08	10.92	0.56	1.2	0.08	18.6	0.6	3.27	2.51	0.69	AAA189.CD3.X11.Y8.tile.tissue.png	28	1	2000	28	b6fd1f46cca8617bbd7ee081cd5ef46b	0	0	0	0	0	0	0	0	0	0	0	0	0	/home/dhl_ec/bnelissen/Slides/CD3_manuscript/CD3_slides/AAA189.CD3/AAA189.CD3.run1	255	0.7	0.128399859702	0.7	0.128399859702	-9.04222673635	-12.498656977	0.84361437862	0.169390985107
351292.0	3997331.0	115672.0	8166.0	3997331.0	4000000.0	2125.0	1.0	1.33	2.12	1.97	0.0799999999999	10.28	0.44	0.75	0.0599999999999	18.06	0.64	2.57	2.0	0.65	AAA189.CD3.X11.Y9.tile.tissue.png	29	1	2000	29	962db055c664f255ec707f976283e779	0	0	0	0	0	0	0	0	0	0	0	0	0	/home/dhl_ec/bnelissen/Slides/CD3_manuscript/CD3_slides/AAA189.CD3/AAA189.CD3.run1	255	0.7	0.153896342246	0.7	0.153896342246	-9.01198518848	-13.1698824052	0.543299030683	0.194835673096
269432.0	3994101.0	94293.0	8549.0	3994101.0	4000000.0	1757.0	1.0	1.53	2.33	1.54	0.0699999999999	7.88	0.68	1.06	0.0799999999999	17.19	0.71	3.75	2.67	0.71	AAA189.CD3.X12.Y10.tile.tissue.png	30	1	2000	30	04efc613af66e8480bf811b2fcdda3c2	0	0	0	0	0	0	0	0	0	0	0	0	0	/home/dhl_ec/bnelissen/Slides/CD3_manuscript/CD3_slides/AAA189.CD3/AAA189.CD3.run1	255	0.7	0.084697189734	0.7	0.084697189734	-9.1836438931	-12.5318151024	1.0893692107	0.284165404541
138360.0	3036585.0	53025.0	9704.0	3036585.0	4000000.0	1034.0	1.0	1.52	2.02	2.0	0.0799999999999	7.39	0.52	1.33	0.15	13.6	0.55	2.39	1.89	0.61	AAA189.CD3.X12.Y11.tile.tissue.png	31	1	2000	31	27c2c8f3e1353d998963e5aab9e7a01c	0	0	0	0	0	0	0	0	0	0	0	0	0	/home/dhl_ec/bnelissen/Slides/CD3_manuscript/CD3_slides/AAA189.CD3/AAA189.CD3.run1	255	0.7	0.0766703259533	0.7	0.0766703259533	-8.16084755656	-11.5540887685	0.891723184584	0.158138951172
6282.0	103982.0	2066.0	2209.0	103982.0	4000000.0	38.0	1.0	1.42	1.7	1.18	0.0600000000002	10.16	0.63	1.26	0.32	9.95	0.35	2.2	1.53	0.57	AAA189.CD3.X12.Y12.tile.tissue.png	32	1	2000	32	b33110c18128e654023b845d18e0b45b	0	0	0	0	0	0	0	0	0	0	0	0	0	/home/dhl_ec/bnelissen/Slides/CD3_manuscript/CD3_slides/AAA189.CD3/AAA189.CD3.run1	255	0.7	0.06	0.7	0.06	-8.77925941283	-12.170634013	1.78781452514	0.0496553662109
0.0	0.0	0.0	0.0	0.0	4000000.0	0.0	0.0	1.36	2.66	1.77	0.0800000000002	9.38	0.47	1.36	0.31	6.57	0.2	3.05	2.54	0.65	AAA189.CD3.X12.Y13.tile.tissue.png	33	1	2000	33	ee211660df8fb1969c1dbb3dd1b8e976	0	0	0	0	0	0	0	0	0	0	0	0	0	/home/dhl_ec/bnelissen/Slides/CD3_manuscript/CD3_slides/AAA189.CD3/AAA189.CD3.run1	255	1.0	0.06	1.0	0.06	0.0	-10.5772452506	0.0	10.5325834301
37347.0	266641.0	12588.0	9236.0	266641.0	4000000.0	227.0	14.0	1.45	1.59	2.02	0.0899999999999	11.56	0.6	1.49	0.33	9.71	0.28	2.6	2.01	0.57	AAA189.CD3.X12.Y3.tile.tissue.png	34	1	2000	34	d9b3d2ddac0ff58a91288e3d53520496	0	0	0	0	0	0	0	0	0	0	0	0	0	/home/dhl_ec/bnelissen/Slides/CD3_manuscript/CD3_slides/AAA189.CD3/AAA189.CD3.run1	255	0.7	0.06	0.7	0.06	-8.74497346451	-12.1476021495	4.28054157732	1.78638716406
119811.0	3840549.0	44600.0	11249.0	3840549.0	4000000.0	837.0	1.0	1.21	1.53	1.81	0.0700000000002	11.65	0.63	1.39	0.1	13.48	0.48	2.39	2.11	0.62	AAA189.CD3.X12.Y4.tile.tissue.png	35	1	2000	35	114730a77653b5d86e4cf7325e8dfde2	0	0	0	0	0	0	0	0	0	0	0	0	0	/home/dhl_ec/bnelissen/Slides/CD3_manuscript/CD3_slides/AAA189.CD3/AAA189.CD3.run1	255	0.7	0.0844755583115	0.7	0.0844755583115	-7.93912874416	-12.0171568968	0.793165746499	0.184257698242
89757.0	3660872.0	33856.0	17541.0	3660872.0	4000000.0	677.0	3.0	1.11	1.77	1.83	0.0799999999999	9.18	0.57	1.21	0.1	15.88	0.56	3.36	2.31	0.64	AAA189.CD3.X12.Y5.tile.tissue.png	36	1	2000	36	5ab05068f1908a120e5e853a10ea6b55	0	0	0	0	0	0	0	0	0	0	0	0	0	/home/dhl_ec/bnelissen/Slides/CD3_manuscript/CD3_slides/AAA189.CD3/AAA189.CD3.run1	255	0.7	0.0666812789624	0.7	0.0666812789624	-8.68977015248	-12.6767608395	1.66540085088	0.257846926758
93954.0	3991671.0	35829.0	8336.0	3991671.0	4000000.0	712.0	1.0	1.37	2.19	1.67	0.0699999999999	12.49	0.37	1.26	0.0699999999999	15.23	0.59	3.27	2.31	0.64	AAA189.CD3.X12.Y6.tile.tissue.png	37	1	2000	37	9fc6eb42f1aae48ca870e584f9503734	0	0	0	0	0	0	0	0	0	0	0	0	0	/home/dhl_ec/bnelissen/Slides/CD3_manuscript/CD3_slides/AAA189.CD3/AAA189.CD3.run1	255	0.7	0.0883196123666	0.7	0.0883196123666	-8.63808409641	-12.3905599948	0.916175160379	0.120904885742
117665.0	3996869.0	44618.0	8084.0	3996869.0	4000000.0	883.0	1.0	1.41	1.69	1.75	0.0699999999999	10.94	0.56	1.21	0.0799999999999	15.25	0.6	3.29	2.37	0.65	AAA189.CD3.X12.Y7.tile.tissue.png	38	1	2000	38	8568abb59ddfa73ed928e5df6ea61b28	0	0	0	0	0	0	0	0	0	0	0	0	0	/home/dhl_ec/bnelissen/Slides/CD3_manuscript/CD3_slides/AAA189.CD3/AAA189.CD3.run1	255	0.7	0.0897786136035	0.7	0.0897786136035	-8.70574843333	-11.799067193	0.919917802232	0.0823619691238
321459.0	3999994.0	109575.0	8000.0	3999994.0	4000000.0	2052.0	1.0	1.16	1.68	1.78	0.0699999999999	10.41	0.56	1.22	0.0699999999999	18.2	0.63	3.29	2.35	0.68	AAA189.CD3.X12.Y8.tile.tissue.png	39	1	2000	39	4779d5afbbe3889dcf8b9b776c1814b7	0	0	0	0	0	0	0	0	0	0	0	0	0	/home/dhl_ec/bnelissen/Slides/CD3_manuscript/CD3_slides/AAA189.CD3/AAA189.CD3.run1	255	0.7	0.111408757752	0.7	0.111408757752	-8.99575661179	-12.3006158431	0.709907171184	0.148847141083
423253.0	3991290.0	140496.0	8856.0	3991290.0	4000000.0	2524.0	1.0	1.41	1.71	1.79	0.0699999999999	10.1	0.56	1.22	0.0799999999999	22.75	0.66	3.29	2.3	0.82	AAA189.CD3.X12.Y9.tile.tissue.png	40	1	2000	40	2580664e1798df73b8d3173fdf593d8d	0	0	0	0	0	0	0	0	0	0	0	0	0	/home/dhl_ec/bnelissen/Slides/CD3_manuscript/CD3_slides/AAA189.CD3/AAA189.CD3.run1	255	0.7	0.102946337281	0.7	0.102946337281	-8.56165120921	-12.4592680435	0.845286905205	0.255641641846
192370.0	3994469.0	69093.0	8808.0	3994469.0	4000000.0	1324.0	1.0	1.4	1.87	1.92	0.0900000000001	11.07	0.56	1.25	0.0899999999999	17.24	0.64	3.48	2.47	0.7	AAA189.CD3.X13.Y10.tile.tissue.png	41	1	2000	41	40af5130c5dcf83cdf1e0aa62ea3898b	0	0	0	0	0	0	0	0	0	0	0	0	0	/home/dhl_ec/bnelissen/Slides/CD3_manuscript/CD3_slides/AAA189.CD3/AAA189.CD3.run1	255	0.7	0.0760531281748	0.7	0.0760531281748	-9.4327544929	-12.482521402	1.0103416785	0.295641907669
195359.0	3999875.0	72678.0	8018.0	3999875.0	4000000.0	1407.0	1.0	1.7	3.03	1.78	0.0699999999999	12.22	0.56	1.22	0.0800000000002	15.77	0.61	3.26	2.29	0.86	AAA189.CD3.X13.Y11.tile.tissue.png	42	1	2000	42	49cffb1ea27541ebf69cf96f081ef0c0	0	0	0	0	0	0	0	0	0	0	0	0	0	/home/dhl_ec/bnelissen/Slides/CD3_manuscript/CD3_slides/AAA189.CD3/AAA189.CD3.run1	255	0.7	0.0917775018397	0.7	0.0917775018397	-8.51010886584	-12.2448429869	0.697687823741	0.102679126663
111721.0	2355389.0	37416.0	8648.0	2355389.0	4000000.0	705.0	2.0	1.78	3.05	1.77	0.0799999999999	17.09	0.56	1.21	0.18	13.88	0.48	3.22	2.28	0.77	AAA189.CD3.X13.Y12.tile.tissue.png	43	1	2000	43	46d40026c3be988d4d5434174ac03f6d	0	0	0	0	0	0	0	0	0	0	0	0	0	/home/dhl_ec/bnelissen/Slides/CD3_manuscript/CD3_slides/AAA189.CD3/AAA189.CD3.run1	255	0.7	0.06	0.7	0.06	-9.03901729691	-10.5146504464	1.21963879585	0.350686125
0.0	3438.0	0.0	278.0	3438.0	4000000.0	0.0	1.0	2.66	1.85	1.77	0.0899999999999	9.68	0.56	1.41	0.32	7.9	0.22	3.09	2.28	0.77	AAA189.CD3.X13.Y13.tile.tissue.png	44	1	2000	44	60d873874c37cf02b01585861b06796b	0	0	0	0	0	0	0	0	0	0	0	0	0	/home/dhl_ec/bnelissen/Slides/CD3_manuscript/CD3_slides/AAA189.CD3/AAA189.CD3.run1	255	0.7	0.06	0.7	0.06	0.0	-11.8701848864	0.859150458797	3.36762245855
55966.0	526190.0	19933.0	8488.0	526190.0	4000000.0	363.0	2.0	2.16	1.86	1.77	0.0899999999999	10.22	0.57	1.25	0.29	10.4	0.36	3.13	2.29	0.81	AAA189.CD3.X13.Y3.tile.tissue.png	45	1	2000	45	ac4c4a08455ccb563b9a20618acdb8a1	0	0	0	0	0	0	0	0	0	0	0	0	0	/home/dhl_ec/bnelissen/Slides/CD3_manuscript/CD3_slides/AAA189.CD3/AAA189.CD3.run1	255	0.7	0.06	0.7	0.06	-8.5760885212	-11.8754662654	3.42546233049	1.40922142969
37254.0	3994804.0	14450.0	8341.0	3994804.0	4000000.0	267.0	1.0	2.52	2.14	1.78	0.0699999999999	10.02	0.56	1.2	0.0799999999999	13.84	0.57	3.24	2.28	0.63	AAA189.CD3.X13.Y4.tile.tissue.png	46	1	2000	46	2ccdd31340f6cba3f72e28c794c1d7d8	0	0	0	0	0	0	0	0	0	0	0	0	0	/home/dhl_ec/bnelissen/Slides/CD3_manuscript/CD3_slides/AAA189.CD3/AAA189.CD3.run1	255	0.7	0.0654242443397	0.7	0.0654242443397	-7.78921414622	-12.253417243	0.670394587064	0.140782306946
37750.0	3782587.0	16785.0	15126.0	3782587.0	4000000.0	356.0	4.0	2.89	2.97	1.78	0.0699999999999	11.63	0.58	1.21	0.0899999999999	13.76	0.56	3.3	2.3	0.64	AAA189.CD3.X13.Y5.tile.tissue.png	47	1	2000	47	c6b41921b0cf73388099a085ef46e6e6	0	0	0	0	0	0	0	0	0	0	0	0	0	/home/dhl_ec/bnelissen/Slides/CD3_manuscript/CD3_slides/AAA189.CD3/AAA189.CD3.run1	255	0.7	0.06	0.7	0.06	-8.53835396904	-12.0197503423	1.54336183418	0.194992125244
59283.0	3973848.0	23279.0	9726.0	3973848.0	4000000.0	482.0	1.0	4.23	1.72	1.7	0.05	12.06	0.56	1.26	0.0799999999999	15.45	0.57	3.45	2.5	0.65	AAA189.CD3.X13.Y6.tile.tissue.png	48	1	2000	48	f7d40edc1eb62ecbe9425c5ad968714e	0	0	0	0	0	0	0	0	0	0	0	0	0	/home/dhl_ec/bnelissen/Slides/CD3_manuscript/CD3_slides/AAA189.CD3/AAA189.CD3.run1	255	0.7	0.0915883660909	0.7	0.0915883660909	-8.74911172462	-12.3624837464	1.28090983994	0.144484874023
182175.0	4000000.0	67729.0	7996.0	4000000.0	4000000.0	1331.0	1.0	1.58	3.17	1.96	0.0799999999999	9.77	0.53	1.35	0.0799999999999	16.67	0.6	3.3	2.28	0.64	AAA189.CD3.X13.Y7.tile.tissue.png	49	1	2000	49	9d019db9e7ec1b8790f428f6e79c35c7	0	0	0	0	0	0	0	0	0	0	0	0	0	/home/dhl_ec/bnelissen/Slides/CD3_manuscript/CD3_slides/AAA189.CD3/AAA189.CD3.run1	255	0.7	0.0852707072726	0.7	0.0852707072726	-8.7316468989	-11.8253527557	1.03565912579	0.102954258216
354727.0	3992875.0	130698.0	8318.0	3992875.0	4000000.0	2554.0	1.0	3.33	2.23	1.76	0.0699999999999	10.36	0.57	1.21	0.0899999999999	19.21	0.69	3.32	2.34	0.7	AAA189.CD3.X13.Y8.tile.tissue.png	50	1	2000	50	2e5cf1577f1551edbd296683c4a8b40e	0	0	0	0	0	0	0	0	0	0	0	0	0	/home/dhl_ec/bnelissen/Slides/CD3_manuscript/CD3_slides/AAA189.CD3/AAA189.CD3.run1	255	0.7	0.0930736128908	0.7	0.0930736128908	-9.02942970732	-12.6339279331	0.918219814151	0.212439891113
273288.0	3995243.0	93302.0	8242.0	3995243.0	4000000.0	1716.0	1.0	3.41	2.75	1.11	0.0699999999999	10.32	0.56	1.21	0.0900000000001	17.52	0.63	3.4	2.5	0.72	AAA189.CD3.X13.Y9.tile.tissue.png	51	1	2000	51	aa036879008057e77581ee9d33cc7a11	0	0	0	0	0	0	0	0	0	0	0	0	0	/home/dhl_ec/bnelissen/Slides/CD3_manuscript/CD3_slides/AAA189.CD3/AAA189.CD3.run1	255	0.7	0.0718132789358	0.7	0.0718132789358	-9.32200127395	-12.7170975959	0.981783716534	0.299685692078
306078.0	3998537.0	100670.0	8157.0	3998537.0	4000000.0	1873.0	1.0	2.95	2.15	1.76	0.0699999999999	10.46	0.56	1.2	0.0799999999999	18.04	0.63	3.26	2.28	0.69	AAA189.CD3.X14.Y10.tile.tissue.png	52	1	2000	52	d97e22bab740a736e71341a9c79c06ab	0	0	0	0	0	0	0	0	0	0	0	0	0	/home/dhl_ec/bnelissen/Slides/CD3_manuscript/CD3_slides/AAA189.CD3/AAA189.CD3.run1	255	0.7	0.0655908048585	0.7	0.0655908048585	-9.68424992819	-12.6070731805	1.26978324952	0.499821574921
230053.0	3999043.0	77546.0	8152.0	3999043.0	4000000.0	1433.0	1.0	2.68	2.13	1.12	0.05	6.34	0.36	0.76	0.0599999999999	11.31	0.4	2.18	1.53	0.42	AAA189.CD3.X14.Y11.tile.tissue.png	53	1	2000	53	0f22837945d07831b9ae39ca2b2c1be4	0	0	0	0	0	0	0	0	0	0	0	0	0	/home/dhl_ec/bnelissen/Slides/CD3_manuscript/CD3_slides/AAA189.CD3/AAA189.CD3.run1	255	0.7	0.0995675641256	0.7	0.0995675641256	-8.37036833167	-12.1606537775	0.550868044752	0.0969880778046
135107.0	2664553.0	43922.0	17478.0	2664553.0	4000000.0	782.0	10.0	2.67	1.61	1.78	0.0799999999999	11.02	0.65	1.35	0.18	16.7	0.57	3.71	2.59	0.7	AAA189.CD3.X14.Y12.tile.tissue.png	54	1	2000	54	5639ca895effa13bbf52feaa6fb92093	0	0	0	0	0	0	0	0	0	0	0	0	0	/home/dhl_ec/bnelissen/Slides/CD3_manuscript/CD3_slides/AAA189.CD3/AAA189.CD3.run1	255	0.7	0.06	0.7	0.06	-9.19877145905	-10.6691750781	1.60627129634	0.796486078125
0.0	0.0	0.0	0.0	0.0	4000000.0	0.0	0.0	3.29	2.08	1.77	0.0900000000001	6.31	0.48	1.5	0.32	7.16	0.25	3.58	2.69	0.55	AAA189.CD3.X14.Y13.tile.tissue.png	55	1	2000	55	326e7a904dc60e94e3ce9382855eea29	0	0	0	0	0	0	0	0	0	0	0	0	0	/home/dhl_ec/bnelissen/Slides/CD3_manuscript/CD3_slides/AAA189.CD3/AAA189.CD3.run1	255	1.0	0.06	1.0	0.06	0.0	-10.5197360177	0.0	3.42552965953
52938.0	825340.0	18812.0	6870.0	825340.0	4000000.0	338.0	2.0	1.35	1.79	1.87	0.0900000000001	10.81	0.37	0.76	0.19	7.77	0.25	2.1	1.52	0.38	AAA189.CD3.X14.Y3.tile.tissue.png	56	1	2000	56	9c8f96348db7e1907e1db872d3fefa0c	0	0	0	0	0	0	0	0	0	0	0	0	0	/home/dhl_ec/bnelissen/Slides/CD3_manuscript/CD3_slides/AAA189.CD3/AAA189.CD3.run1	255	0.7	0.06	0.7	0.06	-8.76686117307	-11.6500302022	2.7541038371	0.980404148437
38378.0	3999452.0	15280.0	8027.0	3999452.0	4000000.0	290.0	1.0	2.89	1.6	1.78	0.0699999999997	10.43	0.57	1.3	0.0900000000001	13.89	0.57	3.28	2.3	0.64	AAA189.CD3.X14.Y4.tile.tissue.png	57	1	2000	57	e2eb0590699e01b673d12b2dd46545ea	0	0	0	0	0	0	0	0	0	0	0	0	0	/home/dhl_ec/bnelissen/Slides/CD3_manuscript/CD3_slides/AAA189.CD3/AAA189.CD3.run1	255	0.7	0.0656973060738	0.7	0.0656973060738	-8.05224562468	-12.0849181294	0.589941533511	0.137428916225
53483.0	3109119.0	22811.0	12480.0	3109119.0	4000000.0	470.0	3.0	3.42	3.89	1.18	0.0499999999997	13.3	0.58	1.11	0.0900000000001	9.48	0.35	2.7	1.52	0.66	AAA189.CD3.X14.Y5.tile.tissue.png	58	1	2000	58	3edd8e14976dc1bfdaa66d2e34bcd2ab	0	0	0	0	0	0	0	0	0	0	0	0	0	/home/dhl_ec/bnelissen/Slides/CD3_manuscript/CD3_slides/AAA189.CD3/AAA189.CD3.run1	255	0.7	0.06	0.7	0.06	-8.12416888088	-11.5480896019	0.86502984974	0.102576570313
84185.0	3994014.0	32586.0	8423.0	3994014.0	4000000.0	650.0	1.0	1.4	1.88	1.78	0.0700000000002	13.56	0.57	1.21	0.0900000000001	14.83	0.59	3.26	2.31	0.66	AAA189.CD3.X14.Y6.tile.tissue.png	59	1	2000	59	6973be51529ecb949a76a58353345b45	0	0	0	0	0	0	0	0	0	0	0	0	0	/home/dhl_ec/bnelissen/Slides/CD3_manuscript/CD3_slides/AAA189.CD3/AAA189.CD3.run1	255	0.7	0.0865473099821	0.7	0.0865473099821	-8.49472837737	-12.0532502242	0.953371229475	0.100711510376
234458.0	3999748.0	82820.0	7996.0	3999748.0	4000000.0	1587.0	1.0	1.25	1.77	1.77	0.0799999999999	10.3	0.56	1.2	0.0799999999999	16.83	0.69	3.28	2.29	0.66	AAA189.CD3.X14.Y7.tile.tissue.png	60	1	2000	60	ecafbf77f1ffd2d8cdca7509b46da203	0	0	0	0	0	0	0	0	0	0	0	0	0	/home/dhl_ec/bnelissen/Slides/CD3_manuscript/CD3_slides/AAA189.CD3/AAA189.CD3.run1	255	0.7	0.0997838559596	0.7	0.0997838559596	-9.0681849091	-12.1393197929	0.968438187265	0.153033613102
250202.0	3993804.0	91828.0	8374.0	3993804.0	4000000.0	1793.0	1.0	3.79	3.11	1.17	0.0500000000002	6.67	0.37	0.9	0.0599999999999	12.03	0.42	2.19	2.1	0.75	AAA189.CD3.X14.Y8.tile.tissue.png	61	1	2000	61	2ad26889063d37d908b6c8b3a4ec31c1	0	0	0	0	0	0	0	0	0	0	0	0	0	/home/dhl_ec/bnelissen/Slides/CD3_manuscript/CD3_slides/AAA189.CD3/AAA189.CD3.run1	255	0.7	0.0852382713249	0.7	0.0852382713249	-8.95735558833	-12.4332455059	0.968021825549	0.232241098602
130850.0	3987020.0	48820.0	8974.0	3987020.0	4000000.0	943.0	1.0	1.3	2.67	1.77	0.0700000000002	11.33	0.56	1.38	0.0999999999999	16.27	0.61	3.6	2.73	1.18	AAA189.CD3.X14.Y9.tile.tissue.png	62	1	2000	62	23f8269fd88a85c232e74266cb53c006	0	0	0	0	0	0	0	0	0	0	0	0	0	/home/dhl_ec/bnelissen/Slides/CD3_manuscript/CD3_slides/AAA189.CD3/AAA189.CD3.run1	255	0.7	0.06	0.7	0.06	-9.44739857553	-12.3754714677	1.3352699952	0.344774437805
244416.0	3892772.0	85446.0	10051.0	3892772.0	4000000.0	1598.0	2.0	1.78	1.92	1.18	0.04	7.94	0.37	0.75	0.0599999999999	12.45	0.41	2.2	1.59	0.66	AAA189.CD3.X15.Y10.tile.tissue.png	63	1	2000	63	55828c530a8e4c8e834b1fb0c3917d52	0	0	0	0	0	0	0	0	0	0	0	0	0	/home/dhl_ec/bnelissen/Slides/CD3_manuscript/CD3_slides/AAA189.CD3/AAA189.CD3.run1	255	0.7	0.0791112930886	0.7	0.0791112930886	-9.28206795455	-13.0205886686	1.50487556449	0.387349147949
285894.0	3721870.0	94895.0	15250.0	3721870.0	4000000.0	1721.0	2.0	1.66	3.07	1.11	0.0700000000002	11.58	0.57	1.29	0.11	17.1	0.61	3.27	2.26	0.69	AAA189.CD3.X15.Y11.tile.tissue.png	64	1	2000	64	9892e8cc8dc48fc91ede9e79cf47acf8	0	0	0	0	0	0	0	0	0	0	0	0	0	/home/dhl_ec/bnelissen/Slides/CD3_manuscript/CD3_slides/AAA189.CD3/AAA189.CD3.run1	255	0.7	0.100638863485	0.7	0.100638863485	-8.61225422523	-12.6288430081	1.02725078152	0.189269013672
161073.0	2306352.0	52690.0	14995.0	2306352.0	4000000.0	927.0	5.0	1.37	1.71	1.77	0.0700000000002	10.44	0.58	1.2	0.18	14.29	0.49	3.29	2.45	0.670000000001	AAA189.CD3.X15.Y12.tile.tissue.png	65	1	2000	65	cdbf225510f770ac7e1aaf4e7c734069	0	0	0	0	0	0	0	0	0	0	0	0	0	/home/dhl_ec/bnelissen/Slides/CD3_manuscript/CD3_slides/AAA189.CD3/AAA189.CD3.run1	255	0.7	0.06	0.7	0.06	-8.66969376805	-12.7458963503	1.65471642353	0.573626867188
0.0	0.0	0.0	0.0	0.0	4000000.0	0.0	0.0	1.18	2.26	1.77	0.0799999999999	9.41	0.47	1.39	0.34	6.97	0.23	3.15	2.35	0.77	AAA189.CD3.X15.Y13.tile.tissue.png	66	1	2000	66	09f12b071b1201fbcf00d60eb39517e5	0	0	0	0	0	0	0	0	0	0	0	0	0	/home/dhl_ec/bnelissen/Slides/CD3_manuscript/CD3_slides/AAA189.CD3/AAA189.CD3.run1	255	1.0	0.06	1.0	0.06	0.0	-11.0646185057	0.0	8.29535776481
53.0	8375.0	39.0	704.0	8375.0	4000000.0	1.0	3.0	2.62	1.48	1.77	0.0799999999999	10.1	0.57	1.35	0.32	9.3	0.35	3.39	2.41	0.7	AAA189.CD3.X15.Y3.tile.tissue.png	67	1	2000	67	13164fbe760d9ffbd3559f0130b02b80	0	0	0	0	0	0	0	0	0	0	0	0	0	/home/dhl_ec/bnelissen/Slides/CD3_manuscript/CD3_slides/AAA189.CD3/AAA189.CD3.run1	255	0.7	0.06	0.7	0.06	-9.37558284745	-12.3863701936	4.99306983776	2.36130256152
11059.0	869039.0	4376.0	7509.0	869039.0	4000000.0	82.0	4.0	1.2	1.54	1.77	0.0799999999999	10.56	0.56	1.24	0.27	10.14	0.37	3.44	2.54	1.73	AAA189.CD3.X15.Y4.tile.tissue.png	68	1	2000	68	f6755abe36e1fe04d4be1f8f655a076f	0	0	0	0	0	0	0	0	0	0	0	0	0	/home/dhl_ec/bnelissen/Slides/CD3_manuscript/CD3_slides/AAA189.CD3/AAA189.CD3.run1	255	0.7	0.06	0.7	0.06	-8.34551861804	-11.375057211	1.37993784457	1.43440002344
52263.0	1890979.0	19571.0	10428.0	1890979.0	4000000.0	379.0	3.0	5.25	3.14	1.15	0.04	8.01	0.58	1.24	0.23	9.39	0.3	2.2	1.58	1.18	AAA189.CD3.X15.Y5.tile.tissue.png	69	1	2000	69	1423a1f5034179dd05561ccf7d4d6614	0	0	0	0	0	0	0	0	0	0	0	0	0	/home/dhl_ec/bnelissen/Slides/CD3_manuscript/CD3_slides/AAA189.CD3/AAA189.CD3.run1	255	0.7	0.06	0.7	0.06	-8.47682481884	-11.4826027523	1.68604974624	0.219029523438
51397.0	3242911.0	19779.0	9015.0	3242911.0	4000000.0	381.0	3.0	3.78	1.81	1.12	0.0799999999995	10.14	0.57	1.2	0.12	13.55	0.53	3.3	2.3	0.619999999999	AAA189.CD3.X15.Y6.tile.tissue.png	70	1	2000	70	c0c6c07facc48bfc50897dfee89db769	0	0	0	0	0	0	0	0	0	0	0	0	0	/home/dhl_ec/bnelissen/Slides/CD3_manuscript/CD3_slides/AAA189.CD3/AAA189.CD3.run1	255	0.7	0.0614159289355	0.7	0.0614159289355	-8.30701773658	-11.2739953585	1.19527435128	0.148058990234
103522.0	3007409.0	38915.0	10763.0	3007409.0	4000000.0	767.0	4.0	1.16	1.76	1.77	0.0699999999997	9.9	0.37	0.75	0.0999999999999	13.87	0.53	3.3	2.35	0.78	AAA189.CD3.X15.Y7.tile.tissue.png	71	1	2000	71	3bc055ce62142e1218cd7fdd96685297	0	0	0	0	0	0	0	0	0	0	0	0	0	/home/dhl_ec/bnelissen/Slides/CD3_manuscript/CD3_slides/AAA189.CD3/AAA189.CD3.run1	255	0.7	0.0653195438104	0.7	0.0653195438104	-8.43170423815	-11.7270421623	1.06386649354	0.169977878906
157185.0	2296433.0	58764.0	10272.0	2296433.0	4000000.0	1148.0	5.0	2.04	2.98	1.37	0.0500000000002	7.85	0.56	0.75	0.13	10.49	0.33	3.34	2.31	0.619999999999	AAA189.CD3.X15.Y8.tile.tissue.png	72	1	2000	72	ec6f41e4b3a8f57ad53e2a699f8a341c	0	0	0	0	0	0	0	0	0	0	0	0	0	/home/dhl_ec/bnelissen/Slides/CD3_manuscript/CD3_slides/AAA189.CD3/AAA189.CD3.run1	255	0.7	0.06	0.7	0.06	-8.85230035433	-12.3609187938	1.60629731293	0.395611710938
192310.0	2794053.0	66687.0	10107.0	2794053.0	4000000.0	1253.0	4.0	4.6	3.66	1.17	0.04	8.05	0.57	1.21	0.15	15.92	0.53	3.31	2.31	0.63	AAA189.CD3.X15.Y9.tile.tissue.png	73	1	2000	73	420bdade40c864180962bf86500034c4	0	0	0	0	0	0	0	0	0	0	0	0	0	/home/dhl_ec/bnelissen/Slides/CD3_manuscript/CD3_slides/AAA189.CD3/AAA189.CD3.run1	255	0.7	0.06	0.7	0.06	-9.21311729948	-12.6346001892	1.45653450211	0.404804289062
3837.0	105045.0	1276.0	5119.0	105045.0	4000000.0	23.0	7.0	1.14	1.69	1.78	0.0700000000002	9.91	0.57	1.21	0.32	9.31	0.32	3.34	1.69	0.39	AAA189.CD3.X16.Y10.tile.tissue.png	74	1	2000	74	f6eed8423c33e3006a6142462a81cbb4	0	0	0	0	0	0	0	0	0	0	0	0	0	/home/dhl_ec/bnelissen/Slides/CD3_manuscript/CD3_slides/AAA189.CD3/AAA189.CD3.run1	255	0.7	0.06	0.7	0.06	-8.40191585861	-12.2065947712	0.771171826353	0.116693771484
39548.0	744449.0	12788.0	13564.0	744449.0	4000000.0	236.0	7.0	0.88	1.1	1.13	0.0499999999997	7.07	0.58	1.2	0.28	11.1	0.36	3.36	1.8	0.57	AAA189.CD3.X16.Y11.tile.tissue.png	75	1	2000	75	5ed1c9e1840fe45341cb24f1a8c0613f	0	0	0	0	0	0	0	0	0	0	0	0	0	/home/dhl_ec/bnelissen/Slides/CD3_manuscript/CD3_slides/AAA189.CD3/AAA189.CD3.run1	255	0.7	0.06	0.7	0.06	-9.18920045138	-12.8502514909	1.56842786319	0.303279871094
47136.0	687716.0	14059.0	12958.0	687716.0	4000000.0	238.0	12.0	1.57	3.16	1.2	0.0400000000004	7.86	0.58	1.2	0.28	10.51	0.43	3.35	2.29	0.59	AAA189.CD3.X16.Y12.tile.tissue.png	76	1	2000	76	48fa518985fca33bf995a35e35ff56b6	0	0	0	0	0	0	0	0	0	0	0	0	0	/home/dhl_ec/bnelissen/Slides/CD3_manuscript/CD3_slides/AAA189.CD3/AAA189.CD3.run1	255	0.7	0.06	0.7	0.06	-8.68465023056	-12.5482017863	1.6116221546	0.314125886719
5822.0	75812.0	1478.0	4123.0	75812.0	4000000.0	29.0	7.0	1.64	2.15	1.76	0.0799999999999	10.31	0.57	1.27	0.32	9.22	0.31	3.16	2.29	0.63	AAA189.CD3.X16.Y13.tile.tissue.png	77	1	2000	77	b2458488353dd1b2eaee3d4e92731a8a	0	0	0	0	0	0	0	0	0	0	0	0	0	/home/dhl_ec/bnelissen/Slides/CD3_manuscript/CD3_slides/AAA189.CD3/AAA189.CD3.run1	255	0.7	0.06	0.7	0.06	-9.48377731151	-11.8517456398	2.31391604469	3.03194431836
0.0	0.0	0.0	0.0	0.0	2280000.0	0.0	0.0	0.72	1.91	1.03	0.0499999999997	4.92	0.28	0.78	0.19	3.7	0.12	1.72	1.36	0.34	AAA189.CD3.X16.Y14.tile.tissue.png	78	1	2000	78	67513d6425632c2af802d755074224d5	0	0	0	0	0	0	0	0	0	0	0	0	0	/home/dhl_ec/bnelissen/Slides/CD3_manuscript/CD3_slides/AAA189.CD3/AAA189.CD3.run1	255	1.0	0.06	1.0	0.06	0.0	0.0	0.0	10.2881008772
0.0	0.0	0.0	0.0	0.0	4000000.0	0.0	0.0	2.21	1.43	1.77	0.0900000000001	9.31	0.46	1.36	0.32	6.55	0.21	3.03	2.31	0.56	AAA189.CD3.X16.Y5.tile.tissue.png	79	1	2000	79	31e93a03d7b6cce405fd05fe9e72181a	0	0	0	0	0	0	0	0	0	0	0	0	0	/home/dhl_ec/bnelissen/Slides/CD3_manuscript/CD3_slides/AAA189.CD3/AAA189.CD3.run1	255	1.0	0.06	1.0	0.06	0.0	-11.3319325915	0.0	7.8659331694
0.0	5033.0	0.0	468.0	5033.0	4000000.0	0.0	2.0	1.2	1.53	1.75	0.0800000000004	9.77	0.56	1.2	0.32	7.91	0.22	3.1	2.28	0.58	AAA189.CD3.X16.Y6.tile.tissue.png	80	1	2000	80	3e65922012cc2c7c78959e35d790ee79	0	0	0	0	0	0	0	0	0	0	0	0	0	/home/dhl_ec/bnelissen/Slides/CD3_manuscript/CD3_slides/AAA189.CD3/AAA189.CD3.run1	255	0.7	0.06	0.7	0.06	0.0	-11.4160784288	2.10364795475	2.27656199213
0.0	1456.0	0.0	172.0	1456.0	4000000.0	0.0	1.0	1.14	2.95	1.78	0.0800000000004	9.78	0.56	1.23	0.32	7.89	0.22	3.1	2.3	0.57	AAA189.CD3.X16.Y7.tile.tissue.png	81	1	2000	81	87ae4bb1fe699a78061ac024b65dd831	0	0	0	0	0	0	0	0	0	0	0	0	0	/home/dhl_ec/bnelissen/Slides/CD3_manuscript/CD3_slides/AAA189.CD3/AAA189.CD3.run1	255	0.7	0.06	0.7	0.06	0.0	-11.4180491719	2.22408118615	3.72375347751
625.0	34949.0	118.0	1961.0	34949.0	4000000.0	2.0	4.0	1.09	1.45	1.75	0.0900000000001	9.8	0.56	1.29	0.31	9.03	0.31	3.12	2.31	0.58	AAA189.CD3.X16.Y8.tile.tissue.png	82	1	2000	82	a73ae283d4867c2bfa9807226f2cf491	0	0	0	0	0	0	0	0	0	0	0	0	0	/home/dhl_ec/bnelissen/Slides/CD3_manuscript/CD3_slides/AAA189.CD3/AAA189.CD3.run1	255	0.7	0.06	0.7	0.06	-8.11721151135	-11.4843864583	0.795293371955	3.50489541797
0.0	1869.0	0.0	194.0	1869.0	4000000.0	0.0	1.0	1.23	1.49	1.76	0.0899999999997	9.75	0.56	1.21	0.31	7.86	0.22	3.1	2.3	0.58	AAA189.CD3.X16.Y9.tile.tissue.png	83	1	2000	83	8f877fd285f173710d8f1e989d47fb2b	0	0	0	0	0	0	0	0	0	0	0	0	0	/home/dhl_ec/bnelissen/Slides/CD3_manuscript/CD3_slides/AAA189.CD3/AAA189.CD3.run1	255	0.7	0.06	0.7	0.06	0.0	-10.7242383378	1.09406853232	1.97234761357
696.0	13653.0	189.0	1118.0	13653.0	4000000.0	3.0	4.0	1.07	1.53	1.77	0.0799999999999	9.75	0.56	1.19	0.32	9.06	0.31	3.15	2.34	0.58	AAA189.CD3.X17.Y10.tile.tissue.png	84	1	2000	84	3c22d97fd1bee35eabd8cb7864a583ca	0	0	0	0	0	0	0	0	0	0	0	0	0	/home/dhl_ec/bnelissen/Slides/CD3_manuscript/CD3_slides/AAA189.CD3/AAA189.CD3.run1	255	0.7	0.06	0.7	0.06	-10.0908846924	-12.3530515944	4.34947375487	0.0515383105469
27655.0	522518.0	10286.0	4414.0	522518.0	4000000.0	204.0	1.0	1.07	1.43	1.77	0.0700000000002	9.99	0.56	1.19	0.29	9.81	0.34	3.23	2.3	0.59	AAA189.CD3.X17.Y11.tile.tissue.png	85	1	2000	85	caac59d953b848396e39cbfdde1d1396	0	0	0	0	0	0	0	0	0	0	0	0	0	/home/dhl_ec/bnelissen/Slides/CD3_manuscript/CD3_slides/AAA189.CD3/AAA189.CD3.run1	255	0.7	0.06	0.7	0.06	-9.40752098908	-12.5282460723	2.82862564185	0.102156390625
88018.0	2554606.0	31516.0	12035.0	2554606.0	4000000.0	603.0	7.0	1.21	1.49	1.76	0.0700000000002	10.0	0.57	1.2	0.17	13.61	0.5	3.32	2.28	0.61	AAA189.CD3.X17.Y12.tile.tissue.png	86	1	2000	86	0698ba37f80ab302255a36254a16645a	0	0	0	0	0	0	0	0	0	0	0	0	0	/home/dhl_ec/bnelissen/Slides/CD3_manuscript/CD3_slides/AAA189.CD3/AAA189.CD3.run1	255	0.7	0.06	0.7	0.06	-9.29264175985	-12.4854861122	2.15929001332	0.311952945313
95813.0	2448148.0	30874.0	12896.0	2448148.0	4000000.0	557.0	11.0	1.19	1.74	1.77	0.0700000000002	10.33	0.57	1.19	0.17	12.96	0.48	3.29	2.32	0.62	AAA189.CD3.X17.Y13.tile.tissue.png	87	1	2000	87	9d51037ca638665934d7b04bb47ad45c	0	0	0	0	0	0	0	0	0	0	0	0	0	/home/dhl_ec/bnelissen/Slides/CD3_manuscript/CD3_slides/AAA189.CD3/AAA189.CD3.run1	255	0.7	0.06	0.7	0.06	-9.46868156309	-12.6802336449	2.20463513508	0.339089382813
0.0	0.0	0.0	0.0	0.0	2280000.0	0.0	0.0	0.87	1.83	1.02	0.0400000000004	5.55	0.28	0.69	0.18	3.73	0.12	1.69	1.3	0.33	AAA189.CD3.X17.Y14.tile.tissue.png	88	1	2000	88	deca5f0153c7460626f316ef68e2b1f8	0	0	0	0	0	0	0	0	0	0	0	0	0	/home/dhl_ec/bnelissen/Slides/CD3_manuscript/CD3_slides/AAA189.CD3/AAA189.CD3.run1	255	1.0	0.06	1.0	0.06	0.0	-8.92283970765	0.0	2.43634827495
0.0	0.0	0.0	0.0	0.0	4000000.0	0.0	0.0	1.07	2.12	1.76	0.0799999999999	8.45	0.47	1.42	0.32	6.99	0.22	3.27	2.27	1.05	AAA189.CD3.X17.Y6.tile.tissue.png	89	1	2000	89	cb7930d1a3a3f0a8341328fd4f851867	0	0	0	0	0	0	0	0	0	0	0	0	0	/home/dhl_ec/bnelissen/Slides/CD3_manuscript/CD3_slides/AAA189.CD3/AAA189.CD3.run1	255	1.0	0.06	1.0	0.06	0.0	0.0	0.0	3.647459
0.0	0.0	0.0	0.0	0.0	4000000.0	0.0	0.0	2.72	2.53	1.76	0.0799999999999	9.36	0.47	1.41	0.31	6.61	0.21	3.0	2.29	1.39	AAA189.CD3.X17.Y7.tile.tissue.png	90	1	2000	90	6f2bd2acd5ab9c099f21a396f1ee6b66	0	0	0	0	0	0	0	0	0	0	0	0	0	/home/dhl_ec/bnelissen/Slides/CD3_manuscript/CD3_slides/AAA189.CD3/AAA189.CD3.run1	255	1.0	0.06	1.0	0.06	0.0	-11.7910830765	0.0	1.04859508807
0.0	0.0	0.0	0.0	0.0	4000000.0	0.0	0.0	2.21	1.39	1.79	0.0900000000001	9.38	0.47	1.37	0.31	6.56	0.2	3.0	2.28	0.79	AAA189.CD3.X17.Y9.tile.tissue.png	91	1	2000	91	88687ff1b7a66a75a9502c8e35ddb4f3	0	0	0	0	0	0	0	0	0	0	0	0	0	/home/dhl_ec/bnelissen/Slides/CD3_manuscript/CD3_slides/AAA189.CD3/AAA189.CD3.run1	255	1.0	0.06	1.0	0.06	0.0	-10.7589601806	0.0	7.44990985206
242.0	1739.0	88.0	190.0	1739.0	4000000.0	2.0	1.0	1.24	1.67	1.76	0.0699999999997	9.82	0.56	1.19	0.32	8.95	0.31	3.07	2.29	0.68	AAA189.CD3.X18.Y10.tile.tissue.png	92	1	2000	92	7119222f4fb38530ea6e9604e60bdde7	0	0	0	0	0	0	0	0	0	0	0	0	0	/home/dhl_ec/bnelissen/Slides/CD3_manuscript/CD3_slides/AAA189.CD3/AAA189.CD3.run1	255	0.7	0.06	0.7	0.06	-9.48220222138	-12.3869995382	3.99300463176	0.0764473453979
72477.0	1570290.0	25869.0	11124.0	1570290.0	4000000.0	478.0	3.0	2.12	3.01	1.88	0.0699999999997	10.57	0.56	1.19	0.22	12.03	0.42	3.67	2.49	1.04	AAA189.CD3.X18.Y11.tile.tissue.png	93	1	2000	93	2e47b79106bb770c549bef87e29da333	0	0	0	0	0	0	0	0	0	0	0	0	0	/home/dhl_ec/bnelissen/Slides/CD3_manuscript/CD3_slides/AAA189.CD3/AAA189.CD3.run1	255	0.7	0.06	0.7	0.06	-9.58609846106	-12.5701696892	3.01952966489	0.272742714844
58919.0	722122.0	17455.0	7579.0	722122.0	4000000.0	308.0	2.0	1.54	2.78	1.86	0.0799999999999	10.71	0.56	1.19	0.28	11.36	0.38	3.69	2.35	1.04	AAA189.CD3.X18.Y12.tile.tissue.png	94	1	2000	94	8978d799353bdcdee297085680c0403f	0	0	0	0	0	0	0	0	0	0	0	0	0	/home/dhl_ec/bnelissen/Slides/CD3_manuscript/CD3_slides/AAA189.CD3/AAA189.CD3.run1	255	0.7	0.06	0.7	0.06	-9.29042206745	-12.9393784681	2.24555051715	0.196389378906
36632.0	619208.0	12617.0	5999.0	619208.0	4000000.0	243.0	2.0	2.55	1.81	1.88	0.0700000000002	10.98	0.56	1.2	0.28	10.26	0.36	3.29	2.31	1.23	AAA189.CD3.X18.Y13.tile.tissue.png	95	1	2000	95	cc6f46d8675aba5d1f2798f3807571c6	0	0	0	0	0	0	0	0	0	0	0	0	0	/home/dhl_ec/bnelissen/Slides/CD3_manuscript/CD3_slides/AAA189.CD3/AAA189.CD3.run1	255	0.7	0.06	0.7	0.06	-9.27492448565	-12.5494049803	2.0342974138	0.134270390625
0.0	6953.0	0.0	536.0	6953.0	2280000.0	0.0	2.0	1.72	0.949999999999	1.02	0.0500000000002	5.79	0.32	0.7	0.19	4.42	0.13	1.79	1.33	0.34	AAA189.CD3.X18.Y14.tile.tissue.png	96	1	2000	96	b96313790c7d4bc93683ebf4d307b164	0	0	0	0	0	0	0	0	0	0	0	0	0	/home/dhl_ec/bnelissen/Slides/CD3_manuscript/CD3_slides/AAA189.CD3/AAA189.CD3.run1	255	0.7	0.06	0.7	0.06	0.0	-11.0029560268	0.819725621472	3.20868061716
0.0	0.0	0.0	0.0	0.0	4000000.0	0.0	0.0	4.7	1.95	1.76	0.0799999999999	8.39	0.46	1.39	0.31	6.57	0.2	3.0	2.3	0.67	AAA189.CD3.X18.Y9.tile.tissue.png	97	1	2000	97	299b2011b8b619f7686766fd8b4a6612	0	0	0	0	0	0	0	0	0	0	0	0	0	/home/dhl_ec/bnelissen/Slides/CD3_manuscript/CD3_slides/AAA189.CD3/AAA189.CD3.run1	255	1.0	0.06	1.0	0.06	0.0	0.0	0.0	6.453464
0.0	0.0	0.0	0.0	0.0	2634000.0	0.0	0.0	0.69	1.05	0.84	0.04	4.78	0.32	0.99	0.23	3.12	0.13	1.96	1.01	0.35	AAA189.CD3.X19.Y1.tile.tissue.png	98	1	1317	98	a015b3f53171480bd8a17453ccf480e4	0	0	0	0	0	0	0	0	0	0	0	0	0	/home/dhl_ec/bnelissen/Slides/CD3_manuscript/CD3_slides/AAA189.CD3/AAA189.CD3.run1	255	1.0	0.06	1.0	0.06	0.0	0.0	0.0	3.8383435839
0.0	0.0	0.0	0.0	0.0	2634000.0	0.0	0.0	1.11	1.67	1.24	0.0500000000002	6.77	0.32	0.6	0.14	2.96	0.0799999999999	1.31	1.01	0.39	AAA189.CD3.X19.Y10.tile.tissue.png	99	1	1317	99	fd5b0eaa88a1fd8315ad115acc999465	0	0	0	0	0	0	0	0	0	0	0	0	0	/home/dhl_ec/bnelissen/Slides/CD3_manuscript/CD3_slides/AAA189.CD3/AAA189.CD3.run1	255	1.0	0.06	1.0	0.06	0.0	-10.2502777087	0.0	8.93630298487
262.0	3405.0	96.0	368.0	3405.0	2634000.0	2.0	2.0	0.91	1.76	1.14	0.0300000000002	4.38	0.25	0.83	0.21	6.03	0.22	2.33	1.61	0.41	AAA189.CD3.X19.Y11.tile.tissue.png	100	1	1317	100	53c58c8d7ef426ced22e34140620a560	0	0	0	0	0	0	0	0	0	0	0	0	0	/home/dhl_ec/bnelissen/Slides/CD3_manuscript/CD3_slides/AAA189.CD3/AAA189.CD3.run1	255	0.7	0.06	0.7	0.06	-9.49066857638	-11.9783750975	2.72332958013	2.9663721985
0.0	1381.0	0.0	168.0	1381.0	2634000.0	0.0	1.0	0.61	1.48	0.72	0.04	4.43	0.25	0.49	0.15	3.61	0.0899999999997	1.35	1.01	0.25	AAA189.CD3.X19.Y12.tile.tissue.png	101	1	1317	101	e5f861b70c40ab02a95bafcc464d58f9	0	0	0	0	0	0	0	0	0	0	0	0	0	/home/dhl_ec/bnelissen/Slides/CD3_manuscript/CD3_slides/AAA189.CD3/AAA189.CD3.run1	255	0.7	0.06	0.7	0.06	0.0	-11.0261271875	2.37929181894	3.85370290967
0.0	0.0	0.0	0.0	0.0	2634000.0	0.0	0.0	2.17	1.41	0.77	0.0300000000002	4.1	0.31	0.82	0.21	4.34	0.14	1.97	1.53	0.38	AAA189.CD3.X19.Y13.tile.tissue.png	102	1	1317	102	f73f4f35b1ea22d9f286f5a593aa1167	0	0	0	0	0	0	0	0	0	0	0	0	0	/home/dhl_ec/bnelissen/Slides/CD3_manuscript/CD3_slides/AAA189.CD3/AAA189.CD3.run1	255	1.0	0.06	1.0	0.06	0.0	-9.23238291038	0.0	6.9509104065
0.0	0.0	0.0	0.0	0.0	1501380.0	0.0	0.0	2.45	1.16	0.67	0.0300000000002	3.36	0.18	0.5	0.12	2.39	0.0800000000004	1.14	0.93	0.23	AAA189.CD3.X19.Y14.tile.tissue.png	103	1	1317	103	ac3b3142e29a14761e95d78c792204d0	0	0	0	0	0	0	0	0	0	0	0	0	0	/home/dhl_ec/bnelissen/Slides/CD3_manuscript/CD3_slides/AAA189.CD3/AAA189.CD3.run1	255	1.0	0.06	1.0	0.06	0.0	0.0	0.0	12.8588378692
0.0	0.0	0.0	0.0	0.0	2634000.0	0.0	0.0	2.13	3.09	1.23	0.0599999999999	5.93	0.35	0.98	0.21	4.17	0.14	2.0	1.55	0.38	AAA189.CD3.X19.Y2.tile.tissue.png	104	1	1317	104	4bd1812cecd9810a0b4b87043e0462a3	0	0	0	0	0	0	0	0	0	0	0	0	0	/home/dhl_ec/bnelissen/Slides/CD3_manuscript/CD3_slides/AAA189.CD3/AAA189.CD3.run1	255	1.0	0.06	1.0	0.06	0.0	0.0	0.0	4.61429802582
0.0	0.0	0.0	0.0	0.0	2634000.0	0.0	0.0	0.57	0.8	1.15	0.0500000000002	5.57	0.31	0.97	0.23	4.36	0.16	2.23	1.9	0.42	AAA189.CD3.X19.Y8.tile.tissue.png	105	1	1317	105	bdb3ca858145acfb5836d7b204dd7ed9	0	0	0	0	0	0	0	0	0	0	0	0	0	/home/dhl_ec/bnelissen/Slides/CD3_manuscript/CD3_slides/AAA189.CD3/AAA189.CD3.run1	255	1.0	0.06	1.0	0.06	0.0	0.0	0.0	3.81552999241
0.0	0.0	0.0	0.0	0.0	2634000.0	0.0	0.0	0.79	1.02	1.05	0.0300000000002	3.64	0.19	0.56	0.15	2.95	0.0899999999997	1.31	1.01	0.24	AAA189.CD3.X19.Y9.tile.tissue.png	106	1	1317	106	eee43134ff782b12d578996ee2e95bec	0	0	0	0	0	0	0	0	0	0	0	0	0	/home/dhl_ec/bnelissen/Slides/CD3_manuscript/CD3_slides/AAA189.CD3/AAA189.CD3.run1	255	1.0	0.06	1.0	0.06	0.0	0.0	0.0	10.4445846621
0.0	93412.0	0.0	4976.0	93412.0	4000000.0	0.0	7.0	1.38	2.9	1.16	0.0500000000002	6.58	0.63	1.43	0.35	9.12	0.22	3.33	2.43	1.49	AAA189.CD3.X2.Y1.tile.tissue.png	107	1	2000	107	646aefaaace7bbfc8da7c5d049bb09f2	0	0	0	0	0	0	0	0	0	0	0	0	0	/home/dhl_ec/bnelissen/Slides/CD3_manuscript/CD3_slides/AAA189.CD3/AAA189.CD3.run1	255	0.7	0.06	0.7	0.06	-7.78386653675	-11.8590154714	1.37076331301	3.46922977148
6264.0	3371674.0	2173.0	14310.0	3371674.0	4000000.0	41.0	5.0	3.68	2.06	1.09	0.0499999999997	6.65	0.63	1.32	0.13	13.54	0.58	3.66	2.53	1.25	AAA189.CD3.X2.Y2.tile.tissue.png	108	1	2000	108	4ad08a20db354fe56cef913469d48090	0	0	0	0	0	0	0	0	0	0	0	0	0	/home/dhl_ec/bnelissen/Slides/CD3_manuscript/CD3_slides/AAA189.CD3/AAA189.CD3.run1	255	0.7	0.06	0.7	0.06	-8.24657650247	-10.6857796442	1.46072317287	0.180388960938
69111.0	3959003.0	29771.0	8614.0	3959003.0	4000000.0	597.0	1.0	1.46	1.36	1.08	0.0499999999997	6.17	0.57	1.3	0.0900000000001	15.02	0.65	3.52	2.36	0.67	AAA189.CD3.X2.Y3.tile.tissue.png	109	1	2000	109	57e6d9c73d72a9aa6d5a433eb1b99b8c	0	0	0	0	0	0	0	0	0	0	0	0	0	/home/dhl_ec/bnelissen/Slides/CD3_manuscript/CD3_slides/AAA189.CD3/AAA189.CD3.run1	255	0.7	0.0846005263806	0.7	0.0846005263806	-8.17946488805	-12.5807494668	0.930281497868	0.139829201172
10005.0	373617.0	4336.0	4282.0	373617.0	4000000.0	86.0	2.0	4.53	3.97	1.15	0.0500000000002	7.76	0.61	1.21	0.37	10.38	0.36	3.1	2.61	0.61	AAA189.CD3.X2.Y4.tile.tissue.png	110	1	2000	110	9e13eeaeef82ddb10ff77b648f8ec429	0	0	0	0	0	0	0	0	0	0	0	0	0	/home/dhl_ec/bnelissen/Slides/CD3_manuscript/CD3_slides/AAA189.CD3/AAA189.CD3.run1	255	0.7	0.06	0.7	0.06	-8.62648124789	-11.0729381697	2.14450839718	0.629757183594
0.0	0.0	0.0	0.0	0.0	4000000.0	0.0	0.0	1.51	1.41	1.94	0.0999999999999	9.61	0.53	1.29	0.21	4.36	0.2	3.11	2.33	0.56	AAA189.CD3.X2.Y5.tile.tissue.png	111	1	2000	111	cc857105437bb5bea847bcb6cc1adfb8	0	0	0	0	0	0	0	0	0	0	0	0	0	/home/dhl_ec/bnelissen/Slides/CD3_manuscript/CD3_slides/AAA189.CD3/AAA189.CD3.run1	255	1.0	0.06	1.0	0.06	0.0	0.0	0.0	3.93068925
1169.0	77878.0	355.0	4589.0	77878.0	4000000.0	5.0	10.0	1.13	1.69	1.78	0.0799999999999	11.17	0.58	1.48	0.33	9.27	0.32	3.17	2.29	0.56	AAA189.CD3.X3.Y1.tile.tissue.png	112	1	2000	112	f8bcea132fd4f13eeaebd51b7dc87399	0	0	0	0	0	0	0	0	0	0	0	0	0	/home/dhl_ec/bnelissen/Slides/CD3_manuscript/CD3_slides/AAA189.CD3/AAA189.CD3.run1	255	0.7	0.06	0.7	0.06	-9.18664339518	-12.4538047535	3.54923213326	2.72940543262
2280.0	3790422.0	872.0	13908.0	3790422.0	4000000.0	17.0	4.0	1.21	1.83	1.77	0.0700000000002	10.3	0.57	1.23	0.0899999999997	13.19	0.55	3.49	2.31	0.650000000001	AAA189.CD3.X3.Y2.tile.tissue.png	113	1	2000	113	42699bda6fba8720da2bb5ab1ad7f441	0	0	0	0	0	0	0	0	0	0	0	0	0	/home/dhl_ec/bnelissen/Slides/CD3_manuscript/CD3_slides/AAA189.CD3/AAA189.CD3.run1	255	0.7	0.06	0.7	0.06	-7.72387654573	-11.1945974055	0.947435924221	0.0805200292969
47320.0	4000000.0	20654.0	7996.0	4000000.0	4000000.0	406.0	1.0	1.3	1.5	1.76	0.0700000000002	10.06	0.47	1.23	0.0700000000002	14.07	0.58	3.26	2.29	0.64	AAA189.CD3.X3.Y3.tile.tissue.png	114	1	2000	114	96d95de6791763d73689a8f6cea8852b	0	0	0	0	0	0	0	0	0	0	0	0	0	/home/dhl_ec/bnelissen/Slides/CD3_manuscript/CD3_slides/AAA189.CD3/AAA189.CD3.run1	255	0.7	0.0824846080937	0.7	0.0824846080937	-7.73851835291	-12.3692550502	0.640710096161	0.118374474068
45979.0	940428.0	19832.0	5625.0	940428.0	4000000.0	370.0	1.0	1.73	4.96	1.76	0.0700000000002	10.26	0.56	1.2	0.27	10.7	0.38	3.17	2.31	0.59	AAA189.CD3.X3.Y4.tile.tissue.png	115	1	2000	115	e262e380b5d18d636cc53e5b606ef3e2	0	0	0	0	0	0	0	0	0	0	0	0	0	/home/dhl_ec/bnelissen/Slides/CD3_manuscript/CD3_slides/AAA189.CD3/AAA189.CD3.run1	255	0.7	0.06	0.7	0.06	-7.43769773236	-10.976654128	0.975294377722	0.119646011719
0.0	1264.0	0.0	186.0	1264.0	4000000.0	0.0	1.0	1.27	1.45	1.77	0.0900000000001	9.43	0.48	1.31	0.21	7.9	0.21	2.09	1.97	0.6	AAA189.CD3.X3.Y5.tile.tissue.png	116	1	2000	116	6dc321a9e6f75932b7bd97d8339df236	0	0	0	0	0	0	0	0	0	0	0	0	0	/home/dhl_ec/bnelissen/Slides/CD3_manuscript/CD3_slides/AAA189.CD3/AAA189.CD3.run1	255	0.7	0.06	0.7	0.06	0.0	-11.5638674077	0.238725131071	7.30637169514
400.0	17729.0	171.0	1564.0	17729.0	4000000.0	3.0	5.0	0.99	1.6	2.04	0.0899999999997	11.46	0.67	1.55	0.35	9.34	0.35	3.55	2.32	0.55	AAA189.CD3.X4.Y1.tile.tissue.png	117	1	2000	117	e34921c8a382419e71059e6e070925ab	0	0	0	0	0	0	0	0	0	0	0	0	0	/home/dhl_ec/bnelissen/Slides/CD3_manuscript/CD3_slides/AAA189.CD3/AAA189.CD3.run1	255	0.7	0.06	0.7	0.06	-10.2980964012	-12.6174797215	4.36831682715	1.04224093457
1317.0	3416016.0	468.0	10534.0	3416016.0	4000000.0	8.0	4.0	1.48	2.43	1.78	0.0700000000002	10.51	0.57	1.22	0.11	12.83	0.54	3.37	2.32	0.63	AAA189.CD3.X4.Y2.tile.tissue.png	118	1	2000	118	328b239088bdeaf1a7ee3b66d3d7f44d	0	0	0	0	0	0	0	0	0	0	0	0	0	/home/dhl_ec/bnelissen/Slides/CD3_manuscript/CD3_slides/AAA189.CD3/AAA189.CD3.run1	255	0.7	0.06	0.7	0.06	-8.31223982495	-10.3210739987	1.00439339335	0.0976378085938
44375.0	3995028.0	19790.0	8187.0	3995028.0	4000000.0	380.0	1.0	1.25	2.07	1.79	0.0699999999997	10.58	0.559999999999	1.26	0.0799999999999	11.05	0.589999999999	3.32	2.33	0.67	AAA189.CD3.X4.Y3.tile.tissue.png	119	1	2000	119	4cece6a3694bcd9311682b3ee22e25f1	0	0	0	0	0	0	0	0	0	0	0	0	0	/home/dhl_ec/bnelissen/Slides/CD3_manuscript/CD3_slides/AAA189.CD3/AAA189.CD3.run1	255	0.7	0.0878872643772	0.7	0.0878872643772	-7.68497918178	-12.35289451	0.922502680437	0.104397194946
144747.0	2233338.0	61477.0	7617.0	2233338.0	4000000.0	1162.0	1.0	1.31	1.51	1.81	0.0699999999997	10.04	0.57	1.21	0.19	14.46	0.54	3.83	2.68	0.63	AAA189.CD3.X4.Y4.tile.tissue.png	120	1	2000	120	40b6c8ed6a9ad8e975971e409a726bd3	0	0	0	0	0	0	0	0	0	0	0	0	0	/home/dhl_ec/bnelissen/Slides/CD3_manuscript/CD3_slides/AAA189.CD3/AAA189.CD3.run1	255	0.7	0.06	0.7	0.06	-7.78044802796	-11.8973223618	1.45359075009	0.204660183594
0.0	2687.0	0.0	260.0	2687.0	4000000.0	0.0	1.0	1.17	1.38	1.77	0.0799999999999	9.69	0.56	1.27	0.320000000001	8.57	0.23	3.17	2.31	0.59	AAA189.CD3.X4.Y5.tile.tissue.png	121	1	2000	121	16151f32c58fc9e3bb8843b58553eea9	0	0	0	0	0	0	0	0	0	0	0	0	0	/home/dhl_ec/bnelissen/Slides/CD3_manuscript/CD3_slides/AAA189.CD3/AAA189.CD3.run1	255	0.7	0.06	0.7	0.06	0.0	-11.8971443787	6.96764296264	4.76977749391
3901.0	1521081.0	2001.0	8997.0	1521081.0	4000000.0	42.0	3.0	1.26	1.59	1.78	0.0799999999999	9.52	0.41	0.889999999999	0.160000000001	7.94	0.27	2.27	2.31	0.62	AAA189.CD3.X5.Y2.tile.tissue.png	122	1	2000	122	b59a5f04235cdbc2f3e7d20a0379146f	0	0	0	0	0	0	0	0	0	0	0	0	0	/home/dhl_ec/bnelissen/Slides/CD3_manuscript/CD3_slides/AAA189.CD3/AAA189.CD3.run1	255	0.7	0.06	0.7	0.06	-7.89676242663	-10.8271658477	1.26829291986	0.532258714844
13320.0	4000000.0	4846.0	7996.0	4000000.0	4000000.0	95.0	1.0	1.49	3.33	1.39	0.04	7.6	0.36	0.83	0.0700000000006	12.25	0.57	3.34	2.33	0.65	AAA189.CD3.X5.Y3.tile.tissue.png	123	1	2000	123	7b0e9fb0516439f5a7e0552ed00bab49	0	0	0	0	0	0	0	0	0	0	0	0	0	/home/dhl_ec/bnelissen/Slides/CD3_manuscript/CD3_slides/AAA189.CD3/AAA189.CD3.run1	255	0.7	0.0896364767056	0.7	0.0896364767056	-8.27918759787	-11.8170365606	0.845640094311	0.0725414806213
163612.0	3785759.0	67316.0	9284.0	3785759.0	4000000.0	1265.0	2.0	1.24	1.67	1.8	0.0699999999997	12.01	0.56	1.2	0.0900000000001	16.42	0.610000000001	3.42	2.72	0.659999999999	AAA189.CD3.X5.Y4.tile.tissue.png	124	1	2000	124	a9b15fac9fa373f446650883c751a356	0	0	0	0	0	0	0	0	0	0	0	0	0	/home/dhl_ec/bnelissen/Slides/CD3_manuscript/CD3_slides/AAA189.CD3/AAA189.CD3.run1	255	0.7	0.0791782451326	0.7	0.0791782451326	-8.36171473382	-12.4198545136	1.57893451689	0.223835290039
8718.0	267320.0	3341.0	5143.0	267320.0	4000000.0	66.0	3.0	1.41	1.79	1.47	0.0799999999999	7.16	0.38	0.88	0.21	8.56	0.27	3.03	2.38	0.97	AAA189.CD3.X5.Y5.tile.tissue.png	125	1	2000	125	189ffc9961ada19952e326c628c12c3c	0	0	0	0	0	0	0	0	0	0	0	0	0	/home/dhl_ec/bnelissen/Slides/CD3_manuscript/CD3_slides/AAA189.CD3/AAA189.CD3.run1	255	0.7	0.06	0.7	0.06	-9.3356797135	-11.1968551337	2.64510651274	0.824853894531
54.0	45089.0	38.0	2294.0	45089.0	4000000.0	1.0	2.0	1.08	1.77	1.78	0.0799999999999	10.29	0.570000000001	1.31	0.32	9.18	0.31	3.16	2.34	0.64	AAA189.CD3.X6.Y2.tile.tissue.png	126	1	2000	126	e79806203328adfe38062a49d8cc61b3	0	0	0	0	0	0	0	0	0	0	0	0	0	/home/dhl_ec/bnelissen/Slides/CD3_manuscript/CD3_slides/AAA189.CD3/AAA189.CD3.run1	255	0.7	0.06	0.7	0.06	-9.14320371084	-12.5084857208	4.85674637005	2.69231568506
5940.0	3569829.0	2825.0	9254.0	3569829.0	4000000.0	63.0	1.0	1.75	1.85	2.03	0.0500000000002	11.38	0.57	1.21	0.110000000001	13.38	0.54	3.43	2.3	0.79	AAA189.CD3.X6.Y3.tile.tissue.png	127	1	2000	127	322071662999bf0dc675d84105e2df31	0	0	0	0	0	0	0	0	0	0	0	0	0	/home/dhl_ec/bnelissen/Slides/CD3_manuscript/CD3_slides/AAA189.CD3/AAA189.CD3.run1	255	0.7	0.06	0.7	0.06	-7.81479271136	-11.283875299	1.10074927927	0.120593609375
51907.0	3999433.0	23578.0	8068.0	3999433.0	4000000.0	497.0	1.0	1.76	4.48	1.76	0.0699999999997	9.04	0.64	1.01	0.0599999999995	13.7	0.69	3.09	1.97	0.7	AAA189.CD3.X6.Y4.tile.tissue.png	128	1	2000	128	f1c6f9bfc8c7933662ee189e6cd04a78	0	0	0	0	0	0	0	0	0	0	0	0	0	/home/dhl_ec/bnelissen/Slides/CD3_manuscript/CD3_slides/AAA189.CD3/AAA189.CD3.run1	255	0.7	0.0997759439851	0.7	0.0997759439851	-7.7481204568	-11.6386713767	0.759172688008	0.0590834330664
162800.0	1487045.0	57408.0	11697.0	1487045.0	4000000.0	1041.0	4.0	1.17	1.69	1.93	0.0799999999999	12.33	0.57	1.21	0.23	13.52	0.31	2.93	2.28	0.620000000001	AAA189.CD3.X6.Y5.tile.tissue.png	129	1	2000	129	ede3ccd91c40b47885438fbab3b308fb	0	0	0	0	0	0	0	0	0	0	0	0	0	/home/dhl_ec/bnelissen/Slides/CD3_manuscript/CD3_slides/AAA189.CD3/AAA189.CD3.run1	255	0.7	0.06	0.7	0.06	-9.11294536208	-12.2561777363	1.99413083898	0.245687082031
0.0	0.0	0.0	0.0	0.0	4000000.0	0.0	0.0	1.16	1.37	1.42	0.0699999999997	9.35	0.469999999999	1.37	0.330000000001	6.63	0.23	3.05	2.35	0.57	AAA189.CD3.X6.Y6.tile.tissue.png	130	1	2000	130	fc7be5f35bfa156d07002548ad7be56d	0	0	0	0	0	0	0	0	0	0	0	0	0	/home/dhl_ec/bnelissen/Slides/CD3_manuscript/CD3_slides/AAA189.CD3/AAA189.CD3.run1	255	1.0	0.06	1.0	0.06	0.0	-10.2632572258	0.0	8.65469103357
0.0	0.0	0.0	0.0	0.0	4000000.0	0.0	0.0	1.18	1.74	1.85	0.0799999999999	9.38	0.47	1.4	0.31	6.34	0.21	3.18	1.79	0.570000000001	AAA189.CD3.X7.Y2.tile.tissue.png	131	1	2000	131	108df14b2d7645cbf7878acd90eb9105	0	0	0	0	0	0	0	0	0	0	0	0	0	/home/dhl_ec/bnelissen/Slides/CD3_manuscript/CD3_slides/AAA189.CD3/AAA189.CD3.run1	255	1.0	0.06	1.0	0.06	0.0	-11.1082008821	0.0	4.66681928823
11706.0	1900666.0	5602.0	9346.0	1900666.0	4000000.0	119.0	4.0	1.26	2.62	1.75	0.0799999999999	10.26	0.55	1.2	0.21	11.51	0.47	3.5	2.47	0.62	AAA189.CD3.X7.Y3.tile.tissue.png	132	1	2000	132	6a8f8a13a735c74650cfde6d64e92710	0	0	0	0	0	0	0	0	0	0	0	0	0	/home/dhl_ec/bnelissen/Slides/CD3_manuscript/CD3_slides/AAA189.CD3/AAA189.CD3.run1	255	0.7	0.06	0.7	0.06	-7.55108834325	-10.5729379133	1.06228438595	0.211831679687
154294.0	3999928.0	60089.0	8004.0	3999928.0	4000000.0	1211.0	1.0	2.42	4.09	1.84	0.0799999999999	9.56	0.559999999999	1.23	0.0799999999999	12.77	0.43	2.17	1.53	0.620000000001	AAA189.CD3.X7.Y4.tile.tissue.png	133	1	2000	133	ba683cad30f25f3ca7e10884beb21f18	0	0	0	0	0	0	0	0	0	0	0	0	0	/home/dhl_ec/bnelissen/Slides/CD3_manuscript/CD3_slides/AAA189.CD3/AAA189.CD3.run1	255	0.7	0.103301472837	0.7	0.103301472837	-7.68223690131	-12.1332444985	0.692706468762	0.0660511781197
171457.0	2046981.0	62914.0	13146.0	2046981.0	4000000.0	1159.0	4.0	1.37	2.01	1.76	0.0700000000006	10.49	0.570000000001	1.22	0.2	14.06	0.49	3.58	2.54	0.63	AAA189.CD3.X7.Y5.tile.tissue.png	134	1	2000	134	782c625835199d2458846a0887eec995	0	0	0	0	0	0	0	0	0	0	0	0	0	/home/dhl_ec/bnelissen/Slides/CD3_manuscript/CD3_slides/AAA189.CD3/AAA189.CD3.run1	255	0.7	0.06	0.7	0.06	-9.35989691156	-12.4253680393	2.52664335318	0.356670808594
0.0	0.0	0.0	0.0	0.0	4000000.0	0.0	0.0	1.16	2.52	1.77	0.0899999999992	9.49	0.47	1.23	0.32	7.21	0.24	3.17	2.31	0.579999999999	AAA189.CD3.X7.Y6.tile.tissue.png	135	1	2000	135	c1ba490625e5716eae303ebe2cb64859	0	0	0	0	0	0	0	0	0	0	0	0	0	/home/dhl_ec/bnelissen/Slides/CD3_manuscript/CD3_slides/AAA189.CD3/AAA189.CD3.run1	255	1.0	0.06	1.0	0.06	0.0	-10.7832353518	0.0	3.54223394897
0.0	0.0	0.0	0.0	0.0	4000000.0	0.0	0.0	1.03	2.48	1.78	0.0799999999999	6.8	0.43	0.89	0.22	4.9	0.139999999999	2.03	1.52	0.570000000001	AAA189.CD3.X7.Y7.tile.tissue.png	136	1	2000	136	c202fecca460a5588890cb87d57f8023	0	0	0	0	0	0	0	0	0	0	0	0	0	/home/dhl_ec/bnelissen/Slides/CD3_manuscript/CD3_slides/AAA189.CD3/AAA189.CD3.run1	255	1.0	0.06	1.0	0.06	0.0	-10.1597761887	0.0	9.69518900101
0.0	0.0	0.0	0.0	0.0	4000000.0	0.0	0.0	2.47	2.56	1.3	0.0799999999999	5.86	0.41	0.869999999999	0.31	4.71	0.23	2.02	1.52	0.599999999999	AAA189.CD3.X7.Y8.tile.tissue.png	137	1	2000	137	39e3f17d3aa26ce5d2584d71b71459e8	0	0	0	0	0	0	0	0	0	0	0	0	0	/home/dhl_ec/bnelissen/Slides/CD3_manuscript/CD3_slides/AAA189.CD3/AAA189.CD3.run1	255	1.0	0.06	1.0	0.06	0.0	0.0	0.0	11.462598
0.0	0.0	0.0	0.0	0.0	4000000.0	0.0	0.0	1.52	2.6	1.76	0.0900000000001	8.36	0.48	1.43	0.32	6.7	0.240000000001	3.38	2.44	0.73	AAA189.CD3.X7.Y9.tile.tissue.png	138	1	2000	138	d9a436e5a6cdd8a14d07920934eeb134	0	0	0	0	0	0	0	0	0	0	0	0	0	/home/dhl_ec/bnelissen/Slides/CD3_manuscript/CD3_slides/AAA189.CD3/AAA189.CD3.run1	255	1.0	0.06	1.0	0.06	0.0	0.0	0.0	3.019497
24213.0	461774.0	9444.0	7878.0	461774.0	4000000.0	177.0	6.0	2.0	2.87	2.03	0.0799999999999	11.35	0.68	1.44	0.339999999999	10.54	0.37	3.19	2.21	0.629999999999	AAA189.CD3.X8.Y3.tile.tissue.png	139	1	2000	139	f42c071c12da0fa5fd9c9dd6061c774f	0	0	0	0	0	0	0	0	0	0	0	0	0	/home/dhl_ec/bnelissen/Slides/CD3_manuscript/CD3_slides/AAA189.CD3/AAA189.CD3.run1	255	0.7	0.06	0.7	0.06	-8.51594773571	-11.6315477127	2.4610249593	1.33162228516
39690.0	3971582.0	18147.0	9748.0	3971582.0	4000000.0	365.0	1.0	1.27	2.27	1.2	0.0500000000002	6.99	0.569999999999	1.22	0.0799999999999	14.29	0.58	3.33	2.3	0.64	AAA189.CD3.X8.Y4.tile.tissue.png	140	1	2000	140	bea252c7cb7f5f24c3bac469d4c45d7e	0	0	0	0	0	0	0	0	0	0	0	0	0	/home/dhl_ec/bnelissen/Slides/CD3_manuscript/CD3_slides/AAA189.CD3/AAA189.CD3.run1	255	0.7	0.0869639059283	0.7	0.0869639059283	-8.1901086774	-12.1111704899	1.26534002303	0.121125644531
166130.0	3054226.0	61663.0	21498.0	3054226.0	4000000.0	1138.0	7.0	1.3	1.87	1.76	0.0699999999997	10.63	0.57	1.19	0.14	18.18	0.55	3.34	2.31	0.64	AAA189.CD3.X8.Y5.tile.tissue.png	141	1	2000	141	28407125fda91d6ed76f9f2e669deef6	0	0	0	0	0	0	0	0	0	0	0	0	0	/home/dhl_ec/bnelissen/Slides/CD3_manuscript/CD3_slides/AAA189.CD3/AAA189.CD3.run1	255	0.7	0.0781582719516	0.7	0.0781582719516	-8.6105903179	-12.6445599997	1.60547688862	0.296444414062
113724.0	1496424.0	43826.0	16637.0	1496424.0	4000000.0	833.0	11.0	3.38	2.81	1.75	0.0699999999997	10.21	0.58	1.2	0.23	12.84	0.429999999999	3.38	2.32	0.900000000001	AAA189.CD3.X8.Y6.tile.tissue.png	142	1	2000	142	bb8150cd73376de0a84c17d77d6dc05a	0	0	0	0	0	0	0	0	0	0	0	0	0	/home/dhl_ec/bnelissen/Slides/CD3_manuscript/CD3_slides/AAA189.CD3/AAA189.CD3.run1	255	0.7	0.06	0.7	0.06	-8.97038976804	-12.2372066496	2.88184712139	0.27963065625
40611.0	1823755.0	16407.0	9385.0	1823755.0	4000000.0	320.0	3.0	1.45	2.26	1.77	0.0799999999999	10.45	0.57	1.2	0.21	11.98	0.47	3.55	2.33	0.669999999999	AAA189.CD3.X8.Y7.tile.tissue.png	143	1	2000	143	9b6eea0ab09f2d94e8777c3805214bc0	0	0	0	0	0	0	0	0	0	0	0	0	0	/home/dhl_ec/bnelissen/Slides/CD3_manuscript/CD3_slides/AAA189.CD3/AAA189.CD3.run1	255	0.7	0.06	0.7	0.06	-8.14071299209	-11.3290921045	1.13887452053	0.135449128906
71489.0	1882785.0	27525.0	16507.0	1882785.0	4000000.0	527.0	11.0	1.21	1.37	1.12	0.04	7.0	0.38	0.740000000001	0.15	8.77	0.299999999999	2.24	1.53	0.639999999999	AAA189.CD3.X8.Y8.tile.tissue.png	144	1	2000	144	36e3a708fd02a4ac2e860e89cd0de344	0	0	0	0	0	0	0	0	0	0	0	0	0	/home/dhl_ec/bnelissen/Slides/CD3_manuscript/CD3_slides/AAA189.CD3/AAA189.CD3.run1	255	0.7	0.06	0.7	0.06	-8.53742452446	-11.8325617242	2.10856805026	0.259553945312
0.0	0.0	0.0	0.0	0.0	4000000.0	0.0	0.0	3.69	1.76	1.17	0.0500000000002	6.42	0.3	1.0	0.219999999999	4.65	0.2	3.05	2.36	0.959999999999	AAA189.CD3.X8.Y9.tile.tissue.png	145	1	2000	145	ea9fac39ffa9c2bf35297b2d4713106e	0	0	0	0	0	0	0	0	0	0	0	0	0	/home/dhl_ec/bnelissen/Slides/CD3_manuscript/CD3_slides/AAA189.CD3/AAA189.CD3.run1	255	1.0	0.06	1.0	0.06	0.0	-10.3732914982	0.0	10.4012641316
0.0	4211.0	0.0	312.0	4211.0	4000000.0	0.0	1.0	2.9	4.97	1.58	0.0599999999995	6.77	0.57	0.97	0.219999999999	6.05	0.22	3.18	2.34	0.700000000001	AAA189.CD3.X9.Y10.tile.tissue.png	146	1	2000	146	95756cacdec26bb80811c7b4410d4da3	0	0	0	0	0	0	0	0	0	0	0	0	0	/home/dhl_ec/bnelissen/Slides/CD3_manuscript/CD3_slides/AAA189.CD3/AAA189.CD3.run1	255	0.7	0.06	0.7	0.06	0.0	-11.856599796	1.08050042857	8.09600618642
26091.0	181225.0	8405.0	6582.0	181225.0	4000000.0	145.0	10.0	3.52	3.27	1.11	0.0600000000004	6.95	0.58	0.849999999999	0.33	6.93	0.309999999999	2.09	1.52	1.06	AAA189.CD3.X9.Y3.tile.tissue.png	147	1	2000	147	9850b49d5e190f6fbaa4301e0839b0f6	0	0	0	0	0	0	0	0	0	0	0	0	0	/home/dhl_ec/bnelissen/Slides/CD3_manuscript/CD3_slides/AAA189.CD3/AAA189.CD3.run1	255	0.7	0.06	0.7	0.06	-9.4510928907	-12.3403732576	4.38911406742	1.733136125
61881.0	3865102.0	23203.0	12202.0	3865102.0	4000000.0	440.0	3.0	4.31	3.77	1.1	0.0700000000006	8.8	0.570000000001	1.21	0.0899999999992	13.92	0.570000000001	3.3	2.31	0.65	AAA189.CD3.X9.Y4.tile.tissue.png	148	1	2000	148	446538affdb8e91a73ff058f8465ff9f	0	0	0	0	0	0	0	0	0	0	0	0	0	/home/dhl_ec/bnelissen/Slides/CD3_manuscript/CD3_slides/AAA189.CD3/AAA189.CD3.run1	255	0.7	0.06	0.7	0.06	-7.80858619624	-12.0568402024	1.04662177589	0.131329241211
365142.0	3415309.0	147804.0	20701.0	3415309.0	4000000.0	2844.0	6.0	1.61	2.51	1.77	0.0699999999997	10.5	0.58	1.21	0.12	17.63	0.63	3.37	2.31	0.65	AAA189.CD3.X9.Y5.tile.tissue.png	149	1	2000	149	ef2fb34419a8526e6e95082a791ed2ed	0	0	0	0	0	0	0	0	0	0	0	0	0	/home/dhl_ec/bnelissen/Slides/CD3_manuscript/CD3_slides/AAA189.CD3/AAA189.CD3.run1	255	0.7	0.115173476751	0.7	0.115173476751	-8.25280345127	-12.7618389719	1.95028719021	0.237930398438
120984.0	3820193.0	48623.0	12694.0	3820193.0	4000000.0	953.0	1.0	1.22	1.55	1.76	0.0699999999997	11.36	0.57	1.21	0.0900000000001	15.21	0.59	3.32	2.32	0.63	AAA189.CD3.X9.Y6.tile.tissue.png	150	1	2000	150	491d08d298827519ca98da851d076c7d	0	0	0	0	0	0	0	0	0	0	0	0	0	/home/dhl_ec/bnelissen/Slides/CD3_manuscript/CD3_slides/AAA189.CD3/AAA189.CD3.run1	255	0.7	0.06	0.7	0.06	-8.50842743513	-11.9562759448	1.62939339216	0.294726751465
149120.0	3671113.0	58085.0	14187.0	3671113.0	4000000.0	1088.0	4.0	2.24	2.74	1.76	0.0700000000006	10.27	0.570000000001	1.21	0.0999999999995	16.58	0.59	3.38	2.37	0.639999999999	AAA189.CD3.X9.Y7.tile.tissue.png	151	1	2000	151	a2d05d01f7e54535d2933e7c37ce45d5	0	0	0	0	0	0	0	0	0	0	0	0	0	/home/dhl_ec/bnelissen/Slides/CD3_manuscript/CD3_slides/AAA189.CD3/AAA189.CD3.run1	255	0.7	0.0812496133155	0.7	0.0812496133155	-8.82836207311	-12.2844261787	1.7146121937	0.226717083008
44137.0	1070424.0	15939.0	14749.0	1070424.0	4000000.0	296.0	10.0	1.18	1.63	1.77	0.0799999999999	11.11	0.57	1.31	0.26	11.35	0.39	3.35	2.3	0.6	AAA189.CD3.X9.Y8.tile.tissue.png	152	1	2000	152	02fd6fdd3f3ebbec4b2325f7af5f21a4	0	0	0	0	0	0	0	0	0	0	0	0	0	/home/dhl_ec/bnelissen/Slides/CD3_manuscript/CD3_slides/AAA189.CD3/AAA189.CD3.run1	255	0.7	0.06	0.7	0.06	-9.1923814102	-12.7250290025	1.81502109298	0.407519933594
0.0	0.0	0.0	0.0	0.0	4000000.0	0.0	0.0	1.14	2.0	1.77	0.0799999999999	9.47	0.47	1.21	0.339999999999	6.68	0.2	3.04	2.3	0.59	AAA189.CD3.X9.Y9.tile.tissue.png	153	1	2000	153	b026f503529e87f9a87ed4f4da6929f1	0	0	0	0	0	0	0	0	0	0	0	0	0	/home/dhl_ec/bnelissen/Slides/CD3_manuscript/CD3_slides/AAA189.CD3/AAA189.CD3.run1	255	1.0	0.06	1.0	0.06	0.0	-9.5144725388	0.0	3.70650189895
[truncated: 2 more columns]
