# Supplementary material for: SlideToolkit: An Assistive Toolset for the Histological Quantification of Whole Slide Images
Source: PLoS One. 2014 Nov 5;9(11):e110289. doi: 10.1371/journal.pone.0110289 (PMC4220929; doi:10.1371/journal.pone.0110289)
Supplement: RawData S1 — ICC and BlandAltman plot - measurements and r-script.zip. Measurements of Run1 and Run2, including the code for the calculation of the intraclass correlation coefficient (ICC) and the code for the Bland and Altman plot. (ZIP) [file pone.0110289.s003.zip › cellprofiler.measurements/run1.4567abfc84edbbdb87333d89c33a3714.DefaultOUT_Image.csv]

AreaOccupied_AreaOccupied_DAB_Nuclei	AreaOccupied_AreaOccupied_Tissue	AreaOccupied_Perimeter_DAB_Nuclei	AreaOccupied_Perimeter_Tissue	AreaOccupied_TotalArea_DAB_Nuclei	AreaOccupied_TotalArea_Tissue	Count_DAB_Nuclei	Count_Tissue	ExecutionTime_01LoadImages	ExecutionTime_02ColorToGray	ExecutionTime_03Smooth	ExecutionTime_04ImageMath	ExecutionTime_05IdentifyPrimaryObjects	ExecutionTime_06MeasureImageAreaOccupied	ExecutionTime_07UnmixColors	ExecutionTime_08MaskImage	ExecutionTime_09IdentifyPrimaryObjects	ExecutionTime_10MeasureImageAreaOccupied	ExecutionTime_11OverlayOutlines	ExecutionTime_12OverlayOutlines	ExecutionTime_13SaveImages	FileName_Original	Group_Index	Group_Number	Height_Original	ImageNumber	MD5Digest_Original	ModuleError_01LoadImages	ModuleError_02ColorToGray	ModuleError_03Smooth	ModuleError_04ImageMath	ModuleError_05IdentifyPrimaryObjects	ModuleError_06MeasureImageAreaOccupied	ModuleError_07UnmixColors	ModuleError_08MaskImage	ModuleError_09IdentifyPrimaryObjects	ModuleError_10MeasureImageAreaOccupied	ModuleError_11OverlayOutlines	ModuleError_12OverlayOutlines	ModuleError_13SaveImages	PathName_Original	Scaling_Original	Threshold_FinalThreshold_DAB_Nuclei	Threshold_FinalThreshold_Tissue	Threshold_OrigThreshold_DAB_Nuclei	Threshold_OrigThreshold_Tissue	Threshold_SumOfEntropies_DAB_Nuclei	Threshold_SumOfEntropies_Tissue	Threshold_WeightedVariance_DAB_Nuclei	Threshold_WeightedVariance_Tissue
1002.0	503932.0	429.0	7249.0	503932.0	712000.0	8.0	3.0	3.59	1.84	0.26	0.01	1.6	0.07	0.14	0.02	1.8	0.07	0.42	0.27	1.12	AAA409.CD3.X0.Y10.tile.tissue.png	1	1	2000	1	f9926ee83546b226f425e3817d64ef0c	0	0	0	0	0	0	0	0	0	0	0	0	0	/home/dhl_ec/bnelissen/Slides/CD3_manuscript/CD3_slides/AAA409.CD3/AAA409.CD3.run1	255	0.7	0.06	0.7	0.06	-7.92092347324	-10.5410882065	0.231018103377	1.02549464537
882.0	486826.0	269.0	13741.0	486826.0	4000000.0	5.0	9.0	2.5	2.33	1.2	0.06	6.78	0.37	0.85	0.19	7.05	0.23	2.18	1.54	0.97	AAA409.CD3.X0.Y3.tile.tissue.png	2	1	2000	2	5f279d3f4bd2451916a7dd98a799ddba	0	0	0	0	0	0	0	0	0	0	0	0	0	/home/dhl_ec/bnelissen/Slides/CD3_manuscript/CD3_slides/AAA409.CD3/AAA409.CD3.run1	255	0.7	0.06	0.7	0.06	-6.63883153416	-10.1348541273	0.120965887276	3.55982400146
14976.0	1674201.0	5803.0	30611.0	1674201.0	4000000.0	109.0	23.0	3.58	2.5	1.22	0.05	7.57	0.38	0.73	0.15	8.09	0.28	2.27	1.47	0.5	AAA409.CD3.X0.Y4.tile.tissue.png	3	1	2000	3	9e80cddc38dd3dfcfd03a9495175c051	0	0	0	0	0	0	0	0	0	0	0	0	0	/home/dhl_ec/bnelissen/Slides/CD3_manuscript/CD3_slides/AAA409.CD3/AAA409.CD3.run1	255	0.7	0.06	0.7	0.06	-7.7099870307	-8.61283593007	0.266514950668	0.384243875
113267.0	3005995.0	40384.0	20873.0	3005995.0	4000000.0	719.0	7.0	2.88	3.14	1.15	0.08	14.44	0.39	0.76	0.1	13.48	0.35	2.25	1.52	0.47	AAA409.CD3.X0.Y5.tile.tissue.png	4	1	2000	4	f9a6684ea509e32fcaa8bb8aae05e2cf	0	0	0	0	0	0	0	0	0	0	0	0	0	/home/dhl_ec/bnelissen/Slides/CD3_manuscript/CD3_slides/AAA409.CD3/AAA409.CD3.run1	255	0.7	0.06	0.7	0.06	-9.29018464832	-10.5418035921	1.59701832427	0.93068375
127177.0	3447811.0	44515.0	20054.0	3447811.0	4000000.0	793.0	9.0	1.22	2.63	1.21	0.05	6.88	0.38	0.74	0.08	11.72	0.49	2.74	1.52	0.71	AAA409.CD3.X0.Y6.tile.tissue.png	5	1	2000	5	75e1d0bb7718a21a0e3db563dfc7eb88	0	0	0	0	0	0	0	0	0	0	0	0	0	/home/dhl_ec/bnelissen/Slides/CD3_manuscript/CD3_slides/AAA409.CD3/AAA409.CD3.run1	255	0.7	0.06	0.7	0.06	-9.30593464374	-10.4996252022	1.51695852883	1.0414608125
81502.0	3468701.0	31860.0	13583.0	3468701.0	4000000.0	573.0	6.0	0.97	1.37	1.63	0.05	7.13	0.6	1.31	0.13	11.94	0.57	2.54	1.53	0.7	AAA409.CD3.X0.Y7.tile.tissue.png	6	1	2000	6	f5149bfd842bc291889733af2d45124d	0	0	0	0	0	0	0	0	0	0	0	0	0	/home/dhl_ec/bnelissen/Slides/CD3_manuscript/CD3_slides/AAA409.CD3/AAA409.CD3.run1	255	0.7	0.06	0.7	0.06	-8.91921419317	-10.4833102237	0.866179481256	0.625161117188
18833.0	3690183.0	6783.0	10883.0	3690183.0	4000000.0	131.0	2.0	1.21	2.57	1.94	0.07	9.99	0.57	1.23	0.11	13.81	0.54	3.31	2.3	0.66	AAA409.CD3.X0.Y8.tile.tissue.png	7	1	2000	7	ecb94927d75ca99ddc731d40d6aadaf6	0	0	0	0	0	0	0	0	0	0	0	0	0	/home/dhl_ec/bnelissen/Slides/CD3_manuscript/CD3_slides/AAA409.CD3/AAA409.CD3.run1	255	0.7	0.06	0.7	0.06	-7.69352874719	-8.80884704953	0.388256758546	0.577831078125
78621.0	2737995.0	28241.0	25007.0	2737995.0	4000000.0	501.0	20.0	1.23	1.82	1.78	0.07	10.14	0.58	1.19	0.15	14.0	0.5	3.35	2.29	0.7	AAA409.CD3.X0.Y9.tile.tissue.png	8	1	2000	8	0a40a32189e85262c0c1105603901b72	0	0	0	0	0	0	0	0	0	0	0	0	0	/home/dhl_ec/bnelissen/Slides/CD3_manuscript/CD3_slides/AAA409.CD3/AAA409.CD3.run1	255	0.7	0.06	0.7	0.06	-8.7980126766	-9.78782809213	1.1336879107	1.08513825
10049.0	589466.0	3946.0	4996.0	589466.0	712000.0	80.0	1.0	2.09	2.56	0.32	0.02	3.35	0.11	0.21	0.02	2.96	0.1	0.62	0.44	0.15	AAA409.CD3.X1.Y10.tile.tissue.png	9	1	2000	9	5a9fb87968bdd6651bbf75e9a8bea820	0	0	0	0	0	0	0	0	0	0	0	0	0	/home/dhl_ec/bnelissen/Slides/CD3_manuscript/CD3_slides/AAA409.CD3/AAA409.CD3.run1	255	0.7	0.06	0.7	0.06	-8.95567124598	-11.5294072105	1.70655932256	0.823938246138
0.0	482503.0	0.0	11046.0	482503.0	4000000.0	0.0	10.0	1.52	2.52	1.78	0.08	9.73	0.56	1.3	0.29	9.08	0.24	3.41	2.33	0.66	AAA409.CD3.X1.Y3.tile.tissue.png	10	1	2000	10	57a30370d640169241e9b80bb58712c7	0	0	0	0	0	0	0	0	0	0	0	0	0	/home/dhl_ec/bnelissen/Slides/CD3_manuscript/CD3_slides/AAA409.CD3/AAA409.CD3.run1	255	0.7	0.06	0.7	0.06	-6.39531195354	-10.3322324655	0.050099584353	7.41522748047
124221.0	1655931.0	44480.0	29026.0	1655931.0	4000000.0	809.0	23.0	2.48	1.7	1.78	0.07	10.29	0.58	1.18	0.21	12.81	0.3	2.29	1.52	0.73	AAA409.CD3.X1.Y4.tile.tissue.png	11	1	2000	11	d7950198bee56a2e53606d78e8b29363	0	0	0	0	0	0	0	0	0	0	0	0	0	/home/dhl_ec/bnelissen/Slides/CD3_manuscript/CD3_slides/AAA409.CD3/AAA409.CD3.run1	255	0.7	0.06	0.7	0.06	-9.26208455563	-12.599339405	1.61236575159	0.566374824219
217551.0	3132076.0	78320.0	25042.0	3132076.0	4000000.0	1401.0	16.0	3.64	2.4	1.79	0.07	10.49	0.57	1.2	0.15	17.02	0.57	3.35	2.39	0.7	AAA409.CD3.X1.Y5.tile.tissue.png	12	1	2000	12	dc10eb1af02810c160c6ba1dd84b46bd	0	0	0	0	0	0	0	0	0	0	0	0	0	/home/dhl_ec/bnelissen/Slides/CD3_manuscript/CD3_slides/AAA409.CD3/AAA409.CD3.run1	255	0.7	0.06	0.7	0.06	-9.47335768246	-12.5527114553	1.71430120069	0.794994785156
108500.0	2527513.0	41236.0	33248.0	2527513.0	4000000.0	750.0	22.0	3.19	2.58	1.15	0.05	7.66	0.39	0.72	0.11	9.75	0.34	2.26	1.53	0.72	AAA409.CD3.X1.Y6.tile.tissue.png	13	1	2000	13	e295f288c2592ca83862214edfd0f974	0	0	0	0	0	0	0	0	0	0	0	0	0	/home/dhl_ec/bnelissen/Slides/CD3_manuscript/CD3_slides/AAA409.CD3/AAA409.CD3.run1	255	0.7	0.06	0.7	0.06	-8.79797425877	-12.0932467785	1.2483038576	0.778389537109
61782.0	3878287.0	25207.0	10613.0	3878287.0	4000000.0	481.0	2.0	4.03	1.68	1.15	0.04	6.82	0.38	0.74	0.06	11.0	0.38	2.24	1.54	0.43	AAA409.CD3.X1.Y7.tile.tissue.png	14	1	2000	14	686cf875b6d9a646187af573f14f5778	0	0	0	0	0	0	0	0	0	0	0	0	0	/home/dhl_ec/bnelissen/Slides/CD3_manuscript/CD3_slides/AAA409.CD3/AAA409.CD3.run1	255	0.7	0.06	0.7	0.06	-9.07724212146	-11.6877369999	1.162002964	0.937919821503
1154.0	2504568.0	329.0	37585.0	2504568.0	4000000.0	6.0	16.0	3.35	3.29	1.83	0.05	6.7	0.39	0.72	0.11	8.39	0.3	2.29	1.52	0.38	AAA409.CD3.X1.Y8.tile.tissue.png	15	1	2000	15	52eccc8c18cb4b883d976d0ffccf14d0	0	0	0	0	0	0	0	0	0	0	0	0	0	/home/dhl_ec/bnelissen/Slides/CD3_manuscript/CD3_slides/AAA409.CD3/AAA409.CD3.run1	255	0.7	0.06	0.7	0.06	-6.8622790708	-10.5574316723	0.049289219833	0.0232336274414
15808.0	1063460.0	6098.0	23910.0	1063460.0	4000000.0	119.0	25.0	4.87	3.14	1.16	0.05	7.11	0.39	0.72	0.18	7.61	0.25	2.27	1.53	0.62	AAA409.CD3.X1.Y9.tile.tissue.png	16	1	2000	16	573dc13a3f0c5d3a8265c100a3ef950c	0	0	0	0	0	0	0	0	0	0	0	0	0	/home/dhl_ec/bnelissen/Slides/CD3_manuscript/CD3_slides/AAA409.CD3/AAA409.CD3.run1	255	0.7	0.06	0.7	0.06	-8.49222783839	-11.7934049668	1.38367020984	0.403680908203
0.0	671992.0	0.0	6426.0	671992.0	4000000.0	0.0	1.0	3.75	3.08	1.27	0.05	6.61	0.37	0.86	0.19	6.68	0.16	2.16	1.54	0.38	AAA409.CD3.X10.Y1.tile.tissue.png	17	1	2000	17	09adbc9220e4b438b1216b21f1bb11e5	0	0	0	0	0	0	0	0	0	0	0	0	0	/home/dhl_ec/bnelissen/Slides/CD3_manuscript/CD3_slides/AAA409.CD3/AAA409.CD3.run1	255	0.7	0.06	0.7	0.06	-6.44758219584	-11.5230122061	0.161265388372	0.497493201172
17284.0	3998650.0	6546.0	8066.0	3998650.0	4000000.0	118.0	1.0	2.91	3.29	1.15	0.0500000000001	6.71	0.37	0.72	0.0600000000001	9.77	0.37	2.18	1.53	0.4	AAA409.CD3.X10.Y2.tile.tissue.png	18	1	2000	18	d88c899e57d84253703a7a73e30deb60	0	0	0	0	0	0	0	0	0	0	0	0	0	/home/dhl_ec/bnelissen/Slides/CD3_manuscript/CD3_slides/AAA409.CD3/AAA409.CD3.run1	255	0.7	0.06	0.7	0.06	-8.97398719088	-11.6582053101	0.822375921426	0.817000426201
1538.0	2633298.0	608.0	8071.0	2633298.0	4000000.0	12.0	1.0	3.3	2.78	1.17	0.0600000000001	7.0	0.37	0.79	0.11	8.77	0.32	2.18	1.53	0.56	AAA409.CD3.X10.Y3.tile.tissue.png	19	1	2000	19	588160e699f70e982379a8710d7966cc	0	0	0	0	0	0	0	0	0	0	0	0	0	/home/dhl_ec/bnelissen/Slides/CD3_manuscript/CD3_slides/AAA409.CD3/AAA409.CD3.run1	255	0.7	0.06	0.7	0.06	-7.47956685644	-10.8748839046	0.167286097116	0.487153421875
0.0	175887.0	0.0	1780.0	175887.0	4000000.0	0.0	1.0	3.24	2.51	1.23	0.0600000000001	6.74	0.37	0.89	0.21	5.88	0.14	2.11	1.52	0.35	AAA409.CD3.X10.Y6.tile.tissue.png	20	1	2000	20	85c8ed7bafb7fcef9a86ea06b50375b8	0	0	0	0	0	0	0	0	0	0	0	0	0	/home/dhl_ec/bnelissen/Slides/CD3_manuscript/CD3_slides/AAA409.CD3/AAA409.CD3.run1	255	0.7	0.06	0.7	0.06	0.0	-10.7717031829	0.0463597266551	0.368273314636
0.0	553761.0	0.0	5568.0	553761.0	4000000.0	0.0	1.0	2.83	2.71	1.16	0.0700000000001	6.73	0.37	0.88	0.19	6.21	0.17	2.22	1.52	0.47	AAA409.CD3.X10.Y7.tile.tissue.png	21	1	2000	21	73cedeee943307e060eeaf50dc86cf8a	0	0	0	0	0	0	0	0	0	0	0	0	0	/home/dhl_ec/bnelissen/Slides/CD3_manuscript/CD3_slides/AAA409.CD3/AAA409.CD3.run1	255	0.7	0.06	0.7	0.06	0.0	-10.9379238691	0.0501576661683	0.901366402832
0.0	435294.0	0.0	5983.0	435294.0	4000000.0	0.0	4.0	3.6	4.44	1.81	0.0700000000001	9.36	0.54	1.38	0.32	8.19	0.24	3.28	2.27	0.57	AAA409.CD3.X10.Y8.tile.tissue.png	22	1	2000	22	e974cc9f00196376db7684884e2fc7bc	0	0	0	0	0	0	0	0	0	0	0	0	0	/home/dhl_ec/bnelissen/Slides/CD3_manuscript/CD3_slides/AAA409.CD3/AAA409.CD3.run1	255	0.7	0.06	0.7	0.06	0.0	-10.611130104	0.0525456151834	0.593183140625
0.0	855871.0	0.0	5987.0	855871.0	4000000.0	0.0	1.0	0.91	2.94	1.75	0.08	9.48	0.55	1.35	0.26	9.36	0.27	3.33	2.31	0.88	AAA409.CD3.X10.Y9.tile.tissue.png	23	1	2000	23	4c87ab51a52e21cf435921a7392040e8	0	0	0	0	0	0	0	0	0	0	0	0	0	/home/dhl_ec/bnelissen/Slides/CD3_manuscript/CD3_slides/AAA409.CD3/AAA409.CD3.run1	255	0.7	0.06	0.7	0.06	-5.79356240425	-10.6922177331	0.0461789442915	2.1357533313
1562.0	2322247.0	472.0	6746.0	2322247.0	4000000.0	7.0	1.0	1.13	3.16	1.75	0.08	9.28	0.57	1.31	0.18	11.71	0.46	3.27	2.46	0.82	AAA409.CD3.X11.Y1.tile.tissue.png	24	1	2000	24	7bc4159050e780cf8e39834ea7bfbe62	0	0	0	0	0	0	0	0	0	0	0	0	0	/home/dhl_ec/bnelissen/Slides/CD3_manuscript/CD3_slides/AAA409.CD3/AAA409.CD3.run1	255	0.7	0.06	0.7	0.06	-7.43628287859	-11.0332561295	0.107439639559	0.181037742187
0.0	597547.0	0.0	5549.0	597547.0	712000.0	0.0	1.0	1.49	1.47	0.34	0.00999999999999	3.94	0.11	0.22	0.03	2.05	0.09	0.63	0.44	0.14	AAA409.CD3.X11.Y10.tile.tissue.png	25	1	2000	25	a6804199a87900402f5457cc4388f75b	0	0	0	0	0	0	0	0	0	0	0	0	0	/home/dhl_ec/bnelissen/Slides/CD3_manuscript/CD3_slides/AAA409.CD3/AAA409.CD3.run1	255	0.7	0.06	0.7	0.06	-5.49601542413	-10.5882219108	0.0379824406354	1.01556026502
18543.0	4000000.0	6822.0	7996.0	4000000.0	4000000.0	122.0	1.0	3.47	1.46	1.87	0.08	6.86	0.3	0.72	0.04	11.42	0.38	2.19	1.67	1.01	AAA409.CD3.X11.Y2.tile.tissue.png	26	1	2000	26	d7342bc8e39780af93a3798d29ddabed	0	0	0	0	0	0	0	0	0	0	0	0	0	/home/dhl_ec/bnelissen/Slides/CD3_manuscript/CD3_slides/AAA409.CD3/AAA409.CD3.run1	255	0.7	0.06	0.7	0.06	-9.92703197899	-11.7849202395	0.797048313843	1.135166985
1545.0	2873373.0	633.0	7346.0	2873373.0	4000000.0	13.0	1.0	1.73	2.14	1.36	0.0500000000001	8.15	0.38	0.75	0.1	8.48	0.31	2.15	1.52	1.36	AAA409.CD3.X11.Y3.tile.tissue.png	27	1	2000	27	28443f301a3f7e2f35f280042d80e17b	0	0	0	0	0	0	0	0	0	0	0	0	0	/home/dhl_ec/bnelissen/Slides/CD3_manuscript/CD3_slides/AAA409.CD3/AAA409.CD3.run1	255	0.7	0.06	0.7	0.06	-7.40876985531	-10.7303231381	0.184441076876	0.281470453125
0.0	560659.0	0.0	7486.0	560659.0	4000000.0	0.0	2.0	2.03	1.78	1.18	0.0600000000001	6.69	0.53	0.87	0.19	6.04	0.15	2.34	1.52	1.0	AAA409.CD3.X11.Y6.tile.tissue.png	28	1	2000	28	bf82ec930e965f9dd62b709c13dc88b5	0	0	0	0	0	0	0	0	0	0	0	0	0	/home/dhl_ec/bnelissen/Slides/CD3_manuscript/CD3_slides/AAA409.CD3/AAA409.CD3.run1	255	0.7	0.06	0.7	0.06	0.0	-10.8555621088	0.0560121792781	1.92625468896
16445.0	3695079.0	6577.0	14388.0	3695079.0	4000000.0	128.0	3.0	1.94	2.17	1.15	0.0400000000001	6.81	0.38	0.73	0.0700000000001	9.45	0.36	2.23	1.53	0.39	AAA409.CD3.X11.Y7.tile.tissue.png	29	1	2000	29	4f973bce13fce7a25225f8dcff918d51	0	0	0	0	0	0	0	0	0	0	0	0	0	/home/dhl_ec/bnelissen/Slides/CD3_manuscript/CD3_slides/AAA409.CD3/AAA409.CD3.run1	255	0.7	0.06	0.7	0.06	-8.14128920391	-11.0502194309	0.630563400456	0.595708983032
40739.0	3873835.0	15825.0	10397.0	3873835.0	4000000.0	287.0	1.0	3.07	1.93	1.17	0.04	6.91	0.38	0.73	0.0699999999999	10.18	0.37	2.2	1.52	0.54	AAA409.CD3.X11.Y8.tile.tissue.png	30	1	2000	30	59c9d9830046f8f9222825602a22492a	0	0	0	0	0	0	0	0	0	0	0	0	0	/home/dhl_ec/bnelissen/Slides/CD3_manuscript/CD3_slides/AAA409.CD3/AAA409.CD3.run1	255	0.7	0.06	0.7	0.06	-8.13547973092	-11.0620595232	0.75178918983	0.827589991867
47493.0	3756044.0	18368.0	12391.0	3756044.0	4000000.0	356.0	2.0	1.4	1.84	1.77	0.0500000000001	6.98	0.37	0.74	0.0600000000001	12.15	0.58	3.49	2.44	0.63	AAA409.CD3.X11.Y9.tile.tissue.png	31	1	2000	31	101d260d4e1b5298578e95a26da24166	0	0	0	0	0	0	0	0	0	0	0	0	0	/home/dhl_ec/bnelissen/Slides/CD3_manuscript/CD3_slides/AAA409.CD3/AAA409.CD3.run1	255	0.7	0.06	0.7	0.06	-8.15476453698	-11.0168837652	0.639387027346	0.76823391626
0.0	1277485.0	0.0	6054.0	1277485.0	4000000.0	0.0	1.0	1.54	1.88	1.8	0.0799999999999	9.85	0.57	1.35	0.24	9.01	0.29	3.22	2.29	0.56	AAA409.CD3.X12.Y1.tile.tissue.png	32	1	2000	32	e7b9a5261893af99a7f08603a7757db1	0	0	0	0	0	0	0	0	0	0	0	0	0	/home/dhl_ec/bnelissen/Slides/CD3_manuscript/CD3_slides/AAA409.CD3/AAA409.CD3.run1	255	0.7	0.06	0.7	0.06	0.0	-10.5774524966	0.0303843342583	0.470288996582
0.0	638596.0	0.0	4752.0	638596.0	712000.0	0.0	1.0	0.34	0.47	0.32	0.00999999999999	3.88	0.11	0.21	0.02	2.1	0.08	0.59	0.41	0.13	AAA409.CD3.X12.Y10.tile.tissue.png	33	1	2000	33	4c1405c5ebd20e89d354cd16385fbfaf	0	0	0	0	0	0	0	0	0	0	0	0	0	/home/dhl_ec/bnelissen/Slides/CD3_manuscript/CD3_slides/AAA409.CD3/AAA409.CD3.run1	255	0.7	0.06	0.7	0.06	-4.06547812401	-11.312466926	0.0408108544956	0.68199702505
23031.0	4000000.0	7071.0	7996.0	4000000.0	4000000.0	120.0	1.0	1.56	2.27	1.78	0.0700000000001	9.16	0.46	1.17	0.0700000000001	13.92	0.56	3.26	2.3	0.61	AAA409.CD3.X12.Y2.tile.tissue.png	34	1	2000	34	4c9931f36f57964d8d0ed15a5660e63a	0	0	0	0	0	0	0	0	0	0	0	0	0	/home/dhl_ec/bnelissen/Slides/CD3_manuscript/CD3_slides/AAA409.CD3/AAA409.CD3.run1	255	0.7	0.06	0.7	0.06	-8.3683674227	-10.8144312063	0.266456596375	0.411555622971
30648.0	3781323.0	9298.0	8453.0	3781323.0	4000000.0	156.0	1.0	2.84	3.02	1.79	0.0799999999999	9.57	0.56	1.2	0.0900000000001	13.48	0.54	3.29	2.31	0.6	AAA409.CD3.X12.Y3.tile.tissue.png	35	1	2000	35	6a746d2b0a830b045366f6c497d30ec2	0	0	0	0	0	0	0	0	0	0	0	0	0	/home/dhl_ec/bnelissen/Slides/CD3_manuscript/CD3_slides/AAA409.CD3/AAA409.CD3.run1	255	0.7	0.06	0.7	0.06	-8.1364898	-11.4745149701	0.568074597666	0.79465128125
57.0	584526.0	32.0	4780.0	584526.0	4000000.0	1.0	1.0	3.01	2.32	1.79	0.0799999999999	9.33	0.56	1.39	0.28	9.57	0.34	3.26	2.3	0.56	AAA409.CD3.X12.Y4.tile.tissue.png	36	1	2000	36	159945eb403607f4f312fecc14b50e15	0	0	0	0	0	0	0	0	0	0	0	0	0	/home/dhl_ec/bnelissen/Slides/CD3_manuscript/CD3_slides/AAA409.CD3/AAA409.CD3.run1	255	0.7	0.06	0.7	0.06	-6.92183309579	-10.5015781033	0.0492508528609	0.267364441406
0.0	1708642.0	0.0	11164.0	1708642.0	4000000.0	0.0	2.0	3.86	2.8	1.78	0.0799999999999	9.45	0.56	1.3	0.21	10.18	0.32	3.35	2.31	0.57	AAA409.CD3.X12.Y6.tile.tissue.png	37	1	2000	37	1a3c663d4588140568464831df71c495	0	0	0	0	0	0	0	0	0	0	0	0	0	/home/dhl_ec/bnelissen/Slides/CD3_manuscript/CD3_slides/AAA409.CD3/AAA409.CD3.run1	255	0.7	0.06	0.7	0.06	-4.19660540688	-10.8587321048	0.0565836467295	3.90921793848
70114.0	2993806.0	26683.0	22872.0	2993806.0	4000000.0	511.0	10.0	2.39	3.09	1.78	0.0700000000002	10.57	0.57	1.21	0.15	13.22	0.52	3.4	2.37	0.65	AAA409.CD3.X12.Y7.tile.tissue.png	38	1	2000	38	c424ad4cd8fb103af0cec1f51599caf9	0	0	0	0	0	0	0	0	0	0	0	0	0	/home/dhl_ec/bnelissen/Slides/CD3_manuscript/CD3_slides/AAA409.CD3/AAA409.CD3.run1	255	0.7	0.06	0.7	0.06	-8.59790902472	-11.7080362107	1.41224626599	1.00299220996
142403.0	3982466.0	57867.0	8437.0	3982466.0	4000000.0	1137.0	1.0	2.15	2.7	1.15	0.0699999999999	10.67	0.56	1.18	0.0799999999999	15.36	0.6	3.45	2.36	0.7	AAA409.CD3.X12.Y8.tile.tissue.png	39	1	2000	39	1d1bb6302fc4b3c42cd58ddfaa3c4e37	0	0	0	0	0	0	0	0	0	0	0	0	0	/home/dhl_ec/bnelissen/Slides/CD3_manuscript/CD3_slides/AAA409.CD3/AAA409.CD3.run1	255	0.7	0.0715443693677	0.7	0.0715443693677	-8.59607764248	-11.4121689654	0.588722216509	0.226688199799
21061.0	3968702.0	7879.0	8966.0	3968702.0	4000000.0	142.0	2.0	3.1	2.86	1.79	0.0899999999999	10.33	0.56	1.18	0.0799999999999	14.23	0.38	3.64	2.32	0.6	AAA409.CD3.X12.Y9.tile.tissue.png	40	1	2000	40	1e3b7cce90859485057838e85022963e	0	0	0	0	0	0	0	0	0	0	0	0	0	/home/dhl_ec/bnelissen/Slides/CD3_manuscript/CD3_slides/AAA409.CD3/AAA409.CD3.run1	255	0.7	0.06	0.7	0.06	-7.66378074057	-10.6780566209	0.301907431989	0.807854577004
320.0	641018.0	121.0	4704.0	641018.0	712000.0	2.0	1.0	1.11	2.54	0.35	0.00999999999999	3.96	0.0799999999999	0.13	0.00999999999999	1.63	0.0599999999999	0.38	0.26	0.14	AAA409.CD3.X13.Y10.tile.tissue.png	41	1	2000	41	fa0eba780ea43f670eaff71faa19933d	0	0	0	0	0	0	0	0	0	0	0	0	0	/home/dhl_ec/bnelissen/Slides/CD3_manuscript/CD3_slides/AAA409.CD3/AAA409.CD3.run1	255	0.7	0.06	0.7	0.06	-7.07991341258	-10.6153587683	0.0456336395088	0.385422957174
15695.0	3168611.0	5249.0	8502.0	3168611.0	4000000.0	93.0	1.0	3.39	1.78	1.13	0.05	6.85	0.37	0.77	0.0899999999999	9.34	0.34	2.2	1.52	0.56	AAA409.CD3.X13.Y2.tile.tissue.png	42	1	2000	42	e66ca39cb5922a7313120cd774835a68	0	0	0	0	0	0	0	0	0	0	0	0	0	/home/dhl_ec/bnelissen/Slides/CD3_manuscript/CD3_slides/AAA409.CD3/AAA409.CD3.run1	255	0.7	0.06	0.7	0.06	-7.81417027628	-11.0020234488	0.277408834948	1.3284255
12858.0	4000000.0	4752.0	7996.0	4000000.0	4000000.0	91.0	1.0	2.67	3.36	1.19	0.04	6.64	0.3	0.73	0.04	9.61	0.37	2.18	1.52	0.39	AAA409.CD3.X13.Y3.tile.tissue.png	43	1	2000	43	5bbc7350808523e3509a2c73fda629cc	0	0	0	0	0	0	0	0	0	0	0	0	0	/home/dhl_ec/bnelissen/Slides/CD3_manuscript/CD3_slides/AAA409.CD3/AAA409.CD3.run1	255	0.7	0.06	0.7	0.06	-8.49969715487	-11.3119332884	0.897701892197	0.840412655455
440.0	3914957.0	197.0	8005.0	3914957.0	4000000.0	4.0	1.0	1.88	3.39	1.2	0.0599999999999	8.33	0.37	0.73	0.0600000000002	9.43	0.37	2.19	1.53	0.38	AAA409.CD3.X13.Y4.tile.tissue.png	44	1	2000	44	0d342b87227a8bc829fe602c2472b07b	0	0	0	0	0	0	0	0	0	0	0	0	0	/home/dhl_ec/bnelissen/Slides/CD3_manuscript/CD3_slides/AAA409.CD3/AAA409.CD3.run1	255	0.7	0.06	0.7	0.06	-7.04220469501	-10.8772994447	0.0822232080356	0.112679578125
155.0	3540087.0	97.0	11239.0	3540087.0	4000000.0	2.0	1.0	2.03	2.48	1.25	0.0600000000002	7.95	0.37	0.74	0.0700000000002	9.12	0.36	2.22	1.53	0.58	AAA409.CD3.X13.Y5.tile.tissue.png	45	1	2000	45	ba47131629b3a73390261861901d118f	0	0	0	0	0	0	0	0	0	0	0	0	0	/home/dhl_ec/bnelissen/Slides/CD3_manuscript/CD3_slides/AAA409.CD3/AAA409.CD3.run1	255	0.7	0.06	0.7	0.06	-7.13645326721	-10.6115421688	0.0557955472876	0.881087412109
0.0	3822921.0	0.0	12350.0	3822921.0	4000000.0	0.0	2.0	2.87	3.91	1.77	0.0699999999999	6.67	0.37	0.73	0.0599999999999	8.9	0.28	2.21	1.53	0.59	AAA409.CD3.X13.Y6.tile.tissue.png	46	1	2000	46	a556cdb5a688e8e6308c61bacb79aae7	0	0	0	0	0	0	0	0	0	0	0	0	0	/home/dhl_ec/bnelissen/Slides/CD3_manuscript/CD3_slides/AAA409.CD3/AAA409.CD3.run1	255	0.7	0.06	0.7	0.06	-6.90332550471	-12.0076850413	0.0616390082603	0.018173618988
27440.0	3662753.0	9546.0	12503.0	3662753.0	4000000.0	177.0	6.0	3.78	2.55	1.79	0.0599999999999	7.71	0.38	0.71	0.0699999999999	9.49	0.36	2.21	1.52	0.39	AAA409.CD3.X13.Y7.tile.tissue.png	47	1	2000	47	60ac406cec4ff512534699c4adabbc19	0	0	0	0	0	0	0	0	0	0	0	0	0	/home/dhl_ec/bnelissen/Slides/CD3_manuscript/CD3_slides/AAA409.CD3/AAA409.CD3.run1	255	0.7	0.06	0.7	0.06	-7.75594496391	-10.4300105041	0.28673816969	0.332395879883
243297.0	3875554.0	93196.0	9816.0	3875554.0	4000000.0	1729.0	1.0	2.79	2.48	1.14	0.05	7.69	0.37	0.75	0.0599999999999	12.49	0.41	2.21	1.53	0.64	AAA409.CD3.X13.Y8.tile.tissue.png	48	1	2000	48	56eb10c1403b45157f01ac67ae789ccd	0	0	0	0	0	0	0	0	0	0	0	0	0	/home/dhl_ec/bnelissen/Slides/CD3_manuscript/CD3_slides/AAA409.CD3/AAA409.CD3.run1	255	0.7	0.0822743893944	0.7	0.0822743893944	-8.8424259675	-12.2435729764	0.778528728898	0.323405901855
17219.0	3949827.0	6256.0	10055.0	3949827.0	4000000.0	107.0	1.0	3.17	2.82	1.69	0.0699999999999	9.66	0.57	0.96	0.0799999999999	15.62	0.55	3.27	2.31	0.59	AAA409.CD3.X13.Y9.tile.tissue.png	49	1	2000	49	f95127b925fbd6386a8eecbe0467fa52	0	0	0	0	0	0	0	0	0	0	0	0	0	/home/dhl_ec/bnelissen/Slides/CD3_manuscript/CD3_slides/AAA409.CD3/AAA409.CD3.run1	255	0.7	0.06	0.7	0.06	-8.02572569069	-11.0478445242	0.233930778853	0.813618790283
0.0	641713.0	0.0	4699.0	641713.0	712000.0	0.0	1.0	0.37	0.36	0.33	0.00999999999999	3.59	0.11	0.22	0.0200000000002	2.1	0.0800000000002	0.58	0.4	0.14	AAA409.CD3.X14.Y10.tile.tissue.png	50	1	2000	50	e3895775bc6a721fd5e3096073a57f35	0	0	0	0	0	0	0	0	0	0	0	0	0	/home/dhl_ec/bnelissen/Slides/CD3_manuscript/CD3_slides/AAA409.CD3/AAA409.CD3.run1	255	0.7	0.06	0.7	0.06	-5.92049660625	-10.9051565733	0.0374566229803	0.603791029341
13048.0	1784423.0	4722.0	10358.0	1784423.0	4000000.0	74.0	5.0	1.13	2.05	1.79	0.0800000000002	10.03	0.56	1.32	0.2	12.75	0.42	3.23	2.31	0.91	AAA409.CD3.X14.Y2.tile.tissue.png	51	1	2000	51	36e3f6c67a14556682c7efe952e03daa	0	0	0	0	0	0	0	0	0	0	0	0	0	/home/dhl_ec/bnelissen/Slides/CD3_manuscript/CD3_slides/AAA409.CD3/AAA409.CD3.run1	255	0.7	0.06	0.7	0.06	-7.94064781517	-11.6295483638	0.381743753027	1.26859475
53227.0	4000000.0	18961.0	7996.0	4000000.0	4000000.0	332.0	1.0	2.4	2.59	1.78	0.0699999999999	9.31	0.47	1.17	0.0599999999999	15.45	0.58	3.24	2.3	0.7	AAA409.CD3.X14.Y3.tile.tissue.png	52	1	2000	52	ac301e4c126229696c9343e51f7bbb16	0	0	0	0	0	0	0	0	0	0	0	0	0	/home/dhl_ec/bnelissen/Slides/CD3_manuscript/CD3_slides/AAA409.CD3/AAA409.CD3.run1	255	0.7	0.06	0.7	0.06	-9.62248419113	-11.8824137942	0.801906330017	1.05918415464
20607.0	3999930.0	7278.0	8012.0	3999930.0	4000000.0	129.0	1.0	2.72	4.06	1.79	0.0700000000002	9.41	0.55	1.17	0.0799999999999	13.38	0.56	3.25	2.31	1.6	AAA409.CD3.X14.Y4.tile.tissue.png	53	1	2000	53	562dde460ae32c880712a61cce223dc1	0	0	0	0	0	0	0	0	0	0	0	0	0	/home/dhl_ec/bnelissen/Slides/CD3_manuscript/CD3_slides/AAA409.CD3/AAA409.CD3.run1	255	0.7	0.06	0.7	0.06	-7.88630728234	-10.2847105059	0.117809889432	0.165167530399
57509.0	3920857.0	20563.0	9887.0	3920857.0	4000000.0	368.0	2.0	2.19	1.9	1.78	0.0699999999999	9.53	0.56	1.17	0.0799999999999	13.64	0.38	2.2	1.53	1.23	AAA409.CD3.X14.Y5.tile.tissue.png	54	1	2000	54	f9ed786dde7a1428eb3f69b28780b167	0	0	0	0	0	0	0	0	0	0	0	0	0	/home/dhl_ec/bnelissen/Slides/CD3_manuscript/CD3_slides/AAA409.CD3/AAA409.CD3.run1	255	0.7	0.06	0.7	0.06	-7.89895961883	-10.8294659224	0.28660082853	0.596293749161
23447.0	3716073.0	10238.0	14875.0	3716073.0	4000000.0	206.0	5.0	1.98	1.13	1.19	0.05	7.19	0.39	0.73	0.0699999999999	12.24	0.54	3.29	2.29	0.71	AAA409.CD3.X14.Y6.tile.tissue.png	55	1	2000	55	31589fb04049d5fb6aecc89d3c62e0c9	0	0	0	0	0	0	0	0	0	0	0	0	0	/home/dhl_ec/bnelissen/Slides/CD3_manuscript/CD3_slides/AAA409.CD3/AAA409.CD3.run1	255	0.7	0.06	0.7	0.06	-8.60113249729	-11.5022474199	1.00731633009	0.886139117676
133816.0	3818191.0	50298.0	11921.0	3818191.0	4000000.0	949.0	1.0	2.62	3.23	1.8	0.0699999999999	9.54	0.57	1.2	0.0899999999999	14.78	0.59	3.3	2.29	0.64	AAA409.CD3.X14.Y7.tile.tissue.png	56	1	2000	56	b5f6882a4d87a6b99158d9b624e0c2df	0	0	0	0	0	0	0	0	0	0	0	0	0	/home/dhl_ec/bnelissen/Slides/CD3_manuscript/CD3_slides/AAA409.CD3/AAA409.CD3.run1	255	0.7	0.06	0.7	0.06	-8.9378230232	-11.9132412663	1.23061238459	1.22319272437
64631.0	3605335.0	28169.0	15970.0	3605335.0	4000000.0	550.0	6.0	1.06	1.83	1.9	0.0799999999999	10.85	0.63	1.34	0.11	14.06	0.55	3.02	1.56	0.62	AAA409.CD3.X14.Y8.tile.tissue.png	57	1	2000	57	f01ccb3897b8b8bc4028a6164389f22e	0	0	0	0	0	0	0	0	0	0	0	0	0	/home/dhl_ec/bnelissen/Slides/CD3_manuscript/CD3_slides/AAA409.CD3/AAA409.CD3.run1	255	0.7	0.0733777942801	0.7	0.0733777942801	-8.7200371483	-11.3292699442	1.11713309403	0.721582865417
71792.0	3999958.0	27229.0	8002.0	3999958.0	4000000.0	498.0	1.0	2.18	2.59	1.21	0.0699999999999	9.46	0.56	1.21	0.0699999999999	13.87	0.39	2.19	1.54	0.42	AAA409.CD3.X14.Y9.tile.tissue.png	58	1	2000	58	ffc5c9a89b0571f25c642216aee0f6fd	0	0	0	0	0	0	0	0	0	0	0	0	0	/home/dhl_ec/bnelissen/Slides/CD3_manuscript/CD3_slides/AAA409.CD3/AAA409.CD3.run1	255	0.7	0.06	0.7	0.06	-8.94746720274	-10.9585979323	0.87186295876	1.16312100003
83.0	642875.0	40.0	4683.0	642875.0	712000.0	1.0	1.0	1.91	1.2	0.34	0.00999999999999	3.3	0.12	0.23	0.02	2.21	0.1	0.59	0.41	0.15	AAA409.CD3.X15.Y10.tile.tissue.png	59	1	2000	59	4e57421c3b02553441c51252537104b9	0	0	0	0	0	0	0	0	0	0	0	0	0	/home/dhl_ec/bnelissen/Slides/CD3_manuscript/CD3_slides/AAA409.CD3/AAA409.CD3.run1	255	0.7	0.06	0.7	0.06	-6.29596742423	-10.5978487894	0.0243757213368	0.509080990223
1212.0	927572.0	397.0	5918.0	927572.0	4000000.0	6.0	1.0	2.39	2.97	1.14	0.0599999999999	6.58	0.38	0.86	0.18	7.57	0.37	3.19	2.32	0.56	AAA409.CD3.X15.Y2.tile.tissue.png	60	1	2000	60	0ae20d5e86ecce8c088fdf7c9904e67c	0	0	0	0	0	0	0	0	0	0	0	0	0	/home/dhl_ec/bnelissen/Slides/CD3_manuscript/CD3_slides/AAA409.CD3/AAA409.CD3.run1	255	0.7	0.06	0.7	0.06	-7.25301031338	-10.2511368193	0.0710360035604	0.210549763672
39022.0	3997222.0	14428.0	8211.0	3997222.0	4000000.0	282.0	1.0	3.6	3.27	1.15	0.05	6.78	0.56	1.2	0.0799999999999	14.38	0.55	2.2	1.55	0.59	AAA409.CD3.X15.Y3.tile.tissue.png	61	1	2000	61	fa2c3ad4ab14324914e0fbbd050e13cf	0	0	0	0	0	0	0	0	0	0	0	0	0	/home/dhl_ec/bnelissen/Slides/CD3_manuscript/CD3_slides/AAA409.CD3/AAA409.CD3.run1	255	0.7	0.06	0.7	0.06	-8.93442727373	-11.519507254	0.907814671931	0.980638243759
43610.0	3972764.0	16873.0	9228.0	3972764.0	4000000.0	314.0	1.0	3.17	4.37	1.16	0.04	6.72	0.38	0.73	0.0599999999999	9.82	0.57	3.3	2.28	0.6	AAA409.CD3.X15.Y4.tile.tissue.png	62	1	2000	62	f0a6ef1b9771439dc291d0480a265a97	0	0	0	0	0	0	0	0	0	0	0	0	0	/home/dhl_ec/bnelissen/Slides/CD3_manuscript/CD3_slides/AAA409.CD3/AAA409.CD3.run1	255	0.7	0.06	0.7	0.06	-7.70334481502	-10.7473481559	0.235311915991	0.331141319653
80165.0	3791501.0	29974.0	14644.0	3791501.0	4000000.0	556.0	2.0	4.08	2.7	1.17	0.05	7.35	0.38	0.74	0.0699999999999	10.36	0.39	2.24	1.53	0.52	AAA409.CD3.X15.Y5.tile.tissue.png	63	1	2000	63	62ce5ee6b81b7d0f26dcfa8e4f827ac6	0	0	0	0	0	0	0	0	0	0	0	0	0	/home/dhl_ec/bnelissen/Slides/CD3_manuscript/CD3_slides/AAA409.CD3/AAA409.CD3.run1	255	0.7	0.06	0.7	0.06	-8.6789876755	-11.7242833312	0.950984741437	1.00059981738
1635.0	3945430.0	621.0	9181.0	3945430.0	4000000.0	10.0	1.0	4.96	2.24	1.16	0.05	6.48	0.37	0.72	0.0599999999999	9.6	0.37	2.19	1.53	0.43	AAA409.CD3.X15.Y6.tile.tissue.png	64	1	2000	64	057da4b5d873e3817dcb39ac66d62369	0	0	0	0	0	0	0	0	0	0	0	0	0	/home/dhl_ec/bnelissen/Slides/CD3_manuscript/CD3_slides/AAA409.CD3/AAA409.CD3.run1	255	0.7	0.06	0.7	0.06	-7.4612987439	-10.5016217114	0.0691551669734	0.037026760437
127792.0	3944640.0	46492.0	10390.0	3944640.0	4000000.0	850.0	3.0	3.72	1.97	1.15	0.04	6.91	0.37	0.74	0.0599999999999	11.35	0.4	2.18	1.52	0.41	AAA409.CD3.X15.Y7.tile.tissue.png	65	1	2000	65	870d5b7edc6c482955eee8d48b062146	0	0	0	0	0	0	0	0	0	0	0	0	0	/home/dhl_ec/bnelissen/Slides/CD3_manuscript/CD3_slides/AAA409.CD3/AAA409.CD3.run1	255	0.7	0.06	0.7	0.06	-8.40343657432	-11.5527154594	0.718053961059	1.07672874767
39249.0	3999464.0	16054.0	8042.0	3999464.0	4000000.0	306.0	1.0	3.33	2.76	1.18	0.05	6.94	0.57	1.28	0.0899999999999	14.22	0.58	3.27	2.47	0.62	AAA409.CD3.X15.Y8.tile.tissue.png	66	1	2000	66	7185ef7fc361de90882fea7a369399a4	0	0	0	0	0	0	0	0	0	0	0	0	0	/home/dhl_ec/bnelissen/Slides/CD3_manuscript/CD3_slides/AAA409.CD3/AAA409.CD3.run1	255	0.7	0.06	0.7	0.06	-8.79712106262	-11.1660741987	0.771288045622	0.859445169729
76865.0	4000000.0	31095.0	7996.0	4000000.0	4000000.0	626.0	1.0	3.1	1.82	1.27	0.0499999999997	5.92	0.47	1.26	0.0700000000002	14.65	0.59	3.28	2.31	0.61	AAA409.CD3.X15.Y9.tile.tissue.png	67	1	2000	67	a45e7e7e185c124001697a2c8f6cdee3	0	0	0	0	0	0	0	0	0	0	0	0	0	/home/dhl_ec/bnelissen/Slides/CD3_manuscript/CD3_slides/AAA409.CD3/AAA409.CD3.run1	255	0.7	0.06	0.7	0.06	-8.93759977303	0.0	0.974104681427	0.960974625
57.0	645394.0	33.0	4684.0	645394.0	712000.0	1.0	1.0	2.58	0.37	0.35	0.00999999999976	2.18	0.0700000000002	0.13	0.00999999999976	1.56	0.0700000000002	0.39	0.27	0.0800000000004	AAA409.CD3.X16.Y10.tile.tissue.png	68	1	2000	68	b1cadc8410c9187a6b331d1676b74421	0	0	0	0	0	0	0	0	0	0	0	0	0	/home/dhl_ec/bnelissen/Slides/CD3_manuscript/CD3_slides/AAA409.CD3/AAA409.CD3.run1	255	0.7	0.06	0.7	0.06	-6.89299255183	-10.711857898	0.0291471389985	0.497101339619
0.0	436112.0	0.0	4930.0	436112.0	4000000.0	0.0	1.0	2.5	2.54	1.2	0.0499999999997	6.62	0.38	0.88	0.19	6.9	0.15	2.13	1.56	0.35	AAA409.CD3.X16.Y2.tile.tissue.png	69	1	2000	69	6ed916e9100a4db88a1bf6bf048f1641	0	0	0	0	0	0	0	0	0	0	0	0	0	/home/dhl_ec/bnelissen/Slides/CD3_manuscript/CD3_slides/AAA409.CD3/AAA409.CD3.run1	255	0.7	0.06	0.7	0.06	-6.89866460952	-10.4998029182	0.07307645009	0.253316706787
75206.0	4000000.0	26354.0	7996.0	4000000.0	4000000.0	482.0	1.0	4.18	2.82	1.2	0.0500000000002	6.88	0.29	0.73	0.0499999999997	11.33	0.38	2.16	1.52	0.409999999999	AAA409.CD3.X16.Y3.tile.tissue.png	70	1	2000	70	8e52bf63856274139790d447d252662d	0	0	0	0	0	0	0	0	0	0	0	0	0	/home/dhl_ec/bnelissen/Slides/CD3_manuscript/CD3_slides/AAA409.CD3/AAA409.CD3.run1	255	0.7	0.06	0.7	0.06	-9.38708609226	-11.586486322	0.897248479126	1.23059315935
160173.0	3998714.0	61924.0	8066.0	3998714.0	4000000.0	1141.0	1.0	3.8	2.87	1.3	0.04	7.73	0.37	0.74	0.0599999999999	11.51	0.41	2.19	1.54	0.56	AAA409.CD3.X16.Y4.tile.tissue.png	71	1	2000	71	3054b53beef7e476ca3016291060a214	0	0	0	0	0	0	0	0	0	0	0	0	0	/home/dhl_ec/bnelissen/Slides/CD3_manuscript/CD3_slides/AAA409.CD3/AAA409.CD3.run1	255	0.7	0.06	0.7	0.06	-8.35229109084	-11.2341520132	0.588590544665	0.961138394986
119651.0	3997526.0	46446.0	8246.0	3997526.0	4000000.0	848.0	1.0	3.05	2.64	1.78	0.0700000000002	10.42	0.55	1.25	0.0799999999999	14.97	0.6	3.39	2.3	0.619999999999	AAA409.CD3.X16.Y5.tile.tissue.png	72	1	2000	72	bfd510d072e930e49523f8dcb86c8a0e	0	0	0	0	0	0	0	0	0	0	0	0	0	/home/dhl_ec/bnelissen/Slides/CD3_manuscript/CD3_slides/AAA409.CD3/AAA409.CD3.run1	255	0.7	0.06	0.7	0.06	-9.05812967825	-11.7949237067	1.05246097275	1.11812145065
20706.0	3993597.0	7549.0	8517.0	3993597.0	4000000.0	138.0	1.0	2.79	4.34	1.44	0.0500000000002	6.77	0.37	0.72	0.0799999999999	9.75	0.38	2.18	1.53	0.559999999999	AAA409.CD3.X16.Y6.tile.tissue.png	73	1	2000	73	524291ebf1fa4fb3e2eb1492af3349d6	0	0	0	0	0	0	0	0	0	0	0	0	0	/home/dhl_ec/bnelissen/Slides/CD3_manuscript/CD3_slides/AAA409.CD3/AAA409.CD3.run1	255	0.7	0.06	0.7	0.06	-7.72268560141	-10.4815149946	0.124513204664	0.170801933826
4580.0	3923930.0	1938.0	9738.0	3923930.0	4000000.0	37.0	1.0	4.45	2.93	1.19	0.0500000000002	7.15	0.37	0.74	0.0599999999999	9.87	0.369999999999	2.21	1.53	0.8	AAA409.CD3.X16.Y7.tile.tissue.png	74	1	2000	74	0724e555a68c9781d189dde44f15022f	0	0	0	0	0	0	0	0	0	0	0	0	0	/home/dhl_ec/bnelissen/Slides/CD3_manuscript/CD3_slides/AAA409.CD3/AAA409.CD3.run1	255	0.7	0.06	0.7	0.06	-7.28247887555	-10.6762755432	0.138908422812	0.114889306107
76574.0	3932049.0	32076.0	9513.0	3932049.0	4000000.0	609.0	1.0	2.56	2.65	1.2	0.0500000000002	6.72	0.37	0.75	0.0600000000004	10.82	0.39	2.22	1.54	0.75	AAA409.CD3.X16.Y8.tile.tissue.png	75	1	2000	75	d5d64029e3096bcdd98f2b3a6e33febb	0	0	0	0	0	0	0	0	0	0	0	0	0	/home/dhl_ec/bnelissen/Slides/CD3_manuscript/CD3_slides/AAA409.CD3/AAA409.CD3.run1	255	0.7	0.06	0.7	0.06	-8.92124564993	-11.6691056294	1.20474630322	1.10101002252
13298.0	4000000.0	6080.0	7996.0	4000000.0	4000000.0	117.0	1.0	3.46	2.92	1.19	0.0500000000002	6.16	0.29	0.73	0.0499999999997	9.81	0.56	3.3	2.3	1.12	AAA409.CD3.X16.Y9.tile.tissue.png	76	1	2000	76	de6c857891181a32aa6b9fa7a51550a9	0	0	0	0	0	0	0	0	0	0	0	0	0	/home/dhl_ec/bnelissen/Slides/CD3_manuscript/CD3_slides/AAA409.CD3/AAA409.CD3.run1	255	0.7	0.06	0.7	0.06	-8.88195358391	0.0	0.454529921158	0.4976003125
346.0	643119.0	122.0	4672.0	643119.0	712000.0	2.0	1.0	1.4	1.06	0.33	0.0100000000002	3.85	0.0699999999997	0.13	0.0100000000002	1.65	0.0700000000002	0.39	0.26	0.2	AAA409.CD3.X17.Y10.tile.tissue.png	77	1	2000	77	6faf8b99dbece67100b49ff020ff8a1c	0	0	0	0	0	0	0	0	0	0	0	0	0	/home/dhl_ec/bnelissen/Slides/CD3_manuscript/CD3_slides/AAA409.CD3/AAA409.CD3.run1	255	0.7	0.06	0.7	0.06	-7.19171431082	-10.9213814106	0.0581668696112	0.374181887509
54.0	296841.0	31.0	4566.0	296841.0	4000000.0	1.0	1.0	2.09	1.72	1.7	0.0599999999999	6.68	0.37	0.89	0.21	6.71	0.22	2.11	1.53	1.01	AAA409.CD3.X17.Y2.tile.tissue.png	78	1	2000	78	ecd55e8e7991e9c8b60b59544079db8d	0	0	0	0	0	0	0	0	0	0	0	0	0	/home/dhl_ec/bnelissen/Slides/CD3_manuscript/CD3_slides/AAA409.CD3/AAA409.CD3.run1	255	0.7	0.06	0.7	0.06	-5.87136569907	-10.5939567173	0.0782253856676	0.189388843262
62771.0	4000000.0	23756.0	7996.0	4000000.0	4000000.0	455.0	1.0	3.25	3.24	1.21	0.0500000000002	6.59	0.3	0.73	0.0499999999997	11.0	0.58	2.32	1.54	0.42	AAA409.CD3.X17.Y3.tile.tissue.png	79	1	2000	79	baabfb5af8dd06f318eeee3bd3b3c6f8	0	0	0	0	0	0	0	0	0	0	0	0	0	/home/dhl_ec/bnelissen/Slides/CD3_manuscript/CD3_slides/AAA409.CD3/AAA409.CD3.run1	255	0.7	0.06	0.7	0.06	-9.83293466468	-11.4881834785	1.09006295636	1.12918561284
41048.0	4000000.0	14947.0	7996.0	4000000.0	4000000.0	276.0	1.0	2.73	2.9	1.2	0.0499999999997	6.02	0.43	1.16	0.0700000000002	13.26	0.39	2.18	1.52	0.4	AAA409.CD3.X17.Y4.tile.tissue.png	80	1	2000	80	421a95c3b40324d66b583e20ae672e46	0	0	0	0	0	0	0	0	0	0	0	0	0	/home/dhl_ec/bnelissen/Slides/CD3_manuscript/CD3_slides/AAA409.CD3/AAA409.CD3.run1	255	0.7	0.06	0.7	0.06	-8.38571423798	0.0	0.362716512268	0.49838321875
54784.0	4000000.0	21738.0	7996.0	4000000.0	4000000.0	400.0	1.0	0.85	2.09	1.12	0.0499999999997	6.3	0.29	0.74	0.04	9.89	0.38	2.16	1.52	0.39	AAA409.CD3.X17.Y5.tile.tissue.png	81	1	2000	81	e2835a3e6448b1ac0fdb98ef638fb029	0	0	0	0	0	0	0	0	0	0	0	0	0	/home/dhl_ec/bnelissen/Slides/CD3_manuscript/CD3_slides/AAA409.CD3/AAA409.CD3.run1	255	0.7	0.06	0.7	0.06	-8.57964024322	0.0	0.534348822144	0.6714298125
62091.0	3994361.0	25021.0	8248.0	3994361.0	4000000.0	462.0	1.0	3.26	2.37	1.5	0.0599999999999	9.77	0.55	1.18	0.0800000000004	14.11	0.57	3.24	2.3	0.619999999999	AAA409.CD3.X17.Y6.tile.tissue.png	82	1	2000	82	dab4eff052e5c9b0ddcbedf3d7fb2843	0	0	0	0	0	0	0	0	0	0	0	0	0	/home/dhl_ec/bnelissen/Slides/CD3_manuscript/CD3_slides/AAA409.CD3/AAA409.CD3.run1	255	0.7	0.06	0.7	0.06	-8.27664037651	-11.3468457644	0.896806333734	0.986610964168
89133.0	3994516.0	34974.0	8130.0	3994516.0	4000000.0	657.0	1.0	1.2	1.77	1.77	0.0700000000002	9.98	0.56	1.19	0.0700000000002	13.23	0.4	2.21	1.52	0.57	AAA409.CD3.X17.Y7.tile.tissue.png	83	1	2000	83	243080d8efb7b7f6f920b607dac004eb	0	0	0	0	0	0	0	0	0	0	0	0	0	/home/dhl_ec/bnelissen/Slides/CD3_manuscript/CD3_slides/AAA409.CD3/AAA409.CD3.run1	255	0.7	0.06	0.7	0.06	-8.78631025636	-11.4974074984	1.18284619477	1.20515625346
32516.0	3998255.0	13836.0	8024.0	3998255.0	4000000.0	255.0	1.0	3.79	3.23	1.18	0.0500000000002	8.77	0.37	0.73	0.0900000000001	13.99	0.57	3.28	1.68	0.61	AAA409.CD3.X17.Y8.tile.tissue.png	84	1	2000	84	1bec9e3a0f6bcf3efe7b7bdb70e710f6	0	0	0	0	0	0	0	0	0	0	0	0	0	/home/dhl_ec/bnelissen/Slides/CD3_manuscript/CD3_slides/AAA409.CD3/AAA409.CD3.run1	255	0.7	0.06	0.7	0.06	-8.53449367235	-11.5066136299	0.745656814163	0.791760210785
7544.0	3999675.0	2995.0	8039.0	3999675.0	4000000.0	58.0	1.0	2.6	3.01	1.78	0.0700000000002	9.47	0.56	1.19	0.0799999999999	11.88	0.36	2.18	1.53	0.57	AAA409.CD3.X17.Y9.tile.tissue.png	85	1	2000	85	e3995eed7eeb5696167a698b9d744db5	0	0	0	0	0	0	0	0	0	0	0	0	0	/home/dhl_ec/bnelissen/Slides/CD3_manuscript/CD3_slides/AAA409.CD3/AAA409.CD3.run1	255	0.7	0.06	0.7	0.06	-8.15348997939	-10.7807864089	0.208220760291	0.210793119627
8842.0	447171.0	3973.0	3570.0	447171.0	712000.0	79.0	1.0	1.83	0.69	0.32	0.02	2.2	0.0699999999997	0.14	0.02	1.51	0.0599999999999	0.39	0.27	0.0900000000001	AAA409.CD3.X18.Y10.tile.tissue.png	86	1	2000	86	59823c38ed30d1d77ed4059eb112e339	0	0	0	0	0	0	0	0	0	0	0	0	0	/home/dhl_ec/bnelissen/Slides/CD3_manuscript/CD3_slides/AAA409.CD3/AAA409.CD3.run1	255	0.7	0.06	0.7	0.06	-8.61012681412	-12.022749107	1.78509810454	1.2180891415
0.0	93090.0	0.0	2667.0	93090.0	4000000.0	0.0	1.0	1.21	2.15	1.17	0.0599999999999	6.62	0.37	0.89	0.21	5.83	0.22	2.62	2.29	0.53	AAA409.CD3.X18.Y2.tile.tissue.png	87	1	2000	87	471c55e8e4826f31f125c70ab62fd7c9	0	0	0	0	0	0	0	0	0	0	0	0	0	/home/dhl_ec/bnelissen/Slides/CD3_manuscript/CD3_slides/AAA409.CD3/AAA409.CD3.run1	255	0.7	0.06	0.7	0.06	0.0	-11.325419676	0.352131044218	0.134944713989
29308.0	3935419.0	10953.0	8016.0	3935419.0	4000000.0	196.0	1.0	1.78	2.88	1.69	0.0799999999999	9.29	0.55	1.19	0.0799999999999	16.2	0.55	3.25	2.32	0.56	AAA409.CD3.X18.Y3.tile.tissue.png	88	1	2000	88	0d6ce5efff17a9a8644215c6149d048c	0	0	0	0	0	0	0	0	0	0	0	0	0	/home/dhl_ec/bnelissen/Slides/CD3_manuscript/CD3_slides/AAA409.CD3/AAA409.CD3.run1	255	0.7	0.06	0.7	0.06	-8.86184615632	-12.5274891856	0.744053368071	1.1708434375
52363.0	4000000.0	20338.0	7996.0	4000000.0	4000000.0	383.0	1.0	2.9	2.44	1.21	0.0700000000002	11.12	0.46	1.17	0.0599999999999	13.86	0.57	3.22	2.31	0.619999999999	AAA409.CD3.X18.Y4.tile.tissue.png	89	1	2000	89	f11749edd10a78b655081837512e2183	0	0	0	0	0	0	0	0	0	0	0	0	0	/home/dhl_ec/bnelissen/Slides/CD3_manuscript/CD3_slides/AAA409.CD3/AAA409.CD3.run1	255	0.7	0.06	0.7	0.06	-9.02539249298	0.0	0.691157884552	0.7780885625
31191.0	4000000.0	12987.0	7996.0	4000000.0	4000000.0	240.0	1.0	3.21	2.33	1.7	0.0700000000002	8.97	0.47	1.16	0.0599999999999	10.27	0.380000000001	2.17	1.52	0.4	AAA409.CD3.X18.Y5.tile.tissue.png	90	1	2000	90	121443220bab07a0054845fbbcdfc816	0	0	0	0	0	0	0	0	0	0	0	0	0	/home/dhl_ec/bnelissen/Slides/CD3_manuscript/CD3_slides/AAA409.CD3/AAA409.CD3.run1	255	0.7	0.06	0.7	0.06	-8.8422609634	0.0	0.459739870911	0.6417099375
59502.0	4000000.0	24229.0	7996.0	4000000.0	4000000.0	461.0	1.0	0.95	1.41	1.15	0.0500000000002	6.64	0.47	0.86	0.04	10.09	0.39	2.16	1.53	0.4	AAA409.CD3.X18.Y6.tile.tissue.png	91	1	2000	91	c9b6f5fd78091e6d4c9cc7a74be1bd77	0	0	0	0	0	0	0	0	0	0	0	0	0	/home/dhl_ec/bnelissen/Slides/CD3_manuscript/CD3_slides/AAA409.CD3/AAA409.CD3.run1	255	0.7	0.06	0.7	0.06	-8.98659347694	0.0	0.819489828644	0.8670720625
36869.0	3878088.0	13526.0	8004.0	3878088.0	4000000.0	253.0	1.0	3.06	2.65	1.2	0.0599999999999	6.53	0.37	0.73	0.0700000000002	11.82	0.56	3.29	2.31	0.6	AAA409.CD3.X18.Y7.tile.tissue.png	92	1	2000	92	d447a268b8de9f85b80bf2a6c7a8e089	0	0	0	0	0	0	0	0	0	0	0	0	0	/home/dhl_ec/bnelissen/Slides/CD3_manuscript/CD3_slides/AAA409.CD3/AAA409.CD3.run1	255	0.7	0.06	0.7	0.06	-7.5731561288	-11.1462518737	0.378304776664	0.47329678125
115.0	3093079.0	48.0	7492.0	3093079.0	4000000.0	1.0	1.0	1.11	1.69	1.82	0.0799999999999	9.43	0.57	1.25	0.13	12.17	0.5	3.3	2.32	0.59	AAA409.CD3.X18.Y8.tile.tissue.png	93	1	2000	93	e4674394ac630832f16877b8cd30be7e	0	0	0	0	0	0	0	0	0	0	0	0	0	/home/dhl_ec/bnelissen/Slides/CD3_manuscript/CD3_slides/AAA409.CD3/AAA409.CD3.run1	255	0.7	0.06	0.7	0.06	-6.88042237333	-10.4862751952	0.0509498705814	0.160430708984
35899.0	2746753.0	15229.0	6948.0	2746753.0	4000000.0	287.0	1.0	1.98	2.17	1.8	0.0799999999999	10.08	0.56	1.27	0.16	12.43	0.49	3.29	2.32	0.6	AAA409.CD3.X18.Y9.tile.tissue.png	94	1	2000	94	5c71002dc7c7dfd99f5f753639d173cd	0	0	0	0	0	0	0	0	0	0	0	0	0	/home/dhl_ec/bnelissen/Slides/CD3_manuscript/CD3_slides/AAA409.CD3/AAA409.CD3.run1	255	0.7	0.06	0.7	0.06	-8.43326377827	-11.7326906165	1.21725591218	0.860877367187
16346.0	3879131.0	5436.0	8059.0	3879131.0	4000000.0	101.0	1.0	2.21	2.29	1.8	0.0800000000004	9.15	0.56	1.2	0.0900000000001	13.42	0.56	3.33	2.31	0.59	AAA409.CD3.X19.Y3.tile.tissue.png	95	1	2000	95	c51726a08a2e35e114c5da719e9a6a98	0	0	0	0	0	0	0	0	0	0	0	0	0	/home/dhl_ec/bnelissen/Slides/CD3_manuscript/CD3_slides/AAA409.CD3/AAA409.CD3.run1	255	0.7	0.06	0.7	0.06	-7.41376277394	-10.9258949239	0.193128167963	0.293869222656
104132.0	4000000.0	38465.0	7996.0	4000000.0	4000000.0	694.0	1.0	2.63	3.33	1.79	0.0700000000002	12.66	0.47	1.19	0.0700000000002	15.46	0.58	3.26	2.32	0.79	AAA409.CD3.X19.Y4.tile.tissue.png	96	1	2000	96	87f403b998cfa45bd4b124a435d4af76	0	0	0	0	0	0	0	0	0	0	0	0	0	/home/dhl_ec/bnelissen/Slides/CD3_manuscript/CD3_slides/AAA409.CD3/AAA409.CD3.run1	255	0.7	0.06	0.7	0.06	-9.23968918198	-11.7046594771	0.889179783875	1.09150627827
896.0	4000000.0	280.0	7996.0	4000000.0	4000000.0	5.0	1.0	2.36	2.85	1.8	0.0700000000002	8.23	0.46	1.17	0.0600000000004	13.07	0.55	3.29	2.32	0.76	AAA409.CD3.X19.Y5.tile.tissue.png	97	1	2000	97	508b760f065e74ffe13f4853ff4a2b62	0	0	0	0	0	0	0	0	0	0	0	0	0	/home/dhl_ec/bnelissen/Slides/CD3_manuscript/CD3_slides/AAA409.CD3/AAA409.CD3.run1	255	0.7	0.06	0.7	0.06	-9.78392269315	0.0	0.0325184894168	0.0151446308594
138.0	3809914.0	94.0	8004.0	3809914.0	4000000.0	2.0	1.0	2.18	2.88	1.8	0.0799999999999	9.33	0.56	1.2	0.0900000000001	12.86	0.54	3.3	2.32	0.7	AAA409.CD3.X19.Y6.tile.tissue.png	98	1	2000	98	b39c39ed7325ba0f531b1e29ec99b253	0	0	0	0	0	0	0	0	0	0	0	0	0	/home/dhl_ec/bnelissen/Slides/CD3_manuscript/CD3_slides/AAA409.CD3/AAA409.CD3.run1	255	0.7	0.06	0.7	0.06	-6.907998321	-10.7062767953	0.0374256095672	0.115478214844
0.0	565738.0	0.0	4683.0	565738.0	4000000.0	0.0	1.0	1.35	2.45	1.79	0.0799999999999	9.44	0.56	1.4	0.28	8.27	0.25	3.21	2.32	0.82	AAA409.CD3.X19.Y7.tile.tissue.png	99	1	2000	99	a3c676ace9ddef8377d10c32a2a262dd	0	0	0	0	0	0	0	0	0	0	0	0	0	/home/dhl_ec/bnelissen/Slides/CD3_manuscript/CD3_slides/AAA409.CD3/AAA409.CD3.run1	255	0.7	0.06	0.7	0.06	0.0	-10.6587944306	0.0558367075672	0.326050760742
1804.0	129034.0	613.0	3108.0	129034.0	712000.0	13.0	5.0	1.93	0.53	0.33	0.00999999999976	1.52	0.0700000000002	0.13	0.0500000000002	1.72	0.0599999999999	0.43	0.42	0.13	AAA409.CD3.X2.Y10.tile.tissue.png	100	1	2000	100	28fe5b20c307592444f96fca480fe6fb	0	0	0	0	0	0	0	0	0	0	0	0	0	/home/dhl_ec/bnelissen/Slides/CD3_manuscript/CD3_slides/AAA409.CD3/AAA409.CD3.run1	255	0.7	0.06	0.7	0.06	-7.48592728835	-9.10651251427	0.888790108827	1.10764815221
0.0	2107943.0	0.0	19052.0	2107943.0	4000000.0	0.0	7.0	2.65	2.69	1.79	0.0799999999999	12.95	0.57	1.35	0.2	10.79	0.34	3.33	2.32	0.77	AAA409.CD3.X2.Y3.tile.tissue.png	101	1	2000	101	22021cb1c4edce4cabb5054b521c7663	0	0	0	0	0	0	0	0	0	0	0	0	0	/home/dhl_ec/bnelissen/Slides/CD3_manuscript/CD3_slides/AAA409.CD3/AAA409.CD3.run1	255	0.7	0.06	0.7	0.06	-6.51350909285	-9.84776670032	0.0471011512298	3.36835849609
33348.0	1697605.0	12718.0	38513.0	1697605.0	4000000.0	240.0	25.0	3.3	2.79	1.79	0.0599999999999	9.87	0.59	1.18	0.21	11.66	0.42	3.39	2.29	1.27	AAA409.CD3.X2.Y4.tile.tissue.png	102	1	2000	102	82625ec21393ebf80cefa9e59b9a9d9a	0	0	0	0	0	0	0	0	0	0	0	0	0	/home/dhl_ec/bnelissen/Slides/CD3_manuscript/CD3_slides/AAA409.CD3/AAA409.CD3.run1	255	0.7	0.06	0.7	0.06	-8.31403213006	-11.2407582336	0.840573335633	0.497774935547
53723.0	2087876.0	22356.0	25921.0	2087876.0	4000000.0	437.0	6.0	2.63	3.76	1.78	0.0700000000002	9.79	0.6	1.21	0.21	11.82	0.45	3.44	2.34	1.93	AAA409.CD3.X2.Y5.tile.tissue.png	103	1	2000	103	f39158efcf15efc8c9c992ec9681001c	0	0	0	0	0	0	0	0	0	0	0	0	0	/home/dhl_ec/bnelissen/Slides/CD3_manuscript/CD3_slides/AAA409.CD3/AAA409.CD3.run1	255	0.7	0.06	0.7	0.06	-8.63838595112	-12.2202869248	0.836461134719	0.393013740234
84211.0	2904046.0	31865.0	24763.0	2904046.0	4000000.0	597.0	18.0	3.1	4.42	1.21	0.0499999999997	7.14	0.58	1.2	0.15	13.52	0.52	3.4	2.32	0.61	AAA409.CD3.X2.Y6.tile.tissue.png	104	1	2000	104	e253280f0e55b52546636465d73da885	0	0	0	0	0	0	0	0	0	0	0	0	0	/home/dhl_ec/bnelissen/Slides/CD3_manuscript/CD3_slides/AAA409.CD3/AAA409.CD3.run1	255	0.7	0.06	0.7	0.06	-8.70080462658	-12.0809198512	1.01924661475	0.620336588379
41616.0	2815113.0	16992.0	22724.0	2815113.0	4000000.0	326.0	8.0	1.58	3.46	1.8	0.0699999999997	9.61	0.57	1.18	0.15	12.7	0.49	3.33	2.29	0.63	AAA409.CD3.X2.Y7.tile.tissue.png	105	1	2000	105	a1b40ee746f0c583a7ca7714b10c6a85	0	0	0	0	0	0	0	0	0	0	0	0	0	/home/dhl_ec/bnelissen/Slides/CD3_manuscript/CD3_slides/AAA409.CD3/AAA409.CD3.run1	255	0.7	0.06	0.7	0.06	-9.06777494984	-12.1152316754	1.36525483681	0.64639640918
36952.0	2743939.0	14100.0	24019.0	2743939.0	4000000.0	263.0	9.0	3.21	4.01	1.87	0.0699999999997	10.06	0.57	1.18	0.15	12.67	0.49	3.4	2.33	0.69	AAA409.CD3.X2.Y8.tile.tissue.png	106	1	2000	106	c3be576d070dfc54ac7b069392364809	0	0	0	0	0	0	0	0	0	0	0	0	0	/home/dhl_ec/bnelissen/Slides/CD3_manuscript/CD3_slides/AAA409.CD3/AAA409.CD3.run1	255	0.7	0.06	0.7	0.06	-8.52267606208	-11.5136324811	1.01990321937	0.742719958984
14617.0	1949181.0	5059.0	29947.0	1949181.0	4000000.0	93.0	20.0	1.13	1.63	1.79	0.0699999999997	9.77	0.57	1.18	0.2	11.35	0.43	2.85	1.53	0.39	AAA409.CD3.X2.Y9.tile.tissue.png	107	1	2000	107	a7cc9d7b2737e98172161b448d90ef0f	0	0	0	0	0	0	0	0	0	0	0	0	0	/home/dhl_ec/bnelissen/Slides/CD3_manuscript/CD3_slides/AAA409.CD3/AAA409.CD3.run1	255	0.7	0.06	0.7	0.06	-7.57055861527	-10.7001617047	0.344176248298	0.279247479492
72.0	440453.0	38.0	4514.0	440453.0	3800000.0	1.0	1.0	1.09	1.68	1.12	0.0499999999997	6.25	0.36	0.84	0.18	6.35	0.21	2.27	1.44	0.44	AAA409.CD3.X20.Y0.tile.tissue.png	108	1	1900	108	aceca9ed83e230df480b2b8303ed91e8	0	0	0	0	0	0	0	0	0	0	0	0	0	/home/dhl_ec/bnelissen/Slides/CD3_manuscript/CD3_slides/AAA409.CD3/AAA409.CD3.run1	255	0.7	0.06	0.7	0.06	-6.17338504776	-10.7849982854	0.0602462598327	0.427917602025
0.0	449458.0	0.0	4546.0	449458.0	3800000.0	0.0	1.0	3.21	1.21	1.57	0.0799999999999	8.73	0.56	1.36	0.3	6.65	0.15	2.07	1.85	0.53	AAA409.CD3.X20.Y1.tile.tissue.png	109	1	1900	109	fd2330f1361c5dcb3b8b45d7eb57af1b	0	0	0	0	0	0	0	0	0	0	0	0	0	/home/dhl_ec/bnelissen/Slides/CD3_manuscript/CD3_slides/AAA409.CD3/AAA409.CD3.run1	255	0.7	0.06	0.7	0.06	0.0	-10.7614193756	0.0383051338014	0.6320893033
0.0	1585477.0	0.0	7808.0	1585477.0	3800000.0	0.0	1.0	2.22	1.53	1.69	0.0699999999997	8.8	0.54	1.27	0.2	9.65	0.31	3.11	2.16	0.55	AAA409.CD3.X20.Y2.tile.tissue.png	110	1	1900	110	95be95f68727bc32525ed897ff3e9be9	0	0	0	0	0	0	0	0	0	0	0	0	0	/home/dhl_ec/bnelissen/Slides/CD3_manuscript/CD3_slides/AAA409.CD3/AAA409.CD3.run1	255	0.7	0.06	0.7	0.06	-6.47141431498	-10.7524057316	0.0386871603341	0.697935324836
57.0	3726349.0	30.0	7836.0	3726349.0	3800000.0	1.0	1.0	2.36	2.17	1.7	0.0600000000004	8.56	0.53	1.12	0.0700000000002	12.32	0.52	3.21	2.36	0.52	AAA409.CD3.X20.Y3.tile.tissue.png	111	1	1900	111	3f1becec12b4c973e95b2aec094e5394	0	0	0	0	0	0	0	0	0	0	0	0	0	/home/dhl_ec/bnelissen/Slides/CD3_manuscript/CD3_slides/AAA409.CD3/AAA409.CD3.run1	255	0.7	0.06	0.7	0.06	-6.84981641238	-10.7527415835	0.0408568959775	0.0812554050164
41233.0	3688976.0	13529.0	8758.0	3688976.0	3800000.0	240.0	1.0	1.18	2.72	1.7	0.0599999999999	8.97	0.54	1.16	0.0899999999997	10.73	0.53	2.66	1.45	0.57	AAA409.CD3.X20.Y4.tile.tissue.png	112	1	1900	112	ad19c5c2c18ff8482e1dfc5a0ea11136	0	0	0	0	0	0	0	0	0	0	0	0	0	/home/dhl_ec/bnelissen/Slides/CD3_manuscript/CD3_slides/AAA409.CD3/AAA409.CD3.run1	255	0.7	0.06	0.7	0.06	-8.17339882174	-11.0123903841	0.469207344282	0.833821208882
8710.0	3728531.0	3066.0	7762.0	3728531.0	3800000.0	55.0	1.0	3.09	3.05	1.1	0.04	6.22	0.54	1.21	0.0899999999997	10.37	0.35	3.11	2.2	0.55	AAA409.CD3.X20.Y5.tile.tissue.png	113	1	1900	113	9eb54f1103fa3e8f5fc89bdba7cb7675	0	0	0	0	0	0	0	0	0	0	0	0	0	/home/dhl_ec/bnelissen/Slides/CD3_manuscript/CD3_slides/AAA409.CD3/AAA409.CD3.run1	255	0.7	0.06	0.7	0.06	-7.43616988174	-11.0788102784	0.151201656081	0.296119412007
521.0	3011336.0	126.0	7994.0	3011336.0	3800000.0	2.0	1.0	3.91	1.97	1.76	0.0700000000002	9.23	0.56	1.2	0.13	12.14	0.47	3.1	2.17	0.54	AAA409.CD3.X20.Y6.tile.tissue.png	114	1	1900	114	02917d41e523efdcac4c77d8e530e3f9	0	0	0	0	0	0	0	0	0	0	0	0	0	/home/dhl_ec/bnelissen/Slides/CD3_manuscript/CD3_slides/AAA409.CD3/AAA409.CD3.run1	255	0.7	0.06	0.7	0.06	-6.87574500911	-10.2847713582	0.0470568281273	0.240101287007
0.0	445292.0	0.0	4561.0	445292.0	3800000.0	0.0	1.0	1.26	1.89	1.72	0.0700000000002	9.56	0.54	1.34	0.28	7.93	0.23	3.13	2.25	0.49	AAA409.CD3.X20.Y7.tile.tissue.png	115	1	1900	115	72c914c7c0769ff0ac63f7267481eff9	0	0	0	0	0	0	0	0	0	0	0	0	0	/home/dhl_ec/bnelissen/Slides/CD3_manuscript/CD3_slides/AAA409.CD3/AAA409.CD3.run1	255	0.7	0.06	0.7	0.06	0.0	-10.504407165	0.0346649664188	0.815909166067
0.0	447238.0	0.0	4624.0	447238.0	3800000.0	0.0	1.0	3.46	2.64	1.7	0.0799999999999	9.12	0.54	1.39	0.29	8.17	0.17	2.13	1.45	0.35	AAA409.CD3.X20.Y8.tile.tissue.png	116	1	1900	116	5e62c888184acee5f9e8ca2ec7e46cab	0	0	0	0	0	0	0	0	0	0	0	0	0	/home/dhl_ec/bnelissen/Slides/CD3_manuscript/CD3_slides/AAA409.CD3/AAA409.CD3.run1	255	0.7	0.06	0.7	0.06	-5.99295884618	-10.3526032677	0.0745298026175	0.39446126028
0.0	443200.0	0.0	4523.0	443200.0	3800000.0	0.0	1.0	2.93	1.88	1.31	0.0600000000004	6.31	0.35	0.84	0.19	5.76	0.15	2.17	2.21	0.46	AAA409.CD3.X20.Y9.tile.tissue.png	117	1	1900	117	0725eb3f12aaa2485584bc9b6e4f2dd6	0	0	0	0	0	0	0	0	0	0	0	0	0	/home/dhl_ec/bnelissen/Slides/CD3_manuscript/CD3_slides/AAA409.CD3/AAA409.CD3.run1	255	0.7	0.06	0.7	0.06	0.0	-10.6398732145	0.0286488094399	0.807223353464
0.0	210835.0	0.0	5019.0	210835.0	712000.0	0.0	3.0	1.89	1.95	0.21	0.0100000000002	2.86	0.0800000000004	0.13	0.0300000000002	1.1	0.04	0.4	0.27	0.13	AAA409.CD3.X3.Y10.tile.tissue.png	118	1	2000	118	5a02da498aaedb6cb4ac0f7c3d35e4b8	0	0	0	0	0	0	0	0	0	0	0	0	0	/home/dhl_ec/bnelissen/Slides/CD3_manuscript/CD3_slides/AAA409.CD3/AAA409.CD3.run1	255	0.7	0.06	0.7	0.06	0.0	-8.89932671868	0.0262354869292	1.96156772391
5014.0	393064.0	1534.0	16290.0	393064.0	4000000.0	25.0	24.0	2.82	2.95	1.78	0.0799999999999	7.4	0.39	0.76	0.2	7.27	0.23	2.23	1.53	0.56	AAA409.CD3.X3.Y3.tile.tissue.png	119	1	2000	119	52c47f44b0f1bad16ac283c882c95e60	0	0	0	0	0	0	0	0	0	0	0	0	0	/home/dhl_ec/bnelissen/Slides/CD3_manuscript/CD3_slides/AAA409.CD3/AAA409.CD3.run1	255	0.7	0.06	0.7	0.06	-7.75821923024	-8.93532862327	0.247924904183	0.673946396484
139783.0	3007226.0	48616.0	16976.0	3007226.0	4000000.0	884.0	4.0	2.38	1.19	1.19	0.0500000000002	6.85	0.39	0.74	0.0999999999999	13.11	0.35	2.23	1.53	0.42	AAA409.CD3.X3.Y4.tile.tissue.png	120	1	2000	120	f8edae027208e651ca1058ba8b848804	0	0	0	0	0	0	0	0	0	0	0	0	0	/home/dhl_ec/bnelissen/Slides/CD3_manuscript/CD3_slides/AAA409.CD3/AAA409.CD3.run1	255	0.7	0.06	0.7	0.06	-9.19459664647	-12.615344533	1.38249045214	1.13510357422
47227.0	1980754.0	18171.0	34090.0	1980754.0	4000000.0	338.0	14.0	1.01	1.92	1.16	0.0500000000002	7.28	0.39	0.75	0.14	9.47	0.31	2.3	1.55	0.41	AAA409.CD3.X3.Y5.tile.tissue.png	121	1	2000	121	5d656e0ba3e1654f260dedd6ba97c66d	0	0	0	0	0	0	0	0	0	0	0	0	0	/home/dhl_ec/bnelissen/Slides/CD3_manuscript/CD3_slides/AAA409.CD3/AAA409.CD3.run1	255	0.7	0.06	0.7	0.06	-8.25112806979	-11.2760347809	0.813933992363	0.615917794922
52896.0	2371232.0	18555.0	43058.0	2371232.0	4000000.0	326.0	24.0	0.85	1.26	1.16	0.0499999999997	7.04	0.45	0.87	0.13	9.34	0.31	2.33	1.53	0.41	AAA409.CD3.X3.Y6.tile.tissue.png	122	1	2000	122	75c5b7bda71d2313c41a5cb131c42a59	0	0	0	0	0	0	0	0	0	0	0	0	0	/home/dhl_ec/bnelissen/Slides/CD3_manuscript/CD3_slides/AAA409.CD3/AAA409.CD3.run1	255	0.7	0.06	0.7	0.06	-8.44769038784	-11.6978268109	0.754849790589	0.571043268555
78485.0	2806121.0	30263.0	28834.0	2806121.0	4000000.0	549.0	11.0	1.5	2.24	1.15	0.0500000000002	7.17	0.39	0.74	0.0999999999999	9.63	0.35	2.27	1.53	0.41	AAA409.CD3.X3.Y7.tile.tissue.png	123	1	2000	123	f425a4cfdd046df625f5cb7afe35658d	0	0	0	0	0	0	0	0	0	0	0	0	0	/home/dhl_ec/bnelissen/Slides/CD3_manuscript/CD3_slides/AAA409.CD3/AAA409.CD3.run1	255	0.7	0.06	0.7	0.06	-8.37007738951	-11.7810347968	0.798352259801	0.65124424707
41892.0	2793635.0	15447.0	28036.0	2793635.0	4000000.0	301.0	7.0	0.79	1.36	1.19	0.0500000000002	7.44	0.4	0.76	0.0999999999999	9.35	0.33	2.27	1.54	0.5	AAA409.CD3.X3.Y8.tile.tissue.png	124	1	2000	124	f467c923e61b354e52d1a6fad66dc292	0	0	0	0	0	0	0	0	0	0	0	0	0	/home/dhl_ec/bnelissen/Slides/CD3_manuscript/CD3_slides/AAA409.CD3/AAA409.CD3.run1	255	0.7	0.06	0.7	0.06	-8.09168657116	-11.0551124174	0.459572415189	0.433383345703
27316.0	3521269.0	10870.0	13208.0	3521269.0	4000000.0	204.0	2.0	1.19	2.47	1.19	0.0499999999997	7.41	0.39	0.73	0.0700000000002	9.75	0.36	2.27	1.55	0.69	AAA409.CD3.X3.Y9.tile.tissue.png	125	1	2000	125	4ef5a85695d97425b0447fbf7c1b2cbf	0	0	0	0	0	0	0	0	0	0	0	0	0	/home/dhl_ec/bnelissen/Slides/CD3_manuscript/CD3_slides/AAA409.CD3/AAA409.CD3.run1	255	0.7	0.06	0.7	0.06	-7.46434316854	-10.4618453433	0.19762233832	0.227540997559
0.0	232840.0	0.0	6172.0	232840.0	712000.0	0.0	6.0	1.45	0.840000000001	0.32	0.0100000000002	3.22	0.0800000000004	0.13	0.0300000000002	1.3	0.04	0.4	0.27	0.12	AAA409.CD3.X4.Y10.tile.tissue.png	126	1	2000	126	a2ec1e7b0148de72707f4e8f77489b93	0	0	0	0	0	0	0	0	0	0	0	0	0	/home/dhl_ec/bnelissen/Slides/CD3_manuscript/CD3_slides/AAA409.CD3/AAA409.CD3.run1	255	0.7	0.06	0.7	0.06	-5.14884590923	-8.8409172558	0.0287380008847	1.75792115955
0.0	69404.0	0.0	3682.0	69404.0	4000000.0	0.0	5.0	0.73	1.05	1.23	0.0599999999999	6.81	0.38	0.89	0.22	5.78	0.15	2.14	1.52	0.42	AAA409.CD3.X4.Y2.tile.tissue.png	127	1	2000	127	a6ddcfb9d0ff658b1248c273ec000b40	0	0	0	0	0	0	0	0	0	0	0	0	0	/home/dhl_ec/bnelissen/Slides/CD3_manuscript/CD3_slides/AAA409.CD3/AAA409.CD3.run1	255	0.7	0.06	0.7	0.06	0.0	-10.2982378295	0.0272069089757	3.71781644448
125697.0	2316150.0	49649.0	17179.0	2316150.0	4000000.0	969.0	10.0	1.54	2.36	1.22	0.0499999999997	6.69	0.39	0.74	0.13	9.9	0.33	2.21	1.53	0.52	AAA409.CD3.X4.Y3.tile.tissue.png	128	1	2000	128	812a32a9aaca7b0393586e5529e45761	0	0	0	0	0	0	0	0	0	0	0	0	0	/home/dhl_ec/bnelissen/Slides/CD3_manuscript/CD3_slides/AAA409.CD3/AAA409.CD3.run1	255	0.7	0.06	0.7	0.06	-8.92681763833	-9.86298739568	1.43031769956	0.612111696289
137569.0	3407798.0	46699.0	22486.0	3407798.0	4000000.0	830.0	6.0	0.86	1.68	1.22	0.0499999999997	6.98	0.52	0.73	0.0799999999999	12.09	0.38	2.34	1.52	0.43	AAA409.CD3.X4.Y4.tile.tissue.png	129	1	2000	129	1e3935ff1531bbf76f6b8aea08eeae4d	0	0	0	0	0	0	0	0	0	0	0	0	0	/home/dhl_ec/bnelissen/Slides/CD3_manuscript/CD3_slides/AAA409.CD3/AAA409.CD3.run1	255	0.7	0.06	0.7	0.06	-9.12146592529	-12.3471531081	1.12752181867	1.25148874243
62608.0	2844600.0	20356.0	34218.0	2844600.0	4000000.0	352.0	17.0	0.8	1.66	1.16	0.0499999999997	7.05	0.4	0.74	0.0999999999999	9.92	0.35	2.32	1.53	0.41	AAA409.CD3.X4.Y5.tile.tissue.png	130	1	2000	130	16af8bc8c38294e9086df707bab69f86	0	0	0	0	0	0	0	0	0	0	0	0	0	/home/dhl_ec/bnelissen/Slides/CD3_manuscript/CD3_slides/AAA409.CD3/AAA409.CD3.run1	255	0.7	0.06	0.7	0.06	-8.66846691656	-11.7997110809	0.618275563942	0.589850912842
40843.0	2654996.0	14050.0	34818.0	2654996.0	4000000.0	256.0	16.0	0.95	1.59	1.26	0.0499999999997	7.45	0.39	0.73	0.12	9.1	0.32	2.26	1.53	0.4	AAA409.CD3.X4.Y6.tile.tissue.png	131	1	2000	131	d5fc22b54f6ad7c66f11c3659a734f3e	0	0	0	0	0	0	0	0	0	0	0	0	0	/home/dhl_ec/bnelissen/Slides/CD3_manuscript/CD3_slides/AAA409.CD3/AAA409.CD3.run1	255	0.7	0.06	0.7	0.06	-8.36399109407	-11.226122262	0.746565303086	0.56630434668
7604.0	2321619.0	2651.0	33630.0	2321619.0	4000000.0	50.0	10.0	2.2	2.02	1.19	0.0499999999997	6.78	0.39	0.73	0.12	8.33	0.31	2.29	1.52	0.39	AAA409.CD3.X4.Y7.tile.tissue.png	132	1	2000	132	7b0c2b16c2c19fcd313c13b6513d0c5d	0	0	0	0	0	0	0	0	0	0	0	0	0	/home/dhl_ec/bnelissen/Slides/CD3_manuscript/CD3_slides/AAA409.CD3/AAA409.CD3.run1	255	0.7	0.06	0.7	0.06	-7.10786886458	-10.3104588496	0.170997844181	0.112373484375
21361.0	3380455.0	7907.0	17227.0	3380455.0	4000000.0	145.0	4.0	0.94	1.57	1.18	0.0500000000002	6.81	0.38	0.74	0.0800000000004	9.31	0.38	2.24	1.53	0.44	AAA409.CD3.X4.Y8.tile.tissue.png	133	1	2000	133	eaac78b343674cb894dc486fa48b6ca1	0	0	0	0	0	0	0	0	0	0	0	0	0	/home/dhl_ec/bnelissen/Slides/CD3_manuscript/CD3_slides/AAA409.CD3/AAA409.CD3.run1	255	0.7	0.06	0.7	0.06	-7.73573842795	-11.1164000613	0.257653599035	0.220037604492
51.0	2593275.0	31.0	25080.0	2593275.0	4000000.0	1.0	5.0	1.23	2.68	1.18	0.04	6.66	0.39	0.72	0.110000000001	8.42	0.31	2.33	1.56	0.72	AAA409.CD3.X4.Y9.tile.tissue.png	134	1	2000	134	9f61778b485ba0273f08ee2b5b17b15c	0	0	0	0	0	0	0	0	0	0	0	0	0	/home/dhl_ec/bnelissen/Slides/CD3_manuscript/CD3_slides/AAA409.CD3/AAA409.CD3.run1	255	0.7	0.06	0.7	0.06	-6.54103628853	-11.3348280585	0.045513687252	0.0124941269531
167.0	403943.0	60.0	6712.0	403943.0	712000.0	1.0	5.0	2.04	1.55	0.21	0.0100000000002	2.88	0.0799999999999	0.130000000001	0.0299999999997	1.43	0.0600000000004	0.4	0.27	0.0799999999999	AAA409.CD3.X5.Y10.tile.tissue.png	135	1	2000	135	76379e25c0d4b35fd3f7c6fe75347039	0	0	0	0	0	0	0	0	0	0	0	0	0	/home/dhl_ec/bnelissen/Slides/CD3_manuscript/CD3_slides/AAA409.CD3/AAA409.CD3.run1	255	0.7	0.06	0.7	0.06	-6.62825485165	-8.92230488749	0.0432715328353	1.21203060879
566.0	329984.0	167.0	11396.0	329984.0	4000000.0	2.0	6.0	1.43	2.12	1.18	0.0600000000004	6.75	0.38	0.870000000001	0.200000000001	6.97	0.22	2.14	1.52	0.71	AAA409.CD3.X5.Y2.tile.tissue.png	136	1	2000	136	15560346c497e8478db2837ed5b4b1be	0	0	0	0	0	0	0	0	0	0	0	0	0	/home/dhl_ec/bnelissen/Slides/CD3_manuscript/CD3_slides/AAA409.CD3/AAA409.CD3.run1	255	0.7	0.06	0.7	0.06	-6.56580764098	-10.111766963	0.0567341542884	2.30112674268
139700.0	2570207.0	54111.0	16564.0	2570207.0	4000000.0	1036.0	14.0	2.27	1.3	1.19	0.0500000000002	7.12	0.4	0.74	0.110000000001	10.98	0.360000000001	2.33	2.0	0.420000000001	AAA409.CD3.X5.Y3.tile.tissue.png	137	1	2000	137	9890fdf65a9c9cd65ff2109dee3e588c	0	0	0	0	0	0	0	0	0	0	0	0	0	/home/dhl_ec/bnelissen/Slides/CD3_manuscript/CD3_slides/AAA409.CD3/AAA409.CD3.run1	255	0.7	0.06	0.7	0.06	-9.18423734985	-12.1662677464	1.3403127626	0.666853958496
165982.0	3818426.0	57517.0	15746.0	3818426.0	4000000.0	1017.0	6.0	2.55	2.02	1.27	0.04	8.18	0.389999999999	0.739999999999	0.0699999999997	11.57	0.39	2.23	1.52	0.42	AAA409.CD3.X5.Y4.tile.tissue.png	138	1	2000	138	1d1c8e28622088ddedf502ba1c3cc967	0	0	0	0	0	0	0	0	0	0	0	0	0	/home/dhl_ec/bnelissen/Slides/CD3_manuscript/CD3_slides/AAA409.CD3/AAA409.CD3.run1	255	0.7	0.06	0.7	0.06	-8.9419977962	-12.1824269102	0.852247686126	1.00378993628
91022.0	3286385.0	33679.0	29398.0	3286385.0	4000000.0	610.0	15.0	2.37	2.76	1.17	0.04	7.94	0.39	0.74	0.0900000000001	10.25	0.36	2.28	1.53	0.44	AAA409.CD3.X5.Y5.tile.tissue.png	139	1	2000	139	0115c4384dedb268c684d2e985ff2f3e	0	0	0	0	0	0	0	0	0	0	0	0	0	/home/dhl_ec/bnelissen/Slides/CD3_manuscript/CD3_slides/AAA409.CD3/AAA409.CD3.run1	255	0.7	0.06	0.7	0.06	-8.83323198348	-12.0360040508	0.996877443126	0.613013739258
86312.0	3163286.0	32172.0	28908.0	3163286.0	4000000.0	615.0	16.0	1.51	1.46	1.21	0.0500000000002	7.18	0.420000000001	0.73	0.0900000000001	10.77	0.38	2.83	1.56	0.53	AAA409.CD3.X5.Y6.tile.tissue.png	140	1	2000	140	d6974addced7e37aa552226b8d50696a	0	0	0	0	0	0	0	0	0	0	0	0	0	/home/dhl_ec/bnelissen/Slides/CD3_manuscript/CD3_slides/AAA409.CD3/AAA409.CD3.run1	255	0.7	0.06	0.7	0.06	-8.98560176831	-12.4342434403	1.28276193023	0.80739823877
84978.0	3614980.0	33994.0	16205.0	3614980.0	4000000.0	651.0	5.0	0.830000000001	1.04	1.17	0.0499999999993	6.88	0.38	0.740000000001	0.0699999999997	10.43	0.37	2.24	1.57	0.43	AAA409.CD3.X5.Y7.tile.tissue.png	141	1	2000	141	d7bea3d0a781875107ecfd10b9ffe9b1	0	0	0	0	0	0	0	0	0	0	0	0	0	/home/dhl_ec/bnelissen/Slides/CD3_manuscript/CD3_slides/AAA409.CD3/AAA409.CD3.run1	255	0.7	0.06	0.7	0.06	-8.68382765387	-12.0584822275	1.24887447513	0.95676556665
31341.0	3787019.0	12894.0	12536.0	3787019.0	4000000.0	255.0	3.0	1.41	2.38	1.14	0.0499999999993	7.03	0.38	0.73	0.0699999999997	9.72	0.38	2.23	1.54	0.559999999999	AAA409.CD3.X5.Y8.tile.tissue.png	142	1	2000	142	92899cccef59dcccfeb9d54b80d26bf7	0	0	0	0	0	0	0	0	0	0	0	0	0	/home/dhl_ec/bnelissen/Slides/CD3_manuscript/CD3_slides/AAA409.CD3/AAA409.CD3.run1	255	0.7	0.06	0.7	0.06	-8.00440458274	-11.4277019279	0.425687301998	0.304359279419
418.0	3208898.0	116.0	21201.0	3208898.0	4000000.0	2.0	5.0	2.45	1.36	1.19	0.0500000000002	6.73	0.379999999999	0.74	0.0900000000001	9.0	0.339999999999	2.26	1.6	0.55	AAA409.CD3.X5.Y9.tile.tissue.png	143	1	2000	143	74f5954736450d1df7efe7677f5ca277	0	0	0	0	0	0	0	0	0	0	0	0	0	/home/dhl_ec/bnelissen/Slides/CD3_manuscript/CD3_slides/AAA409.CD3/AAA409.CD3.run1	255	0.7	0.06	0.7	0.06	-7.02466167782	-10.277433122	0.0501128612567	0.0167446835938
604.0	553963.0	324.0	5523.0	553963.0	712000.0	7.0	3.0	1.74	1.86	0.219999999999	0.00999999999931	1.59	0.0800000000008	0.13	0.0200000000004	1.52	0.0599999999995	0.4	0.27	0.0899999999992	AAA409.CD3.X6.Y10.tile.tissue.png	144	1	2000	144	d0509cab55ea6f8b50a76873ce49c887	0	0	0	0	0	0	0	0	0	0	0	0	0	/home/dhl_ec/bnelissen/Slides/CD3_manuscript/CD3_slides/AAA409.CD3/AAA409.CD3.run1	255	0.7	0.06	0.7	0.06	-8.76172185925	-10.2394776371	1.67388582672	1.45675171173
883.0	141763.0	211.0	9576.0	141763.0	4000000.0	3.0	16.0	1.69	1.66	1.43	0.0600000000004	6.78	0.38	0.87	0.21	6.82	0.21	2.14	1.54	0.360000000001	AAA409.CD3.X6.Y2.tile.tissue.png	145	1	2000	145	3fffd63a5cd55318751450ab572e92ac	0	0	0	0	0	0	0	0	0	0	0	0	0	/home/dhl_ec/bnelissen/Slides/CD3_manuscript/CD3_slides/AAA409.CD3/AAA409.CD3.run1	255	0.7	0.06	0.7	0.06	-7.17136927289	-10.1629571195	0.133420993155	2.83160369336
152015.0	2828687.0	51033.0	14146.0	2828687.0	4000000.0	892.0	10.0	3.48	2.01	1.22	0.0500000000002	6.99	0.39	0.73	0.0999999999995	13.45	0.349999999999	2.26	1.53	0.51	AAA409.CD3.X6.Y3.tile.tissue.png	146	1	2000	146	eb4b8be8a1618d41d9168dae799af13f	0	0	0	0	0	0	0	0	0	0	0	0	0	/home/dhl_ec/bnelissen/Slides/CD3_manuscript/CD3_slides/AAA409.CD3/AAA409.CD3.run1	255	0.7	0.06	0.7	0.06	-9.22591094766	-12.5935749434	1.31966935674	0.716322177734
96196.0	3991056.0	33965.0	8362.0	3991056.0	4000000.0	609.0	1.0	2.73	3.04	1.16	0.04	6.95	0.37	0.75	0.0600000000004	11.42	0.47	2.23	1.53	0.400000000001	AAA409.CD3.X6.Y4.tile.tissue.png	147	1	2000	147	f24f6d7bce57ca321f516ec6fff2d0ca	0	0	0	0	0	0	0	0	0	0	0	0	0	/home/dhl_ec/bnelissen/Slides/CD3_manuscript/CD3_slides/AAA409.CD3/AAA409.CD3.run1	255	0.7	0.06	0.7	0.06	-8.93249382459	-11.7983190014	0.641888744311	0.858404322754
57195.0	3958827.0	22080.0	10135.0	3958827.0	4000000.0	416.0	3.0	1.28	2.79	1.2	0.0499999999993	7.83	0.38	0.74	0.0599999999995	11.11	0.38	2.19	1.53	0.410000000001	AAA409.CD3.X6.Y5.tile.tissue.png	148	1	2000	148	9943bc0d45410ba2c052d747b82e7c2e	0	0	0	0	0	0	0	0	0	0	0	0	0	/home/dhl_ec/bnelissen/Slides/CD3_manuscript/CD3_slides/AAA409.CD3/AAA409.CD3.run1	255	0.7	0.06	0.7	0.06	-8.55861468099	-11.7437728689	0.56449258408	0.507829154297
65700.0	3252900.0	23614.0	34779.0	3252900.0	4000000.0	420.0	12.0	0.94	2.38	1.2	0.04	7.4	0.400000000001	0.719999999999	0.0900000000001	10.23	0.35	2.26	1.54	0.580000000001	AAA409.CD3.X6.Y6.tile.tissue.png	149	1	2000	149	dfeef0a621aec2c02e8fbf922af94ded	0	0	0	0	0	0	0	0	0	0	0	0	0	/home/dhl_ec/bnelissen/Slides/CD3_manuscript/CD3_slides/AAA409.CD3/AAA409.CD3.run1	255	0.7	0.06	0.7	0.06	-8.43568730986	-11.7105148681	0.557485094205	0.62917230542
67515.0	3750434.0	26631.0	13788.0	3750434.0	4000000.0	511.0	2.0	0.929999999999	1.52	1.19	0.0500000000002	7.09	0.39	0.76	0.0799999999999	10.44	0.37	2.24	1.54	0.559999999999	AAA409.CD3.X6.Y7.tile.tissue.png	150	1	2000	150	30dbe67885a1f971e5c8231e73fdecc9	0	0	0	0	0	0	0	0	0	0	0	0	0	/home/dhl_ec/bnelissen/Slides/CD3_manuscript/CD3_slides/AAA409.CD3/AAA409.CD3.run1	255	0.7	0.06	0.7	0.06	-9.17870185399	-12.0012121259	1.25960294874	0.889608526123
21884.0	3533585.0	9257.0	16787.0	3533585.0	4000000.0	185.0	4.0	0.84	1.49	1.19	0.0500000000002	7.03	0.379999999999	0.749999999999	0.0799999999999	9.57	0.36	2.3	1.54	0.41	AAA409.CD3.X6.Y8.tile.tissue.png	151	1	2000	151	42f8baeed64495637d6c7c5cafe0eaa9	0	0	0	0	0	0	0	0	0	0	0	0	0	/home/dhl_ec/bnelissen/Slides/CD3_manuscript/CD3_slides/AAA409.CD3/AAA409.CD3.run1	255	0.7	0.06	0.7	0.06	-8.64428867705	-11.4390329998	1.2567451567	0.888619911621
6289.0	3724133.0	3614.0	13206.0	3724133.0	4000000.0	74.0	2.0	0.84	1.38	1.45	0.0799999999999	7.19	0.38	0.74	0.0699999999997	9.36	0.360000000001	2.25	1.59	0.46	AAA409.CD3.X6.Y9.tile.tissue.png	152	1	2000	152	7fe56c68de71b3857235e28f172973dc	0	0	0	0	0	0	0	0	0	0	0	0	0	/home/dhl_ec/bnelissen/Slides/CD3_manuscript/CD3_slides/AAA409.CD3/AAA409.CD3.run1	255	0.7	0.06	0.7	0.06	-8.66788627565	-11.3650113024	1.25497790209	0.924166200867
140.0	99580.0	82.0	2242.0	99580.0	712000.0	2.0	2.0	0.28	0.61	0.21	0.0100000000002	1.45	0.0699999999997	0.150000000001	0.04	1.22	0.0500000000002	0.400000000001	0.27	0.0900000000001	AAA409.CD3.X7.Y10.tile.tissue.png	153	1	2000	153	2fbe2be9389f322cbf791887d2fabf47	0	0	0	0	0	0	0	0	0	0	0	0	0	/home/dhl_ec/bnelissen/Slides/CD3_manuscript/CD3_slides/AAA409.CD3/AAA409.CD3.run1	255	0.7	0.06	0.7	0.06	-7.2335228962	-10.6303616112	0.543516846437	1.55724757505
0.0	923254.0	0.0	13341.0	923254.0	4000000.0	0.0	9.0	2.45	1.27	1.2	0.0599999999995	6.86	0.38	0.83	0.179999999999	7.07	0.17	2.33	1.54	0.4	AAA409.CD3.X7.Y2.tile.tissue.png	154	1	2000	154	d9f95639666ef9787babfa074aeedcea	0	0	0	0	0	0	0	0	0	0	0	0	0	/home/dhl_ec/bnelissen/Slides/CD3_manuscript/CD3_slides/AAA409.CD3/AAA409.CD3.run1	255	0.7	0.06	0.7	0.06	-6.88711803331	-10.4831593469	0.0527023138585	5.13250773608
80539.0	3180398.0	26097.0	20789.0	3180398.0	4000000.0	438.0	8.0	2.91	1.31	1.15	0.0500000000002	8.59	0.39	0.740000000001	0.0899999999992	12.35	0.349999999999	2.24	1.54	1.11	AAA409.CD3.X7.Y3.tile.tissue.png	155	1	2000	155	fb833fdcc7a03d5e0c3a92872afc7ec1	0	0	0	0	0	0	0	0	0	0	0	0	0	/home/dhl_ec/bnelissen/Slides/CD3_manuscript/CD3_slides/AAA409.CD3/AAA409.CD3.run1	255	0.7	0.06	0.7	0.06	-8.69155695196	-12.1764961287	0.805023695762	1.34712189941
8012.0	3935592.0	2395.0	10672.0	3935592.0	4000000.0	44.0	1.0	2.32	3.14	1.15	0.0500000000002	6.87	0.37	0.73	0.0699999999997	9.78	0.37	2.21	1.54	0.490000000001	AAA409.CD3.X7.Y4.tile.tissue.png	156	1	2000	156	216f386ae6a8b708752b0edd6bf661ba	0	0	0	0	0	0	0	0	0	0	0	0	0	/home/dhl_ec/bnelissen/Slides/CD3_manuscript/CD3_slides/AAA409.CD3/AAA409.CD3.run1	255	0.7	0.06	0.7	0.06	-7.81869877712	-10.6202281369	0.117915123574	0.15119092482
2982.0	3211353.0	1266.0	12160.0	3211353.0	4000000.0	24.0	3.0	2.29	2.02	1.15	0.0600000000004	7.53	0.44	0.77	0.0900000000001	9.03	0.41	2.26	1.53	0.469999999999	AAA409.CD3.X7.Y5.tile.tissue.png	157	1	2000	157	7b173e12a3bd8044170c626882b1cee8	0	0	0	0	0	0	0	0	0	0	0	0	0	/home/dhl_ec/bnelissen/Slides/CD3_manuscript/CD3_slides/AAA409.CD3/AAA409.CD3.run1	255	0.7	0.06	0.7	0.06	-7.57398221504	-9.61659814746	0.10235460228	1.31960225391
11641.0	2830199.0	4398.0	10894.0	2830199.0	4000000.0	79.0	1.0	1.11	1.44	1.16	0.0600000000004	7.06	0.39	0.789999999999	0.0999999999995	8.87	0.32	2.23	1.53	1.22	AAA409.CD3.X7.Y6.tile.tissue.png	158	1	2000	158	a570275ed3fa57ecc1b39d1d4e9895b9	0	0	0	0	0	0	0	0	0	0	0	0	0	/home/dhl_ec/bnelissen/Slides/CD3_manuscript/CD3_slides/AAA409.CD3/AAA409.CD3.run1	255	0.7	0.06	0.7	0.06	-7.67534621386	-10.9053105057	0.213383521989	1.63611571094
2717.0	2728799.0	991.0	11069.0	2728799.0	4000000.0	21.0	1.0	1.29	2.69	1.32	0.0599999999995	7.48	0.38	0.78	0.11	9.11	0.48	2.25	1.53	0.999999999999	AAA409.CD3.X7.Y7.tile.tissue.png	159	1	2000	159	1733feb1078a3bb25186d7c081b7cc9f	0	0	0	0	0	0	0	0	0	0	0	0	0	/home/dhl_ec/bnelissen/Slides/CD3_manuscript/CD3_slides/AAA409.CD3/AAA409.CD3.run1	255	0.7	0.06	0.7	0.06	-7.50338247206	-10.2326161567	0.0807848717862	1.58953130469
939.0	2987563.0	268.0	11350.0	2987563.0	4000000.0	5.0	2.0	2.27	1.84	1.2	0.0699999999997	6.95	0.4	0.780000000001	0.1	8.83	0.49	2.26	1.54	0.49	AAA409.CD3.X7.Y8.tile.tissue.png	160	1	2000	160	b1e44e782bf0c20f97cf74ba541d36ff	0	0	0	0	0	0	0	0	0	0	0	0	0	/home/dhl_ec/bnelissen/Slides/CD3_manuscript/CD3_slides/AAA409.CD3/AAA409.CD3.run1	255	0.7	0.06	0.7	0.06	-7.45803167755	-10.4915281485	0.0760096587784	1.43705582227
0.0	2679909.0	0.0	9350.0	2679909.0	4000000.0	0.0	1.0	0.85	1.83	1.38	0.0499999999993	9.13	0.469999999999	0.78	0.11	8.28	0.240000000001	2.34	1.56	0.46	AAA409.CD3.X7.Y9.tile.tissue.png	161	1	2000	161	ac1d07b2be65dd792d2c854db4df0711	0	0	0	0	0	0	0	0	0	0	0	0	0	/home/dhl_ec/bnelissen/Slides/CD3_manuscript/CD3_slides/AAA409.CD3/AAA409.CD3.run1	255	0.7	0.06	0.7	0.06	-6.63314322019	-10.8520938631	0.0579548665018	2.40161164258
778.0	2056646.0	209.0	9556.0	2056646.0	4000000.0	3.0	2.0	1.53	2.18	1.17	0.0600000000004	6.71	0.38	0.819999999999	0.14	8.22	0.29	2.2	1.54	0.82	AAA409.CD3.X8.Y2.tile.tissue.png	162	1	2000	162	8ad7b5faf6cc0c9655dada23f834389f	0	0	0	0	0	0	0	0	0	0	0	0	0	/home/dhl_ec/bnelissen/Slides/CD3_manuscript/CD3_slides/AAA409.CD3/AAA409.CD3.run1	255	0.7	0.06	0.7	0.06	-7.30879566226	-10.4542531414	0.0573069748191	1.1521780625
73.0	3795313.0	35.0	12738.0	3795313.0	4000000.0	1.0	1.0	2.27	2.77	1.23	0.0500000000002	6.78	0.38	0.72	0.0699999999997	9.59	0.38	2.25	1.55	0.429999999999	AAA409.CD3.X8.Y3.tile.tissue.png	163	1	2000	163	d7680eea1ef4b39b34cb46e89b6ac501	0	0	0	0	0	0	0	0	0	0	0	0	0	/home/dhl_ec/bnelissen/Slides/CD3_manuscript/CD3_slides/AAA409.CD3/AAA409.CD3.run1	255	0.7	0.06	0.7	0.06	-6.96231093869	-11.6037677002	0.0715899048472	0.0157424111328
0.0	1481431.0	0.0	11519.0	1481431.0	4000000.0	0.0	3.0	2.18	2.3	1.16	0.0600000000004	7.03	0.44	0.84	0.160000000001	6.87	0.3	2.39	1.54	0.5	AAA409.CD3.X8.Y4.tile.tissue.png	164	1	2000	164	4a803b38edbd60af5a84c64ff1720911	0	0	0	0	0	0	0	0	0	0	0	0	0	/home/dhl_ec/bnelissen/Slides/CD3_manuscript/CD3_slides/AAA409.CD3/AAA409.CD3.run1	255	0.7	0.06	0.7	0.06	0.0	-11.2311289829	0.0641219853473	3.16106344922
2853.0	3148391.0	1258.0	8821.0	3148391.0	4000000.0	26.0	1.0	2.89	1.31	1.27	0.0600000000004	7.15	0.38	0.77	0.0899999999992	9.15	0.440000000001	2.28	1.58	0.46	AAA409.CD3.X9.Y2.tile.tissue.png	165	1	2000	165	7749199f6584f1081742b8cc424c7bea	0	0	0	0	0	0	0	0	0	0	0	0	0	/home/dhl_ec/bnelissen/Slides/CD3_manuscript/CD3_slides/AAA409.CD3/AAA409.CD3.run1	255	0.7	0.06	0.7	0.06	-8.51834020099	-11.3402268398	0.436215640775	1.52948171875
29426.0	3048529.0	11903.0	12253.0	3048529.0	4000000.0	222.0	1.0	2.25	2.26	1.27	0.0500000000002	7.84	0.400000000001	1.03	0.1	9.31	0.4	2.21	1.55	0.52	AAA409.CD3.X9.Y3.tile.tissue.png	166	1	2000	166	4e7658a132b34dd76a2e47a7e5a9d375	0	0	0	0	0	0	0	0	0	0	0	0	0	/home/dhl_ec/bnelissen/Slides/CD3_manuscript/CD3_slides/AAA409.CD3/AAA409.CD3.run1	255	0.7	0.06	0.7	0.06	-8.50953308234	-11.4310524557	1.03994357916	2.1600189375
[truncated: 2 more columns]
