# Supplementary material for: SlideToolkit: An Assistive Toolset for the Histological Quantification of Whole Slide Images
Source: PLoS One. 2014 Nov 5;9(11):e110289. doi: 10.1371/journal.pone.0110289 (PMC4220929; doi:10.1371/journal.pone.0110289)
Supplement: RawData S1 — ICC and BlandAltman plot - measurements and r-script.zip. Measurements of Run1 and Run2, including the code for the calculation of the intraclass correlation coefficient (ICC) and the code for the Bland and Altman plot. (ZIP) [file pone.0110289.s003.zip › cellprofiler.measurements/run1.48c923a7d9c2284a64bc954167dab6d2.DefaultOUT_Image.csv]

AreaOccupied_AreaOccupied_DAB_Nuclei	AreaOccupied_AreaOccupied_Tissue	AreaOccupied_Perimeter_DAB_Nuclei	AreaOccupied_Perimeter_Tissue	AreaOccupied_TotalArea_DAB_Nuclei	AreaOccupied_TotalArea_Tissue	Count_DAB_Nuclei	Count_Tissue	ExecutionTime_01LoadImages	ExecutionTime_02ColorToGray	ExecutionTime_03Smooth	ExecutionTime_04ImageMath	ExecutionTime_05IdentifyPrimaryObjects	ExecutionTime_06MeasureImageAreaOccupied	ExecutionTime_07UnmixColors	ExecutionTime_08MaskImage	ExecutionTime_09IdentifyPrimaryObjects	ExecutionTime_10MeasureImageAreaOccupied	ExecutionTime_11OverlayOutlines	ExecutionTime_12OverlayOutlines	ExecutionTime_13SaveImages	FileName_Original	Group_Index	Group_Number	Height_Original	ImageNumber	MD5Digest_Original	ModuleError_01LoadImages	ModuleError_02ColorToGray	ModuleError_03Smooth	ModuleError_04ImageMath	ModuleError_05IdentifyPrimaryObjects	ModuleError_06MeasureImageAreaOccupied	ModuleError_07UnmixColors	ModuleError_08MaskImage	ModuleError_09IdentifyPrimaryObjects	ModuleError_10MeasureImageAreaOccupied	ModuleError_11OverlayOutlines	ModuleError_12OverlayOutlines	ModuleError_13SaveImages	PathName_Original	Scaling_Original	Threshold_FinalThreshold_DAB_Nuclei	Threshold_FinalThreshold_Tissue	Threshold_OrigThreshold_DAB_Nuclei	Threshold_OrigThreshold_Tissue	Threshold_SumOfEntropies_DAB_Nuclei	Threshold_SumOfEntropies_Tissue	Threshold_WeightedVariance_DAB_Nuclei	Threshold_WeightedVariance_Tissue
0.0	651545.0	0.0	6111.0	651545.0	4000000.0	0.0	3.0	1.94	1.4	1.15	0.05	6.86	0.55	0.78	0.19	6.89	0.16	2.12	1.53	1.16	AAA566.CD3.r.X0.Y7.tile.tissue.png	1	1	2000	1	682ff0df0858b384d9748912a403aee5	0	0	0	0	0	0	0	0	0	0	0	0	0	/home/dhl_ec/bnelissen/Slides/CD3_manuscript/CD3_slides/AAA566.CD3.r/AAA566.CD3.r.run1	255	0.7	0.06	0.7	0.06	0.0	-11.4152930945	1.82953498991	2.08803191992
0.0	1636259.0	0.0	17081.0	1636259.0	4000000.0	0.0	4.0	1.19	1.45	1.15	0.06	7.03	0.39	0.81	0.15	6.87	0.21	2.3	1.54	0.9	AAA566.CD3.r.X0.Y8.tile.tissue.png	2	1	2000	2	586f31e3c46cb69832480efde4637229	0	0	0	0	0	0	0	0	0	0	0	0	0	/home/dhl_ec/bnelissen/Slides/CD3_manuscript/CD3_slides/AAA566.CD3.r/AAA566.CD3.r.run1	255	0.7	0.06	0.7	0.06	0.0	-11.6116654569	2.46580629961	0.88387871875
0.0	274978.0	0.0	5738.0	274978.0	4000000.0	0.0	5.0	1.9	1.83	1.16	0.06	6.77	0.38	0.8	0.2	6.04	0.21	2.14	1.53	0.51	AAA566.CD3.r.X0.Y9.tile.tissue.png	3	1	2000	3	caaf5f9ee30ff06e874d4af88dc59486	0	0	0	0	0	0	0	0	0	0	0	0	0	/home/dhl_ec/bnelissen/Slides/CD3_manuscript/CD3_slides/AAA566.CD3.r/AAA566.CD3.r.run1	255	0.7	0.06	0.7	0.06	0.0	-11.9341188004	2.25396668097	2.91260974414
0.0	0.0	0.0	0.0	0.0	4000000.0	0.0	0.0	1.71	2.07	1.12	0.06	6.24	0.29	0.85	0.23	4.72	0.12	2.03	1.53	0.4	AAA566.CD3.r.X1.Y10.tile.tissue.png	4	1	2000	4	d32794e08f88db43e4a9380c36ad6aaf	0	0	0	0	0	0	0	0	0	0	0	0	0	/home/dhl_ec/bnelissen/Slides/CD3_manuscript/CD3_slides/AAA566.CD3.r/AAA566.CD3.r.run1	255	1.0	0.06	1.0	0.06	0.0	-11.2751295657	0.0	5.87957421593
0.0	0.0	0.0	0.0	0.0	4000000.0	0.0	0.0	0.87	1.14	1.11	0.05	5.97	0.29	0.89	0.22	4.88	0.13	2.04	1.73	0.45	AAA566.CD3.r.X1.Y11.tile.tissue.png	5	1	2000	5	a0c04db42f13be9e2ac440b500a06c54	0	0	0	0	0	0	0	0	0	0	0	0	0	/home/dhl_ec/bnelissen/Slides/CD3_manuscript/CD3_slides/AAA566.CD3.r/AAA566.CD3.r.run1	255	1.0	0.06	1.0	0.06	0.0	0.0	0.0	6.043756
0.0	0.0	0.0	0.0	0.0	4000000.0	0.0	0.0	2.08	2.1	1.11	0.06	5.6	0.3	1.38	0.28	4.62	0.12	2.02	1.52	0.4	AAA566.CD3.r.X1.Y12.tile.tissue.png	6	1	2000	6	2d56fcb273791cf4c665960d96988d13	0	0	0	0	0	0	0	0	0	0	0	0	0	/home/dhl_ec/bnelissen/Slides/CD3_manuscript/CD3_slides/AAA566.CD3.r/AAA566.CD3.r.run1	255	1.0	0.06	1.0	0.06	0.0	0.0	0.0	3.8379035
567.0	395035.0	230.0	6316.0	395035.0	4000000.0	5.0	4.0	0.93	1.25	1.11	0.08	6.74	0.38	0.78	0.21	7.15	0.23	2.2	1.52	0.45	AAA566.CD3.r.X1.Y7.tile.tissue.png	7	1	2000	7	42d80b51f4aaa8332b87fff54ebea0a7	0	0	0	0	0	0	0	0	0	0	0	0	0	/home/dhl_ec/bnelissen/Slides/CD3_manuscript/CD3_slides/AAA566.CD3.r/AAA566.CD3.r.run1	255	0.7	0.06	0.7	0.06	-9.34194830381	-11.5239895153	2.29815032288	1.28549667383
152.0	3327011.0	69.0	17842.0	3327011.0	4000000.0	2.0	3.0	0.91	1.21	1.12	0.05	7.25	0.38	0.75	0.09	9.07	0.34	2.19	1.48	0.66	AAA566.CD3.r.X1.Y8.tile.tissue.png	8	1	2000	8	b9527f79420d5478d0cba73c0a174f14	0	0	0	0	0	0	0	0	0	0	0	0	0	/home/dhl_ec/bnelissen/Slides/CD3_manuscript/CD3_slides/AAA566.CD3.r/AAA566.CD3.r.run1	255	0.7	0.06	0.7	0.06	-8.73004418446	-11.5964273453	1.77822915271	0.291702875
176.0	1352758.0	79.0	16793.0	1352758.0	4000000.0	2.0	10.0	0.93	1.13	1.11	0.06	6.89	0.44	0.77	0.16	7.72	0.26	2.2	1.53	0.63	AAA566.CD3.r.X1.Y9.tile.tissue.png	9	1	2000	9	1f9a481112a6ed7c892539d45997ca90	0	0	0	0	0	0	0	0	0	0	0	0	0	/home/dhl_ec/bnelissen/Slides/CD3_manuscript/CD3_slides/AAA566.CD3.r/AAA566.CD3.r.run1	255	0.7	0.06	0.7	0.06	-9.10943349208	-11.4701248249	2.20188388759	0.806970390625
261.0	164621.0	104.0	3361.0	164621.0	4000000.0	3.0	4.0	0.83	1.09	1.1	0.06	7.27	0.37	0.8	0.21	6.78	0.21	2.1	1.52	0.41	AAA566.CD3.r.X10.Y13.tile.tissue.png	10	1	2000	10	a70dd4db4f1cfb6026fabffb4769b124	0	0	0	0	0	0	0	0	0	0	0	0	0	/home/dhl_ec/bnelissen/Slides/CD3_manuscript/CD3_slides/AAA566.CD3.r/AAA566.CD3.r.run1	255	0.7	0.06	0.7	0.06	-9.37917101093	-12.2659521801	2.2159516369	2.68520473828
0.0	2957162.0	0.0	10121.0	2957162.0	4000000.0	0.0	1.0	0.98	1.11	1.1	0.05	6.77	0.38	0.74	0.09	8.49	0.24	2.22	1.52	0.46	AAA566.CD3.r.X10.Y14.tile.tissue.png	11	1	2000	11	8a113acefdbed1a83036f90bc5d4388d	0	0	0	0	0	0	0	0	0	0	0	0	0	/home/dhl_ec/bnelissen/Slides/CD3_manuscript/CD3_slides/AAA566.CD3.r/AAA566.CD3.r.run1	255	0.7	0.0699263678394	0.7	0.0699263678394	-7.43339821025	-11.1383005385	0.807411475688	0.17848978125
0.0	4000000.0	0.0	7996.0	4000000.0	4000000.0	0.0	1.0	0.89	1.04	1.13	0.05	6.27	0.29	0.74	0.05	9.21	0.3	2.18	1.53	0.44	AAA566.CD3.r.X10.Y15.tile.tissue.png	12	1	2000	12	b100974e19077cbf9cd299d23c2fce1b	0	0	0	0	0	0	0	0	0	0	0	0	0	/home/dhl_ec/bnelissen/Slides/CD3_manuscript/CD3_slides/AAA566.CD3.r/AAA566.CD3.r.run1	255	0.7	0.0891572468469	0.7	0.0891572468469	-6.22624574004	-9.77001479395	0.149565627446	0.00906848013128
691.0	3695380.0	252.0	8530.0	3695380.0	4000000.0	4.0	1.0	1.2	1.82	1.11	0.05	7.61	0.36	0.75	0.08	9.42	0.36	2.19	1.53	0.44	AAA566.CD3.r.X10.Y16.tile.tissue.png	13	1	2000	13	586bd2d6e3839b0de128a420405381bc	0	0	0	0	0	0	0	0	0	0	0	0	0	/home/dhl_ec/bnelissen/Slides/CD3_manuscript/CD3_slides/AAA566.CD3.r/AAA566.CD3.r.run1	255	0.7	0.0714730867621	0.7	0.0714730867621	-7.39219062342	-10.0446022099	0.355669177412	0.0483611074219
433.0	785503.0	242.0	7110.0	785503.0	4000000.0	6.0	4.0	1.01	1.22	1.1	0.05	7.04	0.37	0.82	0.19	7.6	0.25	2.17	1.53	0.42	AAA566.CD3.r.X10.Y17.tile.tissue.png	14	1	2000	14	c9d5ac4c19563e175ad306bb9b611c03	0	0	0	0	0	0	0	0	0	0	0	0	0	/home/dhl_ec/bnelissen/Slides/CD3_manuscript/CD3_slides/AAA566.CD3.r/AAA566.CD3.r.run1	255	0.7	0.06	0.7	0.06	-8.14041537224	-11.6525934114	1.2899185177	2.60326339844
0.0	0.0	0.0	0.0	0.0	4000000.0	0.0	0.0	0.68	0.89	1.14	0.06	5.59	0.3	0.9	0.22	4.6	0.12	2.02	1.53	0.35	AAA566.CD3.r.X10.Y2.tile.tissue.png	15	1	2000	15	b6c7319de813375d1f513e532bd8cd04	0	0	0	0	0	0	0	0	0	0	0	0	0	/home/dhl_ec/bnelissen/Slides/CD3_manuscript/CD3_slides/AAA566.CD3.r/AAA566.CD3.r.run1	255	1.0	0.06	1.0	0.06	0.0	0.0	0.0	2.4114275
0.0	1126669.0	0.0	7335.0	1126669.0	4000000.0	0.0	3.0	0.78	0.94	1.16	0.06	7.31	0.37	0.76	0.17	6.57	0.2	2.16	1.53	0.41	AAA566.CD3.r.X10.Y3.tile.tissue.png	16	1	2000	16	29131e2ff03edab328ee06406fa0956a	0	0	0	0	0	0	0	0	0	0	0	0	0	/home/dhl_ec/bnelissen/Slides/CD3_manuscript/CD3_slides/AAA566.CD3.r/AAA566.CD3.r.run1	255	0.7	0.06	0.7	0.06	0.0	-11.4571096677	1.15197553585	1.32483474219
0.0	3997651.0	0.0	7996.0	3997651.0	4000000.0	0.0	1.0	0.8	1.06	1.12	0.05	6.4	0.37	0.74	0.06	9.33	0.3	2.18	1.54	0.9	AAA566.CD3.r.X10.Y4.tile.tissue.png	17	1	2000	17	77af4de6df57f82c14131b8df5cb1365	0	0	0	0	0	0	0	0	0	0	0	0	0	/home/dhl_ec/bnelissen/Slides/CD3_manuscript/CD3_slides/AAA566.CD3.r/AAA566.CD3.r.run1	255	0.7	0.0656807592946	0.7	0.0656807592946	-5.57836435065	-12.1376055754	0.471870418403	0.045411729126
0.0	3296847.0	0.0	8758.0	3296847.0	4000000.0	0.0	2.0	1.12	1.5	1.47	0.05	6.51	0.37	0.75	0.08	8.73	0.27	2.24	1.52	0.54	AAA566.CD3.r.X10.Y5.tile.tissue.png	18	1	2000	18	3a9ab67565a04d54fe92e5d02ce08887	0	0	0	0	0	0	0	0	0	0	0	0	0	/home/dhl_ec/bnelissen/Slides/CD3_manuscript/CD3_slides/AAA566.CD3.r/AAA566.CD3.r.run1	255	0.7	0.06	0.7	0.06	-7.72551363572	-10.0998339006	0.678857121469	0.0688927617188
0.0	110153.0	0.0	2664.0	110153.0	4000000.0	0.0	1.0	0.95	1.29	1.11	0.06	6.91	0.37	0.78	0.21	5.8	0.21	2.1	1.52	0.5	AAA566.CD3.r.X10.Y6.tile.tissue.png	19	1	2000	19	7a24b5a5c343ae5c35810b8e3b5fb89e	0	0	0	0	0	0	0	0	0	0	0	0	0	/home/dhl_ec/bnelissen/Slides/CD3_manuscript/CD3_slides/AAA566.CD3.r/AAA566.CD3.r.run1	255	0.7	0.06	0.7	0.06	0.0	-11.7898414333	2.19122862065	3.02833452979
0.0	0.0	0.0	0.0	0.0	4000000.0	0.0	0.0	0.81	1.04	1.12	0.09	5.85	0.45	0.89	0.22	4.7	0.22	2.09	1.52	0.47	AAA566.CD3.r.X11.Y13.tile.tissue.png	20	1	2000	20	68219cc3af6bab0b91522009bf9a677c	0	0	0	0	0	0	0	0	0	0	0	0	0	/home/dhl_ec/bnelissen/Slides/CD3_manuscript/CD3_slides/AAA566.CD3.r/AAA566.CD3.r.run1	255	1.0	0.06	1.0	0.06	0.0	0.0	0.0	3.91212425
0.0	95805.0	0.0	2150.0	95805.0	4000000.0	0.0	2.0	1.09	0.99	1.11	0.06	6.74	0.45	0.75	0.2	6.31	0.18	2.15	1.48	0.62	AAA566.CD3.r.X11.Y14.tile.tissue.png	21	1	2000	21	4f4b2f0ea400ab00b1eeb3a594b20c4c	0	0	0	0	0	0	0	0	0	0	0	0	0	/home/dhl_ec/bnelissen/Slides/CD3_manuscript/CD3_slides/AAA566.CD3.r/AAA566.CD3.r.run1	255	0.7	0.06	0.7	0.06	-7.34799329625	-11.2913456591	1.31263897762	1.66381389062
465.0	3399345.0	247.0	10672.0	3399345.0	4000000.0	6.0	1.0	1.2	1.6	1.09	0.05	7.17	0.51	1.21	0.11	9.58	0.35	2.22	1.53	0.46	AAA566.CD3.r.X11.Y15.tile.tissue.png	22	1	2000	22	ea06364ffa7739c995f9811255ec409b	0	0	0	0	0	0	0	0	0	0	0	0	0	/home/dhl_ec/bnelissen/Slides/CD3_manuscript/CD3_slides/AAA566.CD3.r/AAA566.CD3.r.run1	255	0.7	0.0754015510589	0.7	0.0754015510589	-7.28206067988	-11.104036609	0.49502794469	0.122905925781
0.0	3999669.0	0.0	8074.0	3999669.0	4000000.0	0.0	1.0	1.14	1.15	1.33	0.05	6.67	0.38	0.76	0.0700000000001	9.42	0.39	2.43	1.5	0.44	AAA566.CD3.r.X11.Y16.tile.tissue.png	23	1	2000	23	eda7834a37fc546a9b0fdd046ce0a940	0	0	0	0	0	0	0	0	0	0	0	0	0	/home/dhl_ec/bnelissen/Slides/CD3_manuscript/CD3_slides/AAA566.CD3.r/AAA566.CD3.r.run1	255	0.7	0.085870105259	0.7	0.085870105259	-6.40284629221	-10.8582967104	0.23485926509	0.0178999134066
480.0	2906796.0	226.0	11090.0	2906796.0	4000000.0	5.0	3.0	1.02	1.27	1.16	0.05	7.0	0.38	0.73	0.11	8.86	0.33	2.3	1.53	0.41	AAA566.CD3.r.X11.Y17.tile.tissue.png	24	1	2000	24	18f1cadfce73f856e69b6662ed826161	0	0	0	0	0	0	0	0	0	0	0	0	0	/home/dhl_ec/bnelissen/Slides/CD3_manuscript/CD3_slides/AAA566.CD3.r/AAA566.CD3.r.run1	255	0.7	0.0644093482367	0.7	0.0644093482367	-7.53093475381	-11.1392777999	0.775256613183	0.117802675781
73.0	8896.0	46.0	434.0	8896.0	3992000.0	1.0	1.0	0.77	0.93	1.08	0.05	6.12	0.36	0.78	0.21	6.32	0.2	1.98	1.44	0.35	AAA566.CD3.r.X11.Y18.tile.tissue.png	25	1	2000	25	2cd0e528a7d879db75debf6b05956458	0	0	0	0	0	0	0	0	0	0	0	0	0	/home/dhl_ec/bnelissen/Slides/CD3_manuscript/CD3_slides/AAA566.CD3.r/AAA566.CD3.r.run1	255	0.7	0.06	0.7	0.06	-8.16466947154	-12.1921955751	2.63312333258	3.04418424495
0.0	0.0	0.0	0.0	0.0	4000000.0	0.0	0.0	0.76	0.9	1.07	0.0500000000001	5.48	0.3	0.86	0.22	4.79	0.12	1.98	1.48	0.35	AAA566.CD3.r.X11.Y3.tile.tissue.png	26	1	2000	26	4e58528bc8edcafba51bf46ecf2ef954	0	0	0	0	0	0	0	0	0	0	0	0	0	/home/dhl_ec/bnelissen/Slides/CD3_manuscript/CD3_slides/AAA566.CD3.r/AAA566.CD3.r.run1	255	1.0	0.06	1.0	0.06	0.0	0.0	0.0	8.733102
0.0	2219524.0	0.0	9348.0	2219524.0	4000000.0	0.0	3.0	0.92	1.4	1.12	0.0500000000001	7.1	0.37	0.73	0.13	7.86	0.22	2.17	1.48	0.9	AAA566.CD3.r.X11.Y4.tile.tissue.png	27	1	2000	27	f5d7640a1513f2645ab75af5b6889f81	0	0	0	0	0	0	0	0	0	0	0	0	0	/home/dhl_ec/bnelissen/Slides/CD3_manuscript/CD3_slides/AAA566.CD3.r/AAA566.CD3.r.run1	255	0.7	0.06	0.7	0.06	-8.50453935595	-11.1619671999	0.835939363822	0.4852886875
994.0	3996870.0	282.0	8300.0	3996870.0	4000000.0	5.0	1.0	2.11	1.02	1.13	0.0500000000001	6.27	0.36	0.73	0.0600000000001	9.67	0.37	2.15	1.46	1.17	AAA566.CD3.r.X11.Y5.tile.tissue.png	28	1	2000	28	7a1552e96bbe847b8f5934fa7af77050	0	0	0	0	0	0	0	0	0	0	0	0	0	/home/dhl_ec/bnelissen/Slides/CD3_manuscript/CD3_slides/AAA566.CD3.r/AAA566.CD3.r.run1	255	0.7	0.06	0.7	0.06	-8.68622037596	-11.5392051697	0.850257826725	0.0653236608429
0.0	2793375.0	0.0	14612.0	2793375.0	4000000.0	0.0	5.0	1.48	1.23	1.08	0.05	6.65	0.37	0.72	0.11	7.52	0.24	2.19	1.48	0.42	AAA566.CD3.r.X11.Y6.tile.tissue.png	29	1	2000	29	ceca7bc385e764691ba98d12042b4da3	0	0	0	0	0	0	0	0	0	0	0	0	0	/home/dhl_ec/bnelissen/Slides/CD3_manuscript/CD3_slides/AAA566.CD3.r/AAA566.CD3.r.run1	255	0.7	0.06	0.7	0.06	0.0	-11.2647856274	1.74385734103	0.24442853125
0.0	0.0	0.0	0.0	0.0	4000000.0	0.0	0.0	1.86	1.0	1.11	0.0599999999999	5.77	0.3	0.83	0.21	4.76	0.13	1.99	1.48	0.36	AAA566.CD3.r.X11.Y7.tile.tissue.png	30	1	2000	30	6d3098b33ad00b58024ffb6be12d434c	0	0	0	0	0	0	0	0	0	0	0	0	0	/home/dhl_ec/bnelissen/Slides/CD3_manuscript/CD3_slides/AAA566.CD3.r/AAA566.CD3.r.run1	255	1.0	0.06	1.0	0.06	0.0	0.0	0.0	7.8341685
327.0	2378.0	107.0	223.0	2378.0	4000000.0	2.0	1.0	2.88	1.44	1.13	0.0599999999999	6.79	0.38	0.84	0.22	6.73	0.21	2.03	1.5	0.36	AAA566.CD3.r.X12.Y14.tile.tissue.png	31	1	2000	31	cc21e006e632534478b38e6183009356	0	0	0	0	0	0	0	0	0	0	0	0	0	/home/dhl_ec/bnelissen/Slides/CD3_manuscript/CD3_slides/AAA566.CD3.r/AAA566.CD3.r.run1	255	0.7	0.06	0.7	0.06	-9.42252388125	-12.6165107986	4.79167630354	1.98983596033
234.0	2381018.0	111.0	8606.0	2381018.0	4000000.0	2.0	2.0	1.46	2.1	1.04	0.04	6.5	0.38	0.74	0.12	8.45	0.42	2.13	1.45	0.39	AAA566.CD3.r.X12.Y15.tile.tissue.png	32	1	2000	32	49957c7e4532b24de03b9f2e1fadb7fb	0	0	0	0	0	0	0	0	0	0	0	0	0	/home/dhl_ec/bnelissen/Slides/CD3_manuscript/CD3_slides/AAA566.CD3.r/AAA566.CD3.r.run1	255	0.7	0.06	0.7	0.06	-7.6720238049	-10.9377322519	1.24796454963	0.270565515625
76.0	3998681.0	40.0	8184.0	3998681.0	4000000.0	1.0	1.0	2.48	1.11	1.04	0.05	6.03	0.35	0.72	0.0599999999999	9.07	0.35	2.04	1.43	0.4	AAA566.CD3.r.X12.Y16.tile.tissue.png	33	1	2000	33	f9978625b7ee42feca628af5000beb90	0	0	0	0	0	0	0	0	0	0	0	0	0	/home/dhl_ec/bnelissen/Slides/CD3_manuscript/CD3_slides/AAA566.CD3.r/AAA566.CD3.r.run1	255	0.7	0.0876023134743	0.7	0.0876023134743	-6.61202628987	-11.3545283703	0.328811144427	0.0255634829102
265.0	3947234.0	110.0	9596.0	3947234.0	4000000.0	2.0	3.0	1.89	1.02	1.05	0.04	6.78	0.34	0.71	0.0500000000001	9.0	0.34	2.04	1.49	0.42	AAA566.CD3.r.X12.Y17.tile.tissue.png	34	1	2000	34	d4f6faeb943a4d8c03bd2ca8838e60e2	0	0	0	0	0	0	0	0	0	0	0	0	0	/home/dhl_ec/bnelissen/Slides/CD3_manuscript/CD3_slides/AAA566.CD3.r/AAA566.CD3.r.run1	255	0.7	0.0742264748381	0.7	0.0742264748381	-7.45024418232	-12.0100101332	0.648592367924	0.0916186113281
398.0	678624.0	203.0	9702.0	678624.0	3992000.0	4.0	5.0	2.08	1.08	1.08	0.05	6.47	0.38	0.76	0.18	6.63	0.22	2.0	1.44	0.38	AAA566.CD3.r.X12.Y18.tile.tissue.png	35	1	2000	35	315020873ce11165bc3df488734436c7	0	0	0	0	0	0	0	0	0	0	0	0	0	/home/dhl_ec/bnelissen/Slides/CD3_manuscript/CD3_slides/AAA566.CD3.r/AAA566.CD3.r.run1	255	0.7	0.06	0.7	0.06	-8.63858000625	-12.1121431755	1.86714604104	2.56684030561
544.0	17231.0	136.0	1258.0	17231.0	4000000.0	2.0	4.0	2.0	2.12	1.06	0.0500000000001	6.15	0.47	0.87	0.2	6.28	0.2	1.95	1.45	0.36	AAA566.CD3.r.X12.Y4.tile.tissue.png	36	1	2000	36	57e0d6f73437b5f1cd05e03c013ce187	0	0	0	0	0	0	0	0	0	0	0	0	0	/home/dhl_ec/bnelissen/Slides/CD3_manuscript/CD3_slides/AAA566.CD3.r/AAA566.CD3.r.run1	255	0.7	0.06	0.7	0.06	-7.98247895946	-12.1598069764	2.10863202407	1.43263600293
77.0	2299170.0	36.0	8307.0	2299170.0	4000000.0	1.0	1.0	0.69	1.19	1.05	0.05	6.43	0.38	0.72	0.12	7.88	0.28	2.09	1.43	0.4	AAA566.CD3.r.X12.Y5.tile.tissue.png	37	1	2000	37	011bd60b986fcd9e756b012404560980	0	0	0	0	0	0	0	0	0	0	0	0	0	/home/dhl_ec/bnelissen/Slides/CD3_manuscript/CD3_slides/AAA566.CD3.r/AAA566.CD3.r.run1	255	0.7	0.06	0.7	0.06	-7.86497548325	-11.0907520111	1.27434328397	0.490436429688
0.0	3944520.0	0.0	9053.0	3944520.0	4000000.0	0.0	2.0	0.67	0.91	1.07	0.0400000000001	6.55	0.35	0.7	0.0600000000001	7.94	0.28	2.07	1.43	0.44	AAA566.CD3.r.X12.Y6.tile.tissue.png	38	1	2000	38	f48e6446ac87106dcaf3eb52c51c3ea0	0	0	0	0	0	0	0	0	0	0	0	0	0	/home/dhl_ec/bnelissen/Slides/CD3_manuscript/CD3_slides/AAA566.CD3.r/AAA566.CD3.r.run1	255	0.7	0.06	0.7	0.06	0.0	-12.0850480093	1.14005924675	0.0723230175781
0.0	723018.0	0.0	10153.0	723018.0	4000000.0	0.0	4.0	1.0	1.31	1.05	0.05	6.48	0.35	0.73	0.17	5.93	0.16	2.11	1.51	0.45	AAA566.CD3.r.X12.Y7.tile.tissue.png	39	1	2000	39	b713571aa44582d4179935ed9a188449	0	0	0	0	0	0	0	0	0	0	0	0	0	/home/dhl_ec/bnelissen/Slides/CD3_manuscript/CD3_slides/AAA566.CD3.r/AAA566.CD3.r.run1	255	0.7	0.06	0.7	0.06	0.0	-11.4581059641	1.78632534045	1.76932522461
0.0	0.0	0.0	0.0	0.0	4000000.0	0.0	0.0	1.45	0.86	1.06	0.0599999999999	5.18	0.28	0.86	0.2	4.46	0.12	1.93	1.67	0.35	AAA566.CD3.r.X13.Y14.tile.tissue.png	40	1	2000	40	f8de3e4ff3bb1f672ffbe2fa7937eed8	0	0	0	0	0	0	0	0	0	0	0	0	0	/home/dhl_ec/bnelissen/Slides/CD3_manuscript/CD3_slides/AAA566.CD3.r/AAA566.CD3.r.run1	255	1.0	0.06	1.0	0.06	0.0	0.0	0.0	2.28372375
66.0	978258.0	51.0	5743.0	978258.0	4000000.0	1.0	2.0	0.81	1.03	1.11	0.05	7.05	0.37	0.74	0.18	7.39	0.28	2.29	1.49	0.37	AAA566.CD3.r.X13.Y15.tile.tissue.png	41	1	2000	41	b9cc6a2b727094aa2b4951943dbbfbeb	0	0	0	0	0	0	0	0	0	0	0	0	0	/home/dhl_ec/bnelissen/Slides/CD3_manuscript/CD3_slides/AAA566.CD3.r/AAA566.CD3.r.run1	255	0.7	0.06	0.7	0.06	-7.60173807009	-10.7377637109	1.14262930328	0.720045898437
802.0	3409148.0	433.0	10974.0	3409148.0	4000000.0	9.0	1.0	1.73	1.12	1.08	0.0500000000001	6.87	0.35	0.71	0.0799999999999	8.75	0.33	2.09	1.44	0.41	AAA566.CD3.r.X13.Y16.tile.tissue.png	42	1	2000	42	348c462ae871fa3b8c36cbda5a12d206	0	0	0	0	0	0	0	0	0	0	0	0	0	/home/dhl_ec/bnelissen/Slides/CD3_manuscript/CD3_slides/AAA566.CD3.r/AAA566.CD3.r.run1	255	0.7	0.06	0.7	0.06	-8.22876279086	-12.2695307818	2.03210819321	0.360097539063
1027.0	2444628.0	298.0	8577.0	2444628.0	4000000.0	6.0	1.0	0.9	1.67	1.05	0.04	7.86	0.35	0.7	0.11	8.12	0.28	2.1	1.45	0.4	AAA566.CD3.r.X13.Y17.tile.tissue.png	43	1	2000	43	ba8245ef6b5a50cb37d71911350b6019	0	0	0	0	0	0	0	0	0	0	0	0	0	/home/dhl_ec/bnelissen/Slides/CD3_manuscript/CD3_slides/AAA566.CD3.r/AAA566.CD3.r.run1	255	0.7	0.06	0.7	0.06	-7.79307955871	-12.0217946323	1.36322731845	0.281254445312
273.0	192554.0	97.0	3459.0	192554.0	3992000.0	1.0	2.0	1.65	0.95	1.05	0.0500000000001	6.56	0.36	0.78	0.21	6.76	0.21	2.07	1.48	0.52	AAA566.CD3.r.X13.Y18.tile.tissue.png	44	1	2000	44	e263354e3e6d8e340ace9398fe31d085	0	0	0	0	0	0	0	0	0	0	0	0	0	/home/dhl_ec/bnelissen/Slides/CD3_manuscript/CD3_slides/AAA566.CD3.r/AAA566.CD3.r.run1	255	0.7	0.06	0.7	0.06	-8.39670539365	-12.4243463989	1.76412675528	3.12471445821
0.0	27988.0	0.0	956.0	27988.0	4000000.0	0.0	1.0	0.82	0.98	1.11	0.0599999999999	6.91	0.37	0.84	0.22	5.91	0.14	2.07	1.48	0.52	AAA566.CD3.r.X13.Y5.tile.tissue.png	45	1	2000	45	682c8097239e33aaa4ace59358e82187	0	0	0	0	0	0	0	0	0	0	0	0	0	/home/dhl_ec/bnelissen/Slides/CD3_manuscript/CD3_slides/AAA566.CD3.r/AAA566.CD3.r.run1	255	0.7	0.06	0.7	0.06	0.0	-11.7293672851	1.1608943593	3.31240820551
0.0	2592896.0	0.0	9105.0	2592896.0	4000000.0	0.0	2.0	0.86	1.06	1.13	0.0599999999999	6.89	0.38	0.74	0.12	7.52	0.23	2.12	1.43	0.55	AAA566.CD3.r.X13.Y6.tile.tissue.png	46	1	2000	46	6e3a586aa649ea107a1f47df131dea37	0	0	0	0	0	0	0	0	0	0	0	0	0	/home/dhl_ec/bnelissen/Slides/CD3_manuscript/CD3_slides/AAA566.CD3.r/AAA566.CD3.r.run1	255	0.7	0.06	0.7	0.06	0.0	-11.2094355924	1.17281439364	0.373798011719
0.0	2255470.0	0.0	15112.0	2255470.0	4000000.0	0.0	6.0	0.94	1.2	1.04	0.0500000000002	6.43	0.36	0.69	0.12	7.51	0.21	2.08	1.43	0.4	AAA566.CD3.r.X13.Y7.tile.tissue.png	47	1	2000	47	d41261eeadb249b740257d6159e574d8	0	0	0	0	0	0	0	0	0	0	0	0	0	/home/dhl_ec/bnelissen/Slides/CD3_manuscript/CD3_slides/AAA566.CD3.r/AAA566.CD3.r.run1	255	0.7	0.06	0.7	0.06	-8.8187357296	-11.4240236878	1.64941043299	0.446267625
0.0	1533.0	0.0	182.0	1533.0	4000000.0	0.0	1.0	0.7	0.88	1.02	0.05	6.15	0.34	0.84	0.2	5.42	0.12	1.98	1.52	0.35	AAA566.CD3.r.X14.Y15.tile.tissue.png	48	1	2000	48	99b0953c6eef6e2694f3789b795b2c9d	0	0	0	0	0	0	0	0	0	0	0	0	0	/home/dhl_ec/bnelissen/Slides/CD3_manuscript/CD3_slides/AAA566.CD3.r/AAA566.CD3.r.run1	255	0.7	0.06	0.7	0.06	0.0	-12.024686906	2.85616788721	2.10205175393
0.0	3948.0	0.0	294.0	3948.0	4000000.0	0.0	1.0	0.78	0.89	1.04	0.0599999999999	6.19	0.35	0.79	0.2	5.45	0.13	1.97	1.44	0.34	AAA566.CD3.r.X14.Y16.tile.tissue.png	49	1	2000	49	a3aa5008036c4529fbb4ffe88539d493	0	0	0	0	0	0	0	0	0	0	0	0	0	/home/dhl_ec/bnelissen/Slides/CD3_manuscript/CD3_slides/AAA566.CD3.r/AAA566.CD3.r.run1	255	0.7	0.06	0.7	0.06	0.0	-12.3817949901	3.11857269504	4.68689981149
0.0	0.0	0.0	0.0	0.0	4000000.0	0.0	0.0	0.81	1.4	1.03	0.0500000000002	6.03	0.28	0.78	0.2	4.43	0.11	1.89	1.49	0.44	AAA566.CD3.r.X14.Y17.tile.tissue.png	50	1	2000	50	c42423324f745a8dc16546170dd27533	0	0	0	0	0	0	0	0	0	0	0	0	0	/home/dhl_ec/bnelissen/Slides/CD3_manuscript/CD3_slides/AAA566.CD3.r/AAA566.CD3.r.run1	255	1.0	0.06	1.0	0.06	0.0	-11.4559712037	0.0	8.5389712679
0.0	0.0	0.0	0.0	0.0	3992000.0	0.0	0.0	1.96	1.13	1.03	0.05	5.19	0.28	0.85	0.2	4.46	0.11	1.93	1.45	0.38	AAA566.CD3.r.X14.Y18.tile.tissue.png	51	1	2000	51	49cbea53d48dfd9c19b24aa309f08dec	0	0	0	0	0	0	0	0	0	0	0	0	0	/home/dhl_ec/bnelissen/Slides/CD3_manuscript/CD3_slides/AAA566.CD3.r/AAA566.CD3.r.run1	255	1.0	0.06	1.0	0.06	0.0	0.0	0.0	4.99165280561
0.0	0.0	0.0	0.0	0.0	4000000.0	0.0	0.0	0.95	1.73	1.06	0.05	5.86	0.47	0.91	0.2	4.33	0.12	1.91	1.46	0.54	AAA566.CD3.r.X14.Y6.tile.tissue.png	52	1	2000	52	4d285f5774fd9cd2488354535358702f	0	0	0	0	0	0	0	0	0	0	0	0	0	/home/dhl_ec/bnelissen/Slides/CD3_manuscript/CD3_slides/AAA566.CD3.r/AAA566.CD3.r.run1	255	1.0	0.06	1.0	0.06	0.0	-10.3911667167	0.0	5.23011979047
77.0	14336.0	35.0	1255.0	14336.0	4000000.0	1.0	2.0	0.76	0.87	1.04	0.05	6.18	0.35	0.79	0.2	6.28	0.2	1.99	1.46	0.34	AAA566.CD3.r.X14.Y7.tile.tissue.png	53	1	2000	53	710ee0be2db228e689ac8c5d92359758	0	0	0	0	0	0	0	0	0	0	0	0	0	/home/dhl_ec/bnelissen/Slides/CD3_manuscript/CD3_slides/AAA566.CD3.r/AAA566.CD3.r.run1	255	0.7	0.06	0.7	0.06	-8.9206498371	-12.0311610468	1.77104991797	2.97891683484
0.0	47330.0	0.0	1838.0	47330.0	590000.0	0.0	3.0	1.05	0.83	0.15	0.00999999999999	1.16	0.0599999999999	0.12	0.02	0.74	0.02	0.29	0.21	0.0600000000002	AAA566.CD3.r.X15.Y11.tile.tissue.png	54	1	295	54	f9d2f82994a798a40f3e34e63fdc7320	0	0	0	0	0	0	0	0	0	0	0	0	0	/home/dhl_ec/bnelissen/Slides/CD3_manuscript/CD3_slides/AAA566.CD3.r/AAA566.CD3.r.run1	255	0.7	0.06	0.7	0.06	0.0	-11.5934690262	1.29210917692	2.79728656813
0.0	2636018.0	0.0	19261.0	2636018.0	4000000.0	0.0	9.0	1.1	1.04	1.05	0.05	6.52	0.35	0.7	0.11	8.01	0.23	2.13	1.42	0.39	AAA566.CD3.r.X2.Y10.tile.tissue.png	55	1	2000	55	37bf167cb230021156c83b745d85f5aa	0	0	0	0	0	0	0	0	0	0	0	0	0	/home/dhl_ec/bnelissen/Slides/CD3_manuscript/CD3_slides/AAA566.CD3.r/AAA566.CD3.r.run1	255	0.7	0.06	0.7	0.06	-8.00407739962	-11.3942595304	2.31102767336	0.326935382813
0.0	61393.0	0.0	2697.0	61393.0	4000000.0	0.0	1.0	2.02	0.98	1.07	0.0400000000002	6.18	0.35	0.72	0.21	5.65	0.13	2.02	1.46	0.36	AAA566.CD3.r.X2.Y11.tile.tissue.png	56	1	2000	56	351b64ed3495676f06dfcf26b33ac529	0	0	0	0	0	0	0	0	0	0	0	0	0	/home/dhl_ec/bnelissen/Slides/CD3_manuscript/CD3_slides/AAA566.CD3.r/AAA566.CD3.r.run1	255	0.7	0.06	0.7	0.06	0.0	-11.0926832972	2.91609741746	0.329771010254
0.0	0.0	0.0	0.0	0.0	4000000.0	0.0	0.0	1.43	1.0	1.13	0.0800000000002	5.83	0.28	0.7	0.2	4.53	0.12	1.95	1.47	0.37	AAA566.CD3.r.X2.Y12.tile.tissue.png	57	1	2000	57	ae23219997f8ec948306110a1a4f515b	0	0	0	0	0	0	0	0	0	0	0	0	0	/home/dhl_ec/bnelissen/Slides/CD3_manuscript/CD3_slides/AAA566.CD3.r/AAA566.CD3.r.run1	255	1.0	0.06	1.0	0.06	0.0	-9.92708326527	0.0	1.6820842033
0.0	0.0	0.0	0.0	0.0	4000000.0	0.0	0.0	0.74	1.11	1.1	0.0600000000002	5.35	0.28	0.89	0.21	4.44	0.13	1.93	1.45	0.37	AAA566.CD3.r.X2.Y13.tile.tissue.png	58	1	2000	58	cd64703f8eafe629021fbd60c583bd82	0	0	0	0	0	0	0	0	0	0	0	0	0	/home/dhl_ec/bnelissen/Slides/CD3_manuscript/CD3_slides/AAA566.CD3.r/AAA566.CD3.r.run1	255	1.0	0.06	1.0	0.06	0.0	0.0	0.0	5.5928285
3849.0	81415.0	1509.0	1819.0	81415.0	4000000.0	36.0	1.0	1.71	0.86	1.04	0.0600000000002	6.28	0.35	0.83	0.2	6.64	0.21	2.02	1.48	0.51	AAA566.CD3.r.X2.Y7.tile.tissue.png	59	1	2000	59	77210744c7ba4f8ccfb1b89f2b10b34c	0	0	0	0	0	0	0	0	0	0	0	0	0	/home/dhl_ec/bnelissen/Slides/CD3_manuscript/CD3_slides/AAA566.CD3.r/AAA566.CD3.r.run1	255	0.7	0.06	0.7	0.06	-9.8478821207	-12.5356139239	2.94953788027	1.09980936426
0.0	648948.0	0.0	9927.0	648948.0	4000000.0	0.0	8.0	0.82	1.01	1.09	0.0600000000002	7.39	0.37	0.74	0.18	6.58	0.17	2.1	1.49	0.6	AAA566.CD3.r.X2.Y8.tile.tissue.png	60	1	2000	60	e08f733b63b5bf4859b5b7ad362855b7	0	0	0	0	0	0	0	0	0	0	0	0	0	/home/dhl_ec/bnelissen/Slides/CD3_manuscript/CD3_slides/AAA566.CD3.r/AAA566.CD3.r.run1	255	0.7	0.06	0.7	0.06	-8.36902641748	-11.1855788272	2.18736469041	1.18352750781
124.0	1713187.0	65.0	30875.0	1713187.0	4000000.0	2.0	11.0	0.87	1.08	1.35	0.0400000000002	7.1	0.35	0.71	0.14	7.51	0.27	2.19	1.49	0.61	AAA566.CD3.r.X2.Y9.tile.tissue.png	61	1	2000	61	2475becd08e66c8eca316f4487f26a68	0	0	0	0	0	0	0	0	0	0	0	0	0	/home/dhl_ec/bnelissen/Slides/CD3_manuscript/CD3_slides/AAA566.CD3.r/AAA566.CD3.r.run1	255	0.7	0.06	0.7	0.06	-8.82653589705	-12.038631945	2.24831153059	0.264042203125
0.0	0.0	0.0	0.0	0.0	4000000.0	0.0	0.0	0.69	0.84	1.06	0.0500000000002	5.98	0.28	0.84	0.21	4.54	0.12	1.97	1.48	0.48	AAA566.CD3.r.X3.Y1.tile.tissue.png	62	1	2000	62	6d282b2d2910f4a2cea77e643f575b28	0	0	0	0	0	0	0	0	0	0	0	0	0	/home/dhl_ec/bnelissen/Slides/CD3_manuscript/CD3_slides/AAA566.CD3.r/AAA566.CD3.r.run1	255	1.0	0.06	1.0	0.06	0.0	-11.3625143099	0.0	4.22154800847
246.0	2911599.0	114.0	22486.0	2911599.0	4000000.0	3.0	13.0	1.06	1.12	1.07	0.0400000000002	6.51	0.67	0.71	0.0899999999999	8.41	0.31	2.1	1.44	0.55	AAA566.CD3.r.X3.Y10.tile.tissue.png	63	1	2000	63	f1c5902369cc92b77a4b3239204caafe	0	0	0	0	0	0	0	0	0	0	0	0	0	/home/dhl_ec/bnelissen/Slides/CD3_manuscript/CD3_slides/AAA566.CD3.r/AAA566.CD3.r.run1	255	0.7	0.06	0.7	0.06	-8.17854031731	-11.4935133636	1.66386353995	0.296906523438
0.0	2110.0	0.0	228.0	2110.0	4000000.0	0.0	1.0	0.77	0.96	1.04	0.05	6.12	0.35	0.71	0.2	5.6	0.13	2.0	1.45	0.47	AAA566.CD3.r.X3.Y11.tile.tissue.png	64	1	2000	64	88abd13714f455ecbed145caff981978	0	0	0	0	0	0	0	0	0	0	0	0	0	/home/dhl_ec/bnelissen/Slides/CD3_manuscript/CD3_slides/AAA566.CD3.r/AAA566.CD3.r.run1	255	0.7	0.06	0.7	0.06	0.0	-11.0009365798	0.889537590714	0.183273962513
281.0	1950557.0	110.0	11714.0	1950557.0	4000000.0	2.0	4.0	1.02	1.1	1.03	0.04	6.99	0.35	0.7	0.13	7.63	0.27	2.12	1.47	0.76	AAA566.CD3.r.X3.Y12.tile.tissue.png	65	1	2000	65	f86641f8807673156d72582a40b0a4ad	0	0	0	0	0	0	0	0	0	0	0	0	0	/home/dhl_ec/bnelissen/Slides/CD3_manuscript/CD3_slides/AAA566.CD3.r/AAA566.CD3.r.run1	255	0.7	0.06	0.7	0.06	-7.75467034054	-11.1023606167	1.28343140133	0.30656690625
0.0	880254.0	0.0	5614.0	880254.0	4000000.0	0.0	2.0	1.41	1.16	1.07	0.05	6.56	0.35	0.75	0.17	6.6	0.17	2.08	1.47	0.54	AAA566.CD3.r.X3.Y13.tile.tissue.png	66	1	2000	66	2bdc362302bde197fbc935f0025c2901	0	0	0	0	0	0	0	0	0	0	0	0	0	/home/dhl_ec/bnelissen/Slides/CD3_manuscript/CD3_slides/AAA566.CD3.r/AAA566.CD3.r.run1	255	0.7	0.06	0.7	0.06	-7.45485184787	-11.1754439988	1.4644364779	2.52036558594
0.0	0.0	0.0	0.0	0.0	4000000.0	0.0	0.0	0.9	0.86	1.09	0.0599999999999	5.71	0.3	0.9	0.21	4.75	0.12	1.98	1.49	0.5	AAA566.CD3.r.X3.Y14.tile.tissue.png	67	1	2000	67	f1b2789ac93f3a46e3d9581c5ae3d2ae	0	0	0	0	0	0	0	0	0	0	0	0	0	/home/dhl_ec/bnelissen/Slides/CD3_manuscript/CD3_slides/AAA566.CD3.r/AAA566.CD3.r.run1	255	1.0	0.06	1.0	0.06	0.0	0.0	0.0	3.24325825
0.0	0.0	0.0	0.0	0.0	4000000.0	0.0	0.0	0.81	0.89	1.14	0.0599999999999	5.82	0.45	0.87	0.21	4.73	0.13	1.97	1.48	0.54	AAA566.CD3.r.X3.Y2.tile.tissue.png	68	1	2000	68	c7ff5a5e31bba0ed70d55788ab3b5aa7	0	0	0	0	0	0	0	0	0	0	0	0	0	/home/dhl_ec/bnelissen/Slides/CD3_manuscript/CD3_slides/AAA566.CD3.r/AAA566.CD3.r.run1	255	1.0	0.06	1.0	0.06	0.0	0.0	0.0	6.060962
0.0	20615.0	0.0	1433.0	20615.0	4000000.0	0.0	4.0	0.91	1.19	1.18	0.0599999999999	6.8	0.48	0.79	0.2	5.54	0.13	2.02	1.48	0.52	AAA566.CD3.r.X3.Y8.tile.tissue.png	69	1	2000	69	c5f078dcabadbf35bc61b061d5889d74	0	0	0	0	0	0	0	0	0	0	0	0	0	/home/dhl_ec/bnelissen/Slides/CD3_manuscript/CD3_slides/AAA566.CD3.r/AAA566.CD3.r.run1	255	0.7	0.06	0.7	0.06	0.0	-12.2165128925	2.91660028347	3.39756260474
68.0	2464098.0	35.0	17565.0	2464098.0	4000000.0	1.0	5.0	1.22	1.19	1.04	0.05	6.31	0.36	0.7	0.11	8.05	0.29	2.13	1.46	0.65	AAA566.CD3.r.X3.Y9.tile.tissue.png	70	1	2000	70	56c699b95985f1a647ae9ce09cc4aac1	0	0	0	0	0	0	0	0	0	0	0	0	0	/home/dhl_ec/bnelissen/Slides/CD3_manuscript/CD3_slides/AAA566.CD3.r/AAA566.CD3.r.run1	255	0.7	0.06	0.7	0.06	-8.54952464263	-11.2345749166	1.51362095842	0.338864726562
0.0	0.0	0.0	0.0	0.0	4000000.0	0.0	0.0	1.15	0.88	1.04	0.0500000000002	5.21	0.43	1.21	0.2	4.48	0.12	1.96	1.47	0.48	AAA566.CD3.r.X4.Y0.tile.tissue.png	71	1	2000	71	f9e2ddf87bad86f93e82244a2f6d58a5	0	0	0	0	0	0	0	0	0	0	0	0	0	/home/dhl_ec/bnelissen/Slides/CD3_manuscript/CD3_slides/AAA566.CD3.r/AAA566.CD3.r.run1	255	1.0	0.06	1.0	0.06	0.0	0.0	0.0	3.7168325
0.0	1702961.0	0.0	11778.0	1702961.0	4000000.0	0.0	2.0	2.36	1.49	1.06	0.05	6.34	0.35	0.69	0.14	6.53	0.2	2.08	1.45	1.01	AAA566.CD3.r.X4.Y1.tile.tissue.png	72	1	2000	72	23915f3bb0e3203c447f3cd4bf664f3c	0	0	0	0	0	0	0	0	0	0	0	0	0	/home/dhl_ec/bnelissen/Slides/CD3_manuscript/CD3_slides/AAA566.CD3.r/AAA566.CD3.r.run1	255	0.7	0.06	0.7	0.06	0.0	-11.6207244829	2.22957762979	0.801362195312
61.0	3595016.0	34.0	12101.0	3595016.0	4000000.0	1.0	1.0	1.98	2.36	1.07	0.04	6.99	0.38	0.73	0.0699999999999	9.38	0.36	2.17	1.53	1.12	AAA566.CD3.r.X4.Y10.tile.tissue.png	73	1	2000	73	e9aaace7f5433d684f9ec1c7002cec83	0	0	0	0	0	0	0	0	0	0	0	0	0	/home/dhl_ec/bnelissen/Slides/CD3_manuscript/CD3_slides/AAA566.CD3.r/AAA566.CD3.r.run1	255	0.7	0.06	0.7	0.06	-8.07985344999	-10.970803715	1.15816033052	0.172604628906
0.0	14604.0	0.0	794.0	14604.0	4000000.0	0.0	1.0	2.46	1.66	1.05	0.05	6.19	0.35	0.71	0.2	5.55	0.13	2.02	1.48	0.48	AAA566.CD3.r.X4.Y11.tile.tissue.png	74	1	2000	74	3d96e9566454dc94212c7462df7ecfc5	0	0	0	0	0	0	0	0	0	0	0	0	0	/home/dhl_ec/bnelissen/Slides/CD3_manuscript/CD3_slides/AAA566.CD3.r/AAA566.CD3.r.run1	255	0.7	0.06	0.7	0.06	0.0	-11.8431948224	2.41436421528	0.147025163696
835.0	3474060.0	363.0	12257.0	3474060.0	4000000.0	8.0	2.0	1.07	2.29	1.05	0.0400000000002	6.72	0.35	0.71	0.0699999999999	8.92	0.32	2.11	1.45	0.51	AAA566.CD3.r.X4.Y12.tile.tissue.png	75	1	2000	75	da8897db115894894f555c4b38f738aa	0	0	0	0	0	0	0	0	0	0	0	0	0	/home/dhl_ec/bnelissen/Slides/CD3_manuscript/CD3_slides/AAA566.CD3.r/AAA566.CD3.r.run1	255	0.7	0.06	0.7	0.06	-7.51539534287	-11.9463961238	1.32543975132	0.272856203125
248.0	986673.0	136.0	8118.0	986673.0	4000000.0	3.0	1.0	0.94	1.72	1.05	0.05	6.8	0.35	0.72	0.16	7.03	0.23	1.98	1.49	0.52	AAA566.CD3.r.X4.Y13.tile.tissue.png	76	1	2000	76	0230ec210f4e9208b122c4da580b1919	0	0	0	0	0	0	0	0	0	0	0	0	0	/home/dhl_ec/bnelissen/Slides/CD3_manuscript/CD3_slides/AAA566.CD3.r/AAA566.CD3.r.run1	255	0.7	0.06	0.7	0.06	-8.04914850845	-11.8015678895	2.11225458207	0.201261039063
59.0	6856.0	32.0	726.0	6856.0	4000000.0	1.0	3.0	1.22	1.89	1.05	0.05	6.26	0.34	0.72	0.2	6.68	0.2	2.02	1.49	1.0	AAA566.CD3.r.X4.Y14.tile.tissue.png	77	1	2000	77	c432d00961786e3098e640ed9ebf87b2	0	0	0	0	0	0	0	0	0	0	0	0	0	/home/dhl_ec/bnelissen/Slides/CD3_manuscript/CD3_slides/AAA566.CD3.r/AAA566.CD3.r.run1	255	0.7	0.06	0.7	0.06	-9.15428105381	-11.2795098132	2.891482283	1.86130112
0.0	2512055.0	0.0	12093.0	2512055.0	4000000.0	0.0	4.0	1.98	1.06	1.11	0.0500000000002	7.01	0.37	0.74	0.12	7.39	0.23	2.21	1.48	0.88	AAA566.CD3.r.X4.Y2.tile.tissue.png	78	1	2000	78	9df21356e7d42dac21f7c58e8a636ec4	0	0	0	0	0	0	0	0	0	0	0	0	0	/home/dhl_ec/bnelissen/Slides/CD3_manuscript/CD3_slides/AAA566.CD3.r/AAA566.CD3.r.run1	255	0.7	0.06	0.7	0.06	0.0	-10.8420310212	1.12304020015	0.354081296875
0.0	327828.0	0.0	4407.0	327828.0	4000000.0	0.0	4.0	1.67	1.77	1.12	0.0600000000002	6.96	0.38	0.78	0.21	6.63	0.15	2.13	1.49	0.97	AAA566.CD3.r.X4.Y3.tile.tissue.png	79	1	2000	79	79ae81a73b6c550951dfc04f6c55e842	0	0	0	0	0	0	0	0	0	0	0	0	0	/home/dhl_ec/bnelissen/Slides/CD3_manuscript/CD3_slides/AAA566.CD3.r/AAA566.CD3.r.run1	255	0.7	0.06	0.7	0.06	-7.37211534627	-10.8421698103	1.22959217245	2.47417945508
0.0	0.0	0.0	0.0	0.0	4000000.0	0.0	0.0	1.38	1.69	1.08	0.0599999999999	5.84	0.3	0.9	0.22	4.76	0.13	1.97	1.49	1.16	AAA566.CD3.r.X4.Y8.tile.tissue.png	80	1	2000	80	8d3c953feeb48e9f66db3abd76d821dd	0	0	0	0	0	0	0	0	0	0	0	0	0	/home/dhl_ec/bnelissen/Slides/CD3_manuscript/CD3_slides/AAA566.CD3.r/AAA566.CD3.r.run1	255	1.0	0.06	1.0	0.06	0.0	0.0	0.0	3.51692025
64.0	970938.0	52.0	6949.0	970938.0	4000000.0	1.0	3.0	1.43	1.24	1.12	0.0599999999999	7.19	0.37	0.75	0.19	7.44	0.25	2.1	1.5	0.58	AAA566.CD3.r.X4.Y9.tile.tissue.png	81	1	2000	81	676fc80638eae814a7bc2b7b9f88b957	0	0	0	0	0	0	0	0	0	0	0	0	0	/home/dhl_ec/bnelissen/Slides/CD3_manuscript/CD3_slides/AAA566.CD3.r/AAA566.CD3.r.run1	255	0.7	0.06	0.7	0.06	-8.09849330547	-11.0991169487	1.24282104474	1.02721723242
0.0	0.0	0.0	0.0	0.0	4000000.0	0.0	0.0	1.53	1.2	1.1	0.0600000000002	5.75	0.29	0.88	0.22	4.72	0.13	2.0	1.48	0.46	AAA566.CD3.r.X5.Y0.tile.tissue.png	82	1	2000	82	0f99da1c895dc3e30224a3c7157d0c25	0	0	0	0	0	0	0	0	0	0	0	0	0	/home/dhl_ec/bnelissen/Slides/CD3_manuscript/CD3_slides/AAA566.CD3.r/AAA566.CD3.r.run1	255	1.0	0.06	1.0	0.06	0.0	0.0	0.0	4.08703325
0.0	2029752.0	0.0	9527.0	2029752.0	4000000.0	0.0	2.0	2.08	1.24	1.14	0.0599999999999	7.0	0.37	0.75	0.14	7.14	0.21	2.16	1.53	0.57	AAA566.CD3.r.X5.Y1.tile.tissue.png	83	1	2000	83	e0a366b56455696f2a231d28082368f0	0	0	0	0	0	0	0	0	0	0	0	0	0	/home/dhl_ec/bnelissen/Slides/CD3_manuscript/CD3_slides/AAA566.CD3.r/AAA566.CD3.r.run1	255	0.7	0.06	0.7	0.06	0.0	-11.3238978686	2.13273148641	0.48281259375
328.0	1457350.0	168.0	27525.0	1457350.0	4000000.0	5.0	20.0	2.1	1.21	1.09	0.05	7.27	0.39	0.75	0.16	7.76	0.27	2.22	1.52	0.56	AAA566.CD3.r.X5.Y10.tile.tissue.png	84	1	2000	84	d98c6eca8e167d19177257c31c043ae1	0	0	0	0	0	0	0	0	0	0	0	0	0	/home/dhl_ec/bnelissen/Slides/CD3_manuscript/CD3_slides/AAA566.CD3.r/AAA566.CD3.r.run1	255	0.7	0.06	0.7	0.06	-8.82408707118	-11.8569152819	2.41153001005	0.666162164062
0.0	24748.0	0.0	1676.0	24748.0	4000000.0	0.0	4.0	1.58	2.34	1.1	0.04	6.32	0.35	0.69	0.2	5.98	0.12	1.98	1.46	0.52	AAA566.CD3.r.X5.Y11.tile.tissue.png	85	1	2000	85	6bf67ba96b095508a7459336cfb33030	0	0	0	0	0	0	0	0	0	0	0	0	0	/home/dhl_ec/bnelissen/Slides/CD3_manuscript/CD3_slides/AAA566.CD3.r/AAA566.CD3.r.run1	255	0.7	0.06	0.7	0.06	-8.34454660085	-11.7046358399	3.7053672557	0.179883732178
641.0	2957178.0	249.0	24842.0	2957178.0	4000000.0	5.0	11.0	1.19	1.26	1.2	0.04	6.45	0.35	0.7	0.0899999999999	8.32	0.31	2.13	1.46	0.54	AAA566.CD3.r.X5.Y12.tile.tissue.png	86	1	2000	86	9e0772be2a780b76bb75d5f7cb401ec8	0	0	0	0	0	0	0	0	0	0	0	0	0	/home/dhl_ec/bnelissen/Slides/CD3_manuscript/CD3_slides/AAA566.CD3.r/AAA566.CD3.r.run1	255	0.7	0.06	0.7	0.06	-8.62619872486	-11.5624373635	1.68810619793	0.3547596875
0.0	1358510.0	0.0	10488.0	1358510.0	4000000.0	0.0	2.0	0.89	1.57	1.04	0.05	6.56	0.36	0.7	0.15	6.96	0.18	2.06	1.44	0.54	AAA566.CD3.r.X5.Y13.tile.tissue.png	87	1	2000	87	d4ce8feb2687dda651e54ac21aa8a198	0	0	0	0	0	0	0	0	0	0	0	0	0	/home/dhl_ec/bnelissen/Slides/CD3_manuscript/CD3_slides/AAA566.CD3.r/AAA566.CD3.r.run1	255	0.7	0.06	0.7	0.06	-6.79799851412	-11.5775514086	1.2581549066	0.18383675
0.0	3793.0	0.0	432.0	3793.0	4000000.0	0.0	2.0	0.91	1.07	1.06	0.05	6.44	0.34	0.7	0.21	5.49	0.13	2.01	1.47	0.49	AAA566.CD3.r.X5.Y14.tile.tissue.png	88	1	2000	88	32f58beaea6fba3c3542831d40dfd337	0	0	0	0	0	0	0	0	0	0	0	0	0	/home/dhl_ec/bnelissen/Slides/CD3_manuscript/CD3_slides/AAA566.CD3.r/AAA566.CD3.r.run1	255	0.7	0.06	0.7	0.06	0.0	-10.8467116134	1.37070227537	0.369646038147
0.0	0.0	0.0	0.0	0.0	4000000.0	0.0	0.0	0.87	0.94	1.06	0.0599999999999	5.83	0.29	0.83	0.2	4.44	0.12	1.93	1.46	0.51	AAA566.CD3.r.X5.Y15.tile.tissue.png	89	1	2000	89	644f0c9136853468008b08ccf9c2c7b7	0	0	0	0	0	0	0	0	0	0	0	0	0	/home/dhl_ec/bnelissen/Slides/CD3_manuscript/CD3_slides/AAA566.CD3.r/AAA566.CD3.r.run1	255	1.0	0.06	1.0	0.06	0.0	-10.7335777846	0.0	3.99160763635
0.0	3999740.0	0.0	8060.0	3999740.0	4000000.0	0.0	1.0	1.35	1.6	1.26	0.05	6.56	0.34	0.71	0.0599999999999	8.77	0.28	2.07	1.44	0.55	AAA566.CD3.r.X5.Y2.tile.tissue.png	90	1	2000	90	19e250516371d211e88fd94a8f562fbe	0	0	0	0	0	0	0	0	0	0	0	0	0	/home/dhl_ec/bnelissen/Slides/CD3_manuscript/CD3_slides/AAA566.CD3.r/AAA566.CD3.r.run1	255	0.7	0.0627657577869	0.7	0.0627657577869	-8.19509919316	-12.0672448372	1.04939439453	0.0826625517578
68.0	3447320.0	34.0	8424.0	3447320.0	4000000.0	1.0	2.0	1.41	1.08	1.05	0.0499999999997	6.7	0.36	0.7	0.0699999999997	8.62	0.33	2.09	1.48	0.56	AAA566.CD3.r.X5.Y3.tile.tissue.png	91	1	2000	91	213d06947f5efd7bcc5f15b628037e72	0	0	0	0	0	0	0	0	0	0	0	0	0	/home/dhl_ec/bnelissen/Slides/CD3_manuscript/CD3_slides/AAA566.CD3.r/AAA566.CD3.r.run1	255	0.7	0.06	0.7	0.06	-7.55407770649	-9.79922388337	0.478042015261	0.08425196875
0.0	261714.0	0.0	2922.0	261714.0	4000000.0	0.0	1.0	0.92	1.1	1.04	0.0500000000002	6.32	0.36	0.75	0.19	5.77	0.14	2.08	1.53	0.53	AAA566.CD3.r.X5.Y4.tile.tissue.png	92	1	2000	92	075bce8ce4f646e7d051beaf1f7754e8	0	0	0	0	0	0	0	0	0	0	0	0	0	/home/dhl_ec/bnelissen/Slides/CD3_manuscript/CD3_slides/AAA566.CD3.r/AAA566.CD3.r.run1	255	0.7	0.06	0.7	0.06	0.0	-10.7982705959	1.26704186154	2.32101585059
0.0	3235.0	0.0	292.0	3235.0	4000000.0	0.0	1.0	1.73	2.07	1.11	0.0800000000004	6.47	0.34	0.78	0.19	5.87	0.12	1.96	1.44	0.48	AAA566.CD3.r.X5.Y9.tile.tissue.png	93	1	2000	93	df9075168d8e56e657085086b1a35074	0	0	0	0	0	0	0	0	0	0	0	0	0	/home/dhl_ec/bnelissen/Slides/CD3_manuscript/CD3_slides/AAA566.CD3.r/AAA566.CD3.r.run1	255	0.7	0.06	0.7	0.06	-8.69037498169	-12.4274277171	4.26084130676	3.29999789206
0.0	270171.0	0.0	5968.0	270171.0	4000000.0	0.0	4.0	0.86	1.06	1.13	0.0500000000002	6.92	0.38	0.81	0.21	5.99	0.15	2.12	1.51	0.89	AAA566.CD3.r.X6.Y1.tile.tissue.png	94	1	2000	94	c6e96793641ccfda44a31dd1ff0e7ab4	0	0	0	0	0	0	0	0	0	0	0	0	0	/home/dhl_ec/bnelissen/Slides/CD3_manuscript/CD3_slides/AAA566.CD3.r/AAA566.CD3.r.run1	255	0.7	0.06	0.7	0.06	0.0	-12.0528744934	2.43957438067	2.93833625879
0.0	1393579.0	0.0	24440.0	1393579.0	4000000.0	0.0	17.0	2.08	1.55	1.09	0.0500000000002	6.93	0.36	0.71	0.15	6.95	0.18	2.49	1.45	0.56	AAA566.CD3.r.X6.Y10.tile.tissue.png	95	1	2000	95	55871c2bcf2a69c73d715ee260c2e0b3	0	0	0	0	0	0	0	0	0	0	0	0	0	/home/dhl_ec/bnelissen/Slides/CD3_manuscript/CD3_slides/AAA566.CD3.r/AAA566.CD3.r.run1	255	0.7	0.06	0.7	0.06	-8.51788754441	-11.8912046371	2.81016208647	0.659808289062
67.0	73154.0	35.0	2209.0	73154.0	4000000.0	1.0	2.0	0.93	1.05	1.04	0.0500000000002	6.13	0.35	0.7	0.2	6.36	0.2	1.96	1.45	0.51	AAA566.CD3.r.X6.Y11.tile.tissue.png	96	1	2000	96	9aa8e907fd3f7f6455817d2ab7ea2d31	0	0	0	0	0	0	0	0	0	0	0	0	0	/home/dhl_ec/bnelissen/Slides/CD3_manuscript/CD3_slides/AAA566.CD3.r/AAA566.CD3.r.run1	255	0.7	0.06	0.7	0.06	-9.22944813519	-11.562423988	2.39268666074	0.361477815918
369.0	2658277.0	158.0	18572.0	2658277.0	4000000.0	4.0	6.0	0.92	1.72	1.05	0.0400000000004	6.93	0.36	0.7	0.1	8.19	0.3	2.22	1.48	0.68	AAA566.CD3.r.X6.Y12.tile.tissue.png	97	1	2000	97	493304165bf5273a0b7ea26f82cc7f58	0	0	0	0	0	0	0	0	0	0	0	0	0	/home/dhl_ec/bnelissen/Slides/CD3_manuscript/CD3_slides/AAA566.CD3.r/AAA566.CD3.r.run1	255	0.7	0.06	0.7	0.06	-7.5747976109	-11.3531704582	1.2378155325	0.31696759375
4574.0	2689712.0	1828.0	20844.0	2689712.0	4000000.0	38.0	10.0	1.36	2.3	1.08	0.0400000000004	7.12	0.39	0.74	0.11	8.82	0.31	2.18	1.49	0.51	AAA566.CD3.r.X6.Y13.tile.tissue.png	98	1	2000	98	dff5199c207a6e19d20f021a5fdb7298	0	0	0	0	0	0	0	0	0	0	0	0	0	/home/dhl_ec/bnelissen/Slides/CD3_manuscript/CD3_slides/AAA566.CD3.r/AAA566.CD3.r.run1	255	0.7	0.06	0.7	0.06	-7.80195687927	-12.5608918251	1.92914414191	0.383838039063
235.0	1270137.0	125.0	8310.0	1270137.0	4000000.0	3.0	2.0	1.45	1.56	1.12	0.0499999999997	7.07	0.37	0.75	0.18	7.72	0.26	2.18	1.54	0.55	AAA566.CD3.r.X6.Y14.tile.tissue.png	99	1	2000	99	526ff52a485bafddbf2dfb2b97cb3bda	0	0	0	0	0	0	0	0	0	0	0	0	0	/home/dhl_ec/bnelissen/Slides/CD3_manuscript/CD3_slides/AAA566.CD3.r/AAA566.CD3.r.run1	255	0.7	0.06	0.7	0.06	-8.06959166688	-10.5295386668	1.49357261192	0.271839132812
0.0	13734.0	0.0	1101.0	13734.0	4000000.0	0.0	1.0	3.11	1.35	1.26	0.0599999999999	6.75	0.37	0.77	0.23	6.35	0.13	2.04	1.49	1.46	AAA566.CD3.r.X6.Y15.tile.tissue.png	100	1	2000	100	42d748c4df604d982e5ea04901bcc5d6	0	0	0	0	0	0	0	0	0	0	0	0	0	/home/dhl_ec/bnelissen/Slides/CD3_manuscript/CD3_slides/AAA566.CD3.r/AAA566.CD3.r.run1	255	0.7	0.06	0.7	0.06	-8.53423853602	-12.0620428213	2.9319486651	2.18976089697
94.0	3406856.0	38.0	17167.0	3406856.0	4000000.0	1.0	4.0	1.78	1.95	1.11	0.0499999999997	7.46	0.37	0.73	0.0799999999999	9.14	0.34	2.19	1.48	0.57	AAA566.CD3.r.X6.Y2.tile.tissue.png	101	1	2000	101	300113525364ca8427d89279903c122b	0	0	0	0	0	0	0	0	0	0	0	0	0	/home/dhl_ec/bnelissen/Slides/CD3_manuscript/CD3_slides/AAA566.CD3.r/AAA566.CD3.r.run1	255	0.7	0.0615591652904	0.7	0.0615591652904	-7.94341243765	-11.7317656949	1.27204926926	0.254377390625
66.0	4000000.0	35.0	7996.0	4000000.0	4000000.0	1.0	1.0	1.62	1.42	1.1	0.0500000000002	6.39	0.29	0.74	0.0599999999999	9.6	0.36	2.14	1.5	1.07	AAA566.CD3.r.X6.Y3.tile.tissue.png	102	1	2000	102	4f7d8dbf44ac0fdb0e76a08cbb979948	0	0	0	0	0	0	0	0	0	0	0	0	0	/home/dhl_ec/bnelissen/Slides/CD3_manuscript/CD3_slides/AAA566.CD3.r/AAA566.CD3.r.run1	255	0.7	0.0750617243221	0.7	0.0750617243221	-7.15043755107	-10.275103075	0.374096211794	0.0131008374464
87.0	2297820.0	38.0	7689.0	2297820.0	4000000.0	1.0	1.0	1.7	1.12	1.1	0.0500000000002	6.87	0.37	0.73	0.13	8.21	0.29	2.16	1.47	0.99	AAA566.CD3.r.X6.Y4.tile.tissue.png	103	1	2000	103	59717cad372e1ce1b73ea6de2571b147	0	0	0	0	0	0	0	0	0	0	0	0	0	/home/dhl_ec/bnelissen/Slides/CD3_manuscript/CD3_slides/AAA566.CD3.r/AAA566.CD3.r.run1	255	0.7	0.06	0.7	0.06	-7.67815229802	-10.4017374604	0.600541188974	0.124720929687
0.0	0.0	0.0	0.0	0.0	4000000.0	0.0	0.0	2.34	1.53	1.1	0.0599999999999	5.65	0.3	0.83	0.21	4.5	0.12	1.91	1.45	0.46	AAA566.CD3.r.X6.Y5.tile.tissue.png	104	1	2000	104	df43a949d6eb5885f662855f34867210	0	0	0	0	0	0	0	0	0	0	0	0	0	/home/dhl_ec/bnelissen/Slides/CD3_manuscript/CD3_slides/AAA566.CD3.r/AAA566.CD3.r.run1	255	1.0	0.06	1.0	0.06	0.0	0.0	0.0	8.584468
0.0	47970.0	0.0	2995.0	47970.0	4000000.0	0.0	3.0	0.9	0.93	1.46	0.0699999999997	6.34	0.38	0.78	0.21	5.96	0.13	2.01	1.46	0.5	AAA566.CD3.r.X6.Y9.tile.tissue.png	105	1	2000	105	24cbb82e0cd22d317d7c1c217600b542	0	0	0	0	0	0	0	0	0	0	0	0	0	/home/dhl_ec/bnelissen/Slides/CD3_manuscript/CD3_slides/AAA566.CD3.r/AAA566.CD3.r.run1	255	0.7	0.06	0.7	0.06	-7.93051221547	-12.2618456224	2.51539993424	2.95784083301
0.0	0.0	0.0	0.0	0.0	4000000.0	0.0	0.0	1.57	1.26	1.09	0.0700000000002	5.77	0.32	0.889999999999	0.23	4.78	0.12	1.98	1.49	1.06	AAA566.CD3.r.X7.Y1.tile.tissue.png	106	1	2000	106	ad12e97c60eb62abbc5831d1c66516a8	0	0	0	0	0	0	0	0	0	0	0	0	0	/home/dhl_ec/bnelissen/Slides/CD3_manuscript/CD3_slides/AAA566.CD3.r/AAA566.CD3.r.run1	255	1.0	0.06	1.0	0.06	0.0	0.0	0.0	3.46398175
371.0	2478150.0	201.0	25492.0	2478150.0	4000000.0	5.0	8.0	1.28	1.5	1.09	0.0500000000002	6.93	0.37	0.7	0.11	8.08	0.29	2.2	1.45	0.54	AAA566.CD3.r.X7.Y10.tile.tissue.png	107	1	2000	107	8228188247ee4450cddc00edc2a92dba	0	0	0	0	0	0	0	0	0	0	0	0	0	/home/dhl_ec/bnelissen/Slides/CD3_manuscript/CD3_slides/AAA566.CD3.r/AAA566.CD3.r.run1	255	0.7	0.06	0.7	0.06	-8.66573282063	-11.8832181206	2.02756563727	0.561391546875
0.0	91065.0	0.0	3221.0	91065.0	4000000.0	0.0	6.0	0.9	1.07	1.04	0.04	6.54	0.35	0.73	0.2	5.96	0.13	2.08	1.43	0.849999999999	AAA566.CD3.r.X7.Y11.tile.tissue.png	108	1	2000	108	4bf35abf2caafd670f8c5f9b809ae8f6	0	0	0	0	0	0	0	0	0	0	0	0	0	/home/dhl_ec/bnelissen/Slides/CD3_manuscript/CD3_slides/AAA566.CD3.r/AAA566.CD3.r.run1	255	0.7	0.06	0.7	0.06	-8.48486017751	-11.5859835518	3.0033368407	1.1264752832
0.0	1969245.0	0.0	8505.0	1969245.0	4000000.0	0.0	1.0	0.98	1.13	1.06	0.0400000000004	6.34	0.35	0.7	0.13	7.17	0.2	2.09	1.43	0.53	AAA566.CD3.r.X7.Y12.tile.tissue.png	109	1	2000	109	93842101a24d98a66841038bcce3d00d	0	0	0	0	0	0	0	0	0	0	0	0	0	/home/dhl_ec/bnelissen/Slides/CD3_manuscript/CD3_slides/AAA566.CD3.r/AAA566.CD3.r.run1	255	0.7	0.06	0.7	0.06	-8.10556021749	-10.7429227685	1.64017416996	0.2407901875
3102.0	3997922.0	1322.0	8250.0	3997922.0	4000000.0	27.0	1.0	1.11	1.24	1.05	0.04	6.62	0.37	0.74	0.0599999999999	9.76	0.35	2.1	1.46	0.579999999999	AAA566.CD3.r.X7.Y13.tile.tissue.png	110	1	2000	110	be60f23d81425eaa330a48d7016d69a1	0	0	0	0	0	0	0	0	0	0	0	0	0	/home/dhl_ec/bnelissen/Slides/CD3_manuscript/CD3_slides/AAA566.CD3.r/AAA566.CD3.r.run1	255	0.7	0.0719153390741	0.7	0.0719153390741	-8.6389198137	-11.8873837043	1.15471348623	0.194648898926
0.0	3982279.0	0.0	9028.0	3982279.0	4000000.0	0.0	1.0	1.3	1.71	1.05	0.04	6.86	0.35	0.71	0.0599999999999	7.78	0.27	2.07	1.46	0.56	AAA566.CD3.r.X7.Y14.tile.tissue.png	111	1	2000	111	71f2d3c36e1bb89f6a460b496c64b054	0	0	0	0	0	0	0	0	0	0	0	0	0	/home/dhl_ec/bnelissen/Slides/CD3_manuscript/CD3_slides/AAA566.CD3.r/AAA566.CD3.r.run1	255	0.7	0.0848949235332	0.7	0.0848949235332	0.0	-11.5616901911	0.211832392331	0.0229167953491
500.0	1503564.0	283.0	8554.0	1503564.0	4000000.0	6.0	1.0	0.9	1.27	1.1	0.0500000000002	6.81	0.37	0.74	0.17	7.83	0.27	2.14	1.49	0.52	AAA566.CD3.r.X7.Y15.tile.tissue.png	112	1	2000	112	72edebb87f3a7443797705088d11e9e1	0	0	0	0	0	0	0	0	0	0	0	0	0	/home/dhl_ec/bnelissen/Slides/CD3_manuscript/CD3_slides/AAA566.CD3.r/AAA566.CD3.r.run1	255	0.7	0.06	0.7	0.06	-7.82140051404	-10.5151819001	1.34170854904	0.2189438125
0.0	0.0	0.0	0.0	0.0	4000000.0	0.0	0.0	1.3	1.37	1.03	0.0599999999999	5.41	0.28	0.840000000001	0.2	4.49	0.12	1.91	1.44	0.52	AAA566.CD3.r.X7.Y16.tile.tissue.png	113	1	2000	113	e5441e4d61e7d1167af45e324bba601d	0	0	0	0	0	0	0	0	0	0	0	0	0	/home/dhl_ec/bnelissen/Slides/CD3_manuscript/CD3_slides/AAA566.CD3.r/AAA566.CD3.r.run1	255	1.0	0.06	1.0	0.06	0.0	0.0	0.0	5.933488
0.0	479199.0	0.0	9808.0	479199.0	4000000.0	0.0	5.0	1.85	1.04	1.08	0.0599999999999	6.46	0.37	0.73	0.19	5.75	0.14	2.1	1.46	0.52	AAA566.CD3.r.X7.Y2.tile.tissue.png	114	1	2000	114	4c55a5e8a2526b879d9cf9892c4e1e63	0	0	0	0	0	0	0	0	0	0	0	0	0	/home/dhl_ec/bnelissen/Slides/CD3_manuscript/CD3_slides/AAA566.CD3.r/AAA566.CD3.r.run1	255	0.7	0.06	0.7	0.06	0.0	-11.8206554555	1.71277420758	1.76404339648
0.0	3893578.0	0.0	10899.0	3893578.0	4000000.0	0.0	1.0	0.94	1.14	1.06	0.04	6.45	0.36	0.72	0.0600000000004	8.02	0.28	2.18	1.54	0.57	AAA566.CD3.r.X7.Y3.tile.tissue.png	115	1	2000	115	1eca723a3ade0b84f65716afbafe2a57	0	0	0	0	0	0	0	0	0	0	0	0	0	/home/dhl_ec/bnelissen/Slides/CD3_manuscript/CD3_slides/AAA566.CD3.r/AAA566.CD3.r.run1	255	0.7	0.0698661191532	0.7	0.0698661191532	0.0	-12.031736572	1.00070089773	0.122149910156
0.0	3927497.0	0.0	8422.0	3927497.0	4000000.0	0.0	2.0	0.93	1.32	1.12	0.0499999999997	6.31	0.35	0.71	0.0599999999999	7.89	0.28	2.14	1.45	0.56	AAA566.CD3.r.X7.Y4.tile.tissue.png	116	1	2000	116	ad4eb3b23ab9351bb49e079ed4bc6d24	0	0	0	0	0	0	0	0	0	0	0	0	0	/home/dhl_ec/bnelissen/Slides/CD3_manuscript/CD3_slides/AAA566.CD3.r/AAA566.CD3.r.run1	255	0.7	0.0709108553756	0.7	0.0709108553756	0.0	-10.604472594	0.417979122581	0.0257870166016
0.0	617547.0	0.0	5154.0	617547.0	4000000.0	0.0	3.0	0.91	1.18	1.24	0.0600000000004	6.89	0.36	0.73	0.18	6.44	0.16	2.14	1.47	0.53	AAA566.CD3.r.X7.Y5.tile.tissue.png	117	1	2000	117	7630f8641f890685418e10cbfdad87ef	0	0	0	0	0	0	0	0	0	0	0	0	0	/home/dhl_ec/bnelissen/Slides/CD3_manuscript/CD3_slides/AAA566.CD3.r/AAA566.CD3.r.run1	255	0.7	0.06	0.7	0.06	-7.73837338074	-10.8699405917	1.32928460008	1.83304767969
73.0	489625.0	36.0	10262.0	489625.0	4000000.0	1.0	6.0	0.98	1.1	1.12	0.0599999999999	7.08	0.38	0.77	0.19	7.09	0.22	2.06	1.48	0.5	AAA566.CD3.r.X7.Y9.tile.tissue.png	118	1	2000	118	37ebcf8fdc83eff655708430cdfefef6	0	0	0	0	0	0	0	0	0	0	0	0	0	/home/dhl_ec/bnelissen/Slides/CD3_manuscript/CD3_slides/AAA566.CD3.r/AAA566.CD3.r.run1	255	0.7	0.06	0.7	0.06	-8.46405667796	-12.0190169956	1.93146946353	1.45136244531
106.0	167068.0	46.0	4991.0	167068.0	4000000.0	1.0	2.0	0.84	1.19	1.1	0.0500000000002	7.14	0.37	0.8	0.21	6.79	0.21	2.07	1.49	0.5	AAA566.CD3.r.X8.Y10.tile.tissue.png	119	1	2000	119	a0b6a03046fd484602a3a8b923aebf2d	0	0	0	0	0	0	0	0	0	0	0	0	0	/home/dhl_ec/bnelissen/Slides/CD3_manuscript/CD3_slides/AAA566.CD3.r/AAA566.CD3.r.run1	255	0.7	0.06	0.7	0.06	-8.38403178913	-12.0765994968	2.18562823144	3.01591251465
0.0	0.0	0.0	0.0	0.0	4000000.0	0.0	0.0	0.8	0.85	1.07	0.0500000000002	5.25	0.28	0.84	0.21	4.5	0.12	1.92	1.43	0.49	AAA566.CD3.r.X8.Y11.tile.tissue.png	120	1	2000	120	a660306d92704f768ce0a40d4ead189c	0	0	0	0	0	0	0	0	0	0	0	0	0	/home/dhl_ec/bnelissen/Slides/CD3_manuscript/CD3_slides/AAA566.CD3.r/AAA566.CD3.r.run1	255	1.0	0.06	1.0	0.06	0.0	0.0	0.0	6.421228
292.0	908437.0	161.0	10130.0	908437.0	4000000.0	4.0	4.0	0.93	1.26	1.07	0.0499999999997	6.49	0.35	0.71	0.18	7.0	0.24	2.04	1.47	0.51	AAA566.CD3.r.X8.Y12.tile.tissue.png	121	1	2000	121	fc086e41eeca7d0ed04485e1d66e121c	0	0	0	0	0	0	0	0	0	0	0	0	0	/home/dhl_ec/bnelissen/Slides/CD3_manuscript/CD3_slides/AAA566.CD3.r/AAA566.CD3.r.run1	255	0.7	0.06	0.7	0.06	-7.77824810844	-10.883743388	0.906507617542	0.716144472656
3900.0	3503582.0	1066.0	11617.0	3503582.0	4000000.0	19.0	3.0	0.97	1.16	1.05	0.04	6.58	0.36	0.7	0.0699999999997	9.2	0.33	2.1	1.48	0.56	AAA566.CD3.r.X8.Y13.tile.tissue.png	122	1	2000	122	91b1b0ab82a5f19ea7aa5a29144cb76f	0	0	0	0	0	0	0	0	0	0	0	0	0	/home/dhl_ec/bnelissen/Slides/CD3_manuscript/CD3_slides/AAA566.CD3.r/AAA566.CD3.r.run1	255	0.7	0.0641954959263	0.7	0.0641954959263	-7.15879332771	-11.0576965924	0.370881928123	0.110671808594
22297.0	3997500.0	8546.0	8050.0	3997500.0	4000000.0	148.0	1.0	1.48	1.2	1.06	0.0500000000002	6.31	0.36	0.73	0.0599999999999	9.75	0.35	2.08	1.45	0.52	AAA566.CD3.r.X8.Y14.tile.tissue.png	123	1	2000	123	0cb291d779ae45163ed9c2c2ff2b1b8c	0	0	0	0	0	0	0	0	0	0	0	0	0	/home/dhl_ec/bnelissen/Slides/CD3_manuscript/CD3_slides/AAA566.CD3.r/AAA566.CD3.r.run1	255	0.7	0.12957461616	0.7	0.12957461616	-6.35638230956	-11.3213839506	0.145091494184	0.0388839899445
449.0	2908428.0	218.0	11177.0	2908428.0	4000000.0	4.0	4.0	1.61	1.22	1.05	0.0500000000002	6.21	0.36	0.7	0.0900000000001	8.5	0.33	2.17	1.5	0.55	AAA566.CD3.r.X8.Y15.tile.tissue.png	124	1	2000	124	7d7676dc5234494e6490a36cc51119f7	0	0	0	0	0	0	0	0	0	0	0	0	0	/home/dhl_ec/bnelissen/Slides/CD3_manuscript/CD3_slides/AAA566.CD3.r/AAA566.CD3.r.run1	255	0.7	0.0750333339914	0.7	0.0750333339914	-8.12277159545	-11.1061549912	0.648246926504	0.134620621094
0.0	3447.0	0.0	326.0	3447.0	4000000.0	0.0	1.0	1.92	1.0	1.12	0.0600000000004	6.12	0.34	0.79	0.21	6.15	0.14	2.07	1.49	0.49	AAA566.CD3.r.X8.Y16.tile.tissue.png	125	1	2000	125	ded47f1c3d5b46c1ce4f1fe30a886869	0	0	0	0	0	0	0	0	0	0	0	0	0	/home/dhl_ec/bnelissen/Slides/CD3_manuscript/CD3_slides/AAA566.CD3.r/AAA566.CD3.r.run1	255	0.7	0.06	0.7	0.06	-7.84386931458	-12.6186814837	3.02191923101	3.58598693811
0.0	27803.0	0.0	1225.0	27803.0	4000000.0	0.0	2.0	1.4	0.96	1.05	0.0600000000004	6.13	0.36	0.78	0.21	6.01	0.21	2.23	1.45	0.5	AAA566.CD3.r.X8.Y2.tile.tissue.png	126	1	2000	126	41a688b817095d103006359d23487c3e	0	0	0	0	0	0	0	0	0	0	0	0	0	/home/dhl_ec/bnelissen/Slides/CD3_manuscript/CD3_slides/AAA566.CD3.r/AAA566.CD3.r.run1	255	0.7	0.06	0.7	0.06	-8.96958096488	-12.1981223922	2.58308718018	2.64856502698
255.0	3423940.0	96.0	14342.0	3423940.0	4000000.0	2.0	4.0	1.42	1.06	1.07	0.0600000000004	6.51	0.36	1.01	0.0799999999999	8.78	0.32	2.39	1.45	0.58	AAA566.CD3.r.X8.Y3.tile.tissue.png	127	1	2000	127	19aff77e9732307440885dc11cfafec3	0	0	0	0	0	0	0	0	0	0	0	0	0	/home/dhl_ec/bnelissen/Slides/CD3_manuscript/CD3_slides/AAA566.CD3.r/AAA566.CD3.r.run1	255	0.7	0.06	0.7	0.06	-8.68486732716	-11.5225201607	2.0981843616	0.29566740625
0.0	3265442.0	0.0	15086.0	3265442.0	4000000.0	0.0	1.0	1.06	1.27	1.03	0.04	6.34	0.35	0.739999999999	0.0800000000004	7.46	0.41	2.14	1.45	0.57	AAA566.CD3.r.X8.Y4.tile.tissue.png	128	1	2000	128	06682845e0afbaf724d3455ee8b62f9a	0	0	0	0	0	0	0	0	0	0	0	0	0	/home/dhl_ec/bnelissen/Slides/CD3_manuscript/CD3_slides/AAA566.CD3.r/AAA566.CD3.r.run1	255	0.7	0.06	0.7	0.06	0.0	-11.5060154153	0.808014274943	0.1298194375
0.0	1940624.0	0.0	9050.0	1940624.0	4000000.0	0.0	1.0	0.97	1.74	1.06	0.0499999999997	6.28	0.36	0.71	0.13	7.19	0.19	2.06	1.43	0.5	AAA566.CD3.r.X8.Y5.tile.tissue.png	129	1	2000	129	b2a42e82b7bbb098b52a74eab03788d4	0	0	0	0	0	0	0	0	0	0	0	0	0	/home/dhl_ec/bnelissen/Slides/CD3_manuscript/CD3_slides/AAA566.CD3.r/AAA566.CD3.r.run1	255	0.7	0.06	0.7	0.06	-7.38646614111	-11.43020149	1.13383261353	0.180514101563
0.0	0.0	0.0	0.0	0.0	4000000.0	0.0	0.0	1.35	1.39	1.05	0.0500000000002	5.15	0.3	1.13	0.2	4.47	0.12	1.92	1.45	0.51	AAA566.CD3.r.X8.Y6.tile.tissue.png	130	1	2000	130	9f4b4739c9a0df8b8228080a9abb0d6e	0	0	0	0	0	0	0	0	0	0	0	0	0	/home/dhl_ec/bnelissen/Slides/CD3_manuscript/CD3_slides/AAA566.CD3.r/AAA566.CD3.r.run1	255	1.0	0.06	1.0	0.06	0.0	0.0	0.0	6.4028535
0.0	125337.0	0.0	2928.0	125337.0	4000000.0	0.0	1.0	0.77	0.900000000001	1.06	0.0599999999999	6.6	0.36	0.9	0.2	5.91	0.18	2.08	1.49	0.51	AAA566.CD3.r.X8.Y9.tile.tissue.png	131	1	2000	131	53b72443e1654a24eb668be16ac0d8c0	0	0	0	0	0	0	0	0	0	0	0	0	0	/home/dhl_ec/bnelissen/Slides/CD3_manuscript/CD3_slides/AAA566.CD3.r/AAA566.CD3.r.run1	255	0.7	0.06	0.7	0.06	0.0	-12.0156078954	1.89792045645	2.03767814063
0.0	22340.0	0.0	816.0	22340.0	4000000.0	0.0	1.0	1.64	1.16	1.07	0.0599999999999	6.31	0.34	0.76	0.2	6.0	0.13	2.02	1.44	0.49	AAA566.CD3.r.X9.Y12.tile.tissue.png	132	1	2000	132	74fb01f749a85c62d635859970398639	0	0	0	0	0	0	0	0	0	0	0	0	0	/home/dhl_ec/bnelissen/Slides/CD3_manuscript/CD3_slides/AAA566.CD3.r/AAA566.CD3.r.run1	255	0.7	0.06	0.7	0.06	-7.74762125703	-12.0420186384	2.20443522358	2.18685255566
7804.0	883973.0	2744.0	17291.0	883973.0	4000000.0	48.0	11.0	1.42	1.52	1.06	0.0499999999997	6.58	0.36	0.71	0.17	7.55	0.23	2.16	1.47	0.51	AAA566.CD3.r.X9.Y13.tile.tissue.png	133	1	2000	133	9c2c4c0fd6a0ad230fadbec0da7c5b89	0	0	0	0	0	0	0	0	0	0	0	0	0	/home/dhl_ec/bnelissen/Slides/CD3_manuscript/CD3_slides/AAA566.CD3.r/AAA566.CD3.r.run1	255	0.7	0.06	0.7	0.06	-8.25629395608	-12.6630407236	1.86792689598	0.38440096875
9315.0	3962032.0	3158.0	10076.0	3962032.0	4000000.0	54.0	2.0	1.16	1.16	1.04	0.04	6.27	0.37	0.73	0.0599999999999	9.95	0.37	2.16	1.48	0.57	AAA566.CD3.r.X9.Y14.tile.tissue.png	134	1	2000	134	ba435bddea9eb98aa178ac92c7a2184a	0	0	0	0	0	0	0	0	0	0	0	0	0	/home/dhl_ec/bnelissen/Slides/CD3_manuscript/CD3_slides/AAA566.CD3.r/AAA566.CD3.r.run1	255	0.7	0.0905475824715	0.7	0.0905475824715	-6.77754593438	-11.6952550887	0.376924408106	0.0782018125
0.0	3969130.0	0.0	9660.0	3969130.0	4000000.0	0.0	1.0	1.55	1.23	1.07	0.0499999999997	6.79	0.38	0.77	0.0599999999999	9.43	0.29	2.14	1.5	0.57	AAA566.CD3.r.X9.Y15.tile.tissue.png	135	1	2000	135	bbc9f2835a721ae25d16d877b4f4d482	0	0	0	0	0	0	0	0	0	0	0	0	0	/home/dhl_ec/bnelissen/Slides/CD3_manuscript/CD3_slides/AAA566.CD3.r/AAA566.CD3.r.run1	255	0.7	0.085213512392	0.7	0.085213512392	-7.18188773511	-11.4841127335	0.331561344282	0.0449007124023
416.0	1136017.0	203.0	9222.0	1136017.0	4000000.0	4.0	3.0	0.91	1.17	1.1	0.0599999999999	7.32	0.37	0.78	0.17	7.6	0.25	2.14	1.5	0.54	AAA566.CD3.r.X9.Y16.tile.tissue.png	136	1	2000	136	79183a1ee15089aff9f1c1697f37c727	0	0	0	0	0	0	0	0	0	0	0	0	0	/home/dhl_ec/bnelissen/Slides/CD3_manuscript/CD3_slides/AAA566.CD3.r/AAA566.CD3.r.run1	255	0.7	0.06	0.7	0.06	-8.28013015022	-11.3513566984	1.22412461682	2.7501455
0.0	0.0	0.0	0.0	0.0	4000000.0	0.0	0.0	0.9	0.94	1.11	0.0599999999999	6.52	0.31	1.03	0.21	4.43	0.12	1.91	1.43	0.51	AAA566.CD3.r.X9.Y2.tile.tissue.png	137	1	2000	137	aa51d7983592f3d1c06830ce265d03b5	0	0	0	0	0	0	0	0	0	0	0	0	0	/home/dhl_ec/bnelissen/Slides/CD3_manuscript/CD3_slides/AAA566.CD3.r/AAA566.CD3.r.run1	255	1.0	0.06	1.0	0.06	0.0	-11.5105565822	0.0	5.23190216235
0.0	3103661.0	0.0	8999.0	3103661.0	4000000.0	0.0	3.0	1.18	1.34	1.04	0.04	6.36	0.35	0.7	0.0899999999997	7.39	0.24	2.11	1.47	0.54	AAA566.CD3.r.X9.Y3.tile.tissue.png	138	1	2000	138	484a57b4b6606346a71e5d1cdf145b83	0	0	0	0	0	0	0	0	0	0	0	0	0	/home/dhl_ec/bnelissen/Slides/CD3_manuscript/CD3_slides/AAA566.CD3.r/AAA566.CD3.r.run1	255	0.7	0.06	0.7	0.06	0.0	-11.379646665	1.21054860695	0.242754125
0.0	3248108.0	0.0	10060.0	3248108.0	4000000.0	0.0	1.0	1.03	1.07	1.05	0.0500000000002	6.22	0.34	0.7	0.0799999999999	8.53	0.27	2.14	1.49	0.63	AAA566.CD3.r.X9.Y4.tile.tissue.png	139	1	2000	139	d3f602ea77fccdc2884079330e07fda9	0	0	0	0	0	0	0	0	0	0	0	0	0	/home/dhl_ec/bnelissen/Slides/CD3_manuscript/CD3_slides/AAA566.CD3.r/AAA566.CD3.r.run1	255	0.7	0.0601933483716	0.7	0.0601933483716	-7.536699687	-11.1324337328	0.973016152019	0.125996703125
102.0	919777.0	42.0	13810.0	919777.0	4000000.0	1.0	3.0	0.92	1.44	1.05	0.0500000000002	6.43	0.37	0.71	0.16	6.79	0.24	2.18	1.49	0.54	AAA566.CD3.r.X9.Y5.tile.tissue.png	140	1	2000	140	2ea6ded6d7d446bda7f4a570cef16caa	0	0	0	0	0	0	0	0	0	0	0	0	0	/home/dhl_ec/bnelissen/Slides/CD3_manuscript/CD3_slides/AAA566.CD3.r/AAA566.CD3.r.run1	255	0.7	0.06	0.7	0.06	-7.91079466856	-11.4616196179	1.46737689288	0.261652898438
0.0	0.0	0.0	0.0	0.0	4000000.0	0.0	0.0	1.37	0.940000000001	1.03	0.0500000000002	5.31	0.29	0.87	0.21	4.74	0.12	1.95	1.5	0.53	AAA566.CD3.r.X9.Y6.tile.tissue.png	141	1	2000	141	7ac9bfa4302aadad5654260b74f917a7	0	0	0	0	0	0	0	0	0	0	0	0	0	/home/dhl_ec/bnelissen/Slides/CD3_manuscript/CD3_slides/AAA566.CD3.r/AAA566.CD3.r.run1	255	1.0	0.06	1.0	0.06	0.0	0.0	0.0	7.368592
[truncated: 2 more columns]
