# Supplementary material for: SlideToolkit: An Assistive Toolset for the Histological Quantification of Whole Slide Images
Source: PLoS One. 2014 Nov 5;9(11):e110289. doi: 10.1371/journal.pone.0110289 (PMC4220929; doi:10.1371/journal.pone.0110289)
Supplement: RawData S1 — ICC and BlandAltman plot - measurements and r-script.zip. Measurements of Run1 and Run2, including the code for the calculation of the intraclass correlation coefficient (ICC) and the code for the Bland and Altman plot. (ZIP) [file pone.0110289.s003.zip › cellprofiler.measurements/run1.492ca96619a2109075e37a396bc69a01.DefaultOUT_Image.csv]

AreaOccupied_AreaOccupied_DAB_Nuclei	AreaOccupied_AreaOccupied_Tissue	AreaOccupied_Perimeter_DAB_Nuclei	AreaOccupied_Perimeter_Tissue	AreaOccupied_TotalArea_DAB_Nuclei	AreaOccupied_TotalArea_Tissue	Count_DAB_Nuclei	Count_Tissue	ExecutionTime_01LoadImages	ExecutionTime_02ColorToGray	ExecutionTime_03Smooth	ExecutionTime_04ImageMath	ExecutionTime_05IdentifyPrimaryObjects	ExecutionTime_06MeasureImageAreaOccupied	ExecutionTime_07UnmixColors	ExecutionTime_08MaskImage	ExecutionTime_09IdentifyPrimaryObjects	ExecutionTime_10MeasureImageAreaOccupied	ExecutionTime_11OverlayOutlines	ExecutionTime_12OverlayOutlines	ExecutionTime_13SaveImages	FileName_Original	Group_Index	Group_Number	Height_Original	ImageNumber	MD5Digest_Original	ModuleError_01LoadImages	ModuleError_02ColorToGray	ModuleError_03Smooth	ModuleError_04ImageMath	ModuleError_05IdentifyPrimaryObjects	ModuleError_06MeasureImageAreaOccupied	ModuleError_07UnmixColors	ModuleError_08MaskImage	ModuleError_09IdentifyPrimaryObjects	ModuleError_10MeasureImageAreaOccupied	ModuleError_11OverlayOutlines	ModuleError_12OverlayOutlines	ModuleError_13SaveImages	PathName_Original	Scaling_Original	Threshold_FinalThreshold_DAB_Nuclei	Threshold_FinalThreshold_Tissue	Threshold_OrigThreshold_DAB_Nuclei	Threshold_OrigThreshold_Tissue	Threshold_SumOfEntropies_DAB_Nuclei	Threshold_SumOfEntropies_Tissue	Threshold_WeightedVariance_DAB_Nuclei	Threshold_WeightedVariance_Tissue
0.0	0.0	0.0	0.0	0.0	4000000.0	0.0	0.0	2.56	1.83	1.36	0.06	6.47	0.39	0.97	0.35	5.14	0.15	2.28	1.85	1.6	AAA575.CD3.v.X0.Y3.tile.tissue.png	1	1	2000	1	3180c9b3d3f7f0dd640e31f2b0e8c6e1	0	0	0	0	0	0	0	0	0	0	0	0	0	/home/dhl_ec/bnelissen/Slides/CD3_manuscript/CD3_slides/AAA575.CD3.v/AAA575.CD3.v.run1	255	1.0	0.06	1.0	0.06	0.0	-12.052848911	0.0	1.43190271178
0.0	11600.0	0.0	940.0	11600.0	4000000.0	0.0	4.0	3.3	1.31	1.3	0.05	7.24	0.54	0.82	0.22	6.2	0.24	2.63	1.67	1.13	AAA575.CD3.v.X0.Y4.tile.tissue.png	2	1	2000	2	15c71c3a29cb7e17c4aeaa108540eb73	0	0	0	0	0	0	0	0	0	0	0	0	0	/home/dhl_ec/bnelissen/Slides/CD3_manuscript/CD3_slides/AAA575.CD3.v/AAA575.CD3.v.run1	255	0.7	0.06	0.7	0.06	0.0	-12.6239471796	0.939265136719	4.1795390155
0.0	6520.0	0.0	720.0	6520.0	4000000.0	0.0	4.0	3.4	2.5	1.48	0.07	6.84	0.58	1.15	0.23	7.15	0.24	2.96	1.83	0.66	AAA575.CD3.v.X0.Y5.tile.tissue.png	3	1	2000	3	50a97c3a1a82d3f5014214386418b9fd	0	0	0	0	0	0	0	0	0	0	0	0	0	/home/dhl_ec/bnelissen/Slides/CD3_manuscript/CD3_slides/AAA575.CD3.v/AAA575.CD3.v.run1	255	0.7	0.06	0.7	0.06	0.0	-12.3531836265	0.659799699842	3.68442628864
0.0	3422.0	0.0	370.0	3422.0	4000000.0	0.0	2.0	1.51	1.67	1.79	0.09	9.45	0.37	0.87	0.22	5.83	0.14	2.07	1.53	0.42	AAA575.CD3.v.X1.Y2.tile.tissue.png	4	1	2000	4	8672145acf5168a503ee2e49f107cd58	0	0	0	0	0	0	0	0	0	0	0	0	0	/home/dhl_ec/bnelissen/Slides/CD3_manuscript/CD3_slides/AAA575.CD3.v/AAA575.CD3.v.run1	255	0.7	0.06	0.7	0.06	0.0	-12.4050732621	3.59003010164	1.29242448492
0.0	84761.0	0.0	5495.0	84761.0	4000000.0	0.0	13.0	0.94	1.83	1.18	0.07	6.98	0.4	0.77	0.22	6.57	0.14	2.98	1.53	0.49	AAA575.CD3.v.X1.Y3.tile.tissue.png	5	1	2000	5	6bbea66476b75212addeccfb6ae732dd	0	0	0	0	0	0	0	0	0	0	0	0	0	/home/dhl_ec/bnelissen/Slides/CD3_manuscript/CD3_slides/AAA575.CD3.v/AAA575.CD3.v.run1	255	0.7	0.06	0.7	0.06	-7.19252372639	-11.441086003	0.860051925413	2.12609326172
0.0	119983.0	0.0	7732.0	119983.0	4000000.0	0.0	21.0	1.36	1.71	1.18	0.05	7.24	0.39	0.74	0.23	6.01	0.14	2.17	1.53	0.42	AAA575.CD3.v.X1.Y4.tile.tissue.png	6	1	2000	6	8c3958f5ff960c4773dba41ca3cf116a	0	0	0	0	0	0	0	0	0	0	0	0	0	/home/dhl_ec/bnelissen/Slides/CD3_manuscript/CD3_slides/AAA575.CD3.v/AAA575.CD3.v.run1	255	0.7	0.06	0.7	0.06	0.0	-11.5453004896	0.272754183796	0.0376482773437
0.0	92261.0	0.0	5237.0	92261.0	4000000.0	0.0	15.0	1.19	1.59	1.17	0.05	7.13	0.6	0.75	0.23	6.14	0.14	2.18	1.63	0.64	AAA575.CD3.v.X1.Y5.tile.tissue.png	7	1	2000	7	0b7abf065e6d08a19fc975f8b338b202	0	0	0	0	0	0	0	0	0	0	0	0	0	/home/dhl_ec/bnelissen/Slides/CD3_manuscript/CD3_slides/AAA575.CD3.v/AAA575.CD3.v.run1	255	0.7	0.06	0.7	0.06	0.0	-9.03705190415	0.246445820993	0.351075808105
0.0	82632.0	0.0	4960.0	82632.0	4000000.0	0.0	12.0	1.04	1.72	1.15	0.07	7.07	0.55	0.83	0.22	5.99	0.14	2.16	1.53	0.46	AAA575.CD3.v.X1.Y6.tile.tissue.png	8	1	2000	8	aca2bc4a3406e2c7f0397345c6e4dd66	0	0	0	0	0	0	0	0	0	0	0	0	0	/home/dhl_ec/bnelissen/Slides/CD3_manuscript/CD3_slides/AAA575.CD3.v/AAA575.CD3.v.run1	255	0.7	0.06	0.7	0.06	0.0	-10.4959298419	0.301557351987	2.37855822046
0.0	17233.0	0.0	1044.0	17233.0	4000000.0	0.0	3.0	1.04	1.46	1.15	0.07	6.9	0.38	0.87	0.21	5.96	0.14	2.16	1.59	0.37	AAA575.CD3.v.X1.Y7.tile.tissue.png	9	1	2000	9	69e7e44c883214d18d0e9be08f300871	0	0	0	0	0	0	0	0	0	0	0	0	0	/home/dhl_ec/bnelissen/Slides/CD3_manuscript/CD3_slides/AAA575.CD3.v/AAA575.CD3.v.run1	255	0.7	0.06	0.7	0.06	0.0	-12.080879022	0.707783746573	3.54919520154
1706.0	270310.0	791.0	21905.0	270310.0	4000000.0	19.0	47.0	1.51	2.52	1.2	0.05	7.39	0.4	0.74	0.21	6.92	0.23	2.28	1.53	0.45	AAA575.CD3.v.X10.Y10.tile.tissue.png	10	1	2000	10	f4f350c9085a315ae8500353113f1164	0	0	0	0	0	0	0	0	0	0	0	0	0	/home/dhl_ec/bnelissen/Slides/CD3_manuscript/CD3_slides/AAA575.CD3.v/AAA575.CD3.v.run1	255	0.7	0.06	0.7	0.06	-9.40857321355	-11.9687267539	4.67913276112	0.662641216797
1070.0	588140.0	527.0	46030.0	588140.0	4000000.0	14.0	72.0	4.19	2.57	1.16	0.05	7.19	0.42	0.76	0.2	7.3	0.24	2.31	1.53	0.44	AAA575.CD3.v.X10.Y11.tile.tissue.png	11	1	2000	11	0bd81f9242858dcb635f7856006c1961	0	0	0	0	0	0	0	0	0	0	0	0	0	/home/dhl_ec/bnelissen/Slides/CD3_manuscript/CD3_slides/AAA575.CD3.v/AAA575.CD3.v.run1	255	0.7	0.06	0.7	0.06	-9.3608407565	-11.915290362	4.66577829182	0.610983976563
1976.0	1079973.0	919.0	43498.0	1079973.0	4000000.0	23.0	53.0	4.67	1.74	1.13	0.05	7.29	0.41	0.77	0.17	7.69	0.26	2.32	1.52	0.45	AAA575.CD3.v.X10.Y12.tile.tissue.png	12	1	2000	12	9d089309519222cbd981897eaa49f87b	0	0	0	0	0	0	0	0	0	0	0	0	0	/home/dhl_ec/bnelissen/Slides/CD3_manuscript/CD3_slides/AAA575.CD3.v/AAA575.CD3.v.run1	255	0.7	0.06	0.7	0.06	-9.36046906982	-12.0009100432	3.86599868336	0.73106053125
4344.0	258165.0	1629.0	15082.0	258165.0	4000000.0	29.0	28.0	2.87	2.83	1.23	0.05	7.15	0.39	0.77	0.23	7.16	0.22	2.26	1.53	0.41	AAA575.CD3.v.X10.Y13.tile.tissue.png	13	1	2000	13	8508f4847fffdf91ba5ea499f05d39ea	0	0	0	0	0	0	0	0	0	0	0	0	0	/home/dhl_ec/bnelissen/Slides/CD3_manuscript/CD3_slides/AAA575.CD3.v/AAA575.CD3.v.run1	255	0.7	0.06	0.7	0.06	-9.76998169213	-11.9900792703	5.42320853271	0.515607605469
10973.0	737955.0	3884.0	35506.0	737955.0	4000000.0	76.0	50.0	3.05	2.39	1.15	0.06	7.3	0.4	0.77	0.19	7.45	0.25	2.33	1.61	0.45	AAA575.CD3.v.X10.Y14.tile.tissue.png	14	1	2000	14	8600d958f146fa320fc48cf2f8f686e0	0	0	0	0	0	0	0	0	0	0	0	0	0	/home/dhl_ec/bnelissen/Slides/CD3_manuscript/CD3_slides/AAA575.CD3.v/AAA575.CD3.v.run1	255	0.7	0.06	0.7	0.06	-9.69013420859	-11.9798272378	4.59878879452	0.49981940625
105734.0	3156090.0	35847.0	26048.0	3156090.0	4000000.0	718.0	12.0	3.67	2.02	1.17	0.05	7.39	0.49	0.76	0.09	10.31	0.36	2.26	1.53	0.54	AAA575.CD3.v.X10.Y15.tile.tissue.png	15	1	2000	15	05ee8b28640747d8c9bc9b3c9f544ac2	0	0	0	0	0	0	0	0	0	0	0	0	0	/home/dhl_ec/bnelissen/Slides/CD3_manuscript/CD3_slides/AAA575.CD3.v/AAA575.CD3.v.run1	255	0.7	0.06	0.7	0.06	-9.83076917863	-12.8793005947	3.77907035193	0.62010859375
91558.0	3894674.0	29999.0	15579.0	3894674.0	4000000.0	569.0	2.0	3.06	3.57	1.18	0.06	7.73	0.38	0.76	0.0700000000001	10.64	0.55	2.29	1.64	0.59	AAA575.CD3.v.X10.Y16.tile.tissue.png	16	1	2000	16	4915060d8ec74432eeced573bc0937ba	0	0	0	0	0	0	0	0	0	0	0	0	0	/home/dhl_ec/bnelissen/Slides/CD3_manuscript/CD3_slides/AAA575.CD3.v/AAA575.CD3.v.run1	255	0.7	0.06	0.7	0.06	-9.34196303366	-12.3538978085	1.64903159965	0.812146837891
0.0	2004472.0	0.0	51114.0	2004472.0	4000000.0	0.0	19.0	1.72	2.87	1.16	0.06	7.0	0.42	0.86	0.15	7.88	0.31	2.36	1.52	0.45	AAA575.CD3.v.X10.Y17.tile.tissue.png	17	1	2000	17	94f8cfe5127abcc8c21b642523e98379	0	0	0	0	0	0	0	0	0	0	0	0	0	/home/dhl_ec/bnelissen/Slides/CD3_manuscript/CD3_slides/AAA575.CD3.v/AAA575.CD3.v.run1	255	0.7	0.06	0.7	0.06	-7.17708138924	-10.8137722165	0.568573756663	0.919474230469
0.0	0.0	0.0	0.0	0.0	4000000.0	0.0	0.0	3.37	1.67	1.21	0.06	5.87	0.31	0.9	0.21	4.78	0.12	2.02	1.56	2.27	AAA575.CD3.v.X10.Y18.tile.tissue.png	18	1	2000	18	1569230659378b6e344a2d4b8947d9d1	0	0	0	0	0	0	0	0	0	0	0	0	0	/home/dhl_ec/bnelissen/Slides/CD3_manuscript/CD3_slides/AAA575.CD3.v/AAA575.CD3.v.run1	255	1.0	0.06	1.0	0.06	0.0	0.0	0.0	5.132278
0.0	177002.0	0.0	9017.0	177002.0	4000000.0	0.0	11.0	2.48	2.32	1.15	0.0599999999999	7.06	0.39	0.79	0.21	6.04	0.14	2.15	1.53	0.75	AAA575.CD3.v.X10.Y4.tile.tissue.png	19	1	2000	19	e07d4bad49d59de90e13d372973475bc	0	0	0	0	0	0	0	0	0	0	0	0	0	/home/dhl_ec/bnelissen/Slides/CD3_manuscript/CD3_slides/AAA575.CD3.v/AAA575.CD3.v.run1	255	0.7	0.06	0.7	0.06	0.0	-10.4793387306	0.0181451882981	5.90833897188
0.0	1035081.0	0.0	28824.0	1035081.0	4000000.0	0.0	18.0	2.03	2.49	1.2	0.05	6.98	0.41	0.75	0.18	6.7	0.17	2.27	1.53	1.41	AAA575.CD3.v.X10.Y5.tile.tissue.png	20	1	2000	20	16dddc85350625fc729a80db5ebac751	0	0	0	0	0	0	0	0	0	0	0	0	0	/home/dhl_ec/bnelissen/Slides/CD3_manuscript/CD3_slides/AAA575.CD3.v/AAA575.CD3.v.run1	255	0.7	0.06	0.7	0.06	0.0	-11.7850634132	0.0180138793184	0.0302760487061
0.0	1476650.0	0.0	27972.0	1476650.0	4000000.0	0.0	15.0	2.56	2.95	1.19	0.0500000000001	7.0	0.41	0.75	0.16	6.84	0.19	2.27	1.82	0.72	AAA575.CD3.v.X10.Y6.tile.tissue.png	21	1	2000	21	f9f64873eff7cb01d3a4ec457751f4b8	0	0	0	0	0	0	0	0	0	0	0	0	0	/home/dhl_ec/bnelissen/Slides/CD3_manuscript/CD3_slides/AAA575.CD3.v/AAA575.CD3.v.run1	255	0.7	0.06	0.7	0.06	0.0	-9.55246358067	0.0360268174584	0.0334249150391
0.0	80666.0	0.0	4940.0	80666.0	4000000.0	0.0	11.0	1.56	3.93	1.19	0.0599999999999	7.02	0.39	0.8	0.22	5.99	0.14	2.13	1.53	1.91	AAA575.CD3.v.X10.Y7.tile.tissue.png	22	1	2000	22	596b498ea8b60efb8cc02bbb2c96da94	0	0	0	0	0	0	0	0	0	0	0	0	0	/home/dhl_ec/bnelissen/Slides/CD3_manuscript/CD3_slides/AAA575.CD3.v/AAA575.CD3.v.run1	255	0.7	0.06	0.7	0.06	0.0	-11.2766675369	0.0773127676933	6.2653103136
0.0	0.0	0.0	0.0	0.0	4000000.0	0.0	0.0	2.66	2.65	1.21	0.0599999999999	6.66	0.3	0.89	0.22	4.81	0.13	2.01	1.53	1.31	AAA575.CD3.v.X10.Y8.tile.tissue.png	23	1	2000	23	b1c98b39467f52486f9f1aece7326b10	0	0	0	0	0	0	0	0	0	0	0	0	0	/home/dhl_ec/bnelissen/Slides/CD3_manuscript/CD3_slides/AAA575.CD3.v/AAA575.CD3.v.run1	255	1.0	0.06	1.0	0.06	0.0	-11.7324305014	0.0	4.25377399352
7565.0	447455.0	3267.0	33344.0	447455.0	4000000.0	68.0	56.0	2.83	1.63	1.22	0.05	7.58	0.4	0.74	0.2	7.04	0.24	2.27	1.52	0.55	AAA575.CD3.v.X10.Y9.tile.tissue.png	24	1	2000	24	b76a00344e1f8382b27f105be2eba510	0	0	0	0	0	0	0	0	0	0	0	0	0	/home/dhl_ec/bnelissen/Slides/CD3_manuscript/CD3_slides/AAA575.CD3.v/AAA575.CD3.v.run1	255	0.7	0.06	0.7	0.06	-9.97849170361	-12.1919744198	4.94858431465	0.810855738281
1881.0	195217.0	994.0	18620.0	195217.0	4000000.0	23.0	30.0	1.83	2.35	1.17	0.0500000000001	8.37	0.4	0.77	0.22	6.96	0.27	2.25	1.52	1.6	AAA575.CD3.v.X11.Y10.tile.tissue.png	25	1	2000	25	25fedc2fb96f15ff7bd45b17b4515d1c	0	0	0	0	0	0	0	0	0	0	0	0	0	/home/dhl_ec/bnelissen/Slides/CD3_manuscript/CD3_slides/AAA575.CD3.v/AAA575.CD3.v.run1	255	0.7	0.06	0.7	0.06	-9.86729514537	-11.8776476071	6.11038626979	0.604149199219
5146.0	487182.0	2070.0	35499.0	487182.0	4000000.0	44.0	68.0	1.95	2.13	1.19	0.05	7.42	0.44	0.75	0.2	7.07	0.23	2.29	1.53	0.41	AAA575.CD3.v.X11.Y11.tile.tissue.png	26	1	2000	26	a48d365e82fd3642e1f2b7ca89e0735a	0	0	0	0	0	0	0	0	0	0	0	0	0	/home/dhl_ec/bnelissen/Slides/CD3_manuscript/CD3_slides/AAA575.CD3.v/AAA575.CD3.v.run1	255	0.7	0.06	0.7	0.06	-9.71987638887	-11.9625362891	5.16874640297	0.549622796875
4958.0	1583815.0	2003.0	50217.0	1583815.0	4000000.0	45.0	56.0	4.04	2.53	1.18	0.0500000000001	7.32	0.41	0.75	0.16	7.86	0.28	2.31	1.54	0.43	AAA575.CD3.v.X11.Y12.tile.tissue.png	27	1	2000	27	453411c2b75e776818294444c5583901	0	0	0	0	0	0	0	0	0	0	0	0	0	/home/dhl_ec/bnelissen/Slides/CD3_manuscript/CD3_slides/AAA575.CD3.v/AAA575.CD3.v.run1	255	0.7	0.06	0.7	0.06	-9.78625274601	-12.0290514398	4.02373753533	0.593694859375
5587.0	566357.0	2196.0	21383.0	566357.0	4000000.0	45.0	22.0	2.92	2.38	1.15	0.0500000000001	7.26	0.39	0.76	0.2	7.3	0.23	2.23	1.53	0.38	AAA575.CD3.v.X11.Y13.tile.tissue.png	28	1	2000	28	eafc6cded60359fda9a34d5bb82594d1	0	0	0	0	0	0	0	0	0	0	0	0	0	/home/dhl_ec/bnelissen/Slides/CD3_manuscript/CD3_slides/AAA575.CD3.v/AAA575.CD3.v.run1	255	0.7	0.06	0.7	0.06	-9.60963912013	-11.8936860031	4.7591757202	0.505932289062
2803.0	71586.0	1011.0	5464.0	71586.0	4000000.0	18.0	16.0	1.95	2.31	1.19	0.0500000000001	7.29	0.39	0.82	0.22	6.88	0.22	2.15	1.52	0.37	AAA575.CD3.v.X11.Y14.tile.tissue.png	29	1	2000	29	a5a8c33d201fdb9570494dceda445f78	0	0	0	0	0	0	0	0	0	0	0	0	0	/home/dhl_ec/bnelissen/Slides/CD3_manuscript/CD3_slides/AAA575.CD3.v/AAA575.CD3.v.run1	255	0.7	0.06	0.7	0.06	-9.75611306152	-12.4772924348	5.05443811684	1.52760196875
8274.0	1512850.0	3522.0	42582.0	1512850.0	4000000.0	81.0	44.0	2.83	2.57	1.15	0.0500000000001	7.32	0.41	0.77	0.17	8.01	0.28	2.29	1.53	0.4	AAA575.CD3.v.X11.Y15.tile.tissue.png	30	1	2000	30	28977cf32f789cc0975df3607336a5ca	0	0	0	0	0	0	0	0	0	0	0	0	0	/home/dhl_ec/bnelissen/Slides/CD3_manuscript/CD3_slides/AAA575.CD3.v/AAA575.CD3.v.run1	255	0.7	0.06	0.7	0.06	-9.74615971505	-12.2636664786	4.4142731997	0.4929064375
116315.0	3168177.0	37255.0	18710.0	3168177.0	4000000.0	707.0	14.0	2.98	3.17	1.16	0.0500000000001	7.25	0.38	0.77	0.1	10.3	0.36	2.23	1.52	0.89	AAA575.CD3.v.X11.Y16.tile.tissue.png	31	1	2000	31	1a2e5057dfc4199cbaef00d6e02147da	0	0	0	0	0	0	0	0	0	0	0	0	0	/home/dhl_ec/bnelissen/Slides/CD3_manuscript/CD3_slides/AAA575.CD3.v/AAA575.CD3.v.run1	255	0.7	0.06	0.7	0.06	-9.27705772265	-13.2867316003	2.02853142591	0.819406210937
251.0	1748874.0	95.0	70436.0	1748874.0	4000000.0	1.0	78.0	3.15	3.01	1.15	0.0500000000001	7.12	0.43	0.73	0.16	7.94	0.28	2.37	1.53	0.88	AAA575.CD3.v.X11.Y17.tile.tissue.png	32	1	2000	32	5458610385385aaba074a64833b9163d	0	0	0	0	0	0	0	0	0	0	0	0	0	/home/dhl_ec/bnelissen/Slides/CD3_manuscript/CD3_slides/AAA575.CD3.v/AAA575.CD3.v.run1	255	0.7	0.06	0.7	0.06	-8.03537550084	-11.2921264016	0.61462384166	0.515300136719
0.0	0.0	0.0	0.0	0.0	4000000.0	0.0	0.0	1.96	1.93	1.16	0.0599999999999	5.96	0.3	0.9	0.21	4.76	0.13	2.02	1.53	0.84	AAA575.CD3.v.X11.Y18.tile.tissue.png	33	1	2000	33	119adfe85fc794930d0559dda7955dcb	0	0	0	0	0	0	0	0	0	0	0	0	0	/home/dhl_ec/bnelissen/Slides/CD3_manuscript/CD3_slides/AAA575.CD3.v/AAA575.CD3.v.run1	255	1.0	0.06	1.0	0.06	0.0	0.0	0.0	8.2308845
0.0	2696.0	0.0	336.0	2696.0	4000000.0	0.0	2.0	2.66	2.29	1.22	0.0599999999999	7.01	0.4	0.87	0.23	5.91	0.14	2.09	1.52	1.19	AAA575.CD3.v.X11.Y4.tile.tissue.png	34	1	2000	34	c3e4fa3975f69c37fd03f13aa84a7c37	0	0	0	0	0	0	0	0	0	0	0	0	0	/home/dhl_ec/bnelissen/Slides/CD3_manuscript/CD3_slides/AAA575.CD3.v/AAA575.CD3.v.run1	255	0.7	0.06	0.7	0.06	0.0	-11.6440371163	0.238264791336	5.8803850469
0.0	759050.0	0.0	20876.0	759050.0	4000000.0	0.0	17.0	3.15	2.59	1.21	0.0599999999999	7.22	0.41	0.75	0.19	6.4	0.16	2.23	1.54	0.88	AAA575.CD3.v.X11.Y5.tile.tissue.png	35	1	2000	35	9c32c1d897ba65e8effc134f12bbdc50	0	0	0	0	0	0	0	0	0	0	0	0	0	/home/dhl_ec/bnelissen/Slides/CD3_manuscript/CD3_slides/AAA575.CD3.v/AAA575.CD3.v.run1	255	0.7	0.06	0.7	0.06	0.0	-9.87568036767	0.0315242094353	1.37433714795
0.0	462999.0	0.0	17887.0	462999.0	4000000.0	0.0	21.0	1.55	2.67	1.18	0.0600000000001	7.03	0.4	0.75	0.2	6.2	0.16	2.27	1.52	0.53	AAA575.CD3.v.X11.Y6.tile.tissue.png	36	1	2000	36	cfd81d10a975e4dbb4edeaca90e878cb	0	0	0	0	0	0	0	0	0	0	0	0	0	/home/dhl_ec/bnelissen/Slides/CD3_manuscript/CD3_slides/AAA575.CD3.v/AAA575.CD3.v.run1	255	0.7	0.06	0.7	0.06	0.0	-9.85210073929	0.0489305229668	0.864239264648
0.0	2298.0	0.0	216.0	2298.0	4000000.0	0.0	1.0	1.81	3.23	1.16	0.0599999999999	6.91	0.38	0.88	0.22	5.87	0.14	2.09	1.52	0.6	AAA575.CD3.v.X11.Y7.tile.tissue.png	37	1	2000	37	11c71685b3f55c7d4f53367376ba73bd	0	0	0	0	0	0	0	0	0	0	0	0	0	/home/dhl_ec/bnelissen/Slides/CD3_manuscript/CD3_slides/AAA575.CD3.v/AAA575.CD3.v.run1	255	0.7	0.06	0.7	0.06	0.0	-12.4743438005	1.32769674462	2.50801468629
0.0	6542.0	0.0	626.0	6542.0	4000000.0	0.0	3.0	2.52	2.15	1.34	0.0600000000001	6.99	0.39	0.85	0.23	6.03	0.13	2.08	1.53	0.89	AAA575.CD3.v.X11.Y8.tile.tissue.png	38	1	2000	38	24afca492665015c5461e33dfe15ca76	0	0	0	0	0	0	0	0	0	0	0	0	0	/home/dhl_ec/bnelissen/Slides/CD3_manuscript/CD3_slides/AAA575.CD3.v/AAA575.CD3.v.run1	255	0.7	0.06	0.7	0.06	0.0	-12.1121714211	0.507492825803	4.0636220535
7568.0	616826.0	3128.0	40148.0	616826.0	4000000.0	61.0	62.0	3.72	3.01	1.14	0.05	7.4	0.41	0.74	0.19	7.19	0.28	2.29	1.52	0.61	AAA575.CD3.v.X11.Y9.tile.tissue.png	39	1	2000	39	9417dd87fa364b682a8830c5fbe2a368	0	0	0	0	0	0	0	0	0	0	0	0	0	/home/dhl_ec/bnelissen/Slides/CD3_manuscript/CD3_slides/AAA575.CD3.v/AAA575.CD3.v.run1	255	0.7	0.06	0.7	0.06	-9.7708641106	-12.2022473468	3.69435898002	0.757312710937
4387.0	327982.0	1593.0	27631.0	327982.0	4000000.0	36.0	55.0	2.85	1.91	1.16	0.0599999999999	7.29	0.4	0.74	0.2	6.95	0.25	2.31	1.53	0.56	AAA575.CD3.v.X12.Y10.tile.tissue.png	40	1	2000	40	ce851c7c8deef52cb409ccd6c4715f5e	0	0	0	0	0	0	0	0	0	0	0	0	0	/home/dhl_ec/bnelissen/Slides/CD3_manuscript/CD3_slides/AAA575.CD3.v/AAA575.CD3.v.run1	255	0.7	0.06	0.7	0.06	-9.84432955299	-12.0122348378	5.33148617946	0.742147746094
1888.0	64140.0	717.0	5794.0	64140.0	4000000.0	15.0	16.0	1.15	1.91	1.15	0.05	8.43	0.4	0.78	0.23	6.86	0.22	2.39	1.52	0.43	AAA575.CD3.v.X12.Y11.tile.tissue.png	41	1	2000	41	2011d1bee5a60472ac57cbd7edb7b212	0	0	0	0	0	0	0	0	0	0	0	0	0	/home/dhl_ec/bnelissen/Slides/CD3_manuscript/CD3_slides/AAA575.CD3.v/AAA575.CD3.v.run1	255	0.7	0.06	0.7	0.06	-9.92310854837	-12.2081269264	6.03115255117	1.23785928906
3687.0	1621988.0	1687.0	42451.0	1621988.0	4000000.0	39.0	44.0	1.72	2.53	1.18	0.05	9.57	0.57	0.75	0.16	8.1	0.28	2.3	1.52	0.41	AAA575.CD3.v.X12.Y12.tile.tissue.png	42	1	2000	42	17feae8c9be9a908bdcece0772970cf0	0	0	0	0	0	0	0	0	0	0	0	0	0	/home/dhl_ec/bnelissen/Slides/CD3_manuscript/CD3_slides/AAA575.CD3.v/AAA575.CD3.v.run1	255	0.7	0.06	0.7	0.06	-9.4586343707	-11.9237025799	3.62803372387	0.517662257812
5540.0	1337300.0	2547.0	42473.0	1337300.0	4000000.0	61.0	28.0	0.99	1.25	1.19	0.05	7.1	0.41	0.76	0.16	7.98	0.3	2.43	1.54	0.43	AAA575.CD3.v.X12.Y13.tile.tissue.png	43	1	2000	43	a4dde7f2c78321c29cf912689fbdc4c1	0	0	0	0	0	0	0	0	0	0	0	0	0	/home/dhl_ec/bnelissen/Slides/CD3_manuscript/CD3_slides/AAA575.CD3.v/AAA575.CD3.v.run1	255	0.7	0.06	0.7	0.06	-9.56245178284	-11.9857652208	3.53854213991	0.564014617188
540.0	63739.0	213.0	4067.0	63739.0	4000000.0	4.0	8.0	0.84	1.39	1.17	0.05	9.02	0.39	0.87	0.21	6.86	0.21	2.14	1.52	0.37	AAA575.CD3.v.X12.Y14.tile.tissue.png	44	1	2000	44	2ce06633384bb73a53aee2bb2de9f492	0	0	0	0	0	0	0	0	0	0	0	0	0	/home/dhl_ec/bnelissen/Slides/CD3_manuscript/CD3_slides/AAA575.CD3.v/AAA575.CD3.v.run1	255	0.7	0.06	0.7	0.06	-9.66848544728	-12.4053610889	3.01831519835	1.85387600195
5564.0	807279.0	2267.0	41412.0	807279.0	4000000.0	53.0	60.0	1.94	2.7	1.21	0.05	7.3	0.41	0.75	0.19	7.3	0.24	2.32	1.54	0.4	AAA575.CD3.v.X12.Y15.tile.tissue.png	45	1	2000	45	5ff2f768b97f73ec9e6902805a8c96e3	0	0	0	0	0	0	0	0	0	0	0	0	0	/home/dhl_ec/bnelissen/Slides/CD3_manuscript/CD3_slides/AAA575.CD3.v/AAA575.CD3.v.run1	255	0.7	0.06	0.7	0.06	-9.77593224572	-12.0068488122	4.17039059402	0.511592125
81424.0	2711019.0	28204.0	29274.0	2711019.0	4000000.0	583.0	19.0	2.08	1.95	1.16	0.0500000000002	7.58	0.4	0.76	0.12	9.54	0.33	2.24	1.53	0.45	AAA575.CD3.v.X12.Y16.tile.tissue.png	46	1	2000	46	97f5f2a7cfd6a8ca1cd2efcba772beb4	0	0	0	0	0	0	0	0	0	0	0	0	0	/home/dhl_ec/bnelissen/Slides/CD3_manuscript/CD3_slides/AAA575.CD3.v/AAA575.CD3.v.run1	255	0.7	0.06	0.7	0.06	-9.27988772728	-12.7929656264	2.27194326108	0.72703165625
53.0	994704.0	30.0	59303.0	994704.0	4000000.0	1.0	84.0	2.55	2.72	1.15	0.05	7.18	0.41	0.74	0.18	7.35	0.26	2.32	1.75	0.41	AAA575.CD3.v.X12.Y17.tile.tissue.png	47	1	2000	47	1ecd4e686f65e764aac52e9931171057	0	0	0	0	0	0	0	0	0	0	0	0	0	/home/dhl_ec/bnelissen/Slides/CD3_manuscript/CD3_slides/AAA575.CD3.v/AAA575.CD3.v.run1	255	0.7	0.06	0.7	0.06	-7.56386093491	-11.7173294297	0.800285651368	0.71045109375
0.0	0.0	0.0	0.0	0.0	4000000.0	0.0	0.0	2.39	3.28	1.14	0.0699999999999	6.62	0.3	0.91	0.22	4.77	0.13	2.02	1.53	0.35	AAA575.CD3.v.X12.Y18.tile.tissue.png	48	1	2000	48	b6c79626fbc9fdad21af38ebca9ed402	0	0	0	0	0	0	0	0	0	0	0	0	0	/home/dhl_ec/bnelissen/Slides/CD3_manuscript/CD3_slides/AAA575.CD3.v/AAA575.CD3.v.run1	255	1.0	0.06	1.0	0.06	0.0	-11.2432442219	0.0	3.24655148603
0.0	20253.0	0.0	936.0	20253.0	4000000.0	0.0	2.0	0.78	1.58	1.15	0.0599999999999	6.96	0.41	0.86	0.24	5.93	0.14	2.08	1.54	0.35	AAA575.CD3.v.X12.Y5.tile.tissue.png	49	1	2000	49	d7709f4c44a0222b11a160138be14fee	0	0	0	0	0	0	0	0	0	0	0	0	0	/home/dhl_ec/bnelissen/Slides/CD3_manuscript/CD3_slides/AAA575.CD3.v/AAA575.CD3.v.run1	255	0.7	0.06	0.7	0.06	0.0	-12.1886608392	0.737155066533	3.52673444556
0.0	13042.0	0.0	1051.0	13042.0	4000000.0	0.0	4.0	2.6	2.7	1.16	0.0599999999999	6.9	0.4	0.87	0.23	5.91	0.22	2.25	1.52	0.42	AAA575.CD3.v.X12.Y6.tile.tissue.png	50	1	2000	50	75cd561e8b56b6034318a8ed64489b23	0	0	0	0	0	0	0	0	0	0	0	0	0	/home/dhl_ec/bnelissen/Slides/CD3_manuscript/CD3_slides/AAA575.CD3.v/AAA575.CD3.v.run1	255	0.7	0.06	0.7	0.06	0.0	-12.413087758	1.30098342135	3.56099899243
0.0	0.0	0.0	0.0	0.0	4000000.0	0.0	0.0	1.9	3.42	1.16	0.0799999999999	5.93	0.3	0.94	0.23	4.77	0.13	2.15	1.52	0.37	AAA575.CD3.v.X12.Y7.tile.tissue.png	51	1	2000	51	0039c0785e235d3a41729df174657ba1	0	0	0	0	0	0	0	0	0	0	0	0	0	/home/dhl_ec/bnelissen/Slides/CD3_manuscript/CD3_slides/AAA575.CD3.v/AAA575.CD3.v.run1	255	1.0	0.06	1.0	0.06	0.0	0.0	0.0	5.735068
0.0	10312.0	0.0	682.0	10312.0	4000000.0	0.0	2.0	4.18	2.51	1.3	0.0900000000001	7.08	0.4	0.8	0.24	5.89	0.14	2.08	1.52	0.39	AAA575.CD3.v.X12.Y8.tile.tissue.png	52	1	2000	52	39583b03a7f83eaa8c1f5c98f9089261	0	0	0	0	0	0	0	0	0	0	0	0	0	/home/dhl_ec/bnelissen/Slides/CD3_manuscript/CD3_slides/AAA575.CD3.v/AAA575.CD3.v.run1	255	0.7	0.06	0.7	0.06	0.0	-11.2426896177	0.0659725937943	4.58614059177
1114.0	572554.0	360.0	36399.0	572554.0	4000000.0	8.0	59.0	2.65	2.48	1.14	0.0500000000002	7.22	0.4	0.75	0.19	7.14	0.24	2.31	1.52	0.39	AAA575.CD3.v.X12.Y9.tile.tissue.png	53	1	2000	53	7a739ffb58b1649d41e6b60d470fba90	0	0	0	0	0	0	0	0	0	0	0	0	0	/home/dhl_ec/bnelissen/Slides/CD3_manuscript/CD3_slides/AAA575.CD3.v/AAA575.CD3.v.run1	255	0.7	0.06	0.7	0.06	-9.45900969706	-12.1124858591	1.81362964341	0.84192196875
1744.0	581909.0	761.0	39245.0	581909.0	4000000.0	18.0	66.0	2.66	2.39	1.17	0.05	7.32	0.42	0.74	0.2	7.09	0.24	2.29	1.54	0.39	AAA575.CD3.v.X13.Y10.tile.tissue.png	54	1	2000	54	d29510997a476cfc47a68bf1aa5c7207	0	0	0	0	0	0	0	0	0	0	0	0	0	/home/dhl_ec/bnelissen/Slides/CD3_manuscript/CD3_slides/AAA575.CD3.v/AAA575.CD3.v.run1	255	0.7	0.06	0.7	0.06	-9.48181495278	-12.0451498173	2.80935176895	0.722521601563
1773.0	174474.0	893.0	13998.0	174474.0	4000000.0	22.0	30.0	2.54	3.53	1.13	0.05	7.14	0.39	0.8	0.21	7.01	0.22	2.2	1.52	0.42	AAA575.CD3.v.X13.Y11.tile.tissue.png	55	1	2000	55	3fd2feba5081f095044178b5b268f5b2	0	0	0	0	0	0	0	0	0	0	0	0	0	/home/dhl_ec/bnelissen/Slides/CD3_manuscript/CD3_slides/AAA575.CD3.v/AAA575.CD3.v.run1	255	0.7	0.06	0.7	0.06	-9.82172906485	-12.3104785393	5.41375528418	1.61767039844
3601.0	336499.0	1471.0	25984.0	336499.0	4000000.0	30.0	49.0	3.39	2.86	1.17	0.0599999999999	7.18	0.39	0.75	0.21	6.97	0.23	2.25	1.54	0.49	AAA575.CD3.v.X13.Y12.tile.tissue.png	56	1	2000	56	8113b4aa8b27a9f89d7cb8dafc2b454d	0	0	0	0	0	0	0	0	0	0	0	0	0	/home/dhl_ec/bnelissen/Slides/CD3_manuscript/CD3_slides/AAA575.CD3.v/AAA575.CD3.v.run1	255	0.7	0.06	0.7	0.06	-10.0917447262	-11.8520288414	5.13813327458	0.623626253906
23964.0	1017482.0	8090.0	49459.0	1017482.0	4000000.0	160.0	56.0	1.93	4.14	1.16	0.05	7.81	0.41	0.76	0.18	7.85	0.26	2.65	1.53	0.94	AAA575.CD3.v.X13.Y13.tile.tissue.png	57	1	2000	57	a105ca117e3065f5a8e6aec3b9da0203	0	0	0	0	0	0	0	0	0	0	0	0	0	/home/dhl_ec/bnelissen/Slides/CD3_manuscript/CD3_slides/AAA575.CD3.v/AAA575.CD3.v.run1	255	0.7	0.06	0.7	0.06	-10.1849524006	-12.1229606743	4.38443426458	0.675304671875
0.0	51889.0	0.0	5067.0	51889.0	4000000.0	0.0	20.0	2.64	3.5	1.15	0.05	7.28	0.39	0.8	0.22	6.48	0.14	2.2	1.58	0.78	AAA575.CD3.v.X13.Y14.tile.tissue.png	58	1	2000	58	238d4db1e4832f21b229a358ed76161d	0	0	0	0	0	0	0	0	0	0	0	0	0	/home/dhl_ec/bnelissen/Slides/CD3_manuscript/CD3_slides/AAA575.CD3.v/AAA575.CD3.v.run1	255	0.7	0.06	0.7	0.06	-8.93825339433	-12.0084549653	3.27714177464	1.9403041543
22414.0	1518051.0	7067.0	43666.0	1518051.0	4000000.0	135.0	46.0	2.07	2.97	1.14	0.0600000000002	7.64	0.41	0.75	0.16	7.96	0.28	2.31	1.65	1.1	AAA575.CD3.v.X13.Y15.tile.tissue.png	59	1	2000	59	75e0b1817c1a5a02fd30cc2c0a320f15	0	0	0	0	0	0	0	0	0	0	0	0	0	/home/dhl_ec/bnelissen/Slides/CD3_manuscript/CD3_slides/AAA575.CD3.v/AAA575.CD3.v.run1	255	0.7	0.06	0.7	0.06	-9.6976683295	-12.3757277459	4.03752892506	0.44623284375
201911.0	3529647.0	66305.0	22163.0	3529647.0	4000000.0	1257.0	10.0	3.4	2.82	1.16	0.0500000000002	7.33	0.4	0.77	0.0799999999999	11.11	0.39	2.23	1.53	0.46	AAA575.CD3.v.X13.Y16.tile.tissue.png	60	1	2000	60	811d8b228ccc5a2a5fdcf3e4922379c3	0	0	0	0	0	0	0	0	0	0	0	0	0	/home/dhl_ec/bnelissen/Slides/CD3_manuscript/CD3_slides/AAA575.CD3.v/AAA575.CD3.v.run1	255	0.7	0.06	0.7	0.06	-8.97413924293	-12.9807736779	1.92152111397	0.809854113281
74.0	1013569.0	37.0	66468.0	1013569.0	4000000.0	1.0	97.0	3.16	2.33	1.16	0.05	7.08	0.42	0.75	0.18	7.62	0.25	2.36	1.53	0.59	AAA575.CD3.v.X13.Y17.tile.tissue.png	61	1	2000	61	7cffbbe1903f13005903e580b43341a8	0	0	0	0	0	0	0	0	0	0	0	0	0	/home/dhl_ec/bnelissen/Slides/CD3_manuscript/CD3_slides/AAA575.CD3.v/AAA575.CD3.v.run1	255	0.7	0.06	0.7	0.06	-8.34591385143	-11.4784495735	0.766068708308	0.562563546875
0.0	0.0	0.0	0.0	0.0	4000000.0	0.0	0.0	2.95	3.31	1.18	0.0599999999999	6.68	0.31	0.87	0.22	4.8	0.13	2.02	1.53	0.52	AAA575.CD3.v.X13.Y18.tile.tissue.png	62	1	2000	62	b2f8e6f7d2f6cede127fe1d67bbd59e4	0	0	0	0	0	0	0	0	0	0	0	0	0	/home/dhl_ec/bnelissen/Slides/CD3_manuscript/CD3_slides/AAA575.CD3.v/AAA575.CD3.v.run1	255	1.0	0.06	1.0	0.06	0.0	-11.1353076525	0.0	5.25081801118
0.0	0.0	0.0	0.0	0.0	4000000.0	0.0	0.0	4.46	2.29	1.18	0.0599999999999	5.99	0.33	0.91	0.33	4.8	0.12	2.04	1.51	0.49	AAA575.CD3.v.X13.Y4.tile.tissue.png	63	1	2000	63	b26cc5aa4c40c91d02af34b23b97f3ed	0	0	0	0	0	0	0	0	0	0	0	0	0	/home/dhl_ec/bnelissen/Slides/CD3_manuscript/CD3_slides/AAA575.CD3.v/AAA575.CD3.v.run1	255	1.0	0.06	1.0	0.06	0.0	0.0	0.0	4.6777515
0.0	188742.0	0.0	8588.0	188742.0	4000000.0	0.0	7.0	3.34	4.21	1.43	0.0600000000002	7.14	0.41	0.78	0.23	6.08	0.15	2.17	1.53	0.54	AAA575.CD3.v.X13.Y5.tile.tissue.png	64	1	2000	64	92f99f93d67aacfaea99d1e0953dec58	0	0	0	0	0	0	0	0	0	0	0	0	0	/home/dhl_ec/bnelissen/Slides/CD3_manuscript/CD3_slides/AAA575.CD3.v/AAA575.CD3.v.run1	255	0.7	0.06	0.7	0.06	0.0	-10.6120921306	0.0285960718078	4.17967615387
0.0	296309.0	0.0	11368.0	296309.0	4000000.0	0.0	11.0	3.15	3.68	1.25	0.0599999999999	7.04	0.4	0.78	0.21	6.15	0.15	2.2	1.53	0.44	AAA575.CD3.v.X13.Y6.tile.tissue.png	65	1	2000	65	84f96bb97f1c6d3c00f5c85e7f27fe97	0	0	0	0	0	0	0	0	0	0	0	0	0	/home/dhl_ec/bnelissen/Slides/CD3_manuscript/CD3_slides/AAA575.CD3.v/AAA575.CD3.v.run1	255	0.7	0.06	0.7	0.06	0.0	-10.4068232305	0.0536908070154	2.51036253931
0.0	116488.0	0.0	7383.0	116488.0	4000000.0	0.0	14.0	2.2	3.03	1.19	0.0599999999999	7.04	0.39	0.77	0.22	6.04	0.15	2.19	1.54	0.38	AAA575.CD3.v.X13.Y7.tile.tissue.png	66	1	2000	66	2cb0daf09ab7c529174cef359df9bf14	0	0	0	0	0	0	0	0	0	0	0	0	0	/home/dhl_ec/bnelissen/Slides/CD3_manuscript/CD3_slides/AAA575.CD3.v/AAA575.CD3.v.run1	255	0.7	0.06	0.7	0.06	0.0	-10.5812895375	0.0897073525009	2.83748290369
0.0	287007.0	0.0	14461.0	287007.0	4000000.0	0.0	23.0	1.18	2.13	1.15	0.05	7.04	0.44	0.85	0.24	6.07	0.14	2.23	1.53	0.38	AAA575.CD3.v.X13.Y8.tile.tissue.png	67	1	2000	67	74fda41e343fe53ec52a598e6bea1567	0	0	0	0	0	0	0	0	0	0	0	0	0	/home/dhl_ec/bnelissen/Slides/CD3_manuscript/CD3_slides/AAA575.CD3.v/AAA575.CD3.v.run1	255	0.7	0.06	0.7	0.06	0.0	-9.10419920981	0.096009982716	0.325932863281
743.0	219965.0	259.0	15344.0	219965.0	4000000.0	5.0	24.0	1.23	2.12	1.19	0.0500000000002	7.23	0.4	0.75	0.22	7.07	0.22	2.2	1.52	0.39	AAA575.CD3.v.X13.Y9.tile.tissue.png	68	1	2000	68	c60d3537da33c82eabd948f5aad4940e	0	0	0	0	0	0	0	0	0	0	0	0	0	/home/dhl_ec/bnelissen/Slides/CD3_manuscript/CD3_slides/AAA575.CD3.v/AAA575.CD3.v.run1	255	0.7	0.06	0.7	0.06	-9.23941085484	-12.0860804294	1.63180142583	0.942913349609
1895.0	295766.0	752.0	16347.0	295766.0	4000000.0	16.0	35.0	0.83	1.09	1.21	0.0600000000002	7.61	0.4	0.78	0.21	7.14	0.22	2.22	1.52	0.37	AAA575.CD3.v.X14.Y10.tile.tissue.png	69	1	2000	69	7b1532f9d79347ae5abd743fbbd03ad8	0	0	0	0	0	0	0	0	0	0	0	0	0	/home/dhl_ec/bnelissen/Slides/CD3_manuscript/CD3_slides/AAA575.CD3.v/AAA575.CD3.v.run1	255	0.7	0.06	0.7	0.06	-8.9727959074	-12.4681875689	1.9112634586	1.17370438672
2347.0	149327.0	1015.0	12931.0	149327.0	4000000.0	20.0	32.0	0.95	1.31	1.23	0.05	7.26	0.39	0.77	0.21	7.14	0.21	2.23	1.53	0.39	AAA575.CD3.v.X14.Y11.tile.tissue.png	70	1	2000	70	2244345d09927ff9f895e2ea8c254ecd	0	0	0	0	0	0	0	0	0	0	0	0	0	/home/dhl_ec/bnelissen/Slides/CD3_manuscript/CD3_slides/AAA575.CD3.v/AAA575.CD3.v.run1	255	0.7	0.06	0.7	0.06	-9.99438143026	-11.9987935116	4.62028250102	0.539747189453
2563.0	585316.0	1018.0	35417.0	585316.0	4000000.0	20.0	55.0	0.88	1.11	1.14	0.05	7.24	0.41	0.75	0.19	7.23	0.24	2.31	1.53	0.4	AAA575.CD3.v.X14.Y12.tile.tissue.png	71	1	2000	71	f0ff46be907107cf9208832ad6243dd5	0	0	0	0	0	0	0	0	0	0	0	0	0	/home/dhl_ec/bnelissen/Slides/CD3_manuscript/CD3_slides/AAA575.CD3.v/AAA575.CD3.v.run1	255	0.7	0.06	0.7	0.06	-9.98980422005	-12.2039399367	4.12927929431	0.746336625
967.0	1607115.0	497.0	47379.0	1607115.0	4000000.0	13.0	48.0	1.02	2.31	1.13	0.05	7.5	0.41	0.74	0.16	7.84	0.3	2.33	1.53	0.4	AAA575.CD3.v.X14.Y13.tile.tissue.png	72	1	2000	72	fd445cfbce99dce48adf346162ad5044	0	0	0	0	0	0	0	0	0	0	0	0	0	/home/dhl_ec/bnelissen/Slides/CD3_manuscript/CD3_slides/AAA575.CD3.v/AAA575.CD3.v.run1	255	0.7	0.06	0.7	0.06	-9.2027109203	-11.8342402467	4.3333095507	0.524659835937
7794.0	973752.0	3106.0	44848.0	973752.0	4000000.0	70.0	67.0	0.86	1.09	1.14	0.05	7.31	0.42	0.74	0.18	7.45	0.26	2.3	1.53	0.4	AAA575.CD3.v.X14.Y14.tile.tissue.png	73	1	2000	73	7b3c3af14b959ab7c051905869bff1ec	0	0	0	0	0	0	0	0	0	0	0	0	0	/home/dhl_ec/bnelissen/Slides/CD3_manuscript/CD3_slides/AAA575.CD3.v/AAA575.CD3.v.run1	255	0.7	0.06	0.7	0.06	-9.7710958884	-12.2528720456	3.57293329157	0.558304882813
141320.0	1841986.0	43494.0	43197.0	1841986.0	4000000.0	787.0	54.0	1.11	2.2	1.14	0.05	7.32	0.41	0.76	0.17	9.52	0.31	2.28	1.52	0.42	AAA575.CD3.v.X14.Y15.tile.tissue.png	74	1	2000	74	7c71e367acd9318b0a17a6d30ea209c8	0	0	0	0	0	0	0	0	0	0	0	0	0	/home/dhl_ec/bnelissen/Slides/CD3_manuscript/CD3_slides/AAA575.CD3.v/AAA575.CD3.v.run1	255	0.7	0.06	0.7	0.06	-9.0227242793	-12.3486981103	2.75247814419	0.72810528125
205739.0	3506645.0	64418.0	36035.0	3506645.0	4000000.0	1161.0	27.0	1.07	1.77	1.16	0.05	7.47	0.41	0.76	0.0899999999999	11.24	0.55	2.24	1.53	0.65	AAA575.CD3.v.X14.Y16.tile.tissue.png	75	1	2000	75	0577d64c9fb54d861fd0c36ed17cf631	0	0	0	0	0	0	0	0	0	0	0	0	0	/home/dhl_ec/bnelissen/Slides/CD3_manuscript/CD3_slides/AAA575.CD3.v/AAA575.CD3.v.run1	255	0.7	0.06	0.7	0.06	-9.10220953842	-11.4761443329	1.98401080654	0.966892556641
2698.0	2804428.0	1211.0	57230.0	2804428.0	4000000.0	28.0	44.0	1.47	2.23	1.17	0.05	7.04	0.44	0.76	0.11	8.97	0.47	2.33	1.61	0.57	AAA575.CD3.v.X14.Y17.tile.tissue.png	76	1	2000	76	17ccdd62ea41c5521931b617fae90a4a	0	0	0	0	0	0	0	0	0	0	0	0	0	/home/dhl_ec/bnelissen/Slides/CD3_manuscript/CD3_slides/AAA575.CD3.v/AAA575.CD3.v.run1	255	0.7	0.06	0.7	0.06	-8.75996732764	-11.6161624296	1.27863339721	0.353487125
0.0	39348.0	0.0	2240.0	39348.0	4000000.0	0.0	1.0	1.1	2.08	1.26	0.0599999999999	7.0	0.41	0.85	0.22	6.47	0.21	2.3	1.54	0.930000000001	AAA575.CD3.v.X14.Y18.tile.tissue.png	77	1	2000	77	c3a79d3a10a93b6ecc85c0d816ed8476	0	0	0	0	0	0	0	0	0	0	0	0	0	/home/dhl_ec/bnelissen/Slides/CD3_manuscript/CD3_slides/AAA575.CD3.v/AAA575.CD3.v.run1	255	0.7	0.06	0.7	0.06	-7.0329671391	-11.9639149486	1.1580439809	2.48150142725
0.0	5401.0	0.0	464.0	5401.0	4000000.0	0.0	2.0	1.73	2.71	1.16	0.0599999999999	6.85	0.39	0.87	0.22	5.87	0.18	2.08	1.53	0.94	AAA575.CD3.v.X14.Y4.tile.tissue.png	78	1	2000	78	2096809098104c6a6a5e5d3c1d2f2f6d	0	0	0	0	0	0	0	0	0	0	0	0	0	/home/dhl_ec/bnelissen/Slides/CD3_manuscript/CD3_slides/AAA575.CD3.v/AAA575.CD3.v.run1	255	0.7	0.06	0.7	0.06	0.0	-11.9654834718	0.195895210016	5.51950923778
0.0	1054429.0	0.0	29969.0	1054429.0	4000000.0	0.0	20.0	1.92	2.34	1.14	0.0500000000002	7.03	0.41	0.76	0.18	6.59	0.18	2.29	1.53	0.85	AAA575.CD3.v.X14.Y5.tile.tissue.png	79	1	2000	79	4cd178e1bddea215029e566d4dae3a2f	0	0	0	0	0	0	0	0	0	0	0	0	0	/home/dhl_ec/bnelissen/Slides/CD3_manuscript/CD3_slides/AAA575.CD3.v/AAA575.CD3.v.run1	255	0.7	0.06	0.7	0.06	0.0	-9.21082668253	0.0619365989495	0.556645774414
0.0	1194996.0	0.0	37067.0	1194996.0	4000000.0	0.0	28.0	2.29	1.97	1.23	0.0599999999999	7.03	0.42	0.74	0.17	6.63	0.18	2.29	1.53	1.55	AAA575.CD3.v.X14.Y6.tile.tissue.png	80	1	2000	80	ffcc8f04d2bf92f8c0f1fa3a0cb016e7	0	0	0	0	0	0	0	0	0	0	0	0	0	/home/dhl_ec/bnelissen/Slides/CD3_manuscript/CD3_slides/AAA575.CD3.v/AAA575.CD3.v.run1	255	0.7	0.06	0.7	0.06	0.0	-11.7142847206	0.0783042566147	0.0468303623047
0.0	775052.0	0.0	32821.0	775052.0	4000000.0	0.0	25.0	1.79	2.7	1.14	0.0599999999999	7.0	0.41	0.76	0.18	6.41	0.16	2.3	1.53	0.99	AAA575.CD3.v.X14.Y7.tile.tissue.png	81	1	2000	81	64375d55494cb4180e35ddc10966e8e6	0	0	0	0	0	0	0	0	0	0	0	0	0	/home/dhl_ec/bnelissen/Slides/CD3_manuscript/CD3_slides/AAA575.CD3.v/AAA575.CD3.v.run1	255	0.7	0.06	0.7	0.06	0.0	-8.64966741198	0.0282977006099	0.094716800293
0.0	764925.0	0.0	26907.0	764925.0	4000000.0	0.0	25.0	1.09	1.17	1.16	0.0499999999997	7.05	0.41	0.75	0.19	6.35	0.16	2.39	1.52	0.46	AAA575.CD3.v.X14.Y8.tile.tissue.png	82	1	2000	82	016a0c314bf3e6145c26d6f6bfaabb34	0	0	0	0	0	0	0	0	0	0	0	0	0	/home/dhl_ec/bnelissen/Slides/CD3_manuscript/CD3_slides/AAA575.CD3.v/AAA575.CD3.v.run1	255	0.7	0.06	0.7	0.06	0.0	-11.2816243539	0.079849908692	0.0523139228516
0.0	17051.0	0.0	1210.0	17051.0	4000000.0	0.0	4.0	0.98	1.58	1.15	0.0900000000001	7.05	0.43	0.78	0.22	5.9	0.13	2.32	1.58	0.53	AAA575.CD3.v.X14.Y9.tile.tissue.png	83	1	2000	83	131ee2ea0a637641b708af399efeb86b	0	0	0	0	0	0	0	0	0	0	0	0	0	/home/dhl_ec/bnelissen/Slides/CD3_manuscript/CD3_slides/AAA575.CD3.v/AAA575.CD3.v.run1	255	0.7	0.06	0.7	0.06	0.0	-11.9234284259	0.254272596961	3.2807785567
0.0	45928.0	0.0	3440.0	45928.0	4000000.0	0.0	11.0	2.52	3.23	1.19	0.0599999999999	8.13	0.39	0.86	0.22	6.44	0.21	2.12	1.53	0.8	AAA575.CD3.v.X15.Y10.tile.tissue.png	84	1	2000	84	4e981dccf1e84057a3b8960f358f4d1e	0	0	0	0	0	0	0	0	0	0	0	0	0	/home/dhl_ec/bnelissen/Slides/CD3_manuscript/CD3_slides/AAA575.CD3.v/AAA575.CD3.v.run1	255	0.7	0.06	0.7	0.06	-6.34697166625	-12.4182017596	1.0010589018	2.75631156201
134.0	291721.0	72.0	17587.0	291721.0	4000000.0	2.0	36.0	2.69	2.88	1.17	0.0500000000002	7.4	0.44	0.75	0.21	6.88	0.22	2.28	1.53	0.68	AAA575.CD3.v.X15.Y11.tile.tissue.png	85	1	2000	85	df44b438ef9562909cbd3be10b57f05f	0	0	0	0	0	0	0	0	0	0	0	0	0	/home/dhl_ec/bnelissen/Slides/CD3_manuscript/CD3_slides/AAA575.CD3.v/AAA575.CD3.v.run1	255	0.7	0.06	0.7	0.06	-8.70508243395	-12.0840033651	1.56708257087	0.679553460938
1904.0	1378613.0	903.0	42805.0	1378613.0	4000000.0	22.0	42.0	1.76	3.42	1.19	0.0599999999999	7.56	0.4	0.75	0.18	7.63	0.27	2.3	1.53	0.4	AAA575.CD3.v.X15.Y12.tile.tissue.png	86	1	2000	86	258a3cf6dc432d085f74bf649730d581	0	0	0	0	0	0	0	0	0	0	0	0	0	/home/dhl_ec/bnelissen/Slides/CD3_manuscript/CD3_slides/AAA575.CD3.v/AAA575.CD3.v.run1	255	0.7	0.06	0.7	0.06	-8.92676260104	-11.9485146007	1.73771195757	0.67464090625
4904.0	898280.0	2269.0	57420.0	898280.0	4000000.0	56.0	90.0	2.89	3.05	1.13	0.0599999999999	7.26	0.44	0.75	0.18	7.4	0.25	2.34	1.53	0.47	AAA575.CD3.v.X15.Y13.tile.tissue.png	87	1	2000	87	f1d79c8e82806d3e35ec8a1ec1357ed8	0	0	0	0	0	0	0	0	0	0	0	0	0	/home/dhl_ec/bnelissen/Slides/CD3_manuscript/CD3_slides/AAA575.CD3.v/AAA575.CD3.v.run1	255	0.7	0.06	0.7	0.06	-9.95238571129	-12.0659069589	4.88298236437	0.605191273437
11048.0	619940.0	4327.0	48559.0	619940.0	4000000.0	93.0	91.0	2.27	2.44	1.14	0.0500000000002	7.44	0.41	0.74	0.19	7.27	0.25	2.32	1.52	0.4	AAA575.CD3.v.X15.Y14.tile.tissue.png	88	1	2000	88	f2d23b02d77763402c60daa6f91f6232	0	0	0	0	0	0	0	0	0	0	0	0	0	/home/dhl_ec/bnelissen/Slides/CD3_manuscript/CD3_slides/AAA575.CD3.v/AAA575.CD3.v.run1	255	0.7	0.06	0.7	0.06	-10.147558641	-11.8647847394	4.71219232092	0.698125601563
2635.0	102715.0	1035.0	9325.0	102715.0	4000000.0	23.0	20.0	2.74	1.85	1.21	0.0599999999999	8.57	0.4	0.8	0.21	6.92	0.22	2.46	1.66	0.38	AAA575.CD3.v.X15.Y15.tile.tissue.png	89	1	2000	89	8e5768f289d3953eb66a0cf917a42db6	0	0	0	0	0	0	0	0	0	0	0	0	0	/home/dhl_ec/bnelissen/Slides/CD3_manuscript/CD3_slides/AAA575.CD3.v/AAA575.CD3.v.run1	255	0.7	0.06	0.7	0.06	-10.0355703931	-12.1144517892	4.85470859845	1.09565608203
3878.0	885665.0	1419.0	32390.0	885665.0	4000000.0	28.0	29.0	1.08	1.54	1.16	0.0599999999999	7.45	0.4	0.78	0.19	7.65	0.26	2.3	1.69	0.41	AAA575.CD3.v.X15.Y16.tile.tissue.png	90	1	2000	90	f890ff7879e121bdb26ba12f4325bcd5	0	0	0	0	0	0	0	0	0	0	0	0	0	/home/dhl_ec/bnelissen/Slides/CD3_manuscript/CD3_slides/AAA575.CD3.v/AAA575.CD3.v.run1	255	0.7	0.06	0.7	0.06	-9.36834392748	-11.757249589	1.95395326535	1.57933953516
1840.0	923045.0	760.0	37823.0	923045.0	4000000.0	18.0	33.0	1.0	2.14	1.16	0.0599999999999	7.42	0.41	0.74	0.19	7.46	0.25	2.3	1.82	0.39	AAA575.CD3.v.X15.Y17.tile.tissue.png	91	1	2000	91	dae54d7d7256ee34a8eabaed1de39f86	0	0	0	0	0	0	0	0	0	0	0	0	0	/home/dhl_ec/bnelissen/Slides/CD3_manuscript/CD3_slides/AAA575.CD3.v/AAA575.CD3.v.run1	255	0.7	0.06	0.7	0.06	-9.46059639736	-11.6328418194	2.09366212775	1.20460533203
900.0	320930.0	355.0	5313.0	320930.0	4000000.0	6.0	4.0	0.87	1.32	1.16	0.0599999999999	8.18	0.39	0.87	0.22	7.68	0.23	2.13	1.53	0.38	AAA575.CD3.v.X15.Y18.tile.tissue.png	92	1	2000	92	fdf9a81f12c6be0dfa2044402e737dd3	0	0	0	0	0	0	0	0	0	0	0	0	0	/home/dhl_ec/bnelissen/Slides/CD3_manuscript/CD3_slides/AAA575.CD3.v/AAA575.CD3.v.run1	255	0.7	0.06	0.7	0.06	-8.85104168031	-11.8769080684	1.58983340173	1.84290140039
0.0	0.0	0.0	0.0	0.0	4000000.0	0.0	0.0	0.9	1.82	1.16	0.0599999999999	5.93	0.35	0.92	0.22	4.8	0.13	2.01	1.66	0.43	AAA575.CD3.v.X15.Y4.tile.tissue.png	93	1	2000	93	b22891ff1e70f0dd321cf5d893d2eba5	0	0	0	0	0	0	0	0	0	0	0	0	0	/home/dhl_ec/bnelissen/Slides/CD3_manuscript/CD3_slides/AAA575.CD3.v/AAA575.CD3.v.run1	255	1.0	0.06	1.0	0.06	0.0	0.0	0.0	4.14479425
0.0	351062.0	0.0	9835.0	351062.0	4000000.0	0.0	11.0	0.86	1.19	1.15	0.0599999999999	7.09	0.4	0.79	0.22	6.24	0.15	2.2	1.54	0.55	AAA575.CD3.v.X15.Y5.tile.tissue.png	94	1	2000	94	aa7e1cc7b92b0632c9b483c1c5a0cda3	0	0	0	0	0	0	0	0	0	0	0	0	0	/home/dhl_ec/bnelissen/Slides/CD3_manuscript/CD3_slides/AAA575.CD3.v/AAA575.CD3.v.run1	255	0.7	0.06	0.7	0.06	0.0	-11.0250228377	0.0898712780791	3.91410700977
0.0	926207.0	0.0	26330.0	926207.0	4000000.0	0.0	17.0	1.29	2.2	1.32	0.0599999999999	7.07	0.4	0.760000000001	0.19	6.53	0.18	2.28	1.53	0.45	AAA575.CD3.v.X15.Y6.tile.tissue.png	95	1	2000	95	a6b6a7709fec83e5b46e95873a79d6b7	0	0	0	0	0	0	0	0	0	0	0	0	0	/home/dhl_ec/bnelissen/Slides/CD3_manuscript/CD3_slides/AAA575.CD3.v/AAA575.CD3.v.run1	255	0.7	0.06	0.7	0.06	0.0	-10.3358917258	0.0591238226849	1.09911663281
0.0	1018300.0	0.0	30505.0	1018300.0	4000000.0	0.0	26.0	0.9	1.45	1.18	0.0599999999999	7.05	0.4	0.76	0.18	6.57	0.18	2.32	1.66	0.51	AAA575.CD3.v.X15.Y7.tile.tissue.png	96	1	2000	96	e3fcb78a8df4b88304f9f0dde9c80096	0	0	0	0	0	0	0	0	0	0	0	0	0	/home/dhl_ec/bnelissen/Slides/CD3_manuscript/CD3_slides/AAA575.CD3.v/AAA575.CD3.v.run1	255	0.7	0.06	0.7	0.06	0.0	-9.85971364264	0.035660936119	0.196299260742
0.0	374793.0	0.0	13231.0	374793.0	4000000.0	0.0	11.0	1.36	2.68	1.18	0.0600000000004	7.01	0.4	0.76	0.21	6.12	0.15	2.33	1.59	0.45	AAA575.CD3.v.X15.Y8.tile.tissue.png	97	1	2000	97	985de8f8cfc166049f68fa063847a1a9	0	0	0	0	0	0	0	0	0	0	0	0	0	/home/dhl_ec/bnelissen/Slides/CD3_manuscript/CD3_slides/AAA575.CD3.v/AAA575.CD3.v.run1	255	0.7	0.06	0.7	0.06	0.0	-9.9570827803	0.0125432428805	2.14269710754
0.0	5067.0	0.0	350.0	5067.0	4000000.0	0.0	1.0	0.94	1.25	1.18	0.0599999999999	6.91	0.38	0.89	0.22	5.91	0.13	2.12	1.58	0.82	AAA575.CD3.v.X15.Y9.tile.tissue.png	98	1	2000	98	ca190b5c9ef0846b8c845fff11587ca1	0	0	0	0	0	0	0	0	0	0	0	0	0	/home/dhl_ec/bnelissen/Slides/CD3_manuscript/CD3_slides/AAA575.CD3.v/AAA575.CD3.v.run1	255	0.7	0.06	0.7	0.06	0.0	-12.4298018773	5.37423293492	2.56799544025
0.0	82435.0	0.0	3849.0	82435.0	4000000.0	0.0	6.0	2.67	2.57	1.19	0.0599999999999	6.95	0.38	0.8	0.21	5.96	0.14	2.14	1.52	2.12	AAA575.CD3.v.X16.Y10.tile.tissue.png	99	1	2000	99	348b7c223fa4f694a585b6ede89aa46e	0	0	0	0	0	0	0	0	0	0	0	0	0	/home/dhl_ec/bnelissen/Slides/CD3_manuscript/CD3_slides/AAA575.CD3.v/AAA575.CD3.v.run1	255	0.7	0.06	0.7	0.06	0.0	-10.8134015852	0.0277730714445	6.27248658995
184.0	325127.0	78.0	20357.0	325127.0	4000000.0	2.0	32.0	3.18	2.09	1.15	0.0599999999999	7.19	0.41	0.78	0.22	7.46	0.23	2.26	1.52	0.51	AAA575.CD3.v.X16.Y11.tile.tissue.png	100	1	2000	100	ff18d96c1f64a315e01c2bd59bcd1732	0	0	0	0	0	0	0	0	0	0	0	0	0	/home/dhl_ec/bnelissen/Slides/CD3_manuscript/CD3_slides/AAA575.CD3.v/AAA575.CD3.v.run1	255	0.7	0.06	0.7	0.06	-7.72626231602	-11.2374805617	0.67929329257	1.16646386133
306.0	246578.0	164.0	20162.0	246578.0	4000000.0	4.0	52.0	2.7	2.29	1.24	0.0499999999997	8.87	0.39	0.73	0.21	6.87	0.22	2.23	1.52	0.47	AAA575.CD3.v.X16.Y12.tile.tissue.png	101	1	2000	101	55a6fa4ba27627b65971326b9209c5ae	0	0	0	0	0	0	0	0	0	0	0	0	0	/home/dhl_ec/bnelissen/Slides/CD3_manuscript/CD3_slides/AAA575.CD3.v/AAA575.CD3.v.run1	255	0.7	0.06	0.7	0.06	-9.11143521359	-11.7165961627	1.96383922085	0.593608712891
1321.0	452214.0	628.0	31208.0	452214.0	4000000.0	17.0	60.0	2.07	3.08	1.15	0.0499999999997	7.23	0.4	0.74	0.2	7.02	0.23	2.3	1.53	0.47	AAA575.CD3.v.X16.Y13.tile.tissue.png	102	1	2000	102	b4ab75003beb53af7dae33618a3da7bf	0	0	0	0	0	0	0	0	0	0	0	0	0	/home/dhl_ec/bnelissen/Slides/CD3_manuscript/CD3_slides/AAA575.CD3.v/AAA575.CD3.v.run1	255	0.7	0.06	0.7	0.06	-9.26553518761	-11.6855814336	1.6027522223	0.57503103125
2462.0	432731.0	1101.0	31589.0	432731.0	4000000.0	26.0	58.0	3.48	3.17	1.14	0.0500000000002	7.21	0.39	0.74	0.21	7.0	0.23	2.3	1.53	0.51	AAA575.CD3.v.X16.Y14.tile.tissue.png	103	1	2000	103	f6a6b300f4aad898e71b0cdf23b08db3	0	0	0	0	0	0	0	0	0	0	0	0	0	/home/dhl_ec/bnelissen/Slides/CD3_manuscript/CD3_slides/AAA575.CD3.v/AAA575.CD3.v.run1	255	0.7	0.06	0.7	0.06	-9.54055225878	-11.9854826497	2.42249214538	0.590134582031
316.0	177437.0	154.0	10272.0	177437.0	4000000.0	3.0	20.0	3.52	2.22	1.17	0.0599999999999	7.31	0.39	0.83	0.22	6.9	0.21	2.17	1.53	0.37	AAA575.CD3.v.X16.Y15.tile.tissue.png	104	1	2000	104	40242d86783eaa7aa7e7503467fd4440	0	0	0	0	0	0	0	0	0	0	0	0	0	/home/dhl_ec/bnelissen/Slides/CD3_manuscript/CD3_slides/AAA575.CD3.v/AAA575.CD3.v.run1	255	0.7	0.06	0.7	0.06	-9.29669476986	-12.4924309668	1.96386861265	2.13263722461
0.0	215595.0	0.0	5579.0	215595.0	4000000.0	0.0	5.0	3.0	2.06	1.14	0.0700000000002	8.86	0.38	0.82	0.22	6.02	0.15	2.12	1.52	0.45	AAA575.CD3.v.X16.Y6.tile.tissue.png	105	1	2000	105	ae6d2cd7f9024b04a7a0d4cea37bd341	0	0	0	0	0	0	0	0	0	0	0	0	0	/home/dhl_ec/bnelissen/Slides/CD3_manuscript/CD3_slides/AAA575.CD3.v/AAA575.CD3.v.run1	255	0.7	0.06	0.7	0.06	0.0	-10.6576231116	0.0132652604565	7.08885699271
0.0	561504.0	0.0	18199.0	561504.0	4000000.0	0.0	18.0	2.85	2.41	1.15	0.0500000000002	7.06	0.4	1.14	0.21	6.24	0.16	2.22	1.54	0.37	AAA575.CD3.v.X16.Y7.tile.tissue.png	106	1	2000	106	fae5ba8d03c91d643348aba45697c5b4	0	0	0	0	0	0	0	0	0	0	0	0	0	/home/dhl_ec/bnelissen/Slides/CD3_manuscript/CD3_slides/AAA575.CD3.v/AAA575.CD3.v.run1	255	0.7	0.06	0.7	0.06	0.0	-10.3054876304	0.0492963707739	0.898903931641
0.0	0.0	0.0	0.0	0.0	4000000.0	0.0	0.0	3.62	4.06	1.18	0.0599999999999	5.89	0.31	0.88	0.22	4.8	0.13	2.04	1.55	0.51	AAA575.CD3.v.X16.Y8.tile.tissue.png	107	1	2000	107	7470cfd266c26287173e5cae1232ba83	0	0	0	0	0	0	0	0	0	0	0	0	0	/home/dhl_ec/bnelissen/Slides/CD3_manuscript/CD3_slides/AAA575.CD3.v/AAA575.CD3.v.run1	255	1.0	0.06	1.0	0.06	0.0	0.0	0.0	7.489459
0.0	0.0	0.0	0.0	0.0	4000000.0	0.0	0.0	3.89	2.07	1.14	0.0799999999999	6.11	0.3	0.89	0.22	4.77	0.13	2.01	1.53	0.35	AAA575.CD3.v.X17.Y10.tile.tissue.png	108	1	2000	108	c0c99d30547ca6ffcc8fb9f39028787b	0	0	0	0	0	0	0	0	0	0	0	0	0	/home/dhl_ec/bnelissen/Slides/CD3_manuscript/CD3_slides/AAA575.CD3.v/AAA575.CD3.v.run1	255	1.0	0.06	1.0	0.06	0.0	0.0	0.0	6.4355235
0.0	1731.0	0.0	188.0	1731.0	4000000.0	0.0	1.0	3.41	2.1	1.43	0.0599999999999	6.93	0.38	0.89	0.23	5.92	0.13	2.08	1.52	0.36	AAA575.CD3.v.X17.Y11.tile.tissue.png	109	1	2000	109	03ec7a0b37691cdec8cdb84a1a37847a	0	0	0	0	0	0	0	0	0	0	0	0	0	/home/dhl_ec/bnelissen/Slides/CD3_manuscript/CD3_slides/AAA575.CD3.v/AAA575.CD3.v.run1	255	0.7	0.06	0.7	0.06	0.0	-12.0817511447	0.318338113186	4.16434838039
87.0	69840.0	40.0	6621.0	69840.0	4000000.0	1.0	25.0	3.12	2.04	1.2	0.0599999999999	9.2	0.44	0.87	0.23	6.93	0.21	2.17	1.53	0.36	AAA575.CD3.v.X17.Y12.tile.tissue.png	110	1	2000	110	76660274f5d437a93562113c5016db1f	0	0	0	0	0	0	0	0	0	0	0	0	0	/home/dhl_ec/bnelissen/Slides/CD3_manuscript/CD3_slides/AAA575.CD3.v/AAA575.CD3.v.run1	255	0.7	0.06	0.7	0.06	-8.2583463943	-12.3996131191	1.154801155	2.5933263125
0.0	303446.0	0.0	22023.0	303446.0	4000000.0	0.0	45.0	1.13	2.4	1.15	0.0599999999999	7.18	0.39	0.75	0.22	6.77	0.15	2.28	1.53	0.38	AAA575.CD3.v.X17.Y13.tile.tissue.png	111	1	2000	111	b956af91f01be444f9510ca9a118a52b	0	0	0	0	0	0	0	0	0	0	0	0	0	/home/dhl_ec/bnelissen/Slides/CD3_manuscript/CD3_slides/AAA575.CD3.v/AAA575.CD3.v.run1	255	0.7	0.06	0.7	0.06	-6.98972373458	-12.0157714281	0.651911732635	0.673743349609
0.0	242362.0	0.0	21461.0	242362.0	4000000.0	0.0	62.0	1.17	1.44	1.16	0.0499999999997	8.59	0.39	0.73	0.21	6.54	0.15	2.26	1.52	0.38	AAA575.CD3.v.X17.Y14.tile.tissue.png	112	1	2000	112	e0e8a1c6a71ef3cad8259737b5c77da4	0	0	0	0	0	0	0	0	0	0	0	0	0	/home/dhl_ec/bnelissen/Slides/CD3_manuscript/CD3_slides/AAA575.CD3.v/AAA575.CD3.v.run1	255	0.7	0.06	0.7	0.06	-8.15344224463	-11.7696960871	0.795510383518	0.65628396875
0.0	691904.0	0.0	28776.0	691904.0	4000000.0	0.0	50.0	0.94	1.55	1.12	0.0599999999999	7.28	0.409999999999	0.76	0.2	6.99	0.16	2.27	1.54	0.37	AAA575.CD3.v.X17.Y15.tile.tissue.png	113	1	2000	113	f773e2fd237a06f4937fa5cdf5cfbd43	0	0	0	0	0	0	0	0	0	0	0	0	0	/home/dhl_ec/bnelissen/Slides/CD3_manuscript/CD3_slides/AAA575.CD3.v/AAA575.CD3.v.run1	255	0.7	0.06	0.7	0.06	-6.83289434232	-11.944644393	0.926379158105	1.57022045703
0.0	0.0	0.0	0.0	0.0	4000000.0	0.0	0.0	1.32	1.89	1.18	0.0700000000002	5.84	0.3	0.91	0.22	4.83	0.13	2.02	1.52	0.36	AAA575.CD3.v.X17.Y16.tile.tissue.png	114	1	2000	114	eeaf668b7cb9af6a8d66ef1bb767fc1a	0	0	0	0	0	0	0	0	0	0	0	0	0	/home/dhl_ec/bnelissen/Slides/CD3_manuscript/CD3_slides/AAA575.CD3.v/AAA575.CD3.v.run1	255	1.0	0.06	1.0	0.06	0.0	0.0	0.0	4.778073
0.0	0.0	0.0	0.0	0.0	4000000.0	0.0	0.0	2.32	2.02	1.26	0.0599999999999	5.84	0.3	0.909999999999	0.22	4.78	0.13	2.02	1.53	0.35	AAA575.CD3.v.X17.Y7.tile.tissue.png	115	1	2000	115	ec3debdd3992541e4fd7361f69105052	0	0	0	0	0	0	0	0	0	0	0	0	0	/home/dhl_ec/bnelissen/Slides/CD3_manuscript/CD3_slides/AAA575.CD3.v/AAA575.CD3.v.run1	255	1.0	0.06	1.0	0.06	0.0	0.0	0.0	6.692713
0.0	0.0	0.0	0.0	0.0	4000000.0	0.0	0.0	1.51	3.06	1.17	0.0599999999999	5.88	0.32	0.88	0.23	4.76	0.13	2.01	1.53	0.36	AAA575.CD3.v.X18.Y12.tile.tissue.png	116	1	2000	116	08723e1f968882690f5e7b6b9697bcdb	0	0	0	0	0	0	0	0	0	0	0	0	0	/home/dhl_ec/bnelissen/Slides/CD3_manuscript/CD3_slides/AAA575.CD3.v/AAA575.CD3.v.run1	255	1.0	0.06	1.0	0.06	0.0	0.0	0.0	6.2733015
0.0	144726.0	0.0	10260.0	144726.0	4000000.0	0.0	27.0	2.52	2.77	1.23	0.0500000000002	8.35	0.4	0.79	0.22	6.04	0.14	2.18	1.51	0.37	AAA575.CD3.v.X18.Y13.tile.tissue.png	117	1	2000	117	220e6d08c8c72d2326eac35e6689f2a9	0	0	0	0	0	0	0	0	0	0	0	0	0	/home/dhl_ec/bnelissen/Slides/CD3_manuscript/CD3_slides/AAA575.CD3.v/AAA575.CD3.v.run1	255	0.7	0.06	0.7	0.06	0.0	-12.1619781946	0.450341264484	3.1884058125
0.0	385904.0	0.0	23764.0	385904.0	4000000.0	0.0	48.0	2.98	3.38	1.16	0.0500000000002	8.72	0.4	0.76	0.21	6.17	0.15	2.27	1.54	0.38	AAA575.CD3.v.X18.Y14.tile.tissue.png	118	1	2000	118	8ec0d0871b1c252b9dbd15b0286b1c9c	0	0	0	0	0	0	0	0	0	0	0	0	0	/home/dhl_ec/bnelissen/Slides/CD3_manuscript/CD3_slides/AAA575.CD3.v/AAA575.CD3.v.run1	255	0.7	0.06	0.7	0.06	0.0	-11.6414094225	0.339919546053	0.661337035156
0.0	1085772.0	0.0	40495.0	1085772.0	4000000.0	0.0	48.0	3.11	2.24	1.16	0.0499999999997	7.22	0.45	0.739999999999	0.190000000001	6.57	0.18	2.32	1.54	0.38	AAA575.CD3.v.X18.Y15.tile.tissue.png	119	1	2000	119	cde94c02d18903fda982ee5f01233a03	0	0	0	0	0	0	0	0	0	0	0	0	0	/home/dhl_ec/bnelissen/Slides/CD3_manuscript/CD3_slides/AAA575.CD3.v/AAA575.CD3.v.run1	255	0.7	0.06	0.7	0.06	0.0	-11.4553965631	0.309398347443	0.549561523437
0.0	557412.0	0.0	24957.0	557412.0	4000000.0	0.0	32.0	3.68	2.48	1.16	0.0599999999999	7.39	0.39	0.83	0.2	6.21	0.16	2.22	1.53	0.37	AAA575.CD3.v.X18.Y16.tile.tissue.png	120	1	2000	120	853b3c72e85051a36b1cd2041c6321bf	0	0	0	0	0	0	0	0	0	0	0	0	0	/home/dhl_ec/bnelissen/Slides/CD3_manuscript/CD3_slides/AAA575.CD3.v/AAA575.CD3.v.run1	255	0.7	0.06	0.7	0.06	0.0	-12.261553441	0.550226818314	1.84203561719
0.0	6426.0	0.0	515.0	6426.0	4000000.0	0.0	1.0	2.6	2.37	1.15	0.0599999999999	6.99	0.38	0.81	0.22	6.5	0.14	2.08	1.53	0.37	AAA575.CD3.v.X19.Y11.tile.tissue.png	121	1	2000	121	ff4ada4adb51df95002473ed7782c9c9	0	0	0	0	0	0	0	0	0	0	0	0	0	/home/dhl_ec/bnelissen/Slides/CD3_manuscript/CD3_slides/AAA575.CD3.v/AAA575.CD3.v.run1	255	0.7	0.06	0.7	0.06	0.0	-10.5426595284	0.0108435589541	8.80495615336
0.0	348566.0	0.0	20353.0	348566.0	4000000.0	0.0	32.0	0.87	1.73	1.49	0.0500000000002	7.01	0.4	0.76	0.21	6.11	0.15	2.25	1.66	0.55	AAA575.CD3.v.X19.Y12.tile.tissue.png	122	1	2000	122	60af8b843fa9c19f876b494ba4b7175a	0	0	0	0	0	0	0	0	0	0	0	0	0	/home/dhl_ec/bnelissen/Slides/CD3_manuscript/CD3_slides/AAA575.CD3.v/AAA575.CD3.v.run1	255	0.7	0.06	0.7	0.06	0.0	-9.55063179711	0.0182699550623	0.814136265503
0.0	20214.0	0.0	1147.0	20214.0	4000000.0	0.0	3.0	1.59	2.32	1.17	0.0599999999999	6.95	0.39	0.84	0.22	6.02	0.14	2.09	1.53	0.94	AAA575.CD3.v.X19.Y13.tile.tissue.png	123	1	2000	123	cd08211338f0ff10dfe807ea24e8c056	0	0	0	0	0	0	0	0	0	0	0	0	0	/home/dhl_ec/bnelissen/Slides/CD3_manuscript/CD3_slides/AAA575.CD3.v/AAA575.CD3.v.run1	255	0.7	0.06	0.7	0.06	0.0	-12.4601200614	0.61122382113	3.32550679297
0.0	293964.0	0.0	15159.0	293964.0	4000000.0	0.0	29.0	2.89	2.56	1.5	0.0599999999999	7.12	0.4	0.78	0.2	6.14	0.15	2.23	1.54	0.64	AAA575.CD3.v.X19.Y14.tile.tissue.png	124	1	2000	124	78ddfc243a5a58d1a5651d241317d757	0	0	0	0	0	0	0	0	0	0	0	0	0	/home/dhl_ec/bnelissen/Slides/CD3_manuscript/CD3_slides/AAA575.CD3.v/AAA575.CD3.v.run1	255	0.7	0.06	0.7	0.06	0.0	-12.1353107339	0.391853493327	2.08890918359
0.0	549958.0	0.0	26834.0	549958.0	4000000.0	0.0	45.0	2.57	2.64	1.2	0.0499999999997	8.5	0.4	0.76	0.2	6.27	0.16	2.28	1.52	0.72	AAA575.CD3.v.X19.Y15.tile.tissue.png	125	1	2000	125	f2160a10fa31a138ef7851e49d90d683	0	0	0	0	0	0	0	0	0	0	0	0	0	/home/dhl_ec/bnelissen/Slides/CD3_manuscript/CD3_slides/AAA575.CD3.v/AAA575.CD3.v.run1	255	0.7	0.06	0.7	0.06	0.0	-11.6645307794	0.268020495429	0.612634203125
0.0	257415.0	0.0	12810.0	257415.0	4000000.0	0.0	20.0	2.84	2.06	1.17	0.0599999999999	7.15	0.4	0.8	0.21	6.08	0.15	2.18	1.54	0.77	AAA575.CD3.v.X19.Y16.tile.tissue.png	126	1	2000	126	3cf7f152d16f3af24548aa4d58ce52c8	0	0	0	0	0	0	0	0	0	0	0	0	0	/home/dhl_ec/bnelissen/Slides/CD3_manuscript/CD3_slides/AAA575.CD3.v/AAA575.CD3.v.run1	255	0.7	0.06	0.7	0.06	0.0	-12.3260435012	0.387326004458	3.02851240234
527.0	79359.0	224.0	4555.0	79359.0	4000000.0	4.0	10.0	1.82	1.92	1.14	0.0599999999999	7.09	0.39	0.81	0.22	6.88	0.22	2.12	1.53	0.46	AAA575.CD3.v.X2.Y2.tile.tissue.png	127	1	2000	127	d07910d45946b1dccc1942fc6d2d4856	0	0	0	0	0	0	0	0	0	0	0	0	0	/home/dhl_ec/bnelissen/Slides/CD3_manuscript/CD3_slides/AAA575.CD3.v/AAA575.CD3.v.run1	255	0.7	0.06	0.7	0.06	-7.85009907624	-12.1045250079	1.63808204821	2.75978989355
260.0	150401.0	102.0	10051.0	150401.0	4000000.0	2.0	27.0	0.87	2.63	1.18	0.0499999999997	7.08	0.41	0.74	0.22	6.93	0.32	2.19	1.52	0.77	AAA575.CD3.v.X2.Y3.tile.tissue.png	128	1	2000	128	8424e21d45d9ee2dddc80ab4e41858e0	0	0	0	0	0	0	0	0	0	0	0	0	0	/home/dhl_ec/bnelissen/Slides/CD3_manuscript/CD3_slides/AAA575.CD3.v/AAA575.CD3.v.run1	255	0.7	0.06	0.7	0.06	-7.23725324672	-10.2586254768	0.686738336176	0.095410734375
0.0	247186.0	0.0	17463.0	247186.0	4000000.0	0.0	38.0	2.81	2.73	1.17	0.0500000000002	7.03	0.45	0.74	0.22	6.55	0.15	2.21	1.53	0.93	AAA575.CD3.v.X2.Y4.tile.tissue.png	129	1	2000	129	8c05a050d0b4b94b2cc529371fc355fd	0	0	0	0	0	0	0	0	0	0	0	0	0	/home/dhl_ec/bnelissen/Slides/CD3_manuscript/CD3_slides/AAA575.CD3.v/AAA575.CD3.v.run1	255	0.7	0.06	0.7	0.06	-4.58768021362	-11.3189823783	0.370770237504	0.0460027216797
104.0	264139.0	50.0	15261.0	264139.0	4000000.0	1.0	33.0	2.74	3.49	1.16	0.0500000000002	7.0	0.42	0.82	0.21	6.91	0.22	2.21	1.54	0.49	AAA575.CD3.v.X2.Y5.tile.tissue.png	130	1	2000	130	c2f796d0c7b4a4dd8d0e8718758bc72e	0	0	0	0	0	0	0	0	0	0	0	0	0	/home/dhl_ec/bnelissen/Slides/CD3_manuscript/CD3_slides/AAA575.CD3.v/AAA575.CD3.v.run1	255	0.7	0.06	0.7	0.06	-7.03419150373	-11.4852850652	0.271696522621	0.0397641533203
0.0	190621.0	0.0	10919.0	190621.0	4000000.0	0.0	28.0	2.3	2.04	1.19	0.0500000000002	7.02	0.39	0.75	0.22	6.03	0.14	2.22	1.56	0.84	AAA575.CD3.v.X2.Y6.tile.tissue.png	131	1	2000	131	7750dd2aaae6867a17af071eba982946	0	0	0	0	0	0	0	0	0	0	0	0	0	/home/dhl_ec/bnelissen/Slides/CD3_manuscript/CD3_slides/AAA575.CD3.v/AAA575.CD3.v.run1	255	0.7	0.06	0.7	0.06	0.0	-11.2025511347	0.35916487264	0.0421537148438
0.0	45890.0	0.0	3142.0	45890.0	4000000.0	0.0	8.0	3.46	2.35	1.13	0.0599999999999	6.96	0.47	0.75	0.23	5.96	0.14	2.12	1.55	0.48	AAA575.CD3.v.X2.Y7.tile.tissue.png	132	1	2000	132	3e60923f380d5cbe51b7c25daf3e4955	0	0	0	0	0	0	0	0	0	0	0	0	0	/home/dhl_ec/bnelissen/Slides/CD3_manuscript/CD3_slides/AAA575.CD3.v/AAA575.CD3.v.run1	255	0.7	0.06	0.7	0.06	0.0	-9.0550608298	0.0103352064348	1.1364772281
0.0	2172.0	0.0	210.0	2172.0	4000000.0	0.0	1.0	1.98	2.27	1.23	0.0599999999999	6.89	0.39	0.89	0.22	5.93	0.13	2.09	1.52	0.86	AAA575.CD3.v.X2.Y8.tile.tissue.png	133	1	2000	133	52866429fdaa9bcb1e91942fb98e6f11	0	0	0	0	0	0	0	0	0	0	0	0	0	/home/dhl_ec/bnelissen/Slides/CD3_manuscript/CD3_slides/AAA575.CD3.v/AAA575.CD3.v.run1	255	0.7	0.06	0.7	0.06	0.0	-12.4398419277	1.47198520049	2.06711119304
0.0	31880.0	0.0	2008.0	31880.0	4000000.0	0.0	4.0	2.56	2.41	1.15	0.0599999999999	6.99	0.38	0.82	0.21	5.9	0.14	2.16	1.53	1.24	AAA575.CD3.v.X20.Y11.tile.tissue.png	134	1	2000	134	f63bf215b3a4752f508c49221ce7fa19	0	0	0	0	0	0	0	0	0	0	0	0	0	/home/dhl_ec/bnelissen/Slides/CD3_manuscript/CD3_slides/AAA575.CD3.v/AAA575.CD3.v.run1	255	0.7	0.06	0.7	0.06	0.0	-10.5601702697	0.010591516052	8.87948199367
0.0	117411.0	0.0	5872.0	117411.0	4000000.0	0.0	9.0	2.45	3.72	1.37	0.0599999999999	7.07	0.38	0.82	0.22	5.95	0.14	2.25	1.53	0.380000000001	AAA575.CD3.v.X20.Y12.tile.tissue.png	135	1	2000	135	c441e8f034f2f75214f3208750328cce	0	0	0	0	0	0	0	0	0	0	0	0	0	/home/dhl_ec/bnelissen/Slides/CD3_manuscript/CD3_slides/AAA575.CD3.v/AAA575.CD3.v.run1	255	0.7	0.06	0.7	0.06	0.0	-10.8788143967	0.0293160675626	6.91701843872
0.0	0.0	0.0	0.0	0.0	4000000.0	0.0	0.0	4.44	3.65	1.16	0.0599999999999	5.9	0.32	1.06	0.22	4.76	0.12	2.16	1.54	0.35	AAA575.CD3.v.X20.Y13.tile.tissue.png	136	1	2000	136	7621245223e4b6a73147a9d850a8dd91	0	0	0	0	0	0	0	0	0	0	0	0	0	/home/dhl_ec/bnelissen/Slides/CD3_manuscript/CD3_slides/AAA575.CD3.v/AAA575.CD3.v.run1	255	1.0	0.06	1.0	0.06	0.0	0.0	0.0	4.194304
0.0	158381.0	0.0	6607.0	158381.0	4000000.0	0.0	9.0	3.05	3.01	1.17	0.0599999999999	8.3	0.38	0.87	0.22	5.98	0.14	2.17	1.56	0.369999999999	AAA575.CD3.v.X20.Y15.tile.tissue.png	137	1	2000	137	15e219a98e8c5b2b4a3a8a78c0a738bd	0	0	0	0	0	0	0	0	0	0	0	0	0	/home/dhl_ec/bnelissen/Slides/CD3_manuscript/CD3_slides/AAA575.CD3.v/AAA575.CD3.v.run1	255	0.7	0.06	0.7	0.06	0.0	-12.3344300965	0.324539377159	3.56178327148
0.0	26101.0	0.0	1817.0	26101.0	4000000.0	0.0	2.0	1.94	3.04	1.18	0.0599999999999	7.24	0.56	0.92	0.21	5.91	0.22	2.18	1.52	0.34	AAA575.CD3.v.X20.Y16.tile.tissue.png	138	1	2000	138	1af8776b62daf3c94a519989dd7b1b02	0	0	0	0	0	0	0	0	0	0	0	0	0	/home/dhl_ec/bnelissen/Slides/CD3_manuscript/CD3_slides/AAA575.CD3.v/AAA575.CD3.v.run1	255	0.7	0.06	0.7	0.06	0.0	-12.0040762701	0.262240162015	1.31471409778
0.0	150964.0	0.0	4892.0	150964.0	4000000.0	0.0	3.0	1.96	1.79	1.54	0.0599999999999	7.05	0.39	0.91	0.22	5.98	0.23	2.35	1.54	0.55	AAA575.CD3.v.X22.Y2.tile.tissue.png	139	1	2000	139	1b4335a624dd2a3e112101aca4f5fd5e	0	0	0	0	0	0	0	0	0	0	0	0	0	/home/dhl_ec/bnelissen/Slides/CD3_manuscript/CD3_slides/AAA575.CD3.v/AAA575.CD3.v.run1	255	0.7	0.06	0.7	0.06	0.0	-10.3946670966	0.0139609692361	1.93100884865
91.0	159501.0	59.0	7850.0	159501.0	4000000.0	1.0	11.0	4.33	2.57	1.15	0.0599999999999	6.98	0.39	0.77	0.21	6.9	0.22	2.14	1.53	0.46	AAA575.CD3.v.X3.Y2.tile.tissue.png	140	1	2000	140	ea8755a9b2a70ec53808a33d128987bc	0	0	0	0	0	0	0	0	0	0	0	0	0	/home/dhl_ec/bnelissen/Slides/CD3_manuscript/CD3_slides/AAA575.CD3.v/AAA575.CD3.v.run1	255	0.7	0.06	0.7	0.06	-6.73258434192	-10.6951235463	0.319873393619	2.74619603418
394.0	428580.0	181.0	21902.0	428580.0	4000000.0	4.0	43.0	2.9	2.55	1.13	0.0500000000002	6.99	0.400000000001	0.76	0.2	7.1	0.23	2.24	1.54	0.4	AAA575.CD3.v.X3.Y3.tile.tissue.png	141	1	2000	141	be9eed3ca7a688d51a7e83957ff5d64e	0	0	0	0	0	0	0	0	0	0	0	0	0	/home/dhl_ec/bnelissen/Slides/CD3_manuscript/CD3_slides/AAA575.CD3.v/AAA575.CD3.v.run1	255	0.7	0.06	0.7	0.06	-7.16612163748	-11.0418573705	0.320033515197	0.0520373945313
686.0	505823.0	264.0	23579.0	505823.0	4000000.0	5.0	31.0	2.68	1.69	1.15	0.0499999999997	7.03	0.41	0.73	0.2	7.23	0.26	2.36	1.52	0.69	AAA575.CD3.v.X3.Y4.tile.tissue.png	142	1	2000	142	3c6b705e0e46f27734268c6022c26710	0	0	0	0	0	0	0	0	0	0	0	0	0	/home/dhl_ec/bnelissen/Slides/CD3_manuscript/CD3_slides/AAA575.CD3.v/AAA575.CD3.v.run1	255	0.7	0.06	0.7	0.06	-7.02888536795	-10.5934704838	0.23174795704	0.0492941816406
77.0	464326.0	38.0	25249.0	464326.0	4000000.0	1.0	41.0	1.82	2.35	1.13	0.0500000000002	7.03	0.4	0.74	0.2	6.95	0.23	2.24	1.52	0.39	AAA575.CD3.v.X3.Y5.tile.tissue.png	143	1	2000	143	c14942f031a6587471b0c5770db7a1ff	0	0	0	0	0	0	0	0	0	0	0	0	0	/home/dhl_ec/bnelissen/Slides/CD3_manuscript/CD3_slides/AAA575.CD3.v/AAA575.CD3.v.run1	255	0.7	0.06	0.7	0.06	-6.10762303092	-11.1148286941	0.283637628164	0.0449618945312
0.0	314522.0	0.0	17890.0	314522.0	4000000.0	0.0	29.0	2.2	1.75	1.16	0.0500000000002	7.09	0.39	0.75	0.21	6.62	0.15	2.25	1.53	0.36	AAA575.CD3.v.X3.Y6.tile.tissue.png	144	1	2000	144	5cb08070cf24372f409582b914b3d274	0	0	0	0	0	0	0	0	0	0	0	0	0	/home/dhl_ec/bnelissen/Slides/CD3_manuscript/CD3_slides/AAA575.CD3.v/AAA575.CD3.v.run1	255	0.7	0.06	0.7	0.06	-6.79491819557	-11.5624582652	0.25789341045	0.0366272724609
542.0	246264.0	114.0	12205.0	246264.0	4000000.0	2.0	18.0	2.75	2.79	1.17	0.0499999999997	7.05	0.4	0.75	0.21	6.9	0.22	2.47	1.53	0.37	AAA575.CD3.v.X3.Y7.tile.tissue.png	145	1	2000	145	97a139d4e6486dc1504bcd12a7cc33b9	0	0	0	0	0	0	0	0	0	0	0	0	0	/home/dhl_ec/bnelissen/Slides/CD3_manuscript/CD3_slides/AAA575.CD3.v/AAA575.CD3.v.run1	255	0.7	0.06	0.7	0.06	-6.12360450224	-10.2819670664	0.0565061540266	0.0324549313965
0.0	7686.0	0.0	884.0	7686.0	4000000.0	0.0	4.0	0.95	2.06	1.14	0.0599999999999	6.93	0.39	0.82	0.22	5.95	0.16	2.08	1.53	0.55	AAA575.CD3.v.X3.Y8.tile.tissue.png	146	1	2000	146	eb2878a989a7c88159f55f25d574d0b2	0	0	0	0	0	0	0	0	0	0	0	0	0	/home/dhl_ec/bnelissen/Slides/CD3_manuscript/CD3_slides/AAA575.CD3.v/AAA575.CD3.v.run1	255	0.7	0.06	0.7	0.06	0.0	-11.4896542024	0.32395593195	6.50163958142
0.0	373370.0	0.0	6511.0	373370.0	4000000.0	0.0	7.0	1.34	2.35	1.26	0.0599999999999	6.99	0.39	0.83	0.2	6.18	0.16	2.16	1.54	0.44	AAA575.CD3.v.X4.Y13.tile.tissue.png	147	1	2000	147	747d2c490922c06c50644dda259bbdb0	0	0	0	0	0	0	0	0	0	0	0	0	0	/home/dhl_ec/bnelissen/Slides/CD3_manuscript/CD3_slides/AAA575.CD3.v/AAA575.CD3.v.run1	255	0.7	0.06	0.7	0.06	0.0	-12.044962491	1.24939821759	2.61589819531
0.0	332995.0	0.0	6783.0	332995.0	4000000.0	0.0	2.0	3.9	2.89	1.44	0.0599999999999	7.09	0.39	0.86	0.21	6.07	0.15	2.2	1.56	0.37	AAA575.CD3.v.X4.Y14.tile.tissue.png	148	1	2000	148	61eed7dcf9db2f248da6b329e7f81ff0	0	0	0	0	0	0	0	0	0	0	0	0	0	/home/dhl_ec/bnelissen/Slides/CD3_manuscript/CD3_slides/AAA575.CD3.v/AAA575.CD3.v.run1	255	0.7	0.06	0.7	0.06	0.0	-12.1306793368	1.32801186955	2.31922408008
65.0	9535.0	45.0	890.0	9535.0	4000000.0	1.0	3.0	2.03	2.29	1.13	0.0600000000004	7.05	0.39	0.87	0.24	6.84	0.22	2.09	1.53	0.35	AAA575.CD3.v.X4.Y2.tile.tissue.png	149	1	2000	149	19ee51a2166d6e3297664a0022ce4fe4	0	0	0	0	0	0	0	0	0	0	0	0	0	/home/dhl_ec/bnelissen/Slides/CD3_manuscript/CD3_slides/AAA575.CD3.v/AAA575.CD3.v.run1	255	0.7	0.06	0.7	0.06	-9.90555797809	-12.5343399058	5.07376883265	2.44703618274
1079.0	202216.0	394.0	9796.0	202216.0	4000000.0	7.0	22.0	1.29	2.53	1.18	0.0599999999999	7.04	0.4	0.76	0.21	6.99	0.22	2.17	1.57	0.53	AAA575.CD3.v.X4.Y3.tile.tissue.png	150	1	2000	150	b7c84dc39184a3529c12d6d89e68b4f4	0	0	0	0	0	0	0	0	0	0	0	0	0	/home/dhl_ec/bnelissen/Slides/CD3_manuscript/CD3_slides/AAA575.CD3.v/AAA575.CD3.v.run1	255	0.7	0.06	0.7	0.06	-7.20107876849	-10.6344186723	0.585343634304	1.70545002832
256.0	687306.0	134.0	31933.0	687306.0	4000000.0	3.0	44.0	1.02	1.06	1.19	0.0599999999999	7.07	0.41	0.73	0.2	7.19	0.25	2.27	1.7	0.6	AAA575.CD3.v.X4.Y4.tile.tissue.png	151	1	2000	151	7d7c350857450795093c974bcf479747	0	0	0	0	0	0	0	0	0	0	0	0	0	/home/dhl_ec/bnelissen/Slides/CD3_manuscript/CD3_slides/AAA575.CD3.v/AAA575.CD3.v.run1	255	0.7	0.06	0.7	0.06	-6.76420562831	-9.00419742498	0.369226633152	0.211725285156
154.0	1206072.0	70.0	56904.0	1206072.0	4000000.0	2.0	64.0	0.98	1.46	1.12	0.0599999999999	7.45	0.41	0.73	0.17	7.47	0.26	2.53	1.53	0.38	AAA575.CD3.v.X4.Y5.tile.tissue.png	152	1	2000	152	2c9b8d1a08886300f927dff894663fe5	0	0	0	0	0	0	0	0	0	0	0	0	0	/home/dhl_ec/bnelissen/Slides/CD3_manuscript/CD3_slides/AAA575.CD3.v/AAA575.CD3.v.run1	255	0.7	0.06	0.7	0.06	-7.34331416889	-11.4264246713	0.333437023869	0.0507179960938
470.0	1171748.0	208.0	64928.0	1171748.0	4000000.0	4.0	94.0	0.93	1.67	1.14	0.0500000000002	8.8	0.42	0.72	0.18	7.5	0.46	2.47	1.52	0.719999999999	AAA575.CD3.v.X4.Y6.tile.tissue.png	153	1	2000	153	6a878ca626c0c91fd8b28ff16926795a	0	0	0	0	0	0	0	0	0	0	0	0	0	/home/dhl_ec/bnelissen/Slides/CD3_manuscript/CD3_slides/AAA575.CD3.v/AAA575.CD3.v.run1	255	0.7	0.06	0.7	0.06	-7.09601578616	-11.3979875337	0.350040472432	0.0524338779297
210.0	585407.0	96.0	36284.0	585407.0	4000000.0	2.0	60.0	1.58	2.23	1.12	0.0500000000002	7.14	0.4	0.73	0.19	7.04	0.24	2.3	1.52	0.93	AAA575.CD3.v.X4.Y7.tile.tissue.png	154	1	2000	154	9f21f4c0b39165814514e562aacd40b1	0	0	0	0	0	0	0	0	0	0	0	0	0	/home/dhl_ec/bnelissen/Slides/CD3_manuscript/CD3_slides/AAA575.CD3.v/AAA575.CD3.v.run1	255	0.7	0.06	0.7	0.06	-7.3606415258	-11.3599222486	0.390712291567	0.0489347988281
0.0	97354.0	0.0	5612.0	97354.0	4000000.0	0.0	15.0	2.26	2.73	1.15	0.0599999999999	7.0	0.4	0.76	0.21	6.01	0.15	2.16	1.53	0.78	AAA575.CD3.v.X4.Y8.tile.tissue.png	155	1	2000	155	dcef44f5799ca43d2c98004ed29b83e9	0	0	0	0	0	0	0	0	0	0	0	0	0	/home/dhl_ec/bnelissen/Slides/CD3_manuscript/CD3_slides/AAA575.CD3.v/AAA575.CD3.v.run1	255	0.7	0.06	0.7	0.06	0.0	-10.3422590615	0.456883833741	1.46660700293
0.0	1738.0	0.0	192.0	1738.0	4000000.0	0.0	1.0	3.33	2.05	1.18	0.0599999999999	8.12	0.38	0.82	0.21	5.92	0.14	2.21	1.53	1.02	AAA575.CD3.v.X4.Y9.tile.tissue.png	156	1	2000	156	cf1634c01370fc34a12fff1d0ef808d3	0	0	0	0	0	0	0	0	0	0	0	0	0	/home/dhl_ec/bnelissen/Slides/CD3_manuscript/CD3_slides/AAA575.CD3.v/AAA575.CD3.v.run1	255	0.7	0.06	0.7	0.06	0.0	-11.8825165338	1.66423809021	6.59704173988
0.0	0.0	0.0	0.0	0.0	4000000.0	0.0	0.0	3.55	3.17	1.64	0.0700000000002	6.72	0.309999999999	0.87	0.22	4.83	0.21	3.1	1.69	0.98	AAA575.CD3.v.X5.Y10.tile.tissue.png	157	1	2000	157	add48cbf156d8b0c8799203bfee61ef9	0	0	0	0	0	0	0	0	0	0	0	0	0	/home/dhl_ec/bnelissen/Slides/CD3_manuscript/CD3_slides/AAA575.CD3.v/AAA575.CD3.v.run1	255	1.0	0.06	1.0	0.06	0.0	-11.8086551928	0.0	3.78206264533
0.0	24926.0	0.0	1506.0	24926.0	4000000.0	0.0	3.0	1.99	3.05	1.26	0.0600000000004	7.21	0.4	0.870000000001	0.240000000001	5.92	0.22	2.39	1.52	0.73	AAA575.CD3.v.X5.Y11.tile.tissue.png	158	1	2000	158	f1ea00646c585871c791bc4755756956	0	0	0	0	0	0	0	0	0	0	0	0	0	/home/dhl_ec/bnelissen/Slides/CD3_manuscript/CD3_slides/AAA575.CD3.v/AAA575.CD3.v.run1	255	0.7	0.06	0.7	0.06	0.0	-12.2661230134	3.35834727042	2.78322080933
124.0	464646.0	46.0	14689.0	464646.0	4000000.0	1.0	9.0	3.44	3.11	1.71	0.0899999999992	7.29	0.39	0.79	0.21	7.18	0.23	2.26	1.54	0.669999999999	AAA575.CD3.v.X5.Y12.tile.tissue.png	159	1	2000	159	9c8b49f2a1e1850ea1f3044492dd5812	0	0	0	0	0	0	0	0	0	0	0	0	0	/home/dhl_ec/bnelissen/Slides/CD3_manuscript/CD3_slides/AAA575.CD3.v/AAA575.CD3.v.run1	255	0.7	0.06	0.7	0.06	-8.60251744797	-12.1196245691	3.25918405433	1.63345366797
392.0	1191295.0	130.0	18329.0	1191295.0	4000000.0	3.0	5.0	2.23	2.29	1.15	0.0599999999995	7.21	0.41	0.759999999999	0.19	7.69	0.26	2.26	1.53	0.97	AAA575.CD3.v.X5.Y13.tile.tissue.png	160	1	2000	160	46ea9cc8810096f41a7c47bc3d6ce5df	0	0	0	0	0	0	0	0	0	0	0	0	0	/home/dhl_ec/bnelissen/Slides/CD3_manuscript/CD3_slides/AAA575.CD3.v/AAA575.CD3.v.run1	255	0.7	0.06	0.7	0.06	-9.12161781271	-11.8385378399	1.54473485277	0.867164757813
0.0	3727.0	0.0	384.0	3727.0	4000000.0	0.0	2.0	4.17	3.85	1.2	0.0699999999997	6.94	0.38	0.91	0.22	5.91	0.14	2.08	1.53	1.09	AAA575.CD3.v.X5.Y14.tile.tissue.png	161	1	2000	161	73a13d2e13a7da7e587a7758f62418ad	0	0	0	0	0	0	0	0	0	0	0	0	0	/home/dhl_ec/bnelissen/Slides/CD3_manuscript/CD3_slides/AAA575.CD3.v/AAA575.CD3.v.run1	255	0.7	0.06	0.7	0.06	0.0	-12.3530498921	2.81084741624	1.61450093033
0.0	0.0	0.0	0.0	0.0	4000000.0	0.0	0.0	2.05	3.07	1.28	0.0699999999997	6.71	0.34	0.900000000001	0.23	4.93	0.13	2.03	1.54	0.58	AAA575.CD3.v.X5.Y3.tile.tissue.png	162	1	2000	162	8a14cc119cb0025d92efebf6d722b073	0	0	0	0	0	0	0	0	0	0	0	0	0	/home/dhl_ec/bnelissen/Slides/CD3_manuscript/CD3_slides/AAA575.CD3.v/AAA575.CD3.v.run1	255	1.0	0.06	1.0	0.06	0.0	-11.8386197532	0.0	2.03718498548
290.0	55113.0	108.0	4623.0	55113.0	4000000.0	2.0	16.0	2.36	2.64	1.22	0.0599999999995	7.03	0.389999999999	0.82	0.23	6.86	0.21	2.14	1.53	0.46	AAA575.CD3.v.X5.Y4.tile.tissue.png	163	1	2000	163	a6ff7b5240d4e246052ba4c65542cf45	0	0	0	0	0	0	0	0	0	0	0	0	0	/home/dhl_ec/bnelissen/Slides/CD3_manuscript/CD3_slides/AAA575.CD3.v/AAA575.CD3.v.run1	255	0.7	0.06	0.7	0.06	-9.2681814139	-12.0995060729	2.45328038868	2.03612147266
1157.0	571434.0	461.0	28262.0	571434.0	4000000.0	8.0	42.0	2.61	2.42	1.15	0.0799999999999	7.18	0.400000000001	0.740000000001	0.200000000001	7.06	0.240000000001	2.28	1.52	0.71	AAA575.CD3.v.X5.Y5.tile.tissue.png	164	1	2000	164	d09450a95d0a71cf0db8dcab79f46b91	0	0	0	0	0	0	0	0	0	0	0	0	0	/home/dhl_ec/bnelissen/Slides/CD3_manuscript/CD3_slides/AAA575.CD3.v/AAA575.CD3.v.run1	255	0.7	0.06	0.7	0.06	-7.84839473694	-10.9711295302	0.604745819385	0.770962693359
673.0	1455251.0	368.0	63528.0	1455251.0	4000000.0	10.0	64.0	2.26	3.07	1.22	0.0499999999993	7.62	0.41	0.74	0.17	7.77	0.27	2.37	1.53	0.439999999999	AAA575.CD3.v.X5.Y6.tile.tissue.png	165	1	2000	165	e38ca288fda7207e287a663a053d030d	0	0	0	0	0	0	0	0	0	0	0	0	0	/home/dhl_ec/bnelissen/Slides/CD3_manuscript/CD3_slides/AAA575.CD3.v/AAA575.CD3.v.run1	255	0.7	0.06	0.7	0.06	-7.53571611464	-10.1279603856	0.392315642996	0.178614878906
59.0	669519.0	30.0	35279.0	669519.0	4000000.0	1.0	58.0	0.940000000001	1.23	1.18	0.0499999999993	7.16	0.41	0.73	0.200000000001	7.27	0.36	2.34	1.52	0.400000000001	AAA575.CD3.v.X5.Y7.tile.tissue.png	166	1	2000	166	f0ee582929aca49a2f3551e315b824a2	0	0	0	0	0	0	0	0	0	0	0	0	0	/home/dhl_ec/bnelissen/Slides/CD3_manuscript/CD3_slides/AAA575.CD3.v/AAA575.CD3.v.run1	255	0.7	0.06	0.7	0.06	-6.94259773027	-10.1570015125	0.350458013132	0.652078904297
404.0	184237.0	142.0	11205.0	184237.0	4000000.0	4.0	25.0	1.09	1.37	1.2	0.0499999999993	7.02	0.4	0.74	0.22	6.96	0.22	2.36	1.52	0.469999999999	AAA575.CD3.v.X5.Y8.tile.tissue.png	167	1	2000	167	ac9aa197e6e53217445616c3254e1f41	0	0	0	0	0	0	0	0	0	0	0	0	0	/home/dhl_ec/bnelissen/Slides/CD3_manuscript/CD3_slides/AAA575.CD3.v/AAA575.CD3.v.run1	255	0.7	0.06	0.7	0.06	-7.22727161455	-9.99660545694	0.418194628242	1.03362652344
0.0	113884.0	0.0	6574.0	113884.0	4000000.0	0.0	12.0	2.99	1.53	1.16	0.0500000000002	7.07	0.39	0.759999999999	0.22	6.54	0.139999999999	2.17	1.58	0.4	AAA575.CD3.v.X5.Y9.tile.tissue.png	168	1	2000	168	6ac2f42761d597056efcdef63388fb26	0	0	0	0	0	0	0	0	0	0	0	0	0	/home/dhl_ec/bnelissen/Slides/CD3_manuscript/CD3_slides/AAA575.CD3.v/AAA575.CD3.v.run1	255	0.7	0.06	0.7	0.06	-5.15429571695	-9.22104172151	0.174475242282	0.188346874512
57.0	54661.0	30.0	3665.0	54661.0	4000000.0	1.0	7.0	2.6	2.76	1.18	0.0699999999997	7.02	0.39	0.96	0.37	9.64	0.33	3.29	2.3	0.53	AAA575.CD3.v.X6.Y10.tile.tissue.png	169	1	2000	169	31fa6fe11a3bc9eedba71b9c4e1b4dbf	0	0	0	0	0	0	0	0	0	0	0	0	0	/home/dhl_ec/bnelissen/Slides/CD3_manuscript/CD3_slides/AAA575.CD3.v/AAA575.CD3.v.run1	255	0.7	0.06	0.7	0.06	-8.0718421653	-11.9841045852	2.04805927079	2.86596078711
0.0	2682187.0	0.0	12453.0	2682187.0	4000000.0	0.0	2.0	1.39	1.73	1.79	0.0700000000006	10.86	0.429999999999	0.76	0.110000000001	8.51	0.38	2.27	1.52	0.580000000001	AAA575.CD3.v.X6.Y11.tile.tissue.png	170	1	2000	170	6a136e580b944bee05c0b7fa77ef0181	0	0	0	0	0	0	0	0	0	0	0	0	0	/home/dhl_ec/bnelissen/Slides/CD3_manuscript/CD3_slides/AAA575.CD3.v/AAA575.CD3.v.run1	255	0.7	0.06	0.7	0.06	-7.48835657382	-11.6913725649	1.15511708987	0.427759625
0.0	2226979.0	0.0	18403.0	2226979.0	4000000.0	0.0	5.0	2.09	3.04	1.36	0.0500000000002	7.19	0.580000000001	0.780000000001	0.13	7.89	0.240000000001	2.37	1.69	0.540000000001	AAA575.CD3.v.X6.Y12.tile.tissue.png	171	1	2000	171	63ee608596b52d7ff53567863caad6da	0	0	0	0	0	0	0	0	0	0	0	0	0	/home/dhl_ec/bnelissen/Slides/CD3_manuscript/CD3_slides/AAA575.CD3.v/AAA575.CD3.v.run1	255	0.7	0.06	0.7	0.06	-6.28592167993	-11.8667792264	1.33693784272	0.49432496875
394.0	675534.0	98.0	6617.0	675534.0	4000000.0	1.0	2.0	1.24	2.23	1.75	0.0900000000001	7.51	0.389999999999	0.77	0.2	7.34	0.240000000001	2.25	1.54	0.38	AAA575.CD3.v.X6.Y13.tile.tissue.png	172	1	2000	172	4397da2097189cd821140f84b2d9fc0e	0	0	0	0	0	0	0	0	0	0	0	0	0	/home/dhl_ec/bnelissen/Slides/CD3_manuscript/CD3_slides/AAA575.CD3.v/AAA575.CD3.v.run1	255	0.7	0.06	0.7	0.06	-7.87112684137	-11.6884179733	1.75748670771	0.986637171875
0.0	87538.0	0.0	2964.0	87538.0	4000000.0	0.0	1.0	0.780000000001	1.39	1.66	0.0600000000004	7.43	0.400000000001	0.84	0.24	6.08	0.14	2.27	1.64	0.4	AAA575.CD3.v.X6.Y14.tile.tissue.png	173	1	2000	173	8887b4059b3b189d4e686c11ed669f2e	0	0	0	0	0	0	0	0	0	0	0	0	0	/home/dhl_ec/bnelissen/Slides/CD3_manuscript/CD3_slides/AAA575.CD3.v/AAA575.CD3.v.run1	255	0.7	0.06	0.7	0.06	0.0	-12.0830186744	2.02377413952	3.54407003174
0.0	21134.0	0.0	1222.0	21134.0	4000000.0	0.0	2.0	0.94	2.63	1.18	0.0600000000004	7.02	0.38	0.880000000001	0.22	5.98	0.23	2.19	1.52	0.53	AAA575.CD3.v.X6.Y15.tile.tissue.png	174	1	2000	174	7e2996e59317cada2c11268c047eb652	0	0	0	0	0	0	0	0	0	0	0	0	0	/home/dhl_ec/bnelissen/Slides/CD3_manuscript/CD3_slides/AAA575.CD3.v/AAA575.CD3.v.run1	255	0.7	0.06	0.7	0.06	0.0	-12.1342155824	2.20815078044	1.45831336926
0.0	2944.0	0.0	292.0	2944.0	4000000.0	0.0	1.0	0.83	1.53	1.14	0.0600000000004	6.99	0.38	0.91	0.21	5.8	0.13	2.24	1.55	0.41	AAA575.CD3.v.X6.Y4.tile.tissue.png	175	1	2000	175	0114383c0f7b1104ec91644cadc6fd09	0	0	0	0	0	0	0	0	0	0	0	0	0	/home/dhl_ec/bnelissen/Slides/CD3_manuscript/CD3_slides/AAA575.CD3.v/AAA575.CD3.v.run1	255	0.7	0.06	0.7	0.06	0.0	-12.1594499534	5.49309174911	1.01239047833
130.0	386296.0	75.0	19169.0	386296.0	4000000.0	1.0	23.0	1.15	1.87	1.13	0.0600000000004	7.01	0.39	0.75	0.21	7.55	0.34	2.49	1.59	0.58	AAA575.CD3.v.X6.Y5.tile.tissue.png	176	1	2000	176	ae7a7ed8d24d2b554d5632f29c749e46	0	0	0	0	0	0	0	0	0	0	0	0	0	/home/dhl_ec/bnelissen/Slides/CD3_manuscript/CD3_slides/AAA575.CD3.v/AAA575.CD3.v.run1	255	0.7	0.06	0.7	0.06	-7.56193031601	-10.6881100663	0.311734698896	1.46699403223
574.0	1521784.0	287.0	64769.0	1521784.0	4000000.0	7.0	68.0	1.36	2.8	1.21	0.0500000000002	7.16	0.61	0.740000000001	0.16	8.32	0.27	2.38	1.88	0.6	AAA575.CD3.v.X6.Y6.tile.tissue.png	177	1	2000	177	a833f42630597cd91196baf3bf3e8ad4	0	0	0	0	0	0	0	0	0	0	0	0	0	/home/dhl_ec/bnelissen/Slides/CD3_manuscript/CD3_slides/AAA575.CD3.v/AAA575.CD3.v.run1	255	0.7	0.06	0.7	0.06	-7.15373866587	-10.2592842987	0.23214385282	0.0619580234375
228.0	103434.0	112.0	7238.0	103434.0	4000000.0	2.0	18.0	1.15	1.86	1.38	0.0600000000004	7.1	0.389999999999	0.78	0.22	7.05	0.320000000001	2.43	1.52	0.56	AAA575.CD3.v.X6.Y7.tile.tissue.png	178	1	2000	178	da7107e28fc21e481d771caf1c221c84	0	0	0	0	0	0	0	0	0	0	0	0	0	/home/dhl_ec/bnelissen/Slides/CD3_manuscript/CD3_slides/AAA575.CD3.v/AAA575.CD3.v.run1	255	0.7	0.06	0.7	0.06	-8.02871572786	-11.8361435005	1.32992830209	2.79628660352
0.0	0.0	0.0	0.0	0.0	4000000.0	0.0	0.0	1.27	2.62	1.16	0.0600000000004	6.1	0.45	0.89	0.21	4.75	0.21	2.27	1.74	0.41	AAA575.CD3.v.X6.Y8.tile.tissue.png	179	1	2000	179	7ee84af21b54155289815333a1373dde	0	0	0	0	0	0	0	0	0	0	0	0	0	/home/dhl_ec/bnelissen/Slides/CD3_manuscript/CD3_slides/AAA575.CD3.v/AAA575.CD3.v.run1	255	1.0	0.06	1.0	0.06	0.0	0.0	0.0	7.6759115
0.0	0.0	0.0	0.0	0.0	4000000.0	0.0	0.0	0.940000000001	1.31	1.17	0.0699999999997	6.68	0.46	1.18	0.22	4.84	0.14	2.01	1.53	0.540000000001	AAA575.CD3.v.X6.Y9.tile.tissue.png	180	1	2000	180	89d22d744e430d0af417918303e9cbfe	0	0	0	0	0	0	0	0	0	0	0	0	0	/home/dhl_ec/bnelissen/Slides/CD3_manuscript/CD3_slides/AAA575.CD3.v/AAA575.CD3.v.run1	255	1.0	0.06	1.0	0.06	0.0	-10.3485085849	0.0	7.48304650087
998.0	213299.0	443.0	18613.0	213299.0	4000000.0	12.0	43.0	1.07	1.23	1.2	0.0700000000006	7.23	0.54	0.77	0.22	6.99	0.23	2.24	1.52	0.42	AAA575.CD3.v.X7.Y10.tile.tissue.png	181	1	2000	181	00385cbdb45e2305d8631ee454ef2030	0	0	0	0	0	0	0	0	0	0	0	0	0	/home/dhl_ec/bnelissen/Slides/CD3_manuscript/CD3_slides/AAA575.CD3.v/AAA575.CD3.v.run1	255	0.7	0.06	0.7	0.06	-9.15157746655	-11.9935841684	3.53085884543	0.974912384766
75858.0	3016776.0	23837.0	48404.0	3016776.0	4000000.0	434.0	26.0	1.49	2.14	1.15	0.0499999999993	8.28	0.400000000001	0.77	0.15	9.91	0.35	2.28	1.53	0.67	AAA575.CD3.v.X7.Y11.tile.tissue.png	182	1	2000	182	e28c914c6c9fdc224fb7ce7bf716b45b	0	0	0	0	0	0	0	0	0	0	0	0	0	/home/dhl_ec/bnelissen/Slides/CD3_manuscript/CD3_slides/AAA575.CD3.v/AAA575.CD3.v.run1	255	0.7	0.06	0.7	0.06	-9.2605343547	-11.4238505917	1.59044940656	0.9640748125
42297.0	3769693.0	15315.0	18201.0	3769693.0	4000000.0	305.0	4.0	1.42	2.45	1.22	0.0500000000002	7.36	0.41	0.75	0.0799999999999	10.24	0.38	2.24	1.54	0.58	AAA575.CD3.v.X7.Y12.tile.tissue.png	183	1	2000	183	40f4580e7d8c7ae8a51d0bf61a589670	0	0	0	0	0	0	0	0	0	0	0	0	0	/home/dhl_ec/bnelissen/Slides/CD3_manuscript/CD3_slides/AAA575.CD3.v/AAA575.CD3.v.run1	255	0.7	0.06	0.7	0.06	-9.02303203056	-12.2880304626	1.34382048053	0.608414484375
18583.0	3916401.0	7380.0	14583.0	3916401.0	4000000.0	156.0	3.0	1.78	3.63	1.16	0.0499999999993	7.14	0.39	0.77	0.0600000000004	9.96	0.42	2.2	1.6	0.64	AAA575.CD3.v.X7.Y13.tile.tissue.png	184	1	2000	184	9d5f8fc3a0d1c8d51c5488d837a4d318	0	0	0	0	0	0	0	0	0	0	0	0	0	/home/dhl_ec/bnelissen/Slides/CD3_manuscript/CD3_slides/AAA575.CD3.v/AAA575.CD3.v.run1	255	0.7	0.06	0.7	0.06	-8.6797113939	-10.5527898966	1.22355147917	0.504050173828
566.0	3268148.0	284.0	24361.0	3268148.0	4000000.0	8.0	6.0	1.31	2.01	1.11	0.0500000000002	6.66	0.39	0.719999999999	0.0799999999999	8.35	0.32	2.16	1.43	1.07	AAA575.CD3.v.X7.Y14.tile.tissue.png	185	1	2000	185	3d4148b41cc280d19b71e62a8eb8b2dd	0	0	0	0	0	0	0	0	0	0	0	0	0	/home/dhl_ec/bnelissen/Slides/CD3_manuscript/CD3_slides/AAA575.CD3.v/AAA575.CD3.v.run1	255	0.7	0.06	0.7	0.06	-8.63712712624	-12.0674350245	1.75973052182	0.4685461875
238.0	693992.0	109.0	15011.0	693992.0	4000000.0	3.0	11.0	2.97	4.11	1.47	0.0699999999997	7.61	0.39	0.809999999999	0.190000000001	7.34	0.24	2.18	1.56	0.91	AAA575.CD3.v.X7.Y15.tile.tissue.png	186	1	2000	186	34a37e201a5ce6ff5134ced57197f9d1	0	0	0	0	0	0	0	0	0	0	0	0	0	/home/dhl_ec/bnelissen/Slides/CD3_manuscript/CD3_slides/AAA575.CD3.v/AAA575.CD3.v.run1	255	0.7	0.06	0.7	0.06	-8.82181991379	-12.1797246433	2.53712443414	2.14340182813
0.0	0.0	0.0	0.0	0.0	4000000.0	0.0	0.0	1.59	3.63	1.15	0.0699999999997	6.68	0.3	0.91	0.219999999999	4.67	0.12	1.91	1.43	0.58	AAA575.CD3.v.X7.Y4.tile.tissue.png	187	1	2000	187	6a762bbeeaabb4ced29cb1cdba88e38d	0	0	0	0	0	0	0	0	0	0	0	0	0	/home/dhl_ec/bnelissen/Slides/CD3_manuscript/CD3_slides/AAA575.CD3.v/AAA575.CD3.v.run1	255	1.0	0.06	1.0	0.06	0.0	-10.9246489676	0.0	2.26689868342
66.0	32356.0	36.0	2830.0	32356.0	4000000.0	1.0	11.0	1.61	3.17	1.16	0.0600000000004	6.8	0.36	0.73	0.21	6.19	0.2	2.03	1.43	0.54	AAA575.CD3.v.X7.Y5.tile.tissue.png	188	1	2000	188	fb9004a00a13bd539c518ee7ef1517e3	0	0	0	0	0	0	0	0	0	0	0	0	0	/home/dhl_ec/bnelissen/Slides/CD3_manuscript/CD3_slides/AAA575.CD3.v/AAA575.CD3.v.run1	255	0.7	0.06	0.7	0.06	-7.42029257633	-11.8403906605	1.05550353631	1.85030849512
389.0	174074.0	138.0	13132.0	174074.0	4000000.0	3.0	37.0	1.14	1.59	1.2	0.0500000000002	6.66	0.37	0.699999999999	0.2	6.32	0.21	2.07	1.43	0.87	AAA575.CD3.v.X7.Y6.tile.tissue.png	189	1	2000	189	e9a9561be0383473428453b95aeaaaa0	0	0	0	0	0	0	0	0	0	0	0	0	0	/home/dhl_ec/bnelissen/Slides/CD3_manuscript/CD3_slides/AAA575.CD3.v/AAA575.CD3.v.run1	255	0.7	0.06	0.7	0.06	-8.56034122544	-11.5446401166	0.989601722884	0.843512203125
0.0	3001.0	0.0	364.0	3001.0	4000000.0	0.0	2.0	1.51	2.99	1.11	0.0599999999995	6.24	0.35	0.809999999999	0.21	5.22	0.12	1.95	1.43	1.53	AAA575.CD3.v.X7.Y7.tile.tissue.png	190	1	2000	190	0641b86ce6fae40b46fee9073c35fd67	0	0	0	0	0	0	0	0	0	0	0	0	0	/home/dhl_ec/bnelissen/Slides/CD3_manuscript/CD3_slides/AAA575.CD3.v/AAA575.CD3.v.run1	255	0.7	0.06	0.7	0.06	0.0	-11.739713382	3.85289734151	4.30814983907
0.0	0.0	0.0	0.0	0.0	4000000.0	0.0	0.0	1.81	1.79	1.11	0.0599999999995	6.06	0.29	0.870000000001	0.209999999999	4.63	0.13	2.01	1.52	1.19	AAA575.CD3.v.X7.Y9.tile.tissue.png	191	1	2000	191	b6f3cb79750bdef85ebac580ab4e510b	0	0	0	0	0	0	0	0	0	0	0	0	0	/home/dhl_ec/bnelissen/Slides/CD3_manuscript/CD3_slides/AAA575.CD3.v/AAA575.CD3.v.run1	255	1.0	0.06	1.0	0.06	0.0	-9.70127112922	0.0	2.20586850386
9110.0	1005445.0	3071.0	31930.0	1005445.0	4000000.0	56.0	35.0	5.84	2.74	1.27	0.0500000000002	7.29	0.410000000001	0.76	0.19	7.48	0.24	2.11	1.43	0.490000000001	AAA575.CD3.v.X8.Y10.tile.tissue.png	192	1	2000	192	0a8f21e743b17c81c34505be298cb4ab	0	0	0	0	0	0	0	0	0	0	0	0	0	/home/dhl_ec/bnelissen/Slides/CD3_manuscript/CD3_slides/AAA575.CD3.v/AAA575.CD3.v.run1	255	0.7	0.06	0.7	0.06	-9.17091543503	-12.3572494679	3.38278953451	0.7574706875
94073.0	2033890.0	29674.0	34700.0	2033890.0	4000000.0	534.0	37.0	1.27	1.21	1.18	0.0500000000002	7.33	0.4	0.740000000001	0.13	8.9	0.28	2.11	1.43	0.37	AAA575.CD3.v.X8.Y11.tile.tissue.png	193	1	2000	193	8d7dd7b7ec37bb659745a2b53ce8c5a9	0	0	0	0	0	0	0	0	0	0	0	0	0	/home/dhl_ec/bnelissen/Slides/CD3_manuscript/CD3_slides/AAA575.CD3.v/AAA575.CD3.v.run1	255	0.7	0.06	0.7	0.06	-9.71444518135	-12.4897394859	3.37134367145	0.77853575
42980.0	1668973.0	14260.0	34485.0	1668973.0	4000000.0	275.0	25.0	1.43	1.52	1.67	0.0799999999999	10.14	0.669999999999	1.02	0.25	8.74	0.28	2.27	1.54	0.530000000001	AAA575.CD3.v.X8.Y12.tile.tissue.png	194	1	2000	194	5b650793db53dea6b0da94a916e9118a	0	0	0	0	0	0	0	0	0	0	0	0	0	/home/dhl_ec/bnelissen/Slides/CD3_manuscript/CD3_slides/AAA575.CD3.v/AAA575.CD3.v.run1	255	0.7	0.06	0.7	0.06	-9.71746347365	-12.4471899139	2.61369698418	0.527823078125
57975.0	3477003.0	21864.0	15371.0	3477003.0	4000000.0	448.0	5.0	2.45	4.02	1.16	0.0500000000002	7.36	0.4	0.76	0.0900000000001	10.01	0.61	2.23	1.53	0.52	AAA575.CD3.v.X8.Y13.tile.tissue.png	195	1	2000	195	6e97389416aa5ac8c4b624b61ec1eb84	0	0	0	0	0	0	0	0	0	0	0	0	0	/home/dhl_ec/bnelissen/Slides/CD3_manuscript/CD3_slides/AAA575.CD3.v/AAA575.CD3.v.run1	255	0.7	0.06	0.7	0.06	-9.29279738363	-13.1672440191	2.41217953201	0.5986855
64033.0	3874660.0	23635.0	16156.0	3874660.0	4000000.0	486.0	5.0	1.03	1.12	1.15	0.0500000000002	7.48	0.420000000001	0.750000000001	0.0700000000006	9.64	0.65	2.06	1.44	0.42	AAA575.CD3.v.X8.Y14.tile.tissue.png	196	1	2000	196	40aca7d4167caef81b2a08eb415cc8a0	0	0	0	0	0	0	0	0	0	0	0	0	0	/home/dhl_ec/bnelissen/Slides/CD3_manuscript/CD3_slides/AAA575.CD3.v/AAA575.CD3.v.run1	255	0.7	0.06	0.7	0.06	-9.00392160423	-12.0426328843	1.65878139361	0.762300005859
1176.0	2859158.0	640.0	21144.0	2859158.0	4000000.0	16.0	13.0	0.990000000001	1.09	1.19	0.0500000000002	7.26	0.39	0.76	0.110000000001	9.64	0.48	2.73	1.96	0.53	AAA575.CD3.v.X8.Y15.tile.tissue.png	197	1	2000	197	551bc8b92e0f93899bc617ffb03b5cfa	0	0	0	0	0	0	0	0	0	0	0	0	0	/home/dhl_ec/bnelissen/Slides/CD3_manuscript/CD3_slides/AAA575.CD3.v/AAA575.CD3.v.run1	255	0.7	0.06	0.7	0.06	-8.28341137444	-11.6204760316	1.09163388458	0.560269515625
350.0	351634.0	82.0	11402.0	351634.0	4000000.0	1.0	6.0	1.33	1.44	1.55	0.0699999999997	11.96	0.599999999999	1.2	0.23	9.64	0.36	3.34	2.09	0.55	AAA575.CD3.v.X8.Y16.tile.tissue.png	198	1	2000	198	20ffc18a2cfd3d07f6115f209ae0771b	0	0	0	0	0	0	0	0	0	0	0	0	0	/home/dhl_ec/bnelissen/Slides/CD3_manuscript/CD3_slides/AAA575.CD3.v/AAA575.CD3.v.run1	255	0.7	0.06	0.7	0.06	-8.62080370652	-11.6183235729	1.11678750769	2.04081861816
0.0	113165.0	0.0	4818.0	113165.0	4000000.0	0.0	8.0	1.41	1.73	1.61	0.0900000000001	8.71	0.38	0.8	0.219999999999	5.56	0.13	2.01	1.49	0.35	AAA575.CD3.v.X8.Y4.tile.tissue.png	199	1	2000	199	765efa6b4b2b0dff082add4d39c6e954	0	0	0	0	0	0	0	0	0	0	0	0	0	/home/dhl_ec/bnelissen/Slides/CD3_manuscript/CD3_slides/AAA575.CD3.v/AAA575.CD3.v.run1	255	0.7	0.06	0.7	0.06	0.0	-11.010050236	0.0807954732167	5.92233790405
0.0	731039.0	0.0	39378.0	731039.0	4000000.0	0.0	49.0	1.14	1.17	1.13	0.0500000000002	9.01	0.52	0.75	0.190000000001	6.57	0.16	2.16	1.42	0.36	AAA575.CD3.v.X8.Y5.tile.tissue.png	200	1	2000	200	28c394e7156179dad4c0b35c7ecd508f	0	0	0	0	0	0	0	0	0	0	0	0	0	/home/dhl_ec/bnelissen/Slides/CD3_manuscript/CD3_slides/AAA575.CD3.v/AAA575.CD3.v.run1	255	0.7	0.06	0.7	0.06	-5.59984183013	-9.70540853351	0.172617194625	0.663108641602
0.0	488955.0	0.0	25522.0	488955.0	4000000.0	0.0	35.0	1.37	2.73	1.16	0.0499999999993	7.02	0.39	0.74	0.2	6.07	0.16	2.33	1.69	0.46	AAA575.CD3.v.X8.Y6.tile.tissue.png	201	1	2000	201	d09b972f2b9a16d6be0fc56d1db387f7	0	0	0	0	0	0	0	0	0	0	0	0	0	/home/dhl_ec/bnelissen/Slides/CD3_manuscript/CD3_slides/AAA575.CD3.v/AAA575.CD3.v.run1	255	0.7	0.06	0.7	0.06	0.0	-9.93963357091	0.206316324483	0.748183192383
0.0	6978.0	0.0	777.0	6978.0	4000000.0	0.0	2.0	2.58	2.66	1.22	0.0900000000001	8.05	0.49	1.02	0.24	7.6	0.2	2.89	1.93	0.51	AAA575.CD3.v.X8.Y7.tile.tissue.png	202	1	2000	202	0e42fccf856a957ae8974e761639f885	0	0	0	0	0	0	0	0	0	0	0	0	0	/home/dhl_ec/bnelissen/Slides/CD3_manuscript/CD3_slides/AAA575.CD3.v/AAA575.CD3.v.run1	255	0.7	0.06	0.7	0.06	0.0	-12.0715168998	1.6702567724	4.76831535382
0.0	0.0	0.0	0.0	0.0	4000000.0	0.0	0.0	1.43	3.19	1.44	0.0699999999997	7.79	0.36	1.12	0.280000000001	4.87	0.12	2.01	1.52	0.39	AAA575.CD3.v.X8.Y9.tile.tissue.png	203	1	2000	203	ccb8edd2873a17b5c626ec6455fc2891	0	0	0	0	0	0	0	0	0	0	0	0	0	/home/dhl_ec/bnelissen/Slides/CD3_manuscript/CD3_slides/AAA575.CD3.v/AAA575.CD3.v.run1	255	1.0	0.06	1.0	0.06	0.0	-11.5664819753	0.0	3.10177889819
6174.0	1041596.0	2512.0	50901.0	1041596.0	4000000.0	54.0	62.0	1.12	1.7	1.13	0.0500000000002	7.05	0.45	0.829999999999	0.19	7.12	0.25	2.19	1.45	0.39	AAA575.CD3.v.X9.Y10.tile.tissue.png	204	1	2000	204	699dc44c84aa51c8ea6f1c2ff6361d4c	0	0	0	0	0	0	0	0	0	0	0	0	0	/home/dhl_ec/bnelissen/Slides/CD3_manuscript/CD3_slides/AAA575.CD3.v/AAA575.CD3.v.run1	255	0.7	0.06	0.7	0.06	-9.54473500794	-12.2131239964	4.34554193572	0.8014050625
5685.0	846914.0	2167.0	52004.0	846914.0	4000000.0	43.0	63.0	0.839999999999	1.24	1.11	0.0499999999993	7.05	0.4	0.72	0.190000000001	7.13	0.26	2.37	1.53	0.52	AAA575.CD3.v.X9.Y11.tile.tissue.png	205	1	2000	205	71d4b697e683faf2d3a9706aa2034985	0	0	0	0	0	0	0	0	0	0	0	0	0	/home/dhl_ec/bnelissen/Slides/CD3_manuscript/CD3_slides/AAA575.CD3.v/AAA575.CD3.v.run1	255	0.7	0.06	0.7	0.06	-9.91540904756	-12.018580695	4.36998465638	0.581780453125
13450.0	546662.0	5461.0	32517.0	546662.0	4000000.0	125.0	48.0	2.42	2.64	1.22	0.0500000000002	7.39	0.52	0.849999999999	0.2	7.53	0.24	2.29	1.52	0.44	AAA575.CD3.v.X9.Y12.tile.tissue.png	206	1	2000	206	f00254c0cea42913e7af768562946808	0	0	0	0	0	0	0	0	0	0	0	0	0	/home/dhl_ec/bnelissen/Slides/CD3_manuscript/CD3_slides/AAA575.CD3.v/AAA575.CD3.v.run1	255	0.7	0.06	0.7	0.06	-9.55003091973	-12.1983052486	4.95424446213	0.514059351563
8674.0	294356.0	3016.0	21647.0	294356.0	4000000.0	58.0	51.0	1.04	1.22	1.13	0.0500000000002	7.28	0.4	0.74	0.2	6.94	0.22	2.18	1.45	0.38	AAA575.CD3.v.X9.Y13.tile.tissue.png	207	1	2000	207	708afd922c5a66884b1bc7cbb5215598	0	0	0	0	0	0	0	0	0	0	0	0	0	/home/dhl_ec/bnelissen/Slides/CD3_manuscript/CD3_slides/AAA575.CD3.v/AAA575.CD3.v.run1	255	0.7	0.06	0.7	0.06	-9.46505563017	-12.1874800044	5.11615190484	0.507859457031
65982.0	1570016.0	22455.0	31321.0	1570016.0	4000000.0	426.0	45.0	1.05	1.19	1.14	0.0600000000004	7.24	0.400000000001	0.72	0.150000000001	8.28	0.280000000001	2.11	1.42	0.41	AAA575.CD3.v.X9.Y14.tile.tissue.png	208	1	2000	208	ead61e2759c1572b4b97020616549e05	0	0	0	0	0	0	0	0	0	0	0	0	0	/home/dhl_ec/bnelissen/Slides/CD3_manuscript/CD3_slides/AAA575.CD3.v/AAA575.CD3.v.run1	255	0.7	0.06	0.7	0.06	-9.44926575664	-12.5822156762	2.9130404851	0.519374875
212323.0	3803802.0	69041.0	14268.0	3803802.0	4000000.0	1326.0	3.0	1.33	1.7	1.11	0.0500000000002	6.78	0.36	0.71	0.0600000000004	10.36	0.38	2.09	1.43	0.39	AAA575.CD3.v.X9.Y15.tile.tissue.png	209	1	2000	209	6b4cff43fa591b7045f694ac322cb81a	0	0	0	0	0	0	0	0	0	0	0	0	0	/home/dhl_ec/bnelissen/Slides/CD3_manuscript/CD3_slides/AAA575.CD3.v/AAA575.CD3.v.run1	255	0.7	0.06	0.7	0.06	-9.13735818244	-13.0108966902	1.78880069696	1.05142505273
24432.0	3024276.0	8062.0	38220.0	3024276.0	4000000.0	157.0	20.0	2.9	1.6	1.14	0.0500000000002	7.55	0.4	0.76	0.1	9.24	0.35	2.27	1.51	0.559999999999	AAA575.CD3.v.X9.Y16.tile.tissue.png	210	1	2000	210	6c5c22350d68e561f4a72be20eea48af	0	0	0	0	0	0	0	0	0	0	0	0	0	/home/dhl_ec/bnelissen/Slides/CD3_manuscript/CD3_slides/AAA575.CD3.v/AAA575.CD3.v.run1	255	0.7	0.06	0.7	0.06	-8.82808794018	-11.3085750865	1.31843234088	0.86373821875
0.0	286122.0	0.0	15712.0	286122.0	4000000.0	0.0	15.0	0.76	1.33	1.19	0.0600000000004	8.28	0.459999999999	0.81	0.219999999999	6.47	0.139999999999	2.06	1.42	0.360000000001	AAA575.CD3.v.X9.Y17.tile.tissue.png	211	1	2000	211	c0f3e7e21f1f49d639315c64d707a6a0	0	0	0	0	0	0	0	0	0	0	0	0	0	/home/dhl_ec/bnelissen/Slides/CD3_manuscript/CD3_slides/AAA575.CD3.v/AAA575.CD3.v.run1	255	0.7	0.06	0.7	0.06	-6.96228109101	-11.5147156335	0.645073928054	2.72362803223
0.0	371164.0	0.0	14229.0	371164.0	4000000.0	0.0	15.0	1.12	1.18	1.13	0.0599999999995	6.66	0.42	0.749999999999	0.2	5.87	0.16	2.11	1.47	0.36	AAA575.CD3.v.X9.Y4.tile.tissue.png	212	1	2000	212	b0e09fc9dc6446c85a5dd46afbdee47e	0	0	0	0	0	0	0	0	0	0	0	0	0	/home/dhl_ec/bnelissen/Slides/CD3_manuscript/CD3_slides/AAA575.CD3.v/AAA575.CD3.v.run1	255	0.7	0.06	0.7	0.06	0.0	-10.5698125716	0.109763252817	2.56932733887
0.0	814404.0	0.0	38420.0	814404.0	4000000.0	0.0	43.0	1.03	1.08	1.18	0.0799999999999	7.14	0.41	0.719999999999	0.19	6.27	0.17	2.3	1.52	0.570000000001	AAA575.CD3.v.X9.Y5.tile.tissue.png	213	1	2000	213	29be0bbb779934f3a2cb8640c1f39305	0	0	0	0	0	0	0	0	0	0	0	0	0	/home/dhl_ec/bnelissen/Slides/CD3_manuscript/CD3_slides/AAA575.CD3.v/AAA575.CD3.v.run1	255	0.7	0.06	0.7	0.06	0.0	-11.5999868295	0.0584698480422	0.0369141220703
421.0	1085752.0	118.0	31850.0	1085752.0	4000000.0	2.0	28.0	1.83	1.73	1.17	0.0500000000002	7.03	0.4	0.73	0.18	7.41	0.26	2.27	1.52	0.490000000001	AAA575.CD3.v.X9.Y6.tile.tissue.png	214	1	2000	214	ea046970d10478ae60c9e65ca6654fb0	0	0	0	0	0	0	0	0	0	0	0	0	0	/home/dhl_ec/bnelissen/Slides/CD3_manuscript/CD3_slides/AAA575.CD3.v/AAA575.CD3.v.run1	255	0.7	0.06	0.7	0.06	-6.56399072755	-10.3427792824	0.0668364606614	0.0331259746094
0.0	274056.0	0.0	11373.0	274056.0	4000000.0	0.0	15.0	1.34	1.38	1.17	0.0700000000006	6.81	0.37	0.73	0.2	5.57	0.13	2.04	1.45	0.540000000001	AAA575.CD3.v.X9.Y7.tile.tissue.png	215	1	2000	215	be07aaf2b856296e8c236a103ebee2bd	0	0	0	0	0	0	0	0	0	0	0	0	0	/home/dhl_ec/bnelissen/Slides/CD3_manuscript/CD3_slides/AAA575.CD3.v/AAA575.CD3.v.run1	255	0.7	0.06	0.7	0.06	0.0	-10.2346440036	0.035042820856	3.34048661725
2233.0	157781.0	856.0	10940.0	157781.0	4000000.0	17.0	22.0	0.920000000001	1.17	1.18	0.0600000000004	6.93	0.400000000001	0.809999999999	0.22	6.63	0.21	2.1	1.48	0.48	AAA575.CD3.v.X9.Y9.tile.tissue.png	216	1	2000	216	83b789f4b9414792b428f59e6a2023bf	0	0	0	0	0	0	0	0	0	0	0	0	0	/home/dhl_ec/bnelissen/Slides/CD3_manuscript/CD3_slides/AAA575.CD3.v/AAA575.CD3.v.run1	255	0.7	0.06	0.7	0.06	-9.51080151715	-12.526695686	4.6984286043	1.89090776562
[truncated: 2 more columns]
