# Supplementary material for: SlideToolkit: An Assistive Toolset for the Histological Quantification of Whole Slide Images
Source: PLoS One. 2014 Nov 5;9(11):e110289. doi: 10.1371/journal.pone.0110289 (PMC4220929; doi:10.1371/journal.pone.0110289)
Supplement: RawData S1 — ICC and BlandAltman plot - measurements and r-script.zip. Measurements of Run1 and Run2, including the code for the calculation of the intraclass correlation coefficient (ICC) and the code for the Bland and Altman plot. (ZIP) [file pone.0110289.s003.zip › cellprofiler.measurements/run1.4a79165f4e605c246c01fd90b607b7f2.DefaultOUT_Image.csv]

AreaOccupied_AreaOccupied_DAB_Nuclei	AreaOccupied_AreaOccupied_Tissue	AreaOccupied_Perimeter_DAB_Nuclei	AreaOccupied_Perimeter_Tissue	AreaOccupied_TotalArea_DAB_Nuclei	AreaOccupied_TotalArea_Tissue	Count_DAB_Nuclei	Count_Tissue	ExecutionTime_01LoadImages	ExecutionTime_02ColorToGray	ExecutionTime_03Smooth	ExecutionTime_04ImageMath	ExecutionTime_05IdentifyPrimaryObjects	ExecutionTime_06MeasureImageAreaOccupied	ExecutionTime_07UnmixColors	ExecutionTime_08MaskImage	ExecutionTime_09IdentifyPrimaryObjects	ExecutionTime_10MeasureImageAreaOccupied	ExecutionTime_11OverlayOutlines	ExecutionTime_12OverlayOutlines	ExecutionTime_13SaveImages	FileName_Original	Group_Index	Group_Number	Height_Original	ImageNumber	MD5Digest_Original	ModuleError_01LoadImages	ModuleError_02ColorToGray	ModuleError_03Smooth	ModuleError_04ImageMath	ModuleError_05IdentifyPrimaryObjects	ModuleError_06MeasureImageAreaOccupied	ModuleError_07UnmixColors	ModuleError_08MaskImage	ModuleError_09IdentifyPrimaryObjects	ModuleError_10MeasureImageAreaOccupied	ModuleError_11OverlayOutlines	ModuleError_12OverlayOutlines	ModuleError_13SaveImages	PathName_Original	Scaling_Original	Threshold_FinalThreshold_DAB_Nuclei	Threshold_FinalThreshold_Tissue	Threshold_OrigThreshold_DAB_Nuclei	Threshold_OrigThreshold_Tissue	Threshold_SumOfEntropies_DAB_Nuclei	Threshold_SumOfEntropies_Tissue	Threshold_WeightedVariance_DAB_Nuclei	Threshold_WeightedVariance_Tissue
310.0	10841.0	108.0	844.0	10841.0	4000000.0	2.0	3.0	3.08	2.28	1.06	0.05	6.01	0.36	0.74	0.19	6.12	0.19	1.92	1.4	1.04	AAA206.CD3.location-a.X10.Y1.tile.tissue.png	1	1	2000	1	cb0fae79973f102fcefba68b58e1f357	0	0	0	0	0	0	0	0	0	0	0	0	0	/home/dhl_ec/bnelissen/Slides/CD3_manuscript/CD3_slides/AAA206.CD3.location-a/AAA206.CD3.location-a.run1	255	0.7	0.06	0.7	0.06	-9.99220014416	-12.4674150263	3.45159167723	3.5282136272
4361.0	3969690.0	2240.0	10128.0	3969690.0	4000000.0	48.0	1.0	1.95	0.9	1.08	0.04	5.92	0.35	0.66	0.05	8.59	0.32	2.01	1.41	0.82	AAA206.CD3.location-a.X10.Y10.tile.tissue.png	2	1	2000	2	f7a992b0f2dfba02cb9915c154128735	0	0	0	0	0	0	0	0	0	0	0	0	0	/home/dhl_ec/bnelissen/Slides/CD3_manuscript/CD3_slides/AAA206.CD3.location-a/AAA206.CD3.location-a.run1	255	0.7	0.0611952528185	0.7	0.0611952528185	-8.28768009847	-12.1342991729	1.31614750538	0.206068100098
0.0	3998788.0	0.0	8098.0	3998788.0	4000000.0	0.0	1.0	2.06	0.98	1.06	0.04	5.64	0.49	0.68	0.05	8.21	0.26	1.96	1.42	0.48	AAA206.CD3.location-a.X10.Y11.tile.tissue.png	3	1	2000	3	3dc30af1d8639dc47d0516894f88e4d4	0	0	0	0	0	0	0	0	0	0	0	0	0	/home/dhl_ec/bnelissen/Slides/CD3_manuscript/CD3_slides/AAA206.CD3.location-a/AAA206.CD3.location-a.run1	255	0.7	0.0669637040171	0.7	0.0669637040171	-8.04212607991	-11.4301123768	0.331399934087	0.0549293375092
107.0	4000000.0	51.0	7996.0	4000000.0	4000000.0	1.0	1.0	1.08	1.67	1.08	0.04	6.43	0.28	0.68	0.05	8.51	0.33	1.99	1.42	0.42	AAA206.CD3.location-a.X10.Y12.tile.tissue.png	4	1	2000	4	32c46fd460704193d63018331b456fc8	0	0	0	0	0	0	0	0	0	0	0	0	0	/home/dhl_ec/bnelissen/Slides/CD3_manuscript/CD3_slides/AAA206.CD3.location-a/AAA206.CD3.location-a.run1	255	0.7	0.0702639061706	0.7	0.0702639061706	-7.34270794852	0.0	0.208346499146	0.0321194785156
3910.0	2797030.0	1807.0	13450.0	2797030.0	4000000.0	39.0	4.0	0.91	1.0	1.06	0.04	9.68	0.33	0.65	0.09	7.91	0.29	2.07	1.4	0.46	AAA206.CD3.location-a.X10.Y13.tile.tissue.png	5	1	2000	5	27cdc0f702de6d241963cd6f3ef2544c	0	0	0	0	0	0	0	0	0	0	0	0	0	/home/dhl_ec/bnelissen/Slides/CD3_manuscript/CD3_slides/AAA206.CD3.location-a/AAA206.CD3.location-a.run1	255	0.7	0.06	0.7	0.06	-8.16401722145	-11.4933755463	0.688955582446	0.118590273438
1347.0	555716.0	545.0	4391.0	555716.0	4000000.0	10.0	4.0	1.07	1.22	1.06	0.04	6.33	0.33	0.66	0.18	6.41	0.21	1.94	1.38	0.37	AAA206.CD3.location-a.X10.Y14.tile.tissue.png	6	1	2000	6	92ab9f631ef56fcd12b69ae883dbb22a	0	0	0	0	0	0	0	0	0	0	0	0	0	/home/dhl_ec/bnelissen/Slides/CD3_manuscript/CD3_slides/AAA206.CD3.location-a/AAA206.CD3.location-a.run1	255	0.7	0.06	0.7	0.06	-7.5464341287	-11.2731174625	0.671157612202	0.0701822734375
0.0	2510.0	0.0	236.0	2510.0	4000000.0	0.0	1.0	1.07	0.95	1.09	0.04	5.95	0.34	0.66	0.19	5.29	0.12	1.87	1.39	0.4	AAA206.CD3.location-a.X10.Y15.tile.tissue.png	7	1	2000	7	0b2b8c73578765784fb15c280d25f4af	0	0	0	0	0	0	0	0	0	0	0	0	0	/home/dhl_ec/bnelissen/Slides/CD3_manuscript/CD3_slides/AAA206.CD3.location-a/AAA206.CD3.location-a.run1	255	0.7	0.06	0.7	0.06	0.0	-12.1164123075	0.895519387295	0.0798314931946
124.0	4971.0	48.0	438.0	4971.0	4000000.0	1.0	2.0	0.88	1.03	1.05	0.05	6.23	0.33	0.72	0.19	6.07	0.19	1.86	1.4	0.4	AAA206.CD3.location-a.X10.Y16.tile.tissue.png	8	1	2000	8	d69e589770d365dede679e1a4615a9cb	0	0	0	0	0	0	0	0	0	0	0	0	0	/home/dhl_ec/bnelissen/Slides/CD3_manuscript/CD3_slides/AAA206.CD3.location-a/AAA206.CD3.location-a.run1	255	0.7	0.06	0.7	0.06	-9.64663304665	-12.3832714426	3.48667156641	3.79770587573
389.0	368208.0	178.0	28709.0	368208.0	4000000.0	4.0	59.0	1.24	1.01	1.09	0.05	6.36	0.35	0.65	0.18	6.24	0.2	2.02	1.4	0.38	AAA206.CD3.location-a.X10.Y2.tile.tissue.png	9	1	2000	9	3214841b5f55665f95d0d49ea36d83bc	0	0	0	0	0	0	0	0	0	0	0	0	0	/home/dhl_ec/bnelissen/Slides/CD3_manuscript/CD3_slides/AAA206.CD3.location-a/AAA206.CD3.location-a.run1	255	0.7	0.06	0.7	0.06	-8.33453381484	-8.87975099115	0.421818321567	0.415659776367
112.0	646395.0	60.0	4477.0	646395.0	4000000.0	1.0	2.0	0.85	0.96	1.08	0.04	5.95	0.33	0.65	0.17	6.36	0.21	1.95	1.39	0.46	AAA206.CD3.location-a.X10.Y3.tile.tissue.png	10	1	2000	10	e4eac33b8f01a99db2183b32487cbe1d	0	0	0	0	0	0	0	0	0	0	0	0	0	/home/dhl_ec/bnelissen/Slides/CD3_manuscript/CD3_slides/AAA206.CD3.location-a/AAA206.CD3.location-a.run1	255	0.7	0.06	0.7	0.06	-8.73026730059	-11.4648052373	0.834717168074	0.0818953359375
0.0	3391544.0	0.0	9254.0	3391544.0	4000000.0	0.0	1.0	0.74	0.92	1.09	0.04	6.12	0.34	0.66	0.08	8.19	0.25	2.05	1.41	0.43	AAA206.CD3.location-a.X10.Y4.tile.tissue.png	11	1	2000	11	be043448bdc70b4d8cf8f87e33dd32f6	0	0	0	0	0	0	0	0	0	0	0	0	0	/home/dhl_ec/bnelissen/Slides/CD3_manuscript/CD3_slides/AAA206.CD3.location-a/AAA206.CD3.location-a.run1	255	0.7	0.06	0.7	0.06	-8.5606567452	-11.5988070451	1.14680215955	0.0716468540039
537.0	3984451.0	156.0	8508.0	3984451.0	4000000.0	2.0	1.0	1.0	1.39	1.08	0.04	9.01	0.33	0.65	0.06	8.53	0.33	1.97	1.39	0.43	AAA206.CD3.location-a.X10.Y5.tile.tissue.png	12	1	2000	12	767ac24f935753f94fb273ef6a6fe0eb	0	0	0	0	0	0	0	0	0	0	0	0	0	/home/dhl_ec/bnelissen/Slides/CD3_manuscript/CD3_slides/AAA206.CD3.location-a/AAA206.CD3.location-a.run1	255	0.7	0.06	0.7	0.06	-9.14501830654	-11.8572232108	0.933588039363	0.0818610166016
145.0	3975833.0	81.0	8882.0	3975833.0	4000000.0	2.0	1.0	0.7	0.88	1.06	0.05	5.89	0.33	0.66	0.05	8.88	0.33	2.06	1.41	0.48	AAA206.CD3.location-a.X10.Y6.tile.tissue.png	13	1	2000	13	a5aaaa64782ed5d7e9603430252b6a14	0	0	0	0	0	0	0	0	0	0	0	0	0	/home/dhl_ec/bnelissen/Slides/CD3_manuscript/CD3_slides/AAA206.CD3.location-a/AAA206.CD3.location-a.run1	255	0.7	0.06	0.7	0.06	-8.859200532	-11.8031291765	1.3257431085	0.128501050293
370.0	3987395.0	179.0	8987.0	3987395.0	4000000.0	4.0	1.0	0.67	0.86	1.07	0.04	6.04	0.34	0.66	0.06	8.54	0.33	1.97	1.39	0.38	AAA206.CD3.location-a.X10.Y7.tile.tissue.png	14	1	2000	14	5e2367057288710c0a094f8854f5f336	0	0	0	0	0	0	0	0	0	0	0	0	0	/home/dhl_ec/bnelissen/Slides/CD3_manuscript/CD3_slides/AAA206.CD3.location-a/AAA206.CD3.location-a.run1	255	0.7	0.06	0.7	0.06	-8.47178902827	-11.8378737115	1.02002250581	0.153223031311
1262.0	3999435.0	351.0	8050.0	3999435.0	4000000.0	6.0	1.0	0.72	0.9	1.07	0.04	6.06	0.34	0.64	0.05	8.71	0.34	1.99	1.38	0.4	AAA206.CD3.location-a.X10.Y8.tile.tissue.png	15	1	2000	15	a6894d9ae283ee5eb96398411a37f1a2	0	0	0	0	0	0	0	0	0	0	0	0	0	/home/dhl_ec/bnelissen/Slides/CD3_manuscript/CD3_slides/AAA206.CD3.location-a/AAA206.CD3.location-a.run1	255	0.7	0.0635430626648	0.7	0.0635430626648	-8.59184857746	-11.9460053634	0.802305838227	0.15037082312
447.0	4000000.0	176.0	7996.0	4000000.0	4000000.0	4.0	1.0	0.75	0.94	1.07	0.05	5.83	0.27	0.68	0.05	8.86	0.34	2.07	1.43	0.39	AAA206.CD3.location-a.X10.Y9.tile.tissue.png	16	1	2000	16	dca98238bf04c4599e1318ba98f78e4f	0	0	0	0	0	0	0	0	0	0	0	0	0	/home/dhl_ec/bnelissen/Slides/CD3_manuscript/CD3_slides/AAA206.CD3.location-a/AAA206.CD3.location-a.run1	255	0.7	0.0661437258249	0.7	0.0661437258249	-8.63336490553	-11.542757652	0.34616503889	0.0787946387339
263.0	5002.0	114.0	466.0	5002.0	4000000.0	2.0	2.0	1.4	1.3	1.12	0.05	6.11	0.33	0.67	0.19	5.98	0.2	1.86	1.39	0.35	AAA206.CD3.location-a.X11.Y1.tile.tissue.png	17	1	2000	17	ff10620020cb7df075fb15afb854bdee	0	0	0	0	0	0	0	0	0	0	0	0	0	/home/dhl_ec/bnelissen/Slides/CD3_manuscript/CD3_slides/AAA206.CD3.location-a/AAA206.CD3.location-a.run1	255	0.7	0.06	0.7	0.06	-9.93417351177	-11.9191020278	5.08838980601	2.11075096582
4908.0	3988139.0	1708.0	8684.0	3988139.0	4000000.0	30.0	1.0	0.77	0.98	1.09	0.04	6.11	0.34	0.66	0.05	8.58	0.34	2.01	1.38	0.39	AAA206.CD3.location-a.X11.Y10.tile.tissue.png	18	1	2000	18	174cf217689809b6320df4f058175efd	0	0	0	0	0	0	0	0	0	0	0	0	0	/home/dhl_ec/bnelissen/Slides/CD3_manuscript/CD3_slides/AAA206.CD3.location-a/AAA206.CD3.location-a.run1	255	0.7	0.0633536262686	0.7	0.0633536262686	-8.46827365776	-11.3906186868	0.708377449774	0.136229901611
0.0	3991759.0	0.0	8694.0	3991759.0	4000000.0	0.0	1.0	0.71	0.89	1.06	0.04	5.94	0.33	0.65	0.05	8.25	0.26	1.98	1.39	0.65	AAA206.CD3.location-a.X11.Y11.tile.tissue.png	19	1	2000	19	9042380164d989fa5a89c946de31ef6f	0	0	0	0	0	0	0	0	0	0	0	0	0	/home/dhl_ec/bnelissen/Slides/CD3_manuscript/CD3_slides/AAA206.CD3.location-a/AAA206.CD3.location-a.run1	255	0.7	0.0613189577038	0.7	0.0613189577038	-8.14755594375	-11.6936841114	0.583670419132	0.109666740845
279.0	4000000.0	138.0	7996.0	4000000.0	4000000.0	3.0	1.0	0.8	1.03	1.06	0.04	5.65	0.27	0.67	0.04	8.57	0.33	1.97	1.38	0.62	AAA206.CD3.location-a.X11.Y12.tile.tissue.png	20	1	2000	20	37dd594a298f7219173a5d7b4f619479	0	0	0	0	0	0	0	0	0	0	0	0	0	/home/dhl_ec/bnelissen/Slides/CD3_manuscript/CD3_slides/AAA206.CD3.location-a/AAA206.CD3.location-a.run1	255	0.7	0.0735276860774	0.7	0.0735276860774	-7.63905838507	-11.1778760664	0.251387727512	0.0300690687955
24921.0	3535633.0	7352.0	12474.0	3535633.0	4000000.0	147.0	3.0	0.96	1.11	1.05	0.04	6.23	0.34	0.66	0.07	8.59	0.32	2.0	1.37	0.55	AAA206.CD3.location-a.X11.Y13.tile.tissue.png	21	1	2000	21	3e550e7289612d2597c489e4a9e02abe	0	0	0	0	0	0	0	0	0	0	0	0	0	/home/dhl_ec/bnelissen/Slides/CD3_manuscript/CD3_slides/AAA206.CD3.location-a/AAA206.CD3.location-a.run1	255	0.7	0.06	0.7	0.06	-7.69420128232	-11.4038047643	0.437599509983	0.0959255678711
46392.0	3310117.0	13861.0	10579.0	3310117.0	4000000.0	253.0	2.0	1.01	1.11	1.04	0.04	6.68	0.34	0.66	0.08	9.61	0.31	2.05	1.39	0.37	AAA206.CD3.location-a.X11.Y14.tile.tissue.png	22	1	2000	22	57bc17e7f0fc2953f736d48e20e8f189	0	0	0	0	0	0	0	0	0	0	0	0	0	/home/dhl_ec/bnelissen/Slides/CD3_manuscript/CD3_slides/AAA206.CD3.location-a/AAA206.CD3.location-a.run1	255	0.7	0.06	0.7	0.06	-8.51442178844	-11.9874897388	0.669732301343	0.250516110352
9662.0	291204.0	2700.0	4165.0	291204.0	4000000.0	42.0	3.0	0.81	0.98	1.05	0.04	6.03	0.34	0.65	0.18	6.77	0.2	1.89	1.39	0.35	AAA206.CD3.location-a.X11.Y15.tile.tissue.png	23	1	2000	23	42c36b4659d4af321e19333a382de565	0	0	0	0	0	0	0	0	0	0	0	0	0	/home/dhl_ec/bnelissen/Slides/CD3_manuscript/CD3_slides/AAA206.CD3.location-a/AAA206.CD3.location-a.run1	255	0.7	0.06	0.7	0.06	-8.33246279508	-11.7825510203	1.10339783673	0.11532790625
0.0	1533.0	0.0	178.0	1533.0	4000000.0	0.0	1.0	0.89	0.96	1.06	0.0500000000001	6.02	0.34	0.65	0.2	5.28	0.13	1.93	1.42	0.47	AAA206.CD3.location-a.X11.Y16.tile.tissue.png	24	1	2000	24	eb9b16957fe647f18c083b3900203fde	0	0	0	0	0	0	0	0	0	0	0	0	0	/home/dhl_ec/bnelissen/Slides/CD3_manuscript/CD3_slides/AAA206.CD3.location-a/AAA206.CD3.location-a.run1	255	0.7	0.06	0.7	0.06	0.0	-10.5432435482	3.26107726374	0.98436585907
0.0	0.0	0.0	0.0	0.0	4000000.0	0.0	0.0	0.69	0.82	1.04	0.05	5.71	0.27	0.8	0.19	4.37	0.12	1.84	1.42	0.32	AAA206.CD3.location-a.X11.Y17.tile.tissue.png	25	1	2000	25	48225a048422851eb20cdeac7d9b5c89	0	0	0	0	0	0	0	0	0	0	0	0	0	/home/dhl_ec/bnelissen/Slides/CD3_manuscript/CD3_slides/AAA206.CD3.location-a/AAA206.CD3.location-a.run1	255	1.0	0.06	1.0	0.06	0.0	-12.3002281222	0.0	2.17213083508
1096.0	1384956.0	644.0	29556.0	1384956.0	4000000.0	6.0	44.0	0.76	0.9	1.06	0.04	6.22	0.35	0.66	0.15	7.13	0.24	2.06	1.42	0.41	AAA206.CD3.location-a.X11.Y2.tile.tissue.png	26	1	2000	26	b26600bc3e588571f73021b2dddc6793	0	0	0	0	0	0	0	0	0	0	0	0	0	/home/dhl_ec/bnelissen/Slides/CD3_manuscript/CD3_slides/AAA206.CD3.location-a/AAA206.CD3.location-a.run1	255	0.7	0.06	0.7	0.06	-9.49727257828	-12.0337788233	2.05243405654	0.259467542969
755.0	3656118.0	332.0	8000.0	3656118.0	4000000.0	6.0	1.0	0.68	0.9	1.06	0.0400000000001	9.44	0.33	0.65	0.0700000000001	8.34	0.31	2.03	1.4	0.53	AAA206.CD3.location-a.X11.Y3.tile.tissue.png	27	1	2000	27	d5a715ec59c7d033188306b8433cd4d0	0	0	0	0	0	0	0	0	0	0	0	0	0	/home/dhl_ec/bnelissen/Slides/CD3_manuscript/CD3_slides/AAA206.CD3.location-a/AAA206.CD3.location-a.run1	255	0.7	0.06	0.7	0.06	-8.8034422582	-11.7830861172	1.45755720946	0.0704879790039
51.0	3999686.0	28.0	8035.0	3999686.0	4000000.0	1.0	1.0	0.83	0.97	1.05	0.04	5.82	0.54	0.65	0.0500000000001	8.74	0.34	2.41	1.38	0.57	AAA206.CD3.location-a.X11.Y4.tile.tissue.png	28	1	2000	28	c4e22da3fc93e8f36abc7d614118dfa5	0	0	0	0	0	0	0	0	0	0	0	0	0	/home/dhl_ec/bnelissen/Slides/CD3_manuscript/CD3_slides/AAA206.CD3.location-a/AAA206.CD3.location-a.run1	255	0.7	0.06	0.7	0.06	-8.91832887849	-12.0605011875	0.813424425466	0.0502605008888
82.0	3998585.0	38.0	8086.0	3998585.0	4000000.0	1.0	1.0	0.91	0.96	1.28	0.0400000000001	6.89	0.33	0.65	0.05	8.67	0.41	2.12	1.46	0.41	AAA206.CD3.location-a.X11.Y5.tile.tissue.png	29	1	2000	29	241f87baf30bb174eb1aa418136b5540	0	0	0	0	0	0	0	0	0	0	0	0	0	/home/dhl_ec/bnelissen/Slides/CD3_manuscript/CD3_slides/AAA206.CD3.location-a/AAA206.CD3.location-a.run1	255	0.7	0.06	0.7	0.06	-9.24999879141	-11.762203153	1.02845932316	0.0691374080505
486.0	3970781.0	283.0	9460.0	3970781.0	4000000.0	7.0	1.0	0.69	0.94	1.06	0.04	6.18	0.35	0.66	0.0500000000001	8.72	0.34	2.04	1.41	0.39	AAA206.CD3.location-a.X11.Y6.tile.tissue.png	30	1	2000	30	be574be0e55d29e1a3b078bbc4a93e46	0	0	0	0	0	0	0	0	0	0	0	0	0	/home/dhl_ec/bnelissen/Slides/CD3_manuscript/CD3_slides/AAA206.CD3.location-a/AAA206.CD3.location-a.run1	255	0.7	0.06	0.7	0.06	-9.04010898927	-12.1086348949	1.78283251358	0.197505438477
0.0	3998573.0	0.0	8172.0	3998573.0	4000000.0	0.0	1.0	0.88	0.9	1.06	0.0400000000001	5.97	0.34	0.67	0.0500000000001	8.38	0.29	2.06	1.4	0.39	AAA206.CD3.location-a.X11.Y7.tile.tissue.png	31	1	2000	31	c862ec3d5b7716bf99993bae8f9e7910	0	0	0	0	0	0	0	0	0	0	0	0	0	/home/dhl_ec/bnelissen/Slides/CD3_manuscript/CD3_slides/AAA206.CD3.location-a/AAA206.CD3.location-a.run1	255	0.7	0.06	0.7	0.06	-8.54746216011	-12.1389421665	0.939955342475	0.180305003052
0.0	3999596.0	0.0	8074.0	3999596.0	4000000.0	0.0	1.0	1.74	1.2	1.07	0.0400000000001	5.86	0.34	0.68	0.0400000000001	8.39	0.27	2.01	1.41	0.44	AAA206.CD3.location-a.X11.Y8.tile.tissue.png	32	1	2000	32	49b69e568d6c0828f979351b81733ffd	0	0	0	0	0	0	0	0	0	0	0	0	0	/home/dhl_ec/bnelissen/Slides/CD3_manuscript/CD3_slides/AAA206.CD3.location-a/AAA206.CD3.location-a.run1	255	0.7	0.0636607436583	0.7	0.0636607436583	-8.55974142434	-12.0859038497	0.958648173577	0.17777702758
437.0	4000000.0	212.0	7996.0	4000000.0	4000000.0	5.0	1.0	1.82	1.75	1.11	0.05	6.19	0.28	0.69	0.0400000000001	8.79	0.33	1.99	1.44	0.41	AAA206.CD3.location-a.X11.Y9.tile.tissue.png	33	1	2000	33	b5c1eb75137c968583e034ac0f771144	0	0	0	0	0	0	0	0	0	0	0	0	0	/home/dhl_ec/bnelissen/Slides/CD3_manuscript/CD3_slides/AAA206.CD3.location-a/AAA206.CD3.location-a.run1	255	0.7	0.06	0.7	0.06	-8.06634074623	-11.6963745808	0.532254888932	0.154417946446
301.0	5426.0	125.0	580.0	5426.0	4000000.0	1.0	3.0	1.62	0.9	1.04	0.04	6.05	0.34	0.78	0.2	6.12	0.19	1.89	1.4	0.31	AAA206.CD3.location-a.X12.Y0.tile.tissue.png	34	1	2000	34	a78fc8f68a0b25a887b621f255966a89	0	0	0	0	0	0	0	0	0	0	0	0	0	/home/dhl_ec/bnelissen/Slides/CD3_manuscript/CD3_slides/AAA206.CD3.location-a/AAA206.CD3.location-a.run1	255	0.7	0.06	0.7	0.06	-10.0419422442	-12.4203030907	4.50348950575	1.864415336
401.0	1193971.0	221.0	7341.0	1193971.0	4000000.0	5.0	4.0	1.4	2.18	1.02	0.03	5.95	0.34	0.66	0.16	6.99	0.23	2.02	1.43	0.37	AAA206.CD3.location-a.X12.Y1.tile.tissue.png	35	1	2000	35	09688b7436baba9a1d0cc0dd21f53883	0	0	0	0	0	0	0	0	0	0	0	0	0	/home/dhl_ec/bnelissen/Slides/CD3_manuscript/CD3_slides/AAA206.CD3.location-a/AAA206.CD3.location-a.run1	255	0.7	0.06	0.7	0.06	-9.45394934538	-11.9490106251	2.20649122331	0.207535535156
13853.0	3721388.0	3768.0	11740.0	3721388.0	4000000.0	93.0	2.0	2.07	0.94	1.09	0.04	7.03	0.37	0.67	0.0599999999999	8.82	0.33	2.04	1.4	0.44	AAA206.CD3.location-a.X12.Y10.tile.tissue.png	36	1	2000	36	5f708ace72b822bf53b1761100f8d768	0	0	0	0	0	0	0	0	0	0	0	0	0	/home/dhl_ec/bnelissen/Slides/CD3_manuscript/CD3_slides/AAA206.CD3.location-a/AAA206.CD3.location-a.run1	255	0.7	0.0628567762824	0.7	0.0628567762824	-8.34497366218	-11.4246775165	0.492481925455	0.127006406738
14434.0	3966946.0	4783.0	8482.0	3966946.0	4000000.0	102.0	1.0	0.77	1.04	1.06	0.0400000000001	6.96	0.34	0.67	0.0600000000001	9.02	0.34	2.04	1.41	0.39	AAA206.CD3.location-a.X12.Y11.tile.tissue.png	37	1	2000	37	f93a29d8f0edca0e660ff83f97f45ee4	0	0	0	0	0	0	0	0	0	0	0	0	0	/home/dhl_ec/bnelissen/Slides/CD3_manuscript/CD3_slides/AAA206.CD3.location-a/AAA206.CD3.location-a.run1	255	0.7	0.0704472182817	0.7	0.0704472182817	-8.92974955	-12.2914193829	1.20046268695	0.212040796875
859.0	3997931.0	370.0	8218.0	3997931.0	4000000.0	8.0	1.0	1.82	1.46	1.06	0.04	5.9	0.34	0.67	0.05	8.84	0.34	2.01	1.39	0.39	AAA206.CD3.location-a.X12.Y12.tile.tissue.png	38	1	2000	38	d43f7f55a400a7d0dcc88bd689b9b92c	0	0	0	0	0	0	0	0	0	0	0	0	0	/home/dhl_ec/bnelissen/Slides/CD3_manuscript/CD3_slides/AAA206.CD3.location-a/AAA206.CD3.location-a.run1	255	0.7	0.06	0.7	0.06	-8.72459874807	-11.6576254953	1.00053790099	0.127944696533
5310.0	4000000.0	1961.0	7996.0	4000000.0	4000000.0	39.0	1.0	1.62	1.0	1.06	0.04	6.04	0.29	0.69	0.04	8.8	0.33	2.0	1.69	0.4	AAA206.CD3.location-a.X12.Y13.tile.tissue.png	39	1	2000	39	df917556adb9250e903f2d8b2d38c93f	0	0	0	0	0	0	0	0	0	0	0	0	0	/home/dhl_ec/bnelissen/Slides/CD3_manuscript/CD3_slides/AAA206.CD3.location-a/AAA206.CD3.location-a.run1	255	0.7	0.0734237463987	0.7	0.0734237463987	-8.18263922206	0.0	0.250076030392	0.0292685507812
25911.0	3898809.0	8298.0	9666.0	3898809.0	4000000.0	127.0	1.0	0.98	0.94	1.09	0.0500000000001	6.39	0.35	0.69	0.0600000000001	9.77	0.34	1.98	1.41	0.38	AAA206.CD3.location-a.X12.Y14.tile.tissue.png	40	1	2000	40	8bdefce684f9744f070a2021bccd4082	0	0	0	0	0	0	0	0	0	0	0	0	0	/home/dhl_ec/bnelissen/Slides/CD3_manuscript/CD3_slides/AAA206.CD3.location-a/AAA206.CD3.location-a.run1	255	0.7	0.0812717657366	0.7	0.0812717657366	-8.3738215913	-11.9506526396	0.418737357774	0.152217543213
29360.0	2075512.0	8158.0	7364.0	2075512.0	4000000.0	141.0	1.0	0.83	1.29	1.05	0.0500000000001	6.01	0.35	0.66	0.11	9.02	0.27	2.01	1.38	0.39	AAA206.CD3.location-a.X12.Y15.tile.tissue.png	41	1	2000	41	e61ed0062405f6cf15f71a696fa32f68	0	0	0	0	0	0	0	0	0	0	0	0	0	/home/dhl_ec/bnelissen/Slides/CD3_manuscript/CD3_slides/AAA206.CD3.location-a/AAA206.CD3.location-a.run1	255	0.7	0.06	0.7	0.06	-8.42227641066	-11.8739087525	0.532413515617	0.216822164062
0.0	0.0	0.0	0.0	0.0	4000000.0	0.0	0.0	0.93	0.98	1.1	0.04	5.54	0.28	0.67	0.2	4.37	0.12	1.82	1.43	0.34	AAA206.CD3.location-a.X12.Y16.tile.tissue.png	42	1	2000	42	0f4c875b3eff1c4492d4f41a8f14386a	0	0	0	0	0	0	0	0	0	0	0	0	0	/home/dhl_ec/bnelissen/Slides/CD3_manuscript/CD3_slides/AAA206.CD3.location-a/AAA206.CD3.location-a.run1	255	1.0	0.06	1.0	0.06	0.0	-11.5767036066	0.0	0.0684677951393
0.0	3700.0	0.0	390.0	3700.0	4000000.0	0.0	2.0	0.81	1.03	1.05	0.0500000000001	5.98	0.33	0.71	0.2	5.75	0.13	1.96	1.43	0.49	AAA206.CD3.location-a.X12.Y17.tile.tissue.png	43	1	2000	43	3e9b6c751740f1d71a2f7d0e3f1bce14	0	0	0	0	0	0	0	0	0	0	0	0	0	/home/dhl_ec/bnelissen/Slides/CD3_manuscript/CD3_slides/AAA206.CD3.location-a/AAA206.CD3.location-a.run1	255	0.7	0.06	0.7	0.06	-6.81432822347	-11.4071592102	2.29574931377	4.12981887549
186.0	3911792.0	64.0	8174.0	3911792.0	4000000.0	2.0	1.0	0.84	1.04	1.08	0.04	7.14	0.34	0.65	0.0600000000001	8.77	0.47	2.01	1.39	0.56	AAA206.CD3.location-a.X12.Y2.tile.tissue.png	44	1	2000	44	2b267f2f45be177f9ec3a54fcca4b824	0	0	0	0	0	0	0	0	0	0	0	0	0	/home/dhl_ec/bnelissen/Slides/CD3_manuscript/CD3_slides/AAA206.CD3.location-a/AAA206.CD3.location-a.run1	255	0.7	0.06	0.7	0.06	-9.75939324461	-12.0051169374	1.98431142726	0.117098592102
452.0	3997999.0	106.0	8176.0	3997999.0	4000000.0	2.0	1.0	0.99	1.14	1.09	0.04	5.82	0.34	0.68	0.0599999999999	8.83	0.33	1.98	1.39	0.4	AAA206.CD3.location-a.X12.Y3.tile.tissue.png	45	1	2000	45	c0e72e98bf2c44a235c98e3c0338eca6	0	0	0	0	0	0	0	0	0	0	0	0	0	/home/dhl_ec/bnelissen/Slides/CD3_manuscript/CD3_slides/AAA206.CD3.location-a/AAA206.CD3.location-a.run1	255	0.7	0.06	0.7	0.06	-8.12165088319	-11.4434485826	1.85530457306	0.0675277528992
67.0	3999056.0	33.0	8098.0	3999056.0	4000000.0	1.0	1.0	0.71	0.91	1.08	0.04	5.82	0.33	0.67	0.05	8.77	0.34	2.01	1.41	0.39	AAA206.CD3.location-a.X12.Y4.tile.tissue.png	46	1	2000	46	9d286587e65226826e1c46e35a73c07c	0	0	0	0	0	0	0	0	0	0	0	0	0	/home/dhl_ec/bnelissen/Slides/CD3_manuscript/CD3_slides/AAA206.CD3.location-a/AAA206.CD3.location-a.run1	255	0.7	0.06	0.7	0.06	-8.90123330421	-11.5713033144	1.39278651697	0.0639353481293
186.0	4000000.0	79.0	7996.0	4000000.0	4000000.0	1.0	1.0	2.41	1.14	1.08	0.05	5.78	0.27	0.66	0.05	8.74	0.34	1.98	1.39	0.4	AAA206.CD3.location-a.X12.Y5.tile.tissue.png	47	1	2000	47	4ae787cd64328bff5bd0a727a9343f1e	0	0	0	0	0	0	0	0	0	0	0	0	0	/home/dhl_ec/bnelissen/Slides/CD3_manuscript/CD3_slides/AAA206.CD3.location-a/AAA206.CD3.location-a.run1	255	0.7	0.06	0.7	0.06	-8.37470648517	-11.6773459373	0.716549038195	0.0384323446732
325.0	3987247.0	181.0	9126.0	3987247.0	4000000.0	3.0	1.0	1.35	1.4	1.08	0.04	6.29	0.34	0.65	0.05	8.85	0.36	2.03	1.43	0.38	AAA206.CD3.location-a.X12.Y6.tile.tissue.png	48	1	2000	48	df78ab326d884e9fe5ee191fe98ac594	0	0	0	0	0	0	0	0	0	0	0	0	0	/home/dhl_ec/bnelissen/Slides/CD3_manuscript/CD3_slides/AAA206.CD3.location-a/AAA206.CD3.location-a.run1	255	0.7	0.06	0.7	0.06	-9.3178871676	-12.0154610749	1.30372060232	0.158183752686
148.0	3990066.0	83.0	8876.0	3990066.0	4000000.0	2.0	2.0	1.08	1.77	1.21	0.0600000000002	6.02	0.36	0.67	0.0599999999999	8.78	0.34	1.99	1.39	0.38	AAA206.CD3.location-a.X12.Y7.tile.tissue.png	49	1	2000	49	ba220be27a61a28af07723ea3d2695ac	0	0	0	0	0	0	0	0	0	0	0	0	0	/home/dhl_ec/bnelissen/Slides/CD3_manuscript/CD3_slides/AAA206.CD3.location-a/AAA206.CD3.location-a.run1	255	0.7	0.06	0.7	0.06	-9.2038832843	-12.0760284293	0.85387743936	0.140037117859
794.0	3998758.0	282.0	8106.0	3998758.0	4000000.0	4.0	1.0	1.8	0.93	1.08	0.0400000000002	5.96	0.33	0.67	0.0599999999999	8.75	0.34	2.02	1.39	0.42	AAA206.CD3.location-a.X12.Y8.tile.tissue.png	50	1	2000	50	46b668f68abb9b6b121efe82411458b3	0	0	0	0	0	0	0	0	0	0	0	0	0	/home/dhl_ec/bnelissen/Slides/CD3_manuscript/CD3_slides/AAA206.CD3.location-a/AAA206.CD3.location-a.run1	255	0.7	0.0618547660034	0.7	0.0618547660034	-9.13811692814	-11.6380600295	0.99836709085	0.205274063751
0.0	4000000.0	0.0	7996.0	4000000.0	4000000.0	0.0	1.0	1.63	1.14	1.05	0.04	5.85	0.27	0.67	0.05	8.43	0.28	2.05	1.42	0.4	AAA206.CD3.location-a.X12.Y9.tile.tissue.png	51	1	2000	51	9298c910d14f0baf73e1f99a7df5968f	0	0	0	0	0	0	0	0	0	0	0	0	0	/home/dhl_ec/bnelissen/Slides/CD3_manuscript/CD3_slides/AAA206.CD3.location-a/AAA206.CD3.location-a.run1	255	0.7	0.0610936929905	0.7	0.0610936929905	-8.40804197284	-11.5063057174	0.725462614202	0.165026831202
59.0	153258.0	30.0	3849.0	153258.0	4000000.0	1.0	4.0	0.77	0.89	1.06	0.05	6.13	0.34	0.69	0.19	6.2	0.19	1.95	1.39	0.33	AAA206.CD3.location-a.X13.Y0.tile.tissue.png	52	1	2000	52	392f07de2807859cfe1102a9d42c7706	0	0	0	0	0	0	0	0	0	0	0	0	0	/home/dhl_ec/bnelissen/Slides/CD3_manuscript/CD3_slides/AAA206.CD3.location-a/AAA206.CD3.location-a.run1	255	0.7	0.06	0.7	0.06	-8.43591801445	-11.1996954331	1.65124141198	2.85140228467
30505.0	2862114.0	9401.0	10577.0	2862114.0	4000000.0	165.0	5.0	1.14	1.79	1.06	0.04	6.31	0.33	0.66	0.0900000000001	8.93	0.29	2.01	1.4	0.37	AAA206.CD3.location-a.X13.Y1.tile.tissue.png	53	1	2000	53	d3f893a0adaf95e05c3a285937835385	0	0	0	0	0	0	0	0	0	0	0	0	0	/home/dhl_ec/bnelissen/Slides/CD3_manuscript/CD3_slides/AAA206.CD3.location-a/AAA206.CD3.location-a.run1	255	0.7	0.06	0.7	0.06	-9.6552571293	-12.2603418185	1.73786504503	0.39265225
362.0	3954849.0	129.0	8022.0	3954849.0	4000000.0	2.0	1.0	1.54	1.14	1.01	0.04	5.7	0.34	0.68	0.05	8.82	0.34	2.02	1.44	0.39	AAA206.CD3.location-a.X13.Y10.tile.tissue.png	54	1	2000	54	655c7165e7c2f683a26ae0c48218f052	0	0	0	0	0	0	0	0	0	0	0	0	0	/home/dhl_ec/bnelissen/Slides/CD3_manuscript/CD3_slides/AAA206.CD3.location-a/AAA206.CD3.location-a.run1	255	0.7	0.0640992921408	0.7	0.0640992921408	-8.67572984731	-11.8247638392	0.607677966481	0.144906283112
21434.0	3725707.0	6709.0	10957.0	3725707.0	4000000.0	134.0	1.0	1.13	0.89	1.04	0.05	6.34	0.35	0.67	0.0599999999999	9.0	0.46	2.3	1.41	0.39	AAA206.CD3.location-a.X13.Y11.tile.tissue.png	55	1	2000	55	d42d8db6173c6d01635bd6e1cf282c91	0	0	0	0	0	0	0	0	0	0	0	0	0	/home/dhl_ec/bnelissen/Slides/CD3_manuscript/CD3_slides/AAA206.CD3.location-a/AAA206.CD3.location-a.run1	255	0.7	0.0638314058606	0.7	0.0638314058606	-8.70421727658	-12.2981861543	0.914845514038	0.220942076172
99.0	3996923.0	57.0	8404.0	3996923.0	4000000.0	1.0	1.0	0.75	0.88	1.04	0.0500000000002	6.33	0.34	0.68	0.0599999999999	8.72	0.33	2.01	1.44	0.39	AAA206.CD3.location-a.X13.Y12.tile.tissue.png	56	1	2000	56	61f5178446ebabea6430390e394ffe1a	0	0	0	0	0	0	0	0	0	0	0	0	0	/home/dhl_ec/bnelissen/Slides/CD3_manuscript/CD3_slides/AAA206.CD3.location-a/AAA206.CD3.location-a.run1	255	0.7	0.0651652853555	0.7	0.0651652853555	-8.82482065709	-11.5730522114	0.741668639941	0.100953593018
2456.0	4000000.0	957.0	7996.0	4000000.0	4000000.0	16.0	1.0	0.82	0.96	1.02	0.0400000000002	6.32	0.27	0.68	0.04	8.78	0.35	2.02	1.4	0.38	AAA206.CD3.location-a.X13.Y13.tile.tissue.png	57	1	2000	57	61727423b6ee30cb5753e4f728498290	0	0	0	0	0	0	0	0	0	0	0	0	0	/home/dhl_ec/bnelissen/Slides/CD3_manuscript/CD3_slides/AAA206.CD3.location-a/AAA206.CD3.location-a.run1	255	0.7	0.0699459242688	0.7	0.0699459242688	-7.98102295725	-7.34662108316	0.284625740042	0.0410202695313
4052.0	3853416.0	1450.0	11104.0	3853416.0	4000000.0	23.0	1.0	0.73	0.91	1.03	0.04	10.8	0.33	0.66	0.0500000000002	8.77	0.32	2.05	1.43	0.38	AAA206.CD3.location-a.X13.Y14.tile.tissue.png	58	1	2000	58	9f1453ca9b378a19597bf7c193152f76	0	0	0	0	0	0	0	0	0	0	0	0	0	/home/dhl_ec/bnelissen/Slides/CD3_manuscript/CD3_slides/AAA206.CD3.location-a/AAA206.CD3.location-a.run1	255	0.7	0.06	0.7	0.06	-8.17043330871	-11.0439055578	0.35335946122	0.0740215718994
23530.0	3507264.0	7806.0	8378.0	3507264.0	4000000.0	134.0	1.0	0.83	0.99	1.02	0.04	5.98	0.34	0.67	0.0699999999999	9.72	0.32	2.03	1.4	0.56	AAA206.CD3.location-a.X13.Y15.tile.tissue.png	59	1	2000	59	c30fe61512ff16fa9ecf9be0a82cd2a1	0	0	0	0	0	0	0	0	0	0	0	0	0	/home/dhl_ec/bnelissen/Slides/CD3_manuscript/CD3_slides/AAA206.CD3.location-a/AAA206.CD3.location-a.run1	255	0.7	0.0914204321952	0.7	0.0914204321952	-8.51978716325	-12.0519782323	0.811613870766	0.207284779297
3752.0	220048.0	1560.0	2284.0	220048.0	4000000.0	30.0	1.0	0.76	0.94	1.03	0.04	6.08	0.34	0.66	0.19	6.63	0.21	1.95	1.41	0.63	AAA206.CD3.location-a.X13.Y16.tile.tissue.png	60	1	2000	60	bc4fa26d9671762e4fe3a60eda671ce3	0	0	0	0	0	0	0	0	0	0	0	0	0	/home/dhl_ec/bnelissen/Slides/CD3_manuscript/CD3_slides/AAA206.CD3.location-a/AAA206.CD3.location-a.run1	255	0.7	0.06	0.7	0.06	-8.51475162588	-11.7132303036	0.857560212904	0.111786683594
0.0	0.0	0.0	0.0	0.0	4000000.0	0.0	0.0	0.78	1.02	1.11	0.04	5.85	0.27	0.66	0.2	4.27	0.12	1.84	1.42	0.45	AAA206.CD3.location-a.X13.Y17.tile.tissue.png	61	1	2000	61	47a358426c690d5a98ab287a2e0486cb	0	0	0	0	0	0	0	0	0	0	0	0	0	/home/dhl_ec/bnelissen/Slides/CD3_manuscript/CD3_slides/AAA206.CD3.location-a/AAA206.CD3.location-a.run1	255	1.0	0.06	1.0	0.06	0.0	-11.9187901175	0.0	0.0822074761047
0.0	3833.0	0.0	393.0	3833.0	4000000.0	0.0	1.0	0.71	0.88	1.04	0.0500000000002	6.3	0.33	0.73	0.18	5.39	0.12	1.9	1.38	0.48	AAA206.CD3.location-a.X13.Y18.tile.tissue.png	62	1	2000	62	e0a666b3f0ab230bfdd4f20188890283	0	0	0	0	0	0	0	0	0	0	0	0	0	/home/dhl_ec/bnelissen/Slides/CD3_manuscript/CD3_slides/AAA206.CD3.location-a/AAA206.CD3.location-a.run1	255	0.7	0.06	0.7	0.06	0.0	-12.1223136408	2.31367274124	5.87267196127
14735.0	3998410.0	3748.0	8134.0	3998410.0	4000000.0	73.0	1.0	0.89	1.08	1.06	0.04	5.78	0.35	0.69	0.05	9.06	0.33	2.04	1.42	0.39	AAA206.CD3.location-a.X13.Y2.tile.tissue.png	63	1	2000	63	f40cc9d32880641a46542fd5aeb2fa87	0	0	0	0	0	0	0	0	0	0	0	0	0	/home/dhl_ec/bnelissen/Slides/CD3_manuscript/CD3_slides/AAA206.CD3.location-a/AAA206.CD3.location-a.run1	255	0.7	0.06	0.7	0.06	-9.42326345615	-11.8201947462	1.92444765683	0.134112402893
516.0	3994660.0	180.0	8545.0	3994660.0	4000000.0	3.0	1.0	0.67	2.17	1.04	0.04	5.84	0.33	0.65	0.0600000000002	8.67	0.33	2.01	1.39	0.39	AAA206.CD3.location-a.X13.Y3.tile.tissue.png	64	1	2000	64	219d00b037d142da18c9534416349208	0	0	0	0	0	0	0	0	0	0	0	0	0	/home/dhl_ec/bnelissen/Slides/CD3_manuscript/CD3_slides/AAA206.CD3.location-a/AAA206.CD3.location-a.run1	255	0.7	0.06	0.7	0.06	-9.63615525188	-11.9175510635	2.0176200713	0.108313156494
684.0	3996112.0	326.0	8453.0	3996112.0	4000000.0	4.0	1.0	1.26	1.32	1.02	0.0400000000002	5.9	0.34	0.67	0.05	8.7	0.32	1.97	1.4	0.38	AAA206.CD3.location-a.X13.Y4.tile.tissue.png	65	1	2000	65	3bff3338f0eaf6ecc009977af9ca2846	0	0	0	0	0	0	0	0	0	0	0	0	0	/home/dhl_ec/bnelissen/Slides/CD3_manuscript/CD3_slides/AAA206.CD3.location-a/AAA206.CD3.location-a.run1	255	0.7	0.06	0.7	0.06	-9.42682389247	-11.5907064658	1.5694982122	0.139597796997
0.0	4000000.0	0.0	7996.0	4000000.0	4000000.0	0.0	1.0	1.58	1.06	1.01	0.04	5.75	0.27	0.64	0.05	8.38	0.27	1.96	1.4	0.38	AAA206.CD3.location-a.X13.Y5.tile.tissue.png	66	1	2000	66	db748353b466414c7e7f1b0d741d7902	0	0	0	0	0	0	0	0	0	0	0	0	0	/home/dhl_ec/bnelissen/Slides/CD3_manuscript/CD3_slides/AAA206.CD3.location-a/AAA206.CD3.location-a.run1	255	0.7	0.06	0.7	0.06	-7.81406513321	-11.2187912382	0.375459016432	0.0221658945065
56.0	3999991.0	35.0	8002.0	3999991.0	4000000.0	1.0	1.0	2.32	0.92	1.03	0.04	6.86	0.33	0.66	0.0599999999999	8.49	0.32	1.97	1.39	0.37	AAA206.CD3.location-a.X13.Y6.tile.tissue.png	67	1	2000	67	2ca2379b0dfff2910a5e274fbc4f60f9	0	0	0	0	0	0	0	0	0	0	0	0	0	/home/dhl_ec/bnelissen/Slides/CD3_manuscript/CD3_slides/AAA206.CD3.location-a/AAA206.CD3.location-a.run1	255	0.7	0.06	0.7	0.06	-8.56514803863	-11.3816747038	0.517101762937	0.0450974296875
777.0	3982386.0	240.0	9039.0	3982386.0	4000000.0	3.0	1.0	1.97	1.21	1.03	0.04	6.01	0.34	0.67	0.0599999999999	8.62	0.33	1.99	1.4	0.36	AAA206.CD3.location-a.X13.Y7.tile.tissue.png	68	1	2000	68	5a982da1cd1433a7c92889b400aec45b	0	0	0	0	0	0	0	0	0	0	0	0	0	/home/dhl_ec/bnelissen/Slides/CD3_manuscript/CD3_slides/AAA206.CD3.location-a/AAA206.CD3.location-a.run1	255	0.7	0.06	0.7	0.06	-8.78935336772	-11.7107529625	0.883347429976	0.123112112549
0.0	3999318.0	0.0	8040.0	3999318.0	4000000.0	0.0	1.0	0.83	0.83	1.02	0.04	6.09	0.34	0.67	0.0599999999999	8.46	0.27	2.01	1.39	0.38	AAA206.CD3.location-a.X13.Y8.tile.tissue.png	69	1	2000	69	d63a0b601531a6f4f67e7e16463a1cbe	0	0	0	0	0	0	0	0	0	0	0	0	0	/home/dhl_ec/bnelissen/Slides/CD3_manuscript/CD3_slides/AAA206.CD3.location-a/AAA206.CD3.location-a.run1	255	0.7	0.0640483233063	0.7	0.0640483233063	-8.31047327866	-12.0170681408	0.536318405027	0.106370493376
561.0	3999952.0	176.0	8002.0	3999952.0	4000000.0	3.0	1.0	0.84	0.84	1.04	0.05	5.92	0.33	0.66	0.0600000000002	8.65	0.33	2.02	1.42	0.38	AAA206.CD3.location-a.X13.Y9.tile.tissue.png	70	1	2000	70	ae9bb965e91df11afead35046ccbd382	0	0	0	0	0	0	0	0	0	0	0	0	0	/home/dhl_ec/bnelissen/Slides/CD3_manuscript/CD3_slides/AAA206.CD3.location-a/AAA206.CD3.location-a.run1	255	0.7	0.0612961590139	0.7	0.0612961590139	-9.28536944972	-12.175210277	1.077912157	0.26696622229
0.0	966615.0	0.0	5890.0	966615.0	4000000.0	0.0	1.0	0.67	0.86	1.03	0.05	9.0	0.34	0.67	0.16	6.39	0.17	2.0	1.43	0.34	AAA206.CD3.location-a.X14.Y0.tile.tissue.png	71	1	2000	71	621d2b9067485a7f3112d41687bfcdf1	0	0	0	0	0	0	0	0	0	0	0	0	0	/home/dhl_ec/bnelissen/Slides/CD3_manuscript/CD3_slides/AAA206.CD3.location-a/AAA206.CD3.location-a.run1	255	0.7	0.06	0.7	0.06	-8.22048227975	-10.7915968893	1.44773424121	1.1028360293
44658.0	3761775.0	15059.0	8872.0	3761775.0	4000000.0	278.0	3.0	0.74	0.89	1.07	0.04	7.56	0.35	0.67	0.0699999999999	10.28	0.54	2.01	1.41	0.37	AAA206.CD3.location-a.X14.Y1.tile.tissue.png	72	1	2000	72	8357d645d464421ce5896b13be5a98ac	0	0	0	0	0	0	0	0	0	0	0	0	0	/home/dhl_ec/bnelissen/Slides/CD3_manuscript/CD3_slides/AAA206.CD3.location-a/AAA206.CD3.location-a.run1	255	0.7	0.0658398201377	0.7	0.0658398201377	-9.35897399139	-12.4601103489	1.24261412251	0.435128523438
0.0	3999269.0	0.0	8141.0	3999269.0	4000000.0	0.0	1.0	1.79	1.24	1.02	0.04	5.98	0.34	0.67	0.0600000000002	8.29	0.27	2.0	1.43	0.37	AAA206.CD3.location-a.X14.Y10.tile.tissue.png	73	1	2000	73	428b025d01f7692ffe63235b36f2f0c8	0	0	0	0	0	0	0	0	0	0	0	0	0	/home/dhl_ec/bnelissen/Slides/CD3_manuscript/CD3_slides/AAA206.CD3.location-a/AAA206.CD3.location-a.run1	255	0.7	0.0630565900942	0.7	0.0630565900942	-8.55981277944	-11.5991908275	0.478064254067	0.147597835917
21235.0	4000000.0	4335.0	7996.0	4000000.0	4000000.0	95.0	1.0	1.51	1.17	1.21	0.04	6.19	0.27	0.67	0.0400000000002	8.98	0.34	2.0	1.38	0.37	AAA206.CD3.location-a.X14.Y11.tile.tissue.png	74	1	2000	74	4749c68d686351274569ecd82819a368	0	0	0	0	0	0	0	0	0	0	0	0	0	/home/dhl_ec/bnelissen/Slides/CD3_manuscript/CD3_slides/AAA206.CD3.location-a/AAA206.CD3.location-a.run1	255	0.7	0.0770380978147	0.7	0.0770380978147	-8.20923445282	0.0	0.2449985317	0.08215403125
297.0	4000000.0	154.0	7996.0	4000000.0	4000000.0	4.0	1.0	0.7	0.91	1.06	0.0599999999999	5.93	0.28	0.68	0.04	8.92	0.34	2.03	1.38	0.39	AAA206.CD3.location-a.X14.Y12.tile.tissue.png	75	1	2000	75	8afa88707e04e54bbfab828455fadc8c	0	0	0	0	0	0	0	0	0	0	0	0	0	/home/dhl_ec/bnelissen/Slides/CD3_manuscript/CD3_slides/AAA206.CD3.location-a/AAA206.CD3.location-a.run1	255	0.7	0.0731932082757	0.7	0.0731932082757	-8.12236479724	-11.07878958	0.249030508121	0.0361562666168
871.0	3999723.0	347.0	8042.0	3999723.0	4000000.0	5.0	1.0	0.73	0.91	1.01	0.0400000000002	5.94	0.34	0.67	0.0599999999999	8.73	0.33	2.0	1.41	0.41	AAA206.CD3.location-a.X14.Y13.tile.tissue.png	76	1	2000	76	63492a8f02daac96599432ffe9c36492	0	0	0	0	0	0	0	0	0	0	0	0	0	/home/dhl_ec/bnelissen/Slides/CD3_manuscript/CD3_slides/AAA206.CD3.location-a/AAA206.CD3.location-a.run1	255	0.7	0.0671841904366	0.7	0.0671841904366	-8.37882127622	-11.4581368487	0.417429561571	0.0587101079521
1696.0	3998149.0	744.0	8294.0	3998149.0	4000000.0	15.0	1.0	0.83	0.98	1.04	0.0400000000002	6.89	0.34	0.68	0.0599999999999	8.59	0.34	2.03	1.43	0.37	AAA206.CD3.location-a.X14.Y14.tile.tissue.png	77	1	2000	77	7c63a9d937d060b94c43de345253c531	0	0	0	0	0	0	0	0	0	0	0	0	0	/home/dhl_ec/bnelissen/Slides/CD3_manuscript/CD3_slides/AAA206.CD3.location-a/AAA206.CD3.location-a.run1	255	0.7	0.0666049386182	0.7	0.0666049386182	-7.92048659292	-11.5842987285	0.323053318555	0.066542987114
20315.0	3974501.0	6696.0	9155.0	3974501.0	4000000.0	124.0	1.0	0.81	0.98	1.01	0.04	6.23	0.33	0.65	0.05	9.23	0.42	2.02	1.39	0.51	AAA206.CD3.location-a.X14.Y15.tile.tissue.png	78	1	2000	78	bb0de75442dd54c3ad02b053dffe82dc	0	0	0	0	0	0	0	0	0	0	0	0	0	/home/dhl_ec/bnelissen/Slides/CD3_manuscript/CD3_slides/AAA206.CD3.location-a/AAA206.CD3.location-a.run1	255	0.7	0.0697291359815	0.7	0.0697291359815	-8.02390843986	-12.008655164	0.331374952567	0.14822105896
22574.0	1862279.0	7256.0	10472.0	1862279.0	4000000.0	125.0	6.0	0.81	1.0	1.06	0.0500000000002	6.26	0.35	0.66	0.13	9.78	0.26	2.07	1.41	0.53	AAA206.CD3.location-a.X14.Y16.tile.tissue.png	79	1	2000	79	461857efc097d4bb88319c304d8657ce	0	0	0	0	0	0	0	0	0	0	0	0	0	/home/dhl_ec/bnelissen/Slides/CD3_manuscript/CD3_slides/AAA206.CD3.location-a/AAA206.CD3.location-a.run1	255	0.7	0.06	0.7	0.06	-8.37972236292	-12.1800177089	0.640121490433	0.283041078125
63.0	3589.0	42.0	380.0	3589.0	4000000.0	1.0	2.0	0.98	1.14	1.05	0.05	5.97	0.34	0.65	0.2	6.28	0.2	1.94	1.45	0.45	AAA206.CD3.location-a.X14.Y17.tile.tissue.png	80	1	2000	80	19a0edc281fcff29189b794ca315dddf	0	0	0	0	0	0	0	0	0	0	0	0	0	/home/dhl_ec/bnelissen/Slides/CD3_manuscript/CD3_slides/AAA206.CD3.location-a/AAA206.CD3.location-a.run1	255	0.7	0.06	0.7	0.06	-8.66467438194	-11.268642298	1.36879485611	0.0735113140869
0.0	8626.0	0.0	776.0	8626.0	4000000.0	0.0	3.0	0.86	1.49	1.04	0.0500000000002	5.99	0.34	0.66	0.19	5.79	0.13	1.88	1.42	0.57	AAA206.CD3.location-a.X14.Y18.tile.tissue.png	81	1	2000	81	007a2f7506d5ad2088f7c561292ae342	0	0	0	0	0	0	0	0	0	0	0	0	0	/home/dhl_ec/bnelissen/Slides/CD3_manuscript/CD3_slides/AAA206.CD3.location-a/AAA206.CD3.location-a.run1	255	0.7	0.06	0.7	0.06	-8.80859976493	-11.1213034941	2.36630795146	1.61347798743
17084.0	3999916.0	3501.0	8016.0	3999916.0	4000000.0	73.0	1.0	1.68	0.82	1.04	0.04	5.85	0.33	0.65	0.05	8.9	0.34	1.99	1.38	0.39	AAA206.CD3.location-a.X14.Y2.tile.tissue.png	82	1	2000	82	c971f1e8abdd0609b9e785e21cd6f18a	0	0	0	0	0	0	0	0	0	0	0	0	0	/home/dhl_ec/bnelissen/Slides/CD3_manuscript/CD3_slides/AAA206.CD3.location-a/AAA206.CD3.location-a.run1	255	0.7	0.06	0.7	0.06	-9.11211113729	-11.5684120898	1.74666009979	0.0887922879448
83.0	3999727.0	38.0	8026.0	3999727.0	4000000.0	1.0	1.0	1.41	1.61	1.01	0.04	5.62	0.33	0.65	0.0500000000002	8.77	0.34	2.04	1.4	0.47	AAA206.CD3.location-a.X14.Y3.tile.tissue.png	83	1	2000	83	e7298133acec1cd4ee5d9bf9d3afb2f3	0	0	0	0	0	0	0	0	0	0	0	0	0	/home/dhl_ec/bnelissen/Slides/CD3_manuscript/CD3_slides/AAA206.CD3.location-a/AAA206.CD3.location-a.run1	255	0.7	0.06	0.7	0.06	-9.29282358531	-11.7960655556	1.68448347847	0.101686688538
317.0	3998303.0	148.0	8206.0	3998303.0	4000000.0	4.0	1.0	0.68	0.86	1.03	0.0400000000002	7.02	0.34	0.66	0.0600000000002	8.65	0.34	2.01	1.43	0.39	AAA206.CD3.location-a.X14.Y4.tile.tissue.png	84	1	2000	84	fec7897f2a640f31eee975ed888f499a	0	0	0	0	0	0	0	0	0	0	0	0	0	/home/dhl_ec/bnelissen/Slides/CD3_manuscript/CD3_slides/AAA206.CD3.location-a/AAA206.CD3.location-a.run1	255	0.7	0.06	0.7	0.06	-8.84567277912	-11.4500169581	1.38793152391	0.100130682159
347.0	3998451.0	115.0	8190.0	3998451.0	4000000.0	2.0	1.0	1.98	0.82	1.03	0.04	6.12	0.34	0.67	0.0599999999999	8.61	0.32	1.96	1.39	0.53	AAA206.CD3.location-a.X14.Y5.tile.tissue.png	85	1	2000	85	eaa232241537a1c9c86d36f534e4f994	0	0	0	0	0	0	0	0	0	0	0	0	0	/home/dhl_ec/bnelissen/Slides/CD3_manuscript/CD3_slides/AAA206.CD3.location-a/AAA206.CD3.location-a.run1	255	0.7	0.06	0.7	0.06	-8.25747766343	-11.1030145763	0.788070451291	0.0695442993469
0.0	4000000.0	0.0	7996.0	4000000.0	4000000.0	0.0	1.0	0.66	0.86	1.01	0.04	5.75	0.27	0.67	0.05	8.29	0.28	1.97	1.39	0.53	AAA206.CD3.location-a.X14.Y6.tile.tissue.png	86	1	2000	86	b1a700c7729ff8b2cca0a1b57c5f10e8	0	0	0	0	0	0	0	0	0	0	0	0	0	/home/dhl_ec/bnelissen/Slides/CD3_manuscript/CD3_slides/AAA206.CD3.location-a/AAA206.CD3.location-a.run1	255	0.7	0.063675132753	0.7	0.063675132753	-6.56968914558	-11.2032912283	0.42656596947	0.0262724590511
203.0	3993936.0	117.0	8375.0	3993936.0	4000000.0	2.0	1.0	1.29	0.85	1.01	0.04	5.97	0.41	0.85	0.0599999999999	8.91	0.33	2.01	1.38	0.37	AAA206.CD3.location-a.X14.Y7.tile.tissue.png	87	1	2000	87	54afd890e863b029013815c956679916	0	0	0	0	0	0	0	0	0	0	0	0	0	/home/dhl_ec/bnelissen/Slides/CD3_manuscript/CD3_slides/AAA206.CD3.location-a/AAA206.CD3.location-a.run1	255	0.7	0.06	0.7	0.06	-8.50238857443	-11.4588658645	0.850305218538	0.104312820557
0.0	3998400.0	0.0	8234.0	3998400.0	4000000.0	0.0	1.0	1.44	1.27	1.0	0.04	5.61	0.33	0.65	0.05	8.6	0.27	2.0	1.39	0.37	AAA206.CD3.location-a.X14.Y8.tile.tissue.png	88	1	2000	88	3d66f979fe6eee91d0709457b3dcc24f	0	0	0	0	0	0	0	0	0	0	0	0	0	/home/dhl_ec/bnelissen/Slides/CD3_manuscript/CD3_slides/AAA206.CD3.location-a/AAA206.CD3.location-a.run1	255	0.7	0.063433936538	0.7	0.063433936538	-8.95567474918	-11.6994213024	0.582694974729	0.107396293493
0.0	3997254.0	0.0	8372.0	3997254.0	4000000.0	0.0	1.0	0.87	0.9	1.04	0.0499999999997	6.01	0.34	0.68	0.0599999999999	8.55	0.26	1.99	1.39	0.37	AAA206.CD3.location-a.X14.Y9.tile.tissue.png	89	1	2000	89	b9b09a3e90a0846be89488e549a73f7f	0	0	0	0	0	0	0	0	0	0	0	0	0	/home/dhl_ec/bnelissen/Slides/CD3_manuscript/CD3_slides/AAA206.CD3.location-a/AAA206.CD3.location-a.run1	255	0.7	0.0612468275956	0.7	0.0612468275956	-8.7858618675	-11.7983428752	0.93913132015	0.250960286469
161.0	13653.0	65.0	1042.0	13653.0	4000000.0	1.0	4.0	0.84	0.92	1.01	0.0500000000002	6.14	0.34	0.71	0.19	6.26	0.19	1.91	1.39	0.33	AAA206.CD3.location-a.X15.Y0.tile.tissue.png	90	1	2000	90	a2b9e74ec96aa28b8eca8e8cc238ab0b	0	0	0	0	0	0	0	0	0	0	0	0	0	/home/dhl_ec/bnelissen/Slides/CD3_manuscript/CD3_slides/AAA206.CD3.location-a/AAA206.CD3.location-a.run1	255	0.7	0.06	0.7	0.06	-8.47900953183	-12.3927388618	1.9054164074	3.97635837524
31367.0	2586985.0	11195.0	11206.0	2586985.0	4000000.0	238.0	4.0	0.83	0.87	1.04	0.04	6.22	0.35	0.65	0.0999999999999	8.32	0.3	2.04	1.39	0.37	AAA206.CD3.location-a.X15.Y1.tile.tissue.png	91	1	2000	91	f9fb24f81545f089a95eaa06bd374f0c	0	0	0	0	0	0	0	0	0	0	0	0	0	/home/dhl_ec/bnelissen/Slides/CD3_manuscript/CD3_slides/AAA206.CD3.location-a/AAA206.CD3.location-a.run1	255	0.7	0.06	0.7	0.06	-8.71332721923	-11.5767561408	1.01711890867	0.213654828125
977.0	3999769.0	322.0	8032.0	3999769.0	4000000.0	4.0	1.0	0.88	1.51	0.97	0.04	5.46	0.32	0.64	0.0599999999999	8.15	0.61	1.91	1.34	0.37	AAA206.CD3.location-a.X15.Y10.tile.tissue.png	92	1	2000	92	213592a11e50faae12694f4905ed3ce9	0	0	0	0	0	0	0	0	0	0	0	0	0	/home/dhl_ec/bnelissen/Slides/CD3_manuscript/CD3_slides/AAA206.CD3.location-a/AAA206.CD3.location-a.run1	255	0.7	0.066279712472	0.7	0.066279712472	-8.70649857263	-10.955767834	0.376220747521	0.108002761233
27292.0	4000000.0	5381.0	7996.0	4000000.0	4000000.0	111.0	1.0	1.18	1.27	1.3	0.04	6.26	0.26	0.65	0.0500000000002	8.4	0.33	1.91	1.34	0.360000000001	AAA206.CD3.location-a.X15.Y11.tile.tissue.png	93	1	2000	93	9f6278c49f51b37dc87240490eb5b679	0	0	0	0	0	0	0	0	0	0	0	0	0	/home/dhl_ec/bnelissen/Slides/CD3_manuscript/CD3_slides/AAA206.CD3.location-a/AAA206.CD3.location-a.run1	255	0.7	0.0864009964043	0.7	0.0864009964043	-8.51109960885	-10.6427988478	0.193372494957	0.0578686033592
14911.0	4000000.0	3969.0	7996.0	4000000.0	4000000.0	82.0	1.0	1.79	1.58	1.01	0.04	5.49	0.28	0.67	0.0500000000002	8.32	0.32	1.92	1.36	0.36	AAA206.CD3.location-a.X15.Y12.tile.tissue.png	94	1	2000	94	8cf919f7d40186cf205d5abd85d3e78f	0	0	0	0	0	0	0	0	0	0	0	0	0	/home/dhl_ec/bnelissen/Slides/CD3_manuscript/CD3_slides/AAA206.CD3.location-a/AAA206.CD3.location-a.run1	255	0.7	0.0739725342548	0.7	0.0739725342548	-8.18678826712	-11.2825588548	0.224391714817	0.0475134173431
812.0	3999279.0	325.0	8082.0	3999279.0	4000000.0	6.0	1.0	1.64	1.66	1.03	0.0400000000004	7.86	0.33	0.66	0.0499999999997	8.27	0.33	1.97	1.41	0.37	AAA206.CD3.location-a.X15.Y13.tile.tissue.png	95	1	2000	95	27258825794d63d9e2d4c677d5481604	0	0	0	0	0	0	0	0	0	0	0	0	0	/home/dhl_ec/bnelissen/Slides/CD3_manuscript/CD3_slides/AAA206.CD3.location-a/AAA206.CD3.location-a.run1	255	0.7	0.0600171430642	0.7	0.0600171430642	-8.25540487411	-11.0905612967	0.620882565012	0.0968401152344
12790.0	3995389.0	2561.0	8306.0	3995389.0	4000000.0	72.0	1.0	0.85	0.94	1.01	0.0499999999997	6.11	0.34	0.65	0.0500000000002	8.88	0.34	2.02	1.41	0.74	AAA206.CD3.location-a.X15.Y14.tile.tissue.png	96	1	2000	96	067e5c99f3dac73862d72627e9a72d3d	0	0	0	0	0	0	0	0	0	0	0	0	0	/home/dhl_ec/bnelissen/Slides/CD3_manuscript/CD3_slides/AAA206.CD3.location-a/AAA206.CD3.location-a.run1	255	0.7	0.0660691568609	0.7	0.0660691568609	-8.62336155177	-11.8674199441	0.515113154003	0.112818371399
14761.0	3944640.0	3913.0	8513.0	3944640.0	4000000.0	76.0	1.0	0.95	1.27	1.02	0.04	5.96	0.33	0.650000000001	0.0500000000002	8.99	0.34	2.02	1.39	0.71	AAA206.CD3.location-a.X15.Y15.tile.tissue.png	97	1	2000	97	1a1400f712cad181562b9c4039df7209	0	0	0	0	0	0	0	0	0	0	0	0	0	/home/dhl_ec/bnelissen/Slides/CD3_manuscript/CD3_slides/AAA206.CD3.location-a/AAA206.CD3.location-a.run1	255	0.7	0.0652801691219	0.7	0.0652801691219	-7.91889995963	-11.2722445767	0.183316764606	0.132803344116
12025.0	3087084.0	4002.0	9122.0	3087084.0	4000000.0	68.0	2.0	0.84	0.96	1.02	0.04	6.2	0.35	0.68	0.0900000000001	9.39	0.3	2.04	1.39	0.37	AAA206.CD3.location-a.X15.Y16.tile.tissue.png	98	1	2000	98	43791c4cc291b89f947a3b3b69048c15	0	0	0	0	0	0	0	0	0	0	0	0	0	/home/dhl_ec/bnelissen/Slides/CD3_manuscript/CD3_slides/AAA206.CD3.location-a/AAA206.CD3.location-a.run1	255	0.7	0.06	0.7	0.06	-8.09572433607	-11.8257253397	0.368001555747	0.217520878906
311.0	2812.0	142.0	330.0	2812.0	4000000.0	3.0	2.0	0.78	0.86	1.01	0.04	5.88	0.32	0.63	0.19	5.6	0.19	1.82	1.35	0.35	AAA206.CD3.location-a.X15.Y17.tile.tissue.png	99	1	2000	99	a5d3ce1e0b068d6cc2cbc50218f1bfd9	0	0	0	0	0	0	0	0	0	0	0	0	0	/home/dhl_ec/bnelissen/Slides/CD3_manuscript/CD3_slides/AAA206.CD3.location-a/AAA206.CD3.location-a.run1	255	0.7	0.06	0.7	0.06	-8.51353515751	-12.1024165141	2.03328934223	0.0663226419067
0.0	0.0	0.0	0.0	0.0	4000000.0	0.0	0.0	1.32	1.24	1.15	0.0500000000002	5.32	0.26	0.65	0.19	3.99	0.11	2.03	1.34	0.43	AAA206.CD3.location-a.X15.Y18.tile.tissue.png	100	1	2000	100	2d40a3f621757e6af944e54384e37bcf	0	0	0	0	0	0	0	0	0	0	0	0	0	/home/dhl_ec/bnelissen/Slides/CD3_manuscript/CD3_slides/AAA206.CD3.location-a/AAA206.CD3.location-a.run1	255	1.0	0.06	1.0	0.06	0.0	-11.2577035818	0.0	3.05109414468
413.0	4000000.0	170.0	7996.0	4000000.0	4000000.0	4.0	1.0	1.06	1.71	1.0	0.04	5.36	0.26	0.63	0.04	8.63	0.34	2.05	1.4	0.38	AAA206.CD3.location-a.X15.Y2.tile.tissue.png	101	1	2000	101	bf0004a8e5cec3ed91e08f79574df88f	0	0	0	0	0	0	0	0	0	0	0	0	0	/home/dhl_ec/bnelissen/Slides/CD3_manuscript/CD3_slides/AAA206.CD3.location-a/AAA206.CD3.location-a.run1	255	0.7	0.06	0.7	0.06	-9.30135159249	-10.9124334776	1.39416492664	0.0315354122255
451.0	3999636.0	228.0	8043.0	3999636.0	4000000.0	6.0	1.0	0.65	0.92	1.01	0.0400000000004	5.92	0.34	0.66	0.0500000000002	8.85	0.34	1.98	1.4	0.55	AAA206.CD3.location-a.X15.Y3.tile.tissue.png	102	1	2000	102	35baeb234712e60ee2c87c6a3fabe233	0	0	0	0	0	0	0	0	0	0	0	0	0	/home/dhl_ec/bnelissen/Slides/CD3_manuscript/CD3_slides/AAA206.CD3.location-a/AAA206.CD3.location-a.run1	255	0.7	0.06	0.7	0.06	-9.15297890232	-11.7199979577	1.70099644512	0.0691173875809
134.0	3997031.0	72.0	8344.0	3997031.0	4000000.0	2.0	1.0	0.77	0.92	1.01	0.04	6.86	0.34	0.66	0.0599999999999	8.85	0.34	2.0	1.41	0.49	AAA206.CD3.location-a.X15.Y4.tile.tissue.png	103	1	2000	103	eaf0a9cbe6d206c2ea6920c3f625c285	0	0	0	0	0	0	0	0	0	0	0	0	0	/home/dhl_ec/bnelissen/Slides/CD3_manuscript/CD3_slides/AAA206.CD3.location-a/AAA206.CD3.location-a.run1	255	0.7	0.06	0.7	0.06	-9.06266221614	-12.1277089734	1.51964830913	0.0867188342285
934.0	3999154.0	302.0	8162.0	3999154.0	4000000.0	4.0	1.0	0.87	1.03	1.05	0.04	5.95	0.34	0.639999999999	0.0500000000002	8.26	0.33	1.95	1.37	0.37	AAA206.CD3.location-a.X15.Y5.tile.tissue.png	104	1	2000	104	e9439c7691f3d6cdf31ff3f2efb4839a	0	0	0	0	0	0	0	0	0	0	0	0	0	/home/dhl_ec/bnelissen/Slides/CD3_manuscript/CD3_slides/AAA206.CD3.location-a/AAA206.CD3.location-a.run1	255	0.7	0.06	0.7	0.06	-9.74046544369	-11.7750156443	1.47223241965	0.111518017212
206.0	4000000.0	86.0	7996.0	4000000.0	4000000.0	2.0	1.0	1.43	1.39	1.02	0.0599999999999	6.04	0.25	0.63	0.0500000000002	8.12	0.31	1.94	1.37	0.37	AAA206.CD3.location-a.X15.Y6.tile.tissue.png	105	1	2000	105	519b4db88111aafeb062a40ce504dfc8	0	0	0	0	0	0	0	0	0	0	0	0	0	/home/dhl_ec/bnelissen/Slides/CD3_manuscript/CD3_slides/AAA206.CD3.location-a/AAA206.CD3.location-a.run1	255	0.7	0.06	0.7	0.06	-8.72892514808	-11.4746766412	0.631076083827	0.0696836726685
0.0	3998426.0	0.0	8078.0	3998426.0	4000000.0	0.0	1.0	1.34	1.33	1.32	0.0400000000004	5.84	0.33	0.63	0.0599999999999	7.85	0.25	1.9	1.34	0.36	AAA206.CD3.location-a.X15.Y7.tile.tissue.png	106	1	2000	106	0b019b24005be8db4cde285f1c11f3e2	0	0	0	0	0	0	0	0	0	0	0	0	0	/home/dhl_ec/bnelissen/Slides/CD3_manuscript/CD3_slides/AAA206.CD3.location-a/AAA206.CD3.location-a.run1	255	0.7	0.0606262308377	0.7	0.0606262308377	-7.74799058552	-11.5043821493	0.458827229193	0.0587668797607
0.0	4000000.0	0.0	7996.0	4000000.0	4000000.0	0.0	1.0	1.41	0.9	1.04	0.04	5.81	0.28	0.65	0.04	7.94	0.26	1.89	1.35	0.34	AAA206.CD3.location-a.X15.Y8.tile.tissue.png	107	1	2000	107	6d0dc0e171b4c6b3362a335ea15e2342	0	0	0	0	0	0	0	0	0	0	0	0	0	/home/dhl_ec/bnelissen/Slides/CD3_manuscript/CD3_slides/AAA206.CD3.location-a/AAA206.CD3.location-a.run1	255	0.7	0.0611218352688	0.7	0.0611218352688	-8.92056539538	-11.504717064	0.55835951052	0.0809133412399
224.0	3993809.0	117.0	8534.0	3993809.0	4000000.0	3.0	1.0	1.51	0.99	1.08	0.11	5.87	0.32	0.64	0.0599999999999	8.46	0.32	1.95	1.37	0.35	AAA206.CD3.location-a.X15.Y9.tile.tissue.png	108	1	2000	108	1e7738c949ee52d19978341c6d4c268b	0	0	0	0	0	0	0	0	0	0	0	0	0	/home/dhl_ec/bnelissen/Slides/CD3_manuscript/CD3_slides/AAA206.CD3.location-a/AAA206.CD3.location-a.run1	255	0.7	0.0615022860247	0.7	0.0615022860247	-8.44303952619	-12.2320248037	0.953003890895	0.20732400116
0.0	0.0	0.0	0.0	0.0	4000000.0	0.0	0.0	1.53	0.88	1.32	0.0500000000002	5.57	0.26	0.76	0.19	4.03	0.12	1.77	1.41	0.29	AAA206.CD3.location-a.X16.Y0.tile.tissue.png	109	1	2000	109	ae3014d7a20427844857b4f8c9537618	0	0	0	0	0	0	0	0	0	0	0	0	0	/home/dhl_ec/bnelissen/Slides/CD3_manuscript/CD3_slides/AAA206.CD3.location-a/AAA206.CD3.location-a.run1	255	1.0	0.06	1.0	0.06	0.0	-12.4932020849	0.0	2.19415378842
6522.0	1562839.0	2840.0	7250.0	1562839.0	4000000.0	64.0	3.0	0.97	2.29	1.02	0.04	6.05	0.35	0.67	0.14	7.31	0.25	2.06	1.43	0.36	AAA206.CD3.location-a.X16.Y1.tile.tissue.png	110	1	2000	110	32ac89715bbaf09eb3fb7b143224b3b9	0	0	0	0	0	0	0	0	0	0	0	0	0	/home/dhl_ec/bnelissen/Slides/CD3_manuscript/CD3_slides/AAA206.CD3.location-a/AAA206.CD3.location-a.run1	255	0.7	0.06	0.7	0.06	-8.52670956289	-11.3651742524	0.620615835202	0.227261160156
289.0	3996251.0	130.0	8210.0	3996251.0	4000000.0	2.0	1.0	0.82	0.96	1.01	0.04	5.87	0.34	0.67	0.0500000000002	8.89	0.33	1.92	1.34	0.349999999999	AAA206.CD3.location-a.X16.Y10.tile.tissue.png	111	1	2000	111	062b8e19585cda7c95f91e30b830d48b	0	0	0	0	0	0	0	0	0	0	0	0	0	/home/dhl_ec/bnelissen/Slides/CD3_manuscript/CD3_slides/AAA206.CD3.location-a/AAA206.CD3.location-a.run1	255	0.7	0.0723879501047	0.7	0.0723879501047	-7.92434170328	-12.0793229023	0.290404456514	0.0710921599884
21033.0	4000000.0	4640.0	7996.0	4000000.0	4000000.0	58.0	1.0	1.28	1.54	0.99	0.04	5.81	0.26	0.64	0.0500000000002	8.55	0.32	1.92	1.39	0.53	AAA206.CD3.location-a.X16.Y11.tile.tissue.png	112	1	2000	112	3059a39456caeb74c410512b86e120af	0	0	0	0	0	0	0	0	0	0	0	0	0	/home/dhl_ec/bnelissen/Slides/CD3_manuscript/CD3_slides/AAA206.CD3.location-a/AAA206.CD3.location-a.run1	255	0.7	0.0855090723096	0.7	0.0855090723096	-8.50239127139	-11.2933402186	0.208157530716	0.0743993369217
127.0	3999181.0	87.0	8103.0	3999181.0	4000000.0	2.0	1.0	1.07	1.27	1.23	0.0300000000002	5.86	0.47	0.78	0.0499999999997	8.49	0.32	1.95	1.41	0.36	AAA206.CD3.location-a.X16.Y12.tile.tissue.png	113	1	2000	113	1c231ce52e4f359132b62b88ee5796dc	0	0	0	0	0	0	0	0	0	0	0	0	0	/home/dhl_ec/bnelissen/Slides/CD3_manuscript/CD3_slides/AAA206.CD3.location-a/AAA206.CD3.location-a.run1	255	0.7	0.0626850314401	0.7	0.0626850314401	-8.02375727931	-11.1733729153	0.379193764053	0.0670270478516
193.0	3995703.0	104.0	8450.0	3995703.0	4000000.0	3.0	1.0	1.05	1.18	1.03	0.04	7.98	0.33	0.63	0.0500000000002	8.24	0.31	1.91	1.35	0.35	AAA206.CD3.location-a.X16.Y13.tile.tissue.png	114	1	2000	114	d030d0970f8f434e1fb3a112d1e69a87	0	0	0	0	0	0	0	0	0	0	0	0	0	/home/dhl_ec/bnelissen/Slides/CD3_manuscript/CD3_slides/AAA206.CD3.location-a/AAA206.CD3.location-a.run1	255	0.7	0.0600678752215	0.7	0.0600678752215	-8.24008212346	-11.9297369239	0.525522467885	0.0768711426086
0.0	3987515.0	0.0	9033.0	3987515.0	4000000.0	0.0	1.0	1.42	1.3	1.29	0.04	5.54	0.35	0.67	0.0500000000002	8.06	0.25	1.95	1.37	0.51	AAA206.CD3.location-a.X16.Y14.tile.tissue.png	115	1	2000	115	6458524c5196c94b0221124436bf040f	0	0	0	0	0	0	0	0	0	0	0	0	0	/home/dhl_ec/bnelissen/Slides/CD3_manuscript/CD3_slides/AAA206.CD3.location-a/AAA206.CD3.location-a.run1	255	0.7	0.0647204760631	0.7	0.0647204760631	-8.41741597371	-11.9565417512	0.592246995303	0.103393446716
738.0	3997844.0	300.0	8090.0	3997844.0	4000000.0	2.0	1.0	1.14	1.28	1.2	0.0299999999997	7.04	0.32	0.63	0.0599999999999	8.22	0.32	1.9	1.35	0.33	AAA206.CD3.location-a.X16.Y15.tile.tissue.png	116	1	2000	116	0a4fa73a38a9d99a8d39b618b00550bc	0	0	0	0	0	0	0	0	0	0	0	0	0	/home/dhl_ec/bnelissen/Slides/CD3_manuscript/CD3_slides/AAA206.CD3.location-a/AAA206.CD3.location-a.run1	255	0.7	0.06	0.7	0.06	-6.97076336271	-10.8941408209	0.0829608061011	0.0248362257004
22067.0	1870408.0	8114.0	12153.0	1870408.0	4000000.0	147.0	10.0	1.1	1.23	0.98	0.0300000000002	6.13	0.32	0.62	0.13	7.9	0.25	1.96	1.36	0.36	AAA206.CD3.location-a.X16.Y16.tile.tissue.png	117	1	2000	117	967d9effe80c450f9e79a19075b3e4f5	0	0	0	0	0	0	0	0	0	0	0	0	0	/home/dhl_ec/bnelissen/Slides/CD3_manuscript/CD3_slides/AAA206.CD3.location-a/AAA206.CD3.location-a.run1	255	0.7	0.06	0.7	0.06	-8.67533305251	-11.9284318944	0.877196106797	0.2587055625
0.0	0.0	0.0	0.0	0.0	4000000.0	0.0	0.0	1.07	1.55	0.99	0.04	5.38	0.26	0.63	0.19	4.1	0.11	1.78	1.39	0.51	AAA206.CD3.location-a.X16.Y17.tile.tissue.png	118	1	2000	118	6c5e702b84a4a85d74c726f2d982087a	0	0	0	0	0	0	0	0	0	0	0	0	0	/home/dhl_ec/bnelissen/Slides/CD3_manuscript/CD3_slides/AAA206.CD3.location-a/AAA206.CD3.location-a.run1	255	1.0	0.06	1.0	0.06	0.0	-11.8841157783	0.0	0.070229226078
0.0	0.0	0.0	0.0	0.0	4000000.0	0.0	0.0	1.45	1.28	0.98	0.0400000000004	5.31	0.26	0.67	0.19	3.99	0.12	1.74	1.34	0.68	AAA206.CD3.location-a.X16.Y18.tile.tissue.png	119	1	2000	119	46456426524dfbe6129bf03036ee3911	0	0	0	0	0	0	0	0	0	0	0	0	0	/home/dhl_ec/bnelissen/Slides/CD3_manuscript/CD3_slides/AAA206.CD3.location-a/AAA206.CD3.location-a.run1	255	1.0	0.06	1.0	0.06	0.0	-10.8811765662	0.0	6.86402628877
1983.0	4000000.0	672.0	7996.0	4000000.0	4000000.0	15.0	1.0	1.62	1.99	0.98	0.04	5.3	0.26	0.65	0.04	8.22	0.32	1.91	1.36	0.58	AAA206.CD3.location-a.X16.Y2.tile.tissue.png	120	1	2000	120	f204101af8c5850c528e4575d172eb11	0	0	0	0	0	0	0	0	0	0	0	0	0	/home/dhl_ec/bnelissen/Slides/CD3_manuscript/CD3_slides/AAA206.CD3.location-a/AAA206.CD3.location-a.run1	255	0.7	0.06	0.7	0.06	-9.04394310776	-10.5428970486	1.09071792579	0.029154689028
1063.0	4000000.0	454.0	7996.0	4000000.0	4000000.0	11.0	1.0	1.14	1.44	0.99	0.04	5.35	0.26	0.64	0.0500000000002	8.34	0.33	1.93	1.35	0.38	AAA206.CD3.location-a.X16.Y3.tile.tissue.png	121	1	2000	121	252214e09324a82542303414f45f523f	0	0	0	0	0	0	0	0	0	0	0	0	0	/home/dhl_ec/bnelissen/Slides/CD3_manuscript/CD3_slides/AAA206.CD3.location-a/AAA206.CD3.location-a.run1	255	0.7	0.06	0.7	0.06	-9.11683505741	-10.8661245882	1.34606857571	0.0337124216695
3754.0	3999780.0	1599.0	8036.0	3999780.0	4000000.0	28.0	1.0	1.43	1.28	0.99	0.04	5.92	0.33	0.64	0.0500000000002	8.72	0.32	1.96	1.39	0.37	AAA206.CD3.location-a.X16.Y4.tile.tissue.png	122	1	2000	122	35d9c2de8ac03b9abdec9dc6ab12c7a9	0	0	0	0	0	0	0	0	0	0	0	0	0	/home/dhl_ec/bnelissen/Slides/CD3_manuscript/CD3_slides/AAA206.CD3.location-a/AAA206.CD3.location-a.run1	255	0.7	0.0619723953141	0.7	0.0619723953141	-9.40200701265	-11.5507968364	1.33368192219	0.16649814917
157.0	3999624.0	84.0	8069.0	3999624.0	4000000.0	2.0	1.0	1.01	1.14	0.98	0.04	6.53	0.32	0.63	0.0500000000002	8.21	0.32	1.91	1.34	0.37	AAA206.CD3.location-a.X16.Y5.tile.tissue.png	123	1	2000	123	f9dfeaece691d826157a47180f5da4f2	0	0	0	0	0	0	0	0	0	0	0	0	0	/home/dhl_ec/bnelissen/Slides/CD3_manuscript/CD3_slides/AAA206.CD3.location-a/AAA206.CD3.location-a.run1	255	0.7	0.06	0.7	0.06	-9.38262719822	-12.1150213192	1.34314342818	0.089540552948
93.0	3999997.0	39.0	7998.0	3999997.0	4000000.0	1.0	1.0	0.99	1.18	0.98	0.0299999999997	5.49	0.32	0.63	0.0500000000002	8.14	0.32	1.9	1.34	0.38	AAA206.CD3.location-a.X16.Y6.tile.tissue.png	124	1	2000	124	132067649518cdaa6ff106c6f4ccb5c3	0	0	0	0	0	0	0	0	0	0	0	0	0	/home/dhl_ec/bnelissen/Slides/CD3_manuscript/CD3_slides/AAA206.CD3.location-a/AAA206.CD3.location-a.run1	255	0.7	0.06	0.7	0.06	-8.40998485571	-11.8243874631	0.943888270498	0.0862894507904
8401.0	3993608.0	2865.0	8358.0	3993608.0	4000000.0	48.0	1.0	1.0	1.49	0.98	0.04	5.66	0.54	0.71	0.0599999999999	8.36	0.33	1.96	1.37	0.56	AAA206.CD3.location-a.X16.Y7.tile.tissue.png	125	1	2000	125	b948a0f51853967f16e313379ab6de34	0	0	0	0	0	0	0	0	0	0	0	0	0	/home/dhl_ec/bnelissen/Slides/CD3_manuscript/CD3_slides/AAA206.CD3.location-a/AAA206.CD3.location-a.run1	255	0.7	0.0667786158288	0.7	0.0667786158288	-7.85494149299	-11.1660064186	0.28816459925	0.0544865103912
0.0	4000000.0	0.0	7996.0	4000000.0	4000000.0	0.0	1.0	1.32	1.3	1.28	0.04	5.41	0.26	0.64	0.04	7.83	0.26	1.89	1.34	0.35	AAA206.CD3.location-a.X16.Y8.tile.tissue.png	126	1	2000	126	2e0174787689b3978be8e1c2bdc49e62	0	0	0	0	0	0	0	0	0	0	0	0	0	/home/dhl_ec/bnelissen/Slides/CD3_manuscript/CD3_slides/AAA206.CD3.location-a/AAA206.CD3.location-a.run1	255	0.7	0.0606359220585	0.7	0.0606359220585	-8.59240165417	-11.5277024442	0.545079237466	0.0886733053722
0.0	3999702.0	0.0	8038.0	3999702.0	4000000.0	0.0	1.0	1.27	1.26	1.35	0.04	6.5	0.33	0.63	0.0500000000002	7.91	0.25	1.92	1.36	0.37	AAA206.CD3.location-a.X16.Y9.tile.tissue.png	127	1	2000	127	941b7cb23fcfa7f78756e770cca612d6	0	0	0	0	0	0	0	0	0	0	0	0	0	/home/dhl_ec/bnelissen/Slides/CD3_manuscript/CD3_slides/AAA206.CD3.location-a/AAA206.CD3.location-a.run1	255	0.7	0.0648178303179	0.7	0.0648178303179	-8.40569354784	-11.2815153389	0.292603924238	0.0697130298815
0.0	0.0	0.0	0.0	0.0	4000000.0	0.0	0.0	1.16	1.25	1.31	0.04	4.75	0.26	0.75	0.18	3.99	0.11	1.74	1.35	0.47	AAA206.CD3.location-a.X17.Y0.tile.tissue.png	128	1	2000	128	8bdfa78586fe8a2b57d1d7734050a420	0	0	0	0	0	0	0	0	0	0	0	0	0	/home/dhl_ec/bnelissen/Slides/CD3_manuscript/CD3_slides/AAA206.CD3.location-a/AAA206.CD3.location-a.run1	255	1.0	0.06	1.0	0.06	0.0	0.0	0.0	4.8275685
2820.0	95587.0	768.0	2672.0	95587.0	4000000.0	14.0	5.0	1.4	1.27	1.05	0.04	5.66	0.33	0.62	0.19	5.76	0.19	1.84	1.33	0.61	AAA206.CD3.location-a.X17.Y1.tile.tissue.png	129	1	2000	129	3858ac8beff7b0c78bae94d0c38bb7a4	0	0	0	0	0	0	0	0	0	0	0	0	0	/home/dhl_ec/bnelissen/Slides/CD3_manuscript/CD3_slides/AAA206.CD3.location-a/AAA206.CD3.location-a.run1	255	0.7	0.06	0.7	0.06	-8.54217939662	-11.6653413786	1.38268488711	0.331548192383
0.0	3999549.0	0.0	8038.0	3999549.0	4000000.0	0.0	1.0	1.76	1.3	0.97	0.04	6.31	0.56	0.69	0.0599999999999	7.83	0.26	1.89	1.35	0.610000000001	AAA206.CD3.location-a.X17.Y10.tile.tissue.png	130	1	2000	130	1639063e8a0c203f922b00a6f28a1b0c	0	0	0	0	0	0	0	0	0	0	0	0	0	/home/dhl_ec/bnelissen/Slides/CD3_manuscript/CD3_slides/AAA206.CD3.location-a/AAA206.CD3.location-a.run1	255	0.7	0.0778077068399	0.7	0.0778077068399	-8.1110541742	-11.8046085492	0.183288296545	0.0477193807902
1267.0	4000000.0	465.0	7996.0	4000000.0	4000000.0	5.0	1.0	1.42	1.75	0.97	0.0400000000004	5.87	0.26	0.66	0.0499999999997	8.32	0.32	1.91	1.35	0.55	AAA206.CD3.location-a.X17.Y11.tile.tissue.png	131	1	2000	131	d6ac09a0da620d161d17cf58715254ff	0	0	0	0	0	0	0	0	0	0	0	0	0	/home/dhl_ec/bnelissen/Slides/CD3_manuscript/CD3_slides/AAA206.CD3.location-a/AAA206.CD3.location-a.run1	255	0.7	0.0795918032764	0.7	0.0795918032764	-7.90417144502	-11.3251345394	0.216357011663	0.0504850000954
18101.0	3997886.0	4148.0	8156.0	3997886.0	4000000.0	66.0	1.0	1.61	1.17	1.27	0.04	5.45	0.32	0.63	0.0500000000002	8.44	0.32	1.92	1.35	0.36	AAA206.CD3.location-a.X17.Y12.tile.tissue.png	132	1	2000	132	31e0f01446ab39064b84e6bd111e1abd	0	0	0	0	0	0	0	0	0	0	0	0	0	/home/dhl_ec/bnelissen/Slides/CD3_manuscript/CD3_slides/AAA206.CD3.location-a/AAA206.CD3.location-a.run1	255	0.7	0.0744096024003	0.7	0.0744096024003	-8.93476165046	-11.565775994	0.53543441413	0.111606657043
73.0	3993613.0	40.0	8539.0	3993613.0	4000000.0	1.0	1.0	1.04	1.01	1.13	0.04	7.8	0.44	0.79	0.0599999999999	8.19	0.32	1.93	1.37	0.36	AAA206.CD3.location-a.X17.Y13.tile.tissue.png	133	1	2000	133	cb12bfba68430cd17adb27291e7501f1	0	0	0	0	0	0	0	0	0	0	0	0	0	/home/dhl_ec/bnelissen/Slides/CD3_manuscript/CD3_slides/AAA206.CD3.location-a/AAA206.CD3.location-a.run1	255	0.7	0.061525531946	0.7	0.061525531946	-8.41086709754	-11.7783658778	0.549782840428	0.0730025150299
125.0	3998008.0	60.0	8098.0	3998008.0	4000000.0	1.0	1.0	1.35	1.55	0.99	0.04	6.35	0.32	0.63	0.0500000000002	8.2	0.32	1.94	1.36	0.37	AAA206.CD3.location-a.X17.Y14.tile.tissue.png	134	1	2000	134	45f513fa723ec59d689055dcd29e7210	0	0	0	0	0	0	0	0	0	0	0	0	0	/home/dhl_ec/bnelissen/Slides/CD3_manuscript/CD3_slides/AAA206.CD3.location-a/AAA206.CD3.location-a.run1	255	0.7	0.0642741810992	0.7	0.0642741810992	-7.95672084297	-11.7623259976	0.326335064666	0.0616727246704
0.0	4000000.0	0.0	7996.0	4000000.0	4000000.0	0.0	1.0	1.1	1.37	1.16	0.04	4.97	0.26	0.63	0.0499999999997	7.89	0.26	1.9	1.36	0.34	AAA206.CD3.location-a.X17.Y15.tile.tissue.png	135	1	2000	135	7c2dd71610f1a3a38a846a18f513fdbb	0	0	0	0	0	0	0	0	0	0	0	0	0	/home/dhl_ec/bnelissen/Slides/CD3_manuscript/CD3_slides/AAA206.CD3.location-a/AAA206.CD3.location-a.run1	255	0.7	0.06	0.7	0.06	-7.24048408137	0.0	0.0950575227305	0.0184807363281
1467.0	1206339.0	722.0	6283.0	1206339.0	4000000.0	16.0	1.0	1.04	1.27	1.02	0.04	5.83	0.32	0.63	0.15	6.39	0.22	1.85	1.34	0.33	AAA206.CD3.location-a.X17.Y16.tile.tissue.png	136	1	2000	136	56a699821bee5aae0f0b4e77cdd57174	0	0	0	0	0	0	0	0	0	0	0	0	0	/home/dhl_ec/bnelissen/Slides/CD3_manuscript/CD3_slides/AAA206.CD3.location-a/AAA206.CD3.location-a.run1	255	0.7	0.06	0.7	0.06	-7.81422324844	-11.0245629003	0.401851421905	0.0732669042969
0.0	1899.0	0.0	196.0	1899.0	4000000.0	0.0	1.0	1.03	1.18	1.3	0.04	5.62	0.32	0.63	0.18	4.95	0.12	1.82	1.36	0.49	AAA206.CD3.location-a.X17.Y17.tile.tissue.png	137	1	2000	137	d9f7ea4618a4ce5ed9593c5a0549d6ac	0	0	0	0	0	0	0	0	0	0	0	0	0	/home/dhl_ec/bnelissen/Slides/CD3_manuscript/CD3_slides/AAA206.CD3.location-a/AAA206.CD3.location-a.run1	255	0.7	0.06	0.7	0.06	0.0	-12.320702416	3.88009828364	0.0878903169556
1794.0	179935.0	759.0	4568.0	179935.0	4000000.0	11.0	3.0	1.01	1.49	0.98	0.0500000000002	5.78	0.32	0.69	0.18	6.09	0.19	1.85	1.35	0.59	AAA206.CD3.location-a.X17.Y18.tile.tissue.png	138	1	2000	138	40816974d499a5c5720eda2a350d5959	0	0	0	0	0	0	0	0	0	0	0	0	0	/home/dhl_ec/bnelissen/Slides/CD3_manuscript/CD3_slides/AAA206.CD3.location-a/AAA206.CD3.location-a.run1	255	0.7	0.06	0.7	0.06	-9.5222663902	-12.382624001	2.46839471627	1.65659496094
6378.0	3256936.0	3236.0	8000.0	3256936.0	4000000.0	81.0	1.0	1.26	1.5	1.21	0.04	7.04	0.32	0.63	0.0799999999999	8.23	0.3	2.0	1.4	0.579999999999	AAA206.CD3.location-a.X17.Y2.tile.tissue.png	139	1	2000	139	e267cec51815ada533a72c21c5176236	0	0	0	0	0	0	0	0	0	0	0	0	0	/home/dhl_ec/bnelissen/Slides/CD3_manuscript/CD3_slides/AAA206.CD3.location-a/AAA206.CD3.location-a.run1	255	0.7	0.06	0.7	0.06	-8.56615758909	-11.2384522873	0.807948308759	0.0514025087891
945.0	4000000.0	474.0	7996.0	4000000.0	4000000.0	12.0	1.0	1.56	1.83	1.13	0.04	5.38	0.33	0.83	0.0499999999997	8.28	0.32	1.96	1.35	0.39	AAA206.CD3.location-a.X17.Y3.tile.tissue.png	140	1	2000	140	f9bb31bfc6a03176dc99e7887000177d	0	0	0	0	0	0	0	0	0	0	0	0	0	/home/dhl_ec/bnelissen/Slides/CD3_manuscript/CD3_slides/AAA206.CD3.location-a/AAA206.CD3.location-a.run1	255	0.7	0.06	0.7	0.06	-8.97749563527	-11.1902285186	1.28065842403	0.0349951610357
329.0	3999455.0	115.0	8084.0	3999455.0	4000000.0	2.0	1.0	1.35	1.27	0.99	0.04	5.46	0.32	0.62	0.0499999999997	8.31	0.32	1.94	1.37	0.38	AAA206.CD3.location-a.X17.Y4.tile.tissue.png	141	1	2000	141	bad3319898a2ff4894ada1dcb3fef272	0	0	0	0	0	0	0	0	0	0	0	0	0	/home/dhl_ec/bnelissen/Slides/CD3_manuscript/CD3_slides/AAA206.CD3.location-a/AAA206.CD3.location-a.run1	255	0.7	0.06	0.7	0.06	-9.56238048158	-11.6901493222	1.26691099974	0.0714316564674
0.0	3999894.0	0.0	7996.0	3999894.0	4000000.0	0.0	1.0	1.43	1.24	0.99	0.04	6.83	0.32	0.630000000001	0.0599999999999	7.92	0.25	1.93	1.39	0.55	AAA206.CD3.location-a.X17.Y5.tile.tissue.png	142	1	2000	142	a1138aa7577a72b5c4fd43fcb6d6e183	0	0	0	0	0	0	0	0	0	0	0	0	0	/home/dhl_ec/bnelissen/Slides/CD3_manuscript/CD3_slides/AAA206.CD3.location-a/AAA206.CD3.location-a.run1	255	0.7	0.06	0.7	0.06	-9.20726723422	-11.7512189099	1.18702735393	0.0743477686882
0.0	3999410.0	0.0	8050.0	3999410.0	4000000.0	0.0	1.0	1.45	1.57	1.0	0.0299999999997	5.67	0.67	0.62	0.0500000000002	7.83	0.25	1.89	1.36	0.41	AAA206.CD3.location-a.X17.Y6.tile.tissue.png	143	1	2000	143	1b4143e328774d0cef74e1de0d17f0ff	0	0	0	0	0	0	0	0	0	0	0	0	0	/home/dhl_ec/bnelissen/Slides/CD3_manuscript/CD3_slides/AAA206.CD3.location-a/AAA206.CD3.location-a.run1	255	0.7	0.06	0.7	0.06	-9.00504437776	-11.5038952027	1.13597734137	0.106153637344
0.0	3999272.0	0.0	8054.0	3999272.0	4000000.0	0.0	1.0	1.29	1.29	1.04	0.04	5.39	0.32	0.64	0.0599999999999	7.86	0.25	1.9	1.34	0.35	AAA206.CD3.location-a.X17.Y7.tile.tissue.png	144	1	2000	144	c9f02ae99168d6db6aa82135b692d05d	0	0	0	0	0	0	0	0	0	0	0	0	0	/home/dhl_ec/bnelissen/Slides/CD3_manuscript/CD3_slides/AAA206.CD3.location-a/AAA206.CD3.location-a.run1	255	0.7	0.0642950592552	0.7	0.0642950592552	-7.95557703613	-10.9390544111	0.382243468604	0.0410700953865
496.0	3980530.0	118.0	8768.0	3980530.0	4000000.0	1.0	1.0	1.03	1.17	0.99	0.04	5.89	0.33	0.65	0.0600000000004	8.4	0.32	1.97	1.38	0.37	AAA206.CD3.location-a.X17.Y8.tile.tissue.png	145	1	2000	145	75e574eb136c989d3cb38f8b4fc5e37b	0	0	0	0	0	0	0	0	0	0	0	0	0	/home/dhl_ec/bnelissen/Slides/CD3_manuscript/CD3_slides/AAA206.CD3.location-a/AAA206.CD3.location-a.run1	255	0.7	0.0648223123535	0.7	0.0648223123535	-7.84150433638	-11.2850290519	0.274585355981	0.0516194650879
0.0	4000000.0	0.0	7996.0	4000000.0	4000000.0	0.0	1.0	1.47	1.26	1.27	0.0400000000004	4.96	0.26	0.66	0.0499999999997	7.94	0.26	1.93	1.38	0.36	AAA206.CD3.location-a.X17.Y9.tile.tissue.png	146	1	2000	146	e945ebf5806fc7acedf3a309f6671307	0	0	0	0	0	0	0	0	0	0	0	0	0	/home/dhl_ec/bnelissen/Slides/CD3_manuscript/CD3_slides/AAA206.CD3.location-a/AAA206.CD3.location-a.run1	255	0.7	0.0719448881634	0.7	0.0719448881634	-8.31842324894	0.0	0.274303064749	0.0485858789062
0.0	0.0	0.0	0.0	0.0	4000000.0	0.0	0.0	0.99	1.3	1.04	0.0499999999997	5.35	0.25	0.76	0.2	3.95	0.11	1.73	1.35	0.28	AAA206.CD3.location-a.X18.Y0.tile.tissue.png	147	1	2000	147	6312a03df2a04c676ffd6f558a7be5a2	0	0	0	0	0	0	0	0	0	0	0	0	0	/home/dhl_ec/bnelissen/Slides/CD3_manuscript/CD3_slides/AAA206.CD3.location-a/AAA206.CD3.location-a.run1	255	1.0	0.06	1.0	0.06	0.0	-11.6123617273	0.0	2.63790617038
124.0	3606.0	57.0	383.0	3606.0	4000000.0	1.0	2.0	1.1	1.54	0.99	0.0499999999997	5.7	0.33	0.62	0.18	5.65	0.18	1.84	1.39	0.32	AAA206.CD3.location-a.X18.Y1.tile.tissue.png	148	1	2000	148	1a0b1e9979fc79ab593aa716f0711e61	0	0	0	0	0	0	0	0	0	0	0	0	0	/home/dhl_ec/bnelissen/Slides/CD3_manuscript/CD3_slides/AAA206.CD3.location-a/AAA206.CD3.location-a.run1	255	0.7	0.06	0.7	0.06	-8.69852258908	-11.0635430521	1.54978978307	0.374904727692
122.0	4000000.0	85.0	7996.0	4000000.0	4000000.0	2.0	1.0	1.2	1.2	1.29	0.04	5.34	0.26	0.64	0.0499999999997	8.26	0.32	1.9	1.35	0.35	AAA206.CD3.location-a.X18.Y10.tile.tissue.png	149	1	2000	149	9d16767c26d4b9355a8306530e97907f	0	0	0	0	0	0	0	0	0	0	0	0	0	/home/dhl_ec/bnelissen/Slides/CD3_manuscript/CD3_slides/AAA206.CD3.location-a/AAA206.CD3.location-a.run1	255	0.7	0.0743943502553	0.7	0.0743943502553	-7.64942778448	-11.0434219047	0.205760041029	0.0454647850368
0.0	4000000.0	0.0	7996.0	4000000.0	4000000.0	0.0	1.0	1.4	1.27	1.0	0.04	5.38	0.27	0.66	0.0500000000002	7.89	0.26	1.89	1.38	0.64	AAA206.CD3.location-a.X18.Y11.tile.tissue.png	150	1	2000	150	035b55b161cf466f56a14cf7fa2d2a96	0	0	0	0	0	0	0	0	0	0	0	0	0	/home/dhl_ec/bnelissen/Slides/CD3_manuscript/CD3_slides/AAA206.CD3.location-a/AAA206.CD3.location-a.run1	255	0.7	0.0796633173202	0.7	0.0796633173202	-7.21467758813	-11.0734476483	0.196096040987	0.0266379379442
21267.0	3999976.0	4386.0	8020.0	3999976.0	4000000.0	85.0	1.0	1.13	1.24	0.98	0.0299999999997	5.49	0.32	0.65	0.0599999999999	8.51	0.33	1.91	1.35	0.5	AAA206.CD3.location-a.X18.Y12.tile.tissue.png	151	1	2000	151	5be154836c9db7db56961c559ec4b5db	0	0	0	0	0	0	0	0	0	0	0	0	0	/home/dhl_ec/bnelissen/Slides/CD3_manuscript/CD3_slides/AAA206.CD3.location-a/AAA206.CD3.location-a.run1	255	0.7	0.0756361328168	0.7	0.0756361328168	-8.89548988588	-11.7996696378	0.535961129524	0.110339900543
363.0	4000000.0	168.0	7996.0	4000000.0	4000000.0	4.0	1.0	1.14	1.26	1.51	0.04	5.68	0.26	0.64	0.0499999999997	8.21	0.32	1.9	1.34	0.49	AAA206.CD3.location-a.X18.Y13.tile.tissue.png	152	1	2000	152	9dc208e0d62fd8ae8f47043f30d493e5	0	0	0	0	0	0	0	0	0	0	0	0	0	/home/dhl_ec/bnelissen/Slides/CD3_manuscript/CD3_slides/AAA206.CD3.location-a/AAA206.CD3.location-a.run1	255	0.7	0.06	0.7	0.06	-8.18454825796	-11.757320631	0.634282769552	0.0822345490112
3791.0	3992550.0	885.0	8711.0	3992550.0	4000000.0	16.0	1.0	1.2	1.33	1.19	0.04	5.75	0.33	0.91	0.0499999999997	8.18	0.32	1.92	1.38	0.57	AAA206.CD3.location-a.X18.Y14.tile.tissue.png	153	1	2000	153	edbc81d2e13e0df0e7791b89826608a5	0	0	0	0	0	0	0	0	0	0	0	0	0	/home/dhl_ec/bnelissen/Slides/CD3_manuscript/CD3_slides/AAA206.CD3.location-a/AAA206.CD3.location-a.run1	255	0.7	0.067928401287	0.7	0.067928401287	-7.93139065382	-12.0796681254	0.494864122781	0.118597436462
48142.0	4000000.0	8301.0	7996.0	4000000.0	4000000.0	190.0	1.0	1.09	1.25	1.29	0.04	5.69	0.27	0.62	0.04	8.66	0.32	1.93	1.35	0.59	AAA206.CD3.location-a.X18.Y15.tile.tissue.png	154	1	2000	154	600428dafe553740d7458d21a16d5a44	0	0	0	0	0	0	0	0	0	0	0	0	0	/home/dhl_ec/bnelissen/Slides/CD3_manuscript/CD3_slides/AAA206.CD3.location-a/AAA206.CD3.location-a.run1	255	0.7	0.0648152915752	0.7	0.0648152915752	-8.11574720149	-11.228542174	0.153296082047	0.137815093185
1769.0	795613.0	617.0	7439.0	795613.0	4000000.0	13.0	5.0	1.09	1.25	0.98	0.04	6.24	0.32	0.63	0.16	6.31	0.21	1.87	1.34	0.61	AAA206.CD3.location-a.X18.Y16.tile.tissue.png	155	1	2000	155	572e76a4bc915966d33a4a526e303ce6	0	0	0	0	0	0	0	0	0	0	0	0	0	/home/dhl_ec/bnelissen/Slides/CD3_manuscript/CD3_slides/AAA206.CD3.location-a/AAA206.CD3.location-a.run1	255	0.7	0.06	0.7	0.06	-8.5404736287	-11.3994960626	0.699913263226	0.101240917969
0.0	2100.0	0.0	206.0	2100.0	4000000.0	0.0	1.0	1.15	1.18	0.97	0.04	5.63	0.34	0.68	0.19	5.37	0.12	1.79	1.35	0.48	AAA206.CD3.location-a.X18.Y17.tile.tissue.png	156	1	2000	156	053d49802f6499bfe24f5103d900ff63	0	0	0	0	0	0	0	0	0	0	0	0	0	/home/dhl_ec/bnelissen/Slides/CD3_manuscript/CD3_slides/AAA206.CD3.location-a/AAA206.CD3.location-a.run1	255	0.7	0.06	0.7	0.06	-8.72112470898	-11.1118041528	2.97026016921	0.102181819489
0.0	0.0	0.0	0.0	0.0	4000000.0	0.0	0.0	0.98	1.47	1.13	0.0499999999997	5.34	0.26	1.04	0.18	3.95	0.11	1.74	1.35	0.49	AAA206.CD3.location-a.X18.Y18.tile.tissue.png	157	1	2000	157	a6a935cab503875d6f1afc4d4a063031	0	0	0	0	0	0	0	0	0	0	0	0	0	/home/dhl_ec/bnelissen/Slides/CD3_manuscript/CD3_slides/AAA206.CD3.location-a/AAA206.CD3.location-a.run1	255	1.0	0.06	1.0	0.06	0.0	-11.6864862697	0.0	4.66528769125
5909.0	1045686.0	2991.0	6821.0	1045686.0	4000000.0	75.0	6.0	1.08	1.63	0.97	0.04	5.85	0.33	0.63	0.16	6.71	0.22	1.92	1.37	0.55	AAA206.CD3.location-a.X18.Y2.tile.tissue.png	158	1	2000	158	6f2818ac91df052bc5e3b5db590306c6	0	0	0	0	0	0	0	0	0	0	0	0	0	/home/dhl_ec/bnelissen/Slides/CD3_manuscript/CD3_slides/AAA206.CD3.location-a/AAA206.CD3.location-a.run1	255	0.7	0.06	0.7	0.06	-8.70769639019	-11.7170293737	1.0530841054	0.086543390625
4498.0	3939630.0	2336.0	7996.0	3939630.0	4000000.0	63.0	1.0	1.45	1.8	1.35	0.04	6.01	0.33	0.63	0.0500000000002	8.19	0.32	1.93	1.34	0.37	AAA206.CD3.location-a.X18.Y3.tile.tissue.png	159	1	2000	159	b5a41281217c9b3fa9223e21eb82c087	0	0	0	0	0	0	0	0	0	0	0	0	0	/home/dhl_ec/bnelissen/Slides/CD3_manuscript/CD3_slides/AAA206.CD3.location-a/AAA206.CD3.location-a.run1	255	0.7	0.06	0.7	0.06	-9.04380205545	-11.4501282748	1.33817275992	0.0451506810303
110.0	3999917.0	55.0	8016.0	3999917.0	4000000.0	1.0	1.0	1.47	1.26	0.99	0.04	5.4	0.32	0.639999999999	0.0599999999999	8.19	0.32	1.89	1.35	0.41	AAA206.CD3.location-a.X18.Y4.tile.tissue.png	160	1	2000	160	0915b0d3add58f97561d4c1a4089e1ab	0	0	0	0	0	0	0	0	0	0	0	0	0	/home/dhl_ec/bnelissen/Slides/CD3_manuscript/CD3_slides/AAA206.CD3.location-a/AAA206.CD3.location-a.run1	255	0.7	0.06	0.7	0.06	-9.31493940579	-11.5214146121	1.45450221708	0.0371402521272
109.0	4000000.0	57.0	7996.0	4000000.0	4000000.0	2.0	1.0	1.14	1.47	1.24	0.04	5.36	0.26	0.63	0.0500000000002	8.19	0.32	1.91	1.34	0.37	AAA206.CD3.location-a.X18.Y5.tile.tissue.png	161	1	2000	161	332742d9c2b23846e81730719a0b8ccf	0	0	0	0	0	0	0	0	0	0	0	0	0	/home/dhl_ec/bnelissen/Slides/CD3_manuscript/CD3_slides/AAA206.CD3.location-a/AAA206.CD3.location-a.run1	255	0.7	0.06	0.7	0.06	-9.26867717761	-11.5314074007	1.34962240797	0.0562588313398
108.0	3999993.0	54.0	8000.0	3999993.0	4000000.0	1.0	1.0	1.56	1.25	0.98	0.04	6.56	0.33	0.64	0.0500000000002	8.36	0.32	1.95	1.39	0.59	AAA206.CD3.location-a.X18.Y6.tile.tissue.png	162	1	2000	162	6cb275274ddbdfdbcc0c5ef0a9a78e82	0	0	0	0	0	0	0	0	0	0	0	0	0	/home/dhl_ec/bnelissen/Slides/CD3_manuscript/CD3_slides/AAA206.CD3.location-a/AAA206.CD3.location-a.run1	255	0.7	0.06	0.7	0.06	-9.39268872241	-11.5621137159	1.22586242367	0.0947347244949
705.0	3999781.0	227.0	8045.0	3999781.0	4000000.0	4.0	1.0	1.49	1.66	1.12	0.04	6.0	0.32	0.62	0.0500000000002	8.26	0.32	1.94	1.34	0.36	AAA206.CD3.location-a.X18.Y7.tile.tissue.png	163	1	2000	163	2fb3a02d7f269a106e392390842a8125	0	0	0	0	0	0	0	0	0	0	0	0	0	/home/dhl_ec/bnelissen/Slides/CD3_manuscript/CD3_slides/AAA206.CD3.location-a/AAA206.CD3.location-a.run1	255	0.7	0.060109350022	0.7	0.060109350022	-8.93682660185	-11.1974873285	0.882432436486	0.0959346832733
0.0	3992901.0	0.0	8302.0	3992901.0	4000000.0	0.0	1.0	1.15	1.5	0.99	0.0400000000004	5.42	0.32	0.63	0.0500000000002	7.83	0.26	1.89	1.35	0.34	AAA206.CD3.location-a.X18.Y8.tile.tissue.png	164	1	2000	164	72f2d3560f893dc3632468619354bb90	0	0	0	0	0	0	0	0	0	0	0	0	0	/home/dhl_ec/bnelissen/Slides/CD3_manuscript/CD3_slides/AAA206.CD3.location-a/AAA206.CD3.location-a.run1	255	0.7	0.068888008229	0.7	0.068888008229	-7.86659144491	-11.6209297141	0.242176124386	0.0418892849274
0.0	4000000.0	0.0	7996.0	4000000.0	4000000.0	0.0	1.0	1.46	1.27	1.04	0.04	5.7	0.35	0.84	0.04	7.96	0.26	1.9	1.39	0.5	AAA206.CD3.location-a.X18.Y9.tile.tissue.png	165	1	2000	165	427dc9be31f24c8cbd5b12f1c1671408	0	0	0	0	0	0	0	0	0	0	0	0	0	/home/dhl_ec/bnelissen/Slides/CD3_manuscript/CD3_slides/AAA206.CD3.location-a/AAA206.CD3.location-a.run1	255	0.7	0.0753141234661	0.7	0.0753141234661	-8.25631525327	0.0	0.11851573759	0.0299229042969
0.0	0.0	0.0	0.0	0.0	4000000.0	0.0	0.0	1.22	1.17	0.99	0.0500000000002	5.3	0.42	0.79	0.19	3.97	0.11	1.73	1.35	0.31	AAA206.CD3.location-a.X19.Y1.tile.tissue.png	166	1	2000	166	9b897bf9e58c82604072cf1ad6a1ba9f	0	0	0	0	0	0	0	0	0	0	0	0	0	/home/dhl_ec/bnelissen/Slides/CD3_manuscript/CD3_slides/AAA206.CD3.location-a/AAA206.CD3.location-a.run1	255	1.0	0.06	1.0	0.06	0.0	-11.0901792879	0.0	8.23199951173
0.0	4000000.0	0.0	7996.0	4000000.0	4000000.0	0.0	1.0	1.06	1.2	0.97	0.04	5.48	0.25	0.64	0.0500000000002	7.84	0.26	1.9	1.34	0.36	AAA206.CD3.location-a.X19.Y10.tile.tissue.png	167	1	2000	167	446e40edaa5b49b8e0f4e9236f9aafc4	0	0	0	0	0	0	0	0	0	0	0	0	0	/home/dhl_ec/bnelissen/Slides/CD3_manuscript/CD3_slides/AAA206.CD3.location-a/AAA206.CD3.location-a.run1	255	0.7	0.075962480419	0.7	0.075962480419	-7.99400985168	0.0	0.164387223102	0.0407882421875
2013.0	4000000.0	867.0	7996.0	4000000.0	4000000.0	15.0	1.0	1.06	1.51	0.98	0.04	5.47	0.27	0.96	0.0500000000002	8.35	0.32	1.95	1.39	0.36	AAA206.CD3.location-a.X19.Y11.tile.tissue.png	168	1	2000	168	ab011ebde96f925d08d4c201d62c96da	0	0	0	0	0	0	0	0	0	0	0	0	0	/home/dhl_ec/bnelissen/Slides/CD3_manuscript/CD3_slides/AAA206.CD3.location-a/AAA206.CD3.location-a.run1	255	0.7	0.0832337661269	0.7	0.0832337661269	-7.88136473258	-11.1804206488	0.160899422722	0.0431285910988
19430.0	3999955.0	4784.0	8008.0	3999955.0	4000000.0	92.0	1.0	1.26	1.22	1.28	0.04	5.65	0.33	0.64	0.0599999999999	8.45	0.32	1.99	1.37	0.47	AAA206.CD3.location-a.X19.Y12.tile.tissue.png	169	1	2000	169	adf35b623b1aa2373ffe1f20a71d0ca4	0	0	0	0	0	0	0	0	0	0	0	0	0	/home/dhl_ec/bnelissen/Slides/CD3_manuscript/CD3_slides/AAA206.CD3.location-a/AAA206.CD3.location-a.run1	255	0.7	0.0794163805888	0.7	0.0794163805888	-8.50758485752	-11.9116398274	0.432334688846	0.100037603058
5480.0	3993039.0	1458.0	8788.0	3993039.0	4000000.0	27.0	1.0	1.12	1.24	1.06	0.04	5.51	0.33	0.690000000001	0.0599999999999	8.43	0.33	1.95	1.37	0.37	AAA206.CD3.location-a.X19.Y13.tile.tissue.png	170	1	2000	170	45e62cd1f01b617755c6a57a8699e87d	0	0	0	0	0	0	0	0	0	0	0	0	0	/home/dhl_ec/bnelissen/Slides/CD3_manuscript/CD3_slides/AAA206.CD3.location-a/AAA206.CD3.location-a.run1	255	0.7	0.0682738803985	0.7	0.0682738803985	-8.36613938459	-11.3831005944	0.574033014122	0.0896681871338
0.0	3988960.0	0.0	8730.0	3988960.0	4000000.0	0.0	1.0	1.04	1.23	1.31	0.04	5.5	0.36	0.66	0.0599999999999	8.04	0.26	1.92	1.34	0.35	AAA206.CD3.location-a.X19.Y14.tile.tissue.png	171	1	2000	171	76ece93843d9de0a3910cb549e8e3c3f	0	0	0	0	0	0	0	0	0	0	0	0	0	/home/dhl_ec/bnelissen/Slides/CD3_manuscript/CD3_slides/AAA206.CD3.location-a/AAA206.CD3.location-a.run1	255	0.7	0.0642462482335	0.7	0.0642462482335	-8.37667143159	-11.9081839667	0.460687834831	0.0947268963623
553.0	4000000.0	214.0	7996.0	4000000.0	4000000.0	4.0	1.0	1.25	1.25	1.28	0.04	4.95	0.26	0.62	0.04	8.14	0.32	1.92	1.34	0.34	AAA206.CD3.location-a.X19.Y15.tile.tissue.png	172	1	2000	172	58989f512607f132d804c5841dc61a36	0	0	0	0	0	0	0	0	0	0	0	0	0	/home/dhl_ec/bnelissen/Slides/CD3_manuscript/CD3_slides/AAA206.CD3.location-a/AAA206.CD3.location-a.run1	255	0.7	0.06	0.7	0.06	-8.23939054843	0.0	0.0770306106176	0.0193770800781
937.0	1895726.0	452.0	7210.0	1895726.0	4000000.0	9.0	2.0	1.28	1.57	0.99	0.04	5.73	0.32	0.64	0.13	6.92	0.25	1.89	1.37	0.34	AAA206.CD3.location-a.X19.Y16.tile.tissue.png	173	1	2000	173	c6728ccee799f260046aacf9697815e3	0	0	0	0	0	0	0	0	0	0	0	0	0	/home/dhl_ec/bnelissen/Slides/CD3_manuscript/CD3_slides/AAA206.CD3.location-a/AAA206.CD3.location-a.run1	255	0.7	0.06	0.7	0.06	-7.48297111005	-10.8778303028	0.307616048453	0.0636621816406
797.0	18223.0	274.0	933.0	18223.0	4000000.0	4.0	2.0	1.04	1.2	1.0	0.04	5.67	0.32	0.65	0.19	5.79	0.19	1.84	1.36	0.62	AAA206.CD3.location-a.X19.Y17.tile.tissue.png	174	1	2000	174	3245e2a0092da57770d25f513d2bf414	0	0	0	0	0	0	0	0	0	0	0	0	0	/home/dhl_ec/bnelissen/Slides/CD3_manuscript/CD3_slides/AAA206.CD3.location-a/AAA206.CD3.location-a.run1	255	0.7	0.06	0.7	0.06	-9.3289857892	-11.818937368	3.08251290629	1.48022308105
377.0	24275.0	170.0	2004.0	24275.0	4000000.0	3.0	8.0	1.21	1.22	0.98	0.04	5.67	0.32	0.63	0.19	5.74	0.18	1.87	1.37	0.5	AAA206.CD3.location-a.X19.Y2.tile.tissue.png	175	1	2000	175	d75e6d0a26eff911f7288a2bc1fbb9df	0	0	0	0	0	0	0	0	0	0	0	0	0	/home/dhl_ec/bnelissen/Slides/CD3_manuscript/CD3_slides/AAA206.CD3.location-a/AAA206.CD3.location-a.run1	255	0.7	0.06	0.7	0.06	-9.16588117499	-12.6257546938	1.81768517225	0.0672706689453
6098.0	2222397.0	3100.0	7962.0	2222397.0	4000000.0	75.0	2.0	1.01	1.56	0.98	0.04	5.66	0.33	0.64	0.12	7.18	0.26	1.95	1.34	0.8	AAA206.CD3.location-a.X19.Y3.tile.tissue.png	176	1	2000	176	d6258ab6803bceb8ace660613831f678	0	0	0	0	0	0	0	0	0	0	0	0	0	/home/dhl_ec/bnelissen/Slides/CD3_manuscript/CD3_slides/AAA206.CD3.location-a/AAA206.CD3.location-a.run1	255	0.7	0.06	0.7	0.06	-9.04847751419	-11.3003102271	1.25127501575	0.0751576132812
970.0	3999747.0	497.0	8030.0	3999747.0	4000000.0	13.0	1.0	1.56	1.58	1.0	0.04	5.53	0.35	0.9	0.0599999999999	8.33	0.33	1.95	1.36	0.380000000001	AAA206.CD3.location-a.X19.Y4.tile.tissue.png	177	1	2000	177	b3649eb7d446f21176a9bb0a4e60f575	0	0	0	0	0	0	0	0	0	0	0	0	0	/home/dhl_ec/bnelissen/Slides/CD3_manuscript/CD3_slides/AAA206.CD3.location-a/AAA206.CD3.location-a.run1	255	0.7	0.06	0.7	0.06	-9.16611059824	-11.3079005585	1.45426048716	0.046041424113
294.0	3999868.0	123.0	8018.0	3999868.0	4000000.0	3.0	1.0	1.2	1.48	1.0	0.04	6.67	0.32	0.64	0.0599999999999	8.22	0.32	1.9	1.35	0.55	AAA206.CD3.location-a.X19.Y5.tile.tissue.png	178	1	2000	178	129a7cbe85067848c9bd9e479f97f807	0	0	0	0	0	0	0	0	0	0	0	0	0	/home/dhl_ec/bnelissen/Slides/CD3_manuscript/CD3_slides/AAA206.CD3.location-a/AAA206.CD3.location-a.run1	255	0.7	0.06	0.7	0.06	-9.39304717573	-11.606216191	1.45786908888	0.0703896641293
170.0	3999752.0	86.0	8036.0	3999752.0	4000000.0	2.0	1.0	1.53	1.59	0.98	0.04	5.56	0.38	0.85	0.0499999999997	8.21	0.32	1.9	1.37	0.69	AAA206.CD3.location-a.X19.Y6.tile.tissue.png	179	1	2000	179	4c30803ceb62769a3aa0b8891f7ce18a	0	0	0	0	0	0	0	0	0	0	0	0	0	/home/dhl_ec/bnelissen/Slides/CD3_manuscript/CD3_slides/AAA206.CD3.location-a/AAA206.CD3.location-a.run1	255	0.7	0.06	0.7	0.06	-9.46502635143	-11.7259527667	1.34751050534	0.09139118993
230.0	3998642.0	99.0	8144.0	3998642.0	4000000.0	2.0	1.0	1.13	1.45	0.97	0.04	5.5	0.31	0.63	0.0599999999999	8.17	0.320000000001	1.9	1.35	0.35	AAA206.CD3.location-a.X19.Y7.tile.tissue.png	180	1	2000	180	b2c585931010c7fae3b2c43c76ba5f68	0	0	0	0	0	0	0	0	0	0	0	0	0	/home/dhl_ec/bnelissen/Slides/CD3_manuscript/CD3_slides/AAA206.CD3.location-a/AAA206.CD3.location-a.run1	255	0.7	0.06	0.7	0.06	-9.19909980002	-11.862236365	1.04453871187	0.14958591864
600.0	3996452.0	166.0	8171.0	3996452.0	4000000.0	2.0	1.0	1.38	1.32	1.28	0.04	5.79	0.33	0.66	0.0500000000002	8.29	0.32	1.92	1.38	0.42	AAA206.CD3.location-a.X19.Y8.tile.tissue.png	181	1	2000	181	375b45c7c43ecc41448238ffd875ccf2	0	0	0	0	0	0	0	0	0	0	0	0	0	/home/dhl_ec/bnelissen/Slides/CD3_manuscript/CD3_slides/AAA206.CD3.location-a/AAA206.CD3.location-a.run1	255	0.7	0.0652003589376	0.7	0.0652003589376	-8.16690947214	-10.8660458314	0.408733978032	0.057681735733
0.0	3999776.0	0.0	8036.0	3999776.0	4000000.0	0.0	1.0	1.2	1.18	1.28	0.04	6.32	0.309999999999	0.63	0.0500000000002	7.86	0.25	1.89	1.35	0.360000000001	AAA206.CD3.location-a.X19.Y9.tile.tissue.png	182	1	2000	182	64ab14d611a7849a737c421084f912ab	0	0	0	0	0	0	0	0	0	0	0	0	0	/home/dhl_ec/bnelissen/Slides/CD3_manuscript/CD3_slides/AAA206.CD3.location-a/AAA206.CD3.location-a.run1	255	0.7	0.0752579415852	0.7	0.0752579415852	-7.55492447217	-10.5496953709	0.100328066457	0.0287404609281
0.0	0.0	0.0	0.0	0.0	4000000.0	0.0	0.0	1.46	1.17	0.969999999999	0.0500000000002	5.38	0.25	0.75	0.179999999999	3.97	0.110000000001	1.73	1.35	0.290000000001	AAA206.CD3.location-a.X20.Y1.tile.tissue.png	183	1	2000	183	cd3b5ce800714de29b0fbbe1cf3812f3	0	0	0	0	0	0	0	0	0	0	0	0	0	/home/dhl_ec/bnelissen/Slides/CD3_manuscript/CD3_slides/AAA206.CD3.location-a/AAA206.CD3.location-a.run1	255	1.0	0.06	1.0	0.06	0.0	-11.3245686067	0.0	3.59459542692
54.0	4000000.0	31.0	7996.0	4000000.0	4000000.0	1.0	1.0	1.1	1.54	0.98	0.04	5.08	0.259999999999	0.65	0.0500000000002	8.24	0.32	1.94	1.35	0.45	AAA206.CD3.location-a.X20.Y10.tile.tissue.png	184	1	2000	184	a5312f1776ce2c418245fbdb58b26808	0	0	0	0	0	0	0	0	0	0	0	0	0	/home/dhl_ec/bnelissen/Slides/CD3_manuscript/CD3_slides/AAA206.CD3.location-a/AAA206.CD3.location-a.run1	255	0.7	0.0744330282627	0.7	0.0744330282627	-7.78976360872	0.0	0.100493207221	0.0293789238281
1040.0	4000000.0	465.0	7996.0	4000000.0	4000000.0	10.0	1.0	1.16	1.18	1.02	0.0400000000009	5.43	0.27	0.94	0.0499999999993	8.17	0.32	1.91	1.33	0.36	AAA206.CD3.location-a.X20.Y11.tile.tissue.png	185	1	2000	185	eba8ffa910e6ccf7a44ceaa8c4f482ed	0	0	0	0	0	0	0	0	0	0	0	0	0	/home/dhl_ec/bnelissen/Slides/CD3_manuscript/CD3_slides/AAA206.CD3.location-a/AAA206.CD3.location-a.run1	255	0.7	0.0790098810113	0.7	0.0790098810113	-7.4951655643	-11.1173633554	0.204919210649	0.0426363234261
155.0	3985440.0	62.0	9284.0	3985440.0	4000000.0	1.0	1.0	1.28	1.84	0.99	0.04	5.92	0.33	0.66	0.0600000000004	8.25	0.320000000001	1.93	1.33	0.36	AAA206.CD3.location-a.X20.Y12.tile.tissue.png	186	1	2000	186	438a10a6e568090ebb8b0ee33b0dfa4d	0	0	0	0	0	0	0	0	0	0	0	0	0	/home/dhl_ec/bnelissen/Slides/CD3_manuscript/CD3_slides/AAA206.CD3.location-a/AAA206.CD3.location-a.run1	255	0.7	0.0631312469611	0.7	0.0631312469611	-7.85670146738	-11.4995400164	0.524907643513	0.1119392547
21921.0	3974705.0	6488.0	9731.0	3974705.0	4000000.0	110.0	1.0	1.02	1.22	1.02	0.0400000000009	5.69	0.46	0.77	0.0500000000002	8.56	0.32	1.95	1.36	0.370000000001	AAA206.CD3.location-a.X20.Y13.tile.tissue.png	187	1	2000	187	59dec02adc5af3d708b22cee238df9b2	0	0	0	0	0	0	0	0	0	0	0	0	0	/home/dhl_ec/bnelissen/Slides/CD3_manuscript/CD3_slides/AAA206.CD3.location-a/AAA206.CD3.location-a.run1	255	0.7	0.0712602023001	0.7	0.0712602023001	-8.3774395617	-12.0225631049	0.633780670979	0.174284360107
0.0	4000000.0	0.0	7996.0	4000000.0	4000000.0	0.0	1.0	1.07	1.24	1.04	0.04	6.91	0.26	0.639999999999	0.04	7.92	0.27	1.95	1.38	0.38	AAA206.CD3.location-a.X20.Y14.tile.tissue.png	188	1	2000	188	9b74531acaad45ded939bc2527acc31b	0	0	0	0	0	0	0	0	0	0	0	0	0	/home/dhl_ec/bnelissen/Slides/CD3_manuscript/CD3_slides/AAA206.CD3.location-a/AAA206.CD3.location-a.run1	255	0.7	0.065101689197	0.7	0.065101689197	-6.16461750462	-10.3664524071	0.124980464862	0.0257241259941
3227.0	4000000.0	1346.0	7996.0	4000000.0	4000000.0	25.0	1.0	1.21	1.21	0.97	0.04	4.94	0.25	0.63	0.0500000000002	8.29	0.320000000001	1.94	1.37	0.35	AAA206.CD3.location-a.X20.Y15.tile.tissue.png	189	1	2000	189	005a221a653fbb30541b401928c9f4c9	0	0	0	0	0	0	0	0	0	0	0	0	0	/home/dhl_ec/bnelissen/Slides/CD3_manuscript/CD3_slides/AAA206.CD3.location-a/AAA206.CD3.location-a.run1	255	0.7	0.061045212214	0.7	0.061045212214	-8.23431349254	0.0	0.0603462905025	0.020531234375
6026.0	2606592.0	2272.0	8056.0	2606592.0	4000000.0	43.0	3.0	1.05	1.23	0.99	0.04	5.83	0.599999999999	0.640000000001	0.110000000001	7.49	0.28	1.95	1.37	0.530000000001	AAA206.CD3.location-a.X20.Y16.tile.tissue.png	190	1	2000	190	d845847ce31c0a78fb4613d933b6d57c	0	0	0	0	0	0	0	0	0	0	0	0	0	/home/dhl_ec/bnelissen/Slides/CD3_manuscript/CD3_slides/AAA206.CD3.location-a/AAA206.CD3.location-a.run1	255	0.7	0.06	0.7	0.06	-7.24346328962	-10.8119251521	0.239170425637	0.0939436855469
0.0	6239.0	0.0	519.0	6239.0	4000000.0	0.0	2.0	1.0	1.49	1.01	0.0499999999993	5.75	0.34	0.69	0.19	5.4	0.13	1.82	1.37	0.52	AAA206.CD3.location-a.X20.Y17.tile.tissue.png	191	1	2000	191	bc6568a2951c0a0a8cad665bc3fdfbbf	0	0	0	0	0	0	0	0	0	0	0	0	0	/home/dhl_ec/bnelissen/Slides/CD3_manuscript/CD3_slides/AAA206.CD3.location-a/AAA206.CD3.location-a.run1	255	0.7	0.06	0.7	0.06	-6.62890783984	-12.1528785095	2.88535012142	3.50831154047
0.0	9164.0	0.0	953.0	9164.0	4000000.0	0.0	4.0	1.01	1.27	0.990000000001	0.0500000000002	5.75	0.32	0.629999999999	0.2	5.0	0.129999999999	1.87	1.41	0.48	AAA206.CD3.location-a.X20.Y2.tile.tissue.png	192	1	2000	192	33544c01d9a886fd994c9f8651e72885	0	0	0	0	0	0	0	0	0	0	0	0	0	/home/dhl_ec/bnelissen/Slides/CD3_manuscript/CD3_slides/AAA206.CD3.location-a/AAA206.CD3.location-a.run1	255	0.7	0.06	0.7	0.06	0.0	-9.95176309819	1.30529310942	0.311844888306
2105.0	336975.0	1104.0	3643.0	336975.0	4000000.0	29.0	2.0	0.97	1.18	0.98	0.04	5.83	0.330000000001	0.64	0.18	5.91	0.190000000001	1.83	1.34	0.48	AAA206.CD3.location-a.X20.Y3.tile.tissue.png	193	1	2000	193	e578a62e1bad8508c8187711509ba19b	0	0	0	0	0	0	0	0	0	0	0	0	0	/home/dhl_ec/bnelissen/Slides/CD3_manuscript/CD3_slides/AAA206.CD3.location-a/AAA206.CD3.location-a.run1	255	0.7	0.06	0.7	0.06	-8.87013539523	-11.2609038209	1.62496143168	0.0704171533203
4667.0	3826829.0	2421.0	8316.0	3826829.0	4000000.0	62.0	1.0	1.37	1.2	0.98	0.04	6.21	0.320000000001	0.639999999999	0.0599999999995	8.22	0.32	1.96	1.37	0.58	AAA206.CD3.location-a.X20.Y4.tile.tissue.png	194	1	2000	194	be0b0493403807040fb24820f4ce6771	0	0	0	0	0	0	0	0	0	0	0	0	0	/home/dhl_ec/bnelissen/Slides/CD3_manuscript/CD3_slides/AAA206.CD3.location-a/AAA206.CD3.location-a.run1	255	0.7	0.06	0.7	0.06	-9.10670954635	-11.8778140966	1.50563065942	0.0948237119141
470.0	3999684.0	236.0	8024.0	3999684.0	4000000.0	6.0	1.0	1.43	1.3	1.28	0.04	6.67	0.33	0.63	0.0500000000002	8.24	0.32	1.97	1.35	0.379999999999	AAA206.CD3.location-a.X20.Y5.tile.tissue.png	195	1	2000	195	d0103e08c90dae4b056804bf4511939e	0	0	0	0	0	0	0	0	0	0	0	0	0	/home/dhl_ec/bnelissen/Slides/CD3_manuscript/CD3_slides/AAA206.CD3.location-a/AAA206.CD3.location-a.run1	255	0.7	0.06	0.7	0.06	-9.31519546107	-11.7892150985	1.61812626782	0.070826074667
427.0	3999970.0	208.0	8004.0	3999970.0	4000000.0	5.0	1.0	1.34	1.23	1.0	0.04	6.54	0.320000000001	0.630000000001	0.0500000000002	8.26	0.33	1.94	1.36	0.37	AAA206.CD3.location-a.X20.Y6.tile.tissue.png	196	1	2000	196	826c1b716d9e16b2c603249cc4c7688e	0	0	0	0	0	0	0	0	0	0	0	0	0	/home/dhl_ec/bnelissen/Slides/CD3_manuscript/CD3_slides/AAA206.CD3.location-a/AAA206.CD3.location-a.run1	255	0.7	0.06	0.7	0.06	-9.39139248098	-12.0190379702	1.49339102147	0.0816194501495
113.0	3999032.0	44.0	8138.0	3999032.0	4000000.0	1.0	1.0	1.34	1.5	0.98	0.04	6.25	0.33	0.629999999999	0.0500000000002	8.3	0.320000000001	1.9	1.35	0.36	AAA206.CD3.location-a.X20.Y7.tile.tissue.png	197	1	2000	197	e966c6cbdd766d1da157b2253eba19ab	0	0	0	0	0	0	0	0	0	0	0	0	0	/home/dhl_ec/bnelissen/Slides/CD3_manuscript/CD3_slides/AAA206.CD3.location-a/AAA206.CD3.location-a.run1	255	0.7	0.06	0.7	0.06	-8.72846335945	-11.9975597949	0.943750700233	0.114607171936
0.0	3999759.0	0.0	8032.0	3999759.0	4000000.0	0.0	1.0	0.99	1.48	0.98	0.04	5.95	0.32	0.63	0.0499999999993	7.84	0.26	1.88	1.34	0.509999999999	AAA206.CD3.location-a.X20.Y8.tile.tissue.png	198	1	2000	198	ae9bc51d2f790f65749ec3ea47a1436d	0	0	0	0	0	0	0	0	0	0	0	0	0	/home/dhl_ec/bnelissen/Slides/CD3_manuscript/CD3_slides/AAA206.CD3.location-a/AAA206.CD3.location-a.run1	255	0.7	0.0655788162022	0.7	0.0655788162022	-8.43327560154	-11.1997675716	0.403934107368	0.0585769195099
0.0	4000000.0	0.0	7996.0	4000000.0	4000000.0	0.0	1.0	1.3	1.52	0.98	0.0300000000007	5.29	0.26	0.639999999999	0.0500000000002	7.86	0.25	1.89	1.34	0.56	AAA206.CD3.location-a.X20.Y9.tile.tissue.png	199	1	2000	199	363818f0bfd2b9cb58c795bca3f62c28	0	0	0	0	0	0	0	0	0	0	0	0	0	/home/dhl_ec/bnelissen/Slides/CD3_manuscript/CD3_slides/AAA206.CD3.location-a/AAA206.CD3.location-a.run1	255	0.7	0.0740200745416	0.7	0.0740200745416	-7.4139452446	-10.5203934049	0.136297185644	0.0207167371138
0.0	4000000.0	0.0	7996.0	4000000.0	4000000.0	0.0	1.0	1.18	1.34	1.28	0.04	5.64	0.26	0.64	0.0500000000002	7.91	0.259999999999	1.92	1.35	0.51	AAA206.CD3.location-a.X21.Y10.tile.tissue.png	200	1	2000	200	7bb779d1ff969d9e53f5714f2736b531	0	0	0	0	0	0	0	0	0	0	0	0	0	/home/dhl_ec/bnelissen/Slides/CD3_manuscript/CD3_slides/AAA206.CD3.location-a/AAA206.CD3.location-a.run1	255	0.7	0.0714843882832	0.7	0.0714843882832	-8.02989905924	0.0	0.149328907926	0.0311666464844
0.0	3999614.0	0.0	8088.0	3999614.0	4000000.0	0.0	1.0	1.61	1.48	1.07	0.04	5.54	0.33	0.639999999999	0.0600000000004	8.37	0.27	1.95	1.38	0.72	AAA206.CD3.location-a.X21.Y11.tile.tissue.png	201	1	2000	201	06bdadc314e3026ccbc9cf7ae303d9d1	0	0	0	0	0	0	0	0	0	0	0	0	0	/home/dhl_ec/bnelissen/Slides/CD3_manuscript/CD3_slides/AAA206.CD3.location-a/AAA206.CD3.location-a.run1	255	0.7	0.0769732077155	0.7	0.0769732077155	-7.65343069655	-11.6425472586	0.217740577673	0.0556241625366
115.0	3987869.0	72.0	9594.0	3987869.0	4000000.0	2.0	1.0	1.66	2.05	1.11	0.04	5.77	0.35	0.92	0.0599999999995	8.28	0.32	1.94	1.36	0.7	AAA206.CD3.location-a.X21.Y12.tile.tissue.png	202	1	2000	202	8868042231bd49c4c847dad948baaa8e	0	0	0	0	0	0	0	0	0	0	0	0	0	/home/dhl_ec/bnelissen/Slides/CD3_manuscript/CD3_slides/AAA206.CD3.location-a/AAA206.CD3.location-a.run1	255	0.7	0.0604732471016	0.7	0.0604732471016	-7.63504533039	-11.3455608076	0.600924627492	0.116633882782
29106.0	3966784.0	8504.0	9625.0	3966784.0	4000000.0	148.0	1.0	1.65	1.5	0.99	0.04	5.86	0.599999999999	0.66	0.0500000000002	8.77	0.33	1.99	1.38	0.860000000001	AAA206.CD3.location-a.X21.Y13.tile.tissue.png	203	1	2000	203	4170bee049f85005661546ede26fc271	0	0	0	0	0	0	0	0	0	0	0	0	0	/home/dhl_ec/bnelissen/Slides/CD3_manuscript/CD3_slides/AAA206.CD3.location-a/AAA206.CD3.location-a.run1	255	0.7	0.0737172735656	0.7	0.0737172735656	-8.38115584721	-12.0309365004	0.593395827752	0.154434179199
690.0	4000000.0	226.0	7996.0	4000000.0	4000000.0	5.0	1.0	1.5	1.67	0.99	0.04	5.0	0.259999999999	0.65	0.0500000000002	8.27	0.33	1.95	1.37	0.669999999999	AAA206.CD3.location-a.X21.Y14.tile.tissue.png	204	1	2000	204	4832f4ed45d79eab78794000c68d132c	0	0	0	0	0	0	0	0	0	0	0	0	0	/home/dhl_ec/bnelissen/Slides/CD3_manuscript/CD3_slides/AAA206.CD3.location-a/AAA206.CD3.location-a.run1	255	0.7	0.0631756856565	0.7	0.0631756856565	-7.28802182076	0.0	0.064815339025	0.0126159931641
12519.0	4000000.0	5196.0	7996.0	4000000.0	4000000.0	80.0	1.0	1.34	1.56	1.45	0.04	5.1	0.25	0.63	0.0500000000002	9.32	0.340000000001	1.94	1.35	0.54	AAA206.CD3.location-a.X21.Y15.tile.tissue.png	205	1	2000	205	62c87f2b0ad4a1ee7b1b054be7b3bc12	0	0	0	0	0	0	0	0	0	0	0	0	0	/home/dhl_ec/bnelissen/Slides/CD3_manuscript/CD3_slides/AAA206.CD3.location-a/AAA206.CD3.location-a.run1	255	0.7	0.0672243741243	0.7	0.0672243741243	-8.97155497457	0.0	0.103588035889	0.190802734375
22034.0	2981855.0	8615.0	8649.0	2981855.0	4000000.0	120.0	1.0	1.21	1.44	1.05	0.04	5.78	0.34	0.650000000001	0.0900000000001	8.68	0.29	1.92	1.35	0.54	AAA206.CD3.location-a.X21.Y16.tile.tissue.png	206	1	2000	206	6fcf8ec15621a709d7cfeccb5ef7c28e	0	0	0	0	0	0	0	0	0	0	0	0	0	/home/dhl_ec/bnelissen/Slides/CD3_manuscript/CD3_slides/AAA206.CD3.location-a/AAA206.CD3.location-a.run1	255	0.7	0.06	0.7	0.06	-7.81410535632	-11.0720628383	0.287064561882	0.234184345703
0.0	2763.0	0.0	246.0	2763.0	4000000.0	0.0	1.0	1.13	1.62	1.0	0.04	5.75	0.34	0.68	0.2	5.09	0.12	1.84	1.38	0.48	AAA206.CD3.location-a.X21.Y17.tile.tissue.png	207	1	2000	207	5d2678501831b5a56654c17c776f13f8	0	0	0	0	0	0	0	0	0	0	0	0	0	/home/dhl_ec/bnelissen/Slides/CD3_manuscript/CD3_slides/AAA206.CD3.location-a/AAA206.CD3.location-a.run1	255	0.7	0.06	0.7	0.06	0.0	-11.5842355511	0.966308858832	4.7829473239
0.0	2450.0	0.0	282.0	2450.0	4000000.0	0.0	1.0	1.45	1.36	1.28	0.0500000000002	5.62	0.320000000001	0.650000000001	0.2	5.36	0.12	1.8	1.35	0.55	AAA206.CD3.location-a.X21.Y2.tile.tissue.png	208	1	2000	208	537df45b79a3cc71b77b14e7323c6dd4	0	0	0	0	0	0	0	0	0	0	0	0	0	/home/dhl_ec/bnelissen/Slides/CD3_manuscript/CD3_slides/AAA206.CD3.location-a/AAA206.CD3.location-a.run1	255	0.7	0.06	0.7	0.06	-8.37384396966	-10.4417866073	1.29304330721	4.08483486819
57.0	7898.0	33.0	699.0	7898.0	4000000.0	1.0	3.0	1.6	1.64	0.98	0.04	5.72	0.599999999999	0.63	0.19	5.7	0.179999999999	1.81	1.38	0.49	AAA206.CD3.location-a.X21.Y3.tile.tissue.png	209	1	2000	209	2a0e19fd57b3e00cf029f4e498ad4ee6	0	0	0	0	0	0	0	0	0	0	0	0	0	/home/dhl_ec/bnelissen/Slides/CD3_manuscript/CD3_slides/AAA206.CD3.location-a/AAA206.CD3.location-a.run1	255	0.7	0.06	0.7	0.06	-9.25547698734	-12.3366619332	3.84614864565	0.0754978897705
10283.0	2587507.0	5340.0	7662.0	2587507.0	4000000.0	135.0	1.0	1.2	1.66	0.98	0.04	5.96	0.33	0.639999999999	0.0999999999995	7.59	0.28	1.97	1.39	0.59	AAA206.CD3.location-a.X21.Y4.tile.tissue.png	210	1	2000	210	840eb448257a4aa4ef495f8cc0682902	0	0	0	0	0	0	0	0	0	0	0	0	0	/home/dhl_ec/bnelissen/Slides/CD3_manuscript/CD3_slides/AAA206.CD3.location-a/AAA206.CD3.location-a.run1	255	0.7	0.06	0.7	0.06	-8.89048428237	-11.360997106	1.37772401389	0.08888421875
428.0	3999562.0	241.0	8125.0	3999562.0	4000000.0	7.0	1.0	1.6	1.75	0.99	0.04	5.47	0.33	0.65	0.0600000000004	8.25	0.32	1.89	1.35	0.55	AAA206.CD3.location-a.X21.Y5.tile.tissue.png	211	1	2000	211	bf1599c23d56fb0760f3036cd1e8bba1	0	0	0	0	0	0	0	0	0	0	0	0	0	/home/dhl_ec/bnelissen/Slides/CD3_manuscript/CD3_slides/AAA206.CD3.location-a/AAA206.CD3.location-a.run1	255	0.7	0.06	0.7	0.06	-8.96998264335	-11.3903411678	1.52343252749	0.0485898920765
774.0	3999622.0	333.0	8060.0	3999622.0	4000000.0	6.0	1.0	1.56	1.38	0.98	0.04	6.46	0.33	0.64	0.0599999999995	8.34	0.33	1.96	1.38	0.559999999999	AAA206.CD3.location-a.X21.Y6.tile.tissue.png	212	1	2000	212	f8ceb328803e48a46cfb746a6c1ce6a6	0	0	0	0	0	0	0	0	0	0	0	0	0	/home/dhl_ec/bnelissen/Slides/CD3_manuscript/CD3_slides/AAA206.CD3.location-a/AAA206.CD3.location-a.run1	255	0.7	0.06	0.7	0.06	-9.28132805152	-11.1796595084	1.5117958873	0.0809907915459
421.0	3995491.0	206.0	8360.0	3995491.0	4000000.0	4.0	1.0	1.58	1.41	1.29	0.04	6.75	0.33	0.65	0.0500000000002	8.29	0.33	1.95	1.37	0.55	AAA206.CD3.location-a.X21.Y7.tile.tissue.png	213	1	2000	213	dc16150cc14adc3953206992ad253458	0	0	0	0	0	0	0	0	0	0	0	0	0	/home/dhl_ec/bnelissen/Slides/CD3_manuscript/CD3_slides/AAA206.CD3.location-a/AAA206.CD3.location-a.run1	255	0.7	0.06	0.7	0.06	-8.77767645551	-11.9168642753	1.19617383756	0.124548578522
329.0	3998759.0	153.0	8094.0	3998759.0	4000000.0	3.0	1.0	1.47	1.75	1.0	0.04	5.43	0.32	0.64	0.0500000000002	8.19	0.309999999999	1.91	1.36	0.57	AAA206.CD3.location-a.X21.Y8.tile.tissue.png	214	1	2000	214	068bf9a39d684e0b635e03cedc80442c	0	0	0	0	0	0	0	0	0	0	0	0	0	/home/dhl_ec/bnelissen/Slides/CD3_manuscript/CD3_slides/AAA206.CD3.location-a/AAA206.CD3.location-a.run1	255	0.7	0.0666550148792	0.7	0.0666550148792	-7.88432515824	-10.7810674548	0.285021206515	0.0350831917129
0.0	4000000.0	0.0	7996.0	4000000.0	4000000.0	0.0	1.0	1.76	1.74	0.98	0.04	4.91	0.429999999999	0.759999999999	0.0499999999993	7.87	0.26	1.9	1.34	0.629999999999	AAA206.CD3.location-a.X21.Y9.tile.tissue.png	215	1	2000	215	9abd36fc5d7a96b0171cf8975bb39d64	0	0	0	0	0	0	0	0	0	0	0	0	0	/home/dhl_ec/bnelissen/Slides/CD3_manuscript/CD3_slides/AAA206.CD3.location-a/AAA206.CD3.location-a.run1	255	0.7	0.0748289221278	0.7	0.0748289221278	-7.51659111402	0.0	0.152084982734	0.0266433105469
0.0	4000000.0	0.0	7996.0	4000000.0	4000000.0	0.0	1.0	1.89	1.46	0.990000000001	0.04	6.08	0.27	0.639999999999	0.0500000000002	7.96	0.26	1.94	1.37	0.68	AAA206.CD3.location-a.X22.Y10.tile.tissue.png	216	1	2000	216	d3741b1f751d213d03ef479e00ff6411	0	0	0	0	0	0	0	0	0	0	0	0	0	/home/dhl_ec/bnelissen/Slides/CD3_manuscript/CD3_slides/AAA206.CD3.location-a/AAA206.CD3.location-a.run1	255	0.7	0.0702095097532	0.7	0.0702095097532	-7.53339342817	-11.2415386576	0.205843649986	0.0444445127254
434.0	4000000.0	140.0	7996.0	4000000.0	4000000.0	2.0	1.0	1.82	1.53	1.04	0.04	5.74	0.25	0.650000000001	0.0500000000002	8.17	0.320000000001	1.91	1.34	0.549999999999	AAA206.CD3.location-a.X22.Y11.tile.tissue.png	217	1	2000	217	ffc96b0ef784ec416639b29a154b4ebd	0	0	0	0	0	0	0	0	0	0	0	0	0	/home/dhl_ec/bnelissen/Slides/CD3_manuscript/CD3_slides/AAA206.CD3.location-a/AAA206.CD3.location-a.run1	255	0.7	0.0717845596131	0.7	0.0717845596131	-8.08940512935	0.0	0.194426316626	0.0489524414062
15337.0	3973675.0	6253.0	10253.0	3973675.0	4000000.0	119.0	1.0	1.49	1.78	1.03	0.04	7.69	0.33	0.65	0.0599999999995	8.48	0.320000000001	1.98	1.39	0.6	AAA206.CD3.location-a.X22.Y12.tile.tissue.png	218	1	2000	218	60329ef2fa5e50de7207cbbeec9044ce	0	0	0	0	0	0	0	0	0	0	0	0	0	/home/dhl_ec/bnelissen/Slides/CD3_manuscript/CD3_slides/AAA206.CD3.location-a/AAA206.CD3.location-a.run1	255	0.7	0.0750727010038	0.7	0.0750727010038	-8.11713163698	-11.7521245792	0.530314115122	0.122640339294
21388.0	3990487.0	6563.0	8890.0	3990487.0	4000000.0	98.0	1.0	1.5	1.33	0.98	0.04	6.51	0.33	0.639999999999	0.0600000000004	8.99	0.33	1.97	1.38	0.569999999999	AAA206.CD3.location-a.X22.Y13.tile.tissue.png	219	1	2000	219	b0ff1bd400e889fb7ecba8dddf57af4a	0	0	0	0	0	0	0	0	0	0	0	0	0	/home/dhl_ec/bnelissen/Slides/CD3_manuscript/CD3_slides/AAA206.CD3.location-a/AAA206.CD3.location-a.run1	255	0.7	0.0728914083919	0.7	0.0728914083919	-8.53592992245	-11.9823940385	0.558380158866	0.1864858927
31628.0	4000000.0	11770.0	7996.0	4000000.0	4000000.0	211.0	1.0	1.73	1.65	1.29	0.04	5.2	0.27	0.629999999999	0.0500000000002	9.03	0.32	1.98	1.38	0.57	AAA206.CD3.location-a.X22.Y14.tile.tissue.png	220	1	2000	220	11c505fc0f289f31c7be8cc7d91a4ec3	0	0	0	0	0	0	0	0	0	0	0	0	0	/home/dhl_ec/bnelissen/Slides/CD3_manuscript/CD3_slides/AAA206.CD3.location-a/AAA206.CD3.location-a.run1	255	0.7	0.0691533656379	0.7	0.0691533656379	-8.6320376408	0.0	0.141674729065	0.159430953125
41928.0	4000000.0	16630.0	7996.0	4000000.0	4000000.0	300.0	1.0	1.8	1.67	1.28	0.04	5.17	0.259999999999	0.62	0.04	9.55	0.33	2.0	1.39	0.52	AAA206.CD3.location-a.X22.Y15.tile.tissue.png	221	1	2000	221	c312ee1fb57c5c4fab4af97665fb5b7a	0	0	0	0	0	0	0	0	0	0	0	0	0	/home/dhl_ec/bnelissen/Slides/CD3_manuscript/CD3_slides/AAA206.CD3.location-a/AAA206.CD3.location-a.run1	255	0.7	0.0710152895382	0.7	0.0710152895382	-8.88408127177	0.0	0.126933444824	0.204314421875
32383.0	3903567.0	13651.0	8220.0	3903567.0	4000000.0	258.0	1.0	1.21	1.33	0.97	0.04	5.7	0.35	0.9	0.0599999999995	8.61	0.32	1.99	1.37	0.55	AAA206.CD3.location-a.X22.Y16.tile.tissue.png	222	1	2000	222	99d6f081d041d1c60d0a3993c0ea8290	0	0	0	0	0	0	0	0	0	0	0	0	0	/home/dhl_ec/bnelissen/Slides/CD3_manuscript/CD3_slides/AAA206.CD3.location-a/AAA206.CD3.location-a.run1	255	0.7	0.063623569293	0.7	0.063623569293	-7.54744787321	-10.8520205819	0.199737512639	0.162907986816
618.0	265329.0	343.0	3886.0	265329.0	4000000.0	7.0	3.0	1.11	1.28	0.98	0.04	5.87	0.34	0.660000000001	0.18	5.96	0.200000000001	1.89	1.39	0.51	AAA206.CD3.location-a.X22.Y17.tile.tissue.png	223	1	2000	223	8c60534859e8ec949edcb271f710a974	0	0	0	0	0	0	0	0	0	0	0	0	0	/home/dhl_ec/bnelissen/Slides/CD3_manuscript/CD3_slides/AAA206.CD3.location-a/AAA206.CD3.location-a.run1	255	0.7	0.06	0.7	0.06	-7.6248606751	-10.731371158	0.724829685781	2.1007271875
0.0	5233.0	0.0	480.0	5233.0	4000000.0	0.0	2.0	1.46	1.62	0.990000000001	0.0500000000002	5.71	0.320000000001	0.68	0.19	5.05	0.12	1.81	1.39	0.51	AAA206.CD3.location-a.X22.Y2.tile.tissue.png	224	1	2000	224	a2f044c502848bfeb118d5117d83d954	0	0	0	0	0	0	0	0	0	0	0	0	0	/home/dhl_ec/bnelissen/Slides/CD3_manuscript/CD3_slides/AAA206.CD3.location-a/AAA206.CD3.location-a.run1	255	0.7	0.06	0.7	0.06	0.0	-11.6765549913	1.20939670346	7.06373065179
57.0	25922.0	39.0	828.0	25922.0	4000000.0	1.0	1.0	1.18	1.36	1.03	0.04	5.67	0.490000000001	0.749999999999	0.19	5.76	0.18	1.85	1.37	0.55	AAA206.CD3.location-a.X22.Y3.tile.tissue.png	225	1	2000	225	fcbbc5e7b5fb284303844e963f0d5490	0	0	0	0	0	0	0	0	0	0	0	0	0	/home/dhl_ec/bnelissen/Slides/CD3_manuscript/CD3_slides/AAA206.CD3.location-a/AAA206.CD3.location-a.run1	255	0.7	0.06	0.7	0.06	-8.80033281461	-12.5063249233	1.5798785861	0.0833366000977
6685.0	975416.0	3419.0	6648.0	975416.0	4000000.0	83.0	4.0	1.68	1.52	0.98	0.04	6.15	0.33	0.67	0.16	6.45	0.21	1.89	1.35	0.559999999999	AAA206.CD3.location-a.X22.Y4.tile.tissue.png	226	1	2000	226	a0f2382d59d2684b9b85efc5430f4b91	0	0	0	0	0	0	0	0	0	0	0	0	0	/home/dhl_ec/bnelissen/Slides/CD3_manuscript/CD3_slides/AAA206.CD3.location-a/AAA206.CD3.location-a.run1	255	0.7	0.06	0.7	0.06	-8.78289760845	-11.3545977559	1.10391916109	0.0832874179687
1436.0	4000000.0	747.0	7996.0	4000000.0	4000000.0	21.0	1.0	1.18	1.61	0.97	0.04	5.0	0.26	0.690000000001	0.0500000000002	8.21	0.33	1.93	1.35	0.58	AAA206.CD3.location-a.X22.Y5.tile.tissue.png	227	1	2000	227	e55c60075c20779d036f7e9d1e4725e8	0	0	0	0	0	0	0	0	0	0	0	0	0	/home/dhl_ec/bnelissen/Slides/CD3_manuscript/CD3_slides/AAA206.CD3.location-a/AAA206.CD3.location-a.run1	255	0.7	0.06	0.7	0.06	-9.06057581703	0.0	0.992576991711	0.0329981054687
58.0	3999889.0	42.0	8014.0	3999889.0	4000000.0	1.0	1.0	1.57	1.47	1.28	0.04	5.72	0.33	0.64	0.0599999999995	8.29	0.32	1.93	1.37	0.59	AAA206.CD3.location-a.X22.Y6.tile.tissue.png	228	1	2000	228	6cac4efa6a6f7d35f129eee18d1b6930	0	0	0	0	0	0	0	0	0	0	0	0	0	/home/dhl_ec/bnelissen/Slides/CD3_manuscript/CD3_slides/AAA206.CD3.location-a/AAA206.CD3.location-a.run1	255	0.7	0.06	0.7	0.06	-9.29419330967	-11.1633780097	1.35325498149	0.0576122058973
651.0	3999447.0	238.0	8117.0	3999447.0	4000000.0	6.0	1.0	1.46	1.31	1.28	0.04	6.82	0.320000000001	0.64	0.0500000000002	8.16	0.32	1.9	1.35	0.54	AAA206.CD3.location-a.X22.Y7.tile.tissue.png	229	1	2000	229	8d5bccfc3acec332f28e976d77f89b18	0	0	0	0	0	0	0	0	0	0	0	0	0	/home/dhl_ec/bnelissen/Slides/CD3_manuscript/CD3_slides/AAA206.CD3.location-a/AAA206.CD3.location-a.run1	255	0.7	0.06	0.7	0.06	-9.34776342715	-12.1861009832	1.50648530338	0.155003612854
234.0	3995320.0	91.0	8326.0	3995320.0	4000000.0	2.0	1.0	1.7	1.52	0.97	0.04	5.96	0.32	0.64	0.0600000000004	8.37	0.33	1.97	1.37	0.630000000001	AAA206.CD3.location-a.X22.Y8.tile.tissue.png	230	1	2000	230	d0cf68cbaadf57b84b6110769ab9a4d3	0	0	0	0	0	0	0	0	0	0	0	0	0	/home/dhl_ec/bnelissen/Slides/CD3_manuscript/CD3_slides/AAA206.CD3.location-a/AAA206.CD3.location-a.run1	255	0.7	0.06	0.7	0.06	-8.84494681584	-11.6033298864	0.787695802399	0.103957563934
0.0	3999087.0	0.0	8098.0	3999087.0	4000000.0	0.0	1.0	1.5	1.16	0.99	0.04	5.88	0.32	0.630000000001	0.0500000000002	7.95	0.26	1.93	1.37	0.53	AAA206.CD3.location-a.X22.Y9.tile.tissue.png	231	1	2000	231	1f800863984ec18f6efd4e3a33ecada8	0	0	0	0	0	0	0	0	0	0	0	0	0	/home/dhl_ec/bnelissen/Slides/CD3_manuscript/CD3_slides/AAA206.CD3.location-a/AAA206.CD3.location-a.run1	255	0.7	0.0638060199316	0.7	0.0638060199316	-8.10112873297	-11.5075147737	0.440936337527	0.0686882117691
719.0	4000000.0	226.0	7996.0	4000000.0	4000000.0	5.0	1.0	1.39	1.83	1.5	0.04	5.89	0.26	0.64	0.0500000000002	8.27	0.33	1.92	1.37	0.51	AAA206.CD3.location-a.X23.Y10.tile.tissue.png	232	1	2000	232	2e62764bc4a7b030109ca04bd1b22227	0	0	0	0	0	0	0	0	0	0	0	0	0	/home/dhl_ec/bnelissen/Slides/CD3_manuscript/CD3_slides/AAA206.CD3.location-a/AAA206.CD3.location-a.run1	255	0.7	0.0693087323386	0.7	0.0693087323386	-8.06386815101	-10.6077025272	0.190437059483	0.0418545606862
224.0	4000000.0	100.0	7996.0	4000000.0	4000000.0	2.0	1.0	1.97	1.48	1.17	0.04	5.25	0.25	0.630000000001	0.0500000000002	8.39	0.33	1.96	1.38	0.809999999999	AAA206.CD3.location-a.X23.Y11.tile.tissue.png	233	1	2000	233	5fb09b64b7024241b5ac9ed17b3c077c	0	0	0	0	0	0	0	0	0	0	0	0	0	/home/dhl_ec/bnelissen/Slides/CD3_manuscript/CD3_slides/AAA206.CD3.location-a/AAA206.CD3.location-a.run1	255	0.7	0.064479081643	0.7	0.064479081643	-7.86942486614	0.0	0.256736869861	0.0599453671875
360.0	4000000.0	95.0	7996.0	4000000.0	4000000.0	1.0	1.0	1.81	1.46	1.27	0.04	6.3	0.25	0.62	0.0500000000002	8.33	0.33	1.92	1.38	0.6	AAA206.CD3.location-a.X23.Y12.tile.tissue.png	234	1	2000	234	b61497cd15333a28bd19dd429bf995c5	0	0	0	0	0	0	0	0	0	0	0	0	0	/home/dhl_ec/bnelissen/Slides/CD3_manuscript/CD3_slides/AAA206.CD3.location-a/AAA206.CD3.location-a.run1	255	0.7	0.0696461951201	0.7	0.0696461951201	-9.08972681589	-10.6694972442	0.12191657448	0.0322840585356
5738.0	4000000.0	2656.0	7996.0	4000000.0	4000000.0	22.0	1.0	1.62	1.41	1.29	0.0300000000007	5.91	0.27	0.639999999999	0.0500000000002	9.24	0.32	1.91	1.39	0.69	AAA206.CD3.location-a.X23.Y13.tile.tissue.png	235	1	2000	235	4428be46ac5964ddeaa2d1ca5eb8e573	0	0	0	0	0	0	0	0	0	0	0	0	0	/home/dhl_ec/bnelissen/Slides/CD3_manuscript/CD3_slides/AAA206.CD3.location-a/AAA206.CD3.location-a.run1	255	0.7	0.0812435921533	0.7	0.0812435921533	-8.44761500915	-10.1759981423	0.0937454649048	0.147358571254
0.0	4000000.0	0.0	7996.0	4000000.0	4000000.0	0.0	1.0	1.97	1.57	0.98	0.04	5.55	0.26	0.64	0.04	7.95	0.26	1.92	1.36	0.57	AAA206.CD3.location-a.X23.Y14.tile.tissue.png	236	1	2000	236	f73d17197f562ed9f74e487e04a8b158	0	0	0	0	0	0	0	0	0	0	0	0	0	/home/dhl_ec/bnelissen/Slides/CD3_manuscript/CD3_slides/AAA206.CD3.location-a/AAA206.CD3.location-a.run1	255	0.7	0.0706062823736	0.7	0.0706062823736	-7.118074822	-11.2510098726	0.122347270824	0.0319633250122
325.0	4000000.0	121.0	7996.0	4000000.0	4000000.0	3.0	1.0	1.61	1.38	0.97	0.04	5.6	0.26	0.940000000001	0.0500000000002	8.26	0.32	1.93	1.38	0.54	AAA206.CD3.location-a.X23.Y15.tile.tissue.png	237	1	2000	237	0e233f54c0440252dc8f331eeed385cb	0	0	0	0	0	0	0	0	0	0	0	0	0	/home/dhl_ec/bnelissen/Slides/CD3_manuscript/CD3_slides/AAA206.CD3.location-a/AAA206.CD3.location-a.run1	255	0.7	0.068845834317	0.7	0.068845834317	-8.26814343206	-10.8934674445	0.142367935772	0.0347255657501
265.0	3988299.0	73.0	8498.0	3988299.0	4000000.0	1.0	1.0	1.32	1.41	1.51	0.04	7.21	0.320000000001	0.64	0.0599999999995	8.34	0.33	1.96	1.39	0.610000000001	AAA206.CD3.location-a.X23.Y16.tile.tissue.png	238	1	2000	238	0bc8c10ef82f9ce0da4a1a8243b8a80e	0	0	0	0	0	0	0	0	0	0	0	0	0	/home/dhl_ec/bnelissen/Slides/CD3_manuscript/CD3_slides/AAA206.CD3.location-a/AAA206.CD3.location-a.run1	255	0.7	0.0626307259801	0.7	0.0626307259801	-7.65982458883	-11.6053752516	0.172117933493	0.042175494873
1421.0	1024452.0	686.0	6694.0	1024452.0	4000000.0	15.0	3.0	1.45	1.73	0.98	0.0500000000002	6.32	0.33	0.68	0.15	6.32	0.22	1.85	1.34	0.48	AAA206.CD3.location-a.X23.Y17.tile.tissue.png	239	1	2000	239	5f0a72555de40c5a033ead6be29a09ff	0	0	0	0	0	0	0	0	0	0	0	0	0	/home/dhl_ec/bnelissen/Slides/CD3_manuscript/CD3_slides/AAA206.CD3.location-a/AAA206.CD3.location-a.run1	255	0.7	0.06	0.7	0.06	-8.4587673393	-11.1224477682	0.74684172478	2.25992209375
0.0	4318.0	0.0	290.0	4318.0	4000000.0	0.0	1.0	1.16	1.15	1.0	0.0499999999993	5.76	0.34	0.73	0.19	5.03	0.120000000001	1.82	1.38	0.509999999999	AAA206.CD3.location-a.X23.Y2.tile.tissue.png	240	1	2000	240	b73f3f8253e8e074ec3b9c9797f900a2	0	0	0	0	0	0	0	0	0	0	0	0	0	/home/dhl_ec/bnelissen/Slides/CD3_manuscript/CD3_slides/AAA206.CD3.location-a/AAA206.CD3.location-a.run1	255	0.7	0.06	0.7	0.06	0.0	-12.2491816611	1.54125218924	6.1958382467
0.0	13505.0	0.0	818.0	13505.0	4000000.0	0.0	2.0	1.23	1.29	0.98	0.04	5.72	0.35	0.889999999999	0.190000000001	5.45	0.12	1.85	1.37	0.5	AAA206.CD3.location-a.X23.Y3.tile.tissue.png	241	1	2000	241	a3064121c164a81560d4c15fb936d850	0	0	0	0	0	0	0	0	0	0	0	0	0	/home/dhl_ec/bnelissen/Slides/CD3_manuscript/CD3_slides/AAA206.CD3.location-a/AAA206.CD3.location-a.run1	255	0.7	0.06	0.7	0.06	-6.23063050134	-12.2152690695	1.02391173151	0.061665723999
524.0	42637.0	280.0	1322.0	42637.0	4000000.0	7.0	2.0	1.17	1.34	1.05	0.04	5.64	0.46	0.780000000001	0.190000000001	5.71	0.19	1.82	1.37	0.48	AAA206.CD3.location-a.X23.Y4.tile.tissue.png	242	1	2000	242	95165db4319e01c3d178a4e257ca4dfa	0	0	0	0	0	0	0	0	0	0	0	0	0	/home/dhl_ec/bnelissen/Slides/CD3_manuscript/CD3_slides/AAA206.CD3.location-a/AAA206.CD3.location-a.run1	255	0.7	0.06	0.7	0.06	-9.13783886568	-11.9682213913	2.39528662467	0.0695645375977
5481.0	3537776.0	2918.0	8558.0	3537776.0	4000000.0	72.0	1.0	1.21	1.46	1.02	0.04	5.8	0.33	0.65	0.0699999999997	8.13	0.31	2.01	1.39	0.58	AAA206.CD3.location-a.X23.Y5.tile.tissue.png	243	1	2000	243	40656c2bdc70e32d6e3bf8dee707c409	0	0	0	0	0	0	0	0	0	0	0	0	0	/home/dhl_ec/bnelissen/Slides/CD3_manuscript/CD3_slides/AAA206.CD3.location-a/AAA206.CD3.location-a.run1	255	0.7	0.06	0.7	0.06	-8.71381847412	-11.2430053981	0.887306412379	0.051473328125
355.0	3999955.0	157.0	8010.0	3999955.0	4000000.0	4.0	1.0	1.08	1.31	1.07	0.0500000000002	5.46	0.33	0.639999999999	0.0500000000002	8.3	0.32	1.92	1.38	0.56	AAA206.CD3.location-a.X23.Y6.tile.tissue.png	244	1	2000	244	73d51f9edb6440d00de5af02ea6d3f19	0	0	0	0	0	0	0	0	0	0	0	0	0	/home/dhl_ec/bnelissen/Slides/CD3_manuscript/CD3_slides/AAA206.CD3.location-a/AAA206.CD3.location-a.run1	255	0.7	0.06	0.7	0.06	-9.25208973098	-11.5547255738	1.25003661101	0.0519350791597
0.0	3999881.0	0.0	8018.0	3999881.0	4000000.0	0.0	1.0	1.29	1.41	1.3	0.04	6.62	0.33	0.650000000001	0.0599999999995	8.05	0.27	1.95	1.39	0.79	AAA206.CD3.location-a.X23.Y7.tile.tissue.png	245	1	2000	245	de01208b13d54c1834ddc2293bff0a1d	0	0	0	0	0	0	0	0	0	0	0	0	0	/home/dhl_ec/bnelissen/Slides/CD3_manuscript/CD3_slides/AAA206.CD3.location-a/AAA206.CD3.location-a.run1	255	0.7	0.06	0.7	0.06	-9.13500942284	-11.908014734	1.47708409665	0.0902438470974
265.0	3997656.0	113.0	8344.0	3997656.0	4000000.0	2.0	1.0	1.88	1.86	1.13	0.04	5.72	0.33	0.669999999999	0.0499999999993	8.28	0.32	1.9	1.34	0.64	AAA206.CD3.location-a.X23.Y8.tile.tissue.png	246	1	2000	246	4f838149e05b4b5e458fc36956a8206c	0	0	0	0	0	0	0	0	0	0	0	0	0	/home/dhl_ec/bnelissen/Slides/CD3_manuscript/CD3_slides/AAA206.CD3.location-a/AAA206.CD3.location-a.run1	255	0.7	0.06	0.7	0.06	-9.09421399751	-11.8568733984	1.17194531291	0.145583998566
623.0	3992340.0	311.0	8737.0	3992340.0	4000000.0	5.0	1.0	1.52	1.48	1.22	0.04	5.66	0.33	0.649999999999	0.0600000000004	8.29	0.32	1.96	1.38	0.68	AAA206.CD3.location-a.X23.Y9.tile.tissue.png	247	1	2000	247	aecfd23b05b0f4617fb15a852157535d	0	0	0	0	0	0	0	0	0	0	0	0	0	/home/dhl_ec/bnelissen/Slides/CD3_manuscript/CD3_slides/AAA206.CD3.location-a/AAA206.CD3.location-a.run1	255	0.7	0.06	0.7	0.06	-8.45779509094	-11.6513596481	0.912528360204	0.136612026398
8065.0	4000000.0	2056.0	7996.0	4000000.0	4000000.0	49.0	1.0	1.48	1.06	0.97	0.04	5.4	0.27	0.910000000001	0.0500000000002	8.42	0.32	1.96	1.38	0.68	AAA206.CD3.location-a.X24.Y10.tile.tissue.png	248	1	2000	248	ec4abdb57b59ec5194dbf1e8d5e84f58	0	0	0	0	0	0	0	0	0	0	0	0	0	/home/dhl_ec/bnelissen/Slides/CD3_manuscript/CD3_slides/AAA206.CD3.location-a/AAA206.CD3.location-a.run1	255	0.7	0.0697252535721	0.7	0.0697252535721	-8.32834153101	-10.6487274275	0.215902949903	0.0527588131343
95.0	4000000.0	52.0	7996.0	4000000.0	4000000.0	1.0	1.0	1.97	1.57	1.27	0.04	4.94	0.27	0.640000000001	0.0500000000002	8.33	0.32	2.22	1.36	0.58	AAA206.CD3.location-a.X24.Y11.tile.tissue.png	249	1	2000	249	461de242962c93d83e9ed7edd88b665b	0	0	0	0	0	0	0	0	0	0	0	0	0	/home/dhl_ec/bnelissen/Slides/CD3_manuscript/CD3_slides/AAA206.CD3.location-a/AAA206.CD3.location-a.run1	255	0.7	0.0666728130388	0.7	0.0666728130388	-7.85583652622	0.0	0.204610912015	0.0402238710937
455.0	4000000.0	227.0	7996.0	4000000.0	4000000.0	5.0	1.0	1.46	1.37	1.3	0.04	5.64	0.27	0.639999999999	0.04	8.36	0.58	1.96	1.37	0.56	AAA206.CD3.location-a.X24.Y12.tile.tissue.png	250	1	2000	250	78d3b096f9ef50cc70c40e4a9be491f0	0	0	0	0	0	0	0	0	0	0	0	0	0	/home/dhl_ec/bnelissen/Slides/CD3_manuscript/CD3_slides/AAA206.CD3.location-a/AAA206.CD3.location-a.run1	255	0.7	0.0702139088386	0.7	0.0702139088386	-8.6324256297	0.0	0.125309402758	0.034618375
33592.0	4000000.0	8113.0	7996.0	4000000.0	4000000.0	148.0	1.0	1.43	1.33	0.98	0.04	5.54	0.26	0.639999999999	0.04	8.76	0.320000000001	1.93	1.35	0.52	AAA206.CD3.location-a.X24.Y13.tile.tissue.png	251	1	2000	251	05bf8ec1de1b14dcf94925e5a02c79d6	0	0	0	0	0	0	0	0	0	0	0	0	0	/home/dhl_ec/bnelissen/Slides/CD3_manuscript/CD3_slides/AAA206.CD3.location-a/AAA206.CD3.location-a.run1	255	0.7	0.0770523024408	0.7	0.0770523024408	-8.28856326218	-10.626957725	0.160727368988	0.129182416095
311.0	4000000.0	133.0	7996.0	4000000.0	4000000.0	2.0	1.0	1.37	1.48	1.19	0.04	5.77	0.26	0.65	0.0500000000002	8.24	0.320000000001	1.93	1.36	0.54	AAA206.CD3.location-a.X24.Y14.tile.tissue.png	252	1	2000	252	c4edcc7b421bef2a879db6cf3ce5d589	0	0	0	0	0	0	0	0	0	0	0	0	0	/home/dhl_ec/bnelissen/Slides/CD3_manuscript/CD3_slides/AAA206.CD3.location-a/AAA206.CD3.location-a.run1	255	0.7	0.0712165189821	0.7	0.0712165189821	-7.94558284248	-9.69488599565	0.0924497337186	0.0315822299234
357.0	3997475.0	129.0	8266.0	3997475.0	4000000.0	2.0	1.0	1.46	1.47	1.26	0.04	5.65	0.32	0.660000000001	0.0599999999995	8.34	0.33	1.96	1.39	0.69	AAA206.CD3.location-a.X24.Y15.tile.tissue.png	253	1	2000	253	b1ff21ac723a54f7c186f50bb3b7aa60	0	0	0	0	0	0	0	0	0	0	0	0	0	/home/dhl_ec/bnelissen/Slides/CD3_manuscript/CD3_slides/AAA206.CD3.location-a/AAA206.CD3.location-a.run1	255	0.7	0.0690226081327	0.7	0.0690226081327	-7.82749654459	-11.2253983246	0.133325874882	0.0512693012238
9643.0	3912880.0	3239.0	8813.0	3912880.0	4000000.0	60.0	2.0	1.49	1.57	1.11	0.04	5.77	0.49	0.750000000001	0.0600000000004	9.26	0.309999999999	1.94	1.34	0.559999999999	AAA206.CD3.location-a.X24.Y16.tile.tissue.png	254	1	2000	254	7d0a56f970b718f83e6a36900717eabb	0	0	0	0	0	0	0	0	0	0	0	0	0	/home/dhl_ec/bnelissen/Slides/CD3_manuscript/CD3_slides/AAA206.CD3.location-a/AAA206.CD3.location-a.run1	255	0.7	0.0754791361545	0.7	0.0754791361545	-8.59986552373	-12.3062509392	0.532999038891	0.247144327637
1404.0	92215.0	486.0	4375.0	92215.0	4000000.0	10.0	6.0	1.98	1.73	0.98	0.04	5.66	0.32	0.67	0.179999999999	5.73	0.179999999999	1.85	1.34	0.54	AAA206.CD3.location-a.X24.Y17.tile.tissue.png	255	1	2000	255	ecbad262951777d4e8674548201b61f6	0	0	0	0	0	0	0	0	0	0	0	0	0	/home/dhl_ec/bnelissen/Slides/CD3_manuscript/CD3_slides/AAA206.CD3.location-a/AAA206.CD3.location-a.run1	255	0.7	0.06	0.7	0.06	-8.58759296374	-12.0460938711	2.21009523895	3.76131251953
0.0	0.0	0.0	0.0	0.0	4000000.0	0.0	0.0	1.27	1.24	1.4	0.0499999999993	5.45	0.26	0.77	0.19	4.05	0.11	1.79	1.4	0.47	AAA206.CD3.location-a.X24.Y2.tile.tissue.png	256	1	2000	256	4535f933e6f31477ba4b738590d5a0bc	0	0	0	0	0	0	0	0	0	0	0	0	0	/home/dhl_ec/bnelissen/Slides/CD3_manuscript/CD3_slides/AAA206.CD3.location-a/AAA206.CD3.location-a.run1	255	1.0	0.06	1.0	0.06	0.0	-11.7285306513	0.0	3.12488037206
232.0	1512.0	73.0	172.0	1512.0	4000000.0	1.0	1.0	1.13	1.67	0.990000000001	0.04	5.65	0.59	0.65	0.19	5.73	0.19	1.85	1.38	0.48	AAA206.CD3.location-a.X24.Y3.tile.tissue.png	257	1	2000	257	0a1fcc8c107e8f0561c82a63b73e1e8e	0	0	0	0	0	0	0	0	0	0	0	0	0	/home/dhl_ec/bnelissen/Slides/CD3_manuscript/CD3_slides/AAA206.CD3.location-a/AAA206.CD3.location-a.run1	255	0.7	0.06	0.7	0.06	-6.84799415401	-10.8076714342	1.07137259242	1.00935645468
80.0	11888.0	44.0	1014.0	11888.0	4000000.0	1.0	4.0	1.15	1.36	1.28	0.04	5.73	0.33	0.64	0.190000000001	5.8	0.190000000001	1.87	1.38	0.53	AAA206.CD3.location-a.X24.Y4.tile.tissue.png	258	1	2000	258	1800fc19a2040c9decd95bcfe2db7bb7	0	0	0	0	0	0	0	0	0	0	0	0	0	/home/dhl_ec/bnelissen/Slides/CD3_manuscript/CD3_slides/AAA206.CD3.location-a/AAA206.CD3.location-a.run1	255	0.7	0.06	0.7	0.06	-8.80657119706	-12.3709963498	1.95365345715	0.0773320933838
3874.0	2962530.0	1958.0	7612.0	2962530.0	4000000.0	51.0	2.0	1.71	1.55	0.98	0.04	5.79	0.32	0.620000000001	0.0899999999992	7.57	0.29	1.91	1.35	0.709999999999	AAA206.CD3.location-a.X24.Y5.tile.tissue.png	259	1	2000	259	6751283f97e661002d233abfc2b688d9	0	0	0	0	0	0	0	0	0	0	0	0	0	/home/dhl_ec/bnelissen/Slides/CD3_manuscript/CD3_slides/AAA206.CD3.location-a/AAA206.CD3.location-a.run1	255	0.7	0.06	0.7	0.06	-8.82880462088	-11.109720335	1.07926669958	0.0517456191406
164.0	4000000.0	87.0	7996.0	4000000.0	4000000.0	2.0	1.0	1.45	1.44	1.29	0.0299999999997	6.46	0.43	0.750000000001	0.0499999999993	8.28	0.33	1.92	1.35	0.610000000001	AAA206.CD3.location-a.X24.Y6.tile.tissue.png	260	1	2000	260	16605c336d93de351546b5a8644de4cc	0	0	0	0	0	0	0	0	0	0	0	0	0	/home/dhl_ec/bnelissen/Slides/CD3_manuscript/CD3_slides/AAA206.CD3.location-a/AAA206.CD3.location-a.run1	255	0.7	0.06	0.7	0.06	-8.52286634542	-11.2650276144	0.911969040087	0.049013608717
384.0	3999701.0	186.0	8034.0	3999701.0	4000000.0	5.0	1.0	1.59	1.34	1.28	0.04	6.35	0.32	0.629999999999	0.0600000000004	8.2	0.32	1.92	1.34	0.62	AAA206.CD3.location-a.X24.Y7.tile.tissue.png	261	1	2000	261	9d1cc6058c319a4979b86bfa9c33b184	0	0	0	0	0	0	0	0	0	0	0	0	0	/home/dhl_ec/bnelissen/Slides/CD3_manuscript/CD3_slides/AAA206.CD3.location-a/AAA206.CD3.location-a.run1	255	0.7	0.06	0.7	0.06	-9.27170796893	-11.5959430657	0.986657155151	0.0658410941267
506.0	3985696.0	227.0	9178.0	3985696.0	4000000.0	5.0	1.0	1.69	1.5	1.05	0.04	5.67	0.490000000001	0.759999999999	0.0500000000002	8.28	0.32	1.91	1.43	0.73	AAA206.CD3.location-a.X24.Y8.tile.tissue.png	262	1	2000	262	8465db1acfe9863f0085bb6523daa70d	0	0	0	0	0	0	0	0	0	0	0	0	0	/home/dhl_ec/bnelissen/Slides/CD3_manuscript/CD3_slides/AAA206.CD3.location-a/AAA206.CD3.location-a.run1	255	0.7	0.06	0.7	0.06	-9.42396675939	-11.3906694083	1.14951181859	0.148904836487
388.0	3995245.0	168.0	8511.0	3995245.0	4000000.0	3.0	1.0	1.9	1.64	1.14	0.04	6.04	0.32	0.63	0.0599999999995	8.2	0.32	1.92	1.39	0.58	AAA206.CD3.location-a.X24.Y9.tile.tissue.png	263	1	2000	263	2c79774a24f0ff8f84a28464bc2f0e84	0	0	0	0	0	0	0	0	0	0	0	0	0	/home/dhl_ec/bnelissen/Slides/CD3_manuscript/CD3_slides/AAA206.CD3.location-a/AAA206.CD3.location-a.run1	255	0.7	0.06	0.7	0.06	-7.75606424125	-11.3003475458	0.628550503064	0.104381815758
4428.0	3999519.0	1820.0	8016.0	3999519.0	4000000.0	39.0	1.0	1.78	1.36	0.97	0.04	5.46	0.32	0.639999999999	0.0599999999995	8.27	0.319999999999	1.9	1.35	0.570000000001	AAA206.CD3.location-a.X25.Y10.tile.tissue.png	264	1	2000	264	f1c7d86e195972d50de544f7d025059f	0	0	0	0	0	0	0	0	0	0	0	0	0	/home/dhl_ec/bnelissen/Slides/CD3_manuscript/CD3_slides/AAA206.CD3.location-a/AAA206.CD3.location-a.run1	255	0.7	0.0697440061455	0.7	0.0697440061455	-8.45640682728	-11.0625961065	0.320418313414	0.077789331892
1499.0	4000000.0	666.0	7996.0	4000000.0	4000000.0	15.0	1.0	1.43	1.52	1.5	0.04	5.43	0.25	0.63	0.04	8.28	0.33	1.94	1.37	0.549999999999	AAA206.CD3.location-a.X25.Y11.tile.tissue.png	265	1	2000	265	9529cd236700ea0e69175079585565ce	0	0	0	0	0	0	0	0	0	0	0	0	0	/home/dhl_ec/bnelissen/Slides/CD3_manuscript/CD3_slides/AAA206.CD3.location-a/AAA206.CD3.location-a.run1	255	0.7	0.0693222182534	0.7	0.0693222182534	-7.80854182633	-11.7431305483	0.221308213923	0.0630579829884
139.0	4000000.0	58.0	7996.0	4000000.0	4000000.0	1.0	1.0	1.53	1.43	0.99	0.04	4.93	0.26	0.63	0.0500000000002	8.18	0.309999999999	1.92	1.35	0.76	AAA206.CD3.location-a.X25.Y12.tile.tissue.png	266	1	2000	266	3a7f0b059196468b4c8b4e7c86fdf408	0	0	0	0	0	0	0	0	0	0	0	0	0	/home/dhl_ec/bnelissen/Slides/CD3_manuscript/CD3_slides/AAA206.CD3.location-a/AAA206.CD3.location-a.run1	255	0.7	0.0673628936492	0.7	0.0673628936492	-8.62653888014	0.0	0.204343843085	0.0248112421875
24107.0	4000000.0	6353.0	7996.0	4000000.0	4000000.0	117.0	1.0	1.35	1.55	1.16	0.04	5.68	0.26	0.72	0.0500000000002	9.29	0.33	1.93	1.37	0.77	AAA206.CD3.location-a.X25.Y13.tile.tissue.png	267	1	2000	267	308213bd93be6fe1a34a7efc6f860235	0	0	0	0	0	0	0	0	0	0	0	0	0	/home/dhl_ec/bnelissen/Slides/CD3_manuscript/CD3_slides/AAA206.CD3.location-a/AAA206.CD3.location-a.run1	255	0.7	0.0815591393552	0.7	0.0815591393552	-8.52204822791	-11.2377174763	0.431309419739	0.182519667542
18473.0	4000000.0	4189.0	7996.0	4000000.0	4000000.0	70.0	1.0	1.37	1.57	1.46	0.04	5.58	0.26	0.64	0.0500000000002	8.6	0.33	1.93	1.38	0.66	AAA206.CD3.location-a.X25.Y14.tile.tissue.png	268	1	2000	268	3b357a8fe4bba2433996d7a4c185f28c	0	0	0	0	0	0	0	0	0	0	0	0	0	/home/dhl_ec/bnelissen/Slides/CD3_manuscript/CD3_slides/AAA206.CD3.location-a/AAA206.CD3.location-a.run1	255	0.7	0.0767591991489	0.7	0.0767591991489	-8.26539230263	-11.4359905327	0.169708087006	0.108172468262
9463.0	4000000.0	2328.0	7996.0	4000000.0	4000000.0	45.0	1.0	1.41	1.43	1.51	0.04	5.67	0.259999999999	0.64	0.0500000000002	8.34	0.33	1.93	1.36	0.8	AAA206.CD3.location-a.X25.Y15.tile.tissue.png	269	1	2000	269	4d7d6cf7c540560e447a9b2a9416e0d9	0	0	0	0	0	0	0	0	0	0	0	0	0	/home/dhl_ec/bnelissen/Slides/CD3_manuscript/CD3_slides/AAA206.CD3.location-a/AAA206.CD3.location-a.run1	255	0.7	0.0707836820611	0.7	0.0707836820611	-7.94095766543	-10.8003711064	0.16972015559	0.0872285140533
22461.0	2823723.0	7006.0	10384.0	2823723.0	4000000.0	117.0	5.0	1.35	1.44	0.97	0.04	6.01	0.33	0.64	0.0900000000001	8.06	0.28	1.96	1.36	0.570000000001	AAA206.CD3.location-a.X25.Y16.tile.tissue.png	270	1	2000	270	8dceae02d8fefb4fea7b71797ae928ef	0	0	0	0	0	0	0	0	0	0	0	0	0	/home/dhl_ec/bnelissen/Slides/CD3_manuscript/CD3_slides/AAA206.CD3.location-a/AAA206.CD3.location-a.run1	255	0.7	0.06	0.7	0.06	-8.56727328269	-12.1217003189	0.660686056563	0.283105386719
0.0	16817.0	0.0	702.0	16817.0	4000000.0	0.0	1.0	1.15	1.49	0.97	0.0499999999993	5.61	0.32	0.670000000001	0.190000000001	4.96	0.12	1.79	1.35	0.580000000001	AAA206.CD3.location-a.X25.Y17.tile.tissue.png	271	1	2000	271	efd02eb58e887be79418847e74ae2448	0	0	0	0	0	0	0	0	0	0	0	0	0	/home/dhl_ec/bnelissen/Slides/CD3_manuscript/CD3_slides/AAA206.CD3.location-a/AAA206.CD3.location-a.run1	255	0.7	0.06	0.7	0.06	0.0	-10.1956813029	0.0127775622455	6.94642604713
0.0	0.0	0.0	0.0	0.0	4000000.0	0.0	0.0	1.28	1.51	1.36	0.04	5.34	0.27	0.68	0.19	3.96	0.12	1.74	1.34	0.45	AAA206.CD3.location-a.X25.Y3.tile.tissue.png	272	1	2000	272	c1a65b07b94ad723773db5af327834b8	0	0	0	0	0	0	0	0	0	0	0	0	0	/home/dhl_ec/bnelissen/Slides/CD3_manuscript/CD3_slides/AAA206.CD3.location-a/AAA206.CD3.location-a.run1	255	1.0	0.06	1.0	0.06	0.0	-11.5436588548	0.0	6.35896131137
0.0	0.0	0.0	0.0	0.0	4000000.0	0.0	0.0	1.32	1.36	0.98	0.0299999999997	5.26	0.26	0.629999999999	0.179999999999	3.96	0.11	1.75	1.37	0.53	AAA206.CD3.location-a.X25.Y4.tile.tissue.png	273	1	2000	273	e95a906002c262ef2e9cae413c0e2c8e	0	0	0	0	0	0	0	0	0	0	0	0	0	/home/dhl_ec/bnelissen/Slides/CD3_manuscript/CD3_slides/AAA206.CD3.location-a/AAA206.CD3.location-a.run1	255	1.0	0.06	1.0	0.06	0.0	-11.7842421233	0.0	0.0774074398527
11455.0	3379508.0	6311.0	8276.0	3379508.0	4000000.0	162.0	3.0	1.3	1.3	1.24	0.04	6.36	0.34	0.629999999999	0.0799999999999	8.04	0.3	1.96	1.35	0.62	AAA206.CD3.location-a.X25.Y5.tile.tissue.png	274	1	2000	274	edd6d3f71074cf8302dd4da2907a53d5	0	0	0	0	0	0	0	0	0	0	0	0	0	/home/dhl_ec/bnelissen/Slides/CD3_manuscript/CD3_slides/AAA206.CD3.location-a/AAA206.CD3.location-a.run1	255	0.7	0.06	0.7	0.06	-8.69627620848	-11.3556220875	0.808855795773	0.0733356782227
101.0	3999692.0	42.0	8038.0	3999692.0	4000000.0	1.0	1.0	1.5	1.47	0.98	0.04	6.34	0.61	0.639999999999	0.0500000000002	8.29	0.33	1.95	1.35	0.71	AAA206.CD3.location-a.X25.Y6.tile.tissue.png	275	1	2000	275	c61beaea24a83b340a1bc44087d67999	0	0	0	0	0	0	0	0	0	0	0	0	0	/home/dhl_ec/bnelissen/Slides/CD3_manuscript/CD3_slides/AAA206.CD3.location-a/AAA206.CD3.location-a.run1	255	0.7	0.06	0.7	0.06	-9.02609488087	-11.355290937	0.748555011643	0.0671061430578
55.0	4000000.0	37.0	7996.0	4000000.0	4000000.0	1.0	1.0	1.36	1.45	1.23	0.04	6.24	0.27	0.689999999999	0.0500000000002	8.45	0.32	1.96	1.38	0.61	AAA206.CD3.location-a.X25.Y7.tile.tissue.png	276	1	2000	276	a0a14185aa518380117971e131670004	0	0	0	0	0	0	0	0	0	0	0	0	0	/home/dhl_ec/bnelissen/Slides/CD3_manuscript/CD3_slides/AAA206.CD3.location-a/AAA206.CD3.location-a.run1	255	0.7	0.06	0.7	0.06	-8.98552960813	-11.308880604	0.748056863322	0.0513240184755
554.0	3996764.0	240.0	8391.0	3996764.0	4000000.0	5.0	1.0	1.36	1.49	1.46	0.04	5.52	0.32	0.62	0.0500000000002	8.27	0.33	1.94	1.36	0.599999999999	AAA206.CD3.location-a.X25.Y8.tile.tissue.png	277	1	2000	277	38426e78aa354573aecab0e447ca3efb	0	0	0	0	0	0	0	0	0	0	0	0	0	/home/dhl_ec/bnelissen/Slides/CD3_manuscript/CD3_slides/AAA206.CD3.location-a/AAA206.CD3.location-a.run1	255	0.7	0.06	0.7	0.06	-9.44782594701	-11.7108519922	1.00387443471	0.141376753555
196.0	3993160.0	84.0	8406.0	3993160.0	4000000.0	2.0	1.0	1.36	1.48	1.25	0.04	6.04	0.33	0.64	0.0600000000004	8.23	0.33	1.95	1.38	0.52	AAA206.CD3.location-a.X25.Y9.tile.tissue.png	278	1	2000	278	106dc21d639db1a64480a0dc66591d45	0	0	0	0	0	0	0	0	0	0	0	0	0	/home/dhl_ec/bnelissen/Slides/CD3_manuscript/CD3_slides/AAA206.CD3.location-a/AAA206.CD3.location-a.run1	255	0.7	0.06	0.7	0.06	-8.24478065684	-11.4381365926	0.592029946882	0.0845516222076
428.0	4000000.0	96.0	7996.0	4000000.0	4000000.0	1.0	1.0	1.59	1.72	1.08	0.0400000000009	5.34	0.45	0.74	0.0500000000002	8.23	0.330000000001	1.95	1.38	0.530000000001	AAA206.CD3.location-a.X26.Y10.tile.tissue.png	279	1	2000	279	1d6c4e32d40580d002737c1d57d5b5ec	0	0	0	0	0	0	0	0	0	0	0	0	0	/home/dhl_ec/bnelissen/Slides/CD3_manuscript/CD3_slides/AAA206.CD3.location-a/AAA206.CD3.location-a.run1	255	0.7	0.0639330604	0.7	0.0639330604	-7.56649181047	-10.5560047359	0.194350216991	0.0333659001884
497.0	4000000.0	224.0	7996.0	4000000.0	4000000.0	5.0	1.0	1.58	1.45	1.06	0.04	5.37	0.27	0.639999999999	0.0500000000002	8.31	0.32	1.91	1.37	0.54	AAA206.CD3.location-a.X26.Y11.tile.tissue.png	280	1	2000	280	9ea0c706bc008a173d5c50fc0f6369d0	0	0	0	0	0	0	0	0	0	0	0	0	0	/home/dhl_ec/bnelissen/Slides/CD3_manuscript/CD3_slides/AAA206.CD3.location-a/AAA206.CD3.location-a.run1	255	0.7	0.0651847038766	0.7	0.0651847038766	-7.64864922906	-10.9143729564	0.257356533931	0.0346706379457
0.0	4000000.0	0.0	7996.0	4000000.0	4000000.0	0.0	1.0	1.66	1.63	0.969999999999	0.04	4.92	0.26	0.629999999999	0.0499999999993	7.86	0.26	1.89	1.35	0.570000000001	AAA206.CD3.location-a.X26.Y12.tile.tissue.png	281	1	2000	281	52789785c1c198ab922ea558147dd7b8	0	0	0	0	0	0	0	0	0	0	0	0	0	/home/dhl_ec/bnelissen/Slides/CD3_manuscript/CD3_slides/AAA206.CD3.location-a/AAA206.CD3.location-a.run1	255	0.7	0.0636506464368	0.7	0.0636506464368	-7.91067012243	0.0	0.201352185419	0.022690640625
6763.0	3999399.0	1624.0	8111.0	3999399.0	4000000.0	31.0	1.0	1.64	1.65	0.98	0.04	5.72	0.32	0.64	0.0600000000004	8.3	0.309999999999	1.9	1.35	0.52	AAA206.CD3.location-a.X26.Y13.tile.tissue.png	282	1	2000	282	b58c1f816f3d88cac508c9524aa8ebdc	0	0	0	0	0	0	0	0	0	0	0	0	0	/home/dhl_ec/bnelissen/Slides/CD3_manuscript/CD3_slides/AAA206.CD3.location-a/AAA206.CD3.location-a.run1	255	0.7	0.0752922445894	0.7	0.0752922445894	-8.15130397597	-10.8827488852	0.186752907571	0.062570082716
37229.0	3977153.0	10811.0	9891.0	3977153.0	4000000.0	176.0	1.0	1.25	1.47	1.5	0.04	6.0	0.32	0.629999999999	0.0500000000002	10.5	0.32	1.95	1.34	0.52	AAA206.CD3.location-a.X26.Y14.tile.tissue.png	283	1	2000	283	1a24432e6384c9b399f0865103425956	0	0	0	0	0	0	0	0	0	0	0	0	0	/home/dhl_ec/bnelissen/Slides/CD3_manuscript/CD3_slides/AAA206.CD3.location-a/AAA206.CD3.location-a.run1	255	0.7	0.0811040133073	0.7	0.0811040133073	-8.10397440622	-12.18560617	0.250592878562	0.312074467346
25775.0	3995706.0	8131.0	8108.0	3995706.0	4000000.0	132.0	1.0	1.3	1.46	1.22	0.04	5.85	0.32	0.63	0.0499999999993	10.25	0.32	1.93	1.34	0.65	AAA206.CD3.location-a.X26.Y15.tile.tissue.png	284	1	2000	284	5f600ae27e0a70810582bd24ff5de822	0	0	0	0	0	0	0	0	0	0	0	0	0	/home/dhl_ec/bnelissen/Slides/CD3_manuscript/CD3_slides/AAA206.CD3.location-a/AAA206.CD3.location-a.run1	255	0.7	0.0751494763857	0.7	0.0751494763857	-8.18459377066	-11.896944003	0.212705828232	0.313748073502
14652.0	1486863.0	3989.0	8896.0	1486863.0	4000000.0	66.0	3.0	1.3	1.52	1.26	0.04	5.88	0.32	0.620000000001	0.139999999999	7.15	0.23	1.92	1.35	0.52	AAA206.CD3.location-a.X26.Y16.tile.tissue.png	285	1	2000	285	5eda9e741353f69dca74cc8c85bd90e6	0	0	0	0	0	0	0	0	0	0	0	0	0	/home/dhl_ec/bnelissen/Slides/CD3_manuscript/CD3_slides/AAA206.CD3.location-a/AAA206.CD3.location-a.run1	255	0.7	0.06	0.7	0.06	-8.28682059043	-11.7112340001	0.389834907601	0.159408421875
0.0	2985.0	0.0	240.0	2985.0	4000000.0	0.0	1.0	1.4	1.48	0.99	0.0499999999993	5.72	0.58	0.73	0.2	5.07	0.13	1.84	1.39	0.47	AAA206.CD3.location-a.X26.Y17.tile.tissue.png	286	1	2000	286	36253c3ede8f0dd8d679a51807574d1b	0	0	0	0	0	0	0	0	0	0	0	0	0	/home/dhl_ec/bnelissen/Slides/CD3_manuscript/CD3_slides/AAA206.CD3.location-a/AAA206.CD3.location-a.run1	255	0.7	0.06	0.7	0.06	0.0	-11.9328026323	1.75401764683	6.63773735178
0.0	2266.0	0.0	236.0	2266.0	4000000.0	0.0	1.0	1.36	1.26	0.98	0.0499999999993	5.58	0.33	0.69	0.18	4.93	0.12	1.79	1.34	0.52	AAA206.CD3.location-a.X26.Y3.tile.tissue.png	287	1	2000	287	c63e8e7ab5102856f89cd218032a7a63	0	0	0	0	0	0	0	0	0	0	0	0	0	/home/dhl_ec/bnelissen/Slides/CD3_manuscript/CD3_slides/AAA206.CD3.location-a/AAA206.CD3.location-a.run1	255	0.7	0.06	0.7	0.06	0.0	-11.9258340674	0.850272627289	5.37079504877
1237.0	437121.0	671.0	4230.0	437121.0	4000000.0	18.0	2.0	1.5	1.75	0.99	0.04	5.71	0.33	0.64	0.18	6.09	0.2	1.89	1.38	0.58	AAA206.CD3.location-a.X26.Y4.tile.tissue.png	288	1	2000	288	0198eb3cd440576d321b5fe4de5c9e89	0	0	0	0	0	0	0	0	0	0	0	0	0	/home/dhl_ec/bnelissen/Slides/CD3_manuscript/CD3_slides/AAA206.CD3.location-a/AAA206.CD3.location-a.run1	255	0.7	0.06	0.7	0.06	-8.34089839983	-11.1901708537	0.800748874144	0.0807617666016
3946.0	3937977.0	2139.0	8180.0	3937977.0	4000000.0	60.0	1.0	1.52	1.51	1.15	0.04	5.87	0.32	0.629999999999	0.0500000000002	8.5	0.309999999999	1.93	1.34	0.580000000001	AAA206.CD3.location-a.X26.Y5.tile.tissue.png	289	1	2000	289	6ea4107443195fb8d97eb084e1b1e1ec	0	0	0	0	0	0	0	0	0	0	0	0	0	/home/dhl_ec/bnelissen/Slides/CD3_manuscript/CD3_slides/AAA206.CD3.location-a/AAA206.CD3.location-a.run1	255	0.7	0.06	0.7	0.06	-8.73461392377	-11.6403919737	0.771637527976	0.0465293052979
533.0	3998789.0	175.0	8108.0	3998789.0	4000000.0	3.0	1.0	1.64	1.22	1.18	0.04	5.5	0.33	0.64	0.0600000000004	8.38	0.320000000001	1.95	1.38	0.590000000001	AAA206.CD3.location-a.X26.Y6.tile.tissue.png	290	1	2000	290	94e4e2abe110abad3ddfa3b540dc507f	0	0	0	0	0	0	0	0	0	0	0	0	0	/home/dhl_ec/bnelissen/Slides/CD3_manuscript/CD3_slides/AAA206.CD3.location-a/AAA206.CD3.location-a.run1	255	0.7	0.06	0.7	0.06	-9.14089934276	-10.4008015958	0.814896241325	0.0345814497294
287.0	3999680.0	158.0	8022.0	3999680.0	4000000.0	4.0	1.0	1.51	1.45	1.26	0.04	6.28	0.32	0.93	0.0500000000002	8.37	0.32	1.96	1.38	0.63	AAA206.CD3.location-a.X26.Y7.tile.tissue.png	291	1	2000	291	32f4d14240f5e26321a5565f2285a0b9	0	0	0	0	0	0	0	0	0	0	0	0	0	/home/dhl_ec/bnelissen/Slides/CD3_manuscript/CD3_slides/AAA206.CD3.location-a/AAA206.CD3.location-a.run1	255	0.7	0.06	0.7	0.06	-9.07106368325	-10.9388643543	0.919526019568	0.0536665027406
269.0	3997193.0	106.0	8220.0	3997193.0	4000000.0	2.0	1.0	1.51	1.51	1.25	0.04	5.97	0.32	0.64	0.0500000000002	8.23	0.33	1.94	1.36	0.59	AAA206.CD3.location-a.X26.Y8.tile.tissue.png	292	1	2000	292	64833fa9330c4b7738dc061bc6088167	0	0	0	0	0	0	0	0	0	0	0	0	0	/home/dhl_ec/bnelissen/Slides/CD3_manuscript/CD3_slides/AAA206.CD3.location-a/AAA206.CD3.location-a.run1	255	0.7	0.06	0.7	0.06	-8.76466321434	-11.8301528336	0.917883657021	0.11943744923
218.0	3997295.0	109.0	8194.0	3997295.0	4000000.0	3.0	1.0	1.36	1.59	1.11	0.04	7.37	0.59	0.66	0.0500000000002	8.19	0.32	1.91	1.35	0.570000000001	AAA206.CD3.location-a.X26.Y9.tile.tissue.png	293	1	2000	293	4ebd2078b564c1aeb41ad4f53449a6d0	0	0	0	0	0	0	0	0	0	0	0	0	0	/home/dhl_ec/bnelissen/Slides/CD3_manuscript/CD3_slides/AAA206.CD3.location-a/AAA206.CD3.location-a.run1	255	0.7	0.06	0.7	0.06	-8.07266331486	-11.29294395	0.381095388943	0.0497441603127
0.0	4000000.0	0.0	7996.0	4000000.0	4000000.0	0.0	1.0	2.03	1.77	1.04	0.04	7.24	0.42	0.779999999999	0.04	7.96	0.25	1.9	1.34	0.64	AAA206.CD3.location-a.X27.Y10.tile.tissue.png	294	1	2000	294	f6c34b4f5a475766757f596221233aa6	0	0	0	0	0	0	0	0	0	0	0	0	0	/home/dhl_ec/bnelissen/Slides/CD3_manuscript/CD3_slides/AAA206.CD3.location-a/AAA206.CD3.location-a.run1	255	0.7	0.06	0.7	0.06	-8.14413086083	-11.3869416953	0.267374258308	0.0447856545868
1540.0	4000000.0	641.0	7996.0	4000000.0	4000000.0	14.0	1.0	1.47	1.56	1.49	0.04	5.3	0.27	0.65	0.0499999999993	8.19	0.32	1.9	1.35	0.610000000001	AAA206.CD3.location-a.X27.Y11.tile.tissue.png	295	1	2000	295	dfd28ee249a70ea7b99dd1b7c2e2a335	0	0	0	0	0	0	0	0	0	0	0	0	0	/home/dhl_ec/bnelissen/Slides/CD3_manuscript/CD3_slides/AAA206.CD3.location-a/AAA206.CD3.location-a.run1	255	0.7	0.0606675219586	0.7	0.0606675219586	-8.00354032469	-11.169780657	0.285541414609	0.0414992382164
0.0	4000000.0	0.0	7996.0	4000000.0	4000000.0	0.0	1.0	1.25	1.38	0.99	0.04	5.02	0.26	0.640000000001	0.0500000000002	7.95	0.26	1.92	1.38	0.530000000001	AAA206.CD3.location-a.X27.Y12.tile.tissue.png	296	1	2000	296	644d9aa07aea68b3738f64e40fc6589d	0	0	0	0	0	0	0	0	0	0	0	0	0	/home/dhl_ec/bnelissen/Slides/CD3_manuscript/CD3_slides/AAA206.CD3.location-a/AAA206.CD3.location-a.run1	255	0.7	0.0623408654957	0.7	0.0623408654957	-7.22546332717	0.0	0.219736649089	0.0235025996094
557.0	4000000.0	161.0	7996.0	4000000.0	4000000.0	3.0	1.0	1.67	1.46	1.04	0.04	4.9	0.26	0.63	0.04	8.2	0.320000000001	1.9	1.34	0.559999999999	AAA206.CD3.location-a.X27.Y13.tile.tissue.png	297	1	2000	297	4f25ddd0bc990f9397b5382a1b03663b	0	0	0	0	0	0	0	0	0	0	0	0	0	/home/dhl_ec/bnelissen/Slides/CD3_manuscript/CD3_slides/AAA206.CD3.location-a/AAA206.CD3.location-a.run1	255	0.7	0.0657919071493	0.7	0.0657919071493	-8.25891998937	0.0	0.199639580001	0.0180343496094
18085.0	4000000.0	5506.0	7996.0	4000000.0	4000000.0	93.0	1.0	1.53	1.38	1.03	0.04	5.89	0.25	0.63	0.0500000000002	8.63	0.33	1.92	1.35	0.72	AAA206.CD3.location-a.X27.Y14.tile.tissue.png	298	1	2000	298	147bb0831a6a68c14dc31c691101b255	0	0	0	0	0	0	0	0	0	0	0	0	0	/home/dhl_ec/bnelissen/Slides/CD3_manuscript/CD3_slides/AAA206.CD3.location-a/AAA206.CD3.location-a.run1	255	0.7	0.0718749091082	0.7	0.0718749091082	-8.20754438374	-11.5688680005	0.279841236435	0.143774673416
4530.0	3997834.0	1594.0	8102.0	3997834.0	4000000.0	21.0	1.0	1.73	1.47	1.3	0.0299999999997	5.76	0.32	0.63	0.0500000000002	8.52	0.32	1.92	1.34	0.68	AAA206.CD3.location-a.X27.Y15.tile.tissue.png	299	1	2000	299	7f3ff75fb4e3b35e75ceb41a80197fe6	0	0	0	0	0	0	0	0	0	0	0	0	0	/home/dhl_ec/bnelissen/Slides/CD3_manuscript/CD3_slides/AAA206.CD3.location-a/AAA206.CD3.location-a.run1	255	0.7	0.0659250820975	0.7	0.0659250820975	-7.87516941508	-11.100232986	0.17459644719	0.0868399403572
5157.0	1874668.0	1748.0	8710.0	1874668.0	4000000.0	23.0	3.0	1.22	1.62	1.24	0.04	5.82	0.37	0.849999999999	0.13	7.2	0.25	1.89	1.34	0.56	AAA206.CD3.location-a.X27.Y16.tile.tissue.png	300	1	2000	300	e3f2007c086561e05c4adb33095885ce	0	0	0	0	0	0	0	0	0	0	0	0	0	/home/dhl_ec/bnelissen/Slides/CD3_manuscript/CD3_slides/AAA206.CD3.location-a/AAA206.CD3.location-a.run1	255	0.7	0.06	0.7	0.06	-7.89628639075	-11.4407977046	0.434773904474	0.157007925781
231.0	3614.0	84.0	384.0	3614.0	4000000.0	2.0	2.0	1.11	1.51	0.98	0.0500000000002	5.66	0.32	0.66	0.19	5.69	0.18	1.81	1.35	0.47	AAA206.CD3.location-a.X27.Y17.tile.tissue.png	301	1	2000	301	ada32596a9610981199c709509ee23d2	0	0	0	0	0	0	0	0	0	0	0	0	0	/home/dhl_ec/bnelissen/Slides/CD3_manuscript/CD3_slides/AAA206.CD3.location-a/AAA206.CD3.location-a.run1	255	0.7	0.06	0.7	0.06	-8.90954611648	-12.0009887518	1.96745920686	4.40976225507
0.0	0.0	0.0	0.0	0.0	4000000.0	0.0	0.0	1.55	1.25	1.28	0.0499999999993	5.32	0.26	0.67	0.190000000001	3.97	0.11	1.74	1.34	0.56	AAA206.CD3.location-a.X27.Y3.tile.tissue.png	302	1	2000	302	681c17104abc12b838bf4cbe0d539afc	0	0	0	0	0	0	0	0	0	0	0	0	0	/home/dhl_ec/bnelissen/Slides/CD3_manuscript/CD3_slides/AAA206.CD3.location-a/AAA206.CD3.location-a.run1	255	1.0	0.06	1.0	0.06	0.0	-10.8112018822	0.0	8.75461627552
2152.0	2010110.0	1138.0	6720.0	2010110.0	4000000.0	33.0	1.0	1.29	1.6	1.11	0.04	5.88	0.33	0.65	0.13	7.06	0.25	1.93	1.37	0.72	AAA206.CD3.location-a.X27.Y4.tile.tissue.png	303	1	2000	303	0f47e5905fdc4d04b09573ea5a8b5152	0	0	0	0	0	0	0	0	0	0	0	0	0	/home/dhl_ec/bnelissen/Slides/CD3_manuscript/CD3_slides/AAA206.CD3.location-a/AAA206.CD3.location-a.run1	255	0.7	0.06	0.7	0.06	-8.07596068371	-10.8109704744	0.461639188935	0.0536649394531
969.0	4000000.0	535.0	7996.0	4000000.0	4000000.0	16.0	1.0	1.48	1.45	1.52	0.04	5.34	0.27	0.64	0.0500000000002	8.45	0.33	1.98	1.39	0.84	AAA206.CD3.location-a.X27.Y5.tile.tissue.png	304	1	2000	304	667e8d8ef19986847d3a759b05749c4b	0	0	0	0	0	0	0	0	0	0	0	0	0	/home/dhl_ec/bnelissen/Slides/CD3_manuscript/CD3_slides/AAA206.CD3.location-a/AAA206.CD3.location-a.run1	255	0.7	0.0605847675324	0.7	0.0605847675324	-8.73281006812	-10.9841685801	0.703058059411	0.0263355232485
143.0	4000000.0	76.0	7996.0	4000000.0	4000000.0	2.0	1.0	1.62	1.51	0.99	0.04	5.31	0.35	0.84	0.0500000000002	8.26	0.32	1.91	1.34	0.56	AAA206.CD3.location-a.X27.Y6.tile.tissue.png	305	1	2000	305	fa8ca24b85a298fa09ff632b19434fd8	0	0	0	0	0	0	0	0	0	0	0	0	0	/home/dhl_ec/bnelissen/Slides/CD3_manuscript/CD3_slides/AAA206.CD3.location-a/AAA206.CD3.location-a.run1	255	0.7	0.06	0.7	0.06	-8.79388632126	-9.76040817078	0.892146477348	0.0237941452952
63.0	3998817.0	32.0	8160.0	3998817.0	4000000.0	1.0	1.0	1.62	1.4	1.0	0.04	6.56	0.33	0.64	0.0500000000002	8.26	0.33	1.95	1.38	0.62	AAA206.CD3.location-a.X27.Y7.tile.tissue.png	306	1	2000	306	6640be1d59b8474ff444f4b52df2e02e	0	0	0	0	0	0	0	0	0	0	0	0	0	/home/dhl_ec/bnelissen/Slides/CD3_manuscript/CD3_slides/AAA206.CD3.location-a/AAA206.CD3.location-a.run1	255	0.7	0.06	0.7	0.06	-8.94360763828	-11.8843488816	1.1394219061	0.0674941588497
0.0	3995923.0	0.0	8364.0	3995923.0	4000000.0	0.0	1.0	1.6	1.54	1.52	0.04	5.53	0.33	0.64	0.0599999999995	7.83	0.25	1.9	1.34	0.84	AAA206.CD3.location-a.X27.Y8.tile.tissue.png	307	1	2000	307	bd55b2455eb7dae080dbb5b06e9ce13c	0	0	0	0	0	0	0	0	0	0	0	0	0	/home/dhl_ec/bnelissen/Slides/CD3_manuscript/CD3_slides/AAA206.CD3.location-a/AAA206.CD3.location-a.run1	255	0.7	0.06	0.7	0.06	-7.66905243228	-11.5947057915	0.641827504396	0.0729818502998
579.0	4000000.0	291.0	7996.0	4000000.0	4000000.0	6.0	1.0	2.05	1.77	0.98	0.04	5.31	0.4	0.780000000001	0.0500000000002	8.16	0.32	1.92	1.35	0.94	AAA206.CD3.location-a.X27.Y9.tile.tissue.png	308	1	2000	308	3fdce49085700c8fe1f52b8016504f81	0	0	0	0	0	0	0	0	0	0	0	0	0	/home/dhl_ec/bnelissen/Slides/CD3_manuscript/CD3_slides/AAA206.CD3.location-a/AAA206.CD3.location-a.run1	255	0.7	0.0611451496823	0.7	0.0611451496823	-8.68618433627	-11.2037479665	0.338226953239	0.048613284174
414.0	3998458.0	119.0	8130.0	3998458.0	4000000.0	1.0	1.0	1.89	1.35	1.07	0.0499999999993	5.57	0.34	0.629999999999	0.0500000000002	8.23	0.31	1.92	1.34	0.759999999999	AAA206.CD3.location-a.X28.Y10.tile.tissue.png	309	1	2000	309	deb5914d45d6b23b0bd7b5422043796a	0	0	0	0	0	0	0	0	0	0	0	0	0	/home/dhl_ec/bnelissen/Slides/CD3_manuscript/CD3_slides/AAA206.CD3.location-a/AAA206.CD3.location-a.run1	255	0.7	0.06	0.7	0.06	-8.10713059164	-11.0026277035	0.448702028251	0.0743781980782
56.0	3990870.0	30.0	8538.0	3990870.0	4000000.0	1.0	1.0	1.28	1.31	1.52	0.0299999999997	5.41	0.32	0.629999999999	0.0600000000004	8.16	0.309999999999	1.91	1.34	0.91	AAA206.CD3.location-a.X28.Y11.tile.tissue.png	310	1	2000	310	9627ed9fc6fbde825bb9f2e708f1705c	0	0	0	0	0	0	0	0	0	0	0	0	0	/home/dhl_ec/bnelissen/Slides/CD3_manuscript/CD3_slides/AAA206.CD3.location-a/AAA206.CD3.location-a.run1	255	0.7	0.06	0.7	0.06	-8.70911540002	-11.9703629904	0.420156022633	0.0753170227356
0.0	4000000.0	0.0	7996.0	4000000.0	4000000.0	0.0	1.0	1.46	1.37	1.02	0.04	4.93	0.26	0.619999999999	0.0500000000002	7.83	0.26	1.88	1.34	0.479999999999	AAA206.CD3.location-a.X28.Y12.tile.tissue.png	311	1	2000	311	89e9f2affa24ffb56566642e1dad7212	0	0	0	0	0	0	0	0	0	0	0	0	0	/home/dhl_ec/bnelissen/Slides/CD3_manuscript/CD3_slides/AAA206.CD3.location-a/AAA206.CD3.location-a.run1	255	0.7	0.06	0.7	0.06	-6.17404350819	0.0	0.221535219405	0.0248031699219
0.0	4000000.0	0.0	7996.0	4000000.0	4000000.0	0.0	1.0	1.35	1.44	1.27	0.04	4.94	0.25	0.63	0.0499999999993	8.02	0.259999999999	1.94	1.38	0.55	AAA206.CD3.location-a.X28.Y13.tile.tissue.png	312	1	2000	312	9d14d9db17543e7a69178421339f7127	0	0	0	0	0	0	0	0	0	0	0	0	0	/home/dhl_ec/bnelissen/Slides/CD3_manuscript/CD3_slides/AAA206.CD3.location-a/AAA206.CD3.location-a.run1	255	0.7	0.0628905043907	0.7	0.0628905043907	-8.07921958113	0.0	0.171035491309	0.0182083457031
11396.0	3833922.0	3808.0	12117.0	3833922.0	4000000.0	73.0	1.0	1.44	1.51	0.98	0.04	5.58	0.32	0.63	0.0599999999995	8.33	0.370000000001	2.18	1.36	0.589999999999	AAA206.CD3.location-a.X28.Y14.tile.tissue.png	313	1	2000	313	842f43cd553946c61c351bf3e1e360d7	0	0	0	0	0	0	0	0	0	0	0	0	0	/home/dhl_ec/bnelissen/Slides/CD3_manuscript/CD3_slides/AAA206.CD3.location-a/AAA206.CD3.location-a.run1	255	0.7	0.0650038581142	0.7	0.0650038581142	-8.22663263003	-11.331579457	0.363533870497	0.128228140381
43254.0	3944026.0	10917.0	8046.0	3944026.0	4000000.0	203.0	1.0	1.4	1.32	1.28	0.04	5.68	0.330000000001	0.630000000001	0.0600000000004	9.03	0.31	1.94	1.35	0.52	AAA206.CD3.location-a.X28.Y15.tile.tissue.png	314	1	2000	314	5ec4b840fd1a9f527db29e7b76d98e28	0	0	0	0	0	0	0	0	0	0	0	0	0	/home/dhl_ec/bnelissen/Slides/CD3_manuscript/CD3_slides/AAA206.CD3.location-a/AAA206.CD3.location-a.run1	255	0.7	0.0682792222362	0.7	0.0682792222362	-8.34420017714	-11.8960013919	0.341416654637	0.257565246216
16204.0	2050330.0	4390.0	8178.0	2050330.0	4000000.0	86.0	1.0	1.22	1.35	0.99	0.04	5.78	0.44	0.79	0.12	7.1	0.26	1.92	1.35	0.59	AAA206.CD3.location-a.X28.Y16.tile.tissue.png	315	1	2000	315	ed41771d53f68cd13fbbf508a510af5e	0	0	0	0	0	0	0	0	0	0	0	0	0	/home/dhl_ec/bnelissen/Slides/CD3_manuscript/CD3_slides/AAA206.CD3.location-a/AAA206.CD3.location-a.run1	255	0.7	0.06	0.7	0.06	-8.50055082829	-11.7706978344	0.726091187707	0.126127914063
0.0	0.0	0.0	0.0	0.0	4000000.0	0.0	0.0	1.18	1.49	1.0	0.04	5.43	0.27	0.700000000001	0.2	4.05	0.110000000001	1.77	1.39	0.54	AAA206.CD3.location-a.X28.Y17.tile.tissue.png	316	1	2000	316	d9e9b5308a0ea58a41388cb0a893dffe	0	0	0	0	0	0	0	0	0	0	0	0	0	/home/dhl_ec/bnelissen/Slides/CD3_manuscript/CD3_slides/AAA206.CD3.location-a/AAA206.CD3.location-a.run1	255	1.0	0.06	1.0	0.06	0.0	-10.4607744085	0.0	9.43770824149
0.0	0.0	0.0	0.0	0.0	4000000.0	0.0	0.0	1.38	1.66	0.99	0.0499999999993	5.39	0.26	0.680000000001	0.190000000001	4.0	0.110000000001	1.77	1.66	0.469999999999	AAA206.CD3.location-a.X28.Y3.tile.tissue.png	317	1	2000	317	b3b6a1541324837bc623bd2d183350a3	0	0	0	0	0	0	0	0	0	0	0	0	0	/home/dhl_ec/bnelissen/Slides/CD3_manuscript/CD3_slides/AAA206.CD3.location-a/AAA206.CD3.location-a.run1	255	1.0	0.06	1.0	0.06	0.0	-11.0190426293	0.0	6.27467149034
4234.0	2707359.0	2267.0	7386.0	2707359.0	4000000.0	64.0	2.0	1.22	1.41	0.99	0.04	5.95	0.33	0.639999999999	0.0900000000001	7.39	0.27	1.92	1.34	0.589999999999	AAA206.CD3.location-a.X28.Y4.tile.tissue.png	318	1	2000	318	70674e39d78b4314f90e170f6534f636	0	0	0	0	0	0	0	0	0	0	0	0	0	/home/dhl_ec/bnelissen/Slides/CD3_manuscript/CD3_slides/AAA206.CD3.location-a/AAA206.CD3.location-a.run1	255	0.7	0.06	0.7	0.06	-8.3973735715	-11.0196971387	0.680353244347	0.05560871875
3439.0	4000000.0	1222.0	7996.0	4000000.0	4000000.0	24.0	1.0	1.55	1.61	0.990000000001	0.04	5.73	0.26	0.639999999999	0.0500000000002	8.31	0.32	1.95	1.38	0.959999999999	AAA206.CD3.location-a.X28.Y5.tile.tissue.png	319	1	2000	319	d34d3b25e65292f40a5fc7d19d03202b	0	0	0	0	0	0	0	0	0	0	0	0	0	/home/dhl_ec/bnelissen/Slides/CD3_manuscript/CD3_slides/AAA206.CD3.location-a/AAA206.CD3.location-a.run1	255	0.7	0.0607910314343	0.7	0.0607910314343	-9.16923984202	-10.683050296	0.749441164648	0.0355671063433
251.0	4000000.0	135.0	7996.0	4000000.0	4000000.0	4.0	1.0	1.37	1.48	0.990000000001	0.04	4.99	0.26	0.639999999999	0.0500000000002	8.3	0.32	1.91	1.35	0.54	AAA206.CD3.location-a.X28.Y6.tile.tissue.png	320	1	2000	320	de95ea0f2d4b591f40c6efd509389686	0	0	0	0	0	0	0	0	0	0	0	0	0	/home/dhl_ec/bnelissen/Slides/CD3_manuscript/CD3_slides/AAA206.CD3.location-a/AAA206.CD3.location-a.run1	255	0.7	0.06	0.7	0.06	-8.94765419034	0.0	0.880772518122	0.02986946875
0.0	3999105.0	0.0	8124.0	3999105.0	4000000.0	0.0	1.0	1.68	1.49	0.99	0.04	6.41	0.320000000001	0.629999999999	0.0500000000002	7.84	0.25	1.9	1.35	0.52	AAA206.CD3.location-a.X28.Y7.tile.tissue.png	321	1	2000	321	6cad8dfa9771040b8aad271456f55239	0	0	0	0	0	0	0	0	0	0	0	0	0	/home/dhl_ec/bnelissen/Slides/CD3_manuscript/CD3_slides/AAA206.CD3.location-a/AAA206.CD3.location-a.run1	255	0.7	0.06	0.7	0.06	-8.03320707921	-11.4862738203	1.08330354803	0.0633690443084
426.0	3999811.0	140.0	8026.0	3999811.0	4000000.0	3.0	1.0	1.26	1.43	1.52	0.04	6.39	0.32	0.62	0.0500000000002	8.16	0.309999999999	1.9	1.35	0.540000000001	AAA206.CD3.location-a.X28.Y8.tile.tissue.png	322	1	2000	322	9d45abc36aeba9b087e2540b1ec6dfb2	0	0	0	0	0	0	0	0	0	0	0	0	0	/home/dhl_ec/bnelissen/Slides/CD3_manuscript/CD3_slides/AAA206.CD3.location-a/AAA206.CD3.location-a.run1	255	0.7	0.06	0.7	0.06	-8.4166333681	-10.5693015573	0.392345502304	0.0414367312768
271.0	4000000.0	88.0	7996.0	4000000.0	4000000.0	2.0	1.0	1.38	1.51	1.17	0.04	5.32	0.26	0.63	0.0499999999993	8.55	0.32	1.91	1.35	0.51	AAA206.CD3.location-a.X28.Y9.tile.tissue.png	323	1	2000	323	f6f7009dcc65ba0cc4fe8c73f59815ae	0	0	0	0	0	0	0	0	0	0	0	0	0	/home/dhl_ec/bnelissen/Slides/CD3_manuscript/CD3_slides/AAA206.CD3.location-a/AAA206.CD3.location-a.run1	255	0.7	0.0619599950235	0.7	0.0619599950235	-8.38497049173	-10.4173206828	0.231252870272	0.0251882049996
0.0	3999551.0	0.0	8038.0	3999551.0	4000000.0	0.0	1.0	1.27	1.5	0.99	0.04	5.6	0.56	0.71	0.0500000000002	7.86	0.25	1.9	1.34	0.53	AAA206.CD3.location-a.X29.Y10.tile.tissue.png	324	1	2000	324	3480409155c75ed980eff7f9d6f04848	0	0	0	0	0	0	0	0	0	0	0	0	0	/home/dhl_ec/bnelissen/Slides/CD3_manuscript/CD3_slides/AAA206.CD3.location-a/AAA206.CD3.location-a.run1	255	0.7	0.06	0.7	0.06	-8.35153866013	-11.6671281826	0.607384434717	0.102538231464
0.0	3999839.0	0.0	8026.0	3999839.0	4000000.0	0.0	1.0	1.64	1.45	1.25	0.0299999999997	5.41	0.490000000001	0.740000000001	0.0600000000004	7.82	0.26	1.94	1.36	0.58	AAA206.CD3.location-a.X29.Y11.tile.tissue.png	325	1	2000	325	a56f3a71b2cfb2fe2f013c3657a6b724	0	0	0	0	0	0	0	0	0	0	0	0	0	/home/dhl_ec/bnelissen/Slides/CD3_manuscript/CD3_slides/AAA206.CD3.location-a/AAA206.CD3.location-a.run1	255	0.7	0.06	0.7	0.06	-7.79825495829	-12.0161130944	0.512925338079	0.0775321779938
0.0	4000000.0	0.0	7996.0	4000000.0	4000000.0	0.0	1.0	1.6	1.5	1.28	0.04	5.27	0.27	0.64	0.0500000000002	8.18	0.26	1.95	1.38	0.58	AAA206.CD3.location-a.X29.Y12.tile.tissue.png	326	1	2000	326	2ac95eca59cb9b9eb87d541d6bc086e3	0	0	0	0	0	0	0	0	0	0	0	0	0	/home/dhl_ec/bnelissen/Slides/CD3_manuscript/CD3_slides/AAA206.CD3.location-a/AAA206.CD3.location-a.run1	255	0.7	0.06	0.7	0.06	-6.230528717	0.0	0.232235265996	0.0302669667969
0.0	4000000.0	0.0	7996.0	4000000.0	4000000.0	0.0	1.0	1.66	1.64	0.99	0.04	5.44	0.27	0.63	0.0500000000002	8.06	0.26	1.95	1.38	0.57	AAA206.CD3.location-a.X29.Y13.tile.tissue.png	327	1	2000	327	e58160bf25b2ebf8bc7031e13ab3b492	0	0	0	0	0	0	0	0	0	0	0	0	0	/home/dhl_ec/bnelissen/Slides/CD3_manuscript/CD3_slides/AAA206.CD3.location-a/AAA206.CD3.location-a.run1	255	0.7	0.0616435519019	0.7	0.0616435519019	-8.01871029369	-10.1654715697	0.187559219786	0.0239737796368
535.0	3940084.0	201.0	8184.0	3940084.0	4000000.0	4.0	2.0	1.4	1.57	1.17	0.04	5.47	0.320000000001	0.62	0.0600000000004	8.15	0.32	1.92	1.35	0.86	AAA206.CD3.location-a.X29.Y14.tile.tissue.png	328	1	2000	328	e290ae7d70a89298347d45e58214f2c8	0	0	0	0	0	0	0	0	0	0	0	0	0	/home/dhl_ec/bnelissen/Slides/CD3_manuscript/CD3_slides/AAA206.CD3.location-a/AAA206.CD3.location-a.run1	255	0.7	0.06	0.7	0.06	-8.20766971378	-10.5908416557	0.316032654488	0.0174987561646
89337.0	2844527.0	22457.0	11058.0	2844527.0	4000000.0	423.0	3.0	1.51	1.94	1.08	0.04	5.8	0.320000000001	0.63	0.0900000000001	9.4	0.29	1.96	1.36	0.55	AAA206.CD3.location-a.X29.Y15.tile.tissue.png	329	1	2000	329	2b455f3ed15268801d73511b0a39b759	0	0	0	0	0	0	0	0	0	0	0	0	0	/home/dhl_ec/bnelissen/Slides/CD3_manuscript/CD3_slides/AAA206.CD3.location-a/AAA206.CD3.location-a.run1	255	0.7	0.06	0.7	0.06	-8.13176647044	-12.0266188475	0.492783928212	0.322017316406
8543.0	866339.0	3109.0	7711.0	866339.0	4000000.0	56.0	4.0	1.19	2.53	0.969999999999	0.04	5.91	0.33	0.66	0.17	6.7	0.21	1.91	1.35	0.47	AAA206.CD3.location-a.X29.Y16.tile.tissue.png	330	1	2000	330	f70613d838bb47cde925427717397b4c	0	0	0	0	0	0	0	0	0	0	0	0	0	/home/dhl_ec/bnelissen/Slides/CD3_manuscript/CD3_slides/AAA206.CD3.location-a/AAA206.CD3.location-a.run1	255	0.7	0.06	0.7	0.06	-8.21751792738	-11.8827653167	0.712299295983	0.11005446875
0.0	0.0	0.0	0.0	0.0	4000000.0	0.0	0.0	1.05	1.15	0.99	0.0500000000002	5.34	0.26	0.68	0.18	4.27	0.11	1.74	1.35	0.5	AAA206.CD3.location-a.X29.Y17.tile.tissue.png	331	1	2000	331	66e6b70740ad10bd0e033f032763e43c	0	0	0	0	0	0	0	0	0	0	0	0	0	/home/dhl_ec/bnelissen/Slides/CD3_manuscript/CD3_slides/AAA206.CD3.location-a/AAA206.CD3.location-a.run1	255	1.0	0.06	1.0	0.06	0.0	-11.4462326189	0.0	7.35501535048
0.0	0.0	0.0	0.0	0.0	4000000.0	0.0	0.0	1.66	1.19	0.98	0.0500000000002	5.3	0.259999999999	0.69	0.19	3.95	0.11	1.74	1.35	0.5	AAA206.CD3.location-a.X29.Y3.tile.tissue.png	332	1	2000	332	0a8826abc9f53e21986c571e45615528	0	0	0	0	0	0	0	0	0	0	0	0	0	/home/dhl_ec/bnelissen/Slides/CD3_manuscript/CD3_slides/AAA206.CD3.location-a/AAA206.CD3.location-a.run1	255	1.0	0.06	1.0	0.06	0.0	-11.7491061588	0.0	7.0134160671
4900.0	2209937.0	2521.0	7528.0	2209937.0	4000000.0	69.0	2.0	1.42	1.52	1.26	0.04	5.73	0.33	0.67	0.120000000001	7.24	0.26	1.93	1.36	0.579999999999	AAA206.CD3.location-a.X29.Y4.tile.tissue.png	333	1	2000	333	2ffe372320c0eec7bf65d7f0da6375f1	0	0	0	0	0	0	0	0	0	0	0	0	0	/home/dhl_ec/bnelissen/Slides/CD3_manuscript/CD3_slides/AAA206.CD3.location-a/AAA206.CD3.location-a.run1	255	0.7	0.06	0.7	0.06	-8.6444278688	-10.8120171966	1.00412681595	0.0712338398437
1643.0	3999648.0	847.0	8044.0	3999648.0	4000000.0	25.0	1.0	1.64	1.76	0.98	0.04	5.41	0.32	0.629999999999	0.0499999999993	8.32	0.31	1.93	1.34	0.650000000001	AAA206.CD3.location-a.X29.Y5.tile.tissue.png	334	1	2000	334	e3fabd491bb9dd5afb06f241caef0a50	0	0	0	0	0	0	0	0	0	0	0	0	0	/home/dhl_ec/bnelissen/Slides/CD3_manuscript/CD3_slides/AAA206.CD3.location-a/AAA206.CD3.location-a.run1	255	0.7	0.06	0.7	0.06	-8.95852549081	-10.9120192652	0.724075826271	0.0265080909072
214.0	4000000.0	87.0	7996.0	4000000.0	4000000.0	2.0	1.0	1.45	1.7	1.12	0.04	4.92	0.349999999999	0.840000000001	0.0400000000009	8.26	0.330000000001	1.96	1.38	0.61	AAA206.CD3.location-a.X29.Y6.tile.tissue.png	335	1	2000	335	cb038ce70631cfffe5b5f2a84ed54e78	0	0	0	0	0	0	0	0	0	0	0	0	0	/home/dhl_ec/bnelissen/Slides/CD3_manuscript/CD3_slides/AAA206.CD3.location-a/AAA206.CD3.location-a.run1	255	0.7	0.06	0.7	0.06	-8.86439256976	0.0	0.584053596537	0.0305221308594
1220.0	4000000.0	431.0	7996.0	4000000.0	4000000.0	7.0	1.0	1.58	1.51	1.28	0.04	5.67	0.26	0.639999999999	0.0500000000002	8.35	0.32	1.91	1.36	0.530000000001	AAA206.CD3.location-a.X29.Y7.tile.tissue.png	336	1	2000	336	132d4735a6ee5a519c7cbe7113069c2e	0	0	0	0	0	0	0	0	0	0	0	0	0	/home/dhl_ec/bnelissen/Slides/CD3_manuscript/CD3_slides/AAA206.CD3.location-a/AAA206.CD3.location-a.run1	255	0.7	0.06	0.7	0.06	-8.96743222427	-9.64281572718	0.398400425346	0.038073133054
61.0	4000000.0	41.0	7996.0	4000000.0	4000000.0	1.0	1.0	1.22	1.32	1.05	0.1	5.67	0.26	0.62	0.0500000000002	8.3	0.32	1.96	1.37	0.73	AAA206.CD3.location-a.X29.Y8.tile.tissue.png	337	1	2000	337	c0165e32c740b8c0b639fe2237cc49a3	0	0	0	0	0	0	0	0	0	0	0	0	0	/home/dhl_ec/bnelissen/Slides/CD3_manuscript/CD3_slides/AAA206.CD3.location-a/AAA206.CD3.location-a.run1	255	0.7	0.0614290809196	0.7	0.0614290809196	-7.77538691571	-10.4612556324	0.1887880893	0.0185684540198
53.0	4000000.0	35.0	7996.0	4000000.0	4000000.0	1.0	1.0	1.63	1.46	1.29	0.04	4.94	0.259999999999	0.629999999999	0.04	8.29	0.34	1.95	1.35	0.74	AAA206.CD3.location-a.X29.Y9.tile.tissue.png	338	1	2000	338	5e7f2a9fb9ec883a68c0b4ff0a7d3ba9	0	0	0	0	0	0	0	0	0	0	0	0	0	/home/dhl_ec/bnelissen/Slides/CD3_manuscript/CD3_slides/AAA206.CD3.location-a/AAA206.CD3.location-a.run1	255	0.7	0.0624385658146	0.7	0.0624385658146	-8.4326496878	0.0	0.154319402968	0.0146027900391
0.0	3998951.0	0.0	8046.0	3998951.0	4000000.0	0.0	1.0	1.46	1.75	0.98	0.04	5.67	0.33	0.64	0.0600000000004	8.06	0.259999999999	1.95	1.38	0.57	AAA206.CD3.location-a.X30.Y10.tile.tissue.png	339	1	2000	339	2ebfd1f820994fbb9cfa0395ef2459b9	0	0	0	0	0	0	0	0	0	0	0	0	0	/home/dhl_ec/bnelissen/Slides/CD3_manuscript/CD3_slides/AAA206.CD3.location-a/AAA206.CD3.location-a.run1	255	0.7	0.06	0.7	0.06	-8.00508635446	-11.4970553986	0.459897355509	0.0835945050917
80.0	3997561.0	37.0	8169.0	3997561.0	4000000.0	1.0	1.0	1.71	1.42	1.29	0.04	7.25	0.320000000001	0.65	0.0500000000002	8.41	0.33	1.95	1.39	0.750000000001	AAA206.CD3.location-a.X30.Y11.tile.tissue.png	340	1	2000	340	8f42da7a8c346bb0f0d8cc21f69088d0	0	0	0	0	0	0	0	0	0	0	0	0	0	/home/dhl_ec/bnelissen/Slides/CD3_manuscript/CD3_slides/AAA206.CD3.location-a/AAA206.CD3.location-a.run1	255	0.7	0.06	0.7	0.06	-8.62531853564	-12.2192821731	0.543687595955	0.112096549988
437.0	4000000.0	100.0	7996.0	4000000.0	4000000.0	1.0	1.0	2.03	1.71	1.09	0.04	4.92	0.26	0.64	0.04	8.11	0.309999999999	1.91	1.34	0.58	AAA206.CD3.location-a.X30.Y12.tile.tissue.png	341	1	2000	341	19a5e56df36e58c472d8d43ae19a7d7c	0	0	0	0	0	0	0	0	0	0	0	0	0	/home/dhl_ec/bnelissen/Slides/CD3_manuscript/CD3_slides/AAA206.CD3.location-a/AAA206.CD3.location-a.run1	255	0.7	0.06	0.7	0.06	-6.96892675299	0.0	0.238050375623	0.0308110742187
101.0	3999994.0	60.0	8000.0	3999994.0	4000000.0	1.0	1.0	1.54	1.39	1.29	0.0299999999997	5.43	0.52	0.719999999999	0.0500000000002	8.43	0.34	1.95	1.4	0.52	AAA206.CD3.location-a.X30.Y13.tile.tissue.png	342	1	2000	342	191288c18230d224f6596e6a6128a3aa	0	0	0	0	0	0	0	0	0	0	0	0	0	/home/dhl_ec/bnelissen/Slides/CD3_manuscript/CD3_slides/AAA206.CD3.location-a/AAA206.CD3.location-a.run1	255	0.7	0.06	0.7	0.06	-8.69081006722	-8.29127636842	0.176582700217	0.0234606917276
0.0	4000000.0	0.0	7996.0	4000000.0	4000000.0	0.0	1.0	1.35	1.69	1.1	0.04	4.94	0.259999999999	0.620000000001	0.04	7.84	0.25	1.9	1.36	0.570000000001	AAA206.CD3.location-a.X30.Y14.tile.tissue.png	343	1	2000	343	7ae5a3f6de926fd6b665e83c7ae32cdd	0	0	0	0	0	0	0	0	0	0	0	0	0	/home/dhl_ec/bnelissen/Slides/CD3_manuscript/CD3_slides/AAA206.CD3.location-a/AAA206.CD3.location-a.run1	255	0.7	0.06	0.7	0.06	-7.10871726469	0.0	0.337172108318	0.0283032851562
33723.0	1719117.0	9697.0	9824.0	1719117.0	4000000.0	176.0	2.0	1.14	2.13	1.31	0.04	5.73	0.33	0.63	0.139999999999	7.11	0.240000000001	1.92	1.34	0.58	AAA206.CD3.location-a.X30.Y15.tile.tissue.png	344	1	2000	344	32e08e2ef4fcaeb4e16954dbaeb7bd0d	0	0	0	0	0	0	0	0	0	0	0	0	0	/home/dhl_ec/bnelissen/Slides/CD3_manuscript/CD3_slides/AAA206.CD3.location-a/AAA206.CD3.location-a.run1	255	0.7	0.06	0.7	0.06	-8.4500500362	-11.9225594347	0.73444808127	0.226791171875
24267.0	1239438.0	6429.0	7470.0	1239438.0	4000000.0	154.0	2.0	1.18	1.53	0.98	0.04	5.98	0.320000000001	0.62	0.150000000001	6.8	0.24	2.01	1.42	0.620000000001	AAA206.CD3.location-a.X30.Y16.tile.tissue.png	345	1	2000	345	c6223e7f9e5c89944cfdda203da4a631	0	0	0	0	0	0	0	0	0	0	0	0	0	/home/dhl_ec/bnelissen/Slides/CD3_manuscript/CD3_slides/AAA206.CD3.location-a/AAA206.CD3.location-a.run1	255	0.7	0.06	0.7	0.06	-8.61221593038	-12.1981264552	0.698419709585	0.214271804688
0.0	0.0	0.0	0.0	0.0	4000000.0	0.0	0.0	1.39	1.37	1.32	0.0500000000002	5.42	0.26	0.69	0.2	4.06	0.11	1.77	1.39	0.49	AAA206.CD3.location-a.X30.Y17.tile.tissue.png	346	1	2000	346	da7e45cba2a459a7d394e39931449d18	0	0	0	0	0	0	0	0	0	0	0	0	0	/home/dhl_ec/bnelissen/Slides/CD3_manuscript/CD3_slides/AAA206.CD3.location-a/AAA206.CD3.location-a.run1	255	1.0	0.06	1.0	0.06	0.0	-11.6529531073	0.0	5.32955683427
0.0	0.0	0.0	0.0	0.0	4000000.0	0.0	0.0	1.23	1.3	0.98	0.04	5.41	0.259999999999	0.75	0.2	4.06	0.11	1.78	1.38	0.52	AAA206.CD3.location-a.X30.Y3.tile.tissue.png	347	1	2000	347	dac724c354d956792bf5e1d92af9be67	0	0	0	0	0	0	0	0	0	0	0	0	0	/home/dhl_ec/bnelissen/Slides/CD3_manuscript/CD3_slides/AAA206.CD3.location-a/AAA206.CD3.location-a.run1	255	1.0	0.06	1.0	0.06	0.0	-11.2975403187	0.0	7.11208457459
4331.0	1799557.0	2256.0	10538.0	1799557.0	4000000.0	61.0	7.0	1.22	1.32	1.03	0.04	5.87	0.33	0.65	0.13	7.04	0.25	1.99	1.35	0.57	AAA206.CD3.location-a.X30.Y4.tile.tissue.png	348	1	2000	348	50a376fccf5c7bfa9530b788905214d4	0	0	0	0	0	0	0	0	0	0	0	0	0	/home/dhl_ec/bnelissen/Slides/CD3_manuscript/CD3_slides/AAA206.CD3.location-a/AAA206.CD3.location-a.run1	255	0.7	0.06	0.7	0.06	-8.65869941008	-11.0101491321	1.22634256683	0.097099734375
1747.0	3999987.0	885.0	8002.0	3999987.0	4000000.0	26.0	1.0	1.3	1.61	0.99	0.04	5.47	0.320000000001	0.630000000001	0.0600000000004	8.43	0.32	1.98	1.34	0.559999999999	AAA206.CD3.location-a.X30.Y5.tile.tissue.png	349	1	2000	349	b9fd657c81b1055ea28fe27fcb9bf34b	0	0	0	0	0	0	0	0	0	0	0	0	0	/home/dhl_ec/bnelissen/Slides/CD3_manuscript/CD3_slides/AAA206.CD3.location-a/AAA206.CD3.location-a.run1	255	0.7	0.06	0.7	0.06	-9.02489398504	-10.9831693246	0.70622681207	0.0397601096604
51.0	4000000.0	31.0	7996.0	4000000.0	4000000.0	1.0	1.0	1.31	1.5	1.28	0.04	4.94	0.259999999999	0.620000000001	0.0500000000002	8.21	0.320000000001	1.92	1.38	0.72	AAA206.CD3.location-a.X30.Y6.tile.tissue.png	350	1	2000	350	f855b008459773446b272b9461fa9ac3	0	0	0	0	0	0	0	0	0	0	0	0	0	/home/dhl_ec/bnelissen/Slides/CD3_manuscript/CD3_slides/AAA206.CD3.location-a/AAA206.CD3.location-a.run1	255	0.7	0.06	0.7	0.06	-8.45200526108	0.0	0.423045359364	0.0254263222656
0.0	4000000.0	0.0	7996.0	4000000.0	4000000.0	0.0	1.0	1.5	1.68	1.11	0.04	5.01	0.28	0.64	0.0500000000002	7.95	0.26	1.94	1.38	0.58	AAA206.CD3.location-a.X30.Y7.tile.tissue.png	351	1	2000	351	bc16c291fb47cb169dce68bfdd441b5c	0	0	0	0	0	0	0	0	0	0	0	0	0	/home/dhl_ec/bnelissen/Slides/CD3_manuscript/CD3_slides/AAA206.CD3.location-a/AAA206.CD3.location-a.run1	255	0.7	0.06	0.7	0.06	-5.09291499661	0.0	0.152663015625	0.0165723632812
0.0	4000000.0	0.0	7996.0	4000000.0	4000000.0	0.0	1.0	2.92	1.67	1.27	0.04	4.97	0.26	0.63	0.0499999999993	8.01	0.259999999999	1.9	1.35	0.53	AAA206.CD3.location-a.X30.Y8.tile.tissue.png	352	1	2000	352	371de87d6be1425218fec36d2e72202d	0	0	0	0	0	0	0	0	0	0	0	0	0	/home/dhl_ec/bnelissen/Slides/CD3_manuscript/CD3_slides/AAA206.CD3.location-a/AAA206.CD3.location-a.run1	255	0.7	0.0617844005605	0.7	0.0617844005605	-6.91216255859	0.0	0.148369877486	0.011255203125
129.0	4000000.0	48.0	7996.0	4000000.0	4000000.0	1.0	1.0	1.37	1.61	1.12	0.04	4.92	0.28	0.660000000001	0.0500000000002	8.3	0.32	1.9	1.37	0.88	AAA206.CD3.location-a.X30.Y9.tile.tissue.png	353	1	2000	353	cea5e993052ced53727bd5f207b80288	0	0	0	0	0	0	0	0	0	0	0	0	0	/home/dhl_ec/bnelissen/Slides/CD3_manuscript/CD3_slides/AAA206.CD3.location-a/AAA206.CD3.location-a.run1	255	0.7	0.0602092185922	0.7	0.0602092185922	-7.51273420273	0.0	0.188337251196	0.0211601054687
81.0	4000000.0	36.0	7996.0	4000000.0	4000000.0	1.0	1.0	1.89	1.49	1.24	0.04	5.59	0.26	0.63	0.0500000000002	8.2	0.32	1.95	1.39	0.52	AAA206.CD3.location-a.X31.Y10.tile.tissue.png	354	1	2000	354	92c58dbd32af2bc1ff513f3e60906fda	0	0	0	0	0	0	0	0	0	0	0	0	0	/home/dhl_ec/bnelissen/Slides/CD3_manuscript/CD3_slides/AAA206.CD3.location-a/AAA206.CD3.location-a.run1	255	0.7	0.06	0.7	0.06	-7.65094938124	-11.4651360459	0.3989929822	0.0659406522634
271.0	4000000.0	124.0	7996.0	4000000.0	4000000.0	2.0	1.0	1.44	1.92	1.38	0.04	4.9	0.25	0.63	0.04	8.28	0.33	1.99	1.41	0.57	AAA206.CD3.location-a.X31.Y11.tile.tissue.png	355	1	2000	355	f302991d520cbe114475f5000fbf0b62	0	0	0	0	0	0	0	0	0	0	0	0	0	/home/dhl_ec/bnelissen/Slides/CD3_manuscript/CD3_slides/AAA206.CD3.location-a/AAA206.CD3.location-a.run1	255	0.7	0.06	0.7	0.06	-9.00710365968	0.0	0.364658059322	0.0510539023437
88.0	3997252.0	49.0	8112.0	3997252.0	4000000.0	1.0	1.0	2.68	2.19	1.06	0.04	5.46	0.33	0.639999999999	0.0599999999995	8.32	0.33	1.94	1.37	0.59	AAA206.CD3.location-a.X31.Y12.tile.tissue.png	356	1	2000	356	65f645b2976a112534665a6c3776d8f2	0	0	0	0	0	0	0	0	0	0	0	0	0	/home/dhl_ec/bnelissen/Slides/CD3_manuscript/CD3_slides/AAA206.CD3.location-a/AAA206.CD3.location-a.run1	255	0.7	0.06	0.7	0.06	-8.78882385516	-11.4219986886	0.401273116151	0.0809319589939
0.0	3981235.0	0.0	9328.0	3981235.0	4000000.0	0.0	1.0	1.54	1.64	1.17	0.04	6.61	0.33	0.65	0.0599999999995	7.95	0.26	1.92	1.37	0.84	AAA206.CD3.location-a.X31.Y13.tile.tissue.png	357	1	2000	357	c886ea9c0ec0904a0957fc4566a4521c	0	0	0	0	0	0	0	0	0	0	0	0	0	/home/dhl_ec/bnelissen/Slides/CD3_manuscript/CD3_slides/AAA206.CD3.location-a/AAA206.CD3.location-a.run1	255	0.7	0.06	0.7	0.06	-7.76293991467	-12.3360791607	0.563221040204	0.0923652601929
0.0	3992377.0	0.0	8469.0	3992377.0	4000000.0	0.0	2.0	1.79	1.52	1.04	0.04	5.4	0.33	0.620000000001	0.0500000000002	7.86	0.26	1.91	1.35	0.54	AAA206.CD3.location-a.X31.Y14.tile.tissue.png	358	1	2000	358	04627c794f219bde574014d829d0d50a	0	0	0	0	0	0	0	0	0	0	0	0	0	/home/dhl_ec/bnelissen/Slides/CD3_manuscript/CD3_slides/AAA206.CD3.location-a/AAA206.CD3.location-a.run1	255	0.7	0.06	0.7	0.06	-8.10310838047	-11.839777434	0.43827647885	0.0431097126465
0.0	360589.0	0.0	4704.0	360589.0	4000000.0	0.0	1.0	1.25	1.65	1.51	0.0400000000009	5.98	0.32	0.629999999999	0.179999999998	5.22	0.140000000001	1.82	1.34	0.49	AAA206.CD3.location-a.X31.Y15.tile.tissue.png	359	1	2000	359	4cd4a9d3c753c6236fe7559d6cf7ddee	0	0	0	0	0	0	0	0	0	0	0	0	0	/home/dhl_ec/bnelissen/Slides/CD3_manuscript/CD3_slides/AAA206.CD3.location-a/AAA206.CD3.location-a.run1	255	0.7	0.06	0.7	0.06	0.0	-11.3931965976	0.701118907191	0.0690693261719
243.0	36097.0	157.0	2390.0	36097.0	4000000.0	3.0	7.0	1.16	1.33	1.0	0.0399999999991	5.73	0.42	0.83	0.190000000001	5.85	0.190000000001	1.87	1.39	0.540000000001	AAA206.CD3.location-a.X31.Y16.tile.tissue.png	360	1	2000	360	d2da42c679e79c9b44f28a6a9b87cfc4	0	0	0	0	0	0	0	0	0	0	0	0	0	/home/dhl_ec/bnelissen/Slides/CD3_manuscript/CD3_slides/AAA206.CD3.location-a/AAA206.CD3.location-a.run1	255	0.7	0.06	0.7	0.06	-9.56999307593	-12.3660429031	1.96472898551	0.144264075195
0.0	21595.0	0.0	700.0	21595.0	4000000.0	0.0	1.0	1.6	1.27	0.99	0.0400000000009	5.65	0.359999999999	0.969999999999	0.190000000001	4.97	0.119999999999	1.79	1.34	0.469999999999	AAA206.CD3.location-a.X31.Y17.tile.tissue.png	361	1	2000	361	e318699f1f0265a70c45dd2a3b1e41da	0	0	0	0	0	0	0	0	0	0	0	0	0	/home/dhl_ec/bnelissen/Slides/CD3_manuscript/CD3_slides/AAA206.CD3.location-a/AAA206.CD3.location-a.run1	255	0.7	0.06	0.7	0.06	0.0	-11.9254610765	0.137801210404	7.03281269006
0.0	0.0	0.0	0.0	0.0	4000000.0	0.0	0.0	1.61	1.17	0.98	0.0399999999991	5.45	0.289999999999	0.779999999999	0.200000000001	4.06	0.110000000001	1.79	1.39	0.52	AAA206.CD3.location-a.X31.Y3.tile.tissue.png	362	1	2000	362	b5e8a63aec45b93d976900842fb878f6	0	0	0	0	0	0	0	0	0	0	0	0	0	/home/dhl_ec/bnelissen/Slides/CD3_manuscript/CD3_slides/AAA206.CD3.location-a/AAA206.CD3.location-a.run1	255	1.0	0.06	1.0	0.06	0.0	-12.0720100515	0.0	5.3213522407
1630.0	1169525.0	899.0	6642.0	1169525.0	4000000.0	24.0	3.0	1.54	1.73	0.980000000001	0.0399999999991	6.03	0.33	0.65	0.15	6.56	0.219999999999	1.93	1.37	0.530000000001	AAA206.CD3.location-a.X31.Y4.tile.tissue.png	363	1	2000	363	9cbb670313553260c7006225c0284ea7	0	0	0	0	0	0	0	0	0	0	0	0	0	/home/dhl_ec/bnelissen/Slides/CD3_manuscript/CD3_slides/AAA206.CD3.location-a/AAA206.CD3.location-a.run1	255	0.7	0.06	0.7	0.06	-8.6247250921	-10.4376271845	1.4465461869	0.0747402402344
2546.0	4000000.0	1198.0	7996.0	4000000.0	4000000.0	31.0	1.0	1.57	1.73	0.99	0.0400000000009	5.38	0.26	0.65	0.0500000000011	8.37	0.33	1.95	1.39	0.82	AAA206.CD3.location-a.X31.Y5.tile.tissue.png	364	1	2000	364	7fd2d71dbeaeab41263ae1dd17e32d9f	0	0	0	0	0	0	0	0	0	0	0	0	0	/home/dhl_ec/bnelissen/Slides/CD3_manuscript/CD3_slides/AAA206.CD3.location-a/AAA206.CD3.location-a.run1	255	0.7	0.06	0.7	0.06	-9.04970617673	-10.5725283485	0.873526295981	0.0343133241331
59.0	4000000.0	30.0	7996.0	4000000.0	4000000.0	1.0	1.0	1.62	1.37	1.32	0.0400000000009	4.99	0.26	0.65	0.0499999999993	8.36	0.339999999998	1.96	1.38	0.92	AAA206.CD3.location-a.X31.Y6.tile.tissue.png	365	1	2000	365	a1ef12f8512389ea0830c4c6d2b782e6	0	0	0	0	0	0	0	0	0	0	0	0	0	/home/dhl_ec/bnelissen/Slides/CD3_manuscript/CD3_slides/AAA206.CD3.location-a/AAA206.CD3.location-a.run1	255	0.7	0.06	0.7	0.06	-8.34385128597	0.0	0.368309446709	0.0222318105469
185.0	4000000.0	92.0	7996.0	4000000.0	4000000.0	2.0	1.0	1.95	1.75	1.2	0.0400000000009	4.93	0.26	0.619999999999	0.0499999999993	8.63	0.329999999998	1.96	1.38	0.789999999999	AAA206.CD3.location-a.X31.Y7.tile.tissue.png	366	1	2000	366	38283be67779d2b00905edd7875085ee	0	0	0	0	0	0	0	0	0	0	0	0	0	/home/dhl_ec/bnelissen/Slides/CD3_manuscript/CD3_slides/AAA206.CD3.location-a/AAA206.CD3.location-a.run1	255	0.7	0.06	0.7	0.06	-7.77470658712	0.0	0.139435866654	0.0141070830078
190.0	4000000.0	84.0	7996.0	4000000.0	4000000.0	2.0	1.0	1.72	1.48	1.04	0.0400000000009	4.97	0.26	0.65	0.0499999999993	8.32	0.359999999999	1.98	1.39	0.710000000001	AAA206.CD3.location-a.X31.Y8.tile.tissue.png	367	1	2000	367	e2c45da3e37e3a779c0154387bb125f6	0	0	0	0	0	0	0	0	0	0	0	0	0	/home/dhl_ec/bnelissen/Slides/CD3_manuscript/CD3_slides/AAA206.CD3.location-a/AAA206.CD3.location-a.run1	255	0.7	0.0609718747724	0.7	0.0609718747724	-7.94389980852	0.0	0.166144723317	0.0194067207031
0.0	4000000.0	0.0	7996.0	4000000.0	4000000.0	0.0	1.0	1.5	1.13	0.99	0.0399999999991	4.92	0.41	0.76	0.0400000000009	7.84	0.269999999999	1.88	1.36	0.549999999999	AAA206.CD3.location-a.X31.Y9.tile.tissue.png	368	1	2000	368	98058e87dd4bb91fab052d4ad491c74b	0	0	0	0	0	0	0	0	0	0	0	0	0	/home/dhl_ec/bnelissen/Slides/CD3_manuscript/CD3_slides/AAA206.CD3.location-a/AAA206.CD3.location-a.run1	255	0.7	0.06	0.7	0.06	-7.72879005186	0.0	0.1393070408	0.0154370068359
127.0	3998983.0	49.0	8086.0	3998983.0	4000000.0	1.0	1.0	1.69	1.47	0.99	0.0399999999991	5.47	0.33	0.650000000001	0.0499999999993	8.28	0.33	1.93	1.37	0.579999999998	AAA206.CD3.location-a.X32.Y10.tile.tissue.png	369	1	2000	369	6a1b96fe31e485489fb9327606b685f2	0	0	0	0	0	0	0	0	0	0	0	0	0	/home/dhl_ec/bnelissen/Slides/CD3_manuscript/CD3_slides/AAA206.CD3.location-a/AAA206.CD3.location-a.run1	255	0.7	0.06	0.7	0.06	-8.78194098498	-11.8581972879	0.745708778741	0.102493256157
0.0	3993851.0	0.0	8418.0	3993851.0	4000000.0	0.0	1.0	1.58	1.55	1.46	0.0399999999991	5.74	0.32	0.639999999999	0.0600000000013	7.95	0.26	1.95	1.34	0.539999999999	AAA206.CD3.location-a.X32.Y11.tile.tissue.png	370	1	2000	370	255a2fdbaa0c60d3f4d569d44033d211	0	0	0	0	0	0	0	0	0	0	0	0	0	/home/dhl_ec/bnelissen/Slides/CD3_manuscript/CD3_slides/AAA206.CD3.location-a/AAA206.CD3.location-a.run1	255	0.7	0.06	0.7	0.06	-8.36684609203	-12.1031849459	1.06248284288	0.140227860657
308.0	3966034.0	92.0	9799.0	3966034.0	4000000.0	1.0	1.0	1.63	1.6	1.18	0.0400000000009	5.82	0.439999999999	0.800000000001	0.0599999999995	8.3	0.32	1.95	1.38	0.609999999999	AAA206.CD3.location-a.X32.Y12.tile.tissue.png	371	1	2000	371	eccadc09c7e9f5893be28874377882e1	0	0	0	0	0	0	0	0	0	0	0	0	0	/home/dhl_ec/bnelissen/Slides/CD3_manuscript/CD3_slides/AAA206.CD3.location-a/AAA206.CD3.location-a.run1	255	0.7	0.06	0.7	0.06	-8.93902465957	-12.2162889291	1.30570514428	0.162923675049
0.0	3987638.0	0.0	9092.0	3987638.0	4000000.0	0.0	1.0	2.11	1.6	1.17	0.0399999999991	7.59	0.34	0.639999999999	0.0600000000013	8.09	0.26	1.98	1.42	0.540000000001	AAA206.CD3.location-a.X32.Y13.tile.tissue.png	372	1	2000	372	dadfc55289861f41b390512ece408336	0	0	0	0	0	0	0	0	0	0	0	0	0	/home/dhl_ec/bnelissen/Slides/CD3_manuscript/CD3_slides/AAA206.CD3.location-a/AAA206.CD3.location-a.run1	255	0.7	0.06	0.7	0.06	-8.26855992825	-12.2906872094	1.18128632113	0.113537189941
0.0	2844481.0	0.0	8560.0	2844481.0	4000000.0	0.0	1.0	1.35	1.56	1.45	0.0400000000009	5.95	0.33	0.629999999997	0.0900000000001	7.34	0.220000000001	1.99	1.39	0.499999999998	AAA206.CD3.location-a.X32.Y14.tile.tissue.png	373	1	2000	373	fc77cadfe8121b158420eecd5f5cfaf7	0	0	0	0	0	0	0	0	0	0	0	0	0	/home/dhl_ec/bnelissen/Slides/CD3_manuscript/CD3_slides/AAA206.CD3.location-a/AAA206.CD3.location-a.run1	255	0.7	0.06	0.7	0.06	-7.49592941847	-11.3538462554	0.441462704541	0.0659316835937
1467.0	126966.0	613.0	1834.0	126966.0	4000000.0	13.0	1.0	1.6	1.4	1.03	0.0400000000009	5.82	0.34	0.629999999999	0.190000000001	5.87	0.190000000001	1.87	1.37	0.570000000002	AAA206.CD3.location-a.X32.Y15.tile.tissue.png	374	1	2000	374	f4cc7cb7cf9ba41e4b488c74137c6cb1	0	0	0	0	0	0	0	0	0	0	0	0	0	/home/dhl_ec/bnelissen/Slides/CD3_manuscript/CD3_slides/AAA206.CD3.location-a/AAA206.CD3.location-a.run1	255	0.7	0.06	0.7	0.06	-8.15648819931	-11.6359097574	1.11809799462	0.0923494648438
0.0	0.0	0.0	0.0	0.0	4000000.0	0.0	0.0	1.17	1.48	1.0	0.0500000000011	5.39	0.269999999999	0.730000000001	0.199999999999	4.07	0.120000000001	1.78	1.35	0.570000000002	AAA206.CD3.location-a.X32.Y16.tile.tissue.png	375	1	2000	375	1a121c53c4af003b54f844b6aeab29ea	0	0	0	0	0	0	0	0	0	0	0	0	0	/home/dhl_ec/bnelissen/Slides/CD3_manuscript/CD3_slides/AAA206.CD3.location-a/AAA206.CD3.location-a.run1	255	1.0	0.06	1.0	0.06	0.0	-10.6464810898	0.0	7.65661890284
0.0	0.0	0.0	0.0	0.0	4000000.0	0.0	0.0	1.28	1.5	0.970000000001	0.0499999999993	5.34	0.27	0.749999999998	0.190000000001	4.02	0.120000000001	1.76	1.37	0.550000000001	AAA206.CD3.location-a.X32.Y3.tile.tissue.png	376	1	2000	376	f71206243c0b020a3dc30718bc77ad80	0	0	0	0	0	0	0	0	0	0	0	0	0	/home/dhl_ec/bnelissen/Slides/CD3_manuscript/CD3_slides/AAA206.CD3.location-a/AAA206.CD3.location-a.run1	255	1.0	0.06	1.0	0.06	0.0	-7.06777000485	0.0	7.1812545
1370.0	661241.0	773.0	5342.0	661241.0	4000000.0	21.0	2.0	1.46	1.69	0.98	0.0299999999988	5.82	0.32	0.619999999999	0.17	6.1	0.209999999999	1.86	1.36	0.620000000001	AAA206.CD3.location-a.X32.Y4.tile.tissue.png	377	1	2000	377	16244b50011d09aad113f649aa8c50e6	0	0	0	0	0	0	0	0	0	0	0	0	0	/home/dhl_ec/bnelissen/Slides/CD3_manuscript/CD3_slides/AAA206.CD3.location-a/AAA206.CD3.location-a.run1	255	0.7	0.06	0.7	0.06	-8.72549135287	-11.2161827981	1.69141018973	0.0856660332031
6364.0	4000000.0	3147.0	7996.0	4000000.0	4000000.0	82.0	1.0	1.44	1.43	1.28	0.0400000000009	5.3	0.26	0.690000000001	0.0499999999993	8.3	0.33	1.92	1.34	0.729999999998	AAA206.CD3.location-a.X32.Y5.tile.tissue.png	378	1	2000	378	c3b75c5380cdebe582beca7941e87926	0	0	0	0	0	0	0	0	0	0	0	0	0	/home/dhl_ec/bnelissen/Slides/CD3_manuscript/CD3_slides/AAA206.CD3.location-a/AAA206.CD3.location-a.run1	255	0.7	0.062783682465	0.7	0.062783682465	-8.94733118717	-10.8040856208	0.941711433691	0.038479588336
121.0	4000000.0	60.0	7996.0	4000000.0	4000000.0	2.0	1.0	1.47	1.45	1.28	0.0400000000009	4.96	0.43	0.739999999998	0.0399999999991	8.17	0.33	1.91	1.37	0.530000000001	AAA206.CD3.location-a.X32.Y6.tile.tissue.png	379	1	2000	379	ecf4717b791bdf95783d7eb135d4cf72	0	0	0	0	0	0	0	0	0	0	0	0	0	/home/dhl_ec/bnelissen/Slides/CD3_manuscript/CD3_slides/AAA206.CD3.location-a/AAA206.CD3.location-a.run1	255	0.7	0.06	0.7	0.06	-8.39840226457	0.0	0.540657088873	0.0257989882812
59.0	4000000.0	32.0	7996.0	4000000.0	4000000.0	1.0	1.0	1.97	1.65	1.42	0.0400000000009	4.95	0.27	0.639999999999	0.0499999999993	8.33	0.33	1.94	1.38	0.609999999999	AAA206.CD3.location-a.X32.Y7.tile.tissue.png	380	1	2000	380	f6a723b3fd8be50f12951cebf52af2b6	0	0	0	0	0	0	0	0	0	0	0	0	0	/home/dhl_ec/bnelissen/Slides/CD3_manuscript/CD3_slides/AAA206.CD3.location-a/AAA206.CD3.location-a.run1	255	0.7	0.06	0.7	0.06	-8.01123817031	0.0	0.273144539704	0.0170383066406
0.0	4000000.0	0.0	7996.0	4000000.0	4000000.0	0.0	1.0	1.89	1.78	1.2	0.0400000000009	4.9	0.400000000001	0.780000000001	0.0499999999993	7.94	0.27	1.95	1.38	0.709999999999	AAA206.CD3.location-a.X32.Y8.tile.tissue.png	381	1	2000	381	7063df1afa1f3765d4e6809cbe159ede	0	0	0	0	0	0	0	0	0	0	0	0	0	/home/dhl_ec/bnelissen/Slides/CD3_manuscript/CD3_slides/AAA206.CD3.location-a/AAA206.CD3.location-a.run1	255	0.7	0.06	0.7	0.06	-7.76867351696	0.0	0.207707486991	0.023443
2049.0	3998318.0	449.0	8218.0	3998318.0	4000000.0	8.0	1.0	1.72	1.4	0.98	0.0399999999991	6.18	0.32	0.709999999999	0.0599999999995	8.19	0.32	1.92	1.35	0.550000000001	AAA206.CD3.location-a.X32.Y9.tile.tissue.png	382	1	2000	382	87279e280d43e9147b6cabe1bf2a4fd1	0	0	0	0	0	0	0	0	0	0	0	0	0	/home/dhl_ec/bnelissen/Slides/CD3_manuscript/CD3_slides/AAA206.CD3.location-a/AAA206.CD3.location-a.run1	255	0.7	0.06	0.7	0.06	-8.24869596816	-11.3189583059	0.62274325326	0.112181648529
0.0	3990598.0	0.0	8864.0	3990598.0	4000000.0	0.0	1.0	1.59	1.62	1.18	0.0400000000009	5.6	0.33	0.65	0.0599999999995	7.88	0.25	1.9	1.34	0.59	AAA206.CD3.location-a.X33.Y10.tile.tissue.png	383	1	2000	383	5aebd9f885be2fc15c0802c01701dc6f	0	0	0	0	0	0	0	0	0	0	0	0	0	/home/dhl_ec/bnelissen/Slides/CD3_manuscript/CD3_slides/AAA206.CD3.location-a/AAA206.CD3.location-a.run1	255	0.7	0.06	0.7	0.06	-8.15291267117	-12.2926992681	1.19307546112	0.117145889099
0.0	3985355.0	0.0	9137.0	3985355.0	4000000.0	0.0	1.0	1.66	1.55	1.47	0.0399999999991	6.99	0.33	0.639999999999	0.0599999999995	7.8	0.26	1.91	1.35	0.599999999999	AAA206.CD3.location-a.X33.Y11.tile.tissue.png	384	1	2000	384	2cac6dc2f909fa8ee356060be340eada	0	0	0	0	0	0	0	0	0	0	0	0	0	/home/dhl_ec/bnelissen/Slides/CD3_manuscript/CD3_slides/AAA206.CD3.location-a/AAA206.CD3.location-a.run1	255	0.7	0.06	0.7	0.06	-7.63051873691	-12.1392880837	1.24134650799	0.137934484497
277.0	3289941.0	138.0	11602.0	3289941.0	4000000.0	4.0	1.0	1.52	1.67	1.12	0.0399999999991	5.88	0.59	0.66	0.0799999999999	7.95	0.299999999999	2.0	1.39	0.530000000001	AAA206.CD3.location-a.X33.Y12.tile.tissue.png	385	1	2000	385	2190794543d8ad63f9a0ff9c2f1c7710	0	0	0	0	0	0	0	0	0	0	0	0	0	/home/dhl_ec/bnelissen/Slides/CD3_manuscript/CD3_slides/AAA206.CD3.location-a/AAA206.CD3.location-a.run1	255	0.7	0.06	0.7	0.06	-9.14795901141	-11.6401273107	1.2533633908	0.137943738281
248.0	2365584.0	141.0	8158.0	2365584.0	4000000.0	3.0	3.0	1.3	1.5	1.16	0.0400000000009	5.69	0.320000000002	0.640000000001	0.119999999999	7.37	0.27	2.0	1.38	0.590000000002	AAA206.CD3.location-a.X33.Y13.tile.tissue.png	386	1	2000	386	e933f098e4133ea6e7e9afe0f9d3d497	0	0	0	0	0	0	0	0	0	0	0	0	0	/home/dhl_ec/bnelissen/Slides/CD3_manuscript/CD3_slides/AAA206.CD3.location-a/AAA206.CD3.location-a.run1	255	0.7	0.06	0.7	0.06	-8.3507410284	-11.2934274942	0.687473174685	0.092075484375
0.0	112920.0	0.0	2115.0	112920.0	4000000.0	0.0	1.0	1.2	1.7	1.0	0.0499999999993	5.96	0.33	0.629999999999	0.190000000001	5.54	0.120000000001	1.86	1.4	0.530000000001	AAA206.CD3.location-a.X33.Y14.tile.tissue.png	387	1	2000	387	7d055176210c39305ef4fb6c3cf9cfd1	0	0	0	0	0	0	0	0	0	0	0	0	0	/home/dhl_ec/bnelissen/Slides/CD3_manuscript/CD3_slides/AAA206.CD3.location-a/AAA206.CD3.location-a.run1	255	0.7	0.06	0.7	0.06	-8.53384087075	-10.5339128623	0.814917253743	0.146532305664
0.0	0.0	0.0	0.0	0.0	4000000.0	0.0	0.0	1.29	1.26	1.04	0.0499999999993	5.31	0.25	0.699999999999	0.190000000001	3.97	0.110000000001	1.73	1.35	0.469999999999	AAA206.CD3.location-a.X33.Y15.tile.tissue.png	388	1	2000	388	4385da12c939732ef8c0f8f7164a7bc9	0	0	0	0	0	0	0	0	0	0	0	0	0	/home/dhl_ec/bnelissen/Slides/CD3_manuscript/CD3_slides/AAA206.CD3.location-a/AAA206.CD3.location-a.run1	255	1.0	0.06	1.0	0.06	0.0	-11.1677263201	0.0	8.18006881758
1033.0	301498.0	549.0	6315.0	301498.0	4000000.0	15.0	1.0	1.4	1.62	1.25	0.0399999999991	5.68	0.33	0.65	0.18	6.03	0.199999999999	1.9	1.4	0.540000000001	AAA206.CD3.location-a.X33.Y4.tile.tissue.png	389	1	2000	389	7731fbc47b308ee7292ae5b9113bc433	0	0	0	0	0	0	0	0	0	0	0	0	0	/home/dhl_ec/bnelissen/Slides/CD3_manuscript/CD3_slides/AAA206.CD3.location-a/AAA206.CD3.location-a.run1	255	0.7	0.06	0.7	0.06	-8.92698105597	-10.384620022	2.42497692864	1.52020609961
3287.0	3999776.0	1738.0	8016.0	3999776.0	4000000.0	47.0	1.0	1.15	1.68	0.99	0.0399999999991	5.44	0.320000000002	0.629999999999	0.0599999999995	8.37	0.33	1.97	1.39	0.57	AAA206.CD3.location-a.X33.Y5.tile.tissue.png	390	1	2000	390	e0923535ef03a68cbc87393dd6ecae3d	0	0	0	0	0	0	0	0	0	0	0	0	0	/home/dhl_ec/bnelissen/Slides/CD3_manuscript/CD3_slides/AAA206.CD3.location-a/AAA206.CD3.location-a.run1	255	0.7	0.0647557383174	0.7	0.0647557383174	-8.43117651054	-11.2818407835	0.898812805182	0.0280133493259
75.0	4000000.0	36.0	7996.0	4000000.0	4000000.0	1.0	1.0	1.39	1.45	0.98	0.0399999999991	4.91	0.26	0.639999999999	0.0500000000011	8.18	0.33	1.9	1.36	0.610000000001	AAA206.CD3.location-a.X33.Y6.tile.tissue.png	391	1	2000	391	22ba545ab623e14036425ab6fbe5b46e	0	0	0	0	0	0	0	0	0	0	0	0	0	/home/dhl_ec/bnelissen/Slides/CD3_manuscript/CD3_slides/AAA206.CD3.location-a/AAA206.CD3.location-a.run1	255	0.7	0.06	0.7	0.06	-8.36746580274	0.0	0.504312806469	0.0268836914063
0.0	3999195.0	0.0	8064.0	3999195.0	4000000.0	0.0	1.0	1.27	1.4	1.26	0.0400000000009	5.79	0.33	0.639999999999	0.0600000000013	8.0	0.26	1.95	1.39	0.550000000001	AAA206.CD3.location-a.X33.Y7.tile.tissue.png	392	1	2000	392	e5b6f6da004a56b629fc03a07bb142bc	0	0	0	0	0	0	0	0	0	0	0	0	0	/home/dhl_ec/bnelissen/Slides/CD3_manuscript/CD3_slides/AAA206.CD3.location-a/AAA206.CD3.location-a.run1	255	0.7	0.06	0.7	0.06	-8.34719188608	-11.520531527	0.504942308473	0.0479856155062
254.0	3999403.0	77.0	8102.0	3999403.0	4000000.0	1.0	1.0	1.37	1.59	1.4	0.0400000000009	5.44	0.32	0.629999999999	0.0499999999993	8.17	0.320000000002	1.92	1.35	0.58	AAA206.CD3.location-a.X33.Y8.tile.tissue.png	393	1	2000	393	7acb4b6067bced8e638ee2a2719f72a2	0	0	0	0	0	0	0	0	0	0	0	0	0	/home/dhl_ec/bnelissen/Slides/CD3_manuscript/CD3_slides/AAA206.CD3.location-a/AAA206.CD3.location-a.run1	255	0.7	0.06	0.7	0.06	-8.27700126291	-11.1208191528	0.420605566708	0.0428152108231
456.0	3991448.0	181.0	8767.0	3991448.0	4000000.0	3.0	1.0	1.58	1.71	1.1	0.0400000000009	6.58	0.33	0.640000000001	0.0499999999993	8.25	0.32	1.93	1.34	0.530000000001	AAA206.CD3.location-a.X33.Y9.tile.tissue.png	394	1	2000	394	4ed0c0dd9e9a294d466fd8003a48c8ee	0	0	0	0	0	0	0	0	0	0	0	0	0	/home/dhl_ec/bnelissen/Slides/CD3_manuscript/CD3_slides/AAA206.CD3.location-a/AAA206.CD3.location-a.run1	255	0.7	0.06	0.7	0.06	-9.01102816853	-11.7557452613	1.02397474997	0.108862198029
432.0	1655951.0	100.0	6686.0	1655951.0	4000000.0	1.0	1.0	1.5	2.03	1.07	0.0399999999991	5.8	0.32	0.620000000001	0.129999999999	6.69	0.24	1.94	1.35	0.720000000001	AAA206.CD3.location-a.X34.Y10.tile.tissue.png	395	1	2000	395	45e35a00a68726c42b40366675cef9eb	0	0	0	0	0	0	0	0	0	0	0	0	0	/home/dhl_ec/bnelissen/Slides/CD3_manuscript/CD3_slides/AAA206.CD3.location-a/AAA206.CD3.location-a.run1	255	0.7	0.06	0.7	0.06	-8.79910972831	-11.2897077877	1.18771791906	0.0786399453125
0.0	927509.0	0.0	6342.0	927509.0	4000000.0	0.0	1.0	1.28	2.07	0.969999999999	0.0399999999991	6.85	0.32	0.630000000001	0.150000000001	5.96	0.16	1.96	1.34	0.469999999998	AAA206.CD3.location-a.X34.Y11.tile.tissue.png	396	1	2000	396	6b24f961863ac5734caceaefbb0fc2b9	0	0	0	0	0	0	0	0	0	0	0	0	0	/home/dhl_ec/bnelissen/Slides/CD3_manuscript/CD3_slides/AAA206.CD3.location-a/AAA206.CD3.location-a.run1	255	0.7	0.06	0.7	0.06	-8.33270279925	-11.4027758647	1.15220862539	0.0648745273437
0.0	1463.0	0.0	176.0	1463.0	4000000.0	0.0	1.0	1.39	1.8	0.98	0.0500000000011	5.6	0.32	0.639999999999	0.189999999999	4.96	0.120000000001	1.84	1.37	0.539999999999	AAA206.CD3.location-a.X34.Y12.tile.tissue.png	397	1	2000	397	fc0e588e0ad0f3d2f03baa334d1d72fd	0	0	0	0	0	0	0	0	0	0	0	0	0	/home/dhl_ec/bnelissen/Slides/CD3_manuscript/CD3_slides/AAA206.CD3.location-a/AAA206.CD3.location-a.run1	255	0.7	0.06	0.7	0.06	0.0	-10.7658826308	1.8040970902	1.76110035464
218.0	1920.0	83.0	200.0	1920.0	4000000.0	2.0	1.0	0.949999999999	1.17	1.03	0.0499999999993	5.9	0.33	0.620000000001	0.189999999999	5.63	0.18	2.12	1.35	0.49	AAA206.CD3.location-a.X34.Y13.tile.tissue.png	398	1	2000	398	d5b048eed0048aa8debc2d72e7134e65	0	0	0	0	0	0	0	0	0	0	0	0	0	/home/dhl_ec/bnelissen/Slides/CD3_manuscript/CD3_slides/AAA206.CD3.location-a/AAA206.CD3.location-a.run1	255	0.7	0.06	0.7	0.06	-9.3611854122	-11.3848033731	7.07862311536	0.622246772369
0.0	0.0	0.0	0.0	0.0	4000000.0	0.0	0.0	1.2	1.48	0.980000000001	0.0500000000011	5.33	0.259999999998	0.710000000001	0.189999999999	3.97	0.109999999999	1.76	1.4	0.469999999999	AAA206.CD3.location-a.X34.Y14.tile.tissue.png	399	1	2000	399	0d7213f68e38c4103936c70dae1b513f	0	0	0	0	0	0	0	0	0	0	0	0	0	/home/dhl_ec/bnelissen/Slides/CD3_manuscript/CD3_slides/AAA206.CD3.location-a/AAA206.CD3.location-a.run1	255	1.0	0.06	1.0	0.06	0.0	-10.5333440407	0.0	9.4814711166
0.0	34361.0	0.0	1470.0	34361.0	4000000.0	0.0	2.0	1.15	1.56	0.969999999999	0.0400000000009	5.65	0.330000000002	0.700000000001	0.190000000001	5.38	0.130000000001	1.81	1.36	0.530000000001	AAA206.CD3.location-a.X34.Y4.tile.tissue.png	400	1	2000	400	2e02bc5969bdfb9472e5895d05eb33f7	0	0	0	0	0	0	0	0	0	0	0	0	0	/home/dhl_ec/bnelissen/Slides/CD3_manuscript/CD3_slides/AAA206.CD3.location-a/AAA206.CD3.location-a.run1	255	0.7	0.06	0.7	0.06	-9.26806396039	-12.3345010681	4.82966374998	3.73283142822
1137.0	1736338.0	601.0	14626.0	1736338.0	4000000.0	15.0	5.0	1.24	1.17	1.46	0.0400000000009	5.78	0.33	0.620000000001	0.129999999999	6.84	0.25	1.98	1.36	0.59	AAA206.CD3.location-a.X34.Y5.tile.tissue.png	401	1	2000	401	4dbf62e5b65e0c0788592fed92aa8be8	0	0	0	0	0	0	0	0	0	0	0	0	0	/home/dhl_ec/bnelissen/Slides/CD3_manuscript/CD3_slides/AAA206.CD3.location-a/AAA206.CD3.location-a.run1	255	0.7	0.06	0.7	0.06	-8.87117988996	-11.1624939839	1.15900814329	0.113506347656
55.0	3999761.0	33.0	8018.0	3999761.0	4000000.0	1.0	1.0	1.63	1.49	0.98	0.0400000000009	5.4	0.32	0.620000000001	0.0499999999993	8.16	0.32	1.92	1.37	0.630000000001	AAA206.CD3.location-a.X34.Y6.tile.tissue.png	402	1	2000	402	70998417768f3a1c36799186b74b0574	0	0	0	0	0	0	0	0	0	0	0	0	0	/home/dhl_ec/bnelissen/Slides/CD3_manuscript/CD3_slides/AAA206.CD3.location-a/AAA206.CD3.location-a.run1	255	0.7	0.06	0.7	0.06	-8.78620290187	-11.7028546065	0.775263979467	0.0425011896095
291.0	3963423.0	134.0	8626.0	3963423.0	4000000.0	3.0	1.0	1.37	1.51	1.18	0.0400000000009	5.4	0.550000000001	0.68	0.0500000000011	8.28	0.33	1.94	1.36	0.689999999999	AAA206.CD3.location-a.X34.Y7.tile.tissue.png	403	1	2000	403	bd5d91e8090afc71e036ee751220c12d	0	0	0	0	0	0	0	0	0	0	0	0	0	/home/dhl_ec/bnelissen/Slides/CD3_manuscript/CD3_slides/AAA206.CD3.location-a/AAA206.CD3.location-a.run1	255	0.7	0.06	0.7	0.06	-9.0472079441	-12.3041379002	0.781886397482	0.0961986689453
472.0	3989619.0	192.0	8134.0	3989619.0	4000000.0	4.0	1.0	1.48	1.2	1.27	0.0399999999991	6.86	0.32	0.620000000001	0.0499999999993	8.17	0.320000000002	1.9	1.35	0.579999999998	AAA206.CD3.location-a.X34.Y8.tile.tissue.png	404	1	2000	404	c7e8b3ddc6cd44f565da9b64ce9ef8ab	0	0	0	0	0	0	0	0	0	0	0	0	0	/home/dhl_ec/bnelissen/Slides/CD3_manuscript/CD3_slides/AAA206.CD3.location-a/AAA206.CD3.location-a.run1	255	0.7	0.06	0.7	0.06	-8.86187613838	-11.7246136182	0.951898108568	0.0703141206055
471.0	2503782.0	230.0	8944.0	2503782.0	4000000.0	4.0	2.0	1.38	1.53	1.19	0.0399999999991	5.82	0.42	0.82	0.1	7.21	0.259999999998	1.95	1.35	0.559999999998	AAA206.CD3.location-a.X34.Y9.tile.tissue.png	405	1	2000	405	fc6f0393cac378f734629792307c1c53	0	0	0	0	0	0	0	0	0	0	0	0	0	/home/dhl_ec/bnelissen/Slides/CD3_manuscript/CD3_slides/AAA206.CD3.location-a/AAA206.CD3.location-a.run1	255	0.7	0.06	0.7	0.06	-9.05900091313	-11.4545264329	1.06514601995	0.0892995371094
0.0	0.0	0.0	0.0	0.0	4000000.0	0.0	0.0	1.19	1.37	1.01	0.0500000000011	4.7	0.27	0.920000000002	0.190000000001	3.96	0.110000000001	1.76	1.36	0.49	AAA206.CD3.location-a.X35.Y10.tile.tissue.png	406	1	2000	406	290fa54b01c0d67780f3db7784a2cde4	0	0	0	0	0	0	0	0	0	0	0	0	0	/home/dhl_ec/bnelissen/Slides/CD3_manuscript/CD3_slides/AAA206.CD3.location-a/AAA206.CD3.location-a.run1	255	1.0	0.06	1.0	0.06	0.0	0.0	0.0	7.4295975
0.0	0.0	0.0	0.0	0.0	4000000.0	0.0	0.0	1.08	1.24	1.07	0.0400000000009	5.33	0.26	0.730000000001	0.190000000001	3.97	0.110000000001	1.73	1.34	0.530000000001	AAA206.CD3.location-a.X35.Y11.tile.tissue.png	407	1	2000	407	fa8f2d4517980a087ce90e420f7b5e1a	0	0	0	0	0	0	0	0	0	0	0	0	0	/home/dhl_ec/bnelissen/Slides/CD3_manuscript/CD3_slides/AAA206.CD3.location-a/AAA206.CD3.location-a.run1	255	1.0	0.06	1.0	0.06	0.0	-12.3246626758	0.0	3.76762792905
0.0	0.0	0.0	0.0	0.0	4000000.0	0.0	0.0	1.41	1.26	1.03	0.0399999999991	5.4	0.26	0.719999999999	0.190000000001	3.99	0.109999999999	1.74	1.36	0.539999999999	AAA206.CD3.location-a.X35.Y4.tile.tissue.png	408	1	2000	408	78e594eb7e6eaa1cf30009f56bdff18d	0	0	0	0	0	0	0	0	0	0	0	0	0	/home/dhl_ec/bnelissen/Slides/CD3_manuscript/CD3_slides/AAA206.CD3.location-a/AAA206.CD3.location-a.run1	255	1.0	0.06	1.0	0.06	0.0	-11.5913702402	0.0	7.75271526856
0.0	78228.0	0.0	4210.0	78228.0	4000000.0	0.0	2.0	1.18	1.41	1.0	0.0399999999991	5.67	0.33	0.699999999999	0.189999999999	5.04	0.129999999999	1.88	1.36	0.539999999999	AAA206.CD3.location-a.X35.Y5.tile.tissue.png	409	1	2000	409	4b47a9e113dedb4c74e51b540785c1bf	0	0	0	0	0	0	0	0	0	0	0	0	0	/home/dhl_ec/bnelissen/Slides/CD3_manuscript/CD3_slides/AAA206.CD3.location-a/AAA206.CD3.location-a.run1	255	0.7	0.06	0.7	0.06	0.0	-10.7325357428	2.23929651148	0.134986512695
79.0	738209.0	38.0	8715.0	738209.0	4000000.0	1.0	2.0	1.18	1.85	0.980000000001	0.0400000000009	5.82	0.32	0.630000000001	0.16	6.09	0.210000000001	1.96	1.35	0.489999999998	AAA206.CD3.location-a.X35.Y6.tile.tissue.png	410	1	2000	410	6a64160909703f87ced75716924596ef	0	0	0	0	0	0	0	0	0	0	0	0	0	/home/dhl_ec/bnelissen/Slides/CD3_manuscript/CD3_slides/AAA206.CD3.location-a/AAA206.CD3.location-a.run1	255	0.7	0.06	0.7	0.06	-8.6226221106	-10.699981657	1.19410374765	0.113115671875
0.0	780278.0	0.0	6403.0	780278.0	4000000.0	0.0	1.0	1.23	1.87	1.35	0.0499999999993	5.92	0.33	0.630000000001	0.160000000002	5.87	0.15	1.92	1.37	0.49	AAA206.CD3.location-a.X35.Y7.tile.tissue.png	411	1	2000	411	7dc173cb03b3ee52082acff51d94c93d	0	0	0	0	0	0	0	0	0	0	0	0	0	/home/dhl_ec/bnelissen/Slides/CD3_manuscript/CD3_slides/AAA206.CD3.location-a/AAA206.CD3.location-a.run1	255	0.7	0.06	0.7	0.06	-8.31560980508	-10.0971641758	1.0612212338	0.126985861328
0.0	165866.0	0.0	4801.0	165866.0	4000000.0	0.0	2.0	1.49	1.68	0.99	0.0499999999993	5.76	0.32	0.640000000001	0.18	5.07	0.130000000001	1.94	1.37	0.58	AAA206.CD3.location-a.X35.Y8.tile.tissue.png	412	1	2000	412	3cb87c65eca5f7d23cab91ec2fcf85b0	0	0	0	0	0	0	0	0	0	0	0	0	0	/home/dhl_ec/bnelissen/Slides/CD3_manuscript/CD3_slides/AAA206.CD3.location-a/AAA206.CD3.location-a.run1	255	0.7	0.06	0.7	0.06	0.0	-10.1617119899	1.45777436681	0.404793488281
0.0	0.0	0.0	0.0	0.0	4000000.0	0.0	0.0	1.34	1.33	1.0	0.0499999999993	5.34	0.290000000001	0.67	0.189999999999	3.98	0.110000000001	1.74	1.35	0.530000000001	AAA206.CD3.location-a.X35.Y9.tile.tissue.png	413	1	2000	413	0b911459b75c5d1beb097e37112e80a2	0	0	0	0	0	0	0	0	0	0	0	0	0	/home/dhl_ec/bnelissen/Slides/CD3_manuscript/CD3_slides/AAA206.CD3.location-a/AAA206.CD3.location-a.run1	255	1.0	0.06	1.0	0.06	0.0	-10.1015560433	0.0	0.427157609742
0.0	8356.0	0.0	691.0	8356.0	1576000.0	0.0	1.0	0.26	0.67	0.650000000001	0.0100000000002	2.29	0.130000000001	0.289999999999	0.0799999999999	1.87	0.0500000000011	0.710000000001	0.539999999999	0.120000000001	AAA206.CD3.location-a.X36.Y6.tile.tissue.png	414	1	788	414	2254e922ced4945c15b611f00c3310da	0	0	0	0	0	0	0	0	0	0	0	0	0	/home/dhl_ec/bnelissen/Slides/CD3_manuscript/CD3_slides/AAA206.CD3.location-a/AAA206.CD3.location-a.run1	255	0.7	0.06	0.7	0.06	0.0	-12.2460564222	4.09035049665	3.3268170465
63.0	6499.0	44.0	702.0	6499.0	4000000.0	1.0	3.0	0.879999999999	1.42	1.05	0.0400000000009	5.63	0.320000000002	0.719999999999	0.199999999999	5.75	0.190000000001	1.82	1.35	0.480000000001	AAA206.CD3.location-a.X5.Y10.tile.tissue.png	415	1	2000	415	ede4eecdf10d6c7d2737dc5a2ec6c7b9	0	0	0	0	0	0	0	0	0	0	0	0	0	/home/dhl_ec/bnelissen/Slides/CD3_manuscript/CD3_slides/AAA206.CD3.location-a/AAA206.CD3.location-a.run1	255	0.7	0.06	0.7	0.06	-9.08793312648	-12.4776552312	3.01847149242	4.9323643302
0.0	0.0	0.0	0.0	0.0	4000000.0	0.0	0.0	1.56	1.2	0.970000000001	0.0500000000011	5.32	0.26	0.719999999998	0.18	4.11	0.110000000001	1.8	1.37	0.5	AAA206.CD3.location-a.X5.Y11.tile.tissue.png	416	1	2000	416	885e4ae8c03980cceaa9ee3e314eb837	0	0	0	0	0	0	0	0	0	0	0	0	0	/home/dhl_ec/bnelissen/Slides/CD3_manuscript/CD3_slides/AAA206.CD3.location-a/AAA206.CD3.location-a.run1	255	1.0	0.06	1.0	0.06	0.0	-11.1751959483	0.0	9.0626414724
0.0	0.0	0.0	0.0	0.0	4000000.0	0.0	0.0	1.09	1.17	1.1	0.0500000000011	4.83	0.26	0.769999999999	0.189999999999	4.05	0.110000000001	1.8	1.39	0.450000000001	AAA206.CD3.location-a.X5.Y9.tile.tissue.png	417	1	2000	417	728dd9d6e3de63d40c5b6a008389a459	0	0	0	0	0	0	0	0	0	0	0	0	0	/home/dhl_ec/bnelissen/Slides/CD3_manuscript/CD3_slides/AAA206.CD3.location-a/AAA206.CD3.location-a.run1	255	1.0	0.06	1.0	0.06	0.0	0.0	0.0	4.4504505
5310.0	2584733.0	2338.0	17416.0	2584733.0	4000000.0	42.0	10.0	1.23	1.35	0.98	0.0299999999988	6.13	0.32	0.640000000001	0.1	7.39	0.26	1.99	1.34	0.51	AAA206.CD3.location-a.X6.Y10.tile.tissue.png	418	1	2000	418	07d0f235ac81748f3d07de1816933326	0	0	0	0	0	0	0	0	0	0	0	0	0	/home/dhl_ec/bnelissen/Slides/CD3_manuscript/CD3_slides/AAA206.CD3.location-a/AAA206.CD3.location-a.run1	255	0.7	0.06	0.7	0.06	-8.23109700572	-11.7782141728	1.11685060073	0.156885882812
2731.0	350885.0	989.0	3702.0	350885.0	4000000.0	20.0	2.0	1.2	1.78	1.0	0.0400000000009	6.01	0.33	0.649999999998	0.18	5.99	0.200000000001	1.88	1.36	0.529999999999	AAA206.CD3.location-a.X6.Y11.tile.tissue.png	419	1	2000	419	f6ec1d01bd0ce4c8f6ae31a37cc170dd	0	0	0	0	0	0	0	0	0	0	0	0	0	/home/dhl_ec/bnelissen/Slides/CD3_manuscript/CD3_slides/AAA206.CD3.location-a/AAA206.CD3.location-a.run1	255	0.7	0.06	0.7	0.06	-8.6212626175	-10.4633151349	1.66700133674	0.520053498047
0.0	0.0	0.0	0.0	0.0	4000000.0	0.0	0.0	1.28	1.2	0.98	0.0499999999993	5.41	0.26	0.729999999998	0.190000000001	4.02	0.119999999999	1.76	1.35	0.5	AAA206.CD3.location-a.X6.Y12.tile.tissue.png	420	1	2000	420	adf50652951cde4101798f3a28746b79	0	0	0	0	0	0	0	0	0	0	0	0	0	/home/dhl_ec/bnelissen/Slides/CD3_manuscript/CD3_slides/AAA206.CD3.location-a/AAA206.CD3.location-a.run1	255	1.0	0.06	1.0	0.06	0.0	-12.2266868761	0.0	5.75959813513
0.0	160155.0	0.0	2414.0	160155.0	4000000.0	0.0	1.0	1.12	1.47	1.0	0.0399999999991	5.9	0.32	0.730000000001	0.190000000001	5.47	0.130000000001	1.87	1.36	0.630000000001	AAA206.CD3.location-a.X6.Y8.tile.tissue.png	421	1	2000	421	ced4423b71458f5f2450b69b410b0425	0	0	0	0	0	0	0	0	0	0	0	0	0	/home/dhl_ec/bnelissen/Slides/CD3_manuscript/CD3_slides/AAA206.CD3.location-a/AAA206.CD3.location-a.run1	255	0.7	0.06	0.7	0.06	-7.93514192394	-11.3317196743	1.74351193773	4.09953819238
0.0	2361748.0	0.0	8205.0	2361748.0	4000000.0	0.0	3.0	1.26	1.41	0.969999999999	0.0499999999993	5.78	0.48	0.780000000001	0.109999999999	6.91	0.200000000001	1.96	1.35	0.629999999999	AAA206.CD3.location-a.X6.Y9.tile.tissue.png	422	1	2000	422	4f98689a7e8bb9afffa321031511c65d	0	0	0	0	0	0	0	0	0	0	0	0	0	/home/dhl_ec/bnelissen/Slides/CD3_manuscript/CD3_slides/AAA206.CD3.location-a/AAA206.CD3.location-a.run1	255	0.7	0.06	0.7	0.06	-8.32828317697	-10.155174649	1.31094296454	0.639114699219
62.0	3999829.0	37.0	8028.0	3999829.0	4000000.0	1.0	1.0	1.41	1.64	0.98	0.0299999999988	5.62	0.48	0.760000000002	0.0500000000011	8.22	0.32	1.92	1.34	0.599999999999	AAA206.CD3.location-a.X7.Y10.tile.tissue.png	423	1	2000	423	c0fac8dc645f2cb9f885e041fbe0c043	0	0	0	0	0	0	0	0	0	0	0	0	0	/home/dhl_ec/bnelissen/Slides/CD3_manuscript/CD3_slides/AAA206.CD3.location-a/AAA206.CD3.location-a.run1	255	0.7	0.06	0.7	0.06	-8.25969639078	-11.879184476	0.9418477934	0.0957360203476
2100.0	2103694.0	920.0	8876.0	2103694.0	4000000.0	17.0	1.0	1.51	1.69	0.99	0.0399999999991	5.71	0.360000000001	0.669999999998	0.120000000001	7.04	0.25	1.92	1.35	0.689999999999	AAA206.CD3.location-a.X7.Y11.tile.tissue.png	424	1	2000	424	fb17968c39f342bfccbcef1caf60451f	0	0	0	0	0	0	0	0	0	0	0	0	0	/home/dhl_ec/bnelissen/Slides/CD3_manuscript/CD3_slides/AAA206.CD3.location-a/AAA206.CD3.location-a.run1	255	0.7	0.06	0.7	0.06	-8.06890935197	-11.4477204571	0.918647073761	0.121553023437
1105.0	55678.0	464.0	2461.0	55678.0	4000000.0	8.0	6.0	1.33	1.34	1.29	0.0399999999991	5.66	0.32	0.629999999999	0.189999999999	5.71	0.18	1.86	1.34	0.469999999999	AAA206.CD3.location-a.X7.Y12.tile.tissue.png	425	1	2000	425	a76e5d9fbc66515885aced51fd5a0546	0	0	0	0	0	0	0	0	0	0	0	0	0	/home/dhl_ec/bnelissen/Slides/CD3_manuscript/CD3_slides/AAA206.CD3.location-a/AAA206.CD3.location-a.run1	255	0.7	0.06	0.7	0.06	-9.21981042822	-12.5857274194	2.69753672255	0.0910065576172
0.0	0.0	0.0	0.0	0.0	4000000.0	0.0	0.0	1.15	1.25	1.06	0.0499999999993	5.33	0.26	0.670000000002	0.18	4.07	0.120000000001	1.82	1.38	0.49	AAA206.CD3.location-a.X7.Y13.tile.tissue.png	426	1	2000	426	55be64d21662835640b7e1f982cf5ac9	0	0	0	0	0	0	0	0	0	0	0	0	0	/home/dhl_ec/bnelissen/Slides/CD3_manuscript/CD3_slides/AAA206.CD3.location-a/AAA206.CD3.location-a.run1	255	1.0	0.06	1.0	0.06	0.0	-11.1160921472	0.0	4.77942059753
0.0	0.0	0.0	0.0	0.0	4000000.0	0.0	0.0	1.18	1.64	1.01	0.0400000000009	5.45	0.26	0.779999999999	0.190000000001	4.07	0.120000000001	1.94	1.38	0.460000000001	AAA206.CD3.location-a.X7.Y14.tile.tissue.png	427	1	2000	427	09b499e5bf5797e3f799e8930a123937	0	0	0	0	0	0	0	0	0	0	0	0	0	/home/dhl_ec/bnelissen/Slides/CD3_manuscript/CD3_slides/AAA206.CD3.location-a/AAA206.CD3.location-a.run1	255	1.0	0.06	1.0	0.06	0.0	-10.2309203189	0.0	4.12226500272
3370.0	611988.0	1832.0	4414.0	611988.0	4000000.0	40.0	1.0	1.15	1.39	1.29	0.0399999999991	6.05	0.33	0.719999999999	0.17	6.2	0.199999999999	1.95	1.37	0.509999999998	AAA206.CD3.location-a.X7.Y7.tile.tissue.png	428	1	2000	428	941d0a87d584c75e274c362963489363	0	0	0	0	0	0	0	0	0	0	0	0	0	/home/dhl_ec/bnelissen/Slides/CD3_manuscript/CD3_slides/AAA206.CD3.location-a/AAA206.CD3.location-a.run1	255	0.7	0.06	0.7	0.06	-7.44144053265	-11.6970205319	0.615118185654	3.34576276562
923.0	3294915.0	504.0	11132.0	3294915.0	4000000.0	10.0	2.0	1.26	1.44	0.98	0.0400000000009	5.8	0.51	0.720000000001	0.0799999999999	7.88	0.299999999999	2.0	1.35	0.549999999999	AAA206.CD3.location-a.X7.Y8.tile.tissue.png	429	1	2000	429	3da4e9cd7898bf6d20290ef6aef5d0ea	0	0	0	0	0	0	0	0	0	0	0	0	0	/home/dhl_ec/bnelissen/Slides/CD3_manuscript/CD3_slides/AAA206.CD3.location-a/AAA206.CD3.location-a.run1	255	0.7	0.06	0.7	0.06	-8.18411893402	-9.41201907521	0.815679709635	0.0720330488281
0.0	3998971.0	0.0	8166.0	3998971.0	4000000.0	0.0	1.0	1.16	1.57	1.25	0.0399999999991	6.44	0.32	0.65	0.0499999999993	7.9	0.25	1.91	1.34	0.559999999999	AAA206.CD3.location-a.X7.Y9.tile.tissue.png	430	1	2000	430	f32f35a3002f8846248a5e5ad9e4bdd8	0	0	0	0	0	0	0	0	0	0	0	0	0	/home/dhl_ec/bnelissen/Slides/CD3_manuscript/CD3_slides/AAA206.CD3.location-a/AAA206.CD3.location-a.run1	255	0.7	0.0600444263014	0.7	0.0600444263014	-8.5366983789	-11.5795558692	0.971270237555	0.0666953883629
188.0	3997175.0	80.0	8225.0	3997175.0	4000000.0	1.0	1.0	1.25	1.54	0.99	0.0399999999991	5.64	0.320000000002	0.680000000002	0.0600000000013	8.28	0.32	1.98	1.4	0.870000000001	AAA206.CD3.location-a.X8.Y10.tile.tissue.png	431	1	2000	431	e40e3ee84d5ec95630a4c3df3245a4f8	0	0	0	0	0	0	0	0	0	0	0	0	0	/home/dhl_ec/bnelissen/Slides/CD3_manuscript/CD3_slides/AAA206.CD3.location-a/AAA206.CD3.location-a.run1	255	0.7	0.0608302026756	0.7	0.0608302026756	-8.15385014539	-11.8754643764	0.989538595036	0.128263194214
2518.0	3782536.0	1144.0	8592.0	3782536.0	4000000.0	25.0	1.0	1.39	1.39	1.29	0.0300000000007	5.77	0.32	0.639999999999	0.0599999999995	8.21	0.32	1.99	1.38	0.579999999998	AAA206.CD3.location-a.X8.Y11.tile.tissue.png	432	1	2000	432	0ad1f2ffa5840e214b3f2effa59168c2	0	0	0	0	0	0	0	0	0	0	0	0	0	/home/dhl_ec/bnelissen/Slides/CD3_manuscript/CD3_slides/AAA206.CD3.location-a/AAA206.CD3.location-a.run1	255	0.7	0.06	0.7	0.06	-7.7722055885	-12.2547095631	0.923428839261	0.159823458008
4534.0	466407.0	1403.0	4570.0	466407.0	4000000.0	24.0	2.0	1.4	2.07	1.05	0.0399999999991	5.66	0.380000000001	0.870000000001	0.17	6.07	0.190000000001	1.88	1.34	0.689999999999	AAA206.CD3.location-a.X8.Y12.tile.tissue.png	433	1	2000	433	c85ef56115726a2ef9259fbb3b85bcec	0	0	0	0	0	0	0	0	0	0	0	0	0	/home/dhl_ec/bnelissen/Slides/CD3_manuscript/CD3_slides/AAA206.CD3.location-a/AAA206.CD3.location-a.run1	255	0.7	0.06	0.7	0.06	-8.38225659016	-11.3023840174	0.874512775374	0.0740599511719
0.0	2881.0	0.0	256.0	2881.0	4000000.0	0.0	1.0	1.3	1.3	1.03	0.0499999999993	5.54	0.32	0.630000000001	0.18	5.4	0.120000000001	1.81	1.36	0.459999999999	AAA206.CD3.location-a.X8.Y13.tile.tissue.png	434	1	2000	434	39d300f9a219b409e619229e7649d148	0	0	0	0	0	0	0	0	0	0	0	0	0	/home/dhl_ec/bnelissen/Slides/CD3_manuscript/CD3_slides/AAA206.CD3.location-a/AAA206.CD3.location-a.run1	255	0.7	0.06	0.7	0.06	-6.99164884056	-12.1908712384	1.02917867272	0.0863751837463
0.0	0.0	0.0	0.0	0.0	4000000.0	0.0	0.0	1.15	1.29	0.99	0.0499999999993	5.21	0.26	0.65	0.18	4.01	0.110000000001	1.77	1.35	0.48	AAA206.CD3.location-a.X8.Y14.tile.tissue.png	435	1	2000	435	013cc9ea0ca219e2fd49d53f414d9b6d	0	0	0	0	0	0	0	0	0	0	0	0	0	/home/dhl_ec/bnelissen/Slides/CD3_manuscript/CD3_slides/AAA206.CD3.location-a/AAA206.CD3.location-a.run1	255	1.0	0.06	1.0	0.06	0.0	-10.2934515414	0.0	5.12356544874
0.0	0.0	0.0	0.0	0.0	4000000.0	0.0	0.0	1.47	1.2	0.98	0.0499999999993	5.26	0.26	1.04	0.189999999999	4.02	0.120000000001	1.8	1.39	0.440000000001	AAA206.CD3.location-a.X8.Y15.tile.tissue.png	436	1	2000	436	e4e39bc7490ec9487ba9ba9b88854cba	0	0	0	0	0	0	0	0	0	0	0	0	0	/home/dhl_ec/bnelissen/Slides/CD3_manuscript/CD3_slides/AAA206.CD3.location-a/AAA206.CD3.location-a.run1	255	1.0	0.06	1.0	0.06	0.0	-11.617840215	0.0	3.16554591575
0.0	0.0	0.0	0.0	0.0	4000000.0	0.0	0.0	1.47	1.22	1.31	0.0499999999993	5.24	0.26	0.75	0.17	3.99	0.109999999999	1.75	1.35	0.51	AAA206.CD3.location-a.X8.Y5.tile.tissue.png	437	1	2000	437	2e3f38b6e76b378dd2b238f2114fd04f	0	0	0	0	0	0	0	0	0	0	0	0	0	/home/dhl_ec/bnelissen/Slides/CD3_manuscript/CD3_slides/AAA206.CD3.location-a/AAA206.CD3.location-a.run1	255	1.0	0.06	1.0	0.06	0.0	-9.55720438592	0.0	6.803705
188.0	1297584.0	111.0	8667.0	1297584.0	4000000.0	2.0	5.0	1.11	1.53	1.02	0.0500000000011	5.83	0.369999999999	0.710000000001	0.139999999999	6.61	0.23	2.02	1.34	0.559999999998	AAA206.CD3.location-a.X8.Y6.tile.tissue.png	438	1	2000	438	8f60d0cd886b7162a5201f3b5a78191a	0	0	0	0	0	0	0	0	0	0	0	0	0	/home/dhl_ec/bnelissen/Slides/CD3_manuscript/CD3_slides/AAA206.CD3.location-a/AAA206.CD3.location-a.run1	255	0.7	0.06	0.7	0.06	-8.37725750798	-10.9124072254	1.32772893121	3.00088691797
811.0	3769540.0	342.0	8367.0	3769540.0	4000000.0	6.0	1.0	1.28	1.45	1.0	0.0499999999993	6.26	0.49	0.749999999998	0.0499999999993	8.07	0.32	1.95	1.34	0.559999999998	AAA206.CD3.location-a.X8.Y7.tile.tissue.png	439	1	2000	439	adcf5b90f4f072c8a280f32e03868c35	0	0	0	0	0	0	0	0	0	0	0	0	0	/home/dhl_ec/bnelissen/Slides/CD3_manuscript/CD3_slides/AAA206.CD3.location-a/AAA206.CD3.location-a.run1	255	0.7	0.06	0.7	0.06	-8.67760507991	-12.404173573	1.46446413002	0.215281550781
356.0	4000000.0	91.0	7996.0	4000000.0	4000000.0	1.0	1.0	1.25	1.45	1.03	0.0399999999991	5.77	0.26	0.619999999999	0.0400000000009	8.2	0.330000000002	1.92	1.34	0.690000000001	AAA206.CD3.location-a.X8.Y8.tile.tissue.png	440	1	2000	440	1fe0db859eeb44ae0d744deb1816d17e	0	0	0	0	0	0	0	0	0	0	0	0	0	/home/dhl_ec/bnelissen/Slides/CD3_manuscript/CD3_slides/AAA206.CD3.location-a/AAA206.CD3.location-a.run1	255	0.7	0.0630696175954	0.7	0.0630696175954	-8.34420059157	-11.121703413	0.302395339155	0.0435205909729
2694.0	4000000.0	1233.0	7996.0	4000000.0	4000000.0	25.0	1.0	1.34	1.6	0.99	0.0399999999991	5.7	0.25	0.629999999999	0.0400000000009	8.22	0.33	1.92	1.36	0.77	AAA206.CD3.location-a.X8.Y9.tile.tissue.png	441	1	2000	441	db12133ae8e2568df7f0bfd0d39ed5ad	0	0	0	0	0	0	0	0	0	0	0	0	0	/home/dhl_ec/bnelissen/Slides/CD3_manuscript/CD3_slides/AAA206.CD3.location-a/AAA206.CD3.location-a.run1	255	0.7	0.0745577477277	0.7	0.0745577477277	-7.59897082369	-11.3729609597	0.316395556993	0.0344409319305
320.0	3997281.0	219.0	8244.0	3997281.0	4000000.0	5.0	1.0	1.15	1.6	0.99	0.0399999999991	5.55	0.32	0.639999999999	0.0499999999993	8.25	0.33	1.94	1.4	0.59	AAA206.CD3.location-a.X9.Y10.tile.tissue.png	442	1	2000	442	d149132d595a946093ae2aa9a49e23d2	0	0	0	0	0	0	0	0	0	0	0	0	0	/home/dhl_ec/bnelissen/Slides/CD3_manuscript/CD3_slides/AAA206.CD3.location-a/AAA206.CD3.location-a.run1	255	0.7	0.060236044016	0.7	0.060236044016	-8.06329690498	-11.9853424319	0.973924144447	0.146635904785
1482.0	3994534.0	648.0	8436.0	3994534.0	4000000.0	12.0	1.0	1.65	1.04	1.05	0.0399999999991	8.54	0.32	0.629999999999	0.0500000000011	8.24	0.329999999998	1.97	1.37	0.540000000001	AAA206.CD3.location-a.X9.Y11.tile.tissue.png	443	1	2000	443	9024b4c3a94a50701118af5eb2af8350	0	0	0	0	0	0	0	0	0	0	0	0	0	/home/dhl_ec/bnelissen/Slides/CD3_manuscript/CD3_slides/AAA206.CD3.location-a/AAA206.CD3.location-a.run1	255	0.7	0.06	0.7	0.06	-8.17761625887	-11.8211113146	0.822376683349	0.121468199463
9685.0	2879799.0	3295.0	8882.0	2879799.0	4000000.0	63.0	1.0	1.44	1.79	1.53	0.0499999999993	5.7	0.32	0.630000000001	0.0900000000001	7.73	0.289999999999	1.93	1.37	0.5	AAA206.CD3.location-a.X9.Y12.tile.tissue.png	444	1	2000	444	0f5452b4285c1063783428d3e36edaaa	0	0	0	0	0	0	0	0	0	0	0	0	0	/home/dhl_ec/bnelissen/Slides/CD3_manuscript/CD3_slides/AAA206.CD3.location-a/AAA206.CD3.location-a.run1	255	0.7	0.06	0.7	0.06	-7.5270566176	-11.3480493293	0.448630161976	0.0925826152344
361.0	37052.0	163.0	1726.0	37052.0	4000000.0	3.0	4.0	1.23	1.65	1.0	0.0500000000011	5.56	0.42	0.83	0.190000000001	5.91	0.189999999999	1.92	1.37	0.599999999999	AAA206.CD3.location-a.X9.Y13.tile.tissue.png	445	1	2000	445	9bf2be7abdbba0d3c2a927b9c6d88a73	0	0	0	0	0	0	0	0	0	0	0	0	0	/home/dhl_ec/bnelissen/Slides/CD3_manuscript/CD3_slides/AAA206.CD3.location-a/AAA206.CD3.location-a.run1	255	0.7	0.06	0.7	0.06	-8.35066961878	-11.9768489432	1.9418971354	0.0636261806641
60.0	5602.0	40.0	586.0	5602.0	4000000.0	1.0	3.0	1.4	1.35	1.29	0.0400000000009	5.53	0.320000000002	0.619999999999	0.18	5.71	0.190000000001	1.84	1.37	0.469999999999	AAA206.CD3.location-a.X9.Y14.tile.tissue.png	446	1	2000	446	63fd97e1265d635cb4d9cd83cb34d8fe	0	0	0	0	0	0	0	0	0	0	0	0	0	/home/dhl_ec/bnelissen/Slides/CD3_manuscript/CD3_slides/AAA206.CD3.location-a/AAA206.CD3.location-a.run1	255	0.7	0.06	0.7	0.06	-9.39394496773	-12.4551449785	3.51116729198	0.0670606439819
0.0	0.0	0.0	0.0	0.0	4000000.0	0.0	0.0	1.45	1.62	0.99	0.0499999999993	5.23	0.25	0.669999999998	0.190000000001	4.01	0.120000000001	1.75	1.35	0.51	AAA206.CD3.location-a.X9.Y15.tile.tissue.png	447	1	2000	447	601bd1581e41bf56def91fb3cfbf72ff	0	0	0	0	0	0	0	0	0	0	0	0	0	/home/dhl_ec/bnelissen/Slides/CD3_manuscript/CD3_slides/AAA206.CD3.location-a/AAA206.CD3.location-a.run1	255	1.0	0.06	1.0	0.06	0.0	-9.7328964584	0.0	7.39914027781
0.0	8828.0	0.0	973.0	8828.0	4000000.0	0.0	4.0	1.14	1.68	0.98	0.0499999999993	5.59	0.33	0.77	0.190000000001	5.03	0.120000000001	1.84	1.38	0.440000000001	AAA206.CD3.location-a.X9.Y2.tile.tissue.png	448	1	2000	448	d25f4bff1bff38d0de971efb050f1a68	0	0	0	0	0	0	0	0	0	0	0	0	0	/home/dhl_ec/bnelissen/Slides/CD3_manuscript/CD3_slides/AAA206.CD3.location-a/AAA206.CD3.location-a.run1	255	0.7	0.06	0.7	0.06	0.0	-11.2990283917	1.18259893503	4.53773507962
0.0	0.0	0.0	0.0	0.0	4000000.0	0.0	0.0	1.09	1.66	1.0	0.0400000000009	5.26	0.26	0.689999999999	0.190000000001	4.03	0.110000000001	1.76	1.34	0.470000000001	AAA206.CD3.location-a.X9.Y3.tile.tissue.png	449	1	2000	449	524ecf4a800c0d17f6ecc241473d2c85	0	0	0	0	0	0	0	0	0	0	0	0	0	/home/dhl_ec/bnelissen/Slides/CD3_manuscript/CD3_slides/AAA206.CD3.location-a/AAA206.CD3.location-a.run1	255	1.0	0.06	1.0	0.06	0.0	-11.3626178054	0.0	7.85351786155
134.0	135177.0	66.0	2224.0	135177.0	4000000.0	1.0	1.0	1.15	1.67	1.01	0.0500000000011	5.94	0.32	0.66	0.18	5.92	0.190000000001	1.91	1.34	0.549999999999	AAA206.CD3.location-a.X9.Y4.tile.tissue.png	450	1	2000	450	d39e50abdee4265c06504e9785126ecd	0	0	0	0	0	0	0	0	0	0	0	0	0	/home/dhl_ec/bnelissen/Slides/CD3_manuscript/CD3_slides/AAA206.CD3.location-a/AAA206.CD3.location-a.run1	255	0.7	0.06	0.7	0.06	-8.77985913729	-10.8103675491	1.51144506978	3.87842058496
76.0	2368519.0	35.0	9941.0	2368519.0	4000000.0	1.0	1.0	1.34	1.52	1.31	0.0499999999993	5.89	0.330000000002	0.640000000001	0.0999999999985	7.26	0.269999999999	1.97	1.38	0.519999999999	AAA206.CD3.location-a.X9.Y5.tile.tissue.png	451	1	2000	451	333bb993dca6cbe50de8f223caade840	0	0	0	0	0	0	0	0	0	0	0	0	0	/home/dhl_ec/bnelissen/Slides/CD3_manuscript/CD3_slides/AAA206.CD3.location-a/AAA206.CD3.location-a.run1	255	0.7	0.06	0.7	0.06	-8.75498806849	-9.96218294518	1.56912121706	0.346926109375
312.0	3978651.0	149.0	9694.0	3978651.0	4000000.0	3.0	1.0	1.45	1.44	0.99	0.0399999999991	5.49	0.320000000002	0.640000000001	0.0499999999993	8.28	0.329999999998	1.93	1.37	0.570000000002	AAA206.CD3.location-a.X9.Y6.tile.tissue.png	452	1	2000	452	cf71d4440204276d5e02b749aaa4d1bd	0	0	0	0	0	0	0	0	0	0	0	0	0	/home/dhl_ec/bnelissen/Slides/CD3_manuscript/CD3_slides/AAA206.CD3.location-a/AAA206.CD3.location-a.run1	255	0.7	0.06	0.7	0.06	-8.63483367001	-11.8928280244	1.25544292257	0.115231746338
0.0	3996221.0	0.0	8205.0	3996221.0	4000000.0	0.0	1.0	1.74	1.5	1.01	0.0399999999991	5.59	0.32	0.690000000001	0.0500000000011	8.0	0.25	1.95	1.37	0.530000000001	AAA206.CD3.location-a.X9.Y7.tile.tissue.png	453	1	2000	453	a745fe9030695902107bac54c598dc9f	0	0	0	0	0	0	0	0	0	0	0	0	0	/home/dhl_ec/bnelissen/Slides/CD3_manuscript/CD3_slides/AAA206.CD3.location-a/AAA206.CD3.location-a.run1	255	0.7	0.063520426965	0.7	0.063520426965	-8.70556175306	-12.2140435122	1.24944381989	0.161712019409
770.0	4000000.0	265.0	7996.0	4000000.0	4000000.0	4.0	1.0	1.26	1.4	1.3	0.0499999999993	5.29	0.26	0.639999999999	0.0399999999991	8.33	0.33	1.92	1.35	0.529999999999	AAA206.CD3.location-a.X9.Y8.tile.tissue.png	454	1	2000	454	568eff6c3608f4187adfed8d4379b241	0	0	0	0	0	0	0	0	0	0	0	0	0	/home/dhl_ec/bnelissen/Slides/CD3_manuscript/CD3_slides/AAA206.CD3.location-a/AAA206.CD3.location-a.run1	255	0.7	0.0693462105024	0.7	0.0693462105024	-8.26765555265	-10.6080539755	0.280703723251	0.0426196042695
2966.0	4000000.0	1320.0	7996.0	4000000.0	4000000.0	24.0	1.0	1.63	1.58	0.980000000001	0.0400000000009	5.36	0.259999999998	0.640000000001	0.0399999999991	8.24	0.32	1.93	1.38	0.549999999999	AAA206.CD3.location-a.X9.Y9.tile.tissue.png	455	1	2000	455	8c47c2a970708b8c480d1728e14b1077	0	0	0	0	0	0	0	0	0	0	0	0	0	/home/dhl_ec/bnelissen/Slides/CD3_manuscript/CD3_slides/AAA206.CD3.location-a/AAA206.CD3.location-a.run1	255	0.7	0.0785705410761	0.7	0.0785705410761	-8.16996495814	-10.4681805273	0.317678930958	0.0416770980244
[truncated: 2 more columns]
