# Supplementary material for: SlideToolkit: An Assistive Toolset for the Histological Quantification of Whole Slide Images
Source: PLoS One. 2014 Nov 5;9(11):e110289. doi: 10.1371/journal.pone.0110289 (PMC4220929; doi:10.1371/journal.pone.0110289)
Supplement: RawData S1 — ICC and BlandAltman plot - measurements and r-script.zip. Measurements of Run1 and Run2, including the code for the calculation of the intraclass correlation coefficient (ICC) and the code for the Bland and Altman plot. (ZIP) [file pone.0110289.s003.zip › cellprofiler.measurements/run1.4b51ab343ec7fea3370af08d3cecfeab.DefaultOUT_Image.csv]

AreaOccupied_AreaOccupied_DAB_Nuclei	AreaOccupied_AreaOccupied_Tissue	AreaOccupied_Perimeter_DAB_Nuclei	AreaOccupied_Perimeter_Tissue	AreaOccupied_TotalArea_DAB_Nuclei	AreaOccupied_TotalArea_Tissue	Count_DAB_Nuclei	Count_Tissue	ExecutionTime_01LoadImages	ExecutionTime_02ColorToGray	ExecutionTime_03Smooth	ExecutionTime_04ImageMath	ExecutionTime_05IdentifyPrimaryObjects	ExecutionTime_06MeasureImageAreaOccupied	ExecutionTime_07UnmixColors	ExecutionTime_08MaskImage	ExecutionTime_09IdentifyPrimaryObjects	ExecutionTime_10MeasureImageAreaOccupied	ExecutionTime_11OverlayOutlines	ExecutionTime_12OverlayOutlines	ExecutionTime_13SaveImages	FileName_Original	Group_Index	Group_Number	Height_Original	ImageNumber	MD5Digest_Original	ModuleError_01LoadImages	ModuleError_02ColorToGray	ModuleError_03Smooth	ModuleError_04ImageMath	ModuleError_05IdentifyPrimaryObjects	ModuleError_06MeasureImageAreaOccupied	ModuleError_07UnmixColors	ModuleError_08MaskImage	ModuleError_09IdentifyPrimaryObjects	ModuleError_10MeasureImageAreaOccupied	ModuleError_11OverlayOutlines	ModuleError_12OverlayOutlines	ModuleError_13SaveImages	PathName_Original	Scaling_Original	Threshold_FinalThreshold_DAB_Nuclei	Threshold_FinalThreshold_Tissue	Threshold_OrigThreshold_DAB_Nuclei	Threshold_OrigThreshold_Tissue	Threshold_SumOfEntropies_DAB_Nuclei	Threshold_SumOfEntropies_Tissue	Threshold_WeightedVariance_DAB_Nuclei	Threshold_WeightedVariance_Tissue
0.0	0.0	0.0	0.0	0.0	4000000.0	0.0	0.0	3.0	2.12	1.11	0.06	5.33	0.29	0.88	0.22	4.62	0.12	2.05	1.46	1.47	AAA534.cd3.extra-duplicate.X0.Y14.tile.tissue.png	1	1	2000	1	c20de5f318e73bb13b7cf3914334516a	0	0	0	0	0	0	0	0	0	0	0	0	0	/home/dhl_ec/bnelissen/Slides/CD3_manuscript/CD3_slides/AAA534.cd3.extra-duplicate/AAA534.cd3.extra-duplicate.run1	255	1.0	0.06	1.0	0.06	0.0	0.0	0.0	4.194304
2524.0	266224.0	1022.0	15689.0	266224.0	4000000.0	21.0	17.0	2.19	1.06	1.09	0.05	6.33	0.36	0.72	0.2	6.63	0.21	2.2	1.49	0.92	AAA534.cd3.extra-duplicate.X2.Y10.tile.tissue.png	2	1	2000	2	417051e7674dcf27461b9f6931798588	0	0	0	0	0	0	0	0	0	0	0	0	0	/home/dhl_ec/bnelissen/Slides/CD3_manuscript/CD3_slides/AAA534.cd3.extra-duplicate/AAA534.cd3.extra-duplicate.run1	255	0.7	0.06	0.7	0.06	-9.83473899604	-11.8932840151	4.47999307376	0.990831857422
661.0	106263.0	281.0	9279.0	106263.0	4000000.0	6.0	22.0	1.7	1.22	1.11	0.05	7.42	0.35	0.71	0.2	6.73	0.21	2.16	1.46	0.46	AAA534.cd3.extra-duplicate.X2.Y11.tile.tissue.png	3	1	2000	3	9294762a35ff03a97781df221c958f7f	0	0	0	0	0	0	0	0	0	0	0	0	0	/home/dhl_ec/bnelissen/Slides/CD3_manuscript/CD3_slides/AAA534.cd3.extra-duplicate/AAA534.cd3.extra-duplicate.run1	255	0.7	0.06	0.7	0.06	-9.58023655977	-12.0506733177	4.91033014436	1.6651219707
228.0	80077.0	118.0	5372.0	80077.0	4000000.0	3.0	9.0	1.12	1.01	1.07	0.05	8.01	0.36	0.75	0.21	6.26	0.2	1.98	1.47	0.61	AAA534.cd3.extra-duplicate.X2.Y12.tile.tissue.png	4	1	2000	4	ead0cb49244b4283d6d1c64eabb2e83e	0	0	0	0	0	0	0	0	0	0	0	0	0	/home/dhl_ec/bnelissen/Slides/CD3_manuscript/CD3_slides/AAA534.cd3.extra-duplicate/AAA534.cd3.extra-duplicate.run1	255	0.7	0.06	0.7	0.06	-9.37245325606	-12.4399339835	3.80315136388	2.51618167285
0.0	0.0	0.0	0.0	0.0	4000000.0	0.0	0.0	1.16	1.51	1.14	0.05	5.4	0.27	0.82	0.2	4.39	0.12	1.92	1.45	0.37	AAA534.cd3.extra-duplicate.X2.Y13.tile.tissue.png	5	1	2000	5	fa7092a9820f5ca3679356f1d4ee47ec	0	0	0	0	0	0	0	0	0	0	0	0	0	/home/dhl_ec/bnelissen/Slides/CD3_manuscript/CD3_slides/AAA534.cd3.extra-duplicate/AAA534.cd3.extra-duplicate.run1	255	1.0	0.06	1.0	0.06	0.0	0.0	0.0	6.6674625
0.0	0.0	0.0	0.0	0.0	4000000.0	0.0	0.0	1.39	0.86	1.1	0.06	5.44	0.28	0.84	0.21	4.48	0.12	1.95	1.47	0.36	AAA534.cd3.extra-duplicate.X2.Y7.tile.tissue.png	6	1	2000	6	0cb01ac799a4aff505cee9e42aa75be1	0	0	0	0	0	0	0	0	0	0	0	0	0	/home/dhl_ec/bnelissen/Slides/CD3_manuscript/CD3_slides/AAA534.cd3.extra-duplicate/AAA534.cd3.extra-duplicate.run1	255	1.0	0.06	1.0	0.06	0.0	0.0	0.0	3.928892
0.0	0.0	0.0	0.0	0.0	4000000.0	0.0	0.0	1.08	0.85	1.1	0.06	5.49	0.28	0.83	0.2	4.37	0.12	1.89	1.46	0.38	AAA534.cd3.extra-duplicate.X2.Y8.tile.tissue.png	7	1	2000	7	a6f1144b849b5ab37898fa24b684c156	0	0	0	0	0	0	0	0	0	0	0	0	0	/home/dhl_ec/bnelissen/Slides/CD3_manuscript/CD3_slides/AAA534.cd3.extra-duplicate/AAA534.cd3.extra-duplicate.run1	255	1.0	0.06	1.0	0.06	0.0	0.0	0.0	8.0363305
0.0	0.0	0.0	0.0	0.0	4000000.0	0.0	0.0	0.89	1.06	1.1	0.05	5.26	0.29	0.8	0.22	4.95	0.12	2.2	1.44	0.42	AAA534.cd3.extra-duplicate.X2.Y9.tile.tissue.png	8	1	2000	8	2e5f19357af77a3d99b677aaa36cda0b	0	0	0	0	0	0	0	0	0	0	0	0	0	/home/dhl_ec/bnelissen/Slides/CD3_manuscript/CD3_slides/AAA534.cd3.extra-duplicate/AAA534.cd3.extra-duplicate.run1	255	1.0	0.06	1.0	0.06	0.0	0.0	0.0	10.896628
0.0	2220.0	0.0	200.0	2220.0	3366000.0	0.0	1.0	1.03	0.81	1.07	0.05	5.36	0.3	0.69	0.17	5.14	0.11	1.65	1.22	0.61	AAA534.cd3.extra-duplicate.X29.Y3.tile.tissue.png	9	1	1683	9	9ad3a8afce024a0321d42b8068a2cbf7	0	0	0	0	0	0	0	0	0	0	0	0	0	/home/dhl_ec/bnelissen/Slides/CD3_manuscript/CD3_slides/AAA534.cd3.extra-duplicate/AAA534.cd3.extra-duplicate.run1	255	0.7	0.06	0.7	0.06	0.0	-12.5814335866	6.81125422297	2.45973563567
0.0	0.0	0.0	0.0	0.0	3366000.0	0.0	0.0	1.32	0.87	0.95	0.05	5.01	0.23	0.71	0.31	3.67	0.1	1.63	1.21	0.33	AAA534.cd3.extra-duplicate.X29.Y4.tile.tissue.png	10	1	1683	10	b47485695b4512b9b239714ea4995952	0	0	0	0	0	0	0	0	0	0	0	0	0	/home/dhl_ec/bnelissen/Slides/CD3_manuscript/CD3_slides/AAA534.cd3.extra-duplicate/AAA534.cd3.extra-duplicate.run1	255	1.0	0.06	1.0	0.06	0.0	-11.6700711834	0.0	3.19244592129
0.0	26722.0	0.0	726.0	26722.0	3366000.0	0.0	1.0	1.36	1.37	0.9	0.05	5.24	0.3	0.7	0.16	4.37	0.11	1.63	1.21	0.31	AAA534.cd3.extra-duplicate.X29.Y5.tile.tissue.png	11	1	1683	11	75905c6eeaa45b75cd05bc3827cd657f	0	0	0	0	0	0	0	0	0	0	0	0	0	/home/dhl_ec/bnelissen/Slides/CD3_manuscript/CD3_slides/AAA534.cd3.extra-duplicate/AAA534.cd3.extra-duplicate.run1	255	0.7	0.06	0.7	0.06	0.0	-10.8643847099	0.00303222893794	3.07818490196
4262.0	601211.0	1809.0	35327.0	601211.0	4000000.0	41.0	72.0	1.03	1.11	1.29	0.11	6.7	0.37	0.69	0.19	6.54	0.22	2.15	1.44	0.59	AAA534.cd3.extra-duplicate.X3.Y10.tile.tissue.png	12	1	2000	12	73a374657efbddfb24cb8e3a120f52f9	0	0	0	0	0	0	0	0	0	0	0	0	0	/home/dhl_ec/bnelissen/Slides/CD3_manuscript/CD3_slides/AAA534.cd3.extra-duplicate/AAA534.cd3.extra-duplicate.run1	255	0.7	0.06	0.7	0.06	-9.70620854163	-12.096318474	4.13993597266	0.474681359375
39810.0	537320.0	14543.0	16178.0	537320.0	4000000.0	279.0	35.0	0.92	1.14	1.13	0.05	7.23	0.36	0.69	0.18	7.08	0.22	2.08	1.45	0.42	AAA534.cd3.extra-duplicate.X3.Y11.tile.tissue.png	13	1	2000	13	cc4df1fad9c40175d7364e153cfe0f31	0	0	0	0	0	0	0	0	0	0	0	0	0	/home/dhl_ec/bnelissen/Slides/CD3_manuscript/CD3_slides/AAA534.cd3.extra-duplicate/AAA534.cd3.extra-duplicate.run1	255	0.7	0.06	0.7	0.06	-9.48382259194	-11.9828783457	2.73771478146	0.537537046875
1755.0	506555.0	824.0	26420.0	506555.0	4000000.0	18.0	42.0	0.97	1.05	1.1	0.05	7.29	0.36	0.7	0.18	6.51	0.22	2.17	1.43	0.41	AAA534.cd3.extra-duplicate.X3.Y12.tile.tissue.png	14	1	2000	14	7807f024b95c8d4ee0a12e66795dff7e	0	0	0	0	0	0	0	0	0	0	0	0	0	/home/dhl_ec/bnelissen/Slides/CD3_manuscript/CD3_slides/AAA534.cd3.extra-duplicate/AAA534.cd3.extra-duplicate.run1	255	0.7	0.06	0.7	0.06	-9.44679460343	-11.7538848579	3.39507245871	0.371484992187
453.0	147845.0	109.0	7196.0	147845.0	4000000.0	1.0	7.0	0.88	1.11	1.16	0.06	6.9	0.36	0.73	0.21	6.5	0.22	2.12	1.48	0.39	AAA534.cd3.extra-duplicate.X3.Y13.tile.tissue.png	15	1	2000	15	eaa74656729c2f3589519877048008d8	0	0	0	0	0	0	0	0	0	0	0	0	0	/home/dhl_ec/bnelissen/Slides/CD3_manuscript/CD3_slides/AAA534.cd3.extra-duplicate/AAA534.cd3.extra-duplicate.run1	255	0.7	0.06	0.7	0.06	-8.97759791931	-11.7194399814	2.19532648827	1.30065775586
0.0	23619.0	0.0	1716.0	23619.0	4000000.0	0.0	3.0	0.78	0.99	1.16	0.0599999999999	6.7	0.36	0.81	0.2	5.59	0.13	2.04	1.52	0.45	AAA534.cd3.extra-duplicate.X3.Y14.tile.tissue.png	16	1	2000	16	0e92a86f405cfd569569171a390d141f	0	0	0	0	0	0	0	0	0	0	0	0	0	/home/dhl_ec/bnelissen/Slides/CD3_manuscript/CD3_slides/AAA534.cd3.extra-duplicate/AAA534.cd3.extra-duplicate.run1	255	0.7	0.06	0.7	0.06	0.0	-11.9245052684	0.575074498087	4.55836296954
0.0	2042.0	0.0	200.0	2042.0	4000000.0	0.0	1.0	0.86	0.97	1.11	0.05	6.6	0.35	0.82	0.22	5.56	0.12	1.98	1.43	0.34	AAA534.cd3.extra-duplicate.X3.Y6.tile.tissue.png	17	1	2000	17	61d495763aedaffbdaf70140c2dc406c	0	0	0	0	0	0	0	0	0	0	0	0	0	/home/dhl_ec/bnelissen/Slides/CD3_manuscript/CD3_slides/AAA534.cd3.extra-duplicate/AAA534.cd3.extra-duplicate.run1	255	0.7	0.06	0.7	0.06	0.0	-12.2462997092	2.36584436788	3.0778413058
1957.0	68868.0	742.0	4801.0	68868.0	4000000.0	15.0	11.0	0.82	1.01	1.09	0.06	6.76	0.37	0.72	0.2	6.48	0.2	2.1	1.46	0.65	AAA534.cd3.extra-duplicate.X3.Y7.tile.tissue.png	18	1	2000	18	f118e72580c8be725b2fe06dcaf5b872	0	0	0	0	0	0	0	0	0	0	0	0	0	/home/dhl_ec/bnelissen/Slides/CD3_manuscript/CD3_slides/AAA534.cd3.extra-duplicate/AAA534.cd3.extra-duplicate.run1	255	0.7	0.06	0.7	0.06	-9.64448763221	-11.9807845124	3.82259187868	0.929338504883
1660.0	152032.0	731.0	10916.0	152032.0	4000000.0	16.0	19.0	1.02	1.25	1.08	0.04	6.77	0.36	0.72	0.22	6.55	0.21	2.12	1.47	0.55	AAA534.cd3.extra-duplicate.X3.Y8.tile.tissue.png	19	1	2000	19	59b607f88d7e5143ca44681541a5168e	0	0	0	0	0	0	0	0	0	0	0	0	0	/home/dhl_ec/bnelissen/Slides/CD3_manuscript/CD3_slides/AAA534.cd3.extra-duplicate/AAA534.cd3.extra-duplicate.run1	255	0.7	0.06	0.7	0.06	-9.56764263915	-11.9319644381	4.95742675416	0.401147826172
889.0	128256.0	446.0	9586.0	128256.0	4000000.0	12.0	25.0	0.86	1.01	1.08	0.05	7.35	0.36	0.71	0.21	6.66	0.21	2.1	1.45	0.52	AAA534.cd3.extra-duplicate.X3.Y9.tile.tissue.png	20	1	2000	20	b8366fc1e50d3ba9b03dd92e37096f92	0	0	0	0	0	0	0	0	0	0	0	0	0	/home/dhl_ec/bnelissen/Slides/CD3_manuscript/CD3_slides/AAA534.cd3.extra-duplicate/AAA534.cd3.extra-duplicate.run1	255	0.7	0.06	0.7	0.06	-9.62511551767	-11.9862730745	4.84389612181	0.424993326172
2030.0	474139.0	989.0	32256.0	474139.0	4000000.0	23.0	56.0	0.87	1.04	1.12	0.07	6.81	0.38	0.72	0.24	7.01	0.34	2.81	1.42	0.5	AAA534.cd3.extra-duplicate.X4.Y10.tile.tissue.png	21	1	2000	21	3009119caf1a442c4d66a60b3b187d84	0	0	0	0	0	0	0	0	0	0	0	0	0	/home/dhl_ec/bnelissen/Slides/CD3_manuscript/CD3_slides/AAA534.cd3.extra-duplicate/AAA534.cd3.extra-duplicate.run1	255	0.7	0.06	0.7	0.06	-9.7224130687	-11.7247542021	4.05473950447	0.385007808594
1671.0	485916.0	776.0	31484.0	485916.0	4000000.0	18.0	57.0	1.12	1.28	1.14	0.05	6.73	0.36	0.71	0.19	6.71	0.23	2.68	1.45	0.57	AAA534.cd3.extra-duplicate.X4.Y11.tile.tissue.png	22	1	2000	22	7dfbfa489e3f467a116bca3842f5af83	0	0	0	0	0	0	0	0	0	0	0	0	0	/home/dhl_ec/bnelissen/Slides/CD3_manuscript/CD3_slides/AAA534.cd3.extra-duplicate/AAA534.cd3.extra-duplicate.run1	255	0.7	0.06	0.7	0.06	-9.66996200235	-12.1258758719	4.16780366831	0.373413855469
13048.0	1363436.0	4932.0	22544.0	1363436.0	4000000.0	102.0	12.0	1.01	1.15	1.13	0.05	6.82	0.37	0.71	0.16	7.52	0.26	2.21	1.47	0.53	AAA534.cd3.extra-duplicate.X4.Y12.tile.tissue.png	23	1	2000	23	a6d1e8ee477cfe0cda91442b770b9f49	0	0	0	0	0	0	0	0	0	0	0	0	0	/home/dhl_ec/bnelissen/Slides/CD3_manuscript/CD3_slides/AAA534.cd3.extra-duplicate/AAA534.cd3.extra-duplicate.run1	255	0.7	0.06	0.7	0.06	-9.60932284193	-12.2197511821	3.12032243078	0.246873039062
3142.0	2919482.0	1439.0	10611.0	2919482.0	4000000.0	35.0	2.0	1.09	1.17	1.1	0.05	7.42	0.35	0.69	0.09	8.52	0.3	2.1	1.45	0.88	AAA534.cd3.extra-duplicate.X4.Y13.tile.tissue.png	24	1	2000	24	94fc94f4e7d5eccc08c85add8eed3460	0	0	0	0	0	0	0	0	0	0	0	0	0	/home/dhl_ec/bnelissen/Slides/CD3_manuscript/CD3_slides/AAA534.cd3.extra-duplicate/AAA534.cd3.extra-duplicate.run1	255	0.7	0.06	0.7	0.06	-9.07911342027	-11.9606018772	1.56234046453	0.320644820313
1353.0	836827.0	684.0	9567.0	836827.0	4000000.0	14.0	4.0	1.19	1.04	1.13	0.0500000000001	6.8	0.35	0.7	0.18	7.17	0.23	2.04	1.43	0.56	AAA534.cd3.extra-duplicate.X4.Y14.tile.tissue.png	25	1	2000	25	9cb5c8819d91561d1daeea5e0cc56a81	0	0	0	0	0	0	0	0	0	0	0	0	0	/home/dhl_ec/bnelissen/Slides/CD3_manuscript/CD3_slides/AAA534.cd3.extra-duplicate/AAA534.cd3.extra-duplicate.run1	255	0.7	0.06	0.7	0.06	-8.44965047158	-11.6973742191	1.32157162211	0.421592992188
0.0	3153.0	0.0	390.0	3153.0	4000000.0	0.0	2.0	1.13	1.05	1.14	0.0599999999999	6.71	0.35	0.8	0.29	5.55	0.12	2.47	1.44	0.56	AAA534.cd3.extra-duplicate.X4.Y15.tile.tissue.png	26	1	2000	26	d79deaa88a4127af683c64c258069cd0	0	0	0	0	0	0	0	0	0	0	0	0	0	/home/dhl_ec/bnelissen/Slides/CD3_manuscript/CD3_slides/AAA534.cd3.extra-duplicate/AAA534.cd3.extra-duplicate.run1	255	0.7	0.06	0.7	0.06	0.0	-12.1117590809	2.51701334171	4.55337252602
0.0	0.0	0.0	0.0	0.0	4000000.0	0.0	0.0	0.88	1.04	1.1	0.0599999999999	5.61	0.28	0.79	0.21	4.7	0.12	2.43	1.45	0.65	AAA534.cd3.extra-duplicate.X4.Y6.tile.tissue.png	27	1	2000	27	efef4929aab6496069fb2773eed65bfa	0	0	0	0	0	0	0	0	0	0	0	0	0	/home/dhl_ec/bnelissen/Slides/CD3_manuscript/CD3_slides/AAA534.cd3.extra-duplicate/AAA534.cd3.extra-duplicate.run1	255	1.0	0.06	1.0	0.06	0.0	0.0	0.0	9.698235
2243.0	172534.0	1004.0	15025.0	172534.0	4000000.0	23.0	41.0	1.0	1.3	1.15	0.05	6.91	0.37	0.71	0.23	6.55	0.21	2.13	1.45	0.52	AAA534.cd3.extra-duplicate.X4.Y7.tile.tissue.png	28	1	2000	28	15c32064c384cfd3a6e5db5916843cf3	0	0	0	0	0	0	0	0	0	0	0	0	0	/home/dhl_ec/bnelissen/Slides/CD3_manuscript/CD3_slides/AAA534.cd3.extra-duplicate/AAA534.cd3.extra-duplicate.run1	255	0.7	0.06	0.7	0.06	-9.56587824403	-11.7895000435	3.36223139668	0.417696310547
817.0	152577.0	454.0	13759.0	152577.0	4000000.0	11.0	37.0	1.34	1.42	1.11	0.05	8.51	0.36	0.7	0.22	6.52	0.21	2.1	1.43	0.51	AAA534.cd3.extra-duplicate.X4.Y8.tile.tissue.png	29	1	2000	29	87753a65f833948d54c0b1ffcbd9b9b2	0	0	0	0	0	0	0	0	0	0	0	0	0	/home/dhl_ec/bnelissen/Slides/CD3_manuscript/CD3_slides/AAA534.cd3.extra-duplicate/AAA534.cd3.extra-duplicate.run1	255	0.7	0.06	0.7	0.06	-9.56381655456	-11.6700267373	4.07222384349	0.366461605469
609.0	200378.0	270.0	16469.0	200378.0	4000000.0	6.0	32.0	0.83	1.06	1.07	0.0500000000001	7.13	0.36	0.69	0.22	6.55	0.21	2.11	1.44	0.37	AAA534.cd3.extra-duplicate.X4.Y9.tile.tissue.png	30	1	2000	30	ae1d8424cf96015b2b87db81ffc95347	0	0	0	0	0	0	0	0	0	0	0	0	0	/home/dhl_ec/bnelissen/Slides/CD3_manuscript/CD3_slides/AAA534.cd3.extra-duplicate/AAA534.cd3.extra-duplicate.run1	255	0.7	0.06	0.7	0.06	-9.54526659746	-11.773968652	4.94085114543	0.368217441406
7479.0	3389668.0	3419.0	14695.0	3389668.0	4000000.0	83.0	1.0	1.03	1.08	1.09	0.05	6.75	0.53	0.71	0.0799999999999	8.8	0.33	2.1	1.57	0.43	AAA534.cd3.extra-duplicate.X5.Y10.tile.tissue.png	31	1	2000	31	70b66404e979e6bf8efea75fcb76301a	0	0	0	0	0	0	0	0	0	0	0	0	0	/home/dhl_ec/bnelissen/Slides/CD3_manuscript/CD3_slides/AAA534.cd3.extra-duplicate/AAA534.cd3.extra-duplicate.run1	255	0.7	0.06	0.7	0.06	-9.35036560384	-12.0568867757	2.23252797686	0.276174359375
10660.0	3791763.0	4448.0	11753.0	3791763.0	4000000.0	104.0	3.0	1.04	1.09	1.11	0.05	7.02	0.36	0.71	0.0699999999999	9.27	0.34	2.11	1.47	0.43	AAA534.cd3.extra-duplicate.X5.Y11.tile.tissue.png	32	1	2000	32	168c6932e47ad22fd64104ccd9b10791	0	0	0	0	0	0	0	0	0	0	0	0	0	/home/dhl_ec/bnelissen/Slides/CD3_manuscript/CD3_slides/AAA534.cd3.extra-duplicate/AAA534.cd3.extra-duplicate.run1	255	0.7	0.06	0.7	0.06	-9.48095339647	-12.1875205897	2.05451676055	0.1955429375
6598.0	3937790.0	3236.0	9809.0	3937790.0	4000000.0	79.0	1.0	1.06	1.12	1.59	0.05	6.17	0.35	0.7	0.0600000000001	9.27	0.34	2.09	1.43	0.42	AAA534.cd3.extra-duplicate.X5.Y12.tile.tissue.png	33	1	2000	33	39c8b47d6b70926d4c30bddf639b8f9d	0	0	0	0	0	0	0	0	0	0	0	0	0	/home/dhl_ec/bnelissen/Slides/CD3_manuscript/CD3_slides/AAA534.cd3.extra-duplicate/AAA534.cd3.extra-duplicate.run1	255	0.7	0.06	0.7	0.06	-9.24936199063	-12.2014116694	1.55182813947	0.226050927734
7646.0	2858162.0	3184.0	10072.0	2858162.0	4000000.0	59.0	2.0	1.29	1.39	1.28	0.0400000000001	6.51	0.36	0.74	0.11	8.55	0.31	2.15	1.46	0.4	AAA534.cd3.extra-duplicate.X5.Y13.tile.tissue.png	34	1	2000	34	02f3dd91438301bee1fffb65040c91ad	0	0	0	0	0	0	0	0	0	0	0	0	0	/home/dhl_ec/bnelissen/Slides/CD3_manuscript/CD3_slides/AAA534.cd3.extra-duplicate/AAA534.cd3.extra-duplicate.run1	255	0.7	0.06	0.7	0.06	-8.61198954272	-11.7604686725	0.892058411164	0.372442007812
8370.0	2265135.0	3244.0	10805.0	2265135.0	4000000.0	63.0	2.0	0.98	1.08	1.13	0.05	6.86	0.35	0.7	0.12	8.48	0.29	2.19	1.47	0.41	AAA534.cd3.extra-duplicate.X5.Y14.tile.tissue.png	35	1	2000	35	efb789fa74536aa429a8fe0cb9e42fae	0	0	0	0	0	0	0	0	0	0	0	0	0	/home/dhl_ec/bnelissen/Slides/CD3_manuscript/CD3_slides/AAA534.cd3.extra-duplicate/AAA534.cd3.extra-duplicate.run1	255	0.7	0.06	0.7	0.06	-8.9384546372	-12.4574226274	1.29071901313	0.3082248125
959.0	456445.0	477.0	4672.0	456445.0	4000000.0	10.0	1.0	0.92	0.98	1.06	0.0500000000001	6.72	0.35	0.73	0.19	6.7	0.22	2.08	1.43	0.36	AAA534.cd3.extra-duplicate.X5.Y15.tile.tissue.png	36	1	2000	36	47ae124e1ac2ceed8257646f15fcfb68	0	0	0	0	0	0	0	0	0	0	0	0	0	/home/dhl_ec/bnelissen/Slides/CD3_manuscript/CD3_slides/AAA534.cd3.extra-duplicate/AAA534.cd3.extra-duplicate.run1	255	0.7	0.06	0.7	0.06	-8.16350291062	-11.4587527455	1.25181057314	1.20314486914
532.0	46580.0	226.0	4534.0	46580.0	4000000.0	5.0	13.0	0.91	0.97	1.1	0.05	6.78	0.36	0.74	0.2	6.48	0.21	2.07	1.45	0.35	AAA534.cd3.extra-duplicate.X5.Y7.tile.tissue.png	37	1	2000	37	b9816a493bd6bdef0c30329672f8b34f	0	0	0	0	0	0	0	0	0	0	0	0	0	/home/dhl_ec/bnelissen/Slides/CD3_manuscript/CD3_slides/AAA534.cd3.extra-duplicate/AAA534.cd3.extra-duplicate.run1	255	0.7	0.06	0.7	0.06	-9.60752210826	-11.9276376197	3.30685019713	2.32977931787
2261.0	1291972.0	916.0	11880.0	1291972.0	4000000.0	19.0	10.0	0.9	1.02	1.09	0.05	6.77	0.36	0.7	0.16	7.24	0.25	2.13	1.43	0.38	AAA534.cd3.extra-duplicate.X5.Y8.tile.tissue.png	38	1	2000	38	23cc66347b85590f396096d497750a11	0	0	0	0	0	0	0	0	0	0	0	0	0	/home/dhl_ec/bnelissen/Slides/CD3_manuscript/CD3_slides/AAA534.cd3.extra-duplicate/AAA534.cd3.extra-duplicate.run1	255	0.7	0.06	0.7	0.06	-8.87000915642	-11.3085258742	1.36830815041	0.210481433594
1779.0	3790255.0	902.0	12398.0	3790255.0	4000000.0	24.0	1.0	1.1	1.0	1.08	0.05	7.19	0.36	0.7	0.0699999999999	9.1	0.35	2.11	1.51	0.42	AAA534.cd3.extra-duplicate.X5.Y9.tile.tissue.png	39	1	2000	39	1eb63b1fb919d1189c41bdcf1844686c	0	0	0	0	0	0	0	0	0	0	0	0	0	/home/dhl_ec/bnelissen/Slides/CD3_manuscript/CD3_slides/AAA534.cd3.extra-duplicate/AAA534.cd3.extra-duplicate.run1	255	0.7	0.06	0.7	0.06	-9.03444473449	-12.390205748	1.74854972193	0.187133232422
2963.0	3887533.0	1295.0	14918.0	3887533.0	4000000.0	30.0	6.0	1.25	1.07	1.19	0.05	6.54	0.36	0.72	0.0699999999999	9.1	0.34	2.15	1.43	0.42	AAA534.cd3.extra-duplicate.X6.Y10.tile.tissue.png	40	1	2000	40	fd16fcd78444436bf734c2bcd5a43ae5	0	0	0	0	0	0	0	0	0	0	0	0	0	/home/dhl_ec/bnelissen/Slides/CD3_manuscript/CD3_slides/AAA534.cd3.extra-duplicate/AAA534.cd3.extra-duplicate.run1	255	0.7	0.06	0.7	0.06	-8.88844536862	-11.5094011343	0.77369130152	0.101998142578
14753.0	3332459.0	6454.0	11060.0	3332459.0	4000000.0	148.0	4.0	0.88	1.2	1.1	0.05	6.74	0.37	0.71	0.09	9.07	0.32	2.11	1.43	0.4	AAA534.cd3.extra-duplicate.X6.Y11.tile.tissue.png	41	1	2000	41	7276e45c7a9298e999c3e688a7acf152	0	0	0	0	0	0	0	0	0	0	0	0	0	/home/dhl_ec/bnelissen/Slides/CD3_manuscript/CD3_slides/AAA534.cd3.extra-duplicate/AAA534.cd3.extra-duplicate.run1	255	0.7	0.06	0.7	0.06	-9.1483882882	-12.48437671	1.16713713159	0.379973203125
6900.0	1745063.0	2708.0	7402.0	1745063.0	4000000.0	59.0	2.0	0.82	1.06	1.12	0.0500000000001	6.64	0.35	0.71	0.14	7.84	0.27	2.11	1.43	0.38	AAA534.cd3.extra-duplicate.X6.Y12.tile.tissue.png	42	1	2000	42	a4784f02b41ce9d6cf14041af6c76469	0	0	0	0	0	0	0	0	0	0	0	0	0	/home/dhl_ec/bnelissen/Slides/CD3_manuscript/CD3_slides/AAA534.cd3.extra-duplicate/AAA534.cd3.extra-duplicate.run1	255	0.7	0.06	0.7	0.06	-8.7558916594	-12.2795173307	1.00378733171	0.277394859375
285.0	474778.0	111.0	6455.0	474778.0	4000000.0	2.0	7.0	0.9	1.69	1.08	0.0500000000001	6.73	0.35	0.71	0.19	6.99	0.22	2.04	1.44	0.36	AAA534.cd3.extra-duplicate.X6.Y13.tile.tissue.png	43	1	2000	43	32f183c86aef7b6324d6e3f14e4f0534	0	0	0	0	0	0	0	0	0	0	0	0	0	/home/dhl_ec/bnelissen/Slides/CD3_manuscript/CD3_slides/AAA534.cd3.extra-duplicate/AAA534.cd3.extra-duplicate.run1	255	0.7	0.06	0.7	0.06	-8.21155425193	-11.8496253721	0.936276103687	0.174931166992
0.0	0.0	0.0	0.0	0.0	4000000.0	0.0	0.0	1.81	1.18	1.11	0.0500000000001	6.16	0.29	1.01	0.21	4.46	0.12	1.95	1.44	0.37	AAA534.cd3.extra-duplicate.X6.Y14.tile.tissue.png	44	1	2000	44	8a315b117a07fb5f68aa88c85bec737b	0	0	0	0	0	0	0	0	0	0	0	0	0	/home/dhl_ec/bnelissen/Slides/CD3_manuscript/CD3_slides/AAA534.cd3.extra-duplicate/AAA534.cd3.extra-duplicate.run1	255	1.0	0.06	1.0	0.06	0.0	-11.5173214778	0.0	1.62095368052
0.0	0.0	0.0	0.0	0.0	4000000.0	0.0	0.0	1.18	0.9	1.11	0.05	5.55	0.3	0.85	0.21	4.44	0.12	1.89	1.45	0.39	AAA534.cd3.extra-duplicate.X6.Y15.tile.tissue.png	45	1	2000	45	cdb2f0b8ccc075928d0d567040094fda	0	0	0	0	0	0	0	0	0	0	0	0	0	/home/dhl_ec/bnelissen/Slides/CD3_manuscript/CD3_slides/AAA534.cd3.extra-duplicate/AAA534.cd3.extra-duplicate.run1	255	1.0	0.06	1.0	0.06	0.0	0.0	0.0	11.36835
0.0	0.0	0.0	0.0	0.0	4000000.0	0.0	0.0	0.65	0.85	1.13	0.0600000000001	6.23	0.27	0.84	0.2	4.24	0.12	1.9	1.43	0.54	AAA534.cd3.extra-duplicate.X6.Y7.tile.tissue.png	46	1	2000	46	66bb39bc0e237ba6bf096a4bcc73910e	0	0	0	0	0	0	0	0	0	0	0	0	0	/home/dhl_ec/bnelissen/Slides/CD3_manuscript/CD3_slides/AAA534.cd3.extra-duplicate/AAA534.cd3.extra-duplicate.run1	255	1.0	0.06	1.0	0.06	0.0	0.0	0.0	4.194304
1036.0	476322.0	445.0	7420.0	476322.0	4000000.0	10.0	5.0	1.51	1.22	1.11	0.0599999999999	7.22	0.35	0.72	0.19	6.48	0.22	2.02	1.44	0.56	AAA534.cd3.extra-duplicate.X6.Y8.tile.tissue.png	47	1	2000	47	d7e9c7533b26eb2f23506dafc9d64599	0	0	0	0	0	0	0	0	0	0	0	0	0	/home/dhl_ec/bnelissen/Slides/CD3_manuscript/CD3_slides/AAA534.cd3.extra-duplicate/AAA534.cd3.extra-duplicate.run1	255	0.7	0.06	0.7	0.06	-9.05153003532	-10.97142305	1.13772260487	1.4996093418
2929.0	3389948.0	1430.0	12912.0	3389948.0	4000000.0	34.0	2.0	0.99	1.55	1.14	0.05	6.49	0.36	0.7	0.0899999999999	8.77	0.34	2.16	1.45	1.12	AAA534.cd3.extra-duplicate.X6.Y9.tile.tissue.png	48	1	2000	48	e6c8326a885238882208af40c9159c36	0	0	0	0	0	0	0	0	0	0	0	0	0	/home/dhl_ec/bnelissen/Slides/CD3_manuscript/CD3_slides/AAA534.cd3.extra-duplicate/AAA534.cd3.extra-duplicate.run1	255	0.7	0.06	0.7	0.06	-8.88337301332	-11.1750377938	1.01777735341	0.274944625
1030.0	358261.0	433.0	9341.0	358261.0	4000000.0	9.0	6.0	1.34	0.96	1.09	0.05	8.28	0.37	0.76	0.2	6.67	0.22	2.18	1.44	0.52	AAA534.cd3.extra-duplicate.X7.Y10.tile.tissue.png	49	1	2000	49	b29e84d8e7f0237555f2e98b91be25de	0	0	0	0	0	0	0	0	0	0	0	0	0	/home/dhl_ec/bnelissen/Slides/CD3_manuscript/CD3_slides/AAA534.cd3.extra-duplicate/AAA534.cd3.extra-duplicate.run1	255	0.7	0.06	0.7	0.06	-9.02351394217	-11.7726537378	1.4893577653	2.65270165625
608.0	98258.0	275.0	5427.0	98258.0	4000000.0	6.0	7.0	0.85	1.11	1.17	0.0599999999999	7.34	0.38	0.8	0.21	6.17	0.2	2.05	1.44	0.55	AAA534.cd3.extra-duplicate.X7.Y11.tile.tissue.png	50	1	2000	50	ef852aa18eef416ac626530cb6d8956b	0	0	0	0	0	0	0	0	0	0	0	0	0	/home/dhl_ec/bnelissen/Slides/CD3_manuscript/CD3_slides/AAA534.cd3.extra-duplicate/AAA534.cd3.extra-duplicate.run1	255	0.7	0.06	0.7	0.06	-9.30958840416	-12.05167948	2.3649106545	1.8214878457
0.0	0.0	0.0	0.0	0.0	4000000.0	0.0	0.0	0.85	1.05	1.2	0.0599999999999	6.06	0.3	0.74	0.22	4.45	0.12	1.9	1.49	0.72	AAA534.cd3.extra-duplicate.X7.Y12.tile.tissue.png	51	1	2000	51	bc3c1bd76021670a08c3169e3435fd76	0	0	0	0	0	0	0	0	0	0	0	0	0	/home/dhl_ec/bnelissen/Slides/CD3_manuscript/CD3_slides/AAA534.cd3.extra-duplicate/AAA534.cd3.extra-duplicate.run1	255	1.0	0.06	1.0	0.06	0.0	-11.4244060784	0.0	6.40499344597
0.0	0.0	0.0	0.0	0.0	4000000.0	0.0	0.0	0.76	0.97	1.14	0.0599999999999	6.33	0.28	0.81	0.22	4.49	0.12	1.89	1.44	0.55	AAA534.cd3.extra-duplicate.X7.Y13.tile.tissue.png	52	1	2000	52	72069e352aee8af7e09319dc27fbfb7e	0	0	0	0	0	0	0	0	0	0	0	0	0	/home/dhl_ec/bnelissen/Slides/CD3_manuscript/CD3_slides/AAA534.cd3.extra-duplicate/AAA534.cd3.extra-duplicate.run1	255	1.0	0.06	1.0	0.06	0.0	-10.4130243906	0.0	7.13817006477
0.0	0.0	0.0	0.0	0.0	4000000.0	0.0	0.0	0.75	0.93	1.11	0.0599999999999	5.57	0.29	1.15	0.22	4.28	0.12	1.89	1.44	0.5	AAA534.cd3.extra-duplicate.X7.Y8.tile.tissue.png	53	1	2000	53	72e0bc8836b87fa985be32b028953ea2	0	0	0	0	0	0	0	0	0	0	0	0	0	/home/dhl_ec/bnelissen/Slides/CD3_manuscript/CD3_slides/AAA534.cd3.extra-duplicate/AAA534.cd3.extra-duplicate.run1	255	1.0	0.06	1.0	0.06	0.0	0.0	0.0	4.8499925
0.0	12146.0	0.0	823.0	12146.0	4000000.0	0.0	1.0	1.01	1.43	1.11	0.05	6.06	0.35	0.77	0.21	5.8	0.14	2.44	1.43	0.55	AAA534.cd3.extra-duplicate.X7.Y9.tile.tissue.png	54	1	2000	54	c88105dec6f67d67210d44e1bcd94b20	0	0	0	0	0	0	0	0	0	0	0	0	0	/home/dhl_ec/bnelissen/Slides/CD3_manuscript/CD3_slides/AAA534.cd3.extra-duplicate/AAA534.cd3.extra-duplicate.run1	255	0.7	0.06	0.7	0.06	-8.76547341831	-12.4275993375	3.0815480952	3.62923466357
[truncated: 2 more columns]
