# Supplementary material for: SlideToolkit: An Assistive Toolset for the Histological Quantification of Whole Slide Images
Source: PLoS One. 2014 Nov 5;9(11):e110289. doi: 10.1371/journal.pone.0110289 (PMC4220929; doi:10.1371/journal.pone.0110289)
Supplement: RawData S1 — ICC and BlandAltman plot - measurements and r-script.zip. Measurements of Run1 and Run2, including the code for the calculation of the intraclass correlation coefficient (ICC) and the code for the Bland and Altman plot. (ZIP) [file pone.0110289.s003.zip › cellprofiler.measurements/run1.4cb8056a715e1ff4c87d22dac67aefd9.DefaultOUT_Image.csv]

AreaOccupied_AreaOccupied_DAB_Nuclei	AreaOccupied_AreaOccupied_Tissue	AreaOccupied_Perimeter_DAB_Nuclei	AreaOccupied_Perimeter_Tissue	AreaOccupied_TotalArea_DAB_Nuclei	AreaOccupied_TotalArea_Tissue	Count_DAB_Nuclei	Count_Tissue	ExecutionTime_01LoadImages	ExecutionTime_02ColorToGray	ExecutionTime_03Smooth	ExecutionTime_04ImageMath	ExecutionTime_05IdentifyPrimaryObjects	ExecutionTime_06MeasureImageAreaOccupied	ExecutionTime_07UnmixColors	ExecutionTime_08MaskImage	ExecutionTime_09IdentifyPrimaryObjects	ExecutionTime_10MeasureImageAreaOccupied	ExecutionTime_11OverlayOutlines	ExecutionTime_12OverlayOutlines	ExecutionTime_13SaveImages	FileName_Original	Group_Index	Group_Number	Height_Original	ImageNumber	MD5Digest_Original	ModuleError_01LoadImages	ModuleError_02ColorToGray	ModuleError_03Smooth	ModuleError_04ImageMath	ModuleError_05IdentifyPrimaryObjects	ModuleError_06MeasureImageAreaOccupied	ModuleError_07UnmixColors	ModuleError_08MaskImage	ModuleError_09IdentifyPrimaryObjects	ModuleError_10MeasureImageAreaOccupied	ModuleError_11OverlayOutlines	ModuleError_12OverlayOutlines	ModuleError_13SaveImages	PathName_Original	Scaling_Original	Threshold_FinalThreshold_DAB_Nuclei	Threshold_FinalThreshold_Tissue	Threshold_OrigThreshold_DAB_Nuclei	Threshold_OrigThreshold_Tissue	Threshold_SumOfEntropies_DAB_Nuclei	Threshold_SumOfEntropies_Tissue	Threshold_WeightedVariance_DAB_Nuclei	Threshold_WeightedVariance_Tissue
0.0	33705.0	0.0	1128.0	33705.0	4000000.0	0.0	2.0	4.36	3.91	1.85	0.08	9.65	0.56	1.37	0.31	8.73	0.22	3.11	2.31	1.52	AAA555.CD3D.X1.Y6.tile.tissue.png	1	1	2000	1	f8c8aef6fcce0ebcf94c6aecd21530bd	0	0	0	0	0	0	0	0	0	0	0	0	0	/home/dhl_ec/bnelissen/Slides/CD3_manuscript/CD3_slides/AAA555.CD3D/AAA555.CD3D.run1	255	0.7	0.06	0.7	0.06	-7.87613890867	-12.2662991036	1.74467192366	2.31148944141
673.0	64770.0	228.0	2983.0	64770.0	4000000.0	4.0	4.0	1.14	1.64	1.79	0.08	13.27	0.63	1.35	0.31	9.12	0.31	3.18	2.31	0.99	AAA555.CD3D.X1.Y7.tile.tissue.png	2	1	2000	2	679d6ce414467b15a99c28ea6014fba0	0	0	0	0	0	0	0	0	0	0	0	0	0	/home/dhl_ec/bnelissen/Slides/CD3_manuscript/CD3_slides/AAA555.CD3D/AAA555.CD3D.run1	255	0.7	0.06	0.7	0.06	-9.10990712877	-12.505892292	2.28554633839	1.84704334961
0.0	0.0	0.0	0.0	0.0	4000000.0	0.0	0.0	2.04	2.49	1.16	0.06	6.18	0.29	0.86	0.21	4.55	0.13	2.02	1.53	0.68	AAA555.CD3D.X1.Y8.tile.tissue.png	3	1	2000	3	9a41810ce296994225ebe540215bb56e	0	0	0	0	0	0	0	0	0	0	0	0	0	/home/dhl_ec/bnelissen/Slides/CD3_manuscript/CD3_slides/AAA555.CD3D/AAA555.CD3D.run1	255	1.0	0.06	1.0	0.06	0.0	-10.5272791224	0.0	4.67618691323
47962.0	3451794.0	17177.0	19605.0	3451794.0	4000000.0	325.0	4.0	3.65	2.69	1.94	0.08	10.56	0.58	1.18	0.11	13.83	0.54	3.37	2.3	0.68	AAA555.CD3D.X10.Y10.tile.tissue.png	4	1	2000	4	5af4d21a620936d58f5cd07f40e764f7	0	0	0	0	0	0	0	0	0	0	0	0	0	/home/dhl_ec/bnelissen/Slides/CD3_manuscript/CD3_slides/AAA555.CD3D/AAA555.CD3D.run1	255	0.7	0.06	0.7	0.06	-9.58029071018	-12.6713967882	1.46556891365	0.60582059375
100791.0	3996496.0	39124.0	8177.0	3996496.0	4000000.0	721.0	1.0	3.1	2.48	1.8	0.07	9.96	0.56	1.19	0.08	15.2	0.58	3.26	2.28	0.79	AAA555.CD3D.X10.Y11.tile.tissue.png	5	1	2000	5	94834f5cc20cd48128c87cae2a0a3134	0	0	0	0	0	0	0	0	0	0	0	0	0	/home/dhl_ec/bnelissen/Slides/CD3_manuscript/CD3_slides/AAA555.CD3D/AAA555.CD3D.run1	255	0.7	0.06	0.7	0.06	-9.3608338168	-13.2534038694	0.894765598692	0.460094180176
6511.0	2893562.0	2809.0	7542.0	2893562.0	4000000.0	56.0	2.0	1.9	3.14	1.81	0.07	9.92	0.56	1.18	0.14	12.31	0.49	3.3	2.5	0.68	AAA555.CD3D.X10.Y12.tile.tissue.png	6	1	2000	6	3e0c1923d7446e36080f749e01bac851	0	0	0	0	0	0	0	0	0	0	0	0	0	/home/dhl_ec/bnelissen/Slides/CD3_manuscript/CD3_slides/AAA555.CD3D/AAA555.CD3D.run1	255	0.7	0.06	0.7	0.06	-8.5135547312	-11.9810725727	0.576476387287	0.219342601562
0.0	0.0	0.0	0.0	0.0	4000000.0	0.0	0.0	2.73	1.53	1.8	0.08	9.1	0.46	1.36	0.32	6.6	0.21	3.03	2.31	0.6	AAA555.CD3D.X10.Y13.tile.tissue.png	7	1	2000	7	48c84bc22749cec780610b7d6b7c05fd	0	0	0	0	0	0	0	0	0	0	0	0	0	/home/dhl_ec/bnelissen/Slides/CD3_manuscript/CD3_slides/AAA555.CD3D/AAA555.CD3D.run1	255	1.0	0.06	1.0	0.06	0.0	-9.82659166415	0.0	7.44975400027
2768.0	972176.0	1312.0	4850.0	972176.0	4000000.0	26.0	1.0	2.08	2.57	1.8	0.08	9.8	0.57	1.21	0.25	10.0	0.37	3.21	2.3	0.64	AAA555.CD3D.X10.Y5.tile.tissue.png	8	1	2000	8	3604c729fb679f9d089a57db57f56b4c	0	0	0	0	0	0	0	0	0	0	0	0	0	/home/dhl_ec/bnelissen/Slides/CD3_manuscript/CD3_slides/AAA555.CD3D/AAA555.CD3D.run1	255	0.7	0.06	0.7	0.06	-8.39991527842	-11.3425558676	0.523393893238	0.712749683594
59441.0	3703284.0	21774.0	8739.0	3703284.0	4000000.0	411.0	1.0	2.55	2.06	1.82	0.07	10.5	0.56	1.19	0.11	14.73	0.55	3.32	2.36	0.7	AAA555.CD3D.X10.Y6.tile.tissue.png	9	1	2000	9	d129c2ea04830c48dd8b1075175c45e2	0	0	0	0	0	0	0	0	0	0	0	0	0	/home/dhl_ec/bnelissen/Slides/CD3_manuscript/CD3_slides/AAA555.CD3D/AAA555.CD3D.run1	255	0.7	0.06	0.7	0.06	-9.4131444	-12.5031772074	0.88535756807	0.651156367188
56312.0	3660252.0	21380.0	11739.0	3660252.0	4000000.0	401.0	1.0	3.93	3.7	1.81	0.0700000000001	9.79	0.56	1.19	0.11	15.08	0.55	3.47	2.35	0.77	AAA555.CD3D.X10.Y7.tile.tissue.png	10	1	2000	10	c44a610d20b25b3ae971d423fae558db	0	0	0	0	0	0	0	0	0	0	0	0	0	/home/dhl_ec/bnelissen/Slides/CD3_manuscript/CD3_slides/AAA555.CD3D/AAA555.CD3D.run1	255	0.7	0.06	0.7	0.06	-9.15961334623	-12.773326467	1.82466599023	0.373851015625
82350.0	3828708.0	28207.0	12162.0	3828708.0	4000000.0	502.0	2.0	1.4	1.67	1.8	0.07	10.54	0.56	1.19	0.09	15.49	0.56	3.32	2.28	0.65	AAA555.CD3D.X10.Y8.tile.tissue.png	11	1	2000	11	ce76ed58da96cf3e735d90739dcda67a	0	0	0	0	0	0	0	0	0	0	0	0	0	/home/dhl_ec/bnelissen/Slides/CD3_manuscript/CD3_slides/AAA555.CD3D/AAA555.CD3D.run1	255	0.7	0.0643167754647	0.7	0.0643167754647	-8.74613960711	-12.8470697173	0.656160187275	0.388725501953
55689.0	3815764.0	18682.0	16007.0	3815764.0	4000000.0	335.0	1.0	2.57	2.4	1.79	0.07	10.08	0.56	1.17	0.09	14.42	0.56	3.34	2.31	0.7	AAA555.CD3D.X10.Y9.tile.tissue.png	12	1	2000	12	be74c8341356a8a738349250b0ae6f2e	0	0	0	0	0	0	0	0	0	0	0	0	0	/home/dhl_ec/bnelissen/Slides/CD3_manuscript/CD3_slides/AAA555.CD3D/AAA555.CD3D.run1	255	0.7	0.06	0.7	0.06	-9.37163813547	-12.8023298054	1.28819789272	0.623495839844
7469.0	886036.0	2379.0	12210.0	886036.0	4000000.0	40.0	5.0	2.73	1.7	1.8	0.08	10.06	0.57	1.21	0.26	10.17	0.36	3.28	2.34	0.59	AAA555.CD3D.X11.Y10.tile.tissue.png	13	1	2000	13	f21ad3ee70e7c61f37101ce0156d75db	0	0	0	0	0	0	0	0	0	0	0	0	0	/home/dhl_ec/bnelissen/Slides/CD3_manuscript/CD3_slides/AAA555.CD3D/AAA555.CD3D.run1	255	0.7	0.06	0.7	0.06	-9.49774550779	-11.9066143472	1.26603181096	0.882689359375
55057.0	3948296.0	20304.0	11513.0	3948296.0	4000000.0	392.0	2.0	3.33	2.68	1.26	0.05	6.56	0.36	0.71	0.06	9.66	0.36	2.13	1.47	0.42	AAA555.CD3D.X11.Y11.tile.tissue.png	14	1	2000	14	f93dca231c1206120e693b2602cdd01c	0	0	0	0	0	0	0	0	0	0	0	0	0	/home/dhl_ec/bnelissen/Slides/CD3_manuscript/CD3_slides/AAA555.CD3D/AAA555.CD3D.run1	255	0.7	0.06	0.7	0.06	-9.26567166245	-12.1799799149	0.99368619963	0.489761349365
14403.0	2491815.0	6054.0	7260.0	2491815.0	4000000.0	115.0	1.0	2.74	2.41	1.16	0.05	6.5	0.37	0.71	0.12	8.22	0.31	2.09	1.48	0.39	AAA555.CD3D.X11.Y12.tile.tissue.png	15	1	2000	15	2007ef00e319637264e7cfd60aa4661b	0	0	0	0	0	0	0	0	0	0	0	0	0	/home/dhl_ec/bnelissen/Slides/CD3_manuscript/CD3_slides/AAA555.CD3D/AAA555.CD3D.run1	255	0.7	0.06	0.7	0.06	-8.62650553175	-12.1140878309	0.613914206773	0.30368109375
0.0	0.0	0.0	0.0	0.0	4000000.0	0.0	0.0	2.59	1.82	1.1	0.05	5.32	0.29	0.85	0.21	4.36	0.12	1.96	1.47	0.35	AAA555.CD3D.X11.Y13.tile.tissue.png	16	1	2000	16	9e4e9584b075671337cc1b770717d8fb	0	0	0	0	0	0	0	0	0	0	0	0	0	/home/dhl_ec/bnelissen/Slides/CD3_manuscript/CD3_slides/AAA555.CD3D/AAA555.CD3D.run1	255	1.0	0.06	1.0	0.06	0.0	0.0	0.0	7.534708
0.0	2628.0	0.0	238.0	2628.0	4000000.0	0.0	1.0	1.38	2.12	1.11	0.0600000000001	6.28	0.36	0.81	0.21	5.42	0.13	3.29	2.41	0.59	AAA555.CD3D.X11.Y4.tile.tissue.png	17	1	2000	17	7d99268c9a0e3e199e9303d2ded696a4	0	0	0	0	0	0	0	0	0	0	0	0	0	/home/dhl_ec/bnelissen/Slides/CD3_manuscript/CD3_slides/AAA555.CD3D/AAA555.CD3D.run1	255	0.7	0.06	0.7	0.06	0.0	-11.3140722156	0.186223754418	5.41862746653
24566.0	2008000.0	8590.0	9113.0	2008000.0	4000000.0	159.0	1.0	2.37	1.75	1.98	0.0699999999999	9.81	0.56	1.19	0.2	12.18	0.44	3.22	2.51	0.68	AAA555.CD3D.X11.Y5.tile.tissue.png	18	1	2000	18	8bf19d903335b54cb4fdaa1f0baab404	0	0	0	0	0	0	0	0	0	0	0	0	0	/home/dhl_ec/bnelissen/Slides/CD3_manuscript/CD3_slides/AAA555.CD3D/AAA555.CD3D.run1	255	0.7	0.06	0.7	0.06	-9.002392487	-11.835489153	0.986449136407	0.342408796875
24531.0	3994476.0	10359.0	8408.0	3994476.0	4000000.0	205.0	1.0	3.2	3.82	1.84	0.0899999999999	10.28	0.56	1.18	0.0799999999999	13.59	0.58	3.27	2.28	2.07	AAA555.CD3D.X11.Y6.tile.tissue.png	19	1	2000	19	b87b2911fb083720f12654b9e938e781	0	0	0	0	0	0	0	0	0	0	0	0	0	/home/dhl_ec/bnelissen/Slides/CD3_manuscript/CD3_slides/AAA555.CD3D/AAA555.CD3D.run1	255	0.7	0.06	0.7	0.06	-9.31224726724	-12.835488987	0.798156252893	0.405835764404
35946.0	3999504.0	15727.0	8055.0	3999504.0	4000000.0	302.0	1.0	2.05	2.38	1.18	0.0700000000001	9.74	0.55	1.19	0.08	14.61	0.56	3.52	2.28	0.65	AAA555.CD3D.X11.Y7.tile.tissue.png	20	1	2000	20	6070ecb83f087915c4650212a6029ff9	0	0	0	0	0	0	0	0	0	0	0	0	0	/home/dhl_ec/bnelissen/Slides/CD3_manuscript/CD3_slides/AAA555.CD3D/AAA555.CD3D.run1	255	0.7	0.0605626905379	0.7	0.0605626905379	-8.9079720802	-12.6465891426	0.74007850269	0.343859512568
36004.0	3128453.0	15683.0	8968.0	3128453.0	4000000.0	299.0	2.0	3.0	1.65	1.8	0.0699999999999	10.66	0.55	1.19	0.13	13.7	0.51	3.33	2.38	0.64	AAA555.CD3D.X11.Y8.tile.tissue.png	21	1	2000	21	192bd86cf28c861feb107dceafdb766d	0	0	0	0	0	0	0	0	0	0	0	0	0	/home/dhl_ec/bnelissen/Slides/CD3_manuscript/CD3_slides/AAA555.CD3D/AAA555.CD3D.run1	255	0.7	0.06	0.7	0.06	-9.09823154304	-12.9600872604	1.07947795662	0.489507398438
4732.0	899244.0	1689.0	6830.0	899244.0	4000000.0	31.0	1.0	3.29	2.17	1.17	0.05	6.94	0.37	1.22	0.26	10.3	0.37	3.45	2.31	0.59	AAA555.CD3D.X11.Y9.tile.tissue.png	22	1	2000	22	c46833d13387767965620f34fb680dfa	0	0	0	0	0	0	0	0	0	0	0	0	0	/home/dhl_ec/bnelissen/Slides/CD3_manuscript/CD3_slides/AAA555.CD3D/AAA555.CD3D.run1	255	0.7	0.06	0.7	0.06	-9.02552911974	-12.1472413625	1.05486619656	1.31153267188
2806.0	175729.0	1089.0	4203.0	175729.0	4000000.0	22.0	3.0	3.58	1.83	1.78	0.0799999999999	9.85	0.6	1.28	0.3	9.25	0.32	3.09	2.29	0.57	AAA555.CD3D.X12.Y10.tile.tissue.png	23	1	2000	23	ab6256be9bb3ad4fc9efa145746c1826	0	0	0	0	0	0	0	0	0	0	0	0	0	/home/dhl_ec/bnelissen/Slides/CD3_manuscript/CD3_slides/AAA555.CD3D/AAA555.CD3D.run1	255	0.7	0.06	0.7	0.06	-9.2834814859	-12.1915862814	2.04642979043	1.17227384473
9416.0	2103918.0	2906.0	9482.0	2103918.0	4000000.0	60.0	1.0	4.06	3.84	1.27	0.0500000000001	7.08	0.6	0.74	0.14	8.34	0.3	2.2	1.61	0.6	AAA555.CD3D.X12.Y11.tile.tissue.png	24	1	2000	24	4ff4cc0b3974dbb4563e4e21264aaab0	0	0	0	0	0	0	0	0	0	0	0	0	0	/home/dhl_ec/bnelissen/Slides/CD3_manuscript/CD3_slides/AAA555.CD3D/AAA555.CD3D.run1	255	0.7	0.06	0.7	0.06	-9.3395058476	-12.1899229555	1.06544329258	0.687247375
792.0	54087.0	257.0	2392.0	54087.0	4000000.0	3.0	3.0	1.05	1.55	1.79	0.08	9.59	0.55	1.3	0.31	9.06	0.32	3.36	2.26	0.57	AAA555.CD3D.X12.Y12.tile.tissue.png	25	1	2000	25	bc8c7b68789199a9a30bac29185440e1	0	0	0	0	0	0	0	0	0	0	0	0	0	/home/dhl_ec/bnelissen/Slides/CD3_manuscript/CD3_slides/AAA555.CD3D/AAA555.CD3D.run1	255	0.7	0.06	0.7	0.06	-9.24336389393	-12.2496501797	1.76014031978	2.25634669385
1393.0	241118.0	784.0	2937.0	241118.0	4000000.0	18.0	1.0	1.07	1.62	1.79	0.08	9.67	0.56	1.36	0.3	9.32	0.32	3.28	2.66	0.81	AAA555.CD3D.X12.Y3.tile.tissue.png	26	1	2000	26	72d7f453abb64a5a616ccbaaf598ceb0	0	0	0	0	0	0	0	0	0	0	0	0	0	/home/dhl_ec/bnelissen/Slides/CD3_manuscript/CD3_slides/AAA555.CD3D/AAA555.CD3D.run1	255	0.7	0.06	0.7	0.06	-8.94778313878	-11.7564332572	1.53145351721	1.69269630176
14718.0	2324790.0	6797.0	8523.0	2324790.0	4000000.0	129.0	3.0	1.33	1.96	1.82	0.0700000000001	10.9	0.67	1.33	0.19	10.92	0.46	3.6	2.47	0.68	AAA555.CD3D.X12.Y4.tile.tissue.png	27	1	2000	27	ca19f1d664f86fe4afdd1696562b7d09	0	0	0	0	0	0	0	0	0	0	0	0	0	/home/dhl_ec/bnelissen/Slides/CD3_manuscript/CD3_slides/AAA555.CD3D/AAA555.CD3D.run1	255	0.7	0.06	0.7	0.06	-9.10773401982	-11.8928037565	1.0517596229	0.348909335938
35280.0	3750251.0	12048.0	8259.0	3750251.0	4000000.0	226.0	1.0	3.51	3.81	1.22	0.0500000000001	6.6	0.58	0.79	0.0599999999999	10.04	0.54	2.39	1.52	0.66	AAA555.CD3D.X12.Y5.tile.tissue.png	28	1	2000	28	c40e5fcc4e336ab426407bc1ed825860	0	0	0	0	0	0	0	0	0	0	0	0	0	/home/dhl_ec/bnelissen/Slides/CD3_manuscript/CD3_slides/AAA555.CD3D/AAA555.CD3D.run1	255	0.7	0.06	0.7	0.06	-8.94376513092	-12.3452460573	0.815847938916	0.31921971875
15202.0	3910599.0	6102.0	9756.0	3910599.0	4000000.0	116.0	1.0	1.3	4.0	1.78	0.0700000000001	9.99	0.57	1.23	0.08	13.68	0.56	3.32	2.34	0.67	AAA555.CD3D.X12.Y6.tile.tissue.png	29	1	2000	29	b1389aeca0bb75e576db8a9d7f767b28	0	0	0	0	0	0	0	0	0	0	0	0	0	/home/dhl_ec/bnelissen/Slides/CD3_manuscript/CD3_slides/AAA555.CD3D/AAA555.CD3D.run1	255	0.7	0.06	0.7	0.06	-8.91012198217	-12.9493827509	0.844374934795	0.347020575195
14079.0	1794718.0	4782.0	12605.0	1794718.0	4000000.0	94.0	7.0	1.52	1.8	1.52	0.0799999999999	9.65	0.39	1.02	0.24	10.95	0.48	3.33	1.71	0.59	AAA555.CD3D.X12.Y7.tile.tissue.png	30	1	2000	30	8c4a342be42500a05d36d227300c9bd4	0	0	0	0	0	0	0	0	0	0	0	0	0	/home/dhl_ec/bnelissen/Slides/CD3_manuscript/CD3_slides/AAA555.CD3D/AAA555.CD3D.run1	255	0.7	0.06	0.7	0.06	-9.5349813791	-11.8743665121	1.28807064793	0.3693104375
109.0	189971.0	53.0	2940.0	189971.0	4000000.0	1.0	2.0	1.34	1.65	1.99	0.1	10.83	0.65	1.42	0.31	8.74	0.22	3.62	2.12	0.38	AAA555.CD3D.X12.Y8.tile.tissue.png	31	1	2000	31	8507b2501f57ba411570c2f1f99ff1cd	0	0	0	0	0	0	0	0	0	0	0	0	0	/home/dhl_ec/bnelissen/Slides/CD3_manuscript/CD3_slides/AAA555.CD3D/AAA555.CD3D.run1	255	0.7	0.06	0.7	0.06	-9.17163157864	-12.2430343141	1.23693441369	3.13715380371
0.0	0.0	0.0	0.0	0.0	4000000.0	0.0	0.0	1.02	2.35	1.2	0.0600000000002	5.65	0.47	0.91	0.22	4.71	0.13	2.28	1.65	0.52	AAA555.CD3D.X13.Y10.tile.tissue.png	32	1	2000	32	05ca0a973d2296bda7585e6e9e047d7f	0	0	0	0	0	0	0	0	0	0	0	0	0	/home/dhl_ec/bnelissen/Slides/CD3_manuscript/CD3_slides/AAA555.CD3D/AAA555.CD3D.run1	255	1.0	0.06	1.0	0.06	0.0	0.0	0.0	5.236947
0.0	0.0	0.0	0.0	0.0	4000000.0	0.0	0.0	3.7	4.45	1.91	0.0899999999999	8.49	0.46	1.47	0.32	6.66	0.21	3.19	2.34	0.59	AAA555.CD3D.X13.Y11.tile.tissue.png	33	1	2000	33	bea7a34e0648ec054d1979f1496c55ae	0	0	0	0	0	0	0	0	0	0	0	0	0	/home/dhl_ec/bnelissen/Slides/CD3_manuscript/CD3_slides/AAA555.CD3D/AAA555.CD3D.run1	255	1.0	0.06	1.0	0.06	0.0	0.0	0.0	6.7882515
0.0	122618.0	0.0	2060.0	122618.0	4000000.0	0.0	2.0	5.15	1.8	1.18	0.0600000000002	7.11	0.38	0.8	0.21	6.49	0.22	3.15	2.31	0.76	AAA555.CD3D.X13.Y2.tile.tissue.png	34	1	2000	34	fe31675b43f8e70af8f9fd71ed6dab87	0	0	0	0	0	0	0	0	0	0	0	0	0	/home/dhl_ec/bnelissen/Slides/CD3_manuscript/CD3_slides/AAA555.CD3D/AAA555.CD3D.run1	255	0.7	0.06	0.7	0.06	-8.14704199369	-12.0759835543	0.897527835353	2.19825083008
22918.0	3323591.0	10131.0	9556.0	3323591.0	4000000.0	189.0	1.0	1.99	3.89	1.8	0.0599999999999	10.97	0.6	1.18	0.12	12.83	0.52	3.32	2.3	0.63	AAA555.CD3D.X13.Y3.tile.tissue.png	35	1	2000	35	633db88a9a7b9626bd325ef050882db9	0	0	0	0	0	0	0	0	0	0	0	0	0	/home/dhl_ec/bnelissen/Slides/CD3_manuscript/CD3_slides/AAA555.CD3D/AAA555.CD3D.run1	255	0.7	0.06	0.7	0.06	-9.08552858323	-12.1016922174	1.62724308617	0.416449765625
4084.0	3976912.0	1676.0	8985.0	3976912.0	4000000.0	32.0	1.0	1.38	1.62	1.8	0.0700000000002	9.87	0.56	1.19	0.0799999999999	13.65	0.59	3.35	2.37	0.65	AAA555.CD3D.X13.Y4.tile.tissue.png	36	1	2000	36	c0a4d98ff94b1ccc492c9f96e9b67999	0	0	0	0	0	0	0	0	0	0	0	0	0	/home/dhl_ec/bnelissen/Slides/CD3_manuscript/CD3_slides/AAA555.CD3D/AAA555.CD3D.run1	255	0.7	0.06	0.7	0.06	-9.21167838426	-13.0792106676	0.863403131804	0.317445449341
9642.0	3712353.0	4020.0	8826.0	3712353.0	4000000.0	78.0	1.0	1.47	3.86	1.62	0.05	7.75	0.57	1.21	0.0999999999999	13.82	0.59	3.48	2.31	0.64	AAA555.CD3D.X13.Y5.tile.tissue.png	37	1	2000	37	382a1d3acd70f9b52a44681a62469034	0	0	0	0	0	0	0	0	0	0	0	0	0	/home/dhl_ec/bnelissen/Slides/CD3_manuscript/CD3_slides/AAA555.CD3D/AAA555.CD3D.run1	255	0.7	0.06	0.7	0.06	-8.8937923741	-12.5319827529	0.777485759008	0.243464832031
310.0	2486877.0	196.0	11223.0	2486877.0	4000000.0	5.0	6.0	1.6	1.66	1.8	0.0699999999999	9.1	0.7	1.38	0.13	10.84	0.47	3.35	2.31	0.68	AAA555.CD3D.X13.Y6.tile.tissue.png	38	1	2000	38	b7a7b1dd38910cab7e05fb56726c517c	0	0	0	0	0	0	0	0	0	0	0	0	0	/home/dhl_ec/bnelissen/Slides/CD3_manuscript/CD3_slides/AAA555.CD3D/AAA555.CD3D.run1	255	0.7	0.06	0.7	0.06	-9.39457777692	-11.5939559951	1.06742929238	0.30353009375
1091.0	57908.0	294.0	2574.0	57908.0	4000000.0	5.0	1.0	1.03	1.36	1.8	0.0800000000002	9.6	0.56	1.32	0.31	9.02	0.31	3.12	2.29	0.56	AAA555.CD3D.X13.Y7.tile.tissue.png	39	1	2000	39	419a696df52e5dd3c11bbb035a7b97ca	0	0	0	0	0	0	0	0	0	0	0	0	0	/home/dhl_ec/bnelissen/Slides/CD3_manuscript/CD3_slides/AAA555.CD3D/AAA555.CD3D.run1	255	0.7	0.06	0.7	0.06	-9.75992395055	-12.3682111986	2.50982578046	1.49261242529
1133.0	552871.0	648.0	4292.0	552871.0	4000000.0	12.0	1.0	1.95	4.05	1.8	0.0800000000002	9.77	0.56	1.26	0.29	9.59	0.34	3.13	2.28	0.58	AAA555.CD3D.X14.Y2.tile.tissue.png	40	1	2000	40	b149209b2388d83e29caae5f4ebe541b	0	0	0	0	0	0	0	0	0	0	0	0	0	/home/dhl_ec/bnelissen/Slides/CD3_manuscript/CD3_slides/AAA555.CD3D/AAA555.CD3D.run1	255	0.7	0.06	0.7	0.06	-8.66903247682	-11.8383302143	1.23378718155	1.52011227148
9077.0	3728265.0	4352.0	12348.0	3728265.0	4000000.0	86.0	3.0	4.23	3.73	1.81	0.0699999999999	9.66	0.56	1.17	0.0999999999999	13.0	0.54	3.29	2.29	0.65	AAA555.CD3D.X14.Y3.tile.tissue.png	41	1	2000	41	042b88abd14b83fc16301496090e2595	0	0	0	0	0	0	0	0	0	0	0	0	0	/home/dhl_ec/bnelissen/Slides/CD3_manuscript/CD3_slides/AAA555.CD3D/AAA555.CD3D.run1	255	0.7	0.06	0.7	0.06	-9.07446630838	-12.104032883	1.20320476964	0.51022528125
8240.0	3422942.0	3078.0	24684.0	3422942.0	4000000.0	62.0	1.0	1.2	1.54	1.79	0.0599999999999	10.06	0.57	1.19	0.12	12.75	0.52	3.35	2.38	0.64	AAA555.CD3D.X14.Y4.tile.tissue.png	42	1	2000	42	b3aee9ec93990e7042cf8638de1b2f09	0	0	0	0	0	0	0	0	0	0	0	0	0	/home/dhl_ec/bnelissen/Slides/CD3_manuscript/CD3_slides/AAA555.CD3D/AAA555.CD3D.run1	255	0.7	0.06	0.7	0.06	-9.17354484425	-13.0715205795	1.17294137015	0.339530683594
5267.0	3413596.0	2411.0	9018.0	3413596.0	4000000.0	49.0	2.0	1.99	4.83	1.8	0.0699999999999	11.06	0.57	1.21	0.11	13.01	0.52	3.06	1.88	0.68	AAA555.CD3D.X14.Y5.tile.tissue.png	43	1	2000	43	992edcd1fe36f2083e9186e8f2eb9f4f	0	0	0	0	0	0	0	0	0	0	0	0	0	/home/dhl_ec/bnelissen/Slides/CD3_manuscript/CD3_slides/AAA555.CD3D/AAA555.CD3D.run1	255	0.7	0.06	0.7	0.06	-8.52435876742	-12.5695278808	0.79926024002	0.287989425781
91.0	230583.0	41.0	4348.0	230583.0	4000000.0	1.0	3.0	1.3	1.8	1.52	0.0600000000002	7.49	0.48	0.77	0.2	7.48	0.33	2.14	1.99	0.65	AAA555.CD3D.X14.Y6.tile.tissue.png	44	1	2000	44	3a06cca5702ebf45509d1a0336fdd1f0	0	0	0	0	0	0	0	0	0	0	0	0	0	/home/dhl_ec/bnelissen/Slides/CD3_manuscript/CD3_slides/AAA555.CD3D/AAA555.CD3D.run1	255	0.7	0.06	0.7	0.06	-8.69494634443	-11.7295092257	1.39478002566	2.15399483105
8388.0	261038.0	2867.0	6110.0	261038.0	4000000.0	47.0	7.0	2.03	1.61	1.61	0.0899999999999	8.14	0.56	1.25	0.31	10.52	0.33	3.31	2.3	0.6	AAA555.CD3D.X15.Y10.tile.tissue.png	45	1	2000	45	e5e2933a2fdc28dfddd016ced3f3a43c	0	0	0	0	0	0	0	0	0	0	0	0	0	/home/dhl_ec/bnelissen/Slides/CD3_manuscript/CD3_slides/AAA555.CD3D/AAA555.CD3D.run1	255	0.7	0.06	0.7	0.06	-9.46056192596	-11.9351362955	2.55122377978	0.748379160156
0.0	1313.0	0.0	174.0	1313.0	4000000.0	0.0	1.0	2.19	1.37	1.78	0.0799999999999	9.68	0.56	1.38	0.33	7.96	0.22	3.12	2.5	0.59	AAA555.CD3D.X15.Y2.tile.tissue.png	46	1	2000	46	f9188c1781d8a30aa1f2d5a47f254341	0	0	0	0	0	0	0	0	0	0	0	0	0	/home/dhl_ec/bnelissen/Slides/CD3_manuscript/CD3_slides/AAA555.CD3D/AAA555.CD3D.run1	255	0.7	0.06	0.7	0.06	0.0	-11.169565634	0.341763916945	4.59003705067
20175.0	2129726.0	6334.0	15461.0	2129726.0	4000000.0	139.0	3.0	1.44	3.42	1.81	0.0799999999999	9.91	0.57	1.18	0.2	8.95	0.45	2.24	1.52	0.58	AAA555.CD3D.X15.Y3.tile.tissue.png	47	1	2000	47	31a2189ac014efa574fa278614ee7db4	0	0	0	0	0	0	0	0	0	0	0	0	0	/home/dhl_ec/bnelissen/Slides/CD3_manuscript/CD3_slides/AAA555.CD3D/AAA555.CD3D.run1	255	0.7	0.06	0.7	0.06	-9.37226698329	-12.5407185427	1.51840834345	0.91841134375
28781.0	3397459.0	8623.0	11582.0	3397459.0	4000000.0	175.0	3.0	1.49	4.8	1.15	0.0699999999999	8.46	0.38	0.86	0.12	9.7	0.44	2.23	1.52	0.61	AAA555.CD3D.X15.Y4.tile.tissue.png	48	1	2000	48	99e807bffddbef83ceb1d5e9f4482656	0	0	0	0	0	0	0	0	0	0	0	0	0	/home/dhl_ec/bnelissen/Slides/CD3_manuscript/CD3_slides/AAA555.CD3D/AAA555.CD3D.run1	255	0.7	0.06	0.7	0.06	-9.05053612331	-12.3508876775	0.993773251991	0.311717355469
35487.0	3995103.0	12805.0	8211.0	3995103.0	4000000.0	241.0	1.0	1.63	3.91	1.18	0.0699999999999	7.56	0.56	1.19	0.0799999999999	14.45	0.57	3.29	2.27	0.98	AAA555.CD3D.X15.Y5.tile.tissue.png	49	1	2000	49	37652104869f99297d3e60d7a589c5ff	0	0	0	0	0	0	0	0	0	0	0	0	0	/home/dhl_ec/bnelissen/Slides/CD3_manuscript/CD3_slides/AAA555.CD3D/AAA555.CD3D.run1	255	0.7	0.0724657352476	0.7	0.0724657352476	-9.03192920873	-12.2428905846	0.523071636014	0.193457973694
3847.0	938685.0	1285.0	5529.0	938685.0	4000000.0	26.0	1.0	1.07	1.71	1.8	0.0799999999999	10.09	0.56	1.22	0.26	10.16	0.36	3.16	2.29	0.61	AAA555.CD3D.X15.Y6.tile.tissue.png	50	1	2000	50	b46f7c1fbc7fd795ba812883b991e600	0	0	0	0	0	0	0	0	0	0	0	0	0	/home/dhl_ec/bnelissen/Slides/CD3_manuscript/CD3_slides/AAA555.CD3D/AAA555.CD3D.run1	255	0.7	0.06	0.7	0.06	-9.0043810803	-11.8458936057	1.18775561949	1.45279027344
255.0	8198.0	74.0	426.0	8198.0	4000000.0	1.0	1.0	1.22	3.11	1.83	0.0799999999999	6.89	0.56	1.26	0.37	8.49	0.34	2.29	1.84	0.61	AAA555.CD3D.X15.Y7.tile.tissue.png	51	1	2000	51	91e4d5eaafdeb5e57da40644cc4331d9	0	0	0	0	0	0	0	0	0	0	0	0	0	/home/dhl_ec/bnelissen/Slides/CD3_manuscript/CD3_slides/AAA555.CD3D/AAA555.CD3D.run1	255	0.7	0.06	0.7	0.06	-9.50463625334	-12.6814928973	3.92058236287	1.28804747876
4266.0	52213.0	1216.0	2392.0	52213.0	4000000.0	22.0	4.0	2.14	2.65	1.84	0.0799999999999	9.61	0.55	1.32	0.31	9.14	0.31	3.24	2.32	0.57	AAA555.CD3D.X15.Y8.tile.tissue.png	52	1	2000	52	4e62c2e79d745be978757336294e7447	0	0	0	0	0	0	0	0	0	0	0	0	0	/home/dhl_ec/bnelissen/Slides/CD3_manuscript/CD3_slides/AAA555.CD3D/AAA555.CD3D.run1	255	0.7	0.06	0.7	0.06	-9.7780304577	-12.5151987766	4.35980992473	1.04214288379
4969.0	126193.0	1676.0	4633.0	126193.0	4000000.0	30.0	4.0	1.36	1.83	1.81	0.0799999999999	9.98	0.57	1.26	0.31	9.59	0.31	3.29	2.28	0.62	AAA555.CD3D.X15.Y9.tile.tissue.png	53	1	2000	53	1e418ad48e325e4ee73c1f4a63087e9e	0	0	0	0	0	0	0	0	0	0	0	0	0	/home/dhl_ec/bnelissen/Slides/CD3_manuscript/CD3_slides/AAA555.CD3D/AAA555.CD3D.run1	255	0.7	0.06	0.7	0.06	-9.73188044339	-12.4524042768	2.67077086785	0.856252697266
3317.0	544440.0	1344.0	5725.0	544440.0	4000000.0	26.0	1.0	1.21	1.83	1.16	0.0500000000002	6.91	0.57	1.24	0.32	10.04	0.34	3.32	2.31	0.57	AAA555.CD3D.X16.Y10.tile.tissue.png	54	1	2000	54	80bb1891fc296d975305fb92363f95de	0	0	0	0	0	0	0	0	0	0	0	0	0	/home/dhl_ec/bnelissen/Slides/CD3_manuscript/CD3_slides/AAA555.CD3D/AAA555.CD3D.run1	255	0.7	0.06	0.7	0.06	-9.60231415229	-12.1083506585	1.39692275462	0.937037828125
0.0	7038.0	0.0	609.0	7038.0	4000000.0	0.0	1.0	2.41	1.95	1.85	0.0899999999999	9.98	0.56	1.36	0.32	8.07	0.21	3.15	2.31	0.6	AAA555.CD3D.X16.Y3.tile.tissue.png	55	1	2000	55	77d2fada3a623492de1c936de33207e7	0	0	0	0	0	0	0	0	0	0	0	0	0	/home/dhl_ec/bnelissen/Slides/CD3_manuscript/CD3_slides/AAA555.CD3D/AAA555.CD3D.run1	255	0.7	0.06	0.7	0.06	0.0	-12.1840881296	1.86167223909	3.19051378531
12822.0	1178303.0	4546.0	5986.0	1178303.0	4000000.0	57.0	1.0	3.9	3.63	1.2	0.0599999999999	7.29	0.59	1.26	0.23	10.13	0.4	2.36	1.8	0.66	AAA555.CD3D.X16.Y4.tile.tissue.png	56	1	2000	56	1129c931af0aafaa5f3949eb7c8c1c26	0	0	0	0	0	0	0	0	0	0	0	0	0	/home/dhl_ec/bnelissen/Slides/CD3_manuscript/CD3_slides/AAA555.CD3D/AAA555.CD3D.run1	255	0.7	0.06	0.7	0.06	-8.97193223757	-11.9963293113	0.790695706285	0.76871659375
10046.0	1490810.0	3909.0	6584.0	1490810.0	4000000.0	58.0	1.0	1.65	1.77	1.46	0.05	8.39	0.54	1.15	0.25	15.71	0.48	3.91	2.76	0.6	AAA555.CD3D.X16.Y5.tile.tissue.png	57	1	2000	57	1dbf8db555b2fe21bdf3b7f76ecbbeec	0	0	0	0	0	0	0	0	0	0	0	0	0	/home/dhl_ec/bnelissen/Slides/CD3_manuscript/CD3_slides/AAA555.CD3D/AAA555.CD3D.run1	255	0.7	0.06	0.7	0.06	-8.91026638162	-12.0860663602	0.779237118593	0.631910671875
2895.0	35021.0	1012.0	1717.0	35021.0	4000000.0	20.0	3.0	1.35	1.46	1.25	0.0800000000002	7.14	0.6	1.27	0.32	9.3	0.31	3.16	2.29	0.56	AAA555.CD3D.X16.Y6.tile.tissue.png	58	1	2000	58	ebb3aa1243cf67605165fecf5cc4a916	0	0	0	0	0	0	0	0	0	0	0	0	0	/home/dhl_ec/bnelissen/Slides/CD3_manuscript/CD3_slides/AAA555.CD3D/AAA555.CD3D.run1	255	0.7	0.06	0.7	0.06	-9.22995577032	-12.3388173018	4.28866817603	1.66105237549
37706.0	1577294.0	15239.0	11198.0	1577294.0	4000000.0	284.0	8.0	1.25	3.37	1.24	0.05	6.94	0.58	0.75	0.15	8.26	0.42	2.22	1.74	0.63	AAA555.CD3D.X16.Y7.tile.tissue.png	59	1	2000	59	bc5cac083e4d8282cc703792a6dd9189	0	0	0	0	0	0	0	0	0	0	0	0	0	/home/dhl_ec/bnelissen/Slides/CD3_manuscript/CD3_slides/AAA555.CD3D/AAA555.CD3D.run1	255	0.7	0.06	0.7	0.06	-9.8259935449	-12.355869169	1.93635449195	0.562502984375
50266.0	3182319.0	19401.0	9275.0	3182319.0	4000000.0	364.0	1.0	3.92	2.68	1.21	0.04	7.52	0.53	0.92	0.0899999999997	10.73	0.43	2.22	1.51	0.6	AAA555.CD3D.X16.Y8.tile.tissue.png	60	1	2000	60	58625699d23a4dd51746e35c43df1a8f	0	0	0	0	0	0	0	0	0	0	0	0	0	/home/dhl_ec/bnelissen/Slides/CD3_manuscript/CD3_slides/AAA555.CD3D/AAA555.CD3D.run1	255	0.7	0.06	0.7	0.06	-9.81594920496	-12.7913648549	1.49322645873	0.875227
15360.0	3525775.0	6976.0	11322.0	3525775.0	4000000.0	141.0	3.0	4.89	3.3	1.85	0.0799999999999	10.65	0.56	1.2	0.11	13.41	0.53	3.34	2.3	0.63	AAA555.CD3D.X16.Y9.tile.tissue.png	61	1	2000	61	69575c79e3307f7a0d7d5047508c0ba1	0	0	0	0	0	0	0	0	0	0	0	0	0	/home/dhl_ec/bnelissen/Slides/CD3_manuscript/CD3_slides/AAA555.CD3D/AAA555.CD3D.run1	255	0.7	0.06	0.7	0.06	-9.28549574445	-12.2301752234	1.04985971169	0.505343
41156.0	2936191.0	16165.0	18293.0	2936191.0	4000000.0	312.0	5.0	1.17	1.69	1.8	0.0699999999997	10.07	0.57	1.19	0.14	12.67	0.54	3.63	2.45	0.65	AAA555.CD3D.X17.Y10.tile.tissue.png	62	1	2000	62	9c908444683770f49925ec288e3699e3	0	0	0	0	0	0	0	0	0	0	0	0	0	/home/dhl_ec/bnelissen/Slides/CD3_manuscript/CD3_slides/AAA555.CD3D/AAA555.CD3D.run1	255	0.7	0.06	0.7	0.06	-9.33635259404	-12.5626009823	1.54177496306	0.5505928125
3107.0	95664.0	1118.0	1838.0	95664.0	4000000.0	20.0	1.0	1.26	1.33	1.21	0.0599999999999	6.99	0.6	0.8	0.22	6.87	0.22	2.09	1.52	0.56	AAA555.CD3D.X17.Y11.tile.tissue.png	63	1	2000	63	8960126f4c1e16cc3c6e058f62211570	0	0	0	0	0	0	0	0	0	0	0	0	0	/home/dhl_ec/bnelissen/Slides/CD3_manuscript/CD3_slides/AAA555.CD3D/AAA555.CD3D.run1	255	0.7	0.06	0.7	0.06	-8.62632829739	-11.6103458881	1.56110663967	1.35117632178
0.0	0.0	0.0	0.0	0.0	4000000.0	0.0	0.0	1.22	3.02	1.79	0.0800000000004	8.21	0.47	1.47	0.329999999999	6.89	0.23	3.09	2.34	0.56	AAA555.CD3D.X17.Y12.tile.tissue.png	64	1	2000	64	01e9f8ba055a6d0c1ab003ddd3baf2c7	0	0	0	0	0	0	0	0	0	0	0	0	0	/home/dhl_ec/bnelissen/Slides/CD3_manuscript/CD3_slides/AAA555.CD3D/AAA555.CD3D.run1	255	1.0	0.06	1.0	0.06	0.0	0.0	0.0	2.1725945
0.0	0.0	0.0	0.0	0.0	4000000.0	0.0	0.0	3.2	1.56	1.79	0.0799999999999	8.09	0.48	1.41	0.33	6.61	0.2	3.01	2.33	0.59	AAA555.CD3D.X17.Y5.tile.tissue.png	65	1	2000	65	567f601c378dc48df63a7a4add9ca8e9	0	0	0	0	0	0	0	0	0	0	0	0	0	/home/dhl_ec/bnelissen/Slides/CD3_manuscript/CD3_slides/AAA555.CD3D/AAA555.CD3D.run1	255	1.0	0.06	1.0	0.06	0.0	0.0	0.0	5.795741
0.0	0.0	0.0	0.0	0.0	4000000.0	0.0	0.0	1.23	1.55	1.79	0.0799999999999	8.1	0.47	1.43	0.32	6.65	0.2	2.99	2.3	0.7	AAA555.CD3D.X17.Y6.tile.tissue.png	66	1	2000	66	544773e0ad7875d9e72350346e638b60	0	0	0	0	0	0	0	0	0	0	0	0	0	/home/dhl_ec/bnelissen/Slides/CD3_manuscript/CD3_slides/AAA555.CD3D/AAA555.CD3D.run1	255	1.0	0.06	1.0	0.06	0.0	0.0	0.0	2.07565425
18569.0	1263646.0	5986.0	8519.0	1263646.0	4000000.0	103.0	3.0	1.32	2.04	1.8	0.0699999999997	10.55	0.56	1.18	0.24	12.2	0.39	3.25	2.3	0.79	AAA555.CD3D.X17.Y7.tile.tissue.png	67	1	2000	67	256b8aef81860d7dcaa6983995d1fbed	0	0	0	0	0	0	0	0	0	0	0	0	0	/home/dhl_ec/bnelissen/Slides/CD3_manuscript/CD3_slides/AAA555.CD3D/AAA555.CD3D.run1	255	0.7	0.06	0.7	0.06	-9.15103414797	-12.0949050113	1.43079292169	0.54489934375
118585.0	3944534.0	36941.0	9797.0	3944534.0	4000000.0	686.0	3.0	1.93	2.08	1.8	0.0699999999997	10.36	0.56	1.18	0.0899999999997	18.4	0.58	3.31	2.31	0.95	AAA555.CD3D.X17.Y8.tile.tissue.png	68	1	2000	68	398b0673cb4ab2118e3b9192693ae378	0	0	0	0	0	0	0	0	0	0	0	0	0	/home/dhl_ec/bnelissen/Slides/CD3_manuscript/CD3_slides/AAA555.CD3D/AAA555.CD3D.run1	255	0.7	0.06	0.7	0.06	-9.35379655888	-13.2671588573	0.843651087413	0.794465020508
28107.0	3946553.0	9485.0	10661.0	3946553.0	4000000.0	184.0	2.0	1.49	2.06	1.78	0.0699999999997	10.44	0.46	1.17	0.0699999999997	14.88	0.67	3.92	2.52	0.83	AAA555.CD3D.X17.Y9.tile.tissue.png	69	1	2000	69	239d7b8d1d9d2bd2956fdafc26033661	0	0	0	0	0	0	0	0	0	0	0	0	0	/home/dhl_ec/bnelissen/Slides/CD3_manuscript/CD3_slides/AAA555.CD3D/AAA555.CD3D.run1	255	0.7	0.06	0.7	0.06	-9.30560811846	-12.9658164087	0.965502069788	0.371164795898
98039.0	3963939.0	37808.0	9304.0	3963939.0	4000000.0	686.0	2.0	2.0	2.75	1.31	0.0500000000002	7.05	0.49	0.76	0.0599999999999	13.65	0.58	3.31	2.32	0.66	AAA555.CD3D.X18.Y10.tile.tissue.png	70	1	2000	70	8abb4c90b9ad4d9678551a35376402be	0	0	0	0	0	0	0	0	0	0	0	0	0	/home/dhl_ec/bnelissen/Slides/CD3_manuscript/CD3_slides/AAA555.CD3D/AAA555.CD3D.run1	255	0.7	0.06	0.7	0.06	-9.254286782	-12.7937020004	1.44795230081	0.338639256348
83068.0	3331609.0	33759.0	9480.0	3331609.0	4000000.0	637.0	1.0	1.35	1.63	1.79	0.0700000000002	11.08	0.56	1.19	0.12	14.24	0.54	3.28	2.28	0.64	AAA555.CD3D.X18.Y11.tile.tissue.png	71	1	2000	71	968b5553a9d8a4837572afdb2ad47274	0	0	0	0	0	0	0	0	0	0	0	0	0	/home/dhl_ec/bnelissen/Slides/CD3_manuscript/CD3_slides/AAA555.CD3D/AAA555.CD3D.run1	255	0.7	0.06	0.7	0.06	-9.04776531775	-12.2445608407	1.36161792634	0.369714523437
12512.0	829118.0	5895.0	4828.0	829118.0	4000000.0	119.0	1.0	1.13	2.19	1.79	0.0800000000004	10.48	0.62	1.29	0.3	10.61	0.4	3.5	2.28	0.58	AAA555.CD3D.X18.Y12.tile.tissue.png	72	1	2000	72	9ba045660fb4630ac381c95b0451cc15	0	0	0	0	0	0	0	0	0	0	0	0	0	/home/dhl_ec/bnelissen/Slides/CD3_manuscript/CD3_slides/AAA555.CD3D/AAA555.CD3D.run1	255	0.7	0.06	0.7	0.06	-8.77793443314	-11.7416140724	1.14061794173	0.817612578125
0.0	0.0	0.0	0.0	0.0	4000000.0	0.0	0.0	1.01	1.43	1.79	0.0799999999999	9.08	0.47	1.35	0.32	6.64	0.2	3.0	2.3	0.54	AAA555.CD3D.X18.Y6.tile.tissue.png	73	1	2000	73	b83eab337af52dd7a2aaf8458b60d8d3	0	0	0	0	0	0	0	0	0	0	0	0	0	/home/dhl_ec/bnelissen/Slides/CD3_manuscript/CD3_slides/AAA555.CD3D/AAA555.CD3D.run1	255	1.0	0.06	1.0	0.06	0.0	-10.1505899026	0.0	6.60762103352
52483.0	2443966.0	22279.0	10978.0	2443966.0	4000000.0	425.0	1.0	1.18	1.52	1.79	0.0700000000002	9.83	0.56	1.19	0.17	12.49	0.47	3.31	2.28	0.61	AAA555.CD3D.X18.Y7.tile.tissue.png	74	1	2000	74	95a108cd959ba58c7a7b533ae1d768ef	0	0	0	0	0	0	0	0	0	0	0	0	0	/home/dhl_ec/bnelissen/Slides/CD3_manuscript/CD3_slides/AAA555.CD3D/AAA555.CD3D.run1	255	0.7	0.06	0.7	0.06	-9.11180603708	-12.1128119897	1.26269443135	0.477823890625
31974.0	3900411.0	12091.0	13109.0	3900411.0	4000000.0	229.0	3.0	1.61	1.64	1.78	0.0700000000002	10.73	0.57	1.19	0.0799999999999	14.84	0.62	3.4	2.32	0.64	AAA555.CD3D.X18.Y8.tile.tissue.png	75	1	2000	75	89fd59e03737c6afc0959fdcdf88b967	0	0	0	0	0	0	0	0	0	0	0	0	0	/home/dhl_ec/bnelissen/Slides/CD3_manuscript/CD3_slides/AAA555.CD3D/AAA555.CD3D.run1	255	0.7	0.06	0.7	0.06	-9.54951315062	-12.743454169	1.81737349801	0.616330195312
41994.0	3970562.0	16046.0	8763.0	3970562.0	4000000.0	316.0	2.0	1.22	2.41	1.78	0.0700000000002	9.68	0.55	1.2	0.0799999999999	14.74	0.56	3.24	2.29	0.64	AAA555.CD3D.X18.Y9.tile.tissue.png	76	1	2000	76	8db6585eeadff4087d3fe16905a30bba	0	0	0	0	0	0	0	0	0	0	0	0	0	/home/dhl_ec/bnelissen/Slides/CD3_manuscript/CD3_slides/AAA555.CD3D/AAA555.CD3D.run1	255	0.7	0.06	0.7	0.06	-9.32999482699	-12.6078917879	1.08785307183	0.537876117676
30472.0	3958035.0	12158.0	11094.0	3958035.0	4000000.0	232.0	2.0	3.41	1.72	1.8	0.0700000000002	9.89	0.56	1.21	0.0799999999999	14.03	0.57	3.27	2.3	0.71	AAA555.CD3D.X19.Y10.tile.tissue.png	77	1	2000	77	aebf5ee386fd65126de7885b01a418b9	0	0	0	0	0	0	0	0	0	0	0	0	0	/home/dhl_ec/bnelissen/Slides/CD3_manuscript/CD3_slides/AAA555.CD3D/AAA555.CD3D.run1	255	0.7	0.06	0.7	0.06	-9.36677708686	-12.9716132917	1.33210349843	0.401552961914
57463.0	3921851.0	23899.0	11449.0	3921851.0	4000000.0	442.0	3.0	1.13	1.66	1.78	0.0600000000004	9.74	0.56	1.2	0.0799999999999	14.33	0.57	3.35	2.3	0.65	AAA555.CD3D.X19.Y11.tile.tissue.png	78	1	2000	78	e988ef37c9d769a3b6f8e9a7b39d8ae2	0	0	0	0	0	0	0	0	0	0	0	0	0	/home/dhl_ec/bnelissen/Slides/CD3_manuscript/CD3_slides/AAA555.CD3D/AAA555.CD3D.run1	255	0.7	0.06	0.7	0.06	-9.3238092532	-12.9710859917	1.26609333664	0.345355132812
4030.0	3162815.0	2166.0	9608.0	3162815.0	4000000.0	50.0	2.0	1.57	4.23	1.78	0.0699999999997	9.47	0.57	1.2	0.13	12.58	0.5	3.27	2.28	0.62	AAA555.CD3D.X19.Y12.tile.tissue.png	79	1	2000	79	d90c35a2cac488bd06dcd07baccc0ef3	0	0	0	0	0	0	0	0	0	0	0	0	0	/home/dhl_ec/bnelissen/Slides/CD3_manuscript/CD3_slides/AAA555.CD3D/AAA555.CD3D.run1	255	0.7	0.06	0.7	0.06	-8.80330047874	-12.2534172039	0.751442959859	0.266248960938
0.0	0.0	0.0	0.0	0.0	4000000.0	0.0	0.0	2.69	1.55	1.79	0.0699999999997	8.13	0.47	1.36	0.33	6.62	0.21	2.99	2.29	0.55	AAA555.CD3D.X19.Y13.tile.tissue.png	80	1	2000	80	7d566645f28c83db1e30c57f4b877f0f	0	0	0	0	0	0	0	0	0	0	0	0	0	/home/dhl_ec/bnelissen/Slides/CD3_manuscript/CD3_slides/AAA555.CD3D/AAA555.CD3D.run1	255	1.0	0.06	1.0	0.06	0.0	0.0	0.0	8.755362
11114.0	504287.0	5311.0	5822.0	504287.0	4000000.0	111.0	3.0	2.78	1.49	1.79	0.0799999999999	9.91	0.57	1.27	0.300000000001	9.79	0.34	3.13	2.3	0.56	AAA555.CD3D.X19.Y6.tile.tissue.png	81	1	2000	81	70ead493985fe035ecbb49c8e6850e9b	0	0	0	0	0	0	0	0	0	0	0	0	0	/home/dhl_ec/bnelissen/Slides/CD3_manuscript/CD3_slides/AAA555.CD3D/AAA555.CD3D.run1	255	0.7	0.06	0.7	0.06	-8.85268213395	-12.1824502315	1.31814086006	1.53306474609
32747.0	3985574.0	14122.0	8526.0	3985574.0	4000000.0	282.0	1.0	3.41	2.76	1.77	0.0700000000002	9.79	0.56	1.19	0.0900000000001	15.01	0.64	3.34	2.31	0.63	AAA555.CD3D.X19.Y7.tile.tissue.png	82	1	2000	82	1545e5fe7369db4ad32dead915a3214d	0	0	0	0	0	0	0	0	0	0	0	0	0	/home/dhl_ec/bnelissen/Slides/CD3_manuscript/CD3_slides/AAA555.CD3D/AAA555.CD3D.run1	255	0.7	0.06	0.7	0.06	-9.40785684825	-11.0574192822	1.18738671174	0.567819712891
8093.0	3142262.0	2155.0	14365.0	3142262.0	4000000.0	48.0	2.0	3.04	2.75	1.2	0.0599999999999	6.67	0.38	0.73	0.13	13.07	0.51	3.56	2.29	0.62	AAA555.CD3D.X19.Y8.tile.tissue.png	83	1	2000	83	58122bdf53f0c4db687b6d358dd527ec	0	0	0	0	0	0	0	0	0	0	0	0	0	/home/dhl_ec/bnelissen/Slides/CD3_manuscript/CD3_slides/AAA555.CD3D/AAA555.CD3D.run1	255	0.7	0.06	0.7	0.06	-9.18444613502	-12.6486822683	1.05641218418	0.3976869375
5645.0	3283305.0	2251.0	20126.0	3283305.0	4000000.0	43.0	11.0	3.63	1.57	1.85	0.0699999999997	10.2	0.63	1.28	0.12	13.19	0.52	3.46	2.32	0.68	AAA555.CD3D.X19.Y9.tile.tissue.png	84	1	2000	84	20680ada5c09df7d45b1db42ff415d4b	0	0	0	0	0	0	0	0	0	0	0	0	0	/home/dhl_ec/bnelissen/Slides/CD3_manuscript/CD3_slides/AAA555.CD3D/AAA555.CD3D.run1	255	0.7	0.06	0.7	0.06	-9.30541101284	-12.6066016412	1.23372406405	0.375630203125
0.0	0.0	0.0	0.0	0.0	4000000.0	0.0	0.0	3.03	1.34	1.79	0.0799999999999	9.13	0.46	1.35	0.31	6.5	0.2	3.02	2.31	0.94	AAA555.CD3D.X2.Y10.tile.tissue.png	85	1	2000	85	889714f90260ed8ca4fee5204b0a1a88	0	0	0	0	0	0	0	0	0	0	0	0	0	/home/dhl_ec/bnelissen/Slides/CD3_manuscript/CD3_slides/AAA555.CD3D/AAA555.CD3D.run1	255	1.0	0.06	1.0	0.06	0.0	-11.4593646052	0.0	4.42944857268
0.0	0.0	0.0	0.0	0.0	4000000.0	0.0	0.0	1.68	1.48	1.81	0.0799999999999	9.11	0.47	1.42	0.32	6.53	0.2	2.99	2.29	0.93	AAA555.CD3D.X2.Y11.tile.tissue.png	86	1	2000	86	f1ca91e7ef537d6370bc7084ae76e703	0	0	0	0	0	0	0	0	0	0	0	0	0	/home/dhl_ec/bnelissen/Slides/CD3_manuscript/CD3_slides/AAA555.CD3D/AAA555.CD3D.run1	255	1.0	0.06	1.0	0.06	0.0	-11.5352412033	0.0	1.27845843913
17811.0	250129.0	6304.0	2284.0	250129.0	4000000.0	114.0	1.0	2.49	2.54	1.23	0.0599999999999	6.59	0.38	0.8	0.2	6.78	0.34	3.23	2.41	0.95	AAA555.CD3D.X2.Y5.tile.tissue.png	87	1	2000	87	cdd6990605489d2bc02a40140cbee68a	0	0	0	0	0	0	0	0	0	0	0	0	0	/home/dhl_ec/bnelissen/Slides/CD3_manuscript/CD3_slides/AAA555.CD3D/AAA555.CD3D.run1	255	0.7	0.06	0.7	0.06	-8.70675859399	-11.695306843	0.923954490215	1.35861974023
32905.0	1549501.0	11216.0	9258.0	1549501.0	4000000.0	216.0	4.0	2.21	2.18	1.14	0.0599999999999	7.54	0.38	1.23	0.22	11.47	0.42	3.38	2.34	2.18	AAA555.CD3D.X2.Y6.tile.tissue.png	88	1	2000	88	3b85c887815aef5ac39e7fe51744a555	0	0	0	0	0	0	0	0	0	0	0	0	0	/home/dhl_ec/bnelissen/Slides/CD3_manuscript/CD3_slides/AAA555.CD3D/AAA555.CD3D.run1	255	0.7	0.06	0.7	0.06	-9.46246369718	-11.8450325596	1.36731567319	0.469727515625
38028.0	3377108.0	13796.0	9005.0	3377108.0	4000000.0	270.0	3.0	1.78	2.44	1.21	0.0499999999997	7.04	0.38	0.74	0.0799999999999	9.46	0.35	3.32	2.4	0.619999999999	AAA555.CD3D.X2.Y7.tile.tissue.png	89	1	2000	89	938f486bf0573999c4c5d256c25b0cfd	0	0	0	0	0	0	0	0	0	0	0	0	0	/home/dhl_ec/bnelissen/Slides/CD3_manuscript/CD3_slides/AAA555.CD3D/AAA555.CD3D.run1	255	0.7	0.06	0.7	0.06	-9.02453815849	-12.6688107878	0.976829981967	0.45395465625
27252.0	1925446.0	10162.0	9498.0	1925446.0	4000000.0	187.0	3.0	2.8	1.73	1.8	0.0799999999999	9.84	0.56	1.19	0.2	11.51	0.43	3.32	2.3	0.63	AAA555.CD3D.X2.Y8.tile.tissue.png	90	1	2000	90	abcff8511eaeee771005417255e84198	0	0	0	0	0	0	0	0	0	0	0	0	0	/home/dhl_ec/bnelissen/Slides/CD3_manuscript/CD3_slides/AAA555.CD3D/AAA555.CD3D.run1	255	0.7	0.06	0.7	0.06	-9.19913859271	-11.9486892379	1.26784902556	0.462197390625
309.0	63538.0	168.0	1584.0	63538.0	4000000.0	3.0	1.0	2.21	2.87	1.77	0.0799999999999	9.45	0.56	1.27	0.31	8.98	0.32	3.13	2.3	0.56	AAA555.CD3D.X2.Y9.tile.tissue.png	91	1	2000	91	b8ce155f16fa4b2421a29c9d7b20d4f6	0	0	0	0	0	0	0	0	0	0	0	0	0	/home/dhl_ec/bnelissen/Slides/CD3_manuscript/CD3_slides/AAA555.CD3D/AAA555.CD3D.run1	255	0.7	0.06	0.7	0.06	-8.75344186245	-11.4824683154	2.21385593407	1.83509935937
7509.0	2746463.0	2948.0	17218.0	2746463.0	4000000.0	61.0	5.0	3.11	2.2	1.8	0.0700000000002	9.61	0.58	1.19	0.16	12.04	0.48	3.34	2.27	0.619999999999	AAA555.CD3D.X20.Y10.tile.tissue.png	92	1	2000	92	db6515f5cb6b0dc82b7c748f4a984ff1	0	0	0	0	0	0	0	0	0	0	0	0	0	/home/dhl_ec/bnelissen/Slides/CD3_manuscript/CD3_slides/AAA555.CD3D/AAA555.CD3D.run1	255	0.7	0.06	0.7	0.06	-9.07806928297	-12.010350076	1.03797724405	0.304291953125
37727.0	2085592.0	18326.0	10015.0	2085592.0	4000000.0	378.0	1.0	3.3	2.39	1.15	0.0599999999999	6.84	0.38	0.75	0.14	8.53	0.31	2.21	1.54	0.41	AAA555.CD3D.X20.Y11.tile.tissue.png	93	1	2000	93	09a089a6adf8c5a7d7a350d98f123723	0	0	0	0	0	0	0	0	0	0	0	0	0	/home/dhl_ec/bnelissen/Slides/CD3_manuscript/CD3_slides/AAA555.CD3D/AAA555.CD3D.run1	255	0.7	0.06	0.7	0.06	-9.16124157443	-12.3590858112	1.13251048006	0.414061890625
54768.0	3078618.0	27422.0	9444.0	3078618.0	4000000.0	559.0	1.0	3.09	2.47	1.16	0.0500000000002	7.01	0.37	0.74	0.0999999999999	9.37	0.35	2.23	1.54	0.43	AAA555.CD3D.X20.Y12.tile.tissue.png	94	1	2000	94	a317b0a384e6a033cd925f1ac15283f1	0	0	0	0	0	0	0	0	0	0	0	0	0	/home/dhl_ec/bnelissen/Slides/CD3_manuscript/CD3_slides/AAA555.CD3D/AAA555.CD3D.run1	255	0.7	0.06	0.7	0.06	-9.07458713496	-12.8374361946	1.02423489148	0.399029742187
0.0	160467.0	0.0	2277.0	160467.0	4000000.0	0.0	1.0	2.48	1.9	1.15	0.0500000000002	6.82	0.37	0.81	0.2	6.18	0.14	2.08	1.53	0.38	AAA555.CD3D.X20.Y13.tile.tissue.png	95	1	2000	95	e0c6ea3a41ef6f41048454b472c80843	0	0	0	0	0	0	0	0	0	0	0	0	0	/home/dhl_ec/bnelissen/Slides/CD3_manuscript/CD3_slides/AAA555.CD3D/AAA555.CD3D.run1	255	0.7	0.06	0.7	0.06	-8.7138278297	-11.3175061019	0.920133877719	2.80616353906
301.0	133233.0	165.0	1825.0	133233.0	4000000.0	4.0	1.0	2.44	2.57	1.16	0.0500000000002	6.81	0.38	0.81	0.21	6.54	0.22	2.08	1.52	0.52	AAA555.CD3D.X20.Y6.tile.tissue.png	96	1	2000	96	c86a4b6a75ab0d45c89287b922ede6ef	0	0	0	0	0	0	0	0	0	0	0	0	0	/home/dhl_ec/bnelissen/Slides/CD3_manuscript/CD3_slides/AAA555.CD3D/AAA555.CD3D.run1	255	0.7	0.06	0.7	0.06	-9.10839771562	-12.1673509232	1.17131697059	1.83952641699
14601.0	3416511.0	5188.0	10727.0	3416511.0	4000000.0	128.0	1.0	3.4	2.5	1.15	0.0500000000002	6.7	0.37	0.72	0.0799999999999	9.11	0.34	2.22	1.55	0.429999999999	AAA555.CD3D.X20.Y7.tile.tissue.png	97	1	2000	97	4958652ef45992d38b8008a14f736c5f	0	0	0	0	0	0	0	0	0	0	0	0	0	/home/dhl_ec/bnelissen/Slides/CD3_manuscript/CD3_slides/AAA555.CD3D/AAA555.CD3D.run1	255	0.7	0.06	0.7	0.06	-9.22509688799	-12.6897058124	1.11260289426	0.575180242187
18560.0	2043799.0	7494.0	18309.0	2043799.0	4000000.0	167.0	6.0	2.57	2.32	1.17	0.0500000000002	6.77	0.38	0.73	0.14	8.04	0.29	2.22	1.53	0.42	AAA555.CD3D.X20.Y8.tile.tissue.png	98	1	2000	98	71ca0b96e4f8525185c1e7b6b4176e86	0	0	0	0	0	0	0	0	0	0	0	0	0	/home/dhl_ec/bnelissen/Slides/CD3_manuscript/CD3_slides/AAA555.CD3D/AAA555.CD3D.run1	255	0.7	0.06	0.7	0.06	-9.39876050973	-12.7613450275	1.34607828302	0.453943171875
3211.0	3049321.0	1511.0	20100.0	3049321.0	4000000.0	29.0	10.0	1.77	3.35	1.14	0.0499999999997	6.55	0.38	0.74	0.1	8.71	0.33	2.26	1.53	0.62	AAA555.CD3D.X20.Y9.tile.tissue.png	99	1	2000	99	a35f3cc1962e85a884bfc342f3793467	0	0	0	0	0	0	0	0	0	0	0	0	0	/home/dhl_ec/bnelissen/Slides/CD3_manuscript/CD3_slides/AAA555.CD3D/AAA555.CD3D.run1	255	0.7	0.06	0.7	0.06	-9.05282280573	-12.247073226	1.06286619528	0.31071684375
4477.0	777601.0	1682.0	9136.0	777601.0	4000000.0	32.0	5.0	2.71	1.65	1.79	0.0700000000002	11.13	0.56	1.2	0.27	10.15	0.49	3.69	2.46	0.61	AAA555.CD3D.X21.Y10.tile.tissue.png	100	1	2000	100	f15fcecb9963be895468483be41da5c3	0	0	0	0	0	0	0	0	0	0	0	0	0	/home/dhl_ec/bnelissen/Slides/CD3_manuscript/CD3_slides/AAA555.CD3D/AAA555.CD3D.run1	255	0.7	0.06	0.7	0.06	-8.60618425882	-11.3920615077	1.32193413964	0.656600773438
0.0	0.0	0.0	0.0	0.0	4000000.0	0.0	0.0	1.99	2.73	1.17	0.0599999999999	5.55	0.3	0.88	0.23	4.5	0.13	2.02	1.53	0.36	AAA555.CD3D.X21.Y11.tile.tissue.png	101	1	2000	101	f428534092f2e441c61d77df118cb7e0	0	0	0	0	0	0	0	0	0	0	0	0	0	/home/dhl_ec/bnelissen/Slides/CD3_manuscript/CD3_slides/AAA555.CD3D/AAA555.CD3D.run1	255	1.0	0.06	1.0	0.06	0.0	0.0	0.0	4.9939705
0.0	37026.0	0.0	1056.0	37026.0	4000000.0	0.0	1.0	2.92	2.4	1.17	0.0599999999999	6.51	0.36	0.83	0.21	5.57	0.14	2.08	1.52	0.48	AAA555.CD3D.X21.Y12.tile.tissue.png	102	1	2000	102	dfd2e107133455e9525df15631382664	0	0	0	0	0	0	0	0	0	0	0	0	0	/home/dhl_ec/bnelissen/Slides/CD3_manuscript/CD3_slides/AAA555.CD3D/AAA555.CD3D.run1	255	0.7	0.06	0.7	0.06	0.0	-12.1273072648	1.02683555559	3.82775370801
134.0	66046.0	73.0	1514.0	66046.0	4000000.0	2.0	1.0	1.93	1.74	1.17	0.0599999999999	6.53	0.38	0.87	0.22	6.5	0.22	2.09	1.52	0.599999999999	AAA555.CD3D.X21.Y13.tile.tissue.png	103	1	2000	103	91547c1c3079d8bb679ccba9b533cccd	0	0	0	0	0	0	0	0	0	0	0	0	0	/home/dhl_ec/bnelissen/Slides/CD3_manuscript/CD3_slides/AAA555.CD3D/AAA555.CD3D.run1	255	0.7	0.06	0.7	0.06	-8.85902950375	-12.2912590774	1.54252855801	1.90646000537
0.0	0.0	0.0	0.0	0.0	4000000.0	0.0	0.0	1.39	2.26	1.2	0.0500000000002	5.56	0.3	0.9	0.22	4.55	0.13	2.02	1.52	0.45	AAA555.CD3D.X21.Y6.tile.tissue.png	104	1	2000	104	660e873f0226a080dc19f6ffd962244e	0	0	0	0	0	0	0	0	0	0	0	0	0	/home/dhl_ec/bnelissen/Slides/CD3_manuscript/CD3_slides/AAA555.CD3D/AAA555.CD3D.run1	255	1.0	0.06	1.0	0.06	0.0	0.0	0.0	4.07758625
27734.0	1766547.0	9735.0	7787.0	1766547.0	4000000.0	204.0	2.0	1.82	1.58	1.76	0.0799999999999	11.01	0.85	1.6	0.25	11.46	0.43	3.26	2.34	0.74	AAA555.CD3D.X21.Y7.tile.tissue.png	105	1	2000	105	7199f087a10fd99ba71343fe50a1aff6	0	0	0	0	0	0	0	0	0	0	0	0	0	/home/dhl_ec/bnelissen/Slides/CD3_manuscript/CD3_slides/AAA555.CD3D/AAA555.CD3D.run1	255	0.7	0.06	0.7	0.06	-9.31017166628	-11.9169117998	1.20065354438	0.367779140625
17647.0	2181712.0	8769.0	24167.0	2181712.0	4000000.0	186.0	8.0	1.74	3.15	1.19	0.0499999999997	6.89	0.38	0.74	0.13	8.26	0.47	3.51	2.3	0.63	AAA555.CD3D.X21.Y8.tile.tissue.png	106	1	2000	106	ed1e8412e81ab2a83604da90e413380a	0	0	0	0	0	0	0	0	0	0	0	0	0	/home/dhl_ec/bnelissen/Slides/CD3_manuscript/CD3_slides/AAA555.CD3D/AAA555.CD3D.run1	255	0.7	0.06	0.7	0.06	-9.10456765283	-12.7361076755	1.59769736101	0.402260390625
10558.0	2688945.0	5343.0	14144.0	2688945.0	4000000.0	118.0	3.0	2.54	2.84	1.13	0.0499999999997	6.73	0.58	1.25	0.15	12.97	0.48	3.46	2.29	0.63	AAA555.CD3D.X21.Y9.tile.tissue.png	107	1	2000	107	78f496a56ea7af8d37ae2202ded667e1	0	0	0	0	0	0	0	0	0	0	0	0	0	/home/dhl_ec/bnelissen/Slides/CD3_manuscript/CD3_slides/AAA555.CD3D/AAA555.CD3D.run1	255	0.7	0.06	0.7	0.06	-8.91675757939	-12.1421934334	1.34549394382	0.236705851563
11334.0	1677091.0	5303.0	8562.0	1677091.0	4000000.0	114.0	3.0	3.02	1.55	1.95	0.0700000000002	9.97	0.56	1.2	0.25	12.06	0.46	3.24	2.38	0.64	AAA555.CD3D.X22.Y10.tile.tissue.png	108	1	2000	108	1992a0fff1381673fe8e2165326123cf	0	0	0	0	0	0	0	0	0	0	0	0	0	/home/dhl_ec/bnelissen/Slides/CD3_manuscript/CD3_slides/AAA555.CD3D/AAA555.CD3D.run1	255	0.7	0.06	0.7	0.06	-9.15358722782	-11.8270044003	1.42540899504	0.36862125
0.0	0.0	0.0	0.0	0.0	4000000.0	0.0	0.0	3.11	2.49	1.16	0.0599999999999	5.51	0.3	0.9	0.22	4.55	0.13	2.0	1.52	0.35	AAA555.CD3D.X22.Y11.tile.tissue.png	109	1	2000	109	b39bcaaa5655a5e6846eaa38d3c02905	0	0	0	0	0	0	0	0	0	0	0	0	0	/home/dhl_ec/bnelissen/Slides/CD3_manuscript/CD3_slides/AAA555.CD3D/AAA555.CD3D.run1	255	1.0	0.06	1.0	0.06	0.0	0.0	0.0	2.49151725
0.0	23174.0	0.0	804.0	23174.0	4000000.0	0.0	1.0	2.8	2.54	1.19	0.0599999999999	6.43	0.37	0.82	0.21	6.08	0.13	2.06	1.53	0.36	AAA555.CD3D.X22.Y5.tile.tissue.png	110	1	2000	110	109f8b331140118432da5da248b8c429	0	0	0	0	0	0	0	0	0	0	0	0	0	/home/dhl_ec/bnelissen/Slides/CD3_manuscript/CD3_slides/AAA555.CD3D/AAA555.CD3D.run1	255	0.7	0.06	0.7	0.06	-8.71317015882	-12.1490624145	1.3068243518	2.06026359985
2807.0	978868.0	1324.0	13312.0	978868.0	4000000.0	27.0	2.0	3.32	2.18	1.2	0.0500000000002	7.13	0.57	1.25	0.27	10.23	0.38	3.36	2.29	0.590000000001	AAA555.CD3D.X22.Y6.tile.tissue.png	111	1	2000	111	434eb12db90aa4e160d90f163ff8dc63	0	0	0	0	0	0	0	0	0	0	0	0	0	/home/dhl_ec/bnelissen/Slides/CD3_manuscript/CD3_slides/AAA555.CD3D/AAA555.CD3D.run1	255	0.7	0.06	0.7	0.06	-9.22951650708	-12.3370192257	1.15973728555	1.60133907031
8667.0	1636470.0	3785.0	16419.0	1636470.0	4000000.0	74.0	7.0	3.55	3.47	1.97	0.0700000000002	10.14	0.38	0.75	0.16	7.74	0.27	2.16	2.48	0.61	AAA555.CD3D.X22.Y7.tile.tissue.png	112	1	2000	112	575378efa0ff879fe3ce645bfc8e53f5	0	0	0	0	0	0	0	0	0	0	0	0	0	/home/dhl_ec/bnelissen/Slides/CD3_manuscript/CD3_slides/AAA555.CD3D/AAA555.CD3D.run1	255	0.7	0.06	0.7	0.06	-9.34914567475	-12.1214533104	1.6369709967	0.716962640625
2696.0	409158.0	1176.0	8712.0	409158.0	4000000.0	23.0	5.0	2.9	1.71	1.79	0.0699999999997	10.05	0.56	1.18	0.29	7.82	0.34	2.53	1.52	0.55	AAA555.CD3D.X22.Y8.tile.tissue.png	113	1	2000	113	f750470d2198afcf2c42385feabb249b	0	0	0	0	0	0	0	0	0	0	0	0	0	/home/dhl_ec/bnelissen/Slides/CD3_manuscript/CD3_slides/AAA555.CD3D/AAA555.CD3D.run1	255	0.7	0.06	0.7	0.06	-9.65240464543	-12.1583165335	1.86986424077	0.282985789062
9363.0	1174966.0	4389.0	5286.0	1174966.0	4000000.0	97.0	1.0	1.78	1.81	1.31	0.0499999999997	7.55	0.51	0.79	0.18	7.92	0.26	2.44	2.17	0.6	AAA555.CD3D.X22.Y9.tile.tissue.png	114	1	2000	114	6908fdbad61b4440429a811321606de5	0	0	0	0	0	0	0	0	0	0	0	0	0	/home/dhl_ec/bnelissen/Slides/CD3_manuscript/CD3_slides/AAA555.CD3D/AAA555.CD3D.run1	255	0.7	0.06	0.7	0.06	-9.42302103535	-11.3479399331	1.39615171349	0.212850085937
17931.0	781830.0	6571.0	10561.0	781830.0	4000000.0	123.0	6.0	1.29	1.73	1.66	0.0500000000002	7.55	0.55	1.11	0.28	8.7	0.36	2.27	1.52	0.59	AAA555.CD3D.X23.Y10.tile.tissue.png	115	1	2000	115	7ab864188a4f3daf7a4b57bb9a44ed78	0	0	0	0	0	0	0	0	0	0	0	0	0	/home/dhl_ec/bnelissen/Slides/CD3_manuscript/CD3_slides/AAA555.CD3D/AAA555.CD3D.run1	255	0.7	0.06	0.7	0.06	-9.21514217165	-11.9659387463	1.78640119033	0.474290601563
9826.0	219767.0	4151.0	2909.0	219767.0	4000000.0	78.0	2.0	1.19	2.21	1.4	0.0599999999999	6.63	0.54	0.78	0.2	8.17	0.33	3.27	2.4	0.56	AAA555.CD3D.X23.Y11.tile.tissue.png	116	1	2000	116	dc22a33fb11b1fd0b0c242c1cd2b813b	0	0	0	0	0	0	0	0	0	0	0	0	0	/home/dhl_ec/bnelissen/Slides/CD3_manuscript/CD3_slides/AAA555.CD3D/AAA555.CD3D.run1	255	0.7	0.06	0.7	0.06	-8.57021343629	-11.9150987413	1.26915904055	1.43703016211
0.0	0.0	0.0	0.0	0.0	4000000.0	0.0	0.0	1.51	2.76	1.77	0.0799999999999	8.25	0.46	1.45	0.33	6.77	0.2	3.1	2.4	0.55	AAA555.CD3D.X23.Y3.tile.tissue.png	117	1	2000	117	c621af7405fbd98563b1453974ba5202	0	0	0	0	0	0	0	0	0	0	0	0	0	/home/dhl_ec/bnelissen/Slides/CD3_manuscript/CD3_slides/AAA555.CD3D/AAA555.CD3D.run1	255	1.0	0.06	1.0	0.06	0.0	0.0	0.0	3.8805545
904.0	919756.0	489.0	5226.0	919756.0	4000000.0	10.0	2.0	1.11	1.5	1.76	0.0800000000004	10.57	0.56	1.22	0.26	10.27	0.36	3.2	2.3	0.59	AAA555.CD3D.X23.Y4.tile.tissue.png	118	1	2000	118	ee13e1d726545bb5578df12c38e5f12a	0	0	0	0	0	0	0	0	0	0	0	0	0	/home/dhl_ec/bnelissen/Slides/CD3_manuscript/CD3_slides/AAA555.CD3D/AAA555.CD3D.run1	255	0.7	0.06	0.7	0.06	-8.66689322824	-11.709666324	0.867690774099	0.863100539062
25313.0	2798357.0	8527.0	8940.0	2798357.0	4000000.0	167.0	1.0	1.32	1.78	1.8	0.0700000000002	10.13	0.57	1.2	0.16	13.28	0.5	3.33	2.31	0.61	AAA555.CD3D.X23.Y5.tile.tissue.png	119	1	2000	119	5de550862ef7c5fea4776d5c02b3fdd7	0	0	0	0	0	0	0	0	0	0	0	0	0	/home/dhl_ec/bnelissen/Slides/CD3_manuscript/CD3_slides/AAA555.CD3D/AAA555.CD3D.run1	255	0.7	0.06	0.7	0.06	-9.24284514577	-12.2774278845	0.996185308285	0.595658828125
43789.0	3158767.0	17947.0	23419.0	3158767.0	4000000.0	346.0	12.0	1.17	1.6	1.74	0.0599999999999	10.07	0.57	1.19	0.12	13.23	0.52	3.34	2.29	0.63	AAA555.CD3D.X23.Y6.tile.tissue.png	120	1	2000	120	5ce841e0811e1fca8f9ef8a3856cc365	0	0	0	0	0	0	0	0	0	0	0	0	0	/home/dhl_ec/bnelissen/Slides/CD3_manuscript/CD3_slides/AAA555.CD3D/AAA555.CD3D.run1	255	0.7	0.06	0.7	0.06	-9.46257012313	-12.7005619443	1.36246835878	0.52386865625
19090.0	3804949.0	7375.0	17066.0	3804949.0	4000000.0	153.0	7.0	1.17	2.13	1.73	0.0700000000002	9.71	0.57	1.2	0.0899999999997	13.47	0.54	3.31	2.29	0.64	AAA555.CD3D.X23.Y7.tile.tissue.png	121	1	2000	121	33b89311566af81374102c5f8d437aaa	0	0	0	0	0	0	0	0	0	0	0	0	0	/home/dhl_ec/bnelissen/Slides/CD3_manuscript/CD3_slides/AAA555.CD3D/AAA555.CD3D.run1	255	0.7	0.06	0.7	0.06	-9.12462121541	-12.109850637	0.844429534283	0.306235982422
35999.0	3132754.0	11765.0	15217.0	3132754.0	4000000.0	243.0	5.0	1.16	1.49	1.72	0.0700000000002	11.24	0.56	1.33	0.14	13.73	0.509999999999	3.34	2.32	0.839999999999	AAA555.CD3D.X23.Y8.tile.tissue.png	122	1	2000	122	28d5cb31592f9ab1702b93d1c6ed2176	0	0	0	0	0	0	0	0	0	0	0	0	0	/home/dhl_ec/bnelissen/Slides/CD3_manuscript/CD3_slides/AAA555.CD3D/AAA555.CD3D.run1	255	0.7	0.06	0.7	0.06	-9.56494927077	-12.8565855776	1.72615126017	0.52441221875
43178.0	1907561.0	16420.0	21444.0	1907561.0	4000000.0	313.0	6.0	2.0	3.35	1.84	0.0799999999999	10.47	0.639999999999	1.34	0.21	12.49	0.49	3.77	2.59	1.19	AAA555.CD3D.X23.Y9.tile.tissue.png	123	1	2000	123	982c2a31a527f29061f904065cf9b829	0	0	0	0	0	0	0	0	0	0	0	0	0	/home/dhl_ec/bnelissen/Slides/CD3_manuscript/CD3_slides/AAA555.CD3D/AAA555.CD3D.run1	255	0.7	0.06	0.7	0.06	-9.81513315318	-12.2775075448	2.10672391735	0.8365005
0.0	0.0	0.0	0.0	0.0	4000000.0	0.0	0.0	2.08	0.93	1.1	0.0599999999995	7.72	0.51	1.5	0.330000000001	7.56	0.24	2.73	1.53	0.749999999999	AAA555.CD3D.X24.Y0.tile.tissue.png	124	1	2000	124	0be73e8eed3bfe2735d78254e8adc4cf	0	0	0	0	0	0	0	0	0	0	0	0	0	/home/dhl_ec/bnelissen/Slides/CD3_manuscript/CD3_slides/AAA555.CD3D/AAA555.CD3D.run1	255	1.0	0.06	1.0	0.06	0.0	-12.0261249717	0.0	3.60268497844
2689.0	1019539.0	1262.0	6086.0	1019539.0	4000000.0	25.0	1.0	2.89	2.13	1.78	0.0799999999999	10.28	0.56	1.38	0.27	10.36	0.389999999999	3.5	2.39	0.719999999999	AAA555.CD3D.X24.Y1.tile.tissue.png	125	1	2000	125	8c27a5d483a98dca32cf56675318a470	0	0	0	0	0	0	0	0	0	0	0	0	0	/home/dhl_ec/bnelissen/Slides/CD3_manuscript/CD3_slides/AAA555.CD3D/AAA555.CD3D.run1	255	0.7	0.06	0.7	0.06	-8.90556396727	-11.5660378519	1.01831976204	0.848804074219
6713.0	3765632.0	2981.0	11420.0	3765632.0	4000000.0	55.0	5.0	2.45	2.84	1.17	0.0599999999995	10.15	0.55	0.98	0.0899999999992	10.76	0.65	3.12	2.1	0.64	AAA555.CD3D.X24.Y10.tile.tissue.png	126	1	2000	126	9e51cf86005b0b2f01fd20e7a8fbed57	0	0	0	0	0	0	0	0	0	0	0	0	0	/home/dhl_ec/bnelissen/Slides/CD3_manuscript/CD3_slides/AAA555.CD3D/AAA555.CD3D.run1	255	0.7	0.06	0.7	0.06	-9.25965472033	-12.6694632866	0.93617181616	0.341008320313
22453.0	2474318.0	9268.0	6978.0	2474318.0	4000000.0	169.0	1.0	1.56	1.75	1.76	0.0799999999999	9.53	0.55	1.18	0.169999999999	12.15	0.47	3.25	2.04	0.6	AAA555.CD3D.X24.Y11.tile.tissue.png	127	1	2000	127	9a1b0f8ca04e5ea9a541c58fe37b76ab	0	0	0	0	0	0	0	0	0	0	0	0	0	/home/dhl_ec/bnelissen/Slides/CD3_manuscript/CD3_slides/AAA555.CD3D/AAA555.CD3D.run1	255	0.7	0.06	0.7	0.06	-8.15778435988	-11.1525237815	0.386362732979	0.238320078125
0.0	0.0	0.0	0.0	0.0	4000000.0	0.0	0.0	1.16	1.39	1.75	0.0799999999999	8.07	0.47	1.38	0.309999999999	6.55	0.21	3.02	2.36	0.549999999999	AAA555.CD3D.X24.Y12.tile.tissue.png	128	1	2000	128	57eaaecc49162d68dce2f7788b376e20	0	0	0	0	0	0	0	0	0	0	0	0	0	/home/dhl_ec/bnelissen/Slides/CD3_manuscript/CD3_slides/AAA555.CD3D/AAA555.CD3D.run1	255	1.0	0.06	1.0	0.06	0.0	0.0	0.0	5.744464
19442.0	1733444.0	7684.0	7801.0	1733444.0	4000000.0	148.0	3.0	1.37	2.69	1.16	0.0500000000002	7.24	0.580000000001	1.19	0.21	11.46	0.42	3.39	2.35	0.6	AAA555.CD3D.X24.Y2.tile.tissue.png	129	1	2000	129	1cef2f54858b9275bccef31cb6878d73	0	0	0	0	0	0	0	0	0	0	0	0	0	/home/dhl_ec/bnelissen/Slides/CD3_manuscript/CD3_slides/AAA555.CD3D/AAA555.CD3D.run1	255	0.7	0.06	0.7	0.06	-9.15471546673	-11.8574936419	1.45694884641	0.400867171875
16242.0	1446951.0	5678.0	8161.0	1446951.0	4000000.0	110.0	1.0	1.31	1.76	1.77	0.0699999999997	10.03	0.549999999999	1.19	0.23	10.73	0.4	3.38	2.33	0.639999999999	AAA555.CD3D.X24.Y3.tile.tissue.png	130	1	2000	130	85effbd54baa6b26315decee9d6f4769	0	0	0	0	0	0	0	0	0	0	0	0	0	/home/dhl_ec/bnelissen/Slides/CD3_manuscript/CD3_slides/AAA555.CD3D/AAA555.CD3D.run1	255	0.7	0.06	0.7	0.06	-9.07455476422	-11.8099928216	1.17676014704	0.4006731875
48302.0	3183637.0	16890.0	10831.0	3183637.0	4000000.0	304.0	1.0	1.31	1.85	1.99	0.0799999999999	8.53	0.39	0.74	0.0900000000001	13.05	0.47	2.78	2.47	0.73	AAA555.CD3D.X24.Y4.tile.tissue.png	131	1	2000	131	310e05bd42c7867ebd1252356cf59cfc	0	0	0	0	0	0	0	0	0	0	0	0	0	/home/dhl_ec/bnelissen/Slides/CD3_manuscript/CD3_slides/AAA555.CD3D/AAA555.CD3D.run1	255	0.7	0.06	0.7	0.06	-9.3301312708	-12.1223778789	1.21111475936	0.524961671875
24147.0	3999293.0	9176.0	8041.0	3999293.0	4000000.0	181.0	1.0	1.49	1.97	1.92	0.0699999999997	9.92	0.55	1.2	0.0799999999999	13.73	0.599999999999	3.53	2.42	0.71	AAA555.CD3D.X24.Y5.tile.tissue.png	132	1	2000	132	9d665052089b76a862388b96df037cf2	0	0	0	0	0	0	0	0	0	0	0	0	0	/home/dhl_ec/bnelissen/Slides/CD3_manuscript/CD3_slides/AAA555.CD3D/AAA555.CD3D.run1	255	0.7	0.06	0.7	0.06	-9.49575403265	-12.7733424376	0.719687870809	0.312463354584
43440.0	3597546.0	17833.0	10878.0	3597546.0	4000000.0	355.0	3.0	3.08	5.23	1.34	0.0599999999995	7.0	0.59	0.789999999999	0.0799999999999	11.83	0.56	2.77	1.83	0.62	AAA555.CD3D.X24.Y6.tile.tissue.png	133	1	2000	133	7d18a7fbdd310a5aa64da3ba1b7d3d96	0	0	0	0	0	0	0	0	0	0	0	0	0	/home/dhl_ec/bnelissen/Slides/CD3_manuscript/CD3_slides/AAA555.CD3D/AAA555.CD3D.run1	255	0.7	0.06	0.7	0.06	-8.68551405486	-12.65956663	0.835222656178	0.356673570313
8444.0	3931874.0	3758.0	9102.0	3931874.0	4000000.0	73.0	2.0	1.08	1.69	1.16	0.0700000000006	8.4	0.39	0.75	0.0699999999997	10.82	0.62	2.22	1.53	0.580000000001	AAA555.CD3D.X24.Y7.tile.tissue.png	134	1	2000	134	6efb896eb7051679586ae42ca13e1713	0	0	0	0	0	0	0	0	0	0	0	0	0	/home/dhl_ec/bnelissen/Slides/CD3_manuscript/CD3_slides/AAA555.CD3D/AAA555.CD3D.run1	255	0.7	0.06	0.7	0.06	-8.9519149679	-12.9243264408	0.645040173413	0.242179259766
38048.0	3556946.0	12742.0	22818.0	3556946.0	4000000.0	238.0	7.0	1.69	1.96	1.93	0.0699999999997	13.07	0.599999999999	1.37	0.13	13.51	0.62	3.33	2.26	0.549999999999	AAA555.CD3D.X24.Y8.tile.tissue.png	135	1	2000	135	30b256dcf2b6c084af903080e64f16d9	0	0	0	0	0	0	0	0	0	0	0	0	0	/home/dhl_ec/bnelissen/Slides/CD3_manuscript/CD3_slides/AAA555.CD3D/AAA555.CD3D.run1	255	0.7	0.06	0.7	0.06	-9.64313474313	-12.6229963676	1.61766945635	0.453973195312
67987.0	3564479.0	24333.0	22263.0	3564479.0	4000000.0	452.0	9.0	1.89	1.5	1.12	0.0500000000002	7.74	0.57	1.19	0.110000000001	14.24	0.55	3.36	2.3	0.639999999999	AAA555.CD3D.X24.Y9.tile.tissue.png	136	1	2000	136	11cb5915e251b57ae4f9841a0ceb3999	0	0	0	0	0	0	0	0	0	0	0	0	0	/home/dhl_ec/bnelissen/Slides/CD3_manuscript/CD3_slides/AAA555.CD3D/AAA555.CD3D.run1	255	0.7	0.06	0.7	0.06	-9.88637029201	-12.9268866667	1.74830587288	0.559451515625
10031.0	1056726.0	3403.0	6641.0	1056726.0	4000000.0	60.0	2.0	1.49	2.58	1.77	0.0799999999999	10.21	0.63	1.28	0.26	10.79	0.38	3.21	2.3	0.59	AAA555.CD3D.X25.Y0.tile.tissue.png	137	1	2000	137	adb7f30f2e2bbd38cd630b7081bb97c0	0	0	0	0	0	0	0	0	0	0	0	0	0	/home/dhl_ec/bnelissen/Slides/CD3_manuscript/CD3_slides/AAA555.CD3D/AAA555.CD3D.run1	255	0.7	0.06	0.7	0.06	-8.79198104416	-11.6875646826	1.60006625932	0.835479140625
35877.0	3782921.0	15562.0	16314.0	3782921.0	4000000.0	294.0	7.0	1.48	1.9	1.35	0.0500000000002	10.01	0.62	1.41	0.12	14.04	0.660000000001	3.66	2.69	0.75	AAA555.CD3D.X25.Y1.tile.tissue.png	138	1	2000	138	c821c0aaa5b62cfc5f3d7ce781732f4c	0	0	0	0	0	0	0	0	0	0	0	0	0	/home/dhl_ec/bnelissen/Slides/CD3_manuscript/CD3_slides/AAA555.CD3D/AAA555.CD3D.run1	255	0.7	0.06	0.7	0.06	-9.45378090596	-13.0387496356	1.79234703438	0.424380285156
28748.0	3989986.0	11691.0	8547.0	3989986.0	4000000.0	229.0	2.0	1.85	1.72	1.86	0.0799999999999	10.25	0.559999999999	1.19	0.0799999999999	13.84	0.57	3.28	2.3	0.64	AAA555.CD3D.X25.Y10.tile.tissue.png	139	1	2000	139	a0b3a49a22427140e633034c7b900ac1	0	0	0	0	0	0	0	0	0	0	0	0	0	/home/dhl_ec/bnelissen/Slides/CD3_manuscript/CD3_slides/AAA555.CD3D/AAA555.CD3D.run1	255	0.7	0.06	0.7	0.06	-9.16926818539	-12.2257861249	0.957870715363	0.354737300049
2015.0	2083026.0	837.0	7491.0	2083026.0	4000000.0	17.0	2.0	1.25	1.58	1.49	0.0900000000001	7.22	0.559999999999	1.19	0.19	11.38	0.44	3.26	2.33	0.61	AAA555.CD3D.X25.Y11.tile.tissue.png	140	1	2000	140	01e3b5ff71bbfa66f213853eb58a9660	0	0	0	0	0	0	0	0	0	0	0	0	0	/home/dhl_ec/bnelissen/Slides/CD3_manuscript/CD3_slides/AAA555.CD3D/AAA555.CD3D.run1	255	0.7	0.06	0.7	0.06	-8.34257842865	-11.2562083029	0.528299197965	0.245582367188
0.0	0.0	0.0	0.0	0.0	4000000.0	0.0	0.0	1.07	1.46	1.98	0.1	9.47	0.52	1.58	0.34	7.55	0.200000000001	3.08	2.48	0.55	AAA555.CD3D.X25.Y12.tile.tissue.png	141	1	2000	141	291a651c15266f17be0cd30c5e00dd8d	0	0	0	0	0	0	0	0	0	0	0	0	0	/home/dhl_ec/bnelissen/Slides/CD3_manuscript/CD3_slides/AAA555.CD3D/AAA555.CD3D.run1	255	1.0	0.06	1.0	0.06	0.0	0.0	0.0	5.990132
10004.0	3988131.0	3932.0	8839.0	3988131.0	4000000.0	75.0	1.0	2.1	2.52	1.34	0.0700000000006	7.34	0.58	0.750000000001	0.0700000000006	10.38	0.38	2.22	1.53	0.69	AAA555.CD3D.X25.Y2.tile.tissue.png	142	1	2000	142	8de6cbe59f8771eb436cbd7fce03d8f6	0	0	0	0	0	0	0	0	0	0	0	0	0	/home/dhl_ec/bnelissen/Slides/CD3_manuscript/CD3_slides/AAA555.CD3D/AAA555.CD3D.run1	255	0.7	0.06	0.7	0.06	-9.35788692703	-12.5312137041	1.07692050936	0.347952271851
6799.0	3997010.0	2794.0	8407.0	3997010.0	4000000.0	65.0	1.0	1.22	1.63	1.75	0.0600000000004	9.51	0.55	1.2	0.0800000000008	13.05	0.64	3.66	2.52	0.650000000001	AAA555.CD3D.X25.Y3.tile.tissue.png	143	1	2000	143	4bc7d5ebaf5eca081f7bba468a45d26d	0	0	0	0	0	0	0	0	0	0	0	0	0	/home/dhl_ec/bnelissen/Slides/CD3_manuscript/CD3_slides/AAA555.CD3D/AAA555.CD3D.run1	255	0.7	0.06	0.7	0.06	-9.2735149372	-12.328937486	0.885375185442	0.249733764553
12529.0	3977363.0	4684.0	9154.0	3977363.0	4000000.0	86.0	1.0	1.31	1.6	1.75	0.0700000000006	9.94	0.57	1.19	0.0799999999999	13.65	0.66	3.87	1.75	0.619999999999	AAA555.CD3D.X25.Y4.tile.tissue.png	144	1	2000	144	5c819e2345bea1da569426d64e8f225d	0	0	0	0	0	0	0	0	0	0	0	0	0	/home/dhl_ec/bnelissen/Slides/CD3_manuscript/CD3_slides/AAA555.CD3D/AAA555.CD3D.run1	255	0.7	0.06	0.7	0.06	-9.44304761318	-12.4323123931	0.912662768265	0.330197763123
13796.0	3666812.0	5974.0	11459.0	3666812.0	4000000.0	111.0	1.0	1.4	2.46	1.77	0.0699999999997	10.49	0.559999999999	1.21	0.0999999999995	13.51	0.53	3.45	2.3	0.679999999999	AAA555.CD3D.X25.Y5.tile.tissue.png	145	1	2000	145	3541bda69a1d66269d355739eff5b649	0	0	0	0	0	0	0	0	0	0	0	0	0	/home/dhl_ec/bnelissen/Slides/CD3_manuscript/CD3_slides/AAA555.CD3D/AAA555.CD3D.run1	255	0.7	0.06	0.7	0.06	-9.06469488863	-12.7646505006	1.0357787362	0.353757035156
11563.0	3546011.0	5726.0	9587.0	3546011.0	4000000.0	125.0	1.0	2.53	4.36	1.71	0.0500000000002	8.65	0.38	0.74	0.0799999999999	11.12	0.369999999999	2.28	2.34	0.650000000001	AAA555.CD3D.X25.Y6.tile.tissue.png	146	1	2000	146	082da273f47c22834e5c162ef2da1a5f	0	0	0	0	0	0	0	0	0	0	0	0	0	/home/dhl_ec/bnelissen/Slides/CD3_manuscript/CD3_slides/AAA555.CD3D/AAA555.CD3D.run1	255	0.7	0.06	0.7	0.06	-9.29066149446	-13.1143302352	1.20055272867	0.537357171875
1146.0	2346352.0	645.0	11394.0	2346352.0	4000000.0	16.0	3.0	1.28	1.91	1.77	0.0699999999997	9.88	0.56	1.09	0.17	11.67	0.459999999999	3.31	2.36	0.639999999999	AAA555.CD3D.X25.Y7.tile.tissue.png	147	1	2000	147	22b43db63cf2a5f88278f02938d8c0e3	0	0	0	0	0	0	0	0	0	0	0	0	0	/home/dhl_ec/bnelissen/Slides/CD3_manuscript/CD3_slides/AAA555.CD3D/AAA555.CD3D.run1	255	0.7	0.06	0.7	0.06	-9.11034815031	-12.905891338	1.07889670982	0.37838271875
86.0	1718549.0	48.0	25131.0	1718549.0	4000000.0	1.0	6.0	1.58	1.72	2.05	0.0799999999999	11.7	0.64	1.19	0.21	10.53	0.41	3.37	2.3	0.67	AAA555.CD3D.X25.Y8.tile.tissue.png	148	1	2000	148	a3275b81af52eda33bd25ee465c0b47c	0	0	0	0	0	0	0	0	0	0	0	0	0	/home/dhl_ec/bnelissen/Slides/CD3_manuscript/CD3_slides/AAA555.CD3D/AAA555.CD3D.run1	255	0.7	0.06	0.7	0.06	-9.08904782516	-12.303039468	0.995616159318	0.47083440625
15223.0	3268901.0	6855.0	18839.0	3268901.0	4000000.0	139.0	8.0	1.78	3.22	1.77	0.0700000000006	9.7	0.57	1.2	0.13	12.8	0.52	3.34	2.28	0.94	AAA555.CD3D.X25.Y9.tile.tissue.png	149	1	2000	149	0e7ff269fdc8c0ca5df8dc9cac93638d	0	0	0	0	0	0	0	0	0	0	0	0	0	/home/dhl_ec/bnelissen/Slides/CD3_manuscript/CD3_slides/AAA555.CD3D/AAA555.CD3D.run1	255	0.7	0.06	0.7	0.06	-9.46364848773	-12.9001335788	1.61593398503	0.635268046875
14434.0	1252261.0	5847.0	21121.0	1252261.0	4000000.0	105.0	9.0	1.27	1.5	1.71	0.0600000000004	9.15	0.559999999999	1.22	0.25	10.99	0.38	3.25	2.33	0.74	AAA555.CD3D.X26.Y0.tile.tissue.png	150	1	2000	150	f6a03c0a0e3a32c222c7a80a6d7d4df8	0	0	0	0	0	0	0	0	0	0	0	0	0	/home/dhl_ec/bnelissen/Slides/CD3_manuscript/CD3_slides/AAA555.CD3D/AAA555.CD3D.run1	255	0.7	0.06	0.7	0.06	-9.40875072361	-12.4538435807	1.63662771008	1.03034351563
4151.0	2922063.0	1904.0	43926.0	2922063.0	4000000.0	41.0	30.0	1.6	3.52	1.77	0.0699999999997	10.61	0.72	1.3	0.179999999999	12.56	0.450000000001	2.31	1.53	0.649999999999	AAA555.CD3D.X26.Y1.tile.tissue.png	151	1	2000	151	7084b23c60c4d2f70f8cecd0b715fed6	0	0	0	0	0	0	0	0	0	0	0	0	0	/home/dhl_ec/bnelissen/Slides/CD3_manuscript/CD3_slides/AAA555.CD3D/AAA555.CD3D.run1	255	0.7	0.06	0.7	0.06	-9.61027345025	-12.3987716872	1.84493696723	0.439457203125
16579.0	3860326.0	6969.0	10526.0	3860326.0	4000000.0	135.0	1.0	1.94	3.07	1.77	0.0700000000006	9.83	0.549999999999	1.19	0.0799999999999	13.6	0.55	3.29	2.35	0.61	AAA555.CD3D.X26.Y10.tile.tissue.png	152	1	2000	152	ebc180fdec6dd8604cfabb41b95928a3	0	0	0	0	0	0	0	0	0	0	0	0	0	/home/dhl_ec/bnelissen/Slides/CD3_manuscript/CD3_slides/AAA555.CD3D/AAA555.CD3D.run1	255	0.7	0.06	0.7	0.06	-8.91949309705	-12.6888243727	0.845151311561	0.410853871094
948.0	450120.0	469.0	4178.0	450120.0	4000000.0	10.0	1.0	1.2	1.86	1.76	0.0799999999999	9.57	0.55	1.26	0.28	9.63	0.33	3.29	2.32	0.610000000001	AAA555.CD3D.X26.Y11.tile.tissue.png	153	1	2000	153	9f7e96bf747bfb6e68a0baf3ddd90f5a	0	0	0	0	0	0	0	0	0	0	0	0	0	/home/dhl_ec/bnelissen/Slides/CD3_manuscript/CD3_slides/AAA555.CD3D/AAA555.CD3D.run1	255	0.7	0.06	0.7	0.06	-8.33934777628	-11.863693347	0.711502033232	1.84496507812
9512.0	3552188.0	3854.0	15453.0	3552188.0	4000000.0	79.0	3.0	1.54	3.12	1.16	0.0499999999993	7.14	0.64	1.13	0.139999999999	14.8	0.559999999999	3.77	2.18	0.690000000001	AAA555.CD3D.X26.Y2.tile.tissue.png	154	1	2000	154	b6f4b08fb414b299c2ee195d9610886d	0	0	0	0	0	0	0	0	0	0	0	0	0	/home/dhl_ec/bnelissen/Slides/CD3_manuscript/CD3_slides/AAA555.CD3D/AAA555.CD3D.run1	255	0.7	0.06	0.7	0.06	-9.10664612347	-12.768091788	1.26204852523	0.325265707031
62.0	2796679.0	37.0	11960.0	2796679.0	4000000.0	1.0	2.0	1.22	1.8	1.76	0.0699999999997	16.07	0.56	1.19	0.150000000001	12.16	0.48	3.34	2.3	0.63	AAA555.CD3D.X26.Y3.tile.tissue.png	155	1	2000	155	0b513b77e103cb2d1c16253bcf851781	0	0	0	0	0	0	0	0	0	0	0	0	0	/home/dhl_ec/bnelissen/Slides/CD3_manuscript/CD3_slides/AAA555.CD3D/AAA555.CD3D.run1	255	0.7	0.06	0.7	0.06	-9.14087588578	-12.2096553598	1.02567391703	0.287202578125
1488.0	2199218.0	381.0	9936.0	2199218.0	4000000.0	8.0	3.0	1.29	2.54	1.77	0.0799999999999	9.72	0.55	1.19	0.179999999999	11.48	0.440000000001	3.3	2.31	0.609999999999	AAA555.CD3D.X26.Y4.tile.tissue.png	156	1	2000	156	e1bb6ca2ad9263b47a17d385c89d8ec3	0	0	0	0	0	0	0	0	0	0	0	0	0	/home/dhl_ec/bnelissen/Slides/CD3_manuscript/CD3_slides/AAA555.CD3D/AAA555.CD3D.run1	255	0.7	0.06	0.7	0.06	-9.45721727429	-11.9674648636	1.24697602869	0.406421234375
518.0	262122.0	166.0	9740.0	262122.0	4000000.0	2.0	9.0	1.38	2.54	1.77	0.0799999999999	9.77	0.56	1.27	0.309999999999	9.45	0.33	3.24	2.29	0.579999999999	AAA555.CD3D.X26.Y5.tile.tissue.png	157	1	2000	157	36284c55bb8b61fe44f5a973a8f549f4	0	0	0	0	0	0	0	0	0	0	0	0	0	/home/dhl_ec/bnelissen/Slides/CD3_manuscript/CD3_slides/AAA555.CD3D/AAA555.CD3D.run1	255	0.7	0.06	0.7	0.06	-9.23515201427	-11.9279652052	1.65074224639	1.43918427344
0.0	2115.0	0.0	208.0	2115.0	4000000.0	0.0	1.0	0.95	1.61	1.75	0.0799999999999	9.45	0.559999999999	1.33	0.319999999999	8.68	0.22	3.08	2.28	0.57	AAA555.CD3D.X26.Y6.tile.tissue.png	158	1	2000	158	eab1879eef998848f94cc1981bc72739	0	0	0	0	0	0	0	0	0	0	0	0	0	/home/dhl_ec/bnelissen/Slides/CD3_manuscript/CD3_slides/AAA555.CD3D/AAA555.CD3D.run1	255	0.7	0.06	0.7	0.06	-7.49907744648	-12.365070127	1.84080896175	4.45640371515
0.0	0.0	0.0	0.0	0.0	4000000.0	0.0	0.0	1.01	1.68	1.81	0.0799999999999	9.08	0.47	1.38	0.33	6.73	0.2	3.0	2.33	0.559999999999	AAA555.CD3D.X26.Y7.tile.tissue.png	159	1	2000	159	6ab293faeaf9df8db0008fe0b57e45f3	0	0	0	0	0	0	0	0	0	0	0	0	0	/home/dhl_ec/bnelissen/Slides/CD3_manuscript/CD3_slides/AAA555.CD3D/AAA555.CD3D.run1	255	1.0	0.06	1.0	0.06	0.0	-10.5550045814	0.0	6.31664967261
0.0	0.0	0.0	0.0	0.0	4000000.0	0.0	0.0	2.05	3.95	1.77	0.0799999999999	9.03	0.47	1.35	0.32	6.74	0.2	3.02	2.29	0.56	AAA555.CD3D.X26.Y8.tile.tissue.png	160	1	2000	160	6af240dbf85cf8cd5bed14d2945874c8	0	0	0	0	0	0	0	0	0	0	0	0	0	/home/dhl_ec/bnelissen/Slides/CD3_manuscript/CD3_slides/AAA555.CD3D/AAA555.CD3D.run1	255	1.0	0.06	1.0	0.06	0.0	-11.6044534748	0.0	5.09410717234
8524.0	2440056.0	2605.0	23769.0	2440056.0	4000000.0	57.0	5.0	1.33	1.66	1.76	0.0700000000006	9.95	0.579999999999	1.19	0.17	11.94	0.46	3.31	2.27	0.63	AAA555.CD3D.X26.Y9.tile.tissue.png	161	1	2000	161	764575c7dc2f36914dcbf1b366b27afc	0	0	0	0	0	0	0	0	0	0	0	0	0	/home/dhl_ec/bnelissen/Slides/CD3_manuscript/CD3_slides/AAA555.CD3D/AAA555.CD3D.run1	255	0.7	0.06	0.7	0.06	-9.30913367585	-11.9382391098	1.15502178475	0.60802096875
2995.0	497579.0	1030.0	5795.0	497579.0	4000000.0	19.0	3.0	1.22	1.47	1.78	0.0799999999999	9.8	0.56	1.21	0.31	9.81	0.33	3.2	2.29	0.590000000001	AAA555.CD3D.X27.Y0.tile.tissue.png	162	1	2000	162	bf1dbc2b3f931f77bf8a7c23bd47f68e	0	0	0	0	0	0	0	0	0	0	0	0	0	/home/dhl_ec/bnelissen/Slides/CD3_manuscript/CD3_slides/AAA555.CD3D/AAA555.CD3D.run1	255	0.7	0.06	0.7	0.06	-8.97140322557	-11.6897496217	1.19878057674	0.690990625
37151.0	3542983.0	13647.0	9038.0	3542983.0	4000000.0	257.0	1.0	1.25	1.72	1.82	0.0699999999997	11.74	0.549999999999	1.2	0.11	11.85	0.47	2.34	1.54	0.52	AAA555.CD3D.X27.Y1.tile.tissue.png	163	1	2000	163	cf5dd75cac70a888c150cf7d2afe5a63	0	0	0	0	0	0	0	0	0	0	0	0	0	/home/dhl_ec/bnelissen/Slides/CD3_manuscript/CD3_slides/AAA555.CD3D/AAA555.CD3D.run1	255	0.7	0.06	0.7	0.06	-9.04152823741	-12.0429554322	0.99139891645	0.442932720703
170.0	45094.0	92.0	2165.0	45094.0	4000000.0	2.0	4.0	0.849999999999	1.08	1.12	0.0599999999995	6.74	0.37	0.82	0.22	6.91	0.21	2.15	1.52	0.51	AAA555.CD3D.X27.Y10.tile.tissue.png	164	1	2000	164	d05be57556df8acf727432fdeb8505da	0	0	0	0	0	0	0	0	0	0	0	0	0	/home/dhl_ec/bnelissen/Slides/CD3_manuscript/CD3_slides/AAA555.CD3D/AAA555.CD3D.run1	255	0.7	0.06	0.7	0.06	-9.24900328914	-12.1137778069	1.4855998831	2.61871314111
0.0	0.0	0.0	0.0	0.0	4000000.0	0.0	0.0	1.81	2.55	1.22	0.0500000000002	5.53	0.29	0.9	0.23	5.94	0.13	2.04	1.53	0.469999999999	AAA555.CD3D.X27.Y11.tile.tissue.png	165	1	2000	165	3e62f062784d0b8cdd061cc93ca2158c	0	0	0	0	0	0	0	0	0	0	0	0	0	/home/dhl_ec/bnelissen/Slides/CD3_manuscript/CD3_slides/AAA555.CD3D/AAA555.CD3D.run1	255	1.0	0.06	1.0	0.06	0.0	0.0	0.0	6.606424
35525.0	3999997.0	12768.0	7998.0	3999997.0	4000000.0	244.0	1.0	3.04	4.02	1.11	0.0500000000002	6.45	0.37	0.75	0.0500000000002	10.25	0.46	2.23	1.53	1.34	AAA555.CD3D.X27.Y2.tile.tissue.png	166	1	2000	166	c089ba3dff321672c5edfbaba47c65c4	0	0	0	0	0	0	0	0	0	0	0	0	0	/home/dhl_ec/bnelissen/Slides/CD3_manuscript/CD3_slides/AAA555.CD3D/AAA555.CD3D.run1	255	0.7	0.0669478667119	0.7	0.0669478667119	-8.93992973407	-12.6156972503	0.650800040239	0.249534367424
721.0	1148262.0	302.0	6068.0	1148262.0	4000000.0	6.0	1.0	2.77	2.78	1.1	0.0599999999995	8.27	0.37	0.74	0.18	7.5	0.34	2.32	1.54	0.39	AAA555.CD3D.X27.Y3.tile.tissue.png	167	1	2000	167	78fd764aeb08309f6101160b85d43801	0	0	0	0	0	0	0	0	0	0	0	0	0	/home/dhl_ec/bnelissen/Slides/CD3_manuscript/CD3_slides/AAA555.CD3D/AAA555.CD3D.run1	255	0.7	0.06	0.7	0.06	-8.65429979755	-11.7666592252	1.18127734982	1.13501483594
0.0	0.0	0.0	0.0	0.0	4000000.0	0.0	0.0	0.78	2.68	1.14	0.0600000000004	5.53	0.29	0.92	0.21	4.73	0.12	2.36	1.52	0.360000000001	AAA555.CD3D.X27.Y4.tile.tissue.png	168	1	2000	168	aba801d026dd4d0e0dee8e2a7e3f5865	0	0	0	0	0	0	0	0	0	0	0	0	0	/home/dhl_ec/bnelissen/Slides/CD3_manuscript/CD3_slides/AAA555.CD3D/AAA555.CD3D.run1	255	1.0	0.06	1.0	0.06	0.0	0.0	0.0	4.487931
0.0	0.0	0.0	0.0	0.0	4000000.0	0.0	0.0	0.96	2.0	1.17	0.0600000000004	6.16	0.29	0.87	0.22	4.73	0.13	2.1	1.58	0.36	AAA555.CD3D.X27.Y8.tile.tissue.png	169	1	2000	169	5b271eca728c0fc1f083614b199f099c	0	0	0	0	0	0	0	0	0	0	0	0	0	/home/dhl_ec/bnelissen/Slides/CD3_manuscript/CD3_slides/AAA555.CD3D/AAA555.CD3D.run1	255	1.0	0.06	1.0	0.06	0.0	-10.3280553431	0.0	4.61353111919
16867.0	820339.0	5081.0	10919.0	820339.0	4000000.0	103.0	5.0	0.969999999999	1.83	1.1	0.0500000000002	6.95	0.37	1.11	0.27	10.82	0.41	3.39	1.53	0.38	AAA555.CD3D.X27.Y9.tile.tissue.png	170	1	2000	170	c99bd26312b4a94daeb38fce9d4b6fcd	0	0	0	0	0	0	0	0	0	0	0	0	0	/home/dhl_ec/bnelissen/Slides/CD3_manuscript/CD3_slides/AAA555.CD3D/AAA555.CD3D.run1	255	0.7	0.06	0.7	0.06	-9.35912816741	-12.4608390808	1.38278260662	1.15819483594
12623.0	723622.0	5301.0	4962.0	723622.0	4000000.0	90.0	1.0	1.08	1.85	1.13	0.0600000000004	7.07	0.379999999999	0.76	0.190000000001	8.25	0.259999999999	2.36	1.53	0.42	AAA555.CD3D.X28.Y0.tile.tissue.png	171	1	2000	171	76907ff23049369d625008a40ebc5c22	0	0	0	0	0	0	0	0	0	0	0	0	0	/home/dhl_ec/bnelissen/Slides/CD3_manuscript/CD3_slides/AAA555.CD3D/AAA555.CD3D.run1	255	0.7	0.06	0.7	0.06	-9.29175830215	-12.1365201472	1.4336722144	0.807873796875
44813.0	3612775.0	16138.0	8670.0	3612775.0	4000000.0	302.0	1.0	1.12	1.38	1.13	0.0500000000002	6.63	0.37	0.76	0.0699999999997	10.35	0.56	2.23	1.51	0.43	AAA555.CD3D.X28.Y1.tile.tissue.png	172	1	2000	172	72eba5ce93c6f3a8f664daf9b77a3ab5	0	0	0	0	0	0	0	0	0	0	0	0	0	/home/dhl_ec/bnelissen/Slides/CD3_manuscript/CD3_slides/AAA555.CD3D/AAA555.CD3D.run1	255	0.7	0.06	0.7	0.06	-8.8029101032	-12.3982493753	0.860886492516	0.412037140625
1532.0	2011009.0	708.0	8407.0	2011009.0	4000000.0	14.0	3.0	1.01	1.46	1.11	0.0500000000002	7.3	0.47	0.75	0.16	8.47	0.37	2.64	1.59	0.43	AAA555.CD3D.X28.Y2.tile.tissue.png	173	1	2000	173	d74940a44cf02efea59901da0895bc5f	0	0	0	0	0	0	0	0	0	0	0	0	0	/home/dhl_ec/bnelissen/Slides/CD3_manuscript/CD3_slides/AAA555.CD3D/AAA555.CD3D.run1	255	0.7	0.06	0.7	0.06	-8.39443247805	-12.0382889268	0.806483350678	0.244605320313
0.0	121651.0	0.0	1836.0	121651.0	4000000.0	0.0	1.0	0.900000000001	1.81	1.12	0.0600000000004	6.84	0.43	0.83	0.210000000001	6.04	0.14	2.12	1.71	0.37	AAA555.CD3D.X28.Y3.tile.tissue.png	174	1	2000	174	17dc51d45070d8b929d6a8737eb112f6	0	0	0	0	0	0	0	0	0	0	0	0	0	/home/dhl_ec/bnelissen/Slides/CD3_manuscript/CD3_slides/AAA555.CD3D/AAA555.CD3D.run1	255	0.7	0.06	0.7	0.06	0.0	-12.0695799258	1.7983266424	3.34855255273
0.0	0.0	0.0	0.0	0.0	4000000.0	0.0	0.0	2.45	2.53	1.16	0.0500000000002	6.32	0.53	1.58	0.37	7.41	0.25	2.64	2.12	0.490000000001	AAA555.CD3D.X29.Y0.tile.tissue.png	175	1	2000	175	92817e3e4246a8df41d74e2a6dbef9b7	0	0	0	0	0	0	0	0	0	0	0	0	0	/home/dhl_ec/bnelissen/Slides/CD3_manuscript/CD3_slides/AAA555.CD3D/AAA555.CD3D.run1	255	1.0	0.06	1.0	0.06	0.0	0.0	0.0	5.4851865
2981.0	50957.0	1146.0	2097.0	50957.0	4000000.0	17.0	2.0	4.52	3.49	1.56	0.0800000000008	8.45	0.57	0.89	0.29	6.95	0.33	2.14	1.54	0.53	AAA555.CD3D.X29.Y1.tile.tissue.png	176	1	2000	176	0db470787f6bea7c3a100a259c1e05ed	0	0	0	0	0	0	0	0	0	0	0	0	0	/home/dhl_ec/bnelissen/Slides/CD3_manuscript/CD3_slides/AAA555.CD3D/AAA555.CD3D.run1	255	0.7	0.06	0.7	0.06	-8.33755794107	-12.544166375	3.54172567643	2.11107785059
0.0	0.0	0.0	0.0	0.0	4000000.0	0.0	0.0	3.44	2.97	1.14	0.0599999999995	5.58	0.29	0.88	0.219999999999	5.14	0.14	2.06	1.53	0.360000000001	AAA555.CD3D.X29.Y2.tile.tissue.png	177	1	2000	177	c71e9f2df03cb6d6b8c56d011577b538	0	0	0	0	0	0	0	0	0	0	0	0	0	/home/dhl_ec/bnelissen/Slides/CD3_manuscript/CD3_slides/AAA555.CD3D/AAA555.CD3D.run1	255	1.0	0.06	1.0	0.06	0.0	0.0	0.0	7.931665
17952.0	2954645.0	6523.0	7947.0	2954645.0	4000000.0	118.0	2.0	2.76	3.31	1.11	0.0500000000002	11.68	0.37	0.749999999999	0.1	9.15	0.33	2.89	1.67	0.419999999999	AAA555.CD3D.X3.Y10.tile.tissue.png	178	1	2000	178	c401bad34c0ed9ce266aba7faecb5437	0	0	0	0	0	0	0	0	0	0	0	0	0	/home/dhl_ec/bnelissen/Slides/CD3_manuscript/CD3_slides/AAA555.CD3D/AAA555.CD3D.run1	255	0.7	0.06	0.7	0.06	-8.84457530214	-11.6506034934	0.795427892853	0.280651460937
114.0	1340523.0	71.0	7107.0	1340523.0	4000000.0	2.0	1.0	2.61	2.31	1.1	0.0599999999995	6.69	0.37	0.76	0.16	7.73	0.26	2.24	1.56	0.43	AAA555.CD3D.X3.Y11.tile.tissue.png	179	1	2000	179	3953858bdf72f5493fea0ac724c0618f	0	0	0	0	0	0	0	0	0	0	0	0	0	/home/dhl_ec/bnelissen/Slides/CD3_manuscript/CD3_slides/AAA555.CD3D/AAA555.CD3D.run1	255	0.7	0.06	0.7	0.06	-8.39738494742	-11.4863247326	0.884783982048	0.766506894531
0.0	0.0	0.0	0.0	0.0	4000000.0	0.0	0.0	2.66	1.9	1.11	0.0499999999993	6.17	0.29	0.869999999999	0.24	4.69	0.13	2.03	1.54	0.35	AAA555.CD3D.X3.Y12.tile.tissue.png	180	1	2000	180	839e3648832b5512a827c3019d62c9e3	0	0	0	0	0	0	0	0	0	0	0	0	0	/home/dhl_ec/bnelissen/Slides/CD3_manuscript/CD3_slides/AAA555.CD3D/AAA555.CD3D.run1	255	1.0	0.06	1.0	0.06	0.0	-10.0832888746	0.0	4.01754980613
13762.0	819484.0	5183.0	6687.0	819484.0	4000000.0	98.0	2.0	1.86	2.6	1.12	0.0600000000004	7.07	0.370000000001	0.78	0.18	7.46	0.240000000001	2.11	1.52	0.38	AAA555.CD3D.X3.Y5.tile.tissue.png	181	1	2000	181	6faf1ab4311fec4dd82279535d040d90	0	0	0	0	0	0	0	0	0	0	0	0	0	/home/dhl_ec/bnelissen/Slides/CD3_manuscript/CD3_slides/AAA555.CD3D/AAA555.CD3D.run1	255	0.7	0.06	0.7	0.06	-9.55572971636	-12.0829638019	1.26505200197	0.854145390625
56790.0	3998836.0	20416.0	8206.0	3998836.0	4000000.0	371.0	1.0	2.32	2.47	1.14	0.0499999999993	7.69	0.38	0.75	0.0600000000004	13.76	0.38	2.17	1.52	0.41	AAA555.CD3D.X3.Y6.tile.tissue.png	182	1	2000	182	ea82ce96f688ba56ef5b52d5e40d57f9	0	0	0	0	0	0	0	0	0	0	0	0	0	/home/dhl_ec/bnelissen/Slides/CD3_manuscript/CD3_slides/AAA555.CD3D/AAA555.CD3D.run1	255	0.7	0.06	0.7	0.06	-9.45716961274	-12.777705307	0.850647249775	0.981698219727
48743.0	3977531.0	17950.0	9134.0	3977531.0	4000000.0	310.0	1.0	3.61	2.38	1.15	0.0500000000002	7.36	0.37	0.75	0.0600000000004	13.63	0.38	2.21	1.53	0.5	AAA555.CD3D.X3.Y7.tile.tissue.png	183	1	2000	183	b359bab0866ee561d559d6c38342bfc6	0	0	0	0	0	0	0	0	0	0	0	0	0	/home/dhl_ec/bnelissen/Slides/CD3_manuscript/CD3_slides/AAA555.CD3D/AAA555.CD3D.run1	255	0.7	0.06	0.7	0.06	-9.45629794748	-13.3679788161	1.09184420753	1.04802898047
62130.0	3931663.0	23892.0	11214.0	3931663.0	4000000.0	419.0	1.0	1.59	2.8	1.11	0.04	7.03	0.38	0.759999999999	0.0599999999995	11.47	0.38	2.18	1.53	0.44	AAA555.CD3D.X3.Y8.tile.tissue.png	184	1	2000	184	15122970e95e6bbf24302a2ff781cbbf	0	0	0	0	0	0	0	0	0	0	0	0	0	/home/dhl_ec/bnelissen/Slides/CD3_manuscript/CD3_slides/AAA555.CD3D/AAA555.CD3D.run1	255	0.7	0.06	0.7	0.06	-8.94912045131	-12.8974735375	0.75911622271	0.438653896729
83406.0	3451216.0	33763.0	11658.0	3451216.0	4000000.0	604.0	6.0	1.14	1.46	1.23	0.0500000000002	7.3	0.37	0.749999999999	0.0799999999999	10.65	0.36	2.21	1.52	0.429999999999	AAA555.CD3D.X3.Y9.tile.tissue.png	185	1	2000	185	1e97f1941ab93d642f12b996a213083c	0	0	0	0	0	0	0	0	0	0	0	0	0	/home/dhl_ec/bnelissen/Slides/CD3_manuscript/CD3_slides/AAA555.CD3D/AAA555.CD3D.run1	255	0.7	0.06	0.7	0.06	-8.75124467345	-12.343432262	1.19204502434	0.281472960938
133115.0	3937559.0	50586.0	11254.0	3937559.0	4000000.0	930.0	3.0	1.12	2.96	1.17	0.0500000000002	7.43	0.36	0.76	0.0599999999995	11.28	0.39	2.17	1.53	0.45	AAA555.CD3D.X4.Y10.tile.tissue.png	186	1	2000	186	2ff34cd9a9e1534055ebaabe1d9230b2	0	0	0	0	0	0	0	0	0	0	0	0	0	/home/dhl_ec/bnelissen/Slides/CD3_manuscript/CD3_slides/AAA555.CD3D/AAA555.CD3D.run1	255	0.7	0.0782663399269	0.7	0.0782663399269	-9.01652988068	-13.1571160607	1.02314490285	0.278806689453
109149.0	3676136.0	44064.0	9282.0	3676136.0	4000000.0	813.0	1.0	1.92	1.25	1.19	0.04	8.24	0.39	0.749999999999	0.0699999999997	11.03	0.38	2.35	1.56	0.500000000001	AAA555.CD3D.X4.Y11.tile.tissue.png	187	1	2000	187	abe5f93852be8ff4574c272db100977d	0	0	0	0	0	0	0	0	0	0	0	0	0	/home/dhl_ec/bnelissen/Slides/CD3_manuscript/CD3_slides/AAA555.CD3D/AAA555.CD3D.run1	255	0.7	0.0891788888685	0.7	0.0891788888685	-8.73037449828	-12.7166643219	0.611375377314	0.373865570313
478.0	400920.0	255.0	5718.0	400920.0	4000000.0	5.0	4.0	1.26	2.62	1.1	0.0599999999995	7.37	0.679999999999	1.16	0.269999999999	9.88	0.400000000001	2.22	1.52	0.38	AAA555.CD3D.X4.Y12.tile.tissue.png	188	1	2000	188	5c992dc9995e659a60c73117b4bdbad0	0	0	0	0	0	0	0	0	0	0	0	0	0	/home/dhl_ec/bnelissen/Slides/CD3_manuscript/CD3_slides/AAA555.CD3D/AAA555.CD3D.run1	255	0.7	0.06	0.7	0.06	-9.01288132023	-12.0182646812	1.11695105741	1.95627438086
0.0	0.0	0.0	0.0	0.0	4000000.0	0.0	0.0	0.92	1.54	1.13	0.0500000000002	6.23	0.3	0.85	0.219999999999	5.14	0.129999999999	2.97	2.66	0.61	AAA555.CD3D.X4.Y5.tile.tissue.png	189	1	2000	189	2c3aa01cb298980dc21d7d2a5450b489	0	0	0	0	0	0	0	0	0	0	0	0	0	/home/dhl_ec/bnelissen/Slides/CD3_manuscript/CD3_slides/AAA555.CD3D/AAA555.CD3D.run1	255	1.0	0.06	1.0	0.06	0.0	-11.0746256169	0.0	6.39984826238
35293.0	1728520.0	12504.0	10753.0	1728520.0	4000000.0	220.0	1.0	2.83	3.05	1.75	0.0699999999997	6.94	0.37	0.74	0.150000000001	9.38	0.29	2.2	1.53	0.39	AAA555.CD3D.X4.Y6.tile.tissue.png	190	1	2000	190	98fe1c0694817d90726db7a8139cc2dd	0	0	0	0	0	0	0	0	0	0	0	0	0	/home/dhl_ec/bnelissen/Slides/CD3_manuscript/CD3_slides/AAA555.CD3D/AAA555.CD3D.run1	255	0.7	0.06	0.7	0.06	-9.57446355653	-12.2816342913	1.46154364635	0.57825340625
64565.0	3864568.0	24666.0	10834.0	3864568.0	4000000.0	473.0	2.0	0.92	1.54	1.41	0.04	6.58	0.37	0.749999999999	0.0599999999995	10.77	0.38	2.22	1.57	0.5	AAA555.CD3D.X4.Y7.tile.tissue.png	191	1	2000	191	283684148de3456dc59a3b66e40f9a68	0	0	0	0	0	0	0	0	0	0	0	0	0	/home/dhl_ec/bnelissen/Slides/CD3_manuscript/CD3_slides/AAA555.CD3D/AAA555.CD3D.run1	255	0.7	0.06	0.7	0.06	-9.10255860506	-13.1922704706	0.935379504748	0.509533466797
122600.0	4000000.0	48155.0	7996.0	4000000.0	4000000.0	869.0	1.0	1.21	1.45	1.16	0.0499999999993	6.8	0.41	0.75	0.0500000000002	16.37	0.4	2.29	1.53	0.53	AAA555.CD3D.X4.Y8.tile.tissue.png	192	1	2000	192	5618101352a45e777496dc44325de270	0	0	0	0	0	0	0	0	0	0	0	0	0	/home/dhl_ec/bnelissen/Slides/CD3_manuscript/CD3_slides/AAA555.CD3D/AAA555.CD3D.run1	255	0.7	0.0655053298931	0.7	0.0655053298931	-9.08926985126	-13.0290510017	0.611414486145	0.36041988472
125746.0	3920872.0	47214.0	11297.0	3920872.0	4000000.0	821.0	2.0	1.54	2.45	1.14	0.04	6.9	0.57	0.940000000001	0.0900000000001	17.2	0.389999999999	2.2	1.53	0.449999999999	AAA555.CD3D.X4.Y9.tile.tissue.png	193	1	2000	193	0f2a2f01185facf56811f378c542e012	0	0	0	0	0	0	0	0	0	0	0	0	0	/home/dhl_ec/bnelissen/Slides/CD3_manuscript/CD3_slides/AAA555.CD3D/AAA555.CD3D.run1	255	0.7	0.06	0.7	0.06	-9.04216838277	-13.0116093143	1.30899057964	0.359637930176
36532.0	2405105.0	14930.0	12695.0	2405105.0	4000000.0	291.0	5.0	0.900000000001	1.17	1.12	0.0500000000002	6.69	0.37	0.749999999999	0.12	8.87	0.32	2.2	1.52	0.42	AAA555.CD3D.X5.Y10.tile.tissue.png	194	1	2000	194	e10689704bd402cbea09927b2bb74217	0	0	0	0	0	0	0	0	0	0	0	0	0	/home/dhl_ec/bnelissen/Slides/CD3_manuscript/CD3_slides/AAA555.CD3D/AAA555.CD3D.run1	255	0.7	0.06	0.7	0.06	-8.99663182082	-12.5220932416	0.890522649184	0.324758539063
65419.0	1367569.0	28583.0	7870.0	1367569.0	4000000.0	566.0	2.0	0.910000000001	1.35	1.36	0.0900000000001	8.9	0.37	0.75	0.17	11.82	0.48	3.71	2.62	0.59	AAA555.CD3D.X5.Y11.tile.tissue.png	195	1	2000	195	484eaf3e45c488a7d12d4bc042561a04	0	0	0	0	0	0	0	0	0	0	0	0	0	/home/dhl_ec/bnelissen/Slides/CD3_manuscript/CD3_slides/AAA555.CD3D/AAA555.CD3D.run1	255	0.7	0.06	0.7	0.06	-8.64325947643	-11.4599135137	0.741211638063	0.424803367188
8985.0	928322.0	3831.0	6592.0	928322.0	4000000.0	71.0	3.0	1.26	1.59	1.11	0.0600000000004	7.15	0.38	1.39	0.27	8.67	0.25	2.2	1.54	0.4	AAA555.CD3D.X5.Y12.tile.tissue.png	196	1	2000	196	c72b6ca337cf86dc73ef955e1ac0ca42	0	0	0	0	0	0	0	0	0	0	0	0	0	/home/dhl_ec/bnelissen/Slides/CD3_manuscript/CD3_slides/AAA555.CD3D/AAA555.CD3D.run1	255	0.7	0.06	0.7	0.06	-8.89524590211	-11.4686814185	0.819818050535	0.814163609375
0.0	0.0	0.0	0.0	0.0	4000000.0	0.0	0.0	0.780000000001	1.19	1.13	0.0600000000004	6.19	0.3	0.86	0.22	4.67	0.13	2.03	1.52	0.370000000001	AAA555.CD3D.X5.Y5.tile.tissue.png	197	1	2000	197	7c593bcdf338b5e66100a7e93c4e7560	0	0	0	0	0	0	0	0	0	0	0	0	0	/home/dhl_ec/bnelissen/Slides/CD3_manuscript/CD3_slides/AAA555.CD3D/AAA555.CD3D.run1	255	1.0	0.06	1.0	0.06	0.0	-10.8422997137	0.0	5.30289076723
101247.0	2554913.0	40378.0	8071.0	2554913.0	4000000.0	737.0	1.0	2.72	2.14	1.11	0.0500000000002	7.31	0.400000000001	0.91	0.13	12.79	0.35	2.88	2.08	0.440000000001	AAA555.CD3D.X5.Y6.tile.tissue.png	198	1	2000	198	1f0d5ec783c915fbfeb0901134d50ea3	0	0	0	0	0	0	0	0	0	0	0	0	0	/home/dhl_ec/bnelissen/Slides/CD3_manuscript/CD3_slides/AAA555.CD3D/AAA555.CD3D.run1	255	0.7	0.06	0.7	0.06	-9.05989301429	-12.1650050729	0.995273202972	0.483581328125
35045.0	3765288.0	13845.0	8432.0	3765288.0	4000000.0	267.0	1.0	1.98	2.95	1.15	0.04	8.82	0.57	1.35	0.0899999999992	15.5	0.53	2.4	1.52	0.71	AAA555.CD3D.X5.Y7.tile.tissue.png	199	1	2000	199	08c16169382ca339f48b274222123c71	0	0	0	0	0	0	0	0	0	0	0	0	0	/home/dhl_ec/bnelissen/Slides/CD3_manuscript/CD3_slides/AAA555.CD3D/AAA555.CD3D.run1	255	0.7	0.06	0.7	0.06	-8.98791207152	-13.1149639882	0.967502283103	0.457011292969
28439.0	2898349.0	9067.0	16078.0	2898349.0	4000000.0	177.0	11.0	1.31	3.59	1.13	0.0500000000002	7.63	0.37	0.740000000001	0.1	8.98	0.33	2.23	1.75	0.740000000001	AAA555.CD3D.X5.Y8.tile.tissue.png	200	1	2000	200	a6b9fee9d1e7b6b783cf849f68f0fc17	0	0	0	0	0	0	0	0	0	0	0	0	0	/home/dhl_ec/bnelissen/Slides/CD3_manuscript/CD3_slides/AAA555.CD3D/AAA555.CD3D.run1	255	0.7	0.06	0.7	0.06	-9.10895510256	-12.4245629067	0.803430904312	0.278565226562
19238.0	3652054.0	8203.0	15688.0	3652054.0	4000000.0	163.0	2.0	1.95	4.61	1.49	0.0799999999999	7.96	0.52	0.81	0.0699999999997	12.43	0.51	2.82	2.09	0.78	AAA555.CD3D.X5.Y9.tile.tissue.png	201	1	2000	201	69a21fe66993e3634a23044dcb4302a0	0	0	0	0	0	0	0	0	0	0	0	0	0	/home/dhl_ec/bnelissen/Slides/CD3_manuscript/CD3_slides/AAA555.CD3D/AAA555.CD3D.run1	255	0.7	0.06	0.7	0.06	-8.80701727428	-12.6742511187	0.696186072219	0.237091226562
3175.0	421233.0	797.0	6961.0	421233.0	4000000.0	17.0	5.0	2.08	3.16	1.12	0.0500000000002	6.7	0.37	0.799999999999	0.2	7.07	0.219999999999	2.14	1.54	0.380000000001	AAA555.CD3D.X6.Y10.tile.tissue.png	202	1	2000	202	3f7a8346cb1a30e44cf3c02cf6165fc0	0	0	0	0	0	0	0	0	0	0	0	0	0	/home/dhl_ec/bnelissen/Slides/CD3_manuscript/CD3_slides/AAA555.CD3D/AAA555.CD3D.run1	255	0.7	0.06	0.7	0.06	-9.10155137469	-11.6954333959	1.43901854421	0.749838421875
0.0	0.0	0.0	0.0	0.0	4000000.0	0.0	0.0	2.86	2.27	1.12	0.0500000000002	5.53	0.29	0.91	0.23	4.75	0.12	2.05	1.52	0.51	AAA555.CD3D.X6.Y11.tile.tissue.png	203	1	2000	203	bbe4e698cb2735feffdf7a27077d45df	0	0	0	0	0	0	0	0	0	0	0	0	0	/home/dhl_ec/bnelissen/Slides/CD3_manuscript/CD3_slides/AAA555.CD3D/AAA555.CD3D.run1	255	1.0	0.06	1.0	0.06	0.0	0.0	0.0	1.67370075
0.0	0.0	0.0	0.0	0.0	4000000.0	0.0	0.0	2.38	1.86	1.16	0.0500000000002	6.24	0.3	0.889999999999	0.21	4.76	0.15	2.05	1.52	0.53	AAA555.CD3D.X6.Y5.tile.tissue.png	204	1	2000	204	d49760716e2c77b570a18831208b0add	0	0	0	0	0	0	0	0	0	0	0	0	0	/home/dhl_ec/bnelissen/Slides/CD3_manuscript/CD3_slides/AAA555.CD3D/AAA555.CD3D.run1	255	1.0	0.06	1.0	0.06	0.0	-10.7574056103	0.0	3.66547337111
71420.0	1626111.0	23803.0	8960.0	1626111.0	4000000.0	459.0	5.0	1.17	2.35	1.1	0.0499999999993	7.82	0.540000000001	1.21	0.240000000001	13.69	0.48	3.56	2.61	0.429999999999	AAA555.CD3D.X6.Y6.tile.tissue.png	205	1	2000	205	242ab1d1d80ffb57ab8808777572c869	0	0	0	0	0	0	0	0	0	0	0	0	0	/home/dhl_ec/bnelissen/Slides/CD3_manuscript/CD3_slides/AAA555.CD3D/AAA555.CD3D.run1	255	0.7	0.06	0.7	0.06	-8.38130757476	-11.6025928915	0.812631650677	0.3411535
41546.0	3226160.0	12937.0	8615.0	3226160.0	4000000.0	236.0	1.0	1.46	2.2	1.11	0.0500000000002	7.1	0.490000000001	0.780000000001	0.0799999999999	11.1	0.35	2.19	1.53	0.59	AAA555.CD3D.X6.Y7.tile.tissue.png	206	1	2000	206	2c0b448c0706123c5bcc7ad622117b49	0	0	0	0	0	0	0	0	0	0	0	0	0	/home/dhl_ec/bnelissen/Slides/CD3_manuscript/CD3_slides/AAA555.CD3D/AAA555.CD3D.run1	255	0.7	0.06	0.7	0.06	-9.18146045575	-12.844150492	0.907693910827	0.630890777344
37236.0	2624901.0	14558.0	12325.0	2624901.0	4000000.0	292.0	7.0	2.0	1.45	1.12	0.0500000000002	6.84	0.38	0.749999999999	0.11	10.99	0.56	3.83	2.69	0.73	AAA555.CD3D.X6.Y8.tile.tissue.png	207	1	2000	207	c213c2bac0aeeadbcd628ba931f96592	0	0	0	0	0	0	0	0	0	0	0	0	0	/home/dhl_ec/bnelissen/Slides/CD3_manuscript/CD3_slides/AAA555.CD3D/AAA555.CD3D.run1	255	0.7	0.06	0.7	0.06	-9.29672909274	-12.5553216737	1.09025029758	0.373404535156
9393.0	2970289.0	4533.0	21444.0	2970289.0	4000000.0	93.0	6.0	1.34	1.57	1.14	0.0500000000002	8.03	0.379999999999	0.75	0.1	9.22	0.33	2.22	1.53	0.43	AAA555.CD3D.X6.Y9.tile.tissue.png	208	1	2000	208	f244cbdbd0ea3fdc5f3c4535ae1e1058	0	0	0	0	0	0	0	0	0	0	0	0	0	/home/dhl_ec/bnelissen/Slides/CD3_manuscript/CD3_slides/AAA555.CD3D/AAA555.CD3D.run1	255	0.7	0.06	0.7	0.06	-8.66385243031	-12.1251438358	1.24063116542	0.230004296875
33729.0	2700717.0	16170.0	9680.0	2700717.0	4000000.0	334.0	1.0	0.88	1.22	1.11	0.0500000000002	6.93	0.37	0.740000000001	0.11	9.25	0.34	2.21	1.9	0.63	AAA555.CD3D.X7.Y10.tile.tissue.png	209	1	2000	209	5d684bd5b70ae2b7d4580678134f668b	0	0	0	0	0	0	0	0	0	0	0	0	0	/home/dhl_ec/bnelissen/Slides/CD3_manuscript/CD3_slides/AAA555.CD3D/AAA555.CD3D.run1	255	0.7	0.06	0.7	0.06	-8.77522040241	-11.7875485245	1.2348240367	0.3013805
0.0	0.0	0.0	0.0	0.0	4000000.0	0.0	0.0	1.49	3.22	1.75	0.0999999999995	9.65	0.48	1.35	0.35	7.31	0.129999999999	2.05	1.53	0.35	AAA555.CD3D.X7.Y11.tile.tissue.png	210	1	2000	210	1ded1b2215cf0386f03a7b07c0d530c3	0	0	0	0	0	0	0	0	0	0	0	0	0	/home/dhl_ec/bnelissen/Slides/CD3_manuscript/CD3_slides/AAA555.CD3D/AAA555.CD3D.run1	255	1.0	0.06	1.0	0.06	0.0	-10.9223303556	0.0	5.24852389117
0.0	0.0	0.0	0.0	0.0	4000000.0	0.0	0.0	0.8	1.3	1.12	0.0500000000002	6.24	0.29	0.85	0.23	4.84	0.13	2.06	1.53	0.37	AAA555.CD3D.X7.Y6.tile.tissue.png	211	1	2000	211	899e3eb988aa35241ed116d798d5eb38	0	0	0	0	0	0	0	0	0	0	0	0	0	/home/dhl_ec/bnelissen/Slides/CD3_manuscript/CD3_slides/AAA555.CD3D/AAA555.CD3D.run1	255	1.0	0.06	1.0	0.06	0.0	-12.0165079556	0.0	4.86994974523
28613.0	2258881.0	10620.0	9809.0	2258881.0	4000000.0	218.0	2.0	1.02	1.81	1.13	0.0599999999995	6.75	0.370000000001	0.740000000001	0.129999999999	8.74	0.3	2.3	1.55	0.620000000001	AAA555.CD3D.X7.Y7.tile.tissue.png	212	1	2000	212	2153e9a384468e27ed2c5b2832cf3ae1	0	0	0	0	0	0	0	0	0	0	0	0	0	/home/dhl_ec/bnelissen/Slides/CD3_manuscript/CD3_slides/AAA555.CD3D/AAA555.CD3D.run1	255	0.7	0.06	0.7	0.06	-9.02593360349	-12.1072201026	0.899315043576	0.41921459375
37428.0	2032610.0	16577.0	23686.0	2032610.0	4000000.0	331.0	7.0	1.36	1.68	1.19	0.0500000000002	6.86	0.38	0.75	0.14	8.8	0.33	2.57	1.54	0.4	AAA555.CD3D.X7.Y8.tile.tissue.png	213	1	2000	213	b71b9027fa94dd5cc523113d3cbedfdc	0	0	0	0	0	0	0	0	0	0	0	0	0	/home/dhl_ec/bnelissen/Slides/CD3_manuscript/CD3_slides/AAA555.CD3D/AAA555.CD3D.run1	255	0.7	0.06	0.7	0.06	-8.91367002735	-12.329795096	1.55028612917	0.301916179688
36432.0	1714065.0	17608.0	12241.0	1714065.0	4000000.0	368.0	3.0	2.49	2.03	1.12	0.0500000000002	7.16	0.38	0.75	0.14	8.47	0.29	2.33	1.59	0.400000000001	AAA555.CD3D.X7.Y9.tile.tissue.png	214	1	2000	214	28d81761c4e5b324ecd2c0e57139cca6	0	0	0	0	0	0	0	0	0	0	0	0	0	/home/dhl_ec/bnelissen/Slides/CD3_manuscript/CD3_slides/AAA555.CD3D/AAA555.CD3D.run1	255	0.7	0.06	0.7	0.06	-8.84719588999	-12.2139444606	1.49523602076	0.27857275
31806.0	908690.0	12589.0	10944.0	908690.0	4000000.0	245.0	2.0	3.25	2.05	1.09	0.0499999999993	8.96	0.379999999999	0.74	0.19	7.61	0.26	2.22	1.52	0.43	AAA555.CD3D.X8.Y10.tile.tissue.png	215	1	2000	215	eeee77018c26ae73255b577b52098e0f	0	0	0	0	0	0	0	0	0	0	0	0	0	/home/dhl_ec/bnelissen/Slides/CD3_manuscript/CD3_slides/AAA555.CD3D/AAA555.CD3D.run1	255	0.7	0.06	0.7	0.06	-9.58544296206	-12.0660378073	2.12182844828	0.38300246875
18134.0	540098.0	6837.0	5618.0	540098.0	4000000.0	125.0	4.0	0.89	1.25	1.25	0.0799999999999	6.84	0.38	0.77	0.200000000001	7.49	0.24	2.2	1.68	0.450000000001	AAA555.CD3D.X8.Y11.tile.tissue.png	216	1	2000	216	37430b1e175cbd2607f410c8c077334c	0	0	0	0	0	0	0	0	0	0	0	0	0	/home/dhl_ec/bnelissen/Slides/CD3_manuscript/CD3_slides/AAA555.CD3D/AAA555.CD3D.run1	255	0.7	0.06	0.7	0.06	-8.5344824941	-11.6275985428	1.10663505764	0.937043367188
5377.0	155109.0	2185.0	2793.0	155109.0	4000000.0	39.0	3.0	1.01	1.14	1.17	0.0599999999995	11.17	0.41	1.21	0.400000000001	8.89	0.37	3.37	1.95	0.41	AAA555.CD3D.X8.Y12.tile.tissue.png	217	1	2000	217	54b6183e76dc7e4eddc69e7ed090d5d3	0	0	0	0	0	0	0	0	0	0	0	0	0	/home/dhl_ec/bnelissen/Slides/CD3_manuscript/CD3_slides/AAA555.CD3D/AAA555.CD3D.run1	255	0.7	0.06	0.7	0.06	-8.52664354218	-11.9708452831	0.999103821124	1.40363220508
0.0	0.0	0.0	0.0	0.0	4000000.0	0.0	0.0	1.47	2.64	1.17	0.0600000000004	5.48	0.299999999999	0.9	0.21	4.65	0.13	2.05	1.53	1.57	AAA555.CD3D.X8.Y6.tile.tissue.png	218	1	2000	218	cba40906630a1b025d6ca4e749b4176a	0	0	0	0	0	0	0	0	0	0	0	0	0	/home/dhl_ec/bnelissen/Slides/CD3_manuscript/CD3_slides/AAA555.CD3D/AAA555.CD3D.run1	255	1.0	0.06	1.0	0.06	0.0	0.0	0.0	4.2970965
1509.0	573408.0	685.0	9179.0	573408.0	4000000.0	16.0	6.0	2.4	2.82	1.11	0.0499999999993	6.87	0.389999999999	0.750000000001	0.2	7.14	0.240000000001	2.16	1.54	0.599999999999	AAA555.CD3D.X8.Y7.tile.tissue.png	219	1	2000	219	3e7ca7a9002affd65f7ba3a786a707dd	0	0	0	0	0	0	0	0	0	0	0	0	0	/home/dhl_ec/bnelissen/Slides/CD3_manuscript/CD3_slides/AAA555.CD3D/AAA555.CD3D.run1	255	0.7	0.06	0.7	0.06	-9.1991070591	-11.9648389421	1.67949553244	0.757211585938
11209.0	1362848.0	4267.0	12394.0	1362848.0	4000000.0	82.0	5.0	1.93	2.93	1.14	0.04	6.77	0.38	0.74	0.15	7.9	0.389999999999	2.21	1.53	0.899999999999	AAA555.CD3D.X8.Y8.tile.tissue.png	220	1	2000	220	f88b17eb7af692a694ae72f525e37c61	0	0	0	0	0	0	0	0	0	0	0	0	0	/home/dhl_ec/bnelissen/Slides/CD3_manuscript/CD3_slides/AAA555.CD3D/AAA555.CD3D.run1	255	0.7	0.06	0.7	0.06	-9.46235214033	-12.177250642	1.43174910503	0.42945878125
8491.0	298429.0	3590.0	7677.0	298429.0	4000000.0	64.0	6.0	2.01	1.73	1.15	0.04	6.6	0.38	0.740000000001	0.2	7.11	0.219999999999	2.18	1.54	0.47	AAA555.CD3D.X8.Y9.tile.tissue.png	221	1	2000	221	1d91eed929320d5bb9a5298947eed2c7	0	0	0	0	0	0	0	0	0	0	0	0	0	/home/dhl_ec/bnelissen/Slides/CD3_manuscript/CD3_slides/AAA555.CD3D/AAA555.CD3D.run1	255	0.7	0.06	0.7	0.06	-9.97326470125	-12.3436696194	3.22403276366	0.287798847656
83663.0	3550506.0	29517.0	16596.0	3550506.0	4000000.0	558.0	1.0	1.42	2.41	1.18	0.04	7.31	0.42	0.74	0.0699999999997	14.95	0.37	3.5	2.51	0.62	AAA555.CD3D.X9.Y10.tile.tissue.png	222	1	2000	222	cb9bca0aa750d9bf321762b2a5929b74	0	0	0	0	0	0	0	0	0	0	0	0	0	/home/dhl_ec/bnelissen/Slides/CD3_manuscript/CD3_slides/AAA555.CD3D/AAA555.CD3D.run1	255	0.7	0.06	0.7	0.06	-9.49984329724	-13.0780505624	1.28614118705	0.612233179688
10394.0	3735720.0	4370.0	11789.0	3735720.0	4000000.0	82.0	5.0	1.21	1.98	1.12	0.04	6.47	0.37	0.75	0.0699999999997	9.57	0.36	2.2	1.52	0.420000000001	AAA555.CD3D.X9.Y11.tile.tissue.png	223	1	2000	223	2977558e99aef132669926cf2ee8d42f	0	0	0	0	0	0	0	0	0	0	0	0	0	/home/dhl_ec/bnelissen/Slides/CD3_manuscript/CD3_slides/AAA555.CD3D/AAA555.CD3D.run1	255	0.7	0.06	0.7	0.06	-9.03102016929	-12.8115472234	0.730896616131	0.290245976562
30544.0	2606844.0	11293.0	8276.0	2606844.0	4000000.0	197.0	3.0	1.56	2.68	1.17	0.0500000000002	6.56	0.37	0.74	0.110000000001	9.02	0.32	2.81	1.53	0.4	AAA555.CD3D.X9.Y12.tile.tissue.png	224	1	2000	224	bbafaeb1711821eab26061438f89a777	0	0	0	0	0	0	0	0	0	0	0	0	0	/home/dhl_ec/bnelissen/Slides/CD3_manuscript/CD3_slides/AAA555.CD3D/AAA555.CD3D.run1	255	0.7	0.06	0.7	0.06	-8.11165821836	-11.3523755825	0.373072122754	0.268097210937
0.0	0.0	0.0	0.0	0.0	4000000.0	0.0	0.0	0.8	1.11	1.14	0.0500000000002	5.56	0.29	0.87	0.21	4.73	0.13	2.03	1.53	0.36	AAA555.CD3D.X9.Y13.tile.tissue.png	225	1	2000	225	1cba8e6572474f8ed81aa2705a1d3214	0	0	0	0	0	0	0	0	0	0	0	0	0	/home/dhl_ec/bnelissen/Slides/CD3_manuscript/CD3_slides/AAA555.CD3D/AAA555.CD3D.run1	255	1.0	0.06	1.0	0.06	0.0	0.0	0.0	5.9331685
0.0	0.0	0.0	0.0	0.0	4000000.0	0.0	0.0	1.89	2.28	1.27	0.0600000000004	5.52	0.29	0.89	0.22	4.67	0.12	2.04	1.54	0.500000000001	AAA555.CD3D.X9.Y5.tile.tissue.png	226	1	2000	226	124fce5d3caa7ea4cb61d43acd50d58d	0	0	0	0	0	0	0	0	0	0	0	0	0	/home/dhl_ec/bnelissen/Slides/CD3_manuscript/CD3_slides/AAA555.CD3D/AAA555.CD3D.run1	255	1.0	0.06	1.0	0.06	0.0	0.0	0.0	5.4443135
29194.0	917237.0	8530.0	9347.0	917237.0	4000000.0	153.0	2.0	0.84	1.53	1.13	0.0599999999995	6.93	0.42	0.79	0.17	7.72	0.25	2.18	1.53	0.52	AAA555.CD3D.X9.Y6.tile.tissue.png	227	1	2000	227	92bb574710697871b68575c1f9d74899	0	0	0	0	0	0	0	0	0	0	0	0	0	/home/dhl_ec/bnelissen/Slides/CD3_manuscript/CD3_slides/AAA555.CD3D/AAA555.CD3D.run1	255	0.7	0.06	0.7	0.06	-9.14194261643	-12.2932562069	1.15404684531	0.833749140625
39755.0	3423909.0	14427.0	13712.0	3423909.0	4000000.0	284.0	2.0	1.95	2.49	1.11	0.04	8.24	0.37	0.75	0.0800000000008	9.91	0.349999999999	2.23	1.53	0.42	AAA555.CD3D.X9.Y7.tile.tissue.png	228	1	2000	228	d502c60eab60cad4b0810d39631f7a10	0	0	0	0	0	0	0	0	0	0	0	0	0	/home/dhl_ec/bnelissen/Slides/CD3_manuscript/CD3_slides/AAA555.CD3D/AAA555.CD3D.run1	255	0.7	0.06	0.7	0.06	-9.46039558638	-12.2167679375	1.20985512803	0.589241296875
5757.0	3908623.0	2835.0	14817.0	3908623.0	4000000.0	59.0	3.0	1.04	1.34	1.13	0.0500000000002	9.67	0.57	1.14	0.0699999999997	14.02	0.639999999999	3.77	2.59	0.460000000001	AAA555.CD3D.X9.Y8.tile.tissue.png	229	1	2000	229	dac44a7fefcd8cafb036b952c11ee520	0	0	0	0	0	0	0	0	0	0	0	0	0	/home/dhl_ec/bnelissen/Slides/CD3_manuscript/CD3_slides/AAA555.CD3D/AAA555.CD3D.run1	255	0.7	0.06	0.7	0.06	-8.81203377595	-11.9758332236	0.734825528926	0.26631117627
93869.0	3725689.0	30842.0	19535.0	3725689.0	4000000.0	564.0	3.0	1.26	1.56	1.14	0.0500000000002	7.44	0.37	0.750000000001	0.0699999999997	11.48	0.38	2.23	1.56	0.43	AAA555.CD3D.X9.Y9.tile.tissue.png	230	1	2000	230	54a13abb462636ce3c9b981519f2c494	0	0	0	0	0	0	0	0	0	0	0	0	0	/home/dhl_ec/bnelissen/Slides/CD3_manuscript/CD3_slides/AAA555.CD3D/AAA555.CD3D.run1	255	0.7	0.06	0.7	0.06	-9.73684891363	-13.0842063694	1.93275280524	0.593646441406
[truncated: 2 more columns]
