# Supplementary material for: SlideToolkit: An Assistive Toolset for the Histological Quantification of Whole Slide Images
Source: PLoS One. 2014 Nov 5;9(11):e110289. doi: 10.1371/journal.pone.0110289 (PMC4220929; doi:10.1371/journal.pone.0110289)
Supplement: RawData S1 — ICC and BlandAltman plot - measurements and r-script.zip. Measurements of Run1 and Run2, including the code for the calculation of the intraclass correlation coefficient (ICC) and the code for the Bland and Altman plot. (ZIP) [file pone.0110289.s003.zip › cellprofiler.measurements/run1.4df3c08e7e0e1f788ac17cb2841a5adb.DefaultOUT_Image.csv]

AreaOccupied_AreaOccupied_DAB_Nuclei	AreaOccupied_AreaOccupied_Tissue	AreaOccupied_Perimeter_DAB_Nuclei	AreaOccupied_Perimeter_Tissue	AreaOccupied_TotalArea_DAB_Nuclei	AreaOccupied_TotalArea_Tissue	Count_DAB_Nuclei	Count_Tissue	ExecutionTime_01LoadImages	ExecutionTime_02ColorToGray	ExecutionTime_03Smooth	ExecutionTime_04ImageMath	ExecutionTime_05IdentifyPrimaryObjects	ExecutionTime_06MeasureImageAreaOccupied	ExecutionTime_07UnmixColors	ExecutionTime_08MaskImage	ExecutionTime_09IdentifyPrimaryObjects	ExecutionTime_10MeasureImageAreaOccupied	ExecutionTime_11OverlayOutlines	ExecutionTime_12OverlayOutlines	ExecutionTime_13SaveImages	FileName_Original	Group_Index	Group_Number	Height_Original	ImageNumber	MD5Digest_Original	ModuleError_01LoadImages	ModuleError_02ColorToGray	ModuleError_03Smooth	ModuleError_04ImageMath	ModuleError_05IdentifyPrimaryObjects	ModuleError_06MeasureImageAreaOccupied	ModuleError_07UnmixColors	ModuleError_08MaskImage	ModuleError_09IdentifyPrimaryObjects	ModuleError_10MeasureImageAreaOccupied	ModuleError_11OverlayOutlines	ModuleError_12OverlayOutlines	ModuleError_13SaveImages	PathName_Original	Scaling_Original	Threshold_FinalThreshold_DAB_Nuclei	Threshold_FinalThreshold_Tissue	Threshold_OrigThreshold_DAB_Nuclei	Threshold_OrigThreshold_Tissue	Threshold_SumOfEntropies_DAB_Nuclei	Threshold_SumOfEntropies_Tissue	Threshold_WeightedVariance_DAB_Nuclei	Threshold_WeightedVariance_Tissue
0.0	0.0	0.0	0.0	0.0	4000000.0	0.0	0.0	4.65	3.05	1.19	0.06	6.21	0.46	1.25	0.32	4.7	0.12	1.99	1.53	1.53	AAA553.CD3.X0.Y0.tile.tissue.png	1	1	2000	1	1fa18980ec0fb92067fcf07e25f9c52d	0	0	0	0	0	0	0	0	0	0	0	0	0	/home/dhl_ec/bnelissen/Slides/CD3_manuscript/CD3_slides/AAA553.CD3/AAA553.CD3.run1	255	1.0	0.06	1.0	0.06	0.0	-9.66992157653	0.0	8.54875704183
0.0	0.0	0.0	0.0	0.0	4000000.0	0.0	0.0	3.94	2.69	1.14	0.06	6.12	0.29	0.76	0.21	4.47	0.12	2.0	1.65	0.74	AAA553.CD3.X0.Y1.tile.tissue.png	2	1	2000	2	1d5c1ba208031a21809aa4c7a36f89e2	0	0	0	0	0	0	0	0	0	0	0	0	0	/home/dhl_ec/bnelissen/Slides/CD3_manuscript/CD3_slides/AAA553.CD3/AAA553.CD3.run1	255	1.0	0.06	1.0	0.06	0.0	-8.93730097517	0.0	3.35466189949
0.0	88298.0	0.0	4402.0	88298.0	1916000.0	0.0	1.0	1.47	1.48	0.52	0.03	3.01	0.18	0.41	0.1	2.57	0.07	0.96	0.71	0.38	AAA553.CD3.X0.Y12.tile.tissue.png	3	1	2000	3	b7980ce3f884df3185f8cb949c188392	0	0	0	0	0	0	0	0	0	0	0	0	0	/home/dhl_ec/bnelissen/Slides/CD3_manuscript/CD3_slides/AAA553.CD3/AAA553.CD3.run1	255	0.7	0.06	0.7	0.06	0.0	-12.0309806997	2.3465859221	0.935624710497
0.0	0.0	0.0	0.0	0.0	4000000.0	0.0	0.0	2.74	2.13	1.09	0.06	6.02	0.29	0.8	0.21	4.5	0.13	2.02	1.53	0.39	AAA553.CD3.X0.Y2.tile.tissue.png	4	1	2000	4	1027345f58c902cbec79222f00238e0d	0	0	0	0	0	0	0	0	0	0	0	0	0	/home/dhl_ec/bnelissen/Slides/CD3_manuscript/CD3_slides/AAA553.CD3/AAA553.CD3.run1	255	1.0	0.06	1.0	0.06	0.0	-9.9957794065	0.0	8.8183710692
0.0	0.0	0.0	0.0	0.0	4000000.0	0.0	0.0	3.26	2.25	1.24	0.06	5.96	0.29	0.8	0.21	4.37	0.12	1.95	1.48	0.41	AAA553.CD3.X0.Y3.tile.tissue.png	5	1	2000	5	54ca5e1088be7d8a3799f7a9e710105f	0	0	0	0	0	0	0	0	0	0	0	0	0	/home/dhl_ec/bnelissen/Slides/CD3_manuscript/CD3_slides/AAA553.CD3/AAA553.CD3.run1	255	1.0	0.06	1.0	0.06	0.0	-10.9418850558	0.0	7.96377072226
0.0	0.0	0.0	0.0	0.0	4000000.0	0.0	0.0	3.3	1.77	1.06	0.06	8.84	0.46	1.28	0.31	6.45	0.21	3.03	2.32	0.6	AAA553.CD3.X0.Y4.tile.tissue.png	6	1	2000	6	a529d7e0a37dab091e98cbc9787efc38	0	0	0	0	0	0	0	0	0	0	0	0	0	/home/dhl_ec/bnelissen/Slides/CD3_manuscript/CD3_slides/AAA553.CD3/AAA553.CD3.run1	255	1.0	0.06	1.0	0.06	0.0	-10.7521653913	0.0	7.86495396263
116.0	10429.0	48.0	648.0	10429.0	4000000.0	1.0	2.0	1.24	1.85	1.76	0.08	9.24	0.56	1.28	0.31	8.92	0.31	3.1	2.31	0.63	AAA553.CD3.X0.Y5.tile.tissue.png	7	1	2000	7	ebda2559fa1efe37841b018d17144aa6	0	0	0	0	0	0	0	0	0	0	0	0	0	/home/dhl_ec/bnelissen/Slides/CD3_manuscript/CD3_slides/AAA553.CD3/AAA553.CD3.run1	255	0.7	0.06	0.7	0.06	-9.50694857115	-12.3529369155	3.17990850287	3.06030952808
17553.0	379991.0	7902.0	4938.0	379991.0	4000000.0	164.0	1.0	1.68	3.47	1.76	0.08	9.5	0.55	1.27	0.3	9.52	0.34	3.31	2.3	0.64	AAA553.CD3.X0.Y6.tile.tissue.png	8	1	2000	8	b0b80ded1169fd6e80b3ad4fb010e0fa	0	0	0	0	0	0	0	0	0	0	0	0	0	/home/dhl_ec/bnelissen/Slides/CD3_manuscript/CD3_slides/AAA553.CD3/AAA553.CD3.run1	255	0.7	0.06	0.7	0.06	-8.88585175641	-11.7682791236	1.95453448468	1.54587041992
114.0	72801.0	64.0	1535.0	72801.0	4000000.0	2.0	1.0	1.34	3.63	1.76	0.08	9.18	0.56	1.36	0.31	9.06	0.31	3.14	2.31	0.57	AAA553.CD3.X0.Y7.tile.tissue.png	9	1	2000	9	923ec99e8422af8e5bf8b925c2dbdd29	0	0	0	0	0	0	0	0	0	0	0	0	0	/home/dhl_ec/bnelissen/Slides/CD3_manuscript/CD3_slides/AAA553.CD3/AAA553.CD3.run1	255	0.7	0.06	0.7	0.06	-8.70502583407	-11.6758356297	2.21908423133	2.34628339526
633.0	69555.0	243.0	2022.0	69555.0	4000000.0	5.0	3.0	3.01	3.03	1.77	0.08	9.98	0.56	1.42	0.37	9.14	0.31	3.24	2.31	0.66	AAA553.CD3.X0.Y8.tile.tissue.png	10	1	2000	10	0f8209a2b5ebc2c64bf4f7f3db2ea3b0	0	0	0	0	0	0	0	0	0	0	0	0	0	/home/dhl_ec/bnelissen/Slides/CD3_manuscript/CD3_slides/AAA553.CD3/AAA553.CD3.run1	255	0.7	0.06	0.7	0.06	-9.60339745586	-12.3392750537	3.63198088381	2.58011334277
1449.0	49479.0	611.0	1348.0	49479.0	4000000.0	15.0	1.0	3.82	2.44	1.76	0.08	9.84	0.62	1.41	0.31	9.85	0.35	3.5	2.57	0.65	AAA553.CD3.X0.Y9.tile.tissue.png	11	1	2000	11	e5d4d5b5a555111359caff6c47852164	0	0	0	0	0	0	0	0	0	0	0	0	0	/home/dhl_ec/bnelissen/Slides/CD3_manuscript/CD3_slides/AAA553.CD3/AAA553.CD3.run1	255	0.7	0.06	0.7	0.06	-9.37557676141	-12.3918422897	2.95756883653	2.66944024268
0.0	10103.0	0.0	882.0	10103.0	4000000.0	0.0	3.0	2.53	2.48	1.15	0.06	6.68	0.38	0.74	0.22	5.7	0.14	2.08	1.53	0.39	AAA553.CD3.X1.Y0.tile.tissue.png	12	1	2000	12	1c01f2d73134d0a983edd286bd2bc75c	0	0	0	0	0	0	0	0	0	0	0	0	0	/home/dhl_ec/bnelissen/Slides/CD3_manuscript/CD3_slides/AAA553.CD3/AAA553.CD3.run1	255	0.7	0.06	0.7	0.06	0.0	-9.96677195611	0.0471475346896	1.635432147
80812.0	1045865.0	32439.0	5170.0	1045865.0	4000000.0	605.0	1.0	2.94	2.21	1.11	0.05	7.17	0.38	0.74	0.18	8.12	0.27	2.18	1.57	0.44	AAA553.CD3.X1.Y1.tile.tissue.png	13	1	2000	13	cf7b6f8be6673b87313da2782dac705b	0	0	0	0	0	0	0	0	0	0	0	0	0	/home/dhl_ec/bnelissen/Slides/CD3_manuscript/CD3_slides/AAA553.CD3/AAA553.CD3.run1	255	0.7	0.06	0.7	0.06	-8.8068308908	-11.7010788071	1.98376866339	0.129193394531
13179.0	835339.0	6096.0	21426.0	835339.0	4000000.0	128.0	13.0	3.27	2.53	1.15	0.06	7.31	0.38	0.78	0.2	7.4	0.25	2.25	1.53	0.43	AAA553.CD3.X1.Y10.tile.tissue.png	14	1	2000	14	f03bfdca661f874acf94cf9fa415481a	0	0	0	0	0	0	0	0	0	0	0	0	0	/home/dhl_ec/bnelissen/Slides/CD3_manuscript/CD3_slides/AAA553.CD3/AAA553.CD3.run1	255	0.7	0.06	0.7	0.06	-9.90707600187	-12.4386246834	5.26836225078	1.31161571094
577.0	86007.0	300.0	2792.0	86007.0	4000000.0	7.0	1.0	2.6	1.78	1.13	0.06	6.89	0.37	0.89	0.21	6.61	0.22	2.07	1.53	0.35	AAA553.CD3.X1.Y11.tile.tissue.png	15	1	2000	15	2ed19e77f313309c27140cda6f699c5f	0	0	0	0	0	0	0	0	0	0	0	0	0	/home/dhl_ec/bnelissen/Slides/CD3_manuscript/CD3_slides/AAA553.CD3/AAA553.CD3.run1	255	0.7	0.06	0.7	0.06	-9.78739002584	-12.2492371297	4.96763014574	0.643172389648
0.0	95211.0	0.0	4584.0	95211.0	1916000.0	0.0	1.0	1.96	3.47	0.69	0.03	3.36	0.18	0.42	0.1	2.83	0.07	1.03	0.73	0.21	AAA553.CD3.X1.Y12.tile.tissue.png	16	1	2000	16	f0a36c82d6a4b7578c4dc1a52741acfb	0	0	0	0	0	0	0	0	0	0	0	0	0	/home/dhl_ec/bnelissen/Slides/CD3_manuscript/CD3_slides/AAA553.CD3/AAA553.CD3.run1	255	0.7	0.06	0.7	0.06	0.0	-12.20264631	2.75690505824	0.745081139296
2648.0	35422.0	957.0	1801.0	35422.0	4000000.0	18.0	2.0	3.37	2.82	1.17	0.05	6.83	0.37	0.73	0.22	6.63	0.22	2.05	1.51	0.38	AAA553.CD3.X1.Y2.tile.tissue.png	17	1	2000	17	d09ce1683dd0fd3b9fbc38bd88801b71	0	0	0	0	0	0	0	0	0	0	0	0	0	/home/dhl_ec/bnelissen/Slides/CD3_manuscript/CD3_slides/AAA553.CD3/AAA553.CD3.run1	255	0.7	0.06	0.7	0.06	-9.25290949228	-12.1541322763	3.78015312474	0.109327740723
0.0	0.0	0.0	0.0	0.0	4000000.0	0.0	0.0	2.96	1.74	1.16	0.05	6.37	0.29	0.74	0.22	4.62	0.13	2.02	1.52	0.41	AAA553.CD3.X1.Y3.tile.tissue.png	18	1	2000	18	7556b207fa537697e569fa933aeed695	0	0	0	0	0	0	0	0	0	0	0	0	0	/home/dhl_ec/bnelissen/Slides/CD3_manuscript/CD3_slides/AAA553.CD3/AAA553.CD3.run1	255	1.0	0.06	1.0	0.06	0.0	-10.7420911765	0.0	0.0965536263196
63999.0	581651.0	26088.0	4748.0	581651.0	4000000.0	484.0	1.0	2.7	2.39	1.22	0.05	7.18	0.37	0.73	0.2	7.46	0.25	2.18	1.54	0.41	AAA553.CD3.X1.Y4.tile.tissue.png	19	1	2000	19	71bf48a3f3c2f3a543ccccab826e0fd8	0	0	0	0	0	0	0	0	0	0	0	0	0	/home/dhl_ec/bnelissen/Slides/CD3_manuscript/CD3_slides/AAA553.CD3/AAA553.CD3.run1	255	0.7	0.06	0.7	0.06	-8.5983750941	-11.5008467141	1.36864665495	0.109990019531
440381.0	3118371.0	170266.0	9594.0	3118371.0	4000000.0	3142.0	1.0	3.0	2.94	1.16	0.0700000000001	10.3	0.56	1.23	0.13	18.62	0.66	3.43	2.34	0.71	AAA553.CD3.X1.Y5.tile.tissue.png	20	1	2000	20	97c0e7b79f1daea1aaf4bc38e069093c	0	0	0	0	0	0	0	0	0	0	0	0	0	/home/dhl_ec/bnelissen/Slides/CD3_manuscript/CD3_slides/AAA553.CD3/AAA553.CD3.run1	255	0.7	0.0909760069331	0.7	0.0909760069331	-8.66141472446	-11.6855754485	0.881339322948	0.212245152344
158228.0	4000000.0	71167.0	7996.0	4000000.0	4000000.0	1474.0	1.0	2.01	1.58	1.21	0.0500000000001	6.74	0.3	0.74	0.0600000000001	11.15	0.42	2.17	2.35	0.78	AAA553.CD3.X1.Y6.tile.tissue.png	21	1	2000	21	97a03517a9ea508a5e7d5ab41b4a1f9a	0	0	0	0	0	0	0	0	0	0	0	0	0	/home/dhl_ec/bnelissen/Slides/CD3_manuscript/CD3_slides/AAA553.CD3/AAA553.CD3.run1	255	0.7	0.0680949511828	0.7	0.0680949511828	-8.95045658244	-12.4292799734	1.14496719321	0.153614203397
33002.0	3279809.0	16782.0	10606.0	3279809.0	4000000.0	383.0	1.0	2.4	2.41	1.14	0.05	7.08	0.38	0.75	0.0899999999999	9.48	0.35	2.18	1.54	0.55	AAA553.CD3.X1.Y7.tile.tissue.png	22	1	2000	22	f9c785a673ac14d9f13c779401d73288	0	0	0	0	0	0	0	0	0	0	0	0	0	/home/dhl_ec/bnelissen/Slides/CD3_manuscript/CD3_slides/AAA553.CD3/AAA553.CD3.run1	255	0.7	0.06	0.7	0.06	-8.71296580987	-11.1886473843	1.40043645138	0.176377171875
161972.0	3636418.0	72825.0	9924.0	3636418.0	4000000.0	1460.0	2.0	3.72	2.05	1.13	0.05	7.13	0.38	0.75	0.0699999999999	10.71	0.4	2.18	1.53	0.47	AAA553.CD3.X1.Y8.tile.tissue.png	23	1	2000	23	73a0861781b76ceea5d9e16377256583	0	0	0	0	0	0	0	0	0	0	0	0	0	/home/dhl_ec/bnelissen/Slides/CD3_manuscript/CD3_slides/AAA553.CD3/AAA553.CD3.run1	255	0.7	0.06	0.7	0.06	-8.82929297793	-11.9425515894	1.61347136474	0.182675378906
89460.0	2170179.0	39863.0	15213.0	2170179.0	4000000.0	803.0	3.0	2.4	2.91	1.14	0.05	7.21	0.38	0.75	0.14	8.96	0.32	2.22	1.52	0.43	AAA553.CD3.X1.Y9.tile.tissue.png	24	1	2000	24	81d1d57e5e9cafc19d889045a503fc20	0	0	0	0	0	0	0	0	0	0	0	0	0	/home/dhl_ec/bnelissen/Slides/CD3_manuscript/CD3_slides/AAA553.CD3/AAA553.CD3.run1	255	0.7	0.06	0.7	0.06	-9.1734218582	-11.7589982067	2.70949299241	0.3866428125
0.0	131145.0	0.0	4456.0	131145.0	1916000.0	0.0	1.0	2.19	1.77	0.64	0.03	3.36	0.18	0.42	0.1	2.83	0.0700000000001	1.05	0.75	0.21	AAA553.CD3.X10.Y12.tile.tissue.png	25	1	2000	25	26a3495407dd2e9f9f3492f88d7159a7	0	0	0	0	0	0	0	0	0	0	0	0	0	/home/dhl_ec/bnelissen/Slides/CD3_manuscript/CD3_slides/AAA553.CD3/AAA553.CD3.run1	255	0.7	0.06	0.7	0.06	0.0	-11.9536153937	1.36765638701	0.625632947058
0.0	0.0	0.0	0.0	0.0	4000000.0	0.0	0.0	2.03	2.64	1.14	0.0600000000001	6.42	0.3	0.77	0.21	4.59	0.13	2.04	1.55	0.38	AAA553.CD3.X10.Y5.tile.tissue.png	26	1	2000	26	40565c25255bc52a702dddb9962a82ae	0	0	0	0	0	0	0	0	0	0	0	0	0	/home/dhl_ec/bnelissen/Slides/CD3_manuscript/CD3_slides/AAA553.CD3/AAA553.CD3.run1	255	1.0	0.06	1.0	0.06	0.0	-10.4587448358	0.0	3.40779911878
50649.0	317682.0	18765.0	5710.0	317682.0	4000000.0	356.0	5.0	2.85	1.67	1.13	0.05	6.96	0.38	0.75	0.21	7.1	0.23	2.14	1.53	0.38	AAA553.CD3.X10.Y6.tile.tissue.png	27	1	2000	27	d34951333b4a4e27d136080eaea68561	0	0	0	0	0	0	0	0	0	0	0	0	0	/home/dhl_ec/bnelissen/Slides/CD3_manuscript/CD3_slides/AAA553.CD3/AAA553.CD3.run1	255	0.7	0.06	0.7	0.06	-9.08742186668	-11.9397439484	2.277122981	0.172008832031
97002.0	1274211.0	38788.0	7677.0	1274211.0	4000000.0	748.0	3.0	2.31	1.64	1.11	0.05	7.67	0.37	0.74	0.17	8.37	0.28	2.2	1.53	0.41	AAA553.CD3.X10.Y7.tile.tissue.png	28	1	2000	28	3abc3b54009c573529c8677f730eadd7	0	0	0	0	0	0	0	0	0	0	0	0	0	/home/dhl_ec/bnelissen/Slides/CD3_manuscript/CD3_slides/AAA553.CD3/AAA553.CD3.run1	255	0.7	0.06	0.7	0.06	-8.63187331997	-11.9181676837	1.21758125515	0.167332074219
130691.0	2116589.0	51659.0	11161.0	2116589.0	4000000.0	947.0	2.0	3.11	2.0	1.13	0.05	7.39	0.38	0.74	0.13	9.33	0.49	3.41	2.31	0.63	AAA553.CD3.X10.Y8.tile.tissue.png	29	1	2000	29	435996882ca13d30f24549334db1faf2	0	0	0	0	0	0	0	0	0	0	0	0	0	/home/dhl_ec/bnelissen/Slides/CD3_manuscript/CD3_slides/AAA553.CD3/AAA553.CD3.run1	255	0.7	0.06	0.7	0.06	-8.71015843997	-11.8723701814	1.42917291894	0.20899259375
89698.0	1151925.0	36398.0	9198.0	1151925.0	4000000.0	678.0	8.0	3.48	2.58	1.17	0.0600000000001	8.0	0.38	0.76	0.18	8.41	0.94	5.07	2.62	0.63	AAA553.CD3.X10.Y9.tile.tissue.png	30	1	2000	30	e929bdb149cf711c182cfece605d8eb6	0	0	0	0	0	0	0	0	0	0	0	0	0	/home/dhl_ec/bnelissen/Slides/CD3_manuscript/CD3_slides/AAA553.CD3/AAA553.CD3.run1	255	0.7	0.06	0.7	0.06	-8.51315688192	-10.9993936508	1.69703051425	0.93849753125
0.0	149321.0	0.0	4372.0	149321.0	1916000.0	0.0	1.0	3.06	0.93	0.85	0.0400000000001	4.73	0.3	0.67	0.16	4.35	0.12	1.22	1.08	0.28	AAA553.CD3.X11.Y12.tile.tissue.png	31	1	2000	31	54a6b901526aec5ea59dc49f5d2c80e3	0	0	0	0	0	0	0	0	0	0	0	0	0	/home/dhl_ec/bnelissen/Slides/CD3_manuscript/CD3_slides/AAA553.CD3/AAA553.CD3.run1	255	0.7	0.06	0.7	0.06	-7.72107452199	-11.9255748053	2.23561140858	0.560624506622
194.0	4691.0	94.0	442.0	4691.0	4000000.0	2.0	2.0	2.7	2.32	1.18	0.0599999999999	6.88	0.6	1.34	0.32	9.93	0.32	3.32	2.58	0.59	AAA553.CD3.X11.Y5.tile.tissue.png	32	1	2000	32	1a93bac14bc20ff82a0ea53b5f158a1c	0	0	0	0	0	0	0	0	0	0	0	0	0	/home/dhl_ec/bnelissen/Slides/CD3_manuscript/CD3_slides/AAA553.CD3/AAA553.CD3.run1	255	0.7	0.06	0.7	0.06	-8.76297313748	-12.2666589758	2.75168135856	2.82944158478
188.0	3563.0	85.0	382.0	3563.0	4000000.0	2.0	2.0	3.07	1.84	1.15	0.0599999999999	6.74	0.62	1.42	0.32	9.68	0.34	3.49	2.58	0.62	AAA553.CD3.X11.Y6.tile.tissue.png	33	1	2000	33	e225471706ead02c79992aeb9ab191d8	0	0	0	0	0	0	0	0	0	0	0	0	0	/home/dhl_ec/bnelissen/Slides/CD3_manuscript/CD3_slides/AAA553.CD3/AAA553.CD3.run1	255	0.7	0.06	0.7	0.06	-9.11401216703	-12.2218530348	2.55706272321	3.04184598666
0.0	1638.0	0.0	188.0	1638.0	4000000.0	0.0	1.0	2.14	1.75	1.2	0.0600000000001	6.77	0.39	0.83	0.22	5.62	0.21	3.3	2.52	1.06	AAA553.CD3.X11.Y7.tile.tissue.png	34	1	2000	34	4afcc6d29c19189126d1c408be86a4e9	0	0	0	0	0	0	0	0	0	0	0	0	0	/home/dhl_ec/bnelissen/Slides/CD3_manuscript/CD3_slides/AAA553.CD3/AAA553.CD3.run1	255	0.7	0.06	0.7	0.06	0.0	-12.1021120179	2.6065418956	5.94984918314
0.0	0.0	0.0	0.0	0.0	4000000.0	0.0	0.0	2.0	2.87	1.15	0.0599999999999	6.51	0.29	0.84	0.24	4.61	0.24	2.1	1.52	2.15	AAA553.CD3.X11.Y8.tile.tissue.png	35	1	2000	35	71e9345d67fcdf10bdedc7ddff962f51	0	0	0	0	0	0	0	0	0	0	0	0	0	/home/dhl_ec/bnelissen/Slides/CD3_manuscript/CD3_slides/AAA553.CD3/AAA553.CD3.run1	255	1.0	0.06	1.0	0.06	0.0	-12.2587272232	0.0	5.58716012976
2328.0	29441.0	1110.0	1124.0	29441.0	4000000.0	22.0	1.0	2.36	2.24	1.13	0.0599999999999	6.77	0.37	0.83	0.22	6.64	0.22	2.1	1.53	2.66	AAA553.CD3.X11.Y9.tile.tissue.png	36	1	2000	36	05f7d193f2e01cf140f82208834befb9	0	0	0	0	0	0	0	0	0	0	0	0	0	/home/dhl_ec/bnelissen/Slides/CD3_manuscript/CD3_slides/AAA553.CD3/AAA553.CD3.run1	255	0.7	0.06	0.7	0.06	-8.52937130041	-12.0703731397	2.43161384256	2.51511026758
0.0	4303.0	0.0	529.0	4303.0	4000000.0	0.0	2.0	1.63	2.33	1.19	0.0600000000001	6.82	0.37	0.74	0.22	5.72	0.13	2.08	1.53	1.33	AAA553.CD3.X2.Y0.tile.tissue.png	37	1	2000	37	dd48561e500178300666449503e6b5e6	0	0	0	0	0	0	0	0	0	0	0	0	0	/home/dhl_ec/bnelissen/Slides/CD3_manuscript/CD3_slides/AAA553.CD3/AAA553.CD3.run1	255	0.7	0.06	0.7	0.06	0.0	-10.7577280551	2.8911045437	1.20395779141
145979.0	2444703.0	58119.0	7110.0	2444703.0	4000000.0	1084.0	2.0	3.27	3.05	1.21	0.05	6.8	0.56	1.25	0.19	14.68	0.5	3.27	2.33	0.65	AAA553.CD3.X2.Y1.tile.tissue.png	38	1	2000	38	e5d0e36b57a2334e4360d334f12afd97	0	0	0	0	0	0	0	0	0	0	0	0	0	/home/dhl_ec/bnelissen/Slides/CD3_manuscript/CD3_slides/AAA553.CD3/AAA553.CD3.run1	255	0.7	0.06	0.7	0.06	-8.78519646862	-10.9393538492	1.18369741636	0.121005632812
23529.0	2872066.0	10902.0	60851.0	2872066.0	4000000.0	222.0	26.0	4.33	2.37	1.19	0.05	7.35	0.41	0.74	0.11	8.99	0.5	3.83	2.57	0.75	AAA553.CD3.X2.Y10.tile.tissue.png	39	1	2000	39	5496a5492c90cd0edc5046e2b9c0d86c	0	0	0	0	0	0	0	0	0	0	0	0	0	/home/dhl_ec/bnelissen/Slides/CD3_manuscript/CD3_slides/AAA553.CD3/AAA553.CD3.run1	255	0.7	0.06	0.7	0.06	-9.92601089192	-12.2657601736	4.44105895529	0.40590334375
8469.0	1730535.0	3803.0	40334.0	1730535.0	4000000.0	79.0	15.0	3.03	2.6	1.21	0.0600000000002	7.07	0.39	0.77	0.16	7.85	0.42	3.68	2.36	0.62	AAA553.CD3.X2.Y11.tile.tissue.png	40	1	2000	40	cdb0c8ab36b6179e5da9651d43a184f5	0	0	0	0	0	0	0	0	0	0	0	0	0	/home/dhl_ec/bnelissen/Slides/CD3_manuscript/CD3_slides/AAA553.CD3/AAA553.CD3.run1	255	0.7	0.06	0.7	0.06	-9.74422417522	-12.5685922458	5.28496129799	1.9793095625
0.0	80754.0	0.0	4396.0	80754.0	1916000.0	0.0	2.0	0.83	1.48	0.57	0.03	3.4	0.19	0.41	0.1	3.03	0.0699999999999	1.02	0.74	0.28	AAA553.CD3.X2.Y12.tile.tissue.png	41	1	2000	41	3c989d72f3dc103f248d73bd57f2b23a	0	0	0	0	0	0	0	0	0	0	0	0	0	/home/dhl_ec/bnelissen/Slides/CD3_manuscript/CD3_slides/AAA553.CD3/AAA553.CD3.run1	255	0.7	0.06	0.7	0.06	-6.123250392	-12.1430848514	5.02235338188	0.876938682477
82870.0	1623426.0	32979.0	7358.0	1623426.0	4000000.0	619.0	2.0	1.32	1.4	1.79	0.0699999999999	10.06	0.56	1.19	0.22	11.95	0.43	3.25	2.39	0.62	AAA553.CD3.X2.Y2.tile.tissue.png	42	1	2000	42	0353475c508c6c59d0c91315fdddb728	0	0	0	0	0	0	0	0	0	0	0	0	0	/home/dhl_ec/bnelissen/Slides/CD3_manuscript/CD3_slides/AAA553.CD3/AAA553.CD3.run1	255	0.7	0.06	0.7	0.06	-8.66846651583	-11.4088417201	1.13301407521	0.14182734375
95902.0	1892824.0	43045.0	7310.0	1892824.0	4000000.0	829.0	2.0	3.09	2.6	1.74	0.0599999999999	10.17	0.56	1.19	0.2	12.08	0.45	3.23	2.32	0.62	AAA553.CD3.X2.Y3.tile.tissue.png	43	1	2000	43	685aeabcca8b8eb610cc1bd89054b434	0	0	0	0	0	0	0	0	0	0	0	0	0	/home/dhl_ec/bnelissen/Slides/CD3_manuscript/CD3_slides/AAA553.CD3/AAA553.CD3.run1	255	0.7	0.06	0.7	0.06	-8.64206415606	-11.2019267381	1.3078271481	0.131076695312
242336.0	3853718.0	106153.0	9178.0	3853718.0	4000000.0	2032.0	1.0	2.9	2.44	1.76	0.0700000000002	9.98	0.55	1.25	0.1	16.64	0.63	3.3	2.31	0.68	AAA553.CD3.X2.Y4.tile.tissue.png	44	1	2000	44	48833bbd32313b0db1c50598ff269bf6	0	0	0	0	0	0	0	0	0	0	0	0	0	/home/dhl_ec/bnelissen/Slides/CD3_manuscript/CD3_slides/AAA553.CD3/AAA553.CD3.run1	255	0.7	0.06	0.7	0.06	-8.49269930527	-11.7506680666	0.783081915577	0.113846803711
469933.0	4000000.0	186031.0	7996.0	4000000.0	4000000.0	3340.0	1.0	3.07	3.75	1.75	0.0699999999999	13.55	0.46	1.28	0.0699999999999	22.92	0.73	3.45	2.37	0.8	AAA553.CD3.X2.Y5.tile.tissue.png	45	1	2000	45	0f66f852ae785d0506505b271cc629a2	0	0	0	0	0	0	0	0	0	0	0	0	0	/home/dhl_ec/bnelissen/Slides/CD3_manuscript/CD3_slides/AAA553.CD3/AAA553.CD3.run1	255	0.7	0.1024441743	0.7	0.1024441743	-8.70520740874	0.0	0.508035733643	0.119363359375
153926.0	4000000.0	69683.0	7996.0	4000000.0	4000000.0	1455.0	1.0	2.75	2.49	1.84	0.0700000000002	6.53	0.47	1.21	0.0700000000002	15.82	0.62	3.07	1.53	0.46	AAA553.CD3.X2.Y6.tile.tissue.png	46	1	2000	46	1e1350e40fa6455c6cae3506ea8ca95f	0	0	0	0	0	0	0	0	0	0	0	0	0	/home/dhl_ec/bnelissen/Slides/CD3_manuscript/CD3_slides/AAA553.CD3/AAA553.CD3.run1	255	0.7	0.0758011642707	0.7	0.0758011642707	-9.04487673979	0.0	1.06408585345	0.112176789062
52854.0	2836772.0	25059.0	39607.0	2836772.0	4000000.0	538.0	29.0	4.12	2.8	1.28	0.0500000000002	7.59	0.41	0.73	0.11	9.35	0.34	2.27	2.36	0.68	AAA553.CD3.X2.Y7.tile.tissue.png	47	1	2000	47	47f3e750b888f8a69d09702398a0f27e	0	0	0	0	0	0	0	0	0	0	0	0	0	/home/dhl_ec/bnelissen/Slides/CD3_manuscript/CD3_slides/AAA553.CD3/AAA553.CD3.run1	255	0.7	0.06	0.7	0.06	-9.5303918972	-12.72621738	3.21816351312	0.3742365
20051.0	2481569.0	10084.0	53695.0	2481569.0	4000000.0	218.0	38.0	2.62	1.59	1.86	0.0800000000002	11.05	0.58	1.3	0.17	12.84	0.47	3.72	2.58	0.71	AAA553.CD3.X2.Y8.tile.tissue.png	48	1	2000	48	538b6ae7a30acd8b77d9045f985f3b72	0	0	0	0	0	0	0	0	0	0	0	0	0	/home/dhl_ec/bnelissen/Slides/CD3_manuscript/CD3_slides/AAA553.CD3/AAA553.CD3.run1	255	0.7	0.06	0.7	0.06	-9.44660279977	-12.9122527668	3.11609767106	0.36924578125
25166.0	2520296.0	12042.0	65406.0	2520296.0	4000000.0	271.0	33.0	3.9	3.84	1.13	0.05	7.45	0.41	0.74	0.12	8.85	0.32	3.57	2.32	0.65	AAA553.CD3.X2.Y9.tile.tissue.png	49	1	2000	49	a926e5d1bc9422cd264d606c5f491b2f	0	0	0	0	0	0	0	0	0	0	0	0	0	/home/dhl_ec/bnelissen/Slides/CD3_manuscript/CD3_slides/AAA553.CD3/AAA553.CD3.run1	255	0.7	0.06	0.7	0.06	-9.74228050439	-12.7822862613	3.70784450504	0.355072375
0.0	2291.0	0.0	296.0	2291.0	4000000.0	0.0	1.0	2.99	1.61	1.76	0.0800000000002	9.51	0.56	1.22	0.34	7.99	0.21	3.11	2.35	0.61	AAA553.CD3.X3.Y0.tile.tissue.png	50	1	2000	50	d5a50eb97fe5fedc3bde0c8935413606	0	0	0	0	0	0	0	0	0	0	0	0	0	/home/dhl_ec/bnelissen/Slides/CD3_manuscript/CD3_slides/AAA553.CD3/AAA553.CD3.run1	255	0.7	0.06	0.7	0.06	0.0	-10.7758034838	2.48033660929	1.48933952856
44217.0	623381.0	16397.0	5430.0	623381.0	4000000.0	292.0	1.0	1.14	1.67	1.83	0.0700000000002	12.87	0.56	1.26	0.31	11.02	0.36	3.34	2.34	0.59	AAA553.CD3.X3.Y1.tile.tissue.png	51	1	2000	51	b0bd0e794ac662d612c01d86fd4dd7f8	0	0	0	0	0	0	0	0	0	0	0	0	0	/home/dhl_ec/bnelissen/Slides/CD3_manuscript/CD3_slides/AAA553.CD3/AAA553.CD3.run1	255	0.7	0.06	0.7	0.06	-8.71367953135	-11.090677425	1.28416333885	0.120330425781
39089.0	3064759.0	17069.0	50721.0	3064759.0	4000000.0	353.0	19.0	1.53	1.77	1.13	0.0599999999999	7.32	0.4	0.75	0.11	9.18	0.51	3.89	2.35	0.66	AAA553.CD3.X3.Y10.tile.tissue.png	52	1	2000	52	1631d20f3dff80ca8b92bacdb1490ca1	0	0	0	0	0	0	0	0	0	0	0	0	0	/home/dhl_ec/bnelissen/Slides/CD3_manuscript/CD3_slides/AAA553.CD3/AAA553.CD3.run1	255	0.7	0.06	0.7	0.06	-9.94320693147	-12.7815180309	4.6782419798	0.42914278125
25533.0	2797616.0	11846.0	40822.0	2797616.0	4000000.0	251.0	7.0	3.71	2.13	1.74	0.0700000000002	10.19	0.65	1.2	0.15	12.41	0.5	3.42	2.31	0.63	AAA553.CD3.X3.Y11.tile.tissue.png	53	1	2000	53	b4e123bc3d46abde6d153f521a3a7ad6	0	0	0	0	0	0	0	0	0	0	0	0	0	/home/dhl_ec/bnelissen/Slides/CD3_manuscript/CD3_slides/AAA553.CD3/AAA553.CD3.run1	255	0.7	0.06	0.7	0.06	-9.6899088552	-12.2465930533	4.94930473865	0.72362228125
1206.0	237786.0	548.0	12481.0	237786.0	1916000.0	11.0	8.0	1.81	1.69	0.59	0.02	4.33	0.19	0.39	0.0900000000001	3.33	0.11	1.1	1.09	0.31	AAA553.CD3.X3.Y12.tile.tissue.png	54	1	2000	54	ee6191e6c5d01d8d30e369de58f67e72	0	0	0	0	0	0	0	0	0	0	0	0	0	/home/dhl_ec/bnelissen/Slides/CD3_manuscript/CD3_slides/AAA553.CD3/AAA553.CD3.run1	255	0.7	0.06	0.7	0.06	-9.41592885887	-12.5580017391	6.52255894332	1.63991029896
217291.0	3675177.0	78873.0	10334.0	3675177.0	4000000.0	1440.0	1.0	3.21	2.73	1.77	0.0699999999999	9.3	0.56	1.21	0.1	16.47	0.59	3.26	2.31	0.65	AAA553.CD3.X3.Y2.tile.tissue.png	55	1	2000	55	9c5e621989c4dd8425ef7e102d070843	0	0	0	0	0	0	0	0	0	0	0	0	0	/home/dhl_ec/bnelissen/Slides/CD3_manuscript/CD3_slides/AAA553.CD3/AAA553.CD3.run1	255	0.7	0.0738111641652	0.7	0.0738111641652	-8.77476333992	-12.3959241992	0.891206958844	0.215266379883
171358.0	3939413.0	72684.0	8358.0	3939413.0	4000000.0	1421.0	1.0	2.14	1.76	1.17	0.05	6.44	0.55	1.2	0.0799999999999	15.91	0.68	3.49	2.35	1.05	AAA553.CD3.X3.Y3.tile.tissue.png	56	1	2000	56	114aa0889b7abbf74b31ffe1e116626c	0	0	0	0	0	0	0	0	0	0	0	0	0	/home/dhl_ec/bnelissen/Slides/CD3_manuscript/CD3_slides/AAA553.CD3/AAA553.CD3.run1	255	0.7	0.0779763246838	0.7	0.0779763246838	-8.89215259312	-12.269632419	1.08458928303	0.120589513672
242996.0	4000000.0	105627.0	7996.0	4000000.0	4000000.0	2036.0	1.0	2.39	2.49	1.16	0.0500000000002	6.6	0.3	0.75	0.0599999999999	11.8	0.43	3.35	2.31	0.69	AAA553.CD3.X3.Y4.tile.tissue.png	57	1	2000	57	e6416b7d34efdcfb71f0a4df683991f1	0	0	0	0	0	0	0	0	0	0	0	0	0	/home/dhl_ec/bnelissen/Slides/CD3_manuscript/CD3_slides/AAA553.CD3/AAA553.CD3.run1	255	0.7	0.0851969816177	0.7	0.0851969816177	-8.62681686292	-12.1704286169	0.752311819641	0.0853169713745
281945.0	3997480.0	123764.0	8088.0	3997480.0	4000000.0	2390.0	1.0	3.15	2.72	1.76	0.0599999999999	9.48	0.56	1.21	0.0799999999999	13.63	0.44	2.18	2.6	0.76	AAA553.CD3.X3.Y5.tile.tissue.png	58	1	2000	58	6c77c2d458e848583da3270016301702	0	0	0	0	0	0	0	0	0	0	0	0	0	/home/dhl_ec/bnelissen/Slides/CD3_manuscript/CD3_slides/AAA553.CD3/AAA553.CD3.run1	255	0.7	0.0922566082033	0.7	0.0922566082033	-8.69995946814	-12.2811777366	0.859129005973	0.0798733530273
228722.0	3974617.0	102590.0	9194.0	3974617.0	4000000.0	2030.0	1.0	3.73	2.88	1.2	0.05	6.42	0.38	0.76	0.0599999999999	11.62	0.73	3.52	2.41	0.72	AAA553.CD3.X3.Y6.tile.tissue.png	59	1	2000	59	b12f8537e57c43225f16b4b36a7d86a0	0	0	0	0	0	0	0	0	0	0	0	0	0	/home/dhl_ec/bnelissen/Slides/CD3_manuscript/CD3_slides/AAA553.CD3/AAA553.CD3.run1	255	0.7	0.0863077842064	0.7	0.0863077842064	-9.10268064923	-12.6026309799	1.41209875586	0.121301696777
47409.0	2346641.0	21892.0	54727.0	2346641.0	4000000.0	472.0	50.0	2.03	2.5	1.21	0.05	7.13	0.4	0.74	0.13	8.73	0.31	2.3	1.54	0.65	AAA553.CD3.X3.Y7.tile.tissue.png	60	1	2000	60	5d6bacf6a3410ff44e1f1fd019cd2f99	0	0	0	0	0	0	0	0	0	0	0	0	0	/home/dhl_ec/bnelissen/Slides/CD3_manuscript/CD3_slides/AAA553.CD3/AAA553.CD3.run1	255	0.7	0.06	0.7	0.06	-9.59726026388	-12.6611028498	3.21691678735	0.434561757813
45665.0	2646914.0	21425.0	56798.0	2646914.0	4000000.0	452.0	17.0	1.78	1.89	1.19	0.05	7.44	0.39	0.74	0.12	8.97	0.49	3.62	2.52	0.69	AAA553.CD3.X3.Y8.tile.tissue.png	61	1	2000	61	0ba63b4b2c011de8a318480898fc2ea6	0	0	0	0	0	0	0	0	0	0	0	0	0	/home/dhl_ec/bnelissen/Slides/CD3_manuscript/CD3_slides/AAA553.CD3/AAA553.CD3.run1	255	0.7	0.06	0.7	0.06	-9.45828127304	-12.8402392928	3.53490362175	0.44260771875
70734.0	3390779.0	30786.0	31696.0	3390779.0	4000000.0	626.0	6.0	2.02	2.81	1.23	0.0500000000002	7.59	0.39	0.75	0.0900000000001	9.76	0.36	2.25	1.52	0.43	AAA553.CD3.X3.Y9.tile.tissue.png	62	1	2000	62	6b6c6d1a0ba39b96b6c01ae0b1fd8abe	0	0	0	0	0	0	0	0	0	0	0	0	0	/home/dhl_ec/bnelissen/Slides/CD3_manuscript/CD3_slides/AAA553.CD3/AAA553.CD3.run1	255	0.7	0.06	0.7	0.06	-9.76647744564	-12.6994973459	4.05121640017	0.46664253125
0.0	0.0	0.0	0.0	0.0	4000000.0	0.0	0.0	3.23	1.06	1.19	0.0599999999999	5.63	0.3	0.79	0.22	4.52	0.13	2.02	1.53	0.38	AAA553.CD3.X4.Y0.tile.tissue.png	63	1	2000	63	26eef25e7fd34ca3d481fe435542baee	0	0	0	0	0	0	0	0	0	0	0	0	0	/home/dhl_ec/bnelissen/Slides/CD3_manuscript/CD3_slides/AAA553.CD3/AAA553.CD3.run1	255	1.0	0.06	1.0	0.06	0.0	0.0	0.0	9.519632
5628.0	122777.0	2123.0	3218.0	122777.0	4000000.0	39.0	1.0	2.63	3.08	1.18	0.05	6.89	0.37	0.74	0.22	6.59	0.22	2.07	1.53	0.39	AAA553.CD3.X4.Y1.tile.tissue.png	64	1	2000	64	5924d1a8b376eee1225a0a102f9b95eb	0	0	0	0	0	0	0	0	0	0	0	0	0	/home/dhl_ec/bnelissen/Slides/CD3_manuscript/CD3_slides/AAA553.CD3/AAA553.CD3.run1	255	0.7	0.06	0.7	0.06	-9.29006522222	-10.825972028	2.94256408421	0.109085493164
43539.0	3198662.0	20598.0	43371.0	3198662.0	4000000.0	430.0	19.0	2.92	2.33	1.11	0.05	7.58	0.58	1.25	0.12	13.73	0.57	3.68	2.49	0.72	AAA553.CD3.X4.Y10.tile.tissue.png	65	1	2000	65	910bf929631145b651f36dbfa875daf6	0	0	0	0	0	0	0	0	0	0	0	0	0	/home/dhl_ec/bnelissen/Slides/CD3_manuscript/CD3_slides/AAA553.CD3/AAA553.CD3.run1	255	0.7	0.06	0.7	0.06	-9.84996110757	-13.0008205184	4.52490634979	0.444145984375
29652.0	2866229.0	13542.0	58270.0	2866229.0	4000000.0	277.0	13.0	2.61	1.72	1.75	0.05	7.53	0.43	0.75	0.11	8.99	0.5	3.48	2.3	0.65	AAA553.CD3.X4.Y11.tile.tissue.png	66	1	2000	66	344f9645ebb8a0be498e3a7e73745167	0	0	0	0	0	0	0	0	0	0	0	0	0	/home/dhl_ec/bnelissen/Slides/CD3_manuscript/CD3_slides/AAA553.CD3/AAA553.CD3.run1	255	0.7	0.06	0.7	0.06	-9.6673535253	-12.2550879627	4.70606376089	0.607035625
5330.0	809907.0	2435.0	25095.0	809907.0	1916000.0	55.0	17.0	3.2	3.07	0.85	0.04	5.83	0.28	0.6	0.0999999999999	5.09	0.2	1.64	1.11	0.31	AAA553.CD3.X4.Y12.tile.tissue.png	67	1	2000	67	34d5cb993aff457fecfed70ac10a6c18	0	0	0	0	0	0	0	0	0	0	0	0	0	/home/dhl_ec/bnelissen/Slides/CD3_manuscript/CD3_slides/AAA553.CD3/AAA553.CD3.run1	255	0.7	0.06	0.7	0.06	-9.3572661162	-12.8405395562	6.05232395037	1.88809869194
186972.0	3968941.0	71409.0	8142.0	3968941.0	4000000.0	1323.0	1.0	1.43	1.58	1.75	0.0700000000002	10.28	0.56	1.2	0.0799999999999	16.83	0.68	3.65	2.37	0.74	AAA553.CD3.X4.Y2.tile.tissue.png	68	1	2000	68	8944a985ad8c616ceae91fc0e9292d26	0	0	0	0	0	0	0	0	0	0	0	0	0	/home/dhl_ec/bnelissen/Slides/CD3_manuscript/CD3_slides/AAA553.CD3/AAA553.CD3.run1	255	0.7	0.0786217060696	0.7	0.0786217060696	-8.8939841798	-12.4787723884	0.857808827219	0.151789159668
71145.0	3991702.0	32687.0	8536.0	3991702.0	4000000.0	636.0	1.0	1.39	1.73	1.83	0.0700000000002	10.25	0.62	1.27	0.0899999999997	14.06	0.6	3.66	2.58	0.73	AAA553.CD3.X4.Y3.tile.tissue.png	69	1	2000	69	7076c1aec85d21f7e462c997a1b338b6	0	0	0	0	0	0	0	0	0	0	0	0	0	/home/dhl_ec/bnelissen/Slides/CD3_manuscript/CD3_slides/AAA553.CD3/AAA553.CD3.run1	255	0.7	0.0684169812142	0.7	0.0684169812142	-8.94798626675	-12.2139220629	0.914237912814	0.0910961372375
156439.0	3983259.0	68594.0	8757.0	3983259.0	4000000.0	1307.0	1.0	1.17	2.84	1.22	0.0700000000002	11.19	0.56	1.34	0.0799999999999	16.17	0.6	3.32	2.32	1.53	AAA553.CD3.X4.Y4.tile.tissue.png	70	1	2000	70	813221a5ac90e5853f776ed559659067	0	0	0	0	0	0	0	0	0	0	0	0	0	/home/dhl_ec/bnelissen/Slides/CD3_manuscript/CD3_slides/AAA553.CD3/AAA553.CD3.run1	255	0.7	0.0752152405353	0.7	0.0752152405353	-9.0274547214	-12.4251309582	1.10945468543	0.108848029297
161733.0	3998042.0	72405.0	8122.0	3998042.0	4000000.0	1394.0	1.0	3.34	2.26	1.13	0.0500000000002	6.83	0.37	0.75	0.0599999999999	11.39	0.41	2.16	2.6	0.74	AAA553.CD3.X4.Y5.tile.tissue.png	71	1	2000	71	f307ae1103bffc1de070e9eb47abcf94	0	0	0	0	0	0	0	0	0	0	0	0	0	/home/dhl_ec/bnelissen/Slides/CD3_manuscript/CD3_slides/AAA553.CD3/AAA553.CD3.run1	255	0.7	0.0773248347899	0.7	0.0773248347899	-9.17993186287	-12.5277355273	1.29368026888	0.126188282715
89867.0	3821399.0	42135.0	14255.0	3821399.0	4000000.0	846.0	3.0	2.51	2.68	1.2	0.0499999999997	7.99	0.38	0.76	0.0600000000004	10.53	0.58	3.34	2.32	0.66	AAA553.CD3.X4.Y6.tile.tissue.png	72	1	2000	72	b70cf007a48b478708aeadc16cfbee3a	0	0	0	0	0	0	0	0	0	0	0	0	0	/home/dhl_ec/bnelissen/Slides/CD3_manuscript/CD3_slides/AAA553.CD3/AAA553.CD3.run1	255	0.7	0.06	0.7	0.06	-9.52140785795	-12.7056319359	2.50193298491	0.273307865234
40753.0	1872563.0	18374.0	63729.0	1872563.0	4000000.0	371.0	53.0	2.96	1.56	1.12	0.0500000000002	7.43	0.41	0.75	0.14	8.48	0.3	2.35	1.54	0.44	AAA553.CD3.X4.Y7.tile.tissue.png	73	1	2000	73	78c97f81638ea5f17d9217a591fff173	0	0	0	0	0	0	0	0	0	0	0	0	0	/home/dhl_ec/bnelissen/Slides/CD3_manuscript/CD3_slides/AAA553.CD3/AAA553.CD3.run1	255	0.7	0.06	0.7	0.06	-9.64869960842	-12.9866000737	3.43008534864	0.420509539062
39487.0	1984671.0	18348.0	71522.0	1984671.0	4000000.0	380.0	62.0	2.2	2.65	1.48	0.0500000000002	7.33	0.51	0.71	0.14	8.28	0.45	3.57	2.32	0.66	AAA553.CD3.X4.Y8.tile.tissue.png	74	1	2000	74	9e753af067136db56c9ad0615797f876	0	0	0	0	0	0	0	0	0	0	0	0	0	/home/dhl_ec/bnelissen/Slides/CD3_manuscript/CD3_slides/AAA553.CD3/AAA553.CD3.run1	255	0.7	0.06	0.7	0.06	-9.62113674403	-12.7655069885	3.52780686288	0.4540708125
41276.0	3016331.0	18553.0	45847.0	3016331.0	4000000.0	378.0	24.0	2.97	2.47	1.16	0.0499999999997	7.4	0.39	0.72	0.0999999999999	9.07	0.47	2.51	2.32	0.64	AAA553.CD3.X4.Y9.tile.tissue.png	75	1	2000	75	5fd9ed2a1d9c2bf95fb879043145534b	0	0	0	0	0	0	0	0	0	0	0	0	0	/home/dhl_ec/bnelissen/Slides/CD3_manuscript/CD3_slides/AAA553.CD3/AAA553.CD3.run1	255	0.7	0.06	0.7	0.06	-9.73639661784	-12.5171372537	3.77535340417	0.43695159375
0.0	0.0	0.0	0.0	0.0	4000000.0	0.0	0.0	1.29	2.51	1.77	0.0799999999999	7.91	0.47	1.34	0.31	6.48	0.2	3.03	2.31	0.43	AAA553.CD3.X5.Y1.tile.tissue.png	76	1	2000	76	0ba2e3adf95ff4f5da859d2780441545	0	0	0	0	0	0	0	0	0	0	0	0	0	/home/dhl_ec/bnelissen/Slides/CD3_manuscript/CD3_slides/AAA553.CD3/AAA553.CD3.run1	255	1.0	0.06	1.0	0.06	0.0	0.0	0.0	10.065799
83357.0	3119988.0	37444.0	38469.0	3119988.0	4000000.0	738.0	11.0	3.52	3.67	1.17	0.0500000000002	7.61	0.58	1.22	0.14	12.37	0.36	2.27	2.57	0.73	AAA553.CD3.X5.Y10.tile.tissue.png	77	1	2000	77	6e928f1125fd9af5193a735cdde22067	0	0	0	0	0	0	0	0	0	0	0	0	0	/home/dhl_ec/bnelissen/Slides/CD3_manuscript/CD3_slides/AAA553.CD3/AAA553.CD3.run1	255	0.7	0.06	0.7	0.06	-9.71558514959	-12.7109058529	4.58026957103	0.560816625
31170.0	2850294.0	14455.0	24097.0	2850294.0	4000000.0	285.0	8.0	5.45	1.94	1.31	0.0499999999997	7.51	0.39	0.75	0.11	9.26	0.34	2.24	1.54	0.47	AAA553.CD3.X5.Y11.tile.tissue.png	78	1	2000	78	4e5c2cad9c87c8f152c1a79312d57f25	0	0	0	0	0	0	0	0	0	0	0	0	0	/home/dhl_ec/bnelissen/Slides/CD3_manuscript/CD3_slides/AAA553.CD3/AAA553.CD3.run1	255	0.7	0.06	0.7	0.06	-9.37391967397	-12.2116469071	4.91094306121	0.77249215625
0.0	24818.0	0.0	1722.0	24818.0	1916000.0	0.0	4.0	1.39	1.72	0.61	0.02	5.11	0.18	0.4	0.11	2.77	0.0700000000002	1.03	0.740000000001	0.19	AAA553.CD3.X5.Y12.tile.tissue.png	79	1	2000	79	2f4889cb723896eda164f372fec817c8	0	0	0	0	0	0	0	0	0	0	0	0	0	/home/dhl_ec/bnelissen/Slides/CD3_manuscript/CD3_slides/AAA553.CD3/AAA553.CD3.run1	255	0.7	0.06	0.7	0.06	0.0	-12.2593328053	2.29792483026	2.17560517211
149776.0	2730642.0	61679.0	7871.0	2730642.0	4000000.0	1170.0	1.0	2.07	2.04	1.18	0.0500000000002	7.28	0.56	1.2	0.17	13.24	0.58	3.74	2.6	0.77	AAA553.CD3.X5.Y2.tile.tissue.png	80	1	2000	80	d7c017272548e85dc7ee29cb95f1d322	0	0	0	0	0	0	0	0	0	0	0	0	0	/home/dhl_ec/bnelissen/Slides/CD3_manuscript/CD3_slides/AAA553.CD3/AAA553.CD3.run1	255	0.7	0.06	0.7	0.06	-8.76002133058	-11.0910644209	0.899774787734	0.146517652344
74154.0	4000000.0	33834.0	7996.0	4000000.0	4000000.0	674.0	1.0	3.0	2.25	1.19	0.0500000000002	7.21	0.3	0.75	0.0799999999999	11.66	0.58	3.45	2.35	0.71	AAA553.CD3.X5.Y3.tile.tissue.png	81	1	2000	81	ad782c96e30632b055b7a59df07fcfd1	0	0	0	0	0	0	0	0	0	0	0	0	0	/home/dhl_ec/bnelissen/Slides/CD3_manuscript/CD3_slides/AAA553.CD3/AAA553.CD3.run1	255	0.7	0.0651088546104	0.7	0.0651088546104	-9.01318190043	-12.0408561018	0.740544496735	0.114408895866
117962.0	4000000.0	50615.0	7996.0	4000000.0	4000000.0	945.0	1.0	2.98	2.45	1.22	0.0499999999997	6.76	0.3	1.24	0.0700000000002	16.18	0.630000000001	3.41	2.46	0.67	AAA553.CD3.X5.Y4.tile.tissue.png	82	1	2000	82	549d441005465f462adfb922ba4df0d1	0	0	0	0	0	0	0	0	0	0	0	0	0	/home/dhl_ec/bnelissen/Slides/CD3_manuscript/CD3_slides/AAA553.CD3/AAA553.CD3.run1	255	0.7	0.0681720807092	0.7	0.0681720807092	-9.13441803461	-12.391138612	1.08803600079	0.129531177063
168811.0	3959723.0	65293.0	11089.0	3959723.0	4000000.0	1255.0	1.0	3.85	3.35	1.81	0.0799999999999	9.81	0.68	1.36	0.0899999999997	17.12	0.67	3.68	2.6	0.74	AAA553.CD3.X5.Y5.tile.tissue.png	83	1	2000	83	0f392de57dc8093cd09a94a34702d396	0	0	0	0	0	0	0	0	0	0	0	0	0	/home/dhl_ec/bnelissen/Slides/CD3_manuscript/CD3_slides/AAA553.CD3/AAA553.CD3.run1	255	0.7	0.06	0.7	0.06	-9.64253927255	-12.5138284318	2.04196392168	0.357594334473
49195.0	3697758.0	21496.0	19882.0	3697758.0	4000000.0	421.0	9.0	2.77	2.57	1.21	0.0499999999997	7.46	0.38	0.74	0.0799999999999	9.94	0.37	2.22	1.55	0.440000000001	AAA553.CD3.X5.Y6.tile.tissue.png	84	1	2000	84	edf680714bc9848ff7c1939b925e3ea6	0	0	0	0	0	0	0	0	0	0	0	0	0	/home/dhl_ec/bnelissen/Slides/CD3_manuscript/CD3_slides/AAA553.CD3/AAA553.CD3.run1	255	0.7	0.06	0.7	0.06	-9.6206425507	-12.9064559066	2.73874365787	0.348524707031
41660.0	2231352.0	19985.0	57258.0	2231352.0	4000000.0	413.0	34.0	3.26	2.54	1.19	0.0600000000004	7.51	0.6	1.2	0.18	12.11	0.46	3.51	2.35	0.85	AAA553.CD3.X5.Y7.tile.tissue.png	85	1	2000	85	90aa93178cf8c23cba56a2943872b4c5	0	0	0	0	0	0	0	0	0	0	0	0	0	/home/dhl_ec/bnelissen/Slides/CD3_manuscript/CD3_slides/AAA553.CD3/AAA553.CD3.run1	255	0.7	0.06	0.7	0.06	-9.47784494965	-13.0849950205	3.57079206759	0.42539096875
32478.0	2727594.0	15411.0	47747.0	2727594.0	4000000.0	327.0	17.0	1.22	1.85	1.2	0.0500000000002	7.33	0.4	0.74	0.11	9.09	0.33	2.29	1.52	1.08	AAA553.CD3.X5.Y8.tile.tissue.png	86	1	2000	86	fab01544e9d409a48261c23295d4ac25	0	0	0	0	0	0	0	0	0	0	0	0	0	/home/dhl_ec/bnelissen/Slides/CD3_manuscript/CD3_slides/AAA553.CD3/AAA553.CD3.run1	255	0.7	0.06	0.7	0.06	-9.57129369315	-12.6483461048	3.78417625751	0.432042773438
24194.0	1911479.0	11210.0	81407.0	1911479.0	4000000.0	231.0	37.0	2.36	3.17	1.15	0.0499999999997	7.64	0.42	0.74	0.15	8.3	0.31	2.37	1.53	0.84	AAA553.CD3.X5.Y9.tile.tissue.png	87	1	2000	87	e2eecd81c7a8c831cecf47dee28379d0	0	0	0	0	0	0	0	0	0	0	0	0	0	/home/dhl_ec/bnelissen/Slides/CD3_manuscript/CD3_slides/AAA553.CD3/AAA553.CD3.run1	255	0.7	0.06	0.7	0.06	-9.74779787351	-12.5273297868	4.34097839627	0.4457255625
61964.0	1846906.0	25924.0	79908.0	1846906.0	4000000.0	487.0	30.0	3.98	4.04	1.21	0.0500000000002	7.46	0.42	0.74	0.15	8.65	0.45	3.62	2.31	1.08	AAA553.CD3.X6.Y10.tile.tissue.png	88	1	2000	88	b40d1454d6d362b00fb44be71f559870	0	0	0	0	0	0	0	0	0	0	0	0	0	/home/dhl_ec/bnelissen/Slides/CD3_manuscript/CD3_slides/AAA553.CD3/AAA553.CD3.run1	255	0.7	0.06	0.7	0.06	-9.85116545966	-12.7501889959	4.8208933795	0.51999653125
7216.0	94339.0	2900.0	5201.0	94339.0	4000000.0	58.0	9.0	1.29	1.64	1.21	0.0799999999999	9.92	0.57	1.41	0.38	9.65	0.31	3.18	2.5	1.23	AAA553.CD3.X6.Y11.tile.tissue.png	89	1	2000	89	3db0e398a8644a0f167908210dc82802	0	0	0	0	0	0	0	0	0	0	0	0	0	/home/dhl_ec/bnelissen/Slides/CD3_manuscript/CD3_slides/AAA553.CD3/AAA553.CD3.run1	255	0.7	0.06	0.7	0.06	-9.56654966573	-12.5884669154	4.70562904284	1.75877470117
0.0	38675.0	0.0	3373.0	38675.0	1916000.0	0.0	5.0	1.33	1.67	0.59	0.0299999999997	3.42	0.18	0.42	0.11	2.74	0.0699999999997	1.02	0.73	0.18	AAA553.CD3.X6.Y12.tile.tissue.png	90	1	2000	90	6e78bc3a1c88bc30ce49fc51f462d02d	0	0	0	0	0	0	0	0	0	0	0	0	0	/home/dhl_ec/bnelissen/Slides/CD3_manuscript/CD3_slides/AAA553.CD3/AAA553.CD3.run1	255	0.7	0.06	0.7	0.06	0.0	-11.8764360808	1.4571613405	1.85721235036
35262.0	661397.0	14350.0	4566.0	661397.0	4000000.0	262.0	1.0	3.32	3.0	1.22	0.0599999999999	7.14	0.38	0.76	0.19	7.35	0.36	3.28	2.53	1.8	AAA553.CD3.X6.Y2.tile.tissue.png	91	1	2000	91	87d04cb7931e29b52a5aa4baf9606710	0	0	0	0	0	0	0	0	0	0	0	0	0	/home/dhl_ec/bnelissen/Slides/CD3_manuscript/CD3_slides/AAA553.CD3/AAA553.CD3.run1	255	0.7	0.06	0.7	0.06	-8.73340404858	-11.3015752203	1.0212053668	1.41305738281
111789.0	3935017.0	47864.0	8172.0	3935017.0	4000000.0	945.0	1.0	1.73	1.7	1.79	0.0799999999999	10.41	0.62	1.22	0.0799999999999	14.8	0.59	3.28	2.3	0.67	AAA553.CD3.X6.Y3.tile.tissue.png	92	1	2000	92	77efc9b976261e25629c101c0c929bab	0	0	0	0	0	0	0	0	0	0	0	0	0	/home/dhl_ec/bnelissen/Slides/CD3_manuscript/CD3_slides/AAA553.CD3/AAA553.CD3.run1	255	0.7	0.0635553202506	0.7	0.0635553202506	-8.78374692017	-12.1934710453	0.839179181212	0.179573563477
69535.0	3999843.0	32091.0	8026.0	3999843.0	4000000.0	638.0	1.0	1.39	2.4	1.14	0.0500000000002	8.75	0.56	1.24	0.0799999999999	14.46	0.59	3.33	2.52	0.67	AAA553.CD3.X6.Y4.tile.tissue.png	93	1	2000	93	5cdf62a47bece5e1dcbc8acf68aaa2a9	0	0	0	0	0	0	0	0	0	0	0	0	0	/home/dhl_ec/bnelissen/Slides/CD3_manuscript/CD3_slides/AAA553.CD3/AAA553.CD3.run1	255	0.7	0.0670163290787	0.7	0.0670163290787	-9.04221481926	-12.2529803928	0.950700773669	0.110131945221
196959.0	3974956.0	75921.0	10308.0	3974956.0	4000000.0	1465.0	2.0	2.27	2.01	1.14	0.0499999999997	14.0	0.38	1.21	0.0799999999999	15.95	0.61	3.43	2.47	0.67	AAA553.CD3.X6.Y5.tile.tissue.png	94	1	2000	94	e6b3893d8419b852ab917f671d8126a2	0	0	0	0	0	0	0	0	0	0	0	0	0	/home/dhl_ec/bnelissen/Slides/CD3_manuscript/CD3_slides/AAA553.CD3/AAA553.CD3.run1	255	0.7	0.0790892921923	0.7	0.0790892921923	-9.53038708292	-12.7045143535	1.94915069211	0.256278847656
59129.0	3986836.0	27842.0	8708.0	3986836.0	4000000.0	576.0	1.0	3.68	2.34	1.16	0.0500000000002	6.73	0.38	0.75	0.0700000000002	10.3	0.4	2.18	2.35	0.65	AAA553.CD3.X6.Y6.tile.tissue.png	95	1	2000	95	c07d1a45d03cbbd6ecd9ba65307795d8	0	0	0	0	0	0	0	0	0	0	0	0	0	/home/dhl_ec/bnelissen/Slides/CD3_manuscript/CD3_slides/AAA553.CD3/AAA553.CD3.run1	255	0.7	0.06	0.7	0.06	-9.5341383634	-12.8422916734	2.57103584989	0.343083878662
73888.0	3476594.0	36323.0	27977.0	3476594.0	4000000.0	768.0	5.0	3.11	1.51	1.76	0.0599999999999	10.35	0.58	1.2	0.11	12.93	0.37	2.25	1.64	0.57	AAA553.CD3.X6.Y7.tile.tissue.png	96	1	2000	96	ca231b856fcbded8bd829fde55f3163e	0	0	0	0	0	0	0	0	0	0	0	0	0	/home/dhl_ec/bnelissen/Slides/CD3_manuscript/CD3_slides/AAA553.CD3/AAA553.CD3.run1	255	0.7	0.06	0.7	0.06	-9.25537651109	-12.584381387	3.30019139829	0.399763148437
53145.0	3022887.0	25377.0	36634.0	3022887.0	4000000.0	530.0	11.0	2.8	1.56	1.41	0.0699999999997	9.72	0.6	1.2	0.14	11.47	0.51	3.39	2.29	0.64	AAA553.CD3.X6.Y8.tile.tissue.png	97	1	2000	97	f472efccf5b2ea760966b14134b544c0	0	0	0	0	0	0	0	0	0	0	0	0	0	/home/dhl_ec/bnelissen/Slides/CD3_manuscript/CD3_slides/AAA553.CD3/AAA553.CD3.run1	255	0.7	0.06	0.7	0.06	-9.39592365525	-12.9657725715	3.68517994066	0.466611179687
66870.0	2501761.0	30523.0	55278.0	2501761.0	4000000.0	620.0	24.0	1.43	1.88	1.73	0.0700000000002	9.8	0.58	1.19	0.17	12.64	0.51	3.89	2.6	0.67	AAA553.CD3.X6.Y9.tile.tissue.png	98	1	2000	98	4a59c41952f9f1c87a8f23bfbbe73e65	0	0	0	0	0	0	0	0	0	0	0	0	0	/home/dhl_ec/bnelissen/Slides/CD3_manuscript/CD3_slides/AAA553.CD3/AAA553.CD3.run1	255	0.7	0.06	0.7	0.06	-9.62150750767	-12.2823971764	4.28486243936	0.57202940625
19214.0	337374.0	8001.0	10488.0	337374.0	4000000.0	161.0	10.0	2.93	2.49	1.14	0.0599999999999	7.02	0.38	0.77	0.2	7.19	0.23	2.16	1.53	0.4	AAA553.CD3.X7.Y10.tile.tissue.png	99	1	2000	99	8f18422d3ecaf2cd6a8d799d44f12d31	0	0	0	0	0	0	0	0	0	0	0	0	0	/home/dhl_ec/bnelissen/Slides/CD3_manuscript/CD3_slides/AAA553.CD3/AAA553.CD3.run1	255	0.7	0.06	0.7	0.06	-9.69135511814	-12.2815172002	4.65878500239	0.993411433594
0.0	0.0	0.0	0.0	0.0	4000000.0	0.0	0.0	0.84	1.36	1.17	0.0499999999997	5.82	0.29	0.9	0.21	4.66	0.2	2.27	1.53	0.36	AAA553.CD3.X7.Y11.tile.tissue.png	100	1	2000	100	a8e14db8446f8a1a338e8d62795409ea	0	0	0	0	0	0	0	0	0	0	0	0	0	/home/dhl_ec/bnelissen/Slides/CD3_manuscript/CD3_slides/AAA553.CD3/AAA553.CD3.run1	255	1.0	0.06	1.0	0.06	0.0	0.0	0.0	2.36366325
0.0	64513.0	0.0	4130.0	64513.0	1916000.0	0.0	3.0	2.17	0.91	0.57	0.0300000000002	3.38	0.19	0.43	0.0999999999999	3.55	0.0999999999999	1.32	1.0	0.25	AAA553.CD3.X7.Y12.tile.tissue.png	101	1	2000	101	375764adaf085b99f2364f8c14f65722	0	0	0	0	0	0	0	0	0	0	0	0	0	/home/dhl_ec/bnelissen/Slides/CD3_manuscript/CD3_slides/AAA553.CD3/AAA553.CD3.run1	255	0.7	0.06	0.7	0.06	0.0	-11.9970877222	2.15693663486	0.998299206314
442.0	4274.0	115.0	316.0	4274.0	4000000.0	1.0	1.0	3.05	1.58	1.2	0.0599999999999	6.85	0.5	1.22	0.32	8.6	0.31	3.04	2.31	0.56	AAA553.CD3.X7.Y2.tile.tissue.png	102	1	2000	102	dd355a85b412c12808cca6d5b0ba9e77	0	0	0	0	0	0	0	0	0	0	0	0	0	/home/dhl_ec/bnelissen/Slides/CD3_manuscript/CD3_slides/AAA553.CD3/AAA553.CD3.run1	255	0.7	0.06	0.7	0.06	-9.25182127388	-12.505055898	4.61616728924	2.41370781403
40420.0	2293242.0	18863.0	7484.0	2293242.0	4000000.0	372.0	1.0	2.34	1.73	1.78	0.0700000000002	7.56	0.37	0.75	0.13	11.09	0.46	3.29	2.32	0.61	AAA553.CD3.X7.Y3.tile.tissue.png	103	1	2000	103	a72be63006d455891abff67cb580eccd	0	0	0	0	0	0	0	0	0	0	0	0	0	/home/dhl_ec/bnelissen/Slides/CD3_manuscript/CD3_slides/AAA553.CD3/AAA553.CD3.run1	255	0.7	0.06	0.7	0.06	-8.84436854277	-11.1349647157	1.04490499045	0.167755632812
62981.0	4000000.0	28541.0	7996.0	4000000.0	4000000.0	564.0	1.0	1.22	2.34	1.75	0.0699999999997	9.48	0.31	0.81	0.0699999999997	14.1	0.57	3.27	2.4	0.68	AAA553.CD3.X7.Y4.tile.tissue.png	104	1	2000	104	06d2323e849c2b739c3544d015dfdd4d	0	0	0	0	0	0	0	0	0	0	0	0	0	/home/dhl_ec/bnelissen/Slides/CD3_manuscript/CD3_slides/AAA553.CD3/AAA553.CD3.run1	255	0.7	0.0656944432218	0.7	0.0656944432218	-8.94807215147	-12.3208488213	0.598292054413	0.0980630280457
98802.0	4000000.0	41872.0	7996.0	4000000.0	4000000.0	808.0	1.0	3.61	2.16	1.22	0.0500000000002	6.61	0.3	0.75	0.0699999999997	14.81	0.58	3.26	1.86	0.56	AAA553.CD3.X7.Y5.tile.tissue.png	105	1	2000	105	cf29edd0d3a0fbe85ef21af41c75fdaa	0	0	0	0	0	0	0	0	0	0	0	0	0	/home/dhl_ec/bnelissen/Slides/CD3_manuscript/CD3_slides/AAA553.CD3/AAA553.CD3.run1	255	0.7	0.0715907564685	0.7	0.0715907564685	-9.10230896351	-11.6650311771	1.16961920715	0.0887239583266
138917.0	3833265.0	59332.0	14274.0	3833265.0	4000000.0	1127.0	5.0	3.38	2.78	1.76	0.0700000000002	10.84	0.57	1.21	0.0900000000001	14.91	0.62	3.29	2.3	0.67	AAA553.CD3.X7.Y6.tile.tissue.png	106	1	2000	106	7af6f9f3660efee50a7bbf79ffdb1cb4	0	0	0	0	0	0	0	0	0	0	0	0	0	/home/dhl_ec/bnelissen/Slides/CD3_manuscript/CD3_slides/AAA553.CD3/AAA553.CD3.run1	255	0.7	0.06	0.7	0.06	-9.39768500845	-12.48467908	2.37635032602	0.244536912109
91303.0	3686210.0	40217.0	19318.0	3686210.0	4000000.0	809.0	7.0	2.8	2.5	1.75	0.0700000000002	10.93	0.55	1.2	0.0700000000002	12.94	0.39	2.18	1.48	0.43	AAA553.CD3.X7.Y7.tile.tissue.png	107	1	2000	107	cf279ab163dffc73cb07e1b5ea041416	0	0	0	0	0	0	0	0	0	0	0	0	0	/home/dhl_ec/bnelissen/Slides/CD3_manuscript/CD3_slides/AAA553.CD3/AAA553.CD3.run1	255	0.7	0.06	0.7	0.06	-9.62097845611	-13.0928131744	3.18896848217	0.499495402344
86555.0	3640723.0	39646.0	23994.0	3640723.0	4000000.0	801.0	2.0	2.78	2.57	1.16	0.0499999999997	8.07	0.58	1.22	0.11	14.33	0.56	3.36	2.3	0.68	AAA553.CD3.X7.Y8.tile.tissue.png	108	1	2000	108	2edfa77989ceaef728330cd98383def4	0	0	0	0	0	0	0	0	0	0	0	0	0	/home/dhl_ec/bnelissen/Slides/CD3_manuscript/CD3_slides/AAA553.CD3/AAA553.CD3.run1	255	0.7	0.06	0.7	0.06	-9.47148164477	-12.8949105504	3.5309404487	0.488451183594
51851.0	1550178.0	21290.0	40588.0	1550178.0	4000000.0	401.0	19.0	3.52	1.67	1.76	0.0699999999997	9.78	0.58	1.24	0.22	8.81	0.29	2.28	2.31	0.62	AAA553.CD3.X7.Y9.tile.tissue.png	109	1	2000	109	2b70255bf8d6f58ada9de45f6f0ddbf1	0	0	0	0	0	0	0	0	0	0	0	0	0	/home/dhl_ec/bnelissen/Slides/CD3_manuscript/CD3_slides/AAA553.CD3/AAA553.CD3.run1	255	0.7	0.06	0.7	0.06	-9.6617868258	-12.5725507328	3.74905883392	0.463024
0.0	0.0	0.0	0.0	0.0	4000000.0	0.0	0.0	1.48	3.22	1.18	0.0599999999999	6.48	0.29	0.91	0.21	4.62	0.12	2.01	1.54	2.02	AAA553.CD3.X8.Y10.tile.tissue.png	110	1	2000	110	38290d2fbd3a94815b1e4c4b0459639b	0	0	0	0	0	0	0	0	0	0	0	0	0	/home/dhl_ec/bnelissen/Slides/CD3_manuscript/CD3_slides/AAA553.CD3/AAA553.CD3.run1	255	1.0	0.06	1.0	0.06	0.0	-10.9497516079	0.0	1.48873953351
0.0	97238.0	0.0	4342.0	97238.0	1916000.0	0.0	2.0	2.74	1.7	0.73	0.0300000000002	3.3	0.27	0.66	0.15	4.15	0.11	1.51	1.1	0.28	AAA553.CD3.X8.Y12.tile.tissue.png	111	1	2000	111	c661a96fee6ae2afd7db6fdaeec7f044	0	0	0	0	0	0	0	0	0	0	0	0	0	/home/dhl_ec/bnelissen/Slides/CD3_manuscript/CD3_slides/AAA553.CD3/AAA553.CD3.run1	255	0.7	0.06	0.7	0.06	-6.79648560789	-11.9909445536	1.73892756789	0.901029442646
0.0	0.0	0.0	0.0	0.0	4000000.0	0.0	0.0	3.03	2.74	1.13	0.0799999999999	8.93	0.47	1.43	0.31	6.46	0.2	3.02	2.34	0.93	AAA553.CD3.X8.Y2.tile.tissue.png	112	1	2000	112	80e0594e1f2daef640d76521ca631575	0	0	0	0	0	0	0	0	0	0	0	0	0	/home/dhl_ec/bnelissen/Slides/CD3_manuscript/CD3_slides/AAA553.CD3/AAA553.CD3.run1	255	1.0	0.06	1.0	0.06	0.0	-10.313774814	0.0	1.39111919719
154.0	32080.0	89.0	972.0	32080.0	4000000.0	2.0	1.0	2.04	1.57	1.21	0.0599999999999	6.73	0.37	0.86	0.22	6.76	0.21	2.08	1.52	0.47	AAA553.CD3.X8.Y3.tile.tissue.png	113	1	2000	113	d3887e7115a445c47f61310a83986d54	0	0	0	0	0	0	0	0	0	0	0	0	0	/home/dhl_ec/bnelissen/Slides/CD3_manuscript/CD3_slides/AAA553.CD3/AAA553.CD3.run1	255	0.7	0.06	0.7	0.06	-9.0209571209	-12.1365915635	3.12807345413	2.90868778076
74194.0	2110503.0	33775.0	8214.0	2110503.0	4000000.0	681.0	1.0	2.45	3.55	1.18	0.0599999999999	6.95	0.37	0.75	0.14	8.71	0.3	2.2	1.51	0.41	AAA553.CD3.X8.Y4.tile.tissue.png	114	1	2000	114	e80b5e45a4a8bff20f799e1f2200c5c0	0	0	0	0	0	0	0	0	0	0	0	0	0	/home/dhl_ec/bnelissen/Slides/CD3_manuscript/CD3_slides/AAA553.CD3/AAA553.CD3.run1	255	0.7	0.06	0.7	0.06	-8.91397781028	-11.0963980458	1.10880732761	0.7618970625
58857.0	3998799.0	26752.0	8074.0	3998799.0	4000000.0	538.0	1.0	2.88	2.62	1.12	0.0699999999997	6.94	0.36	0.73	0.0500000000002	9.97	0.37	2.89	2.33	0.65	AAA553.CD3.X8.Y5.tile.tissue.png	115	1	2000	115	70fa91786804527f0b0fab32f67eecd1	0	0	0	0	0	0	0	0	0	0	0	0	0	/home/dhl_ec/bnelissen/Slides/CD3_manuscript/CD3_slides/AAA553.CD3/AAA553.CD3.run1	255	0.7	0.0698773169774	0.7	0.0698773169774	-8.82257505662	-11.7638778522	0.791396053646	0.102200062302
220921.0	3996397.0	89265.0	8286.0	3996397.0	4000000.0	1605.0	1.0	1.17	2.24	1.73	0.0699999999997	8.97	0.37	0.77	0.0600000000004	11.61	0.42	2.19	1.53	0.67	AAA553.CD3.X8.Y6.tile.tissue.png	116	1	2000	116	5b5e27f38f5d36af7ec129732f96c9c3	0	0	0	0	0	0	0	0	0	0	0	0	0	/home/dhl_ec/bnelissen/Slides/CD3_manuscript/CD3_slides/AAA553.CD3/AAA553.CD3.run1	255	0.7	0.0830557485325	0.7	0.0830557485325	-8.76583170091	-12.5006142205	0.918679908154	0.111301413452
332832.0	3992860.0	123562.0	8426.0	3992860.0	4000000.0	2127.0	1.0	3.64	3.4	1.2	0.0499999999997	13.31	0.38	0.76	0.0500000000002	12.56	0.43	2.18	1.52	0.46	AAA553.CD3.X8.Y7.tile.tissue.png	117	1	2000	117	3b4be7bd452245f73602adb27d705de5	0	0	0	0	0	0	0	0	0	0	0	0	0	/home/dhl_ec/bnelissen/Slides/CD3_manuscript/CD3_slides/AAA553.CD3/AAA553.CD3.run1	255	0.7	0.0692718940715	0.7	0.0692718940715	-9.05859356231	-12.2323728387	1.05229624039	0.129051684814
228986.0	3832488.0	97008.0	11550.0	3832488.0	4000000.0	1795.0	4.0	2.44	2.66	1.15	0.0500000000002	7.05	0.38	0.76	0.0599999999999	11.92	0.43	2.21	1.53	0.46	AAA553.CD3.X8.Y8.tile.tissue.png	118	1	2000	118	7121f674a7687946c09c59093ceb5a78	0	0	0	0	0	0	0	0	0	0	0	0	0	/home/dhl_ec/bnelissen/Slides/CD3_manuscript/CD3_slides/AAA553.CD3/AAA553.CD3.run1	255	0.7	0.0820138984891	0.7	0.0820138984891	-8.76638966999	-12.5799176888	1.50063695077	0.193918582031
83960.0	1097826.0	36370.0	9895.0	1097826.0	4000000.0	659.0	3.0	4.1	2.62	1.14	0.04	7.17	0.38	0.74	0.17	8.45	0.28	2.14	1.6	0.64	AAA553.CD3.X8.Y9.tile.tissue.png	119	1	2000	119	5b610f8ccd8513a1b61d323890ad6b99	0	0	0	0	0	0	0	0	0	0	0	0	0	/home/dhl_ec/bnelissen/Slides/CD3_manuscript/CD3_slides/AAA553.CD3/AAA553.CD3.run1	255	0.7	0.06	0.7	0.06	-8.67046396988	-10.9029936153	2.22628811266	0.402006679687
0.0	0.0	0.0	0.0	0.0	4000000.0	0.0	0.0	3.92	3.43	1.35	0.0799999999999	5.95	0.3	1.57	0.32	6.04	0.2	3.02	2.3	0.54	AAA553.CD3.X9.Y10.tile.tissue.png	120	1	2000	120	4f0e90a0fa2a16239aecb69711a36da2	0	0	0	0	0	0	0	0	0	0	0	0	0	/home/dhl_ec/bnelissen/Slides/CD3_manuscript/CD3_slides/AAA553.CD3/AAA553.CD3.run1	255	1.0	0.06	1.0	0.06	0.0	0.0	0.0	5.2861395
217.0	122515.0	64.0	4502.0	122515.0	1916000.0	1.0	2.0	2.9	1.94	0.85	0.04	4.51	0.27	0.67	0.15	4.28	0.16	1.49	1.1	0.29	AAA553.CD3.X9.Y12.tile.tissue.png	121	1	2000	121	19421d33575b724a5c2108af46881ac6	0	0	0	0	0	0	0	0	0	0	0	0	0	/home/dhl_ec/bnelissen/Slides/CD3_manuscript/CD3_slides/AAA553.CD3/AAA553.CD3.run1	255	0.7	0.06	0.7	0.06	-8.06458603876	-11.8999736673	1.35190635068	0.630008574993
0.0	4262.0	0.0	476.0	4262.0	4000000.0	0.0	2.0	2.98	2.58	1.72	0.0799999999999	9.31	0.55	1.37	0.32	7.82	0.22	3.1	2.29	0.56	AAA553.CD3.X9.Y4.tile.tissue.png	122	1	2000	122	4d802712676d1feb183dfe55c511e1ce	0	0	0	0	0	0	0	0	0	0	0	0	0	/home/dhl_ec/bnelissen/Slides/CD3_manuscript/CD3_slides/AAA553.CD3/AAA553.CD3.run1	255	0.7	0.06	0.7	0.06	0.0	-12.1511584979	0.872090819854	4.81876619183
14565.0	1494725.0	7265.0	7237.0	1494725.0	4000000.0	139.0	2.0	3.03	2.16	1.76	0.0699999999997	15.01	0.55	1.21	0.22	10.8	0.41	3.31	2.33	0.61	AAA553.CD3.X9.Y5.tile.tissue.png	123	1	2000	123	4010f4e7cba65b55e908ab4c4b6bf8ad	0	0	0	0	0	0	0	0	0	0	0	0	0	/home/dhl_ec/bnelissen/Slides/CD3_manuscript/CD3_slides/AAA553.CD3/AAA553.CD3.run1	255	0.7	0.06	0.7	0.06	-8.44449152267	-11.4247560594	0.878902357446	0.116163105469
226668.0	3888698.0	95264.0	9135.0	3888698.0	4000000.0	1763.0	1.0	3.23	3.53	1.75	0.0700000000002	8.9	0.55	1.07	0.0899999999997	15.92	0.6	3.26	2.41	0.66	AAA553.CD3.X9.Y6.tile.tissue.png	124	1	2000	124	a7bb81173703865cfb7de7dc0a82fee0	0	0	0	0	0	0	0	0	0	0	0	0	0	/home/dhl_ec/bnelissen/Slides/CD3_manuscript/CD3_slides/AAA553.CD3/AAA553.CD3.run1	255	0.7	0.0824045519085	0.7	0.0824045519085	-8.71171979339	-12.1202543231	0.792648111961	0.160113782715
296195.0	4000000.0	109048.0	7996.0	4000000.0	4000000.0	1962.0	1.0	1.25	2.78	1.19	0.0499999999997	7.45	0.3	0.76	0.04	12.37	0.63	2.77	1.58	0.69	AAA553.CD3.X9.Y7.tile.tissue.png	125	1	2000	125	4e1a240c2ffc99c0f3ab1db26e05b4a0	0	0	0	0	0	0	0	0	0	0	0	0	0	/home/dhl_ec/bnelissen/Slides/CD3_manuscript/CD3_slides/AAA553.CD3/AAA553.CD3.run1	255	0.7	0.0927376569023	0.7	0.0927376569023	-8.84983172903	-12.6762079089	0.6290575625	0.104229620117
299168.0	3998047.0	113977.0	8099.0	3998047.0	4000000.0	2066.0	1.0	1.3	2.4	1.18	0.0500000000002	6.95	0.37	0.76	0.0499999999997	12.62	0.43	2.19	1.52	0.46	AAA553.CD3.X9.Y8.tile.tissue.png	126	1	2000	126	92e58230caeda90d3fc28fb599ec0ca1	0	0	0	0	0	0	0	0	0	0	0	0	0	/home/dhl_ec/bnelissen/Slides/CD3_manuscript/CD3_slides/AAA553.CD3/AAA553.CD3.run1	255	0.7	0.0909593782289	0.7	0.0909593782289	-8.60044758122	-12.4707806256	0.793292640684	0.107688968689
148579.0	2088818.0	62421.0	8089.0	2088818.0	4000000.0	1169.0	3.0	3.36	3.76	1.74	0.0599999999999	11.1	0.39	0.77	0.14	10.69	0.49	3.46	1.62	0.59	AAA553.CD3.X9.Y9.tile.tissue.png	127	1	2000	127	34943daf5bb783677d10f7c23da2382c	0	0	0	0	0	0	0	0	0	0	0	0	0	/home/dhl_ec/bnelissen/Slides/CD3_manuscript/CD3_slides/AAA553.CD3/AAA553.CD3.run1	255	0.7	0.06	0.7	0.06	-8.74239892743	-11.792907214	1.89811803222	0.335074171875
[truncated: 2 more columns]
