# Supplementary material for: SlideToolkit: An Assistive Toolset for the Histological Quantification of Whole Slide Images
Source: PLoS One. 2014 Nov 5;9(11):e110289. doi: 10.1371/journal.pone.0110289 (PMC4220929; doi:10.1371/journal.pone.0110289)
Supplement: RawData S1 — ICC and BlandAltman plot - measurements and r-script.zip. Measurements of Run1 and Run2, including the code for the calculation of the intraclass correlation coefficient (ICC) and the code for the Bland and Altman plot. (ZIP) [file pone.0110289.s003.zip › cellprofiler.measurements/run1.4e3a81bcde8005d4d1c43ab8658ce080.DefaultOUT_Image.csv]

AreaOccupied_AreaOccupied_DAB_Nuclei	AreaOccupied_AreaOccupied_Tissue	AreaOccupied_Perimeter_DAB_Nuclei	AreaOccupied_Perimeter_Tissue	AreaOccupied_TotalArea_DAB_Nuclei	AreaOccupied_TotalArea_Tissue	Count_DAB_Nuclei	Count_Tissue	ExecutionTime_01LoadImages	ExecutionTime_02ColorToGray	ExecutionTime_03Smooth	ExecutionTime_04ImageMath	ExecutionTime_05IdentifyPrimaryObjects	ExecutionTime_06MeasureImageAreaOccupied	ExecutionTime_07UnmixColors	ExecutionTime_08MaskImage	ExecutionTime_09IdentifyPrimaryObjects	ExecutionTime_10MeasureImageAreaOccupied	ExecutionTime_11OverlayOutlines	ExecutionTime_12OverlayOutlines	ExecutionTime_13SaveImages	FileName_Original	Group_Index	Group_Number	Height_Original	ImageNumber	MD5Digest_Original	ModuleError_01LoadImages	ModuleError_02ColorToGray	ModuleError_03Smooth	ModuleError_04ImageMath	ModuleError_05IdentifyPrimaryObjects	ModuleError_06MeasureImageAreaOccupied	ModuleError_07UnmixColors	ModuleError_08MaskImage	ModuleError_09IdentifyPrimaryObjects	ModuleError_10MeasureImageAreaOccupied	ModuleError_11OverlayOutlines	ModuleError_12OverlayOutlines	ModuleError_13SaveImages	PathName_Original	Scaling_Original	Threshold_FinalThreshold_DAB_Nuclei	Threshold_FinalThreshold_Tissue	Threshold_OrigThreshold_DAB_Nuclei	Threshold_OrigThreshold_Tissue	Threshold_SumOfEntropies_DAB_Nuclei	Threshold_SumOfEntropies_Tissue	Threshold_WeightedVariance_DAB_Nuclei	Threshold_WeightedVariance_Tissue
234.0	1083114.0	138.0	6396.0	1083114.0	4000000.0	3.0	1.0	3.85	3.5	1.15	0.06	6.58	0.64	1.37	0.27	8.06	0.24	2.17	1.46	1.04	AAA144.CD3.X0.Y10.tile.tissue.png	1	1	2000	1	dab9459e47bc6263ecb6f20de332b4a8	0	0	0	0	0	0	0	0	0	0	0	0	0	/home/dhl_ec/bnelissen/Slides/CD3_manuscript/CD3_slides/AAA144.CD3/AAA144.CD3.run1	255	0.7	0.06	0.7	0.06	-8.65772539809	-11.8488391704	1.48462447601	1.06251623828
0.0	491077.0	0.0	7143.0	491077.0	4000000.0	0.0	3.0	2.97	2.11	1.16	0.05	7.17	0.64	1.41	0.29	9.5	0.27	3.49	2.37	0.94	AAA144.CD3.X0.Y11.tile.tissue.png	2	1	2000	2	02f0c12d10bd1ba78bab22ee9b9ce4f7	0	0	0	0	0	0	0	0	0	0	0	0	0	/home/dhl_ec/bnelissen/Slides/CD3_manuscript/CD3_slides/AAA144.CD3/AAA144.CD3.run1	255	0.7	0.06	0.7	0.06	-8.17557349436	-11.6060846095	0.99354087837	1.69836357422
0.0	0.0	0.0	0.0	0.0	4000000.0	0.0	0.0	3.1	3.19	1.8	0.08	8.43	0.53	1.51	0.35	7.15	0.23	3.2	2.33	0.68	AAA144.CD3.X0.Y12.tile.tissue.png	3	1	2000	3	057c4bbc1bd39c3be43a0aa112e399ec	0	0	0	0	0	0	0	0	0	0	0	0	0	/home/dhl_ec/bnelissen/Slides/CD3_manuscript/CD3_slides/AAA144.CD3/AAA144.CD3.run1	255	1.0	0.06	1.0	0.06	0.0	0.0	0.0	5.527055
0.0	0.0	0.0	0.0	0.0	4000000.0	0.0	0.0	2.8	1.51	1.81	0.09	8.75	0.53	1.45	0.32	6.87	0.22	3.01	2.34	0.59	AAA144.CD3.X0.Y4.tile.tissue.png	4	1	2000	4	c05868ffb7829fe15fdacd250f3896e9	0	0	0	0	0	0	0	0	0	0	0	0	0	/home/dhl_ec/bnelissen/Slides/CD3_manuscript/CD3_slides/AAA144.CD3/AAA144.CD3.run1	255	1.0	0.06	1.0	0.06	0.0	0.0	0.0	2.75826825
0.0	0.0	0.0	0.0	0.0	4000000.0	0.0	0.0	2.9	2.16	1.84	0.08	8.31	0.53	1.46	0.32	7.03	0.21	3.24	2.32	0.62	AAA144.CD3.X0.Y5.tile.tissue.png	5	1	2000	5	731aeeafe2c11677e9e8ce2c623b05d1	0	0	0	0	0	0	0	0	0	0	0	0	0	/home/dhl_ec/bnelissen/Slides/CD3_manuscript/CD3_slides/AAA144.CD3/AAA144.CD3.run1	255	1.0	0.06	1.0	0.06	0.0	0.0	0.0	5.250169
0.0	0.0	0.0	0.0	0.0	4000000.0	0.0	0.0	1.14	1.75	1.21	0.06	5.32	0.47	1.41	0.33	6.13	0.13	2.01	1.53	0.39	AAA144.CD3.X0.Y6.tile.tissue.png	6	1	2000	6	dffa5e3a482ea424ad0d7856693d7b87	0	0	0	0	0	0	0	0	0	0	0	0	0	/home/dhl_ec/bnelissen/Slides/CD3_manuscript/CD3_slides/AAA144.CD3/AAA144.CD3.run1	255	1.0	0.06	1.0	0.06	0.0	0.0	0.0	7.72206
70.0	962914.0	41.0	6414.0	962914.0	4000000.0	1.0	1.0	2.29	2.08	1.79	0.08	12.51	0.57	1.29	0.26	10.09	0.37	3.41	2.17	0.48	AAA144.CD3.X0.Y7.tile.tissue.png	7	1	2000	7	5fcde4ad8ebdece97585392d32e2ccd2	0	0	0	0	0	0	0	0	0	0	0	0	0	/home/dhl_ec/bnelissen/Slides/CD3_manuscript/CD3_slides/AAA144.CD3/AAA144.CD3.run1	255	0.7	0.06	0.7	0.06	-8.25452170549	-11.537451719	0.703464256355	1.65204139062
0.0	1986789.0	0.0	6516.0	1986789.0	4000000.0	0.0	1.0	1.36	1.85	1.76	0.08	9.8	0.56	0.95	0.13	6.7	0.21	2.15	1.49	0.46	AAA144.CD3.X0.Y8.tile.tissue.png	8	1	2000	8	58f70e2b24b679602a3e76616f72db63	0	0	0	0	0	0	0	0	0	0	0	0	0	/home/dhl_ec/bnelissen/Slides/CD3_manuscript/CD3_slides/AAA144.CD3/AAA144.CD3.run1	255	0.7	0.06	0.7	0.06	0.0	-11.4988778302	0.368241890558	0.853888917969
0.0	1769985.0	0.0	7860.0	1769985.0	4000000.0	0.0	2.0	0.96	2.47	1.21	0.06	6.86	0.36	0.75	0.14	6.47	0.33	3.39	2.27	0.43	AAA144.CD3.X0.Y9.tile.tissue.png	9	1	2000	9	6e1bbcc4819cb8089149ee2a3472a503	0	0	0	0	0	0	0	0	0	0	0	0	0	/home/dhl_ec/bnelissen/Slides/CD3_manuscript/CD3_slides/AAA144.CD3/AAA144.CD3.run1	255	0.7	0.06	0.7	0.06	0.0	-11.8564514152	0.467792099933	1.20889720313
2237.0	3437343.0	816.0	13456.0	3437343.0	4000000.0	16.0	4.0	3.4	3.08	1.79	0.07	10.25	0.57	1.21	0.12	9.86	0.52	3.33	2.29	0.72	AAA144.CD3.X1.Y10.tile.tissue.png	10	1	2000	10	f6cde12f64446a9955a38db6e94aaf27	0	0	0	0	0	0	0	0	0	0	0	0	0	/home/dhl_ec/bnelissen/Slides/CD3_manuscript/CD3_slides/AAA144.CD3/AAA144.CD3.run1	255	0.7	0.06	0.7	0.06	-9.25641286888	-11.956596712	2.66791600377	0.386329859375
2088.0	3848863.0	776.0	16070.0	3848863.0	4000000.0	19.0	5.0	2.3	1.84	1.83	0.07	9.52	0.57	1.2	0.09	13.04	0.55	3.36	2.31	0.65	AAA144.CD3.X1.Y11.tile.tissue.png	11	1	2000	11	6a5eeffcf5ceb9ad18a6fcda9f813eea	0	0	0	0	0	0	0	0	0	0	0	0	0	/home/dhl_ec/bnelissen/Slides/CD3_manuscript/CD3_slides/AAA144.CD3/AAA144.CD3.run1	255	0.7	0.06	0.7	0.06	-9.40902240821	-11.7476406447	1.74589086464	0.277531609375
0.0	3137266.0	0.0	10257.0	3137266.0	4000000.0	0.0	2.0	3.21	1.56	1.79	0.08	10.14	0.56	1.19	0.14	12.01	0.41	3.35	2.34	0.64	AAA144.CD3.X1.Y12.tile.tissue.png	12	1	2000	12	bc396f5af7fdae0143edc64500045557	0	0	0	0	0	0	0	0	0	0	0	0	0	/home/dhl_ec/bnelissen/Slides/CD3_manuscript/CD3_slides/AAA144.CD3/AAA144.CD3.run1	255	0.7	0.06	0.7	0.06	-8.63305304423	-11.9820834769	0.968052151578	0.573546148438
0.0	1169780.0	0.0	11102.0	1169780.0	4000000.0	0.0	2.0	2.14	2.05	1.79	0.08	8.49	0.57	1.27	0.26	9.98	0.29	3.39	2.34	0.59	AAA144.CD3.X1.Y13.tile.tissue.png	13	1	2000	13	8fcf6cedf8f4ba7889e8e2196e1d3cc3	0	0	0	0	0	0	0	0	0	0	0	0	0	/home/dhl_ec/bnelissen/Slides/CD3_manuscript/CD3_slides/AAA144.CD3/AAA144.CD3.run1	255	0.7	0.06	0.7	0.06	-8.64153853313	-11.4709846705	1.54776388207	1.3049709043
0.0	0.0	0.0	0.0	0.0	4000000.0	0.0	0.0	2.04	2.13	1.8	0.08	6.0	0.28	0.85	0.21	4.48	0.12	1.96	1.5	0.36	AAA144.CD3.X1.Y14.tile.tissue.png	14	1	2000	14	89ea46969197cf4331d634bca49a6571	0	0	0	0	0	0	0	0	0	0	0	0	0	/home/dhl_ec/bnelissen/Slides/CD3_manuscript/CD3_slides/AAA144.CD3/AAA144.CD3.run1	255	1.0	0.06	1.0	0.06	0.0	0.0	0.0	4.285097
0.0	371351.0	0.0	3776.0	371351.0	4000000.0	0.0	2.0	2.01	2.33	1.11	0.05	7.29	0.36	0.87	0.23	6.34	0.15	2.07	1.48	0.37	AAA144.CD3.X1.Y3.tile.tissue.png	15	1	2000	15	ce2a82a8872fd6629d874ab987838240	0	0	0	0	0	0	0	0	0	0	0	0	0	/home/dhl_ec/bnelissen/Slides/CD3_manuscript/CD3_slides/AAA144.CD3/AAA144.CD3.run1	255	0.7	0.06	0.7	0.06	-6.77511592615	-11.2750626301	0.665831485946	1.72007723389
217.0	2081091.0	116.0	14243.0	2081091.0	4000000.0	2.0	2.0	1.17	2.81	1.12	0.06	8.46	0.37	0.79	0.13	7.9	0.29	2.16	1.48	0.41	AAA144.CD3.X1.Y4.tile.tissue.png	16	1	2000	16	d34c542568cff6ed1945a0390545c482	0	0	0	0	0	0	0	0	0	0	0	0	0	/home/dhl_ec/bnelissen/Slides/CD3_manuscript/CD3_slides/AAA144.CD3/AAA144.CD3.run1	255	0.7	0.06	0.7	0.06	-8.46140225857	-11.8428907663	1.0831263045	0.988503273437
0.0	3090784.0	0.0	10816.0	3090784.0	4000000.0	0.0	3.0	1.98	2.62	1.12	0.04	6.76	0.39	0.71	0.09	8.29	0.25	2.16	1.48	0.42	AAA144.CD3.X1.Y5.tile.tissue.png	17	1	2000	17	6de35fa17d12192e155d3a10d34c012c	0	0	0	0	0	0	0	0	0	0	0	0	0	/home/dhl_ec/bnelissen/Slides/CD3_manuscript/CD3_slides/AAA144.CD3/AAA144.CD3.run1	255	0.7	0.06	0.7	0.06	-6.0248089201	-11.7544368875	0.748086246079	0.936705761719
0.0	3152592.0	0.0	9549.0	3152592.0	4000000.0	0.0	1.0	1.04	1.2	1.12	0.0400000000001	6.61	0.37	0.71	0.09	8.25	0.27	2.14	1.48	0.7	AAA144.CD3.X1.Y6.tile.tissue.png	18	1	2000	18	083cb85d8f1e5d342244deba4799786e	0	0	0	0	0	0	0	0	0	0	0	0	0	/home/dhl_ec/bnelissen/Slides/CD3_manuscript/CD3_slides/AAA144.CD3/AAA144.CD3.run1	255	0.7	0.06	0.7	0.06	-8.27338225035	-11.9398823888	1.24669417016	0.580034695312
158.0	3927592.0	77.0	12359.0	3927592.0	4000000.0	2.0	1.0	1.22	2.24	1.11	0.0400000000001	6.47	0.37	0.71	0.0600000000001	9.22	0.36	2.15	1.48	0.91	AAA144.CD3.X1.Y7.tile.tissue.png	19	1	2000	19	37cdac427c832f8a86277c44f5c2f98d	0	0	0	0	0	0	0	0	0	0	0	0	0	/home/dhl_ec/bnelissen/Slides/CD3_manuscript/CD3_slides/AAA144.CD3/AAA144.CD3.run1	255	0.7	0.06	0.7	0.06	-9.66667935009	-12.4961155078	2.61590034638	0.51353378125
0.0	3989690.0	0.0	8317.0	3989690.0	4000000.0	0.0	1.0	3.26	3.91	1.81	0.0700000000001	9.2	0.56	1.18	0.08	10.73	0.29	2.13	1.49	0.43	AAA144.CD3.X1.Y8.tile.tissue.png	20	1	2000	20	533f8d632462a01dcf06ed0fe7557ce6	0	0	0	0	0	0	0	0	0	0	0	0	0	/home/dhl_ec/bnelissen/Slides/CD3_manuscript/CD3_slides/AAA144.CD3/AAA144.CD3.run1	255	0.7	0.06	0.7	0.06	0.0	-12.4321022024	1.05963170071	0.11855156189
0.0	3372336.0	0.0	13096.0	3372336.0	4000000.0	0.0	2.0	2.58	2.35	1.22	0.04	6.64	0.36	0.72	0.0799999999999	7.84	0.27	2.2	1.52	0.61	AAA144.CD3.X1.Y9.tile.tissue.png	21	1	2000	21	a56c1d13200f5707156593ba645ed51d	0	0	0	0	0	0	0	0	0	0	0	0	0	/home/dhl_ec/bnelissen/Slides/CD3_manuscript/CD3_slides/AAA144.CD3/AAA144.CD3.run1	255	0.7	0.06	0.7	0.06	0.0	-11.6774514243	1.73073160563	0.244796570313
2899.0	1429975.0	1196.0	21712.0	1429975.0	4000000.0	26.0	13.0	3.27	1.81	1.8	0.0799999999999	9.95	0.58	1.24	0.24	10.51	0.4	3.5	2.43	0.6	AAA144.CD3.X10.Y10.tile.tissue.png	22	1	2000	22	f3d1c8f2394c49d4b3b48d6d596a45f2	0	0	0	0	0	0	0	0	0	0	0	0	0	/home/dhl_ec/bnelissen/Slides/CD3_manuscript/CD3_slides/AAA144.CD3/AAA144.CD3.run1	255	0.7	0.06	0.7	0.06	-9.52867853088	-11.941753942	3.95678156409	0.933481648438
0.0	3864625.0	0.0	14051.0	3864625.0	4000000.0	0.0	3.0	1.45	2.57	1.78	0.0700000000001	10.05	0.57	1.2	0.09	12.65	0.46	3.41	2.28	0.64	AAA144.CD3.X10.Y11.tile.tissue.png	23	1	2000	23	bbc4357c1bafb1a619b543164106caee	0	0	0	0	0	0	0	0	0	0	0	0	0	/home/dhl_ec/bnelissen/Slides/CD3_manuscript/CD3_slides/AAA144.CD3/AAA144.CD3.run1	255	0.7	0.06	0.7	0.06	-9.24116093825	-11.3647389509	3.020518948	0.2954695
0.0	3329664.0	0.0	22796.0	3329664.0	4000000.0	0.0	8.0	1.44	2.43	1.79	0.0699999999999	10.3	0.58	1.19	0.12	12.09	0.42	3.33	2.33	0.63	AAA144.CD3.X10.Y12.tile.tissue.png	24	1	2000	24	8b463558589b13a0592f6b5f5cac8b49	0	0	0	0	0	0	0	0	0	0	0	0	0	/home/dhl_ec/bnelissen/Slides/CD3_manuscript/CD3_slides/AAA144.CD3/AAA144.CD3.run1	255	0.7	0.06	0.7	0.06	-6.6679681092	-12.0330335024	3.00495245182	0.53664775
811.0	3481177.0	352.0	22966.0	3481177.0	4000000.0	7.0	10.0	1.19	1.63	1.87	0.08	14.41	0.63	1.18	0.11	9.31	0.35	2.46	1.49	0.44	AAA144.CD3.X10.Y13.tile.tissue.png	25	1	2000	25	b320a91ffc913d0b60d22aedc1e708d7	0	0	0	0	0	0	0	0	0	0	0	0	0	/home/dhl_ec/bnelissen/Slides/CD3_manuscript/CD3_slides/AAA144.CD3/AAA144.CD3.run1	255	0.7	0.06	0.7	0.06	-9.33243643073	-11.6931384487	2.14902775146	0.3888903125
0.0	3452914.0	0.0	12234.0	3452914.0	4000000.0	0.0	2.0	0.9	1.66	1.11	0.05	6.83	0.38	0.74	0.08	8.97	0.26	2.22	1.53	0.46	AAA144.CD3.X10.Y14.tile.tissue.png	26	1	2000	26	09c1bf74863dad6967d6e7de260b83fb	0	0	0	0	0	0	0	0	0	0	0	0	0	/home/dhl_ec/bnelissen/Slides/CD3_manuscript/CD3_slides/AAA144.CD3/AAA144.CD3.run1	255	0.7	0.06	0.7	0.06	-7.97961136226	-11.955745422	1.45561927294	0.480155421875
70.0	1421299.0	44.0	9275.0	1421299.0	4000000.0	1.0	3.0	1.64	2.5	1.14	0.05	6.77	0.37	0.75	0.16	7.32	0.26	2.38	1.61	0.59	AAA144.CD3.X10.Y15.tile.tissue.png	27	1	2000	27	e73461102e3b7438700c3d8a01ee9f3d	0	0	0	0	0	0	0	0	0	0	0	0	0	/home/dhl_ec/bnelissen/Slides/CD3_manuscript/CD3_slides/AAA144.CD3/AAA144.CD3.run1	255	0.7	0.06	0.7	0.06	-8.03367633771	-10.9632423623	1.23054106728	0.363073304687
82.0	1608387.0	42.0	10802.0	1608387.0	4000000.0	1.0	1.0	1.27	2.17	1.8	0.0699999999999	11.09	0.58	1.22	0.22	7.58	0.41	3.5	2.31	0.63	AAA144.CD3.X10.Y16.tile.tissue.png	28	1	2000	28	ee63072e673d5103cfe8e5776849a7d7	0	0	0	0	0	0	0	0	0	0	0	0	0	/home/dhl_ec/bnelissen/Slides/CD3_manuscript/CD3_slides/AAA144.CD3/AAA144.CD3.run1	255	0.7	0.06	0.7	0.06	-8.24941999702	-11.2627069243	2.29574493197	0.43425859375
0.0	2486611.0	0.0	7869.0	2486611.0	4000000.0	0.0	1.0	1.13	1.73	1.87	0.0699999999999	10.12	0.57	1.19	0.17	11.01	0.37	3.3	2.29	0.68	AAA144.CD3.X10.Y17.tile.tissue.png	29	1	2000	29	c95b2d9b0a83370aa907955dcc55feef	0	0	0	0	0	0	0	0	0	0	0	0	0	/home/dhl_ec/bnelissen/Slides/CD3_manuscript/CD3_slides/AAA144.CD3/AAA144.CD3.run1	255	0.7	0.06	0.7	0.06	-7.57364826567	-10.9791528391	1.03993045895	0.346320082031
0.0	25790.0	0.0	884.0	25790.0	4000000.0	0.0	1.0	0.77	1.18	1.21	0.0599999999999	7.98	0.58	1.38	0.34	8.53	0.23	3.06	2.27	0.51	AAA144.CD3.X10.Y18.tile.tissue.png	30	1	2000	30	6be29669a2aaa419f6d176451a212034	0	0	0	0	0	0	0	0	0	0	0	0	0	/home/dhl_ec/bnelissen/Slides/CD3_manuscript/CD3_slides/AAA144.CD3/AAA144.CD3.run1	255	0.7	0.06	0.7	0.06	-7.50715068962	-12.2254811893	3.41372788294	1.8260206698
0.0	0.0	0.0	0.0	0.0	4000000.0	0.0	0.0	0.96	1.26	1.15	0.09	8.13	0.45	1.38	0.33	6.0	0.22	3.17	2.44	0.48	AAA144.CD3.X10.Y7.tile.tissue.png	31	1	2000	31	8fbb83247ba3e40f2bd03b428f81c385	0	0	0	0	0	0	0	0	0	0	0	0	0	/home/dhl_ec/bnelissen/Slides/CD3_manuscript/CD3_slides/AAA144.CD3/AAA144.CD3.run1	255	1.0	0.06	1.0	0.06	0.0	-11.9651199521	0.0	1.56499132846
0.0	1499.0	0.0	172.0	1499.0	4000000.0	0.0	1.0	1.97	3.14	1.82	0.08	9.22	0.56	1.37	0.32	9.0	0.24	3.27	2.45	0.56	AAA144.CD3.X10.Y8.tile.tissue.png	32	1	2000	32	65d513bc09886f412ba10f5904243c37	0	0	0	0	0	0	0	0	0	0	0	0	0	/home/dhl_ec/bnelissen/Slides/CD3_manuscript/CD3_slides/AAA144.CD3/AAA144.CD3.run1	255	0.7	0.06	0.7	0.06	-8.44193814942	-12.3146591446	8.90952638073	1.68312003911
0.0	1332.0	0.0	271.0	1332.0	4000000.0	0.0	1.0	3.02	1.67	1.77	0.08	9.44	0.56	1.35	0.33	8.01	0.22	3.11	2.32	0.57	AAA144.CD3.X10.Y9.tile.tissue.png	33	1	2000	33	15a7e936b57752efac5fac9e61faa97d	0	0	0	0	0	0	0	0	0	0	0	0	0	/home/dhl_ec/bnelissen/Slides/CD3_manuscript/CD3_slides/AAA144.CD3/AAA144.CD3.run1	255	0.7	0.06	0.7	0.06	0.0	-11.6025831202	6.56968052036	2.76949054112
2230.0	3768969.0	856.0	15705.0	3768969.0	4000000.0	18.0	3.0	1.35	1.97	1.77	0.0699999999999	7.04	0.37	0.72	0.0699999999999	9.43	0.36	2.22	1.52	0.44	AAA144.CD3.X11.Y10.tile.tissue.png	34	1	2000	34	72b9ca8a2b79a8b3624175ae9976dbac	0	0	0	0	0	0	0	0	0	0	0	0	0	/home/dhl_ec/bnelissen/Slides/CD3_manuscript/CD3_slides/AAA144.CD3/AAA144.CD3.run1	255	0.7	0.06	0.7	0.06	-9.17414390851	-11.8729498211	3.2518565708	0.30124071875
8711.0	3834150.0	3380.0	15340.0	3834150.0	4000000.0	61.0	2.0	0.9	1.37	1.18	0.05	14.82	0.4	0.85	0.0699999999999	9.72	0.37	2.21	1.6	0.5	AAA144.CD3.X11.Y11.tile.tissue.png	35	1	2000	35	bd95b9eb56cf4c7d0ea6be6bc2ffd214	0	0	0	0	0	0	0	0	0	0	0	0	0	/home/dhl_ec/bnelissen/Slides/CD3_manuscript/CD3_slides/AAA144.CD3/AAA144.CD3.run1	255	0.7	0.06	0.7	0.06	-9.47652573478	-12.4818261922	3.75175490432	0.490626289062
814.0	3741476.0	431.0	20177.0	3741476.0	4000000.0	10.0	4.0	1.3	3.04	1.79	0.0699999999999	11.07	0.58	1.2	0.0900000000001	11.63	0.36	2.21	1.5	0.69	AAA144.CD3.X11.Y12.tile.tissue.png	36	1	2000	36	74d6218551f957d2b2c5b7e52f7cfdcd	0	0	0	0	0	0	0	0	0	0	0	0	0	/home/dhl_ec/bnelissen/Slides/CD3_manuscript/CD3_slides/AAA144.CD3/AAA144.CD3.run1	255	0.7	0.06	0.7	0.06	-9.03175050938	-12.9979143696	2.90391519648	0.46162459375
1950.0	3957570.0	919.0	11563.0	3957570.0	4000000.0	17.0	1.0	1.48	1.77	1.92	0.0700000000002	14.46	0.36	0.74	0.0600000000002	9.51	0.55	3.65	2.37	0.64	AAA144.CD3.X11.Y13.tile.tissue.png	37	1	2000	37	4d554473a5792f3dfe9d7897134f2083	0	0	0	0	0	0	0	0	0	0	0	0	0	/home/dhl_ec/bnelissen/Slides/CD3_manuscript/CD3_slides/AAA144.CD3/AAA144.CD3.run1	255	0.7	0.06	0.7	0.06	-8.28916246798	-12.776637312	2.31921042263	0.311156444336
0.0	3930852.0	0.0	12745.0	3930852.0	4000000.0	0.0	1.0	1.2	2.07	1.95	0.0699999999999	9.86	0.58	1.27	0.0799999999999	13.23	0.52	3.68	2.59	0.67	AAA144.CD3.X11.Y14.tile.tissue.png	38	1	2000	38	af1b5f073c005ff38e87fb04fc7c9808	0	0	0	0	0	0	0	0	0	0	0	0	0	/home/dhl_ec/bnelissen/Slides/CD3_manuscript/CD3_slides/AAA144.CD3/AAA144.CD3.run1	255	0.7	0.06	0.7	0.06	-8.92002443329	-12.4841301084	1.87065019538	0.252373795898
0.0	3529876.0	0.0	30866.0	3529876.0	4000000.0	0.0	10.0	1.55	1.75	1.82	0.0700000000002	12.39	0.58	1.33	0.11	13.09	0.44	3.56	2.4	0.67	AAA144.CD3.X11.Y15.tile.tissue.png	39	1	2000	39	7e2e9b2542d49df45402f79c05df816b	0	0	0	0	0	0	0	0	0	0	0	0	0	/home/dhl_ec/bnelissen/Slides/CD3_manuscript/CD3_slides/AAA144.CD3/AAA144.CD3.run1	255	0.7	0.06	0.7	0.06	-8.66095158463	-11.5327681973	1.52243914369	0.185352226562
79.0	2785924.0	38.0	24413.0	2785924.0	4000000.0	1.0	2.0	1.22	2.28	1.11	0.05	6.48	0.38	0.73	0.11	8.44	0.31	2.2	1.48	0.4	AAA144.CD3.X11.Y16.tile.tissue.png	40	1	2000	40	222c96e239995712948c7924c117f8cb	0	0	0	0	0	0	0	0	0	0	0	0	0	/home/dhl_ec/bnelissen/Slides/CD3_manuscript/CD3_slides/AAA144.CD3/AAA144.CD3.run1	255	0.7	0.06	0.7	0.06	-9.19054995438	-12.1334116498	2.4211939172	0.71122578125
0.0	1351483.0	0.0	9612.0	1351483.0	4000000.0	0.0	4.0	2.39	2.79	1.11	0.05	6.53	0.36	0.72	0.18	6.94	0.19	2.36	1.48	0.63	AAA144.CD3.X11.Y17.tile.tissue.png	41	1	2000	41	be067b5ab062841ad89e325f28741d0d	0	0	0	0	0	0	0	0	0	0	0	0	0	/home/dhl_ec/bnelissen/Slides/CD3_manuscript/CD3_slides/AAA144.CD3/AAA144.CD3.run1	255	0.7	0.06	0.7	0.06	-7.38367329007	-11.5869032555	2.26978937297	0.590162398437
0.0	20015.0	0.0	890.0	20015.0	4000000.0	0.0	1.0	2.03	3.08	1.12	0.0600000000002	6.42	0.38	0.83	0.24	5.94	0.14	2.11	1.52	0.55	AAA144.CD3.X11.Y18.tile.tissue.png	42	1	2000	42	f9f54dca1bf9eb5e179dd05d3047a9bf	0	0	0	0	0	0	0	0	0	0	0	0	0	/home/dhl_ec/bnelissen/Slides/CD3_manuscript/CD3_slides/AAA144.CD3/AAA144.CD3.run1	255	0.7	0.06	0.7	0.06	0.0	-12.2152645673	3.43948679116	2.76302034497
0.0	0.0	0.0	0.0	0.0	4000000.0	0.0	0.0	2.15	3.11	1.16	0.0599999999999	5.39	0.28	0.88	0.22	4.46	0.23	3.36	2.39	0.57	AAA144.CD3.X11.Y5.tile.tissue.png	43	1	2000	43	736198878c2f67b537d5a5e72511d6ab	0	0	0	0	0	0	0	0	0	0	0	0	0	/home/dhl_ec/bnelissen/Slides/CD3_manuscript/CD3_slides/AAA144.CD3/AAA144.CD3.run1	255	1.0	0.06	1.0	0.06	0.0	0.0	0.0	2.61011525
0.0	347876.0	0.0	3905.0	347876.0	4000000.0	0.0	2.0	2.85	3.09	1.76	0.0800000000002	9.84	0.6	1.46	0.34	9.61	0.26	3.39	2.4	0.49	AAA144.CD3.X11.Y6.tile.tissue.png	44	1	2000	44	f9e7adc77d6b383a2382d335342acafd	0	0	0	0	0	0	0	0	0	0	0	0	0	/home/dhl_ec/bnelissen/Slides/CD3_manuscript/CD3_slides/AAA144.CD3/AAA144.CD3.run1	255	0.7	0.06	0.7	0.06	-8.95298906085	-11.916659279	3.85706357919	1.47076517676
3311.0	2171325.0	1244.0	17078.0	2171325.0	4000000.0	25.0	7.0	2.77	1.9	1.12	0.0599999999999	6.56	0.6	1.35	0.21	9.79	0.29	2.17	2.43	0.67	AAA144.CD3.X11.Y7.tile.tissue.png	45	1	2000	45	2139dfe813d4ad1242bdfbd6fd95d617	0	0	0	0	0	0	0	0	0	0	0	0	0	/home/dhl_ec/bnelissen/Slides/CD3_manuscript/CD3_slides/AAA144.CD3/AAA144.CD3.run1	255	0.7	0.06	0.7	0.06	-9.22277723977	-12.2283430905	3.20353142834	0.832281578125
1141.0	3366450.0	539.0	13521.0	3366450.0	4000000.0	13.0	2.0	2.83	2.16	1.12	0.05	7.44	0.38	0.76	0.0900000000001	9.23	0.34	2.5	1.59	0.61	AAA144.CD3.X11.Y8.tile.tissue.png	46	1	2000	46	12597a2a1ece84c10eb06a1d0c1b3216	0	0	0	0	0	0	0	0	0	0	0	0	0	/home/dhl_ec/bnelissen/Slides/CD3_manuscript/CD3_slides/AAA144.CD3/AAA144.CD3.run1	255	0.7	0.06	0.7	0.06	-9.15872349854	-12.3602145292	3.75450191627	0.686847375
605.0	3204132.0	262.0	17402.0	3204132.0	4000000.0	5.0	4.0	1.47	1.93	1.15	0.05	7.31	0.39	0.76	0.1	8.85	0.32	2.2	2.4	0.72	AAA144.CD3.X11.Y9.tile.tissue.png	47	1	2000	47	c117d9919e95e9266e71d6c7a63fac2d	0	0	0	0	0	0	0	0	0	0	0	0	0	/home/dhl_ec/bnelissen/Slides/CD3_manuscript/CD3_slides/AAA144.CD3/AAA144.CD3.run1	255	0.7	0.06	0.7	0.06	-8.89418740945	-12.1877719616	3.59866891815	0.558645265625
2906.0	2449724.0	1367.0	19735.0	2449724.0	4000000.0	28.0	5.0	2.5	1.83	1.08	0.05	6.92	0.37	0.72	0.12	8.23	0.51	3.49	2.36	0.64	AAA144.CD3.X12.Y10.tile.tissue.png	48	1	2000	48	9ba7fcc2d244533fe078384cfa7417db	0	0	0	0	0	0	0	0	0	0	0	0	0	/home/dhl_ec/bnelissen/Slides/CD3_manuscript/CD3_slides/AAA144.CD3/AAA144.CD3.run1	255	0.7	0.06	0.7	0.06	-9.24902829163	-12.1641487788	2.98911149394	0.653505578125
2307.0	2479563.0	1027.0	16154.0	2479563.0	4000000.0	22.0	3.0	2.76	1.92	1.12	0.05	6.96	0.37	0.73	0.12	8.51	0.31	2.23	1.48	0.5	AAA144.CD3.X12.Y11.tile.tissue.png	49	1	2000	49	23554ea962496b5d6edaae236ca9610b	0	0	0	0	0	0	0	0	0	0	0	0	0	/home/dhl_ec/bnelissen/Slides/CD3_manuscript/CD3_slides/AAA144.CD3/AAA144.CD3.run1	255	0.7	0.06	0.7	0.06	-9.67208355767	-12.4873410939	3.38458142025	0.7721323125
12810.0	2471178.0	5076.0	23373.0	2471178.0	4000000.0	97.0	3.0	2.2	2.18	1.15	0.05	7.01	0.36	0.75	0.12	8.34	0.3	2.15	1.47	0.41	AAA144.CD3.X12.Y12.tile.tissue.png	50	1	2000	50	e1bb3544d0c2aff9c3dcff3b72327f35	0	0	0	0	0	0	0	0	0	0	0	0	0	/home/dhl_ec/bnelissen/Slides/CD3_manuscript/CD3_slides/AAA144.CD3/AAA144.CD3.run1	255	0.7	0.06	0.7	0.06	-9.89050415427	-12.5901354844	3.56747797064	0.80706946875
49179.0	3264524.0	18557.0	20483.0	3264524.0	4000000.0	345.0	5.0	3.16	1.71	1.11	0.05	7.13	0.37	0.72	0.0899999999999	9.21	0.34	2.17	2.3	1.63	AAA144.CD3.X12.Y13.tile.tissue.png	51	1	2000	51	b679900f396f360485fae5bfe57428d4	0	0	0	0	0	0	0	0	0	0	0	0	0	/home/dhl_ec/bnelissen/Slides/CD3_manuscript/CD3_slides/AAA144.CD3/AAA144.CD3.run1	255	0.7	0.06	0.7	0.06	-9.83262157571	-12.5042105284	3.313945916	0.69081421875
22162.0	3716729.0	7525.0	16808.0	3716729.0	4000000.0	139.0	6.0	2.02	1.96	1.76	0.0699999999999	24.02	0.57	1.19	0.0999999999999	11.29	0.4	2.35	1.59	0.94	AAA144.CD3.X12.Y14.tile.tissue.png	52	1	2000	52	30ee81837117f9a956475edff2cfff12	0	0	0	0	0	0	0	0	0	0	0	0	0	/home/dhl_ec/bnelissen/Slides/CD3_manuscript/CD3_slides/AAA144.CD3/AAA144.CD3.run1	255	0.7	0.06	0.7	0.06	-9.58182518521	-12.7540460891	2.53793561847	0.399523617187
19993.0	3879599.0	7860.0	12168.0	3879599.0	4000000.0	145.0	2.0	3.91	1.78	1.77	0.0599999999999	9.55	0.57	1.21	0.0799999999999	13.68	0.55	2.41	1.5	0.43	AAA144.CD3.X12.Y15.tile.tissue.png	53	1	2000	53	bd3d623db45a2c5f8dec631596534a24	0	0	0	0	0	0	0	0	0	0	0	0	0	/home/dhl_ec/bnelissen/Slides/CD3_manuscript/CD3_slides/AAA144.CD3/AAA144.CD3.run1	255	0.7	0.0724526430325	0.7	0.0724526430325	-9.07590761728	-12.1341860082	2.30289999081	0.463166304688
3622.0	3714529.0	1368.0	14745.0	3714529.0	4000000.0	31.0	3.0	3.13	1.89	1.13	0.05	7.53	0.38	0.75	0.0699999999999	9.42	0.36	2.19	1.48	0.42	AAA144.CD3.X12.Y16.tile.tissue.png	54	1	2000	54	295497b693f05dc57ac9ddccbae0b242	0	0	0	0	0	0	0	0	0	0	0	0	0	/home/dhl_ec/bnelissen/Slides/CD3_manuscript/CD3_slides/AAA144.CD3/AAA144.CD3.run1	255	0.7	0.0613368227946	0.7	0.0613368227946	-9.20618955974	-12.2347106649	2.05189432525	0.372626179688
0.0	3950744.0	0.0	12355.0	3950744.0	4000000.0	0.0	1.0	0.79	1.99	1.1	0.05	6.33	0.36	0.72	0.0599999999999	8.13	0.31	2.2	1.49	0.43	AAA144.CD3.X12.Y17.tile.tissue.png	55	1	2000	55	9ec309da56ad3eb10f9695937175d44a	0	0	0	0	0	0	0	0	0	0	0	0	0	/home/dhl_ec/bnelissen/Slides/CD3_manuscript/CD3_slides/AAA144.CD3/AAA144.CD3.run1	255	0.7	0.06	0.7	0.06	0.0	-12.3271072019	1.96782163056	0.170970417969
0.0	2230597.0	0.0	17464.0	2230597.0	4000000.0	0.0	5.0	3.12	1.51	1.83	0.0699999999999	10.25	0.58	1.2	0.18	11.06	0.35	3.29	2.32	0.75	AAA144.CD3.X12.Y18.tile.tissue.png	56	1	2000	56	9f7bdacf360f53f486af60a932e35f83	0	0	0	0	0	0	0	0	0	0	0	0	0	/home/dhl_ec/bnelissen/Slides/CD3_manuscript/CD3_slides/AAA144.CD3/AAA144.CD3.run1	255	0.7	0.06	0.7	0.06	-9.29229714829	-11.5949138253	2.08347775676	0.655092320312
0.0	0.0	0.0	0.0	0.0	4000000.0	0.0	0.0	2.87	3.06	1.76	0.0799999999999	8.18	0.47	1.42	0.35	6.96	0.22	3.17	2.29	0.6	AAA144.CD3.X12.Y19.tile.tissue.png	57	1	2000	57	0a7a5230dd45d07ad960de2465444263	0	0	0	0	0	0	0	0	0	0	0	0	0	/home/dhl_ec/bnelissen/Slides/CD3_manuscript/CD3_slides/AAA144.CD3/AAA144.CD3.run1	255	1.0	0.06	1.0	0.06	0.0	0.0	0.0	2.84076675
0.0	0.0	0.0	0.0	0.0	4000000.0	0.0	0.0	1.57	2.93	1.22	0.0599999999999	6.55	0.3	0.88	0.23	4.72	0.13	2.14	1.89	0.5	AAA144.CD3.X12.Y4.tile.tissue.png	58	1	2000	58	f1732829ab0acb59f8bf6d6194ea53b9	0	0	0	0	0	0	0	0	0	0	0	0	0	/home/dhl_ec/bnelissen/Slides/CD3_manuscript/CD3_slides/AAA144.CD3/AAA144.CD3.run1	255	1.0	0.06	1.0	0.06	0.0	-11.0023517922	0.0	3.13150821322
126.0	1212248.0	76.0	14546.0	1212248.0	4000000.0	1.0	6.0	3.13	1.6	1.76	0.0800000000002	10.38	0.59	1.37	0.22	10.92	0.38	2.27	1.54	0.4	AAA144.CD3.X12.Y5.tile.tissue.png	59	1	2000	59	d2900e3a05b40e56e17c78116dbe613e	0	0	0	0	0	0	0	0	0	0	0	0	0	/home/dhl_ec/bnelissen/Slides/CD3_manuscript/CD3_slides/AAA144.CD3/AAA144.CD3.run1	255	0.7	0.06	0.7	0.06	-9.26837920623	-11.7149175555	2.39845454082	1.35383092969
769.0	3579431.0	353.0	16990.0	3579431.0	4000000.0	7.0	1.0	0.92	1.4	1.77	0.0599999999999	6.5	0.37	0.73	0.0800000000002	9.1	0.58	3.48	2.31	0.68	AAA144.CD3.X12.Y6.tile.tissue.png	60	1	2000	60	b813646a5d62ebae811148bd4a4daabd	0	0	0	0	0	0	0	0	0	0	0	0	0	/home/dhl_ec/bnelissen/Slides/CD3_manuscript/CD3_slides/AAA144.CD3/AAA144.CD3.run1	255	0.7	0.06	0.7	0.06	-9.4954337134	-12.3476824817	3.41845765654	0.524747453125
384.0	3605488.0	171.0	23705.0	3605488.0	4000000.0	3.0	6.0	1.22	1.76	1.77	0.0700000000002	9.34	0.38	0.91	0.0799999999999	9.41	0.54	2.87	2.1	0.58	AAA144.CD3.X12.Y7.tile.tissue.png	61	1	2000	61	30cc622f92431c5ed3234061497b2dae	0	0	0	0	0	0	0	0	0	0	0	0	0	/home/dhl_ec/bnelissen/Slides/CD3_manuscript/CD3_slides/AAA144.CD3/AAA144.CD3.run1	255	0.7	0.06	0.7	0.06	-9.53173483209	-11.995814165	3.69028072427	0.3601251875
158.0	2631644.0	82.0	47244.0	2631644.0	4000000.0	2.0	27.0	0.92	1.4	1.16	0.0500000000002	9.25	0.38	0.73	0.18	9.34	0.47	3.47	2.33	0.65	AAA144.CD3.X12.Y8.tile.tissue.png	62	1	2000	62	5f1460c0424d4cbaba0579d7e1d5fa39	0	0	0	0	0	0	0	0	0	0	0	0	0	/home/dhl_ec/bnelissen/Slides/CD3_manuscript/CD3_slides/AAA144.CD3/AAA144.CD3.run1	255	0.7	0.06	0.7	0.06	-9.4310759142	-12.1555351424	2.73913014122	0.416712140625
4105.0	2925054.0	1798.0	42291.0	2925054.0	4000000.0	34.0	16.0	1.24	2.1	1.75	0.0699999999999	8.3	0.58	1.22	0.1	8.54	0.32	2.22	1.49	0.64	AAA144.CD3.X12.Y9.tile.tissue.png	63	1	2000	63	61b71fcf22b680be5b4163db541bffce	0	0	0	0	0	0	0	0	0	0	0	0	0	/home/dhl_ec/bnelissen/Slides/CD3_manuscript/CD3_slides/AAA144.CD3/AAA144.CD3.run1	255	0.7	0.06	0.7	0.06	-9.73669867383	-12.1052872286	3.39946262499	0.536802125
591.0	50424.0	220.0	2340.0	50424.0	4000000.0	5.0	4.0	2.94	2.81	1.1	0.0599999999999	6.75	0.57	1.33	0.35	7.58	0.21	2.04	1.47	0.54	AAA144.CD3.X13.Y10.tile.tissue.png	64	1	2000	64	cd60d2d4c9cd651466accddd7f19ac1c	0	0	0	0	0	0	0	0	0	0	0	0	0	/home/dhl_ec/bnelissen/Slides/CD3_manuscript/CD3_slides/AAA144.CD3/AAA144.CD3.run1	255	0.7	0.06	0.7	0.06	-8.90582582299	-12.5006154412	3.40922153833	1.47348712305
0.0	0.0	0.0	0.0	0.0	4000000.0	0.0	0.0	2.52	1.49	1.11	0.05	6.13	0.29	0.86	0.22	4.46	0.12	1.96	1.51	0.36	AAA144.CD3.X13.Y11.tile.tissue.png	65	1	2000	65	8ce2eb1d87b6204455d950a9212ece33	0	0	0	0	0	0	0	0	0	0	0	0	0	/home/dhl_ec/bnelissen/Slides/CD3_manuscript/CD3_slides/AAA144.CD3/AAA144.CD3.run1	255	1.0	0.06	1.0	0.06	0.0	-11.8328695167	0.0	2.69577951701
0.0	0.0	0.0	0.0	0.0	4000000.0	0.0	0.0	1.76	1.21	1.14	0.0599999999999	5.43	0.29	0.85	0.22	4.43	0.12	1.97	1.48	0.35	AAA144.CD3.X13.Y12.tile.tissue.png	66	1	2000	66	a4db9a9944fc6c1cb61952719a535fcb	0	0	0	0	0	0	0	0	0	0	0	0	0	/home/dhl_ec/bnelissen/Slides/CD3_manuscript/CD3_slides/AAA144.CD3/AAA144.CD3.run1	255	1.0	0.06	1.0	0.06	0.0	0.0	0.0	6.7388255
894.0	103063.0	458.0	2330.0	103063.0	4000000.0	12.0	2.0	3.26	1.67	1.11	0.0599999999999	6.8	0.37	0.81	0.22	6.48	0.21	2.05	1.48	0.36	AAA144.CD3.X13.Y13.tile.tissue.png	67	1	2000	67	ee6014dfcacb9e71aeebef01b6bbc197	0	0	0	0	0	0	0	0	0	0	0	0	0	/home/dhl_ec/bnelissen/Slides/CD3_manuscript/CD3_slides/AAA144.CD3/AAA144.CD3.run1	255	0.7	0.06	0.7	0.06	-9.09239771375	-12.4329634282	4.70720192205	1.72592490039
24863.0	838403.0	9587.0	10403.0	838403.0	4000000.0	174.0	7.0	3.29	1.54	1.19	0.0599999999999	7.15	0.38	0.77	0.18	7.64	0.25	2.18	1.52	0.98	AAA144.CD3.X13.Y14.tile.tissue.png	68	1	2000	68	15e66ecdef314010fb85a58bf0768ecc	0	0	0	0	0	0	0	0	0	0	0	0	0	/home/dhl_ec/bnelissen/Slides/CD3_manuscript/CD3_slides/AAA144.CD3/AAA144.CD3.run1	255	0.7	0.06	0.7	0.06	-9.37424091905	-12.3175478842	2.92844009616	0.985815960938
34300.0	2404724.0	12785.0	10191.0	2404724.0	4000000.0	234.0	1.0	2.42	2.8	1.21	0.0499999999997	7.14	0.39	0.75	0.12	9.07	0.31	2.21	1.52	1.16	AAA144.CD3.X13.Y15.tile.tissue.png	69	1	2000	69	e5175e055550a7dde83e24002a39e8ec	0	0	0	0	0	0	0	0	0	0	0	0	0	/home/dhl_ec/bnelissen/Slides/CD3_manuscript/CD3_slides/AAA144.CD3/AAA144.CD3.run1	255	0.7	0.06	0.7	0.06	-9.52445740591	-12.2376754871	2.17932554983	0.59024615625
29860.0	1304902.0	10633.0	15904.0	1304902.0	4000000.0	193.0	7.0	2.58	2.62	1.18	0.0599999999999	6.74	0.38	0.73	0.17	8.17	0.27	2.16	1.54	1.94	AAA144.CD3.X13.Y16.tile.tissue.png	70	1	2000	70	70bf542c561ca36d964b3c372ab2eb72	0	0	0	0	0	0	0	0	0	0	0	0	0	/home/dhl_ec/bnelissen/Slides/CD3_manuscript/CD3_slides/AAA144.CD3/AAA144.CD3.run1	255	0.7	0.06	0.7	0.06	-9.2396961069	-12.3137226368	2.70190576174	0.633912328125
0.0	846493.0	0.0	8022.0	846493.0	4000000.0	0.0	3.0	2.5	2.39	1.23	0.0600000000004	7.12	0.37	0.78	0.2	6.94	0.17	2.26	1.53	0.62	AAA144.CD3.X13.Y17.tile.tissue.png	71	1	2000	71	2ceaa41ea1d9d3f94020019fe987566e	0	0	0	0	0	0	0	0	0	0	0	0	0	/home/dhl_ec/bnelissen/Slides/CD3_manuscript/CD3_slides/AAA144.CD3/AAA144.CD3.run1	255	0.7	0.06	0.7	0.06	-7.62956351419	-12.0470813364	2.94091091313	1.87987392969
0.0	39035.0	0.0	1100.0	39035.0	4000000.0	0.0	1.0	2.87	1.82	1.82	0.0799999999999	7.51	0.55	1.37	0.32	8.23	0.24	3.22	2.48	0.74	AAA144.CD3.X13.Y18.tile.tissue.png	72	1	2000	72	53ba27a379dbf279b7eaa2302ac9a957	0	0	0	0	0	0	0	0	0	0	0	0	0	/home/dhl_ec/bnelissen/Slides/CD3_manuscript/CD3_slides/AAA144.CD3/AAA144.CD3.run1	255	0.7	0.06	0.7	0.06	0.0	-11.8245895019	2.8464022672	2.38328828137
0.0	393719.0	0.0	9297.0	393719.0	4000000.0	0.0	7.0	2.33	2.54	1.13	0.0799999999999	11.13	0.62	1.31	0.29	7.65	0.23	3.68	2.57	1.38	AAA144.CD3.X13.Y3.tile.tissue.png	73	1	2000	73	4d51d6445dc5df56f7594abb8d8c200c	0	0	0	0	0	0	0	0	0	0	0	0	0	/home/dhl_ec/bnelissen/Slides/CD3_manuscript/CD3_slides/AAA144.CD3/AAA144.CD3.run1	255	0.7	0.06	0.7	0.06	-8.57455207593	-11.8428226067	2.72646271422	1.9003351084
3718.0	2155868.0	1211.0	20238.0	2155868.0	4000000.0	21.0	10.0	2.97	2.62	1.12	0.0599999999999	6.82	0.59	1.23	0.19	11.89	0.44	3.37	2.02	0.6	AAA144.CD3.X13.Y4.tile.tissue.png	74	1	2000	74	a6e238bef74cb0734fb2147eff4e4f54	0	0	0	0	0	0	0	0	0	0	0	0	0	/home/dhl_ec/bnelissen/Slides/CD3_manuscript/CD3_slides/AAA144.CD3/AAA144.CD3.run1	255	0.7	0.06	0.7	0.06	-8.92207544517	-11.9411255033	2.87581321522	0.890197554687
885.0	3738873.0	454.0	24795.0	3738873.0	4000000.0	9.0	5.0	1.06	1.75	1.13	0.0499999999997	6.54	0.38	0.73	0.0700000000002	9.2	0.35	2.25	1.48	0.6	AAA144.CD3.X13.Y5.tile.tissue.png	75	1	2000	75	4b05f7208ec4d5fb3fa53b94f18249a9	0	0	0	0	0	0	0	0	0	0	0	0	0	/home/dhl_ec/bnelissen/Slides/CD3_manuscript/CD3_slides/AAA144.CD3/AAA144.CD3.run1	255	0.7	0.06	0.7	0.06	-9.32350894773	-11.8544205847	2.91094085946	0.335972789062
764.0	2990272.0	365.0	47830.0	2990272.0	4000000.0	7.0	26.0	0.93	1.21	1.12	0.0499999999997	7.19	0.4	0.75	0.0999999999999	8.79	0.33	2.25	1.49	0.65	AAA144.CD3.X13.Y6.tile.tissue.png	76	1	2000	76	4e39bc8e51fea4b67ec67a2c91777fec	0	0	0	0	0	0	0	0	0	0	0	0	0	/home/dhl_ec/bnelissen/Slides/CD3_manuscript/CD3_slides/AAA144.CD3/AAA144.CD3.run1	255	0.7	0.06	0.7	0.06	-9.15218956552	-11.8626105018	3.15958229899	0.41866171875
833.0	2648109.0	361.0	48889.0	2648109.0	4000000.0	6.0	25.0	1.97	2.39	1.79	0.0599999999999	8.49	0.37	0.71	0.11	8.53	0.31	2.22	1.43	0.53	AAA144.CD3.X13.Y7.tile.tissue.png	77	1	2000	77	828f5a7db7494b9d01c79c35e5f1a081	0	0	0	0	0	0	0	0	0	0	0	0	0	/home/dhl_ec/bnelissen/Slides/CD3_manuscript/CD3_slides/AAA144.CD3/AAA144.CD3.run1	255	0.7	0.06	0.7	0.06	-9.17481291889	-12.0081463721	3.0087849788	0.484446
125.0	1601369.0	58.0	71430.0	1601369.0	4000000.0	1.0	64.0	2.87	1.52	1.12	0.0500000000002	6.78	0.41	0.72	0.17	7.83	0.29	2.36	2.26	0.65	AAA144.CD3.X13.Y8.tile.tissue.png	78	1	2000	78	2e543c2773e74b2169aa4db36294bff7	0	0	0	0	0	0	0	0	0	0	0	0	0	/home/dhl_ec/bnelissen/Slides/CD3_manuscript/CD3_slides/AAA144.CD3/AAA144.CD3.run1	255	0.7	0.06	0.7	0.06	-9.56476279072	-11.8809774238	2.58471886654	0.385627734375
2132.0	1892697.0	857.0	52106.0	1892697.0	4000000.0	17.0	43.0	1.53	2.74	1.74	0.0599999999999	11.3	0.59	1.2	0.21	11.2	0.43	3.46	2.4	0.68	AAA144.CD3.X13.Y9.tile.tissue.png	79	1	2000	79	81d2aed70d8e80aaabf8bb64672ba6ef	0	0	0	0	0	0	0	0	0	0	0	0	0	/home/dhl_ec/bnelissen/Slides/CD3_manuscript/CD3_slides/AAA144.CD3/AAA144.CD3.run1	255	0.7	0.06	0.7	0.06	-9.62522782001	-12.3701556428	3.49830247158	1.01763560938
70.0	68018.0	44.0	2483.0	68018.0	4000000.0	1.0	2.0	3.38	3.13	1.18	0.0599999999999	7.69	0.56	1.35	0.31	9.74	0.28	2.1	1.52	0.53	AAA144.CD3.X14.Y10.tile.tissue.png	80	1	2000	80	d4fafd5e35b1c14fb30e4523ac83194a	0	0	0	0	0	0	0	0	0	0	0	0	0	/home/dhl_ec/bnelissen/Slides/CD3_manuscript/CD3_slides/AAA144.CD3/AAA144.CD3.run1	255	0.7	0.06	0.7	0.06	-8.84261827691	-12.4028095932	3.04415810382	1.46384044482
0.0	0.0	0.0	0.0	0.0	4000000.0	0.0	0.0	2.64	1.97	1.13	0.0599999999999	6.29	0.3	0.89	0.22	4.5	0.2	3.09	2.33	0.59	AAA144.CD3.X14.Y15.tile.tissue.png	81	1	2000	81	70ce51de5ce282e0011cf9412a3a9ebc	0	0	0	0	0	0	0	0	0	0	0	0	0	/home/dhl_ec/bnelissen/Slides/CD3_manuscript/CD3_slides/AAA144.CD3/AAA144.CD3.run1	255	1.0	0.06	1.0	0.06	0.0	-10.4216402694	0.0	2.79813800048
0.0	0.0	0.0	0.0	0.0	4000000.0	0.0	0.0	2.64	2.94	1.76	0.0799999999999	5.87	0.3	0.88	0.23	4.72	0.12	1.98	1.5	0.36	AAA144.CD3.X14.Y16.tile.tissue.png	82	1	2000	82	93f08fe82efe163e9e319e6b7dfa6abb	0	0	0	0	0	0	0	0	0	0	0	0	0	/home/dhl_ec/bnelissen/Slides/CD3_manuscript/CD3_slides/AAA144.CD3/AAA144.CD3.run1	255	1.0	0.06	1.0	0.06	0.0	0.0	0.0	5.545228
0.0	47732.0	0.0	3069.0	47732.0	4000000.0	0.0	3.0	3.75	2.93	1.13	0.0599999999999	6.63	0.37	0.83	0.22	6.27	0.13	2.1	1.54	0.369999999999	AAA144.CD3.X14.Y2.tile.tissue.png	83	1	2000	83	c41c15c8cf3f44b17b4555e6ee5ab305	0	0	0	0	0	0	0	0	0	0	0	0	0	/home/dhl_ec/bnelissen/Slides/CD3_manuscript/CD3_slides/AAA144.CD3/AAA144.CD3.run1	255	0.7	0.06	0.7	0.06	-8.58615668324	-12.2184136392	2.93262501354	1.50161147021
1163.0	2803979.0	428.0	29256.0	2803979.0	4000000.0	12.0	10.0	3.96	2.1	1.15	0.0599999999999	6.97	0.41	0.77	0.12	8.51	0.55	3.46	2.33	0.68	AAA144.CD3.X14.Y3.tile.tissue.png	84	1	2000	84	5088de39eab0676f38650234ca203d2e	0	0	0	0	0	0	0	0	0	0	0	0	0	/home/dhl_ec/bnelissen/Slides/CD3_manuscript/CD3_slides/AAA144.CD3/AAA144.CD3.run1	255	0.7	0.06	0.7	0.06	-9.18473841203	-12.1943762633	2.47888242276	0.864010078125
42775.0	2118735.0	14903.0	16379.0	2118735.0	4000000.0	277.0	4.0	3.71	1.85	1.95	0.0699999999997	9.95	0.37	0.74	0.13	9.96	0.29	2.18	1.54	0.58	AAA144.CD3.X14.Y4.tile.tissue.png	85	1	2000	85	17e00ae333ea590215004f7ce9120c7e	0	0	0	0	0	0	0	0	0	0	0	0	0	/home/dhl_ec/bnelissen/Slides/CD3_manuscript/CD3_slides/AAA144.CD3/AAA144.CD3.run1	255	0.7	0.06	0.7	0.06	-8.51631043513	-11.9025976679	1.12018694486	0.68915565625
10580.0	3689564.0	4120.0	27655.0	3689564.0	4000000.0	87.0	6.0	2.77	3.25	1.21	0.0499999999997	7.75	0.39	0.77	0.0800000000004	9.86	0.35	2.17	1.48	0.62	AAA144.CD3.X14.Y5.tile.tissue.png	86	1	2000	86	387e2bc1f41721c013fda7e658d2d670	0	0	0	0	0	0	0	0	0	0	0	0	0	/home/dhl_ec/bnelissen/Slides/CD3_manuscript/CD3_slides/AAA144.CD3/AAA144.CD3.run1	255	0.7	0.06	0.7	0.06	-9.58769875373	-11.7780598279	2.95053886531	0.470606976563
161.0	2446710.0	80.0	59902.0	2446710.0	4000000.0	2.0	43.0	3.0	2.33	1.1	0.0699999999997	10.1	0.6	1.19	0.17	9.91	0.3	3.47	2.31	0.64	AAA144.CD3.X14.Y6.tile.tissue.png	87	1	2000	87	ecee1635541d97787b2758048a628ad0	0	0	0	0	0	0	0	0	0	0	0	0	0	/home/dhl_ec/bnelissen/Slides/CD3_manuscript/CD3_slides/AAA144.CD3/AAA144.CD3.run1	255	0.7	0.06	0.7	0.06	-9.8243338465	-12.1843625548	3.4852854578	0.425354046875
3325.0	2152655.0	1434.0	62731.0	2152655.0	4000000.0	30.0	44.0	2.41	1.65	1.75	0.0700000000002	9.55	0.38	0.73	0.13	8.08	0.45	2.78	2.57	0.73	AAA144.CD3.X14.Y7.tile.tissue.png	88	1	2000	88	8136f0e05745460b2f1229596ecd4796	0	0	0	0	0	0	0	0	0	0	0	0	0	/home/dhl_ec/bnelissen/Slides/CD3_manuscript/CD3_slides/AAA144.CD3/AAA144.CD3.run1	255	0.7	0.06	0.7	0.06	-9.43152838317	-12.1492212904	3.40976824977	0.5976619375
2486.0	874363.0	1044.0	38998.0	874363.0	4000000.0	20.0	43.0	3.63	2.62	1.28	0.0500000000002	6.95	0.39	0.75	0.19	7.44	0.25	2.33	1.53	0.43	AAA144.CD3.X14.Y8.tile.tissue.png	89	1	2000	89	6f9a688c86061ffb07d2a5f8598dc65c	0	0	0	0	0	0	0	0	0	0	0	0	0	/home/dhl_ec/bnelissen/Slides/CD3_manuscript/CD3_slides/AAA144.CD3/AAA144.CD3.run1	255	0.7	0.06	0.7	0.06	-9.62351154384	-12.3237388373	3.45491638002	0.992816054688
386.0	1842347.0	199.0	46135.0	1842347.0	4000000.0	4.0	36.0	1.75	1.93	1.18	0.0499999999997	7.37	0.4	0.77	0.14	8.05	0.29	2.35	1.75	0.5	AAA144.CD3.X14.Y9.tile.tissue.png	90	1	2000	90	6706e5aefc20ef60531e236ac4dc4de7	0	0	0	0	0	0	0	0	0	0	0	0	0	/home/dhl_ec/bnelissen/Slides/CD3_manuscript/CD3_slides/AAA144.CD3/AAA144.CD3.run1	255	0.7	0.06	0.7	0.06	-9.81467987849	-12.3637639225	3.94990361083	1.01029371875
0.0	15539.0	0.0	1311.0	15539.0	4000000.0	0.0	3.0	1.15	2.15	1.16	0.0500000000002	6.67	0.37	0.89	0.22	6.4	0.14	2.09	1.53	0.86	AAA144.CD3.X15.Y2.tile.tissue.png	91	1	2000	91	f89eba4a5649618ccca59cc3c1b39fa9	0	0	0	0	0	0	0	0	0	0	0	0	0	/home/dhl_ec/bnelissen/Slides/CD3_manuscript/CD3_slides/AAA144.CD3/AAA144.CD3.run1	255	0.7	0.06	0.7	0.06	-9.4559846923	-12.1744832185	5.07163929036	1.04984324719
8051.0	1288626.0	2509.0	11602.0	1288626.0	4000000.0	52.0	5.0	2.46	2.04	1.15	0.0599999999999	6.92	0.57	1.31	0.24	10.48	0.39	3.29	2.3	0.9	AAA144.CD3.X15.Y3.tile.tissue.png	92	1	2000	92	9b30c1b25b49f1c034ef703e281692eb	0	0	0	0	0	0	0	0	0	0	0	0	0	/home/dhl_ec/bnelissen/Slides/CD3_manuscript/CD3_slides/AAA144.CD3/AAA144.CD3.run1	255	0.7	0.06	0.7	0.06	-8.53347432359	-11.9300351355	1.9289493256	0.839171007812
7684.0	1470960.0	2384.0	11183.0	1470960.0	4000000.0	42.0	5.0	2.49	2.1	1.73	0.0700000000002	7.33	0.37	0.74	0.16	7.6	0.27	2.17	1.64	0.7	AAA144.CD3.X15.Y4.tile.tissue.png	93	1	2000	93	b65474e4b1fc3139345847975b653921	0	0	0	0	0	0	0	0	0	0	0	0	0	/home/dhl_ec/bnelissen/Slides/CD3_manuscript/CD3_slides/AAA144.CD3/AAA144.CD3.run1	255	0.7	0.06	0.7	0.06	-8.4078955649	-11.3271685342	1.09364030103	0.465490992187
64253.0	3141053.0	22017.0	29405.0	3141053.0	4000000.0	380.0	11.0	1.49	2.54	1.34	0.0500000000002	11.12	0.57	1.22	0.0999999999999	12.43	0.35	2.26	1.54	0.62	AAA144.CD3.X15.Y5.tile.tissue.png	94	1	2000	94	2b605b4fcd897569d4018fa17392b236	0	0	0	0	0	0	0	0	0	0	0	0	0	/home/dhl_ec/bnelissen/Slides/CD3_manuscript/CD3_slides/AAA144.CD3/AAA144.CD3.run1	255	0.7	0.06	0.7	0.06	-9.61994659931	-12.4173608036	3.40049805454	1.0187891875
17816.0	2837171.0	5398.0	43498.0	2837171.0	4000000.0	98.0	17.0	1.37	1.94	1.16	0.0599999999999	7.23	0.41	0.74	0.11	8.97	0.5	3.85	2.3	0.65	AAA144.CD3.X15.Y6.tile.tissue.png	95	1	2000	95	d6235389a819a650b80ce6d4c1fbf85e	0	0	0	0	0	0	0	0	0	0	0	0	0	/home/dhl_ec/bnelissen/Slides/CD3_manuscript/CD3_slides/AAA144.CD3/AAA144.CD3.run1	255	0.7	0.06	0.7	0.06	-9.7157552191	-12.4312249892	3.93147170419	0.7013878125
42301.0	1490955.0	13978.0	19168.0	1490955.0	4000000.0	253.0	11.0	1.59	1.77	1.81	0.0699999999997	10.4	0.58	1.31	0.25	9.44	0.27	2.15	1.48	0.58	AAA144.CD3.X15.Y7.tile.tissue.png	96	1	2000	96	747a75673c148895d06a2747a3785f60	0	0	0	0	0	0	0	0	0	0	0	0	0	/home/dhl_ec/bnelissen/Slides/CD3_manuscript/CD3_slides/AAA144.CD3/AAA144.CD3.run1	255	0.7	0.06	0.7	0.06	-9.59089468311	-12.6439396837	3.80383677192	0.892327875
1912.0	2238580.0	531.0	21945.0	2238580.0	4000000.0	8.0	19.0	1.58	2.74	1.8	0.0799999999999	11.37	0.57	1.22	0.18	11.59	0.5	3.59	2.34	0.64	AAA144.CD3.X15.Y8.tile.tissue.png	97	1	2000	97	f0f340263814b87d50633c03984cf92c	0	0	0	0	0	0	0	0	0	0	0	0	0	/home/dhl_ec/bnelissen/Slides/CD3_manuscript/CD3_slides/AAA144.CD3/AAA144.CD3.run1	255	0.7	0.06	0.7	0.06	-9.37452271057	-12.2545791966	4.36766053337	0.837979765625
1822.0	563457.0	749.0	25770.0	563457.0	4000000.0	16.0	28.0	1.34	3.34	1.16	0.0599999999999	6.94	0.57	1.27	0.28	9.2	0.34	3.37	2.38	0.4	AAA144.CD3.X15.Y9.tile.tissue.png	98	1	2000	98	06351360fda1315b435761fa4b0dd6fd	0	0	0	0	0	0	0	0	0	0	0	0	0	/home/dhl_ec/bnelissen/Slides/CD3_manuscript/CD3_slides/AAA144.CD3/AAA144.CD3.run1	255	0.7	0.06	0.7	0.06	-9.73566657018	-12.7072373047	3.7315205708	1.89862921875
0.0	0.0	0.0	0.0	0.0	4000000.0	0.0	0.0	1.4	2.08	1.16	0.0500000000002	5.5	0.52	1.46	0.32	6.85	0.21	2.19	1.48	0.38	AAA144.CD3.X16.Y17.tile.tissue.png	99	1	2000	99	fe46b800ae41886733e1229b4e3442ff	0	0	0	0	0	0	0	0	0	0	0	0	0	/home/dhl_ec/bnelissen/Slides/CD3_manuscript/CD3_slides/AAA144.CD3/AAA144.CD3.run1	255	1.0	0.06	1.0	0.06	0.0	0.0	0.0	2.7706175
0.0	378772.0	0.0	7019.0	378772.0	4000000.0	0.0	3.0	3.13	2.16	1.16	0.0599999999999	6.8	0.38	0.85	0.21	5.93	0.15	2.13	1.54	0.54	AAA144.CD3.X16.Y3.tile.tissue.png	100	1	2000	100	f2a6a45df1a903597700a86ad8250e7e	0	0	0	0	0	0	0	0	0	0	0	0	0	/home/dhl_ec/bnelissen/Slides/CD3_manuscript/CD3_slides/AAA144.CD3/AAA144.CD3.run1	255	0.7	0.06	0.7	0.06	0.0	-12.0030951845	3.96986841688	1.98624375488
1791.0	2724168.0	667.0	19392.0	2724168.0	4000000.0	11.0	4.0	2.68	2.25	1.35	0.0500000000002	6.54	0.57	1.21	0.16	11.9	0.48	3.37	2.32	0.63	AAA144.CD3.X16.Y4.tile.tissue.png	101	1	2000	101	a09f7e7a501869899d607c98effe0c67	0	0	0	0	0	0	0	0	0	0	0	0	0	/home/dhl_ec/bnelissen/Slides/CD3_manuscript/CD3_slides/AAA144.CD3/AAA144.CD3.run1	255	0.7	0.06	0.7	0.06	-9.02621534964	-11.8243664008	2.91583661971	0.717333492187
10198.0	2277190.0	3730.0	21687.0	2277190.0	4000000.0	68.0	1.0	2.5	2.21	1.72	0.0699999999997	10.41	0.57	1.31	0.21	12.03	0.45	3.56	2.49	0.63	AAA144.CD3.X16.Y5.tile.tissue.png	102	1	2000	102	15f0d1455a7b96b5602c4e864f270298	0	0	0	0	0	0	0	0	0	0	0	0	0	/home/dhl_ec/bnelissen/Slides/CD3_manuscript/CD3_slides/AAA144.CD3/AAA144.CD3.run1	255	0.7	0.06	0.7	0.06	-9.48767261361	-12.1328003368	3.09031494851	0.70113125
5492.0	2569867.0	1717.0	19959.0	2569867.0	4000000.0	27.0	6.0	3.34	2.55	1.79	0.0700000000002	10.16	0.56	1.26	0.17	11.57	0.46	3.29	2.25	0.62	AAA144.CD3.X16.Y6.tile.tissue.png	103	1	2000	103	56fef7dd313092e597ebe5672933cace	0	0	0	0	0	0	0	0	0	0	0	0	0	/home/dhl_ec/bnelissen/Slides/CD3_manuscript/CD3_slides/AAA144.CD3/AAA144.CD3.run1	255	0.7	0.06	0.7	0.06	-9.29633025045	-11.8910466356	3.6671289451	0.4726556875
145.0	307790.0	85.0	8174.0	307790.0	4000000.0	2.0	5.0	1.27	1.71	1.72	0.0800000000004	9.91	0.57	1.27	0.29	6.65	0.23	2.12	1.65	0.42	AAA144.CD3.X16.Y7.tile.tissue.png	104	1	2000	104	4be9c2fe0513312304f93168f117a6fc	0	0	0	0	0	0	0	0	0	0	0	0	0	/home/dhl_ec/bnelissen/Slides/CD3_manuscript/CD3_slides/AAA144.CD3/AAA144.CD3.run1	255	0.7	0.06	0.7	0.06	-8.85578074863	-12.2782011438	4.6599735686	1.75695238477
2223.0	300665.0	907.0	8004.0	300665.0	4000000.0	17.0	4.0	2.36	1.66	1.13	0.0599999999999	6.82	0.59	1.37	0.3	9.45	0.33	3.25	2.33	0.58	AAA144.CD3.X16.Y8.tile.tissue.png	105	1	2000	105	c7d433d989619bb22f1ed37a08e44757	0	0	0	0	0	0	0	0	0	0	0	0	0	/home/dhl_ec/bnelissen/Slides/CD3_manuscript/CD3_slides/AAA144.CD3/AAA144.CD3.run1	255	0.7	0.06	0.7	0.06	-9.79613404836	-12.2214345368	4.21124795346	1.18384254102
0.0	0.0	0.0	0.0	0.0	4000000.0	0.0	0.0	0.9	1.37	1.72	0.0800000000004	8.02	0.3	1.21	0.33	6.34	0.21	3.05	2.49	0.72	AAA144.CD3.X16.Y9.tile.tissue.png	106	1	2000	106	8947eb2baab46aa1a5c96198b4c4973b	0	0	0	0	0	0	0	0	0	0	0	0	0	/home/dhl_ec/bnelissen/Slides/CD3_manuscript/CD3_slides/AAA144.CD3/AAA144.CD3.run1	255	1.0	0.06	1.0	0.06	0.0	0.0	0.0	2.5177285
0.0	0.0	0.0	0.0	0.0	4000000.0	0.0	0.0	1.18	2.37	2.0	0.0799999999999	8.13	0.47	1.43	0.31	6.58	0.21	2.01	1.52	0.69	AAA144.CD3.X17.Y10.tile.tissue.png	107	1	2000	107	f938379570c3f03342c021595c26613f	0	0	0	0	0	0	0	0	0	0	0	0	0	/home/dhl_ec/bnelissen/Slides/CD3_manuscript/CD3_slides/AAA144.CD3/AAA144.CD3.run1	255	1.0	0.06	1.0	0.06	0.0	0.0	0.0	3.32351875
0.0	0.0	0.0	0.0	0.0	4000000.0	0.0	0.0	1.14	2.37	1.74	0.0799999999999	9.21	0.45	1.37	0.32	6.6	0.21	3.11	2.35	0.76	AAA144.CD3.X17.Y11.tile.tissue.png	108	1	2000	108	118c349006b568a7234438353fec7712	0	0	0	0	0	0	0	0	0	0	0	0	0	/home/dhl_ec/bnelissen/Slides/CD3_manuscript/CD3_slides/AAA144.CD3/AAA144.CD3.run1	255	1.0	0.06	1.0	0.06	0.0	-10.3263219113	0.0	4.5884041991
0.0	0.0	0.0	0.0	0.0	4000000.0	0.0	0.0	1.2	1.78	1.74	0.0799999999999	5.8	0.29	0.87	0.22	4.54	0.14	2.01	1.53	1.44	AAA144.CD3.X17.Y12.tile.tissue.png	109	1	2000	109	cfb801791c6fc0175978d56287b55b9d	0	0	0	0	0	0	0	0	0	0	0	0	0	/home/dhl_ec/bnelissen/Slides/CD3_manuscript/CD3_slides/AAA144.CD3/AAA144.CD3.run1	255	1.0	0.06	1.0	0.06	0.0	0.0	0.0	6.12695
0.0	0.0	0.0	0.0	0.0	4000000.0	0.0	0.0	2.3	2.12	1.26	0.0799999999999	8.41	0.47	1.38	0.31	6.65	0.2	3.11	2.41	0.77	AAA144.CD3.X17.Y13.tile.tissue.png	110	1	2000	110	25122ce07106ebadad362e515d01a625	0	0	0	0	0	0	0	0	0	0	0	0	0	/home/dhl_ec/bnelissen/Slides/CD3_manuscript/CD3_slides/AAA144.CD3/AAA144.CD3.run1	255	1.0	0.06	1.0	0.06	0.0	0.0	0.0	5.733665
0.0	0.0	0.0	0.0	0.0	4000000.0	0.0	0.0	2.04	2.24	1.07	0.0599999999999	5.27	0.29	1.36	0.28	4.7	0.2	3.02	2.44	0.73	AAA144.CD3.X17.Y14.tile.tissue.png	111	1	2000	111	58fe22d67966abaeb682a84dee660d14	0	0	0	0	0	0	0	0	0	0	0	0	0	/home/dhl_ec/bnelissen/Slides/CD3_manuscript/CD3_slides/AAA144.CD3/AAA144.CD3.run1	255	1.0	0.06	1.0	0.06	0.0	0.0	0.0	4.8415405
30338.0	428296.0	11666.0	3900.0	428296.0	4000000.0	222.0	2.0	1.54	2.94	1.73	0.0799999999999	9.9	0.55	1.27	0.29	10.46	0.34	3.98	3.17	0.71	AAA144.CD3.X17.Y15.tile.tissue.png	112	1	2000	112	31acea7bc5181c34e1f7c6f6a020567f	0	0	0	0	0	0	0	0	0	0	0	0	0	/home/dhl_ec/bnelissen/Slides/CD3_manuscript/CD3_slides/AAA144.CD3/AAA144.CD3.run1	255	0.7	0.06	0.7	0.06	-8.64666333884	-11.9014191527	2.22018464239	0.897081582031
17296.0	1025405.0	6969.0	7233.0	1025405.0	4000000.0	124.0	2.0	1.69	2.01	1.12	0.0599999999999	7.02	0.36	0.74	0.18	10.18	0.37	3.63	2.14	0.51	AAA144.CD3.X17.Y16.tile.tissue.png	113	1	2000	113	c9c01ef05c639841fbc135fa45c75ca8	0	0	0	0	0	0	0	0	0	0	0	0	0	/home/dhl_ec/bnelissen/Slides/CD3_manuscript/CD3_slides/AAA144.CD3/AAA144.CD3.run1	255	0.7	0.06	0.7	0.06	-8.36563723874	-11.5316199222	1.01907353832	0.829460390625
22268.0	1229695.0	8490.0	15939.0	1229695.0	4000000.0	142.0	4.0	1.77	2.68	1.21	0.0499999999997	7.2	0.36	0.74	0.17	8.38	0.4	3.43	2.31	1.7	AAA144.CD3.X17.Y17.tile.tissue.png	114	1	2000	114	aaa6ec964d3558dfc4528800e85d7bcb	0	0	0	0	0	0	0	0	0	0	0	0	0	/home/dhl_ec/bnelissen/Slides/CD3_manuscript/CD3_slides/AAA144.CD3/AAA144.CD3.run1	255	0.7	0.06	0.7	0.06	-8.87782463775	-12.2149839826	3.41623584016	0.9053635625
5246.0	728168.0	1282.0	7547.0	728168.0	4000000.0	31.0	2.0	2.83	3.31	1.76	0.0799999999999	9.83	0.57	1.28	0.28	9.7	0.24	2.16	1.54	1.54	AAA144.CD3.X17.Y18.tile.tissue.png	115	1	2000	115	879a1c92483569e2edb64ad5a161a96b	0	0	0	0	0	0	0	0	0	0	0	0	0	/home/dhl_ec/bnelissen/Slides/CD3_manuscript/CD3_slides/AAA144.CD3/AAA144.CD3.run1	255	0.7	0.06	0.7	0.06	-7.92692194318	-11.3341695134	1.00637017268	0.939388347656
0.0	73941.0	0.0	1766.0	73941.0	4000000.0	0.0	1.0	2.23	2.36	1.74	0.0799999999999	8.2	0.36	0.81	0.22	5.53	0.22	2.06	1.48	0.35	AAA144.CD3.X17.Y19.tile.tissue.png	116	1	2000	116	3e5fd0357752482e38268b1e60a3b7aa	0	0	0	0	0	0	0	0	0	0	0	0	0	/home/dhl_ec/bnelissen/Slides/CD3_manuscript/CD3_slides/AAA144.CD3/AAA144.CD3.run1	255	0.7	0.06	0.7	0.06	0.0	-11.0660309829	1.88310105354	2.85897520117
0.0	0.0	0.0	0.0	0.0	4000000.0	0.0	0.0	2.68	1.77	1.14	0.0500000000002	5.97	0.28	0.85	0.21	4.41	0.12	1.95	1.47	0.35	AAA144.CD3.X17.Y20.tile.tissue.png	117	1	2000	117	792b13abe56f181c85278755495c8fad	0	0	0	0	0	0	0	0	0	0	0	0	0	/home/dhl_ec/bnelissen/Slides/CD3_manuscript/CD3_slides/AAA144.CD3/AAA144.CD3.run1	255	1.0	0.06	1.0	0.06	0.0	-10.858571298	0.0	4.7352391117
0.0	0.0	0.0	0.0	0.0	4000000.0	0.0	0.0	2.44	2.11	1.09	0.0599999999999	5.31	0.46	1.42	0.32	6.56	0.2	3.02	2.36	0.6	AAA144.CD3.X17.Y21.tile.tissue.png	118	1	2000	118	7b3201f51d83f5d4af537de726fe844b	0	0	0	0	0	0	0	0	0	0	0	0	0	/home/dhl_ec/bnelissen/Slides/CD3_manuscript/CD3_slides/AAA144.CD3/AAA144.CD3.run1	255	1.0	0.06	1.0	0.06	0.0	0.0	0.0	4.4231285
0.0	7016.0	0.0	501.0	7016.0	4000000.0	0.0	1.0	2.65	2.3	1.17	0.0599999999999	6.65	0.36	0.85	0.21	5.53	0.13	2.11	1.53	0.36	AAA144.CD3.X17.Y4.tile.tissue.png	119	1	2000	119	a1553129aff4057ff3a5c309d01e377d	0	0	0	0	0	0	0	0	0	0	0	0	0	/home/dhl_ec/bnelissen/Slides/CD3_manuscript/CD3_slides/AAA144.CD3/AAA144.CD3.run1	255	0.7	0.06	0.7	0.06	0.0	-12.0155074969	4.48200569457	1.89691973508
0.0	588741.0	0.0	17840.0	588741.0	4000000.0	0.0	12.0	3.09	2.67	1.19	0.0599999999999	7.57	0.37	0.8	0.19	6.44	0.15	2.18	1.48	0.37	AAA144.CD3.X17.Y5.tile.tissue.png	120	1	2000	120	9dccdbc01f6bc36c7a1be690eba06a4a	0	0	0	0	0	0	0	0	0	0	0	0	0	/home/dhl_ec/bnelissen/Slides/CD3_manuscript/CD3_slides/AAA144.CD3/AAA144.CD3.run1	255	0.7	0.06	0.7	0.06	-9.27264703813	-12.2165619105	3.94916688567	2.0496573418
1404.0	139073.0	591.0	2613.0	139073.0	4000000.0	12.0	1.0	1.73	2.01	1.1	0.0599999999999	6.64	0.37	0.83	0.22	6.59	0.21	3.29	2.43	0.59	AAA144.CD3.X17.Y6.tile.tissue.png	121	1	2000	121	e26d24b2fcc41802ccba4fa8a7dcbcf9	0	0	0	0	0	0	0	0	0	0	0	0	0	/home/dhl_ec/bnelissen/Slides/CD3_manuscript/CD3_slides/AAA144.CD3/AAA144.CD3.run1	255	0.7	0.06	0.7	0.06	-9.28105985696	-12.2088447913	4.67169369367	1.10549842773
0.0	1754606.0	0.0	6953.0	1754606.0	4000000.0	0.0	2.0	2.42	2.57	1.08	0.0599999999999	6.59	0.36	0.74	0.14	7.25	0.2	2.19	1.49	1.3	AAA144.CD3.X18.Y10.tile.tissue.png	122	1	2000	122	f768e5b6f0ab3cb5246a91b54e92675d	0	0	0	0	0	0	0	0	0	0	0	0	0	/home/dhl_ec/bnelissen/Slides/CD3_manuscript/CD3_slides/AAA144.CD3/AAA144.CD3.run1	255	0.7	0.06	0.7	0.06	-8.34755700618	-11.7544609211	1.23115244193	0.779000875
129.0	3282159.0	80.0	9705.0	3282159.0	4000000.0	2.0	1.0	1.77	1.56	1.12	0.0500000000002	7.18	0.56	1.21	0.13	13.03	0.54	3.5	2.48	1.96	AAA144.CD3.X18.Y11.tile.tissue.png	123	1	2000	123	c7c47ba4020c5ab77c03e39975fac708	0	0	0	0	0	0	0	0	0	0	0	0	0	/home/dhl_ec/bnelissen/Slides/CD3_manuscript/CD3_slides/AAA144.CD3/AAA144.CD3.run1	255	0.7	0.0696834086911	0.7	0.0696834086911	-8.45535698634	-11.7460172864	1.38267629031	0.42340284375
0.0	3598992.0	0.0	8882.0	3598992.0	4000000.0	0.0	1.0	2.63	2.64	1.14	0.0499999999997	7.03	0.37	0.75	0.0799999999999	8.96	0.28	2.22	1.53	0.43	AAA144.CD3.X18.Y12.tile.tissue.png	124	1	2000	124	9d5c87aedc4bee0c44897be81f3e04ea	0	0	0	0	0	0	0	0	0	0	0	0	0	/home/dhl_ec/bnelissen/Slides/CD3_manuscript/CD3_slides/AAA144.CD3/AAA144.CD3.run1	255	0.7	0.06	0.7	0.06	-8.82078849394	-11.9123970127	1.50610482493	0.373522921875
2093.0	2114489.0	1122.0	14974.0	2114489.0	4000000.0	25.0	3.0	2.84	1.93	1.11	0.0499999999997	6.51	0.38	0.74	0.14	8.05	0.3	2.21	1.53	0.58	AAA144.CD3.X18.Y13.tile.tissue.png	125	1	2000	125	374e08f6efbbbcac50d9199752a9fa7d	0	0	0	0	0	0	0	0	0	0	0	0	0	/home/dhl_ec/bnelissen/Slides/CD3_manuscript/CD3_slides/AAA144.CD3/AAA144.CD3.run1	255	0.7	0.06	0.7	0.06	-8.56424484437	-12.1029880678	1.86099436134	0.727964734375
2916.0	1334681.0	1159.0	14354.0	1334681.0	4000000.0	21.0	3.0	3.0	1.54	1.75	0.0700000000002	10.06	0.57	1.21	0.24	10.59	0.39	3.36	2.32	0.63	AAA144.CD3.X18.Y14.tile.tissue.png	126	1	2000	126	ef1ed413a4fb9d096d938e06deae4c17	0	0	0	0	0	0	0	0	0	0	0	0	0	/home/dhl_ec/bnelissen/Slides/CD3_manuscript/CD3_slides/AAA144.CD3/AAA144.CD3.run1	255	0.7	0.06	0.7	0.06	-8.96913043329	-12.1986525605	2.61167893255	1.32355703906
15321.0	3075399.0	5874.0	12778.0	3075399.0	4000000.0	106.0	2.0	3.56	2.61	1.15	0.0499999999997	7.47	0.56	1.21	0.14	12.94	0.56	3.51	2.34	0.7	AAA144.CD3.X18.Y15.tile.tissue.png	127	1	2000	127	62ba2bd9341d49166ab1709377923f3e	0	0	0	0	0	0	0	0	0	0	0	0	0	/home/dhl_ec/bnelissen/Slides/CD3_manuscript/CD3_slides/AAA144.CD3/AAA144.CD3.run1	255	0.7	0.06	0.7	0.06	-9.450618584	-12.0838342128	4.59887828565	0.675704109375
6836.0	3783786.0	1942.0	14983.0	3783786.0	4000000.0	38.0	4.0	2.64	2.55	1.1	0.04	6.51	0.36	0.73	0.0699999999997	9.22	0.34	2.15	1.47	0.44	AAA144.CD3.X18.Y16.tile.tissue.png	128	1	2000	128	6ecaa5ce44b7831240df4beea2045654	0	0	0	0	0	0	0	0	0	0	0	0	0	/home/dhl_ec/bnelissen/Slides/CD3_manuscript/CD3_slides/AAA144.CD3/AAA144.CD3.run1	255	0.7	0.06	0.7	0.06	-9.62506047679	-11.7402688909	3.40672014734	0.261948382812
19513.0	1965019.0	7391.0	57195.0	1965019.0	4000000.0	142.0	33.0	2.25	1.37	1.11	0.0500000000002	7.32	0.4	0.75	0.14	8.74	0.3	2.33	1.53	0.449999999999	AAA144.CD3.X18.Y17.tile.tissue.png	129	1	2000	129	a576d190765156e63a317c7b339fb90b	0	0	0	0	0	0	0	0	0	0	0	0	0	/home/dhl_ec/bnelissen/Slides/CD3_manuscript/CD3_slides/AAA144.CD3/AAA144.CD3.run1	255	0.7	0.06	0.7	0.06	-9.56541741846	-12.5346530866	3.48339727592	0.856612125
13715.0	1269875.0	4302.0	60216.0	1269875.0	4000000.0	85.0	56.0	3.2	2.67	1.17	0.0500000000002	7.04	0.42	0.76	0.17	7.87	0.28	2.36	1.54	0.43	AAA144.CD3.X18.Y18.tile.tissue.png	130	1	2000	130	2c2e5918eb08c47b2e842283ab5cd211	0	0	0	0	0	0	0	0	0	0	0	0	0	/home/dhl_ec/bnelissen/Slides/CD3_manuscript/CD3_slides/AAA144.CD3/AAA144.CD3.run1	255	0.7	0.06	0.7	0.06	-9.51668734106	-12.4601874723	3.74674831179	1.03353125
2903.0	1914568.0	1358.0	56301.0	1914568.0	4000000.0	31.0	43.0	2.25	2.86	1.19	0.0499999999997	7.19	0.41	0.77	0.15	8.22	0.29	2.35	1.53	0.74	AAA144.CD3.X18.Y19.tile.tissue.png	131	1	2000	131	bf135cd9378537c1ab8d61c850a3eed8	0	0	0	0	0	0	0	0	0	0	0	0	0	/home/dhl_ec/bnelissen/Slides/CD3_manuscript/CD3_slides/AAA144.CD3/AAA144.CD3.run1	255	0.7	0.06	0.7	0.06	-9.58701121364	-12.5624189295	2.54766114528	1.05018128125
702.0	1845352.0	401.0	33453.0	1845352.0	4000000.0	9.0	37.0	2.89	2.32	1.5	0.0500000000002	7.44	0.4	0.75	0.15	8.09	0.29	2.29	1.53	0.41	AAA144.CD3.X18.Y20.tile.tissue.png	132	1	2000	132	8cc558c0f5d9a9c08bec7f8eaa4ec8be	0	0	0	0	0	0	0	0	0	0	0	0	0	/home/dhl_ec/bnelissen/Slides/CD3_manuscript/CD3_slides/AAA144.CD3/AAA144.CD3.run1	255	0.7	0.06	0.7	0.06	-9.21102160531	-11.9134503073	2.29040267291	0.902498976562
2429.0	1776080.0	943.0	16952.0	1776080.0	4000000.0	18.0	7.0	2.86	2.15	1.18	0.0499999999997	7.1	0.58	1.24	0.23	10.22	0.52	3.57	1.76	0.389999999999	AAA144.CD3.X18.Y21.tile.tissue.png	133	1	2000	133	ab78c55d05a3b0aaf8ac44146c8154bb	0	0	0	0	0	0	0	0	0	0	0	0	0	/home/dhl_ec/bnelissen/Slides/CD3_manuscript/CD3_slides/AAA144.CD3/AAA144.CD3.run1	255	0.7	0.06	0.7	0.06	-9.06382690665	-12.0619094608	1.88952322865	0.724230203125
1998.0	461711.0	691.0	8335.0	461711.0	4000000.0	18.0	5.0	0.85	1.37	1.13	0.0599999999999	7.06	0.39	0.84	0.2	7.11	0.23	2.32	1.52	0.38	AAA144.CD3.X18.Y22.tile.tissue.png	134	1	2000	134	de5b1270290f9845ee1c80b349f4e955	0	0	0	0	0	0	0	0	0	0	0	0	0	/home/dhl_ec/bnelissen/Slides/CD3_manuscript/CD3_slides/AAA144.CD3/AAA144.CD3.run1	255	0.7	0.06	0.7	0.06	-9.10080887395	-11.9010492902	2.51291976267	1.3631657207
0.0	0.0	0.0	0.0	0.0	4000000.0	0.0	0.0	0.73	1.39	1.12	0.0599999999999	5.57	0.3	0.91	0.21	4.72	0.13	2.0	1.51	0.42	AAA144.CD3.X18.Y8.tile.tissue.png	135	1	2000	135	404e4b2299b99aa16eaf5aac7bde263f	0	0	0	0	0	0	0	0	0	0	0	0	0	/home/dhl_ec/bnelissen/Slides/CD3_manuscript/CD3_slides/AAA144.CD3/AAA144.CD3.run1	255	1.0	0.06	1.0	0.06	0.0	0.0	0.0	2.3624175
0.0	301940.0	0.0	3325.0	301940.0	4000000.0	0.0	1.0	0.92	1.04	1.17	0.0599999999999	6.76	0.38	0.82	0.21	6.57	0.14	2.17	1.53	0.380000000001	AAA144.CD3.X18.Y9.tile.tissue.png	136	1	2000	136	75dee2a5a1e7b997f32919463a3fc1c8	0	0	0	0	0	0	0	0	0	0	0	0	0	/home/dhl_ec/bnelissen/Slides/CD3_manuscript/CD3_slides/AAA144.CD3/AAA144.CD3.run1	255	0.7	0.06	0.7	0.06	-6.93419890118	-11.1464770597	1.35351187694	2.0554574375
4438.0	3571409.0	1726.0	14259.0	3571409.0	4000000.0	33.0	2.0	1.21	1.42	1.17	0.0500000000002	7.17	0.4	0.759999999999	0.0799999999999	9.44	0.360000000001	2.24	1.58	0.490000000001	AAA144.CD3.X19.Y10.tile.tissue.png	137	1	2000	137	3881a2ebf56967325161b0d9653dc185	0	0	0	0	0	0	0	0	0	0	0	0	0	/home/dhl_ec/bnelissen/Slides/CD3_manuscript/CD3_slides/AAA144.CD3/AAA144.CD3.run1	255	0.7	0.0704883789366	0.7	0.0704883789366	-8.32176553978	-11.9035758087	1.68211566144	0.41783396875
0.0	3778990.0	0.0	14653.0	3778990.0	4000000.0	0.0	3.0	1.05	1.28	1.12	0.0500000000002	10.67	0.56	1.22	0.0999999999995	11.97	0.31	2.21	1.54	0.64	AAA144.CD3.X19.Y11.tile.tissue.png	138	1	2000	138	d3cf71f1152e2370f05581c77cc0db61	0	0	0	0	0	0	0	0	0	0	0	0	0	/home/dhl_ec/bnelissen/Slides/CD3_manuscript/CD3_slides/AAA144.CD3/AAA144.CD3.run1	255	0.7	0.06	0.7	0.06	-9.08230499392	-12.0752784706	2.93516922359	0.422637640625
6545.0	3740642.0	1878.0	11173.0	3740642.0	4000000.0	39.0	3.0	1.29	1.76	1.12	0.0500000000002	7.5	0.38	0.76	0.0699999999997	9.62	0.54	3.51	1.87	0.429999999999	AAA144.CD3.X19.Y12.tile.tissue.png	139	1	2000	139	2301273758298e1baa23d3f2122be42e	0	0	0	0	0	0	0	0	0	0	0	0	0	/home/dhl_ec/bnelissen/Slides/CD3_manuscript/CD3_slides/AAA144.CD3/AAA144.CD3.run1	255	0.7	0.06	0.7	0.06	-9.07902617774	-12.2977904547	2.34354832249	0.207606
399.0	3993030.0	182.0	8622.0	3993030.0	4000000.0	4.0	1.0	0.87	1.29	1.09	0.0499999999993	6.61	0.379999999999	0.75	0.0599999999995	9.62	0.360000000001	2.14	1.49	0.509999999999	AAA144.CD3.X19.Y13.tile.tissue.png	140	1	2000	140	c9903f312379ce1479edb9cec952b9ed	0	0	0	0	0	0	0	0	0	0	0	0	0	/home/dhl_ec/bnelissen/Slides/CD3_manuscript/CD3_slides/AAA144.CD3/AAA144.CD3.run1	255	0.7	0.06	0.7	0.06	-9.02886190679	-12.5765023366	2.49028910785	0.217137778809
0.0	3982796.0	0.0	9220.0	3982796.0	4000000.0	0.0	2.0	1.07	2.29	1.08	0.0500000000002	6.09	0.36	0.719999999999	0.0599999999995	8.9	0.289999999999	2.13	1.85	0.659999999999	AAA144.CD3.X19.Y14.tile.tissue.png	141	1	2000	141	b5acb70adf6f866db2d82c1befffafa4	0	0	0	0	0	0	0	0	0	0	0	0	0	/home/dhl_ec/bnelissen/Slides/CD3_manuscript/CD3_slides/AAA144.CD3/AAA144.CD3.run1	255	0.7	0.06	0.7	0.06	-9.28056081119	-11.9415116885	3.42126057715	0.194454183594
2387.0	3345831.0	1144.0	15727.0	3345831.0	4000000.0	29.0	5.0	1.25	1.26	1.12	0.0500000000002	6.44	0.570000000001	1.21	0.12	9.25	0.37	2.19	1.48	0.62	AAA144.CD3.X19.Y15.tile.tissue.png	142	1	2000	142	67440aef22ad55107c4f2ade52cc051b	0	0	0	0	0	0	0	0	0	0	0	0	0	/home/dhl_ec/bnelissen/Slides/CD3_manuscript/CD3_slides/AAA144.CD3/AAA144.CD3.run1	255	0.7	0.06	0.7	0.06	-9.69598447809	-12.2414007879	3.27659620326	0.583186375
7303.0	2099157.0	2972.0	53263.0	2099157.0	4000000.0	62.0	32.0	1.05	2.62	1.09	0.0500000000002	7.02	0.38	0.73	0.13	7.97	0.29	2.25	1.48	0.420000000001	AAA144.CD3.X19.Y16.tile.tissue.png	143	1	2000	143	5a6c7718fde9f5fc831e50d7325294fb	0	0	0	0	0	0	0	0	0	0	0	0	0	/home/dhl_ec/bnelissen/Slides/CD3_manuscript/CD3_slides/AAA144.CD3/AAA144.CD3.run1	255	0.7	0.06	0.7	0.06	-9.95245389285	-12.2225501017	3.53463825205	0.594183421875
2546.0	1316221.0	984.0	39916.0	1316221.0	4000000.0	22.0	46.0	2.61	1.61	1.12	0.0500000000002	6.68	0.59	1.2	0.24	10.51	0.39	3.43	2.3	0.62	AAA144.CD3.X19.Y17.tile.tissue.png	144	1	2000	144	0defb241e830c4d86a94882a94c77925	0	0	0	0	0	0	0	0	0	0	0	0	0	/home/dhl_ec/bnelissen/Slides/CD3_manuscript/CD3_slides/AAA144.CD3/AAA144.CD3.run1	255	0.7	0.06	0.7	0.06	-9.41661194877	-12.4147846243	3.51592955189	0.721451609375
8721.0	1705082.0	2976.0	42827.0	1705082.0	4000000.0	62.0	38.0	3.17	1.63	1.8	0.0600000000004	10.53	0.58	1.2	0.22	10.4	0.27	2.47	1.61	0.59	AAA144.CD3.X19.Y18.tile.tissue.png	145	1	2000	145	42dbd383db4d7285102446e7871fedb5	0	0	0	0	0	0	0	0	0	0	0	0	0	/home/dhl_ec/bnelissen/Slides/CD3_manuscript/CD3_slides/AAA144.CD3/AAA144.CD3.run1	255	0.7	0.06	0.7	0.06	-9.35656277514	-12.7422881969	3.55988239798	1.00754940625
1501.0	2965226.0	742.0	19998.0	2965226.0	4000000.0	17.0	7.0	1.06	2.16	1.73	0.0699999999997	10.71	0.570000000001	1.21	0.14	12.2	0.530000000001	3.65	2.57	0.7	AAA144.CD3.X19.Y19.tile.tissue.png	146	1	2000	146	fa5adbf5f63b8982b409c5bcc690f9e6	0	0	0	0	0	0	0	0	0	0	0	0	0	/home/dhl_ec/bnelissen/Slides/CD3_manuscript/CD3_slides/AAA144.CD3/AAA144.CD3.run1	255	0.7	0.06	0.7	0.06	-9.44192369613	-12.2120363065	3.11530933778	0.876413046875
1230.0	2519720.0	623.0	20845.0	2519720.0	4000000.0	15.0	5.0	1.31	1.21	1.12	0.0500000000002	6.91	0.57	1.2	0.16	11.9	0.46	3.49	2.42	0.63	AAA144.CD3.X19.Y20.tile.tissue.png	147	1	2000	147	035f713436dcc62240c9dbffaa04eb4b	0	0	0	0	0	0	0	0	0	0	0	0	0	/home/dhl_ec/bnelissen/Slides/CD3_manuscript/CD3_slides/AAA144.CD3/AAA144.CD3.run1	255	0.7	0.06	0.7	0.06	-9.38756566312	-12.1250481476	2.92057504399	0.6260355625
10611.0	2385987.0	3106.0	25822.0	2385987.0	4000000.0	59.0	10.0	1.18	1.16	1.13	0.0500000000002	7.46	0.39	0.76	0.13	8.55	0.31	2.28	1.52	0.429999999999	AAA144.CD3.X19.Y21.tile.tissue.png	148	1	2000	148	0024cfae9c35334bbe76ad91113780f7	0	0	0	0	0	0	0	0	0	0	0	0	0	/home/dhl_ec/bnelissen/Slides/CD3_manuscript/CD3_slides/AAA144.CD3/AAA144.CD3.run1	255	0.7	0.06	0.7	0.06	-9.48463631633	-12.191500142	3.259771359	0.68193503125
693.0	372054.0	360.0	7096.0	372054.0	4000000.0	7.0	3.0	0.81	1.44	1.17	0.0599999999995	6.82	0.370000000001	0.800000000001	0.2	6.76	0.22	2.16	1.48	0.360000000001	AAA144.CD3.X19.Y22.tile.tissue.png	149	1	2000	149	b26fb18e1f1f11be5c0f6e5a2e837508	0	0	0	0	0	0	0	0	0	0	0	0	0	/home/dhl_ec/bnelissen/Slides/CD3_manuscript/CD3_slides/AAA144.CD3/AAA144.CD3.run1	255	0.7	0.06	0.7	0.06	-8.55252763777	-12.4081036529	2.83945792721	1.6515036875
0.0	0.0	0.0	0.0	0.0	4000000.0	0.0	0.0	0.68	0.900000000001	1.13	0.0599999999995	5.41	0.46	1.38	0.31	6.58	0.21	3.02	2.3	0.539999999999	AAA144.CD3.X19.Y7.tile.tissue.png	150	1	2000	150	ed8cd30f15c88f3ef6f953e9810af1cd	0	0	0	0	0	0	0	0	0	0	0	0	0	/home/dhl_ec/bnelissen/Slides/CD3_manuscript/CD3_slides/AAA144.CD3/AAA144.CD3.run1	255	1.0	0.06	1.0	0.06	0.0	0.0	0.0	4.5155875
9637.0	1099109.0	2985.0	9411.0	1099109.0	4000000.0	58.0	1.0	1.09	2.2	1.73	0.0799999999999	9.98	0.56	1.23	0.24	10.36	0.37	3.3	2.3	0.59	AAA144.CD3.X19.Y8.tile.tissue.png	151	1	2000	151	dba2ab13d6303a1259c9fb6c3229ee08	0	0	0	0	0	0	0	0	0	0	0	0	0	/home/dhl_ec/bnelissen/Slides/CD3_manuscript/CD3_slides/AAA144.CD3/AAA144.CD3.run1	255	0.7	0.06	0.7	0.06	-9.04581811558	-12.0779953152	3.71901305024	0.730230070312
6409.0	3163283.0	2470.0	12902.0	3163283.0	4000000.0	54.0	2.0	2.75	2.81	1.74	0.0699999999997	10.33	0.570000000001	1.2	0.13	12.53	0.509999999999	3.34	2.3	0.619999999999	AAA144.CD3.X19.Y9.tile.tissue.png	152	1	2000	152	16f01fe9ac8fcaf992a708545583391f	0	0	0	0	0	0	0	0	0	0	0	0	0	/home/dhl_ec/bnelissen/Slides/CD3_manuscript/CD3_slides/AAA144.CD3/AAA144.CD3.run1	255	0.7	0.06	0.7	0.06	-9.08877017057	-12.1207283992	4.97494721814	0.61044021875
39300.0	1536853.0	13249.0	13660.0	1536853.0	4000000.0	250.0	4.0	2.96	2.94	1.12	0.0700000000006	11.55	0.57	1.22	0.219999999999	12.14	0.42	3.42	2.42	0.610000000001	AAA144.CD3.X2.Y10.tile.tissue.png	153	1	2000	153	69284be6f9547b25bf8f3baf5c2415e6	0	0	0	0	0	0	0	0	0	0	0	0	0	/home/dhl_ec/bnelissen/Slides/CD3_manuscript/CD3_slides/AAA144.CD3/AAA144.CD3.run1	255	0.7	0.06	0.7	0.06	-9.57636593173	-12.3886693399	3.42358077228	0.77730484375
38905.0	1993239.0	11377.0	12604.0	1993239.0	4000000.0	189.0	3.0	2.27	2.19	1.14	0.0699999999997	10.07	0.63	1.27	0.23	9.59	0.29	2.15	1.47	0.399999999999	AAA144.CD3.X2.Y11.tile.tissue.png	154	1	2000	154	a83bd28b4f857fcaa6300baec8e1eb88	0	0	0	0	0	0	0	0	0	0	0	0	0	/home/dhl_ec/bnelissen/Slides/CD3_manuscript/CD3_slides/AAA144.CD3/AAA144.CD3.run1	255	0.7	0.06	0.7	0.06	-9.10630458703	-12.3945462828	3.38283385931	0.69366446875
18227.0	2796546.0	6741.0	20458.0	2796546.0	4000000.0	122.0	5.0	2.84	2.45	1.13	0.0699999999997	10.8	0.64	1.22	0.150000000001	11.64	0.52	3.57	2.36	1.48	AAA144.CD3.X2.Y12.tile.tissue.png	155	1	2000	155	877bf9293864924761d1812ab06dbeeb	0	0	0	0	0	0	0	0	0	0	0	0	0	/home/dhl_ec/bnelissen/Slides/CD3_manuscript/CD3_slides/AAA144.CD3/AAA144.CD3.run1	255	0.7	0.06	0.7	0.06	-9.42228853018	-12.2098097499	2.88593928421	0.45407253125
5904.0	3738843.0	2517.0	20542.0	3738843.0	4000000.0	53.0	3.0	2.43	2.35	1.12	0.0500000000002	8.34	0.530000000001	1.18	0.0900000000001	10.13	0.349999999999	2.17	1.47	1.31	AAA144.CD3.X2.Y13.tile.tissue.png	156	1	2000	156	ddc6547f2111fc601fee27c4f54059af	0	0	0	0	0	0	0	0	0	0	0	0	0	/home/dhl_ec/bnelissen/Slides/CD3_manuscript/CD3_slides/AAA144.CD3/AAA144.CD3.run1	255	0.7	0.06	0.7	0.06	-8.63484988787	-11.4233613621	1.90902154278	0.22935715625
8808.0	978709.0	3232.0	9332.0	978709.0	4000000.0	62.0	2.0	2.51	2.56	1.13	0.0600000000004	10.65	0.37	0.77	0.18	7.52	0.26	2.16	1.53	0.659999999999	AAA144.CD3.X2.Y14.tile.tissue.png	157	1	2000	157	035b683b3d953f92a82259256507460e	0	0	0	0	0	0	0	0	0	0	0	0	0	/home/dhl_ec/bnelissen/Slides/CD3_manuscript/CD3_slides/AAA144.CD3/AAA144.CD3.run1	255	0.7	0.06	0.7	0.06	-8.76876418862	-12.2105187139	1.62857528651	1.00136303125
0.0	0.0	0.0	0.0	0.0	4000000.0	0.0	0.0	1.24	1.99	1.15	0.0600000000004	6.4	0.3	0.91	0.22	4.51	0.12	2.01	1.52	0.870000000001	AAA144.CD3.X2.Y15.tile.tissue.png	158	1	2000	158	0b269bf39cff1e449a6368be48cb8a09	0	0	0	0	0	0	0	0	0	0	0	0	0	/home/dhl_ec/bnelissen/Slides/CD3_manuscript/CD3_slides/AAA144.CD3/AAA144.CD3.run1	255	1.0	0.06	1.0	0.06	0.0	-11.3921014223	0.0	1.65901215113
0.0	236405.0	0.0	2764.0	236405.0	4000000.0	0.0	1.0	2.61	2.5	1.19	0.0600000000004	7.46	0.360000000001	0.84	0.21	5.88	0.15	2.11	1.54	0.71	AAA144.CD3.X2.Y2.tile.tissue.png	159	1	2000	159	942d449ceb3474dd85ec3c624d2482d5	0	0	0	0	0	0	0	0	0	0	0	0	0	/home/dhl_ec/bnelissen/Slides/CD3_manuscript/CD3_slides/AAA144.CD3/AAA144.CD3.run1	255	0.7	0.06	0.7	0.06	0.0	-11.1188840236	0.518669199837	1.80747386621
898.0	2835757.0	371.0	15855.0	2835757.0	4000000.0	7.0	2.0	3.0	2.72	1.12	0.0500000000002	6.61	0.38	0.77	0.0999999999995	8.76	0.48	2.27	1.48	0.419999999999	AAA144.CD3.X2.Y3.tile.tissue.png	160	1	2000	160	c2321e0cf74cb1861c5bb2231e23b9e3	0	0	0	0	0	0	0	0	0	0	0	0	0	/home/dhl_ec/bnelissen/Slides/CD3_manuscript/CD3_slides/AAA144.CD3/AAA144.CD3.run1	255	0.7	0.06	0.7	0.06	-9.10960729987	-12.1193892517	2.83774409168	0.88218903125
0.0	3879158.0	0.0	10925.0	3879158.0	4000000.0	0.0	1.0	3.49	1.66	1.11	0.0500000000002	6.44	0.37	0.729999999999	0.0699999999997	9.14	0.3	2.44	1.53	0.639999999999	AAA144.CD3.X2.Y4.tile.tissue.png	161	1	2000	161	eda9b3a2aabde695f696fbcdd8a183a1	0	0	0	0	0	0	0	0	0	0	0	0	0	/home/dhl_ec/bnelissen/Slides/CD3_manuscript/CD3_slides/AAA144.CD3/AAA144.CD3.run1	255	0.7	0.06	0.7	0.06	-8.15059946581	-11.7725407643	2.8434943908	0.201686640625
0.0	3927278.0	0.0	12205.0	3927278.0	4000000.0	0.0	1.0	1.3	1.64	1.16	0.0500000000002	6.6	0.379999999999	0.74	0.0600000000004	8.9	0.28	2.38	1.53	0.429999999999	AAA144.CD3.X2.Y5.tile.tissue.png	162	1	2000	162	3eca0bf157db9fec9f4ab143fde792a2	0	0	0	0	0	0	0	0	0	0	0	0	0	/home/dhl_ec/bnelissen/Slides/CD3_manuscript/CD3_slides/AAA144.CD3/AAA144.CD3.run1	255	0.7	0.06	0.7	0.06	-6.34056007037	-10.9544396953	1.12105700182	0.106805105469
0.0	3982168.0	0.0	8725.0	3982168.0	4000000.0	0.0	2.0	1.28	1.96	1.1	0.0799999999999	8.42	0.56	1.23	0.0900000000001	8.37	0.29	2.33	1.69	0.44	AAA144.CD3.X2.Y6.tile.tissue.png	163	1	2000	163	1d7698687eca5a5915d25024b991f40e	0	0	0	0	0	0	0	0	0	0	0	0	0	/home/dhl_ec/bnelissen/Slides/CD3_manuscript/CD3_slides/AAA144.CD3/AAA144.CD3.run1	255	0.7	0.06	0.7	0.06	0.0	-12.1724012056	1.15153341095	0.101217565918
2856.0	3894014.0	1040.0	11794.0	3894014.0	4000000.0	17.0	2.0	1.27	1.4	1.14	0.0500000000002	6.39	0.56	0.87	0.0699999999997	9.21	0.36	2.14	1.47	0.43	AAA144.CD3.X2.Y7.tile.tissue.png	164	1	2000	164	7b1e8d8e6b4b35b7d80b22e484ff86cd	0	0	0	0	0	0	0	0	0	0	0	0	0	/home/dhl_ec/bnelissen/Slides/CD3_manuscript/CD3_slides/AAA144.CD3/AAA144.CD3.run1	255	0.7	0.06	0.7	0.06	-9.48619251064	-12.0620028706	2.27536112065	0.228452011719
6206.0	2903384.0	2489.0	25095.0	2903384.0	4000000.0	48.0	5.0	1.24	1.12	1.08	0.0599999999995	6.78	0.570000000001	1.21	0.150000000001	9.61	0.48	3.41	2.33	0.63	AAA144.CD3.X2.Y8.tile.tissue.png	165	1	2000	165	a39dcbe31d6c7542cf3f7603df526bdd	0	0	0	0	0	0	0	0	0	0	0	0	0	/home/dhl_ec/bnelissen/Slides/CD3_manuscript/CD3_slides/AAA144.CD3/AAA144.CD3.run1	255	0.7	0.06	0.7	0.06	-9.39821766571	-12.3353657817	3.07521480067	0.499699796875
15378.0	2909250.0	5893.0	12170.0	2909250.0	4000000.0	110.0	1.0	1.27	1.54	1.15	0.0699999999997	6.94	0.36	0.719999999999	0.1	8.84	0.33	2.24	1.5	0.419999999999	AAA144.CD3.X2.Y9.tile.tissue.png	166	1	2000	166	68140ed1056643d198706494e251cd1a	0	0	0	0	0	0	0	0	0	0	0	0	0	/home/dhl_ec/bnelissen/Slides/CD3_manuscript/CD3_slides/AAA144.CD3/AAA144.CD3.run1	255	0.7	0.06	0.7	0.06	-9.11243361351	-12.0368264072	3.02849704148	0.47080746875
31363.0	2212794.0	10814.0	32889.0	2212794.0	4000000.0	216.0	10.0	1.39	2.19	2.06	0.0700000000006	10.43	0.58	1.19	0.19	12.3	0.45	3.44	2.33	0.690000000001	AAA144.CD3.X20.Y10.tile.tissue.png	167	1	2000	167	dda46723318faf0351ad068c0330e4a7	0	0	0	0	0	0	0	0	0	0	0	0	0	/home/dhl_ec/bnelissen/Slides/CD3_manuscript/CD3_slides/AAA144.CD3/AAA144.CD3.run1	255	0.7	0.06	0.7	0.06	-9.71950449865	-12.8692041084	3.33714044123	0.598084046875
10083.0	2513262.0	3952.0	23122.0	2513262.0	4000000.0	74.0	7.0	1.47	2.53	1.12	0.0499999999993	6.93	0.379999999999	0.76	0.11	8.5	0.31	2.27	1.53	0.43	AAA144.CD3.X20.Y11.tile.tissue.png	168	1	2000	168	185a8cea020b3639cd027e796090cbc9	0	0	0	0	0	0	0	0	0	0	0	0	0	/home/dhl_ec/bnelissen/Slides/CD3_manuscript/CD3_slides/AAA144.CD3/AAA144.CD3.run1	255	0.7	0.06	0.7	0.06	-9.60782867103	-12.3452163163	4.21193266438	0.509454921875
7154.0	1683957.0	2780.0	37095.0	1683957.0	4000000.0	52.0	13.0	1.97	3.03	1.13	0.0500000000002	7.52	0.39	0.74	0.16	7.79	0.27	2.22	1.47	0.41	AAA144.CD3.X20.Y12.tile.tissue.png	169	1	2000	169	b6fa65bfc32da62c4c2bbaa67e171883	0	0	0	0	0	0	0	0	0	0	0	0	0	/home/dhl_ec/bnelissen/Slides/CD3_manuscript/CD3_slides/AAA144.CD3/AAA144.CD3.run1	255	0.7	0.06	0.7	0.06	-9.40762194695	-12.2242333078	4.56891433242	0.584645828125
10245.0	1944001.0	3531.0	37727.0	1944001.0	4000000.0	67.0	7.0	3.65	2.75	1.11	0.0400000000009	8.27	0.370000000001	0.73	0.139999999999	7.8	0.27	2.22	1.5	0.41	AAA144.CD3.X20.Y13.tile.tissue.png	170	1	2000	170	bb652de2f201f86a8b6793e11356bf1c	0	0	0	0	0	0	0	0	0	0	0	0	0	/home/dhl_ec/bnelissen/Slides/CD3_manuscript/CD3_slides/AAA144.CD3/AAA144.CD3.run1	255	0.7	0.06	0.7	0.06	-9.51951210977	-12.3391055463	4.25417249649	0.635709421875
4170.0	2337631.0	1642.0	21614.0	2337631.0	4000000.0	33.0	2.0	2.55	3.56	1.1	0.0500000000002	6.81	0.37	0.73	0.129999999999	8.12	0.29	2.22	1.52	0.429999999999	AAA144.CD3.X20.Y14.tile.tissue.png	171	1	2000	171	c48352c075658fe3a694b725ebd551c9	0	0	0	0	0	0	0	0	0	0	0	0	0	/home/dhl_ec/bnelissen/Slides/CD3_manuscript/CD3_slides/AAA144.CD3/AAA144.CD3.run1	255	0.7	0.06	0.7	0.06	-9.39408065493	-12.1722592987	3.64663933845	0.543874359375
7101.0	1782487.0	2805.0	24939.0	1782487.0	4000000.0	54.0	11.0	3.14	2.0	1.12	0.0500000000002	6.67	0.38	0.749999999999	0.15	8.1	0.28	2.27	1.53	0.410000000001	AAA144.CD3.X20.Y15.tile.tissue.png	172	1	2000	172	ef3cf5168844e42376c8f523bc9d1ea4	0	0	0	0	0	0	0	0	0	0	0	0	0	/home/dhl_ec/bnelissen/Slides/CD3_manuscript/CD3_slides/AAA144.CD3/AAA144.CD3.run1	255	0.7	0.06	0.7	0.06	-9.41754022067	-12.2109050112	3.17787876648	0.48375115625
66017.0	3252640.0	23387.0	18834.0	3252640.0	4000000.0	448.0	2.0	3.57	2.93	1.14	0.0500000000002	7.16	0.56	1.2	0.12	10.77	0.34	2.22	1.47	0.430000000001	AAA144.CD3.X20.Y16.tile.tissue.png	173	1	2000	173	c91551b42ce998a3db9d201b87a4caef	0	0	0	0	0	0	0	0	0	0	0	0	0	/home/dhl_ec/bnelissen/Slides/CD3_manuscript/CD3_slides/AAA144.CD3/AAA144.CD3.run1	255	0.7	0.06	0.7	0.06	-9.45603367347	-12.511035464	3.40256932124	0.77974690625
3270.0	3873163.0	1366.0	15965.0	3873163.0	4000000.0	29.0	4.0	3.07	2.22	1.15	0.0500000000002	6.84	0.37	0.73	0.0700000000006	9.19	0.36	2.16	1.48	0.42	AAA144.CD3.X20.Y17.tile.tissue.png	174	1	2000	174	9b8a69085cdcd91a00358c6839ea26b5	0	0	0	0	0	0	0	0	0	0	0	0	0	/home/dhl_ec/bnelissen/Slides/CD3_manuscript/CD3_slides/AAA144.CD3/AAA144.CD3.run1	255	0.7	0.06	0.7	0.06	-9.68255170727	-12.2477818574	3.58434766125	0.570394265625
93537.0	3285204.0	31795.0	14674.0	3285204.0	4000000.0	591.0	1.0	3.06	2.34	1.12	0.0500000000002	7.06	0.37	0.73	0.0900000000001	10.24	0.35	2.15	1.5	0.420000000001	AAA144.CD3.X20.Y18.tile.tissue.png	175	1	2000	175	efa75d5a1875bd4893c727c6bdf7f6e9	0	0	0	0	0	0	0	0	0	0	0	0	0	/home/dhl_ec/bnelissen/Slides/CD3_manuscript/CD3_slides/AAA144.CD3/AAA144.CD3.run1	255	0.7	0.06	0.7	0.06	-9.70518980007	-12.6194407606	3.70773112642	1.077261625
29792.0	1689939.0	10458.0	18051.0	1689939.0	4000000.0	188.0	7.0	2.54	1.86	1.12	0.0500000000002	6.66	0.37	0.73	0.14	8.32	0.28	2.17	1.49	0.77	AAA144.CD3.X20.Y19.tile.tissue.png	176	1	2000	176	1973be8a60d479f807226147505552ba	0	0	0	0	0	0	0	0	0	0	0	0	0	/home/dhl_ec/bnelissen/Slides/CD3_manuscript/CD3_slides/AAA144.CD3/AAA144.CD3.run1	255	0.7	0.06	0.7	0.06	-10.0131148162	-12.5790687426	3.50953878879	0.97210015625
16002.0	1019315.0	6023.0	18193.0	1019315.0	4000000.0	115.0	18.0	2.09	1.92	1.74	0.0699999999997	7.16	0.36	0.719999999999	0.17	7.55	0.25	2.27	1.53	1.22	AAA144.CD3.X20.Y20.tile.tissue.png	177	1	2000	177	8263dc94ccfd0aa56c3c9a96dc0dc502	0	0	0	0	0	0	0	0	0	0	0	0	0	/home/dhl_ec/bnelissen/Slides/CD3_manuscript/CD3_slides/AAA144.CD3/AAA144.CD3.run1	255	0.7	0.06	0.7	0.06	-9.61480012109	-12.3416546663	4.20733358749	0.7687406875
4176.0	483159.0	1836.0	25858.0	483159.0	4000000.0	37.0	36.0	1.75	2.1	1.75	0.0599999999995	9.99	0.44	0.870000000001	0.21	7.03	0.34	3.47	2.37	0.849999999999	AAA144.CD3.X20.Y21.tile.tissue.png	178	1	2000	178	83879c9bb626bbc1d4508912205f3af6	0	0	0	0	0	0	0	0	0	0	0	0	0	/home/dhl_ec/bnelissen/Slides/CD3_manuscript/CD3_slides/AAA144.CD3/AAA144.CD3.run1	255	0.7	0.06	0.7	0.06	-9.5013826965	-12.508892791	4.93694319919	0.915756242187
65.0	113780.0	37.0	8193.0	113780.0	4000000.0	1.0	14.0	2.13	2.4	1.79	0.0799999999999	11.24	0.57	1.36	0.309999999999	9.36	0.31	3.33	2.25	0.47	AAA144.CD3.X20.Y22.tile.tissue.png	179	1	2000	179	f6e7ec04afbe71ae9eda14f78d25d65f	0	0	0	0	0	0	0	0	0	0	0	0	0	/home/dhl_ec/bnelissen/Slides/CD3_manuscript/CD3_slides/AAA144.CD3/AAA144.CD3.run1	255	0.7	0.06	0.7	0.06	-9.560641587	-12.1795598521	4.01826131219	2.02285948438
1317.0	521541.0	458.0	14881.0	521541.0	4000000.0	8.0	6.0	1.03	2.64	1.18	0.0599999999995	6.88	0.38	0.8	0.2	7.12	0.33	3.33	1.55	1.18	AAA144.CD3.X20.Y7.tile.tissue.png	180	1	2000	180	496468bc73d69e7dcfe60a33193a0e6a	0	0	0	0	0	0	0	0	0	0	0	0	0	/home/dhl_ec/bnelissen/Slides/CD3_manuscript/CD3_slides/AAA144.CD3/AAA144.CD3.run1	255	0.7	0.06	0.7	0.06	-9.47276755413	-12.3744004611	3.32371078593	1.19477246484
32180.0	2267376.0	10784.0	14308.0	2267376.0	4000000.0	190.0	2.0	2.4	2.28	1.12	0.0500000000002	6.96	0.38	0.760000000001	0.13	10.12	0.31	2.23	1.43	1.43	AAA144.CD3.X20.Y8.tile.tissue.png	181	1	2000	181	774bfa16365e317f2f58afcd706a13aa	0	0	0	0	0	0	0	0	0	0	0	0	0	/home/dhl_ec/bnelissen/Slides/CD3_manuscript/CD3_slides/AAA144.CD3/AAA144.CD3.run1	255	0.7	0.06	0.7	0.06	-8.4841978207	-11.765645252	0.962637963536	0.68125846875
71364.0	3294714.0	24464.0	17445.0	3294714.0	4000000.0	461.0	3.0	2.31	2.28	1.07	0.0500000000002	7.15	0.38	0.76	0.0799999999999	11.26	0.36	2.25	1.53	0.43	AAA144.CD3.X20.Y9.tile.tissue.png	182	1	2000	182	5c4d0c94eacb26cc0207245bcbe1a5e5	0	0	0	0	0	0	0	0	0	0	0	0	0	/home/dhl_ec/bnelissen/Slides/CD3_manuscript/CD3_slides/AAA144.CD3/AAA144.CD3.run1	255	0.7	0.0822042477895	0.7	0.0822042477895	-8.83242606471	-12.2050883166	1.76855599315	0.59039146875
230.0	1766237.0	141.0	19534.0	1766237.0	4000000.0	3.0	8.0	2.45	2.72	1.11	0.0500000000002	7.17	0.38	0.759999999999	0.15	7.95	0.280000000001	2.25	1.53	0.43	AAA144.CD3.X21.Y10.tile.tissue.png	183	1	2000	183	b3f1ee54df7917e488c613e6b06c0192	0	0	0	0	0	0	0	0	0	0	0	0	0	/home/dhl_ec/bnelissen/Slides/CD3_manuscript/CD3_slides/AAA144.CD3/AAA144.CD3.run1	255	0.7	0.06	0.7	0.06	-9.14449489143	-12.2849256612	3.77187102164	0.75764746875
2149.0	2679993.0	783.0	19071.0	2679993.0	4000000.0	15.0	6.0	2.96	2.13	1.12	0.0500000000002	7.69	0.39	0.76	0.12	8.67	0.49	3.47	2.47	0.62	AAA144.CD3.X21.Y11.tile.tissue.png	184	1	2000	184	7a26391148e745cef291b624965cb8b5	0	0	0	0	0	0	0	0	0	0	0	0	0	/home/dhl_ec/bnelissen/Slides/CD3_manuscript/CD3_slides/AAA144.CD3/AAA144.CD3.run1	255	0.7	0.06	0.7	0.06	-9.80625292314	-12.3456793768	5.00587920255	0.798171546875
830.0	2305088.0	366.0	28750.0	2305088.0	4000000.0	8.0	13.0	4.12	2.09	1.78	0.0700000000006	10.58	0.61	1.18	0.190000000001	12.08	0.309999999999	3.41	2.53	0.63	AAA144.CD3.X21.Y12.tile.tissue.png	185	1	2000	185	484bbe27b6a0893f9a21fe83ae396cbb	0	0	0	0	0	0	0	0	0	0	0	0	0	/home/dhl_ec/bnelissen/Slides/CD3_manuscript/CD3_slides/AAA144.CD3/AAA144.CD3.run1	255	0.7	0.06	0.7	0.06	-9.64205077063	-12.4604051197	5.16936857814	0.83207409375
817.0	2855245.0	311.0	22671.0	2855245.0	4000000.0	5.0	7.0	2.93	1.93	1.46	0.0799999999999	9.92	0.59	1.2	0.15	12.55	0.5	3.5	2.31	0.429999999999	AAA144.CD3.X21.Y13.tile.tissue.png	186	1	2000	186	4bb509ded2ca0081ee466c9c6c05dd4b	0	0	0	0	0	0	0	0	0	0	0	0	0	/home/dhl_ec/bnelissen/Slides/CD3_manuscript/CD3_slides/AAA144.CD3/AAA144.CD3.run1	255	0.7	0.06	0.7	0.06	-9.32683402399	-12.4530682796	4.57154176563	0.679138171875
684.0	2151869.0	322.0	14158.0	2151869.0	4000000.0	6.0	5.0	2.94	2.1	1.68	0.0799999999999	10.07	0.57	1.21	0.190000000001	11.27	0.29	2.23	1.49	0.59	AAA144.CD3.X21.Y14.tile.tissue.png	187	1	2000	187	85e173231e830345d3db723f49771010	0	0	0	0	0	0	0	0	0	0	0	0	0	/home/dhl_ec/bnelissen/Slides/CD3_manuscript/CD3_slides/AAA144.CD3/AAA144.CD3.run1	255	0.7	0.06	0.7	0.06	-9.45831221349	-12.1258267066	4.30062596043	0.686282390625
1196.0	2301147.0	582.0	22128.0	2301147.0	4000000.0	12.0	6.0	1.5	1.76	1.12	0.0500000000002	6.57	0.37	0.719999999999	0.13	8.22	0.309999999999	2.21	1.5	0.509999999999	AAA144.CD3.X21.Y15.tile.tissue.png	188	1	2000	188	cc5a83714d468f45fa694613ad9f20cc	0	0	0	0	0	0	0	0	0	0	0	0	0	/home/dhl_ec/bnelissen/Slides/CD3_manuscript/CD3_slides/AAA144.CD3/AAA144.CD3.run1	255	0.7	0.06	0.7	0.06	-10.0658475841	-12.1706887828	4.17542669672	0.66604353125
38926.0	3361902.0	15251.0	30963.0	3361902.0	4000000.0	291.0	12.0	2.16	2.79	1.16	0.0499999999993	10.25	0.57	1.22	0.12	11.01	0.35	2.26	1.53	0.65	AAA144.CD3.X21.Y16.tile.tissue.png	189	1	2000	189	9c79d882cdf6957b061a6278da1f492c	0	0	0	0	0	0	0	0	0	0	0	0	0	/home/dhl_ec/bnelissen/Slides/CD3_manuscript/CD3_slides/AAA144.CD3/AAA144.CD3.run1	255	0.7	0.0611871422701	0.7	0.0611871422701	-9.56963781721	-12.7146844267	4.08108601829	0.79063603125
1694.0	3518174.0	622.0	29064.0	3518174.0	4000000.0	10.0	9.0	1.13	1.64	1.74	0.0600000000004	12.44	0.57	1.21	0.110000000001	12.88	0.52	3.38	2.41	0.73	AAA144.CD3.X21.Y17.tile.tissue.png	190	1	2000	190	b3cbf2e51c240b6ecf2250bf0c1e5a52	0	0	0	0	0	0	0	0	0	0	0	0	0	/home/dhl_ec/bnelissen/Slides/CD3_manuscript/CD3_slides/AAA144.CD3/AAA144.CD3.run1	255	0.7	0.06	0.7	0.06	-9.07423432926	-12.179357271	2.26627947717	0.2933431875
6993.0	3717410.0	2196.0	18743.0	3717410.0	4000000.0	39.0	3.0	1.31	1.68	1.08	0.0499999999993	6.51	0.36	0.73	0.0799999999999	9.18	0.36	2.6	1.49	0.42	AAA144.CD3.X21.Y18.tile.tissue.png	191	1	2000	191	d4242ebc2c10ea66dc13ef446b3867f3	0	0	0	0	0	0	0	0	0	0	0	0	0	/home/dhl_ec/bnelissen/Slides/CD3_manuscript/CD3_slides/AAA144.CD3/AAA144.CD3.run1	255	0.7	0.06	0.7	0.06	-9.24134706922	-11.7157197415	2.73535024641	0.337337320313
101448.0	3690407.0	33772.0	22738.0	3690407.0	4000000.0	614.0	8.0	0.95	1.33	1.11	0.0600000000004	7.95	0.379999999999	0.759999999999	0.0699999999997	11.38	0.440000000001	2.35	1.52	0.540000000001	AAA144.CD3.X21.Y19.tile.tissue.png	192	1	2000	192	74e6a454122505f98e9a1b220990f3d4	0	0	0	0	0	0	0	0	0	0	0	0	0	/home/dhl_ec/bnelissen/Slides/CD3_manuscript/CD3_slides/AAA144.CD3/AAA144.CD3.run1	255	0.7	0.0669200469395	0.7	0.0669200469395	-9.62339514084	-13.0128589514	3.06015139447	0.717576882812
32272.0	2912028.0	11321.0	52440.0	2912028.0	4000000.0	214.0	23.0	1.06	1.76	1.13	0.0499999999993	7.31	0.41	0.76	0.1	9.47	0.34	2.32	1.53	0.440000000001	AAA144.CD3.X21.Y20.tile.tissue.png	193	1	2000	193	af3504d79304e767d522935068df748a	0	0	0	0	0	0	0	0	0	0	0	0	0	/home/dhl_ec/bnelissen/Slides/CD3_manuscript/CD3_slides/AAA144.CD3/AAA144.CD3.run1	255	0.7	0.06	0.7	0.06	-9.7896996186	-12.1468915881	4.09161398838	0.6819825625
2138.0	1689408.0	1005.0	62428.0	1689408.0	4000000.0	22.0	40.0	0.900000000001	1.18	1.14	0.0500000000002	7.22	0.389999999999	0.73	0.15	7.75	0.42	3.68	2.57	0.7	AAA144.CD3.X21.Y21.tile.tissue.png	194	1	2000	194	220f559469a65cceaebf9f3a00cb2988	0	0	0	0	0	0	0	0	0	0	0	0	0	/home/dhl_ec/bnelissen/Slides/CD3_manuscript/CD3_slides/AAA144.CD3/AAA144.CD3.run1	255	0.7	0.06	0.7	0.06	-9.52818595086	-12.5053074882	4.84445918684	1.00695692187
1054.0	191418.0	426.0	14298.0	191418.0	4000000.0	7.0	21.0	1.14	1.52	1.13	0.0600000000004	6.87	0.38	0.86	0.22	6.81	0.22	2.14	1.53	0.39	AAA144.CD3.X21.Y22.tile.tissue.png	195	1	2000	195	49ea85eb1efe6ca832998ef5d8b97b55	0	0	0	0	0	0	0	0	0	0	0	0	0	/home/dhl_ec/bnelissen/Slides/CD3_manuscript/CD3_slides/AAA144.CD3/AAA144.CD3.run1	255	0.7	0.06	0.7	0.06	-9.670623103	-12.4705170319	4.93867507591	1.83292663477
0.0	24172.0	0.0	1142.0	24172.0	4000000.0	0.0	1.0	1.77	2.26	1.12	0.0599999999995	6.8	0.37	0.89	0.22	5.9	0.13	2.1	1.53	0.52	AAA144.CD3.X21.Y6.tile.tissue.png	196	1	2000	196	68c608cfdf37672e299a880b69af9ef9	0	0	0	0	0	0	0	0	0	0	0	0	0	/home/dhl_ec/bnelissen/Slides/CD3_manuscript/CD3_slides/AAA144.CD3/AAA144.CD3.run1	255	0.7	0.06	0.7	0.06	0.0	-11.8456519622	4.15019573267	1.18638534216
23747.0	1740023.0	6995.0	16971.0	1740023.0	4000000.0	142.0	10.0	1.91	3.5	1.76	0.0799999999999	10.65	0.65	1.36	0.24	11.5	0.47	3.67	1.53	0.42	AAA144.CD3.X21.Y7.tile.tissue.png	197	1	2000	197	46be717a9c8a94cc012559237572a9cb	0	0	0	0	0	0	0	0	0	0	0	0	0	/home/dhl_ec/bnelissen/Slides/CD3_manuscript/CD3_slides/AAA144.CD3/AAA144.CD3.run1	255	0.7	0.06	0.7	0.06	-8.74792284096	-12.1045118911	1.8446635954	0.64863578125
68189.0	2370892.0	23704.0	20504.0	2370892.0	4000000.0	416.0	6.0	1.27	1.59	1.87	0.0799999999999	10.11	0.58	0.99	0.200000000001	14.38	0.48	3.38	2.32	0.71	AAA144.CD3.X21.Y8.tile.tissue.png	198	1	2000	198	799ffe62c11894307dfe9aceebee7f22	0	0	0	0	0	0	0	0	0	0	0	0	0	/home/dhl_ec/bnelissen/Slides/CD3_manuscript/CD3_slides/AAA144.CD3/AAA144.CD3.run1	255	0.7	0.06	0.7	0.06	-8.39906561095	-11.6206762422	1.12413700163	0.50450453125
28166.0	545354.0	9259.0	12442.0	545354.0	4000000.0	172.0	5.0	1.15	1.58	1.74	0.0699999999997	9.94	0.570000000001	1.23	0.3	10.62	0.27	3.22	2.38	0.68	AAA144.CD3.X21.Y9.tile.tissue.png	199	1	2000	199	39691caa330db1626f24dfb60bd9e5a7	0	0	0	0	0	0	0	0	0	0	0	0	0	/home/dhl_ec/bnelissen/Slides/CD3_manuscript/CD3_slides/AAA144.CD3/AAA144.CD3.run1	255	0.7	0.06	0.7	0.06	-9.2391351158	-12.3361081557	2.89039527077	0.6211109375
0.0	0.0	0.0	0.0	0.0	4000000.0	0.0	0.0	0.95	3.35	1.19	0.0599999999995	5.64	0.29	0.889999999999	0.219999999999	4.76	0.13	2.02	1.53	1.07	AAA144.CD3.X22.Y10.tile.tissue.png	200	1	2000	200	b008846c0ad0b413f434de212fe459da	0	0	0	0	0	0	0	0	0	0	0	0	0	/home/dhl_ec/bnelissen/Slides/CD3_manuscript/CD3_slides/AAA144.CD3/AAA144.CD3.run1	255	1.0	0.06	1.0	0.06	0.0	0.0	0.0	4.4234155
0.0	0.0	0.0	0.0	0.0	4000000.0	0.0	0.0	1.76	2.52	1.19	0.0600000000004	5.56	0.3	0.889999999999	0.23	4.71	0.12	2.01	1.54	0.96	AAA144.CD3.X22.Y11.tile.tissue.png	201	1	2000	201	158126d96ce97e51861c40139960ee3e	0	0	0	0	0	0	0	0	0	0	0	0	0	/home/dhl_ec/bnelissen/Slides/CD3_manuscript/CD3_slides/AAA144.CD3/AAA144.CD3.run1	255	1.0	0.06	1.0	0.06	0.0	0.0	0.0	5.0265625
0.0	0.0	0.0	0.0	0.0	4000000.0	0.0	0.0	2.3	2.34	1.15	0.0599999999995	6.28	0.3	0.889999999999	0.22	4.64	0.12	2.03	1.53	1.1	AAA144.CD3.X22.Y12.tile.tissue.png	202	1	2000	202	2223681e5a6c822b31d8f53e57eb7076	0	0	0	0	0	0	0	0	0	0	0	0	0	/home/dhl_ec/bnelissen/Slides/CD3_manuscript/CD3_slides/AAA144.CD3/AAA144.CD3.run1	255	1.0	0.06	1.0	0.06	0.0	-11.8575001671	0.0	1.96905867555
0.0	0.0	0.0	0.0	0.0	4000000.0	0.0	0.0	2.22	1.61	1.16	0.0600000000004	6.29	0.3	0.879999999999	0.219999999999	4.69	0.120000000001	2.01	1.53	1.92	AAA144.CD3.X22.Y13.tile.tissue.png	203	1	2000	203	67b0c725796f2dbc6096934569b9e589	0	0	0	0	0	0	0	0	0	0	0	0	0	/home/dhl_ec/bnelissen/Slides/CD3_manuscript/CD3_slides/AAA144.CD3/AAA144.CD3.run1	255	1.0	0.06	1.0	0.06	0.0	-9.83300604942	0.0	5.12100951197
0.0	0.0	0.0	0.0	0.0	4000000.0	0.0	0.0	1.71	1.89	1.67	0.0799999999999	8.21	0.52	1.6	0.360000000001	6.88	0.21	3.21	2.59	2.09	AAA144.CD3.X22.Y14.tile.tissue.png	204	1	2000	204	35ed0c3ec79b50b384b2b20f2db70783	0	0	0	0	0	0	0	0	0	0	0	0	0	/home/dhl_ec/bnelissen/Slides/CD3_manuscript/CD3_slides/AAA144.CD3/AAA144.CD3.run1	255	1.0	0.06	1.0	0.06	0.0	0.0	0.0	3.05224775
0.0	2919.0	0.0	380.0	2919.0	4000000.0	0.0	1.0	1.02	2.67	1.14	0.0600000000004	6.59	0.370000000001	0.88	0.22	5.84	0.13	2.09	1.52	0.65	AAA144.CD3.X22.Y15.tile.tissue.png	205	1	2000	205	33731a58e4aa12956af33102b9859341	0	0	0	0	0	0	0	0	0	0	0	0	0	/home/dhl_ec/bnelissen/Slides/CD3_manuscript/CD3_slides/AAA144.CD3/AAA144.CD3.run1	255	0.7	0.06	0.7	0.06	0.0	-12.0966027484	3.53437807789	2.35289586977
20450.0	1877518.0	7493.0	19918.0	1877518.0	4000000.0	141.0	6.0	2.54	1.82	1.16	0.0600000000004	7.29	0.38	0.76	0.139999999999	8.3	0.45	3.42	2.31	0.699999999999	AAA144.CD3.X22.Y16.tile.tissue.png	206	1	2000	206	8baeea4cad27f6b24f6b62c1cd25861b	0	0	0	0	0	0	0	0	0	0	0	0	0	/home/dhl_ec/bnelissen/Slides/CD3_manuscript/CD3_slides/AAA144.CD3/AAA144.CD3.run1	255	0.7	0.06	0.7	0.06	-9.33568356921	-12.7790777729	4.54530710914	1.1611956875
217.0	2722523.0	129.0	21275.0	2722523.0	4000000.0	3.0	6.0	2.72	1.14	1.09	0.0500000000002	6.53	0.36	0.719999999999	0.12	8.51	0.33	2.26	1.53	0.670000000001	AAA144.CD3.X22.Y17.tile.tissue.png	207	1	2000	207	94cbe50e141c780e6515a8bc03d6fe93	0	0	0	0	0	0	0	0	0	0	0	0	0	/home/dhl_ec/bnelissen/Slides/CD3_manuscript/CD3_slides/AAA144.CD3/AAA144.CD3.run1	255	0.7	0.06	0.7	0.06	-9.26024998243	-12.0039799252	2.9227272359	0.456921195312
0.0	3661407.0	0.0	19866.0	3661407.0	4000000.0	0.0	5.0	0.789999999999	1.17	1.1	0.04	6.35	0.58	1.2	0.0999999999995	12.89	0.45	3.7	2.49	0.66	AAA144.CD3.X22.Y18.tile.tissue.png	208	1	2000	208	5525128fa016d36b61a675904c5892a8	0	0	0	0	0	0	0	0	0	0	0	0	0	/home/dhl_ec/bnelissen/Slides/CD3_manuscript/CD3_slides/AAA144.CD3/AAA144.CD3.run1	255	0.7	0.06	0.7	0.06	-8.49542707622	-11.2054469729	1.90905232335	0.199272875
15446.0	2907674.0	5991.0	32486.0	2907674.0	4000000.0	118.0	4.0	1.33	1.55	1.13	0.0500000000002	7.17	0.400000000001	0.750000000001	0.1	8.94	0.33	2.24	2.46	0.57	AAA144.CD3.X22.Y19.tile.tissue.png	209	1	2000	209	15815a1bc7380eee4dea3ae033d86cf1	0	0	0	0	0	0	0	0	0	0	0	0	0	/home/dhl_ec/bnelissen/Slides/CD3_manuscript/CD3_slides/AAA144.CD3/AAA144.CD3.run1	255	0.7	0.06	0.7	0.06	-9.80412977002	-12.348115654	3.70496766929	0.585369359375
653.0	1866004.0	371.0	25964.0	1866004.0	4000000.0	9.0	17.0	1.01	1.26	1.08	0.0599999999995	10.14	0.58	1.22	0.21	11.83	0.469999999999	3.4	2.42	0.63	AAA144.CD3.X22.Y20.tile.tissue.png	210	1	2000	210	98b134d7d4a90b99521988976a8be14e	0	0	0	0	0	0	0	0	0	0	0	0	0	/home/dhl_ec/bnelissen/Slides/CD3_manuscript/CD3_slides/AAA144.CD3/AAA144.CD3.run1	255	0.7	0.06	0.7	0.06	-9.3442070947	-12.2874765351	4.0587264482	1.08991210156
0.0	8774.0	0.0	514.0	8774.0	4000000.0	0.0	1.0	1.43	2.85	1.78	0.0900000000001	9.77	0.63	1.55	0.349999999999	8.7	0.22	3.21	2.35	0.6	AAA144.CD3.X22.Y21.tile.tissue.png	211	1	2000	211	44b39e9ef62214458da1068abb1509e1	0	0	0	0	0	0	0	0	0	0	0	0	0	/home/dhl_ec/bnelissen/Slides/CD3_manuscript/CD3_slides/AAA144.CD3/AAA144.CD3.run1	255	0.7	0.06	0.7	0.06	0.0	-11.8956024164	3.75018431588	1.91405936859
3215.0	68110.0	939.0	1657.0	68110.0	4000000.0	19.0	1.0	2.76	2.31	1.75	0.0799999999999	10.94	0.360000000001	0.82	0.219999999999	6.79	0.21	2.09	1.5	0.54	AAA144.CD3.X22.Y6.tile.tissue.png	212	1	2000	212	b502c5d1e9e33878952dd161e25169c4	0	0	0	0	0	0	0	0	0	0	0	0	0	/home/dhl_ec/bnelissen/Slides/CD3_manuscript/CD3_slides/AAA144.CD3/AAA144.CD3.run1	255	0.7	0.06	0.7	0.06	-8.24560519801	-11.9871399806	3.30325337162	1.17439987695
17051.0	3340793.0	5817.0	13177.0	3340793.0	4000000.0	112.0	5.0	3.23	1.8	1.71	0.0699999999997	10.6	0.58	1.16	0.1	12.8	0.52	3.47	2.32	0.64	AAA144.CD3.X22.Y7.tile.tissue.png	213	1	2000	213	df872a8a2cc2ffe17d301369982bbe4b	0	0	0	0	0	0	0	0	0	0	0	0	0	/home/dhl_ec/bnelissen/Slides/CD3_manuscript/CD3_slides/AAA144.CD3/AAA144.CD3.run1	255	0.7	0.06	0.7	0.06	-9.25265008272	-12.1832277454	3.13446506799	0.51736196875
22899.0	2521584.0	6901.0	15170.0	2521584.0	4000000.0	137.0	4.0	2.69	2.76	1.58	0.0699999999997	10.25	0.57	1.23	0.17	12.84	0.49	2.99	2.12	0.59	AAA144.CD3.X22.Y8.tile.tissue.png	214	1	2000	214	9d2c6190cd9958ec0e34f69874d917a2	0	0	0	0	0	0	0	0	0	0	0	0	0	/home/dhl_ec/bnelissen/Slides/CD3_manuscript/CD3_slides/AAA144.CD3/AAA144.CD3.run1	255	0.7	0.06	0.7	0.06	-7.90859988891	-11.4062474583	1.07148081139	0.30688096875
0.0	0.0	0.0	0.0	0.0	4000000.0	0.0	0.0	1.81	3.44	1.65	0.0900000000001	8.2	0.5	1.36	0.34	7.0	0.22	3.12	2.45	0.57	AAA144.CD3.X22.Y9.tile.tissue.png	215	1	2000	215	def3de97ae63e1ca9b2099d0b309cead	0	0	0	0	0	0	0	0	0	0	0	0	0	/home/dhl_ec/bnelissen/Slides/CD3_manuscript/CD3_slides/AAA144.CD3/AAA144.CD3.run1	255	1.0	0.06	1.0	0.06	0.0	0.0	0.0	10.4621
0.0	0.0	0.0	0.0	0.0	4000000.0	0.0	0.0	1.47	2.86	1.5	0.0999999999995	8.04	0.46	1.44	0.33	6.7	0.21	3.01	2.3	0.549999999999	AAA144.CD3.X23.Y16.tile.tissue.png	216	1	2000	216	c4bc02d8b666f6c4a5bc44f57bc309f4	0	0	0	0	0	0	0	0	0	0	0	0	0	/home/dhl_ec/bnelissen/Slides/CD3_manuscript/CD3_slides/AAA144.CD3/AAA144.CD3.run1	255	1.0	0.06	1.0	0.06	0.0	0.0	0.0	3.4512345
0.0	0.0	0.0	0.0	0.0	4000000.0	0.0	0.0	1.27	2.7	1.76	0.0900000000001	9.1	0.469999999999	1.39	0.320000000001	6.67	0.2	3.0	2.31	0.549999999999	AAA144.CD3.X23.Y17.tile.tissue.png	217	1	2000	217	f6790a6cc87c077ca199bfd19a6fc276	0	0	0	0	0	0	0	0	0	0	0	0	0	/home/dhl_ec/bnelissen/Slides/CD3_manuscript/CD3_slides/AAA144.CD3/AAA144.CD3.run1	255	1.0	0.06	1.0	0.06	0.0	-12.3964413671	0.0	2.22630427232
0.0	117671.0	0.0	6354.0	117671.0	4000000.0	0.0	6.0	2.65	2.17	1.19	0.0600000000004	7.6	0.37	0.85	0.22	6.34	0.14	2.17	1.54	0.599999999999	AAA144.CD3.X23.Y18.tile.tissue.png	218	1	2000	218	73389002e7532808ecabf1424e663aae	0	0	0	0	0	0	0	0	0	0	0	0	0	/home/dhl_ec/bnelissen/Slides/CD3_manuscript/CD3_slides/AAA144.CD3/AAA144.CD3.run1	255	0.7	0.06	0.7	0.06	-9.76343392878	-12.3477801543	3.74623473962	2.37101391992
0.0	13939.0	0.0	1338.0	13939.0	4000000.0	0.0	4.0	2.18	2.14	1.19	0.0600000000004	6.56	0.38	0.849999999999	0.219999999999	5.78	0.22	3.2	2.32	0.56	AAA144.CD3.X23.Y19.tile.tissue.png	219	1	2000	219	5a4c9ef0834d7b814a33ca7c724494ed	0	0	0	0	0	0	0	0	0	0	0	0	0	/home/dhl_ec/bnelissen/Slides/CD3_manuscript/CD3_slides/AAA144.CD3/AAA144.CD3.run1	255	0.7	0.06	0.7	0.06	0.0	-12.2506364862	3.71956661615	2.48449206995
0.0	0.0	0.0	0.0	0.0	4000000.0	0.0	0.0	1.31	1.7	1.19	0.0600000000004	5.44	0.3	0.900000000001	0.22	4.66	0.13	2.01	1.53	0.54	AAA144.CD3.X23.Y20.tile.tissue.png	220	1	2000	220	f16037c7040da1a3b9ae0b53660b7327	0	0	0	0	0	0	0	0	0	0	0	0	0	/home/dhl_ec/bnelissen/Slides/CD3_manuscript/CD3_slides/AAA144.CD3/AAA144.CD3.run1	255	1.0	0.06	1.0	0.06	0.0	0.0	0.0	3.89089625
1182.0	762067.0	607.0	6236.0	762067.0	4000000.0	12.0	1.0	3.16	2.51	1.2	0.0599999999995	6.77	0.570000000001	1.34	0.28	10.12	0.36	3.27	2.34	0.609999999999	AAA144.CD3.X23.Y6.tile.tissue.png	221	1	2000	221	24e9344ba6ee0e80e57ff887c9c258f8	0	0	0	0	0	0	0	0	0	0	0	0	0	/home/dhl_ec/bnelissen/Slides/CD3_manuscript/CD3_slides/AAA144.CD3/AAA144.CD3.run1	255	0.7	0.06	0.7	0.06	-8.23582066695	-11.6121299054	1.30137734892	1.55618662891
4728.0	3878386.0	2082.0	13478.0	3878386.0	4000000.0	43.0	1.0	2.8	1.45	1.09	0.0500000000002	14.28	0.57	1.22	0.0900000000001	13.41	0.56	3.31	2.36	0.66	AAA144.CD3.X23.Y7.tile.tissue.png	222	1	2000	222	758cd300f6ed53fbd3af3ca1562ce9e9	0	0	0	0	0	0	0	0	0	0	0	0	0	/home/dhl_ec/bnelissen/Slides/CD3_manuscript/CD3_slides/AAA144.CD3/AAA144.CD3.run1	255	0.7	0.06	0.7	0.06	-9.67489741718	-11.9325151727	3.2795831149	0.338643144531
36407.0	2774465.0	14187.0	13463.0	2774465.0	4000000.0	280.0	6.0	1.36	2.78	1.56	0.0500000000002	7.02	0.57	1.21	0.16	13.01	0.49	3.42	2.32	0.619999999999	AAA144.CD3.X23.Y8.tile.tissue.png	223	1	2000	223	cc733f2816fc499ca0b236727459113a	0	0	0	0	0	0	0	0	0	0	0	0	0	/home/dhl_ec/bnelissen/Slides/CD3_manuscript/CD3_slides/AAA144.CD3/AAA144.CD3.run1	255	0.7	0.0608064730031	0.7	0.0608064730031	-7.78818834569	-11.5891775536	1.017747837	0.352334078125
830.0	163540.0	411.0	6539.0	163540.0	4000000.0	9.0	1.0	1.1	1.38	1.75	0.0799999999999	10.43	0.57	1.31	0.309999999999	9.22	0.31	3.2	2.3	0.57	AAA144.CD3.X23.Y9.tile.tissue.png	224	1	2000	224	3acd65bca5a72acf33a96eb6b2e8bae5	0	0	0	0	0	0	0	0	0	0	0	0	0	/home/dhl_ec/bnelissen/Slides/CD3_manuscript/CD3_slides/AAA144.CD3/AAA144.CD3.run1	255	0.7	0.06	0.7	0.06	-9.32570678034	-12.7108618731	3.55748100997	2.39967348242
0.0	66585.0	0.0	3018.0	66585.0	4000000.0	0.0	3.0	1.11	1.62	1.19	0.0600000000004	6.82	0.37	0.86	0.23	6.43	0.17	2.16	1.53	0.4	AAA144.CD3.X24.Y6.tile.tissue.png	225	1	2000	225	3fd975908213339cbeefa74548ce6bcd	0	0	0	0	0	0	0	0	0	0	0	0	0	/home/dhl_ec/bnelissen/Slides/CD3_manuscript/CD3_slides/AAA144.CD3/AAA144.CD3.run1	255	0.7	0.06	0.7	0.06	-7.55133626921	-12.3170956178	2.90597126147	1.94617200488
15518.0	3168496.0	5585.0	10880.0	3168496.0	4000000.0	102.0	1.0	0.74	1.17	1.16	0.0500000000002	8.35	0.37	0.760000000001	0.1	9.68	0.339999999999	2.23	1.53	0.589999999999	AAA144.CD3.X24.Y7.tile.tissue.png	226	1	2000	226	504f363a50c80cbff9f945fbd7022385	0	0	0	0	0	0	0	0	0	0	0	0	0	/home/dhl_ec/bnelissen/Slides/CD3_manuscript/CD3_slides/AAA144.CD3/AAA144.CD3.run1	255	0.7	0.06	0.7	0.06	-9.44401364116	-12.2807444656	2.40635736318	0.57521240625
57557.0	3735821.0	22284.0	15627.0	3735821.0	4000000.0	428.0	2.0	1.55	2.46	1.24	0.0500000000002	7.2	0.38	0.75	0.0699999999997	11.02	0.360000000001	2.14	1.49	0.66	AAA144.CD3.X24.Y8.tile.tissue.png	227	1	2000	227	9d84efed419c3c08393acfce6ecd9f14	0	0	0	0	0	0	0	0	0	0	0	0	0	/home/dhl_ec/bnelissen/Slides/CD3_manuscript/CD3_slides/AAA144.CD3/AAA144.CD3.run1	255	0.7	0.0710924383186	0.7	0.0710924383186	-9.29215696175	-12.9878330997	2.66266688886	0.604293660156
11638.0	1634078.0	4197.0	16161.0	1634078.0	4000000.0	76.0	2.0	2.32	2.42	1.15	0.0600000000004	6.67	0.37	0.75	0.150000000001	7.67	0.27	2.13	1.51	0.4	AAA144.CD3.X24.Y9.tile.tissue.png	228	1	2000	228	6849aff84ac9934bb58e055cf4f43773	0	0	0	0	0	0	0	0	0	0	0	0	0	/home/dhl_ec/bnelissen/Slides/CD3_manuscript/CD3_slides/AAA144.CD3/AAA144.CD3.run1	255	0.7	0.06	0.7	0.06	-9.50126401817	-12.6412758555	3.7005096186	1.25281689062
0.0	0.0	0.0	0.0	0.0	4000000.0	0.0	0.0	2.64	2.89	1.16	0.0499999999993	5.65	0.3	0.889999999999	0.22	4.76	0.120000000001	2.02	1.54	0.37	AAA144.CD3.X25.Y6.tile.tissue.png	229	1	2000	229	5090a476692fbacde434d23620c8ef50	0	0	0	0	0	0	0	0	0	0	0	0	0	/home/dhl_ec/bnelissen/Slides/CD3_manuscript/CD3_slides/AAA144.CD3/AAA144.CD3.run1	255	1.0	0.06	1.0	0.06	0.0	0.0	0.0	4.371122
61850.0	1230582.0	21168.0	8856.0	1230582.0	4000000.0	408.0	2.0	2.54	1.21	1.17	0.0500000000002	7.08	0.41	0.74	0.17	9.68	0.4	3.33	2.35	0.590000000001	AAA144.CD3.X25.Y7.tile.tissue.png	230	1	2000	230	926057c6d23ac1784b998eef6a9bf4b1	0	0	0	0	0	0	0	0	0	0	0	0	0	/home/dhl_ec/bnelissen/Slides/CD3_manuscript/CD3_slides/AAA144.CD3/AAA144.CD3.run1	255	0.7	0.06	0.7	0.06	-8.23214579356	-11.683313727	1.180533242	0.676280296875
34622.0	3437049.0	10937.0	11062.0	3437049.0	4000000.0	201.0	1.0	1.17	1.42	1.77	0.0699999999997	11.53	0.57	1.2	0.110000000001	13.51	0.54	3.39	1.52	0.630000000001	AAA144.CD3.X25.Y8.tile.tissue.png	231	1	2000	231	4b6716ab85fd8c95464be99a6da3c5cc	0	0	0	0	0	0	0	0	0	0	0	0	0	/home/dhl_ec/bnelissen/Slides/CD3_manuscript/CD3_slides/AAA144.CD3/AAA144.CD3.run1	255	0.7	0.0606108485208	0.7	0.0606108485208	-9.33632920896	-12.1645646669	2.33150027163	0.493946625
5459.0	766035.0	2038.0	15132.0	766035.0	4000000.0	37.0	5.0	1.24	1.25	1.08	0.0599999999995	6.75	0.360000000001	0.740000000001	0.19	6.99	0.36	3.29	2.3	0.59	AAA144.CD3.X25.Y9.tile.tissue.png	232	1	2000	232	33ea47541f2758418319b2bca4c052bd	0	0	0	0	0	0	0	0	0	0	0	0	0	/home/dhl_ec/bnelissen/Slides/CD3_manuscript/CD3_slides/AAA144.CD3/AAA144.CD3.run1	255	0.7	0.06	0.7	0.06	-9.46372666906	-12.1293918923	3.68660640097	1.06895817969
0.0	0.0	0.0	0.0	0.0	4000000.0	0.0	0.0	1.03	2.25	1.14	0.0599999999995	5.33	0.43	1.47	0.32	6.73	0.12	3.05	1.47	0.55	AAA144.CD3.X26.Y7.tile.tissue.png	233	1	2000	233	033a426fb13d4dd5a53f1d2b769532e1	0	0	0	0	0	0	0	0	0	0	0	0	0	/home/dhl_ec/bnelissen/Slides/CD3_manuscript/CD3_slides/AAA144.CD3/AAA144.CD3.run1	255	1.0	0.06	1.0	0.06	0.0	0.0	0.0	2.98315075
61.0	755903.0	58.0	8059.0	755903.0	4000000.0	1.0	3.0	1.19	1.92	1.09	0.0600000000004	6.51	0.36	0.76	0.18	6.95	0.240000000001	2.1	1.51	0.37	AAA144.CD3.X26.Y8.tile.tissue.png	234	1	2000	234	b2ea407cc6eaf34765bfe80c189b9339	0	0	0	0	0	0	0	0	0	0	0	0	0	/home/dhl_ec/bnelissen/Slides/CD3_manuscript/CD3_slides/AAA144.CD3/AAA144.CD3.run1	255	0.7	0.06	0.7	0.06	-8.94479638082	-12.2357356896	2.6453346653	2.32387738281
931.0	820617.0	438.0	8966.0	820617.0	4000000.0	8.0	2.0	2.21	2.42	1.09	0.0599999999995	6.85	0.38	0.790000000001	0.18	7.43	0.24	2.15	1.52	0.56	AAA144.CD3.X26.Y9.tile.tissue.png	235	1	2000	235	e48c45ee3d4805868d03a103f3ddb313	0	0	0	0	0	0	0	0	0	0	0	0	0	/home/dhl_ec/bnelissen/Slides/CD3_manuscript/CD3_slides/AAA144.CD3/AAA144.CD3.run1	255	0.7	0.06	0.7	0.06	-9.0487875484	-12.2857956386	3.62456395441	1.56126992969
0.0	0.0	0.0	0.0	0.0	4000000.0	0.0	0.0	2.65	2.95	1.76	0.0900000000001	8.04	0.47	1.43	0.320000000001	6.65	0.23	3.27	1.53	0.360000000001	AAA144.CD3.X3.Y10.tile.tissue.png	236	1	2000	236	de97eca728b88e92d28f65c80da6c6eb	0	0	0	0	0	0	0	0	0	0	0	0	0	/home/dhl_ec/bnelissen/Slides/CD3_manuscript/CD3_slides/AAA144.CD3/AAA144.CD3.run1	255	1.0	0.06	1.0	0.06	0.0	0.0	0.0	2.950786
211.0	5359.0	72.0	484.0	5359.0	4000000.0	1.0	2.0	0.700000000001	1.66	1.22	0.0600000000004	6.81	0.41	0.879999999999	0.21	6.72	0.21	2.07	1.54	0.36	AAA144.CD3.X3.Y11.tile.tissue.png	237	1	2000	237	70e35bd070bb681fc803e87bd95cda80	0	0	0	0	0	0	0	0	0	0	0	0	0	/home/dhl_ec/bnelissen/Slides/CD3_manuscript/CD3_slides/AAA144.CD3/AAA144.CD3.run1	255	0.7	0.06	0.7	0.06	-8.64197021211	-12.1505525111	2.76968086641	1.44496746997
2759.0	658654.0	1178.0	6698.0	658654.0	4000000.0	22.0	2.0	1.02	2.26	1.2	0.0600000000004	6.91	0.370000000001	0.78	0.2	7.25	0.24	2.17	1.53	0.39	AAA144.CD3.X3.Y12.tile.tissue.png	238	1	2000	238	b4a468d045328a54da306cb0dc6a385e	0	0	0	0	0	0	0	0	0	0	0	0	0	/home/dhl_ec/bnelissen/Slides/CD3_manuscript/CD3_slides/AAA144.CD3/AAA144.CD3.run1	255	0.7	0.06	0.7	0.06	-9.37266154355	-12.0968410542	4.0412746186	1.22016252344
11941.0	3689609.0	4462.0	16826.0	3689609.0	4000000.0	77.0	1.0	0.780000000001	1.02	1.13	0.0500000000002	8.01	0.38	0.75	0.0799999999999	9.57	0.35	2.53	1.53	0.43	AAA144.CD3.X3.Y13.tile.tissue.png	239	1	2000	239	418df7b879fa6bdb630709d2c0d9020b	0	0	0	0	0	0	0	0	0	0	0	0	0	/home/dhl_ec/bnelissen/Slides/CD3_manuscript/CD3_slides/AAA144.CD3/AAA144.CD3.run1	255	0.7	0.06	0.7	0.06	-9.10165014939	-11.9235453666	2.19845321617	0.391512890625
26344.0	3189143.0	10601.0	16812.0	3189143.0	4000000.0	199.0	2.0	0.959999999999	1.35	1.13	0.0500000000002	6.96	0.38	0.759999999999	0.0899999999992	9.52	0.35	2.21	1.52	0.429999999999	AAA144.CD3.X3.Y14.tile.tissue.png	240	1	2000	240	1a89dc149a6041cb055cb09694e1d5d6	0	0	0	0	0	0	0	0	0	0	0	0	0	/home/dhl_ec/bnelissen/Slides/CD3_manuscript/CD3_slides/AAA144.CD3/AAA144.CD3.run1	255	0.7	0.0822641292782	0.7	0.0822641292782	-8.13278712928	-11.4361627155	0.987032722962	0.403921453125
95.0	113135.0	44.0	2381.0	113135.0	4000000.0	1.0	2.0	0.76	1.28	1.13	0.0599999999995	6.98	0.37	0.83	0.21	7.17	0.25	2.15	1.52	0.540000000001	AAA144.CD3.X3.Y15.tile.tissue.png	241	1	2000	241	e905fc36f0416e4a1b966f6a2ea3e7be	0	0	0	0	0	0	0	0	0	0	0	0	0	/home/dhl_ec/bnelissen/Slides/CD3_manuscript/CD3_slides/AAA144.CD3/AAA144.CD3.run1	255	0.7	0.06	0.7	0.06	-7.06619564229	-10.6940367803	1.30720554405	1.81279585547
0.0	1963383.0	0.0	8471.0	1963383.0	4000000.0	0.0	1.0	1.26	2.1	1.76	0.0799999999999	7.41	0.38	0.78	0.139999999999	7.55	0.209999999999	2.12	1.49	0.74	AAA144.CD3.X3.Y2.tile.tissue.png	242	1	2000	242	f8bafcbf111a463131853942609bc934	0	0	0	0	0	0	0	0	0	0	0	0	0	/home/dhl_ec/bnelissen/Slides/CD3_manuscript/CD3_slides/AAA144.CD3/AAA144.CD3.run1	255	0.7	0.06	0.7	0.06	-7.58563462962	-11.8147612254	0.772759526161	1.79154317187
148.0	3264886.0	89.0	20783.0	3264886.0	4000000.0	2.0	3.0	2.48	3.03	1.11	0.0500000000002	6.31	0.36	0.74	0.0799999999999	8.77	0.34	2.17	1.49	1.13	AAA144.CD3.X3.Y3.tile.tissue.png	243	1	2000	243	2bec3247d720e811d94ea2e0f37f24f1	0	0	0	0	0	0	0	0	0	0	0	0	0	/home/dhl_ec/bnelissen/Slides/CD3_manuscript/CD3_slides/AAA144.CD3/AAA144.CD3.run1	255	0.7	0.06	0.7	0.06	-9.42595320677	-12.4710833986	3.983728751	1.0095220625
0.0	3982649.0	0.0	9216.0	3982649.0	4000000.0	0.0	1.0	3.28	2.68	1.14	0.0500000000002	6.12	0.360000000001	0.73	0.0599999999995	9.06	0.46	3.32	2.29	0.66	AAA144.CD3.X3.Y4.tile.tissue.png	244	1	2000	244	0ad3d3dbaf7f96d8f0d0ac7810bbb188	0	0	0	0	0	0	0	0	0	0	0	0	0	/home/dhl_ec/bnelissen/Slides/CD3_manuscript/CD3_slides/AAA144.CD3/AAA144.CD3.run1	255	0.7	0.06	0.7	0.06	-9.25559460071	-12.4675934445	2.63478761055	0.167766948242
111.0	3137355.0	68.0	10190.0	3137355.0	4000000.0	2.0	3.0	4.36	2.34	1.2	0.0500000000002	8.34	0.570000000001	1.22	0.13	12.5	0.5	3.31	2.32	0.630000000001	AAA144.CD3.X3.Y5.tile.tissue.png	245	1	2000	245	0800ec1bac0b3599d5cc7d14a49cb8b6	0	0	0	0	0	0	0	0	0	0	0	0	0	/home/dhl_ec/bnelissen/Slides/CD3_manuscript/CD3_slides/AAA144.CD3/AAA144.CD3.run1	255	0.7	0.06	0.7	0.06	-8.76330359825	-11.8439465049	1.58872106649	0.31488378125
111777.0	3159199.0	38268.0	13150.0	3159199.0	4000000.0	695.0	1.0	3.33	2.16	1.15	0.0500000000002	7.52	0.38	0.759999999999	0.0999999999995	10.19	0.360000000001	2.21	1.54	0.490000000001	AAA144.CD3.X3.Y6.tile.tissue.png	246	1	2000	246	c2ba938153017fb9f7bae00b478b3402	0	0	0	0	0	0	0	0	0	0	0	0	0	/home/dhl_ec/bnelissen/Slides/CD3_manuscript/CD3_slides/AAA144.CD3/AAA144.CD3.run1	255	0.7	0.06	0.7	0.06	-8.85126660694	-12.251104643	2.10765387474	0.516257960937
5874.0	3884728.0	2133.0	12330.0	3884728.0	4000000.0	41.0	1.0	1.13	1.29	1.8	0.0699999999997	9.5	0.56	1.21	0.0900000000001	10.0	0.37	2.29	1.58	0.440000000001	AAA144.CD3.X3.Y7.tile.tissue.png	247	1	2000	247	ef0cd292c0dc760a6967a9cbb0b33c12	0	0	0	0	0	0	0	0	0	0	0	0	0	/home/dhl_ec/bnelissen/Slides/CD3_manuscript/CD3_slides/AAA144.CD3/AAA144.CD3.run1	255	0.7	0.06	0.7	0.06	-9.23007321371	-12.6953356132	2.89035254604	0.334354150391
2396.0	2181979.0	1180.0	27634.0	2181979.0	4000000.0	25.0	13.0	1.16	1.83	1.12	0.0500000000002	7.38	0.38	0.719999999999	0.13	8.12	0.29	2.21	1.5	0.659999999999	AAA144.CD3.X3.Y8.tile.tissue.png	248	1	2000	248	77ca3c2e885e96eba6590ead1e33512b	0	0	0	0	0	0	0	0	0	0	0	0	0	/home/dhl_ec/bnelissen/Slides/CD3_manuscript/CD3_slides/AAA144.CD3/AAA144.CD3.run1	255	0.7	0.06	0.7	0.06	-9.03481343194	-12.2017279544	3.53463673764	0.591826625
294.0	441942.0	166.0	6120.0	441942.0	4000000.0	3.0	3.0	1.12	1.14	1.08	0.0500000000002	6.55	0.56	1.22	0.3	9.11	0.219999999999	2.07	1.48	0.389999999999	AAA144.CD3.X3.Y9.tile.tissue.png	249	1	2000	249	c6c9624b6ca5435f2101b6a41a7fd25f	0	0	0	0	0	0	0	0	0	0	0	0	0	/home/dhl_ec/bnelissen/Slides/CD3_manuscript/CD3_slides/AAA144.CD3/AAA144.CD3.run1	255	0.7	0.06	0.7	0.06	-8.87441256092	-11.7929877099	4.3277970656	1.0485278418
0.0	48244.0	0.0	1302.0	48244.0	4000000.0	0.0	1.0	0.81	1.82	1.15	0.0600000000004	6.33	0.35	0.85	0.219999999999	5.6	0.13	2.03	1.48	0.339999999999	AAA144.CD3.X4.Y1.tile.tissue.png	250	1	2000	250	ca201723d3ab6a2006a57ffc2a9d21ce	0	0	0	0	0	0	0	0	0	0	0	0	0	/home/dhl_ec/bnelissen/Slides/CD3_manuscript/CD3_slides/AAA144.CD3/AAA144.CD3.run1	255	0.7	0.06	0.7	0.06	0.0	-11.3902124551	0.273591016499	2.62932422437
0.0	0.0	0.0	0.0	0.0	4000000.0	0.0	0.0	2.37	2.08	1.15	0.0599999999995	6.32	0.3	0.880000000001	0.22	4.72	0.120000000001	2.01	1.52	0.459999999999	AAA144.CD3.X4.Y12.tile.tissue.png	251	1	2000	251	941979ec357d245ecc9f25ca1705e617	0	0	0	0	0	0	0	0	0	0	0	0	0	/home/dhl_ec/bnelissen/Slides/CD3_manuscript/CD3_slides/AAA144.CD3/AAA144.CD3.run1	255	1.0	0.06	1.0	0.06	0.0	-11.2107381337	0.0	2.3854302154
11296.0	2225982.0	4267.0	17619.0	2225982.0	4000000.0	80.0	5.0	3.02	3.02	1.16	0.0500000000002	7.4	0.589999999999	1.21	0.19	11.58	0.45	3.33	2.3	0.610000000001	AAA144.CD3.X4.Y13.tile.tissue.png	252	1	2000	252	328929e87690da28e322b62cc3283af8	0	0	0	0	0	0	0	0	0	0	0	0	0	/home/dhl_ec/bnelissen/Slides/CD3_manuscript/CD3_slides/AAA144.CD3/AAA144.CD3.run1	255	0.7	0.06	0.7	0.06	-9.47713093747	-12.4215748253	4.85233866769	0.836186578125
23772.0	1731421.0	7983.0	18109.0	1731421.0	4000000.0	144.0	7.0	3.45	3.07	1.15	0.0600000000004	7.24	0.58	1.33	0.25	12.32	0.42	3.77	2.52	0.679999999999	AAA144.CD3.X4.Y14.tile.tissue.png	253	1	2000	253	db460212546feaf00513233c2e311116	0	0	0	0	0	0	0	0	0	0	0	0	0	/home/dhl_ec/bnelissen/Slides/CD3_manuscript/CD3_slides/AAA144.CD3/AAA144.CD3.run1	255	0.7	0.06	0.7	0.06	-8.75566277508	-12.033021004	1.69033555898	0.5381979375
2293.0	151331.0	691.0	2526.0	151331.0	4000000.0	14.0	3.0	1.06	1.37	1.14	0.0599999999995	6.89	0.37	0.829999999999	0.21	6.83	0.22	2.27	1.79	0.37	AAA144.CD3.X4.Y15.tile.tissue.png	254	1	2000	254	ca4a4145cc23cd4755e713585f6b4302	0	0	0	0	0	0	0	0	0	0	0	0	0	/home/dhl_ec/bnelissen/Slides/CD3_manuscript/CD3_slides/AAA144.CD3/AAA144.CD3.run1	255	0.7	0.06	0.7	0.06	-7.48129722525	-11.2946346307	1.82922364618	2.34225178223
68.0	3180645.0	47.0	23671.0	3180645.0	4000000.0	1.0	5.0	0.9	1.14	1.17	0.0499999999993	6.63	0.4	0.759999999999	0.0899999999992	9.17	0.34	2.27	1.55	0.66	AAA144.CD3.X4.Y2.tile.tissue.png	255	1	2000	255	f9716b28a98fe1583de526edb3bbd2b1	0	0	0	0	0	0	0	0	0	0	0	0	0	/home/dhl_ec/bnelissen/Slides/CD3_manuscript/CD3_slides/AAA144.CD3/AAA144.CD3.run1	255	0.7	0.06	0.7	0.06	-8.99612728573	-11.4700415521	0.990552021384	1.04718292969
1308.0	3293684.0	631.0	27230.0	3293684.0	4000000.0	14.0	9.0	0.91	1.74	1.13	0.0500000000002	6.63	0.59	1.24	0.12	13.13	0.54	2.92	1.49	0.670000000001	AAA144.CD3.X4.Y3.tile.tissue.png	256	1	2000	256	a69b5818651b26da931c6e488180d51c	0	0	0	0	0	0	0	0	0	0	0	0	0	/home/dhl_ec/bnelissen/Slides/CD3_manuscript/CD3_slides/AAA144.CD3/AAA144.CD3.run1	255	0.7	0.06	0.7	0.06	-9.87172015435	-12.2156791865	3.74721579799	0.648179703125
16038.0	2657564.0	6054.0	9716.0	2657564.0	4000000.0	110.0	2.0	1.28	1.7	1.17	0.0499999999993	7.25	0.38	0.75	0.11	9.09	0.32	2.22	1.53	0.64	AAA144.CD3.X4.Y4.tile.tissue.png	257	1	2000	257	24ff6e32d379452520500bc8b26ebcac	0	0	0	0	0	0	0	0	0	0	0	0	0	/home/dhl_ec/bnelissen/Slides/CD3_manuscript/CD3_slides/AAA144.CD3/AAA144.CD3.run1	255	0.7	0.06	0.7	0.06	-9.31566927063	-11.7740246406	2.11620153553	0.462413984375
21252.0	1807707.0	6426.0	8498.0	1807707.0	4000000.0	129.0	3.0	1.14	2.16	1.17	0.0500000000002	7.04	0.38	0.75	0.16	8.34	0.29	2.2	1.53	0.41	AAA144.CD3.X4.Y5.tile.tissue.png	258	1	2000	258	fd0e431544d0b21a8a0d31738fef4af6	0	0	0	0	0	0	0	0	0	0	0	0	0	/home/dhl_ec/bnelissen/Slides/CD3_manuscript/CD3_slides/AAA144.CD3/AAA144.CD3.run1	255	0.7	0.06	0.7	0.06	-8.53098498583	-11.3626045572	0.874663854492	0.300516546875
31852.0	3328537.0	11083.0	9622.0	3328537.0	4000000.0	211.0	1.0	1.28	2.1	1.15	0.0500000000002	6.72	0.38	0.76	0.0900000000001	9.67	0.36	2.22	1.52	1.26	AAA144.CD3.X4.Y6.tile.tissue.png	259	1	2000	259	c4ef60e3c2dc8f2d79200143dbb050fe	0	0	0	0	0	0	0	0	0	0	0	0	0	/home/dhl_ec/bnelissen/Slides/CD3_manuscript/CD3_slides/AAA144.CD3/AAA144.CD3.run1	255	0.7	0.06	0.7	0.06	-9.02938800089	-11.9836485367	2.57095142654	0.382710914063
9985.0	3769986.0	3548.0	16013.0	3769986.0	4000000.0	68.0	2.0	2.42	1.97	1.15	0.0500000000002	7.63	0.38	0.759999999999	0.0699999999997	9.6	0.37	2.24	1.52	0.51	AAA144.CD3.X4.Y7.tile.tissue.png	260	1	2000	260	13b21635671b1ea97420b183bc5ae34a	0	0	0	0	0	0	0	0	0	0	0	0	0	/home/dhl_ec/bnelissen/Slides/CD3_manuscript/CD3_slides/AAA144.CD3/AAA144.CD3.run1	255	0.7	0.06	0.7	0.06	-9.68157596817	-12.4527302566	3.41903625683	0.388288578125
15650.0	2597319.0	4872.0	32695.0	2597319.0	4000000.0	92.0	17.0	0.929999999999	2.26	1.23	0.0499999999993	7.48	0.379999999999	0.75	0.12	8.74	0.32	2.35	1.54	0.53	AAA144.CD3.X4.Y8.tile.tissue.png	261	1	2000	261	ee5835234cb57ddcdc34693ae31e85be	0	0	0	0	0	0	0	0	0	0	0	0	0	/home/dhl_ec/bnelissen/Slides/CD3_manuscript/CD3_slides/AAA144.CD3/AAA144.CD3.run1	255	0.7	0.06	0.7	0.06	-9.41753282252	-12.2280547482	4.31697610543	0.50962234375
51.0	1570319.0	34.0	17865.0	1570319.0	4000000.0	1.0	5.0	1.95	2.43	1.15	0.0599999999995	6.97	0.38	0.77	0.15	7.87	0.280000000001	2.19	1.52	0.669999999999	AAA144.CD3.X4.Y9.tile.tissue.png	262	1	2000	262	33f39c139f7d205d2d9642087edc52e8	0	0	0	0	0	0	0	0	0	0	0	0	0	/home/dhl_ec/bnelissen/Slides/CD3_manuscript/CD3_slides/AAA144.CD3/AAA144.CD3.run1	255	0.7	0.06	0.7	0.06	-8.80309917699	-12.005289055	4.98009207318	0.909436648438
222.0	1215898.0	68.0	7294.0	1215898.0	4000000.0	1.0	2.0	2.16	2.55	1.15	0.0599999999995	7.19	0.57	1.34	0.26	10.85	0.38	3.4	2.37	0.44	AAA144.CD3.X5.Y1.tile.tissue.png	263	1	2000	263	57f71b8e17591dd36fbd6e23c1718e75	0	0	0	0	0	0	0	0	0	0	0	0	0	/home/dhl_ec/bnelissen/Slides/CD3_manuscript/CD3_slides/AAA144.CD3/AAA144.CD3.run1	255	0.7	0.06	0.7	0.06	-8.50643169563	-11.4780158291	0.780080938647	1.48219233984
0.0	0.0	0.0	0.0	0.0	4000000.0	0.0	0.0	2.11	4.19	1.09	0.0599999999995	5.97	0.29	0.849999999999	0.21	4.41	0.13	1.93	1.48	0.819999999999	AAA144.CD3.X5.Y13.tile.tissue.png	264	1	2000	264	7eaec889f11fcfbe6977dd91c878aa90	0	0	0	0	0	0	0	0	0	0	0	0	0	/home/dhl_ec/bnelissen/Slides/CD3_manuscript/CD3_slides/AAA144.CD3/AAA144.CD3.run1	255	1.0	0.06	1.0	0.06	0.0	-10.7984724238	0.0	2.89830073636
0.0	22751.0	0.0	1495.0	22751.0	4000000.0	0.0	2.0	1.28	1.72	1.13	0.0599999999995	6.47	0.37	0.839999999999	0.21	6.18	0.13	2.06	1.48	0.53	AAA144.CD3.X5.Y14.tile.tissue.png	265	1	2000	265	ab489d24ea090b99a58726af14b9baef	0	0	0	0	0	0	0	0	0	0	0	0	0	/home/dhl_ec/bnelissen/Slides/CD3_manuscript/CD3_slides/AAA144.CD3/AAA144.CD3.run1	255	0.7	0.06	0.7	0.06	-9.12610361991	-12.3737102485	4.0888141091	1.96924346484
211.0	2576224.0	105.0	56471.0	2576224.0	4000000.0	2.0	20.0	3.27	1.97	1.1	0.0500000000002	7.01	0.38	0.73	0.12	8.28	0.31	2.25	1.47	0.630000000001	AAA144.CD3.X5.Y2.tile.tissue.png	266	1	2000	266	f3b2a83a4e38081324cdc6cd56d621d0	0	0	0	0	0	0	0	0	0	0	0	0	0	/home/dhl_ec/bnelissen/Slides/CD3_manuscript/CD3_slides/AAA144.CD3/AAA144.CD3.run1	255	0.7	0.06	0.7	0.06	-9.38539091527	-11.3956880171	2.18228217079	0.564770328125
8742.0	2190268.0	3479.0	23906.0	2190268.0	4000000.0	67.0	16.0	2.96	1.6	1.75	0.0699999999997	10.37	0.59	1.23	0.190000000001	11.8	0.45	2.78	1.51	0.590000000001	AAA144.CD3.X5.Y3.tile.tissue.png	267	1	2000	267	c3d69a9925723a65c772c0bce21386cf	0	0	0	0	0	0	0	0	0	0	0	0	0	/home/dhl_ec/bnelissen/Slides/CD3_manuscript/CD3_slides/AAA144.CD3/AAA144.CD3.run1	255	0.7	0.06	0.7	0.06	-9.19126388987	-12.1601143657	2.0479561839	0.63870421875
149423.0	3118690.0	53517.0	19409.0	3118690.0	4000000.0	1009.0	5.0	2.87	2.32	1.75	0.0699999999997	7.96	0.39	0.759999999999	0.0900000000001	12.54	0.36	2.26	1.53	0.62	AAA144.CD3.X5.Y4.tile.tissue.png	268	1	2000	268	e8699880194633c9356f239272c62e39	0	0	0	0	0	0	0	0	0	0	0	0	0	/home/dhl_ec/bnelissen/Slides/CD3_manuscript/CD3_slides/AAA144.CD3/AAA144.CD3.run1	255	0.7	0.10801808558	0.7	0.10801808558	-8.12790720581	-12.5033717478	1.26683633757	0.43161890625
15762.0	3940784.0	6724.0	9359.0	3940784.0	4000000.0	121.0	2.0	2.58	1.77	1.12	0.0500000000002	6.99	0.38	0.760000000001	0.0799999999999	11.44	0.47	2.46	1.54	0.43	AAA144.CD3.X5.Y5.tile.tissue.png	269	1	2000	269	d3bdd04cfd064d13cfb237e557418eb3	0	0	0	0	0	0	0	0	0	0	0	0	0	/home/dhl_ec/bnelissen/Slides/CD3_manuscript/CD3_slides/AAA144.CD3/AAA144.CD3.run1	255	0.7	0.0613259111777	0.7	0.0613259111777	-8.43371325555	-12.2013928434	0.898811589694	0.202140404297
755.0	3318175.0	354.0	23378.0	3318175.0	4000000.0	8.0	6.0	2.41	2.05	1.14	0.04	6.88	0.58	1.19	0.0900000000001	9.38	0.42	2.25	1.63	0.43	AAA144.CD3.X5.Y6.tile.tissue.png	270	1	2000	270	9d4cec81a61b576f266cea09a8771d2f	0	0	0	0	0	0	0	0	0	0	0	0	0	/home/dhl_ec/bnelissen/Slides/CD3_manuscript/CD3_slides/AAA144.CD3/AAA144.CD3.run1	255	0.7	0.06	0.7	0.06	-9.4340204515	-12.0821653742	2.89879473901	0.376528234375
1272.0	1329035.0	560.0	21918.0	1329035.0	4000000.0	11.0	9.0	1.18	1.67	1.16	0.0600000000004	7.32	0.39	0.77	0.17	7.83	0.27	2.25	1.52	0.41	AAA144.CD3.X5.Y7.tile.tissue.png	271	1	2000	271	308ff6d3780633089a8b1a6ffc03ef53	0	0	0	0	0	0	0	0	0	0	0	0	0	/home/dhl_ec/bnelissen/Slides/CD3_manuscript/CD3_slides/AAA144.CD3/AAA144.CD3.run1	255	0.7	0.06	0.7	0.06	-9.46964249679	-12.2052271109	3.8456720348	0.949017125
0.0	791522.0	0.0	16786.0	791522.0	4000000.0	0.0	4.0	2.53	1.22	1.16	0.0600000000004	7.34	0.379999999999	0.799999999999	0.19	7.09	0.179999999999	2.26	1.53	0.39	AAA144.CD3.X5.Y8.tile.tissue.png	272	1	2000	272	3b4715227b4bbdc95648f7886c68804e	0	0	0	0	0	0	0	0	0	0	0	0	0	/home/dhl_ec/bnelissen/Slides/CD3_manuscript/CD3_slides/AAA144.CD3/AAA144.CD3.run1	255	0.7	0.06	0.7	0.06	-9.71482678191	-12.5032501109	4.74487352745	2.05202807031
0.0	82496.0	0.0	3604.0	82496.0	4000000.0	0.0	3.0	2.13	1.13	1.13	0.0599999999995	7.7	0.38	0.87	0.21	6.58	0.15	2.16	1.54	0.37	AAA144.CD3.X5.Y9.tile.tissue.png	273	1	2000	273	c9177773a29c070213c928e6c1568376	0	0	0	0	0	0	0	0	0	0	0	0	0	/home/dhl_ec/bnelissen/Slides/CD3_manuscript/CD3_slides/AAA144.CD3/AAA144.CD3.run1	255	0.7	0.06	0.7	0.06	-8.67972623189	-12.3392838083	6.36748262127	1.48848260303
0.0	2408606.0	0.0	17454.0	2408606.0	4000000.0	0.0	2.0	2.73	1.66	1.15	0.0600000000004	8.36	0.39	0.809999999999	0.12	8.2	0.27	2.24	1.64	0.41	AAA144.CD3.X6.Y1.tile.tissue.png	274	1	2000	274	15a6e557ccf8443735fd26655f21cb7a	0	0	0	0	0	0	0	0	0	0	0	0	0	/home/dhl_ec/bnelissen/Slides/CD3_manuscript/CD3_slides/AAA144.CD3/AAA144.CD3.run1	255	0.7	0.06	0.7	0.06	-8.51548419384	-12.2342027949	1.80976036177	2.20444421875
94.0	3294374.0	45.0	26680.0	3294374.0	4000000.0	1.0	9.0	3.11	1.08	1.13	0.0499999999993	6.96	0.389999999999	0.759999999999	0.0900000000001	9.24	0.35	2.26	1.54	0.63	AAA144.CD3.X6.Y2.tile.tissue.png	275	1	2000	275	da1cf22d8584ad8a6f9664b00219626a	0	0	0	0	0	0	0	0	0	0	0	0	0	/home/dhl_ec/bnelissen/Slides/CD3_manuscript/CD3_slides/AAA144.CD3/AAA144.CD3.run1	255	0.7	0.06	0.7	0.06	-8.93787309502	-11.8838926839	2.8786585088	0.4173101875
7200.0	1783960.0	2939.0	18856.0	1783960.0	4000000.0	55.0	3.0	2.03	1.25	1.18	0.0499999999993	7.38	0.389999999999	0.75	0.14	8.27	0.28	2.27	1.54	0.599999999999	AAA144.CD3.X6.Y3.tile.tissue.png	276	1	2000	276	ae622fd81dcf679b140d5f0566d68bd8	0	0	0	0	0	0	0	0	0	0	0	0	0	/home/dhl_ec/bnelissen/Slides/CD3_manuscript/CD3_slides/AAA144.CD3/AAA144.CD3.run1	255	0.7	0.06	0.7	0.06	-9.23229594458	-12.3903456301	2.70923621494	0.64897696875
86985.0	3894177.0	32272.0	10876.0	3894177.0	4000000.0	600.0	2.0	1.44	2.12	1.11	0.0499999999993	8.56	0.35	0.719999999999	0.0599999999995	10.47	0.360000000001	2.17	1.47	0.41	AAA144.CD3.X6.Y4.tile.tissue.png	277	1	2000	277	40e2bd2d8d56a08a29be9ce7f4388dcd	0	0	0	0	0	0	0	0	0	0	0	0	0	/home/dhl_ec/bnelissen/Slides/CD3_manuscript/CD3_slides/AAA144.CD3/AAA144.CD3.run1	255	0.7	0.101785135522	0.7	0.101785135522	-9.06548720185	-12.7463059567	2.1524271833	0.395603132812
2857.0	3112716.0	1427.0	24813.0	3112716.0	4000000.0	31.0	9.0	0.849999999999	1.11	1.07	0.0499999999993	6.91	0.460000000001	0.750000000002	0.1	9.32	0.34	2.29	1.54	0.43	AAA144.CD3.X6.Y5.tile.tissue.png	278	1	2000	278	d45ed111ecdfe8ff1971a19d6eb5a17a	0	0	0	0	0	0	0	0	0	0	0	0	0	/home/dhl_ec/bnelissen/Slides/CD3_manuscript/CD3_slides/AAA144.CD3/AAA144.CD3.run1	255	0.7	0.06	0.7	0.06	-9.07528591839	-12.142149209	2.11293392841	0.383440125
0.0	303679.0	0.0	11035.0	303679.0	4000000.0	0.0	9.0	0.809999999999	1.09	1.14	0.0599999999995	7.08	0.380000000001	0.790000000001	0.199999999999	6.59	0.15	2.17	1.54	0.379999999999	AAA144.CD3.X6.Y6.tile.tissue.png	279	1	2000	279	392dcc63b91e1d128e268d998d151e9f	0	0	0	0	0	0	0	0	0	0	0	0	0	/home/dhl_ec/bnelissen/Slides/CD3_manuscript/CD3_slides/AAA144.CD3/AAA144.CD3.run1	255	0.7	0.06	0.7	0.06	-7.65233727487	-12.2275335001	2.24303274146	2.29982360742
0.0	0.0	0.0	0.0	0.0	4000000.0	0.0	0.0	0.68	0.9	1.17	0.0599999999995	5.77	0.300000000001	0.91	0.219999999999	4.74	0.129999999999	2.0	1.57	0.360000000001	AAA144.CD3.X6.Y7.tile.tissue.png	280	1	2000	280	c64b69105b20f12a819ce9972b4f75b4	0	0	0	0	0	0	0	0	0	0	0	0	0	/home/dhl_ec/bnelissen/Slides/CD3_manuscript/CD3_slides/AAA144.CD3/AAA144.CD3.run1	255	1.0	0.06	1.0	0.06	0.0	0.0	0.0	2.063603125
0.0	2670085.0	0.0	13903.0	2670085.0	4000000.0	0.0	4.0	0.959999999999	1.14	1.16	0.0500000000011	7.77	0.389999999999	0.789999999999	0.120000000001	8.42	0.24	2.22	1.54	0.41	AAA144.CD3.X7.Y1.tile.tissue.png	281	1	2000	281	73b11037250c855a148790909c813798	0	0	0	0	0	0	0	0	0	0	0	0	0	/home/dhl_ec/bnelissen/Slides/CD3_manuscript/CD3_slides/AAA144.CD3/AAA144.CD3.run1	255	0.7	0.06	0.7	0.06	-8.91181329897	-12.7954455083	3.2086548035	1.4790293125
0.0	1320556.0	0.0	17318.0	1320556.0	4000000.0	0.0	7.0	0.83	1.07	1.11	0.0500000000011	6.87	0.369999999999	0.690000000001	0.16	6.71	0.17	2.14	1.44	0.469999999999	AAA144.CD3.X7.Y2.tile.tissue.png	282	1	2000	282	faf8d49f1db266b299d1e1b7d5fb00fb	0	0	0	0	0	0	0	0	0	0	0	0	0	/home/dhl_ec/bnelissen/Slides/CD3_manuscript/CD3_slides/AAA144.CD3/AAA144.CD3.run1	255	0.7	0.06	0.7	0.06	-8.71930302021	-12.0129480759	3.35046010836	0.650617296875
0.0	3028714.0	0.0	26706.0	3028714.0	4000000.0	0.0	5.0	1.08	2.17	1.15	0.0499999999993	6.1	0.369999999999	0.700000000001	0.0900000000001	7.93	0.24	2.14	1.45	0.74	AAA144.CD3.X7.Y3.tile.tissue.png	283	1	2000	283	4537673644d69c819ba5a2414c86e582	0	0	0	0	0	0	0	0	0	0	0	0	0	/home/dhl_ec/bnelissen/Slides/CD3_manuscript/CD3_slides/AAA144.CD3/AAA144.CD3.run1	255	0.7	0.06	0.7	0.06	-8.89463464729	-12.0871440085	2.53148386759	0.5093940625
24100.0	2221615.0	10056.0	29264.0	2221615.0	4000000.0	187.0	10.0	1.99	1.87	1.05	0.0500000000011	6.63	0.370000000001	0.710000000001	0.120000000001	8.16	0.290000000001	2.11	1.48	0.700000000001	AAA144.CD3.X7.Y4.tile.tissue.png	284	1	2000	284	15d591145441f069951320336074b937	0	0	0	0	0	0	0	0	0	0	0	0	0	/home/dhl_ec/bnelissen/Slides/CD3_manuscript/CD3_slides/AAA144.CD3/AAA144.CD3.run1	255	0.7	0.06	0.7	0.06	-9.00230547245	-12.7171630544	2.19298256639	0.97420340625
1037.0	1280635.0	426.0	30360.0	1280635.0	4000000.0	8.0	12.0	2.24	2.04	1.06	0.0499999999993	6.45	0.359999999999	0.780000000001	0.17	7.13	0.24	2.11	1.43	0.92	AAA144.CD3.X7.Y5.tile.tissue.png	285	1	2000	285	1277339c177507c366e6044a8c7863d2	0	0	0	0	0	0	0	0	0	0	0	0	0	/home/dhl_ec/bnelissen/Slides/CD3_manuscript/CD3_slides/AAA144.CD3/AAA144.CD3.run1	255	0.7	0.06	0.7	0.06	-9.22662265392	-12.3098048539	2.46594712947	0.969253046875
0.0	1570.0	0.0	186.0	1570.0	4000000.0	0.0	1.0	2.44	1.33	1.07	0.0500000000011	6.02	0.35	0.849999999999	0.219999999999	5.48	0.119999999999	1.95	1.43	1.05	AAA144.CD3.X7.Y6.tile.tissue.png	286	1	2000	286	d3f16baaeac67b19bf2b8eff255d24f1	0	0	0	0	0	0	0	0	0	0	0	0	0	/home/dhl_ec/bnelissen/Slides/CD3_manuscript/CD3_slides/AAA144.CD3/AAA144.CD3.run1	255	0.7	0.06	0.7	0.06	0.0	-11.9366672775	4.39307324841	1.35470781846
357.0	237789.0	149.0	4726.0	237789.0	4000000.0	3.0	4.0	1.8	2.31	1.04	0.0599999999995	6.34	0.34	0.809999999999	0.190000000001	6.43	0.210000000001	2.07	1.45	0.819999999998	AAA144.CD3.X8.Y1.tile.tissue.png	287	1	2000	287	fd0ce7a8d108f755ad19479ac2eb36f0	0	0	0	0	0	0	0	0	0	0	0	0	0	/home/dhl_ec/bnelissen/Slides/CD3_manuscript/CD3_slides/AAA144.CD3/AAA144.CD3.run1	255	0.7	0.06	0.7	0.06	-9.11992170431	-12.3599786918	3.48285553965	1.22976251758
0.0	63392.0	0.0	1644.0	63392.0	4000000.0	0.0	1.0	1.57	1.97	1.04	0.0600000000013	6.19	0.35	0.809999999999	0.200000000001	5.94	0.15	2.13	1.52	0.65	AAA144.CD3.X8.Y13.tile.tissue.png	288	1	2000	288	6248c6151be365d9d71fa8a1a3c28cd9	0	0	0	0	0	0	0	0	0	0	0	0	0	/home/dhl_ec/bnelissen/Slides/CD3_manuscript/CD3_slides/AAA144.CD3/AAA144.CD3.run1	255	0.7	0.06	0.7	0.06	-8.27118415147	-12.1391634189	3.76413994883	1.51053159375
0.0	17485.0	0.0	1207.0	17485.0	4000000.0	0.0	2.0	2.02	1.44	1.11	0.0499999999993	6.93	0.370000000001	0.860000000001	0.209999999999	5.91	0.129999999999	2.08	1.52	0.849999999999	AAA144.CD3.X8.Y14.tile.tissue.png	289	1	2000	289	62dab39fcc39b09cd6ad7a8030d65219	0	0	0	0	0	0	0	0	0	0	0	0	0	/home/dhl_ec/bnelissen/Slides/CD3_manuscript/CD3_slides/AAA144.CD3/AAA144.CD3.run1	255	0.7	0.06	0.7	0.06	0.0	-12.2399349789	5.00107994352	1.72195246655
0.0	0.0	0.0	0.0	0.0	4000000.0	0.0	0.0	2.33	1.6	1.15	0.0599999999995	5.87	0.299999999999	0.900000000001	0.220000000001	4.75	0.129999999999	2.01	1.54	0.48	AAA144.CD3.X8.Y15.tile.tissue.png	290	1	2000	290	7700a5330a47a293d1ffb9aeded4e9a5	0	0	0	0	0	0	0	0	0	0	0	0	0	/home/dhl_ec/bnelissen/Slides/CD3_manuscript/CD3_slides/AAA144.CD3/AAA144.CD3.run1	255	1.0	0.06	1.0	0.06	0.0	0.0	0.0	4.1405725
0.0	0.0	0.0	0.0	0.0	4000000.0	0.0	0.0	1.52	1.62	1.12	0.0599999999995	5.84	0.299999999999	0.9	0.219999999999	4.8	0.129999999999	2.04	1.55	0.570000000002	AAA144.CD3.X8.Y16.tile.tissue.png	291	1	2000	291	8de248712e523839aa4b8df9dde35a74	0	0	0	0	0	0	0	0	0	0	0	0	0	/home/dhl_ec/bnelissen/Slides/CD3_manuscript/CD3_slides/AAA144.CD3/AAA144.CD3.run1	255	1.0	0.06	1.0	0.06	0.0	0.0	0.0	5.069596
717.0	1537404.0	318.0	22505.0	1537404.0	4000000.0	7.0	18.0	2.04	1.83	1.13	0.0600000000013	7.27	0.4	0.779999999999	0.16	7.98	0.269999999999	2.29	1.59	0.58	AAA144.CD3.X8.Y2.tile.tissue.png	292	1	2000	292	6608645c247af80791f14091f1621dc8	0	0	0	0	0	0	0	0	0	0	0	0	0	/home/dhl_ec/bnelissen/Slides/CD3_manuscript/CD3_slides/AAA144.CD3/AAA144.CD3.run1	255	0.7	0.06	0.7	0.06	-9.08453209158	-12.5068256402	3.05500352586	1.2424968125
0.0	2166696.0	0.0	47297.0	2166696.0	4000000.0	0.0	33.0	2.24	2.09	1.15	0.0400000000009	7.74	0.41	0.760000000002	0.130000000001	8.09	0.23	2.33	1.66	0.59	AAA144.CD3.X8.Y3.tile.tissue.png	293	1	2000	293	04985f1fa7cf46dc31cd4586b71c0c5f	0	0	0	0	0	0	0	0	0	0	0	0	0	/home/dhl_ec/bnelissen/Slides/CD3_manuscript/CD3_slides/AAA144.CD3/AAA144.CD3.run1	255	0.7	0.06	0.7	0.06	-9.07859165261	-12.4338638388	4.33033370017	0.934529078125
0.0	276120.0	0.0	13975.0	276120.0	4000000.0	0.0	9.0	1.53	2.19	1.14	0.0600000000013	7.4	0.389999999999	0.819999999998	0.200000000001	6.63	0.160000000002	2.19	1.54	0.41	AAA144.CD3.X8.Y4.tile.tissue.png	294	1	2000	294	342a3558665b1226299309c4e6e5dcf9	0	0	0	0	0	0	0	0	0	0	0	0	0	/home/dhl_ec/bnelissen/Slides/CD3_manuscript/CD3_slides/AAA144.CD3/AAA144.CD3.run1	255	0.7	0.06	0.7	0.06	-8.79520058363	-12.2831276466	2.99105887429	2.31028483789
54.0	1469.0	37.0	174.0	1469.0	4000000.0	1.0	1.0	2.02	1.39	1.12	0.0599999999995	6.95	0.379999999999	0.899999999998	0.220000000001	6.84	0.209999999999	2.07	1.53	0.359999999999	AAA144.CD3.X8.Y5.tile.tissue.png	295	1	2000	295	6b620f6cc4df32f958a6679a6b975b31	0	0	0	0	0	0	0	0	0	0	0	0	0	/home/dhl_ec/bnelissen/Slides/CD3_manuscript/CD3_slides/AAA144.CD3/AAA144.CD3.run1	255	0.7	0.06	0.7	0.06	-9.27235940842	-12.3506217554	4.86677270132	1.31168417615
620.0	74642.0	321.0	2119.0	74642.0	4000000.0	8.0	1.0	1.78	2.02	1.14	0.0599999999995	6.91	0.389999999999	0.9	0.24	6.89	0.259999999998	2.11	1.54	0.360000000001	AAA144.CD3.X9.Y10.tile.tissue.png	296	1	2000	296	b0946d9d15a1536123ffe524cd0be188	0	0	0	0	0	0	0	0	0	0	0	0	0	/home/dhl_ec/bnelissen/Slides/CD3_manuscript/CD3_slides/AAA144.CD3/AAA144.CD3.run1	255	0.7	0.06	0.7	0.06	-9.90357155492	-12.1993196023	5.25235110109	1.03398882275
0.0	80580.0	0.0	3899.0	80580.0	4000000.0	0.0	3.0	1.1	2.23	1.15	0.0499999999993	7.28	0.379999999999	0.859999999999	0.219999999999	6.5	0.15	2.17	1.54	0.370000000001	AAA144.CD3.X9.Y11.tile.tissue.png	297	1	2000	297	641f2322c71ee6fa5e56ccf0797821fa	0	0	0	0	0	0	0	0	0	0	0	0	0	/home/dhl_ec/bnelissen/Slides/CD3_manuscript/CD3_slides/AAA144.CD3/AAA144.CD3.run1	255	0.7	0.06	0.7	0.06	-7.8806628944	-12.1347383994	4.02895533803	2.26058116309
0.0	20422.0	0.0	1075.0	20422.0	4000000.0	0.0	1.0	2.18	2.29	1.19	0.0599999999995	6.91	0.379999999999	0.839999999998	0.219999999999	6.05	0.140000000001	2.1	1.54	0.370000000001	AAA144.CD3.X9.Y12.tile.tissue.png	298	1	2000	298	12de723e748784d536a037083460ed20	0	0	0	0	0	0	0	0	0	0	0	0	0	/home/dhl_ec/bnelissen/Slides/CD3_manuscript/CD3_slides/AAA144.CD3/AAA144.CD3.run1	255	0.7	0.06	0.7	0.06	0.0	-12.0867151979	4.26637442158	1.95230141187
0.0	2857238.0	0.0	17230.0	2857238.0	4000000.0	0.0	3.0	1.73	1.17	1.19	0.0500000000011	12.8	0.379999999999	0.76	0.110000000001	8.61	0.25	2.26	1.55	0.42	AAA144.CD3.X9.Y13.tile.tissue.png	299	1	2000	299	bec0f5de5a8631ca886199ea393d6412	0	0	0	0	0	0	0	0	0	0	0	0	0	/home/dhl_ec/bnelissen/Slides/CD3_manuscript/CD3_slides/AAA144.CD3/AAA144.CD3.run1	255	0.7	0.06	0.7	0.06	-8.30920078111	-12.0091943321	2.32867047063	0.56450859375
436.0	1845497.0	143.0	17153.0	1845497.0	4000000.0	2.0	7.0	0.809999999999	1.07	1.1	0.0499999999993	12.13	0.389999999999	0.76	0.15	8.17	0.290000000001	2.26	1.53	0.42	AAA144.CD3.X9.Y14.tile.tissue.png	300	1	2000	300	5bf99690a24dc797df958ba29236bfae	0	0	0	0	0	0	0	0	0	0	0	0	0	/home/dhl_ec/bnelissen/Slides/CD3_manuscript/CD3_slides/AAA144.CD3/AAA144.CD3.run1	255	0.7	0.06	0.7	0.06	-8.99549927511	-11.9019823344	1.88055034608	0.891885765625
0.0	2134552.0	0.0	17052.0	2134552.0	4000000.0	0.0	2.0	0.84	1.07	1.17	0.0500000000011	7.62	0.389999999999	0.769999999999	0.129999999999	8.01	0.219999999999	2.26	1.53	0.480000000001	AAA144.CD3.X9.Y15.tile.tissue.png	301	1	2000	301	e75b14c463e56d333eacae658ae46e73	0	0	0	0	0	0	0	0	0	0	0	0	0	/home/dhl_ec/bnelissen/Slides/CD3_manuscript/CD3_slides/AAA144.CD3/AAA144.CD3.run1	255	0.7	0.06	0.7	0.06	-9.50740619948	-12.2236738902	3.32497850337	0.9978663125
150.0	1849312.0	86.0	22356.0	1849312.0	4000000.0	2.0	5.0	0.870000000001	1.2	1.12	0.0500000000011	7.12	0.389999999999	0.759999999998	0.15	8.2	0.290000000001	2.28	1.54	0.58	AAA144.CD3.X9.Y16.tile.tissue.png	302	1	2000	302	d72b9ebe96455cd3ac151e842c243a1b	0	0	0	0	0	0	0	0	0	0	0	0	0	/home/dhl_ec/bnelissen/Slides/CD3_manuscript/CD3_slides/AAA144.CD3/AAA144.CD3.run1	255	0.7	0.06	0.7	0.06	-9.13330168999	-12.0848302024	2.92655618855	0.92105934375
53.0	587359.0	33.0	8410.0	587359.0	4000000.0	1.0	5.0	1.03	2.18	1.11	0.0500000000011	7.13	0.379999999999	0.810000000001	0.200000000001	7.4	0.24	2.24	1.54	0.66	AAA144.CD3.X9.Y17.tile.tissue.png	303	1	2000	303	cf976d482c79ff9e894b560a3de915f0	0	0	0	0	0	0	0	0	0	0	0	0	0	/home/dhl_ec/bnelissen/Slides/CD3_manuscript/CD3_slides/AAA144.CD3/AAA144.CD3.run1	255	0.7	0.06	0.7	0.06	-8.93678704442	-11.7980156507	2.17811790348	1.37596948828
0.0	16139.0	0.0	775.0	16139.0	4000000.0	0.0	1.0	1.63	1.56	1.32	0.0599999999995	6.8	0.379999999999	0.890000000001	0.219999999999	5.98	0.219999999999	2.38	1.75	0.599999999999	AAA144.CD3.X9.Y18.tile.tissue.png	304	1	2000	304	55fdb7c7efe66091b7d52f934225a8eb	0	0	0	0	0	0	0	0	0	0	0	0	0	/home/dhl_ec/bnelissen/Slides/CD3_manuscript/CD3_slides/AAA144.CD3/AAA144.CD3.run1	255	0.7	0.06	0.7	0.06	0.0	-11.7989397725	3.16159831193	0.926352728149
0.0	28327.0	0.0	2702.0	28327.0	4000000.0	0.0	7.0	0.869999999999	1.09	1.13	0.0499999999993	6.94	0.369999999999	0.889999999999	0.210000000001	5.94	0.139999999999	2.12	1.54	0.639999999999	AAA144.CD3.X9.Y2.tile.tissue.png	305	1	2000	305	b22189ae5444e6e1b046c345c95a4863	0	0	0	0	0	0	0	0	0	0	0	0	0	/home/dhl_ec/bnelissen/Slides/CD3_manuscript/CD3_slides/AAA144.CD3/AAA144.CD3.run1	255	0.7	0.06	0.7	0.06	0.0	-12.0013656023	2.93797988668	1.3260015636
0.0	73200.0	0.0	6902.0	73200.0	4000000.0	0.0	9.0	1.16	1.56	1.14	0.0599999999995	7.05	0.380000000001	0.879999999999	0.209999999999	5.99	0.139999999999	2.16	1.54	0.84	AAA144.CD3.X9.Y3.tile.tissue.png	306	1	2000	306	072cc3a88e8014d873f79b85b0eaf838	0	0	0	0	0	0	0	0	0	0	0	0	0	/home/dhl_ec/bnelissen/Slides/CD3_manuscript/CD3_slides/AAA144.CD3/AAA144.CD3.run1	255	0.7	0.06	0.7	0.06	0.0	-12.1801225561	4.17306608607	2.0491425874
[truncated: 2 more columns]
