# Supplementary material for: SlideToolkit: An Assistive Toolset for the Histological Quantification of Whole Slide Images
Source: PLoS One. 2014 Nov 5;9(11):e110289. doi: 10.1371/journal.pone.0110289 (PMC4220929; doi:10.1371/journal.pone.0110289)
Supplement: RawData S1 — ICC and BlandAltman plot - measurements and r-script.zip. Measurements of Run1 and Run2, including the code for the calculation of the intraclass correlation coefficient (ICC) and the code for the Bland and Altman plot. (ZIP) [file pone.0110289.s003.zip › cellprofiler.measurements/run1.4f19906cb3c2f81b1dc88f936c0aa830.DefaultOUT_Image.csv]

AreaOccupied_AreaOccupied_DAB_Nuclei	AreaOccupied_AreaOccupied_Tissue	AreaOccupied_Perimeter_DAB_Nuclei	AreaOccupied_Perimeter_Tissue	AreaOccupied_TotalArea_DAB_Nuclei	AreaOccupied_TotalArea_Tissue	Count_DAB_Nuclei	Count_Tissue	ExecutionTime_01LoadImages	ExecutionTime_02ColorToGray	ExecutionTime_03Smooth	ExecutionTime_04ImageMath	ExecutionTime_05IdentifyPrimaryObjects	ExecutionTime_06MeasureImageAreaOccupied	ExecutionTime_07UnmixColors	ExecutionTime_08MaskImage	ExecutionTime_09IdentifyPrimaryObjects	ExecutionTime_10MeasureImageAreaOccupied	ExecutionTime_11OverlayOutlines	ExecutionTime_12OverlayOutlines	ExecutionTime_13SaveImages	FileName_Original	Group_Index	Group_Number	Height_Original	ImageNumber	MD5Digest_Original	ModuleError_01LoadImages	ModuleError_02ColorToGray	ModuleError_03Smooth	ModuleError_04ImageMath	ModuleError_05IdentifyPrimaryObjects	ModuleError_06MeasureImageAreaOccupied	ModuleError_07UnmixColors	ModuleError_08MaskImage	ModuleError_09IdentifyPrimaryObjects	ModuleError_10MeasureImageAreaOccupied	ModuleError_11OverlayOutlines	ModuleError_12OverlayOutlines	ModuleError_13SaveImages	PathName_Original	Scaling_Original	Threshold_FinalThreshold_DAB_Nuclei	Threshold_FinalThreshold_Tissue	Threshold_OrigThreshold_DAB_Nuclei	Threshold_OrigThreshold_Tissue	Threshold_SumOfEntropies_DAB_Nuclei	Threshold_SumOfEntropies_Tissue	Threshold_WeightedVariance_DAB_Nuclei	Threshold_WeightedVariance_Tissue
133.0	3310.0	46.0	400.0	3310.0	4000000.0	1.0	1.0	2.01	2.09	1.12	0.06	6.49	0.35	0.85	0.21	6.68	0.21	2.01	1.48	1.07	AAA138.CD3.location-b.X0.Y6.tile.tissue.png	1	1	2000	1	939a70bec5e47da1c8840d103b84439d	0	0	0	0	0	0	0	0	0	0	0	0	0	/home/dhl_ec/bnelissen/Slides/CD3_manuscript/CD3_slides/AAA138.CD3.location-b/AAA138.CD3.location-b.run1	255	0.7	0.06	0.7	0.06	-8.63793094014	-11.9197676413	4.25909002092	0.35662739151
0.0	107940.0	0.0	2585.0	107940.0	4000000.0	0.0	2.0	2.07	2.0	1.15	0.06	6.79	0.36	0.87	0.21	6.16	0.13	2.05	1.47	0.86	AAA138.CD3.location-b.X0.Y7.tile.tissue.png	2	1	2000	2	1875df0201573edaf24a2e4f994525c0	0	0	0	0	0	0	0	0	0	0	0	0	0	/home/dhl_ec/bnelissen/Slides/CD3_manuscript/CD3_slides/AAA138.CD3.location-b/AAA138.CD3.location-b.run1	255	0.7	0.06	0.7	0.06	-7.73262211816	-11.5445279979	3.2584410773	0.554998224854
0.0	0.0	0.0	0.0	0.0	736000.0	0.0	0.0	1.87	0.46	0.33	0.01	1.73	0.1	0.25	0.06	1.15	0.05	0.55	0.42	0.21	AAA138.CD3.location-b.X0.Y9.tile.tissue.png	3	1	2000	3	7d9ff4ecb7bf30b827f96c3b476cff8d	0	0	0	0	0	0	0	0	0	0	0	0	0	/home/dhl_ec/bnelissen/Slides/CD3_manuscript/CD3_slides/AAA138.CD3.location-b/AAA138.CD3.location-b.run1	255	1.0	0.06	1.0	0.06	0.0	0.0	0.0	5.82190081522
57.0	776023.0	34.0	12021.0	776023.0	4000000.0	1.0	4.0	1.9	2.22	1.78	0.08	8.94	0.37	0.82	0.18	6.8	0.23	2.11	1.47	0.39	AAA138.CD3.location-b.X1.Y0.tile.tissue.png	4	1	2000	4	54bfd92c690b347c2def066cca5953be	0	0	0	0	0	0	0	0	0	0	0	0	0	/home/dhl_ec/bnelissen/Slides/CD3_manuscript/CD3_slides/AAA138.CD3.location-b/AAA138.CD3.location-b.run1	255	0.7	0.06	0.7	0.06	-9.15884680236	-12.0345523821	4.05214826467	0.91191484375
0.0	115264.0	0.0	3586.0	115264.0	4000000.0	0.0	1.0	2.36	1.78	1.14	0.06	6.5	0.36	0.86	0.2	5.73	0.14	2.04	1.52	0.66	AAA138.CD3.location-b.X1.Y1.tile.tissue.png	5	1	2000	5	73d6002321dfc80ba0326dc17c4ec839	0	0	0	0	0	0	0	0	0	0	0	0	0	/home/dhl_ec/bnelissen/Slides/CD3_manuscript/CD3_slides/AAA138.CD3.location-b/AAA138.CD3.location-b.run1	255	0.7	0.06	0.7	0.06	0.0	-11.8781824727	3.8409303859	0.417981964844
0.0	0.0	0.0	0.0	0.0	4000000.0	0.0	0.0	4.65	1.66	1.17	0.06	5.6	0.29	0.86	0.21	4.46	0.21	2.13	1.51	0.37	AAA138.CD3.location-b.X1.Y5.tile.tissue.png	6	1	2000	6	88659796e163b0cec2c093088959ab67	0	0	0	0	0	0	0	0	0	0	0	0	0	/home/dhl_ec/bnelissen/Slides/CD3_manuscript/CD3_slides/AAA138.CD3.location-b/AAA138.CD3.location-b.run1	255	1.0	0.06	1.0	0.06	0.0	0.0	0.0	2.2044495
71.0	2769214.0	40.0	9904.0	2769214.0	4000000.0	1.0	1.0	2.66	1.73	1.8	0.08	10.2	0.57	1.25	0.15	9.08	0.32	2.23	1.53	0.51	AAA138.CD3.location-b.X1.Y6.tile.tissue.png	7	1	2000	7	7b336b66a100f9d8c8d63c7b419e3867	0	0	0	0	0	0	0	0	0	0	0	0	0	/home/dhl_ec/bnelissen/Slides/CD3_manuscript/CD3_slides/AAA138.CD3.location-b/AAA138.CD3.location-b.run1	255	0.7	0.06	0.7	0.06	-9.2470315838	-11.3717435222	2.31224572497	0.671131453125
195.0	3500183.0	96.0	10241.0	3500183.0	4000000.0	2.0	3.0	2.48	2.78	1.15	0.05	6.75	0.36	0.72	0.08	9.01	0.33	3.36	1.55	0.52	AAA138.CD3.location-b.X1.Y7.tile.tissue.png	8	1	2000	8	e37106dff5fdcfe0d3d0a32f323f4734	0	0	0	0	0	0	0	0	0	0	0	0	0	/home/dhl_ec/bnelissen/Slides/CD3_manuscript/CD3_slides/AAA138.CD3.location-b/AAA138.CD3.location-b.run1	255	0.7	0.06	0.7	0.06	-9.37965545974	-11.51829365	2.74185767769	0.513151804687
0.0	102112.0	0.0	2118.0	102112.0	4000000.0	0.0	1.0	1.01	1.54	1.18	0.06	6.39	0.56	1.43	0.33	7.8	0.14	2.08	1.5	0.58	AAA138.CD3.location-b.X1.Y8.tile.tissue.png	9	1	2000	9	7d59fdc7819012d010ffddf6ee260da5	0	0	0	0	0	0	0	0	0	0	0	0	0	/home/dhl_ec/bnelissen/Slides/CD3_manuscript/CD3_slides/AAA138.CD3.location-b/AAA138.CD3.location-b.run1	255	0.7	0.06	0.7	0.06	0.0	-11.3718160163	3.30217677648	0.472744259277
0.0	3849.0	0.0	286.0	3849.0	736000.0	0.0	1.0	0.32	0.51	0.33	0.00999999999999	1.98	0.11	0.24	0.05	1.5	0.05	0.59	0.43	0.19	AAA138.CD3.location-b.X1.Y9.tile.tissue.png	10	1	2000	10	ebe7aac64d616d31eda5c4407c4480b9	0	0	0	0	0	0	0	0	0	0	0	0	0	/home/dhl_ec/bnelissen/Slides/CD3_manuscript/CD3_slides/AAA138.CD3.location-b/AAA138.CD3.location-b.run1	255	0.7	0.06	0.7	0.06	-9.14986501775	-12.4753638352	7.8787020596	0.822962338323
0.0	0.0	0.0	0.0	0.0	675648.0	0.0	0.0	0.69	1.41	0.3	0.00999999999999	1.77	0.09	0.22	0.05	1.03	0.04	0.4	0.25	0.13	AAA138.CD3.location-b.X10.Y9.tile.tissue.png	11	1	1836	11	d4fafaf9adf1923a718b4a2c9caa4bee	0	0	0	0	0	0	0	0	0	0	0	0	0	/home/dhl_ec/bnelissen/Slides/CD3_manuscript/CD3_slides/AAA138.CD3.location-b/AAA138.CD3.location-b.run1	255	1.0	0.06	1.0	0.06	0.0	-12.0486662472	0.0	2.44722404306
0.0	706755.0	0.0	13195.0	706755.0	4000000.0	0.0	3.0	2.08	2.81	1.32	0.06	7.19	0.35	0.8	0.18	6.31	0.15	2.11	1.47	0.57	AAA138.CD3.location-b.X2.Y0.tile.tissue.png	12	1	2000	12	95e5714b231904ea1891c5e5c7667a1a	0	0	0	0	0	0	0	0	0	0	0	0	0	/home/dhl_ec/bnelissen/Slides/CD3_manuscript/CD3_slides/AAA138.CD3.location-b/AAA138.CD3.location-b.run1	255	0.7	0.06	0.7	0.06	-8.68599016724	-11.9342034872	3.05630920076	1.41280790039
0.0	1623977.0	0.0	16753.0	1623977.0	4000000.0	0.0	3.0	2.36	1.51	1.11	0.06	6.69	0.57	1.28	0.22	10.31	0.32	3.35	2.32	0.66	AAA138.CD3.location-b.X2.Y1.tile.tissue.png	13	1	2000	13	499848be894937f7048346e8e0515d4d	0	0	0	0	0	0	0	0	0	0	0	0	0	/home/dhl_ec/bnelissen/Slides/CD3_manuscript/CD3_slides/AAA138.CD3.location-b/AAA138.CD3.location-b.run1	255	0.7	0.06	0.7	0.06	-8.26906777216	-11.8970860294	4.16329049866	1.56994210156
0.0	1243916.0	0.0	17380.0	1243916.0	4000000.0	0.0	12.0	3.07	2.52	1.55	0.06	6.99	0.45	0.89	0.17	6.67	0.18	3.19	2.29	0.62	AAA138.CD3.location-b.X2.Y2.tile.tissue.png	14	1	2000	14	56c836ad8fb74e4a7e56935ea9b16a52	0	0	0	0	0	0	0	0	0	0	0	0	0	/home/dhl_ec/bnelissen/Slides/CD3_manuscript/CD3_slides/AAA138.CD3.location-b/AAA138.CD3.location-b.run1	255	0.7	0.06	0.7	0.06	-9.05203322245	-11.9144307595	3.15764244068	1.27267536328
0.0	0.0	0.0	0.0	0.0	4000000.0	0.0	0.0	3.09	2.13	1.8	0.08	8.05	0.47	1.42	0.32	6.55	0.2	2.99	2.29	0.55	AAA138.CD3.location-b.X2.Y3.tile.tissue.png	15	1	2000	15	0e136ae72fb380bfd17a1b9b0d6ee88f	0	0	0	0	0	0	0	0	0	0	0	0	0	/home/dhl_ec/bnelissen/Slides/CD3_manuscript/CD3_slides/AAA138.CD3.location-b/AAA138.CD3.location-b.run1	255	1.0	0.06	1.0	0.06	0.0	0.0	0.0	2.80143175
0.0	1951.0	0.0	204.0	1951.0	4000000.0	0.0	1.0	1.17	1.38	1.78	0.08	9.35	0.57	1.43	0.32	7.9	0.23	3.07	2.3	0.57	AAA138.CD3.location-b.X2.Y5.tile.tissue.png	16	1	2000	16	e76ae80ddf44efe49fe96b5c1a5a448d	0	0	0	0	0	0	0	0	0	0	0	0	0	/home/dhl_ec/bnelissen/Slides/CD3_manuscript/CD3_slides/AAA138.CD3.location-b/AAA138.CD3.location-b.run1	255	0.7	0.06	0.7	0.06	0.0	-11.6158634447	1.70305692594	0.470744308346
0.0	357521.0	0.0	3860.0	357521.0	4000000.0	0.0	1.0	1.09	2.11	1.8	0.09	10.68	0.56	1.37	0.29	8.18	0.24	3.24	2.29	0.58	AAA138.CD3.location-b.X2.Y6.tile.tissue.png	17	1	2000	17	d1a891824a96e5f1d126fff7829fa459	0	0	0	0	0	0	0	0	0	0	0	0	0	/home/dhl_ec/bnelissen/Slides/CD3_manuscript/CD3_slides/AAA138.CD3.location-b/AAA138.CD3.location-b.run1	255	0.7	0.06	0.7	0.06	0.0	-11.0086127285	1.78515195611	0.766796303223
56.0	1651528.0	33.0	7042.0	1651528.0	4000000.0	1.0	2.0	1.06	2.02	1.8	0.08	9.99	0.56	1.25	0.22	10.79	0.41	3.29	2.31	0.67	AAA138.CD3.location-b.X2.Y7.tile.tissue.png	18	1	2000	18	dea6f022608c65c6516fe44e8428f5de	0	0	0	0	0	0	0	0	0	0	0	0	0	/home/dhl_ec/bnelissen/Slides/CD3_manuscript/CD3_slides/AAA138.CD3.location-b/AAA138.CD3.location-b.run1	255	0.7	0.06	0.7	0.06	-7.79471338741	-10.5047778538	1.33225963863	0.817313485352
0.0	0.0	0.0	0.0	0.0	736000.0	0.0	0.0	1.05	2.68	0.27	0.01	1.32	0.05	0.15	0.04	1.02	0.05	0.49	0.4	0.13	AAA138.CD3.location-b.X2.Y9.tile.tissue.png	19	1	2000	19	31a17a5508fd7ebfeb0777438914f4bc	0	0	0	0	0	0	0	0	0	0	0	0	0	/home/dhl_ec/bnelissen/Slides/CD3_manuscript/CD3_slides/AAA138.CD3.location-b/AAA138.CD3.location-b.run1	255	1.0	0.06	1.0	0.06	0.0	-10.5763555747	0.0	3.15410534884
246.0	1556802.0	84.0	24696.0	1556802.0	4000000.0	1.0	7.0	3.0	2.81	1.77	0.09	10.09	0.59	1.3	0.22	9.13	0.27	2.21	1.54	0.55	AAA138.CD3.location-b.X3.Y0.tile.tissue.png	20	1	2000	20	b30b14ee91ef719b555248fc2756cf2e	0	0	0	0	0	0	0	0	0	0	0	0	0	/home/dhl_ec/bnelissen/Slides/CD3_manuscript/CD3_slides/AAA138.CD3.location-b/AAA138.CD3.location-b.run1	255	0.7	0.06	0.7	0.06	-9.70400645918	-11.825364272	3.4899892324	1.94101101367
94.0	3529670.0	46.0	21371.0	3529670.0	4000000.0	1.0	6.0	2.75	2.95	1.15	0.04	6.6	0.37	0.75	0.08	9.02	0.34	2.22	1.56	0.67	AAA138.CD3.location-b.X3.Y1.tile.tissue.png	21	1	2000	21	bf92acd07612aaa0f8c4d5ff3db90b12	0	0	0	0	0	0	0	0	0	0	0	0	0	/home/dhl_ec/bnelissen/Slides/CD3_manuscript/CD3_slides/AAA138.CD3.location-b/AAA138.CD3.location-b.run1	255	0.7	0.06	0.7	0.06	-9.37008231965	-11.4936746202	2.65067683623	0.897421511719
0.0	3906079.0	0.0	13656.0	3906079.0	4000000.0	0.0	1.0	2.38	1.84	1.79	0.0699999999999	9.18	0.58	1.2	0.0799999999999	12.85	0.46	3.42	2.31	0.7	AAA138.CD3.location-b.X3.Y2.tile.tissue.png	22	1	2000	22	f24cf26afdba0615ada9091251247cce	0	0	0	0	0	0	0	0	0	0	0	0	0	/home/dhl_ec/bnelissen/Slides/CD3_manuscript/CD3_slides/AAA138.CD3.location-b/AAA138.CD3.location-b.run1	255	0.7	0.06	0.7	0.06	-9.60806553361	-11.1462697722	3.12599398263	0.282572023437
508.0	2965072.0	288.0	12143.0	2965072.0	4000000.0	7.0	2.0	2.19	2.74	1.89	0.08	9.61	0.56	1.23	0.14	12.33	0.49	3.32	2.3	0.63	AAA138.CD3.location-b.X3.Y3.tile.tissue.png	23	1	2000	23	9598d8d8be5c26a2fa49cb35ca0a0a47	0	0	0	0	0	0	0	0	0	0	0	0	0	/home/dhl_ec/bnelissen/Slides/CD3_manuscript/CD3_slides/AAA138.CD3.location-b/AAA138.CD3.location-b.run1	255	0.7	0.06	0.7	0.06	-9.08901956065	-12.1313572145	2.74337202321	0.92619953125
0.0	507232.0	0.0	5281.0	507232.0	4000000.0	0.0	2.0	1.03	1.84	1.82	0.08	10.74	0.56	1.38	0.29	6.73	0.16	2.13	1.53	0.37	AAA138.CD3.location-b.X3.Y4.tile.tissue.png	24	1	2000	24	f34042d2cab825bbc87113d6b8a97814	0	0	0	0	0	0	0	0	0	0	0	0	0	/home/dhl_ec/bnelissen/Slides/CD3_manuscript/CD3_slides/AAA138.CD3.location-b/AAA138.CD3.location-b.run1	255	0.7	0.06	0.7	0.06	-7.3793626897	-11.4599201085	1.79855545049	0.5732855625
0.0	1009502.0	0.0	11145.0	1009502.0	4000000.0	0.0	1.0	0.79	1.28	1.9	0.08	10.13	0.57	1.31	0.26	9.98	0.27	3.25	2.34	0.62	AAA138.CD3.location-b.X3.Y5.tile.tissue.png	25	1	2000	25	6309280f47d7c031ed36d744d890ce73	0	0	0	0	0	0	0	0	0	0	0	0	0	/home/dhl_ec/bnelissen/Slides/CD3_manuscript/CD3_slides/AAA138.CD3.location-b/AAA138.CD3.location-b.run1	255	0.7	0.06	0.7	0.06	-8.58421282316	-11.875372738	2.48800410751	0.739236746094
0.0	0.0	0.0	0.0	0.0	736000.0	0.0	0.0	0.31	0.44	0.33	0.02	1.78	0.0600000000001	0.15	0.0400000000001	0.77	0.02	0.37	0.28	0.11	AAA138.CD3.location-b.X3.Y9.tile.tissue.png	26	1	2000	26	4d7cfb2105850a6522987da7f48a247e	0	0	0	0	0	0	0	0	0	0	0	0	0	/home/dhl_ec/bnelissen/Slides/CD3_manuscript/CD3_slides/AAA138.CD3.location-b/AAA138.CD3.location-b.run1	255	1.0	0.06	1.0	0.06	0.0	-9.71050879316	0.0	3.61026192817
0.0	2423990.0	0.0	10398.0	2423990.0	4000000.0	0.0	4.0	2.05	2.64	1.82	0.09	9.61	0.57	1.26	0.18	11.06	0.37	3.28	2.34	0.74	AAA138.CD3.location-b.X4.Y0.tile.tissue.png	27	1	2000	27	f1e50b958449fd19341be15b09354aaf	0	0	0	0	0	0	0	0	0	0	0	0	0	/home/dhl_ec/bnelissen/Slides/CD3_manuscript/CD3_slides/AAA138.CD3.location-b/AAA138.CD3.location-b.run1	255	0.7	0.06	0.7	0.06	-9.48471311862	-11.9126543973	1.88194664168	0.678557359375
0.0	3995815.0	0.0	8452.0	3995815.0	4000000.0	0.0	1.0	1.83	2.46	1.82	0.08	13.75	0.56	1.19	0.09	12.68	0.46	3.29	2.28	0.76	AAA138.CD3.location-b.X4.Y1.tile.tissue.png	28	1	2000	28	5c1ff67293f8e539d6d43ef4ad7f4644	0	0	0	0	0	0	0	0	0	0	0	0	0	/home/dhl_ec/bnelissen/Slides/CD3_manuscript/CD3_slides/AAA138.CD3.location-b/AAA138.CD3.location-b.run1	255	0.7	0.06	0.7	0.06	-9.13955613903	-12.24803441	2.15584920161	0.238269664062
0.0	3999379.0	0.0	8124.0	3999379.0	4000000.0	0.0	1.0	2.23	2.18	1.85	0.0699999999999	8.8	0.57	1.23	0.08	12.94	0.46	3.26	2.35	0.64	AAA138.CD3.location-b.X4.Y2.tile.tissue.png	29	1	2000	29	d344de3d98a173b20ecd2c374af0eea5	0	0	0	0	0	0	0	0	0	0	0	0	0	/home/dhl_ec/bnelissen/Slides/CD3_manuscript/CD3_slides/AAA138.CD3.location-b/AAA138.CD3.location-b.run1	255	0.7	0.06	0.7	0.06	-8.23926365668	-12.3594454562	0.435446774769	0.0650577220459
203.0	3984030.0	66.0	9047.0	3984030.0	4000000.0	1.0	1.0	3.1	3.07	1.19	0.0500000000001	6.42	0.36	0.73	0.05	9.4	0.57	3.3	2.3	0.64	AAA138.CD3.location-b.X4.Y3.tile.tissue.png	30	1	2000	30	0e0ffc7a020912bd9a6613cf5f418278	0	0	0	0	0	0	0	0	0	0	0	0	0	/home/dhl_ec/bnelissen/Slides/CD3_manuscript/CD3_slides/AAA138.CD3.location-b/AAA138.CD3.location-b.run1	255	0.7	0.06	0.7	0.06	-8.5931578348	-11.0526072568	1.72368776516	0.162158125
0.0	1861889.0	0.0	11022.0	1861889.0	4000000.0	0.0	3.0	3.45	1.37	1.14	0.05	6.92	0.37	0.78	0.14	7.47	0.21	2.23	1.54	0.4	AAA138.CD3.location-b.X4.Y4.tile.tissue.png	31	1	2000	31	3173fe9a8448073ef0a66ea8ce9ab386	0	0	0	0	0	0	0	0	0	0	0	0	0	/home/dhl_ec/bnelissen/Slides/CD3_manuscript/CD3_slides/AAA138.CD3.location-b/AAA138.CD3.location-b.run1	255	0.7	0.06	0.7	0.06	-8.65815204743	-11.6130716609	1.72499863261	0.784410519531
168.0	537868.0	73.0	4336.0	537868.0	4000000.0	1.0	3.0	2.58	1.83	1.14	0.0600000000001	7.49	0.56	1.36	0.3	7.31	0.23	2.15	1.53	0.54	AAA138.CD3.location-b.X4.Y5.tile.tissue.png	32	1	2000	32	a42d08a3d294996f3bf03d4ce13bcb97	0	0	0	0	0	0	0	0	0	0	0	0	0	/home/dhl_ec/bnelissen/Slides/CD3_manuscript/CD3_slides/AAA138.CD3.location-b/AAA138.CD3.location-b.run1	255	0.7	0.06	0.7	0.06	-9.21438712031	-11.1308111201	2.65086643361	0.417669259766
628.0	211163.0	176.0	6896.0	211163.0	4000000.0	2.0	13.0	3.29	2.29	1.14	0.04	6.84	0.37	0.83	0.21	6.53	0.32	3.56	2.58	0.64	AAA138.CD3.location-b.X4.Y6.tile.tissue.png	33	1	2000	33	97eaf51ecca612e18367895610ad66b8	0	0	0	0	0	0	0	0	0	0	0	0	0	/home/dhl_ec/bnelissen/Slides/CD3_manuscript/CD3_slides/AAA138.CD3.location-b/AAA138.CD3.location-b.run1	255	0.7	0.06	0.7	0.06	-9.49230099685	-11.6795307294	3.26937492683	0.445604393555
4449.0	2120277.0	1684.0	22911.0	2120277.0	4000000.0	27.0	9.0	2.3	1.93	1.15	0.0799999999999	10.03	0.58	1.27	0.2	11.2	0.44	3.38	2.29	0.63	AAA138.CD3.location-b.X4.Y7.tile.tissue.png	34	1	2000	34	b36e6ca2650432c8a591d1244fba7e9c	0	0	0	0	0	0	0	0	0	0	0	0	0	/home/dhl_ec/bnelissen/Slides/CD3_manuscript/CD3_slides/AAA138.CD3.location-b/AAA138.CD3.location-b.run1	255	0.7	0.06	0.7	0.06	-8.76799538492	-12.1419538456	2.8708013348	1.0625415
805.0	274597.0	427.0	6750.0	274597.0	4000000.0	8.0	5.0	2.89	1.57	1.8	0.0799999999999	9.58	0.56	0.86	0.21	7.69	0.31	2.09	1.99	0.55	AAA138.CD3.location-b.X4.Y8.tile.tissue.png	35	1	2000	35	f0a1db683fc5abf0ea29789377a547b5	0	0	0	0	0	0	0	0	0	0	0	0	0	/home/dhl_ec/bnelissen/Slides/CD3_manuscript/CD3_slides/AAA138.CD3.location-b/AAA138.CD3.location-b.run1	255	0.7	0.06	0.7	0.06	-9.77240003498	-12.0934259825	3.74259848372	0.373884496094
0.0	0.0	0.0	0.0	0.0	736000.0	0.0	0.0	0.29	0.73	0.33	0.02	1.97	0.0899999999999	0.25	0.0599999999999	1.15	0.05	0.58	0.43	0.13	AAA138.CD3.location-b.X4.Y9.tile.tissue.png	36	1	2000	36	349b622974900f314fe364478d4d77c8	0	0	0	0	0	0	0	0	0	0	0	0	0	/home/dhl_ec/bnelissen/Slides/CD3_manuscript/CD3_slides/AAA138.CD3.location-b/AAA138.CD3.location-b.run1	255	1.0	0.06	1.0	0.06	0.0	-10.7105311808	0.0	3.19479786255
73.0	655685.0	46.0	5471.0	655685.0	4000000.0	1.0	1.0	2.18	2.32	1.17	0.08	9.66	0.61	1.29	0.33	9.84	0.25	2.93	2.15	0.54	AAA138.CD3.location-b.X5.Y0.tile.tissue.png	37	1	2000	37	ce90db5268800869f8cc728715eae073	0	0	0	0	0	0	0	0	0	0	0	0	0	/home/dhl_ec/bnelissen/Slides/CD3_manuscript/CD3_slides/AAA138.CD3.location-b/AAA138.CD3.location-b.run1	255	0.7	0.06	0.7	0.06	-8.51145291695	-11.2829500907	1.6757209091	0.605527933594
6460.0	3436963.0	2597.0	13391.0	3436963.0	4000000.0	53.0	5.0	2.76	2.5	1.79	0.0599999999999	10.26	0.57	1.21	0.12	12.7	0.42	2.72	2.19	0.61	AAA138.CD3.location-b.X5.Y1.tile.tissue.png	38	1	2000	38	3864c1701f0a0de9249dd4df8884a5f6	0	0	0	0	0	0	0	0	0	0	0	0	0	/home/dhl_ec/bnelissen/Slides/CD3_manuscript/CD3_slides/AAA138.CD3.location-b/AAA138.CD3.location-b.run1	255	0.7	0.06	0.7	0.06	-8.41124050865	-11.892317175	1.67207161589	0.40591253125
262.0	3998459.0	111.0	8246.0	3998459.0	4000000.0	2.0	1.0	1.5	2.78	1.81	0.0699999999999	9.38	0.58	1.21	0.0800000000002	12.79	0.37	2.96	2.15	0.67	AAA138.CD3.location-b.X5.Y2.tile.tissue.png	39	1	2000	39	9b3b8ead7ad3caa620e1721df14afc79	0	0	0	0	0	0	0	0	0	0	0	0	0	/home/dhl_ec/bnelissen/Slides/CD3_manuscript/CD3_slides/AAA138.CD3.location-b/AAA138.CD3.location-b.run1	255	0.7	0.06	0.7	0.06	-8.78238347626	-12.0318984543	0.732202488527	0.101584213867
168.0	3999199.0	95.0	8068.0	3999199.0	4000000.0	2.0	1.0	1.53	1.5	1.74	0.0699999999999	8.42	0.59	1.19	0.0799999999999	10.24	0.37	2.26	1.52	0.44	AAA138.CD3.location-b.X5.Y3.tile.tissue.png	40	1	2000	40	d1c6c199bad2557b8b7e25982c278401	0	0	0	0	0	0	0	0	0	0	0	0	0	/home/dhl_ec/bnelissen/Slides/CD3_manuscript/CD3_slides/AAA138.CD3.location-b/AAA138.CD3.location-b.run1	255	0.7	0.06	0.7	0.06	-9.14619736478	-11.4805256221	1.84970823784	0.171252835937
0.0	1014473.0	0.0	10246.0	1014473.0	4000000.0	0.0	9.0	0.87	1.09	1.16	0.0500000000002	11.44	0.38	0.79	0.18	6.93	0.17	2.17	1.52	0.41	AAA138.CD3.location-b.X5.Y4.tile.tissue.png	41	1	2000	41	d584b264276b6ce35b62074c938f577d	0	0	0	0	0	0	0	0	0	0	0	0	0	/home/dhl_ec/bnelissen/Slides/CD3_manuscript/CD3_slides/AAA138.CD3.location-b/AAA138.CD3.location-b.run1	255	0.7	0.06	0.7	0.06	-8.90872352967	-11.652309337	1.28501080819	0.818287574219
3625.0	550862.0	1438.0	11585.0	550862.0	4000000.0	27.0	8.0	0.81	1.17	1.15	0.0599999999999	7.04	0.38	0.79	0.19	6.98	0.23	2.18	1.52	0.37	AAA138.CD3.location-b.X5.Y5.tile.tissue.png	42	1	2000	42	db00885be072e2b747057d8d958b7af3	0	0	0	0	0	0	0	0	0	0	0	0	0	/home/dhl_ec/bnelissen/Slides/CD3_manuscript/CD3_slides/AAA138.CD3.location-b/AAA138.CD3.location-b.run1	255	0.7	0.06	0.7	0.06	-9.36038069904	-12.3834367307	5.29597045305	0.689668007813
28052.0	2334190.0	11300.0	26109.0	2334190.0	4000000.0	205.0	10.0	0.92	1.19	1.14	0.04	7.42	0.4	1.0	0.18	10.67	0.31	2.25	1.52	0.72	AAA138.CD3.location-b.X5.Y6.tile.tissue.png	43	1	2000	43	937327a2ab9b61cf234cec682eb93ee3	0	0	0	0	0	0	0	0	0	0	0	0	0	/home/dhl_ec/bnelissen/Slides/CD3_manuscript/CD3_slides/AAA138.CD3.location-b/AAA138.CD3.location-b.run1	255	0.7	0.06	0.7	0.06	-8.33088871395	-12.4058094251	2.78060268118	0.850416
6772.0	3725924.0	3044.0	12558.0	3725924.0	4000000.0	66.0	3.0	1.28	2.44	1.19	0.05	7.73	0.38	0.75	0.0799999999999	10.2	0.36	2.23	1.53	0.56	AAA138.CD3.location-b.X5.Y7.tile.tissue.png	44	1	2000	44	f13d7c4925741c6ffd2362e582eae918	0	0	0	0	0	0	0	0	0	0	0	0	0	/home/dhl_ec/bnelissen/Slides/CD3_manuscript/CD3_slides/AAA138.CD3.location-b/AAA138.CD3.location-b.run1	255	0.7	0.06	0.7	0.06	-9.13662599044	-12.5115641058	3.0385881887	0.560806390625
1552.0	1373892.0	666.0	9974.0	1373892.0	4000000.0	13.0	3.0	1.31	1.88	1.69	0.0899999999999	10.24	0.69	1.32	0.24	9.04	0.39	2.98	2.3	0.72	AAA138.CD3.location-b.X5.Y8.tile.tissue.png	45	1	2000	45	5cf47df195074c57d2867954fc0d7998	0	0	0	0	0	0	0	0	0	0	0	0	0	/home/dhl_ec/bnelissen/Slides/CD3_manuscript/CD3_slides/AAA138.CD3.location-b/AAA138.CD3.location-b.run1	255	0.7	0.06	0.7	0.06	-8.57019529435	-12.092206357	2.65433758111	0.62114471875
0.0	0.0	0.0	0.0	0.0	736000.0	0.0	0.0	0.69	1.25	0.33	0.00999999999999	1.78	0.0899999999999	0.24	0.0599999999999	1.15	0.04	0.56	0.42	0.13	AAA138.CD3.location-b.X5.Y9.tile.tissue.png	46	1	2000	46	076234b0ef60cbfb635126ad827caa22	0	0	0	0	0	0	0	0	0	0	0	0	0	/home/dhl_ec/bnelissen/Slides/CD3_manuscript/CD3_slides/AAA138.CD3.location-b/AAA138.CD3.location-b.run1	255	1.0	0.06	1.0	0.06	0.0	0.0	0.0	4.65077241848
1258.0	538153.0	490.0	8700.0	538153.0	4000000.0	9.0	2.0	2.67	1.76	1.76	0.0800000000002	10.77	0.59	1.34	0.31	9.61	0.35	3.24	2.29	0.67	AAA138.CD3.location-b.X6.Y0.tile.tissue.png	47	1	2000	47	fcf68c8b84ecd68ccda8cdeac8c3357b	0	0	0	0	0	0	0	0	0	0	0	0	0	/home/dhl_ec/bnelissen/Slides/CD3_manuscript/CD3_slides/AAA138.CD3.location-b/AAA138.CD3.location-b.run1	255	0.7	0.06	0.7	0.06	-8.87514945137	-12.0640326644	2.21656930988	0.876511039063
19374.0	3621708.0	6844.0	10937.0	3621708.0	4000000.0	131.0	1.0	1.36	3.22	1.79	0.0699999999999	10.33	0.57	1.21	0.11	13.68	0.55	3.36	2.3	0.73	AAA138.CD3.location-b.X6.Y1.tile.tissue.png	48	1	2000	48	31fa07e15cec2f08f1232509bb514cb8	0	0	0	0	0	0	0	0	0	0	0	0	0	/home/dhl_ec/bnelissen/Slides/CD3_manuscript/CD3_slides/AAA138.CD3.location-b/AAA138.CD3.location-b.run1	255	0.7	0.0713097457447	0.7	0.0713097457447	-8.79477635318	-12.1073255464	0.849562594775	0.462983
1276.0	3999203.0	441.0	8090.0	3999203.0	4000000.0	7.0	1.0	2.0	4.37	1.77	0.0700000000002	9.15	0.55	1.2	0.0799999999999	13.23	0.55	3.28	2.32	0.64	AAA138.CD3.location-b.X6.Y2.tile.tissue.png	49	1	2000	49	c135988e1ad5515fc00d0d35db8318ab	0	0	0	0	0	0	0	0	0	0	0	0	0	/home/dhl_ec/bnelissen/Slides/CD3_manuscript/CD3_slides/AAA138.CD3.location-b/AAA138.CD3.location-b.run1	255	0.7	0.0625779548009	0.7	0.0625779548009	-8.4075453955	-11.8279021187	0.384301787842	0.0594947831573
1171.0	3974684.0	487.0	8532.0	3974684.0	4000000.0	8.0	1.0	3.06	2.45	1.81	0.0699999999999	9.14	0.56	1.2	0.0799999999999	13.3	0.56	3.3	2.32	0.65	AAA138.CD3.location-b.X6.Y3.tile.tissue.png	50	1	2000	50	efffe405d3331ca1e9260bed7e693da3	0	0	0	0	0	0	0	0	0	0	0	0	0	/home/dhl_ec/bnelissen/Slides/CD3_manuscript/CD3_slides/AAA138.CD3.location-b/AAA138.CD3.location-b.run1	255	0.7	0.06	0.7	0.06	-8.25835648778	-11.6795535147	0.932550956673	0.126892623047
0.0	1252942.0	0.0	24417.0	1252942.0	4000000.0	0.0	13.0	3.2	2.08	1.8	0.0800000000002	10.66	0.58	1.26	0.25	9.92	0.3	3.36	2.33	0.64	AAA138.CD3.location-b.X6.Y4.tile.tissue.png	51	1	2000	51	86678edfeb61b48889accc746b0b4758	0	0	0	0	0	0	0	0	0	0	0	0	0	/home/dhl_ec/bnelissen/Slides/CD3_manuscript/CD3_slides/AAA138.CD3.location-b/AAA138.CD3.location-b.run1	255	0.7	0.06	0.7	0.06	-9.49825460696	-12.063578572	2.63722555365	0.94173915625
0.0	367896.0	0.0	11338.0	367896.0	4000000.0	0.0	10.0	2.74	2.52	1.14	0.0899999999999	9.75	0.57	1.3	0.3	9.22	0.24	3.23	2.36	0.6	AAA138.CD3.location-b.X6.Y5.tile.tissue.png	52	1	2000	52	c4283d8d0d3f9d3784250422d411e58b	0	0	0	0	0	0	0	0	0	0	0	0	0	/home/dhl_ec/bnelissen/Slides/CD3_manuscript/CD3_slides/AAA138.CD3.location-b/AAA138.CD3.location-b.run1	255	0.7	0.06	0.7	0.06	-8.76104156904	-12.2638435769	2.9336019426	0.7412465
44450.0	2636708.0	17534.0	26340.0	2636708.0	4000000.0	322.0	9.0	2.97	1.6	1.78	0.0699999999999	11.83	0.66	1.35	0.18	13.39	0.48	3.36	2.3	0.63	AAA138.CD3.location-b.X6.Y6.tile.tissue.png	53	1	2000	53	100740c9c817d3fe31e12f42dcd4725f	0	0	0	0	0	0	0	0	0	0	0	0	0	/home/dhl_ec/bnelissen/Slides/CD3_manuscript/CD3_slides/AAA138.CD3.location-b/AAA138.CD3.location-b.run1	255	0.7	0.06	0.7	0.06	-8.7376836797	-12.4689287799	3.90624292017	0.81299196875
1568.0	3177885.0	780.0	9567.0	3177885.0	4000000.0	17.0	2.0	3.18	1.62	1.79	0.0699999999999	10.13	0.38	0.75	0.0900000000001	9.25	0.34	2.21	1.51	0.41	AAA138.CD3.location-b.X6.Y7.tile.tissue.png	54	1	2000	54	49a671923edd7e3f7cd67674ab9337be	0	0	0	0	0	0	0	0	0	0	0	0	0	/home/dhl_ec/bnelissen/Slides/CD3_manuscript/CD3_slides/AAA138.CD3.location-b/AAA138.CD3.location-b.run1	255	0.7	0.06	0.7	0.06	-9.70914672535	-12.2772837899	3.46439821966	0.54119228125
0.0	1388440.0	0.0	5730.0	1388440.0	4000000.0	0.0	1.0	2.2	2.16	1.15	0.0599999999999	6.93	0.39	0.79	0.16	7.0	0.18	2.09	1.52	0.57	AAA138.CD3.location-b.X6.Y8.tile.tissue.png	55	1	2000	55	318c33ba25d5efcab94cf877591e227f	0	0	0	0	0	0	0	0	0	0	0	0	0	/home/dhl_ec/bnelissen/Slides/CD3_manuscript/CD3_slides/AAA138.CD3.location-b/AAA138.CD3.location-b.run1	255	0.7	0.06	0.7	0.06	-5.90808285761	-11.3608345614	1.19014892613	0.985242476562
0.0	0.0	0.0	0.0	0.0	736000.0	0.0	0.0	1.7	0.69	0.33	0.02	1.95	0.0599999999999	0.15	0.04	0.75	0.02	0.35	0.28	0.0799999999999	AAA138.CD3.location-b.X6.Y9.tile.tissue.png	56	1	2000	56	b103bd30d4c2277afc241222405ee7b5	0	0	0	0	0	0	0	0	0	0	0	0	0	/home/dhl_ec/bnelissen/Slides/CD3_manuscript/CD3_slides/AAA138.CD3.location-b/AAA138.CD3.location-b.run1	255	1.0	0.06	1.0	0.06	0.0	-10.793719897	0.0	4.13147553704
129.0	164612.0	49.0	3669.0	164612.0	4000000.0	1.0	2.0	1.94	2.47	1.15	0.0600000000002	6.92	0.35	0.81	0.2	6.3	0.21	2.04	1.47	0.56	AAA138.CD3.location-b.X7.Y0.tile.tissue.png	57	1	2000	57	b38cfd40329828137cca1b5cd102a5cf	0	0	0	0	0	0	0	0	0	0	0	0	0	/home/dhl_ec/bnelissen/Slides/CD3_manuscript/CD3_slides/AAA138.CD3.location-b/AAA138.CD3.location-b.run1	255	0.7	0.06	0.7	0.06	-8.372057275	-11.8428915085	2.81185440111	0.903591966797
41718.0	3279190.0	14740.0	14672.0	3279190.0	4000000.0	266.0	3.0	3.81	2.48	1.13	0.05	7.07	0.38	0.74	0.0900000000001	10.41	0.34	2.23	1.56	0.6	AAA138.CD3.location-b.X7.Y1.tile.tissue.png	58	1	2000	58	ac211ba391e94c343b32966f2244169f	0	0	0	0	0	0	0	0	0	0	0	0	0	/home/dhl_ec/bnelissen/Slides/CD3_manuscript/CD3_slides/AAA138.CD3.location-b/AAA138.CD3.location-b.run1	255	0.7	0.0758714128977	0.7	0.0758714128977	-9.22146395962	-12.8504067212	2.89426966397	0.82509659375
15533.0	3456737.0	5953.0	14910.0	3456737.0	4000000.0	105.0	3.0	3.11	1.7	1.81	0.0699999999999	8.92	0.56	1.23	0.12	13.53	0.54	3.44	2.5	0.73	AAA138.CD3.location-b.X7.Y2.tile.tissue.png	59	1	2000	59	4d4d981f1f3ee34721fc219410f8582b	0	0	0	0	0	0	0	0	0	0	0	0	0	/home/dhl_ec/bnelissen/Slides/CD3_manuscript/CD3_slides/AAA138.CD3.location-b/AAA138.CD3.location-b.run1	255	0.7	0.06	0.7	0.06	-8.43131148761	-11.9048035443	1.68280314221	0.343939460937
0.0	2944447.0	0.0	22250.0	2944447.0	4000000.0	0.0	7.0	2.51	3.03	1.21	0.0400000000002	6.83	0.38	0.72	0.0999999999999	8.33	0.25	2.24	2.3	0.65	AAA138.CD3.location-b.X7.Y3.tile.tissue.png	60	1	2000	60	11a9655b585c69b94ee90dcba2658e6b	0	0	0	0	0	0	0	0	0	0	0	0	0	/home/dhl_ec/bnelissen/Slides/CD3_manuscript/CD3_slides/AAA138.CD3.location-b/AAA138.CD3.location-b.run1	255	0.7	0.06	0.7	0.06	-9.01544746137	-11.9562793958	1.52098761996	0.3760901875
0.0	385916.0	0.0	6521.0	385916.0	4000000.0	0.0	4.0	3.37	2.08	1.16	0.0599999999999	6.76	0.37	0.79	0.2	6.41	0.16	2.32	1.53	0.37	AAA138.CD3.location-b.X7.Y4.tile.tissue.png	61	1	2000	61	3ef8577b2f3468d2502964896e5e9278	0	0	0	0	0	0	0	0	0	0	0	0	0	/home/dhl_ec/bnelissen/Slides/CD3_manuscript/CD3_slides/AAA138.CD3.location-b/AAA138.CD3.location-b.run1	255	0.7	0.06	0.7	0.06	-7.37625073692	-11.4193389594	2.12256943497	1.01470394922
121.0	636970.0	50.0	11940.0	636970.0	4000000.0	1.0	11.0	1.22	2.73	1.18	0.0600000000002	7.11	0.37	0.77	0.18	6.68	0.24	2.09	1.52	0.58	AAA138.CD3.location-b.X7.Y5.tile.tissue.png	62	1	2000	62	cc99675daa39e7e5d84390b5cf5a8908	0	0	0	0	0	0	0	0	0	0	0	0	0	/home/dhl_ec/bnelissen/Slides/CD3_manuscript/CD3_slides/AAA138.CD3.location-b/AAA138.CD3.location-b.run1	255	0.7	0.06	0.7	0.06	-8.82745754295	-12.1147835087	2.67016465358	1.04441616016
57168.0	2287750.0	21180.0	25404.0	2287750.0	4000000.0	372.0	8.0	2.1	1.45	1.1	0.04	6.5	0.36	0.73	0.12	10.32	0.31	2.26	2.31	0.66	AAA138.CD3.location-b.X7.Y6.tile.tissue.png	63	1	2000	63	ec8d29a50f5cbefc6c8c99741c87e4db	0	0	0	0	0	0	0	0	0	0	0	0	0	/home/dhl_ec/bnelissen/Slides/CD3_manuscript/CD3_slides/AAA138.CD3.location-b/AAA138.CD3.location-b.run1	255	0.7	0.06	0.7	0.06	-8.39055876713	-12.3761069472	2.20244775583	0.80242715625
16671.0	3292061.0	6799.0	19015.0	3292061.0	4000000.0	128.0	4.0	3.28	1.77	1.15	0.05	6.92	0.59	1.27	0.15	14.21	0.59	3.54	2.51	0.66	AAA138.CD3.location-b.X7.Y7.tile.tissue.png	64	1	2000	64	3f35ce4fe59808a9453de23cae383156	0	0	0	0	0	0	0	0	0	0	0	0	0	/home/dhl_ec/bnelissen/Slides/CD3_manuscript/CD3_slides/AAA138.CD3.location-b/AAA138.CD3.location-b.run1	255	0.7	0.06	0.7	0.06	-9.17256660282	-12.6612603264	4.23370330159	0.6534899375
0.0	697558.0	0.0	5418.0	697558.0	4000000.0	0.0	1.0	1.16	1.37	1.15	0.0600000000002	6.89	0.37	0.82	0.19	6.77	0.17	2.09	1.54	0.45	AAA138.CD3.location-b.X7.Y8.tile.tissue.png	65	1	2000	65	047eb2bb90ce5134b62a74f73dedcb9f	0	0	0	0	0	0	0	0	0	0	0	0	0	/home/dhl_ec/bnelissen/Slides/CD3_manuscript/CD3_slides/AAA138.CD3.location-b/AAA138.CD3.location-b.run1	255	0.7	0.06	0.7	0.06	-7.83618494674	-11.5196188495	2.12476026458	1.74939663086
0.0	0.0	0.0	0.0	0.0	736000.0	0.0	0.0	0.98	1.23	0.24	0.02	1.19	0.0599999999999	0.14	0.04	0.77	0.03	0.36	0.28	0.12	AAA138.CD3.location-b.X7.Y9.tile.tissue.png	66	1	2000	66	fba48545645a59fb3b7cb376edc0a9ea	0	0	0	0	0	0	0	0	0	0	0	0	0	/home/dhl_ec/bnelissen/Slides/CD3_manuscript/CD3_slides/AAA138.CD3.location-b/AAA138.CD3.location-b.run1	255	1.0	0.06	1.0	0.06	0.0	0.0	0.0	6.6578763587
415.0	104060.0	247.0	3480.0	104060.0	4000000.0	6.0	5.0	2.74	2.24	1.35	0.0599999999999	7.0	0.35	0.82	0.2	6.34	0.21	2.15	1.53	0.74	AAA138.CD3.location-b.X8.Y1.tile.tissue.png	67	1	2000	67	af3c40784ec0c18478f6760baac0be3a	0	0	0	0	0	0	0	0	0	0	0	0	0	/home/dhl_ec/bnelissen/Slides/CD3_manuscript/CD3_slides/AAA138.CD3.location-b/AAA138.CD3.location-b.run1	255	0.7	0.06	0.7	0.06	-7.78638995843	-12.3922397352	3.24762032661	1.11048212305
0.0	733634.0	0.0	7098.0	733634.0	4000000.0	0.0	5.0	2.2	1.59	1.94	0.1	10.68	0.59	1.25	0.28	6.86	0.16	2.16	1.48	0.45	AAA138.CD3.location-b.X8.Y2.tile.tissue.png	68	1	2000	68	2b214b02c3ae143618a83012a0e7a3ec	0	0	0	0	0	0	0	0	0	0	0	0	0	/home/dhl_ec/bnelissen/Slides/CD3_manuscript/CD3_slides/AAA138.CD3.location-b/AAA138.CD3.location-b.run1	255	0.7	0.06	0.7	0.06	-6.98999185384	-11.8317448522	1.90474490965	1.12349447266
0.0	1541472.0	0.0	19764.0	1541472.0	4000000.0	0.0	9.0	1.86	3.6	1.49	0.05	6.92	0.37	0.75	0.15	7.36	0.19	2.25	1.52	1.26	AAA138.CD3.location-b.X8.Y3.tile.tissue.png	69	1	2000	69	f6893f529c6336b616bc054a0066da10	0	0	0	0	0	0	0	0	0	0	0	0	0	/home/dhl_ec/bnelissen/Slides/CD3_manuscript/CD3_slides/AAA138.CD3.location-b/AAA138.CD3.location-b.run1	255	0.7	0.06	0.7	0.06	-8.360501376	-11.5327455671	1.54320001634	0.67698415625
0.0	1572090.0	0.0	14701.0	1572090.0	4000000.0	0.0	5.0	3.05	2.09	1.21	0.0500000000002	6.94	0.36	0.74	0.15	7.23	0.2	2.12	1.48	1.0	AAA138.CD3.location-b.X8.Y4.tile.tissue.png	70	1	2000	70	453b2bde3c2073f10feb73b19f59061d	0	0	0	0	0	0	0	0	0	0	0	0	0	/home/dhl_ec/bnelissen/Slides/CD3_manuscript/CD3_slides/AAA138.CD3.location-b/AAA138.CD3.location-b.run1	255	0.7	0.06	0.7	0.06	-8.08558076791	-11.1790129415	1.81132158269	0.669615326172
0.0	1200574.0	0.0	20029.0	1200574.0	4000000.0	0.0	10.0	2.47	2.73	1.17	0.04	6.81	0.58	1.32	0.25	9.96	0.29	3.22	2.4	1.23	AAA138.CD3.location-b.X8.Y5.tile.tissue.png	71	1	2000	71	6d1a87f317ec9ac7859212c91ac1f002	0	0	0	0	0	0	0	0	0	0	0	0	0	/home/dhl_ec/bnelissen/Slides/CD3_manuscript/CD3_slides/AAA138.CD3.location-b/AAA138.CD3.location-b.run1	255	0.7	0.06	0.7	0.06	-9.38225765442	-11.929882818	6.86075003082	1.13557263672
1817.0	2095002.0	802.0	26298.0	2095002.0	4000000.0	16.0	12.0	2.58	3.04	1.16	0.05	6.84	0.38	0.73	0.13	8.12	0.29	2.25	1.54	0.41	AAA138.CD3.location-b.X8.Y6.tile.tissue.png	72	1	2000	72	be467c3ed4ce5b47baef44e47bad85af	0	0	0	0	0	0	0	0	0	0	0	0	0	/home/dhl_ec/bnelissen/Slides/CD3_manuscript/CD3_slides/AAA138.CD3.location-b/AAA138.CD3.location-b.run1	255	0.7	0.06	0.7	0.06	-8.70401280476	-12.4747418785	2.53881798268	0.890191140625
4022.0	3136856.0	1904.0	19236.0	3136856.0	4000000.0	39.0	5.0	2.73	2.56	1.17	0.05	12.83	0.37	0.71	0.0900000000001	8.75	0.34	2.14	1.47	0.4	AAA138.CD3.location-b.X8.Y7.tile.tissue.png	73	1	2000	73	2f481427e0e1527b980bdd2db895676d	0	0	0	0	0	0	0	0	0	0	0	0	0	/home/dhl_ec/bnelissen/Slides/CD3_manuscript/CD3_slides/AAA138.CD3.location-b/AAA138.CD3.location-b.run1	255	0.7	0.06	0.7	0.06	-8.60254375807	-12.298083331	1.76672962958	0.4984014375
0.0	10286.0	0.0	915.0	10286.0	4000000.0	0.0	3.0	2.92	2.98	1.1	0.0599999999999	6.47	0.36	0.84	0.2	5.54	0.13	2.0	1.49	0.36	AAA138.CD3.location-b.X8.Y8.tile.tissue.png	74	1	2000	74	afd887ce454b280cea113419ae97b18f	0	0	0	0	0	0	0	0	0	0	0	0	0	/home/dhl_ec/bnelissen/Slides/CD3_manuscript/CD3_slides/AAA138.CD3.location-b/AAA138.CD3.location-b.run1	255	0.7	0.06	0.7	0.06	0.0	-12.0913259453	3.55759003439	1.71416279132
0.0	0.0	0.0	0.0	0.0	736000.0	0.0	0.0	0.85	0.42	0.21	0.00999999999976	1.15	0.0599999999999	0.15	0.04	0.77	0.02	0.37	0.28	0.0899999999997	AAA138.CD3.location-b.X8.Y9.tile.tissue.png	75	1	2000	75	86b76784f5d05b1913f19250b6e6716e	0	0	0	0	0	0	0	0	0	0	0	0	0	/home/dhl_ec/bnelissen/Slides/CD3_manuscript/CD3_slides/AAA138.CD3.location-b/AAA138.CD3.location-b.run1	255	1.0	0.06	1.0	0.06	0.0	0.0	0.0	6.5390142663
0.0	213582.0	0.0	4670.0	213582.0	4000000.0	0.0	5.0	1.37	2.48	1.15	0.0599999999999	7.67	0.420000000001	0.87	0.23	5.88	0.15	2.13	1.53	0.4	AAA138.CD3.location-b.X9.Y2.tile.tissue.png	76	1	2000	76	57ac5c1113d20ef73b1b0774d59c289f	0	0	0	0	0	0	0	0	0	0	0	0	0	/home/dhl_ec/bnelissen/Slides/CD3_manuscript/CD3_slides/AAA138.CD3.location-b/AAA138.CD3.location-b.run1	255	0.7	0.06	0.7	0.06	0.0	-11.3715985018	2.14715718085	0.982478747559
0.0	1520364.0	0.0	13690.0	1520364.0	4000000.0	0.0	10.0	2.61	2.14	1.19	0.0599999999999	6.68	0.38	0.76	0.15	7.08	0.2	2.96	1.52	0.41	AAA138.CD3.location-b.X9.Y3.tile.tissue.png	77	1	2000	77	c36ef73c97f0f2880df58245f0ab3cf4	0	0	0	0	0	0	0	0	0	0	0	0	0	/home/dhl_ec/bnelissen/Slides/CD3_manuscript/CD3_slides/AAA138.CD3.location-b/AAA138.CD3.location-b.run1	255	0.7	0.06	0.7	0.06	-8.14262659965	-11.3512559136	1.70612155252	0.940975457031
0.0	44158.0	0.0	1101.0	44158.0	4000000.0	0.0	1.0	2.57	0.97	1.14	0.0599999999999	6.91	0.37	0.89	0.21	5.74	0.13	2.07	1.53	0.37	AAA138.CD3.location-b.X9.Y4.tile.tissue.png	78	1	2000	78	64323b33a258d290ac6109ca4a0a3621	0	0	0	0	0	0	0	0	0	0	0	0	0	/home/dhl_ec/bnelissen/Slides/CD3_manuscript/CD3_slides/AAA138.CD3.location-b/AAA138.CD3.location-b.run1	255	0.7	0.06	0.7	0.06	0.0	-11.5063928252	2.47085147369	0.636655033813
0.0	82366.0	0.0	2695.0	82366.0	4000000.0	0.0	3.0	0.83	1.31	1.53	0.0799999999999	9.73	0.56	1.41	0.32	8.75	0.23	3.17	2.3	0.57	AAA138.CD3.location-b.X9.Y5.tile.tissue.png	79	1	2000	79	db89cfa9a815bb89112f159fb019e98a	0	0	0	0	0	0	0	0	0	0	0	0	0	/home/dhl_ec/bnelissen/Slides/CD3_manuscript/CD3_slides/AAA138.CD3.location-b/AAA138.CD3.location-b.run1	255	0.7	0.06	0.7	0.06	-8.9970374822	-11.6840988811	4.63548676155	0.614681323486
0.0	1426767.0	0.0	7799.0	1426767.0	4000000.0	0.0	1.0	2.05	2.76	1.79	0.0800000000004	9.88	0.57	1.3	0.24	10.07	0.31	3.29	2.29	0.6	AAA138.CD3.location-b.X9.Y6.tile.tissue.png	80	1	2000	80	a8e146be24a9e1371138026a9b4e4ee2	0	0	0	0	0	0	0	0	0	0	0	0	0	/home/dhl_ec/bnelissen/Slides/CD3_manuscript/CD3_slides/AAA138.CD3.location-b/AAA138.CD3.location-b.run1	255	0.7	0.06	0.7	0.06	-8.28543448393	-11.5442460536	2.07125989191	0.757555214844
0.0	916548.0	0.0	11774.0	916548.0	4000000.0	0.0	3.0	2.59	3.17	1.77	0.0799999999999	10.26	0.57	1.32	0.26	8.67	0.28	3.27	2.29	0.59	AAA138.CD3.location-b.X9.Y7.tile.tissue.png	81	1	2000	81	2229f95630df3508d819b2bb6eb756f1	0	0	0	0	0	0	0	0	0	0	0	0	0	/home/dhl_ec/bnelissen/Slides/CD3_manuscript/CD3_slides/AAA138.CD3.location-b/AAA138.CD3.location-b.run1	255	0.7	0.06	0.7	0.06	0.0	-11.5970869904	1.68648136813	1.37500016992
0.0	1699.0	0.0	184.0	1699.0	736000.0	0.0	1.0	0.49	1.07	0.33	0.0100000000002	1.99	0.11	0.24	0.0500000000002	1.38	0.04	0.65	0.47	0.14	AAA138.CD3.location-b.X9.Y9.tile.tissue.png	82	1	2000	82	e4cbcbd5a1c5ec86936627b18c2ec831	0	0	0	0	0	0	0	0	0	0	0	0	0	/home/dhl_ec/bnelissen/Slides/CD3_manuscript/CD3_slides/AAA138.CD3.location-b/AAA138.CD3.location-b.run1	255	0.7	0.06	0.7	0.06	0.0	-11.9117275549	2.91579778086	2.48455143763
[truncated: 2 more columns]
