# Supplementary material for: SlideToolkit: An Assistive Toolset for the Histological Quantification of Whole Slide Images
Source: PLoS One. 2014 Nov 5;9(11):e110289. doi: 10.1371/journal.pone.0110289 (PMC4220929; doi:10.1371/journal.pone.0110289)
Supplement: RawData S1 — ICC and BlandAltman plot - measurements and r-script.zip. Measurements of Run1 and Run2, including the code for the calculation of the intraclass correlation coefficient (ICC) and the code for the Bland and Altman plot. (ZIP) [file pone.0110289.s003.zip › cellprofiler.measurements/run1.50bf53018693629bb18be8f5b96ad145.DefaultOUT_Image.csv]

AreaOccupied_AreaOccupied_DAB_Nuclei	AreaOccupied_AreaOccupied_Tissue	AreaOccupied_Perimeter_DAB_Nuclei	AreaOccupied_Perimeter_Tissue	AreaOccupied_TotalArea_DAB_Nuclei	AreaOccupied_TotalArea_Tissue	Count_DAB_Nuclei	Count_Tissue	ExecutionTime_01LoadImages	ExecutionTime_02ColorToGray	ExecutionTime_03Smooth	ExecutionTime_04ImageMath	ExecutionTime_05IdentifyPrimaryObjects	ExecutionTime_06MeasureImageAreaOccupied	ExecutionTime_07UnmixColors	ExecutionTime_08MaskImage	ExecutionTime_09IdentifyPrimaryObjects	ExecutionTime_10MeasureImageAreaOccupied	ExecutionTime_11OverlayOutlines	ExecutionTime_12OverlayOutlines	ExecutionTime_13SaveImages	FileName_Original	Group_Index	Group_Number	Height_Original	ImageNumber	MD5Digest_Original	ModuleError_01LoadImages	ModuleError_02ColorToGray	ModuleError_03Smooth	ModuleError_04ImageMath	ModuleError_05IdentifyPrimaryObjects	ModuleError_06MeasureImageAreaOccupied	ModuleError_07UnmixColors	ModuleError_08MaskImage	ModuleError_09IdentifyPrimaryObjects	ModuleError_10MeasureImageAreaOccupied	ModuleError_11OverlayOutlines	ModuleError_12OverlayOutlines	ModuleError_13SaveImages	PathName_Original	Scaling_Original	Threshold_FinalThreshold_DAB_Nuclei	Threshold_FinalThreshold_Tissue	Threshold_OrigThreshold_DAB_Nuclei	Threshold_OrigThreshold_Tissue	Threshold_SumOfEntropies_DAB_Nuclei	Threshold_SumOfEntropies_Tissue	Threshold_WeightedVariance_DAB_Nuclei	Threshold_WeightedVariance_Tissue
0.0	0.0	0.0	0.0	0.0	4000000.0	0.0	0.0	3.48	3.04	1.73	0.07	7.73	0.44	1.32	0.3	6.44	0.19	2.88	2.22	1.38	AAA599.CD3.location-d.X0.Y4.tile.tissue.png	1	1	2000	1	a33c96795233de1b45cac564e515354a	0	0	0	0	0	0	0	0	0	0	0	0	0	/home/dhl_ec/bnelissen/Slides/CD3_manuscript/CD3_slides/AAA599.CD3.location-d/AAA599.CD3.location-d.run1	255	1.0	0.06	1.0	0.06	0.0	0.0	0.0	7.7090875
0.0	2518.0	0.0	238.0	2518.0	4000000.0	0.0	1.0	2.54	2.12	1.69	0.07	8.84	0.52	1.19	0.3	8.11	0.2	2.94	2.24	0.88	AAA599.CD3.location-d.X0.Y5.tile.tissue.png	2	1	2000	2	790b586081edc2cba64f7518cd2d383b	0	0	0	0	0	0	0	0	0	0	0	0	0	/home/dhl_ec/bnelissen/Slides/CD3_manuscript/CD3_slides/AAA599.CD3.location-d/AAA599.CD3.location-d.run1	255	0.7	0.06	0.7	0.06	-7.22050007573	-12.3003921919	5.30873570303	4.01501071118
130.0	707974.0	58.0	10619.0	707974.0	4000000.0	1.0	10.0	2.08	2.23	1.69	0.07	10.82	0.53	1.14	0.26	9.17	0.33	3.12	2.22	0.68	AAA599.CD3.location-d.X0.Y6.tile.tissue.png	3	1	2000	3	f544fabb72e47a3a0d639d38ba4065c8	0	0	0	0	0	0	0	0	0	0	0	0	0	/home/dhl_ec/bnelissen/Slides/CD3_manuscript/CD3_slides/AAA599.CD3.location-d/AAA599.CD3.location-d.run1	255	0.7	0.06	0.7	0.06	-9.06876820209	-11.3442368665	1.33205764705	1.68885854687
0.0	1543765.0	0.0	23589.0	1543765.0	4000000.0	0.0	4.0	2.59	2.8	1.69	0.07	8.94	0.54	1.14	0.21	9.77	0.3	3.26	2.24	0.63	AAA599.CD3.location-d.X0.Y7.tile.tissue.png	4	1	2000	4	906e94c1b714b44f08ceba50f0dfa7be	0	0	0	0	0	0	0	0	0	0	0	0	0	/home/dhl_ec/bnelissen/Slides/CD3_manuscript/CD3_slides/AAA599.CD3.location-d/AAA599.CD3.location-d.run1	255	0.7	0.06	0.7	0.06	-8.55166656551	-11.0091814554	1.62288167338	0.993173833984
0.0	833428.0	0.0	13746.0	833428.0	4000000.0	0.0	5.0	1.99	1.63	1.45	0.07	10.78	0.54	1.17	0.25	8.93	0.25	3.14	2.23	0.61	AAA599.CD3.location-d.X0.Y8.tile.tissue.png	5	1	2000	5	21eb93c466bec18509274bf801a9dd75	0	0	0	0	0	0	0	0	0	0	0	0	0	/home/dhl_ec/bnelissen/Slides/CD3_manuscript/CD3_slides/AAA599.CD3.location-d/AAA599.CD3.location-d.run1	255	0.7	0.06	0.7	0.06	-8.8730344008	-11.4891390855	1.77505645076	2.61856559961
0.0	0.0	0.0	0.0	0.0	4000000.0	0.0	0.0	2.48	2.23	1.63	0.08	7.86	0.44	1.31	0.3	6.25	0.21	2.95	2.25	0.55	AAA599.CD3.location-d.X0.Y9.tile.tissue.png	6	1	2000	6	1824bd6272728dadc49848935331aeb5	0	0	0	0	0	0	0	0	0	0	0	0	0	/home/dhl_ec/bnelissen/Slides/CD3_manuscript/CD3_slides/AAA599.CD3.location-d/AAA599.CD3.location-d.run1	255	1.0	0.06	1.0	0.06	0.0	0.0	0.0	6.8511995
370.0	10530.0	104.0	724.0	10530.0	4000000.0	1.0	2.0	1.5	3.11	1.63	0.07	9.06	0.53	1.27	0.3	6.15	0.2	1.93	1.43	0.37	AAA599.CD3.location-d.X1.Y11.tile.tissue.png	7	1	2000	7	491a4d16730c7756a7b3bb72deb7eb69	0	0	0	0	0	0	0	0	0	0	0	0	0	/home/dhl_ec/bnelissen/Slides/CD3_manuscript/CD3_slides/AAA599.CD3.location-d/AAA599.CD3.location-d.run1	255	0.7	0.06	0.7	0.06	-9.47173183167	-12.7928097253	1.91517836669	1.31637396045
0.0	86585.0	0.0	3153.0	86585.0	4000000.0	0.0	1.0	2.65	0.91	1.05	0.05	6.56	0.34	0.73	0.19	5.33	0.13	1.98	1.42	0.38	AAA599.CD3.location-d.X1.Y12.tile.tissue.png	8	1	2000	8	2b0e1c3625af3d829ba6c43a819084c3	0	0	0	0	0	0	0	0	0	0	0	0	0	/home/dhl_ec/bnelissen/Slides/CD3_manuscript/CD3_slides/AAA599.CD3.location-d/AAA599.CD3.location-d.run1	255	0.7	0.06	0.7	0.06	0.0	-11.8131619813	1.23105853352	5.9928174408
0.0	0.0	0.0	0.0	0.0	4000000.0	0.0	0.0	1.71	1.55	1.05	0.05	5.02	0.27	0.76	0.19	4.28	0.11	1.88	1.44	0.34	AAA599.CD3.location-d.X1.Y13.tile.tissue.png	9	1	2000	9	8cebceba6c7f740d79c982cb19f7fe31	0	0	0	0	0	0	0	0	0	0	0	0	0	/home/dhl_ec/bnelissen/Slides/CD3_manuscript/CD3_slides/AAA599.CD3.location-d/AAA599.CD3.location-d.run1	255	1.0	0.06	1.0	0.06	0.0	0.0	0.0	9.889588
0.0	0.0	0.0	0.0	0.0	4000000.0	0.0	0.0	2.19	1.77	1.05	0.05	5.64	0.27	0.78	0.19	4.26	0.12	1.87	1.44	0.35	AAA599.CD3.location-d.X1.Y3.tile.tissue.png	10	1	2000	10	06d0377d20200be88e30ac1b7b5e1994	0	0	0	0	0	0	0	0	0	0	0	0	0	/home/dhl_ec/bnelissen/Slides/CD3_manuscript/CD3_slides/AAA599.CD3.location-d/AAA599.CD3.location-d.run1	255	1.0	0.06	1.0	0.06	0.0	-10.7789283918	0.0	6.6593709521
0.0	33040.0	0.0	1861.0	33040.0	4000000.0	0.0	3.0	2.07	2.0	1.06	0.04	5.96	0.34	0.72	0.21	5.47	0.13	2.0	1.44	0.33	AAA599.CD3.location-d.X1.Y4.tile.tissue.png	11	1	2000	11	f3d7b40e57fc7591972af837d9083dc4	0	0	0	0	0	0	0	0	0	0	0	0	0	/home/dhl_ec/bnelissen/Slides/CD3_manuscript/CD3_slides/AAA599.CD3.location-d/AAA599.CD3.location-d.run1	255	0.7	0.06	0.7	0.06	0.0	-10.7172774296	1.59439114993	2.21378732446
81.0	1795787.0	40.0	14850.0	1795787.0	4000000.0	1.0	2.0	2.86	2.63	1.07	0.05	5.93	0.35	0.68	0.13	7.35	0.26	2.11	1.43	0.38	AAA599.CD3.location-d.X1.Y5.tile.tissue.png	12	1	2000	12	eb05679ac464b345b4563a31a73f09b3	0	0	0	0	0	0	0	0	0	0	0	0	0	/home/dhl_ec/bnelissen/Slides/CD3_manuscript/CD3_slides/AAA599.CD3.location-d/AAA599.CD3.location-d.run1	255	0.7	0.06	0.7	0.06	-8.83600368871	-12.1651326459	1.36476107915	0.270535019531
21387.0	3685462.0	9176.0	22472.0	3685462.0	4000000.0	191.0	4.0	2.47	1.61	1.72	0.06	9.39	0.55	1.13	0.09	12.61	0.52	3.19	2.24	0.62	AAA599.CD3.location-d.X1.Y6.tile.tissue.png	13	1	2000	13	9796b7af307c4aeee53923425e0fda73	0	0	0	0	0	0	0	0	0	0	0	0	0	/home/dhl_ec/bnelissen/Slides/CD3_manuscript/CD3_slides/AAA599.CD3.location-d/AAA599.CD3.location-d.run1	255	0.7	0.06	0.7	0.06	-9.59877019239	-11.0812468199	2.05172669349	0.440186449219
146434.0	3771221.0	54714.0	19986.0	3771221.0	4000000.0	1021.0	3.0	2.95	2.46	1.69	0.06	9.35	0.54	1.14	0.09	13.95	0.62	3.3	2.21	0.66	AAA599.CD3.location-d.X1.Y7.tile.tissue.png	14	1	2000	14	b27ad548e30c3682d0013f7346a6ecb7	0	0	0	0	0	0	0	0	0	0	0	0	0	/home/dhl_ec/bnelissen/Slides/CD3_manuscript/CD3_slides/AAA599.CD3.location-d/AAA599.CD3.location-d.run1	255	0.7	0.06	0.7	0.06	-9.81637512199	-12.5015619852	2.42847236054	0.800706539063
14577.0	3121568.0	5208.0	11624.0	3121568.0	4000000.0	99.0	1.0	3.13	2.09	1.08	0.04	6.68	0.36	0.68	0.09	8.48	0.31	2.04	1.44	0.62	AAA599.CD3.location-d.X1.Y8.tile.tissue.png	15	1	2000	15	9766a2d6746c4d624c3889b5b10c8eb3	0	0	0	0	0	0	0	0	0	0	0	0	0	/home/dhl_ec/bnelissen/Slides/CD3_manuscript/CD3_slides/AAA599.CD3.location-d/AAA599.CD3.location-d.run1	255	0.7	0.06	0.7	0.06	-9.91712916121	-11.9639414017	2.27903395079	0.359462296875
0.0	0.0	0.0	0.0	0.0	4000000.0	0.0	0.0	1.38	1.93	1.07	0.05	5.18	0.28	0.77	0.2	4.27	0.12	1.87	1.44	0.33	AAA599.CD3.location-d.X1.Y9.tile.tissue.png	16	1	2000	16	85dc09425591ba9572a2ba110d1679cf	0	0	0	0	0	0	0	0	0	0	0	0	0	/home/dhl_ec/bnelissen/Slides/CD3_manuscript/CD3_slides/AAA599.CD3.location-d/AAA599.CD3.location-d.run1	255	1.0	0.06	1.0	0.06	0.0	0.0	0.0	12.598945
0.0	3043.0	0.0	371.0	3043.0	4000000.0	0.0	2.0	2.87	2.8	1.09	0.05	6.12	0.34	0.73	0.2	5.27	0.12	1.94	1.43	1.2	AAA599.CD3.location-d.X2.Y10.tile.tissue.png	17	1	2000	17	6844c53dd3e6d0d4c1a0672c028087bf	0	0	0	0	0	0	0	0	0	0	0	0	0	/home/dhl_ec/bnelissen/Slides/CD3_manuscript/CD3_slides/AAA599.CD3.location-d/AAA599.CD3.location-d.run1	255	0.7	0.06	0.7	0.06	0.0	-11.825461917	4.52928114987	4.44622554959
333.0	626288.0	115.0	14099.0	626288.0	4000000.0	2.0	8.0	1.89	2.05	1.07	0.05	7.23	0.36	0.68	0.18	6.61	0.22	2.11	1.44	1.21	AAA599.CD3.location-d.X2.Y11.tile.tissue.png	18	1	2000	18	03f126f61c09e2939c5cfdbb408857d0	0	0	0	0	0	0	0	0	0	0	0	0	0	/home/dhl_ec/bnelissen/Slides/CD3_manuscript/CD3_slides/AAA599.CD3.location-d/AAA599.CD3.location-d.run1	255	0.7	0.06	0.7	0.06	-9.40494803063	-11.0900125944	1.52842841867	0.452694513672
1313.0	2337890.0	637.0	35877.0	2337890.0	4000000.0	16.0	21.0	2.07	1.77	1.08	0.05	6.42	0.36	0.68	0.12	7.79	0.27	2.15	1.44	1.29	AAA599.CD3.location-d.X2.Y12.tile.tissue.png	19	1	2000	19	4c5d83f04c966d388f440b105e5f1181	0	0	0	0	0	0	0	0	0	0	0	0	0	/home/dhl_ec/bnelissen/Slides/CD3_manuscript/CD3_slides/AAA599.CD3.location-d/AAA599.CD3.location-d.run1	255	0.7	0.06	0.7	0.06	-9.44068364946	-11.9510873602	1.74957791376	0.284265710938
940.0	1353662.0	445.0	30556.0	1353662.0	4000000.0	11.0	31.0	1.82	2.07	1.74	0.0700000000001	9.27	0.56	1.13	0.23	10.18	0.37	3.26	2.25	1.4	AAA599.CD3.location-d.X2.Y13.tile.tissue.png	20	1	2000	20	23ad0fa09542c37af4a74aa0079f210a	0	0	0	0	0	0	0	0	0	0	0	0	0	/home/dhl_ec/bnelissen/Slides/CD3_manuscript/CD3_slides/AAA599.CD3.location-d/AAA599.CD3.location-d.run1	255	0.7	0.06	0.7	0.06	-9.79719125544	-11.4551055674	2.2978339335	0.462269199219
0.0	0.0	0.0	0.0	0.0	2616000.0	0.0	0.0	2.16	1.85	0.71	0.03	3.44	0.19	0.53	0.14	2.78	0.0799999999999	1.23	0.94	0.33	AAA599.CD3.location-d.X2.Y14.tile.tissue.png	21	1	2000	21	552237b72df2768efb1e0a674afe7c84	0	0	0	0	0	0	0	0	0	0	0	0	0	/home/dhl_ec/bnelissen/Slides/CD3_manuscript/CD3_slides/AAA599.CD3.location-d/AAA599.CD3.location-d.run1	255	1.0	0.06	1.0	0.06	0.0	0.0	0.0	3.26968233945
0.0	102926.0	0.0	1868.0	102926.0	4000000.0	0.0	2.0	3.32	1.62	1.69	0.0700000000001	10.39	0.52	1.26	0.29	8.31	0.21	3.12	2.24	0.71	AAA599.CD3.location-d.X2.Y2.tile.tissue.png	22	1	2000	22	e7f0a914236f2ab6f0a11fc3ff206335	0	0	0	0	0	0	0	0	0	0	0	0	0	/home/dhl_ec/bnelissen/Slides/CD3_manuscript/CD3_slides/AAA599.CD3.location-d/AAA599.CD3.location-d.run1	255	0.7	0.06	0.7	0.06	-9.13506914454	-11.4594643913	2.87851077725	3.98107059277
253.0	2178508.0	115.0	8669.0	2178508.0	4000000.0	2.0	1.0	2.34	1.56	1.71	0.0700000000001	12.08	0.54	1.13	0.18	9.2	0.42	3.19	2.28	0.57	AAA599.CD3.location-d.X2.Y3.tile.tissue.png	23	1	2000	23	74a19186c7c56cbf087f5932f8f20564	0	0	0	0	0	0	0	0	0	0	0	0	0	/home/dhl_ec/bnelissen/Slides/CD3_manuscript/CD3_slides/AAA599.CD3.location-d/AAA599.CD3.location-d.run1	255	0.7	0.06	0.7	0.06	-9.06352072978	-11.1395451259	2.00099954367	0.506301335938
15360.0	3551378.0	6415.0	18345.0	3551378.0	4000000.0	142.0	3.0	3.28	2.84	1.09	0.04	6.54	0.35	0.67	0.0699999999999	8.69	0.32	2.08	2.27	0.59	AAA599.CD3.location-d.X2.Y4.tile.tissue.png	24	1	2000	24	8c142fca6ed82fdef9f7b6b4f582dc20	0	0	0	0	0	0	0	0	0	0	0	0	0	/home/dhl_ec/bnelissen/Slides/CD3_manuscript/CD3_slides/AAA599.CD3.location-d/AAA599.CD3.location-d.run1	255	0.7	0.06	0.7	0.06	-9.60904592458	-12.033948705	1.9878702794	0.366105046875
4761.0	3284191.0	2364.0	35413.0	3284191.0	4000000.0	60.0	12.0	2.41	3.33	1.33	0.0500000000001	7.43	0.54	1.12	0.11	12.06	0.49	3.33	2.2	0.63	AAA599.CD3.location-d.X2.Y5.tile.tissue.png	25	1	2000	25	8eda881bc494957bbdabfb053add947c	0	0	0	0	0	0	0	0	0	0	0	0	0	/home/dhl_ec/bnelissen/Slides/CD3_manuscript/CD3_slides/AAA599.CD3.location-d/AAA599.CD3.location-d.run1	255	0.7	0.06	0.7	0.06	-9.62197323897	-11.7797304491	2.37093636694	0.265386859375
50849.0	2395850.0	20571.0	18290.0	2395850.0	4000000.0	406.0	8.0	3.79	3.35	1.1	0.0400000000001	6.61	0.35	0.68	0.11	8.28	0.29	2.08	1.44	0.39	AAA599.CD3.location-d.X2.Y6.tile.tissue.png	26	1	2000	26	4ea96adf76a5d9127c192b93e76bcb44	0	0	0	0	0	0	0	0	0	0	0	0	0	/home/dhl_ec/bnelissen/Slides/CD3_manuscript/CD3_slides/AAA599.CD3.location-d/AAA599.CD3.location-d.run1	255	0.7	0.06	0.7	0.06	-9.72206936864	-13.0260430249	3.1152473318	0.53622196875
25468.0	922595.0	10048.0	28125.0	922595.0	4000000.0	202.0	15.0	3.16	2.36	1.69	0.0599999999999	9.48	0.54	1.12	0.24	9.78	0.35	3.2	2.21	0.56	AAA599.CD3.location-d.X2.Y7.tile.tissue.png	27	1	2000	27	e37489f875685bb34b98d57ccdba69d3	0	0	0	0	0	0	0	0	0	0	0	0	0	/home/dhl_ec/bnelissen/Slides/CD3_manuscript/CD3_slides/AAA599.CD3.location-d/AAA599.CD3.location-d.run1	255	0.7	0.06	0.7	0.06	-9.88783399135	-12.8883010339	2.76130947233	0.387545078125
28761.0	493506.0	10492.0	5730.0	493506.0	4000000.0	187.0	5.0	3.13	1.91	1.08	0.0500000000001	6.44	0.54	1.12	0.27	9.87	0.33	3.07	2.22	0.53	AAA599.CD3.location-d.X2.Y8.tile.tissue.png	28	1	2000	28	14b32bd8476db28857540d07c02fba11	0	0	0	0	0	0	0	0	0	0	0	0	0	/home/dhl_ec/bnelissen/Slides/CD3_manuscript/CD3_slides/AAA599.CD3.location-d/AAA599.CD3.location-d.run1	255	0.7	0.06	0.7	0.06	-9.87263516331	-12.8146774598	2.14146913897	0.30452671875
0.0	0.0	0.0	0.0	0.0	4000000.0	0.0	0.0	3.02	2.87	1.68	0.0700000000001	8.52	0.44	1.2	0.3	6.21	0.19	2.86	2.21	0.52	AAA599.CD3.location-d.X2.Y9.tile.tissue.png	29	1	2000	29	066c37c46e72448bd773857d74653f8e	0	0	0	0	0	0	0	0	0	0	0	0	0	/home/dhl_ec/bnelissen/Slides/CD3_manuscript/CD3_slides/AAA599.CD3.location-d/AAA599.CD3.location-d.run1	255	1.0	0.06	1.0	0.06	0.0	-11.0859026618	0.0	6.78742503172
0.0	6423.0	0.0	530.0	6423.0	4000000.0	0.0	2.0	3.2	3.3	1.69	0.0700000000001	8.9	0.52	1.24	0.3	7.84	0.2	2.93	2.2	0.5	AAA599.CD3.location-d.X3.Y1.tile.tissue.png	30	1	2000	30	0283993e8d319eb4be0fd7740e1299a9	0	0	0	0	0	0	0	0	0	0	0	0	0	/home/dhl_ec/bnelissen/Slides/CD3_manuscript/CD3_slides/AAA599.CD3.location-d/AAA599.CD3.location-d.run1	255	0.7	0.06	0.7	0.06	0.0	-11.8401044443	0.422902268337	6.45133420895
872.0	2440096.0	414.0	25852.0	2440096.0	4000000.0	11.0	6.0	3.76	2.25	1.07	0.0600000000001	9.27	0.54	1.11	0.16	10.82	0.43	3.21	2.2	0.58	AAA599.CD3.location-d.X3.Y10.tile.tissue.png	31	1	2000	31	4d205716d750fd55e80ec562717dbdce	0	0	0	0	0	0	0	0	0	0	0	0	0	/home/dhl_ec/bnelissen/Slides/CD3_manuscript/CD3_slides/AAA599.CD3.location-d/AAA599.CD3.location-d.run1	255	0.7	0.06	0.7	0.06	-9.58899899064	-12.1620851389	2.96793273247	0.340577
26499.0	2197950.0	10772.0	52786.0	2197950.0	4000000.0	235.0	50.0	2.15	1.38	1.08	0.04	6.63	0.36	0.68	0.13	7.88	0.27	2.16	1.43	0.39	AAA599.CD3.location-d.X3.Y11.tile.tissue.png	32	1	2000	32	c731110444094d832701954f43a22619	0	0	0	0	0	0	0	0	0	0	0	0	0	/home/dhl_ec/bnelissen/Slides/CD3_manuscript/CD3_slides/AAA599.CD3.location-d/AAA599.CD3.location-d.run1	255	0.7	0.06	0.7	0.06	-9.67285651492	-12.3530407954	3.0962264345	0.478819625
664.0	1271967.0	329.0	39317.0	1271967.0	4000000.0	10.0	47.0	2.96	3.11	1.07	0.04	6.49	0.36	0.68	0.16	6.91	0.24	2.13	1.44	0.54	AAA599.CD3.location-d.X3.Y12.tile.tissue.png	33	1	2000	33	f40bb542d418481317d9f22a3be3109b	0	0	0	0	0	0	0	0	0	0	0	0	0	/home/dhl_ec/bnelissen/Slides/CD3_manuscript/CD3_slides/AAA599.CD3.location-d/AAA599.CD3.location-d.run1	255	0.7	0.06	0.7	0.06	-9.05124982707	-11.8747444011	1.67731493576	0.351298960938
2706.0	555851.0	1288.0	20707.0	555851.0	4000000.0	34.0	33.0	3.25	1.33	1.15	0.0500000000001	6.49	0.35	0.68	0.18	6.67	0.22	2.05	1.44	0.36	AAA599.CD3.location-d.X3.Y13.tile.tissue.png	34	1	2000	34	967d35be20785b5790bce5032aa4dee0	0	0	0	0	0	0	0	0	0	0	0	0	0	/home/dhl_ec/bnelissen/Slides/CD3_manuscript/CD3_slides/AAA599.CD3.location-d/AAA599.CD3.location-d.run1	255	0.7	0.06	0.7	0.06	-9.67150481199	-11.8429059117	3.60099723874	0.406993257813
418.0	1787883.0	205.0	12186.0	1787883.0	4000000.0	4.0	5.0	3.58	3.16	1.08	0.05	7.63	0.35	0.69	0.13	7.43	0.26	2.07	1.43	0.36	AAA599.CD3.location-d.X3.Y2.tile.tissue.png	35	1	2000	35	7ec9a704e82ed8039f14f920009141e3	0	0	0	0	0	0	0	0	0	0	0	0	0	/home/dhl_ec/bnelissen/Slides/CD3_manuscript/CD3_slides/AAA599.CD3.location-d/AAA599.CD3.location-d.run1	255	0.7	0.06	0.7	0.06	-9.39171079286	-11.0759029111	2.32144870632	0.527184308594
2029.0	3339966.0	1066.0	29406.0	3339966.0	4000000.0	29.0	9.0	2.41	3.72	1.16	0.05	6.24	0.35	0.68	0.0799999999999	8.59	0.32	2.15	1.43	0.56	AAA599.CD3.location-d.X3.Y3.tile.tissue.png	36	1	2000	36	f3c611c9cd80a58efe0dc7d6a2c9ebba	0	0	0	0	0	0	0	0	0	0	0	0	0	/home/dhl_ec/bnelissen/Slides/CD3_manuscript/CD3_slides/AAA599.CD3.location-d/AAA599.CD3.location-d.run1	255	0.7	0.06	0.7	0.06	-9.66741172274	-12.3995136651	3.10629117533	0.222340101563
11260.0	1247713.0	4584.0	14320.0	1247713.0	4000000.0	98.0	5.0	1.37	1.91	1.13	0.0400000000002	6.61	0.35	0.67	0.23	9.94	0.37	3.16	2.23	0.56	AAA599.CD3.location-d.X3.Y4.tile.tissue.png	37	1	2000	37	a2bfd2fbdeabbdbe7500393546bd41ad	0	0	0	0	0	0	0	0	0	0	0	0	0	/home/dhl_ec/bnelissen/Slides/CD3_manuscript/CD3_slides/AAA599.CD3.location-d/AAA599.CD3.location-d.run1	255	0.7	0.06	0.7	0.06	-9.70839383327	-12.2126529799	2.77721373767	0.28350265625
52.0	208931.0	32.0	7439.0	208931.0	4000000.0	1.0	2.0	3.03	3.3	1.1	0.0600000000002	10.55	0.53	1.12	0.3	9.41	0.32	3.15	2.32	0.53	AAA599.CD3.location-d.X3.Y5.tile.tissue.png	38	1	2000	38	4ef229aef82059e93cb4e4e71ad70b7b	0	0	0	0	0	0	0	0	0	0	0	0	0	/home/dhl_ec/bnelissen/Slides/CD3_manuscript/CD3_slides/AAA599.CD3.location-d/AAA599.CD3.location-d.run1	255	0.7	0.06	0.7	0.06	-9.38994420618	-11.8161214543	1.89943573932	0.189521680176
0.0	0.0	0.0	0.0	0.0	4000000.0	0.0	0.0	3.07	1.85	1.72	0.0699999999999	8.56	0.45	1.12	0.31	6.64	0.19	2.93	2.22	1.32	AAA599.CD3.location-d.X3.Y6.tile.tissue.png	39	1	2000	39	71423c5622eb5565f474bd003f0e7978	0	0	0	0	0	0	0	0	0	0	0	0	0	/home/dhl_ec/bnelissen/Slides/CD3_manuscript/CD3_slides/AAA599.CD3.location-d/AAA599.CD3.location-d.run1	255	1.0	0.06	1.0	0.06	0.0	-10.6879675657	0.0	0.553833499592
0.0	0.0	0.0	0.0	0.0	4000000.0	0.0	0.0	2.36	3.21	1.7	0.0699999999999	9.32	0.54	1.32	0.33	6.21	0.2	2.86	2.2	0.66	AAA599.CD3.location-d.X3.Y7.tile.tissue.png	40	1	2000	40	5951651d49176f88199299e285a1dd3b	0	0	0	0	0	0	0	0	0	0	0	0	0	/home/dhl_ec/bnelissen/Slides/CD3_manuscript/CD3_slides/AAA599.CD3.location-d/AAA599.CD3.location-d.run1	255	1.0	0.06	1.0	0.06	0.0	-11.0640064028	0.0	7.75355891454
0.0	2642.0	0.0	264.0	2642.0	4000000.0	0.0	1.0	3.21	3.0	1.69	0.0699999999999	8.97	0.53	1.18	0.31	8.03	0.2	3.06	2.26	0.88	AAA599.CD3.location-d.X3.Y8.tile.tissue.png	41	1	2000	41	3e31182bb43761da4c8cfbecd660f75c	0	0	0	0	0	0	0	0	0	0	0	0	0	/home/dhl_ec/bnelissen/Slides/CD3_manuscript/CD3_slides/AAA599.CD3.location-d/AAA599.CD3.location-d.run1	255	0.7	0.06	0.7	0.06	0.0	-10.8816377112	0.329584414809	6.13533538061
141.0	489325.0	75.0	10029.0	489325.0	4000000.0	2.0	3.0	2.38	1.36	1.06	0.0400000000002	6.96	0.35	0.68	0.18	6.59	0.21	2.06	1.44	1.6	AAA599.CD3.location-d.X3.Y9.tile.tissue.png	42	1	2000	42	4ea346477154e529317e9638e84daad8	0	0	0	0	0	0	0	0	0	0	0	0	0	/home/dhl_ec/bnelissen/Slides/CD3_manuscript/CD3_slides/AAA599.CD3.location-d/AAA599.CD3.location-d.run1	255	0.7	0.06	0.7	0.06	-9.48321537006	-11.4983587115	2.9020947483	0.227240475586
0.0	0.0	0.0	0.0	0.0	4000000.0	0.0	0.0	1.59	2.92	1.69	0.0699999999999	7.88	0.48	1.33	0.33	6.42	0.19	2.93	2.3	0.85	AAA599.CD3.location-d.X4.Y0.tile.tissue.png	43	1	2000	43	26afbe2dae1ccf19b1067eac8e3bef40	0	0	0	0	0	0	0	0	0	0	0	0	0	/home/dhl_ec/bnelissen/Slides/CD3_manuscript/CD3_slides/AAA599.CD3.location-d/AAA599.CD3.location-d.run1	255	1.0	0.06	1.0	0.06	0.0	0.0	0.0	1.454049375
548.0	264359.0	255.0	7077.0	264359.0	4000000.0	6.0	3.0	2.77	3.07	1.69	0.0699999999999	11.2	0.53	1.14	0.29	9.24	0.3	3.64	2.27	0.75	AAA599.CD3.location-d.X4.Y1.tile.tissue.png	44	1	2000	44	c7904cd85ca8a9160f9d7503659a96c3	0	0	0	0	0	0	0	0	0	0	0	0	0	/home/dhl_ec/bnelissen/Slides/CD3_manuscript/CD3_slides/AAA599.CD3.location-d/AAA599.CD3.location-d.run1	255	0.7	0.06	0.7	0.06	-9.02768090521	-10.9819034982	1.3394989981	1.1357797334
95315.0	2204238.0	36303.0	54078.0	2204238.0	4000000.0	731.0	47.0	3.02	3.48	1.8	0.0599999999999	9.71	0.57	1.17	0.19	12.69	0.46	3.6	2.32	0.61	AAA599.CD3.location-d.X4.Y10.tile.tissue.png	45	1	2000	45	032dd66eb2a23a447f112185e6fac63e	0	0	0	0	0	0	0	0	0	0	0	0	0	/home/dhl_ec/bnelissen/Slides/CD3_manuscript/CD3_slides/AAA599.CD3.location-d/AAA599.CD3.location-d.run1	255	0.7	0.06	0.7	0.06	-9.74065809339	-12.5002657003	3.5716767772	0.63958534375
17877.0	765203.0	6888.0	36977.0	765203.0	4000000.0	144.0	59.0	3.77	2.08	1.71	0.0600000000002	10.31	0.55	1.25	0.29	10.28	0.35	3.5	2.22	0.57	AAA599.CD3.location-d.X4.Y11.tile.tissue.png	46	1	2000	46	3718f16a6ff0586431633ac89d2e9ce3	0	0	0	0	0	0	0	0	0	0	0	0	0	/home/dhl_ec/bnelissen/Slides/CD3_manuscript/CD3_slides/AAA599.CD3.location-d/AAA599.CD3.location-d.run1	255	0.7	0.06	0.7	0.06	-9.7411869028	-12.8274089746	3.64278532963	0.39478728125
1432.0	346782.0	614.0	19771.0	346782.0	4000000.0	15.0	46.0	4.7	2.98	1.79	0.0599999999999	9.82	0.59	1.17	0.29	9.59	0.35	3.32	2.22	0.57	AAA599.CD3.location-d.X4.Y12.tile.tissue.png	47	1	2000	47	bf7e2112abc7cb997713c3bbcba0a9f2	0	0	0	0	0	0	0	0	0	0	0	0	0	/home/dhl_ec/bnelissen/Slides/CD3_manuscript/CD3_slides/AAA599.CD3.location-d/AAA599.CD3.location-d.run1	255	0.7	0.06	0.7	0.06	-9.76332829765	-11.9738380526	3.05099751054	0.323441226563
0.0	22103.0	0.0	2062.0	22103.0	4000000.0	0.0	6.0	2.89	2.82	1.07	0.0699999999999	9.72	0.61	1.19	0.34	8.78	0.21	2.99	2.25	0.58	AAA599.CD3.location-d.X4.Y13.tile.tissue.png	48	1	2000	48	0a248b2d00a93f75f4f4c746d3b94a8a	0	0	0	0	0	0	0	0	0	0	0	0	0	/home/dhl_ec/bnelissen/Slides/CD3_manuscript/CD3_slides/AAA599.CD3.location-d/AAA599.CD3.location-d.run1	255	0.7	0.06	0.7	0.06	-9.23073154428	-11.9626815303	2.81292124759	3.16659928662
2549.0	3355837.0	1032.0	27925.0	3355837.0	4000000.0	23.0	7.0	3.93	2.84	1.08	0.04	6.84	0.36	0.69	0.11	12.15	0.5	3.26	2.22	0.59	AAA599.CD3.location-d.X4.Y2.tile.tissue.png	49	1	2000	49	008e4e6c71d91250339556d4beefe3bb	0	0	0	0	0	0	0	0	0	0	0	0	0	/home/dhl_ec/bnelissen/Slides/CD3_manuscript/CD3_slides/AAA599.CD3.location-d/AAA599.CD3.location-d.run1	255	0.7	0.06	0.7	0.06	-9.66455407046	-11.4595961396	2.45927257235	0.24181309375
333.0	704952.0	165.0	19634.0	704952.0	4000000.0	4.0	13.0	3.51	2.14	1.06	0.05	7.09	0.35	0.68	0.18	6.62	0.22	2.06	1.43	0.55	AAA599.CD3.location-d.X4.Y3.tile.tissue.png	50	1	2000	50	571d70b5e43741fbfba053ee4272550f	0	0	0	0	0	0	0	0	0	0	0	0	0	/home/dhl_ec/bnelissen/Slides/CD3_manuscript/CD3_slides/AAA599.CD3.location-d/AAA599.CD3.location-d.run1	255	0.7	0.06	0.7	0.06	-9.31638226329	-11.1415085749	2.8517583836	0.537059554687
0.0	0.0	0.0	0.0	0.0	4000000.0	0.0	0.0	2.67	3.4	1.06	0.0599999999999	5.79	0.44	1.28	0.31	6.32	0.2	2.88	2.21	0.54	AAA599.CD3.location-d.X4.Y4.tile.tissue.png	51	1	2000	51	e9b462b69e32bde9045d077dc885290b	0	0	0	0	0	0	0	0	0	0	0	0	0	/home/dhl_ec/bnelissen/Slides/CD3_manuscript/CD3_slides/AAA599.CD3.location-d/AAA599.CD3.location-d.run1	255	1.0	0.06	1.0	0.06	0.0	-10.4213715049	0.0	8.31356657119
0.0	0.0	0.0	0.0	0.0	4000000.0	0.0	0.0	3.72	2.0	1.68	0.0700000000002	7.62	0.44	1.31	0.3	6.3	0.19	2.87	2.2	0.52	AAA599.CD3.location-d.X4.Y6.tile.tissue.png	52	1	2000	52	a0e36189720b4bc91efc077013dd990d	0	0	0	0	0	0	0	0	0	0	0	0	0	/home/dhl_ec/bnelissen/Slides/CD3_manuscript/CD3_slides/AAA599.CD3.location-d/AAA599.CD3.location-d.run1	255	1.0	0.06	1.0	0.06	0.0	0.0	0.0	6.5130355
0.0	3870.0	0.0	284.0	3870.0	4000000.0	0.0	1.0	3.11	2.47	1.12	0.05	6.03	0.52	1.23	0.3	7.63	0.21	2.97	2.22	0.53	AAA599.CD3.location-d.X4.Y7.tile.tissue.png	53	1	2000	53	7b8673ffd30f53c38a0ea46d4a931731	0	0	0	0	0	0	0	0	0	0	0	0	0	/home/dhl_ec/bnelissen/Slides/CD3_manuscript/CD3_slides/AAA599.CD3.location-d/AAA599.CD3.location-d.run1	255	0.7	0.06	0.7	0.06	0.0	-12.1181619363	2.11842801195	5.39813154005
0.0	69272.0	0.0	6465.0	69272.0	4000000.0	0.0	12.0	3.88	1.3	1.69	0.0699999999999	9.0	0.54	1.14	0.29	8.34	0.21	3.07	2.21	0.54	AAA599.CD3.location-d.X4.Y8.tile.tissue.png	54	1	2000	54	44c6dcf4cd7a1b3440496878c66065a3	0	0	0	0	0	0	0	0	0	0	0	0	0	/home/dhl_ec/bnelissen/Slides/CD3_manuscript/CD3_slides/AAA599.CD3.location-d/AAA599.CD3.location-d.run1	255	0.7	0.06	0.7	0.06	-8.37244374641	-11.0827479816	3.56505582819	1.92635602039
8352.0	1051003.0	3200.0	31897.0	1051003.0	4000000.0	67.0	27.0	3.03	1.78	1.71	0.0599999999999	9.94	0.56	1.12	0.25	9.82	0.35	3.28	2.2	0.56	AAA599.CD3.location-d.X4.Y9.tile.tissue.png	55	1	2000	55	925250fa675c152cb1b81c4791bed36e	0	0	0	0	0	0	0	0	0	0	0	0	0	/home/dhl_ec/bnelissen/Slides/CD3_manuscript/CD3_slides/AAA599.CD3.location-d/AAA599.CD3.location-d.run1	255	0.7	0.06	0.7	0.06	-9.9077172986	-11.8183272895	3.0578259504	0.383526882813
833.0	1613972.0	456.0	35767.0	1613972.0	4000000.0	11.0	26.0	3.6	2.61	1.11	0.05	6.27	0.55	1.13	0.21	10.08	0.39	3.2	2.22	0.67	AAA599.CD3.location-d.X5.Y1.tile.tissue.png	56	1	2000	56	612e8e3f0c12b62367018414b734acb1	0	0	0	0	0	0	0	0	0	0	0	0	0	/home/dhl_ec/bnelissen/Slides/CD3_manuscript/CD3_slides/AAA599.CD3.location-d/AAA599.CD3.location-d.run1	255	0.7	0.06	0.7	0.06	-8.81155561991	-10.67071069	0.958972872847	1.018104
3288.0	1177257.0	1468.0	65476.0	1177257.0	4000000.0	35.0	91.0	3.43	3.38	1.67	0.0599999999999	9.33	0.57	1.13	0.23	9.74	0.36	3.38	2.26	0.58	AAA599.CD3.location-d.X5.Y10.tile.tissue.png	57	1	2000	57	3af73125aaf439406f3ce82896152894	0	0	0	0	0	0	0	0	0	0	0	0	0	/home/dhl_ec/bnelissen/Slides/CD3_manuscript/CD3_slides/AAA599.CD3.location-d/AAA599.CD3.location-d.run1	255	0.7	0.06	0.7	0.06	-9.91710356633	-11.8279504477	3.65619773938	0.307705320312
2427.0	1049406.0	1164.0	20555.0	1049406.0	4000000.0	29.0	22.0	2.88	2.78	1.1	0.04	6.52	0.36	0.68	0.16	6.98	0.23	2.08	1.43	0.36	AAA599.CD3.location-d.X5.Y11.tile.tissue.png	58	1	2000	58	c04dc06ea646087de4571bd61dc50991	0	0	0	0	0	0	0	0	0	0	0	0	0	/home/dhl_ec/bnelissen/Slides/CD3_manuscript/CD3_slides/AAA599.CD3.location-d/AAA599.CD3.location-d.run1	255	0.7	0.06	0.7	0.06	-9.56983706426	-12.1833009984	3.22776486241	0.352399023438
0.0	0.0	0.0	0.0	0.0	4000000.0	0.0	0.0	3.44	1.66	1.07	0.05	5.96	0.27	0.71	0.2	4.46	0.12	1.87	1.44	0.5	AAA599.CD3.location-d.X5.Y12.tile.tissue.png	59	1	2000	59	d0831a7cb56af4bdf8739c9dc937e36e	0	0	0	0	0	0	0	0	0	0	0	0	0	/home/dhl_ec/bnelissen/Slides/CD3_manuscript/CD3_slides/AAA599.CD3.location-d/AAA599.CD3.location-d.run1	255	1.0	0.06	1.0	0.06	0.0	-9.78812494248	0.0	7.27245350727
2255.0	1679704.0	1203.0	39448.0	1679704.0	4000000.0	31.0	23.0	2.96	1.93	1.67	0.0699999999999	13.02	0.56	1.12	0.2	10.22	0.4	3.25	2.22	0.59	AAA599.CD3.location-d.X5.Y2.tile.tissue.png	60	1	2000	60	28a59efaa03a1db4b043746461422c9b	0	0	0	0	0	0	0	0	0	0	0	0	0	/home/dhl_ec/bnelissen/Slides/CD3_manuscript/CD3_slides/AAA599.CD3.location-d/AAA599.CD3.location-d.run1	255	0.7	0.06	0.7	0.06	-9.45303369708	-11.4243991466	1.98443771631	0.361037285156
0.0	61159.0	0.0	1656.0	61159.0	4000000.0	0.0	1.0	3.07	1.21	1.07	0.05	6.29	0.35	0.73	0.2	5.45	0.13	1.96	1.44	0.5	AAA599.CD3.location-d.X5.Y3.tile.tissue.png	61	1	2000	61	76cf3082c31219d585bba50f43a32832	0	0	0	0	0	0	0	0	0	0	0	0	0	/home/dhl_ec/bnelissen/Slides/CD3_manuscript/CD3_slides/AAA599.CD3.location-d/AAA599.CD3.location-d.run1	255	0.7	0.06	0.7	0.06	0.0	-11.969025967	2.08810986016	3.85585409692
66.0	150187.0	40.0	5907.0	150187.0	4000000.0	1.0	7.0	4.18	2.44	1.09	0.05	8.05	0.35	0.73	0.2	6.4	0.2	1.97	1.43	0.93	AAA599.CD3.location-d.X5.Y7.tile.tissue.png	62	1	2000	62	6666f25c4fe6017ee5fbcf865250194c	0	0	0	0	0	0	0	0	0	0	0	0	0	/home/dhl_ec/bnelissen/Slides/CD3_manuscript/CD3_slides/AAA599.CD3.location-d/AAA599.CD3.location-d.run1	255	0.7	0.06	0.7	0.06	-9.51121284213	-11.838941915	2.22773759258	4.39277243066
0.0	119962.0	0.0	8454.0	119962.0	4000000.0	0.0	19.0	1.92	1.59	1.07	0.04	7.22	0.35	0.67	0.2	5.98	0.13	2.02	1.44	0.62	AAA599.CD3.location-d.X5.Y8.tile.tissue.png	63	1	2000	63	e7011bca4314ba1abbec8830de5cdca7	0	0	0	0	0	0	0	0	0	0	0	0	0	/home/dhl_ec/bnelissen/Slides/CD3_manuscript/CD3_slides/AAA599.CD3.location-d/AAA599.CD3.location-d.run1	255	0.7	0.06	0.7	0.06	-7.98080335352	-11.8417040416	4.54304126841	0.266202431641
2847.0	1008190.0	1264.0	58391.0	1008190.0	4000000.0	31.0	82.0	2.29	2.53	1.07	0.0400000000002	6.43	0.37	0.68	0.17	7.03	0.24	2.17	1.44	1.0	AAA599.CD3.location-d.X5.Y9.tile.tissue.png	64	1	2000	64	defc9b9e5a83d0d53ec4a59e0c021151	0	0	0	0	0	0	0	0	0	0	0	0	0	/home/dhl_ec/bnelissen/Slides/CD3_manuscript/CD3_slides/AAA599.CD3.location-d/AAA599.CD3.location-d.run1	255	0.7	0.06	0.7	0.06	-9.97023365717	-12.0532755217	3.82700708319	0.44393315625
0.0	3969.0	0.0	414.0	3969.0	4000000.0	0.0	2.0	3.09	2.65	1.07	0.0500000000002	6.26	0.34	0.77	0.2	5.48	0.12	1.94	1.44	0.9	AAA599.CD3.location-d.X6.Y1.tile.tissue.png	65	1	2000	65	5e2be9d35c3fab33bd54c16632661fbb	0	0	0	0	0	0	0	0	0	0	0	0	0	/home/dhl_ec/bnelissen/Slides/CD3_manuscript/CD3_slides/AAA599.CD3.location-d/AAA599.CD3.location-d.run1	255	0.7	0.06	0.7	0.06	0.0	-12.3022580193	3.62627231159	4.25375317569
564.0	53999.0	250.0	4623.0	53999.0	4000000.0	5.0	12.0	2.06	1.9	1.07	0.05	6.26	0.35	0.71	0.2	6.31	0.2	1.99	1.44	1.34	AAA599.CD3.location-d.X6.Y10.tile.tissue.png	66	1	2000	66	7275c5af4dcfe2eb9632e899cacb2fee	0	0	0	0	0	0	0	0	0	0	0	0	0	/home/dhl_ec/bnelissen/Slides/CD3_manuscript/CD3_slides/AAA599.CD3.location-d/AAA599.CD3.location-d.run1	255	0.7	0.06	0.7	0.06	-9.83050722398	-11.7441281721	3.99003474796	1.67316563281
0.0	0.0	0.0	0.0	0.0	4000000.0	0.0	0.0	1.6	1.3	1.68	0.0799999999999	8.45	0.45	1.18	0.3	6.2	0.19	2.87	2.2	0.91	AAA599.CD3.location-d.X6.Y11.tile.tissue.png	67	1	2000	67	f824fb8d5a85ddf0ca10f5e5e3914fcb	0	0	0	0	0	0	0	0	0	0	0	0	0	/home/dhl_ec/bnelissen/Slides/CD3_manuscript/CD3_slides/AAA599.CD3.location-d/AAA599.CD3.location-d.run1	255	1.0	0.06	1.0	0.06	0.0	-10.9041420859	0.0	6.67193483122
0.0	0.0	0.0	0.0	0.0	4000000.0	0.0	0.0	2.15	1.77	1.08	0.05	5.24	0.28	0.78	0.2	4.39	0.12	1.87	1.45	0.75	AAA599.CD3.location-d.X6.Y12.tile.tissue.png	68	1	2000	68	b1234f688d3f33888ccd0e12aad1fcd0	0	0	0	0	0	0	0	0	0	0	0	0	0	/home/dhl_ec/bnelissen/Slides/CD3_manuscript/CD3_slides/AAA599.CD3.location-d/AAA599.CD3.location-d.run1	255	1.0	0.06	1.0	0.06	0.0	0.0	0.0	8.634621
0.0	2646.0	0.0	280.0	2646.0	4000000.0	0.0	1.0	1.54	1.65	1.07	0.05	6.22	0.35	0.8	0.2	5.42	0.12	1.92	1.44	1.11	AAA599.CD3.location-d.X6.Y2.tile.tissue.png	69	1	2000	69	5f1d28d5b8032c4e7b6dba972c27dbf1	0	0	0	0	0	0	0	0	0	0	0	0	0	/home/dhl_ec/bnelissen/Slides/CD3_manuscript/CD3_slides/AAA599.CD3.location-d/AAA599.CD3.location-d.run1	255	0.7	0.06	0.7	0.06	0.0	-11.2363673682	0.159305979065	7.03099871129
0.0	0.0	0.0	0.0	0.0	4000000.0	0.0	0.0	1.34	1.83	1.08	0.05	5.27	0.28	0.82	0.2	4.42	0.12	1.87	1.44	1.31	AAA599.CD3.location-d.X6.Y3.tile.tissue.png	70	1	2000	70	e8b97d84afd895107648c6d9e98770fa	0	0	0	0	0	0	0	0	0	0	0	0	0	/home/dhl_ec/bnelissen/Slides/CD3_manuscript/CD3_slides/AAA599.CD3.location-d/AAA599.CD3.location-d.run1	255	1.0	0.06	1.0	0.06	0.0	0.0	0.0	2.097152
0.0	0.0	0.0	0.0	0.0	4000000.0	0.0	0.0	1.8	2.37	1.17	0.0500000000002	5.85	0.44	1.24	0.3	6.47	0.2	2.86	2.23	2.33	AAA599.CD3.location-d.X6.Y7.tile.tissue.png	71	1	2000	71	e312c5e3ed9ac632e41994d5d992899c	0	0	0	0	0	0	0	0	0	0	0	0	0	/home/dhl_ec/bnelissen/Slides/CD3_manuscript/CD3_slides/AAA599.CD3.location-d/AAA599.CD3.location-d.run1	255	1.0	0.06	1.0	0.06	0.0	-11.6650681709	0.0	4.0940791832
3841.0	1168231.0	1761.0	36393.0	1168231.0	4000000.0	40.0	39.0	2.11	2.83	1.07	0.0400000000004	6.4	0.55	1.11	0.23	9.65	0.36	3.22	2.21	2.04	AAA599.CD3.location-d.X6.Y8.tile.tissue.png	72	1	2000	72	6a17217ab99ed43eb4d3b15367c6f119	0	0	0	0	0	0	0	0	0	0	0	0	0	/home/dhl_ec/bnelissen/Slides/CD3_manuscript/CD3_slides/AAA599.CD3.location-d/AAA599.CD3.location-d.run1	255	0.7	0.06	0.7	0.06	-9.76739152535	-12.0826790439	3.26243182507	0.434337515625
950.0	1127931.0	355.0	51695.0	1127931.0	4000000.0	7.0	63.0	1.14	1.7	1.67	0.0599999999999	9.23	0.56	1.12	0.23	9.69	0.36	3.26	2.21	0.57	AAA599.CD3.location-d.X6.Y9.tile.tissue.png	73	1	2000	73	b2e9c351b4d20e1657055e4e8cec2b67	0	0	0	0	0	0	0	0	0	0	0	0	0	/home/dhl_ec/bnelissen/Slides/CD3_manuscript/CD3_slides/AAA599.CD3.location-d/AAA599.CD3.location-d.run1	255	0.7	0.06	0.7	0.06	-9.94045461283	-11.6817133517	3.68920560341	0.389198457031
0.0	0.0	0.0	0.0	0.0	4000000.0	0.0	0.0	2.28	2.5	1.67	0.0699999999997	7.57	0.45	1.31	0.3	6.2	0.2	2.83	2.21	0.51	AAA599.CD3.location-d.X7.Y10.tile.tissue.png	74	1	2000	74	21070ecb06f079496a5c461ca08580d4	0	0	0	0	0	0	0	0	0	0	0	0	0	/home/dhl_ec/bnelissen/Slides/CD3_manuscript/CD3_slides/AAA599.CD3.location-d/AAA599.CD3.location-d.run1	255	1.0	0.06	1.0	0.06	0.0	0.0	0.0	7.0026325
0.0	2171.0	0.0	224.0	2171.0	4000000.0	0.0	1.0	1.6	2.01	1.68	0.0799999999999	7.11	0.35	0.81	0.2	5.41	0.13	2.93	2.24	0.5	AAA599.CD3.location-d.X7.Y6.tile.tissue.png	75	1	2000	75	b6c7597910b00e4052567c7f0f734f12	0	0	0	0	0	0	0	0	0	0	0	0	0	/home/dhl_ec/bnelissen/Slides/CD3_manuscript/CD3_slides/AAA599.CD3.location-d/AAA599.CD3.location-d.run1	255	0.7	0.06	0.7	0.06	0.0	-11.9591318615	0.556891288037	2.38687038654
0.0	3330.0	0.0	288.0	3330.0	4000000.0	0.0	1.0	3.04	2.05	1.09	0.0799999999999	8.86	0.53	1.29	0.3	7.46	0.21	2.94	2.21	0.55	AAA599.CD3.location-d.X7.Y7.tile.tissue.png	76	1	2000	76	4b9219f0c980232d8382b5c8fcdbb056	0	0	0	0	0	0	0	0	0	0	0	0	0	/home/dhl_ec/bnelissen/Slides/CD3_manuscript/CD3_slides/AAA599.CD3.location-d/AAA599.CD3.location-d.run1	255	0.7	0.06	0.7	0.06	0.0	-12.1861178549	0.760710735149	4.2187048183
0.0	14570.0	0.0	1378.0	14570.0	4000000.0	0.0	6.0	2.63	2.04	1.07	0.0499999999997	6.6	0.34	0.75	0.2	5.88	0.13	1.95	1.44	0.33	AAA599.CD3.location-d.X7.Y8.tile.tissue.png	77	1	2000	77	95e516c1486e3dce7615f6f53c54566c	0	0	0	0	0	0	0	0	0	0	0	0	0	/home/dhl_ec/bnelissen/Slides/CD3_manuscript/CD3_slides/AAA599.CD3.location-d/AAA599.CD3.location-d.run1	255	0.7	0.06	0.7	0.06	-8.98064937195	-12.2891850309	3.29722680957	4.06558582007
0.0	11322.0	0.0	1114.0	11322.0	4000000.0	0.0	3.0	2.8	1.85	1.77	0.0800000000004	8.99	0.52	1.27	0.3	8.17	0.21	2.95	2.2	0.56	AAA599.CD3.location-d.X7.Y9.tile.tissue.png	78	1	2000	78	1c2fb1d7a7b42604a7e697b15e278117	0	0	0	0	0	0	0	0	0	0	0	0	0	/home/dhl_ec/bnelissen/Slides/CD3_manuscript/CD3_slides/AAA599.CD3.location-d/AAA599.CD3.location-d.run1	255	0.7	0.06	0.7	0.06	-7.84986313926	-11.8318402871	3.33090875566	3.93014187299
[truncated: 2 more columns]
