# Supplementary material for: SlideToolkit: An Assistive Toolset for the Histological Quantification of Whole Slide Images
Source: PLoS One. 2014 Nov 5;9(11):e110289. doi: 10.1371/journal.pone.0110289 (PMC4220929; doi:10.1371/journal.pone.0110289)
Supplement: RawData S1 — ICC and BlandAltman plot - measurements and r-script.zip. Measurements of Run1 and Run2, including the code for the calculation of the intraclass correlation coefficient (ICC) and the code for the Bland and Altman plot. (ZIP) [file pone.0110289.s003.zip › cellprofiler.measurements/run1.51851b31a9ad9bf44fdccb87807208f8.DefaultOUT_Image.csv]

AreaOccupied_AreaOccupied_DAB_Nuclei	AreaOccupied_AreaOccupied_Tissue	AreaOccupied_Perimeter_DAB_Nuclei	AreaOccupied_Perimeter_Tissue	AreaOccupied_TotalArea_DAB_Nuclei	AreaOccupied_TotalArea_Tissue	Count_DAB_Nuclei	Count_Tissue	ExecutionTime_01LoadImages	ExecutionTime_02ColorToGray	ExecutionTime_03Smooth	ExecutionTime_04ImageMath	ExecutionTime_05IdentifyPrimaryObjects	ExecutionTime_06MeasureImageAreaOccupied	ExecutionTime_07UnmixColors	ExecutionTime_08MaskImage	ExecutionTime_09IdentifyPrimaryObjects	ExecutionTime_10MeasureImageAreaOccupied	ExecutionTime_11OverlayOutlines	ExecutionTime_12OverlayOutlines	ExecutionTime_13SaveImages	FileName_Original	Group_Index	Group_Number	Height_Original	ImageNumber	MD5Digest_Original	ModuleError_01LoadImages	ModuleError_02ColorToGray	ModuleError_03Smooth	ModuleError_04ImageMath	ModuleError_05IdentifyPrimaryObjects	ModuleError_06MeasureImageAreaOccupied	ModuleError_07UnmixColors	ModuleError_08MaskImage	ModuleError_09IdentifyPrimaryObjects	ModuleError_10MeasureImageAreaOccupied	ModuleError_11OverlayOutlines	ModuleError_12OverlayOutlines	ModuleError_13SaveImages	PathName_Original	Scaling_Original	Threshold_FinalThreshold_DAB_Nuclei	Threshold_FinalThreshold_Tissue	Threshold_OrigThreshold_DAB_Nuclei	Threshold_OrigThreshold_Tissue	Threshold_SumOfEntropies_DAB_Nuclei	Threshold_SumOfEntropies_Tissue	Threshold_WeightedVariance_DAB_Nuclei	Threshold_WeightedVariance_Tissue
0.0	0.0	0.0	0.0	0.0	4000000.0	0.0	0.0	2.28	2.26	1.84	0.08	8.29	0.47	1.42	0.31	5.69	0.12	1.97	1.48	1.29	AAA564.CD3.r.X0.Y10.tile.tissue.png	1	1	2000	1	d4f38650bc90905c184468807341d796	0	0	0	0	0	0	0	0	0	0	0	0	0	/home/dhl_ec/bnelissen/Slides/CD3_manuscript/CD3_slides/AAA564.CD3.r/AAA564.CD3.r.run1	255	1.0	0.06	1.0	0.06	0.0	0.0	0.0	6.015127
95.0	12555.0	46.0	1062.0	12555.0	4000000.0	1.0	4.0	1.48	2.42	1.09	0.06	6.7	0.36	0.78	0.22	6.7	0.21	2.08	1.52	0.73	AAA564.CD3.r.X0.Y6.tile.tissue.png	2	1	2000	2	0f9d48f4a485ae673214379a245721b9	0	0	0	0	0	0	0	0	0	0	0	0	0	/home/dhl_ec/bnelissen/Slides/CD3_manuscript/CD3_slides/AAA564.CD3.r/AAA564.CD3.r.run1	255	0.7	0.06	0.7	0.06	-8.3116371602	-12.1405308935	2.23484844745	3.4288850625
109.0	24303.0	49.0	2276.0	24303.0	4000000.0	1.0	7.0	0.89	1.45	1.15	0.06	6.95	0.37	0.8	0.22	6.66	0.2	2.46	1.53	0.48	AAA564.CD3.r.X0.Y7.tile.tissue.png	3	1	2000	3	0567d32a7d3db21ca948ec2a8b6e1e81	0	0	0	0	0	0	0	0	0	0	0	0	0	/home/dhl_ec/bnelissen/Slides/CD3_manuscript/CD3_slides/AAA564.CD3.r/AAA564.CD3.r.run1	255	0.7	0.06	0.7	0.06	-9.08649567757	-12.0513053547	2.07992858056	2.81787039062
0.0	10290.0	0.0	999.0	10290.0	4000000.0	0.0	4.0	1.2	2.61	1.2	0.06	6.79	0.38	0.78	0.22	6.19	0.13	2.07	1.71	0.61	AAA564.CD3.r.X0.Y8.tile.tissue.png	4	1	2000	4	056dbf67f6beff3c21b3ea99c644787e	0	0	0	0	0	0	0	0	0	0	0	0	0	/home/dhl_ec/bnelissen/Slides/CD3_manuscript/CD3_slides/AAA564.CD3.r/AAA564.CD3.r.run1	255	0.7	0.06	0.7	0.06	-7.70519549753	-11.9111276677	2.67679311088	3.33602634448
0.0	11289.0	0.0	882.0	11289.0	4000000.0	0.0	3.0	1.29	2.37	1.77	0.08	9.47	0.56	1.23	0.31	8.55	0.21	3.1	2.3	0.65	AAA564.CD3.r.X0.Y9.tile.tissue.png	5	1	2000	5	bcac862bf8005fec2d3a57f76b92c41d	0	0	0	0	0	0	0	0	0	0	0	0	0	/home/dhl_ec/bnelissen/Slides/CD3_manuscript/CD3_slides/AAA564.CD3.r/AAA564.CD3.r.run1	255	0.7	0.06	0.7	0.06	-7.33609771772	-11.5986116922	1.88395903893	3.13485947205
2081.0	443376.0	1034.0	4584.0	443376.0	4000000.0	22.0	2.0	2.75	2.75	1.79	0.08	8.24	0.36	0.73	0.2	6.76	0.34	3.26	2.32	0.62	AAA564.CD3.r.X1.Y10.tile.tissue.png	6	1	2000	6	5318adb6f8a6cf047d225055b2725840	0	0	0	0	0	0	0	0	0	0	0	0	0	/home/dhl_ec/bnelissen/Slides/CD3_manuscript/CD3_slides/AAA564.CD3.r/AAA564.CD3.r.run1	255	0.7	0.06	0.7	0.06	-9.10957511468	-11.1534110707	2.86487893265	1.03526136328
186.0	45175.0	111.0	1935.0	45175.0	4000000.0	3.0	4.0	1.03	1.72	1.1	0.06	6.72	0.36	0.77	0.21	6.51	0.21	2.02	1.49	0.41	AAA564.CD3.r.X1.Y11.tile.tissue.png	7	1	2000	7	5589d01e3a81c325269816605cc977a0	0	0	0	0	0	0	0	0	0	0	0	0	0	/home/dhl_ec/bnelissen/Slides/CD3_manuscript/CD3_slides/AAA564.CD3.r/AAA564.CD3.r.run1	255	0.7	0.06	0.7	0.06	-8.3203088537	-12.4126944338	3.33621836962	2.19131182031
0.0	3937.0	0.0	422.0	3937.0	3592000.0	0.0	2.0	0.72	1.11	1.0	0.05	6.14	0.34	0.77	0.19	5.15	0.12	1.82	1.34	0.39	AAA564.CD3.r.X1.Y12.tile.tissue.png	8	1	2000	8	26b6a223afe2cac37f870cab12f539dc	0	0	0	0	0	0	0	0	0	0	0	0	0	/home/dhl_ec/bnelissen/Slides/CD3_manuscript/CD3_slides/AAA564.CD3.r/AAA564.CD3.r.run1	255	0.7	0.06	0.7	0.06	0.0	-11.6113732662	0.525997410882	4.7905495053
0.0	4200.0	0.0	334.0	4200.0	4000000.0	0.0	1.0	0.92	1.82	1.14	0.06	6.74	0.36	1.01	0.25	5.65	0.22	2.08	1.47	0.35	AAA564.CD3.r.X1.Y5.tile.tissue.png	9	1	2000	9	7421daa5c631a28cc2c675b6c7bd1ce3	0	0	0	0	0	0	0	0	0	0	0	0	0	/home/dhl_ec/bnelissen/Slides/CD3_manuscript/CD3_slides/AAA564.CD3.r/AAA564.CD3.r.run1	255	0.7	0.06	0.7	0.06	0.0	-12.4511962163	2.40394228981	3.62094019879
0.0	0.0	0.0	0.0	0.0	4000000.0	0.0	0.0	1.17	1.77	1.22	0.05	6.4	0.48	1.2	0.32	6.65	0.2	3.02	2.31	0.62	AAA564.CD3.r.X1.Y6.tile.tissue.png	10	1	2000	10	8ab2ee76827cdff746493df2baec849f	0	0	0	0	0	0	0	0	0	0	0	0	0	/home/dhl_ec/bnelissen/Slides/CD3_manuscript/CD3_slides/AAA564.CD3.r/AAA564.CD3.r.run1	255	1.0	0.06	1.0	0.06	0.0	-11.8907155232	0.0	0.0442174336853
17675.0	1692971.0	7751.0	26718.0	1692971.0	4000000.0	178.0	5.0	1.36	2.17	1.15	0.05	7.01	0.59	1.2	0.21	11.29	0.28	2.2	1.49	0.44	AAA564.CD3.r.X1.Y7.tile.tissue.png	11	1	2000	11	3494ba233770eb643f710e2a8ff6a52d	0	0	0	0	0	0	0	0	0	0	0	0	0	/home/dhl_ec/bnelissen/Slides/CD3_manuscript/CD3_slides/AAA564.CD3.r/AAA564.CD3.r.run1	255	0.7	0.06	0.7	0.06	-9.16143623954	-12.6332243935	2.46945031571	0.251431148437
14194.0	1201172.0	6247.0	57374.0	1201172.0	4000000.0	142.0	28.0	0.89	1.15	1.09	0.05	6.84	0.38	0.74	0.17	7.41	0.25	2.26	1.5	0.44	AAA564.CD3.r.X1.Y8.tile.tissue.png	12	1	2000	12	42424f5f62fc000169d129044056be8b	0	0	0	0	0	0	0	0	0	0	0	0	0	/home/dhl_ec/bnelissen/Slides/CD3_manuscript/CD3_slides/AAA564.CD3.r/AAA564.CD3.r.run1	255	0.7	0.06	0.7	0.06	-9.33671887425	-12.6920314699	3.22305845277	0.303526867187
15892.0	1062244.0	7350.0	45127.0	1062244.0	4000000.0	164.0	19.0	1.46	1.45	1.31	0.05	6.75	0.39	0.73	0.17	7.32	0.25	2.22	1.48	0.43	AAA564.CD3.r.X1.Y9.tile.tissue.png	13	1	2000	13	08eb4af568350784f17ac5eb9174acbd	0	0	0	0	0	0	0	0	0	0	0	0	0	/home/dhl_ec/bnelissen/Slides/CD3_manuscript/CD3_slides/AAA564.CD3.r/AAA564.CD3.r.run1	255	0.7	0.06	0.7	0.06	-9.56313409713	-12.3708941398	3.36864436176	0.34272275
0.0	6569.0	0.0	438.0	6569.0	4000000.0	0.0	1.0	0.82	1.5	1.12	0.06	6.47	0.36	0.78	0.23	5.47	0.13	2.08	1.58	0.53	AAA564.CD3.r.X10.Y10.tile.tissue.png	14	1	2000	14	22b8e6d93ffe6f5e303bad075f30f680	0	0	0	0	0	0	0	0	0	0	0	0	0	/home/dhl_ec/bnelissen/Slides/CD3_manuscript/CD3_slides/AAA564.CD3.r/AAA564.CD3.r.run1	255	0.7	0.06	0.7	0.06	0.0	-12.2716380687	1.56905942566	4.71917650848
0.0	0.0	0.0	0.0	0.0	4000000.0	0.0	0.0	0.99	1.25	1.09	0.05	5.44	0.29	0.88	0.21	4.43	0.13	1.97	1.48	0.35	AAA564.CD3.r.X10.Y11.tile.tissue.png	15	1	2000	15	2842d5bcb04724b1fb3b262e3da7ce51	0	0	0	0	0	0	0	0	0	0	0	0	0	/home/dhl_ec/bnelissen/Slides/CD3_manuscript/CD3_slides/AAA564.CD3.r/AAA564.CD3.r.run1	255	1.0	0.06	1.0	0.06	0.0	0.0	0.0	3.933449
0.0	5909.0	0.0	484.0	5909.0	4000000.0	0.0	2.0	2.66	3.04	1.14	0.06	6.42	0.37	0.72	0.21	5.94	0.13	2.01	1.49	0.39	AAA564.CD3.r.X10.Y6.tile.tissue.png	16	1	2000	16	914be7a4230e9f5f85256ba215d5fed1	0	0	0	0	0	0	0	0	0	0	0	0	0	/home/dhl_ec/bnelissen/Slides/CD3_manuscript/CD3_slides/AAA564.CD3.r/AAA564.CD3.r.run1	255	0.7	0.06	0.7	0.06	-8.90383204679	-11.0286707121	1.40661601436	0.872483767334
103.0	30844.0	48.0	2621.0	30844.0	4000000.0	1.0	9.0	3.48	2.82	1.12	0.05	6.77	0.56	1.19	0.32	9.19	0.31	3.13	2.3	0.59	AAA564.CD3.r.X10.Y7.tile.tissue.png	17	1	2000	17	1afb9c789283d788d7900479451d4ed1	0	0	0	0	0	0	0	0	0	0	0	0	0	/home/dhl_ec/bnelissen/Slides/CD3_manuscript/CD3_slides/AAA564.CD3.r/AAA564.CD3.r.run1	255	0.7	0.06	0.7	0.06	-8.06147107319	-12.1115818432	1.88674626552	0.0642502346191
110.0	2020.0	48.0	208.0	2020.0	4000000.0	1.0	1.0	2.7	1.95	1.19	0.05	6.89	0.37	0.73	0.22	6.52	0.21	2.05	1.53	0.47	AAA564.CD3.r.X10.Y8.tile.tissue.png	18	1	2000	18	b5587d67ad77ac439f8e3902abaecbfc	0	0	0	0	0	0	0	0	0	0	0	0	0	/home/dhl_ec/bnelissen/Slides/CD3_manuscript/CD3_slides/AAA564.CD3.r/AAA564.CD3.r.run1	255	0.7	0.06	0.7	0.06	-8.78950637776	-12.1935118453	2.94370776012	0.0744942259521
290.0	15195.0	157.0	1114.0	15195.0	4000000.0	3.0	4.0	0.91	1.73	1.13	0.06	6.84	0.37	0.74	0.22	6.92	0.21	2.07	1.52	0.48	AAA564.CD3.r.X10.Y9.tile.tissue.png	19	1	2000	19	e8402f25d404226bd4def778f6e0d979	0	0	0	0	0	0	0	0	0	0	0	0	0	/home/dhl_ec/bnelissen/Slides/CD3_manuscript/CD3_slides/AAA564.CD3.r/AAA564.CD3.r.run1	255	0.7	0.06	0.7	0.06	-9.12544794641	-11.3906680797	2.50552363175	0.259945247314
0.0	3594.0	0.0	274.0	3594.0	4000000.0	0.0	1.0	0.96	1.62	1.14	0.06	6.54	0.37	0.81	0.22	5.49	0.22	3.12	2.29	1.34	AAA564.CD3.r.X11.Y6.tile.tissue.png	20	1	2000	20	173ab854266a8af2e46ca2ff7fefcff0	0	0	0	0	0	0	0	0	0	0	0	0	0	/home/dhl_ec/bnelissen/Slides/CD3_manuscript/CD3_slides/AAA564.CD3.r/AAA564.CD3.r.run1	255	0.7	0.06	0.7	0.06	0.0	-12.4806395583	3.39703161954	4.20659101733
0.0	12500.0	0.0	904.0	12500.0	4000000.0	0.0	3.0	2.14	2.72	1.11	0.05	6.92	0.37	0.74	0.22	6.23	0.14	2.08	1.54	1.11	AAA564.CD3.r.X11.Y7.tile.tissue.png	21	1	2000	21	30d60683d09ab9de5682a1d0abf95f00	0	0	0	0	0	0	0	0	0	0	0	0	0	/home/dhl_ec/bnelissen/Slides/CD3_manuscript/CD3_slides/AAA564.CD3.r/AAA564.CD3.r.run1	255	0.7	0.06	0.7	0.06	-7.62178847402	-12.2074870625	2.37248977912	0.0796418317871
0.0	7781.0	0.0	896.0	7781.0	4000000.0	0.0	4.0	2.59	1.88	1.15	0.05	6.94	0.38	0.74	0.22	6.0	0.13	2.0	1.48	0.69	AAA564.CD3.r.X11.Y8.tile.tissue.png	22	1	2000	22	d58ef876546c05e9298c7d2317783f1a	0	0	0	0	0	0	0	0	0	0	0	0	0	/home/dhl_ec/bnelissen/Slides/CD3_manuscript/CD3_slides/AAA564.CD3.r/AAA564.CD3.r.run1	255	0.7	0.06	0.7	0.06	-8.12265778019	-11.1065844385	2.26365711903	0.113309840881
0.0	0.0	0.0	0.0	0.0	4000000.0	0.0	0.0	2.39	2.99	1.09	0.0600000000001	5.41	0.29	0.86	0.22	4.39	0.12	2.12	1.72	1.0	AAA564.CD3.r.X11.Y9.tile.tissue.png	23	1	2000	23	57d1561ff87f2e5398f02bf92d915779	0	0	0	0	0	0	0	0	0	0	0	0	0	/home/dhl_ec/bnelissen/Slides/CD3_manuscript/CD3_slides/AAA564.CD3.r/AAA564.CD3.r.run1	255	1.0	0.06	1.0	0.06	0.0	0.0	0.0	8.43851
0.0	0.0	0.0	0.0	0.0	4000000.0	0.0	0.0	2.35	1.69	1.14	0.0600000000001	5.85	0.47	1.44	0.32	6.73	0.2	3.03	1.48	0.81	AAA564.CD3.r.X12.Y6.tile.tissue.png	24	1	2000	24	585a29c496d4f0ab45bf63f99e081385	0	0	0	0	0	0	0	0	0	0	0	0	0	/home/dhl_ec/bnelissen/Slides/CD3_manuscript/CD3_slides/AAA564.CD3.r/AAA564.CD3.r.run1	255	1.0	0.06	1.0	0.06	0.0	0.0	0.0	2.097152
0.0	3832.0	0.0	276.0	3832.0	4000000.0	0.0	1.0	2.14	3.14	1.14	0.0600000000001	6.58	0.57	1.35	0.32	8.06	0.14	2.03	1.49	0.89	AAA564.CD3.r.X12.Y7.tile.tissue.png	25	1	2000	25	083cbd89a1e5eae827df68095f88130f	0	0	0	0	0	0	0	0	0	0	0	0	0	/home/dhl_ec/bnelissen/Slides/CD3_manuscript/CD3_slides/AAA564.CD3.r/AAA564.CD3.r.run1	255	0.7	0.06	0.7	0.06	0.0	-12.5469437059	1.96108301597	4.35460634866
0.0	1882.0	0.0	200.0	1882.0	4000000.0	0.0	1.0	2.87	2.45	1.11	0.0599999999999	6.47	0.36	0.81	0.22	5.49	0.14	2.09	1.53	1.45	AAA564.CD3.r.X12.Y8.tile.tissue.png	26	1	2000	26	a8f3d0f96ee63d5eadac2cb759d6171e	0	0	0	0	0	0	0	0	0	0	0	0	0	/home/dhl_ec/bnelissen/Slides/CD3_manuscript/CD3_slides/AAA564.CD3.r/AAA564.CD3.r.run1	255	0.7	0.06	0.7	0.06	0.0	-12.196239345	2.98840656341	4.2694366386
13867.0	2619999.0	6116.0	13220.0	2619999.0	4000000.0	151.0	1.0	3.02	2.54	1.14	0.0500000000001	7.45	0.38	0.74	0.12	8.43	0.31	2.15	1.48	0.42	AAA564.CD3.r.X2.Y10.tile.tissue.png	27	1	2000	27	f538a858200d7440bdea5f4dd3f6e425	0	0	0	0	0	0	0	0	0	0	0	0	0	/home/dhl_ec/bnelissen/Slides/CD3_manuscript/CD3_slides/AAA564.CD3.r/AAA564.CD3.r.run1	255	0.7	0.06	0.7	0.06	-9.07900357374	-11.8649537336	1.86937623151	0.28524903125
1660.0	470210.0	820.0	5806.0	470210.0	4000000.0	21.0	2.0	2.76	2.91	1.79	0.0700000000001	6.98	0.39	0.76	0.2	7.07	0.23	2.13	1.53	0.47	AAA564.CD3.r.X2.Y11.tile.tissue.png	28	1	2000	28	7ef703aa7fdabaed5d0ee8d4e5a20d4c	0	0	0	0	0	0	0	0	0	0	0	0	0	/home/dhl_ec/bnelissen/Slides/CD3_manuscript/CD3_slides/AAA564.CD3.r/AAA564.CD3.r.run1	255	0.7	0.06	0.7	0.06	-9.09990356891	-11.064147929	1.86921719457	0.751185972656
0.0	1978.0	0.0	282.0	1978.0	3592000.0	0.0	1.0	3.39	1.97	1.03	0.0599999999999	6.26	0.34	0.78	0.21	5.21	0.13	1.87	1.38	0.32	AAA564.CD3.r.X2.Y12.tile.tissue.png	29	1	2000	29	4229f72b12c4b97c06594b32875e05b0	0	0	0	0	0	0	0	0	0	0	0	0	0	/home/dhl_ec/bnelissen/Slides/CD3_manuscript/CD3_slides/AAA564.CD3.r/AAA564.CD3.r.run1	255	0.7	0.06	0.7	0.06	0.0	-11.0241273616	0.299240220304	7.30035337484
0.0	6610.0	0.0	818.0	6610.0	4000000.0	0.0	4.0	2.8	2.63	1.14	0.0599999999999	6.87	0.39	0.87	0.21	5.84	0.14	2.1	1.52	0.39	AAA564.CD3.r.X2.Y5.tile.tissue.png	30	1	2000	30	bf30359aaa730e59d33dd754ec23f788	0	0	0	0	0	0	0	0	0	0	0	0	0	/home/dhl_ec/bnelissen/Slides/CD3_manuscript/CD3_slides/AAA564.CD3.r/AAA564.CD3.r.run1	255	0.7	0.06	0.7	0.06	0.0	-12.1090032432	1.59274684427	5.92374675555
152.0	35540.0	62.0	3132.0	35540.0	4000000.0	1.0	11.0	4.75	2.76	1.16	0.0500000000001	6.9	0.37	0.75	0.21	6.77	0.22	2.17	1.53	0.39	AAA564.CD3.r.X2.Y6.tile.tissue.png	31	1	2000	31	24aa2a6e152aab265e9b9df2a2a616cf	0	0	0	0	0	0	0	0	0	0	0	0	0	/home/dhl_ec/bnelissen/Slides/CD3_manuscript/CD3_slides/AAA564.CD3.r/AAA564.CD3.r.run1	255	0.7	0.06	0.7	0.06	-8.92181326578	-12.4265054227	2.30681308619	0.0541297324219
9250.0	842845.0	3976.0	16724.0	842845.0	4000000.0	86.0	4.0	3.09	1.15	1.17	0.0500000000001	7.14	0.39	0.74	0.2	7.38	0.24	2.24	1.55	0.41	AAA564.CD3.r.X2.Y7.tile.tissue.png	32	1	2000	32	fe396b1f026609bd52c0704c76199deb	0	0	0	0	0	0	0	0	0	0	0	0	0	/home/dhl_ec/bnelissen/Slides/CD3_manuscript/CD3_slides/AAA564.CD3.r/AAA564.CD3.r.run1	255	0.7	0.06	0.7	0.06	-8.95561890831	-12.5379714987	2.50684183891	0.150514144531
14838.0	1894370.0	7119.0	49567.0	1894370.0	4000000.0	163.0	17.0	2.28	2.6	1.14	0.05	7.59	0.41	0.75	0.14	8.38	0.29	2.34	2.31	0.66	AAA564.CD3.r.X2.Y8.tile.tissue.png	33	1	2000	33	5a894a84b35f474fdef331483cde4fbe	0	0	0	0	0	0	0	0	0	0	0	0	0	/home/dhl_ec/bnelissen/Slides/CD3_manuscript/CD3_slides/AAA564.CD3.r/AAA564.CD3.r.run1	255	0.7	0.06	0.7	0.06	-8.90640587101	-12.9315810037	2.57583111266	0.270037601563
37775.0	3224418.0	18099.0	35160.0	3224418.0	4000000.0	431.0	7.0	3.47	2.18	1.76	0.0699999999999	10.62	0.59	1.19	0.13	13.72	0.55	3.58	2.42	0.72	AAA564.CD3.r.X2.Y9.tile.tissue.png	34	1	2000	34	03052f5ae7e4f880d1a7faf2761db470	0	0	0	0	0	0	0	0	0	0	0	0	0	/home/dhl_ec/bnelissen/Slides/CD3_manuscript/CD3_slides/AAA564.CD3.r/AAA564.CD3.r.run1	255	0.7	0.06	0.7	0.06	-9.36994134103	-12.8536415879	2.97813695618	0.425651726562
0.0	0.0	0.0	0.0	0.0	2450000.0	0.0	0.0	0.86	1.84	0.73	0.04	3.62	0.19	0.56	0.14	2.88	0.0799999999999	1.22	0.93	0.24	AAA564.CD3.r.X29.Y0.tile.tissue.png	35	1	1225	35	02e83ed07378023a65bf9baefce6a15f	0	0	0	0	0	0	0	0	0	0	0	0	0	/home/dhl_ec/bnelissen/Slides/CD3_manuscript/CD3_slides/AAA564.CD3.r/AAA564.CD3.r.run1	255	1.0	0.06	1.0	0.06	0.0	0.0	0.0	3.76208040816
0.0	0.0	0.0	0.0	0.0	2450000.0	0.0	0.0	1.85	2.77	0.77	0.0400000000001	4.02	0.19	0.54	0.14	2.87	0.08	1.22	0.94	0.22	AAA564.CD3.r.X29.Y1.tile.tissue.png	36	1	1225	36	fbb02c52db8c818b85c415144f5ad66d	0	0	0	0	0	0	0	0	0	0	0	0	0	/home/dhl_ec/bnelissen/Slides/CD3_manuscript/CD3_slides/AAA564.CD3.r/AAA564.CD3.r.run1	255	1.0	0.06	1.0	0.06	0.0	-11.9010386756	0.0	2.63871798697
0.0	0.0	0.0	0.0	0.0	2450000.0	0.0	0.0	1.76	2.45	0.75	0.04	3.59	0.18	0.53	0.13	2.82	0.0799999999999	1.23	0.93	0.27	AAA564.CD3.r.X29.Y11.tile.tissue.png	37	1	1225	37	4ca27a9af2ffb96fc4480695f71d7f95	0	0	0	0	0	0	0	0	0	0	0	0	0	/home/dhl_ec/bnelissen/Slides/CD3_manuscript/CD3_slides/AAA564.CD3.r/AAA564.CD3.r.run1	255	1.0	0.06	1.0	0.06	0.0	0.0	0.0	4.25072734694
0.0	0.0	0.0	0.0	0.0	2200100.0	0.0	0.0	1.84	1.89	0.67	0.04	3.71	0.17	0.48	0.12	2.64	0.0699999999999	1.13	0.84	0.2	AAA564.CD3.r.X29.Y12.tile.tissue.png	38	1	1225	38	f32f3a31fde808c842f4621aaaadd002	0	0	0	0	0	0	0	0	0	0	0	0	0	/home/dhl_ec/bnelissen/Slides/CD3_manuscript/CD3_slides/AAA564.CD3.r/AAA564.CD3.r.run1	255	1.0	0.06	1.0	0.06	0.0	-10.076913065	0.0	3.3330915837
0.0	0.0	0.0	0.0	0.0	2450000.0	0.0	0.0	1.66	2.37	0.71	0.04	3.59	0.19	0.56	0.14	2.83	0.08	1.32	0.92	0.3	AAA564.CD3.r.X29.Y2.tile.tissue.png	39	1	1225	39	592a2985aa3e5ea30e646d9b9ca5773c	0	0	0	0	0	0	0	0	0	0	0	0	0	/home/dhl_ec/bnelissen/Slides/CD3_manuscript/CD3_slides/AAA564.CD3.r/AAA564.CD3.r.run1	255	1.0	0.06	1.0	0.06	0.0	0.0	0.0	7.33688326531
0.0	0.0	0.0	0.0	0.0	2450000.0	0.0	0.0	2.07	2.28	0.81	0.0400000000001	3.61	0.19	0.53	0.14	2.82	0.0799999999999	1.23	0.93	0.23	AAA564.CD3.r.X29.Y3.tile.tissue.png	40	1	1225	40	df38b2c438995481b69963fc92b33445	0	0	0	0	0	0	0	0	0	0	0	0	0	/home/dhl_ec/bnelissen/Slides/CD3_manuscript/CD3_slides/AAA564.CD3.r/AAA564.CD3.r.run1	255	1.0	0.06	1.0	0.06	0.0	0.0	0.0	6.26337061224
0.0	0.0	0.0	0.0	0.0	2450000.0	0.0	0.0	2.67	1.36	0.73	0.0400000000001	4.07	0.18	0.53	0.14	2.82	0.08	1.22	0.94	0.26	AAA564.CD3.r.X29.Y4.tile.tissue.png	41	1	1225	41	fc1ff8597cdf27e7cb99d1d587c6d128	0	0	0	0	0	0	0	0	0	0	0	0	0	/home/dhl_ec/bnelissen/Slides/CD3_manuscript/CD3_slides/AAA564.CD3.r/AAA564.CD3.r.run1	255	1.0	0.06	1.0	0.06	0.0	-11.3368725368	0.0	3.29572636265
0.0	0.0	0.0	0.0	0.0	2450000.0	0.0	0.0	2.6	0.67	0.71	0.04	3.59	0.19	0.53	0.14	2.81	0.0799999999999	1.22	0.93	0.24	AAA564.CD3.r.X29.Y5.tile.tissue.png	42	1	1225	42	cb14be5eb4ca62deca0e1aeb06436610	0	0	0	0	0	0	0	0	0	0	0	0	0	/home/dhl_ec/bnelissen/Slides/CD3_manuscript/CD3_slides/AAA564.CD3.r/AAA564.CD3.r.run1	255	1.0	0.06	1.0	0.06	0.0	0.0	0.0	5.65885836735
0.0	0.0	0.0	0.0	0.0	2450000.0	0.0	0.0	1.45	1.76	0.77	0.0400000000001	3.74	0.19	0.53	0.14	2.84	0.0799999999999	1.22	0.93	0.27	AAA564.CD3.r.X29.Y6.tile.tissue.png	43	1	1225	43	f55daf45d86f74e783ada12753484347	0	0	0	0	0	0	0	0	0	0	0	0	0	/home/dhl_ec/bnelissen/Slides/CD3_manuscript/CD3_slides/AAA564.CD3.r/AAA564.CD3.r.run1	255	1.0	0.06	1.0	0.06	0.0	0.0	0.0	4.91099142857
0.0	0.0	0.0	0.0	0.0	2450000.0	0.0	0.0	1.88	1.53	0.71	0.04	3.57	0.19	0.53	0.13	2.77	0.0799999999999	1.23	0.98	0.32	AAA564.CD3.r.X29.Y7.tile.tissue.png	44	1	1225	44	5182d9804f7f4e436f77b908e24dbc54	0	0	0	0	0	0	0	0	0	0	0	0	0	/home/dhl_ec/bnelissen/Slides/CD3_manuscript/CD3_slides/AAA564.CD3.r/AAA564.CD3.r.run1	255	1.0	0.06	1.0	0.06	0.0	0.0	0.0	4.95798938776
0.0	0.0	0.0	0.0	0.0	2450000.0	0.0	0.0	1.25	2.52	0.75	0.0400000000002	3.59	0.19	0.53	0.14	2.81	0.0800000000002	1.23	0.93	0.28	AAA564.CD3.r.X29.Y9.tile.tissue.png	45	1	1225	45	85fd1b18a30d2b9ca0dab970b0e39db4	0	0	0	0	0	0	0	0	0	0	0	0	0	/home/dhl_ec/bnelissen/Slides/CD3_manuscript/CD3_slides/AAA564.CD3.r/AAA564.CD3.r.run1	255	1.0	0.06	1.0	0.06	0.0	0.0	0.0	5.0915355102
28431.0	2788626.0	13094.0	39484.0	2788626.0	4000000.0	311.0	10.0	2.81	2.74	1.15	0.0500000000002	7.33	0.41	0.76	0.11	9.17	0.33	2.21	1.5	0.44	AAA564.CD3.r.X3.Y10.tile.tissue.png	46	1	2000	46	8506d04e829012cbf8aa5d7619f75d39	0	0	0	0	0	0	0	0	0	0	0	0	0	/home/dhl_ec/bnelissen/Slides/CD3_manuscript/CD3_slides/AAA564.CD3.r/AAA564.CD3.r.run1	255	0.7	0.06	0.7	0.06	-9.29915886923	-12.5217437527	2.53773385176	0.323310726562
4235.0	730205.0	1996.0	13591.0	730205.0	4000000.0	48.0	7.0	3.22	2.36	1.1	0.05	7.77	0.65	1.24	0.28	10.54	0.4	3.33	2.52	0.57	AAA564.CD3.r.X3.Y11.tile.tissue.png	47	1	2000	47	ca6c1757b49c97e88aa48623b93d3dda	0	0	0	0	0	0	0	0	0	0	0	0	0	/home/dhl_ec/bnelissen/Slides/CD3_manuscript/CD3_slides/AAA564.CD3.r/AAA564.CD3.r.run1	255	0.7	0.06	0.7	0.06	-8.90880455748	-12.0808270243	2.04334597239	0.183122738281
0.0	0.0	0.0	0.0	0.0	3592000.0	0.0	0.0	2.19	1.87	1.01	0.05	5.5	0.27	0.76	0.19	4.08	0.12	2.18	2.05	0.53	AAA564.CD3.r.X3.Y12.tile.tissue.png	48	1	2000	48	5a85842dc59073a84f55b1cc231e42bb	0	0	0	0	0	0	0	0	0	0	0	0	0	/home/dhl_ec/bnelissen/Slides/CD3_manuscript/CD3_slides/AAA564.CD3.r/AAA564.CD3.r.run1	255	1.0	0.06	1.0	0.06	0.0	-11.3886723892	0.0	7.50898137028
236.0	8650.0	116.0	778.0	8650.0	4000000.0	2.0	3.0	2.85	2.37	1.76	0.0799999999999	9.84	0.61	1.33	0.31	6.98	0.21	2.08	1.53	0.41	AAA564.CD3.r.X3.Y5.tile.tissue.png	49	1	2000	49	1fdaee4fecaec06f15720bedcabb0a15	0	0	0	0	0	0	0	0	0	0	0	0	0	/home/dhl_ec/bnelissen/Slides/CD3_manuscript/CD3_slides/AAA564.CD3.r/AAA564.CD3.r.run1	255	0.7	0.06	0.7	0.06	-9.05066343317	-12.3642929426	2.93476307577	3.30876859106
91.0	14881.0	46.0	1709.0	14881.0	4000000.0	1.0	8.0	1.81	2.17	1.15	0.05	6.55	0.56	1.24	0.31	6.58	0.21	2.06	1.53	0.63	AAA564.CD3.r.X3.Y6.tile.tissue.png	50	1	2000	50	7a09bba9deecfac8e5ab4c0544963a40	0	0	0	0	0	0	0	0	0	0	0	0	0	/home/dhl_ec/bnelissen/Slides/CD3_manuscript/CD3_slides/AAA564.CD3.r/AAA564.CD3.r.run1	255	0.7	0.06	0.7	0.06	-9.13298043929	-12.1343482632	2.35038460925	0.0800740495605
259.0	25453.0	81.0	2482.0	25453.0	4000000.0	1.0	9.0	2.3	2.56	1.11	0.05	6.49	0.36	0.73	0.21	6.61	0.2	2.05	1.47	0.54	AAA564.CD3.r.X3.Y7.tile.tissue.png	51	1	2000	51	d36ab3a3a24aad21cfdbc2e31bea5066	0	0	0	0	0	0	0	0	0	0	0	0	0	/home/dhl_ec/bnelissen/Slides/CD3_manuscript/CD3_slides/AAA564.CD3.r/AAA564.CD3.r.run1	255	0.7	0.06	0.7	0.06	-8.84905439139	-12.3189142869	2.26179885623	0.0712704367676
5888.0	209134.0	2712.0	13691.0	209134.0	4000000.0	62.0	19.0	2.76	1.87	1.79	0.0699999999999	9.87	0.6	1.21	0.31	9.64	0.32	3.28	2.37	0.6	AAA564.CD3.r.X3.Y8.tile.tissue.png	52	1	2000	52	df5bd2543665549aec7d7896dab4c926	0	0	0	0	0	0	0	0	0	0	0	0	0	/home/dhl_ec/bnelissen/Slides/CD3_manuscript/CD3_slides/AAA564.CD3.r/AAA564.CD3.r.run1	255	0.7	0.06	0.7	0.06	-9.28111156732	-12.5263119547	3.56615819642	0.0990845351563
36954.0	2245749.0	17288.0	56180.0	2245749.0	4000000.0	414.0	13.0	3.17	2.29	1.81	0.0699999999999	10.35	0.61	1.2	0.19	12.03	0.47	2.76	1.48	0.42	AAA564.CD3.r.X3.Y9.tile.tissue.png	53	1	2000	53	33be1e9abb60f064badf7e36f605d4c8	0	0	0	0	0	0	0	0	0	0	0	0	0	/home/dhl_ec/bnelissen/Slides/CD3_manuscript/CD3_slides/AAA564.CD3.r/AAA564.CD3.r.run1	255	0.7	0.06	0.7	0.06	-9.43942842136	-12.8378924729	3.22490626425	0.395354765625
32720.0	2557242.0	14850.0	47607.0	2557242.0	4000000.0	361.0	24.0	3.27	2.52	1.54	0.05	6.98	0.38	0.72	0.11	8.55	0.31	2.21	1.48	0.61	AAA564.CD3.r.X4.Y10.tile.tissue.png	54	1	2000	54	cc0ae476e3758f0702a058caee706ccf	0	0	0	0	0	0	0	0	0	0	0	0	0	/home/dhl_ec/bnelissen/Slides/CD3_manuscript/CD3_slides/AAA564.CD3.r/AAA564.CD3.r.run1	255	0.7	0.06	0.7	0.06	-9.41338565194	-12.9484588889	3.31245781236	0.400876328125
9927.0	1223803.0	4825.0	11539.0	1223803.0	4000000.0	119.0	4.0	3.88	2.27	1.75	0.0699999999999	10.52	0.57	1.2	0.25	10.57	0.39	3.24	2.32	0.6	AAA564.CD3.r.X4.Y11.tile.tissue.png	55	1	2000	55	8733504a39562efadf29f7a00bfcba4e	0	0	0	0	0	0	0	0	0	0	0	0	0	/home/dhl_ec/bnelissen/Slides/CD3_manuscript/CD3_slides/AAA564.CD3.r/AAA564.CD3.r.run1	255	0.7	0.06	0.7	0.06	-8.75709143389	-12.1465788664	1.65014843613	0.180649203125
498.0	3315.0	116.0	260.0	3315.0	3592000.0	1.0	1.0	2.77	1.37	1.58	0.0699999999999	8.55	0.5	1.2	0.29	8.23	0.28	2.81	2.07	0.51	AAA564.CD3.r.X4.Y12.tile.tissue.png	56	1	2000	56	0610a5bd87f814f9dbfbd14d0caf0b6e	0	0	0	0	0	0	0	0	0	0	0	0	0	/home/dhl_ec/bnelissen/Slides/CD3_manuscript/CD3_slides/AAA564.CD3.r/AAA564.CD3.r.run1	255	0.7	0.06	0.7	0.06	-9.38480559564	-12.6514481896	3.2628918509	2.55288504531
307.0	13362.0	78.0	1566.0	13362.0	4000000.0	1.0	8.0	3.36	3.03	1.74	0.0900000000001	8.88	0.58	1.3	0.31	9.01	0.31	3.12	2.33	0.63	AAA564.CD3.r.X4.Y5.tile.tissue.png	57	1	2000	57	5ae34b96ee350c9b4bf8f35a3d89fe03	0	0	0	0	0	0	0	0	0	0	0	0	0	/home/dhl_ec/bnelissen/Slides/CD3_manuscript/CD3_slides/AAA564.CD3.r/AAA564.CD3.r.run1	255	0.7	0.06	0.7	0.06	-8.76884063224	-11.8742157078	1.99324180978	3.21342121436
0.0	11980.0	0.0	1300.0	11980.0	4000000.0	0.0	5.0	3.26	2.42	2.21	0.0699999999999	9.67	0.57	1.19	0.32	8.58	0.21	3.12	2.3	0.58	AAA564.CD3.r.X4.Y6.tile.tissue.png	58	1	2000	58	48491feb17d06b8f13b73cc8b31a4399	0	0	0	0	0	0	0	0	0	0	0	0	0	/home/dhl_ec/bnelissen/Slides/CD3_manuscript/CD3_slides/AAA564.CD3.r/AAA564.CD3.r.run1	255	0.7	0.06	0.7	0.06	-7.71281500812	-12.0901826808	2.4033307322	0.0747163411865
0.0	37909.0	0.0	2850.0	37909.0	4000000.0	0.0	9.0	3.38	2.31	1.75	0.0699999999999	7.53	0.36	0.71	0.21	6.12	0.13	2.06	1.49	0.4	AAA564.CD3.r.X4.Y7.tile.tissue.png	59	1	2000	59	fac497871877006bff1a61163a77f9cd	0	0	0	0	0	0	0	0	0	0	0	0	0	/home/dhl_ec/bnelissen/Slides/CD3_manuscript/CD3_slides/AAA564.CD3.r/AAA564.CD3.r.run1	255	0.7	0.06	0.7	0.06	-8.67169411153	-12.1606613367	1.27029204923	0.0902786254883
3841.0	94179.0	1703.0	5910.0	94179.0	4000000.0	39.0	10.0	3.81	1.91	1.13	0.0500000000002	6.55	0.36	0.72	0.2	6.56	0.21	2.16	1.53	0.45	AAA564.CD3.r.X4.Y8.tile.tissue.png	60	1	2000	60	06ba3e50bc430a00bd234e5d8e5b8e61	0	0	0	0	0	0	0	0	0	0	0	0	0	/home/dhl_ec/bnelissen/Slides/CD3_manuscript/CD3_slides/AAA564.CD3.r/AAA564.CD3.r.run1	255	0.7	0.06	0.7	0.06	-9.50366487776	-12.5678532134	3.41323062496	0.0858867216797
27377.0	2705063.0	12848.0	33195.0	2705063.0	4000000.0	314.0	11.0	2.78	3.04	1.14	0.05	7.41	0.39	0.74	0.11	9.09	0.33	2.29	2.32	0.62	AAA564.CD3.r.X4.Y9.tile.tissue.png	61	1	2000	61	b224e9747c7415d82b97c159c353ce39	0	0	0	0	0	0	0	0	0	0	0	0	0	/home/dhl_ec/bnelissen/Slides/CD3_manuscript/CD3_slides/AAA564.CD3.r/AAA564.CD3.r.run1	255	0.7	0.06	0.7	0.06	-9.28746257857	-12.8746427418	3.46196923659	0.37591890625
33419.0	3042363.0	16290.0	37533.0	3042363.0	4000000.0	402.0	6.0	2.7	2.95	1.25	0.05	7.35	0.59	1.26	0.14	8.96	0.34	2.22	1.47	0.42	AAA564.CD3.r.X5.Y10.tile.tissue.png	62	1	2000	62	fb7cee0eddb6c14a84025db4ffdd0274	0	0	0	0	0	0	0	0	0	0	0	0	0	/home/dhl_ec/bnelissen/Slides/CD3_manuscript/CD3_slides/AAA564.CD3.r/AAA564.CD3.r.run1	255	0.7	0.06	0.7	0.06	-9.24704523426	-12.6773248007	3.30690891821	0.374230945313
36777.0	1756514.0	16272.0	35617.0	1756514.0	4000000.0	385.0	9.0	2.88	2.44	1.12	0.05	7.25	0.39	0.75	0.15	8.39	0.29	2.26	1.54	1.53	AAA564.CD3.r.X5.Y11.tile.tissue.png	63	1	2000	63	479d70be59be54accfabe5e09eaede12	0	0	0	0	0	0	0	0	0	0	0	0	0	/home/dhl_ec/bnelissen/Slides/CD3_manuscript/CD3_slides/AAA564.CD3.r/AAA564.CD3.r.run1	255	0.7	0.06	0.7	0.06	-9.39701026174	-12.8290444945	3.58500893155	0.31641625
0.0	3114.0	0.0	256.0	3114.0	3592000.0	0.0	1.0	1.39	1.83	1.04	0.0599999999999	6.14	0.34	0.75	0.2	5.81	0.12	1.89	1.39	0.5	AAA564.CD3.r.X5.Y12.tile.tissue.png	64	1	2000	64	65e765238deeb3d5a642f8d992da062c	0	0	0	0	0	0	0	0	0	0	0	0	0	/home/dhl_ec/bnelissen/Slides/CD3_manuscript/CD3_slides/AAA564.CD3.r/AAA564.CD3.r.run1	255	0.7	0.06	0.7	0.06	-8.66895395922	-12.3616256848	3.39273980867	3.83302596135
0.0	13851.0	0.0	1612.0	13851.0	4000000.0	0.0	8.0	2.15	2.15	1.14	0.0600000000002	6.84	0.37	0.8	0.21	5.96	0.14	2.1	1.53	0.53	AAA564.CD3.r.X5.Y5.tile.tissue.png	65	1	2000	65	ebd634dbf5179aa58ca551cc879db13e	0	0	0	0	0	0	0	0	0	0	0	0	0	/home/dhl_ec/bnelissen/Slides/CD3_manuscript/CD3_slides/AAA564.CD3.r/AAA564.CD3.r.run1	255	0.7	0.06	0.7	0.06	0.0	-11.5232748824	1.85951671472	3.94176028625
557.0	35721.0	228.0	3590.0	35721.0	4000000.0	4.0	15.0	1.44	1.85	1.18	0.05	6.88	0.37	0.75	0.22	6.98	0.21	2.12	1.53	0.61	AAA564.CD3.r.X5.Y6.tile.tissue.png	66	1	2000	66	f95f8ce465a88d5ea4239d2a1bb37ac5	0	0	0	0	0	0	0	0	0	0	0	0	0	/home/dhl_ec/bnelissen/Slides/CD3_manuscript/CD3_slides/AAA564.CD3.r/AAA564.CD3.r.run1	255	0.7	0.06	0.7	0.06	-9.43023274325	-12.2109960173	2.40675662319	0.0843662749023
0.0	23182.0	0.0	1376.0	23182.0	4000000.0	0.0	5.0	1.02	2.12	1.13	0.05	6.89	0.37	0.74	0.22	6.54	0.17	2.1	1.54	0.71	AAA564.CD3.r.X5.Y7.tile.tissue.png	67	1	2000	67	a78a9dfd8227de22a8bdd5dc8833254e	0	0	0	0	0	0	0	0	0	0	0	0	0	/home/dhl_ec/bnelissen/Slides/CD3_manuscript/CD3_slides/AAA564.CD3.r/AAA564.CD3.r.run1	255	0.7	0.06	0.7	0.06	-7.6914875215	-11.7278829683	1.01057902161	0.0893354530029
2151.0	96799.0	950.0	8515.0	96799.0	4000000.0	18.0	14.0	1.56	2.93	1.09	0.05	7.06	0.37	0.74	0.32	9.11	0.32	3.2	2.32	0.66	AAA564.CD3.r.X5.Y8.tile.tissue.png	68	1	2000	68	08e2466be97a7ef6b5e870d4249fc5ba	0	0	0	0	0	0	0	0	0	0	0	0	0	/home/dhl_ec/bnelissen/Slides/CD3_manuscript/CD3_slides/AAA564.CD3.r/AAA564.CD3.r.run1	255	0.7	0.06	0.7	0.06	-9.50264077681	-12.2400357359	3.61465608927	0.0954983466797
21660.0	2878036.0	10924.0	35278.0	2878036.0	4000000.0	289.0	10.0	1.61	2.47	1.74	0.0699999999999	10.62	0.58	1.21	0.15	12.45	0.5	3.41	2.3	0.79	AAA564.CD3.r.X5.Y9.tile.tissue.png	69	1	2000	69	53cb5111c518dba0089c84dcc4e21a14	0	0	0	0	0	0	0	0	0	0	0	0	0	/home/dhl_ec/bnelissen/Slides/CD3_manuscript/CD3_slides/AAA564.CD3.r/AAA564.CD3.r.run1	255	0.7	0.06	0.7	0.06	-9.24350476997	-12.8417916467	3.75508054611	0.37905525
21761.0	2940864.0	11005.0	32951.0	2940864.0	4000000.0	288.0	6.0	1.96	2.73	1.75	0.0700000000002	10.18	0.6	1.2	0.14	12.76	0.5	2.27	1.49	0.48	AAA564.CD3.r.X6.Y10.tile.tissue.png	70	1	2000	70	fb8606fb9f89ab82e3d956bf9b5eb859	0	0	0	0	0	0	0	0	0	0	0	0	0	/home/dhl_ec/bnelissen/Slides/CD3_manuscript/CD3_slides/AAA564.CD3.r/AAA564.CD3.r.run1	255	0.7	0.06	0.7	0.06	-8.8699058353	-12.3334058165	2.4378870075	0.28022278125
27376.0	1870888.0	13142.0	32524.0	1870888.0	4000000.0	302.0	10.0	1.1	1.55	1.1	0.05	7.08	0.38	0.71	0.14	7.9	0.41	2.31	1.49	0.41	AAA564.CD3.r.X6.Y11.tile.tissue.png	71	1	2000	71	3c97a2cca8c3bf816511f1cc1c7c61cb	0	0	0	0	0	0	0	0	0	0	0	0	0	/home/dhl_ec/bnelissen/Slides/CD3_manuscript/CD3_slides/AAA564.CD3.r/AAA564.CD3.r.run1	255	0.7	0.06	0.7	0.06	-9.34635497822	-13.013529633	3.21547760541	0.3392524375
313.0	9450.0	81.0	784.0	9450.0	3592000.0	1.0	3.0	0.77	1.45	1.02	0.0700000000002	8.61	0.5	1.17	0.28	8.22	0.28	2.83	2.14	0.51	AAA564.CD3.r.X6.Y12.tile.tissue.png	72	1	2000	72	64240659b3c9a4f584df1de1dfffe077	0	0	0	0	0	0	0	0	0	0	0	0	0	/home/dhl_ec/bnelissen/Slides/CD3_manuscript/CD3_slides/AAA564.CD3.r/AAA564.CD3.r.run1	255	0.7	0.06	0.7	0.06	-8.1158131971	-11.9304497498	1.64678642511	3.27933295983
1132.0	39980.0	297.0	3359.0	39980.0	4000000.0	5.0	13.0	1.47	1.94	1.14	0.0599999999999	6.92	0.37	0.8	0.22	6.75	0.22	2.17	1.52	0.37	AAA564.CD3.r.X6.Y5.tile.tissue.png	73	1	2000	73	e024e1eb0cbf2700edb26a6c431e276e	0	0	0	0	0	0	0	0	0	0	0	0	0	/home/dhl_ec/bnelissen/Slides/CD3_manuscript/CD3_slides/AAA564.CD3.r/AAA564.CD3.r.run1	255	0.7	0.06	0.7	0.06	-9.04348055887	-12.1550720977	2.59001432564	2.79123968799
163.0	48881.0	58.0	3120.0	48881.0	4000000.0	1.0	11.0	1.52	2.4	1.17	0.05	6.87	0.37	0.74	0.21	6.99	0.22	2.12	1.52	0.38	AAA564.CD3.r.X6.Y6.tile.tissue.png	74	1	2000	74	868f8f7718100fc260e4ad6e6c3db75b	0	0	0	0	0	0	0	0	0	0	0	0	0	/home/dhl_ec/bnelissen/Slides/CD3_manuscript/CD3_slides/AAA564.CD3.r/AAA564.CD3.r.run1	255	0.7	0.06	0.7	0.06	-8.61400772542	-11.5189695108	1.29551285415	0.103548471191
0.0	19947.0	0.0	1920.0	19947.0	4000000.0	0.0	7.0	1.24	2.74	1.2	0.05	6.88	0.38	0.73	0.22	6.19	0.18	2.16	1.53	0.39	AAA564.CD3.r.X6.Y7.tile.tissue.png	75	1	2000	75	71b62c69bf2325c480dbbaccbd9b0252	0	0	0	0	0	0	0	0	0	0	0	0	0	/home/dhl_ec/bnelissen/Slides/CD3_manuscript/CD3_slides/AAA564.CD3.r/AAA564.CD3.r.run1	255	0.7	0.06	0.7	0.06	-8.87796420527	-12.1660898919	2.36745751127	0.0790114001465
1928.0	148774.0	754.0	6532.0	148774.0	4000000.0	13.0	13.0	2.54	1.67	1.14	0.05	7.17	0.37	0.74	0.21	6.57	0.21	2.07	1.48	0.37	AAA564.CD3.r.X6.Y8.tile.tissue.png	76	1	2000	76	7b4d399051cba8fe74d818ad4fc636d2	0	0	0	0	0	0	0	0	0	0	0	0	0	/home/dhl_ec/bnelissen/Slides/CD3_manuscript/CD3_slides/AAA564.CD3.r/AAA564.CD3.r.run1	255	0.7	0.06	0.7	0.06	-9.41330475183	-12.4036540043	3.65032599259	0.0709133037109
16986.0	3157840.0	8130.0	17438.0	3157840.0	4000000.0	204.0	6.0	2.6	2.17	1.19	0.05	7.14	0.64	1.37	0.15	10.27	0.33	2.16	1.51	0.4	AAA564.CD3.r.X6.Y9.tile.tissue.png	77	1	2000	77	227c1b5c7a2aa3c95bf98a4cf7ad1a52	0	0	0	0	0	0	0	0	0	0	0	0	0	/home/dhl_ec/bnelissen/Slides/CD3_manuscript/CD3_slides/AAA564.CD3.r/AAA564.CD3.r.run1	255	0.7	0.06	0.7	0.06	-9.26948119092	-12.429051171	3.72832306419	0.31668825
24978.0	3060174.0	11839.0	31129.0	3060174.0	4000000.0	278.0	8.0	2.83	2.33	1.13	0.05	6.97	0.37	0.74	0.0899999999999	9.08	0.33	2.18	1.48	0.46	AAA564.CD3.r.X7.Y10.tile.tissue.png	78	1	2000	78	b088b60a3050a848d22ae45ad4b946ec	0	0	0	0	0	0	0	0	0	0	0	0	0	/home/dhl_ec/bnelissen/Slides/CD3_manuscript/CD3_slides/AAA564.CD3.r/AAA564.CD3.r.run1	255	0.7	0.06	0.7	0.06	-9.18508015856	-12.5344463532	2.84264442289	0.324163414062
22837.0	1293161.0	10051.0	43041.0	1293161.0	4000000.0	221.0	23.0	2.58	1.58	1.76	0.0699999999999	10.88	0.59	1.28	0.28	11.04	0.45	3.63	2.31	0.68	AAA564.CD3.r.X7.Y11.tile.tissue.png	79	1	2000	79	0153c3bd9981fe6c6ce4e180e745c6c6	0	0	0	0	0	0	0	0	0	0	0	0	0	/home/dhl_ec/bnelissen/Slides/CD3_manuscript/CD3_slides/AAA564.CD3.r/AAA564.CD3.r.run1	255	0.7	0.06	0.7	0.06	-9.49948305105	-12.9610055454	3.40704221595	0.3206355
0.0	0.0	0.0	0.0	0.0	3592000.0	0.0	0.0	0.99	1.28	1.62	0.0700000000002	8.89	0.47	1.3	0.32	6.43	0.21	2.95	2.28	0.56	AAA564.CD3.r.X7.Y12.tile.tissue.png	80	1	2000	80	1c1d7f6e37d2c8edaf3e19a249b36689	0	0	0	0	0	0	0	0	0	0	0	0	0	/home/dhl_ec/bnelissen/Slides/CD3_manuscript/CD3_slides/AAA564.CD3.r/AAA564.CD3.r.run1	255	1.0	0.06	1.0	0.06	0.0	-11.8982825192	0.0	5.60934478021
0.0	3005.0	0.0	246.0	3005.0	4000000.0	0.0	1.0	1.24	1.44	1.88	0.0899999999997	10.01	0.57	1.33	0.32	7.81	0.24	3.35	2.38	0.58	AAA564.CD3.r.X7.Y5.tile.tissue.png	81	1	2000	81	110e5959bd899e1c2e8be74f15325c9f	0	0	0	0	0	0	0	0	0	0	0	0	0	/home/dhl_ec/bnelissen/Slides/CD3_manuscript/CD3_slides/AAA564.CD3.r/AAA564.CD3.r.run1	255	0.7	0.06	0.7	0.06	0.0	-12.0305881885	3.273093672	4.49078121115
0.0	0.0	0.0	0.0	0.0	4000000.0	0.0	0.0	1.24	1.4	1.14	0.0499999999997	6.45	0.3	0.74	0.21	4.76	0.12	1.95	1.5	0.37	AAA564.CD3.r.X7.Y6.tile.tissue.png	82	1	2000	82	ade8cb7b5645428886c1a39b58d2bbe2	0	0	0	0	0	0	0	0	0	0	0	0	0	/home/dhl_ec/bnelissen/Slides/CD3_manuscript/CD3_slides/AAA564.CD3.r/AAA564.CD3.r.run1	255	1.0	0.06	1.0	0.06	0.0	-11.2910951562	0.0	0.0786549284997
1554.0	13782.0	366.0	798.0	13782.0	4000000.0	4.0	2.0	2.03	2.07	1.1	0.0499999999997	6.6	0.37	0.74	0.21	6.77	0.32	3.25	2.4	0.64	AAA564.CD3.r.X7.Y7.tile.tissue.png	83	1	2000	83	3c5b31e138be5ad9b78f3144311ee222	0	0	0	0	0	0	0	0	0	0	0	0	0	/home/dhl_ec/bnelissen/Slides/CD3_manuscript/CD3_slides/AAA564.CD3.r/AAA564.CD3.r.run1	255	0.7	0.06	0.7	0.06	-9.16315327234	-12.5084916273	3.38213492087	0.0706995957031
5591.0	336423.0	2676.0	5567.0	336423.0	4000000.0	65.0	3.0	3.35	2.55	1.12	0.0500000000002	6.73	0.56	1.3	0.33	9.96	0.34	3.3	2.35	0.65	AAA564.CD3.r.X7.Y8.tile.tissue.png	84	1	2000	84	33659e47fb4f9bb82394c9eba7c1f196	0	0	0	0	0	0	0	0	0	0	0	0	0	/home/dhl_ec/bnelissen/Slides/CD3_manuscript/CD3_slides/AAA564.CD3.r/AAA564.CD3.r.run1	255	0.7	0.06	0.7	0.06	-9.22235567472	-11.716546065	2.66242447202	0.0716072558594
10090.0	3910116.0	4869.0	10201.0	3910116.0	4000000.0	120.0	1.0	3.27	1.6	1.12	0.0500000000002	7.23	0.38	0.76	0.0600000000004	9.77	0.37	2.2	1.53	0.92	AAA564.CD3.r.X7.Y9.tile.tissue.png	85	1	2000	85	265cf25310090c839afed84b544ae8bb	0	0	0	0	0	0	0	0	0	0	0	0	0	/home/dhl_ec/bnelissen/Slides/CD3_manuscript/CD3_slides/AAA564.CD3.r/AAA564.CD3.r.run1	255	0.7	0.06	0.7	0.06	-8.95034219562	-11.9095634437	2.04992273909	0.154532894531
29899.0	2797950.0	13581.0	26060.0	2797950.0	4000000.0	317.0	8.0	1.89	2.32	1.16	0.0500000000002	7.4	0.39	0.75	0.0999999999999	8.77	0.5	3.44	2.15	1.05	AAA564.CD3.r.X8.Y10.tile.tissue.png	86	1	2000	86	10228ba9140ac07ec5febeebfa7c067a	0	0	0	0	0	0	0	0	0	0	0	0	0	/home/dhl_ec/bnelissen/Slides/CD3_manuscript/CD3_slides/AAA564.CD3.r/AAA564.CD3.r.run1	255	0.7	0.06	0.7	0.06	-9.22196702355	-12.1552084105	2.41898299761	0.268297367188
7391.0	500439.0	3256.0	15933.0	500439.0	4000000.0	74.0	9.0	2.7	2.67	1.65	0.0700000000002	10.18	0.57	1.2	0.3	10.05	0.35	3.27	2.04	0.52	AAA564.CD3.r.X8.Y11.tile.tissue.png	87	1	2000	87	6b4f2b61044a098d2880621261a76b7f	0	0	0	0	0	0	0	0	0	0	0	0	0	/home/dhl_ec/bnelissen/Slides/CD3_manuscript/CD3_slides/AAA564.CD3.r/AAA564.CD3.r.run1	255	0.7	0.06	0.7	0.06	-9.22956733517	-12.5385906518	2.93076685214	0.160714234375
0.0	0.0	0.0	0.0	0.0	3592000.0	0.0	0.0	2.71	1.33	1.57	0.0700000000002	8.04	0.41	1.18	0.28	6.03	0.19	2.71	2.06	0.52	AAA564.CD3.r.X8.Y12.tile.tissue.png	88	1	2000	88	0c01c9a3198234330c214c4fd6a511eb	0	0	0	0	0	0	0	0	0	0	0	0	0	/home/dhl_ec/bnelissen/Slides/CD3_manuscript/CD3_slides/AAA564.CD3.r/AAA564.CD3.r.run1	255	1.0	0.06	1.0	0.06	0.0	-12.037648033	0.0	5.7924897073
0.0	6278.0	0.0	722.0	6278.0	4000000.0	0.0	3.0	2.38	2.3	1.22	0.0799999999999	9.17	0.6	1.35	0.33	7.93	0.2	3.21	2.34	0.79	AAA564.CD3.r.X8.Y5.tile.tissue.png	89	1	2000	89	a1811fc0a12094ea8b1b14c52b827394	0	0	0	0	0	0	0	0	0	0	0	0	0	/home/dhl_ec/bnelissen/Slides/CD3_manuscript/CD3_slides/AAA564.CD3.r/AAA564.CD3.r.run1	255	0.7	0.06	0.7	0.06	0.0	-12.3129247506	2.54755974484	4.71988439722
0.0	1389.0	0.0	176.0	1389.0	4000000.0	0.0	1.0	2.84	2.26	1.89	0.0700000000002	9.7	0.53	0.97	0.33	7.75	0.21	2.57	1.52	0.54	AAA564.CD3.r.X8.Y6.tile.tissue.png	90	1	2000	90	39fa17f613339694982b582dae874d24	0	0	0	0	0	0	0	0	0	0	0	0	0	/home/dhl_ec/bnelissen/Slides/CD3_manuscript/CD3_slides/AAA564.CD3.r/AAA564.CD3.r.run1	255	0.7	0.06	0.7	0.06	0.0	-12.39836083	2.18593426588	0.0873706191101
0.0	5955.0	0.0	736.0	5955.0	4000000.0	0.0	3.0	0.92	1.1	1.15	0.0500000000002	6.51	0.36	0.72	0.21	5.63	0.14	2.03	1.51	0.66	AAA564.CD3.r.X8.Y7.tile.tissue.png	91	1	2000	91	73b00948d1b352a2b0e4b9dc8cafc8ab	0	0	0	0	0	0	0	0	0	0	0	0	0	/home/dhl_ec/bnelissen/Slides/CD3_manuscript/CD3_slides/AAA564.CD3.r/AAA564.CD3.r.run1	255	0.7	0.06	0.7	0.06	0.0	-12.1816680795	2.49502945267	0.0729209943237
1398.0	1064338.0	659.0	8425.0	1064338.0	4000000.0	17.0	1.0	1.91	1.9	1.15	0.0500000000002	7.14	0.39	0.75	0.19	7.45	0.26	2.15	1.53	1.01	AAA564.CD3.r.X8.Y8.tile.tissue.png	92	1	2000	92	c6bffe2ecd30d6ab4e2caa88825326be	0	0	0	0	0	0	0	0	0	0	0	0	0	/home/dhl_ec/bnelissen/Slides/CD3_manuscript/CD3_slides/AAA564.CD3.r/AAA564.CD3.r.run1	255	0.7	0.06	0.7	0.06	-8.38215847414	-11.168585016	0.866976111642	0.0824513671875
4227.0	3923118.0	1958.0	9596.0	3923118.0	4000000.0	46.0	2.0	2.22	1.8	1.17	0.0499999999997	7.02	0.37	0.76	0.0599999999999	9.75	0.37	2.17	1.53	0.56	AAA564.CD3.r.X8.Y9.tile.tissue.png	93	1	2000	93	dfc45d7aaa98e770ff5cad14a1f813e4	0	0	0	0	0	0	0	0	0	0	0	0	0	/home/dhl_ec/bnelissen/Slides/CD3_manuscript/CD3_slides/AAA564.CD3.r/AAA564.CD3.r.run1	255	0.7	0.06	0.7	0.06	-8.66664693852	-11.3187250335	0.798065273064	0.0508774360352
329.0	72487.0	174.0	2374.0	72487.0	4000000.0	4.0	5.0	1.37	1.87	1.16	0.0500000000002	6.63	0.39	0.75	0.22	6.67	0.21	2.15	1.56	0.38	AAA564.CD3.r.X9.Y10.tile.tissue.png	94	1	2000	94	876d5170c7ec200e0bc05f88dcca1498	0	0	0	0	0	0	0	0	0	0	0	0	0	/home/dhl_ec/bnelissen/Slides/CD3_manuscript/CD3_slides/AAA564.CD3.r/AAA564.CD3.r.run1	255	0.7	0.06	0.7	0.06	-9.00550133817	-12.2594044231	1.2349496767	0.123594541504
0.0	2203.0	0.0	218.0	2203.0	4000000.0	0.0	1.0	2.92	1.99	1.21	0.0599999999999	6.63	0.37	0.74	0.21	5.83	0.16	2.06	1.53	0.38	AAA564.CD3.r.X9.Y11.tile.tissue.png	95	1	2000	95	e36eb98e2d784520969946cc943c0df7	0	0	0	0	0	0	0	0	0	0	0	0	0	/home/dhl_ec/bnelissen/Slides/CD3_manuscript/CD3_slides/AAA564.CD3.r/AAA564.CD3.r.run1	255	0.7	0.06	0.7	0.06	0.0	-10.8080261977	2.44487985134	0.627124136353
0.0	4691.0	0.0	442.0	4691.0	3592000.0	0.0	2.0	0.97	2.17	1.05	0.0599999999999	5.94	0.34	0.77	0.19	5.15	0.12	1.86	1.38	0.43	AAA564.CD3.r.X9.Y12.tile.tissue.png	96	1	2000	96	a35b4988e676b2e9edf9fd8fa13072f4	0	0	0	0	0	0	0	0	0	0	0	0	0	/home/dhl_ec/bnelissen/Slides/CD3_manuscript/CD3_slides/AAA564.CD3.r/AAA564.CD3.r.run1	255	0.7	0.06	0.7	0.06	0.0	-11.9262130934	0.91185435708	5.65607756443
0.0	4281.0	0.0	438.0	4281.0	4000000.0	0.0	2.0	1.15	1.79	1.78	0.0899999999997	9.6	0.56	1.38	0.33	8.03	0.21	3.07	2.34	0.56	AAA564.CD3.r.X9.Y5.tile.tissue.png	97	1	2000	97	10771d664a83854d3efd19e16fb8cf35	0	0	0	0	0	0	0	0	0	0	0	0	0	/home/dhl_ec/bnelissen/Slides/CD3_manuscript/CD3_slides/AAA564.CD3.r/AAA564.CD3.r.run1	255	0.7	0.06	0.7	0.06	0.0	-12.4269313502	2.64306629219	3.51818764066
496.0	17028.0	144.0	1365.0	17028.0	4000000.0	2.0	5.0	1.81	2.69	1.78	0.0700000000002	9.6	0.56	1.18	0.32	9.43	0.31	3.21	2.59	0.64	AAA564.CD3.r.X9.Y6.tile.tissue.png	98	1	2000	98	1e075959664c65cae9a72b38e2d5b99c	0	0	0	0	0	0	0	0	0	0	0	0	0	/home/dhl_ec/bnelissen/Slides/CD3_manuscript/CD3_slides/AAA564.CD3.r/AAA564.CD3.r.run1	255	0.7	0.06	0.7	0.06	-9.36827642577	-12.3813063548	2.43955802626	0.0806658666992
0.0	7163.0	0.0	684.0	7163.0	4000000.0	0.0	3.0	3.32	2.73	1.85	0.0799999999999	9.95	0.64	1.28	0.32	8.69	0.24	3.23	2.43	0.6	AAA564.CD3.r.X9.Y7.tile.tissue.png	99	1	2000	99	77437fe6be39f0bde271c2074675316b	0	0	0	0	0	0	0	0	0	0	0	0	0	/home/dhl_ec/bnelissen/Slides/CD3_manuscript/CD3_slides/AAA564.CD3.r/AAA564.CD3.r.run1	255	0.7	0.06	0.7	0.06	-8.29124258483	-12.2063294702	2.01940692527	0.0509083322144
1729.0	1489467.0	784.0	5456.0	1489467.0	4000000.0	21.0	1.0	3.41	1.99	1.31	0.0499999999997	6.99	0.45	0.79	0.16	7.85	0.27	2.15	1.54	0.4	AAA564.CD3.r.X9.Y8.tile.tissue.png	100	1	2000	100	2670d224736014b7c150d195cbbc17be	0	0	0	0	0	0	0	0	0	0	0	0	0	/home/dhl_ec/bnelissen/Slides/CD3_manuscript/CD3_slides/AAA564.CD3.r/AAA564.CD3.r.run1	255	0.7	0.06	0.7	0.06	-8.4910282773	-11.2774813346	0.775448775793	0.0661288652344
1682.0	2025483.0	654.0	8036.0	2025483.0	4000000.0	15.0	4.0	1.24	1.6	1.17	0.0500000000002	12.11	0.57	1.19	0.21	11.28	0.45	3.3	2.35	0.62	AAA564.CD3.r.X9.Y9.tile.tissue.png	101	1	2000	101	62cf93c291a48944dbd19b7ea71f8b85	0	0	0	0	0	0	0	0	0	0	0	0	0	/home/dhl_ec/bnelissen/Slides/CD3_manuscript/CD3_slides/AAA564.CD3.r/AAA564.CD3.r.run1	255	0.7	0.06	0.7	0.06	-8.34601662689	-11.4085329877	0.65591634938	0.106130394531
[truncated: 2 more columns]
