# Supplementary material for: SlideToolkit: An Assistive Toolset for the Histological Quantification of Whole Slide Images
Source: PLoS One. 2014 Nov 5;9(11):e110289. doi: 10.1371/journal.pone.0110289 (PMC4220929; doi:10.1371/journal.pone.0110289)
Supplement: RawData S1 — ICC and BlandAltman plot - measurements and r-script.zip. Measurements of Run1 and Run2, including the code for the calculation of the intraclass correlation coefficient (ICC) and the code for the Bland and Altman plot. (ZIP) [file pone.0110289.s003.zip › cellprofiler.measurements/run1.526d4a43eeebe6db83632818ecfbe2e8.DefaultOUT_Image.csv]

AreaOccupied_AreaOccupied_DAB_Nuclei	AreaOccupied_AreaOccupied_Tissue	AreaOccupied_Perimeter_DAB_Nuclei	AreaOccupied_Perimeter_Tissue	AreaOccupied_TotalArea_DAB_Nuclei	AreaOccupied_TotalArea_Tissue	Count_DAB_Nuclei	Count_Tissue	ExecutionTime_01LoadImages	ExecutionTime_02ColorToGray	ExecutionTime_03Smooth	ExecutionTime_04ImageMath	ExecutionTime_05IdentifyPrimaryObjects	ExecutionTime_06MeasureImageAreaOccupied	ExecutionTime_07UnmixColors	ExecutionTime_08MaskImage	ExecutionTime_09IdentifyPrimaryObjects	ExecutionTime_10MeasureImageAreaOccupied	ExecutionTime_11OverlayOutlines	ExecutionTime_12OverlayOutlines	ExecutionTime_13SaveImages	FileName_Original	Group_Index	Group_Number	Height_Original	ImageNumber	MD5Digest_Original	ModuleError_01LoadImages	ModuleError_02ColorToGray	ModuleError_03Smooth	ModuleError_04ImageMath	ModuleError_05IdentifyPrimaryObjects	ModuleError_06MeasureImageAreaOccupied	ModuleError_07UnmixColors	ModuleError_08MaskImage	ModuleError_09IdentifyPrimaryObjects	ModuleError_10MeasureImageAreaOccupied	ModuleError_11OverlayOutlines	ModuleError_12OverlayOutlines	ModuleError_13SaveImages	PathName_Original	Scaling_Original	Threshold_FinalThreshold_DAB_Nuclei	Threshold_FinalThreshold_Tissue	Threshold_OrigThreshold_DAB_Nuclei	Threshold_OrigThreshold_Tissue	Threshold_SumOfEntropies_DAB_Nuclei	Threshold_SumOfEntropies_Tissue	Threshold_WeightedVariance_DAB_Nuclei	Threshold_WeightedVariance_Tissue
9248.0	657073.0	3554.0	7131.0	657073.0	4000000.0	63.0	5.0	3.72	4.52	1.72	0.07	9.52	0.53	1.13	0.26	9.39	0.33	3.13	2.21	1.5	AAA347.CD3.X0.Y10.tile.tissue.png	1	1	2000	1	bfc9b3fccc34b03af3c44de7f49a21e9	0	0	0	0	0	0	0	0	0	0	0	0	0	/home/dhl_ec/bnelissen/Slides/CD3_manuscript/CD3_slides/AAA347.CD3/AAA347.CD3.run1	255	0.7	0.06	0.7	0.06	-7.78682920469	-10.5388925124	1.01810843621	0.986295257813
0.0	4884.0	0.0	490.0	4884.0	4000000.0	0.0	2.0	2.49	1.47	1.69	0.07	9.13	0.54	1.17	0.3	8.23	0.21	2.95	2.22	0.97	AAA347.CD3.X0.Y11.tile.tissue.png	2	1	2000	2	5a99b8a513dcd1a589f640358f606d52	0	0	0	0	0	0	0	0	0	0	0	0	0	/home/dhl_ec/bnelissen/Slides/CD3_manuscript/CD3_slides/AAA347.CD3/AAA347.CD3.run1	255	0.7	0.06	0.7	0.06	-7.51282132525	-11.4757036616	3.62050837178	2.66849488763
0.0	1754.0	0.0	188.0	1754.0	4000000.0	0.0	1.0	2.44	2.8	1.69	0.07	9.18	0.54	1.16	0.3	7.76	0.21	2.95	2.21	0.65	AAA347.CD3.X0.Y12.tile.tissue.png	3	1	2000	3	510b0169c6b0ddcd4b7d4e596e3d3aef	0	0	0	0	0	0	0	0	0	0	0	0	0	/home/dhl_ec/bnelissen/Slides/CD3_manuscript/CD3_slides/AAA347.CD3/AAA347.CD3.run1	255	0.7	0.06	0.7	0.06	0.0	-11.8467201674	3.2851955018	3.72467067523
0.0	0.0	0.0	0.0	0.0	4000000.0	0.0	0.0	2.7	2.25	1.69	0.07	8.84	0.45	1.22	0.31	6.45	0.2	2.87	2.2	0.58	AAA347.CD3.X0.Y13.tile.tissue.png	4	1	2000	4	b35b6185608d24d77310e92baa2c641f	0	0	0	0	0	0	0	0	0	0	0	0	0	/home/dhl_ec/bnelissen/Slides/CD3_manuscript/CD3_slides/AAA347.CD3/AAA347.CD3.run1	255	1.0	0.06	1.0	0.06	0.0	-11.6574495068	0.0	6.1884427237
0.0	0.0	0.0	0.0	0.0	4000000.0	0.0	0.0	2.94	1.16	1.7	0.07	8.88	0.44	1.25	0.3	6.39	0.19	2.87	2.2	0.6	AAA347.CD3.X0.Y14.tile.tissue.png	5	1	2000	5	c7186278fb5ca3d461f6de3c5890dea9	0	0	0	0	0	0	0	0	0	0	0	0	0	/home/dhl_ec/bnelissen/Slides/CD3_manuscript/CD3_slides/AAA347.CD3/AAA347.CD3.run1	255	1.0	0.06	1.0	0.06	0.0	-11.0489644528	0.0	7.65359922779
0.0	2168.0	0.0	211.0	2168.0	4000000.0	0.0	1.0	2.57	2.82	1.7	0.07	9.3	0.54	1.22	0.31	8.31	0.21	2.95	2.2	0.61	AAA347.CD3.X0.Y15.tile.tissue.png	6	1	2000	6	21436286c3c330b3a1875b37e7672115	0	0	0	0	0	0	0	0	0	0	0	0	0	/home/dhl_ec/bnelissen/Slides/CD3_manuscript/CD3_slides/AAA347.CD3/AAA347.CD3.run1	255	0.7	0.06	0.7	0.06	-9.22601884372	-12.1995120899	3.49446392999	4.63467920233
53.0	1870.0	33.0	192.0	1870.0	4000000.0	1.0	1.0	3.69	1.65	1.69	0.07	9.27	0.53	1.19	0.3	8.71	0.29	2.91	2.19	0.59	AAA347.CD3.X0.Y16.tile.tissue.png	7	1	2000	7	7079ff959de6ba00b36dff834f2078fd	0	0	0	0	0	0	0	0	0	0	0	0	0	/home/dhl_ec/bnelissen/Slides/CD3_manuscript/CD3_slides/AAA347.CD3/AAA347.CD3.run1	255	0.7	0.06	0.7	0.06	-7.61608017917	-11.7297253114	3.36257990249	3.62477631854
90.0	10584.0	41.0	729.0	10584.0	4000000.0	1.0	2.0	3.33	2.95	1.7	0.07	9.26	0.53	1.16	0.29	8.77	0.29	2.93	2.2	0.6	AAA347.CD3.X0.Y17.tile.tissue.png	8	1	2000	8	bb9e85ae5e220f0c23b859611753bdc9	0	0	0	0	0	0	0	0	0	0	0	0	0	/home/dhl_ec/bnelissen/Slides/CD3_manuscript/CD3_slides/AAA347.CD3/AAA347.CD3.run1	255	0.7	0.06	0.7	0.06	-7.00505007465	-10.7617008863	0.823212389103	2.88171356311
0.0	62728.0	0.0	1866.0	62728.0	4000000.0	0.0	3.0	3.12	2.36	1.68	0.07	9.3	0.53	1.21	0.3	7.79	0.2	3.0	2.2	0.56	AAA347.CD3.X0.Y18.tile.tissue.png	9	1	2000	9	9ea19c4ec933a06292d7980e6f58316c	0	0	0	0	0	0	0	0	0	0	0	0	0	/home/dhl_ec/bnelissen/Slides/CD3_manuscript/CD3_slides/AAA347.CD3/AAA347.CD3.run1	255	0.7	0.06	0.7	0.06	0.0	-12.0665760704	0.304961656128	5.51241388672
0.0	0.0	0.0	0.0	0.0	3384000.0	0.0	0.0	2.45	2.17	0.96	0.04	4.75	0.38	1.14	0.25	5.42	0.16	2.44	1.85	0.48	AAA347.CD3.X0.Y19.tile.tissue.png	10	1	2000	10	0712b5d0cc8c4e129cda752405aa6ada	0	0	0	0	0	0	0	0	0	0	0	0	0	/home/dhl_ec/bnelissen/Slides/CD3_manuscript/CD3_slides/AAA347.CD3/AAA347.CD3.run1	255	1.0	0.06	1.0	0.06	0.0	0.0	0.0	3.41181973995
777.0	596423.0	355.0	32718.0	596423.0	4000000.0	8.0	48.0	2.89	1.84	1.67	0.07	9.35	0.55	1.18	0.27	9.25	0.33	3.16	2.2	0.58	AAA347.CD3.X0.Y3.tile.tissue.png	11	1	2000	11	e91052c0ec4986dacce73a4a08dc2aa5	0	0	0	0	0	0	0	0	0	0	0	0	0	/home/dhl_ec/bnelissen/Slides/CD3_manuscript/CD3_slides/AAA347.CD3/AAA347.CD3.run1	255	0.7	0.06	0.7	0.06	-8.07669117116	-10.4459502896	0.481587185326	4.47464478906
129.0	132613.0	71.0	10994.0	132613.0	4000000.0	2.0	33.0	3.1	3.06	1.69	0.06	9.32	0.53	1.13	0.29	8.8	0.3	3.09	2.2	0.55	AAA347.CD3.X0.Y4.tile.tissue.png	12	1	2000	12	52f88a95c2f48ac40dfd3f7dbf5e290d	0	0	0	0	0	0	0	0	0	0	0	0	0	/home/dhl_ec/bnelissen/Slides/CD3_manuscript/CD3_slides/AAA347.CD3/AAA347.CD3.run1	255	0.7	0.06	0.7	0.06	-8.39279127367	-8.99882472522	0.599104463275	0.262346512695
89.0	22486.0	45.0	1955.0	22486.0	4000000.0	1.0	9.0	2.86	2.85	1.65	0.06	9.26	0.52	1.13	0.29	8.76	0.29	3.0	2.19	0.57	AAA347.CD3.X0.Y5.tile.tissue.png	13	1	2000	13	0122a4654c9d6374c7804c6a94e421c5	0	0	0	0	0	0	0	0	0	0	0	0	0	/home/dhl_ec/bnelissen/Slides/CD3_manuscript/CD3_slides/AAA347.CD3/AAA347.CD3.run1	255	0.7	0.06	0.7	0.06	-7.96129380505	-9.48038731049	0.89153688763	0.287431654297
212.0	5090.0	109.0	508.0	5090.0	4000000.0	3.0	2.0	2.75	3.08	1.68	0.06	9.12	0.52	1.12	0.3	8.58	0.29	2.93	2.2	0.55	AAA347.CD3.X0.Y6.tile.tissue.png	14	1	2000	14	1f9118ec3d7a1cdb903782a0209bc94a	0	0	0	0	0	0	0	0	0	0	0	0	0	/home/dhl_ec/bnelissen/Slides/CD3_manuscript/CD3_slides/AAA347.CD3/AAA347.CD3.run1	255	0.7	0.06	0.7	0.06	-9.08709972949	-9.74024560359	1.93813923328	0.21626917041
0.0	1537.0	0.0	176.0	1537.0	4000000.0	0.0	1.0	2.67	1.99	1.68	0.06	9.14	0.52	1.12	0.29	7.52	0.2	2.95	2.2	0.55	AAA347.CD3.X0.Y7.tile.tissue.png	15	1	2000	15	7c63cf91a0c72882bf5677f0531a7fbd	0	0	0	0	0	0	0	0	0	0	0	0	0	/home/dhl_ec/bnelissen/Slides/CD3_manuscript/CD3_slides/AAA347.CD3/AAA347.CD3.run1	255	0.7	0.06	0.7	0.06	0.0	-9.94256128793	2.05933554357	0.265262389435
0.0	8816.0	0.0	824.0	8816.0	4000000.0	0.0	4.0	2.61	2.62	1.68	0.06	9.12	0.53	1.13	0.3	8.17	0.21	2.94	2.21	0.56	AAA347.CD3.X0.Y8.tile.tissue.png	16	1	2000	16	6a832fc7c3bc1793bf4fab891955ff01	0	0	0	0	0	0	0	0	0	0	0	0	0	/home/dhl_ec/bnelissen/Slides/CD3_manuscript/CD3_slides/AAA347.CD3/AAA347.CD3.run1	255	0.7	0.06	0.7	0.06	-8.8019530447	-10.2466356693	2.04349219219	0.238352556274
588.0	455764.0	275.0	4719.0	455764.0	4000000.0	6.0	3.0	2.77	2.06	1.67	0.0700000000001	9.26	0.53	1.12	0.27	9.0	0.32	3.09	2.2	1.46	AAA347.CD3.X0.Y9.tile.tissue.png	17	1	2000	17	4c65ac8ed815f91ae38204006b73c5b8	0	0	0	0	0	0	0	0	0	0	0	0	0	/home/dhl_ec/bnelissen/Slides/CD3_manuscript/CD3_slides/AAA347.CD3/AAA347.CD3.run1	255	0.7	0.06	0.7	0.06	-7.4771112732	-9.81834531202	0.674274724468	0.595643121094
1564.0	3999984.0	707.0	8000.0	3999984.0	4000000.0	16.0	1.0	2.39	2.57	1.68	0.0600000000001	9.02	0.53	1.13	0.0699999999999	12.51	0.53	3.13	2.19	0.83	AAA347.CD3.X1.Y10.tile.tissue.png	18	1	2000	18	6dbd018fcc0f4e85b2aeb576df0460c5	0	0	0	0	0	0	0	0	0	0	0	0	0	/home/dhl_ec/bnelissen/Slides/CD3_manuscript/CD3_slides/AAA347.CD3/AAA347.CD3.run1	255	0.7	0.0677581783596	0.7	0.0677581783596	-7.40687664633	-9.82160322765	0.212756769409	0.0562918905552
9872.0	1673090.0	4141.0	8118.0	1673090.0	4000000.0	78.0	2.0	2.52	2.35	1.7	0.0599999999999	9.53	0.54	1.12	0.21	10.47	0.39	3.1	2.23	0.81	AAA347.CD3.X1.Y11.tile.tissue.png	19	1	2000	19	02fe00fb92f3d66658a3bf22960f2ab4	0	0	0	0	0	0	0	0	0	0	0	0	0	/home/dhl_ec/bnelissen/Slides/CD3_manuscript/CD3_slides/AAA347.CD3/AAA347.CD3.run1	255	0.7	0.06	0.7	0.06	-7.72020613116	-11.0720950173	0.622124249135	0.0830794179687
0.0	6962.0	0.0	494.0	6962.0	4000000.0	0.0	1.0	2.01	2.81	1.69	0.0600000000001	9.19	0.52	1.11	0.3	8.3	0.21	2.94	2.2	0.82	AAA347.CD3.X1.Y12.tile.tissue.png	20	1	2000	20	0f36c8d63e38b40afe5d66e609d03d7e	0	0	0	0	0	0	0	0	0	0	0	0	0	/home/dhl_ec/bnelissen/Slides/CD3_manuscript/CD3_slides/AAA347.CD3/AAA347.CD3.run1	255	0.7	0.06	0.7	0.06	-7.5524165978	-11.8596519328	1.55070201209	0.0927782850647
833.0	16677.0	331.0	1084.0	16677.0	4000000.0	7.0	4.0	1.69	2.21	1.69	0.0599999999999	9.2	0.53	1.11	0.31	8.68	0.29	2.96	2.2	1.03	AAA347.CD3.X1.Y13.tile.tissue.png	21	1	2000	21	76b85d57c535865254b46c5c575f6e80	0	0	0	0	0	0	0	0	0	0	0	0	0	/home/dhl_ec/bnelissen/Slides/CD3_manuscript/CD3_slides/AAA347.CD3/AAA347.CD3.run1	255	0.7	0.06	0.7	0.06	-9.40798503093	-12.0822551788	2.68479573687	0.113781895508
0.0	17750.0	0.0	829.0	17750.0	4000000.0	0.0	2.0	1.87	1.75	1.69	0.0599999999999	9.23	0.53	1.12	0.3	8.23	0.21	2.97	2.21	1.21	AAA347.CD3.X1.Y14.tile.tissue.png	22	1	2000	22	7f6828a8c82b6fe32bc0aa8628743551	0	0	0	0	0	0	0	0	0	0	0	0	0	/home/dhl_ec/bnelissen/Slides/CD3_manuscript/CD3_slides/AAA347.CD3/AAA347.CD3.run1	255	0.7	0.06	0.7	0.06	-6.40434309136	-11.7449881346	0.744301687706	0.122508474304
0.0	20343.0	0.0	810.0	20343.0	4000000.0	0.0	2.0	2.59	2.16	1.68	0.0600000000001	9.18	0.52	1.11	0.3	7.73	0.21	2.97	2.21	1.75	AAA347.CD3.X1.Y15.tile.tissue.png	23	1	2000	23	f5dae0353b45f3fa7d2ac22af0a8f48b	0	0	0	0	0	0	0	0	0	0	0	0	0	/home/dhl_ec/bnelissen/Slides/CD3_manuscript/CD3_slides/AAA347.CD3/AAA347.CD3.run1	255	0.7	0.06	0.7	0.06	0.0	-11.5306706073	0.119921483761	0.0989607032776
0.0	1539.0	0.0	177.0	1539.0	4000000.0	0.0	1.0	1.84	3.25	1.7	0.0599999999999	9.17	0.52	1.12	0.29	7.69	0.21	2.96	2.22	1.5	AAA347.CD3.X1.Y16.tile.tissue.png	24	1	2000	24	9c2022be94261bfbc47cc39e3980279f	0	0	0	0	0	0	0	0	0	0	0	0	0	/home/dhl_ec/bnelissen/Slides/CD3_manuscript/CD3_slides/AAA347.CD3/AAA347.CD3.run1	255	0.7	0.06	0.7	0.06	0.0	-11.5690704068	2.22886097532	0.0673177138062
0.0	6335.0	0.0	390.0	6335.0	4000000.0	0.0	1.0	2.08	2.31	1.68	0.0600000000001	9.17	0.53	1.11	0.3	7.7	0.21	2.95	2.21	0.67	AAA347.CD3.X1.Y17.tile.tissue.png	25	1	2000	25	78b048c4d4e49ae585bf9ebba2f5ead4	0	0	0	0	0	0	0	0	0	0	0	0	0	/home/dhl_ec/bnelissen/Slides/CD3_manuscript/CD3_slides/AAA347.CD3/AAA347.CD3.run1	255	0.7	0.06	0.7	0.06	0.0	-11.1625203022	0.0264087728186	0.0884151791687
0.0	0.0	0.0	0.0	0.0	4000000.0	0.0	0.0	3.38	2.28	1.69	0.0799999999999	8.81	0.45	1.25	0.3	6.37	0.19	2.86	2.21	0.69	AAA347.CD3.X1.Y18.tile.tissue.png	26	1	2000	26	5f4349a34e59847a009f743bbb0484c0	0	0	0	0	0	0	0	0	0	0	0	0	0	/home/dhl_ec/bnelissen/Slides/CD3_manuscript/CD3_slides/AAA347.CD3/AAA347.CD3.run1	255	1.0	0.06	1.0	0.06	0.0	-10.4768380679	0.0	9.40044453261
0.0	0.0	0.0	0.0	0.0	3384000.0	0.0	0.0	2.32	1.15	1.44	0.0599999999999	7.49	0.37	1.14	0.25	5.36	0.17	2.44	1.87	1.28	AAA347.CD3.X1.Y19.tile.tissue.png	27	1	2000	27	5a11279443f51605718191e92ff8afa1	0	0	0	0	0	0	0	0	0	0	0	0	0	/home/dhl_ec/bnelissen/Slides/CD3_manuscript/CD3_slides/AAA347.CD3/AAA347.CD3.run1	255	1.0	0.06	1.0	0.06	0.0	-9.74736552876	0.0	2.05063475356
1613.0	451281.0	441.0	30894.0	451281.0	4000000.0	8.0	59.0	1.96	2.39	1.68	0.0699999999999	12.23	0.55	1.18	0.27	9.16	0.32	3.18	2.2	1.09	AAA347.CD3.X1.Y3.tile.tissue.png	28	1	2000	28	ed8f8746c36c8f93d2f64e2129a806c3	0	0	0	0	0	0	0	0	0	0	0	0	0	/home/dhl_ec/bnelissen/Slides/CD3_manuscript/CD3_slides/AAA347.CD3/AAA347.CD3.run1	255	0.7	0.06	0.7	0.06	-7.94130646956	-9.67976567456	0.300567326739	3.50143616992
871.0	1325293.0	362.0	40579.0	1325293.0	4000000.0	6.0	46.0	2.96	2.56	1.7	0.0599999999999	9.35	0.56	1.11	0.23	9.99	0.37	3.26	2.2	0.59	AAA347.CD3.X1.Y4.tile.tissue.png	29	1	2000	29	b569085483f11b94e2eb51c564558775	0	0	0	0	0	0	0	0	0	0	0	0	0	/home/dhl_ec/bnelissen/Slides/CD3_manuscript/CD3_slides/AAA347.CD3/AAA347.CD3.run1	255	0.7	0.06	0.7	0.06	-7.50958269342	-10.5102461065	0.194856847799	0.0325268671875
11459.0	493514.0	3551.0	7036.0	493514.0	4000000.0	74.0	10.0	4.21	1.69	1.7	0.0600000000001	9.49	0.53	1.1	0.27	9.34	0.32	3.11	2.2	0.56	AAA347.CD3.X1.Y5.tile.tissue.png	30	1	2000	30	64b0506bb34ecaba227dba876efb3f3a	0	0	0	0	0	0	0	0	0	0	0	0	0	/home/dhl_ec/bnelissen/Slides/CD3_manuscript/CD3_slides/AAA347.CD3/AAA347.CD3.run1	255	0.7	0.06	0.7	0.06	-8.05070263527	-11.4332743593	1.24424059426	0.161632039063
6865.0	2253994.0	2754.0	7846.0	2253994.0	4000000.0	49.0	3.0	3.14	2.61	1.68	0.0599999999999	9.98	0.53	1.14	0.17	11.09	0.42	3.15	2.2	0.57	AAA347.CD3.X1.Y6.tile.tissue.png	31	1	2000	31	a2f6f4b39a325d9371e93364e2bb727c	0	0	0	0	0	0	0	0	0	0	0	0	0	/home/dhl_ec/bnelissen/Slides/CD3_manuscript/CD3_slides/AAA347.CD3/AAA347.CD3.run1	255	0.7	0.06	0.7	0.06	-7.54856293879	-10.5726337452	0.399845113289	0.054678453125
0.0	1212816.0	0.0	8544.0	1212816.0	4000000.0	0.0	4.0	3.25	2.3	1.7	0.0600000000002	9.87	0.54	1.12	0.23	9.47	0.28	3.16	2.19	0.56	AAA347.CD3.X1.Y7.tile.tissue.png	32	1	2000	32	7211d591df9fe7ff1dce9ff2c42a38f7	0	0	0	0	0	0	0	0	0	0	0	0	0	/home/dhl_ec/bnelissen/Slides/CD3_manuscript/CD3_slides/AAA347.CD3/AAA347.CD3.run1	255	0.7	0.06	0.7	0.06	-6.68717840501	-10.6556580893	0.805553157444	0.0619714296875
652.0	2107600.0	208.0	8764.0	2107600.0	4000000.0	4.0	4.0	3.44	2.72	1.68	0.0599999999999	9.36	0.53	1.12	0.18	10.7	0.41	3.16	2.2	0.57	AAA347.CD3.X1.Y8.tile.tissue.png	33	1	2000	33	a6e397211d7192f268bd629594c4b72f	0	0	0	0	0	0	0	0	0	0	0	0	0	/home/dhl_ec/bnelissen/Slides/CD3_manuscript/CD3_slides/AAA347.CD3/AAA347.CD3.run1	255	0.7	0.06	0.7	0.06	-7.39782958618	-10.5068160342	0.540239276302	0.0624883574219
0.0	3913897.0	0.0	8006.0	3913897.0	4000000.0	0.0	1.0	2.99	1.67	1.69	0.0599999999999	9.47	0.52	1.12	0.0800000000002	11.94	0.43	3.12	2.22	0.55	AAA347.CD3.X1.Y9.tile.tissue.png	34	1	2000	34	1d631d9baa0aaa44bf65496a09b9c93f	0	0	0	0	0	0	0	0	0	0	0	0	0	/home/dhl_ec/bnelissen/Slides/CD3_manuscript/CD3_slides/AAA347.CD3/AAA347.CD3.run1	255	0.7	0.06	0.7	0.06	-6.82436524211	-10.9774493776	0.289892012898	0.0290629743652
37381.0	1339458.0	14968.0	11400.0	1339458.0	4000000.0	290.0	7.0	2.43	2.18	1.68	0.0599999999999	9.54	0.53	1.12	0.22	10.42	0.38	3.18	2.2	0.58	AAA347.CD3.X10.Y10.tile.tissue.png	35	1	2000	35	e55355db132a06052fd55f8fb51b49f9	0	0	0	0	0	0	0	0	0	0	0	0	0	/home/dhl_ec/bnelissen/Slides/CD3_manuscript/CD3_slides/AAA347.CD3/AAA347.CD3.run1	255	0.7	0.06	0.7	0.06	-7.6745597989	-11.4055092017	0.98690102664	0.196540640625
81502.0	2152453.0	29773.0	9592.0	2152453.0	4000000.0	539.0	5.0	2.63	2.05	1.68	0.0599999999999	10.28	0.54	1.13	0.18	11.84	0.45	3.17	2.2	0.58	AAA347.CD3.X10.Y11.tile.tissue.png	36	1	2000	36	c361b7b8fbdb6aabe51117ac785c9220	0	0	0	0	0	0	0	0	0	0	0	0	0	/home/dhl_ec/bnelissen/Slides/CD3_manuscript/CD3_slides/AAA347.CD3/AAA347.CD3.run1	255	0.7	0.06	0.7	0.06	-7.93707162143	-11.4229431122	0.766538457491	0.1473659375
60340.0	3792103.0	21293.0	9142.0	3792103.0	4000000.0	370.0	2.0	2.87	2.74	1.7	0.0599999999999	9.42	0.53	1.14	0.0800000000002	13.13	0.52	3.14	2.2	0.6	AAA347.CD3.X10.Y12.tile.tissue.png	37	1	2000	37	5247f130deede01e0179256d60bc2478	0	0	0	0	0	0	0	0	0	0	0	0	0	/home/dhl_ec/bnelissen/Slides/CD3_manuscript/CD3_slides/AAA347.CD3/AAA347.CD3.run1	255	0.7	0.0664133300889	0.7	0.0664133300889	-8.60632321326	-11.61695473	1.20236079631	0.122143711914
9030.0	3992260.0	3363.0	8522.0	3992260.0	4000000.0	65.0	1.0	1.99	1.81	1.69	0.0599999999999	9.44	0.53	1.12	0.0699999999999	12.58	0.53	3.13	2.2	0.6	AAA347.CD3.X10.Y13.tile.tissue.png	38	1	2000	38	efca888c6c34703cfa4c4d50a05f44b2	0	0	0	0	0	0	0	0	0	0	0	0	0	/home/dhl_ec/bnelissen/Slides/CD3_manuscript/CD3_slides/AAA347.CD3/AAA347.CD3.run1	255	0.7	0.0792508619907	0.7	0.0792508619907	-8.17564976348	-10.9038787147	0.785947638113	0.0425056347656
431.0	4000000.0	209.0	7996.0	4000000.0	4000000.0	6.0	1.0	2.98	3.29	1.71	0.0599999999999	7.99	0.44	1.13	0.0599999999999	12.44	0.52	3.11	2.21	0.59	AAA347.CD3.X10.Y14.tile.tissue.png	39	1	2000	39	9e65eb628472a925eb08810a2db1b552	0	0	0	0	0	0	0	0	0	0	0	0	0	/home/dhl_ec/bnelissen/Slides/CD3_manuscript/CD3_slides/AAA347.CD3/AAA347.CD3.run1	255	0.7	0.0919140765994	0.7	0.0919140765994	-6.61734762021	0.0	0.550053554009	0.0157134511719
2055.0	4000000.0	668.0	7996.0	4000000.0	4000000.0	14.0	1.0	3.26	3.01	1.7	0.0599999999999	8.01	0.44	1.15	0.0599999999999	12.54	0.53	3.15	2.22	0.59	AAA347.CD3.X10.Y15.tile.tissue.png	40	1	2000	40	53c8780e9e02e74adbc8686178787856	0	0	0	0	0	0	0	0	0	0	0	0	0	/home/dhl_ec/bnelissen/Slides/CD3_manuscript/CD3_slides/AAA347.CD3/AAA347.CD3.run1	255	0.7	0.0852736135118	0.7	0.0852736135118	-7.36505857449	0.0	0.516868178427	0.0274688476562
584.0	4000000.0	319.0	7996.0	4000000.0	4000000.0	7.0	1.0	3.39	2.62	1.68	0.05	8.0	0.44	1.13	0.0599999999999	12.49	0.53	3.11	2.2	0.58	AAA347.CD3.X10.Y16.tile.tissue.png	41	1	2000	41	2c48dd79b6df501fb8a57150396082b9	0	0	0	0	0	0	0	0	0	0	0	0	0	/home/dhl_ec/bnelissen/Slides/CD3_manuscript/CD3_slides/AAA347.CD3/AAA347.CD3.run1	255	0.7	0.0738331754045	0.7	0.0738331754045	-7.24196444314	0.0	0.356955431325	0.070774890625
14274.0	3866901.0	5905.0	11016.0	3866901.0	4000000.0	118.0	1.0	1.88	2.37	1.69	0.0599999999999	9.86	0.53	1.12	0.0799999999999	12.5	0.52	3.13	2.2	0.59	AAA347.CD3.X10.Y17.tile.tissue.png	42	1	2000	42	4b2f19dd936e4ed0e5ab507c038c5901	0	0	0	0	0	0	0	0	0	0	0	0	0	/home/dhl_ec/bnelissen/Slides/CD3_manuscript/CD3_slides/AAA347.CD3/AAA347.CD3.run1	255	0.7	0.06	0.7	0.06	-8.24009398971	-12.2114185105	0.730928869556	0.131597424805
15194.0	449966.0	5518.0	5936.0	449966.0	4000000.0	93.0	3.0	3.1	1.81	1.69	0.0600000000002	9.39	0.53	1.11	0.27	9.18	0.32	3.0	2.2	0.56	AAA347.CD3.X10.Y18.tile.tissue.png	43	1	2000	43	4d7a3779d86ae5eed2db6b08e749849c	0	0	0	0	0	0	0	0	0	0	0	0	0	/home/dhl_ec/bnelissen/Slides/CD3_manuscript/CD3_slides/AAA347.CD3/AAA347.CD3.run1	255	0.7	0.06	0.7	0.06	-8.34022995133	-11.7263579613	1.35782710588	0.139745396484
0.0	3217.0	0.0	358.0	3217.0	3384000.0	0.0	2.0	2.78	3.13	1.43	0.0500000000002	7.72	0.45	1.07	0.25	6.35	0.17	2.5	1.85	0.45	AAA347.CD3.X10.Y19.tile.tissue.png	44	1	2000	44	5f1e7ca1c6249685de17e1f2cf89e141	0	0	0	0	0	0	0	0	0	0	0	0	0	/home/dhl_ec/bnelissen/Slides/CD3_manuscript/CD3_slides/AAA347.CD3/AAA347.CD3.run1	255	0.7	0.06	0.7	0.06	0.0	-12.008599155	1.1159057048	5.8958468666
0.0	27678.0	0.0	1108.0	27678.0	4000000.0	0.0	2.0	1.4	3.1	1.69	0.0800000000002	9.06	0.53	1.14	0.3	7.57	0.2	2.97	2.2	0.57	AAA347.CD3.X10.Y3.tile.tissue.png	45	1	2000	45	939864546378b6f0d25f1af965de6c7e	0	0	0	0	0	0	0	0	0	0	0	0	0	/home/dhl_ec/bnelissen/Slides/CD3_manuscript/CD3_slides/AAA347.CD3/AAA347.CD3.run1	255	0.7	0.06	0.7	0.06	0.0	-9.84171777349	0.0901394214268	1.89713749847
0.0	27512.0	0.0	1106.0	27512.0	4000000.0	0.0	2.0	2.77	1.86	1.67	0.0599999999999	9.07	0.53	1.12	0.3	7.56	0.21	2.96	2.23	0.7	AAA347.CD3.X10.Y4.tile.tissue.png	46	1	2000	46	1d6297450dc4cf42f48252efb70246b1	0	0	0	0	0	0	0	0	0	0	0	0	0	/home/dhl_ec/bnelissen/Slides/CD3_manuscript/CD3_slides/AAA347.CD3/AAA347.CD3.run1	255	0.7	0.06	0.7	0.06	0.0	-11.5153992861	0.0521708646809	0.0602739949036
21991.0	1864157.0	8432.0	7954.0	1864157.0	4000000.0	167.0	4.0	2.02	2.2	1.68	0.0600000000002	9.42	0.54	1.11	0.19	10.97	0.4	3.14	2.2	0.71	AAA347.CD3.X10.Y5.tile.tissue.png	47	1	2000	47	0f09b13c62d073d6f969ba8e4500c01e	0	0	0	0	0	0	0	0	0	0	0	0	0	/home/dhl_ec/bnelissen/Slides/CD3_manuscript/CD3_slides/AAA347.CD3/AAA347.CD3.run1	255	0.7	0.06	0.7	0.06	-8.27665380677	-11.2685750134	0.850657998364	0.160995070312
14994.0	3263743.0	5262.0	8747.0	3263743.0	4000000.0	105.0	3.0	2.51	2.86	1.69	0.0599999999999	9.47	0.54	1.12	0.12	11.93	0.48	3.14	2.2	0.94	AAA347.CD3.X10.Y6.tile.tissue.png	48	1	2000	48	eb8c66ac54040f431bb1a3462f9d2472	0	0	0	0	0	0	0	0	0	0	0	0	0	/home/dhl_ec/bnelissen/Slides/CD3_manuscript/CD3_slides/AAA347.CD3/AAA347.CD3.run1	255	0.7	0.0713138920109	0.7	0.0713138920109	-7.18249587517	-10.9017408434	0.416507176077	0.090036703125
5492.0	3329295.0	1941.0	8000.0	3329295.0	4000000.0	39.0	1.0	2.15	3.45	1.69	0.0600000000002	9.69	0.53	1.12	0.11	11.9	0.49	3.15	2.2	0.69	AAA347.CD3.X10.Y7.tile.tissue.png	49	1	2000	49	a2933479b1077b4a372e5727686ae8ba	0	0	0	0	0	0	0	0	0	0	0	0	0	/home/dhl_ec/bnelissen/Slides/CD3_manuscript/CD3_slides/AAA347.CD3/AAA347.CD3.run1	255	0.7	0.06	0.7	0.06	-7.14448328201	-10.6291194313	0.248737257206	0.0452409667969
12821.0	2503616.0	4483.0	7210.0	2503616.0	4000000.0	88.0	1.0	1.19	2.17	1.7	0.0599999999999	9.36	0.53	1.11	0.16	11.21	0.44	3.17	2.2	1.09	AAA347.CD3.X10.Y8.tile.tissue.png	50	1	2000	50	4d467cdcebb8b0dea5cf0b160eaaf0b7	0	0	0	0	0	0	0	0	0	0	0	0	0	/home/dhl_ec/bnelissen/Slides/CD3_manuscript/CD3_slides/AAA347.CD3/AAA347.CD3.run1	255	0.7	0.06	0.7	0.06	-6.80798327363	-10.7031195665	0.290494783798	0.0732122148437
5538.0	1627642.0	2411.0	6750.0	1627642.0	4000000.0	51.0	1.0	2.71	1.84	1.71	0.0599999999999	9.44	0.53	1.12	0.21	10.33	0.39	3.16	2.2	0.74	AAA347.CD3.X10.Y9.tile.tissue.png	51	1	2000	51	19bb1c31f35e1283174c5f881bb44efc	0	0	0	0	0	0	0	0	0	0	0	0	0	/home/dhl_ec/bnelissen/Slides/CD3_manuscript/CD3_slides/AAA347.CD3/AAA347.CD3.run1	255	0.7	0.06	0.7	0.06	-6.97101332833	-10.3863678426	0.379395094958	0.0891796132813
11071.0	3370147.0	4728.0	8016.0	3370147.0	4000000.0	99.0	1.0	2.33	3.04	1.7	0.0599999999999	9.14	0.52	1.12	0.11	11.95	0.49	3.19	2.24	0.7	AAA347.CD3.X11.Y10.tile.tissue.png	52	1	2000	52	982479f89997a529efed393649704a2f	0	0	0	0	0	0	0	0	0	0	0	0	0	/home/dhl_ec/bnelissen/Slides/CD3_manuscript/CD3_slides/AAA347.CD3/AAA347.CD3.run1	255	0.7	0.0744169714696	0.7	0.0744169714696	-6.25380009539	-9.98214107043	0.260409066014	0.0593203496094
7866.0	1459982.0	3191.0	6786.0	1459982.0	4000000.0	59.0	2.0	2.95	2.69	1.69	0.0599999999999	9.31	0.53	1.12	0.21	10.08	0.38	3.19	2.27	1.07	AAA347.CD3.X11.Y11.tile.tissue.png	53	1	2000	53	0a2c5563f7933faf9da06fb042ffbea0	0	0	0	0	0	0	0	0	0	0	0	0	0	/home/dhl_ec/bnelissen/Slides/CD3_manuscript/CD3_slides/AAA347.CD3/AAA347.CD3.run1	255	0.7	0.06	0.7	0.06	-7.22238364561	-10.7004432461	0.383992737593	0.113293808594
12334.0	235041.0	4375.0	4502.0	235041.0	4000000.0	88.0	4.0	3.24	1.76	1.68	0.05	10.39	0.54	1.1	0.28	8.95	0.31	3.01	2.2	0.55	AAA347.CD3.X11.Y12.tile.tissue.png	54	1	2000	54	e541c81ae3c31a5a32d02c6180655171	0	0	0	0	0	0	0	0	0	0	0	0	0	/home/dhl_ec/bnelissen/Slides/CD3_manuscript/CD3_slides/AAA347.CD3/AAA347.CD3.run1	255	0.7	0.06	0.7	0.06	-8.19374312897	-11.7007801449	1.5667887648	0.13682625
56667.0	2408318.0	20708.0	9381.0	2408318.0	4000000.0	379.0	1.0	3.04	2.4	1.69	0.0599999999999	9.09	0.53	1.12	0.16	12.15	0.45	3.15	2.19	0.57	AAA347.CD3.X11.Y13.tile.tissue.png	55	1	2000	55	87beec7490a03d9097c12e30c329932c	0	0	0	0	0	0	0	0	0	0	0	0	0	/home/dhl_ec/bnelissen/Slides/CD3_manuscript/CD3_slides/AAA347.CD3/AAA347.CD3.run1	255	0.7	0.06	0.7	0.06	-7.90343555737	-11.1094277178	0.627614343712	0.1274624375
14294.0	4000000.0	5763.0	7996.0	4000000.0	4000000.0	100.0	1.0	2.64	3.55	1.69	0.0600000000002	9.55	0.44	1.14	0.0599999999999	13.04	0.53	3.12	2.21	0.58	AAA347.CD3.X11.Y14.tile.tissue.png	56	1	2000	56	7c7cc3f428e41eda19e79f87bf8d5031	0	0	0	0	0	0	0	0	0	0	0	0	0	/home/dhl_ec/bnelissen/Slides/CD3_manuscript/CD3_slides/AAA347.CD3/AAA347.CD3.run1	255	0.7	0.0951772297946	0.7	0.0951772297946	-8.17269807768	-11.1766558757	0.347406570938	0.0433599917526
12190.0	4000000.0	3503.0	7996.0	4000000.0	4000000.0	61.0	1.0	2.96	1.63	1.69	0.0599999999999	9.07	0.45	1.14	0.0600000000002	12.69	0.53	3.11	2.2	0.58	AAA347.CD3.X11.Y15.tile.tissue.png	57	1	2000	57	7513f39690fbe9f8bae85ab83a042736	0	0	0	0	0	0	0	0	0	0	0	0	0	/home/dhl_ec/bnelissen/Slides/CD3_manuscript/CD3_slides/AAA347.CD3/AAA347.CD3.run1	255	0.7	0.0844712193568	0.7	0.0844712193568	-7.607073138	0.0	0.410044161951	0.0407395078125
36102.0	3184279.0	12167.0	9218.0	3184279.0	4000000.0	219.0	1.0	1.51	2.41	1.69	0.0599999999999	9.32	0.53	1.14	0.11	12.25	0.49	3.13	2.2	0.63	AAA347.CD3.X11.Y16.tile.tissue.png	58	1	2000	58	7318fb0b28e2ad5ddb44a9e662578cc3	0	0	0	0	0	0	0	0	0	0	0	0	0	/home/dhl_ec/bnelissen/Slides/CD3_manuscript/CD3_slides/AAA347.CD3/AAA347.CD3.run1	255	0.7	0.0608465516673	0.7	0.0608465516673	-8.31050618173	-11.0895213769	0.445095984027	0.107715923828
9248.0	816410.0	3324.0	5482.0	816410.0	4000000.0	57.0	2.0	3.33	2.5	1.7	0.0600000000002	9.66	0.53	1.12	0.26	9.54	0.35	3.07	2.21	0.55	AAA347.CD3.X11.Y17.tile.tissue.png	59	1	2000	59	433aa5570d543a7b1d415000dd1bce07	0	0	0	0	0	0	0	0	0	0	0	0	0	/home/dhl_ec/bnelissen/Slides/CD3_manuscript/CD3_slides/AAA347.CD3/AAA347.CD3.run1	255	0.7	0.06	0.7	0.06	-7.0244482729	-10.9332201109	0.660829969216	0.101425990234
0.0	0.0	0.0	0.0	0.0	4000000.0	0.0	0.0	3.02	2.32	1.68	0.0599999999999	8.64	0.45	1.1	0.3	6.24	0.2	2.86	2.2	0.53	AAA347.CD3.X11.Y18.tile.tissue.png	60	1	2000	60	a27e2d38bc1a87e8daa23eb1a56267bd	0	0	0	0	0	0	0	0	0	0	0	0	0	/home/dhl_ec/bnelissen/Slides/CD3_manuscript/CD3_slides/AAA347.CD3/AAA347.CD3.run1	255	1.0	0.06	1.0	0.06	0.0	-11.7778161157	0.0	0.115328969805
0.0	0.0	0.0	0.0	0.0	3384000.0	0.0	0.0	0.96	1.42	1.44	0.0500000000002	7.35	0.37	1.1	0.25	5.25	0.16	2.44	1.88	0.45	AAA347.CD3.X11.Y19.tile.tissue.png	61	1	2000	61	768d165bfbbae65c1d1bc7f834e56f65	0	0	0	0	0	0	0	0	0	0	0	0	0	/home/dhl_ec/bnelissen/Slides/CD3_manuscript/CD3_slides/AAA347.CD3/AAA347.CD3.run1	255	1.0	0.06	1.0	0.06	0.0	-11.7510877903	0.0	5.29345591291
0.0	0.0	0.0	0.0	0.0	4000000.0	0.0	0.0	2.11	2.13	1.68	0.0700000000002	8.75	0.45	1.35	0.3	6.27	0.2	2.85	2.2	0.5	AAA347.CD3.X11.Y2.tile.tissue.png	62	1	2000	62	e49a61b226cf54b78daf2082292935cf	0	0	0	0	0	0	0	0	0	0	0	0	0	/home/dhl_ec/bnelissen/Slides/CD3_manuscript/CD3_slides/AAA347.CD3/AAA347.CD3.run1	255	1.0	0.06	1.0	0.06	0.0	-11.1555814752	0.0	1.57453713443
330.0	34188.0	128.0	1534.0	34188.0	4000000.0	2.0	3.0	3.05	2.13	1.69	0.0700000000002	9.09	0.54	1.11	0.3	8.65	0.29	2.98	2.21	0.55	AAA347.CD3.X11.Y3.tile.tissue.png	63	1	2000	63	909b5398148f09d7c63497574d322732	0	0	0	0	0	0	0	0	0	0	0	0	0	/home/dhl_ec/bnelissen/Slides/CD3_manuscript/CD3_slides/AAA347.CD3/AAA347.CD3.run1	255	0.7	0.06	0.7	0.06	-8.23991772656	-9.84797377843	0.591823233866	0.112658314453
0.0	31327.0	0.0	1512.0	31327.0	4000000.0	0.0	4.0	1.56	2.37	1.69	0.0599999999999	9.1	0.52	1.11	0.3	8.18	0.2	2.97	2.21	0.53	AAA347.CD3.X11.Y4.tile.tissue.png	64	1	2000	64	0eecc68a91147f50cad67698ba19780f	0	0	0	0	0	0	0	0	0	0	0	0	0	/home/dhl_ec/bnelissen/Slides/CD3_manuscript/CD3_slides/AAA347.CD3/AAA347.CD3.run1	255	0.7	0.06	0.7	0.06	-7.24800582606	-11.3843888388	0.363112228651	0.062135142334
18845.0	1001168.0	6629.0	7984.0	1001168.0	4000000.0	139.0	6.0	2.86	2.98	1.7	0.0599999999999	9.55	0.54	1.13	0.24	9.77	0.36	3.08	2.2	0.56	AAA347.CD3.X11.Y5.tile.tissue.png	65	1	2000	65	076d30161702ca9c4b390d9f6657b11d	0	0	0	0	0	0	0	0	0	0	0	0	0	/home/dhl_ec/bnelissen/Slides/CD3_manuscript/CD3_slides/AAA347.CD3/AAA347.CD3.run1	255	0.7	0.06	0.7	0.06	-7.96907649696	-11.5018004486	1.04285946447	0.121104824219
642.0	3994385.0	311.0	8408.0	3994385.0	4000000.0	6.0	1.0	1.32	1.96	1.69	0.0599999999999	9.04	0.53	1.12	0.0700000000002	12.42	0.53	3.11	2.22	0.55	AAA347.CD3.X11.Y6.tile.tissue.png	66	1	2000	66	5ef399a0475f76e60903fa98614e92f2	0	0	0	0	0	0	0	0	0	0	0	0	0	/home/dhl_ec/bnelissen/Slides/CD3_manuscript/CD3_slides/AAA347.CD3/AAA347.CD3.run1	255	0.7	0.0827490752299	0.7	0.0827490752299	-6.60284220613	-10.8935266554	0.184597785456	0.0154972730103
647.0	4000000.0	300.0	7996.0	4000000.0	4000000.0	8.0	1.0	1.96	1.99	1.05	0.04	5.16	0.27	0.68	0.04	8.74	0.33	2.03	1.44	0.37	AAA347.CD3.X11.Y7.tile.tissue.png	67	1	2000	67	0894cd2d882bbeae5dca88db26329e3c	0	0	0	0	0	0	0	0	0	0	0	0	0	/home/dhl_ec/bnelissen/Slides/CD3_manuscript/CD3_slides/AAA347.CD3/AAA347.CD3.run1	255	0.7	0.0819341370782	0.7	0.0819341370782	-6.62711425945	0.0	0.0746318739622	0.011651234375
8497.0	4000000.0	2762.0	7996.0	4000000.0	4000000.0	61.0	1.0	2.15	1.02	1.05	0.04	5.18	0.27	0.69	0.04	8.77	0.34	2.03	1.43	0.37	AAA347.CD3.X11.Y8.tile.tissue.png	68	1	2000	68	de7235a5dc9082977792586fee060439	0	0	0	0	0	0	0	0	0	0	0	0	0	/home/dhl_ec/bnelissen/Slides/CD3_manuscript/CD3_slides/AAA347.CD3/AAA347.CD3.run1	255	0.7	0.08302941358	0.7	0.08302941358	-7.15437260419	0.0	0.0882570511265	0.0173644453125
0.0	4000000.0	0.0	7996.0	4000000.0	4000000.0	0.0	1.0	1.79	1.94	1.05	0.04	5.15	0.27	0.68	0.04	8.34	0.27	2.03	1.43	0.369999999999	AAA347.CD3.X11.Y9.tile.tissue.png	69	1	2000	69	0677d6d13e2451d1cab1af0084199c38	0	0	0	0	0	0	0	0	0	0	0	0	0	/home/dhl_ec/bnelissen/Slides/CD3_manuscript/CD3_slides/AAA347.CD3/AAA347.CD3.run1	255	0.7	0.0849820906893	0.7	0.0849820906893	-7.4584086115	0.0	0.0404524599408	0.00709553857422
870.0	3998344.0	364.0	8186.0	3998344.0	4000000.0	9.0	1.0	1.85	1.57	1.05	0.04	5.69	0.34	0.66	0.0499999999997	9.37	0.35	2.05	1.45	0.53	AAA347.CD3.X12.Y10.tile.tissue.png	70	1	2000	70	47ba7c3f90d51a0eda1805eda19e5140	0	0	0	0	0	0	0	0	0	0	0	0	0	/home/dhl_ec/bnelissen/Slides/CD3_manuscript/CD3_slides/AAA347.CD3/AAA347.CD3.run1	255	0.7	0.0870080211528	0.7	0.0870080211528	-6.74985337314	-10.5566946316	0.0413151225722	0.00929211128235
9812.0	3990034.0	3546.0	8776.0	3990034.0	4000000.0	67.0	1.0	2.12	1.22	1.06	0.04	6.21	0.34	0.67	0.0500000000002	9.17	0.34	2.03	1.44	0.49	AAA347.CD3.X12.Y11.tile.tissue.png	71	1	2000	71	2a44648c707159538702f9dc43cd3367	0	0	0	0	0	0	0	0	0	0	0	0	0	/home/dhl_ec/bnelissen/Slides/CD3_manuscript/CD3_slides/AAA347.CD3/AAA347.CD3.run1	255	0.7	0.093173511874	0.7	0.093173511874	-6.93569019281	-10.7285432453	0.0944765850478	0.0213657637939
24983.0	2778681.0	9379.0	8234.0	2778681.0	4000000.0	178.0	2.0	2.26	2.26	1.05	0.0400000000004	6.11	0.34	0.68	0.0999999999999	8.42	0.3	2.05	1.43	1.07	AAA347.CD3.X12.Y12.tile.tissue.png	72	1	2000	72	768852cbbfc5867125f1a03293c66da2	0	0	0	0	0	0	0	0	0	0	0	0	0	/home/dhl_ec/bnelissen/Slides/CD3_manuscript/CD3_slides/AAA347.CD3/AAA347.CD3.run1	255	0.7	0.071584956571	0.7	0.071584956571	-7.54089485066	-10.6652410934	0.43568097779	0.0623511777344
18623.0	291769.0	6669.0	4183.0	291769.0	4000000.0	119.0	3.0	1.77	2.23	1.06	0.04	6.08	0.35	0.68	0.18	6.61	0.21	1.99	1.44	1.08	AAA347.CD3.X12.Y13.tile.tissue.png	73	1	2000	73	d172d34f6d44611c6d377d9b34e68d06	0	0	0	0	0	0	0	0	0	0	0	0	0	/home/dhl_ec/bnelissen/Slides/CD3_manuscript/CD3_slides/AAA347.CD3/AAA347.CD3.run1	255	0.7	0.06	0.7	0.06	-7.98046758292	-11.1115133186	1.2535035579	0.0560086523437
76978.0	3024539.0	28331.0	8089.0	3024539.0	4000000.0	530.0	1.0	1.47	1.85	1.07	0.04	6.03	0.34	0.69	0.0899999999997	8.98	0.31	2.04	1.44	0.56	AAA347.CD3.X12.Y14.tile.tissue.png	74	1	2000	74	679502d63de1203208a56848212a6007	0	0	0	0	0	0	0	0	0	0	0	0	0	/home/dhl_ec/bnelissen/Slides/CD3_manuscript/CD3_slides/AAA347.CD3/AAA347.CD3.run1	255	0.7	0.0694085868894	0.7	0.0694085868894	-7.7310750425	-11.2363119788	0.426045752897	0.0982874570312
26820.0	3999729.0	11072.0	8014.0	3999729.0	4000000.0	225.0	1.0	2.17	1.32	1.06	0.04	5.99	0.33	0.69	0.0500000000002	9.08	0.34	2.02	1.44	0.38	AAA347.CD3.X12.Y15.tile.tissue.png	75	1	2000	75	9e5166b8cca74ef4bcc4b9523128f69d	0	0	0	0	0	0	0	0	0	0	0	0	0	/home/dhl_ec/bnelissen/Slides/CD3_manuscript/CD3_slides/AAA347.CD3/AAA347.CD3.run1	255	0.7	0.0894712076327	0.7	0.0894712076327	-7.85945092672	-12.0719723539	0.523498361007	0.0586123828735
20274.0	1317120.0	6463.0	6917.0	1317120.0	4000000.0	108.0	2.0	2.28	2.29	1.05	0.04	6.18	0.34	0.67	0.14	7.23	0.24	1.98	1.44	0.35	AAA347.CD3.X12.Y16.tile.tissue.png	76	1	2000	76	67cf5508d7b07448e08c049024626ce6	0	0	0	0	0	0	0	0	0	0	0	0	0	/home/dhl_ec/bnelissen/Slides/CD3_manuscript/CD3_slides/AAA347.CD3/AAA347.CD3.run1	255	0.7	0.06	0.7	0.06	-8.24088709468	-10.9079877976	0.643938410618	0.0931553125
0.0	32550.0	0.0	1098.0	32550.0	4000000.0	0.0	2.0	2.44	1.2	1.06	0.04	5.99	0.34	0.67	0.19	5.91	0.13	1.97	1.43	0.38	AAA347.CD3.X12.Y17.tile.tissue.png	77	1	2000	77	495bde08cf4ff7ede97727beef538704	0	0	0	0	0	0	0	0	0	0	0	0	0	/home/dhl_ec/bnelissen/Slides/CD3_manuscript/CD3_slides/AAA347.CD3/AAA347.CD3.run1	255	0.7	0.06	0.7	0.06	-7.6925680371	-11.5646854422	0.770575868164	0.130631678223
2306.0	15734.0	644.0	958.0	15734.0	4000000.0	9.0	2.0	1.75	1.16	1.06	0.04	6.0	0.34	0.67	0.2	6.27	0.19	1.93	1.42	0.34	AAA347.CD3.X12.Y18.tile.tissue.png	78	1	2000	78	7570f6a862f59aec43d874603db5e535	0	0	0	0	0	0	0	0	0	0	0	0	0	/home/dhl_ec/bnelissen/Slides/CD3_manuscript/CD3_slides/AAA347.CD3/AAA347.CD3.run1	255	0.7	0.06	0.7	0.06	-9.6530086148	-12.6198674551	3.51183969098	0.109636686035
0.0	0.0	0.0	0.0	0.0	3384000.0	0.0	0.0	1.61	0.76	0.9	0.0299999999997	4.83	0.23	0.65	0.16	3.72	0.0999999999999	1.58	1.21	0.28	AAA347.CD3.X12.Y19.tile.tissue.png	79	1	2000	79	4800de8f1e478e3eb521b32972758e57	0	0	0	0	0	0	0	0	0	0	0	0	0	/home/dhl_ec/bnelissen/Slides/CD3_manuscript/CD3_slides/AAA347.CD3/AAA347.CD3.run1	255	1.0	0.06	1.0	0.06	0.0	-11.4310583092	0.0	5.6524689336
0.0	0.0	0.0	0.0	0.0	4000000.0	0.0	0.0	2.0	0.94	1.05	0.0499999999997	5.72	0.27	0.8	0.2	4.39	0.12	1.86	1.44	0.33	AAA347.CD3.X12.Y2.tile.tissue.png	80	1	2000	80	5d959906ff6e2f36c2b24af6b072188c	0	0	0	0	0	0	0	0	0	0	0	0	0	/home/dhl_ec/bnelissen/Slides/CD3_manuscript/CD3_slides/AAA347.CD3/AAA347.CD3.run1	255	1.0	0.06	1.0	0.06	0.0	-11.1858269167	0.0	4.59931103725
457.0	38587.0	223.0	2138.0	38587.0	4000000.0	4.0	6.0	1.77	1.39	1.04	0.04	6.03	0.35	0.67	0.18	6.24	0.21	1.97	1.44	0.33	AAA347.CD3.X12.Y3.tile.tissue.png	81	1	2000	81	3de6ee6c52a1bb604c73fc39d79f19e5	0	0	0	0	0	0	0	0	0	0	0	0	0	/home/dhl_ec/bnelissen/Slides/CD3_manuscript/CD3_slides/AAA347.CD3/AAA347.CD3.run1	255	0.7	0.06	0.7	0.06	-8.33379811253	-11.9551529231	0.999142043597	0.0813833193359
196.0	21812.0	106.0	1478.0	21812.0	4000000.0	2.0	3.0	0.8	2.27	1.05	0.04	6.02	0.34	0.67	0.19	6.26	0.2	1.95	1.43	0.33	AAA347.CD3.X12.Y4.tile.tissue.png	82	1	2000	82	e2078a70d87b37c601389d1011e06a81	0	0	0	0	0	0	0	0	0	0	0	0	0	/home/dhl_ec/bnelissen/Slides/CD3_manuscript/CD3_slides/AAA347.CD3/AAA347.CD3.run1	255	0.7	0.06	0.7	0.06	-9.43181051036	-12.3369420534	1.89920395579	0.0476355698242
1360.0	755875.0	582.0	6214.0	755875.0	4000000.0	12.0	3.0	2.04	1.68	1.05	0.04	6.31	0.35	0.67	0.16	6.74	0.22	1.97	1.44	0.35	AAA347.CD3.X12.Y5.tile.tissue.png	83	1	2000	83	7bd2e11da8ef9009aa4f751b220bedce	0	0	0	0	0	0	0	0	0	0	0	0	0	/home/dhl_ec/bnelissen/Slides/CD3_manuscript/CD3_slides/AAA347.CD3/AAA347.CD3.run1	255	0.7	0.06	0.7	0.06	-7.85640649878	-11.0447111033	0.829961418763	0.0783618359375
1406.0	3999672.0	640.0	8010.0	3999672.0	4000000.0	15.0	1.0	1.1	2.1	1.05	0.04	6.22	0.34	0.69	0.0499999999997	8.89	0.33	2.04	1.44	0.369999999999	AAA347.CD3.X12.Y6.tile.tissue.png	84	1	2000	84	6124c80f89fc42f65027bb4d3f01f624	0	0	0	0	0	0	0	0	0	0	0	0	0	/home/dhl_ec/bnelissen/Slides/CD3_manuscript/CD3_slides/AAA347.CD3/AAA347.CD3.run1	255	0.7	0.084450942263	0.7	0.084450942263	-7.07845104223	-11.3476050494	0.351534470559	0.0260061804962
0.0	4000000.0	0.0	7996.0	4000000.0	4000000.0	0.0	1.0	1.11	2.05	1.04	0.04	5.28	0.27	0.68	0.04	7.66	0.29	2.04	1.44	0.38	AAA347.CD3.X12.Y7.tile.tissue.png	85	1	2000	85	1915311ee163ccbd55080fe134862d3d	0	0	0	0	0	0	0	0	0	0	0	0	0	/home/dhl_ec/bnelissen/Slides/CD3_manuscript/CD3_slides/AAA347.CD3/AAA347.CD3.run1	255	0.7	0.0800856280207	0.7	0.0800856280207	0.0	0.0	0.0562352421875	0.00539533642578
0.0	4000000.0	0.0	7996.0	4000000.0	4000000.0	0.0	1.0	1.51	1.77	1.05	0.04	5.28	0.28	0.67	0.04	8.41	0.280000000001	2.03	1.43	0.36	AAA347.CD3.X12.Y8.tile.tissue.png	86	1	2000	86	213e36c5a1b50fd5b6c40707a1226ec9	0	0	0	0	0	0	0	0	0	0	0	0	0	/home/dhl_ec/bnelissen/Slides/CD3_manuscript/CD3_slides/AAA347.CD3/AAA347.CD3.run1	255	0.7	0.0814007526676	0.7	0.0814007526676	-4.57471556068	0.0	0.0244861699219	0.00529479882812
0.0	4000000.0	0.0	7996.0	4000000.0	4000000.0	0.0	1.0	0.83	0.98	1.05	0.0400000000004	5.27	0.27	0.68	0.04	8.45	0.27	2.04	1.43	0.36	AAA347.CD3.X12.Y9.tile.tissue.png	87	1	2000	87	1d95b56cd64ff97845e83528a8218a8f	0	0	0	0	0	0	0	0	0	0	0	0	0	/home/dhl_ec/bnelissen/Slides/CD3_manuscript/CD3_slides/AAA347.CD3/AAA347.CD3.run1	255	0.7	0.0841684617087	0.7	0.0841684617087	-8.77483198005	0.0	0.0221734177451	0.00641363574219
120.0	3989919.0	74.0	8989.0	3989919.0	4000000.0	2.0	1.0	0.98	1.57	1.07	0.04	6.21	0.35	0.68	0.0499999999997	8.92	0.34	2.05	1.43	0.36	AAA347.CD3.X13.Y10.tile.tissue.png	88	1	2000	88	8663d161996515c2cb8b448776a65b2e	0	0	0	0	0	0	0	0	0	0	0	0	0	/home/dhl_ec/bnelissen/Slides/CD3_manuscript/CD3_slides/AAA347.CD3/AAA347.CD3.run1	255	0.7	0.0873138250802	0.7	0.0873138250802	-5.03849251691	-10.6662929336	0.0595421631608	0.012660571167
0.0	4000000.0	0.0	7996.0	4000000.0	4000000.0	0.0	1.0	1.57	2.77	1.05	0.04	5.27	0.27	0.68	0.04	7.65	0.28	2.03	1.43	0.38	AAA347.CD3.X13.Y11.tile.tissue.png	89	1	2000	89	1b5dba148ad3bf981897ddb9ca97dd38	0	0	0	0	0	0	0	0	0	0	0	0	0	/home/dhl_ec/bnelissen/Slides/CD3_manuscript/CD3_slides/AAA347.CD3/AAA347.CD3.run1	255	0.7	0.0891926567261	0.7	0.0891926567261	0.0	0.0	0.0361568046875	0.00486375976562
0.0	4000000.0	0.0	7996.0	4000000.0	4000000.0	0.0	1.0	1.07	1.62	1.05	0.04	5.27	0.41	0.68	0.04	8.46	0.27	2.03	1.43	0.5	AAA347.CD3.X13.Y12.tile.tissue.png	90	1	2000	90	2b06f478f5839179d9ef05412c50f807	0	0	0	0	0	0	0	0	0	0	0	0	0	/home/dhl_ec/bnelissen/Slides/CD3_manuscript/CD3_slides/AAA347.CD3/AAA347.CD3.run1	255	0.7	0.0891449251036	0.7	0.0891449251036	-5.52055832255	0.0	0.0835265894513	0.00767184082031
15687.0	2813931.0	5294.0	9196.0	2813931.0	4000000.0	91.0	1.0	0.89	2.17	1.04	0.04	6.08	0.34	0.68	0.0999999999999	8.28	0.3	2.05	1.43	0.52	AAA347.CD3.X13.Y13.tile.tissue.png	91	1	2000	91	e9610c0b71c8262bfb7c83261a496bbb	0	0	0	0	0	0	0	0	0	0	0	0	0	/home/dhl_ec/bnelissen/Slides/CD3_manuscript/CD3_slides/AAA347.CD3/AAA347.CD3.run1	255	0.7	0.0756626455251	0.7	0.0756626455251	-7.41205499302	-10.2481544804	0.286890514188	0.0595287558594
31017.0	962714.0	10151.0	7816.0	962714.0	4000000.0	182.0	7.0	2.23	0.95	1.06	0.04	6.25	0.45	0.670000000001	0.15	7.1	0.32	2.04	1.42	0.55	AAA347.CD3.X13.Y14.tile.tissue.png	92	1	2000	92	317939e06968a7bd44c148cea54cf2fa	0	0	0	0	0	0	0	0	0	0	0	0	0	/home/dhl_ec/bnelissen/Slides/CD3_manuscript/CD3_slides/AAA347.CD3/AAA347.CD3.run1	255	0.7	0.06	0.7	0.06	-8.13893864346	-11.6193372859	0.947085073245	0.171470316406
102110.0	1307748.0	35191.0	7636.0	1307748.0	4000000.0	662.0	6.0	1.52	1.52	1.06	0.0500000000002	6.29	0.35	0.67	0.14	8.15	0.26	2.05	1.43	1.12	AAA347.CD3.X13.Y15.tile.tissue.png	93	1	2000	93	8b2c930abc280df3e7a2ba1a1ec93767	0	0	0	0	0	0	0	0	0	0	0	0	0	/home/dhl_ec/bnelissen/Slides/CD3_manuscript/CD3_slides/AAA347.CD3/AAA347.CD3.run1	255	0.7	0.06	0.7	0.06	-7.6993091349	-11.6055637439	0.638500557467	0.1386493125
79154.0	2868531.0	28919.0	8400.0	2868531.0	4000000.0	535.0	1.0	2.09	1.0	1.08	0.04	6.09	0.34	0.68	0.0900000000001	9.04	0.31	2.07	1.43	0.37	AAA347.CD3.X13.Y16.tile.tissue.png	94	1	2000	94	16fb7816a090b1fed6a532797256f828	0	0	0	0	0	0	0	0	0	0	0	0	0	/home/dhl_ec/bnelissen/Slides/CD3_manuscript/CD3_slides/AAA347.CD3/AAA347.CD3.run1	255	0.7	0.0751431333862	0.7	0.0751431333862	-7.71076075452	-11.2461925654	0.559985664197	0.100142625
18851.0	217673.0	6380.0	5520.0	217673.0	4000000.0	117.0	7.0	1.97	2.27	1.06	0.0499999999997	6.23	0.34	0.67	0.18	6.77	0.2	1.98	1.42	0.34	AAA347.CD3.X13.Y17.tile.tissue.png	95	1	2000	95	2fdad6006c2f547d41277a6bf232120c	0	0	0	0	0	0	0	0	0	0	0	0	0	/home/dhl_ec/bnelissen/Slides/CD3_manuscript/CD3_slides/AAA347.CD3/AAA347.CD3.run1	255	0.7	0.06	0.7	0.06	-9.65456885272	-12.3355798415	2.33726768411	0.143202015625
2085.0	49565.0	754.0	1324.0	49565.0	4000000.0	13.0	2.0	1.59	0.94	1.06	0.04	6.0	0.34	0.68	0.19	6.38	0.2	1.94	1.42	0.34	AAA347.CD3.X13.Y18.tile.tissue.png	96	1	2000	96	7ed2b213a99ab6c55872291f08a20d2c	0	0	0	0	0	0	0	0	0	0	0	0	0	/home/dhl_ec/bnelissen/Slides/CD3_manuscript/CD3_slides/AAA347.CD3/AAA347.CD3.run1	255	0.7	0.06	0.7	0.06	-9.1672835395	-12.0877425885	2.15994957491	0.0942767402344
0.0	1784.0	0.0	206.0	1784.0	3384000.0	0.0	1.0	2.14	1.13	0.9	0.04	5.11	0.28	0.63	0.16	4.61	0.11	1.71	1.22	0.27	AAA347.CD3.X13.Y19.tile.tissue.png	97	1	2000	97	e462f4ba1ade79637da78d15e2845565	0	0	0	0	0	0	0	0	0	0	0	0	0	/home/dhl_ec/bnelissen/Slides/CD3_manuscript/CD3_slides/AAA347.CD3/AAA347.CD3.run1	255	0.7	0.06	0.7	0.06	0.0	-11.0211036166	0.760350727714	7.82963273193
0.0	19342.0	0.0	1238.0	19342.0	4000000.0	0.0	3.0	1.39	1.95	1.07	0.0500000000002	6.07	0.34	0.79	0.19	5.42	0.12	1.94	1.44	0.32	AAA347.CD3.X13.Y2.tile.tissue.png	98	1	2000	98	6183e0be2eb9a1565f5b78d7a0200226	0	0	0	0	0	0	0	0	0	0	0	0	0	/home/dhl_ec/bnelissen/Slides/CD3_manuscript/CD3_slides/AAA347.CD3/AAA347.CD3.run1	255	0.7	0.06	0.7	0.06	0.0	-11.6034843334	0.13901751158	5.24562628809
464.0	119419.0	230.0	4418.0	119419.0	4000000.0	5.0	11.0	2.12	1.11	1.05	0.04	6.41	0.35	0.67	0.18	6.32	0.2	1.98	1.43	0.36	AAA347.CD3.X13.Y3.tile.tissue.png	99	1	2000	99	ff9f190c5c72fd523ccefa4af59ea567	0	0	0	0	0	0	0	0	0	0	0	0	0	/home/dhl_ec/bnelissen/Slides/CD3_manuscript/CD3_slides/AAA347.CD3/AAA347.CD3.run1	255	0.7	0.06	0.7	0.06	-8.6449012253	-11.2693975077	1.10497218166	0.101277626953
0.0	13248.0	0.0	1166.0	13248.0	4000000.0	0.0	4.0	2.06	2.38	1.05	0.04	6.05	0.34	0.670000000001	0.19	5.86	0.13	1.95	1.44	0.35	AAA347.CD3.X13.Y4.tile.tissue.png	100	1	2000	100	3c4098415e3a106cef8c0a15fe255506	0	0	0	0	0	0	0	0	0	0	0	0	0	/home/dhl_ec/bnelissen/Slides/CD3_manuscript/CD3_slides/AAA347.CD3/AAA347.CD3.run1	255	0.7	0.06	0.7	0.06	-8.40199893678	-12.0546372475	1.27201858515	0.062502024292
8980.0	307124.0	3015.0	4871.0	307124.0	4000000.0	60.0	7.0	2.09	1.35	1.05	0.04	6.28	0.34	0.68	0.17	6.48	0.21	1.97	1.44	0.34	AAA347.CD3.X13.Y5.tile.tissue.png	101	1	2000	101	76a714b665998a3918e9026b75e6a542	0	0	0	0	0	0	0	0	0	0	0	0	0	/home/dhl_ec/bnelissen/Slides/CD3_manuscript/CD3_slides/AAA347.CD3/AAA347.CD3.run1	255	0.7	0.06	0.7	0.06	-7.52569098489	-11.5819759127	1.32442892795	0.125389902344
12250.0	2445324.0	4566.0	10631.0	2445324.0	4000000.0	98.0	6.0	2.81	1.54	1.05	0.04	6.25	0.35	0.68	0.11	7.92	0.28	2.05	1.44	0.360000000001	AAA347.CD3.X13.Y6.tile.tissue.png	102	1	2000	102	05d286f8d529e89e5cf5207fb02b8242	0	0	0	0	0	0	0	0	0	0	0	0	0	/home/dhl_ec/bnelissen/Slides/CD3_manuscript/CD3_slides/AAA347.CD3/AAA347.CD3.run1	255	0.7	0.06	0.7	0.06	-7.30441198321	-11.2260895705	0.664436175799	0.186642363281
1980.0	3705712.0	955.0	8226.0	3705712.0	4000000.0	19.0	1.0	2.81	1.73	1.05	0.04	6.14	0.34	0.690000000001	0.0599999999999	8.68	0.33	2.04	1.43	0.360000000001	AAA347.CD3.X13.Y7.tile.tissue.png	103	1	2000	103	c1e948cbbe0d857ae701a7127eaf816f	0	0	0	0	0	0	0	0	0	0	0	0	0	/home/dhl_ec/bnelissen/Slides/CD3_manuscript/CD3_slides/AAA347.CD3/AAA347.CD3.run1	255	0.7	0.06	0.7	0.06	-7.31601883029	-11.0070902999	0.238682409742	0.0411557519531
3809.0	4000000.0	1477.0	7996.0	4000000.0	4000000.0	30.0	1.0	2.16	1.01	1.05	0.0500000000002	5.66	0.28	0.68	0.0400000000004	8.83	0.35	2.02	1.44	0.36	AAA347.CD3.X13.Y8.tile.tissue.png	104	1	2000	104	bc566b6d687a2e2be57c61d379299b13	0	0	0	0	0	0	0	0	0	0	0	0	0	/home/dhl_ec/bnelissen/Slides/CD3_manuscript/CD3_slides/AAA347.CD3/AAA347.CD3.run1	255	0.7	0.0828330499611	0.7	0.0828330499611	-6.6084084838	0.0	0.11608505041	0.0174832539062
0.0	3996738.0	0.0	8300.0	3996738.0	4000000.0	0.0	1.0	1.51	2.26	1.05	0.04	5.99	0.34	0.68	0.0599999999999	8.46	0.29	2.04	1.44	0.37	AAA347.CD3.X13.Y9.tile.tissue.png	105	1	2000	105	241f69a12849cce012ecb6dcdfaf077e	0	0	0	0	0	0	0	0	0	0	0	0	0	/home/dhl_ec/bnelissen/Slides/CD3_manuscript/CD3_slides/AAA347.CD3/AAA347.CD3.run1	255	0.7	0.082864711774	0.7	0.082864711774	-5.42357313677	-10.715351416	0.0788667308732	0.0154747759094
0.0	4000000.0	0.0	7996.0	4000000.0	4000000.0	0.0	1.0	1.86	2.32	1.04	0.04	5.29	0.28	0.67	0.04	7.67	0.27	2.03	1.43	0.38	AAA347.CD3.X14.Y10.tile.tissue.png	106	1	2000	106	e5dcbc48ae3d94ce36dc7dbbf0aaf9b9	0	0	0	0	0	0	0	0	0	0	0	0	0	/home/dhl_ec/bnelissen/Slides/CD3_manuscript/CD3_slides/AAA347.CD3/AAA347.CD3.run1	255	0.7	0.0852014393508	0.7	0.0852014393508	0.0	0.0	0.0302863203125	0.00658535498047
0.0	4000000.0	0.0	7996.0	4000000.0	4000000.0	0.0	1.0	2.0	1.0	1.04	0.04	5.27	0.27	0.68	0.0499999999997	7.63	0.28	2.02	1.43	1.74	AAA347.CD3.X14.Y11.tile.tissue.png	107	1	2000	107	b34aa91d613c15a1f209708b3e9b0cc9	0	0	0	0	0	0	0	0	0	0	0	0	0	/home/dhl_ec/bnelissen/Slides/CD3_manuscript/CD3_slides/AAA347.CD3/AAA347.CD3.run1	255	0.7	0.0881333689874	0.7	0.0881333689874	0.0	0.0	0.05156521875	0.0055961015625
0.0	4000000.0	0.0	7996.0	4000000.0	4000000.0	0.0	1.0	1.43	2.23	1.04	0.04	5.69	0.27	0.68	0.04	8.46	0.28	2.03	1.43	0.58	AAA347.CD3.X14.Y12.tile.tissue.png	108	1	2000	108	15a5dfd213fd3094eea5c1c8fb7aba1b	0	0	0	0	0	0	0	0	0	0	0	0	0	/home/dhl_ec/bnelissen/Slides/CD3_manuscript/CD3_slides/AAA347.CD3/AAA347.CD3.run1	255	0.7	0.0896886424562	0.7	0.0896886424562	-7.04167908366	-10.0020951616	0.097818125676	0.0124066279037
62.0	4000000.0	39.0	7996.0	4000000.0	4000000.0	1.0	1.0	1.58	2.37	1.04	0.04	5.28	0.27	0.68	0.0500000000002	8.82	0.33	2.03	1.44	0.99	AAA347.CD3.X14.Y13.tile.tissue.png	109	1	2000	109	6162c7f3e5dae24951ea3a18ab3007d7	0	0	0	0	0	0	0	0	0	0	0	0	0	/home/dhl_ec/bnelissen/Slides/CD3_manuscript/CD3_slides/AAA347.CD3/AAA347.CD3.run1	255	0.7	0.0903654963167	0.7	0.0903654963167	-6.57483037882	0.0	0.0970426207368	0.0109281171875
27713.0	3844563.0	9172.0	8258.0	3844563.0	4000000.0	152.0	1.0	1.79	2.87	1.05	0.04	6.21	0.35	0.67	0.0500000000002	9.06	0.35	2.03	1.42	0.63	AAA347.CD3.X14.Y14.tile.tissue.png	110	1	2000	110	2c040a45d62dcd53fc97d786dad0712a	0	0	0	0	0	0	0	0	0	0	0	0	0	/home/dhl_ec/bnelissen/Slides/CD3_manuscript/CD3_slides/AAA347.CD3/AAA347.CD3.run1	255	0.7	0.06	0.7	0.06	-7.13102974644	-10.1410088556	0.180546612471	0.0351307606201
25282.0	1447508.0	9964.0	5704.0	1447508.0	4000000.0	183.0	1.0	0.88	1.61	1.05	0.04	6.73	0.35	0.670000000001	0.14	7.38	0.25	2.01	1.43	0.55	AAA347.CD3.X14.Y15.tile.tissue.png	111	1	2000	111	d5c76b8a47f5de6f1448397f0a51c8c3	0	0	0	0	0	0	0	0	0	0	0	0	0	/home/dhl_ec/bnelissen/Slides/CD3_manuscript/CD3_slides/AAA347.CD3/AAA347.CD3.run1	255	0.7	0.06	0.7	0.06	-7.4919690085	-10.8594686625	0.446876339633	0.0677810410156
0.0	20311.0	0.0	1619.0	20311.0	4000000.0	0.0	5.0	1.89	2.07	1.07	0.04	6.03	0.34	0.67	0.19	5.86	0.12	1.96	1.44	0.48	AAA347.CD3.X14.Y16.tile.tissue.png	112	1	2000	112	b4cae9ca63edcbad9af713842753c64b	0	0	0	0	0	0	0	0	0	0	0	0	0	/home/dhl_ec/bnelissen/Slides/CD3_manuscript/CD3_slides/AAA347.CD3/AAA347.CD3.run1	255	0.7	0.06	0.7	0.06	-7.09627791861	-11.8878316426	1.05722360193	0.0517792878418
35159.0	405056.0	10857.0	9767.0	405056.0	4000000.0	195.0	7.0	1.94	1.93	1.05	0.04	6.83	0.35	0.67	0.18	7.01	0.22	2.01	1.43	0.35	AAA347.CD3.X14.Y17.tile.tissue.png	113	1	2000	113	dcf08c6283de0c0c7e7797e4a8cdc13b	0	0	0	0	0	0	0	0	0	0	0	0	0	/home/dhl_ec/bnelissen/Slides/CD3_manuscript/CD3_slides/AAA347.CD3/AAA347.CD3.run1	255	0.7	0.06	0.7	0.06	-8.92533490666	-12.6996444428	2.48331300311	0.162309347656
0.0	0.0	0.0	0.0	0.0	4000000.0	0.0	0.0	2.18	0.97	1.05	0.04	5.71	0.28	0.68	0.19	4.37	0.12	1.86	1.43	0.34	AAA347.CD3.X14.Y18.tile.tissue.png	114	1	2000	114	a2e9860b2fc10c8fd1ed8ecf9ffc48df	0	0	0	0	0	0	0	0	0	0	0	0	0	/home/dhl_ec/bnelissen/Slides/CD3_manuscript/CD3_slides/AAA347.CD3/AAA347.CD3.run1	255	1.0	0.06	1.0	0.06	0.0	-12.008373548	0.0	0.0599790824261
0.0	0.0	0.0	0.0	0.0	3384000.0	0.0	0.0	1.38	0.78	0.89	0.04	4.83	0.23	0.63	0.17	3.72	0.0999999999999	1.59	1.21	0.27	AAA347.CD3.X14.Y19.tile.tissue.png	115	1	2000	115	a2efc8a3962c8d04c958765b26795503	0	0	0	0	0	0	0	0	0	0	0	0	0	/home/dhl_ec/bnelissen/Slides/CD3_manuscript/CD3_slides/AAA347.CD3/AAA347.CD3.run1	255	1.0	0.06	1.0	0.06	0.0	-11.2638651974	0.0	8.01306060612
0.0	2363.0	0.0	224.0	2363.0	4000000.0	0.0	1.0	1.98	1.3	1.04	0.0499999999997	6.05	0.34	0.8	0.19	5.49	0.12	1.92	1.42	0.32	AAA347.CD3.X14.Y2.tile.tissue.png	116	1	2000	116	9b63e7c53ef6bf064997386f371c2c02	0	0	0	0	0	0	0	0	0	0	0	0	0	/home/dhl_ec/bnelissen/Slides/CD3_manuscript/CD3_slides/AAA347.CD3/AAA347.CD3.run1	255	0.7	0.06	0.7	0.06	0.0	-11.1894166061	0.0672586693685	7.03248025307
513.0	88813.0	241.0	4923.0	88813.0	4000000.0	4.0	14.0	1.59	1.57	1.05	0.0499999999997	6.04	0.35	0.67	0.19	6.3	0.2	2.0	1.44	0.33	AAA347.CD3.X14.Y3.tile.tissue.png	117	1	2000	117	1b73ca470e401ba5422e869219a84b02	0	0	0	0	0	0	0	0	0	0	0	0	0	/home/dhl_ec/bnelissen/Slides/CD3_manuscript/CD3_slides/AAA347.CD3/AAA347.CD3.run1	255	0.7	0.06	0.7	0.06	-7.6523498259	-11.1707195987	0.468899680506	0.0762827270508
6505.0	1539105.0	2948.0	8487.0	1539105.0	4000000.0	62.0	8.0	2.16	1.55	1.04	0.04	6.24	0.34	0.68	0.14	7.26	0.25	2.05	1.43	0.36	AAA347.CD3.X14.Y4.tile.tissue.png	118	1	2000	118	2c1194d2dc34ee5ec838fce7a1f89f40	0	0	0	0	0	0	0	0	0	0	0	0	0	/home/dhl_ec/bnelissen/Slides/CD3_manuscript/CD3_slides/AAA347.CD3/AAA347.CD3.run1	255	0.7	0.06	0.7	0.06	-7.50414881663	-11.0000515193	0.557961793717	0.170206929688
2525.0	2288693.0	985.0	8395.0	2288693.0	4000000.0	18.0	5.0	2.15	1.6	1.05	0.0499999999997	6.29	0.34	0.68	0.12	7.79	0.27	2.05	1.43	0.37	AAA347.CD3.X14.Y5.tile.tissue.png	119	1	2000	119	ff6ba221efe663c694a0fedf9dc71ea6	0	0	0	0	0	0	0	0	0	0	0	0	0	/home/dhl_ec/bnelissen/Slides/CD3_manuscript/CD3_slides/AAA347.CD3/AAA347.CD3.run1	255	0.7	0.06	0.7	0.06	-7.29646995452	-10.6693630768	0.547403219288	0.101389738281
1850.0	3551846.0	865.0	8844.0	3551846.0	4000000.0	19.0	3.0	2.09	1.77	1.04	0.04	6.19	0.34	0.69	0.0700000000002	8.63	0.32	2.05	1.43	0.38	AAA347.CD3.X14.Y6.tile.tissue.png	120	1	2000	120	42f0d66914f3065b171074090b630d2c	0	0	0	0	0	0	0	0	0	0	0	0	0	/home/dhl_ec/bnelissen/Slides/CD3_manuscript/CD3_slides/AAA347.CD3/AAA347.CD3.run1	255	0.7	0.0727036119792	0.7	0.0727036119792	-7.93713081967	-11.2004355452	0.655568452801	0.112442691406
7319.0	3088688.0	3496.0	15960.0	3088688.0	4000000.0	69.0	2.0	2.27	1.32	1.05	0.04	6.13	0.34	0.68	0.0799999999999	8.36	0.31	2.06	1.43	0.36	AAA347.CD3.X14.Y7.tile.tissue.png	121	1	2000	121	4bbb931dd4f51193acebf063014e1514	0	0	0	0	0	0	0	0	0	0	0	0	0	/home/dhl_ec/bnelissen/Slides/CD3_manuscript/CD3_slides/AAA347.CD3/AAA347.CD3.run1	255	0.7	0.0715230805554	0.7	0.0715230805554	-7.85043703116	-11.8707701315	0.717854106074	0.128860298828
16928.0	3959155.0	5697.0	8916.0	3959155.0	4000000.0	105.0	1.0	1.83	1.26	1.01	0.04	6.97	0.32	0.65	0.0500000000002	8.47	0.62	1.98	1.39	0.62	AAA347.CD3.X14.Y8.tile.tissue.png	122	1	2000	122	ddb47b9672a1ac6e3dff59f1089cacd2	0	0	0	0	0	0	0	0	0	0	0	0	0	/home/dhl_ec/bnelissen/Slides/CD3_manuscript/CD3_slides/AAA347.CD3/AAA347.CD3.run1	255	0.7	0.0883605826858	0.7	0.0883605826858	-7.4711656842	-11.5440301309	0.421095430683	0.0570642578125
163.0	4000000.0	103.0	7996.0	4000000.0	4000000.0	2.0	1.0	1.19	1.29	1.25	0.04	5.2	0.25	0.65	0.04	8.15	0.31	1.91	1.35	0.37	AAA347.CD3.X14.Y9.tile.tissue.png	123	1	2000	123	8a520e202d30374b666a964c94bebea3	0	0	0	0	0	0	0	0	0	0	0	0	0	/home/dhl_ec/bnelissen/Slides/CD3_manuscript/CD3_slides/AAA347.CD3/AAA347.CD3.run1	255	0.7	0.0796421595623	0.7	0.0796421595623	-6.76985891562	0.0	0.0885467831588	0.0134454785156
790.0	4000000.0	251.0	7996.0	4000000.0	4000000.0	4.0	1.0	1.15	1.27	1.31	0.04	8.58	0.26	0.65	0.04	8.41	0.33	1.93	1.39	0.34	AAA347.CD3.X15.Y10.tile.tissue.png	124	1	2000	124	dffcd370d4c062ad73feb0490ec599d6	0	0	0	0	0	0	0	0	0	0	0	0	0	/home/dhl_ec/bnelissen/Slides/CD3_manuscript/CD3_slides/AAA347.CD3/AAA347.CD3.run1	255	0.7	0.0823083461901	0.7	0.0823083461901	-6.55376622339	-9.78263561881	0.0582843588477	0.0137466562034
0.0	4000000.0	0.0	7996.0	4000000.0	4000000.0	0.0	1.0	1.28	1.67	1.04	0.04	4.87	0.26	0.62	0.0499999999997	7.26	0.25	1.97	1.38	0.36	AAA347.CD3.X15.Y11.tile.tissue.png	125	1	2000	125	bd93ffebfe6da93eccd7a9464269b880	0	0	0	0	0	0	0	0	0	0	0	0	0	/home/dhl_ec/bnelissen/Slides/CD3_manuscript/CD3_slides/AAA347.CD3/AAA347.CD3.run1	255	0.7	0.0860980600316	0.7	0.0860980600316	0.0	0.0	0.0283250195312	0.00566922314453
390.0	4000000.0	113.0	7996.0	4000000.0	4000000.0	2.0	1.0	1.11	1.29	1.44	0.04	4.87	0.26	0.64	0.04	8.13	0.32	1.96	1.4	0.36	AAA347.CD3.X15.Y12.tile.tissue.png	126	1	2000	126	297c8efa7d74be09a94dcc0126c2eedb	0	0	0	0	0	0	0	0	0	0	0	0	0	/home/dhl_ec/bnelissen/Slides/CD3_manuscript/CD3_slides/AAA347.CD3/AAA347.CD3.run1	255	0.7	0.0891155851067	0.7	0.0891155851067	-8.06066043683	0.0	0.0391140473436	0.00549038085937
0.0	4000000.0	0.0	7996.0	4000000.0	4000000.0	0.0	1.0	1.13	1.31	1.22	0.04	5.12	0.27	0.650000000001	0.04	8.01	0.27	1.91	1.38	0.48	AAA347.CD3.X15.Y13.tile.tissue.png	127	1	2000	127	ca302fb7f36740f1b01bbf6a71514022	0	0	0	0	0	0	0	0	0	0	0	0	0	/home/dhl_ec/bnelissen/Slides/CD3_manuscript/CD3_slides/AAA347.CD3/AAA347.CD3.run1	255	0.7	0.0888659434663	0.7	0.0888659434663	-9.34123128169	0.0	0.0387763185044	0.00601372998047
0.0	4000000.0	0.0	7996.0	4000000.0	4000000.0	0.0	1.0	1.19	1.4	1.17	0.04	4.98	0.26	0.62	0.04	7.06	0.27	1.93	1.4	0.43	AAA347.CD3.X15.Y14.tile.tissue.png	128	1	2000	128	008db74998c2bb0dd2d3ede5bb6b9a7f	0	0	0	0	0	0	0	0	0	0	0	0	0	/home/dhl_ec/bnelissen/Slides/CD3_manuscript/CD3_slides/AAA347.CD3/AAA347.CD3.run1	255	0.7	0.0868479337828	0.7	0.0868479337828	0.0	0.0	0.045442609375	0.00701327001953
7868.0	3767999.0	3136.0	8198.0	3767999.0	4000000.0	57.0	1.0	1.17	1.26	1.29	0.04	5.72	0.33	0.63	0.0600000000004	8.16	0.31	1.92	1.34	0.53	AAA347.CD3.X15.Y15.tile.tissue.png	129	1	2000	129	6b0e849c36176944cf6677692a790681	0	0	0	0	0	0	0	0	0	0	0	0	0	/home/dhl_ec/bnelissen/Slides/CD3_manuscript/CD3_slides/AAA347.CD3/AAA347.CD3.run1	255	0.7	0.06	0.7	0.06	-7.04665799799	-10.6045485414	0.152807309758	0.0363578356934
12176.0	1060127.0	5257.0	6535.0	1060127.0	4000000.0	103.0	5.0	1.12	1.44	0.98	0.0299999999997	5.91	0.59	0.65	0.15	6.61	0.22	1.94	1.38	0.55	AAA347.CD3.X15.Y16.tile.tissue.png	130	1	2000	130	776d940b24b7ab1c8799593a346b5eb2	0	0	0	0	0	0	0	0	0	0	0	0	0	/home/dhl_ec/bnelissen/Slides/CD3_manuscript/CD3_slides/AAA347.CD3/AAA347.CD3.run1	255	0.7	0.06	0.7	0.06	-7.36257317418	-10.9026242089	0.50006306249	0.0687150332031
50882.0	379622.0	15894.0	11530.0	379622.0	4000000.0	271.0	13.0	1.3	1.45	0.99	0.04	5.92	0.33	0.66	0.17	6.53	0.21	1.98	1.39	0.9	AAA347.CD3.X15.Y17.tile.tissue.png	131	1	2000	131	dcdb5fa0dbb9c2b5cf0146d46307544a	0	0	0	0	0	0	0	0	0	0	0	0	0	/home/dhl_ec/bnelissen/Slides/CD3_manuscript/CD3_slides/AAA347.CD3/AAA347.CD3.run1	255	0.7	0.06	0.7	0.06	-9.39564503136	-12.5769673189	2.5817877041	0.144300164063
0.0	2312.0	0.0	216.0	2312.0	4000000.0	0.0	1.0	1.19	1.29	0.99	0.04	5.59	0.32	0.65	0.19	5.1	0.12	1.86	1.35	0.53	AAA347.CD3.X15.Y18.tile.tissue.png	132	1	2000	132	87913b586fa8cf442257cea09a1ee3fe	0	0	0	0	0	0	0	0	0	0	0	0	0	/home/dhl_ec/bnelissen/Slides/CD3_manuscript/CD3_slides/AAA347.CD3/AAA347.CD3.run1	255	0.7	0.06	0.7	0.06	0.0	-12.3153962112	3.07689922821	0.0554687254639
0.0	0.0	0.0	0.0	0.0	3384000.0	0.0	0.0	1.01	1.46	0.88	0.0300000000002	4.52	0.22	0.6	0.15	3.73	0.0900000000001	1.5	1.14	0.27	AAA347.CD3.X15.Y19.tile.tissue.png	133	1	2000	133	5cecc00429b867157e18c916cfcad164	0	0	0	0	0	0	0	0	0	0	0	0	0	/home/dhl_ec/bnelissen/Slides/CD3_manuscript/CD3_slides/AAA347.CD3/AAA347.CD3.run1	255	1.0	0.06	1.0	0.06	0.0	-11.4221639508	0.0	6.15327696001
0.0	6341.0	0.0	508.0	6341.0	4000000.0	0.0	2.0	1.16	1.44	0.99	0.0500000000002	5.56	0.32	0.81	0.19	4.97	0.12	1.82	1.34	0.56	AAA347.CD3.X15.Y2.tile.tissue.png	134	1	2000	134	7cd418e95b50c4a9d0157350d59dbfd9	0	0	0	0	0	0	0	0	0	0	0	0	0	/home/dhl_ec/bnelissen/Slides/CD3_manuscript/CD3_slides/AAA347.CD3/AAA347.CD3.run1	255	0.7	0.06	0.7	0.06	0.0	-12.6041836134	2.86259807207	3.01440074402
829.0	91431.0	306.0	5110.0	91431.0	4000000.0	4.0	13.0	1.02	1.49	1.03	0.04	5.61	0.49	0.74	0.19	5.81	0.19	1.87	1.36	0.48	AAA347.CD3.X15.Y3.tile.tissue.png	135	1	2000	135	41cd53fbd8a72c4f6f05f3404b5f0ec7	0	0	0	0	0	0	0	0	0	0	0	0	0	/home/dhl_ec/bnelissen/Slides/CD3_manuscript/CD3_slides/AAA347.CD3/AAA347.CD3.run1	255	0.7	0.06	0.7	0.06	-8.47796849209	-12.0244546804	0.790309718861	0.0903800234375
6839.0	1156587.0	2593.0	14206.0	1156587.0	4000000.0	49.0	24.0	1.29	1.56	0.99	0.0400000000004	5.9	0.32	0.63	0.14	6.58	0.23	1.96	1.36	0.52	AAA347.CD3.X15.Y4.tile.tissue.png	136	1	2000	136	206d0b4b9bd72a702c5472d8ca17cc01	0	0	0	0	0	0	0	0	0	0	0	0	0	/home/dhl_ec/bnelissen/Slides/CD3_manuscript/CD3_slides/AAA347.CD3/AAA347.CD3.run1	255	0.7	0.06	0.7	0.06	-7.78311236646	-11.7747474165	0.995537660125	0.254719445313
5399.0	3902732.0	2420.0	8114.0	3902732.0	4000000.0	48.0	1.0	1.21	1.41	0.99	0.0299999999997	5.98	0.32	0.64	0.0500000000002	8.26	0.32	1.96	1.39	0.400000000001	AAA347.CD3.X15.Y5.tile.tissue.png	137	1	2000	137	6adf067c64ebc5f95e12d8abf923153a	0	0	0	0	0	0	0	0	0	0	0	0	0	/home/dhl_ec/bnelissen/Slides/CD3_manuscript/CD3_slides/AAA347.CD3/AAA347.CD3.run1	255	0.7	0.06	0.7	0.06	-7.18958083491	-10.7926777993	0.271213315077	0.0368626445618
626.0	4000000.0	311.0	7996.0	4000000.0	4000000.0	8.0	1.0	1.17	1.22	1.28	0.04	5.53	0.25	0.65	0.04	8.17	0.32	1.9	1.38	0.42	AAA347.CD3.X15.Y6.tile.tissue.png	138	1	2000	138	b2d6165bfd2f4d0b03598740b72d6e39	0	0	0	0	0	0	0	0	0	0	0	0	0	/home/dhl_ec/bnelissen/Slides/CD3_manuscript/CD3_slides/AAA347.CD3/AAA347.CD3.run1	255	0.7	0.0879063757272	0.7	0.0879063757272	-8.88173324373	-11.6140796624	0.288003857994	0.0480440532074
2617.0	3999785.0	1103.0	8079.0	3999785.0	4000000.0	22.0	1.0	1.2	1.24	1.03	0.0299999999997	5.5	0.33	0.66	0.0500000000002	8.42	0.34	1.99	1.4	0.36	AAA347.CD3.X15.Y7.tile.tissue.png	139	1	2000	139	54f87441cf9c7f0ec565198748362424	0	0	0	0	0	0	0	0	0	0	0	0	0	/home/dhl_ec/bnelissen/Slides/CD3_manuscript/CD3_slides/AAA347.CD3/AAA347.CD3.run1	255	0.7	0.085775709846	0.7	0.085775709846	-7.94883595291	-11.7419799686	0.343535925079	0.0489207054977
13126.0	3955863.0	4753.0	9116.0	3955863.0	4000000.0	92.0	1.0	1.47	1.49	1.1	0.04	5.43	0.32	0.650000000001	0.0499999999997	8.24	0.32	1.91	1.34	0.35	AAA347.CD3.X15.Y8.tile.tissue.png	140	1	2000	140	76f5ae940fae3442a3010fd73156dbae	0	0	0	0	0	0	0	0	0	0	0	0	0	/home/dhl_ec/bnelissen/Slides/CD3_manuscript/CD3_slides/AAA347.CD3/AAA347.CD3.run1	255	0.7	0.0863509602487	0.7	0.0863509602487	-7.14980010311	-11.4974067472	0.421646841359	0.0561105852051
754.0	4000000.0	373.0	7996.0	4000000.0	4000000.0	9.0	1.0	1.13	1.28	1.3	0.04	5.59	0.26	0.66	0.0400000000004	8.34	0.32	1.92	1.35	0.35	AAA347.CD3.X15.Y9.tile.tissue.png	141	1	2000	141	f1b44b45afbbf5d6a666f1c373c64ad1	0	0	0	0	0	0	0	0	0	0	0	0	0	/home/dhl_ec/bnelissen/Slides/CD3_manuscript/CD3_slides/AAA347.CD3/AAA347.CD3.run1	255	0.7	0.0846634952989	0.7	0.0846634952989	-6.88644283672	-10.0773712999	0.252913674485	0.014683147297
13349.0	4000000.0	3222.0	7996.0	4000000.0	4000000.0	76.0	1.0	1.16	1.47	0.99	0.04	5.48	0.26	0.65	0.0500000000002	8.48	0.33	1.94	1.36	0.35	AAA347.CD3.X16.Y10.tile.tissue.png	142	1	2000	142	60b7ff461d982b0339092c7da6ef4c7c	0	0	0	0	0	0	0	0	0	0	0	0	0	/home/dhl_ec/bnelissen/Slides/CD3_manuscript/CD3_slides/AAA347.CD3/AAA347.CD3.run1	255	0.7	0.0864763778448	0.7	0.0864763778448	-8.10572576209	0.0	0.112844744511	0.0255336582031
0.0	4000000.0	0.0	7996.0	4000000.0	4000000.0	0.0	1.0	1.14	1.24	1.28	0.04	4.92	0.26	0.65	0.04	7.82	0.25	1.91	1.35	0.44	AAA347.CD3.X16.Y11.tile.tissue.png	143	1	2000	143	7d069dd06870e7948f64492d66b61079	0	0	0	0	0	0	0	0	0	0	0	0	0	/home/dhl_ec/bnelissen/Slides/CD3_manuscript/CD3_slides/AAA347.CD3/AAA347.CD3.run1	255	0.7	0.0831124807235	0.7	0.0831124807235	-5.78627849622	0.0	0.0413030758363	0.0117642421875
0.0	4000000.0	0.0	7996.0	4000000.0	4000000.0	0.0	1.0	1.71	1.32	1.42	0.04	4.9	0.26	0.65	0.04	7.93	0.26	1.96	1.43	0.47	AAA347.CD3.X16.Y12.tile.tissue.png	144	1	2000	144	4f76c1b8a1e85f0fd6da7171a22f80af	0	0	0	0	0	0	0	0	0	0	0	0	0	/home/dhl_ec/bnelissen/Slides/CD3_manuscript/CD3_slides/AAA347.CD3/AAA347.CD3.run1	255	0.7	0.0855928967502	0.7	0.0855928967502	-7.12842959976	0.0	0.0353828426171	0.00597817675781
0.0	4000000.0	0.0	7996.0	4000000.0	4000000.0	0.0	1.0	1.19	1.27	0.98	0.04	4.96	0.26	0.64	0.04	7.11	0.26	1.91	1.35	0.35	AAA347.CD3.X16.Y13.tile.tissue.png	145	1	2000	145	d6b72eb8ea982996352fe87a2f19546f	0	0	0	0	0	0	0	0	0	0	0	0	0	/home/dhl_ec/bnelissen/Slides/CD3_manuscript/CD3_slides/AAA347.CD3/AAA347.CD3.run1	255	0.7	0.0856484196933	0.7	0.0856484196933	0.0	0.0	0.0481641289062	0.00942921386719
0.0	4000000.0	0.0	7996.0	4000000.0	4000000.0	0.0	1.0	1.08	1.23	1.28	0.0300000000002	4.89	0.26	0.65	0.04	7.19	0.26	1.93	1.34	0.36	AAA347.CD3.X16.Y14.tile.tissue.png	146	1	2000	146	865cb92dc6df0f1f0127e7c1f75b2ad0	0	0	0	0	0	0	0	0	0	0	0	0	0	/home/dhl_ec/bnelissen/Slides/CD3_manuscript/CD3_slides/AAA347.CD3/AAA347.CD3.run1	255	0.7	0.0832797075224	0.7	0.0832797075224	0.0	0.0	0.0482836445312	0.00969109472656
66.0	4000000.0	35.0	7996.0	4000000.0	4000000.0	1.0	1.0	1.41	1.24	0.98	0.04	4.95	0.26	0.940000000001	0.04	8.32	0.32	1.94	1.36	0.67	AAA347.CD3.X16.Y15.tile.tissue.png	147	1	2000	147	8a973bdf5ed6829a728866d1bec80e0c	0	0	0	0	0	0	0	0	0	0	0	0	0	/home/dhl_ec/bnelissen/Slides/CD3_manuscript/CD3_slides/AAA347.CD3/AAA347.CD3.run1	255	0.7	0.0802878522966	0.7	0.0802878522966	-7.92303754084	0.0	0.0485113776137	0.00763030419922
9629.0	3709999.0	3935.0	7996.0	3709999.0	4000000.0	78.0	1.0	1.62	1.43	1.06	0.04	5.59	0.320000000001	0.64	0.0600000000004	8.08	0.31	1.91	1.35	0.559999999999	AAA347.CD3.X16.Y16.tile.tissue.png	148	1	2000	148	26190f73272a47a30c1c2ec851ff7339	0	0	0	0	0	0	0	0	0	0	0	0	0	/home/dhl_ec/bnelissen/Slides/CD3_manuscript/CD3_slides/AAA347.CD3/AAA347.CD3.run1	255	0.7	0.06	0.7	0.06	-7.07048686876	-10.2252715003	0.162833958268	0.0382885960693
84311.0	1288613.0	27874.0	15917.0	1288613.0	4000000.0	489.0	7.0	1.59	1.27	0.97	0.04	5.92	0.32	0.639999999999	0.139999999999	7.42	0.24	1.99	1.37	0.700000000001	AAA347.CD3.X16.Y17.tile.tissue.png	149	1	2000	149	b2e4f87296686e59303a80c60e9ed7b9	0	0	0	0	0	0	0	0	0	0	0	0	0	/home/dhl_ec/bnelissen/Slides/CD3_manuscript/CD3_slides/AAA347.CD3/AAA347.CD3.run1	255	0.7	0.06	0.7	0.06	-8.83053627311	-11.8998969178	1.59506372117	0.191945765625
118425.0	1218948.0	45886.0	9406.0	1218948.0	4000000.0	842.0	2.0	1.11	1.2	1.25	0.04	6.41	0.320000000001	0.63	0.14	7.8	0.24	1.88	1.35	0.5	AAA347.CD3.X16.Y18.tile.tissue.png	150	1	2000	150	b63150cc00e8df717271a330f1cfa367	0	0	0	0	0	0	0	0	0	0	0	0	0	/home/dhl_ec/bnelissen/Slides/CD3_manuscript/CD3_slides/AAA347.CD3/AAA347.CD3.run1	255	0.7	0.06	0.7	0.06	-8.62193180648	-11.6569393836	1.77703336913	0.170232246094
540.0	9316.0	176.0	860.0	9316.0	3384000.0	3.0	4.0	1.1	1.22	1.15	0.0299999999997	4.81	0.28	0.570000000001	0.16	4.94	0.16	1.59	1.16	0.28	AAA347.CD3.X16.Y19.tile.tissue.png	151	1	2000	151	7d66f1d94c43f41ccacc099f9b68c9f9	0	0	0	0	0	0	0	0	0	0	0	0	0	/home/dhl_ec/bnelissen/Slides/CD3_manuscript/CD3_slides/AAA347.CD3/AAA347.CD3.run1	255	0.7	0.06	0.7	0.06	-9.49324706397	-11.7834843269	2.4879481861	3.23292567866
0.0	5538.0	0.0	536.0	5538.0	4000000.0	0.0	2.0	1.25	1.24	1.03	0.0500000000002	5.59	0.34	1.0	0.179999999999	4.98	0.120000000001	1.83	1.35	0.55	AAA347.CD3.X16.Y2.tile.tissue.png	152	1	2000	152	f3edb3bae245a7091c9c60baa97cbe6c	0	0	0	0	0	0	0	0	0	0	0	0	0	/home/dhl_ec/bnelissen/Slides/CD3_manuscript/CD3_slides/AAA347.CD3/AAA347.CD3.run1	255	0.7	0.06	0.7	0.06	0.0	-11.8253296497	1.51992148706	3.50164954126
541.0	101653.0	220.0	3950.0	101653.0	4000000.0	5.0	9.0	1.28	1.54	0.99	0.04	5.59	0.49	0.74	0.18	5.78	0.18	1.88	1.36	0.48	AAA347.CD3.X16.Y3.tile.tissue.png	153	1	2000	153	182432df9f837a9fd41737d38e626a12	0	0	0	0	0	0	0	0	0	0	0	0	0	/home/dhl_ec/bnelissen/Slides/CD3_manuscript/CD3_slides/AAA347.CD3/AAA347.CD3.run1	255	0.7	0.06	0.7	0.06	-8.47216716349	-11.9714404297	0.603184864843	0.0699830488281
0.0	126761.0	0.0	5487.0	126761.0	4000000.0	0.0	15.0	1.43	1.31	1.3	0.04	5.64	0.33	0.640000000001	0.17	5.58	0.12	1.95	1.38	0.490000000001	AAA347.CD3.X16.Y4.tile.tissue.png	154	1	2000	154	e2fb93311ead395a93bb475358c66b9a	0	0	0	0	0	0	0	0	0	0	0	0	0	/home/dhl_ec/bnelissen/Slides/CD3_manuscript/CD3_slides/AAA347.CD3/AAA347.CD3.run1	255	0.7	0.06	0.7	0.06	-8.38871075819	-11.482416358	0.436769508414	0.0509473764648
8011.0	1091298.0	3551.0	13645.0	1091298.0	4000000.0	68.0	18.0	1.58	1.54	0.99	0.04	5.82	0.32	0.63	0.150000000001	6.43	0.22	1.93	1.34	0.36	AAA347.CD3.X16.Y5.tile.tissue.png	155	1	2000	155	f67d11ad387eb49581178bdcee8658f8	0	0	0	0	0	0	0	0	0	0	0	0	0	/home/dhl_ec/bnelissen/Slides/CD3_manuscript/CD3_slides/AAA347.CD3/AAA347.CD3.run1	255	0.7	0.06	0.7	0.06	-7.90174425092	-11.4791733548	1.28704668275	0.30827728125
14189.0	3691504.0	6316.0	9462.0	3691504.0	4000000.0	136.0	1.0	1.24	1.26	1.04	0.04	5.61	0.400000000001	0.87	0.0599999999995	8.29	0.31	1.96	1.39	0.56	AAA347.CD3.X16.Y6.tile.tissue.png	156	1	2000	156	aacbf7998baa6433350e7be883b23b8b	0	0	0	0	0	0	0	0	0	0	0	0	0	/home/dhl_ec/bnelissen/Slides/CD3_manuscript/CD3_slides/AAA347.CD3/AAA347.CD3.run1	255	0.7	0.06	0.7	0.06	-7.70620077131	-10.3941793465	0.300132955791	0.0945047590332
2619.0	3999695.0	1147.0	8031.0	3999695.0	4000000.0	24.0	1.0	1.25	1.25	1.07	0.04	5.43	0.33	0.66	0.0500000000002	8.39	0.32	1.9	1.36	0.73	AAA347.CD3.X16.Y7.tile.tissue.png	157	1	2000	157	4a37aa43a44ff2f0646a79ac8bb37ffb	0	0	0	0	0	0	0	0	0	0	0	0	0	/home/dhl_ec/bnelissen/Slides/CD3_manuscript/CD3_slides/AAA347.CD3/AAA347.CD3.run1	255	0.7	0.0923368546768	0.7	0.0923368546768	-7.33870342093	-11.2076240058	0.222872080016	0.0315575216436
8620.0	4000000.0	2956.0	7996.0	4000000.0	4000000.0	62.0	1.0	1.5	1.37	1.3	0.04	5.37	0.26	0.660000000001	0.04	8.47	0.320000000001	1.96	1.38	0.580000000001	AAA347.CD3.X16.Y8.tile.tissue.png	158	1	2000	158	0891eff8f96ca555c69d51143e5ea533	0	0	0	0	0	0	0	0	0	0	0	0	0	/home/dhl_ec/bnelissen/Slides/CD3_manuscript/CD3_slides/AAA347.CD3/AAA347.CD3.run1	255	0.7	0.0813328558814	0.7	0.0813328558814	-8.54186109626	-11.8058577284	0.466024939075	0.0648692939453
1820.0	3998802.0	666.0	8160.0	3998802.0	4000000.0	15.0	1.0	1.3	1.65	1.27	0.04	5.34	0.32	0.650000000001	0.0500000000002	8.2	0.32	1.91	1.34	0.61	AAA347.CD3.X16.Y9.tile.tissue.png	159	1	2000	159	b953f0d5a2c500105e1d873a87076ac2	0	0	0	0	0	0	0	0	0	0	0	0	0	/home/dhl_ec/bnelissen/Slides/CD3_manuscript/CD3_slides/AAA347.CD3/AAA347.CD3.run1	255	0.7	0.0854035911332	0.7	0.0854035911332	-8.09137590021	-11.74380097	0.270386507907	0.0524350470848
13220.0	3999308.0	3416.0	8159.0	3999308.0	4000000.0	80.0	1.0	1.57	1.67	1.2	0.04	6.34	0.320000000001	0.65	0.04	8.29	0.320000000001	1.91	1.34	0.72	AAA347.CD3.X17.Y10.tile.tissue.png	160	1	2000	160	d3832b2ad061dc07d8755dc3829ecdfb	0	0	0	0	0	0	0	0	0	0	0	0	0	/home/dhl_ec/bnelissen/Slides/CD3_manuscript/CD3_slides/AAA347.CD3/AAA347.CD3.run1	255	0.7	0.0829830888991	0.7	0.0829830888991	-8.15180055577	-11.3678419908	0.313575904393	0.0538580699463
31767.0	4000000.0	5663.0	7996.0	4000000.0	4000000.0	143.0	1.0	1.33	1.6	1.41	0.04	5.22	0.26	0.63	0.0400000000009	8.49	0.32	1.96	1.37	0.7	AAA347.CD3.X17.Y11.tile.tissue.png	161	1	2000	161	97560c8e446919aaa107acf02cbc1658	0	0	0	0	0	0	0	0	0	0	0	0	0	/home/dhl_ec/bnelissen/Slides/CD3_manuscript/CD3_slides/AAA347.CD3/AAA347.CD3.run1	255	0.7	0.0877609105439	0.7	0.0877609105439	-7.47096056099	0.0	0.0731908602753	0.0204213222656
0.0	4000000.0	0.0	7996.0	4000000.0	4000000.0	0.0	1.0	1.24	1.56	1.5	0.0300000000007	4.85	0.25	0.64	0.04	7.82	0.25	1.91	1.35	0.559999999999	AAA347.CD3.X17.Y12.tile.tissue.png	162	1	2000	162	b714016d23698a96ebfb0b283a20e2eb	0	0	0	0	0	0	0	0	0	0	0	0	0	/home/dhl_ec/bnelissen/Slides/CD3_manuscript/CD3_slides/AAA347.CD3/AAA347.CD3.run1	255	0.7	0.085820619909	0.7	0.085820619909	-6.42000284836	0.0	0.0310959621267	0.00514920458984
5960.0	4000000.0	2334.0	7996.0	4000000.0	4000000.0	50.0	1.0	2.13	1.63	1.05	0.04	4.89	0.25	0.63	0.0400000000009	8.22	0.32	1.91	1.35	0.74	AAA347.CD3.X17.Y13.tile.tissue.png	163	1	2000	163	b9ebb86a1241d526ec679fc25e4b0c6a	0	0	0	0	0	0	0	0	0	0	0	0	0	/home/dhl_ec/bnelissen/Slides/CD3_manuscript/CD3_slides/AAA347.CD3/AAA347.CD3.run1	255	0.7	0.0843186710201	0.7	0.0843186710201	-6.75497914399	0.0	0.0565822850142	0.0173864589844
0.0	4000000.0	0.0	7996.0	4000000.0	4000000.0	0.0	1.0	2.45	1.39	0.989999999999	0.04	4.84	0.25	0.650000000001	0.04	7.11	0.259999999999	1.91	1.34	0.530000000001	AAA347.CD3.X17.Y14.tile.tissue.png	164	1	2000	164	c8c3bb1ec440dba41fc5828dab73b3dd	0	0	0	0	0	0	0	0	0	0	0	0	0	/home/dhl_ec/bnelissen/Slides/CD3_manuscript/CD3_slides/AAA347.CD3/AAA347.CD3.run1	255	0.7	0.0812457820392	0.7	0.0812457820392	0.0	0.0	0.0608949296875	0.0108603974609
0.0	4000000.0	0.0	7996.0	4000000.0	4000000.0	0.0	1.0	1.56	1.38	1.05	0.04	4.91	0.259999999999	0.639999999999	0.04	7.97	0.26	1.94	1.37	0.66	AAA347.CD3.X17.Y15.tile.tissue.png	165	1	2000	165	5d3f363c892692c086d50884ccd22eae	0	0	0	0	0	0	0	0	0	0	0	0	0	/home/dhl_ec/bnelissen/Slides/CD3_manuscript/CD3_slides/AAA347.CD3/AAA347.CD3.run1	255	0.7	0.075794001548	0.7	0.075794001548	-6.73370934416	0.0	0.0628360887059	0.00749616210937
12186.0	4000000.0	4584.0	7996.0	4000000.0	4000000.0	83.0	1.0	2.3	1.38	1.12	0.0500000000002	5.9	0.259999999999	0.650000000001	0.04	8.7	0.32	1.92	1.35	0.77	AAA347.CD3.X17.Y16.tile.tissue.png	166	1	2000	166	25565a2a38b36ea37ec6a0b14f586366	0	0	0	0	0	0	0	0	0	0	0	0	0	/home/dhl_ec/bnelissen/Slides/CD3_manuscript/CD3_slides/AAA347.CD3/AAA347.CD3.run1	255	0.7	0.0812631796091	0.7	0.0812631796091	-7.93664065117	-10.9867056511	0.26245020134	0.0887688061523
17684.0	2848880.0	5818.0	8330.0	2848880.0	4000000.0	99.0	2.0	1.82	2.0	1.04	0.04	5.91	0.33	0.66	0.0900000000001	7.86	0.28	1.95	1.39	0.570000000001	AAA347.CD3.X17.Y17.tile.tissue.png	167	1	2000	167	6bc7dc55d2962a31f3ad5f3958a4bfe5	0	0	0	0	0	0	0	0	0	0	0	0	0	/home/dhl_ec/bnelissen/Slides/CD3_manuscript/CD3_slides/AAA347.CD3/AAA347.CD3.run1	255	0.7	0.065569097622	0.7	0.065569097622	-7.52887100578	-10.460956718	0.25121920589	0.0635310820313
45083.0	375000.0	16016.0	10203.0	375000.0	4000000.0	285.0	9.0	1.33	2.01	1.04	0.04	6.61	0.33	0.639999999999	0.179999999999	6.79	0.21	1.95	1.37	0.48	AAA347.CD3.X17.Y18.tile.tissue.png	168	1	2000	168	bb10ad721c6483ccce53ed2ca64a43e5	0	0	0	0	0	0	0	0	0	0	0	0	0	/home/dhl_ec/bnelissen/Slides/CD3_manuscript/CD3_slides/AAA347.CD3/AAA347.CD3.run1	255	0.7	0.06	0.7	0.06	-9.38802504278	-12.4338602376	2.64138540755	0.15529471875
0.0	0.0	0.0	0.0	0.0	3384000.0	0.0	0.0	1.66	1.45	1.03	0.04	4.65	0.24	0.600000000001	0.17	3.4	0.0900000000001	1.51	1.18	0.419999999999	AAA347.CD3.X17.Y19.tile.tissue.png	169	1	2000	169	896c06d6c919533161cd01628f5fd74e	0	0	0	0	0	0	0	0	0	0	0	0	0	/home/dhl_ec/bnelissen/Slides/CD3_manuscript/CD3_slides/AAA347.CD3/AAA347.CD3.run1	255	1.0	0.06	1.0	0.06	0.0	-11.3757488063	0.0	5.76975889804
0.0	4519.0	0.0	662.0	4519.0	4000000.0	0.0	3.0	1.72	1.34	1.05	0.0500000000002	5.72	0.320000000001	0.74	0.179999999999	4.99	0.12	1.81	1.35	0.46	AAA347.CD3.X17.Y2.tile.tissue.png	170	1	2000	170	131acb8187dab1c4d8a87bfb7e66e683	0	0	0	0	0	0	0	0	0	0	0	0	0	/home/dhl_ec/bnelissen/Slides/CD3_manuscript/CD3_slides/AAA347.CD3/AAA347.CD3.run1	255	0.7	0.06	0.7	0.06	0.0	-11.5673546946	0.491416017786	3.9084194017
0.0	41194.0	0.0	3550.0	41194.0	4000000.0	0.0	12.0	1.17	1.53	0.990000000001	0.04	5.67	0.360000000001	0.879999999999	0.179999999999	5.52	0.120000000001	1.9	1.39	0.689999999999	AAA347.CD3.X17.Y3.tile.tissue.png	171	1	2000	171	9e8114266d822a8408bb0914c73b7322	0	0	0	0	0	0	0	0	0	0	0	0	0	/home/dhl_ec/bnelissen/Slides/CD3_manuscript/CD3_slides/AAA347.CD3/AAA347.CD3.run1	255	0.7	0.06	0.7	0.06	-8.45343390755	-12.1819957724	1.3354971574	0.0659321152344
72.0	92041.0	40.0	3597.0	92041.0	4000000.0	1.0	7.0	1.31	1.61	1.27	0.04	5.69	0.320000000001	0.63	0.18	5.79	0.19	1.86	1.34	0.5	AAA347.CD3.X17.Y4.tile.tissue.png	172	1	2000	172	9e976de6f210add8d8cb62c8072660dd	0	0	0	0	0	0	0	0	0	0	0	0	0	/home/dhl_ec/bnelissen/Slides/CD3_manuscript/CD3_slides/AAA347.CD3/AAA347.CD3.run1	255	0.7	0.06	0.7	0.06	-8.47166596107	-11.021595982	0.458943169133	0.0527993496094
0.0	98195.0	0.0	3938.0	98195.0	4000000.0	0.0	9.0	1.81	1.9	1.06	0.04	5.7	0.589999999999	0.66	0.18	5.59	0.13	1.92	1.37	0.54	AAA347.CD3.X17.Y5.tile.tissue.png	173	1	2000	173	be5c91677878f8be33732dd5a8f216b0	0	0	0	0	0	0	0	0	0	0	0	0	0	/home/dhl_ec/bnelissen/Slides/CD3_manuscript/CD3_slides/AAA347.CD3/AAA347.CD3.run1	255	0.7	0.06	0.7	0.06	-6.52071463536	-11.6918938953	0.183381390772	0.0395978319092
16141.0	1131051.0	7054.0	12485.0	1131051.0	4000000.0	141.0	14.0	1.15	1.49	1.04	0.04	5.97	0.32	0.630000000001	0.139999999999	6.53	0.23	1.99	1.4	0.51	AAA347.CD3.X17.Y6.tile.tissue.png	174	1	2000	174	3050a98bcf7c1a4cdea8a5f4bc76ddde	0	0	0	0	0	0	0	0	0	0	0	0	0	/home/dhl_ec/bnelissen/Slides/CD3_manuscript/CD3_slides/AAA347.CD3/AAA347.CD3.run1	255	0.7	0.06	0.7	0.06	-8.3517315444	-11.6978419918	1.20206140378	0.268609875
18457.0	3532762.0	7779.0	11778.0	3532762.0	4000000.0	162.0	1.0	1.16	1.62	1.5	0.04	5.68	0.320000000001	0.639999999999	0.0699999999997	8.05	0.3	1.93	1.35	0.57	AAA347.CD3.X17.Y7.tile.tissue.png	175	1	2000	175	3f2426f20aca1e4936dc44365afeea9b	0	0	0	0	0	0	0	0	0	0	0	0	0	/home/dhl_ec/bnelissen/Slides/CD3_manuscript/CD3_slides/AAA347.CD3/AAA347.CD3.run1	255	0.7	0.0828704275497	0.7	0.0828704275497	-7.68139608439	-11.1250602637	0.335006240869	0.0631121303711
1362.0	4000000.0	629.0	7996.0	4000000.0	4000000.0	17.0	1.0	1.53	1.5	1.31	0.04	6.13	0.26	0.64	0.04	8.22	0.320000000001	1.9	1.34	0.550000000001	AAA347.CD3.X17.Y8.tile.tissue.png	176	1	2000	176	38c3c5bf15a4c719535754d44b4d891b	0	0	0	0	0	0	0	0	0	0	0	0	0	/home/dhl_ec/bnelissen/Slides/CD3_manuscript/CD3_slides/AAA347.CD3/AAA347.CD3.run1	255	0.7	0.0843395829424	0.7	0.0843395829424	-8.62566650721	-11.7812924687	0.521198150196	0.0680224969559
2870.0	3995708.0	1172.0	8436.0	3995708.0	4000000.0	24.0	1.0	1.47	1.5	1.51	0.04	5.56	0.33	0.64	0.0500000000002	8.23	0.32	1.91	1.37	0.69	AAA347.CD3.X17.Y9.tile.tissue.png	177	1	2000	177	2c0a8307bc273198a6c1de28dc5cd6f7	0	0	0	0	0	0	0	0	0	0	0	0	0	/home/dhl_ec/bnelissen/Slides/CD3_manuscript/CD3_slides/AAA347.CD3/AAA347.CD3.run1	255	0.7	0.0799808670467	0.7	0.0799808670467	-8.34953948055	-11.6521028228	0.399992370565	0.0634786256714
4634.0	3842374.0	1955.0	11492.0	3842374.0	4000000.0	36.0	1.0	2.16	1.73	1.0	0.0299999999997	6.87	0.5	0.73	0.0500000000002	8.38	0.320000000001	1.96	1.35	0.549999999999	AAA347.CD3.X18.Y10.tile.tissue.png	178	1	2000	178	40c71c32e08c457e200fd84e09d1393f	0	0	0	0	0	0	0	0	0	0	0	0	0	/home/dhl_ec/bnelissen/Slides/CD3_manuscript/CD3_slides/AAA347.CD3/AAA347.CD3.run1	255	0.7	0.0737484647462	0.7	0.0737484647462	-7.93459247166	-11.3696342528	0.399812468926	0.0881280515137
489.0	4000000.0	96.0	7996.0	4000000.0	4000000.0	1.0	1.0	1.23	1.47	1.51	0.04	4.95	0.26	0.67	0.04	8.4	0.33	1.95	1.4	0.860000000001	AAA347.CD3.X18.Y11.tile.tissue.png	179	1	2000	179	1671aa94b790b06c29fbb95f6d293445	0	0	0	0	0	0	0	0	0	0	0	0	0	/home/dhl_ec/bnelissen/Slides/CD3_manuscript/CD3_slides/AAA347.CD3/AAA347.CD3.run1	255	0.7	0.0888029442807	0.7	0.0888029442807	-7.19236083445	0.0	0.19382141784	0.0105259765625
0.0	4000000.0	0.0	7996.0	4000000.0	4000000.0	0.0	1.0	1.25	1.5	1.46	0.04	4.9	0.259999999999	0.66	0.0500000000002	7.28	0.25	1.91	1.38	0.549999999999	AAA347.CD3.X18.Y12.tile.tissue.png	180	1	2000	180	3e55d9835a2a9616eab4b3c81d854773	0	0	0	0	0	0	0	0	0	0	0	0	0	/home/dhl_ec/bnelissen/Slides/CD3_manuscript/CD3_slides/AAA347.CD3/AAA347.CD3.run1	255	0.7	0.0832454774944	0.7	0.0832454774944	0.0	0.0	0.140940953125	0.00683100292969
0.0	4000000.0	0.0	7996.0	4000000.0	4000000.0	0.0	1.0	1.36	1.52	0.98	0.04	4.85	0.27	0.64	0.04	7.08	0.26	1.91	1.34	0.54	AAA347.CD3.X18.Y13.tile.tissue.png	181	1	2000	181	36b638279de97b7a2b24b4a9ff98107a	0	0	0	0	0	0	0	0	0	0	0	0	0	/home/dhl_ec/bnelissen/Slides/CD3_manuscript/CD3_slides/AAA347.CD3/AAA347.CD3.run1	255	0.7	0.0802428344568	0.7	0.0802428344568	0.0	0.0	0.05647796875	0.00710509912109
7305.0	4000000.0	2464.0	7996.0	4000000.0	4000000.0	49.0	1.0	1.48	1.38	1.18	0.04	4.84	0.25	0.65	0.04	8.21	0.32	1.9	1.35	0.51	AAA347.CD3.X18.Y14.tile.tissue.png	182	1	2000	182	277342bcaebf950dc349ba7bc76447e9	0	0	0	0	0	0	0	0	0	0	0	0	0	/home/dhl_ec/bnelissen/Slides/CD3_manuscript/CD3_slides/AAA347.CD3/AAA347.CD3.run1	255	0.7	0.0795573189151	0.7	0.0795573189151	-7.86001600725	0.0	0.0598855433922	0.0123503701172
5795.0	4000000.0	2384.0	7996.0	4000000.0	4000000.0	46.0	1.0	1.44	1.53	1.15	0.04	5.68	0.26	0.7	0.0500000000002	8.41	0.33	1.93	1.39	0.52	AAA347.CD3.X18.Y15.tile.tissue.png	183	1	2000	183	4461816c1d89fd6215d54efdd6cc748c	0	0	0	0	0	0	0	0	0	0	0	0	0	/home/dhl_ec/bnelissen/Slides/CD3_manuscript/CD3_slides/AAA347.CD3/AAA347.CD3.run1	255	0.7	0.0796009678105	0.7	0.0796009678105	-6.99784114113	-10.2970868334	0.143321519554	0.0326155279832
0.0	4000000.0	0.0	7996.0	4000000.0	4000000.0	0.0	1.0	1.71	1.57	1.16	0.04	4.91	0.389999999999	0.79	0.0400000000009	7.97	0.26	1.95	1.36	0.900000000001	AAA347.CD3.X18.Y16.tile.tissue.png	184	1	2000	184	3da628f187b5b37fe7327b82230d1448	0	0	0	0	0	0	0	0	0	0	0	0	0	/home/dhl_ec/bnelissen/Slides/CD3_manuscript/CD3_slides/AAA347.CD3/AAA347.CD3.run1	255	0.7	0.0722796344946	0.7	0.0722796344946	-6.061377284	0.0	0.0963562520065	0.0109383027344
10044.0	3950818.0	3870.0	8132.0	3950818.0	4000000.0	73.0	1.0	2.43	1.62	1.24	0.0299999999997	5.6	0.32	0.669999999999	0.0500000000002	8.65	0.320000000001	1.97	1.39	0.52	AAA347.CD3.X18.Y17.tile.tissue.png	185	1	2000	185	bb020fd68b28ad087e90a31f758f9ec7	0	0	0	0	0	0	0	0	0	0	0	0	0	/home/dhl_ec/bnelissen/Slides/CD3_manuscript/CD3_slides/AAA347.CD3/AAA347.CD3.run1	255	0.7	0.0809588006807	0.7	0.0809588006807	-7.36670197137	-10.5080421322	0.171474923337	0.0364169462891
3465.0	347420.0	1568.0	4186.0	347420.0	4000000.0	37.0	4.0	1.14	1.61	1.21	0.04	5.98	0.320000000001	0.63	0.17	6.03	0.19	1.84	1.35	0.570000000001	AAA347.CD3.X18.Y18.tile.tissue.png	186	1	2000	186	e8be6ea6cd8ffd7aa1f0f1440a64020d	0	0	0	0	0	0	0	0	0	0	0	0	0	/home/dhl_ec/bnelissen/Slides/CD3_manuscript/CD3_slides/AAA347.CD3/AAA347.CD3.run1	255	0.7	0.06	0.7	0.06	-7.66554520106	-11.1407458085	0.709320408286	0.0876961601562
0.0	5742.0	0.0	476.0	5742.0	3384000.0	0.0	2.0	1.05	1.31	0.84	0.0299999999997	4.73	0.27	0.6	0.150000000001	4.34	0.1	1.57	1.14	0.44	AAA347.CD3.X18.Y19.tile.tissue.png	187	1	2000	187	df693f99d715448c0251e343d10bc8ed	0	0	0	0	0	0	0	0	0	0	0	0	0	/home/dhl_ec/bnelissen/Slides/CD3_manuscript/CD3_slides/AAA347.CD3/AAA347.CD3.run1	255	0.7	0.06	0.7	0.06	0.0	-12.0219878971	4.56210883076	4.04500870602
0.0	203385.0	0.0	5965.0	203385.0	4000000.0	0.0	11.0	1.22	1.52	0.98	0.04	5.6	0.320000000001	0.71	0.179999999999	5.5	0.13	1.9	1.34	0.580000000001	AAA347.CD3.X18.Y2.tile.tissue.png	188	1	2000	188	546ba8ae24455841b52ea1ebae9ed7e1	0	0	0	0	0	0	0	0	0	0	0	0	0	/home/dhl_ec/bnelissen/Slides/CD3_manuscript/CD3_slides/AAA347.CD3/AAA347.CD3.run1	255	0.7	0.06	0.7	0.06	-7.84308472768	-11.2706377443	0.349166805749	5.81357756104
0.0	78133.0	0.0	3496.0	78133.0	4000000.0	0.0	7.0	1.19	1.58	1.07	0.04	5.68	0.559999999999	0.68	0.18	5.15	0.129999999999	1.91	1.4	0.5	AAA347.CD3.X18.Y3.tile.tissue.png	189	1	2000	189	37d0b491321db7fefd36bff3a8dbe067	0	0	0	0	0	0	0	0	0	0	0	0	0	/home/dhl_ec/bnelissen/Slides/CD3_manuscript/CD3_slides/AAA347.CD3/AAA347.CD3.run1	255	0.7	0.06	0.7	0.06	0.0	-11.8957241212	0.121697938131	0.0424353852539
0.0	104246.0	0.0	5268.0	104246.0	4000000.0	0.0	13.0	1.48	1.54	0.98	0.04	5.96	0.33	0.64	0.190000000001	5.18	0.12	1.94	1.4	0.57	AAA347.CD3.X18.Y4.tile.tissue.png	190	1	2000	190	a80f5dae12f3ce1897997d61db8b98af	0	0	0	0	0	0	0	0	0	0	0	0	0	/home/dhl_ec/bnelissen/Slides/CD3_manuscript/CD3_slides/AAA347.CD3/AAA347.CD3.run1	255	0.7	0.06	0.7	0.06	0.0	-11.7493684428	0.398767211392	0.0576275927734
0.0	31417.0	0.0	1642.0	31417.0	4000000.0	0.0	4.0	1.21	1.59	1.29	0.04	5.56	0.33	0.63	0.200000000001	5.52	0.12	1.88	1.38	0.84	AAA347.CD3.X18.Y5.tile.tissue.png	191	1	2000	191	999519b3b8508ed4a4dd6f6785d5ad4f	0	0	0	0	0	0	0	0	0	0	0	0	0	/home/dhl_ec/bnelissen/Slides/CD3_manuscript/CD3_slides/AAA347.CD3/AAA347.CD3.run1	255	0.7	0.06	0.7	0.06	-7.29593368217	-12.521789636	0.853360525508	0.0550572329102
0.0	32757.0	0.0	1455.0	32757.0	4000000.0	0.0	3.0	1.51	1.71	0.999999999999	0.0299999999997	5.61	0.48	0.76	0.18	5.44	0.12	1.89	1.39	0.64	AAA347.CD3.X18.Y6.tile.tissue.png	192	1	2000	192	cd69ce0e3e650de93401c9737af2c1e8	0	0	0	0	0	0	0	0	0	0	0	0	0	/home/dhl_ec/bnelissen/Slides/CD3_manuscript/CD3_slides/AAA347.CD3/AAA347.CD3.run1	255	0.7	0.06	0.7	0.06	-6.90306292513	-11.8093954784	0.199054339676	0.0491182623291
2913.0	187582.0	1402.0	5271.0	187582.0	4000000.0	26.0	7.0	1.4	1.59	1.3	0.04	5.85	0.31	0.63	0.169999999999	5.89	0.190000000001	1.86	1.35	0.55	AAA347.CD3.X18.Y7.tile.tissue.png	193	1	2000	193	d505656a106e10ae4fa8cce61753d604	0	0	0	0	0	0	0	0	0	0	0	0	0	/home/dhl_ec/bnelissen/Slides/CD3_manuscript/CD3_slides/AAA347.CD3/AAA347.CD3.run1	255	0.7	0.06	0.7	0.06	-8.27626717033	-12.2959974737	1.83996065887	0.114923980469
7139.0	2246928.0	3169.0	9714.0	2246928.0	4000000.0	63.0	2.0	1.7	1.68	0.99	0.04	5.62	0.320000000001	0.64	0.1	7.21	0.259999999999	1.95	1.34	0.72	AAA347.CD3.X18.Y8.tile.tissue.png	194	1	2000	194	169eaeef4d33d86fa1c3cbf05cb91772	0	0	0	0	0	0	0	0	0	0	0	0	0	/home/dhl_ec/bnelissen/Slides/CD3_manuscript/CD3_slides/AAA347.CD3/AAA347.CD3.run1	255	0.7	0.06	0.7	0.06	-7.47112980055	-11.0590697481	0.521571504225	0.0936565644531
9087.0	3552437.0	3900.0	14694.0	3552437.0	4000000.0	80.0	4.0	1.74	1.72	0.98	0.04	5.83	0.32	0.65	0.0600000000004	7.99	0.3	1.94	1.39	0.58	AAA347.CD3.X18.Y9.tile.tissue.png	195	1	2000	195	8a74cc4c17663f94eef37d00fd54e272	0	0	0	0	0	0	0	0	0	0	0	0	0	/home/dhl_ec/bnelissen/Slides/CD3_manuscript/CD3_slides/AAA347.CD3/AAA347.CD3.run1	255	0.7	0.0763504890234	0.7	0.0763504890234	-8.06916523205	-11.6674291864	0.759612477758	0.118414606445
0.0	1312015.0	0.0	12891.0	1312015.0	4000000.0	0.0	5.0	0.91	0.920000000001	0.98	0.0500000000002	5.88	0.34	0.99	0.139999999999	6.22	0.17	2.01	1.39	0.52	AAA347.CD3.X19.Y0.tile.tissue.png	196	1	2000	196	2e7857bb1494dabb95b500eeff20f1b9	0	0	0	0	0	0	0	0	0	0	0	0	0	/home/dhl_ec/bnelissen/Slides/CD3_manuscript/CD3_slides/AAA347.CD3/AAA347.CD3.run1	255	0.7	0.06	0.7	0.06	-6.40639457453	-12.0668822703	0.309964905491	4.53291921484
0.0	145707.0	0.0	4778.0	145707.0	4000000.0	0.0	8.0	1.98	1.43	1.01	0.0400000000009	5.59	0.32	0.77	0.18	5.57	0.12	1.91	1.37	0.55	AAA347.CD3.X19.Y1.tile.tissue.png	197	1	2000	197	66741f272481f87c276eb957a8fccab6	0	0	0	0	0	0	0	0	0	0	0	0	0	/home/dhl_ec/bnelissen/Slides/CD3_manuscript/CD3_slides/AAA347.CD3/AAA347.CD3.run1	255	0.7	0.06	0.7	0.06	-8.00891351821	-11.5173572541	0.484236959622	6.6664845752
10344.0	3999786.0	3636.0	8014.0	3999786.0	4000000.0	70.0	1.0	2.29	1.5	1.28	0.04	5.65	0.320000000001	0.66	0.0500000000002	8.38	0.32	1.91	1.38	0.579999999999	AAA347.CD3.X19.Y10.tile.tissue.png	198	1	2000	198	696bc67d1440c14353fd4c36767a9a3f	0	0	0	0	0	0	0	0	0	0	0	0	0	/home/dhl_ec/bnelissen/Slides/CD3_manuscript/CD3_slides/AAA347.CD3/AAA347.CD3.run1	255	0.7	0.0837724101849	0.7	0.0837724101849	-8.35059118301	-11.7850742062	0.721221546557	0.0780872255859
5605.0	4000000.0	1799.0	7996.0	4000000.0	4000000.0	32.0	1.0	1.61	1.54	1.49	0.04	5.49	0.27	0.669999999999	0.04	8.34	0.33	1.9	1.35	0.92	AAA347.CD3.X19.Y11.tile.tissue.png	199	1	2000	199	f3cf653e3785d1460d4eda30564de363	0	0	0	0	0	0	0	0	0	0	0	0	0	/home/dhl_ec/bnelissen/Slides/CD3_manuscript/CD3_slides/AAA347.CD3/AAA347.CD3.run1	255	0.7	0.0864213090195	0.7	0.0864213090195	-8.27134060642	-11.2895926371	0.381105772545	0.0363061213989
0.0	4000000.0	0.0	7996.0	4000000.0	4000000.0	0.0	1.0	1.26	1.48	1.5	0.0299999999997	4.83	0.25	0.65	0.04	8.01	0.27	1.96	1.4	0.58	AAA347.CD3.X19.Y12.tile.tissue.png	200	1	2000	200	53d5cdfb9909f6ab19d2f7a9b20cf6eb	0	0	0	0	0	0	0	0	0	0	0	0	0	/home/dhl_ec/bnelissen/Slides/CD3_manuscript/CD3_slides/AAA347.CD3/AAA347.CD3.run1	255	0.7	0.0848068223199	0.7	0.0848068223199	-5.98870334365	0.0	0.256132940343	0.00857306445312
74.0	4000000.0	40.0	7996.0	4000000.0	4000000.0	1.0	1.0	1.27	1.84	1.19	0.04	5.16	0.25	0.639999999999	0.04	8.27	0.33	1.96	1.39	0.509999999999	AAA347.CD3.X19.Y13.tile.tissue.png	201	1	2000	201	e2141c4fa49fb1b82a6ab099313ed4c3	0	0	0	0	0	0	0	0	0	0	0	0	0	/home/dhl_ec/bnelissen/Slides/CD3_manuscript/CD3_slides/AAA347.CD3/AAA347.CD3.run1	255	0.7	0.0808169038607	0.7	0.0808169038607	-7.77323508138	0.0	0.156983716305	0.0112179150391
23465.0	4000000.0	6246.0	7996.0	4000000.0	4000000.0	131.0	1.0	1.59	1.47	1.26	0.04	5.33	0.26	0.669999999999	0.04	8.51	0.32	1.9	1.35	0.52	AAA347.CD3.X19.Y14.tile.tissue.png	202	1	2000	202	b53c1ea807e30d644bcf42d45a2f715f	0	0	0	0	0	0	0	0	0	0	0	0	0	/home/dhl_ec/bnelissen/Slides/CD3_manuscript/CD3_slides/AAA347.CD3/AAA347.CD3.run1	255	0.7	0.0817306361506	0.7	0.0817306361506	-7.51284023796	0.0	0.105939973312	0.0255945703125
12512.0	4000000.0	3500.0	7996.0	4000000.0	4000000.0	61.0	1.0	1.27	1.38	0.999999999999	0.04	5.55	0.259999999999	0.650000000001	0.04	8.32	0.33	1.94	1.39	0.6	AAA347.CD3.X19.Y15.tile.tissue.png	203	1	2000	203	b9d692a13a22af04eaaa2ddf92764318	0	0	0	0	0	0	0	0	0	0	0	0	0	/home/dhl_ec/bnelissen/Slides/CD3_manuscript/CD3_slides/AAA347.CD3/AAA347.CD3.run1	255	0.7	0.0794619260135	0.7	0.0794619260135	-7.24915852389	-10.7080150211	0.19089096452	0.0713888778191
10552.0	4000000.0	4082.0	7996.0	4000000.0	4000000.0	80.0	1.0	1.48	1.54	1.34	0.04	5.61	0.25	0.64	0.04	8.37	0.32	1.9	1.34	0.710000000001	AAA347.CD3.X19.Y16.tile.tissue.png	204	1	2000	204	3d4039eb158ec2c0f32b2bf6d35d1cc8	0	0	0	0	0	0	0	0	0	0	0	0	0	/home/dhl_ec/bnelissen/Slides/CD3_manuscript/CD3_slides/AAA347.CD3/AAA347.CD3.run1	255	0.7	0.0789100668947	0.7	0.0789100668947	-7.11932997489	-11.164967822	0.323950562561	0.0792169687805
22717.0	3999690.0	8384.0	7996.0	3999690.0	4000000.0	158.0	1.0	1.45	1.6	1.1	0.04	5.91	0.52	0.73	0.0400000000009	9.45	0.32	1.93	1.34	0.629999999999	AAA347.CD3.X19.Y17.tile.tissue.png	205	1	2000	205	4499d641ed5d0f4a0180eb1819b79a97	0	0	0	0	0	0	0	0	0	0	0	0	0	/home/dhl_ec/bnelissen/Slides/CD3_manuscript/CD3_slides/AAA347.CD3/AAA347.CD3.run1	255	0.7	0.08399143511	0.7	0.08399143511	-7.9174716428	-11.7041393502	0.321564146624	0.11569745752
7029.0	677838.0	3090.0	6886.0	677838.0	4000000.0	64.0	5.0	1.26	1.56	1.0	0.04	5.98	0.33	0.64	0.17	6.33	0.21	1.92	1.39	0.52	AAA347.CD3.X19.Y18.tile.tissue.png	206	1	2000	206	23a99381c8cd953501584a85bc9963de	0	0	0	0	0	0	0	0	0	0	0	0	0	/home/dhl_ec/bnelissen/Slides/CD3_manuscript/CD3_slides/AAA347.CD3/AAA347.CD3.run1	255	0.7	0.06	0.7	0.06	-7.78026428275	-11.2617141086	0.7074434223	0.128175828125
0.0	1379.0	0.0	163.0	1379.0	3384000.0	0.0	1.0	1.33	1.36	0.870000000001	0.0299999999997	4.7	0.27	0.57	0.16	4.24	0.1	1.55	1.13	0.42	AAA347.CD3.X19.Y19.tile.tissue.png	207	1	2000	207	430886be6183051b95286c72786722f3	0	0	0	0	0	0	0	0	0	0	0	0	0	/home/dhl_ec/bnelissen/Slides/CD3_manuscript/CD3_slides/AAA347.CD3/AAA347.CD3.run1	255	0.7	0.06	0.7	0.06	0.0	-11.6091282169	2.99795339694	5.48335065177
855.0	1408370.0	266.0	25844.0	1408370.0	4000000.0	3.0	33.0	1.38	1.58	0.99	0.0500000000002	5.58	0.34	0.63	0.13	6.56	0.23	1.97	1.35	0.56	AAA347.CD3.X19.Y2.tile.tissue.png	208	1	2000	208	590af7a3b1df47cfc276f495c45daf60	0	0	0	0	0	0	0	0	0	0	0	0	0	/home/dhl_ec/bnelissen/Slides/CD3_manuscript/CD3_slides/AAA347.CD3/AAA347.CD3.run1	255	0.7	0.06	0.7	0.06	-8.09756054908	-9.49194769496	0.250668641886	0.574997875
170.0	37457.0	66.0	2214.0	37457.0	4000000.0	1.0	6.0	1.14	1.5	0.98	0.0400000000009	5.68	0.33	0.91	0.179999999999	5.81	0.18	1.9	1.39	0.45	AAA347.CD3.X19.Y3.tile.tissue.png	209	1	2000	209	07959d28b0fffd02433ef85c226fc65f	0	0	0	0	0	0	0	0	0	0	0	0	0	/home/dhl_ec/bnelissen/Slides/CD3_manuscript/CD3_slides/AAA347.CD3/AAA347.CD3.run1	255	0.7	0.06	0.7	0.06	-8.15237535121	-11.8127420656	0.675740203982	0.0618638962402
0.0	18976.0	0.0	686.0	18976.0	4000000.0	0.0	1.0	1.24	1.44	1.23	0.0400000000009	5.54	0.34	0.66	0.179999999999	5.02	0.120000000001	1.9	1.38	1.07	AAA347.CD3.X19.Y4.tile.tissue.png	210	1	2000	210	a0ba465bb2961368a7a24107ac39a1a1	0	0	0	0	0	0	0	0	0	0	0	0	0	/home/dhl_ec/bnelissen/Slides/CD3_manuscript/CD3_slides/AAA347.CD3/AAA347.CD3.run1	255	0.7	0.06	0.7	0.06	0.0	-12.2819443263	0.0946308798573	0.0558269561462
105.0	11128.0	57.0	726.0	11128.0	4000000.0	1.0	2.0	1.3	1.87	0.99	0.0299999999997	5.61	0.320000000001	0.63	0.18	5.76	0.19	1.84	1.4	0.59	AAA347.CD3.X19.Y5.tile.tissue.png	211	1	2000	211	1575b6eae845197336896d00eb48325b	0	0	0	0	0	0	0	0	0	0	0	0	0	/home/dhl_ec/bnelissen/Slides/CD3_manuscript/CD3_slides/AAA347.CD3/AAA347.CD3.run1	255	0.7	0.06	0.7	0.06	-7.43127010237	-11.5124167272	0.788172684385	0.0523344139404
0.0	0.0	0.0	0.0	0.0	4000000.0	0.0	0.0	1.27	1.8	1.11	0.04	5.3	0.299999999999	0.87	0.2	4.11	0.11	1.81	1.39	0.63	AAA347.CD3.X19.Y6.tile.tissue.png	212	1	2000	212	c953bbcf93dbf179399d9939e8dec2b1	0	0	0	0	0	0	0	0	0	0	0	0	0	/home/dhl_ec/bnelissen/Slides/CD3_manuscript/CD3_slides/AAA347.CD3/AAA347.CD3.run1	255	1.0	0.06	1.0	0.06	0.0	-12.1705490303	0.0	0.0477782638016
2024.0	41636.0	419.0	2469.0	41636.0	4000000.0	7.0	6.0	1.34	1.38	1.12	0.0899999999992	5.78	0.32	0.629999999999	0.18	5.76	0.18	1.84	1.35	0.61	AAA347.CD3.X19.Y7.tile.tissue.png	213	1	2000	213	fd641a08076eb8c9a23cd811fcc00fb3	0	0	0	0	0	0	0	0	0	0	0	0	0	/home/dhl_ec/bnelissen/Slides/CD3_manuscript/CD3_slides/AAA347.CD3/AAA347.CD3.run1	255	0.7	0.06	0.7	0.06	-8.81491095173	-11.763696184	1.37676572511	0.0612550180664
53.0	43676.0	39.0	1123.0	43676.0	4000000.0	1.0	1.0	2.14	1.43	1.26	0.04	5.56	0.320000000001	0.66	0.179999999999	5.89	0.190000000001	1.88	1.4	0.49	AAA347.CD3.X19.Y8.tile.tissue.png	214	1	2000	214	b9c4a26ecf76bf7f94a295d201edbd04	0	0	0	0	0	0	0	0	0	0	0	0	0	/home/dhl_ec/bnelissen/Slides/CD3_manuscript/CD3_slides/AAA347.CD3/AAA347.CD3.run1	255	0.7	0.06	0.7	0.06	-6.72693357706	-11.2218223943	1.20724996823	0.0570673222656
16165.0	2579712.0	6561.0	9444.0	2579712.0	4000000.0	139.0	1.0	1.57	1.47	1.02	0.04	5.6	0.33	0.63	0.0999999999995	7.64	0.27	1.94	1.34	0.610000000001	AAA347.CD3.X19.Y9.tile.tissue.png	215	1	2000	215	5aed56b33ef39f32df46dba372531d53	0	0	0	0	0	0	0	0	0	0	0	0	0	/home/dhl_ec/bnelissen/Slides/CD3_manuscript/CD3_slides/AAA347.CD3/AAA347.CD3.run1	255	0.7	0.0775848495298	0.7	0.0775848495298	-7.56156844097	-11.0261866685	0.598625424375	0.0891545800781
3741.0	4000000.0	967.0	7996.0	4000000.0	4000000.0	21.0	1.0	1.29	1.56	1.33	0.0299999999997	5.56	0.27	0.64	0.04	8.38	0.320000000001	1.96	1.39	0.55	AAA347.CD3.X2.Y10.tile.tissue.png	216	1	2000	216	e7e7e930b13cfa4a1b1a12fa7608367e	0	0	0	0	0	0	0	0	0	0	0	0	0	/home/dhl_ec/bnelissen/Slides/CD3_manuscript/CD3_slides/AAA347.CD3/AAA347.CD3.run1	255	0.7	0.0684475052111	0.7	0.0684475052111	-7.92076380553	-6.94077683669	0.24244011166	0.0351514492196
4277.0	3858403.0	1986.0	8078.0	3858403.0	4000000.0	41.0	1.0	1.22	1.57	1.11	0.04	6.84	0.49	0.74	0.0499999999993	8.31	0.320000000001	1.96	1.39	0.650000000001	AAA347.CD3.X2.Y11.tile.tissue.png	217	1	2000	217	dc7c6362ba2c9e1cf010324806980db2	0	0	0	0	0	0	0	0	0	0	0	0	0	/home/dhl_ec/bnelissen/Slides/CD3_manuscript/CD3_slides/AAA347.CD3/AAA347.CD3.run1	255	0.7	0.06	0.7	0.06	-7.30495001555	-11.3613254529	0.330111766067	0.0695422924805
27188.0	655096.0	11069.0	7966.0	655096.0	4000000.0	208.0	4.0	1.27	1.49	1.04	0.04	5.91	0.320000000001	0.64	0.16	6.28	0.21	1.92	1.35	0.49	AAA347.CD3.X2.Y12.tile.tissue.png	218	1	2000	218	74d68742bef1583ec09b5715149ddd0f	0	0	0	0	0	0	0	0	0	0	0	0	0	/home/dhl_ec/bnelissen/Slides/CD3_manuscript/CD3_slides/AAA347.CD3/AAA347.CD3.run1	255	0.7	0.06	0.7	0.06	-8.07388767847	-10.9699408365	1.46231141581	0.143751035156
0.0	2661.0	0.0	240.0	2661.0	4000000.0	0.0	1.0	1.5	1.46	1.0	0.04	5.53	0.31	0.640000000001	0.18	5.37	0.12	1.82	1.34	0.500000000001	AAA347.CD3.X2.Y13.tile.tissue.png	219	1	2000	219	d45aa453ca4fc05b68ffca38e592f224	0	0	0	0	0	0	0	0	0	0	0	0	0	/home/dhl_ec/bnelissen/Slides/CD3_manuscript/CD3_slides/AAA347.CD3/AAA347.CD3.run1	255	0.7	0.06	0.7	0.06	-8.72471395167	-12.3500249928	2.79976150564	0.0900150984802
0.0	0.0	0.0	0.0	0.0	4000000.0	0.0	0.0	1.06	1.03	1.44	0.04	5.21	0.26	0.63	0.18	4.03	0.110000000001	1.77	1.35	0.54	AAA347.CD3.X2.Y14.tile.tissue.png	220	1	2000	220	6eed5b54ee946888af6e8b6c34b86e9f	0	0	0	0	0	0	0	0	0	0	0	0	0	/home/dhl_ec/bnelissen/Slides/CD3_manuscript/CD3_slides/AAA347.CD3/AAA347.CD3.run1	255	1.0	0.06	1.0	0.06	0.0	-12.0563918161	0.0	0.0884133326874
778.0	20392.0	239.0	1140.0	20392.0	4000000.0	4.0	3.0	1.52	1.35	0.97	0.04	5.54	0.32	0.63	0.18	5.77	0.18	1.85	1.35	0.489999999999	AAA347.CD3.X2.Y15.tile.tissue.png	221	1	2000	221	c9f9b782c3597c849d85c1db8b9bf628	0	0	0	0	0	0	0	0	0	0	0	0	0	/home/dhl_ec/bnelissen/Slides/CD3_manuscript/CD3_slides/AAA347.CD3/AAA347.CD3.run1	255	0.7	0.06	0.7	0.06	-9.58921130789	-12.1201945799	2.08197980911	0.103113870117
5099.0	32978.0	814.0	2044.0	32978.0	4000000.0	25.0	5.0	1.21	1.26	0.97	0.04	5.59	0.32	0.64	0.18	5.76	0.18	1.84	1.34	0.48	AAA347.CD3.X2.Y16.tile.tissue.png	222	1	2000	222	d392f9df5f4f4466e3bb5e087c243149	0	0	0	0	0	0	0	0	0	0	0	0	0	/home/dhl_ec/bnelissen/Slides/CD3_manuscript/CD3_slides/AAA347.CD3/AAA347.CD3.run1	255	0.7	0.06	0.7	0.06	-9.3697073144	-12.5376360049	2.62169016585	0.0670027763672
0.0	8573.0	0.0	424.0	8573.0	4000000.0	0.0	1.0	1.12	1.09	1.14	0.04	5.82	0.33	0.629999999999	0.18	5.01	0.12	1.86	1.38	0.92	AAA347.CD3.X2.Y17.tile.tissue.png	223	1	2000	223	33285b443da0782a90f0e65f32bcd2f6	0	0	0	0	0	0	0	0	0	0	0	0	0	/home/dhl_ec/bnelissen/Slides/CD3_manuscript/CD3_slides/AAA347.CD3/AAA347.CD3.run1	255	0.7	0.06	0.7	0.06	0.0	-10.2437601906	0.106343732002	0.109549327179
0.0	6391.0	0.0	422.0	6391.0	4000000.0	0.0	1.0	1.55	0.87	0.99	0.04	5.62	0.32	0.78	0.190000000001	5.09	0.11	1.81	1.38	0.48	AAA347.CD3.X2.Y18.tile.tissue.png	224	1	2000	224	4e420f21237f5eb771a8c6452e30d710	0	0	0	0	0	0	0	0	0	0	0	0	0	/home/dhl_ec/bnelissen/Slides/CD3_manuscript/CD3_slides/AAA347.CD3/AAA347.CD3.run1	255	0.7	0.06	0.7	0.06	0.0	-11.4356692984	0.0929975323117	2.67525297227
0.0	0.0	0.0	0.0	0.0	3384000.0	0.0	0.0	0.990000000001	0.99	0.84	0.0299999999997	3.94	0.219999999999	0.65	0.15	3.4	0.0900000000001	1.49	1.14	0.42	AAA347.CD3.X2.Y19.tile.tissue.png	225	1	2000	225	f673b713172e6f3266eeacbd3bdf5f03	0	0	0	0	0	0	0	0	0	0	0	0	0	/home/dhl_ec/bnelissen/Slides/CD3_manuscript/CD3_slides/AAA347.CD3/AAA347.CD3.run1	255	1.0	0.06	1.0	0.06	0.0	0.0	0.0	2.08200443262
358.0	1071590.0	136.0	46684.0	1071590.0	4000000.0	2.0	54.0	1.45	1.55	1.01	0.0500000000002	7.18	0.34	0.97	0.139999999999	6.37	0.21	2.0	1.34	0.55	AAA347.CD3.X2.Y3.tile.tissue.png	226	1	2000	226	bae067a6763fb68fdb382b32b6ba2cda	0	0	0	0	0	0	0	0	0	0	0	0	0	/home/dhl_ec/bnelissen/Slides/CD3_manuscript/CD3_slides/AAA347.CD3/AAA347.CD3.run1	255	0.7	0.06	0.7	0.06	-7.61528707202	-9.806373127	0.202584863599	3.45378494141
1245.0	3056914.0	318.0	39396.0	3056914.0	4000000.0	5.0	19.0	1.19	1.45	1.0	0.04	5.69	0.37	0.849999999999	0.0799999999999	7.64	0.29	2.0	1.34	0.82	AAA347.CD3.X2.Y4.tile.tissue.png	227	1	2000	227	e684e33829e5d78528f4a81e590d1ade	0	0	0	0	0	0	0	0	0	0	0	0	0	/home/dhl_ec/bnelissen/Slides/CD3_manuscript/CD3_slides/AAA347.CD3/AAA347.CD3.run1	255	0.7	0.06	0.7	0.06	-7.11228936556	-10.1635366338	0.139811086068	0.0317587132568
25806.0	1790210.0	11325.0	14794.0	1790210.0	4000000.0	224.0	14.0	1.13	2.48	1.15	0.04	9.32	0.33	0.639999999999	0.120000000001	7.04	0.24	1.93	1.36	0.69	AAA347.CD3.X2.Y5.tile.tissue.png	228	1	2000	228	b3199ddd0cd2d2d0b680af4fd3c82f96	0	0	0	0	0	0	0	0	0	0	0	0	0	/home/dhl_ec/bnelissen/Slides/CD3_manuscript/CD3_slides/AAA347.CD3/AAA347.CD3.run1	255	0.7	0.06	0.7	0.06	-8.06233500774	-11.7563220843	0.960787971768	0.292302859375
28471.0	4000000.0	8321.0	7996.0	4000000.0	4000000.0	160.0	1.0	1.22	1.45	1.26	0.04	5.64	0.25	0.66	0.04	8.46	0.320000000001	1.91	1.36	0.55	AAA347.CD3.X2.Y6.tile.tissue.png	229	1	2000	229	2d98f3dd54b9f5e934f599e98632a5e5	0	0	0	0	0	0	0	0	0	0	0	0	0	/home/dhl_ec/bnelissen/Slides/CD3_manuscript/CD3_slides/AAA347.CD3/AAA347.CD3.run1	255	0.7	0.0779259954738	0.7	0.0779259954738	-8.16030498361	-10.9058380257	0.396824985092	0.0569433160566
6722.0	3998154.0	2199.0	8323.0	3998154.0	4000000.0	36.0	1.0	1.42	1.69	1.02	0.04	5.58	0.47	0.780000000001	0.0500000000002	8.36	0.31	1.91	1.35	0.62	AAA347.CD3.X2.Y7.tile.tissue.png	230	1	2000	230	294d969e2e2ed94933b055af70f528a6	0	0	0	0	0	0	0	0	0	0	0	0	0	/home/dhl_ec/bnelissen/Slides/CD3_manuscript/CD3_slides/AAA347.CD3/AAA347.CD3.run1	255	0.7	0.0692323525768	0.7	0.0692323525768	-8.03509649336	-11.0134024837	0.746136019057	0.0324403426056
432.0	4000000.0	161.0	7996.0	4000000.0	4000000.0	2.0	1.0	1.63	1.48	1.0	0.04	5.71	0.28	0.69	0.04	8.5	0.33	1.97	1.4	0.6	AAA347.CD3.X2.Y8.tile.tissue.png	231	1	2000	231	d8892b3c9961b84db20429e466e99e61	0	0	0	0	0	0	0	0	0	0	0	0	0	/home/dhl_ec/bnelissen/Slides/CD3_manuscript/CD3_slides/AAA347.CD3/AAA347.CD3.run1	255	0.7	0.0753745652973	0.7	0.0753745652973	-7.06649988817	-10.761306773	0.765654532552	0.0330990514041
0.0	4000000.0	0.0	7996.0	4000000.0	4000000.0	0.0	1.0	1.31	1.4	1.04	0.04	4.97	0.27	0.66	0.0500000000002	7.3	0.26	1.97	1.39	0.660000000001	AAA347.CD3.X2.Y9.tile.tissue.png	232	1	2000	232	55c3b8a8658621486cbd5feb5008a903	0	0	0	0	0	0	0	0	0	0	0	0	0	/home/dhl_ec/bnelissen/Slides/CD3_manuscript/CD3_slides/AAA347.CD3/AAA347.CD3.run1	255	0.7	0.0643361543422	0.7	0.0643361543422	0.0	0.0	0.41065846875	0.0187951894531
2079.0	2982883.0	708.0	29525.0	2982883.0	4000000.0	12.0	13.0	1.38	1.48	1.11	0.04	6.66	0.33	0.63	0.0799999999999	7.6	0.29	1.98	1.35	0.58	AAA347.CD3.X20.Y0.tile.tissue.png	233	1	2000	233	9c254d696bac6c9ef82a2648f79f3dd2	0	0	0	0	0	0	0	0	0	0	0	0	0	/home/dhl_ec/bnelissen/Slides/CD3_manuscript/CD3_slides/AAA347.CD3/AAA347.CD3.run1	255	0.7	0.06	0.7	0.06	-8.28756996345	-9.29665653537	0.292474599224	0.31434825
761.0	319297.0	347.0	12054.0	319297.0	4000000.0	7.0	21.0	1.23	1.43	1.02	0.04	5.7	0.33	0.650000000001	0.17	6.09	0.2	1.97	1.39	0.56	AAA347.CD3.X20.Y1.tile.tissue.png	234	1	2000	234	d487d2a2e3add9a6ea74f7ac68ce132a	0	0	0	0	0	0	0	0	0	0	0	0	0	/home/dhl_ec/bnelissen/Slides/CD3_manuscript/CD3_slides/AAA347.CD3/AAA347.CD3.run1	255	0.7	0.06	0.7	0.06	-7.92946354536	-11.3299321179	0.250696000714	0.0356626972656
7435.0	1861761.0	2960.0	7681.0	1861761.0	4000000.0	53.0	2.0	1.16	1.23	1.39	0.04	5.68	0.32	0.650000000001	0.12	7.16	0.25	1.94	1.35	0.659999999999	AAA347.CD3.X20.Y10.tile.tissue.png	235	1	2000	235	3d0356b4f5ea4d392a6c80fa9aebfe49	0	0	0	0	0	0	0	0	0	0	0	0	0	/home/dhl_ec/bnelissen/Slides/CD3_manuscript/CD3_slides/AAA347.CD3/AAA347.CD3.run1	255	0.7	0.06	0.7	0.06	-7.63000877334	-11.0158774856	0.523315119293	0.111816113281
11421.0	3687234.0	3966.0	8574.0	3687234.0	4000000.0	81.0	1.0	1.3	1.7	0.98	0.04	5.83	0.59	0.660000000001	0.0600000000004	8.12	0.3	1.94	1.36	0.53	AAA347.CD3.X20.Y11.tile.tissue.png	236	1	2000	236	abd55d3aff7adbf345248f532742c5dd	0	0	0	0	0	0	0	0	0	0	0	0	0	/home/dhl_ec/bnelissen/Slides/CD3_manuscript/CD3_slides/AAA347.CD3/AAA347.CD3.run1	255	0.7	0.083994721148	0.7	0.083994721148	-7.75476529224	-11.450449249	0.427853600722	0.0789983642578
1592.0	3998509.0	507.0	8092.0	3998509.0	4000000.0	10.0	1.0	1.67	1.61	1.04	0.04	5.37	0.31	0.650000000001	0.0500000000002	8.23	0.32	1.9	1.35	0.499999999999	AAA347.CD3.X20.Y12.tile.tissue.png	237	1	2000	237	280ea1aaa69a0c7070782badb1fbd8b7	0	0	0	0	0	0	0	0	0	0	0	0	0	/home/dhl_ec/bnelissen/Slides/CD3_manuscript/CD3_slides/AAA347.CD3/AAA347.CD3.run1	255	0.7	0.0961229882727	0.7	0.0961229882727	-7.85168111135	-11.0443936498	0.224720920147	0.0169557881508
973.0	4000000.0	384.0	7996.0	4000000.0	4000000.0	7.0	1.0	1.4	1.33	1.24	0.04	4.86	0.25	0.919999999999	0.04	8.29	0.31	1.92	1.34	0.570000000001	AAA347.CD3.X20.Y13.tile.tissue.png	238	1	2000	238	7684df025a6f8735c6823c4d1a215aeb	0	0	0	0	0	0	0	0	0	0	0	0	0	/home/dhl_ec/bnelissen/Slides/CD3_manuscript/CD3_slides/AAA347.CD3/AAA347.CD3.run1	255	0.7	0.0888036315209	0.7	0.0888036315209	-7.74985319635	0.0	0.245167442041	0.0129362724609
12609.0	4000000.0	3962.0	7996.0	4000000.0	4000000.0	71.0	1.0	1.19	1.71	1.16	0.04	5.74	0.25	0.660000000001	0.0500000000002	8.46	0.32	1.96	1.38	0.740000000001	AAA347.CD3.X20.Y14.tile.tissue.png	239	1	2000	239	fc8016c242812a2cc70860d5acc5fab9	0	0	0	0	0	0	0	0	0	0	0	0	0	/home/dhl_ec/bnelissen/Slides/CD3_manuscript/CD3_slides/AAA347.CD3/AAA347.CD3.run1	255	0.7	0.0899609789848	0.7	0.0899609789848	-6.74498904828	-10.9972666443	0.203800656598	0.0332177914467
17135.0	3881408.0	6124.0	8134.0	3881408.0	4000000.0	104.0	1.0	2.04	1.45	1.18	0.04	7.44	0.309999999999	0.65	0.0500000000002	8.35	0.320000000001	1.91	1.37	0.57	AAA347.CD3.X20.Y15.tile.tissue.png	240	1	2000	240	cf806cfa0632b4b3cc172bf166e28180	0	0	0	0	0	0	0	0	0	0	0	0	0	/home/dhl_ec/bnelissen/Slides/CD3_manuscript/CD3_slides/AAA347.CD3/AAA347.CD3.run1	255	0.7	0.0847374175123	0.7	0.0847374175123	-7.53760663647	-10.7398554019	0.307246809256	0.0552183927002
16299.0	2162606.0	5638.0	8990.0	2162606.0	4000000.0	95.0	5.0	1.11	1.36	0.99	0.04	5.69	0.33	0.919999999999	0.11	7.41	0.27	1.97	1.39	1.32	AAA347.CD3.X20.Y16.tile.tissue.png	241	1	2000	241	2b6a12018fcc5395ffd0837518378024	0	0	0	0	0	0	0	0	0	0	0	0	0	/home/dhl_ec/bnelissen/Slides/CD3_manuscript/CD3_slides/AAA347.CD3/AAA347.CD3.run1	255	0.7	0.06	0.7	0.06	-7.57373552093	-11.1978868038	0.406945360993	0.0828794296875
8815.0	689189.0	3055.0	7900.0	689189.0	4000000.0	55.0	7.0	1.17	1.92	0.98	0.0300000000007	5.88	0.57	0.67	0.16	6.35	0.21	1.96	1.35	0.81	AAA347.CD3.X20.Y17.tile.tissue.png	242	1	2000	242	7116d2576c3a7874e5a1f82fae15a13c	0	0	0	0	0	0	0	0	0	0	0	0	0	/home/dhl_ec/bnelissen/Slides/CD3_manuscript/CD3_slides/AAA347.CD3/AAA347.CD3.run1	255	0.7	0.06	0.7	0.06	-8.10856647393	-11.7014965927	0.836915885071	0.117782304688
269.0	158476.0	110.0	6498.0	158476.0	4000000.0	3.0	11.0	1.19	1.35	1.19	0.04	5.8	0.32	0.620000000001	0.18	5.86	0.190000000001	2.15	1.35	0.53	AAA347.CD3.X20.Y18.tile.tissue.png	243	1	2000	243	9322c8e0b31fc5b242237ab17209565d	0	0	0	0	0	0	0	0	0	0	0	0	0	/home/dhl_ec/bnelissen/Slides/CD3_manuscript/CD3_slides/AAA347.CD3/AAA347.CD3.run1	255	0.7	0.06	0.7	0.06	-6.9524400527	-10.8105879557	0.187312173046	0.0754218032227
0.0	0.0	0.0	0.0	0.0	3384000.0	0.0	0.0	1.06	1.24	1.26	0.0299999999997	4.41	0.23	0.570000000001	0.17	3.39	0.0900000000001	1.54	1.15	0.49	AAA347.CD3.X20.Y19.tile.tissue.png	244	1	2000	244	3d8a271f55f0cd9758915f87c1b5ce82	0	0	0	0	0	0	0	0	0	0	0	0	0	/home/dhl_ec/bnelissen/Slides/CD3_manuscript/CD3_slides/AAA347.CD3/AAA347.CD3.run1	255	1.0	0.06	1.0	0.06	0.0	-11.4936363109	0.0	5.13646747252
9941.0	1104562.0	3495.0	29844.0	1104562.0	4000000.0	77.0	43.0	1.77	2.08	1.09	0.04	5.74	0.33	0.63	0.139999999999	6.49	0.22	1.98	1.35	0.530000000001	AAA347.CD3.X20.Y2.tile.tissue.png	245	1	2000	245	8fd37a8154222cb3ab144b161122cb05	0	0	0	0	0	0	0	0	0	0	0	0	0	/home/dhl_ec/bnelissen/Slides/CD3_manuscript/CD3_slides/AAA347.CD3/AAA347.CD3.run1	255	0.7	0.06	0.7	0.06	-8.38429414206	-11.6475581704	1.26233158481	0.336057964844
7388.0	740642.0	3151.0	6423.0	740642.0	4000000.0	61.0	4.0	1.25	1.69	1.02	0.04	5.65	0.32	0.65	0.160000000001	6.23	0.21	1.94	1.35	0.53	AAA347.CD3.X20.Y3.tile.tissue.png	246	1	2000	246	0d63cd366e1b5c873ede80089f98372c	0	0	0	0	0	0	0	0	0	0	0	0	0	/home/dhl_ec/bnelissen/Slides/CD3_manuscript/CD3_slides/AAA347.CD3/AAA347.CD3.run1	255	0.7	0.06	0.7	0.06	-7.50822453131	-10.9722624941	0.832831020852	0.126252652344
17564.0	732960.0	6496.0	7062.0	732960.0	4000000.0	120.0	7.0	1.45	2.26	0.98	0.04	5.61	0.32	0.639999999999	0.16	6.26	0.21	1.92	1.35	0.69	AAA347.CD3.X20.Y4.tile.tissue.png	247	1	2000	247	ea5be24830807c4236f7cf043022e94b	0	0	0	0	0	0	0	0	0	0	0	0	0	/home/dhl_ec/bnelissen/Slides/CD3_manuscript/CD3_slides/AAA347.CD3/AAA347.CD3.run1	255	0.7	0.06	0.7	0.06	-7.58854325633	-11.0010918958	0.90690318046	0.0965565
27805.0	2933719.0	10374.0	7778.0	2933719.0	4000000.0	194.0	1.0	1.4	1.07	1.28	0.0300000000007	5.88	0.33	0.64	0.0899999999992	7.92	0.29	1.97	1.37	0.759999999999	AAA347.CD3.X20.Y5.tile.tissue.png	248	1	2000	248	63adca1f1c57ecd0094b3ac82455228b	0	0	0	0	0	0	0	0	0	0	0	0	0	/home/dhl_ec/bnelissen/Slides/CD3_manuscript/CD3_slides/AAA347.CD3/AAA347.CD3.run1	255	0.7	0.0640176061494	0.7	0.0640176061494	-7.6511865175	-10.6450633096	0.475904256518	0.0681960273437
60585.0	3627798.0	22094.0	8614.0	3627798.0	4000000.0	439.0	1.0	1.36	1.43	1.22	0.0400000000009	6.3	0.320000000001	0.650000000001	0.0600000000004	8.67	0.31	1.96	1.36	0.6	AAA347.CD3.X20.Y6.tile.tissue.png	249	1	2000	249	7aa0bd4a09a237756404ca19d18b924d	0	0	0	0	0	0	0	0	0	0	0	0	0	/home/dhl_ec/bnelissen/Slides/CD3_manuscript/CD3_slides/AAA347.CD3/AAA347.CD3.run1	255	0.7	0.0627746080215	0.7	0.0627746080215	-7.40046472044	-10.9731086303	0.460587561053	0.0748838964844
30296.0	3139504.0	10765.0	7694.0	3139504.0	4000000.0	198.0	1.0	1.27	1.43	1.04	0.04	5.55	0.32	0.650000000001	0.0699999999997	8.29	0.3	1.96	1.37	0.61	AAA347.CD3.X20.Y7.tile.tissue.png	250	1	2000	250	50aea33055d20c2f6a47f18e35ef6552	0	0	0	0	0	0	0	0	0	0	0	0	0	/home/dhl_ec/bnelissen/Slides/CD3_manuscript/CD3_slides/AAA347.CD3/AAA347.CD3.run1	255	0.7	0.091042466545	0.7	0.091042466545	-7.12871718456	-10.1731823303	0.231659896205	0.0539871835938
108224.0	1601665.0	38545.0	6712.0	1601665.0	4000000.0	757.0	1.0	1.28	1.69	1.17	0.04	5.93	0.32	0.619999999999	0.13	7.7	0.25	1.93	1.36	0.58	AAA347.CD3.X20.Y8.tile.tissue.png	251	1	2000	251	b8df75e6aeedfc9ddb122c99011f930d	0	0	0	0	0	0	0	0	0	0	0	0	0	/home/dhl_ec/bnelissen/Slides/CD3_manuscript/CD3_slides/AAA347.CD3/AAA347.CD3.run1	255	0.7	0.06	0.7	0.06	-6.93718099063	-10.6346947469	0.335929570096	0.07997446875
2579.0	30443.0	1056.0	1338.0	30443.0	4000000.0	21.0	2.0	1.49	1.67	1.03	0.04	5.52	0.32	0.71	0.190000000001	5.86	0.179999999999	1.82	1.35	0.579999999999	AAA347.CD3.X20.Y9.tile.tissue.png	252	1	2000	252	75b0e48674a3b26d870f6788d897c7cb	0	0	0	0	0	0	0	0	0	0	0	0	0	/home/dhl_ec/bnelissen/Slides/CD3_manuscript/CD3_slides/AAA347.CD3/AAA347.CD3.run1	255	0.7	0.06	0.7	0.06	-8.63955721363	-11.9675252093	1.63937458677	0.0615142919922
127.0	2360998.0	50.0	25364.0	2360998.0	4000000.0	1.0	10.0	1.48	1.99	1.04	0.04	6.75	0.47	0.75	0.1	7.18	0.26	1.98	1.35	0.559999999999	AAA347.CD3.X21.Y0.tile.tissue.png	253	1	2000	253	bb11580498d62f3c30fa3f940f9e976f	0	0	0	0	0	0	0	0	0	0	0	0	0	/home/dhl_ec/bnelissen/Slides/CD3_manuscript/CD3_slides/AAA347.CD3/AAA347.CD3.run1	255	0.7	0.06	0.7	0.06	-7.84830598392	-9.85071763567	0.20505831953	0.320264484375
466.0	263777.0	155.0	11649.0	263777.0	4000000.0	3.0	26.0	1.2	1.92	1.18	0.04	5.64	0.32	0.629999999999	0.17	5.9	0.19	1.92	1.35	0.58	AAA347.CD3.X21.Y1.tile.tissue.png	254	1	2000	254	65175ee00bd6ffe52c42341462be2be9	0	0	0	0	0	0	0	0	0	0	0	0	0	/home/dhl_ec/bnelissen/Slides/CD3_manuscript/CD3_slides/AAA347.CD3/AAA347.CD3.run1	255	0.7	0.06	0.7	0.06	-8.4080185152	-11.6444755869	0.850936919447	0.0887423476562
117232.0	1274575.0	40491.0	6403.0	1274575.0	4000000.0	812.0	3.0	1.15	1.48	1.39	0.04	5.88	0.32	0.65	0.14	7.74	0.24	1.95	1.35	0.52	AAA347.CD3.X21.Y10.tile.tissue.png	255	1	2000	255	6dc91d474d14c8c534d043189eb9e5f9	0	0	0	0	0	0	0	0	0	0	0	0	0	/home/dhl_ec/bnelissen/Slides/CD3_manuscript/CD3_slides/AAA347.CD3/AAA347.CD3.run1	255	0.7	0.06	0.7	0.06	-7.01106275574	-10.7878614246	0.470186620207	0.09962890625
47039.0	804719.0	16222.0	6341.0	804719.0	4000000.0	313.0	3.0	1.74	2.03	1.34	0.04	5.91	0.320000000001	0.640000000001	0.16	6.68	0.22	2.07	1.35	0.56	AAA347.CD3.X21.Y11.tile.tissue.png	256	1	2000	256	71df762399c5c8562e86df0d4920d568	0	0	0	0	0	0	0	0	0	0	0	0	0	/home/dhl_ec/bnelissen/Slides/CD3_manuscript/CD3_slides/AAA347.CD3/AAA347.CD3.run1	255	0.7	0.06	0.7	0.06	-7.21970526983	-11.0008234332	0.739958421376	0.0963133867188
13267.0	2384677.0	5098.0	15559.0	2384677.0	4000000.0	93.0	3.0	1.17	1.09	1.04	0.04	5.99	0.33	0.65	0.1	7.5	0.27	1.97	1.37	0.56	AAA347.CD3.X21.Y12.tile.tissue.png	257	1	2000	257	1926765925a6b7f532c63d8071374648	0	0	0	0	0	0	0	0	0	0	0	0	0	/home/dhl_ec/bnelissen/Slides/CD3_manuscript/CD3_slides/AAA347.CD3/AAA347.CD3.run1	255	0.7	0.06	0.7	0.06	-7.6655812682	-11.1182297698	0.664016915209	0.174443576172
34592.0	3625058.0	9622.0	10871.0	3625058.0	4000000.0	179.0	2.0	2.19	1.62	1.04	0.04	5.59	0.36	0.679999999999	0.0599999999995	8.58	0.309999999999	1.96	1.36	0.830000000001	AAA347.CD3.X21.Y13.tile.tissue.png	258	1	2000	258	efb9c7aa625a8dd2c6993227550ccf1e	0	0	0	0	0	0	0	0	0	0	0	0	0	/home/dhl_ec/bnelissen/Slides/CD3_manuscript/CD3_slides/AAA347.CD3/AAA347.CD3.run1	255	0.7	0.0807419013097	0.7	0.0807419013097	-7.36758254031	-11.0403805541	0.28001679753	0.0646368374023
24223.0	3646907.0	8608.0	8627.0	3646907.0	4000000.0	153.0	3.0	1.93	1.41	0.99	0.04	5.61	0.59	0.66	0.0600000000004	8.11	0.31	1.92	1.37	0.540000000001	AAA347.CD3.X21.Y14.tile.tissue.png	259	1	2000	259	69ad5a6b2bcab1447092c92baf9e116e	0	0	0	0	0	0	0	0	0	0	0	0	0	/home/dhl_ec/bnelissen/Slides/CD3_manuscript/CD3_slides/AAA347.CD3/AAA347.CD3.run1	255	0.7	0.06	0.7	0.06	-7.39083290223	-10.9378744598	0.25220539719	0.0620467006836
25352.0	1067032.0	9144.0	6228.0	1067032.0	4000000.0	160.0	2.0	1.51	1.88	0.99	0.04	7.08	0.320000000001	0.63	0.150000000001	6.63	0.219999999999	1.91	1.35	0.53	AAA347.CD3.X21.Y15.tile.tissue.png	260	1	2000	260	883082a885b181f669810236925098c1	0	0	0	0	0	0	0	0	0	0	0	0	0	/home/dhl_ec/bnelissen/Slides/CD3_manuscript/CD3_slides/AAA347.CD3/AAA347.CD3.run1	255	0.7	0.06	0.7	0.06	-7.56604299092	-11.2740904782	0.59233651751	0.0873071640625
0.0	39702.0	0.0	2547.0	39702.0	4000000.0	0.0	6.0	1.26	1.37	1.32	0.0299999999997	5.55	0.320000000001	0.63	0.179999999999	5.41	0.12	1.86	1.37	0.6	AAA347.CD3.X21.Y16.tile.tissue.png	261	1	2000	261	b5bdad736378ac5fb269f24492082d53	0	0	0	0	0	0	0	0	0	0	0	0	0	/home/dhl_ec/bnelissen/Slides/CD3_manuscript/CD3_slides/AAA347.CD3/AAA347.CD3.run1	255	0.7	0.06	0.7	0.06	-7.47689943066	-11.6935516392	0.733003337804	0.0482038789062
0.0	5033.0	0.0	486.0	5033.0	4000000.0	0.0	2.0	1.27	1.99	1.03	0.0500000000002	5.54	0.320000000001	0.650000000001	0.18	5.41	0.120000000001	1.83	1.37	0.58	AAA347.CD3.X21.Y17.tile.tissue.png	262	1	2000	262	d07e9962f466ed116bdb13af783c7c88	0	0	0	0	0	0	0	0	0	0	0	0	0	/home/dhl_ec/bnelissen/Slides/CD3_manuscript/CD3_slides/AAA347.CD3/AAA347.CD3.run1	255	0.7	0.06	0.7	0.06	-7.57603067722	-10.5577222918	1.88220607237	1.79304388928
0.0	33364.0	0.0	1146.0	33364.0	4000000.0	0.0	2.0	1.13	1.4	0.989999999999	0.0499999999993	5.59	0.34	0.89	0.18	4.97	0.12	1.84	1.36	0.47	AAA347.CD3.X21.Y18.tile.tissue.png	263	1	2000	263	5a4b7d4ec066a2021ba5c022e4b3b27c	0	0	0	0	0	0	0	0	0	0	0	0	0	/home/dhl_ec/bnelissen/Slides/CD3_manuscript/CD3_slides/AAA347.CD3/AAA347.CD3.run1	255	0.7	0.06	0.7	0.06	0.0	-10.8909027012	0.05799439662	7.25760998419
0.0	8804.0	0.0	468.0	8804.0	3384000.0	0.0	1.0	1.03	1.05	0.97	0.04	4.74	0.37	0.81	0.160000000001	4.28	0.1	1.58	1.16	0.440000000001	AAA347.CD3.X21.Y19.tile.tissue.png	264	1	2000	264	987a5856abf322a07f456a674524dc70	0	0	0	0	0	0	0	0	0	0	0	0	0	/home/dhl_ec/bnelissen/Slides/CD3_manuscript/CD3_slides/AAA347.CD3/AAA347.CD3.run1	255	0.7	0.06	0.7	0.06	0.0	-10.7744879168	0.0274778086183	6.43919614541
16514.0	3272280.0	6600.0	9517.0	3272280.0	4000000.0	123.0	5.0	1.27	1.39	1.04	0.0299999999997	5.75	0.32	0.66	0.0699999999997	8.07	0.3	1.94	1.37	0.670000000001	AAA347.CD3.X21.Y2.tile.tissue.png	265	1	2000	265	93407d6ee8594e8fbcaeb0e62cfcd712	0	0	0	0	0	0	0	0	0	0	0	0	0	/home/dhl_ec/bnelissen/Slides/CD3_manuscript/CD3_slides/AAA347.CD3/AAA347.CD3.run1	255	0.7	0.0638206732997	0.7	0.0638206732997	-7.84902400794	-10.9848353446	0.644367130525	0.0796876035156
16271.0	2999418.0	6384.0	17354.0	2999418.0	4000000.0	120.0	2.0	1.24	1.31	1.23	0.0300000000007	5.9	0.37	0.79	0.0800000000008	8.01	0.290000000001	1.95	1.35	0.699999999999	AAA347.CD3.X21.Y3.tile.tissue.png	266	1	2000	266	9c209810bf289b14ad6fa99326172ada	0	0	0	0	0	0	0	0	0	0	0	0	0	/home/dhl_ec/bnelissen/Slides/CD3_manuscript/CD3_slides/AAA347.CD3/AAA347.CD3.run1	255	0.7	0.0642873618454	0.7	0.0642873618454	-7.42766263187	-11.3477173678	0.525455428715	0.138180679688
21382.0	2624686.0	8035.0	14570.0	2624686.0	4000000.0	145.0	4.0	2.14	2.11	1.07	0.04	5.61	0.33	0.65	0.1	7.63	0.28	1.98	1.37	0.89	AAA347.CD3.X21.Y4.tile.tissue.png	267	1	2000	267	e33c420a39649fd262ccf571e6396743	0	0	0	0	0	0	0	0	0	0	0	0	0	/home/dhl_ec/bnelissen/Slides/CD3_manuscript/CD3_slides/AAA347.CD3/AAA347.CD3.run1	255	0.7	0.0652853029853	0.7	0.0652853029853	-7.65734580019	-11.4020564277	0.704575123739	0.129208023438
6791.0	3554146.0	2955.0	14345.0	3554146.0	4000000.0	62.0	1.0	1.55	1.41	1.29	0.04	5.87	0.320000000001	0.65	0.0599999999995	8.01	0.299999999999	1.96	1.37	0.530000000001	AAA347.CD3.X21.Y5.tile.tissue.png	268	1	2000	268	31058f7f60c28be7a6367cafb94b22bc	0	0	0	0	0	0	0	0	0	0	0	0	0	/home/dhl_ec/bnelissen/Slides/CD3_manuscript/CD3_slides/AAA347.CD3/AAA347.CD3.run1	255	0.7	0.073338295912	0.7	0.073338295912	-7.06701044728	-10.7624769836	0.431306286078	0.0618406796875
16244.0	4000000.0	5634.0	7996.0	4000000.0	4000000.0	104.0	1.0	1.56	1.52	1.04	0.04	5.62	0.25	0.91	0.04	8.56	0.320000000001	1.93	1.37	0.76	AAA347.CD3.X21.Y6.tile.tissue.png	269	1	2000	269	bd94970e6648c26c3e07fb3aed509fca	0	0	0	0	0	0	0	0	0	0	0	0	0	/home/dhl_ec/bnelissen/Slides/CD3_manuscript/CD3_slides/AAA347.CD3/AAA347.CD3.run1	255	0.7	0.114498220269	0.7	0.114498220269	-7.95389889307	-11.4836968114	0.215393531891	0.0276852634277
18750.0	4000000.0	4822.0	7996.0	4000000.0	4000000.0	86.0	1.0	1.52	1.7	0.99	0.04	5.24	0.27	0.650000000001	0.0500000000002	8.92	0.32	1.94	1.38	0.56	AAA347.CD3.X21.Y7.tile.tissue.png	270	1	2000	270	b1214e8eb0ee3087b79a62c3fae4b717	0	0	0	0	0	0	0	0	0	0	0	0	0	/home/dhl_ec/bnelissen/Slides/CD3_manuscript/CD3_slides/AAA347.CD3/AAA347.CD3.run1	255	0.7	0.108925436668	0.7	0.108925436668	-8.31380967658	0.0	0.082178000824	0.0324085664062
58354.0	4000000.0	20797.0	7996.0	4000000.0	4000000.0	425.0	1.0	2.14	1.62	1.45	0.04	5.32	0.26	0.639999999999	0.04	9.63	0.33	1.9	1.35	0.56	AAA347.CD3.X21.Y8.tile.tissue.png	271	1	2000	271	580bbafd8823d92a190f15a1425becaf	0	0	0	0	0	0	0	0	0	0	0	0	0	/home/dhl_ec/bnelissen/Slides/CD3_manuscript/CD3_slides/AAA347.CD3/AAA347.CD3.run1	255	0.7	0.11379942122	0.7	0.11379942122	-7.74753289172	0.0	0.121811795319	0.0394703945313
185467.0	2550784.0	62237.0	8068.0	2550784.0	4000000.0	1223.0	1.0	1.36	1.37	0.990000000001	0.0400000000009	5.58	0.32	0.629999999999	0.0900000000001	9.16	0.29	1.94	1.34	0.580000000001	AAA347.CD3.X21.Y9.tile.tissue.png	272	1	2000	272	8d13f406cf98b5e2129a3ff8d6b77256	0	0	0	0	0	0	0	0	0	0	0	0	0	/home/dhl_ec/bnelissen/Slides/CD3_manuscript/CD3_slides/AAA347.CD3/AAA347.CD3.run1	255	0.7	0.06	0.7	0.06	-7.06518605566	-10.5640750105	0.290067154258	0.0880306523438
1657.0	1686347.0	525.0	25090.0	1686347.0	4000000.0	7.0	16.0	1.1	1.52	1.0	0.04	6.82	0.34	0.63	0.13	6.85	0.25	2.0	1.37	0.53	AAA347.CD3.X22.Y0.tile.tissue.png	273	1	2000	273	512fdfb0c01178116312529e568dca82	0	0	0	0	0	0	0	0	0	0	0	0	0	/home/dhl_ec/bnelissen/Slides/CD3_manuscript/CD3_slides/AAA347.CD3/AAA347.CD3.run1	255	0.7	0.06	0.7	0.06	-7.63321812103	-10.0265830256	0.214789780607	0.268025148438
5426.0	1242160.0	2147.0	9214.0	1242160.0	4000000.0	41.0	10.0	1.19	1.66	1.48	0.04	5.81	0.33	0.650000000001	0.14	6.59	0.23	1.91	1.37	0.419999999999	AAA347.CD3.X22.Y1.tile.tissue.png	274	1	2000	274	0d0236245b0e45fcc440ebc145c8eacf	0	0	0	0	0	0	0	0	0	0	0	0	0	/home/dhl_ec/bnelissen/Slides/CD3_manuscript/CD3_slides/AAA347.CD3/AAA347.CD3.run1	255	0.7	0.06	0.7	0.06	-7.99303159102	-11.2211066025	0.778013025998	0.110120910156
30339.0	4000000.0	9953.0	7996.0	4000000.0	4000000.0	194.0	1.0	1.23	1.48	1.06	0.04	5.14	0.3	0.85	0.04	8.8	0.320000000001	1.91	1.35	0.579999999999	AAA347.CD3.X22.Y10.tile.tissue.png	275	1	2000	275	f66d84b2c0bbdf877b6ed458bf188fb0	0	0	0	0	0	0	0	0	0	0	0	0	0	/home/dhl_ec/bnelissen/Slides/CD3_manuscript/CD3_slides/AAA347.CD3/AAA347.CD3.run1	255	0.7	0.108961419763	0.7	0.108961419763	-7.626151025	0.0	0.169136872276	0.0265368242187
18025.0	4000000.0	6806.0	7996.0	4000000.0	4000000.0	138.0	1.0	1.31	1.7	1.03	0.04	4.87	0.32	0.740000000001	0.04	8.36	0.320000000001	1.91	1.35	0.450000000001	AAA347.CD3.X22.Y11.tile.tissue.png	276	1	2000	276	07f71b993e487ddff38a36c5167602f6	0	0	0	0	0	0	0	0	0	0	0	0	0	/home/dhl_ec/bnelissen/Slides/CD3_manuscript/CD3_slides/AAA347.CD3/AAA347.CD3.run1	255	0.7	0.103941550104	0.7	0.103941550104	-7.46589992012	0.0	0.297048122328	0.0168283984375
84965.0	3608798.0	27798.0	13959.0	3608798.0	4000000.0	531.0	2.0	1.6	1.5	1.3	0.0300000000007	5.76	0.320000000001	0.66	0.0599999999995	8.97	0.32	1.94	1.35	0.55	AAA347.CD3.X22.Y12.tile.tissue.png	277	1	2000	277	42cd26ee7323f08db533d73c12314810	0	0	0	0	0	0	0	0	0	0	0	0	0	/home/dhl_ec/bnelissen/Slides/CD3_manuscript/CD3_slides/AAA347.CD3/AAA347.CD3.run1	255	0.7	0.0872621661904	0.7	0.0872621661904	-7.68796339462	-11.1616640404	0.410941813047	0.0716959785156
42493.0	1974925.0	15351.0	15440.0	1974925.0	4000000.0	286.0	6.0	1.22	1.6	1.01	0.04	5.91	0.33	0.63	0.110000000001	7.41	0.259999999999	1.92	1.35	0.530000000001	AAA347.CD3.X22.Y13.tile.tissue.png	278	1	2000	278	e182427c177d841f92d3f74ad498fea8	0	0	0	0	0	0	0	0	0	0	0	0	0	/home/dhl_ec/bnelissen/Slides/CD3_manuscript/CD3_slides/AAA347.CD3/AAA347.CD3.run1	255	0.7	0.06	0.7	0.06	-7.86240568352	-11.4026354898	0.919310524339	0.317684769531
23344.0	1037784.0	7880.0	14895.0	1037784.0	4000000.0	144.0	10.0	1.44	1.87	1.12	0.0300000000007	6.01	0.37	0.67	0.150000000001	6.69	0.22	2.05	1.42	0.5	AAA347.CD3.X22.Y14.tile.tissue.png	279	1	2000	279	6883ac12ff93e0e1123f5bd899e4049a	0	0	0	0	0	0	0	0	0	0	0	0	0	/home/dhl_ec/bnelissen/Slides/CD3_manuscript/CD3_slides/AAA347.CD3/AAA347.CD3.run1	255	0.7	0.06	0.7	0.06	-8.26207453616	-12.1001912538	1.53117935719	0.40621353125
0.0	79396.0	0.0	3150.0	79396.0	4000000.0	0.0	8.0	1.26	1.65	1.15	0.04	5.57	0.32	0.63	0.19	5.47	0.12	1.86	1.36	0.570000000001	AAA347.CD3.X22.Y15.tile.tissue.png	280	1	2000	280	bc0ec6440b5d3f837bdc3eb0d541c3ab	0	0	0	0	0	0	0	0	0	0	0	0	0	/home/dhl_ec/bnelissen/Slides/CD3_manuscript/CD3_slides/AAA347.CD3/AAA347.CD3.run1	255	0.7	0.06	0.7	0.06	-6.15385756788	-11.8543505925	0.314666390917	0.0528228779297
204.0	9147.0	85.0	712.0	9147.0	4000000.0	1.0	3.0	1.12	1.85	1.22	0.0500000000002	5.6	0.33	0.66	0.18	5.79	0.18	1.84	1.38	0.47	AAA347.CD3.X22.Y16.tile.tissue.png	281	1	2000	281	f3cca50a131a61ec08e89b9e918c30d9	0	0	0	0	0	0	0	0	0	0	0	0	0	/home/dhl_ec/bnelissen/Slides/CD3_manuscript/CD3_slides/AAA347.CD3/AAA347.CD3.run1	255	0.7	0.06	0.7	0.06	-8.74596529636	-11.0684214559	2.06339383798	2.53913000439
0.0	0.0	0.0	0.0	0.0	4000000.0	0.0	0.0	1.15	1.57	0.98	0.0500000000002	5.25	0.26	0.76	0.18	3.99	0.12	1.76	1.34	0.51	AAA347.CD3.X22.Y17.tile.tissue.png	282	1	2000	282	8eb0f2d1686e24133975d3169f4fb23f	0	0	0	0	0	0	0	0	0	0	0	0	0	/home/dhl_ec/bnelissen/Slides/CD3_manuscript/CD3_slides/AAA347.CD3/AAA347.CD3.run1	255	1.0	0.06	1.0	0.06	0.0	-10.7739764812	0.0	4.08115835652
0.0	0.0	0.0	0.0	0.0	3384000.0	0.0	0.0	1.16	1.15	0.84	0.04	4.24	0.22	0.65	0.16	3.42	0.0900000000001	1.52	1.16	0.52	AAA347.CD3.X22.Y19.tile.tissue.png	283	1	2000	283	c2cac098171ce5900cfdd6a4f3fa6019	0	0	0	0	0	0	0	0	0	0	0	0	0	/home/dhl_ec/bnelissen/Slides/CD3_manuscript/CD3_slides/AAA347.CD3/AAA347.CD3.run1	255	1.0	0.06	1.0	0.06	0.0	0.0	0.0	3.20869444444
0.0	3724360.0	0.0	16448.0	3724360.0	4000000.0	0.0	2.0	1.22	2.15	1.04	0.04	5.74	0.589999999999	0.66	0.0599999999995	7.71	0.240000000001	1.95	1.36	0.52	AAA347.CD3.X22.Y2.tile.tissue.png	284	1	2000	284	689b6e1727bbdcaa2d4d2ccb630f372e	0	0	0	0	0	0	0	0	0	0	0	0	0	/home/dhl_ec/bnelissen/Slides/CD3_manuscript/CD3_slides/AAA347.CD3/AAA347.CD3.run1	255	0.7	0.0630294817762	0.7	0.0630294817762	-6.91473535715	-11.3948826856	0.380875981317	0.0867605932617
0.0	3979863.0	0.0	8012.0	3979863.0	4000000.0	0.0	1.0	2.01	1.82	0.99	0.04	5.34	0.32	0.65	0.0500000000002	7.92	0.259999999999	1.95	1.38	0.48	AAA347.CD3.X22.Y3.tile.tissue.png	285	1	2000	285	4fa773388699c26b454937dd9167555c	0	0	0	0	0	0	0	0	0	0	0	0	0	/home/dhl_ec/bnelissen/Slides/CD3_manuscript/CD3_slides/AAA347.CD3/AAA347.CD3.run1	255	0.7	0.0838960318974	0.7	0.0838960318974	-6.55659045635	-10.3788814096	0.11632933681	0.00849068341064
8786.0	3474869.0	2893.0	9069.0	3474869.0	4000000.0	49.0	2.0	2.06	1.4	1.21	0.04	5.72	0.33	0.66	0.0600000000004	8.01	0.309999999999	1.95	1.37	0.5	AAA347.CD3.X22.Y4.tile.tissue.png	286	1	2000	286	935ca4da1a56c1670c955d2d2b6c9c90	0	0	0	0	0	0	0	0	0	0	0	0	0	/home/dhl_ec/bnelissen/Slides/CD3_manuscript/CD3_slides/AAA347.CD3/AAA347.CD3.run1	255	0.7	0.06	0.7	0.06	-6.69279208814	-10.3664669725	0.2068091521	0.0588922509766
938.0	3500396.0	535.0	9376.0	3500396.0	4000000.0	11.0	2.0	1.18	1.95	1.05	0.04	5.8	0.31	0.63	0.0599999999995	7.98	0.3	1.94	1.36	0.670000000001	AAA347.CD3.X22.Y5.tile.tissue.png	287	1	2000	287	e6b347599cc7693dd7037e9e8411c863	0	0	0	0	0	0	0	0	0	0	0	0	0	/home/dhl_ec/bnelissen/Slides/CD3_manuscript/CD3_slides/AAA347.CD3/AAA347.CD3.run1	255	0.7	0.07406296658	0.7	0.07406296658	-6.82093227689	-10.7386602901	0.173618195593	0.0401804746094
10213.0	4000000.0	3334.0	7996.0	4000000.0	4000000.0	55.0	1.0	1.74	1.41	1.26	0.04	5.86	0.26	0.630000000001	0.04	8.51	0.41	2.07	1.34	0.57	AAA347.CD3.X22.Y6.tile.tissue.png	288	1	2000	288	7c921a8ae8fc58cfb74b4fd72572e27f	0	0	0	0	0	0	0	0	0	0	0	0	0	/home/dhl_ec/bnelissen/Slides/CD3_manuscript/CD3_slides/AAA347.CD3/AAA347.CD3.run1	255	0.7	0.113660671305	0.7	0.113660671305	-7.77040646064	-10.3195821839	0.127474799973	0.02675589765
2465.0	4000000.0	888.0	7996.0	4000000.0	4000000.0	23.0	1.0	2.51	1.5	1.47	0.04	4.89	0.26	0.650000000001	0.04	8.34	0.31	1.91	1.34	0.530000000001	AAA347.CD3.X22.Y7.tile.tissue.png	289	1	2000	289	56ac620888ea375c3ca72f8b4565a3ba	0	0	0	0	0	0	0	0	0	0	0	0	0	/home/dhl_ec/bnelissen/Slides/CD3_manuscript/CD3_slides/AAA347.CD3/AAA347.CD3.run1	255	0.7	0.100865316404	0.7	0.100865316404	-8.22797060356	0.0	0.0747054993315	0.00932389160156
25259.0	4000000.0	8821.0	7996.0	4000000.0	4000000.0	170.0	1.0	1.82	1.84	1.05	0.04	5.6	0.29	0.88	0.04	8.47	0.32	1.93	1.38	0.660000000001	AAA347.CD3.X22.Y8.tile.tissue.png	290	1	2000	290	c8f08ad7cae6987cc51491630c949c88	0	0	0	0	0	0	0	0	0	0	0	0	0	/home/dhl_ec/bnelissen/Slides/CD3_manuscript/CD3_slides/AAA347.CD3/AAA347.CD3.run1	255	0.7	0.120191645186	0.7	0.120191645186	-7.51793867041	-11.4553059032	0.167522370483	0.0289459995422
8186.0	4000000.0	2881.0	7996.0	4000000.0	4000000.0	54.0	1.0	1.91	1.6	1.1	0.04	5.31	0.35	0.82	0.04	8.44	0.32	1.9	1.35	0.62	AAA347.CD3.X22.Y9.tile.tissue.png	291	1	2000	291	fc205e58ad57104dd3df3c647fce0e80	0	0	0	0	0	0	0	0	0	0	0	0	0	/home/dhl_ec/bnelissen/Slides/CD3_manuscript/CD3_slides/AAA347.CD3/AAA347.CD3.run1	255	0.7	0.100659014611	0.7	0.100659014611	-8.40851093506	-5.51648358766	0.0952708242569	0.0236494160156
1792.0	1563052.0	417.0	24835.0	1563052.0	4000000.0	6.0	16.0	1.37	1.27	1.01	0.04	5.7	0.34	0.63	0.129999999999	6.74	0.240000000001	2.0	1.37	0.53	AAA347.CD3.X23.Y0.tile.tissue.png	292	1	2000	292	79d3a6895f84813c8a156593bfbaa987	0	0	0	0	0	0	0	0	0	0	0	0	0	/home/dhl_ec/bnelissen/Slides/CD3_manuscript/CD3_slides/AAA347.CD3/AAA347.CD3.run1	255	0.7	0.06	0.7	0.06	-8.10145154447	-9.76906056025	0.171764775088	0.225617828125
892.0	2388217.0	402.0	11409.0	2388217.0	4000000.0	8.0	11.0	1.37	1.31	1.01	0.04	6.09	0.32	0.65	0.1	7.22	0.26	1.93	1.34	0.540000000001	AAA347.CD3.X23.Y1.tile.tissue.png	293	1	2000	293	4a73150d641279a15cafc47118df9e15	0	0	0	0	0	0	0	0	0	0	0	0	0	/home/dhl_ec/bnelissen/Slides/CD3_manuscript/CD3_slides/AAA347.CD3/AAA347.CD3.run1	255	0.7	0.06	0.7	0.06	-7.80820746647	-10.9868308442	0.585791624617	0.115205132813
11589.0	4000000.0	3591.0	7996.0	4000000.0	4000000.0	73.0	1.0	2.05	1.52	1.02	0.04	5.25	0.469999999999	0.719999999999	0.04	8.37	0.32	1.9	1.35	0.570000000001	AAA347.CD3.X23.Y10.tile.tissue.png	294	1	2000	294	9c8dac7bd7bd8199c8712f2364b37391	0	0	0	0	0	0	0	0	0	0	0	0	0	/home/dhl_ec/bnelissen/Slides/CD3_manuscript/CD3_slides/AAA347.CD3/AAA347.CD3.run1	255	0.7	0.0953345863266	0.7	0.0953345863266	-6.82586266583	0.0	0.0730657931633	0.0160184101562
11408.0	4000000.0	3473.0	7996.0	4000000.0	4000000.0	63.0	1.0	1.42	1.48	1.02	0.0500000000002	5.49	0.25	0.639999999999	0.04	8.84	0.320000000001	1.89	1.36	0.55	AAA347.CD3.X23.Y11.tile.tissue.png	295	1	2000	295	951740f88796a90be0014cf561eaa081	0	0	0	0	0	0	0	0	0	0	0	0	0	/home/dhl_ec/bnelissen/Slides/CD3_manuscript/CD3_slides/AAA347.CD3/AAA347.CD3.run1	255	0.7	0.101311534855	0.7	0.101311534855	-7.58302385031	-11.0288355718	0.157396875473	0.0400867856064
45732.0	3996154.0	14872.0	7996.0	3996154.0	4000000.0	294.0	1.0	2.14	1.62	1.37	0.04	5.44	0.320000000001	0.63	0.0500000000002	8.71	0.320000000001	1.9	1.35	0.77	AAA347.CD3.X23.Y12.tile.tissue.png	296	1	2000	296	2dafd00dd1d8dc3df55bf29e82967bf7	0	0	0	0	0	0	0	0	0	0	0	0	0	/home/dhl_ec/bnelissen/Slides/CD3_manuscript/CD3_slides/AAA347.CD3/AAA347.CD3.run1	255	0.7	0.106533028992	0.7	0.106533028992	-7.55536674692	-10.9305573222	0.283748007562	0.0260867193298
37767.0	1248123.0	11038.0	14837.0	1248123.0	4000000.0	184.0	8.0	2.23	1.78	1.27	0.04	6.73	0.320000000001	0.63	0.14	7.72	0.23	1.91	1.35	0.539999999999	AAA347.CD3.X23.Y13.tile.tissue.png	297	1	2000	297	4d09393e9e295c341bcdd1e41ef4a552	0	0	0	0	0	0	0	0	0	0	0	0	0	/home/dhl_ec/bnelissen/Slides/CD3_manuscript/CD3_slides/AAA347.CD3/AAA347.CD3.run1	255	0.7	0.06	0.7	0.06	-8.12780610904	-11.8839197648	1.43585352453	0.597714412109
114.0	245015.0	68.0	6460.0	245015.0	4000000.0	2.0	8.0	1.18	1.79	1.02	0.04	5.57	0.32	0.63	0.17	5.85	0.18	1.9	1.34	0.489999999999	AAA347.CD3.X23.Y14.tile.tissue.png	298	1	2000	298	101514c7b9488dde22c83fee37d5bef7	0	0	0	0	0	0	0	0	0	0	0	0	0	/home/dhl_ec/bnelissen/Slides/CD3_manuscript/CD3_slides/AAA347.CD3/AAA347.CD3.run1	255	0.7	0.06	0.7	0.06	-7.05655459681	-11.6812506137	0.0791871797386	0.0227723293457
56.0	45646.0	31.0	2062.0	45646.0	4000000.0	1.0	4.0	1.64	2.5	1.02	0.0500000000002	5.59	0.46	0.759999999999	0.18	5.81	0.19	1.86	1.37	0.5	AAA347.CD3.X23.Y15.tile.tissue.png	299	1	2000	299	1b8b3ceaf24005c1b70e51ca5a046301	0	0	0	0	0	0	0	0	0	0	0	0	0	/home/dhl_ec/bnelissen/Slides/CD3_manuscript/CD3_slides/AAA347.CD3/AAA347.CD3.run1	255	0.7	0.06	0.7	0.06	-7.71824496286	-9.29984360736	0.268430473456	0.686346701416
111.0	1410.0	46.0	166.0	1410.0	4000000.0	1.0	1.0	2.08	1.11	0.98	0.0500000000002	5.61	0.32	0.75	0.17	5.67	0.18	1.79	1.36	0.490000000001	AAA347.CD3.X23.Y16.tile.tissue.png	300	1	2000	300	860449e8b2a30bb35fbb200ca36cf5a4	0	0	0	0	0	0	0	0	0	0	0	0	0	/home/dhl_ec/bnelissen/Slides/CD3_manuscript/CD3_slides/AAA347.CD3/AAA347.CD3.run1	255	0.7	0.06	0.7	0.06	-8.28716132617	-12.1205542766	1.58517137174	3.81160590948
0.0	0.0	0.0	0.0	0.0	3384000.0	0.0	0.0	1.03	1.02	0.83	0.04	3.96	0.22	0.660000000001	0.150000000001	3.42	0.1	1.52	1.16	0.410000000001	AAA347.CD3.X23.Y19.tile.tissue.png	301	1	2000	301	c5b6d12406b0936ed414c8b07a1cb4b4	0	0	0	0	0	0	0	0	0	0	0	0	0	/home/dhl_ec/bnelissen/Slides/CD3_manuscript/CD3_slides/AAA347.CD3/AAA347.CD3.run1	255	1.0	0.06	1.0	0.06	0.0	0.0	0.0	2.9579213948
0.0	3998449.0	0.0	8213.0	3998449.0	4000000.0	0.0	2.0	1.29	1.47	1.01	0.04	5.37	0.36	0.68	0.0500000000002	7.93	0.26	1.94	1.37	0.559999999999	AAA347.CD3.X23.Y2.tile.tissue.png	302	1	2000	302	9214e104ed95442fdd26eac0730ac9f2	0	0	0	0	0	0	0	0	0	0	0	0	0	/home/dhl_ec/bnelissen/Slides/CD3_manuscript/CD3_slides/AAA347.CD3/AAA347.CD3.run1	255	0.7	0.0799912281828	0.7	0.0799912281828	-7.66882719153	-11.5066586574	0.245438187014	0.0258264980774
133.0	4000000.0	53.0	7996.0	4000000.0	4000000.0	1.0	1.0	1.54	1.94	0.98	0.04	4.85	0.26	0.670000000001	0.04	8.17	0.309999999999	1.91	1.34	0.51	AAA347.CD3.X23.Y3.tile.tissue.png	303	1	2000	303	4fbf8fd95d1edfa29f10bd6564569ed4	0	0	0	0	0	0	0	0	0	0	0	0	0	/home/dhl_ec/bnelissen/Slides/CD3_manuscript/CD3_slides/AAA347.CD3/AAA347.CD3.run1	255	0.7	0.0818763508989	0.7	0.0818763508989	-8.33907356448	0.0	0.104170573665	0.00712555859375
0.0	4000000.0	0.0	7996.0	4000000.0	4000000.0	0.0	1.0	1.24	1.46	1.28	0.04	4.82	0.26	0.96	0.04	7.09	0.27	1.9	1.35	0.65	AAA347.CD3.X23.Y4.tile.tissue.png	304	1	2000	304	4c6feef5d09f34b65112ad4fd76a7b08	0	0	0	0	0	0	0	0	0	0	0	0	0	/home/dhl_ec/bnelissen/Slides/CD3_manuscript/CD3_slides/AAA347.CD3/AAA347.CD3.run1	255	0.7	0.0848430433941	0.7	0.0848430433941	0.0	0.0	0.103426859375	0.00796484912109
54.0	4000000.0	32.0	7996.0	4000000.0	4000000.0	1.0	1.0	1.48	1.63	1.07	0.04	4.83	0.26	0.629999999999	0.04	8.16	0.31	1.91	1.34	0.620000000001	AAA347.CD3.X23.Y5.tile.tissue.png	305	1	2000	305	c9e00f4a3b49149e7181e2dc12167580	0	0	0	0	0	0	0	0	0	0	0	0	0	/home/dhl_ec/bnelissen/Slides/CD3_manuscript/CD3_slides/AAA347.CD3/AAA347.CD3.run1	255	0.7	0.0937116153443	0.7	0.0937116153443	-7.61677429389	0.0	0.067614922058	0.00465303710938
12849.0	4000000.0	4522.0	7996.0	4000000.0	4000000.0	94.0	1.0	1.46	1.49	1.28	0.04	5.58	0.25	0.65	0.04	8.32	0.320000000001	1.9	1.35	0.66	AAA347.CD3.X23.Y6.tile.tissue.png	306	1	2000	306	7e5f98f833a9f8f2b7f9b4498929dda8	0	0	0	0	0	0	0	0	0	0	0	0	0	/home/dhl_ec/bnelissen/Slides/CD3_manuscript/CD3_slides/AAA347.CD3/AAA347.CD3.run1	255	0.7	0.0992317093102	0.7	0.0992317093102	-6.40120729563	-10.7295680814	0.10778653676	0.0253861166153
2378.0	4000000.0	974.0	7996.0	4000000.0	4000000.0	20.0	1.0	1.76	1.5	0.98	0.04	4.96	0.26	0.640000000001	0.04	8.3	0.32	1.92	1.37	0.53	AAA347.CD3.X23.Y7.tile.tissue.png	307	1	2000	307	33bee89531ada33691291db9c012ef92	0	0	0	0	0	0	0	0	0	0	0	0	0	/home/dhl_ec/bnelissen/Slides/CD3_manuscript/CD3_slides/AAA347.CD3/AAA347.CD3.run1	255	0.7	0.0959730771297	0.7	0.0959730771297	-7.85318807353	0.0	0.0377259977474	0.007743734375
25925.0	4000000.0	7078.0	7996.0	4000000.0	4000000.0	123.0	1.0	1.35	1.67	1.1	0.04	5.6	0.26	0.63	0.04	8.32	0.320000000001	1.91	1.35	0.51	AAA347.CD3.X23.Y8.tile.tissue.png	308	1	2000	308	1827a543bc1625224b7dfd31c5611cfc	0	0	0	0	0	0	0	0	0	0	0	0	0	/home/dhl_ec/bnelissen/Slides/CD3_manuscript/CD3_slides/AAA347.CD3/AAA347.CD3.run1	255	0.7	0.100094485047	0.7	0.100094485047	-6.74444113456	-10.4408138646	0.0733602485447	0.0274797533603
14369.0	4000000.0	3846.0	7996.0	4000000.0	4000000.0	67.0	1.0	2.44	1.73	1.28	0.04	5.67	0.25	0.65	0.04	8.41	0.32	1.92	1.36	0.52	AAA347.CD3.X23.Y9.tile.tissue.png	309	1	2000	309	54d0567d7427ecb95aa5c21bf88e6bb8	0	0	0	0	0	0	0	0	0	0	0	0	0	/home/dhl_ec/bnelissen/Slides/CD3_manuscript/CD3_slides/AAA347.CD3/AAA347.CD3.run1	255	0.7	0.101324167369	0.7	0.101324167369	-7.03670786222	-10.4632630658	0.0756578312244	0.0221131630421
581.0	1650244.0	249.0	24757.0	1650244.0	4000000.0	5.0	17.0	1.36	1.75	1.0	0.0300000000007	5.62	0.33	0.94	0.12	6.77	0.25	2.0	1.36	0.72	AAA347.CD3.X24.Y0.tile.tissue.png	310	1	2000	310	2f71d82342da388bcb6a9d52b1d21f1f	0	0	0	0	0	0	0	0	0	0	0	0	0	/home/dhl_ec/bnelissen/Slides/CD3_manuscript/CD3_slides/AAA347.CD3/AAA347.CD3.run1	255	0.7	0.06	0.7	0.06	-7.71834261282	-9.5897542757	0.142001139168	0.263502984375
165.0	2958574.0	93.0	9648.0	2958574.0	4000000.0	2.0	6.0	1.76	1.38	1.01	0.04	6.02	0.32	0.640000000001	0.0799999999999	7.63	0.28	1.93	1.35	0.570000000001	AAA347.CD3.X24.Y1.tile.tissue.png	311	1	2000	311	d92c85c653a287019a7b83ecc7e777d6	0	0	0	0	0	0	0	0	0	0	0	0	0	/home/dhl_ec/bnelissen/Slides/CD3_manuscript/CD3_slides/AAA347.CD3/AAA347.CD3.run1	255	0.7	0.06	0.7	0.06	-7.39796666459	-10.6635586077	0.497963694291	0.0695663242188
26418.0	4000000.0	5922.0	7996.0	4000000.0	4000000.0	98.0	1.0	1.2	1.6	1.19	0.0299999999997	5.19	0.259999999999	0.65	0.04	8.38	0.31	1.91	1.36	0.9	AAA347.CD3.X24.Y10.tile.tissue.png	312	1	2000	312	2d2368511e289c23225beb67a4b274cf	0	0	0	0	0	0	0	0	0	0	0	0	0	/home/dhl_ec/bnelissen/Slides/CD3_manuscript/CD3_slides/AAA347.CD3/AAA347.CD3.run1	255	0.7	0.0986840245271	0.7	0.0986840245271	-7.36329900645	0.0	0.147250527481	0.0236765429687
23959.0	4000000.0	7219.0	7996.0	4000000.0	4000000.0	127.0	1.0	1.32	1.53	1.19	0.04	5.56	0.27	0.66	0.04	8.84	0.32	1.91	1.35	0.540000000001	AAA347.CD3.X24.Y11.tile.tissue.png	313	1	2000	313	ef2e8395ecb152c33ecbcd75dd46ae74	0	0	0	0	0	0	0	0	0	0	0	0	0	/home/dhl_ec/bnelissen/Slides/CD3_manuscript/CD3_slides/AAA347.CD3/AAA347.CD3.run1	255	0.7	0.0960599623648	0.7	0.0960599623648	-7.21816695556	-11.1898110087	0.147083539185	0.0390920090714
66242.0	2572982.0	23524.0	10718.0	2572982.0	4000000.0	465.0	6.0	1.46	1.44	1.28	0.04	5.72	0.320000000001	0.64	0.1	8.11	0.29	1.93	1.35	0.58	AAA347.CD3.X24.Y12.tile.tissue.png	314	1	2000	314	ae4348f9f4f68753cae361fdd25bc4f5	0	0	0	0	0	0	0	0	0	0	0	0	0	/home/dhl_ec/bnelissen/Slides/CD3_manuscript/CD3_slides/AAA347.CD3/AAA347.CD3.run1	255	0.7	0.06	0.7	0.06	-7.73218494058	-11.3412044892	0.621346691894	0.273879818359
72.0	884540.0	37.0	19728.0	884540.0	4000000.0	1.0	14.0	1.22	1.88	1.38	0.04	5.58	0.33	0.63	0.15	6.23	0.22	1.95	1.35	0.76	AAA347.CD3.X24.Y13.tile.tissue.png	315	1	2000	315	fdd283e0ba7b75fd3800305b03b4e857	0	0	0	0	0	0	0	0	0	0	0	0	0	/home/dhl_ec/bnelissen/Slides/CD3_manuscript/CD3_slides/AAA347.CD3/AAA347.CD3.run1	255	0.7	0.06	0.7	0.06	-6.86484249053	-12.3966910527	0.126173975401	0.0497998417969
65.0	136550.0	35.0	5299.0	136550.0	4000000.0	1.0	8.0	1.38	1.66	1.3	0.04	5.59	0.33	0.64	0.17	5.84	0.19	1.86	1.35	0.46	AAA347.CD3.X24.Y14.tile.tissue.png	316	1	2000	316	7c9ff63a18b197bc335a7f811ae4ad5c	0	0	0	0	0	0	0	0	0	0	0	0	0	/home/dhl_ec/bnelissen/Slides/CD3_manuscript/CD3_slides/AAA347.CD3/AAA347.CD3.run1	255	0.7	0.06	0.7	0.06	-7.78657625146	-12.2205731785	0.2380041685	0.0366525332031
0.0	82990.0	0.0	3067.0	82990.0	4000000.0	0.0	5.0	1.09	1.43	0.99	0.0500000000002	5.63	0.32	0.71	0.18	5.06	0.13	1.85	1.35	0.49	AAA347.CD3.X24.Y15.tile.tissue.png	317	1	2000	317	bb715c6009ce030e76813df415888b60	0	0	0	0	0	0	0	0	0	0	0	0	0	/home/dhl_ec/bnelissen/Slides/CD3_manuscript/CD3_slides/AAA347.CD3/AAA347.CD3.run1	255	0.7	0.06	0.7	0.06	0.0	-11.5034870195	0.255838076312	8.21886586841
0.0	0.0	0.0	0.0	0.0	3384000.0	0.0	0.0	0.97	1.17	0.98	0.04	4.24	0.22	0.650000000001	0.15	3.41	0.1	1.49	1.14	0.419999999999	AAA347.CD3.X24.Y19.tile.tissue.png	318	1	2000	318	786cee4fa001f726548812c887db2eba	0	0	0	0	0	0	0	0	0	0	0	0	0	/home/dhl_ec/bnelissen/Slides/CD3_manuscript/CD3_slides/AAA347.CD3/AAA347.CD3.run1	255	1.0	0.06	1.0	0.06	0.0	0.0	0.0	3.22069473995
0.0	4000000.0	0.0	7996.0	4000000.0	4000000.0	0.0	1.0	1.27	1.4	0.99	0.04	4.84	0.26	0.639999999999	0.04	7.82	0.26	1.9	1.35	0.529999999999	AAA347.CD3.X24.Y2.tile.tissue.png	319	1	2000	319	49d1790284488216731702ea32874d1d	0	0	0	0	0	0	0	0	0	0	0	0	0	/home/dhl_ec/bnelissen/Slides/CD3_manuscript/CD3_slides/AAA347.CD3/AAA347.CD3.run1	255	0.7	0.0829036787035	0.7	0.0829036787035	-4.85290374358	0.0	0.142203859448	0.0159088671875
0.0	4000000.0	0.0	7996.0	4000000.0	4000000.0	0.0	1.0	1.26	1.49	1.24	0.04	4.84	0.25	0.65	0.0299999999997	7.82	0.26	1.91	1.35	0.620000000001	AAA347.CD3.X24.Y3.tile.tissue.png	320	1	2000	320	372e0331760fda84f4c36676318acfff	0	0	0	0	0	0	0	0	0	0	0	0	0	/home/dhl_ec/bnelissen/Slides/CD3_manuscript/CD3_slides/AAA347.CD3/AAA347.CD3.run1	255	0.7	0.0858740400362	0.7	0.0858740400362	-6.9862152338	0.0	0.0790706034067	0.00802870410156
0.0	4000000.0	0.0	7996.0	4000000.0	4000000.0	0.0	1.0	1.54	1.21	1.3	0.04	4.9	0.25	0.639999999999	0.04	7.92	0.25	1.93	1.36	0.52	AAA347.CD3.X24.Y4.tile.tissue.png	321	1	2000	321	5b05aa225d01e26b068a3a43635be623	0	0	0	0	0	0	0	0	0	0	0	0	0	/home/dhl_ec/bnelissen/Slides/CD3_manuscript/CD3_slides/AAA347.CD3/AAA347.CD3.run1	255	0.7	0.0886855433191	0.7	0.0886855433191	-8.1096045857	0.0	0.0602957829259	0.00703409326172
11851.0	4000000.0	3281.0	7996.0	4000000.0	4000000.0	62.0	1.0	2.14	1.49	1.23	0.04	5.3	0.26	0.639999999999	0.04	8.4	0.320000000001	1.9	1.36	0.529999999999	AAA347.CD3.X24.Y5.tile.tissue.png	322	1	2000	322	0c56a2928f5e2dc20fdeb97f0b3e5ead	0	0	0	0	0	0	0	0	0	0	0	0	0	/home/dhl_ec/bnelissen/Slides/CD3_manuscript/CD3_slides/AAA347.CD3/AAA347.CD3.run1	255	0.7	0.0963748825115	0.7	0.0963748825115	-7.13432712645	0.0	0.065172414257	0.0195518378906
18566.0	4000000.0	6286.0	7996.0	4000000.0	4000000.0	136.0	1.0	1.32	1.59	1.23	0.04	5.52	0.26	0.63	0.04	8.46	0.320000000001	1.9	1.36	0.48	AAA347.CD3.X24.Y6.tile.tissue.png	323	1	2000	323	556978f69322f80f889324d75cf2ad5d	0	0	0	0	0	0	0	0	0	0	0	0	0	/home/dhl_ec/bnelissen/Slides/CD3_manuscript/CD3_slides/AAA347.CD3/AAA347.CD3.run1	255	0.7	0.101072987964	0.7	0.101072987964	-7.21452835179	-10.7331329009	0.108171044075	0.0343513166199
10273.0	4000000.0	3111.0	7996.0	4000000.0	4000000.0	56.0	1.0	1.62	1.47	0.990000000001	0.04	4.97	0.26	0.63	0.0500000000002	8.33	0.32	1.9	1.35	0.489999999999	AAA347.CD3.X24.Y7.tile.tissue.png	324	1	2000	324	044e81810127a560ee06ab596cd09466	0	0	0	0	0	0	0	0	0	0	0	0	0	/home/dhl_ec/bnelissen/Slides/CD3_manuscript/CD3_slides/AAA347.CD3/AAA347.CD3.run1	255	0.7	0.10858907948	0.7	0.10858907948	-8.16139176972	0.0	0.0435579968491	0.0239396328125
75349.0	4000000.0	15813.0	7996.0	4000000.0	4000000.0	312.0	1.0	1.54	1.46	0.979999999999	0.04	5.45	0.25	0.64	0.04	8.71	0.33	2.18	1.36	0.52	AAA347.CD3.X24.Y8.tile.tissue.png	325	1	2000	325	c624673d96ec8716ee8cb9547514f0ee	0	0	0	0	0	0	0	0	0	0	0	0	0	/home/dhl_ec/bnelissen/Slides/CD3_manuscript/CD3_slides/AAA347.CD3/AAA347.CD3.run1	255	0.7	0.107950778644	0.7	0.107950778644	-7.8105549744	-11.2136719581	0.0698707679138	0.0451409805145
8104.0	4000000.0	2736.0	7996.0	4000000.0	4000000.0	55.0	1.0	2.29	1.65	1.53	0.0299999999997	5.75	0.259999999999	0.65	0.04	8.36	0.32	1.9	1.35	0.58	AAA347.CD3.X24.Y9.tile.tissue.png	326	1	2000	326	fa70b242822fd6064008680bc38ea630	0	0	0	0	0	0	0	0	0	0	0	0	0	/home/dhl_ec/bnelissen/Slides/CD3_manuscript/CD3_slides/AAA347.CD3/AAA347.CD3.run1	255	0.7	0.101573115843	0.7	0.101573115843	-6.50385069346	-10.237961177	0.088548573699	0.0162967374487
0.0	1730746.0	0.0	24060.0	1730746.0	4000000.0	0.0	13.0	1.18	1.63	1.28	0.0400000000009	5.69	0.35	0.92	0.12	6.57	0.190000000001	2.03	1.39	0.509999999999	AAA347.CD3.X25.Y0.tile.tissue.png	327	1	2000	327	405940ee1139a680e9ac6a9c9de58376	0	0	0	0	0	0	0	0	0	0	0	0	0	/home/dhl_ec/bnelissen/Slides/CD3_manuscript/CD3_slides/AAA347.CD3/AAA347.CD3.run1	255	0.7	0.06	0.7	0.06	-6.88070358052	-10.244262746	0.144245754443	0.449778046875
682.0	2980513.0	358.0	8984.0	2980513.0	4000000.0	9.0	5.0	1.34	1.55	1.18	0.04	5.91	0.32	0.65	0.0799999999999	7.64	0.28	1.95	1.34	0.82	AAA347.CD3.X25.Y1.tile.tissue.png	328	1	2000	328	5f7d4e0dfc7ba3bd1490253a343ff270	0	0	0	0	0	0	0	0	0	0	0	0	0	/home/dhl_ec/bnelissen/Slides/CD3_manuscript/CD3_slides/AAA347.CD3/AAA347.CD3.run1	255	0.7	0.06	0.7	0.06	-7.24461971847	-10.8261178426	0.361127707173	0.0769352080078
15412.0	4000000.0	3791.0	7996.0	4000000.0	4000000.0	65.0	1.0	1.73	1.38	0.99	0.04	5.78	0.26	0.650000000001	0.04	8.35	0.32	1.91	1.36	0.469999999999	AAA347.CD3.X25.Y10.tile.tissue.png	329	1	2000	329	47a64f3f54f24856b19f07de0f66dc29	0	0	0	0	0	0	0	0	0	0	0	0	0	/home/dhl_ec/bnelissen/Slides/CD3_manuscript/CD3_slides/AAA347.CD3/AAA347.CD3.run1	255	0.7	0.0980041003222	0.7	0.0980041003222	-7.24704659679	-10.9227174306	0.187688359016	0.0248264162445
26378.0	3378353.0	7624.0	8507.0	3378353.0	4000000.0	120.0	1.0	1.28	1.49	1.48	0.04	5.89	0.32	0.669999999999	0.0699999999997	8.16	0.3	1.95	1.36	0.559999999999	AAA347.CD3.X25.Y11.tile.tissue.png	330	1	2000	330	eafb9e536b6a608ba0cffe0628f5cf7c	0	0	0	0	0	0	0	0	0	0	0	0	0	/home/dhl_ec/bnelissen/Slides/CD3_manuscript/CD3_slides/AAA347.CD3/AAA347.CD3.run1	255	0.7	0.06	0.7	0.06	-7.23414193081	-11.0085368488	0.28046857543	0.11549662793
15040.0	319649.0	5157.0	9255.0	319649.0	4000000.0	86.0	14.0	1.29	1.79	1.0	0.0400000000009	5.83	0.33	0.690000000001	0.17	6.08	0.190000000001	1.88	1.34	0.51	AAA347.CD3.X25.Y12.tile.tissue.png	331	1	2000	331	944768b9fb9ca69b450d8743697bc990	0	0	0	0	0	0	0	0	0	0	0	0	0	/home/dhl_ec/bnelissen/Slides/CD3_manuscript/CD3_slides/AAA347.CD3/AAA347.CD3.run1	255	0.7	0.06	0.7	0.06	-7.8390281537	-12.1621675447	1.74454405275	0.195006941406
0.0	187864.0	0.0	4716.0	187864.0	4000000.0	0.0	5.0	1.17	1.71	1.0	0.0300000000007	5.58	0.33	0.629999999999	0.17	5.46	0.130000000001	1.86	1.35	0.49	AAA347.CD3.X25.Y13.tile.tissue.png	332	1	2000	332	87557ee75422934fe525b209b68a3ee0	0	0	0	0	0	0	0	0	0	0	0	0	0	/home/dhl_ec/bnelissen/Slides/CD3_manuscript/CD3_slides/AAA347.CD3/AAA347.CD3.run1	255	0.7	0.06	0.7	0.06	-5.0746386241	-11.4956271928	0.0851355796537	0.0360950845947
0.0	3280.0	0.0	254.0	3280.0	4000000.0	0.0	1.0	1.11	1.56	1.01	0.0499999999993	5.69	0.610000000001	0.689999999999	0.18	4.94	0.120000000001	1.81	1.34	0.57	AAA347.CD3.X25.Y14.tile.tissue.png	333	1	2000	333	385af8d5243c44b4997fed39b8d78200	0	0	0	0	0	0	0	0	0	0	0	0	0	/home/dhl_ec/bnelissen/Slides/CD3_manuscript/CD3_slides/AAA347.CD3/AAA347.CD3.run1	255	0.7	0.06	0.7	0.06	0.0	-11.2757188348	1.08371202422	9.08705459357
0.0	0.0	0.0	0.0	0.0	3384000.0	0.0	0.0	1.22	1.13	0.990000000002	0.0400000000009	3.94	0.210000000001	0.66	0.15	3.35	0.1	1.78	1.14	0.449999999999	AAA347.CD3.X25.Y19.tile.tissue.png	334	1	2000	334	d2fe1c71e92ba40b27f905f630f504fc	0	0	0	0	0	0	0	0	0	0	0	0	0	/home/dhl_ec/bnelissen/Slides/CD3_manuscript/CD3_slides/AAA347.CD3/AAA347.CD3.run1	255	1.0	0.06	1.0	0.06	0.0	0.0	0.0	2.84494680851
4366.0	4000000.0	2010.0	7996.0	4000000.0	4000000.0	42.0	1.0	1.43	1.56	1.17	0.0400000000009	4.84	0.26	0.639999999999	0.0399999999991	8.48	0.32	1.91	1.34	0.6	AAA347.CD3.X25.Y2.tile.tissue.png	335	1	2000	335	119dba57af06afdc2accb9f712ca319f	0	0	0	0	0	0	0	0	0	0	0	0	0	/home/dhl_ec/bnelissen/Slides/CD3_manuscript/CD3_slides/AAA347.CD3/AAA347.CD3.run1	255	0.7	0.0980469777307	0.7	0.0980469777307	-7.84923638938	0.0	0.140079176094	0.037189859375
7658.0	4000000.0	3334.0	7996.0	4000000.0	4000000.0	73.0	1.0	1.24	1.66	1.12	0.0399999999991	4.92	0.26	0.92	0.0399999999991	8.29	0.309999999999	1.91	1.35	0.619999999999	AAA347.CD3.X25.Y3.tile.tissue.png	336	1	2000	336	2c0f3392dfb1bdc8660eea60ec4178d5	0	0	0	0	0	0	0	0	0	0	0	0	0	/home/dhl_ec/bnelissen/Slides/CD3_manuscript/CD3_slides/AAA347.CD3/AAA347.CD3.run1	255	0.7	0.109233031569	0.7	0.109233031569	-8.78768567183	0.0	0.0950266020012	0.0319495878906
1699.0	4000000.0	776.0	7996.0	4000000.0	4000000.0	16.0	1.0	1.54	1.51	0.990000000002	0.0300000000007	4.83	0.26	0.639999999999	0.0400000000009	8.17	0.309999999999	1.9	1.35	0.52	AAA347.CD3.X25.Y4.tile.tissue.png	337	1	2000	337	b493432c8fd7799e027b40c3374cd8ca	0	0	0	0	0	0	0	0	0	0	0	0	0	/home/dhl_ec/bnelissen/Slides/CD3_manuscript/CD3_slides/AAA347.CD3/AAA347.CD3.run1	255	0.701225487033	0.106754738874	0.701225487033	0.106754738874	-7.51808964168	0.0	0.0743303165751	0.0222366660156
349.0	4000000.0	169.0	7996.0	4000000.0	4000000.0	4.0	1.0	1.26	1.6	1.23	0.0400000000009	4.97	0.26	0.640000000001	0.0400000000009	8.2	0.32	1.91	1.35	0.530000000001	AAA347.CD3.X25.Y5.tile.tissue.png	338	1	2000	338	951235f52f201faf3d3530cce951e240	0	0	0	0	0	0	0	0	0	0	0	0	0	/home/dhl_ec/bnelissen/Slides/CD3_manuscript/CD3_slides/AAA347.CD3/AAA347.CD3.run1	255	0.7	0.0953865022868	0.7	0.0953865022868	-7.93548407693	0.0	0.0975309544362	0.0252586445312
22610.0	4000000.0	8166.0	7996.0	4000000.0	4000000.0	165.0	1.0	1.67	1.41	1.3	0.0399999999991	5.55	0.25	0.65	0.0400000000009	8.63	0.33	1.93	1.38	0.529999999999	AAA347.CD3.X25.Y6.tile.tissue.png	339	1	2000	339	3c75687346b8b119293bef611ee29519	0	0	0	0	0	0	0	0	0	0	0	0	0	/home/dhl_ec/bnelissen/Slides/CD3_manuscript/CD3_slides/AAA347.CD3/AAA347.CD3.run1	255	0.7	0.116078545082	0.7	0.116078545082	-7.02624153377	-11.6367482113	0.118438214157	0.0341978951721
19678.0	4000000.0	4537.0	7996.0	4000000.0	4000000.0	76.0	1.0	1.32	1.52	1.02	0.0399999999991	5.24	0.460000000001	0.74	0.0399999999991	8.4	0.309999999999	1.91	1.35	0.689999999999	AAA347.CD3.X25.Y7.tile.tissue.png	340	1	2000	340	4138795c06cfde99b03a737e8c369970	0	0	0	0	0	0	0	0	0	0	0	0	0	/home/dhl_ec/bnelissen/Slides/CD3_manuscript/CD3_slides/AAA347.CD3/AAA347.CD3.run1	255	0.703541924624	0.115833008357	0.703541924624	0.115833008357	-7.91004253904	0.0	0.0391046820679	0.0162169785156
27397.0	4000000.0	6340.0	7996.0	4000000.0	4000000.0	124.0	1.0	1.41	1.64	1.1	0.0400000000009	5.4	0.27	0.68	0.0400000000009	8.4	0.33	1.9	1.36	0.550000000001	AAA347.CD3.X25.Y8.tile.tissue.png	341	1	2000	341	e0b7a0bfd1be1e9e9bf9231fad52be2f	0	0	0	0	0	0	0	0	0	0	0	0	0	/home/dhl_ec/bnelissen/Slides/CD3_manuscript/CD3_slides/AAA347.CD3/AAA347.CD3.run1	255	0.752961874255	0.114630863908	0.752961874255	0.114630863908	-6.50692612792	0.0	0.0561217780304	0.0282161601562
17214.0	4000000.0	5830.0	7996.0	4000000.0	4000000.0	104.0	1.0	1.61	1.46	1.04	0.0400000000009	5.64	0.310000000001	0.869999999999	0.0400000000009	8.66	0.33	1.94	1.38	0.550000000001	AAA347.CD3.X25.Y9.tile.tissue.png	342	1	2000	342	0ddf8b347331bdc9f57540749fe0783b	0	0	0	0	0	0	0	0	0	0	0	0	0	/home/dhl_ec/bnelissen/Slides/CD3_manuscript/CD3_slides/AAA347.CD3/AAA347.CD3.run1	255	0.7	0.102370061244	0.7	0.102370061244	-7.06010561522	-9.75627233246	0.0762991523857	0.0310294271623
1358.0	1998408.0	509.0	32116.0	1998408.0	4000000.0	9.0	22.0	1.23	1.52	1.21	0.0400000000009	7.0	0.34	0.650000000001	0.109999999999	6.94	0.25	2.01	1.37	0.68	AAA347.CD3.X26.Y0.tile.tissue.png	343	1	2000	343	13a7deed552571db8573cd941847896d	0	0	0	0	0	0	0	0	0	0	0	0	0	/home/dhl_ec/bnelissen/Slides/CD3_manuscript/CD3_slides/AAA347.CD3/AAA347.CD3.run1	255	0.7	0.06	0.7	0.06	-8.44767339507	-10.4137021562	0.438122219692	0.456643375
2520.0	1206874.0	1099.0	22282.0	1206874.0	4000000.0	21.0	23.0	1.36	1.76	1.1	0.0399999999991	5.65	0.33	0.710000000001	0.139999999999	6.47	0.219999999999	1.94	1.35	0.52	AAA347.CD3.X26.Y1.tile.tissue.png	344	1	2000	344	77ed95d47f579a5527231bd69dd23c9c	0	0	0	0	0	0	0	0	0	0	0	0	0	/home/dhl_ec/bnelissen/Slides/CD3_manuscript/CD3_slides/AAA347.CD3/AAA347.CD3.run1	255	0.7	0.06	0.7	0.06	-8.13058126944	-11.6272771287	1.53678849068	0.394343089844
38768.0	3565088.0	17757.0	9575.0	3565088.0	4000000.0	337.0	3.0	1.26	1.55	1.2	0.0400000000009	5.77	0.42	0.84	0.0699999999997	9.91	0.309999999999	1.99	1.38	0.6	AAA347.CD3.X26.Y10.tile.tissue.png	345	1	2000	345	a530dcc61e32759bf25a467b16c310f1	0	0	0	0	0	0	0	0	0	0	0	0	0	/home/dhl_ec/bnelissen/Slides/CD3_manuscript/CD3_slides/AAA347.CD3/AAA347.CD3.run1	255	0.7	0.06	0.7	0.06	-7.024830871	-11.6823537166	0.330840802822	0.261850228516
26423.0	1195719.0	8905.0	14298.0	1195719.0	4000000.0	164.0	10.0	1.21	1.47	1.0	0.0400000000009	5.86	0.34	0.629999999999	0.15	6.85	0.23	1.93	1.35	0.539999999999	AAA347.CD3.X26.Y11.tile.tissue.png	346	1	2000	346	2fd35c87f6c4ff58eb24c648a44a27a5	0	0	0	0	0	0	0	0	0	0	0	0	0	/home/dhl_ec/bnelissen/Slides/CD3_manuscript/CD3_slides/AAA347.CD3/AAA347.CD3.run1	255	0.7	0.06	0.7	0.06	-7.94431059145	-12.1343329519	1.33054189597	0.398055808594
0.0	181994.0	0.0	5872.0	181994.0	4000000.0	0.0	7.0	1.23	1.24	1.3	0.0399999999991	5.69	0.330000000002	0.650000000001	0.179999999998	5.18	0.129999999999	1.93	1.4	0.48	AAA347.CD3.X26.Y12.tile.tissue.png	347	1	2000	347	5332cff46792bfeab778fa66afe41a30	0	0	0	0	0	0	0	0	0	0	0	0	0	/home/dhl_ec/bnelissen/Slides/CD3_manuscript/CD3_slides/AAA347.CD3/AAA347.CD3.run1	255	0.7	0.06	0.7	0.06	0.0	-8.87434459248	0.0595002606113	0.606282842712
0.0	5548.0	0.0	532.0	5548.0	4000000.0	0.0	2.0	1.18	1.35	0.99	0.0500000000011	5.65	0.33	0.740000000002	0.190000000001	5.08	0.120000000001	1.89	1.37	0.57	AAA347.CD3.X26.Y13.tile.tissue.png	348	1	2000	348	8674c69bdc581d1b68985a6d56276cba	0	0	0	0	0	0	0	0	0	0	0	0	0	/home/dhl_ec/bnelissen/Slides/CD3_manuscript/CD3_slides/AAA347.CD3/AAA347.CD3.run1	255	0.7	0.06	0.7	0.06	0.0	-10.92854747	0.0296126092692	5.66783166183
0.0	0.0	0.0	0.0	0.0	3384000.0	0.0	0.0	1.02	1.14	1.0	0.0399999999991	4.48	0.219999999999	0.66	0.17	3.73	0.1	1.54	1.17	0.48	AAA347.CD3.X26.Y19.tile.tissue.png	349	1	2000	349	2ce5f0cc4eed44de3664731c42d5af27	0	0	0	0	0	0	0	0	0	0	0	0	0	/home/dhl_ec/bnelissen/Slides/CD3_manuscript/CD3_slides/AAA347.CD3/AAA347.CD3.run1	255	1.0	0.06	1.0	0.06	0.0	-12.3957456561	0.0	1.14808720766
9801.0	2735375.0	3825.0	32295.0	2735375.0	4000000.0	79.0	26.0	1.23	1.71	1.11	0.0299999999988	5.96	0.34	0.640000000001	0.1	7.74	0.280000000001	2.02	1.36	0.560000000001	AAA347.CD3.X26.Y2.tile.tissue.png	350	1	2000	350	a1a6816814005c0db9643a8ae1a8a369	0	0	0	0	0	0	0	0	0	0	0	0	0	/home/dhl_ec/bnelissen/Slides/CD3_manuscript/CD3_slides/AAA347.CD3/AAA347.CD3.run1	255	0.7	0.06	0.7	0.06	-8.18525767342	-12.1456661693	1.44847502906	0.866302623047
7690.0	1097099.0	3766.0	15523.0	1097099.0	4000000.0	81.0	16.0	1.33	1.43	1.0	0.0400000000009	5.92	0.32	0.629999999999	0.140000000001	6.5	0.219999999999	1.94	1.35	0.6	AAA347.CD3.X26.Y3.tile.tissue.png	351	1	2000	351	d54d72dd6dfae7a15d7f289534e138ac	0	0	0	0	0	0	0	0	0	0	0	0	0	/home/dhl_ec/bnelissen/Slides/CD3_manuscript/CD3_slides/AAA347.CD3/AAA347.CD3.run1	255	0.7	0.06	0.7	0.06	-6.85938287373	-11.6451540789	1.7683920915	0.486969925781
12155.0	1809139.0	5695.0	10541.0	1809139.0	4000000.0	119.0	4.0	1.41	1.64	1.28	0.0300000000007	5.7	0.32	0.620000000001	0.119999999999	6.96	0.24	1.94	1.36	0.82	AAA347.CD3.X26.Y4.tile.tissue.png	352	1	2000	352	95639eb671db2265814667c817d7837f	0	0	0	0	0	0	0	0	0	0	0	0	0	/home/dhl_ec/bnelissen/Slides/CD3_manuscript/CD3_slides/AAA347.CD3/AAA347.CD3.run1	255	0.7	0.06	0.7	0.06	-6.24916745755	-10.915764615	1.03588658757	0.450051886719
60850.0	3505159.0	23799.0	10088.0	3505159.0	4000000.0	466.0	1.0	1.55	1.52	1.3	0.0400000000009	5.64	0.32	0.639999999999	0.0599999999995	8.43	0.309999999999	1.92	1.35	0.57	AAA347.CD3.X26.Y5.tile.tissue.png	353	1	2000	353	32b93724c1f7daecb30245e28e2d67e7	0	0	0	0	0	0	0	0	0	0	0	0	0	/home/dhl_ec/bnelissen/Slides/CD3_manuscript/CD3_slides/AAA347.CD3/AAA347.CD3.run1	255	0.7	0.104577246764	0.7	0.104577246764	-6.76820614576	-11.6548313939	0.229243508582	0.0732106445312
108552.0	3714550.0	39753.0	9582.0	3714550.0	4000000.0	804.0	2.0	1.42	1.52	1.16	0.0400000000009	5.97	0.33	0.910000000002	0.0600000000013	9.53	0.32	1.92	1.35	0.52	AAA347.CD3.X26.Y6.tile.tissue.png	354	1	2000	354	b6fb22e9b5a2bc59af267b56eed3b6fa	0	0	0	0	0	0	0	0	0	0	0	0	0	/home/dhl_ec/bnelissen/Slides/CD3_manuscript/CD3_slides/AAA347.CD3/AAA347.CD3.run1	255	0.7	0.0923428756793	0.7	0.0923428756793	-6.99062001336	-11.6732923679	0.164867737603	0.0645672680664
74040.0	3213899.0	28925.0	10786.0	3213899.0	4000000.0	533.0	1.0	1.65	1.65	1.03	0.0400000000009	5.95	0.339999999998	0.650000000001	0.0799999999999	8.79	0.309999999999	1.99	1.39	0.609999999999	AAA347.CD3.X26.Y7.tile.tissue.png	355	1	2000	355	32627cf91d5a07b455a0ac62771fb3f5	0	0	0	0	0	0	0	0	0	0	0	0	0	/home/dhl_ec/bnelissen/Slides/CD3_manuscript/CD3_slides/AAA347.CD3/AAA347.CD3.run1	255	0.7	0.0644403963178	0.7	0.0644403963178	-7.317345667	-11.4966850567	0.508968777297	0.318458049805
73278.0	1669202.0	30562.0	20032.0	1669202.0	4000000.0	587.0	13.0	1.77	1.96	1.27	0.0400000000009	6.62	0.33	0.610000000001	0.129999999999	7.38	0.25	1.96	1.4	0.549999999999	AAA347.CD3.X26.Y8.tile.tissue.png	356	1	2000	356	b29d92d440365b9b0c785c7435920983	0	0	0	0	0	0	0	0	0	0	0	0	0	/home/dhl_ec/bnelissen/Slides/CD3_manuscript/CD3_slides/AAA347.CD3/AAA347.CD3.run1	255	0.7	0.06	0.7	0.06	-7.17431933519	-11.6326958316	1.77744645963	0.818815861328
65324.0	2010033.0	27250.0	17879.0	2010033.0	4000000.0	502.0	8.0	1.43	1.65	1.04	0.0399999999991	5.7	0.470000000001	0.750000000002	0.120000000001	8.11	0.27	2.01	1.38	0.549999999999	AAA347.CD3.X26.Y9.tile.tissue.png	357	1	2000	357	43af5f41686bbdb41cb988a0dbc3b8f2	0	0	0	0	0	0	0	0	0	0	0	0	0	/home/dhl_ec/bnelissen/Slides/CD3_manuscript/CD3_slides/AAA347.CD3/AAA347.CD3.run1	255	0.7	0.06	0.7	0.06	-7.34163582462	-11.7731435756	1.59675416593	0.863401041016
0.0	1718575.0	0.0	24128.0	1718575.0	4000000.0	0.0	10.0	1.45	1.55	1.29	0.0399999999991	5.61	0.529999999999	0.679999999998	0.120000000001	6.37	0.17	1.97	1.34	0.640000000001	AAA347.CD3.X27.Y0.tile.tissue.png	358	1	2000	358	ba13cacd04b79776823336809f4c60e0	0	0	0	0	0	0	0	0	0	0	0	0	0	/home/dhl_ec/bnelissen/Slides/CD3_manuscript/CD3_slides/AAA347.CD3/AAA347.CD3.run1	255	0.7	0.06	0.7	0.06	-6.07899219116	-10.7043098655	0.173077968278	0.8155589375
111.0	609266.0	61.0	28489.0	609266.0	4000000.0	2.0	53.0	1.36	1.56	1.3	0.0399999999991	5.67	0.34	0.630000000001	0.160000000002	6.18	0.219999999999	2.04	1.4	0.51	AAA347.CD3.X27.Y1.tile.tissue.png	359	1	2000	359	963b2d1b4a384daf9f5242558ccb7e79	0	0	0	0	0	0	0	0	0	0	0	0	0	/home/dhl_ec/bnelissen/Slides/CD3_manuscript/CD3_slides/AAA347.CD3/AAA347.CD3.run1	255	0.7	0.06	0.7	0.06	-7.28691714459	-10.6506731351	0.235420583743	0.0657173798828
0.0	228658.0	0.0	6575.0	228658.0	4000000.0	0.0	9.0	1.4	1.63	0.99	0.0399999999991	5.51	0.320000000002	0.610000000001	0.17	5.48	0.129999999999	1.87	1.34	0.75	AAA347.CD3.X27.Y10.tile.tissue.png	360	1	2000	360	77fc96f4a72eb2ce1fa2e418d874e5f3	0	0	0	0	0	0	0	0	0	0	0	0	0	/home/dhl_ec/bnelissen/Slides/CD3_manuscript/CD3_slides/AAA347.CD3/AAA347.CD3.run1	255	0.7	0.06	0.7	0.06	-7.0332650806	-11.51667518	0.208825687025	0.0568784145508
0.0	472611.0	0.0	11398.0	472611.0	4000000.0	0.0	12.0	1.32	1.3	1.04	0.0500000000011	5.52	0.33	0.629999999999	0.16	5.63	0.130000000001	1.93	1.36	0.52	AAA347.CD3.X27.Y11.tile.tissue.png	361	1	2000	361	ed57cb8ac537b71bf31158e28f25bd90	0	0	0	0	0	0	0	0	0	0	0	0	0	/home/dhl_ec/bnelissen/Slides/CD3_manuscript/CD3_slides/AAA347.CD3/AAA347.CD3.run1	255	0.7	0.06	0.7	0.06	-5.14756229683	-9.11861917462	0.0726186184796	2.04174864502
0.0	0.0	0.0	0.0	0.0	4000000.0	0.0	0.0	1.16	1.45	0.98	0.0500000000011	5.2	0.25	0.739999999998	0.18	3.94	0.119999999999	1.76	1.35	0.519999999999	AAA347.CD3.X27.Y12.tile.tissue.png	362	1	2000	362	69dc4d6cfd34a3ade26e176cc4305572	0	0	0	0	0	0	0	0	0	0	0	0	0	/home/dhl_ec/bnelissen/Slides/CD3_manuscript/CD3_slides/AAA347.CD3/AAA347.CD3.run1	255	1.0	0.06	1.0	0.06	0.0	-11.3329656866	0.0	8.20250638509
0.0	0.0	0.0	0.0	0.0	3384000.0	0.0	0.0	1.03	1.05	0.85	0.0399999999991	4.28	0.219999999999	0.630000000001	0.16	3.29	0.0900000000001	1.49	1.13	0.41	AAA347.CD3.X27.Y19.tile.tissue.png	363	1	2000	363	deb17cc3da9603479fb52151eeecf3c9	0	0	0	0	0	0	0	0	0	0	0	0	0	/home/dhl_ec/bnelissen/Slides/CD3_manuscript/CD3_slides/AAA347.CD3/AAA347.CD3.run1	255	1.0	0.06	1.0	0.06	0.0	0.0	0.0	3.23757299054
272.0	2134637.0	118.0	29839.0	2134637.0	4000000.0	3.0	34.0	1.02	1.94	1.01	0.0399999999991	5.75	0.339999999998	0.630000000001	0.109999999999	7.1	0.26	2.03	1.38	0.85	AAA347.CD3.X27.Y2.tile.tissue.png	364	1	2000	364	c50bd2a8ed5e45af9a7db5806084688a	0	0	0	0	0	0	0	0	0	0	0	0	0	/home/dhl_ec/bnelissen/Slides/CD3_manuscript/CD3_slides/AAA347.CD3/AAA347.CD3.run1	255	0.7	0.06	0.7	0.06	-7.13364745945	-11.1437691758	0.18990087342	0.0407206757813
0.0	348364.0	0.0	10064.0	348364.0	4000000.0	0.0	13.0	0.969999999999	1.41	1.1	0.0400000000009	5.77	0.33	0.619999999999	0.18	5.76	0.130000000001	1.92	1.34	0.489999999998	AAA347.CD3.X27.Y3.tile.tissue.png	365	1	2000	365	9e9263e1e735648dd9857a304e7ea5a4	0	0	0	0	0	0	0	0	0	0	0	0	0	/home/dhl_ec/bnelissen/Slides/CD3_manuscript/CD3_slides/AAA347.CD3/AAA347.CD3.run1	255	0.7	0.06	0.7	0.06	-6.97646065084	-11.6433161843	0.174698664474	0.081622128418
0.0	2271.0	0.0	218.0	2271.0	4000000.0	0.0	1.0	1.92	2.38	1.06	0.0399999999991	5.75	0.34	0.610000000001	0.190000000001	5.38	0.120000000001	1.8	1.36	0.549999999999	AAA347.CD3.X27.Y4.tile.tissue.png	366	1	2000	366	7c5cc98272121060dc16ee8aaf78e982	0	0	0	0	0	0	0	0	0	0	0	0	0	/home/dhl_ec/bnelissen/Slides/CD3_manuscript/CD3_slides/AAA347.CD3/AAA347.CD3.run1	255	0.7	0.06	0.7	0.06	-8.20128216485	-12.5049626293	2.66764984792	0.0670201576538
20678.0	286674.0	7388.0	6681.0	286674.0	4000000.0	137.0	10.0	0.98	1.73	0.98	0.0399999999991	6.07	0.34	0.629999999999	0.18	6.23	0.200000000001	1.96	1.39	0.58	AAA347.CD3.X27.Y5.tile.tissue.png	367	1	2000	367	3cc5c86082f91669c365856d31f11528	0	0	0	0	0	0	0	0	0	0	0	0	0	/home/dhl_ec/bnelissen/Slides/CD3_manuscript/CD3_slides/AAA347.CD3/AAA347.CD3.run1	255	0.7	0.06	0.7	0.06	-8.03710839629	-12.287495657	1.42197642203	0.19109925
3286.0	796423.0	1252.0	13875.0	796423.0	4000000.0	26.0	12.0	1.56	1.63	0.98	0.0399999999991	5.53	0.4	0.829999999998	0.15	6.33	0.209999999999	1.96	1.38	0.5	AAA347.CD3.X27.Y6.tile.tissue.png	368	1	2000	368	8f1ff56fcc26d97fe2cd92c45093ceb8	0	0	0	0	0	0	0	0	0	0	0	0	0	/home/dhl_ec/bnelissen/Slides/CD3_manuscript/CD3_slides/AAA347.CD3/AAA347.CD3.run1	255	0.7	0.06	0.7	0.06	-7.33121667044	-10.7928200933	0.155662072261	0.08091390625
958.0	647098.0	321.0	13619.0	647098.0	4000000.0	5.0	13.0	1.44	1.74	1.0	0.0400000000009	5.66	0.59	0.619999999999	0.16	6.07	0.209999999999	1.97	1.36	0.469999999999	AAA347.CD3.X27.Y7.tile.tissue.png	369	1	2000	369	4b6ba6f9a11cece42d6be57d1906a178	0	0	0	0	0	0	0	0	0	0	0	0	0	/home/dhl_ec/bnelissen/Slides/CD3_manuscript/CD3_slides/AAA347.CD3/AAA347.CD3.run1	255	0.7	0.06	0.7	0.06	-6.84897946179	-10.4297352119	0.0514402979845	0.0320369160156
778.0	491134.0	298.0	11393.0	491134.0	4000000.0	4.0	16.0	1.14	1.28	1.27	0.0399999999991	5.63	0.32	0.640000000001	0.16	6.15	0.200000000001	1.99	1.39	0.49	AAA347.CD3.X27.Y8.tile.tissue.png	370	1	2000	370	67bf3201d8454e8ce5da5fcfdd62e884	0	0	0	0	0	0	0	0	0	0	0	0	0	/home/dhl_ec/bnelissen/Slides/CD3_manuscript/CD3_slides/AAA347.CD3/AAA347.CD3.run1	255	0.7	0.06	0.7	0.06	-7.40859208816	-10.9883534037	0.167654949437	0.0719939824219
0.0	57844.0	0.0	2591.0	57844.0	4000000.0	0.0	6.0	1.26	1.6	1.28	0.0400000000009	5.57	0.32	0.629999999999	0.179999999998	5.49	0.119999999999	1.9	1.39	0.530000000001	AAA347.CD3.X27.Y9.tile.tissue.png	371	1	2000	371	fc145d910c92602af4d2aadf870d21e9	0	0	0	0	0	0	0	0	0	0	0	0	0	/home/dhl_ec/bnelissen/Slides/CD3_manuscript/CD3_slides/AAA347.CD3/AAA347.CD3.run1	255	0.7	0.06	0.7	0.06	-7.02809957831	-11.5527600106	0.167323271673	0.0511627947998
0.0	337372.0	0.0	3997.0	337372.0	904000.0	0.0	2.0	0.460000000001	1.54	0.52	0.0100000000002	1.35	0.0699999999997	0.139999999999	0.0200000000004	1.2	0.0399999999991	0.42	0.299999999999	0.0799999999999	AAA347.CD3.X28.Y0.tile.tissue.png	372	1	452	372	17e965b222130a297b140b906155df27	0	0	0	0	0	0	0	0	0	0	0	0	0	/home/dhl_ec/bnelissen/Slides/CD3_manuscript/CD3_slides/AAA347.CD3/AAA347.CD3.run1	255	0.7	0.06	0.7	0.06	0.0	-11.4658170506	0.135927963976	4.0749304977
0.0	121318.0	0.0	6927.0	121318.0	904000.0	0.0	17.0	0.25	0.290000000001	0.460000000001	0.0299999999988	1.66	0.0799999999999	0.150000000001	0.0300000000007	1.1	0.0300000000007	0.43	0.310000000001	0.0900000000001	AAA347.CD3.X28.Y1.tile.tissue.png	373	1	452	373	6dc717330e0e5fa633afbe0dd24e4e65	0	0	0	0	0	0	0	0	0	0	0	0	0	/home/dhl_ec/bnelissen/Slides/CD3_manuscript/CD3_slides/AAA347.CD3/AAA347.CD3.run1	255	0.7	0.06	0.7	0.06	0.0	-10.0968174474	0.44358930404	1.15319492576
0.0	0.0	0.0	0.0	0.0	904000.0	0.0	0.0	0.209999999999	0.620000000001	0.470000000001	0.0100000000002	1.27	0.0599999999995	0.16	0.0400000000009	0.83	0.0299999999988	0.379999999999	0.300000000001	0.0799999999999	AAA347.CD3.X28.Y10.tile.tissue.png	374	1	452	374	564d2415c1b1ed28c9e3ca849e564b82	0	0	0	0	0	0	0	0	0	0	0	0	0	/home/dhl_ec/bnelissen/Slides/CD3_manuscript/CD3_slides/AAA347.CD3/AAA347.CD3.run1	255	1.0	0.06	1.0	0.06	0.0	-9.3884517329	0.0	3.97978445547
0.0	1832.0	0.0	186.0	1832.0	904000.0	0.0	1.0	0.199999999999	0.24	0.48	0.0199999999986	1.35	0.0799999999999	0.16	0.0400000000009	1.04	0.0299999999988	0.41	0.309999999999	0.0799999999999	AAA347.CD3.X28.Y11.tile.tissue.png	375	1	452	375	5fd14bb8d47ff30c3107f7069ead9caf	0	0	0	0	0	0	0	0	0	0	0	0	0	/home/dhl_ec/bnelissen/Slides/CD3_manuscript/CD3_slides/AAA347.CD3/AAA347.CD3.run1	255	0.7	0.06	0.7	0.06	0.0	-10.3220805542	0.0203232202988	12.1628339304
53.0	246867.0	30.0	6609.0	246867.0	904000.0	1.0	10.0	0.240000000002	0.52	0.439999999999	0.0200000000004	1.39	0.0800000000017	0.140000000001	0.0300000000007	1.34	0.0500000000011	0.429999999998	0.300000000001	0.0799999999999	AAA347.CD3.X28.Y2.tile.tissue.png	376	1	452	376	160fcf8a6c1699ee9c8e333a3032f5aa	0	0	0	0	0	0	0	0	0	0	0	0	0	/home/dhl_ec/bnelissen/Slides/CD3_manuscript/CD3_slides/AAA347.CD3/AAA347.CD3.run1	255	0.7	0.06	0.7	0.06	-6.81019052801	-9.17775734414	0.233761892365	1.03431885846
0.0	262192.0	0.0	3795.0	262192.0	904000.0	0.0	4.0	0.48	0.779999999999	0.48	0.0100000000002	1.35	0.0699999999997	0.140000000001	0.0400000000009	1.16	0.0399999999991	0.41	0.299999999999	0.0799999999999	AAA347.CD3.X28.Y3.tile.tissue.png	377	1	452	377	647f0e0b714b48e91e036d381c802160	0	0	0	0	0	0	0	0	0	0	0	0	0	/home/dhl_ec/bnelissen/Slides/CD3_manuscript/CD3_slides/AAA347.CD3/AAA347.CD3.run1	255	0.7	0.06	0.7	0.06	0.0	-10.0825082135	0.110014746171	3.55623209996
0.0	2215.0	0.0	246.0	2215.0	904000.0	0.0	1.0	0.190000000001	0.23	0.23	0.0100000000002	1.34	0.0799999999999	0.16	0.0399999999991	1.03	0.0300000000007	0.4	0.289999999999	0.0799999999999	AAA347.CD3.X28.Y4.tile.tissue.png	378	1	452	378	3c839945774bb65d53c8101154dea056	0	0	0	0	0	0	0	0	0	0	0	0	0	/home/dhl_ec/bnelissen/Slides/CD3_manuscript/CD3_slides/AAA347.CD3/AAA347.CD3.run1	255	0.7	0.06	0.7	0.06	0.0	-12.252769643	2.1470231377	5.08260226883
0.0	0.0	0.0	0.0	0.0	904000.0	0.0	0.0	0.229999999998	0.42	0.550000000001	0.0300000000007	1.63	0.0599999999995	0.150000000001	0.0400000000009	1.13	0.0300000000007	0.400000000001	0.300000000001	0.0799999999999	AAA347.CD3.X28.Y5.tile.tissue.png	379	1	452	379	f5c9e75ed5bdde7258f157f0fedcf3ed	0	0	0	0	0	0	0	0	0	0	0	0	0	/home/dhl_ec/bnelissen/Slides/CD3_manuscript/CD3_slides/AAA347.CD3/AAA347.CD3.run1	255	1.0	0.06	1.0	0.06	0.0	-11.1816465555	0.0	8.39593187312
0.0	10392.0	0.0	714.0	10392.0	904000.0	0.0	2.0	0.209999999999	0.26	0.5	0.0100000000002	1.35	0.0700000000015	0.16	0.0400000000009	1.36	0.0300000000007	0.400000000001	0.300000000001	0.0900000000001	AAA347.CD3.X28.Y6.tile.tissue.png	380	1	452	380	3546e9a5061f29d4058086a6921377eb	0	0	0	0	0	0	0	0	0	0	0	0	0	/home/dhl_ec/bnelissen/Slides/CD3_manuscript/CD3_slides/AAA347.CD3/AAA347.CD3.run1	255	0.7	0.06	0.7	0.06	0.0	-10.2826763049	0.749088842379	1.10341868011
0.0	0.0	0.0	0.0	0.0	904000.0	0.0	0.0	0.219999999999	0.26	0.51	0.0100000000002	1.29	0.0599999999995	0.139999999999	0.0400000000009	0.809999999999	0.0299999999988	0.389999999999	0.299999999999	0.0900000000001	AAA347.CD3.X28.Y7.tile.tissue.png	381	1	452	381	672815974b993dec81aa2cfcd7c6c83b	0	0	0	0	0	0	0	0	0	0	0	0	0	/home/dhl_ec/bnelissen/Slides/CD3_manuscript/CD3_slides/AAA347.CD3/AAA347.CD3.run1	255	1.0	0.06	1.0	0.06	0.0	-9.03294485177	0.0	1.46071112884
0.0	0.0	0.0	0.0	0.0	904000.0	0.0	0.0	0.23	0.259999999998	0.42	0.0200000000004	1.36	0.0599999999995	0.15	0.0399999999991	0.82	0.0200000000004	0.400000000001	0.300000000001	0.0900000000001	AAA347.CD3.X28.Y8.tile.tissue.png	382	1	452	382	9d6c8e4e33c626ca54814f82dedfec05	0	0	0	0	0	0	0	0	0	0	0	0	0	/home/dhl_ec/bnelissen/Slides/CD3_manuscript/CD3_slides/AAA347.CD3/AAA347.CD3.run1	255	1.0	0.06	1.0	0.06	0.0	-9.84237733911	0.0	3.53059479049
0.0	1396.0	0.0	176.0	1396.0	904000.0	0.0	1.0	0.27	0.52	0.459999999999	0.0100000000002	1.37	0.0699999999997	0.15	0.0399999999991	1.05	0.0300000000007	0.41	0.300000000001	0.0800000000017	AAA347.CD3.X28.Y9.tile.tissue.png	383	1	452	383	828f44b86485137f60b1f4bf37f87af5	0	0	0	0	0	0	0	0	0	0	0	0	0	/home/dhl_ec/bnelissen/Slides/CD3_manuscript/CD3_slides/AAA347.CD3/AAA347.CD3.run1	255	0.7	0.06	0.7	0.06	0.0	-11.1226307482	1.57684728409	5.02896644677
996.0	4000000.0	396.0	7996.0	4000000.0	4000000.0	10.0	1.0	1.23	1.44	0.99	0.0399999999991	5.52	0.26	0.67	0.0399999999991	8.23	0.309999999999	1.92	1.34	0.66	AAA347.CD3.X3.Y10.tile.tissue.png	384	1	2000	384	e303663081a4c78528973825f6d4b80b	0	0	0	0	0	0	0	0	0	0	0	0	0	/home/dhl_ec/bnelissen/Slides/CD3_manuscript/CD3_slides/AAA347.CD3/AAA347.CD3.run1	255	0.7	0.0711870396105	0.7	0.0711870396105	-7.844173052	0.0	0.371176717208	0.0211915332031
9428.0	3957593.0	3823.0	8168.0	3957593.0	4000000.0	78.0	1.0	1.6	1.3	1.28	0.0400000000009	5.57	0.32	0.649999999998	0.0499999999993	8.27	0.32	1.95	1.35	0.540000000001	AAA347.CD3.X3.Y11.tile.tissue.png	385	1	2000	385	3882bc220e818dbea4f306b47ed2fce0	0	0	0	0	0	0	0	0	0	0	0	0	0	/home/dhl_ec/bnelissen/Slides/CD3_manuscript/CD3_slides/AAA347.CD3/AAA347.CD3.run1	255	0.7	0.0800282566554	0.7	0.0800282566554	-7.04195159998	-11.4786024682	0.251179931519	0.0568822363281
30320.0	2582194.0	13083.0	10213.0	2582194.0	4000000.0	260.0	1.0	1.26	2.15	0.99	0.0400000000009	5.75	0.629999999999	0.629999999999	0.0900000000001	7.56	0.280000000001	2.01	1.38	0.549999999999	AAA347.CD3.X3.Y12.tile.tissue.png	386	1	2000	386	0ba6e8f030c83e446e051cb43e1ada6f	0	0	0	0	0	0	0	0	0	0	0	0	0	/home/dhl_ec/bnelissen/Slides/CD3_manuscript/CD3_slides/AAA347.CD3/AAA347.CD3.run1	255	0.7	0.06	0.7	0.06	-7.57307463713	-11.1943230268	0.835308305609	0.114563914062
0.0	5101.0	0.0	398.0	5101.0	4000000.0	0.0	1.0	1.44	1.67	1.13	0.0399999999991	5.55	0.33	0.630000000001	0.18	5.04	0.129999999999	1.88	1.37	0.459999999999	AAA347.CD3.X3.Y13.tile.tissue.png	387	1	2000	387	acc3e3072ac08bb73cd6623c036d8e85	0	0	0	0	0	0	0	0	0	0	0	0	0	/home/dhl_ec/bnelissen/Slides/CD3_manuscript/CD3_slides/AAA347.CD3/AAA347.CD3.run1	255	0.7	0.06	0.7	0.06	0.0	-11.3786974285	0.0200702896821	0.126710843811
0.0	10404.0	0.0	776.0	10404.0	4000000.0	0.0	3.0	1.48	1.63	0.98	0.0399999999991	5.57	0.32	0.700000000001	0.179999999998	5.51	0.130000000001	1.88	1.38	0.720000000001	AAA347.CD3.X3.Y14.tile.tissue.png	388	1	2000	388	f9c5e0baa6fa073eb1361ecd93f70ee0	0	0	0	0	0	0	0	0	0	0	0	0	0	/home/dhl_ec/bnelissen/Slides/CD3_manuscript/CD3_slides/AAA347.CD3/AAA347.CD3.run1	255	0.7	0.06	0.7	0.06	-8.45127636076	-12.2578218707	2.35100599356	0.0896998543701
0.0	12529.0	0.0	1057.0	12529.0	4000000.0	0.0	4.0	1.17	1.56	1.0	0.0400000000009	5.53	0.32	0.629999999999	0.18	5.41	0.120000000001	1.89	1.39	0.559999999999	AAA347.CD3.X3.Y15.tile.tissue.png	389	1	2000	389	2ded6c79f9f368fba743be5db76c6ec5	0	0	0	0	0	0	0	0	0	0	0	0	0	/home/dhl_ec/bnelissen/Slides/CD3_manuscript/CD3_slides/AAA347.CD3/AAA347.CD3.run1	255	0.7	0.06	0.7	0.06	-9.20735302617	-12.3203502073	2.96104738473	0.0820019173584
0.0	4852.0	0.0	448.0	4852.0	4000000.0	0.0	2.0	1.57	1.63	0.99	0.0399999999991	5.48	0.32	0.699999999997	0.190000000001	5.76	0.129999999999	1.88	1.37	0.5	AAA347.CD3.X3.Y16.tile.tissue.png	390	1	2000	390	778c13419f3f9c6d6c17d6d342bfe547	0	0	0	0	0	0	0	0	0	0	0	0	0	/home/dhl_ec/bnelissen/Slides/CD3_manuscript/CD3_slides/AAA347.CD3/AAA347.CD3.run1	255	0.7	0.06	0.7	0.06	-8.76285735501	-12.2236017842	1.85683585786	0.0559332789917
0.0	0.0	0.0	0.0	0.0	4000000.0	0.0	0.0	1.41	1.66	1.03	0.0499999999993	5.21	0.26	0.669999999998	0.18	4.04	0.109999999999	1.81	1.39	0.48	AAA347.CD3.X3.Y17.tile.tissue.png	391	1	2000	391	0ff3fc4e65deb19049ef6faf2ca307af	0	0	0	0	0	0	0	0	0	0	0	0	0	/home/dhl_ec/bnelissen/Slides/CD3_manuscript/CD3_slides/AAA347.CD3/AAA347.CD3.run1	255	1.0	0.06	1.0	0.06	0.0	-10.3461573277	0.0	3.44201804298
0.0	0.0	0.0	0.0	0.0	3384000.0	0.0	0.0	0.98	1.22	0.940000000001	0.0400000000009	3.98	0.369999999999	0.77	0.16	3.39	0.1	1.52	1.18	0.370000000001	AAA347.CD3.X3.Y19.tile.tissue.png	392	1	2000	392	9e91b4608b915fe65621b87e1b4aecd2	0	0	0	0	0	0	0	0	0	0	0	0	0	/home/dhl_ec/bnelissen/Slides/CD3_manuscript/CD3_slides/AAA347.CD3/AAA347.CD3.run1	255	1.0	0.06	1.0	0.06	0.0	0.0	0.0	2.01903516548
136.0	1264770.0	55.0	26578.0	1264770.0	4000000.0	1.0	30.0	1.18	1.53	1.28	0.0400000000009	6.8	0.33	0.74	0.139999999999	6.43	0.23	1.97	1.34	0.59	AAA347.CD3.X3.Y3.tile.tissue.png	393	1	2000	393	00a5c1d702e75aa93abcb3f0799c99fa	0	0	0	0	0	0	0	0	0	0	0	0	0	/home/dhl_ec/bnelissen/Slides/CD3_manuscript/CD3_slides/AAA347.CD3/AAA347.CD3.run1	255	0.7	0.06	0.7	0.06	-6.79067290092	-9.69391368818	0.115713875375	4.48618385889
0.0	1951120.0	0.0	57283.0	1951120.0	4000000.0	0.0	37.0	1.43	1.49	1.49	0.0300000000007	5.54	0.34	0.610000000001	0.119999999999	6.54	0.189999999999	2.15	1.4	0.6	AAA347.CD3.X3.Y4.tile.tissue.png	394	1	2000	394	40cb9320c99d72de2c1e0f3aa7a04751	0	0	0	0	0	0	0	0	0	0	0	0	0	/home/dhl_ec/bnelissen/Slides/CD3_manuscript/CD3_slides/AAA347.CD3/AAA347.CD3.run1	255	0.7	0.06	0.7	0.06	-6.26093528139	-10.9799462852	0.106490333104	0.0148636782227
5615.0	941236.0	2590.0	23208.0	941236.0	4000000.0	49.0	23.0	1.23	1.56	0.98	0.0399999999991	5.9	0.33	0.940000000001	0.150000000001	6.39	0.219999999999	2.04	1.4	0.57	AAA347.CD3.X3.Y5.tile.tissue.png	395	1	2000	395	67f0c46c863f426a897e935ff09c6c5d	0	0	0	0	0	0	0	0	0	0	0	0	0	/home/dhl_ec/bnelissen/Slides/CD3_manuscript/CD3_slides/AAA347.CD3/AAA347.CD3.run1	255	0.7	0.06	0.7	0.06	-7.84332321021	-11.1596137785	0.708830314803	0.188236363281
60110.0	3749459.0	23490.0	8342.0	3749459.0	4000000.0	445.0	1.0	1.91	1.39	0.980000000001	0.0400000000009	5.81	0.419999999998	0.84	0.0599999999995	8.67	0.32	1.94	1.35	0.58	AAA347.CD3.X3.Y6.tile.tissue.png	396	1	2000	396	e6cf3d10979a78b5ee56a7773d0aadb3	0	0	0	0	0	0	0	0	0	0	0	0	0	/home/dhl_ec/bnelissen/Slides/CD3_manuscript/CD3_slides/AAA347.CD3/AAA347.CD3.run1	255	0.7	0.0810636820711	0.7	0.0810636820711	-8.05730278637	-11.838051511	0.897656762398	0.10042331543
29923.0	4000000.0	8712.0	7996.0	4000000.0	4000000.0	162.0	1.0	1.59	1.46	0.980000000001	0.0400000000009	5.0	0.26	0.629999999997	0.0400000000009	8.66	0.33	1.94	1.37	0.6	AAA347.CD3.X3.Y7.tile.tissue.png	397	1	2000	397	37b9a467dc808b930983f4b47eb56fae	0	0	0	0	0	0	0	0	0	0	0	0	0	/home/dhl_ec/bnelissen/Slides/CD3_manuscript/CD3_slides/AAA347.CD3/AAA347.CD3.run1	255	0.7	0.0850686812535	0.7	0.0850686812535	-7.77340925746	0.0	0.449784038895	0.0692954609375
27790.0	4000000.0	7548.0	7996.0	4000000.0	4000000.0	159.0	1.0	1.32	1.47	1.0	0.0400000000009	5.34	0.26	0.630000000001	0.0399999999991	8.52	0.33	1.94	1.34	0.659999999998	AAA347.CD3.X3.Y8.tile.tissue.png	398	1	2000	398	d71c9d142c2b8cb11397c6c437ad4ee1	0	0	0	0	0	0	0	0	0	0	0	0	0	/home/dhl_ec/bnelissen/Slides/CD3_manuscript/CD3_slides/AAA347.CD3/AAA347.CD3.run1	255	0.7	0.0816845566628	0.7	0.0816845566628	-8.12330243042	-11.3726480825	0.680019002716	0.074498371172
2446.0	4000000.0	1016.0	7996.0	4000000.0	4000000.0	18.0	1.0	1.36	1.64	1.39	0.0399999999991	5.13	0.26	0.640000000001	0.0399999999991	8.26	0.320000000002	1.95	1.37	0.52	AAA347.CD3.X3.Y9.tile.tissue.png	399	1	2000	399	5bb587aa8c85c29b93ba7c6bbd3bbdf2	0	0	0	0	0	0	0	0	0	0	0	0	0	/home/dhl_ec/bnelissen/Slides/CD3_manuscript/CD3_slides/AAA347.CD3/AAA347.CD3.run1	255	0.7	0.0804914435877	0.7	0.0804914435877	-7.45375719409	0.0	0.631051686246	0.0268447324219
785.0	4000000.0	265.0	7996.0	4000000.0	4000000.0	7.0	1.0	1.44	1.66	1.41	0.0399999999991	4.77	0.26	0.66	0.0499999999993	8.19	0.32	1.92	1.35	0.57	AAA347.CD3.X4.Y10.tile.tissue.png	400	1	2000	400	adf72e1abf0c37210539a017abd51e2b	0	0	0	0	0	0	0	0	0	0	0	0	0	/home/dhl_ec/bnelissen/Slides/CD3_manuscript/CD3_slides/AAA347.CD3/AAA347.CD3.run1	255	0.7	0.0754119557553	0.7	0.0754119557553	-7.49567598281	0.0	0.538649285518	0.0134308359375
12162.0	4000000.0	3596.0	7996.0	4000000.0	4000000.0	82.0	1.0	1.35	1.75	0.989999999998	0.0299999999988	5.47	0.25	0.650000000001	0.0399999999991	8.27	0.32	1.91	1.34	0.560000000001	AAA347.CD3.X4.Y11.tile.tissue.png	401	1	2000	401	c792d65b99351ce6868ce42c18e5fef7	0	0	0	0	0	0	0	0	0	0	0	0	0	/home/dhl_ec/bnelissen/Slides/CD3_manuscript/CD3_slides/AAA347.CD3/AAA347.CD3.run1	255	0.7	0.0981339844996	0.7	0.0981339844996	-7.77502175136	-10.7061036938	0.238271945183	0.0348921176543
21544.0	2632317.0	5845.0	8975.0	2632317.0	4000000.0	118.0	2.0	1.36	1.5	1.54	0.0399999999991	5.61	0.33	0.66	0.0900000000001	7.59	0.280000000001	1.93	1.35	0.67	AAA347.CD3.X4.Y12.tile.tissue.png	402	1	2000	402	df6df4004c4faebd794d899cfe16ef8e	0	0	0	0	0	0	0	0	0	0	0	0	0	/home/dhl_ec/bnelissen/Slides/CD3_manuscript/CD3_slides/AAA347.CD3/AAA347.CD3.run1	255	0.7	0.0746177399029	0.7	0.0746177399029	-7.49603415645	-10.633557959	0.276152444366	0.0802278046875
2442.0	452821.0	1152.0	4190.0	452821.0	4000000.0	22.0	2.0	1.28	1.49	1.28	0.0400000000009	5.51	0.32	0.620000000001	0.169999999998	5.97	0.199999999999	1.9	1.38	0.509999999998	AAA347.CD3.X4.Y13.tile.tissue.png	403	1	2000	403	fae812e1ab7024d0ca627d8da20e1c61	0	0	0	0	0	0	0	0	0	0	0	0	0	/home/dhl_ec/bnelissen/Slides/CD3_manuscript/CD3_slides/AAA347.CD3/AAA347.CD3.run1	255	0.7	0.06	0.7	0.06	-7.74007624038	-10.866602674	0.759061257806	0.162511923828
5513.0	178823.0	2240.0	4490.0	178823.0	4000000.0	41.0	5.0	1.47	1.7	1.01	0.0399999999991	5.75	0.32	0.640000000001	0.17	6.0	0.190000000001	1.9	1.36	0.75	AAA347.CD3.X4.Y14.tile.tissue.png	404	1	2000	404	eb6cf35a34b36d62b60d2f4f55f3f019	0	0	0	0	0	0	0	0	0	0	0	0	0	/home/dhl_ec/bnelissen/Slides/CD3_manuscript/CD3_slides/AAA347.CD3/AAA347.CD3.run1	255	0.7	0.06	0.7	0.06	-8.94888851019	-11.1149957113	2.35884380683	0.140054296875
0.0	0.0	0.0	0.0	0.0	4000000.0	0.0	0.0	1.26	1.34	1.01	0.0399999999991	5.3	0.43	0.73	0.179999999998	4.05	0.120000000001	1.81	1.39	0.619999999999	AAA347.CD3.X4.Y15.tile.tissue.png	405	1	2000	405	82fdaa0ebe5b368bdb1507fb68ad8be0	0	0	0	0	0	0	0	0	0	0	0	0	0	/home/dhl_ec/bnelissen/Slides/CD3_manuscript/CD3_slides/AAA347.CD3/AAA347.CD3.run1	255	1.0	0.06	1.0	0.06	0.0	-11.5087669997	0.0	0.0792793348999
543.0	6213.0	180.0	508.0	6213.0	4000000.0	4.0	2.0	1.31	2.04	0.969999999999	0.0399999999991	5.46	0.32	0.610000000001	0.18	5.7	0.18	1.83	1.34	0.5	AAA347.CD3.X4.Y16.tile.tissue.png	406	1	2000	406	b7e3a9f11863f08b74d54c75d69b97b1	0	0	0	0	0	0	0	0	0	0	0	0	0	/home/dhl_ec/bnelissen/Slides/CD3_manuscript/CD3_slides/AAA347.CD3/AAA347.CD3.run1	255	0.7	0.06	0.7	0.06	-9.50014263497	-12.2679939531	3.56049456781	0.0684641374512
0.0	5474.0	0.0	474.0	5474.0	4000000.0	0.0	2.0	1.16	1.5	1.0	0.0400000000009	5.52	0.32	0.67	0.18	4.94	0.119999999999	1.86	1.35	0.6	AAA347.CD3.X4.Y17.tile.tissue.png	407	1	2000	407	2e64330e4cc8e39aefd90c54df2a48d2	0	0	0	0	0	0	0	0	0	0	0	0	0	/home/dhl_ec/bnelissen/Slides/CD3_manuscript/CD3_slides/AAA347.CD3/AAA347.CD3.run1	255	0.7	0.06	0.7	0.06	0.0	-12.0648071148	2.07626036148	3.96010715558
0.0	0.0	0.0	0.0	0.0	3384000.0	0.0	0.0	1.22	0.740000000002	0.860000000001	0.0400000000009	3.89	0.23	0.950000000001	0.16	3.37	0.1	1.53	1.17	0.390000000001	AAA347.CD3.X4.Y19.tile.tissue.png	408	1	2000	408	33f538b442a080371a470fa7466fcea5	0	0	0	0	0	0	0	0	0	0	0	0	0	/home/dhl_ec/bnelissen/Slides/CD3_manuscript/CD3_slides/AAA347.CD3/AAA347.CD3.run1	255	1.0	0.06	1.0	0.06	0.0	0.0	0.0	2.36825132979
332.0	513600.0	89.0	22185.0	513600.0	4000000.0	1.0	26.0	1.12	1.64	1.0	0.0499999999993	7.26	0.33	0.679999999998	0.18	6.11	0.220000000001	2.26	1.39	0.74	AAA347.CD3.X4.Y3.tile.tissue.png	409	1	2000	409	f0553c1f89ff7442b3a1b1ecfc525b62	0	0	0	0	0	0	0	0	0	0	0	0	0	/home/dhl_ec/bnelissen/Slides/CD3_manuscript/CD3_slides/AAA347.CD3/AAA347.CD3.run1	255	0.7	0.06	0.7	0.06	-6.996310982	-9.22345033372	0.105168566926	3.75748801514
103.0	1855983.0	46.0	39747.0	1855983.0	4000000.0	1.0	29.0	1.32	1.47	0.98	0.0399999999991	5.57	0.43	0.810000000001	0.120000000001	6.76	0.25	2.07	1.38	0.639999999999	AAA347.CD3.X4.Y4.tile.tissue.png	410	1	2000	410	6c4662572900a7138c2594cd386c3043	0	0	0	0	0	0	0	0	0	0	0	0	0	/home/dhl_ec/bnelissen/Slides/CD3_manuscript/CD3_slides/AAA347.CD3/AAA347.CD3.run1	255	0.7	0.06	0.7	0.06	-6.85615595742	-11.4241018237	0.101474495857	0.0183193574219
0.0	428065.0	0.0	14083.0	428065.0	4000000.0	0.0	23.0	1.43	1.6	0.98	0.0400000000009	5.58	0.34	0.639999999999	0.18	5.71	0.139999999999	2.02	1.37	0.66	AAA347.CD3.X4.Y5.tile.tissue.png	411	1	2000	411	9356ff926e58556c912ece6475e01f96	0	0	0	0	0	0	0	0	0	0	0	0	0	/home/dhl_ec/bnelissen/Slides/CD3_manuscript/CD3_slides/AAA347.CD3/AAA347.CD3.run1	255	0.7	0.06	0.7	0.06	-6.18885924068	-11.1986814836	0.142075316608	0.0293361147461
89599.0	2678189.0	36367.0	8518.0	2678189.0	4000000.0	701.0	4.0	1.53	1.1	1.01	0.0399999999991	5.84	0.330000000002	0.940000000001	0.0900000000001	8.23	0.289999999999	1.92	1.35	0.52	AAA347.CD3.X4.Y6.tile.tissue.png	412	1	2000	412	579a87093de95cae4478042759e9e23a	0	0	0	0	0	0	0	0	0	0	0	0	0	/home/dhl_ec/bnelissen/Slides/CD3_manuscript/CD3_slides/AAA347.CD3/AAA347.CD3.run1	255	0.7	0.0625829819054	0.7	0.0625829819054	-8.12130556888	-11.5230427555	1.1374216324	0.149139936523
17276.0	3990928.0	5173.0	8566.0	3990928.0	4000000.0	103.0	1.0	1.63	1.43	1.24	0.0400000000009	5.99	0.34	0.67	0.0499999999993	8.52	0.320000000002	1.94	1.37	0.860000000001	AAA347.CD3.X4.Y7.tile.tissue.png	413	1	2000	413	96fd548573316791481d468c04e66724	0	0	0	0	0	0	0	0	0	0	0	0	0	/home/dhl_ec/bnelissen/Slides/CD3_manuscript/CD3_slides/AAA347.CD3/AAA347.CD3.run1	255	0.7	0.0882862542034	0.7	0.0882862542034	-7.97562680619	-11.5668635945	0.660930082605	0.0755305957031
51825.0	3999947.0	11797.0	8012.0	3999947.0	4000000.0	293.0	1.0	1.59	1.38	1.0	0.0399999999991	5.64	0.33	0.700000000001	0.0499999999993	8.75	0.33	1.99	1.36	0.529999999999	AAA347.CD3.X4.Y8.tile.tissue.png	414	1	2000	414	c8a9f770b0ae807beffd90b757fc8cd5	0	0	0	0	0	0	0	0	0	0	0	0	0	/home/dhl_ec/bnelissen/Slides/CD3_manuscript/CD3_slides/AAA347.CD3/AAA347.CD3.run1	255	0.7	0.0888995186236	0.7	0.0888995186236	-8.32362116355	-9.569132958	0.478585685285	0.0466504221366
12324.0	4000000.0	3474.0	7996.0	4000000.0	4000000.0	73.0	1.0	1.27	1.48	1.28	0.0400000000009	5.6	0.26	0.639999999999	0.0399999999991	8.35	0.32	1.98	1.39	0.539999999999	AAA347.CD3.X4.Y9.tile.tissue.png	415	1	2000	415	2f687fdeae0e5b8a698e7c2baa471a78	0	0	0	0	0	0	0	0	0	0	0	0	0	/home/dhl_ec/bnelissen/Slides/CD3_manuscript/CD3_slides/AAA347.CD3/AAA347.CD3.run1	255	0.7	0.0762671186339	0.7	0.0762671186339	-8.15653538036	0.0	0.621504899391	0.038750078125
5844.0	4000000.0	1539.0	7996.0	4000000.0	4000000.0	35.0	1.0	1.53	1.44	1.21	0.0399999999991	5.39	0.380000000001	0.810000000001	0.0399999999991	8.38	0.33	1.96	1.37	0.83	AAA347.CD3.X5.Y10.tile.tissue.png	416	1	2000	416	87d213b8a93a8ea56f6da6dcb36c7fcb	0	0	0	0	0	0	0	0	0	0	0	0	0	/home/dhl_ec/bnelissen/Slides/CD3_manuscript/CD3_slides/AAA347.CD3/AAA347.CD3.run1	255	0.7	0.0831127624381	0.7	0.0831127624381	-7.99851441902	-10.2425830615	0.575917066803	0.0372977135339
0.0	4000000.0	0.0	7996.0	4000000.0	4000000.0	0.0	1.0	1.57	1.49	1.0	0.0400000000009	4.79	0.370000000001	0.830000000002	0.0400000000009	7.93	0.26	1.98	1.38	0.780000000001	AAA347.CD3.X5.Y11.tile.tissue.png	417	1	2000	417	e712e0a2f93d46bcc45d8114ada1d6d6	0	0	0	0	0	0	0	0	0	0	0	0	0	/home/dhl_ec/bnelissen/Slides/CD3_manuscript/CD3_slides/AAA347.CD3/AAA347.CD3.run1	255	0.7	0.0807845315181	0.7	0.0807845315181	-4.9745024114	0.0	0.571149687531	0.01524534375
9230.0	4000000.0	3065.0	7996.0	4000000.0	4000000.0	54.0	1.0	1.8	1.48	1.28	0.0400000000009	6.0	0.26	0.670000000002	0.0400000000009	8.44	0.32	1.97	1.39	0.659999999998	AAA347.CD3.X5.Y12.tile.tissue.png	418	1	2000	418	54c900a75ae88504db31bcd68721c4e7	0	0	0	0	0	0	0	0	0	0	0	0	0	/home/dhl_ec/bnelissen/Slides/CD3_manuscript/CD3_slides/AAA347.CD3/AAA347.CD3.run1	255	0.7	0.0952922596095	0.7	0.0952922596095	-7.27251296465	-11.0767539121	0.28429872564	0.0351786558177
603.0	3673562.0	354.0	8250.0	3673562.0	4000000.0	9.0	1.0	1.51	1.13	1.01	0.0399999999991	5.66	0.320000000002	0.650000000001	0.0599999999995	7.99	0.309999999999	1.93	1.35	0.57	AAA347.CD3.X5.Y13.tile.tissue.png	419	1	2000	419	f4342accc02d3de6b37ea70471de8fab	0	0	0	0	0	0	0	0	0	0	0	0	0	/home/dhl_ec/bnelissen/Slides/CD3_manuscript/CD3_slides/AAA347.CD3/AAA347.CD3.run1	255	0.7	0.06	0.7	0.06	-7.22829676892	-10.6918965197	0.306013757009	0.0477231396484
2012.0	3757067.0	970.0	8066.0	3757067.0	4000000.0	21.0	1.0	1.37	1.62	1.13	0.0300000000007	5.74	0.379999999999	0.860000000001	0.0499999999993	8.15	0.33	1.98	1.4	0.59	AAA347.CD3.X5.Y14.tile.tissue.png	420	1	2000	420	2f6be5bcd75b4e782bfdd670847d0c8b	0	0	0	0	0	0	0	0	0	0	0	0	0	/home/dhl_ec/bnelissen/Slides/CD3_manuscript/CD3_slides/AAA347.CD3/AAA347.CD3.run1	255	0.7	0.06	0.7	0.06	-7.50423808751	-10.9825207489	0.430219586813	0.0522479243164
11030.0	1763428.0	4188.0	8012.0	1763428.0	4000000.0	76.0	1.0	1.95	1.61	0.99	0.0400000000009	5.94	0.32	0.619999999999	0.129999999999	6.99	0.24	1.94	1.35	0.579999999998	AAA347.CD3.X5.Y15.tile.tissue.png	421	1	2000	421	b4bdeabab38b1e889163f2559b0dac2c	0	0	0	0	0	0	0	0	0	0	0	0	0	/home/dhl_ec/bnelissen/Slides/CD3_manuscript/CD3_slides/AAA347.CD3/AAA347.CD3.run1	255	0.7	0.06	0.7	0.06	-7.51787316531	-10.7168631938	0.503161534962	0.07483609375
219.0	1628.0	98.0	180.0	1628.0	4000000.0	2.0	1.0	1.42	1.3	1.29	0.0400000000009	5.45	0.32	0.619999999999	0.17	5.63	0.179999999998	1.8	1.35	0.49	AAA347.CD3.X5.Y16.tile.tissue.png	422	1	2000	422	cb483a7d17ccfdb88dc07633814f5d11	0	0	0	0	0	0	0	0	0	0	0	0	0	/home/dhl_ec/bnelissen/Slides/CD3_manuscript/CD3_slides/AAA347.CD3/AAA347.CD3.run1	255	0.7	0.06	0.7	0.06	-9.59090582425	-12.2187298906	3.61806634537	0.066480552002
0.0	0.0	0.0	0.0	0.0	4000000.0	0.0	0.0	1.14	1.15	0.99	0.0400000000009	5.17	0.26	0.710000000001	0.18	3.99	0.109999999999	1.77	1.38	0.52	AAA347.CD3.X5.Y17.tile.tissue.png	423	1	2000	423	ca75ba3afc5e7345641d5222e847426b	0	0	0	0	0	0	0	0	0	0	0	0	0	/home/dhl_ec/bnelissen/Slides/CD3_manuscript/CD3_slides/AAA347.CD3/AAA347.CD3.run1	255	1.0	0.06	1.0	0.06	0.0	-11.4765442131	0.0	6.69874460201
0.0	0.0	0.0	0.0	0.0	3384000.0	0.0	0.0	1.31	1.48	0.83	0.0400000000009	3.94	0.23	0.629999999999	0.16	3.34	0.0999999999985	1.8	1.16	0.390000000001	AAA347.CD3.X5.Y19.tile.tissue.png	424	1	2000	424	6795ad25fd69a4eb34ee0b2a532dadf9	0	0	0	0	0	0	0	0	0	0	0	0	0	/home/dhl_ec/bnelissen/Slides/CD3_manuscript/CD3_slides/AAA347.CD3/AAA347.CD3.run1	255	1.0	0.06	1.0	0.06	0.0	0.0	0.0	2.36366282506
64.0	98301.0	36.0	6351.0	98301.0	4000000.0	1.0	17.0	1.17	1.31	0.98	0.0400000000009	5.52	0.33	0.68	0.18	5.91	0.179999999998	1.97	1.39	0.629999999999	AAA347.CD3.X5.Y3.tile.tissue.png	425	1	2000	425	c30040ec5c010d77a6f53d71fa867ead	0	0	0	0	0	0	0	0	0	0	0	0	0	/home/dhl_ec/bnelissen/Slides/CD3_manuscript/CD3_slides/AAA347.CD3/AAA347.CD3.run1	255	0.7	0.06	0.7	0.06	-7.76251001841	-10.5456755869	0.547824889629	4.9871173877
0.0	1147279.0	0.0	44013.0	1147279.0	4000000.0	0.0	46.0	1.36	2.22	0.99	0.0399999999991	5.58	0.449999999999	0.790000000001	0.150000000001	6.1	0.16	2.12	1.39	0.58	AAA347.CD3.X5.Y4.tile.tissue.png	426	1	2000	426	813724a53067ecf59a05a936b54c171e	0	0	0	0	0	0	0	0	0	0	0	0	0	/home/dhl_ec/bnelissen/Slides/CD3_manuscript/CD3_slides/AAA347.CD3/AAA347.CD3.run1	255	0.7	0.06	0.7	0.06	-6.89160344161	-10.9687695074	0.113858533081	0.0204574052734
0.0	164397.0	0.0	9398.0	164397.0	4000000.0	0.0	24.0	1.48	1.86	1.0	0.0400000000009	5.61	0.33	0.620000000001	0.179999999998	5.55	0.120000000001	1.98	1.39	0.619999999999	AAA347.CD3.X5.Y5.tile.tissue.png	427	1	2000	427	5f217d1f7d3f2e6857ec41d94847cfbb	0	0	0	0	0	0	0	0	0	0	0	0	0	/home/dhl_ec/bnelissen/Slides/CD3_manuscript/CD3_slides/AAA347.CD3/AAA347.CD3.run1	255	0.7	0.06	0.7	0.06	-6.51376048596	-11.710230988	0.266212660796	0.0320461572266
36654.0	558743.0	14488.0	7088.0	558743.0	4000000.0	274.0	9.0	1.37	2.04	1.4	0.0399999999991	5.98	0.33	0.639999999999	0.17	6.57	0.210000000001	1.92	1.39	0.5	AAA347.CD3.X5.Y6.tile.tissue.png	428	1	2000	428	47626e98949a79b6be72a375209051aa	0	0	0	0	0	0	0	0	0	0	0	0	0	/home/dhl_ec/bnelissen/Slides/CD3_manuscript/CD3_slides/AAA347.CD3/AAA347.CD3.run1	255	0.7	0.06	0.7	0.06	-8.26705070701	-11.6335445301	1.43261879503	0.129297175781
62121.0	3305014.0	24038.0	12154.0	3305014.0	4000000.0	446.0	2.0	2.1	1.71	1.02	0.0400000000009	5.79	0.33	0.650000000001	0.0699999999997	8.4	0.300000000001	1.95	1.35	0.530000000001	AAA347.CD3.X5.Y7.tile.tissue.png	429	1	2000	429	237e50663957d8c9680a60bbb3c56985	0	0	0	0	0	0	0	0	0	0	0	0	0	/home/dhl_ec/bnelissen/Slides/CD3_manuscript/CD3_slides/AAA347.CD3/AAA347.CD3.run1	255	0.7	0.0806314668229	0.7	0.0806314668229	-7.9613300751	-11.5138586505	0.924747565983	0.128095263672
15952.0	3998130.0	4343.0	8229.0	3998130.0	4000000.0	92.0	1.0	2.12	1.8	1.05	0.0400000000009	5.38	0.330000000002	0.650000000001	0.0500000000011	8.54	0.32	1.9	1.34	0.610000000001	AAA347.CD3.X5.Y8.tile.tissue.png	430	1	2000	430	96eefbace0b8a30feeae326b27eae836	0	0	0	0	0	0	0	0	0	0	0	0	0	/home/dhl_ec/bnelissen/Slides/CD3_manuscript/CD3_slides/AAA347.CD3/AAA347.CD3.run1	255	0.7	0.0923146906224	0.7	0.0923146906224	-8.38198968261	-11.7036734879	0.509582920613	0.0540450006104
38335.0	4000000.0	9120.0	7996.0	4000000.0	4000000.0	208.0	1.0	2.02	1.73	1.23	0.0400000000009	5.22	0.25	0.710000000001	0.0299999999988	8.51	0.32	1.96	1.37	0.58	AAA347.CD3.X5.Y9.tile.tissue.png	431	1	2000	431	2f8270eec8c81aa3a70787fc802f01c1	0	0	0	0	0	0	0	0	0	0	0	0	0	/home/dhl_ec/bnelissen/Slides/CD3_manuscript/CD3_slides/AAA347.CD3/AAA347.CD3.run1	255	0.7	0.0889560396279	0.7	0.0889560396279	-8.03118159437	0.0	0.513223359451	0.0481123828125
14563.0	4000000.0	3810.0	7996.0	4000000.0	4000000.0	86.0	1.0	2.02	1.73	1.34	0.0400000000009	5.33	0.25	0.629999999999	0.0399999999991	8.31	0.310000000001	1.91	1.34	0.559999999999	AAA347.CD3.X6.Y10.tile.tissue.png	432	1	2000	432	023db0c61ce8d1e62bcebb4fda95ea5c	0	0	0	0	0	0	0	0	0	0	0	0	0	/home/dhl_ec/bnelissen/Slides/CD3_manuscript/CD3_slides/AAA347.CD3/AAA347.CD3.run1	255	0.7	0.0943091263653	0.7	0.0943091263653	-8.18033377514	0.0	0.464509319729	0.0288735292969
18505.0	4000000.0	4636.0	7996.0	4000000.0	4000000.0	91.0	1.0	1.57	1.39	1.05	0.0399999999991	5.19	0.360000000001	0.83	0.0399999999991	8.42	0.32	1.94	1.34	0.709999999999	AAA347.CD3.X6.Y11.tile.tissue.png	433	1	2000	433	b83ae263828256e5287b6636db93bfef	0	0	0	0	0	0	0	0	0	0	0	0	0	/home/dhl_ec/bnelissen/Slides/CD3_manuscript/CD3_slides/AAA347.CD3/AAA347.CD3.run1	255	0.7	0.102037577792	0.7	0.102037577792	-8.27340863137	0.0	0.513809827858	0.0317556855469
0.0	4000000.0	0.0	7996.0	4000000.0	4000000.0	0.0	1.0	1.4	1.78	1.0	0.0399999999991	4.86	0.290000000001	0.699999999999	0.0399999999991	8.04	0.26	1.96	1.37	0.629999999999	AAA347.CD3.X6.Y12.tile.tissue.png	434	1	2000	434	255274c2b93226338d842ede27c85696	0	0	0	0	0	0	0	0	0	0	0	0	0	/home/dhl_ec/bnelissen/Slides/CD3_manuscript/CD3_slides/AAA347.CD3/AAA347.CD3.run1	255	0.7	0.0817855903996	0.7	0.0817855903996	-7.08959314518	0.0	0.31953106021	0.0133731630859
0.0	4000000.0	0.0	7996.0	4000000.0	4000000.0	0.0	1.0	1.4	1.57	1.1	0.0400000000009	4.76	0.280000000001	0.91	0.0400000000009	7.88	0.27	1.91	1.35	0.58	AAA347.CD3.X6.Y13.tile.tissue.png	435	1	2000	435	1d2c4dc808c78b462ed71f2a500acc33	0	0	0	0	0	0	0	0	0	0	0	0	0	/home/dhl_ec/bnelissen/Slides/CD3_manuscript/CD3_slides/AAA347.CD3/AAA347.CD3.run1	255	0.7	0.0781278609585	0.7	0.0781278609585	-7.22856310233	0.0	0.186157892653	0.0122882695312
0.0	4000000.0	0.0	7996.0	4000000.0	4000000.0	0.0	1.0	1.44	1.51	1.0	0.0399999999991	4.85	0.26	0.66	0.0399999999991	7.94	0.27	1.98	1.39	0.559999999999	AAA347.CD3.X6.Y14.tile.tissue.png	436	1	2000	436	fcde6474284664ba07387c7429585f9d	0	0	0	0	0	0	0	0	0	0	0	0	0	/home/dhl_ec/bnelissen/Slides/CD3_manuscript/CD3_slides/AAA347.CD3/AAA347.CD3.run1	255	0.7	0.0800373111944	0.7	0.0800373111944	-6.78340174624	0.0	0.172104440168	0.0128290996094
312.0	3999490.0	167.0	7996.0	3999490.0	4000000.0	3.0	1.0	1.59	1.5	1.29	0.0299999999988	5.24	0.330000000002	0.620000000001	0.0499999999993	8.17	0.32	1.92	1.35	0.560000000001	AAA347.CD3.X6.Y15.tile.tissue.png	437	1	2000	437	22647c207346f596c7d56fb03ebc62ab	0	0	0	0	0	0	0	0	0	0	0	0	0	/home/dhl_ec/bnelissen/Slides/CD3_manuscript/CD3_slides/AAA347.CD3/AAA347.CD3.run1	255	0.7	0.0799802860744	0.7	0.0799802860744	-7.5912258803	-11.8760519943	0.20761386765	0.0291272386284
17693.0	1772921.0	6749.0	8903.0	1772921.0	4000000.0	120.0	2.0	1.59	1.96	1.37	0.0399999999991	5.65	0.320000000002	0.630000000001	0.119999999999	6.98	0.25	2.0	1.38	0.820000000002	AAA347.CD3.X6.Y16.tile.tissue.png	438	1	2000	438	7e35ae4fd385e6881d49dfb16a8b4d1f	0	0	0	0	0	0	0	0	0	0	0	0	0	/home/dhl_ec/bnelissen/Slides/CD3_manuscript/CD3_slides/AAA347.CD3/AAA347.CD3.run1	255	0.7	0.06	0.7	0.06	-7.89508421881	-11.3169621422	0.755581718909	0.0966208242187
12520.0	666506.0	4500.0	5951.0	666506.0	4000000.0	77.0	2.0	1.71	2.27	1.0	0.0499999999993	5.67	0.32	0.620000000001	0.16	6.18	0.199999999999	1.91	1.34	0.650000000001	AAA347.CD3.X6.Y17.tile.tissue.png	439	1	2000	439	3382b5c5e718e2ca5f1509776489b767	0	0	0	0	0	0	0	0	0	0	0	0	0	/home/dhl_ec/bnelissen/Slides/CD3_manuscript/CD3_slides/AAA347.CD3/AAA347.CD3.run1	255	0.7	0.06	0.7	0.06	-8.49795867921	-10.6006215677	1.34194623297	0.5838834375
125.0	1379.0	53.0	168.0	1379.0	4000000.0	1.0	1.0	1.24	1.36	1.26	0.0499999999993	5.64	0.32	0.710000000001	0.190000000001	5.69	0.18	1.81	1.35	0.449999999999	AAA347.CD3.X6.Y18.tile.tissue.png	440	1	2000	440	31882e27494cf433c8274ec2f6e9c782	0	0	0	0	0	0	0	0	0	0	0	0	0	/home/dhl_ec/bnelissen/Slides/CD3_manuscript/CD3_slides/AAA347.CD3/AAA347.CD3.run1	255	0.7	0.06	0.7	0.06	-9.62397223875	-12.4091895999	3.19217844499	3.63686769234
0.0	0.0	0.0	0.0	0.0	3384000.0	0.0	0.0	1.1	1.14	0.85	0.0399999999991	3.9	0.220000000001	0.68	0.15	3.3	0.1	1.49	1.14	0.389999999999	AAA347.CD3.X6.Y19.tile.tissue.png	441	1	2000	441	11e0489d7675727d906a1461c83e308b	0	0	0	0	0	0	0	0	0	0	0	0	0	/home/dhl_ec/bnelissen/Slides/CD3_manuscript/CD3_slides/AAA347.CD3/AAA347.CD3.run1	255	1.0	0.06	1.0	0.06	0.0	0.0	0.0	4.41610904255
76.0	68330.0	37.0	3214.0	68330.0	4000000.0	1.0	8.0	1.26	1.44	1.04	0.0499999999993	5.51	0.32	0.66	0.179999999998	5.74	0.179999999998	1.86	1.35	0.580000000002	AAA347.CD3.X6.Y3.tile.tissue.png	442	1	2000	442	c59bcad5b066042a3159f9ea79cd274e	0	0	0	0	0	0	0	0	0	0	0	0	0	/home/dhl_ec/bnelissen/Slides/CD3_manuscript/CD3_slides/AAA347.CD3/AAA347.CD3.run1	255	0.7	0.06	0.7	0.06	-8.1061378387	-11.0398646442	0.444591427935	4.79438661938
0.0	183321.0	0.0	10619.0	183321.0	4000000.0	0.0	27.0	1.57	1.69	0.98	0.0399999999991	5.51	0.320000000002	0.610000000001	0.18	5.44	0.120000000001	1.95	1.34	0.52	AAA347.CD3.X6.Y4.tile.tissue.png	443	1	2000	443	3663317856ec0b962ec77d9b81a33548	0	0	0	0	0	0	0	0	0	0	0	0	0	/home/dhl_ec/bnelissen/Slides/CD3_manuscript/CD3_slides/AAA347.CD3/AAA347.CD3.run1	255	0.7	0.06	0.7	0.06	-7.54020961584	-12.5637182118	0.295624952839	0.0450459145508
0.0	83930.0	0.0	5563.0	83930.0	4000000.0	0.0	19.0	1.22	1.95	1.38	0.0399999999991	5.53	0.320000000002	0.620000000001	0.190000000001	5.55	0.129999999999	1.91	1.4	0.519999999999	AAA347.CD3.X6.Y5.tile.tissue.png	444	1	2000	444	12f1402e65502b63b41189adda61ed9a	0	0	0	0	0	0	0	0	0	0	0	0	0	/home/dhl_ec/bnelissen/Slides/CD3_manuscript/CD3_slides/AAA347.CD3/AAA347.CD3.run1	255	0.7	0.06	0.7	0.06	-7.83753678706	-12.2283487149	0.39778212136	0.0265873601074
171.0	105642.0	56.0	4956.0	105642.0	4000000.0	1.0	11.0	1.61	2.4	0.99	0.0400000000009	5.64	0.5	0.74	0.189999999999	5.89	0.190000000001	1.91	1.38	0.67	AAA347.CD3.X6.Y6.tile.tissue.png	445	1	2000	445	4a90f8f2f5cf00593f8809ef5f18893c	0	0	0	0	0	0	0	0	0	0	0	0	0	/home/dhl_ec/bnelissen/Slides/CD3_manuscript/CD3_slides/AAA347.CD3/AAA347.CD3.run1	255	0.7	0.06	0.7	0.06	-7.38451836814	-11.8055164834	0.250595059168	0.025637982666
11314.0	329733.0	4966.0	6692.0	329733.0	4000000.0	94.0	4.0	1.32	2.1	0.99	0.0300000000007	5.75	0.32	0.639999999999	0.17	6.11	0.199999999999	1.91	1.37	0.67	AAA347.CD3.X6.Y7.tile.tissue.png	446	1	2000	446	857d2c7157dd91529dc93a4b9c938393	0	0	0	0	0	0	0	0	0	0	0	0	0	/home/dhl_ec/bnelissen/Slides/CD3_manuscript/CD3_slides/AAA347.CD3/AAA347.CD3.run1	255	0.7	0.06	0.7	0.06	-8.39690016334	-11.9808329486	1.75583739209	0.106438587891
27092.0	3747058.0	11153.0	9227.0	3747058.0	4000000.0	215.0	1.0	1.73	1.46	1.0	0.0399999999991	6.32	0.580000000002	0.66	0.0500000000011	8.27	0.309999999999	1.93	1.35	0.57	AAA347.CD3.X6.Y8.tile.tissue.png	447	1	2000	447	5a3f7aef593b23b9e2c86876cc9c20da	0	0	0	0	0	0	0	0	0	0	0	0	0	/home/dhl_ec/bnelissen/Slides/CD3_manuscript/CD3_slides/AAA347.CD3/AAA347.CD3.run1	255	0.7	0.0776740966713	0.7	0.0776740966713	-7.691952537	-11.2414647835	0.68978798776	0.0753392485352
20535.0	3982302.0	7149.0	8804.0	3982302.0	4000000.0	125.0	1.0	1.7	1.54	1.14	0.0300000000007	5.63	0.320000000002	0.660000000002	0.0500000000011	8.85	0.32	1.96	1.38	0.620000000001	AAA347.CD3.X6.Y9.tile.tissue.png	448	1	2000	448	012d0ee91ca4b97a3721ec531649ed3b	0	0	0	0	0	0	0	0	0	0	0	0	0	/home/dhl_ec/bnelissen/Slides/CD3_manuscript/CD3_slides/AAA347.CD3/AAA347.CD3.run1	255	0.7	0.106742167435	0.7	0.106742167435	-8.02762057111	-11.8375518095	0.468640352159	0.0510000319824
41670.0	3874695.0	16282.0	9064.0	3874695.0	4000000.0	282.0	1.0	1.44	1.48	1.51	0.0400000000009	5.48	0.32	0.640000000001	0.0500000000011	9.1	0.320000000002	1.93	1.37	0.579999999998	AAA347.CD3.X7.Y10.tile.tissue.png	449	1	2000	449	92f3750dbacf9b26f078b4cabb75497e	0	0	0	0	0	0	0	0	0	0	0	0	0	/home/dhl_ec/bnelissen/Slides/CD3_manuscript/CD3_slides/AAA347.CD3/AAA347.CD3.run1	255	0.7	0.0800819679893	0.7	0.0800819679893	-8.31957146041	-11.4174835693	0.935849872072	0.11125034082
40912.0	3999514.0	10840.0	8066.0	3999514.0	4000000.0	226.0	1.0	1.67	1.44	0.99	0.0299999999988	5.63	0.51	0.700000000001	0.0499999999993	8.62	0.32	1.92	1.35	0.480000000001	AAA347.CD3.X7.Y11.tile.tissue.png	450	1	2000	450	08d371f013f9d029fe82a2dba4e11c44	0	0	0	0	0	0	0	0	0	0	0	0	0	/home/dhl_ec/bnelissen/Slides/CD3_manuscript/CD3_slides/AAA347.CD3/AAA347.CD3.run1	255	0.7	0.0915668299587	0.7	0.0915668299587	-8.54501305981	-11.5741778248	0.518246122635	0.0678418754702
736.0	4000000.0	284.0	7996.0	4000000.0	4000000.0	5.0	1.0	1.38	1.77	0.99	0.0400000000009	4.77	0.26	0.93	0.0399999999991	8.33	0.330000000002	1.94	1.37	0.610000000001	AAA347.CD3.X7.Y12.tile.tissue.png	451	1	2000	451	63e0eae31047b4e9fe35afb2ae1a2e9f	0	0	0	0	0	0	0	0	0	0	0	0	0	/home/dhl_ec/bnelissen/Slides/CD3_manuscript/CD3_slides/AAA347.CD3/AAA347.CD3.run1	255	0.7	0.0828671313822	0.7	0.0828671313822	-7.36244430753	0.0	0.54965048173	0.0134075742187
848.0	3999993.0	367.0	7998.0	3999993.0	4000000.0	6.0	1.0	1.49	1.48	1.51	0.0399999999991	5.69	0.32	0.65	0.0400000000009	8.14	0.34	1.98	1.4	0.560000000001	AAA347.CD3.X7.Y13.tile.tissue.png	452	1	2000	452	b6bcb460d2ba80505ddafea602f3c33a	0	0	0	0	0	0	0	0	0	0	0	0	0	/home/dhl_ec/bnelissen/Slides/CD3_manuscript/CD3_slides/AAA347.CD3/AAA347.CD3.run1	255	0.7	0.0800716693886	0.7	0.0800716693886	-6.94373023044	-9.86270858546	0.242458756795	0.0213948095254
1556.0	4000000.0	667.0	7996.0	4000000.0	4000000.0	15.0	1.0	1.39	1.66	1.14	0.0400000000009	5.21	0.280000000001	0.91	0.0399999999991	8.32	0.35	2.0	1.39	0.630000000001	AAA347.CD3.X7.Y14.tile.tissue.png	453	1	2000	453	51d3830fac88104a868ef755de42e0b6	0	0	0	0	0	0	0	0	0	0	0	0	0	/home/dhl_ec/bnelissen/Slides/CD3_manuscript/CD3_slides/AAA347.CD3/AAA347.CD3.run1	255	0.7	0.0783566769119	0.7	0.0783566769119	-7.18115604792	-10.5536906785	0.176345753485	0.0174751793973
0.0	4000000.0	0.0	7996.0	4000000.0	4000000.0	0.0	1.0	1.47	1.66	1.14	0.0400000000009	4.77	0.380000000001	0.790000000001	0.0399999999991	7.93	0.26	1.95	1.35	0.620000000001	AAA347.CD3.X7.Y15.tile.tissue.png	454	1	2000	454	3be3e4b1a878db1993da8500f58507ff	0	0	0	0	0	0	0	0	0	0	0	0	0	/home/dhl_ec/bnelissen/Slides/CD3_manuscript/CD3_slides/AAA347.CD3/AAA347.CD3.run1	255	0.7	0.0745031528581	0.7	0.0745031528581	-6.80581352696	0.0	0.146343853176	0.0170884667969
186.0	3999960.0	132.0	8010.0	3999960.0	4000000.0	3.0	1.0	1.63	1.72	1.0	0.0399999999991	5.49	0.33	0.640000000001	0.0499999999993	8.3	0.33	1.98	1.4	0.58	AAA347.CD3.X7.Y16.tile.tissue.png	455	1	2000	455	c8dc990d73381964693a50681ac45da9	0	0	0	0	0	0	0	0	0	0	0	0	0	/home/dhl_ec/bnelissen/Slides/CD3_manuscript/CD3_slides/AAA347.CD3/AAA347.CD3.run1	255	0.7	0.0676371849138	0.7	0.0676371849138	-7.03630352423	-10.5621352581	0.392775454147	0.055849434468
9373.0	3935772.0	2861.0	8062.0	3935772.0	4000000.0	62.0	1.0	1.59	1.46	0.99	0.0399999999991	5.28	0.32	0.619999999999	0.0500000000011	8.19	0.440000000001	2.06	1.35	0.710000000001	AAA347.CD3.X7.Y17.tile.tissue.png	456	1	2000	456	c551645ceb3525acb32467c9db266a18	0	0	0	0	0	0	0	0	0	0	0	0	0	/home/dhl_ec/bnelissen/Slides/CD3_manuscript/CD3_slides/AAA347.CD3/AAA347.CD3.run1	255	0.7	0.0617669126224	0.7	0.0617669126224	-8.55067450341	-11.6041226846	0.748005625902	0.0888754133301
30416.0	2601046.0	10669.0	8888.0	2601046.0	4000000.0	208.0	2.0	1.57	1.19	1.02	0.0399999999991	5.46	0.530000000001	0.720000000001	0.1	7.73	0.280000000001	2.0	1.39	0.75	AAA347.CD3.X7.Y18.tile.tissue.png	457	1	2000	457	a236fdcf5138369eb8b7e285db85c863	0	0	0	0	0	0	0	0	0	0	0	0	0	/home/dhl_ec/bnelissen/Slides/CD3_manuscript/CD3_slides/AAA347.CD3/AAA347.CD3.run1	255	0.7	0.06	0.7	0.06	-8.28024378712	-11.3040875587	0.850230863287	0.117431261719
0.0	0.0	0.0	0.0	0.0	3384000.0	0.0	0.0	1.18	1.35	0.870000000001	0.0300000000007	4.44	0.23	0.6	0.150000000001	3.32	0.0999999999985	1.46	1.14	0.41	AAA347.CD3.X7.Y19.tile.tissue.png	458	1	2000	458	e7ba7b19fba2874e025a15e3f44babdb	0	0	0	0	0	0	0	0	0	0	0	0	0	/home/dhl_ec/bnelissen/Slides/CD3_manuscript/CD3_slides/AAA347.CD3/AAA347.CD3.run1	255	1.0	0.06	1.0	0.06	0.0	-10.6097549888	0.0	7.56199941833
0.0	33442.0	0.0	1717.0	33442.0	4000000.0	0.0	5.0	1.15	1.3	1.01	0.0399999999991	5.58	0.310000000001	0.660000000002	0.18	5.53	0.119999999999	1.89	1.38	0.52	AAA347.CD3.X7.Y3.tile.tissue.png	459	1	2000	459	14d1ef69670a18b71d6ae86c71484035	0	0	0	0	0	0	0	0	0	0	0	0	0	/home/dhl_ec/bnelissen/Slides/CD3_manuscript/CD3_slides/AAA347.CD3/AAA347.CD3.run1	255	0.7	0.06	0.7	0.06	-7.37443439166	-10.5211295428	0.244863695261	6.63312565533
382.0	7136.0	107.0	686.0	7136.0	4000000.0	1.0	3.0	1.27	1.77	1.01	0.0400000000009	5.6	0.32	0.630000000001	0.18	5.78	0.18	1.83	1.39	0.610000000001	AAA347.CD3.X7.Y4.tile.tissue.png	460	1	2000	460	5dbbdbf36d9fb837751e9c639b6c6b57	0	0	0	0	0	0	0	0	0	0	0	0	0	/home/dhl_ec/bnelissen/Slides/CD3_manuscript/CD3_slides/AAA347.CD3/AAA347.CD3.run1	255	0.7	0.06	0.7	0.06	-8.94460630587	-12.0067093463	2.17169706654	0.0381468217773
227.0	11162.0	80.0	1303.0	11162.0	4000000.0	2.0	6.0	1.35	1.11	1.02	0.0400000000009	5.73	0.32	0.65	0.18	5.9	0.190000000001	1.89	1.37	0.57	AAA347.CD3.X7.Y5.tile.tissue.png	461	1	2000	461	195f0d94ec3a110ebf1906d1e27917ee	0	0	0	0	0	0	0	0	0	0	0	0	0	/home/dhl_ec/bnelissen/Slides/CD3_manuscript/CD3_slides/AAA347.CD3/AAA347.CD3.run1	255	0.7	0.06	0.7	0.06	-8.3843872951	-12.0434018913	0.994237027754	0.0348341794434
95.0	39066.0	41.0	1749.0	39066.0	4000000.0	1.0	4.0	1.38	1.52	1.31	0.0400000000009	5.62	0.33	0.640000000001	0.18	5.83	0.190000000001	1.88	1.39	0.57	AAA347.CD3.X7.Y6.tile.tissue.png	462	1	2000	462	db00138ce9104c008af33403aa1fc2e6	0	0	0	0	0	0	0	0	0	0	0	0	0	/home/dhl_ec/bnelissen/Slides/CD3_manuscript/CD3_slides/AAA347.CD3/AAA347.CD3.run1	255	0.7	0.06	0.7	0.06	-6.56392968726	-11.9240983125	0.17254561823	0.0241815042114
0.0	35121.0	0.0	1427.0	35121.0	4000000.0	0.0	3.0	1.55	1.08	1.01	0.0400000000009	5.62	0.49	0.730000000001	0.18	5.44	0.120000000001	1.84	1.37	0.51	AAA347.CD3.X7.Y7.tile.tissue.png	463	1	2000	463	fd9a8c71cfa84fc04421cf3a58db6951	0	0	0	0	0	0	0	0	0	0	0	0	0	/home/dhl_ec/bnelissen/Slides/CD3_manuscript/CD3_slides/AAA347.CD3/AAA347.CD3.run1	255	0.7	0.06	0.7	0.06	-7.48352816488	-11.7876172101	0.299481417163	0.0224027275391
53709.0	1302474.0	20155.0	12044.0	1302474.0	4000000.0	360.0	3.0	1.18	1.63	1.02	0.0300000000007	5.86	0.32	0.65	0.139999999999	6.93	0.23	1.92	1.36	0.99	AAA347.CD3.X7.Y8.tile.tissue.png	464	1	2000	464	9100cf7997136d014a1bf53111b01f86	0	0	0	0	0	0	0	0	0	0	0	0	0	/home/dhl_ec/bnelissen/Slides/CD3_manuscript/CD3_slides/AAA347.CD3/AAA347.CD3.run1	255	0.7	0.06	0.7	0.06	-8.48012578556	-11.7758983916	1.61386016101	0.162360203125
49174.0	3832974.0	20414.0	10432.0	3832974.0	4000000.0	403.0	3.0	2.39	1.69	0.98	0.0399999999991	5.7	0.589999999998	0.9	0.0599999999995	8.59	0.32	1.99	1.38	0.579999999998	AAA347.CD3.X7.Y9.tile.tissue.png	465	1	2000	465	20153367688af7d72d42c851a1d73cc5	0	0	0	0	0	0	0	0	0	0	0	0	0	/home/dhl_ec/bnelissen/Slides/CD3_manuscript/CD3_slides/AAA347.CD3/AAA347.CD3.run1	255	0.7	0.0754472774813	0.7	0.0754472774813	-7.98575673157	-11.2351225911	0.883698423603	0.11542657959
33922.0	3585572.0	12800.0	11889.0	3585572.0	4000000.0	239.0	5.0	1.4	1.57	1.45	0.0400000000009	5.61	0.320000000002	0.650000000001	0.0599999999995	8.48	0.309999999999	1.94	1.35	1.2	AAA347.CD3.X8.Y10.tile.tissue.png	466	1	2000	466	1117abbe671f553effc4b0930e8a14ee	0	0	0	0	0	0	0	0	0	0	0	0	0	/home/dhl_ec/bnelissen/Slides/CD3_manuscript/CD3_slides/AAA347.CD3/AAA347.CD3.run1	255	0.7	0.0782566219863	0.7	0.0782566219863	-8.22559549852	-11.4410469575	0.642054072505	0.126288513672
41352.0	4000000.0	10365.0	7996.0	4000000.0	4000000.0	189.0	1.0	1.57	1.57	1.14	0.0399999999991	5.45	0.26	0.619999999999	0.0399999999991	9.21	0.33	1.96	1.36	0.52	AAA347.CD3.X8.Y11.tile.tissue.png	467	1	2000	467	48f4857aafe124e36e4ccb7aa3347c78	0	0	0	0	0	0	0	0	0	0	0	0	0	/home/dhl_ec/bnelissen/Slides/CD3_manuscript/CD3_slides/AAA347.CD3/AAA347.CD3.run1	255	0.7	0.102042498677	0.7	0.102042498677	-8.45303000993	-11.9964948506	0.436833443542	0.0801617781982
15602.0	4000000.0	2877.0	7996.0	4000000.0	4000000.0	82.0	1.0	1.32	1.67	1.12	0.0400000000009	4.82	0.25	0.65	0.0400000000009	8.29	0.32	1.93	1.34	0.57	AAA347.CD3.X8.Y12.tile.tissue.png	468	1	2000	468	fbbbec5f2e8af33e4a6aef320db09f65	0	0	0	0	0	0	0	0	0	0	0	0	0	/home/dhl_ec/bnelissen/Slides/CD3_manuscript/CD3_slides/AAA347.CD3/AAA347.CD3.run1	255	0.7	0.0809382392617	0.7	0.0809382392617	-8.30396927622	0.0	0.386931788681	0.0260338496094
0.0	4000000.0	0.0	7996.0	4000000.0	4000000.0	0.0	1.0	1.35	1.48	1.5	0.0400000000009	4.79	0.25	0.66	0.0400000000009	7.93	0.26	1.96	1.39	0.65	AAA347.CD3.X8.Y13.tile.tissue.png	469	1	2000	469	da2d4e0fc616352736132672dcde862a	0	0	0	0	0	0	0	0	0	0	0	0	0	/home/dhl_ec/bnelissen/Slides/CD3_manuscript/CD3_slides/AAA347.CD3/AAA347.CD3.run1	255	0.7	0.0825969546243	0.7	0.0825969546243	-7.6122583965	0.0	0.330388729314	0.0115082949219
6146.0	4000000.0	2297.0	7996.0	4000000.0	4000000.0	41.0	1.0	1.51	1.97	1.01	0.0400000000009	5.51	0.26	0.66	0.0399999999991	8.33	0.309999999999	1.93	1.35	0.559999999999	AAA347.CD3.X8.Y14.tile.tissue.png	470	1	2000	470	459dda2f03f8081efd6d403b95a7e355	0	0	0	0	0	0	0	0	0	0	0	0	0	/home/dhl_ec/bnelissen/Slides/CD3_manuscript/CD3_slides/AAA347.CD3/AAA347.CD3.run1	255	0.7	0.0805952491584	0.7	0.0805952491584	-7.03301036405	-10.1236917801	0.229078715481	0.0358742484985
894.0	4000000.0	317.0	7996.0	4000000.0	4000000.0	5.0	1.0	1.25	1.55	1.25	0.0400000000009	5.15	0.27	0.639999999999	0.0400000000009	8.27	0.33	1.96	1.35	0.51	AAA347.CD3.X8.Y15.tile.tissue.png	471	1	2000	471	0f5f92efc00c0de1f9956955f16794c4	0	0	0	0	0	0	0	0	0	0	0	0	0	/home/dhl_ec/bnelissen/Slides/CD3_manuscript/CD3_slides/AAA347.CD3/AAA347.CD3.run1	255	0.7	0.0709546905839	0.7	0.0709546905839	-6.50104873331	0.0	0.153154355206	0.0173133398438
0.0	4000000.0	0.0	7996.0	4000000.0	4000000.0	0.0	1.0	2.04	1.55	1.55	0.0399999999991	4.92	0.280000000001	0.66	0.0399999999991	7.98	0.26	2.21	1.34	0.52	AAA347.CD3.X8.Y16.tile.tissue.png	472	1	2000	472	68a56c6c50714355fd7428ec3ef29bfb	0	0	0	0	0	0	0	0	0	0	0	0	0	/home/dhl_ec/bnelissen/Slides/CD3_manuscript/CD3_slides/AAA347.CD3/AAA347.CD3.run1	255	0.7	0.0628220512895	0.7	0.0628220512895	-7.0707993387	0.0	0.326165953803	0.0386480117187
0.0	4000000.0	0.0	7996.0	4000000.0	4000000.0	0.0	1.0	1.78	1.22	1.01	0.0400000000009	4.84	0.26	0.640000000001	0.0399999999991	8.02	0.27	2.23	1.38	0.650000000001	AAA347.CD3.X8.Y17.tile.tissue.png	473	1	2000	473	2055884c5972b1e058989713f7d67b54	0	0	0	0	0	0	0	0	0	0	0	0	0	/home/dhl_ec/bnelissen/Slides/CD3_manuscript/CD3_slides/AAA347.CD3/AAA347.CD3.run1	255	0.7	0.0662316719235	0.7	0.0662316719235	-7.80632316914	0.0	0.586356348541	0.06087275
2084.0	3944844.0	1127.0	8054.0	3944844.0	4000000.0	23.0	1.0	1.52	1.2	1.31	0.0399999999991	5.49	0.330000000002	0.640000000001	0.0499999999993	8.42	0.320000000002	1.97	1.39	0.559999999999	AAA347.CD3.X8.Y18.tile.tissue.png	474	1	2000	474	4e02b3218cd9e846b772603a50ff801a	0	0	0	0	0	0	0	0	0	0	0	0	0	/home/dhl_ec/bnelissen/Slides/CD3_manuscript/CD3_slides/AAA347.CD3/AAA347.CD3.run1	255	0.7	0.0675404712577	0.7	0.0675404712577	-7.91197048269	-11.7052571124	0.660643381431	0.0714060048828
13508.0	464043.0	4988.0	5486.0	464043.0	3384000.0	92.0	4.0	1.49	1.24	0.860000000001	0.0399999999991	5.1	0.299999999999	0.610000000001	0.15	5.32	0.18	1.63	1.19	0.469999999999	AAA347.CD3.X8.Y19.tile.tissue.png	475	1	2000	475	4bdaa4e9ac6b1594c94f09106b3cbccb	0	0	0	0	0	0	0	0	0	0	0	0	0	/home/dhl_ec/bnelissen/Slides/CD3_manuscript/CD3_slides/AAA347.CD3/AAA347.CD3.run1	255	0.7	0.06	0.7	0.06	-8.25622475827	-11.0655845906	1.15891056098	1.29550335217
0.0	34091.0	0.0	1923.0	34091.0	4000000.0	0.0	4.0	1.17	1.02	1.02	0.0500000000011	5.67	0.32	0.639999999999	0.18	5.03	0.120000000001	1.85	1.37	0.549999999999	AAA347.CD3.X8.Y3.tile.tissue.png	476	1	2000	476	8f75df727078ffba94333f5a99b3b3d5	0	0	0	0	0	0	0	0	0	0	0	0	0	/home/dhl_ec/bnelissen/Slides/CD3_manuscript/CD3_slides/AAA347.CD3/AAA347.CD3.run1	255	0.7	0.06	0.7	0.06	0.0	-10.1112326812	0.353896928671	4.19419143213
184.0	23102.0	124.0	1843.0	23102.0	4000000.0	3.0	7.0	1.5	1.23	1.03	0.0400000000009	5.6	0.33	0.639999999998	0.190000000001	5.8	0.18	1.86	1.42	0.58	AAA347.CD3.X8.Y4.tile.tissue.png	477	1	2000	477	0f3c280acd598a54a1d0222a57761ae3	0	0	0	0	0	0	0	0	0	0	0	0	0	/home/dhl_ec/bnelissen/Slides/CD3_manuscript/CD3_slides/AAA347.CD3/AAA347.CD3.run1	255	0.7	0.06	0.7	0.06	-8.85028860109	-11.9618112897	1.93046261176	0.0684925546875
0.0	31850.0	0.0	1605.0	31850.0	4000000.0	0.0	5.0	1.56	2.08	1.06	0.0399999999991	5.57	0.32	0.630000000001	0.18	5.07	0.120000000001	1.89	1.38	0.700000000001	AAA347.CD3.X8.Y5.tile.tissue.png	478	1	2000	478	cd9d44325144da113b0ae38d48a1a845	0	0	0	0	0	0	0	0	0	0	0	0	0	/home/dhl_ec/bnelissen/Slides/CD3_manuscript/CD3_slides/AAA347.CD3/AAA347.CD3.run1	255	0.7	0.06	0.7	0.06	0.0	-12.302265591	0.410456884076	0.0414020935059
52.0	25092.0	35.0	1934.0	25092.0	4000000.0	1.0	7.0	1.83	1.15	1.02	0.0400000000009	5.94	0.360000000001	0.67	0.189999999999	5.78	0.190000000001	1.87	1.36	0.599999999999	AAA347.CD3.X8.Y6.tile.tissue.png	479	1	2000	479	fdb2e5027cb67c84e282eb71076b6ccd	0	0	0	0	0	0	0	0	0	0	0	0	0	/home/dhl_ec/bnelissen/Slides/CD3_manuscript/CD3_slides/AAA347.CD3/AAA347.CD3.run1	255	0.7	0.06	0.7	0.06	-8.80038630128	-12.0537528247	1.70817168208	0.0495024765625
200.0	1411.0	92.0	192.0	1411.0	4000000.0	2.0	1.0	1.2	1.34	0.99	0.0399999999991	5.51	0.32	0.609999999999	0.190000000001	5.68	0.27	2.01	1.37	0.559999999999	AAA347.CD3.X8.Y7.tile.tissue.png	480	1	2000	480	8b51b48a85a3c21b0518863930510e71	0	0	0	0	0	0	0	0	0	0	0	0	0	/home/dhl_ec/bnelissen/Slides/CD3_manuscript/CD3_slides/AAA347.CD3/AAA347.CD3.run1	255	0.7	0.06	0.7	0.06	-8.6988808573	-12.23310062	2.14132489007	0.0440428067627
7270.0	129953.0	2872.0	3527.0	129953.0	4000000.0	54.0	6.0	1.68	1.69	0.98	0.0399999999991	5.65	0.32	0.620000000001	0.18	5.84	0.190000000001	1.83	1.36	0.58	AAA347.CD3.X8.Y8.tile.tissue.png	481	1	2000	481	efe9296b7caf198ed7bf580bb380b28d	0	0	0	0	0	0	0	0	0	0	0	0	0	/home/dhl_ec/bnelissen/Slides/CD3_manuscript/CD3_slides/AAA347.CD3/AAA347.CD3.run1	255	0.7	0.06	0.7	0.06	-9.08413416278	-12.3572230568	2.33288957999	0.0775963398438
69069.0	1109731.0	26587.0	23475.0	1109731.0	4000000.0	503.0	32.0	1.27	2.0	1.07	0.0399999999991	5.73	0.389999999999	0.870000000001	0.15	6.92	0.23	1.97	1.36	0.77	AAA347.CD3.X8.Y9.tile.tissue.png	482	1	2000	482	a58d48f018a3687b00f5125aea8a27f1	0	0	0	0	0	0	0	0	0	0	0	0	0	/home/dhl_ec/bnelissen/Slides/CD3_manuscript/CD3_slides/AAA347.CD3/AAA347.CD3.run1	255	0.7	0.06	0.7	0.06	-8.68981467957	-12.3505133528	2.20507000162	0.268469335937
28111.0	3982016.0	12648.0	8559.0	3982016.0	4000000.0	248.0	1.0	1.61	1.8	1.27	0.0399999999991	5.73	0.33	0.689999999999	0.0499999999993	8.47	0.32	1.92	1.35	0.6	AAA347.CD3.X9.Y10.tile.tissue.png	483	1	2000	483	db8bde28d06aeb40059f64393372a8ab	0	0	0	0	0	0	0	0	0	0	0	0	0	/home/dhl_ec/bnelissen/Slides/CD3_manuscript/CD3_slides/AAA347.CD3/AAA347.CD3.run1	255	0.7	0.0839920665462	0.7	0.0839920665462	-7.79962913081	-11.6560259971	0.609498643962	0.0606340144043
20340.0	3999761.0	6954.0	8044.0	3999761.0	4000000.0	141.0	1.0	1.56	1.66	1.39	0.0400000000009	6.07	0.32	0.629999999999	0.0499999999993	8.56	0.32	1.91	1.35	0.640000000001	AAA347.CD3.X9.Y11.tile.tissue.png	484	1	2000	484	add6b492872ff487a36da6089e87dcd4	0	0	0	0	0	0	0	0	0	0	0	0	0	/home/dhl_ec/bnelissen/Slides/CD3_manuscript/CD3_slides/AAA347.CD3/AAA347.CD3.run1	255	0.7	0.102331520756	0.7	0.102331520756	-7.73748140567	-11.8721090876	0.44913215586	0.0476381976471
12057.0	4000000.0	3417.0	7996.0	4000000.0	4000000.0	61.0	1.0	1.43	1.48	1.18	0.0400000000009	5.76	0.26	0.950000000001	0.0400000000009	8.41	0.33	1.93	1.37	0.609999999999	AAA347.CD3.X9.Y12.tile.tissue.png	485	1	2000	485	cfb1adabf73eb0523160be4843af24f4	0	0	0	0	0	0	0	0	0	0	0	0	0	/home/dhl_ec/bnelissen/Slides/CD3_manuscript/CD3_slides/AAA347.CD3/AAA347.CD3.run1	255	0.7	0.0856207755221	0.7	0.0856207755221	-7.82577028617	-10.7608456095	0.500422002644	0.0399296852428
0.0	4000000.0	0.0	7996.0	4000000.0	4000000.0	0.0	1.0	1.48	1.55	1.22	0.0400000000009	4.78	0.25	0.949999999999	0.0399999999991	7.86	0.25	1.91	1.35	0.51	AAA347.CD3.X9.Y13.tile.tissue.png	486	1	2000	486	c4ba925bfcae4b5d0d5bd6321481f8f5	0	0	0	0	0	0	0	0	0	0	0	0	0	/home/dhl_ec/bnelissen/Slides/CD3_manuscript/CD3_slides/AAA347.CD3/AAA347.CD3.run1	255	0.7	0.0885575232106	0.7	0.0885575232106	-7.33834239041	0.0	0.520728867909	0.0121909716797
3111.0	4000000.0	1316.0	7996.0	4000000.0	4000000.0	28.0	1.0	1.35	1.55	1.39	0.0400000000009	4.83	0.26	0.650000000001	0.0399999999991	8.31	0.32	1.91	1.34	0.560000000001	AAA347.CD3.X9.Y14.tile.tissue.png	487	1	2000	487	e1dad56b986eee6545d72daeaa141bce	0	0	0	0	0	0	0	0	0	0	0	0	0	/home/dhl_ec/bnelissen/Slides/CD3_manuscript/CD3_slides/AAA347.CD3/AAA347.CD3.run1	255	0.7	0.0853035029327	0.7	0.0853035029327	-7.25482093412	0.0	0.395163678015	0.0242225019531
17761.0	4000000.0	6051.0	7996.0	4000000.0	4000000.0	113.0	1.0	1.57	1.59	1.21	0.0399999999991	5.75	0.25	0.700000000001	0.0399999999991	8.3	0.32	1.91	1.35	0.609999999999	AAA347.CD3.X9.Y15.tile.tissue.png	488	1	2000	488	7edd2d55a42ca7ae4e1bf16a874253ac	0	0	0	0	0	0	0	0	0	0	0	0	0	/home/dhl_ec/bnelissen/Slides/CD3_manuscript/CD3_slides/AAA347.CD3/AAA347.CD3.run1	255	0.7	0.078016088449	0.7	0.078016088449	-7.19867836338	-11.7632325237	0.259411890043	0.0684007780848
923.0	4000000.0	436.0	7996.0	4000000.0	4000000.0	9.0	1.0	1.5	1.59	1.15	0.0399999999991	5.33	0.289999999999	0.869999999999	0.0400000000009	8.26	0.32	1.93	1.37	0.5	AAA347.CD3.X9.Y16.tile.tissue.png	489	1	2000	489	1742598b6274b19082379df9ccf8d5a0	0	0	0	0	0	0	0	0	0	0	0	0	0	/home/dhl_ec/bnelissen/Slides/CD3_manuscript/CD3_slides/AAA347.CD3/AAA347.CD3.run1	255	0.7	0.060075439263	0.7	0.060075439263	-7.67850433845	0.0	0.204935936876	0.0442468476562
0.0	4000000.0	0.0	7996.0	4000000.0	4000000.0	0.0	1.0	1.62	1.43	1.29	0.0399999999991	4.77	0.27	0.9	0.0399999999991	7.97	0.26	1.93	1.35	0.59	AAA347.CD3.X9.Y17.tile.tissue.png	490	1	2000	490	5fdcfa89f4e8735bbecda2837efffbef	0	0	0	0	0	0	0	0	0	0	0	0	0	/home/dhl_ec/bnelissen/Slides/CD3_manuscript/CD3_slides/AAA347.CD3/AAA347.CD3.run1	255	0.7	0.0629377742815	0.7	0.0629377742815	-7.51232427941	0.0	0.38774580024	0.053018359375
13276.0	2579117.0	5365.0	8570.0	2579117.0	4000000.0	100.0	2.0	1.58	1.11	1.02	0.0400000000009	5.83	0.32	0.629999999999	0.1	7.76	0.280000000001	1.96	1.37	0.559999999999	AAA347.CD3.X9.Y18.tile.tissue.png	491	1	2000	491	1f2d2898af072cba5d7c414eb80f5667	0	0	0	0	0	0	0	0	0	0	0	0	0	/home/dhl_ec/bnelissen/Slides/CD3_manuscript/CD3_slides/AAA347.CD3/AAA347.CD3.run1	255	0.7	0.06	0.7	0.06	-7.82026966548	-11.2916802668	0.680745720853	0.115617328125
4216.0	125908.0	1414.0	2054.0	125908.0	3384000.0	25.0	2.0	1.24	1.22	0.959999999999	0.0300000000007	4.93	0.34	0.77	0.15	4.88	0.16	1.55	1.14	0.469999999999	AAA347.CD3.X9.Y19.tile.tissue.png	492	1	2000	492	56f57aa43c93fbf7a28872fd8ea24fcf	0	0	0	0	0	0	0	0	0	0	0	0	0	/home/dhl_ec/bnelissen/Slides/CD3_manuscript/CD3_slides/AAA347.CD3/AAA347.CD3.run1	255	0.7	0.06	0.7	0.06	-7.89844854206	-11.4022558796	1.12704823501	2.22133133288
0.0	70125.0	0.0	3329.0	70125.0	4000000.0	0.0	6.0	1.18	1.79	0.980000000001	0.0500000000011	5.52	0.389999999999	0.859999999999	0.18	4.98	0.119999999999	1.83	1.37	0.51	AAA347.CD3.X9.Y3.tile.tissue.png	493	1	2000	493	b201aebd6a4fd3cbd1925112be1059c2	0	0	0	0	0	0	0	0	0	0	0	0	0	/home/dhl_ec/bnelissen/Slides/CD3_manuscript/CD3_slides/AAA347.CD3/AAA347.CD3.run1	255	0.7	0.06	0.7	0.06	0.0	-10.4312621099	0.0975391042781	4.96909027759
0.0	39734.0	0.0	1966.0	39734.0	4000000.0	0.0	4.0	1.52	1.79	0.99	0.0399999999991	5.5	0.33	0.880000000001	0.18	5.04	0.120000000001	1.81	1.35	0.52	AAA347.CD3.X9.Y4.tile.tissue.png	494	1	2000	494	d7f8c8d54c50ca2ac8ca9a634ecb81f0	0	0	0	0	0	0	0	0	0	0	0	0	0	/home/dhl_ec/bnelissen/Slides/CD3_manuscript/CD3_slides/AAA347.CD3/AAA347.CD3.run1	255	0.7	0.06	0.7	0.06	0.0	-12.2090499442	0.806742228397	0.0763725593262
0.0	16246.0	0.0	1132.0	16246.0	4000000.0	0.0	4.0	1.51	1.2	1.01	0.0399999999991	5.54	0.32	0.630000000001	0.18	4.99	0.120000000001	1.87	1.38	0.48	AAA347.CD3.X9.Y5.tile.tissue.png	495	1	2000	495	183f4624747c3830d41a9d1ff2968ae3	0	0	0	0	0	0	0	0	0	0	0	0	0	/home/dhl_ec/bnelissen/Slides/CD3_manuscript/CD3_slides/AAA347.CD3/AAA347.CD3.run1	255	0.7	0.06	0.7	0.06	0.0	-12.6166721998	0.667875998804	0.0633844147949
0.0	14896.0	0.0	778.0	14896.0	4000000.0	0.0	2.0	1.18	1.85	1.0	0.0400000000009	5.5	0.310000000001	0.639999999999	0.18	4.99	0.130000000001	1.85	1.37	0.52	AAA347.CD3.X9.Y6.tile.tissue.png	496	1	2000	496	89a851f55eeb28ffefc1e1811ee0ec34	0	0	0	0	0	0	0	0	0	0	0	0	0	/home/dhl_ec/bnelissen/Slides/CD3_manuscript/CD3_slides/AAA347.CD3/AAA347.CD3.run1	255	0.7	0.06	0.7	0.06	0.0	-12.5094930367	0.927247339365	0.0724218121338
0.0	0.0	0.0	0.0	0.0	4000000.0	0.0	0.0	1.44	1.37	1.28	0.0299999999988	5.19	0.26	0.650000000001	0.190000000001	4.0	0.120000000001	1.78	1.35	0.469999999999	AAA347.CD3.X9.Y7.tile.tissue.png	497	1	2000	497	2a33dd54ca02020b6014a047fd8454b0	0	0	0	0	0	0	0	0	0	0	0	0	0	/home/dhl_ec/bnelissen/Slides/CD3_manuscript/CD3_slides/AAA347.CD3/AAA347.CD3.run1	255	1.0	0.06	1.0	0.06	0.0	-12.4181687781	0.0	0.064981473465
0.0	3816.0	0.0	292.0	3816.0	4000000.0	0.0	1.0	1.11	1.35	1.3	0.0399999999991	5.73	0.309999999999	0.639999999999	0.18	5.41	0.119999999999	1.87	1.38	0.449999999999	AAA347.CD3.X9.Y8.tile.tissue.png	498	1	2000	498	27d137400d8558f82a76e7f3ee51af95	0	0	0	0	0	0	0	0	0	0	0	0	0	/home/dhl_ec/bnelissen/Slides/CD3_manuscript/CD3_slides/AAA347.CD3/AAA347.CD3.run1	255	0.7	0.06	0.7	0.06	-7.69560273639	-12.3528630545	2.55777031795	0.058950206665
21193.0	946775.0	9551.0	10427.0	946775.0	4000000.0	187.0	5.0	1.47	1.61	1.0	0.0399999999991	5.83	0.33	0.639999999999	0.15	6.6	0.219999999999	1.98	1.36	0.620000000001	AAA347.CD3.X9.Y9.tile.tissue.png	499	1	2000	499	9edbfa434f44712c8f9e9fb027d28657	0	0	0	0	0	0	0	0	0	0	0	0	0	/home/dhl_ec/bnelissen/Slides/CD3_manuscript/CD3_slides/AAA347.CD3/AAA347.CD3.run1	255	0.7	0.06	0.7	0.06	-8.2896071164	-11.4128855701	1.7871405542	0.121917367188
[truncated: 2 more columns]
