# Supplementary material for: SlideToolkit: An Assistive Toolset for the Histological Quantification of Whole Slide Images
Source: PLoS One. 2014 Nov 5;9(11):e110289. doi: 10.1371/journal.pone.0110289 (PMC4220929; doi:10.1371/journal.pone.0110289)
Supplement: RawData S1 — ICC and BlandAltman plot - measurements and r-script.zip. Measurements of Run1 and Run2, including the code for the calculation of the intraclass correlation coefficient (ICC) and the code for the Bland and Altman plot. (ZIP) [file pone.0110289.s003.zip › cellprofiler.measurements/run1.529b60003be79ac5b106c4cae9b34f83.DefaultOUT_Image.csv]

AreaOccupied_AreaOccupied_DAB_Nuclei	AreaOccupied_AreaOccupied_Tissue	AreaOccupied_Perimeter_DAB_Nuclei	AreaOccupied_Perimeter_Tissue	AreaOccupied_TotalArea_DAB_Nuclei	AreaOccupied_TotalArea_Tissue	Count_DAB_Nuclei	Count_Tissue	ExecutionTime_01LoadImages	ExecutionTime_02ColorToGray	ExecutionTime_03Smooth	ExecutionTime_04ImageMath	ExecutionTime_05IdentifyPrimaryObjects	ExecutionTime_06MeasureImageAreaOccupied	ExecutionTime_07UnmixColors	ExecutionTime_08MaskImage	ExecutionTime_09IdentifyPrimaryObjects	ExecutionTime_10MeasureImageAreaOccupied	ExecutionTime_11OverlayOutlines	ExecutionTime_12OverlayOutlines	ExecutionTime_13SaveImages	FileName_Original	Group_Index	Group_Number	Height_Original	ImageNumber	MD5Digest_Original	ModuleError_01LoadImages	ModuleError_02ColorToGray	ModuleError_03Smooth	ModuleError_04ImageMath	ModuleError_05IdentifyPrimaryObjects	ModuleError_06MeasureImageAreaOccupied	ModuleError_07UnmixColors	ModuleError_08MaskImage	ModuleError_09IdentifyPrimaryObjects	ModuleError_10MeasureImageAreaOccupied	ModuleError_11OverlayOutlines	ModuleError_12OverlayOutlines	ModuleError_13SaveImages	PathName_Original	Scaling_Original	Threshold_FinalThreshold_DAB_Nuclei	Threshold_FinalThreshold_Tissue	Threshold_OrigThreshold_DAB_Nuclei	Threshold_OrigThreshold_Tissue	Threshold_SumOfEntropies_DAB_Nuclei	Threshold_SumOfEntropies_Tissue	Threshold_WeightedVariance_DAB_Nuclei	Threshold_WeightedVariance_Tissue
0.0	0.0	0.0	0.0	0.0	4000000.0	0.0	0.0	3.11	2.99	1.18	0.05	5.66	0.47	1.0	0.21	4.83	0.13	2.0	1.52	1.19	AAA566.CD3.location-a.X0.Y1.tile.tissue.png	1	1	2000	1	ee9b39a4b00f35048959a5e73231cda3	0	0	0	0	0	0	0	0	0	0	0	0	0	/home/dhl_ec/bnelissen/Slides/CD3_manuscript/CD3_slides/AAA566.CD3.location-a/AAA566.CD3.location-a.run1	255	1.0	0.06	1.0	0.06	0.0	0.0	0.0	11.383517
0.0	0.0	0.0	0.0	0.0	4000000.0	0.0	0.0	2.66	3.05	1.16	0.06	6.34	0.45	0.83	0.22	4.72	0.17	2.02	1.54	0.75	AAA566.CD3.location-a.X0.Y2.tile.tissue.png	2	1	2000	2	2365835df800ebf0d952540a33b48d6a	0	0	0	0	0	0	0	0	0	0	0	0	0	/home/dhl_ec/bnelissen/Slides/CD3_manuscript/CD3_slides/AAA566.CD3.location-a/AAA566.CD3.location-a.run1	255	1.0	0.06	1.0	0.06	0.0	-10.254162174	0.0	9.22931315827
0.0	438053.0	0.0	5821.0	438053.0	4000000.0	0.0	1.0	3.15	2.02	1.13	0.06	6.75	0.38	0.79	0.22	6.83	0.16	2.33	1.53	0.46	AAA566.CD3.location-a.X0.Y3.tile.tissue.png	3	1	2000	3	9505a6022b3395952bb0a7b7240eaab2	0	0	0	0	0	0	0	0	0	0	0	0	0	/home/dhl_ec/bnelissen/Slides/CD3_manuscript/CD3_slides/AAA566.CD3.location-a/AAA566.CD3.location-a.run1	255	0.7	0.06	0.7	0.06	-8.06935353237	-11.4971447497	1.97805866021	2.17834579102
0.0	298398.0	0.0	4293.0	298398.0	4000000.0	0.0	3.0	1.8	3.18	1.17	0.05	6.72	0.37	0.8	0.21	6.56	0.14	2.14	1.53	0.43	AAA566.CD3.location-a.X0.Y4.tile.tissue.png	4	1	2000	4	d7b72a085c4d1db87c0051c95466616e	0	0	0	0	0	0	0	0	0	0	0	0	0	/home/dhl_ec/bnelissen/Slides/CD3_manuscript/CD3_slides/AAA566.CD3.location-a/AAA566.CD3.location-a.run1	255	0.7	0.06	0.7	0.06	-8.6144170656	-11.5503383549	2.0201003533	2.93807525781
2593.0	267791.0	1042.0	4632.0	267791.0	4000000.0	21.0	3.0	2.96	3.31	1.1	0.06	6.79	0.38	0.8	0.2	6.94	0.22	2.15	1.53	0.43	AAA566.CD3.location-a.X1.Y0.tile.tissue.png	5	1	2000	5	d557270a105b08bdca5d466358c690f3	0	0	0	0	0	0	0	0	0	0	0	0	0	/home/dhl_ec/bnelissen/Slides/CD3_manuscript/CD3_slides/AAA566.CD3.location-a/AAA566.CD3.location-a.run1	255	0.7	0.06	0.7	0.06	-9.5883280918	-12.1726604169	3.11557025581	2.01454936328
2328.0	1018638.0	994.0	11444.0	1018638.0	4000000.0	21.0	7.0	2.63	1.72	1.1	0.06	6.94	0.38	0.75	0.17	7.59	0.25	2.6	1.52	0.43	AAA566.CD3.location-a.X1.Y1.tile.tissue.png	6	1	2000	6	3929cc3c12b0abcc98361531e0784b06	0	0	0	0	0	0	0	0	0	0	0	0	0	/home/dhl_ec/bnelissen/Slides/CD3_manuscript/CD3_slides/AAA566.CD3.location-a/AAA566.CD3.location-a.run1	255	0.7	0.06	0.7	0.06	-9.043226655	-11.522731221	2.34917605028	0.427785148437
1319.0	1126985.0	573.0	13169.0	1126985.0	4000000.0	11.0	10.0	3.46	3.06	1.12	0.04	9.27	0.38	0.74	0.17	7.58	0.25	2.23	1.52	0.51	AAA566.CD3.location-a.X1.Y2.tile.tissue.png	7	1	2000	7	61c1ab757bf4df8e885395ec92f9f732	0	0	0	0	0	0	0	0	0	0	0	0	0	/home/dhl_ec/bnelissen/Slides/CD3_manuscript/CD3_slides/AAA566.CD3.location-a/AAA566.CD3.location-a.run1	255	0.7	0.06	0.7	0.06	-9.09888106476	-11.238797855	2.36869366372	0.243149644531
0.0	1667417.0	0.0	9929.0	1667417.0	4000000.0	0.0	7.0	3.16	1.94	1.12	0.05	6.9	0.38	0.75	0.15	6.89	0.2	2.18	1.55	0.48	AAA566.CD3.location-a.X1.Y3.tile.tissue.png	8	1	2000	8	3d3317131db5203a46804e9e1266523c	0	0	0	0	0	0	0	0	0	0	0	0	0	/home/dhl_ec/bnelissen/Slides/CD3_manuscript/CD3_slides/AAA566.CD3.location-a/AAA566.CD3.location-a.run1	255	0.7	0.06	0.7	0.06	0.0	-10.6458905827	0.970441932042	0.247086818359
0.0	1649898.0	0.0	11536.0	1649898.0	4000000.0	0.0	3.0	3.06	2.73	1.1	0.06	6.8	0.38	0.75	0.15	7.54	0.2	2.2	1.54	0.43	AAA566.CD3.location-a.X1.Y4.tile.tissue.png	9	1	2000	9	57ecc61a0c4205bac67742231bc891c9	0	0	0	0	0	0	0	0	0	0	0	0	0	/home/dhl_ec/bnelissen/Slides/CD3_manuscript/CD3_slides/AAA566.CD3.location-a/AAA566.CD3.location-a.run1	255	0.7	0.06	0.7	0.06	-8.08293909022	-11.0987317604	1.23331539266	0.3013095
118.0	174131.0	57.0	3297.0	174131.0	4000000.0	1.0	3.0	1.02	1.14	1.14	0.06	6.73	0.38	0.79	0.21	6.89	0.22	2.11	1.53	0.42	AAA566.CD3.location-a.X1.Y5.tile.tissue.png	10	1	2000	10	18b5d0628e3075fa9aa23190d75a706d	0	0	0	0	0	0	0	0	0	0	0	0	0	/home/dhl_ec/bnelissen/Slides/CD3_manuscript/CD3_slides/AAA566.CD3.location-a/AAA566.CD3.location-a.run1	255	0.7	0.06	0.7	0.06	-8.93781774868	-11.7151962551	1.82304922976	2.05708961816
0.0	0.0	0.0	0.0	0.0	4000000.0	0.0	0.0	0.93	0.97	1.11	0.05	5.59	0.3	0.9	0.21	4.83	0.13	2.04	1.53	0.37	AAA566.CD3.location-a.X10.Y0.tile.tissue.png	11	1	2000	11	65bccc466d5b61c9349cf76147113452	0	0	0	0	0	0	0	0	0	0	0	0	0	/home/dhl_ec/bnelissen/Slides/CD3_manuscript/CD3_slides/AAA566.CD3.location-a/AAA566.CD3.location-a.run1	255	1.0	0.06	1.0	0.06	0.0	0.0	0.0	3.5758065
110.0	995773.0	69.0	48166.0	995773.0	4000000.0	2.0	39.0	0.87	1.23	1.1	0.06	6.97	0.4	0.76	0.17	7.49	0.25	2.3	1.54	0.42	AAA566.CD3.location-a.X10.Y1.tile.tissue.png	12	1	2000	12	4d264e6f9772245f4d53dd101dfaa6fa	0	0	0	0	0	0	0	0	0	0	0	0	0	/home/dhl_ec/bnelissen/Slides/CD3_manuscript/CD3_slides/AAA566.CD3.location-a/AAA566.CD3.location-a.run1	255	0.7	0.06	0.7	0.06	-9.39888850233	-11.9404338	3.46266281888	1.72097516406
1615.0	3746678.0	780.0	14995.0	3746678.0	4000000.0	19.0	4.0	2.56	1.18	1.14	0.05	6.5	0.37	0.75	0.06	9.62	0.36	2.42	1.52	0.48	AAA566.CD3.location-a.X10.Y2.tile.tissue.png	13	1	2000	13	2c73d925b1137f898714cb23bdaeb79b	0	0	0	0	0	0	0	0	0	0	0	0	0	/home/dhl_ec/bnelissen/Slides/CD3_manuscript/CD3_slides/AAA566.CD3.location-a/AAA566.CD3.location-a.run1	255	0.7	0.06	0.7	0.06	-9.41094200235	-11.6639360722	2.38353365979	0.18999384375
56.0	3997540.0	38.0	8203.0	3997540.0	4000000.0	1.0	1.0	1.89	2.95	1.11	0.05	6.39	0.4	0.76	0.06	9.7	0.36	2.18	1.61	0.45	AAA566.CD3.location-a.X10.Y3.tile.tissue.png	14	1	2000	14	266f69398901173d6c52d69ef374acb6	0	0	0	0	0	0	0	0	0	0	0	0	0	/home/dhl_ec/bnelissen/Slides/CD3_manuscript/CD3_slides/AAA566.CD3.location-a/AAA566.CD3.location-a.run1	255	0.7	0.06	0.7	0.06	-8.69439312787	-12.3311483585	1.1749560458	0.0721092675781
0.0	2657517.0	0.0	8661.0	2657517.0	4000000.0	0.0	2.0	2.76	2.1	1.13	0.05	6.85	0.56	0.82	0.11	7.62	0.24	2.2	1.53	0.44	AAA566.CD3.location-a.X10.Y4.tile.tissue.png	15	1	2000	15	fec25650737a359854fa3d3679a7f13f	0	0	0	0	0	0	0	0	0	0	0	0	0	/home/dhl_ec/bnelissen/Slides/CD3_manuscript/CD3_slides/AAA566.CD3.location-a/AAA566.CD3.location-a.run1	255	0.7	0.06	0.7	0.06	0.0	-10.693542036	1.59617944119	0.157992894531
0.0	278733.0	0.0	3849.0	278733.0	4000000.0	0.0	3.0	3.11	2.08	1.11	0.06	6.9	0.37	0.85	0.2	6.15	0.16	2.13	1.53	0.37	AAA566.CD3.location-a.X10.Y5.tile.tissue.png	16	1	2000	16	5af02986e73d4d6fb5b3133f2e7e685f	0	0	0	0	0	0	0	0	0	0	0	0	0	/home/dhl_ec/bnelissen/Slides/CD3_manuscript/CD3_slides/AAA566.CD3.location-a/AAA566.CD3.location-a.run1	255	0.7	0.06	0.7	0.06	0.0	-11.3014351251	1.02944832062	3.24856644482
0.0	18676.0	0.0	1609.0	18676.0	4000000.0	0.0	3.0	2.33	2.5	1.11	0.06	6.75	0.37	0.89	0.22	5.9	0.13	2.13	1.53	0.48	AAA566.CD3.location-a.X11.Y1.tile.tissue.png	17	1	2000	17	dccc0f7c05e54b245710c14811650a71	0	0	0	0	0	0	0	0	0	0	0	0	0	/home/dhl_ec/bnelissen/Slides/CD3_manuscript/CD3_slides/AAA566.CD3.location-a/AAA566.CD3.location-a.run1	255	0.7	0.06	0.7	0.06	0.0	-12.1900814045	4.78132404222	1.47723152954
0.0	1613156.0	0.0	10688.0	1613156.0	4000000.0	0.0	4.0	1.77	2.34	1.1	0.05	6.75	0.37	0.75	0.15	7.61	0.2	2.2	1.54	1.54	AAA566.CD3.location-a.X11.Y2.tile.tissue.png	18	1	2000	18	eb870cdfedf50fbc24e77c5c23c8cc88	0	0	0	0	0	0	0	0	0	0	0	0	0	/home/dhl_ec/bnelissen/Slides/CD3_manuscript/CD3_slides/AAA566.CD3.location-a/AAA566.CD3.location-a.run1	255	0.7	0.06	0.7	0.06	-8.73238035631	-11.4695179172	1.98884286354	0.790348925781
172.0	3999561.0	78.0	8096.0	3999561.0	4000000.0	2.0	1.0	1.45	2.54	1.17	0.05	6.41	0.37	0.76	0.06	9.74	0.37	2.19	1.54	0.43	AAA566.CD3.location-a.X11.Y3.tile.tissue.png	19	1	2000	19	9470dc12e5c77b21cd1edfc5d6846566	0	0	0	0	0	0	0	0	0	0	0	0	0	/home/dhl_ec/bnelissen/Slides/CD3_manuscript/CD3_slides/AAA566.CD3.location-a/AAA566.CD3.location-a.run1	255	0.7	0.06	0.7	0.06	-9.14163289497	-11.551735012	0.844302530482	0.0422476006737
146.0	2484472.0	54.0	9188.0	2484472.0	4000000.0	1.0	3.0	2.42	1.21	1.11	0.05	6.67	0.38	0.75	0.12	8.71	0.31	2.19	1.53	0.44	AAA566.CD3.location-a.X11.Y4.tile.tissue.png	20	1	2000	20	b6708deaa521f62c9679934f083beaae	0	0	0	0	0	0	0	0	0	0	0	0	0	/home/dhl_ec/bnelissen/Slides/CD3_manuscript/CD3_slides/AAA566.CD3.location-a/AAA566.CD3.location-a.run1	255	0.7	0.06	0.7	0.06	-9.14908436232	-10.4037684387	1.2554115466	0.186066386719
0.0	0.0	0.0	0.0	0.0	4000000.0	0.0	0.0	2.8	0.94	1.13	0.0600000000001	5.6	0.3	0.88	0.21	4.79	0.12	2.03	1.54	0.36	AAA566.CD3.location-a.X11.Y5.tile.tissue.png	21	1	2000	21	4692164234d400cff14f694fb8f096b0	0	0	0	0	0	0	0	0	0	0	0	0	0	/home/dhl_ec/bnelissen/Slides/CD3_manuscript/CD3_slides/AAA566.CD3.location-a/AAA566.CD3.location-a.run1	255	1.0	0.06	1.0	0.06	0.0	0.0	0.0	6.9461835
0.0	243659.0	0.0	3430.0	243659.0	4000000.0	0.0	1.0	3.0	1.19	1.1	0.0700000000001	6.87	0.37	0.85	0.21	6.63	0.15	2.14	1.54	0.36	AAA566.CD3.location-a.X12.Y2.tile.tissue.png	22	1	2000	22	b04604878189e8f546feff7c47ee9df1	0	0	0	0	0	0	0	0	0	0	0	0	0	/home/dhl_ec/bnelissen/Slides/CD3_manuscript/CD3_slides/AAA566.CD3.location-a/AAA566.CD3.location-a.run1	255	0.7	0.06	0.7	0.06	-7.33000186508	-12.1179310327	2.46077100567	2.09891298633
0.0	1665271.0	0.0	9051.0	1665271.0	4000000.0	0.0	1.0	2.02	2.41	1.11	0.0600000000001	6.93	0.38	0.76	0.14	6.91	0.2	2.24	1.54	0.39	AAA566.CD3.location-a.X12.Y3.tile.tissue.png	23	1	2000	23	746b293ca8d6ce113ffc2045180d7c54	0	0	0	0	0	0	0	0	0	0	0	0	0	/home/dhl_ec/bnelissen/Slides/CD3_manuscript/CD3_slides/AAA566.CD3.location-a/AAA566.CD3.location-a.run1	255	0.7	0.06	0.7	0.06	0.0	-11.2189032604	1.53774670909	1.02140771875
0.0	1981718.0	0.0	10730.0	1981718.0	4000000.0	0.0	4.0	2.1	1.86	1.1	0.0599999999999	6.71	0.37	0.75	0.14	7.86	0.32	2.22	1.54	0.45	AAA566.CD3.location-a.X12.Y4.tile.tissue.png	24	1	2000	24	b0d7856d7fb84a78ced05b546ac2091d	0	0	0	0	0	0	0	0	0	0	0	0	0	/home/dhl_ec/bnelissen/Slides/CD3_manuscript/CD3_slides/AAA566.CD3.location-a/AAA566.CD3.location-a.run1	255	0.7	0.06	0.7	0.06	-7.4980615757	-11.2420600957	1.88294134182	0.418464597656
0.0	0.0	0.0	0.0	0.0	4000000.0	0.0	0.0	2.29	3.56	1.1	0.0600000000001	5.63	0.29	0.87	0.21	4.76	0.13	2.02	1.54	0.38	AAA566.CD3.location-a.X12.Y5.tile.tissue.png	25	1	2000	25	79e374923c499e6c7787ad21667a6b9d	0	0	0	0	0	0	0	0	0	0	0	0	0	/home/dhl_ec/bnelissen/Slides/CD3_manuscript/CD3_slides/AAA566.CD3.location-a/AAA566.CD3.location-a.run1	255	1.0	0.06	1.0	0.06	0.0	0.0	0.0	7.478203
0.0	0.0	0.0	0.0	0.0	3800000.0	0.0	0.0	2.15	1.18	1.05	0.0599999999999	5.29	0.28	0.84	0.2	4.6	0.12	1.93	1.45	0.35	AAA566.CD3.location-a.X13.Y4.tile.tissue.png	26	1	1900	26	f1d02e4bf5d80480f11875563b7c53c2	0	0	0	0	0	0	0	0	0	0	0	0	0	/home/dhl_ec/bnelissen/Slides/CD3_manuscript/CD3_slides/AAA566.CD3.location-a/AAA566.CD3.location-a.run1	255	1.0	0.06	1.0	0.06	0.0	0.0	0.0	2.93035526316
985.0	1382889.0	397.0	18804.0	1382889.0	4000000.0	11.0	6.0	2.89	2.07	1.12	0.0600000000001	6.78	0.38	0.75	0.16	7.82	0.27	2.19	1.52	0.4	AAA566.CD3.location-a.X2.Y0.tile.tissue.png	27	1	2000	27	b51e42ddd7d5196cbc6fea466364a66f	0	0	0	0	0	0	0	0	0	0	0	0	0	/home/dhl_ec/bnelissen/Slides/CD3_manuscript/CD3_slides/AAA566.CD3.location-a/AAA566.CD3.location-a.run1	255	0.7	0.06	0.7	0.06	-9.71739825457	-11.7918377925	2.65627595493	0.848869757812
4818.0	3969039.0	2240.0	11273.0	3969039.0	4000000.0	58.0	1.0	2.68	2.21	1.14	0.04	8.05	0.37	0.75	0.0600000000001	9.83	0.37	2.22	1.57	0.43	AAA566.CD3.location-a.X2.Y1.tile.tissue.png	28	1	2000	28	7acc4a8e8898f715a5fc64a2bd64dcd1	0	0	0	0	0	0	0	0	0	0	0	0	0	/home/dhl_ec/bnelissen/Slides/CD3_manuscript/CD3_slides/AAA566.CD3.location-a/AAA566.CD3.location-a.run1	255	0.7	0.06	0.7	0.06	-9.46560460944	-11.5017701408	1.75018686	0.176908477539
10640.0	3797603.0	4211.0	8806.0	3797603.0	4000000.0	89.0	1.0	2.76	2.02	1.11	0.05	6.54	0.37	0.78	0.0699999999999	9.81	0.36	2.2	1.52	0.43	AAA566.CD3.location-a.X2.Y2.tile.tissue.png	29	1	2000	29	46c18a536d4afb80b2060ed3aec9f14d	0	0	0	0	0	0	0	0	0	0	0	0	0	/home/dhl_ec/bnelissen/Slides/CD3_manuscript/CD3_slides/AAA566.CD3.location-a/AAA566.CD3.location-a.run1	255	0.7	0.06	0.7	0.06	-9.13713491526	-12.1566042403	1.39618296869	0.155268871094
69.0	2752154.0	55.0	14886.0	2752154.0	4000000.0	1.0	4.0	1.77	2.59	1.13	0.05	6.93	0.38	0.74	0.11	8.83	0.33	2.26	1.54	0.42	AAA566.CD3.location-a.X2.Y3.tile.tissue.png	30	1	2000	30	3ccd181bd45097dc25bed76575d775da	0	0	0	0	0	0	0	0	0	0	0	0	0	/home/dhl_ec/bnelissen/Slides/CD3_manuscript/CD3_slides/AAA566.CD3.location-a/AAA566.CD3.location-a.run1	255	0.7	0.06	0.7	0.06	-7.55856610698	-11.2412150076	0.912993914376	0.119016484375
0.0	3599240.0	0.0	12232.0	3599240.0	4000000.0	0.0	1.0	2.81	2.5	1.11	0.0500000000001	6.87	0.38	0.74	0.0700000000001	9.22	0.28	2.22	1.53	0.46	AAA566.CD3.location-a.X2.Y4.tile.tissue.png	31	1	2000	31	52324fff6c10925fa646cd3c8c7df0ef	0	0	0	0	0	0	0	0	0	0	0	0	0	/home/dhl_ec/bnelissen/Slides/CD3_manuscript/CD3_slides/AAA566.CD3.location-a/AAA566.CD3.location-a.run1	255	0.7	0.06	0.7	0.06	-6.91712761087	-11.0465078385	0.852108709463	0.10397521875
0.0	1426494.0	0.0	8607.0	1426494.0	4000000.0	0.0	3.0	3.82	2.7	1.12	0.0699999999999	6.78	0.37	0.75	0.15	6.69	0.19	2.14	1.53	0.39	AAA566.CD3.location-a.X2.Y5.tile.tissue.png	32	1	2000	32	38abc3add3737da3d0d7c67569fd568b	0	0	0	0	0	0	0	0	0	0	0	0	0	/home/dhl_ec/bnelissen/Slides/CD3_manuscript/CD3_slides/AAA566.CD3.location-a/AAA566.CD3.location-a.run1	255	0.7	0.06	0.7	0.06	0.0	-10.7548164314	0.688804947655	0.641763474609
353.0	1616153.0	191.0	10233.0	1616153.0	4000000.0	5.0	1.0	3.45	2.58	1.13	0.0599999999999	6.7	0.38	0.75	0.15	7.89	0.28	2.15	1.54	1.07	AAA566.CD3.location-a.X3.Y0.tile.tissue.png	33	1	2000	33	99e8263f7e073e46d11b69755c2e6a40	0	0	0	0	0	0	0	0	0	0	0	0	0	/home/dhl_ec/bnelissen/Slides/CD3_manuscript/CD3_slides/AAA566.CD3.location-a/AAA566.CD3.location-a.run1	255	0.7	0.06	0.7	0.06	-9.40169893576	-11.7785678492	2.75987206182	0.997489941406
1020.0	3881977.0	515.0	15020.0	3881977.0	4000000.0	14.0	2.0	3.11	3.45	1.11	0.04	6.49	0.37	0.74	0.0599999999999	9.5	0.36	2.19	1.52	0.42	AAA566.CD3.location-a.X3.Y1.tile.tissue.png	34	1	2000	34	e0aba575239ac0f8d5c9378a4a67f56e	0	0	0	0	0	0	0	0	0	0	0	0	0	/home/dhl_ec/bnelissen/Slides/CD3_manuscript/CD3_slides/AAA566.CD3.location-a/AAA566.CD3.location-a.run1	255	0.7	0.06	0.7	0.06	-9.37433506237	-10.6296710668	2.12893280156	0.176932730469
1041.0	3983028.0	520.0	9195.0	3983028.0	4000000.0	14.0	1.0	3.68	3.36	1.17	0.0500000000001	6.4	0.36	0.74	0.0600000000001	9.62	0.37	2.18	1.53	0.42	AAA566.CD3.location-a.X3.Y2.tile.tissue.png	35	1	2000	35	28660fa5d76cd6753269d1f2f554412c	0	0	0	0	0	0	0	0	0	0	0	0	0	/home/dhl_ec/bnelissen/Slides/CD3_manuscript/CD3_slides/AAA566.CD3.location-a/AAA566.CD3.location-a.run1	255	0.7	0.06	0.7	0.06	-9.26722195562	-12.4501804225	1.57330945877	0.107450632324
325.0	3809188.0	165.0	11959.0	3809188.0	4000000.0	4.0	1.0	3.42	2.62	1.13	0.05	6.33	0.37	0.75	0.0700000000001	9.53	0.39	2.21	1.55	0.43	AAA566.CD3.location-a.X3.Y3.tile.tissue.png	36	1	2000	36	bddb38c490307b980a46214323af284a	0	0	0	0	0	0	0	0	0	0	0	0	0	/home/dhl_ec/bnelissen/Slides/CD3_manuscript/CD3_slides/AAA566.CD3.location-a/AAA566.CD3.location-a.run1	255	0.7	0.06	0.7	0.06	-8.59338958418	-12.3087870988	0.9364914924	0.117840980469
236.0	4000000.0	154.0	7996.0	4000000.0	4000000.0	4.0	1.0	2.03	2.82	1.1	0.0500000000001	6.59	0.3	0.74	0.05	9.53	0.38	2.16	1.52	0.42	AAA566.CD3.location-a.X3.Y4.tile.tissue.png	37	1	2000	37	bba39fee4db599b2a2edbfbe7d08a222	0	0	0	0	0	0	0	0	0	0	0	0	0	/home/dhl_ec/bnelissen/Slides/CD3_manuscript/CD3_slides/AAA566.CD3.location-a/AAA566.CD3.location-a.run1	255	0.7	0.06	0.7	0.06	-7.72041329098	-11.6380649249	0.798633603252	0.0958829936481
0.0	1504994.0	0.0	5936.0	1504994.0	4000000.0	0.0	1.0	2.25	3.44	1.15	0.0799999999999	6.75	0.36	0.75	0.15	6.66	0.19	2.14	1.54	0.41	AAA566.CD3.location-a.X3.Y5.tile.tissue.png	38	1	2000	38	736f7ca8513e6bf77de5a3649f8d24a8	0	0	0	0	0	0	0	0	0	0	0	0	0	/home/dhl_ec/bnelissen/Slides/CD3_manuscript/CD3_slides/AAA566.CD3.location-a/AAA566.CD3.location-a.run1	255	0.7	0.06	0.7	0.06	0.0	-10.1704972175	0.615780611085	0.500038800781
0.0	738088.0	0.0	12326.0	738088.0	4000000.0	0.0	5.0	3.92	2.73	1.13	0.0600000000001	6.71	0.37	0.78	0.19	6.16	0.25	2.16	1.52	0.37	AAA566.CD3.location-a.X4.Y0.tile.tissue.png	39	1	2000	39	25b36ea7ac0397f618e3e205579c0676	0	0	0	0	0	0	0	0	0	0	0	0	0	/home/dhl_ec/bnelissen/Slides/CD3_manuscript/CD3_slides/AAA566.CD3.location-a/AAA566.CD3.location-a.run1	255	0.7	0.06	0.7	0.06	0.0	-11.7508683709	2.96787984631	2.6202499043
1258.0	3239242.0	578.0	47761.0	3239242.0	4000000.0	15.0	21.0	3.61	2.17	1.13	0.05	9.44	0.4	0.75	0.0899999999999	9.13	0.34	2.31	1.52	0.44	AAA566.CD3.location-a.X4.Y1.tile.tissue.png	40	1	2000	40	e6f2db8200886870a9f2c5c3350b99a6	0	0	0	0	0	0	0	0	0	0	0	0	0	/home/dhl_ec/bnelissen/Slides/CD3_manuscript/CD3_slides/AAA566.CD3.location-a/AAA566.CD3.location-a.run1	255	0.7	0.06	0.7	0.06	-9.34267724598	-11.4979460365	2.66400100915	0.234362820312
4200.0	3775253.0	2059.0	16853.0	3775253.0	4000000.0	49.0	5.0	2.65	2.3	1.11	0.05	6.71	0.37	0.75	0.0700000000002	9.78	0.36	2.31	1.54	0.44	AAA566.CD3.location-a.X4.Y2.tile.tissue.png	41	1	2000	41	2e904b3065f54f9116a78f648604a11a	0	0	0	0	0	0	0	0	0	0	0	0	0	/home/dhl_ec/bnelissen/Slides/CD3_manuscript/CD3_slides/AAA566.CD3.location-a/AAA566.CD3.location-a.run1	255	0.7	0.06	0.7	0.06	-9.25732618786	-12.0818502721	2.03866395709	0.197902619141
0.0	3999561.0	0.0	8061.0	3999561.0	4000000.0	0.0	1.0	2.85	2.0	1.14	0.05	6.29	0.38	0.74	0.0599999999999	9.25	0.37	2.23	1.55	0.48	AAA566.CD3.location-a.X4.Y3.tile.tissue.png	42	1	2000	42	7585d4a9d40f7f70979efdcddf4f9cfc	0	0	0	0	0	0	0	0	0	0	0	0	0	/home/dhl_ec/bnelissen/Slides/CD3_manuscript/CD3_slides/AAA566.CD3.location-a/AAA566.CD3.location-a.run1	255	0.7	0.06	0.7	0.06	-8.28346995822	-12.2224965338	0.935396698531	0.0746401813965
0.0	4000000.0	0.0	7996.0	4000000.0	4000000.0	0.0	1.0	3.37	2.4	1.16	0.05	6.71	0.31	0.74	0.05	8.28	0.29	2.2	1.54	0.42	AAA566.CD3.location-a.X4.Y4.tile.tissue.png	43	1	2000	43	24b7d576c7d95e08c69ed91b41e6e28f	0	0	0	0	0	0	0	0	0	0	0	0	0	/home/dhl_ec/bnelissen/Slides/CD3_manuscript/CD3_slides/AAA566.CD3.location-a/AAA566.CD3.location-a.run1	255	0.7	0.06	0.7	0.06	0.0	-12.2174863559	0.7512569375	0.0847640441745
0.0	512912.0	0.0	5204.0	512912.0	4000000.0	0.0	1.0	2.37	1.28	1.11	0.0599999999999	6.76	0.37	0.8	0.2	6.39	0.16	2.15	1.53	0.37	AAA566.CD3.location-a.X4.Y5.tile.tissue.png	44	1	2000	44	5aa5f62ee89c6fc47e04dd7f17362b31	0	0	0	0	0	0	0	0	0	0	0	0	0	/home/dhl_ec/bnelissen/Slides/CD3_manuscript/CD3_slides/AAA566.CD3.location-a/AAA566.CD3.location-a.run1	255	0.7	0.06	0.7	0.06	0.0	-11.0934818917	0.893835163244	3.2283697959
195.0	685259.0	110.0	22180.0	685259.0	4000000.0	3.0	15.0	3.73	2.9	1.13	0.0599999999999	6.9	0.38	0.79	0.18	7.26	0.24	2.17	1.53	0.43	AAA566.CD3.location-a.X5.Y0.tile.tissue.png	45	1	2000	45	fce671423cf954fedc2b29ed53ffc205	0	0	0	0	0	0	0	0	0	0	0	0	0	/home/dhl_ec/bnelissen/Slides/CD3_manuscript/CD3_slides/AAA566.CD3.location-a/AAA566.CD3.location-a.run1	255	0.7	0.06	0.7	0.06	-10.0813423295	-12.051961039	3.57691622309	2.24053870898
2098.0	2886149.0	1011.0	43862.0	2886149.0	4000000.0	23.0	26.0	2.87	2.36	1.11	0.05	9.18	0.39	0.74	0.0999999999999	8.89	0.33	2.28	1.52	0.55	AAA566.CD3.location-a.X5.Y1.tile.tissue.png	46	1	2000	46	af2c8df18635ebb6bbbc182208803ec3	0	0	0	0	0	0	0	0	0	0	0	0	0	/home/dhl_ec/bnelissen/Slides/CD3_manuscript/CD3_slides/AAA566.CD3.location-a/AAA566.CD3.location-a.run1	255	0.7	0.06	0.7	0.06	-9.58267050491	-11.1582470911	2.76173679946	0.263690257812
3848.0	3798930.0	1959.0	14708.0	3798930.0	4000000.0	50.0	4.0	3.62	1.18	1.12	0.0500000000002	7.94	0.38	0.75	0.0699999999999	9.67	0.38	2.23	1.52	0.43	AAA566.CD3.location-a.X5.Y2.tile.tissue.png	47	1	2000	47	89040963589ece429dce1be04ca73e03	0	0	0	0	0	0	0	0	0	0	0	0	0	/home/dhl_ec/bnelissen/Slides/CD3_manuscript/CD3_slides/AAA566.CD3.location-a/AAA566.CD3.location-a.run1	255	0.7	0.06	0.7	0.06	-9.35030007737	-11.6529178203	2.22000114585	0.215747101562
5874.0	3993836.0	2239.0	8206.0	3993836.0	4000000.0	40.0	1.0	1.6	2.42	1.14	0.04	7.44	0.38	0.74	0.05	10.18	0.38	2.18	1.53	0.43	AAA566.CD3.location-a.X5.Y3.tile.tissue.png	48	1	2000	48	2f50504da6156d6fca6cc428e2b99e72	0	0	0	0	0	0	0	0	0	0	0	0	0	/home/dhl_ec/bnelissen/Slides/CD3_manuscript/CD3_slides/AAA566.CD3.location-a/AAA566.CD3.location-a.run1	255	0.7	0.06	0.7	0.06	-8.7454456624	-12.2135648495	0.964035642233	0.224012768555
93.0	3875383.0	40.0	9824.0	3875383.0	4000000.0	1.0	1.0	1.88	1.32	1.13	0.05	9.6	0.38	0.75	0.0599999999999	9.58	0.37	2.19	1.53	0.42	AAA566.CD3.location-a.X5.Y4.tile.tissue.png	49	1	2000	49	1ec18ef247c691cef4d9e0532be0d8d6	0	0	0	0	0	0	0	0	0	0	0	0	0	/home/dhl_ec/bnelissen/Slides/CD3_manuscript/CD3_slides/AAA566.CD3.location-a/AAA566.CD3.location-a.run1	255	0.7	0.06	0.7	0.06	-8.16730107601	-12.3213548132	0.905474615311	0.173001267578
0.0	203113.0	0.0	3328.0	203113.0	4000000.0	0.0	3.0	1.35	2.71	1.16	0.05	6.71	0.38	0.81	0.21	6.06	0.15	2.11	1.53	0.37	AAA566.CD3.location-a.X5.Y5.tile.tissue.png	50	1	2000	50	9084548ed6233dd25db6e62223b61631	0	0	0	0	0	0	0	0	0	0	0	0	0	/home/dhl_ec/bnelissen/Slides/CD3_manuscript/CD3_slides/AAA566.CD3.location-a/AAA566.CD3.location-a.run1	255	0.7	0.06	0.7	0.06	0.0	-10.9141106894	1.2445440623	3.20888665479
449.0	657813.0	138.0	16365.0	657813.0	4000000.0	2.0	6.0	2.37	1.48	1.23	0.0799999999999	6.98	0.38	0.77	0.19	7.44	0.24	2.22	1.54	1.34	AAA566.CD3.location-a.X6.Y0.tile.tissue.png	51	1	2000	51	fb3cd9d54a9cd3de0b472fda7dca6b2f	0	0	0	0	0	0	0	0	0	0	0	0	0	/home/dhl_ec/bnelissen/Slides/CD3_manuscript/CD3_slides/AAA566.CD3.location-a/AAA566.CD3.location-a.run1	255	0.7	0.06	0.7	0.06	-9.76297733565	-11.7069723184	4.26195246893	1.33695792578
260.0	1841901.0	123.0	64729.0	1841901.0	4000000.0	3.0	39.0	3.37	3.32	1.14	0.04	6.92	0.41	0.74	0.14	7.96	0.29	2.36	1.53	1.34	AAA566.CD3.location-a.X6.Y1.tile.tissue.png	52	1	2000	52	6c07bcf2708bb524e9bd5ece8acf2c1e	0	0	0	0	0	0	0	0	0	0	0	0	0	/home/dhl_ec/bnelissen/Slides/CD3_manuscript/CD3_slides/AAA566.CD3.location-a/AAA566.CD3.location-a.run1	255	0.7	0.06	0.7	0.06	-9.54414276854	-11.6605941229	3.29861164146	0.603214484375
299.0	3845268.0	171.0	12500.0	3845268.0	4000000.0	4.0	5.0	3.24	2.88	1.1	0.04	8.2	0.38	0.74	0.0699999999999	9.53	0.36	2.2	1.52	0.44	AAA566.CD3.location-a.X6.Y2.tile.tissue.png	53	1	2000	53	54b3b37201f2e74c38efa5add2312e2a	0	0	0	0	0	0	0	0	0	0	0	0	0	/home/dhl_ec/bnelissen/Slides/CD3_manuscript/CD3_slides/AAA566.CD3.location-a/AAA566.CD3.location-a.run1	255	0.7	0.06	0.7	0.06	-9.14191751637	-12.0917419616	2.36774016843	0.195595067383
0.0	4000000.0	0.0	7996.0	4000000.0	4000000.0	0.0	1.0	2.58	1.26	1.12	0.05	6.18	0.29	0.76	0.05	9.22	0.3	2.19	1.53	0.43	AAA566.CD3.location-a.X6.Y3.tile.tissue.png	54	1	2000	54	5647aa4b16fbffd058f987586ca0bb8f	0	0	0	0	0	0	0	0	0	0	0	0	0	/home/dhl_ec/bnelissen/Slides/CD3_manuscript/CD3_slides/AAA566.CD3.location-a/AAA566.CD3.location-a.run1	255	0.7	0.06	0.7	0.06	-7.34688840138	-11.9059080222	0.68439794416	0.0390804443398
0.0	2886024.0	0.0	8938.0	2886024.0	4000000.0	0.0	1.0	2.35	1.66	1.1	0.05	6.75	0.36	0.74	0.1	8.39	0.27	2.22	1.52	0.43	AAA566.CD3.location-a.X6.Y4.tile.tissue.png	55	1	2000	55	e24be58562f0615d9989a21f8ed1ef41	0	0	0	0	0	0	0	0	0	0	0	0	0	/home/dhl_ec/bnelissen/Slides/CD3_manuscript/CD3_slides/AAA566.CD3.location-a/AAA566.CD3.location-a.run1	255	0.7	0.06	0.7	0.06	-7.03087938584	-11.8457555422	0.948208158218	0.135153371094
0.0	114537.0	0.0	2998.0	114537.0	4000000.0	0.0	3.0	2.96	2.99	1.1	0.05	6.95	0.39	0.83	0.21	5.86	0.14	2.1	1.52	0.46	AAA566.CD3.location-a.X6.Y5.tile.tissue.png	56	1	2000	56	d65f93a3ee2c45bed0d86e14ed325f24	0	0	0	0	0	0	0	0	0	0	0	0	0	/home/dhl_ec/bnelissen/Slides/CD3_manuscript/CD3_slides/AAA566.CD3.location-a/AAA566.CD3.location-a.run1	255	0.7	0.06	0.7	0.06	0.0	-11.9365304835	2.29945972699	2.80176036035
248.0	550951.0	116.0	5555.0	550951.0	4000000.0	2.0	4.0	2.52	1.48	1.12	0.0600000000002	7.21	0.37	0.78	0.19	7.06	0.24	2.12	1.53	0.38	AAA566.CD3.location-a.X7.Y0.tile.tissue.png	57	1	2000	57	6241c6e0df6dea8bc4405e4e8a7ef8a3	0	0	0	0	0	0	0	0	0	0	0	0	0	/home/dhl_ec/bnelissen/Slides/CD3_manuscript/CD3_slides/AAA566.CD3.location-a/AAA566.CD3.location-a.run1	255	0.7	0.06	0.7	0.06	-9.34883830248	-11.7094470576	3.37329140088	1.79711753711
1175.0	3089494.0	522.0	33896.0	3089494.0	4000000.0	13.0	9.0	1.05	2.1	1.11	0.04	6.58	0.39	0.74	0.0999999999999	9.0	0.34	2.31	1.58	0.42	AAA566.CD3.location-a.X7.Y1.tile.tissue.png	58	1	2000	58	12af6cbbd6000e6fe3b7b002a75f6eff	0	0	0	0	0	0	0	0	0	0	0	0	0	/home/dhl_ec/bnelissen/Slides/CD3_manuscript/CD3_slides/AAA566.CD3.location-a/AAA566.CD3.location-a.run1	255	0.7	0.06	0.7	0.06	-10.0507139056	-11.5884733492	3.27248240738	0.549055492188
618.0	3982099.0	313.0	9667.0	3982099.0	4000000.0	9.0	1.0	2.8	4.05	1.14	0.05	8.11	0.37	0.74	0.0599999999999	9.65	0.37	2.2	1.52	0.43	AAA566.CD3.location-a.X7.Y2.tile.tissue.png	59	1	2000	59	111b69e94a99d798307e4864c748b3c0	0	0	0	0	0	0	0	0	0	0	0	0	0	/home/dhl_ec/bnelissen/Slides/CD3_manuscript/CD3_slides/AAA566.CD3.location-a/AAA566.CD3.location-a.run1	255	0.7	0.06	0.7	0.06	-9.02868775494	-12.4230978443	2.39195829874	0.158712443604
10600.0	3955681.0	3413.0	10096.0	3955681.0	4000000.0	74.0	2.0	4.2	2.25	1.14	0.05	6.64	0.38	0.74	0.05	9.62	0.37	2.26	1.57	0.45	AAA566.CD3.location-a.X7.Y3.tile.tissue.png	60	1	2000	60	7d77ec4495f17fc27440593f44633cd6	0	0	0	0	0	0	0	0	0	0	0	0	0	/home/dhl_ec/bnelissen/Slides/CD3_manuscript/CD3_slides/AAA566.CD3.location-a/AAA566.CD3.location-a.run1	255	0.7	0.06	0.7	0.06	-8.0093386387	-11.940006146	0.800459734216	0.140460443604
0.0	1444836.0	0.0	19854.0	1444836.0	4000000.0	0.0	6.0	2.89	2.84	1.11	0.05	6.89	0.39	0.76	0.16	6.96	0.2	2.29	1.59	0.4	AAA566.CD3.location-a.X7.Y4.tile.tissue.png	61	1	2000	61	d45723cdaa022f5a189da6987388bff3	0	0	0	0	0	0	0	0	0	0	0	0	0	/home/dhl_ec/bnelissen/Slides/CD3_manuscript/CD3_slides/AAA566.CD3.location-a/AAA566.CD3.location-a.run1	255	0.7	0.06	0.7	0.06	0.0	-11.3481215991	1.28757407415	0.231323603516
0.0	0.0	0.0	0.0	0.0	4000000.0	0.0	0.0	2.19	1.64	1.12	0.0599999999999	6.03	0.31	0.91	0.23	4.94	0.13	2.06	1.55	0.36	AAA566.CD3.location-a.X7.Y5.tile.tissue.png	62	1	2000	62	f96d0488cc184b2a906e2a81ef15be76	0	0	0	0	0	0	0	0	0	0	0	0	0	/home/dhl_ec/bnelissen/Slides/CD3_manuscript/CD3_slides/AAA566.CD3.location-a/AAA566.CD3.location-a.run1	255	1.0	0.06	1.0	0.06	0.0	0.0	0.0	6.280029
64.0	787428.0	37.0	32296.0	787428.0	4000000.0	1.0	27.0	3.04	3.14	1.19	0.0599999999999	7.39	0.39	0.76	0.19	7.4	0.31	2.29	1.54	0.39	AAA566.CD3.location-a.X8.Y0.tile.tissue.png	63	1	2000	63	85f83108723fbdd3fe9bbe675723e528	0	0	0	0	0	0	0	0	0	0	0	0	0	/home/dhl_ec/bnelissen/Slides/CD3_manuscript/CD3_slides/AAA566.CD3.location-a/AAA566.CD3.location-a.run1	255	0.7	0.06	0.7	0.06	-9.38824295286	-11.9181688337	4.03393815132	1.49142236719
563.0	2537250.0	278.0	40865.0	2537250.0	4000000.0	7.0	42.0	1.2	2.6	1.11	0.0400000000002	8.89	0.4	0.74	0.13	8.68	0.31	2.25	1.49	0.42	AAA566.CD3.location-a.X8.Y1.tile.tissue.png	64	1	2000	64	1b96e572bf1079efe7b5de098abcc06b	0	0	0	0	0	0	0	0	0	0	0	0	0	/home/dhl_ec/bnelissen/Slides/CD3_manuscript/CD3_slides/AAA566.CD3.location-a/AAA566.CD3.location-a.run1	255	0.7	0.06	0.7	0.06	-9.58176724636	-11.6002858969	3.13788622435	0.428870359375
3071.0	3989181.0	1503.0	9089.0	3989181.0	4000000.0	38.0	1.0	1.27	2.42	1.11	0.05	8.0	0.37	0.75	0.0600000000002	9.89	0.37	2.21	1.53	0.44	AAA566.CD3.location-a.X8.Y2.tile.tissue.png	65	1	2000	65	19277004967a24e739cd9acd5e50f5df	0	0	0	0	0	0	0	0	0	0	0	0	0	/home/dhl_ec/bnelissen/Slides/CD3_manuscript/CD3_slides/AAA566.CD3.location-a/AAA566.CD3.location-a.run1	255	0.7	0.06	0.7	0.06	-9.17839256544	-12.3390611227	2.11533809062	0.139541544922
2985.0	3995639.0	1070.0	8383.0	3995639.0	4000000.0	25.0	1.0	2.78	2.94	1.14	0.05	7.01	0.38	0.75	0.0700000000002	9.7	0.37	2.15	1.49	0.44	AAA566.CD3.location-a.X8.Y3.tile.tissue.png	66	1	2000	66	881e2b7080c389b2a06ce66d3ceacb92	0	0	0	0	0	0	0	0	0	0	0	0	0	/home/dhl_ec/bnelissen/Slides/CD3_manuscript/CD3_slides/AAA566.CD3.location-a/AAA566.CD3.location-a.run1	255	0.7	0.06	0.7	0.06	-8.56869939298	-11.8777085464	1.07450763243	0.0889248876953
0.0	2515674.0	0.0	12477.0	2515674.0	4000000.0	0.0	5.0	1.75	2.5	1.23	0.0599999999999	7.06	0.37	0.73	0.11	8.14	0.23	2.15	1.48	0.41	AAA566.CD3.location-a.X8.Y4.tile.tissue.png	67	1	2000	67	17a82dd5876031313651105bec86404f	0	0	0	0	0	0	0	0	0	0	0	0	0	/home/dhl_ec/bnelissen/Slides/CD3_manuscript/CD3_slides/AAA566.CD3.location-a/AAA566.CD3.location-a.run1	255	0.7	0.06	0.7	0.06	-6.92756827237	-10.9771894671	1.48712174313	0.172960957031
0.0	1353.0	0.0	164.0	1353.0	4000000.0	0.0	1.0	2.73	2.21	1.15	0.0599999999999	6.81	0.36	0.85	0.22	5.88	0.15	2.04	1.5	0.36	AAA566.CD3.location-a.X8.Y5.tile.tissue.png	68	1	2000	68	a77bf41811382198cc32ae03495c3d47	0	0	0	0	0	0	0	0	0	0	0	0	0	/home/dhl_ec/bnelissen/Slides/CD3_manuscript/CD3_slides/AAA566.CD3.location-a/AAA566.CD3.location-a.run1	255	0.7	0.06	0.7	0.06	0.0	-12.3896550085	5.37168235807	3.19080991661
296.0	454111.0	121.0	11146.0	454111.0	4000000.0	3.0	5.0	2.71	1.51	1.16	0.0700000000002	6.9	0.37	0.79	0.21	7.12	0.24	2.14	1.51	0.42	AAA566.CD3.location-a.X9.Y0.tile.tissue.png	69	1	2000	69	61a94c758d14e8936396fbb0128c7a4e	0	0	0	0	0	0	0	0	0	0	0	0	0	/home/dhl_ec/bnelissen/Slides/CD3_manuscript/CD3_slides/AAA566.CD3.location-a/AAA566.CD3.location-a.run1	255	0.7	0.06	0.7	0.06	-9.99919132509	-12.0812647987	3.49995968704	2.09287456445
1253.0	2255634.0	612.0	45275.0	2255634.0	4000000.0	16.0	29.0	3.39	2.07	1.57	0.05	7.12	0.4	0.75	0.13	8.38	0.3	2.25	1.47	0.91	AAA566.CD3.location-a.X9.Y1.tile.tissue.png	70	1	2000	70	4d767aedb1539d662d2637f52159cc83	0	0	0	0	0	0	0	0	0	0	0	0	0	/home/dhl_ec/bnelissen/Slides/CD3_manuscript/CD3_slides/AAA566.CD3.location-a/AAA566.CD3.location-a.run1	255	0.7	0.06	0.7	0.06	-9.7249204021	-11.7589301042	3.10323039036	0.589144796875
879.0	3977669.0	486.0	10124.0	3977669.0	4000000.0	14.0	1.0	3.89	2.61	1.14	0.05	8.64	0.39	0.75	0.0600000000002	9.66	0.36	2.13	1.48	0.43	AAA566.CD3.location-a.X9.Y2.tile.tissue.png	71	1	2000	71	2e6c00a730c6ea5d3a747bdf41559775	0	0	0	0	0	0	0	0	0	0	0	0	0	/home/dhl_ec/bnelissen/Slides/CD3_manuscript/CD3_slides/AAA566.CD3.location-a/AAA566.CD3.location-a.run1	255	0.7	0.06	0.7	0.06	-9.20765228143	-11.5624622875	1.91930091491	0.144894197632
56.0	3997701.0	38.0	8250.0	3997701.0	4000000.0	1.0	1.0	3.22	2.73	1.18	0.0500000000002	6.58	0.37	0.72	0.0599999999999	9.63	0.36	2.11	1.48	0.43	AAA566.CD3.location-a.X9.Y3.tile.tissue.png	72	1	2000	72	fea15f3a14c35e8a5fe06e05d5407f2d	0	0	0	0	0	0	0	0	0	0	0	0	0	/home/dhl_ec/bnelissen/Slides/CD3_manuscript/CD3_slides/AAA566.CD3.location-a/AAA566.CD3.location-a.run1	255	0.7	0.06	0.7	0.06	-7.56180068069	-11.9179983451	1.30201471487	0.0647891550293
0.0	3587855.0	0.0	10590.0	3587855.0	4000000.0	0.0	1.0	1.82	3.04	1.12	0.0700000000002	7.54	0.37	0.74	0.0799999999999	8.96	0.27	2.21	1.53	0.56	AAA566.CD3.location-a.X9.Y4.tile.tissue.png	73	1	2000	73	21b1f5d43a56e850142bedf5896ef8ac	0	0	0	0	0	0	0	0	0	0	0	0	0	/home/dhl_ec/bnelissen/Slides/CD3_manuscript/CD3_slides/AAA566.CD3.location-a/AAA566.CD3.location-a.run1	255	0.7	0.06	0.7	0.06	-7.66480265333	-11.6369956881	1.31284514986	0.115948550781
0.0	159055.0	0.0	2396.0	159055.0	4000000.0	0.0	1.0	2.52	1.48	1.12	0.0599999999999	6.88	0.38	0.81	0.21	5.94	0.14	2.1	1.52	0.55	AAA566.CD3.location-a.X9.Y5.tile.tissue.png	74	1	2000	74	0c514c78743a4f25db2320d2c65489e4	0	0	0	0	0	0	0	0	0	0	0	0	0	/home/dhl_ec/bnelissen/Slides/CD3_manuscript/CD3_slides/AAA566.CD3.location-a/AAA566.CD3.location-a.run1	255	0.7	0.06	0.7	0.06	0.0	-11.5026645046	1.50173799943	3.1769150791
[truncated: 2 more columns]
