# Supplementary material for: SlideToolkit: An Assistive Toolset for the Histological Quantification of Whole Slide Images
Source: PLoS One. 2014 Nov 5;9(11):e110289. doi: 10.1371/journal.pone.0110289 (PMC4220929; doi:10.1371/journal.pone.0110289)
Supplement: RawData S1 — ICC and BlandAltman plot - measurements and r-script.zip. Measurements of Run1 and Run2, including the code for the calculation of the intraclass correlation coefficient (ICC) and the code for the Bland and Altman plot. (ZIP) [file pone.0110289.s003.zip › cellprofiler.measurements/run1.54aa9bae3e0ecfc649e894ff8204d0f8.DefaultOUT_Image.csv]

AreaOccupied_AreaOccupied_DAB_Nuclei	AreaOccupied_AreaOccupied_Tissue	AreaOccupied_Perimeter_DAB_Nuclei	AreaOccupied_Perimeter_Tissue	AreaOccupied_TotalArea_DAB_Nuclei	AreaOccupied_TotalArea_Tissue	Count_DAB_Nuclei	Count_Tissue	ExecutionTime_01LoadImages	ExecutionTime_02ColorToGray	ExecutionTime_03Smooth	ExecutionTime_04ImageMath	ExecutionTime_05IdentifyPrimaryObjects	ExecutionTime_06MeasureImageAreaOccupied	ExecutionTime_07UnmixColors	ExecutionTime_08MaskImage	ExecutionTime_09IdentifyPrimaryObjects	ExecutionTime_10MeasureImageAreaOccupied	ExecutionTime_11OverlayOutlines	ExecutionTime_12OverlayOutlines	ExecutionTime_13SaveImages	FileName_Original	Group_Index	Group_Number	Height_Original	ImageNumber	MD5Digest_Original	ModuleError_01LoadImages	ModuleError_02ColorToGray	ModuleError_03Smooth	ModuleError_04ImageMath	ModuleError_05IdentifyPrimaryObjects	ModuleError_06MeasureImageAreaOccupied	ModuleError_07UnmixColors	ModuleError_08MaskImage	ModuleError_09IdentifyPrimaryObjects	ModuleError_10MeasureImageAreaOccupied	ModuleError_11OverlayOutlines	ModuleError_12OverlayOutlines	ModuleError_13SaveImages	PathName_Original	Scaling_Original	Threshold_FinalThreshold_DAB_Nuclei	Threshold_FinalThreshold_Tissue	Threshold_OrigThreshold_DAB_Nuclei	Threshold_OrigThreshold_Tissue	Threshold_SumOfEntropies_DAB_Nuclei	Threshold_SumOfEntropies_Tissue	Threshold_WeightedVariance_DAB_Nuclei	Threshold_WeightedVariance_Tissue
0.0	0.0	0.0	0.0	0.0	4000000.0	0.0	0.0	3.38	3.86	1.79	0.08	9.25	0.47	1.43	0.32	6.8	0.2	3.01	2.31	1.66	AAA441.CD3.X0.Y15.tile.tissue.png	1	1	2000	1	86007e06c05852aa148b7fd3160ec97f	0	0	0	0	0	0	0	0	0	0	0	0	0	/home/dhl_ec/bnelissen/Slides/CD3_manuscript/CD3_slides/AAA441.CD3/AAA441.CD3.run1	255	1.0	0.06	1.0	0.06	0.0	-10.2963955506	0.0	4.92846408865
0.0	5040.0	0.0	636.0	5040.0	4000000.0	0.0	3.0	3.59	2.85	1.18	0.06	6.69	0.38	0.81	0.22	5.64	0.13	2.08	1.52	1.0	AAA441.CD3.X0.Y16.tile.tissue.png	2	1	2000	2	13efc503113108809739a04ceaea1b4d	0	0	0	0	0	0	0	0	0	0	0	0	0	/home/dhl_ec/bnelissen/Slides/CD3_manuscript/CD3_slides/AAA441.CD3/AAA441.CD3.run1	255	0.7	0.06	0.7	0.06	0.0	-10.6843950989	0.78322652181	10.1128478238
0.0	2726.0	0.0	395.0	2726.0	4000000.0	0.0	1.0	3.12	2.59	1.76	0.09	9.32	0.56	1.22	0.32	7.85	0.22	3.1	2.3	0.69	AAA441.CD3.X0.Y17.tile.tissue.png	3	1	2000	3	48b43b4484cdcc399a65c4796177cef2	0	0	0	0	0	0	0	0	0	0	0	0	0	/home/dhl_ec/bnelissen/Slides/CD3_manuscript/CD3_slides/AAA441.CD3/AAA441.CD3.run1	255	0.7	0.06	0.7	0.06	0.0	-9.51803902386	0.788922786363	3.58183304683
0.0	2845.0	0.0	261.0	2845.0	4000000.0	0.0	1.0	2.77	2.92	1.15	0.06	6.53	0.36	0.8	0.21	5.43	0.13	2.01	1.49	0.57	AAA441.CD3.X0.Y18.tile.tissue.png	4	1	2000	4	6d0c499abda33c82d06e05025c9fd26d	0	0	0	0	0	0	0	0	0	0	0	0	0	/home/dhl_ec/bnelissen/Slides/CD3_manuscript/CD3_slides/AAA441.CD3/AAA441.CD3.run1	255	0.7	0.06	0.7	0.06	0.0	-10.9640737952	0.654472579017	9.87107898633
0.0	1854.0	0.0	204.0	1854.0	4000000.0	0.0	1.0	2.23	1.89	1.77	0.09	9.34	0.62	1.54	0.35	9.18	0.24	3.37	2.56	0.68	AAA441.CD3.X1.Y13.tile.tissue.png	5	1	2000	5	977cb6d4321a5366ae1121f86a9485f3	0	0	0	0	0	0	0	0	0	0	0	0	0	/home/dhl_ec/bnelissen/Slides/CD3_manuscript/CD3_slides/AAA441.CD3/AAA441.CD3.run1	255	0.7	0.06	0.7	0.06	-7.25614848885	-12.117088214	1.44867308038	4.33584334203
88.0	814788.0	40.0	5092.0	814788.0	4000000.0	1.0	2.0	1.51	1.7	1.85	0.08	10.01	0.57	1.4	0.29	10.32	0.35	3.28	2.33	0.64	AAA441.CD3.X1.Y14.tile.tissue.png	6	1	2000	6	f609bd7782a690bf5abb22d39ad8e44f	0	0	0	0	0	0	0	0	0	0	0	0	0	/home/dhl_ec/bnelissen/Slides/CD3_manuscript/CD3_slides/AAA441.CD3/AAA441.CD3.run1	255	0.7	0.06	0.7	0.06	-8.22440698276	-10.961707787	0.644207940114	3.77092992969
0.0	1628.0	0.0	250.0	1628.0	4000000.0	0.0	1.0	4.11	1.82	1.81	0.08	9.33	0.56	1.21	0.32	7.84	0.21	3.11	2.37	0.65	AAA441.CD3.X1.Y15.tile.tissue.png	7	1	2000	7	e647861d889a87daa95e5c0c459cdbde	0	0	0	0	0	0	0	0	0	0	0	0	0	/home/dhl_ec/bnelissen/Slides/CD3_manuscript/CD3_slides/AAA441.CD3/AAA441.CD3.run1	255	0.7	0.06	0.7	0.06	0.0	-9.49352823125	0.537266461796	0.632942591814
0.0	2210.0	0.0	216.0	2210.0	4000000.0	0.0	1.0	1.18	1.49	1.76	0.07	9.32	0.55	1.17	0.32	7.9	0.21	3.08	2.35	0.65	AAA441.CD3.X1.Y16.tile.tissue.png	8	1	2000	8	6f6d9a272454702d0a388d1670db9171	0	0	0	0	0	0	0	0	0	0	0	0	0	/home/dhl_ec/bnelissen/Slides/CD3_manuscript/CD3_slides/AAA441.CD3/AAA441.CD3.run1	255	0.7	0.06	0.7	0.06	0.0	-11.7024241109	0.434094238281	0.065257841217
0.0	22256.0	0.0	2418.0	22256.0	4000000.0	0.0	7.0	1.35	1.65	1.76	0.07	9.34	0.56	1.17	0.32	7.81	0.22	3.21	2.32	0.6	AAA441.CD3.X1.Y17.tile.tissue.png	9	1	2000	9	bf43af6e226205c966b948d95b14b61a	0	0	0	0	0	0	0	0	0	0	0	0	0	/home/dhl_ec/bnelissen/Slides/CD3_manuscript/CD3_slides/AAA441.CD3/AAA441.CD3.run1	255	0.7	0.06	0.7	0.06	0.0	-11.4221643166	0.669090287451	0.0816046377258
0.0	16546.0	0.0	1836.0	16546.0	4000000.0	0.0	6.0	2.29	4.05	1.2	0.06	6.95	0.38	0.74	0.21	5.79	0.14	2.1	1.54	0.45	AAA441.CD3.X1.Y18.tile.tissue.png	10	1	2000	10	537b179a1416ab75f64515ce54587157	0	0	0	0	0	0	0	0	0	0	0	0	0	/home/dhl_ec/bnelissen/Slides/CD3_manuscript/CD3_slides/AAA441.CD3/AAA441.CD3.run1	255	0.7	0.06	0.7	0.06	0.0	-9.59651341524	0.499305676221	0.221059911209
14910.0	2404816.0	5996.0	18547.0	2404816.0	4000000.0	124.0	5.0	3.81	1.67	1.19	0.05	7.08	0.39	0.76	0.12	8.81	0.31	2.23	1.52	0.56	AAA441.CD3.X10.Y10.tile.tissue.png	11	1	2000	11	9b3c53b41bdf1aac52f10fad6ca66b6f	0	0	0	0	0	0	0	0	0	0	0	0	0	/home/dhl_ec/bnelissen/Slides/CD3_manuscript/CD3_slides/AAA441.CD3/AAA441.CD3.run1	255	0.7	0.06	0.7	0.06	-9.24562290692	-12.1735892115	1.06283144549	0.212413925781
1875.0	535805.0	724.0	9225.0	535805.0	4000000.0	14.0	5.0	2.73	2.75	1.22	0.05	7.05	0.57	0.74	0.2	7.11	0.24	2.2	1.52	0.58	AAA441.CD3.X10.Y11.tile.tissue.png	12	1	2000	12	a24efda312f257772cf37118398aa8bf	0	0	0	0	0	0	0	0	0	0	0	0	0	/home/dhl_ec/bnelissen/Slides/CD3_manuscript/CD3_slides/AAA441.CD3/AAA441.CD3.run1	255	0.7	0.06	0.7	0.06	-9.21711703754	-11.9964949777	1.202770174	0.122871480469
662.0	594903.0	233.0	9794.0	594903.0	4000000.0	5.0	10.0	3.04	2.98	1.75	0.07	11.1	0.57	1.19	0.28	9.62	0.34	3.27	2.3	0.59	AAA441.CD3.X10.Y12.tile.tissue.png	13	1	2000	13	a80658199b721fe9875fd7fd17a5e712	0	0	0	0	0	0	0	0	0	0	0	0	0	/home/dhl_ec/bnelissen/Slides/CD3_manuscript/CD3_slides/AAA441.CD3/AAA441.CD3.run1	255	0.7	0.06	0.7	0.06	-8.34416595811	-11.256252159	0.647578930942	0.128436949219
0.0	30091.0	0.0	1778.0	30091.0	4000000.0	0.0	3.0	2.13	1.64	1.76	0.07	9.43	0.56	1.18	0.31	9.34	0.24	3.44	2.48	0.65	AAA441.CD3.X10.Y13.tile.tissue.png	14	1	2000	14	dc4cde900e7b948d25d56b7bfc81cbd5	0	0	0	0	0	0	0	0	0	0	0	0	0	/home/dhl_ec/bnelissen/Slides/CD3_manuscript/CD3_slides/AAA441.CD3/AAA441.CD3.run1	255	0.7	0.06	0.7	0.06	-8.90184089367	-12.4951664854	2.33458151365	0.0956237041016
1577.0	2321494.0	391.0	9346.0	2321494.0	4000000.0	6.0	3.0	1.33	1.59	1.19	0.05	6.83	0.38	0.74	0.13	8.47	0.31	2.21	1.53	0.46	AAA441.CD3.X10.Y14.tile.tissue.png	15	1	2000	15	6be72743402caaf2cf512104165f033f	0	0	0	0	0	0	0	0	0	0	0	0	0	/home/dhl_ec/bnelissen/Slides/CD3_manuscript/CD3_slides/AAA441.CD3/AAA441.CD3.run1	255	0.7	0.06	0.7	0.06	-9.13906960365	-10.5301980863	1.21454896203	0.07299996875
798.0	3879249.0	248.0	11918.0	3879249.0	4000000.0	3.0	2.0	3.13	1.8	1.14	0.05	6.83	0.38	0.76	0.0700000000001	9.81	0.36	2.23	1.52	0.45	AAA441.CD3.X10.Y15.tile.tissue.png	16	1	2000	16	aa73fa79a80b167f9f0351c52639414e	0	0	0	0	0	0	0	0	0	0	0	0	0	/home/dhl_ec/bnelissen/Slides/CD3_manuscript/CD3_slides/AAA441.CD3/AAA441.CD3.run1	255	0.7	0.06	0.7	0.06	-9.2265795608	-11.9093025156	1.33038513015	0.119448570313
39936.0	3359079.0	13272.0	12597.0	3359079.0	4000000.0	279.0	1.0	2.81	3.22	1.16	0.05	7.61	0.39	0.76	0.09	9.81	0.36	2.21	1.53	0.63	AAA441.CD3.X10.Y16.tile.tissue.png	17	1	2000	17	ee8519f5f711869ae183d8c0583451d8	0	0	0	0	0	0	0	0	0	0	0	0	0	/home/dhl_ec/bnelissen/Slides/CD3_manuscript/CD3_slides/AAA441.CD3/AAA441.CD3.run1	255	0.7	0.069381599934	0.7	0.069381599934	-8.81650175943	-12.5456978332	0.789956893341	0.335264432617
0.0	13719.0	0.0	1288.0	13719.0	4000000.0	0.0	4.0	2.23	3.22	1.2	0.05	6.91	0.37	0.73	0.22	6.3	0.13	2.08	1.54	0.76	AAA441.CD3.X10.Y17.tile.tissue.png	18	1	2000	18	9020aad177329327dfc3300d4f276dcd	0	0	0	0	0	0	0	0	0	0	0	0	0	/home/dhl_ec/bnelissen/Slides/CD3_manuscript/CD3_slides/AAA441.CD3/AAA441.CD3.run1	255	0.7	0.06	0.7	0.06	-9.12789527698	-12.777277792	2.88652191158	0.119652797119
0.0	0.0	0.0	0.0	0.0	4000000.0	0.0	0.0	2.82	1.7	1.13	0.0599999999999	6.01	0.3	0.89	0.22	4.71	0.13	2.01	1.53	0.63	AAA441.CD3.X10.Y18.tile.tissue.png	19	1	2000	19	1d298005b81a211796d6649a0ea0cfd0	0	0	0	0	0	0	0	0	0	0	0	0	0	/home/dhl_ec/bnelissen/Slides/CD3_manuscript/CD3_slides/AAA441.CD3/AAA441.CD3.run1	255	1.0	0.06	1.0	0.06	0.0	0.0	0.0	6.8977905
0.0	22438.0	0.0	2188.0	22438.0	4000000.0	0.0	7.0	1.87	2.68	1.14	0.0600000000001	7.0	0.38	0.78	0.22	5.84	0.13	2.11	1.53	1.45	AAA441.CD3.X10.Y3.tile.tissue.png	20	1	2000	20	0602220df19f6e429065c59571de5e71	0	0	0	0	0	0	0	0	0	0	0	0	0	/home/dhl_ec/bnelissen/Slides/CD3_manuscript/CD3_slides/AAA441.CD3/AAA441.CD3.run1	255	0.7	0.06	0.7	0.06	0.0	-10.3749183705	0.765837651946	6.5471485303
110.0	31060.0	45.0	3223.0	31060.0	4000000.0	1.0	10.0	2.49	2.76	1.71	0.0500000000001	6.99	0.38	0.73	0.22	6.64	0.22	2.1	1.53	1.07	AAA441.CD3.X10.Y4.tile.tissue.png	21	1	2000	21	ae83759b0d4f03a138e36cb818bdb3f8	0	0	0	0	0	0	0	0	0	0	0	0	0	/home/dhl_ec/bnelissen/Slides/CD3_manuscript/CD3_slides/AAA441.CD3/AAA441.CD3.run1	255	0.7	0.06	0.7	0.06	-8.27146773794	-11.2749283328	1.0086177896	0.0940407960205
0.0	4514.0	0.0	587.0	4514.0	4000000.0	0.0	3.0	2.87	1.63	1.19	0.0500000000001	6.87	0.38	0.73	0.23	6.29	0.14	2.07	1.53	1.24	AAA441.CD3.X10.Y5.tile.tissue.png	22	1	2000	22	52493107a3e96de76aed46132ed980d1	0	0	0	0	0	0	0	0	0	0	0	0	0	/home/dhl_ec/bnelissen/Slides/CD3_manuscript/CD3_slides/AAA441.CD3/AAA441.CD3.run1	255	0.7	0.06	0.7	0.06	-9.00961664895	-11.3712184276	1.48572239883	0.084854446106
277.0	11078.0	85.0	706.0	11078.0	4000000.0	1.0	2.0	3.99	2.78	1.15	0.05	7.64	0.39	0.74	0.22	6.6	0.21	2.05	1.53	1.01	AAA441.CD3.X10.Y6.tile.tissue.png	23	1	2000	23	5d3b6b937370b9231696e29f5917b55c	0	0	0	0	0	0	0	0	0	0	0	0	0	/home/dhl_ec/bnelissen/Slides/CD3_manuscript/CD3_slides/AAA441.CD3/AAA441.CD3.run1	255	0.7	0.06	0.7	0.06	-9.52598819268	-12.0962440615	1.87868013712	0.107491101013
0.0	6475.0	0.0	680.0	6475.0	4000000.0	0.0	3.0	3.16	3.5	1.19	0.05	6.87	0.37	0.74	0.22	5.95	0.14	2.12	1.53	1.21	AAA441.CD3.X10.Y7.tile.tissue.png	24	1	2000	24	9d5217483ff6609d36d2b49ad72455fa	0	0	0	0	0	0	0	0	0	0	0	0	0	/home/dhl_ec/bnelissen/Slides/CD3_manuscript/CD3_slides/AAA441.CD3/AAA441.CD3.run1	255	0.7	0.06	0.7	0.06	0.0	-12.3933087164	3.98684212114	0.0999965570068
0.0	0.0	0.0	0.0	0.0	4000000.0	0.0	0.0	2.59	3.04	1.12	0.05	6.49	0.32	0.73	0.22	4.81	0.13	2.03	1.52	1.45	AAA441.CD3.X10.Y8.tile.tissue.png	25	1	2000	25	272e75f7cff3d6d77349ae7b005e9fa0	0	0	0	0	0	0	0	0	0	0	0	0	0	/home/dhl_ec/bnelissen/Slides/CD3_manuscript/CD3_slides/AAA441.CD3/AAA441.CD3.run1	255	1.0	0.06	1.0	0.06	0.0	-11.0661743528	0.0	0.0964271160291
9148.0	1481543.0	3889.0	16746.0	1481543.0	4000000.0	87.0	5.0	3.38	2.97	1.17	0.05	7.13	0.38	0.74	0.16	8.06	0.27	2.26	1.52	1.17	AAA441.CD3.X10.Y9.tile.tissue.png	26	1	2000	26	19717182b69b528fb4ae6754fb82a49d	0	0	0	0	0	0	0	0	0	0	0	0	0	/home/dhl_ec/bnelissen/Slides/CD3_manuscript/CD3_slides/AAA441.CD3/AAA441.CD3.run1	255	0.7	0.06	0.7	0.06	-9.46544666895	-12.1143539721	1.41475799577	0.171699070313
33953.0	3370820.0	14281.0	17672.0	3370820.0	4000000.0	313.0	3.0	2.65	3.15	1.25	0.0500000000001	7.32	0.39	0.75	0.09	9.78	0.36	2.22	1.53	0.42	AAA441.CD3.X11.Y10.tile.tissue.png	27	1	2000	27	0cce23fcf602fc569e7bb66d66c85e30	0	0	0	0	0	0	0	0	0	0	0	0	0	/home/dhl_ec/bnelissen/Slides/CD3_manuscript/CD3_slides/AAA441.CD3/AAA441.CD3.run1	255	0.7	0.06	0.7	0.06	-9.50447094078	-12.5445683643	1.21725850803	0.289505914062
52706.0	2592170.0	17565.0	22021.0	2592170.0	4000000.0	324.0	11.0	3.65	3.5	1.2	0.05	8.14	0.39	0.75	0.12	9.89	0.34	2.24	1.53	0.46	AAA441.CD3.X11.Y11.tile.tissue.png	28	1	2000	28	635594b033daf59afd6a0e67b53a74b1	0	0	0	0	0	0	0	0	0	0	0	0	0	/home/dhl_ec/bnelissen/Slides/CD3_manuscript/CD3_slides/AAA441.CD3/AAA441.CD3.run1	255	0.7	0.06	0.7	0.06	-9.68209593093	-12.786894612	1.34286002451	0.411696144531
40623.0	3835876.0	13428.0	12982.0	3835876.0	4000000.0	228.0	4.0	3.36	2.22	1.16	0.05	7.26	0.38	0.75	0.0700000000001	10.91	0.56	3.39	2.4	0.65	AAA441.CD3.X11.Y12.tile.tissue.png	29	1	2000	29	a72ad0093cc5acc0f26258cced33fd78	0	0	0	0	0	0	0	0	0	0	0	0	0	/home/dhl_ec/bnelissen/Slides/CD3_manuscript/CD3_slides/AAA441.CD3/AAA441.CD3.run1	255	0.7	0.06	0.7	0.06	-9.51373082108	-12.6189326082	1.07459510379	0.49613418457
224.0	1929595.0	123.0	10980.0	1929595.0	4000000.0	3.0	1.0	2.56	2.49	1.16	0.0500000000001	9.19	0.39	0.76	0.14	9.49	0.29	2.28	1.52	0.52	AAA441.CD3.X11.Y13.tile.tissue.png	30	1	2000	30	bc2745c00fdd42198e29e516682aa66e	0	0	0	0	0	0	0	0	0	0	0	0	0	/home/dhl_ec/bnelissen/Slides/CD3_manuscript/CD3_slides/AAA441.CD3/AAA441.CD3.run1	255	0.7	0.06	0.7	0.06	-8.58806337206	-11.2399521872	0.659948261691	0.110958726562
542.0	352129.0	186.0	4662.0	352129.0	4000000.0	3.0	5.0	2.41	2.15	1.15	0.05	8.18	0.38	0.74	0.21	7.19	0.23	2.2	1.52	0.39	AAA441.CD3.X11.Y14.tile.tissue.png	31	1	2000	31	dfad69942198114731f9d8ebd2d82cef	0	0	0	0	0	0	0	0	0	0	0	0	0	/home/dhl_ec/bnelissen/Slides/CD3_manuscript/CD3_slides/AAA441.CD3/AAA441.CD3.run1	255	0.7	0.06	0.7	0.06	-8.96354953902	-10.3409037061	1.30899229114	0.0863258701172
658.0	1668343.0	229.0	23033.0	1668343.0	4000000.0	4.0	12.0	5.4	4.31	1.24	0.05	7.15	0.4	0.75	0.15	8.1	0.29	2.3	1.57	0.42	AAA441.CD3.X11.Y15.tile.tissue.png	32	1	2000	32	a35819396f7ef33ca584b20b22726201	0	0	0	0	0	0	0	0	0	0	0	0	0	/home/dhl_ec/bnelissen/Slides/CD3_manuscript/CD3_slides/AAA441.CD3/AAA441.CD3.run1	255	0.7	0.06	0.7	0.06	-9.3532647238	-11.7077181903	1.41441218867	0.132422722656
51974.0	3685908.0	14901.0	8722.0	3685908.0	4000000.0	328.0	1.0	2.82	3.03	1.17	0.05	6.98	0.38	0.74	0.0700000000001	10.42	0.37	2.2	1.53	0.61	AAA441.CD3.X11.Y16.tile.tissue.png	33	1	2000	33	40e8d85a8f3b48bb7e90c172f628553e	0	0	0	0	0	0	0	0	0	0	0	0	0	/home/dhl_ec/bnelissen/Slides/CD3_manuscript/CD3_slides/AAA441.CD3/AAA441.CD3.run1	255	0.7	0.0607794879114	0.7	0.0607794879114	-8.44665824651	-12.1581399235	0.401581875344	0.266499648438
1640.0	97232.0	772.0	8356.0	97232.0	4000000.0	19.0	7.0	3.75	3.58	1.13	0.05	9.7	0.38	0.74	0.21	6.96	0.21	2.15	1.53	0.5	AAA441.CD3.X11.Y17.tile.tissue.png	34	1	2000	34	61d76f2abfaccd0302ebe0fe9adf0006	0	0	0	0	0	0	0	0	0	0	0	0	0	/home/dhl_ec/bnelissen/Slides/CD3_manuscript/CD3_slides/AAA441.CD3/AAA441.CD3.run1	255	0.7	0.06	0.7	0.06	-9.28201748321	-13.1651907057	2.89874854431	0.146984685547
0.0	0.0	0.0	0.0	0.0	4000000.0	0.0	0.0	3.48	3.14	1.13	0.0599999999999	5.98	0.3	0.89	0.22	4.82	0.13	2.04	1.54	0.55	AAA441.CD3.X11.Y18.tile.tissue.png	35	1	2000	35	053fd7f2363b8ced455866646143f826	0	0	0	0	0	0	0	0	0	0	0	0	0	/home/dhl_ec/bnelissen/Slides/CD3_manuscript/CD3_slides/AAA441.CD3/AAA441.CD3.run1	255	1.0	0.06	1.0	0.06	0.0	0.0	0.0	6.67449
0.0	12937.0	0.0	1358.0	12937.0	4000000.0	0.0	3.0	3.76	4.02	1.2	0.0500000000002	7.0	0.38	0.88	0.21	5.97	0.22	3.13	2.3	0.56	AAA441.CD3.X11.Y2.tile.tissue.png	36	1	2000	36	8fc24674e0bb547466edcf56cd83176b	0	0	0	0	0	0	0	0	0	0	0	0	0	/home/dhl_ec/bnelissen/Slides/CD3_manuscript/CD3_slides/AAA441.CD3/AAA441.CD3.run1	255	0.7	0.06	0.7	0.06	0.0	-11.2685774038	0.470153775569	7.53306248782
0.0	51577.0	0.0	4819.0	51577.0	4000000.0	0.0	14.0	4.13	3.59	1.76	0.0699999999999	9.36	0.56	1.19	0.32	7.99	0.22	3.2	2.29	0.58	AAA441.CD3.X11.Y3.tile.tissue.png	37	1	2000	37	f148ff022ae4f61245786988472cce3e	0	0	0	0	0	0	0	0	0	0	0	0	0	/home/dhl_ec/bnelissen/Slides/CD3_manuscript/CD3_slides/AAA441.CD3/AAA441.CD3.run1	255	0.7	0.06	0.7	0.06	0.0	-11.2845392717	0.823608997227	0.0670920861816
0.0	9617.0	0.0	1286.0	9617.0	4000000.0	0.0	4.0	3.23	2.11	1.77	0.0700000000002	9.33	0.58	1.2	0.33	7.94	0.22	3.21	2.33	0.59	AAA441.CD3.X11.Y4.tile.tissue.png	38	1	2000	38	1dca3b330cb6a661028dae21bff95fca	0	0	0	0	0	0	0	0	0	0	0	0	0	/home/dhl_ec/bnelissen/Slides/CD3_manuscript/CD3_slides/AAA441.CD3/AAA441.CD3.run1	255	0.7	0.06	0.7	0.06	0.0	-11.5087014755	0.833176479476	0.0794120479145
0.0	13279.0	0.0	974.0	13279.0	4000000.0	0.0	2.0	2.91	4.07	1.44	0.05	6.9	0.39	0.75	0.22	5.98	0.22	3.14	2.29	0.56	AAA441.CD3.X11.Y5.tile.tissue.png	39	1	2000	39	5e230c53c7f75af796929b1313afd5c0	0	0	0	0	0	0	0	0	0	0	0	0	0	/home/dhl_ec/bnelissen/Slides/CD3_manuscript/CD3_slides/AAA441.CD3/AAA441.CD3.run1	255	0.7	0.06	0.7	0.06	0.0	-11.6046210498	0.605387118524	0.0842798836136
0.0	2620.0	0.0	358.0	2620.0	4000000.0	0.0	1.0	3.3	2.74	1.76	0.0699999999999	9.28	0.57	1.19	0.32	7.89	0.22	3.13	2.31	0.58	AAA441.CD3.X11.Y6.tile.tissue.png	40	1	2000	40	e36f457f392e9def3fdb2bec58f7f2b9	0	0	0	0	0	0	0	0	0	0	0	0	0	/home/dhl_ec/bnelissen/Slides/CD3_manuscript/CD3_slides/AAA441.CD3/AAA441.CD3.run1	255	0.7	0.06	0.7	0.06	0.0	-11.2202652944	0.511481411766	0.106676073604
0.0	3476.0	0.0	442.0	3476.0	4000000.0	0.0	2.0	1.5	2.32	1.76	0.0699999999999	9.31	0.56	1.19	0.35	6.52	0.14	2.1	1.52	0.36	AAA441.CD3.X11.Y7.tile.tissue.png	41	1	2000	41	4e406f793633a511f3ce62fc66d4d6cf	0	0	0	0	0	0	0	0	0	0	0	0	0	/home/dhl_ec/bnelissen/Slides/CD3_manuscript/CD3_slides/AAA441.CD3/AAA441.CD3.run1	255	0.7	0.06	0.7	0.06	0.0	-11.8196131011	1.44166738776	0.10395031398
0.0	0.0	0.0	0.0	0.0	4000000.0	0.0	0.0	2.28	1.09	1.25	0.05	6.87	0.44	1.18	0.26	6.36	0.2	3.08	2.36	0.59	AAA441.CD3.X11.Y8.tile.tissue.png	42	1	2000	42	691f4c95f77c9451dbddc0a60503ba95	0	0	0	0	0	0	0	0	0	0	0	0	0	/home/dhl_ec/bnelissen/Slides/CD3_manuscript/CD3_slides/AAA441.CD3/AAA441.CD3.run1	255	1.0	0.06	1.0	0.06	0.0	-10.7538361334	0.0	0.117618161663
157.0	54308.0	76.0	1510.0	54308.0	4000000.0	2.0	2.0	3.39	3.07	1.16	0.0400000000002	7.91	0.57	1.21	0.33	9.09	0.3	3.26	2.42	0.57	AAA441.CD3.X11.Y9.tile.tissue.png	43	1	2000	43	0152ecc59b8b39a1edc777f109e1caa2	0	0	0	0	0	0	0	0	0	0	0	0	0	/home/dhl_ec/bnelissen/Slides/CD3_manuscript/CD3_slides/AAA441.CD3/AAA441.CD3.run1	255	0.7	0.06	0.7	0.06	-9.37201258448	-12.4260243111	1.79899192127	0.0923316982422
21484.0	294866.0	7925.0	4550.0	294866.0	4000000.0	161.0	3.0	3.91	3.43	1.76	0.0699999999999	9.61	0.57	1.19	0.31	9.6	0.33	3.22	2.3	1.16	AAA441.CD3.X12.Y10.tile.tissue.png	44	1	2000	44	cc39671944c4d74a3b8c3ee45389d1e2	0	0	0	0	0	0	0	0	0	0	0	0	0	/home/dhl_ec/bnelissen/Slides/CD3_manuscript/CD3_slides/AAA441.CD3/AAA441.CD3.run1	255	0.7	0.06	0.7	0.06	-9.55132990063	-12.4888199126	2.02717422999	0.135781613281
28510.0	3314373.0	11354.0	11586.0	3314373.0	4000000.0	239.0	5.0	2.27	2.54	1.76	0.0699999999999	9.61	0.56	1.2	0.12	13.13	0.55	3.37	2.36	1.6	AAA441.CD3.X12.Y11.tile.tissue.png	45	1	2000	45	841c877e8c05e2b1fee2418762266272	0	0	0	0	0	0	0	0	0	0	0	0	0	/home/dhl_ec/bnelissen/Slides/CD3_manuscript/CD3_slides/AAA441.CD3/AAA441.CD3.run1	255	0.7	0.06	0.7	0.06	-9.75541000924	-12.6164887611	1.79245804503	0.296096554688
47868.0	3618409.0	15830.0	20995.0	3618409.0	4000000.0	274.0	3.0	2.46	2.76	1.81	0.0700000000002	10.77	0.58	1.2	0.0999999999999	15.4	0.56	3.36	2.31	0.63	AAA441.CD3.X12.Y12.tile.tissue.png	46	1	2000	46	6b5d3265de9a49bf0d08d91b1cff6c49	0	0	0	0	0	0	0	0	0	0	0	0	0	/home/dhl_ec/bnelissen/Slides/CD3_manuscript/CD3_slides/AAA441.CD3/AAA441.CD3.run1	255	0.7	0.06	0.7	0.06	-9.82145011078	-12.9663753272	1.76297323997	0.579694457031
6306.0	3887908.0	2349.0	11870.0	3887908.0	4000000.0	43.0	1.0	2.63	2.97	1.21	0.0600000000002	7.1	0.38	0.75	0.0699999999999	9.74	0.38	2.22	1.53	0.62	AAA441.CD3.X12.Y13.tile.tissue.png	47	1	2000	47	a00a2103d1dafa54958e6c36f776eecf	0	0	0	0	0	0	0	0	0	0	0	0	0	/home/dhl_ec/bnelissen/Slides/CD3_manuscript/CD3_slides/AAA441.CD3/AAA441.CD3.run1	255	0.7	0.06	0.7	0.06	-8.81842893211	-12.6687626061	0.753771444677	0.250456121582
1879.0	1500460.0	603.0	7816.0	1500460.0	4000000.0	10.0	3.0	3.31	2.71	1.16	0.05	6.95	0.38	0.75	0.17	7.89	0.27	2.18	1.52	0.42	AAA441.CD3.X12.Y14.tile.tissue.png	48	1	2000	48	8d23deb317cf136d17b33079d2b3ae0e	0	0	0	0	0	0	0	0	0	0	0	0	0	/home/dhl_ec/bnelissen/Slides/CD3_manuscript/CD3_slides/AAA441.CD3/AAA441.CD3.run1	255	0.7	0.06	0.7	0.06	-8.7643748156	-11.6206892348	0.588799101236	0.118934128906
316.0	19792.0	94.0	1417.0	19792.0	4000000.0	2.0	4.0	3.7	2.91	1.16	0.05	6.81	0.38	0.74	0.22	6.73	0.23	2.08	1.52	0.38	AAA441.CD3.X12.Y15.tile.tissue.png	49	1	2000	49	bfbfc3ebe10053d4ce13c6cfc9430f09	0	0	0	0	0	0	0	0	0	0	0	0	0	/home/dhl_ec/bnelissen/Slides/CD3_manuscript/CD3_slides/AAA441.CD3/AAA441.CD3.run1	255	0.7	0.06	0.7	0.06	-8.7411520286	-12.0286952012	2.19104920656	0.066799395874
30194.0	2780969.0	10588.0	8711.0	2780969.0	4000000.0	216.0	1.0	3.2	3.0	1.2	0.05	7.01	0.39	1.23	0.15	12.87	0.49	3.21	2.37	0.54	AAA441.CD3.X12.Y16.tile.tissue.png	50	1	2000	50	4dcd02d3c191c193e5cf9699227a3a27	0	0	0	0	0	0	0	0	0	0	0	0	0	/home/dhl_ec/bnelissen/Slides/CD3_manuscript/CD3_slides/AAA441.CD3/AAA441.CD3.run1	255	0.7	0.06	0.7	0.06	-9.01215159881	-12.6450099733	0.834428767994	0.336827693359
1451.0	414084.0	577.0	11164.0	414084.0	4000000.0	13.0	3.0	3.4	3.27	1.67	0.0699999999999	9.39	0.55	1.14	0.26	9.53	0.34	3.25	2.35	0.62	AAA441.CD3.X12.Y17.tile.tissue.png	51	1	2000	51	8ac33db489a2113c53b134f8200e393c	0	0	0	0	0	0	0	0	0	0	0	0	0	/home/dhl_ec/bnelissen/Slides/CD3_manuscript/CD3_slides/AAA441.CD3/AAA441.CD3.run1	255	0.7	0.06	0.7	0.06	-8.33623147599	-11.0893622673	1.63176365803	1.26529532031
0.0	24937.0	0.0	2623.0	24937.0	4000000.0	0.0	9.0	3.43	2.42	1.76	0.0800000000002	9.47	0.55	1.27	0.31	8.04	0.22	3.26	2.35	0.59	AAA441.CD3.X12.Y2.tile.tissue.png	52	1	2000	52	715869d609ad20d94451d2bb9ff087c4	0	0	0	0	0	0	0	0	0	0	0	0	0	/home/dhl_ec/bnelissen/Slides/CD3_manuscript/CD3_slides/AAA441.CD3/AAA441.CD3.run1	255	0.7	0.06	0.7	0.06	0.0	-10.6296697695	0.796712794367	7.95920553841
234.0	12611.0	81.0	1402.0	12611.0	4000000.0	1.0	5.0	1.63	2.43	1.76	0.0700000000002	9.43	0.6	1.19	0.31	9.03	0.31	3.13	2.32	1.33	AAA441.CD3.X12.Y3.tile.tissue.png	53	1	2000	53	976d0c5e45bbec6db01ac2d3c34eaa41	0	0	0	0	0	0	0	0	0	0	0	0	0	/home/dhl_ec/bnelissen/Slides/CD3_manuscript/CD3_slides/AAA441.CD3/AAA441.CD3.run1	255	0.7	0.06	0.7	0.06	-8.59441868455	-11.0034489546	0.864622140505	0.0626140249634
224.0	32700.0	75.0	3400.0	32700.0	4000000.0	1.0	10.0	3.16	2.13	1.21	0.05	6.91	0.39	0.73	0.38	9.45	0.35	3.34	2.51	1.23	AAA441.CD3.X12.Y4.tile.tissue.png	54	1	2000	54	bebcba4a105c6510b5294039e48bc609	0	0	0	0	0	0	0	0	0	0	0	0	0	/home/dhl_ec/bnelissen/Slides/CD3_manuscript/CD3_slides/AAA441.CD3/AAA441.CD3.run1	255	0.7	0.06	0.7	0.06	-8.71904108575	-11.7360950638	1.56302071268	0.0881587580566
0.0	41593.0	0.0	4093.0	41593.0	4000000.0	0.0	12.0	2.52	2.61	1.15	0.05	6.88	0.38	0.74	0.21	6.4	0.14	2.15	1.52	1.51	AAA441.CD3.X12.Y5.tile.tissue.png	55	1	2000	55	3006c84085ea04c22a70ac68866551ac	0	0	0	0	0	0	0	0	0	0	0	0	0	/home/dhl_ec/bnelissen/Slides/CD3_manuscript/CD3_slides/AAA441.CD3/AAA441.CD3.run1	255	0.7	0.06	0.7	0.06	-6.82181417531	-11.2130199669	0.577086773007	0.112410243683
0.0	7889.0	0.0	588.0	7889.0	4000000.0	0.0	1.0	4.2	2.98	1.12	0.05	6.86	0.38	0.75	0.22	5.85	0.14	2.1	1.52	1.51	AAA441.CD3.X12.Y6.tile.tissue.png	56	1	2000	56	3710f8bad59908c682c8ccf5a1ba40dd	0	0	0	0	0	0	0	0	0	0	0	0	0	/home/dhl_ec/bnelissen/Slides/CD3_manuscript/CD3_slides/AAA441.CD3/AAA441.CD3.run1	255	0.7	0.06	0.7	0.06	0.0	-12.2553013652	1.28760663087	0.0985195540466
70.0	4104.0	53.0	338.0	4104.0	4000000.0	1.0	1.0	3.85	3.31	1.12	0.0500000000002	6.85	0.56	1.19	0.32	9.2	0.3	3.09	2.39	0.78	AAA441.CD3.X12.Y7.tile.tissue.png	57	1	2000	57	09d372b4d8fa38735be5201a18023ada	0	0	0	0	0	0	0	0	0	0	0	0	0	/home/dhl_ec/bnelissen/Slides/CD3_manuscript/CD3_slides/AAA441.CD3/AAA441.CD3.run1	255	0.7	0.06	0.7	0.06	-8.78092474936	-12.2947828178	2.96484866722	0.101069071228
0.0	0.0	0.0	0.0	0.0	4000000.0	0.0	0.0	2.38	3.65	1.12	0.0800000000002	6.64	0.47	1.19	0.32	6.75	0.2	3.1	2.3	0.97	AAA441.CD3.X12.Y8.tile.tissue.png	58	1	2000	58	92fcb55149afc6495da8f384e9a0d83e	0	0	0	0	0	0	0	0	0	0	0	0	0	/home/dhl_ec/bnelissen/Slides/CD3_manuscript/CD3_slides/AAA441.CD3/AAA441.CD3.run1	255	1.0	0.06	1.0	0.06	0.0	-10.7124014486	0.0	0.105985399366
0.0	1544.0	0.0	184.0	1544.0	4000000.0	0.0	1.0	3.05	3.24	1.73	0.0699999999999	9.39	0.56	1.19	0.32	7.91	0.21	3.13	2.31	0.87	AAA441.CD3.X12.Y9.tile.tissue.png	59	1	2000	59	24c422ce977117a4a4732419fb9c588a	0	0	0	0	0	0	0	0	0	0	0	0	0	/home/dhl_ec/bnelissen/Slides/CD3_manuscript/CD3_slides/AAA441.CD3/AAA441.CD3.run1	255	0.7	0.06	0.7	0.06	0.0	-12.189022366	3.74509694786	0.104585189117
0.0	0.0	0.0	0.0	0.0	4000000.0	0.0	0.0	2.08	3.78	1.13	0.05	6.59	0.47	1.18	0.31	6.63	0.23	3.17	2.46	1.52	AAA441.CD3.X13.Y10.tile.tissue.png	60	1	2000	60	911faf329b5352ec6d30fa34da219d56	0	0	0	0	0	0	0	0	0	0	0	0	0	/home/dhl_ec/bnelissen/Slides/CD3_manuscript/CD3_slides/AAA441.CD3/AAA441.CD3.run1	255	1.0	0.06	1.0	0.06	0.0	-11.6697914698	0.0	0.103805364692
8869.0	917289.0	3264.0	10095.0	917289.0	4000000.0	60.0	8.0	4.07	3.04	1.18	0.05	7.16	0.39	0.75	0.19	7.51	0.36	3.41	1.96	0.53	AAA441.CD3.X13.Y11.tile.tissue.png	61	1	2000	61	56e87dc5ab805b4fc2e8a6d908704053	0	0	0	0	0	0	0	0	0	0	0	0	0	/home/dhl_ec/bnelissen/Slides/CD3_manuscript/CD3_slides/AAA441.CD3/AAA441.CD3.run1	255	0.7	0.06	0.7	0.06	-9.50526164526	-12.5313816913	2.39580365981	0.177166734375
56292.0	2566806.0	18681.0	16951.0	2566806.0	4000000.0	318.0	4.0	3.93	3.35	1.2	0.0699999999999	9.78	0.57	1.2	0.16	16.19	0.48	3.36	2.32	0.62	AAA441.CD3.X13.Y12.tile.tissue.png	62	1	2000	62	92e888e0e8ecc218e5c9d9d865376f66	0	0	0	0	0	0	0	0	0	0	0	0	0	/home/dhl_ec/bnelissen/Slides/CD3_manuscript/CD3_slides/AAA441.CD3/AAA441.CD3.run1	255	0.7	0.06	0.7	0.06	-9.52989425544	-13.2200651225	1.23641580712	0.747276175781
2140.0	2550240.0	820.0	24882.0	2550240.0	4000000.0	17.0	7.0	3.35	2.92	1.16	0.05	7.22	0.39	0.74	0.12	8.66	0.32	2.24	1.53	0.5	AAA441.CD3.X13.Y13.tile.tissue.png	63	1	2000	63	b2615f5966706174f7feddd67c96f14b	0	0	0	0	0	0	0	0	0	0	0	0	0	/home/dhl_ec/bnelissen/Slides/CD3_manuscript/CD3_slides/AAA441.CD3/AAA441.CD3.run1	255	0.7	0.06	0.7	0.06	-9.2862947674	-12.4190233523	1.11241088311	0.214686074219
1362.0	3896836.0	603.0	8100.0	3896836.0	4000000.0	12.0	1.0	3.6	2.91	1.22	0.0500000000002	6.87	0.38	0.75	0.0599999999999	9.52	0.37	2.18	1.53	0.43	AAA441.CD3.X13.Y14.tile.tissue.png	64	1	2000	64	13cc9ae01fefe9e4bbc9f680f5c9ab21	0	0	0	0	0	0	0	0	0	0	0	0	0	/home/dhl_ec/bnelissen/Slides/CD3_manuscript/CD3_slides/AAA441.CD3/AAA441.CD3.run1	255	0.7	0.06	0.7	0.06	-9.08049528615	-11.9769530037	0.768873206115	0.164669244629
0.0	349742.0	0.0	4256.0	349742.0	4000000.0	0.0	4.0	3.53	1.74	1.19	0.05	6.9	0.38	0.74	0.21	6.54	0.15	2.14	1.52	0.4	AAA441.CD3.X13.Y15.tile.tissue.png	65	1	2000	65	12fba8aedca79a9883705c12d55c025e	0	0	0	0	0	0	0	0	0	0	0	0	0	/home/dhl_ec/bnelissen/Slides/CD3_manuscript/CD3_slides/AAA441.CD3/AAA441.CD3.run1	255	0.7	0.06	0.7	0.06	-6.28081097624	-12.2480298601	1.07901252924	0.0960736835938
5073.0	438756.0	1925.0	5167.0	438756.0	4000000.0	35.0	4.0	2.71	2.58	1.19	0.0500000000002	7.06	0.38	0.75	0.2	7.05	0.23	2.14	1.53	0.39	AAA441.CD3.X13.Y16.tile.tissue.png	66	1	2000	66	cd3d2458f9ce0204427ef2ee3d8adeeb	0	0	0	0	0	0	0	0	0	0	0	0	0	/home/dhl_ec/bnelissen/Slides/CD3_manuscript/CD3_slides/AAA441.CD3/AAA441.CD3.run1	255	0.7	0.06	0.7	0.06	-8.49434013764	-11.7091137452	1.18562326374	0.0981063613281
7784.0	372514.0	2685.0	7564.0	372514.0	4000000.0	53.0	2.0	1.98	1.93	1.17	0.0599999999999	7.05	0.39	0.79	0.2	7.05	0.23	2.11	1.52	0.38	AAA441.CD3.X13.Y17.tile.tissue.png	67	1	2000	67	72c89a9767b3618afd3458e05f190ea2	0	0	0	0	0	0	0	0	0	0	0	0	0	/home/dhl_ec/bnelissen/Slides/CD3_manuscript/CD3_slides/AAA441.CD3/AAA441.CD3.run1	255	0.7	0.06	0.7	0.06	-8.736785262	-11.949720761	1.91781910817	2.64457708594
0.0	45757.0	0.0	4490.0	45757.0	4000000.0	0.0	13.0	3.99	2.04	1.12	0.0599999999999	7.17	0.56	1.29	0.31	8.1	0.22	2.75	1.64	0.56	AAA441.CD3.X13.Y2.tile.tissue.png	68	1	2000	68	f48303ff222e213da3116faabb2771f9	0	0	0	0	0	0	0	0	0	0	0	0	0	/home/dhl_ec/bnelissen/Slides/CD3_manuscript/CD3_slides/AAA441.CD3/AAA441.CD3.run1	255	0.7	0.06	0.7	0.06	0.0	-11.0027538546	0.815098219262	7.10341689709
0.0	13738.0	0.0	1463.0	13738.0	4000000.0	0.0	5.0	2.68	2.36	1.2	0.0700000000002	6.97	0.56	1.2	0.32	8.6	0.21	3.18	2.29	0.58	AAA441.CD3.X13.Y3.tile.tissue.png	69	1	2000	69	d0c1824b0550ba9847efda4003528a7a	0	0	0	0	0	0	0	0	0	0	0	0	0	/home/dhl_ec/bnelissen/Slides/CD3_manuscript/CD3_slides/AAA441.CD3/AAA441.CD3.run1	255	0.7	0.06	0.7	0.06	-8.5981697817	-12.010825956	1.62513221914	0.0603731079102
177.0	15523.0	89.0	1655.0	15523.0	4000000.0	2.0	7.0	4.23	1.51	1.74	0.0699999999997	7.0	0.56	1.19	0.31	9.22	0.31	3.11	2.3	0.57	AAA441.CD3.X13.Y4.tile.tissue.png	70	1	2000	70	4a2c0a8451b8a8b390d3291c51515867	0	0	0	0	0	0	0	0	0	0	0	0	0	/home/dhl_ec/bnelissen/Slides/CD3_manuscript/CD3_slides/AAA441.CD3/AAA441.CD3.run1	255	0.7	0.06	0.7	0.06	-8.9569145529	-11.52094117	1.45515480255	0.0764874296875
275.0	12216.0	76.0	1218.0	12216.0	4000000.0	1.0	4.0	1.64	2.59	1.74	0.0699999999997	9.37	0.56	1.2	0.32	9.18	0.31	3.15	2.33	0.56	AAA441.CD3.X13.Y5.tile.tissue.png	71	1	2000	71	4ffd6623901f066188c1372f913f8ded	0	0	0	0	0	0	0	0	0	0	0	0	0	/home/dhl_ec/bnelissen/Slides/CD3_manuscript/CD3_slides/AAA441.CD3/AAA441.CD3.run1	255	0.7	0.06	0.7	0.06	-8.69222333324	-11.2718556818	1.0365544816	0.0835545257568
0.0	3065.0	0.0	362.0	3065.0	4000000.0	0.0	2.0	2.29	3.62	1.76	0.0700000000002	9.35	0.56	1.21	0.32	7.93	0.21	3.18	2.31	0.59	AAA441.CD3.X13.Y6.tile.tissue.png	72	1	2000	72	7f8737a05f83438b89d3af8df1d33da0	0	0	0	0	0	0	0	0	0	0	0	0	0	/home/dhl_ec/bnelissen/Slides/CD3_manuscript/CD3_slides/AAA441.CD3/AAA441.CD3.run1	255	0.7	0.06	0.7	0.06	0.0	-12.115609255	2.04626086486	0.0962068442688
0.0	0.0	0.0	0.0	0.0	4000000.0	0.0	0.0	3.62	2.88	1.13	0.0500000000002	6.48	0.3	0.74	0.22	4.73	0.13	2.03	1.53	0.49	AAA441.CD3.X13.Y7.tile.tissue.png	73	1	2000	73	1f9e5f8434c64191a123568e2524fd7d	0	0	0	0	0	0	0	0	0	0	0	0	0	/home/dhl_ec/bnelissen/Slides/CD3_manuscript/CD3_slides/AAA441.CD3/AAA441.CD3.run1	255	1.0	0.06	1.0	0.06	0.0	-12.2452609499	0.0	0.102124650238
0.0	0.0	0.0	0.0	0.0	4000000.0	0.0	0.0	4.01	2.59	1.45	0.0500000000002	6.45	0.31	0.75	0.22	4.77	0.13	2.02	1.52	0.39	AAA441.CD3.X13.Y8.tile.tissue.png	74	1	2000	74	9dac612b4ee69fb79f62f81e8731d47a	0	0	0	0	0	0	0	0	0	0	0	0	0	/home/dhl_ec/bnelissen/Slides/CD3_manuscript/CD3_slides/AAA441.CD3/AAA441.CD3.run1	255	1.0	0.06	1.0	0.06	0.0	-11.3731458256	0.0	0.112296205646
0.0	7720.0	0.0	598.0	7720.0	4000000.0	0.0	2.0	3.19	2.35	1.13	0.0500000000002	6.9	0.55	1.2	0.31	7.96	0.23	3.21	2.3	0.59	AAA441.CD3.X13.Y9.tile.tissue.png	75	1	2000	75	c043a7622a59bb1f56a07a4b13db793a	0	0	0	0	0	0	0	0	0	0	0	0	0	/home/dhl_ec/bnelissen/Slides/CD3_manuscript/CD3_slides/AAA441.CD3/AAA441.CD3.run1	255	0.7	0.06	0.7	0.06	0.0	-12.3709055563	1.27064227959	0.123081291443
0.0	682169.0	0.0	6386.0	682169.0	4000000.0	0.0	1.0	1.14	1.99	1.14	0.0500000000002	7.26	0.38	0.75	0.19	6.31	0.17	2.21	1.54	0.39	AAA441.CD3.X14.Y10.tile.tissue.png	76	1	2000	76	5ddc27997d6209d65d64c5c1ec060a29	0	0	0	0	0	0	0	0	0	0	0	0	0	/home/dhl_ec/bnelissen/Slides/CD3_manuscript/CD3_slides/AAA441.CD3/AAA441.CD3.run1	255	0.7	0.06	0.7	0.06	0.0	-12.1747640399	0.427342051603	0.243676796875
0.0	7657.0	0.0	718.0	7657.0	4000000.0	0.0	3.0	3.12	2.05	1.11	0.0499999999997	6.88	0.55	1.19	0.31	8.62	0.22	3.14	2.31	0.64	AAA441.CD3.X14.Y11.tile.tissue.png	77	1	2000	77	4f728134bf40f16428e3ef697e094ddf	0	0	0	0	0	0	0	0	0	0	0	0	0	/home/dhl_ec/bnelissen/Slides/CD3_manuscript/CD3_slides/AAA441.CD3/AAA441.CD3.run1	255	0.7	0.06	0.7	0.06	-8.7821998435	-12.5098841711	2.70549321869	0.0759148435059
84349.0	2701270.0	29173.0	18921.0	2701270.0	4000000.0	542.0	10.0	3.01	2.2	1.76	0.0700000000002	9.69	0.57	1.21	0.16	12.39	0.5	3.34	2.33	0.63	AAA441.CD3.X14.Y12.tile.tissue.png	78	1	2000	78	d3032118ff2b41c0127c5f97360c0579	0	0	0	0	0	0	0	0	0	0	0	0	0	/home/dhl_ec/bnelissen/Slides/CD3_manuscript/CD3_slides/AAA441.CD3/AAA441.CD3.run1	255	0.7	0.06	0.7	0.06	-9.51198855978	-12.8185605373	1.25599298783	0.559549869141
5486.0	1959452.0	1852.0	16690.0	1959452.0	4000000.0	33.0	1.0	4.0	3.05	1.75	0.0700000000002	9.51	0.56	1.19	0.2	11.26	0.43	3.31	2.33	0.619999999999	AAA441.CD3.X14.Y13.tile.tissue.png	79	1	2000	79	0e4ec97168c121e8b941b997e5f9a4a7	0	0	0	0	0	0	0	0	0	0	0	0	0	/home/dhl_ec/bnelissen/Slides/CD3_manuscript/CD3_slides/AAA441.CD3/AAA441.CD3.run1	255	0.7	0.06	0.7	0.06	-9.09361057522	-12.1875390337	1.0182700276	0.157973179687
19018.0	2612210.0	6499.0	8364.0	2612210.0	4000000.0	109.0	1.0	4.62	2.43	1.76	0.0699999999997	12.52	0.56	1.2	0.16	12.4	0.48	3.34	2.34	0.81	AAA441.CD3.X14.Y14.tile.tissue.png	80	1	2000	80	d0480f2555703ff7a8c3d6a31b4acdf0	0	0	0	0	0	0	0	0	0	0	0	0	0	/home/dhl_ec/bnelissen/Slides/CD3_manuscript/CD3_slides/AAA441.CD3/AAA441.CD3.run1	255	0.7	0.06	0.7	0.06	-9.5827097817	-12.181895325	1.20207829678	0.340241277344
1519.0	1126873.0	702.0	6009.0	1126873.0	4000000.0	16.0	2.0	3.33	2.37	1.74	0.0700000000002	9.49	0.55	1.18	0.25	10.33	0.38	3.2	2.31	2.4	AAA441.CD3.X14.Y15.tile.tissue.png	81	1	2000	81	89f91d355fbdee34f8c0d532d4d87b3f	0	0	0	0	0	0	0	0	0	0	0	0	0	/home/dhl_ec/bnelissen/Slides/CD3_manuscript/CD3_slides/AAA441.CD3/AAA441.CD3.run1	255	0.7	0.06	0.7	0.06	-8.70634646066	-12.0368682686	0.607811062386	0.123537863281
56.0	6469.0	30.0	750.0	6469.0	4000000.0	1.0	3.0	3.95	1.84	1.77	0.0700000000002	9.33	0.559999999999	1.2	0.32	9.06	0.3	3.12	2.32	0.76	AAA441.CD3.X14.Y16.tile.tissue.png	82	1	2000	82	9e8f46382419e2c42acaa7f874c358bc	0	0	0	0	0	0	0	0	0	0	0	0	0	/home/dhl_ec/bnelissen/Slides/CD3_manuscript/CD3_slides/AAA441.CD3/AAA441.CD3.run1	255	0.7	0.06	0.7	0.06	-8.15910647024	-11.723909097	0.67621641744	0.14283194574
0.0	0.0	0.0	0.0	0.0	4000000.0	0.0	0.0	3.02	1.6	1.82	0.0799999999999	8.83	0.46	1.29	0.32	6.55	0.2	3.06	2.3	0.65	AAA441.CD3.X14.Y17.tile.tissue.png	83	1	2000	83	a5b1207c12faff2cebcee96a87bfd4fd	0	0	0	0	0	0	0	0	0	0	0	0	0	/home/dhl_ec/bnelissen/Slides/CD3_manuscript/CD3_slides/AAA441.CD3/AAA441.CD3.run1	255	1.0	0.06	1.0	0.06	0.0	-10.7831857227	0.0	9.16680227778
75.0	9486.0	41.0	1144.0	9486.0	4000000.0	1.0	5.0	1.64	2.98	1.77	0.0900000000001	9.64	0.56	1.35	0.32	9.14	0.31	3.2	2.38	0.6	AAA441.CD3.X14.Y2.tile.tissue.png	84	1	2000	84	7cb1c01dc5397338abe0fd7817678f1d	0	0	0	0	0	0	0	0	0	0	0	0	0	/home/dhl_ec/bnelissen/Slides/CD3_manuscript/CD3_slides/AAA441.CD3/AAA441.CD3.run1	255	0.7	0.06	0.7	0.06	-9.32033954808	-11.5217640176	1.5778747365	5.58052013959
1356.0	66184.0	515.0	2410.0	66184.0	4000000.0	10.0	6.0	1.47	2.78	1.76	0.0700000000002	9.66	0.56	1.19	0.31	9.24	0.31	3.17	2.34	2.13	AAA441.CD3.X14.Y3.tile.tissue.png	85	1	2000	85	232fb2a2a1fb492e95c103fd14258e33	0	0	0	0	0	0	0	0	0	0	0	0	0	/home/dhl_ec/bnelissen/Slides/CD3_manuscript/CD3_slides/AAA441.CD3/AAA441.CD3.run1	255	0.7	0.06	0.7	0.06	-9.23661339109	-12.6772166552	2.1629119221	0.0671513554688
14005.0	2713302.0	4948.0	14153.0	2713302.0	4000000.0	91.0	10.0	1.41	1.54	1.75	0.0699999999997	10.64	0.57	1.19	0.15	12.22	0.47	3.38	2.35	0.61	AAA441.CD3.X14.Y4.tile.tissue.png	86	1	2000	86	891f725b32c31ca3dff51a9c93b549bd	0	0	0	0	0	0	0	0	0	0	0	0	0	/home/dhl_ec/bnelissen/Slides/CD3_manuscript/CD3_slides/AAA441.CD3/AAA441.CD3.run1	255	0.7	0.06	0.7	0.06	-9.12589342288	-11.939583579	0.936533892369	0.216632703125
1173.0	324614.0	544.0	6568.0	324614.0	4000000.0	11.0	6.0	3.17	2.7	1.77	0.0699999999997	9.78	0.56	1.21	0.31	9.41	0.33	3.29	2.32	0.59	AAA441.CD3.X14.Y5.tile.tissue.png	87	1	2000	87	600faaa8a39ab27465bd4a966bd69b61	0	0	0	0	0	0	0	0	0	0	0	0	0	/home/dhl_ec/bnelissen/Slides/CD3_manuscript/CD3_slides/AAA441.CD3/AAA441.CD3.run1	255	0.7	0.06	0.7	0.06	-9.05362084679	-11.8597154378	1.0483217362	0.0905503242188
314.0	104889.0	78.0	6451.0	104889.0	4000000.0	1.0	13.0	3.94	1.75	1.77	0.0699999999997	9.48	0.57	1.19	0.31	9.3	0.31	3.26	2.29	0.58	AAA441.CD3.X14.Y6.tile.tissue.png	88	1	2000	88	f75ab166e292c575e547f15ac242dd26	0	0	0	0	0	0	0	0	0	0	0	0	0	/home/dhl_ec/bnelissen/Slides/CD3_manuscript/CD3_slides/AAA441.CD3/AAA441.CD3.run1	255	0.7	0.06	0.7	0.06	-7.02725522249	-10.7608744473	0.189004740583	0.272530108398
83.0	17784.0	43.0	1718.0	17784.0	4000000.0	1.0	3.0	2.91	1.55	1.77	0.0699999999997	9.61	0.56	1.19	0.31	8.9	0.31	3.18	2.3	0.56	AAA441.CD3.X14.Y7.tile.tissue.png	89	1	2000	89	4cf5353ab69a5c2a5520eb3456b2a3b8	0	0	0	0	0	0	0	0	0	0	0	0	0	/home/dhl_ec/bnelissen/Slides/CD3_manuscript/CD3_slides/AAA441.CD3/AAA441.CD3.run1	255	0.7	0.06	0.7	0.06	-8.8724514345	-11.6189618687	1.51079567258	0.131638620483
0.0	3118.0	0.0	412.0	3118.0	4000000.0	0.0	2.0	3.07	2.33	1.77	0.0699999999997	9.59	0.56	1.2	0.31	8.08	0.21	3.15	2.32	0.58	AAA441.CD3.X14.Y8.tile.tissue.png	90	1	2000	90	b5869d6f35db3039b7c0511d1d91d4a9	0	0	0	0	0	0	0	0	0	0	0	0	0	/home/dhl_ec/bnelissen/Slides/CD3_manuscript/CD3_slides/AAA441.CD3/AAA441.CD3.run1	255	0.7	0.06	0.7	0.06	0.0	-12.1038630726	2.39588475059	0.0984176327515
0.0	13949.0	0.0	671.0	13949.0	4000000.0	0.0	1.0	1.47	1.53	1.75	0.0699999999997	9.6	0.56	1.19	0.31	8.02	0.21	3.16	2.29	0.57	AAA441.CD3.X14.Y9.tile.tissue.png	91	1	2000	91	0094366c47644aace2914c5336e1c1cc	0	0	0	0	0	0	0	0	0	0	0	0	0	/home/dhl_ec/bnelissen/Slides/CD3_manuscript/CD3_slides/AAA441.CD3/AAA441.CD3.run1	255	0.7	0.06	0.7	0.06	0.0	-10.3483481843	0.0178638512673	0.13598427652
0.0	334629.0	0.0	3407.0	334629.0	4000000.0	0.0	2.0	1.27	1.81	1.73	0.0700000000002	10.13	0.55	1.19	0.3	8.29	0.24	3.22	2.29	0.57	AAA441.CD3.X15.Y10.tile.tissue.png	92	1	2000	92	11a91c76cf1568572b7e82d76b53248d	0	0	0	0	0	0	0	0	0	0	0	0	0	/home/dhl_ec/bnelissen/Slides/CD3_manuscript/CD3_slides/AAA441.CD3/AAA441.CD3.run1	255	0.7	0.06	0.7	0.06	0.0	-11.4678172254	0.468308279468	0.200778765625
16691.0	266828.0	5542.0	8029.0	266828.0	4000000.0	110.0	7.0	2.23	2.59	1.75	0.0600000000004	9.94	0.58	1.2	0.3	9.81	0.33	3.21	2.31	0.58	AAA441.CD3.X15.Y11.tile.tissue.png	93	1	2000	93	47b2f9cc12f44eeeabf3b5141ffeb481	0	0	0	0	0	0	0	0	0	0	0	0	0	/home/dhl_ec/bnelissen/Slides/CD3_manuscript/CD3_slides/AAA441.CD3/AAA441.CD3.run1	255	0.7	0.06	0.7	0.06	-9.91823793444	-12.6827679326	3.41855470436	0.135991722656
50657.0	3176533.0	17858.0	20287.0	3176533.0	4000000.0	342.0	4.0	4.69	1.6	1.76	0.0700000000002	10.7	0.58	1.21	0.13	14.03	0.52	3.37	2.32	0.63	AAA441.CD3.X15.Y12.tile.tissue.png	94	1	2000	94	3256bad6a0775e7cd982870c498bcd41	0	0	0	0	0	0	0	0	0	0	0	0	0	/home/dhl_ec/bnelissen/Slides/CD3_manuscript/CD3_slides/AAA441.CD3/AAA441.CD3.run1	255	0.7	0.06	0.7	0.06	-9.9935861886	-12.7912270807	2.12244144305	0.496860371094
12525.0	2693837.0	4089.0	11144.0	2693837.0	4000000.0	72.0	3.0	2.79	2.24	1.8	0.0699999999997	10.89	0.57	1.19	0.16	12.55	0.48	3.28	2.31	0.630000000001	AAA441.CD3.X15.Y13.tile.tissue.png	95	1	2000	95	5dbf8d884a8b96710ede3900f5b91a3e	0	0	0	0	0	0	0	0	0	0	0	0	0	/home/dhl_ec/bnelissen/Slides/CD3_manuscript/CD3_slides/AAA441.CD3/AAA441.CD3.run1	255	0.7	0.06	0.7	0.06	-9.11907858426	-11.9443030658	0.891316855646	0.214885734375
1643.0	217118.0	618.0	4655.0	217118.0	4000000.0	10.0	3.0	2.96	2.13	1.75	0.0700000000002	8.83	0.37	0.74	0.21	6.92	0.26	2.35	1.61	0.52	AAA441.CD3.X15.Y14.tile.tissue.png	96	1	2000	96	f7d92f18f3041626686871ce17a158a5	0	0	0	0	0	0	0	0	0	0	0	0	0	/home/dhl_ec/bnelissen/Slides/CD3_manuscript/CD3_slides/AAA441.CD3/AAA441.CD3.run1	255	0.7	0.06	0.7	0.06	-9.48441912097	-11.9001950959	1.27213981061	0.109464234375
2137.0	571813.0	796.0	7016.0	571813.0	4000000.0	17.0	3.0	3.25	3.07	1.3	0.0500000000002	8.94	0.57	1.2	0.3	9.79	0.35	2.34	1.53	0.38	AAA441.CD3.X15.Y15.tile.tissue.png	97	1	2000	97	e9be8258d7400836b5346374a26a55ec	0	0	0	0	0	0	0	0	0	0	0	0	0	/home/dhl_ec/bnelissen/Slides/CD3_manuscript/CD3_slides/AAA441.CD3/AAA441.CD3.run1	255	0.7	0.06	0.7	0.06	-9.26888405531	-11.9241048366	1.16638109666	0.123775462891
0.0	0.0	0.0	0.0	0.0	4000000.0	0.0	0.0	1.09	2.04	1.11	0.0599999999999	7.87	0.47	1.19	0.34	6.81	0.21	3.03	2.36	0.58	AAA441.CD3.X15.Y16.tile.tissue.png	98	1	2000	98	e8843c218b9a706db1bba337c0a591f5	0	0	0	0	0	0	0	0	0	0	0	0	0	/home/dhl_ec/bnelissen/Slides/CD3_manuscript/CD3_slides/AAA441.CD3/AAA441.CD3.run1	255	1.0	0.06	1.0	0.06	0.0	-9.28822133144	0.0	0.625127227589
0.0	0.0	0.0	0.0	0.0	4000000.0	0.0	0.0	1.01	1.5	1.76	0.0799999999999	9.65	0.53	1.46	0.35	7.12	0.23	3.38	2.56	0.65	AAA441.CD3.X15.Y17.tile.tissue.png	99	1	2000	99	21a22a742f230c6c8a6f894ca42a95b2	0	0	0	0	0	0	0	0	0	0	0	0	0	/home/dhl_ec/bnelissen/Slides/CD3_manuscript/CD3_slides/AAA441.CD3/AAA441.CD3.run1	255	1.0	0.06	1.0	0.06	0.0	-10.3120606575	0.0	9.10637716804
0.0	0.0	0.0	0.0	0.0	4000000.0	0.0	0.0	2.45	2.28	1.76	0.0800000000004	9.6	0.47	1.56	0.33	6.91	0.24	3.32	2.39	0.6	AAA441.CD3.X15.Y2.tile.tissue.png	100	1	2000	100	1fd5760a15b6e17e45edd81713109d1d	0	0	0	0	0	0	0	0	0	0	0	0	0	/home/dhl_ec/bnelissen/Slides/CD3_manuscript/CD3_slides/AAA441.CD3/AAA441.CD3.run1	255	1.0	0.06	1.0	0.06	0.0	-10.4374315796	0.0	4.53636801688
696.0	33413.0	234.0	2781.0	33413.0	4000000.0	4.0	7.0	2.77	3.38	1.8	0.0799999999999	9.74	0.56	1.22	0.32	9.18	0.31	3.19	2.28	0.58	AAA441.CD3.X15.Y3.tile.tissue.png	101	1	2000	101	aa7f54eb5aa938c77743de4a19cdf415	0	0	0	0	0	0	0	0	0	0	0	0	0	/home/dhl_ec/bnelissen/Slides/CD3_manuscript/CD3_slides/AAA441.CD3/AAA441.CD3.run1	255	0.7	0.06	0.7	0.06	-8.82882495038	-10.7850885908	1.53763806393	1.13312062207
9331.0	698116.0	3132.0	7885.0	698116.0	4000000.0	51.0	6.0	3.0	1.53	1.77	0.0699999999997	10.04	0.57	1.22	0.3	10.73	0.39	3.31	2.33	1.25	AAA441.CD3.X15.Y4.tile.tissue.png	102	1	2000	102	c85818701c7677369d0b18d6fb162603	0	0	0	0	0	0	0	0	0	0	0	0	0	/home/dhl_ec/bnelissen/Slides/CD3_manuscript/CD3_slides/AAA441.CD3/AAA441.CD3.run1	255	0.7	0.06	0.7	0.06	-9.28235969208	-12.0082641292	1.25524985772	0.181856210938
9856.0	2406420.0	3186.0	12732.0	2406420.0	4000000.0	64.0	3.0	2.33	3.58	1.19	0.0500000000002	7.35	0.39	0.74	0.13	8.66	0.31	2.23	1.53	1.25	AAA441.CD3.X15.Y5.tile.tissue.png	103	1	2000	103	2173da2d2e89cc528b18ba80f36674ee	0	0	0	0	0	0	0	0	0	0	0	0	0	/home/dhl_ec/bnelissen/Slides/CD3_manuscript/CD3_slides/AAA441.CD3/AAA441.CD3.run1	255	0.7	0.06	0.7	0.06	-9.13459878806	-11.8655329272	0.87438429317	0.167344439453
507.0	97094.0	184.0	6864.0	97094.0	4000000.0	3.0	8.0	2.23	2.05	1.75	0.0599999999999	12.59	0.58	1.18	0.31	9.21	0.31	3.32	2.34	2.24	AAA441.CD3.X15.Y6.tile.tissue.png	104	1	2000	104	caaa447cbe43b6dac7214dbd180313b5	0	0	0	0	0	0	0	0	0	0	0	0	0	/home/dhl_ec/bnelissen/Slides/CD3_manuscript/CD3_slides/AAA441.CD3/AAA441.CD3.run1	255	0.7	0.06	0.7	0.06	-9.86891877067	-12.2547005883	3.86277310216	0.110418322266
230.0	10822.0	128.0	640.0	10822.0	4000000.0	3.0	2.0	2.97	2.61	1.8	0.0599999999999	9.48	0.61	1.19	0.32	9.16	0.35	3.18	2.37	1.2	AAA441.CD3.X15.Y7.tile.tissue.png	105	1	2000	105	63609a8f33829730b8be74457a2f1a55	0	0	0	0	0	0	0	0	0	0	0	0	0	/home/dhl_ec/bnelissen/Slides/CD3_manuscript/CD3_slides/AAA441.CD3/AAA441.CD3.run1	255	0.7	0.06	0.7	0.06	-9.09200952068	-12.6316596674	3.05196611605	0.127874330566
0.0	0.0	0.0	0.0	0.0	4000000.0	0.0	0.0	2.37	2.52	1.18	0.0500000000002	6.28	0.3	0.74	0.32	6.7	0.19	3.05	2.32	1.59	AAA441.CD3.X15.Y8.tile.tissue.png	106	1	2000	106	595bc3dfb40143687921f2fb46f27423	0	0	0	0	0	0	0	0	0	0	0	0	0	/home/dhl_ec/bnelissen/Slides/CD3_manuscript/CD3_slides/AAA441.CD3/AAA441.CD3.run1	255	1.0	0.06	1.0	0.06	0.0	-10.9854559702	0.0	0.115441967924
0.0	0.0	0.0	0.0	0.0	4000000.0	0.0	0.0	2.58	2.54	1.15	0.0500000000002	6.29	0.52	1.22	0.32	6.95	0.21	3.12	2.37	1.07	AAA441.CD3.X15.Y9.tile.tissue.png	107	1	2000	107	5842cf8f7a230e0710d2aa60d28a5d6f	0	0	0	0	0	0	0	0	0	0	0	0	0	/home/dhl_ec/bnelissen/Slides/CD3_manuscript/CD3_slides/AAA441.CD3/AAA441.CD3.run1	255	1.0	0.06	1.0	0.06	0.0	-10.4385414197	0.0	0.204491488632
1167.0	282604.0	493.0	5841.0	282604.0	4000000.0	11.0	7.0	2.27	1.7	1.17	0.0500000000002	6.82	0.4	0.74	0.2	6.86	0.22	2.19	1.53	0.75	AAA441.CD3.X16.Y10.tile.tissue.png	108	1	2000	108	ee30f91fd9d4223dbfd28a8e0b3f26ec	0	0	0	0	0	0	0	0	0	0	0	0	0	/home/dhl_ec/bnelissen/Slides/CD3_manuscript/CD3_slides/AAA441.CD3/AAA441.CD3.run1	255	0.7	0.06	0.7	0.06	-9.51922122188	-12.2452817723	1.73171902615	0.114469883789
8646.0	1475263.0	3506.0	20269.0	1475263.0	4000000.0	77.0	9.0	2.51	2.43	1.18	0.0500000000002	7.15	0.39	0.75	0.16	7.95	0.28	2.25	1.52	0.64	AAA441.CD3.X16.Y11.tile.tissue.png	109	1	2000	109	546abcecfc3a881c945d31e4b9479f82	0	0	0	0	0	0	0	0	0	0	0	0	0	/home/dhl_ec/bnelissen/Slides/CD3_manuscript/CD3_slides/AAA441.CD3/AAA441.CD3.run1	255	0.7	0.06	0.7	0.06	-9.58585884933	-11.8734773298	1.66472789738	0.208092257812
65652.0	2592083.0	21603.0	18222.0	2592083.0	4000000.0	388.0	1.0	3.22	2.71	1.23	0.0500000000002	7.19	0.39	0.74	0.12	10.6	0.33	2.25	1.53	0.42	AAA441.CD3.X16.Y12.tile.tissue.png	110	1	2000	110	45a6c2fd579252127eda3aea0e4beb16	0	0	0	0	0	0	0	0	0	0	0	0	0	/home/dhl_ec/bnelissen/Slides/CD3_manuscript/CD3_slides/AAA441.CD3/AAA441.CD3.run1	255	0.7	0.06	0.7	0.06	-9.55122730563	-13.0538420535	1.37078526729	0.656369265625
6451.0	837706.0	2131.0	8657.0	837706.0	4000000.0	36.0	2.0	2.53	2.77	1.19	0.0499999999997	6.98	0.38	0.73	0.19	7.51	0.25	2.2	1.53	0.62	AAA441.CD3.X16.Y13.tile.tissue.png	111	1	2000	111	8aceb3f3f74fe041099b3f9bf3c0999a	0	0	0	0	0	0	0	0	0	0	0	0	0	/home/dhl_ec/bnelissen/Slides/CD3_manuscript/CD3_slides/AAA441.CD3/AAA441.CD3.run1	255	0.7	0.06	0.7	0.06	-9.24309165372	-12.0445893273	0.982931632719	0.18481734375
0.0	0.0	0.0	0.0	0.0	4000000.0	0.0	0.0	3.32	2.38	1.14	0.0599999999999	9.28	0.49	1.31	0.32	6.81	0.21	3.05	2.31	0.58	AAA441.CD3.X16.Y14.tile.tissue.png	112	1	2000	112	8700631190a5348dc0db9ea650bde65d	0	0	0	0	0	0	0	0	0	0	0	0	0	/home/dhl_ec/bnelissen/Slides/CD3_manuscript/CD3_slides/AAA441.CD3/AAA441.CD3.run1	255	1.0	0.06	1.0	0.06	0.0	-12.2762205006	0.0	0.105454510666
0.0	1398.0	0.0	194.0	1398.0	4000000.0	0.0	1.0	3.17	3.36	1.65	0.0500000000002	6.68	0.38	0.73	0.22	6.36	0.14	2.09	1.53	0.37	AAA441.CD3.X16.Y15.tile.tissue.png	113	1	2000	113	c2db998c5efc9ced41d1a3a2cf3e14e7	0	0	0	0	0	0	0	0	0	0	0	0	0	/home/dhl_ec/bnelissen/Slides/CD3_manuscript/CD3_slides/AAA441.CD3/AAA441.CD3.run1	255	0.7	0.06	0.7	0.06	-6.63283840139	-12.1365209619	2.3974080229	0.113202780914
0.0	4176.0	0.0	558.0	4176.0	4000000.0	0.0	2.0	2.93	2.6	1.22	0.0599999999999	6.74	0.380000000001	0.82	0.22	5.88	0.14	2.1	1.53	0.37	AAA441.CD3.X16.Y16.tile.tissue.png	114	1	2000	114	2c994235317ce4ad5e728ca4e56f30a1	0	0	0	0	0	0	0	0	0	0	0	0	0	/home/dhl_ec/bnelissen/Slides/CD3_manuscript/CD3_slides/AAA441.CD3/AAA441.CD3.run1	255	0.7	0.06	0.7	0.06	0.0	-11.0606607134	0.663801346702	8.75531093783
0.0	16364.0	0.0	1379.0	16364.0	4000000.0	0.0	3.0	2.7	1.97	1.19	0.0599999999999	6.71	0.38	0.88	0.22	5.88	0.13	2.12	1.53	0.51	AAA441.CD3.X16.Y3.tile.tissue.png	115	1	2000	115	8e61ac384fb427cdf12bc54e6751b559	0	0	0	0	0	0	0	0	0	0	0	0	0	/home/dhl_ec/bnelissen/Slides/CD3_manuscript/CD3_slides/AAA441.CD3/AAA441.CD3.run1	255	0.7	0.06	0.7	0.06	0.0	-11.1881771895	0.66215341699	4.93390348356
0.0	0.0	0.0	0.0	0.0	4000000.0	0.0	0.0	3.59	3.93	1.66	0.0599999999999	6.34	0.46	1.21	0.31	6.61	0.21	3.03	2.3	0.57	AAA441.CD3.X16.Y4.tile.tissue.png	116	1	2000	116	530ee04c1053f9e3a541cf26ae5de7cd	0	0	0	0	0	0	0	0	0	0	0	0	0	/home/dhl_ec/bnelissen/Slides/CD3_manuscript/CD3_slides/AAA441.CD3/AAA441.CD3.run1	255	1.0	0.06	1.0	0.06	0.0	-9.75084796062	0.0	2.82671940303
5252.0	1490100.0	1994.0	11372.0	1490100.0	4000000.0	35.0	6.0	4.51	3.43	1.22	0.0700000000002	7.23	0.57	1.19	0.24	10.82	0.4	3.32	2.31	0.59	AAA441.CD3.X16.Y5.tile.tissue.png	117	1	2000	117	b820a6e1a2192d10073183f4c28371d2	0	0	0	0	0	0	0	0	0	0	0	0	0	/home/dhl_ec/bnelissen/Slides/CD3_manuscript/CD3_slides/AAA441.CD3/AAA441.CD3.run1	255	0.7	0.06	0.7	0.06	-9.1795502594	-11.8026108862	1.04680728783	0.152566484375
1078.0	1186250.0	449.0	14365.0	1186250.0	4000000.0	9.0	9.0	3.17	2.05	1.79	0.0700000000002	9.84	0.58	1.19	0.25	10.43	0.39	3.37	2.32	0.61	AAA441.CD3.X16.Y6.tile.tissue.png	118	1	2000	118	14913927ece291b144b4c65153485450	0	0	0	0	0	0	0	0	0	0	0	0	0	/home/dhl_ec/bnelissen/Slides/CD3_manuscript/CD3_slides/AAA441.CD3/AAA441.CD3.run1	255	0.7	0.06	0.7	0.06	-8.92408438648	-11.5973279031	1.09602403032	0.112722621094
0.0	0.0	0.0	0.0	0.0	4000000.0	0.0	0.0	3.9	2.21	1.8	0.0699999999997	9.34	0.47	1.25	0.32	7.12	0.23	3.09	2.38	0.58	AAA441.CD3.X16.Y7.tile.tissue.png	119	1	2000	119	75fc7fac0b869a11b6bd42a1062ea725	0	0	0	0	0	0	0	0	0	0	0	0	0	/home/dhl_ec/bnelissen/Slides/CD3_manuscript/CD3_slides/AAA441.CD3/AAA441.CD3.run1	255	1.0	0.06	1.0	0.06	0.0	-11.5908907276	0.0	0.100909690987
0.0	0.0	0.0	0.0	0.0	4000000.0	0.0	0.0	2.44	2.04	1.19	0.0500000000002	6.22	0.3	0.73	0.22	4.67	0.14	2.03	1.53	0.37	AAA441.CD3.X16.Y8.tile.tissue.png	120	1	2000	120	08be928dcecd70d2a3850f3c4952b566	0	0	0	0	0	0	0	0	0	0	0	0	0	/home/dhl_ec/bnelissen/Slides/CD3_manuscript/CD3_slides/AAA441.CD3/AAA441.CD3.run1	255	1.0	0.06	1.0	0.06	0.0	-11.9245664015	0.0	0.121744529804
86.0	32753.0	43.0	2298.0	32753.0	4000000.0	1.0	6.0	2.93	2.38	1.22	0.0700000000002	10.26	0.63	1.32	0.36	10.06	0.35	3.48	2.37	0.63	AAA441.CD3.X16.Y9.tile.tissue.png	121	1	2000	121	26e8f8e68b00e8d253977565384af126	0	0	0	0	0	0	0	0	0	0	0	0	0	/home/dhl_ec/bnelissen/Slides/CD3_manuscript/CD3_slides/AAA441.CD3/AAA441.CD3.run1	255	0.7	0.06	0.7	0.06	-9.38416021446	-12.4791143365	2.44153894765	0.114180746582
2055.0	1034289.0	815.0	11391.0	1034289.0	4000000.0	17.0	5.0	2.56	1.71	1.77	0.0700000000002	10.66	0.56	1.19	0.25	10.13	0.37	3.32	2.32	0.6	AAA441.CD3.X17.Y10.tile.tissue.png	122	1	2000	122	5ebe5e0baa81ddd1916e4ea6e72f411c	0	0	0	0	0	0	0	0	0	0	0	0	0	/home/dhl_ec/bnelissen/Slides/CD3_manuscript/CD3_slides/AAA441.CD3/AAA441.CD3.run1	255	0.7	0.06	0.7	0.06	-9.07314624974	-11.9609672978	1.03737117105	0.132055855469
17062.0	1780703.0	6084.0	11449.0	1780703.0	4000000.0	119.0	3.0	2.75	2.29	1.19	0.0700000000002	7.24	0.56	1.2	0.21	11.43	0.42	3.37	2.35	0.6	AAA441.CD3.X17.Y11.tile.tissue.png	123	1	2000	123	fb159abf8c3c6489ad0f30ef541f2006	0	0	0	0	0	0	0	0	0	0	0	0	0	/home/dhl_ec/bnelissen/Slides/CD3_manuscript/CD3_slides/AAA441.CD3/AAA441.CD3.run1	255	0.7	0.06	0.7	0.06	-9.35702947566	-12.0051816787	0.942737596871	0.201260085938
120.0	107171.0	50.0	4540.0	107171.0	4000000.0	1.0	6.0	3.67	3.3	1.19	0.0500000000002	7.01	0.37	0.74	0.31	6.82	0.22	2.16	1.52	0.37	AAA441.CD3.X17.Y12.tile.tissue.png	124	1	2000	124	9167d49c72eab786df9c0f5bd1382563	0	0	0	0	0	0	0	0	0	0	0	0	0	/home/dhl_ec/bnelissen/Slides/CD3_manuscript/CD3_slides/AAA441.CD3/AAA441.CD3.run1	255	0.7	0.06	0.7	0.06	-8.22105765315	-12.5370889536	1.17393288694	0.106725188477
0.0	11127.0	0.0	887.0	11127.0	4000000.0	0.0	2.0	2.57	2.24	1.18	0.0499999999997	6.75	0.38	0.74	0.22	5.89	0.14	2.1	1.52	0.55	AAA441.CD3.X17.Y13.tile.tissue.png	125	1	2000	125	009c49a7269040c2ece59efc409a9164	0	0	0	0	0	0	0	0	0	0	0	0	0	/home/dhl_ec/bnelissen/Slides/CD3_manuscript/CD3_slides/AAA441.CD3/AAA441.CD3.run1	255	0.7	0.06	0.7	0.06	0.0	-11.6419953101	0.346840692614	0.139842859222
0.0	0.0	0.0	0.0	0.0	4000000.0	0.0	0.0	2.75	1.69	1.66	0.04	7.74	0.49	1.21	0.31	6.66	0.2	2.99	2.33	0.56	AAA441.CD3.X17.Y14.tile.tissue.png	126	1	2000	126	03cadab6ba86eb1fa51fe93d306fcd15	0	0	0	0	0	0	0	0	0	0	0	0	0	/home/dhl_ec/bnelissen/Slides/CD3_manuscript/CD3_slides/AAA441.CD3/AAA441.CD3.run1	255	1.0	0.06	1.0	0.06	0.0	-11.8306384622	0.0	0.0925227006378
0.0	0.0	0.0	0.0	0.0	4000000.0	0.0	0.0	2.08	1.55	1.75	0.0700000000002	8.82	0.49	1.22	0.36	6.92	0.2	3.22	2.49	0.55	AAA441.CD3.X17.Y15.tile.tissue.png	127	1	2000	127	8d92b6dfca7ae8d86b34815acf0736dc	0	0	0	0	0	0	0	0	0	0	0	0	0	/home/dhl_ec/bnelissen/Slides/CD3_manuscript/CD3_slides/AAA441.CD3/AAA441.CD3.run1	255	1.0	0.06	1.0	0.06	0.0	-11.7293799602	0.0	0.110693103279
0.0	0.0	0.0	0.0	0.0	4000000.0	0.0	0.0	1.14	1.7	1.7	0.0799999999999	9.73	0.46	1.41	0.4	6.9	0.2	3.26	2.46	0.639999999999	AAA441.CD3.X17.Y16.tile.tissue.png	128	1	2000	128	4e3e30819d6e5bb28db6275fc0b9d058	0	0	0	0	0	0	0	0	0	0	0	0	0	/home/dhl_ec/bnelissen/Slides/CD3_manuscript/CD3_slides/AAA441.CD3/AAA441.CD3.run1	255	1.0	0.06	1.0	0.06	0.0	-11.4393358059	0.0	6.63212863935
0.0	0.0	0.0	0.0	0.0	4000000.0	0.0	0.0	0.95	1.21	1.8	0.0700000000002	9.6	0.47	1.47	0.36	6.88	0.2	3.15	2.29	0.74	AAA441.CD3.X17.Y4.tile.tissue.png	129	1	2000	129	a8a605519b4d27fff4cc6af830d20d73	0	0	0	0	0	0	0	0	0	0	0	0	0	/home/dhl_ec/bnelissen/Slides/CD3_manuscript/CD3_slides/AAA441.CD3/AAA441.CD3.run1	255	1.0	0.06	1.0	0.06	0.0	-10.6456227969	0.0	7.5135252154
1051.0	100197.0	452.0	5459.0	100197.0	4000000.0	10.0	9.0	2.18	3.09	1.76	0.0799999999999	9.55	0.56	1.21	0.31	9.24	0.32	3.21	2.3	1.4	AAA441.CD3.X17.Y5.tile.tissue.png	130	1	2000	130	edf5133a37c28c9f56eaaedd0a44cc8e	0	0	0	0	0	0	0	0	0	0	0	0	0	/home/dhl_ec/bnelissen/Slides/CD3_manuscript/CD3_slides/AAA441.CD3/AAA441.CD3.run1	255	0.7	0.06	0.7	0.06	-9.77603932942	-11.2088535919	2.36768811447	0.640254035156
17727.0	2005292.0	5635.0	22498.0	2005292.0	4000000.0	98.0	9.0	2.25	2.7	1.77	0.0599999999999	10.02	0.57	1.19	0.190000000001	11.81	0.429999999999	3.36	2.3	0.6	AAA441.CD3.X17.Y6.tile.tissue.png	131	1	2000	131	a8e8618a7a09e46c119679d886e239fb	0	0	0	0	0	0	0	0	0	0	0	0	0	/home/dhl_ec/bnelissen/Slides/CD3_manuscript/CD3_slides/AAA441.CD3/AAA441.CD3.run1	255	0.7	0.06	0.7	0.06	-9.61263456639	-12.1527424814	1.25361563752	0.279337789063
191.0	408778.0	115.0	9480.0	408778.0	4000000.0	3.0	6.0	2.92	2.79	1.8	0.0699999999997	11.45	0.56	1.18	0.29	9.6	0.34	3.3	2.29	0.58	AAA441.CD3.X17.Y7.tile.tissue.png	132	1	2000	132	6379666361a9eb8e88574fe0d5c046e3	0	0	0	0	0	0	0	0	0	0	0	0	0	/home/dhl_ec/bnelissen/Slides/CD3_manuscript/CD3_slides/AAA441.CD3/AAA441.CD3.run1	255	0.7	0.06	0.7	0.06	-9.08766940362	-11.1047421534	1.01700600038	0.0984246484375
0.0	4244.0	0.0	286.0	4244.0	4000000.0	0.0	1.0	2.47	3.07	1.74	0.0700000000006	9.78	0.56	1.19	0.32	7.96	0.21	3.11	2.3	0.569999999999	AAA441.CD3.X17.Y8.tile.tissue.png	133	1	2000	133	420769b9d36baf4438cfae7bcdc3880a	0	0	0	0	0	0	0	0	0	0	0	0	0	/home/dhl_ec/bnelissen/Slides/CD3_manuscript/CD3_slides/AAA441.CD3/AAA441.CD3.run1	255	0.7	0.06	0.7	0.06	0.0	-11.9487078321	0.859916032653	0.107743094452
0.0	3924.0	0.0	334.0	3924.0	4000000.0	0.0	1.0	1.82	2.45	1.75	0.0699999999997	9.81	0.559999999999	1.22	0.360000000001	8.47	0.219999999999	3.13	2.44	0.62	AAA441.CD3.X17.Y9.tile.tissue.png	134	1	2000	134	1981db310d279c78f44558c488da7b25	0	0	0	0	0	0	0	0	0	0	0	0	0	/home/dhl_ec/bnelissen/Slides/CD3_manuscript/CD3_slides/AAA441.CD3/AAA441.CD3.run1	255	0.7	0.06	0.7	0.06	0.0	-12.1127007553	3.35332947088	0.100266902588
131.0	218496.0	46.0	11915.0	218496.0	4000000.0	1.0	20.0	1.91	3.65	1.8	0.0799999999999	9.81	0.58	1.51	0.32	9.28	0.32	3.32	2.3	0.56	AAA441.CD3.X18.Y0.tile.tissue.png	135	1	2000	135	7da2f2b496db380d9914769f91eb7f33	0	0	0	0	0	0	0	0	0	0	0	0	0	/home/dhl_ec/bnelissen/Slides/CD3_manuscript/CD3_slides/AAA441.CD3/AAA441.CD3.run1	255	0.7	0.06	0.7	0.06	-7.51085870104	-11.1948865271	0.29204740071	5.83423795215
0.0	0.0	0.0	0.0	0.0	4000000.0	0.0	0.0	3.54	2.58	1.79	0.0699999999997	9.65	0.47	1.21	0.36	7.1	0.2	3.05	2.3	1.58	AAA441.CD3.X18.Y10.tile.tissue.png	136	1	2000	136	a96906339f58fc5b9b2abdd6b3d87349	0	0	0	0	0	0	0	0	0	0	0	0	0	/home/dhl_ec/bnelissen/Slides/CD3_manuscript/CD3_slides/AAA441.CD3/AAA441.CD3.run1	255	1.0	0.06	1.0	0.06	0.0	-12.0484382925	0.0	0.108003553528
0.0	0.0	0.0	0.0	0.0	4000000.0	0.0	0.0	2.1	3.02	1.44	0.0600000000004	6.28	0.299999999999	0.740000000001	0.21	4.74	0.13	2.02	1.53	1.81	AAA441.CD3.X18.Y11.tile.tissue.png	137	1	2000	137	0fd94ace1fd61dbc74670faccf8546e2	0	0	0	0	0	0	0	0	0	0	0	0	0	/home/dhl_ec/bnelissen/Slides/CD3_manuscript/CD3_slides/AAA441.CD3/AAA441.CD3.run1	255	1.0	0.06	1.0	0.06	0.0	-11.6310799503	0.0	0.115208515969
0.0	0.0	0.0	0.0	0.0	4000000.0	0.0	0.0	3.08	2.24	1.19	0.0500000000002	6.28	0.52	1.33	0.35	6.95	0.21	3.07	2.33	1.84	AAA441.CD3.X18.Y12.tile.tissue.png	138	1	2000	138	085c2bac6c31b56322af7b9164f13152	0	0	0	0	0	0	0	0	0	0	0	0	0	/home/dhl_ec/bnelissen/Slides/CD3_manuscript/CD3_slides/AAA441.CD3/AAA441.CD3.run1	255	1.0	0.06	1.0	0.06	0.0	-11.3089057245	0.0	0.105808054795
0.0	0.0	0.0	0.0	0.0	4000000.0	0.0	0.0	1.31	2.96	1.24	0.0500000000002	6.32	0.299999999999	0.73	0.22	4.79	0.209999999999	3.27	2.34	1.8	AAA441.CD3.X18.Y13.tile.tissue.png	139	1	2000	139	9c63f61642b73e7e69cf0d76ab00d92d	0	0	0	0	0	0	0	0	0	0	0	0	0	/home/dhl_ec/bnelissen/Slides/CD3_manuscript/CD3_slides/AAA441.CD3/AAA441.CD3.run1	255	1.0	0.06	1.0	0.06	0.0	-11.7031052492	0.0	0.110980080254
0.0	0.0	0.0	0.0	0.0	4000000.0	0.0	0.0	1.66	2.01	1.28	0.0700000000006	6.63	0.46	1.23	0.34	6.91	0.21	3.22	2.41	2.5	AAA441.CD3.X18.Y14.tile.tissue.png	140	1	2000	140	1e5717a2f7dede6426e6524f7f5c0adf	0	0	0	0	0	0	0	0	0	0	0	0	0	/home/dhl_ec/bnelissen/Slides/CD3_manuscript/CD3_slides/AAA441.CD3/AAA441.CD3.run1	255	1.0	0.06	1.0	0.06	0.0	-11.971079571	0.0	0.101621681941
0.0	3254.0	0.0	260.0	3254.0	4000000.0	0.0	1.0	3.55	2.75	1.76	0.0700000000006	9.61	0.6	1.2	0.21	5.85	0.13	2.1	1.53	1.34	AAA441.CD3.X18.Y15.tile.tissue.png	141	1	2000	141	75f3549955408532342b81040b8913cb	0	0	0	0	0	0	0	0	0	0	0	0	0	/home/dhl_ec/bnelissen/Slides/CD3_manuscript/CD3_slides/AAA441.CD3/AAA441.CD3.run1	255	0.7	0.06	0.7	0.06	0.0	-12.4781817008	1.67162125581	0.116661845978
0.0	0.0	0.0	0.0	0.0	4000000.0	0.0	0.0	2.74	1.61	1.76	0.0799999999999	9.08	0.469999999999	1.33	0.31	6.6	0.21	3.01	2.28	0.750000000001	AAA441.CD3.X18.Y16.tile.tissue.png	142	1	2000	142	1da6d02f1ea5ece21333c0ec77cd05cf	0	0	0	0	0	0	0	0	0	0	0	0	0	/home/dhl_ec/bnelissen/Slides/CD3_manuscript/CD3_slides/AAA441.CD3/AAA441.CD3.run1	255	1.0	0.06	1.0	0.06	0.0	-10.8633296627	0.0	9.42732739938
0.0	0.0	0.0	0.0	0.0	4000000.0	0.0	0.0	3.1	2.54	1.18	0.0599999999995	6.35	0.299999999999	0.88	0.22	4.76	0.13	2.03	1.52	2.23	AAA441.CD3.X18.Y5.tile.tissue.png	143	1	2000	143	cf01b86ab252770154c84e1098148ac3	0	0	0	0	0	0	0	0	0	0	0	0	0	/home/dhl_ec/bnelissen/Slides/CD3_manuscript/CD3_slides/AAA441.CD3/AAA441.CD3.run1	255	1.0	0.06	1.0	0.06	0.0	-10.0576887759	0.0	5.30500903089
47684.0	1660822.0	14465.0	12104.0	1660822.0	4000000.0	248.0	3.0	2.08	2.84	1.17	0.0600000000004	6.96	0.38	0.77	0.23	9.11	0.29	2.22	1.54	0.58	AAA441.CD3.X18.Y6.tile.tissue.png	144	1	2000	144	e63944dd364f6f6123035c764bc29222	0	0	0	0	0	0	0	0	0	0	0	0	0	/home/dhl_ec/bnelissen/Slides/CD3_manuscript/CD3_slides/AAA441.CD3/AAA441.CD3.run1	255	0.7	0.06	0.7	0.06	-9.26687411804	-11.8534809963	0.977839153629	1.2628970625
15371.0	1934702.0	5188.0	17482.0	1934702.0	4000000.0	96.0	4.0	3.86	2.9	1.18	0.0500000000002	8.04	0.389999999999	0.74	0.14	8.48	0.299999999999	2.24	1.53	0.41	AAA441.CD3.X18.Y7.tile.tissue.png	145	1	2000	145	a14fce2117cd0bf4cec1c177b5a56990	0	0	0	0	0	0	0	0	0	0	0	0	0	/home/dhl_ec/bnelissen/Slides/CD3_manuscript/CD3_slides/AAA441.CD3/AAA441.CD3.run1	255	0.7	0.06	0.7	0.06	-9.08861588661	-11.7583091829	0.766155948966	0.227964703125
0.0	58362.0	0.0	3308.0	58362.0	4000000.0	0.0	2.0	3.64	3.53	1.77	0.0700000000006	9.52	0.56	1.19	0.36	8.23	0.24	3.48	2.31	0.659999999999	AAA441.CD3.X18.Y8.tile.tissue.png	146	1	2000	146	36f684f19ffcdf62ec17c6f182a9d70a	0	0	0	0	0	0	0	0	0	0	0	0	0	/home/dhl_ec/bnelissen/Slides/CD3_manuscript/CD3_slides/AAA441.CD3/AAA441.CD3.run1	255	0.7	0.06	0.7	0.06	0.0	-11.8783854412	1.57560315895	0.111520749512
0.0	0.0	0.0	0.0	0.0	4000000.0	0.0	0.0	4.15	3.09	1.84	0.0799999999999	9.96	0.52	1.27	0.360000000001	7.27	0.23	3.2	2.51	0.63	AAA441.CD3.X18.Y9.tile.tissue.png	147	1	2000	147	2f00bbb6114bed6b4fe52aae27ff5c57	0	0	0	0	0	0	0	0	0	0	0	0	0	/home/dhl_ec/bnelissen/Slides/CD3_manuscript/CD3_slides/AAA441.CD3/AAA441.CD3.run1	255	1.0	0.06	1.0	0.06	0.0	-12.2613387807	0.0	0.107491225357
745.0	368743.0	314.0	16373.0	368743.0	4000000.0	8.0	27.0	3.71	2.18	1.93	0.0899999999992	10.57	0.570000000001	1.28	0.33	10.34	0.37	3.7	2.5	0.64	AAA441.CD3.X19.Y0.tile.tissue.png	148	1	2000	148	7ed4ab8fa9c66f14536fe4ad3e6ac419	0	0	0	0	0	0	0	0	0	0	0	0	0	/home/dhl_ec/bnelissen/Slides/CD3_manuscript/CD3_slides/AAA441.CD3/AAA441.CD3.run1	255	0.7	0.06	0.7	0.06	-8.06443684733	-9.50167087198	0.320588941472	0.263638479492
0.0	8846.0	0.0	974.0	8846.0	4000000.0	0.0	2.0	1.37	1.36	1.85	0.0899999999992	9.79	0.599999999999	1.42	0.32	8.24	0.21	3.33	2.45	0.56	AAA441.CD3.X19.Y1.tile.tissue.png	149	1	2000	149	9932424c92a19543bc72b6c7f0fc28d5	0	0	0	0	0	0	0	0	0	0	0	0	0	/home/dhl_ec/bnelissen/Slides/CD3_manuscript/CD3_slides/AAA441.CD3/AAA441.CD3.run1	255	0.7	0.06	0.7	0.06	0.0	-11.3667157071	0.948395306671	9.05298042772
0.0	0.0	0.0	0.0	0.0	4000000.0	0.0	0.0	3.24	2.88	1.21	0.0499999999993	6.27	0.3	0.73	0.22	4.74	0.21	3.07	2.41	0.64	AAA441.CD3.X19.Y10.tile.tissue.png	150	1	2000	150	1ccfc27fba0e33775aed19f75f9bd57e	0	0	0	0	0	0	0	0	0	0	0	0	0	/home/dhl_ec/bnelissen/Slides/CD3_manuscript/CD3_slides/AAA441.CD3/AAA441.CD3.run1	255	1.0	0.06	1.0	0.06	0.0	-9.85742175884	0.0	0.113201812635
118.0	11156.0	59.0	547.0	11156.0	4000000.0	1.0	1.0	3.25	3.05	1.39	0.0500000000002	6.64	0.38	0.740000000001	0.23	6.75	0.21	2.09	1.52	0.53	AAA441.CD3.X19.Y11.tile.tissue.png	151	1	2000	151	7b4664211cf50b1f647e2ef230149bd0	0	0	0	0	0	0	0	0	0	0	0	0	0	/home/dhl_ec/bnelissen/Slides/CD3_manuscript/CD3_slides/AAA441.CD3/AAA441.CD3.run1	255	0.7	0.06	0.7	0.06	-8.79714466419	-12.3527057998	2.37250932372	0.103613176025
0.0	0.0	0.0	0.0	0.0	4000000.0	0.0	0.0	3.35	2.88	1.2	0.0500000000002	6.27	0.48	1.28	0.360000000001	6.93	0.23	3.12	2.31	0.610000000001	AAA441.CD3.X19.Y12.tile.tissue.png	152	1	2000	152	44a06370094aef28c7e7923418e5cdd8	0	0	0	0	0	0	0	0	0	0	0	0	0	/home/dhl_ec/bnelissen/Slides/CD3_manuscript/CD3_slides/AAA441.CD3/AAA441.CD3.run1	255	1.0	0.06	1.0	0.06	0.0	-11.7505317659	0.0	0.112571822341
0.0	4223.0	0.0	302.0	4223.0	4000000.0	0.0	1.0	2.62	2.76	1.87	0.0700000000006	10.3	0.579999999999	1.28	0.31	6.28	0.14	2.09	1.52	0.579999999999	AAA441.CD3.X19.Y13.tile.tissue.png	153	1	2000	153	b93c0ef72a5d10831984efd63ef3571c	0	0	0	0	0	0	0	0	0	0	0	0	0	/home/dhl_ec/bnelissen/Slides/CD3_manuscript/CD3_slides/AAA441.CD3/AAA441.CD3.run1	255	0.7	0.06	0.7	0.06	0.0	-12.403872178	2.87676095748	0.109377399536
0.0	0.0	0.0	0.0	0.0	4000000.0	0.0	0.0	3.76	2.44	1.84	0.0799999999999	9.19	0.46	1.18	0.309999999999	6.65	0.23	3.02	2.37	0.559999999999	AAA441.CD3.X19.Y14.tile.tissue.png	154	1	2000	154	8c041dd034243281bc8b88d354317d73	0	0	0	0	0	0	0	0	0	0	0	0	0	/home/dhl_ec/bnelissen/Slides/CD3_manuscript/CD3_slides/AAA441.CD3/AAA441.CD3.run1	255	1.0	0.06	1.0	0.06	0.0	-12.1177131371	0.0	0.121947680157
0.0	3605.0	0.0	456.0	3605.0	4000000.0	0.0	2.0	3.08	1.49	1.75	0.0699999999997	9.45	0.55	1.2	0.32	7.94	0.21	3.12	2.28	0.58	AAA441.CD3.X19.Y15.tile.tissue.png	155	1	2000	155	fdcbc3d5c9ade2f1eadb165434ed5b84	0	0	0	0	0	0	0	0	0	0	0	0	0	/home/dhl_ec/bnelissen/Slides/CD3_manuscript/CD3_slides/AAA441.CD3/AAA441.CD3.run1	255	0.7	0.06	0.7	0.06	0.0	-11.7399408022	0.27622910075	0.125311824875
53.0	13029.0	35.0	1358.0	13029.0	4000000.0	1.0	4.0	1.73	1.55	1.76	0.0799999999999	9.5	0.55	1.2	0.32	8.95	0.309999999999	3.13	2.29	0.57	AAA441.CD3.X19.Y16.tile.tissue.png	156	1	2000	156	89bc8785ad42a9e42d3fb941fed7f074	0	0	0	0	0	0	0	0	0	0	0	0	0	/home/dhl_ec/bnelissen/Slides/CD3_manuscript/CD3_slides/AAA441.CD3/AAA441.CD3.run1	255	0.7	0.06	0.7	0.06	-8.47964481959	-10.0174893947	0.771101375844	1.8568777244
0.0	0.0	0.0	0.0	0.0	4000000.0	0.0	0.0	1.08	3.18	1.33	0.0600000000004	6.31	0.29	0.860000000001	0.219999999999	4.71	0.2	3.03	2.35	0.54	AAA441.CD3.X19.Y17.tile.tissue.png	157	1	2000	157	5a00096e96593f2761f0bd34fdb567b5	0	0	0	0	0	0	0	0	0	0	0	0	0	/home/dhl_ec/bnelissen/Slides/CD3_manuscript/CD3_slides/AAA441.CD3/AAA441.CD3.run1	255	1.0	0.06	1.0	0.06	0.0	-12.175805996	0.0	5.8685999251
0.0	89399.0	0.0	1707.0	89399.0	4000000.0	0.0	1.0	3.15	2.04	1.14	0.0600000000004	6.59	0.56	1.45	0.32	8.7	0.22	3.24	2.29	0.56	AAA441.CD3.X19.Y6.tile.tissue.png	158	1	2000	158	448e62dfc7fb13d1a8a89fd167a89c49	0	0	0	0	0	0	0	0	0	0	0	0	0	/home/dhl_ec/bnelissen/Slides/CD3_manuscript/CD3_slides/AAA441.CD3/AAA441.CD3.run1	255	0.7	0.06	0.7	0.06	-8.3709584912	-11.8764869482	1.36277974987	0.641681699219
1202.0	2545240.0	566.0	11177.0	2545240.0	4000000.0	11.0	4.0	2.16	1.74	1.2	0.0599999999995	10.56	0.58	1.28	0.17	9.42	0.469999999999	3.37	2.31	0.6	AAA441.CD3.X19.Y7.tile.tissue.png	159	1	2000	159	6a870ab5ae78e5cc95be781ea94f1ef3	0	0	0	0	0	0	0	0	0	0	0	0	0	/home/dhl_ec/bnelissen/Slides/CD3_manuscript/CD3_slides/AAA441.CD3/AAA441.CD3.run1	255	0.7	0.06	0.7	0.06	-8.91777799374	-12.1829890014	1.0177388803	1.10264514062
4884.0	868040.0	1662.0	6513.0	868040.0	4000000.0	35.0	2.0	1.24	2.02	1.59	0.0700000000006	6.96	0.39	0.74	0.18	7.53	0.309999999999	2.21	1.53	0.58	AAA441.CD3.X19.Y8.tile.tissue.png	160	1	2000	160	26b8204041143b90d20bdc7fa6874347	0	0	0	0	0	0	0	0	0	0	0	0	0	/home/dhl_ec/bnelissen/Slides/CD3_manuscript/CD3_slides/AAA441.CD3/AAA441.CD3.run1	255	0.7	0.06	0.7	0.06	-8.42985576045	-12.164985517	0.76858973007	0.194391902344
0.0	0.0	0.0	0.0	0.0	4000000.0	0.0	0.0	3.22	3.67	1.76	0.0600000000004	8.98	0.47	1.19	0.320000000001	6.7	0.21	3.06	2.31	1.38	AAA441.CD3.X19.Y9.tile.tissue.png	161	1	2000	161	f8d522fad1214d1058c0fa7ed71c5fc6	0	0	0	0	0	0	0	0	0	0	0	0	0	/home/dhl_ec/bnelissen/Slides/CD3_manuscript/CD3_slides/AAA441.CD3/AAA441.CD3.run1	255	1.0	0.06	1.0	0.06	0.0	-11.8515838436	0.0	0.109415640629
0.0	1854.0	0.0	250.0	1854.0	4000000.0	0.0	1.0	2.15	2.33	1.77	0.0799999999999	9.49	0.549999999999	1.3	0.32	7.94	0.21	3.13	2.31	0.799999999999	AAA441.CD3.X2.Y12.tile.tissue.png	162	1	2000	162	08e5e911539beb268674cec6e7a79810	0	0	0	0	0	0	0	0	0	0	0	0	0	/home/dhl_ec/bnelissen/Slides/CD3_manuscript/CD3_slides/AAA441.CD3/AAA441.CD3.run1	255	0.7	0.06	0.7	0.06	0.0	-10.918217675	0.238978496004	8.71733716368
545.0	839422.0	248.0	9511.0	839422.0	4000000.0	4.0	3.0	1.3	1.78	1.21	0.0500000000002	7.77	0.57	0.99	0.190000000001	7.34	0.25	2.22	1.54	0.690000000001	AAA441.CD3.X2.Y13.tile.tissue.png	163	1	2000	163	2fcafe15ba9e7a76a21561dccd9a5088	0	0	0	0	0	0	0	0	0	0	0	0	0	/home/dhl_ec/bnelissen/Slides/CD3_manuscript/CD3_slides/AAA441.CD3/AAA441.CD3.run1	255	0.7	0.06	0.7	0.06	-8.77493151853	-11.728856056	0.886738820716	0.0878268945312
4928.0	2785781.0	2110.0	24160.0	2785781.0	4000000.0	43.0	6.0	4.56	3.77	1.13	0.0500000000002	6.75	0.39	0.740000000001	0.110000000001	8.94	0.33	2.24	1.53	0.429999999999	AAA441.CD3.X2.Y14.tile.tissue.png	164	1	2000	164	64382b9e38c21c7fa577b1b0519d0a60	0	0	0	0	0	0	0	0	0	0	0	0	0	/home/dhl_ec/bnelissen/Slides/CD3_manuscript/CD3_slides/AAA441.CD3/AAA441.CD3.run1	255	0.7	0.06	0.7	0.06	-8.95382054994	-11.8129499475	1.08573403581	0.158667835938
1166.0	1206105.0	664.0	8730.0	1206105.0	4000000.0	15.0	3.0	2.81	1.97	1.21	0.0699999999997	9.83	0.61	1.22	0.26	11.06	0.44	3.7	2.56	0.67	AAA441.CD3.X2.Y15.tile.tissue.png	165	1	2000	165	a7d3e68b91e8b6d758c32d2258eaf948	0	0	0	0	0	0	0	0	0	0	0	0	0	/home/dhl_ec/bnelissen/Slides/CD3_manuscript/CD3_slides/AAA441.CD3/AAA441.CD3.run1	255	0.7	0.06	0.7	0.06	-8.36592002936	-11.7083406744	1.0453772744	0.101835324219
0.0	21580.0	0.0	2465.0	21580.0	4000000.0	0.0	8.0	3.28	1.84	1.78	0.0799999999999	9.73	0.620000000001	1.34	0.349999999999	9.56	0.24	3.54	2.56	0.64	AAA441.CD3.X2.Y16.tile.tissue.png	166	1	2000	166	2ac61dbedc621c5de1922b497d7e337d	0	0	0	0	0	0	0	0	0	0	0	0	0	/home/dhl_ec/bnelissen/Slides/CD3_manuscript/CD3_slides/AAA441.CD3/AAA441.CD3.run1	255	0.7	0.06	0.7	0.06	-7.77447785994	-11.384462805	0.745160691959	0.094422897644
0.0	11430.0	0.0	1113.0	11430.0	4000000.0	0.0	4.0	3.44	2.86	1.79	0.0699999999997	9.93	0.63	1.27	0.32	8.51	0.22	3.32	2.4	0.650000000001	AAA441.CD3.X2.Y17.tile.tissue.png	167	1	2000	167	88ea0ccafbbb56131d0895d84cb4fd5d	0	0	0	0	0	0	0	0	0	0	0	0	0	/home/dhl_ec/bnelissen/Slides/CD3_manuscript/CD3_slides/AAA441.CD3/AAA441.CD3.run1	255	0.7	0.06	0.7	0.06	0.0	-11.8499579679	0.549929299609	0.0797250445251
0.0	3242.0	0.0	492.0	3242.0	4000000.0	0.0	2.0	1.44	1.85	1.17	0.0600000000004	6.64	0.37	0.76	0.22	5.84	0.139999999999	2.1	1.52	0.4	AAA441.CD3.X2.Y18.tile.tissue.png	168	1	2000	168	42c3d65b0096b532b82c72a31f74d12c	0	0	0	0	0	0	0	0	0	0	0	0	0	/home/dhl_ec/bnelissen/Slides/CD3_manuscript/CD3_slides/AAA441.CD3/AAA441.CD3.run1	255	0.7	0.06	0.7	0.06	0.0	-9.91144004717	0.536660629169	2.6638147651
0.0	238388.0	0.0	11180.0	238388.0	4000000.0	0.0	21.0	2.78	3.05	1.19	0.0500000000002	6.73	0.389999999999	0.75	0.21	6.5	0.14	2.23	1.52	0.4	AAA441.CD3.X20.Y0.tile.tissue.png	169	1	2000	169	0a89a2efd303129cf23ed1baa060e47c	0	0	0	0	0	0	0	0	0	0	0	0	0	/home/dhl_ec/bnelissen/Slides/CD3_manuscript/CD3_slides/AAA441.CD3/AAA441.CD3.run1	255	0.7	0.06	0.7	0.06	-7.09791946535	-9.12837436449	0.204116219199	0.275169033691
764.0	174950.0	254.0	11165.0	174950.0	4000000.0	5.0	21.0	3.0	2.45	1.17	0.0600000000004	6.72	0.56	1.33	0.32	9.79	0.32	3.32	2.28	0.57	AAA441.CD3.X20.Y1.tile.tissue.png	170	1	2000	170	77af85d9d3c6fa935eac4a087ff8e5b0	0	0	0	0	0	0	0	0	0	0	0	0	0	/home/dhl_ec/bnelissen/Slides/CD3_manuscript/CD3_slides/AAA441.CD3/AAA441.CD3.run1	255	0.7	0.06	0.7	0.06	-8.76086346917	-10.0874368905	0.727948474445	0.214699417969
15580.0	847369.0	5099.0	5710.0	847369.0	4000000.0	98.0	2.0	3.89	1.9	1.18	0.0499999999993	6.82	0.39	0.73	0.19	7.52	0.25	2.2	1.52	0.39	AAA441.CD3.X20.Y10.tile.tissue.png	171	1	2000	171	bedf32480f038105a1411a2ef4c0e8a0	0	0	0	0	0	0	0	0	0	0	0	0	0	/home/dhl_ec/bnelissen/Slides/CD3_manuscript/CD3_slides/AAA441.CD3/AAA441.CD3.run1	255	0.7	0.06	0.7	0.06	-8.9308564611	-11.8304410058	0.804473675164	0.190840015625
0.0	22267.0	0.0	1295.0	22267.0	4000000.0	0.0	4.0	2.3	2.87	1.27	0.0600000000004	6.67	0.55	1.19	0.349999999999	9.2	0.22	3.39	2.56	0.639999999999	AAA441.CD3.X20.Y11.tile.tissue.png	172	1	2000	172	39365836a0e9954abdcc5c8585edc2c4	0	0	0	0	0	0	0	0	0	0	0	0	0	/home/dhl_ec/bnelissen/Slides/CD3_manuscript/CD3_slides/AAA441.CD3/AAA441.CD3.run1	255	0.7	0.06	0.7	0.06	-8.25415524139	-12.0769868446	1.72996058071	0.0984728570557
0.0	0.0	0.0	0.0	0.0	4000000.0	0.0	0.0	2.75	2.34	1.92	0.0699999999997	9.15	0.46	1.32	0.360000000001	6.7	0.2	3.04	2.29	0.590000000001	AAA441.CD3.X20.Y12.tile.tissue.png	173	1	2000	173	7b252bf8e9255a90d6e99cf1b2f4a82e	0	0	0	0	0	0	0	0	0	0	0	0	0	/home/dhl_ec/bnelissen/Slides/CD3_manuscript/CD3_slides/AAA441.CD3/AAA441.CD3.run1	255	1.0	0.06	1.0	0.06	0.0	-11.7666124822	0.0	0.0868047260513
0.0	14290.0	0.0	628.0	14290.0	4000000.0	0.0	1.0	3.44	3.15	1.21	0.0500000000002	6.63	0.559999999999	1.19	0.32	7.99	0.21	3.13	2.26	0.570000000001	AAA441.CD3.X20.Y13.tile.tissue.png	174	1	2000	174	1182bac95d87a52b46847e177be0da19	0	0	0	0	0	0	0	0	0	0	0	0	0	/home/dhl_ec/bnelissen/Slides/CD3_manuscript/CD3_slides/AAA441.CD3/AAA441.CD3.run1	255	0.7	0.06	0.7	0.06	0.0	-10.9592331916	0.362160800002	0.20274109668
0.0	0.0	0.0	0.0	0.0	4000000.0	0.0	0.0	3.66	3.17	1.14	0.0500000000002	6.28	0.3	0.73	0.22	4.74	0.13	2.03	1.52	0.55	AAA441.CD3.X20.Y14.tile.tissue.png	175	1	2000	175	5d5c8489a72550387f04a303fdd67ada	0	0	0	0	0	0	0	0	0	0	0	0	0	/home/dhl_ec/bnelissen/Slides/CD3_manuscript/CD3_slides/AAA441.CD3/AAA441.CD3.run1	255	1.0	0.06	1.0	0.06	0.0	-10.6357911447	0.0	0.130224540684
0.0	142684.0	0.0	2190.0	142684.0	4000000.0	0.0	1.0	3.69	3.82	1.16	0.0500000000002	7.7	0.559999999999	1.19	0.31	8.43	0.23	3.38	2.41	0.65	AAA441.CD3.X20.Y15.tile.tissue.png	176	1	2000	176	45a6bfeccce1efb73a8b93c205cf4646	0	0	0	0	0	0	0	0	0	0	0	0	0	/home/dhl_ec/bnelissen/Slides/CD3_manuscript/CD3_slides/AAA441.CD3/AAA441.CD3.run1	255	0.7	0.06	0.7	0.06	0.0	-11.3328760501	0.3001853911	0.170520418945
0.0	2725.0	0.0	234.0	2725.0	4000000.0	0.0	1.0	3.51	2.94	1.11	0.0500000000002	6.66	0.38	0.740000000001	0.21	6.34	0.139999999999	2.09	1.52	0.56	AAA441.CD3.X20.Y16.tile.tissue.png	177	1	2000	177	2d5ecf9a663d7af5c553f59636bd8ec7	0	0	0	0	0	0	0	0	0	0	0	0	0	/home/dhl_ec/bnelissen/Slides/CD3_manuscript/CD3_slides/AAA441.CD3/AAA441.CD3.run1	255	0.7	0.06	0.7	0.06	-7.63208644502	-11.7316925778	3.58179444559	0.109654601929
0.0	1369.0	0.0	252.0	1369.0	4000000.0	0.0	1.0	4.25	2.61	1.2	0.0500000000002	6.62	0.38	0.75	0.21	5.84	0.22	3.25	2.46	0.63	AAA441.CD3.X20.Y17.tile.tissue.png	178	1	2000	178	3d0ff2df271ed731e8a742e9b3763783	0	0	0	0	0	0	0	0	0	0	0	0	0	/home/dhl_ec/bnelissen/Slides/CD3_manuscript/CD3_slides/AAA441.CD3/AAA441.CD3.run1	255	0.7	0.06	0.7	0.06	0.0	-11.3402139575	1.33772905348	0.109616585728
0.0	0.0	0.0	0.0	0.0	4000000.0	0.0	0.0	3.42	3.85	1.16	0.0599999999995	6.33	0.3	0.85	0.23	4.81	0.21	3.01	2.28	0.55	AAA441.CD3.X20.Y18.tile.tissue.png	179	1	2000	179	e1b1ad8d518881c4e59c5bfc59798541	0	0	0	0	0	0	0	0	0	0	0	0	0	/home/dhl_ec/bnelissen/Slides/CD3_manuscript/CD3_slides/AAA441.CD3/AAA441.CD3.run1	255	1.0	0.06	1.0	0.06	0.0	-10.6901423765	0.0	8.61719447577
122.0	47890.0	66.0	3397.0	47890.0	4000000.0	2.0	8.0	4.65	3.76	1.27	0.0600000000004	6.73	0.38	0.85	0.21	6.75	0.309999999999	3.2	2.36	1.53	AAA441.CD3.X20.Y2.tile.tissue.png	180	1	2000	180	bcf2cf6ae5b095369bec47ccea3c2a0a	0	0	0	0	0	0	0	0	0	0	0	0	0	/home/dhl_ec/bnelissen/Slides/CD3_manuscript/CD3_slides/AAA441.CD3/AAA441.CD3.run1	255	0.7	0.06	0.7	0.06	-8.72641976863	-11.3015518678	0.883261521026	5.28318083984
6240.0	1268114.0	1938.0	8099.0	1268114.0	4000000.0	41.0	2.0	1.74	2.26	1.76	0.0799999999999	9.88	0.57	1.32	0.24	10.52	0.38	3.23	2.41	0.779999999999	AAA441.CD3.X20.Y8.tile.tissue.png	181	1	2000	181	86e1396c170f96a39234035a4616d2d1	0	0	0	0	0	0	0	0	0	0	0	0	0	/home/dhl_ec/bnelissen/Slides/CD3_manuscript/CD3_slides/AAA441.CD3/AAA441.CD3.run1	255	0.7	0.06	0.7	0.06	-9.10594718457	-11.9068868296	1.20221684675	2.18320208203
7880.0	1769044.0	2925.0	9062.0	1769044.0	4000000.0	60.0	3.0	1.78	2.2	1.18	0.0599999999995	6.8	0.38	0.74	0.21	11.12	0.42	3.31	2.3	2.49	AAA441.CD3.X20.Y9.tile.tissue.png	182	1	2000	182	c450a5be40df6ef007970f02325a10ab	0	0	0	0	0	0	0	0	0	0	0	0	0	/home/dhl_ec/bnelissen/Slides/CD3_manuscript/CD3_slides/AAA441.CD3/AAA441.CD3.run1	255	0.7	0.06	0.7	0.06	-9.00828510301	-12.0270236784	1.09461236267	0.202938441406
748.0	235774.0	371.0	10208.0	235774.0	4000000.0	7.0	17.0	1.69	2.28	1.76	0.0699999999997	9.66	0.559999999999	1.19	0.3	9.36	0.32	3.3	2.31	1.49	AAA441.CD3.X21.Y0.tile.tissue.png	183	1	2000	183	314e2bc4ddd721f951a4e24bff0f42d1	0	0	0	0	0	0	0	0	0	0	0	0	0	/home/dhl_ec/bnelissen/Slides/CD3_manuscript/CD3_slides/AAA441.CD3/AAA441.CD3.run1	255	0.7	0.06	0.7	0.06	-7.05428020569	-10.2438674386	0.756244077401	0.282242972656
13697.0	344744.0	5635.0	8663.0	344744.0	4000000.0	121.0	9.0	1.36	2.29	1.18	0.0499999999993	6.94	0.58	0.74	0.200000000001	7.14	0.339999999999	3.18	2.29	2.16	AAA441.CD3.X21.Y1.tile.tissue.png	184	1	2000	184	5ae8e10e31d352a72bc6ce14a4d9b2d6	0	0	0	0	0	0	0	0	0	0	0	0	0	/home/dhl_ec/bnelissen/Slides/CD3_manuscript/CD3_slides/AAA441.CD3/AAA441.CD3.run1	255	0.7	0.06	0.7	0.06	-8.44273168999	-12.556529293	1.46139854226	0.186210726563
3120.0	3052984.0	1427.0	13160.0	3052984.0	4000000.0	30.0	3.0	3.69	3.27	1.19	0.0500000000002	7.06	0.57	1.2	0.14	12.48	0.490000000001	3.3	2.28	0.61	AAA441.CD3.X21.Y10.tile.tissue.png	185	1	2000	185	9d825b978ffe1c3ad6b62fb8d6a46dd1	0	0	0	0	0	0	0	0	0	0	0	0	0	/home/dhl_ec/bnelissen/Slides/CD3_manuscript/CD3_slides/AAA441.CD3/AAA441.CD3.run1	255	0.7	0.06	0.7	0.06	-9.00601277412	-12.2938259034	0.971219838795	0.319269384766
1211.0	3190173.0	656.0	9578.0	3190173.0	4000000.0	17.0	1.0	1.2	2.01	1.77	0.0700000000006	9.41	0.57	1.21	0.12	12.59	0.51	3.35	2.27	0.62	AAA441.CD3.X21.Y11.tile.tissue.png	186	1	2000	186	34d77ebee215e9f86b08d2e47c89f064	0	0	0	0	0	0	0	0	0	0	0	0	0	/home/dhl_ec/bnelissen/Slides/CD3_manuscript/CD3_slides/AAA441.CD3/AAA441.CD3.run1	255	0.7	0.06	0.7	0.06	-8.92968044712	-12.0617521436	1.12208789494	0.148985625
957.0	1941534.0	492.0	10598.0	1941534.0	4000000.0	13.0	4.0	2.11	1.97	1.75	0.0600000000004	7.83	0.38	0.75	0.150000000001	8.45	0.3	2.27	2.3	0.620000000001	AAA441.CD3.X21.Y12.tile.tissue.png	187	1	2000	187	9120721566c47b7cb3d2952f4219e757	0	0	0	0	0	0	0	0	0	0	0	0	0	/home/dhl_ec/bnelissen/Slides/CD3_manuscript/CD3_slides/AAA441.CD3/AAA441.CD3.run1	255	0.7	0.06	0.7	0.06	-9.0189398706	-11.8810462723	1.46524482877	0.147039296875
2478.0	1675462.0	1179.0	6718.0	1675462.0	4000000.0	28.0	2.0	1.26	1.9	1.77	0.0700000000006	9.86	0.56	1.21	0.219999999999	10.97	0.41	3.37	2.3	0.6	AAA441.CD3.X21.Y13.tile.tissue.png	188	1	2000	188	a4958d41905a13893426ec67c8379e40	0	0	0	0	0	0	0	0	0	0	0	0	0	/home/dhl_ec/bnelissen/Slides/CD3_manuscript/CD3_slides/AAA441.CD3/AAA441.CD3.run1	255	0.7	0.06	0.7	0.06	-8.8436168027	-10.1296754853	0.96464527552	0.210415875
622.0	734607.0	363.0	5042.0	734607.0	4000000.0	10.0	1.0	1.4	2.07	1.76	0.0699999999997	11.01	0.57	1.2	0.28	9.99	0.360000000001	3.37	2.31	0.6	AAA441.CD3.X21.Y14.tile.tissue.png	189	1	2000	189	142744bbf774f7d275c16f1bd11c6fc0	0	0	0	0	0	0	0	0	0	0	0	0	0	/home/dhl_ec/bnelissen/Slides/CD3_manuscript/CD3_slides/AAA441.CD3/AAA441.CD3.run1	255	0.7	0.06	0.7	0.06	-8.52234381013	-9.92795414966	0.552107560116	0.122862365234
337.0	526053.0	82.0	7577.0	526053.0	4000000.0	1.0	1.0	2.44	2.72	1.79	0.0699999999997	9.65	0.57	1.2	0.29	9.69	0.34	3.29	2.3	0.57	AAA441.CD3.X21.Y15.tile.tissue.png	190	1	2000	190	037e1a8aec5cf4a132ab1434cec1e026	0	0	0	0	0	0	0	0	0	0	0	0	0	/home/dhl_ec/bnelissen/Slides/CD3_manuscript/CD3_slides/AAA441.CD3/AAA441.CD3.run1	255	0.7	0.06	0.7	0.06	-6.97452637066	-11.2904530654	0.264882397494	0.305334535156
0.0	0.0	0.0	0.0	0.0	4000000.0	0.0	0.0	1.5	2.9	1.77	0.0700000000006	9.04	0.47	1.18	0.32	6.8	0.21	3.06	2.3	0.56	AAA441.CD3.X21.Y16.tile.tissue.png	191	1	2000	191	478d31216c53d44f9de785f4723a3487	0	0	0	0	0	0	0	0	0	0	0	0	0	/home/dhl_ec/bnelissen/Slides/CD3_manuscript/CD3_slides/AAA441.CD3/AAA441.CD3.run1	255	1.0	0.06	1.0	0.06	0.0	-12.112334298	0.0	0.0983732725067
0.0	0.0	0.0	0.0	0.0	4000000.0	0.0	0.0	3.19	3.45	1.79	0.0700000000006	9.0	0.46	1.19	0.32	6.74	0.2	3.06	2.29	0.58	AAA441.CD3.X21.Y17.tile.tissue.png	192	1	2000	192	1ea151ae450fb7ba1be0d89729b5ef1d	0	0	0	0	0	0	0	0	0	0	0	0	0	/home/dhl_ec/bnelissen/Slides/CD3_manuscript/CD3_slides/AAA441.CD3/AAA441.CD3.run1	255	1.0	0.06	1.0	0.06	0.0	-12.2001289817	0.0	0.108026270569
0.0	0.0	0.0	0.0	0.0	4000000.0	0.0	0.0	1.36	1.4	1.79	0.0799999999999	9.07	0.47	1.35	0.31	6.73	0.2	3.04	1.79	0.55	AAA441.CD3.X21.Y18.tile.tissue.png	193	1	2000	193	db52920ff49beb6a06e073fbbef62924	0	0	0	0	0	0	0	0	0	0	0	0	0	/home/dhl_ec/bnelissen/Slides/CD3_manuscript/CD3_slides/AAA441.CD3/AAA441.CD3.run1	255	1.0	0.06	1.0	0.06	0.0	-11.9042977483	0.0	7.12005554451
134327.0	2483245.0	50856.0	17859.0	2483245.0	4000000.0	979.0	13.0	3.63	1.8	1.78	0.0900000000001	10.35	0.57	1.22	0.17	14.22	0.51	3.36	2.31	0.620000000001	AAA441.CD3.X21.Y2.tile.tissue.png	194	1	2000	194	b31499991239c564e252d1ee94c0a1af	0	0	0	0	0	0	0	0	0	0	0	0	0	/home/dhl_ec/bnelissen/Slides/CD3_manuscript/CD3_slides/AAA441.CD3/AAA441.CD3.run1	255	0.7	0.06	0.7	0.06	-9.40407441692	-11.0663079007	1.63204816453	0.623308820313
81929.0	1220959.0	29720.0	11758.0	1220959.0	4000000.0	571.0	5.0	1.63	2.41	1.77	0.0799999999999	10.19	0.559999999999	1.33	0.26	12.66	0.41	3.27	2.33	0.589999999999	AAA441.CD3.X21.Y3.tile.tissue.png	195	1	2000	195	40e6b3b80361478b33e46be0a31e1490	0	0	0	0	0	0	0	0	0	0	0	0	0	/home/dhl_ec/bnelissen/Slides/CD3_manuscript/CD3_slides/AAA441.CD3/AAA441.CD3.run1	255	0.7	0.06	0.7	0.06	-9.55282670339	-12.8001126395	2.0105246431	2.13286435938
383.0	683501.0	176.0	8009.0	683501.0	4000000.0	4.0	1.0	1.23	1.96	1.77	0.0800000000008	10.22	0.570000000001	1.32	0.28	9.99	0.349999999999	3.22	2.3	0.589999999999	AAA441.CD3.X21.Y9.tile.tissue.png	196	1	2000	196	dcb665f6665ca50552e096fc31a7119a	0	0	0	0	0	0	0	0	0	0	0	0	0	/home/dhl_ec/bnelissen/Slides/CD3_manuscript/CD3_slides/AAA441.CD3/AAA441.CD3.run1	255	0.7	0.06	0.7	0.06	-9.19296543067	-12.2108133174	1.6443173276	3.23001109375
0.0	179385.0	0.0	12659.0	179385.0	4000000.0	0.0	23.0	1.15	1.58	1.77	0.0600000000004	9.67	0.58	1.2	0.320000000001	8.86	0.23	3.3	2.31	0.589999999999	AAA441.CD3.X22.Y0.tile.tissue.png	197	1	2000	197	a0c4cb2128f1e9a17760af79cecca595	0	0	0	0	0	0	0	0	0	0	0	0	0	/home/dhl_ec/bnelissen/Slides/CD3_manuscript/CD3_slides/AAA441.CD3/AAA441.CD3.run1	255	0.7	0.06	0.7	0.06	-7.29117915471	-9.43767831354	0.48841579749	0.283247726074
4846.0	1481277.0	2169.0	9986.0	1481277.0	4000000.0	53.0	6.0	1.24	1.72	1.78	0.0699999999997	10.59	0.56	1.19	0.23	10.8	0.4	3.23	2.28	0.62	AAA441.CD3.X22.Y1.tile.tissue.png	198	1	2000	198	f5a835e2c043f5167bd5a8fc96ffa41e	0	0	0	0	0	0	0	0	0	0	0	0	0	/home/dhl_ec/bnelissen/Slides/CD3_manuscript/CD3_slides/AAA441.CD3/AAA441.CD3.run1	255	0.7	0.06	0.7	0.06	-8.6157096535	-12.0546333126	1.15100207599	0.122918972656
0.0	0.0	0.0	0.0	0.0	4000000.0	0.0	0.0	1.14	2.32	1.79	0.0799999999999	9.06	0.48	1.35	0.320000000001	6.76	0.2	3.05	2.3	0.549999999999	AAA441.CD3.X22.Y10.tile.tissue.png	199	1	2000	199	138d4292da9d6cf2166f77a98850c60c	0	0	0	0	0	0	0	0	0	0	0	0	0	/home/dhl_ec/bnelissen/Slides/CD3_manuscript/CD3_slides/AAA441.CD3/AAA441.CD3.run1	255	1.0	0.06	1.0	0.06	0.0	-11.7677888764	0.0	8.41757784009
0.0	26831.0	0.0	1949.0	26831.0	4000000.0	0.0	3.0	1.11	1.47	1.79	0.0900000000001	9.64	0.570000000001	0.95	0.21	5.96	0.22	3.16	2.32	0.58	AAA441.CD3.X22.Y11.tile.tissue.png	200	1	2000	200	a5671f8e03e55e973edcdf776ca941d5	0	0	0	0	0	0	0	0	0	0	0	0	0	/home/dhl_ec/bnelissen/Slides/CD3_manuscript/CD3_slides/AAA441.CD3/AAA441.CD3.run1	255	0.7	0.06	0.7	0.06	0.0	-10.6413336242	1.13486178534	1.64618082355
507.0	3463678.0	227.0	14927.0	3463678.0	4000000.0	6.0	3.0	1.22	1.8	1.79	0.0699999999997	16.61	0.57	1.21	0.110000000001	12.93	0.54	3.36	2.31	0.69	AAA441.CD3.X22.Y12.tile.tissue.png	201	1	2000	201	686d686fa789a93896f46eb3241eb7bc	0	0	0	0	0	0	0	0	0	0	0	0	0	/home/dhl_ec/bnelissen/Slides/CD3_manuscript/CD3_slides/AAA441.CD3/AAA441.CD3.run1	255	0.7	0.06	0.7	0.06	-9.00036670672	-12.1786296349	1.12681126309	0.140203013672
1045.0	3993336.0	467.0	8362.0	3993336.0	4000000.0	13.0	1.0	1.3	2.99	1.78	0.0699999999997	10.6	0.56	1.19	0.0799999999999	13.42	0.56	3.33	2.31	0.639999999999	AAA441.CD3.X22.Y13.tile.tissue.png	202	1	2000	202	33692496d163c83e48e84b8b27aeb511	0	0	0	0	0	0	0	0	0	0	0	0	0	/home/dhl_ec/bnelissen/Slides/CD3_manuscript/CD3_slides/AAA441.CD3/AAA441.CD3.run1	255	0.7	0.06	0.7	0.06	-8.8841943432	-11.7849316667	1.05630380596	0.0878990131226
4553.0	3987642.0	1964.0	8270.0	3987642.0	4000000.0	46.0	1.0	1.27	2.7	1.77	0.0699999999997	11.98	0.559999999999	1.19	0.0799999999999	13.51	0.559999999999	3.29	2.29	0.66	AAA441.CD3.X22.Y14.tile.tissue.png	203	1	2000	203	966168b26e4ab57b11d1fa04321a1f1d	0	0	0	0	0	0	0	0	0	0	0	0	0	/home/dhl_ec/bnelissen/Slides/CD3_manuscript/CD3_slides/AAA441.CD3/AAA441.CD3.run1	255	0.7	0.06	0.7	0.06	-9.33185931893	-12.172426869	0.95715718495	0.113753285767
4056.0	2940391.0	1921.0	9930.0	2940391.0	4000000.0	46.0	2.0	2.09	2.2	1.78	0.0699999999997	13.74	0.57	1.2	0.150000000001	12.45	0.49	3.31	2.3	0.639999999999	AAA441.CD3.X22.Y15.tile.tissue.png	204	1	2000	204	93b17a150715dce22764d8bbeaded1aa	0	0	0	0	0	0	0	0	0	0	0	0	0	/home/dhl_ec/bnelissen/Slides/CD3_manuscript/CD3_slides/AAA441.CD3/AAA441.CD3.run1	255	0.7	0.06	0.7	0.06	-8.685113317	-11.3981871214	0.953442893392	0.127635609375
935.0	684159.0	348.0	5152.0	684159.0	4000000.0	7.0	2.0	2.4	2.9	1.77	0.0699999999997	9.63	0.559999999999	1.2	0.280000000001	9.99	0.36	3.23	2.3	0.58	AAA441.CD3.X22.Y16.tile.tissue.png	205	1	2000	205	61dbf3a4254a6b7b1f723fb83ae100cd	0	0	0	0	0	0	0	0	0	0	0	0	0	/home/dhl_ec/bnelissen/Slides/CD3_manuscript/CD3_slides/AAA441.CD3/AAA441.CD3.run1	255	0.7	0.06	0.7	0.06	-8.37791236843	-11.4514001821	0.761221026552	0.102187523437
0.0	0.0	0.0	0.0	0.0	4000000.0	0.0	0.0	3.65	2.55	1.77	0.0599999999995	8.49	0.309999999999	0.739999999999	0.219999999999	4.93	0.13	2.03	2.32	0.57	AAA441.CD3.X22.Y17.tile.tissue.png	206	1	2000	206	1bab5ee1785f579c74d068b72a209a37	0	0	0	0	0	0	0	0	0	0	0	0	0	/home/dhl_ec/bnelissen/Slides/CD3_manuscript/CD3_slides/AAA441.CD3/AAA441.CD3.run1	255	1.0	0.06	1.0	0.06	0.0	-11.1560143647	0.0	0.11165793512
0.0	0.0	0.0	0.0	0.0	4000000.0	0.0	0.0	2.65	2.7	1.77	0.0799999999999	9.07	0.48	1.34	0.32	6.74	0.2	2.65	1.54	0.37	AAA441.CD3.X22.Y18.tile.tissue.png	207	1	2000	207	1dd026ccd060d43382e0e1889b895ac7	0	0	0	0	0	0	0	0	0	0	0	0	0	/home/dhl_ec/bnelissen/Slides/CD3_manuscript/CD3_slides/AAA441.CD3/AAA441.CD3.run1	255	1.0	0.06	1.0	0.06	0.0	-10.7325181078	0.0	9.14644275826
136506.0	3881083.0	50638.0	10913.0	3881083.0	4000000.0	1073.0	3.0	2.72	3.33	1.2	0.0500000000002	7.39	0.389999999999	0.870000000001	0.0699999999997	11.59	0.39	2.19	1.54	0.45	AAA441.CD3.X22.Y2.tile.tissue.png	208	1	2000	208	af277e9cac2e3727b80f11c7ba34daa4	0	0	0	0	0	0	0	0	0	0	0	0	0	/home/dhl_ec/bnelissen/Slides/CD3_manuscript/CD3_slides/AAA441.CD3/AAA441.CD3.run1	255	0.7	0.0676823322579	0.7	0.0676823322579	-9.04578501814	-12.3271078323	0.612578157776	0.33535106897
301895.0	3614280.0	106270.0	10686.0	3614280.0	4000000.0	2255.0	4.0	0.98	1.13	1.16	0.0500000000002	8.05	0.389999999999	0.77	0.0700000000006	14.33	0.52	2.31	1.52	0.43	AAA441.CD3.X22.Y3.tile.tissue.png	209	1	2000	209	04e27673e7ce2671760c1ee4de1cee7b	0	0	0	0	0	0	0	0	0	0	0	0	0	/home/dhl_ec/bnelissen/Slides/CD3_manuscript/CD3_slides/AAA441.CD3/AAA441.CD3.run1	255	0.7	0.06	0.7	0.06	-9.3163993097	-12.6784453593	1.39167781791	0.668784892578
8627.0	231204.0	3336.0	5828.0	231204.0	4000000.0	72.0	6.0	1.1	1.14	1.14	0.0599999999995	7.13	0.38	0.8	0.21	7.0	0.23	2.15	1.51	0.37	AAA441.CD3.X22.Y4.tile.tissue.png	210	1	2000	210	d55420112a5f24d537f114c41cb31f27	0	0	0	0	0	0	0	0	0	0	0	0	0	/home/dhl_ec/bnelissen/Slides/CD3_manuscript/CD3_slides/AAA441.CD3/AAA441.CD3.run1	255	0.7	0.06	0.7	0.06	-8.91705719069	-11.7287190296	1.18542353688	2.65416070703
0.0	0.0	0.0	0.0	0.0	4000000.0	0.0	0.0	0.83	0.88	1.13	0.0500000000002	6.65	0.3	0.889999999999	0.22	4.89	0.13	2.06	1.53	0.42	AAA441.CD3.X22.Y5.tile.tissue.png	211	1	2000	211	aaa1c145375243abd33722f35f4c1882	0	0	0	0	0	0	0	0	0	0	0	0	0	/home/dhl_ec/bnelissen/Slides/CD3_manuscript/CD3_slides/AAA441.CD3/AAA441.CD3.run1	255	1.0	0.06	1.0	0.06	0.0	-10.2324348583	0.0	2.95532525699
0.0	258983.0	0.0	12857.0	258983.0	4000000.0	0.0	22.0	1.06	1.05	1.11	0.0500000000002	6.95	0.38	0.74	0.21	6.67	0.169999999999	2.26	1.53	0.56	AAA441.CD3.X23.Y0.tile.tissue.png	212	1	2000	212	15715a4a2415ac878bc9c13c16aa882b	0	0	0	0	0	0	0	0	0	0	0	0	0	/home/dhl_ec/bnelissen/Slides/CD3_manuscript/CD3_slides/AAA441.CD3/AAA441.CD3.run1	255	0.7	0.06	0.7	0.06	-6.86945718644	-10.0834156022	0.547073871336	0.324949885742
2623.0	1090200.0	1050.0	12287.0	1090200.0	4000000.0	20.0	11.0	1.13	1.05	1.13	0.04	7.22	0.39	0.749999999999	0.19	7.62	0.25	2.18	1.53	0.4	AAA441.CD3.X23.Y1.tile.tissue.png	213	1	2000	213	d514485c42afed110fc7cb443155eaf2	0	0	0	0	0	0	0	0	0	0	0	0	0	/home/dhl_ec/bnelissen/Slides/CD3_manuscript/CD3_slides/AAA441.CD3/AAA441.CD3.run1	255	0.7	0.06	0.7	0.06	-8.76074967334	-11.9690212631	1.08870765785	0.116774160156
0.0	0.0	0.0	0.0	0.0	4000000.0	0.0	0.0	0.83	0.96	1.12	0.0600000000004	5.77	0.42	1.22	0.23	4.82	0.12	2.09	1.59	0.46	AAA441.CD3.X23.Y11.tile.tissue.png	214	1	2000	214	9b7c6430597d87d75dd8aa9521e41933	0	0	0	0	0	0	0	0	0	0	0	0	0	/home/dhl_ec/bnelissen/Slides/CD3_manuscript/CD3_slides/AAA441.CD3/AAA441.CD3.run1	255	1.0	0.06	1.0	0.06	0.0	0.0	0.0	5.3012995
214.0	387974.0	95.0	6188.0	387974.0	4000000.0	3.0	3.0	1.05	1.49	1.39	0.0599999999995	6.81	0.57	1.28	0.3	7.12	0.23	2.23	1.52	0.379999999999	AAA441.CD3.X23.Y12.tile.tissue.png	215	1	2000	215	3a20c6354570ba43dc2c237a3a38b929	0	0	0	0	0	0	0	0	0	0	0	0	0	/home/dhl_ec/bnelissen/Slides/CD3_manuscript/CD3_slides/AAA441.CD3/AAA441.CD3.run1	255	0.7	0.06	0.7	0.06	-8.84103117289	-11.4930645344	0.942169625584	2.89249628711
558.0	1466100.0	272.0	8187.0	1466100.0	4000000.0	6.0	1.0	0.849999999999	1.05	1.15	0.0500000000002	7.13	0.37	0.719999999999	0.16	7.62	0.34	2.26	1.53	0.42	AAA441.CD3.X23.Y13.tile.tissue.png	216	1	2000	216	df1a016b3707cbfe3be5cec115dd0081	0	0	0	0	0	0	0	0	0	0	0	0	0	/home/dhl_ec/bnelissen/Slides/CD3_manuscript/CD3_slides/AAA441.CD3/AAA441.CD3.run1	255	0.7	0.06	0.7	0.06	-8.40687523329	-11.7852968185	0.857688969187	0.11491875
1233.0	1763978.0	568.0	11264.0	1763978.0	4000000.0	14.0	3.0	1.13	1.56	1.15	0.0699999999997	7.24	0.57	0.77	0.150000000001	8.34	0.280000000001	2.32	1.53	0.68	AAA441.CD3.X23.Y14.tile.tissue.png	217	1	2000	217	33c754316362338db569fe4fabc4bf8b	0	0	0	0	0	0	0	0	0	0	0	0	0	/home/dhl_ec/bnelissen/Slides/CD3_manuscript/CD3_slides/AAA441.CD3/AAA441.CD3.run1	255	0.7	0.06	0.7	0.06	-9.05519907982	-12.0438861727	1.16445426738	0.107816464844
52.0	1896778.0	28.0	11105.0	1896778.0	4000000.0	1.0	2.0	1.01	1.69	1.14	0.0500000000002	6.86	0.38	0.75	0.15	8.1	0.29	2.27	1.52	0.51	AAA441.CD3.X23.Y15.tile.tissue.png	218	1	2000	218	5697a84d3dbe7e22712b206f4f0c50e9	0	0	0	0	0	0	0	0	0	0	0	0	0	/home/dhl_ec/bnelissen/Slides/CD3_manuscript/CD3_slides/AAA441.CD3/AAA441.CD3.run1	255	0.7	0.06	0.7	0.06	-8.31266842664	-11.9898107685	0.960136620752	0.0956235273438
0.0	152613.0	0.0	3377.0	152613.0	4000000.0	0.0	3.0	0.889999999999	1.15	1.13	0.0500000000002	7.07	0.379999999999	0.75	0.22	6.74	0.139999999999	2.14	1.53	0.6	AAA441.CD3.X23.Y16.tile.tissue.png	219	1	2000	219	92e990115e3ccc4007d09af0464d9f54	0	0	0	0	0	0	0	0	0	0	0	0	0	/home/dhl_ec/bnelissen/Slides/CD3_manuscript/CD3_slides/AAA441.CD3/AAA441.CD3.run1	255	0.7	0.06	0.7	0.06	-6.63843773481	-11.1670390548	0.740621924353	0.0909617626953
0.0	4541.0	0.0	663.0	4541.0	4000000.0	0.0	2.0	1.06	1.3	1.13	0.0500000000002	6.79	0.37	0.75	0.23	6.1	0.129999999999	2.1	1.62	0.740000000001	AAA441.CD3.X23.Y17.tile.tissue.png	220	1	2000	220	92c3069e4847922386ed2f9ce7622680	0	0	0	0	0	0	0	0	0	0	0	0	0	/home/dhl_ec/bnelissen/Slides/CD3_manuscript/CD3_slides/AAA441.CD3/AAA441.CD3.run1	255	0.7	0.06	0.7	0.06	0.0	-11.4887784435	1.25460990834	0.106164244141
0.0	0.0	0.0	0.0	0.0	4000000.0	0.0	0.0	1.36	1.7	1.33	0.0699999999997	6.33	0.36	1.09	0.22	4.79	0.12	2.03	1.53	0.68	AAA441.CD3.X23.Y18.tile.tissue.png	221	1	2000	221	0174fce06a2a448ec96ee046f3933b3e	0	0	0	0	0	0	0	0	0	0	0	0	0	/home/dhl_ec/bnelissen/Slides/CD3_manuscript/CD3_slides/AAA441.CD3/AAA441.CD3.run1	255	1.0	0.06	1.0	0.06	0.0	-11.0527273947	0.0	7.88216391831
56409.0	3883804.0	21970.0	8550.0	3883804.0	4000000.0	471.0	1.0	3.24	1.54	1.18	0.0500000000002	7.6	0.4	0.77	0.0699999999997	10.61	0.39	2.2	1.54	0.43	AAA441.CD3.X23.Y2.tile.tissue.png	222	1	2000	222	2fba2f8c3cd70ba27921ac1da2489a8c	0	0	0	0	0	0	0	0	0	0	0	0	0	/home/dhl_ec/bnelissen/Slides/CD3_manuscript/CD3_slides/AAA441.CD3/AAA441.CD3.run1	255	0.7	0.0716729587981	0.7	0.0716729587981	-8.76469326594	-12.3861038478	0.548748879202	0.287151305908
194953.0	3972149.0	68455.0	9408.0	3972149.0	4000000.0	1399.0	1.0	2.03	1.94	1.13	0.0699999999997	7.25	0.38	0.759999999999	0.0599999999995	13.1	0.610000000001	2.24	1.53	0.440000000001	AAA441.CD3.X23.Y3.tile.tissue.png	223	1	2000	223	68a0f3d014b8b318395e25b85cd9b7dd	0	0	0	0	0	0	0	0	0	0	0	0	0	/home/dhl_ec/bnelissen/Slides/CD3_manuscript/CD3_slides/AAA441.CD3/AAA441.CD3.run1	255	0.7	0.06	0.7	0.06	-9.80453091725	-12.9026880849	1.50341325195	0.826594928711
87030.0	3105901.0	31725.0	17818.0	3105901.0	4000000.0	665.0	7.0	1.9	2.35	1.13	0.0499999999993	7.79	0.47	0.809999999999	0.0999999999995	11.87	0.36	2.24	1.53	0.42	AAA441.CD3.X23.Y4.tile.tissue.png	224	1	2000	224	6b03fbbebd3461bea65eb1582ea7f593	0	0	0	0	0	0	0	0	0	0	0	0	0	/home/dhl_ec/bnelissen/Slides/CD3_manuscript/CD3_slides/AAA441.CD3/AAA441.CD3.run1	255	0.7	0.06	0.7	0.06	-9.67302065685	-13.2782148238	1.73200917537	0.945722855469
1508.0	111520.0	665.0	3673.0	111520.0	4000000.0	14.0	3.0	1.05	1.36	1.13	0.0600000000004	6.96	0.38	0.780000000001	0.21	6.88	0.22	2.16	1.5	0.37	AAA441.CD3.X23.Y5.tile.tissue.png	225	1	2000	225	dba8ae6be3be888f804e9d4a4d9f6c5f	0	0	0	0	0	0	0	0	0	0	0	0	0	/home/dhl_ec/bnelissen/Slides/CD3_manuscript/CD3_slides/AAA441.CD3/AAA441.CD3.run1	255	0.7	0.06	0.7	0.06	-9.57201346298	-11.5543325116	3.04765509519	2.01954944824
0.0	0.0	0.0	0.0	0.0	4000000.0	0.0	0.0	0.849999999999	0.88	1.15	0.0600000000004	6.31	0.29	0.86	0.21	4.61	0.129999999999	1.98	1.55	0.52	AAA441.CD3.X23.Y6.tile.tissue.png	226	1	2000	226	0db0193379ae4cd15a83559cbf1c701d	0	0	0	0	0	0	0	0	0	0	0	0	0	/home/dhl_ec/bnelissen/Slides/CD3_manuscript/CD3_slides/AAA441.CD3/AAA441.CD3.run1	255	1.0	0.06	1.0	0.06	0.0	-10.4983386063	0.0	4.24676776301
732.0	344114.0	168.0	18889.0	344114.0	4000000.0	2.0	40.0	1.12	2.28	1.54	0.04	8.09	0.41	0.77	0.21	7.06	0.23	2.32	1.52	0.400000000001	AAA441.CD3.X24.Y0.tile.tissue.png	227	1	2000	227	ef7a6472456e8f18eadb7ff8897bf34c	0	0	0	0	0	0	0	0	0	0	0	0	0	/home/dhl_ec/bnelissen/Slides/CD3_manuscript/CD3_slides/AAA441.CD3/AAA441.CD3.run1	255	0.7	0.06	0.7	0.06	-8.65517423592	-9.71406108444	0.53629751341	0.239175114258
0.0	247480.0	0.0	20545.0	247480.0	4000000.0	0.0	46.0	0.97	2.19	1.12	0.0500000000002	8.61	0.39	0.78	0.21	6.41	0.14	2.28	1.48	0.6	AAA441.CD3.X24.Y1.tile.tissue.png	228	1	2000	228	994360a798467afcd285c44956b04f03	0	0	0	0	0	0	0	0	0	0	0	0	0	/home/dhl_ec/bnelissen/Slides/CD3_manuscript/CD3_slides/AAA441.CD3/AAA441.CD3.run1	255	0.7	0.06	0.7	0.06	-8.49290852741	-12.5514348155	1.16939791442	0.0829462705078
0.0	0.0	0.0	0.0	0.0	4000000.0	0.0	0.0	3.01	2.88	1.13	0.0599999999995	6.47	0.320000000001	0.85	0.23	4.92	0.12	2.05	1.52	0.360000000001	AAA441.CD3.X24.Y13.tile.tissue.png	229	1	2000	229	bd701d38a9a9fa7d6c579427d1786e6d	0	0	0	0	0	0	0	0	0	0	0	0	0	/home/dhl_ec/bnelissen/Slides/CD3_manuscript/CD3_slides/AAA441.CD3/AAA441.CD3.run1	255	1.0	0.06	1.0	0.06	0.0	-11.5821877779	0.0	8.14618258299
0.0	0.0	0.0	0.0	0.0	4000000.0	0.0	0.0	1.42	2.1	1.13	0.0500000000002	6.64	0.46	0.909999999999	0.21	4.61	0.12	1.96	1.47	0.36	AAA441.CD3.X24.Y14.tile.tissue.png	230	1	2000	230	6a9535ac8ed323fa31d7dc69aff356fd	0	0	0	0	0	0	0	0	0	0	0	0	0	/home/dhl_ec/bnelissen/Slides/CD3_manuscript/CD3_slides/AAA441.CD3/AAA441.CD3.run1	255	1.0	0.06	1.0	0.06	0.0	-11.9689204789	0.0	5.64268946936
0.0	0.0	0.0	0.0	0.0	4000000.0	0.0	0.0	2.0	1.41	1.12	0.0799999999999	6.59	0.31	0.8	0.22	4.82	0.13	2.05	1.56	0.36	AAA441.CD3.X24.Y15.tile.tissue.png	231	1	2000	231	c6d53dd537da19769373196874e71863	0	0	0	0	0	0	0	0	0	0	0	0	0	/home/dhl_ec/bnelissen/Slides/CD3_manuscript/CD3_slides/AAA441.CD3/AAA441.CD3.run1	255	1.0	0.06	1.0	0.06	0.0	-11.7139436694	0.0	6.20975696792
0.0	0.0	0.0	0.0	0.0	4000000.0	0.0	0.0	1.85	2.14	1.13	0.0600000000004	6.4	0.3	0.889999999999	0.22	4.83	0.12	2.0	1.48	0.36	AAA441.CD3.X24.Y16.tile.tissue.png	232	1	2000	232	48d35058ba4fe887a48838fea3598a8a	0	0	0	0	0	0	0	0	0	0	0	0	0	/home/dhl_ec/bnelissen/Slides/CD3_manuscript/CD3_slides/AAA441.CD3/AAA441.CD3.run1	255	1.0	0.06	1.0	0.06	0.0	-11.1973634234	0.0	1.54610936429
0.0	0.0	0.0	0.0	0.0	4000000.0	0.0	0.0	0.87	1.12	1.1	0.0499999999993	6.3	0.309999999999	0.74	0.22	4.69	0.13	1.98	1.53	0.37	AAA441.CD3.X24.Y17.tile.tissue.png	233	1	2000	233	07fd425ce67668a3d6db7e611d747d09	0	0	0	0	0	0	0	0	0	0	0	0	0	/home/dhl_ec/bnelissen/Slides/CD3_manuscript/CD3_slides/AAA441.CD3/AAA441.CD3.run1	255	1.0	0.06	1.0	0.06	0.0	-12.0858006644	0.0	0.101140519379
0.0	7709.0	0.0	1096.0	7709.0	4000000.0	0.0	4.0	0.82	1.03	1.08	0.0600000000004	6.56	0.37	0.809999999999	0.22	5.81	0.139999999999	2.0	1.43	0.339999999999	AAA441.CD3.X24.Y18.tile.tissue.png	234	1	2000	234	972dc71d11764403c42958a0325a2524	0	0	0	0	0	0	0	0	0	0	0	0	0	/home/dhl_ec/bnelissen/Slides/CD3_manuscript/CD3_slides/AAA441.CD3/AAA441.CD3.run1	255	0.7	0.06	0.7	0.06	0.0	-10.8024866475	0.405611003322	8.55280169865
20552.0	2700701.0	7261.0	32196.0	2700701.0	4000000.0	134.0	29.0	0.950000000001	1.03	1.08	0.04	7.28	0.37	0.719999999999	0.0999999999995	8.74	0.31	2.18	1.48	0.4	AAA441.CD3.X24.Y2.tile.tissue.png	235	1	2000	235	e4467b4c3a6ff1a59f2123b872241a80	0	0	0	0	0	0	0	0	0	0	0	0	0	/home/dhl_ec/bnelissen/Slides/CD3_manuscript/CD3_slides/AAA441.CD3/AAA441.CD3.run1	255	0.7	0.06	0.7	0.06	-9.37259960671	-12.8684379864	1.27445471669	0.436668652344
46476.0	3879094.0	15476.0	10662.0	3879094.0	4000000.0	307.0	3.0	0.82	0.98	1.12	0.04	6.86	0.37	0.74	0.0599999999995	9.76	0.36	2.06	1.43	0.4	AAA441.CD3.X24.Y3.tile.tissue.png	236	1	2000	236	f1d0b942d0c9c9f333fb7514996089f8	0	0	0	0	0	0	0	0	0	0	0	0	0	/home/dhl_ec/bnelissen/Slides/CD3_manuscript/CD3_slides/AAA441.CD3/AAA441.CD3.run1	255	0.7	0.06	0.7	0.06	-9.26301467206	-12.5133310818	1.0132127495	0.267250575684
53201.0	3710074.0	20175.0	16721.0	3710074.0	4000000.0	427.0	7.0	0.839999999999	1.02	1.1	0.04	7.05	0.360000000001	0.71	0.0700000000006	9.48	0.349999999999	2.09	1.45	0.39	AAA441.CD3.X24.Y4.tile.tissue.png	237	1	2000	237	a9d9e46f7dc815f91fc833a4cf3bc2b4	0	0	0	0	0	0	0	0	0	0	0	0	0	/home/dhl_ec/bnelissen/Slides/CD3_manuscript/CD3_slides/AAA441.CD3/AAA441.CD3.run1	255	0.7	0.06	0.7	0.06	-9.67917066372	-12.8945123705	1.62993429476	0.410292451172
49225.0	2599311.0	18046.0	24523.0	2599311.0	4000000.0	389.0	6.0	0.85	1.03	1.06	0.0500000000002	6.86	0.37	0.719999999999	0.11	8.57	0.3	2.14	1.44	0.38	AAA441.CD3.X24.Y5.tile.tissue.png	238	1	2000	238	3b6d12119bb304a8e239575d24a8f88a	0	0	0	0	0	0	0	0	0	0	0	0	0	/home/dhl_ec/bnelissen/Slides/CD3_manuscript/CD3_slides/AAA441.CD3/AAA441.CD3.run1	255	0.7	0.06	0.7	0.06	-9.74672256841	-12.7716583399	2.54693100652	0.34689053125
26341.0	620461.0	8921.0	21237.0	620461.0	4000000.0	188.0	16.0	0.8	1.01	1.08	0.0600000000004	7.15	0.37	0.74	0.190000000001	6.96	0.22	2.11	1.43	0.490000000001	AAA441.CD3.X24.Y6.tile.tissue.png	239	1	2000	239	6bec8b0cd55c06729de1b6d7ae349bdd	0	0	0	0	0	0	0	0	0	0	0	0	0	/home/dhl_ec/bnelissen/Slides/CD3_manuscript/CD3_slides/AAA441.CD3/AAA441.CD3.run1	255	0.7	0.06	0.7	0.06	-10.0058539431	-12.0381518321	3.08246288972	1.38866503906
0.0	1803.0	0.0	190.0	1803.0	4000000.0	0.0	1.0	0.7	1.05	1.12	0.0499999999993	6.44	0.36	0.870000000001	0.22	5.55	0.13	2.03	1.48	0.549999999999	AAA441.CD3.X24.Y7.tile.tissue.png	240	1	2000	240	d3faee5147a04cec6e3704939d9e2126	0	0	0	0	0	0	0	0	0	0	0	0	0	/home/dhl_ec/bnelissen/Slides/CD3_manuscript/CD3_slides/AAA441.CD3/AAA441.CD3.run1	255	0.7	0.06	0.7	0.06	0.0	-12.3676883414	3.18320025435	2.46455471347
762.0	384242.0	259.0	16843.0	384242.0	4000000.0	5.0	27.0	0.88	1.19	1.09	0.04	6.54	0.36	0.71	0.190000000001	6.89	0.219999999999	2.19	1.53	0.52	AAA441.CD3.X25.Y0.tile.tissue.png	241	1	2000	241	1161b71257881b85364f0214a3d5996d	0	0	0	0	0	0	0	0	0	0	0	0	0	/home/dhl_ec/bnelissen/Slides/CD3_manuscript/CD3_slides/AAA441.CD3/AAA441.CD3.run1	255	0.7	0.06	0.7	0.06	-8.50310155056	-9.7136598348	0.394813042287	0.248037491211
0.0	84208.0	0.0	6593.0	84208.0	4000000.0	0.0	17.0	0.83	0.98	1.05	0.04	6.47	0.349999999999	0.7	0.2	6.06	0.139999999999	2.06	1.43	0.43	AAA441.CD3.X25.Y1.tile.tissue.png	242	1	2000	242	71b0924e505606d30258aaf262fa854e	0	0	0	0	0	0	0	0	0	0	0	0	0	/home/dhl_ec/bnelissen/Slides/CD3_manuscript/CD3_slides/AAA441.CD3/AAA441.CD3.run1	255	0.7	0.06	0.7	0.06	-7.44016334998	-12.1734554721	0.622925275023	0.061799526001
0.0	0.0	0.0	0.0	0.0	4000000.0	0.0	0.0	0.69	0.88	1.07	0.0599999999995	6.13	0.28	0.86	0.23	4.84	0.12	1.92	1.44	0.5	AAA441.CD3.X25.Y17.tile.tissue.png	243	1	2000	243	543ef933b70d1da3b89c13abab9f03df	0	0	0	0	0	0	0	0	0	0	0	0	0	/home/dhl_ec/bnelissen/Slides/CD3_manuscript/CD3_slides/AAA441.CD3/AAA441.CD3.run1	255	1.0	0.06	1.0	0.06	0.0	-10.3042713198	0.0	7.37034552126
0.0	0.0	0.0	0.0	0.0	4000000.0	0.0	0.0	0.75	0.92	1.07	0.0500000000002	6.08	0.29	0.77	0.2	4.52	0.12	1.96	1.45	0.49	AAA441.CD3.X25.Y18.tile.tissue.png	244	1	2000	244	d950eb9ec1f02beb892ee545a807f50f	0	0	0	0	0	0	0	0	0	0	0	0	0	/home/dhl_ec/bnelissen/Slides/CD3_manuscript/CD3_slides/AAA441.CD3/AAA441.CD3.run1	255	1.0	0.06	1.0	0.06	0.0	-10.3020018779	0.0	10.2372371169
192.0	632475.0	102.0	19945.0	632475.0	4000000.0	3.0	28.0	0.82	1.01	1.2	0.04	6.52	0.36	0.699999999999	0.18	7.1	0.29	2.33	1.43	0.540000000001	AAA441.CD3.X25.Y2.tile.tissue.png	245	1	2000	245	01ba276a33263579ed6fb80f44146a74	0	0	0	0	0	0	0	0	0	0	0	0	0	/home/dhl_ec/bnelissen/Slides/CD3_manuscript/CD3_slides/AAA441.CD3/AAA441.CD3.run1	255	0.7	0.06	0.7	0.06	-8.24551133864	-11.5693950981	0.337015093817	0.0926166640625
9729.0	1207371.0	3517.0	12745.0	1207371.0	4000000.0	66.0	8.0	1.12	1.51	1.09	0.0500000000002	10.81	0.35	0.709999999999	0.17	7.67	0.26	2.15	1.46	0.55	AAA441.CD3.X25.Y3.tile.tissue.png	246	1	2000	246	91d71cb250e7d01ca58b5bb86843967d	0	0	0	0	0	0	0	0	0	0	0	0	0	/home/dhl_ec/bnelissen/Slides/CD3_manuscript/CD3_slides/AAA441.CD3/AAA441.CD3.run1	255	0.7	0.06	0.7	0.06	-8.54152455377	-12.0401015138	0.873054597809	0.138290515625
18985.0	3130512.0	6266.0	13373.0	3130512.0	4000000.0	120.0	4.0	1.12	1.18	1.11	0.04	6.44	0.35	0.710000000001	0.0899999999992	8.83	0.320000000001	2.09	1.43	0.53	AAA441.CD3.X25.Y4.tile.tissue.png	247	1	2000	247	2a4b285ade62c1eba4100241e0838743	0	0	0	0	0	0	0	0	0	0	0	0	0	/home/dhl_ec/bnelissen/Slides/CD3_manuscript/CD3_slides/AAA441.CD3/AAA441.CD3.run1	255	0.7	0.06	0.7	0.06	-8.56973698887	-12.3099043518	0.788982377719	0.182888900391
20243.0	3444567.0	7192.0	11586.0	3444567.0	4000000.0	140.0	2.0	0.84	1.08	1.07	0.04	7.35	0.360000000001	0.71	0.0700000000006	8.99	0.33	2.09	1.45	0.59	AAA441.CD3.X25.Y5.tile.tissue.png	248	1	2000	248	9da5e5f826a66c8e8c875987df8a6c48	0	0	0	0	0	0	0	0	0	0	0	0	0	/home/dhl_ec/bnelissen/Slides/CD3_manuscript/CD3_slides/AAA441.CD3/AAA441.CD3.run1	255	0.7	0.06	0.7	0.06	-9.32490458096	-12.5988643374	1.2193861783	0.310758173828
29445.0	1843375.0	10281.0	22408.0	1843375.0	4000000.0	185.0	7.0	0.9	1.17	1.06	0.0500000000002	7.79	0.37	0.73	0.14	8.28	0.28	2.15	1.48	0.559999999999	AAA441.CD3.X25.Y6.tile.tissue.png	249	1	2000	249	8250fad43b6faf5c174426593d2571bd	0	0	0	0	0	0	0	0	0	0	0	0	0	/home/dhl_ec/bnelissen/Slides/CD3_manuscript/CD3_slides/AAA441.CD3/AAA441.CD3.run1	255	0.7	0.06	0.7	0.06	-9.7766024635	-12.7836708738	2.32220662273	0.322752078125
11190.0	2054917.0	4139.0	11222.0	2054917.0	4000000.0	79.0	5.0	0.910000000001	1.04	1.07	0.0599999999995	6.7	0.38	0.72	0.13	8.02	0.28	2.11	1.44	0.39	AAA441.CD3.X25.Y7.tile.tissue.png	250	1	2000	250	b26e2f4360d0cd51469fdc12994c9861	0	0	0	0	0	0	0	0	0	0	0	0	0	/home/dhl_ec/bnelissen/Slides/CD3_manuscript/CD3_slides/AAA441.CD3/AAA441.CD3.run1	255	0.7	0.06	0.7	0.06	-9.61348725698	-11.3190407215	1.32527224178	0.959107859375
1307.0	306651.0	596.0	9123.0	306651.0	4000000.0	13.0	4.0	0.79	1.4	1.07	0.0600000000004	6.63	0.349999999999	0.81	0.19	6.68	0.21	2.16	1.43	0.34	AAA441.CD3.X25.Y8.tile.tissue.png	251	1	2000	251	013eb7e5f6dfc7535ecfa7b81ab5686f	0	0	0	0	0	0	0	0	0	0	0	0	0	/home/dhl_ec/bnelissen/Slides/CD3_manuscript/CD3_slides/AAA441.CD3/AAA441.CD3.run1	255	0.7	0.06	0.7	0.06	-9.22104876998	-12.3655601017	1.52326350401	2.78665669727
4047.0	465473.0	1620.0	17634.0	465473.0	4000000.0	27.0	27.0	1.16	0.97	1.06	0.04	6.9	0.37	0.709999999999	0.190000000001	7.1	0.21	2.18	1.44	0.45	AAA441.CD3.X26.Y0.tile.tissue.png	252	1	2000	252	60695f3db8a276a0387de58d7551227a	0	0	0	0	0	0	0	0	0	0	0	0	0	/home/dhl_ec/bnelissen/Slides/CD3_manuscript/CD3_slides/AAA441.CD3/AAA441.CD3.run1	255	0.7	0.06	0.7	0.06	-8.95633307587	-10.4761495468	1.06843057353	0.360535296875
0.0	199487.0	0.0	13602.0	199487.0	4000000.0	0.0	27.0	0.79	0.97	1.09	0.04	6.44	0.360000000001	0.71	0.2	5.63	0.13	2.12	1.44	0.38	AAA441.CD3.X26.Y1.tile.tissue.png	253	1	2000	253	b02a91955672103738c8cd5d34d11821	0	0	0	0	0	0	0	0	0	0	0	0	0	/home/dhl_ec/bnelissen/Slides/CD3_manuscript/CD3_slides/AAA441.CD3/AAA441.CD3.run1	255	0.7	0.06	0.7	0.06	0.0	-12.2353415215	0.519225054452	0.0627986584473
0.0	0.0	0.0	0.0	0.0	4000000.0	0.0	0.0	0.65	0.84	1.14	0.0500000000002	6.26	0.29	0.869999999999	0.219999999999	4.64	0.12	1.98	1.47	0.33	AAA441.CD3.X26.Y10.tile.tissue.png	254	1	2000	254	62ae2e82e031af2bcaee3eb3e53ed39b	0	0	0	0	0	0	0	0	0	0	0	0	0	/home/dhl_ec/bnelissen/Slides/CD3_manuscript/CD3_slides/AAA441.CD3/AAA441.CD3.run1	255	1.0	0.06	1.0	0.06	0.0	-10.6250655834	0.0	2.1350094732
0.0	420545.0	0.0	23015.0	420545.0	4000000.0	0.0	43.0	0.83	0.98	1.05	0.04	6.52	0.360000000001	0.700000000001	0.19	6.33	0.139999999999	2.17	1.45	0.530000000001	AAA441.CD3.X26.Y2.tile.tissue.png	255	1	2000	255	c591d1abb5cbcd36fb75c045474a9f4f	0	0	0	0	0	0	0	0	0	0	0	0	0	/home/dhl_ec/bnelissen/Slides/CD3_manuscript/CD3_slides/AAA441.CD3/AAA441.CD3.run1	255	0.7	0.06	0.7	0.06	-8.39518943506	-12.3563149192	0.382539145009	0.104504349609
0.0	4638.0	0.0	524.0	4638.0	4000000.0	0.0	2.0	0.81	0.969999999999	1.08	0.04	6.4	0.349999999999	0.7	0.21	5.57	0.13	1.99	1.45	0.51	AAA441.CD3.X26.Y3.tile.tissue.png	256	1	2000	256	074fdcd69a480be17f84a9c9f1ac3d11	0	0	0	0	0	0	0	0	0	0	0	0	0	/home/dhl_ec/bnelissen/Slides/CD3_manuscript/CD3_slides/AAA441.CD3/AAA441.CD3.run1	255	0.7	0.06	0.7	0.06	0.0	-11.7836063491	0.295241105449	0.0596139248734
0.0	108561.0	0.0	4950.0	108561.0	4000000.0	0.0	8.0	0.809999999999	0.98	1.07	0.0500000000002	6.88	0.360000000001	0.700000000001	0.21	6.14	0.139999999999	2.08	1.46	0.55	AAA441.CD3.X26.Y4.tile.tissue.png	257	1	2000	257	b064d6493732774ce01611848d430c7e	0	0	0	0	0	0	0	0	0	0	0	0	0	/home/dhl_ec/bnelissen/Slides/CD3_manuscript/CD3_slides/AAA441.CD3/AAA441.CD3.run1	255	0.7	0.06	0.7	0.06	-8.96835770664	-12.6067722127	1.73497850593	0.106416394531
9091.0	704045.0	2891.0	11325.0	704045.0	4000000.0	49.0	9.0	0.84	1.67	1.05	0.0500000000002	6.66	0.360000000001	0.72	0.190000000001	7.21	0.24	2.12	1.48	0.580000000001	AAA441.CD3.X26.Y5.tile.tissue.png	258	1	2000	258	9272a21c49451eb3ed79d834e8af8244	0	0	0	0	0	0	0	0	0	0	0	0	0	/home/dhl_ec/bnelissen/Slides/CD3_manuscript/CD3_slides/AAA441.CD3/AAA441.CD3.run1	255	0.7	0.06	0.7	0.06	-9.15967044624	-12.4389805175	1.82289200063	0.152614164063
10882.0	2850446.0	4208.0	17406.0	2850446.0	4000000.0	82.0	4.0	0.98	1.48	1.17	0.0500000000002	10.57	0.36	0.72	0.0999999999995	8.65	0.309999999999	2.13	1.47	0.530000000001	AAA441.CD3.X26.Y6.tile.tissue.png	259	1	2000	259	2ce9d306d9286f3668771cad8e7e8fcb	0	0	0	0	0	0	0	0	0	0	0	0	0	/home/dhl_ec/bnelissen/Slides/CD3_manuscript/CD3_slides/AAA441.CD3/AAA441.CD3.run1	255	0.7	0.06	0.7	0.06	-8.73424723555	-12.2890310392	1.03778296739	0.194051183594
1078.0	1861565.0	387.0	14473.0	1861565.0	4000000.0	8.0	2.0	1.19	1.03	1.05	0.04	6.56	0.360000000001	0.73	0.139999999999	7.51	0.280000000001	2.14	1.43	0.78	AAA441.CD3.X26.Y7.tile.tissue.png	260	1	2000	260	ba74c788bb36b271d0d8c632cdd89eac	0	0	0	0	0	0	0	0	0	0	0	0	0	/home/dhl_ec/bnelissen/Slides/CD3_manuscript/CD3_slides/AAA441.CD3/AAA441.CD3.run1	255	0.7	0.06	0.7	0.06	-8.7602773094	-12.165228229	0.93211257635	0.147128371094
877.0	573437.0	225.0	9201.0	573437.0	4000000.0	4.0	2.0	0.93	0.98	1.09	0.0500000000002	6.79	0.36	0.71	0.18	6.72	0.22	2.1	1.43	0.62	AAA441.CD3.X26.Y8.tile.tissue.png	261	1	2000	261	bf3a1779a068fceaf4ca29b8028f7956	0	0	0	0	0	0	0	0	0	0	0	0	0	/home/dhl_ec/bnelissen/Slides/CD3_manuscript/CD3_slides/AAA441.CD3/AAA441.CD3.run1	255	0.7	0.06	0.7	0.06	-9.04622099627	-11.7835619798	1.00658316161	0.102390083984
0.0	0.0	0.0	0.0	0.0	4000000.0	0.0	0.0	0.87	0.939999999999	1.05	0.0500000000002	6.06	0.28	0.75	0.209999999999	4.52	0.12	1.94	1.44	0.5	AAA441.CD3.X26.Y9.tile.tissue.png	262	1	2000	262	c1be9adefaf130985c3e4fab25defec0	0	0	0	0	0	0	0	0	0	0	0	0	0	/home/dhl_ec/bnelissen/Slides/CD3_manuscript/CD3_slides/AAA441.CD3/AAA441.CD3.run1	255	1.0	0.06	1.0	0.06	0.0	-11.4679048683	0.0	7.11623906459
51.0	699896.0	33.0	20539.0	699896.0	4000000.0	1.0	26.0	1.14	1.01	1.06	0.0500000000002	6.59	0.37	0.719999999999	0.18	6.99	0.22	2.17	1.44	0.51	AAA441.CD3.X27.Y0.tile.tissue.png	263	1	2000	263	1cbf8ec2b8903e7be6950abc087ecb56	0	0	0	0	0	0	0	0	0	0	0	0	0	/home/dhl_ec/bnelissen/Slides/CD3_manuscript/CD3_slides/AAA441.CD3/AAA441.CD3.run1	255	0.7	0.06	0.7	0.06	-7.35415236144	-9.57460784511	0.16327020181	1.01906428516
212.0	190914.0	110.0	13840.0	190914.0	4000000.0	2.0	31.0	0.79	0.999999999999	1.08	0.0500000000002	8.37	0.57	0.87	0.309999999999	7.15	0.219999999999	2.2	1.53	0.369999999999	AAA441.CD3.X27.Y1.tile.tissue.png	264	1	2000	264	4fc07898943846759f7507e948d4357b	0	0	0	0	0	0	0	0	0	0	0	0	0	/home/dhl_ec/bnelissen/Slides/CD3_manuscript/CD3_slides/AAA441.CD3/AAA441.CD3.run1	255	0.7	0.06	0.7	0.06	-8.01688925047	-11.7352561518	0.544741956147	0.0611471914063
0.0	0.0	0.0	0.0	0.0	4000000.0	0.0	0.0	0.97	1.19	1.17	0.0599999999995	5.45	0.29	0.789999999999	0.21	4.68	0.120000000001	1.98	1.48	0.349999999999	AAA441.CD3.X27.Y10.tile.tissue.png	265	1	2000	265	c8677f503f602b58d609185c0032abcb	0	0	0	0	0	0	0	0	0	0	0	0	0	/home/dhl_ec/bnelissen/Slides/CD3_manuscript/CD3_slides/AAA441.CD3/AAA441.CD3.run1	255	1.0	0.06	1.0	0.06	0.0	0.0	0.0	10.178284
0.0	0.0	0.0	0.0	0.0	4000000.0	0.0	0.0	2.07	0.83	1.12	0.0600000000004	5.45	0.29	0.860000000001	0.21	4.6	0.12	1.96	1.48	0.35	AAA441.CD3.X27.Y11.tile.tissue.png	266	1	2000	266	3c6f2159dc8813a931306bff6db3fd61	0	0	0	0	0	0	0	0	0	0	0	0	0	/home/dhl_ec/bnelissen/Slides/CD3_manuscript/CD3_slides/AAA441.CD3/AAA441.CD3.run1	255	1.0	0.06	1.0	0.06	0.0	0.0	0.0	3.4032925
0.0	239559.0	0.0	18362.0	239559.0	4000000.0	0.0	56.0	1.16	1.73	1.15	0.0500000000002	6.53	0.379999999999	0.71	0.2	6.31	0.16	2.36	1.48	0.360000000001	AAA441.CD3.X27.Y2.tile.tissue.png	267	1	2000	267	b446d1e968c2e5d3463dbadfec53d6a1	0	0	0	0	0	0	0	0	0	0	0	0	0	/home/dhl_ec/bnelissen/Slides/CD3_manuscript/CD3_slides/AAA441.CD3/AAA441.CD3.run1	255	0.7	0.06	0.7	0.06	-7.05535103245	-12.6514956324	0.444377290463	0.0930028808594
0.0	59016.0	0.0	5695.0	59016.0	4000000.0	0.0	14.0	1.37	0.97	1.13	0.0600000000004	6.63	0.36	0.73	0.21	5.57	0.14	2.09	1.45	0.389999999999	AAA441.CD3.X27.Y3.tile.tissue.png	268	1	2000	268	43bf1236ceb7a64b9a0d34f4b7515e09	0	0	0	0	0	0	0	0	0	0	0	0	0	/home/dhl_ec/bnelissen/Slides/CD3_manuscript/CD3_slides/AAA441.CD3/AAA441.CD3.run1	255	0.7	0.06	0.7	0.06	0.0	-9.45841623772	0.255851879019	0.763563192474
0.0	10145.0	0.0	1323.0	10145.0	4000000.0	0.0	5.0	0.81	0.97	1.08	0.0500000000002	6.56	0.360000000001	0.74	0.219999999999	5.73	0.14	1.99	1.43	0.570000000001	AAA441.CD3.X27.Y4.tile.tissue.png	269	1	2000	269	7823c78f2e9a8ecfb92f68ad7666dbaa	0	0	0	0	0	0	0	0	0	0	0	0	0	/home/dhl_ec/bnelissen/Slides/CD3_manuscript/CD3_slides/AAA441.CD3/AAA441.CD3.run1	255	0.7	0.06	0.7	0.06	0.0	-9.69492822076	0.255526530349	2.04518045993
0.0	1306.0	0.0	184.0	1306.0	4000000.0	0.0	1.0	1.09	0.940000000001	1.29	0.0599999999995	6.36	0.349999999999	0.73	0.200000000001	5.45	0.13	2.02	1.43	0.55	AAA441.CD3.X27.Y5.tile.tissue.png	270	1	2000	270	96eed9f0a50f34680f35bc90bd6be1af	0	0	0	0	0	0	0	0	0	0	0	0	0	/home/dhl_ec/bnelissen/Slides/CD3_manuscript/CD3_slides/AAA441.CD3/AAA441.CD3.run1	255	0.7	0.06	0.7	0.06	0.0	-9.97796856991	0.45652109704	5.35700078745
0.0	1879.0	0.0	231.0	1879.0	4000000.0	0.0	1.0	0.77	0.95	1.13	0.0600000000004	6.53	0.35	0.74	0.21	5.91	0.13	1.99	1.48	0.51	AAA441.CD3.X27.Y6.tile.tissue.png	271	1	2000	271	a9140c5ad989c5653294b30e8e17f6ae	0	0	0	0	0	0	0	0	0	0	0	0	0	/home/dhl_ec/bnelissen/Slides/CD3_manuscript/CD3_slides/AAA441.CD3/AAA441.CD3.run1	255	0.7	0.06	0.7	0.06	-8.54616366439	-10.85571718	1.90209296645	3.89386851552
0.0	0.0	0.0	0.0	0.0	4000000.0	0.0	0.0	0.77	1.47	1.06	0.0499999999993	6.05	0.280000000001	0.740000000001	0.21	4.54	0.12	1.97	1.45	0.49	AAA441.CD3.X27.Y7.tile.tissue.png	272	1	2000	272	ffcfe874cebd1616c1021ccfec7f2662	0	0	0	0	0	0	0	0	0	0	0	0	0	/home/dhl_ec/bnelissen/Slides/CD3_manuscript/CD3_slides/AAA441.CD3/AAA441.CD3.run1	255	1.0	0.06	1.0	0.06	0.0	-11.1006632406	0.0	4.14815411231
0.0	17622.0	0.0	1358.0	17622.0	4000000.0	0.0	3.0	0.76	0.95	1.24	0.0700000000006	6.6	0.36	0.77	0.22	6.22	0.13	2.06	1.48	0.510000000001	AAA441.CD3.X27.Y8.tile.tissue.png	273	1	2000	273	16dda980904656196ed30b903796cc09	0	0	0	0	0	0	0	0	0	0	0	0	0	/home/dhl_ec/bnelissen/Slides/CD3_manuscript/CD3_slides/AAA441.CD3/AAA441.CD3.run1	255	0.7	0.06	0.7	0.06	-7.64168267613	-11.4744245816	1.95015373573	2.3030947981
0.0	0.0	0.0	0.0	0.0	4000000.0	0.0	0.0	0.77	0.969999999999	1.06	0.0600000000004	6.12	0.27	0.74	0.21	4.48	0.120000000001	1.93	1.45	0.57	AAA441.CD3.X27.Y9.tile.tissue.png	274	1	2000	274	db470159735d94c2eda75db710428782	0	0	0	0	0	0	0	0	0	0	0	0	0	/home/dhl_ec/bnelissen/Slides/CD3_manuscript/CD3_slides/AAA441.CD3/AAA441.CD3.run1	255	1.0	0.06	1.0	0.06	0.0	-11.1550348571	0.0	5.69477940333
579.0	84961.0	158.0	4103.0	84961.0	696000.0	3.0	8.0	0.190000000001	0.370000000001	0.43	0.0200000000004	1.64	0.0600000000004	0.12	0.0299999999997	1.02	0.04	0.34	0.24	0.0700000000006	AAA441.CD3.X28.Y0.tile.tissue.png	275	1	348	275	75be083bf60dbe859ae8c26a4bb508c2	0	0	0	0	0	0	0	0	0	0	0	0	0	/home/dhl_ec/bnelissen/Slides/CD3_manuscript/CD3_slides/AAA441.CD3/AAA441.CD3.run1	255	0.7	0.06	0.7	0.06	-7.92464877203	-10.7064340611	0.298663563064	2.15853279763
0.0	35267.0	0.0	2667.0	35267.0	696000.0	0.0	8.0	0.339999999999	0.23	0.190000000001	0.00999999999931	1.23	0.0999999999995	0.2	0.04	0.909999999999	0.0299999999997	0.349999999999	0.25	0.0700000000006	AAA441.CD3.X28.Y1.tile.tissue.png	276	1	348	276	a426fe215c846af8b31261cc5aaeb914	0	0	0	0	0	0	0	0	0	0	0	0	0	/home/dhl_ec/bnelissen/Slides/CD3_manuscript/CD3_slides/AAA441.CD3/AAA441.CD3.run1	255	0.7	0.06	0.7	0.06	0.0	-10.9947085315	0.490061752134	1.62843522767
432.0	6239.0	103.0	370.0	6239.0	696000.0	2.0	1.0	0.2	0.23	0.190000000001	0.0100000000002	1.2	0.0699999999997	0.12	0.04	1.03	0.04	0.33	0.25	0.1	AAA441.CD3.X28.Y10.tile.tissue.png	277	1	348	277	2773fb75bb953c06270e0002a087b99e	0	0	0	0	0	0	0	0	0	0	0	0	0	/home/dhl_ec/bnelissen/Slides/CD3_manuscript/CD3_slides/AAA441.CD3/AAA441.CD3.run1	255	0.7	0.06	0.7	0.06	-9.64333992519	-12.4323090146	3.44484958352	1.95217804095
0.0	2625.0	0.0	234.0	2625.0	696000.0	0.0	1.0	0.19	0.22	0.2	0.0100000000002	1.21	0.0699999999997	0.12	0.0300000000007	0.860000000001	0.0299999999997	0.33	0.25	0.0700000000006	AAA441.CD3.X28.Y11.tile.tissue.png	278	1	348	278	fe2808df3ba34cbc050e0c0ce180fa7d	0	0	0	0	0	0	0	0	0	0	0	0	0	/home/dhl_ec/bnelissen/Slides/CD3_manuscript/CD3_slides/AAA441.CD3/AAA441.CD3.run1	255	0.7	0.06	0.7	0.06	0.0	-12.0985631623	2.35703366815	3.99808899645
0.0	0.0	0.0	0.0	0.0	696000.0	0.0	0.0	0.200000000001	0.22	0.22	0.0100000000002	1.09	0.0500000000002	0.12	0.0299999999997	0.69	0.0299999999997	0.32	0.25	0.0799999999999	AAA441.CD3.X28.Y12.tile.tissue.png	279	1	348	279	6e101bc0bf73c0579e988ddf7ab46305	0	0	0	0	0	0	0	0	0	0	0	0	0	/home/dhl_ec/bnelissen/Slides/CD3_manuscript/CD3_slides/AAA441.CD3/AAA441.CD3.run1	255	1.0	0.06	1.0	0.06	0.0	0.0	0.0	8.40778232759
0.0	0.0	0.0	0.0	0.0	696000.0	0.0	0.0	0.2	0.22	0.190000000001	0.0100000000002	1.26	0.13	0.19	0.04	0.690000000001	0.0200000000004	0.320000000001	0.24	0.0699999999997	AAA441.CD3.X28.Y13.tile.tissue.png	280	1	348	280	c4e7900aa3bc0cf6b5d7473f0eb87d82	0	0	0	0	0	0	0	0	0	0	0	0	0	/home/dhl_ec/bnelissen/Slides/CD3_manuscript/CD3_slides/AAA441.CD3/AAA441.CD3.run1	255	1.0	0.06	1.0	0.06	0.0	-9.06157981213	0.0	7.50611063247
0.0	0.0	0.0	0.0	0.0	696000.0	0.0	0.0	0.190000000001	0.39	0.190000000001	0.0100000000002	1.04	0.0499999999993	0.13	0.04	0.69	0.0200000000004	0.32	0.25	0.0700000000006	AAA441.CD3.X28.Y14.tile.tissue.png	281	1	348	281	b078fc05532ccc5168d8a047af7f46d8	0	0	0	0	0	0	0	0	0	0	0	0	0	/home/dhl_ec/bnelissen/Slides/CD3_manuscript/CD3_slides/AAA441.CD3/AAA441.CD3.run1	255	1.0	0.06	1.0	0.06	0.0	0.0	0.0	8.09069109195
0.0	0.0	0.0	0.0	0.0	696000.0	0.0	0.0	0.529999999999	0.21	0.19	0.0100000000002	1.04	0.0500000000002	0.13	0.0299999999997	0.69	0.0299999999997	0.32	0.259999999999	0.0699999999997	AAA441.CD3.X28.Y15.tile.tissue.png	282	1	348	282	84e84c321193f2cba9d9dade21fd98fc	0	0	0	0	0	0	0	0	0	0	0	0	0	/home/dhl_ec/bnelissen/Slides/CD3_manuscript/CD3_slides/AAA441.CD3/AAA441.CD3.run1	255	1.0	0.06	1.0	0.06	0.0	0.0	0.0	9.0744612069
0.0	0.0	0.0	0.0	0.0	696000.0	0.0	0.0	0.960000000001	0.809999999999	0.19	0.0100000000002	1.17	0.0500000000002	0.12	0.04	0.679999999999	0.0199999999995	0.32	0.25	0.0699999999997	AAA441.CD3.X28.Y16.tile.tissue.png	283	1	348	283	1b869dc4e7338e27fd2ef2c82e85bd3f	0	0	0	0	0	0	0	0	0	0	0	0	0	/home/dhl_ec/bnelissen/Slides/CD3_manuscript/CD3_slides/AAA441.CD3/AAA441.CD3.run1	255	1.0	0.06	1.0	0.06	0.0	-9.97899071683	0.0	7.5047042464
0.0	0.0	0.0	0.0	0.0	696000.0	0.0	0.0	0.190000000001	0.22	0.18	0.00999999999931	1.16	0.0499999999993	0.13	0.0300000000007	0.68	0.0300000000007	0.32	0.26	0.0799999999999	AAA441.CD3.X28.Y17.tile.tissue.png	284	1	348	284	cc6e81e494425fcedc1a2c1393758aaa	0	0	0	0	0	0	0	0	0	0	0	0	0	/home/dhl_ec/bnelissen/Slides/CD3_manuscript/CD3_slides/AAA441.CD3/AAA441.CD3.run1	255	1.0	0.06	1.0	0.06	0.0	-10.0587279202	0.0	7.5172277591
0.0	0.0	0.0	0.0	0.0	696000.0	0.0	0.0	0.200000000001	0.92	0.46	0.0100000000002	1.14	0.0500000000002	0.12	0.04	0.68	0.0299999999997	0.32	0.25	0.0699999999997	AAA441.CD3.X28.Y18.tile.tissue.png	285	1	348	285	6acd3744c77f4ad7f4149210fad143be	0	0	0	0	0	0	0	0	0	0	0	0	0	/home/dhl_ec/bnelissen/Slides/CD3_manuscript/CD3_slides/AAA441.CD3/AAA441.CD3.run1	255	1.0	0.06	1.0	0.06	0.0	-10.2346490255	0.0	7.29990028562
0.0	0.0	0.0	0.0	0.0	696000.0	0.0	0.0	0.190000000001	0.21	0.19	0.00999999999931	1.02	0.0500000000002	0.120000000001	0.04	0.66	0.0200000000004	0.32	0.24	0.0799999999999	AAA441.CD3.X28.Y19.tile.tissue.png	286	1	348	286	0ce1b1d1c56f919f9dfc88eb8b6f5098	0	0	0	0	0	0	0	0	0	0	0	0	0	/home/dhl_ec/bnelissen/Slides/CD3_manuscript/CD3_slides/AAA441.CD3/AAA441.CD3.run1	255	1.0	0.06	1.0	0.06	0.0	0.0	0.0	7.98723706897
0.0	21382.0	0.0	1530.0	21382.0	696000.0	0.0	5.0	0.21	0.23	0.19	0.00999999999931	1.21	0.0600000000004	0.120000000001	0.0299999999997	0.86	0.0199999999995	0.33	0.25	0.0699999999997	AAA441.CD3.X28.Y2.tile.tissue.png	287	1	348	287	6ea62e30821cf6cdd313130740c71e25	0	0	0	0	0	0	0	0	0	0	0	0	0	/home/dhl_ec/bnelissen/Slides/CD3_manuscript/CD3_slides/AAA441.CD3/AAA441.CD3.run1	255	0.7	0.06	0.7	0.06	0.0	-10.7904575388	0.35787512569	1.73649882963
0.0	0.0	0.0	0.0	0.0	696000.0	0.0	0.0	0.2	0.21	0.190000000001	0.0100000000002	1.16	0.0500000000002	0.12	0.0300000000007	0.68	0.0200000000004	0.320000000001	0.25	0.0699999999997	AAA441.CD3.X28.Y20.tile.tissue.png	288	1	348	288	63b70058f56d96bc0c91fa9953222c25	0	0	0	0	0	0	0	0	0	0	0	0	0	/home/dhl_ec/bnelissen/Slides/CD3_manuscript/CD3_slides/AAA441.CD3/AAA441.CD3.run1	255	1.0	0.06	1.0	0.06	0.0	-9.91662341086	0.0	7.78609129082
0.0	12783.0	0.0	806.0	12783.0	696000.0	0.0	2.0	0.2	0.22	0.19	0.0100000000002	1.19	0.0700000000006	0.12	0.04	0.860000000001	0.0200000000004	0.33	0.25	0.1	AAA441.CD3.X28.Y21.tile.tissue.png	289	1	348	289	64109813c717ce3adcaac5247dd568ec	0	0	0	0	0	0	0	0	0	0	0	0	0	/home/dhl_ec/bnelissen/Slides/CD3_manuscript/CD3_slides/AAA441.CD3/AAA441.CD3.run1	255	0.7	0.06	0.7	0.06	0.0	-11.0615487267	0.380873126173	5.17414836761
3592.0	92757.0	782.0	2474.0	92757.0	696000.0	24.0	4.0	0.19	0.22	0.190000000001	0.0100000000002	1.62	0.0699999999997	0.13	0.0299999999997	1.08	0.04	0.349999999999	0.25	0.0799999999999	AAA441.CD3.X28.Y22.tile.tissue.png	290	1	348	290	676a6899b8e261c4cb25c9534c6d9558	0	0	0	0	0	0	0	0	0	0	0	0	0	/home/dhl_ec/bnelissen/Slides/CD3_manuscript/CD3_slides/AAA441.CD3/AAA441.CD3.run1	255	0.7	0.06	0.7	0.06	-8.18327467805	-12.873152905	1.64607326897	2.65873232085
0.0	6061.0	0.0	570.0	6061.0	696000.0	0.0	2.0	0.22	0.42	0.24	0.0200000000004	1.66	0.0699999999997	0.130000000001	0.0399999999991	0.860000000001	0.0299999999988	0.33	0.25	0.129999999999	AAA441.CD3.X28.Y3.tile.tissue.png	291	1	348	291	f114f528ba98dd70fb734de5ba54fb44	0	0	0	0	0	0	0	0	0	0	0	0	0	/home/dhl_ec/bnelissen/Slides/CD3_manuscript/CD3_slides/AAA441.CD3/AAA441.CD3.run1	255	0.7	0.06	0.7	0.06	0.0	-10.5309416005	0.200570989375	6.164181321
0.0	7413.0	0.0	740.0	7413.0	696000.0	0.0	3.0	0.57	0.220000000001	0.18	0.0100000000002	1.2	0.0699999999997	0.130000000001	0.0300000000007	0.869999999999	0.0300000000007	0.33	0.24	0.0900000000001	AAA441.CD3.X28.Y4.tile.tissue.png	292	1	348	292	1f316d246239ee80139024c4b68a3828	0	0	0	0	0	0	0	0	0	0	0	0	0	/home/dhl_ec/bnelissen/Slides/CD3_manuscript/CD3_slides/AAA441.CD3/AAA441.CD3.run1	255	0.7	0.06	0.7	0.06	0.0	-10.9412791532	0.303336015488	7.13140176997
0.0	1376.0	0.0	197.0	1376.0	696000.0	0.0	1.0	0.379999999999	0.219999999999	0.190000000001	0.0100000000002	1.62	0.0600000000013	0.130000000001	0.0299999999988	0.870000000001	0.0300000000007	0.33	0.25	0.0699999999997	AAA441.CD3.X28.Y5.tile.tissue.png	293	1	348	293	5ac8190e9cc94e868330a1df0875540d	0	0	0	0	0	0	0	0	0	0	0	0	0	/home/dhl_ec/bnelissen/Slides/CD3_manuscript/CD3_slides/AAA441.CD3/AAA441.CD3.run1	255	0.7	0.06	0.7	0.06	0.0	-10.3208349619	0.129657457041	7.30240424153
0.0	0.0	0.0	0.0	0.0	696000.0	0.0	0.0	0.75	0.229999999998	0.190000000001	0.0100000000002	1.17	0.0500000000011	0.120000000001	0.0399999999991	0.68	0.0199999999986	0.33	0.27	0.0799999999999	AAA441.CD3.X28.Y6.tile.tissue.png	294	1	348	294	988fa728e433b85f1762565d52db3cf0	0	0	0	0	0	0	0	0	0	0	0	0	0	/home/dhl_ec/bnelissen/Slides/CD3_manuscript/CD3_slides/AAA441.CD3/AAA441.CD3.run1	255	1.0	0.06	1.0	0.06	0.0	-9.87846855298	0.0	7.39844697205
0.0	0.0	0.0	0.0	0.0	696000.0	0.0	0.0	0.250000000002	0.300000000001	0.280000000001	0.0099999999984	1.06	0.0500000000011	0.130000000001	0.0399999999991	0.77	0.0300000000007	0.34	0.27	0.0900000000001	AAA441.CD3.X28.Y7.tile.tissue.png	295	1	348	295	21a84531bbe914f0953bc2a5c3b1f3b4	0	0	0	0	0	0	0	0	0	0	0	0	0	/home/dhl_ec/bnelissen/Slides/CD3_manuscript/CD3_slides/AAA441.CD3/AAA441.CD3.run1	255	1.0	0.06	1.0	0.06	0.0	0.0	0.0	7.98537428161
0.0	0.0	0.0	0.0	0.0	696000.0	0.0	0.0	0.190000000001	0.75	0.199999999999	0.0100000000002	1.17	0.0499999999993	0.129999999999	0.0399999999991	0.75	0.0199999999986	0.34	0.25	0.0799999999999	AAA441.CD3.X28.Y8.tile.tissue.png	296	1	348	296	593eca141df813309bfca97a461ae75d	0	0	0	0	0	0	0	0	0	0	0	0	0	/home/dhl_ec/bnelissen/Slides/CD3_manuscript/CD3_slides/AAA441.CD3/AAA441.CD3.run1	255	1.0	0.06	1.0	0.06	0.0	0.0	0.0	8.23453951149
0.0	0.0	0.0	0.0	0.0	696000.0	0.0	0.0	0.190000000001	0.23	0.199999999999	0.0100000000002	1.15	0.0500000000011	0.130000000001	0.0400000000009	0.76	0.0300000000007	0.349999999999	0.26	0.0799999999999	AAA441.CD3.X28.Y9.tile.tissue.png	297	1	348	297	4443f34d6531130a9a0455e49561af04	0	0	0	0	0	0	0	0	0	0	0	0	0	/home/dhl_ec/bnelissen/Slides/CD3_manuscript/CD3_slides/AAA441.CD3/AAA441.CD3.run1	255	1.0	0.06	1.0	0.06	0.0	0.0	0.0	8.77418534483
0.0	9548.0	0.0	721.0	9548.0	4000000.0	0.0	2.0	0.799999999999	0.940000000001	1.13	0.0500000000011	6.33	0.35	0.74	0.209999999999	6.12	0.129999999999	2.01	1.47	0.57	AAA441.CD3.X3.Y12.tile.tissue.png	298	1	2000	298	56747d9e6d78f63999debc337e9a03a6	0	0	0	0	0	0	0	0	0	0	0	0	0	/home/dhl_ec/bnelissen/Slides/CD3_manuscript/CD3_slides/AAA441.CD3/AAA441.CD3.run1	255	0.7	0.06	0.7	0.06	-9.17657066775	-11.9469222838	3.14873924986	3.18043704077
248.0	224874.0	154.0	3783.0	224874.0	4000000.0	3.0	4.0	0.809999999999	0.99	1.08	0.0399999999991	7.18	0.360000000001	0.690000000001	0.209999999999	6.54	0.309999999999	2.16	1.44	0.550000000001	AAA441.CD3.X3.Y13.tile.tissue.png	299	1	2000	299	cf8d1c902b39275a7439f10d03fe6706	0	0	0	0	0	0	0	0	0	0	0	0	0	/home/dhl_ec/bnelissen/Slides/CD3_manuscript/CD3_slides/AAA441.CD3/AAA441.CD3.run1	255	0.7	0.06	0.7	0.06	-8.58042902994	-11.4529086792	0.823315668324	0.0662556435547
241.0	3726514.0	144.0	11155.0	3726514.0	4000000.0	4.0	1.0	0.960000000001	1.62	1.08	0.0499999999993	6.15	0.369999999999	0.710000000001	0.0599999999995	9.12	0.35	2.15	1.45	0.540000000001	AAA441.CD3.X3.Y14.tile.tissue.png	300	1	2000	300	fd977d8d0698c412c6d47bca73cb6a09	0	0	0	0	0	0	0	0	0	0	0	0	0	/home/dhl_ec/bnelissen/Slides/CD3_manuscript/CD3_slides/AAA441.CD3/AAA441.CD3.run1	255	0.7	0.06	0.7	0.06	-8.29384590138	-11.8770154882	0.829103167708	0.0970088544922
3894.0	3605885.0	1438.0	12914.0	3605885.0	4000000.0	27.0	1.0	0.809999999999	0.959999999999	1.07	0.0499999999993	6.3	0.370000000001	0.719999999999	0.0799999999999	8.94	0.34	2.1	1.45	0.400000000001	AAA441.CD3.X3.Y15.tile.tissue.png	301	1	2000	301	d333d8eed1f48311a4371e383f9d3f63	0	0	0	0	0	0	0	0	0	0	0	0	0	/home/dhl_ec/bnelissen/Slides/CD3_manuscript/CD3_slides/AAA441.CD3/AAA441.CD3.run1	255	0.7	0.06	0.7	0.06	-9.08693931183	-12.1836448613	1.10131972847	0.1317763125
213.0	165256.0	80.0	4680.0	165256.0	4000000.0	1.0	7.0	0.9	1.03	1.09	0.0499999999993	7.67	0.35	0.700000000001	0.200000000001	6.45	0.200000000001	2.01	1.43	0.41	AAA441.CD3.X3.Y16.tile.tissue.png	302	1	2000	302	155ed7c02ea4c22d07cc0ffa47e5def8	0	0	0	0	0	0	0	0	0	0	0	0	0	/home/dhl_ec/bnelissen/Slides/CD3_manuscript/CD3_slides/AAA441.CD3/AAA441.CD3.run1	255	0.7	0.06	0.7	0.06	-9.21426204	-12.3380481745	1.1538212809	0.108376375
0.0	17549.0	0.0	2139.0	17549.0	4000000.0	0.0	7.0	0.949999999999	0.99	1.06	0.0400000000009	6.33	0.34	0.709999999999	0.200000000001	5.59	0.130000000001	1.98	1.46	0.370000000001	AAA441.CD3.X3.Y17.tile.tissue.png	303	1	2000	303	ae2f7acc6daf73d14fdc41c370c75e9a	0	0	0	0	0	0	0	0	0	0	0	0	0	/home/dhl_ec/bnelissen/Slides/CD3_manuscript/CD3_slides/AAA441.CD3/AAA441.CD3.run1	255	0.7	0.06	0.7	0.06	0.0	-10.8410865614	0.38046104835	0.086368462738
0.0	1300.0	0.0	256.0	1300.0	4000000.0	0.0	1.0	0.880000000001	0.959999999999	1.09	0.0499999999993	6.28	0.35	0.749999999998	0.210000000001	5.55	0.119999999999	2.0	1.49	0.360000000001	AAA441.CD3.X3.Y18.tile.tissue.png	304	1	2000	304	2196b730c7a739a3dcf02ce18d9aa002	0	0	0	0	0	0	0	0	0	0	0	0	0	/home/dhl_ec/bnelissen/Slides/CD3_manuscript/CD3_slides/AAA441.CD3/AAA441.CD3.run1	255	0.7	0.06	0.7	0.06	0.0	-10.2703991698	0.28144355187	8.43728364259
0.0	0.0	0.0	0.0	0.0	4000000.0	0.0	0.0	0.870000000001	0.949999999999	1.1	0.0499999999993	5.95	0.280000000001	0.769999999999	0.210000000001	4.37	0.120000000001	1.93	1.45	0.34	AAA441.CD3.X4.Y12.tile.tissue.png	305	1	2000	305	ef0ff11bfbcb46daacfbed62ea7afc6b	0	0	0	0	0	0	0	0	0	0	0	0	0	/home/dhl_ec/bnelissen/Slides/CD3_manuscript/CD3_slides/AAA441.CD3/AAA441.CD3.run1	255	1.0	0.06	1.0	0.06	0.0	-10.8413986945	0.0	8.01133605641
243.0	141312.0	109.0	3113.0	141312.0	4000000.0	2.0	4.0	0.889999999999	1.15	1.15	0.0499999999993	8.21	0.35	0.699999999999	0.200000000001	6.45	0.199999999999	2.09	1.45	0.349999999999	AAA441.CD3.X4.Y13.tile.tissue.png	306	1	2000	306	4ea4e964d35c2a249a6dca3825b60daf	0	0	0	0	0	0	0	0	0	0	0	0	0	/home/dhl_ec/bnelissen/Slides/CD3_manuscript/CD3_slides/AAA441.CD3/AAA441.CD3.run1	255	0.7	0.06	0.7	0.06	-8.82661090816	-11.4828840712	1.54350274356	0.0808901821289
2568.0	2239051.0	1088.0	12716.0	2239051.0	4000000.0	22.0	2.0	0.93	1.0	1.07	0.0500000000011	6.92	0.35	0.720000000001	0.119999999999	7.95	0.279999999999	2.16	1.46	0.379999999999	AAA441.CD3.X4.Y14.tile.tissue.png	307	1	2000	307	7c09fd06ad3d1f01111209eff834c489	0	0	0	0	0	0	0	0	0	0	0	0	0	/home/dhl_ec/bnelissen/Slides/CD3_manuscript/CD3_slides/AAA441.CD3/AAA441.CD3.run1	255	0.7	0.06	0.7	0.06	-9.35755820901	-11.516976496	1.32881121619	0.152634898437
13553.0	3988143.0	5754.0	9456.0	3988143.0	4000000.0	115.0	1.0	0.890000000001	1.4	1.06	0.0499999999993	6.35	0.349999999999	0.700000000001	0.0599999999995	9.6	0.35	2.07	1.44	0.389999999999	AAA441.CD3.X4.Y15.tile.tissue.png	308	1	2000	308	f92fdb626f9caaaaa5ee448e22223093	0	0	0	0	0	0	0	0	0	0	0	0	0	/home/dhl_ec/bnelissen/Slides/CD3_manuscript/CD3_slides/AAA441.CD3/AAA441.CD3.run1	255	0.7	0.06	0.7	0.06	-9.28590056922	-12.8469596379	1.13869552615	0.39008180957
876.0	1191702.0	511.0	9809.0	1191702.0	4000000.0	13.0	10.0	1.3	1.27	1.07	0.0500000000011	6.66	0.360000000001	0.700000000001	0.17	7.15	0.25	2.11	1.44	0.370000000001	AAA441.CD3.X4.Y16.tile.tissue.png	309	1	2000	309	47ebe549f11b4f6e8633e8a59cd6f97d	0	0	0	0	0	0	0	0	0	0	0	0	0	/home/dhl_ec/bnelissen/Slides/CD3_manuscript/CD3_slides/AAA441.CD3/AAA441.CD3.run1	255	0.7	0.06	0.7	0.06	-8.694588806	-12.6203776167	1.09061477034	0.152385855469
0.0	0.0	0.0	0.0	0.0	4000000.0	0.0	0.0	1.69	0.99	1.05	0.0500000000011	5.84	0.280000000001	0.700000000001	0.210000000001	4.5	0.119999999999	1.93	1.53	0.35	AAA441.CD3.X4.Y17.tile.tissue.png	310	1	2000	310	66579790ec465efa9683f2ab4c2a5b1e	0	0	0	0	0	0	0	0	0	0	0	0	0	/home/dhl_ec/bnelissen/Slides/CD3_manuscript/CD3_slides/AAA441.CD3/AAA441.CD3.run1	255	1.0	0.06	1.0	0.06	0.0	-11.7093882639	0.0	0.06753878228
0.0	1491.0	0.0	202.0	1491.0	4000000.0	0.0	1.0	0.860000000001	0.959999999999	1.15	0.0499999999993	6.72	0.369999999999	0.809999999998	0.210000000001	5.74	0.140000000001	2.01	1.49	0.360000000001	AAA441.CD3.X4.Y18.tile.tissue.png	311	1	2000	311	f219f780fb0d94573c49bed703fa4d64	0	0	0	0	0	0	0	0	0	0	0	0	0	/home/dhl_ec/bnelissen/Slides/CD3_manuscript/CD3_slides/AAA441.CD3/AAA441.CD3.run1	255	0.7	0.06	0.7	0.06	0.0	-11.2603844202	0.339217167425	8.22027520264
0.0	0.0	0.0	0.0	0.0	4000000.0	0.0	0.0	0.74	0.91	1.16	0.0599999999995	5.76	0.299999999999	0.860000000001	0.210000000001	4.66	0.130000000001	1.97	1.48	0.34	AAA441.CD3.X5.Y11.tile.tissue.png	312	1	2000	312	98376fe2472eae08b342574a523ce268	0	0	0	0	0	0	0	0	0	0	0	0	0	/home/dhl_ec/bnelissen/Slides/CD3_manuscript/CD3_slides/AAA441.CD3/AAA441.CD3.run1	255	1.0	0.06	1.0	0.06	0.0	0.0	0.0	6.6489675
0.0	0.0	0.0	0.0	0.0	4000000.0	0.0	0.0	0.879999999999	1.34	1.09	0.0599999999995	6.4	0.290000000001	0.720000000001	0.210000000001	4.68	0.130000000001	1.95	1.49	0.370000000001	AAA441.CD3.X5.Y12.tile.tissue.png	313	1	2000	313	05faa139b098fd2aca61fd79ac1c88b9	0	0	0	0	0	0	0	0	0	0	0	0	0	/home/dhl_ec/bnelissen/Slides/CD3_manuscript/CD3_slides/AAA441.CD3/AAA441.CD3.run1	255	1.0	0.06	1.0	0.06	0.0	-10.8020966439	0.0	1.50683970047
0.0	5637.0	0.0	512.0	5637.0	4000000.0	0.0	2.0	0.879999999999	1.09	1.11	0.0499999999993	6.77	0.359999999999	0.720000000001	0.210000000001	5.8	0.130000000001	2.03	1.5	0.359999999999	AAA441.CD3.X5.Y13.tile.tissue.png	314	1	2000	314	18e6ec9c263f0ece0084e339d9b9ffb5	0	0	0	0	0	0	0	0	0	0	0	0	0	/home/dhl_ec/bnelissen/Slides/CD3_manuscript/CD3_slides/AAA441.CD3/AAA441.CD3.run1	255	0.7	0.06	0.7	0.06	0.0	-12.4137047951	2.16498951542	0.0827412260742
133.0	2633806.0	99.0	8635.0	2633806.0	4000000.0	2.0	1.0	0.860000000001	1.04	1.1	0.0499999999993	6.58	0.369999999999	0.719999999998	0.110000000001	8.46	0.309999999999	2.13	1.52	0.4	AAA441.CD3.X5.Y14.tile.tissue.png	315	1	2000	315	5b42b802eeafa8a1a09c1dec7569a56e	0	0	0	0	0	0	0	0	0	0	0	0	0	/home/dhl_ec/bnelissen/Slides/CD3_manuscript/CD3_slides/AAA441.CD3/AAA441.CD3.run1	255	0.7	0.06	0.7	0.06	-7.95623697559	-11.3688054432	1.06616626954	0.0850773046875
3524.0	3994311.0	1711.0	9034.0	3994311.0	4000000.0	37.0	1.0	0.83	1.0	1.08	0.0399999999991	6.79	0.380000000001	0.730000000001	0.0600000000013	9.52	0.370000000001	2.14	1.53	0.419999999998	AAA441.CD3.X5.Y15.tile.tissue.png	316	1	2000	316	06754e1d2ad4a892381a611dd9d88fd0	0	0	0	0	0	0	0	0	0	0	0	0	0	/home/dhl_ec/bnelissen/Slides/CD3_manuscript/CD3_slides/AAA441.CD3/AAA441.CD3.run1	255	0.7	0.06	0.7	0.06	-9.27901201061	-12.5811066109	1.48290062161	0.448104654053
9957.0	2566515.0	4314.0	12335.0	2566515.0	4000000.0	83.0	7.0	0.9	1.05	1.07	0.0499999999993	7.19	0.35	0.710000000001	0.0999999999985	8.25	0.32	2.12	1.44	0.390000000001	AAA441.CD3.X5.Y16.tile.tissue.png	317	1	2000	317	14d74c970cdab2dd2deaf18a113890f4	0	0	0	0	0	0	0	0	0	0	0	0	0	/home/dhl_ec/bnelissen/Slides/CD3_manuscript/CD3_slides/AAA441.CD3/AAA441.CD3.run1	255	0.7	0.06	0.7	0.06	-9.03732799761	-12.8491880176	0.918130503836	0.316993011719
0.0	73786.0	0.0	1858.0	73786.0	4000000.0	0.0	2.0	0.860000000001	1.38	1.13	0.0500000000011	6.21	0.360000000001	0.720000000001	0.209999999999	5.69	0.139999999999	2.1	1.52	0.360000000001	AAA441.CD3.X5.Y17.tile.tissue.png	318	1	2000	318	14fcc30ebd9e735f810cd3ef67ff8086	0	0	0	0	0	0	0	0	0	0	0	0	0	/home/dhl_ec/bnelissen/Slides/CD3_manuscript/CD3_slides/AAA441.CD3/AAA441.CD3.run1	255	0.7	0.06	0.7	0.06	0.0	-12.3382416491	0.184544967351	0.0748525517578
0.0	0.0	0.0	0.0	0.0	4000000.0	0.0	0.0	1.0	0.93	1.17	0.0499999999993	6.41	0.299999999999	0.85	0.219999999999	4.7	0.120000000001	1.96	1.5	0.560000000001	AAA441.CD3.X5.Y18.tile.tissue.png	319	1	2000	319	7081fd792feb6f41138c748ea1c48d0d	0	0	0	0	0	0	0	0	0	0	0	0	0	/home/dhl_ec/bnelissen/Slides/CD3_manuscript/CD3_slides/AAA441.CD3/AAA441.CD3.run1	255	1.0	0.06	1.0	0.06	0.0	-10.5952194065	0.0	7.43859597597
0.0	0.0	0.0	0.0	0.0	4000000.0	0.0	0.0	0.809999999999	0.959999999999	1.05	0.0600000000013	5.86	0.280000000001	0.720000000001	0.199999999999	4.43	0.119999999999	1.92	1.45	0.699999999999	AAA441.CD3.X6.Y10.tile.tissue.png	320	1	2000	320	ad8f98600af0b1c5fd16d8e78a888d24	0	0	0	0	0	0	0	0	0	0	0	0	0	/home/dhl_ec/bnelissen/Slides/CD3_manuscript/CD3_slides/AAA441.CD3/AAA441.CD3.run1	255	1.0	0.06	1.0	0.06	0.0	-9.54041762819	0.0	6.13396101594
0.0	0.0	0.0	0.0	0.0	4000000.0	0.0	0.0	1.1	2.07	1.62	0.0600000000013	6.17	0.299999999999	0.709999999999	0.209999999999	4.68	0.119999999999	1.97	1.48	0.51	AAA441.CD3.X6.Y11.tile.tissue.png	321	1	2000	321	753cdd6c039ef82b851baacbac9b5a8c	0	0	0	0	0	0	0	0	0	0	0	0	0	/home/dhl_ec/bnelissen/Slides/CD3_manuscript/CD3_slides/AAA441.CD3/AAA441.CD3.run1	255	1.0	0.06	1.0	0.06	0.0	-9.8865843588	0.0	0.688157530459
230.0	6082.0	70.0	504.0	6082.0	4000000.0	1.0	2.0	1.12	1.81	1.21	0.0499999999993	6.12	0.339999999998	0.690000000001	0.200000000001	6.31	0.199999999999	2.0	1.46	1.06	AAA441.CD3.X6.Y12.tile.tissue.png	322	1	2000	322	ec2dcaa02295b450cfd69860a6f0c961	0	0	0	0	0	0	0	0	0	0	0	0	0	/home/dhl_ec/bnelissen/Slides/CD3_manuscript/CD3_slides/AAA441.CD3/AAA441.CD3.run1	255	0.7	0.06	0.7	0.06	-8.97264107431	-12.4794634544	4.90010611855	0.0918919155884
119.0	4793.0	54.0	444.0	4793.0	4000000.0	1.0	2.0	1.34	1.21	1.08	0.0400000000009	6.3	0.34	0.700000000001	0.200000000001	6.38	0.200000000001	1.99	1.45	0.76	AAA441.CD3.X6.Y13.tile.tissue.png	323	1	2000	323	f68aea1ee52661efb6304998347f1d87	0	0	0	0	0	0	0	0	0	0	0	0	0	/home/dhl_ec/bnelissen/Slides/CD3_manuscript/CD3_slides/AAA441.CD3/AAA441.CD3.run1	255	0.7	0.06	0.7	0.06	-9.38930893799	-12.4882983026	2.44561679418	0.0853677575378
2523.0	2128621.0	957.0	8060.0	2128621.0	4000000.0	16.0	1.0	1.73	1.28	1.19	0.0400000000009	6.95	0.360000000001	0.730000000001	0.119999999999	7.84	0.280000000001	2.07	1.43	1.09	AAA441.CD3.X6.Y14.tile.tissue.png	324	1	2000	324	cd339cd74ca4a72537e70276268566e1	0	0	0	0	0	0	0	0	0	0	0	0	0	/home/dhl_ec/bnelissen/Slides/CD3_manuscript/CD3_slides/AAA441.CD3/AAA441.CD3.run1	255	0.7	0.06	0.7	0.06	-8.61968787747	-11.7404234471	1.38474680438	0.21004296875
31307.0	3997883.0	9639.0	8216.0	3997883.0	4000000.0	177.0	1.0	2.0	1.06	1.1	0.0499999999993	6.24	0.34	0.720000000001	0.0599999999995	9.79	0.360000000001	2.08	1.45	0.539999999999	AAA441.CD3.X6.Y15.tile.tissue.png	325	1	2000	325	2c2e1f314618a35c70dee2bb1fb20a7c	0	0	0	0	0	0	0	0	0	0	0	0	0	/home/dhl_ec/bnelissen/Slides/CD3_manuscript/CD3_slides/AAA441.CD3/AAA441.CD3.run1	255	0.7	0.06	0.7	0.06	-9.51471729942	-12.3309957195	1.33579199321	0.674154721191
61146.0	2978979.0	24988.0	9294.0	2978979.0	4000000.0	463.0	1.0	1.21	1.93	1.06	0.0399999999991	6.55	0.360000000001	0.710000000001	0.1	9.45	0.33	2.08	1.47	0.41	AAA441.CD3.X6.Y16.tile.tissue.png	326	1	2000	326	e35229303cd0da689409361243caa1cd	0	0	0	0	0	0	0	0	0	0	0	0	0	/home/dhl_ec/bnelissen/Slides/CD3_manuscript/CD3_slides/AAA441.CD3/AAA441.CD3.run1	255	0.7	0.06	0.7	0.06	-8.86375679036	-12.997250701	0.962459919711	0.584928349609
0.0	17857.0	0.0	1558.0	17857.0	4000000.0	0.0	5.0	0.9	1.0	1.1	0.0399999999991	6.46	0.35	0.690000000001	0.200000000001	5.53	0.129999999999	1.96	1.43	0.35	AAA441.CD3.X6.Y17.tile.tissue.png	327	1	2000	327	8aee05f573406d7394712c13dcd9ef52	0	0	0	0	0	0	0	0	0	0	0	0	0	/home/dhl_ec/bnelissen/Slides/CD3_manuscript/CD3_slides/AAA441.CD3/AAA441.CD3.run1	255	0.7	0.06	0.7	0.06	0.0	-11.9382688951	0.234266608508	0.0873834218063
0.0	0.0	0.0	0.0	0.0	4000000.0	0.0	0.0	0.950000000001	1.22	1.07	0.0599999999995	5.26	0.27	0.820000000002	0.199999999999	4.53	0.120000000001	1.92	1.44	0.34	AAA441.CD3.X6.Y18.tile.tissue.png	328	1	2000	328	1ccbc19f35fdb3a00a2a5e6938eed857	0	0	0	0	0	0	0	0	0	0	0	0	0	/home/dhl_ec/bnelissen/Slides/CD3_manuscript/CD3_slides/AAA441.CD3/AAA441.CD3.run1	255	1.0	0.06	1.0	0.06	0.0	0.0	0.0	5.678108
0.0	15022.0	0.0	1840.0	15022.0	4000000.0	0.0	7.0	0.809999999999	1.02	1.09	0.0500000000011	6.46	0.369999999999	0.799999999999	0.209999999999	6.15	0.129999999999	2.1	1.48	0.360000000001	AAA441.CD3.X6.Y5.tile.tissue.png	329	1	2000	329	c77e4fa53cedaeb3e45c64f963fba6fd	0	0	0	0	0	0	0	0	0	0	0	0	0	/home/dhl_ec/bnelissen/Slides/CD3_manuscript/CD3_slides/AAA441.CD3/AAA441.CD3.run1	255	0.7	0.06	0.7	0.06	-5.90449081063	-11.0224005495	0.657993227854	7.18304182516
0.0	1408.0	0.0	188.0	1408.0	4000000.0	0.0	1.0	0.790000000001	0.92	1.07	0.0499999999993	6.46	0.359999999999	0.809999999999	0.199999999999	5.71	0.129999999999	2.04	1.48	0.35	AAA441.CD3.X6.Y6.tile.tissue.png	330	1	2000	330	c49aa1c17fd2508b55ba275e239d1a8b	0	0	0	0	0	0	0	0	0	0	0	0	0	/home/dhl_ec/bnelissen/Slides/CD3_manuscript/CD3_slides/AAA441.CD3/AAA441.CD3.run1	255	0.7	0.06	0.7	0.06	0.0	-10.9793128502	0.428200678392	7.90402820932
0.0	29270.0	0.0	2643.0	29270.0	4000000.0	0.0	8.0	0.99	1.31	1.1	0.0499999999993	6.63	0.360000000001	0.789999999999	0.210000000001	5.74	0.129999999999	2.06	1.53	0.34	AAA441.CD3.X6.Y7.tile.tissue.png	331	1	2000	331	40d070d1a65ee5c74c40149f73c0484f	0	0	0	0	0	0	0	0	0	0	0	0	0	/home/dhl_ec/bnelissen/Slides/CD3_manuscript/CD3_slides/AAA441.CD3/AAA441.CD3.run1	255	0.7	0.06	0.7	0.06	0.0	-10.9815675508	0.274075885612	10.4564047789
0.0	0.0	0.0	0.0	0.0	4000000.0	0.0	0.0	0.889999999999	1.48	1.08	0.0600000000013	6.17	0.300000000001	0.790000000001	0.219999999999	4.67	0.129999999999	1.97	1.49	0.480000000001	AAA441.CD3.X6.Y8.tile.tissue.png	332	1	2000	332	2990a63f0fa7c4058387e3ac11a5c01f	0	0	0	0	0	0	0	0	0	0	0	0	0	/home/dhl_ec/bnelissen/Slides/CD3_manuscript/CD3_slides/AAA441.CD3/AAA441.CD3.run1	255	1.0	0.06	1.0	0.06	0.0	-11.3901038469	0.0	7.54510123259
0.0	0.0	0.0	0.0	0.0	4000000.0	0.0	0.0	1.92	1.5	1.12	0.0599999999995	6.33	0.279999999999	0.730000000001	0.200000000001	4.48	0.109999999999	1.92	1.44	0.459999999999	AAA441.CD3.X6.Y9.tile.tissue.png	333	1	2000	333	5c218603f70cdadea2d52b66aa466f27	0	0	0	0	0	0	0	0	0	0	0	0	0	/home/dhl_ec/bnelissen/Slides/CD3_manuscript/CD3_slides/AAA441.CD3/AAA441.CD3.run1	255	1.0	0.06	1.0	0.06	0.0	-9.79281600556	0.0	8.41603803697
0.0	0.0	0.0	0.0	0.0	4000000.0	0.0	0.0	2.6	1.02	1.13	0.0500000000011	6.09	0.300000000001	0.719999999999	0.219999999999	4.67	0.120000000001	1.97	1.49	0.379999999999	AAA441.CD3.X7.Y10.tile.tissue.png	334	1	2000	334	0b233b689dd48a774542cd76e6c41210	0	0	0	0	0	0	0	0	0	0	0	0	0	/home/dhl_ec/bnelissen/Slides/CD3_manuscript/CD3_slides/AAA441.CD3/AAA441.CD3.run1	255	1.0	0.06	1.0	0.06	0.0	-12.0432534766	0.0	0.1311518986
0.0	7525.0	0.0	588.0	7525.0	4000000.0	0.0	2.0	2.03	1.22	1.08	0.0399999999991	6.71	0.370000000001	0.739999999998	0.219999999999	6.19	0.129999999999	2.05	1.49	0.49	AAA441.CD3.X7.Y11.tile.tissue.png	335	1	2000	335	33c9b2d84ec2396aed4a56dac7b430ae	0	0	0	0	0	0	0	0	0	0	0	0	0	/home/dhl_ec/bnelissen/Slides/CD3_manuscript/CD3_slides/AAA441.CD3/AAA441.CD3.run1	255	0.7	0.06	0.7	0.06	-8.50679663125	-12.3943976833	3.56395285457	0.100805731079
0.0	10565.0	0.0	952.0	10565.0	4000000.0	0.0	2.0	2.09	1.6	1.14	0.0499999999993	6.76	0.360000000001	0.720000000001	0.209999999999	6.19	0.130000000001	2.03	1.5	0.539999999999	AAA441.CD3.X7.Y12.tile.tissue.png	336	1	2000	336	56718100ba0165385771d2e064d6e277	0	0	0	0	0	0	0	0	0	0	0	0	0	/home/dhl_ec/bnelissen/Slides/CD3_manuscript/CD3_slides/AAA441.CD3/AAA441.CD3.run1	255	0.7	0.06	0.7	0.06	-8.98491433139	-12.1295315551	3.50925498726	0.111959242615
0.0	99042.0	0.0	3194.0	99042.0	4000000.0	0.0	2.0	1.19	1.48	1.09	0.0500000000011	6.75	0.349999999999	0.700000000001	0.209999999999	6.11	0.129999999999	2.0	1.44	0.530000000001	AAA441.CD3.X7.Y13.tile.tissue.png	337	1	2000	337	8b7938193cfaaed89a7bec68b132afe0	0	0	0	0	0	0	0	0	0	0	0	0	0	/home/dhl_ec/bnelissen/Slides/CD3_manuscript/CD3_slides/AAA441.CD3/AAA441.CD3.run1	255	0.7	0.06	0.7	0.06	-8.02085946631	-11.7803440023	1.88358092261	0.0792954501953
71.0	3688924.0	40.0	9647.0	3688924.0	4000000.0	1.0	1.0	1.79	1.04	1.06	0.0399999999991	6.82	0.370000000001	0.74	0.0699999999997	9.26	0.34	2.23	1.57	0.4	AAA441.CD3.X7.Y14.tile.tissue.png	338	1	2000	338	7d01d2e074bae2e2b5ce8e762e300e92	0	0	0	0	0	0	0	0	0	0	0	0	0	/home/dhl_ec/bnelissen/Slides/CD3_manuscript/CD3_slides/AAA441.CD3/AAA441.CD3.run1	255	0.7	0.06	0.7	0.06	-8.71568501075	-12.8497433604	1.02505789647	0.214131246094
3531.0	3977780.0	1516.0	9683.0	3977780.0	4000000.0	30.0	1.0	1.31	2.15	1.04	0.0499999999993	6.47	0.43	0.710000000001	0.0599999999995	9.22	0.35	2.09	1.44	0.389999999999	AAA441.CD3.X7.Y15.tile.tissue.png	339	1	2000	339	888b563105c97ab9081c3b200cdb7f1e	0	0	0	0	0	0	0	0	0	0	0	0	0	/home/dhl_ec/bnelissen/Slides/CD3_manuscript/CD3_slides/AAA441.CD3/AAA441.CD3.run1	255	0.7	0.06	0.7	0.06	-8.71546659976	-11.2501732497	0.956841884915	0.256894009644
42403.0	3231149.0	15596.0	8306.0	3231149.0	4000000.0	300.0	1.0	2.15	1.59	1.04	0.0499999999993	6.83	0.51	1.0	0.0799999999999	9.14	0.33	2.09	1.5	0.41	AAA441.CD3.X7.Y16.tile.tissue.png	340	1	2000	340	98577e221a9d6d8bd06f48c7749ff387	0	0	0	0	0	0	0	0	0	0	0	0	0	/home/dhl_ec/bnelissen/Slides/CD3_manuscript/CD3_slides/AAA441.CD3/AAA441.CD3.run1	255	0.7	0.06	0.7	0.06	-9.2078520902	-12.603722746	0.918025649559	0.538703525391
64.0	11307.0	41.0	1346.0	11307.0	4000000.0	1.0	6.0	2.58	0.99	1.09	0.0400000000009	6.26	0.35	0.720000000001	0.210000000001	6.34	0.190000000001	2.02	1.54	0.35	AAA441.CD3.X7.Y17.tile.tissue.png	341	1	2000	341	4b32378fce9550ae61cdc3ef9cb71452	0	0	0	0	0	0	0	0	0	0	0	0	0	/home/dhl_ec/bnelissen/Slides/CD3_manuscript/CD3_slides/AAA441.CD3/AAA441.CD3.run1	255	0.7	0.06	0.7	0.06	-7.43724145963	-11.9339006465	0.497939462614	0.111788213135
0.0	0.0	0.0	0.0	0.0	4000000.0	0.0	0.0	2.53	0.919999999998	1.09	0.0599999999995	5.97	0.280000000001	0.85	0.210000000001	4.6	0.120000000001	1.93	1.43	0.32	AAA441.CD3.X7.Y18.tile.tissue.png	342	1	2000	342	bf0d217182394a6ec08aa2b995347ee2	0	0	0	0	0	0	0	0	0	0	0	0	0	/home/dhl_ec/bnelissen/Slides/CD3_manuscript/CD3_slides/AAA441.CD3/AAA441.CD3.run1	255	1.0	0.06	1.0	0.06	0.0	-10.6073785109	0.0	4.91703943305
0.0	6408.0	0.0	496.0	6408.0	4000000.0	0.0	1.0	2.07	0.940000000001	1.08	0.0600000000013	6.26	0.35	0.82	0.219999999999	5.35	0.130000000001	1.98	1.46	0.330000000002	AAA441.CD3.X7.Y4.tile.tissue.png	343	1	2000	343	f591833a1135574fc48fbc1f6008cb30	0	0	0	0	0	0	0	0	0	0	0	0	0	/home/dhl_ec/bnelissen/Slides/CD3_manuscript/CD3_slides/AAA441.CD3/AAA441.CD3.run1	255	0.7	0.06	0.7	0.06	0.0	-11.0036606666	0.759776292818	7.37763744977
0.0	14880.0	0.0	1910.0	14880.0	4000000.0	0.0	6.0	2.16	1.73	1.1	0.0500000000011	6.72	0.380000000001	0.709999999999	0.209999999999	6.31	0.129999999999	2.05	1.48	0.360000000001	AAA441.CD3.X7.Y5.tile.tissue.png	344	1	2000	344	3a51b7346bf6406336b7f424225fe75e	0	0	0	0	0	0	0	0	0	0	0	0	0	/home/dhl_ec/bnelissen/Slides/CD3_manuscript/CD3_slides/AAA441.CD3/AAA441.CD3.run1	255	0.7	0.06	0.7	0.06	-8.37367663614	-11.6472732164	1.00264320868	0.0835181410828
155.0	12119.0	81.0	1096.0	12119.0	4000000.0	2.0	4.0	2.17	2.34	1.06	0.0499999999993	6.28	0.35	0.710000000001	0.210000000001	6.37	0.210000000001	1.97	1.46	0.35	AAA441.CD3.X7.Y6.tile.tissue.png	345	1	2000	345	b70a0ebf22da8a8a61ad4eaf0648ece4	0	0	0	0	0	0	0	0	0	0	0	0	0	/home/dhl_ec/bnelissen/Slides/CD3_manuscript/CD3_slides/AAA441.CD3/AAA441.CD3.run1	255	0.7	0.06	0.7	0.06	-9.58856282903	-11.9305566173	1.76258213817	0.0820841335449
0.0	5294.0	0.0	328.0	5294.0	4000000.0	0.0	1.0	1.94	1.01	1.06	0.0499999999993	6.63	0.360000000001	0.700000000001	0.210000000001	5.63	0.130000000001	2.27	1.48	0.35	AAA441.CD3.X7.Y7.tile.tissue.png	346	1	2000	346	bce4eb4728b20fd6f089156757868c70	0	0	0	0	0	0	0	0	0	0	0	0	0	/home/dhl_ec/bnelissen/Slides/CD3_manuscript/CD3_slides/AAA441.CD3/AAA441.CD3.run1	255	0.7	0.06	0.7	0.06	0.0	-12.2743930888	2.0686261127	0.0919807642822
0.0	0.0	0.0	0.0	0.0	4000000.0	0.0	0.0	1.51	1.03	1.06	0.0499999999993	5.81	0.289999999999	0.700000000001	0.209999999999	4.42	0.120000000001	1.91	1.45	0.35	AAA441.CD3.X7.Y8.tile.tissue.png	347	1	2000	347	3606d6a9e889c7453a7e838959ab18fe	0	0	0	0	0	0	0	0	0	0	0	0	0	/home/dhl_ec/bnelissen/Slides/CD3_manuscript/CD3_slides/AAA441.CD3/AAA441.CD3.run1	255	1.0	0.06	1.0	0.06	0.0	-10.9495188438	0.0	0.0848798210632
0.0	40242.0	0.0	1065.0	40242.0	4000000.0	0.0	2.0	1.16	1.04	1.17	0.0499999999993	6.21	0.35	0.709999999999	0.210000000001	5.79	0.140000000001	2.04	1.5	0.370000000001	AAA441.CD3.X7.Y9.tile.tissue.png	348	1	2000	348	6829ef5009b994a6ee562e888e65b2bf	0	0	0	0	0	0	0	0	0	0	0	0	0	/home/dhl_ec/bnelissen/Slides/CD3_manuscript/CD3_slides/AAA441.CD3/AAA441.CD3.run1	255	0.7	0.06	0.7	0.06	0.0	-12.250551813	0.402541940595	0.144872562256
0.0	0.0	0.0	0.0	0.0	4000000.0	0.0	0.0	1.23	1.03	1.11	0.0399999999991	5.95	0.280000000001	0.709999999999	0.199999999999	4.29	0.130000000001	1.9	1.47	0.35	AAA441.CD3.X8.Y10.tile.tissue.png	349	1	2000	349	02bebb72bcf0600cf55967c618ee73dd	0	0	0	0	0	0	0	0	0	0	0	0	0	/home/dhl_ec/bnelissen/Slides/CD3_manuscript/CD3_slides/AAA441.CD3/AAA441.CD3.run1	255	1.0	0.06	1.0	0.06	0.0	-11.4344828827	0.0	0.228208129013
0.0	11118.0	0.0	874.0	11118.0	4000000.0	0.0	3.0	0.84	0.98	1.08	0.0499999999993	6.56	0.369999999999	0.73	0.210000000001	6.24	0.130000000001	2.02	1.48	0.360000000001	AAA441.CD3.X8.Y11.tile.tissue.png	350	1	2000	350	0c0a6eaadb3e2ebd2cafe5905159114f	0	0	0	0	0	0	0	0	0	0	0	0	0	/home/dhl_ec/bnelissen/Slides/CD3_manuscript/CD3_slides/AAA441.CD3/AAA441.CD3.run1	255	0.7	0.06	0.7	0.06	-6.58499402646	-12.3737694523	2.07780284382	0.117180259277
195.0	11202.0	92.0	874.0	11202.0	4000000.0	2.0	3.0	0.84	1.01	1.15	0.0400000000009	6.68	0.57	0.73	0.210000000001	6.38	0.199999999999	1.99	1.45	0.35	AAA441.CD3.X8.Y12.tile.tissue.png	351	1	2000	351	f14a748bf3a161c90cabcc24548599a8	0	0	0	0	0	0	0	0	0	0	0	0	0	/home/dhl_ec/bnelissen/Slides/CD3_manuscript/CD3_slides/AAA441.CD3/AAA441.CD3.run1	255	0.7	0.06	0.7	0.06	-9.53850738837	-12.514444	2.83117609173	0.106753789551
335.0	335254.0	146.0	5984.0	335254.0	4000000.0	3.0	2.0	1.97	1.11	1.05	0.0399999999991	7.57	0.35	0.699999999999	0.190000000001	6.48	0.219999999999	2.27	1.49	0.52	AAA441.CD3.X8.Y13.tile.tissue.png	352	1	2000	352	bcd2d7beaed7a503884ed2ba422d68b3	0	0	0	0	0	0	0	0	0	0	0	0	0	/home/dhl_ec/bnelissen/Slides/CD3_manuscript/CD3_slides/AAA441.CD3/AAA441.CD3.run1	255	0.7	0.06	0.7	0.06	-9.23247543411	-11.5733146196	1.54032321401	0.0883408305664
1446.0	3968023.0	626.0	10238.0	3968023.0	4000000.0	12.0	2.0	1.39	1.0	1.06	0.0499999999993	6.51	0.35	0.700000000001	0.0499999999993	9.1	0.360000000001	2.05	1.43	0.540000000001	AAA441.CD3.X8.Y14.tile.tissue.png	353	1	2000	353	a08b2112e601b1c657dea897b5ce9ddf	0	0	0	0	0	0	0	0	0	0	0	0	0	/home/dhl_ec/bnelissen/Slides/CD3_manuscript/CD3_slides/AAA441.CD3/AAA441.CD3.run1	255	0.7	0.06	0.7	0.06	-8.92747680239	-11.0725864789	0.802210017174	0.187812680054
2231.0	3981695.0	862.0	9751.0	3981695.0	4000000.0	18.0	1.0	1.25	1.56	1.05	0.0499999999993	6.45	0.360000000001	0.75	0.0600000000013	9.66	0.360000000001	2.18	1.48	0.540000000001	AAA441.CD3.X8.Y15.tile.tissue.png	354	1	2000	354	d70a5648b2ac508e712e68f53aeebc97	0	0	0	0	0	0	0	0	0	0	0	0	0	/home/dhl_ec/bnelissen/Slides/CD3_manuscript/CD3_slides/AAA441.CD3/AAA441.CD3.run1	255	0.7	0.06	0.7	0.06	-8.93962209168	-10.8052952967	0.624343809053	0.316147226562
89852.0	3060604.0	33391.0	8936.0	3060604.0	4000000.0	605.0	3.0	1.28	1.48	1.1	0.0500000000011	7.54	0.629999999999	0.819999999998	0.0900000000001	11.67	0.360000000001	2.05	1.45	1.02	AAA441.CD3.X8.Y16.tile.tissue.png	355	1	2000	355	de550587b25735e876e1a01a2c6f8bf6	0	0	0	0	0	0	0	0	0	0	0	0	0	/home/dhl_ec/bnelissen/Slides/CD3_manuscript/CD3_slides/AAA441.CD3/AAA441.CD3.run1	255	0.7	0.06	0.7	0.06	-8.78050779574	-12.7043727294	0.533527953015	0.483002091797
0.0	19491.0	0.0	1575.0	19491.0	4000000.0	0.0	4.0	1.17	1.13	1.05	0.0399999999991	6.46	0.370000000001	0.709999999999	0.200000000001	5.84	0.130000000001	1.97	1.43	0.530000000001	AAA441.CD3.X8.Y17.tile.tissue.png	356	1	2000	356	043dc96429787e4aa4fb4feb6c88d1df	0	0	0	0	0	0	0	0	0	0	0	0	0	/home/dhl_ec/bnelissen/Slides/CD3_manuscript/CD3_slides/AAA441.CD3/AAA441.CD3.run1	255	0.7	0.06	0.7	0.06	-8.25594777698	-12.5204046323	1.05582143772	0.135024431885
0.0	3652.0	0.0	280.0	3652.0	4000000.0	0.0	1.0	1.74	1.12	1.04	0.0599999999995	6.45	0.370000000001	0.889999999999	0.209999999999	6.33	0.129999999999	2.03	1.5	0.49	AAA441.CD3.X8.Y18.tile.tissue.png	357	1	2000	357	e3c95c47be8c297516ed71832a39075e	0	0	0	0	0	0	0	0	0	0	0	0	0	/home/dhl_ec/bnelissen/Slides/CD3_manuscript/CD3_slides/AAA441.CD3/AAA441.CD3.run1	255	0.7	0.06	0.7	0.06	-9.19881449419	-12.8048160508	2.75733163336	1.464672953
126.0	66572.0	81.0	5347.0	66572.0	4000000.0	1.0	13.0	0.789999999999	1.02	1.13	0.0499999999993	6.81	0.380000000001	0.769999999999	0.210000000001	6.77	0.199999999999	2.02	1.44	0.460000000001	AAA441.CD3.X8.Y4.tile.tissue.png	358	1	2000	358	c712e3d08d7f1f9d52fce90d11ddecf4	0	0	0	0	0	0	0	0	0	0	0	0	0	/home/dhl_ec/bnelissen/Slides/CD3_manuscript/CD3_slides/AAA441.CD3/AAA441.CD3.run1	255	0.7	0.06	0.7	0.06	-8.42813228135	-10.7729956503	0.660271150937	2.88523697852
157.0	128511.0	85.0	3843.0	128511.0	4000000.0	2.0	5.0	0.99	1.03	1.07	0.0500000000011	7.79	0.360000000001	0.720000000001	0.199999999999	6.81	0.219999999999	2.04	1.51	0.57	AAA441.CD3.X8.Y5.tile.tissue.png	359	1	2000	359	4ca75c990aee61d899bbbb02266e67e0	0	0	0	0	0	0	0	0	0	0	0	0	0	/home/dhl_ec/bnelissen/Slides/CD3_manuscript/CD3_slides/AAA441.CD3/AAA441.CD3.run1	255	0.7	0.06	0.7	0.06	-8.9348224861	-11.9467528915	1.5459525571	0.0832838505859
5312.0	2311898.0	2108.0	14842.0	2311898.0	4000000.0	45.0	8.0	0.969999999999	1.33	1.06	0.0499999999993	6.93	0.360000000001	0.709999999999	0.130000000001	8.11	0.300000000001	2.13	1.49	0.57	AAA441.CD3.X8.Y6.tile.tissue.png	360	1	2000	360	7efeabc60cf42fc94c1e466d86d49784	0	0	0	0	0	0	0	0	0	0	0	0	0	/home/dhl_ec/bnelissen/Slides/CD3_manuscript/CD3_slides/AAA441.CD3/AAA441.CD3.run1	255	0.7	0.06	0.7	0.06	-9.07172000197	-11.8987044427	0.952888775775	0.143140894531
9627.0	2072141.0	3878.0	9421.0	2072141.0	4000000.0	75.0	3.0	1.62	1.12	1.05	0.0499999999993	6.45	0.35	0.690000000001	0.129999999999	7.76	0.280000000001	2.07	1.43	0.380000000001	AAA441.CD3.X8.Y7.tile.tissue.png	361	1	2000	361	b3207cdf7e9f677323fe923a0534566f	0	0	0	0	0	0	0	0	0	0	0	0	0	/home/dhl_ec/bnelissen/Slides/CD3_manuscript/CD3_slides/AAA441.CD3/AAA441.CD3.run1	255	0.7	0.06	0.7	0.06	-9.06809056336	-11.6424895817	0.829905578845	0.133344382812
3165.0	704408.0	1108.0	6320.0	704408.0	4000000.0	21.0	2.0	1.23	2.06	1.05	0.0499999999993	6.47	0.34	0.700000000001	0.18	6.64	0.230000000001	2.03	1.42	0.370000000001	AAA441.CD3.X8.Y8.tile.tissue.png	362	1	2000	362	4d123cc04870dc87c50ce8f82ce2254f	0	0	0	0	0	0	0	0	0	0	0	0	0	/home/dhl_ec/bnelissen/Slides/CD3_manuscript/CD3_slides/AAA441.CD3/AAA441.CD3.run1	255	0.7	0.06	0.7	0.06	-9.12864923916	-11.7966630839	0.919131429829	0.101861152344
0.0	11112.0	0.0	989.0	11112.0	4000000.0	0.0	3.0	2.18	0.99	1.04	0.0399999999991	6.2	0.35	0.689999999999	0.209999999999	5.48	0.130000000001	1.96	1.44	0.360000000001	AAA441.CD3.X8.Y9.tile.tissue.png	363	1	2000	363	a1a1ad6c0d291f6fb5f6bcaaed991c11	0	0	0	0	0	0	0	0	0	0	0	0	0	/home/dhl_ec/bnelissen/Slides/CD3_manuscript/CD3_slides/AAA441.CD3/AAA441.CD3.run1	255	0.7	0.06	0.7	0.06	0.0	-11.3240143602	0.289141858886	0.175632507851
358.0	24781.0	145.0	863.0	24781.0	4000000.0	2.0	1.0	2.09	1.02	1.06	0.0499999999993	6.26	0.35	1.0	0.210000000001	6.2	0.200000000001	1.95	1.44	0.35	AAA441.CD3.X9.Y10.tile.tissue.png	364	1	2000	364	c2279f03f3bc6af657c55cd9678b680d	0	0	0	0	0	0	0	0	0	0	0	0	0	/home/dhl_ec/bnelissen/Slides/CD3_manuscript/CD3_slides/AAA441.CD3/AAA441.CD3.run1	255	0.7	0.06	0.7	0.06	-9.23344803216	-12.4314297556	1.86138946208	0.19049995166
0.0	22430.0	0.0	1295.0	22430.0	4000000.0	0.0	3.0	1.43	1.1	1.14	0.0499999999993	6.75	0.379999999999	0.74	0.219999999999	6.36	0.130000000001	2.04	1.49	0.379999999999	AAA441.CD3.X9.Y11.tile.tissue.png	365	1	2000	365	915ea379da3efce8e4524a653626054c	0	0	0	0	0	0	0	0	0	0	0	0	0	/home/dhl_ec/bnelissen/Slides/CD3_manuscript/CD3_slides/AAA441.CD3/AAA441.CD3.run1	255	0.7	0.06	0.7	0.06	-7.58498942808	-11.7602518786	1.12432988221	0.123113615356
0.0	3733.0	0.0	324.0	3733.0	4000000.0	0.0	1.0	0.85	1.01	1.15	0.0499999999993	6.79	0.370000000001	0.730000000001	0.219999999999	5.91	0.129999999999	2.04	1.51	0.360000000001	AAA441.CD3.X9.Y12.tile.tissue.png	366	1	2000	366	f7f2b0855d6aee5aa28e6cc706be903c	0	0	0	0	0	0	0	0	0	0	0	0	0	/home/dhl_ec/bnelissen/Slides/CD3_manuscript/CD3_slides/AAA441.CD3/AAA441.CD3.run1	255	0.7	0.06	0.7	0.06	0.0	-10.9772494758	0.0152963484512	0.10693958577
0.0	8565.0	0.0	833.0	8565.0	4000000.0	0.0	3.0	0.870000000001	1.0	1.45	0.0700000000015	6.43	0.360000000001	0.710000000001	0.209999999999	5.82	0.130000000001	2.03	1.49	0.360000000001	AAA441.CD3.X9.Y13.tile.tissue.png	367	1	2000	367	c9d4a9d80f4c8c6f6d41178f6684b826	0	0	0	0	0	0	0	0	0	0	0	0	0	/home/dhl_ec/bnelissen/Slides/CD3_manuscript/CD3_slides/AAA441.CD3/AAA441.CD3.run1	255	0.7	0.06	0.7	0.06	0.0	-12.3639010596	3.39532960267	0.0823216307373
726.0	3750984.0	286.0	10728.0	3750984.0	4000000.0	6.0	1.0	1.01	1.65	1.1	0.0499999999993	6.35	0.349999999999	0.720000000001	0.0699999999997	9.11	0.509999999998	2.07	1.44	0.82	AAA441.CD3.X9.Y14.tile.tissue.png	368	1	2000	368	99856a17768ddd6f1e2a217f4b541c26	0	0	0	0	0	0	0	0	0	0	0	0	0	/home/dhl_ec/bnelissen/Slides/CD3_manuscript/CD3_slides/AAA441.CD3/AAA441.CD3.run1	255	0.7	0.06	0.7	0.06	-9.01229885045	-12.0774635789	0.891986297242	0.165587230469
5841.0	3978016.0	2222.0	10023.0	3978016.0	4000000.0	52.0	1.0	1.93	1.18	1.07	0.0499999999993	7.73	0.349999999999	0.690000000001	0.0599999999995	9.54	0.360000000001	2.15	1.49	0.660000000002	AAA441.CD3.X9.Y15.tile.tissue.png	369	1	2000	369	520d18c0d4d72d0b1b557c617b2bea90	0	0	0	0	0	0	0	0	0	0	0	0	0	/home/dhl_ec/bnelissen/Slides/CD3_manuscript/CD3_slides/AAA441.CD3/AAA441.CD3.run1	255	0.7	0.06	0.7	0.06	-9.12252267625	-12.0179978174	0.908800034191	0.265790391602
45914.0	3088937.0	15912.0	12427.0	3088937.0	4000000.0	324.0	1.0	0.84	1.03	1.11	0.0499999999993	6.57	0.369999999999	0.720000000001	0.0900000000001	9.65	0.470000000001	2.14	1.48	0.539999999999	AAA441.CD3.X9.Y16.tile.tissue.png	370	1	2000	370	75233ada20e74649e6ccb20e8725d54d	0	0	0	0	0	0	0	0	0	0	0	0	0	/home/dhl_ec/bnelissen/Slides/CD3_manuscript/CD3_slides/AAA441.CD3/AAA441.CD3.run1	255	0.7	0.06	0.7	0.06	-8.84410826823	-12.5950065076	0.706070418728	0.3854226875
0.0	202157.0	0.0	5563.0	202157.0	4000000.0	0.0	6.0	1.19	0.99	1.1	0.0499999999993	6.08	0.59	0.73	0.199999999999	6.34	0.15	2.11	1.49	0.58	AAA441.CD3.X9.Y17.tile.tissue.png	371	1	2000	371	f224536d76f281e53e5a61c601f6cfd3	0	0	0	0	0	0	0	0	0	0	0	0	0	/home/dhl_ec/bnelissen/Slides/CD3_manuscript/CD3_slides/AAA441.CD3/AAA441.CD3.run1	255	0.7	0.06	0.7	0.06	-6.97770672151	-11.1707800149	0.154465365589	0.159066281738
0.0	6369.0	0.0	370.0	6369.0	4000000.0	0.0	1.0	1.53	0.940000000001	1.06	0.0500000000011	6.1	0.35	0.84	0.210000000001	5.89	0.119999999999	1.93	1.44	0.539999999999	AAA441.CD3.X9.Y18.tile.tissue.png	372	1	2000	372	c2e7d6aa324604ae3647624d3e46c813	0	0	0	0	0	0	0	0	0	0	0	0	0	/home/dhl_ec/bnelissen/Slides/CD3_manuscript/CD3_slides/AAA441.CD3/AAA441.CD3.run1	255	0.7	0.06	0.7	0.06	-8.93036611758	-12.7061067148	2.26752007358	1.41975815125
0.0	7763.0	0.0	753.0	7763.0	4000000.0	0.0	2.0	0.719999999999	0.92	1.08	0.0599999999995	6.27	0.35	0.83	0.209999999999	5.47	0.129999999999	1.96	1.45	0.530000000001	AAA441.CD3.X9.Y3.tile.tissue.png	373	1	2000	373	37628d470065e2f0316453fee3805bac	0	0	0	0	0	0	0	0	0	0	0	0	0	/home/dhl_ec/bnelissen/Slides/CD3_manuscript/CD3_slides/AAA441.CD3/AAA441.CD3.run1	255	0.7	0.06	0.7	0.06	0.0	-11.0464590931	0.803159946421	7.27089289819
0.0	43018.0	0.0	4552.0	43018.0	4000000.0	0.0	14.0	1.13	1.26	1.11	0.0599999999995	6.31	0.34	0.700000000001	0.199999999999	5.88	0.140000000001	1.98	1.43	0.51	AAA441.CD3.X9.Y4.tile.tissue.png	374	1	2000	374	ea4ec7ff4bc0d73126a077f15f8a13b7	0	0	0	0	0	0	0	0	0	0	0	0	0	/home/dhl_ec/bnelissen/Slides/CD3_manuscript/CD3_slides/AAA441.CD3/AAA441.CD3.run1	255	0.7	0.06	0.7	0.06	-7.54935127722	-9.52936670458	0.713451030308	0.275961092285
0.0	27798.0	0.0	1811.0	27798.0	4000000.0	0.0	5.0	0.790000000001	0.939999999999	1.04	0.0499999999993	6.17	0.34	0.689999999999	0.209999999999	5.52	0.140000000001	1.96	1.51	0.560000000001	AAA441.CD3.X9.Y5.tile.tissue.png	375	1	2000	375	62b5bbd9bdfa8a51de76ab731c5bc5f5	0	0	0	0	0	0	0	0	0	0	0	0	0	/home/dhl_ec/bnelissen/Slides/CD3_manuscript/CD3_slides/AAA441.CD3/AAA441.CD3.run1	255	0.7	0.06	0.7	0.06	0.0	-12.2796639932	1.20404584525	0.0787906535645
2536.0	1115119.0	1073.0	11580.0	1115119.0	4000000.0	24.0	5.0	0.860000000001	0.99	1.04	0.0499999999993	6.9	0.359999999999	0.710000000001	0.18	7.14	0.24	2.1	1.46	0.57	AAA441.CD3.X9.Y6.tile.tissue.png	376	1	2000	376	1b67249dc9b4ad9a9c1b2b5248c48ecc	0	0	0	0	0	0	0	0	0	0	0	0	0	/home/dhl_ec/bnelissen/Slides/CD3_manuscript/CD3_slides/AAA441.CD3/AAA441.CD3.run1	255	0.7	0.06	0.7	0.06	-9.26677738468	-12.287214328	1.51407760784	0.168567265625
6453.0	1039206.0	2947.0	8146.0	1039206.0	4000000.0	68.0	1.0	1.04	1.01	1.05	0.0500000000011	6.83	0.370000000001	0.720000000001	0.16	7.54	0.24	2.12	1.44	0.970000000001	AAA441.CD3.X9.Y7.tile.tissue.png	377	1	2000	377	76149ccfc26fbd3811445fc2f9642cd3	0	0	0	0	0	0	0	0	0	0	0	0	0	/home/dhl_ec/bnelissen/Slides/CD3_manuscript/CD3_slides/AAA441.CD3/AAA441.CD3.run1	255	0.7	0.06	0.7	0.06	-9.49342113089	-11.9945290942	1.57619719487	0.123315109375
11874.0	2538522.0	5414.0	8638.0	2538522.0	4000000.0	124.0	1.0	2.03	1.21	1.07	0.0499999999993	6.85	0.370000000001	0.730000000001	0.119999999999	8.64	0.300000000001	2.16	1.48	0.579999999998	AAA441.CD3.X9.Y8.tile.tissue.png	378	1	2000	378	6c438e92d0048df7bbbeac367fc0e318	0	0	0	0	0	0	0	0	0	0	0	0	0	/home/dhl_ec/bnelissen/Slides/CD3_manuscript/CD3_slides/AAA441.CD3/AAA441.CD3.run1	255	0.7	0.06	0.7	0.06	-9.43917763108	-12.4290620339	1.49213099104	0.182074402344
13355.0	1637153.0	5330.0	15565.0	1637153.0	4000000.0	110.0	3.0	0.960000000001	1.54	1.17	0.0399999999991	6.97	0.380000000001	0.720000000001	0.15	7.97	0.269999999999	2.11	1.44	0.370000000001	AAA441.CD3.X9.Y9.tile.tissue.png	379	1	2000	379	cf92cf42f7d2a5099ce868450ddae4fb	0	0	0	0	0	0	0	0	0	0	0	0	0	/home/dhl_ec/bnelissen/Slides/CD3_manuscript/CD3_slides/AAA441.CD3/AAA441.CD3.run1	255	0.7	0.06	0.7	0.06	-9.58644901728	-12.0962922656	1.35443745249	0.214642765625
[truncated: 2 more columns]
