# Supplementary material for: SlideToolkit: An Assistive Toolset for the Histological Quantification of Whole Slide Images
Source: PLoS One. 2014 Nov 5;9(11):e110289. doi: 10.1371/journal.pone.0110289 (PMC4220929; doi:10.1371/journal.pone.0110289)
Supplement: RawData S1 — ICC and BlandAltman plot - measurements and r-script.zip. Measurements of Run1 and Run2, including the code for the calculation of the intraclass correlation coefficient (ICC) and the code for the Bland and Altman plot. (ZIP) [file pone.0110289.s003.zip › cellprofiler.measurements/run1.54cebfafcdc6f7d9192cba04dd6aefdb.DefaultOUT_Image.csv]

AreaOccupied_AreaOccupied_DAB_Nuclei	AreaOccupied_AreaOccupied_Tissue	AreaOccupied_Perimeter_DAB_Nuclei	AreaOccupied_Perimeter_Tissue	AreaOccupied_TotalArea_DAB_Nuclei	AreaOccupied_TotalArea_Tissue	Count_DAB_Nuclei	Count_Tissue	ExecutionTime_01LoadImages	ExecutionTime_02ColorToGray	ExecutionTime_03Smooth	ExecutionTime_04ImageMath	ExecutionTime_05IdentifyPrimaryObjects	ExecutionTime_06MeasureImageAreaOccupied	ExecutionTime_07UnmixColors	ExecutionTime_08MaskImage	ExecutionTime_09IdentifyPrimaryObjects	ExecutionTime_10MeasureImageAreaOccupied	ExecutionTime_11OverlayOutlines	ExecutionTime_12OverlayOutlines	ExecutionTime_13SaveImages	FileName_Original	Group_Index	Group_Number	Height_Original	ImageNumber	MD5Digest_Original	ModuleError_01LoadImages	ModuleError_02ColorToGray	ModuleError_03Smooth	ModuleError_04ImageMath	ModuleError_05IdentifyPrimaryObjects	ModuleError_06MeasureImageAreaOccupied	ModuleError_07UnmixColors	ModuleError_08MaskImage	ModuleError_09IdentifyPrimaryObjects	ModuleError_10MeasureImageAreaOccupied	ModuleError_11OverlayOutlines	ModuleError_12OverlayOutlines	ModuleError_13SaveImages	PathName_Original	Scaling_Original	Threshold_FinalThreshold_DAB_Nuclei	Threshold_FinalThreshold_Tissue	Threshold_OrigThreshold_DAB_Nuclei	Threshold_OrigThreshold_Tissue	Threshold_SumOfEntropies_DAB_Nuclei	Threshold_SumOfEntropies_Tissue	Threshold_WeightedVariance_DAB_Nuclei	Threshold_WeightedVariance_Tissue
0.0	28182.0	0.0	3379.0	28182.0	4000000.0	0.0	8.0	3.17	2.64	1.79	0.08	9.73	0.55	1.39	0.31	7.98	0.22	3.15	2.31	1.58	AAA231.CD3.X0.Y16.tile.tissue.png	1	1	2000	1	b0baebce07029b9c45a2b80dbe33f8d1	0	0	0	0	0	0	0	0	0	0	0	0	0	/home/dhl_ec/bnelissen/Slides/CD3_manuscript/CD3_slides/AAA231.CD3/AAA231.CD3.run1	255	0.7	0.06	0.7	0.06	0.0	-10.8089253697	1.38982606362	2.32039938085
452.0	184218.0	205.0	12642.0	184218.0	4000000.0	5.0	14.0	3.62	2.66	1.78	0.08	9.55	0.56	1.35	0.3	9.08	0.31	3.34	2.3	1.01	AAA231.CD3.X0.Y17.tile.tissue.png	2	1	2000	2	8ee2c649276789606255e7d632fe726d	0	0	0	0	0	0	0	0	0	0	0	0	0	/home/dhl_ec/bnelissen/Slides/CD3_manuscript/CD3_slides/AAA231.CD3/AAA231.CD3.run1	255	0.7	0.06	0.7	0.06	-9.34426900253	-10.8643466127	2.20313023998	2.15938538721
0.0	514924.0	0.0	7843.0	514924.0	4000000.0	0.0	5.0	5.99	2.83	1.77	0.08	9.55	0.55	1.3	0.28	8.18	0.24	3.26	2.31	0.73	AAA231.CD3.X0.Y18.tile.tissue.png	3	1	2000	3	6af731ea26fe8fecee6f76d48669b22b	0	0	0	0	0	0	0	0	0	0	0	0	0	/home/dhl_ec/bnelissen/Slides/CD3_manuscript/CD3_slides/AAA231.CD3/AAA231.CD3.run1	255	0.7	0.06	0.7	0.06	0.0	-11.5781901269	2.17652022434	2.36571219531
319.0	1087744.0	130.0	21691.0	1087744.0	4000000.0	3.0	12.0	2.93	3.44	1.79	0.08	10.46	0.56	1.25	0.24	10.05	0.37	3.38	2.3	0.66	AAA231.CD3.X0.Y19.tile.tissue.png	4	1	2000	4	5424c272ac4ae7627014962a42a3ff9a	0	0	0	0	0	0	0	0	0	0	0	0	0	/home/dhl_ec/bnelissen/Slides/CD3_manuscript/CD3_slides/AAA231.CD3/AAA231.CD3.run1	255	0.7	0.06	0.7	0.06	-9.42414098994	-12.3677714074	1.80440434233	2.08356154688
0.0	1150627.0	0.0	11353.0	1150627.0	4000000.0	0.0	3.0	2.87	2.27	1.77	0.08	10.16	0.55	1.25	0.24	9.6	0.28	3.34	2.3	0.7	AAA231.CD3.X0.Y20.tile.tissue.png	5	1	2000	5	4a62103457923558f25c8d357708b1e4	0	0	0	0	0	0	0	0	0	0	0	0	0	/home/dhl_ec/bnelissen/Slides/CD3_manuscript/CD3_slides/AAA231.CD3/AAA231.CD3.run1	255	0.7	0.06	0.7	0.06	-7.44619387782	-12.1621445004	0.805968108984	1.5775968125
0.0	1698401.0	0.0	11261.0	1698401.0	4000000.0	0.0	4.0	2.66	3.35	1.77	0.08	9.93	0.56	1.21	0.21	9.21	0.32	3.31	2.31	0.64	AAA231.CD3.X0.Y21.tile.tissue.png	6	1	2000	6	e3cb514b98d20fa1157361ee8a9edd81	0	0	0	0	0	0	0	0	0	0	0	0	0	/home/dhl_ec/bnelissen/Slides/CD3_manuscript/CD3_slides/AAA231.CD3/AAA231.CD3.run1	255	0.7	0.06	0.7	0.06	0.0	-12.217529433	0.395947276291	1.61819153906
0.0	110578.0	0.0	2943.0	110578.0	1876000.0	0.0	3.0	2.23	1.99	0.83	0.04	6.68	0.27	0.63	0.14	3.64	0.11	1.54	1.08	0.33	AAA231.CD3.X0.Y22.tile.tissue.png	7	1	2000	7	81ff99c2ce8180c9060d0686dc4ef4a4	0	0	0	0	0	0	0	0	0	0	0	0	0	/home/dhl_ec/bnelissen/Slides/CD3_manuscript/CD3_slides/AAA231.CD3/AAA231.CD3.run1	255	0.7	0.06	0.7	0.06	0.0	-12.307955691	0.185486891889	5.10293297325
0.0	3758.0	0.0	366.0	3758.0	4000000.0	0.0	1.0	2.64	2.95	1.77	0.08	9.47	0.55	1.36	0.31	7.79	0.22	3.1	2.32	0.63	AAA231.CD3.X1.Y10.tile.tissue.png	8	1	2000	8	3480b146748277a079da655077fd3bf2	0	0	0	0	0	0	0	0	0	0	0	0	0	/home/dhl_ec/bnelissen/Slides/CD3_manuscript/CD3_slides/AAA231.CD3/AAA231.CD3.run1	255	0.7	0.06	0.7	0.06	0.0	-10.9345242689	1.10158575768	2.88964047044
0.0	206194.0	0.0	4487.0	206194.0	4000000.0	0.0	4.0	3.22	2.19	1.77	0.08	10.78	0.56	1.34	0.3	8.61	0.23	3.23	2.31	0.6	AAA231.CD3.X1.Y11.tile.tissue.png	9	1	2000	9	f6213ea0536d921eaca37dac20ee754b	0	0	0	0	0	0	0	0	0	0	0	0	0	/home/dhl_ec/bnelissen/Slides/CD3_manuscript/CD3_slides/AAA231.CD3/AAA231.CD3.run1	255	0.7	0.06	0.7	0.06	-8.18938405419	-11.7947185618	1.30339656245	1.49814224072
0.0	1236137.0	0.0	6089.0	1236137.0	4000000.0	0.0	1.0	2.33	2.7	1.77	0.08	10.14	0.55	1.28	0.24	9.66	0.28	3.31	2.29	0.66	AAA231.CD3.X1.Y12.tile.tissue.png	10	1	2000	10	f8a490515a2fa3035f042d659a8d9183	0	0	0	0	0	0	0	0	0	0	0	0	0	/home/dhl_ec/bnelissen/Slides/CD3_manuscript/CD3_slides/AAA231.CD3/AAA231.CD3.run1	255	0.7	0.06	0.7	0.06	-8.11672163389	-11.2897007605	0.608858692219	0.947336224609
0.0	1772340.0	0.0	6846.0	1772340.0	4000000.0	0.0	1.0	2.96	2.49	1.77	0.08	9.95	0.55	1.27	0.21	10.24	0.32	3.32	2.32	0.7	AAA231.CD3.X1.Y13.tile.tissue.png	11	1	2000	11	9113f9c4f499572b513239e8692eb791	0	0	0	0	0	0	0	0	0	0	0	0	0	/home/dhl_ec/bnelissen/Slides/CD3_manuscript/CD3_slides/AAA231.CD3/AAA231.CD3.run1	255	0.7	0.06	0.7	0.06	-8.73879368806	-11.5223188079	0.876481750091	0.636895707031
505.0	1710067.0	204.0	13710.0	1710067.0	4000000.0	4.0	1.0	2.94	1.89	1.78	0.08	9.44	0.56	1.27	0.21	10.67	0.4	3.32	2.3	0.61	AAA231.CD3.X1.Y14.tile.tissue.png	12	1	2000	12	73598b04a54e0ba4c5f724c7d9899903	0	0	0	0	0	0	0	0	0	0	0	0	0	/home/dhl_ec/bnelissen/Slides/CD3_manuscript/CD3_slides/AAA231.CD3/AAA231.CD3.run1	255	0.7	0.06	0.7	0.06	-9.21307822029	-11.4751795786	0.853546756566	1.52705644141
292.0	2757886.0	165.0	9280.0	2757886.0	4000000.0	4.0	1.0	3.94	1.52	1.77	0.08	9.61	0.55	1.21	0.15	11.77	0.46	3.32	2.3	0.62	AAA231.CD3.X1.Y15.tile.tissue.png	13	1	2000	13	0a10708a5202954e6c005a6612c57767	0	0	0	0	0	0	0	0	0	0	0	0	0	/home/dhl_ec/bnelissen/Slides/CD3_manuscript/CD3_slides/AAA231.CD3/AAA231.CD3.run1	255	0.7	0.06	0.7	0.06	-8.98282919857	-12.062243984	0.958997189819	1.12933149219
0.0	3607291.0	0.0	11662.0	3607291.0	4000000.0	0.0	2.0	2.47	3.05	1.76	0.07	9.42	0.55	1.19	0.1	12.14	0.43	3.31	2.31	0.65	AAA231.CD3.X1.Y16.tile.tissue.png	14	1	2000	14	7c7a7e18be3174640e9379ff1fac7e93	0	0	0	0	0	0	0	0	0	0	0	0	0	/home/dhl_ec/bnelissen/Slides/CD3_manuscript/CD3_slides/AAA231.CD3/AAA231.CD3.run1	255	0.7	0.06	0.7	0.06	-8.5813164185	-11.3385738132	0.813478922052	0.517228226563
121.0	3336208.0	73.0	26711.0	3336208.0	4000000.0	2.0	14.0	3.9	2.43	1.76	0.07	9.56	0.57	1.19	0.12	12.35	0.51	3.41	2.34	0.64	AAA231.CD3.X1.Y17.tile.tissue.png	15	1	2000	15	975929e1a973f7db67b110cde645fe57	0	0	0	0	0	0	0	0	0	0	0	0	0	/home/dhl_ec/bnelissen/Slides/CD3_manuscript/CD3_slides/AAA231.CD3/AAA231.CD3.run1	255	0.7	0.06	0.7	0.06	-9.02202171772	-9.88397761505	0.96396198011	0.189883742188
0.0	3551881.0	0.0	22908.0	3551881.0	4000000.0	0.0	13.0	3.22	1.49	1.72	0.0700000000001	9.38	0.56	1.19	0.11	12.15	0.42	3.38	2.31	0.67	AAA231.CD3.X1.Y18.tile.tissue.png	16	1	2000	16	f9724ccffa137228ea14a26393b43954	0	0	0	0	0	0	0	0	0	0	0	0	0	/home/dhl_ec/bnelissen/Slides/CD3_manuscript/CD3_slides/AAA231.CD3/AAA231.CD3.run1	255	0.7	0.06	0.7	0.06	-8.18256242116	-9.76454438897	0.625187047463	0.0811738173828
0.0	3941337.0	0.0	10658.0	3941337.0	4000000.0	0.0	1.0	2.36	1.54	1.73	0.0700000000001	9.32	0.55	1.18	0.08	12.55	0.45	3.32	2.31	0.69	AAA231.CD3.X1.Y19.tile.tissue.png	17	1	2000	17	a029adb0cf644c22f997ade161389297	0	0	0	0	0	0	0	0	0	0	0	0	0	/home/dhl_ec/bnelissen/Slides/CD3_manuscript/CD3_slides/AAA231.CD3/AAA231.CD3.run1	255	0.7	0.06	0.7	0.06	-7.83432625451	-12.7895222011	0.578972587203	0.117814228271
0.0	3999617.0	0.0	8052.0	3999617.0	4000000.0	0.0	1.0	3.54	1.88	1.72	0.0699999999999	9.08	0.55	1.18	0.0799999999999	11.3	0.45	3.28	2.3	0.65	AAA231.CD3.X1.Y20.tile.tissue.png	18	1	2000	18	474b332ca2b14223f04e4df84caa21ff	0	0	0	0	0	0	0	0	0	0	0	0	0	/home/dhl_ec/bnelissen/Slides/CD3_manuscript/CD3_slides/AAA231.CD3/AAA231.CD3.run1	255	0.7	0.06	0.7	0.06	0.0	-11.7166889848	0.286341135914	0.0667394299488
54.0	3416304.0	40.0	9153.0	3416304.0	4000000.0	1.0	1.0	3.13	2.8	1.72	0.0700000000001	10.34	0.55	1.18	0.11	12.41	0.51	3.3	2.32	0.6	AAA231.CD3.X1.Y21.tile.tissue.png	19	1	2000	19	181361e16326f179c3626dced1ff3806	0	0	0	0	0	0	0	0	0	0	0	0	0	/home/dhl_ec/bnelissen/Slides/CD3_manuscript/CD3_slides/AAA231.CD3/AAA231.CD3.run1	255	0.7	0.06	0.7	0.06	-7.28127476627	-11.9804781525	0.378445213612	0.428650132812
0.0	188274.0	0.0	6434.0	188274.0	1876000.0	0.0	8.0	2.42	1.19	0.82	0.03	4.79	0.27	0.58	0.13	3.64	0.12	1.52	1.07	0.29	AAA231.CD3.X1.Y22.tile.tissue.png	20	1	2000	20	06475e55a3be796056a1fd5f3ca9e908	0	0	0	0	0	0	0	0	0	0	0	0	0	/home/dhl_ec/bnelissen/Slides/CD3_manuscript/CD3_slides/AAA231.CD3/AAA231.CD3.run1	255	0.7	0.06	0.7	0.06	0.0	-12.4867413455	0.628919943473	3.51991385636
0.0	0.0	0.0	0.0	0.0	4000000.0	0.0	0.0	2.19	3.35	1.71	0.08	7.98	0.45	1.4	0.3	6.48	0.2	3.01	2.3	0.87	AAA231.CD3.X1.Y9.tile.tissue.png	21	1	2000	21	e680f7cafce52c35bbbb80a684daea53	0	0	0	0	0	0	0	0	0	0	0	0	0	/home/dhl_ec/bnelissen/Slides/CD3_manuscript/CD3_slides/AAA231.CD3/AAA231.CD3.run1	255	1.0	0.06	1.0	0.06	0.0	0.0	0.0	3.5147475
0.0	21874.0	0.0	1112.0	21874.0	4000000.0	0.0	2.0	3.06	1.52	1.73	0.0799999999999	9.36	0.55	1.35	0.32	7.76	0.21	3.14	2.3	0.62	AAA231.CD3.X10.Y1.tile.tissue.png	22	1	2000	22	fc68a2d8048f3655002b5adbece1997f	0	0	0	0	0	0	0	0	0	0	0	0	0	/home/dhl_ec/bnelissen/Slides/CD3_manuscript/CD3_slides/AAA231.CD3/AAA231.CD3.run1	255	0.7	0.06	0.7	0.06	0.0	-11.8695477322	2.28167591233	1.21136158643
60.0	4000000.0	34.0	7996.0	4000000.0	4000000.0	1.0	1.0	1.29	3.54	1.73	0.0599999999999	8.9	0.46	1.19	0.0700000000001	13.04	0.55	3.26	2.3	0.65	AAA231.CD3.X10.Y10.tile.tissue.png	23	1	2000	23	236e7c956b42e70eedbe2e5a4ae246b6	0	0	0	0	0	0	0	0	0	0	0	0	0	/home/dhl_ec/bnelissen/Slides/CD3_manuscript/CD3_slides/AAA231.CD3/AAA231.CD3.run1	255	0.7	0.06	0.7	0.06	-7.94953333647	-11.1732168191	0.248668227351	0.0365890933378
656.0	4000000.0	181.0	7996.0	4000000.0	4000000.0	4.0	1.0	3.15	2.31	1.76	0.08	8.36	0.45	1.18	0.0699999999999	13.09	0.56	3.3	2.31	0.63	AAA231.CD3.X10.Y11.tile.tissue.png	24	1	2000	24	59bf4b918cb6f95c4543948df779d38e	0	0	0	0	0	0	0	0	0	0	0	0	0	/home/dhl_ec/bnelissen/Slides/CD3_manuscript/CD3_slides/AAA231.CD3/AAA231.CD3.run1	255	0.7	0.06	0.7	0.06	-8.06922722815	0.0	0.238464176172	0.0467439179687
0.0	4000000.0	0.0	7996.0	4000000.0	4000000.0	0.0	1.0	3.31	3.44	1.73	0.0599999999999	8.29	0.46	1.18	0.0599999999999	13.06	0.46	3.39	1.57	0.44	AAA231.CD3.X10.Y12.tile.tissue.png	25	1	2000	25	6bddd484205aa3a6a4330a991be72c74	0	0	0	0	0	0	0	0	0	0	0	0	0	/home/dhl_ec/bnelissen/Slides/CD3_manuscript/CD3_slides/AAA231.CD3/AAA231.CD3.run1	255	0.7	0.06	0.7	0.06	-7.77419893101	0.0	0.184427413392	0.0379179453125
0.0	4000000.0	0.0	7996.0	4000000.0	4000000.0	0.0	1.0	3.06	2.98	1.74	0.0699999999999	7.95	0.46	1.18	0.0699999999999	11.53	0.46	3.44	2.32	0.72	AAA231.CD3.X10.Y13.tile.tissue.png	26	1	2000	26	59897f4ce4e79ce32b56de34dbff8abd	0	0	0	0	0	0	0	0	0	0	0	0	0	/home/dhl_ec/bnelissen/Slides/CD3_manuscript/CD3_slides/AAA231.CD3/AAA231.CD3.run1	255	0.7	0.06	0.7	0.06	0.0	0.0	0.137177953125	0.0119651728516
1191.0	3999313.0	235.0	8212.0	3999313.0	4000000.0	4.0	1.0	3.09	3.07	1.18	0.05	6.43	0.37	0.75	0.08	13.15	0.55	3.24	1.79	0.43	AAA231.CD3.X10.Y14.tile.tissue.png	27	1	2000	27	da45c5009c5c2d71258cd54fa430c228	0	0	0	0	0	0	0	0	0	0	0	0	0	/home/dhl_ec/bnelissen/Slides/CD3_manuscript/CD3_slides/AAA231.CD3/AAA231.CD3.run1	255	0.7	0.06	0.7	0.06	-7.7697959928	-10.9745208749	0.205125399548	0.0267777892799
57.0	3999974.0	30.0	8012.0	3999974.0	4000000.0	1.0	1.0	2.83	3.02	1.16	0.0600000000001	6.52	0.37	0.73	0.0500000000001	9.43	0.53	2.19	1.52	0.62	AAA231.CD3.X10.Y15.tile.tissue.png	28	1	2000	28	ea8fb82ad1a049fb89fa3f9310070a7c	0	0	0	0	0	0	0	0	0	0	0	0	0	/home/dhl_ec/bnelissen/Slides/CD3_manuscript/CD3_slides/AAA231.CD3/AAA231.CD3.run1	255	0.7	0.06	0.7	0.06	-8.46004916984	-11.4971266561	0.529541546543	0.0476744073486
0.0	3997728.0	0.0	8472.0	3997728.0	4000000.0	0.0	1.0	4.42	2.64	1.15	0.05	6.28	0.36	0.74	0.0500000000001	12.24	0.47	2.9	1.53	0.62	AAA231.CD3.X10.Y16.tile.tissue.png	29	1	2000	29	b3f665be599da174f8efaf578b1346fd	0	0	0	0	0	0	0	0	0	0	0	0	0	/home/dhl_ec/bnelissen/Slides/CD3_manuscript/CD3_slides/AAA231.CD3/AAA231.CD3.run1	255	0.7	0.06	0.7	0.06	-7.60124489814	-10.9064107947	0.248591902293	0.040370427948
0.0	4000000.0	0.0	7996.0	4000000.0	4000000.0	0.0	1.0	3.27	2.82	1.15	0.0500000000001	5.61	0.29	0.74	0.04	8.98	0.29	2.19	1.53	0.55	AAA231.CD3.X10.Y17.tile.tissue.png	30	1	2000	30	29fbe3ba7a6983fb16bffc0bd6326d71	0	0	0	0	0	0	0	0	0	0	0	0	0	/home/dhl_ec/bnelissen/Slides/CD3_manuscript/CD3_slides/AAA231.CD3/AAA231.CD3.run1	255	0.7	0.06	0.7	0.06	-7.22206587811	0.0	0.190348174229	0.0169640917969
0.0	4000000.0	0.0	7996.0	4000000.0	4000000.0	0.0	1.0	1.28	1.17	1.1	0.05	5.66	0.29	0.73	0.05	8.11	0.28	2.19	1.54	0.43	AAA231.CD3.X10.Y18.tile.tissue.png	31	1	2000	31	7f37e473694d6e982d264f2d6f67db32	0	0	0	0	0	0	0	0	0	0	0	0	0	/home/dhl_ec/bnelissen/Slides/CD3_manuscript/CD3_slides/AAA231.CD3/AAA231.CD3.run1	255	0.7	0.06	0.7	0.06	0.0	0.0	0.1236944375	0.00827971191406
0.0	4000000.0	0.0	7996.0	4000000.0	4000000.0	0.0	1.0	1.19	1.83	1.15	0.05	5.61	0.29	0.73	0.05	8.11	0.3	2.21	1.54	0.62	AAA231.CD3.X10.Y19.tile.tissue.png	32	1	2000	32	1dfbd9c5973ce62b1729119810fdbec6	0	0	0	0	0	0	0	0	0	0	0	0	0	/home/dhl_ec/bnelissen/Slides/CD3_manuscript/CD3_slides/AAA231.CD3/AAA231.CD3.run1	255	0.7	0.06	0.7	0.06	0.0	0.0	0.108660578125	0.0123968515625
405.0	3186143.0	159.0	19862.0	3186143.0	4000000.0	3.0	1.0	0.98	1.11	1.1	0.0599999999999	14.82	0.56	1.19	0.12	13.21	0.51	3.68	2.42	0.71	AAA231.CD3.X10.Y2.tile.tissue.png	33	1	2000	33	12f99af7e91494e770c22527cdac0a90	0	0	0	0	0	0	0	0	0	0	0	0	0	/home/dhl_ec/bnelissen/Slides/CD3_manuscript/CD3_slides/AAA231.CD3/AAA231.CD3.run1	255	0.7	0.06	0.7	0.06	-8.73163564368	-11.7236210366	1.42277688057	0.318796007813
1091.0	4000000.0	379.0	7996.0	4000000.0	4000000.0	8.0	1.0	1.1	1.46	1.87	0.0699999999999	9.07	0.48	1.21	0.0699999999999	14.23	0.62	3.67	2.35	0.63	AAA231.CD3.X10.Y20.tile.tissue.png	34	1	2000	34	dc0d351fdc204421e474c3eeb07f1fec	0	0	0	0	0	0	0	0	0	0	0	0	0	/home/dhl_ec/bnelissen/Slides/CD3_manuscript/CD3_slides/AAA231.CD3/AAA231.CD3.run1	255	0.7	0.06	0.7	0.06	-9.14778145652	0.0	0.140270588073	0.0348796875
909.0	3174677.0	296.0	9394.0	3174677.0	4000000.0	5.0	1.0	1.4	1.76	1.74	0.0700000000002	10.08	0.56	1.2	0.13	10.24	0.37	2.47	1.6	0.42	AAA231.CD3.X10.Y21.tile.tissue.png	35	1	2000	35	ffb7ad7df266b5e4926e7a2a21b71300	0	0	0	0	0	0	0	0	0	0	0	0	0	/home/dhl_ec/bnelissen/Slides/CD3_manuscript/CD3_slides/AAA231.CD3/AAA231.CD3.run1	255	0.7	0.06	0.7	0.06	-8.5670224052	-11.3809413069	0.640332969586	0.283288914063
153.0	2096.0	83.0	268.0	2096.0	1876000.0	2.0	1.0	2.46	1.15	0.56	0.02	3.11	0.18	0.37	0.0999999999999	3.05	0.1	0.97	0.86	0.26	AAA231.CD3.X10.Y22.tile.tissue.png	36	1	2000	36	9c8d41700c1034b3b28f84d9716866e6	0	0	0	0	0	0	0	0	0	0	0	0	0	/home/dhl_ec/bnelissen/Slides/CD3_manuscript/CD3_slides/AAA231.CD3/AAA231.CD3.run1	255	0.7	0.06	0.7	0.06	-9.54994404688	-12.1602256472	6.15191579778	2.88651118499
1565.0	3402054.0	436.0	13430.0	3402054.0	4000000.0	7.0	2.0	2.72	1.93	1.67	0.0699999999999	8.89	0.42	0.73	0.0800000000002	9.03	0.34	2.27	1.53	1.06	AAA231.CD3.X10.Y3.tile.tissue.png	37	1	2000	37	5084838978c63ae2a2ce37a6e15c2896	0	0	0	0	0	0	0	0	0	0	0	0	0	/home/dhl_ec/bnelissen/Slides/CD3_manuscript/CD3_slides/AAA231.CD3/AAA231.CD3.run1	255	0.7	0.06	0.7	0.06	-7.96112041065	-10.578585565	0.865856366351	0.134784992188
652.0	2438509.0	151.0	12331.0	2438509.0	4000000.0	3.0	2.0	2.67	1.93	1.11	0.0500000000002	6.8	0.37	0.74	0.12	8.19	0.46	2.43	1.55	1.56	AAA231.CD3.X10.Y4.tile.tissue.png	38	1	2000	38	ece1a20d6f1145d3495b552221fb19a6	0	0	0	0	0	0	0	0	0	0	0	0	0	/home/dhl_ec/bnelissen/Slides/CD3_manuscript/CD3_slides/AAA231.CD3/AAA231.CD3.run1	255	0.7	0.06	0.7	0.06	-8.63861712948	-10.490679974	0.714514440268	0.253233539062
5241.0	2028307.0	1994.0	8272.0	2028307.0	4000000.0	37.0	4.0	2.6	2.4	1.1	0.04	8.31	0.56	1.2	0.2	11.04	0.43	3.57	2.45	0.77	AAA231.CD3.X10.Y5.tile.tissue.png	39	1	2000	39	118a7b40f9ef34862833715386bcfa51	0	0	0	0	0	0	0	0	0	0	0	0	0	/home/dhl_ec/bnelissen/Slides/CD3_manuscript/CD3_slides/AAA231.CD3/AAA231.CD3.run1	255	0.7	0.06	0.7	0.06	-8.3680812779	-10.8707083329	0.777507151545	0.418599570313
6365.0	2365339.0	2584.0	9100.0	2365339.0	4000000.0	50.0	4.0	2.18	2.02	1.87	0.0799999999999	10.48	0.6	1.19	0.18	9.96	0.46	3.39	2.41	0.88	AAA231.CD3.X10.Y6.tile.tissue.png	40	1	2000	40	6063f82c9e8ba36fabe27b4c570c1d2a	0	0	0	0	0	0	0	0	0	0	0	0	0	/home/dhl_ec/bnelissen/Slides/CD3_manuscript/CD3_slides/AAA231.CD3/AAA231.CD3.run1	255	0.7	0.06	0.7	0.06	-7.96667728696	-11.3718587641	0.884609173222	0.401362984375
0.0	2888827.0	0.0	11684.0	2888827.0	4000000.0	0.0	2.0	2.88	2.29	1.13	0.0599999999999	6.87	0.39	1.19	0.15	9.63	0.26	2.26	1.53	0.61	AAA231.CD3.X10.Y7.tile.tissue.png	41	1	2000	41	8df87a285739d0ef9793d0e6532d1ab3	0	0	0	0	0	0	0	0	0	0	0	0	0	/home/dhl_ec/bnelissen/Slides/CD3_manuscript/CD3_slides/AAA231.CD3/AAA231.CD3.run1	255	0.7	0.06	0.7	0.06	-8.10973493751	-10.9279588958	0.887862815092	0.193041019531
0.0	3878394.0	0.0	11180.0	3878394.0	4000000.0	0.0	1.0	2.82	2.25	1.85	0.0799999999999	10.13	0.55	1.19	0.0899999999999	12.4	0.29	2.22	1.52	0.53	AAA231.CD3.X10.Y8.tile.tissue.png	42	1	2000	42	30763770222bc529560fa5283541367f	0	0	0	0	0	0	0	0	0	0	0	0	0	/home/dhl_ec/bnelissen/Slides/CD3_manuscript/CD3_slides/AAA231.CD3/AAA231.CD3.run1	255	0.7	0.06	0.7	0.06	-8.17430605842	-11.6357717422	0.54021026988	0.0596068574219
69.0	3992581.0	34.0	8936.0	3992581.0	4000000.0	1.0	1.0	2.47	2.87	1.1	0.0500000000002	7.69	0.54	0.81	0.05	13.15	0.52	2.26	1.54	0.42	AAA231.CD3.X10.Y9.tile.tissue.png	43	1	2000	43	aca9cff7626313e66b6f7d35f20ca08a	0	0	0	0	0	0	0	0	0	0	0	0	0	/home/dhl_ec/bnelissen/Slides/CD3_manuscript/CD3_slides/AAA231.CD3/AAA231.CD3.run1	255	0.7	0.06	0.7	0.06	-7.74154104546	-11.1790867904	0.247167953645	0.0182857450562
0.0	40645.0	0.0	1990.0	40645.0	4000000.0	0.0	2.0	0.85	1.2	1.58	0.0799999999999	9.25	0.55	1.35	0.31	7.81	0.22	3.17	2.32	0.56	AAA231.CD3.X11.Y1.tile.tissue.png	44	1	2000	44	c5f2095eb1a4c4be84ef5bb981e3ee18	0	0	0	0	0	0	0	0	0	0	0	0	0	/home/dhl_ec/bnelissen/Slides/CD3_manuscript/CD3_slides/AAA231.CD3/AAA231.CD3.run1	255	0.7	0.06	0.7	0.06	0.0	-12.3212334649	0.64102047838	1.08896124536
576.0	3816570.0	191.0	12008.0	3816570.0	4000000.0	3.0	1.0	2.25	2.38	1.73	0.0700000000002	10.39	0.37	0.74	0.0599999999999	9.5	0.59	2.65	1.52	0.6	AAA231.CD3.X11.Y10.tile.tissue.png	45	1	2000	45	9fd690b1ff84c6287ab2ecb62b03a2d6	0	0	0	0	0	0	0	0	0	0	0	0	0	/home/dhl_ec/bnelissen/Slides/CD3_manuscript/CD3_slides/AAA231.CD3/AAA231.CD3.run1	255	0.7	0.06	0.7	0.06	-8.56103242711	-11.2250666977	0.902233547166	0.104485019531
0.0	4000000.0	0.0	7996.0	4000000.0	4000000.0	0.0	1.0	3.51	2.79	1.12	0.05	5.94	0.47	1.18	0.0699999999999	12.66	0.45	3.3	2.36	0.65	AAA231.CD3.X11.Y11.tile.tissue.png	46	1	2000	46	77eff12ff727e197e38742b800ae69dd	0	0	0	0	0	0	0	0	0	0	0	0	0	/home/dhl_ec/bnelissen/Slides/CD3_manuscript/CD3_slides/AAA231.CD3/AAA231.CD3.run1	255	0.7	0.06	0.7	0.06	-5.42566566953	0.0	0.216296859375	0.0234017324219
52.0	3999643.0	32.0	8016.0	3999643.0	4000000.0	1.0	1.0	3.08	2.17	1.17	0.05	6.47	0.38	0.74	0.0799999999999	14.26	0.59	3.48	2.46	0.72	AAA231.CD3.X11.Y12.tile.tissue.png	47	1	2000	47	54d9666318bea5d2012e0c60c386bac2	0	0	0	0	0	0	0	0	0	0	0	0	0	/home/dhl_ec/bnelissen/Slides/CD3_manuscript/CD3_slides/AAA231.CD3/AAA231.CD3.run1	255	0.7	0.06	0.7	0.06	-7.31365760589	-10.394433742	0.213830194863	0.0138313708053
0.0	4000000.0	0.0	7996.0	4000000.0	4000000.0	0.0	1.0	4.65	2.19	1.13	0.05	6.33	0.29	0.75	0.0500000000002	9.24	0.29	2.19	1.53	0.68	AAA231.CD3.X11.Y13.tile.tissue.png	48	1	2000	48	224c22db63d149417fa813581fb3ec37	0	0	0	0	0	0	0	0	0	0	0	0	0	/home/dhl_ec/bnelissen/Slides/CD3_manuscript/CD3_slides/AAA231.CD3/AAA231.CD3.run1	255	0.7	0.06	0.7	0.06	-8.09451594875	-10.5969200689	0.18933154265	0.0180352346296
335.0	4000000.0	115.0	7996.0	4000000.0	4000000.0	3.0	1.0	4.27	2.4	1.16	0.05	5.84	0.3	0.75	0.0500000000002	9.67	0.38	2.2	2.31	0.67	AAA231.CD3.X11.Y14.tile.tissue.png	49	1	2000	49	415675cbf06b5c8059c59788e88360c7	0	0	0	0	0	0	0	0	0	0	0	0	0	/home/dhl_ec/bnelissen/Slides/CD3_manuscript/CD3_slides/AAA231.CD3/AAA231.CD3.run1	255	0.7	0.06	0.7	0.06	-8.04648441414	0.0	0.209929762855	0.0238579648437
0.0	4000000.0	0.0	7996.0	4000000.0	4000000.0	0.0	1.0	3.25	2.38	1.18	0.0599999999999	6.13	0.3	0.76	0.05	9.22	0.46	2.33	1.54	0.45	AAA231.CD3.X11.Y15.tile.tissue.png	50	1	2000	50	c7f94589274d0b585a07c2cdc25f62bf	0	0	0	0	0	0	0	0	0	0	0	0	0	/home/dhl_ec/bnelissen/Slides/CD3_manuscript/CD3_slides/AAA231.CD3/AAA231.CD3.run1	255	0.7	0.06	0.7	0.06	-7.02755665833	0.0	0.202466159215	0.0178801015625
0.0	4000000.0	0.0	7996.0	4000000.0	4000000.0	0.0	1.0	2.8	1.74	1.73	0.0600000000002	8.7	0.46	1.01	0.0699999999999	12.73	0.49	3.5	2.3	0.69	AAA231.CD3.X11.Y16.tile.tissue.png	51	1	2000	51	f02c318333c08346504249f4a56054ba	0	0	0	0	0	0	0	0	0	0	0	0	0	/home/dhl_ec/bnelissen/Slides/CD3_manuscript/CD3_slides/AAA231.CD3/AAA231.CD3.run1	255	0.7	0.06	0.7	0.06	-7.94836966703	0.0	0.176191161894	0.0136067919922
0.0	4000000.0	0.0	7996.0	4000000.0	4000000.0	0.0	1.0	2.9	1.76	1.78	0.0599999999999	8.47	0.52	1.31	0.0699999999999	8.87	0.29	2.21	1.54	0.47	AAA231.CD3.X11.Y17.tile.tissue.png	52	1	2000	52	8e5661b40dd9e3829427573c3a29f0dd	0	0	0	0	0	0	0	0	0	0	0	0	0	/home/dhl_ec/bnelissen/Slides/CD3_manuscript/CD3_slides/AAA231.CD3/AAA231.CD3.run1	255	0.7	0.06	0.7	0.06	0.0	0.0	0.1797945625	0.0109917041016
0.0	4000000.0	0.0	7996.0	4000000.0	4000000.0	0.0	1.0	3.52	3.08	1.2	0.05	6.0	0.3	0.73	0.05	9.3	0.3	2.2	1.53	0.69	AAA231.CD3.X11.Y18.tile.tissue.png	53	1	2000	53	97087803053191940330963202837183	0	0	0	0	0	0	0	0	0	0	0	0	0	/home/dhl_ec/bnelissen/Slides/CD3_manuscript/CD3_slides/AAA231.CD3/AAA231.CD3.run1	255	0.7	0.06	0.7	0.06	-8.31830567757	0.0	0.170537790213	0.0213613886719
145.0	4000000.0	56.0	7996.0	4000000.0	4000000.0	2.0	1.0	2.82	2.41	1.13	0.0500000000002	6.01	0.29	0.75	0.05	9.8	0.58	3.24	1.81	0.44	AAA231.CD3.X11.Y19.tile.tissue.png	54	1	2000	54	fe7782ff2fb950deb9f76d84ee4439ca	0	0	0	0	0	0	0	0	0	0	0	0	0	/home/dhl_ec/bnelissen/Slides/CD3_manuscript/CD3_slides/AAA231.CD3/AAA231.CD3.run1	255	0.7	0.06	0.7	0.06	-8.33929469831	0.0	0.243202989108	0.0342892695312
79.0	3694964.0	49.0	9785.0	3694964.0	4000000.0	1.0	1.0	2.86	2.79	1.13	0.0599999999999	7.24	0.38	0.74	0.0700000000002	9.4	1.04	3.34	1.53	0.45	AAA231.CD3.X11.Y2.tile.tissue.png	55	1	2000	55	d32a882601cdcf37eac473b6db37cc00	0	0	0	0	0	0	0	0	0	0	0	0	0	/home/dhl_ec/bnelissen/Slides/CD3_manuscript/CD3_slides/AAA231.CD3/AAA231.CD3.run1	255	0.7	0.06	0.7	0.06	-8.62038909258	-11.8902065013	1.24806229114	0.244615976563
452.0	3987198.0	227.0	8693.0	3987198.0	4000000.0	5.0	1.0	3.14	2.5	1.18	0.0699999999999	7.02	0.39	0.72	0.0599999999999	9.58	0.38	2.19	2.19	0.58	AAA231.CD3.X11.Y20.tile.tissue.png	56	1	2000	56	400c9fbbb602da16d65f99a44f898a36	0	0	0	0	0	0	0	0	0	0	0	0	0	/home/dhl_ec/bnelissen/Slides/CD3_manuscript/CD3_slides/AAA231.CD3/AAA231.CD3.run1	255	0.7	0.06	0.7	0.06	-8.15401017631	-11.5597488496	0.48944618376	0.0964681851196
0.0	2200586.0	0.0	26865.0	2200586.0	4000000.0	0.0	18.0	3.61	1.34	1.75	0.0900000000001	9.01	0.54	1.17	0.18	8.48	0.23	2.25	1.53	2.5	AAA231.CD3.X11.Y21.tile.tissue.png	57	1	2000	57	c68694a48694d6b9912f606d4952ea3a	0	0	0	0	0	0	0	0	0	0	0	0	0	/home/dhl_ec/bnelissen/Slides/CD3_manuscript/CD3_slides/AAA231.CD3/AAA231.CD3.run1	255	0.7	0.06	0.7	0.06	-8.72099047845	-12.1734314332	1.19579240877	1.31858915625
0.0	0.0	0.0	0.0	0.0	1876000.0	0.0	0.0	1.34	1.58	0.84	0.04	4.7	0.22	0.64	0.15	2.6	0.0599999999999	0.93	0.7	0.26	AAA231.CD3.X11.Y22.tile.tissue.png	58	1	2000	58	1287e40aab43a2f3fc5af9d2023ffaff	0	0	0	0	0	0	0	0	0	0	0	0	0	/home/dhl_ec/bnelissen/Slides/CD3_manuscript/CD3_slides/AAA231.CD3/AAA231.CD3.run1	255	1.0	0.06	1.0	0.06	0.0	-12.1278545954	0.0	1.69996514458
71.0	3983939.0	40.0	9859.0	3983939.0	4000000.0	1.0	2.0	3.58	2.32	1.18	0.0500000000002	6.59	0.37	0.79	0.0799999999999	13.12	0.55	3.29	2.32	0.66	AAA231.CD3.X11.Y3.tile.tissue.png	59	1	2000	59	fb9ed8b1e9a6f1eb0fa3a03908cf7c53	0	0	0	0	0	0	0	0	0	0	0	0	0	/home/dhl_ec/bnelissen/Slides/CD3_manuscript/CD3_slides/AAA231.CD3/AAA231.CD3.run1	255	0.7	0.06	0.7	0.06	-8.38936330993	-11.3956835785	0.764070469709	0.0565768051758
1757.0	3883709.0	575.0	9407.0	3883709.0	4000000.0	11.0	2.0	1.24	2.67	1.72	0.0500000000002	6.55	0.36	0.71	0.05	8.97	0.35	2.13	1.48	0.46	AAA231.CD3.X11.Y4.tile.tissue.png	60	1	2000	60	0b108c018991552b766a744d88184ae7	0	0	0	0	0	0	0	0	0	0	0	0	0	/home/dhl_ec/bnelissen/Slides/CD3_manuscript/CD3_slides/AAA231.CD3/AAA231.CD3.run1	255	0.7	0.06	0.7	0.06	-8.68652803473	-11.0252593942	0.673360416304	0.0916657558594
175.0	3595778.0	84.0	14845.0	3595778.0	4000000.0	1.0	4.0	2.26	1.68	1.1	0.05	6.81	0.36	0.73	0.0700000000002	9.11	0.36	2.22	1.52	0.43	AAA231.CD3.X11.Y5.tile.tissue.png	61	1	2000	61	aaf884c42a7c96ee89d0d53b0d26e494	0	0	0	0	0	0	0	0	0	0	0	0	0	/home/dhl_ec/bnelissen/Slides/CD3_manuscript/CD3_slides/AAA231.CD3/AAA231.CD3.run1	255	0.7	0.06	0.7	0.06	-8.86415542259	-11.2114962334	1.23884652531	0.189643867188
198.0	3630532.0	96.0	17497.0	3630532.0	4000000.0	2.0	2.0	2.86	1.33	1.18	0.05	7.06	0.37	0.74	0.0800000000002	9.18	0.35	2.28	1.57	0.44	AAA231.CD3.X11.Y6.tile.tissue.png	62	1	2000	62	1ef963665ca393ff31f9070f00720384	0	0	0	0	0	0	0	0	0	0	0	0	0	/home/dhl_ec/bnelissen/Slides/CD3_manuscript/CD3_slides/AAA231.CD3/AAA231.CD3.run1	255	0.7	0.06	0.7	0.06	-8.32273709379	-11.1169395673	1.04599523925	0.173946898437
119.0	3992634.0	51.0	8708.0	3992634.0	4000000.0	1.0	1.0	2.47	2.12	1.11	0.0500000000002	6.41	0.36	0.74	0.0600000000002	9.39	0.37	2.18	1.54	0.44	AAA231.CD3.X11.Y7.tile.tissue.png	63	1	2000	63	8b6294a4a51eec76925cda16d3f2e42c	0	0	0	0	0	0	0	0	0	0	0	0	0	/home/dhl_ec/bnelissen/Slides/CD3_manuscript/CD3_slides/AAA231.CD3/AAA231.CD3.run1	255	0.7	0.06	0.7	0.06	-8.87133621944	-10.2078036658	0.608504000928	0.0718294912109
76.0	3997991.0	40.0	8335.0	3997991.0	4000000.0	1.0	1.0	2.83	2.74	1.13	0.0499999999997	6.17	0.36	0.73	0.0599999999999	9.4	0.37	2.2	1.53	0.5	AAA231.CD3.X11.Y8.tile.tissue.png	64	1	2000	64	af3f82c4a8a1d4c05e34732f1b2b7f81	0	0	0	0	0	0	0	0	0	0	0	0	0	/home/dhl_ec/bnelissen/Slides/CD3_manuscript/CD3_slides/AAA231.CD3/AAA231.CD3.run1	255	0.7	0.06	0.7	0.06	-8.15775382386	-10.5909783047	0.463726357853	0.0436907590332
0.0	3876652.0	0.0	10806.0	3876652.0	4000000.0	0.0	1.0	3.48	1.79	1.11	0.0499999999997	6.28	0.37	0.73	0.0599999999999	8.91	0.29	2.22	1.69	0.65	AAA231.CD3.X11.Y9.tile.tissue.png	65	1	2000	65	5011e556bd363c00d07c0a03c43f5093	0	0	0	0	0	0	0	0	0	0	0	0	0	/home/dhl_ec/bnelissen/Slides/CD3_manuscript/CD3_slides/AAA231.CD3/AAA231.CD3.run1	255	0.7	0.06	0.7	0.06	-7.98479452626	-11.6828995949	0.361352089328	0.0751919101562
0.0	80651.0	0.0	1832.0	80651.0	4000000.0	0.0	1.0	1.01	1.32	1.74	0.0799999999999	9.42	0.56	1.43	0.31	7.99	0.22	3.39	2.53	0.58	AAA231.CD3.X12.Y1.tile.tissue.png	66	1	2000	66	9a6eb661209d225041fc3737681f2082	0	0	0	0	0	0	0	0	0	0	0	0	0	/home/dhl_ec/bnelissen/Slides/CD3_manuscript/CD3_slides/AAA231.CD3/AAA231.CD3.run1	255	0.7	0.06	0.7	0.06	0.0	-12.2971830922	0.573664180776	0.373905541992
164.0	4000000.0	77.0	7996.0	4000000.0	4000000.0	2.0	1.0	2.82	2.39	1.83	0.0700000000002	8.13	0.31	0.78	0.0499999999997	9.73	0.37	2.23	1.55	0.44	AAA231.CD3.X12.Y10.tile.tissue.png	67	1	2000	67	05c833e6a1b50c2f0da10395ad56a0da	0	0	0	0	0	0	0	0	0	0	0	0	0	/home/dhl_ec/bnelissen/Slides/CD3_manuscript/CD3_slides/AAA231.CD3/AAA231.CD3.run1	255	0.7	0.06	0.7	0.06	-8.20284487627	0.0	0.250769553916	0.0247699550781
266.0	4000000.0	103.0	7996.0	4000000.0	4000000.0	2.0	1.0	2.89	2.14	1.75	0.0700000000002	8.82	0.47	1.21	0.0700000000002	13.58	0.579999999999	3.55	2.38	0.71	AAA231.CD3.X12.Y11.tile.tissue.png	68	1	2000	68	950b69f2b4cd9a42bc8d4b2202bd9d55	0	0	0	0	0	0	0	0	0	0	0	0	0	/home/dhl_ec/bnelissen/Slides/CD3_manuscript/CD3_slides/AAA231.CD3/AAA231.CD3.run1	255	0.7	0.06	0.7	0.06	-8.74157388735	0.0	0.258072985716	0.0247283339844
0.0	4000000.0	0.0	7996.0	4000000.0	4000000.0	0.0	1.0	2.47	3.2	1.75	0.0699999999997	8.95	0.46	1.2	0.0599999999999	12.73	0.47	3.31	2.31	0.64	AAA231.CD3.X12.Y12.tile.tissue.png	69	1	2000	69	0baac4eb242972230b15ad6a01dc9b32	0	0	0	0	0	0	0	0	0	0	0	0	0	/home/dhl_ec/bnelissen/Slides/CD3_manuscript/CD3_slides/AAA231.CD3/AAA231.CD3.run1	255	0.7	0.06	0.7	0.06	-7.6142827413	-11.4723116515	0.265833931006	0.0293107097778
0.0	4000000.0	0.0	7996.0	4000000.0	4000000.0	0.0	1.0	4.04	2.46	1.2	0.0499999999997	6.02	0.31	0.76	0.0500000000002	9.33	0.31	2.21	1.54	0.44	AAA231.CD3.X12.Y13.tile.tissue.png	70	1	2000	70	7f8bc336cf3252a2086233cca31e785a	0	0	0	0	0	0	0	0	0	0	0	0	0	/home/dhl_ec/bnelissen/Slides/CD3_manuscript/CD3_slides/AAA231.CD3/AAA231.CD3.run1	255	0.7	0.06	0.7	0.06	-7.99612367297	0.0	0.202877874388	0.0232836132813
224.0	4000000.0	81.0	7996.0	4000000.0	4000000.0	1.0	1.0	3.04	2.44	1.75	0.0700000000002	8.37	0.46	1.21	0.0599999999999	13.28	0.55	3.3	2.31	0.65	AAA231.CD3.X12.Y14.tile.tissue.png	71	1	2000	71	01334012f2a7542f93646aaf84514ef9	0	0	0	0	0	0	0	0	0	0	0	0	0	/home/dhl_ec/bnelissen/Slides/CD3_manuscript/CD3_slides/AAA231.CD3/AAA231.CD3.run1	255	0.7	0.06	0.7	0.06	-8.57052102888	0.0	0.212319865653	0.0266535488281
54.0	4000000.0	30.0	7996.0	4000000.0	4000000.0	1.0	1.0	3.44	1.95	1.75	0.0700000000002	8.35	0.45	1.07	0.0599999999999	9.68	0.36	2.19	1.53	0.46	AAA231.CD3.X12.Y15.tile.tissue.png	72	1	2000	72	fb6304430056fb4d07df116b5722b64b	0	0	0	0	0	0	0	0	0	0	0	0	0	/home/dhl_ec/bnelissen/Slides/CD3_manuscript/CD3_slides/AAA231.CD3/AAA231.CD3.run1	255	0.7	0.06	0.7	0.06	-9.33581343844	0.0	0.262618697789	0.0354386445313
0.0	4000000.0	0.0	7996.0	4000000.0	4000000.0	0.0	1.0	4.14	2.35	1.13	0.0500000000002	6.03	0.46	1.19	0.0700000000002	8.86	0.29	2.2	1.52	1.01	AAA231.CD3.X12.Y16.tile.tissue.png	73	1	2000	73	368ba842d182cf771d05477c332647ee	0	0	0	0	0	0	0	0	0	0	0	0	0	/home/dhl_ec/bnelissen/Slides/CD3_manuscript/CD3_slides/AAA231.CD3/AAA231.CD3.run1	255	0.7	0.06	0.7	0.06	0.0	0.0	0.26396071875	0.0268545839844
0.0	4000000.0	0.0	7996.0	4000000.0	4000000.0	0.0	1.0	5.59	3.05	1.75	0.0700000000002	9.08	0.51	1.22	0.0699999999997	12.04	0.51	3.67	2.47	0.45	AAA231.CD3.X12.Y17.tile.tissue.png	74	1	2000	74	d498a1a9cae1003fd801e700e47961da	0	0	0	0	0	0	0	0	0	0	0	0	0	/home/dhl_ec/bnelissen/Slides/CD3_manuscript/CD3_slides/AAA231.CD3/AAA231.CD3.run1	255	0.7	0.06	0.7	0.06	0.0	-11.1970385652	0.263165375	0.0199787662704
0.0	3999862.0	0.0	8034.0	3999862.0	4000000.0	0.0	1.0	4.44	2.29	1.25	0.0600000000004	6.59	0.38	0.75	0.0600000000004	9.28	0.29	2.2	1.54	0.63	AAA231.CD3.X12.Y18.tile.tissue.png	75	1	2000	75	f4ea74bdb1a5aa08acfc8e2c7e719364	0	0	0	0	0	0	0	0	0	0	0	0	0	/home/dhl_ec/bnelissen/Slides/CD3_manuscript/CD3_slides/AAA231.CD3/AAA231.CD3.run1	255	0.7	0.06	0.7	0.06	-8.15302524835	-12.0105906359	0.354516272406	0.0845451611004
291.0	3991819.0	113.0	8277.0	3991819.0	4000000.0	2.0	1.0	3.33	2.54	1.15	0.0500000000002	6.47	0.38	0.75	0.0599999999999	9.6	0.37	2.21	1.54	0.43	AAA231.CD3.X12.Y19.tile.tissue.png	76	1	2000	76	1d03885b1c1bd1db4eda46d5b62fa172	0	0	0	0	0	0	0	0	0	0	0	0	0	/home/dhl_ec/bnelissen/Slides/CD3_manuscript/CD3_slides/AAA231.CD3/AAA231.CD3.run1	255	0.7	0.06	0.7	0.06	-8.93053410529	-12.3490146045	0.6213590335	0.119993930664
162.0	1345825.0	68.0	7375.0	1345825.0	4000000.0	1.0	2.0	3.49	2.65	1.21	0.0700000000002	6.92	0.61	1.32	0.24	10.95	0.43	3.49	2.42	0.66	AAA231.CD3.X12.Y2.tile.tissue.png	77	1	2000	77	117c53a8d22e8a960a7632bfe9da1526	0	0	0	0	0	0	0	0	0	0	0	0	0	/home/dhl_ec/bnelissen/Slides/CD3_manuscript/CD3_slides/AAA231.CD3/AAA231.CD3.run1	255	0.7	0.06	0.7	0.06	-8.54940232269	-11.5817920504	0.869482988032	1.01166530469
205.0	3837999.0	87.0	17661.0	3837999.0	4000000.0	2.0	3.0	3.78	1.67	1.82	0.0799999999999	9.94	0.62	1.25	0.0900000000001	13.44	0.54	3.55	2.4	0.73	AAA231.CD3.X12.Y20.tile.tissue.png	78	1	2000	78	8a9b85a4e92561a8b26d9e1a327ac413	0	0	0	0	0	0	0	0	0	0	0	0	0	/home/dhl_ec/bnelissen/Slides/CD3_manuscript/CD3_slides/AAA231.CD3/AAA231.CD3.run1	255	0.7	0.06	0.7	0.06	-8.95779260151	-10.717777191	1.22266081742	0.182088181641
0.0	1852879.0	0.0	44748.0	1852879.0	4000000.0	0.0	29.0	2.93	1.8	1.84	0.0799999999999	10.54	0.41	0.76	0.15	7.6	0.21	2.27	1.53	0.68	AAA231.CD3.X12.Y21.tile.tissue.png	79	1	2000	79	44f706b07ee4639239e5af1a8d243a83	0	0	0	0	0	0	0	0	0	0	0	0	0	/home/dhl_ec/bnelissen/Slides/CD3_manuscript/CD3_slides/AAA231.CD3/AAA231.CD3.run1	255	0.7	0.06	0.7	0.06	-9.20678030077	-11.5428858913	2.25682652802	2.33791603125
704.0	1597688.0	239.0	15926.0	1597688.0	4000000.0	3.0	7.0	2.87	1.6	1.9	0.0700000000002	10.57	0.61	1.34	0.22	11.69	0.44	3.48	2.59	0.68	AAA231.CD3.X12.Y3.tile.tissue.png	80	1	2000	80	204e46d819fe248dee9f1d30d8f76782	0	0	0	0	0	0	0	0	0	0	0	0	0	/home/dhl_ec/bnelissen/Slides/CD3_manuscript/CD3_slides/AAA231.CD3/AAA231.CD3.run1	255	0.7	0.06	0.7	0.06	-8.81656269879	-11.3361945799	0.874726285158	0.507491328125
2596.0	3005589.0	996.0	20168.0	3005589.0	4000000.0	19.0	5.0	3.08	3.17	1.8	0.0699999999997	10.31	0.57	1.23	0.14	11.7	0.33	2.27	1.54	0.42	AAA231.CD3.X12.Y4.tile.tissue.png	81	1	2000	81	40732c5f9fa0929a1f1b569a749aa39a	0	0	0	0	0	0	0	0	0	0	0	0	0	/home/dhl_ec/bnelissen/Slides/CD3_manuscript/CD3_slides/AAA231.CD3/AAA231.CD3.run1	255	0.7	0.06	0.7	0.06	-8.70139565982	-11.0985025762	0.877033780059	0.26865721875
553.0	3960641.0	221.0	8896.0	3960641.0	4000000.0	5.0	1.0	4.45	2.06	1.14	0.0499999999997	6.56	0.56	1.22	0.0800000000004	10.58	0.37	2.22	1.53	0.59	AAA231.CD3.X12.Y5.tile.tissue.png	82	1	2000	82	b1ab6f7e86f4edc707fbeb7218ad531b	0	0	0	0	0	0	0	0	0	0	0	0	0	/home/dhl_ec/bnelissen/Slides/CD3_manuscript/CD3_slides/AAA231.CD3/AAA231.CD3.run1	255	0.7	0.06	0.7	0.06	-8.69869027113	-10.7084779194	0.446181164	0.0583139707031
0.0	4000000.0	0.0	7996.0	4000000.0	4000000.0	0.0	1.0	2.37	2.6	1.78	0.0699999999997	9.12	0.46	1.25	0.0700000000002	13.45	0.47	3.33	2.34	0.63	AAA231.CD3.X12.Y6.tile.tissue.png	83	1	2000	83	1e8c3a30f8dbf72f647176441bfeeedc	0	0	0	0	0	0	0	0	0	0	0	0	0	/home/dhl_ec/bnelissen/Slides/CD3_manuscript/CD3_slides/AAA231.CD3/AAA231.CD3.run1	255	0.7	0.06	0.7	0.06	-8.55096747728	-12.560210654	0.460848360304	0.119804195068
2151.0	4000000.0	839.0	7996.0	4000000.0	4000000.0	17.0	1.0	3.54	2.69	1.1	0.0499999999997	6.77	0.3	0.75	0.0500000000002	9.71	0.56	3.27	2.34	0.690000000001	AAA231.CD3.X12.Y7.tile.tissue.png	84	1	2000	84	79bf71ed65c139280735089309cbb63a	0	0	0	0	0	0	0	0	0	0	0	0	0	/home/dhl_ec/bnelissen/Slides/CD3_manuscript/CD3_slides/AAA231.CD3/AAA231.CD3.run1	255	0.7	0.0633094714649	0.7	0.0633094714649	-8.5202285378	-11.7693053708	0.470165382546	0.0807628712311
11305.0	3991524.0	4092.0	8560.0	3991524.0	4000000.0	71.0	1.0	3.15	1.92	1.75	0.0600000000004	10.55	0.56	1.28	0.0900000000001	13.81	0.66	4.48	2.69	0.89	AAA231.CD3.X12.Y8.tile.tissue.png	85	1	2000	85	19f534f0f2ca7e0ee80546724ca97cac	0	0	0	0	0	0	0	0	0	0	0	0	0	/home/dhl_ec/bnelissen/Slides/CD3_manuscript/CD3_slides/AAA231.CD3/AAA231.CD3.run1	255	0.7	0.06	0.7	0.06	-8.39821402938	-11.7407635832	0.61389474521	0.16801776416
0.0	3992923.0	0.0	8596.0	3992923.0	4000000.0	0.0	1.0	3.75	2.75	1.79	0.0700000000002	8.71	0.38	0.75	0.0599999999999	9.35	0.3	2.22	1.55	0.62	AAA231.CD3.X12.Y9.tile.tissue.png	86	1	2000	86	647a4da493f2f3768122ecd7d9be864c	0	0	0	0	0	0	0	0	0	0	0	0	0	/home/dhl_ec/bnelissen/Slides/CD3_manuscript/CD3_slides/AAA231.CD3/AAA231.CD3.run1	255	0.7	0.06	0.7	0.06	-7.68304542288	-11.3725823473	0.276114688458	0.0175327467041
0.0	4000000.0	0.0	7996.0	4000000.0	4000000.0	0.0	1.0	2.69	2.77	1.13	0.0699999999997	8.32	0.46	1.19	0.0700000000002	12.72	0.46	3.32	2.46	0.71	AAA231.CD3.X13.Y10.tile.tissue.png	87	1	2000	87	93932a39472b4870a966c149587840c8	0	0	0	0	0	0	0	0	0	0	0	0	0	/home/dhl_ec/bnelissen/Slides/CD3_manuscript/CD3_slides/AAA231.CD3/AAA231.CD3.run1	255	0.7	0.06	0.7	0.06	-6.80589747321	0.0	0.223051297319	0.0366814023437
600.0	4000000.0	244.0	7996.0	4000000.0	4000000.0	6.0	1.0	2.23	3.45	1.15	0.0499999999997	6.45	0.31	0.75	0.0500000000002	9.74	0.38	2.2	2.52	0.650000000001	AAA231.CD3.X13.Y11.tile.tissue.png	88	1	2000	88	aa565cdd13516f8565f5478d09b57816	0	0	0	0	0	0	0	0	0	0	0	0	0	/home/dhl_ec/bnelissen/Slides/CD3_manuscript/CD3_slides/AAA231.CD3/AAA231.CD3.run1	255	0.7	0.06	0.7	0.06	-9.13800049999	-11.5712297533	0.3135247213	0.0481023786469
0.0	4000000.0	0.0	7996.0	4000000.0	4000000.0	0.0	1.0	3.03	1.35	1.16	0.0700000000002	8.07	0.29	0.75	0.0500000000002	9.29	0.46	3.32	2.37	0.73	AAA231.CD3.X13.Y12.tile.tissue.png	89	1	2000	89	a3469f4e109a8c5ee43d5b32f71080f3	0	0	0	0	0	0	0	0	0	0	0	0	0	/home/dhl_ec/bnelissen/Slides/CD3_manuscript/CD3_slides/AAA231.CD3/AAA231.CD3.run1	255	0.7	0.06	0.7	0.06	-8.74891549099	0.0	0.338417810219	0.0417302734375
68.0	4000000.0	45.0	7996.0	4000000.0	4000000.0	1.0	1.0	3.06	3.33	1.16	0.0500000000002	5.97	0.31	0.75	0.0500000000002	9.64	0.38	2.21	1.89	0.61	AAA231.CD3.X13.Y13.tile.tissue.png	90	1	2000	90	101b57aadadb40ea36da1ae102cfa62a	0	0	0	0	0	0	0	0	0	0	0	0	0	/home/dhl_ec/bnelissen/Slides/CD3_manuscript/CD3_slides/AAA231.CD3/AAA231.CD3.run1	255	0.7	0.06	0.7	0.06	-9.10291652744	0.0	0.333395278362	0.0520930117187
133.0	4000000.0	89.0	7996.0	4000000.0	4000000.0	2.0	1.0	3.01	3.0	1.13	0.0700000000002	8.32	0.47	1.2	0.0700000000002	13.69	0.55	2.22	1.53	0.43	AAA231.CD3.X13.Y14.tile.tissue.png	91	1	2000	91	2ca8b96d66f0d5daaacece256294273c	0	0	0	0	0	0	0	0	0	0	0	0	0	/home/dhl_ec/bnelissen/Slides/CD3_manuscript/CD3_slides/AAA231.CD3/AAA231.CD3.run1	255	0.7	0.06	0.7	0.06	-9.45021577401	0.0	0.343276940988	0.0565022539062
0.0	4000000.0	0.0	7996.0	4000000.0	4000000.0	0.0	1.0	2.91	2.88	1.15	0.0500000000002	6.43	0.3	0.74	0.0499999999997	9.22	0.45	3.29	2.32	0.71	AAA231.CD3.X13.Y15.tile.tissue.png	92	1	2000	92	8e12916714efa4a73909a658baf20bae	0	0	0	0	0	0	0	0	0	0	0	0	0	/home/dhl_ec/bnelissen/Slides/CD3_manuscript/CD3_slides/AAA231.CD3/AAA231.CD3.run1	255	0.7	0.06	0.7	0.06	-8.19014991643	-11.9458905658	0.386822040719	0.0697890594619
0.0	4000000.0	0.0	7996.0	4000000.0	4000000.0	0.0	1.0	2.39	1.92	1.74	0.0700000000002	5.77	0.29	0.74	0.0500000000002	9.04	0.28	2.88	2.3	0.64	AAA231.CD3.X13.Y16.tile.tissue.png	93	1	2000	93	ed590e9b32a3aac31f39e5f4de792b20	0	0	0	0	0	0	0	0	0	0	0	0	0	/home/dhl_ec/bnelissen/Slides/CD3_manuscript/CD3_slides/AAA231.CD3/AAA231.CD3.run1	255	0.7	0.06	0.7	0.06	-8.81188763512	0.0	0.398405620149	0.06399490625
89.0	4000000.0	38.0	7996.0	4000000.0	4000000.0	1.0	1.0	3.98	3.27	1.75	0.0700000000002	8.25	0.3	0.76	0.0500000000002	9.58	0.37	2.19	1.52	0.44	AAA231.CD3.X13.Y17.tile.tissue.png	94	1	2000	94	3a310cfcebeb819dc199dc55dd011b74	0	0	0	0	0	0	0	0	0	0	0	0	0	/home/dhl_ec/bnelissen/Slides/CD3_manuscript/CD3_slides/AAA231.CD3/AAA231.CD3.run1	255	0.7	0.06	0.7	0.06	-8.64668413115	-11.900904575	0.384442658249	0.0611733229606
479.0	3828154.0	137.0	11738.0	3828154.0	4000000.0	2.0	1.0	0.92	1.68	1.12	0.0500000000002	6.52	0.36	0.74	0.0599999999999	11.47	0.54	3.25	2.29	0.69	AAA231.CD3.X13.Y18.tile.tissue.png	95	1	2000	95	b57cec7b4ba30bc9832c521401886459	0	0	0	0	0	0	0	0	0	0	0	0	0	/home/dhl_ec/bnelissen/Slides/CD3_manuscript/CD3_slides/AAA231.CD3/AAA231.CD3.run1	255	0.7	0.06	0.7	0.06	-8.80705778805	-11.6988643162	0.611598410019	0.162983476563
561.0	3788944.0	279.0	10897.0	3788944.0	4000000.0	6.0	3.0	1.13	1.49	1.73	0.0700000000002	9.85	0.55	1.19	0.0900000000001	13.01	0.53	3.44	2.35	0.64	AAA231.CD3.X13.Y19.tile.tissue.png	96	1	2000	96	f1b1130be03d794d051aad71afde432a	0	0	0	0	0	0	0	0	0	0	0	0	0	/home/dhl_ec/bnelissen/Slides/CD3_manuscript/CD3_slides/AAA231.CD3/AAA231.CD3.run1	255	0.7	0.06	0.7	0.06	-8.51626079497	-11.4440480056	0.678050454309	0.168465773437
0.0	1140883.0	0.0	8280.0	1140883.0	4000000.0	0.0	3.0	2.7	2.11	1.12	0.0599999999999	7.01	0.39	0.82	0.19	7.17	0.18	2.17	1.54	0.4	AAA231.CD3.X13.Y2.tile.tissue.png	97	1	2000	97	f8a7a6c9fe2b736a6af476f0362fba03	0	0	0	0	0	0	0	0	0	0	0	0	0	/home/dhl_ec/bnelissen/Slides/CD3_manuscript/CD3_slides/AAA231.CD3/AAA231.CD3.run1	255	0.7	0.06	0.7	0.06	-6.42371313572	-11.4813829672	1.17650869136	1.52240011133
227.0	3996276.0	120.0	8245.0	3996276.0	4000000.0	3.0	1.0	3.04	2.83	1.13	0.0500000000002	6.58	0.4	0.76	0.0599999999999	9.79	0.37	2.2	1.76	0.66	AAA231.CD3.X13.Y20.tile.tissue.png	98	1	2000	98	e305e7d1c89214c020ae7b9d62420491	0	0	0	0	0	0	0	0	0	0	0	0	0	/home/dhl_ec/bnelissen/Slides/CD3_manuscript/CD3_slides/AAA231.CD3/AAA231.CD3.run1	255	0.7	0.06	0.7	0.06	-8.83777440615	-10.6321755795	0.681149538296	0.0616519460449
0.0	2498854.0	0.0	9006.0	2498854.0	4000000.0	0.0	2.0	3.44	2.26	1.74	0.0699999999997	9.42	0.56	1.21	0.16	11.12	0.37	3.28	2.32	0.66	AAA231.CD3.X13.Y21.tile.tissue.png	99	1	2000	99	e53580ddb155469d3f05a1e719549e3f	0	0	0	0	0	0	0	0	0	0	0	0	0	/home/dhl_ec/bnelissen/Slides/CD3_manuscript/CD3_slides/AAA231.CD3/AAA231.CD3.run1	255	0.7	0.06	0.7	0.06	-8.64687637826	-11.5719024001	1.50133322894	0.579861148438
0.0	3669434.0	0.0	10108.0	3669434.0	4000000.0	0.0	1.0	2.26	1.84	1.14	0.0700000000002	10.58	0.55	1.19	0.0999999999999	12.68	0.44	3.45	2.32	0.69	AAA231.CD3.X13.Y3.tile.tissue.png	100	1	2000	100	d3b5e2b5b64d70698ea4c0f7c48a3961	0	0	0	0	0	0	0	0	0	0	0	0	0	/home/dhl_ec/bnelissen/Slides/CD3_manuscript/CD3_slides/AAA231.CD3/AAA231.CD3.run1	255	0.7	0.06	0.7	0.06	-8.6734963158	-11.4310975798	1.02708661964	0.215942726562
4172.0	3967340.0	1520.0	10230.0	3967340.0	4000000.0	30.0	1.0	4.46	1.94	1.18	0.0499999999997	6.65	0.37	0.76	0.0599999999999	9.69	0.37	2.2	1.53	0.43	AAA231.CD3.X13.Y4.tile.tissue.png	101	1	2000	101	c352df62fc0cf972bcd242553e043760	0	0	0	0	0	0	0	0	0	0	0	0	0	/home/dhl_ec/bnelissen/Slides/CD3_manuscript/CD3_slides/AAA231.CD3/AAA231.CD3.run1	255	0.7	0.06	0.7	0.06	-9.26901087568	-11.7413354021	1.04586072869	0.133399054687
119.0	3994417.0	73.0	8747.0	3994417.0	4000000.0	2.0	1.0	2.6	2.5	1.18	0.0500000000002	6.58	0.54	1.19	0.0799999999999	10.9	0.55	3.3	2.32	0.48	AAA231.CD3.X13.Y5.tile.tissue.png	102	1	2000	102	d7725ceb063eccb2ac216e9fc82dcc59	0	0	0	0	0	0	0	0	0	0	0	0	0	/home/dhl_ec/bnelissen/Slides/CD3_manuscript/CD3_slides/AAA231.CD3/AAA231.CD3.run1	255	0.7	0.06	0.7	0.06	-8.60524418689	-11.7269987546	0.384923819977	0.0476152434082
275.0	4000000.0	114.0	7996.0	4000000.0	4000000.0	3.0	1.0	4.07	2.97	1.19	0.0500000000002	5.99	0.3	0.77	0.0599999999999	9.66	0.37	2.18	1.52	0.42	AAA231.CD3.X13.Y6.tile.tissue.png	103	1	2000	103	af77ed7bd61a419637544ffb8bec123d	0	0	0	0	0	0	0	0	0	0	0	0	0	/home/dhl_ec/bnelissen/Slides/CD3_manuscript/CD3_slides/AAA231.CD3/AAA231.CD3.run1	255	0.7	0.06	0.7	0.06	-8.41600672889	0.0	0.184199863001	0.0210486953125
0.0	4000000.0	0.0	7996.0	4000000.0	4000000.0	0.0	1.0	2.27	2.98	1.49	0.0799999999999	8.6	0.5	1.2	0.0699999999997	13.76	0.51	3.65	2.51	0.63	AAA231.CD3.X13.Y7.tile.tissue.png	104	1	2000	104	fc8c05e92bc0b2d69ed664cf50160843	0	0	0	0	0	0	0	0	0	0	0	0	0	/home/dhl_ec/bnelissen/Slides/CD3_manuscript/CD3_slides/AAA231.CD3/AAA231.CD3.run1	255	0.7	0.06	0.7	0.06	-8.49236852139	0.0	0.172456127873	0.0210255371094
151.0	4000000.0	82.0	7996.0	4000000.0	4000000.0	2.0	1.0	3.58	2.7	1.82	0.0599999999999	8.55	0.3	0.76	0.0599999999999	9.55	0.37	2.2	1.52	0.679999999999	AAA231.CD3.X13.Y8.tile.tissue.png	105	1	2000	105	20316f192821c4820cc85540bcc9b383	0	0	0	0	0	0	0	0	0	0	0	0	0	/home/dhl_ec/bnelissen/Slides/CD3_manuscript/CD3_slides/AAA231.CD3/AAA231.CD3.run1	255	0.7	0.0684823364695	0.7	0.0684823364695	-8.61325750588	-11.154490697	0.287689433421	0.110684308138
168.0	4000000.0	101.0	7996.0	4000000.0	4000000.0	2.0	1.0	2.43	2.12	1.13	0.0500000000002	5.84	0.3	0.76	0.0500000000002	9.64	0.38	2.2	1.54	0.79	AAA231.CD3.X13.Y9.tile.tissue.png	106	1	2000	106	da07ac67bf97de03cc57ee6201a018ce	0	0	0	0	0	0	0	0	0	0	0	0	0	/home/dhl_ec/bnelissen/Slides/CD3_manuscript/CD3_slides/AAA231.CD3/AAA231.CD3.run1	255	0.7	0.06	0.7	0.06	-8.7962461051	0.0	0.210670294548	0.0268933886719
53.0	3999266.0	29.0	8104.0	3999266.0	4000000.0	1.0	1.0	3.32	1.84	1.17	0.0599999999999	6.42	0.38	0.74	0.0599999999999	9.66	0.38	2.21	1.52	0.440000000001	AAA231.CD3.X14.Y10.tile.tissue.png	107	1	2000	107	d37babe682e6f2be48467fc4847e170d	0	0	0	0	0	0	0	0	0	0	0	0	0	/home/dhl_ec/bnelissen/Slides/CD3_manuscript/CD3_slides/AAA231.CD3/AAA231.CD3.run1	255	0.7	0.06	0.7	0.06	-8.39063800839	-11.817547024	0.685146804014	0.0477367633667
0.0	3995005.0	0.0	8430.0	3995005.0	4000000.0	0.0	2.0	3.57	3.59	1.11	0.0599999999999	6.47	0.38	0.75	0.0599999999999	9.18	0.29	3.16	2.35	0.420000000001	AAA231.CD3.X14.Y11.tile.tissue.png	108	1	2000	108	e479fe8e0a566c12e656cc7388df217a	0	0	0	0	0	0	0	0	0	0	0	0	0	/home/dhl_ec/bnelissen/Slides/CD3_manuscript/CD3_slides/AAA231.CD3/AAA231.CD3.run1	255	0.7	0.06	0.7	0.06	-7.91365955475	-11.5535912147	0.565026435179	0.0419492704468
0.0	4000000.0	0.0	7996.0	4000000.0	4000000.0	0.0	1.0	3.98	2.77	1.12	0.0500000000002	6.42	0.46	1.21	0.0699999999997	11.61	0.48	3.37	2.31	0.62	AAA231.CD3.X14.Y12.tile.tissue.png	109	1	2000	109	4ddadc3558e993472734c786b88f7a5b	0	0	0	0	0	0	0	0	0	0	0	0	0	/home/dhl_ec/bnelissen/Slides/CD3_manuscript/CD3_slides/AAA231.CD3/AAA231.CD3.run1	255	0.7	0.06	0.7	0.06	-8.1351548633	-11.7505049776	0.588455388914	0.0387927543945
0.0	3999627.0	0.0	8016.0	3999627.0	4000000.0	0.0	1.0	2.5	2.85	1.75	0.0700000000002	7.28	0.56	0.9	0.0599999999999	10.94	0.46	3.29	2.3	0.64	AAA231.CD3.X14.Y13.tile.tissue.png	110	1	2000	110	c331fc2e41b7c954e2de08dd236fd0e5	0	0	0	0	0	0	0	0	0	0	0	0	0	/home/dhl_ec/bnelissen/Slides/CD3_manuscript/CD3_slides/AAA231.CD3/AAA231.CD3.run1	255	0.7	0.06	0.7	0.06	0.0	-12.1956734984	0.499623089853	0.0441978179474
0.0	3999997.0	0.0	7998.0	3999997.0	4000000.0	0.0	1.0	1.27	2.9	1.76	0.0700000000002	9.11	0.56	1.19	0.0799999999999	12.72	0.46	3.28	2.33	0.64	AAA231.CD3.X14.Y14.tile.tissue.png	111	1	2000	111	f32ccf798ff4b5516234924f0827eb2b	0	0	0	0	0	0	0	0	0	0	0	0	0	/home/dhl_ec/bnelissen/Slides/CD3_manuscript/CD3_slides/AAA231.CD3/AAA231.CD3.run1	255	0.7	0.06	0.7	0.06	-8.90224463118	-12.3888881965	0.652860475745	0.0626295837498
0.0	3999414.0	0.0	8063.0	3999414.0	4000000.0	0.0	1.0	3.52	3.45	1.75	0.0700000000002	9.06	0.55	1.19	0.0799999999999	11.39	0.45	3.26	2.31	0.65	AAA231.CD3.X14.Y15.tile.tissue.png	112	1	2000	112	d92a7dd376c7815a672658c1eaa4b5ff	0	0	0	0	0	0	0	0	0	0	0	0	0	/home/dhl_ec/bnelissen/Slides/CD3_manuscript/CD3_slides/AAA231.CD3/AAA231.CD3.run1	255	0.7	0.06	0.7	0.06	0.0	-12.2803601296	0.857023929006	0.0866391199341
262.0	3999927.0	132.0	8010.0	3999927.0	4000000.0	3.0	1.0	4.22	3.02	1.76	0.0700000000002	9.08	0.56	1.19	0.0799999999999	13.17	0.55	3.28	2.31	0.64	AAA231.CD3.X14.Y16.tile.tissue.png	113	1	2000	113	0a620248b2edd7461d64bf321d908e90	0	0	0	0	0	0	0	0	0	0	0	0	0	/home/dhl_ec/bnelissen/Slides/CD3_manuscript/CD3_slides/AAA231.CD3/AAA231.CD3.run1	255	0.7	0.06	0.7	0.06	-8.55191746666	-11.6373203282	0.931054582285	0.10253871521
0.0	3993232.0	0.0	8268.0	3993232.0	4000000.0	0.0	1.0	3.45	3.3	1.77	0.0700000000002	9.32	0.55	1.19	0.0700000000002	12.63	0.46	3.29	2.3	0.64	AAA231.CD3.X14.Y17.tile.tissue.png	114	1	2000	114	3fdeac1722e125e2d55d3ffcd4d965b9	0	0	0	0	0	0	0	0	0	0	0	0	0	/home/dhl_ec/bnelissen/Slides/CD3_manuscript/CD3_slides/AAA231.CD3/AAA231.CD3.run1	255	0.7	0.06	0.7	0.06	-7.82557608195	-12.4290976234	0.917174736003	0.130618941162
0.0	3995376.0	0.0	8193.0	3995376.0	4000000.0	0.0	1.0	2.13	4.46	1.76	0.0599999999999	9.18	0.56	1.29	0.0799999999999	11.5	0.46	3.29	2.32	0.64	AAA231.CD3.X14.Y18.tile.tissue.png	115	1	2000	115	1472d888e1e1b20cd7c9f23a7c485a86	0	0	0	0	0	0	0	0	0	0	0	0	0	/home/dhl_ec/bnelissen/Slides/CD3_manuscript/CD3_slides/AAA231.CD3/AAA231.CD3.run1	255	0.7	0.06	0.7	0.06	0.0	-12.1382523291	0.847532998146	0.113399793762
0.0	3997675.0	0.0	8305.0	3997675.0	4000000.0	0.0	1.0	3.81	2.9	1.34	0.0499999999997	6.52	0.38	1.19	0.0799999999999	12.75	0.46	3.27	2.32	0.68	AAA231.CD3.X14.Y19.tile.tissue.png	116	1	2000	116	fb60fb64c53ecc69f28e005bc732e6ec	0	0	0	0	0	0	0	0	0	0	0	0	0	/home/dhl_ec/bnelissen/Slides/CD3_manuscript/CD3_slides/AAA231.CD3/AAA231.CD3.run1	255	0.7	0.06	0.7	0.06	-8.67676930097	-11.8717709031	0.867165583036	0.0826301381836
0.0	431384.0	0.0	6352.0	431384.0	4000000.0	0.0	1.0	3.13	2.18	1.75	0.0799999999999	10.83	0.55	1.34	0.3	8.35	0.24	3.33	2.4	0.56	AAA231.CD3.X14.Y2.tile.tissue.png	117	1	2000	117	a33a712252d2ba879f910e343e503a1e	0	0	0	0	0	0	0	0	0	0	0	0	0	/home/dhl_ec/bnelissen/Slides/CD3_manuscript/CD3_slides/AAA231.CD3/AAA231.CD3.run1	255	0.7	0.06	0.7	0.06	0.0	-11.6419478902	2.80666036524	2.03375429297
193.0	3981581.0	95.0	9014.0	3981581.0	4000000.0	2.0	1.0	2.28	2.79	1.81	0.0700000000002	9.31	0.59	1.27	0.0800000000004	13.35	0.55	3.41	2.3	0.64	AAA231.CD3.X14.Y20.tile.tissue.png	118	1	2000	118	a0fccc73b6e612df92e79e9066a9d976	0	0	0	0	0	0	0	0	0	0	0	0	0	/home/dhl_ec/bnelissen/Slides/CD3_manuscript/CD3_slides/AAA231.CD3/AAA231.CD3.run1	255	0.7	0.06	0.7	0.06	-8.98353098107	-10.5111154866	0.875442649888	0.0955951464844
0.0	2673968.0	0.0	8781.0	2673968.0	4000000.0	0.0	1.0	2.45	2.37	1.77	0.0700000000002	9.55	0.55	1.19	0.16	11.67	0.43	3.53	2.59	0.69	AAA231.CD3.X14.Y21.tile.tissue.png	119	1	2000	119	b797d9f58e0ffd05bcc371bf62eebc72	0	0	0	0	0	0	0	0	0	0	0	0	0	/home/dhl_ec/bnelissen/Slides/CD3_manuscript/CD3_slides/AAA231.CD3/AAA231.CD3.run1	255	0.7	0.06	0.7	0.06	-7.28627049857	-11.7281302157	1.4098929036	0.699947
0.0	0.0	0.0	0.0	0.0	1876000.0	0.0	0.0	0.66	1.28	0.86	0.0300000000002	4.52	0.22	0.65	0.16	2.6	0.0999999999999	1.54	1.11	0.28	AAA231.CD3.X14.Y22.tile.tissue.png	120	1	2000	120	03f30382d113752c0f1dafcf3c31a4d2	0	0	0	0	0	0	0	0	0	0	0	0	0	/home/dhl_ec/bnelissen/Slides/CD3_manuscript/CD3_slides/AAA231.CD3/AAA231.CD3.run1	255	1.0	0.06	1.0	0.06	0.0	-11.0337519756	0.0	3.02633950109
0.0	3845697.0	0.0	12475.0	3845697.0	4000000.0	0.0	1.0	1.39	1.19	1.16	0.0499999999997	6.74	0.38	0.75	0.0699999999997	9.16	0.29	2.21	1.55	0.46	AAA231.CD3.X14.Y3.tile.tissue.png	121	1	2000	121	001be3ed7cc495b6a648d614000c8977	0	0	0	0	0	0	0	0	0	0	0	0	0	/home/dhl_ec/bnelissen/Slides/CD3_manuscript/CD3_slides/AAA231.CD3/AAA231.CD3.run1	255	0.7	0.06	0.7	0.06	-8.41733767424	-11.6343299602	1.90301629265	0.215721351562
3795.0	3959805.0	1322.0	10121.0	3959805.0	4000000.0	27.0	2.0	1.55	1.59	1.13	0.0699999999997	9.83	0.62	1.28	0.0900000000001	14.28	0.610000000001	3.55	2.58	1.78	AAA231.CD3.X14.Y4.tile.tissue.png	122	1	2000	122	06326c95f020700b4bdbcc0dea14b994	0	0	0	0	0	0	0	0	0	0	0	0	0	/home/dhl_ec/bnelissen/Slides/CD3_manuscript/CD3_slides/AAA231.CD3/AAA231.CD3.run1	255	0.7	0.06	0.7	0.06	-9.21649292652	-11.0806743997	0.701509222255	0.0863227685547
0.0	3918152.0	0.0	11339.0	3918152.0	4000000.0	0.0	1.0	2.05	3.0	1.15	0.0500000000002	7.0	0.56	1.27	0.0799999999999	13.81	0.5	3.48	2.31	0.71	AAA231.CD3.X14.Y5.tile.tissue.png	123	1	2000	123	548f12ee36b27a2af54f00fbc5a88385	0	0	0	0	0	0	0	0	0	0	0	0	0	/home/dhl_ec/bnelissen/Slides/CD3_manuscript/CD3_slides/AAA231.CD3/AAA231.CD3.run1	255	0.7	0.06	0.7	0.06	-7.23853184983	-11.8313600616	0.481140345396	0.0629191572266
0.0	4000000.0	0.0	7996.0	4000000.0	4000000.0	0.0	1.0	3.32	2.4	1.93	0.0800000000004	9.44	0.54	1.2	0.0600000000004	12.87	0.47	3.26	2.33	0.639999999999	AAA231.CD3.X14.Y6.tile.tissue.png	124	1	2000	124	8651b75a50388bf129c5dac574e7bd12	0	0	0	0	0	0	0	0	0	0	0	0	0	/home/dhl_ec/bnelissen/Slides/CD3_manuscript/CD3_slides/AAA231.CD3/AAA231.CD3.run1	255	0.7	0.06	0.7	0.06	-7.94145727463	-10.0480456541	0.250014786824	0.04088513308
0.0	4000000.0	0.0	7996.0	4000000.0	4000000.0	0.0	1.0	2.94	1.56	1.76	0.0700000000006	9.06	0.53	1.27	0.0700000000006	13.43	0.47	3.35	2.46	0.690000000001	AAA231.CD3.X14.Y7.tile.tissue.png	125	1	2000	125	f547d1d8d6af52119db6db5a0657629d	0	0	0	0	0	0	0	0	0	0	0	0	0	/home/dhl_ec/bnelissen/Slides/CD3_manuscript/CD3_slides/AAA231.CD3/AAA231.CD3.run1	255	0.7	0.06	0.7	0.06	-7.75051116714	-12.030506139	0.231558542281	0.0370302139835
86.0	4000000.0	42.0	7996.0	4000000.0	4000000.0	1.0	1.0	2.12	2.81	1.77	0.0700000000006	8.53	0.47	1.23	0.0700000000006	13.74	0.559999999999	3.36	2.32	0.63	AAA231.CD3.X14.Y8.tile.tissue.png	126	1	2000	126	e5e263513aa8ef63b672fa3030369144	0	0	0	0	0	0	0	0	0	0	0	0	0	/home/dhl_ec/bnelissen/Slides/CD3_manuscript/CD3_slides/AAA231.CD3/AAA231.CD3.run1	255	0.7	0.06	0.7	0.06	-7.42095381137	0.0	0.226334435931	0.0496414882812
320.0	3999002.0	98.0	8068.0	3999002.0	4000000.0	3.0	1.0	2.56	2.62	1.14	0.0499999999993	6.56	0.549999999999	1.22	0.0800000000008	13.53	0.61	3.37	2.31	0.63	AAA231.CD3.X14.Y9.tile.tissue.png	127	1	2000	127	8c609ec25f0be0a590ef07a0ad6a174c	0	0	0	0	0	0	0	0	0	0	0	0	0	/home/dhl_ec/bnelissen/Slides/CD3_manuscript/CD3_slides/AAA231.CD3/AAA231.CD3.run1	255	0.7	0.06	0.7	0.06	-8.05420175735	-10.949483946	0.42471730149	0.0339739256744
182.0	3999089.0	86.0	8108.0	3999089.0	4000000.0	2.0	1.0	2.86	2.8	1.75	0.0699999999997	9.16	0.59	1.26	0.0900000000001	14.21	0.62	3.69	2.59	0.690000000001	AAA231.CD3.X15.Y10.tile.tissue.png	128	1	2000	128	2ff7417c9cbcee2afd681aab0c9a965f	0	0	0	0	0	0	0	0	0	0	0	0	0	/home/dhl_ec/bnelissen/Slides/CD3_manuscript/CD3_slides/AAA231.CD3/AAA231.CD3.run1	255	0.7	0.06	0.7	0.06	-8.48968901381	-11.3200780407	0.510274294805	0.0427554319458
52.0	3997501.0	29.0	8163.0	3997501.0	4000000.0	1.0	1.0	4.14	2.73	1.15	0.0600000000004	7.37	0.38	0.76	0.0600000000004	9.58	0.37	2.21	2.44	0.660000000001	AAA231.CD3.X15.Y11.tile.tissue.png	129	1	2000	129	ea1c6c7f24f2c5567767d308c3e8efb3	0	0	0	0	0	0	0	0	0	0	0	0	0	/home/dhl_ec/bnelissen/Slides/CD3_manuscript/CD3_slides/AAA231.CD3/AAA231.CD3.run1	255	0.7	0.06	0.7	0.06	-8.78555896921	-11.7765741526	0.288030857082	0.0447584594879
0.0	4000000.0	0.0	7996.0	4000000.0	4000000.0	0.0	1.0	3.2	4.45	1.13	0.0500000000002	6.44	0.459999999999	1.29	0.0699999999997	13.41	0.46	3.27	2.35	0.63	AAA231.CD3.X15.Y12.tile.tissue.png	130	1	2000	130	388fe179b8b691679f03a23380da3bd4	0	0	0	0	0	0	0	0	0	0	0	0	0	/home/dhl_ec/bnelissen/Slides/CD3_manuscript/CD3_slides/AAA231.CD3/AAA231.CD3.run1	255	0.7	0.06	0.7	0.06	-6.42565352893	-11.5540352873	0.478610375337	0.037731107502
73.0	3998848.0	41.0	8178.0	3998848.0	4000000.0	1.0	1.0	3.98	2.76	1.19	0.0500000000002	6.45	0.56	1.2	0.0799999999999	13.24	0.559999999999	3.29	2.3	0.630000000001	AAA231.CD3.X15.Y13.tile.tissue.png	131	1	2000	131	a75abaaa09f8e9258a4c722ea7cdb6d9	0	0	0	0	0	0	0	0	0	0	0	0	0	/home/dhl_ec/bnelissen/Slides/CD3_manuscript/CD3_slides/AAA231.CD3/AAA231.CD3.run1	255	0.7	0.06	0.7	0.06	-8.7655854273	-11.6583932788	0.642139017608	0.0418207722931
69.0	3999545.0	38.0	8088.0	3999545.0	4000000.0	1.0	1.0	3.75	2.24	1.15	0.0599999999995	6.52	0.38	0.740000000001	0.0600000000004	9.62	0.38	2.21	1.51	0.71	AAA231.CD3.X15.Y14.tile.tissue.png	132	1	2000	132	1b0ea8b9036dba28bae2259cfc370d91	0	0	0	0	0	0	0	0	0	0	0	0	0	/home/dhl_ec/bnelissen/Slides/CD3_manuscript/CD3_slides/AAA231.CD3/AAA231.CD3.run1	255	0.7	0.06	0.7	0.06	-8.65030082736	-11.4299678758	0.969138852088	0.0454328190002
0.0	3998914.0	0.0	8138.0	3998914.0	4000000.0	0.0	1.0	3.61	2.21	1.14	0.0599999999995	6.47	0.38	0.75	0.0600000000004	8.38	0.309999999999	2.2	1.53	0.429999999999	AAA231.CD3.X15.Y15.tile.tissue.png	133	1	2000	133	82372f1e731cd40fef4fb326ea647aaf	0	0	0	0	0	0	0	0	0	0	0	0	0	/home/dhl_ec/bnelissen/Slides/CD3_manuscript/CD3_slides/AAA231.CD3/AAA231.CD3.run1	255	0.7	0.06	0.7	0.06	0.0	-11.8231161741	1.58174369341	0.0784152329102
0.0	3999847.0	0.0	8024.0	3999847.0	4000000.0	0.0	1.0	3.75	2.0	1.12	0.0600000000004	6.59	0.39	0.74	0.0600000000004	8.34	0.51	3.33	2.33	0.639999999999	AAA231.CD3.X15.Y16.tile.tissue.png	134	1	2000	134	9dbcc9978b974fb4fc9ec8ba19c9d7f8	0	0	0	0	0	0	0	0	0	0	0	0	0	/home/dhl_ec/bnelissen/Slides/CD3_manuscript/CD3_slides/AAA231.CD3/AAA231.CD3.run1	255	0.7	0.06	0.7	0.06	0.0	-11.8232612974	1.0974508525	0.0432294680176
106.0	3999505.0	43.0	8094.0	3999505.0	4000000.0	1.0	1.0	2.86	2.83	1.12	0.0500000000002	6.43	0.39	0.749999999999	0.0599999999995	9.65	0.379999999999	2.18	1.53	0.61	AAA231.CD3.X15.Y17.tile.tissue.png	135	1	2000	135	228f2caeba6be81ba0a3f5471f8f9863	0	0	0	0	0	0	0	0	0	0	0	0	0	/home/dhl_ec/bnelissen/Slides/CD3_manuscript/CD3_slides/AAA231.CD3/AAA231.CD3.run1	255	0.7	0.06	0.7	0.06	-9.2448982162	-11.1504221326	1.24118694398	0.0505392939453
0.0	3994092.0	0.0	8408.0	3994092.0	4000000.0	0.0	1.0	2.84	2.63	1.11	0.0499999999993	6.44	0.55	1.21	0.0900000000001	12.02	0.49	3.57	2.36	0.67	AAA231.CD3.X15.Y18.tile.tissue.png	136	1	2000	136	856b5b1f5a5c63c98cb2d009d848792d	0	0	0	0	0	0	0	0	0	0	0	0	0	/home/dhl_ec/bnelissen/Slides/CD3_manuscript/CD3_slides/AAA231.CD3/AAA231.CD3.run1	255	0.7	0.06	0.7	0.06	0.0	-11.407064371	1.18835620211	0.0477654714355
0.0	3982914.0	0.0	9066.0	3982914.0	4000000.0	0.0	1.0	2.53	2.44	1.12	0.0500000000002	6.56	0.58	1.25	0.0699999999997	13.5	0.51	3.41	2.39	0.659999999999	AAA231.CD3.X15.Y19.tile.tissue.png	137	1	2000	137	d880e65d177f93321d22c28113a332ed	0	0	0	0	0	0	0	0	0	0	0	0	0	/home/dhl_ec/bnelissen/Slides/CD3_manuscript/CD3_slides/AAA231.CD3/AAA231.CD3.run1	255	0.7	0.06	0.7	0.06	-7.14394335494	-11.1733867838	1.59374618702	0.0644493085938
0.0	0.0	0.0	0.0	0.0	4000000.0	0.0	0.0	2.06	1.98	1.11	0.0600000000004	5.57	0.299999999999	0.9	0.22	4.65	0.13	2.0	1.53	0.6	AAA231.CD3.X15.Y2.tile.tissue.png	138	1	2000	138	b4ab2d6791ce8c9790222215fb151f9a	0	0	0	0	0	0	0	0	0	0	0	0	0	/home/dhl_ec/bnelissen/Slides/CD3_manuscript/CD3_slides/AAA231.CD3/AAA231.CD3.run1	255	1.0	0.06	1.0	0.06	0.0	0.0	0.0	4.092533
0.0	3904554.0	0.0	11528.0	3904554.0	4000000.0	0.0	3.0	3.17	3.49	1.15	0.0500000000002	6.67	0.38	0.749999999999	0.0699999999997	9.21	0.3	2.19	1.54	1.47	AAA231.CD3.X15.Y20.tile.tissue.png	139	1	2000	139	23d29d20b71ffb9a313a09da4caab172	0	0	0	0	0	0	0	0	0	0	0	0	0	/home/dhl_ec/bnelissen/Slides/CD3_manuscript/CD3_slides/AAA231.CD3/AAA231.CD3.run1	255	0.7	0.06	0.7	0.06	-8.93319558661	-10.777339701	1.76478863315	0.149276859375
0.0	2534459.0	0.0	8764.0	2534459.0	4000000.0	0.0	1.0	3.32	1.88	1.2	0.0599999999995	6.79	0.559999999999	1.22	0.17	11.72	0.37	3.4	2.4	0.78	AAA231.CD3.X15.Y21.tile.tissue.png	140	1	2000	140	2886a3d06ca1a448e6b11e361ca61950	0	0	0	0	0	0	0	0	0	0	0	0	0	/home/dhl_ec/bnelissen/Slides/CD3_manuscript/CD3_slides/AAA231.CD3/AAA231.CD3.run1	255	0.7	0.06	0.7	0.06	-8.30863736176	-11.5585772306	1.74048270147	1.20013643359
0.0	0.0	0.0	0.0	0.0	1876000.0	0.0	0.0	2.74	1.27	0.58	0.0199999999995	3.04	0.15	0.41	0.0999999999995	2.15	0.0600000000004	0.95	0.719999999999	0.259999999999	AAA231.CD3.X15.Y22.tile.tissue.png	141	1	2000	141	98f3587e2c9c80e9e0dab493b1c8271f	0	0	0	0	0	0	0	0	0	0	0	0	0	/home/dhl_ec/bnelissen/Slides/CD3_manuscript/CD3_slides/AAA231.CD3/AAA231.CD3.run1	255	1.0	0.06	1.0	0.06	0.0	-12.0199361152	0.0	1.45471831926
325.0	2337128.0	142.0	8602.0	2337128.0	4000000.0	2.0	1.0	3.01	2.52	1.21	0.0600000000004	6.71	0.38	0.760000000001	0.13	8.37	0.31	2.21	1.52	1.64	AAA231.CD3.X15.Y3.tile.tissue.png	142	1	2000	142	aa89551e5ca58e5e3f3cf406a05e1ce6	0	0	0	0	0	0	0	0	0	0	0	0	0	/home/dhl_ec/bnelissen/Slides/CD3_manuscript/CD3_slides/AAA231.CD3/AAA231.CD3.run1	255	0.7	0.06	0.7	0.06	-9.33132200155	-11.283873152	1.4767578903	0.552158699219
1463.0	3994587.0	590.0	8134.0	3994587.0	4000000.0	14.0	1.0	2.84	4.01	1.75	0.0700000000006	9.51	0.56	1.23	0.0799999999999	14.43	0.559999999999	3.37	2.47	0.66	AAA231.CD3.X15.Y4.tile.tissue.png	143	1	2000	143	cabb805f7b1059b543ff52839371ad7b	0	0	0	0	0	0	0	0	0	0	0	0	0	/home/dhl_ec/bnelissen/Slides/CD3_manuscript/CD3_slides/AAA231.CD3/AAA231.CD3.run1	255	0.7	0.06	0.7	0.06	-8.80410756086	-11.479009714	0.586433493751	0.125448210938
75.0	4000000.0	36.0	7996.0	4000000.0	4000000.0	1.0	1.0	2.72	2.78	1.14	0.0500000000002	6.41	0.3	0.74	0.0500000000002	9.63	0.37	2.2	1.53	0.420000000001	AAA231.CD3.X15.Y5.tile.tissue.png	144	1	2000	144	0ac3be1a99f08b6f90bada1d8c6ecd2b	0	0	0	0	0	0	0	0	0	0	0	0	0	/home/dhl_ec/bnelissen/Slides/CD3_manuscript/CD3_slides/AAA231.CD3/AAA231.CD3.run1	255	0.7	0.06	0.7	0.06	-8.97384771683	-11.2445809474	0.283767127833	0.0688489790577
119.0	3998956.0	68.0	8088.0	3998956.0	4000000.0	2.0	1.0	3.19	2.34	1.81	0.0699999999997	6.61	0.37	0.74	0.0599999999995	9.64	0.37	2.21	1.52	0.55	AAA231.CD3.X15.Y6.tile.tissue.png	145	1	2000	145	b0479cd5bc0633f00cf543b9f08a0120	0	0	0	0	0	0	0	0	0	0	0	0	0	/home/dhl_ec/bnelissen/Slides/CD3_manuscript/CD3_slides/AAA231.CD3/AAA231.CD3.run1	255	0.7	0.06	0.7	0.06	-8.43275153889	-11.7207069977	0.275829861118	0.0520681198273
328.0	3999300.0	136.0	8136.0	3999300.0	4000000.0	2.0	1.0	2.66	1.77	1.76	0.0700000000006	7.03	0.38	0.74	0.0700000000006	9.57	0.37	2.19	1.53	0.6	AAA231.CD3.X15.Y7.tile.tissue.png	146	1	2000	146	b7180a467be6e7123e962e3c106b610c	0	0	0	0	0	0	0	0	0	0	0	0	0	/home/dhl_ec/bnelissen/Slides/CD3_manuscript/CD3_slides/AAA231.CD3/AAA231.CD3.run1	255	0.7	0.06	0.7	0.06	-8.50945839141	-11.5214634068	0.556378117554	0.0529734824219
75.0	3999948.0	36.0	8006.0	3999948.0	4000000.0	1.0	1.0	2.56	2.52	1.13	0.0500000000002	6.45	0.389999999999	0.74	0.0699999999997	9.59	0.37	2.19	1.51	0.599999999999	AAA231.CD3.X15.Y8.tile.tissue.png	147	1	2000	147	0a0a94ca3ca94a10dbab672c8b0270ff	0	0	0	0	0	0	0	0	0	0	0	0	0	/home/dhl_ec/bnelissen/Slides/CD3_manuscript/CD3_slides/AAA231.CD3/AAA231.CD3.run1	255	0.7	0.06	0.7	0.06	-7.68382522417	-11.4982410274	0.585122718997	0.04219865625
0.0	3996788.0	0.0	8206.0	3996788.0	4000000.0	0.0	1.0	2.41	5.11	1.77	0.0699999999997	7.11	0.38	0.74	0.0600000000004	9.27	0.309999999999	2.18	1.54	0.42	AAA231.CD3.X15.Y9.tile.tissue.png	148	1	2000	148	b97445a34d407060f55527b042ae36de	0	0	0	0	0	0	0	0	0	0	0	0	0	/home/dhl_ec/bnelissen/Slides/CD3_manuscript/CD3_slides/AAA231.CD3/AAA231.CD3.run1	255	0.7	0.06	0.7	0.06	-8.37853777928	-11.6121604128	0.729045127201	0.0556915181274
59.0	4000000.0	33.0	7996.0	4000000.0	4000000.0	1.0	1.0	2.93	2.75	1.75	0.0600000000004	9.04	0.46	0.77	0.0500000000002	9.69	0.56	3.47	2.06	0.69	AAA231.CD3.X16.Y10.tile.tissue.png	149	1	2000	149	a0e7a8d1db322627b44590a85111fca1	0	0	0	0	0	0	0	0	0	0	0	0	0	/home/dhl_ec/bnelissen/Slides/CD3_manuscript/CD3_slides/AAA231.CD3/AAA231.CD3.run1	255	0.7	0.06	0.7	0.06	-8.78888196667	-11.2986349286	0.816609366775	0.0383223417358
0.0	4000000.0	0.0	7996.0	4000000.0	4000000.0	0.0	1.0	4.14	2.38	1.13	0.0599999999995	6.32	0.309999999999	0.75	0.0599999999995	11.91	0.3	2.2	2.36	0.68	AAA231.CD3.X16.Y11.tile.tissue.png	150	1	2000	150	db8763e051276363d09b316f458d9f02	0	0	0	0	0	0	0	0	0	0	0	0	0	/home/dhl_ec/bnelissen/Slides/CD3_manuscript/CD3_slides/AAA231.CD3/AAA231.CD3.run1	255	0.7	0.06	0.7	0.06	-6.90650002863	-11.8122348825	0.772930187848	0.032614731102
0.0	3999852.0	0.0	8012.0	3999852.0	4000000.0	0.0	1.0	3.17	2.08	1.76	0.0699999999997	9.28	0.58	1.22	0.0799999999999	12.81	0.46	3.3	2.32	0.660000000001	AAA231.CD3.X16.Y12.tile.tissue.png	151	1	2000	151	11568d981835c93c4ed0cc31b879ff54	0	0	0	0	0	0	0	0	0	0	0	0	0	/home/dhl_ec/bnelissen/Slides/CD3_manuscript/CD3_slides/AAA231.CD3/AAA231.CD3.run1	255	0.7	0.06	0.7	0.06	-8.60852236098	-10.2612699881	0.72122437215	0.0159014779976
0.0	4000000.0	0.0	7996.0	4000000.0	4000000.0	0.0	1.0	4.11	3.6	1.14	0.0500000000002	6.32	0.299999999999	0.759999999999	0.0599999999995	13.26	0.53	3.33	2.63	0.790000000001	AAA231.CD3.X16.Y13.tile.tissue.png	152	1	2000	152	4d3b8d82c6af357a9dd75b37b5cfb8cd	0	0	0	0	0	0	0	0	0	0	0	0	0	/home/dhl_ec/bnelissen/Slides/CD3_manuscript/CD3_slides/AAA231.CD3/AAA231.CD3.run1	255	0.7	0.06	0.7	0.06	-8.74394403451	-11.8572964091	0.967399428965	0.0360655827713
125.0	3999816.0	56.0	8028.0	3999816.0	4000000.0	1.0	1.0	3.85	2.94	1.19	0.0499999999993	6.6	0.38	1.34	0.0799999999999	14.44	0.549999999999	3.59	2.35	0.650000000001	AAA231.CD3.X16.Y14.tile.tissue.png	153	1	2000	153	2e0d5facc43eae0159a7c996ecffe3b2	0	0	0	0	0	0	0	0	0	0	0	0	0	/home/dhl_ec/bnelissen/Slides/CD3_manuscript/CD3_slides/AAA231.CD3/AAA231.CD3.run1	255	0.7	0.06	0.7	0.06	-9.17306982155	-11.5500749764	1.02887569944	0.0432638631554
0.0	4000000.0	0.0	7996.0	4000000.0	4000000.0	0.0	1.0	4.38	3.1	1.13	0.0500000000002	6.39	0.31	0.75	0.0500000000002	9.22	0.46	3.27	2.31	0.64	AAA231.CD3.X16.Y15.tile.tissue.png	154	1	2000	154	0f63f93f0e6ad55e59ed83c51a049486	0	0	0	0	0	0	0	0	0	0	0	0	0	/home/dhl_ec/bnelissen/Slides/CD3_manuscript/CD3_slides/AAA231.CD3/AAA231.CD3.run1	255	0.7	0.06	0.7	0.06	-8.96753986622	-11.9327917113	1.07210423199	0.0544426933594
0.0	3995127.0	0.0	8397.0	3995127.0	4000000.0	0.0	1.0	1.12	2.55	1.13	0.0500000000002	6.56	0.56	1.2	0.0799999999999	9.23	0.32	2.2	1.54	0.440000000001	AAA231.CD3.X16.Y16.tile.tissue.png	155	1	2000	155	9c9c8d18046f022838c052a3d73ef31c	0	0	0	0	0	0	0	0	0	0	0	0	0	/home/dhl_ec/bnelissen/Slides/CD3_manuscript/CD3_slides/AAA231.CD3/AAA231.CD3.run1	255	0.7	0.06	0.7	0.06	0.0	-11.5958208994	1.21602592358	0.0354791515503
0.0	3992931.0	0.0	8853.0	3992931.0	4000000.0	0.0	1.0	2.86	2.55	1.12	0.0599999999995	8.75	0.55	1.19	0.0799999999999	12.75	0.46	3.26	2.31	1.53	AAA231.CD3.X16.Y17.tile.tissue.png	156	1	2000	156	8a88f28a7bbf49b1bd5546eac91af627	0	0	0	0	0	0	0	0	0	0	0	0	0	/home/dhl_ec/bnelissen/Slides/CD3_manuscript/CD3_slides/AAA231.CD3/AAA231.CD3.run1	255	0.7	0.06	0.7	0.06	-8.13520305011	-11.0997131136	1.35749453839	0.0489017382813
170.0	3996467.0	67.0	8420.0	3996467.0	4000000.0	2.0	1.0	2.73	2.29	1.76	0.0700000000006	7.83	0.37	0.749999999999	0.0599999999995	9.56	0.559999999999	2.62	1.52	0.44	AAA231.CD3.X16.Y18.tile.tissue.png	157	1	2000	157	8d2a2bce03e331a34e9da9dea17ae515	0	0	0	0	0	0	0	0	0	0	0	0	0	/home/dhl_ec/bnelissen/Slides/CD3_manuscript/CD3_slides/AAA231.CD3/AAA231.CD3.run1	255	0.7	0.06	0.7	0.06	-9.24017347651	-11.1943966388	1.44217208556	0.0378202503052
0.0	3999757.0	0.0	8055.0	3999757.0	4000000.0	0.0	1.0	2.4	2.63	1.13	0.0500000000002	6.25	0.37	0.74	0.0600000000004	10.24	0.47	3.28	2.18	0.650000000001	AAA231.CD3.X16.Y19.tile.tissue.png	158	1	2000	158	439f036e5ec43d0d09729cba98ecf22b	0	0	0	0	0	0	0	0	0	0	0	0	0	/home/dhl_ec/bnelissen/Slides/CD3_manuscript/CD3_slides/AAA231.CD3/AAA231.CD3.run1	255	0.7	0.06	0.7	0.06	0.0	-11.7442026856	1.58898228067	0.0361453744507
0.0	3375944.0	0.0	18038.0	3375944.0	4000000.0	0.0	1.0	5.27	2.83	1.82	0.0700000000006	8.78	0.38	0.75	0.0799999999999	8.72	0.27	2.23	1.53	0.43	AAA231.CD3.X16.Y20.tile.tissue.png	159	1	2000	159	ab31b5eb11f9309f0dd451a4ee05814c	0	0	0	0	0	0	0	0	0	0	0	0	0	/home/dhl_ec/bnelissen/Slides/CD3_manuscript/CD3_slides/AAA231.CD3/AAA231.CD3.run1	255	0.7	0.06	0.7	0.06	-8.12571394757	-11.156529609	1.63330125989	0.271505878906
0.0	2323471.0	0.0	8380.0	2323471.0	4000000.0	0.0	1.0	1.14	2.04	1.11	0.0500000000002	6.5	0.559999999999	1.23	0.18	11.0	0.37	3.24	2.3	0.62	AAA231.CD3.X16.Y21.tile.tissue.png	160	1	2000	160	bfda79f4aa71dbaacb5a612f900f7263	0	0	0	0	0	0	0	0	0	0	0	0	0	/home/dhl_ec/bnelissen/Slides/CD3_manuscript/CD3_slides/AAA231.CD3/AAA231.CD3.run1	255	0.7	0.06	0.7	0.06	-8.2300430616	-11.4471118166	2.13513618877	1.06819980078
1281.0	714291.0	410.0	6918.0	714291.0	4000000.0	6.0	4.0	1.16	1.85	1.78	0.0799999999999	10.34	0.55	1.29	0.27	9.81	0.35	3.23	2.29	0.6	AAA231.CD3.X16.Y3.tile.tissue.png	161	1	2000	161	ae20bd194ac713a7bdfa105ea5f55bd3	0	0	0	0	0	0	0	0	0	0	0	0	0	/home/dhl_ec/bnelissen/Slides/CD3_manuscript/CD3_slides/AAA231.CD3/AAA231.CD3.run1	255	0.7	0.06	0.7	0.06	-8.21680482923	-11.10507962	0.960282013642	0.458249929687
950.0	3999391.0	346.0	8059.0	3999391.0	4000000.0	6.0	1.0	3.27	2.73	1.8	0.0600000000004	9.13	0.56	1.21	0.0900000000001	13.8	0.559999999999	3.33	2.3	0.630000000001	AAA231.CD3.X16.Y4.tile.tissue.png	162	1	2000	162	43fa61be241b8d468f53f872636fe0e1	0	0	0	0	0	0	0	0	0	0	0	0	0	/home/dhl_ec/bnelissen/Slides/CD3_manuscript/CD3_slides/AAA231.CD3/AAA231.CD3.run1	255	0.7	0.06	0.7	0.06	-7.56608641277	-11.321603757	0.442930174643	0.139709466034
72.0	4000000.0	48.0	7996.0	4000000.0	4000000.0	1.0	1.0	2.66	2.06	1.11	0.0699999999997	8.97	0.46	1.2	0.0700000000006	13.24	0.6	3.29	2.32	0.63	AAA231.CD3.X16.Y5.tile.tissue.png	163	1	2000	163	8f21a7a0e1fe4414c3f68176a8ccb82f	0	0	0	0	0	0	0	0	0	0	0	0	0	/home/dhl_ec/bnelissen/Slides/CD3_manuscript/CD3_slides/AAA231.CD3/AAA231.CD3.run1	255	0.7	0.06	0.7	0.06	-8.37897003447	-12.2259867058	0.447356074388	0.0818355762939
0.0	3999315.0	0.0	8190.0	3999315.0	4000000.0	0.0	1.0	2.62	3.01	1.13	0.0500000000002	6.51	0.379999999999	0.75	0.0799999999999	9.47	0.46	3.48	2.58	0.71	AAA231.CD3.X16.Y6.tile.tissue.png	164	1	2000	164	235c01a855f827537b76d2f46325965f	0	0	0	0	0	0	0	0	0	0	0	0	0	/home/dhl_ec/bnelissen/Slides/CD3_manuscript/CD3_slides/AAA231.CD3/AAA231.CD3.run1	255	0.7	0.06	0.7	0.06	-7.16604089827	-11.6151333998	0.52143895571	0.0266325693283
0.0	3999959.0	0.0	8004.0	3999959.0	4000000.0	0.0	1.0	2.85	3.9	1.13	0.0600000000004	6.53	0.57	1.22	0.0799999999999	12.7	0.46	3.27	2.3	0.64	AAA231.CD3.X16.Y7.tile.tissue.png	165	1	2000	165	8cc8f048e15d49b64b5a4ad170b8f6db	0	0	0	0	0	0	0	0	0	0	0	0	0	/home/dhl_ec/bnelissen/Slides/CD3_manuscript/CD3_slides/AAA231.CD3/AAA231.CD3.run1	255	0.7	0.06	0.7	0.06	-7.28417435468	-11.4741272676	0.584457305372	0.0305904937744
0.0	4000000.0	0.0	7996.0	4000000.0	4000000.0	0.0	1.0	3.87	2.58	1.77	0.0700000000006	8.94	0.46	1.19	0.0599999999995	12.73	0.46	3.37	2.31	0.67	AAA231.CD3.X16.Y8.tile.tissue.png	166	1	2000	166	33a2d22c0e827d552a28aa21076323ba	0	0	0	0	0	0	0	0	0	0	0	0	0	/home/dhl_ec/bnelissen/Slides/CD3_manuscript/CD3_slides/AAA231.CD3/AAA231.CD3.run1	255	0.7	0.06	0.7	0.06	-8.37200332156	-11.5119345496	0.568816477463	0.0269377662201
450.0	3999966.0	156.0	8006.0	3999966.0	4000000.0	3.0	1.0	2.36	2.78	1.13	0.0600000000004	6.48	0.38	0.750000000001	0.0600000000004	9.61	0.37	2.2	2.34	0.639999999999	AAA231.CD3.X16.Y9.tile.tissue.png	167	1	2000	167	6460dc3a208bff235820650d2e973b5b	0	0	0	0	0	0	0	0	0	0	0	0	0	/home/dhl_ec/bnelissen/Slides/CD3_manuscript/CD3_slides/AAA231.CD3/AAA231.CD3.run1	255	0.7	0.06	0.7	0.06	-8.95984458927	-10.1727515443	0.446923875579	0.0286625089566
167.0	4000000.0	61.0	7996.0	4000000.0	4000000.0	1.0	1.0	3.95	2.33	1.78	0.0599999999995	9.16	0.46	1.2	0.0699999999997	13.47	0.559999999999	3.63	2.35	0.66	AAA231.CD3.X17.Y10.tile.tissue.png	168	1	2000	168	626f038cb77b850dd7cde8b2667c16c9	0	0	0	0	0	0	0	0	0	0	0	0	0	/home/dhl_ec/bnelissen/Slides/CD3_manuscript/CD3_slides/AAA231.CD3/AAA231.CD3.run1	255	0.7	0.06	0.7	0.06	-8.45598368083	-11.2765847635	0.777765697551	0.0258720602875
0.0	4000000.0	0.0	7996.0	4000000.0	4000000.0	0.0	1.0	2.95	2.16	1.17	0.0500000000002	6.35	0.47	1.2	0.0699999999997	12.08	0.52	3.55	2.38	0.690000000001	AAA231.CD3.X17.Y11.tile.tissue.png	169	1	2000	169	f867db3a859ad9a706d22c13a5ca1a5d	0	0	0	0	0	0	0	0	0	0	0	0	0	/home/dhl_ec/bnelissen/Slides/CD3_manuscript/CD3_slides/AAA231.CD3/AAA231.CD3.run1	255	0.7	0.06	0.7	0.06	0.0	-11.5583660179	0.79154425	0.0290966463373
0.0	4000000.0	0.0	7996.0	4000000.0	4000000.0	0.0	1.0	3.76	2.62	1.86	0.0800000000008	9.98	0.360000000001	0.719999999999	0.0500000000002	8.36	0.3	2.21	1.53	0.93	AAA231.CD3.X17.Y12.tile.tissue.png	170	1	2000	170	642c24289053a0abc023f37d9c5448af	0	0	0	0	0	0	0	0	0	0	0	0	0	/home/dhl_ec/bnelissen/Slides/CD3_manuscript/CD3_slides/AAA231.CD3/AAA231.CD3.run1	255	0.7	0.06	0.7	0.06	0.0	-11.5347437086	0.75486075	0.0227306443789
0.0	4000000.0	0.0	7996.0	4000000.0	4000000.0	0.0	1.0	3.86	3.56	1.17	0.0700000000006	9.24	0.51	1.26	0.0600000000004	13.2	0.46	3.49	2.26	0.65	AAA231.CD3.X17.Y13.tile.tissue.png	171	1	2000	171	9fabade3f85da9e343b77924f4f04c3b	0	0	0	0	0	0	0	0	0	0	0	0	0	/home/dhl_ec/bnelissen/Slides/CD3_manuscript/CD3_slides/AAA231.CD3/AAA231.CD3.run1	255	0.7	0.06	0.7	0.06	-7.83778302551	-10.9582641021	1.04898588	0.0228157053531
125.0	3999745.0	83.0	8030.0	3999745.0	4000000.0	2.0	1.0	3.67	2.7	1.13	0.0599999999995	6.55	0.38	0.740000000001	0.0599999999995	9.69	0.37	2.21	1.53	0.45	AAA231.CD3.X17.Y14.tile.tissue.png	172	1	2000	172	b3bcfd9587115a305382582d0607c111	0	0	0	0	0	0	0	0	0	0	0	0	0	/home/dhl_ec/bnelissen/Slides/CD3_manuscript/CD3_slides/AAA231.CD3/AAA231.CD3.run1	255	0.7	0.06	0.7	0.06	-9.19556591162	-11.8701269776	1.23766397236	0.0585091660538
0.0	3995804.0	0.0	8380.0	3995804.0	4000000.0	0.0	1.0	3.17	2.85	1.9	0.0699999999997	9.49	0.559999999999	1.3	0.0799999999999	10.34	0.3	2.19	1.53	0.809999999999	AAA231.CD3.X17.Y15.tile.tissue.png	173	1	2000	173	d3c9dcd5ef2d3d72b9b5e197e0436ff4	0	0	0	0	0	0	0	0	0	0	0	0	0	/home/dhl_ec/bnelissen/Slides/CD3_manuscript/CD3_slides/AAA231.CD3/AAA231.CD3.run1	255	0.7	0.06	0.7	0.06	0.0	-11.6249046774	1.48855199104	0.0724355244141
0.0	4000000.0	0.0	7996.0	4000000.0	4000000.0	0.0	1.0	4.23	3.43	1.28	0.0500000000002	6.38	0.469999999999	1.32	0.0700000000006	12.62	0.52	3.56	2.57	0.73	AAA231.CD3.X17.Y16.tile.tissue.png	174	1	2000	174	b2fe37bf751bb1547920cca7fc440cab	0	0	0	0	0	0	0	0	0	0	0	0	0	/home/dhl_ec/bnelissen/Slides/CD3_manuscript/CD3_slides/AAA231.CD3/AAA231.CD3.run1	255	0.7	0.06	0.7	0.06	0.0	-11.7750689953	0.6904015625	0.0254462838898
598.0	3999173.0	252.0	8096.0	3999173.0	4000000.0	3.0	1.0	3.91	2.41	1.16	0.0500000000002	6.51	0.56	1.2	0.0799999999999	13.03	0.56	3.29	2.35	0.48	AAA231.CD3.X17.Y17.tile.tissue.png	175	1	2000	175	8c4094f4d5ff20ab1934b291edc4b5e4	0	0	0	0	0	0	0	0	0	0	0	0	0	/home/dhl_ec/bnelissen/Slides/CD3_manuscript/CD3_slides/AAA231.CD3/AAA231.CD3.run1	255	0.7	0.06	0.7	0.06	-7.49424687631	-11.0819430141	1.11023011513	0.0491513806572
0.0	4000000.0	0.0	7996.0	4000000.0	4000000.0	0.0	1.0	2.26	3.4	1.15	0.0600000000004	6.32	0.3	0.75	0.0500000000002	9.21	0.29	2.18	1.54	0.630000000001	AAA231.CD3.X17.Y18.tile.tissue.png	176	1	2000	176	80fd4f7453b1e5bec2d53fdf7f61d314	0	0	0	0	0	0	0	0	0	0	0	0	0	/home/dhl_ec/bnelissen/Slides/CD3_manuscript/CD3_slides/AAA231.CD3/AAA231.CD3.run1	255	0.7	0.06	0.7	0.06	-8.06587307558	-11.6806172655	1.44970850851	0.0247612210274
326.0	3999998.0	140.0	7998.0	3999998.0	4000000.0	3.0	1.0	3.11	2.71	1.14	0.0499999999993	6.42	0.56	1.24	0.0800000000008	14.61	0.62	3.65	2.56	0.73	AAA231.CD3.X17.Y19.tile.tissue.png	177	1	2000	177	8a997b2bd7fdeefa4de3a6e062dbe022	0	0	0	0	0	0	0	0	0	0	0	0	0	/home/dhl_ec/bnelissen/Slides/CD3_manuscript/CD3_slides/AAA231.CD3/AAA231.CD3.run1	255	0.7	0.06	0.7	0.06	-9.64711183272	-11.0838181257	1.74561074292	0.0301318243179
861.0	3391811.0	323.0	17780.0	3391811.0	4000000.0	7.0	3.0	3.39	2.72	1.17	0.0500000000002	10.39	0.59	0.749999999999	0.0899999999992	9.15	0.349999999999	2.25	1.54	0.54	AAA231.CD3.X17.Y20.tile.tissue.png	178	1	2000	178	3cb2ecebc51c7f043f4cdfeb6b3e931e	0	0	0	0	0	0	0	0	0	0	0	0	0	/home/dhl_ec/bnelissen/Slides/CD3_manuscript/CD3_slides/AAA231.CD3/AAA231.CD3.run1	255	0.7	0.06	0.7	0.06	-9.73482690462	-11.1802479211	2.62951360785	0.189593046875
0.0	2223456.0	0.0	8191.0	2223456.0	4000000.0	0.0	1.0	2.72	2.67	1.19	0.0600000000004	6.51	0.38	1.24	0.2	10.8	0.360000000001	3.57	2.62	0.690000000001	AAA231.CD3.X17.Y21.tile.tissue.png	179	1	2000	179	2e43547c0e089394e20d476edf0cb041	0	0	0	0	0	0	0	0	0	0	0	0	0	/home/dhl_ec/bnelissen/Slides/CD3_manuscript/CD3_slides/AAA231.CD3/AAA231.CD3.run1	255	0.7	0.06	0.7	0.06	0.0	-11.339135358	2.91805257221	1.06612388281
1273.0	33752.0	583.0	2616.0	33752.0	4000000.0	13.0	9.0	2.25	2.93	1.11	0.0600000000004	6.87	0.38	0.86	0.320000000001	8.99	0.309999999999	3.44	2.39	0.77	AAA231.CD3.X17.Y3.tile.tissue.png	180	1	2000	180	d808b9aa9528a936533d3d0491eb2274	0	0	0	0	0	0	0	0	0	0	0	0	0	/home/dhl_ec/bnelissen/Slides/CD3_manuscript/CD3_slides/AAA231.CD3/AAA231.CD3.run1	255	0.7	0.06	0.7	0.06	-10.2350857952	-12.5751399207	4.26407629185	1.37334698145
0.0	3503740.0	0.0	9249.0	3503740.0	4000000.0	0.0	1.0	2.9	1.65	1.8	0.0600000000004	10.3	0.62	1.27	0.12	8.91	0.490000000001	3.61	2.38	0.639999999999	AAA231.CD3.X17.Y4.tile.tissue.png	181	1	2000	181	018a9875067c0164db33f4d149b67376	0	0	0	0	0	0	0	0	0	0	0	0	0	/home/dhl_ec/bnelissen/Slides/CD3_manuscript/CD3_slides/AAA231.CD3/AAA231.CD3.run1	255	0.7	0.06	0.7	0.06	-8.49033849631	-11.8133328759	1.76674955432	0.366215984375
110.0	3998860.0	52.0	8126.0	3998860.0	4000000.0	1.0	1.0	3.21	2.47	1.12	0.0599999999995	6.52	0.379999999999	0.740000000001	0.0600000000004	9.67	0.38	2.21	1.52	0.440000000001	AAA231.CD3.X17.Y5.tile.tissue.png	182	1	2000	182	4b076736b97631e8a1508d6f9b13eca1	0	0	0	0	0	0	0	0	0	0	0	0	0	/home/dhl_ec/bnelissen/Slides/CD3_manuscript/CD3_slides/AAA231.CD3/AAA231.CD3.run1	255	0.7	0.06	0.7	0.06	-8.77341896664	-11.6878100949	0.998174462285	0.048116225769
0.0	3999997.0	0.0	7998.0	3999997.0	4000000.0	0.0	1.0	2.65	2.5	1.13	0.0499999999993	6.57	0.38	0.75	0.0600000000004	9.16	0.3	2.19	1.55	0.44	AAA231.CD3.X17.Y6.tile.tissue.png	183	1	2000	183	d0c9b153dbfd7fb3df5adfa8f9ea749a	0	0	0	0	0	0	0	0	0	0	0	0	0	/home/dhl_ec/bnelissen/Slides/CD3_manuscript/CD3_slides/AAA231.CD3/AAA231.CD3.run1	255	0.7	0.06	0.7	0.06	-7.55698996399	-11.8198913019	1.04265159676	0.0274037721558
0.0	3999963.0	0.0	8008.0	3999963.0	4000000.0	0.0	1.0	3.82	2.5	1.16	0.0599999999995	6.67	0.38	0.74	0.0699999999997	9.19	0.46	3.59	2.56	0.709999999999	AAA231.CD3.X17.Y7.tile.tissue.png	184	1	2000	184	1c7f608ab3530c4a8d985a200e34101a	0	0	0	0	0	0	0	0	0	0	0	0	0	/home/dhl_ec/bnelissen/Slides/CD3_manuscript/CD3_slides/AAA231.CD3/AAA231.CD3.run1	255	0.7	0.06	0.7	0.06	-8.84436796587	-11.4690709679	1.00034638417	0.0191980995445
0.0	3999028.0	0.0	8112.0	3999028.0	4000000.0	0.0	1.0	2.62	2.79	1.14	0.0500000000002	6.59	0.379999999999	0.750000000001	0.0600000000004	9.24	0.29	2.18	1.53	0.440000000001	AAA231.CD3.X17.Y8.tile.tissue.png	185	1	2000	185	aad2104178221d69ef2199ec79c730b0	0	0	0	0	0	0	0	0	0	0	0	0	0	/home/dhl_ec/bnelissen/Slides/CD3_manuscript/CD3_slides/AAA231.CD3/AAA231.CD3.run1	255	0.7	0.06	0.7	0.06	-8.38716847924	-11.4798126792	1.01590300127	0.0221492581329
0.0	3999994.0	0.0	8000.0	3999994.0	4000000.0	0.0	1.0	3.07	2.72	1.69	0.0500000000002	6.58	0.38	0.76	0.0599999999995	9.31	0.49	3.6	2.41	0.73	AAA231.CD3.X17.Y9.tile.tissue.png	186	1	2000	186	e9f10afed05ce9f63c71668e65d1ca2f	0	0	0	0	0	0	0	0	0	0	0	0	0	/home/dhl_ec/bnelissen/Slides/CD3_manuscript/CD3_slides/AAA231.CD3/AAA231.CD3.run1	255	0.7	0.06	0.7	0.06	-8.58738742693	-11.445730217	0.735379870134	0.0302717294312
0.0	3998029.0	0.0	8134.0	3998029.0	4000000.0	0.0	1.0	2.82	1.64	1.15	0.0599999999995	8.4	0.38	0.76	0.0599999999995	9.22	0.3	2.18	1.54	0.45	AAA231.CD3.X18.Y10.tile.tissue.png	187	1	2000	187	92f9f286152655608434fd2e7c16d4e9	0	0	0	0	0	0	0	0	0	0	0	0	0	/home/dhl_ec/bnelissen/Slides/CD3_manuscript/CD3_slides/AAA231.CD3/AAA231.CD3.run1	255	0.7	0.06	0.7	0.06	-8.76622071163	-11.5743617211	0.54836456849	0.0240182426796
493.0	3996126.0	188.0	8168.0	3996126.0	4000000.0	4.0	1.0	3.12	2.81	1.16	0.0500000000002	6.52	0.4	0.75	0.0600000000004	9.67	0.37	2.21	1.54	0.440000000001	AAA231.CD3.X18.Y11.tile.tissue.png	188	1	2000	188	e217c20c9b068b4397df61e75693e2b7	0	0	0	0	0	0	0	0	0	0	0	0	0	/home/dhl_ec/bnelissen/Slides/CD3_manuscript/CD3_slides/AAA231.CD3/AAA231.CD3.run1	255	0.7	0.06	0.7	0.06	-8.6996621202	-10.8445530258	0.529831889946	0.0287921486206
0.0	3999882.0	0.0	8020.0	3999882.0	4000000.0	0.0	1.0	2.68	2.26	1.13	0.0500000000002	7.92	0.370000000001	0.74	0.0699999999997	8.35	0.3	2.18	1.53	0.43	AAA231.CD3.X18.Y12.tile.tissue.png	189	1	2000	189	bb3e8ab2a1706afdeb2ebf39e241795b	0	0	0	0	0	0	0	0	0	0	0	0	0	/home/dhl_ec/bnelissen/Slides/CD3_manuscript/CD3_slides/AAA231.CD3/AAA231.CD3.run1	255	0.7	0.06	0.7	0.06	0.0	-11.057579379	0.570910904372	0.0386847562256
0.0	3999329.0	0.0	8086.0	3999329.0	4000000.0	0.0	1.0	3.01	2.62	1.21	0.0500000000002	6.53	0.37	0.75	0.0699999999997	9.27	0.3	2.18	1.53	0.44	AAA231.CD3.X18.Y13.tile.tissue.png	190	1	2000	190	5a16e44a83202287d522f18958811bac	0	0	0	0	0	0	0	0	0	0	0	0	0	/home/dhl_ec/bnelissen/Slides/CD3_manuscript/CD3_slides/AAA231.CD3/AAA231.CD3.run1	255	0.7	0.06	0.7	0.06	-7.44256992805	-11.5015222228	0.826383316237	0.0440176165771
0.0	3966752.0	0.0	10011.0	3966752.0	4000000.0	0.0	1.0	2.25	2.05	1.12	0.0499999999993	7.76	0.38	0.75	0.0600000000004	9.22	0.3	2.2	1.53	0.450000000001	AAA231.CD3.X18.Y14.tile.tissue.png	191	1	2000	191	734eb17d0ab81f859abc4c4cc5797f90	0	0	0	0	0	0	0	0	0	0	0	0	0	/home/dhl_ec/bnelissen/Slides/CD3_manuscript/CD3_slides/AAA231.CD3/AAA231.CD3.run1	255	0.7	0.06	0.7	0.06	-8.79616848904	-11.148703735	1.26491012382	0.0678249023437
0.0	3952950.0	0.0	10027.0	3952950.0	4000000.0	0.0	1.0	2.84	2.13	1.16	0.0500000000002	7.86	0.38	0.75	0.0600000000004	9.23	0.29	2.18	1.53	0.43	AAA231.CD3.X18.Y15.tile.tissue.png	192	1	2000	192	1687932094618e04f168e1bcf8850a1d	0	0	0	0	0	0	0	0	0	0	0	0	0	/home/dhl_ec/bnelissen/Slides/CD3_manuscript/CD3_slides/AAA231.CD3/AAA231.CD3.run1	255	0.7	0.06	0.7	0.06	-7.25489224535	-11.1973533879	1.31773928392	0.0619047080078
0.0	3988873.0	0.0	8882.0	3988873.0	4000000.0	0.0	1.0	2.43	1.89	1.15	0.0500000000002	6.52	0.38	0.74	0.0700000000006	8.29	0.29	3.44	2.42	0.73	AAA231.CD3.X18.Y16.tile.tissue.png	193	1	2000	193	695b5c7839d833101b251a7607f4cd79	0	0	0	0	0	0	0	0	0	0	0	0	0	/home/dhl_ec/bnelissen/Slides/CD3_manuscript/CD3_slides/AAA231.CD3/AAA231.CD3.run1	255	0.7	0.06	0.7	0.06	0.0	-11.4426645272	1.23718315925	0.0392544770508
0.0	3982794.0	0.0	9346.0	3982794.0	4000000.0	0.0	1.0	2.83	1.66	1.17	0.0500000000002	6.53	0.370000000001	0.75	0.0600000000004	9.12	0.29	2.17	2.38	0.57	AAA231.CD3.X18.Y17.tile.tissue.png	194	1	2000	194	3781a0a8e1ea3e0d04d337a8be4f8d6a	0	0	0	0	0	0	0	0	0	0	0	0	0	/home/dhl_ec/bnelissen/Slides/CD3_manuscript/CD3_slides/AAA231.CD3/AAA231.CD3.run1	255	0.7	0.06	0.7	0.06	-7.44449302295	-11.1509300426	1.60791155805	0.0515994833984
58.0	3882373.0	36.0	13301.0	3882373.0	4000000.0	1.0	1.0	4.03	2.01	1.81	0.0700000000006	9.62	0.56	1.19	0.0799999999999	13.04	0.549999999999	3.34	1.97	0.460000000001	AAA231.CD3.X18.Y18.tile.tissue.png	195	1	2000	195	ca5bde89b814da9a5302cefd8de85583	0	0	0	0	0	0	0	0	0	0	0	0	0	/home/dhl_ec/bnelissen/Slides/CD3_manuscript/CD3_slides/AAA231.CD3/AAA231.CD3.run1	255	0.7	0.06	0.7	0.06	-9.19792306362	-11.1831655464	2.69004303721	0.166789371094
0.0	3909328.0	0.0	12897.0	3909328.0	4000000.0	0.0	1.0	3.18	1.13	1.11	0.0499999999993	7.38	0.39	0.749999999999	0.0599999999995	11.95	0.32	2.9	2.14	2.25	AAA231.CD3.X18.Y19.tile.tissue.png	196	1	2000	196	d914fcd3dde36296eabbd4a9640db60d	0	0	0	0	0	0	0	0	0	0	0	0	0	/home/dhl_ec/bnelissen/Slides/CD3_manuscript/CD3_slides/AAA231.CD3/AAA231.CD3.run1	255	0.7	0.06	0.7	0.06	-7.64153111363	-11.0525097753	2.45693607968	0.131011519531
67.0	3898692.0	38.0	13349.0	3898692.0	4000000.0	1.0	1.0	1.65	2.82	1.15	0.0499999999993	6.57	0.38	1.19	0.0799999999999	13.0	0.360000000001	2.22	1.52	0.450000000001	AAA231.CD3.X18.Y20.tile.tissue.png	197	1	2000	197	8b8e26496317ec253103c55d189ff696	0	0	0	0	0	0	0	0	0	0	0	0	0	/home/dhl_ec/bnelissen/Slides/CD3_manuscript/CD3_slides/AAA231.CD3/AAA231.CD3.run1	255	0.7	0.06	0.7	0.06	-9.45511456007	-10.6891305881	2.46929005776	0.103591359375
0.0	1950555.0	0.0	15032.0	1950555.0	4000000.0	0.0	4.0	0.859999999999	1.41	1.4	0.0799999999999	9.46	0.56	1.26	0.210000000001	10.24	0.339999999999	3.26	2.32	0.6	AAA231.CD3.X18.Y21.tile.tissue.png	198	1	2000	198	6a7fb44dedff329bd5e1eb5d82fa9936	0	0	0	0	0	0	0	0	0	0	0	0	0	/home/dhl_ec/bnelissen/Slides/CD3_manuscript/CD3_slides/AAA231.CD3/AAA231.CD3.run1	255	0.7	0.06	0.7	0.06	-7.39982342248	-11.2726060136	2.27557259424	2.06933418359
0.0	0.0	0.0	0.0	0.0	4000000.0	0.0	0.0	1.48	2.42	1.79	0.0699999999997	6.3	0.29	0.9	0.219999999999	4.54	0.12	2.01	1.53	0.35	AAA231.CD3.X18.Y3.tile.tissue.png	199	1	2000	199	a69fe93762a408d85cab303367613b43	0	0	0	0	0	0	0	0	0	0	0	0	0	/home/dhl_ec/bnelissen/Slides/CD3_manuscript/CD3_slides/AAA231.CD3/AAA231.CD3.run1	255	1.0	0.06	1.0	0.06	0.0	0.0	0.0	1.790806125
342.0	1998499.0	142.0	7427.0	1998499.0	4000000.0	3.0	2.0	1.91	1.43	1.14	0.0599999999995	6.38	0.37	0.76	0.14	8.07	0.29	2.18	1.52	0.4	AAA231.CD3.X18.Y4.tile.tissue.png	200	1	2000	200	91f5627150dbc2185492f15a06daa2f5	0	0	0	0	0	0	0	0	0	0	0	0	0	/home/dhl_ec/bnelissen/Slides/CD3_manuscript/CD3_slides/AAA231.CD3/AAA231.CD3.run1	255	0.7	0.06	0.7	0.06	-9.0137675776	-11.1637773111	2.14444003833	0.618197644531
0.0	3999064.0	0.0	8128.0	3999064.0	4000000.0	0.0	1.0	2.0	1.63	1.12	0.0500000000002	6.27	0.36	1.07	0.0599999999995	9.1	0.280000000001	2.11	1.48	0.43	AAA231.CD3.X18.Y5.tile.tissue.png	201	1	2000	201	08800fba605e104e909ea5a405207a99	0	0	0	0	0	0	0	0	0	0	0	0	0	/home/dhl_ec/bnelissen/Slides/CD3_manuscript/CD3_slides/AAA231.CD3/AAA231.CD3.run1	255	0.7	0.06	0.7	0.06	-8.71597970817	-11.5135534923	1.58092759697	0.0469138518066
0.0	3999639.0	0.0	8072.0	3999639.0	4000000.0	0.0	1.0	3.23	2.34	1.08	0.04	7.03	0.349999999999	0.72	0.0500000000002	8.75	0.29	2.12	1.5	0.42	AAA231.CD3.X18.Y6.tile.tissue.png	202	1	2000	202	1e71919658dc6724633a2ba891216276	0	0	0	0	0	0	0	0	0	0	0	0	0	/home/dhl_ec/bnelissen/Slides/CD3_manuscript/CD3_slides/AAA231.CD3/AAA231.CD3.run1	255	0.7	0.06	0.7	0.06	-8.34203800604	-10.5676550547	1.44323602967	0.0599669428711
81.0	3998918.0	45.0	8150.0	3998918.0	4000000.0	1.0	1.0	2.44	2.24	1.1	0.04	6.07	0.360000000001	0.73	0.0600000000004	9.22	0.36	2.11	1.48	0.43	AAA231.CD3.X18.Y7.tile.tissue.png	203	1	2000	203	37d3dcce277c2d1c2c9cfc5fd2ae3262	0	0	0	0	0	0	0	0	0	0	0	0	0	/home/dhl_ec/bnelissen/Slides/CD3_manuscript/CD3_slides/AAA231.CD3/AAA231.CD3.run1	255	0.7	0.06	0.7	0.06	-8.97860178077	-10.9931217145	1.317044029	0.0455638447266
105.0	3999033.0	57.0	8060.0	3999033.0	4000000.0	2.0	1.0	2.53	2.5	1.26	0.0500000000002	6.31	0.37	0.76	0.0500000000002	9.5	0.37	2.23	1.54	0.44	AAA231.CD3.X18.Y8.tile.tissue.png	204	1	2000	204	89e0fd55b9b9da6872636589d57f3f29	0	0	0	0	0	0	0	0	0	0	0	0	0	/home/dhl_ec/bnelissen/Slides/CD3_manuscript/CD3_slides/AAA231.CD3/AAA231.CD3.run1	255	0.7	0.06	0.7	0.06	-8.77060970253	-11.6966732504	1.18201947774	0.0336635506134
125.0	4000000.0	48.0	7996.0	4000000.0	4000000.0	1.0	1.0	3.16	2.54	1.37	0.0599999999995	9.27	0.43	1.23	0.0600000000004	13.32	0.56	3.33	2.3	0.639999999999	AAA231.CD3.X18.Y9.tile.tissue.png	205	1	2000	205	d0cacbbfd2f8149c4da501ad19207dc1	0	0	0	0	0	0	0	0	0	0	0	0	0	/home/dhl_ec/bnelissen/Slides/CD3_manuscript/CD3_slides/AAA231.CD3/AAA231.CD3.run1	255	0.7	0.06	0.7	0.06	-8.94408097607	-11.4223094124	0.917471821819	0.0338212934799
0.0	3918116.0	0.0	12760.0	3918116.0	4000000.0	0.0	2.0	1.32	1.68	1.76	0.0699999999997	9.62	0.56	1.19	0.0799999999999	12.75	0.47	3.33	2.32	0.62	AAA231.CD3.X19.Y10.tile.tissue.png	206	1	2000	206	bda737bb18ed383c0350b53b352501e5	0	0	0	0	0	0	0	0	0	0	0	0	0	/home/dhl_ec/bnelissen/Slides/CD3_manuscript/CD3_slides/AAA231.CD3/AAA231.CD3.run1	255	0.7	0.06	0.7	0.06	-8.34814271155	-10.8013970085	1.36798669016	0.128004
0.0	3954379.0	0.0	11230.0	3954379.0	4000000.0	0.0	1.0	1.3	1.8	1.76	0.0600000000004	9.45	0.549999999999	1.2	0.0799999999999	12.68	0.46	3.31	2.31	0.640000000001	AAA231.CD3.X19.Y11.tile.tissue.png	207	1	2000	207	e409a1fdc080551b6833d650eb710826	0	0	0	0	0	0	0	0	0	0	0	0	0	/home/dhl_ec/bnelissen/Slides/CD3_manuscript/CD3_slides/AAA231.CD3/AAA231.CD3.run1	255	0.7	0.06	0.7	0.06	-7.16354446214	-11.7702270585	1.1745324639	0.103339066406
107.0	3968404.0	67.0	10170.0	3968404.0	4000000.0	2.0	1.0	1.25	1.64	1.77	0.0599999999995	11.07	0.559999999999	1.21	0.0800000000008	13.41	0.59	3.38	2.44	0.690000000001	AAA231.CD3.X19.Y12.tile.tissue.png	208	1	2000	208	600a8052026317be7cd528df94d46b0e	0	0	0	0	0	0	0	0	0	0	0	0	0	/home/dhl_ec/bnelissen/Slides/CD3_manuscript/CD3_slides/AAA231.CD3/AAA231.CD3.run1	255	0.7	0.06	0.7	0.06	-9.42545737298	-11.4381838754	1.38364202381	0.109874373047
187.0	3964605.0	80.0	10343.0	3964605.0	4000000.0	2.0	1.0	1.51	1.8	1.9	0.0699999999997	11.5	0.57	1.23	0.0799999999999	13.4	0.63	3.45	2.47	0.64	AAA231.CD3.X19.Y13.tile.tissue.png	209	1	2000	209	4b916929ddf2050b2324f9ec8785c3f0	0	0	0	0	0	0	0	0	0	0	0	0	0	/home/dhl_ec/bnelissen/Slides/CD3_manuscript/CD3_slides/AAA231.CD3/AAA231.CD3.run1	255	0.7	0.06	0.7	0.06	-9.26804561625	-10.7011516489	1.35185892618	0.0893612646484
0.0	3936431.0	0.0	11679.0	3936431.0	4000000.0	0.0	1.0	1.54	2.01	1.82	0.0699999999997	11.39	0.65	1.31	0.0799999999999	12.77	0.45	3.29	2.29	0.63	AAA231.CD3.X19.Y14.tile.tissue.png	210	1	2000	210	53fac9d3b1302aa087aeacc538c51c8f	0	0	0	0	0	0	0	0	0	0	0	0	0	/home/dhl_ec/bnelissen/Slides/CD3_manuscript/CD3_slides/AAA231.CD3/AAA231.CD3.run1	255	0.7	0.06	0.7	0.06	-8.42339846219	-11.1353018485	1.75385152401	0.122136765625
344.0	3892052.0	137.0	13163.0	3892052.0	4000000.0	3.0	2.0	1.26	1.78	1.75	0.0699999999997	10.99	0.55	1.19	0.0799999999999	13.08	0.55	3.32	2.28	0.63	AAA231.CD3.X19.Y15.tile.tissue.png	211	1	2000	211	83f10cbe6f9baa866fd64bc1f225e361	0	0	0	0	0	0	0	0	0	0	0	0	0	/home/dhl_ec/bnelissen/Slides/CD3_manuscript/CD3_slides/AAA231.CD3/AAA231.CD3.run1	255	0.7	0.06	0.7	0.06	-8.72873731433	-10.9709416094	1.90096631348	0.128270414063
170.0	3837693.0	91.0	16407.0	3837693.0	4000000.0	2.0	1.0	1.45	1.66	1.74	0.0700000000006	11.15	0.59	1.2	0.0800000000008	13.06	0.54	3.34	2.28	0.689999999999	AAA231.CD3.X19.Y16.tile.tissue.png	212	1	2000	212	8f9e0be6c59344062437a753e7847e36	0	0	0	0	0	0	0	0	0	0	0	0	0	/home/dhl_ec/bnelissen/Slides/CD3_manuscript/CD3_slides/AAA231.CD3/AAA231.CD3.run1	255	0.7	0.06	0.7	0.06	-9.23301032079	-10.8077122702	1.95962521405	0.127526433594
0.0	3838788.0	0.0	16066.0	3838788.0	4000000.0	0.0	1.0	1.32	1.79	1.75	0.0700000000006	11.16	0.570000000001	1.2	0.0800000000008	12.68	0.46	3.34	2.29	0.870000000001	AAA231.CD3.X19.Y17.tile.tissue.png	213	1	2000	213	343a2975721429291a857b3cbcd3bbbd	0	0	0	0	0	0	0	0	0	0	0	0	0	/home/dhl_ec/bnelissen/Slides/CD3_manuscript/CD3_slides/AAA231.CD3/AAA231.CD3.run1	255	0.7	0.06	0.7	0.06	-9.16911229897	-10.9445362123	2.63673876219	0.208745105469
0.0	3879356.0	0.0	15284.0	3879356.0	4000000.0	0.0	1.0	3.04	1.78	1.75	0.0700000000006	11.39	0.58	1.35	0.0900000000001	13.01	0.45	3.35	2.29	0.65	AAA231.CD3.X19.Y18.tile.tissue.png	214	1	2000	214	6ead6d2e53e89e0c6e88346f055a045b	0	0	0	0	0	0	0	0	0	0	0	0	0	/home/dhl_ec/bnelissen/Slides/CD3_manuscript/CD3_slides/AAA231.CD3/AAA231.CD3.run1	255	0.7	0.06	0.7	0.06	-7.58169414983	-10.8707456976	2.69868349586	0.144778644531
0.0	3925852.0	0.0	13468.0	3925852.0	4000000.0	0.0	2.0	1.34	2.62	1.86	0.0699999999997	9.69	0.6	1.25	0.0799999999999	11.54	0.46	3.53	2.61	0.669999999999	AAA231.CD3.X19.Y19.tile.tissue.png	215	1	2000	215	edd5baf935f117db96500a39d39784db	0	0	0	0	0	0	0	0	0	0	0	0	0	/home/dhl_ec/bnelissen/Slides/CD3_manuscript/CD3_slides/AAA231.CD3/AAA231.CD3.run1	255	0.7	0.06	0.7	0.06	0.0	-10.7642785282	2.09913835264	0.111047677734
0.0	3220507.0	0.0	41879.0	3220507.0	4000000.0	0.0	15.0	4.37	3.02	1.94	0.0799999999999	10.43	0.6	1.29	0.12	12.86	0.46	3.44	2.44	0.72	AAA231.CD3.X19.Y20.tile.tissue.png	216	1	2000	216	633ff3f6fff8cacdf7adae69158f4a0c	0	0	0	0	0	0	0	0	0	0	0	0	0	/home/dhl_ec/bnelissen/Slides/CD3_manuscript/CD3_slides/AAA231.CD3/AAA231.CD3.run1	255	0.7	0.06	0.7	0.06	-8.29079739282	-10.1892925132	1.72187828177	0.154029958984
0.0	1431794.0	0.0	30166.0	1431794.0	4000000.0	0.0	24.0	2.47	2.58	1.18	0.0600000000004	6.72	0.64	1.37	0.23	8.84	0.19	2.21	1.54	0.61	AAA231.CD3.X19.Y21.tile.tissue.png	217	1	2000	217	ad97d94c01d2640d5d314650f4cb56c1	0	0	0	0	0	0	0	0	0	0	0	0	0	/home/dhl_ec/bnelissen/Slides/CD3_manuscript/CD3_slides/AAA231.CD3/AAA231.CD3.run1	255	0.7	0.06	0.7	0.06	0.0	-11.312384072	2.38236698156	3.69286261914
543.0	377611.0	270.0	4528.0	377611.0	4000000.0	6.0	5.0	2.96	2.2	1.75	0.0799999999999	9.41	0.549999999999	1.16	0.21	6.93	0.219999999999	2.13	1.54	0.53	AAA231.CD3.X19.Y4.tile.tissue.png	218	1	2000	218	1f76f6899510adb9ea5b4c166ba66b33	0	0	0	0	0	0	0	0	0	0	0	0	0	/home/dhl_ec/bnelissen/Slides/CD3_manuscript/CD3_slides/AAA231.CD3/AAA231.CD3.run1	255	0.7	0.06	0.7	0.06	-9.23538138689	-10.8499142652	2.31234371043	1.21241483496
0.0	3898640.0	0.0	8899.0	3898640.0	4000000.0	0.0	1.0	4.61	2.14	1.12	0.0500000000002	6.72	0.38	0.740000000001	0.0699999999997	8.31	0.3	2.2	2.3	0.69	AAA231.CD3.X19.Y5.tile.tissue.png	219	1	2000	219	e4336770730bdb23a31ac3b8d5350660	0	0	0	0	0	0	0	0	0	0	0	0	0	/home/dhl_ec/bnelissen/Slides/CD3_manuscript/CD3_slides/AAA231.CD3/AAA231.CD3.run1	255	0.7	0.06	0.7	0.06	0.0	-11.1079105567	1.53105826647	0.144553648437
79.0	3985326.0	44.0	9044.0	3985326.0	4000000.0	1.0	1.0	4.6	3.12	1.15	0.0500000000002	7.5	0.38	0.75	0.0599999999995	9.56	0.55	3.31	2.3	0.650000000001	AAA231.CD3.X19.Y6.tile.tissue.png	220	1	2000	220	b24d49f2b4d253f82a78cabbcaf67965	0	0	0	0	0	0	0	0	0	0	0	0	0	/home/dhl_ec/bnelissen/Slides/CD3_manuscript/CD3_slides/AAA231.CD3/AAA231.CD3.run1	255	0.7	0.06	0.7	0.06	-8.35339364576	-11.7567206693	1.14653929598	0.0648640014648
142.0	3989822.0	71.0	8447.0	3989822.0	4000000.0	2.0	1.0	2.94	1.93	1.77	0.0700000000006	7.27	0.570000000001	1.19	0.0799999999999	9.66	0.469999999999	2.2	1.53	0.570000000001	AAA231.CD3.X19.Y7.tile.tissue.png	221	1	2000	221	26a22332df83a62ece0869054cf2fde1	0	0	0	0	0	0	0	0	0	0	0	0	0	/home/dhl_ec/bnelissen/Slides/CD3_manuscript/CD3_slides/AAA231.CD3/AAA231.CD3.run1	255	0.7	0.06	0.7	0.06	-8.48137943639	-11.2604031842	0.760382012988	0.042772628418
172.0	3995157.0	83.0	8408.0	3995157.0	4000000.0	2.0	1.0	2.61	2.08	1.1	0.0500000000002	6.65	0.55	1.19	0.0799999999999	13.31	0.559999999999	3.3	2.3	0.63	AAA231.CD3.X19.Y8.tile.tissue.png	222	1	2000	222	ed785b2f23f9691e2debea0cbea72813	0	0	0	0	0	0	0	0	0	0	0	0	0	/home/dhl_ec/bnelissen/Slides/CD3_manuscript/CD3_slides/AAA231.CD3/AAA231.CD3.run1	255	0.7	0.06	0.7	0.06	-8.55075959245	-11.8626388156	0.799491400722	0.0463388413086
0.0	3983459.0	0.0	8978.0	3983459.0	4000000.0	0.0	1.0	1.23	1.63	1.77	0.0700000000006	10.66	0.559999999999	1.2	0.0799999999999	12.74	0.46	3.27	2.31	0.630000000001	AAA231.CD3.X19.Y9.tile.tissue.png	223	1	2000	223	16ce45a3e6c7354efef9b8fcc51e614f	0	0	0	0	0	0	0	0	0	0	0	0	0	/home/dhl_ec/bnelissen/Slides/CD3_manuscript/CD3_slides/AAA231.CD3/AAA231.CD3.run1	255	0.7	0.06	0.7	0.06	-8.96494415593	-11.2771711509	0.827762036367	0.0678539575195
100.0	3843038.0	46.0	9412.0	3843038.0	4000000.0	1.0	2.0	2.49	2.73	1.76	0.0600000000004	9.09	0.56	1.25	0.0900000000001	13.1	0.54	3.39	2.31	0.44	AAA231.CD3.X2.Y10.tile.tissue.png	224	1	2000	224	88882eaa66d31a369085646a5859fbb6	0	0	0	0	0	0	0	0	0	0	0	0	0	/home/dhl_ec/bnelissen/Slides/CD3_manuscript/CD3_slides/AAA231.CD3/AAA231.CD3.run1	255	0.7	0.06	0.7	0.06	-8.5469808717	-12.4599801616	0.698412761663	0.25866365625
419.0	3844837.0	168.0	8232.0	3844837.0	4000000.0	4.0	1.0	0.849999999999	1.15	1.18	0.0500000000002	6.7	0.39	0.750000000001	0.0700000000006	9.58	0.55	2.93	1.54	0.42	AAA231.CD3.X2.Y11.tile.tissue.png	225	1	2000	225	8b88b6f5f46932e605a6210bf9b41fbd	0	0	0	0	0	0	0	0	0	0	0	0	0	/home/dhl_ec/bnelissen/Slides/CD3_manuscript/CD3_slides/AAA231.CD3/AAA231.CD3.run1	255	0.7	0.06	0.7	0.06	-8.72993564332	-11.9786551023	0.646508064709	0.2658245625
196.0	3997371.0	93.0	8202.0	3997371.0	4000000.0	2.0	1.0	2.01	2.62	1.17	0.0500000000002	6.58	0.39	0.75	0.0700000000006	9.77	0.37	2.2	1.54	0.43	AAA231.CD3.X2.Y12.tile.tissue.png	226	1	2000	226	ed8f85f35da608b17fc42a224cde8d0c	0	0	0	0	0	0	0	0	0	0	0	0	0	/home/dhl_ec/bnelissen/Slides/CD3_manuscript/CD3_slides/AAA231.CD3/AAA231.CD3.run1	255	0.7	0.06	0.7	0.06	-8.79320952869	-11.8787171171	0.432865524957	0.145336168793
251.0	4000000.0	99.0	7996.0	4000000.0	4000000.0	2.0	1.0	3.87	2.55	1.2	0.0499999999993	6.52	0.3	0.75	0.0500000000002	9.63	0.37	2.19	1.53	0.52	AAA231.CD3.X2.Y13.tile.tissue.png	227	1	2000	227	e7d022794574b333df2d34391c204b01	0	0	0	0	0	0	0	0	0	0	0	0	0	/home/dhl_ec/bnelissen/Slides/CD3_manuscript/CD3_slides/AAA231.CD3/AAA231.CD3.run1	255	0.7	0.06	0.7	0.06	-8.503285204	-11.4532000079	0.36850809466	0.0951321105762
95.0	4000000.0	47.0	7996.0	4000000.0	4000000.0	1.0	1.0	3.26	2.09	1.12	0.0500000000002	6.38	0.31	0.749999999999	0.0500000000002	9.59	0.570000000001	3.49	2.25	0.63	AAA231.CD3.X2.Y14.tile.tissue.png	228	1	2000	228	f09f51b04f32b1279f4bef8d73b93065	0	0	0	0	0	0	0	0	0	0	0	0	0	/home/dhl_ec/bnelissen/Slides/CD3_manuscript/CD3_slides/AAA231.CD3/AAA231.CD3.run1	255	0.7	0.06	0.7	0.06	-8.82397456237	-12.4780005962	0.391475456833	0.110892217435
69.0	3999597.0	36.0	8066.0	3999597.0	4000000.0	1.0	1.0	3.79	2.05	1.15	0.0500000000002	7.73	0.389999999999	0.75	0.0599999999995	9.65	0.38	2.19	1.53	1.32	AAA231.CD3.X2.Y15.tile.tissue.png	229	1	2000	229	79d874bd2820a9eb0b628c2bde17a774	0	0	0	0	0	0	0	0	0	0	0	0	0	/home/dhl_ec/bnelissen/Slides/CD3_manuscript/CD3_slides/AAA231.CD3/AAA231.CD3.run1	255	0.7	0.06	0.7	0.06	-8.83251714453	-12.5209233676	0.344246538885	0.124201535889
70.0	3998297.0	36.0	8270.0	3998297.0	4000000.0	1.0	1.0	1.95	1.48	1.17	0.0499999999993	6.51	0.4	0.740000000001	0.0600000000004	9.6	0.38	2.19	1.53	0.78	AAA231.CD3.X2.Y16.tile.tissue.png	230	1	2000	230	99e8551e0db2a984edc5ea8df4100cf9	0	0	0	0	0	0	0	0	0	0	0	0	0	/home/dhl_ec/bnelissen/Slides/CD3_manuscript/CD3_slides/AAA231.CD3/AAA231.CD3.run1	255	0.7	0.06	0.7	0.06	-8.34545019991	-12.1199527576	0.342880908283	0.0827466259384
196.0	3999778.0	105.0	8016.0	3999778.0	4000000.0	3.0	1.0	3.11	2.18	1.12	0.0500000000002	6.54	0.37	0.75	0.0599999999995	9.52	0.360000000001	2.43	1.55	1.12	AAA231.CD3.X2.Y17.tile.tissue.png	231	1	2000	231	af1bc95b35655e051019ba43dc7086a3	0	0	0	0	0	0	0	0	0	0	0	0	0	/home/dhl_ec/bnelissen/Slides/CD3_manuscript/CD3_slides/AAA231.CD3/AAA231.CD3.run1	255	0.7	0.06	0.7	0.06	-8.62353091449	-11.7156681727	0.34653559656	0.0835961920891
93.0	3999364.0	40.0	8072.0	3999364.0	4000000.0	1.0	1.0	2.86	1.9	1.12	0.0500000000002	6.59	0.389999999999	0.74	0.0599999999995	9.61	0.37	2.2	1.53	0.410000000001	AAA231.CD3.X2.Y18.tile.tissue.png	232	1	2000	232	17b2da5df639ae6091665d1495fe8875	0	0	0	0	0	0	0	0	0	0	0	0	0	/home/dhl_ec/bnelissen/Slides/CD3_manuscript/CD3_slides/AAA231.CD3/AAA231.CD3.run1	255	0.7	0.06	0.7	0.06	-8.37741670853	-11.7810992592	0.347739045189	0.0676292043604
0.0	3999816.0	0.0	8022.0	3999816.0	4000000.0	0.0	1.0	3.39	2.55	1.13	0.0499999999993	6.45	0.37	0.749999999999	0.0599999999995	9.2	0.48	2.92	1.64	0.410000000001	AAA231.CD3.X2.Y19.tile.tissue.png	233	1	2000	233	ba3804f8ecd78afdd91b9ff54c87ed56	0	0	0	0	0	0	0	0	0	0	0	0	0	/home/dhl_ec/bnelissen/Slides/CD3_manuscript/CD3_slides/AAA231.CD3/AAA231.CD3.run1	255	0.7	0.06	0.7	0.06	-8.717672475	-11.926256527	0.410048025564	0.077719013833
806.0	3999782.0	317.0	8016.0	3999782.0	4000000.0	5.0	1.0	1.56	1.81	1.13	0.04	6.3	0.360000000001	0.740000000001	0.0599999999995	9.91	0.42	2.34	1.66	0.400000000001	AAA231.CD3.X2.Y20.tile.tissue.png	234	1	2000	234	dd1c5dc7d8524297032f3522308811e7	0	0	0	0	0	0	0	0	0	0	0	0	0	/home/dhl_ec/bnelissen/Slides/CD3_manuscript/CD3_slides/AAA231.CD3/AAA231.CD3.run1	255	0.7	0.06	0.7	0.06	-8.42445989392	-11.9685695715	0.362453925554	0.0851346933441
92.0	3753100.0	54.0	9695.0	3753100.0	4000000.0	1.0	1.0	1.18	2.97	1.13	0.0500000000002	7.71	0.37	0.73	0.0699999999997	9.28	0.37	2.19	1.53	0.400000000001	AAA231.CD3.X2.Y21.tile.tissue.png	235	1	2000	235	3fd41c0f6120ee71c73dc3c754a72e75	0	0	0	0	0	0	0	0	0	0	0	0	0	/home/dhl_ec/bnelissen/Slides/CD3_manuscript/CD3_slides/AAA231.CD3/AAA231.CD3.run1	255	0.7	0.06	0.7	0.06	-8.19286821579	-11.3377356339	0.386872063144	0.256940046875
0.0	50757.0	0.0	2186.0	50757.0	1876000.0	0.0	4.0	0.65	2.07	0.56	0.0299999999997	3.17	0.17	0.36	0.1	2.58	0.0699999999997	1.0	0.7	0.27	AAA231.CD3.X2.Y22.tile.tissue.png	236	1	2000	236	54f45979f4386caa9ab32d77f30bb029	0	0	0	0	0	0	0	0	0	0	0	0	0	/home/dhl_ec/bnelissen/Slides/CD3_manuscript/CD3_slides/AAA231.CD3/AAA231.CD3.run1	255	0.7	0.06	0.7	0.06	0.0	-11.6368341091	0.0758176337208	3.83831238626
0.0	42614.0	0.0	1061.0	42614.0	4000000.0	0.0	1.0	0.92	1.76	1.12	0.0599999999995	6.5	0.37	0.859999999999	0.22	5.77	0.13	2.09	1.53	0.35	AAA231.CD3.X2.Y5.tile.tissue.png	237	1	2000	237	857406a4b7da8ad4894b61d1be04ff0c	0	0	0	0	0	0	0	0	0	0	0	0	0	/home/dhl_ec/bnelissen/Slides/CD3_manuscript/CD3_slides/AAA231.CD3/AAA231.CD3.run1	255	0.7	0.06	0.7	0.06	0.0	-11.6209092228	0.457945617197	1.86188383447
4342.0	969345.0	1521.0	5920.0	969345.0	4000000.0	25.0	1.0	3.42	2.41	1.11	0.0600000000004	7.76	0.37	0.810000000001	0.18	7.93	0.37	3.36	2.31	0.57	AAA231.CD3.X2.Y6.tile.tissue.png	238	1	2000	238	69a34352c3344b6741846e914575c5c4	0	0	0	0	0	0	0	0	0	0	0	0	0	/home/dhl_ec/bnelissen/Slides/CD3_manuscript/CD3_slides/AAA231.CD3/AAA231.CD3.run1	255	0.7	0.06	0.7	0.06	-8.86037614468	-11.2959829136	0.721729713407	0.500806773438
134.0	1708296.0	71.0	7822.0	1708296.0	4000000.0	2.0	1.0	1.26	1.79	1.76	0.0799999999999	10.45	0.55	1.26	0.22	10.75	0.419999999999	3.32	2.31	0.589999999999	AAA231.CD3.X2.Y7.tile.tissue.png	239	1	2000	239	3a06bfe85f75b9339d364a56a2e3d66a	0	0	0	0	0	0	0	0	0	0	0	0	0	/home/dhl_ec/bnelissen/Slides/CD3_manuscript/CD3_slides/AAA231.CD3/AAA231.CD3.run1	255	0.7	0.06	0.7	0.06	-9.13840375957	-11.6798473192	1.12168966665	1.16282371484
0.0	2017874.0	0.0	10421.0	2017874.0	4000000.0	0.0	3.0	4.01	3.27	1.77	0.0799999999999	17.74	0.56	1.25	0.190000000001	10.61	0.34	3.31	2.31	0.599999999999	AAA231.CD3.X2.Y8.tile.tissue.png	240	1	2000	240	9765500e6dbf20397036320589730c45	0	0	0	0	0	0	0	0	0	0	0	0	0	/home/dhl_ec/bnelissen/Slides/CD3_manuscript/CD3_slides/AAA231.CD3/AAA231.CD3.run1	255	0.7	0.06	0.7	0.06	-9.01461305012	-11.7851052702	1.1663315136	1.08177794531
90.0	2994135.0	57.0	9258.0	2994135.0	4000000.0	1.0	1.0	2.33	1.91	1.76	0.0700000000006	9.94	0.570000000001	1.21	0.14	12.11	0.5	3.35	2.32	0.619999999999	AAA231.CD3.X2.Y9.tile.tissue.png	241	1	2000	241	4a4f0a21ded3ee5b1233bf99eb7517cf	0	0	0	0	0	0	0	0	0	0	0	0	0	/home/dhl_ec/bnelissen/Slides/CD3_manuscript/CD3_slides/AAA231.CD3/AAA231.CD3.run1	255	0.7	0.06	0.7	0.06	-8.72109315234	-11.7167111332	1.30336363285	0.537916265625
0.0	3986080.0	0.0	8818.0	3986080.0	4000000.0	0.0	1.0	2.99	1.75	1.12	0.0500000000002	8.13	0.38	0.740000000001	0.0599999999995	8.34	0.46	3.34	2.31	0.66	AAA231.CD3.X20.Y10.tile.tissue.png	242	1	2000	242	ed815ac8381a82b9aae28b4104d60a25	0	0	0	0	0	0	0	0	0	0	0	0	0	/home/dhl_ec/bnelissen/Slides/CD3_manuscript/CD3_slides/AAA231.CD3/AAA231.CD3.run1	255	0.7	0.06	0.7	0.06	0.0	-11.2260856378	1.74007082146	0.09726275
0.0	3989674.0	0.0	9047.0	3989674.0	4000000.0	0.0	1.0	2.98	2.51	1.19	0.0500000000002	6.7	0.55	1.28	0.0699999999997	13.3	0.46	3.46	1.54	0.63	AAA231.CD3.X20.Y11.tile.tissue.png	243	1	2000	243	d284356d53ae86f4a6d4e594cc72e309	0	0	0	0	0	0	0	0	0	0	0	0	0	/home/dhl_ec/bnelissen/Slides/CD3_manuscript/CD3_slides/AAA231.CD3/AAA231.CD3.run1	255	0.7	0.06	0.7	0.06	-8.73419980785	-11.0244720576	1.33120240694	0.0623336806641
0.0	3978234.0	0.0	9677.0	3978234.0	4000000.0	0.0	1.0	3.23	1.69	1.79	0.0699999999997	9.53	0.450000000001	0.829999999999	0.0599999999995	9.16	0.46	2.35	1.48	0.63	AAA231.CD3.X20.Y12.tile.tissue.png	244	1	2000	244	7bc56cbc85e7089228f8cf260970c951	0	0	0	0	0	0	0	0	0	0	0	0	0	/home/dhl_ec/bnelissen/Slides/CD3_manuscript/CD3_slides/AAA231.CD3/AAA231.CD3.run1	255	0.7	0.06	0.7	0.06	-7.51743418501	-11.5231989012	1.70277427231	0.0662731035156
0.0	3976354.0	0.0	9938.0	3976354.0	4000000.0	0.0	1.0	2.84	2.96	1.75	0.0699999999997	9.2	0.55	1.15	0.0599999999995	8.95	0.43	2.13	1.49	0.59	AAA231.CD3.X20.Y13.tile.tissue.png	245	1	2000	245	d4d854236b02c938f3a60f0932e81837	0	0	0	0	0	0	0	0	0	0	0	0	0	/home/dhl_ec/bnelissen/Slides/CD3_manuscript/CD3_slides/AAA231.CD3/AAA231.CD3.run1	255	0.7	0.06	0.7	0.06	-8.8990708973	-11.4052710401	1.89579135936	0.0677184052734
0.0	3949774.0	0.0	11656.0	3949774.0	4000000.0	0.0	1.0	2.89	1.81	2.02	0.0599999999995	10.93	0.55	1.19	0.0799999999999	11.8	0.46	3.33	2.3	0.640000000001	AAA231.CD3.X20.Y14.tile.tissue.png	246	1	2000	246	fb1078812287fc3e159cf659015fafc8	0	0	0	0	0	0	0	0	0	0	0	0	0	/home/dhl_ec/bnelissen/Slides/CD3_manuscript/CD3_slides/AAA231.CD3/AAA231.CD3.run1	255	0.7	0.06	0.7	0.06	-8.15011445087	-11.5196311513	2.12059601653	0.09499065625
0.0	3930294.0	0.0	13305.0	3930294.0	4000000.0	0.0	1.0	4.86	2.88	1.13	0.0500000000002	7.91	0.38	0.740000000001	0.0700000000006	9.3	0.29	2.22	1.52	0.440000000001	AAA231.CD3.X20.Y15.tile.tissue.png	247	1	2000	247	5fe639073a609a10ffb2e8a2deaa7924	0	0	0	0	0	0	0	0	0	0	0	0	0	/home/dhl_ec/bnelissen/Slides/CD3_manuscript/CD3_slides/AAA231.CD3/AAA231.CD3.run1	255	0.7	0.06	0.7	0.06	-8.12808312905	-11.1147800971	1.9209519904	0.107060339844
0.0	3970535.0	0.0	10714.0	3970535.0	4000000.0	0.0	1.0	2.71	2.64	1.16	0.0600000000004	6.63	0.559999999999	1.16	0.0599999999995	9.26	0.3	2.21	1.53	0.43	AAA231.CD3.X20.Y16.tile.tissue.png	248	1	2000	248	d8a9ce1d4cd2dfbc6afdb65b1d9c3a57	0	0	0	0	0	0	0	0	0	0	0	0	0	/home/dhl_ec/bnelissen/Slides/CD3_manuscript/CD3_slides/AAA231.CD3/AAA231.CD3.run1	255	0.7	0.06	0.7	0.06	-8.66751425684	-11.19954666	2.14261707616	0.0878938671875
185.0	3924138.0	90.0	12916.0	3924138.0	4000000.0	2.0	1.0	2.82	2.72	1.18	0.0500000000002	7.35	0.38	0.750000000001	0.0600000000004	9.63	0.54	3.47	1.53	0.440000000001	AAA231.CD3.X20.Y17.tile.tissue.png	249	1	2000	249	b354f5e41c4aced063f4da8e9161ded2	0	0	0	0	0	0	0	0	0	0	0	0	0	/home/dhl_ec/bnelissen/Slides/CD3_manuscript/CD3_slides/AAA231.CD3/AAA231.CD3.run1	255	0.7	0.06	0.7	0.06	-9.44884837779	-11.0015305415	3.05384700412	0.223131757812
0.0	3887377.0	0.0	14909.0	3887377.0	4000000.0	0.0	2.0	4.41	3.23	1.17	0.0500000000002	6.84	0.389999999999	0.759999999999	0.0699999999997	12.3	0.51	2.77	2.32	0.689999999999	AAA231.CD3.X20.Y18.tile.tissue.png	250	1	2000	250	dd0421fb1faec702c6175d32976b1267	0	0	0	0	0	0	0	0	0	0	0	0	0	/home/dhl_ec/bnelissen/Slides/CD3_manuscript/CD3_slides/AAA231.CD3/AAA231.CD3.run1	255	0.7	0.06	0.7	0.06	0.0	-11.1073685936	3.0677814372	0.167227574219
0.0	3877739.0	0.0	16619.0	3877739.0	4000000.0	0.0	1.0	3.26	3.08	1.2	0.0499999999993	6.65	0.389999999999	0.75	0.0699999999997	9.12	0.289999999999	2.23	1.53	1.09	AAA231.CD3.X20.Y19.tile.tissue.png	251	1	2000	251	c0824c2704c353801502f650f18469b3	0	0	0	0	0	0	0	0	0	0	0	0	0	/home/dhl_ec/bnelissen/Slides/CD3_manuscript/CD3_slides/AAA231.CD3/AAA231.CD3.run1	255	0.7	0.06	0.7	0.06	-8.75209477696	-10.7403744104	2.84380306617	0.138237617187
157.0	3320579.0	66.0	34813.0	3320579.0	4000000.0	2.0	12.0	2.31	2.4	1.75	0.0699999999997	7.06	0.4	0.76	0.1	9.17	0.35	2.32	1.55	0.959999999999	AAA231.CD3.X20.Y20.tile.tissue.png	252	1	2000	252	2d503f143de2a8f4253fd8e0b2dd997a	0	0	0	0	0	0	0	0	0	0	0	0	0	/home/dhl_ec/bnelissen/Slides/CD3_manuscript/CD3_slides/AAA231.CD3/AAA231.CD3.run1	255	0.7	0.06	0.7	0.06	-9.67689104523	-10.0715353225	2.20675049545	0.211059710937
0.0	1595053.0	0.0	18641.0	1595053.0	4000000.0	0.0	4.0	2.33	2.31	1.13	0.0600000000013	6.76	0.4	0.789999999999	0.16	6.79	0.209999999999	2.2	1.54	0.719999999999	AAA231.CD3.X20.Y21.tile.tissue.png	253	1	2000	253	1934eecbc7a04ee75a81a9909053963b	0	0	0	0	0	0	0	0	0	0	0	0	0	/home/dhl_ec/bnelissen/Slides/CD3_manuscript/CD3_slides/AAA231.CD3/AAA231.CD3.run1	255	0.7	0.06	0.7	0.06	0.0	-11.5920237876	2.41272139546	3.10576872656
0.0	0.0	0.0	0.0	0.0	4000000.0	0.0	0.0	2.38	2.25	1.14	0.0599999999995	6.41	0.309999999999	1.42	0.32	6.73	0.199999999999	3.02	2.3	1.79	AAA231.CD3.X20.Y4.tile.tissue.png	254	1	2000	254	46f107b41fb0e7df9fb91ae7fadbc46f	0	0	0	0	0	0	0	0	0	0	0	0	0	/home/dhl_ec/bnelissen/Slides/CD3_manuscript/CD3_slides/AAA231.CD3/AAA231.CD3.run1	255	1.0	0.06	1.0	0.06	0.0	-11.2673895519	0.0	1.50785894029
0.0	2490078.0	0.0	10536.0	2490078.0	4000000.0	0.0	1.0	2.46	3.26	1.14	0.0599999999995	6.89	0.380000000001	0.77	0.120000000001	8.08	0.24	2.23	1.54	0.629999999999	AAA231.CD3.X20.Y5.tile.tissue.png	255	1	2000	255	a7038725325ed262dd994dfc4deb1f6e	0	0	0	0	0	0	0	0	0	0	0	0	0	/home/dhl_ec/bnelissen/Slides/CD3_manuscript/CD3_slides/AAA231.CD3/AAA231.CD3.run1	255	0.7	0.06	0.7	0.06	-8.88034894477	-11.3953223468	2.15343480279	1.16411817773
0.0	3938784.0	0.0	13188.0	3938784.0	4000000.0	0.0	1.0	3.75	2.48	1.14	0.0499999999993	8.17	0.560000000001	1.25	0.0799999999999	13.04	0.460000000001	2.7	1.56	0.51	AAA231.CD3.X20.Y6.tile.tissue.png	256	1	2000	256	24cdc7a9addfd98b0dc972024a27e712	0	0	0	0	0	0	0	0	0	0	0	0	0	/home/dhl_ec/bnelissen/Slides/CD3_manuscript/CD3_slides/AAA231.CD3/AAA231.CD3.run1	255	0.7	0.06	0.7	0.06	-9.04031072484	-11.4514115844	2.80482711537	0.121751539062
398.0	3955418.0	144.0	11098.0	3955418.0	4000000.0	3.0	1.0	3.55	2.02	1.11	0.0500000000011	8.22	0.369999999999	0.73	0.0599999999995	9.41	0.540000000001	2.38	1.52	0.500000000002	AAA231.CD3.X20.Y7.tile.tissue.png	257	1	2000	257	fa64e437f108ba72127e0861b634c4cf	0	0	0	0	0	0	0	0	0	0	0	0	0	/home/dhl_ec/bnelissen/Slides/CD3_manuscript/CD3_slides/AAA231.CD3/AAA231.CD3.run1	255	0.7	0.06	0.7	0.06	-9.4098197093	-11.1835839296	2.36541194413	0.117014410156
0.0	3974453.0	0.0	9508.0	3974453.0	4000000.0	0.0	1.0	2.82	1.73	1.16	0.0599999999995	7.87	0.559999999999	0.980000000001	0.0699999999997	10.41	0.459999999999	2.21	1.53	0.519999999999	AAA231.CD3.X20.Y8.tile.tissue.png	258	1	2000	258	be64bbcba5682c6a4f61186a20bc412e	0	0	0	0	0	0	0	0	0	0	0	0	0	/home/dhl_ec/bnelissen/Slides/CD3_manuscript/CD3_slides/AAA231.CD3/AAA231.CD3.run1	255	0.7	0.06	0.7	0.06	-8.85569523829	-11.302378166	1.28813746874	0.0794446777344
0.0	3988278.0	0.0	8602.0	3988278.0	4000000.0	0.0	1.0	2.99	2.06	1.79	0.0699999999997	10.82	0.559999999999	1.2	0.0799999999999	12.99	0.5	3.29	2.33	0.68	AAA231.CD3.X20.Y9.tile.tissue.png	259	1	2000	259	5d29e87e21fbdf92ddf1386dcb87977f	0	0	0	0	0	0	0	0	0	0	0	0	0	/home/dhl_ec/bnelissen/Slides/CD3_manuscript/CD3_slides/AAA231.CD3/AAA231.CD3.run1	255	0.7	0.06	0.7	0.06	-8.52095411756	-11.381951097	1.14713158802	0.0835838554687
0.0	3985285.0	0.0	9437.0	3985285.0	4000000.0	0.0	1.0	3.04	2.18	1.83	0.0699999999997	9.37	0.560000000001	1.2	0.0799999999999	11.5	0.469999999999	3.3	1.56	0.610000000001	AAA231.CD3.X21.Y10.tile.tissue.png	260	1	2000	260	4994a4ec11d199f4bc81137031425790	0	0	0	0	0	0	0	0	0	0	0	0	0	/home/dhl_ec/bnelissen/Slides/CD3_manuscript/CD3_slides/AAA231.CD3/AAA231.CD3.run1	255	0.7	0.06	0.7	0.06	0.0	-11.8720149673	1.15719565853	0.0491309814453
0.0	3997025.0	0.0	8346.0	3997025.0	4000000.0	0.0	1.0	3.99	2.76	1.14	0.0500000000011	6.53	0.379999999999	0.739999999998	0.0699999999997	9.29	0.309999999999	2.2	1.53	0.440000000001	AAA231.CD3.X21.Y11.tile.tissue.png	261	1	2000	261	631c08cd2ea84c0996df16936da1759b	0	0	0	0	0	0	0	0	0	0	0	0	0	/home/dhl_ec/bnelissen/Slides/CD3_manuscript/CD3_slides/AAA231.CD3/AAA231.CD3.run1	255	0.7	0.06	0.7	0.06	-8.42897766666	-11.2193999694	1.64981395252	0.0526871425781
0.0	3992913.0	0.0	8862.0	3992913.0	4000000.0	0.0	1.0	3.42	3.03	1.18	0.0499999999993	6.57	0.379999999999	0.759999999998	0.0600000000013	9.23	0.299999999999	2.2	1.53	0.639999999999	AAA231.CD3.X21.Y12.tile.tissue.png	262	1	2000	262	af342c7a9abb8e46a963fe6a371d7925	0	0	0	0	0	0	0	0	0	0	0	0	0	/home/dhl_ec/bnelissen/Slides/CD3_manuscript/CD3_slides/AAA231.CD3/AAA231.CD3.run1	255	0.7	0.06	0.7	0.06	-8.72655246363	-11.3108503678	2.08806492796	0.0689893857422
0.0	3993486.0	0.0	8880.0	3993486.0	4000000.0	0.0	1.0	3.37	2.82	1.13	0.0499999999993	6.55	0.370000000001	0.75	0.0600000000013	8.33	0.469999999999	3.49	2.41	0.710000000001	AAA231.CD3.X21.Y13.tile.tissue.png	263	1	2000	263	ff016ad79c016a7bf9f45ff543643b7f	0	0	0	0	0	0	0	0	0	0	0	0	0	/home/dhl_ec/bnelissen/Slides/CD3_manuscript/CD3_slides/AAA231.CD3/AAA231.CD3.run1	255	0.7	0.06	0.7	0.06	0.0	-11.182895337	1.82021071315	0.052535315918
0.0	3983824.0	0.0	9623.0	3983824.0	4000000.0	0.0	1.0	3.84	2.43	1.75	0.0700000000015	9.55	0.620000000001	1.34	0.0799999999999	12.4	0.52	2.67	1.55	0.470000000001	AAA231.CD3.X21.Y14.tile.tissue.png	264	1	2000	264	e7441dbc1d5999dd9fbfdd3740b21d7d	0	0	0	0	0	0	0	0	0	0	0	0	0	/home/dhl_ec/bnelissen/Slides/CD3_manuscript/CD3_slides/AAA231.CD3/AAA231.CD3.run1	255	0.7	0.06	0.7	0.06	0.0	-11.5173633682	2.40186689974	0.0657078466797
0.0	3980358.0	0.0	10036.0	3980358.0	4000000.0	0.0	1.0	4.41	3.2	1.16	0.0500000000011	6.73	0.559999999999	1.2	0.0799999999999	12.9	0.469999999999	3.31	2.34	0.630000000001	AAA231.CD3.X21.Y15.tile.tissue.png	265	1	2000	265	0a874f98965a6328e352a3eb31963474	0	0	0	0	0	0	0	0	0	0	0	0	0	/home/dhl_ec/bnelissen/Slides/CD3_manuscript/CD3_slides/AAA231.CD3/AAA231.CD3.run1	255	0.7	0.06	0.7	0.06	-8.7518173731	-11.1447448289	2.74973810871	0.071185375
59.0	3980540.0	30.0	10239.0	3980540.0	4000000.0	1.0	1.0	3.06	3.48	1.17	0.0699999999997	9.33	0.549999999999	1.19	0.0699999999997	13.65	0.559999999999	3.32	2.32	0.660000000002	AAA231.CD3.X21.Y16.tile.tissue.png	266	1	2000	266	43e37858c2613504558a43093c0a39b0	0	0	0	0	0	0	0	0	0	0	0	0	0	/home/dhl_ec/bnelissen/Slides/CD3_manuscript/CD3_slides/AAA231.CD3/AAA231.CD3.run1	255	0.7	0.06	0.7	0.06	-9.17113158555	-10.7741053003	3.08509657079	0.0808521152344
0.0	3946785.0	0.0	12481.0	3946785.0	4000000.0	0.0	1.0	3.41	2.66	1.76	0.0599999999995	9.37	0.560000000001	1.22	0.0799999999999	11.42	0.460000000001	3.31	2.3	0.640000000001	AAA231.CD3.X21.Y17.tile.tissue.png	267	1	2000	267	e88e4f05ed8d15ed92afd7661a87c06a	0	0	0	0	0	0	0	0	0	0	0	0	0	/home/dhl_ec/bnelissen/Slides/CD3_manuscript/CD3_slides/AAA231.CD3/AAA231.CD3.run1	255	0.7	0.06	0.7	0.06	0.0	-11.1656583365	3.37221029268	0.0842036445312
0.0	3957856.0	0.0	11334.0	3957856.0	4000000.0	0.0	1.0	4.28	2.22	1.71	0.0599999999995	8.52	0.51	0.790000000001	0.0799999999999	11.52	0.470000000001	3.34	2.31	0.639999999999	AAA231.CD3.X21.Y18.tile.tissue.png	268	1	2000	268	873190e33325fa57742cdd100dba9c20	0	0	0	0	0	0	0	0	0	0	0	0	0	/home/dhl_ec/bnelissen/Slides/CD3_manuscript/CD3_slides/AAA231.CD3/AAA231.CD3.run1	255	0.7	0.06	0.7	0.06	0.0	-10.5800423114	3.15825891594	0.0899064941406
0.0	3869476.0	0.0	17974.0	3869476.0	4000000.0	0.0	3.0	3.19	3.16	1.77	0.0700000000015	9.45	0.560000000001	1.21	0.0900000000001	12.7	0.449999999999	3.34	2.3	0.639999999999	AAA231.CD3.X21.Y19.tile.tissue.png	269	1	2000	269	7f15fb8653503f027a131cc7992d9015	0	0	0	0	0	0	0	0	0	0	0	0	0	/home/dhl_ec/bnelissen/Slides/CD3_manuscript/CD3_slides/AAA231.CD3/AAA231.CD3.run1	255	0.7	0.06	0.7	0.06	-8.79353404464	-10.3703138404	3.02387508156	0.105871808594
0.0	3568085.0	0.0	30466.0	3568085.0	4000000.0	0.0	7.0	2.77	1.94	1.76	0.0700000000015	9.52	0.59	1.19	0.1	11.37	0.440000000001	3.56	2.35	0.679999999998	AAA231.CD3.X21.Y20.tile.tissue.png	270	1	2000	270	e21c0e151b9f50a2e972911edecb876c	0	0	0	0	0	0	0	0	0	0	0	0	0	/home/dhl_ec/bnelissen/Slides/CD3_manuscript/CD3_slides/AAA231.CD3/AAA231.CD3.run1	255	0.7	0.06	0.7	0.06	0.0	-10.0304623728	2.44705269073	0.105440421875
0.0	1842893.0	0.0	15279.0	1842893.0	4000000.0	0.0	5.0	4.02	3.02	1.83	0.0799999999999	9.77	0.560000000001	1.23	0.199999999999	10.61	0.26	3.18	2.3	0.730000000001	AAA231.CD3.X21.Y21.tile.tissue.png	271	1	2000	271	2167e903f614930fb1f08a1fe4178a2f	0	0	0	0	0	0	0	0	0	0	0	0	0	/home/dhl_ec/bnelissen/Slides/CD3_manuscript/CD3_slides/AAA231.CD3/AAA231.CD3.run1	255	0.7	0.06	0.7	0.06	-9.08794232124	-11.2549114886	2.64387519691	1.8724225918
0.0	739685.0	0.0	6604.0	739685.0	4000000.0	0.0	1.0	2.77	4.31	1.75	0.0799999999999	10.38	0.559999999999	1.36	0.269999999999	9.31	0.26	3.17	2.32	1.22	AAA231.CD3.X21.Y5.tile.tissue.png	272	1	2000	272	e8429050c283e9b92f05df76c17b2839	0	0	0	0	0	0	0	0	0	0	0	0	0	/home/dhl_ec/bnelissen/Slides/CD3_manuscript/CD3_slides/AAA231.CD3/AAA231.CD3.run1	255	0.7	0.06	0.7	0.06	-8.86727365312	-11.40400886	2.96586058182	2.30778383984
481.0	3963026.0	169.0	10842.0	3963026.0	4000000.0	3.0	1.0	3.6	3.29	1.19	0.0499999999993	6.81	0.379999999999	0.739999999998	0.0699999999997	9.8	0.400000000001	2.22	1.53	0.619999999997	AAA231.CD3.X21.Y6.tile.tissue.png	273	1	2000	273	24155abfbd41fed4a35b536c3df2b6bd	0	0	0	0	0	0	0	0	0	0	0	0	0	/home/dhl_ec/bnelissen/Slides/CD3_manuscript/CD3_slides/AAA231.CD3/AAA231.CD3.run1	255	0.7	0.06	0.7	0.06	-9.4192853699	-10.3924688145	2.56461118011	0.0807718125
352.0	3984607.0	144.0	9649.0	3984607.0	4000000.0	3.0	1.0	3.97	3.63	1.16	0.0500000000011	6.78	0.389999999999	0.75	0.0600000000013	9.8	0.389999999999	2.24	1.54	0.619999999999	AAA231.CD3.X21.Y7.tile.tissue.png	274	1	2000	274	f49c48cde2b47825c8801c196e4e2ccd	0	0	0	0	0	0	0	0	0	0	0	0	0	/home/dhl_ec/bnelissen/Slides/CD3_manuscript/CD3_slides/AAA231.CD3/AAA231.CD3.run1	255	0.7	0.06	0.7	0.06	-8.9906332234	-10.5304326453	2.16013396541	0.08725440625
80.0	3994104.0	36.0	8519.0	3994104.0	4000000.0	1.0	1.0	3.89	3.04	1.14	0.0699999999997	6.74	0.379999999999	0.74	0.0599999999995	9.88	0.379999999999	2.21	1.54	0.440000000001	AAA231.CD3.X21.Y8.tile.tissue.png	275	1	2000	275	003c7849cf3d35e118b12b92bdb64a54	0	0	0	0	0	0	0	0	0	0	0	0	0	/home/dhl_ec/bnelissen/Slides/CD3_manuscript/CD3_slides/AAA231.CD3/AAA231.CD3.run1	255	0.7	0.06	0.7	0.06	-8.82152381349	-11.2101964737	1.31569575197	0.0670997382813
0.0	3997342.0	0.0	8421.0	3997342.0	4000000.0	0.0	1.0	4.78	4.46	1.19	0.0499999999993	6.78	0.389999999999	0.939999999999	0.0600000000013	9.57	0.309999999999	2.2	1.53	0.630000000001	AAA231.CD3.X21.Y9.tile.tissue.png	276	1	2000	276	e66a02cb79e239f13782a24ba36031f6	0	0	0	0	0	0	0	0	0	0	0	0	0	/home/dhl_ec/bnelissen/Slides/CD3_manuscript/CD3_slides/AAA231.CD3/AAA231.CD3.run1	255	0.7	0.06	0.7	0.06	-8.63579196927	-11.2805390531	0.740114637525	0.0383183123169
114.0	3995628.0	60.0	8557.0	3995628.0	4000000.0	1.0	1.0	3.68	2.78	1.13	0.0600000000013	6.73	0.380000000001	0.75	0.0699999999997	9.83	0.369999999999	2.22	1.54	0.93	AAA231.CD3.X22.Y10.tile.tissue.png	277	1	2000	277	80abd7d2284cf308d381d9d001bfc72f	0	0	0	0	0	0	0	0	0	0	0	0	0	/home/dhl_ec/bnelissen/Slides/CD3_manuscript/CD3_slides/AAA231.CD3/AAA231.CD3.run1	255	0.7	0.06	0.7	0.06	-8.91847694432	-11.5492226589	1.53401537688	0.0495413673096
0.0	3988361.0	0.0	9194.0	3988361.0	4000000.0	0.0	1.0	4.11	2.91	1.17	0.0500000000011	6.74	0.380000000001	0.75	0.0599999999995	8.68	0.349999999999	2.2	1.53	0.43	AAA231.CD3.X22.Y11.tile.tissue.png	278	1	2000	278	ad613c059f923b3012d97552278d18c1	0	0	0	0	0	0	0	0	0	0	0	0	0	/home/dhl_ec/bnelissen/Slides/CD3_manuscript/CD3_slides/AAA231.CD3/AAA231.CD3.run1	255	0.7	0.06	0.7	0.06	0.0	-11.9968570648	1.61777281445	0.0599926962891
172.0	3998401.0	58.0	8282.0	3998401.0	4000000.0	1.0	1.0	3.57	4.03	1.76	0.0699999999997	7.92	0.550000000001	1.2	0.0799999999999	13.67	0.559999999998	3.32	2.32	0.629999999999	AAA231.CD3.X22.Y12.tile.tissue.png	279	1	2000	279	5b0375dfeccaa668915a7048c0b0b476	0	0	0	0	0	0	0	0	0	0	0	0	0	/home/dhl_ec/bnelissen/Slides/CD3_manuscript/CD3_slides/AAA231.CD3/AAA231.CD3.run1	255	0.7	0.06	0.7	0.06	-8.05156926723	-10.9015600851	1.62694875053	0.0617804326172
935.0	3997976.0	217.0	8256.0	3997976.0	4000000.0	4.0	1.0	3.68	2.86	1.14	0.0499999999993	6.73	0.379999999999	0.749999999998	0.0599999999995	9.77	0.379999999997	2.21	1.54	0.639999999999	AAA231.CD3.X22.Y13.tile.tissue.png	280	1	2000	280	f2cdb14fbcdcf1e50bb7b31aefba3b1d	0	0	0	0	0	0	0	0	0	0	0	0	0	/home/dhl_ec/bnelissen/Slides/CD3_manuscript/CD3_slides/AAA231.CD3/AAA231.CD3.run1	255	0.7	0.06	0.7	0.06	-9.13956557441	-10.6274142075	1.78209078506	0.0516373770752
0.0	3997189.0	0.0	8484.0	3997189.0	4000000.0	0.0	1.0	4.53	3.42	1.13	0.0600000000013	6.78	0.380000000001	0.76	0.0699999999997	9.35	0.300000000001	2.2	1.52	0.630000000001	AAA231.CD3.X22.Y14.tile.tissue.png	281	1	2000	281	700566ed142e645e2717d53fd7946bbf	0	0	0	0	0	0	0	0	0	0	0	0	0	/home/dhl_ec/bnelissen/Slides/CD3_manuscript/CD3_slides/AAA231.CD3/AAA231.CD3.run1	255	0.7	0.06	0.7	0.06	-8.22329035977	-11.7525626041	1.8775782226	0.0514603543091
0.0	3988939.0	0.0	8880.0	3988939.0	4000000.0	0.0	1.0	4.83	4.34	1.21	0.0499999999993	6.81	0.379999999999	0.75	0.0599999999995	9.38	0.460000000001	3.29	2.34	0.640000000001	AAA231.CD3.X22.Y15.tile.tissue.png	282	1	2000	282	9b0203b02ce595810c634a15d7c364a1	0	0	0	0	0	0	0	0	0	0	0	0	0	/home/dhl_ec/bnelissen/Slides/CD3_manuscript/CD3_slides/AAA231.CD3/AAA231.CD3.run1	255	0.7	0.06	0.7	0.06	-7.84690204733	-11.0872276622	1.86691574106	0.049024777832
455.0	3816470.0	197.0	17239.0	3816470.0	4000000.0	3.0	6.0	3.63	3.09	1.89	0.0699999999997	9.4	0.559999999999	1.19	0.0900000000001	13.14	0.539999999999	3.37	2.35	0.66	AAA231.CD3.X22.Y16.tile.tissue.png	283	1	2000	283	9d0b49d08e63103232757a39ceb3ea79	0	0	0	0	0	0	0	0	0	0	0	0	0	/home/dhl_ec/bnelissen/Slides/CD3_manuscript/CD3_slides/AAA231.CD3/AAA231.CD3.run1	255	0.7	0.06	0.7	0.06	-9.25653496027	-10.1962034545	2.30820325034	0.110903429687
0.0	3944728.0	0.0	12186.0	3944728.0	4000000.0	0.0	2.0	3.72	3.56	1.26	0.0499999999993	7.15	0.560000000001	1.2	0.0799999999999	12.89	0.460000000001	3.4	2.34	0.66	AAA231.CD3.X22.Y17.tile.tissue.png	284	1	2000	284	20f514a7afdc716f1475635b3db66319	0	0	0	0	0	0	0	0	0	0	0	0	0	/home/dhl_ec/bnelissen/Slides/CD3_manuscript/CD3_slides/AAA231.CD3/AAA231.CD3.run1	255	0.7	0.06	0.7	0.06	-9.31225332391	-10.7317212454	2.3117983659	0.0975499960937
0.0	3985784.0	0.0	9773.0	3985784.0	4000000.0	0.0	1.0	3.16	3.19	1.75	0.0700000000015	9.68	0.630000000001	1.33	0.0900000000001	11.81	0.299999999999	2.22	1.53	0.630000000001	AAA231.CD3.X22.Y18.tile.tissue.png	285	1	2000	285	f9d3467e12c2143d3f6738a29065e41a	0	0	0	0	0	0	0	0	0	0	0	0	0	/home/dhl_ec/bnelissen/Slides/CD3_manuscript/CD3_slides/AAA231.CD3/AAA231.CD3.run1	255	0.7	0.06	0.7	0.06	0.0	-11.3264844835	3.61279637833	0.0455503286133
0.0	3983902.0	0.0	9749.0	3983902.0	4000000.0	0.0	1.0	4.23	4.47	1.13	0.0499999999993	6.88	0.389999999999	0.759999999998	0.0599999999995	8.55	0.300000000001	2.23	1.55	0.66	AAA231.CD3.X22.Y19.tile.tissue.png	286	1	2000	286	a4980eda84d87a709b43691ba49003c6	0	0	0	0	0	0	0	0	0	0	0	0	0	/home/dhl_ec/bnelissen/Slides/CD3_manuscript/CD3_slides/AAA231.CD3/AAA231.CD3.run1	255	0.7	0.06	0.7	0.06	0.0	-10.0910313508	3.6064609521	0.0436724467773
0.0	3964521.0	0.0	11099.0	3964521.0	4000000.0	0.0	1.0	3.94	2.58	1.89	0.0699999999997	10.14	0.58	1.26	0.0799999999999	12.41	0.459999999999	3.33	2.32	0.630000000001	AAA231.CD3.X22.Y20.tile.tissue.png	287	1	2000	287	5460f54e1a9b54bee210420ec6d0d55d	0	0	0	0	0	0	0	0	0	0	0	0	0	/home/dhl_ec/bnelissen/Slides/CD3_manuscript/CD3_slides/AAA231.CD3/AAA231.CD3.run1	255	0.7	0.06	0.7	0.06	-8.81449533697	-11.7775976715	2.31015602799	0.118324351562
0.0	1986324.0	0.0	7614.0	1986324.0	4000000.0	0.0	1.0	3.48	2.31	1.13	0.0600000000013	7.39	0.379999999999	0.74	0.15	7.83	0.220000000001	2.15	1.52	0.599999999999	AAA231.CD3.X22.Y21.tile.tissue.png	288	1	2000	288	44f418cd8c9fa012bcaaa779070331ad	0	0	0	0	0	0	0	0	0	0	0	0	0	/home/dhl_ec/bnelissen/Slides/CD3_manuscript/CD3_slides/AAA231.CD3/AAA231.CD3.run1	255	0.7	0.06	0.7	0.06	-8.45768621454	-11.7316702842	1.0414024935	0.711963390625
0.0	0.0	0.0	0.0	0.0	4000000.0	0.0	0.0	2.71	2.43	1.12	0.0599999999995	6.64	0.300000000001	0.890000000001	0.219999999999	4.81	0.129999999999	2.02	1.53	0.519999999999	AAA231.CD3.X22.Y5.tile.tissue.png	289	1	2000	289	b6836e1299f2b1eea437bfa1ed1a88ab	0	0	0	0	0	0	0	0	0	0	0	0	0	/home/dhl_ec/bnelissen/Slides/CD3_manuscript/CD3_slides/AAA231.CD3/AAA231.CD3.run1	255	1.0	0.06	1.0	0.06	0.0	-10.5042960748	0.0	2.60219482216
72.0	3111892.0	34.0	9257.0	3111892.0	4000000.0	1.0	1.0	3.52	3.17	1.44	0.0499999999993	7.27	0.48	0.76	0.0899999999983	9.15	0.34	2.23	1.53	0.93	AAA231.CD3.X22.Y6.tile.tissue.png	290	1	2000	290	0713e3380f85995b682af49a847715e4	0	0	0	0	0	0	0	0	0	0	0	0	0	/home/dhl_ec/bnelissen/Slides/CD3_manuscript/CD3_slides/AAA231.CD3/AAA231.CD3.run1	255	0.7	0.06	0.7	0.06	-9.0588606472	-11.6205748172	1.94131389788	0.600686140625
252.0	3994566.0	118.0	8730.0	3994566.0	4000000.0	3.0	1.0	3.68	3.27	1.17	0.0500000000011	6.69	0.379999999999	0.75	0.0699999999997	9.8	0.59	3.64	2.34	0.65	AAA231.CD3.X22.Y7.tile.tissue.png	291	1	2000	291	8c066bdf3bc0f9bfeb8bf2b3dfeb8e9e	0	0	0	0	0	0	0	0	0	0	0	0	0	/home/dhl_ec/bnelissen/Slides/CD3_manuscript/CD3_slides/AAA231.CD3/AAA231.CD3.run1	255	0.7	0.06	0.7	0.06	-8.7942543262	-11.2854744236	1.5114012046	0.0630570820313
0.0	3998805.0	0.0	8184.0	3998805.0	4000000.0	0.0	1.0	4.06	3.2	1.14	0.0500000000011	6.74	0.530000000001	1.07	0.0900000000001	13.54	0.460000000001	3.53	2.41	0.630000000001	AAA231.CD3.X22.Y8.tile.tissue.png	292	1	2000	292	12989cc17a7157a7574afdce94fa54de	0	0	0	0	0	0	0	0	0	0	0	0	0	/home/dhl_ec/bnelissen/Slides/CD3_manuscript/CD3_slides/AAA231.CD3/AAA231.CD3.run1	255	0.7	0.06	0.7	0.06	-8.52176610482	-12.0236380458	1.19774283178	0.0571935299683
63.0	3998513.0	32.0	8174.0	3998513.0	4000000.0	1.0	1.0	1.44	1.84	1.13	0.0500000000011	8.11	0.379999999999	0.749999999998	0.0699999999997	9.72	0.370000000001	2.21	1.54	0.43	AAA231.CD3.X22.Y9.tile.tissue.png	293	1	2000	293	e3a94281c46dce69453fc85ba8f6750b	0	0	0	0	0	0	0	0	0	0	0	0	0	/home/dhl_ec/bnelissen/Slides/CD3_manuscript/CD3_slides/AAA231.CD3/AAA231.CD3.run1	255	0.7	0.06	0.7	0.06	-8.35755776361	-11.9276081886	1.51444042992	0.0687967697754
298.0	3996759.0	110.0	8194.0	3996759.0	4000000.0	1.0	1.0	2.74	1.68	1.25	0.0699999999997	7.79	0.390000000001	0.75	0.0700000000015	9.76	0.380000000001	2.2	1.54	0.440000000001	AAA231.CD3.X23.Y10.tile.tissue.png	294	1	2000	294	a49e7fd030ca5366b2cdf2fd02361411	0	0	0	0	0	0	0	0	0	0	0	0	0	/home/dhl_ec/bnelissen/Slides/CD3_manuscript/CD3_slides/AAA231.CD3/AAA231.CD3.run1	255	0.7	0.06	0.7	0.06	-9.00946019431	-10.6828391383	1.2165793129	0.0381519429932
0.0	3974819.0	0.0	9758.0	3974819.0	4000000.0	0.0	1.0	2.61	3.79	1.13	0.0599999999995	6.78	0.390000000001	0.75	0.0600000000013	8.6	0.300000000001	2.23	1.53	0.610000000001	AAA231.CD3.X23.Y11.tile.tissue.png	295	1	2000	295	ca957e7f018c19613cef34f89d97a2d0	0	0	0	0	0	0	0	0	0	0	0	0	0	/home/dhl_ec/bnelissen/Slides/CD3_manuscript/CD3_slides/AAA231.CD3/AAA231.CD3.run1	255	0.7	0.06	0.7	0.06	0.0	-11.6785577228	1.9746309203	0.074031875
233.0	3989330.0	102.0	9322.0	3989330.0	4000000.0	2.0	1.0	2.64	3.08	1.13	0.0500000000011	6.76	0.380000000001	0.760000000002	0.0599999999995	9.89	0.410000000002	2.21	1.54	0.440000000001	AAA231.CD3.X23.Y12.tile.tissue.png	296	1	2000	296	26efe6bc3874808185802abd69d6fb65	0	0	0	0	0	0	0	0	0	0	0	0	0	/home/dhl_ec/bnelissen/Slides/CD3_manuscript/CD3_slides/AAA231.CD3/AAA231.CD3.run1	255	0.7	0.06	0.7	0.06	-9.57004073155	-10.7391803455	2.54975212921	0.0736894902344
1932.0	3988833.0	796.0	9301.0	3988833.0	4000000.0	16.0	1.0	3.17	3.96	1.62	0.0599999999995	6.79	0.380000000001	0.75	0.0699999999997	9.84	0.549999999999	3.18	2.31	0.65	AAA231.CD3.X23.Y13.tile.tissue.png	297	1	2000	297	59f5648ccec3aa19514bda7cc376293f	0	0	0	0	0	0	0	0	0	0	0	0	0	/home/dhl_ec/bnelissen/Slides/CD3_manuscript/CD3_slides/AAA231.CD3/AAA231.CD3.run1	255	0.7	0.06	0.7	0.06	-9.50456226972	-10.442306041	2.53288822345	0.0955850097656
753.0	3989432.0	304.0	9327.0	3989432.0	4000000.0	5.0	1.0	4.76	3.0	1.13	0.0600000000013	6.76	0.549999999999	1.26	0.0799999999999	13.33	0.559999999999	3.32	2.31	0.650000000001	AAA231.CD3.X23.Y14.tile.tissue.png	298	1	2000	298	aeff435721b801536f845e66ab6afeac	0	0	0	0	0	0	0	0	0	0	0	0	0	/home/dhl_ec/bnelissen/Slides/CD3_manuscript/CD3_slides/AAA231.CD3/AAA231.CD3.run1	255	0.7	0.06	0.7	0.06	-9.83815269087	-10.4275328505	2.53984625763	0.0626524707031
292.0	3985754.0	164.0	9210.0	3985754.0	4000000.0	4.0	1.0	2.54	2.7	1.18	0.0500000000011	6.76	0.389999999999	0.75	0.0599999999995	9.85	0.559999999999	3.29	2.33	0.66	AAA231.CD3.X23.Y15.tile.tissue.png	299	1	2000	299	c995873349c99cd940c68f6be6397402	0	0	0	0	0	0	0	0	0	0	0	0	0	/home/dhl_ec/bnelissen/Slides/CD3_manuscript/CD3_slides/AAA231.CD3/AAA231.CD3.run1	255	0.7	0.06	0.7	0.06	-9.57800881893	-10.0814495323	2.36779431289	0.0553435668945
428.0	3896680.0	202.0	16359.0	3896680.0	4000000.0	4.0	3.0	3.66	3.65	1.34	0.0599999999995	6.93	0.389999999999	0.749999999998	0.0699999999997	9.74	0.369999999999	2.24	2.33	0.65	AAA231.CD3.X23.Y16.tile.tissue.png	300	1	2000	300	a606703e01b5d2a58278a72b001079b2	0	0	0	0	0	0	0	0	0	0	0	0	0	/home/dhl_ec/bnelissen/Slides/CD3_manuscript/CD3_slides/AAA231.CD3/AAA231.CD3.run1	255	0.7	0.06	0.7	0.06	-9.89154779986	-10.8632877951	2.59567487702	0.0991939765625
78.0	3984742.0	54.0	9135.0	3984742.0	4000000.0	1.0	1.0	3.25	3.15	1.75	0.0599999999995	8.63	0.379999999999	0.75	0.0699999999997	9.84	0.379999999999	2.23	1.53	0.710000000001	AAA231.CD3.X23.Y17.tile.tissue.png	301	1	2000	301	a30d7920af31a450413d5fc3e1124a33	0	0	0	0	0	0	0	0	0	0	0	0	0	/home/dhl_ec/bnelissen/Slides/CD3_manuscript/CD3_slides/AAA231.CD3/AAA231.CD3.run1	255	0.7	0.06	0.7	0.06	-9.56958330198	-10.4574354812	2.60719507774	0.172124501953
0.0	3991864.0	0.0	8714.0	3991864.0	4000000.0	0.0	1.0	4.74	3.76	1.13	0.0500000000011	6.79	0.379999999999	0.75	0.0699999999997	9.43	0.289999999999	2.2	1.53	0.440000000001	AAA231.CD3.X23.Y18.tile.tissue.png	302	1	2000	302	157f6ba06cc1356fcf36490c5973e787	0	0	0	0	0	0	0	0	0	0	0	0	0	/home/dhl_ec/bnelissen/Slides/CD3_manuscript/CD3_slides/AAA231.CD3/AAA231.CD3.run1	255	0.7	0.06	0.7	0.06	-8.69791199472	-10.2732210738	1.9839589083	0.0529379726562
0.0	3995220.0	0.0	8604.0	3995220.0	4000000.0	0.0	1.0	3.33	2.85	1.14	0.0499999999993	6.73	0.59	1.19	0.0799999999999	11.59	0.459999999999	3.31	2.32	0.68	AAA231.CD3.X23.Y19.tile.tissue.png	303	1	2000	303	9a24699cce29e318a8865990bd5b72c3	0	0	0	0	0	0	0	0	0	0	0	0	0	/home/dhl_ec/bnelissen/Slides/CD3_manuscript/CD3_slides/AAA231.CD3/AAA231.CD3.run1	255	0.7	0.06	0.7	0.06	0.0	-11.5079286222	2.17840569481	0.0372826723633
0.0	3813554.0	0.0	13159.0	3813554.0	4000000.0	0.0	2.0	3.74	3.47	1.12	0.0399999999991	6.37	0.380000000001	0.969999999998	0.0699999999997	10.86	0.43	3.09	2.32	0.629999999999	AAA231.CD3.X23.Y20.tile.tissue.png	304	1	2000	304	18ec23a65bd9cc1dc2e9bee35b1d623a	0	0	0	0	0	0	0	0	0	0	0	0	0	/home/dhl_ec/bnelissen/Slides/CD3_manuscript/CD3_slides/AAA231.CD3/AAA231.CD3.run1	255	0.7	0.06	0.7	0.06	-9.44107258247	-10.8754305872	1.92430959749	0.0718046425781
0.0	1872228.0	0.0	6966.0	1872228.0	4000000.0	0.0	1.0	3.23	3.83	1.78	0.0799999999999	9.77	0.539999999999	1.25	0.210000000001	10.39	0.330000000002	3.04	2.29	0.59	AAA231.CD3.X23.Y21.tile.tissue.png	305	1	2000	305	22589d42142806b668599af39a6f036b	0	0	0	0	0	0	0	0	0	0	0	0	0	/home/dhl_ec/bnelissen/Slides/CD3_manuscript/CD3_slides/AAA231.CD3/AAA231.CD3.run1	255	0.7	0.06	0.7	0.06	-8.82639407546	-12.2442923331	2.09789475478	1.80334146875
0.0	1294812.0	0.0	7157.0	1294812.0	4000000.0	0.0	1.0	3.73	3.22	1.76	0.0799999999999	9.69	0.550000000001	1.26	0.240000000002	8.99	0.300000000001	3.26	2.3	0.75	AAA231.CD3.X23.Y6.tile.tissue.png	306	1	2000	306	3da3c7f471c5098475f96956b55cb9a8	0	0	0	0	0	0	0	0	0	0	0	0	0	/home/dhl_ec/bnelissen/Slides/CD3_manuscript/CD3_slides/AAA231.CD3/AAA231.CD3.run1	255	0.7	0.06	0.7	0.06	0.0	-11.3128871229	2.29952301956	1.58285193164
0.0	3997192.0	0.0	8320.0	3997192.0	4000000.0	0.0	1.0	1.7	2.15	1.75	0.0600000000013	9.13	0.550000000001	1.19	0.0799999999999	12.71	0.460000000001	3.28	2.31	1.0	AAA231.CD3.X23.Y7.tile.tissue.png	307	1	2000	307	44e09e920ed7871454a200d626dbba03	0	0	0	0	0	0	0	0	0	0	0	0	0	/home/dhl_ec/bnelissen/Slides/CD3_manuscript/CD3_slides/AAA231.CD3/AAA231.CD3.run1	255	0.7	0.06	0.7	0.06	-8.39955404302	-11.4902807726	1.40007331577	0.0471613706055
77.0	3998479.0	38.0	8144.0	3998479.0	4000000.0	1.0	1.0	1.62	1.75	1.76	0.0699999999997	9.11	0.550000000001	1.19	0.0799999999999	13.24	0.549999999999	3.3	2.32	0.640000000001	AAA231.CD3.X23.Y8.tile.tissue.png	308	1	2000	308	e028f9cc53c35f7fbcb214734d73c60d	0	0	0	0	0	0	0	0	0	0	0	0	0	/home/dhl_ec/bnelissen/Slides/CD3_manuscript/CD3_slides/AAA231.CD3/AAA231.CD3.run1	255	0.7	0.06	0.7	0.06	-8.79641301475	-11.0691144357	1.09750457309	0.0418808059082
0.0	4000000.0	0.0	7996.0	4000000.0	4000000.0	0.0	1.0	1.58	1.92	1.8	0.0699999999997	9.01	0.48	1.2	0.0600000000013	11.56	0.470000000001	3.28	2.32	0.629999999999	AAA231.CD3.X23.Y9.tile.tissue.png	309	1	2000	309	d27e5da5913450d93912061c6aba4241	0	0	0	0	0	0	0	0	0	0	0	0	0	/home/dhl_ec/bnelissen/Slides/CD3_manuscript/CD3_slides/AAA231.CD3/AAA231.CD3.run1	255	0.7	0.06	0.7	0.06	0.0	-12.1369581693	0.965339375	0.0364060117493
184.0	3999897.0	101.0	8020.0	3999897.0	4000000.0	3.0	1.0	2.67	3.13	1.78	0.0699999999997	9.15	0.550000000001	1.2	0.0799999999999	13.29	0.559999999999	3.3	2.33	0.66	AAA231.CD3.X24.Y10.tile.tissue.png	310	1	2000	310	a8889ecfbc03d8262f992848b022a04a	0	0	0	0	0	0	0	0	0	0	0	0	0	/home/dhl_ec/bnelissen/Slides/CD3_manuscript/CD3_slides/AAA231.CD3/AAA231.CD3.run1	255	0.7	0.06	0.7	0.06	-9.26881981462	-11.4927197394	2.10040230772	0.0457585800476
0.0	3999669.0	0.0	8080.0	3999669.0	4000000.0	0.0	1.0	1.99	3.02	1.75	0.0699999999997	9.11	0.560000000001	1.19	0.0699999999997	12.74	0.460000000001	3.28	2.32	0.65	AAA231.CD3.X24.Y11.tile.tissue.png	311	1	2000	311	eb5333d78570e11b8a3a3f8f22135f82	0	0	0	0	0	0	0	0	0	0	0	0	0	/home/dhl_ec/bnelissen/Slides/CD3_manuscript/CD3_slides/AAA231.CD3/AAA231.CD3.run1	255	0.7	0.06	0.7	0.06	-8.79753257092	-11.1165915928	2.42423820059	0.04880168396
405.0	3997460.0	141.0	8222.0	3997460.0	4000000.0	2.0	1.0	3.37	2.96	1.77	0.0700000000015	9.1	0.549999999999	1.2	0.0699999999997	13.27	0.57	3.28	2.31	0.660000000002	AAA231.CD3.X24.Y12.tile.tissue.png	312	1	2000	312	82c3721c3e831da0e473df4ee75fc092	0	0	0	0	0	0	0	0	0	0	0	0	0	/home/dhl_ec/bnelissen/Slides/CD3_manuscript/CD3_slides/AAA231.CD3/AAA231.CD3.run1	255	0.7	0.06	0.7	0.06	-8.96514192326	-11.4327036521	2.16744604782	0.0545045775757
1664.0	3878372.0	782.0	8774.0	3878372.0	4000000.0	17.0	2.0	2.49	3.57	1.79	0.0699999999997	11.77	0.560000000001	1.21	0.0900000000001	13.51	0.559999999999	3.3	2.32	0.65	AAA231.CD3.X24.Y13.tile.tissue.png	313	1	2000	313	27a913f6b056f2fe5b4aa10134ca0ee9	0	0	0	0	0	0	0	0	0	0	0	0	0	/home/dhl_ec/bnelissen/Slides/CD3_manuscript/CD3_slides/AAA231.CD3/AAA231.CD3.run1	255	0.7	0.06	0.7	0.06	-9.2658411928	-11.3527377833	2.18148945073	0.114122933594
0.0	3995594.0	0.0	8404.0	3995594.0	4000000.0	0.0	1.0	2.7	3.74	1.19	0.0500000000011	6.73	0.389999999999	0.75	0.0599999999995	9.49	0.300000000001	2.19	1.53	0.440000000001	AAA231.CD3.X24.Y14.tile.tissue.png	314	1	2000	314	19d2a2dc792e0338b1bb1463e0a73333	0	0	0	0	0	0	0	0	0	0	0	0	0	/home/dhl_ec/bnelissen/Slides/CD3_manuscript/CD3_slides/AAA231.CD3/AAA231.CD3.run1	255	0.7	0.06	0.7	0.06	-9.52044873116	-11.0701583072	2.3259440839	0.0572665323486
201.0	3997756.0	64.0	8307.0	3997756.0	4000000.0	1.0	1.0	2.55	3.12	1.37	0.0499999999993	6.77	0.380000000001	0.760000000002	0.0599999999995	10.01	0.390000000001	2.22	1.58	0.440000000001	AAA231.CD3.X24.Y15.tile.tissue.png	315	1	2000	315	b754e854213c7fa9eb34291818e3280c	0	0	0	0	0	0	0	0	0	0	0	0	0	/home/dhl_ec/bnelissen/Slides/CD3_manuscript/CD3_slides/AAA231.CD3/AAA231.CD3.run1	255	0.7	0.06	0.7	0.06	-9.36048015925	-11.3493678145	2.08251196915	0.039322458313
56.0	3985341.0	38.0	9178.0	3985341.0	4000000.0	1.0	1.0	3.28	2.89	1.11	0.0599999999995	6.81	0.389999999999	0.74	0.0599999999995	9.82	0.379999999999	2.21	1.53	0.449999999997	AAA231.CD3.X24.Y16.tile.tissue.png	316	1	2000	316	1f2801c81681df8c811d30ec40968c18	0	0	0	0	0	0	0	0	0	0	0	0	0	/home/dhl_ec/bnelissen/Slides/CD3_manuscript/CD3_slides/AAA231.CD3/AAA231.CD3.run1	255	0.7	0.06	0.7	0.06	-9.61064140415	-11.024466608	2.83718056509	0.0601346547852
53.0	3979987.0	28.0	9314.0	3979987.0	4000000.0	1.0	2.0	3.52	2.68	1.16	0.0600000000013	6.86	0.379999999999	1.21	0.0799999999999	10.32	0.559999999998	3.4	2.4	0.73	AAA231.CD3.X24.Y17.tile.tissue.png	317	1	2000	317	da6280539fd94783823de11700f3cd71	0	0	0	0	0	0	0	0	0	0	0	0	0	/home/dhl_ec/bnelissen/Slides/CD3_manuscript/CD3_slides/AAA231.CD3/AAA231.CD3.run1	255	0.7	0.06	0.7	0.06	-9.53560730639	-10.6987093326	3.1914866519	0.0754316191406
1265.0	3288467.0	427.0	23567.0	3288467.0	4000000.0	8.0	6.0	2.9	2.65	1.13	0.0499999999993	7.28	0.57	1.28	0.129999999999	13.41	0.469999999999	2.3	1.54	0.630000000001	AAA231.CD3.X24.Y18.tile.tissue.png	318	1	2000	318	00bca56e2fa19655d6e3a8799a9bbcdf	0	0	0	0	0	0	0	0	0	0	0	0	0	/home/dhl_ec/bnelissen/Slides/CD3_manuscript/CD3_slides/AAA231.CD3/AAA231.CD3.run1	255	0.7	0.06	0.7	0.06	-9.85668800006	-11.3821850415	3.16407412332	0.514389546875
705.0	3587643.0	292.0	16478.0	3587643.0	4000000.0	6.0	8.0	4.34	2.25	1.31	0.0499999999993	7.6	0.43	0.75	0.0799999999999	9.47	0.539999999999	2.59	1.54	0.58	AAA231.CD3.X24.Y19.tile.tissue.png	319	1	2000	319	a2b23905f1787882207591f9fdc4f71f	0	0	0	0	0	0	0	0	0	0	0	0	0	/home/dhl_ec/bnelissen/Slides/CD3_manuscript/CD3_slides/AAA231.CD3/AAA231.CD3.run1	255	0.7	0.06	0.7	0.06	-9.83498744495	-11.0395955602	2.70236812021	0.420745476562
224.0	3939769.0	92.0	12794.0	3939769.0	4000000.0	2.0	3.0	3.01	2.69	1.18	0.0499999999993	6.81	0.550000000001	1.2	0.0799999999999	10.74	0.389999999999	2.23	1.54	0.600000000002	AAA231.CD3.X24.Y20.tile.tissue.png	320	1	2000	320	396b166224bbce2a142da673001d2110	0	0	0	0	0	0	0	0	0	0	0	0	0	/home/dhl_ec/bnelissen/Slides/CD3_manuscript/CD3_slides/AAA231.CD3/AAA231.CD3.run1	255	0.7	0.06	0.7	0.06	-8.91333972125	-10.5804698661	1.53815772927	0.09381578125
0.0	1490232.0	0.0	8985.0	1490232.0	4000000.0	0.0	1.0	4.57	3.12	1.26	0.0799999999999	7.81	0.389999999999	0.809999999998	0.16	7.45	0.200000000001	2.15	1.52	0.6	AAA231.CD3.X24.Y21.tile.tissue.png	321	1	2000	321	e43c128780f064eccfe775299f97f356	0	0	0	0	0	0	0	0	0	0	0	0	0	/home/dhl_ec/bnelissen/Slides/CD3_manuscript/CD3_slides/AAA231.CD3/AAA231.CD3.run1	255	0.7	0.06	0.7	0.06	-7.01491090786	-10.889772307	1.38832712481	1.67366426465
0.0	19989.0	0.0	902.0	19989.0	4000000.0	0.0	1.0	3.05	2.27	1.77	0.0799999999999	8.86	0.559999999999	1.49	0.309999999999	8.54	0.24	3.11	2.35	0.570000000002	AAA231.CD3.X24.Y6.tile.tissue.png	322	1	2000	322	0d57a1f3dc932910802ba8089856ba41	0	0	0	0	0	0	0	0	0	0	0	0	0	/home/dhl_ec/bnelissen/Slides/CD3_manuscript/CD3_slides/AAA231.CD3/AAA231.CD3.run1	255	0.7	0.06	0.7	0.06	0.0	-11.3620833895	2.44393068531	1.84393578815
179.0	3155603.0	80.0	12811.0	3155603.0	4000000.0	2.0	1.0	3.5	3.81	1.75	0.0700000000015	7.8	0.390000000001	0.76	0.1	9.19	0.380000000001	2.27	1.54	1.7	AAA231.CD3.X24.Y7.tile.tissue.png	323	1	2000	323	9921a9f18644e1e579520ddfe5c1e4a8	0	0	0	0	0	0	0	0	0	0	0	0	0	/home/dhl_ec/bnelissen/Slides/CD3_manuscript/CD3_slides/AAA231.CD3/AAA231.CD3.run1	255	0.7	0.06	0.7	0.06	-9.27645065083	-11.1945022534	1.44221603561	0.435236339844
156.0	3991428.0	73.0	8810.0	3991428.0	4000000.0	2.0	1.0	2.75	3.42	1.15	0.0500000000011	7.84	0.560000000001	1.19	0.0799999999999	12.82	0.380000000001	2.25	1.56	0.459999999999	AAA231.CD3.X24.Y8.tile.tissue.png	324	1	2000	324	0e31a2cbb98d17a5c9c3ccc1f1157de1	0	0	0	0	0	0	0	0	0	0	0	0	0	/home/dhl_ec/bnelissen/Slides/CD3_manuscript/CD3_slides/AAA231.CD3/AAA231.CD3.run1	255	0.7	0.06	0.7	0.06	-9.50429188421	-10.7475375879	1.76054859057	0.0680557226563
265.0	3985320.0	115.0	8878.0	3985320.0	4000000.0	2.0	1.0	1.0	1.9	1.12	0.0599999999995	6.84	0.380000000001	0.750000000002	0.0600000000013	11.32	0.559999999999	3.3	2.3	0.639999999999	AAA231.CD3.X24.Y9.tile.tissue.png	325	1	2000	325	664d2b6cdc617b2a0cf60e47126f35e9	0	0	0	0	0	0	0	0	0	0	0	0	0	/home/dhl_ec/bnelissen/Slides/CD3_manuscript/CD3_slides/AAA231.CD3/AAA231.CD3.run1	255	0.7	0.06	0.7	0.06	-9.51816192745	-11.0288156988	1.8511603475	0.0435342763672
0.0	3996172.0	0.0	8500.0	3996172.0	4000000.0	0.0	1.0	3.38	4.13	1.76	0.0599999999995	9.01	0.559999999999	1.21	0.0799999999999	12.87	0.459999999999	3.32	2.38	0.66	AAA231.CD3.X25.Y10.tile.tissue.png	326	1	2000	326	eda7c11d2427de8333f064ef299dff33	0	0	0	0	0	0	0	0	0	0	0	0	0	/home/dhl_ec/bnelissen/Slides/CD3_manuscript/CD3_slides/AAA231.CD3/AAA231.CD3.run1	255	0.7	0.06	0.7	0.06	-9.10468470346	-11.7398801204	2.27195490562	0.0551419345703
66.0	2848317.0	34.0	9211.0	2848317.0	4000000.0	1.0	2.0	1.43	2.21	1.43	0.0499999999993	7.13	0.379999999999	0.75	0.109999999999	8.93	0.480000000001	3.33	2.34	0.629999999999	AAA231.CD3.X25.Y11.tile.tissue.png	327	1	2000	327	493de9f7e05bc713fa98afddcf9544c6	0	0	0	0	0	0	0	0	0	0	0	0	0	/home/dhl_ec/bnelissen/Slides/CD3_manuscript/CD3_slides/AAA231.CD3/AAA231.CD3.run1	255	0.7	0.06	0.7	0.06	-9.54805187983	-10.6922880206	2.10728611965	0.147212369141
497.0	1070715.0	229.0	8026.0	1070715.0	4000000.0	4.0	3.0	3.33	2.08	1.15	0.0599999999995	7.37	0.559999999999	1.25	0.26	10.13	0.370000000001	3.33	2.31	0.59	AAA231.CD3.X25.Y12.tile.tissue.png	328	1	2000	328	e5da4550bdb5f6ac8499e60f8c1dd754	0	0	0	0	0	0	0	0	0	0	0	0	0	/home/dhl_ec/bnelissen/Slides/CD3_manuscript/CD3_slides/AAA231.CD3/AAA231.CD3.run1	255	0.7	0.06	0.7	0.06	-9.22092553777	-10.5795828806	2.00492027434	0.977276916016
530.0	95403.0	172.0	2806.0	95403.0	4000000.0	3.0	5.0	2.29	3.78	1.8	0.0799999999999	9.69	0.560000000001	1.3	0.310000000001	9.08	0.310000000001	3.22	2.35	0.549999999999	AAA231.CD3.X25.Y13.tile.tissue.png	329	1	2000	329	a0bf45794bb164baeea7cb372ff3d10f	0	0	0	0	0	0	0	0	0	0	0	0	0	/home/dhl_ec/bnelissen/Slides/CD3_manuscript/CD3_slides/AAA231.CD3/AAA231.CD3.run1	255	0.7	0.06	0.7	0.06	-9.02525148989	-11.0749473987	2.0476030578	1.39168453589
312.0	476907.0	154.0	6995.0	476907.0	4000000.0	3.0	6.0	1.43	2.69	1.77	0.0799999999999	9.79	0.59	1.27	0.199999999999	9.47	0.34	3.41	2.41	0.57	AAA231.CD3.X25.Y14.tile.tissue.png	330	1	2000	330	072d33680a42ccff8a2c01074d1f83cf	0	0	0	0	0	0	0	0	0	0	0	0	0	/home/dhl_ec/bnelissen/Slides/CD3_manuscript/CD3_slides/AAA231.CD3/AAA231.CD3.run1	255	0.7	0.06	0.7	0.06	-8.87789357285	-10.9649862416	1.69080612201	0.920298113281
0.0	1083952.0	0.0	6244.0	1083952.0	4000000.0	0.0	2.0	1.51	2.41	1.28	0.0599999999995	7.17	0.379999999999	1.27	0.25	9.9	0.32	3.37	2.38	0.58	AAA231.CD3.X25.Y15.tile.tissue.png	331	1	2000	331	f0cbe8a0ee0cae08364a48775cb49b3b	0	0	0	0	0	0	0	0	0	0	0	0	0	/home/dhl_ec/bnelissen/Slides/CD3_manuscript/CD3_slides/AAA231.CD3/AAA231.CD3.run1	255	0.7	0.06	0.7	0.06	-8.80123057804	-10.7129654612	1.75001078312	1.66803807715
179.0	2134574.0	86.0	8499.0	2134574.0	4000000.0	2.0	2.0	4.06	2.5	1.73	0.0799999999999	6.9	0.389999999999	0.76	0.129999999999	8.4	0.290000000001	3.38	2.31	0.610000000001	AAA231.CD3.X25.Y16.tile.tissue.png	332	1	2000	332	96fc527bfdc78819368942adb9b317bb	0	0	0	0	0	0	0	0	0	0	0	0	0	/home/dhl_ec/bnelissen/Slides/CD3_manuscript/CD3_slides/AAA231.CD3/AAA231.CD3.run1	255	0.7	0.06	0.7	0.06	-9.62439367343	-10.7019354572	2.24507656219	0.603462322266
85.0	3469911.0	39.0	8812.0	3469911.0	4000000.0	1.0	1.0	3.18	4.02	1.24	0.0499999999993	7.14	0.559999999999	1.23	0.110000000001	12.24	0.530000000001	3.34	2.29	0.75	AAA231.CD3.X25.Y17.tile.tissue.png	333	1	2000	333	d40f2f77e70880c7e7354c14c4e4fee6	0	0	0	0	0	0	0	0	0	0	0	0	0	/home/dhl_ec/bnelissen/Slides/CD3_manuscript/CD3_slides/AAA231.CD3/AAA231.CD3.run1	255	0.7	0.06	0.7	0.06	-9.60417529994	-11.0613269664	2.64464128903	0.151169847656
60.0	3977828.0	32.0	9121.0	3977828.0	4000000.0	1.0	1.0	2.52	2.59	1.76	0.0699999999997	9.55	0.559999999999	1.21	0.0799999999999	13.36	0.559999999999	3.34	2.36	0.649999999998	AAA231.CD3.X25.Y18.tile.tissue.png	334	1	2000	334	dfc784ca9f29461d8e4b5eed85047e76	0	0	0	0	0	0	0	0	0	0	0	0	0	/home/dhl_ec/bnelissen/Slides/CD3_manuscript/CD3_slides/AAA231.CD3/AAA231.CD3.run1	255	0.7	0.06	0.7	0.06	-9.68793934113	-11.006984676	2.83237698512	0.0618962695312
131.0	3944556.0	79.0	11887.0	3944556.0	4000000.0	2.0	1.0	4.46	3.2	1.16	0.0499999999993	6.85	0.559999999999	1.26	0.0799999999999	13.17	0.560000000001	3.31	2.31	0.640000000001	AAA231.CD3.X25.Y19.tile.tissue.png	335	1	2000	335	560a393a351d4f6d0039abdb8e3ed52a	0	0	0	0	0	0	0	0	0	0	0	0	0	/home/dhl_ec/bnelissen/Slides/CD3_manuscript/CD3_slides/AAA231.CD3/AAA231.CD3.run1	255	0.7	0.06	0.7	0.06	-9.75321640229	-10.8225813775	3.24838726869	0.114259277344
235.0	3889526.0	115.0	13930.0	3889526.0	4000000.0	3.0	1.0	4.42	1.99	1.77	0.0699999999997	9.72	0.57	1.24	0.0900000000001	13.78	0.59	3.32	2.29	0.629999999999	AAA231.CD3.X25.Y20.tile.tissue.png	336	1	2000	336	45b8632e74c35ce47d0a992c11fd9c33	0	0	0	0	0	0	0	0	0	0	0	0	0	/home/dhl_ec/bnelissen/Slides/CD3_manuscript/CD3_slides/AAA231.CD3/AAA231.CD3.run1	255	0.7	0.06	0.7	0.06	-9.68098319934	-11.2252775829	3.72334001048	0.307305726562
0.0	880177.0	0.0	8358.0	880177.0	4000000.0	0.0	3.0	2.87	2.64	1.15	0.0599999999995	6.98	0.559999999999	1.33	0.299999999999	8.73	0.179999999998	2.19	2.31	0.57	AAA231.CD3.X25.Y21.tile.tissue.png	337	1	2000	337	745fc80fad43b73a151ca9c07328151f	0	0	0	0	0	0	0	0	0	0	0	0	0	/home/dhl_ec/bnelissen/Slides/CD3_manuscript/CD3_slides/AAA231.CD3/AAA231.CD3.run1	255	0.7	0.06	0.7	0.06	0.0	-11.1750755102	3.20424471442	1.42826527832
426.0	1269592.0	125.0	15908.0	1269592.0	4000000.0	3.0	7.0	2.62	2.61	1.15	0.0699999999997	7.16	0.57	0.789999999999	0.17	7.77	0.27	2.22	1.54	0.4	AAA231.CD3.X25.Y7.tile.tissue.png	338	1	2000	338	338c15db8d36c5519ab584b23963d9d5	0	0	0	0	0	0	0	0	0	0	0	0	0	/home/dhl_ec/bnelissen/Slides/CD3_manuscript/CD3_slides/AAA231.CD3/AAA231.CD3.run1	255	0.7	0.06	0.7	0.06	-9.50091744072	-11.2711057447	3.0785877226	0.919110261719
67.0	3942067.0	41.0	11576.0	3942067.0	4000000.0	1.0	1.0	3.85	2.91	1.18	0.0499999999993	8.47	0.549999999999	0.82	0.0799999999999	10.96	0.369999999999	2.24	1.54	0.66	AAA231.CD3.X25.Y8.tile.tissue.png	339	1	2000	339	67d720e9736012e6f5aa96e56cd75807	0	0	0	0	0	0	0	0	0	0	0	0	0	/home/dhl_ec/bnelissen/Slides/CD3_manuscript/CD3_slides/AAA231.CD3/AAA231.CD3.run1	255	0.7	0.06	0.7	0.06	-9.5341086063	-10.8141103671	2.55261678724	0.113239515625
153.0	3956846.0	82.0	10400.0	3956846.0	4000000.0	2.0	1.0	4.1	2.85	1.14	0.0500000000011	8.09	0.379999999999	0.75	0.0599999999995	9.89	0.559999999999	3.37	2.39	0.65	AAA231.CD3.X25.Y9.tile.tissue.png	340	1	2000	340	a7504e2320c8ded2d50c270db4b667f3	0	0	0	0	0	0	0	0	0	0	0	0	0	/home/dhl_ec/bnelissen/Slides/CD3_manuscript/CD3_slides/AAA231.CD3/AAA231.CD3.run1	255	0.7	0.06	0.7	0.06	-9.49095578091	-11.3315033748	1.77405779301	0.0724792539062
135.0	1202228.0	87.0	6112.0	1202228.0	4000000.0	2.0	1.0	3.72	3.23	1.2	0.0599999999995	7.4	0.380000000001	0.780000000001	0.17	7.65	0.390000000001	3.17	1.54	0.549999999999	AAA231.CD3.X26.Y10.tile.tissue.png	341	1	2000	341	65bc54abcf4576c72d70d9a1261b3349	0	0	0	0	0	0	0	0	0	0	0	0	0	/home/dhl_ec/bnelissen/Slides/CD3_manuscript/CD3_slides/AAA231.CD3/AAA231.CD3.run1	255	0.7	0.06	0.7	0.06	-8.90610514952	-10.5618626161	1.30647887829	1.22308026562
0.0	10517.0	0.0	636.0	10517.0	4000000.0	0.0	2.0	3.16	2.37	1.2	0.0600000000013	7.01	0.380000000001	0.869999999999	0.32	7.92	0.219999999999	3.12	2.31	0.540000000001	AAA231.CD3.X26.Y11.tile.tissue.png	342	1	2000	342	060db6abd09e10196e14ab61f388aeae	0	0	0	0	0	0	0	0	0	0	0	0	0	/home/dhl_ec/bnelissen/Slides/CD3_manuscript/CD3_slides/AAA231.CD3/AAA231.CD3.run1	255	0.7	0.06	0.7	0.06	0.0	-11.8410189936	1.96376253922	2.42310309155
578.0	5945.0	183.0	410.0	5945.0	4000000.0	3.0	1.0	3.37	3.17	1.18	0.0600000000013	6.98	0.380000000001	0.869999999997	0.219999999999	9.19	0.299999999999	2.96	2.28	0.549999999999	AAA231.CD3.X26.Y17.tile.tissue.png	343	1	2000	343	c6a80479bfd99c9e49c224252723704d	0	0	0	0	0	0	0	0	0	0	0	0	0	/home/dhl_ec/bnelissen/Slides/CD3_manuscript/CD3_slides/AAA231.CD3/AAA231.CD3.run1	255	0.7	0.06	0.7	0.06	-9.86918916927	-12.6084981286	4.88712054398	0.652606355225
52.0	595657.0	30.0	5656.0	595657.0	4000000.0	1.0	1.0	2.24	3.91	1.77	0.0699999999997	10.07	0.57	1.3	0.280000000001	9.61	0.35	3.31	2.3	0.58	AAA231.CD3.X26.Y18.tile.tissue.png	344	1	2000	344	41dca062d6b3a4ef2fb47ecceef0ea86	0	0	0	0	0	0	0	0	0	0	0	0	0	/home/dhl_ec/bnelissen/Slides/CD3_manuscript/CD3_slides/AAA231.CD3/AAA231.CD3.run1	255	0.7	0.06	0.7	0.06	-8.4510154656	-10.7009461977	1.33505367878	1.61550623584
759.0	1739256.0	170.0	7430.0	1739256.0	4000000.0	3.0	4.0	5.63	3.67	1.22	0.0599999999995	7.31	0.550000000001	1.23	0.219999999999	10.81	0.42	3.34	2.33	0.6	AAA231.CD3.X26.Y19.tile.tissue.png	345	1	2000	345	177d1bec93d40b45a0311acd19f3437b	0	0	0	0	0	0	0	0	0	0	0	0	0	/home/dhl_ec/bnelissen/Slides/CD3_manuscript/CD3_slides/AAA231.CD3/AAA231.CD3.run1	255	0.7	0.06	0.7	0.06	-8.63339356149	-10.331614103	1.76259060916	0.543117140625
90.0	2248713.0	48.0	11468.0	2248713.0	4000000.0	1.0	5.0	3.01	1.51	1.33	0.0799999999999	6.99	0.380000000001	0.780000000001	0.129999999999	8.53	0.41	2.38	1.54	0.609999999999	AAA231.CD3.X26.Y20.tile.tissue.png	346	1	2000	346	ea87503c6bd944dc31f390afac58e219	0	0	0	0	0	0	0	0	0	0	0	0	0	/home/dhl_ec/bnelissen/Slides/CD3_manuscript/CD3_slides/AAA231.CD3/AAA231.CD3.run1	255	0.7	0.06	0.7	0.06	-9.33035380382	-11.3833596609	2.00678958041	0.822038949219
0.0	327850.0	0.0	4454.0	327850.0	4000000.0	0.0	1.0	3.16	1.4	1.76	0.0799999999999	7.26	0.549999999999	1.41	0.290000000001	6.71	0.15	2.15	1.54	0.5	AAA231.CD3.X26.Y21.tile.tissue.png	347	1	2000	347	37f1922daf1ce8e480683ad689d3f8ca	0	0	0	0	0	0	0	0	0	0	0	0	0	/home/dhl_ec/bnelissen/Slides/CD3_manuscript/CD3_slides/AAA231.CD3/AAA231.CD3.run1	255	0.7	0.06	0.7	0.06	-8.2322831046	-11.139666423	2.51866832089	1.08727387598
0.0	3376.0	0.0	412.0	3376.0	4000000.0	0.0	2.0	3.94	1.41	1.77	0.0799999999999	7.67	0.380000000001	1.13	0.219999999999	7.65	0.219999999999	3.2	2.32	0.550000000001	AAA231.CD3.X26.Y7.tile.tissue.png	348	1	2000	348	cb0179613f71c9d0bed64d4b33b6aa05	0	0	0	0	0	0	0	0	0	0	0	0	0	/home/dhl_ec/bnelissen/Slides/CD3_manuscript/CD3_slides/AAA231.CD3/AAA231.CD3.run1	255	0.7	0.06	0.7	0.06	0.0	-12.1176520629	5.70086930261	1.40048606161
80.0	2710529.0	36.0	10670.0	2710529.0	4000000.0	1.0	2.0	2.67	3.94	1.12	0.0499999999993	7.85	0.57	1.22	0.16	11.87	0.48	3.33	2.31	0.619999999999	AAA231.CD3.X26.Y8.tile.tissue.png	349	1	2000	349	57d79b93ff1c637c54bb287e94d488c7	0	0	0	0	0	0	0	0	0	0	0	0	0	/home/dhl_ec/bnelissen/Slides/CD3_manuscript/CD3_slides/AAA231.CD3/AAA231.CD3.run1	255	0.7	0.06	0.7	0.06	-9.26196454603	-10.8972042198	1.83407740724	0.40288775
742.0	2564142.0	227.0	7486.0	2564142.0	4000000.0	5.0	1.0	1.26	1.67	1.78	0.0699999999997	10.18	0.560000000001	0.810000000001	0.120000000001	8.74	0.32	2.26	1.53	0.43	AAA231.CD3.X26.Y9.tile.tissue.png	350	1	2000	350	e13d20e5939371b9533af2071ba4086a	0	0	0	0	0	0	0	0	0	0	0	0	0	/home/dhl_ec/bnelissen/Slides/CD3_manuscript/CD3_slides/AAA231.CD3/AAA231.CD3.run1	255	0.7	0.06	0.7	0.06	-8.92580651191	-10.2432325215	1.05281303344	0.170050585937
0.0	0.0	0.0	0.0	0.0	3352000.0	0.0	0.0	1.91	2.42	0.940000000001	0.0500000000011	5.0	0.26	0.76	0.18	3.97	0.109999999999	1.69	1.29	0.289999999999	AAA231.CD3.X27.Y8.tile.tissue.png	351	1	1676	351	6be18f9cda024fb74b962bb7ed906502	0	0	0	0	0	0	0	0	0	0	0	0	0	/home/dhl_ec/bnelissen/Slides/CD3_manuscript/CD3_slides/AAA231.CD3/AAA231.CD3.run1	255	1.0	0.06	1.0	0.06	0.0	0.0	0.0	4.27278520286
0.0	0.0	0.0	0.0	0.0	3352000.0	0.0	0.0	2.72	1.74	0.949999999999	0.0699999999997	6.79	0.390000000001	1.16	0.26	5.49	0.189999999999	2.74	1.97	0.52	AAA231.CD3.X27.Y9.tile.tissue.png	352	1	1676	352	d733164ef9610fb1e9dd8a8abbd67ac6	0	0	0	0	0	0	0	0	0	0	0	0	0	/home/dhl_ec/bnelissen/Slides/CD3_manuscript/CD3_slides/AAA231.CD3/AAA231.CD3.run1	255	1.0	0.06	1.0	0.06	0.0	0.0	0.0	4.31298120525
64.0	4000000.0	33.0	7996.0	4000000.0	4000000.0	1.0	1.0	1.41	2.99	1.13	0.0499999999993	6.66	0.470000000001	1.18	0.0500000000011	9.77	0.560000000001	3.31	2.05	0.639999999999	AAA231.CD3.X3.Y10.tile.tissue.png	353	1	2000	353	39fb6c712609b45974f4ccfdd6332c6f	0	0	0	0	0	0	0	0	0	0	0	0	0	/home/dhl_ec/bnelissen/Slides/CD3_manuscript/CD3_slides/AAA231.CD3/AAA231.CD3.run1	255	0.7	0.0681850985855	0.7	0.0681850985855	-7.9391655973	-10.3242354922	0.187028732422	0.0210976015427
70.0	4000000.0	34.0	7996.0	4000000.0	4000000.0	1.0	1.0	3.97	3.74	1.82	0.0699999999997	7.26	0.309999999999	0.76	0.0499999999993	9.77	0.369999999999	2.2	2.32	0.66	AAA231.CD3.X3.Y11.tile.tissue.png	354	1	2000	354	899bc306e492f2121369814e2044ac10	0	0	0	0	0	0	0	0	0	0	0	0	0	/home/dhl_ec/bnelissen/Slides/CD3_manuscript/CD3_slides/AAA231.CD3/AAA231.CD3.run1	255	0.7	0.065256031841	0.7	0.065256031841	-8.10323738354	0.0	0.125929931269	0.0221146699219
0.0	4000000.0	0.0	7996.0	4000000.0	4000000.0	0.0	1.0	5.13	3.87	1.42	0.0499999999993	6.1	0.310000000001	0.750000000002	0.0500000000011	9.69	0.460000000001	3.29	2.4	0.620000000001	AAA231.CD3.X3.Y12.tile.tissue.png	355	1	2000	355	3a7367ce9e2bdb7d5d3a43f5cbe9de0f	0	0	0	0	0	0	0	0	0	0	0	0	0	/home/dhl_ec/bnelissen/Slides/CD3_manuscript/CD3_slides/AAA231.CD3/AAA231.CD3.run1	255	0.7	0.06	0.7	0.06	-8.09735617314	0.0	0.162340059565	0.0242757617188
506.0	4000000.0	245.0	7996.0	4000000.0	4000000.0	5.0	1.0	2.66	2.68	1.76	0.0599999999995	8.36	0.460000000001	1.2	0.0599999999995	10.6	0.369999999999	2.19	1.55	1.62	AAA231.CD3.X3.Y13.tile.tissue.png	356	1	2000	356	3b3ff52987c64dd1d5bb005791fd0e9a	0	0	0	0	0	0	0	0	0	0	0	0	0	/home/dhl_ec/bnelissen/Slides/CD3_manuscript/CD3_slides/AAA231.CD3/AAA231.CD3.run1	255	0.7	0.06	0.7	0.06	-8.35207307254	0.0	0.154937524532	0.0171536503906
191.0	4000000.0	98.0	7996.0	4000000.0	4000000.0	3.0	1.0	2.61	3.17	1.75	0.0700000000015	7.37	0.299999999999	1.37	0.0799999999999	13.91	0.369999999999	2.21	1.54	0.720000000001	AAA231.CD3.X3.Y14.tile.tissue.png	357	1	2000	357	34ff6c73bb989aff0c8374cee0a8932f	0	0	0	0	0	0	0	0	0	0	0	0	0	/home/dhl_ec/bnelissen/Slides/CD3_manuscript/CD3_slides/AAA231.CD3/AAA231.CD3.run1	255	0.7	0.06	0.7	0.06	-8.56266031054	0.0	0.232858620425	0.0468078398437
0.0	3949422.0	0.0	9086.0	3949422.0	4000000.0	0.0	2.0	1.48	2.35	1.13	0.0499999999993	6.82	0.58	0.74	0.0599999999995	9.39	0.470000000001	3.19	2.31	0.66	AAA231.CD3.X3.Y15.tile.tissue.png	358	1	2000	358	48b79effdfd70eea7c2d17310c922097	0	0	0	0	0	0	0	0	0	0	0	0	0	/home/dhl_ec/bnelissen/Slides/CD3_manuscript/CD3_slides/AAA231.CD3/AAA231.CD3.run1	255	0.7	0.06	0.7	0.06	-8.04266188934	-12.725747095	0.251188613718	0.105089480469
339.0	3466221.0	156.0	12922.0	3466221.0	4000000.0	3.0	9.0	3.85	2.52	1.11	0.0500000000011	6.84	0.559999999999	1.19	0.109999999999	9.92	0.52	3.43	2.36	0.610000000001	AAA231.CD3.X3.Y16.tile.tissue.png	359	1	2000	359	347d06d8b0efbc286bb8b82446504010	0	0	0	0	0	0	0	0	0	0	0	0	0	/home/dhl_ec/bnelissen/Slides/CD3_manuscript/CD3_slides/AAA231.CD3/AAA231.CD3.run1	255	0.7	0.06	0.7	0.06	-8.51760168836	-11.9574521573	0.413692231526	0.260696023437
96.0	4000000.0	41.0	7996.0	4000000.0	4000000.0	1.0	1.0	3.29	3.83	1.41	0.0499999999993	6.6	0.309999999999	0.75	0.0599999999995	9.92	0.390000000001	2.21	1.53	0.599999999999	AAA231.CD3.X3.Y17.tile.tissue.png	360	1	2000	360	76004001d20b49c2409dc0f45d108e24	0	0	0	0	0	0	0	0	0	0	0	0	0	/home/dhl_ec/bnelissen/Slides/CD3_manuscript/CD3_slides/AAA231.CD3/AAA231.CD3.run1	255	0.7	0.06	0.7	0.06	-8.57314233026	-11.6749877989	0.325204681033	0.0749343204253
0.0	4000000.0	0.0	7996.0	4000000.0	4000000.0	0.0	1.0	2.0	3.87	1.76	0.0699999999997	8.99	0.460000000001	1.19	0.0600000000013	12.8	0.459999999999	3.27	2.28	0.620000000001	AAA231.CD3.X3.Y18.tile.tissue.png	361	1	2000	361	71d916c0007f5ef183bb2559b2b02de0	0	0	0	0	0	0	0	0	0	0	0	0	0	/home/dhl_ec/bnelissen/Slides/CD3_manuscript/CD3_slides/AAA231.CD3/AAA231.CD3.run1	255	0.7	0.06	0.7	0.06	-8.26233060002	-11.865985799	0.329343903891	0.0631596779803
875.0	4000000.0	349.0	7996.0	4000000.0	4000000.0	6.0	1.0	3.92	1.77	1.76	0.0599999999995	9.21	0.540000000001	1.25	0.0599999999995	13.57	0.550000000001	3.31	2.29	0.639999999999	AAA231.CD3.X3.Y19.tile.tissue.png	362	1	2000	362	0b791d9d76cc63564c3268601df13a62	0	0	0	0	0	0	0	0	0	0	0	0	0	/home/dhl_ec/bnelissen/Slides/CD3_manuscript/CD3_slides/AAA231.CD3/AAA231.CD3.run1	255	0.7	0.06	0.7	0.06	-9.12039948776	-12.2097392011	0.465136858331	0.0909555217285
831.0	3980631.0	292.0	9079.0	3980631.0	4000000.0	4.0	1.0	3.67	1.99	1.75	0.0699999999997	9.25	0.609999999999	1.18	0.0699999999997	13.13	0.559999999999	3.29	2.31	0.639999999999	AAA231.CD3.X3.Y20.tile.tissue.png	363	1	2000	363	c44978cf3adeed536512dafd75914999	0	0	0	0	0	0	0	0	0	0	0	0	0	/home/dhl_ec/bnelissen/Slides/CD3_manuscript/CD3_slides/AAA231.CD3/AAA231.CD3.run1	255	0.7	0.06	0.7	0.06	-8.57711257123	-12.0214410036	0.451912271864	0.0863946323242
51.0	3957183.0	30.0	9369.0	3957183.0	4000000.0	1.0	1.0	3.62	3.1	1.13	0.0600000000013	6.72	0.550000000001	1.25	0.0899999999983	13.83	0.560000000001	3.48	2.59	0.619999999999	AAA231.CD3.X3.Y21.tile.tissue.png	364	1	2000	364	7aa9d14e6e76f16b402d7fb1e76505f1	0	0	0	0	0	0	0	0	0	0	0	0	0	/home/dhl_ec/bnelissen/Slides/CD3_manuscript/CD3_slides/AAA231.CD3/AAA231.CD3.run1	255	0.7	0.06	0.7	0.06	-8.12278699225	-9.89398924634	0.416340081177	0.109209373047
0.0	217879.0	0.0	6461.0	217879.0	1876000.0	0.0	8.0	3.12	1.66	0.560000000001	0.0200000000004	3.61	0.190000000001	0.35	0.0900000000001	2.89	0.0799999999999	1.06	0.719999999999	0.360000000001	AAA231.CD3.X3.Y22.tile.tissue.png	365	1	2000	365	acefc24e81a044ebdf33d0640606d15d	0	0	0	0	0	0	0	0	0	0	0	0	0	/home/dhl_ec/bnelissen/Slides/CD3_manuscript/CD3_slides/AAA231.CD3/AAA231.CD3.run1	255	0.7	0.06	0.7	0.06	0.0	-12.1979722972	0.376538662228	1.68301962495
0.0	22680.0	0.0	1231.0	22680.0	4000000.0	0.0	1.0	3.24	1.8	1.75	0.0799999999999	9.43	0.549999999999	1.36	0.310000000001	7.11	0.209999999999	2.13	1.55	0.360000000001	AAA231.CD3.X3.Y3.tile.tissue.png	366	1	2000	366	06809b0f11ec889baf3b16f00c4a39b0	0	0	0	0	0	0	0	0	0	0	0	0	0	/home/dhl_ec/bnelissen/Slides/CD3_manuscript/CD3_slides/AAA231.CD3/AAA231.CD3.run1	255	0.7	0.06	0.7	0.06	-8.65425030633	-11.5343936915	0.97148794812	1.32945940228
55.0	1565605.0	34.0	11962.0	1565605.0	4000000.0	1.0	4.0	3.98	2.58	1.17	0.0599999999995	7.3	0.390000000001	0.780000000001	0.16	7.98	0.41	3.36	2.3	0.59	AAA231.CD3.X3.Y4.tile.tissue.png	367	1	2000	367	a7f624c2cb4e9da7b60a10949d7299bc	0	0	0	0	0	0	0	0	0	0	0	0	0	/home/dhl_ec/bnelissen/Slides/CD3_manuscript/CD3_slides/AAA231.CD3/AAA231.CD3.run1	255	0.7	0.06	0.7	0.06	-8.76790028977	-11.8756767624	0.838639911233	1.26152721094
6648.0	3339393.0	2137.0	9340.0	3339393.0	4000000.0	47.0	1.0	3.94	2.13	1.75	0.0699999999997	10.7	0.389999999999	0.749999999998	0.1	9.69	0.51	3.31	2.28	0.610000000001	AAA231.CD3.X3.Y5.tile.tissue.png	368	1	2000	368	7f9054291ecc51e0edb1fc0deb1c188f	0	0	0	0	0	0	0	0	0	0	0	0	0	/home/dhl_ec/bnelissen/Slides/CD3_manuscript/CD3_slides/AAA231.CD3/AAA231.CD3.run1	255	0.7	0.06	0.7	0.06	-8.89622069265	-12.3001685249	0.805933755294	0.59754321875
244.0	3998078.0	94.0	8195.0	3998078.0	4000000.0	2.0	1.0	1.81	2.22	1.77	0.0699999999997	8.62	0.549999999999	1.2	0.0699999999997	13.26	0.560000000001	3.28	2.32	0.619999999999	AAA231.CD3.X3.Y6.tile.tissue.png	369	1	2000	369	fbcb5b0f8845964392558503a5f330d5	0	0	0	0	0	0	0	0	0	0	0	0	0	/home/dhl_ec/bnelissen/Slides/CD3_manuscript/CD3_slides/AAA231.CD3/AAA231.CD3.run1	255	0.7	0.06	0.7	0.06	-8.28862497148	-12.5852493866	0.568504826402	0.152204435669
0.0	4000000.0	0.0	7996.0	4000000.0	4000000.0	0.0	1.0	1.18	1.65	1.77	0.0699999999997	11.33	0.470000000001	1.29	0.0699999999997	13.0	0.460000000001	3.26	2.29	0.619999999999	AAA231.CD3.X3.Y7.tile.tissue.png	370	1	2000	370	929d9e9a2028b2b597bd74581a009204	0	0	0	0	0	0	0	0	0	0	0	0	0	/home/dhl_ec/bnelissen/Slides/CD3_manuscript/CD3_slides/AAA231.CD3/AAA231.CD3.run1	255	0.7	0.0639177624405	0.7	0.0639177624405	-8.47077433486	-11.2679513543	0.368427189653	0.0710355207865
463.0	3999900.0	167.0	8012.0	3999900.0	4000000.0	3.0	1.0	2.97	3.55	1.79	0.0599999999995	11.41	0.550000000001	1.19	0.0799999999999	13.17	0.550000000001	3.26	2.31	0.609999999999	AAA231.CD3.X3.Y8.tile.tissue.png	371	1	2000	371	420ac50c89e45a904cb1af2b739f1e3b	0	0	0	0	0	0	0	0	0	0	0	0	0	/home/dhl_ec/bnelissen/Slides/CD3_manuscript/CD3_slides/AAA231.CD3/AAA231.CD3.run1	255	0.7	0.0643510460401	0.7	0.0643510460401	-8.45994328979	-11.6000840995	0.354183551246	0.0874489537456
126.0	4000000.0	72.0	7996.0	4000000.0	4000000.0	2.0	1.0	2.72	2.61	1.49	0.0499999999993	10.27	0.450000000001	1.19	0.0699999999997	13.09	0.550000000001	3.28	2.31	0.620000000001	AAA231.CD3.X3.Y9.tile.tissue.png	372	1	2000	372	22ec681e6e4ca7147df9888495d7690f	0	0	0	0	0	0	0	0	0	0	0	0	0	/home/dhl_ec/bnelissen/Slides/CD3_manuscript/CD3_slides/AAA231.CD3/AAA231.CD3.run1	255	0.7	0.0666456249033	0.7	0.0666456249033	-8.72872571728	0.0	0.23758307652	0.057913515625
915.0	4000000.0	384.0	7996.0	4000000.0	4000000.0	8.0	1.0	4.88	3.0	1.21	0.0599999999995	6.03	0.459999999999	0.780000000001	0.0499999999993	12.94	0.57	3.26	2.27	0.580000000002	AAA231.CD3.X4.Y10.tile.tissue.png	373	1	2000	373	551cf1e5be2c0af7a082c6d8daec2d35	0	0	0	0	0	0	0	0	0	0	0	0	0	/home/dhl_ec/bnelissen/Slides/CD3_manuscript/CD3_slides/AAA231.CD3/AAA231.CD3.run1	255	0.7	0.0624336071935	0.7	0.0624336071935	-8.03798066832	0.0	0.126677456651	0.0124194765625
464.0	4000000.0	164.0	7996.0	4000000.0	4000000.0	3.0	1.0	4.06	2.87	1.74	0.0700000000015	8.32	0.450000000001	0.91	0.0600000000013	12.52	0.369999999999	3.01	2.31	0.76	AAA231.CD3.X4.Y11.tile.tissue.png	374	1	2000	374	fe0039889d4fe681d15a128b0d25c46b	0	0	0	0	0	0	0	0	0	0	0	0	0	/home/dhl_ec/bnelissen/Slides/CD3_manuscript/CD3_slides/AAA231.CD3/AAA231.CD3.run1	255	0.7	0.06	0.7	0.06	-8.04928962052	-10.8416613647	0.135645044053	0.0161715724363
0.0	4000000.0	0.0	7996.0	4000000.0	4000000.0	0.0	1.0	3.08	2.71	1.65	0.0600000000013	8.6	0.460000000001	1.21	0.0699999999997	9.9	0.299999999999	2.18	1.53	0.719999999999	AAA231.CD3.X4.Y12.tile.tissue.png	375	1	2000	375	30db8daa906fa4ac921f558c26749a81	0	0	0	0	0	0	0	0	0	0	0	0	0	/home/dhl_ec/bnelissen/Slides/CD3_manuscript/CD3_slides/AAA231.CD3/AAA231.CD3.run1	255	0.7	0.06	0.7	0.06	-7.92848429667	-10.5704639958	0.156498352954	0.0142164545188
658.0	4000000.0	197.0	7996.0	4000000.0	4000000.0	3.0	1.0	1.38	1.62	1.78	0.0699999999997	8.35	0.460000000001	1.18	0.0599999999995	13.42	0.619999999999	3.33	2.35	0.859999999999	AAA231.CD3.X4.Y13.tile.tissue.png	376	1	2000	376	6f3d3f2740e72473e128a580f6536a83	0	0	0	0	0	0	0	0	0	0	0	0	0	/home/dhl_ec/bnelissen/Slides/CD3_manuscript/CD3_slides/AAA231.CD3/AAA231.CD3.run1	255	0.7	0.06	0.7	0.06	-8.22609665174	0.0	0.134196852308	0.0145902607422
1020.0	4000000.0	304.0	7996.0	4000000.0	4000000.0	5.0	1.0	3.05	3.8	1.19	0.0500000000011	6.36	0.309999999999	0.749999999998	0.0499999999993	9.87	0.639999999999	3.31	2.35	0.689999999999	AAA231.CD3.X4.Y14.tile.tissue.png	377	1	2000	377	f7e911fa7ee9d98f1e38cc0de87db1bb	0	0	0	0	0	0	0	0	0	0	0	0	0	/home/dhl_ec/bnelissen/Slides/CD3_manuscript/CD3_slides/AAA231.CD3/AAA231.CD3.run1	255	0.7	0.06	0.7	0.06	-8.56712662828	0.0	0.187906950241	0.036561578125
502.0	3996053.0	199.0	8189.0	3996053.0	4000000.0	5.0	2.0	3.49	3.26	1.13	0.0600000000013	6.72	0.389999999999	0.749999999998	0.0599999999995	9.8	0.380000000001	2.22	1.54	0.630000000001	AAA231.CD3.X4.Y15.tile.tissue.png	378	1	2000	378	94addb4a0859f988b4997d2af5dbdbcc	0	0	0	0	0	0	0	0	0	0	0	0	0	/home/dhl_ec/bnelissen/Slides/CD3_manuscript/CD3_slides/AAA231.CD3/AAA231.CD3.run1	255	0.7	0.06	0.7	0.06	-8.66814375191	-11.7954209937	0.310833178957	0.0642908027344
1052.0	3678436.0	385.0	13944.0	3678436.0	4000000.0	8.0	5.0	2.98	1.76	1.76	0.0699999999997	9.2	0.559999999999	1.2	0.1	10.83	0.4	2.27	1.53	0.610000000001	AAA231.CD3.X4.Y16.tile.tissue.png	379	1	2000	379	65170cc322156c4619658fd9b523bc18	0	0	0	0	0	0	0	0	0	0	0	0	0	/home/dhl_ec/bnelissen/Slides/CD3_manuscript/CD3_slides/AAA231.CD3/AAA231.CD3.run1	255	0.7	0.06	0.7	0.06	-8.58456127004	-11.7148142749	0.366889484064	0.179515507812
250.0	3999899.0	97.0	8004.0	3999899.0	4000000.0	2.0	1.0	2.77	1.54	1.14	0.0599999999995	6.72	0.549999999999	1.19	0.0799999999999	13.36	0.560000000001	3.3	2.3	0.619999999999	AAA231.CD3.X4.Y17.tile.tissue.png	380	1	2000	380	e86218d3833cf2a6fa9966af9df2f369	0	0	0	0	0	0	0	0	0	0	0	0	0	/home/dhl_ec/bnelissen/Slides/CD3_manuscript/CD3_slides/AAA231.CD3/AAA231.CD3.run1	255	0.7	0.06	0.7	0.06	-8.31838310011	-11.9240505559	0.373780726797	0.103437611116
0.0	3947184.0	0.0	10506.0	3947184.0	4000000.0	0.0	1.0	2.9	1.91	1.76	0.0699999999997	7.35	0.59	1.19	0.0799999999999	11.24	0.459999999999	3.07	1.6	0.43	AAA231.CD3.X4.Y18.tile.tissue.png	381	1	2000	381	65790aabcb4ed71d09640fe9cd0a13cd	0	0	0	0	0	0	0	0	0	0	0	0	0	/home/dhl_ec/bnelissen/Slides/CD3_manuscript/CD3_slides/AAA231.CD3/AAA231.CD3.run1	255	0.7	0.06	0.7	0.06	-7.65708166441	-11.7161872235	0.487471454763	0.14398470874
88.0	3959566.0	42.0	10126.0	3959566.0	4000000.0	1.0	1.0	3.97	3.65	1.19	0.0499999999993	8.41	0.379999999999	1.2	0.0799999999999	13.19	0.549999999999	3.28	2.28	0.620000000001	AAA231.CD3.X4.Y19.tile.tissue.png	382	1	2000	382	019f65091f0620b7fad0691ed897c01e	0	0	0	0	0	0	0	0	0	0	0	0	0	/home/dhl_ec/bnelissen/Slides/CD3_manuscript/CD3_slides/AAA231.CD3/AAA231.CD3.run1	255	0.7	0.06	0.7	0.06	-8.37651476796	-11.5088953406	0.469866126794	0.149347508728
0.0	775621.0	0.0	6625.0	775621.0	4000000.0	0.0	1.0	4.35	3.85	1.53	0.0599999999995	8.03	0.380000000001	0.820000000002	0.190000000001	6.94	0.16	2.22	1.52	0.539999999999	AAA231.CD3.X4.Y2.tile.tissue.png	383	1	2000	383	5a0468557ad69a8973cbebcbc0954e84	0	0	0	0	0	0	0	0	0	0	0	0	0	/home/dhl_ec/bnelissen/Slides/CD3_manuscript/CD3_slides/AAA231.CD3/AAA231.CD3.run1	255	0.7	0.06	0.7	0.06	-7.89989843242	-11.6427620965	0.549111214864	1.69608247656
0.0	3994108.0	0.0	8168.0	3994108.0	4000000.0	0.0	1.0	3.25	3.02	1.16	0.0500000000011	6.83	0.389999999999	0.74	0.0599999999995	9.42	0.300000000001	2.26	1.53	0.52	AAA231.CD3.X4.Y20.tile.tissue.png	384	1	2000	384	258ca55e37e06e8234d751c512ef307f	0	0	0	0	0	0	0	0	0	0	0	0	0	/home/dhl_ec/bnelissen/Slides/CD3_manuscript/CD3_slides/AAA231.CD3/AAA231.CD3.run1	255	0.7	0.06	0.7	0.06	-8.32900691772	-11.5905001752	0.356429744724	0.0754326797447
0.0	3960934.0	0.0	9852.0	3960934.0	4000000.0	0.0	1.0	3.05	2.34	1.21	0.0599999999995	6.8	0.379999999999	0.75	0.0699999999997	9.47	0.289999999999	3.42	2.42	0.619999999999	AAA231.CD3.X4.Y21.tile.tissue.png	385	1	2000	385	b398f8b770dd811c2fd9e8fc15e3342b	0	0	0	0	0	0	0	0	0	0	0	0	0	/home/dhl_ec/bnelissen/Slides/CD3_manuscript/CD3_slides/AAA231.CD3/AAA231.CD3.run1	255	0.7	0.06	0.7	0.06	-8.33517873759	-10.0274719481	0.408518660432	0.101956019287
0.0	232346.0	0.0	5256.0	232346.0	1876000.0	0.0	1.0	4.55	2.65	0.59	0.0300000000007	4.83	0.26	0.559999999999	0.139999999999	4.21	0.120000000001	1.04	0.719999999999	0.199999999999	AAA231.CD3.X4.Y22.tile.tissue.png	386	1	2000	386	5ec7ecaafc6a3ed74ac3d01f760c5d42	0	0	0	0	0	0	0	0	0	0	0	0	0	/home/dhl_ec/bnelissen/Slides/CD3_manuscript/CD3_slides/AAA231.CD3/AAA231.CD3.run1	255	0.7	0.06	0.7	0.06	-8.29813937895	-11.8080260101	1.10408726638	0.900152252132
0.0	3175940.0	0.0	8635.0	3175940.0	4000000.0	0.0	1.0	3.19	2.61	1.13	0.0700000000015	7.72	0.389999999999	0.76	0.0900000000001	8.92	0.290000000001	2.26	1.54	0.580000000002	AAA231.CD3.X4.Y3.tile.tissue.png	387	1	2000	387	c8a638bada380bcda45f48483e7cfd91	0	0	0	0	0	0	0	0	0	0	0	0	0	/home/dhl_ec/bnelissen/Slides/CD3_manuscript/CD3_slides/AAA231.CD3/AAA231.CD3.run1	255	0.7	0.06	0.7	0.06	-8.46531574505	-12.0005113431	0.623412445417	0.42783675
58.0	3984057.0	30.0	9410.0	3984057.0	4000000.0	1.0	1.0	3.03	2.7	1.15	0.0499999999993	6.77	0.369999999999	0.75	0.0499999999993	9.48	0.370000000001	2.25	1.53	0.42	AAA231.CD3.X4.Y4.tile.tissue.png	388	1	2000	388	3d0983498a917119c0fd054e012ee302	0	0	0	0	0	0	0	0	0	0	0	0	0	/home/dhl_ec/bnelissen/Slides/CD3_manuscript/CD3_slides/AAA231.CD3/AAA231.CD3.run1	255	0.7	0.06	0.7	0.06	-8.64347220154	-12.2057703761	0.860777834358	0.191809531128
2948.0	3999989.0	1115.0	8000.0	3999989.0	4000000.0	21.0	1.0	2.9	1.45	1.12	0.0500000000011	6.14	0.360000000001	0.730000000001	0.0600000000013	9.19	0.360000000001	2.12	1.49	0.4	AAA231.CD3.X4.Y5.tile.tissue.png	389	1	2000	389	9742467cad5532442078713f9dc00bab	0	0	0	0	0	0	0	0	0	0	0	0	0	/home/dhl_ec/bnelissen/Slides/CD3_manuscript/CD3_slides/AAA231.CD3/AAA231.CD3.run1	255	0.7	0.0660305120213	0.7	0.0660305120213	-8.38715772963	-11.415501781	0.366436786964	0.0585560178833
1210.0	3953516.0	348.0	10312.0	3953516.0	4000000.0	8.0	1.0	2.99	2.37	1.16	0.0599999999995	7.01	0.389999999999	0.75	0.0699999999997	9.8	0.370000000001	2.22	1.53	0.6	AAA231.CD3.X4.Y6.tile.tissue.png	390	1	2000	390	13b4a0216af23415355ebb6f0bc4d057	0	0	0	0	0	0	0	0	0	0	0	0	0	/home/dhl_ec/bnelissen/Slides/CD3_manuscript/CD3_slides/AAA231.CD3/AAA231.CD3.run1	255	0.7	0.0646986630112	0.7	0.0646986630112	-8.21462256967	-11.5616802079	0.673465210103	0.0798536030273
495.0	3998525.0	224.0	8148.0	3998525.0	4000000.0	6.0	1.0	3.93	4.18	1.77	0.0700000000015	9.72	0.550000000001	1.19	0.0699999999997	13.24	0.559999999999	3.45	1.74	0.429999999998	AAA231.CD3.X4.Y7.tile.tissue.png	391	1	2000	391	2f4b12ccecd7d25b30558f2555fa9ccd	0	0	0	0	0	0	0	0	0	0	0	0	0	/home/dhl_ec/bnelissen/Slides/CD3_manuscript/CD3_slides/AAA231.CD3/AAA231.CD3.run1	255	0.7	0.06	0.7	0.06	-8.23991648622	-11.075242405	0.407113595318	0.0413763515625
503.0	4000000.0	172.0	7996.0	4000000.0	4000000.0	4.0	1.0	1.55	3.2	1.13	0.0500000000011	6.14	0.299999999999	0.76	0.0599999999995	10.5	0.369999999999	2.19	1.53	0.5	AAA231.CD3.X4.Y8.tile.tissue.png	392	1	2000	392	cde00fa435713ce513e797afcc9dbb10	0	0	0	0	0	0	0	0	0	0	0	0	0	/home/dhl_ec/bnelissen/Slides/CD3_manuscript/CD3_slides/AAA231.CD3/AAA231.CD3.run1	255	0.7	0.0648510136221	0.7	0.0648510136221	-8.42604802197	0.0	0.198560770227	0.0220304121094
968.0	4000000.0	322.0	7996.0	4000000.0	4000000.0	5.0	1.0	3.61	3.6	1.74	0.0500000000011	6.17	0.309999999999	0.749999999998	0.0499999999993	9.93	0.369999999999	2.19	1.54	0.42	AAA231.CD3.X4.Y9.tile.tissue.png	393	1	2000	393	e3cac59285961e68f8a2da8ca9206414	0	0	0	0	0	0	0	0	0	0	0	0	0	/home/dhl_ec/bnelissen/Slides/CD3_manuscript/CD3_slides/AAA231.CD3/AAA231.CD3.run1	255	0.7	0.0643418699258	0.7	0.0643418699258	-8.56773611238	0.0	0.131345719405	0.0299679433594
0.0	61599.0	0.0	1715.0	61599.0	4000000.0	0.0	2.0	3.1	2.02	1.16	0.0799999999999	9.54	0.559999999999	1.39	0.320000000002	7.96	0.219999999999	3.16	1.98	2.01	AAA231.CD3.X5.Y0.tile.tissue.png	394	1	2000	394	c319ffa473ad6ff3f4314ec11207a422	0	0	0	0	0	0	0	0	0	0	0	0	0	/home/dhl_ec/bnelissen/Slides/CD3_manuscript/CD3_slides/AAA231.CD3/AAA231.CD3.run1	255	0.7	0.06	0.7	0.06	0.0	-11.7048444637	0.814199880477	1.39859911182
0.0	1772778.0	0.0	17874.0	1772778.0	4000000.0	0.0	7.0	2.96	2.28	1.13	0.0799999999999	9.14	0.389999999999	0.77	0.210000000001	10.43	0.360000000001	3.42	2.31	0.76	AAA231.CD3.X5.Y1.tile.tissue.png	395	1	2000	395	d49f34495cf9a17a065fa3588c7caa11	0	0	0	0	0	0	0	0	0	0	0	0	0	/home/dhl_ec/bnelissen/Slides/CD3_manuscript/CD3_slides/AAA231.CD3/AAA231.CD3.run1	255	0.7	0.06	0.7	0.06	-8.26832091968	-11.8671242947	0.833669318427	1.72039798437
129.0	4000000.0	50.0	7996.0	4000000.0	4000000.0	1.0	1.0	3.64	3.33	1.76	0.0699999999997	8.4	0.460000000001	1.23	0.0599999999995	13.45	0.549999999999	3.41	2.3	1.83	AAA231.CD3.X5.Y10.tile.tissue.png	396	1	2000	396	e8fd85f529794894ca800b64bfde8673	0	0	0	0	0	0	0	0	0	0	0	0	0	/home/dhl_ec/bnelissen/Slides/CD3_manuscript/CD3_slides/AAA231.CD3/AAA231.CD3.run1	255	0.7	0.06	0.7	0.06	-7.81034695976	0.0	0.117966018954	0.00954804296875
0.0	4000000.0	0.0	7996.0	4000000.0	4000000.0	0.0	1.0	3.69	3.15	1.5	0.0599999999995	6.19	0.299999999999	0.76	0.0499999999993	9.43	0.299999999999	2.22	1.54	0.6	AAA231.CD3.X5.Y11.tile.tissue.png	397	1	2000	397	437c6e77b1bc9f1b70540f9b82faedb9	0	0	0	0	0	0	0	0	0	0	0	0	0	/home/dhl_ec/bnelissen/Slides/CD3_manuscript/CD3_slides/AAA231.CD3/AAA231.CD3.run1	255	0.7	0.06	0.7	0.06	-7.75694243416	0.0	0.139154286993	0.0108039003906
82.0	4000000.0	38.0	7996.0	4000000.0	4000000.0	1.0	1.0	3.2	2.55	1.18	0.0500000000011	6.15	0.310000000001	0.75	0.0599999999995	9.78	0.380000000001	2.19	1.53	0.610000000001	AAA231.CD3.X5.Y12.tile.tissue.png	398	1	2000	398	c455e4fb1b2ed9219dafea025c2d35fb	0	0	0	0	0	0	0	0	0	0	0	0	0	/home/dhl_ec/bnelissen/Slides/CD3_manuscript/CD3_slides/AAA231.CD3/AAA231.CD3.run1	255	0.7	0.06	0.7	0.06	-7.81418248403	0.0	0.125226128473	0.00943679296875
216.0	4000000.0	93.0	7996.0	4000000.0	4000000.0	2.0	1.0	4.13	2.91	1.14	0.0499999999993	6.15	0.300000000001	0.740000000002	0.0500000000011	9.77	0.369999999999	2.2	1.53	0.42	AAA231.CD3.X5.Y13.tile.tissue.png	399	1	2000	399	74ed09a13e9de99d7de5270017a3a760	0	0	0	0	0	0	0	0	0	0	0	0	0	/home/dhl_ec/bnelissen/Slides/CD3_manuscript/CD3_slides/AAA231.CD3/AAA231.CD3.run1	255	0.7	0.06	0.7	0.06	-7.94203056282	0.0	0.121339181905	0.0113722421875
158.0	3999968.0	74.0	8006.0	3999968.0	4000000.0	2.0	1.0	4.21	3.48	1.16	0.0499999999993	6.74	0.379999999999	0.739999999998	0.0599999999995	9.83	0.380000000001	2.2	1.52	0.599999999999	AAA231.CD3.X5.Y14.tile.tissue.png	400	1	2000	400	076930200b9566e6dd05faeab979c7e0	0	0	0	0	0	0	0	0	0	0	0	0	0	/home/dhl_ec/bnelissen/Slides/CD3_manuscript/CD3_slides/AAA231.CD3/AAA231.CD3.run1	255	0.7	0.06	0.7	0.06	-8.40320445011	-9.70336754948	0.178947259637	0.0150363283621
202.0	4000000.0	89.0	7996.0	4000000.0	4000000.0	2.0	1.0	4.04	2.59	1.17	0.0500000000011	6.65	0.309999999999	0.739999999998	0.0499999999993	10.21	0.369999999999	2.21	1.53	0.449999999997	AAA231.CD3.X5.Y15.tile.tissue.png	401	1	2000	401	150c847ec76c4c8dd672413449b0d914	0	0	0	0	0	0	0	0	0	0	0	0	0	/home/dhl_ec/bnelissen/Slides/CD3_manuscript/CD3_slides/AAA231.CD3/AAA231.CD3.run1	255	0.7	0.06	0.7	0.06	-8.62887296897	-9.57836148087	0.282464657225	0.0427177422645
0.0	4000000.0	0.0	7996.0	4000000.0	4000000.0	0.0	1.0	4.16	3.64	1.17	0.0499999999993	6.58	0.310000000001	0.75	0.0500000000011	9.41	0.469999999999	3.31	2.32	0.610000000001	AAA231.CD3.X5.Y16.tile.tissue.png	402	1	2000	402	ec5d68338b19a37b3a9e42e26e4df468	0	0	0	0	0	0	0	0	0	0	0	0	0	/home/dhl_ec/bnelissen/Slides/CD3_manuscript/CD3_slides/AAA231.CD3/AAA231.CD3.run1	255	0.7	0.06	0.7	0.06	-7.62983312822	-12.469604575	0.341756771795	0.0778707287192
59.0	3947941.0	33.0	8840.0	3947941.0	4000000.0	1.0	1.0	2.42	3.59	1.31	0.0500000000011	6.83	0.559999999999	1.23	0.0799999999999	10.02	0.370000000001	2.21	1.54	0.52	AAA231.CD3.X5.Y17.tile.tissue.png	403	1	2000	403	0f4f7517afd5d6c40c7f71ca919d04cb	0	0	0	0	0	0	0	0	0	0	0	0	0	/home/dhl_ec/bnelissen/Slides/CD3_manuscript/CD3_slides/AAA231.CD3/AAA231.CD3.run1	255	0.7	0.06	0.7	0.06	-8.47143973767	-11.6193301833	0.771392190519	0.145244664063
0.0	3285756.0	0.0	13741.0	3285756.0	4000000.0	0.0	5.0	1.63	1.77	1.13	0.0599999999995	8.95	0.389999999999	0.75	0.0999999999985	8.04	0.269999999999	2.26	1.53	0.43	AAA231.CD3.X5.Y18.tile.tissue.png	404	1	2000	404	be005a2cb42ca303332e94858b31b3e2	0	0	0	0	0	0	0	0	0	0	0	0	0	/home/dhl_ec/bnelissen/Slides/CD3_manuscript/CD3_slides/AAA231.CD3/AAA231.CD3.run1	255	0.7	0.06	0.7	0.06	0.0	-11.3317607762	0.707215782304	0.324545273438
273.0	3383698.0	86.0	14467.0	3383698.0	4000000.0	1.0	4.0	3.72	2.41	1.18	0.0499999999993	7.21	0.379999999999	0.74	0.0900000000001	9.26	0.34	2.23	1.54	0.570000000002	AAA231.CD3.X5.Y19.tile.tissue.png	405	1	2000	405	957f6671bbb32ed7147cc6578a1d7a4b	0	0	0	0	0	0	0	0	0	0	0	0	0	/home/dhl_ec/bnelissen/Slides/CD3_manuscript/CD3_slides/AAA231.CD3/AAA231.CD3.run1	255	0.7	0.06	0.7	0.06	-8.45886449483	-11.7874124602	0.915959348387	0.601195578125
538.0	3683472.0	309.0	23070.0	3683472.0	4000000.0	6.0	2.0	4.64	3.04	1.15	0.0599999999995	8.58	0.560000000001	1.19	0.1	12.98	0.539999999999	3.36	2.29	0.630000000001	AAA231.CD3.X5.Y2.tile.tissue.png	406	1	2000	406	b03ad24ca6c385f717eab18678a5ef2c	0	0	0	0	0	0	0	0	0	0	0	0	0	/home/dhl_ec/bnelissen/Slides/CD3_manuscript/CD3_slides/AAA231.CD3/AAA231.CD3.run1	255	0.7	0.06	0.7	0.06	-9.11155801155	-11.8720250919	1.22625119234	0.357696375
0.0	3994149.0	0.0	8468.0	3994149.0	4000000.0	0.0	1.0	4.34	3.34	1.15	0.0499999999993	6.73	0.389999999999	0.750000000002	0.0799999999999	8.57	0.289999999999	2.21	1.54	0.620000000001	AAA231.CD3.X5.Y20.tile.tissue.png	407	1	2000	407	0a2c68535a7db1a5c7ed5ec6114cf06a	0	0	0	0	0	0	0	0	0	0	0	0	0	/home/dhl_ec/bnelissen/Slides/CD3_manuscript/CD3_slides/AAA231.CD3/AAA231.CD3.run1	255	0.7	0.06	0.7	0.06	0.0	-12.0171128304	0.305587779775	0.0470465124512
596.0	4000000.0	159.0	7996.0	4000000.0	4000000.0	2.0	1.0	1.37	2.58	1.63	0.0699999999997	10.95	0.49	1.18	0.0699999999997	12.97	0.549999999999	3.38	2.38	0.710000000001	AAA231.CD3.X5.Y21.tile.tissue.png	408	1	2000	408	1a7220d629ddb0696617c4e2d8638175	0	0	0	0	0	0	0	0	0	0	0	0	0	/home/dhl_ec/bnelissen/Slides/CD3_manuscript/CD3_slides/AAA231.CD3/AAA231.CD3.run1	255	0.7	0.06	0.7	0.06	-8.2772982877	-12.053921038	0.28205507975	0.104384386047
0.0	550029.0	0.0	7649.0	550029.0	1876000.0	0.0	4.0	4.19	1.83	0.85	0.0299999999988	4.52	0.189999999999	0.35	0.0799999999999	3.1	0.0799999999999	1.05	0.720000000001	0.280000000001	AAA231.CD3.X5.Y22.tile.tissue.png	409	1	2000	409	e2d68e81330fd2bc6614ba466636eba1	0	0	0	0	0	0	0	0	0	0	0	0	0	/home/dhl_ec/bnelissen/Slides/CD3_manuscript/CD3_slides/AAA231.CD3/AAA231.CD3.run1	255	0.7	0.06	0.7	0.06	0.0	-11.635512833	0.584492306315	0.871527335421
359.0	3667624.0	152.0	14691.0	3667624.0	4000000.0	3.0	2.0	1.31	2.4	1.16	0.0499999999993	6.96	0.389999999999	0.739999999998	0.0799999999999	9.57	0.360000000001	2.23	1.54	0.529999999999	AAA231.CD3.X5.Y3.tile.tissue.png	410	1	2000	410	e30869c1e4a724c220477967985f0d95	0	0	0	0	0	0	0	0	0	0	0	0	0	/home/dhl_ec/bnelissen/Slides/CD3_manuscript/CD3_slides/AAA231.CD3/AAA231.CD3.run1	255	0.7	0.06	0.7	0.06	-8.52439219236	-11.4721581175	0.632901374388	0.186265453125
596.0	3933457.0	243.0	10410.0	3933457.0	4000000.0	5.0	1.0	3.04	3.04	1.75	0.0699999999997	9.84	0.559999999999	1.2	0.0799999999999	10.75	0.370000000001	2.21	1.52	0.42	AAA231.CD3.X5.Y4.tile.tissue.png	411	1	2000	411	9ff32eb25e916f865ab67f44b80f5f00	0	0	0	0	0	0	0	0	0	0	0	0	0	/home/dhl_ec/bnelissen/Slides/CD3_manuscript/CD3_slides/AAA231.CD3/AAA231.CD3.run1	255	0.7	0.06	0.7	0.06	-7.94101109002	-11.4261525493	0.326659057737	0.0406618164063
160.0	3999679.0	77.0	8036.0	3999679.0	4000000.0	2.0	1.0	3.3	2.83	1.17	0.0499999999993	6.68	0.380000000001	0.75	0.0500000000011	13.39	0.57	3.6	2.56	1.5	AAA231.CD3.X5.Y5.tile.tissue.png	412	1	2000	412	927368b55db9c5b01a93799136059f99	0	0	0	0	0	0	0	0	0	0	0	0	0	/home/dhl_ec/bnelissen/Slides/CD3_manuscript/CD3_slides/AAA231.CD3/AAA231.CD3.run1	255	0.7	0.0639593096453	0.7	0.0639593096453	-8.40302562186	-11.1847708385	0.292449001372	0.0222030838664
318.0	4000000.0	177.0	7996.0	4000000.0	4000000.0	5.0	1.0	2.72	4.49	1.13	0.0499999999993	7.09	0.460000000001	1.23	0.0699999999997	13.34	0.549999999999	3.29	2.32	2.02	AAA231.CD3.X5.Y6.tile.tissue.png	413	1	2000	413	6617bca430d7250bb68ebf578d949566	0	0	0	0	0	0	0	0	0	0	0	0	0	/home/dhl_ec/bnelissen/Slides/CD3_manuscript/CD3_slides/AAA231.CD3/AAA231.CD3.run1	255	0.7	0.0601344399828	0.7	0.0601344399828	-8.44052268375	-10.8886458287	0.278952260874	0.0334652439206
182.0	4000000.0	74.0	7996.0	4000000.0	4000000.0	1.0	1.0	2.39	1.9	1.74	0.0699999999997	8.41	0.460000000001	1.18	0.0699999999997	13.53	0.559999999999	3.29	2.32	0.699999999999	AAA231.CD3.X5.Y7.tile.tissue.png	414	1	2000	414	786589ba9283bfd0c0897d3c0b61767f	0	0	0	0	0	0	0	0	0	0	0	0	0	/home/dhl_ec/bnelissen/Slides/CD3_manuscript/CD3_slides/AAA231.CD3/AAA231.CD3.run1	255	0.7	0.06	0.7	0.06	-8.22030378334	0.0	0.191584144335	0.017001640625
0.0	3896756.0	0.0	10017.0	3896756.0	4000000.0	0.0	2.0	3.0	2.15	1.75	0.0699999999997	10.03	0.559999999999	1.2	0.0799999999999	12.9	0.52	3.58	2.36	0.66	AAA231.CD3.X5.Y8.tile.tissue.png	415	1	2000	415	6dae5a3c8055d94e3837da674e766a03	0	0	0	0	0	0	0	0	0	0	0	0	0	/home/dhl_ec/bnelissen/Slides/CD3_manuscript/CD3_slides/AAA231.CD3/AAA231.CD3.run1	255	0.7	0.06	0.7	0.06	-7.33334046705	-10.9668479413	0.303368297764	0.0479435449219
144.0	3990690.0	72.0	8358.0	3990690.0	4000000.0	2.0	1.0	1.27	1.99	1.75	0.0699999999997	9.21	0.539999999999	1.19	0.0799999999999	13.33	0.559999999999	3.5	2.3	0.6	AAA231.CD3.X5.Y9.tile.tissue.png	416	1	2000	416	b4200323a355a616272ac80bb097767e	0	0	0	0	0	0	0	0	0	0	0	0	0	/home/dhl_ec/bnelissen/Slides/CD3_manuscript/CD3_slides/AAA231.CD3/AAA231.CD3.run1	255	0.7	0.06	0.7	0.06	-7.75513637823	-11.5114799496	0.124043675282	0.024322274353
4046.0	1932171.0	1147.0	17712.0	1932171.0	4000000.0	23.0	2.0	1.17	2.09	1.74	0.0799999999999	9.64	0.57	1.24	0.199999999999	11.23	0.43	3.31	2.29	0.59	AAA231.CD3.X6.Y0.tile.tissue.png	417	1	2000	417	4da53273f1a136607bb6ea4ff0ec9d78	0	0	0	0	0	0	0	0	0	0	0	0	0	/home/dhl_ec/bnelissen/Slides/CD3_manuscript/CD3_slides/AAA231.CD3/AAA231.CD3.run1	255	0.7	0.06	0.7	0.06	-9.41904364821	-12.1270212659	1.64256409406	1.00616015625
10739.0	3316388.0	3909.0	22822.0	3316388.0	4000000.0	73.0	2.0	1.32	1.96	1.14	0.0499999999993	8.7	0.400000000001	0.750000000002	0.0900000000001	9.53	0.389999999999	2.38	1.54	0.42	AAA231.CD3.X6.Y1.tile.tissue.png	418	1	2000	418	31516fad4fc09a1f36683d452b2a791d	0	0	0	0	0	0	0	0	0	0	0	0	0	/home/dhl_ec/bnelissen/Slides/CD3_manuscript/CD3_slides/AAA231.CD3/AAA231.CD3.run1	255	0.7	0.0723623425165	0.7	0.0723623425165	-8.97262980746	-12.1242355051	1.39550928223	0.502439125
0.0	4000000.0	0.0	7996.0	4000000.0	4000000.0	0.0	1.0	1.01	2.06	1.13	0.0499999999993	6.18	0.309999999999	0.77	0.0499999999993	9.5	0.299999999999	2.22	1.55	0.85	AAA231.CD3.X6.Y10.tile.tissue.png	419	1	2000	419	058563a822f1824774593fee6710705d	0	0	0	0	0	0	0	0	0	0	0	0	0	/home/dhl_ec/bnelissen/Slides/CD3_manuscript/CD3_slides/AAA231.CD3/AAA231.CD3.run1	255	0.7	0.06	0.7	0.06	-7.67024001078	0.0	0.0798766534033	0.00754019482422
612.0	4000000.0	192.0	7996.0	4000000.0	4000000.0	3.0	1.0	3.57	3.23	1.15	0.0500000000011	6.15	0.309999999999	0.76	0.0499999999993	9.97	0.380000000001	2.25	1.53	0.73	AAA231.CD3.X6.Y11.tile.tissue.png	420	1	2000	420	c692f300b275ae9a98092a755aa9fd0b	0	0	0	0	0	0	0	0	0	0	0	0	0	/home/dhl_ec/bnelissen/Slides/CD3_manuscript/CD3_slides/AAA231.CD3/AAA231.CD3.run1	255	0.7	0.06	0.7	0.06	-8.10141910118	0.0	0.0868930698833	0.0106654599609
0.0	4000000.0	0.0	7996.0	4000000.0	4000000.0	0.0	1.0	2.99	3.26	1.15	0.0499999999993	6.22	0.310000000001	0.76	0.0600000000013	9.52	0.310000000001	2.21	1.59	0.689999999999	AAA231.CD3.X6.Y12.tile.tissue.png	421	1	2000	421	2ecedd5c8b14688ada342e64eb03b955	0	0	0	0	0	0	0	0	0	0	0	0	0	/home/dhl_ec/bnelissen/Slides/CD3_manuscript/CD3_slides/AAA231.CD3/AAA231.CD3.run1	255	0.7	0.06	0.7	0.06	-6.8176308597	0.0	0.0825276897107	0.00785217626953
117.0	4000000.0	50.0	7996.0	4000000.0	4000000.0	1.0	1.0	2.21	2.52	1.14	0.0499999999993	6.19	0.299999999999	0.77	0.0499999999993	9.83	0.370000000001	2.21	1.55	1.2	AAA231.CD3.X6.Y13.tile.tissue.png	422	1	2000	422	f574a347d2a4ec00cc01dce09030f429	0	0	0	0	0	0	0	0	0	0	0	0	0	/home/dhl_ec/bnelissen/Slides/CD3_manuscript/CD3_slides/AAA231.CD3/AAA231.CD3.run1	255	0.7	0.06	0.7	0.06	-7.79001507513	0.0	0.0975559784018	0.0104831220703
533.0	4000000.0	253.0	7996.0	4000000.0	4000000.0	5.0	1.0	2.29	3.73	1.21	0.0600000000013	6.34	0.299999999999	0.76	0.0399999999991	9.91	0.390000000001	2.22	1.53	0.48	AAA231.CD3.X6.Y14.tile.tissue.png	423	1	2000	423	fc8cf4ad051acd24bb41eaccd53e4458	0	0	0	0	0	0	0	0	0	0	0	0	0	/home/dhl_ec/bnelissen/Slides/CD3_manuscript/CD3_slides/AAA231.CD3/AAA231.CD3.run1	255	0.7	0.06	0.7	0.06	-7.9528907296	0.0	0.133682733863	0.0104751455078
0.0	4000000.0	0.0	7996.0	4000000.0	4000000.0	0.0	1.0	2.91	3.42	1.18	0.0499999999993	6.12	0.309999999999	0.749999999998	0.0599999999995	9.58	0.299999999999	2.22	1.56	0.43	AAA231.CD3.X6.Y15.tile.tissue.png	424	1	2000	424	c453cc95264a0ee05d47cfcd4308c9b3	0	0	0	0	0	0	0	0	0	0	0	0	0	/home/dhl_ec/bnelissen/Slides/CD3_manuscript/CD3_slides/AAA231.CD3/AAA231.CD3.run1	255	0.7	0.06	0.7	0.06	-6.8968308381	0.0	0.180587757156	0.0115212949219
0.0	4000000.0	0.0	7996.0	4000000.0	4000000.0	0.0	1.0	3.35	2.87	1.13	0.0499999999993	6.88	0.310000000001	0.890000000001	0.0499999999993	8.54	0.300000000001	2.2	1.67	0.42	AAA231.CD3.X6.Y16.tile.tissue.png	425	1	2000	425	b7481ee923620afef171233c1e0a5b0f	0	0	0	0	0	0	0	0	0	0	0	0	0	/home/dhl_ec/bnelissen/Slides/CD3_manuscript/CD3_slides/AAA231.CD3/AAA231.CD3.run1	255	0.7	0.06	0.7	0.06	0.0	-12.1069522316	0.23906284375	0.0346317733555
351.0	2871482.0	123.0	19101.0	2871482.0	4000000.0	2.0	14.0	5.23	4.4	1.19	0.0500000000011	7.47	0.4	0.77	0.109999999999	9.0	0.33	2.27	1.54	0.459999999999	AAA231.CD3.X6.Y17.tile.tissue.png	426	1	2000	426	a9d1fef2eec9ab20357cb4c5d4dc1e64	0	0	0	0	0	0	0	0	0	0	0	0	0	/home/dhl_ec/bnelissen/Slides/CD3_manuscript/CD3_slides/AAA231.CD3/AAA231.CD3.run1	255	0.7	0.06	0.7	0.06	-8.64804260451	-11.5074182055	0.693760642768	0.570865972656
0.0	2553351.0	0.0	17839.0	2553351.0	4000000.0	0.0	8.0	1.52	2.23	1.18	0.0500000000011	12.46	0.390000000001	0.75	0.120000000001	7.86	0.240000000002	2.3	1.55	0.42	AAA231.CD3.X6.Y18.tile.tissue.png	427	1	2000	427	18fffd5aa8d315f46d2955937ee27f43	0	0	0	0	0	0	0	0	0	0	0	0	0	/home/dhl_ec/bnelissen/Slides/CD3_manuscript/CD3_slides/AAA231.CD3/AAA231.CD3.run1	255	0.7	0.06	0.7	0.06	0.0	-11.4902199776	0.904370668193	0.881898578125
53.0	3795382.0	30.0	10195.0	3795382.0	4000000.0	1.0	2.0	1.45	2.83	1.16	0.0499999999993	7.64	0.379999999999	0.769999999999	0.0699999999997	9.8	0.380000000001	2.26	1.54	0.440000000001	AAA231.CD3.X6.Y19.tile.tissue.png	428	1	2000	428	8e083af1ea58c731bc9779759feda7ab	0	0	0	0	0	0	0	0	0	0	0	0	0	/home/dhl_ec/bnelissen/Slides/CD3_manuscript/CD3_slides/AAA231.CD3/AAA231.CD3.run1	255	0.7	0.06	0.7	0.06	-7.25115450568	-11.2669620668	0.692046430104	0.114217625
1353.0	3880449.0	490.0	11774.0	3880449.0	4000000.0	11.0	1.0	2.74	3.24	1.16	0.0500000000011	7.63	0.389999999999	0.76	0.0699999999997	9.96	0.380000000001	2.24	1.55	0.580000000002	AAA231.CD3.X6.Y2.tile.tissue.png	429	1	2000	429	13a56d68e34d80bc867f4f53100b8875	0	0	0	0	0	0	0	0	0	0	0	0	0	/home/dhl_ec/bnelissen/Slides/CD3_manuscript/CD3_slides/AAA231.CD3/AAA231.CD3.run1	255	0.7	0.06	0.7	0.06	-8.67121076506	-11.7264986415	0.739735185807	0.112688462891
0.0	3962930.0	0.0	9355.0	3962930.0	4000000.0	0.0	2.0	1.78	2.71	1.17	0.0599999999995	8.27	0.389999999999	0.879999999999	0.0599999999995	9.55	0.300000000001	2.26	1.54	0.59	AAA231.CD3.X6.Y20.tile.tissue.png	430	1	2000	430	cef6b9be28c6b7701bd7f3dfd9afc9f9	0	0	0	0	0	0	0	0	0	0	0	0	0	/home/dhl_ec/bnelissen/Slides/CD3_manuscript/CD3_slides/AAA231.CD3/AAA231.CD3.run1	255	0.7	0.06	0.7	0.06	-6.71093572296	-11.9607732536	0.61209055073	0.0798294560547
0.0	3885166.0	0.0	10102.0	3885166.0	4000000.0	0.0	3.0	1.26	2.18	1.75	0.0699999999997	11.88	0.549999999999	1.19	0.0900000000001	12.62	0.450000000001	3.28	2.31	0.6	AAA231.CD3.X6.Y21.tile.tissue.png	431	1	2000	431	2146dfee63c708d9d5cfad1a358a73ce	0	0	0	0	0	0	0	0	0	0	0	0	0	/home/dhl_ec/bnelissen/Slides/CD3_manuscript/CD3_slides/AAA231.CD3/AAA231.CD3.run1	255	0.7	0.06	0.7	0.06	-7.14768635059	-11.7176137127	0.338349932948	0.196283574219
0.0	993174.0	0.0	11103.0	993174.0	1876000.0	0.0	2.0	0.67	1.3	0.83	0.0300000000007	4.93	0.26	0.559999999999	0.0799999999999	4.6	0.16	1.57	1.09	0.290000000001	AAA231.CD3.X6.Y22.tile.tissue.png	432	1	2000	432	2bd35fbe3ca06113e4c3ac171bd5cb37	0	0	0	0	0	0	0	0	0	0	0	0	0	/home/dhl_ec/bnelissen/Slides/CD3_manuscript/CD3_slides/AAA231.CD3/AAA231.CD3.run1	255	0.7	0.06	0.7	0.06	0.0	-12.3998634144	0.590168427184	1.02117827159
476.0	3999296.0	163.0	8192.0	3999296.0	4000000.0	3.0	1.0	2.46	2.65	1.74	0.0699999999997	9.08	0.559999999999	1.21	0.0799999999999	10.01	0.559999999999	3.28	2.3	0.6	AAA231.CD3.X6.Y3.tile.tissue.png	433	1	2000	433	ad7daba94a27ddfb2a514071731db338	0	0	0	0	0	0	0	0	0	0	0	0	0	/home/dhl_ec/bnelissen/Slides/CD3_manuscript/CD3_slides/AAA231.CD3/AAA231.CD3.run1	255	0.7	0.0602898908572	0.7	0.0602898908572	-7.95101378664	-10.8085083061	0.26916085691	0.0276112885723
892.0	4000000.0	296.0	7996.0	4000000.0	4000000.0	6.0	1.0	3.19	4.12	1.76	0.0699999999997	9.04	0.459999999999	1.2	0.0599999999995	11.11	0.559999999999	3.29	2.3	0.619999999999	AAA231.CD3.X6.Y4.tile.tissue.png	434	1	2000	434	8449e38451267e6ce5ea859b1fd556a6	0	0	0	0	0	0	0	0	0	0	0	0	0	/home/dhl_ec/bnelissen/Slides/CD3_manuscript/CD3_slides/AAA231.CD3/AAA231.CD3.run1	255	0.7	0.06	0.7	0.06	-8.52910291655	-10.4633804229	0.344068567278	0.0422518302159
133.0	4000000.0	52.0	7996.0	4000000.0	4000000.0	1.0	1.0	1.31	2.16	1.75	0.0699999999997	8.33	0.460000000001	1.2	0.0699999999997	10.77	0.380000000001	2.22	2.3	0.619999999999	AAA231.CD3.X6.Y5.tile.tissue.png	435	1	2000	435	fe0462f348b534a8f397c32f80091916	0	0	0	0	0	0	0	0	0	0	0	0	0	/home/dhl_ec/bnelissen/Slides/CD3_manuscript/CD3_slides/AAA231.CD3/AAA231.CD3.run1	255	0.7	0.06	0.7	0.06	-8.23194179581	0.0	0.197483262218	0.0194692851562
917.0	4000000.0	280.0	7996.0	4000000.0	4000000.0	3.0	1.0	2.88	2.61	1.75	0.0699999999997	8.42	0.460000000001	1.19	0.0599999999995	13.37	0.559999999999	3.29	2.3	0.609999999999	AAA231.CD3.X6.Y6.tile.tissue.png	436	1	2000	436	57468b44f1b0b3b2691b824dfd9c64a5	0	0	0	0	0	0	0	0	0	0	0	0	0	/home/dhl_ec/bnelissen/Slides/CD3_manuscript/CD3_slides/AAA231.CD3/AAA231.CD3.run1	255	0.7	0.06	0.7	0.06	-8.12242911052	0.0	0.241223470422	0.0252435390625
234.0	4000000.0	76.0	7996.0	4000000.0	4000000.0	1.0	1.0	4.15	2.67	1.75	0.0700000000015	9.01	0.469999999999	1.19	0.0700000000015	13.22	0.559999999999	3.3	2.29	0.6	AAA231.CD3.X6.Y7.tile.tissue.png	437	1	2000	437	7736884a8f8289e46d704028060debfb	0	0	0	0	0	0	0	0	0	0	0	0	0	/home/dhl_ec/bnelissen/Slides/CD3_manuscript/CD3_slides/AAA231.CD3/AAA231.CD3.run1	255	0.7	0.06	0.7	0.06	-8.18854178397	-10.806632614	0.21553135062	0.0301286425506
179.0	4000000.0	58.0	7996.0	4000000.0	4000000.0	1.0	1.0	2.02	1.94	1.75	0.0699999999997	9.3	0.459999999999	1.19	0.0600000000013	12.57	0.379999999999	2.21	1.66	1.31	AAA231.CD3.X6.Y8.tile.tissue.png	438	1	2000	438	614bea64491dc8e0f69a0648e632223d	0	0	0	0	0	0	0	0	0	0	0	0	0	/home/dhl_ec/bnelissen/Slides/CD3_manuscript/CD3_slides/AAA231.CD3/AAA231.CD3.run1	255	0.7	0.06	0.7	0.06	-7.93316584076	0.0	0.133887074192	0.0193063046875
0.0	4000000.0	0.0	7996.0	4000000.0	4000000.0	0.0	1.0	3.41	3.58	1.49	0.0699999999997	9.32	0.299999999999	0.759999999998	0.0499999999993	9.52	0.300000000001	2.2	1.52	0.59	AAA231.CD3.X6.Y9.tile.tissue.png	439	1	2000	439	70961dc3f5432ae624fadeb957af6a75	0	0	0	0	0	0	0	0	0	0	0	0	0	/home/dhl_ec/bnelissen/Slides/CD3_manuscript/CD3_slides/AAA231.CD3/AAA231.CD3.run1	255	0.7	0.06	0.7	0.06	-7.75194249608	0.0	0.12671028139	0.0206204023438
0.0	1007060.0	0.0	14430.0	1007060.0	4000000.0	0.0	4.0	1.25	4.25	1.1	0.0599999999995	6.63	0.369999999999	0.810000000001	0.18	6.92	0.17	2.19	1.53	0.440000000001	AAA231.CD3.X7.Y0.tile.tissue.png	440	1	2000	440	2e318fc89f86c32eefc4d7febaa33f33	0	0	0	0	0	0	0	0	0	0	0	0	0	/home/dhl_ec/bnelissen/Slides/CD3_manuscript/CD3_slides/AAA231.CD3/AAA231.CD3.run1	255	0.7	0.06	0.7	0.06	-7.13644393569	-11.5343286552	1.10745897335	2.25070845898
829.0	3952717.0	302.0	10630.0	3952717.0	4000000.0	6.0	1.0	1.7	3.01	1.19	0.0599999999995	7.0	0.390000000001	0.750000000002	0.0599999999995	10.01	0.370000000001	2.2	1.67	0.459999999999	AAA231.CD3.X7.Y1.tile.tissue.png	441	1	2000	441	2bdf7785414482719b288c64f69865d3	0	0	0	0	0	0	0	0	0	0	0	0	0	/home/dhl_ec/bnelissen/Slides/CD3_manuscript/CD3_slides/AAA231.CD3/AAA231.CD3.run1	255	0.7	0.06	0.7	0.06	-9.01368887834	-11.8997398664	1.02512257191	0.180819270508
196.0	4000000.0	94.0	7996.0	4000000.0	4000000.0	3.0	1.0	1.11	1.58	1.26	0.0500000000011	5.71	0.440000000001	0.789999999999	0.0400000000009	9.82	0.379999999999	2.23	1.64	0.620000000001	AAA231.CD3.X7.Y10.tile.tissue.png	442	1	2000	442	77cffca1cb83f0c72c3743dea005f548	0	0	0	0	0	0	0	0	0	0	0	0	0	/home/dhl_ec/bnelissen/Slides/CD3_manuscript/CD3_slides/AAA231.CD3/AAA231.CD3.run1	255	0.7	0.06	0.7	0.06	-7.94834701905	0.0	0.0702657436493	0.00658123876953
55.0	4000000.0	30.0	7996.0	4000000.0	4000000.0	1.0	1.0	1.06	1.9	1.13	0.0499999999993	5.78	0.290000000001	0.74	0.0499999999993	10.09	0.440000000001	2.27	1.61	0.559999999999	AAA231.CD3.X7.Y11.tile.tissue.png	443	1	2000	443	05720d6aa306fbf3a9debaa9451e3943	0	0	0	0	0	0	0	0	0	0	0	0	0	/home/dhl_ec/bnelissen/Slides/CD3_manuscript/CD3_slides/AAA231.CD3/AAA231.CD3.run1	255	0.7	0.06	0.7	0.06	-7.99140947679	0.0	0.0828128174527	0.00676326220703
68.0	4000000.0	41.0	7996.0	4000000.0	4000000.0	1.0	1.0	1.33	3.16	1.33	0.0500000000011	5.76	0.34	0.760000000002	0.0499999999993	9.81	0.369999999999	2.21	1.56	0.42	AAA231.CD3.X7.Y12.tile.tissue.png	444	1	2000	444	e90030ebc5e9736d0428d0473b5cdcdd	0	0	0	0	0	0	0	0	0	0	0	0	0	/home/dhl_ec/bnelissen/Slides/CD3_manuscript/CD3_slides/AAA231.CD3/AAA231.CD3.run1	255	0.7	0.06	0.7	0.06	-7.74184827107	0.0	0.091774522989	0.00805687353516
179.0	4000000.0	86.0	7996.0	4000000.0	4000000.0	2.0	1.0	1.96	2.53	1.15	0.0499999999993	5.81	0.299999999999	0.74	0.0600000000013	9.65	0.41	2.19	1.52	0.550000000001	AAA231.CD3.X7.Y13.tile.tissue.png	445	1	2000	445	e7cb200c3be1b51c3038dd8b90c6a264	0	0	0	0	0	0	0	0	0	0	0	0	0	/home/dhl_ec/bnelissen/Slides/CD3_manuscript/CD3_slides/AAA231.CD3/AAA231.CD3.run1	255	0.7	0.06	0.7	0.06	-8.62842352594	0.0	0.0985397785126	0.00751531103516
0.0	4000000.0	0.0	7996.0	4000000.0	4000000.0	0.0	1.0	2.89	2.16	1.15	0.0499999999993	6.62	0.299999999999	0.76	0.0499999999993	8.51	0.370000000001	2.21	1.53	0.430000000002	AAA231.CD3.X7.Y14.tile.tissue.png	446	1	2000	446	ab4f4fe91d9278c2b297ef28142356f1	0	0	0	0	0	0	0	0	0	0	0	0	0	/home/dhl_ec/bnelissen/Slides/CD3_manuscript/CD3_slides/AAA231.CD3/AAA231.CD3.run1	255	0.7	0.06	0.7	0.06	0.0	-10.9210393268	0.170991671875	0.013114488245
0.0	3999819.0	0.0	8012.0	3999819.0	4000000.0	0.0	1.0	3.3	3.07	1.12	0.0500000000011	6.34	0.4	0.740000000002	0.0600000000013	9.78	0.309999999999	2.22	1.53	0.429999999998	AAA231.CD3.X7.Y15.tile.tissue.png	447	1	2000	447	07e1ff56fb82c48bc8242a99dfbbd542	0	0	0	0	0	0	0	0	0	0	0	0	0	/home/dhl_ec/bnelissen/Slides/CD3_manuscript/CD3_slides/AAA231.CD3/AAA231.CD3.run1	255	0.7	0.06	0.7	0.06	-7.52429098867	-11.1338126647	0.229068415879	0.0251803886414
0.0	4000000.0	0.0	7996.0	4000000.0	4000000.0	0.0	1.0	1.0	1.86	1.13	0.0600000000013	6.65	0.299999999999	0.76	0.0599999999995	9.48	0.290000000001	2.21	1.54	0.6	AAA231.CD3.X7.Y16.tile.tissue.png	448	1	2000	448	db722fa080f947ad677545d43e15b4c1	0	0	0	0	0	0	0	0	0	0	0	0	0	/home/dhl_ec/bnelissen/Slides/CD3_manuscript/CD3_slides/AAA231.CD3/AAA231.CD3.run1	255	0.7	0.06	0.7	0.06	-8.35223358443	-10.6035311014	0.223389108684	0.0170606640012
0.0	3062884.0	0.0	17636.0	3062884.0	4000000.0	0.0	9.0	1.05	1.42	1.13	0.0499999999993	7.06	0.379999999999	0.76	0.1	8.66	0.269999999999	2.26	1.54	0.43	AAA231.CD3.X7.Y17.tile.tissue.png	449	1	2000	449	c7875774f3db7bee326b1a4ced769794	0	0	0	0	0	0	0	0	0	0	0	0	0	/home/dhl_ec/bnelissen/Slides/CD3_manuscript/CD3_slides/AAA231.CD3/AAA231.CD3.run1	255	0.7	0.06	0.7	0.06	-5.59390004965	-11.4394257265	0.673182081007	0.372528867187
217.0	2530362.0	69.0	16187.0	2530362.0	4000000.0	1.0	8.0	0.940000000001	1.46	1.13	0.0500000000011	6.87	0.389999999999	0.85	0.139999999999	8.79	0.459999999999	2.29	1.53	0.460000000001	AAA231.CD3.X7.Y18.tile.tissue.png	450	1	2000	450	dbaa0fee983a86d625a0ae2ff028a45c	0	0	0	0	0	0	0	0	0	0	0	0	0	/home/dhl_ec/bnelissen/Slides/CD3_manuscript/CD3_slides/AAA231.CD3/AAA231.CD3.run1	255	0.7	0.06	0.7	0.06	-8.41179292238	-11.5827434474	1.61452873345	0.648784851562
51.0	3455586.0	34.0	16731.0	3455586.0	4000000.0	1.0	3.0	1.24	1.5	1.11	0.0500000000011	7.28	0.380000000001	0.75	0.0799999999999	9.26	0.349999999999	2.27	1.54	0.59	AAA231.CD3.X7.Y19.tile.tissue.png	451	1	2000	451	8290d0f292626a28b010aca4163c42e8	0	0	0	0	0	0	0	0	0	0	0	0	0	/home/dhl_ec/bnelissen/Slides/CD3_manuscript/CD3_slides/AAA231.CD3/AAA231.CD3.run1	255	0.7	0.06	0.7	0.06	-7.04912664341	-11.4458799574	0.939139931233	0.242469679687
223.0	3821783.0	68.0	13753.0	3821783.0	4000000.0	1.0	1.0	1.03	1.34	1.15	0.0399999999991	7.46	0.379999999999	0.749999999998	0.0599999999995	9.7	0.369999999999	2.18	1.47	0.4	AAA231.CD3.X7.Y2.tile.tissue.png	452	1	2000	452	a79d7aef3fe5e60e5afeb004336d1f6a	0	0	0	0	0	0	0	0	0	0	0	0	0	/home/dhl_ec/bnelissen/Slides/CD3_manuscript/CD3_slides/AAA231.CD3/AAA231.CD3.run1	255	0.7	0.06	0.7	0.06	-8.48455862055	-11.5098096676	0.632248679087	0.0739269052734
878.0	3959893.0	226.0	9565.0	3959893.0	4000000.0	3.0	2.0	0.93	1.5	1.11	0.0400000000009	12.18	0.360000000001	0.699999999999	0.0600000000013	9.12	0.34	2.1	1.46	0.380000000001	AAA231.CD3.X7.Y20.tile.tissue.png	453	1	2000	453	1a146905815f2991ec51f2ed81b70d3b	0	0	0	0	0	0	0	0	0	0	0	0	0	/home/dhl_ec/bnelissen/Slides/CD3_manuscript/CD3_slides/AAA231.CD3/AAA231.CD3.run1	255	0.7	0.06	0.7	0.06	-8.50576519692	-11.428907288	0.951913472918	0.125346339844
121.0	4000000.0	44.0	7996.0	4000000.0	4000000.0	1.0	1.0	0.879999999999	1.22	1.16	0.0399999999991	6.56	0.299999999999	0.759999999998	0.0499999999993	9.77	0.379999999999	2.21	1.54	0.389999999999	AAA231.CD3.X7.Y21.tile.tissue.png	454	1	2000	454	9636eebdd3a70260ace8b0eb4ae22dd1	0	0	0	0	0	0	0	0	0	0	0	0	0	/home/dhl_ec/bnelissen/Slides/CD3_manuscript/CD3_slides/AAA231.CD3/AAA231.CD3.run1	255	0.7	0.06	0.7	0.06	-7.32624057905	-11.8707418369	0.163772035222	0.0534107162738
0.0	1348116.0	0.0	10950.0	1348116.0	1876000.0	0.0	3.0	0.469999999999	0.51	0.550000000001	0.0199999999986	3.82	0.18	0.380000000001	0.0499999999993	3.77	0.120000000001	1.08	0.700000000001	0.18	AAA231.CD3.X7.Y22.tile.tissue.png	455	1	2000	455	cb7c08cf2b18607070b169eab9e4cc0b	0	0	0	0	0	0	0	0	0	0	0	0	0	/home/dhl_ec/bnelissen/Slides/CD3_manuscript/CD3_slides/AAA231.CD3/AAA231.CD3.run1	255	0.7	0.06	0.7	0.06	0.0	-12.3680393961	1.18401198413	1.0083038213
744.0	3912204.0	253.0	11965.0	3912204.0	4000000.0	4.0	1.0	1.05	1.2	1.09	0.0500000000011	7.1	0.35	0.709999999999	0.0599999999995	9.2	0.380000000001	2.23	1.56	0.43	AAA231.CD3.X7.Y3.tile.tissue.png	456	1	2000	456	b620aaec6b3c8f9e8fad37303e7691ba	0	0	0	0	0	0	0	0	0	0	0	0	0	/home/dhl_ec/bnelissen/Slides/CD3_manuscript/CD3_slides/AAA231.CD3/AAA231.CD3.run1	255	0.7	0.06	0.7	0.06	-8.51380477587	-10.944590842	0.651846971673	0.0791193496094
164.0	3995691.0	63.0	8566.0	3995691.0	4000000.0	1.0	1.0	1.01	1.07	1.09	0.0499999999993	6.41	0.359999999999	0.719999999999	0.0599999999995	9.43	0.440000000001	2.19	1.48	0.57	AAA231.CD3.X7.Y4.tile.tissue.png	457	1	2000	457	31410a23e5f3d3c288bbd43226bceb36	0	0	0	0	0	0	0	0	0	0	0	0	0	/home/dhl_ec/bnelissen/Slides/CD3_manuscript/CD3_slides/AAA231.CD3/AAA231.CD3.run1	255	0.7	0.06	0.7	0.06	-8.58869749066	-11.8338988205	0.439700323285	0.0570206652832
24107.0	3999249.0	7665.0	8142.0	3999249.0	4000000.0	148.0	1.0	1.01	1.12	1.1	0.0400000000009	6.59	0.360000000001	0.720000000001	0.0600000000013	9.91	0.35	2.18	1.48	0.550000000001	AAA231.CD3.X7.Y5.tile.tissue.png	458	1	2000	458	e976d68598576924626caa766117d7e5	0	0	0	0	0	0	0	0	0	0	0	0	0	/home/dhl_ec/bnelissen/Slides/CD3_manuscript/CD3_slides/AAA231.CD3/AAA231.CD3.run1	255	0.7	0.0654395316113	0.7	0.0654395316113	-8.89833523673	-11.8644098969	0.369990719359	0.157606422531
326.0	3992590.0	134.0	8890.0	3992590.0	4000000.0	3.0	1.0	1.14	1.2	1.15	0.0499999999993	7.15	0.360000000001	0.709999999999	0.0599999999995	9.39	0.360000000001	2.15	1.48	0.549999999999	AAA231.CD3.X7.Y6.tile.tissue.png	459	1	2000	459	9ce32a44358170ab672c9e5da431ab5d	0	0	0	0	0	0	0	0	0	0	0	0	0	/home/dhl_ec/bnelissen/Slides/CD3_manuscript/CD3_slides/AAA231.CD3/AAA231.CD3.run1	255	0.7	0.06	0.7	0.06	-7.98914107258	-11.6722861706	0.416952490151	0.0507911005859
0.0	4000000.0	0.0	7996.0	4000000.0	4000000.0	0.0	1.0	0.959999999997	1.67	1.12	0.0500000000011	6.32	0.290000000001	0.709999999999	0.0500000000011	8.73	0.280000000001	2.13	1.44	0.65	AAA231.CD3.X7.Y7.tile.tissue.png	460	1	2000	460	1601b0b873cdbbcab1c31697405e0c04	0	0	0	0	0	0	0	0	0	0	0	0	0	/home/dhl_ec/bnelissen/Slides/CD3_manuscript/CD3_slides/AAA231.CD3/AAA231.CD3.run1	255	0.7	0.06	0.7	0.06	-7.95046042058	-11.1519550431	0.189417895868	0.0422206944395
0.0	4000000.0	0.0	7996.0	4000000.0	4000000.0	0.0	1.0	1.22	1.25	1.14	0.0399999999991	5.91	0.299999999999	0.780000000001	0.0599999999995	9.54	0.310000000001	2.23	1.55	0.399999999998	AAA231.CD3.X7.Y8.tile.tissue.png	461	1	2000	461	c095b5d6e611d068493966e513a52fde	0	0	0	0	0	0	0	0	0	0	0	0	0	/home/dhl_ec/bnelissen/Slides/CD3_manuscript/CD3_slides/AAA231.CD3/AAA231.CD3.run1	255	0.7	0.06	0.7	0.06	-7.37337065167	0.0	0.0886187759231	0.0132729082031
252.0	4000000.0	98.0	7996.0	4000000.0	4000000.0	2.0	1.0	1.02	1.43	1.11	0.0500000000011	6.42	0.290000000001	0.719999999998	0.0499999999993	9.43	0.369999999997	2.13	1.48	0.66	AAA231.CD3.X7.Y9.tile.tissue.png	462	1	2000	462	38ea08e6e409b9e150496a84c41471d0	0	0	0	0	0	0	0	0	0	0	0	0	0	/home/dhl_ec/bnelissen/Slides/CD3_manuscript/CD3_slides/AAA231.CD3/AAA231.CD3.run1	255	0.7	0.06	0.7	0.06	-7.90702173143	0.0	0.0873235419551	0.019233125
0.0	0.0	0.0	0.0	0.0	4000000.0	0.0	0.0	1.42	0.910000000002	1.13	0.0599999999995	6.65	0.32	0.909999999998	0.219999999999	4.91	0.119999999999	1.91	1.44	0.679999999998	AAA231.CD3.X8.Y0.tile.tissue.png	463	1	2000	463	85c869162c86d9f395b337baf2e3f9d6	0	0	0	0	0	0	0	0	0	0	0	0	0	/home/dhl_ec/bnelissen/Slides/CD3_manuscript/CD3_slides/AAA231.CD3/AAA231.CD3.run1	255	1.0	0.06	1.0	0.06	0.0	-9.87693587871	0.0	2.09715200045
263.0	2759491.0	121.0	12164.0	2759491.0	4000000.0	2.0	1.0	0.990000000002	1.36	1.05	0.0600000000013	6.7	0.359999999999	0.710000000001	0.1	8.31	0.309999999999	2.26	1.54	0.540000000001	AAA231.CD3.X8.Y1.tile.tissue.png	464	1	2000	464	49fa95e9a75f6ff89638015d00d1243d	0	0	0	0	0	0	0	0	0	0	0	0	0	/home/dhl_ec/bnelissen/Slides/CD3_manuscript/CD3_slides/AAA231.CD3/AAA231.CD3.run1	255	0.7	0.06	0.7	0.06	-8.88249164731	-11.8020354237	1.15465314692	0.465920195313
0.0	4000000.0	0.0	7996.0	4000000.0	4000000.0	0.0	1.0	1.16	1.65	1.09	0.0499999999993	6.11	0.450000000001	0.74	0.0499999999993	9.59	0.299999999999	2.21	1.46	0.389999999999	AAA231.CD3.X8.Y10.tile.tissue.png	465	1	2000	465	5160217edb27c11b2d6c65b7cd05e7a0	0	0	0	0	0	0	0	0	0	0	0	0	0	/home/dhl_ec/bnelissen/Slides/CD3_manuscript/CD3_slides/AAA231.CD3/AAA231.CD3.run1	255	0.7	0.06	0.7	0.06	-8.32258033762	0.0	0.109092304025	0.00761024804687
10412.0	3458033.0	4076.0	11859.0	3458033.0	4000000.0	82.0	3.0	2.17	1.05	1.08	0.0400000000009	6.88	0.34	0.699999999999	0.0799999999999	9.4	0.349999999999	2.13	1.44	0.4	AAA231.CD3.X8.Y11.tile.tissue.png	466	1	2000	466	c130e3febf33fcc72097ea7315c6b2e0	0	0	0	0	0	0	0	0	0	0	0	0	0	/home/dhl_ec/bnelissen/Slides/CD3_manuscript/CD3_slides/AAA231.CD3/AAA231.CD3.run1	255	0.7	0.06	0.7	0.06	-7.71764110439	-10.5552481136	0.354138172883	0.164425992188
3036.0	3487268.0	1071.0	17244.0	3487268.0	4000000.0	18.0	1.0	1.02	1.32	1.21	0.0499999999993	7.02	0.68	0.709999999999	0.0699999999997	8.78	0.32	2.12	1.45	0.400000000001	AAA231.CD3.X8.Y12.tile.tissue.png	467	1	2000	467	c7478e78745f792331a2844db35004e2	0	0	0	0	0	0	0	0	0	0	0	0	0	/home/dhl_ec/bnelissen/Slides/CD3_manuscript/CD3_slides/AAA231.CD3/AAA231.CD3.run1	255	0.7	0.06	0.7	0.06	-7.89643820827	-11.0566109703	0.607049057907	0.126599078125
7097.0	3595088.0	2806.0	17167.0	3595088.0	4000000.0	54.0	1.0	1.47	1.29	1.12	0.0500000000011	7.17	0.389999999999	0.76	0.0799999999999	9.77	0.35	2.14	1.55	0.42	AAA231.CD3.X8.Y13.tile.tissue.png	468	1	2000	468	ce63497f4f8747baed29c91941e88a8e	0	0	0	0	0	0	0	0	0	0	0	0	0	/home/dhl_ec/bnelissen/Slides/CD3_manuscript/CD3_slides/AAA231.CD3/AAA231.CD3.run1	255	0.7	0.06	0.7	0.06	-8.39297707179	-10.9811855964	0.794238014435	0.17967275
261.0	3933017.0	147.0	10851.0	3933017.0	4000000.0	4.0	2.0	0.959999999999	1.17	1.08	0.0400000000009	6.13	0.360000000001	0.719999999999	0.0600000000013	9.73	0.379999999997	2.25	1.55	0.42	AAA231.CD3.X8.Y14.tile.tissue.png	469	1	2000	469	8a93f3e39ba336416c6f1581d19f7194	0	0	0	0	0	0	0	0	0	0	0	0	0	/home/dhl_ec/bnelissen/Slides/CD3_manuscript/CD3_slides/AAA231.CD3/AAA231.CD3.run1	255	0.7	0.06	0.7	0.06	-8.61998623719	-11.767796077	1.23021154659	0.133222742187
1798.0	3872874.0	822.0	13291.0	3872874.0	4000000.0	19.0	3.0	1.42	1.34	1.19	0.0500000000011	8.56	0.379999999999	0.76	0.0699999999997	9.83	0.380000000001	2.21	1.49	0.549999999999	AAA231.CD3.X8.Y15.tile.tissue.png	470	1	2000	470	7153426595b102506078d534a2ce0862	0	0	0	0	0	0	0	0	0	0	0	0	0	/home/dhl_ec/bnelissen/Slides/CD3_manuscript/CD3_slides/AAA231.CD3/AAA231.CD3.run1	255	0.7	0.06	0.7	0.06	-8.3336699611	-11.8671407462	0.709630247073	0.106439587891
51.0	4000000.0	30.0	7996.0	4000000.0	4000000.0	1.0	1.0	0.980000000001	1.55	1.15	0.0500000000011	5.96	0.289999999999	0.729999999998	0.0499999999993	9.54	0.360000000001	2.16	1.47	0.549999999999	AAA231.CD3.X8.Y16.tile.tissue.png	471	1	2000	471	83ecca7822ab5bdab99bc943111d80cd	0	0	0	0	0	0	0	0	0	0	0	0	0	/home/dhl_ec/bnelissen/Slides/CD3_manuscript/CD3_slides/AAA231.CD3/AAA231.CD3.run1	255	0.7	0.06	0.7	0.06	-7.40262565697	0.0	0.18386845029	0.0218145957031
0.0	4000000.0	0.0	7996.0	4000000.0	4000000.0	0.0	1.0	2.13	1.51	1.17	0.0499999999993	6.11	0.300000000001	0.730000000001	0.0399999999991	9.3	0.289999999999	2.12	1.48	0.529999999999	AAA231.CD3.X8.Y17.tile.tissue.png	472	1	2000	472	a5934de953d5025b22708834d2a35111	0	0	0	0	0	0	0	0	0	0	0	0	0	/home/dhl_ec/bnelissen/Slides/CD3_manuscript/CD3_slides/AAA231.CD3/AAA231.CD3.run1	255	0.7	0.06	0.7	0.06	-5.91007648872	-10.8219244346	0.192634672295	0.0243330736975
363.0	4000000.0	102.0	7996.0	4000000.0	4000000.0	1.0	1.0	1.35	1.11	1.18	0.0499999999993	6.29	0.309999999999	0.759999999998	0.0599999999995	9.96	0.379999999999	2.22	1.53	0.42	AAA231.CD3.X8.Y18.tile.tissue.png	473	1	2000	473	9ff63f94384262b5359723c729e72c3e	0	0	0	0	0	0	0	0	0	0	0	0	0	/home/dhl_ec/bnelissen/Slides/CD3_manuscript/CD3_slides/AAA231.CD3/AAA231.CD3.run1	255	0.7	0.06	0.7	0.06	-8.4689426351	-11.1694004189	0.248265748762	0.0615729993937
0.0	3999886.0	0.0	8014.0	3999886.0	4000000.0	0.0	1.0	0.9	1.16	1.12	0.0499999999993	6.8	0.380000000001	0.77	0.0599999999995	9.46	0.290000000001	2.14	1.49	0.570000000002	AAA231.CD3.X8.Y19.tile.tissue.png	474	1	2000	474	bc054d514fda5c51880f00068ac5237a	0	0	0	0	0	0	0	0	0	0	0	0	0	/home/dhl_ec/bnelissen/Slides/CD3_manuscript/CD3_slides/AAA231.CD3/AAA231.CD3.run1	255	0.7	0.06	0.7	0.06	-7.31883716351	-12.0097011633	0.365527328271	0.0492847915039
200.0	3977521.0	97.0	9770.0	3977521.0	4000000.0	2.0	1.0	1.18	1.31	1.11	0.0500000000011	6.37	0.380000000001	0.74	0.0599999999995	9.34	0.370000000001	2.18	1.53	0.4	AAA231.CD3.X8.Y2.tile.tissue.png	475	1	2000	475	10a2e7e55b2b93241c7927014eb6520a	0	0	0	0	0	0	0	0	0	0	0	0	0	/home/dhl_ec/bnelissen/Slides/CD3_manuscript/CD3_slides/AAA231.CD3/AAA231.CD3.run1	255	0.7	0.06	0.7	0.06	-8.57582504506	-11.3135649804	0.73512476015	0.0679703525391
215.0	3999570.0	99.0	8068.0	3999570.0	4000000.0	2.0	1.0	1.21	1.64	1.08	0.0499999999993	6.42	0.549999999999	0.730000000001	0.0599999999995	9.25	0.35	2.07	1.44	0.379999999999	AAA231.CD3.X8.Y20.tile.tissue.png	476	1	2000	476	9dcc09d6f2ab617603a06de431e9a7cf	0	0	0	0	0	0	0	0	0	0	0	0	0	/home/dhl_ec/bnelissen/Slides/CD3_manuscript/CD3_slides/AAA231.CD3/AAA231.CD3.run1	255	0.7	0.06	0.7	0.06	-8.25646989611	-11.1899640783	0.196262801187	0.048783844088
600.0	3983504.0	156.0	8060.0	3983504.0	4000000.0	2.0	1.0	1.68	1.52	1.09	0.0499999999993	6.11	0.359999999999	0.719999999999	0.0499999999993	9.29	0.370000000001	2.13	1.49	0.57	AAA231.CD3.X8.Y21.tile.tissue.png	477	1	2000	477	da2968613d13017e5613c05e692adb7b	0	0	0	0	0	0	0	0	0	0	0	0	0	/home/dhl_ec/bnelissen/Slides/CD3_manuscript/CD3_slides/AAA231.CD3/AAA231.CD3.run1	255	0.7	0.06	0.7	0.06	-7.44836312226	-11.3625335853	0.125616293922	0.0355390733643
0.0	1509727.0	0.0	11461.0	1509727.0	1876000.0	0.0	1.0	0.480000000001	1.07	0.530000000001	0.0200000000004	3.45	0.18	0.34	0.0400000000009	3.45	0.119999999999	1.0	0.689999999999	0.18	AAA231.CD3.X8.Y22.tile.tissue.png	478	1	2000	478	96c14c58a8c1421b0cc2e58f664a9c76	0	0	0	0	0	0	0	0	0	0	0	0	0	/home/dhl_ec/bnelissen/Slides/CD3_manuscript/CD3_slides/AAA231.CD3/AAA231.CD3.run1	255	0.7	0.06	0.7	0.06	0.0	-12.1652952608	0.793988250856	0.806120035981
0.0	3998844.0	0.0	8030.0	3998844.0	4000000.0	0.0	1.0	1.09	2.13	1.1	0.0500000000011	6.23	0.35	0.720000000001	0.0499999999993	9.33	0.299999999999	2.23	1.49	0.4	AAA231.CD3.X8.Y3.tile.tissue.png	479	1	2000	479	def616538650632aaa6d292a55c6793e	0	0	0	0	0	0	0	0	0	0	0	0	0	/home/dhl_ec/bnelissen/Slides/CD3_manuscript/CD3_slides/AAA231.CD3/AAA231.CD3.run1	255	0.7	0.06	0.7	0.06	-7.82842660637	-11.8079128055	0.355961456861	0.0368165769348
697.0	3981064.0	263.0	8420.0	3981064.0	4000000.0	4.0	1.0	1.01	2.1	1.03	0.0499999999993	6.48	0.360000000001	0.73	0.0500000000011	9.33	0.360000000001	2.14	1.47	0.460000000001	AAA231.CD3.X8.Y4.tile.tissue.png	480	1	2000	480	1d3438fab60403d9e37b16d3824043ea	0	0	0	0	0	0	0	0	0	0	0	0	0	/home/dhl_ec/bnelissen/Slides/CD3_manuscript/CD3_slides/AAA231.CD3/AAA231.CD3.run1	255	0.7	0.06	0.7	0.06	-8.42039780867	-11.4069320678	0.825110083289	0.0802638623047
11554.0	3990781.0	3468.0	8518.0	3990781.0	4000000.0	64.0	1.0	1.21	1.13	1.06	0.0499999999993	6.17	0.360000000001	0.73	0.0599999999995	9.3	0.4	2.4	1.48	0.4	AAA231.CD3.X8.Y5.tile.tissue.png	481	1	2000	481	495462493569e56ef7723af2099579ab	0	0	0	0	0	0	0	0	0	0	0	0	0	/home/dhl_ec/bnelissen/Slides/CD3_manuscript/CD3_slides/AAA231.CD3/AAA231.CD3.run1	255	0.7	0.0633318903074	0.7	0.0633318903074	-8.13258347789	-11.3708327388	0.350272395953	0.0947499362793
23204.0	3999883.0	7734.0	8020.0	3999883.0	4000000.0	134.0	1.0	1.64	1.1	1.11	0.0400000000009	6.58	0.35	0.710000000001	0.0499999999993	9.81	0.360000000001	2.07	1.45	0.52	AAA231.CD3.X8.Y6.tile.tissue.png	482	1	2000	482	b2f8815fbd1a6874130b77e6d4c7c3b0	0	0	0	0	0	0	0	0	0	0	0	0	0	/home/dhl_ec/bnelissen/Slides/CD3_manuscript/CD3_slides/AAA231.CD3/AAA231.CD3.run1	255	0.7	0.0620633670451	0.7	0.0620633670451	-8.19722349074	-11.3854644939	0.404932166966	0.11748243808
18509.0	3892705.0	6487.0	8534.0	3892705.0	4000000.0	135.0	1.0	1.02	1.06	1.22	0.0400000000009	6.21	0.349999999999	0.710000000001	0.0599999999995	9.35	0.35	2.05	1.44	0.43	AAA231.CD3.X8.Y7.tile.tissue.png	483	1	2000	483	f46c82c8aa1aa87b84d2cf5bb63a745c	0	0	0	0	0	0	0	0	0	0	0	0	0	/home/dhl_ec/bnelissen/Slides/CD3_manuscript/CD3_slides/AAA231.CD3/AAA231.CD3.run1	255	0.7	0.0667227832017	0.7	0.0667227832017	-7.72974845289	-11.6641998695	0.322481908722	0.122152713867
1802.0	3978646.0	458.0	8110.0	3978646.0	4000000.0	8.0	1.0	0.99	1.07	1.11	0.0499999999993	6.34	0.35	0.700000000001	0.0599999999995	9.09	0.35	2.07	1.45	0.370000000001	AAA231.CD3.X8.Y8.tile.tissue.png	484	1	2000	484	d8cc6b2722906b97ef65a4e70ee0f272	0	0	0	0	0	0	0	0	0	0	0	0	0	/home/dhl_ec/bnelissen/Slides/CD3_manuscript/CD3_slides/AAA231.CD3/AAA231.CD3.run1	255	0.7	0.0612200663949	0.7	0.0612200663949	-7.80356259456	-10.5132853043	0.187794523253	0.0214233235474
71.0	4000000.0	58.0	7996.0	4000000.0	4000000.0	1.0	1.0	0.870000000001	1.09	1.08	0.0500000000011	5.76	0.280000000001	0.710000000001	0.0500000000011	9.05	0.35	2.07	1.44	0.390000000001	AAA231.CD3.X8.Y9.tile.tissue.png	485	1	2000	485	9980605aaa0c2a8d91f7a4d5bbed54f3	0	0	0	0	0	0	0	0	0	0	0	0	0	/home/dhl_ec/bnelissen/Slides/CD3_manuscript/CD3_slides/AAA231.CD3/AAA231.CD3.run1	255	0.7	0.0616130376179	0.7	0.0616130376179	-8.01394600992	0.0	0.1038508514	0.00816143066406
0.0	966145.0	0.0	8021.0	966145.0	4000000.0	0.0	1.0	0.84	1.0	1.1	0.0500000000011	7.57	0.379999999999	0.789999999999	0.18	7.17	0.18	2.18	1.55	0.4	AAA231.CD3.X9.Y1.tile.tissue.png	486	1	2000	486	174e54ced7b4d5ea3560af21d550c4d4	0	0	0	0	0	0	0	0	0	0	0	0	0	/home/dhl_ec/bnelissen/Slides/CD3_manuscript/CD3_slides/AAA231.CD3/AAA231.CD3.run1	255	0.7	0.06	0.7	0.06	-6.1296913595	-11.7672252118	0.963573532407	1.24212448633
3372.0	3877597.0	1362.0	9586.0	3877597.0	4000000.0	24.0	1.0	0.93	1.12	1.07	0.0500000000011	6.44	0.360000000001	0.739999999998	0.0599999999995	9.19	0.360000000001	2.11	1.45	0.41	AAA231.CD3.X9.Y10.tile.tissue.png	487	1	2000	487	205e50662163e20d5e4f2ec559b523b6	0	0	0	0	0	0	0	0	0	0	0	0	0	/home/dhl_ec/bnelissen/Slides/CD3_manuscript/CD3_slides/AAA231.CD3/AAA231.CD3.run1	255	0.7	0.06	0.7	0.06	-7.96583164488	-10.8226973977	0.342194468861	0.0502006865234
8919.0	2262068.0	3588.0	18196.0	2262068.0	4000000.0	70.0	4.0	0.92	1.27	1.06	0.0499999999993	6.91	0.390000000001	0.74	0.119999999999	7.98	0.280000000001	2.12	1.44	0.379999999997	AAA231.CD3.X9.Y11.tile.tissue.png	488	1	2000	488	68ce3e814f6b1c2caa428ff73c3865a9	0	0	0	0	0	0	0	0	0	0	0	0	0	/home/dhl_ec/bnelissen/Slides/CD3_manuscript/CD3_slides/AAA231.CD3/AAA231.CD3.run1	255	0.7	0.06	0.7	0.06	-8.34976202657	-11.2750295361	1.08717534052	0.28052596875
3018.0	3594981.0	1265.0	13241.0	3594981.0	4000000.0	27.0	2.0	0.869999999999	1.04	1.08	0.0399999999991	6.28	0.360000000001	0.739999999998	0.0799999999999	9.75	0.360000000001	2.27	1.54	0.439999999999	AAA231.CD3.X9.Y12.tile.tissue.png	489	1	2000	489	0702656f0a100409ed0d5948bebbedd9	0	0	0	0	0	0	0	0	0	0	0	0	0	/home/dhl_ec/bnelissen/Slides/CD3_manuscript/CD3_slides/AAA231.CD3/AAA231.CD3.run1	255	0.7	0.06	0.7	0.06	-8.03912026917	-11.590508705	0.616977732418	0.13834825
160.0	3999987.0	86.0	8008.0	3999987.0	4000000.0	2.0	1.0	0.869999999999	1.21	1.12	0.0499999999993	6.39	0.360000000001	0.73	0.0500000000011	9.26	0.360000000001	2.44	1.45	0.389999999999	AAA231.CD3.X9.Y13.tile.tissue.png	490	1	2000	490	3d4be72443d05b01a8d214df6fa9ab82	0	0	0	0	0	0	0	0	0	0	0	0	0	/home/dhl_ec/bnelissen/Slides/CD3_manuscript/CD3_slides/AAA231.CD3/AAA231.CD3.run1	255	0.7	0.06	0.7	0.06	-8.44750515717	-11.3244448914	0.23305688527	0.0437002726002
0.0	3892524.0	0.0	12129.0	3892524.0	4000000.0	0.0	1.0	0.940000000001	1.09	1.08	0.0399999999991	6.33	0.360000000001	0.720000000001	0.0599999999995	8.86	0.280000000001	2.14	1.47	0.41	AAA231.CD3.X9.Y14.tile.tissue.png	491	1	2000	491	f30a9cabc267447616b740b059b82bfb	0	0	0	0	0	0	0	0	0	0	0	0	0	/home/dhl_ec/bnelissen/Slides/CD3_manuscript/CD3_slides/AAA231.CD3/AAA231.CD3.run1	255	0.7	0.06	0.7	0.06	-7.86651584738	-12.1840869926	0.55078249669	0.0997188691406
53.0	3998947.0	32.0	8080.0	3998947.0	4000000.0	1.0	1.0	0.950000000001	1.17	1.07	0.0499999999993	6.23	0.360000000001	0.729999999998	0.0500000000011	9.1	0.460000000001	2.24	1.55	0.469999999999	AAA231.CD3.X9.Y15.tile.tissue.png	492	1	2000	492	2a7d09e166ae969873cae4b30682ab19	0	0	0	0	0	0	0	0	0	0	0	0	0	/home/dhl_ec/bnelissen/Slides/CD3_manuscript/CD3_slides/AAA231.CD3/AAA231.CD3.run1	255	0.7	0.06	0.7	0.06	-8.17113486144	-11.7434886971	0.295770284082	0.0334378187561
0.0	4000000.0	0.0	7996.0	4000000.0	4000000.0	0.0	1.0	0.960000000001	1.13	1.4	0.0499999999993	6.24	0.280000000001	0.720000000001	0.0500000000011	8.84	0.289999999999	2.2	1.49	0.43	AAA231.CD3.X9.Y16.tile.tissue.png	493	1	2000	493	233042af4f9724a52dbcdbbab711aae5	0	0	0	0	0	0	0	0	0	0	0	0	0	/home/dhl_ec/bnelissen/Slides/CD3_manuscript/CD3_slides/AAA231.CD3/AAA231.CD3.run1	255	0.7	0.06	0.7	0.06	-6.26750984958	-11.1263743991	0.237480875279	0.0215348267121
0.0	4000000.0	0.0	7996.0	4000000.0	4000000.0	0.0	1.0	0.950000000001	1.08	1.09	0.0400000000009	5.58	0.289999999999	0.720000000001	0.0500000000011	8.88	0.279999999999	2.12	1.48	0.549999999999	AAA231.CD3.X9.Y17.tile.tissue.png	494	1	2000	494	795ebe973b985d3c7670802b9a80ddc3	0	0	0	0	0	0	0	0	0	0	0	0	0	/home/dhl_ec/bnelissen/Slides/CD3_manuscript/CD3_slides/AAA231.CD3/AAA231.CD3.run1	255	0.7	0.06	0.7	0.06	-6.4889629185	0.0	0.223021173649	0.0161968486328
7951.0	4000000.0	2809.0	7996.0	4000000.0	4000000.0	44.0	1.0	0.900000000001	1.11	1.07	0.0499999999993	6.29	0.289999999999	0.719999999999	0.0400000000009	9.47	0.360000000001	2.1	1.49	0.589999999998	AAA231.CD3.X9.Y18.tile.tissue.png	495	1	2000	495	4b4ec3f71409f3192d389f437e7ded1f	0	0	0	0	0	0	0	0	0	0	0	0	0	/home/dhl_ec/bnelissen/Slides/CD3_manuscript/CD3_slides/AAA231.CD3/AAA231.CD3.run1	255	0.7	0.06	0.7	0.06	-7.45882340639	-11.1664821447	0.247666129671	0.0772224099159
0.0	4000000.0	0.0	7996.0	4000000.0	4000000.0	0.0	1.0	1.27	1.22	1.1	0.0400000000009	5.64	0.289999999999	0.730000000001	0.0499999999993	8.19	0.290000000001	2.24	1.55	0.52	AAA231.CD3.X9.Y19.tile.tissue.png	496	1	2000	496	4f4e0af1a50278c1f3ad807eade099b7	0	0	0	0	0	0	0	0	0	0	0	0	0	/home/dhl_ec/bnelissen/Slides/CD3_manuscript/CD3_slides/AAA231.CD3/AAA231.CD3.run1	255	0.7	0.06	0.7	0.06	0.0	0.0	0.142151953125	0.0187154589844
250.0	3808390.0	116.0	10066.0	3808390.0	4000000.0	3.0	3.0	1.27	1.2	1.12	0.0400000000009	6.78	0.35	0.720000000001	0.0600000000013	9.1	0.360000000001	2.11	1.45	0.539999999997	AAA231.CD3.X9.Y2.tile.tissue.png	497	1	2000	497	80d0b6beb117c9fa731cd1032f9c751f	0	0	0	0	0	0	0	0	0	0	0	0	0	/home/dhl_ec/bnelissen/Slides/CD3_manuscript/CD3_slides/AAA231.CD3/AAA231.CD3.run1	255	0.7	0.06	0.7	0.06	-8.52445995901	-11.2158323963	0.939679193834	0.100472316406
3077.0	4000000.0	1135.0	7996.0	4000000.0	4000000.0	21.0	1.0	1.91	1.96	1.08	0.0400000000009	5.44	0.27	0.719999999999	0.0500000000011	9.13	0.35	2.13	1.56	0.59	AAA231.CD3.X9.Y20.tile.tissue.png	498	1	2000	498	1f19685df7d82e17c40c20d185ac0eeb	0	0	0	0	0	0	0	0	0	0	0	0	0	/home/dhl_ec/bnelissen/Slides/CD3_manuscript/CD3_slides/AAA231.CD3/AAA231.CD3.run1	255	0.7	0.06	0.7	0.06	-8.45585587242	0.0	0.151127821799	0.0370029726563
248.0	3791506.0	91.0	10937.0	3791506.0	4000000.0	1.0	3.0	0.969999999999	1.75	1.16	0.0500000000011	7.02	0.360000000001	0.749999999998	0.0599999999995	9.54	0.34	2.08	1.44	0.519999999999	AAA231.CD3.X9.Y21.tile.tissue.png	499	1	2000	499	e36e6cd3a092ef6d7a3c54417337d736	0	0	0	0	0	0	0	0	0	0	0	0	0	/home/dhl_ec/bnelissen/Slides/CD3_manuscript/CD3_slides/AAA231.CD3/AAA231.CD3.run1	255	0.7	0.06	0.7	0.06	-8.25186612315	-11.0863194414	0.420123192903	0.0976226289062
1198.0	728480.0	239.0	12809.0	728480.0	1876000.0	3.0	10.0	0.469999999999	0.52	0.540000000001	0.0199999999986	3.54	0.18	0.34	0.0699999999997	3.51	0.130000000001	1.02	0.67	0.26	AAA231.CD3.X9.Y22.tile.tissue.png	500	1	2000	500	aafab94681087574b76ae348b618cd17	0	0	0	0	0	0	0	0	0	0	0	0	0	/home/dhl_ec/bnelissen/Slides/CD3_manuscript/CD3_slides/AAA231.CD3/AAA231.CD3.run1	255	0.7	0.06	0.7	0.06	-8.23366089956	-12.3379218825	1.02036744997	1.12063212953
8713.0	3166166.0	2641.0	14834.0	3166166.0	4000000.0	47.0	3.0	1.21	1.25	1.08	0.0500000000011	6.69	0.360000000001	0.73	0.0900000000001	9.15	0.34	2.28	1.53	0.759999999998	AAA231.CD3.X9.Y3.tile.tissue.png	501	1	2000	501	aef5f882af80f269a81d945abadec188	0	0	0	0	0	0	0	0	0	0	0	0	0	/home/dhl_ec/bnelissen/Slides/CD3_manuscript/CD3_slides/AAA231.CD3/AAA231.CD3.run1	255	0.7	0.06	0.7	0.06	-8.3153244432	-10.6872158022	0.658278701709	0.160427960938
55536.0	2693259.0	17982.0	17338.0	2693259.0	4000000.0	322.0	8.0	1.1	1.23	1.1	0.0400000000009	7.78	0.389999999999	0.76	0.119999999999	10.79	0.32	2.28	1.53	0.67	AAA231.CD3.X9.Y4.tile.tissue.png	502	1	2000	502	77827e030c02488de900ff61f479e779	0	0	0	0	0	0	0	0	0	0	0	0	0	/home/dhl_ec/bnelissen/Slides/CD3_manuscript/CD3_slides/AAA231.CD3/AAA231.CD3.run1	255	0.7	0.06	0.7	0.06	-8.81392048226	-11.6762487949	1.05193580703	0.404727796875
70163.0	2470196.0	23129.0	15414.0	2470196.0	4000000.0	420.0	4.0	1.06	1.25	1.1	0.0400000000009	6.81	0.369999999999	0.730000000001	0.119999999999	8.99	0.300000000001	2.23	1.57	0.550000000001	AAA231.CD3.X9.Y5.tile.tissue.png	503	1	2000	503	f6c292cc4ab3fadef237e999910f82db	0	0	0	0	0	0	0	0	0	0	0	0	0	/home/dhl_ec/bnelissen/Slides/CD3_manuscript/CD3_slides/AAA231.CD3/AAA231.CD3.run1	255	0.7	0.06	0.7	0.06	-8.37938476513	-11.2212105048	0.893462238485	0.4690698125
60581.0	1219427.0	21029.0	16454.0	1219427.0	4000000.0	370.0	6.0	0.950000000001	1.35	1.08	0.0399999999991	7.03	0.43	0.75	0.17	7.85	0.25	2.12	1.45	0.77	AAA231.CD3.X9.Y6.tile.tissue.png	504	1	2000	504	4307c553a92b6200788765c1bdd82a0f	0	0	0	0	0	0	0	0	0	0	0	0	0	/home/dhl_ec/bnelissen/Slides/CD3_manuscript/CD3_slides/AAA231.CD3/AAA231.CD3.run1	255	0.7	0.06	0.7	0.06	-8.2073760526	-11.8009176276	1.49848036349	0.570861359375
22701.0	2814529.0	7633.0	14114.0	2814529.0	4000000.0	138.0	3.0	1.46	2.1	1.11	0.0499999999993	6.91	0.359999999999	0.700000000001	0.1	8.65	0.32	2.11	1.44	0.559999999999	AAA231.CD3.X9.Y7.tile.tissue.png	505	1	2000	505	990da4c672c1aa2782abc4439a53caad	0	0	0	0	0	0	0	0	0	0	0	0	0	/home/dhl_ec/bnelissen/Slides/CD3_manuscript/CD3_slides/AAA231.CD3/AAA231.CD3.run1	255	0.7	0.06	0.7	0.06	-8.43534075293	-11.9571291866	0.936007714675	0.328794289063
254.0	3828405.0	112.0	10357.0	3828405.0	4000000.0	3.0	1.0	1.59	1.91	1.04	0.0499999999993	6.65	0.360000000001	0.719999999999	0.0699999999997	9.05	0.35	2.1	1.45	0.5	AAA231.CD3.X9.Y8.tile.tissue.png	506	1	2000	506	97a90314d71926925b58f5e9324ff6e5	0	0	0	0	0	0	0	0	0	0	0	0	0	/home/dhl_ec/bnelissen/Slides/CD3_manuscript/CD3_slides/AAA231.CD3/AAA231.CD3.run1	255	0.7	0.06	0.7	0.06	-8.53288649058	-11.3309673825	0.544768603863	0.0684881757812
0.0	4000000.0	0.0	7996.0	4000000.0	4000000.0	0.0	1.0	2.02	1.66	1.23	0.0500000000011	5.96	0.269999999999	0.710000000001	0.0499999999993	9.02	0.280000000001	2.07	1.45	0.830000000002	AAA231.CD3.X9.Y9.tile.tissue.png	507	1	2000	507	f85fc0cd624e91ae6d435db65942e460	0	0	0	0	0	0	0	0	0	0	0	0	0	/home/dhl_ec/bnelissen/Slides/CD3_manuscript/CD3_slides/AAA231.CD3/AAA231.CD3.run1	255	0.7	0.06	0.7	0.06	-8.27542547993	-10.4885064208	0.208345761219	0.0160975219488
[truncated: 2 more columns]
