# Supplementary material for: SlideToolkit: An Assistive Toolset for the Histological Quantification of Whole Slide Images
Source: PLoS One. 2014 Nov 5;9(11):e110289. doi: 10.1371/journal.pone.0110289 (PMC4220929; doi:10.1371/journal.pone.0110289)
Supplement: RawData S1 — ICC and BlandAltman plot - measurements and r-script.zip. Measurements of Run1 and Run2, including the code for the calculation of the intraclass correlation coefficient (ICC) and the code for the Bland and Altman plot. (ZIP) [file pone.0110289.s003.zip › cellprofiler.measurements/run1.554f68dfc23c4e45045212c44f430f3f.DefaultOUT_Image.csv]

AreaOccupied_AreaOccupied_DAB_Nuclei	AreaOccupied_AreaOccupied_Tissue	AreaOccupied_Perimeter_DAB_Nuclei	AreaOccupied_Perimeter_Tissue	AreaOccupied_TotalArea_DAB_Nuclei	AreaOccupied_TotalArea_Tissue	Count_DAB_Nuclei	Count_Tissue	ExecutionTime_01LoadImages	ExecutionTime_02ColorToGray	ExecutionTime_03Smooth	ExecutionTime_04ImageMath	ExecutionTime_05IdentifyPrimaryObjects	ExecutionTime_06MeasureImageAreaOccupied	ExecutionTime_07UnmixColors	ExecutionTime_08MaskImage	ExecutionTime_09IdentifyPrimaryObjects	ExecutionTime_10MeasureImageAreaOccupied	ExecutionTime_11OverlayOutlines	ExecutionTime_12OverlayOutlines	ExecutionTime_13SaveImages	FileName_Original	Group_Index	Group_Number	Height_Original	ImageNumber	MD5Digest_Original	ModuleError_01LoadImages	ModuleError_02ColorToGray	ModuleError_03Smooth	ModuleError_04ImageMath	ModuleError_05IdentifyPrimaryObjects	ModuleError_06MeasureImageAreaOccupied	ModuleError_07UnmixColors	ModuleError_08MaskImage	ModuleError_09IdentifyPrimaryObjects	ModuleError_10MeasureImageAreaOccupied	ModuleError_11OverlayOutlines	ModuleError_12OverlayOutlines	ModuleError_13SaveImages	PathName_Original	Scaling_Original	Threshold_FinalThreshold_DAB_Nuclei	Threshold_FinalThreshold_Tissue	Threshold_OrigThreshold_DAB_Nuclei	Threshold_OrigThreshold_Tissue	Threshold_SumOfEntropies_DAB_Nuclei	Threshold_SumOfEntropies_Tissue	Threshold_WeightedVariance_DAB_Nuclei	Threshold_WeightedVariance_Tissue
69.0	86864.0	36.0	4159.0	86864.0	4000000.0	1.0	7.0	2.73	3.42	1.13	0.05	6.22	0.34	0.79	0.19	6.41	0.2	2.0	1.44	0.96	AAA173.CD3.X20.Y2.tile.tissue.png	1	1	2000	1	7ff8798cf730200877e9799ca9555ba5	0	0	0	0	0	0	0	0	0	0	0	0	0	/home/dhl_ec/bnelissen/Slides/CD3_manuscript/CD3_slides/AAA173.CD3/AAA173.CD3.run1	255	0.7	0.06	0.7	0.06	-8.51011197699	-10.9273325031	0.642833244603	1.02041590161
0.0	212267.0	0.0	10574.0	212267.0	4000000.0	0.0	15.0	2.48	2.12	1.1	0.05	6.98	0.34	0.77	0.19	5.49	0.13	2.06	1.42	0.71	AAA173.CD3.X20.Y3.tile.tissue.png	2	1	2000	2	65e4d96a6ff609c09d113ed04dc3653f	0	0	0	0	0	0	0	0	0	0	0	0	0	/home/dhl_ec/bnelissen/Slides/CD3_manuscript/CD3_slides/AAA173.CD3/AAA173.CD3.run1	255	0.7	0.06	0.7	0.06	0.0	-11.3808095589	1.02853908639	2.62761105615
0.0	48229.0	0.0	2695.0	48229.0	4000000.0	0.0	2.0	2.88	2.07	1.08	0.05	6.18	0.35	0.8	0.19	5.44	0.19	1.96	1.44	0.42	AAA173.CD3.X20.Y4.tile.tissue.png	3	1	2000	3	dd3039279aaaf4b91c31df5a8d20ac7b	0	0	0	0	0	0	0	0	0	0	0	0	0	/home/dhl_ec/bnelissen/Slides/CD3_manuscript/CD3_slides/AAA173.CD3/AAA173.CD3.run1	255	0.7	0.06	0.7	0.06	0.0	-11.6496404339	0.836340444157	1.02398497119
0.0	285218.0	0.0	17932.0	285218.0	4000000.0	0.0	15.0	2.19	1.7	1.11	0.05	6.2	0.35	0.75	0.18	5.52	0.14	2.03	1.43	0.41	AAA173.CD3.X21.Y0.tile.tissue.png	4	1	2000	4	3a89b475055a8de361f41defd46bfe14	0	0	0	0	0	0	0	0	0	0	0	0	0	/home/dhl_ec/bnelissen/Slides/CD3_manuscript/CD3_slides/AAA173.CD3/AAA173.CD3.run1	255	0.7	0.06	0.7	0.06	0.0	-11.4132502369	2.7562656021	5.40495462207
341.0	985939.0	99.0	39660.0	985939.0	4000000.0	1.0	25.0	2.61	2.2	1.08	0.04	6.17	0.36	0.69	0.16	6.81	0.24	2.16	1.45	0.48	AAA173.CD3.X21.Y1.tile.tissue.png	5	1	2000	5	806b2a75bac85013dd014430e63f51f2	0	0	0	0	0	0	0	0	0	0	0	0	0	/home/dhl_ec/bnelissen/Slides/CD3_manuscript/CD3_slides/AAA173.CD3/AAA173.CD3.run1	255	0.7	0.06	0.7	0.06	-9.47748365823	-10.7993602121	2.84531439959	2.35093941602
0.0	1709219.0	0.0	58500.0	1709219.0	4000000.0	0.0	48.0	2.71	1.04	1.08	0.04	6.31	0.38	0.69	0.13	7.13	0.19	2.21	1.43	0.48	AAA173.CD3.X21.Y2.tile.tissue.png	6	1	2000	6	20d4d837f7acd9098d150f3954237f35	0	0	0	0	0	0	0	0	0	0	0	0	0	/home/dhl_ec/bnelissen/Slides/CD3_manuscript/CD3_slides/AAA173.CD3/AAA173.CD3.run1	255	0.7	0.06	0.7	0.06	-9.61552069045	-10.820030854	2.48189871224	1.24736645898
175.0	2739982.0	84.0	49086.0	2739982.0	4000000.0	2.0	32.0	2.48	1.11	1.21	0.04	6.14	0.36	0.69	0.09	7.96	0.29	2.18	1.42	0.67	AAA173.CD3.X21.Y3.tile.tissue.png	7	1	2000	7	4b24ea1826f712e85d1930e0c7cb586d	0	0	0	0	0	0	0	0	0	0	0	0	0	/home/dhl_ec/bnelissen/Slides/CD3_manuscript/CD3_slides/AAA173.CD3/AAA173.CD3.run1	255	0.7	0.06	0.7	0.06	-9.58951076933	-10.4185038072	2.26022986268	0.3714401875
110.0	2395704.0	57.0	21459.0	2395704.0	4000000.0	1.0	7.0	2.72	2.05	1.09	0.04	6.05	0.34	0.67	0.11	7.68	0.43	2.23	1.44	0.42	AAA173.CD3.X21.Y4.tile.tissue.png	8	1	2000	8	77b302206a157df6daf87a773668bf75	0	0	0	0	0	0	0	0	0	0	0	0	0	/home/dhl_ec/bnelissen/Slides/CD3_manuscript/CD3_slides/AAA173.CD3/AAA173.CD3.run1	255	0.7	0.06	0.7	0.06	-8.97506608243	-11.6629061741	1.53031970181	1.62808872266
0.0	1679718.0	0.0	20058.0	1679718.0	4000000.0	0.0	7.0	2.48	1.74	1.08	0.05	6.23	0.36	0.71	0.14	7.24	0.19	2.08	1.44	0.36	AAA173.CD3.X21.Y5.tile.tissue.png	9	1	2000	9	8414b90e73d9bb1edfc4dceffef98ab0	0	0	0	0	0	0	0	0	0	0	0	0	0	/home/dhl_ec/bnelissen/Slides/CD3_manuscript/CD3_slides/AAA173.CD3/AAA173.CD3.run1	255	0.7	0.06	0.7	0.06	-7.9315285172	-11.6666046907	1.16803604727	1.89642796484
0.0	1313989.0	0.0	26245.0	1313989.0	4000000.0	0.0	25.0	2.97	2.07	1.08	0.05	6.15	0.35	0.69	0.16	6.61	0.17	2.08	1.43	0.5	AAA173.CD3.X22.Y0.tile.tissue.png	10	1	2000	10	cc1b965af347bc189f2077573f04310e	0	0	0	0	0	0	0	0	0	0	0	0	0	/home/dhl_ec/bnelissen/Slides/CD3_manuscript/CD3_slides/AAA173.CD3/AAA173.CD3.run1	255	0.7	0.06	0.7	0.06	-9.5602971236	-11.3497303573	2.74385843555	2.36778615137
76.0	882430.0	46.0	38180.0	882430.0	4000000.0	1.0	32.0	1.66	1.76	1.09	0.05	6.17	0.55	0.74	0.16	7.22	0.22	2.16	1.45	0.43	AAA173.CD3.X22.Y1.tile.tissue.png	11	1	2000	11	9f53d5960c94b1cd4321f8983ba816ff	0	0	0	0	0	0	0	0	0	0	0	0	0	/home/dhl_ec/bnelissen/Slides/CD3_manuscript/CD3_slides/AAA173.CD3/AAA173.CD3.run1	255	0.7	0.06	0.7	0.06	-9.71873372379	-10.3672648285	2.66088278844	0.41313734668
0.0	735684.0	0.0	42604.0	735684.0	4000000.0	0.0	51.0	1.7	1.88	1.09	0.0599999999999	6.48	0.37	0.69	0.17	6.45	0.15	2.15	1.45	0.64	AAA173.CD3.X22.Y2.tile.tissue.png	12	1	2000	12	047f609b6aeeeef1c0ce3949048dc778	0	0	0	0	0	0	0	0	0	0	0	0	0	/home/dhl_ec/bnelissen/Slides/CD3_manuscript/CD3_slides/AAA173.CD3/AAA173.CD3.run1	255	0.7	0.06	0.7	0.06	-6.96425547265	-10.4606707703	3.00657143556	0.756988123047
149.0	661196.0	68.0	42368.0	661196.0	4000000.0	2.0	64.0	1.49	2.44	1.09	0.06	6.27	0.36	0.66	0.17	6.57	0.22	2.16	1.44	0.41	AAA173.CD3.X22.Y3.tile.tissue.png	13	1	2000	13	5977abcd67a5c9db38b405898cb36afa	0	0	0	0	0	0	0	0	0	0	0	0	0	/home/dhl_ec/bnelissen/Slides/CD3_manuscript/CD3_slides/AAA173.CD3/AAA173.CD3.run1	255	0.7	0.06	0.7	0.06	-9.84466170226	-10.3409995683	2.82060007384	1.1909321123
260.0	2314575.0	125.0	46408.0	2314575.0	4000000.0	2.0	18.0	2.21	1.86	1.08	0.04	6.13	0.36	0.67	0.11	7.61	0.28	2.17	1.43	0.39	AAA173.CD3.X22.Y4.tile.tissue.png	14	1	2000	14	37627ab6cac96868cba85de7c647fd41	0	0	0	0	0	0	0	0	0	0	0	0	0	/home/dhl_ec/bnelissen/Slides/CD3_manuscript/CD3_slides/AAA173.CD3/AAA173.CD3.run1	255	0.7	0.06	0.7	0.06	-9.57707040844	-11.1988290418	2.2824908536	1.29951601563
71.0	2023541.0	34.0	27948.0	2023541.0	4000000.0	1.0	11.0	1.9	1.87	1.09	0.04	6.11	0.36	0.7	0.13	7.68	0.42	2.39	1.42	0.39	AAA173.CD3.X22.Y5.tile.tissue.png	15	1	2000	15	bb06deb7bc42b4f025271e7d6ac08c3e	0	0	0	0	0	0	0	0	0	0	0	0	0	/home/dhl_ec/bnelissen/Slides/CD3_manuscript/CD3_slides/AAA173.CD3/AAA173.CD3.run1	255	0.7	0.06	0.7	0.06	-8.71682917654	-11.7007232221	1.04926420346	1.82843031641
0.0	1352393.0	0.0	13483.0	1352393.0	4000000.0	0.0	8.0	1.98	2.16	1.17	0.05	7.87	0.35	0.72	0.15	6.73	0.17	2.03	1.43	0.52	AAA173.CD3.X23.Y0.tile.tissue.png	16	1	2000	16	2dcae52f997e74a1a2a64fab4934f52a	0	0	0	0	0	0	0	0	0	0	0	0	0	/home/dhl_ec/bnelissen/Slides/CD3_manuscript/CD3_slides/AAA173.CD3/AAA173.CD3.run1	255	0.7	0.06	0.7	0.06	-8.59118913091	-11.601720132	1.70037587591	3.30385012305
0.0	1734082.0	0.0	47130.0	1734082.0	4000000.0	0.0	29.0	2.0	1.52	1.09	0.04	6.05	0.36	0.67	0.13	6.96	0.19	2.16	1.43	0.38	AAA173.CD3.X23.Y1.tile.tissue.png	17	1	2000	17	1752e8663c06f576af5d38b5c1ffa078	0	0	0	0	0	0	0	0	0	0	0	0	0	/home/dhl_ec/bnelissen/Slides/CD3_manuscript/CD3_slides/AAA173.CD3/AAA173.CD3.run1	255	0.7	0.06	0.7	0.06	-8.53745460945	-11.0931618615	2.29810072218	1.85668982422
74.0	1248695.0	45.0	41886.0	1248695.0	4000000.0	1.0	53.0	1.81	2.22	1.2	0.04	6.1	0.36	0.67	0.15	7.0	0.23	2.17	1.42	0.41	AAA173.CD3.X23.Y2.tile.tissue.png	18	1	2000	18	4c841bd5c3d300b50db1f30fecc83281	0	0	0	0	0	0	0	0	0	0	0	0	0	/home/dhl_ec/bnelissen/Slides/CD3_manuscript/CD3_slides/AAA173.CD3/AAA173.CD3.run1	255	0.7	0.06	0.7	0.06	-9.52955644439	-10.2230586036	2.65680280974	0.161382796875
270.0	1470829.0	117.0	49965.0	1470829.0	4000000.0	3.0	41.0	1.19	2.54	1.2	0.04	6.1	0.36	0.67	0.14	7.11	0.25	2.24	1.42	0.54	AAA173.CD3.X23.Y3.tile.tissue.png	19	1	2000	19	278208f1dc459e409b6810f992527941	0	0	0	0	0	0	0	0	0	0	0	0	0	/home/dhl_ec/bnelissen/Slides/CD3_manuscript/CD3_slides/AAA173.CD3/AAA173.CD3.run1	255	0.7	0.06	0.7	0.06	-9.53836481929	-10.0439905344	2.32709146527	0.227726851562
75.0	3527063.0	48.0	33883.0	3527063.0	4000000.0	1.0	8.0	1.14	1.48	1.09	0.04	6.57	0.36	0.66	0.0700000000001	8.66	0.33	2.15	1.44	0.58	AAA173.CD3.X23.Y4.tile.tissue.png	20	1	2000	20	21c52b861f91daed302b5a45742923a7	0	0	0	0	0	0	0	0	0	0	0	0	0	/home/dhl_ec/bnelissen/Slides/CD3_manuscript/CD3_slides/AAA173.CD3/AAA173.CD3.run1	255	0.7	0.06	0.7	0.06	-8.90385991108	-10.037353332	2.40421377335	0.139669820312
431.0	2478400.0	158.0	12532.0	2478400.0	4000000.0	2.0	2.0	0.87	1.87	1.08	0.06	6.45	0.34	0.68	0.1	8.13	0.29	2.11	1.44	0.5	AAA173.CD3.X23.Y5.tile.tissue.png	21	1	2000	21	212ae95b350051ff9be05063b02bef4e	0	0	0	0	0	0	0	0	0	0	0	0	0	/home/dhl_ec/bnelissen/Slides/CD3_manuscript/CD3_slides/AAA173.CD3/AAA173.CD3.run1	255	0.7	0.06	0.7	0.06	-8.84906965159	-11.689766456	1.03792953689	0.870517890625
0.0	95431.0	0.0	3956.0	95431.0	4000000.0	0.0	1.0	1.02	1.3	1.08	0.05	6.21	0.34	0.8	0.19	5.87	0.13	1.94	1.44	0.53	AAA173.CD3.X24.Y0.tile.tissue.png	22	1	2000	22	2460143b49579c678908913a39a14bdc	0	0	0	0	0	0	0	0	0	0	0	0	0	/home/dhl_ec/bnelissen/Slides/CD3_manuscript/CD3_slides/AAA173.CD3/AAA173.CD3.run1	255	0.7	0.06	0.7	0.06	-8.85007952565	-10.9408792452	2.37553946779	1.05639421832
0.0	1655998.0	0.0	16238.0	1655998.0	4000000.0	0.0	9.0	0.9	1.03	1.24	0.0500000000001	6.14	0.54	0.92	0.14	6.68	0.19	2.1	1.44	0.64	AAA173.CD3.X24.Y1.tile.tissue.png	23	1	2000	23	7b68689caee48c91bd96fbcaad971ce0	0	0	0	0	0	0	0	0	0	0	0	0	0	/home/dhl_ec/bnelissen/Slides/CD3_manuscript/CD3_slides/AAA173.CD3/AAA173.CD3.run1	255	0.7	0.06	0.7	0.06	0.0	-11.2444270627	1.93274357819	2.27897595801
0.0	1921241.0	0.0	26686.0	1921241.0	4000000.0	0.0	11.0	1.23	1.25	1.12	0.04	6.16	0.35	0.68	0.12	7.1	0.2	2.12	1.44	0.46	AAA173.CD3.X24.Y2.tile.tissue.png	24	1	2000	24	2ceb3a809e80a84053ec29a99f0ef068	0	0	0	0	0	0	0	0	0	0	0	0	0	/home/dhl_ec/bnelissen/Slides/CD3_manuscript/CD3_slides/AAA173.CD3/AAA173.CD3.run1	255	0.7	0.06	0.7	0.06	-6.77576835334	-11.4003416051	3.12551080336	1.57574094336
220.0	1837996.0	91.0	18538.0	1837996.0	4000000.0	2.0	7.0	1.32	1.21	1.07	0.0500000000001	5.97	0.36	0.68	0.13	7.35	0.26	2.09	1.45	0.54	AAA173.CD3.X24.Y3.tile.tissue.png	25	1	2000	25	fd5a6876722b0e9f3f2337349cea318f	0	0	0	0	0	0	0	0	0	0	0	0	0	/home/dhl_ec/bnelissen/Slides/CD3_manuscript/CD3_slides/AAA173.CD3/AAA173.CD3.run1	255	0.7	0.06	0.7	0.06	-9.60468776586	-11.4545171544	2.36277126286	1.48540800195
0.0	1895365.0	0.0	19293.0	1895365.0	4000000.0	0.0	3.0	0.77	0.91	1.04	0.05	6.07	0.35	0.7	0.13	6.94	0.2	2.12	1.44	0.49	AAA173.CD3.X24.Y4.tile.tissue.png	26	1	2000	26	0a98c5c99e4d7ec84ae28f6cdfc0a14e	0	0	0	0	0	0	0	0	0	0	0	0	0	/home/dhl_ec/bnelissen/Slides/CD3_manuscript/CD3_slides/AAA173.CD3/AAA173.CD3.run1	255	0.7	0.06	0.7	0.06	-9.07146980764	-11.6763993456	2.56077360162	1.83090598437
0.0	252153.0	0.0	3200.0	252153.0	4000000.0	0.0	1.0	0.85	0.84	1.04	0.05	6.57	0.35	0.79	0.19	6.0	0.14	2.08	1.43	0.32	AAA173.CD3.X24.Y5.tile.tissue.png	27	1	2000	27	ada96549aea4070c465ec1a396829fba	0	0	0	0	0	0	0	0	0	0	0	0	0	/home/dhl_ec/bnelissen/Slides/CD3_manuscript/CD3_slides/AAA173.CD3/AAA173.CD3.run1	255	0.7	0.06	0.7	0.06	-8.74934082323	-11.8212200142	1.94810190022	1.05880414551
0.0	25773.0	0.0	923.0	25773.0	4000000.0	0.0	1.0	0.8	0.92	1.06	0.05	6.38	0.35	0.83	0.19	5.63	0.13	2.03	1.47	0.32	AAA173.CD3.X25.Y2.tile.tissue.png	28	1	2000	28	2efa5323e6646a5da9911ae472b71d92	0	0	0	0	0	0	0	0	0	0	0	0	0	/home/dhl_ec/bnelissen/Slides/CD3_manuscript/CD3_slides/AAA173.CD3/AAA173.CD3.run1	255	0.7	0.06	0.7	0.06	0.0	-11.4865600216	4.40813029867	0.530495224762
[truncated: 2 more columns]
