# Supplementary material for: SlideToolkit: An Assistive Toolset for the Histological Quantification of Whole Slide Images
Source: PLoS One. 2014 Nov 5;9(11):e110289. doi: 10.1371/journal.pone.0110289 (PMC4220929; doi:10.1371/journal.pone.0110289)
Supplement: RawData S1 — ICC and BlandAltman plot - measurements and r-script.zip. Measurements of Run1 and Run2, including the code for the calculation of the intraclass correlation coefficient (ICC) and the code for the Bland and Altman plot. (ZIP) [file pone.0110289.s003.zip › cellprofiler.measurements/run1.55c5cd81f24d709a0e1a741fead18f6d.DefaultOUT_Image.csv]

AreaOccupied_AreaOccupied_DAB_Nuclei	AreaOccupied_AreaOccupied_Tissue	AreaOccupied_Perimeter_DAB_Nuclei	AreaOccupied_Perimeter_Tissue	AreaOccupied_TotalArea_DAB_Nuclei	AreaOccupied_TotalArea_Tissue	Count_DAB_Nuclei	Count_Tissue	ExecutionTime_01LoadImages	ExecutionTime_02ColorToGray	ExecutionTime_03Smooth	ExecutionTime_04ImageMath	ExecutionTime_05IdentifyPrimaryObjects	ExecutionTime_06MeasureImageAreaOccupied	ExecutionTime_07UnmixColors	ExecutionTime_08MaskImage	ExecutionTime_09IdentifyPrimaryObjects	ExecutionTime_10MeasureImageAreaOccupied	ExecutionTime_11OverlayOutlines	ExecutionTime_12OverlayOutlines	ExecutionTime_13SaveImages	FileName_Original	Group_Index	Group_Number	Height_Original	ImageNumber	MD5Digest_Original	ModuleError_01LoadImages	ModuleError_02ColorToGray	ModuleError_03Smooth	ModuleError_04ImageMath	ModuleError_05IdentifyPrimaryObjects	ModuleError_06MeasureImageAreaOccupied	ModuleError_07UnmixColors	ModuleError_08MaskImage	ModuleError_09IdentifyPrimaryObjects	ModuleError_10MeasureImageAreaOccupied	ModuleError_11OverlayOutlines	ModuleError_12OverlayOutlines	ModuleError_13SaveImages	PathName_Original	Scaling_Original	Threshold_FinalThreshold_DAB_Nuclei	Threshold_FinalThreshold_Tissue	Threshold_OrigThreshold_DAB_Nuclei	Threshold_OrigThreshold_Tissue	Threshold_SumOfEntropies_DAB_Nuclei	Threshold_SumOfEntropies_Tissue	Threshold_WeightedVariance_DAB_Nuclei	Threshold_WeightedVariance_Tissue
0.0	1957.0	0.0	202.0	1957.0	4000000.0	0.0	1.0	2.36	3.19	1.29	0.06	7.19	0.39	0.8	0.22	6.15	0.24	3.42	2.55	1.82	AAA311.CD3.X0.Y2.tile.tissue.png	1	1	2000	1	b00efc5ec3ef68583e8531e1b5c7f03d	0	0	0	0	0	0	0	0	0	0	0	0	0	/home/dhl_ec/bnelissen/Slides/CD3_manuscript/CD3_slides/AAA311.CD3/AAA311.CD3.run1	255	0.7	0.06	0.7	0.06	0.0	-10.7532471657	5.67486107563	2.01742655438
0.0	5236.0	0.0	480.0	5236.0	4000000.0	0.0	2.0	2.38	4.07	1.9	0.09	10.26	0.6	1.32	0.35	9.18	0.23	3.4	2.54	1.15	AAA311.CD3.X0.Y3.tile.tissue.png	2	1	2000	2	5c0d82624e4941762862c547f5d5aacb	0	0	0	0	0	0	0	0	0	0	0	0	0	/home/dhl_ec/bnelissen/Slides/CD3_manuscript/CD3_slides/AAA311.CD3/AAA311.CD3.run1	255	0.7	0.06	0.7	0.06	-8.8703682842	-11.1128446418	3.98911718259	1.41184243286
713.0	19424.0	276.0	1795.0	19424.0	4000000.0	6.0	8.0	3.86	2.89	1.9	0.09	9.05	0.59	1.35	0.36	9.81	0.32	2.23	2.54	0.75	AAA311.CD3.X0.Y4.tile.tissue.png	3	1	2000	3	e49d31da1743db74513965d05764acdd	0	0	0	0	0	0	0	0	0	0	0	0	0	/home/dhl_ec/bnelissen/Slides/CD3_manuscript/CD3_slides/AAA311.CD3/AAA311.CD3.run1	255	0.7	0.06	0.7	0.06	-9.74052851838	-11.3502927949	3.58635558019	1.56318456152
10541.0	131657.0	3731.0	4171.0	131657.0	4000000.0	63.0	6.0	4.11	2.46	1.9	0.09	8.42	0.61	1.33	0.33	10.09	0.34	3.47	2.52	0.67	AAA311.CD3.X0.Y5.tile.tissue.png	4	1	2000	4	cbf6de80957c5357396328b55d75df94	0	0	0	0	0	0	0	0	0	0	0	0	0	/home/dhl_ec/bnelissen/Slides/CD3_manuscript/CD3_slides/AAA311.CD3/AAA311.CD3.run1	255	0.7	0.06	0.7	0.06	-9.66341249935	-11.9929749748	3.81349363857	1.51995508398
975.0	28588.0	536.0	1168.0	28588.0	4000000.0	13.0	2.0	1.78	4.07	1.91	0.08	10.34	0.6	1.37	0.35	9.94	0.35	3.43	2.52	0.71	AAA311.CD3.X0.Y6.tile.tissue.png	5	1	2000	5	63bff2f5d0bb97e926b67934baf5149a	0	0	0	0	0	0	0	0	0	0	0	0	0	/home/dhl_ec/bnelissen/Slides/CD3_manuscript/CD3_slides/AAA311.CD3/AAA311.CD3.run1	255	0.7	0.06	0.7	0.06	-9.05252973151	-12.141216364	5.6322411391	2.36779974756
177.0	2548.0	88.0	316.0	2548.0	4000000.0	2.0	2.0	1.73	2.41	1.95	0.08	10.34	0.61	1.39	0.34	9.75	0.35	3.4	2.5	0.65	AAA311.CD3.X0.Y7.tile.tissue.png	6	1	2000	6	e97d4378b30ab1c4730f7715d6b93a49	0	0	0	0	0	0	0	0	0	0	0	0	0	/home/dhl_ec/bnelissen/Slides/CD3_manuscript/CD3_slides/AAA311.CD3/AAA311.CD3.run1	255	0.7	0.06	0.7	0.06	-8.81171200388	-12.2311269093	4.97589888096	4.47636203107
0.0	9227.0	0.0	782.0	9227.0	4000000.0	0.0	3.0	2.44	2.6	1.95	0.09	10.46	0.6	1.4	0.35	9.34	0.23	3.37	2.59	0.72	AAA311.CD3.X0.Y8.tile.tissue.png	7	1	2000	7	fd32d3f9b962a3355fc5a1e2ec9f50ba	0	0	0	0	0	0	0	0	0	0	0	0	0	/home/dhl_ec/bnelissen/Slides/CD3_manuscript/CD3_slides/AAA311.CD3/AAA311.CD3.run1	255	0.7	0.06	0.7	0.06	-8.2576393247	-12.3686677167	3.65042415801	3.44973794373
0.0	0.0	0.0	0.0	0.0	4000000.0	0.0	0.0	3.08	1.58	1.93	0.09	8.93	0.5	1.55	0.35	7.06	0.22	3.3	2.58	0.67	AAA311.CD3.X0.Y9.tile.tissue.png	8	1	2000	8	d0f1819e7d4b9f4e2c746c3acf09fd54	0	0	0	0	0	0	0	0	0	0	0	0	0	/home/dhl_ec/bnelissen/Slides/CD3_manuscript/CD3_slides/AAA311.CD3/AAA311.CD3.run1	255	1.0	0.06	1.0	0.06	0.0	0.0	0.0	2.74217975
0.0	10335.0	0.0	802.0	10335.0	4000000.0	0.0	3.0	1.31	1.99	1.92	0.09	10.37	0.6	1.3	0.35	9.2	0.23	3.38	2.54	0.65	AAA311.CD3.X1.Y2.tile.tissue.png	9	1	2000	9	6dfa8f5a753ad35ecdc4b801ecfd1270	0	0	0	0	0	0	0	0	0	0	0	0	0	/home/dhl_ec/bnelissen/Slides/CD3_manuscript/CD3_slides/AAA311.CD3/AAA311.CD3.run1	255	0.7	0.06	0.7	0.06	-8.183808388	-10.8992485344	1.94373267834	1.35226471326
617.0	20293.0	209.0	1412.0	20293.0	4000000.0	3.0	5.0	1.23	1.74	1.9	0.08	10.17	0.61	1.28	0.35	9.71	0.33	3.42	2.55	0.69	AAA311.CD3.X1.Y3.tile.tissue.png	10	1	2000	10	34b5be17f6996e9863807fb9dc1b9376	0	0	0	0	0	0	0	0	0	0	0	0	0	/home/dhl_ec/bnelissen/Slides/CD3_manuscript/CD3_slides/AAA311.CD3/AAA311.CD3.run1	255	0.7	0.06	0.7	0.06	-9.01797628363	-12.533313008	3.43979122315	0.0853145078125
11648.0	679574.0	4435.0	5406.0	679574.0	4000000.0	79.0	6.0	1.32	2.23	1.9	0.07	11.12	0.58	1.3	0.31	13.05	0.38	3.48	2.53	0.65	AAA311.CD3.X1.Y4.tile.tissue.png	11	1	2000	11	2b08be7fab8f677f5c42fd45433e0006	0	0	0	0	0	0	0	0	0	0	0	0	0	/home/dhl_ec/bnelissen/Slides/CD3_manuscript/CD3_slides/AAA311.CD3/AAA311.CD3.run1	255	0.7	0.06	0.7	0.06	-8.65213862543	-10.8392980318	1.08925314491	0.240212070312
74879.0	1090381.0	24810.0	24691.0	1090381.0	4000000.0	460.0	12.0	1.35	1.89	1.94	0.08	11.23	0.65	1.28	0.28	12.74	0.43	3.84	2.57	0.69	AAA311.CD3.X1.Y5.tile.tissue.png	12	1	2000	12	aef9e1724c4588f7dc1036a87dba0e72	0	0	0	0	0	0	0	0	0	0	0	0	0	/home/dhl_ec/bnelissen/Slides/CD3_manuscript/CD3_slides/AAA311.CD3/AAA311.CD3.run1	255	0.7	0.06	0.7	0.06	-9.68837011212	-11.8474923803	3.44888109801	0.489204171875
19710.0	452331.0	7206.0	8082.0	452331.0	4000000.0	139.0	11.0	1.27	1.86	1.95	0.09	10.84	0.62	1.3	0.31	10.55	0.37	3.55	2.52	0.65	AAA311.CD3.X1.Y6.tile.tissue.png	13	1	2000	13	3d1171908e744aff3f9d51c5a9e25fdb	0	0	0	0	0	0	0	0	0	0	0	0	0	/home/dhl_ec/bnelissen/Slides/CD3_manuscript/CD3_slides/AAA311.CD3/AAA311.CD3.run1	255	0.7	0.06	0.7	0.06	-8.68187818851	-11.8726897232	2.27452751605	0.237113242187
11977.0	290168.0	4139.0	6412.0	290168.0	4000000.0	78.0	8.0	1.52	1.98	1.96	0.08	10.64	0.61	1.32	0.34	10.27	0.35	3.46	2.54	0.63	AAA311.CD3.X1.Y7.tile.tissue.png	14	1	2000	14	3e35382af0d608bdf320e526a397937e	0	0	0	0	0	0	0	0	0	0	0	0	0	/home/dhl_ec/bnelissen/Slides/CD3_manuscript/CD3_slides/AAA311.CD3/AAA311.CD3.run1	255	0.7	0.06	0.7	0.06	-8.8195517344	-11.3007863899	3.07264948471	0.206941417969
0.0	6168.0	0.0	496.0	6168.0	4000000.0	0.0	2.0	1.26	2.12	1.93	0.09	10.48	0.6	1.31	0.35	9.42	0.23	3.36	2.44	0.62	AAA311.CD3.X1.Y8.tile.tissue.png	15	1	2000	15	4715e2a634aef969411b81850794d053	0	0	0	0	0	0	0	0	0	0	0	0	0	/home/dhl_ec/bnelissen/Slides/CD3_manuscript/CD3_slides/AAA311.CD3/AAA311.CD3.run1	255	0.7	0.06	0.7	0.06	-8.56837514408	-12.1424181691	5.04455068552	0.138778848633
1174.0	14561.0	419.0	884.0	14561.0	4000000.0	7.0	2.0	1.19	1.71	1.95	0.1	10.36	0.61	1.38	0.27	9.86	0.33	3.44	2.51	0.63	AAA311.CD3.X1.Y9.tile.tissue.png	16	1	2000	16	a8d07311e6f182443ef42ec295457c8c	0	0	0	0	0	0	0	0	0	0	0	0	0	/home/dhl_ec/bnelissen/Slides/CD3_manuscript/CD3_slides/AAA311.CD3/AAA311.CD3.run1	255	0.7	0.06	0.7	0.06	-8.98042319389	-12.4609892864	4.25610954599	2.28408358398
0.0	0.0	0.0	0.0	0.0	4000000.0	0.0	0.0	1.18	1.73	1.94	0.08	9.65	0.51	1.41	0.34	7.32	0.23	3.39	2.54	0.61	AAA311.CD3.X10.Y0.tile.tissue.png	17	1	2000	17	7ce02e95fca10d9dcaf966862333ab68	0	0	0	0	0	0	0	0	0	0	0	0	0	/home/dhl_ec/bnelissen/Slides/CD3_manuscript/CD3_slides/AAA311.CD3/AAA311.CD3.run1	255	1.0	0.06	1.0	0.06	0.0	-10.6605205392	0.0	8.02097705928
137406.0	1867486.0	48003.0	15810.0	1867486.0	4000000.0	920.0	8.0	1.43	1.8	1.82	0.0699999999999	19.91	0.63	1.3	0.23	14.09	0.49	3.75	2.61	0.84	AAA311.CD3.X10.Y1.tile.tissue.png	18	1	2000	18	1c11b8318713f7fc45b41d75304f8e09	0	0	0	0	0	0	0	0	0	0	0	0	0	/home/dhl_ec/bnelissen/Slides/CD3_manuscript/CD3_slides/AAA311.CD3/AAA311.CD3.run1	255	0.7	0.06	0.7	0.06	-9.38987116213	-12.1673733363	2.3939171425	0.681830703125
7201.0	1568759.0	2681.0	10011.0	1568759.0	4000000.0	49.0	3.0	1.66	2.38	1.94	0.0799999999999	10.96	0.61	1.3	0.25	11.66	0.44	3.65	2.56	0.74	AAA311.CD3.X10.Y10.tile.tissue.png	19	1	2000	19	79047468dcc73d0b3032f76213878bad	0	0	0	0	0	0	0	0	0	0	0	0	0	/home/dhl_ec/bnelissen/Slides/CD3_manuscript/CD3_slides/AAA311.CD3/AAA311.CD3.run1	255	0.7	0.06	0.7	0.06	-8.2055187704	-11.0740218081	1.07174283579	0.147116261719
1116.0	2633955.0	525.0	9642.0	2633955.0	4000000.0	12.0	3.0	1.5	2.7	1.95	0.08	10.84	0.63	1.32	0.18	12.69	0.51	3.52	2.48	0.86	AAA311.CD3.X10.Y11.tile.tissue.png	20	1	2000	20	0826454605939d9e6eb60d1c746df82f	0	0	0	0	0	0	0	0	0	0	0	0	0	/home/dhl_ec/bnelissen/Slides/CD3_manuscript/CD3_slides/AAA311.CD3/AAA311.CD3.run1	255	0.7	0.0659073669914	0.7	0.0659073669914	-7.73032315785	-10.5608227267	0.769210349545	0.101065214844
2935.0	3846016.0	1287.0	8973.0	3846016.0	4000000.0	25.0	1.0	2.82	2.24	1.95	0.0799999999999	10.91	0.61	1.35	0.0899999999999	14.31	0.59	3.58	2.56	0.69	AAA311.CD3.X10.Y12.tile.tissue.png	21	1	2000	21	ca12052bf53e662325376962990a28f7	0	0	0	0	0	0	0	0	0	0	0	0	0	/home/dhl_ec/bnelissen/Slides/CD3_manuscript/CD3_slides/AAA311.CD3/AAA311.CD3.run1	255	0.7	0.0766847001492	0.7	0.0766847001492	-8.00111350248	-11.7687333207	1.10910890663	0.122172675781
10507.0	2483883.0	3395.0	11547.0	2483883.0	4000000.0	66.0	5.0	2.13	2.21	1.28	0.0599999999999	7.09	0.42	0.8	0.12	9.53	0.42	2.36	1.63	0.46	AAA311.CD3.X10.Y13.tile.tissue.png	22	1	2000	22	e1d2f35f547572065be1cc3309bbcee2	0	0	0	0	0	0	0	0	0	0	0	0	0	/home/dhl_ec/bnelissen/Slides/CD3_manuscript/CD3_slides/AAA311.CD3/AAA311.CD3.run1	255	0.7	0.06	0.7	0.06	-8.42175547172	-11.1624491337	1.27998885741	0.165472044922
33173.0	1950437.0	10633.0	23525.0	1950437.0	4000000.0	191.0	10.0	2.6	2.04	1.28	0.05	7.41	0.46	0.79	0.18	9.56	0.37	2.46	1.64	0.45	AAA311.CD3.X10.Y14.tile.tissue.png	23	1	2000	23	4c9e41f19000401f090a1fe0e8be0549	0	0	0	0	0	0	0	0	0	0	0	0	0	/home/dhl_ec/bnelissen/Slides/CD3_manuscript/CD3_slides/AAA311.CD3/AAA311.CD3.run1	255	0.7	0.06	0.7	0.06	-8.96936992394	-11.8104920783	2.4735108514	0.390229046875
17126.0	385764.0	5976.0	12083.0	385764.0	4000000.0	109.0	11.0	2.65	2.1	1.24	0.0600000000001	7.34	0.42	0.81	0.21	7.86	0.25	2.51	1.64	0.52	AAA311.CD3.X10.Y15.tile.tissue.png	24	1	2000	24	293d2ade10b3b7c248a8a3a6c6ad46ae	0	0	0	0	0	0	0	0	0	0	0	0	0	/home/dhl_ec/bnelissen/Slides/CD3_manuscript/CD3_slides/AAA311.CD3/AAA311.CD3.run1	255	0.7	0.06	0.7	0.06	-9.11640732318	-12.3169518397	3.49038271705	1.40892401562
130751.0	2827077.0	53205.0	12766.0	2827077.0	4000000.0	1115.0	2.0	1.72	1.84	1.27	0.0500000000001	7.84	0.41	0.8	0.12	10.95	0.39	2.41	1.65	0.72	AAA311.CD3.X10.Y2.tile.tissue.png	25	1	2000	25	16063d94b368b14bdafc3648c4f1d578	0	0	0	0	0	0	0	0	0	0	0	0	0	/home/dhl_ec/bnelissen/Slides/CD3_manuscript/CD3_slides/AAA311.CD3/AAA311.CD3.run1	255	0.7	0.06	0.7	0.06	-9.43730478543	-12.1871552333	2.94915260671	0.3793031875
229828.0	3880590.0	93189.0	14869.0	3880590.0	4000000.0	2090.0	3.0	2.41	2.3	1.33	0.0599999999999	10.29	0.41	0.81	0.0700000000001	12.53	0.44	2.4	1.65	0.5	AAA311.CD3.X10.Y3.tile.tissue.png	26	1	2000	26	76f13c13bee9c08b72414790d47b4d16	0	0	0	0	0	0	0	0	0	0	0	0	0	/home/dhl_ec/bnelissen/Slides/CD3_manuscript/CD3_slides/AAA311.CD3/AAA311.CD3.run1	255	0.7	0.06	0.7	0.06	-9.25110126793	-12.5738866175	2.22992685255	0.345602196289
95339.0	3948636.0	39201.0	11202.0	3948636.0	4000000.0	815.0	1.0	2.16	2.81	1.24	0.0500000000001	8.09	0.41	0.81	0.0599999999999	12.1	0.42	2.38	1.65	0.48	AAA311.CD3.X10.Y4.tile.tissue.png	27	1	2000	27	2dc1d2eacb5f4430ffb0bd1b30350ee7	0	0	0	0	0	0	0	0	0	0	0	0	0	/home/dhl_ec/bnelissen/Slides/CD3_manuscript/CD3_slides/AAA311.CD3/AAA311.CD3.run1	255	0.7	0.0898137003323	0.7	0.0898137003323	-8.77235682	-12.5932711965	1.16199969196	0.170015678223
9053.0	3332893.0	3289.0	12771.0	3332893.0	4000000.0	61.0	1.0	2.99	1.28	1.23	0.05	7.61	0.42	0.82	0.0899999999999	9.93	0.37	2.43	1.74	0.46	AAA311.CD3.X10.Y5.tile.tissue.png	28	1	2000	28	a93c4b4b9ecc420c9aff4de7f6d2314a	0	0	0	0	0	0	0	0	0	0	0	0	0	/home/dhl_ec/bnelissen/Slides/CD3_manuscript/CD3_slides/AAA311.CD3/AAA311.CD3.run1	255	0.7	0.0649616441131	0.7	0.0649616441131	-8.5676054732	-11.4239964054	1.83325745544	0.255905171875
41478.0	3942945.0	9916.0	8382.0	3942945.0	4000000.0	213.0	1.0	2.97	3.16	1.3	0.08	7.36	0.4	0.82	0.0599999999999	10.75	0.41	2.38	1.66	0.46	AAA311.CD3.X10.Y6.tile.tissue.png	29	1	2000	29	299b4ac72e6c053c0ebeada06a9a9ba5	0	0	0	0	0	0	0	0	0	0	0	0	0	/home/dhl_ec/bnelissen/Slides/CD3_manuscript/CD3_slides/AAA311.CD3/AAA311.CD3.run1	255	0.7	0.0848963029796	0.7	0.0848963029796	-8.07947459351	-12.1185336065	0.528501845839	0.105412117188
21559.0	3999945.0	5401.0	8010.0	3999945.0	4000000.0	106.0	1.0	2.38	2.59	1.49	0.0500000000002	6.91	0.4	0.82	0.0599999999999	10.56	0.4	2.34	1.63	0.46	AAA311.CD3.X10.Y7.tile.tissue.png	30	1	2000	30	169dae5f995d8ee30f4d69ef241e9867	0	0	0	0	0	0	0	0	0	0	0	0	0	/home/dhl_ec/bnelissen/Slides/CD3_manuscript/CD3_slides/AAA311.CD3/AAA311.CD3.run1	255	0.7	0.0947146750777	0.7	0.0947146750777	-8.03761777072	-11.5919346401	0.424794707199	0.0502395526352
34079.0	3343212.0	9713.0	10288.0	3343212.0	4000000.0	179.0	1.0	2.61	2.48	1.24	0.05	7.51	0.4	0.8	0.0999999999999	11.07	0.37	2.39	1.64	0.76	AAA311.CD3.X10.Y8.tile.tissue.png	31	1	2000	31	31c29929c42a79088789a3b0f67d57d8	0	0	0	0	0	0	0	0	0	0	0	0	0	/home/dhl_ec/bnelissen/Slides/CD3_manuscript/CD3_slides/AAA311.CD3/AAA311.CD3.run1	255	0.7	0.0656017586898	0.7	0.0656017586898	-8.39505497029	-11.7023488332	1.06405874087	0.200449613281
8907.0	1210702.0	2919.0	8411.0	1210702.0	4000000.0	54.0	4.0	1.02	1.37	1.25	0.0500000000002	8.27	0.41	0.82	0.27	8.29	0.28	2.39	1.64	1.03	AAA311.CD3.X10.Y9.tile.tissue.png	32	1	2000	32	487a9865b4bc7f79f8bbbe9c7a29ec20	0	0	0	0	0	0	0	0	0	0	0	0	0	/home/dhl_ec/bnelissen/Slides/CD3_manuscript/CD3_slides/AAA311.CD3/AAA311.CD3.run1	255	0.7	0.06	0.7	0.06	-8.28084417683	-10.9880417245	1.48966771437	0.284604058594
0.0	0.0	0.0	0.0	0.0	4000000.0	0.0	0.0	2.01	2.3	1.25	0.0699999999999	7.2	0.31	0.82	0.24	5.11	0.13	2.19	1.64	1.11	AAA311.CD3.X11.Y0.tile.tissue.png	33	1	2000	33	0246101519e8b5edb82c4b7045f5abac	0	0	0	0	0	0	0	0	0	0	0	0	0	/home/dhl_ec/bnelissen/Slides/CD3_manuscript/CD3_slides/AAA311.CD3/AAA311.CD3.run1	255	1.0	0.06	1.0	0.06	0.0	-10.8786444602	0.0	3.8863058098
0.0	0.0	0.0	0.0	0.0	4000000.0	0.0	0.0	1.95	1.36	1.28	0.0600000000002	6.84	0.32	0.85	0.24	5.12	0.14	2.19	1.63	0.56	AAA311.CD3.X11.Y1.tile.tissue.png	34	1	2000	34	8241190876fc9573b5f6f595de4c0aae	0	0	0	0	0	0	0	0	0	0	0	0	0	/home/dhl_ec/bnelissen/Slides/CD3_manuscript/CD3_slides/AAA311.CD3/AAA311.CD3.run1	255	1.0	0.06	1.0	0.06	0.0	-11.4618769018	0.0	6.18074465857
905.0	2544425.0	502.0	9664.0	2544425.0	4000000.0	11.0	3.0	1.31	2.54	1.25	0.05	6.95	0.39	0.77	0.12	8.67	0.31	2.29	1.55	0.42	AAA311.CD3.X11.Y10.tile.tissue.png	35	1	2000	35	7ebd0796e26aedf160e27664c923f491	0	0	0	0	0	0	0	0	0	0	0	0	0	/home/dhl_ec/bnelissen/Slides/CD3_manuscript/CD3_slides/AAA311.CD3/AAA311.CD3.run1	255	0.7	0.06	0.7	0.06	-7.85933756903	-10.8742356839	1.05747976562	0.308031046875
1281.0	3994179.0	556.0	8968.0	3994179.0	4000000.0	10.0	1.0	1.11	1.58	1.22	0.05	6.73	0.39	0.75	0.0599999999999	9.53	0.37	2.23	1.6	0.44	AAA311.CD3.X11.Y11.tile.tissue.png	36	1	2000	36	e8afed9388e1aea044cebed9e62a91f9	0	0	0	0	0	0	0	0	0	0	0	0	0	/home/dhl_ec/bnelissen/Slides/CD3_manuscript/CD3_slides/AAA311.CD3/AAA311.CD3.run1	255	0.7	0.0703522998274	0.7	0.0703522998274	-7.92819316867	-12.0514821306	1.159186508	0.106455974121
35589.0	3940790.0	8787.0	10687.0	3940790.0	4000000.0	150.0	1.0	1.1	1.16	1.21	0.05	6.64	0.37	0.74	0.0599999999999	10.53	0.39	2.22	1.52	0.42	AAA311.CD3.X11.Y12.tile.tissue.png	37	1	2000	37	897734f428e82045a3efe896aa85d227	0	0	0	0	0	0	0	0	0	0	0	0	0	/home/dhl_ec/bnelissen/Slides/CD3_manuscript/CD3_slides/AAA311.CD3/AAA311.CD3.run1	255	0.7	0.0968067004508	0.7	0.0968067004508	-8.37037782288	-12.2166037156	0.853148741664	0.137926152832
24480.0	3999598.0	5938.0	8054.0	3999598.0	4000000.0	104.0	1.0	0.92	1.17	1.21	0.05	6.89	0.37	0.75	0.0600000000002	10.38	0.37	2.18	1.52	0.43	AAA311.CD3.X11.Y13.tile.tissue.png	38	1	2000	38	2e112bf381c8e0437a7722d55cc0edb4	0	0	0	0	0	0	0	0	0	0	0	0	0	/home/dhl_ec/bnelissen/Slides/CD3_manuscript/CD3_slides/AAA311.CD3/AAA311.CD3.run1	255	0.7	0.0942744018781	0.7	0.0942744018781	-8.60290988043	-12.2980630255	0.977310750797	0.127000300781
17580.0	3988422.0	4498.0	8580.0	3988422.0	4000000.0	77.0	1.0	0.92	1.18	1.2	0.0800000000002	7.32	0.39	0.79	0.0599999999999	11.1	0.41	2.36	1.66	0.45	AAA311.CD3.X11.Y14.tile.tissue.png	39	1	2000	39	27fba618c38e27beb646d75b3df0ed73	0	0	0	0	0	0	0	0	0	0	0	0	0	/home/dhl_ec/bnelissen/Slides/CD3_manuscript/CD3_slides/AAA311.CD3/AAA311.CD3.run1	255	0.7	0.0954778650841	0.7	0.0954778650841	-8.3359675608	-11.911149368	0.885449057832	0.0777631525879
1266.0	1844120.0	628.0	12724.0	1844120.0	4000000.0	13.0	12.0	1.03	1.13	1.22	0.05	7.04	0.39	0.74	0.14	7.87	0.29	2.21	1.55	0.55	AAA311.CD3.X11.Y15.tile.tissue.png	40	1	2000	40	03f51af2deddec774f8bb3115bd69f7d	0	0	0	0	0	0	0	0	0	0	0	0	0	/home/dhl_ec/bnelissen/Slides/CD3_manuscript/CD3_slides/AAA311.CD3/AAA311.CD3.run1	255	0.7	0.06	0.7	0.06	-8.14956716144	-10.7215148714	1.05060715285	0.132870046875
0.0	1410.0	0.0	168.0	1410.0	4000000.0	0.0	1.0	0.92	1.09	1.18	0.0599999999999	7.15	0.39	0.89	0.24	6.15	0.14	2.15	1.57	0.55	AAA311.CD3.X11.Y16.tile.tissue.png	41	1	2000	41	144ad1f8f9baccb4969e0612351f8f0b	0	0	0	0	0	0	0	0	0	0	0	0	0	/home/dhl_ec/bnelissen/Slides/CD3_manuscript/CD3_slides/AAA311.CD3/AAA311.CD3.run1	255	0.7	0.06	0.7	0.06	0.0	-12.2432420581	2.87207290974	4.47290132868
15569.0	216059.0	5774.0	6913.0	216059.0	4000000.0	109.0	9.0	0.92	1.08	1.19	0.0599999999999	7.2	0.39	0.79	0.21	7.03	0.23	2.16	1.59	0.63	AAA311.CD3.X11.Y2.tile.tissue.png	42	1	2000	42	ee6eea79535dd9f2e8194cc63ea11881	0	0	0	0	0	0	0	0	0	0	0	0	0	/home/dhl_ec/bnelissen/Slides/CD3_manuscript/CD3_slides/AAA311.CD3/AAA311.CD3.run1	255	0.7	0.06	0.7	0.06	-9.46032801763	-12.4631924181	3.59367762812	1.28452696094
138687.0	3707074.0	58005.0	14978.0	3707074.0	4000000.0	1210.0	3.0	1.26	2.17	1.24	0.05	7.42	0.38	0.77	0.0699999999999	11.16	0.4	2.26	1.56	0.45	AAA311.CD3.X11.Y3.tile.tissue.png	43	1	2000	43	d0d71244ae033ec7c6354be3ee115821	0	0	0	0	0	0	0	0	0	0	0	0	0	/home/dhl_ec/bnelissen/Slides/CD3_manuscript/CD3_slides/AAA311.CD3/AAA311.CD3.run1	255	0.7	0.0672941945456	0.7	0.0672941945456	-9.47213560979	-11.8390407459	3.11614388789	0.372106382812
97534.0	3997549.0	42902.0	8273.0	3997549.0	4000000.0	890.0	1.0	2.09	1.24	1.19	0.05	6.71	0.39	0.78	0.0599999999999	10.86	0.41	2.23	1.56	0.46	AAA311.CD3.X11.Y4.tile.tissue.png	44	1	2000	44	856fc73c8623525be8f6ec574479b97d	0	0	0	0	0	0	0	0	0	0	0	0	0	/home/dhl_ec/bnelissen/Slides/CD3_manuscript/CD3_slides/AAA311.CD3/AAA311.CD3.run1	255	0.7	0.087552692905	0.7	0.087552692905	-8.68564110312	-12.1837120802	0.949952601584	0.088743788208
57435.0	2132142.0	19301.0	8442.0	2132142.0	4000000.0	351.0	2.0	1.44	1.03	1.19	0.05	7.1	0.39	0.76	0.14	9.82	0.32	2.25	1.57	0.45	AAA311.CD3.X11.Y5.tile.tissue.png	45	1	2000	45	f22fe00ee4cae19ac8d9d81a9a5872b3	0	0	0	0	0	0	0	0	0	0	0	0	0	/home/dhl_ec/bnelissen/Slides/CD3_manuscript/CD3_slides/AAA311.CD3/AAA311.CD3.run1	255	0.7	0.06	0.7	0.06	-8.35003091265	-11.083340804	0.684324602242	0.178353945313
30729.0	1604162.0	9152.0	10140.0	1604162.0	4000000.0	157.0	2.0	1.04	1.66	1.23	0.0500000000002	7.04	0.39	0.76	0.16	8.74	0.29	2.22	1.57	0.41	AAA311.CD3.X11.Y6.tile.tissue.png	46	1	2000	46	d8e9509bc789ee33ee1eda78af889eff	0	0	0	0	0	0	0	0	0	0	0	0	0	/home/dhl_ec/bnelissen/Slides/CD3_manuscript/CD3_slides/AAA311.CD3/AAA311.CD3.run1	255	0.7	0.06	0.7	0.06	-8.32148596937	-11.0780214702	0.966034239969	0.223589179688
38478.0	4000000.0	11462.0	7996.0	4000000.0	4000000.0	184.0	1.0	1.05	1.69	1.19	0.05	7.12	0.3	0.77	0.05	10.82	0.39	2.22	1.57	0.44	AAA311.CD3.X11.Y7.tile.tissue.png	47	1	2000	47	6ca23f9e154f5de76c6000eca4768605	0	0	0	0	0	0	0	0	0	0	0	0	0	/home/dhl_ec/bnelissen/Slides/CD3_manuscript/CD3_slides/AAA311.CD3/AAA311.CD3.run1	255	0.7	0.105405009752	0.7	0.105405009752	-8.64102703833	-12.4539328734	0.542540567017	0.135933521729
29606.0	3913564.0	8452.0	9727.0	3913564.0	4000000.0	138.0	3.0	1.19	1.18	1.18	0.05	6.92	0.39	0.79	0.0699999999999	12.54	0.39	2.25	1.57	0.43	AAA311.CD3.X11.Y8.tile.tissue.png	48	1	2000	48	204e2b4c6cc220895779874ab59e11fa	0	0	0	0	0	0	0	0	0	0	0	0	0	/home/dhl_ec/bnelissen/Slides/CD3_manuscript/CD3_slides/AAA311.CD3/AAA311.CD3.run1	255	0.7	0.110370091368	0.7	0.110370091368	-8.35118817808	-12.4745230766	0.641995766898	0.190165595703
15349.0	1721607.0	4048.0	9295.0	1721607.0	4000000.0	74.0	4.0	0.94	1.28	1.2	0.0500000000002	6.81	0.39	0.77	0.15	8.49	0.29	2.31	1.62	0.41	AAA311.CD3.X11.Y9.tile.tissue.png	49	1	2000	49	1ad886cd8559dae56b72d88d066e22ff	0	0	0	0	0	0	0	0	0	0	0	0	0	/home/dhl_ec/bnelissen/Slides/CD3_manuscript/CD3_slides/AAA311.CD3/AAA311.CD3.run1	255	0.7	0.06	0.7	0.06	-8.09981600137	-10.9132051819	0.727291499315	0.268111695313
0.0	3113.0	0.0	248.0	3113.0	4000000.0	0.0	1.0	0.88	1.06	1.19	0.0599999999999	6.86	0.38	0.78	0.23	6.8	0.14	2.15	1.59	0.39	AAA311.CD3.X12.Y0.tile.tissue.png	50	1	2000	50	98c0da3cce4f0418ec9cf7a125661bc0	0	0	0	0	0	0	0	0	0	0	0	0	0	/home/dhl_ec/bnelissen/Slides/CD3_manuscript/CD3_slides/AAA311.CD3/AAA311.CD3.run1	255	0.7	0.06	0.7	0.06	-7.75811434412	-11.2819572137	4.7295211171	0.573651139771
0.0	0.0	0.0	0.0	0.0	4000000.0	0.0	0.0	0.88	1.01	1.22	0.0600000000002	6.5	0.3	0.87	0.23	4.85	0.13	2.05	1.57	0.42	AAA311.CD3.X12.Y1.tile.tissue.png	51	1	2000	51	1ef78f79f8eb05d14d33c9c8b825d4d9	0	0	0	0	0	0	0	0	0	0	0	0	0	/home/dhl_ec/bnelissen/Slides/CD3_manuscript/CD3_slides/AAA311.CD3/AAA311.CD3.run1	255	1.0	0.06	1.0	0.06	0.0	-12.37316523	0.0	4.7483825372
286.0	14264.0	154.0	609.0	14264.0	4000000.0	3.0	1.0	1.09	1.15	1.21	0.0500000000002	7.1	0.4	0.79	0.22	7.16	0.22	2.1	1.53	0.37	AAA311.CD3.X12.Y10.tile.tissue.png	52	1	2000	52	36e0a3bbbced8232bba82d7f7f72290a	0	0	0	0	0	0	0	0	0	0	0	0	0	/home/dhl_ec/bnelissen/Slides/CD3_manuscript/CD3_slides/AAA311.CD3/AAA311.CD3.run1	255	0.7	0.06	0.7	0.06	-8.7409770273	-11.7716484186	2.61049313055	0.777525059082
23914.0	1623714.0	6511.0	13386.0	1623714.0	4000000.0	141.0	6.0	1.12	1.35	1.2	0.05	7.23	0.38	0.78	0.16	8.45	0.28	2.22	1.53	0.4	AAA311.CD3.X12.Y11.tile.tissue.png	53	1	2000	53	b19d16cb51ba40cac3b404ff93199ced	0	0	0	0	0	0	0	0	0	0	0	0	0	/home/dhl_ec/bnelissen/Slides/CD3_manuscript/CD3_slides/AAA311.CD3/AAA311.CD3.run1	255	0.7	0.06	0.7	0.06	-8.3418971285	-11.2814871516	1.26640265791	0.371632804687
49329.0	3395467.0	12966.0	19115.0	3395467.0	4000000.0	211.0	2.0	0.89	1.3	1.14	0.05	10.38	0.39	0.79	0.0899999999999	11.21	0.36	2.25	1.54	0.43	AAA311.CD3.X12.Y12.tile.tissue.png	54	1	2000	54	36275610198fa7dc39ae10b7c64dc7ad	0	0	0	0	0	0	0	0	0	0	0	0	0	/home/dhl_ec/bnelissen/Slides/CD3_manuscript/CD3_slides/AAA311.CD3/AAA311.CD3.run1	255	0.7	0.06	0.7	0.06	-8.49503696989	-11.8181120251	0.924345556298	0.262006744141
14874.0	3922865.0	4214.0	10699.0	3922865.0	4000000.0	85.0	1.0	1.02	1.19	1.19	0.05	7.79	0.39	0.78	0.0599999999999	10.66	0.4	2.39	1.65	0.51	AAA311.CD3.X12.Y13.tile.tissue.png	55	1	2000	55	36bac154ba5d034104e92e7b5f34f8c5	0	0	0	0	0	0	0	0	0	0	0	0	0	/home/dhl_ec/bnelissen/Slides/CD3_manuscript/CD3_slides/AAA311.CD3/AAA311.CD3.run1	255	0.7	0.0847663256868	0.7	0.0847663256868	-8.49752070751	-11.9265573343	0.972567052692	0.1297441875
3851.0	3998999.0	1258.0	8090.0	3998999.0	4000000.0	22.0	1.0	1.04	1.25	1.15	0.0500000000002	6.91	0.38	0.75	0.0700000000002	9.8	0.37	2.2	1.56	0.42	AAA311.CD3.X12.Y14.tile.tissue.png	56	1	2000	56	f7a505121219ec5f5e81b9eeda33e762	0	0	0	0	0	0	0	0	0	0	0	0	0	/home/dhl_ec/bnelissen/Slides/CD3_manuscript/CD3_slides/AAA311.CD3/AAA311.CD3.run1	255	0.7	0.0806130861807	0.7	0.0806130861807	-7.98775203301	-11.5369492898	0.661523869225	0.0509966904373
177.0	3954515.0	104.0	8137.0	3954515.0	4000000.0	3.0	1.0	1.31	1.46	1.23	0.05	7.17	0.38	0.75	0.0600000000002	9.72	0.37	2.25	1.58	1.11	AAA311.CD3.X12.Y15.tile.tissue.png	57	1	2000	57	0e455c2ae2ab70b7fdce99ad71ca4453	0	0	0	0	0	0	0	0	0	0	0	0	0	/home/dhl_ec/bnelissen/Slides/CD3_manuscript/CD3_slides/AAA311.CD3/AAA311.CD3.run1	255	0.7	0.0742119277399	0.7	0.0742119277399	-7.98159622352	-11.284558916	0.727875803415	0.0404822780762
59.0	807166.0	43.0	5520.0	807166.0	4000000.0	1.0	2.0	1.04	1.74	1.22	0.0599999999999	7.05	0.38	0.77	0.21	7.47	0.25	2.18	1.57	0.5	AAA311.CD3.X12.Y16.tile.tissue.png	58	1	2000	58	6f90a37db575096b548e78f24edb3413	0	0	0	0	0	0	0	0	0	0	0	0	0	/home/dhl_ec/bnelissen/Slides/CD3_manuscript/CD3_slides/AAA311.CD3/AAA311.CD3.run1	255	0.7	0.06	0.7	0.06	-7.49598290653	-10.3823661294	0.749803718763	1.17765127344
0.0	0.0	0.0	0.0	0.0	4000000.0	0.0	0.0	1.87	1.44	1.17	0.0599999999999	5.72	0.3	0.89	0.22	4.71	0.13	2.12	1.56	0.97	AAA311.CD3.X12.Y2.tile.tissue.png	59	1	2000	59	8bd49e6aeadf2a605ee63539a4040a84	0	0	0	0	0	0	0	0	0	0	0	0	0	/home/dhl_ec/bnelissen/Slides/CD3_manuscript/CD3_slides/AAA311.CD3/AAA311.CD3.run1	255	1.0	0.06	1.0	0.06	0.0	0.0	0.0	5.348522
42170.0	1125068.0	16545.0	23274.0	1125068.0	4000000.0	331.0	16.0	1.71	1.73	1.15	0.0599999999999	7.34	0.39	0.76	0.18	7.96	0.26	2.24	1.55	0.64	AAA311.CD3.X12.Y3.tile.tissue.png	60	1	2000	60	84f268570fa1b7a9789f0edacff3dbd2	0	0	0	0	0	0	0	0	0	0	0	0	0	/home/dhl_ec/bnelissen/Slides/CD3_manuscript/CD3_slides/AAA311.CD3/AAA311.CD3.run1	255	0.7	0.06	0.7	0.06	-9.93248452091	-12.5436856093	4.48936195901	1.02545646875
161144.0	3356748.0	63067.0	26937.0	3356748.0	4000000.0	1231.0	6.0	1.65	1.6	1.26	0.0599999999999	7.91	0.4	0.78	0.0899999999999	11.15	0.4	2.3	1.59	0.68	AAA311.CD3.X12.Y4.tile.tissue.png	61	1	2000	61	9280646c5a4c0d835bae4ebf9c5d3090	0	0	0	0	0	0	0	0	0	0	0	0	0	/home/dhl_ec/bnelissen/Slides/CD3_manuscript/CD3_slides/AAA311.CD3/AAA311.CD3.run1	255	0.7	0.06	0.7	0.06	-9.66776928549	-12.77619857	3.44682942634	0.555103507812
134032.0	3721114.0	52120.0	16465.0	3721114.0	4000000.0	1038.0	2.0	1.02	1.94	1.18	0.0799999999999	14.72	0.38	0.76	0.0700000000002	11.98	0.4	2.26	1.55	0.7	AAA311.CD3.X12.Y5.tile.tissue.png	62	1	2000	62	29352ada50e014ef5aaeb4f390345b58	0	0	0	0	0	0	0	0	0	0	0	0	0	/home/dhl_ec/bnelissen/Slides/CD3_manuscript/CD3_slides/AAA311.CD3/AAA311.CD3.run1	255	0.7	0.0651146300666	0.7	0.0651146300666	-9.02770352138	-12.3294263459	1.47243380908	0.266767101562
47004.0	1259663.0	14424.0	13948.0	1259663.0	4000000.0	256.0	8.0	0.87	1.16	1.18	0.05	7.82	0.38	0.76	0.17	9.73	0.28	2.3	1.6	0.4	AAA311.CD3.X12.Y6.tile.tissue.png	63	1	2000	63	9dc145f725531002c548c83098cc5d0d	0	0	0	0	0	0	0	0	0	0	0	0	0	/home/dhl_ec/bnelissen/Slides/CD3_manuscript/CD3_slides/AAA311.CD3/AAA311.CD3.run1	255	0.7	0.06	0.7	0.06	-8.78927563985	-12.0151816731	1.17343269802	0.329857671875
60098.0	3549059.0	15265.0	11957.0	3549059.0	4000000.0	288.0	4.0	1.02	1.2	1.18	0.05	12.82	0.49	0.76	0.0800000000002	11.9	0.39	2.36	1.65	0.45	AAA311.CD3.X12.Y7.tile.tissue.png	64	1	2000	64	fa8e0ec427cdaebfdd686befc5106085	0	0	0	0	0	0	0	0	0	0	0	0	0	/home/dhl_ec/bnelissen/Slides/CD3_manuscript/CD3_slides/AAA311.CD3/AAA311.CD3.run1	255	0.7	0.06	0.7	0.06	-8.4526074263	-12.0078949736	0.758327588119	0.246411845703
34996.0	3999576.0	9432.0	8042.0	3999576.0	4000000.0	149.0	1.0	1.22	1.2	1.21	0.05	7.41	0.4	0.83	0.0599999999999	12.45	0.41	2.32	1.64	0.55	AAA311.CD3.X12.Y8.tile.tissue.png	65	1	2000	65	77ffed65f384bd6105aa101cb57169b5	0	0	0	0	0	0	0	0	0	0	0	0	0	/home/dhl_ec/bnelissen/Slides/CD3_manuscript/CD3_slides/AAA311.CD3/AAA311.CD3.run1	255	0.7	0.102807197494	0.7	0.102807197494	-8.56260225976	-12.2762547316	0.590747489717	0.164647354492
48004.0	3534790.0	11491.0	10924.0	3534790.0	4000000.0	240.0	2.0	1.23	1.13	1.23	0.05	7.55	0.39	0.81	0.0799999999999	10.67	0.38	2.36	1.65	0.46	AAA311.CD3.X12.Y9.tile.tissue.png	66	1	2000	66	cb0856fbbb1058ad8777a34aab4a397c	0	0	0	0	0	0	0	0	0	0	0	0	0	/home/dhl_ec/bnelissen/Slides/CD3_manuscript/CD3_slides/AAA311.CD3/AAA311.CD3.run1	255	0.7	0.0638226600458	0.7	0.0638226600458	-8.49423253926	-11.8446828845	0.871288068889	0.189831964844
0.0	0.0	0.0	0.0	0.0	4000000.0	0.0	0.0	0.86	1.0	1.19	0.0600000000002	5.97	0.31	0.96	0.23	5.03	0.14	2.2	1.65	0.4	AAA311.CD3.X13.Y0.tile.tissue.png	67	1	2000	67	0b13db7b8aa5b5d516d8d1669586c9b8	0	0	0	0	0	0	0	0	0	0	0	0	0	/home/dhl_ec/bnelissen/Slides/CD3_manuscript/CD3_slides/AAA311.CD3/AAA311.CD3.run1	255	1.0	0.06	1.0	0.06	0.0	0.0	0.0	4.194304
1808.0	63538.0	890.0	2124.0	63538.0	4000000.0	17.0	2.0	1.17	1.02	1.18	0.0500000000002	6.95	0.37	0.77	0.21	6.82	0.21	2.14	1.58	0.43	AAA311.CD3.X13.Y10.tile.tissue.png	68	1	2000	68	0cc9da00ff55829825877ecf6229306e	0	0	0	0	0	0	0	0	0	0	0	0	0	/home/dhl_ec/bnelissen/Slides/CD3_manuscript/CD3_slides/AAA311.CD3/AAA311.CD3.run1	255	0.7	0.06	0.7	0.06	-8.61886414328	-11.3794947182	2.60082007384	1.02890563184
733.0	479060.0	312.0	4370.0	479060.0	4000000.0	6.0	2.0	1.23	1.04	1.17	0.0499999999997	7.29	0.4	0.81	0.21	7.5	0.25	2.28	1.66	0.41	AAA311.CD3.X13.Y11.tile.tissue.png	69	1	2000	69	8f9b35c01e39f387061cea461a8b43a7	0	0	0	0	0	0	0	0	0	0	0	0	0	/home/dhl_ec/bnelissen/Slides/CD3_manuscript/CD3_slides/AAA311.CD3/AAA311.CD3.run1	255	0.7	0.06	0.7	0.06	-8.34073955079	-11.0871353685	1.86625513762	0.729567060547
3572.0	3313030.0	1249.0	13320.0	3313030.0	4000000.0	24.0	1.0	1.08	1.17	1.21	0.0500000000002	7.11	0.37	0.76	0.0900000000001	9.36	0.35	2.26	1.55	0.44	AAA311.CD3.X13.Y12.tile.tissue.png	70	1	2000	70	37acf3579ac6690bc3c0ffa658464915	0	0	0	0	0	0	0	0	0	0	0	0	0	/home/dhl_ec/bnelissen/Slides/CD3_manuscript/CD3_slides/AAA311.CD3/AAA311.CD3.run1	255	0.7	0.06	0.7	0.06	-8.33247151637	-11.2014793452	1.2576010143	0.219549710938
31667.0	3964035.0	7962.0	11098.0	3964035.0	4000000.0	128.0	1.0	1.26	1.16	1.22	0.0500000000002	6.99	0.39	0.77	0.0700000000002	11.99	0.4	2.35	1.66	0.45	AAA311.CD3.X13.Y13.tile.tissue.png	71	1	2000	71	1688998fdd5443ce7e199588f3156a31	0	0	0	0	0	0	0	0	0	0	0	0	0	/home/dhl_ec/bnelissen/Slides/CD3_manuscript/CD3_slides/AAA311.CD3/AAA311.CD3.run1	255	0.7	0.10098225404	0.7	0.10098225404	-8.73691720418	-12.6121345702	0.956679800971	0.19615940332
9224.0	3997123.0	2188.0	8476.0	3997123.0	4000000.0	40.0	1.0	1.0	1.23	1.24	0.0599999999999	6.8	0.39	0.77	0.0699999999997	10.03	0.36	2.21	1.62	0.43	AAA311.CD3.X13.Y14.tile.tissue.png	72	1	2000	72	4b0cf32ea2a09d0954e2e59a92499164	0	0	0	0	0	0	0	0	0	0	0	0	0	/home/dhl_ec/bnelissen/Slides/CD3_manuscript/CD3_slides/AAA311.CD3/AAA311.CD3.run1	255	0.7	0.0858889316834	0.7	0.0858889316834	-8.7362273062	-11.5506720932	0.688084550863	0.0701165449219
13432.0	3994061.0	3260.0	9124.0	3994061.0	4000000.0	61.0	1.0	0.91	1.13	1.2	0.0500000000002	7.08	0.37	0.75	0.0599999999999	10.22	0.37	2.28	1.56	0.44	AAA311.CD3.X13.Y15.tile.tissue.png	73	1	2000	73	dc3f59ef73c21fbd8748238e42d0b8f5	0	0	0	0	0	0	0	0	0	0	0	0	0	/home/dhl_ec/bnelissen/Slides/CD3_manuscript/CD3_slides/AAA311.CD3/AAA311.CD3.run1	255	0.7	0.0821022292926	0.7	0.0821022292926	-8.35422357692	-11.3472495484	0.736912801799	0.0691237781372
14405.0	2733943.0	4797.0	14083.0	2733943.0	4000000.0	94.0	9.0	0.96	1.14	1.18	0.0600000000004	7.31	0.39	0.76	0.12	8.97	0.33	2.25	1.56	0.420000000001	AAA311.CD3.X13.Y16.tile.tissue.png	74	1	2000	74	e676d63959eddf4258e87e9914df4ee8	0	0	0	0	0	0	0	0	0	0	0	0	0	/home/dhl_ec/bnelissen/Slides/CD3_manuscript/CD3_slides/AAA311.CD3/AAA311.CD3.run1	255	0.7	0.06	0.7	0.06	-8.08373610129	-10.5229013695	1.07949667392	0.189143882812
2342.0	81576.0	908.0	3340.0	81576.0	4000000.0	16.0	3.0	0.83	1.08	1.21	0.0700000000002	7.31	0.39	0.88	0.22	7.24	0.23	2.27	1.64	0.41	AAA311.CD3.X13.Y17.tile.tissue.png	75	1	2000	75	c212b896811474bd2635553689b09f1b	0	0	0	0	0	0	0	0	0	0	0	0	0	/home/dhl_ec/bnelissen/Slides/CD3_manuscript/CD3_slides/AAA311.CD3/AAA311.CD3.run1	255	0.7	0.06	0.7	0.06	-9.03347804166	-12.6079476717	3.40731075136	1.8970168916
0.0	0.0	0.0	0.0	0.0	4000000.0	0.0	0.0	0.84	1.0	1.19	0.0599999999999	5.83	0.3	0.86	0.24	4.78	0.13	2.08	1.53	0.38	AAA311.CD3.X13.Y3.tile.tissue.png	76	1	2000	76	c968bf43d13188eb71f285ee08b14c6f	0	0	0	0	0	0	0	0	0	0	0	0	0	/home/dhl_ec/bnelissen/Slides/CD3_manuscript/CD3_slides/AAA311.CD3/AAA311.CD3.run1	255	1.0	0.06	1.0	0.06	0.0	0.0	0.0	7.392652
39749.0	733334.0	14414.0	15911.0	733334.0	4000000.0	262.0	6.0	0.89	1.07	1.17	0.0700000000002	7.07	0.39	0.77	0.2	7.84	0.26	2.24	1.54	0.6	AAA311.CD3.X13.Y4.tile.tissue.png	77	1	2000	77	7c8619771738b4f0a67daf02180f7bc0	0	0	0	0	0	0	0	0	0	0	0	0	0	/home/dhl_ec/bnelissen/Slides/CD3_manuscript/CD3_slides/AAA311.CD3/AAA311.CD3.run1	255	0.7	0.06	0.7	0.06	-9.77647632778	-12.6105608734	4.43932757698	1.03100185156
129465.0	2841206.0	51332.0	19645.0	2841206.0	4000000.0	999.0	7.0	0.940000000001	1.16	1.22	0.0500000000002	7.85	0.42	0.81	0.11	11.1	0.38	2.41	1.64	0.65	AAA311.CD3.X13.Y5.tile.tissue.png	78	1	2000	78	de17ff0f801612c92b0daa3a7ca85f20	0	0	0	0	0	0	0	0	0	0	0	0	0	/home/dhl_ec/bnelissen/Slides/CD3_manuscript/CD3_slides/AAA311.CD3/AAA311.CD3.run1	255	0.7	0.06	0.7	0.06	-9.52403614343	-11.9061322585	3.03626721536	0.57290703125
141785.0	3907621.0	57346.0	12349.0	3907621.0	4000000.0	1176.0	2.0	1.47	2.6	1.27	0.0599999999999	7.47	0.38	0.77	0.0700000000002	11.31	0.4	2.23	1.61	0.71	AAA311.CD3.X13.Y6.tile.tissue.png	79	1	2000	79	e4d0717755fc825ec076ca6265ee9cfc	0	0	0	0	0	0	0	0	0	0	0	0	0	/home/dhl_ec/bnelissen/Slides/CD3_manuscript/CD3_slides/AAA311.CD3/AAA311.CD3.run1	255	0.7	0.06	0.7	0.06	-9.16984115696	-11.9953558096	2.03516080815	0.333964912109
56316.0	3942242.0	19952.0	10389.0	3942242.0	4000000.0	380.0	2.0	1.28	1.74	1.27	0.0499999999997	6.99	0.4	0.81	0.0599999999999	11.72	0.4	2.33	1.63	0.63	AAA311.CD3.X13.Y7.tile.tissue.png	80	1	2000	80	da6375acd32b10c7744bd6bdbc6f7487	0	0	0	0	0	0	0	0	0	0	0	0	0	/home/dhl_ec/bnelissen/Slides/CD3_manuscript/CD3_slides/AAA311.CD3/AAA311.CD3.run1	255	0.7	0.0887281185702	0.7	0.0887281185702	-8.67712711176	-12.7674543942	1.13600847717	0.210499035156
51925.0	3970520.0	13267.0	10293.0	3970520.0	4000000.0	218.0	1.0	1.24	1.97	1.23	0.0499999999997	7.73	0.4	0.83	0.0700000000002	14.49	0.38	2.25	1.6	0.67	AAA311.CD3.X13.Y8.tile.tissue.png	81	1	2000	81	165c1d07f99f710b1d27720d7d85129b	0	0	0	0	0	0	0	0	0	0	0	0	0	/home/dhl_ec/bnelissen/Slides/CD3_manuscript/CD3_slides/AAA311.CD3/AAA311.CD3.run1	255	0.7	0.109673143215	0.7	0.109673143215	-8.18667637396	-12.8681646191	0.520358646373	0.219575557617
55843.0	3092999.0	16967.0	17360.0	3092999.0	4000000.0	296.0	5.0	1.13	1.92	1.2	0.0500000000002	7.04	0.39	0.76	0.0999999999999	11.02	0.35	2.22	1.52	0.41	AAA311.CD3.X13.Y9.tile.tissue.png	82	1	2000	82	f5eacc08ceef18255f9f6688277d26b7	0	0	0	0	0	0	0	0	0	0	0	0	0	/home/dhl_ec/bnelissen/Slides/CD3_manuscript/CD3_slides/AAA311.CD3/AAA311.CD3.run1	255	0.7	0.06	0.7	0.06	-8.60730034285	-11.8616954529	1.25140990917	0.325237298828
24747.0	3035068.0	6610.0	11136.0	3035068.0	4000000.0	131.0	2.0	1.39	1.17	1.21	0.0500000000002	7.02	0.61	0.84	0.11	9.49	0.34	2.2	1.54	0.4	AAA311.CD3.X14.Y10.tile.tissue.png	83	1	2000	83	0a9ed6539642d02ce69b06786f6b1f9b	0	0	0	0	0	0	0	0	0	0	0	0	0	/home/dhl_ec/bnelissen/Slides/CD3_manuscript/CD3_slides/AAA311.CD3/AAA311.CD3.run1	255	0.7	0.0730164149924	0.7	0.0730164149924	-8.28497113141	-11.4296911105	0.995210812648	0.153175339844
691.0	19312.0	363.0	1264.0	19312.0	4000000.0	8.0	5.0	0.83	1.35	1.21	0.0499999999997	6.95	0.38	0.81	0.23	6.87	0.21	2.12	1.55	0.37	AAA311.CD3.X14.Y11.tile.tissue.png	84	1	2000	84	8152dd7cc535c84f3483c24e8b1f559d	0	0	0	0	0	0	0	0	0	0	0	0	0	/home/dhl_ec/bnelissen/Slides/CD3_manuscript/CD3_slides/AAA311.CD3/AAA311.CD3.run1	255	0.7	0.06	0.7	0.06	-9.11268274928	-12.3117113727	3.04882912448	2.2488814917
1188.0	50963.0	275.0	1494.0	50963.0	4000000.0	4.0	1.0	0.829999999999	1.07	1.18	0.0500000000002	6.86	0.38	0.83	0.24	6.87	0.22	2.13	1.53	0.57	AAA311.CD3.X14.Y12.tile.tissue.png	85	1	2000	85	8940d4cdda57fadb1e433ed5e1566cc4	0	0	0	0	0	0	0	0	0	0	0	0	0	/home/dhl_ec/bnelissen/Slides/CD3_manuscript/CD3_slides/AAA311.CD3/AAA311.CD3.run1	255	0.7	0.06	0.7	0.06	-8.16974479714	-12.1980295361	2.43027032482	1.59885233203
36815.0	2007591.0	12634.0	11614.0	2007591.0	4000000.0	211.0	4.0	1.15	1.12	1.17	0.0500000000002	7.36	0.42	0.82	0.17	11.23	0.32	2.36	1.63	0.62	AAA311.CD3.X14.Y13.tile.tissue.png	86	1	2000	86	b36c01e9ea3756d15f1c1625552b9d5a	0	0	0	0	0	0	0	0	0	0	0	0	0	/home/dhl_ec/bnelissen/Slides/CD3_manuscript/CD3_slides/AAA311.CD3/AAA311.CD3.run1	255	0.7	0.06	0.7	0.06	-8.73259741961	-11.6895450081	1.17453693459	0.298948132812
34062.0	3643637.0	10224.0	16260.0	3643637.0	4000000.0	183.0	2.0	1.21	2.16	1.22	0.0499999999997	8.48	0.49	0.8	0.0700000000002	14.06	0.4	2.39	1.67	0.67	AAA311.CD3.X14.Y14.tile.tissue.png	87	1	2000	87	67969d1b880b7ebb96d22bfbb5e021de	0	0	0	0	0	0	0	0	0	0	0	0	0	/home/dhl_ec/bnelissen/Slides/CD3_manuscript/CD3_slides/AAA311.CD3/AAA311.CD3.run1	255	0.7	0.134562232221	0.7	0.134562232221	-8.58699313403	-12.5267552026	0.833109208628	0.246669484375
33608.0	3992882.0	9605.0	8516.0	3992882.0	4000000.0	148.0	1.0	1.39	2.42	1.29	0.0500000000002	7.72	0.39	0.82	0.0599999999999	14.65	0.4	2.37	1.67	0.63	AAA311.CD3.X14.Y15.tile.tissue.png	88	1	2000	88	26bd93e6cf6dea6358c11c4ee7010fde	0	0	0	0	0	0	0	0	0	0	0	0	0	/home/dhl_ec/bnelissen/Slides/CD3_manuscript/CD3_slides/AAA311.CD3/AAA311.CD3.run1	255	0.7	0.106948961077	0.7	0.106948961077	-8.70074533572	-12.5444727188	0.621208036992	0.260439069092
25462.0	3191581.0	9155.0	24795.0	3191581.0	4000000.0	164.0	5.0	1.26	2.18	1.2	0.0500000000002	7.61	0.41	0.81	0.0999999999999	12.11	0.36	2.42	1.64	0.659999999999	AAA311.CD3.X14.Y16.tile.tissue.png	89	1	2000	89	6e1c24e5b1c293373f7e2e56d4bb8ca0	0	0	0	0	0	0	0	0	0	0	0	0	0	/home/dhl_ec/bnelissen/Slides/CD3_manuscript/CD3_slides/AAA311.CD3/AAA311.CD3.run1	255	0.7	0.0669895857271	0.7	0.0669895857271	-8.70132354542	-11.9034981293	1.25154464683	0.34933328125
22688.0	2239052.0	6815.0	16489.0	2239052.0	4000000.0	127.0	7.0	1.71	1.37	1.26	0.0499999999997	7.24	0.39	0.78	0.14	9.5	0.31	2.24	1.53	0.61	AAA311.CD3.X14.Y17.tile.tissue.png	90	1	2000	90	ff18adcf5b11cbd02db4fd2475f15c96	0	0	0	0	0	0	0	0	0	0	0	0	0	/home/dhl_ec/bnelissen/Slides/CD3_manuscript/CD3_slides/AAA311.CD3/AAA311.CD3.run1	255	0.7	0.06	0.7	0.06	-8.80381971561	-11.7147415633	1.86108545848	0.4428044375
647.0	337449.0	277.0	4508.0	337449.0	4000000.0	4.0	1.0	1.02	2.59	1.18	0.0599999999999	7.11	0.38	0.84	0.22	7.0	0.22	2.14	1.52	0.52	AAA311.CD3.X14.Y18.tile.tissue.png	91	1	2000	91	0e93bd0730ad4a5d7a4f54438a0e75e0	0	0	0	0	0	0	0	0	0	0	0	0	0	/home/dhl_ec/bnelissen/Slides/CD3_manuscript/CD3_slides/AAA311.CD3/AAA311.CD3.run1	255	0.7	0.06	0.7	0.06	-8.70589960494	-11.6800121634	1.99204297806	1.00781715039
0.0	0.0	0.0	0.0	0.0	4000000.0	0.0	0.0	2.11	1.77	1.22	0.0599999999999	6.62	0.32	0.92	0.23	5.02	0.13	2.07	1.55	0.63	AAA311.CD3.X14.Y3.tile.tissue.png	92	1	2000	92	aca9dea5f8a734161876f5d82c678b1b	0	0	0	0	0	0	0	0	0	0	0	0	0	/home/dhl_ec/bnelissen/Slides/CD3_manuscript/CD3_slides/AAA311.CD3/AAA311.CD3.run1	255	1.0	0.06	1.0	0.06	0.0	-10.0152145373	0.0	7.23411550204
0.0	0.0	0.0	0.0	0.0	4000000.0	0.0	0.0	1.7	0.96	1.19	0.0599999999999	5.72	0.3	0.91	0.23	4.66	0.12	2.03	1.53	0.53	AAA311.CD3.X14.Y4.tile.tissue.png	93	1	2000	93	50e1ba53c5bd730821013521ef8647c4	0	0	0	0	0	0	0	0	0	0	0	0	0	/home/dhl_ec/bnelissen/Slides/CD3_manuscript/CD3_slides/AAA311.CD3/AAA311.CD3.run1	255	1.0	0.06	1.0	0.06	0.0	0.0	0.0	4.30326
11409.0	175664.0	3720.0	6560.0	175664.0	4000000.0	70.0	9.0	0.94	1.15	1.17	0.0599999999999	7.2	0.42	0.79	0.22	7.06	0.23	2.14	1.58	0.56	AAA311.CD3.X14.Y5.tile.tissue.png	94	1	2000	94	341dc8024a00cd9d614e4bc1524b7a19	0	0	0	0	0	0	0	0	0	0	0	0	0	/home/dhl_ec/bnelissen/Slides/CD3_manuscript/CD3_slides/AAA311.CD3/AAA311.CD3.run1	255	0.7	0.06	0.7	0.06	-10.0511936693	-12.7388730442	4.80769585204	1.23635270703
210916.0	2719758.0	79689.0	20067.0	2719758.0	4000000.0	1663.0	3.0	1.35	1.3	1.19	0.0599999999999	7.78	0.4	0.78	0.12	13.11	0.38	2.32	1.53	0.82	AAA311.CD3.X14.Y6.tile.tissue.png	95	1	2000	95	25804b9b6553d5cd6c55603df2a70f5c	0	0	0	0	0	0	0	0	0	0	0	0	0	/home/dhl_ec/bnelissen/Slides/CD3_manuscript/CD3_slides/AAA311.CD3/AAA311.CD3.run1	255	0.7	0.06	0.7	0.06	-9.66937183346	-12.5663062358	2.98988593594	0.712068125
87262.0	3929414.0	35709.0	11188.0	3929414.0	4000000.0	745.0	1.0	1.84	1.21	1.19	0.0499999999997	7.95	0.39	0.79	0.0699999999997	11.2	0.41	2.34	1.63	0.63	AAA311.CD3.X14.Y7.tile.tissue.png	96	1	2000	96	8cbca23639c5730cb39a2c5ca40bf397	0	0	0	0	0	0	0	0	0	0	0	0	0	/home/dhl_ec/bnelissen/Slides/CD3_manuscript/CD3_slides/AAA311.CD3/AAA311.CD3.run1	255	0.7	0.06	0.7	0.06	-8.58844465858	-12.0880030607	1.03052755291	0.180757932617
40227.0	3778246.0	14575.0	9869.0	3778246.0	4000000.0	298.0	1.0	1.87	1.36	1.22	0.0500000000002	8.24	0.41	0.81	0.0700000000002	10.68	0.4	2.26	1.61	0.6	AAA311.CD3.X14.Y8.tile.tissue.png	97	1	2000	97	26e8a4412171bf1dd35d009c9e7acdf4	0	0	0	0	0	0	0	0	0	0	0	0	0	/home/dhl_ec/bnelissen/Slides/CD3_manuscript/CD3_slides/AAA311.CD3/AAA311.CD3.run1	255	0.7	0.0693841133399	0.7	0.0693841133399	-8.46340128606	-12.0325307273	1.11172845531	0.191208629883
67555.0	3953648.0	15519.0	9475.0	3953648.0	4000000.0	279.0	1.0	1.36	1.35	1.17	0.0499999999997	6.54	0.38	0.75	0.0600000000004	10.84	0.52	2.21	1.65	0.59	AAA311.CD3.X14.Y9.tile.tissue.png	98	1	2000	98	ef7313ce5809e54cc01034a81e8a6308	0	0	0	0	0	0	0	0	0	0	0	0	0	/home/dhl_ec/bnelissen/Slides/CD3_manuscript/CD3_slides/AAA311.CD3/AAA311.CD3.run1	255	0.7	0.11007279973	0.7	0.11007279973	-8.24964136107	-12.2596051569	0.448632837151	0.106575931152
40320.0	3999993.0	11867.0	8000.0	3999993.0	4000000.0	230.0	1.0	1.3	1.35	1.32	0.0599999999999	6.95	0.39	0.8	0.0599999999999	10.98	0.4	2.41	1.73	0.630000000001	AAA311.CD3.X15.Y10.tile.tissue.png	99	1	2000	99	86f84287de56772f9bb0b0dc9006f90c	0	0	0	0	0	0	0	0	0	0	0	0	0	/home/dhl_ec/bnelissen/Slides/CD3_manuscript/CD3_slides/AAA311.CD3/AAA311.CD3.run1	255	0.7	0.102818743948	0.7	0.102818743948	-8.17459694977	-11.8498488423	0.507560156785	0.0707101691132
28376.0	1086924.0	9445.0	10090.0	1086924.0	4000000.0	173.0	5.0	1.57	1.39	1.15	0.0500000000002	7.49	0.41	0.81	0.18	8.41	0.28	2.37	1.64	0.57	AAA311.CD3.X15.Y11.tile.tissue.png	100	1	2000	100	ad9792f30f8e1ae3baf4013ac78b9f3d	0	0	0	0	0	0	0	0	0	0	0	0	0	/home/dhl_ec/bnelissen/Slides/CD3_manuscript/CD3_slides/AAA311.CD3/AAA311.CD3.run1	255	0.7	0.06	0.7	0.06	-8.3754182241	-11.7240464824	1.20032392537	0.18295578125
0.0	2878.0	0.0	252.0	2878.0	4000000.0	0.0	1.0	1.0	1.39	1.19	0.0599999999999	7.01	0.39	0.8	0.23	6.21	0.14	2.24	1.64	0.66	AAA311.CD3.X15.Y12.tile.tissue.png	101	1	2000	101	22654e945a4ed8623da01e0bcd6fabe6	0	0	0	0	0	0	0	0	0	0	0	0	0	/home/dhl_ec/bnelissen/Slides/CD3_manuscript/CD3_slides/AAA311.CD3/AAA311.CD3.run1	255	0.7	0.06	0.7	0.06	0.0	-11.2478556441	1.31338944213	3.01581871796
2719.0	155633.0	1391.0	4594.0	155633.0	4000000.0	31.0	2.0	0.95	1.36	1.18	0.0500000000002	6.73	0.38	0.77	0.22	6.71	0.21	2.11	1.53	0.54	AAA311.CD3.X15.Y13.tile.tissue.png	102	1	2000	102	94fba957f9c890a4d680f768c6584d5a	0	0	0	0	0	0	0	0	0	0	0	0	0	/home/dhl_ec/bnelissen/Slides/CD3_manuscript/CD3_slides/AAA311.CD3/AAA311.CD3.run1	255	0.7	0.06	0.7	0.06	-8.72755591997	-11.8919511494	3.09791183507	1.05007340625
19289.0	2487908.0	6178.0	19798.0	2487908.0	4000000.0	89.0	5.0	1.77	1.28	1.25	0.0499999999997	7.22	0.39	0.76	0.12	11.72	0.34	2.41	1.63	1.17	AAA311.CD3.X15.Y14.tile.tissue.png	103	1	2000	103	ddae28c1ac7a25e9feacf05112656059	0	0	0	0	0	0	0	0	0	0	0	0	0	/home/dhl_ec/bnelissen/Slides/CD3_manuscript/CD3_slides/AAA311.CD3/AAA311.CD3.run1	255	0.7	0.06	0.7	0.06	-8.55903786699	-12.2172549976	1.35612153984	0.425630085938
38191.0	3444190.0	10917.0	15568.0	3444190.0	4000000.0	182.0	1.0	2.61	1.4	1.25	0.0499999999997	7.59	0.39	0.81	0.0799999999999	13.79	0.49	2.41	1.63	0.67	AAA311.CD3.X15.Y15.tile.tissue.png	104	1	2000	104	5485e562d1e496c621d14937b79e7b82	0	0	0	0	0	0	0	0	0	0	0	0	0	/home/dhl_ec/bnelissen/Slides/CD3_manuscript/CD3_slides/AAA311.CD3/AAA311.CD3.run1	255	0.7	0.06	0.7	0.06	-8.42671932664	-12.2430867118	0.728537000728	0.338536114258
21409.0	2973186.0	6413.0	19430.0	2973186.0	4000000.0	112.0	10.0	1.38	2.13	1.23	0.0500000000002	7.37	0.41	0.8	0.11	12.09	0.36	2.39	1.63	0.58	AAA311.CD3.X15.Y16.tile.tissue.png	105	1	2000	105	e954a26b12ac26f9c1e5dc009d9457d1	0	0	0	0	0	0	0	0	0	0	0	0	0	/home/dhl_ec/bnelissen/Slides/CD3_manuscript/CD3_slides/AAA311.CD3/AAA311.CD3.run1	255	0.7	0.06	0.7	0.06	-8.40819550254	-11.8363585186	0.837044372803	0.329089710938
3730.0	1431600.0	1867.0	23471.0	1431600.0	4000000.0	40.0	22.0	2.32	2.57	1.27	0.0500000000002	7.33	0.41	0.8	0.17	8.37	0.29	2.39	1.63	0.97	AAA311.CD3.X15.Y17.tile.tissue.png	106	1	2000	106	e35f1517d035d0ae43d240960b133b6a	0	0	0	0	0	0	0	0	0	0	0	0	0	/home/dhl_ec/bnelissen/Slides/CD3_manuscript/CD3_slides/AAA311.CD3/AAA311.CD3.run1	255	0.7	0.06	0.7	0.06	-8.52006889907	-11.7543228524	2.4727939735	0.3570323125
2478.0	847487.0	1345.0	23911.0	847487.0	4000000.0	29.0	20.0	2.25	1.87	1.21	0.0700000000002	7.31	0.39	0.78	0.2	7.27	0.24	2.21	1.52	0.57	AAA311.CD3.X15.Y18.tile.tissue.png	107	1	2000	107	a400680ba585478e8b9b09fa46c61e86	0	0	0	0	0	0	0	0	0	0	0	0	0	/home/dhl_ec/bnelissen/Slides/CD3_manuscript/CD3_slides/AAA311.CD3/AAA311.CD3.run1	255	0.7	0.06	0.7	0.06	-9.11021060226	-12.3304588347	3.71458396091	1.31058300781
0.0	0.0	0.0	0.0	0.0	4000000.0	0.0	0.0	1.23	0.96	1.14	0.0599999999999	5.53	0.3	0.9	0.23	4.59	0.12	2.04	1.53	0.98	AAA311.CD3.X15.Y3.tile.tissue.png	108	1	2000	108	b59581b0785f41f25f4f784afa7b0507	0	0	0	0	0	0	0	0	0	0	0	0	0	/home/dhl_ec/bnelissen/Slides/CD3_manuscript/CD3_slides/AAA311.CD3/AAA311.CD3.run1	255	1.0	0.06	1.0	0.06	0.0	0.0	0.0	6.102194
0.0	0.0	0.0	0.0	0.0	4000000.0	0.0	0.0	0.96	2.4	1.16	0.0599999999999	6.37	0.3	0.85	0.23	4.55	0.12	2.04	1.53	0.5	AAA311.CD3.X15.Y4.tile.tissue.png	109	1	2000	109	231534059ea88602640df43db2143a66	0	0	0	0	0	0	0	0	0	0	0	0	0	/home/dhl_ec/bnelissen/Slides/CD3_manuscript/CD3_slides/AAA311.CD3/AAA311.CD3.run1	255	1.0	0.06	1.0	0.06	0.0	-10.6546012939	0.0	8.91220387405
0.0	0.0	0.0	0.0	0.0	4000000.0	0.0	0.0	1.49	1.0	1.18	0.0599999999999	6.38	0.31	0.87	0.24	4.73	0.12	2.06	1.53	0.53	AAA311.CD3.X15.Y5.tile.tissue.png	110	1	2000	110	e38ff08da85eee6236ed0620d013a9ce	0	0	0	0	0	0	0	0	0	0	0	0	0	/home/dhl_ec/bnelissen/Slides/CD3_manuscript/CD3_slides/AAA311.CD3/AAA311.CD3.run1	255	1.0	0.06	1.0	0.06	0.0	-12.3019124348	0.0	1.85465730663
83040.0	2471554.0	34040.0	20511.0	2471554.0	4000000.0	712.0	4.0	2.16	1.28	1.19	0.0599999999999	7.04	0.39	0.77	0.12	9.56	0.33	2.24	1.53	0.54	AAA311.CD3.X15.Y6.tile.tissue.png	111	1	2000	111	090f7c360ee8b3383de1a83b98938306	0	0	0	0	0	0	0	0	0	0	0	0	0	/home/dhl_ec/bnelissen/Slides/CD3_manuscript/CD3_slides/AAA311.CD3/AAA311.CD3.run1	255	0.7	0.06	0.7	0.06	-9.85645058858	-12.453834722	4.42048249801	0.77791984375
119789.0	3830330.0	52354.0	14831.0	3830330.0	4000000.0	1161.0	3.0	2.08	2.95	1.22	0.0500000000002	8.49	0.4	0.8	0.0699999999997	11.56	0.47	2.39	1.64	1.15	AAA311.CD3.X15.Y7.tile.tissue.png	112	1	2000	112	3a94db8a8a2d9de1b327233ec074de73	0	0	0	0	0	0	0	0	0	0	0	0	0	/home/dhl_ec/bnelissen/Slides/CD3_manuscript/CD3_slides/AAA311.CD3/AAA311.CD3.run1	255	0.7	0.0743431888736	0.7	0.0743431888736	-9.21742163032	-12.2203018925	2.34184126828	0.291254128906
121146.0	3568174.0	45222.0	13181.0	3568174.0	4000000.0	898.0	5.0	2.44	1.53	1.24	0.0500000000002	7.8	0.39	0.81	0.0799999999999	10.96	0.39	2.27	1.6	0.559999999999	AAA311.CD3.X15.Y8.tile.tissue.png	113	1	2000	113	bfe074fcd4130d88378098e88473ec38	0	0	0	0	0	0	0	0	0	0	0	0	0	/home/dhl_ec/bnelissen/Slides/CD3_manuscript/CD3_slides/AAA311.CD3/AAA311.CD3.run1	255	0.7	0.062832273616	0.7	0.062832273616	-8.3310811954	-11.6486163242	0.956642700053	0.206638155273
61170.0	3888289.0	20271.0	10483.0	3888289.0	4000000.0	418.0	1.0	2.36	1.34	1.19	0.0499999999997	6.95	0.39	0.79	0.0599999999999	10.62	0.39	2.26	1.61	0.61	AAA311.CD3.X15.Y9.tile.tissue.png	114	1	2000	114	3b2522daac378148378566a19698743e	0	0	0	0	0	0	0	0	0	0	0	0	0	/home/dhl_ec/bnelissen/Slides/CD3_manuscript/CD3_slides/AAA311.CD3/AAA311.CD3.run1	255	0.7	0.0832446082247	0.7	0.0832446082247	-8.40874068574	-12.2658760798	0.838090657	0.154959688477
59846.0	3995979.0	18946.0	8417.0	3995979.0	4000000.0	358.0	1.0	2.36	1.29	1.14	0.0500000000002	7.03	0.39	0.79	0.0599999999999	10.86	0.4	2.26	1.58	1.21	AAA311.CD3.X16.Y10.tile.tissue.png	115	1	2000	115	a05594ec9e20980072526fb038e8ea58	0	0	0	0	0	0	0	0	0	0	0	0	0	/home/dhl_ec/bnelissen/Slides/CD3_manuscript/CD3_slides/AAA311.CD3/AAA311.CD3.run1	255	0.7	0.0960206006936	0.7	0.0960206006936	-8.44796096522	-12.2348385577	0.719663078242	0.118148901123
51257.0	3934845.0	13756.0	8622.0	3934845.0	4000000.0	257.0	1.0	1.22	1.35	1.18	0.0500000000002	6.79	0.39	0.8	0.0599999999999	11.15	0.38	2.26	1.58	0.58	AAA311.CD3.X16.Y11.tile.tissue.png	116	1	2000	116	757cf59822dc2d8c9e10c88ef6618f22	0	0	0	0	0	0	0	0	0	0	0	0	0	/home/dhl_ec/bnelissen/Slides/CD3_manuscript/CD3_slides/AAA311.CD3/AAA311.CD3.run1	255	0.7	0.100185894155	0.7	0.100185894155	-8.41951159547	-12.3533751324	0.858161775256	0.153475121094
24128.0	1255426.0	8845.0	7646.0	1255426.0	4000000.0	157.0	6.0	1.02	2.14	1.22	0.0499999999997	7.41	0.39	0.77	0.17	8.22	0.28	2.24	1.58	0.59	AAA311.CD3.X16.Y12.tile.tissue.png	117	1	2000	117	b523ab7820aadbd75fd8942996149208	0	0	0	0	0	0	0	0	0	0	0	0	0	/home/dhl_ec/bnelissen/Slides/CD3_manuscript/CD3_slides/AAA311.CD3/AAA311.CD3.run1	255	0.7	0.06	0.7	0.06	-8.23571487403	-11.490186258	1.40025002156	0.163876445313
0.0	3393.0	0.0	266.0	3393.0	4000000.0	0.0	1.0	1.58	1.41	1.22	0.0500000000002	6.79	0.38	0.78	0.23	6.04	0.14	2.19	1.59	0.55	AAA311.CD3.X16.Y13.tile.tissue.png	118	1	2000	118	b2dbcbb86c5433275181509b94257ae8	0	0	0	0	0	0	0	0	0	0	0	0	0	/home/dhl_ec/bnelissen/Slides/CD3_manuscript/CD3_slides/AAA311.CD3/AAA311.CD3.run1	255	0.7	0.06	0.7	0.06	0.0	-11.486405238	2.23313177521	0.875629507019
7474.0	907240.0	3231.0	10655.0	907240.0	4000000.0	50.0	6.0	1.58	1.9	1.21	0.0499999999997	7.01	0.4	0.78	0.19	8.01	0.26	2.28	1.59	1.18	AAA311.CD3.X16.Y14.tile.tissue.png	119	1	2000	119	8f6ae6b4bd7cc016043585c94820fe66	0	0	0	0	0	0	0	0	0	0	0	0	0	/home/dhl_ec/bnelissen/Slides/CD3_manuscript/CD3_slides/AAA311.CD3/AAA311.CD3.run1	255	0.7	0.06	0.7	0.06	-8.62096174647	-11.4242363041	2.07151894045	0.372558398437
25368.0	1527929.0	7029.0	11129.0	1527929.0	4000000.0	122.0	4.0	1.01	1.39	1.23	0.0500000000002	7.2	0.4	0.81	0.16	8.9	0.28	2.29	1.65	0.570000000001	AAA311.CD3.X16.Y15.tile.tissue.png	120	1	2000	120	95b1643eaf8e5d915ca1d8bd570096f2	0	0	0	0	0	0	0	0	0	0	0	0	0	/home/dhl_ec/bnelissen/Slides/CD3_manuscript/CD3_slides/AAA311.CD3/AAA311.CD3.run1	255	0.7	0.06	0.7	0.06	-8.74002929669	-11.7522783385	1.15153517564	0.215410625
63545.0	3004420.0	18970.0	14375.0	3004420.0	4000000.0	295.0	1.0	1.28	1.46	1.25	0.0500000000002	7.44	0.4	0.9	0.11	15.76	0.34	2.27	1.58	0.6	AAA311.CD3.X16.Y16.tile.tissue.png	121	1	2000	121	24c5235045519e3241454ab9201e8372	0	0	0	0	0	0	0	0	0	0	0	0	0	/home/dhl_ec/bnelissen/Slides/CD3_manuscript/CD3_slides/AAA311.CD3/AAA311.CD3.run1	255	0.7	0.06	0.7	0.06	-8.85042936694	-12.4474742505	0.959577766037	0.471951792969
16951.0	2229738.0	6439.0	27705.0	2229738.0	4000000.0	126.0	15.0	1.43	1.37	1.12	0.0499999999997	7.53	0.41	0.79	0.14	9.38	0.33	2.39	1.62	0.61	AAA311.CD3.X16.Y17.tile.tissue.png	122	1	2000	122	0b05158cfa675168999ae690122c9374	0	0	0	0	0	0	0	0	0	0	0	0	0	/home/dhl_ec/bnelissen/Slides/CD3_manuscript/CD3_slides/AAA311.CD3/AAA311.CD3.run1	255	0.7	0.06	0.7	0.06	-8.8500507856	-11.9347241363	2.29205263583	0.339073820312
5376.0	1447712.0	2581.0	20691.0	1447712.0	4000000.0	54.0	13.0	1.03	1.4	1.25	0.0599999999999	7.64	0.38	0.81	0.16	8.41	0.28	2.38	1.64	0.59	AAA311.CD3.X16.Y18.tile.tissue.png	123	1	2000	123	3cc60d6a28661d9208a8c96da8e60b4d	0	0	0	0	0	0	0	0	0	0	0	0	0	/home/dhl_ec/bnelissen/Slides/CD3_manuscript/CD3_slides/AAA311.CD3/AAA311.CD3.run1	255	0.7	0.06	0.7	0.06	-8.96047475746	-11.994439825	3.12938082979	0.851604578125
0.0	0.0	0.0	0.0	0.0	3034000.0	0.0	0.0	0.82	0.81	0.92	0.0500000000002	5.11	0.25	0.73	0.17	3.8	0.11	1.63	1.25	0.4	AAA311.CD3.X16.Y19.tile.tissue.png	124	1	2000	124	5bbb8a0b18fb78d671362bcaf215426a	0	0	0	0	0	0	0	0	0	0	0	0	0	/home/dhl_ec/bnelissen/Slides/CD3_manuscript/CD3_slides/AAA311.CD3/AAA311.CD3.run1	255	1.0	0.06	1.0	0.06	0.0	-11.3867737724	0.0	1.50189256265
0.0	2597.0	0.0	226.0	2597.0	4000000.0	0.0	1.0	1.16	1.04	1.14	0.0599999999999	6.73	0.39	0.87	0.24	6.0	0.14	2.18	1.57	0.58	AAA311.CD3.X16.Y4.tile.tissue.png	125	1	2000	125	097fd3109dd2a004852527bfbced9534	0	0	0	0	0	0	0	0	0	0	0	0	0	/home/dhl_ec/bnelissen/Slides/CD3_manuscript/CD3_slides/AAA311.CD3/AAA311.CD3.run1	255	0.7	0.06	0.7	0.06	0.0	-11.6601535833	1.23908117013	6.70440704092
31407.0	702276.0	11567.0	18916.0	702276.0	4000000.0	218.0	7.0	0.99	1.25	1.17	0.0599999999999	7.11	0.38	0.79	0.2	7.55	0.25	2.18	1.53	0.6	AAA311.CD3.X16.Y6.tile.tissue.png	126	1	2000	126	66f19597a3ed155e33e7efae92349439	0	0	0	0	0	0	0	0	0	0	0	0	0	/home/dhl_ec/bnelissen/Slides/CD3_manuscript/CD3_slides/AAA311.CD3/AAA311.CD3.run1	255	0.7	0.06	0.7	0.06	-9.74277928528	-12.7229694229	5.179043159	1.1264705625
139010.0	3771299.0	54898.0	17836.0	3771299.0	4000000.0	1099.0	3.0	1.08	1.34	1.19	0.0500000000002	8.16	0.38	0.74	0.0700000000002	11.04	0.39	2.21	1.53	0.59	AAA311.CD3.X16.Y7.tile.tissue.png	127	1	2000	127	cb11a65428a5795e24fc85f58960fd56	0	0	0	0	0	0	0	0	0	0	0	0	0	/home/dhl_ec/bnelissen/Slides/CD3_manuscript/CD3_slides/AAA311.CD3/AAA311.CD3.run1	255	0.7	0.06	0.7	0.06	-9.5186418109	-12.5936979482	3.53494186084	0.538167074219
155189.0	3660377.0	60066.0	19453.0	3660377.0	4000000.0	1267.0	3.0	1.22	1.28	1.18	0.0499999999997	7.76	0.37	0.75	0.0799999999999	11.48	0.39	2.22	1.52	0.58	AAA311.CD3.X16.Y8.tile.tissue.png	128	1	2000	128	2667e271897d93359da8c095d87e22c9	0	0	0	0	0	0	0	0	0	0	0	0	0	/home/dhl_ec/bnelissen/Slides/CD3_manuscript/CD3_slides/AAA311.CD3/AAA311.CD3.run1	255	0.7	0.06	0.7	0.06	-9.43208255192	-12.2897241626	3.12626894268	0.553996011719
82744.0	3996374.0	33522.0	8509.0	3996374.0	4000000.0	684.0	1.0	1.14	1.81	1.14	0.0599999999999	7.13	0.39	0.81	0.0599999999999	11.22	0.42	2.33	1.66	0.65	AAA311.CD3.X16.Y9.tile.tissue.png	129	1	2000	129	fc02f12eb35d90bbbac5c06254582152	0	0	0	0	0	0	0	0	0	0	0	0	0	/home/dhl_ec/bnelissen/Slides/CD3_manuscript/CD3_slides/AAA311.CD3/AAA311.CD3.run1	255	0.7	0.0904509435645	0.7	0.0904509435645	-8.34243289323	-12.3481179273	0.754733960066	0.132844607178
185590.0	3931443.0	58836.0	9939.0	3931443.0	4000000.0	1149.0	1.0	1.26	1.35	1.23	0.0500000000002	28.53	0.39	0.81	0.0599999999999	12.73	0.43	2.34	1.63	0.639999999999	AAA311.CD3.X17.Y10.tile.tissue.png	130	1	2000	130	aab26cad2f2548dd35515279e432ef8e	0	0	0	0	0	0	0	0	0	0	0	0	0	/home/dhl_ec/bnelissen/Slides/CD3_manuscript/CD3_slides/AAA311.CD3/AAA311.CD3.run1	255	0.7	0.103276314961	0.7	0.103276314961	-8.60961101842	-12.8609577672	0.846208589553	0.204240652344
26359.0	3967710.0	8554.0	11073.0	3967710.0	4000000.0	150.0	1.0	1.4	1.39	1.19	0.0500000000002	6.94	0.37	0.76	0.0700000000002	10.63	0.38	2.18	1.53	0.579999999999	AAA311.CD3.X17.Y11.tile.tissue.png	131	1	2000	131	77806ad0eec9ef7c06b35195c0cf7622	0	0	0	0	0	0	0	0	0	0	0	0	0	/home/dhl_ec/bnelissen/Slides/CD3_manuscript/CD3_slides/AAA311.CD3/AAA311.CD3.run1	255	0.7	0.107428057706	0.7	0.107428057706	-8.35566507631	-12.3517743956	0.591407137043	0.139794215332
25480.0	3629898.0	8208.0	11448.0	3629898.0	4000000.0	153.0	1.0	1.93	1.3	1.16	0.0500000000002	7.08	0.37	0.75	0.0700000000002	9.79	0.36	2.21	1.53	0.64	AAA311.CD3.X17.Y12.tile.tissue.png	132	1	2000	132	01eed13c5616303dc550804ab350d92b	0	0	0	0	0	0	0	0	0	0	0	0	0	/home/dhl_ec/bnelissen/Slides/CD3_manuscript/CD3_slides/AAA311.CD3/AAA311.CD3.run1	255	0.7	0.0756345674363	0.7	0.0756345674363	-8.07480643393	-11.4945201145	0.780978165131	0.125673202148
18272.0	679984.0	6190.0	5112.0	679984.0	4000000.0	123.0	1.0	1.0	1.29	1.23	0.0500000000002	7.27	0.4	0.81	0.2	7.88	0.26	2.28	1.64	0.61	AAA311.CD3.X17.Y13.tile.tissue.png	133	1	2000	133	926a00996807780314cc2d9c19db887b	0	0	0	0	0	0	0	0	0	0	0	0	0	/home/dhl_ec/bnelissen/Slides/CD3_manuscript/CD3_slides/AAA311.CD3/AAA311.CD3.run1	255	0.7	0.06	0.7	0.06	-7.90534153147	-11.4316203549	1.15300930705	0.153603136719
20200.0	2371686.0	5931.0	12898.0	2371686.0	4000000.0	110.0	2.0	1.13	1.3	1.16	0.0500000000002	6.66	0.39	0.74	0.13	8.61	0.31	2.17	1.53	0.58	AAA311.CD3.X17.Y14.tile.tissue.png	134	1	2000	134	52a0dd93989d8cc596fa02742ce9b3bb	0	0	0	0	0	0	0	0	0	0	0	0	0	/home/dhl_ec/bnelissen/Slides/CD3_manuscript/CD3_slides/AAA311.CD3/AAA311.CD3.run1	255	0.7	0.06	0.7	0.06	-8.8420803423	-11.2768947666	2.6234024909	0.35197809375
26050.0	3972809.0	7388.0	9165.0	3972809.0	4000000.0	129.0	1.0	1.33	1.26	1.14	0.0499999999997	6.93	0.38	0.76	0.0600000000004	10.07	0.38	2.18	1.53	1.03	AAA311.CD3.X17.Y15.tile.tissue.png	135	1	2000	135	1bb34e819bfa381ccb2243a544df0326	0	0	0	0	0	0	0	0	0	0	0	0	0	/home/dhl_ec/bnelissen/Slides/CD3_manuscript/CD3_slides/AAA311.CD3/AAA311.CD3.run1	255	0.7	0.0767206913687	0.7	0.0767206913687	-8.55620836831	-12.1474592108	1.51392954765	0.179113169922
25964.0	3936548.0	8593.0	9884.0	3936548.0	4000000.0	161.0	3.0	2.13	1.29	1.19	0.0500000000002	7.69	0.38	0.76	0.0700000000002	10.09	0.38	2.17	1.53	0.59	AAA311.CD3.X17.Y16.tile.tissue.png	136	1	2000	136	394e623ec771740e376c2bc9800315f4	0	0	0	0	0	0	0	0	0	0	0	0	0	/home/dhl_ec/bnelissen/Slides/CD3_manuscript/CD3_slides/AAA311.CD3/AAA311.CD3.run1	255	0.7	0.0809106204868	0.7	0.0809106204868	-8.3967650949	-12.5591437298	1.22829067547	0.144071344727
11216.0	568948.0	5211.0	20532.0	568948.0	4000000.0	109.0	29.0	0.97	1.74	1.16	0.0500000000002	7.23	0.41	0.8	0.21	7.76	0.25	2.38	1.63	0.62	AAA311.CD3.X17.Y17.tile.tissue.png	137	1	2000	137	27ddae48408459deb985fcffe0a3fb52	0	0	0	0	0	0	0	0	0	0	0	0	0	/home/dhl_ec/bnelissen/Slides/CD3_manuscript/CD3_slides/AAA311.CD3/AAA311.CD3.run1	255	0.7	0.06	0.7	0.06	-9.05127936453	-12.0412633636	3.62287387523	0.6376444375
8914.0	2231025.0	4321.0	22012.0	2231025.0	4000000.0	85.0	11.0	1.23	1.32	1.19	0.0499999999997	7.22	0.41	0.81	0.14	9.11	0.33	2.38	1.63	0.61	AAA311.CD3.X17.Y18.tile.tissue.png	138	1	2000	138	ca0ec14cb18f1f27efd466448c1ba754	0	0	0	0	0	0	0	0	0	0	0	0	0	/home/dhl_ec/bnelissen/Slides/CD3_manuscript/CD3_slides/AAA311.CD3/AAA311.CD3.run1	255	0.7	0.06	0.7	0.06	-8.82360232319	-12.0565865141	3.6559993371	0.698159359375
0.0	9129.0	0.0	770.0	9129.0	3034000.0	0.0	2.0	0.75	0.81	0.93	0.04	5.37	0.29	0.64	0.17	4.71	0.0999999999999	1.62	1.18	0.4	AAA311.CD3.X17.Y19.tile.tissue.png	139	1	2000	139	4b9e9a46058be6aca39e960f134d55b1	0	0	0	0	0	0	0	0	0	0	0	0	0	/home/dhl_ec/bnelissen/Slides/CD3_manuscript/CD3_slides/AAA311.CD3/AAA311.CD3.run1	255	0.7	0.06	0.7	0.06	-9.11570805901	-12.4796886569	5.74025374371	1.16956853834
0.0	0.0	0.0	0.0	0.0	4000000.0	0.0	0.0	1.07	1.02	1.18	0.0600000000004	6.17	0.3	0.81	0.23	4.52	0.13	2.01	1.52	0.56	AAA311.CD3.X17.Y4.tile.tissue.png	140	1	2000	140	34e24ee5a9185eaa4ca31ad396a2cc12	0	0	0	0	0	0	0	0	0	0	0	0	0	/home/dhl_ec/bnelissen/Slides/CD3_manuscript/CD3_slides/AAA311.CD3/AAA311.CD3.run1	255	1.0	0.06	1.0	0.06	0.0	-11.0224829225	0.0	8.55351677173
0.0	0.0	0.0	0.0	0.0	4000000.0	0.0	0.0	1.15	1.01	1.13	0.0599999999999	6.21	0.29	0.84	0.23	4.5	0.14	2.04	1.53	0.57	AAA311.CD3.X17.Y5.tile.tissue.png	141	1	2000	141	e44d9bb1a10786ff2b47de232bc4aea5	0	0	0	0	0	0	0	0	0	0	0	0	0	/home/dhl_ec/bnelissen/Slides/CD3_manuscript/CD3_slides/AAA311.CD3/AAA311.CD3.run1	255	1.0	0.06	1.0	0.06	0.0	-12.1594581313	0.0	5.69999691212
0.0	3983.0	0.0	298.0	3983.0	4000000.0	0.0	1.0	0.95	1.03	1.16	0.0599999999999	6.58	0.37	0.88	0.22	5.74	0.14	2.09	1.53	0.74	AAA311.CD3.X17.Y6.tile.tissue.png	142	1	2000	142	6badde1ad0aad9de29dc06179be22b49	0	0	0	0	0	0	0	0	0	0	0	0	0	/home/dhl_ec/bnelissen/Slides/CD3_manuscript/CD3_slides/AAA311.CD3/AAA311.CD3.run1	255	0.7	0.06	0.7	0.06	0.0	-11.760122097	1.08702231064	2.3396857484
50716.0	2185428.0	21323.0	23019.0	2185428.0	4000000.0	436.0	6.0	1.06	1.86	1.17	0.0500000000002	7.03	0.38	0.74	0.14	8.71	0.31	2.23	1.53	0.63	AAA311.CD3.X17.Y7.tile.tissue.png	143	1	2000	143	28ff47a49a7a16e29f54da56defbb24e	0	0	0	0	0	0	0	0	0	0	0	0	0	/home/dhl_ec/bnelissen/Slides/CD3_manuscript/CD3_slides/AAA311.CD3/AAA311.CD3.run1	255	0.7	0.06	0.7	0.06	-9.7391876665	-12.5090525503	4.715559624	0.7182075625
73031.0	3055632.0	30572.0	38640.0	3055632.0	4000000.0	641.0	13.0	1.21	1.29	1.16	0.0500000000002	7.44	0.39	0.75	0.1	9.58	0.349999999999	2.26	1.52	0.58	AAA311.CD3.X17.Y8.tile.tissue.png	144	1	2000	144	98f659485bb5f531777d1ef0b324b63f	0	0	0	0	0	0	0	0	0	0	0	0	0	/home/dhl_ec/bnelissen/Slides/CD3_manuscript/CD3_slides/AAA311.CD3/AAA311.CD3.run1	255	0.7	0.06	0.7	0.06	-9.71680426607	-12.8325702045	3.34695842395	0.53724190625
182966.0	3660366.0	71206.0	17354.0	3660366.0	4000000.0	1487.0	9.0	1.21	1.25	1.17	0.0499999999993	7.75	0.379999999999	0.76	0.0700000000006	11.2	0.389999999999	2.19	1.51	0.6	AAA311.CD3.X17.Y9.tile.tissue.png	145	1	2000	145	8a55491b98028fc99253bf69bf22c4a4	0	0	0	0	0	0	0	0	0	0	0	0	0	/home/dhl_ec/bnelissen/Slides/CD3_manuscript/CD3_slides/AAA311.CD3/AAA311.CD3.run1	255	0.7	0.0730548500454	0.7	0.0730548500454	-9.01637170398	-12.3451288221	1.83357510136	0.324289394531
240329.0	3671566.0	88351.0	17207.0	3671566.0	4000000.0	1813.0	3.0	1.19	1.29	1.14	0.0500000000002	7.53	0.38	0.75	0.0799999999999	12.48	0.42	2.35	1.64	0.58	AAA311.CD3.X18.Y10.tile.tissue.png	146	1	2000	146	397a354d8f05dab3dbfe7795584521f5	0	0	0	0	0	0	0	0	0	0	0	0	0	/home/dhl_ec/bnelissen/Slides/CD3_manuscript/CD3_slides/AAA311.CD3/AAA311.CD3.run1	255	0.7	0.0684898629271	0.7	0.0684898629271	-8.71249379091	-12.2142216942	1.25011398805	0.303970710937
80401.0	3975685.0	29263.0	8814.0	3975685.0	4000000.0	598.0	1.0	1.26	1.62	1.15	0.0600000000004	6.42	0.38	0.76	0.0699999999997	10.81	0.39	2.17	1.53	0.579999999999	AAA311.CD3.X18.Y11.tile.tissue.png	147	1	2000	147	0ee374b778d888682038559e2f756aea	0	0	0	0	0	0	0	0	0	0	0	0	0	/home/dhl_ec/bnelissen/Slides/CD3_manuscript/CD3_slides/AAA311.CD3/AAA311.CD3.run1	255	0.7	0.0891835454264	0.7	0.0891835454264	-8.62447026283	-12.7982726535	0.824697696583	0.177794947266
40996.0	3476881.0	13403.0	17484.0	3476881.0	4000000.0	237.0	4.0	1.21	1.28	1.18	0.0499999999993	7.39	0.39	0.75	0.0900000000001	11.39	0.360000000001	2.24	1.54	0.58	AAA311.CD3.X18.Y12.tile.tissue.png	148	1	2000	148	f3e7ca32da2614e1681f6e66f6666c47	0	0	0	0	0	0	0	0	0	0	0	0	0	/home/dhl_ec/bnelissen/Slides/CD3_manuscript/CD3_slides/AAA311.CD3/AAA311.CD3.run1	255	0.7	0.06	0.7	0.06	-8.65822890215	-11.994100178	1.36431287845	0.313691777344
26458.0	3199704.0	9643.0	12246.0	3199704.0	4000000.0	160.0	2.0	1.06	1.29	1.21	0.0500000000002	7.18	0.39	0.76	0.1	11.83	0.35	2.22	1.53	0.580000000001	AAA311.CD3.X18.Y13.tile.tissue.png	149	1	2000	149	a713e2167a4b9d79293c858e7a5637c3	0	0	0	0	0	0	0	0	0	0	0	0	0	/home/dhl_ec/bnelissen/Slides/CD3_manuscript/CD3_slides/AAA311.CD3/AAA311.CD3.run1	255	0.7	0.06	0.7	0.06	-8.57030787828	-11.946829456	1.26940862742	0.328616302734
36286.0	2651947.0	11014.0	13310.0	2651947.0	4000000.0	188.0	4.0	1.07	1.29	1.17	0.0500000000002	7.03	0.389999999999	0.75	0.12	10.43	0.33	2.2	1.53	0.599999999999	AAA311.CD3.X18.Y14.tile.tissue.png	150	1	2000	150	28bae4d079793a561cd9c5662a3c816f	0	0	0	0	0	0	0	0	0	0	0	0	0	/home/dhl_ec/bnelissen/Slides/CD3_manuscript/CD3_slides/AAA311.CD3/AAA311.CD3.run1	255	0.7	0.06	0.7	0.06	-8.88523979296	-12.1659135787	1.52473261908	0.304177390625
45566.0	3927503.0	12044.0	10794.0	3927503.0	4000000.0	197.0	2.0	1.21	1.35	1.2	0.0500000000002	8.46	0.38	0.77	0.0699999999997	13.5	0.38	2.19	1.54	0.64	AAA311.CD3.X18.Y15.tile.tissue.png	151	1	2000	151	0b16970cdf1b449cf152ec36b9c7ad1d	0	0	0	0	0	0	0	0	0	0	0	0	0	/home/dhl_ec/bnelissen/Slides/CD3_manuscript/CD3_slides/AAA311.CD3/AAA311.CD3.run1	255	0.7	0.0981646392489	0.7	0.0981646392489	-8.86436699845	-12.988093999	0.86855978969	0.305689370117
32118.0	3709039.0	10568.0	18198.0	3709039.0	4000000.0	194.0	3.0	1.22	1.35	1.16	0.0500000000002	7.67	0.39	0.749999999999	0.0799999999999	12.23	0.37	2.22	1.52	0.76	AAA311.CD3.X18.Y16.tile.tissue.png	152	1	2000	152	8d7ee9ff2270c80902d3e817579baab5	0	0	0	0	0	0	0	0	0	0	0	0	0	/home/dhl_ec/bnelissen/Slides/CD3_manuscript/CD3_slides/AAA311.CD3/AAA311.CD3.run1	255	0.7	0.124569692638	0.7	0.124569692638	-8.83256917304	-12.2848178595	1.14420031978	0.319009304687
6491.0	312491.0	2997.0	8324.0	312491.0	4000000.0	59.0	4.0	0.93	1.18	1.19	0.0600000000004	6.73	0.379999999999	0.809999999999	0.21	6.87	0.22	2.09	1.64	0.53	AAA311.CD3.X18.Y17.tile.tissue.png	153	1	2000	153	4de93612764cba58ee5781fc3c4b3f53	0	0	0	0	0	0	0	0	0	0	0	0	0	/home/dhl_ec/bnelissen/Slides/CD3_manuscript/CD3_slides/AAA311.CD3/AAA311.CD3.run1	255	0.7	0.06	0.7	0.06	-8.84355254819	-12.3940075242	3.44037440721	2.1121763125
0.0	0.0	0.0	0.0	0.0	4000000.0	0.0	0.0	1.1	1.19	1.17	0.0599999999995	5.52	0.299999999999	0.889999999999	0.22	4.53	0.12	2.06	1.53	0.51	AAA311.CD3.X18.Y18.tile.tissue.png	154	1	2000	154	24dbd08ca95728e6a3b72177282557a3	0	0	0	0	0	0	0	0	0	0	0	0	0	/home/dhl_ec/bnelissen/Slides/CD3_manuscript/CD3_slides/AAA311.CD3/AAA311.CD3.run1	255	1.0	0.06	1.0	0.06	0.0	0.0	0.0	3.801583
0.0	0.0	0.0	0.0	0.0	4000000.0	0.0	0.0	1.19	1.65	1.15	0.0599999999995	5.48	0.29	0.860000000001	0.23	4.51	0.12	2.03	1.52	0.550000000001	AAA311.CD3.X18.Y4.tile.tissue.png	155	1	2000	155	0943a67931946eb3610436f0f7d40e68	0	0	0	0	0	0	0	0	0	0	0	0	0	/home/dhl_ec/bnelissen/Slides/CD3_manuscript/CD3_slides/AAA311.CD3/AAA311.CD3.run1	255	1.0	0.06	1.0	0.06	0.0	0.0	0.0	9.993564
0.0	0.0	0.0	0.0	0.0	4000000.0	0.0	0.0	1.35	1.24	1.15	0.0599999999995	6.12	0.29	0.759999999999	0.23	4.51	0.13	2.02	1.52	0.56	AAA311.CD3.X18.Y5.tile.tissue.png	156	1	2000	156	d7ca984bd1b7d70b7239fcf685844613	0	0	0	0	0	0	0	0	0	0	0	0	0	/home/dhl_ec/bnelissen/Slides/CD3_manuscript/CD3_slides/AAA311.CD3/AAA311.CD3.run1	255	1.0	0.06	1.0	0.06	0.0	-10.5155572923	0.0	2.41604082906
0.0	0.0	0.0	0.0	0.0	4000000.0	0.0	0.0	0.84	1.24	1.14	0.0599999999995	5.53	0.299999999999	0.889999999999	0.219999999999	4.52	0.13	2.03	1.53	0.529999999999	AAA311.CD3.X18.Y6.tile.tissue.png	157	1	2000	157	61572f4c8a40be18835f991932a31df1	0	0	0	0	0	0	0	0	0	0	0	0	0	/home/dhl_ec/bnelissen/Slides/CD3_manuscript/CD3_slides/AAA311.CD3/AAA311.CD3.run1	255	1.0	0.06	1.0	0.06	0.0	0.0	0.0	3.9875365
20264.0	1437777.0	8625.0	17771.0	1437777.0	4000000.0	175.0	11.0	2.1	1.23	1.13	0.0500000000002	6.89	0.37	0.75	0.16	7.87	0.27	2.15	1.52	1.01	AAA311.CD3.X18.Y7.tile.tissue.png	158	1	2000	158	69c9c5b0f5cfe9c588cae39d87d76cad	0	0	0	0	0	0	0	0	0	0	0	0	0	/home/dhl_ec/bnelissen/Slides/CD3_manuscript/CD3_slides/AAA311.CD3/AAA311.CD3.run1	255	0.7	0.06	0.7	0.06	-9.9147623652	-12.3937000331	4.65633830597	0.855983859375
55807.0	2976699.0	24286.0	34801.0	2976699.0	4000000.0	511.0	12.0	1.03	1.38	1.21	0.0500000000002	7.64	0.42	0.81	0.1	10.2	0.349999999999	2.35	1.52	1.06	AAA311.CD3.X18.Y8.tile.tissue.png	159	1	2000	159	2d27151ed816abcdad193ce84cd8b173	0	0	0	0	0	0	0	0	0	0	0	0	0	/home/dhl_ec/bnelissen/Slides/CD3_manuscript/CD3_slides/AAA311.CD3/AAA311.CD3.run1	255	0.7	0.06	0.7	0.06	-9.76364189592	-12.2212049022	3.50206875446	0.5666758125
34292.0	2296885.0	14885.0	59695.0	2296885.0	4000000.0	326.0	22.0	1.06	1.47	1.13	0.0500000000002	7.48	0.4	0.749999999999	0.14	8.53	0.31	2.32	1.53	0.56	AAA311.CD3.X18.Y9.tile.tissue.png	160	1	2000	160	c27a173b45a89026133b008b8b547019	0	0	0	0	0	0	0	0	0	0	0	0	0	/home/dhl_ec/bnelissen/Slides/CD3_manuscript/CD3_slides/AAA311.CD3/AAA311.CD3.run1	255	0.7	0.06	0.7	0.06	-9.59553746872	-12.4076034	3.03443328329	0.53271109375
146510.0	3642187.0	57627.0	18425.0	3642187.0	4000000.0	1216.0	2.0	1.32	1.25	1.19	0.0499999999993	7.22	0.37	0.750000000001	0.0799999999999	10.4	0.38	2.21	1.52	1.24	AAA311.CD3.X19.Y10.tile.tissue.png	161	1	2000	161	8c33be159e4288fb55127405633d2c23	0	0	0	0	0	0	0	0	0	0	0	0	0	/home/dhl_ec/bnelissen/Slides/CD3_manuscript/CD3_slides/AAA311.CD3/AAA311.CD3.run1	255	0.7	0.06	0.7	0.06	-9.60750243622	-12.7007389558	3.74387874279	0.49504203125
105593.0	3879470.0	47209.0	11238.0	3879470.0	4000000.0	1033.0	2.0	1.49	1.27	1.14	0.0500000000002	7.51	0.37	0.759999999999	0.0699999999997	10.52	0.39	2.17	1.53	0.59	AAA311.CD3.X19.Y11.tile.tissue.png	162	1	2000	162	09501fea600f3be1829f6bb06a02d991	0	0	0	0	0	0	0	0	0	0	0	0	0	/home/dhl_ec/bnelissen/Slides/CD3_manuscript/CD3_slides/AAA311.CD3/AAA311.CD3.run1	255	0.7	0.06	0.7	0.06	-8.63401960454	-11.7232854581	1.12250304788	0.16748269043
55582.0	3530226.0	25164.0	16123.0	3530226.0	4000000.0	551.0	6.0	1.62	1.22	1.15	0.0500000000002	7.56	0.37	0.77	0.1	9.82	0.37	2.2	1.53	0.67	AAA311.CD3.X19.Y12.tile.tissue.png	163	1	2000	163	7c37b2e8b93e06c63f0ec7a32826fd57	0	0	0	0	0	0	0	0	0	0	0	0	0	/home/dhl_ec/bnelissen/Slides/CD3_manuscript/CD3_slides/AAA311.CD3/AAA311.CD3.run1	255	0.7	0.06	0.7	0.06	-8.60769022376	-12.1404066763	1.28498119728	0.244623891602
25188.0	2644135.0	11329.0	30187.0	2644135.0	4000000.0	237.0	10.0	2.06	1.32	1.11	0.0500000000002	6.95	0.39	0.749999999999	0.11	8.82	0.33	2.26	1.53	0.610000000001	AAA311.CD3.X19.Y13.tile.tissue.png	164	1	2000	164	9b192ddbebeaac25fd741819421a7d79	0	0	0	0	0	0	0	0	0	0	0	0	0	/home/dhl_ec/bnelissen/Slides/CD3_manuscript/CD3_slides/AAA311.CD3/AAA311.CD3.run1	255	0.7	0.06	0.7	0.06	-8.49581115523	-12.1672397008	1.76812601432	0.282834832031
11171.0	972449.0	5242.0	11523.0	972449.0	4000000.0	109.0	7.0	0.93	1.54	1.13	0.0500000000002	7.16	0.38	0.74	0.200000000001	7.44	0.25	2.19	1.52	0.570000000001	AAA311.CD3.X19.Y14.tile.tissue.png	165	1	2000	165	6a9185576c93a62812832f03fb052fc6	0	0	0	0	0	0	0	0	0	0	0	0	0	/home/dhl_ec/bnelissen/Slides/CD3_manuscript/CD3_slides/AAA311.CD3/AAA311.CD3.run1	255	0.7	0.06	0.7	0.06	-8.36535875697	-12.0445508517	1.83995684457	0.166121878906
12219.0	741999.0	3898.0	11754.0	741999.0	4000000.0	68.0	6.0	1.9	1.35	1.15	0.0500000000002	6.89	0.389999999999	0.74	0.210000000001	7.3	0.24	2.19	1.53	0.56	AAA311.CD3.X19.Y15.tile.tissue.png	166	1	2000	166	308ff8406c71d494321d310d36684d39	0	0	0	0	0	0	0	0	0	0	0	0	0	/home/dhl_ec/bnelissen/Slides/CD3_manuscript/CD3_slides/AAA311.CD3/AAA311.CD3.run1	255	0.7	0.06	0.7	0.06	-8.49202517354	-12.1703127503	1.68207723297	0.145676941406
21821.0	1063845.0	8489.0	14423.0	1063845.0	4000000.0	173.0	9.0	1.6	1.38	1.15	0.0500000000002	6.9	0.38	0.74	0.179999999999	7.59	0.26	2.22	1.53	0.6	AAA311.CD3.X19.Y16.tile.tissue.png	167	1	2000	167	fc53c2bf7e98ef205a70fcd0ccc6d1c8	0	0	0	0	0	0	0	0	0	0	0	0	0	/home/dhl_ec/bnelissen/Slides/CD3_manuscript/CD3_slides/AAA311.CD3/AAA311.CD3.run1	255	0.7	0.06	0.7	0.06	-8.57296465443	-10.8951294551	2.00080288613	0.284721390625
0.0	1682.0	0.0	182.0	1682.0	4000000.0	0.0	1.0	1.66	1.2	1.12	0.0599999999995	6.57	0.37	0.84	0.23	5.69	0.13	2.09	1.54	0.539999999999	AAA311.CD3.X19.Y17.tile.tissue.png	168	1	2000	168	a484f8d87c5802781d332e24329ab019	0	0	0	0	0	0	0	0	0	0	0	0	0	/home/dhl_ec/bnelissen/Slides/CD3_manuscript/CD3_slides/AAA311.CD3/AAA311.CD3.run1	255	0.7	0.06	0.7	0.06	0.0	-12.5553090387	3.70737002778	4.19717585947
0.0	4524.0	0.0	424.0	4524.0	4000000.0	0.0	2.0	2.62	1.13	1.16	0.0600000000004	7.07	0.400000000001	0.82	0.24	6.2	0.150000000001	2.27	1.64	0.589999999999	AAA311.CD3.X19.Y5.tile.tissue.png	169	1	2000	169	be8d999e3003ed0a8881794325822ee4	0	0	0	0	0	0	0	0	0	0	0	0	0	/home/dhl_ec/bnelissen/Slides/CD3_manuscript/CD3_slides/AAA311.CD3/AAA311.CD3.run1	255	0.7	0.06	0.7	0.06	0.0	-11.7378548179	4.5535723537	1.66813174817
0.0	2252.0	0.0	210.0	2252.0	4000000.0	0.0	1.0	1.41	1.12	1.22	0.0600000000004	7.04	0.41	0.92	0.24	6.23	0.14	2.23	1.63	0.58	AAA311.CD3.X19.Y6.tile.tissue.png	170	1	2000	170	0044624807fff9dd83e1cec432749c07	0	0	0	0	0	0	0	0	0	0	0	0	0	/home/dhl_ec/bnelissen/Slides/CD3_manuscript/CD3_slides/AAA311.CD3/AAA311.CD3.run1	255	0.7	0.06	0.7	0.06	0.0	-12.0959415522	1.59427850157	5.95910394438
13247.0	1282937.0	6049.0	25978.0	1282937.0	4000000.0	118.0	9.0	1.43	1.36	1.21	0.0599999999995	7.46	0.409999999999	0.810000000001	0.17	8.29	0.28	2.32	1.62	0.599999999999	AAA311.CD3.X19.Y7.tile.tissue.png	171	1	2000	171	d4b48251ed270208edf2bf12980884a5	0	0	0	0	0	0	0	0	0	0	0	0	0	/home/dhl_ec/bnelissen/Slides/CD3_manuscript/CD3_slides/AAA311.CD3/AAA311.CD3.run1	255	0.7	0.06	0.7	0.06	-9.65952451451	-12.313057221	4.97950526712	0.841551078125
60250.0	3047884.0	24682.0	45148.0	3047884.0	4000000.0	511.0	11.0	1.28	1.42	1.21	0.0500000000002	7.65	0.42	0.789999999999	0.0999999999995	10.25	0.37	2.44	1.64	0.73	AAA311.CD3.X19.Y8.tile.tissue.png	172	1	2000	172	65439ebdeccfe571dd6999558e45cdc4	0	0	0	0	0	0	0	0	0	0	0	0	0	/home/dhl_ec/bnelissen/Slides/CD3_manuscript/CD3_slides/AAA311.CD3/AAA311.CD3.run1	255	0.7	0.06	0.7	0.06	-9.88904639052	-12.2754682562	3.50389326125	0.52943565625
154417.0	3139269.0	58651.0	35800.0	3139269.0	4000000.0	1286.0	10.0	1.24	1.34	1.25	0.0500000000002	7.9	0.400000000001	0.77	0.0899999999992	10.71	0.38	2.35	1.58	0.6	AAA311.CD3.X19.Y9.tile.tissue.png	173	1	2000	173	5d994d45599a1daf22cbe0a384269ea5	0	0	0	0	0	0	0	0	0	0	0	0	0	/home/dhl_ec/bnelissen/Slides/CD3_manuscript/CD3_slides/AAA311.CD3/AAA311.CD3.run1	255	0.7	0.06	0.7	0.06	-9.63165621247	-13.2495637101	3.317187499	0.617365125
0.0	0.0	0.0	0.0	0.0	4000000.0	0.0	0.0	0.990000000001	1.02	1.24	0.0599999999995	5.69	0.31	0.929999999999	0.24	5.02	0.200000000001	2.23	1.63	0.52	AAA311.CD3.X2.Y10.tile.tissue.png	174	1	2000	174	5819316c4236ab9139b2db5078d6bf95	0	0	0	0	0	0	0	0	0	0	0	0	0	/home/dhl_ec/bnelissen/Slides/CD3_manuscript/CD3_slides/AAA311.CD3/AAA311.CD3.run1	255	1.0	0.06	1.0	0.06	0.0	0.0	0.0	8.2191445
0.0	0.0	0.0	0.0	0.0	4000000.0	0.0	0.0	0.88	0.91	1.2	0.0599999999995	5.91	0.32	0.96	0.23	5.02	0.14	2.17	1.64	0.579999999999	AAA311.CD3.X2.Y11.tile.tissue.png	175	1	2000	175	b8920321940c24ae261f9e74be87a253	0	0	0	0	0	0	0	0	0	0	0	0	0	/home/dhl_ec/bnelissen/Slides/CD3_manuscript/CD3_slides/AAA311.CD3/AAA311.CD3.run1	255	1.0	0.06	1.0	0.06	0.0	0.0	0.0	3.87627825
0.0	5017.0	0.0	480.0	5017.0	4000000.0	0.0	2.0	1.01	1.2	1.19	0.0600000000004	7.11	0.4	0.799999999999	0.23	6.21	0.14	2.27	1.64	0.56	AAA311.CD3.X2.Y2.tile.tissue.png	176	1	2000	176	0ce6b54a44809eb2d210f5475fa4876c	0	0	0	0	0	0	0	0	0	0	0	0	0	/home/dhl_ec/bnelissen/Slides/CD3_manuscript/CD3_slides/AAA311.CD3/AAA311.CD3.run1	255	0.7	0.06	0.7	0.06	0.0	-10.9582278454	3.72785770568	1.32296869232
3658.0	112902.0	1551.0	3774.0	112902.0	4000000.0	34.0	4.0	1.03	1.26	1.14	0.0500000000002	6.79	0.38	0.74	0.23	6.69	0.22	2.09	1.53	0.55	AAA311.CD3.X2.Y3.tile.tissue.png	177	1	2000	177	113e37178e9e770ce936b838b8fbd61c	0	0	0	0	0	0	0	0	0	0	0	0	0	/home/dhl_ec/bnelissen/Slides/CD3_manuscript/CD3_slides/AAA311.CD3/AAA311.CD3.run1	255	0.7	0.06	0.7	0.06	-9.21383156708	-12.369264098	4.29878575205	0.165787939453
49564.0	2643721.0	18796.0	24663.0	2643721.0	4000000.0	355.0	7.0	1.14	1.46	1.2	0.0500000000002	7.4	0.39	0.749999999999	0.12	9.19	0.33	2.24	1.53	0.639999999999	AAA311.CD3.X2.Y4.tile.tissue.png	178	1	2000	178	11facf6e8dba876216cf035071556712	0	0	0	0	0	0	0	0	0	0	0	0	0	/home/dhl_ec/bnelissen/Slides/CD3_manuscript/CD3_slides/AAA311.CD3/AAA311.CD3.run1	255	0.7	0.06	0.7	0.06	-9.31038360467	-11.4959110905	3.43649584637	0.401034609375
44746.0	1994017.0	16237.0	15273.0	1994017.0	4000000.0	308.0	3.0	1.08	1.31	1.15	0.0499999999993	7.41	0.41	0.809999999999	0.150000000001	10.57	0.31	2.34	1.63	1.18	AAA311.CD3.X2.Y5.tile.tissue.png	179	1	2000	179	0ba495e459ab1ce4f0066ca6b9a6ac4e	0	0	0	0	0	0	0	0	0	0	0	0	0	/home/dhl_ec/bnelissen/Slides/CD3_manuscript/CD3_slides/AAA311.CD3/AAA311.CD3.run1	255	0.7	0.06	0.7	0.06	-8.59162811559	-12.0338656949	1.39174858704	0.261781757813
19428.0	3537174.0	8625.0	12759.0	3537174.0	4000000.0	175.0	1.0	1.17	1.3	1.22	0.0500000000002	7.62	0.38	0.790000000001	0.0700000000006	10.03	0.37	2.27	1.59	0.58	AAA311.CD3.X2.Y6.tile.tissue.png	180	1	2000	180	788f58b8fb8b9b6c2ae9ce6090b500b7	0	0	0	0	0	0	0	0	0	0	0	0	0	/home/dhl_ec/bnelissen/Slides/CD3_manuscript/CD3_slides/AAA311.CD3/AAA311.CD3.run1	255	0.7	0.06	0.7	0.06	-8.09324516584	-11.292655519	1.21118248671	0.156772699219
8757.0	2780354.0	2810.0	9930.0	2780354.0	4000000.0	61.0	4.0	2.39	1.29	1.19	0.0500000000002	7.53	0.38	0.770000000001	0.11	9.08	0.33	2.28	1.59	0.62	AAA311.CD3.X2.Y7.tile.tissue.png	181	1	2000	181	fd297ad05901a246e31302c1d8d430d1	0	0	0	0	0	0	0	0	0	0	0	0	0	/home/dhl_ec/bnelissen/Slides/CD3_manuscript/CD3_slides/AAA311.CD3/AAA311.CD3.run1	255	0.7	0.06	0.7	0.06	-7.86718080093	-10.9114993076	0.804499565822	0.10823184375
0.0	46910.0	0.0	1558.0	46910.0	4000000.0	0.0	3.0	1.33	1.61	1.15	0.0499999999993	6.93	0.41	0.81	0.240000000001	6.63	0.160000000001	2.21	1.58	0.55	AAA311.CD3.X2.Y8.tile.tissue.png	182	1	2000	182	78be523c25fd0027d66c145f696cfba6	0	0	0	0	0	0	0	0	0	0	0	0	0	/home/dhl_ec/bnelissen/Slides/CD3_manuscript/CD3_slides/AAA311.CD3/AAA311.CD3.run1	255	0.7	0.06	0.7	0.06	-7.66201754723	-11.1503797922	1.78936227686	0.102914030518
0.0	8794.0	0.0	740.0	8794.0	4000000.0	0.0	3.0	1.9	1.84	1.13	0.0500000000002	6.56	0.37	0.740000000001	0.23	6.14	0.14	2.12	1.52	0.950000000001	AAA311.CD3.X2.Y9.tile.tissue.png	183	1	2000	183	84ee3c34480ad6820f9f5821ecee0a96	0	0	0	0	0	0	0	0	0	0	0	0	0	/home/dhl_ec/bnelissen/Slides/CD3_manuscript/CD3_slides/AAA311.CD3/AAA311.CD3.run1	255	0.7	0.06	0.7	0.06	-9.078545706	-11.8146585497	1.45787911866	0.194497314758
95078.0	3848440.0	38883.0	13977.0	3848440.0	4000000.0	820.0	3.0	1.63	1.27	1.13	0.0499999999993	7.59	0.37	0.749999999999	0.0699999999997	10.35	0.39	2.23	1.51	0.86	AAA311.CD3.X20.Y10.tile.tissue.png	184	1	2000	184	dd57b28ff3029a99f211b78907771e61	0	0	0	0	0	0	0	0	0	0	0	0	0	/home/dhl_ec/bnelissen/Slides/CD3_manuscript/CD3_slides/AAA311.CD3/AAA311.CD3.run1	255	0.7	0.06	0.7	0.06	-9.41040679608	-12.7186814006	3.21210730574	0.504798835937
101636.0	3757666.0	42720.0	15565.0	3757666.0	4000000.0	924.0	3.0	1.23	1.4	1.15	0.0500000000002	7.46	0.38	0.759999999999	0.0699999999997	10.36	0.38	2.25	1.51	1.21	AAA311.CD3.X20.Y11.tile.tissue.png	185	1	2000	185	48198daa96bfed3889118afb6f337b4a	0	0	0	0	0	0	0	0	0	0	0	0	0	/home/dhl_ec/bnelissen/Slides/CD3_manuscript/CD3_slides/AAA311.CD3/AAA311.CD3.run1	255	0.7	0.06	0.7	0.06	-9.489690192	-12.5793563249	3.22785726231	0.435092066406
257134.0	3964538.0	103319.0	8493.0	3964538.0	4000000.0	2263.0	1.0	1.45	1.33	1.16	0.0500000000002	7.88	0.370000000001	0.750000000001	0.0600000000004	12.04	0.42	2.16	1.53	0.619999999999	AAA311.CD3.X20.Y12.tile.tissue.png	186	1	2000	186	0c3e9f5acb4dde1e22dc2113320d002a	0	0	0	0	0	0	0	0	0	0	0	0	0	/home/dhl_ec/bnelissen/Slides/CD3_manuscript/CD3_slides/AAA311.CD3/AAA311.CD3.run1	255	0.7	0.0868419543759	0.7	0.0868419543759	-8.68498813849	-12.6663241167	0.817119028611	0.164031819824
69828.0	3695005.0	31782.0	8952.0	3695005.0	4000000.0	693.0	2.0	1.06	1.26	1.15	0.0500000000002	8.51	0.37	0.75	0.0699999999997	9.94	0.39	2.21	1.52	0.59	AAA311.CD3.X20.Y13.tile.tissue.png	187	1	2000	187	4f4bfde4f316f39fa5a4c940154f1124	0	0	0	0	0	0	0	0	0	0	0	0	0	/home/dhl_ec/bnelissen/Slides/CD3_manuscript/CD3_slides/AAA311.CD3/AAA311.CD3.run1	255	0.7	0.06	0.7	0.06	-8.22746185147	-11.6906649916	0.527062832514	0.131611302246
8839.0	679804.0	3685.0	10792.0	679804.0	4000000.0	76.0	7.0	1.05	2.29	1.16	0.0499999999993	7.05	0.37	0.73	0.200000000001	7.12	0.23	2.13	1.54	0.54	AAA311.CD3.X20.Y14.tile.tissue.png	188	1	2000	188	37c25fd3d94fa540355e02e6332918ef	0	0	0	0	0	0	0	0	0	0	0	0	0	/home/dhl_ec/bnelissen/Slides/CD3_manuscript/CD3_slides/AAA311.CD3/AAA311.CD3.run1	255	0.7	0.06	0.7	0.06	-8.33555690841	-12.1953771908	1.50814562747	0.120481742188
0.0	18386.0	0.0	1313.0	18386.0	4000000.0	0.0	4.0	0.95	1.15	1.17	0.0500000000002	6.53	0.37	0.74	0.21	5.66	0.13	2.12	1.52	0.589999999999	AAA311.CD3.X20.Y15.tile.tissue.png	189	1	2000	189	bdc6ac9dce8e1ca9a301d54c75609d8a	0	0	0	0	0	0	0	0	0	0	0	0	0	/home/dhl_ec/bnelissen/Slides/CD3_manuscript/CD3_slides/AAA311.CD3/AAA311.CD3.run1	255	0.7	0.06	0.7	0.06	0.0	-12.6191335356	2.97277076478	0.0800404145508
9349.0	500745.0	4364.0	12767.0	500745.0	4000000.0	88.0	11.0	1.0	1.28	1.16	0.0499999999993	6.8	0.38	0.74	0.2	7.02	0.23	2.17	1.52	0.57	AAA311.CD3.X20.Y16.tile.tissue.png	190	1	2000	190	efa815e78edc7b39696859afc6519a93	0	0	0	0	0	0	0	0	0	0	0	0	0	/home/dhl_ec/bnelissen/Slides/CD3_manuscript/CD3_slides/AAA311.CD3/AAA311.CD3.run1	255	0.7	0.06	0.7	0.06	-9.06984357901	-12.1220397727	3.41486043027	0.19165890625
0.0	0.0	0.0	0.0	0.0	4000000.0	0.0	0.0	1.54	1.0	1.17	0.0599999999995	6.22	0.3	0.860000000001	0.22	4.52	0.13	2.03	1.52	0.530000000001	AAA311.CD3.X20.Y17.tile.tissue.png	191	1	2000	191	80ece3c5c7d01bf7bafd9ed80dbfeaab	0	0	0	0	0	0	0	0	0	0	0	0	0	/home/dhl_ec/bnelissen/Slides/CD3_manuscript/CD3_slides/AAA311.CD3/AAA311.CD3.run1	255	1.0	0.06	1.0	0.06	0.0	-12.1512219163	0.0	4.53924662903
0.0	7313.0	0.0	576.0	7313.0	4000000.0	0.0	2.0	1.1	1.03	1.16	0.0600000000004	6.56	0.37	0.87	0.22	6.13	0.13	2.09	1.52	0.52	AAA311.CD3.X20.Y5.tile.tissue.png	192	1	2000	192	d4e22a36e7a3dc69d78292bf60553cf5	0	0	0	0	0	0	0	0	0	0	0	0	0	/home/dhl_ec/bnelissen/Slides/CD3_manuscript/CD3_slides/AAA311.CD3/AAA311.CD3.run1	255	0.7	0.06	0.7	0.06	-8.1792324252	-12.8093661234	3.95327116928	3.21114318091
568.0	3687.0	196.0	270.0	3687.0	4000000.0	4.0	1.0	0.98	1.15	1.17	0.0600000000004	6.87	0.37	0.8	0.22	6.55	0.21	2.07	1.52	0.52	AAA311.CD3.X20.Y6.tile.tissue.png	193	1	2000	193	a9cab53d2bcdc3cd7c10897736519519	0	0	0	0	0	0	0	0	0	0	0	0	0	/home/dhl_ec/bnelissen/Slides/CD3_manuscript/CD3_slides/AAA311.CD3/AAA311.CD3.run1	255	0.7	0.06	0.7	0.06	-8.81096635622	-12.3853542666	4.95998786946	2.59240434076
2067.0	645102.0	1008.0	33995.0	645102.0	4000000.0	21.0	26.0	1.03	1.24	1.56	0.0599999999995	7.0	0.39	0.760000000001	0.200000000001	7.05	0.23	2.18	1.53	0.59	AAA311.CD3.X20.Y7.tile.tissue.png	194	1	2000	194	0da2113885fd6063dc33c8ef582c06bf	0	0	0	0	0	0	0	0	0	0	0	0	0	/home/dhl_ec/bnelissen/Slides/CD3_manuscript/CD3_slides/AAA311.CD3/AAA311.CD3.run1	255	0.7	0.06	0.7	0.06	-9.94274009282	-12.3084105702	5.03633281931	1.18177508594
67416.0	1858314.0	26651.0	66980.0	1858314.0	4000000.0	532.0	39.0	1.06	1.28	1.16	0.0500000000002	7.69	0.45	0.799999999999	0.16	9.48	0.33	2.5	1.63	0.589999999999	AAA311.CD3.X20.Y8.tile.tissue.png	195	1	2000	195	250bf9fba66d3ed0e1867a6bb1bf5b6a	0	0	0	0	0	0	0	0	0	0	0	0	0	/home/dhl_ec/bnelissen/Slides/CD3_manuscript/CD3_slides/AAA311.CD3/AAA311.CD3.run1	255	0.7	0.06	0.7	0.06	-9.96097727539	-12.483100188	3.39905425543	0.59158440625
397451.0	3786035.0	148751.0	16871.0	3786035.0	4000000.0	3244.0	2.0	1.17	2.45	1.25	0.0500000000002	18.02	0.39	0.79	0.0699999999997	14.04	0.46	2.37	1.65	0.97	AAA311.CD3.X20.Y9.tile.tissue.png	196	1	2000	196	f9be68eca3ccc0ad44ad9e15af027c85	0	0	0	0	0	0	0	0	0	0	0	0	0	/home/dhl_ec/bnelissen/Slides/CD3_manuscript/CD3_slides/AAA311.CD3/AAA311.CD3.run1	255	0.7	0.06	0.7	0.06	-9.40708092176	-12.4732015611	2.86251714037	0.557307304688
32629.0	2930731.0	14307.0	46418.0	2930731.0	4000000.0	303.0	12.0	2.69	1.42	1.19	0.0500000000002	7.6	0.4	0.75	0.1	9.02	0.34	2.31	1.55	0.579999999999	AAA311.CD3.X21.Y10.tile.tissue.png	197	1	2000	197	3e6df351dd04a30b437f6c40155512c8	0	0	0	0	0	0	0	0	0	0	0	0	0	/home/dhl_ec/bnelissen/Slides/CD3_manuscript/CD3_slides/AAA311.CD3/AAA311.CD3.run1	255	0.7	0.06	0.7	0.06	-9.44066693094	-13.0351791601	2.756813651	0.488919851563
27308.0	2755328.0	12258.0	53133.0	2755328.0	4000000.0	276.0	15.0	1.16	1.34	1.15	0.0500000000002	7.13	0.400000000001	0.750000000001	0.12	8.87	0.32	2.29	1.53	0.59	AAA311.CD3.X21.Y11.tile.tissue.png	198	1	2000	198	2214b0e33e51c0c936b289da36dfae62	0	0	0	0	0	0	0	0	0	0	0	0	0	/home/dhl_ec/bnelissen/Slides/CD3_manuscript/CD3_slides/AAA311.CD3/AAA311.CD3.run1	255	0.7	0.06	0.7	0.06	-9.57967070759	-12.7604473018	3.22211250506	0.520182890625
159203.0	2867974.0	59411.0	42616.0	2867974.0	4000000.0	1245.0	15.0	2.13	1.55	1.13	0.0500000000002	7.62	0.400000000001	0.76	0.1	11.45	0.36	2.27	1.53	0.559999999999	AAA311.CD3.X21.Y12.tile.tissue.png	199	1	2000	199	5f437eb64afa90176e9102ed1c645860	0	0	0	0	0	0	0	0	0	0	0	0	0	/home/dhl_ec/bnelissen/Slides/CD3_manuscript/CD3_slides/AAA311.CD3/AAA311.CD3.run1	255	0.7	0.06	0.7	0.06	-9.39454269804	-13.1176721154	2.84254289286	0.803554382813
228926.0	3746472.0	93647.0	13467.0	3746472.0	4000000.0	2089.0	3.0	1.2	1.3	1.13	0.0600000000004	7.23	0.39	0.76	0.0700000000006	11.74	0.43	2.28	1.64	1.15	AAA311.CD3.X21.Y13.tile.tissue.png	200	1	2000	200	5dc9c2de38c059c7b1e4b97b772c7187	0	0	0	0	0	0	0	0	0	0	0	0	0	/home/dhl_ec/bnelissen/Slides/CD3_manuscript/CD3_slides/AAA311.CD3/AAA311.CD3.run1	255	0.7	0.0635456892488	0.7	0.0635456892488	-8.64177303121	-12.2539122504	1.36369242753	0.302917101563
41056.0	2536176.0	16920.0	9557.0	2536176.0	4000000.0	343.0	1.0	1.06	1.36	1.23	0.0600000000004	7.19	0.38	0.749999999999	0.12	8.84	0.33	2.18	1.55	0.76	AAA311.CD3.X21.Y14.tile.tissue.png	201	1	2000	201	a08775bb8f17a2d1abb27e9ec7f0ab4b	0	0	0	0	0	0	0	0	0	0	0	0	0	/home/dhl_ec/bnelissen/Slides/CD3_manuscript/CD3_slides/AAA311.CD3/AAA311.CD3.run1	255	0.7	0.06	0.7	0.06	-8.44907106536	-11.8105292623	1.47852287101	0.249385652344
0.0	6265.0	0.0	524.0	6265.0	4000000.0	0.0	2.0	1.22	1.15	1.19	0.0500000000002	7.01	0.38	0.75	0.24	6.25	0.150000000001	2.27	1.65	0.61	AAA311.CD3.X21.Y15.tile.tissue.png	202	1	2000	202	d4592525b1f04fb5d8d0dfd7aba10bc5	0	0	0	0	0	0	0	0	0	0	0	0	0	/home/dhl_ec/bnelissen/Slides/CD3_manuscript/CD3_slides/AAA311.CD3/AAA311.CD3.run1	255	0.7	0.06	0.7	0.06	0.0	-12.3088691072	2.30322725459	0.113613043945
556.0	56486.0	231.0	2084.0	56486.0	4000000.0	4.0	4.0	1.03	1.68	1.18	0.0500000000002	7.07	0.400000000001	0.79	0.240000000001	7.22	0.21	2.27	1.63	0.62	AAA311.CD3.X21.Y16.tile.tissue.png	203	1	2000	203	a7b5ebb4c448c0c99e237f0385cf2c06	0	0	0	0	0	0	0	0	0	0	0	0	0	/home/dhl_ec/bnelissen/Slides/CD3_manuscript/CD3_slides/AAA311.CD3/AAA311.CD3.run1	255	0.7	0.06	0.7	0.06	-8.40126488036	-11.1893307196	2.23481020693	0.155202178711
0.0	0.0	0.0	0.0	0.0	4000000.0	0.0	0.0	2.06	1.03	1.14	0.0600000000004	6.68	0.320000000001	0.869999999999	0.23	5.03	0.13	2.18	1.63	1.15	AAA311.CD3.X21.Y17.tile.tissue.png	204	1	2000	204	150f97a93616779844793359c460f7f4	0	0	0	0	0	0	0	0	0	0	0	0	0	/home/dhl_ec/bnelissen/Slides/CD3_manuscript/CD3_slides/AAA311.CD3/AAA311.CD3.run1	255	1.0	0.06	1.0	0.06	0.0	-12.2155526328	0.0	5.46586641348
0.0	6454.0	0.0	504.0	6454.0	4000000.0	0.0	2.0	2.06	1.23	1.28	0.0600000000004	7.05	0.400000000001	0.809999999999	0.23	6.73	0.15	2.25	1.64	0.529999999999	AAA311.CD3.X21.Y6.tile.tissue.png	205	1	2000	205	1e3422efffc48ddcb899cac45c403f06	0	0	0	0	0	0	0	0	0	0	0	0	0	/home/dhl_ec/bnelissen/Slides/CD3_manuscript/CD3_slides/AAA311.CD3/AAA311.CD3.run1	255	0.7	0.06	0.7	0.06	-7.90171570729	-12.1089977532	4.83222038432	1.60273779626
13445.0	697005.0	5782.0	33404.0	697005.0	4000000.0	107.0	17.0	1.45	1.35	1.19	0.0599999999995	7.52	0.41	0.8	0.2	7.84	0.26	2.36	1.63	0.98	AAA311.CD3.X21.Y7.tile.tissue.png	206	1	2000	206	bedab186098ad08b4159a9d3987d31cb	0	0	0	0	0	0	0	0	0	0	0	0	0	/home/dhl_ec/bnelissen/Slides/CD3_manuscript/CD3_slides/AAA311.CD3/AAA311.CD3.run1	255	0.7	0.06	0.7	0.06	-9.92869172484	-12.148293737	5.51990409211	0.476667484375
23387.0	1698145.0	10296.0	81033.0	1698145.0	4000000.0	209.0	49.0	1.4	2.11	1.15	0.0500000000002	7.03	0.42	0.749999999999	0.15	8.09	0.28	2.47	1.56	0.56	AAA311.CD3.X21.Y8.tile.tissue.png	207	1	2000	207	53d5ee00c94b4b0af725248a3c326e37	0	0	0	0	0	0	0	0	0	0	0	0	0	/home/dhl_ec/bnelissen/Slides/CD3_manuscript/CD3_slides/AAA311.CD3/AAA311.CD3.run1	255	0.7	0.06	0.7	0.06	-9.78490305286	-12.237487899	3.77108606961	0.60077815625
36083.0	3052617.0	17138.0	32893.0	3052617.0	4000000.0	377.0	14.0	1.15	1.56	1.16	0.0499999999993	7.41	0.4	0.759999999999	0.110000000001	9.59	0.37	2.28	1.53	1.01	AAA311.CD3.X21.Y9.tile.tissue.png	208	1	2000	208	6445eb1cde6a8c160a1280e32ec9884f	0	0	0	0	0	0	0	0	0	0	0	0	0	/home/dhl_ec/bnelissen/Slides/CD3_manuscript/CD3_slides/AAA311.CD3/AAA311.CD3.run1	255	0.7	0.06	0.7	0.06	-9.50206407031	-12.8925625031	3.45402209875	0.507928296875
29264.0	2972713.0	13202.0	45085.0	2972713.0	4000000.0	280.0	17.0	1.86	1.28	1.12	0.0500000000002	7.23	0.400000000001	0.740000000001	0.0999999999995	9.09	0.34	2.27	1.52	0.56	AAA311.CD3.X22.Y10.tile.tissue.png	209	1	2000	209	633e3be98d85fe65f2ab5a3ab085305c	0	0	0	0	0	0	0	0	0	0	0	0	0	/home/dhl_ec/bnelissen/Slides/CD3_manuscript/CD3_slides/AAA311.CD3/AAA311.CD3.run1	255	0.7	0.06	0.7	0.06	-9.59835327117	-12.9216719232	3.23879933232	0.446145945313
39457.0	3591823.0	18102.0	24370.0	3591823.0	4000000.0	413.0	7.0	1.92	1.29	1.13	0.0500000000002	7.33	0.389999999999	0.740000000001	0.0799999999999	9.57	0.38	2.33	1.59	0.589999999999	AAA311.CD3.X22.Y11.tile.tissue.png	210	1	2000	210	f80d3300a445656916f00e4ed7649dcf	0	0	0	0	0	0	0	0	0	0	0	0	0	/home/dhl_ec/bnelissen/Slides/CD3_manuscript/CD3_slides/AAA311.CD3/AAA311.CD3.run1	255	0.7	0.06	0.7	0.06	-9.55837716612	-12.8826519991	3.11942612438	0.505059015625
5146.0	1596195.0	2529.0	63582.0	1596195.0	4000000.0	56.0	62.0	2.12	1.28	1.14	0.0499999999993	7.06	0.41	0.729999999999	0.16	7.84	0.28	2.4	1.56	0.62	AAA311.CD3.X22.Y12.tile.tissue.png	211	1	2000	211	b48ea9afc23961cbaef6aa99c5b5ac23	0	0	0	0	0	0	0	0	0	0	0	0	0	/home/dhl_ec/bnelissen/Slides/CD3_manuscript/CD3_slides/AAA311.CD3/AAA311.CD3.run1	255	0.7	0.06	0.7	0.06	-9.49419096445	-12.6679237003	2.44879012696	0.369399515625
47140.0	3657132.0	21338.0	17508.0	3657132.0	4000000.0	505.0	8.0	1.19	2.05	1.17	0.0500000000002	7.94	0.389999999999	0.750000000001	0.0799999999999	9.81	0.37	2.2	1.52	0.56	AAA311.CD3.X22.Y13.tile.tissue.png	212	1	2000	212	8383791fede82592758a0e49466f6659	0	0	0	0	0	0	0	0	0	0	0	0	0	/home/dhl_ec/bnelissen/Slides/CD3_manuscript/CD3_slides/AAA311.CD3/AAA311.CD3.run1	255	0.7	0.06	0.7	0.06	-8.99287063657	-12.6020669025	1.74416372261	0.369206089844
42054.0	3335602.0	19166.0	12013.0	3335602.0	4000000.0	427.0	1.0	1.5	1.28	1.19	0.0500000000002	7.43	0.38	0.75	0.0900000000001	9.5	0.35	2.19	1.53	0.54	AAA311.CD3.X22.Y14.tile.tissue.png	213	1	2000	213	c9300b1cad9a5a62f701ac92c0344611	0	0	0	0	0	0	0	0	0	0	0	0	0	/home/dhl_ec/bnelissen/Slides/CD3_manuscript/CD3_slides/AAA311.CD3/AAA311.CD3.run1	255	0.7	0.06	0.7	0.06	-8.29871878433	-11.963487052	1.12110264053	0.208977730469
1680.0	179121.0	638.0	2550.0	179121.0	4000000.0	13.0	2.0	1.15	1.17	1.14	0.0500000000002	6.91	0.37	0.749999999999	0.21	6.7	0.22	2.12	1.53	0.51	AAA311.CD3.X22.Y15.tile.tissue.png	214	1	2000	214	f27810dcfb95a9e9af779dbef02be957	0	0	0	0	0	0	0	0	0	0	0	0	0	/home/dhl_ec/bnelissen/Slides/CD3_manuscript/CD3_slides/AAA311.CD3/AAA311.CD3.run1	255	0.7	0.06	0.7	0.06	-8.14804454283	-11.0722392588	1.40232875394	0.864171240234
0.0	0.0	0.0	0.0	0.0	4000000.0	0.0	0.0	0.86	0.950000000001	1.16	0.0600000000004	5.98	0.3	0.929999999999	0.23	5.01	0.129999999999	2.17	1.64	0.580000000001	AAA311.CD3.X22.Y16.tile.tissue.png	215	1	2000	215	ac84c536a7c3397d50a4af4697c49428	0	0	0	0	0	0	0	0	0	0	0	0	0	/home/dhl_ec/bnelissen/Slides/CD3_manuscript/CD3_slides/AAA311.CD3/AAA311.CD3.run1	255	1.0	0.06	1.0	0.06	0.0	0.0	0.0	5.736996
0.0	0.0	0.0	0.0	0.0	4000000.0	0.0	0.0	0.96	1.65	1.21	0.0599999999995	5.96	0.31	0.96	0.25	5.06	0.13	2.21	1.63	1.27	AAA311.CD3.X22.Y17.tile.tissue.png	216	1	2000	216	aa6bdf0c336b60e24d319a4cb343bc59	0	0	0	0	0	0	0	0	0	0	0	0	0	/home/dhl_ec/bnelissen/Slides/CD3_manuscript/CD3_slides/AAA311.CD3/AAA311.CD3.run1	255	1.0	0.06	1.0	0.06	0.0	0.0	0.0	6.0626305
0.0	0.0	0.0	0.0	0.0	4000000.0	0.0	0.0	1.43	1.83	1.19	0.0599999999995	5.93	0.33	0.94	0.240000000001	5.04	0.13	2.05	1.53	1.26	AAA311.CD3.X22.Y6.tile.tissue.png	217	1	2000	217	7a7e6a06a5a6b18b0e85e3a01c560108	0	0	0	0	0	0	0	0	0	0	0	0	0	/home/dhl_ec/bnelissen/Slides/CD3_manuscript/CD3_slides/AAA311.CD3/AAA311.CD3.run1	255	1.0	0.06	1.0	0.06	0.0	0.0	0.0	6.120075
8225.0	508062.0	3557.0	31455.0	508062.0	4000000.0	69.0	25.0	1.26	1.24	1.16	0.0600000000004	9.36	0.39	0.75	0.21	7.0	0.23	2.18	1.55	0.809999999999	AAA311.CD3.X22.Y7.tile.tissue.png	218	1	2000	218	333e98919b0cd4169225c6c795bee0af	0	0	0	0	0	0	0	0	0	0	0	0	0	/home/dhl_ec/bnelissen/Slides/CD3_manuscript/CD3_slides/AAA311.CD3/AAA311.CD3.run1	255	0.7	0.06	0.7	0.06	-9.73400849329	-12.1894580357	3.9687297729	0.751329257813
7961.0	1124366.0	3824.0	67123.0	1124366.0	4000000.0	82.0	32.0	1.05	1.5	1.15	0.0499999999993	7.26	0.39	0.75	0.179999999999	7.5	0.259999999999	2.33	1.52	0.57	AAA311.CD3.X22.Y8.tile.tissue.png	219	1	2000	219	3c780ce412888a6b31863cb0d205d3f4	0	0	0	0	0	0	0	0	0	0	0	0	0	/home/dhl_ec/bnelissen/Slides/CD3_manuscript/CD3_slides/AAA311.CD3/AAA311.CD3.run1	255	0.7	0.06	0.7	0.06	-9.70319718225	-12.3680832965	3.59321323078	0.67667659375
33711.0	2659268.0	15349.0	49976.0	2659268.0	4000000.0	329.0	30.0	1.17	1.26	1.15	0.0500000000002	7.4	0.43	0.809999999999	0.12	9.72	0.34	2.35	1.53	0.580000000001	AAA311.CD3.X22.Y9.tile.tissue.png	220	1	2000	220	73a8f1b6669fca8b97f415208d3d4a75	0	0	0	0	0	0	0	0	0	0	0	0	0	/home/dhl_ec/bnelissen/Slides/CD3_manuscript/CD3_slides/AAA311.CD3/AAA311.CD3.run1	255	0.7	0.06	0.7	0.06	-9.52061758263	-12.7910674018	3.75577811338	0.482739859375
9327.0	2784195.0	4501.0	38999.0	2784195.0	4000000.0	100.0	9.0	1.26	1.29	1.16	0.0599999999995	7.25	0.41	0.74	0.110000000001	8.79	0.330000000001	2.26	1.53	0.51	AAA311.CD3.X23.Y10.tile.tissue.png	221	1	2000	221	e6067ccc51357787127f632ca2afc198	0	0	0	0	0	0	0	0	0	0	0	0	0	/home/dhl_ec/bnelissen/Slides/CD3_manuscript/CD3_slides/AAA311.CD3/AAA311.CD3.run1	255	0.7	0.06	0.7	0.06	-9.09872521347	-12.5620203701	2.52266945367	0.361920640625
17392.0	2546025.0	7972.0	54034.0	2546025.0	4000000.0	183.0	31.0	1.16	1.31	1.15	0.0500000000002	7.14	0.4	0.750000000001	0.13	8.57	0.32	2.28	1.51	0.59	AAA311.CD3.X23.Y11.tile.tissue.png	222	1	2000	222	d44322be53ecd5501452fbcd428f820a	0	0	0	0	0	0	0	0	0	0	0	0	0	/home/dhl_ec/bnelissen/Slides/CD3_manuscript/CD3_slides/AAA311.CD3/AAA311.CD3.run1	255	0.7	0.06	0.7	0.06	-9.4666957606	-13.0247766465	2.86682601419	0.382136882813
13015.0	1929017.0	5643.0	63151.0	1929017.0	4000000.0	117.0	21.0	1.17	1.22	1.13	0.0499999999993	7.55	0.400000000001	0.740000000001	0.139999999999	8.15	0.3	2.31	1.52	0.55	AAA311.CD3.X23.Y12.tile.tissue.png	223	1	2000	223	86319a199cf1871a9efda211b7148c99	0	0	0	0	0	0	0	0	0	0	0	0	0	/home/dhl_ec/bnelissen/Slides/CD3_manuscript/CD3_slides/AAA311.CD3/AAA311.CD3.run1	255	0.7	0.06	0.7	0.06	-9.52967458992	-12.4257898821	2.8376582111	0.4457204375
16601.0	3329298.0	8306.0	24514.0	3329298.0	4000000.0	213.0	10.0	1.16	1.27	1.18	0.0500000000002	7.26	0.39	0.759999999999	0.0899999999992	9.27	0.48	2.25	1.52	0.580000000001	AAA311.CD3.X23.Y13.tile.tissue.png	224	1	2000	224	6fb847348208e1e0cecc4cba7c91c797	0	0	0	0	0	0	0	0	0	0	0	0	0	/home/dhl_ec/bnelissen/Slides/CD3_manuscript/CD3_slides/AAA311.CD3/AAA311.CD3.run1	255	0.7	0.06	0.7	0.06	-8.9023664009	-12.5465631959	1.87264084783	0.331298765625
24938.0	3998849.0	12488.0	8249.0	3998849.0	4000000.0	304.0	1.0	1.09	1.2	1.15	0.0499999999993	6.29	0.37	0.75	0.0600000000004	10.08	0.37	2.17	1.53	0.559999999999	AAA311.CD3.X23.Y14.tile.tissue.png	225	1	2000	225	17aa7a8075ef512f61b66c5712a1fca8	0	0	0	0	0	0	0	0	0	0	0	0	0	/home/dhl_ec/bnelissen/Slides/CD3_manuscript/CD3_slides/AAA311.CD3/AAA311.CD3.run1	255	0.7	0.0782963408593	0.7	0.0782963408593	-8.40398968727	-12.3804310989	0.649312669051	0.0918985314331
12613.0	2157282.0	5726.0	10925.0	2157282.0	4000000.0	123.0	2.0	1.15	1.21	1.14	0.0500000000002	7.19	0.38	0.81	0.13	9.14	0.3	2.35	1.65	0.59	AAA311.CD3.X23.Y15.tile.tissue.png	226	1	2000	226	451a736c13a42d115aa2da697e47e456	0	0	0	0	0	0	0	0	0	0	0	0	0	/home/dhl_ec/bnelissen/Slides/CD3_manuscript/CD3_slides/AAA311.CD3/AAA311.CD3.run1	255	0.7	0.06	0.7	0.06	-8.4392604221	-11.1033939694	1.19965219246	0.159193648438
68.0	1681.0	44.0	180.0	1681.0	4000000.0	1.0	1.0	1.0	1.07	1.21	0.0600000000004	6.98	0.37	0.85	0.22	6.71	0.23	2.08	1.54	0.56	AAA311.CD3.X23.Y16.tile.tissue.png	227	1	2000	227	0bdffce180c037a06546d0b37e2c48dd	0	0	0	0	0	0	0	0	0	0	0	0	0	/home/dhl_ec/bnelissen/Slides/CD3_manuscript/CD3_slides/AAA311.CD3/AAA311.CD3.run1	255	0.7	0.06	0.7	0.06	-9.67224010726	-12.5298907054	5.38508037766	3.31992624414
144.0	13465.0	83.0	1076.0	13465.0	4000000.0	2.0	3.0	0.879999999999	0.96	1.19	0.0599999999995	6.91	0.38	0.87	0.219999999999	6.74	0.21	2.1	1.52	0.57	AAA311.CD3.X23.Y7.tile.tissue.png	228	1	2000	228	18e18b1c7a15a04d2c58fd1e55c182c6	0	0	0	0	0	0	0	0	0	0	0	0	0	/home/dhl_ec/bnelissen/Slides/CD3_manuscript/CD3_slides/AAA311.CD3/AAA311.CD3.run1	255	0.7	0.06	0.7	0.06	-9.93598501323	-12.5104326093	3.98035271772	2.06970448364
2744.0	359128.0	1204.0	22692.0	359128.0	4000000.0	25.0	12.0	0.95	1.27	1.18	0.0599999999995	7.07	0.38	0.78	0.2	7.09	0.22	2.25	1.52	0.55	AAA311.CD3.X23.Y8.tile.tissue.png	229	1	2000	229	7a9a48612eac7b69149ade7ba4df1bae	0	0	0	0	0	0	0	0	0	0	0	0	0	/home/dhl_ec/bnelissen/Slides/CD3_manuscript/CD3_slides/AAA311.CD3/AAA311.CD3.run1	255	0.7	0.06	0.7	0.06	-9.77017533819	-12.2704617362	3.67219152804	1.65106666406
10513.0	775517.0	4495.0	36870.0	775517.0	4000000.0	89.0	24.0	1.01	1.37	1.16	0.0500000000002	7.55	0.4	0.74	0.199999999999	7.5	0.25	2.34	1.58	0.54	AAA311.CD3.X23.Y9.tile.tissue.png	230	1	2000	230	9ec9d61dbdabfc64fee64b08127895ed	0	0	0	0	0	0	0	0	0	0	0	0	0	/home/dhl_ec/bnelissen/Slides/CD3_manuscript/CD3_slides/AAA311.CD3/AAA311.CD3.run1	255	0.7	0.06	0.7	0.06	-9.59966552279	-12.3672128733	3.40485349702	0.39292334375
6439.0	2729471.0	3084.0	25585.0	2729471.0	4000000.0	60.0	17.0	1.07	1.34	1.19	0.0599999999995	7.35	0.4	0.759999999999	0.12	9.45	0.34	2.39	1.63	0.610000000001	AAA311.CD3.X24.Y10.tile.tissue.png	231	1	2000	231	9c23a47468e1110dff9f7750001522aa	0	0	0	0	0	0	0	0	0	0	0	0	0	/home/dhl_ec/bnelissen/Slides/CD3_manuscript/CD3_slides/AAA311.CD3/AAA311.CD3.run1	255	0.7	0.06	0.7	0.06	-9.31269045906	-12.3390951711	3.1061755904	0.416516703125
214921.0	3317996.0	85276.0	30181.0	3317996.0	4000000.0	1975.0	17.0	1.24	1.3	1.23	0.0500000000002	7.68	0.58	0.84	0.0900000000001	11.56	0.410000000001	2.42	1.64	0.670000000001	AAA311.CD3.X24.Y11.tile.tissue.png	232	1	2000	232	c2336a6742cb3e08394651390ba52bbb	0	0	0	0	0	0	0	0	0	0	0	0	0	/home/dhl_ec/bnelissen/Slides/CD3_manuscript/CD3_slides/AAA311.CD3/AAA311.CD3.run1	255	0.7	0.06	0.7	0.06	-9.22947278157	-13.0139036244	2.97824725137	0.621304855469
18734.0	2467585.0	8414.0	46335.0	2467585.0	4000000.0	189.0	16.0	1.12	1.35	1.26	0.0499999999993	7.65	0.42	0.81	0.12	9.34	0.33	2.46	1.64	0.659999999999	AAA311.CD3.X24.Y12.tile.tissue.png	233	1	2000	233	54c8ee392344dfdc3f7fd0fa92d828c0	0	0	0	0	0	0	0	0	0	0	0	0	0	/home/dhl_ec/bnelissen/Slides/CD3_manuscript/CD3_slides/AAA311.CD3/AAA311.CD3.run1	255	0.7	0.06	0.7	0.06	-9.31635676403	-12.8416213701	2.88524091761	0.445850851562
27033.0	3415738.0	13161.0	21660.0	3415738.0	4000000.0	321.0	3.0	1.52	1.36	1.22	0.0500000000002	7.8	0.38	0.77	0.0900000000001	10.26	0.38	2.37	1.64	0.62	AAA311.CD3.X24.Y13.tile.tissue.png	234	1	2000	234	eb58f1b657cb4e5df9524ad6c7ac8ac3	0	0	0	0	0	0	0	0	0	0	0	0	0	/home/dhl_ec/bnelissen/Slides/CD3_manuscript/CD3_slides/AAA311.CD3/AAA311.CD3.run1	255	0.7	0.06	0.7	0.06	-8.75451947224	-12.265067941	1.58211217101	0.251927730469
91253.0	3988425.0	38393.0	8684.0	3988425.0	4000000.0	939.0	1.0	1.45	1.7	1.2	0.0500000000002	8.32	0.39	0.81	0.0900000000001	10.92	0.410000000001	2.33	1.64	0.64	AAA311.CD3.X24.Y14.tile.tissue.png	235	1	2000	235	2c70cb26cf2352967b0d1b27875abc27	0	0	0	0	0	0	0	0	0	0	0	0	0	/home/dhl_ec/bnelissen/Slides/CD3_manuscript/CD3_slides/AAA311.CD3/AAA311.CD3.run1	255	0.7	0.06	0.7	0.06	-8.99718260339	-12.3433163542	1.41894501683	0.208070253906
33334.0	3001962.0	12795.0	18220.0	3001962.0	4000000.0	273.0	8.0	1.15	1.78	1.16	0.0500000000002	6.92	0.38	0.75	0.1	9.56	0.37	2.4	1.65	0.629999999999	AAA311.CD3.X24.Y15.tile.tissue.png	236	1	2000	236	aec4971801f29cb03b521762500b048e	0	0	0	0	0	0	0	0	0	0	0	0	0	/home/dhl_ec/bnelissen/Slides/CD3_manuscript/CD3_slides/AAA311.CD3/AAA311.CD3.run1	255	0.7	0.0647813084134	0.7	0.0647813084134	-8.53936480504	-11.3201223394	1.243106874	0.188470333984
1923.0	110439.0	794.0	3912.0	110439.0	4000000.0	15.0	3.0	1.22	1.26	1.42	0.0600000000004	7.39	0.409999999999	0.82	0.23	7.31	0.23	2.25	1.65	0.57	AAA311.CD3.X24.Y16.tile.tissue.png	237	1	2000	237	b79a4db809a9a55d3ac7635174d23281	0	0	0	0	0	0	0	0	0	0	0	0	0	/home/dhl_ec/bnelissen/Slides/CD3_manuscript/CD3_slides/AAA311.CD3/AAA311.CD3.run1	255	0.7	0.06	0.7	0.06	-9.04495230124	-11.9988007607	2.96293866043	1.66540358398
0.0	0.0	0.0	0.0	0.0	4000000.0	0.0	0.0	0.86	0.95	1.18	0.0600000000004	5.83	0.3	0.91	0.23	4.56	0.13	2.12	1.52	0.679999999999	AAA311.CD3.X24.Y6.tile.tissue.png	238	1	2000	238	7e44c7dd5a8df2286013727f6c1495eb	0	0	0	0	0	0	0	0	0	0	0	0	0	/home/dhl_ec/bnelissen/Slides/CD3_manuscript/CD3_slides/AAA311.CD3/AAA311.CD3.run1	255	1.0	0.06	1.0	0.06	0.0	0.0	0.0	2.2734975
0.0	2365.0	0.0	220.0	2365.0	4000000.0	0.0	1.0	0.93	1.07	1.32	0.0599999999995	7.12	0.38	0.84	0.23	5.69	0.13	2.12	1.56	0.56	AAA311.CD3.X24.Y8.tile.tissue.png	239	1	2000	239	86f7aba6e4662b03b6c47bee931bee90	0	0	0	0	0	0	0	0	0	0	0	0	0	/home/dhl_ec/bnelissen/Slides/CD3_manuscript/CD3_slides/AAA311.CD3/AAA311.CD3.run1	255	0.7	0.06	0.7	0.06	0.0	-12.3600226803	4.02988157373	3.71087618047
7461.0	1494154.0	3307.0	11691.0	1494154.0	4000000.0	69.0	1.0	1.02	1.39	1.18	0.0499999999993	7.05	0.389999999999	0.74	0.160000000001	7.76	0.27	2.21	1.52	0.54	AAA311.CD3.X24.Y9.tile.tissue.png	240	1	2000	240	8efaa55c2f1188fd7ea624a983bba256	0	0	0	0	0	0	0	0	0	0	0	0	0	/home/dhl_ec/bnelissen/Slides/CD3_manuscript/CD3_slides/AAA311.CD3/AAA311.CD3.run1	255	0.7	0.06	0.7	0.06	-9.10455029155	-11.5463706968	3.27689618664	0.28421375
8338.0	2639134.0	3894.0	30650.0	2639134.0	4000000.0	85.0	19.0	1.21	1.28	1.16	0.0500000000002	6.95	0.389999999999	0.75	0.12	8.7	0.31	2.25	1.53	0.56	AAA311.CD3.X25.Y10.tile.tissue.png	241	1	2000	241	116623401923c74e71a66bbae76f8866	0	0	0	0	0	0	0	0	0	0	0	0	0	/home/dhl_ec/bnelissen/Slides/CD3_manuscript/CD3_slides/AAA311.CD3/AAA311.CD3.run1	255	0.7	0.06	0.7	0.06	-9.17268858444	-12.6799444937	2.58977320228	0.343463289063
500349.0	3884991.0	199046.0	12154.0	3884991.0	4000000.0	4490.0	1.0	1.17	1.99	1.15	0.0500000000002	9.46	0.37	0.749999999999	0.0699999999997	13.34	0.46	2.2	1.53	0.669999999999	AAA311.CD3.X25.Y11.tile.tissue.png	242	1	2000	242	d539f81203f2eb81ece0dfcccfa52712	0	0	0	0	0	0	0	0	0	0	0	0	0	/home/dhl_ec/bnelissen/Slides/CD3_manuscript/CD3_slides/AAA311.CD3/AAA311.CD3.run1	255	0.7	0.0626118681964	0.7	0.0626118681964	-8.46662025883	-12.2807074237	1.15241016677	0.270291753906
32808.0	3207356.0	15376.0	26982.0	3207356.0	4000000.0	345.0	8.0	1.4	1.28	1.22	0.0500000000002	7.31	0.389999999999	0.75	0.0900000000001	9.43	0.35	2.25	1.53	0.599999999999	AAA311.CD3.X25.Y12.tile.tissue.png	243	1	2000	243	4210029ed48ac9e29e7839c3339e7531	0	0	0	0	0	0	0	0	0	0	0	0	0	/home/dhl_ec/bnelissen/Slides/CD3_manuscript/CD3_slides/AAA311.CD3/AAA311.CD3.run1	255	0.7	0.06	0.7	0.06	-9.66035676234	-12.882206352	2.42315649008	0.532052507813
39536.0	3859503.0	19753.0	10255.0	3859503.0	4000000.0	475.0	2.0	1.16	1.44	1.15	0.0500000000002	6.98	0.38	0.750000000001	0.0699999999997	10.07	0.38	2.19	1.52	0.59	AAA311.CD3.X25.Y13.tile.tissue.png	244	1	2000	244	6ded975d6d38e8fa2a1b2d2f55492a36	0	0	0	0	0	0	0	0	0	0	0	0	0	/home/dhl_ec/bnelissen/Slides/CD3_manuscript/CD3_slides/AAA311.CD3/AAA311.CD3.run1	255	0.7	0.06	0.7	0.06	-8.46062149392	-12.1854770525	1.24604071479	0.164373271973
26647.0	3913901.0	12295.0	10665.0	3913901.0	4000000.0	296.0	1.0	1.71	1.35	1.13	0.0499999999993	7.71	0.38	0.75	0.0700000000006	9.77	0.37	2.18	1.52	0.56	AAA311.CD3.X25.Y14.tile.tissue.png	245	1	2000	245	55707432cbcc0911da5e45a78e9ac76f	0	0	0	0	0	0	0	0	0	0	0	0	0	/home/dhl_ec/bnelissen/Slides/CD3_manuscript/CD3_slides/AAA311.CD3/AAA311.CD3.run1	255	0.7	0.06	0.7	0.06	-8.7384202055	-12.4637526237	1.62621910834	0.255843621094
29534.0	3534564.0	14115.0	14496.0	3534564.0	4000000.0	312.0	3.0	1.07	1.79	1.41	0.0500000000002	7.01	0.379999999999	0.8	0.0799999999999	10.5	0.39	2.34	1.63	0.609999999999	AAA311.CD3.X25.Y15.tile.tissue.png	246	1	2000	246	36e5e4d2624455be469293064eee3ee5	0	0	0	0	0	0	0	0	0	0	0	0	0	/home/dhl_ec/bnelissen/Slides/CD3_manuscript/CD3_slides/AAA311.CD3/AAA311.CD3.run1	255	0.7	0.0628160788745	0.7	0.0628160788745	-8.39439931345	-11.5447175378	0.946070168223	0.161052930176
892.0	36872.0	472.0	1198.0	36872.0	4000000.0	9.0	1.0	1.02	1.18	1.19	0.0500000000002	7.06	0.4	0.789999999999	0.219999999999	7.27	0.23	2.22	1.63	0.580000000001	AAA311.CD3.X25.Y16.tile.tissue.png	247	1	2000	247	d34d4c02ed730e823a8ccec5a890aeca	0	0	0	0	0	0	0	0	0	0	0	0	0	/home/dhl_ec/bnelissen/Slides/CD3_manuscript/CD3_slides/AAA311.CD3/AAA311.CD3.run1	255	0.7	0.06	0.7	0.06	-8.45261333442	-11.5931789513	2.40156153523	0.218650366699
0.0	0.0	0.0	0.0	0.0	4000000.0	0.0	0.0	0.88	0.969999999999	1.19	0.0600000000004	6.63	0.32	0.950000000001	0.22	5.03	0.13	2.16	1.63	1.09	AAA311.CD3.X25.Y7.tile.tissue.png	248	1	2000	248	9adaadf152fb95b45cebf596833284f0	0	0	0	0	0	0	0	0	0	0	0	0	0	/home/dhl_ec/bnelissen/Slides/CD3_manuscript/CD3_slides/AAA311.CD3/AAA311.CD3.run1	255	1.0	0.06	1.0	0.06	0.0	-10.5781160986	0.0	3.55473297948
1378.0	626272.0	805.0	6566.0	626272.0	4000000.0	19.0	2.0	1.77	1.98	1.2	0.0599999999995	7.92	0.419999999999	0.810000000001	0.2	7.7	0.25	2.3	1.63	0.56	AAA311.CD3.X25.Y8.tile.tissue.png	249	1	2000	249	b6349a806cdcd08c7a5ac28d9dcf7cac	0	0	0	0	0	0	0	0	0	0	0	0	0	/home/dhl_ec/bnelissen/Slides/CD3_manuscript/CD3_slides/AAA311.CD3/AAA311.CD3.run1	255	0.7	0.06	0.7	0.06	-8.3421149672	-11.275363679	1.99197303694	0.923361144531
6311.0	3856175.0	3169.0	11514.0	3856175.0	4000000.0	73.0	3.0	2.1	1.63	1.22	0.0499999999993	8.1	0.400000000001	0.81	0.0699999999997	10.38	0.4	2.35	1.64	0.73	AAA311.CD3.X25.Y9.tile.tissue.png	250	1	2000	250	15a1ac444e41c472a4575d4a3d53dcf0	0	0	0	0	0	0	0	0	0	0	0	0	0	/home/dhl_ec/bnelissen/Slides/CD3_manuscript/CD3_slides/AAA311.CD3/AAA311.CD3.run1	255	0.7	0.0699111875994	0.7	0.0699111875994	-9.02908631948	-12.3223449402	2.28348056476	0.279088402344
37036.0	3692460.0	15595.0	19827.0	3692460.0	4000000.0	320.0	4.0	1.8	2.48	1.25	0.0500000000002	8.69	0.38	0.77	0.0799999999999	10.6	0.400000000001	2.39	1.66	0.69	AAA311.CD3.X26.Y10.tile.tissue.png	251	1	2000	251	141ac69d425784339afccea13e8aa0a8	0	0	0	0	0	0	0	0	0	0	0	0	0	/home/dhl_ec/bnelissen/Slides/CD3_manuscript/CD3_slides/AAA311.CD3/AAA311.CD3.run1	255	0.7	0.06	0.7	0.06	-9.4071321061	-12.6903417679	2.38956085966	0.458798988281
159258.0	3541830.0	63017.0	26502.0	3541830.0	4000000.0	1441.0	6.0	1.94	1.37	1.17	0.0500000000002	8.06	0.4	0.799999999999	0.0799999999999	11.43	0.410000000001	2.39	1.63	0.619999999999	AAA311.CD3.X26.Y11.tile.tissue.png	252	1	2000	252	fd405a7b78bcf3a2d99293840306da44	0	0	0	0	0	0	0	0	0	0	0	0	0	/home/dhl_ec/bnelissen/Slides/CD3_manuscript/CD3_slides/AAA311.CD3/AAA311.CD3.run1	255	0.7	0.06	0.7	0.06	-9.23861726685	-12.9671786402	2.28985820176	0.714427595703
60459.0	3400497.0	24545.0	14217.0	3400497.0	4000000.0	512.0	2.0	1.22	1.68	1.22	0.0500000000002	7.58	0.400000000001	0.799999999999	0.0799999999999	11.07	0.39	2.37	1.68	1.16	AAA311.CD3.X26.Y12.tile.tissue.png	253	1	2000	253	f992c28f28bd763cd39b9ad045c5b537	0	0	0	0	0	0	0	0	0	0	0	0	0	/home/dhl_ec/bnelissen/Slides/CD3_manuscript/CD3_slides/AAA311.CD3/AAA311.CD3.run1	255	0.7	0.06	0.7	0.06	-8.96186374394	-12.3886204048	1.7744010885	0.398723734375
56726.0	3693064.0	22629.0	11634.0	3693064.0	4000000.0	485.0	3.0	1.84	1.31	1.14	0.0500000000002	7.29	0.37	0.740000000001	0.0799999999999	10.07	0.37	2.2	1.52	1.15	AAA311.CD3.X26.Y13.tile.tissue.png	254	1	2000	254	a46395265aebf7191eab48f42d74e0cb	0	0	0	0	0	0	0	0	0	0	0	0	0	/home/dhl_ec/bnelissen/Slides/CD3_manuscript/CD3_slides/AAA311.CD3/AAA311.CD3.run1	255	0.7	0.0615926574364	0.7	0.0615926574364	-9.12093451539	-12.7269861085	2.06273726195	0.333115544922
20942.0	3933694.0	10393.0	11285.0	3933694.0	4000000.0	250.0	1.0	2.64	2.55	1.16	0.0500000000002	7.18	0.39	0.760000000001	0.0699999999997	9.9	0.37	2.2	1.53	0.58	AAA311.CD3.X26.Y14.tile.tissue.png	255	1	2000	255	5c6a454d8efad097e6765659459034ee	0	0	0	0	0	0	0	0	0	0	0	0	0	/home/dhl_ec/bnelissen/Slides/CD3_manuscript/CD3_slides/AAA311.CD3/AAA311.CD3.run1	255	0.7	0.0612555112617	0.7	0.0612555112617	-8.62748089402	-12.0026150802	0.827948262363	0.140238291016
34363.0	3934482.0	14752.0	8840.0	3934482.0	4000000.0	316.0	1.0	1.5	2.17	1.15	0.0500000000002	7.09	0.37	0.75	0.0699999999997	10.13	0.38	2.19	1.52	0.55	AAA311.CD3.X26.Y15.tile.tissue.png	256	1	2000	256	0789471690a656928056df66544cf5fd	0	0	0	0	0	0	0	0	0	0	0	0	0	/home/dhl_ec/bnelissen/Slides/CD3_manuscript/CD3_slides/AAA311.CD3/AAA311.CD3.run1	255	0.7	0.072731738686	0.7	0.072731738686	-8.75498129193	-11.6140112343	1.25198826284	0.135947474609
2250.0	115523.0	1227.0	5715.0	115523.0	4000000.0	27.0	9.0	1.51	1.29	1.17	0.0500000000002	6.83	0.38	0.74	0.22	6.66	0.21	2.13	1.53	0.54	AAA311.CD3.X26.Y16.tile.tissue.png	257	1	2000	257	23b7feddd9ba2c83fb8605b59e8d6953	0	0	0	0	0	0	0	0	0	0	0	0	0	/home/dhl_ec/bnelissen/Slides/CD3_manuscript/CD3_slides/AAA311.CD3/AAA311.CD3.run1	255	0.7	0.06	0.7	0.06	-8.52000965072	-12.6871291063	2.35362236781	0.222222183594
0.0	0.0	0.0	0.0	0.0	4000000.0	0.0	0.0	0.94	0.970000000001	1.17	0.0600000000004	5.49	0.31	0.92	0.22	4.55	0.13	2.02	1.52	0.51	AAA311.CD3.X26.Y17.tile.tissue.png	258	1	2000	258	e25adff01c5b95a323927ce409ce2069	0	0	0	0	0	0	0	0	0	0	0	0	0	/home/dhl_ec/bnelissen/Slides/CD3_manuscript/CD3_slides/AAA311.CD3/AAA311.CD3.run1	255	1.0	0.06	1.0	0.06	0.0	0.0	0.0	3.13837
0.0	0.0	0.0	0.0	0.0	4000000.0	0.0	0.0	0.949999999999	1.0	1.17	0.0599999999995	6.41	0.299999999999	0.84	0.22	4.53	0.12	2.02	1.52	0.52	AAA311.CD3.X26.Y7.tile.tissue.png	259	1	2000	259	5aead6f7cbb2f083af7ecbcfc573da40	0	0	0	0	0	0	0	0	0	0	0	0	0	/home/dhl_ec/bnelissen/Slides/CD3_manuscript/CD3_slides/AAA311.CD3/AAA311.CD3.run1	255	1.0	0.06	1.0	0.06	0.0	-10.6915114122	0.0	5.66907629049
7344.0	2883349.0	3650.0	10656.0	2883349.0	4000000.0	80.0	1.0	1.09	1.3	1.14	0.0500000000002	6.77	0.38	0.76	0.110000000001	8.91	0.33	2.22	1.53	0.639999999999	AAA311.CD3.X26.Y8.tile.tissue.png	260	1	2000	260	1b88e0e022b4b58863a867c05e916138	0	0	0	0	0	0	0	0	0	0	0	0	0	/home/dhl_ec/bnelissen/Slides/CD3_manuscript/CD3_slides/AAA311.CD3/AAA311.CD3.run1	255	0.7	0.0616699443859	0.7	0.0616699443859	-8.44263249009	-11.1305570066	1.71629493815	0.3402035625
14738.0	2336417.0	7088.0	17946.0	2336417.0	4000000.0	148.0	10.0	1.37	1.26	1.17	0.0600000000004	6.72	0.38	0.75	0.129999999999	8.55	0.31	2.21	1.51	0.610000000001	AAA311.CD3.X26.Y9.tile.tissue.png	261	1	2000	261	8b036f6cf5ca0764b12eddc7a7e0c5fc	0	0	0	0	0	0	0	0	0	0	0	0	0	/home/dhl_ec/bnelissen/Slides/CD3_manuscript/CD3_slides/AAA311.CD3/AAA311.CD3.run1	255	0.7	0.06	0.7	0.06	-8.98196581225	-11.9055499444	1.91631262995	0.448406765625
27821.0	3530877.0	12601.0	36603.0	3530877.0	4000000.0	273.0	6.0	1.2	1.29	1.32	0.0499999999993	6.82	0.39	0.740000000001	0.0799999999999	9.9	0.35	2.27	1.53	0.6	AAA311.CD3.X27.Y10.tile.tissue.png	262	1	2000	262	7215c3fd2b710bb6812c094f13f72e5b	0	0	0	0	0	0	0	0	0	0	0	0	0	/home/dhl_ec/bnelissen/Slides/CD3_manuscript/CD3_slides/AAA311.CD3/AAA311.CD3.run1	255	0.7	0.06	0.7	0.06	-9.39227242286	-12.7043503212	2.04277793214	0.584187582031
42783.0	3700046.0	19983.0	13225.0	3700046.0	4000000.0	451.0	1.0	1.48	1.32	1.15	0.0500000000002	7.42	0.38	0.74	0.0699999999997	10.18	0.370000000001	2.21	1.52	0.58	AAA311.CD3.X27.Y11.tile.tissue.png	263	1	2000	263	2de247876a2bb15b6f28642bf17b6aa8	0	0	0	0	0	0	0	0	0	0	0	0	0	/home/dhl_ec/bnelissen/Slides/CD3_manuscript/CD3_slides/AAA311.CD3/AAA311.CD3.run1	255	0.7	0.06	0.7	0.06	-9.11344395324	-12.8064000921	2.12366066998	0.380086292969
52833.0	3905865.0	25000.0	10806.0	3905865.0	4000000.0	562.0	1.0	1.4	1.3	1.13	0.0500000000002	7.12	0.37	0.759999999999	0.0699999999997	10.29	0.37	2.2	1.52	0.63	AAA311.CD3.X27.Y12.tile.tissue.png	264	1	2000	264	60c15b3b8a8cbd9643bd00670def9951	0	0	0	0	0	0	0	0	0	0	0	0	0	/home/dhl_ec/bnelissen/Slides/CD3_manuscript/CD3_slides/AAA311.CD3/AAA311.CD3.run1	255	0.7	0.06	0.7	0.06	-8.3584393087	-11.9010286634	0.870149185998	0.144107074707
33448.0	3964804.0	14813.0	9894.0	3964804.0	4000000.0	333.0	1.0	1.14	1.33	1.19	0.0500000000002	12.09	0.37	0.739999999999	0.0599999999995	9.87	0.37	2.2	1.54	0.62	AAA311.CD3.X27.Y13.tile.tissue.png	265	1	2000	265	ef85ba999fc1553be4c31aaa7f6d9a6e	0	0	0	0	0	0	0	0	0	0	0	0	0	/home/dhl_ec/bnelissen/Slides/CD3_manuscript/CD3_slides/AAA311.CD3/AAA311.CD3.run1	255	0.7	0.06	0.7	0.06	-9.09125006151	-12.4132171877	2.07297208213	0.279828541016
16959.0	4000000.0	8320.0	7996.0	4000000.0	4000000.0	206.0	1.0	1.18	1.32	1.13	0.0500000000002	8.06	0.3	0.76	0.0600000000004	9.87	0.37	2.17	1.53	0.580000000001	AAA311.CD3.X27.Y14.tile.tissue.png	266	1	2000	266	9a4a878cb6e005231dcd7a532ae439a1	0	0	0	0	0	0	0	0	0	0	0	0	0	/home/dhl_ec/bnelissen/Slides/CD3_manuscript/CD3_slides/AAA311.CD3/AAA311.CD3.run1	255	0.7	0.0720204811042	0.7	0.0720204811042	-8.32049570737	-12.176497458	0.68113043808	0.0833648394775
36747.0	3538916.0	17314.0	12660.0	3538916.0	4000000.0	378.0	2.0	1.11	1.3	1.13	0.0500000000002	6.96	0.370000000001	0.75	0.0799999999999	9.66	0.360000000001	2.19	1.52	0.620000000001	AAA311.CD3.X27.Y15.tile.tissue.png	267	1	2000	267	ecf643ea658b986801a80eadcaa00c0e	0	0	0	0	0	0	0	0	0	0	0	0	0	/home/dhl_ec/bnelissen/Slides/CD3_manuscript/CD3_slides/AAA311.CD3/AAA311.CD3.run1	255	0.7	0.068992556127	0.7	0.068992556127	-8.3366315249	-11.2081233429	0.90531351681	0.136916286133
483.0	16415.0	263.0	726.0	16415.0	4000000.0	5.0	1.0	0.990000000001	1.16	1.17	0.0500000000002	6.53	0.37	0.73	0.22	6.57	0.22	2.08	1.55	0.56	AAA311.CD3.X27.Y16.tile.tissue.png	268	1	2000	268	a4cd460bb1d42d5bae23ca1863127e9d	0	0	0	0	0	0	0	0	0	0	0	0	0	/home/dhl_ec/bnelissen/Slides/CD3_manuscript/CD3_slides/AAA311.CD3/AAA311.CD3.run1	255	0.7	0.06	0.7	0.06	-8.22050837187	-12.4143953007	2.60119521966	0.235211106934
0.0	0.0	0.0	0.0	0.0	4000000.0	0.0	0.0	1.24	1.47	1.19	0.0599999999995	5.88	0.32	0.959999999999	0.219999999999	5.01	0.13	2.15	1.63	0.51	AAA311.CD3.X27.Y17.tile.tissue.png	269	1	2000	269	6131fc9b15919fabea1b88868c2b9336	0	0	0	0	0	0	0	0	0	0	0	0	0	/home/dhl_ec/bnelissen/Slides/CD3_manuscript/CD3_slides/AAA311.CD3/AAA311.CD3.run1	255	1.0	0.06	1.0	0.06	0.0	0.0	0.0	2.02185225
0.0	0.0	0.0	0.0	0.0	4000000.0	0.0	0.0	1.74	1.42	1.19	0.0599999999995	5.93	0.309999999999	0.95	0.23	5.0	0.14	2.15	1.63	0.72	AAA311.CD3.X27.Y7.tile.tissue.png	270	1	2000	270	a6138e6b77905c10591dec0aebbd3e19	0	0	0	0	0	0	0	0	0	0	0	0	0	/home/dhl_ec/bnelissen/Slides/CD3_manuscript/CD3_slides/AAA311.CD3/AAA311.CD3.run1	255	1.0	0.06	1.0	0.06	0.0	0.0	0.0	3.87824825
1047.0	97978.0	563.0	1786.0	97978.0	4000000.0	10.0	1.0	1.75	1.16	1.21	0.0600000000004	7.11	0.39	0.840000000001	0.22	7.28	0.23	2.28	1.64	0.6	AAA311.CD3.X27.Y8.tile.tissue.png	271	1	2000	271	f48da88ca01ba94f2548acd92bfb20c6	0	0	0	0	0	0	0	0	0	0	0	0	0	/home/dhl_ec/bnelissen/Slides/CD3_manuscript/CD3_slides/AAA311.CD3/AAA311.CD3.run1	255	0.7	0.06	0.7	0.06	-8.85907277379	-11.8183196698	3.450435069	1.97302912793
26191.0	1817259.0	11426.0	17865.0	1817259.0	4000000.0	234.0	11.0	1.11	1.37	1.22	0.0500000000002	7.35	0.389999999999	0.749999999999	0.15	8.94	0.309999999999	2.36	1.64	0.62	AAA311.CD3.X27.Y9.tile.tissue.png	272	1	2000	272	5ed8001e73a946a17d3708025afcda6d	0	0	0	0	0	0	0	0	0	0	0	0	0	/home/dhl_ec/bnelissen/Slides/CD3_manuscript/CD3_slides/AAA311.CD3/AAA311.CD3.run1	255	0.7	0.06	0.7	0.06	-9.5096031485	-12.8351500167	2.38647198252	0.4249948125
54216.0	1881111.0	19894.0	20202.0	1881111.0	4000000.0	386.0	3.0	1.09	1.3	1.19	0.0500000000002	7.47	0.41	0.799999999999	0.16	9.34	0.33	2.44	1.68	0.6	AAA311.CD3.X28.Y10.tile.tissue.png	273	1	2000	273	f094eee89e64f8c6e841f3d9f3e1e642	0	0	0	0	0	0	0	0	0	0	0	0	0	/home/dhl_ec/bnelissen/Slides/CD3_manuscript/CD3_slides/AAA311.CD3/AAA311.CD3.run1	255	0.7	0.06	0.7	0.06	-9.3691281474	-11.8959912513	2.61174273993	0.51077903125
52397.0	3933766.0	23801.0	10437.0	3933766.0	4000000.0	530.0	1.0	1.19	1.44	1.21	0.0499999999993	7.5	0.4	0.749999999999	0.0599999999995	10.42	0.379999999999	2.22	1.53	0.6	AAA311.CD3.X28.Y11.tile.tissue.png	274	1	2000	274	90457ac4e4e1a0831ac325a8c6e2ef99	0	0	0	0	0	0	0	0	0	0	0	0	0	/home/dhl_ec/bnelissen/Slides/CD3_manuscript/CD3_slides/AAA311.CD3/AAA311.CD3.run1	255	0.7	0.067535817558	0.7	0.067535817558	-8.75494756668	-12.4358646305	1.4356665686	0.215098443848
44017.0	3966894.0	19499.0	9826.0	3966894.0	4000000.0	431.0	1.0	1.12	1.45	1.15	0.0500000000002	8.01	0.370000000001	0.74	0.0600000000004	10.43	0.47	2.34	1.63	0.63	AAA311.CD3.X28.Y12.tile.tissue.png	275	1	2000	275	b9f23b5504a599ba1983e5348a8ada13	0	0	0	0	0	0	0	0	0	0	0	0	0	/home/dhl_ec/bnelissen/Slides/CD3_manuscript/CD3_slides/AAA311.CD3/AAA311.CD3.run1	255	0.7	0.06	0.7	0.06	-9.00155725057	-12.4770789719	1.96771478693	0.285463134766
45100.0	3990041.0	20425.0	8737.0	3990041.0	4000000.0	489.0	1.0	1.14	1.36	1.16	0.0500000000002	7.11	0.37	0.750000000001	0.0600000000004	9.98	0.38	2.17	1.52	0.639999999999	AAA311.CD3.X28.Y13.tile.tissue.png	276	1	2000	276	b17503f68e1f2cab306b4a24b3c4dcd7	0	0	0	0	0	0	0	0	0	0	0	0	0	/home/dhl_ec/bnelissen/Slides/CD3_manuscript/CD3_slides/AAA311.CD3/AAA311.CD3.run1	255	0.7	0.06	0.7	0.06	-9.0597886678	-12.3156070205	1.53320137199	0.179305993652
23607.0	3998937.0	11978.0	8034.0	3998937.0	4000000.0	305.0	1.0	1.26	1.82	1.23	0.0500000000002	6.99	0.379999999999	0.76	0.0700000000006	9.91	0.38	2.15	1.52	0.62	AAA311.CD3.X28.Y14.tile.tissue.png	277	1	2000	277	1a513652855b2f7ea24ef640ef51013f	0	0	0	0	0	0	0	0	0	0	0	0	0	/home/dhl_ec/bnelissen/Slides/CD3_manuscript/CD3_slides/AAA311.CD3/AAA311.CD3.run1	255	0.7	0.0846825490418	0.7	0.0846825490418	-8.15833981235	-12.0751517073	0.481044073844	0.0681596519165
18605.0	1752445.0	9132.0	11464.0	1752445.0	4000000.0	216.0	4.0	1.08	1.29	1.35	0.0699999999997	7.49	0.39	0.800000000001	0.16	8.9	0.320000000001	2.35	1.62	0.639999999999	AAA311.CD3.X28.Y15.tile.tissue.png	278	1	2000	278	acf6b771c4f413f4b1ef52622ad5b4da	0	0	0	0	0	0	0	0	0	0	0	0	0	/home/dhl_ec/bnelissen/Slides/CD3_manuscript/CD3_slides/AAA311.CD3/AAA311.CD3.run1	255	0.7	0.06	0.7	0.06	-8.27745792441	-9.8790236709	0.931780774215	0.190665867188
0.0	358805.0	0.0	4910.0	358805.0	4000000.0	0.0	3.0	2.07	1.45	1.19	0.0600000000004	7.11	0.400000000001	0.809999999999	0.219999999999	6.48	0.160000000001	2.27	1.63	0.62	AAA311.CD3.X28.Y16.tile.tissue.png	279	1	2000	279	2f46d2ac94342170972c015af03a0b42	0	0	0	0	0	0	0	0	0	0	0	0	0	/home/dhl_ec/bnelissen/Slides/CD3_manuscript/CD3_slides/AAA311.CD3/AAA311.CD3.run1	255	0.7	0.06	0.7	0.06	0.0	-12.1242087625	0.749211706219	1.36816386719
3545.0	179269.0	1719.0	6569.0	179269.0	4000000.0	35.0	2.0	1.04	1.07	1.22	0.0600000000004	7.45	0.4	0.88	0.23	7.35	0.24	2.24	1.64	0.589999999999	AAA311.CD3.X28.Y8.tile.tissue.png	280	1	2000	280	154924cf22723528b1a1f102dc21baaf	0	0	0	0	0	0	0	0	0	0	0	0	0	/home/dhl_ec/bnelissen/Slides/CD3_manuscript/CD3_slides/AAA311.CD3/AAA311.CD3.run1	255	0.7	0.06	0.7	0.06	-10.0186720519	-12.6484071241	4.59200647358	1.9227162793
6198.0	682624.0	2454.0	27430.0	682624.0	4000000.0	52.0	17.0	1.6	1.75	1.21	0.0500000000002	7.28	0.41	0.780000000001	0.2	7.76	0.26	2.36	1.64	0.63	AAA311.CD3.X28.Y9.tile.tissue.png	281	1	2000	281	8bd4cc6ddb90e47d5bc48784c16acba0	0	0	0	0	0	0	0	0	0	0	0	0	0	/home/dhl_ec/bnelissen/Slides/CD3_manuscript/CD3_slides/AAA311.CD3/AAA311.CD3.run1	255	0.7	0.06	0.7	0.06	-9.62851083471	-11.9572699537	3.19075235816	0.43768025
59063.0	1789250.0	23412.0	16887.0	1789250.0	4000000.0	469.0	6.0	1.06	1.37	1.19	0.0500000000002	7.8	0.41	0.8	0.15	9.39	0.320000000001	2.38	1.64	0.610000000001	AAA311.CD3.X29.Y10.tile.tissue.png	282	1	2000	282	b54ffd9f9f9d63226c6b50b9915b3a09	0	0	0	0	0	0	0	0	0	0	0	0	0	/home/dhl_ec/bnelissen/Slides/CD3_manuscript/CD3_slides/AAA311.CD3/AAA311.CD3.run1	255	0.7	0.06	0.7	0.06	-9.568607328	-12.2959645729	4.08640901404	0.613188546875
65951.0	2801126.0	28414.0	15236.0	2801126.0	4000000.0	594.0	5.0	1.8	1.3	1.22	0.0500000000002	7.04	0.38	0.75	0.11	9.73	0.339999999999	2.22	1.52	0.56	AAA311.CD3.X29.Y11.tile.tissue.png	283	1	2000	283	bd323b6cd08b9f08de6379b442aef0c9	0	0	0	0	0	0	0	0	0	0	0	0	0	/home/dhl_ec/bnelissen/Slides/CD3_manuscript/CD3_slides/AAA311.CD3/AAA311.CD3.run1	255	0.7	0.06	0.7	0.06	-8.97826342396	-11.6136039964	2.54831944158	0.440034875
61425.0	2455450.0	23788.0	9336.0	2455450.0	4000000.0	485.0	1.0	2.06	1.26	1.13	0.0500000000002	8.21	0.57	0.749999999999	0.13	9.23	0.32	2.2	1.52	0.610000000001	AAA311.CD3.X29.Y12.tile.tissue.png	284	1	2000	284	f5a31f07ca8789e92dbbd54a6de0ca6b	0	0	0	0	0	0	0	0	0	0	0	0	0	/home/dhl_ec/bnelissen/Slides/CD3_manuscript/CD3_slides/AAA311.CD3/AAA311.CD3.run1	255	0.7	0.06	0.7	0.06	-9.05164144736	-12.1543746363	2.46599683688	0.378017359375
31085.0	3194517.0	12863.0	9281.0	3194517.0	4000000.0	281.0	2.0	2.02	1.34	1.13	0.0499999999993	6.72	0.38	0.75	0.0999999999995	9.37	0.349999999999	2.23	1.66	1.13	AAA311.CD3.X29.Y13.tile.tissue.png	285	1	2000	285	b64776152596ee4e5e837953eed56d09	0	0	0	0	0	0	0	0	0	0	0	0	0	/home/dhl_ec/bnelissen/Slides/CD3_manuscript/CD3_slides/AAA311.CD3/AAA311.CD3.run1	255	0.7	0.06	0.7	0.06	-8.73768606941	-11.6827379464	1.46303843571	0.19354528125
57902.0	3696001.0	25428.0	14341.0	3696001.0	4000000.0	553.0	2.0	1.41	1.88	1.17	0.0500000000002	7.83	0.4	0.8	0.0800000000008	11.12	0.57	2.43	1.64	0.639999999999	AAA311.CD3.X29.Y14.tile.tissue.png	286	1	2000	286	771e5b4cc8ce2e88c039975595745445	0	0	0	0	0	0	0	0	0	0	0	0	0	/home/dhl_ec/bnelissen/Slides/CD3_manuscript/CD3_slides/AAA311.CD3/AAA311.CD3.run1	255	0.7	0.0674032053769	0.7	0.0674032053769	-8.39984179721	-12.0268133957	0.845485064347	0.166660244141
1255.0	113745.0	714.0	3738.0	113745.0	4000000.0	15.0	5.0	1.68	1.33	1.13	0.0500000000002	6.62	0.38	0.74	0.22	6.77	0.21	2.11	1.52	0.570000000001	AAA311.CD3.X29.Y15.tile.tissue.png	287	1	2000	287	816ebef76417db1074bd8376870a88c9	0	0	0	0	0	0	0	0	0	0	0	0	0	/home/dhl_ec/bnelissen/Slides/CD3_manuscript/CD3_slides/AAA311.CD3/AAA311.CD3.run1	255	0.7	0.06	0.7	0.06	-8.5589011288	-12.0638183027	2.1702666491	0.144491644531
0.0	14926.0	0.0	896.0	14926.0	4000000.0	0.0	2.0	1.19	1.03	1.19	0.0600000000004	6.69	0.389999999999	0.839999999999	0.26	6.16	0.139999999999	2.25	1.63	0.590000000001	AAA311.CD3.X29.Y16.tile.tissue.png	288	1	2000	288	3b8f31089277286389075ac82b615ac4	0	0	0	0	0	0	0	0	0	0	0	0	0	/home/dhl_ec/bnelissen/Slides/CD3_manuscript/CD3_slides/AAA311.CD3/AAA311.CD3.run1	255	0.7	0.06	0.7	0.06	0.0	-12.3510780487	0.708313160027	4.64152261377
4080.0	84057.0	1803.0	3927.0	84057.0	4000000.0	39.0	3.0	1.24	2.0	1.23	0.0599999999995	7.13	0.42	0.93	0.23	7.3	0.23	2.24	1.64	0.55	AAA311.CD3.X29.Y8.tile.tissue.png	289	1	2000	289	6f40a544601fb905350c08decd826eb9	0	0	0	0	0	0	0	0	0	0	0	0	0	/home/dhl_ec/bnelissen/Slides/CD3_manuscript/CD3_slides/AAA311.CD3/AAA311.CD3.run1	255	0.7	0.06	0.7	0.06	-9.90260064273	-12.6779662274	4.6143516992	1.09347218066
19919.0	663633.0	8039.0	23521.0	663633.0	4000000.0	157.0	22.0	2.2	1.34	1.26	0.0599999999995	7.69	0.41	0.82	0.19	7.92	0.26	2.39	1.64	1.05	AAA311.CD3.X29.Y9.tile.tissue.png	290	1	2000	290	2f3a1aa885aac019dd4c6130c2ca3bca	0	0	0	0	0	0	0	0	0	0	0	0	0	/home/dhl_ec/bnelissen/Slides/CD3_manuscript/CD3_slides/AAA311.CD3/AAA311.CD3.run1	255	0.7	0.06	0.7	0.06	-9.97395265891	-12.6976012404	4.33240811171	1.39196244531
0.0	0.0	0.0	0.0	0.0	4000000.0	0.0	0.0	1.63	1.06	1.22	0.0699999999997	6.62	0.32	1.15	0.23	4.53	0.13	2.0	1.51	0.55	AAA311.CD3.X3.Y10.tile.tissue.png	291	1	2000	291	afb65c34a02962e9b80f7b8748d0ef2f	0	0	0	0	0	0	0	0	0	0	0	0	0	/home/dhl_ec/bnelissen/Slides/CD3_manuscript/CD3_slides/AAA311.CD3/AAA311.CD3.run1	255	1.0	0.06	1.0	0.06	0.0	-12.3356940518	0.0	4.58804757681
0.0	0.0	0.0	0.0	0.0	4000000.0	0.0	0.0	0.940000000001	2.0	1.14	0.0599999999995	6.23	0.299999999999	0.86	0.21	4.53	0.12	2.07	1.53	0.51	AAA311.CD3.X3.Y11.tile.tissue.png	292	1	2000	292	06b902de948ddada51c5965a78e70579	0	0	0	0	0	0	0	0	0	0	0	0	0	/home/dhl_ec/bnelissen/Slides/CD3_manuscript/CD3_slides/AAA311.CD3/AAA311.CD3.run1	255	1.0	0.06	1.0	0.06	0.0	-10.8615716225	0.0	7.10674703427
3075.0	36677.0	1017.0	2707.0	36677.0	4000000.0	19.0	7.0	1.84	1.28	1.18	0.0599999999995	6.57	0.37	0.74	0.22	6.59	0.21	2.08	1.52	0.570000000001	AAA311.CD3.X3.Y2.tile.tissue.png	293	1	2000	293	73eb26a9eb6eeda807837c2ef9281b7e	0	0	0	0	0	0	0	0	0	0	0	0	0	/home/dhl_ec/bnelissen/Slides/CD3_manuscript/CD3_slides/AAA311.CD3/AAA311.CD3.run1	255	0.7	0.06	0.7	0.06	-9.64008687198	-11.7024088125	4.94876762718	0.848386009766
44849.0	1578603.0	17646.0	23389.0	1578603.0	4000000.0	340.0	10.0	1.08	1.31	1.14	0.0500000000002	7.3	0.400000000001	0.75	0.16	8.16	0.280000000001	2.27	1.53	0.669999999999	AAA311.CD3.X3.Y3.tile.tissue.png	294	1	2000	294	370f1c8cf333a49f4739d3205548ab84	0	0	0	0	0	0	0	0	0	0	0	0	0	/home/dhl_ec/bnelissen/Slides/CD3_manuscript/CD3_slides/AAA311.CD3/AAA311.CD3.run1	255	0.7	0.06	0.7	0.06	-9.31298121961	-11.7251037343	3.52155792447	0.315511640625
20749.0	3338667.0	8337.0	15003.0	3338667.0	4000000.0	164.0	7.0	1.5	1.94	1.24	0.0500000000002	7.44	0.39	0.809999999999	0.0900000000001	10.06	0.38	2.35	1.65	0.620000000001	AAA311.CD3.X3.Y4.tile.tissue.png	295	1	2000	295	3605f72e4811929a6de367cda085719e	0	0	0	0	0	0	0	0	0	0	0	0	0	/home/dhl_ec/bnelissen/Slides/CD3_manuscript/CD3_slides/AAA311.CD3/AAA311.CD3.run1	255	0.7	0.0668223539853	0.7	0.0668223539853	-8.14932809753	-10.9734985859	1.69443038738	0.257259007812
4640.0	3998744.0	1991.0	8155.0	3998744.0	4000000.0	43.0	1.0	2.31	1.38	1.17	0.0500000000002	6.76	0.379999999999	0.77	0.0599999999995	9.59	0.37	2.18	1.55	0.63	AAA311.CD3.X3.Y5.tile.tissue.png	296	1	2000	296	20347a0b6cadff11403ce40d03cb5752	0	0	0	0	0	0	0	0	0	0	0	0	0	/home/dhl_ec/bnelissen/Slides/CD3_manuscript/CD3_slides/AAA311.CD3/AAA311.CD3.run1	255	0.7	0.0821380317109	0.7	0.0821380317109	-7.72178287152	-11.8052678424	0.524467527962	0.0596211289063
510.0	3999084.0	211.0	8088.0	3999084.0	4000000.0	5.0	1.0	1.24	1.35	1.14	0.0499999999993	6.28	0.37	0.77	0.0600000000004	9.54	0.38	2.27	1.55	0.48	AAA311.CD3.X3.Y6.tile.tissue.png	297	1	2000	297	143a5c7037a3a1fc8810199fd41ac3d6	0	0	0	0	0	0	0	0	0	0	0	0	0	/home/dhl_ec/bnelissen/Slides/CD3_manuscript/CD3_slides/AAA311.CD3/AAA311.CD3.run1	255	0.7	0.0820565298857	0.7	0.0820565298857	-7.19026773975	-11.5768593012	0.443434582842	0.0315982551918
2680.0	4000000.0	1347.0	7996.0	4000000.0	4000000.0	27.0	1.0	2.16	1.35	1.21	0.0500000000002	9.06	0.31	0.8	0.0500000000002	10.37	0.39	2.25	1.63	1.17	AAA311.CD3.X3.Y7.tile.tissue.png	298	1	2000	298	be1504f5fe57bfca328b2a20853e36ba	0	0	0	0	0	0	0	0	0	0	0	0	0	/home/dhl_ec/bnelissen/Slides/CD3_manuscript/CD3_slides/AAA311.CD3/AAA311.CD3.run1	255	0.7	0.0792374042376	0.7	0.0792374042376	-7.63601500081	-11.1489364879	0.345928747547	0.0319537501602
173.0	2408289.0	115.0	8164.0	2408289.0	4000000.0	3.0	2.0	2.42	1.25	1.18	0.0499999999993	6.71	0.38	0.76	0.13	8.33	0.309999999999	2.22	1.53	0.55	AAA311.CD3.X3.Y8.tile.tissue.png	299	1	2000	299	441d80cbaed492b018756dca6b82b2d6	0	0	0	0	0	0	0	0	0	0	0	0	0	/home/dhl_ec/bnelissen/Slides/CD3_manuscript/CD3_slides/AAA311.CD3/AAA311.CD3.run1	255	0.7	0.06	0.7	0.06	-7.32935861919	-10.7146782682	0.3949726402	0.0622039433594
0.0	18462.0	0.0	1042.0	18462.0	4000000.0	0.0	3.0	1.01	1.14	1.13	0.0500000000002	6.73	0.38	0.750000000001	0.240000000001	6.78	0.14	2.25	1.66	0.54	AAA311.CD3.X3.Y9.tile.tissue.png	300	1	2000	300	58c76301dfe5466aeef70803618f1dd5	0	0	0	0	0	0	0	0	0	0	0	0	0	/home/dhl_ec/bnelissen/Slides/CD3_manuscript/CD3_slides/AAA311.CD3/AAA311.CD3.run1	255	0.7	0.06	0.7	0.06	-7.01670809976	-11.9633331076	2.15211512196	0.173562059082
0.0	0.0	0.0	0.0	0.0	4000000.0	0.0	0.0	2.2	0.949999999999	1.23	0.0599999999995	6.65	0.41	0.940000000001	0.24	5.05	0.140000000001	2.19	1.68	0.559999999998	AAA311.CD3.X30.Y10.tile.tissue.png	301	1	2000	301	fd9b7a85a1c5346c046c71b24115878b	0	0	0	0	0	0	0	0	0	0	0	0	0	/home/dhl_ec/bnelissen/Slides/CD3_manuscript/CD3_slides/AAA311.CD3/AAA311.CD3.run1	255	1.0	0.06	1.0	0.06	0.0	-9.93372489335	0.0	4.19430400089
0.0	0.0	0.0	0.0	0.0	4000000.0	0.0	0.0	2.22	1.17	1.26	0.0599999999995	6.6	0.32	0.860000000001	0.229999999998	5.02	0.119999999999	2.15	1.63	0.530000000001	AAA311.CD3.X30.Y11.tile.tissue.png	302	1	2000	302	4bdd7a59ce42da4e4634d947c64bcb25	0	0	0	0	0	0	0	0	0	0	0	0	0	/home/dhl_ec/bnelissen/Slides/CD3_manuscript/CD3_slides/AAA311.CD3/AAA311.CD3.run1	255	1.0	0.06	1.0	0.06	0.0	-11.9768067792	0.0	6.56249485178
0.0	0.0	0.0	0.0	0.0	4000000.0	0.0	0.0	1.26	1.06	1.38	0.0600000000013	6.62	0.309999999999	0.839999999998	0.24	4.99	0.209999999999	2.29	1.63	0.519999999999	AAA311.CD3.X30.Y12.tile.tissue.png	303	1	2000	303	26016dbc2229c5742031a142176a2b2c	0	0	0	0	0	0	0	0	0	0	0	0	0	/home/dhl_ec/bnelissen/Slides/CD3_manuscript/CD3_slides/AAA311.CD3/AAA311.CD3.run1	255	1.0	0.06	1.0	0.06	0.0	-11.2986389834	0.0	7.02478116218
0.0	0.0	0.0	0.0	0.0	4000000.0	0.0	0.0	1.17	1.36	1.14	0.0599999999995	6.21	0.299999999999	0.790000000001	0.23	4.57	0.119999999999	2.01	1.51	0.530000000001	AAA311.CD3.X30.Y13.tile.tissue.png	304	1	2000	304	f965923defade66db2c6a619fa0678d8	0	0	0	0	0	0	0	0	0	0	0	0	0	/home/dhl_ec/bnelissen/Slides/CD3_manuscript/CD3_slides/AAA311.CD3/AAA311.CD3.run1	255	1.0	0.06	1.0	0.06	0.0	-10.5979880235	0.0	9.27170642267
5977.0	101739.0	2165.0	5438.0	101739.0	4000000.0	34.0	12.0	1.48	2.6	1.17	0.0599999999995	7.06	0.41	0.82	0.23	7.42	0.23	2.31	1.65	0.91	AAA311.CD3.X30.Y14.tile.tissue.png	305	1	2000	305	2736257f7fcf91487307ee806447e74f	0	0	0	0	0	0	0	0	0	0	0	0	0	/home/dhl_ec/bnelissen/Slides/CD3_manuscript/CD3_slides/AAA311.CD3/AAA311.CD3.run1	255	0.7	0.06	0.7	0.06	-9.10416050585	-12.3690404717	3.10976390542	2.01730326758
0.0	2584.0	0.0	244.0	2584.0	4000000.0	0.0	1.0	2.18	2.39	1.17	0.0599999999995	6.61	0.389999999999	0.869999999999	0.24	6.19	0.15	2.21	1.63	1.03	AAA311.CD3.X30.Y15.tile.tissue.png	306	1	2000	306	43950abadaebe160b353bd2d1c29d10f	0	0	0	0	0	0	0	0	0	0	0	0	0	/home/dhl_ec/bnelissen/Slides/CD3_manuscript/CD3_slides/AAA311.CD3/AAA311.CD3.run1	255	0.7	0.06	0.7	0.06	0.0	-12.1744213698	3.20677388194	5.88131382404
0.0	0.0	0.0	0.0	0.0	4000000.0	0.0	0.0	2.2	1.77	1.13	0.0799999999999	6.91	0.310000000001	0.920000000002	0.220000000001	5.01	0.139999999999	2.16	1.63	1.16	AAA311.CD3.X4.Y1.tile.tissue.png	307	1	2000	307	cddeeb2bd05834f38aeaf753fa2a51c9	0	0	0	0	0	0	0	0	0	0	0	0	0	/home/dhl_ec/bnelissen/Slides/CD3_manuscript/CD3_slides/AAA311.CD3/AAA311.CD3.run1	255	1.0	0.06	1.0	0.06	0.0	-12.0707926307	0.0	6.49172906448
0.0	5059.0	0.0	459.0	5059.0	4000000.0	0.0	2.0	1.48	2.51	1.17	0.0599999999995	6.56	0.380000000001	0.76	0.23	5.64	0.139999999999	2.07	1.52	0.539999999999	AAA311.CD3.X4.Y10.tile.tissue.png	308	1	2000	308	baea26a4f1dcde954081098af303924e	0	0	0	0	0	0	0	0	0	0	0	0	0	/home/dhl_ec/bnelissen/Slides/CD3_manuscript/CD3_slides/AAA311.CD3/AAA311.CD3.run1	255	0.7	0.06	0.7	0.06	0.0	-11.7813165336	3.18816037168	2.92990704318
0.0	0.0	0.0	0.0	0.0	4000000.0	0.0	0.0	1.35	2.32	1.35	0.0599999999995	5.5	0.309999999999	0.969999999999	0.24	5.04	0.129999999999	2.17	1.64	1.1	AAA311.CD3.X4.Y11.tile.tissue.png	309	1	2000	309	f15100d22b79b681ed24fea091150297	0	0	0	0	0	0	0	0	0	0	0	0	0	/home/dhl_ec/bnelissen/Slides/CD3_manuscript/CD3_slides/AAA311.CD3/AAA311.CD3.run1	255	1.0	0.06	1.0	0.06	0.0	0.0	0.0	3.65613925
0.0	0.0	0.0	0.0	0.0	4000000.0	0.0	0.0	2.43	2.51	1.15	0.0500000000011	6.17	0.299999999999	0.739999999998	0.230000000001	4.53	0.119999999999	2.01	1.52	0.519999999999	AAA311.CD3.X4.Y2.tile.tissue.png	310	1	2000	310	8ec03f3bdd0d0c1a6358ec31eae81dd8	0	0	0	0	0	0	0	0	0	0	0	0	0	/home/dhl_ec/bnelissen/Slides/CD3_manuscript/CD3_slides/AAA311.CD3/AAA311.CD3.run1	255	1.0	0.06	1.0	0.06	0.0	-11.0038393659	0.0	0.223854087202
14619.0	1642812.0	5858.0	13262.0	1642812.0	4000000.0	108.0	4.0	1.52	1.36	1.21	0.0699999999997	7.06	0.380000000001	0.760000000002	0.16	8.01	0.27	2.19	1.61	0.569999999998	AAA311.CD3.X4.Y3.tile.tissue.png	311	1	2000	311	c3e11ca5584bf6918a623fde5874817b	0	0	0	0	0	0	0	0	0	0	0	0	0	/home/dhl_ec/bnelissen/Slides/CD3_manuscript/CD3_slides/AAA311.CD3/AAA311.CD3.run1	255	0.7	0.06	0.7	0.06	-8.33008240473	-10.9452125353	1.55998338158	0.397261875
3072.0	3969527.0	1192.0	10194.0	3969527.0	4000000.0	23.0	1.0	1.28	1.29	1.13	0.0500000000011	7.01	0.379999999999	0.76	0.0599999999995	9.56	0.370000000001	2.2	1.52	0.559999999999	AAA311.CD3.X4.Y4.tile.tissue.png	312	1	2000	312	34f053b0682e45e2d6d942ae94429b1a	0	0	0	0	0	0	0	0	0	0	0	0	0	/home/dhl_ec/bnelissen/Slides/CD3_manuscript/CD3_slides/AAA311.CD3/AAA311.CD3.run1	255	0.7	0.0623273060774	0.7	0.0623273060774	-7.43096256366	-11.486896947	0.754098442766	0.0816338989258
2287.0	3993519.0	646.0	8474.0	3993519.0	4000000.0	12.0	1.0	1.17	1.3	1.19	0.0499999999993	6.31	0.380000000001	0.76	0.0699999999997	9.54	0.369999999999	2.19	1.52	0.6	AAA311.CD3.X4.Y5.tile.tissue.png	313	1	2000	313	edcffc7e3567da60e1a9fc7521cb5d90	0	0	0	0	0	0	0	0	0	0	0	0	0	/home/dhl_ec/bnelissen/Slides/CD3_manuscript/CD3_slides/AAA311.CD3/AAA311.CD3.run1	255	0.7	0.0794477772454	0.7	0.0794477772454	-7.17102072691	-11.7569667555	0.518260905399	0.0445780627441
4615.0	4000000.0	1737.0	7996.0	4000000.0	4000000.0	34.0	1.0	1.06	1.31	1.15	0.0499999999993	6.9	0.299999999999	0.76	0.0599999999995	9.63	0.379999999999	2.2	1.52	0.610000000001	AAA311.CD3.X4.Y6.tile.tissue.png	314	1	2000	314	559c52b57050459db195c2db7f428e19	0	0	0	0	0	0	0	0	0	0	0	0	0	/home/dhl_ec/bnelissen/Slides/CD3_manuscript/CD3_slides/AAA311.CD3/AAA311.CD3.run1	255	0.7	0.0795825353584	0.7	0.0795825353584	-7.18713553329	-10.6423806422	0.232275039322	0.0299086056585
0.0	3999871.0	0.0	8014.0	3999871.0	4000000.0	0.0	1.0	1.12	1.26	1.17	0.0500000000011	6.25	0.369999999999	0.75	0.0599999999995	9.16	0.289999999999	2.2	1.53	0.649999999998	AAA311.CD3.X4.Y7.tile.tissue.png	315	1	2000	315	3af0f8b398c1f379bb7a8c2412d3e793	0	0	0	0	0	0	0	0	0	0	0	0	0	/home/dhl_ec/bnelissen/Slides/CD3_manuscript/CD3_slides/AAA311.CD3/AAA311.CD3.run1	255	0.7	0.0821153076792	0.7	0.0821153076792	-6.67974672831	-11.2184928029	0.259667839607	0.0281219161412
2068.0	4000000.0	828.0	7996.0	4000000.0	4000000.0	18.0	1.0	1.26	1.27	1.16	0.0499999999993	7.31	0.310000000001	0.75	0.0499999999993	9.58	0.370000000001	2.19	1.53	0.590000000002	AAA311.CD3.X4.Y8.tile.tissue.png	316	1	2000	316	3942e25ee19e43b509e53a75f28c7b2b	0	0	0	0	0	0	0	0	0	0	0	0	0	/home/dhl_ec/bnelissen/Slides/CD3_manuscript/CD3_slides/AAA311.CD3/AAA311.CD3.run1	255	0.7	0.0805677384521	0.7	0.0805677384521	-7.7401143725	-11.4231252175	0.333115968009	0.0343410304713
347.0	2084540.0	210.0	7360.0	2084540.0	4000000.0	5.0	1.0	1.05	1.34	1.19	0.0499999999993	6.76	0.380000000001	0.75	0.139999999999	8.13	0.289999999999	2.19	1.53	0.560000000001	AAA311.CD3.X4.Y9.tile.tissue.png	317	1	2000	317	4fb3777b7af903640724875db5f5a197	0	0	0	0	0	0	0	0	0	0	0	0	0	/home/dhl_ec/bnelissen/Slides/CD3_manuscript/CD3_slides/AAA311.CD3/AAA311.CD3.run1	255	0.7	0.06	0.7	0.06	-7.30995722095	-10.4693272588	0.357058466285	0.0793037597656
0.0	3824.0	0.0	278.0	3824.0	4000000.0	0.0	1.0	0.889999999999	0.98	1.18	0.0599999999995	6.55	0.379999999999	0.84	0.219999999999	5.66	0.140000000001	2.1	1.53	0.57	AAA311.CD3.X5.Y0.tile.tissue.png	318	1	2000	318	8de01caffb84783da15131046264e9f2	0	0	0	0	0	0	0	0	0	0	0	0	0	/home/dhl_ec/bnelissen/Slides/CD3_manuscript/CD3_slides/AAA311.CD3/AAA311.CD3.run1	255	0.7	0.06	0.7	0.06	0.0	-12.6210038384	3.67684949292	4.16292022314
0.0	4284.0	0.0	324.0	4284.0	4000000.0	0.0	1.0	0.959999999999	1.17	1.19	0.0599999999995	6.51	0.389999999999	0.74	0.23	5.63	0.139999999999	2.08	1.52	0.540000000001	AAA311.CD3.X5.Y1.tile.tissue.png	319	1	2000	319	71c54014ba97fb1b09161d94eb59814e	0	0	0	0	0	0	0	0	0	0	0	0	0	/home/dhl_ec/bnelissen/Slides/CD3_manuscript/CD3_slides/AAA311.CD3/AAA311.CD3.run1	255	0.7	0.06	0.7	0.06	0.0	-11.6164973954	5.70828181533	0.981304065247
9179.0	1164245.0	2745.0	6328.0	1164245.0	4000000.0	40.0	3.0	1.03	1.22	1.14	0.0499999999993	6.99	0.379999999999	0.74	0.18	7.6	0.25	2.18	1.52	0.530000000001	AAA311.CD3.X5.Y10.tile.tissue.png	320	1	2000	320	166df6d16246b67b734e915ba29c1221	0	0	0	0	0	0	0	0	0	0	0	0	0	/home/dhl_ec/bnelissen/Slides/CD3_manuscript/CD3_slides/AAA311.CD3/AAA311.CD3.run1	255	0.7	0.06	0.7	0.06	-8.15418241927	-11.0041102015	0.577697193932	0.189124816406
0.0	0.0	0.0	0.0	0.0	4000000.0	0.0	0.0	0.940000000001	1.03	1.17	0.0600000000013	5.47	0.290000000001	0.85	0.230000000001	4.52	0.129999999999	2.01	1.52	0.52	AAA311.CD3.X5.Y11.tile.tissue.png	321	1	2000	321	a706650cc4dcc47c9f0d0a01d29710ed	0	0	0	0	0	0	0	0	0	0	0	0	0	/home/dhl_ec/bnelissen/Slides/CD3_manuscript/CD3_slides/AAA311.CD3/AAA311.CD3.run1	255	1.0	0.06	1.0	0.06	0.0	0.0	0.0	9.52277
388.0	12910.0	159.0	1050.0	12910.0	4000000.0	3.0	3.0	0.950000000001	1.13	1.13	0.0499999999993	6.51	0.370000000001	0.75	0.23	6.58	0.209999999999	2.09	1.51	0.539999999999	AAA311.CD3.X5.Y2.tile.tissue.png	322	1	2000	322	163fb6d4dd534c98f6299a50bee4a9f5	0	0	0	0	0	0	0	0	0	0	0	0	0	/home/dhl_ec/bnelissen/Slides/CD3_manuscript/CD3_slides/AAA311.CD3/AAA311.CD3.run1	255	0.7	0.06	0.7	0.06	-9.63825165272	-11.7485432037	3.42475136758	1.99047524597
1458.0	278604.0	784.0	3064.0	278604.0	4000000.0	17.0	1.0	1.4	1.14	1.15	0.0600000000013	6.57	0.380000000001	0.789999999999	0.200000000001	6.75	0.219999999999	2.11	1.53	0.52	AAA311.CD3.X5.Y3.tile.tissue.png	323	1	2000	323	eb91e91e3614a7ee0eb670e17e8a0464	0	0	0	0	0	0	0	0	0	0	0	0	0	/home/dhl_ec/bnelissen/Slides/CD3_manuscript/CD3_slides/AAA311.CD3/AAA311.CD3.run1	255	0.7	0.06	0.7	0.06	-8.08152328208	-11.0992722399	1.19851128883	1.59388460254
668.0	3303248.0	465.0	8948.0	3303248.0	4000000.0	10.0	3.0	1.05	1.36	1.2	0.0500000000011	6.51	0.360000000001	0.76	0.0799999999999	8.9	0.33	2.2	1.53	0.550000000001	AAA311.CD3.X5.Y4.tile.tissue.png	324	1	2000	324	44e7f5f5ed1704be1f5de62204dbdf88	0	0	0	0	0	0	0	0	0	0	0	0	0	/home/dhl_ec/bnelissen/Slides/CD3_manuscript/CD3_slides/AAA311.CD3/AAA311.CD3.run1	255	0.7	0.06	0.7	0.06	-7.76827552108	-10.4093316641	0.812777300632	0.137350652344
67.0	4000000.0	34.0	7996.0	4000000.0	4000000.0	1.0	1.0	3.03	1.91	1.19	0.0500000000011	6.13	0.300000000001	0.75	0.0499999999993	9.47	0.380000000001	2.18	1.53	0.6	AAA311.CD3.X5.Y5.tile.tissue.png	325	1	2000	325	4dc13900df47dd586cb9cbe761ee04c5	0	0	0	0	0	0	0	0	0	0	0	0	0	/home/dhl_ec/bnelissen/Slides/CD3_manuscript/CD3_slides/AAA311.CD3/AAA311.CD3.run1	255	0.7	0.0735974042083	0.7	0.0735974042083	-8.13412235568	-11.287973762	0.558530504855	0.0275244584398
595.0	4000000.0	311.0	7996.0	4000000.0	4000000.0	7.0	1.0	1.2	1.27	1.17	0.0599999999995	7.41	0.300000000001	0.76	0.0500000000011	9.51	0.370000000001	2.2	1.53	0.639999999999	AAA311.CD3.X5.Y6.tile.tissue.png	326	1	2000	326	1b97c43b0bd84e788f45792891355d67	0	0	0	0	0	0	0	0	0	0	0	0	0	/home/dhl_ec/bnelissen/Slides/CD3_manuscript/CD3_slides/AAA311.CD3/AAA311.CD3.run1	255	0.7	0.076373408267	0.7	0.076373408267	-7.91273030029	-11.027764423	0.397016937222	0.0260765898714
18654.0	3916750.0	5573.0	11463.0	3916750.0	4000000.0	101.0	2.0	1.24	1.27	1.19	0.0499999999993	6.58	0.379999999999	0.750000000002	0.0600000000013	9.74	0.360000000001	2.2	1.53	1.04	AAA311.CD3.X5.Y7.tile.tissue.png	327	1	2000	327	334fdcc5c84a73a7d295148c772d8414	0	0	0	0	0	0	0	0	0	0	0	0	0	/home/dhl_ec/bnelissen/Slides/CD3_manuscript/CD3_slides/AAA311.CD3/AAA311.CD3.run1	255	0.7	0.0813818390733	0.7	0.0813818390733	-8.13714066793	-11.7400998147	0.478363419324	0.0849899863281
13871.0	3999816.0	3763.0	8057.0	3999816.0	4000000.0	73.0	1.0	1.19	1.3	1.18	0.0499999999993	7.08	0.370000000001	0.75	0.0599999999995	9.84	0.360000000001	2.19	1.53	0.619999999999	AAA311.CD3.X5.Y8.tile.tissue.png	328	1	2000	328	82fd98f92e14273a02bbbb6c172fb29a	0	0	0	0	0	0	0	0	0	0	0	0	0	/home/dhl_ec/bnelissen/Slides/CD3_manuscript/CD3_slides/AAA311.CD3/AAA311.CD3.run1	255	0.7	0.091090073179	0.7	0.091090073179	-8.37549149735	-10.9651599709	0.361030351873	0.0482240400488
1140.0	3903050.0	373.0	8225.0	3903050.0	4000000.0	4.0	2.0	1.19	1.3	1.18	0.0499999999993	6.82	0.370000000001	0.74	0.0699999999997	9.57	0.360000000001	2.17	1.53	0.619999999999	AAA311.CD3.X5.Y9.tile.tissue.png	329	1	2000	329	ce6178811dcab0999ae1b4de184464a7	0	0	0	0	0	0	0	0	0	0	0	0	0	/home/dhl_ec/bnelissen/Slides/CD3_manuscript/CD3_slides/AAA311.CD3/AAA311.CD3.run1	255	0.7	0.06	0.7	0.06	-7.99823232214	-10.8211503047	0.365182028856	0.0446754613037
242.0	6077.0	86.0	610.0	6077.0	4000000.0	2.0	3.0	0.959999999999	1.1	1.13	0.0600000000013	6.51	0.370000000001	0.780000000001	0.230000000001	6.61	0.219999999999	2.09	1.53	0.549999999999	AAA311.CD3.X6.Y0.tile.tissue.png	330	1	2000	330	87ad20df4f2f3900238e812c0a06b069	0	0	0	0	0	0	0	0	0	0	0	0	0	/home/dhl_ec/bnelissen/Slides/CD3_manuscript/CD3_slides/AAA311.CD3/AAA311.CD3.run1	255	0.7	0.06	0.7	0.06	-9.60316769581	-11.9797676649	5.68751297072	2.37364085492
0.0	3230.0	0.0	388.0	3230.0	4000000.0	0.0	2.0	0.950000000001	1.34	1.16	0.0499999999993	6.55	0.380000000001	0.740000000002	0.219999999999	5.7	0.130000000001	2.09	1.54	0.730000000001	AAA311.CD3.X6.Y1.tile.tissue.png	331	1	2000	331	c2ecfbafd717975c6e485870839be6e0	0	0	0	0	0	0	0	0	0	0	0	0	0	/home/dhl_ec/bnelissen/Slides/CD3_manuscript/CD3_slides/AAA311.CD3/AAA311.CD3.run1	255	0.7	0.06	0.7	0.06	0.0	-11.695974831	2.69001366583	0.208085452271
38285.0	3639024.0	9648.0	8034.0	3639024.0	4000000.0	155.0	1.0	1.82	1.32	1.14	0.0499999999993	6.65	0.390000000001	0.76	0.0700000000015	10.14	0.360000000001	2.17	1.52	0.59	AAA311.CD3.X6.Y10.tile.tissue.png	332	1	2000	332	37605f303a4695def248993462e48766	0	0	0	0	0	0	0	0	0	0	0	0	0	/home/dhl_ec/bnelissen/Slides/CD3_manuscript/CD3_slides/AAA311.CD3/AAA311.CD3.run1	255	0.7	0.0773675193867	0.7	0.0773675193867	-8.08237487598	-11.1549127314	0.537175260935	0.0950121206055
429.0	32157.0	118.0	1345.0	32157.0	4000000.0	2.0	2.0	0.989999999998	1.14	1.14	0.0599999999995	6.56	0.379999999999	0.76	0.23	6.59	0.210000000001	2.08	1.52	0.540000000001	AAA311.CD3.X6.Y11.tile.tissue.png	333	1	2000	333	c50ed9655670ad905c9a5d2128a11814	0	0	0	0	0	0	0	0	0	0	0	0	0	/home/dhl_ec/bnelissen/Slides/CD3_manuscript/CD3_slides/AAA311.CD3/AAA311.CD3.run1	255	0.7	0.06	0.7	0.06	-8.15483233405	-11.8389664612	2.28934025888	1.66893490332
0.0	0.0	0.0	0.0	0.0	4000000.0	0.0	0.0	0.900000000001	0.91	1.16	0.0600000000013	5.48	0.309999999999	0.9	0.240000000002	4.53	0.119999999999	2.03	1.53	0.490000000002	AAA311.CD3.X6.Y12.tile.tissue.png	334	1	2000	334	9bd4410616ba89f8b4187d5a21773e10	0	0	0	0	0	0	0	0	0	0	0	0	0	/home/dhl_ec/bnelissen/Slides/CD3_manuscript/CD3_slides/AAA311.CD3/AAA311.CD3.run1	255	1.0	0.06	1.0	0.06	0.0	0.0	0.0	2.900897
0.0	7521.0	0.0	476.0	7521.0	4000000.0	0.0	1.0	1.01	1.14	1.21	0.0500000000011	6.51	0.380000000001	0.73	0.24	5.69	0.139999999999	2.07	1.52	0.6	AAA311.CD3.X6.Y2.tile.tissue.png	335	1	2000	335	054f8da1a8ec91bb305cf89c327d2175	0	0	0	0	0	0	0	0	0	0	0	0	0	/home/dhl_ec/bnelissen/Slides/CD3_manuscript/CD3_slides/AAA311.CD3/AAA311.CD3.run1	255	0.7	0.06	0.7	0.06	0.0	-10.6945872184	0.312084464281	0.158149219254
3555.0	502762.0	1725.0	7156.0	502762.0	4000000.0	39.0	5.0	1.02	1.25	1.17	0.0599999999995	6.72	0.379999999999	0.75	0.210000000001	7.13	0.230000000001	2.21	1.53	0.560000000001	AAA311.CD3.X6.Y3.tile.tissue.png	336	1	2000	336	ce4199e843275bf3f87cb949021c299b	0	0	0	0	0	0	0	0	0	0	0	0	0	/home/dhl_ec/bnelissen/Slides/CD3_manuscript/CD3_slides/AAA311.CD3/AAA311.CD3.run1	255	0.7	0.06	0.7	0.06	-8.45342118805	-11.3903532584	2.64652857527	0.762708335937
5211.0	977926.0	2515.0	10079.0	977926.0	4000000.0	44.0	4.0	0.99	1.31	1.16	0.0499999999993	6.88	0.370000000001	0.740000000002	0.189999999999	7.36	0.25	2.24	1.54	0.540000000001	AAA311.CD3.X6.Y4.tile.tissue.png	337	1	2000	337	63673633677fd0106bc068e6acf50699	0	0	0	0	0	0	0	0	0	0	0	0	0	/home/dhl_ec/bnelissen/Slides/CD3_manuscript/CD3_slides/AAA311.CD3/AAA311.CD3.run1	255	0.7	0.06	0.7	0.06	-8.03431158809	-10.9808435224	1.75592209115	0.395142113281
1613.0	1710240.0	872.0	9630.0	1710240.0	4000000.0	18.0	2.0	1.36	1.36	1.18	0.0499999999993	6.93	0.370000000001	0.75	0.15	7.8	0.280000000001	2.22	1.52	0.540000000001	AAA311.CD3.X6.Y5.tile.tissue.png	338	1	2000	338	d8fa0f053fa9eb0017ed18cb75c11867	0	0	0	0	0	0	0	0	0	0	0	0	0	/home/dhl_ec/bnelissen/Slides/CD3_manuscript/CD3_slides/AAA311.CD3/AAA311.CD3.run1	255	0.7	0.06	0.7	0.06	-7.96556050274	-10.4959869236	1.1041703606	0.244376722656
4002.0	3095787.0	2044.0	10074.0	3095787.0	4000000.0	44.0	4.0	1.09	1.35	1.19	0.0499999999993	6.63	0.380000000001	0.76	0.0900000000001	8.83	0.34	2.2	1.53	0.559999999999	AAA311.CD3.X6.Y6.tile.tissue.png	339	1	2000	339	017d4a6af798219f5a2b1cb9880da24c	0	0	0	0	0	0	0	0	0	0	0	0	0	/home/dhl_ec/bnelissen/Slides/CD3_manuscript/CD3_slides/AAA311.CD3/AAA311.CD3.run1	255	0.7	0.06	0.7	0.06	-7.68617592905	-10.8476325731	0.726051008741	0.176535015625
9812.0	1823579.0	4913.0	18280.0	1823579.0	4000000.0	104.0	10.0	1.03	1.25	1.18	0.0500000000011	6.93	0.379999999999	0.76	0.15	8.02	0.290000000001	2.24	1.53	0.610000000001	AAA311.CD3.X6.Y7.tile.tissue.png	340	1	2000	340	db51f6787560e1b45ef00dbe2bb4ef21	0	0	0	0	0	0	0	0	0	0	0	0	0	/home/dhl_ec/bnelissen/Slides/CD3_manuscript/CD3_slides/AAA311.CD3/AAA311.CD3.run1	255	0.7	0.06	0.7	0.06	-8.11278946337	-11.8557179786	1.60230224256	0.305252234375
4157.0	3975100.0	1594.0	9195.0	3975100.0	4000000.0	30.0	1.0	1.16	1.26	1.14	0.0499999999993	6.32	0.380000000001	0.75	0.0600000000013	9.59	0.369999999999	2.19	1.51	0.58	AAA311.CD3.X6.Y8.tile.tissue.png	341	1	2000	341	86023dd58adc48de809c91c382accaad	0	0	0	0	0	0	0	0	0	0	0	0	0	/home/dhl_ec/bnelissen/Slides/CD3_manuscript/CD3_slides/AAA311.CD3/AAA311.CD3.run1	255	0.7	0.0896258881788	0.7	0.0896258881788	-7.43623944404	-11.8062102255	0.587379391663	0.0546251828613
9583.0	4000000.0	2469.0	7996.0	4000000.0	4000000.0	32.0	1.0	1.17	1.31	1.2	0.0499999999993	6.49	0.310000000001	0.760000000002	0.0500000000011	10.33	0.370000000001	2.21	1.53	0.579999999998	AAA311.CD3.X6.Y9.tile.tissue.png	342	1	2000	342	ca5f47a941be00212d3217d5b262c020	0	0	0	0	0	0	0	0	0	0	0	0	0	/home/dhl_ec/bnelissen/Slides/CD3_manuscript/CD3_slides/AAA311.CD3/AAA311.CD3.run1	255	0.7	0.115488238028	0.7	0.115488238028	-8.43164800317	-12.1307416362	0.375159483521	0.0773765154419
0.0	2488.0	0.0	264.0	2488.0	4000000.0	0.0	1.0	1.01	1.13	1.18	0.0599999999995	6.51	0.380000000001	0.779999999999	0.23	6.14	0.139999999999	2.08	1.52	0.539999999999	AAA311.CD3.X7.Y0.tile.tissue.png	343	1	2000	343	a3d729f4a7b884dadff9a9caa21a8f66	0	0	0	0	0	0	0	0	0	0	0	0	0	/home/dhl_ec/bnelissen/Slides/CD3_manuscript/CD3_slides/AAA311.CD3/AAA311.CD3.run1	255	0.7	0.06	0.7	0.06	-8.24508045451	-12.0363123155	3.1025514886	3.9303672854
20106.0	807945.0	8314.0	10612.0	807945.0	4000000.0	159.0	11.0	0.989999999998	1.25	1.16	0.0499999999993	7.01	0.379999999999	0.750000000002	0.190000000001	7.3	0.25	2.21	1.53	0.550000000001	AAA311.CD3.X7.Y1.tile.tissue.png	344	1	2000	344	6647ca37908dc43ced54707e188c3483	0	0	0	0	0	0	0	0	0	0	0	0	0	/home/dhl_ec/bnelissen/Slides/CD3_manuscript/CD3_slides/AAA311.CD3/AAA311.CD3.run1	255	0.7	0.06	0.7	0.06	-8.87646313631	-11.5919629155	4.45067418272	0.387809640625
58625.0	3826676.0	15840.0	11688.0	3826676.0	4000000.0	267.0	1.0	1.17	1.3	1.13	0.0499999999993	21.27	0.370000000001	0.76	0.0700000000015	10.66	0.369999999999	2.19	1.51	0.569999999998	AAA311.CD3.X7.Y10.tile.tissue.png	345	1	2000	345	06a6b83c25df19e1f960640ca4dab49c	0	0	0	0	0	0	0	0	0	0	0	0	0	/home/dhl_ec/bnelissen/Slides/CD3_manuscript/CD3_slides/AAA311.CD3/AAA311.CD3.run1	255	0.7	0.0742380685101	0.7	0.0742380685101	-8.22988311192	-12.0600303184	0.605887606502	0.140175587891
20046.0	2645450.0	5508.0	8980.0	2645450.0	4000000.0	98.0	1.0	1.03	1.31	1.14	0.0499999999993	6.92	0.380000000001	0.75	0.109999999999	9.04	0.32	2.23	1.52	0.559999999999	AAA311.CD3.X7.Y11.tile.tissue.png	346	1	2000	346	beda83451d46e79d1d41e05fbee2f7c4	0	0	0	0	0	0	0	0	0	0	0	0	0	/home/dhl_ec/bnelissen/Slides/CD3_manuscript/CD3_slides/AAA311.CD3/AAA311.CD3.run1	255	0.7	0.06	0.7	0.06	-7.86214260643	-11.4924214861	0.64828523929	0.131942808594
259.0	54907.0	88.0	1500.0	54907.0	4000000.0	1.0	2.0	0.91	1.12	1.15	0.0600000000013	6.53	0.379999999999	0.790000000001	0.209999999999	6.59	0.209999999999	2.09	1.52	0.540000000001	AAA311.CD3.X7.Y12.tile.tissue.png	347	1	2000	347	1e504e98284cf290265ca75a34f89a2c	0	0	0	0	0	0	0	0	0	0	0	0	0	/home/dhl_ec/bnelissen/Slides/CD3_manuscript/CD3_slides/AAA311.CD3/AAA311.CD3.run1	255	0.7	0.06	0.7	0.06	-8.49931405988	-11.2028147016	2.54836351459	2.45348230566
15094.0	1620739.0	6695.0	17626.0	1620739.0	4000000.0	129.0	10.0	0.989999999998	1.41	1.17	0.0499999999993	6.87	0.379999999999	0.75	0.15	7.88	0.279999999999	2.23	1.53	0.549999999999	AAA311.CD3.X7.Y2.tile.tissue.png	348	1	2000	348	ef2386ef21bfa29901e1d9299580bd29	0	0	0	0	0	0	0	0	0	0	0	0	0	/home/dhl_ec/bnelissen/Slides/CD3_manuscript/CD3_slides/AAA311.CD3/AAA311.CD3.run1	255	0.7	0.06	0.7	0.06	-8.68906909385	-11.4522998966	4.2704752672	0.3842503125
22800.0	2454717.0	10399.0	27199.0	2454717.0	4000000.0	205.0	9.0	1.07	1.32	1.13	0.0500000000011	7.15	0.43	0.750000000002	0.119999999999	8.66	0.32	2.25	1.52	0.58	AAA311.CD3.X7.Y3.tile.tissue.png	349	1	2000	349	e6a90e009ec9ac0064a91d7296e7affd	0	0	0	0	0	0	0	0	0	0	0	0	0	/home/dhl_ec/bnelissen/Slides/CD3_manuscript/CD3_slides/AAA311.CD3/AAA311.CD3.run1	255	0.7	0.06	0.7	0.06	-8.48701150522	-11.7621089033	4.34910936605	0.45263796875
6983.0	3604032.0	2851.0	12198.0	3604032.0	4000000.0	53.0	2.0	1.88	1.32	1.12	0.0600000000013	7.19	0.379999999999	0.75	0.0799999999999	9.38	0.35	2.21	1.54	0.6	AAA311.CD3.X7.Y4.tile.tissue.png	350	1	2000	350	f9720bd3100dc03f9e6a24dcac058928	0	0	0	0	0	0	0	0	0	0	0	0	0	/home/dhl_ec/bnelissen/Slides/CD3_manuscript/CD3_slides/AAA311.CD3/AAA311.CD3.run1	255	0.7	0.06	0.7	0.06	-8.37436638348	-11.5635238176	1.57063879988	0.206392101563
22116.0	2056823.0	7179.0	8116.0	2056823.0	4000000.0	140.0	1.0	1.61	1.22	1.14	0.0500000000011	6.75	0.379999999999	0.74	0.140000000001	8.33	0.290000000001	2.18	1.54	0.560000000001	AAA311.CD3.X7.Y5.tile.tissue.png	351	1	2000	351	bbd381bc2f4ec76d6f7668ea5e96c9f6	0	0	0	0	0	0	0	0	0	0	0	0	0	/home/dhl_ec/bnelissen/Slides/CD3_manuscript/CD3_slides/AAA311.CD3/AAA311.CD3.run1	255	0.7	0.06	0.7	0.06	-8.22022475275	-11.2075487011	0.968945960617	0.200400570312
1548.0	25696.0	609.0	2134.0	25696.0	4000000.0	13.0	6.0	0.980000000001	1.15	1.15	0.0499999999993	6.65	0.379999999999	0.749999999998	0.25	6.77	0.220000000001	2.18	1.57	0.529999999999	AAA311.CD3.X7.Y6.tile.tissue.png	352	1	2000	352	82ec3dac1b1c99ac3e90f7c4790e12b5	0	0	0	0	0	0	0	0	0	0	0	0	0	/home/dhl_ec/bnelissen/Slides/CD3_manuscript/CD3_slides/AAA311.CD3/AAA311.CD3.run1	255	0.7	0.06	0.7	0.06	-9.19337626349	-11.9600008721	4.5858988367	0.542572395508
1177.0	82308.0	389.0	2254.0	82308.0	4000000.0	8.0	2.0	1.58	1.14	1.15	0.0499999999993	6.61	0.43	0.760000000002	0.220000000001	6.62	0.209999999999	2.1	1.52	0.530000000001	AAA311.CD3.X7.Y7.tile.tissue.png	353	1	2000	353	04205d9f571308cda44a4a43dccf3826	0	0	0	0	0	0	0	0	0	0	0	0	0	/home/dhl_ec/bnelissen/Slides/CD3_manuscript/CD3_slides/AAA311.CD3/AAA311.CD3.run1	255	0.7	0.06	0.7	0.06	-8.65118540225	-11.4746407418	2.08197359495	1.28896436035
77142.0	3446024.0	18593.0	10074.0	3446024.0	4000000.0	358.0	1.0	2.05	1.26	1.19	0.0500000000011	7.27	0.369999999999	0.76	0.0799999999999	12.46	0.360000000001	2.2	1.51	0.560000000001	AAA311.CD3.X7.Y8.tile.tissue.png	354	1	2000	354	96559cdfc48656f74ffe322da54a8bd0	0	0	0	0	0	0	0	0	0	0	0	0	0	/home/dhl_ec/bnelissen/Slides/CD3_manuscript/CD3_slides/AAA311.CD3/AAA311.CD3.run1	255	0.7	0.06	0.7	0.06	-8.37629005642	-11.1656726207	0.715033899366	0.284570421875
68849.0	3715546.0	17722.0	13160.0	3715546.0	4000000.0	284.0	2.0	1.06	1.3	1.13	0.0499999999993	8.0	0.389999999999	0.749999999998	0.0799999999999	11.9	0.360000000001	2.21	1.53	0.59	AAA311.CD3.X7.Y9.tile.tissue.png	355	1	2000	355	ee837b5d0059bc55e57b4a4e682adcf7	0	0	0	0	0	0	0	0	0	0	0	0	0	/home/dhl_ec/bnelissen/Slides/CD3_manuscript/CD3_slides/AAA311.CD3/AAA311.CD3.run1	255	0.7	0.0731351661505	0.7	0.0731351661505	-8.29740227786	-11.984387426	0.572672944557	0.201348115234
14678.0	286330.0	6010.0	6536.0	286330.0	4000000.0	112.0	3.0	0.969999999999	1.22	1.18	0.0699999999997	7.05	0.390000000001	0.82	0.219999999999	7.19	0.24	2.19	1.53	0.530000000001	AAA311.CD3.X8.Y0.tile.tissue.png	356	1	2000	356	982967f34ea45c4240fe000ca9bc0f79	0	0	0	0	0	0	0	0	0	0	0	0	0	/home/dhl_ec/bnelissen/Slides/CD3_manuscript/CD3_slides/AAA311.CD3/AAA311.CD3.run1	255	0.7	0.06	0.7	0.06	-9.08249987412	-12.2886426643	5.30215895433	1.42579561328
30920.0	1274573.0	11346.0	11503.0	1274573.0	4000000.0	217.0	11.0	1.0	1.76	1.15	0.0499999999993	7.79	0.4	0.769999999999	0.17	8.51	0.27	2.27	1.57	0.57	AAA311.CD3.X8.Y1.tile.tissue.png	357	1	2000	357	549fb559dc2fcd58b1c46bc6150983bf	0	0	0	0	0	0	0	0	0	0	0	0	0	/home/dhl_ec/bnelissen/Slides/CD3_manuscript/CD3_slides/AAA311.CD3/AAA311.CD3.run1	255	0.7	0.06	0.7	0.06	-9.2082435165	-11.5488809358	2.35577848666	0.474551835937
18158.0	4000000.0	3827.0	7996.0	4000000.0	4000000.0	69.0	1.0	1.17	2.06	1.19	0.0500000000011	6.58	0.299999999999	0.76	0.0499999999993	9.93	0.369999999999	2.2	1.53	0.570000000002	AAA311.CD3.X8.Y10.tile.tissue.png	358	1	2000	358	b37f7fa3514596a43155a39249ae0f5a	0	0	0	0	0	0	0	0	0	0	0	0	0	/home/dhl_ec/bnelissen/Slides/CD3_manuscript/CD3_slides/AAA311.CD3/AAA311.CD3.run1	255	0.7	0.0904776153137	0.7	0.0904776153137	-8.63302210968	-11.3971155858	0.685003583633	0.0711996239357
238.0	4000000.0	119.0	7996.0	4000000.0	4000000.0	3.0	1.0	1.2	1.27	1.16	0.0499999999993	6.39	0.310000000001	0.750000000002	0.0500000000011	9.71	0.369999999999	2.2	1.53	0.619999999999	AAA311.CD3.X8.Y11.tile.tissue.png	359	1	2000	359	2c0340e6ae98ce744efc0a1daff5d3cb	0	0	0	0	0	0	0	0	0	0	0	0	0	/home/dhl_ec/bnelissen/Slides/CD3_manuscript/CD3_slides/AAA311.CD3/AAA311.CD3.run1	255	0.7	0.0843017298149	0.7	0.0843017298149	-7.31158507501	-11.8640305831	0.64594985628	0.0482045950212
4952.0	2271539.0	1298.0	7998.0	2271539.0	4000000.0	25.0	1.0	1.65	1.27	1.17	0.0499999999993	6.9	0.380000000001	0.74	0.129999999999	8.46	0.309999999999	2.23	1.52	0.579999999998	AAA311.CD3.X8.Y12.tile.tissue.png	360	1	2000	360	247e545cbe39bf237714568ca3c7b6de	0	0	0	0	0	0	0	0	0	0	0	0	0	/home/dhl_ec/bnelissen/Slides/CD3_manuscript/CD3_slides/AAA311.CD3/AAA311.CD3.run1	255	0.7	0.06	0.7	0.06	-7.42906210137	-11.1479436652	0.888564298575	0.114224738281
0.0	9868.0	0.0	484.0	9868.0	4000000.0	0.0	1.0	1.45	1.66	1.17	0.0600000000013	6.78	0.379999999999	0.809999999999	0.23	6.38	0.130000000001	2.12	1.54	0.560000000001	AAA311.CD3.X8.Y13.tile.tissue.png	361	1	2000	361	4f876d79ecdb5002b031e8805792b50b	0	0	0	0	0	0	0	0	0	0	0	0	0	/home/dhl_ec/bnelissen/Slides/CD3_manuscript/CD3_slides/AAA311.CD3/AAA311.CD3.run1	255	0.7	0.06	0.7	0.06	-7.70659461059	-11.3105243102	2.26090693991	3.22040968719
0.0	0.0	0.0	0.0	0.0	4000000.0	0.0	0.0	0.950000000001	0.990000000002	1.17	0.0600000000013	5.78	0.299999999999	0.889999999999	0.23	4.71	0.129999999999	2.07	1.54	0.57	AAA311.CD3.X8.Y14.tile.tissue.png	362	1	2000	362	e8dbc95b671b07fc940f574481b8421f	0	0	0	0	0	0	0	0	0	0	0	0	0	/home/dhl_ec/bnelissen/Slides/CD3_manuscript/CD3_slides/AAA311.CD3/AAA311.CD3.run1	255	1.0	0.06	1.0	0.06	0.0	0.0	0.0	5.768683
0.0	0.0	0.0	0.0	0.0	4000000.0	0.0	0.0	0.970000000001	0.98	1.15	0.0599999999995	5.75	0.300000000001	0.860000000001	0.220000000001	4.71	0.129999999999	2.03	1.52	0.919999999998	AAA311.CD3.X8.Y15.tile.tissue.png	363	1	2000	363	6f341ef8fcfe81f471baeb1c774758d6	0	0	0	0	0	0	0	0	0	0	0	0	0	/home/dhl_ec/bnelissen/Slides/CD3_manuscript/CD3_slides/AAA311.CD3/AAA311.CD3.run1	255	1.0	0.06	1.0	0.06	0.0	0.0	0.0	9.429332
68752.0	3534000.0	26463.0	13292.0	3534000.0	4000000.0	533.0	1.0	1.23	1.31	1.17	0.0499999999993	7.59	0.380000000001	0.77	0.0899999999983	10.68	0.369999999999	2.25	1.55	0.630000000001	AAA311.CD3.X8.Y2.tile.tissue.png	364	1	2000	364	ee18e045891241133fabc2e66efd2a61	0	0	0	0	0	0	0	0	0	0	0	0	0	/home/dhl_ec/bnelissen/Slides/CD3_manuscript/CD3_slides/AAA311.CD3/AAA311.CD3.run1	255	0.7	0.06	0.7	0.06	-8.97277046285	-11.7483645327	1.90645178278	0.3076151875
58334.0	3739879.0	23700.0	16255.0	3739879.0	4000000.0	474.0	2.0	1.16	1.27	1.14	0.0499999999993	8.01	0.380000000001	0.760000000002	0.0700000000015	10.24	0.380000000001	2.21	1.53	0.640000000001	AAA311.CD3.X8.Y3.tile.tissue.png	365	1	2000	365	f6a59a52882abbba0d8f842936cc2e6b	0	0	0	0	0	0	0	0	0	0	0	0	0	/home/dhl_ec/bnelissen/Slides/CD3_manuscript/CD3_slides/AAA311.CD3/AAA311.CD3.run1	255	0.7	0.06	0.7	0.06	-9.0904418079	-12.3703620402	2.29973748828	0.278467790039
23068.0	2891555.0	8076.0	23504.0	2891555.0	4000000.0	163.0	9.0	1.19	1.25	1.16	0.0499999999993	8.56	0.390000000001	0.749999999998	0.109999999999	9.21	0.33	2.24	1.54	0.629999999999	AAA311.CD3.X8.Y4.tile.tissue.png	366	1	2000	366	922cd4c3fcf591197eb73ac68d1518b5	0	0	0	0	0	0	0	0	0	0	0	0	0	/home/dhl_ec/bnelissen/Slides/CD3_manuscript/CD3_slides/AAA311.CD3/AAA311.CD3.run1	255	0.7	0.0667069534106	0.7	0.0667069534106	-8.54581419804	-12.2750304039	2.49770493135	0.3258668125
48829.0	3960861.0	12895.0	8207.0	3960861.0	4000000.0	230.0	1.0	1.32	1.27	1.17	0.0500000000011	6.77	0.379999999999	0.759999999998	0.0599999999995	10.22	0.369999999999	2.19	1.52	0.58	AAA311.CD3.X8.Y5.tile.tissue.png	367	1	2000	367	704c327b243aee411234a42d9a00c7b5	0	0	0	0	0	0	0	0	0	0	0	0	0	/home/dhl_ec/bnelissen/Slides/CD3_manuscript/CD3_slides/AAA311.CD3/AAA311.CD3.run1	255	0.7	0.0980857881221	0.7	0.0980857881221	-7.9894440908	-12.1497481849	0.485683674822	0.0851053442383
18790.0	1988662.0	6993.0	8951.0	1988662.0	4000000.0	131.0	2.0	1.03	1.33	1.17	0.0499999999993	8.39	0.389999999999	0.739999999998	0.139999999999	8.42	0.300000000001	2.25	1.56	0.560000000001	AAA311.CD3.X8.Y6.tile.tissue.png	368	1	2000	368	364654b6ce7343636d643a00d885bd63	0	0	0	0	0	0	0	0	0	0	0	0	0	/home/dhl_ec/bnelissen/Slides/CD3_manuscript/CD3_slides/AAA311.CD3/AAA311.CD3.run1	255	0.7	0.06	0.7	0.06	-7.84730815364	-10.8163630253	1.02168081755	0.233564617187
262.0	28637.0	161.0	1036.0	28637.0	4000000.0	4.0	1.0	0.950000000001	1.02	1.16	0.0500000000011	6.81	0.380000000001	0.780000000001	0.220000000001	6.78	0.219999999999	2.09	1.51	0.610000000001	AAA311.CD3.X8.Y7.tile.tissue.png	369	1	2000	369	e345182e243a3f4413e7fa49e98411a6	0	0	0	0	0	0	0	0	0	0	0	0	0	/home/dhl_ec/bnelissen/Slides/CD3_manuscript/CD3_slides/AAA311.CD3/AAA311.CD3.run1	255	0.7	0.06	0.7	0.06	-8.59305912	-11.3485421847	2.34859217804	1.46352577734
11438.0	1655895.0	3478.0	7576.0	1655895.0	4000000.0	60.0	1.0	1.03	1.29	1.17	0.0499999999993	6.96	0.380000000001	0.74	0.17	8.23	0.289999999999	2.2	1.55	0.560000000001	AAA311.CD3.X8.Y8.tile.tissue.png	370	1	2000	370	ff7eb0a8675065dbe1a7b888e439c574	0	0	0	0	0	0	0	0	0	0	0	0	0	/home/dhl_ec/bnelissen/Slides/CD3_manuscript/CD3_slides/AAA311.CD3/AAA311.CD3.run1	255	0.7	0.06	0.7	0.06	-8.50490623827	-10.8572590333	1.36538759667	0.350883140625
19555.0	3999463.0	4049.0	8064.0	3999463.0	4000000.0	77.0	1.0	1.24	1.95	1.16	0.0499999999993	7.31	0.389999999999	0.76	0.0699999999997	10.13	0.389999999999	2.2	1.52	0.580000000002	AAA311.CD3.X8.Y9.tile.tissue.png	371	1	2000	371	94b313fcd15b5a4baa1d873f285abad8	0	0	0	0	0	0	0	0	0	0	0	0	0	/home/dhl_ec/bnelissen/Slides/CD3_manuscript/CD3_slides/AAA311.CD3/AAA311.CD3.run1	255	0.7	0.100320992153	0.7	0.100320992153	-8.62769900396	-11.2899813902	0.680232445183	0.0695389408646
0.0	0.0	0.0	0.0	0.0	4000000.0	0.0	0.0	0.929999999998	1.03	1.15	0.0599999999995	6.63	0.310000000001	0.85	0.240000000002	4.76	0.130000000001	2.02	1.53	0.539999999999	AAA311.CD3.X9.Y0.tile.tissue.png	372	1	2000	372	ef3df16b1a9b1412830aae49ad20036a	0	0	0	0	0	0	0	0	0	0	0	0	0	/home/dhl_ec/bnelissen/Slides/CD3_manuscript/CD3_slides/AAA311.CD3/AAA311.CD3.run1	255	1.0	0.06	1.0	0.06	0.0	-10.7314586583	0.0	6.34075406907
116368.0	3592281.0	46963.0	8860.0	3592281.0	4000000.0	959.0	1.0	1.16	1.33	1.2	0.0600000000013	7.24	0.379999999999	0.749999999998	0.0799999999999	10.93	0.389999999999	2.2	1.55	0.620000000001	AAA311.CD3.X9.Y1.tile.tissue.png	373	1	2000	373	4b7dd49cea6b2acda804255c945e4d61	0	0	0	0	0	0	0	0	0	0	0	0	0	/home/dhl_ec/bnelissen/Slides/CD3_manuscript/CD3_slides/AAA311.CD3/AAA311.CD3.run1	255	0.7	0.0629558821556	0.7	0.0629558821556	-9.42479398747	-11.8521560634	2.61758568811	0.397375890625
1820.0	4000000.0	514.0	7996.0	4000000.0	4000000.0	10.0	1.0	1.11	1.28	1.14	0.0499999999993	6.45	0.299999999999	0.76	0.0499999999993	9.69	0.379999999999	2.18	1.53	0.599999999999	AAA311.CD3.X9.Y10.tile.tissue.png	374	1	2000	374	cb17a797fafe5ab333aae7663ef3efe5	0	0	0	0	0	0	0	0	0	0	0	0	0	/home/dhl_ec/bnelissen/Slides/CD3_manuscript/CD3_slides/AAA311.CD3/AAA311.CD3.run1	255	0.7	0.079584553245	0.7	0.079584553245	-7.44323644341	-11.0859963208	0.762710888119	0.0502948552684
9547.0	3163914.0	2141.0	8574.0	3163914.0	4000000.0	33.0	2.0	1.22	1.3	1.16	0.0500000000011	7.02	0.4	0.770000000002	0.1	9.51	0.35	2.28	1.56	0.58	AAA311.CD3.X9.Y11.tile.tissue.png	375	1	2000	375	71ba1d8e74af50fef2b2b2951e29b949	0	0	0	0	0	0	0	0	0	0	0	0	0	/home/dhl_ec/bnelissen/Slides/CD3_manuscript/CD3_slides/AAA311.CD3/AAA311.CD3.run1	255	0.7	0.0612906431531	0.7	0.0612906431531	-8.34684114047	-11.2087084999	0.811908027502	0.0965073164063
8185.0	2925071.0	1944.0	12069.0	2925071.0	4000000.0	37.0	3.0	1.11	1.25	1.16	0.0500000000011	6.92	0.389999999999	0.749999999998	0.1	9.1	0.33	2.24	1.53	0.610000000001	AAA311.CD3.X9.Y12.tile.tissue.png	376	1	2000	376	cb615216b090c3bc4685244e39c7edea	0	0	0	0	0	0	0	0	0	0	0	0	0	/home/dhl_ec/bnelissen/Slides/CD3_manuscript/CD3_slides/AAA311.CD3/AAA311.CD3.run1	255	0.7	0.06	0.7	0.06	-8.26899098137	-11.3059891226	0.963238815667	0.145087054687
2884.0	1560217.0	1397.0	9720.0	1560217.0	4000000.0	33.0	3.0	1.03	1.35	1.18	0.0599999999995	7.26	0.379999999999	0.74	0.16	8.17	0.290000000001	2.23	1.57	0.58	AAA311.CD3.X9.Y13.tile.tissue.png	377	1	2000	377	d159f595706ef68cea386557648f58ee	0	0	0	0	0	0	0	0	0	0	0	0	0	/home/dhl_ec/bnelissen/Slides/CD3_manuscript/CD3_slides/AAA311.CD3/AAA311.CD3.run1	255	0.7	0.06	0.7	0.06	-8.0657976467	-11.3190262207	1.14121260859	0.151547652344
317.0	61977.0	163.0	2829.0	61977.0	4000000.0	4.0	5.0	0.99	1.07	1.17	0.0599999999995	7.08	0.4	0.83	0.23	7.01	0.23	2.21	1.58	0.539999999999	AAA311.CD3.X9.Y14.tile.tissue.png	378	1	2000	378	9333b5f7238f3f6ee80fc651655d58cc	0	0	0	0	0	0	0	0	0	0	0	0	0	/home/dhl_ec/bnelissen/Slides/CD3_manuscript/CD3_slides/AAA311.CD3/AAA311.CD3.run1	255	0.7	0.06	0.7	0.06	-8.84129031608	-12.0234880657	4.91704013669	2.22751853125
0.0	0.0	0.0	0.0	0.0	4000000.0	0.0	0.0	0.9	1.0	1.18	0.0599999999995	6.55	0.299999999999	0.85	0.23	4.73	0.129999999999	2.07	1.52	0.559999999998	AAA311.CD3.X9.Y15.tile.tissue.png	379	1	2000	379	eb1fb4383402d955464ebf29165ccb22	0	0	0	0	0	0	0	0	0	0	0	0	0	/home/dhl_ec/bnelissen/Slides/CD3_manuscript/CD3_slides/AAA311.CD3/AAA311.CD3.run1	255	1.0	0.06	1.0	0.06	0.0	-12.0809875161	0.0	4.0812171327
158999.0	3920895.0	65761.0	11536.0	3920895.0	4000000.0	1385.0	1.0	1.19	1.4	1.18	0.0499999999993	7.37	0.379999999999	0.76	0.0599999999995	11.23	0.400000000001	2.21	1.52	0.630000000001	AAA311.CD3.X9.Y2.tile.tissue.png	380	1	2000	380	11e5c1dabe373550f6fe5f794040322d	0	0	0	0	0	0	0	0	0	0	0	0	0	/home/dhl_ec/bnelissen/Slides/CD3_manuscript/CD3_slides/AAA311.CD3/AAA311.CD3.run1	255	0.7	0.06	0.7	0.06	-9.48947587723	-11.8588522043	2.79676834748	0.403228019531
137042.0	3948570.0	55256.0	9735.0	3948570.0	4000000.0	1140.0	1.0	1.04	1.28	1.21	0.0499999999993	9.9	0.380000000001	0.769999999999	0.0600000000013	11.51	0.4	2.27	1.57	0.640000000001	AAA311.CD3.X9.Y3.tile.tissue.png	381	1	2000	381	cdd64ce7491d0ba20575671b3faa5b44	0	0	0	0	0	0	0	0	0	0	0	0	0	/home/dhl_ec/bnelissen/Slides/CD3_manuscript/CD3_slides/AAA311.CD3/AAA311.CD3.run1	255	0.7	0.097541509728	0.7	0.097541509728	-8.93218237966	-12.241584133	1.08920419798	0.131214876953
68543.0	3185623.0	27894.0	20994.0	3185623.0	4000000.0	557.0	5.0	1.09	1.27	1.14	0.0500000000011	7.56	0.389999999999	0.76	0.0900000000001	10.03	0.359999999999	2.24	1.53	0.6	AAA311.CD3.X9.Y4.tile.tissue.png	382	1	2000	382	d09acf3524652e0aca0adcc6f20a083d	0	0	0	0	0	0	0	0	0	0	0	0	0	/home/dhl_ec/bnelissen/Slides/CD3_manuscript/CD3_slides/AAA311.CD3/AAA311.CD3.run1	255	0.7	0.06	0.7	0.06	-9.04170626865	-12.3772107974	2.37710489965	0.338744925781
614.0	3997987.0	300.0	8378.0	3997987.0	4000000.0	7.0	1.0	1.15	1.3	1.16	0.0500000000011	7.38	0.380000000001	0.77	0.0599999999995	9.75	0.369999999999	2.2	1.53	0.610000000001	AAA311.CD3.X9.Y5.tile.tissue.png	383	1	2000	383	6e23cb17837045df5f0a4b3c4a82c2ef	0	0	0	0	0	0	0	0	0	0	0	0	0	/home/dhl_ec/bnelissen/Slides/CD3_manuscript/CD3_slides/AAA311.CD3/AAA311.CD3.run1	255	0.7	0.06	0.7	0.06	-7.65218951979	-11.7400062754	0.686813200149	0.108398427673
32844.0	3994807.0	8674.0	8064.0	3994807.0	4000000.0	174.0	1.0	1.17	1.28	1.15	0.0499999999993	7.5	0.379999999999	0.75	0.0700000000015	10.1	0.370000000001	2.19	1.52	0.57	AAA311.CD3.X9.Y6.tile.tissue.png	384	1	2000	384	d8324c606d1fa89ccb170eda40fa71ee	0	0	0	0	0	0	0	0	0	0	0	0	0	/home/dhl_ec/bnelissen/Slides/CD3_manuscript/CD3_slides/AAA311.CD3/AAA311.CD3.run1	255	0.7	0.0912295578557	0.7	0.0912295578557	-7.8488816871	-12.02752483	0.2155091849	0.0602843240967
15001.0	3418338.0	4588.0	9118.0	3418338.0	4000000.0	77.0	1.0	1.21	1.3	1.14	0.0499999999993	7.29	0.389999999999	0.77	0.0900000000001	10.04	0.369999999999	2.29	1.57	0.610000000001	AAA311.CD3.X9.Y7.tile.tissue.png	385	1	2000	385	1cf56320f6c5d94f599cd96252c7f8ea	0	0	0	0	0	0	0	0	0	0	0	0	0	/home/dhl_ec/bnelissen/Slides/CD3_manuscript/CD3_slides/AAA311.CD3/AAA311.CD3.run1	255	0.7	0.06	0.7	0.06	-8.09561939642	-10.5055843554	0.709222251052	0.135382753906
2716.0	960167.0	1330.0	10530.0	960167.0	4000000.0	25.0	5.0	1.01	2.1	1.16	0.0599999999995	7.3	0.4	0.77	0.189999999999	7.72	0.26	2.28	1.56	0.790000000001	AAA311.CD3.X9.Y8.tile.tissue.png	386	1	2000	386	217a0ceaf2eebfbed91ec91780b9f446	0	0	0	0	0	0	0	0	0	0	0	0	0	/home/dhl_ec/bnelissen/Slides/CD3_manuscript/CD3_slides/AAA311.CD3/AAA311.CD3.run1	255	0.7	0.06	0.7	0.06	-8.3024754271	-10.9023923479	1.60527071972	0.363356113281
3130.0	3912050.0	1030.0	8396.0	3912050.0	4000000.0	21.0	1.0	1.25	1.33	1.13	0.0499999999993	9.89	0.370000000001	0.76	0.0600000000013	9.68	0.370000000001	2.2	1.52	0.620000000001	AAA311.CD3.X9.Y9.tile.tissue.png	387	1	2000	387	3662ec675e60a3a4a23087cb7f7d9043	0	0	0	0	0	0	0	0	0	0	0	0	0	/home/dhl_ec/bnelissen/Slides/CD3_manuscript/CD3_slides/AAA311.CD3/AAA311.CD3.run1	255	0.7	0.066917250627	0.7	0.066917250627	-7.52655556442	-11.5807592672	0.888299800997	0.0781926953125
[truncated: 2 more columns]
