# Supplementary material for: SlideToolkit: An Assistive Toolset for the Histological Quantification of Whole Slide Images
Source: PLoS One. 2014 Nov 5;9(11):e110289. doi: 10.1371/journal.pone.0110289 (PMC4220929; doi:10.1371/journal.pone.0110289)
Supplement: RawData S1 — ICC and BlandAltman plot - measurements and r-script.zip. Measurements of Run1 and Run2, including the code for the calculation of the intraclass correlation coefficient (ICC) and the code for the Bland and Altman plot. (ZIP) [file pone.0110289.s003.zip › cellprofiler.measurements/run1.55f68eda9036c0690be354359481f337.DefaultOUT_Image.csv]

AreaOccupied_AreaOccupied_DAB_Nuclei	AreaOccupied_AreaOccupied_Tissue	AreaOccupied_Perimeter_DAB_Nuclei	AreaOccupied_Perimeter_Tissue	AreaOccupied_TotalArea_DAB_Nuclei	AreaOccupied_TotalArea_Tissue	Count_DAB_Nuclei	Count_Tissue	ExecutionTime_01LoadImages	ExecutionTime_02ColorToGray	ExecutionTime_03Smooth	ExecutionTime_04ImageMath	ExecutionTime_05IdentifyPrimaryObjects	ExecutionTime_06MeasureImageAreaOccupied	ExecutionTime_07UnmixColors	ExecutionTime_08MaskImage	ExecutionTime_09IdentifyPrimaryObjects	ExecutionTime_10MeasureImageAreaOccupied	ExecutionTime_11OverlayOutlines	ExecutionTime_12OverlayOutlines	ExecutionTime_13SaveImages	FileName_Original	Group_Index	Group_Number	Height_Original	ImageNumber	MD5Digest_Original	ModuleError_01LoadImages	ModuleError_02ColorToGray	ModuleError_03Smooth	ModuleError_04ImageMath	ModuleError_05IdentifyPrimaryObjects	ModuleError_06MeasureImageAreaOccupied	ModuleError_07UnmixColors	ModuleError_08MaskImage	ModuleError_09IdentifyPrimaryObjects	ModuleError_10MeasureImageAreaOccupied	ModuleError_11OverlayOutlines	ModuleError_12OverlayOutlines	ModuleError_13SaveImages	PathName_Original	Scaling_Original	Threshold_FinalThreshold_DAB_Nuclei	Threshold_FinalThreshold_Tissue	Threshold_OrigThreshold_DAB_Nuclei	Threshold_OrigThreshold_Tissue	Threshold_SumOfEntropies_DAB_Nuclei	Threshold_SumOfEntropies_Tissue	Threshold_WeightedVariance_DAB_Nuclei	Threshold_WeightedVariance_Tissue
0.0	0.0	0.0	0.0	0.0	4000000.0	0.0	0.0	3.65	1.76	1.92	0.08	8.52	0.5	1.52	0.33	7.2	0.21	3.22	2.52	1.73	AAA143.CD3.location-b.X0.Y6.tile.tissue.png	1	1	2000	1	878c7363a04573cf9d8d58049f7f0dda	0	0	0	0	0	0	0	0	0	0	0	0	0	/home/dhl_ec/bnelissen/Slides/CD3_manuscript/CD3_slides/AAA143.CD3.location-b/AAA143.CD3.location-b.run1	255	1.0	0.06	1.0	0.06	0.0	0.0	0.0	3.5730765
0.0	127598.0	0.0	4097.0	127598.0	4000000.0	0.0	8.0	1.23	1.57	1.86	0.09	11.05	0.59	1.42	0.33	9.29	0.24	3.45	2.49	1.06	AAA143.CD3.location-b.X0.Y7.tile.tissue.png	2	1	2000	2	e44830b5218c7051dd09697d850a3b1f	0	0	0	0	0	0	0	0	0	0	0	0	0	/home/dhl_ec/bnelissen/Slides/CD3_manuscript/CD3_slides/AAA143.CD3.location-b/AAA143.CD3.location-b.run1	255	0.7	0.06	0.7	0.06	-8.80932322223	-12.1482970651	3.91381411453	1.37103217188
3735.0	1461827.0	1431.0	21537.0	1461827.0	4000000.0	30.0	10.0	1.58	2.08	1.21	0.09	10.64	0.6	1.33	0.24	11.19	0.43	3.6	2.49	0.82	AAA143.CD3.location-b.X0.Y8.tile.tissue.png	3	1	2000	3	b921b6f6099e6e5d7bddd6c552d10364	0	0	0	0	0	0	0	0	0	0	0	0	0	/home/dhl_ec/bnelissen/Slides/CD3_manuscript/CD3_slides/AAA143.CD3.location-b/AAA143.CD3.location-b.run1	255	0.7	0.06	0.7	0.06	-10.2906564394	-12.5077705189	6.73410399132	1.03024370313
243.0	298775.0	121.0	17475.0	298775.0	4000000.0	3.0	28.0	1.59	2.31	1.87	0.08	10.59	0.6	0.92	0.23	7.39	0.24	2.32	2.48	0.65	AAA143.CD3.location-b.X0.Y9.tile.tissue.png	4	1	2000	4	6c4f5a3f6f6dcb8935d29ca417050c56	0	0	0	0	0	0	0	0	0	0	0	0	0	/home/dhl_ec/bnelissen/Slides/CD3_manuscript/CD3_slides/AAA143.CD3.location-b/AAA143.CD3.location-b.run1	255	0.7	0.06	0.7	0.06	-9.32728648593	-12.6118986499	5.459201163	1.53774670703
0.0	0.0	0.0	0.0	0.0	4000000.0	0.0	0.0	2.06	2.12	1.23	0.06	5.92	0.32	0.94	0.23	4.76	0.21	3.25	1.75	0.41	AAA143.CD3.location-b.X1.Y10.tile.tissue.png	5	1	2000	5	093c67c2fc29b83ed0b3de1eda2af527	0	0	0	0	0	0	0	0	0	0	0	0	0	/home/dhl_ec/bnelissen/Slides/CD3_manuscript/CD3_slides/AAA143.CD3.location-b/AAA143.CD3.location-b.run1	255	1.0	0.06	1.0	0.06	0.0	0.0	0.0	5.339537
120.0	267712.0	97.0	6200.0	267712.0	4000000.0	2.0	3.0	3.19	1.76	1.18	0.07	7.41	0.39	0.87	0.22	6.86	0.23	2.17	1.58	0.64	AAA143.CD3.location-b.X1.Y6.tile.tissue.png	6	1	2000	6	40c6ed2421d8773c8e24dfa20fbd9ed9	0	0	0	0	0	0	0	0	0	0	0	0	0	/home/dhl_ec/bnelissen/Slides/CD3_manuscript/CD3_slides/AAA143.CD3.location-b/AAA143.CD3.location-b.run1	255	0.7	0.06	0.7	0.06	-9.02635453437	-12.1167295499	2.85621542267	1.17582463672
12895.0	3352596.0	4922.0	18778.0	3352596.0	4000000.0	92.0	2.0	3.12	2.42	1.17	0.06	8.04	0.6	1.3	0.12	13.71	0.37	2.38	1.63	0.75	AAA143.CD3.location-b.X1.Y7.tile.tissue.png	7	1	2000	7	97fa5cd5d7dccf60dd22c449aef7a881	0	0	0	0	0	0	0	0	0	0	0	0	0	/home/dhl_ec/bnelissen/Slides/CD3_manuscript/CD3_slides/AAA143.CD3.location-b/AAA143.CD3.location-b.run1	255	0.7	0.06	0.7	0.06	-8.8403399895	-12.4505287021	2.48994093628	0.57157534375
4912.0	2715241.0	2018.0	32827.0	2715241.0	4000000.0	45.0	10.0	3.34	3.16	1.23	0.05	7.41	0.41	0.77	0.12	9.07	0.33	2.49	1.63	0.77	AAA143.CD3.location-b.X1.Y8.tile.tissue.png	8	1	2000	8	061967aae7189fa405cf33e329067232	0	0	0	0	0	0	0	0	0	0	0	0	0	/home/dhl_ec/bnelissen/Slides/CD3_manuscript/CD3_slides/AAA143.CD3.location-b/AAA143.CD3.location-b.run1	255	0.7	0.06	0.7	0.06	-9.8018002412	-12.434789049	4.48133483731	0.846706375
1890.0	1516508.0	651.0	39906.0	1516508.0	4000000.0	12.0	28.0	1.32	1.57	1.91	0.09	10.59	0.62	1.3	0.24	11.21	0.42	3.65	2.47	0.68	AAA143.CD3.location-b.X1.Y9.tile.tissue.png	9	1	2000	9	c26fb353d2f7b9abd0d9d80ee5af8315	0	0	0	0	0	0	0	0	0	0	0	0	0	/home/dhl_ec/bnelissen/Slides/CD3_manuscript/CD3_slides/AAA143.CD3.location-b/AAA143.CD3.location-b.run1	255	0.7	0.06	0.7	0.06	-10.0823003219	-12.5925742552	5.67714779362	1.39687957813
0.0	9175.0	0.0	474.0	9175.0	4000000.0	0.0	1.0	1.17	1.84	1.18	0.06	6.86	0.38	0.88	0.23	6.6	0.23	3.43	2.49	0.43	AAA143.CD3.location-b.X10.Y4.tile.tissue.png	10	1	2000	10	b8eecffe33960cefd5bdef762bb5b924	0	0	0	0	0	0	0	0	0	0	0	0	0	/home/dhl_ec/bnelissen/Slides/CD3_manuscript/CD3_slides/AAA143.CD3.location-b/AAA143.CD3.location-b.run1	255	0.7	0.06	0.7	0.06	-7.18091559881	-12.0905114506	3.36672757915	1.7863680647
77640.0	2712304.0	27006.0	18877.0	2712304.0	4000000.0	464.0	4.0	0.94	1.18	1.18	0.05	7.28	0.39	0.8	0.12	10.38	0.34	2.29	1.57	0.7	AAA143.CD3.location-b.X10.Y5.tile.tissue.png	11	1	2000	11	d777ba939b37b4715d1d135637988be9	0	0	0	0	0	0	0	0	0	0	0	0	0	/home/dhl_ec/bnelissen/Slides/CD3_manuscript/CD3_slides/AAA143.CD3.location-b/AAA143.CD3.location-b.run1	255	0.7	0.06	0.7	0.06	-8.88639081493	-12.508314602	2.31369170068	0.83695040625
336.0	1653956.0	162.0	8379.0	1653956.0	4000000.0	5.0	5.0	1.43	2.15	1.88	0.08	8.43	0.39	0.77	0.16	8.1	0.29	2.29	1.59	0.43	AAA143.CD3.location-b.X10.Y6.tile.tissue.png	12	1	2000	12	355b0d04797124deac426dc4e3af77cb	0	0	0	0	0	0	0	0	0	0	0	0	0	/home/dhl_ec/bnelissen/Slides/CD3_manuscript/CD3_slides/AAA143.CD3.location-b/AAA143.CD3.location-b.run1	255	0.7	0.06	0.7	0.06	-8.55290883276	-11.5982786858	1.89830904203	0.539076476563
137.0	1485039.0	96.0	24257.0	1485039.0	4000000.0	2.0	9.0	0.9	1.27	1.18	0.06	7.89	0.41	0.81	0.17	8.12	0.28	3.65	2.48	0.45	AAA143.CD3.location-b.X10.Y7.tile.tissue.png	13	1	2000	13	fc27cc3dcb1d3575655d8355495f3832	0	0	0	0	0	0	0	0	0	0	0	0	0	/home/dhl_ec/bnelissen/Slides/CD3_manuscript/CD3_slides/AAA143.CD3.location-b/AAA143.CD3.location-b.run1	255	0.7	0.06	0.7	0.06	-9.45515388275	-12.1831034905	3.8459406255	1.29597032812
727.0	632761.0	236.0	4820.0	632761.0	4000000.0	4.0	1.0	0.84	1.23	1.17	0.06	7.07	0.38	0.84	0.2	7.19	0.24	2.2	1.63	0.4	AAA143.CD3.location-b.X11.Y5.tile.tissue.png	14	1	2000	14	0d868121ee3f9b1dd54a3b77ebdfee4e	0	0	0	0	0	0	0	0	0	0	0	0	0	/home/dhl_ec/bnelissen/Slides/CD3_manuscript/CD3_slides/AAA143.CD3.location-b/AAA143.CD3.location-b.run1	255	0.7	0.06	0.7	0.06	-9.49879890695	-12.1936235787	2.64019872404	1.18963957812
0.0	1034625.0	0.0	12536.0	1034625.0	4000000.0	0.0	3.0	1.14	1.86	1.87	0.09	8.83	0.39	0.81	0.27	8.56	0.19	2.3	1.57	0.62	AAA143.CD3.location-b.X11.Y6.tile.tissue.png	15	1	2000	15	371e28f052938cbb9468e4917cb2deba	0	0	0	0	0	0	0	0	0	0	0	0	0	/home/dhl_ec/bnelissen/Slides/CD3_manuscript/CD3_slides/AAA143.CD3.location-b/AAA143.CD3.location-b.run1	255	0.7	0.06	0.7	0.06	-8.61766353385	-11.9012670588	2.24605596393	2.00711192578
0.0	85279.0	0.0	2683.0	85279.0	4000000.0	0.0	2.0	1.01	1.68	1.88	0.09	9.21	0.59	1.5	0.33	9.15	0.23	3.37	2.49	0.62	AAA143.CD3.location-b.X11.Y7.tile.tissue.png	16	1	2000	16	ccb24dd4d95d1c5343fbd893aa6f7efb	0	0	0	0	0	0	0	0	0	0	0	0	0	/home/dhl_ec/bnelissen/Slides/CD3_manuscript/CD3_slides/AAA143.CD3.location-b/AAA143.CD3.location-b.run1	255	0.7	0.06	0.7	0.06	-6.85607678968	-11.782781684	3.67701712907	0.966276384033
3967.0	1284275.0	1421.0	21117.0	1284275.0	4000000.0	26.0	6.0	1.34	2.82	1.89	0.09	10.38	0.6	1.33	0.26	10.97	0.41	3.52	2.5	0.65	AAA143.CD3.location-b.X2.Y10.tile.tissue.png	17	1	2000	17	c0c7c8220feb96630e8ccfdcc2cb046a	0	0	0	0	0	0	0	0	0	0	0	0	0	/home/dhl_ec/bnelissen/Slides/CD3_manuscript/CD3_slides/AAA143.CD3.location-b/AAA143.CD3.location-b.run1	255	0.7	0.06	0.7	0.06	-9.76963158448	-12.5980521075	4.48964470916	1.22482304687
0.0	0.0	0.0	0.0	0.0	4000000.0	0.0	0.0	3.08	1.48	1.88	0.09	9.52	0.49	1.46	0.33	6.97	0.22	3.22	2.47	0.85	AAA143.CD3.location-b.X2.Y6.tile.tissue.png	18	1	2000	18	b544058d737759dfad8c166c8ce69810	0	0	0	0	0	0	0	0	0	0	0	0	0	/home/dhl_ec/bnelissen/Slides/CD3_manuscript/CD3_slides/AAA143.CD3.location-b/AAA143.CD3.location-b.run1	255	1.0	0.06	1.0	0.06	0.0	-12.3785524194	0.0	1.14570211777
136.0	3054018.0	63.0	10062.0	3054018.0	4000000.0	1.0	1.0	1.87	2.46	1.85	0.0700000000001	10.09	0.59	1.28	0.14	12.76	0.44	3.56	2.51	0.81	AAA143.CD3.location-b.X2.Y7.tile.tissue.png	19	1	2000	19	a5bdba0ddbeeec44b9249c806a88c54d	0	0	0	0	0	0	0	0	0	0	0	0	0	/home/dhl_ec/bnelissen/Slides/CD3_manuscript/CD3_slides/AAA143.CD3.location-b/AAA143.CD3.location-b.run1	255	0.7	0.06	0.7	0.06	-8.46356510221	-11.5659110077	1.58871261315	0.454856921875
201.0	3910846.0	106.0	12779.0	3910846.0	4000000.0	3.0	1.0	1.54	3.51	1.86	0.0700000000001	7.34	0.41	0.79	0.0699999999999	10.13	0.58	3.07	1.63	0.66	AAA143.CD3.location-b.X2.Y8.tile.tissue.png	20	1	2000	20	a74f8e53eb5078043657797b7aa657b3	0	0	0	0	0	0	0	0	0	0	0	0	0	/home/dhl_ec/bnelissen/Slides/CD3_manuscript/CD3_slides/AAA143.CD3.location-b/AAA143.CD3.location-b.run1	255	0.7	0.06	0.7	0.06	-9.25127255019	-12.7290866802	3.02969324906	0.299432527344
1540.0	3555512.0	819.0	31115.0	3555512.0	4000000.0	19.0	4.0	2.78	2.54	1.21	0.05	7.9	0.4	0.79	0.09	9.61	0.37	2.4	1.66	0.49	AAA143.CD3.location-b.X2.Y9.tile.tissue.png	21	1	2000	21	356e016ce0123410d687478206fdca5b	0	0	0	0	0	0	0	0	0	0	0	0	0	/home/dhl_ec/bnelissen/Slides/CD3_manuscript/CD3_slides/AAA143.CD3.location-b/AAA143.CD3.location-b.run1	255	0.7	0.06	0.7	0.06	-9.55603995897	-12.2579986388	4.67399993292	0.528361671875
26039.0	1861195.0	9322.0	17430.0	1861195.0	4000000.0	175.0	8.0	3.1	2.02	1.23	0.0500000000001	7.39	0.41	0.79	0.15	8.83	0.47	2.35	1.56	0.63	AAA143.CD3.location-b.X3.Y10.tile.tissue.png	22	1	2000	22	9467465f944adfe29caa542d72c1c353	0	0	0	0	0	0	0	0	0	0	0	0	0	/home/dhl_ec/bnelissen/Slides/CD3_manuscript/CD3_slides/AAA143.CD3.location-b/AAA143.CD3.location-b.run1	255	0.7	0.06	0.7	0.06	-8.94367886114	-12.2790092451	1.99116688808	0.5766108125
0.0	363590.0	0.0	3867.0	363590.0	4000000.0	0.0	3.0	2.79	2.79	1.88	0.08	10.18	0.59	1.43	0.31	8.7	0.25	3.49	2.48	0.59	AAA143.CD3.location-b.X3.Y11.tile.tissue.png	23	1	2000	23	835d26194b3b192d8acbe5055fb91791	0	0	0	0	0	0	0	0	0	0	0	0	0	/home/dhl_ec/bnelissen/Slides/CD3_manuscript/CD3_slides/AAA143.CD3.location-b/AAA143.CD3.location-b.run1	255	0.7	0.06	0.7	0.06	0.0	-11.3647770034	1.03631451291	1.14342028809
0.0	829068.0	0.0	13167.0	829068.0	4000000.0	0.0	4.0	2.21	3.17	1.87	0.09	10.3	0.53	1.04	0.28	9.83	0.3	3.45	2.48	0.65	AAA143.CD3.location-b.X3.Y7.tile.tissue.png	24	1	2000	24	ffabfe75184688c93676d69a4a71cf31	0	0	0	0	0	0	0	0	0	0	0	0	0	/home/dhl_ec/bnelissen/Slides/CD3_manuscript/CD3_slides/AAA143.CD3.location-b/AAA143.CD3.location-b.run1	255	0.7	0.06	0.7	0.06	-7.70699648335	-12.1468468932	3.65059169076	1.35360848828
194.0	3038196.0	93.0	22266.0	3038196.0	4000000.0	2.0	9.0	1.35	1.9	1.88	0.0700000000001	10.55	0.45	1.29	0.14	11.05	0.35	2.33	1.57	0.45	AAA143.CD3.location-b.X3.Y8.tile.tissue.png	25	1	2000	25	b9374ec70fe97ad2f951c84e6aed7713	0	0	0	0	0	0	0	0	0	0	0	0	0	/home/dhl_ec/bnelissen/Slides/CD3_manuscript/CD3_slides/AAA143.CD3.location-b/AAA143.CD3.location-b.run1	255	0.7	0.06	0.7	0.06	-9.20256045241	-11.9260643932	2.4104556679	0.40921921875
3742.0	2765475.0	1650.0	18405.0	2765475.0	4000000.0	34.0	3.0	0.96	1.91	1.21	0.0700000000001	10.54	0.6	1.26	0.16	12.77	0.51	3.61	2.49	0.69	AAA143.CD3.location-b.X3.Y9.tile.tissue.png	26	1	2000	26	cfb661b5b88dffa3c6544b4f08d7371b	0	0	0	0	0	0	0	0	0	0	0	0	0	/home/dhl_ec/bnelissen/Slides/CD3_manuscript/CD3_slides/AAA143.CD3.location-b/AAA143.CD3.location-b.run1	255	0.7	0.06	0.7	0.06	-9.20985615456	-12.2481758979	2.94024838988	0.51141690625
234.0	534850.0	111.0	5781.0	534850.0	4000000.0	3.0	5.0	1.1	1.57	1.89	0.0799999999999	8.96	0.39	0.76	0.2	7.15	0.24	2.31	1.59	0.63	AAA143.CD3.location-b.X4.Y10.tile.tissue.png	27	1	2000	27	a63d4468d0431a60cbd804212cf67d7b	0	0	0	0	0	0	0	0	0	0	0	0	0	/home/dhl_ec/bnelissen/Slides/CD3_manuscript/CD3_slides/AAA143.CD3.location-b/AAA143.CD3.location-b.run1	255	0.7	0.06	0.7	0.06	-8.4567540463	-11.3394598263	1.9457064366	0.502889001953
0.0	81770.0	0.0	3377.0	81770.0	4000000.0	0.0	3.0	1.11	1.51	1.87	0.0899999999999	9.96	0.59	1.37	0.33	8.51	0.24	3.04	2.05	0.59	AAA143.CD3.location-b.X4.Y11.tile.tissue.png	28	1	2000	28	b462a90370e9463d3ca491582bc1c70b	0	0	0	0	0	0	0	0	0	0	0	0	0	/home/dhl_ec/bnelissen/Slides/CD3_manuscript/CD3_slides/AAA143.CD3.location-b/AAA143.CD3.location-b.run1	255	0.7	0.06	0.7	0.06	0.0	-12.016087734	2.30094071022	1.56968039648
0.0	0.0	0.0	0.0	0.0	4000000.0	0.0	0.0	0.93	1.16	1.22	0.0599999999999	5.71	0.52	1.54	0.34	6.91	0.22	3.23	2.47	0.58	AAA143.CD3.location-b.X4.Y7.tile.tissue.png	29	1	2000	29	677b509cc3752f0a0069bf0085367799	0	0	0	0	0	0	0	0	0	0	0	0	0	/home/dhl_ec/bnelissen/Slides/CD3_manuscript/CD3_slides/AAA143.CD3.location-b/AAA143.CD3.location-b.run1	255	1.0	0.06	1.0	0.06	0.0	0.0	0.0	3.326445
0.0	420893.0	0.0	6950.0	420893.0	4000000.0	0.0	1.0	1.13	1.56	1.86	0.1	9.98	0.59	1.37	0.3	9.47	0.26	3.48	2.49	0.61	AAA143.CD3.location-b.X4.Y8.tile.tissue.png	30	1	2000	30	9095e7421f5e15a658925b04ab902e32	0	0	0	0	0	0	0	0	0	0	0	0	0	/home/dhl_ec/bnelissen/Slides/CD3_manuscript/CD3_slides/AAA143.CD3.location-b/AAA143.CD3.location-b.run1	255	0.7	0.06	0.7	0.06	-8.56577985558	-11.9080591742	3.25098726376	1.75392716406
0.0	2145986.0	0.0	13824.0	2145986.0	4000000.0	0.0	4.0	1.31	2.29	1.23	0.05	7.71	0.39	0.77	0.15	8.14	0.23	2.34	1.57	0.64	AAA143.CD3.location-b.X4.Y9.tile.tissue.png	31	1	2000	31	e8d66c720bf9117f4bddce3d8e81ac25	0	0	0	0	0	0	0	0	0	0	0	0	0	/home/dhl_ec/bnelissen/Slides/CD3_manuscript/CD3_slides/AAA143.CD3.location-b/AAA143.CD3.location-b.run1	255	0.7	0.06	0.7	0.06	-8.48934169599	-11.4557169371	2.63038449154	0.520368734375
0.0	0.0	0.0	0.0	0.0	4000000.0	0.0	0.0	1.09	1.66	1.19	0.0600000000001	5.71	0.5	1.53	0.34	7.0	0.22	3.23	2.46	0.58	AAA143.CD3.location-b.X5.Y0.tile.tissue.png	32	1	2000	32	b143c3537b41737a0bdad5b54b7039f6	0	0	0	0	0	0	0	0	0	0	0	0	0	/home/dhl_ec/bnelissen/Slides/CD3_manuscript/CD3_slides/AAA143.CD3.location-b/AAA143.CD3.location-b.run1	255	1.0	0.06	1.0	0.06	0.0	0.0	0.0	4.6116125
3301.0	1034310.0	1451.0	14654.0	1034310.0	4000000.0	27.0	5.0	1.24	1.84	1.9	0.09	9.62	0.61	1.37	0.27	10.87	0.4	3.38	2.17	0.63	AAA143.CD3.location-b.X5.Y1.tile.tissue.png	33	1	2000	33	92bb3ef0fa354bdf8c7f2b33618901fb	0	0	0	0	0	0	0	0	0	0	0	0	0	/home/dhl_ec/bnelissen/Slides/CD3_manuscript/CD3_slides/AAA143.CD3.location-b/AAA143.CD3.location-b.run1	255	0.7	0.06	0.7	0.06	-9.10321753203	-12.3042912003	2.9806614524	1.09708430469
1679.0	1535821.0	831.0	18314.0	1535821.0	4000000.0	17.0	5.0	1.19	1.67	1.18	0.0599999999999	7.07	0.41	0.8	0.17	7.97	0.29	2.42	2.36	0.7	AAA143.CD3.location-b.X5.Y10.tile.tissue.png	34	1	2000	34	42b9d10edb6c836bbe84c1f05b513f85	0	0	0	0	0	0	0	0	0	0	0	0	0	/home/dhl_ec/bnelissen/Slides/CD3_manuscript/CD3_slides/AAA143.CD3.location-b/AAA143.CD3.location-b.run1	255	0.7	0.06	0.7	0.06	-9.02768739806	-12.3677127564	3.8153742619	0.95625803125
16824.0	2246035.0	6539.0	12627.0	2246035.0	4000000.0	114.0	2.0	1.49	2.51	1.2	0.05	7.57	0.41	0.82	0.14	9.07	0.49	3.62	2.49	0.83	AAA143.CD3.location-b.X5.Y11.tile.tissue.png	35	1	2000	35	8b9bc42b8bfde350d4ee78a8893d31f5	0	0	0	0	0	0	0	0	0	0	0	0	0	/home/dhl_ec/bnelissen/Slides/CD3_manuscript/CD3_slides/AAA143.CD3.location-b/AAA143.CD3.location-b.run1	255	0.7	0.06	0.7	0.06	-9.34491713261	-12.4997165745	4.17899875603	0.851410125
1694.0	129890.0	797.0	4999.0	129890.0	4000000.0	16.0	8.0	1.31	2.42	1.22	0.0899999999999	10.37	0.59	1.46	0.33	6.96	0.23	2.29	1.6	0.47	AAA143.CD3.location-b.X5.Y12.tile.tissue.png	36	1	2000	36	8edfb35319dfa9cabce7f1e3d1b0d133	0	0	0	0	0	0	0	0	0	0	0	0	0	/home/dhl_ec/bnelissen/Slides/CD3_manuscript/CD3_slides/AAA143.CD3.location-b/AAA143.CD3.location-b.run1	255	0.7	0.06	0.7	0.06	-9.82882685585	-12.4525863242	4.15355455794	0.601501765625
229.0	128503.0	176.0	8231.0	128503.0	4000000.0	3.0	10.0	1.19	2.4	1.22	0.0599999999999	7.54	0.6	1.39	0.34	8.28	0.24	2.37	1.64	0.46	AAA143.CD3.location-b.X5.Y2.tile.tissue.png	37	1	2000	37	322e7470398b811a2c0174fc054ae35c	0	0	0	0	0	0	0	0	0	0	0	0	0	/home/dhl_ec/bnelissen/Slides/CD3_manuscript/CD3_slides/AAA143.CD3.location-b/AAA143.CD3.location-b.run1	255	0.7	0.06	0.7	0.06	-8.41991210502	-12.3142526117	3.52901099381	1.21289163477
2879.0	1184419.0	1312.0	23716.0	1184419.0	4000000.0	25.0	7.0	1.01	1.79	1.24	0.0699999999999	7.54	0.62	1.35	0.26	10.94	0.4	3.1	2.47	0.81	AAA143.CD3.location-b.X5.Y3.tile.tissue.png	38	1	2000	38	f148c065ae5cf63f7c79152b0904c251	0	0	0	0	0	0	0	0	0	0	0	0	0	/home/dhl_ec/bnelissen/Slides/CD3_manuscript/CD3_slides/AAA143.CD3.location-b/AAA143.CD3.location-b.run1	255	0.7	0.06	0.7	0.06	-8.81976468609	-12.3894539505	3.4372241822	1.20748628125
0.0	0.0	0.0	0.0	0.0	4000000.0	0.0	0.0	1.24	1.96	1.87	0.0900000000001	7.51	0.5	1.52	0.35	5.32	0.13	2.09	1.57	1.09	AAA143.CD3.location-b.X5.Y4.tile.tissue.png	39	1	2000	39	5a7a80888c592bb45b20a058e1af1f0d	0	0	0	0	0	0	0	0	0	0	0	0	0	/home/dhl_ec/bnelissen/Slides/CD3_manuscript/CD3_slides/AAA143.CD3.location-b/AAA143.CD3.location-b.run1	255	1.0	0.06	1.0	0.06	0.0	0.0	0.0	3.104264
0.0	390661.0	0.0	4426.0	390661.0	4000000.0	0.0	3.0	2.47	1.47	1.88	0.0900000000001	11.24	0.39	1.04	0.31	9.51	0.26	3.44	2.49	0.76	AAA143.CD3.location-b.X5.Y9.tile.tissue.png	40	1	2000	40	96b049c9fa6b9333e5f215a6a58f58c7	0	0	0	0	0	0	0	0	0	0	0	0	0	/home/dhl_ec/bnelissen/Slides/CD3_manuscript/CD3_slides/AAA143.CD3.location-b/AAA143.CD3.location-b.run1	255	0.7	0.06	0.7	0.06	-8.1036926498	-11.903297744	2.64448742919	1.25383853711
0.0	0.0	0.0	0.0	0.0	4000000.0	0.0	0.0	1.63	2.46	1.88	0.0899999999999	8.65	0.49	1.51	0.34	6.93	0.22	3.12	1.65	0.61	AAA143.CD3.location-b.X6.Y0.tile.tissue.png	41	1	2000	41	3f49b73e45ed6d1d1ce262b5593188a6	0	0	0	0	0	0	0	0	0	0	0	0	0	/home/dhl_ec/bnelissen/Slides/CD3_manuscript/CD3_slides/AAA143.CD3.location-b/AAA143.CD3.location-b.run1	255	1.0	0.06	1.0	0.06	0.0	0.0	0.0	3.70164625
832.0	2113118.0	445.0	17563.0	2113118.0	4000000.0	8.0	10.0	1.63	2.62	1.17	0.0599999999999	7.01	0.39	1.3	0.2	8.43	0.31	2.39	1.61	1.27	AAA143.CD3.location-b.X6.Y1.tile.tissue.png	42	1	2000	42	c41a040f189f61f5b77f6a2f6d3b212e	0	0	0	0	0	0	0	0	0	0	0	0	0	/home/dhl_ec/bnelissen/Slides/CD3_manuscript/CD3_slides/AAA143.CD3.location-b/AAA143.CD3.location-b.run1	255	0.7	0.06	0.7	0.06	-9.05997949248	-12.3041860599	3.19686283024	1.09182714844
0.0	0.0	0.0	0.0	0.0	4000000.0	0.0	0.0	1.77	1.73	1.88	0.0899999999999	9.45	0.5	1.52	0.33	6.82	0.22	3.24	2.47	0.58	AAA143.CD3.location-b.X6.Y10.tile.tissue.png	43	1	2000	43	de4767045468431c00223d9dbb730b84	0	0	0	0	0	0	0	0	0	0	0	0	0	/home/dhl_ec/bnelissen/Slides/CD3_manuscript/CD3_slides/AAA143.CD3.location-b/AAA143.CD3.location-b.run1	255	1.0	0.06	1.0	0.06	0.0	-11.5467049633	0.0	1.23529407107
0.0	0.0	0.0	0.0	0.0	4000000.0	0.0	0.0	0.95	0.96	1.26	0.0699999999999	6.73	0.5	0.95	0.23	4.75	0.22	2.9	2.47	0.59	AAA143.CD3.location-b.X6.Y11.tile.tissue.png	44	1	2000	44	c6da598cb46e8d3bf0507ffed7086c81	0	0	0	0	0	0	0	0	0	0	0	0	0	/home/dhl_ec/bnelissen/Slides/CD3_manuscript/CD3_slides/AAA143.CD3.location-b/AAA143.CD3.location-b.run1	255	1.0	0.06	1.0	0.06	0.0	-11.9677035424	0.0	2.57303354132
50020.0	2780955.0	17241.0	11838.0	2780955.0	4000000.0	311.0	1.0	2.59	2.0	1.21	0.0599999999999	7.32	0.39	0.78	0.12	10.09	0.35	2.26	1.58	0.43	AAA143.CD3.location-b.X6.Y2.tile.tissue.png	45	1	2000	45	b1cdb87958dc31a4c4384d43b9c252de	0	0	0	0	0	0	0	0	0	0	0	0	0	/home/dhl_ec/bnelissen/Slides/CD3_manuscript/CD3_slides/AAA143.CD3.location-b/AAA143.CD3.location-b.run1	255	0.7	0.06	0.7	0.06	-9.0223015784	-11.9582094198	1.54104278216	0.61289803125
65592.0	3384193.0	22786.0	11990.0	3384193.0	4000000.0	424.0	3.0	3.17	2.67	1.87	0.0699999999999	11.56	0.59	1.28	0.12	14.77	0.57	3.53	2.46	0.66	AAA143.CD3.location-b.X6.Y3.tile.tissue.png	46	1	2000	46	558631eca4955f3e151d78cb4a6369d8	0	0	0	0	0	0	0	0	0	0	0	0	0	/home/dhl_ec/bnelissen/Slides/CD3_manuscript/CD3_slides/AAA143.CD3.location-b/AAA143.CD3.location-b.run1	255	0.7	0.113907669887	0.7	0.113907669887	-7.93063076313	-11.9247729044	0.920110767855	0.50134453125
53.0	2379513.0	41.0	12294.0	2379513.0	4000000.0	1.0	7.0	1.3	2.02	1.23	0.0599999999999	8.47	0.41	0.8	0.13	8.71	0.48	2.68	1.63	0.43	AAA143.CD3.location-b.X6.Y4.tile.tissue.png	47	1	2000	47	11ca016f18a051ff5bdd47a3bfc209b1	0	0	0	0	0	0	0	0	0	0	0	0	0	/home/dhl_ec/bnelissen/Slides/CD3_manuscript/CD3_slides/AAA143.CD3.location-b/AAA143.CD3.location-b.run1	255	0.7	0.06	0.7	0.06	-8.56425650435	-11.893589733	1.36568817498	0.685535117188
0.0	741409.0	0.0	10576.0	741409.0	4000000.0	0.0	7.0	1.17	2.2	1.22	0.0599999999999	7.46	0.41	0.87	0.2	6.98	0.28	2.78	2.46	0.64	AAA143.CD3.location-b.X6.Y5.tile.tissue.png	48	1	2000	48	58023cae89f246c5baeccb9f58c68b8a	0	0	0	0	0	0	0	0	0	0	0	0	0	/home/dhl_ec/bnelissen/Slides/CD3_manuscript/CD3_slides/AAA143.CD3.location-b/AAA143.CD3.location-b.run1	255	0.7	0.06	0.7	0.06	-7.22741220351	-11.6867084377	2.4852014904	1.39037125195
0.0	0.0	0.0	0.0	0.0	4000000.0	0.0	0.0	1.76	2.24	1.21	0.0700000000002	6.07	0.32	0.96	0.23	4.94	0.21	3.21	2.47	0.6	AAA143.CD3.location-b.X6.Y6.tile.tissue.png	49	1	2000	49	22b52c9ba30d94678543f37c738f33b7	0	0	0	0	0	0	0	0	0	0	0	0	0	/home/dhl_ec/bnelissen/Slides/CD3_manuscript/CD3_slides/AAA143.CD3.location-b/AAA143.CD3.location-b.run1	255	1.0	0.06	1.0	0.06	0.0	0.0	0.0	2.94897825
0.0	0.0	0.0	0.0	0.0	4000000.0	0.0	0.0	1.22	1.02	1.21	0.0599999999999	6.06	0.32	0.95	0.23	4.95	0.21	3.2	2.45	0.6	AAA143.CD3.location-b.X7.Y1.tile.tissue.png	50	1	2000	50	7968c0bd79a522b640e8c6942e7ac221	0	0	0	0	0	0	0	0	0	0	0	0	0	/home/dhl_ec/bnelissen/Slides/CD3_manuscript/CD3_slides/AAA143.CD3.location-b/AAA143.CD3.location-b.run1	255	1.0	0.06	1.0	0.06	0.0	0.0	0.0	5.168296
0.0	967626.0	0.0	6116.0	967626.0	4000000.0	0.0	3.0	0.95	1.69	1.17	0.0700000000002	7.17	0.6	1.34	0.27	10.03	0.29	3.47	2.47	0.67	AAA143.CD3.location-b.X7.Y2.tile.tissue.png	51	1	2000	51	71b78f7c9808f059de69f6b617860df0	0	0	0	0	0	0	0	0	0	0	0	0	0	/home/dhl_ec/bnelissen/Slides/CD3_manuscript/CD3_slides/AAA143.CD3.location-b/AAA143.CD3.location-b.run1	255	0.7	0.06	0.7	0.06	-8.83082091294	-11.7983618445	1.68630927161	1.52156917187
0.0	3708355.0	0.0	10002.0	3708355.0	4000000.0	0.0	2.0	1.04	1.25	1.21	0.0599999999999	7.65	0.41	1.28	0.1	12.88	0.3	2.38	1.62	0.63	AAA143.CD3.location-b.X7.Y3.tile.tissue.png	52	1	2000	52	171de4bfe8e0a942cabe95e6d031f552	0	0	0	0	0	0	0	0	0	0	0	0	0	/home/dhl_ec/bnelissen/Slides/CD3_manuscript/CD3_slides/AAA143.CD3.location-b/AAA143.CD3.location-b.run1	255	0.7	0.06	0.7	0.06	-8.44091620379	-11.7253220899	1.51881916347	0.18550234375
391.0	3826916.0	228.0	17571.0	3826916.0	4000000.0	5.0	1.0	0.91	1.23	1.2	0.05	10.1	0.6	1.28	0.0899999999999	10.4	0.39	2.34	1.57	0.46	AAA143.CD3.location-b.X7.Y4.tile.tissue.png	53	1	2000	53	c6156bc0f1860cc5d770106a526df34d	0	0	0	0	0	0	0	0	0	0	0	0	0	/home/dhl_ec/bnelissen/Slides/CD3_manuscript/CD3_slides/AAA143.CD3.location-b/AAA143.CD3.location-b.run1	255	0.7	0.06	0.7	0.06	-8.99025705132	-12.1343257309	2.11308127967	0.232451636719
513.0	3829788.0	270.0	14796.0	3829788.0	4000000.0	5.0	5.0	1.07	1.26	1.18	0.05	6.91	0.6	1.29	0.1	13.1	0.58	3.57	2.46	0.64	AAA143.CD3.location-b.X7.Y5.tile.tissue.png	54	1	2000	54	d19d9d8d8ff67c901c211e310c49a3e4	0	0	0	0	0	0	0	0	0	0	0	0	0	/home/dhl_ec/bnelissen/Slides/CD3_manuscript/CD3_slides/AAA143.CD3.location-b/AAA143.CD3.location-b.run1	255	0.7	0.06	0.7	0.06	-9.21800316296	-12.0082721611	3.05988566643	0.310152984375
684.0	682015.0	326.0	9913.0	682015.0	4000000.0	5.0	7.0	0.87	1.4	1.28	0.0700000000002	8.42	0.41	0.88	0.21	7.64	0.37	3.41	2.46	0.63	AAA143.CD3.location-b.X7.Y6.tile.tissue.png	55	1	2000	55	d9bcff740c610a8b80d35f56d3eece0c	0	0	0	0	0	0	0	0	0	0	0	0	0	/home/dhl_ec/bnelissen/Slides/CD3_manuscript/CD3_slides/AAA143.CD3.location-b/AAA143.CD3.location-b.run1	255	0.7	0.06	0.7	0.06	-8.68875946544	-12.1763868033	3.8566052723	1.05577634766
0.0	2084.0	0.0	204.0	2084.0	4000000.0	0.0	1.0	0.97	0.95	1.27	0.0700000000002	7.17	0.6	1.52	0.33	8.22	0.23	3.05	1.68	0.37	AAA143.CD3.location-b.X8.Y2.tile.tissue.png	56	1	2000	56	d1e3bd56b9a4d5f0ea8486e225c0d7ed	0	0	0	0	0	0	0	0	0	0	0	0	0	/home/dhl_ec/bnelissen/Slides/CD3_manuscript/CD3_slides/AAA143.CD3.location-b/AAA143.CD3.location-b.run1	255	0.7	0.06	0.7	0.06	0.0	-12.2025533506	5.9023831124	0.666031338638
0.0	1686761.0	0.0	14487.0	1686761.0	4000000.0	0.0	1.0	0.95	1.48	1.18	0.0699999999999	7.46	0.61	1.05	0.16	7.71	0.22	2.33	1.61	0.64	AAA143.CD3.location-b.X8.Y3.tile.tissue.png	57	1	2000	57	7a41b8f06f904dffdf4622035f2d6ca8	0	0	0	0	0	0	0	0	0	0	0	0	0	/home/dhl_ec/bnelissen/Slides/CD3_manuscript/CD3_slides/AAA143.CD3.location-b/AAA143.CD3.location-b.run1	255	0.7	0.06	0.7	0.06	-9.03259506632	-12.1594922235	4.09501880938	1.49494102344
168.0	3455081.0	56.0	24407.0	3455081.0	4000000.0	1.0	8.0	1.3	1.93	1.87	0.0800000000002	9.76	0.54	0.81	0.0899999999999	9.94	0.55	3.28	1.58	0.72	AAA143.CD3.location-b.X8.Y4.tile.tissue.png	58	1	2000	58	9e8463fee3731fd4882041067fdc2b1f	0	0	0	0	0	0	0	0	0	0	0	0	0	/home/dhl_ec/bnelissen/Slides/CD3_manuscript/CD3_slides/AAA143.CD3.location-b/AAA143.CD3.location-b.run1	255	0.7	0.06	0.7	0.06	-9.89395021268	-11.9629245045	2.61523924515	0.341509359375
0.0	1873427.0	0.0	12207.0	1873427.0	4000000.0	0.0	3.0	1.55	3.35	1.86	0.0699999999999	9.3	0.38	0.77	0.15	7.77	0.36	3.57	2.47	1.11	AAA143.CD3.location-b.X8.Y5.tile.tissue.png	59	1	2000	59	6f6ec2a0aca3efcef337b56287760260	0	0	0	0	0	0	0	0	0	0	0	0	0	/home/dhl_ec/bnelissen/Slides/CD3_manuscript/CD3_slides/AAA143.CD3.location-b/AAA143.CD3.location-b.run1	255	0.7	0.06	0.7	0.06	-9.20984731024	-11.8377928579	3.06778712749	0.500230242188
0.0	303646.0	0.0	7435.0	303646.0	4000000.0	0.0	4.0	2.53	3.08	1.47	0.0699999999999	7.11	0.39	0.86	0.21	6.06	0.24	2.78	1.6	1.26	AAA143.CD3.location-b.X8.Y6.tile.tissue.png	60	1	2000	60	f0e6238f7bd9e4c6251868f0b518bd7e	0	0	0	0	0	0	0	0	0	0	0	0	0	/home/dhl_ec/bnelissen/Slides/CD3_manuscript/CD3_slides/AAA143.CD3.location-b/AAA143.CD3.location-b.run1	255	0.7	0.06	0.7	0.06	0.0	-12.1708559067	3.41364697707	1.89781167578
0.0	20408.0	0.0	1077.0	20408.0	4000000.0	0.0	2.0	2.1	2.77	1.24	0.0599999999999	7.37	0.38	0.89	0.33	8.0	0.15	2.26	1.64	0.45	AAA143.CD3.location-b.X9.Y3.tile.tissue.png	61	1	2000	61	375013db14b146674c5ae6270ed8ce54	0	0	0	0	0	0	0	0	0	0	0	0	0	/home/dhl_ec/bnelissen/Slides/CD3_manuscript/CD3_slides/AAA143.CD3.location-b/AAA143.CD3.location-b.run1	255	0.7	0.06	0.7	0.06	0.0	-12.2613212208	4.30424075424	1.31551024841
20072.0	2129994.0	7440.0	10893.0	2129994.0	4000000.0	143.0	1.0	2.47	2.87	1.21	0.0599999999999	7.76	0.41	0.81	0.14	9.06	0.31	2.29	1.56	0.85	AAA143.CD3.location-b.X9.Y4.tile.tissue.png	62	1	2000	62	7d1c544b8da29ba090812284ad52d1c6	0	0	0	0	0	0	0	0	0	0	0	0	0	/home/dhl_ec/bnelissen/Slides/CD3_manuscript/CD3_slides/AAA143.CD3.location-b/AAA143.CD3.location-b.run1	255	0.7	0.06	0.7	0.06	-9.2319379644	-12.4829244853	2.53734006592	0.8305056875
17557.0	2574485.0	6814.0	17621.0	2574485.0	4000000.0	128.0	1.0	2.64	3.04	1.19	0.05	17.83	0.61	1.07	0.12	9.42	0.51	3.6	2.48	0.66	AAA143.CD3.location-b.X9.Y5.tile.tissue.png	63	1	2000	63	66a381ab973b703e0fa89cc1dab1c8c0	0	0	0	0	0	0	0	0	0	0	0	0	0	/home/dhl_ec/bnelissen/Slides/CD3_manuscript/CD3_slides/AAA143.CD3.location-b/AAA143.CD3.location-b.run1	255	0.7	0.06	0.7	0.06	-9.428622956	-12.304061097	2.47516929568	0.5973908125
0.0	22257.0	0.0	2015.0	22257.0	4000000.0	0.0	4.0	1.36	3.02	1.23	0.0699999999999	7.39	0.6	1.45	0.34	8.29	0.23	3.37	2.48	0.59	AAA143.CD3.location-b.X9.Y6.tile.tissue.png	64	1	2000	64	0a4279fa4ea522e28dc2b0e74d79512a	0	0	0	0	0	0	0	0	0	0	0	0	0	/home/dhl_ec/bnelissen/Slides/CD3_manuscript/CD3_slides/AAA143.CD3.location-b/AAA143.CD3.location-b.run1	255	0.7	0.06	0.7	0.06	0.0	-12.1301518293	6.11627311071	2.00117845898
0.0	2464.0	0.0	222.0	2464.0	4000000.0	0.0	1.0	2.51	2.91	1.88	0.0799999999999	9.77	0.6	1.53	0.34	8.27	0.23	3.3	1.98	0.36	AAA143.CD3.location-b.X9.Y7.tile.tissue.png	65	1	2000	65	0444a5700a62e2c5a12b36f798d50516	0	0	0	0	0	0	0	0	0	0	0	0	0	/home/dhl_ec/bnelissen/Slides/CD3_manuscript/CD3_slides/AAA143.CD3.location-b/AAA143.CD3.location-b.run1	255	0.7	0.06	0.7	0.06	0.0	-12.1586943911	4.91964800946	0.51044935289
[truncated: 2 more columns]
