# Supplementary material for: SlideToolkit: An Assistive Toolset for the Histological Quantification of Whole Slide Images
Source: PLoS One. 2014 Nov 5;9(11):e110289. doi: 10.1371/journal.pone.0110289 (PMC4220929; doi:10.1371/journal.pone.0110289)
Supplement: RawData S1 — ICC and BlandAltman plot - measurements and r-script.zip. Measurements of Run1 and Run2, including the code for the calculation of the intraclass correlation coefficient (ICC) and the code for the Bland and Altman plot. (ZIP) [file pone.0110289.s003.zip › cellprofiler.measurements/run1.577fef82c021a4057705d5174be45ee3.DefaultOUT_Image.csv]

AreaOccupied_AreaOccupied_DAB_Nuclei	AreaOccupied_AreaOccupied_Tissue	AreaOccupied_Perimeter_DAB_Nuclei	AreaOccupied_Perimeter_Tissue	AreaOccupied_TotalArea_DAB_Nuclei	AreaOccupied_TotalArea_Tissue	Count_DAB_Nuclei	Count_Tissue	ExecutionTime_01LoadImages	ExecutionTime_02ColorToGray	ExecutionTime_03Smooth	ExecutionTime_04ImageMath	ExecutionTime_05IdentifyPrimaryObjects	ExecutionTime_06MeasureImageAreaOccupied	ExecutionTime_07UnmixColors	ExecutionTime_08MaskImage	ExecutionTime_09IdentifyPrimaryObjects	ExecutionTime_10MeasureImageAreaOccupied	ExecutionTime_11OverlayOutlines	ExecutionTime_12OverlayOutlines	ExecutionTime_13SaveImages	FileName_Original	Group_Index	Group_Number	Height_Original	ImageNumber	MD5Digest_Original	ModuleError_01LoadImages	ModuleError_02ColorToGray	ModuleError_03Smooth	ModuleError_04ImageMath	ModuleError_05IdentifyPrimaryObjects	ModuleError_06MeasureImageAreaOccupied	ModuleError_07UnmixColors	ModuleError_08MaskImage	ModuleError_09IdentifyPrimaryObjects	ModuleError_10MeasureImageAreaOccupied	ModuleError_11OverlayOutlines	ModuleError_12OverlayOutlines	ModuleError_13SaveImages	PathName_Original	Scaling_Original	Threshold_FinalThreshold_DAB_Nuclei	Threshold_FinalThreshold_Tissue	Threshold_OrigThreshold_DAB_Nuclei	Threshold_OrigThreshold_Tissue	Threshold_SumOfEntropies_DAB_Nuclei	Threshold_SumOfEntropies_Tissue	Threshold_WeightedVariance_DAB_Nuclei	Threshold_WeightedVariance_Tissue
0.0	891766.0	0.0	7182.0	891766.0	4000000.0	0.0	2.0	2.5	2.22	1.79	0.08	10.08	0.57	1.29	0.27	8.82	0.27	3.21	2.31	1.67	AAA177.CD3.extra-duplicate.X0.Y11.tile.tissue.png	1	1	2000	1	a6f173f9999febfee6f5c30f26af8676	0	0	0	0	0	0	0	0	0	0	0	0	0	/home/dhl_ec/bnelissen/Slides/CD3_manuscript/CD3_slides/AAA177.CD3.extra-duplicate/AAA177.CD3.extra-duplicate.run1	255	0.7	0.06	0.7	0.06	0.0	-12.1284930247	0.128463019587	5.65292908203
0.0	65226.0	0.0	1308.0	65226.0	4000000.0	0.0	1.0	1.29	1.37	1.76	0.08	9.26	0.56	1.43	0.31	7.91	0.22	3.13	2.31	1.03	AAA177.CD3.extra-duplicate.X0.Y12.tile.tissue.png	2	1	2000	2	ac41a062c89c2fcd957cb34022d6ae6f	0	0	0	0	0	0	0	0	0	0	0	0	0	/home/dhl_ec/bnelissen/Slides/CD3_manuscript/CD3_slides/AAA177.CD3.extra-duplicate/AAA177.CD3.extra-duplicate.run1	255	0.7	0.06	0.7	0.06	0.0	-11.8158849327	0.144679068379	1.17790426318
66.0	150196.0	34.0	7041.0	150196.0	4000000.0	1.0	9.0	1.64	2.56	1.76	0.08	10.43	0.56	1.37	0.31	9.19	0.31	3.28	2.3	0.7	AAA177.CD3.extra-duplicate.X1.Y10.tile.tissue.png	3	1	2000	3	4798b7aab83f66ea57d573f4426b5d9d	0	0	0	0	0	0	0	0	0	0	0	0	0	/home/dhl_ec/bnelissen/Slides/CD3_manuscript/CD3_slides/AAA177.CD3.extra-duplicate/AAA177.CD3.extra-duplicate.run1	255	0.7	0.06	0.7	0.06	-9.13920920946	-12.0883831004	4.5511853301	1.06184351758
0.0	189134.0	0.0	2200.0	189134.0	4000000.0	0.0	1.0	3.24	3.38	1.77	0.08	10.5	0.56	1.37	0.3	8.08	0.23	3.17	2.3	0.61	AAA177.CD3.extra-duplicate.X1.Y11.tile.tissue.png	4	1	2000	4	862f21d96fcb026590e59514873f4f6b	0	0	0	0	0	0	0	0	0	0	0	0	0	/home/dhl_ec/bnelissen/Slides/CD3_manuscript/CD3_slides/AAA177.CD3.extra-duplicate/AAA177.CD3.extra-duplicate.run1	255	0.7	0.06	0.7	0.06	0.0	-11.9810462003	0.160038040572	3.43813733154
452.0	290274.0	196.0	7361.0	290274.0	4000000.0	5.0	7.0	2.87	2.09	1.75	0.08	9.55	0.57	1.29	0.3	9.45	0.32	3.31	2.29	0.64	AAA177.CD3.extra-duplicate.X1.Y12.tile.tissue.png	5	1	2000	5	c68c4a421dc8935a1b91cc9a242d6611	0	0	0	0	0	0	0	0	0	0	0	0	0	/home/dhl_ec/bnelissen/Slides/CD3_manuscript/CD3_slides/AAA177.CD3.extra-duplicate/AAA177.CD3.extra-duplicate.run1	255	0.7	0.06	0.7	0.06	-8.74539261546	-12.0623356903	1.43663184351	2.18308708691
123.0	63496.0	47.0	2357.0	63496.0	4000000.0	1.0	3.0	2.73	2.98	1.75	0.08	9.39	0.56	1.38	0.32	9.18	0.31	3.21	2.31	0.6	AAA177.CD3.extra-duplicate.X1.Y13.tile.tissue.png	6	1	2000	6	b5dde2f117b2f933019243d313e3da3f	0	0	0	0	0	0	0	0	0	0	0	0	0	/home/dhl_ec/bnelissen/Slides/CD3_manuscript/CD3_slides/AAA177.CD3.extra-duplicate/AAA177.CD3.extra-duplicate.run1	255	0.7	0.06	0.7	0.06	-8.13050126621	-11.8674790887	3.17774202983	0.661969845215
101.0	342296.0	40.0	6499.0	342296.0	4000000.0	1.0	3.0	2.5	2.02	1.75	0.08	9.44	0.55	1.38	0.31	9.62	0.33	3.21	2.39	0.66	AAA177.CD3.extra-duplicate.X1.Y9.tile.tissue.png	7	1	2000	7	08b0a40a83385ff1fa091079f4467891	0	0	0	0	0	0	0	0	0	0	0	0	0	/home/dhl_ec/bnelissen/Slides/CD3_manuscript/CD3_slides/AAA177.CD3.extra-duplicate/AAA177.CD3.extra-duplicate.run1	255	0.7	0.06	0.7	0.06	-9.08726379086	-11.7330491765	3.19563677103	1.07613741895
96764.0	1302330.0	33615.0	32149.0	1302330.0	4000000.0	626.0	36.0	3.21	3.76	1.13	0.06	7.03	0.39	0.82	0.18	8.38	0.29	2.25	1.55	0.5	AAA177.CD3.extra-duplicate.X10.Y16.tile.tissue.png	8	1	2000	8	33c81d2cd8e8a2631b2ab8e26d04d760	0	0	0	0	0	0	0	0	0	0	0	0	0	/home/dhl_ec/bnelissen/Slides/CD3_manuscript/CD3_slides/AAA177.CD3.extra-duplicate/AAA177.CD3.extra-duplicate.run1	255	0.7	0.06	0.7	0.06	-10.1837940581	-13.0208318401	4.26403509803	1.85515278125
204982.0	2171156.0	69294.0	34496.0	2171156.0	4000000.0	1263.0	32.0	2.67	2.32	1.17	0.05	7.54	0.39	0.75	0.14	9.87	0.51	3.46	2.31	0.76	AAA177.CD3.extra-duplicate.X10.Y17.tile.tissue.png	9	1	2000	9	42a89a60641637330aa6a08bcdfb8234	0	0	0	0	0	0	0	0	0	0	0	0	0	/home/dhl_ec/bnelissen/Slides/CD3_manuscript/CD3_slides/AAA177.CD3.extra-duplicate/AAA177.CD3.extra-duplicate.run1	255	0.7	0.06	0.7	0.06	-9.76628999263	-12.0964548051	2.82856906641	0.505590195313
711.0	849607.0	245.0	35949.0	849607.0	4000000.0	4.0	56.0	3.42	1.33	1.15	0.06	6.97	0.38	0.74	0.19	7.14	0.25	2.26	1.69	0.48	AAA177.CD3.extra-duplicate.X10.Y18.tile.tissue.png	10	1	2000	10	1b5aa40ae34fb0081df96f3cb97cbc36	0	0	0	0	0	0	0	0	0	0	0	0	0	/home/dhl_ec/bnelissen/Slides/CD3_manuscript/CD3_slides/AAA177.CD3.extra-duplicate/AAA177.CD3.extra-duplicate.run1	255	0.7	0.06	0.7	0.06	-9.35061488505	-11.8516897641	2.34226455097	1.68518647656
309.0	122988.0	173.0	3606.0	122988.0	4000000.0	4.0	5.0	2.56	1.75	1.2	0.06	7.01	0.39	0.87	0.23	6.9	0.22	2.11	1.54	0.38	AAA177.CD3.extra-duplicate.X10.Y19.tile.tissue.png	11	1	2000	11	2532cf84d9646743c3bdb13e642593b3	0	0	0	0	0	0	0	0	0	0	0	0	0	/home/dhl_ec/bnelissen/Slides/CD3_manuscript/CD3_slides/AAA177.CD3.extra-duplicate/AAA177.CD3.extra-duplicate.run1	255	0.7	0.06	0.7	0.06	-9.02670859694	-11.9555490595	2.62300129018	0.528837761719
4839.0	313880.0	1845.0	25006.0	313880.0	4000000.0	39.0	55.0	2.94	2.09	1.17	0.08	7.21	0.39	0.82	0.21	7.02	0.23	2.27	1.53	0.4	AAA177.CD3.extra-duplicate.X11.Y10.tile.tissue.png	12	1	2000	12	75ce963dac4a4fd94ecaf62c84f63319	0	0	0	0	0	0	0	0	0	0	0	0	0	/home/dhl_ec/bnelissen/Slides/CD3_manuscript/CD3_slides/AAA177.CD3.extra-duplicate/AAA177.CD3.extra-duplicate.run1	255	0.7	0.06	0.7	0.06	-10.196225568	-12.4713024515	5.2907620115	2.09956718359
1126.0	587260.0	499.0	37272.0	587260.0	4000000.0	11.0	49.0	2.41	3.16	1.14	0.06	7.83	0.39	0.85	0.2	7.27	0.24	2.3	1.54	0.43	AAA177.CD3.extra-duplicate.X11.Y11.tile.tissue.png	13	1	2000	13	9c3e85eb8510f157309d01b0d26cbf64	0	0	0	0	0	0	0	0	0	0	0	0	0	/home/dhl_ec/bnelissen/Slides/CD3_manuscript/CD3_slides/AAA177.CD3.extra-duplicate/AAA177.CD3.extra-duplicate.run1	255	0.7	0.06	0.7	0.06	-9.95077715276	-12.2479396492	4.16319428248	2.06260896484
134.0	325385.0	68.0	7400.0	325385.0	4000000.0	2.0	3.0	2.74	3.54	1.58	0.06	7.7	0.38	0.87	0.21	7.06	0.23	2.21	1.53	0.38	AAA177.CD3.extra-duplicate.X11.Y12.tile.tissue.png	14	1	2000	14	7add21b63d5d830896786b8c0008849f	0	0	0	0	0	0	0	0	0	0	0	0	0	/home/dhl_ec/bnelissen/Slides/CD3_manuscript/CD3_slides/AAA177.CD3.extra-duplicate/AAA177.CD3.extra-duplicate.run1	255	0.7	0.06	0.7	0.06	-8.47320347261	-11.8964913545	2.63056380906	0.879022734375
0.0	595649.0	0.0	7132.0	595649.0	4000000.0	0.0	1.0	2.43	1.79	1.2	0.06	7.97	0.38	0.86	0.2	6.24	0.16	2.21	1.53	0.38	AAA177.CD3.extra-duplicate.X11.Y14.tile.tissue.png	15	1	2000	15	3f915a765ffb7c85346fc8bf06d4b535	0	0	0	0	0	0	0	0	0	0	0	0	0	/home/dhl_ec/bnelissen/Slides/CD3_manuscript/CD3_slides/AAA177.CD3.extra-duplicate/AAA177.CD3.extra-duplicate.run1	255	0.7	0.06	0.7	0.06	0.0	-11.8999404495	0.97276951275	1.00032458398
232.0	498054.0	90.0	11717.0	498054.0	4000000.0	2.0	12.0	1.02	1.1	1.18	0.06	7.77	0.42	0.87	0.21	7.19	0.23	2.24	1.52	0.39	AAA177.CD3.extra-duplicate.X11.Y15.tile.tissue.png	16	1	2000	16	e638ac83446b3f28e72e0f6ba18d150d	0	0	0	0	0	0	0	0	0	0	0	0	0	/home/dhl_ec/bnelissen/Slides/CD3_manuscript/CD3_slides/AAA177.CD3.extra-duplicate/AAA177.CD3.extra-duplicate.run1	255	0.7	0.06	0.7	0.06	-8.94936699726	-11.8388578261	2.04268661728	1.46430124512
288.0	93131.0	131.0	7258.0	93131.0	4000000.0	3.0	10.0	0.84	1.65	1.17	0.06	7.97	0.38	0.88	0.22	6.77	0.22	2.18	1.52	0.4	AAA177.CD3.extra-duplicate.X11.Y16.tile.tissue.png	17	1	2000	17	82d1d832faa6396904aead9a6b3a8604	0	0	0	0	0	0	0	0	0	0	0	0	0	/home/dhl_ec/bnelissen/Slides/CD3_manuscript/CD3_slides/AAA177.CD3.extra-duplicate/AAA177.CD3.extra-duplicate.run1	255	0.7	0.06	0.7	0.06	-9.841066389	-12.2173834004	4.86367313841	1.04409903711
143788.0	2160570.0	48080.0	62017.0	2160570.0	4000000.0	896.0	47.0	1.92	2.73	1.23	0.05	7.37	0.42	0.76	0.13	9.81	0.33	2.34	1.52	0.86	AAA177.CD3.extra-duplicate.X11.Y17.tile.tissue.png	18	1	2000	18	61bb6b2ce66b0856d16391de687e1618	0	0	0	0	0	0	0	0	0	0	0	0	0	/home/dhl_ec/bnelissen/Slides/CD3_manuscript/CD3_slides/AAA177.CD3.extra-duplicate/AAA177.CD3.extra-duplicate.run1	255	0.7	0.06	0.7	0.06	-10.2846345515	-12.6876524227	4.06480806176	1.78338053125
25485.0	1521361.0	9289.0	56643.0	1521361.0	4000000.0	183.0	57.0	2.2	3.32	1.21	0.0500000000001	7.33	0.41	0.76	0.16	7.74	0.27	2.33	1.54	0.73	AAA177.CD3.extra-duplicate.X11.Y18.tile.tissue.png	19	1	2000	19	c0f64ecaab61be49490786d30fbd7406	0	0	0	0	0	0	0	0	0	0	0	0	0	/home/dhl_ec/bnelissen/Slides/CD3_manuscript/CD3_slides/AAA177.CD3.extra-duplicate/AAA177.CD3.extra-duplicate.run1	255	0.7	0.06	0.7	0.06	-9.91922918551	-11.6788613695	2.76004802892	0.7792793125
0.0	159275.0	0.0	6641.0	159275.0	4000000.0	0.0	6.0	2.44	3.65	1.15	0.0600000000001	7.33	0.37	0.85	0.22	6.16	0.14	2.1	1.49	0.5	AAA177.CD3.extra-duplicate.X11.Y19.tile.tissue.png	20	1	2000	20	ba3094e8626c7ceaea8699470542a4b9	0	0	0	0	0	0	0	0	0	0	0	0	0	/home/dhl_ec/bnelissen/Slides/CD3_manuscript/CD3_slides/AAA177.CD3.extra-duplicate/AAA177.CD3.extra-duplicate.run1	255	0.7	0.06	0.7	0.06	-8.78851046692	-12.0453880583	2.98306065434	1.02368207617
0.0	4334.0	0.0	330.0	4334.0	4000000.0	0.0	1.0	1.53	2.5	1.15	0.0600000000001	6.53	0.37	0.88	0.21	5.63	0.13	2.03	1.48	1.48	AAA177.CD3.extra-duplicate.X11.Y8.tile.tissue.png	21	1	2000	21	a0b8b84aac4db1bd547539c3a539d261	0	0	0	0	0	0	0	0	0	0	0	0	0	/home/dhl_ec/bnelissen/Slides/CD3_manuscript/CD3_slides/AAA177.CD3.extra-duplicate/AAA177.CD3.extra-duplicate.run1	255	0.7	0.06	0.7	0.06	0.0	-12.0695486942	5.86318706377	0.376549270538
2646.0	127281.0	1119.0	10786.0	127281.0	4000000.0	27.0	25.0	1.38	1.76	1.1	0.0599999999999	6.53	0.37	0.86	0.21	6.55	0.21	2.11	1.49	1.0	AAA177.CD3.extra-duplicate.X11.Y9.tile.tissue.png	22	1	2000	22	37d6993e9797dc549f60752d4b1f8143	0	0	0	0	0	0	0	0	0	0	0	0	0	/home/dhl_ec/bnelissen/Slides/CD3_manuscript/CD3_slides/AAA177.CD3.extra-duplicate/AAA177.CD3.extra-duplicate.run1	255	0.7	0.06	0.7	0.06	-10.0414171079	-12.3632427113	5.92325864981	1.49535318652
25462.0	1856462.0	10487.0	63439.0	1856462.0	4000000.0	236.0	73.0	2.93	2.04	1.09	0.05	7.02	0.39	0.74	0.15	7.96	0.28	2.29	1.47	0.44	AAA177.CD3.extra-duplicate.X12.Y10.tile.tissue.png	23	1	2000	23	9e02444442feec25e3641db539447af8	0	0	0	0	0	0	0	0	0	0	0	0	0	/home/dhl_ec/bnelissen/Slides/CD3_manuscript/CD3_slides/AAA177.CD3.extra-duplicate/AAA177.CD3.extra-duplicate.run1	255	0.7	0.06	0.7	0.06	-10.1686125579	-12.3231328138	4.30219276751	1.365049375
20786.0	1823375.0	7710.0	75929.0	1823375.0	4000000.0	166.0	79.0	2.07	1.81	1.12	0.0500000000001	7.12	0.39	0.74	0.14	7.85	0.28	2.3	1.48	0.43	AAA177.CD3.extra-duplicate.X12.Y11.tile.tissue.png	24	1	2000	24	901f56a4ff0c730c1c73c83fbbd4ba18	0	0	0	0	0	0	0	0	0	0	0	0	0	/home/dhl_ec/bnelissen/Slides/CD3_manuscript/CD3_slides/AAA177.CD3.extra-duplicate/AAA177.CD3.extra-duplicate.run1	255	0.7	0.06	0.7	0.06	-9.91743266065	-12.4961758323	3.63355345762	1.49008904688
82.0	2410782.0	45.0	21166.0	2410782.0	4000000.0	1.0	21.0	1.8	1.53	1.15	0.0500000000001	6.51	0.37	0.75	0.12	8.18	0.3	2.18	1.48	0.41	AAA177.CD3.extra-duplicate.X12.Y12.tile.tissue.png	25	1	2000	25	a0eed4b9d0a972d3968725643473bef9	0	0	0	0	0	0	0	0	0	0	0	0	0	/home/dhl_ec/bnelissen/Slides/CD3_manuscript/CD3_slides/AAA177.CD3.extra-duplicate/AAA177.CD3.extra-duplicate.run1	255	0.7	0.06	0.7	0.06	-8.58761340686	-11.8434955002	1.04092942966	0.842680109375
106.0	1145132.0	43.0	14316.0	1145132.0	4000000.0	1.0	13.0	2.2	2.17	1.16	0.05	8.39	0.37	0.76	0.18	7.23	0.25	2.14	1.48	0.41	AAA177.CD3.extra-duplicate.X12.Y13.tile.tissue.png	26	1	2000	26	57e6620274ef34469bf328f92b96db7c	0	0	0	0	0	0	0	0	0	0	0	0	0	/home/dhl_ec/bnelissen/Slides/CD3_manuscript/CD3_slides/AAA177.CD3.extra-duplicate/AAA177.CD3.extra-duplicate.run1	255	0.7	0.06	0.7	0.06	-8.4528898502	-11.8841488479	1.12044832087	1.19203613672
203.0	3729757.0	80.0	12313.0	3729757.0	4000000.0	2.0	6.0	2.53	2.19	1.1	0.0500000000001	6.66	0.37	0.73	0.0700000000001	9.07	0.35	2.16	1.48	0.4	AAA177.CD3.extra-duplicate.X12.Y14.tile.tissue.png	27	1	2000	27	7776a3fa90571d3fc5047de009008295	0	0	0	0	0	0	0	0	0	0	0	0	0	/home/dhl_ec/bnelissen/Slides/CD3_manuscript/CD3_slides/AAA177.CD3.extra-duplicate/AAA177.CD3.extra-duplicate.run1	255	0.7	0.06	0.7	0.06	-8.49184389459	-10.9733700945	0.604799114469	0.706172375
91.0	3830139.0	40.0	17676.0	3830139.0	4000000.0	1.0	3.0	2.6	1.94	1.1	0.05	6.48	0.36	0.72	0.0699999999999	9.15	0.35	2.18	1.47	0.41	AAA177.CD3.extra-duplicate.X12.Y15.tile.tissue.png	28	1	2000	28	2730bdf02c687048343d181005a43bd4	0	0	0	0	0	0	0	0	0	0	0	0	0	/home/dhl_ec/bnelissen/Slides/CD3_manuscript/CD3_slides/AAA177.CD3.extra-duplicate/AAA177.CD3.extra-duplicate.run1	255	0.7	0.06	0.7	0.06	-8.49388438914	-10.780881312	0.70886170711	0.268423140625
5945.0	2445717.0	2249.0	39326.0	2445717.0	4000000.0	46.0	36.0	2.27	1.38	1.09	0.05	12.42	0.59	1.26	0.17	11.81	0.46	3.49	2.29	0.65	AAA177.CD3.extra-duplicate.X12.Y16.tile.tissue.png	29	1	2000	29	9bcb7797a0a4927666901e915733b128	0	0	0	0	0	0	0	0	0	0	0	0	0	/home/dhl_ec/bnelissen/Slides/CD3_manuscript/CD3_slides/AAA177.CD3.extra-duplicate/AAA177.CD3.extra-duplicate.run1	255	0.7	0.06	0.7	0.06	-9.98677498909	-12.0458008657	4.51908452041	1.3708795
63738.0	1445332.0	21506.0	68992.0	1445332.0	4000000.0	421.0	82.0	2.17	2.42	1.79	0.0600000000001	10.55	0.62	1.24	0.23	8.33	0.28	2.37	1.55	0.43	AAA177.CD3.extra-duplicate.X12.Y17.tile.tissue.png	30	1	2000	30	db34950d7b344f414c56675e2656c2df	0	0	0	0	0	0	0	0	0	0	0	0	0	/home/dhl_ec/bnelissen/Slides/CD3_manuscript/CD3_slides/AAA177.CD3.extra-duplicate/AAA177.CD3.extra-duplicate.run1	255	0.7	0.06	0.7	0.06	-10.3012948139	-12.8200529244	4.88660551128	1.89047876562
168323.0	1845333.0	53706.0	57811.0	1845333.0	4000000.0	959.0	66.0	2.41	1.09	1.14	0.05	7.13	0.41	0.74	0.14	9.28	0.31	2.35	1.52	0.45	AAA177.CD3.extra-duplicate.X12.Y18.tile.tissue.png	31	1	2000	31	4dec23189e31d2421e1312922900f12f	0	0	0	0	0	0	0	0	0	0	0	0	0	/home/dhl_ec/bnelissen/Slides/CD3_manuscript/CD3_slides/AAA177.CD3.extra-duplicate/AAA177.CD3.extra-duplicate.run1	255	0.7	0.06	0.7	0.06	-9.97076987303	-11.7700350167	2.91863446776	0.723057953125
166.0	372386.0	103.0	19527.0	372386.0	4000000.0	3.0	18.0	2.59	2.54	1.13	0.0600000000001	8.02	0.37	0.81	0.2	8.76	0.33	3.22	2.29	0.58	AAA177.CD3.extra-duplicate.X12.Y19.tile.tissue.png	32	1	2000	32	38f533745aefd715ab064235c7096bbf	0	0	0	0	0	0	0	0	0	0	0	0	0	/home/dhl_ec/bnelissen/Slides/CD3_manuscript/CD3_slides/AAA177.CD3.extra-duplicate/AAA177.CD3.extra-duplicate.run1	255	0.7	0.06	0.7	0.06	-9.13795413664	-12.15536988	2.93403914925	2.27294565625
0.0	13248.0	0.0	1242.0	13248.0	4000000.0	0.0	3.0	1.0	1.64	1.77	0.0799999999999	9.36	0.56	1.41	0.32	8.67	0.21	3.15	2.3	0.55	AAA177.CD3.extra-duplicate.X12.Y6.tile.tissue.png	33	1	2000	33	f81db14bd53eef1a4bc24de8c1d5a330	0	0	0	0	0	0	0	0	0	0	0	0	0	/home/dhl_ec/bnelissen/Slides/CD3_manuscript/CD3_slides/AAA177.CD3.extra-duplicate/AAA177.CD3.extra-duplicate.run1	255	0.7	0.06	0.7	0.06	-8.75672224548	-12.0792623583	6.79361273709	0.507960845642
2058.0	541352.0	935.0	39267.0	541352.0	4000000.0	22.0	54.0	1.32	2.03	1.75	0.0799999999999	9.71	0.59	1.3	0.29	9.87	0.34	3.45	2.3	0.59	AAA177.CD3.extra-duplicate.X12.Y7.tile.tissue.png	34	1	2000	34	c82c080abf32fecbf688317d2e136248	0	0	0	0	0	0	0	0	0	0	0	0	0	/home/dhl_ec/bnelissen/Slides/CD3_manuscript/CD3_slides/AAA177.CD3.extra-duplicate/AAA177.CD3.extra-duplicate.run1	255	0.7	0.06	0.7	0.06	-10.0565195539	-12.4603083392	5.55436871321	2.48091001172
2622.0	1285646.0	1248.0	52464.0	1285646.0	4000000.0	32.0	58.0	1.23	1.51	1.79	0.0599999999999	8.19	0.39	0.75	0.16	7.48	0.27	2.31	1.51	0.45	AAA177.CD3.extra-duplicate.X12.Y8.tile.tissue.png	35	1	2000	35	8cb5b557bcc1543a819c9ef03d2453cf	0	0	0	0	0	0	0	0	0	0	0	0	0	/home/dhl_ec/bnelissen/Slides/CD3_manuscript/CD3_slides/AAA177.CD3.extra-duplicate/AAA177.CD3.extra-duplicate.run1	255	0.7	0.06	0.7	0.06	-9.93308232788	-12.1700515529	3.57773845815	1.87266639062
4534.0	278594.0	1746.0	25382.0	278594.0	4000000.0	44.0	63.0	0.89	1.2	1.16	0.05	7.22	0.4	0.79	0.22	6.97	0.23	2.35	1.52	0.4	AAA177.CD3.extra-duplicate.X12.Y9.tile.tissue.png	36	1	2000	36	a2574fca58b9cd2fed9ce23292233f89	0	0	0	0	0	0	0	0	0	0	0	0	0	/home/dhl_ec/bnelissen/Slides/CD3_manuscript/CD3_slides/AAA177.CD3.extra-duplicate/AAA177.CD3.extra-duplicate.run1	255	0.7	0.06	0.7	0.06	-10.105588772	-12.2255008625	5.31272945909	1.52947545898
357007.0	3937151.0	130970.0	12262.0	3937151.0	4000000.0	2488.0	2.0	1.0	1.64	1.2	0.05	7.17	0.56	1.19	0.0900000000001	13.0	0.64	3.38	2.43	0.76	AAA177.CD3.extra-duplicate.X13.Y10.tile.tissue.png	37	1	2000	37	325563ade8e28547a30579c6c0f52938	0	0	0	0	0	0	0	0	0	0	0	0	0	/home/dhl_ec/bnelissen/Slides/CD3_manuscript/CD3_slides/AAA177.CD3.extra-duplicate/AAA177.CD3.extra-duplicate.run1	255	0.7	0.0640451067425	0.7	0.0640451067425	-9.57348611722	-11.5922074842	1.81593353517	0.394460183594
51962.0	1927790.0	18670.0	55480.0	1927790.0	4000000.0	387.0	62.0	1.25	1.14	1.15	0.05	6.99	0.4	0.73	0.15	8.15	0.28	2.25	1.84	0.51	AAA177.CD3.extra-duplicate.X13.Y11.tile.tissue.png	38	1	2000	38	08e12ac9558ea796016be4fcb9dc8b3a	0	0	0	0	0	0	0	0	0	0	0	0	0	/home/dhl_ec/bnelissen/Slides/CD3_manuscript/CD3_slides/AAA177.CD3.extra-duplicate/AAA177.CD3.extra-duplicate.run1	255	0.7	0.06	0.7	0.06	-10.1559875927	-12.5964025947	4.19260081308	1.2598359375
569.0	3139453.0	269.0	24723.0	3139453.0	4000000.0	7.0	15.0	1.23	1.54	1.5	0.05	6.85	0.56	1.2	0.13	12.5	0.51	3.23	1.46	0.54	AAA177.CD3.extra-duplicate.X13.Y12.tile.tissue.png	39	1	2000	39	a001dd3e345a485d3b8a394f1ea525c8	0	0	0	0	0	0	0	0	0	0	0	0	0	/home/dhl_ec/bnelissen/Slides/CD3_manuscript/CD3_slides/AAA177.CD3.extra-duplicate/AAA177.CD3.extra-duplicate.run1	255	0.7	0.06	0.7	0.06	-8.5994126051	-11.2981830388	1.02364387124	0.847713078125
1513.0	649254.0	625.0	22604.0	649254.0	4000000.0	14.0	30.0	0.98	1.52	1.12	0.0599999999999	7.03	0.38	0.8	0.21	7.0	0.23	2.19	1.49	1.89	AAA177.CD3.extra-duplicate.X13.Y13.tile.tissue.png	40	1	2000	40	281ade9e38bdb9f5cc2223eaba03df78	0	0	0	0	0	0	0	0	0	0	0	0	0	/home/dhl_ec/bnelissen/Slides/CD3_manuscript/CD3_slides/AAA177.CD3.extra-duplicate/AAA177.CD3.extra-duplicate.run1	255	0.7	0.06	0.7	0.06	-9.31847602928	-11.9775241258	3.27239893251	1.92470194336
701.0	372024.0	332.0	29981.0	372024.0	4000000.0	8.0	73.0	2.12	1.88	1.12	0.0599999999999	7.0	0.39	0.82	0.22	7.1	0.23	2.29	1.5	1.76	AAA177.CD3.extra-duplicate.X13.Y14.tile.tissue.png	41	1	2000	41	8c88d525e3dbf29362fe014a99310ec8	0	0	0	0	0	0	0	0	0	0	0	0	0	/home/dhl_ec/bnelissen/Slides/CD3_manuscript/CD3_slides/AAA177.CD3.extra-duplicate/AAA177.CD3.extra-duplicate.run1	255	0.7	0.06	0.7	0.06	-9.58387112759	-12.4684453528	5.45858912679	2.33685692383
2434.0	2943315.0	1183.0	37768.0	2943315.0	4000000.0	33.0	24.0	2.52	1.86	1.94	0.05	6.56	0.38	0.74	0.1	8.65	0.32	2.29	1.53	1.85	AAA177.CD3.extra-duplicate.X13.Y15.tile.tissue.png	42	1	2000	42	e3104d036d12024e135735a224c696e3	0	0	0	0	0	0	0	0	0	0	0	0	0	/home/dhl_ec/bnelissen/Slides/CD3_manuscript/CD3_slides/AAA177.CD3.extra-duplicate/AAA177.CD3.extra-duplicate.run1	255	0.7	0.06	0.7	0.06	-9.84610005164	-12.1362657019	5.72905676238	0.831403859375
5715.0	1154250.0	2754.0	42955.0	1154250.0	4000000.0	68.0	68.0	2.06	2.69	1.76	0.0799999999999	10.75	0.65	1.4	0.28	11.29	0.4	3.67	2.57	0.69	AAA177.CD3.extra-duplicate.X13.Y16.tile.tissue.png	43	1	2000	43	8b95d957d9edccf779a7830303877ae2	0	0	0	0	0	0	0	0	0	0	0	0	0	/home/dhl_ec/bnelissen/Slides/CD3_manuscript/CD3_slides/AAA177.CD3.extra-duplicate/AAA177.CD3.extra-duplicate.run1	255	0.7	0.06	0.7	0.06	-9.89010400781	-12.34431462	5.59936774415	2.25149682813
45060.0	1267319.0	15876.0	55328.0	1267319.0	4000000.0	312.0	42.0	2.62	3.0	1.9	0.0599999999999	8.7	0.38	0.75	0.17	7.96	0.27	2.29	1.52	0.41	AAA177.CD3.extra-duplicate.X13.Y17.tile.tissue.png	44	1	2000	44	c4ded194c4a861af745e74bcac6a6070	0	0	0	0	0	0	0	0	0	0	0	0	0	/home/dhl_ec/bnelissen/Slides/CD3_manuscript/CD3_slides/AAA177.CD3.extra-duplicate/AAA177.CD3.extra-duplicate.run1	255	0.7	0.06	0.7	0.06	-10.3142902486	-12.7182490536	4.35202461903	1.92781934375
187494.0	2434470.0	63120.0	43224.0	2434470.0	4000000.0	1147.0	40.0	2.76	2.23	1.77	0.0699999999999	10.56	0.58	1.23	0.17	10.46	0.33	2.21	1.48	0.65	AAA177.CD3.extra-duplicate.X13.Y18.tile.tissue.png	45	1	2000	45	dc604a375a4562a4703f21376865d2cd	0	0	0	0	0	0	0	0	0	0	0	0	0	/home/dhl_ec/bnelissen/Slides/CD3_manuscript/CD3_slides/AAA177.CD3.extra-duplicate/AAA177.CD3.extra-duplicate.run1	255	0.7	0.06	0.7	0.06	-9.99951586886	-12.2426515038	2.605577582	1.0906125
3975.0	383099.0	1398.0	12585.0	383099.0	4000000.0	23.0	8.0	2.04	2.0	1.76	0.0799999999999	9.81	0.57	1.31	0.29	9.65	0.33	3.2	2.38	1.07	AAA177.CD3.extra-duplicate.X13.Y19.tile.tissue.png	46	1	2000	46	70cc00f30cc306d3ef37ce83b12c00b2	0	0	0	0	0	0	0	0	0	0	0	0	0	/home/dhl_ec/bnelissen/Slides/CD3_manuscript/CD3_slides/AAA177.CD3.extra-duplicate/AAA177.CD3.extra-duplicate.run1	255	0.7	0.06	0.7	0.06	-9.23556991561	-12.3986247276	2.89484928594	1.62353087109
3818.0	141862.0	1784.0	13718.0	141862.0	4000000.0	42.0	43.0	2.2	1.87	1.84	0.0899999999999	11.31	0.64	1.56	0.35	9.91	0.32	3.31	2.31	0.81	AAA177.CD3.extra-duplicate.X13.Y5.tile.tissue.png	47	1	2000	47	66041ed3f6a1a2a7546d33d1f4adf040	0	0	0	0	0	0	0	0	0	0	0	0	0	/home/dhl_ec/bnelissen/Slides/CD3_manuscript/CD3_slides/AAA177.CD3.extra-duplicate/AAA177.CD3.extra-duplicate.run1	255	0.7	0.06	0.7	0.06	-10.0079489486	-12.5557095195	7.09012313475	1.96453675391
8283.0	478503.0	3661.0	35581.0	478503.0	4000000.0	84.0	71.0	2.42	2.43	1.77	0.0799999999999	9.75	0.58	1.27	0.24	6.84	0.34	3.45	2.33	2.06	AAA177.CD3.extra-duplicate.X13.Y6.tile.tissue.png	48	1	2000	48	ec87be21b1978d03ab6ae4a76cb3d4b7	0	0	0	0	0	0	0	0	0	0	0	0	0	/home/dhl_ec/bnelissen/Slides/CD3_manuscript/CD3_slides/AAA177.CD3.extra-duplicate/AAA177.CD3.extra-duplicate.run1	255	0.7	0.06	0.7	0.06	-10.2110399444	-12.6493026078	6.58908716682	1.90029382422
5639.0	580451.0	2524.0	38899.0	580451.0	4000000.0	60.0	71.0	2.52	2.71	1.75	0.0699999999999	8.58	0.41	0.8	0.2	7.15	0.35	3.46	2.3	1.04	AAA177.CD3.extra-duplicate.X13.Y7.tile.tissue.png	49	1	2000	49	a5e708c554ece344f282638c3c6532eb	0	0	0	0	0	0	0	0	0	0	0	0	0	/home/dhl_ec/bnelissen/Slides/CD3_manuscript/CD3_slides/AAA177.CD3.extra-duplicate/AAA177.CD3.extra-duplicate.run1	255	0.7	0.06	0.7	0.06	-9.94826705447	-12.4760021043	6.10839063743	1.54312614062
11498.0	859629.0	4645.0	31940.0	859629.0	4000000.0	99.0	56.0	2.5	2.15	1.09	0.05	7.22	0.39	0.77	0.18	7.5	0.26	2.28	1.9	1.63	AAA177.CD3.extra-duplicate.X13.Y8.tile.tissue.png	50	1	2000	50	32edb3f12c675f0e8a744858daf14c89	0	0	0	0	0	0	0	0	0	0	0	0	0	/home/dhl_ec/bnelissen/Slides/CD3_manuscript/CD3_slides/AAA177.CD3.extra-duplicate/AAA177.CD3.extra-duplicate.run1	255	0.7	0.06	0.7	0.06	-9.95409316958	-12.5026149278	4.2154208305	1.36954033594
195313.0	2646844.0	69718.0	19946.0	2646844.0	4000000.0	1329.0	24.0	1.67	3.33	1.18	0.05	8.78	0.39	0.75	0.12	10.34	0.34	2.4	1.49	0.43	AAA177.CD3.extra-duplicate.X13.Y9.tile.tissue.png	51	1	2000	51	05651679d21ef0a10ceba84b4ecc61af	0	0	0	0	0	0	0	0	0	0	0	0	0	/home/dhl_ec/bnelissen/Slides/CD3_manuscript/CD3_slides/AAA177.CD3.extra-duplicate/AAA177.CD3.extra-duplicate.run1	255	0.7	0.06	0.7	0.06	-9.71896356135	-12.7531212206	2.41852997438	0.936004875
352021.0	3997665.0	127775.0	8421.0	3997665.0	4000000.0	2402.0	1.0	2.51	3.0	1.14	0.05	6.55	0.37	0.74	0.0599999999999	12.39	0.45	2.19	1.49	0.49	AAA177.CD3.extra-duplicate.X14.Y10.tile.tissue.png	52	1	2000	52	7159d211434c7c4ca626709446bfede6	0	0	0	0	0	0	0	0	0	0	0	0	0	/home/dhl_ec/bnelissen/Slides/CD3_manuscript/CD3_slides/AAA177.CD3.extra-duplicate/AAA177.CD3.extra-duplicate.run1	255	0.7	0.0654254930606	0.7	0.0654254930606	-9.66664055883	-12.4379301283	1.42770175922	0.358197579956
46231.0	1256757.0	17726.0	47253.0	1256757.0	4000000.0	360.0	77.0	3.02	1.62	1.17	0.0500000000002	7.25	0.39	0.73	0.17	7.72	0.26	2.25	1.5	0.43	AAA177.CD3.extra-duplicate.X14.Y11.tile.tissue.png	53	1	2000	53	17687311cfebecbfb4c4658f108971eb	0	0	0	0	0	0	0	0	0	0	0	0	0	/home/dhl_ec/bnelissen/Slides/CD3_manuscript/CD3_slides/AAA177.CD3.extra-duplicate/AAA177.CD3.extra-duplicate.run1	255	0.7	0.06	0.7	0.06	-9.96801075163	-12.4653710535	3.54091474107	0.980144734375
3213.0	208068.0	1445.0	15193.0	208068.0	4000000.0	34.0	27.0	3.56	2.96	1.78	0.0799999999999	9.78	0.57	1.3	0.3	9.34	0.32	3.1	2.3	0.58	AAA177.CD3.extra-duplicate.X14.Y12.tile.tissue.png	54	1	2000	54	9db0eb8d3147c4c55b7d81b7b05ee2eb	0	0	0	0	0	0	0	0	0	0	0	0	0	/home/dhl_ec/bnelissen/Slides/CD3_manuscript/CD3_slides/AAA177.CD3.extra-duplicate/AAA177.CD3.extra-duplicate.run1	255	0.7	0.06	0.7	0.06	-10.158719415	-12.4408619192	5.21060194185	1.99954760547
97.0	21237.0	43.0	1734.0	21237.0	4000000.0	1.0	4.0	2.42	2.35	1.75	0.0799999999999	9.44	0.59	1.51	0.36	9.9	0.3	3.16	2.3	0.79	AAA177.CD3.extra-duplicate.X14.Y14.tile.tissue.png	55	1	2000	55	3101a443b750f75ef23aae50b1423922	0	0	0	0	0	0	0	0	0	0	0	0	0	/home/dhl_ec/bnelissen/Slides/CD3_manuscript/CD3_slides/AAA177.CD3.extra-duplicate/AAA177.CD3.extra-duplicate.run1	255	0.7	0.06	0.7	0.06	-10.0110684152	-12.2000210801	7.02629899406	0.708176966797
1724.0	273678.0	791.0	17583.0	273678.0	4000000.0	20.0	32.0	2.55	2.61	1.16	0.0599999999999	7.5	0.38	0.86	0.22	6.74	0.22	2.18	1.5	0.82	AAA177.CD3.extra-duplicate.X14.Y15.tile.tissue.png	56	1	2000	56	d98284aeee2ac2e25c2644597f8b028d	0	0	0	0	0	0	0	0	0	0	0	0	0	/home/dhl_ec/bnelissen/Slides/CD3_manuscript/CD3_slides/AAA177.CD3.extra-duplicate/AAA177.CD3.extra-duplicate.run1	255	0.7	0.06	0.7	0.06	-10.0176127318	-12.4631382391	6.1229608914	1.94242936328
0.0	45229.0	0.0	2356.0	45229.0	4000000.0	0.0	1.0	2.08	1.8	1.14	0.0600000000002	6.56	0.36	0.88	0.22	6.12	0.14	2.14	1.52	1.53	AAA177.CD3.extra-duplicate.X14.Y16.tile.tissue.png	57	1	2000	57	335081415bb699029d6ad894bca06243	0	0	0	0	0	0	0	0	0	0	0	0	0	/home/dhl_ec/bnelissen/Slides/CD3_manuscript/CD3_slides/AAA177.CD3.extra-duplicate/AAA177.CD3.extra-duplicate.run1	255	0.7	0.06	0.7	0.06	-9.00610399584	-12.0546179834	5.02033088331	0.487460664551
105978.0	1508952.0	36339.0	47204.0	1508952.0	4000000.0	685.0	44.0	2.5	1.9	1.2	0.05	7.13	0.39	0.76	0.17	8.82	0.29	2.22	1.48	0.6	AAA177.CD3.extra-duplicate.X14.Y17.tile.tissue.png	58	1	2000	58	0da47bb483184096400be16dfd34d9c3	0	0	0	0	0	0	0	0	0	0	0	0	0	/home/dhl_ec/bnelissen/Slides/CD3_manuscript/CD3_slides/AAA177.CD3.extra-duplicate/AAA177.CD3.extra-duplicate.run1	255	0.7	0.06	0.7	0.06	-10.2777291348	-13.0930938159	4.05207906017	1.97741725
100893.0	1715246.0	33998.0	47406.0	1715246.0	4000000.0	612.0	55.0	3.22	1.77	1.76	0.0700000000002	10.13	0.58	1.2	0.22	12.11	0.45	3.48	2.3	0.61	AAA177.CD3.extra-duplicate.X14.Y18.tile.tissue.png	59	1	2000	59	fbd508be5d09017a41eafd619fd294a8	0	0	0	0	0	0	0	0	0	0	0	0	0	/home/dhl_ec/bnelissen/Slides/CD3_manuscript/CD3_slides/AAA177.CD3.extra-duplicate/AAA177.CD3.extra-duplicate.run1	255	0.7	0.06	0.7	0.06	-9.93146188131	-12.8885004025	2.80756770373	0.481465078125
125.0	742156.0	48.0	7954.0	742156.0	4000000.0	1.0	2.0	1.88	2.06	1.76	0.0799999999999	10.52	0.56	1.36	0.27	7.1	0.23	2.06	1.48	0.61	AAA177.CD3.extra-duplicate.X14.Y19.tile.tissue.png	60	1	2000	60	37705dd5d79b383397ea135c38b3d949	0	0	0	0	0	0	0	0	0	0	0	0	0	/home/dhl_ec/bnelissen/Slides/CD3_manuscript/CD3_slides/AAA177.CD3.extra-duplicate/AAA177.CD3.extra-duplicate.run1	255	0.7	0.06	0.7	0.06	-8.77603128604	-11.7981274943	2.09543236808	1.57367088672
6959.0	470245.0	3196.0	29213.0	470245.0	4000000.0	79.0	67.0	3.12	2.36	1.26	0.0600000000002	7.3	0.4	0.78	0.21	7.13	0.23	2.29	1.53	0.39	AAA177.CD3.extra-duplicate.X14.Y5.tile.tissue.png	61	1	2000	61	e07f11a369fe632db3e6421748b3437c	0	0	0	0	0	0	0	0	0	0	0	0	0	/home/dhl_ec/bnelissen/Slides/CD3_manuscript/CD3_slides/AAA177.CD3.extra-duplicate/AAA177.CD3.extra-duplicate.run1	255	0.7	0.06	0.7	0.06	-10.0450919323	-12.6144016772	6.54421340166	1.708081625
8209.0	279187.0	3743.0	24230.0	279187.0	4000000.0	93.0	68.0	2.35	2.76	1.17	0.05	7.28	0.59	1.37	0.34	10.16	0.37	3.63	2.39	0.67	AAA177.CD3.extra-duplicate.X14.Y6.tile.tissue.png	62	1	2000	62	630845220193b3a1ba74196822d33f7d	0	0	0	0	0	0	0	0	0	0	0	0	0	/home/dhl_ec/bnelissen/Slides/CD3_manuscript/CD3_slides/AAA177.CD3.extra-duplicate/AAA177.CD3.extra-duplicate.run1	255	0.7	0.06	0.7	0.06	-10.1398036884	-12.5630706799	6.58500098964	1.41666258203
72603.0	1954136.0	29926.0	39408.0	1954136.0	4000000.0	635.0	53.0	1.62	2.03	1.12	0.05	7.6	0.38	0.74	0.15	8.43	0.45	3.55	2.35	0.69	AAA177.CD3.extra-duplicate.X14.Y7.tile.tissue.png	63	1	2000	63	f3b2871388ac38b91cc5cfaa7489c5d3	0	0	0	0	0	0	0	0	0	0	0	0	0	/home/dhl_ec/bnelissen/Slides/CD3_manuscript/CD3_slides/AAA177.CD3.extra-duplicate/AAA177.CD3.extra-duplicate.run1	255	0.7	0.06	0.7	0.06	-9.78363451271	-12.8653827031	4.06307264705	1.15747009375
147572.0	3840602.0	57422.0	10534.0	3840602.0	4000000.0	1138.0	3.0	1.35	1.85	1.82	0.0699999999999	9.46	0.37	0.75	0.0699999999999	10.58	0.38	2.43	1.52	0.78	AAA177.CD3.extra-duplicate.X14.Y8.tile.tissue.png	64	1	2000	64	ec33c7b7bf4417c360bbfa3b3596d53e	0	0	0	0	0	0	0	0	0	0	0	0	0	/home/dhl_ec/bnelissen/Slides/CD3_manuscript/CD3_slides/AAA177.CD3.extra-duplicate/AAA177.CD3.extra-duplicate.run1	255	0.7	0.06	0.7	0.06	-9.70296664117	-12.7662641825	2.35288292974	0.495644484375
331107.0	4000000.0	121084.0	7996.0	4000000.0	4000000.0	2255.0	1.0	1.42	2.2	1.15	0.05	6.73	0.3	0.75	0.0599999999999	12.32	0.44	2.17	1.52	0.46	AAA177.CD3.extra-duplicate.X14.Y9.tile.tissue.png	65	1	2000	65	89142cf2b36aa2928717c72c1c58eb0a	0	0	0	0	0	0	0	0	0	0	0	0	0	/home/dhl_ec/bnelissen/Slides/CD3_manuscript/CD3_slides/AAA177.CD3.extra-duplicate/AAA177.CD3.extra-duplicate.run1	255	0.7	0.0676711243744	0.7	0.0676711243744	-9.49820615016	-12.5157356687	1.20703783258	0.340524977295
427648.0	3961892.0	148661.0	9875.0	3961892.0	4000000.0	2734.0	2.0	2.6	2.65	1.16	0.05	7.37	0.38	0.75	0.0599999999999	12.97	0.46	2.25	1.57	0.68	AAA177.CD3.extra-duplicate.X15.Y10.tile.tissue.png	66	1	2000	66	a453294a2d9d91306774c3ac7644917e	0	0	0	0	0	0	0	0	0	0	0	0	0	/home/dhl_ec/bnelissen/Slides/CD3_manuscript/CD3_slides/AAA177.CD3.extra-duplicate/AAA177.CD3.extra-duplicate.run1	255	0.7	0.065248834218	0.7	0.065248834218	-9.44791464638	-12.7057471765	1.51324856207	0.404814951172
246804.0	2564399.0	79712.0	34445.0	2564399.0	4000000.0	1446.0	49.0	3.4	2.16	1.13	0.05	7.92	0.45	0.77	0.12	11.5	0.35	2.26	1.53	0.58	AAA177.CD3.extra-duplicate.X15.Y11.tile.tissue.png	67	1	2000	67	91dab107323f4194a22ebba7adf49662	0	0	0	0	0	0	0	0	0	0	0	0	0	/home/dhl_ec/bnelissen/Slides/CD3_manuscript/CD3_slides/AAA177.CD3.extra-duplicate/AAA177.CD3.extra-duplicate.run1	255	0.7	0.06	0.7	0.06	-9.69666555912	-12.408225894	2.57169467521	0.85640459375
31488.0	580164.0	11848.0	34176.0	580164.0	4000000.0	255.0	56.0	1.25	1.86	1.18	0.0599999999999	8.18	0.39	0.8	0.2	7.43	0.24	2.29	1.53	0.41	AAA177.CD3.extra-duplicate.X15.Y12.tile.tissue.png	68	1	2000	68	09197c243f5e21e62313c638d36e5731	0	0	0	0	0	0	0	0	0	0	0	0	0	/home/dhl_ec/bnelissen/Slides/CD3_manuscript/CD3_slides/AAA177.CD3.extra-duplicate/AAA177.CD3.extra-duplicate.run1	255	0.7	0.06	0.7	0.06	-10.187083645	-12.7268647007	5.94810600611	1.51261382031
7675.0	222478.0	3012.0	18416.0	222478.0	4000000.0	62.0	46.0	0.83	1.42	1.2	0.0700000000002	7.15	0.38	0.84	0.21	6.75	0.21	2.18	1.49	0.380000000001	AAA177.CD3.extra-duplicate.X15.Y13.tile.tissue.png	69	1	2000	69	522716936a5e3fb3003d129231a645dc	0	0	0	0	0	0	0	0	0	0	0	0	0	/home/dhl_ec/bnelissen/Slides/CD3_manuscript/CD3_slides/AAA177.CD3.extra-duplicate/AAA177.CD3.extra-duplicate.run1	255	0.7	0.06	0.7	0.06	-10.410866901	-12.5712663082	6.49113519197	1.64889607812
1524.0	40202.0	468.0	3910.0	40202.0	4000000.0	8.0	9.0	0.77	1.33	1.16	0.0599999999999	6.61	0.39	0.88	0.23	6.62	0.21	2.11	1.67	0.389999999999	AAA177.CD3.extra-duplicate.X15.Y14.tile.tissue.png	70	1	2000	70	ced9feac7501135301703ea6e780dbc6	0	0	0	0	0	0	0	0	0	0	0	0	0	/home/dhl_ec/bnelissen/Slides/CD3_manuscript/CD3_slides/AAA177.CD3.extra-duplicate/AAA177.CD3.extra-duplicate.run1	255	0.7	0.06	0.7	0.06	-10.2879539604	-12.1774865229	6.60167445005	1.04553321436
851.0	159132.0	325.0	9633.0	159132.0	4000000.0	7.0	12.0	0.79	1.05	1.15	0.0599999999999	7.0	0.38	0.87	0.23	6.98	0.22	2.14	1.53	0.54	AAA177.CD3.extra-duplicate.X15.Y16.tile.tissue.png	71	1	2000	71	3e3170b24a29a01df848013c941313f3	0	0	0	0	0	0	0	0	0	0	0	0	0	/home/dhl_ec/bnelissen/Slides/CD3_manuscript/CD3_slides/AAA177.CD3.extra-duplicate/AAA177.CD3.extra-duplicate.run1	255	0.7	0.06	0.7	0.06	-10.1474428872	-12.0504494559	4.44748212123	1.01115625
168009.0	2535745.0	57297.0	53279.0	2535745.0	4000000.0	1057.0	36.0	1.33	1.27	1.18	0.0500000000002	8.24	0.42	0.76	0.13	10.96	0.34	2.43	1.58	0.46	AAA177.CD3.extra-duplicate.X15.Y17.tile.tissue.png	72	1	2000	72	b6b3519b35c76d0a9a6dddb643150a60	0	0	0	0	0	0	0	0	0	0	0	0	0	/home/dhl_ec/bnelissen/Slides/CD3_manuscript/CD3_slides/AAA177.CD3.extra-duplicate/AAA177.CD3.extra-duplicate.run1	255	0.7	0.06	0.7	0.06	-10.1085140784	-12.571971141	3.94536048202	1.319075375
20659.0	838173.0	6995.0	35986.0	838173.0	4000000.0	125.0	56.0	1.01	1.22	1.21	0.0600000000004	7.5	0.4	0.75	0.19	7.58	0.36	3.47	2.44	0.71	AAA177.CD3.extra-duplicate.X15.Y18.tile.tissue.png	73	1	2000	73	138d7a53b9866b79f6dc8633205fd08f	0	0	0	0	0	0	0	0	0	0	0	0	0	/home/dhl_ec/bnelissen/Slides/CD3_manuscript/CD3_slides/AAA177.CD3.extra-duplicate/AAA177.CD3.extra-duplicate.run1	255	0.7	0.06	0.7	0.06	-9.89152468361	-11.1623653041	3.16897093558	0.72472015625
0.0	205206.0	0.0	5770.0	205206.0	4000000.0	0.0	3.0	1.45	1.92	1.14	0.0599999999999	6.88	0.36	0.86	0.21	5.66	0.14	2.05	1.49	0.840000000001	AAA177.CD3.extra-duplicate.X15.Y19.tile.tissue.png	74	1	2000	74	c004aeabd5e2e4177684309f88c3c93b	0	0	0	0	0	0	0	0	0	0	0	0	0	/home/dhl_ec/bnelissen/Slides/CD3_manuscript/CD3_slides/AAA177.CD3.extra-duplicate/AAA177.CD3.extra-duplicate.run1	255	0.7	0.06	0.7	0.06	0.0	-11.5303987577	2.93071169946	1.54039002661
1782.0	128654.0	762.0	10391.0	128654.0	4000000.0	16.0	25.0	2.33	2.27	1.13	0.0599999999999	7.35	0.37	0.86	0.21	6.62	0.21	2.12	1.49	2.23	AAA177.CD3.extra-duplicate.X15.Y4.tile.tissue.png	75	1	2000	75	7c31b546cd35f16fe7dcac8f73519ecb	0	0	0	0	0	0	0	0	0	0	0	0	0	/home/dhl_ec/bnelissen/Slides/CD3_manuscript/CD3_slides/AAA177.CD3.extra-duplicate/AAA177.CD3.extra-duplicate.run1	255	0.7	0.06	0.7	0.06	-9.93608905885	-12.4162496891	6.47658596178	1.39130350586
9022.0	463957.0	4031.0	33614.0	463957.0	4000000.0	97.0	72.0	1.69	2.81	1.19	0.0500000000002	7.09	0.4	0.79	0.21	7.19	0.23	2.39	1.53	1.13	AAA177.CD3.extra-duplicate.X15.Y5.tile.tissue.png	76	1	2000	76	025d817240a71df5abc3be4699e35f22	0	0	0	0	0	0	0	0	0	0	0	0	0	/home/dhl_ec/bnelissen/Slides/CD3_manuscript/CD3_slides/AAA177.CD3.extra-duplicate/AAA177.CD3.extra-duplicate.run1	255	0.7	0.06	0.7	0.06	-9.97360713474	-12.7176157433	6.20384359883	1.82561816406
56871.0	1462766.0	21993.0	38613.0	1462766.0	4000000.0	463.0	58.0	2.88	2.78	1.2	0.0500000000002	8.5	0.58	1.23	0.23	11.85	0.41	3.54	2.5	0.74	AAA177.CD3.extra-duplicate.X15.Y6.tile.tissue.png	77	1	2000	77	4ec18897792645efefc8a2e1e42736d6	0	0	0	0	0	0	0	0	0	0	0	0	0	/home/dhl_ec/bnelissen/Slides/CD3_manuscript/CD3_slides/AAA177.CD3.extra-duplicate/AAA177.CD3.extra-duplicate.run1	255	0.7	0.06	0.7	0.06	-10.165532268	-12.8012330922	5.31805797983	1.21998264063
166840.0	3869310.0	67897.0	13483.0	3869310.0	4000000.0	1361.0	8.0	2.83	2.55	1.76	0.0700000000002	9.9	0.57	0.83	0.0799999999999	15.95	0.62	3.37	2.34	0.66	AAA177.CD3.extra-duplicate.X15.Y7.tile.tissue.png	78	1	2000	78	60d97dddb8dc3f15ee0c9b5481de8ec7	0	0	0	0	0	0	0	0	0	0	0	0	0	/home/dhl_ec/bnelissen/Slides/CD3_manuscript/CD3_slides/AAA177.CD3.extra-duplicate/AAA177.CD3.extra-duplicate.run1	255	0.7	0.06	0.7	0.06	-9.63680114575	-12.4069089417	2.44790660934	0.439978113281
287685.0	3997272.0	107275.0	8278.0	3997272.0	4000000.0	2025.0	1.0	3.18	2.43	1.14	0.0700000000002	10.26	0.55	1.2	0.0700000000002	16.92	0.63	3.35	2.31	0.66	AAA177.CD3.extra-duplicate.X15.Y8.tile.tissue.png	79	1	2000	79	5016fa4b2ff0d113558014fa2d2548e9	0	0	0	0	0	0	0	0	0	0	0	0	0	/home/dhl_ec/bnelissen/Slides/CD3_manuscript/CD3_slides/AAA177.CD3.extra-duplicate/AAA177.CD3.extra-duplicate.run1	255	0.7	0.065978148041	0.7	0.065978148041	-9.35260073448	-12.3936727272	1.15784309485	0.319144794609
326972.0	3984417.0	119229.0	8862.0	3984417.0	4000000.0	2212.0	1.0	1.38	2.24	1.13	0.0500000000002	6.85	0.38	0.75	0.0599999999999	12.3	0.44	2.19	1.52	0.46	AAA177.CD3.extra-duplicate.X15.Y9.tile.tissue.png	80	1	2000	80	e11c88d2e5ce02adbacf9281fcce9c14	0	0	0	0	0	0	0	0	0	0	0	0	0	/home/dhl_ec/bnelissen/Slides/CD3_manuscript/CD3_slides/AAA177.CD3.extra-duplicate/AAA177.CD3.extra-duplicate.run1	255	0.7	0.0659761564638	0.7	0.0659761564638	-9.39825940046	-13.0701289153	1.0863457748	0.331901091309
244456.0	3280124.0	91899.0	24217.0	3280124.0	4000000.0	1783.0	10.0	1.15	2.22	1.14	0.0499999999997	7.9	0.39	0.75	0.0999999999999	11.16	0.39	2.24	1.52	0.45	AAA177.CD3.extra-duplicate.X16.Y10.tile.tissue.png	81	1	2000	81	218cda25deb7a42cd6ab8f3bdebb6265	0	0	0	0	0	0	0	0	0	0	0	0	0	/home/dhl_ec/bnelissen/Slides/CD3_manuscript/CD3_slides/AAA177.CD3.extra-duplicate/AAA177.CD3.extra-duplicate.run1	255	0.7	0.06	0.7	0.06	-9.5631083774	-12.5195505508	2.07705039761	0.64689859375
384857.0	2918616.0	127217.0	28400.0	2918616.0	4000000.0	2337.0	30.0	0.99	1.46	1.18	0.0500000000002	12.04	0.6	1.24	0.16	17.71	0.6	3.55	2.42	0.67	AAA177.CD3.extra-duplicate.X16.Y11.tile.tissue.png	82	1	2000	82	52210cc0dac5fe4ad2905f9095106b50	0	0	0	0	0	0	0	0	0	0	0	0	0	/home/dhl_ec/bnelissen/Slides/CD3_manuscript/CD3_slides/AAA177.CD3.extra-duplicate/AAA177.CD3.extra-duplicate.run1	255	0.7	0.06	0.7	0.06	-9.55471318157	-12.4523420933	2.08494019311	0.734676
177305.0	1411056.0	55653.0	35856.0	1411056.0	4000000.0	1002.0	53.0	1.36	2.47	1.24	0.0500000000002	8.22	0.4	0.76	0.17	9.92	0.3	2.32	1.53	0.61	AAA177.CD3.extra-duplicate.X16.Y12.tile.tissue.png	83	1	2000	83	37bee8a96861d2be542285b26bd237c6	0	0	0	0	0	0	0	0	0	0	0	0	0	/home/dhl_ec/bnelissen/Slides/CD3_manuscript/CD3_slides/AAA177.CD3.extra-duplicate/AAA177.CD3.extra-duplicate.run1	255	0.7	0.06	0.7	0.06	-9.76765978687	-12.688851588	3.52939807566	1.2858988125
11264.0	728696.0	4168.0	34388.0	728696.0	4000000.0	81.0	53.0	1.2	1.56	1.15	0.0600000000004	7.35	0.4	0.8	0.2	7.43	0.25	2.29	1.8	0.48	AAA177.CD3.extra-duplicate.X16.Y13.tile.tissue.png	84	1	2000	84	f2b4c45fe04f0ca39105220018b5c444	0	0	0	0	0	0	0	0	0	0	0	0	0	/home/dhl_ec/bnelissen/Slides/CD3_manuscript/CD3_slides/AAA177.CD3.extra-duplicate/AAA177.CD3.extra-duplicate.run1	255	0.7	0.06	0.7	0.06	-9.92814252053	-12.3931692348	4.30642838943	1.60775942969
0.0	285614.0	0.0	8503.0	285614.0	4000000.0	0.0	8.0	1.03	1.22	1.21	0.0599999999999	6.89	0.39	0.89	0.21	6.0	0.14	2.23	1.54	0.4	AAA177.CD3.extra-duplicate.X16.Y14.tile.tissue.png	85	1	2000	85	4944c27fe5d1bda90306bf09e99dc1b6	0	0	0	0	0	0	0	0	0	0	0	0	0	/home/dhl_ec/bnelissen/Slides/CD3_manuscript/CD3_slides/AAA177.CD3.extra-duplicate/AAA177.CD3.extra-duplicate.run1	255	0.7	0.06	0.7	0.06	0.0	-11.3707224274	1.64215558411	1.46511831396
8765.0	607178.0	3208.0	37922.0	607178.0	4000000.0	70.0	57.0	2.82	2.1	1.42	0.0599999999999	7.28	0.41	0.83	0.2	7.3	0.24	2.32	1.53	0.41	AAA177.CD3.extra-duplicate.X16.Y16.tile.tissue.png	86	1	2000	86	0cc1f71c56a9cf50be99231fb1be38cf	0	0	0	0	0	0	0	0	0	0	0	0	0	/home/dhl_ec/bnelissen/Slides/CD3_manuscript/CD3_slides/AAA177.CD3.extra-duplicate/AAA177.CD3.extra-duplicate.run1	255	0.7	0.06	0.7	0.06	-10.3113326806	-12.4639692469	5.79856935968	2.04392582812
117567.0	1855341.0	42233.0	45046.0	1855341.0	4000000.0	825.0	52.0	2.08	2.78	1.17	0.0500000000002	7.64	0.41	0.76	0.15	9.24	0.31	2.33	1.53	0.44	AAA177.CD3.extra-duplicate.X16.Y17.tile.tissue.png	87	1	2000	87	1d0a9cdf8c4ec29d695d809945fb8768	0	0	0	0	0	0	0	0	0	0	0	0	0	/home/dhl_ec/bnelissen/Slides/CD3_manuscript/CD3_slides/AAA177.CD3.extra-duplicate/AAA177.CD3.extra-duplicate.run1	255	0.7	0.06	0.7	0.06	-10.0292045471	-12.0413292028	3.5944674796	0.76854759375
0.0	220604.0	0.0	19369.0	220604.0	4000000.0	0.0	45.0	2.91	2.23	1.14	0.0599999999999	7.06	0.39	0.81	0.22	6.51	0.23	3.3	2.29	0.59	AAA177.CD3.extra-duplicate.X16.Y18.tile.tissue.png	88	1	2000	88	4e7d034b1fa46c00f4fbf9c3d14ac484	0	0	0	0	0	0	0	0	0	0	0	0	0	/home/dhl_ec/bnelissen/Slides/CD3_manuscript/CD3_slides/AAA177.CD3.extra-duplicate/AAA177.CD3.extra-duplicate.run1	255	0.7	0.06	0.7	0.06	-9.4471575769	-11.8451710027	3.18065207664	5.1525745127
2920.0	114971.0	1267.0	12457.0	114971.0	4000000.0	30.0	45.0	3.56	1.35	1.77	0.0799999999999	11.41	0.61	1.5	0.34	6.92	0.22	2.18	1.53	0.58	AAA177.CD3.extra-duplicate.X16.Y4.tile.tissue.png	89	1	2000	89	33376cab8a1b61fc54dfe3f438280245	0	0	0	0	0	0	0	0	0	0	0	0	0	/home/dhl_ec/bnelissen/Slides/CD3_manuscript/CD3_slides/AAA177.CD3.extra-duplicate/AAA177.CD3.extra-duplicate.run1	255	0.7	0.06	0.7	0.06	-10.2870943608	-12.3847604642	7.06401829089	2.16132592773
9695.0	426276.0	4134.0	30881.0	426276.0	4000000.0	99.0	71.0	2.93	1.65	1.77	0.0700000000002	9.97	0.58	1.33	0.32	9.79	0.34	2.29	1.54	0.65	AAA177.CD3.extra-duplicate.X16.Y5.tile.tissue.png	90	1	2000	90	6ba2e216195b2d4b752e297eca49c672	0	0	0	0	0	0	0	0	0	0	0	0	0	/home/dhl_ec/bnelissen/Slides/CD3_manuscript/CD3_slides/AAA177.CD3.extra-duplicate/AAA177.CD3.extra-duplicate.run1	255	0.7	0.06	0.7	0.06	-10.1691442318	-12.70241701	5.90132675208	1.85847977344
16296.0	1444453.0	7214.0	67711.0	1444453.0	4000000.0	170.0	86.0	3.96	2.24	1.77	0.0700000000002	10.33	0.77	1.37	0.23	11.06	0.47	3.53	2.29	0.64	AAA177.CD3.extra-duplicate.X16.Y6.tile.tissue.png	91	1	2000	91	fd421c947e68a3a0a1ab53e283c07039	0	0	0	0	0	0	0	0	0	0	0	0	0	/home/dhl_ec/bnelissen/Slides/CD3_manuscript/CD3_slides/AAA177.CD3.extra-duplicate/AAA177.CD3.extra-duplicate.run1	255	0.7	0.06	0.7	0.06	-10.0747592785	-12.4383229436	4.73214886925	1.42548175
83484.0	2536368.0	33880.0	57481.0	2536368.0	4000000.0	699.0	26.0	1.67	3.52	1.15	0.0500000000002	8.1	0.4	0.76	0.13	9.56	0.49	3.47	2.33	0.67	AAA177.CD3.extra-duplicate.X16.Y7.tile.tissue.png	92	1	2000	92	7f3c0c5d8c8abd40dd109bb43b167c6f	0	0	0	0	0	0	0	0	0	0	0	0	0	/home/dhl_ec/bnelissen/Slides/CD3_manuscript/CD3_slides/AAA177.CD3.extra-duplicate/AAA177.CD3.extra-duplicate.run1	255	0.7	0.06	0.7	0.06	-9.88005236605	-12.7478654751	4.22069438334	0.9992205625
233963.0	3009438.0	85226.0	21998.0	3009438.0	4000000.0	1601.0	22.0	1.24	1.75	1.18	0.0700000000002	11.02	0.65	1.31	0.14	16.44	0.56	3.39	2.32	0.85	AAA177.CD3.extra-duplicate.X16.Y8.tile.tissue.png	93	1	2000	93	e78527cc873cd81e534dea1245b87d49	0	0	0	0	0	0	0	0	0	0	0	0	0	/home/dhl_ec/bnelissen/Slides/CD3_manuscript/CD3_slides/AAA177.CD3.extra-duplicate/AAA177.CD3.extra-duplicate.run1	255	0.7	0.0618960307345	0.7	0.0618960307345	-9.47335880826	-12.5910505921	1.9253834206	0.6977884375
194652.0	3116836.0	70632.0	39959.0	3116836.0	4000000.0	1322.0	19.0	2.85	1.88	1.75	0.0700000000002	9.82	0.58	1.19	0.13	14.52	0.56	3.35	2.29	1.66	AAA177.CD3.extra-duplicate.X16.Y9.tile.tissue.png	94	1	2000	94	0ac0dbe36d048671fae8eda303bd250f	0	0	0	0	0	0	0	0	0	0	0	0	0	/home/dhl_ec/bnelissen/Slides/CD3_manuscript/CD3_slides/AAA177.CD3.extra-duplicate/AAA177.CD3.extra-duplicate.run1	255	0.7	0.06	0.7	0.06	-9.77045134563	-12.5601489746	2.25388451055	0.751571515625
2330.0	696076.0	1041.0	52454.0	696076.0	4000000.0	26.0	81.0	2.01	2.17	1.75	0.0699999999997	9.79	0.58	1.21	0.27	9.83	0.35	3.42	2.27	0.73	AAA177.CD3.extra-duplicate.X17.Y10.tile.tissue.png	95	1	2000	95	68e9a5e8d5d1be56056fdc64fa19fe8e	0	0	0	0	0	0	0	0	0	0	0	0	0	/home/dhl_ec/bnelissen/Slides/CD3_manuscript/CD3_slides/AAA177.CD3.extra-duplicate/AAA177.CD3.extra-duplicate.run1	255	0.7	0.06	0.7	0.06	-9.8880282055	-12.0949427638	3.69983435467	1.67604039453
10731.0	504369.0	4624.0	40931.0	504369.0	4000000.0	111.0	80.0	1.7	2.65	1.75	0.0700000000002	9.86	0.58	1.2	0.29	10.02	0.35	3.48	1.53	0.57	AAA177.CD3.extra-duplicate.X17.Y11.tile.tissue.png	96	1	2000	96	73decea685929054989e5ec0770342d3	0	0	0	0	0	0	0	0	0	0	0	0	0	/home/dhl_ec/bnelissen/Slides/CD3_manuscript/CD3_slides/AAA177.CD3.extra-duplicate/AAA177.CD3.extra-duplicate.run1	255	0.7	0.06	0.7	0.06	-10.2648375791	-12.378721962	4.95464977	1.31044346484
10797.0	885711.0	3985.0	38439.0	885711.0	4000000.0	79.0	61.0	1.3	2.92	1.21	0.0500000000002	8.66	0.39	0.75	0.19	7.24	0.24	2.29	1.57	0.949999999999	AAA177.CD3.extra-duplicate.X17.Y12.tile.tissue.png	97	1	2000	97	ef634bf307132db7ede8a2ca0bb0f91d	0	0	0	0	0	0	0	0	0	0	0	0	0	/home/dhl_ec/bnelissen/Slides/CD3_manuscript/CD3_slides/AAA177.CD3.extra-duplicate/AAA177.CD3.extra-duplicate.run1	255	0.7	0.06	0.7	0.06	-10.0378032657	-12.4117762189	3.73836153947	1.47733013281
2561.0	1686264.0	1130.0	29439.0	1686264.0	4000000.0	25.0	25.0	3.18	2.11	1.13	0.0500000000002	6.8	0.4	0.75	0.16	7.78	0.27	2.23	1.74	0.62	AAA177.CD3.extra-duplicate.X17.Y13.tile.tissue.png	98	1	2000	98	417bb15bd653cd1c5c2ff698ba236527	0	0	0	0	0	0	0	0	0	0	0	0	0	/home/dhl_ec/bnelissen/Slides/CD3_manuscript/CD3_slides/AAA177.CD3.extra-duplicate/AAA177.CD3.extra-duplicate.run1	255	0.7	0.06	0.7	0.06	-9.3018433774	-12.095918952	2.20630420533	1.51332276172
157.0	2251097.0	52.0	53933.0	2251097.0	4000000.0	1.0	40.0	3.11	2.61	1.18	0.0500000000002	7.07	0.4	0.76	0.13	8.39	0.3	2.35	1.53	0.47	AAA177.CD3.extra-duplicate.X17.Y14.tile.tissue.png	99	1	2000	99	25318607de6b4635f90ba50d6d3bf46d	0	0	0	0	0	0	0	0	0	0	0	0	0	/home/dhl_ec/bnelissen/Slides/CD3_manuscript/CD3_slides/AAA177.CD3.extra-duplicate/AAA177.CD3.extra-duplicate.run1	255	0.7	0.06	0.7	0.06	-8.81651521954	-10.4998845825	1.66537201299	1.31192793945
5499.0	716426.0	2291.0	34175.0	716426.0	4000000.0	52.0	55.0	2.53	1.53	1.15	0.0499999999997	7.17	0.39	0.81	0.2	7.31	0.24	2.3	1.53	0.42	AAA177.CD3.extra-duplicate.X17.Y15.tile.tissue.png	100	1	2000	100	7f9edc589d16b82effa7c43935010298	0	0	0	0	0	0	0	0	0	0	0	0	0	/home/dhl_ec/bnelissen/Slides/CD3_manuscript/CD3_slides/AAA177.CD3.extra-duplicate/AAA177.CD3.extra-duplicate.run1	255	0.7	0.06	0.7	0.06	-9.87271927492	-12.1412917964	3.88725103095	2.76470425391
61095.0	1386051.0	21003.0	58099.0	1386051.0	4000000.0	404.0	87.0	3.2	2.05	1.16	0.0499999999997	7.69	0.41	0.79	0.17	8.19	0.29	2.36	1.53	0.64	AAA177.CD3.extra-duplicate.X17.Y16.tile.tissue.png	101	1	2000	101	443416451921cf287fd0d9989b76ef18	0	0	0	0	0	0	0	0	0	0	0	0	0	/home/dhl_ec/bnelissen/Slides/CD3_manuscript/CD3_slides/AAA177.CD3.extra-duplicate/AAA177.CD3.extra-duplicate.run1	255	0.7	0.06	0.7	0.06	-10.1882101583	-12.8445609361	4.13398106336	1.80649346875
50478.0	1140278.0	19414.0	29300.0	1140278.0	4000000.0	365.0	59.0	2.71	2.23	1.19	0.0499999999997	7.71	0.63	1.31	0.27	11.39	0.39	3.67	2.52	0.65	AAA177.CD3.extra-duplicate.X17.Y17.tile.tissue.png	102	1	2000	102	f02eeac7f08e8a14012ced403e787ed6	0	0	0	0	0	0	0	0	0	0	0	0	0	/home/dhl_ec/bnelissen/Slides/CD3_manuscript/CD3_slides/AAA177.CD3.extra-duplicate/AAA177.CD3.extra-duplicate.run1	255	0.7	0.06	0.7	0.06	-9.74094722365	-12.3981933016	2.72329013103	0.45315171875
0.0	126912.0	0.0	11877.0	126912.0	4000000.0	0.0	24.0	2.18	2.13	1.13	0.0599999999999	6.99	0.38	0.89	0.22	5.98	0.14	2.15	1.53	0.38	AAA177.CD3.extra-duplicate.X17.Y18.tile.tissue.png	103	1	2000	103	748392463460aa5c41b01819782371d1	0	0	0	0	0	0	0	0	0	0	0	0	0	/home/dhl_ec/bnelissen/Slides/CD3_manuscript/CD3_slides/AAA177.CD3.extra-duplicate/AAA177.CD3.extra-duplicate.run1	255	0.7	0.06	0.7	0.06	0.0	-11.6304630759	3.06589433032	2.27532280542
568.0	21708.0	253.0	1718.0	21708.0	4000000.0	6.0	5.0	3.65	1.78	1.14	0.0599999999999	6.97	0.39	0.9	0.23	6.8	0.22	2.1	1.54	0.36	AAA177.CD3.extra-duplicate.X17.Y4.tile.tissue.png	104	1	2000	104	3def3d26ff544b89cb88603e836123b6	0	0	0	0	0	0	0	0	0	0	0	0	0	/home/dhl_ec/bnelissen/Slides/CD3_manuscript/CD3_slides/AAA177.CD3.extra-duplicate/AAA177.CD3.extra-duplicate.run1	255	0.7	0.06	0.7	0.06	-9.76369222293	-12.3053905796	6.1043295139	0.422942361328
6070.0	217682.0	2587.0	18409.0	217682.0	4000000.0	57.0	48.0	2.24	2.5	1.18	0.0599999999999	7.34	0.42	0.95	0.22	6.95	0.23	2.26	1.54	0.38	AAA177.CD3.extra-duplicate.X17.Y5.tile.tissue.png	105	1	2000	105	a2459884fd6ab9499eab02e09252622a	0	0	0	0	0	0	0	0	0	0	0	0	0	/home/dhl_ec/bnelissen/Slides/CD3_manuscript/CD3_slides/AAA177.CD3.extra-duplicate/AAA177.CD3.extra-duplicate.run1	255	0.7	0.06	0.7	0.06	-10.2365612763	-12.5329158733	6.73002407061	2.35860444727
7643.0	368430.0	3463.0	24653.0	368430.0	4000000.0	84.0	51.0	3.37	2.32	1.15	0.0599999999999	8.64	0.39	0.85	0.21	7.15	0.33	3.44	2.38	0.6	AAA177.CD3.extra-duplicate.X17.Y6.tile.tissue.png	106	1	2000	106	2e15a0f756c813b4c6129b553aea8a91	0	0	0	0	0	0	0	0	0	0	0	0	0	/home/dhl_ec/bnelissen/Slides/CD3_manuscript/CD3_slides/AAA177.CD3.extra-duplicate/AAA177.CD3.extra-duplicate.run1	255	0.7	0.06	0.7	0.06	-10.0713656297	-12.6085904477	6.17479668514	2.10195367188
2004.0	161670.0	827.0	14954.0	161670.0	4000000.0	18.0	43.0	4.04	2.78	1.18	0.0599999999999	8.7	0.39	0.8	0.22	6.93	0.21	2.25	1.53	0.39	AAA177.CD3.extra-duplicate.X17.Y7.tile.tissue.png	107	1	2000	107	ace8fac39bd07c1d897264560e9a979d	0	0	0	0	0	0	0	0	0	0	0	0	0	/home/dhl_ec/bnelissen/Slides/CD3_manuscript/CD3_slides/AAA177.CD3.extra-duplicate/AAA177.CD3.extra-duplicate.run1	255	0.7	0.06	0.7	0.06	-10.0494715261	-12.3254529009	5.12038361634	1.89482011523
4422.0	609518.0	1840.0	37288.0	609518.0	4000000.0	42.0	69.0	4.22	2.24	1.23	0.0499999999997	6.79	0.6	1.37	0.32	10.25	0.35	3.57	2.35	0.61	AAA177.CD3.extra-duplicate.X17.Y8.tile.tissue.png	108	1	2000	108	8e71eb996eb52cf1b6c252abca59e92b	0	0	0	0	0	0	0	0	0	0	0	0	0	/home/dhl_ec/bnelissen/Slides/CD3_manuscript/CD3_slides/AAA177.CD3.extra-duplicate/AAA177.CD3.extra-duplicate.run1	255	0.7	0.06	0.7	0.06	-10.1731084189	-12.1545380603	4.18331598967	1.67164009375
2711.0	1539217.0	1244.0	99420.0	1539217.0	4000000.0	30.0	124.0	1.63	2.05	1.87	0.0799999999999	13.16	0.69	1.35	0.23	11.0	0.41	3.67	2.46	0.66	AAA177.CD3.extra-duplicate.X17.Y9.tile.tissue.png	109	1	2000	109	c1733d059ffdcef406b6e1c06cc5cc10	0	0	0	0	0	0	0	0	0	0	0	0	0	/home/dhl_ec/bnelissen/Slides/CD3_manuscript/CD3_slides/AAA177.CD3.extra-duplicate/AAA177.CD3.extra-duplicate.run1	255	0.7	0.06	0.7	0.06	-9.80279575785	-11.3886046364	3.18137560484	1.06216898437
2361.0	185897.0	1040.0	17588.0	185897.0	4000000.0	23.0	44.0	1.1	1.63	1.76	0.0700000000002	10.67	0.56	1.27	0.32	9.47	0.32	3.36	2.29	0.579999999999	AAA177.CD3.extra-duplicate.X18.Y10.tile.tissue.png	110	1	2000	110	7fe267a3906d318d2734a1e594f0b574	0	0	0	0	0	0	0	0	0	0	0	0	0	/home/dhl_ec/bnelissen/Slides/CD3_manuscript/CD3_slides/AAA177.CD3.extra-duplicate/AAA177.CD3.extra-duplicate.run1	255	0.7	0.06	0.7	0.06	-10.0758404855	-12.2807138191	4.37204110743	2.69879909961
48497.0	1121493.0	16549.0	37843.0	1121493.0	4000000.0	310.0	39.0	1.14	1.65	1.76	0.0700000000002	8.95	0.38	0.77	0.18	7.98	0.26	2.25	1.48	0.4	AAA177.CD3.extra-duplicate.X18.Y11.tile.tissue.png	111	1	2000	111	7aa0a6a9487874a808fe8c97f43b673d	0	0	0	0	0	0	0	0	0	0	0	0	0	/home/dhl_ec/bnelissen/Slides/CD3_manuscript/CD3_slides/AAA177.CD3.extra-duplicate/AAA177.CD3.extra-duplicate.run1	255	0.7	0.06	0.7	0.06	-10.1023019544	-13.0023307313	4.37356650419	2.07642290625
35632.0	978197.0	11890.0	57179.0	978197.0	4000000.0	237.0	101.0	0.89	1.27	1.1	0.0500000000002	6.95	0.39	0.87	0.19	7.65	0.25	2.33	1.52	0.400000000001	AAA177.CD3.extra-duplicate.X18.Y12.tile.tissue.png	112	1	2000	112	abff17359bf4b71253f84731c6d6cc38	0	0	0	0	0	0	0	0	0	0	0	0	0	/home/dhl_ec/bnelissen/Slides/CD3_manuscript/CD3_slides/AAA177.CD3.extra-duplicate/AAA177.CD3.extra-duplicate.run1	255	0.7	0.06	0.7	0.06	-10.2222530207	-12.5793983481	5.00522257673	1.80632040625
1966.0	346494.0	917.0	29554.0	346494.0	4000000.0	23.0	61.0	0.8	1.05	1.14	0.0499999999997	6.98	0.58	1.27	0.29	7.14	0.23	2.2	2.54	0.67	AAA177.CD3.extra-duplicate.X18.Y13.tile.tissue.png	113	1	2000	113	2a76ec031989ef7ccad7afda4f829665	0	0	0	0	0	0	0	0	0	0	0	0	0	/home/dhl_ec/bnelissen/Slides/CD3_manuscript/CD3_slides/AAA177.CD3.extra-duplicate/AAA177.CD3.extra-duplicate.run1	255	0.7	0.06	0.7	0.06	-9.98652007079	-12.4593537916	5.82567311468	2.02867140234
2780.0	411301.0	1186.0	33386.0	411301.0	4000000.0	28.0	75.0	2.37	2.62	1.75	0.0700000000002	10.26	0.6	1.39	0.33	8.05	0.22	2.58	2.55	0.67	AAA177.CD3.extra-duplicate.X18.Y14.tile.tissue.png	114	1	2000	114	c46f9c0cba534402ff1928fe0fa519a1	0	0	0	0	0	0	0	0	0	0	0	0	0	/home/dhl_ec/bnelissen/Slides/CD3_manuscript/CD3_slides/AAA177.CD3.extra-duplicate/AAA177.CD3.extra-duplicate.run1	255	0.7	0.06	0.7	0.06	-10.2162937345	-12.3648157154	5.13074023047	2.18304462891
12758.0	862784.0	5131.0	54398.0	862784.0	4000000.0	110.0	104.0	1.49	1.66	1.12	0.0500000000002	7.05	0.4	0.78	0.19	7.39	0.25	2.31	1.53	0.79	AAA177.CD3.extra-duplicate.X18.Y15.tile.tissue.png	115	1	2000	115	1fa27b48d02d9fa6d8226e8010b8a4cb	0	0	0	0	0	0	0	0	0	0	0	0	0	/home/dhl_ec/bnelissen/Slides/CD3_manuscript/CD3_slides/AAA177.CD3.extra-duplicate/AAA177.CD3.extra-duplicate.run1	255	0.7	0.06	0.7	0.06	-10.3316289817	-12.3305173357	5.41513709634	1.62630463281
160080.0	2340595.0	57177.0	42421.0	2340595.0	4000000.0	1048.0	30.0	2.96	2.54	1.25	0.0499999999997	7.69	0.63	1.35	0.19	10.94	0.34	5.66	2.63	0.73	AAA177.CD3.extra-duplicate.X18.Y16.tile.tissue.png	116	1	2000	116	df431d4eeccc47d94ba1c58538cbd76b	0	0	0	0	0	0	0	0	0	0	0	0	0	/home/dhl_ec/bnelissen/Slides/CD3_manuscript/CD3_slides/AAA177.CD3.extra-duplicate/AAA177.CD3.extra-duplicate.run1	255	0.7	0.06	0.7	0.06	-9.77762346063	-11.8865703105	3.05343902308	0.64809821875
980.0	433823.0	491.0	35097.0	433823.0	4000000.0	11.0	66.0	3.11	1.19	1.35	0.0599999999999	10.8	0.41	0.79	0.2	7.2	0.34	3.48	2.34	0.69	AAA177.CD3.extra-duplicate.X18.Y17.tile.tissue.png	117	1	2000	117	d1c549cd2fdfa7f018cbae3ecc96f753	0	0	0	0	0	0	0	0	0	0	0	0	0	/home/dhl_ec/bnelissen/Slides/CD3_manuscript/CD3_slides/AAA177.CD3.extra-duplicate/AAA177.CD3.extra-duplicate.run1	255	0.7	0.06	0.7	0.06	-9.63568942069	-11.9518857833	2.85967632826	4.06447161523
690.0	81953.0	308.0	4559.0	81953.0	4000000.0	7.0	7.0	1.14	1.32	1.11	0.0599999999999	6.78	0.37	0.89	0.22	6.46	0.22	2.05	1.49	0.37	AAA177.CD3.extra-duplicate.X18.Y7.tile.tissue.png	118	1	2000	118	ebab2f3b84bd75111dd5b81b73debee8	0	0	0	0	0	0	0	0	0	0	0	0	0	/home/dhl_ec/bnelissen/Slides/CD3_manuscript/CD3_slides/AAA177.CD3.extra-duplicate/AAA177.CD3.extra-duplicate.run1	255	0.7	0.06	0.7	0.06	-9.80707810181	-12.2475392082	3.92598300333	0.636843571289
4694.0	979790.0	1914.0	23497.0	979790.0	4000000.0	40.0	22.0	2.6	2.04	1.1	0.0599999999999	6.83	0.64	1.44	0.18	7.23	0.25	2.2	1.5	0.59	AAA177.CD3.extra-duplicate.X18.Y8.tile.tissue.png	119	1	2000	119	8df80feeb0493efa5b954efbc8efce37	0	0	0	0	0	0	0	0	0	0	0	0	0	/home/dhl_ec/bnelissen/Slides/CD3_manuscript/CD3_slides/AAA177.CD3.extra-duplicate/AAA177.CD3.extra-duplicate.run1	255	0.7	0.06	0.7	0.06	-9.70019424262	-12.9185919847	2.68242614808	1.81827248437
2893.0	1524121.0	1127.0	38607.0	1524121.0	4000000.0	24.0	38.0	2.66	2.01	1.37	0.0499999999997	6.82	0.39	0.77	0.17	7.8	0.4	3.58	2.4	0.670000000001	AAA177.CD3.extra-duplicate.X18.Y9.tile.tissue.png	120	1	2000	120	7f89789402798483e814bcb3ddc4118d	0	0	0	0	0	0	0	0	0	0	0	0	0	/home/dhl_ec/bnelissen/Slides/CD3_manuscript/CD3_slides/AAA177.CD3.extra-duplicate/AAA177.CD3.extra-duplicate.run1	255	0.7	0.06	0.7	0.06	-9.92734103441	-12.3805586704	2.77192939845	2.11018842188
237.0	1867267.0	100.0	35982.0	1867267.0	4000000.0	2.0	26.0	3.77	1.34	1.14	0.0600000000004	7.19	0.39	0.76	0.15	8.3	0.42	3.52	2.35	0.71	AAA177.CD3.extra-duplicate.X19.Y10.tile.tissue.png	121	1	2000	121	45099bd99666b7cbd510e7b7f6e1da0f	0	0	0	0	0	0	0	0	0	0	0	0	0	/home/dhl_ec/bnelissen/Slides/CD3_manuscript/CD3_slides/AAA177.CD3.extra-duplicate/AAA177.CD3.extra-duplicate.run1	255	0.7	0.06	0.7	0.06	-9.43372122792	-11.9252595385	2.43168360218	1.2575516875
9086.0	1663003.0	3405.0	42741.0	1663003.0	4000000.0	68.0	53.0	2.61	2.35	1.12	0.0500000000002	7.05	0.4	0.76	0.17	7.96	0.28	2.28	1.53	0.44	AAA177.CD3.extra-duplicate.X19.Y11.tile.tissue.png	122	1	2000	122	692e76aeeb4acf2a54d0f35edb9fafa2	0	0	0	0	0	0	0	0	0	0	0	0	0	/home/dhl_ec/bnelissen/Slides/CD3_manuscript/CD3_slides/AAA177.CD3.extra-duplicate/AAA177.CD3.extra-duplicate.run1	255	0.7	0.06	0.7	0.06	-9.75357190046	-11.0753426649	2.27252241096	0.364264773438
21285.0	1184886.0	8476.0	64181.0	1184886.0	4000000.0	186.0	99.0	1.62	2.75	1.15	0.0500000000002	7.12	0.41	0.77	0.17	7.74	0.27	2.47	1.52	0.63	AAA177.CD3.extra-duplicate.X19.Y12.tile.tissue.png	123	1	2000	123	2be6edcb616a3088313a60358844fa5c	0	0	0	0	0	0	0	0	0	0	0	0	0	/home/dhl_ec/bnelissen/Slides/CD3_manuscript/CD3_slides/AAA177.CD3.extra-duplicate/AAA177.CD3.extra-duplicate.run1	255	0.7	0.06	0.7	0.06	-9.95823387751	-11.5544601166	3.76447172001	0.773828453125
85293.0	1518288.0	29499.0	51292.0	1518288.0	4000000.0	589.0	71.0	3.1	3.0	1.15	0.0500000000002	7.83	0.4	0.76	0.17	8.56	0.43	3.51	2.28	0.66	AAA177.CD3.extra-duplicate.X19.Y13.tile.tissue.png	124	1	2000	124	41d1d6777662b5d488f1d7c6a0e57afe	0	0	0	0	0	0	0	0	0	0	0	0	0	/home/dhl_ec/bnelissen/Slides/CD3_manuscript/CD3_slides/AAA177.CD3.extra-duplicate/AAA177.CD3.extra-duplicate.run1	255	0.7	0.06	0.7	0.06	-10.1890946942	-12.3093907104	4.71149195404	1.37336915625
23542.0	1220492.0	8940.0	63799.0	1220492.0	4000000.0	196.0	82.0	3.82	2.76	1.15	0.0500000000002	7.46	0.41	0.77	0.17	7.79	0.26	2.33	1.53	0.44	AAA177.CD3.extra-duplicate.X19.Y14.tile.tissue.png	125	1	2000	125	ce53fc9fe522eaef196260d6febb14ac	0	0	0	0	0	0	0	0	0	0	0	0	0	/home/dhl_ec/bnelissen/Slides/CD3_manuscript/CD3_slides/AAA177.CD3.extra-duplicate/AAA177.CD3.extra-duplicate.run1	255	0.7	0.06	0.7	0.06	-10.1574232494	-11.7072682983	4.21159079559	0.88110790625
108250.0	1772517.0	37014.0	45306.0	1772517.0	4000000.0	697.0	68.0	2.91	2.57	1.16	0.0500000000002	7.61	0.4	0.76	0.15	8.78	0.31	2.29	1.52	0.44	AAA177.CD3.extra-duplicate.X19.Y15.tile.tissue.png	126	1	2000	126	83b2078b780f17744c8d0609b35b8782	0	0	0	0	0	0	0	0	0	0	0	0	0	/home/dhl_ec/bnelissen/Slides/CD3_manuscript/CD3_slides/AAA177.CD3.extra-duplicate/AAA177.CD3.extra-duplicate.run1	255	0.7	0.06	0.7	0.06	-10.0948671805	-11.7678445838	4.05528876018	0.49321071875
10919.0	741605.0	4309.0	40024.0	741605.0	4000000.0	82.0	60.0	2.17	3.0	1.14	0.0599999999999	7.73	0.39	0.77	0.2	7.76	0.38	3.51	2.41	0.63	AAA177.CD3.extra-duplicate.X19.Y16.tile.tissue.png	127	1	2000	127	0b57b1821f941fc355bb42038c432f05	0	0	0	0	0	0	0	0	0	0	0	0	0	/home/dhl_ec/bnelissen/Slides/CD3_manuscript/CD3_slides/AAA177.CD3.extra-duplicate/AAA177.CD3.extra-duplicate.run1	255	0.7	0.06	0.7	0.06	-9.76890929145	-12.0882882626	3.22337267927	1.85460657813
0.0	116691.0	0.0	8758.0	116691.0	4000000.0	0.0	11.0	2.63	3.11	1.82	0.0799999999999	10.49	0.61	1.47	0.34	8.33	0.22	3.27	2.33	0.579999999999	AAA177.CD3.extra-duplicate.X19.Y17.tile.tissue.png	128	1	2000	128	6f3de601acf0b41092b4c3e8a2b58961	0	0	0	0	0	0	0	0	0	0	0	0	0	/home/dhl_ec/bnelissen/Slides/CD3_manuscript/CD3_slides/AAA177.CD3.extra-duplicate/AAA177.CD3.extra-duplicate.run1	255	0.7	0.06	0.7	0.06	-8.6021679997	-11.8493934982	3.22038062518	2.03858152441
0.0	781485.0	0.0	25314.0	781485.0	4000000.0	0.0	27.0	5.1	2.48	1.79	0.0999999999999	7.58	0.4	0.82	0.24	6.86	0.17	2.26	1.52	0.39	AAA177.CD3.extra-duplicate.X19.Y9.tile.tissue.png	129	1	2000	129	6bd6169d900b1cc65c282af9cd7ca396	0	0	0	0	0	0	0	0	0	0	0	0	0	/home/dhl_ec/bnelissen/Slides/CD3_manuscript/CD3_slides/AAA177.CD3.extra-duplicate/AAA177.CD3.extra-duplicate.run1	255	0.7	0.06	0.7	0.06	-8.43217544821	-12.6491711585	2.63965354175	3.82386839062
159.0	2332594.0	71.0	35476.0	2332594.0	4000000.0	2.0	24.0	2.9	1.21	1.2	0.0500000000002	13.96	0.4	0.76	0.13	8.51	0.3	2.35	1.8	0.43	AAA177.CD3.extra-duplicate.X2.Y10.tile.tissue.png	130	1	2000	130	61ede8c5bbf42bf2ec3abe5161ffdbdc	0	0	0	0	0	0	0	0	0	0	0	0	0	/home/dhl_ec/bnelissen/Slides/CD3_manuscript/CD3_slides/AAA177.CD3.extra-duplicate/AAA177.CD3.extra-duplicate.run1	255	0.7	0.06	0.7	0.06	-9.05616720897	-12.238221972	3.32674179205	1.57187603125
1001.0	1830243.0	418.0	44268.0	1830243.0	4000000.0	10.0	32.0	0.91	1.55	1.19	0.0500000000002	7.25	0.420000000001	0.76	0.15	8.2	0.29	2.31	1.52	0.43	AAA177.CD3.extra-duplicate.X2.Y11.tile.tissue.png	131	1	2000	131	8273f7371c050dc7d564bbe0643b2b5a	0	0	0	0	0	0	0	0	0	0	0	0	0	/home/dhl_ec/bnelissen/Slides/CD3_manuscript/CD3_slides/AAA177.CD3.extra-duplicate/AAA177.CD3.extra-duplicate.run1	255	0.7	0.06	0.7	0.06	-9.32717394781	-12.0410886993	2.19721104721	1.94038994531
1210.0	2747851.0	542.0	36868.0	2747851.0	4000000.0	14.0	26.0	1.06	1.5	1.19	0.0499999999997	6.92	0.4	0.76	0.11	8.79	0.32	2.33	1.53	0.51	AAA177.CD3.extra-duplicate.X2.Y12.tile.tissue.png	132	1	2000	132	77bbef79ad07341d46b7be8f843a319a	0	0	0	0	0	0	0	0	0	0	0	0	0	/home/dhl_ec/bnelissen/Slides/CD3_manuscript/CD3_slides/AAA177.CD3.extra-duplicate/AAA177.CD3.extra-duplicate.run1	255	0.7	0.06	0.7	0.06	-9.23811752596	-12.1503773608	3.06847258032	1.16139735937
531.0	1979585.0	245.0	37949.0	1979585.0	4000000.0	7.0	19.0	1.33	1.72	1.17	0.0500000000002	7.38	0.41	0.77	0.15	8.21	0.29	2.3	1.53	0.53	AAA177.CD3.extra-duplicate.X2.Y13.tile.tissue.png	133	1	2000	133	2e889ae917a9b2c1723aba0f18ed0f00	0	0	0	0	0	0	0	0	0	0	0	0	0	/home/dhl_ec/bnelissen/Slides/CD3_manuscript/CD3_slides/AAA177.CD3.extra-duplicate/AAA177.CD3.extra-duplicate.run1	255	0.7	0.06	0.7	0.06	-9.41046439141	-12.3721524176	3.1085266129	1.68752564063
2487.0	1104067.0	1041.0	18954.0	1104067.0	4000000.0	23.0	11.0	1.74	2.6	1.3	0.0700000000002	7.32	0.4	0.84	0.18	7.62	0.26	2.23	1.7	0.52	AAA177.CD3.extra-duplicate.X2.Y14.tile.tissue.png	134	1	2000	134	4bde07a56241b8711f53be3ac4caec4c	0	0	0	0	0	0	0	0	0	0	0	0	0	/home/dhl_ec/bnelissen/Slides/CD3_manuscript/CD3_slides/AAA177.CD3.extra-duplicate/AAA177.CD3.extra-duplicate.run1	255	0.7	0.06	0.7	0.06	-9.82442512376	-11.9907589985	4.1304545893	2.12938978125
431.0	675293.0	159.0	13543.0	675293.0	4000000.0	3.0	11.0	1.32	2.95	1.21	0.0599999999999	8.55	0.38	0.84	0.2	7.34	0.24	2.17	1.53	0.55	AAA177.CD3.extra-duplicate.X2.Y7.tile.tissue.png	135	1	2000	135	f1818c4ac9e47d2f984757b18c16c431	0	0	0	0	0	0	0	0	0	0	0	0	0	/home/dhl_ec/bnelissen/Slides/CD3_manuscript/CD3_slides/AAA177.CD3.extra-duplicate/AAA177.CD3.extra-duplicate.run1	255	0.7	0.06	0.7	0.06	-9.20975680522	-12.1219067596	2.55577124929	1.52596991016
1095.0	1928934.0	449.0	25017.0	1928934.0	4000000.0	10.0	13.0	2.72	2.45	1.2	0.0600000000004	7.38	0.39	0.77	0.15	8.21	0.29	2.28	1.53	0.89	AAA177.CD3.extra-duplicate.X2.Y8.tile.tissue.png	136	1	2000	136	42a4161cd88440b64345e9ab2a9454e0	0	0	0	0	0	0	0	0	0	0	0	0	0	/home/dhl_ec/bnelissen/Slides/CD3_manuscript/CD3_slides/AAA177.CD3.extra-duplicate/AAA177.CD3.extra-duplicate.run1	255	0.7	0.06	0.7	0.06	-9.7001145321	-12.329388232	3.94875422431	1.14593241406
624.0	1391773.0	297.0	44928.0	1391773.0	4000000.0	6.0	46.0	2.04	2.02	1.2	0.0500000000002	7.29	0.4	0.77	0.16	7.75	0.27	2.32	1.53	0.6	AAA177.CD3.extra-duplicate.X2.Y9.tile.tissue.png	137	1	2000	137	0727fd4e0ce98a18918db39869ebe8ba	0	0	0	0	0	0	0	0	0	0	0	0	0	/home/dhl_ec/bnelissen/Slides/CD3_manuscript/CD3_slides/AAA177.CD3.extra-duplicate/AAA177.CD3.extra-duplicate.run1	255	0.7	0.06	0.7	0.06	-9.50831542933	-12.4372839417	2.95978286053	2.122152625
0.0	148905.0	0.0	6591.0	148905.0	4000000.0	0.0	8.0	2.14	2.69	1.17	0.0600000000004	6.94	0.38	0.889999999999	0.22	5.84	0.139999999999	2.1	1.5	1.03	AAA177.CD3.extra-duplicate.X20.Y10.tile.tissue.png	138	1	2000	138	998f2bf1cfc08beb621f65483b2fdc31	0	0	0	0	0	0	0	0	0	0	0	0	0	/home/dhl_ec/bnelissen/Slides/CD3_manuscript/CD3_slides/AAA177.CD3.extra-duplicate/AAA177.CD3.extra-duplicate.run1	255	0.7	0.06	0.7	0.06	0.0	-11.5214199211	1.59113791092	1.7823620061
353.0	349764.0	142.0	19224.0	349764.0	4000000.0	3.0	23.0	2.11	2.56	1.15	0.0600000000004	7.42	0.360000000001	0.83	0.2	6.65	0.21	2.17	1.46	0.48	AAA177.CD3.extra-duplicate.X20.Y11.tile.tissue.png	139	1	2000	139	42a480d22fc5a5f6943a824d7e339afd	0	0	0	0	0	0	0	0	0	0	0	0	0	/home/dhl_ec/bnelissen/Slides/CD3_manuscript/CD3_slides/AAA177.CD3.extra-duplicate/AAA177.CD3.extra-duplicate.run1	255	0.7	0.06	0.7	0.06	-9.30291780267	-11.7048815043	2.47766133238	2.40672716113
358.0	946622.0	137.0	20622.0	946622.0	4000000.0	3.0	12.0	2.1	0.98	1.13	0.0500000000002	6.68	0.379999999999	0.79	0.17	7.29	0.29	2.26	1.52	0.460000000001	AAA177.CD3.extra-duplicate.X20.Y12.tile.tissue.png	140	1	2000	140	b85641406452f4bdfd870fb4a1a7a016	0	0	0	0	0	0	0	0	0	0	0	0	0	/home/dhl_ec/bnelissen/Slides/CD3_manuscript/CD3_slides/AAA177.CD3.extra-duplicate/AAA177.CD3.extra-duplicate.run1	255	0.7	0.06	0.7	0.06	-9.54702203334	-12.4200291716	2.29380071274	2.23193290234
422.0	1565630.0	180.0	46442.0	1565630.0	4000000.0	4.0	37.0	1.8	1.7	1.17	0.0599999999995	7.65	0.41	0.78	0.16	7.99	0.34	2.33	1.53	0.63	AAA177.CD3.extra-duplicate.X20.Y13.tile.tissue.png	141	1	2000	141	9728c6709ea2520d1a63942cacb5c86f	0	0	0	0	0	0	0	0	0	0	0	0	0	/home/dhl_ec/bnelissen/Slides/CD3_manuscript/CD3_slides/AAA177.CD3.extra-duplicate/AAA177.CD3.extra-duplicate.run1	255	0.7	0.06	0.7	0.06	-9.47092863249	-12.0554333568	2.71726940817	1.99286715625
509.0	1268594.0	214.0	58356.0	1268594.0	4000000.0	5.0	56.0	1.28	1.84	1.13	0.0600000000004	9.54	0.42	0.79	0.17	7.78	0.27	2.33	1.51	0.42	AAA177.CD3.extra-duplicate.X20.Y14.tile.tissue.png	142	1	2000	142	728bbf330c79146615d94ea522e63cd2	0	0	0	0	0	0	0	0	0	0	0	0	0	/home/dhl_ec/bnelissen/Slides/CD3_manuscript/CD3_slides/AAA177.CD3.extra-duplicate/AAA177.CD3.extra-duplicate.run1	255	0.7	0.06	0.7	0.06	-9.46770344437	-11.8382630275	2.98110711375	2.54097328906
254.0	683155.0	92.0	37130.0	683155.0	4000000.0	2.0	44.0	1.04	1.23	1.13	0.0599999999995	7.93	0.41	0.84	0.2	7.47	0.240000000001	2.29	1.52	0.400000000001	AAA177.CD3.extra-duplicate.X20.Y15.tile.tissue.png	143	1	2000	143	a50a9a7e5d1c7fe8dadc65cdec4e3fd5	0	0	0	0	0	0	0	0	0	0	0	0	0	/home/dhl_ec/bnelissen/Slides/CD3_manuscript/CD3_slides/AAA177.CD3.extra-duplicate/AAA177.CD3.extra-duplicate.run1	255	0.7	0.06	0.7	0.06	-9.14744716241	-12.1960765415	2.3815769913	3.79044783398
0.0	166200.0	0.0	7050.0	166200.0	4000000.0	0.0	4.0	1.09	1.69	1.15	0.0599999999995	7.01	0.38	0.900000000001	0.23	6.45	0.14	2.13	1.53	0.349999999999	AAA177.CD3.extra-duplicate.X20.Y16.tile.tissue.png	144	1	2000	144	a29c11fe2709c8eafcf708d0508c3010	0	0	0	0	0	0	0	0	0	0	0	0	0	/home/dhl_ec/bnelissen/Slides/CD3_manuscript/CD3_slides/AAA177.CD3.extra-duplicate/AAA177.CD3.extra-duplicate.run1	255	0.7	0.06	0.7	0.06	-9.04495682189	-12.1461962423	3.20164588455	1.01195123926
0.0	2334.0	0.0	226.0	2334.0	3572000.0	0.0	1.0	0.56	0.830000000001	1.02	0.0599999999995	6.12	0.35	0.81	0.2	5.21	0.12	1.86	1.37	0.31	AAA177.CD3.extra-duplicate.X21.Y0.tile.tissue.png	145	1	1786	145	d0fdf6e81c6091e6406dcd4f1696fafe	0	0	0	0	0	0	0	0	0	0	0	0	0	/home/dhl_ec/bnelissen/Slides/CD3_manuscript/CD3_slides/AAA177.CD3.extra-duplicate/AAA177.CD3.extra-duplicate.run1	255	0.7	0.06	0.7	0.06	0.0	-11.8584825811	2.94235770807	0.949116795932
7666.0	1243281.0	3447.0	63234.0	1243281.0	4000000.0	74.0	77.0	1.72	3.04	1.23	0.0500000000002	7.5	0.410000000001	0.759999999999	0.190000000001	7.58	0.26	2.31	1.52	0.43	AAA177.CD3.extra-duplicate.X3.Y10.tile.tissue.png	146	1	2000	146	c0ce932b3cb821d7f7e13d7036d0cf07	0	0	0	0	0	0	0	0	0	0	0	0	0	/home/dhl_ec/bnelissen/Slides/CD3_manuscript/CD3_slides/AAA177.CD3.extra-duplicate/AAA177.CD3.extra-duplicate.run1	255	0.7	0.06	0.7	0.06	-10.0921186469	-11.624933319	3.83468234621	1.06156533594
74164.0	1753027.0	28927.0	51460.0	1753027.0	4000000.0	592.0	80.0	2.75	3.05	1.12	0.0500000000002	6.74	0.39	0.72	0.14	8.59	0.3	2.31	1.55	0.429999999999	AAA177.CD3.extra-duplicate.X3.Y11.tile.tissue.png	147	1	2000	147	7e152ac59aff3c0e1279f9f45f3acb30	0	0	0	0	0	0	0	0	0	0	0	0	0	/home/dhl_ec/bnelissen/Slides/CD3_manuscript/CD3_slides/AAA177.CD3.extra-duplicate/AAA177.CD3.extra-duplicate.run1	255	0.7	0.06	0.7	0.06	-10.1507378182	-12.6045404685	4.02947135929	0.368878304688
16732.0	1666242.0	6831.0	61699.0	1666242.0	4000000.0	140.0	91.0	2.73	2.34	1.13	0.0500000000002	7.17	0.419999999999	0.740000000001	0.15	8.05	0.28	2.33	1.54	0.440000000001	AAA177.CD3.extra-duplicate.X3.Y12.tile.tissue.png	148	1	2000	148	a8c5c51806854fe3aae0c0ed8bae4055	0	0	0	0	0	0	0	0	0	0	0	0	0	/home/dhl_ec/bnelissen/Slides/CD3_manuscript/CD3_slides/AAA177.CD3.extra-duplicate/AAA177.CD3.extra-duplicate.run1	255	0.7	0.06	0.7	0.06	-10.1091389167	-10.9056117233	3.27487030704	0.2906305625
446.0	951994.0	234.0	40673.0	951994.0	4000000.0	6.0	67.0	3.3	1.67	1.12	0.0500000000002	8.52	0.41	0.75	0.18	7.35	0.26	2.32	1.53	0.419999999999	AAA177.CD3.extra-duplicate.X3.Y13.tile.tissue.png	149	1	2000	149	3aa3a14ff1206fc261371e62e6035625	0	0	0	0	0	0	0	0	0	0	0	0	0	/home/dhl_ec/bnelissen/Slides/CD3_manuscript/CD3_slides/AAA177.CD3.extra-duplicate/AAA177.CD3.extra-duplicate.run1	255	0.7	0.06	0.7	0.06	-9.55359766735	-11.7726015462	3.01567215298	2.02157226953
87.0	511137.0	44.0	20892.0	511137.0	4000000.0	1.0	18.0	2.71	1.99	1.12	0.0700000000006	7.66	0.400000000001	0.83	0.2	7.15	0.24	2.21	1.52	0.38	AAA177.CD3.extra-duplicate.X3.Y14.tile.tissue.png	150	1	2000	150	8e9919708c13e34f36b7b4099cd2d997	0	0	0	0	0	0	0	0	0	0	0	0	0	/home/dhl_ec/bnelissen/Slides/CD3_manuscript/CD3_slides/AAA177.CD3.extra-duplicate/AAA177.CD3.extra-duplicate.run1	255	0.7	0.06	0.7	0.06	-9.36362868635	-11.9521483364	2.3649589275	2.25582022266
0.0	140716.0	0.0	6307.0	140716.0	4000000.0	0.0	13.0	1.68	2.54	1.19	0.0599999999995	7.75	0.399999999999	0.84	0.21	6.4	0.14	2.06	1.48	0.37	AAA177.CD3.extra-duplicate.X3.Y7.tile.tissue.png	151	1	2000	151	ffd11ad09d77db23c7751284b1b80b67	0	0	0	0	0	0	0	0	0	0	0	0	0	/home/dhl_ec/bnelissen/Slides/CD3_manuscript/CD3_slides/AAA177.CD3.extra-duplicate/AAA177.CD3.extra-duplicate.run1	255	0.7	0.06	0.7	0.06	-9.08385207633	-11.6979803908	3.14918320257	1.50931617627
0.0	2912181.0	0.0	31192.0	2912181.0	4000000.0	0.0	35.0	2.8	2.24	1.12	0.0500000000002	6.45	0.38	0.719999999999	0.11	8.1	0.25	2.19	1.48	0.42	AAA177.CD3.extra-duplicate.X3.Y8.tile.tissue.png	152	1	2000	152	89a974f31b1fbaad9f4b7d6e69ebc643	0	0	0	0	0	0	0	0	0	0	0	0	0	/home/dhl_ec/bnelissen/Slides/CD3_manuscript/CD3_slides/AAA177.CD3.extra-duplicate/AAA177.CD3.extra-duplicate.run1	255	0.7	0.06	0.7	0.06	-9.07077554467	-10.8602561376	1.88246185575	0.9552001875
25836.0	937346.0	8676.0	50093.0	937346.0	4000000.0	164.0	90.0	2.66	2.3	1.09	0.0500000000002	6.95	0.59	1.23	0.26	9.65	0.25	3.56	2.44	0.7	AAA177.CD3.extra-duplicate.X3.Y9.tile.tissue.png	153	1	2000	153	80e0222259caf7049bf1757e88bfc05d	0	0	0	0	0	0	0	0	0	0	0	0	0	/home/dhl_ec/bnelissen/Slides/CD3_manuscript/CD3_slides/AAA177.CD3.extra-duplicate/AAA177.CD3.extra-duplicate.run1	255	0.7	0.06	0.7	0.06	-10.023403302	-12.2314146984	3.49271813678	1.77153528125
59251.0	2013875.0	20886.0	72774.0	2013875.0	4000000.0	427.0	52.0	2.94	3.87	1.16	0.0499999999993	7.49	0.4	0.73	0.14	8.41	0.29	2.3	1.5	0.42	AAA177.CD3.extra-duplicate.X4.Y10.tile.tissue.png	154	1	2000	154	611c8b084145489ea4d28fe9e4db59f5	0	0	0	0	0	0	0	0	0	0	0	0	0	/home/dhl_ec/bnelissen/Slides/CD3_manuscript/CD3_slides/AAA177.CD3.extra-duplicate/AAA177.CD3.extra-duplicate.run1	255	0.7	0.06	0.7	0.06	-10.344667012	-12.4767574978	5.3238109332	1.36905340625
14460.0	1398002.0	6082.0	72939.0	1398002.0	4000000.0	142.0	72.0	2.75	1.93	1.1	0.0500000000002	6.84	0.599999999999	0.96	0.16	7.67	0.28	2.36	2.37	0.659999999999	AAA177.CD3.extra-duplicate.X4.Y11.tile.tissue.png	155	1	2000	155	5e68b31cf7930c5c1031d8d7c7be9b94	0	0	0	0	0	0	0	0	0	0	0	0	0	/home/dhl_ec/bnelissen/Slides/CD3_manuscript/CD3_slides/AAA177.CD3.extra-duplicate/AAA177.CD3.extra-duplicate.run1	255	0.7	0.06	0.7	0.06	-10.2022006613	-12.1332118879	4.68581372742	1.23111335938
31098.0	2032426.0	11827.0	80243.0	2032426.0	4000000.0	260.0	75.0	2.13	2.33	1.19	0.0500000000002	7.54	0.4	0.720000000001	0.13	8.03	0.29	2.27	1.48	0.440000000001	AAA177.CD3.extra-duplicate.X4.Y12.tile.tissue.png	156	1	2000	156	549f7500ef061d6abeba1078ea9b08cb	0	0	0	0	0	0	0	0	0	0	0	0	0	/home/dhl_ec/bnelissen/Slides/CD3_manuscript/CD3_slides/AAA177.CD3.extra-duplicate/AAA177.CD3.extra-duplicate.run1	255	0.7	0.06	0.7	0.06	-10.0691419009	-11.6926122858	3.42268717704	0.807060359375
96563.0	2260928.0	36683.0	67388.0	2260928.0	4000000.0	760.0	71.0	2.85	2.7	1.17	0.0500000000002	7.31	0.599999999999	1.2	0.18	12.6	0.48	3.23	2.3	0.669999999999	AAA177.CD3.extra-duplicate.X4.Y13.tile.tissue.png	157	1	2000	157	c1f83636cc347c5f7191f03b97f91eda	0	0	0	0	0	0	0	0	0	0	0	0	0	/home/dhl_ec/bnelissen/Slides/CD3_manuscript/CD3_slides/AAA177.CD3.extra-duplicate/AAA177.CD3.extra-duplicate.run1	255	0.7	0.06	0.7	0.06	-10.0958576962	-11.4689589029	3.32975234211	0.4309581875
106256.0	1317682.0	36630.0	47676.0	1317682.0	4000000.0	685.0	73.0	1.27	2.3	1.76	0.0699999999997	9.79	0.58	1.2	0.24	11.36	0.41	3.43	2.3	0.66	AAA177.CD3.extra-duplicate.X4.Y14.tile.tissue.png	158	1	2000	158	b3413079214d0756e1d50a2d17709db1	0	0	0	0	0	0	0	0	0	0	0	0	0	/home/dhl_ec/bnelissen/Slides/CD3_manuscript/CD3_slides/AAA177.CD3.extra-duplicate/AAA177.CD3.extra-duplicate.run1	255	0.7	0.06	0.7	0.06	-9.92949346389	-11.4002286311	2.7487134423	0.819068875
1262.0	1467005.0	437.0	37741.0	1467005.0	4000000.0	9.0	27.0	1.05	1.71	1.8	0.0799999999999	8.01	0.39	0.77	0.16	7.63	0.27	2.25	1.52	0.409999999999	AAA177.CD3.extra-duplicate.X4.Y15.tile.tissue.png	159	1	2000	159	9a67944831fe2731678dc8dbda2ef0ff	0	0	0	0	0	0	0	0	0	0	0	0	0	/home/dhl_ec/bnelissen/Slides/CD3_manuscript/CD3_slides/AAA177.CD3.extra-duplicate/AAA177.CD3.extra-duplicate.run1	255	0.7	0.06	0.7	0.06	-9.54963046632	-11.9105975476	2.15543232293	2.72592605469
0.0	8036.0	0.0	675.0	8036.0	4000000.0	0.0	2.0	0.75	1.09	1.11	0.0599999999995	6.96	0.49	0.940000000001	0.23	5.79	0.13	2.07	1.52	0.36	AAA177.CD3.extra-duplicate.X4.Y16.tile.tissue.png	160	1	2000	160	cd40d99863fec6cf532cc9933a9901b4	0	0	0	0	0	0	0	0	0	0	0	0	0	/home/dhl_ec/bnelissen/Slides/CD3_manuscript/CD3_slides/AAA177.CD3.extra-duplicate/AAA177.CD3.extra-duplicate.run1	255	0.7	0.06	0.7	0.06	0.0	-11.5282351948	3.67446806752	0.461616667465
0.0	187720.0	0.0	5246.0	187720.0	4000000.0	0.0	3.0	0.71	1.22	1.13	0.0600000000004	6.89	0.38	0.890000000001	0.21	6.08	0.150000000001	2.13	1.54	0.55	AAA177.CD3.extra-duplicate.X4.Y6.tile.tissue.png	161	1	2000	161	7e10c1a0edf624ed3aa1bf7d81f0940f	0	0	0	0	0	0	0	0	0	0	0	0	0	/home/dhl_ec/bnelissen/Slides/CD3_manuscript/CD3_slides/AAA177.CD3.extra-duplicate/AAA177.CD3.extra-duplicate.run1	255	0.7	0.06	0.7	0.06	0.0	-11.7280606684	2.01649098391	0.840057897461
175.0	983348.0	98.0	20934.0	983348.0	4000000.0	3.0	11.0	1.13	1.64	1.77	0.0799999999999	9.76	0.570000000001	1.28	0.18	7.39	0.25	2.25	1.53	0.39	AAA177.CD3.extra-duplicate.X4.Y7.tile.tissue.png	162	1	2000	162	6871b413f0764b0ae9f99ab0bb40b3e4	0	0	0	0	0	0	0	0	0	0	0	0	0	/home/dhl_ec/bnelissen/Slides/CD3_manuscript/CD3_slides/AAA177.CD3.extra-duplicate/AAA177.CD3.extra-duplicate.run1	255	0.7	0.06	0.7	0.06	-8.70595974039	-11.8319171745	2.7603464725	2.13104946094
272.0	1538747.0	136.0	54418.0	1538747.0	4000000.0	3.0	52.0	0.860000000001	1.52	1.13	0.0500000000002	7.05	0.400000000001	0.75	0.160000000001	7.61	0.259999999999	2.28	1.47	0.490000000001	AAA177.CD3.extra-duplicate.X4.Y8.tile.tissue.png	163	1	2000	163	9b49934b180b5f2b4acd2af1fc98641d	0	0	0	0	0	0	0	0	0	0	0	0	0	/home/dhl_ec/bnelissen/Slides/CD3_manuscript/CD3_slides/AAA177.CD3.extra-duplicate/AAA177.CD3.extra-duplicate.run1	255	0.7	0.06	0.7	0.06	-9.28459671621	-11.0380310727	1.67787010108	1.77979925781
174858.0	2208321.0	58317.0	55865.0	2208321.0	4000000.0	1088.0	68.0	1.21	2.16	1.1	0.0500000000002	7.15	0.39	0.72	0.13	10.05	0.41	2.23	1.48	0.650000000001	AAA177.CD3.extra-duplicate.X4.Y9.tile.tissue.png	164	1	2000	164	9721438546609700e42c7dc5f331f5fc	0	0	0	0	0	0	0	0	0	0	0	0	0	/home/dhl_ec/bnelissen/Slides/CD3_manuscript/CD3_slides/AAA177.CD3.extra-duplicate/AAA177.CD3.extra-duplicate.run1	255	0.7	0.06	0.7	0.06	-10.0426031559	-11.7951399977	3.12179916509	1.1853604375
176438.0	2252326.0	58844.0	33759.0	2252326.0	4000000.0	1104.0	32.0	1.82	3.9	1.9	0.0799999999999	9.91	0.58	1.25	0.179999999999	14.4	0.54	3.79	2.56	0.710000000001	AAA177.CD3.extra-duplicate.X5.Y10.tile.tissue.png	165	1	2000	165	4871c192f561d091a4fc143d6c3db34f	0	0	0	0	0	0	0	0	0	0	0	0	0	/home/dhl_ec/bnelissen/Slides/CD3_manuscript/CD3_slides/AAA177.CD3.extra-duplicate/AAA177.CD3.extra-duplicate.run1	255	0.7	0.06	0.7	0.06	-10.0295554462	-12.9265535592	4.18637202523	1.3091055625
12530.0	252729.0	4834.0	20656.0	252729.0	4000000.0	97.0	50.0	1.14	1.43	1.77	0.0799999999999	9.22	0.37	1.42	0.34	9.68	0.33	3.36	2.32	0.59	AAA177.CD3.extra-duplicate.X5.Y11.tile.tissue.png	166	1	2000	166	06f0144fe20be0d9061668a5832c40b3	0	0	0	0	0	0	0	0	0	0	0	0	0	/home/dhl_ec/bnelissen/Slides/CD3_manuscript/CD3_slides/AAA177.CD3.extra-duplicate/AAA177.CD3.extra-duplicate.run1	255	0.7	0.06	0.7	0.06	-10.1425941872	-12.7151680109	6.60677420277	1.96695586719
5601.0	191054.0	2279.0	10469.0	191054.0	4000000.0	49.0	16.0	0.96	1.62	1.75	0.0799999999999	10.48	0.570000000001	1.35	0.299999999999	9.31	0.320000000001	3.26	2.29	0.54	AAA177.CD3.extra-duplicate.X5.Y12.tile.tissue.png	167	1	2000	167	b54a2380ac04c758def3f79f68ee9eb2	0	0	0	0	0	0	0	0	0	0	0	0	0	/home/dhl_ec/bnelissen/Slides/CD3_manuscript/CD3_slides/AAA177.CD3.extra-duplicate/AAA177.CD3.extra-duplicate.run1	255	0.7	0.06	0.7	0.06	-10.0887050057	-12.435578369	5.82497053665	1.11170914844
13513.0	1099727.0	5455.0	47602.0	1099727.0	4000000.0	124.0	48.0	1.14	2.32	1.76	0.0799999999999	9.62	0.58	1.25	0.25	10.3	0.37	3.44	2.28	0.82	AAA177.CD3.extra-duplicate.X5.Y13.tile.tissue.png	168	1	2000	168	7cfbe2904df15ed5829d63149bef7bf5	0	0	0	0	0	0	0	0	0	0	0	0	0	/home/dhl_ec/bnelissen/Slides/CD3_manuscript/CD3_slides/AAA177.CD3.extra-duplicate/AAA177.CD3.extra-duplicate.run1	255	0.7	0.06	0.7	0.06	-10.1956606925	-12.4276260377	4.11854938174	2.52813825
75722.0	2844521.0	27474.0	67384.0	2844521.0	4000000.0	524.0	38.0	1.83	2.66	1.76	0.0800000000008	9.81	0.59	1.19	0.14	12.95	0.55	3.63	2.51	0.670000000001	AAA177.CD3.extra-duplicate.X5.Y14.tile.tissue.png	169	1	2000	169	42c805338ed660664c16f685b270df06	0	0	0	0	0	0	0	0	0	0	0	0	0	/home/dhl_ec/bnelissen/Slides/CD3_manuscript/CD3_slides/AAA177.CD3.extra-duplicate/AAA177.CD3.extra-duplicate.run1	255	0.7	0.06	0.7	0.06	-9.96142782672	-11.0741493037	2.8829995545	0.47752090625
15175.0	1545684.0	5720.0	54401.0	1545684.0	4000000.0	112.0	49.0	2.93	2.82	1.76	0.0700000000006	8.25	0.59	1.2	0.23	7.78	0.27	2.27	1.48	0.630000000001	AAA177.CD3.extra-duplicate.X5.Y15.tile.tissue.png	170	1	2000	170	f305d6e7e04147e01433ca23f62649e7	0	0	0	0	0	0	0	0	0	0	0	0	0	/home/dhl_ec/bnelissen/Slides/CD3_manuscript/CD3_slides/AAA177.CD3.extra-duplicate/AAA177.CD3.extra-duplicate.run1	255	0.7	0.06	0.7	0.06	-9.79854665873	-10.9831404962	2.46592281132	0.208095515625
210.0	1063771.0	100.0	41207.0	1063771.0	4000000.0	2.0	38.0	2.69	2.3	1.76	0.0799999999999	7.88	0.38	0.760000000001	0.17	7.24	0.24	2.25	1.48	0.4	AAA177.CD3.extra-duplicate.X5.Y16.tile.tissue.png	171	1	2000	171	08f69fec5ce110b581f6a249bb1d532e	0	0	0	0	0	0	0	0	0	0	0	0	0	/home/dhl_ec/bnelissen/Slides/CD3_manuscript/CD3_slides/AAA177.CD3.extra-duplicate/AAA177.CD3.extra-duplicate.run1	255	0.7	0.06	0.7	0.06	-9.09953850652	-11.6665400409	1.72634563864	4.09480405078
0.0	795995.0	0.0	17510.0	795995.0	4000000.0	0.0	12.0	2.95	2.02	1.14	0.0599999999995	6.46	0.37	0.830000000001	0.18	6.61	0.18	2.06	1.47	0.36	AAA177.CD3.extra-duplicate.X5.Y6.tile.tissue.png	172	1	2000	172	4abd5f2f5cd31a1cf04f5fb626203162	0	0	0	0	0	0	0	0	0	0	0	0	0	/home/dhl_ec/bnelissen/Slides/CD3_manuscript/CD3_slides/AAA177.CD3.extra-duplicate/AAA177.CD3.extra-duplicate.run1	255	0.7	0.06	0.7	0.06	-8.25449104095	-11.6373935947	2.24124892121	2.30779027734
0.0	3703743.0	0.0	22697.0	3703743.0	4000000.0	0.0	12.0	2.77	2.82	1.17	0.0500000000002	6.39	0.38	0.73	0.0699999999997	8.67	0.280000000001	2.15	1.49	0.65	AAA177.CD3.extra-duplicate.X5.Y7.tile.tissue.png	173	1	2000	173	eb9aea38bba50956f8d52e8143d10e03	0	0	0	0	0	0	0	0	0	0	0	0	0	/home/dhl_ec/bnelissen/Slides/CD3_manuscript/CD3_slides/AAA177.CD3.extra-duplicate/AAA177.CD3.extra-duplicate.run1	255	0.7	0.06	0.7	0.06	-7.80773404985	-10.0140590836	0.997489441554	0.0764780898437
379.0	2236477.0	151.0	42636.0	2236477.0	4000000.0	3.0	42.0	2.73	1.64	1.83	0.0700000000006	9.84	0.59	1.22	0.18	9.95	0.3	2.31	1.52	2.1	AAA177.CD3.extra-duplicate.X5.Y8.tile.tissue.png	174	1	2000	174	81f5904e5847f7f61859ef50cb19dac7	0	0	0	0	0	0	0	0	0	0	0	0	0	/home/dhl_ec/bnelissen/Slides/CD3_manuscript/CD3_slides/AAA177.CD3.extra-duplicate/AAA177.CD3.extra-duplicate.run1	255	0.7	0.06	0.7	0.06	-8.76543354008	-9.89705902685	0.863563387965	0.3962375
47664.0	755880.0	17357.0	28700.0	755880.0	4000000.0	325.0	69.0	1.68	2.73	1.15	0.0600000000004	7.11	0.4	0.739999999999	0.19	7.75	0.26	2.25	1.53	1.54	AAA177.CD3.extra-duplicate.X5.Y9.tile.tissue.png	175	1	2000	175	b9125f6a4e7bf8e3f65de539328e1127	0	0	0	0	0	0	0	0	0	0	0	0	0	/home/dhl_ec/bnelissen/Slides/CD3_manuscript/CD3_slides/AAA177.CD3.extra-duplicate/AAA177.CD3.extra-duplicate.run1	255	0.7	0.06	0.7	0.06	-9.6040521813	-11.9635559458	2.41046354333	0.354243976563
100098.0	1312727.0	34530.0	41461.0	1312727.0	4000000.0	647.0	72.0	2.55	2.92	1.16	0.0599999999995	7.11	0.41	0.760000000001	0.16	8.26	0.43	2.48	1.48	0.440000000001	AAA177.CD3.extra-duplicate.X6.Y10.tile.tissue.png	176	1	2000	176	3ae3443057ad691763d4cd2e80d620cd	0	0	0	0	0	0	0	0	0	0	0	0	0	/home/dhl_ec/bnelissen/Slides/CD3_manuscript/CD3_slides/AAA177.CD3.extra-duplicate/AAA177.CD3.extra-duplicate.run1	255	0.7	0.06	0.7	0.06	-9.88728862306	-11.74896772	3.27417595125	0.481456328125
31031.0	1230649.0	12001.0	58138.0	1230649.0	4000000.0	248.0	72.0	2.57	2.95	1.13	0.0599999999995	7.28	0.42	0.77	0.179999999999	7.94	0.27	2.31	1.52	0.42	AAA177.CD3.extra-duplicate.X6.Y11.tile.tissue.png	177	1	2000	177	02f387b285800f3df9c24fb5afec6de2	0	0	0	0	0	0	0	0	0	0	0	0	0	/home/dhl_ec/bnelissen/Slides/CD3_manuscript/CD3_slides/AAA177.CD3.extra-duplicate/AAA177.CD3.extra-duplicate.run1	255	0.7	0.06	0.7	0.06	-10.1656638913	-12.6082766735	4.89271930459	2.11602120312
31918.0	306204.0	10428.0	3818.0	306204.0	4000000.0	185.0	1.0	2.97	1.83	1.18	0.0600000000004	6.76	0.38	0.84	0.21	7.22	0.23	2.05	1.5	0.349999999999	AAA177.CD3.extra-duplicate.X6.Y12.tile.tissue.png	178	1	2000	178	f0ea292d234bc90dcbd8a484842ed44e	0	0	0	0	0	0	0	0	0	0	0	0	0	/home/dhl_ec/bnelissen/Slides/CD3_manuscript/CD3_slides/AAA177.CD3.extra-duplicate/AAA177.CD3.extra-duplicate.run1	255	0.7	0.06	0.7	0.06	-10.1208902469	-12.5019358306	5.1981972511	0.224575933594
11210.0	1091469.0	4725.0	60864.0	1091469.0	4000000.0	109.0	83.0	1.06	1.24	1.12	0.0600000000004	7.02	0.39	0.760000000001	0.17	7.53	0.37	2.26	1.47	0.589999999999	AAA177.CD3.extra-duplicate.X6.Y14.tile.tissue.png	179	1	2000	179	cb6990bb5a263f2eab6bd7f219f4c20d	0	0	0	0	0	0	0	0	0	0	0	0	0	/home/dhl_ec/bnelissen/Slides/CD3_manuscript/CD3_slides/AAA177.CD3.extra-duplicate/AAA177.CD3.extra-duplicate.run1	255	0.7	0.06	0.7	0.06	-10.1729756849	-12.3183138639	4.03929591432	2.398229375
50706.0	1373997.0	18871.0	64666.0	1373997.0	4000000.0	389.0	87.0	1.14	1.28	1.1	0.0500000000002	7.04	0.400000000001	0.740000000001	0.16	7.96	0.28	2.27	1.48	0.42	AAA177.CD3.extra-duplicate.X6.Y15.tile.tissue.png	180	1	2000	180	f6d1d11b6c6230078d72fc3a4866f0b8	0	0	0	0	0	0	0	0	0	0	0	0	0	/home/dhl_ec/bnelissen/Slides/CD3_manuscript/CD3_slides/AAA177.CD3.extra-duplicate/AAA177.CD3.extra-duplicate.run1	255	0.7	0.06	0.7	0.06	-10.1045902119	-11.4969508673	3.90801063649	0.473842875
131.0	1332990.0	69.0	54510.0	1332990.0	4000000.0	2.0	71.0	0.86	1.22	1.13	0.0500000000002	8.34	0.589999999999	0.919999999999	0.17	7.3	0.3	2.28	1.46	0.62	AAA177.CD3.extra-duplicate.X6.Y16.tile.tissue.png	181	1	2000	181	93e9fa1d8ab9184e8c3e9a3c9de3beef	0	0	0	0	0	0	0	0	0	0	0	0	0	/home/dhl_ec/bnelissen/Slides/CD3_manuscript/CD3_slides/AAA177.CD3.extra-duplicate/AAA177.CD3.extra-duplicate.run1	255	0.7	0.06	0.7	0.06	-9.12136531427	-11.5824343534	2.34903862396	1.7102484375
0.0	19198.0	0.0	1098.0	19198.0	4000000.0	0.0	2.0	1.02	1.41	1.76	0.0799999999999	9.29	0.56	1.41	0.31	7.89	0.22	3.09	2.29	0.54	AAA177.CD3.extra-duplicate.X6.Y6.tile.tissue.png	182	1	2000	182	22c7bb4527954e26c45ed00d6c780486	0	0	0	0	0	0	0	0	0	0	0	0	0	/home/dhl_ec/bnelissen/Slides/CD3_manuscript/CD3_slides/AAA177.CD3.extra-duplicate/AAA177.CD3.extra-duplicate.run1	255	0.7	0.06	0.7	0.06	0.0	-11.69575609	3.93355305566	0.441384725098
0.0	2226394.0	0.0	30280.0	2226394.0	4000000.0	0.0	23.0	1.22	1.59	1.76	0.0799999999999	8.87	0.59	1.24	0.179999999999	11.01	0.36	3.36	2.28	0.599999999999	AAA177.CD3.extra-duplicate.X6.Y7.tile.tissue.png	183	1	2000	183	e8a7a28a29821df0e821319b81522d83	0	0	0	0	0	0	0	0	0	0	0	0	0	/home/dhl_ec/bnelissen/Slides/CD3_manuscript/CD3_slides/AAA177.CD3.extra-duplicate/AAA177.CD3.extra-duplicate.run1	255	0.7	0.06	0.7	0.06	-8.4140181008	-11.5774802202	1.69875996286	2.43489658594
169.0	3471540.0	78.0	29736.0	3471540.0	4000000.0	2.0	11.0	1.15	1.54	1.75	0.0699999999997	9.35	0.58	1.2	0.11	10.31	0.52	3.4	2.3	0.62	AAA177.CD3.extra-duplicate.X6.Y8.tile.tissue.png	184	1	2000	184	44b212d839ab8a1aa4b6b67fde3cdcfc	0	0	0	0	0	0	0	0	0	0	0	0	0	/home/dhl_ec/bnelissen/Slides/CD3_manuscript/CD3_slides/AAA177.CD3.extra-duplicate/AAA177.CD3.extra-duplicate.run1	255	0.7	0.06	0.7	0.06	-8.73697461618	-9.41922375945	1.43387565408	0.201258730469
72.0	953772.0	36.0	48876.0	953772.0	4000000.0	1.0	66.0	1.08	1.75	1.76	0.0600000000004	9.52	0.59	1.2	0.26	10.0	0.37	3.45	2.28	0.639999999999	AAA177.CD3.extra-duplicate.X6.Y9.tile.tissue.png	185	1	2000	185	1cb30ec150b5c774478254e81b8ea621	0	0	0	0	0	0	0	0	0	0	0	0	0	/home/dhl_ec/bnelissen/Slides/CD3_manuscript/CD3_slides/AAA177.CD3.extra-duplicate/AAA177.CD3.extra-duplicate.run1	255	0.7	0.06	0.7	0.06	-8.85295080322	-9.95913157176	1.24375108616	0.156018566406
53.0	435265.0	37.0	34569.0	435265.0	4000000.0	1.0	69.0	1.08	1.42	1.75	0.0699999999997	9.49	0.58	1.19	0.29	9.55	0.33	3.42	2.3	0.629999999999	AAA177.CD3.extra-duplicate.X7.Y10.tile.tissue.png	186	1	2000	186	55ad5a9f8c754eda83382985bd79b55f	0	0	0	0	0	0	0	0	0	0	0	0	0	/home/dhl_ec/bnelissen/Slides/CD3_manuscript/CD3_slides/AAA177.CD3.extra-duplicate/AAA177.CD3.extra-duplicate.run1	255	0.7	0.06	0.7	0.06	-8.62330339455	-10.1552853585	2.12512952839	0.147301796875
5601.0	770790.0	2439.0	48328.0	770790.0	4000000.0	56.0	84.0	1.05	2.01	1.75	0.0699999999997	9.75	0.59	1.21	0.27	10.09	0.360000000001	3.47	2.28	0.650000000001	AAA177.CD3.extra-duplicate.X7.Y11.tile.tissue.png	187	1	2000	187	3b77c6b211abc0a4d5cb88a2e34c61a1	0	0	0	0	0	0	0	0	0	0	0	0	0	/home/dhl_ec/bnelissen/Slides/CD3_manuscript/CD3_slides/AAA177.CD3.extra-duplicate/AAA177.CD3.extra-duplicate.run1	255	0.7	0.06	0.7	0.06	-9.94871530582	-11.2622528864	3.92416700201	0.810666417969
12453.0	237218.0	4891.0	10224.0	237218.0	4000000.0	100.0	12.0	1.13	1.5	1.76	0.0799999999999	9.63	0.57	1.37	0.299999999999	9.56	0.33	3.14	2.31	0.57	AAA177.CD3.extra-duplicate.X7.Y12.tile.tissue.png	188	1	2000	188	3fc7b3fe151fe0da70deb1da1fa12f10	0	0	0	0	0	0	0	0	0	0	0	0	0	/home/dhl_ec/bnelissen/Slides/CD3_manuscript/CD3_slides/AAA177.CD3.extra-duplicate/AAA177.CD3.extra-duplicate.run1	255	0.7	0.06	0.7	0.06	-10.2384299721	-12.6753189186	5.22987686287	1.11023143359
6774.0	128415.0	2529.0	10221.0	128415.0	4000000.0	55.0	25.0	1.28	1.57	1.76	0.0799999999999	9.8	0.58	1.39	0.32	9.6	0.34	3.3	2.44	0.56	AAA177.CD3.extra-duplicate.X7.Y14.tile.tissue.png	189	1	2000	189	44ff7dd0edcca0de94c3cfe7bae16593	0	0	0	0	0	0	0	0	0	0	0	0	0	/home/dhl_ec/bnelissen/Slides/CD3_manuscript/CD3_slides/AAA177.CD3.extra-duplicate/AAA177.CD3.extra-duplicate.run1	255	0.7	0.06	0.7	0.06	-10.3156227268	-12.5204060397	7.06893760765	1.05730119727
48211.0	1264717.0	18352.0	63510.0	1264717.0	4000000.0	389.0	85.0	2.05	2.76	1.57	0.0799999999999	7.91	0.41	0.77	0.160000000001	7.97	0.27	2.34	1.52	0.44	AAA177.CD3.extra-duplicate.X7.Y15.tile.tissue.png	190	1	2000	190	4490748869f2b4ac34bbeff36002dce1	0	0	0	0	0	0	0	0	0	0	0	0	0	/home/dhl_ec/bnelissen/Slides/CD3_manuscript/CD3_slides/AAA177.CD3.extra-duplicate/AAA177.CD3.extra-duplicate.run1	255	0.7	0.06	0.7	0.06	-10.2198677183	-12.4568799143	5.06736308526	1.38352442188
6461.0	749798.0	3059.0	47083.0	749798.0	4000000.0	69.0	60.0	2.34	1.91	1.24	0.0499999999993	6.83	0.39	0.740000000001	0.190000000001	6.85	0.24	2.21	1.47	0.43	AAA177.CD3.extra-duplicate.X7.Y16.tile.tissue.png	191	1	2000	191	ff9efd7ca0cfa1d58d6666b1a774c3d9	0	0	0	0	0	0	0	0	0	0	0	0	0	/home/dhl_ec/bnelissen/Slides/CD3_manuscript/CD3_slides/AAA177.CD3.extra-duplicate/AAA177.CD3.extra-duplicate.run1	255	0.7	0.06	0.7	0.06	-9.89108155311	-11.4520460561	3.51530294554	0.68449284375
0.0	438436.0	0.0	19977.0	438436.0	4000000.0	0.0	24.0	3.1	2.15	1.08	0.0500000000002	6.49	0.36	0.8	0.19	6.11	0.150000000001	2.13	1.44	0.929999999999	AAA177.CD3.extra-duplicate.X7.Y17.tile.tissue.png	192	1	2000	192	971b349b04d03e5b05d64a0d0f3a15e2	0	0	0	0	0	0	0	0	0	0	0	0	0	/home/dhl_ec/bnelissen/Slides/CD3_manuscript/CD3_slides/AAA177.CD3.extra-duplicate/AAA177.CD3.extra-duplicate.run1	255	0.7	0.06	0.7	0.06	-8.43526805661	-11.9106814974	2.27097783053	4.10245927539
0.0	67422.0	0.0	3358.0	67422.0	4000000.0	0.0	6.0	2.08	2.15	1.07	0.0600000000004	6.36	0.37	0.870000000001	0.21	5.46	0.139999999999	2.06	1.45	0.56	AAA177.CD3.extra-duplicate.X7.Y18.tile.tissue.png	193	1	2000	193	fc750a083ca27339927da29529e10350	0	0	0	0	0	0	0	0	0	0	0	0	0	/home/dhl_ec/bnelissen/Slides/CD3_manuscript/CD3_slides/AAA177.CD3.extra-duplicate/AAA177.CD3.extra-duplicate.run1	255	0.7	0.06	0.7	0.06	0.0	-11.6113013069	3.1143833337	0.384228038818
0.0	6452.0	0.0	632.0	6452.0	4000000.0	0.0	2.0	2.21	1.62	1.13	0.0499999999993	6.33	0.37	0.860000000001	0.21	5.42	0.14	1.99	1.46	0.66	AAA177.CD3.extra-duplicate.X7.Y7.tile.tissue.png	194	1	2000	194	e14d5c7626d4bf9e0f18d76d82dbe8a9	0	0	0	0	0	0	0	0	0	0	0	0	0	/home/dhl_ec/bnelissen/Slides/CD3_manuscript/CD3_slides/AAA177.CD3.extra-duplicate/AAA177.CD3.extra-duplicate.run1	255	0.7	0.06	0.7	0.06	0.0	-11.8227026586	2.39402011368	0.680244042999
0.0	1075911.0	0.0	44305.0	1075911.0	4000000.0	0.0	40.0	2.13	1.82	1.16	0.0600000000004	6.32	0.559999999999	1.08	0.169999999999	6.7	0.179999999999	2.28	1.49	0.48	AAA177.CD3.extra-duplicate.X7.Y8.tile.tissue.png	195	1	2000	195	8447aa8db4f21a180691686d0bea8401	0	0	0	0	0	0	0	0	0	0	0	0	0	/home/dhl_ec/bnelissen/Slides/CD3_manuscript/CD3_slides/AAA177.CD3.extra-duplicate/AAA177.CD3.extra-duplicate.run1	255	0.7	0.06	0.7	0.06	-8.12932073851	-10.9795183943	1.13632376831	3.90239496875
0.0	764811.0	0.0	49774.0	764811.0	4000000.0	0.0	82.0	2.34	1.67	1.14	0.0500000000002	6.35	0.38	0.74	0.179999999999	6.43	0.16	2.24	1.44	0.48	AAA177.CD3.extra-duplicate.X7.Y9.tile.tissue.png	196	1	2000	196	9e48e595c4b8983597f3c3d5e0116b9e	0	0	0	0	0	0	0	0	0	0	0	0	0	/home/dhl_ec/bnelissen/Slides/CD3_manuscript/CD3_slides/AAA177.CD3.extra-duplicate/AAA177.CD3.extra-duplicate.run1	255	0.7	0.06	0.7	0.06	-7.16558276184	-9.60905659622	1.38283936387	1.04827105664
0.0	403504.0	0.0	35834.0	403504.0	4000000.0	0.0	68.0	2.84	1.78	1.11	0.0599999999995	6.48	0.389999999999	0.750000000001	0.19	5.72	0.150000000001	2.21	1.47	0.400000000001	AAA177.CD3.extra-duplicate.X8.Y10.tile.tissue.png	197	1	2000	197	a99626e819b91eeae7b7d53cf190e3de	0	0	0	0	0	0	0	0	0	0	0	0	0	/home/dhl_ec/bnelissen/Slides/CD3_manuscript/CD3_slides/AAA177.CD3.extra-duplicate/AAA177.CD3.extra-duplicate.run1	255	0.7	0.06	0.7	0.06	0.0	-10.7751982845	1.67263629976	5.63445339648
293.0	1653516.0	134.0	29853.0	1653516.0	4000000.0	3.0	21.0	2.07	2.31	1.05	0.0600000000004	6.53	0.37	0.73	0.14	7.38	0.27	2.14	1.46	0.37	AAA177.CD3.extra-duplicate.X8.Y11.tile.tissue.png	198	1	2000	198	6f7d2dd1b8cd650561234a17a595a16b	0	0	0	0	0	0	0	0	0	0	0	0	0	/home/dhl_ec/bnelissen/Slides/CD3_manuscript/CD3_slides/AAA177.CD3.extra-duplicate/AAA177.CD3.extra-duplicate.run1	255	0.7	0.06	0.7	0.06	-8.92248851152	-12.1852088121	2.16958565097	2.28174507422
59615.0	1416626.0	22265.0	55442.0	1416626.0	4000000.0	467.0	58.0	1.95	2.52	1.17	0.0600000000004	6.89	0.39	0.75	0.16	7.76	0.27	2.21	1.76	0.52	AAA177.CD3.extra-duplicate.X8.Y15.tile.tissue.png	199	1	2000	199	63569757a6b53e00fe89e0363a504f67	0	0	0	0	0	0	0	0	0	0	0	0	0	/home/dhl_ec/bnelissen/Slides/CD3_manuscript/CD3_slides/AAA177.CD3.extra-duplicate/AAA177.CD3.extra-duplicate.run1	255	0.7	0.06	0.7	0.06	-10.3335954064	-12.7921681562	5.69964411626	1.95467332812
54275.0	1142336.0	18855.0	52425.0	1142336.0	4000000.0	363.0	66.0	1.03	2.04	1.1	0.0500000000002	6.57	0.39	0.69	0.17	7.35	0.25	2.17	1.44	0.440000000001	AAA177.CD3.extra-duplicate.X8.Y16.tile.tissue.png	200	1	2000	200	80305c3be5623f14cd5e3c9aaa2e158b	0	0	0	0	0	0	0	0	0	0	0	0	0	/home/dhl_ec/bnelissen/Slides/CD3_manuscript/CD3_slides/AAA177.CD3.extra-duplicate/AAA177.CD3.extra-duplicate.run1	255	0.7	0.06	0.7	0.06	-10.1849723895	-11.6327620828	3.82158811417	0.396913078125
683.0	180742.0	254.0	16631.0	180742.0	4000000.0	5.0	38.0	2.12	2.42	1.61	0.0500000000002	9.56	0.370000000001	0.71	0.21	6.38	0.21	2.12	1.46	0.41	AAA177.CD3.extra-duplicate.X8.Y17.tile.tissue.png	201	1	2000	201	6529141588f18ba7aab828dd735f0e03	0	0	0	0	0	0	0	0	0	0	0	0	0	/home/dhl_ec/bnelissen/Slides/CD3_manuscript/CD3_slides/AAA177.CD3.extra-duplicate/AAA177.CD3.extra-duplicate.run1	255	0.7	0.06	0.7	0.06	-9.1118152549	-11.737006357	2.69725285189	0.170513473633
78.0	653813.0	36.0	24269.0	653813.0	4000000.0	1.0	24.0	2.35	1.7	1.11	0.0500000000002	6.61	0.37	0.780000000001	0.179999999999	6.8	0.240000000001	2.12	1.48	0.379999999999	AAA177.CD3.extra-duplicate.X8.Y18.tile.tissue.png	202	1	2000	202	ddf0e0eaad2c37cfc382e09f9d54fe2a	0	0	0	0	0	0	0	0	0	0	0	0	0	/home/dhl_ec/bnelissen/Slides/CD3_manuscript/CD3_slides/AAA177.CD3.extra-duplicate/AAA177.CD3.extra-duplicate.run1	255	0.7	0.06	0.7	0.06	-9.37804288399	-11.8083735586	2.93313144956	3.20497215234
0.0	33258.0	0.0	1285.0	33258.0	4000000.0	0.0	1.0	0.77	0.82	1.12	0.0500000000002	6.16	0.360000000001	0.87	0.21	5.54	0.13	2.01	1.49	0.330000000001	AAA177.CD3.extra-duplicate.X8.Y8.tile.tissue.png	203	1	2000	203	ea9c290e2bd6b7d7127b79bc2604f9b0	0	0	0	0	0	0	0	0	0	0	0	0	0	/home/dhl_ec/bnelissen/Slides/CD3_manuscript/CD3_slides/AAA177.CD3.extra-duplicate/AAA177.CD3.extra-duplicate.run1	255	0.7	0.06	0.7	0.06	0.0	-11.2223109079	1.215797233	0.638821615906
0.0	376281.0	0.0	25947.0	376281.0	4000000.0	0.0	47.0	0.820000000001	1.03	1.1	0.0600000000004	6.42	0.36	0.79	0.2	6.22	0.150000000001	2.19	1.44	0.389999999999	AAA177.CD3.extra-duplicate.X8.Y9.tile.tissue.png	204	1	2000	204	7bf2a845c402a25f6482272046f3b520	0	0	0	0	0	0	0	0	0	0	0	0	0	/home/dhl_ec/bnelissen/Slides/CD3_manuscript/CD3_slides/AAA177.CD3.extra-duplicate/AAA177.CD3.extra-duplicate.run1	255	0.7	0.06	0.7	0.06	-7.6265513185	-11.20864167	1.14524279096	5.1144649209
13246.0	284306.0	4706.0	17714.0	284306.0	4000000.0	93.0	29.0	0.869999999999	1.1	1.13	0.0700000000006	7.58	0.360000000001	0.809999999999	0.19	6.51	0.219999999999	2.14	1.51	0.4	AAA177.CD3.extra-duplicate.X9.Y15.tile.tissue.png	205	1	2000	205	26480459c85af0da3fce748ef187aa80	0	0	0	0	0	0	0	0	0	0	0	0	0	/home/dhl_ec/bnelissen/Slides/CD3_manuscript/CD3_slides/AAA177.CD3.extra-duplicate/AAA177.CD3.extra-duplicate.run1	255	0.7	0.06	0.7	0.06	-10.2396142419	-12.5041253159	4.65706981822	1.21414148438
130127.0	2261538.0	46142.0	69653.0	2261538.0	4000000.0	897.0	68.0	1.15	1.07	1.08	0.04	6.67	0.39	0.749999999999	0.12	9.16	0.34	2.31	1.46	0.540000000001	AAA177.CD3.extra-duplicate.X9.Y16.tile.tissue.png	206	1	2000	206	50ddd5df731f90bd7f7da3348b468194	0	0	0	0	0	0	0	0	0	0	0	0	0	/home/dhl_ec/bnelissen/Slides/CD3_manuscript/CD3_slides/AAA177.CD3.extra-duplicate/AAA177.CD3.extra-duplicate.run1	255	0.7	0.06	0.7	0.06	-10.1895955804	-12.3119706032	4.377355038	1.06347759375
18835.0	533875.0	7106.0	29941.0	533875.0	4000000.0	132.0	61.0	0.84	0.999999999999	1.07	0.0500000000002	6.46	0.38	0.7	0.19	6.62	0.22	2.11	1.42	0.429999999998	AAA177.CD3.extra-duplicate.X9.Y17.tile.tissue.png	207	1	2000	207	b2b81bfdee5d39dce3befc4e9e1c16e5	0	0	0	0	0	0	0	0	0	0	0	0	0	/home/dhl_ec/bnelissen/Slides/CD3_manuscript/CD3_slides/AAA177.CD3.extra-duplicate/AAA177.CD3.extra-duplicate.run1	255	0.7	0.06	0.7	0.06	-9.77549413034	-12.078873071	2.70357033728	0.286192140625
1462.0	1031139.0	382.0	23788.0	1031139.0	4000000.0	8.0	18.0	1.0	1.09	1.07	0.0500000000002	8.42	0.56	0.979999999999	0.17	7.16	0.24	2.13	1.48	0.43	AAA177.CD3.extra-duplicate.X9.Y18.tile.tissue.png	208	1	2000	208	8eb0f4bd3b9769639de36593ee53ef2d	0	0	0	0	0	0	0	0	0	0	0	0	0	/home/dhl_ec/bnelissen/Slides/CD3_manuscript/CD3_slides/AAA177.CD3.extra-duplicate/AAA177.CD3.extra-duplicate.run1	255	0.7	0.06	0.7	0.06	-9.5833209952	-11.7428659122	2.38716397519	2.46562319922
[truncated: 2 more columns]
