# Supplementary material for: SlideToolkit: An Assistive Toolset for the Histological Quantification of Whole Slide Images
Source: PLoS One. 2014 Nov 5;9(11):e110289. doi: 10.1371/journal.pone.0110289 (PMC4220929; doi:10.1371/journal.pone.0110289)
Supplement: RawData S1 — ICC and BlandAltman plot - measurements and r-script.zip. Measurements of Run1 and Run2, including the code for the calculation of the intraclass correlation coefficient (ICC) and the code for the Bland and Altman plot. (ZIP) [file pone.0110289.s003.zip › cellprofiler.measurements/run1.579cdb2e7d5f25c3c16f41a2e6a2e081.DefaultOUT_Image.csv]

AreaOccupied_AreaOccupied_DAB_Nuclei	AreaOccupied_AreaOccupied_Tissue	AreaOccupied_Perimeter_DAB_Nuclei	AreaOccupied_Perimeter_Tissue	AreaOccupied_TotalArea_DAB_Nuclei	AreaOccupied_TotalArea_Tissue	Count_DAB_Nuclei	Count_Tissue	ExecutionTime_01LoadImages	ExecutionTime_02ColorToGray	ExecutionTime_03Smooth	ExecutionTime_04ImageMath	ExecutionTime_05IdentifyPrimaryObjects	ExecutionTime_06MeasureImageAreaOccupied	ExecutionTime_07UnmixColors	ExecutionTime_08MaskImage	ExecutionTime_09IdentifyPrimaryObjects	ExecutionTime_10MeasureImageAreaOccupied	ExecutionTime_11OverlayOutlines	ExecutionTime_12OverlayOutlines	ExecutionTime_13SaveImages	FileName_Original	Group_Index	Group_Number	Height_Original	ImageNumber	MD5Digest_Original	ModuleError_01LoadImages	ModuleError_02ColorToGray	ModuleError_03Smooth	ModuleError_04ImageMath	ModuleError_05IdentifyPrimaryObjects	ModuleError_06MeasureImageAreaOccupied	ModuleError_07UnmixColors	ModuleError_08MaskImage	ModuleError_09IdentifyPrimaryObjects	ModuleError_10MeasureImageAreaOccupied	ModuleError_11OverlayOutlines	ModuleError_12OverlayOutlines	ModuleError_13SaveImages	PathName_Original	Scaling_Original	Threshold_FinalThreshold_DAB_Nuclei	Threshold_FinalThreshold_Tissue	Threshold_OrigThreshold_DAB_Nuclei	Threshold_OrigThreshold_Tissue	Threshold_SumOfEntropies_DAB_Nuclei	Threshold_SumOfEntropies_Tissue	Threshold_WeightedVariance_DAB_Nuclei	Threshold_WeightedVariance_Tissue
0.0	0.0	0.0	0.0	0.0	4000000.0	0.0	0.0	1.98	1.91	1.12	0.06	6.22	0.28	0.84	0.2	4.65	0.12	1.93	1.47	1.38	AAA336.CD3.X0.Y12.tile.tissue.png	1	1	2000	1	3a914e326c447a7162280b58347654f6	0	0	0	0	0	0	0	0	0	0	0	0	0	/home/dhl_ec/bnelissen/Slides/CD3_manuscript/CD3_slides/AAA336.CD3/AAA336.CD3.run1	255	1.0	0.06	1.0	0.06	0.0	-12.2006150804	0.0	0.881990462769
0.0	0.0	0.0	0.0	0.0	4000000.0	0.0	0.0	1.02	1.39	1.11	0.05	6.1	0.32	0.87	0.21	4.45	0.2	3.05	2.29	0.89	AAA336.CD3.X0.Y13.tile.tissue.png	2	1	2000	2	e5e6212aa407956148e2110d851e357f	0	0	0	0	0	0	0	0	0	0	0	0	0	/home/dhl_ec/bnelissen/Slides/CD3_manuscript/CD3_slides/AAA336.CD3/AAA336.CD3.run1	255	1.0	0.06	1.0	0.06	0.0	-11.7227133803	0.0	1.22808427498
5003.0	1786482.0	2385.0	12163.0	1786482.0	4000000.0	49.0	6.0	1.32	2.15	1.81	0.08	10.82	0.58	1.34	0.21	11.4	0.43	3.42	2.29	0.75	AAA336.CD3.X1.Y10.tile.tissue.png	3	1	2000	3	64d341dca612b14106524d1896f01566	0	0	0	0	0	0	0	0	0	0	0	0	0	/home/dhl_ec/bnelissen/Slides/CD3_manuscript/CD3_slides/AAA336.CD3/AAA336.CD3.run1	255	0.7	0.06	0.7	0.06	-8.95885532107	-11.6870259551	5.02295714954	0.56843321875
9826.0	542807.0	4271.0	15404.0	542807.0	4000000.0	76.0	19.0	1.44	1.96	1.09	0.04	6.56	0.6	1.36	0.32	7.13	0.22	2.1	1.48	0.4	AAA336.CD3.X1.Y11.tile.tissue.png	4	1	2000	4	e2a7343f7ac95a7e7e7d210b8d41f6b6	0	0	0	0	0	0	0	0	0	0	0	0	0	/home/dhl_ec/bnelissen/Slides/CD3_manuscript/CD3_slides/AAA336.CD3/AAA336.CD3.run1	255	0.7	0.06	0.7	0.06	-9.50395242565	-12.5211013131	7.54310303686	0.751042960937
2146.0	3260693.0	1151.0	14598.0	3260693.0	4000000.0	25.0	3.0	1.23	1.8	1.82	0.07	10.92	0.58	1.23	0.13	12.8	0.52	2.9	1.53	0.75	AAA336.CD3.X1.Y12.tile.tissue.png	5	1	2000	5	5033932cd602d4008046d2ca52444eba	0	0	0	0	0	0	0	0	0	0	0	0	0	/home/dhl_ec/bnelissen/Slides/CD3_manuscript/CD3_slides/AAA336.CD3/AAA336.CD3.run1	255	0.7	0.06	0.7	0.06	-8.95510250655	-11.9917597797	3.71126813103	0.590768984375
1684.0	2667761.0	819.0	8275.0	2667761.0	4000000.0	18.0	1.0	1.4	1.9	1.58	0.04	7.32	0.37	0.79	0.11	8.66	0.31	2.19	1.52	0.48	AAA336.CD3.X1.Y13.tile.tissue.png	6	1	2000	6	f86d2630251d31316b63608695450a26	0	0	0	0	0	0	0	0	0	0	0	0	0	/home/dhl_ec/bnelissen/Slides/CD3_manuscript/CD3_slides/AAA336.CD3/AAA336.CD3.run1	255	0.7	0.06	0.7	0.06	-8.39359485768	-11.456967254	1.70198622764	0.297856695312
1497.0	1147008.0	692.0	6992.0	1147008.0	4000000.0	13.0	3.0	0.89	2.29	1.15	0.05	7.74	0.36	0.85	0.17	7.64	0.26	2.21	1.52	0.44	AAA336.CD3.X1.Y14.tile.tissue.png	7	1	2000	7	25d68672bfefe55c2d34a9fe625c0705	0	0	0	0	0	0	0	0	0	0	0	0	0	/home/dhl_ec/bnelissen/Slides/CD3_manuscript/CD3_slides/AAA336.CD3/AAA336.CD3.run1	255	0.7	0.06	0.7	0.06	-8.56931677725	-11.3693169755	1.56276728096	0.356866183594
4704.0	165132.0	1955.0	4366.0	165132.0	4000000.0	41.0	4.0	2.44	2.11	1.16	0.08	10.29	0.38	0.9	0.21	6.81	0.2	2.07	1.47	0.59	AAA336.CD3.X1.Y15.tile.tissue.png	8	1	2000	8	8ac793c58cb5950ab602a5f9f49aa089	0	0	0	0	0	0	0	0	0	0	0	0	0	/home/dhl_ec/bnelissen/Slides/CD3_manuscript/CD3_slides/AAA336.CD3/AAA336.CD3.run1	255	0.7	0.06	0.7	0.06	-9.55158184518	-12.1708986836	7.60033298781	0.442080642578
0.0	1683.0	0.0	198.0	1683.0	4000000.0	0.0	1.0	2.64	2.24	1.84	0.08	9.95	0.57	1.44	0.33	8.21	0.24	3.12	2.28	0.57	AAA336.CD3.X1.Y8.tile.tissue.png	9	1	2000	9	ac40e7ed58ab7a25d5210d278c05a726	0	0	0	0	0	0	0	0	0	0	0	0	0	/home/dhl_ec/bnelissen/Slides/CD3_manuscript/CD3_slides/AAA336.CD3/AAA336.CD3.run1	255	0.7	0.06	0.7	0.06	0.0	-12.1172335607	8.55120425301	0.401378712952
58.0	735547.0	43.0	6908.0	735547.0	4000000.0	1.0	3.0	2.58	2.45	1.83	0.08	10.38	0.57	1.42	0.28	6.94	0.36	3.3	2.29	0.63	AAA336.CD3.X1.Y9.tile.tissue.png	10	1	2000	10	d9176155e812a1b5023dadf042f35626	0	0	0	0	0	0	0	0	0	0	0	0	0	/home/dhl_ec/bnelissen/Slides/CD3_manuscript/CD3_slides/AAA336.CD3/AAA336.CD3.run1	255	0.7	0.06	0.7	0.06	-8.37546344997	-11.6199490131	4.04778931615	0.427848539062
409156.0	2585626.0	146284.0	30458.0	2585626.0	4000000.0	3221.0	8.0	2.85	2.26	1.93	0.07	11.93	0.58	1.15	0.11	11.71	0.37	2.17	1.48	0.47	AAA336.CD3.X10.Y10.tile.tissue.png	11	1	2000	11	ee1c34839d0db2340c4a9a134b9086fd	0	0	0	0	0	0	0	0	0	0	0	0	0	/home/dhl_ec/bnelissen/Slides/CD3_manuscript/CD3_slides/AAA336.CD3/AAA336.CD3.run1	255	0.7	0.06	0.7	0.06	-9.68084279527	-12.5116023142	2.97199592291	0.79641159375
103023.0	3998625.0	40841.0	8272.0	3998625.0	4000000.0	981.0	1.0	2.16	2.17	1.09	0.05	6.89	0.36	0.74	0.06	10.29	0.6	3.37	2.3	0.6	AAA336.CD3.X10.Y11.tile.tissue.png	12	1	2000	12	5b3591c01332bbc63c6d9f27ac50c94b	0	0	0	0	0	0	0	0	0	0	0	0	0	/home/dhl_ec/bnelissen/Slides/CD3_manuscript/CD3_slides/AAA336.CD3/AAA336.CD3.run1	255	0.7	0.0603621350485	0.7	0.0603621350485	-9.28285136639	-12.756360973	1.78054202595	0.281359337402
15036.0	3997350.0	5039.0	8434.0	3997350.0	4000000.0	105.0	1.0	1.26	1.64	1.07	0.05	6.19	0.35	0.73	0.05	9.34	0.37	2.1	1.49	0.74	AAA336.CD3.X10.Y12.tile.tissue.png	13	1	2000	13	c74af5e3ecc06e0fed8876f45272e269	0	0	0	0	0	0	0	0	0	0	0	0	0	/home/dhl_ec/bnelissen/Slides/CD3_manuscript/CD3_slides/AAA336.CD3/AAA336.CD3.run1	255	0.7	0.0659084216575	0.7	0.0659084216575	-8.68232724792	-12.2636843582	1.17093283053	0.118649636963
5632.0	3856712.0	1502.0	8552.0	3856712.0	4000000.0	32.0	1.0	1.46	1.91	1.15	0.05	7.06	0.38	0.75	0.06	9.24	0.58	3.67	1.47	0.42	AAA336.CD3.X10.Y13.tile.tissue.png	14	1	2000	14	ccb8778ece495f515ad8c273f9eb8bca	0	0	0	0	0	0	0	0	0	0	0	0	0	/home/dhl_ec/bnelissen/Slides/CD3_manuscript/CD3_slides/AAA336.CD3/AAA336.CD3.run1	255	0.7	0.06	0.7	0.06	-8.73705682539	-11.9365337613	1.53718865051	0.209113609375
102.0	90344.0	45.0	3113.0	90344.0	4000000.0	1.0	2.0	0.74	1.79	1.95	0.08	11.05	0.64	1.52	0.34	9.4	0.32	3.16	2.39	0.62	AAA336.CD3.X10.Y14.tile.tissue.png	15	1	2000	15	7ebc97798c917a9621f73e84b8a14ed6	0	0	0	0	0	0	0	0	0	0	0	0	0	/home/dhl_ec/bnelissen/Slides/CD3_manuscript/CD3_slides/AAA336.CD3/AAA336.CD3.run1	255	0.7	0.06	0.7	0.06	-8.78184801083	-11.9247295929	3.52650984783	0.694421171387
1039.0	11170.0	390.0	1112.0	11170.0	4000000.0	7.0	4.0	1.05	1.47	1.82	0.08	9.81	0.65	1.44	0.36	10.05	0.35	3.54	2.62	0.63	AAA336.CD3.X10.Y3.tile.tissue.png	16	1	2000	16	b33485857a3e44b164ffe42d690c7fc0	0	0	0	0	0	0	0	0	0	0	0	0	0	/home/dhl_ec/bnelissen/Slides/CD3_manuscript/CD3_slides/AAA336.CD3/AAA336.CD3.run1	255	0.7	0.06	0.7	0.06	-10.0517619082	-12.5181623847	7.27379787995	0.558201144531
33394.0	3662575.0	15492.0	12364.0	3662575.0	4000000.0	340.0	3.0	1.25	1.82	1.09	0.05	8.28	0.59	1.36	0.11	14.0	0.56	3.56	2.47	0.68	AAA336.CD3.X10.Y4.tile.tissue.png	17	1	2000	17	873a20cffe952894746696533fd91011	0	0	0	0	0	0	0	0	0	0	0	0	0	/home/dhl_ec/bnelissen/Slides/CD3_manuscript/CD3_slides/AAA336.CD3/AAA336.CD3.run1	255	0.7	0.06	0.7	0.06	-9.74603249877	-12.2745980115	3.39924309927	0.402232109375
205372.0	3987914.0	82312.0	8772.0	3987914.0	4000000.0	1849.0	1.0	1.43	1.51	1.06	0.04	6.27	0.35	0.74	0.0599999999999	10.86	0.4	2.1	1.48	0.87	AAA336.CD3.X10.Y5.tile.tissue.png	18	1	2000	18	7bf188e95d8127be7051cb5d140b90c6	0	0	0	0	0	0	0	0	0	0	0	0	0	/home/dhl_ec/bnelissen/Slides/CD3_manuscript/CD3_slides/AAA336.CD3/AAA336.CD3.run1	255	0.7	0.0652541808469	0.7	0.0652541808469	-9.84875465724	-11.9345471217	2.05565458813	0.316057138672
119817.0	2751282.0	47929.0	30175.0	2751282.0	4000000.0	933.0	10.0	2.44	2.87	1.08	0.0500000000001	7.44	0.39	0.76	0.11	9.62	0.34	2.16	2.34	0.64	AAA336.CD3.X10.Y6.tile.tissue.png	19	1	2000	19	24b4f4c3ffb980f26333495747b5fc59	0	0	0	0	0	0	0	0	0	0	0	0	0	/home/dhl_ec/bnelissen/Slides/CD3_manuscript/CD3_slides/AAA336.CD3/AAA336.CD3.run1	255	0.7	0.06	0.7	0.06	-10.0997537729	-12.7370199757	4.9696826697	0.964001875
60864.0	1387952.0	23837.0	20021.0	1387952.0	4000000.0	448.0	7.0	1.79	3.39	2.05	0.08	8.29	0.38	0.78	0.16	8.67	0.27	2.15	1.5	0.62	AAA336.CD3.X10.Y7.tile.tissue.png	20	1	2000	20	270d500fc724b29d6c5fc06175ad10b7	0	0	0	0	0	0	0	0	0	0	0	0	0	/home/dhl_ec/bnelissen/Slides/CD3_manuscript/CD3_slides/AAA336.CD3/AAA336.CD3.run1	255	0.7	0.06	0.7	0.06	-9.83414391348	-12.5536818089	4.93829512192	0.8092270625
14314.0	313333.0	6233.0	8929.0	313333.0	4000000.0	118.0	7.0	0.89	1.05	1.09	0.08	6.93	0.57	1.32	0.31	9.1	0.33	3.29	2.31	0.58	AAA336.CD3.X10.Y8.tile.tissue.png	21	1	2000	21	1ac1db5a26e129a5c0886bd035d216a1	0	0	0	0	0	0	0	0	0	0	0	0	0	/home/dhl_ec/bnelissen/Slides/CD3_manuscript/CD3_slides/AAA336.CD3/AAA336.CD3.run1	255	0.7	0.06	0.7	0.06	-10.3895508503	-12.6262865735	6.26928627089	0.944934453125
226111.0	1527882.0	80643.0	9855.0	1527882.0	4000000.0	1718.0	6.0	1.22	1.51	1.83	0.08	11.39	0.58	1.23	0.23	13.97	0.46	3.36	2.3	0.63	AAA336.CD3.X10.Y9.tile.tissue.png	22	1	2000	22	add63129be4526fe4951c34fe3c29823	0	0	0	0	0	0	0	0	0	0	0	0	0	/home/dhl_ec/bnelissen/Slides/CD3_manuscript/CD3_slides/AAA336.CD3/AAA336.CD3.run1	255	0.7	0.06	0.7	0.06	-9.1109893088	-12.069902101	1.8922339143	0.56451909375
520404.0	3540827.0	190986.0	21441.0	3540827.0	4000000.0	4316.0	5.0	1.39	1.62	1.86	0.0699999999999	11.83	0.59	1.21	0.11	19.42	0.68	3.35	2.29	0.69	AAA336.CD3.X11.Y10.tile.tissue.png	23	1	2000	23	5f7aa57432437030bc169f6500a1e5b6	0	0	0	0	0	0	0	0	0	0	0	0	0	/home/dhl_ec/bnelissen/Slides/CD3_manuscript/CD3_slides/AAA336.CD3/AAA336.CD3.run1	255	0.7	0.0866260309236	0.7	0.0866260309236	-9.63891380761	-12.7721850668	2.30962611525	0.562660015625
163943.0	3815702.0	61665.0	11326.0	3815702.0	4000000.0	1429.0	1.0	1.21	1.55	1.83	0.0700000000001	12.5	0.61	1.35	0.11	15.02	0.39	2.11	2.33	0.65	AAA336.CD3.X11.Y11.tile.tissue.png	24	1	2000	24	ccceb204ccbc6ba7a5ee66163ade7b37	0	0	0	0	0	0	0	0	0	0	0	0	0	/home/dhl_ec/bnelissen/Slides/CD3_manuscript/CD3_slides/AAA336.CD3/AAA336.CD3.run1	255	0.7	0.0819926226715	0.7	0.0819926226715	-9.53733270111	-12.4414848864	2.23034500096	0.38304165625
13569.0	4000000.0	4049.0	7996.0	4000000.0	4000000.0	85.0	1.0	1.18	1.73	1.78	0.0700000000001	9.56	0.48	1.21	0.0699999999999	13.83	0.56	3.3	1.9	0.46	AAA336.CD3.X11.Y12.tile.tissue.png	25	1	2000	25	3da696cb9fca4bcb22917670efd8fa2c	0	0	0	0	0	0	0	0	0	0	0	0	0	/home/dhl_ec/bnelissen/Slides/CD3_manuscript/CD3_slides/AAA336.CD3/AAA336.CD3.run1	255	0.7	0.065733748325	0.7	0.065733748325	-8.69239468006	-12.3993671871	0.974124038527	0.12960047113
30868.0	3544087.0	10045.0	13808.0	3544087.0	4000000.0	216.0	3.0	1.0	1.43	1.06	0.05	6.62	0.42	0.81	0.08	9.41	0.37	2.2	1.52	0.45	AAA336.CD3.X11.Y13.tile.tissue.png	26	1	2000	26	139c4205450cbb030084f9db9c789309	0	0	0	0	0	0	0	0	0	0	0	0	0	/home/dhl_ec/bnelissen/Slides/CD3_manuscript/CD3_slides/AAA336.CD3/AAA336.CD3.run1	255	0.7	0.06	0.7	0.06	-8.92083215281	-11.9050985439	1.54970110773	0.292661625
27063.0	934118.0	11583.0	8218.0	934118.0	4000000.0	241.0	3.0	0.84	1.32	1.12	0.05	6.95	0.36	0.78	0.17	7.22	0.25	2.06	1.47	0.37	AAA336.CD3.X11.Y14.tile.tissue.png	27	1	2000	27	73561bf08f67831e1a71eb16cb7d197d	0	0	0	0	0	0	0	0	0	0	0	0	0	/home/dhl_ec/bnelissen/Slides/CD3_manuscript/CD3_slides/AAA336.CD3/AAA336.CD3.run1	255	0.7	0.06	0.7	0.06	-9.63620566817	-12.1857078243	4.54155440845	0.550262554687
56.0	4846.0	35.0	432.0	4846.0	4000000.0	1.0	1.0	1.01	1.55	1.24	0.0599999999999	6.24	0.36	0.94	0.27	6.75	0.22	2.1	1.99	0.56	AAA336.CD3.X11.Y3.tile.tissue.png	28	1	2000	28	666ba2c74bdf9985407fa7fdb38c23c5	0	0	0	0	0	0	0	0	0	0	0	0	0	/home/dhl_ec/bnelissen/Slides/CD3_manuscript/CD3_slides/AAA336.CD3/AAA336.CD3.run1	255	0.7	0.06	0.7	0.06	-9.95706023518	-12.0075885075	5.10142855159	1.02460549176
52439.0	3155026.0	22825.0	18100.0	3155026.0	4000000.0	495.0	9.0	1.31	1.86	1.84	0.0699999999999	9.83	0.57	1.2	0.13	10.24	0.54	3.24	1.48	0.65	AAA336.CD3.X11.Y4.tile.tissue.png	29	1	2000	29	696544d5e753780641d81f633215e87c	0	0	0	0	0	0	0	0	0	0	0	0	0	/home/dhl_ec/bnelissen/Slides/CD3_manuscript/CD3_slides/AAA336.CD3/AAA336.CD3.run1	255	0.7	0.06	0.7	0.06	-9.75224321921	-12.3477386688	3.01260044987	0.534702984375
497487.0	3973935.0	175314.0	9563.0	3973935.0	4000000.0	3693.0	1.0	2.52	2.95	1.83	0.0700000000001	10.78	0.44	0.84	0.0600000000001	16.02	0.68	3.31	2.31	0.69	AAA336.CD3.X11.Y5.tile.tissue.png	30	1	2000	30	90d913bd595c75521e96aa7c7205183d	0	0	0	0	0	0	0	0	0	0	0	0	0	/home/dhl_ec/bnelissen/Slides/CD3_manuscript/CD3_slides/AAA336.CD3/AAA336.CD3.run1	255	0.7	0.0605521472015	0.7	0.0605521472015	-9.81912570639	-12.2821568046	1.92778750048	0.479065902344
129703.0	3204829.0	54756.0	18231.0	3204829.0	4000000.0	1138.0	4.0	1.42	2.49	1.79	0.0699999999999	10.55	0.58	1.21	0.13	14.75	0.55	3.35	2.28	0.65	AAA336.CD3.X11.Y6.tile.tissue.png	31	1	2000	31	ba22a011caf6db477a6542e27279284f	0	0	0	0	0	0	0	0	0	0	0	0	0	/home/dhl_ec/bnelissen/Slides/CD3_manuscript/CD3_slides/AAA336.CD3/AAA336.CD3.run1	255	0.7	0.06	0.7	0.06	-9.91821309292	-12.499519584	4.14761898543	0.7801353125
8357.0	219939.0	3484.0	5770.0	219939.0	4000000.0	72.0	4.0	3.19	2.3	1.79	0.08	9.83	0.57	1.37	0.31	9.57	0.32	3.2	2.3	0.57	AAA336.CD3.X11.Y7.tile.tissue.png	32	1	2000	32	39ae1ad966b83707a6e84021428ab0ec	0	0	0	0	0	0	0	0	0	0	0	0	0	/home/dhl_ec/bnelissen/Slides/CD3_manuscript/CD3_slides/AAA336.CD3/AAA336.CD3.run1	255	0.7	0.06	0.7	0.06	-9.7728992879	-12.2480842328	6.07598134112	0.460620853516
29451.0	531640.0	12596.0	30896.0	531640.0	4000000.0	252.0	30.0	1.45	1.5	1.76	0.0899999999999	10.19	0.59	1.28	0.29	10.16	0.35	3.27	2.29	0.65	AAA336.CD3.X11.Y8.tile.tissue.png	33	1	2000	33	b6c7846dfd0d910421949fcdfe93778a	0	0	0	0	0	0	0	0	0	0	0	0	0	/home/dhl_ec/bnelissen/Slides/CD3_manuscript/CD3_slides/AAA336.CD3/AAA336.CD3.run1	255	0.7	0.06	0.7	0.06	-10.3611580927	-12.8539590483	6.33851493983	1.39623442969
765567.0	3940918.0	264949.0	8280.0	3940918.0	4000000.0	5599.0	1.0	1.36	2.03	1.82	0.0699999999999	10.77	0.57	1.23	0.0899999999999	28.79	0.73	3.3	2.29	0.75	AAA336.CD3.X11.Y9.tile.tissue.png	34	1	2000	34	68f810d14228825edfbbcf81b8854363	0	0	0	0	0	0	0	0	0	0	0	0	0	/home/dhl_ec/bnelissen/Slides/CD3_manuscript/CD3_slides/AAA336.CD3/AAA336.CD3.run1	255	0.7	0.144618495211	0.7	0.144618495211	-8.36164391528	-11.7864203494	0.304057457135	0.115964511719
464798.0	3770489.0	170573.0	13598.0	3770489.0	4000000.0	3875.0	4.0	1.43	2.04	1.81	0.0699999999999	11.36	0.58	1.21	0.0999999999999	17.96	0.67	3.31	2.31	0.69	AAA336.CD3.X12.Y10.tile.tissue.png	35	1	2000	35	a3d16e28fd94cbb41fb5f3bf494c2a1b	0	0	0	0	0	0	0	0	0	0	0	0	0	/home/dhl_ec/bnelissen/Slides/CD3_manuscript/CD3_slides/AAA336.CD3/AAA336.CD3.run1	255	0.7	0.06	0.7	0.06	-9.89549026256	-12.4106169745	2.58327836889	0.593111585938
140969.0	3334772.0	53870.0	14933.0	3334772.0	4000000.0	1178.0	3.0	1.31	1.63	1.14	0.05	7.97	0.37	0.76	0.0899999999999	10.58	0.37	2.2	1.52	0.64	AAA336.CD3.X12.Y11.tile.tissue.png	36	1	2000	36	8a23b3c22e9b906f3f20a7f0905a8162	0	0	0	0	0	0	0	0	0	0	0	0	0	/home/dhl_ec/bnelissen/Slides/CD3_manuscript/CD3_slides/AAA336.CD3/AAA336.CD3.run1	255	0.7	0.0748557617964	0.7	0.0748557617964	-9.67150026807	-12.3109251688	2.13477890679	0.5009935625
45675.0	4000000.0	13596.0	7996.0	4000000.0	4000000.0	244.0	1.0	1.87	2.7	1.11	0.05	6.84	0.3	0.76	0.05	11.26	0.58	3.31	1.94	0.66	AAA336.CD3.X12.Y12.tile.tissue.png	37	1	2000	37	1400495bf568862e14422b2bf37f8791	0	0	0	0	0	0	0	0	0	0	0	0	0	/home/dhl_ec/bnelissen/Slides/CD3_manuscript/CD3_slides/AAA336.CD3/AAA336.CD3.run1	255	0.7	0.0784167492169	0.7	0.0784167492169	-8.87584941909	-12.4948429962	1.0417289425	0.237808865967
21725.0	3722266.0	7154.0	11329.0	3722266.0	4000000.0	122.0	2.0	3.48	3.14	1.1	0.05	6.44	0.37	0.76	0.0700000000002	9.9	0.36	2.18	1.52	0.7	AAA336.CD3.X12.Y13.tile.tissue.png	38	1	2000	38	1bdb0410ce731d10ff67c7fc8e2ee44c	0	0	0	0	0	0	0	0	0	0	0	0	0	/home/dhl_ec/bnelissen/Slides/CD3_manuscript/CD3_slides/AAA336.CD3/AAA336.CD3.run1	255	0.7	0.0647291613999	0.7	0.0647291613999	-9.229337285	-11.9565984559	1.9167316065	0.331366523438
5808.0	842901.0	2789.0	10284.0	842901.0	4000000.0	57.0	6.0	3.32	1.46	1.84	0.0799999999999	10.49	0.57	1.25	0.28	7.64	0.24	2.1	1.47	0.37	AAA336.CD3.X12.Y14.tile.tissue.png	39	1	2000	39	8ba91c8811ca5738e02027dfca255af0	0	0	0	0	0	0	0	0	0	0	0	0	0	/home/dhl_ec/bnelissen/Slides/CD3_manuscript/CD3_slides/AAA336.CD3/AAA336.CD3.run1	255	0.7	0.06	0.7	0.06	-9.12771556549	-11.7633645917	2.72607793437	0.591676238281
0.0	0.0	0.0	0.0	0.0	4000000.0	0.0	0.0	2.22	1.0	1.08	0.05	5.97	0.28	0.86	0.22	4.46	0.13	2.03	1.53	0.35	AAA336.CD3.X12.Y15.tile.tissue.png	40	1	2000	40	2b4358f821c1813028ea9fb0951b54f3	0	0	0	0	0	0	0	0	0	0	0	0	0	/home/dhl_ec/bnelissen/Slides/CD3_manuscript/CD3_slides/AAA336.CD3/AAA336.CD3.run1	255	1.0	0.06	1.0	0.06	0.0	-11.9424021127	0.0	0.973282314308
1544.0	30089.0	827.0	1626.0	30089.0	4000000.0	17.0	2.0	2.44	1.28	1.16	0.0599999999999	6.51	0.36	0.82	0.21	6.4	0.21	2.02	1.47	1.27	AAA336.CD3.X12.Y3.tile.tissue.png	41	1	2000	41	c09006c8b4fe0c647f28a1f9b16cec01	0	0	0	0	0	0	0	0	0	0	0	0	0	/home/dhl_ec/bnelissen/Slides/CD3_manuscript/CD3_slides/AAA336.CD3/AAA336.CD3.run1	255	0.7	0.06	0.7	0.06	-9.72741644856	-12.4624274264	7.13389923263	0.761509990234
42094.0	3236199.0	20090.0	21022.0	3236199.0	4000000.0	449.0	5.0	2.32	1.93	1.09	0.05	6.41	0.37	0.73	0.0799999999999	9.31	0.34	2.15	1.51	0.91	AAA336.CD3.X12.Y4.tile.tissue.png	42	1	2000	42	999c97b6899cd2c61d190f2ddfa2d683	0	0	0	0	0	0	0	0	0	0	0	0	0	/home/dhl_ec/bnelissen/Slides/CD3_manuscript/CD3_slides/AAA336.CD3/AAA336.CD3.run1	255	0.7	0.06	0.7	0.06	-9.81890704614	-12.3079828277	3.16750555256	0.511903625
231355.0	3957582.0	87335.0	10076.0	3957582.0	4000000.0	1863.0	1.0	3.54	2.18	1.1	0.05	8.21	0.36	0.73	0.0599999999999	11.65	0.4	3.4	2.3	0.55	AAA336.CD3.X12.Y5.tile.tissue.png	43	1	2000	43	e8616b7bd42ca3217b453ffc38d004c4	0	0	0	0	0	0	0	0	0	0	0	0	0	/home/dhl_ec/bnelissen/Slides/CD3_manuscript/CD3_slides/AAA336.CD3/AAA336.CD3.run1	255	0.7	0.06	0.7	0.06	-9.94406546927	-12.6265452167	2.66047705801	0.536879509766
123828.0	3688873.0	51040.0	18803.0	3688873.0	4000000.0	1073.0	3.0	2.32	1.58	1.78	0.0700000000002	11.11	0.65	1.27	0.0999999999999	12.06	0.37	2.13	1.48	0.54	AAA336.CD3.X12.Y6.tile.tissue.png	44	1	2000	44	8d245f5e878fc07623409cce7247d902	0	0	0	0	0	0	0	0	0	0	0	0	0	/home/dhl_ec/bnelissen/Slides/CD3_manuscript/CD3_slides/AAA336.CD3/AAA336.CD3.run1	255	0.7	0.06	0.7	0.06	-10.1116156865	-12.3179659257	4.28707171751	0.596446171875
8555.0	353207.0	3907.0	9391.0	353207.0	4000000.0	83.0	3.0	1.16	2.15	1.12	0.0600000000002	6.65	0.57	1.38	0.3	9.1	0.23	2.15	1.46	0.36	AAA336.CD3.X12.Y7.tile.tissue.png	45	1	2000	45	8482c8341e4e078d081dd13ac2705e5e	0	0	0	0	0	0	0	0	0	0	0	0	0	/home/dhl_ec/bnelissen/Slides/CD3_manuscript/CD3_slides/AAA336.CD3/AAA336.CD3.run1	255	0.7	0.06	0.7	0.06	-10.1899083652	-12.4462294179	6.57592255271	1.12347449219
20226.0	272225.0	8186.0	7951.0	272225.0	4000000.0	170.0	7.0	0.88	1.31	1.08	0.0600000000002	6.52	0.56	1.32	0.3	9.69	0.33	3.17	2.31	0.57	AAA336.CD3.X12.Y8.tile.tissue.png	46	1	2000	46	8d58b0e502a87ad136817ae6d2004906	0	0	0	0	0	0	0	0	0	0	0	0	0	/home/dhl_ec/bnelissen/Slides/CD3_manuscript/CD3_slides/AAA336.CD3/AAA336.CD3.run1	255	0.7	0.06	0.7	0.06	-10.1309708158	-12.5423963848	4.99903854265	0.766879652344
632968.0	3085721.0	228044.0	22487.0	3085721.0	4000000.0	5136.0	24.0	1.41	2.19	1.78	0.0699999999999	10.5	0.58	1.22	0.14	13.79	0.44	2.22	1.54	0.68	AAA336.CD3.X12.Y9.tile.tissue.png	47	1	2000	47	90394ce031b77e3a776735e739f55ea7	0	0	0	0	0	0	0	0	0	0	0	0	0	/home/dhl_ec/bnelissen/Slides/CD3_manuscript/CD3_slides/AAA336.CD3/AAA336.CD3.run1	255	0.7	0.0979400371144	0.7	0.0979400371144	-9.05821473569	-12.1529915177	1.49702957942	0.579279
402456.0	3108990.0	143439.0	37009.0	3108990.0	4000000.0	3250.0	20.0	1.54	2.99	1.77	0.0599999999999	10.6	0.59	1.22	0.14	16.24	0.41	2.26	1.52	0.68	AAA336.CD3.X13.Y10.tile.tissue.png	48	1	2000	48	7e92a5106eb50a77583a45146ccdb0d5	0	0	0	0	0	0	0	0	0	0	0	0	0	/home/dhl_ec/bnelissen/Slides/CD3_manuscript/CD3_slides/AAA336.CD3/AAA336.CD3.run1	255	0.7	0.0711501803822	0.7	0.0711501803822	-9.78221204888	-12.9085827727	2.42515307737	0.596304546875
256929.0	3861597.0	93284.0	10157.0	3861597.0	4000000.0	2119.0	2.0	1.25	2.48	1.87	0.0700000000002	12.4	0.65	1.21	0.0599999999999	11.43	0.42	2.19	1.72	0.66	AAA336.CD3.X13.Y11.tile.tissue.png	49	1	2000	49	0df28eee48182faa86d5370cc10780fd	0	0	0	0	0	0	0	0	0	0	0	0	0	/home/dhl_ec/bnelissen/Slides/CD3_manuscript/CD3_slides/AAA336.CD3/AAA336.CD3.run1	255	0.7	0.0953941253097	0.7	0.0953941253097	-9.64601679644	-12.4559724813	2.64707416379	0.490055375
15267.0	3971135.0	5772.0	8789.0	3971135.0	4000000.0	118.0	1.0	1.14	1.58	1.12	0.0799999999999	9.89	0.6	1.3	0.1	11.29	0.61	3.32	2.3	0.7	AAA336.CD3.X13.Y12.tile.tissue.png	50	1	2000	50	ff2cf99ef6a4d77b79c8492a7e11e056	0	0	0	0	0	0	0	0	0	0	0	0	0	/home/dhl_ec/bnelissen/Slides/CD3_manuscript/CD3_slides/AAA336.CD3/AAA336.CD3.run1	255	0.7	0.073578297459	0.7	0.073578297459	-8.57861118579	-12.5231859045	1.23924844203	0.150975267822
45823.0	3894903.0	12951.0	10447.0	3894903.0	4000000.0	259.0	2.0	1.21	1.85	1.1	0.05	6.52	0.57	1.21	0.0900000000001	15.15	0.75	3.68	2.52	0.66	AAA336.CD3.X13.Y13.tile.tissue.png	51	1	2000	51	77d3edc29b83a2df4df95983cf48456d	0	0	0	0	0	0	0	0	0	0	0	0	0	/home/dhl_ec/bnelissen/Slides/CD3_manuscript/CD3_slides/AAA336.CD3/AAA336.CD3.run1	255	0.7	0.077081694921	0.7	0.077081694921	-8.84866287782	-11.6126403174	1.21557863642	0.219311001953
22638.0	2896688.0	7766.0	17851.0	2896688.0	4000000.0	136.0	2.0	1.55	2.13	1.83	0.0799999999999	8.92	0.59	1.36	0.17	13.33	0.51	3.4	2.44	0.68	AAA336.CD3.X13.Y14.tile.tissue.png	52	1	2000	52	8dbd6a83f523205a8559a736900c7ae4	0	0	0	0	0	0	0	0	0	0	0	0	0	/home/dhl_ec/bnelissen/Slides/CD3_manuscript/CD3_slides/AAA336.CD3/AAA336.CD3.run1	255	0.7	0.06	0.7	0.06	-9.0298444423	-11.8573084847	2.16174335819	0.5259101875
1223.0	44076.0	544.0	1506.0	44076.0	4000000.0	11.0	2.0	2.79	2.93	1.77	0.0800000000002	10.15	0.56	1.36	0.33	7.83	0.22	2.12	1.59	0.53	AAA336.CD3.X13.Y15.tile.tissue.png	53	1	2000	53	cbbe92324ef8bbe34885cbbb75e9cc95	0	0	0	0	0	0	0	0	0	0	0	0	0	/home/dhl_ec/bnelissen/Slides/CD3_manuscript/CD3_slides/AAA336.CD3/AAA336.CD3.run1	255	0.7	0.06	0.7	0.06	-8.8474623106	-11.7192831945	4.09223985706	0.683809388672
739.0	40824.0	345.0	1876.0	40824.0	4000000.0	8.0	3.0	1.05	1.48	1.78	0.0799999999999	9.97	0.63	1.39	0.39	6.76	0.2	2.03	1.48	0.59	AAA336.CD3.X13.Y3.tile.tissue.png	54	1	2000	54	ec3c125ab58d925a29f9623f1f1fa0ae	0	0	0	0	0	0	0	0	0	0	0	0	0	/home/dhl_ec/bnelissen/Slides/CD3_manuscript/CD3_slides/AAA336.CD3/AAA336.CD3.run1	255	0.7	0.06	0.7	0.06	-9.90858774097	-12.3818183344	5.94318002751	0.961941610352
47468.0	2525895.0	20093.0	20081.0	2525895.0	4000000.0	399.0	4.0	2.18	2.65	1.18	0.05	6.74	0.38	0.76	0.12	9.32	0.32	2.23	1.52	0.61	AAA336.CD3.X13.Y4.tile.tissue.png	55	1	2000	55	6eca2a7f5a0a0b0040aa058d72eee87c	0	0	0	0	0	0	0	0	0	0	0	0	0	/home/dhl_ec/bnelissen/Slides/CD3_manuscript/CD3_slides/AAA336.CD3/AAA336.CD3.run1	255	0.7	0.06	0.7	0.06	-9.97968082903	-12.4176371706	4.19012018623	0.633784765625
220361.0	3852828.0	86597.0	14075.0	3852828.0	4000000.0	1935.0	1.0	1.24	2.32	1.81	0.0699999999999	13.99	0.59	0.73	0.0599999999999	11.04	0.41	2.2	1.52	0.63	AAA336.CD3.X13.Y5.tile.tissue.png	56	1	2000	56	c30b18192df0afc02f9879b99ddd028c	0	0	0	0	0	0	0	0	0	0	0	0	0	/home/dhl_ec/bnelissen/Slides/CD3_manuscript/CD3_slides/AAA336.CD3/AAA336.CD3.run1	255	0.7	0.0669739006709	0.7	0.0669739006709	-10.1227284503	-12.7413526285	3.25296201676	0.467076492188
76928.0	3009331.0	31907.0	34598.0	3009331.0	4000000.0	651.0	11.0	1.78	2.89	1.13	0.05	6.91	0.38	0.71	0.0899999999999	9.17	0.35	2.25	1.53	0.61	AAA336.CD3.X13.Y6.tile.tissue.png	57	1	2000	57	5fdc03ee7ea52286fe1e387f7226dca2	0	0	0	0	0	0	0	0	0	0	0	0	0	/home/dhl_ec/bnelissen/Slides/CD3_manuscript/CD3_slides/AAA336.CD3/AAA336.CD3.run1	255	0.7	0.06	0.7	0.06	-10.0724510971	-12.1577358423	4.0712005775	0.5984508125
3453.0	99269.0	1828.0	2664.0	99269.0	4000000.0	39.0	2.0	1.0	1.13	1.15	0.0500000000002	6.84	0.37	0.82	0.21	6.66	0.21	2.45	1.52	0.35	AAA336.CD3.X13.Y7.tile.tissue.png	58	1	2000	58	66308b2ee52aba263b2f4e915aacd9cd	0	0	0	0	0	0	0	0	0	0	0	0	0	/home/dhl_ec/bnelissen/Slides/CD3_manuscript/CD3_slides/AAA336.CD3/AAA336.CD3.run1	255	0.7	0.06	0.7	0.06	-9.65770317143	-12.4723485653	5.29191653119	1.59023910156
844.0	21465.0	413.0	1056.0	21465.0	4000000.0	10.0	2.0	1.17	1.62	1.12	0.05	6.21	0.36	0.82	0.21	6.52	0.31	3.13	2.27	0.96	AAA336.CD3.X13.Y8.tile.tissue.png	59	1	2000	59	2290685a4e2c20f5675dd89eed4d3e16	0	0	0	0	0	0	0	0	0	0	0	0	0	/home/dhl_ec/bnelissen/Slides/CD3_manuscript/CD3_slides/AAA336.CD3/AAA336.CD3.run1	255	0.7	0.06	0.7	0.06	-9.43167681267	-12.372794905	4.68992878776	1.11938923242
280473.0	2279309.0	109405.0	42912.0	2279309.0	4000000.0	2556.0	28.0	2.89	1.36	1.08	0.05	7.21	0.38	0.74	0.12	10.11	0.36	2.29	1.5	0.77	AAA336.CD3.X13.Y9.tile.tissue.png	60	1	2000	60	c5a0c25c7bb8a6a51eae311c5fde47b2	0	0	0	0	0	0	0	0	0	0	0	0	0	/home/dhl_ec/bnelissen/Slides/CD3_manuscript/CD3_slides/AAA336.CD3/AAA336.CD3.run1	255	0.7	0.06	0.7	0.06	-9.84943908876	-12.5949905362	3.52371402252	0.9147633125
416524.0	3622742.0	160367.0	21173.0	3622742.0	4000000.0	3654.0	8.0	2.38	2.57	1.9	0.0700000000002	12.12	0.62	1.27	0.11	16.9	0.71	3.38	2.32	0.84	AAA336.CD3.X14.Y10.tile.tissue.png	61	1	2000	61	b9b15058288da8c3f06b0dd76828af7c	0	0	0	0	0	0	0	0	0	0	0	0	0	/home/dhl_ec/bnelissen/Slides/CD3_manuscript/CD3_slides/AAA336.CD3/AAA336.CD3.run1	255	0.7	0.0785225679941	0.7	0.0785225679941	-9.59796430603	-12.668178789	2.33224568583	0.443841265625
246954.0	3488936.0	95472.0	10666.0	3488936.0	4000000.0	2200.0	2.0	1.57	2.67	1.17	0.04	7.96	0.37	0.76	0.0700000000002	11.17	0.44	2.19	1.54	0.63	AAA336.CD3.X14.Y11.tile.tissue.png	62	1	2000	62	94a760c19201e10420cb62cc59021bf2	0	0	0	0	0	0	0	0	0	0	0	0	0	/home/dhl_ec/bnelissen/Slides/CD3_manuscript/CD3_slides/AAA336.CD3/AAA336.CD3.run1	255	0.7	0.06	0.7	0.06	-9.68296646537	-12.4412490107	2.41534017801	0.527847648437
29988.0	3257185.0	10012.0	10834.0	3257185.0	4000000.0	185.0	3.0	2.24	2.32	1.76	0.0700000000002	27.43	0.57	1.2	0.12	13.82	0.52	3.3	2.31	0.63	AAA336.CD3.X14.Y12.tile.tissue.png	63	1	2000	63	363c733f24aa0bce0e8171a02d696f8d	0	0	0	0	0	0	0	0	0	0	0	0	0	/home/dhl_ec/bnelissen/Slides/CD3_manuscript/CD3_slides/AAA336.CD3/AAA336.CD3.run1	255	0.7	0.06	0.7	0.06	-9.03606313206	-11.7204667129	1.59776439962	0.314271285156
47877.0	3746920.0	14006.0	11703.0	3746920.0	4000000.0	270.0	3.0	1.32	1.96	1.77	0.0799999999999	9.81	0.57	1.2	0.0999999999999	13.46	0.37	2.2	1.53	0.43	AAA336.CD3.X14.Y13.tile.tissue.png	64	1	2000	64	d2292d96b086f4020d63126fc1833bdb	0	0	0	0	0	0	0	0	0	0	0	0	0	/home/dhl_ec/bnelissen/Slides/CD3_manuscript/CD3_slides/AAA336.CD3/AAA336.CD3.run1	255	0.7	0.0691300007703	0.7	0.0691300007703	-9.24309729348	-11.9151111068	1.56091644237	0.3059273125
45685.0	3149825.0	13545.0	10179.0	3149825.0	4000000.0	241.0	2.0	1.22	1.81	1.8	0.0699999999997	10.45	0.57	1.22	0.14	10.67	0.33	2.18	1.52	0.6	AAA336.CD3.X14.Y14.tile.tissue.png	65	1	2000	65	dc5c0a8abc4ae43699c6b538766b2a3c	0	0	0	0	0	0	0	0	0	0	0	0	0	/home/dhl_ec/bnelissen/Slides/CD3_manuscript/CD3_slides/AAA336.CD3/AAA336.CD3.run1	255	0.7	0.06	0.7	0.06	-8.88955564141	-12.050958595	1.65534656792	0.4190478125
152.0	6716.0	94.0	670.0	6716.0	4000000.0	2.0	3.0	1.12	1.45	1.82	0.0800000000004	9.87	0.57	1.34	0.32	9.09	0.31	3.12	2.27	0.55	AAA336.CD3.X14.Y15.tile.tissue.png	66	1	2000	66	55f61580b62bd6d84bbb5df5b088e1fb	0	0	0	0	0	0	0	0	0	0	0	0	0	/home/dhl_ec/bnelissen/Slides/CD3_manuscript/CD3_slides/AAA336.CD3/AAA336.CD3.run1	255	0.7	0.06	0.7	0.06	-9.58409949912	-12.3777415422	6.81059231626	0.778768082214
0.0	0.0	0.0	0.0	0.0	4000000.0	0.0	0.0	1.06	1.51	1.77	0.0800000000004	9.33	0.48	1.34	0.32	6.61	0.2	3.03	2.28	0.55	AAA336.CD3.X14.Y3.tile.tissue.png	67	1	2000	67	057d41b9ef738f6d83af31a4fcf5775d	0	0	0	0	0	0	0	0	0	0	0	0	0	/home/dhl_ec/bnelissen/Slides/CD3_manuscript/CD3_slides/AAA336.CD3/AAA336.CD3.run1	255	1.0	0.06	1.0	0.06	0.0	-12.1289541565	0.0	1.53119995511
76617.0	2986134.0	29465.0	12478.0	2986134.0	4000000.0	554.0	4.0	1.12	1.12	1.09	0.0499999999997	6.85	0.38	0.75	0.0999999999999	9.81	0.34	2.2	1.52	0.43	AAA336.CD3.X14.Y4.tile.tissue.png	68	1	2000	68	ed44684653a9d65b381752e3d18af190	0	0	0	0	0	0	0	0	0	0	0	0	0	/home/dhl_ec/bnelissen/Slides/CD3_manuscript/CD3_slides/AAA336.CD3/AAA336.CD3.run1	255	0.7	0.06	0.7	0.06	-9.34000716771	-12.0834436028	2.98172429058	0.470816328125
174751.0	2933742.0	69579.0	17090.0	2933742.0	4000000.0	1446.0	8.0	1.9	2.65	1.11	0.0500000000002	7.19	0.39	0.74	0.1	10.35	0.36	2.21	1.53	0.65	AAA336.CD3.X14.Y5.tile.tissue.png	69	1	2000	69	66951c5ee32fe170d83c539f1c4a1751	0	0	0	0	0	0	0	0	0	0	0	0	0	/home/dhl_ec/bnelissen/Slides/CD3_manuscript/CD3_slides/AAA336.CD3/AAA336.CD3.run1	255	0.7	0.06	0.7	0.06	-9.99278157039	-12.36859002	3.06670985383	0.581255109375
123300.0	2760668.0	45847.0	41827.0	2760668.0	4000000.0	928.0	17.0	1.88	2.34	1.1	0.0499999999997	7.44	0.39	0.76	0.11	9.78	0.35	2.28	1.54	0.61	AAA336.CD3.X14.Y6.tile.tissue.png	70	1	2000	70	d091931515d5262648e05c1b7bb5babb	0	0	0	0	0	0	0	0	0	0	0	0	0	/home/dhl_ec/bnelissen/Slides/CD3_manuscript/CD3_slides/AAA336.CD3/AAA336.CD3.run1	255	0.7	0.06	0.7	0.06	-10.0710770878	-12.5571353998	4.24102147446	0.59406109375
11299.0	419231.0	4957.0	9029.0	419231.0	4000000.0	106.0	5.0	1.24	1.86	1.11	0.0599999999999	6.8	0.39	0.8	0.2	6.98	0.24	2.13	1.53	1.01	AAA336.CD3.X14.Y7.tile.tissue.png	71	1	2000	71	e0496267a6e3c3f03198e8e9380a81fe	0	0	0	0	0	0	0	0	0	0	0	0	0	/home/dhl_ec/bnelissen/Slides/CD3_manuscript/CD3_slides/AAA336.CD3/AAA336.CD3.run1	255	0.7	0.06	0.7	0.06	-9.98214371548	-12.2183817946	4.34963236464	1.47621374219
656.0	38771.0	244.0	2536.0	38771.0	4000000.0	5.0	3.0	2.31	3.15	1.17	0.0599999999999	6.46	0.37	1.29	0.32	9.19	0.31	3.11	2.29	1.34	AAA336.CD3.X14.Y8.tile.tissue.png	72	1	2000	72	7f92dce87363bb37f89e38b987bd820f	0	0	0	0	0	0	0	0	0	0	0	0	0	/home/dhl_ec/bnelissen/Slides/CD3_manuscript/CD3_slides/AAA336.CD3/AAA336.CD3.run1	255	0.7	0.06	0.7	0.06	-10.0999103871	-12.381126115	6.35203008993	1.35139868604
117101.0	2293564.0	48899.0	34758.0	2293564.0	4000000.0	1155.0	17.0	2.15	1.71	1.77	0.0699999999997	10.46	0.59	1.2	0.19	9.92	0.32	3.38	2.3	0.69	AAA336.CD3.X14.Y9.tile.tissue.png	73	1	2000	73	1db4beba0cfef92ab27f087925b5fe7b	0	0	0	0	0	0	0	0	0	0	0	0	0	/home/dhl_ec/bnelissen/Slides/CD3_manuscript/CD3_slides/AAA336.CD3/AAA336.CD3.run1	255	0.7	0.06	0.7	0.06	-10.0401609833	-12.76749113	5.10328424874	0.87318996875
151533.0	2292459.0	61020.0	33262.0	2292459.0	4000000.0	1376.0	27.0	3.33	2.75	1.78	0.0700000000002	10.76	0.59	1.21	0.19	13.65	0.5	3.38	2.28	0.65	AAA336.CD3.X15.Y10.tile.tissue.png	74	1	2000	74	2ac678d316bd04c75c14e37e443ce7a1	0	0	0	0	0	0	0	0	0	0	0	0	0	/home/dhl_ec/bnelissen/Slides/CD3_manuscript/CD3_slides/AAA336.CD3/AAA336.CD3.run1	255	0.7	0.06	0.7	0.06	-9.98166154115	-12.5740037872	4.25432902419	0.72554575
469685.0	2578373.0	165053.0	24515.0	2578373.0	4000000.0	3766.0	25.0	2.63	2.01	1.13	0.04	6.92	0.37	0.73	0.12	11.66	0.38	2.17	1.54	0.47	AAA336.CD3.X15.Y11.tile.tissue.png	75	1	2000	75	4a0c0eefa2ad5764912b098230c5a838	0	0	0	0	0	0	0	0	0	0	0	0	0	/home/dhl_ec/bnelissen/Slides/CD3_manuscript/CD3_slides/AAA336.CD3/AAA336.CD3.run1	255	0.7	0.06	0.7	0.06	-9.85710506028	-12.4235868591	3.1818099	0.64328159375
98242.0	3522858.0	35699.0	15067.0	3522858.0	4000000.0	753.0	1.0	2.16	2.67	1.77	0.04	7.29	0.37	0.73	0.0799999999999	10.44	0.36	2.14	1.48	0.41	AAA336.CD3.X15.Y12.tile.tissue.png	76	1	2000	76	8335b9da24662213c6d65f5653b8e8a2	0	0	0	0	0	0	0	0	0	0	0	0	0	/home/dhl_ec/bnelissen/Slides/CD3_manuscript/CD3_slides/AAA336.CD3/AAA336.CD3.run1	255	0.7	0.0890233039663	0.7	0.0890233039663	-9.48664302891	-12.4058585338	1.94603981121	0.51277578125
37774.0	3245728.0	11848.0	16402.0	3245728.0	4000000.0	218.0	1.0	2.46	1.37	1.11	0.04	6.77	0.37	0.73	0.0900000000001	12.3	0.35	2.21	1.53	0.66	AAA336.CD3.X15.Y13.tile.tissue.png	77	1	2000	77	c6c7bd08c5c5c7b2f688db3b5a9f8fb6	0	0	0	0	0	0	0	0	0	0	0	0	0	/home/dhl_ec/bnelissen/Slides/CD3_manuscript/CD3_slides/AAA336.CD3/AAA336.CD3.run1	255	0.7	0.06	0.7	0.06	-8.64466857207	-11.6377682339	1.10761929857	0.311305503906
75328.0	3999721.0	21047.0	8050.0	3999721.0	4000000.0	398.0	1.0	1.26	1.66	1.76	0.0799999999999	10.43	0.56	1.21	0.0800000000004	10.91	0.36	2.1	1.5	0.4	AAA336.CD3.X15.Y14.tile.tissue.png	78	1	2000	78	ad2f9e8e8b1d98dcca729eba9361a99f	0	0	0	0	0	0	0	0	0	0	0	0	0	/home/dhl_ec/bnelissen/Slides/CD3_manuscript/CD3_slides/AAA336.CD3/AAA336.CD3.run1	255	0.7	0.0709941471024	0.7	0.0709941471024	-9.05123797297	-12.6738405617	1.20118433943	0.339815113586
14109.0	1149120.0	4709.0	8380.0	1149120.0	4000000.0	89.0	1.0	0.94	1.4	1.15	0.0599999999999	6.89	0.38	0.78	0.16	7.56	0.26	2.18	1.53	0.63	AAA336.CD3.X15.Y15.tile.tissue.png	79	1	2000	79	074484630a1255dfe1a99f03b2420135	0	0	0	0	0	0	0	0	0	0	0	0	0	/home/dhl_ec/bnelissen/Slides/CD3_manuscript/CD3_slides/AAA336.CD3/AAA336.CD3.run1	255	0.7	0.06	0.7	0.06	-9.03186192996	-11.8987461352	2.51784481036	0.525575257813
0.0	3576.0	0.0	308.0	3576.0	4000000.0	0.0	1.0	1.31	2.0	1.08	0.0599999999999	6.77	0.37	0.88	0.22	5.75	0.22	3.1	2.3	0.619999999999	AAA336.CD3.X15.Y3.tile.tissue.png	80	1	2000	80	6e28dadbd118da5a0ea0c4103c5b2b0e	0	0	0	0	0	0	0	0	0	0	0	0	0	/home/dhl_ec/bnelissen/Slides/CD3_manuscript/CD3_slides/AAA336.CD3/AAA336.CD3.run1	255	0.7	0.06	0.7	0.06	0.0	-12.3216487887	3.10380291352	1.06158944632
22529.0	1393945.0	10092.0	16056.0	1393945.0	4000000.0	200.0	5.0	1.08	1.54	1.78	0.0700000000002	10.24	0.62	1.22	0.25	11.03	0.41	3.28	2.31	0.61	AAA336.CD3.X15.Y4.tile.tissue.png	81	1	2000	81	d89fdc81b30313467c82c76d1703c761	0	0	0	0	0	0	0	0	0	0	0	0	0	/home/dhl_ec/bnelissen/Slides/CD3_manuscript/CD3_slides/AAA336.CD3/AAA336.CD3.run1	255	0.7	0.06	0.7	0.06	-9.45591185071	-12.184096275	3.96845404814	0.627481140625
89710.0	2103865.0	34642.0	21634.0	2103865.0	4000000.0	710.0	5.0	1.09	1.53	1.82	0.0700000000002	10.12	0.58	1.22	0.2	12.92	0.52	3.48	2.34	0.63	AAA336.CD3.X15.Y5.tile.tissue.png	82	1	2000	82	a325db9dea2dee5c51108272129f729c	0	0	0	0	0	0	0	0	0	0	0	0	0	/home/dhl_ec/bnelissen/Slides/CD3_manuscript/CD3_slides/AAA336.CD3/AAA336.CD3.run1	255	0.7	0.06	0.7	0.06	-9.81449145377	-12.1041190266	2.77064688121	0.5174089375
300629.0	3761958.0	118762.0	16225.0	3761958.0	4000000.0	2430.0	4.0	1.38	2.15	1.98	0.0500000000002	7.63	0.37	0.75	0.0700000000002	13.28	0.43	2.22	1.55	0.44	AAA336.CD3.X15.Y6.tile.tissue.png	83	1	2000	83	519b7ca05c36ba567d83f3151817399d	0	0	0	0	0	0	0	0	0	0	0	0	0	/home/dhl_ec/bnelissen/Slides/CD3_manuscript/CD3_slides/AAA336.CD3/AAA336.CD3.run1	255	0.7	0.0718201917701	0.7	0.0718201917701	-10.014159019	-12.9155714011	3.47401841272	0.58009025
42918.0	941235.0	18616.0	11093.0	941235.0	4000000.0	354.0	4.0	0.9	3.05	1.64	0.0499999999997	6.54	0.36	0.73	0.17	7.49	0.25	2.07	1.48	0.37	AAA336.CD3.X15.Y7.tile.tissue.png	84	1	2000	84	ff0445112914c3e9f1d9a6af94d73d01	0	0	0	0	0	0	0	0	0	0	0	0	0	/home/dhl_ec/bnelissen/Slides/CD3_manuscript/CD3_slides/AAA336.CD3/AAA336.CD3.run1	255	0.7	0.06	0.7	0.06	-9.78949756384	-11.6079841944	3.38464673071	0.440262328125
12013.0	151008.0	5512.0	3792.0	151008.0	4000000.0	126.0	1.0	2.37	1.81	1.07	0.0500000000002	6.53	0.37	0.76	0.2	7.06	0.22	2.11	1.53	0.59	AAA336.CD3.X15.Y8.tile.tissue.png	85	1	2000	85	c14a661690de2ed56e55a43868ff9ab6	0	0	0	0	0	0	0	0	0	0	0	0	0	/home/dhl_ec/bnelissen/Slides/CD3_manuscript/CD3_slides/AAA336.CD3/AAA336.CD3.run1	255	0.7	0.06	0.7	0.06	-9.74516491216	-12.0569015418	3.60799957347	1.52729419141
81235.0	1993476.0	33945.0	62006.0	1993476.0	4000000.0	762.0	29.0	1.27	1.67	1.11	0.0499999999997	6.87	0.41	0.8	0.17	8.93	0.46	3.52	2.3	0.65	AAA336.CD3.X15.Y9.tile.tissue.png	86	1	2000	86	37660f0af7d02383e6672a67a10edc23	0	0	0	0	0	0	0	0	0	0	0	0	0	/home/dhl_ec/bnelissen/Slides/CD3_manuscript/CD3_slides/AAA336.CD3/AAA336.CD3.run1	255	0.7	0.06	0.7	0.06	-10.0870693925	-12.5513132369	3.92139489612	0.67383309375
323321.0	2156692.0	117989.0	30947.0	2156692.0	4000000.0	2661.0	23.0	1.18	1.54	1.12	0.0500000000002	7.09	0.39	0.75	0.13	11.16	0.36	2.24	1.53	0.53	AAA336.CD3.X16.Y10.tile.tissue.png	87	1	2000	87	33820d1dfdaeba6d563afc2ad6a7a1e7	0	0	0	0	0	0	0	0	0	0	0	0	0	/home/dhl_ec/bnelissen/Slides/CD3_manuscript/CD3_slides/AAA336.CD3/AAA336.CD3.run1	255	0.7	0.06	0.7	0.06	-9.54076507859	-12.4331304256	2.62026591313	0.7296108125
119013.0	1126425.0	43005.0	38045.0	1126425.0	4000000.0	1000.0	29.0	1.13	1.39	1.14	0.0499999999997	6.78	0.4	0.76	0.17	8.27	0.28	2.24	2.31	0.62	AAA336.CD3.X16.Y11.tile.tissue.png	88	1	2000	88	fcd75fd546abc766ca77d68fc5adf0d1	0	0	0	0	0	0	0	0	0	0	0	0	0	/home/dhl_ec/bnelissen/Slides/CD3_manuscript/CD3_slides/AAA336.CD3/AAA336.CD3.run1	255	0.7	0.06	0.7	0.06	-10.0708211831	-12.4878559273	3.48745866087	0.759949015625
289851.0	3862426.0	113543.0	13580.0	3862426.0	4000000.0	2688.0	1.0	1.19	1.55	1.77	0.0699999999997	10.2	0.57	1.2	0.0899999999997	11.72	0.63	3.33	2.33	0.73	AAA336.CD3.X16.Y12.tile.tissue.png	89	1	2000	89	8a888ce9b3ba9f42bb99d7344e998eab	0	0	0	0	0	0	0	0	0	0	0	0	0	/home/dhl_ec/bnelissen/Slides/CD3_manuscript/CD3_slides/AAA336.CD3/AAA336.CD3.run1	255	0.7	0.0699367654982	0.7	0.0699367654982	-9.61175482263	-12.9786662172	2.19058881638	0.437912457031
17729.0	2855686.0	8352.0	29583.0	2855686.0	4000000.0	175.0	9.0	1.01	1.65	1.78	0.0700000000002	10.22	0.59	1.21	0.15	12.48	0.5	3.37	1.91	0.7	AAA336.CD3.X16.Y13.tile.tissue.png	90	1	2000	90	5add527f354370ff4506baf4707fc25b	0	0	0	0	0	0	0	0	0	0	0	0	0	/home/dhl_ec/bnelissen/Slides/CD3_manuscript/CD3_slides/AAA336.CD3/AAA336.CD3.run1	255	0.7	0.06	0.7	0.06	-9.2546899346	-12.2814018298	2.68393879648	0.54462559375
40911.0	3368149.0	17527.0	11714.0	3368149.0	4000000.0	335.0	1.0	1.75	2.61	1.78	0.0700000000002	11.27	0.57	1.21	0.12	13.11	0.53	3.31	2.29	0.7	AAA336.CD3.X16.Y14.tile.tissue.png	91	1	2000	91	bea8cafc8e47ad2adf7fdb0b8f2adc4a	0	0	0	0	0	0	0	0	0	0	0	0	0	/home/dhl_ec/bnelissen/Slides/CD3_manuscript/CD3_slides/AAA336.CD3/AAA336.CD3.run1	255	0.7	0.06	0.7	0.06	-8.65064176399	-12.3455327526	1.5275245092	0.42787859375
21219.0	1047068.0	8179.0	9980.0	1047068.0	4000000.0	142.0	5.0	1.27	1.56	1.72	0.0699999999997	10.52	0.57	1.28	0.26	10.61	0.38	3.28	2.29	0.65	AAA336.CD3.X16.Y15.tile.tissue.png	92	1	2000	92	c7f53ab02871bc54ff7cfadebf425d1a	0	0	0	0	0	0	0	0	0	0	0	0	0	/home/dhl_ec/bnelissen/Slides/CD3_manuscript/CD3_slides/AAA336.CD3/AAA336.CD3.run1	255	0.7	0.06	0.7	0.06	-9.02164765913	-11.967059485	2.46979261746	0.60703428125
0.0	0.0	0.0	0.0	0.0	4000000.0	0.0	0.0	1.65	3.0	1.76	0.0799999999999	8.28	0.47	1.43	0.33	6.61	0.21	3.12	2.39	0.66	AAA336.CD3.X16.Y3.tile.tissue.png	93	1	2000	93	03336069d94de45a31045a39dffd8d3e	0	0	0	0	0	0	0	0	0	0	0	0	0	/home/dhl_ec/bnelissen/Slides/CD3_manuscript/CD3_slides/AAA336.CD3/AAA336.CD3.run1	255	1.0	0.06	1.0	0.06	0.0	0.0	0.0	3.679195
68513.0	1563279.0	27298.0	10505.0	1563279.0	4000000.0	519.0	1.0	2.61	2.05	1.77	0.0699999999997	8.9	0.58	1.21	0.23	11.88	0.43	3.23	2.29	0.610000000001	AAA336.CD3.X16.Y4.tile.tissue.png	94	1	2000	94	f86b5786b3ee7236573c4aef643afdb5	0	0	0	0	0	0	0	0	0	0	0	0	0	/home/dhl_ec/bnelissen/Slides/CD3_manuscript/CD3_slides/AAA336.CD3/AAA336.CD3.run1	255	0.7	0.06	0.7	0.06	-9.00025689808	-11.7547998393	2.8093305388	0.287066171875
67565.0	2757702.0	27163.0	23298.0	2757702.0	4000000.0	510.0	8.0	2.89	2.48	1.79	0.0699999999997	10.7	0.58	1.21	0.16	10.76	0.51	3.38	2.31	0.65	AAA336.CD3.X16.Y5.tile.tissue.png	95	1	2000	95	b8d618475a0d4d5d2b63f37b05cb6e86	0	0	0	0	0	0	0	0	0	0	0	0	0	/home/dhl_ec/bnelissen/Slides/CD3_manuscript/CD3_slides/AAA336.CD3/AAA336.CD3.run1	255	0.7	0.06	0.7	0.06	-8.87517145	-11.6523050648	2.02118341309	0.3429693125
54104.0	3905319.0	24902.0	11816.0	3905319.0	4000000.0	518.0	1.0	3.18	4.91	1.76	0.0699999999997	10.1	0.57	1.22	0.0900000000001	14.41	0.58	3.36	2.46	0.66	AAA336.CD3.X16.Y6.tile.tissue.png	96	1	2000	96	c6ae936ec9ea5bde209a943ccfef5335	0	0	0	0	0	0	0	0	0	0	0	0	0	/home/dhl_ec/bnelissen/Slides/CD3_manuscript/CD3_slides/AAA336.CD3/AAA336.CD3.run1	255	0.7	0.06	0.7	0.06	-9.34159237882	-12.5734613918	1.40846944876	0.2471785625
51655.0	2186263.0	19752.0	10465.0	2186263.0	4000000.0	379.0	2.0	1.16	2.01	1.77	0.0700000000002	10.28	0.57	1.21	0.2	12.42	0.45	3.25	2.33	0.630000000001	AAA336.CD3.X16.Y7.tile.tissue.png	97	1	2000	97	4a9922a5398551df07149d2ee0b88f6b	0	0	0	0	0	0	0	0	0	0	0	0	0	/home/dhl_ec/bnelissen/Slides/CD3_manuscript/CD3_slides/AAA336.CD3/AAA336.CD3.run1	255	0.7	0.06	0.7	0.06	-9.19278033195	-12.2641404498	1.74603783267	0.292408671875
1384.0	92289.0	740.0	2190.0	92289.0	4000000.0	15.0	2.0	1.09	1.41	1.15	0.0499999999997	6.56	0.38	0.75	0.21	6.61	0.21	2.25	1.58	0.37	AAA336.CD3.X16.Y8.tile.tissue.png	98	1	2000	98	7a1e4117f6f891377c9bf993bf70917b	0	0	0	0	0	0	0	0	0	0	0	0	0	/home/dhl_ec/bnelissen/Slides/CD3_manuscript/CD3_slides/AAA336.CD3/AAA336.CD3.run1	255	0.7	0.06	0.7	0.06	-9.5303626316	-11.4325483569	3.48615121182	0.413654334961
242153.0	2882319.0	93511.0	40586.0	2882319.0	4000000.0	2126.0	11.0	0.94	1.39	1.79	0.0700000000002	11.59	0.64	1.28	0.0999999999999	10.62	0.37	2.28	2.31	0.69	AAA336.CD3.X16.Y9.tile.tissue.png	99	1	2000	99	9fcd83b074c6b38b788fc319a12f2ea0	0	0	0	0	0	0	0	0	0	0	0	0	0	/home/dhl_ec/bnelissen/Slides/CD3_manuscript/CD3_slides/AAA336.CD3/AAA336.CD3.run1	255	0.7	0.06	0.7	0.06	-9.70430905762	-12.8471011405	3.16998340637	0.578267695312
200329.0	1823821.0	72065.0	26013.0	1823821.0	4000000.0	1579.0	43.0	1.22	1.49	1.2	0.0500000000002	6.92	0.37	0.76	0.14	13.67	0.32	2.24	1.54	0.42	AAA336.CD3.X17.Y10.tile.tissue.png	100	1	2000	100	800eeceed9a17c6584c95f01f6e897e8	0	0	0	0	0	0	0	0	0	0	0	0	0	/home/dhl_ec/bnelissen/Slides/CD3_manuscript/CD3_slides/AAA336.CD3/AAA336.CD3.run1	255	0.7	0.06	0.7	0.06	-9.23798943493	-11.9519943769	1.35680681209	0.5773819375
86379.0	1495389.0	33170.0	43070.0	1495389.0	4000000.0	733.0	47.0	1.26	1.86	1.1	0.04	7.24	0.38	0.72	0.16	8.09	0.29	2.28	1.52	0.62	AAA336.CD3.X17.Y11.tile.tissue.png	101	1	2000	101	c931e3613fbe34530cdeaffdf48e75fe	0	0	0	0	0	0	0	0	0	0	0	0	0	/home/dhl_ec/bnelissen/Slides/CD3_manuscript/CD3_slides/AAA336.CD3/AAA336.CD3.run1	255	0.7	0.06	0.7	0.06	-10.0560627262	-12.6018697383	3.24810333869	0.616728171875
219348.0	3328320.0	85569.0	17832.0	3328320.0	4000000.0	1922.0	1.0	1.25	1.78	1.87	0.0799999999999	11.99	0.65	1.3	0.13	16.22	0.65	3.65	1.97	0.74	AAA336.CD3.X17.Y12.tile.tissue.png	102	1	2000	102	bb1abd32940e3300c1035ca7e41bfebb	0	0	0	0	0	0	0	0	0	0	0	0	0	/home/dhl_ec/bnelissen/Slides/CD3_manuscript/CD3_slides/AAA336.CD3/AAA336.CD3.run1	255	0.7	0.0756748701864	0.7	0.0756748701864	-9.62571368406	-12.7238342993	2.31193522866	0.4632414375
34919.0	1881947.0	14747.0	29770.0	1881947.0	4000000.0	282.0	15.0	1.28	1.6	1.14	0.04	7.73	0.38	0.76	0.13	8.07	0.28	2.2	1.49	0.400000000001	AAA336.CD3.X17.Y13.tile.tissue.png	103	1	2000	103	19ac51dbe0a4fb110d710b66d1caaee7	0	0	0	0	0	0	0	0	0	0	0	0	0	/home/dhl_ec/bnelissen/Slides/CD3_manuscript/CD3_slides/AAA336.CD3/AAA336.CD3.run1	255	0.7	0.06	0.7	0.06	-9.54327101392	-12.3927319527	3.96172430085	0.7578001875
27287.0	365324.0	11158.0	6211.0	365324.0	4000000.0	203.0	3.0	0.72	1.11	1.1	0.0500000000002	6.5	0.36	0.79	0.2	6.81	0.22	2.09	1.67	0.37	AAA336.CD3.X17.Y14.tile.tissue.png	104	1	2000	104	9db22d42821787fb13bf718fbc93d655	0	0	0	0	0	0	0	0	0	0	0	0	0	/home/dhl_ec/bnelissen/Slides/CD3_manuscript/CD3_slides/AAA336.CD3/AAA336.CD3.run1	255	0.7	0.06	0.7	0.06	-8.8559772667	-11.9062258121	3.95966383728	0.734505445312
8889.0	89760.0	3243.0	1836.0	89760.0	4000000.0	59.0	1.0	2.38	2.99	1.26	0.0500000000002	6.21	0.35	0.76	0.2	6.34	0.21	2.04	1.47	1.73	AAA336.CD3.X17.Y4.tile.tissue.png	105	1	2000	105	9f2c1750cb355b6b599561c04031e458	0	0	0	0	0	0	0	0	0	0	0	0	0	/home/dhl_ec/bnelissen/Slides/CD3_manuscript/CD3_slides/AAA336.CD3/AAA336.CD3.run1	255	0.7	0.06	0.7	0.06	-8.86941635918	-11.7356398589	2.4085302483	1.56122553613
99440.0	3248599.0	38381.0	12407.0	3248599.0	4000000.0	702.0	4.0	1.98	2.45	1.05	0.04	6.89	0.36	0.74	0.0800000000004	9.54	0.36	2.15	1.57	0.41	AAA336.CD3.X17.Y5.tile.tissue.png	106	1	2000	106	0d20bacfe25889183291ba20f9c68c23	0	0	0	0	0	0	0	0	0	0	0	0	0	/home/dhl_ec/bnelissen/Slides/CD3_manuscript/CD3_slides/AAA336.CD3/AAA336.CD3.run1	255	0.7	0.06	0.7	0.06	-8.6046317129	-11.757744046	1.23434691946	0.210037152344
139366.0	3445600.0	52851.0	21547.0	3445600.0	4000000.0	974.0	4.0	3.05	1.66	1.79	0.0800000000004	11.19	0.58	1.07	0.0799999999999	10.13	0.35	2.17	1.5	0.65	AAA336.CD3.X17.Y6.tile.tissue.png	107	1	2000	107	051c46725c38baf71c517372aab67880	0	0	0	0	0	0	0	0	0	0	0	0	0	/home/dhl_ec/bnelissen/Slides/CD3_manuscript/CD3_slides/AAA336.CD3/AAA336.CD3.run1	255	0.7	0.0689505679155	0.7	0.0689505679155	-9.66360993701	-12.8397703044	2.88002015531	0.458337914063
25260.0	3240221.0	10731.0	13478.0	3240221.0	4000000.0	212.0	3.0	3.41	1.7	1.07	0.0500000000002	6.21	0.35	0.73	0.0799999999999	8.91	0.54	2.57	1.53	0.42	AAA336.CD3.X17.Y7.tile.tissue.png	108	1	2000	108	ef5ddcfb45a4d1b3ea10b431b6f3495b	0	0	0	0	0	0	0	0	0	0	0	0	0	/home/dhl_ec/bnelissen/Slides/CD3_manuscript/CD3_slides/AAA336.CD3/AAA336.CD3.run1	255	0.7	0.06	0.7	0.06	-9.40429293394	-12.1642515922	1.98131239137	0.299709320313
39790.0	751166.0	16828.0	21648.0	751166.0	4000000.0	336.0	17.0	2.46	2.29	1.07	0.0699999999997	8.44	0.37	0.73	0.18	7.25	0.25	2.17	1.5	0.38	AAA336.CD3.X17.Y8.tile.tissue.png	109	1	2000	109	5a82969bda2bf2b7ef3f57d6d96483c3	0	0	0	0	0	0	0	0	0	0	0	0	0	/home/dhl_ec/bnelissen/Slides/CD3_manuscript/CD3_slides/AAA336.CD3/AAA336.CD3.run1	255	0.7	0.06	0.7	0.06	-10.0243890959	-12.3841879685	3.7668926777	0.358825015625
282131.0	3172608.0	101894.0	35850.0	3172608.0	4000000.0	2250.0	12.0	2.66	1.61	1.12	0.0400000000004	6.56	0.38	0.73	0.0899999999997	12.23	0.59	3.51	2.46	0.73	AAA336.CD3.X17.Y9.tile.tissue.png	110	1	2000	110	c8971234c7ac52857885c34518154901	0	0	0	0	0	0	0	0	0	0	0	0	0	/home/dhl_ec/bnelissen/Slides/CD3_manuscript/CD3_slides/AAA336.CD3/AAA336.CD3.run1	255	0.7	0.06	0.7	0.06	-9.91184760848	-13.0406163562	2.93932973095	0.758756664062
64059.0	1614007.0	25201.0	56936.0	1614007.0	4000000.0	540.0	61.0	3.54	2.12	1.82	0.0700000000002	10.35	0.64	1.26	0.22	8.91	0.29	2.3	1.53	0.420000000001	AAA336.CD3.X18.Y10.tile.tissue.png	111	1	2000	111	5d0028077802a52d6b40ae95fd6ad862	0	0	0	0	0	0	0	0	0	0	0	0	0	/home/dhl_ec/bnelissen/Slides/CD3_manuscript/CD3_slides/AAA336.CD3/AAA336.CD3.run1	255	0.7	0.06	0.7	0.06	-10.0223127996	-12.9161596057	2.70035332601	0.575237296875
122658.0	3144398.0	50367.0	17078.0	3144398.0	4000000.0	1138.0	6.0	3.13	2.35	1.18	0.0499999999997	7.01	0.58	1.21	0.14	10.1	0.54	3.55	2.52	0.65	AAA336.CD3.X18.Y11.tile.tissue.png	112	1	2000	112	b30c9dba26306815e9e42da6737cf6aa	0	0	0	0	0	0	0	0	0	0	0	0	0	/home/dhl_ec/bnelissen/Slides/CD3_manuscript/CD3_slides/AAA336.CD3/AAA336.CD3.run1	255	0.7	0.06	0.7	0.06	-9.64108249145	-12.5830037574	2.43154964797	0.48155146875
49105.0	2343645.0	17814.0	17573.0	2343645.0	4000000.0	341.0	2.0	4.4	1.43	1.11	0.0500000000002	6.73	0.36	0.95	0.13	8.83	0.31	2.22	1.52	0.41	AAA336.CD3.X18.Y12.tile.tissue.png	113	1	2000	113	e0d91325674c422fe0ad126ca312a7dd	0	0	0	0	0	0	0	0	0	0	0	0	0	/home/dhl_ec/bnelissen/Slides/CD3_manuscript/CD3_slides/AAA336.CD3/AAA336.CD3.run1	255	0.7	0.06	0.7	0.06	-9.14562407956	-11.6383310005	2.33886791037	0.3344086875
41109.0	3118762.0	16255.0	10624.0	3118762.0	4000000.0	301.0	3.0	0.87	1.51	1.12	0.0499999999997	8.42	0.42	0.77	0.0900000000001	9.24	0.33	2.12	1.48	0.61	AAA336.CD3.X18.Y13.tile.tissue.png	114	1	2000	114	74ac5372f8bbcc58d9b883224ac777ef	0	0	0	0	0	0	0	0	0	0	0	0	0	/home/dhl_ec/bnelissen/Slides/CD3_manuscript/CD3_slides/AAA336.CD3/AAA336.CD3.run1	255	0.7	0.0769353036802	0.7	0.0769353036802	-8.28203750364	-11.4846327754	1.69218625867	0.292067265625
5153.0	154311.0	2181.0	2374.0	154311.0	4000000.0	40.0	2.0	1.08	1.04	1.11	0.0499999999997	6.5	0.36	0.8	0.2	6.38	0.21	2.26	1.57	0.56	AAA336.CD3.X18.Y14.tile.tissue.png	115	1	2000	115	e1e3bfa6d4f6d27b1b35b215437b4643	0	0	0	0	0	0	0	0	0	0	0	0	0	/home/dhl_ec/bnelissen/Slides/CD3_manuscript/CD3_slides/AAA336.CD3/AAA336.CD3.run1	255	0.7	0.06	0.7	0.06	-8.93095408155	-11.7202938994	2.86498526296	0.676991021484
0.0	0.0	0.0	0.0	0.0	4000000.0	0.0	0.0	0.85	0.91	1.08	0.0499999999997	5.17	0.28	0.86	0.21	4.32	0.12	1.95	1.48	0.34	AAA336.CD3.X18.Y4.tile.tissue.png	116	1	2000	116	17f60165ac8133dcf7081e89b6a04430	0	0	0	0	0	0	0	0	0	0	0	0	0	/home/dhl_ec/bnelissen/Slides/CD3_manuscript/CD3_slides/AAA336.CD3/AAA336.CD3.run1	255	1.0	0.06	1.0	0.06	0.0	0.0	0.0	4.079368
7402.0	171701.0	2644.0	2824.0	171701.0	4000000.0	49.0	1.0	2.52	2.11	1.07	0.0500000000002	6.29	0.36	0.780000000001	0.31	9.89	0.35	2.51	2.34	0.56	AAA336.CD3.X18.Y5.tile.tissue.png	117	1	2000	117	977c49313961ecbc478fab96d17e090e	0	0	0	0	0	0	0	0	0	0	0	0	0	/home/dhl_ec/bnelissen/Slides/CD3_manuscript/CD3_slides/AAA336.CD3/AAA336.CD3.run1	255	0.7	0.06	0.7	0.06	-8.63268555461	-11.5339361545	1.54833556305	1.50978903418
56985.0	726077.0	21906.0	10137.0	726077.0	4000000.0	394.0	2.0	2.81	1.97	1.14	0.0499999999997	6.88	0.37	0.77	0.18	7.7	0.26	3.55	2.51	0.65	AAA336.CD3.X18.Y6.tile.tissue.png	118	1	2000	118	ff5e7eab7a86f251e0a3a4c95582ddb2	0	0	0	0	0	0	0	0	0	0	0	0	0	/home/dhl_ec/bnelissen/Slides/CD3_manuscript/CD3_slides/AAA336.CD3/AAA336.CD3.run1	255	0.7	0.06	0.7	0.06	-8.90626075232	-11.443050436	2.65587754152	0.81939859375
51238.0	1188618.0	19942.0	8872.0	1188618.0	4000000.0	369.0	2.0	2.74	2.95	1.78	0.0900000000001	10.39	0.57	1.2	0.25	11.22	0.4	3.33	2.35	0.61	AAA336.CD3.X18.Y7.tile.tissue.png	119	1	2000	119	f6ec510745851e214ff53e526e8b0cd4	0	0	0	0	0	0	0	0	0	0	0	0	0	/home/dhl_ec/bnelissen/Slides/CD3_manuscript/CD3_slides/AAA336.CD3/AAA336.CD3.run1	255	0.7	0.06	0.7	0.06	-9.12484590442	-11.5057729928	2.58532313269	0.29701103125
74479.0	1192655.0	29605.0	43705.0	1192655.0	4000000.0	624.0	26.0	1.16	1.14	1.26	0.0500000000002	6.85	0.39	0.75	0.16	8.02	0.41	3.5	2.33	0.63	AAA336.CD3.X18.Y8.tile.tissue.png	120	1	2000	120	441dbdacdf781daf18b149cd570d8bf8	0	0	0	0	0	0	0	0	0	0	0	0	0	/home/dhl_ec/bnelissen/Slides/CD3_manuscript/CD3_slides/AAA336.CD3/AAA336.CD3.run1	255	0.7	0.06	0.7	0.06	-10.0925470891	-12.5927495225	3.43608549253	0.5367819375
553001.0	3564565.0	206476.0	15423.0	3564565.0	4000000.0	4788.0	6.0	1.32	1.58	1.12	0.0500000000002	7.54	0.38	0.76	0.0799999999999	17.22	0.43	2.14	1.49	0.46	AAA336.CD3.X18.Y9.tile.tissue.png	121	1	2000	121	7e8cc2adea986e0610ac72a911f796d9	0	0	0	0	0	0	0	0	0	0	0	0	0	/home/dhl_ec/bnelissen/Slides/CD3_manuscript/CD3_slides/AAA336.CD3/AAA336.CD3.run1	255	0.7	0.103617510662	0.7	0.103617510662	-8.99388931861	-12.4951960064	0.927421874397	0.358097859375
298933.0	3234748.0	113100.0	26380.0	3234748.0	4000000.0	2510.0	22.0	1.01	1.21	1.1	0.0500000000002	6.96	0.38	0.76	0.0900000000001	11.0	0.4	2.49	1.69	0.52	AAA336.CD3.X19.Y10.tile.tissue.png	122	1	2000	122	6b9651d45964eba8fc3889b0b03461a6	0	0	0	0	0	0	0	0	0	0	0	0	0	/home/dhl_ec/bnelissen/Slides/CD3_manuscript/CD3_slides/AAA336.CD3/AAA336.CD3.run1	255	0.7	0.06	0.7	0.06	-9.83893877126	-12.7600181478	2.69682558139	0.492333976562
42167.0	2565606.0	17342.0	19033.0	2565606.0	4000000.0	358.0	7.0	0.97	1.41	1.11	0.0499999999997	6.62	0.39	0.75	0.12	9.04	0.33	2.44	1.94	0.55	AAA336.CD3.X19.Y11.tile.tissue.png	123	1	2000	123	f31c3ea8d1038a3199f0470a0303c6e9	0	0	0	0	0	0	0	0	0	0	0	0	0	/home/dhl_ec/bnelissen/Slides/CD3_manuscript/CD3_slides/AAA336.CD3/AAA336.CD3.run1	255	0.7	0.06	0.7	0.06	-9.21551148408	-12.2326487329	1.85925740285	0.29290709375
30037.0	3994106.0	10227.0	8183.0	3994106.0	4000000.0	197.0	1.0	1.96	3.06	1.1	0.04	6.51	0.37	0.77	0.0600000000004	9.86	0.38	2.15	1.54	0.47	AAA336.CD3.X19.Y12.tile.tissue.png	124	1	2000	124	9231d2628fd21e9dca1f6be196d0a9cf	0	0	0	0	0	0	0	0	0	0	0	0	0	/home/dhl_ec/bnelissen/Slides/CD3_manuscript/CD3_slides/AAA336.CD3/AAA336.CD3.run1	255	0.7	0.0830741057502	0.7	0.0830741057502	-8.23999507192	-12.2520636691	1.22584421204	0.149921179199
8814.0	3992602.0	3668.0	8230.0	3992602.0	4000000.0	75.0	1.0	1.05	1.41	1.13	0.0500000000002	6.24	0.64	1.23	0.0799999999999	10.2	0.37	2.19	1.53	0.62	AAA336.CD3.X19.Y13.tile.tissue.png	125	1	2000	125	ff807a74ee3ca63cf15acf43395701d9	0	0	0	0	0	0	0	0	0	0	0	0	0	/home/dhl_ec/bnelissen/Slides/CD3_manuscript/CD3_slides/AAA336.CD3/AAA336.CD3.run1	255	0.7	0.0740603157491	0.7	0.0740603157491	-8.29185327172	-12.3596925672	1.00516006475	0.15552324707
8791.0	886078.0	3959.0	5590.0	886078.0	4000000.0	77.0	1.0	1.16	1.53	1.08	0.0499999999997	6.58	0.36	0.78	0.18	6.99	0.24	2.09	1.5	0.41	AAA336.CD3.X19.Y14.tile.tissue.png	126	1	2000	126	844e923a97f01b14abfb41748d329a95	0	0	0	0	0	0	0	0	0	0	0	0	0	/home/dhl_ec/bnelissen/Slides/CD3_manuscript/CD3_slides/AAA336.CD3/AAA336.CD3.run1	255	0.7	0.06	0.7	0.06	-8.82697145867	-11.7263925374	1.55688033026	0.949354417969
0.0	0.0	0.0	0.0	0.0	4000000.0	0.0	0.0	0.79	1.1	1.19	0.0599999999999	6.15	0.29	0.88	0.21	4.39	0.12	1.94	1.47	0.43	AAA336.CD3.X19.Y6.tile.tissue.png	127	1	2000	127	d9053ea4d5da64daa38e7d74de677dfb	0	0	0	0	0	0	0	0	0	0	0	0	0	/home/dhl_ec/bnelissen/Slides/CD3_manuscript/CD3_slides/AAA336.CD3/AAA336.CD3.run1	255	1.0	0.06	1.0	0.06	0.0	-11.6752614618	0.0	2.26079111377
15035.0	462382.0	6763.0	30035.0	462382.0	4000000.0	135.0	20.0	1.03	1.81	1.14	0.0599999999999	6.89	0.38	0.73	0.19	6.85	0.23	2.26	1.54	0.57	AAA336.CD3.X19.Y7.tile.tissue.png	128	1	2000	128	cab85d2e01315f6d95ec0403b3e1c26d	0	0	0	0	0	0	0	0	0	0	0	0	0	/home/dhl_ec/bnelissen/Slides/CD3_manuscript/CD3_slides/AAA336.CD3/AAA336.CD3.run1	255	0.7	0.06	0.7	0.06	-10.2016403379	-12.1375303703	3.92376707575	0.861739570313
52683.0	1354241.0	20222.0	70049.0	1354241.0	4000000.0	432.0	76.0	1.19	1.46	1.19	0.04	7.05	0.61	0.89	0.23	11.45	0.41	3.61	2.31	0.64	AAA336.CD3.X19.Y8.tile.tissue.png	129	1	2000	129	15af38f6efdb3aa466aa5ec153d8a49d	0	0	0	0	0	0	0	0	0	0	0	0	0	/home/dhl_ec/bnelissen/Slides/CD3_manuscript/CD3_slides/AAA336.CD3/AAA336.CD3.run1	255	0.7	0.06	0.7	0.06	-10.1037501832	-12.9761524298	3.68179206679	0.601841125
329151.0	2750337.0	116805.0	32767.0	2750337.0	4000000.0	2481.0	28.0	1.26	1.77	1.12	0.0500000000002	7.13	0.4	0.96	0.12	13.01	0.57	3.46	2.32	0.66	AAA336.CD3.X19.Y9.tile.tissue.png	130	1	2000	130	e53f472a0c4a9e5b04bc9655307daf43	0	0	0	0	0	0	0	0	0	0	0	0	0	/home/dhl_ec/bnelissen/Slides/CD3_manuscript/CD3_slides/AAA336.CD3/AAA336.CD3.run1	255	0.7	0.06	0.7	0.06	-9.65898392591	-12.8191616695	2.57424613674	0.78822771875
60226.0	2676199.0	24534.0	17472.0	2676199.0	4000000.0	532.0	3.0	1.2	1.53	1.79	0.0699999999997	11.17	0.580000000001	1.25	0.16	12.8	0.49	3.36	2.31	0.61	AAA336.CD3.X2.Y10.tile.tissue.png	131	1	2000	131	836124dffe1bd84dacee74569a1f0927	0	0	0	0	0	0	0	0	0	0	0	0	0	/home/dhl_ec/bnelissen/Slides/CD3_manuscript/CD3_slides/AAA336.CD3/AAA336.CD3.run1	255	0.7	0.06	0.7	0.06	-9.76530117625	-12.4014141018	3.96456760721	0.682824703125
107163.0	3370293.0	43727.0	19236.0	3370293.0	4000000.0	1009.0	4.0	1.22	1.8	1.78	0.0700000000006	10.0	0.58	1.24	0.12	12.87	0.36	2.19	1.49	0.420000000001	AAA336.CD3.X2.Y11.tile.tissue.png	132	1	2000	132	73ae5bcb8ff7a31f8f6f433e5644fd15	0	0	0	0	0	0	0	0	0	0	0	0	0	/home/dhl_ec/bnelissen/Slides/CD3_manuscript/CD3_slides/AAA336.CD3/AAA336.CD3.run1	255	0.7	0.06	0.7	0.06	-9.99225122123	-12.5348632315	4.16630886774	0.668604625
84246.0	3317856.0	35692.0	18344.0	3317856.0	4000000.0	800.0	3.0	1.64	1.83	1.08	0.0499999999993	6.84	0.58	1.21	0.12	9.88	0.5	2.21	1.52	0.629999999999	AAA336.CD3.X2.Y12.tile.tissue.png	133	1	2000	133	2ad66739bafa3272e3118675581138ad	0	0	0	0	0	0	0	0	0	0	0	0	0	/home/dhl_ec/bnelissen/Slides/CD3_manuscript/CD3_slides/AAA336.CD3/AAA336.CD3.run1	255	0.7	0.06	0.7	0.06	-9.61380601481	-12.3271698931	2.83136002027	0.471585640625
31937.0	3778653.0	13412.0	11624.0	3778653.0	4000000.0	287.0	1.0	1.21	2.44	1.77	0.0699999999997	11.49	0.56	1.21	0.0999999999995	13.9	0.56	2.97	1.48	0.410000000001	AAA336.CD3.X2.Y13.tile.tissue.png	134	1	2000	134	8f59066bffae4f130a5bba957ee2fd61	0	0	0	0	0	0	0	0	0	0	0	0	0	/home/dhl_ec/bnelissen/Slides/CD3_manuscript/CD3_slides/AAA336.CD3/AAA336.CD3.run1	255	0.7	0.06	0.7	0.06	-9.23271397974	-12.0663126874	1.5474954847	0.253917789063
8512.0	3999157.0	3868.0	8088.0	3999157.0	4000000.0	89.0	1.0	0.849999999999	1.17	1.26	0.04	6.39	0.36	0.73	0.0600000000004	9.33	0.36	2.12	1.51	0.649999999999	AAA336.CD3.X2.Y14.tile.tissue.png	135	1	2000	135	2ed7348a0147accc1e05bcad936d8279	0	0	0	0	0	0	0	0	0	0	0	0	0	/home/dhl_ec/bnelissen/Slides/CD3_manuscript/CD3_slides/AAA336.CD3/AAA336.CD3.run1	255	0.7	0.06	0.7	0.06	-8.92478916519	-12.4134575689	0.881934474433	0.113331745789
18443.0	1945006.0	6486.0	12100.0	1945006.0	4000000.0	124.0	2.0	1.2	1.88	1.75	0.0699999999997	7.14	0.57	1.28	0.21	11.42	0.44	3.27	2.29	0.599999999999	AAA336.CD3.X2.Y15.tile.tissue.png	136	1	2000	136	20e2a81d4471fbb28179da6b3b06f0f3	0	0	0	0	0	0	0	0	0	0	0	0	0	/home/dhl_ec/bnelissen/Slides/CD3_manuscript/CD3_slides/AAA336.CD3/AAA336.CD3.run1	255	0.7	0.06	0.7	0.06	-9.12164902588	-11.9112773064	2.00803491914	0.516007296875
8990.0	865027.0	4160.0	10999.0	865027.0	4000000.0	76.0	4.0	1.0	0.92	1.12	0.0600000000004	6.75	0.56	1.38	0.27	10.0	0.36	3.3	2.28	0.579999999999	AAA336.CD3.X2.Y16.tile.tissue.png	137	1	2000	137	fde656f633ecc893eec19bff40ffc8b0	0	0	0	0	0	0	0	0	0	0	0	0	0	/home/dhl_ec/bnelissen/Slides/CD3_manuscript/CD3_slides/AAA336.CD3/AAA336.CD3.run1	255	0.7	0.06	0.7	0.06	-9.15813101303	-12.0354151998	3.71532508627	0.565507976562
0.0	2080.0	0.0	212.0	2080.0	3110000.0	0.0	1.0	0.84	1.17	1.43	0.0699999999997	7.66	0.429999999999	1.11	0.25	6.82	0.17	2.43	1.79	0.43	AAA336.CD3.X2.Y17.tile.tissue.png	138	1	2000	138	4d993e03d87c11ffb2deadfd8b97edfc	0	0	0	0	0	0	0	0	0	0	0	0	0	/home/dhl_ec/bnelissen/Slides/CD3_manuscript/CD3_slides/AAA336.CD3/AAA336.CD3.run1	255	0.7	0.06	0.7	0.06	-9.98217451452	-12.3471379394	9.17030419392	0.466019032626
84.0	801297.0	42.0	5527.0	801297.0	4000000.0	1.0	2.0	1.23	1.5	1.82	0.0800000000008	10.35	0.559999999999	1.31	0.27	9.91	0.360000000001	3.27	2.32	0.64	AAA336.CD3.X2.Y8.tile.tissue.png	139	1	2000	139	89190440fc172b9f9a06ded854628515	0	0	0	0	0	0	0	0	0	0	0	0	0	/home/dhl_ec/bnelissen/Slides/CD3_manuscript/CD3_slides/AAA336.CD3/AAA336.CD3.run1	255	0.7	0.06	0.7	0.06	-7.93633932342	-11.7851935831	3.50537578695	0.676089453125
2573.0	3848335.0	1309.0	10926.0	3848335.0	4000000.0	27.0	3.0	2.8	2.02	1.83	0.0700000000006	10.66	0.56	1.22	0.0899999999992	14.1	0.61	3.51	2.38	0.72	AAA336.CD3.X2.Y9.tile.tissue.png	140	1	2000	140	256060324f21ecf6066beede1a46af1f	0	0	0	0	0	0	0	0	0	0	0	0	0	/home/dhl_ec/bnelissen/Slides/CD3_manuscript/CD3_slides/AAA336.CD3/AAA336.CD3.run1	255	0.7	0.0785433606628	0.7	0.0785433606628	-8.38393386201	-12.1357665896	2.68919752307	0.388745515625
109188.0	3503727.0	45870.0	16155.0	3503727.0	4000000.0	1000.0	2.0	1.05	2.02	1.13	0.04	6.64	0.58	1.2	0.11	13.91	0.57	3.34	2.3	0.64	AAA336.CD3.X20.Y10.tile.tissue.png	141	1	2000	141	7b0e743bb926f640ccf92f348ac5f889	0	0	0	0	0	0	0	0	0	0	0	0	0	/home/dhl_ec/bnelissen/Slides/CD3_manuscript/CD3_slides/AAA336.CD3/AAA336.CD3.run1	255	0.7	0.06	0.7	0.06	-9.32179144475	-12.353181242	1.67255302005	0.266902511719
20254.0	3687727.0	9289.0	11404.0	3687727.0	4000000.0	192.0	4.0	1.16	1.62	1.15	0.0499999999993	7.2	0.38	0.88	0.1	9.84	0.549999999999	3.32	2.37	0.84	AAA336.CD3.X20.Y11.tile.tissue.png	142	1	2000	142	ec3a69669239bd7a67dfe2f4a1068edf	0	0	0	0	0	0	0	0	0	0	0	0	0	/home/dhl_ec/bnelissen/Slides/CD3_manuscript/CD3_slides/AAA336.CD3/AAA336.CD3.run1	255	0.7	0.0960797703184	0.7	0.0960797703184	-8.09432395548	-12.1169600101	1.23903907174	0.201528691406
16313.0	3920932.0	6548.0	8614.0	3920932.0	4000000.0	119.0	1.0	1.29	2.3	1.62	0.04	6.76	0.37	0.75	0.0600000000004	9.28	0.360000000001	2.14	1.49	0.69	AAA336.CD3.X20.Y12.tile.tissue.png	143	1	2000	143	e86f6484ca3764dc540719881083a428	0	0	0	0	0	0	0	0	0	0	0	0	0	/home/dhl_ec/bnelissen/Slides/CD3_manuscript/CD3_slides/AAA336.CD3/AAA336.CD3.run1	255	0.7	0.0860034365936	0.7	0.0860034365936	-7.68817900213	-11.9942452735	0.76916947783	0.196120914063
8151.0	2019602.0	3187.0	8920.0	2019602.0	4000000.0	62.0	3.0	1.17	1.07	1.08	0.0600000000004	6.46	0.360000000001	0.72	0.13	8.22	0.3	2.21	1.53	0.410000000001	AAA336.CD3.X20.Y13.tile.tissue.png	144	1	2000	144	f91be841298d400d9575bf7ebf626965	0	0	0	0	0	0	0	0	0	0	0	0	0	/home/dhl_ec/bnelissen/Slides/CD3_manuscript/CD3_slides/AAA336.CD3/AAA336.CD3.run1	255	0.7	0.06	0.7	0.06	-8.67819097458	-11.2619076039	1.25245971645	0.307639125
0.0	0.0	0.0	0.0	0.0	4000000.0	0.0	0.0	0.75	1.13	1.06	0.0600000000004	5.89	0.29	0.83	0.21	4.36	0.12	1.94	1.48	0.33	AAA336.CD3.X20.Y14.tile.tissue.png	145	1	2000	145	c5aa872eb01d887da727dc52e582822d	0	0	0	0	0	0	0	0	0	0	0	0	0	/home/dhl_ec/bnelissen/Slides/CD3_manuscript/CD3_slides/AAA336.CD3/AAA336.CD3.run1	255	1.0	0.06	1.0	0.06	0.0	-12.2905145241	0.0	2.49301793641
0.0	0.0	0.0	0.0	0.0	4000000.0	0.0	0.0	2.42	2.15	1.73	0.0799999999999	8.13	0.47	1.46	0.33	6.81	0.22	3.2	2.37	0.54	AAA336.CD3.X20.Y5.tile.tissue.png	146	1	2000	146	24f02842213daaa2f89ff83cd0fafa78	0	0	0	0	0	0	0	0	0	0	0	0	0	/home/dhl_ec/bnelissen/Slides/CD3_manuscript/CD3_slides/AAA336.CD3/AAA336.CD3.run1	255	1.0	0.06	1.0	0.06	0.0	0.0	0.0	2.1311085
11650.0	321179.0	4780.0	16217.0	321179.0	4000000.0	94.0	16.0	2.84	1.74	1.83	0.0799999999999	9.92	0.57	1.22	0.31	6.89	0.21	2.12	2.02	0.6	AAA336.CD3.X20.Y6.tile.tissue.png	147	1	2000	147	4c92b57a398b6e770f4b83f99a2cd2e8	0	0	0	0	0	0	0	0	0	0	0	0	0	/home/dhl_ec/bnelissen/Slides/CD3_manuscript/CD3_slides/AAA336.CD3/AAA336.CD3.run1	255	0.7	0.06	0.7	0.06	-10.1193065593	-11.9895351265	3.21547213415	0.893438304687
34307.0	1476662.0	15321.0	66022.0	1476662.0	4000000.0	339.0	72.0	3.02	3.01	1.85	0.0699999999997	10.63	0.62	1.21	0.23	11.28	0.42	3.53	2.33	0.759999999999	AAA336.CD3.X20.Y7.tile.tissue.png	148	1	2000	148	626e443de222d69ccc9b3fc563f047fb	0	0	0	0	0	0	0	0	0	0	0	0	0	/home/dhl_ec/bnelissen/Slides/CD3_manuscript/CD3_slides/AAA336.CD3/AAA336.CD3.run1	255	0.7	0.06	0.7	0.06	-10.0878781333	-12.514434849	3.64633922442	0.633638609375
34652.0	1415356.0	14427.0	63575.0	1415356.0	4000000.0	307.0	65.0	2.18	2.53	1.85	0.0700000000006	10.7	0.620000000001	1.2	0.24	11.02	0.4	3.51	2.29	0.849999999999	AAA336.CD3.X20.Y8.tile.tissue.png	149	1	2000	149	835ac96b54d7c288dc1b6b0414313ed2	0	0	0	0	0	0	0	0	0	0	0	0	0	/home/dhl_ec/bnelissen/Slides/CD3_manuscript/CD3_slides/AAA336.CD3/AAA336.CD3.run1	255	0.7	0.06	0.7	0.06	-9.98061131865	-12.7740566593	3.29012591852	0.532208609375
278912.0	2652011.0	105390.0	30164.0	2652011.0	4000000.0	2362.0	16.0	1.4	2.84	1.12	0.04	7.14	0.38	0.75	0.11	10.04	0.35	3.51	2.36	1.2	AAA336.CD3.X20.Y9.tile.tissue.png	150	1	2000	150	14bc7cdf2e207c175b370fa6c1396ed8	0	0	0	0	0	0	0	0	0	0	0	0	0	/home/dhl_ec/bnelissen/Slides/CD3_manuscript/CD3_slides/AAA336.CD3/AAA336.CD3.run1	255	0.7	0.06	0.7	0.06	-9.71059930268	-12.8200852718	2.70602609849	0.49410103125
11381.0	3946547.0	4822.0	9355.0	3946547.0	4000000.0	100.0	1.0	4.11	1.14	1.1	0.04	6.42	0.37	0.75	0.0600000000004	9.36	0.349999999999	2.13	1.48	0.68	AAA336.CD3.X21.Y10.tile.tissue.png	151	1	2000	151	2d36e1704773bba03f3fa953bbdc1527	0	0	0	0	0	0	0	0	0	0	0	0	0	/home/dhl_ec/bnelissen/Slides/CD3_manuscript/CD3_slides/AAA336.CD3/AAA336.CD3.run1	255	0.7	0.0652077766691	0.7	0.0652077766691	-8.96440522126	-12.3631906402	0.986460433852	0.159770146973
17678.0	3903829.0	5046.0	8334.0	3903829.0	4000000.0	101.0	1.0	2.33	1.77	1.82	0.0699999999997	11.09	0.559999999999	1.2	0.0900000000001	13.54	0.36	2.31	1.54	0.649999999999	AAA336.CD3.X21.Y11.tile.tissue.png	152	1	2000	152	1c307a1a8f2ffda73c6885b25ed9843d	0	0	0	0	0	0	0	0	0	0	0	0	0	/home/dhl_ec/bnelissen/Slides/CD3_manuscript/CD3_slides/AAA336.CD3/AAA336.CD3.run1	255	0.7	0.0859033779054	0.7	0.0859033779054	-9.05015915033	-12.4707202258	1.03301199941	0.256320222656
11377.0	1564784.0	4187.0	6600.0	1564784.0	4000000.0	83.0	1.0	1.29	1.4	1.1	0.0500000000002	6.58	0.38	0.74	0.150000000001	7.73	0.41	3.17	2.53	0.68	AAA336.CD3.X21.Y12.tile.tissue.png	153	1	2000	153	b99a154a901d423d23a349fd7a55317a	0	0	0	0	0	0	0	0	0	0	0	0	0	/home/dhl_ec/bnelissen/Slides/CD3_manuscript/CD3_slides/AAA336.CD3/AAA336.CD3.run1	255	0.7	0.06	0.7	0.06	-8.85633469009	-11.5216029326	1.06589956346	0.497580554688
0.0	0.0	0.0	0.0	0.0	4000000.0	0.0	0.0	1.19	1.57	1.14	0.0600000000004	6.2	0.5	1.54	0.36	6.87	0.21	3.28	2.48	0.63	AAA336.CD3.X21.Y13.tile.tissue.png	154	1	2000	154	e4143b3f04427d7636157eb7850b78b5	0	0	0	0	0	0	0	0	0	0	0	0	0	/home/dhl_ec/bnelissen/Slides/CD3_manuscript/CD3_slides/AAA336.CD3/AAA336.CD3.run1	255	1.0	0.06	1.0	0.06	0.0	-12.2476890191	0.0	2.72863553255
289.0	5638.0	133.0	606.0	5638.0	4000000.0	2.0	3.0	1.28	2.85	1.11	0.0600000000004	6.61	0.349999999999	0.8	0.21	6.6	0.21	2.08	1.53	0.53	AAA336.CD3.X21.Y5.tile.tissue.png	155	1	2000	155	70c405f3d891ac9c47dcd80a222fc673	0	0	0	0	0	0	0	0	0	0	0	0	0	/home/dhl_ec/bnelissen/Slides/CD3_manuscript/CD3_slides/AAA336.CD3/AAA336.CD3.run1	255	0.7	0.06	0.7	0.06	-10.0127864349	-12.2980856673	4.77856308309	3.27605364209
40367.0	1757379.0	17172.0	51776.0	1757379.0	4000000.0	359.0	32.0	1.17	1.23	1.83	0.0799999999999	10.5	0.64	1.28	0.24	8.76	0.440000000001	3.55	1.68	0.47	AAA336.CD3.X21.Y6.tile.tissue.png	156	1	2000	156	ef6ba3004ce888886c2242248192afe2	0	0	0	0	0	0	0	0	0	0	0	0	0	/home/dhl_ec/bnelissen/Slides/CD3_manuscript/CD3_slides/AAA336.CD3/AAA336.CD3.run1	255	0.7	0.06	0.7	0.06	-9.88664806746	-12.9730577981	3.42732962543	0.555286484375
32821.0	1584567.0	14415.0	78823.0	1584567.0	4000000.0	306.0	72.0	0.919999999999	2.64	1.07	0.04	7.06	0.650000000001	1.29	0.259999999999	11.29	0.43	3.58	2.31	0.650000000001	AAA336.CD3.X21.Y7.tile.tissue.png	157	1	2000	157	44cc3116e98fe32f77893d49c029016a	0	0	0	0	0	0	0	0	0	0	0	0	0	/home/dhl_ec/bnelissen/Slides/CD3_manuscript/CD3_slides/AAA336.CD3/AAA336.CD3.run1	255	0.7	0.06	0.7	0.06	-10.0933190044	-12.930082707	3.58228927158	0.54422928125
183495.0	2880230.0	73373.0	43173.0	2880230.0	4000000.0	1671.0	20.0	1.77	2.87	1.77	0.0699999999997	9.8	0.58	1.21	0.16	14.8	0.58	2.57	1.53	0.62	AAA336.CD3.X21.Y8.tile.tissue.png	158	1	2000	158	5780e139e5cdcbcb7160d8100decf34d	0	0	0	0	0	0	0	0	0	0	0	0	0	/home/dhl_ec/bnelissen/Slides/CD3_manuscript/CD3_slides/AAA336.CD3/AAA336.CD3.run1	255	0.7	0.06	0.7	0.06	-9.93064193336	-13.141102624	3.00736108477	0.60661190625
212062.0	3866907.0	86058.0	13086.0	3866907.0	4000000.0	1938.0	3.0	1.23	1.55	1.09	0.0699999999997	11.22	0.6	1.28	0.0900000000001	16.57	0.61	3.29	2.29	0.67	AAA336.CD3.X21.Y9.tile.tissue.png	159	1	2000	159	7eb2638125ddf7ae5285a8c4a172a8cd	0	0	0	0	0	0	0	0	0	0	0	0	0	/home/dhl_ec/bnelissen/Slides/CD3_manuscript/CD3_slides/AAA336.CD3/AAA336.CD3.run1	255	0.7	0.0792632430677	0.7	0.0792632430677	-9.5456143896	-12.8312282043	1.66625591724	0.258963216797
43831.0	3952926.0	14472.0	9246.0	3952926.0	4000000.0	271.0	2.0	1.17	2.95	1.14	0.04	6.22	0.349999999999	0.74	0.0500000000002	10.16	0.38	2.17	1.52	0.63	AAA336.CD3.X22.Y10.tile.tissue.png	160	1	2000	160	32d78d5f79e923b9329271781cdec3e0	0	0	0	0	0	0	0	0	0	0	0	0	0	/home/dhl_ec/bnelissen/Slides/CD3_manuscript/CD3_slides/AAA336.CD3/AAA336.CD3.run1	255	0.7	0.0748365331441	0.7	0.0748365331441	-8.73189705608	-12.5967378594	1.08679050999	0.252816158203
16648.0	1551956.0	6454.0	9075.0	1551956.0	4000000.0	127.0	4.0	1.23	1.12	1.11	0.0599999999995	8.5	0.38	0.800000000001	0.160000000001	7.85	0.27	2.16	1.48	0.579999999999	AAA336.CD3.X22.Y11.tile.tissue.png	161	1	2000	161	1ec5a0ab8d071f45da3a66155c0fcc22	0	0	0	0	0	0	0	0	0	0	0	0	0	/home/dhl_ec/bnelissen/Slides/CD3_manuscript/CD3_slides/AAA336.CD3/AAA336.CD3.run1	255	0.7	0.06	0.7	0.06	-8.95720846185	-11.2642380237	1.56744719979	0.40567159375
0.0	0.0	0.0	0.0	0.0	4000000.0	0.0	0.0	0.7	0.96	1.11	0.0600000000004	5.2	0.28	0.84	0.32	5.3	0.12	1.97	1.51	0.530000000001	AAA336.CD3.X22.Y12.tile.tissue.png	162	1	2000	162	2beb117ee9ea5d131cadb44daf2eff32	0	0	0	0	0	0	0	0	0	0	0	0	0	/home/dhl_ec/bnelissen/Slides/CD3_manuscript/CD3_slides/AAA336.CD3/AAA336.CD3.run1	255	1.0	0.06	1.0	0.06	0.0	0.0	0.0	7.075724
0.0	0.0	0.0	0.0	0.0	4000000.0	0.0	0.0	3.14	1.52	1.84	0.0900000000001	8.96	0.47	1.42	0.320000000001	6.7	0.2	2.69	1.61	0.53	AAA336.CD3.X22.Y4.tile.tissue.png	163	1	2000	163	f843321960bbfa7ad0674e766bcb2a79	0	0	0	0	0	0	0	0	0	0	0	0	0	/home/dhl_ec/bnelissen/Slides/CD3_manuscript/CD3_slides/AAA336.CD3/AAA336.CD3.run1	255	1.0	0.06	1.0	0.06	0.0	-12.2511516365	0.0	1.23863204359
32159.0	681279.0	13027.0	33366.0	681279.0	4000000.0	279.0	30.0	1.18	1.35	1.11	0.0600000000004	7.0	0.389999999999	0.740000000001	0.190000000001	7.34	0.24	2.16	1.48	0.400000000001	AAA336.CD3.X22.Y5.tile.tissue.png	164	1	2000	164	cddce8662dd0c5345584185aa47774ae	0	0	0	0	0	0	0	0	0	0	0	0	0	/home/dhl_ec/bnelissen/Slides/CD3_manuscript/CD3_slides/AAA336.CD3/AAA336.CD3.run1	255	0.7	0.06	0.7	0.06	-10.1868262812	-12.2667942604	3.77169035601	0.64443034375
29569.0	1472771.0	13037.0	67692.0	1472771.0	4000000.0	278.0	64.0	1.26	2.03	1.78	0.0699999999997	9.83	0.62	1.34	0.26	12.05	0.410000000001	3.78	2.33	0.709999999999	AAA336.CD3.X22.Y6.tile.tissue.png	165	1	2000	165	73c057beb2ab4b17e0dd67fd6f3633d7	0	0	0	0	0	0	0	0	0	0	0	0	0	/home/dhl_ec/bnelissen/Slides/CD3_manuscript/CD3_slides/AAA336.CD3/AAA336.CD3.run1	255	0.7	0.06	0.7	0.06	-10.0324278709	-12.9053029388	3.098279275	0.58211403125
33989.0	1890274.0	15719.0	67504.0	1890274.0	4000000.0	338.0	47.0	1.14	2.31	1.12	0.04	7.12	0.4	0.860000000001	0.14	8.29	0.3	2.31	1.48	0.83	AAA336.CD3.X22.Y7.tile.tissue.png	166	1	2000	166	120ea5e570896e5f69d56274a81d2119	0	0	0	0	0	0	0	0	0	0	0	0	0	/home/dhl_ec/bnelissen/Slides/CD3_manuscript/CD3_slides/AAA336.CD3/AAA336.CD3.run1	255	0.7	0.06	0.7	0.06	-9.91597190417	-12.9770892049	3.37123953518	0.48899946875
157604.0	3607905.0	62987.0	17025.0	3607905.0	4000000.0	1352.0	11.0	2.0	3.0	1.14	0.04	6.43	0.37	0.749999999999	0.0699999999997	10.55	0.38	2.4	2.31	0.659999999999	AAA336.CD3.X22.Y8.tile.tissue.png	167	1	2000	167	89cf32e681f6bb58c3fe1aea30a4a121	0	0	0	0	0	0	0	0	0	0	0	0	0	/home/dhl_ec/bnelissen/Slides/CD3_manuscript/CD3_slides/AAA336.CD3/AAA336.CD3.run1	255	0.7	0.06	0.7	0.06	-9.52983065199	-12.8065889061	2.20349322363	0.313818308594
61725.0	3420283.0	22527.0	17008.0	3420283.0	4000000.0	407.0	5.0	2.48	2.49	1.77	0.0699999999997	9.93	0.57	1.23	0.12	11.8	0.34	2.13	1.49	0.63	AAA336.CD3.X22.Y9.tile.tissue.png	168	1	2000	168	799d0418ef3137b5133ad1d346b8cfb1	0	0	0	0	0	0	0	0	0	0	0	0	0	/home/dhl_ec/bnelissen/Slides/CD3_manuscript/CD3_slides/AAA336.CD3/AAA336.CD3.run1	255	0.7	0.06	0.7	0.06	-9.20388204447	-12.3256420713	1.35762659917	0.29393684375
6907.0	1873207.0	2410.0	8594.0	1873207.0	4000000.0	43.0	3.0	1.92	2.18	1.79	0.0900000000001	10.16	0.57	1.22	0.22	11.29	0.429999999999	3.3	2.29	0.599999999999	AAA336.CD3.X23.Y10.tile.tissue.png	169	1	2000	169	faf6c423ad3d72cba60b5ffd8a36761f	0	0	0	0	0	0	0	0	0	0	0	0	0	/home/dhl_ec/bnelissen/Slides/CD3_manuscript/CD3_slides/AAA336.CD3/AAA336.CD3.run1	255	0.7	0.06	0.7	0.06	-8.88664480445	-11.3830353681	1.41826248781	0.40780115625
0.0	6308.0	0.0	414.0	6308.0	4000000.0	0.0	1.0	2.95	2.19	1.76	0.0799999999999	9.74	0.56	1.38	0.32	8.04	0.21	3.1	2.32	0.58	AAA336.CD3.X23.Y11.tile.tissue.png	170	1	2000	170	4c51196e144ba9da87e726a1c73a89ed	0	0	0	0	0	0	0	0	0	0	0	0	0	/home/dhl_ec/bnelissen/Slides/CD3_manuscript/CD3_slides/AAA336.CD3/AAA336.CD3.run1	255	0.7	0.06	0.7	0.06	0.0	-11.0084670411	0.0402812413498	5.4810328486
0.0	3897.0	0.0	278.0	3897.0	3110000.0	0.0	1.0	2.61	1.61	1.45	0.0600000000004	7.78	0.450000000001	1.11	0.23	6.74	0.17	2.45	1.78	0.429999999999	AAA336.CD3.X23.Y17.tile.tissue.png	171	1	2000	171	41a43d02192c639fd66fdc8273c821d6	0	0	0	0	0	0	0	0	0	0	0	0	0	/home/dhl_ec/bnelissen/Slides/CD3_manuscript/CD3_slides/AAA336.CD3/AAA336.CD3.run1	255	0.7	0.06	0.7	0.06	-7.00009297922	-12.3478352821	7.29409040608	0.422873399309
0.0	1839.0	0.0	223.0	1839.0	4000000.0	0.0	1.0	1.0	1.25	1.74	0.0900000000001	9.66	0.56	1.42	0.33	5.75	0.22	3.03	2.31	0.55	AAA336.CD3.X23.Y2.tile.tissue.png	172	1	2000	172	8de650438fcbfb69b4d3d9cd65e4e79c	0	0	0	0	0	0	0	0	0	0	0	0	0	/home/dhl_ec/bnelissen/Slides/CD3_manuscript/CD3_slides/AAA336.CD3/AAA336.CD3.run1	255	0.7	0.06	0.7	0.06	0.0	-11.8067286112	4.97935518199	1.77886859344
16620.0	385751.0	7640.0	11070.0	385751.0	4000000.0	165.0	9.0	1.65	2.6	1.16	0.0500000000002	6.75	0.38	0.78	0.190000000001	7.01	0.23	2.16	1.49	0.57	AAA336.CD3.X23.Y3.tile.tissue.png	173	1	2000	173	6a79598d490e8945030612bcec6f5d63	0	0	0	0	0	0	0	0	0	0	0	0	0	/home/dhl_ec/bnelissen/Slides/CD3_manuscript/CD3_slides/AAA336.CD3/AAA336.CD3.run1	255	0.7	0.06	0.7	0.06	-10.3053278844	-12.6603106887	5.09278963317	1.4484104375
19275.0	351765.0	8931.0	23007.0	351765.0	4000000.0	198.0	26.0	2.4	3.43	1.76	0.0799999999999	7.18	0.38	0.76	0.200000000001	6.92	0.24	2.23	1.53	0.39	AAA336.CD3.X23.Y4.tile.tissue.png	174	1	2000	174	6c442c5317f75b4f5ece6c80880d4b0c	0	0	0	0	0	0	0	0	0	0	0	0	0	/home/dhl_ec/bnelissen/Slides/CD3_manuscript/CD3_slides/AAA336.CD3/AAA336.CD3.run1	255	0.7	0.06	0.7	0.06	-10.2986088346	-12.3892279327	4.87434386977	1.08390892969
42665.0	1226152.0	18112.0	78805.0	1226152.0	4000000.0	397.0	83.0	3.0	2.84	1.11	0.0500000000002	7.2	0.41	0.74	0.17	7.9	0.27	2.38	1.52	0.679999999999	AAA336.CD3.X23.Y5.tile.tissue.png	175	1	2000	175	c1a1e1ca6ecc915a78fab0b6ca2b3d53	0	0	0	0	0	0	0	0	0	0	0	0	0	/home/dhl_ec/bnelissen/Slides/CD3_manuscript/CD3_slides/AAA336.CD3/AAA336.CD3.run1	255	0.7	0.06	0.7	0.06	-10.031686979	-12.6783446244	2.97991051209	0.597520578125
32281.0	1772460.0	14088.0	71993.0	1772460.0	4000000.0	310.0	43.0	3.33	1.74	1.08	0.0500000000002	6.87	0.620000000001	1.21	0.22	11.78	0.43	3.75	2.36	0.600000000001	AAA336.CD3.X23.Y6.tile.tissue.png	176	1	2000	176	cded8493820c4b0f68f6c98fbc5fe020	0	0	0	0	0	0	0	0	0	0	0	0	0	/home/dhl_ec/bnelissen/Slides/CD3_manuscript/CD3_slides/AAA336.CD3/AAA336.CD3.run1	255	0.7	0.06	0.7	0.06	-9.8202384686	-12.979720371	2.58901522659	0.504137875
129905.0	3575259.0	52671.0	16866.0	3575259.0	4000000.0	1154.0	4.0	1.62	2.72	1.12	0.04	7.46	0.36	0.720000000001	0.0699999999997	15.02	0.58	3.22	1.98	0.650000000001	AAA336.CD3.X23.Y7.tile.tissue.png	177	1	2000	177	397c560efca658c86f4dfc3585becfa5	0	0	0	0	0	0	0	0	0	0	0	0	0	/home/dhl_ec/bnelissen/Slides/CD3_manuscript/CD3_slides/AAA336.CD3/AAA336.CD3.run1	255	0.7	0.06	0.7	0.06	-9.56897103945	-12.5952180404	2.36494063563	0.345694070313
33312.0	3126323.0	13473.0	20181.0	3126323.0	4000000.0	262.0	7.0	2.56	2.69	1.78	0.0500000000002	7.26	0.36	1.13	0.0900000000001	9.4	0.339999999999	2.22	1.53	0.429999999999	AAA336.CD3.X23.Y8.tile.tissue.png	178	1	2000	178	2c0bbe2075d0ba2ca66618eb16c5cdb3	0	0	0	0	0	0	0	0	0	0	0	0	0	/home/dhl_ec/bnelissen/Slides/CD3_manuscript/CD3_slides/AAA336.CD3/AAA336.CD3.run1	255	0.7	0.06	0.7	0.06	-8.88950123258	-12.0879627045	1.70414725479	0.260478933594
28266.0	3938710.0	9432.0	8028.0	3938710.0	4000000.0	181.0	1.0	1.61	3.34	1.29	0.0500000000002	6.35	0.36	0.76	0.0599999999995	9.71	0.56	3.39	2.37	0.65	AAA336.CD3.X23.Y9.tile.tissue.png	179	1	2000	179	131511b54f1c0824ca247dd4f176be0b	0	0	0	0	0	0	0	0	0	0	0	0	0	/home/dhl_ec/bnelissen/Slides/CD3_manuscript/CD3_slides/AAA336.CD3/AAA336.CD3.run1	255	0.7	0.0614611373418	0.7	0.0614611373418	-8.96099168294	-12.494797769	1.06119849806	0.290898106934
0.0	0.0	0.0	0.0	0.0	4000000.0	0.0	0.0	3.67	2.3	1.81	0.0799999999999	9.46	0.47	1.4	0.33	6.61	0.21	2.48	1.47	0.35	AAA336.CD3.X24.Y0.tile.tissue.png	180	1	2000	180	8ea809b04e75532656cf44e622fddcf4	0	0	0	0	0	0	0	0	0	0	0	0	0	/home/dhl_ec/bnelissen/Slides/CD3_manuscript/CD3_slides/AAA336.CD3/AAA336.CD3.run1	255	1.0	0.06	1.0	0.06	0.0	-10.605397159	0.0	5.24547488182
51652.0	862850.0	21832.0	13879.0	862850.0	4000000.0	451.0	8.0	2.92	2.77	1.07	0.0599999999995	6.76	0.36	0.76	0.18	7.31	0.24	2.2	1.49	1.99	AAA336.CD3.X24.Y1.tile.tissue.png	181	1	2000	181	9248d055a7eb03812a067da1a60b9c14	0	0	0	0	0	0	0	0	0	0	0	0	0	/home/dhl_ec/bnelissen/Slides/CD3_manuscript/CD3_slides/AAA336.CD3/AAA336.CD3.run1	255	0.7	0.06	0.7	0.06	-10.1662455622	-12.6762654096	7.07090904468	1.28918139844
0.0	0.0	0.0	0.0	0.0	4000000.0	0.0	0.0	1.3	1.94	1.76	0.0799999999999	8.45	0.47	1.37	0.309999999999	5.96	0.2	3.0	2.32	0.61	AAA336.CD3.X24.Y10.tile.tissue.png	182	1	2000	182	ca1e45be0948562bb07a68cd962bf393	0	0	0	0	0	0	0	0	0	0	0	0	0	/home/dhl_ec/bnelissen/Slides/CD3_manuscript/CD3_slides/AAA336.CD3/AAA336.CD3.run1	255	1.0	0.06	1.0	0.06	0.0	0.0	0.0	9.422924
0.0	0.0	0.0	0.0	0.0	3110000.0	0.0	0.0	1.23	2.98	1.45	0.0600000000004	6.64	0.360000000001	1.11	0.24	5.3	0.16	2.37	1.78	0.440000000001	AAA336.CD3.X24.Y17.tile.tissue.png	183	1	2000	183	0c7102498dc1474eef206338aa155536	0	0	0	0	0	0	0	0	0	0	0	0	0	/home/dhl_ec/bnelissen/Slides/CD3_manuscript/CD3_slides/AAA336.CD3/AAA336.CD3.run1	255	1.0	0.06	1.0	0.06	0.0	0.0	0.0	1.74567829582
71075.0	1382642.0	28402.0	55152.0	1382642.0	4000000.0	603.0	53.0	3.65	1.59	1.75	0.0700000000006	10.7	0.599999999999	1.22	0.240000000001	11.72	0.42	3.45	2.29	0.74	AAA336.CD3.X24.Y2.tile.tissue.png	184	1	2000	184	c4e39eb1d41b87635a558e332984b073	0	0	0	0	0	0	0	0	0	0	0	0	0	/home/dhl_ec/bnelissen/Slides/CD3_manuscript/CD3_slides/AAA336.CD3/AAA336.CD3.run1	255	0.7	0.06	0.7	0.06	-10.2937944618	-12.980134946	4.74944559389	1.60193071875
74253.0	1789327.0	32048.0	74713.0	1789327.0	4000000.0	704.0	67.0	2.19	1.59	1.76	0.0699999999997	10.55	0.610000000001	1.21	0.22	12.24	0.48	3.55	2.37	0.74	AAA336.CD3.X24.Y3.tile.tissue.png	185	1	2000	185	a1c08f09d3abcf4bbfeed4547ffd702c	0	0	0	0	0	0	0	0	0	0	0	0	0	/home/dhl_ec/bnelissen/Slides/CD3_manuscript/CD3_slides/AAA336.CD3/AAA336.CD3.run1	255	0.7	0.06	0.7	0.06	-10.1832329848	-12.5006783326	4.22036527556	0.7822033125
85414.0	2308437.0	34572.0	73935.0	2308437.0	4000000.0	763.0	44.0	3.0	2.77	1.76	0.0799999999999	11.05	0.61	1.21	0.18	10.77	0.48	3.31	2.33	0.72	AAA336.CD3.X24.Y4.tile.tissue.png	186	1	2000	186	50857f1994a390570f3a96a2ef3aedb5	0	0	0	0	0	0	0	0	0	0	0	0	0	/home/dhl_ec/bnelissen/Slides/CD3_manuscript/CD3_slides/AAA336.CD3/AAA336.CD3.run1	255	0.7	0.06	0.7	0.06	-10.0613367021	-12.6869841488	3.25653593246	0.5971014375
34231.0	1807941.0	15270.0	91014.0	1807941.0	4000000.0	348.0	78.0	1.52	1.77	1.14	0.0700000000006	7.29	0.71	1.35	0.240000000001	8.55	0.29	2.32	2.32	0.650000000001	AAA336.CD3.X24.Y5.tile.tissue.png	187	1	2000	187	4f597c80b49a1f04adf458bf22d9a5a6	0	0	0	0	0	0	0	0	0	0	0	0	0	/home/dhl_ec/bnelissen/Slides/CD3_manuscript/CD3_slides/AAA336.CD3/AAA336.CD3.run1	255	0.7	0.06	0.7	0.06	-9.93912431003	-12.5807960294	2.63956379847	0.469755578125
207849.0	2899954.0	83202.0	49629.0	2899954.0	4000000.0	1960.0	23.0	1.34	1.76	1.74	0.0699999999997	8.0	0.39	0.749999999999	0.0999999999995	10.11	0.55	3.52	1.69	0.68	AAA336.CD3.X24.Y6.tile.tissue.png	188	1	2000	188	145bfddb58424efb7347fd72c861e0fd	0	0	0	0	0	0	0	0	0	0	0	0	0	/home/dhl_ec/bnelissen/Slides/CD3_manuscript/CD3_slides/AAA336.CD3/AAA336.CD3.run1	255	0.7	0.06	0.7	0.06	-9.88561366735	-12.9147276337	2.95247865943	0.634943828125
54061.0	3866218.0	22569.0	11633.0	3866218.0	4000000.0	487.0	1.0	1.27	1.73	1.06	0.0500000000002	6.93	0.36	0.73	0.0600000000004	9.7	0.46	3.56	2.61	0.73	AAA336.CD3.X24.Y7.tile.tissue.png	189	1	2000	189	7e05f573c14217bb6ecb1e063d77e4a8	0	0	0	0	0	0	0	0	0	0	0	0	0	/home/dhl_ec/bnelissen/Slides/CD3_manuscript/CD3_slides/AAA336.CD3/AAA336.CD3.run1	255	0.7	0.06	0.7	0.06	-9.44787706659	-12.4684063945	1.98467452781	0.249985884766
3352.0	4000000.0	1457.0	7996.0	4000000.0	4000000.0	29.0	1.0	1.32	2.76	1.93	0.0699999999997	10.79	0.54	1.35	0.0799999999999	14.38	0.57	2.87	1.53	0.629999999999	AAA336.CD3.X24.Y8.tile.tissue.png	190	1	2000	190	9768c14226a54c98f0d07d0f9d6d6476	0	0	0	0	0	0	0	0	0	0	0	0	0	/home/dhl_ec/bnelissen/Slides/CD3_manuscript/CD3_slides/AAA336.CD3/AAA336.CD3.run1	255	0.7	0.0670801792279	0.7	0.0670801792279	-8.41443053992	-12.0330274257	0.903289949318	0.207151174988
15698.0	1527603.0	4660.0	8260.0	1527603.0	4000000.0	88.0	3.0	1.3	1.84	1.11	0.0600000000004	6.92	0.37	0.73	0.14	7.71	0.27	2.16	1.54	0.38	AAA336.CD3.X24.Y9.tile.tissue.png	191	1	2000	191	1e355d272bef7886411b68e914b2531a	0	0	0	0	0	0	0	0	0	0	0	0	0	/home/dhl_ec/bnelissen/Slides/CD3_manuscript/CD3_slides/AAA336.CD3/AAA336.CD3.run1	255	0.7	0.06	0.7	0.06	-8.8939594388	-11.3073923389	1.05786524008	0.4820340625
14975.0	355999.0	5743.0	8225.0	355999.0	4000000.0	104.0	4.0	2.23	2.93	1.14	0.0500000000002	6.25	0.37	0.77	0.2	6.76	0.22	2.05	1.48	0.36	AAA336.CD3.X25.Y0.tile.tissue.png	192	1	2000	192	fba1bd43c95a9d425cb78320f3a9a388	0	0	0	0	0	0	0	0	0	0	0	0	0	/home/dhl_ec/bnelissen/Slides/CD3_manuscript/CD3_slides/AAA336.CD3/AAA336.CD3.run1	255	0.7	0.06	0.7	0.06	-9.95606377879	-12.5512891023	4.48223206413	1.07911713281
253655.0	3336231.0	96476.0	28943.0	3336231.0	4000000.0	2038.0	13.0	2.73	2.88	1.12	0.0500000000002	7.48	0.62	1.35	0.13	16.96	0.58	3.33	2.28	0.67	AAA336.CD3.X25.Y1.tile.tissue.png	193	1	2000	193	1e376a9cb0286e813366e20f1de0b57c	0	0	0	0	0	0	0	0	0	0	0	0	0	/home/dhl_ec/bnelissen/Slides/CD3_manuscript/CD3_slides/AAA336.CD3/AAA336.CD3.run1	255	0.7	0.06	0.7	0.06	-10.1791876297	-12.7348881457	4.47093340729	0.70315728125
0.0	0.0	0.0	0.0	0.0	3110000.0	0.0	0.0	5.52	1.96	1.45	0.0700000000006	7.46	0.37	1.12	0.25	5.37	0.18	2.45	1.78	0.46	AAA336.CD3.X25.Y17.tile.tissue.png	194	1	2000	194	77cb86372f855a23900df0fb1a5c03a6	0	0	0	0	0	0	0	0	0	0	0	0	0	/home/dhl_ec/bnelissen/Slides/CD3_manuscript/CD3_slides/AAA336.CD3/AAA336.CD3.run1	255	1.0	0.06	1.0	0.06	0.0	-11.7579984951	0.0	1.29901473104
215781.0	2883458.0	83408.0	49151.0	2883458.0	4000000.0	1817.0	46.0	3.57	1.8	1.1	0.04	6.98	0.59	1.22	0.15	11.84	0.349999999999	2.22	1.5	0.45	AAA336.CD3.X25.Y2.tile.tissue.png	195	1	2000	195	62974d7e853408b8385739b83b6f3129	0	0	0	0	0	0	0	0	0	0	0	0	0	/home/dhl_ec/bnelissen/Slides/CD3_manuscript/CD3_slides/AAA336.CD3/AAA336.CD3.run1	255	0.7	0.06	0.7	0.06	-9.98565466549	-12.3044287984	3.76995862043	0.673066859375
267658.0	3090830.0	105258.0	45179.0	3090830.0	4000000.0	2382.0	26.0	1.65	2.53	1.1	0.0500000000002	7.24	0.38	0.73	0.0899999999992	10.68	0.38	2.27	1.52	0.450000000001	AAA336.CD3.X25.Y3.tile.tissue.png	196	1	2000	196	15cb55a54b4eb52fc36fdc01123768bd	0	0	0	0	0	0	0	0	0	0	0	0	0	/home/dhl_ec/bnelissen/Slides/CD3_manuscript/CD3_slides/AAA336.CD3/AAA336.CD3.run1	255	0.7	0.06	0.7	0.06	-9.99821414421	-12.5697602382	3.42696082663	0.65840125
147889.0	3822860.0	58608.0	17904.0	3822860.0	4000000.0	1308.0	2.0	0.92	1.24	1.18	0.0699999999997	8.41	0.38	0.75	0.0700000000006	10.61	0.4	3.38	2.34	0.660000000001	AAA336.CD3.X25.Y4.tile.tissue.png	197	1	2000	197	63f72204b28d7a084e6b4ebac1b8783b	0	0	0	0	0	0	0	0	0	0	0	0	0	/home/dhl_ec/bnelissen/Slides/CD3_manuscript/CD3_slides/AAA336.CD3/AAA336.CD3.run1	255	0.7	0.06	0.7	0.06	-9.92499205242	-12.5692847131	3.33771795592	0.488674953125
210751.0	3537088.0	81351.0	32039.0	3537088.0	4000000.0	1792.0	19.0	1.2	1.72	1.16	0.0500000000002	7.22	0.58	1.21	0.110000000001	15.03	0.59	3.36	2.24	0.779999999999	AAA336.CD3.X25.Y5.tile.tissue.png	198	1	2000	198	04bf14820e4014d76f8bb1e2b8c2bfba	0	0	0	0	0	0	0	0	0	0	0	0	0	/home/dhl_ec/bnelissen/Slides/CD3_manuscript/CD3_slides/AAA336.CD3/AAA336.CD3.run1	255	0.7	0.06	0.7	0.06	-9.89253388473	-12.8765415015	3.06772321827	0.545576609375
159042.0	3941937.0	64164.0	11620.0	3941937.0	4000000.0	1426.0	2.0	1.28	1.41	1.16	0.0499999999993	6.53	0.57	1.25	0.0900000000001	14.92	0.400000000001	3.22	2.31	0.650000000001	AAA336.CD3.X25.Y6.tile.tissue.png	199	1	2000	199	5f0d0a76a760dba2a46f64c5186b76ad	0	0	0	0	0	0	0	0	0	0	0	0	0	/home/dhl_ec/bnelissen/Slides/CD3_manuscript/CD3_slides/AAA336.CD3/AAA336.CD3.run1	255	0.7	0.06	0.7	0.06	-9.83503118694	-12.5758740719	2.47526091994	0.340371080078
10683.0	3988159.0	4475.0	8836.0	3988159.0	4000000.0	91.0	1.0	1.19	2.05	1.77	0.0699999999997	9.87	0.57	1.22	0.0799999999999	12.71	0.360000000001	2.1	1.54	0.650000000001	AAA336.CD3.X25.Y7.tile.tissue.png	200	1	2000	200	264642542f980d4e1150efeeb70ea77e	0	0	0	0	0	0	0	0	0	0	0	0	0	/home/dhl_ec/bnelissen/Slides/CD3_manuscript/CD3_slides/AAA336.CD3/AAA336.CD3.run1	255	0.7	0.0793032232311	0.7	0.0793032232311	-8.740439881	-12.5614815699	2.0933549829	0.20643671875
4831.0	2204215.0	2263.0	8798.0	2204215.0	4000000.0	50.0	2.0	0.89	1.68	1.12	0.0500000000002	6.37	0.349999999999	0.73	0.13	8.1	0.29	2.13	2.25	1.79	AAA336.CD3.X25.Y8.tile.tissue.png	201	1	2000	201	13eb9072c0d297b618c9dbf147aee512	0	0	0	0	0	0	0	0	0	0	0	0	0	/home/dhl_ec/bnelissen/Slides/CD3_manuscript/CD3_slides/AAA336.CD3/AAA336.CD3.run1	255	0.7	0.06	0.7	0.06	-8.66873950652	-11.3590075607	0.962133494634	0.374342007812
1146.0	26550.0	548.0	1512.0	26550.0	4000000.0	9.0	5.0	1.58	1.88	1.78	0.0799999999999	9.87	0.57	1.36	0.33	9.53	0.31	3.39	2.58	1.02	AAA336.CD3.X25.Y9.tile.tissue.png	202	1	2000	202	1d1eeaa426b62b59a06fd65d4e301ed1	0	0	0	0	0	0	0	0	0	0	0	0	0	/home/dhl_ec/bnelissen/Slides/CD3_manuscript/CD3_slides/AAA336.CD3/AAA336.CD3.run1	255	0.7	0.06	0.7	0.06	-9.23450010169	-12.4437611948	3.88948026287	2.01903848975
20008.0	1598313.0	8705.0	9014.0	1598313.0	4000000.0	169.0	2.0	3.17	2.68	1.44	0.0500000000002	6.96	0.58	1.26	0.24	11.64	0.440000000001	3.28	2.47	0.61	AAA336.CD3.X26.Y0.tile.tissue.png	203	1	2000	203	f43896dcfdbd03cb48135b611486f4c0	0	0	0	0	0	0	0	0	0	0	0	0	0	/home/dhl_ec/bnelissen/Slides/CD3_manuscript/CD3_slides/AAA336.CD3/AAA336.CD3.run1	255	0.7	0.06	0.7	0.06	-9.45430045742	-11.9656046204	3.14797515739	0.598493242187
17269.0	4000000.0	8500.0	7996.0	4000000.0	4000000.0	177.0	1.0	3.08	3.02	1.67	0.0700000000006	9.63	0.48	1.21	0.0799999999999	14.16	0.57	3.26	2.3	0.670000000001	AAA336.CD3.X26.Y1.tile.tissue.png	204	1	2000	204	79dd024822a890ac92247e064e2aa1c6	0	0	0	0	0	0	0	0	0	0	0	0	0	/home/dhl_ec/bnelissen/Slides/CD3_manuscript/CD3_slides/AAA336.CD3/AAA336.CD3.run1	255	0.7	0.0619308314653	0.7	0.0619308314653	-9.31985521028	-12.6890703849	2.04942527952	0.167021586182
0.0	0.0	0.0	0.0	0.0	3110000.0	0.0	0.0	3.44	1.9	1.45	0.0699999999997	4.43	0.23	0.700000000001	0.17	3.45	0.1	1.56	1.18	0.3	AAA336.CD3.X26.Y17.tile.tissue.png	205	1	2000	205	4b63f457fd202761ca7864b10656ece6	0	0	0	0	0	0	0	0	0	0	0	0	0	/home/dhl_ec/bnelissen/Slides/CD3_manuscript/CD3_slides/AAA336.CD3/AAA336.CD3.run1	255	1.0	0.06	1.0	0.06	0.0	0.0	0.0	2.78222347267
33305.0	4000000.0	13818.0	7996.0	4000000.0	4000000.0	284.0	1.0	3.81	2.09	1.1	0.04	6.39	0.29	0.75	0.0500000000002	9.85	0.370000000001	2.15	1.52	0.43	AAA336.CD3.X26.Y2.tile.tissue.png	206	1	2000	206	0beedd55a5e85360f985ac146b6bb44e	0	0	0	0	0	0	0	0	0	0	0	0	0	/home/dhl_ec/bnelissen/Slides/CD3_manuscript/CD3_slides/AAA336.CD3/AAA336.CD3.run1	255	0.7	0.06	0.7	0.06	-9.6493927919	-11.8898120506	2.22861042679	0.23674125
37521.0	3923907.0	16638.0	8828.0	3923907.0	4000000.0	349.0	1.0	3.38	1.36	1.09	0.0400000000009	6.88	0.36	0.76	0.0600000000004	10.07	0.38	2.17	1.55	0.61	AAA336.CD3.X26.Y3.tile.tissue.png	207	1	2000	207	6b81af0388f4cf61d9e664775bca0ec2	0	0	0	0	0	0	0	0	0	0	0	0	0	/home/dhl_ec/bnelissen/Slides/CD3_manuscript/CD3_slides/AAA336.CD3/AAA336.CD3.run1	255	0.7	0.06	0.7	0.06	-9.38110229273	-12.272280587	1.44483387372	0.218298206055
56739.0	3472060.0	23571.0	17187.0	3472060.0	4000000.0	489.0	1.0	1.33	2.31	1.75	0.0699999999997	9.7	0.559999999999	1.2	0.12	13.96	0.549999999999	3.35	2.3	0.660000000001	AAA336.CD3.X26.Y4.tile.tissue.png	208	1	2000	208	322df38a508d9429666697bed0aa7975	0	0	0	0	0	0	0	0	0	0	0	0	0	/home/dhl_ec/bnelissen/Slides/CD3_manuscript/CD3_slides/AAA336.CD3/AAA336.CD3.run1	255	0.7	0.06	0.7	0.06	-9.54646017953	-11.8187231542	2.35233390291	0.300509492188
29635.0	1434444.0	11840.0	16460.0	1434444.0	4000000.0	244.0	7.0	1.25	1.6	1.77	0.0699999999997	6.52	0.36	0.719999999999	0.15	7.61	0.27	2.15	1.48	0.38	AAA336.CD3.X26.Y5.tile.tissue.png	209	1	2000	209	26a021be9b8a8065fb9c78427d631d83	0	0	0	0	0	0	0	0	0	0	0	0	0	/home/dhl_ec/bnelissen/Slides/CD3_manuscript/CD3_slides/AAA336.CD3/AAA336.CD3.run1	255	0.7	0.06	0.7	0.06	-9.7485208687	-11.8677098697	2.87482703557	0.462205109375
39907.0	1581928.0	14244.0	19387.0	1581928.0	4000000.0	277.0	6.0	1.59	2.2	1.35	0.0700000000006	10.69	0.570000000001	1.21	0.23	11.47	0.42	3.34	2.3	0.620000000001	AAA336.CD3.X26.Y6.tile.tissue.png	210	1	2000	210	ae6475c0388927bbf56a58e4c78de2d1	0	0	0	0	0	0	0	0	0	0	0	0	0	/home/dhl_ec/bnelissen/Slides/CD3_manuscript/CD3_slides/AAA336.CD3/AAA336.CD3.run1	255	0.7	0.06	0.7	0.06	-9.68442715212	-12.1187928126	2.47035618592	0.470419
10742.0	2697655.0	4262.0	9206.0	2697655.0	4000000.0	75.0	3.0	1.11	1.59	1.75	0.0699999999997	10.1	0.55	0.77	0.12	8.97	0.320000000001	2.21	1.52	0.43	AAA336.CD3.X26.Y7.tile.tissue.png	211	1	2000	211	1a7a6c622b482802be1d68611eb75dd1	0	0	0	0	0	0	0	0	0	0	0	0	0	/home/dhl_ec/bnelissen/Slides/CD3_manuscript/CD3_slides/AAA336.CD3/AAA336.CD3.run1	255	0.7	0.06	0.7	0.06	-8.64125665041	-11.4388849688	1.23323178407	0.264120421875
3476.0	251229.0	1495.0	3118.0	251229.0	4000000.0	25.0	1.0	0.849999999999	1.62	1.17	0.0599999999995	9.75	0.570000000001	1.3	0.309999999999	9.05	0.33	3.17	2.3	0.570000000001	AAA336.CD3.X26.Y8.tile.tissue.png	212	1	2000	212	b55f0e37dcf900fcde25f9277a41d10e	0	0	0	0	0	0	0	0	0	0	0	0	0	/home/dhl_ec/bnelissen/Slides/CD3_manuscript/CD3_slides/AAA336.CD3/AAA336.CD3.run1	255	0.7	0.06	0.7	0.06	-8.8986057176	-11.8425257204	1.8886252861	1.73313514648
3098.0	57959.0	1529.0	1368.0	57959.0	4000000.0	25.0	1.0	1.11	1.55	1.8	0.0799999999999	10.74	0.57	1.34	0.32	9.35	0.31	3.15	2.28	0.55	AAA336.CD3.X27.Y0.tile.tissue.png	213	1	2000	213	aaeea0122efa691bf2ed256cf0c30b1c	0	0	0	0	0	0	0	0	0	0	0	0	0	/home/dhl_ec/bnelissen/Slides/CD3_manuscript/CD3_slides/AAA336.CD3/AAA336.CD3.run1	255	0.7	0.06	0.7	0.06	-8.87378664749	-11.9751210725	3.41611870548	1.85009544727
8037.0	1540485.0	3272.0	7262.0	1540485.0	4000000.0	63.0	4.0	1.19	1.69	1.76	0.0799999999999	7.22	0.36	0.74	0.15	7.71	0.27	2.21	1.53	1.04	AAA336.CD3.X27.Y1.tile.tissue.png	214	1	2000	214	9edb9bb6d8d9106151505f7a34f0dc62	0	0	0	0	0	0	0	0	0	0	0	0	0	/home/dhl_ec/bnelissen/Slides/CD3_manuscript/CD3_slides/AAA336.CD3/AAA336.CD3.run1	255	0.7	0.06	0.7	0.06	-8.91786390014	-11.0110953659	1.55537509874	0.340725992187
0.0	0.0	0.0	0.0	0.0	3110000.0	0.0	0.0	2.32	1.57	1.47	0.0700000000006	6.71	0.37	1.13	0.26	5.23	0.16	2.51	1.79	0.439999999999	AAA336.CD3.X27.Y17.tile.tissue.png	215	1	2000	215	19f20b48a4784284dd74cce322eb1f9e	0	0	0	0	0	0	0	0	0	0	0	0	0	/home/dhl_ec/bnelissen/Slides/CD3_manuscript/CD3_slides/AAA336.CD3/AAA336.CD3.run1	255	1.0	0.06	1.0	0.06	0.0	0.0	0.0	2.95280803859
4921.0	1582123.0	2479.0	7241.0	1582123.0	4000000.0	52.0	2.0	2.68	2.63	1.18	0.0500000000002	7.71	0.38	0.749999999999	0.15	7.57	0.26	2.13	1.48	0.63	AAA336.CD3.X27.Y2.tile.tissue.png	216	1	2000	216	9957732d5f1deccbdb2a5fcf069ec376	0	0	0	0	0	0	0	0	0	0	0	0	0	/home/dhl_ec/bnelissen/Slides/CD3_manuscript/CD3_slides/AAA336.CD3/AAA336.CD3.run1	255	0.7	0.06	0.7	0.06	-8.9648407177	-11.5232038699	1.49881960273	0.700639085938
7144.0	1777710.0	2270.0	8836.0	1777710.0	4000000.0	45.0	4.0	2.54	2.94	1.07	0.0500000000002	6.24	0.36	0.75	0.13	7.73	0.42	3.36	2.3	1.42	AAA336.CD3.X27.Y3.tile.tissue.png	217	1	2000	217	9e8e6f6764548a554b724abf3f63fa89	0	0	0	0	0	0	0	0	0	0	0	0	0	/home/dhl_ec/bnelissen/Slides/CD3_manuscript/CD3_slides/AAA336.CD3/AAA336.CD3.run1	255	0.7	0.06	0.7	0.06	-9.15827850687	-12.0429516029	1.52788534348	0.657765289062
15708.0	2663867.0	5649.0	8362.0	2663867.0	4000000.0	112.0	2.0	2.41	1.73	1.05	0.04	6.37	0.610000000001	1.21	0.16	10.0	0.54	2.97	2.46	0.780000000001	AAA336.CD3.X27.Y4.tile.tissue.png	218	1	2000	218	bc867dd69a3a6506ce1f32557a3e8047	0	0	0	0	0	0	0	0	0	0	0	0	0	/home/dhl_ec/bnelissen/Slides/CD3_manuscript/CD3_slides/AAA336.CD3/AAA336.CD3.run1	255	0.7	0.06	0.7	0.06	-9.05454043478	-12.0666783692	1.41297656414	0.406626
6487.0	3449558.0	2680.0	10879.0	3449558.0	4000000.0	57.0	2.0	2.83	2.4	1.79	0.0699999999997	13.43	0.59	1.28	0.12	11.02	0.599999999999	3.11	1.61	0.6	AAA336.CD3.X27.Y5.tile.tissue.png	219	1	2000	219	c6e22ab31992b8f022159bf1da855e72	0	0	0	0	0	0	0	0	0	0	0	0	0	/home/dhl_ec/bnelissen/Slides/CD3_manuscript/CD3_slides/AAA336.CD3/AAA336.CD3.run1	255	0.7	0.06	0.7	0.06	-9.11662425246	-11.7487377932	1.34480729272	0.289030515625
626.0	557967.0	371.0	4188.0	557967.0	4000000.0	8.0	3.0	1.19	1.52	1.11	0.0600000000004	6.66	0.379999999999	0.77	0.19	7.0	0.400000000001	3.31	2.37	0.75	AAA336.CD3.X27.Y6.tile.tissue.png	220	1	2000	220	2d0d14dfb240263c50f5f903ee00f749	0	0	0	0	0	0	0	0	0	0	0	0	0	/home/dhl_ec/bnelissen/Slides/CD3_manuscript/CD3_slides/AAA336.CD3/AAA336.CD3.run1	255	0.7	0.06	0.7	0.06	-9.21071643677	-11.8707692666	1.38471887853	0.978104550781
0.0	0.0	0.0	0.0	0.0	4000000.0	0.0	0.0	1.31	1.13	1.15	0.0500000000002	5.26	0.280000000001	0.849999999999	0.2	4.36	0.12	1.94	1.48	0.650000000001	AAA336.CD3.X27.Y7.tile.tissue.png	221	1	2000	221	a17e00f805ecc9bfd524ffb50ee13684	0	0	0	0	0	0	0	0	0	0	0	0	0	/home/dhl_ec/bnelissen/Slides/CD3_manuscript/CD3_slides/AAA336.CD3/AAA336.CD3.run1	255	1.0	0.06	1.0	0.06	0.0	0.0	0.0	4.881088
0.0	0.0	0.0	0.0	0.0	4000000.0	0.0	0.0	2.0	2.69	1.77	0.0799999999999	7.42	0.29	0.799999999999	0.2	4.41	0.2	2.17	1.48	0.53	AAA336.CD3.X28.Y1.tile.tissue.png	222	1	2000	222	98910217132d826973f7c6c140120920	0	0	0	0	0	0	0	0	0	0	0	0	0	/home/dhl_ec/bnelissen/Slides/CD3_manuscript/CD3_slides/AAA336.CD3/AAA336.CD3.run1	255	1.0	0.06	1.0	0.06	0.0	-11.7426531261	0.0	6.92119812987
0.0	0.0	0.0	0.0	0.0	3110000.0	0.0	0.0	1.55	2.02	0.860000000001	0.04	4.57	0.22	0.68	0.150000000001	3.37	0.1	1.56	1.19	0.280000000001	AAA336.CD3.X28.Y17.tile.tissue.png	223	1	2000	223	f00cef7ae43cbf788cc4c8845bf50c87	0	0	0	0	0	0	0	0	0	0	0	0	0	/home/dhl_ec/bnelissen/Slides/CD3_manuscript/CD3_slides/AAA336.CD3/AAA336.CD3.run1	255	1.0	0.06	1.0	0.06	0.0	-11.5202666003	0.0	1.04867396339
138.0	3264.0	66.0	524.0	3264.0	4000000.0	1.0	2.0	3.36	2.71	1.21	0.0600000000004	6.37	0.37	0.84	0.219999999999	6.45	0.21	2.19	1.53	1.59	AAA336.CD3.X28.Y2.tile.tissue.png	224	1	2000	224	6df26d91e4c707c12188180f78d88764	0	0	0	0	0	0	0	0	0	0	0	0	0	/home/dhl_ec/bnelissen/Slides/CD3_manuscript/CD3_slides/AAA336.CD3/AAA336.CD3.run1	255	0.7	0.06	0.7	0.06	-10.0027289162	-12.0991642761	4.22429808072	4.658628319
0.0	3144.0	0.0	356.0	3144.0	4000000.0	0.0	2.0	1.67	1.22	1.17	0.0600000000004	6.53	0.37	0.869999999999	0.21	5.69	0.13	2.0	1.46	0.860000000001	AAA336.CD3.X28.Y4.tile.tissue.png	225	1	2000	225	ec8201ea25a93b2823ddcab4be811321	0	0	0	0	0	0	0	0	0	0	0	0	0	/home/dhl_ec/bnelissen/Slides/CD3_manuscript/CD3_slides/AAA336.CD3/AAA336.CD3.run1	255	0.7	0.06	0.7	0.06	0.0	-11.9331584487	3.19910320253	1.53976920096
2655.0	695577.0	1351.0	6150.0	695577.0	4000000.0	26.0	4.0	1.99	1.65	1.83	0.0900000000001	10.08	0.56	1.29	0.29	10.15	0.349999999999	2.28	1.55	0.570000000001	AAA336.CD3.X28.Y5.tile.tissue.png	226	1	2000	226	ff684b39673932555827bd9895546313	0	0	0	0	0	0	0	0	0	0	0	0	0	/home/dhl_ec/bnelissen/Slides/CD3_manuscript/CD3_slides/AAA336.CD3/AAA336.CD3.run1	255	0.7	0.06	0.7	0.06	-9.20090189509	-11.9326406767	2.07396638753	1.062374
5778.0	496354.0	2719.0	4018.0	496354.0	4000000.0	52.0	2.0	1.1	2.97	1.17	0.0599999999995	6.68	0.36	0.82	0.19	7.2	0.240000000001	2.1	1.53	0.58	AAA336.CD3.X28.Y6.tile.tissue.png	227	1	2000	227	c34691e25bb5b175405fa1b8e4bcc4bb	0	0	0	0	0	0	0	0	0	0	0	0	0	/home/dhl_ec/bnelissen/Slides/CD3_manuscript/CD3_slides/AAA336.CD3/AAA336.CD3.run1	255	0.7	0.06	0.7	0.06	-8.91349579683	-12.0442674922	1.29949373024	1.09863255469
0.0	0.0	0.0	0.0	0.0	4000000.0	0.0	0.0	0.98	1.94	1.77	0.0799999999999	5.45	0.299999999999	0.889999999999	0.21	4.6	0.12	1.98	1.52	0.580000000001	AAA336.CD3.X29.Y1.tile.tissue.png	228	1	2000	228	f32636d88257b21439b0a8ae3290b16e	0	0	0	0	0	0	0	0	0	0	0	0	0	/home/dhl_ec/bnelissen/Slides/CD3_manuscript/CD3_slides/AAA336.CD3/AAA336.CD3.run1	255	1.0	0.06	1.0	0.06	0.0	0.0	0.0	4.194304
0.0	0.0	0.0	0.0	0.0	3110000.0	0.0	0.0	2.44	2.84	0.91	0.0400000000009	4.36	0.24	0.709999999999	0.16	3.57	0.1	1.57	1.19	0.28	AAA336.CD3.X29.Y17.tile.tissue.png	229	1	2000	229	bd08c3696b6ddf6a670a50e160d36218	0	0	0	0	0	0	0	0	0	0	0	0	0	/home/dhl_ec/bnelissen/Slides/CD3_manuscript/CD3_slides/AAA336.CD3/AAA336.CD3.run1	255	1.0	0.06	1.0	0.06	0.0	0.0	0.0	2.16395241158
0.0	10604.0	0.0	828.0	10604.0	4000000.0	0.0	3.0	1.33	2.66	1.17	0.0599999999995	6.54	0.37	0.860000000001	0.22	5.96	0.13	2.08	1.52	0.539999999999	AAA336.CD3.X29.Y2.tile.tissue.png	230	1	2000	230	72e86578bd664f72dcc01f1db357a7ac	0	0	0	0	0	0	0	0	0	0	0	0	0	/home/dhl_ec/bnelissen/Slides/CD3_manuscript/CD3_slides/AAA336.CD3/AAA336.CD3.run1	255	0.7	0.06	0.7	0.06	0.0	-12.0539318962	1.47816005089	4.32050187384
247239.0	3789681.0	95983.0	15867.0	3789681.0	4000000.0	2211.0	4.0	1.27	2.11	1.11	0.0500000000002	8.25	0.37	0.750000000001	0.0999999999995	16.48	0.62	3.31	2.29	0.679999999999	AAA336.CD3.X3.Y10.tile.tissue.png	231	1	2000	231	605fab47cb8cd0bfd51e0f09d89a9199	0	0	0	0	0	0	0	0	0	0	0	0	0	/home/dhl_ec/bnelissen/Slides/CD3_manuscript/CD3_slides/AAA336.CD3/AAA336.CD3.run1	255	0.7	0.06	0.7	0.06	-9.99967638268	-12.8470463173	3.58671186264	0.6514594375
167315.0	2481503.0	67580.0	39923.0	2481503.0	4000000.0	1594.0	17.0	1.42	1.8	1.12	0.04	7.12	0.39	0.76	0.12	9.94	0.34	2.25	1.48	0.420000000001	AAA336.CD3.X3.Y11.tile.tissue.png	232	1	2000	232	2d67c112a2e2d27c3bf561bcf27517d7	0	0	0	0	0	0	0	0	0	0	0	0	0	/home/dhl_ec/bnelissen/Slides/CD3_manuscript/CD3_slides/AAA336.CD3/AAA336.CD3.run1	255	0.7	0.06	0.7	0.06	-10.2441789052	-12.8851671417	6.71643990691	1.14070765625
170804.0	2316803.0	68619.0	56943.0	2316803.0	4000000.0	1471.0	48.0	0.86	1.24	1.12	0.04	6.8	0.62	1.24	0.19	11.62	0.32	2.23	1.49	0.690000000001	AAA336.CD3.X3.Y12.tile.tissue.png	233	1	2000	233	755d24a16afb8e53fe0167956e4e57b7	0	0	0	0	0	0	0	0	0	0	0	0	0	/home/dhl_ec/bnelissen/Slides/CD3_manuscript/CD3_slides/AAA336.CD3/AAA336.CD3.run1	255	0.7	0.06	0.7	0.06	-10.2803438507	-12.7817734939	6.79347605413	1.03973575
370986.0	2444756.0	135970.0	32027.0	2444756.0	4000000.0	3135.0	44.0	1.01	1.17	1.14	0.0500000000002	6.49	0.39	0.75	0.12	10.83	0.56	3.61	2.32	0.669999999999	AAA336.CD3.X3.Y13.tile.tissue.png	234	1	2000	234	29bf3fd0bb28d1999b9f5ead3ed51489	0	0	0	0	0	0	0	0	0	0	0	0	0	/home/dhl_ec/bnelissen/Slides/CD3_manuscript/CD3_slides/AAA336.CD3/AAA336.CD3.run1	255	0.7	0.06	0.7	0.06	-9.85468339206	-12.6289571128	3.61796098913	0.7484298125
183400.0	3635825.0	74624.0	19846.0	3635825.0	4000000.0	1681.0	4.0	1.15	1.73	1.83	0.0699999999997	11.26	0.58	1.21	0.11	14.96	0.59	3.39	2.31	0.67	AAA336.CD3.X3.Y14.tile.tissue.png	235	1	2000	235	8ddbcf506de767988d4ca39973abc98a	0	0	0	0	0	0	0	0	0	0	0	0	0	/home/dhl_ec/bnelissen/Slides/CD3_manuscript/CD3_slides/AAA336.CD3/AAA336.CD3.run1	255	0.7	0.0682615073093	0.7	0.0682615073093	-9.92250619041	-12.3252229389	3.81476726652	0.4162234375
112302.0	2135354.0	38685.0	21529.0	2135354.0	4000000.0	740.0	7.0	1.1	1.38	1.11	0.04	15.92	0.39	1.38	0.21	14.18	0.53	3.56	2.3	0.619999999999	AAA336.CD3.X3.Y15.tile.tissue.png	236	1	2000	236	4b99a608298f0bf402853461c15a7798	0	0	0	0	0	0	0	0	0	0	0	0	0	/home/dhl_ec/bnelissen/Slides/CD3_manuscript/CD3_slides/AAA336.CD3/AAA336.CD3.run1	255	0.7	0.06	0.7	0.06	-10.1156545933	-12.5108101874	5.0744668263	0.793483515625
69519.0	2597572.0	24013.0	23192.0	2597572.0	4000000.0	443.0	9.0	1.12	1.72	1.17	0.0500000000002	8.33	0.58	1.28	0.17	13.18	0.49	3.39	2.29	0.63	AAA336.CD3.X3.Y16.tile.tissue.png	237	1	2000	237	189483cf0e08b14afe3e14c9862cc8cb	0	0	0	0	0	0	0	0	0	0	0	0	0	/home/dhl_ec/bnelissen/Slides/CD3_manuscript/CD3_slides/AAA336.CD3/AAA336.CD3.run1	255	0.7	0.06	0.7	0.06	-9.59923762432	-12.3494363699	2.99848794795	0.65477146875
660.0	8325.0	332.0	877.0	8325.0	3110000.0	8.0	3.0	0.8	0.95	0.87	0.04	5.07	0.28	0.67	0.16	4.96	0.16	1.56	1.14	0.42	AAA336.CD3.X3.Y17.tile.tissue.png	238	1	2000	238	7f77d7b0d4be54907b8d886e78f31343	0	0	0	0	0	0	0	0	0	0	0	0	0	/home/dhl_ec/bnelissen/Slides/CD3_manuscript/CD3_slides/AAA336.CD3/AAA336.CD3.run1	255	0.7	0.06	0.7	0.06	-10.1034865522	-12.370487119	8.47288407712	0.407758117401
0.0	0.0	0.0	0.0	0.0	4000000.0	0.0	0.0	0.929999999999	1.28	1.77	0.0900000000001	8.22	0.47	1.44	0.32	6.55	0.22	2.99	2.33	0.56	AAA336.CD3.X3.Y6.tile.tissue.png	239	1	2000	239	696bae6aa5d44acc5ec8f7453a9b85e1	0	0	0	0	0	0	0	0	0	0	0	0	0	/home/dhl_ec/bnelissen/Slides/CD3_manuscript/CD3_slides/AAA336.CD3/AAA336.CD3.run1	255	1.0	0.06	1.0	0.06	0.0	0.0	0.0	1.279508625
540.0	511992.0	192.0	5537.0	511992.0	4000000.0	3.0	5.0	1.03	1.55	1.78	0.0900000000001	10.39	0.7	1.29	0.28	9.67	0.34	3.25	2.29	0.59	AAA336.CD3.X3.Y7.tile.tissue.png	240	1	2000	240	6200625d3766ebeb1545b5d74fddc3fd	0	0	0	0	0	0	0	0	0	0	0	0	0	/home/dhl_ec/bnelissen/Slides/CD3_manuscript/CD3_slides/AAA336.CD3/AAA336.CD3.run1	255	0.7	0.06	0.7	0.06	-8.89515224465	-11.6137611327	3.79756429432	0.879806818359
3905.0	3461719.0	1983.0	10250.0	3461719.0	4000000.0	42.0	1.0	1.23	1.62	1.76	0.0699999999997	10.4	0.59	1.27	0.12	12.21	0.55	3.39	2.33	0.67	AAA336.CD3.X3.Y8.tile.tissue.png	241	1	2000	241	f562557ba6fa8256f37198796cf37e72	0	0	0	0	0	0	0	0	0	0	0	0	0	/home/dhl_ec/bnelissen/Slides/CD3_manuscript/CD3_slides/AAA336.CD3/AAA336.CD3.run1	255	0.7	0.06	0.7	0.06	-8.49956517432	-11.9431006152	2.73575342419	0.381663046875
46443.0	3281429.0	18339.0	16938.0	3281429.0	4000000.0	349.0	2.0	1.19	1.62	1.79	0.0699999999997	9.81	0.570000000001	1.07	0.13	13.59	0.549999999999	3.47	2.36	0.77	AAA336.CD3.X3.Y9.tile.tissue.png	242	1	2000	242	c95ee0d2cacab6e88efefb2bbdb2fa2f	0	0	0	0	0	0	0	0	0	0	0	0	0	/home/dhl_ec/bnelissen/Slides/CD3_manuscript/CD3_slides/AAA336.CD3/AAA336.CD3.run1	255	0.7	0.06	0.7	0.06	-9.58283459925	-12.5812930547	2.82016115067	0.56460928125
0.0	0.0	0.0	0.0	0.0	3110000.0	0.0	0.0	1.29	2.78	1.45	0.0600000000004	6.63	0.360000000001	1.12	0.25	5.28	0.160000000001	2.38	1.79	0.440000000001	AAA336.CD3.X30.Y17.tile.tissue.png	243	1	2000	243	4c4e9ea169b1509ceb29706c17621884	0	0	0	0	0	0	0	0	0	0	0	0	0	/home/dhl_ec/bnelissen/Slides/CD3_manuscript/CD3_slides/AAA336.CD3/AAA336.CD3.run1	255	1.0	0.06	1.0	0.06	0.0	0.0	0.0	2.86698745981
0.0	0.0	0.0	0.0	0.0	3110000.0	0.0	0.0	3.14	3.2	1.46	0.0599999999995	6.73	0.37	1.11	0.26	5.34	0.16	2.4	1.8	0.42	AAA336.CD3.X31.Y17.tile.tissue.png	244	1	2000	244	fdbe44c5121991b4260f9e9884f2636c	0	0	0	0	0	0	0	0	0	0	0	0	0	/home/dhl_ec/bnelissen/Slides/CD3_manuscript/CD3_slides/AAA336.CD3/AAA336.CD3.run1	255	1.0	0.06	1.0	0.06	0.0	0.0	0.0	2.54540819936
0.0	2036.0	0.0	208.0	2036.0	3110000.0	0.0	1.0	2.02	2.9	1.47	0.0699999999997	7.89	0.45	1.11	0.25	5.24	0.11	1.63	1.17	0.27	AAA336.CD3.X32.Y17.tile.tissue.png	245	1	2000	245	8c76d3e490bdd8a74f80c516ec6f8bcd	0	0	0	0	0	0	0	0	0	0	0	0	0	/home/dhl_ec/bnelissen/Slides/CD3_manuscript/CD3_slides/AAA336.CD3/AAA336.CD3.run1	255	0.7	0.06	0.7	0.06	-7.69815708408	-12.3033971292	2.85947494791	0.886818522404
0.0	0.0	0.0	0.0	0.0	3110000.0	0.0	0.0	1.56	1.92	0.92	0.0499999999993	5.17	0.24	0.699999999999	0.17	3.76	0.0999999999995	1.6	1.2	0.309999999999	AAA336.CD3.X33.Y17.tile.tissue.png	246	1	2000	246	7d038bb19bbf8605e3e14f9dc0fcbc84	0	0	0	0	0	0	0	0	0	0	0	0	0	/home/dhl_ec/bnelissen/Slides/CD3_manuscript/CD3_slides/AAA336.CD3/AAA336.CD3.run1	255	1.0	0.06	1.0	0.06	0.0	-10.4946158615	0.0	2.06550865911
0.0	0.0	0.0	0.0	0.0	3110000.0	0.0	0.0	1.15	1.99	0.93	0.04	4.64	0.24	0.719999999999	0.17	3.81	0.1	1.6	1.18	0.4	AAA336.CD3.X34.Y17.tile.tissue.png	247	1	2000	247	8d1119539fe57991f9a9bed3d02c6d32	0	0	0	0	0	0	0	0	0	0	0	0	0	/home/dhl_ec/bnelissen/Slides/CD3_manuscript/CD3_slides/AAA336.CD3/AAA336.CD3.run1	255	1.0	0.06	1.0	0.06	0.0	0.0	0.0	3.07134212219
0.0	0.0	0.0	0.0	0.0	3110000.0	0.0	0.0	3.36	1.68	0.97	0.0500000000002	4.58	0.24	0.71	0.17	3.71	0.0999999999995	1.6	1.19	0.29	AAA336.CD3.X35.Y17.tile.tissue.png	248	1	2000	248	4406fd1ab3b2646c71fc3328ff24bb90	0	0	0	0	0	0	0	0	0	0	0	0	0	/home/dhl_ec/bnelissen/Slides/CD3_manuscript/CD3_slides/AAA336.CD3/AAA336.CD3.run1	255	1.0	0.06	1.0	0.06	0.0	0.0	0.0	3.23319421222
0.0	0.0	0.0	0.0	0.0	2942060.0	0.0	0.0	2.39	1.77	0.91	0.04	4.37	0.23	0.68	0.16	3.49	0.110000000001	1.55	1.14	0.27	AAA336.CD3.X36.Y17.tile.tissue.png	249	1	1892	249	81b570ca22c151758d8527c73b822931	0	0	0	0	0	0	0	0	0	0	0	0	0	/home/dhl_ec/bnelissen/Slides/CD3_manuscript/CD3_slides/AAA336.CD3/AAA336.CD3.run1	255	1.0	0.06	1.0	0.06	0.0	0.0	0.0	3.10947125484
139545.0	1981551.0	53607.0	64806.0	1981551.0	4000000.0	1162.0	69.0	1.08	1.88	1.18	0.0699999999997	7.62	0.41	0.77	0.139999999999	9.74	0.330000000001	2.66	1.73	0.73	AAA336.CD3.X4.Y10.tile.tissue.png	250	1	2000	250	ed3387715b37a3487aa999e1bab21685	0	0	0	0	0	0	0	0	0	0	0	0	0	/home/dhl_ec/bnelissen/Slides/CD3_manuscript/CD3_slides/AAA336.CD3/AAA336.CD3.run1	255	0.7	0.06	0.7	0.06	-10.3704693584	-12.7339263157	7.04283378806	1.18375565625
73882.0	1374122.0	30042.0	53892.0	1374122.0	4000000.0	622.0	36.0	1.4	1.99	1.12	0.0599999999995	7.51	0.45	0.780000000001	0.17	8.59	0.29	2.3	1.54	0.77	AAA336.CD3.X4.Y11.tile.tissue.png	251	1	2000	251	00875677c77a04552138c6c1c4974b92	0	0	0	0	0	0	0	0	0	0	0	0	0	/home/dhl_ec/bnelissen/Slides/CD3_manuscript/CD3_slides/AAA336.CD3/AAA336.CD3.run1	255	0.7	0.06	0.7	0.06	-10.3570569882	-12.8599498636	7.48140567497	1.48690009375
43704.0	668065.0	16250.0	13102.0	668065.0	4000000.0	312.0	5.0	1.19	2.43	1.12	0.0599999999995	6.99	0.53	0.799999999999	0.19	7.58	0.25	2.22	1.52	0.790000000001	AAA336.CD3.X4.Y12.tile.tissue.png	252	1	2000	252	74a8f584e9edecadd0665b97d125d705	0	0	0	0	0	0	0	0	0	0	0	0	0	/home/dhl_ec/bnelissen/Slides/CD3_manuscript/CD3_slides/AAA336.CD3/AAA336.CD3.run1	255	0.7	0.06	0.7	0.06	-10.3156561453	-12.6466326564	7.33736470745	0.860230125
82439.0	2128268.0	31922.0	32499.0	2128268.0	4000000.0	620.0	18.0	2.88	1.46	1.14	0.0500000000002	7.31	0.39	0.77	0.14	9.38	0.32	2.99	2.21	0.710000000001	AAA336.CD3.X4.Y13.tile.tissue.png	253	1	2000	253	2deb21d5bf20ec4689f571b54f6805c1	0	0	0	0	0	0	0	0	0	0	0	0	0	/home/dhl_ec/bnelissen/Slides/CD3_manuscript/CD3_slides/AAA336.CD3/AAA336.CD3.run1	255	0.7	0.06	0.7	0.06	-10.3474137436	-12.7344518541	6.34887879749	1.00774457813
63489.0	1504735.0	25746.0	31453.0	1504735.0	4000000.0	497.0	11.0	1.45	2.88	1.77	0.0699999999997	11.48	0.59	1.24	0.24	10.21	0.28	2.22	1.49	0.64	AAA336.CD3.X4.Y14.tile.tissue.png	254	1	2000	254	5d4f099843b45a7bb2de03a9ea3a947d	0	0	0	0	0	0	0	0	0	0	0	0	0	/home/dhl_ec/bnelissen/Slides/CD3_manuscript/CD3_slides/AAA336.CD3/AAA336.CD3.run1	255	0.7	0.06	0.7	0.06	-10.3708701343	-12.8549936288	7.67344236226	1.28734782812
181178.0	2449031.0	64228.0	38553.0	2449031.0	4000000.0	1240.0	11.0	1.27	1.82	1.77	0.0799999999999	10.89	0.67	1.39	0.2	13.24	0.52	3.5	2.38	0.71	AAA336.CD3.X4.Y15.tile.tissue.png	255	1	2000	255	9182298ace8191cdc8733bedc74e176a	0	0	0	0	0	0	0	0	0	0	0	0	0	/home/dhl_ec/bnelissen/Slides/CD3_manuscript/CD3_slides/AAA336.CD3/AAA336.CD3.run1	255	0.7	0.06	0.7	0.06	-10.3662323485	-12.96265457	7.1687562051	1.2557441875
63488.0	1551194.0	25941.0	13141.0	1551194.0	4000000.0	525.0	10.0	1.68	2.12	1.58	0.0600000000004	6.66	0.360000000001	0.780000000001	0.16	8.05	0.280000000001	2.15	1.52	1.54	AAA336.CD3.X4.Y16.tile.tissue.png	256	1	2000	256	8b8f97d5fb69e0b63177e4f98931d33e	0	0	0	0	0	0	0	0	0	0	0	0	0	/home/dhl_ec/bnelissen/Slides/CD3_manuscript/CD3_slides/AAA336.CD3/AAA336.CD3.run1	255	0.7	0.06	0.7	0.06	-9.83427195698	-11.9874259375	3.7205364152	0.475498539063
1018.0	8599.0	451.0	827.0	8599.0	3110000.0	7.0	3.0	1.8	1.56	1.24	0.0600000000004	6.77	0.29	0.7	0.16	5.23	0.160000000001	1.63	1.17	0.27	AAA336.CD3.X4.Y17.tile.tissue.png	257	1	2000	257	f84190a4ccf1fe4780c72f4045be9a4a	0	0	0	0	0	0	0	0	0	0	0	0	0	/home/dhl_ec/bnelissen/Slides/CD3_manuscript/CD3_slides/AAA336.CD3/AAA336.CD3.run1	255	0.7	0.06	0.7	0.06	-10.0435598381	-12.5042752916	8.28850829777	0.341473370773
3086.0	501078.0	1343.0	7643.0	501078.0	4000000.0	25.0	3.0	3.3	2.75	1.77	0.0900000000001	6.97	0.37	0.79	0.190000000001	6.8	0.240000000001	2.08	1.51	1.1	AAA336.CD3.X4.Y6.tile.tissue.png	258	1	2000	258	58e519a3717718e5e677b0d559b17cc5	0	0	0	0	0	0	0	0	0	0	0	0	0	/home/dhl_ec/bnelissen/Slides/CD3_manuscript/CD3_slides/AAA336.CD3/AAA336.CD3.run1	255	0.7	0.06	0.7	0.06	-9.02956984647	-12.0118197862	3.53078778662	0.994570511719
5663.0	3335388.0	2475.0	14110.0	3335388.0	4000000.0	50.0	6.0	2.05	2.3	1.08	0.0500000000002	7.42	0.38	0.76	0.0800000000008	9.22	0.34	2.26	1.57	0.71	AAA336.CD3.X4.Y7.tile.tissue.png	259	1	2000	259	ee5a69ecfe97b95fc3beb7f5225b0d60	0	0	0	0	0	0	0	0	0	0	0	0	0	/home/dhl_ec/bnelissen/Slides/CD3_manuscript/CD3_slides/AAA336.CD3/AAA336.CD3.run1	255	0.7	0.06	0.7	0.06	-8.58483800552	-11.768222723	2.72097168515	0.356867265625
67688.0	2568792.0	25924.0	20710.0	2568792.0	4000000.0	506.0	4.0	2.4	3.17	1.3	0.04	6.68	0.38	0.76	0.12	9.28	0.33	2.19	1.51	0.41	AAA336.CD3.X4.Y8.tile.tissue.png	260	1	2000	260	2c1901486f5d1185d68c21f873270e69	0	0	0	0	0	0	0	0	0	0	0	0	0	/home/dhl_ec/bnelissen/Slides/CD3_manuscript/CD3_slides/AAA336.CD3/AAA336.CD3.run1	255	0.7	0.06	0.7	0.06	-9.45497623055	-12.3832674512	3.07835510896	0.624407578125
265995.0	3706676.0	99777.0	11464.0	3706676.0	4000000.0	2235.0	3.0	3.68	3.38	1.79	0.0799999999999	10.78	0.58	1.21	0.0999999999995	16.94	0.650000000001	3.27	2.4	0.650000000001	AAA336.CD3.X4.Y9.tile.tissue.png	261	1	2000	261	d71f254bdff02f572576b24862041761	0	0	0	0	0	0	0	0	0	0	0	0	0	/home/dhl_ec/bnelissen/Slides/CD3_manuscript/CD3_slides/AAA336.CD3/AAA336.CD3.run1	255	0.7	0.06	0.7	0.06	-10.134833449	-12.828591417	3.78731851649	0.70857903125
82297.0	1424793.0	33766.0	57159.0	1424793.0	4000000.0	716.0	63.0	1.14	1.58	1.76	0.0699999999997	10.97	0.61	1.23	0.25	11.84	0.440000000001	3.46	2.27	0.639999999999	AAA336.CD3.X5.Y10.tile.tissue.png	262	1	2000	262	fd5b17a253264e36f663d57a4fae00e1	0	0	0	0	0	0	0	0	0	0	0	0	0	/home/dhl_ec/bnelissen/Slides/CD3_manuscript/CD3_slides/AAA336.CD3/AAA336.CD3.run1	255	0.7	0.06	0.7	0.06	-10.4070589093	-12.9604084151	6.89923221951	1.54485240625
9970.0	236577.0	4727.0	13769.0	236577.0	4000000.0	95.0	13.0	1.12	1.74	1.76	0.0899999999992	9.48	0.58	1.36	0.320000000001	6.81	0.21	2.1	2.32	0.569999999999	AAA336.CD3.X5.Y11.tile.tissue.png	263	1	2000	263	43dda3f15edb798e2be131c37e561783	0	0	0	0	0	0	0	0	0	0	0	0	0	/home/dhl_ec/bnelissen/Slides/CD3_manuscript/CD3_slides/AAA336.CD3/AAA336.CD3.run1	255	0.7	0.06	0.7	0.06	-10.2702875433	-12.578003647	7.67236347691	1.05736403516
0.0	0.0	0.0	0.0	0.0	4000000.0	0.0	0.0	1.53	1.33	1.09	0.0600000000004	6.32	0.3	0.89	0.21	4.66	0.12	2.04	1.53	0.349999999999	AAA336.CD3.X5.Y13.tile.tissue.png	264	1	2000	264	4a4de5583947c05de8ea08cb3a303ab1	0	0	0	0	0	0	0	0	0	0	0	0	0	/home/dhl_ec/bnelissen/Slides/CD3_manuscript/CD3_slides/AAA336.CD3/AAA336.CD3.run1	255	1.0	0.06	1.0	0.06	0.0	-11.7209567058	0.0	1.61205969744
0.0	0.0	0.0	0.0	0.0	4000000.0	0.0	0.0	0.89	2.31	1.11	0.0499999999993	5.69	0.37	0.99	0.22	6.48	0.21	3.04	2.29	0.54	AAA336.CD3.X5.Y14.tile.tissue.png	265	1	2000	265	0b08f656ba325110e8a5006ae8c45988	0	0	0	0	0	0	0	0	0	0	0	0	0	/home/dhl_ec/bnelissen/Slides/CD3_manuscript/CD3_slides/AAA336.CD3/AAA336.CD3.run1	255	1.0	0.06	1.0	0.06	0.0	0.0	0.0	1.936925125
27207.0	232736.0	9774.0	7419.0	232736.0	4000000.0	173.0	2.0	1.5	2.65	1.78	0.0899999999992	10.28	0.58	1.38	0.309999999999	9.19	0.35	3.29	2.36	0.57	AAA336.CD3.X5.Y15.tile.tissue.png	266	1	2000	266	d314bf3320015f376b6eb73c408761f4	0	0	0	0	0	0	0	0	0	0	0	0	0	/home/dhl_ec/bnelissen/Slides/CD3_manuscript/CD3_slides/AAA336.CD3/AAA336.CD3.run1	255	0.7	0.06	0.7	0.06	-10.3310877635	-12.5793305996	7.30499408892	0.485258523437
544.0	41730.0	288.0	1659.0	41730.0	4000000.0	6.0	1.0	1.3	2.26	1.8	0.0799999999981	9.83	0.57	1.36	0.32	8.21	0.209999999999	2.1	1.5	0.52	AAA336.CD3.X5.Y5.tile.tissue.png	267	1	2000	267	90e3b33c1191f01f00234a9086f99afe	0	0	0	0	0	0	0	0	0	0	0	0	0	/home/dhl_ec/bnelissen/Slides/CD3_manuscript/CD3_slides/AAA336.CD3/AAA336.CD3.run1	255	0.7	0.06	0.7	0.06	-9.53365511287	-12.2370539941	5.30066550249	0.722225972168
29095.0	3143530.0	9758.0	8962.0	3143530.0	4000000.0	178.0	2.0	1.07	1.58	1.41	0.0500000000011	6.72	0.359999999999	0.73	0.0900000000001	9.45	0.360000000001	2.11	1.47	0.4	AAA336.CD3.X5.Y6.tile.tissue.png	268	1	2000	268	0ec642861d45a0de262ad72cad9d2aed	0	0	0	0	0	0	0	0	0	0	0	0	0	/home/dhl_ec/bnelissen/Slides/CD3_manuscript/CD3_slides/AAA336.CD3/AAA336.CD3.run1	255	0.7	0.06	0.7	0.06	-9.10377123223	-12.1138294357	1.74052981791	0.4264059375
51879.0	3424973.0	22508.0	18268.0	3424973.0	4000000.0	486.0	2.0	0.910000000002	1.19	1.06	0.0400000000009	7.07	0.360000000001	0.91	0.109999999999	13.17	0.539999999999	3.35	2.29	0.65	AAA336.CD3.X5.Y7.tile.tissue.png	269	1	2000	269	08009c7dfe8430e12605ac0732186cb7	0	0	0	0	0	0	0	0	0	0	0	0	0	/home/dhl_ec/bnelissen/Slides/CD3_manuscript/CD3_slides/AAA336.CD3/AAA336.CD3.run1	255	0.7	0.0617561886635	0.7	0.0617561886635	-9.51132599167	-12.2767726465	2.36609988689	0.442006578125
185936.0	3846634.0	74729.0	13609.0	3846634.0	4000000.0	1658.0	2.0	1.31	1.88	1.75	0.0699999999997	9.98	0.58	1.22	0.0900000000001	15.9	0.58	2.14	1.49	0.639999999999	AAA336.CD3.X5.Y8.tile.tissue.png	270	1	2000	270	2e303b7f4e191eb4f4dd2bafbd3754e9	0	0	0	0	0	0	0	0	0	0	0	0	0	/home/dhl_ec/bnelissen/Slides/CD3_manuscript/CD3_slides/AAA336.CD3/AAA336.CD3.run1	255	0.7	0.06	0.7	0.06	-10.1281326268	-12.6100061325	3.19056675704	0.449544289062
222191.0	2440997.0	82119.0	45120.0	2440997.0	4000000.0	1767.0	22.0	1.27	1.95	1.77	0.0699999999997	10.16	0.389999999999	0.759999999998	0.120000000001	9.8	0.33	2.21	1.47	0.649999999998	AAA336.CD3.X5.Y9.tile.tissue.png	271	1	2000	271	34aa24a71d3df6ed09893119f30ca09f	0	0	0	0	0	0	0	0	0	0	0	0	0	/home/dhl_ec/bnelissen/Slides/CD3_manuscript/CD3_slides/AAA336.CD3/AAA336.CD3.run1	255	0.7	0.06	0.7	0.06	-10.3530460419	-12.8722470449	6.3586424232	1.26245078125
2622.0	66354.0	1144.0	5152.0	66354.0	4000000.0	23.0	7.0	1.11	1.66	1.8	0.0799999999999	11.94	0.58	1.32	0.310000000001	9.23	0.309999999999	3.23	2.31	0.549999999999	AAA336.CD3.X6.Y10.tile.tissue.png	272	1	2000	272	8419ca26b76897664a08256fa5984832	0	0	0	0	0	0	0	0	0	0	0	0	0	/home/dhl_ec/bnelissen/Slides/CD3_manuscript/CD3_slides/AAA336.CD3/AAA336.CD3.run1	255	0.7	0.06	0.7	0.06	-10.2519971143	-12.4862637128	7.3285363667	0.949926564453
5829.0	957383.0	2349.0	6422.0	957383.0	4000000.0	52.0	2.0	1.24	1.74	1.76	0.0900000000001	9.58	0.369999999999	0.799999999999	0.17	7.35	0.25	2.13	1.52	0.379999999999	AAA336.CD3.X6.Y5.tile.tissue.png	273	1	2000	273	0179ee5b54af7c9c4aba0e51d7eabf3d	0	0	0	0	0	0	0	0	0	0	0	0	0	/home/dhl_ec/bnelissen/Slides/CD3_manuscript/CD3_slides/AAA336.CD3/AAA336.CD3.run1	255	0.7	0.06	0.7	0.06	-9.18335261937	-11.9940633372	3.27867229007	0.685949320312
31546.0	3995248.0	14862.0	8513.0	3995248.0	4000000.0	367.0	1.0	0.969999999999	1.33	1.1	0.0499999999993	6.5	0.35	0.73	0.0599999999995	9.88	0.379999999999	2.17	2.36	0.59	AAA336.CD3.X6.Y6.tile.tissue.png	274	1	2000	274	f4039a63f79ce64e9c4514ae89ed9a61	0	0	0	0	0	0	0	0	0	0	0	0	0	/home/dhl_ec/bnelissen/Slides/CD3_manuscript/CD3_slides/AAA336.CD3/AAA336.CD3.run1	255	0.7	0.06	0.7	0.06	-9.33123436288	-11.9611511934	1.65650066838	0.164668702148
363761.0	3974164.0	142572.0	9054.0	3974164.0	4000000.0	3321.0	1.0	0.950000000001	1.66	1.17	0.0499999999993	6.63	0.57	1.24	0.0900000000001	17.81	0.709999999999	3.58	1.54	0.799999999999	AAA336.CD3.X6.Y7.tile.tissue.png	275	1	2000	275	fa7d91c6ec5f13238e825181f3854395	0	0	0	0	0	0	0	0	0	0	0	0	0	/home/dhl_ec/bnelissen/Slides/CD3_manuscript/CD3_slides/AAA336.CD3/AAA336.CD3.run1	255	0.7	0.06	0.7	0.06	-9.97354139634	-12.7455732442	2.78653128393	0.421407842773
233644.0	3159148.0	88007.0	32411.0	3159148.0	4000000.0	1880.0	22.0	1.3	2.33	1.12	0.0499999999993	6.84	0.439999999999	0.870000000001	0.0900000000001	10.72	0.390000000001	2.25	1.53	1.04	AAA336.CD3.X6.Y8.tile.tissue.png	276	1	2000	276	a9cfe278dbd12a7da34403ed51d23e19	0	0	0	0	0	0	0	0	0	0	0	0	0	/home/dhl_ec/bnelissen/Slides/CD3_manuscript/CD3_slides/AAA336.CD3/AAA336.CD3.run1	255	0.7	0.06	0.7	0.06	-10.2481606932	-12.486965536	4.7329560843	0.83639809375
76943.0	1322390.0	32059.0	71733.0	1322390.0	4000000.0	686.0	74.0	2.15	3.45	1.11	0.0400000000009	7.37	0.42	0.780000000001	0.17	8.37	0.280000000001	2.34	1.53	1.64	AAA336.CD3.X6.Y9.tile.tissue.png	277	1	2000	277	1880d912b74580e5e5858e98aad4e91c	0	0	0	0	0	0	0	0	0	0	0	0	0	/home/dhl_ec/bnelissen/Slides/CD3_manuscript/CD3_slides/AAA336.CD3/AAA336.CD3.run1	255	0.7	0.06	0.7	0.06	-10.2783512459	-12.8568098277	5.96985283593	1.58078390625
0.0	0.0	0.0	0.0	0.0	4000000.0	0.0	0.0	1.89	2.32	1.9	0.0600000000013	5.66	0.309999999999	0.91	0.24	4.58	0.119999999999	2.0	1.52	1.28	AAA336.CD3.X7.Y10.tile.tissue.png	278	1	2000	278	1256efa3512dd8673e6bf2931672c239	0	0	0	0	0	0	0	0	0	0	0	0	0	/home/dhl_ec/bnelissen/Slides/CD3_manuscript/CD3_slides/AAA336.CD3/AAA336.CD3.run1	255	1.0	0.06	1.0	0.06	0.0	0.0	0.0	4.0894325
5947.0	780937.0	2262.0	6187.0	780937.0	4000000.0	46.0	3.0	2.16	1.58	1.77	0.0900000000001	10.28	0.610000000001	1.33	0.27	7.88	0.24	2.17	1.54	0.610000000001	AAA336.CD3.X7.Y11.tile.tissue.png	279	1	2000	279	838ea993db045ff7d79cf42da427080d	0	0	0	0	0	0	0	0	0	0	0	0	0	/home/dhl_ec/bnelissen/Slides/CD3_manuscript/CD3_slides/AAA336.CD3/AAA336.CD3.run1	255	0.7	0.06	0.7	0.06	-9.33611218842	-11.9204730193	2.79520964146	0.611741941406
9449.0	437279.0	3913.0	5230.0	437279.0	4000000.0	73.0	3.0	0.959999999999	1.44	1.26	0.0599999999995	6.51	0.360000000001	1.4	0.299999999999	7.23	0.230000000001	2.15	1.53	0.439999999999	AAA336.CD3.X7.Y12.tile.tissue.png	280	1	2000	280	80d24724bc873e4a3a42039cdf3761da	0	0	0	0	0	0	0	0	0	0	0	0	0	/home/dhl_ec/bnelissen/Slides/CD3_manuscript/CD3_slides/AAA336.CD3/AAA336.CD3.run1	255	0.7	0.06	0.7	0.06	-9.03948712916	-11.8788923902	4.85971576032	0.717459550781
0.0	0.0	0.0	0.0	0.0	4000000.0	0.0	0.0	0.76	1.58	1.14	0.0499999999993	5.68	0.290000000001	0.910000000002	0.209999999999	4.88	0.130000000001	2.05	1.54	0.700000000001	AAA336.CD3.X7.Y13.tile.tissue.png	281	1	2000	281	7c722414a61bf5c40b7374d9afbf548d	0	0	0	0	0	0	0	0	0	0	0	0	0	/home/dhl_ec/bnelissen/Slides/CD3_manuscript/CD3_slides/AAA336.CD3/AAA336.CD3.run1	255	1.0	0.06	1.0	0.06	0.0	0.0	0.0	2.58727225
1319.0	544654.0	595.0	5554.0	544654.0	4000000.0	12.0	2.0	1.72	2.61	1.2	0.0599999999995	6.87	0.369999999999	0.799999999999	0.189999999999	6.7	0.379999999999	3.29	2.28	0.49	AAA336.CD3.X7.Y4.tile.tissue.png	282	1	2000	282	9b85323b3155379d166bafeb01b2b096	0	0	0	0	0	0	0	0	0	0	0	0	0	/home/dhl_ec/bnelissen/Slides/CD3_manuscript/CD3_slides/AAA336.CD3/AAA336.CD3.run1	255	0.7	0.06	0.7	0.06	-8.89281263191	-11.5311987325	2.26343182755	0.718203011719
21379.0	3275288.0	8195.0	9346.0	3275288.0	4000000.0	163.0	3.0	1.4	2.88	1.15	0.0500000000011	13.46	0.370000000001	0.760000000002	0.0900000000001	9.69	0.529999999999	3.32	2.31	0.639999999999	AAA336.CD3.X7.Y5.tile.tissue.png	283	1	2000	283	d21af6b56aa1bd5d300b15ee4719c52d	0	0	0	0	0	0	0	0	0	0	0	0	0	/home/dhl_ec/bnelissen/Slides/CD3_manuscript/CD3_slides/AAA336.CD3/AAA336.CD3.run1	255	0.7	0.06	0.7	0.06	-9.34318501222	-12.0170356425	2.03317199889	0.329131484375
142615.0	3997950.0	61297.0	8052.0	3997950.0	4000000.0	1465.0	1.0	1.42	2.44	1.79	0.0699999999997	7.64	0.389999999999	0.860000000001	0.0599999999995	10.39	0.379999999999	2.1	1.47	0.48	AAA336.CD3.X7.Y6.tile.tissue.png	284	1	2000	284	a257d00bf7608a67da5ae9dbfd142b5f	0	0	0	0	0	0	0	0	0	0	0	0	0	/home/dhl_ec/bnelissen/Slides/CD3_manuscript/CD3_slides/AAA336.CD3/AAA336.CD3.run1	255	0.7	0.06	0.7	0.06	-9.80353431822	-12.5123094261	2.61679658319	0.268418738281
247089.0	3850152.0	97851.0	16003.0	3850152.0	4000000.0	2153.0	4.0	1.75	2.15	1.07	0.0400000000009	7.97	0.380000000001	0.76	0.0700000000015	10.91	0.440000000001	2.5	1.52	0.65	AAA336.CD3.X7.Y7.tile.tissue.png	285	1	2000	285	3a46d5ceba4a01bbb93ebb64e1be9c83	0	0	0	0	0	0	0	0	0	0	0	0	0	/home/dhl_ec/bnelissen/Slides/CD3_manuscript/CD3_slides/AAA336.CD3/AAA336.CD3.run1	255	0.7	0.0655143140975	0.7	0.0655143140975	-10.398143911	-12.5087828569	4.86887563495	0.57326546875
61403.0	1626653.0	25952.0	72719.0	1626653.0	4000000.0	512.0	68.0	1.02	1.09	1.11	0.0699999999997	7.24	0.41	0.75	0.15	8.48	0.290000000001	2.34	2.3	0.639999999999	AAA336.CD3.X7.Y8.tile.tissue.png	286	1	2000	286	21ac77e5f3108521337f43d57cbee8de	0	0	0	0	0	0	0	0	0	0	0	0	0	/home/dhl_ec/bnelissen/Slides/CD3_manuscript/CD3_slides/AAA336.CD3/AAA336.CD3.run1	255	0.7	0.06	0.7	0.06	-10.3160306571	-12.6709413983	5.24094820408	1.04220840625
40281.0	835128.0	17975.0	53110.0	835128.0	4000000.0	376.0	60.0	1.15	1.43	1.1	0.0599999999995	6.9	0.379999999999	1.25	0.289999999999	10.79	0.370000000001	3.47	2.08	0.59	AAA336.CD3.X7.Y9.tile.tissue.png	287	1	2000	287	d8db4350fec6dcd368255c80058fe091	0	0	0	0	0	0	0	0	0	0	0	0	0	/home/dhl_ec/bnelissen/Slides/CD3_manuscript/CD3_slides/AAA336.CD3/AAA336.CD3.run1	255	0.7	0.06	0.7	0.06	-10.2590873842	-12.8570275275	6.10748568409	1.72997176562
936.0	436616.0	472.0	4712.0	436616.0	4000000.0	12.0	3.0	1.12	1.01	1.1	0.0499999999993	6.45	0.35	0.779999999999	0.200000000001	6.55	0.219999999999	2.06	1.52	0.550000000001	AAA336.CD3.X8.Y10.tile.tissue.png	288	1	2000	288	39d2d394255909a971df999e8eb36cae	0	0	0	0	0	0	0	0	0	0	0	0	0	/home/dhl_ec/bnelissen/Slides/CD3_manuscript/CD3_slides/AAA336.CD3/AAA336.CD3.run1	255	0.7	0.06	0.7	0.06	-9.59915731708	-11.9968023409	2.73978767628	1.25783835352
10045.0	3776270.0	4343.0	8834.0	3776270.0	4000000.0	92.0	1.0	1.28	3.1	1.77	0.0699999999997	9.67	0.58	1.2	0.0900000000001	13.19	0.550000000001	3.28	2.3	0.639999999999	AAA336.CD3.X8.Y11.tile.tissue.png	289	1	2000	289	7e9a95b4ab995a25ac3e8c151b8d7472	0	0	0	0	0	0	0	0	0	0	0	0	0	/home/dhl_ec/bnelissen/Slides/CD3_manuscript/CD3_slides/AAA336.CD3/AAA336.CD3.run1	255	0.7	0.06	0.7	0.06	-9.11062759011	-12.205523205	1.39531542892	0.280203210938
36575.0	3751567.0	10282.0	8804.0	3751567.0	4000000.0	206.0	1.0	1.2	1.9	1.81	0.0700000000015	10.11	0.57	1.21	0.0900000000001	13.93	0.559999999999	3.28	2.29	0.640000000001	AAA336.CD3.X8.Y12.tile.tissue.png	290	1	2000	290	bdd15901cede2d45f56b9c6bc0d4ea2d	0	0	0	0	0	0	0	0	0	0	0	0	0	/home/dhl_ec/bnelissen/Slides/CD3_manuscript/CD3_slides/AAA336.CD3/AAA336.CD3.run1	255	0.7	0.0658453758808	0.7	0.0658453758808	-8.60234543032	-11.6473950782	1.16510251564	0.22039778125
12868.0	877676.0	4299.0	5696.0	877676.0	4000000.0	78.0	2.0	1.17	1.92	1.77	0.0799999999999	10.22	0.57	1.3	0.27	8.53	0.25	2.14	1.53	0.579999999998	AAA336.CD3.X8.Y13.tile.tissue.png	291	1	2000	291	d09d08044d15308f80f806118f3ed3a4	0	0	0	0	0	0	0	0	0	0	0	0	0	/home/dhl_ec/bnelissen/Slides/CD3_manuscript/CD3_slides/AAA336.CD3/AAA336.CD3.run1	255	0.7	0.06	0.7	0.06	-9.10347386733	-11.9057782729	2.69778122	0.369461121094
0.0	1836.0	0.0	206.0	1836.0	4000000.0	0.0	1.0	1.05	1.33	1.17	0.0599999999995	6.42	0.41	0.99	0.24	5.91	0.140000000001	2.05	1.53	0.360000000001	AAA336.CD3.X8.Y3.tile.tissue.png	292	1	2000	292	db613adc43f48eb99ee5b3750d968178	0	0	0	0	0	0	0	0	0	0	0	0	0	/home/dhl_ec/bnelissen/Slides/CD3_manuscript/CD3_slides/AAA336.CD3/AAA336.CD3.run1	255	0.7	0.06	0.7	0.06	0.0	-11.8206631979	1.00150779442	1.29307083064
21808.0	1945621.0	9009.0	21732.0	1945621.0	4000000.0	180.0	13.0	0.85	1.25	1.15	0.0399999999991	7.38	0.370000000001	0.759999999998	0.129999999999	8.41	0.289999999999	2.14	1.48	0.59	AAA336.CD3.X8.Y4.tile.tissue.png	293	1	2000	293	7312a18ee42073d8ea09de8fc4070009	0	0	0	0	0	0	0	0	0	0	0	0	0	/home/dhl_ec/bnelissen/Slides/CD3_manuscript/CD3_slides/AAA336.CD3/AAA336.CD3.run1	255	0.7	0.06	0.7	0.06	-9.60375059145	-12.2418516361	3.38127332815	0.755785515625
66064.0	3863459.0	28001.0	10308.0	3863459.0	4000000.0	628.0	1.0	1.22	1.5	1.13	0.0500000000011	6.49	0.359999999999	0.719999999999	0.0699999999997	10.09	0.360000000001	2.12	1.49	0.619999999997	AAA336.CD3.X8.Y5.tile.tissue.png	294	1	2000	294	850f9d2011723d3a888d9b9fe4a5ec41	0	0	0	0	0	0	0	0	0	0	0	0	0	/home/dhl_ec/bnelissen/Slides/CD3_manuscript/CD3_slides/AAA336.CD3/AAA336.CD3.run1	255	0.7	0.06	0.7	0.06	-9.76469711185	-12.4444732617	2.68829021491	0.443964164062
366082.0	3934992.0	141517.0	10286.0	3934992.0	4000000.0	3073.0	1.0	1.87	2.32	1.1	0.0500000000011	6.44	0.42	0.780000000001	0.0599999999995	12.11	0.42	2.12	1.48	0.650000000001	AAA336.CD3.X8.Y6.tile.tissue.png	295	1	2000	295	e91b32b2917d749273a051538d567ba3	0	0	0	0	0	0	0	0	0	0	0	0	0	/home/dhl_ec/bnelissen/Slides/CD3_manuscript/CD3_slides/AAA336.CD3/AAA336.CD3.run1	255	0.7	0.06	0.7	0.06	-10.18393175	-12.5428138383	4.03873466743	0.51714534375
141002.0	2622836.0	58015.0	42379.0	2622836.0	4000000.0	1254.0	35.0	1.21	1.37	1.08	0.0500000000011	7.61	0.6	1.21	0.17	14.69	0.34	2.25	1.48	0.679999999998	AAA336.CD3.X8.Y7.tile.tissue.png	296	1	2000	296	07712085bf406154c5b4bf94ed12171e	0	0	0	0	0	0	0	0	0	0	0	0	0	/home/dhl_ec/bnelissen/Slides/CD3_manuscript/CD3_slides/AAA336.CD3/AAA336.CD3.run1	255	0.7	0.06	0.7	0.06	-10.374586539	-12.6941213379	6.25952703424	1.02758628125
77455.0	1194001.0	31289.0	32426.0	1194001.0	4000000.0	632.0	14.0	1.15	1.04	1.11	0.0599999999995	7.34	0.59	1.25	0.25	11.44	0.42	3.47	2.53	0.76	AAA336.CD3.X8.Y8.tile.tissue.png	297	1	2000	297	469f135de382c34c4c855a1b0b3e56fd	0	0	0	0	0	0	0	0	0	0	0	0	0	/home/dhl_ec/bnelissen/Slides/CD3_manuscript/CD3_slides/AAA336.CD3/AAA336.CD3.run1	255	0.7	0.06	0.7	0.06	-10.218012183	-12.8442487867	6.82285620691	1.26159490625
3779.0	64608.0	1594.0	4036.0	64608.0	4000000.0	33.0	5.0	1.05	1.47	1.13	0.0799999999999	10.69	0.629999999999	1.4	0.200000000001	6.46	0.309999999999	3.21	2.31	0.59	AAA336.CD3.X8.Y9.tile.tissue.png	298	1	2000	298	fbcdb817b898ec3e92b678b3e551c7dd	0	0	0	0	0	0	0	0	0	0	0	0	0	/home/dhl_ec/bnelissen/Slides/CD3_manuscript/CD3_slides/AAA336.CD3/AAA336.CD3.run1	255	0.7	0.06	0.7	0.06	-10.0733606815	-12.4965919823	7.58121839285	0.385497469727
165193.0	2103763.0	62488.0	12522.0	2103763.0	4000000.0	1398.0	5.0	1.57	2.95	1.83	0.0799999999999	10.13	0.58	1.26	0.219999999999	13.34	0.49	2.16	1.47	0.470000000001	AAA336.CD3.X9.Y10.tile.tissue.png	299	1	2000	299	ad7338349a05d97214bc5865dead1cfb	0	0	0	0	0	0	0	0	0	0	0	0	0	/home/dhl_ec/bnelissen/Slides/CD3_manuscript/CD3_slides/AAA336.CD3/AAA336.CD3.run1	255	0.7	0.06	0.7	0.06	-9.5716437832	-12.4008744261	2.13989000902	0.6454621875
13352.0	3997862.0	5296.0	8283.0	3997862.0	4000000.0	119.0	1.0	2.07	2.09	1.09	0.0500000000011	6.92	0.379999999999	0.74	0.0599999999995	9.85	0.58	3.3	2.36	0.67	AAA336.CD3.X9.Y11.tile.tissue.png	300	1	2000	300	243ada4d1218417b9f3cfcbfcc03bccb	0	0	0	0	0	0	0	0	0	0	0	0	0	/home/dhl_ec/bnelissen/Slides/CD3_manuscript/CD3_slides/AAA336.CD3/AAA336.CD3.run1	255	0.7	0.06	0.7	0.06	-9.25147917159	-12.3926969986	1.99198975401	0.2620921875
22268.0	3999512.0	6582.0	8041.0	3999512.0	4000000.0	98.0	1.0	1.56	2.96	1.13	0.0500000000011	7.03	0.57	1.22	0.0799999999999	15.42	0.570000000002	3.28	2.48	0.640000000001	AAA336.CD3.X9.Y12.tile.tissue.png	301	1	2000	301	4b468ef94ba863e0317b8aabcd9f4d56	0	0	0	0	0	0	0	0	0	0	0	0	0	/home/dhl_ec/bnelissen/Slides/CD3_manuscript/CD3_slides/AAA336.CD3/AAA336.CD3.run1	255	0.7	0.07940743687	0.7	0.07940743687	-9.09285673477	-11.9330886998	1.29104860723	0.229182833008
28151.0	2795786.0	9242.0	8686.0	2795786.0	4000000.0	183.0	1.0	1.3	2.08	1.82	0.0699999999997	10.62	0.58	1.23	0.16	9.86	0.33	3.7	2.58	0.639999999999	AAA336.CD3.X9.Y13.tile.tissue.png	302	1	2000	302	7a532daba5276493183c62ee4ba28ce9	0	0	0	0	0	0	0	0	0	0	0	0	0	/home/dhl_ec/bnelissen/Slides/CD3_manuscript/CD3_slides/AAA336.CD3/AAA336.CD3.run1	255	0.7	0.06	0.7	0.06	-8.88446167448	-11.8649409456	1.69275825744	0.376260671875
0.0	1881.0	0.0	188.0	1881.0	4000000.0	0.0	1.0	0.84	1.75	1.12	0.0599999999995	6.71	0.370000000001	0.870000000001	0.220000000001	6.46	0.130000000001	2.01	1.48	0.529999999999	AAA336.CD3.X9.Y14.tile.tissue.png	303	1	2000	303	ebbbb8d8bf652d79f0a7388a33fbcc8b	0	0	0	0	0	0	0	0	0	0	0	0	0	/home/dhl_ec/bnelissen/Slides/CD3_manuscript/CD3_slides/AAA336.CD3/AAA336.CD3.run1	255	0.7	0.06	0.7	0.06	-9.02094535649	-12.014385524	5.6019186733	0.843468456635
11615.0	156562.0	5053.0	5168.0	156562.0	4000000.0	102.0	4.0	1.19	1.68	1.1	0.0499999999993	6.77	0.379999999999	0.860000000001	0.209999999999	6.64	0.220000000001	2.06	1.52	0.559999999998	AAA336.CD3.X9.Y3.tile.tissue.png	304	1	2000	304	7edeb6d6ca8136d6360dc964c34e81af	0	0	0	0	0	0	0	0	0	0	0	0	0	/home/dhl_ec/bnelissen/Slides/CD3_manuscript/CD3_slides/AAA336.CD3/AAA336.CD3.run1	255	0.7	0.06	0.7	0.06	-9.83036568017	-12.3339829381	6.17948799378	0.486899273438
45942.0	2636585.0	17964.0	23862.0	2636585.0	4000000.0	343.0	12.0	3.42	2.32	1.14	0.0500000000011	6.81	0.379999999999	0.75	0.110000000001	9.48	0.32	2.24	1.52	0.639999999999	AAA336.CD3.X9.Y4.tile.tissue.png	305	1	2000	305	9cce330490b66a12a424960ec37c5b3c	0	0	0	0	0	0	0	0	0	0	0	0	0	/home/dhl_ec/bnelissen/Slides/CD3_manuscript/CD3_slides/AAA336.CD3/AAA336.CD3.run1	255	0.7	0.06	0.7	0.06	-9.97400685507	-12.3706745917	3.86951209653	0.67066425
301432.0	3844944.0	117951.0	11499.0	3844944.0	4000000.0	2651.0	2.0	1.34	2.73	1.8	0.0699999999997	10.46	0.58	1.38	0.1	17.44	0.41	2.15	1.49	0.58	AAA336.CD3.X9.Y5.tile.tissue.png	306	1	2000	306	2ade751d8e509f293f2e5f654d50112c	0	0	0	0	0	0	0	0	0	0	0	0	0	/home/dhl_ec/bnelissen/Slides/CD3_manuscript/CD3_slides/AAA336.CD3/AAA336.CD3.run1	255	0.7	0.06	0.7	0.06	-9.68591510234	-12.3357600028	2.27693624149	0.431696242188
177766.0	2938891.0	70798.0	31555.0	2938891.0	4000000.0	1442.0	16.0	1.8	2.69	1.92	0.0699999999997	12.0	0.59	1.25	0.16	14.4	0.550000000001	3.4	2.3	0.639999999999	AAA336.CD3.X9.Y6.tile.tissue.png	307	1	2000	307	f2302b0a5e3daf964ac8c0736f82eb13	0	0	0	0	0	0	0	0	0	0	0	0	0	/home/dhl_ec/bnelissen/Slides/CD3_manuscript/CD3_slides/AAA336.CD3/AAA336.CD3.run1	255	0.7	0.06	0.7	0.06	-10.2132198339	-12.8151308652	6.27638880509	0.97432171875
50449.0	1281084.0	19999.0	33334.0	1281084.0	4000000.0	383.0	11.0	0.969999999999	2.11	1.14	0.0399999999991	7.0	0.380000000001	0.760000000002	0.16	8.33	0.26	2.2	1.7	0.4	AAA336.CD3.X9.Y7.tile.tissue.png	308	1	2000	308	5a4d55b84c64219acc5b22c7103f46b7	0	0	0	0	0	0	0	0	0	0	0	0	0	/home/dhl_ec/bnelissen/Slides/CD3_manuscript/CD3_slides/AAA336.CD3/AAA336.CD3.run1	255	0.7	0.06	0.7	0.06	-10.2243038705	-12.8747395267	6.67392133105	1.14406173437
0.0	0.0	0.0	0.0	0.0	4000000.0	0.0	0.0	1.1	1.48	1.12	0.0599999999995	5.48	0.300000000001	0.889999999999	0.210000000001	4.59	0.130000000001	2.02	1.5	0.379999999999	AAA336.CD3.X9.Y8.tile.tissue.png	309	1	2000	309	e289864229c0c064dd642c12739a7867	0	0	0	0	0	0	0	0	0	0	0	0	0	/home/dhl_ec/bnelissen/Slides/CD3_manuscript/CD3_slides/AAA336.CD3/AAA336.CD3.run1	255	1.0	0.06	1.0	0.06	0.0	0.0	0.0	5.15885
0.0	0.0	0.0	0.0	0.0	4000000.0	0.0	0.0	2.61	1.45	1.82	0.0900000000001	9.97	0.48	1.41	0.33	6.76	0.200000000001	2.73	1.58	0.360000000001	AAA336.CD3.X9.Y9.tile.tissue.png	310	1	2000	310	023e9bc88ee63b00facdc298497c9446	0	0	0	0	0	0	0	0	0	0	0	0	0	/home/dhl_ec/bnelissen/Slides/CD3_manuscript/CD3_slides/AAA336.CD3/AAA336.CD3.run1	255	1.0	0.06	1.0	0.06	0.0	-11.6414040599	0.0	2.57622632497
[truncated: 2 more columns]
