# Supplementary material for: SlideToolkit: An Assistive Toolset for the Histological Quantification of Whole Slide Images
Source: PLoS One. 2014 Nov 5;9(11):e110289. doi: 10.1371/journal.pone.0110289 (PMC4220929; doi:10.1371/journal.pone.0110289)
Supplement: RawData S1 — ICC and BlandAltman plot - measurements and r-script.zip. Measurements of Run1 and Run2, including the code for the calculation of the intraclass correlation coefficient (ICC) and the code for the Bland and Altman plot. (ZIP) [file pone.0110289.s003.zip › cellprofiler.measurements/run1.57c951daae5420b53fcd659b1615bfbe.DefaultOUT_Image.csv]

AreaOccupied_AreaOccupied_DAB_Nuclei	AreaOccupied_AreaOccupied_Tissue	AreaOccupied_Perimeter_DAB_Nuclei	AreaOccupied_Perimeter_Tissue	AreaOccupied_TotalArea_DAB_Nuclei	AreaOccupied_TotalArea_Tissue	Count_DAB_Nuclei	Count_Tissue	ExecutionTime_01LoadImages	ExecutionTime_02ColorToGray	ExecutionTime_03Smooth	ExecutionTime_04ImageMath	ExecutionTime_05IdentifyPrimaryObjects	ExecutionTime_06MeasureImageAreaOccupied	ExecutionTime_07UnmixColors	ExecutionTime_08MaskImage	ExecutionTime_09IdentifyPrimaryObjects	ExecutionTime_10MeasureImageAreaOccupied	ExecutionTime_11OverlayOutlines	ExecutionTime_12OverlayOutlines	ExecutionTime_13SaveImages	FileName_Original	Group_Index	Group_Number	Height_Original	ImageNumber	MD5Digest_Original	ModuleError_01LoadImages	ModuleError_02ColorToGray	ModuleError_03Smooth	ModuleError_04ImageMath	ModuleError_05IdentifyPrimaryObjects	ModuleError_06MeasureImageAreaOccupied	ModuleError_07UnmixColors	ModuleError_08MaskImage	ModuleError_09IdentifyPrimaryObjects	ModuleError_10MeasureImageAreaOccupied	ModuleError_11OverlayOutlines	ModuleError_12OverlayOutlines	ModuleError_13SaveImages	PathName_Original	Scaling_Original	Threshold_FinalThreshold_DAB_Nuclei	Threshold_FinalThreshold_Tissue	Threshold_OrigThreshold_DAB_Nuclei	Threshold_OrigThreshold_Tissue	Threshold_SumOfEntropies_DAB_Nuclei	Threshold_SumOfEntropies_Tissue	Threshold_WeightedVariance_DAB_Nuclei	Threshold_WeightedVariance_Tissue
0.0	984745.0	0.0	8905.0	984745.0	4000000.0	0.0	3.0	2.46	2.34	1.9	0.07	9.3	0.34	0.78	0.17	6.59	0.27	3.47	2.27	1.21	AAA142.CD3.location-a.X0.Y7.tile.tissue.png	1	1	2000	1	c9944ab41cc27ee463e0f3bc0daedb84	0	0	0	0	0	0	0	0	0	0	0	0	0	/home/dhl_ec/bnelissen/Slides/CD3_manuscript/CD3_slides/AAA142.CD3.location-a/AAA142.CD3.location-a.run1	255	0.7	0.06	0.7	0.06	-7.17537858693	-10.9496235713	0.24062021812	2.86611665771
0.0	894792.0	0.0	30908.0	894792.0	4000000.0	0.0	10.0	1.79	2.34	1.08	0.05	6.61	0.36	0.75	0.16	6.0	0.16	2.13	2.26	0.97	AAA142.CD3.location-a.X0.Y8.tile.tissue.png	2	1	2000	2	8bb0ceea3a4e5d39821d71114729e4b4	0	0	0	0	0	0	0	0	0	0	0	0	0	/home/dhl_ec/bnelissen/Slides/CD3_manuscript/CD3_slides/AAA142.CD3.location-a/AAA142.CD3.location-a.run1	255	0.7	0.06	0.7	0.06	0.0	-10.3763610474	0.304159095075	6.96007846582
0.0	209183.0	0.0	4935.0	209183.0	4000000.0	0.0	4.0	2.18	2.04	1.74	0.07	8.88	0.35	0.82	0.18	5.54	0.13	1.99	1.44	0.61	AAA142.CD3.location-a.X1.Y6.tile.tissue.png	3	1	2000	3	9789a0e196c68df936c1fa5bc5a25eb7	0	0	0	0	0	0	0	0	0	0	0	0	0	/home/dhl_ec/bnelissen/Slides/CD3_manuscript/CD3_slides/AAA142.CD3.location-a/AAA142.CD3.location-a.run1	255	0.7	0.06	0.7	0.06	0.0	-10.7530141755	0.62260930023	1.07128456909
0.0	3673525.0	0.0	12242.0	3673525.0	4000000.0	0.0	3.0	1.57	3.24	1.74	0.07	9.96	0.36	0.7	0.07	7.42	0.27	2.08	1.43	0.41	AAA142.CD3.location-a.X1.Y7.tile.tissue.png	4	1	2000	4	749407cb0fc07c614e4fcc9ba67eea49	0	0	0	0	0	0	0	0	0	0	0	0	0	/home/dhl_ec/bnelissen/Slides/CD3_manuscript/CD3_slides/AAA142.CD3.location-a/AAA142.CD3.location-a.run1	255	0.7	0.06	0.7	0.06	0.0	-10.7916348326	0.288921744101	0.840281953125
0.0	2069942.0	0.0	54320.0	2069942.0	4000000.0	0.0	34.0	2.43	2.53	1.06	0.05	6.43	0.37	0.68	0.13	7.02	0.2	2.16	1.43	0.71	AAA142.CD3.location-a.X1.Y8.tile.tissue.png	5	1	2000	5	67e6c83104a45288081d4b0d51536061	0	0	0	0	0	0	0	0	0	0	0	0	0	/home/dhl_ec/bnelissen/Slides/CD3_manuscript/CD3_slides/AAA142.CD3.location-a/AAA142.CD3.location-a.run1	255	0.7	0.06	0.7	0.06	-5.34382119441	-9.43767464148	0.468358564433	0.0541702460937
0.0	5804.0	0.0	871.0	5804.0	4000000.0	0.0	3.0	2.91	2.19	1.73	0.07	8.9	0.54	1.32	0.31	7.77	0.21	3.02	2.29	0.56	AAA142.CD3.location-a.X1.Y9.tile.tissue.png	6	1	2000	6	3d13a952f312dcb9bfe8da46f58fc322	0	0	0	0	0	0	0	0	0	0	0	0	0	/home/dhl_ec/bnelissen/Slides/CD3_manuscript/CD3_slides/AAA142.CD3.location-a/AAA142.CD3.location-a.run1	255	0.7	0.06	0.7	0.06	0.0	-10.6075353747	0.914602015447	9.32765650529
0.0	1236854.0	0.0	30720.0	1236854.0	4000000.0	0.0	26.0	3.38	1.85	1.73	0.07	7.06	0.36	1.19	0.25	9.53	0.28	3.19	2.23	0.71	AAA142.CD3.location-a.X10.Y12.tile.tissue.png	7	1	2000	7	5ee1a3b7ad88e31909264986b09a0bdb	0	0	0	0	0	0	0	0	0	0	0	0	0	/home/dhl_ec/bnelissen/Slides/CD3_manuscript/CD3_slides/AAA142.CD3.location-a/AAA142.CD3.location-a.run1	255	0.7	0.06	0.7	0.06	-9.42520294389	-10.798512518	2.39052708144	4.90313818262
0.0	2691800.0	0.0	26138.0	2691800.0	4000000.0	0.0	29.0	2.31	2.23	1.07	0.04	6.14	0.35	0.7	0.1	7.45	0.22	2.1	1.43	0.69	AAA142.CD3.location-a.X10.Y13.tile.tissue.png	8	1	2000	8	385b7b25ae693c0097c8355cb14de76f	0	0	0	0	0	0	0	0	0	0	0	0	0	/home/dhl_ec/bnelissen/Slides/CD3_manuscript/CD3_slides/AAA142.CD3.location-a/AAA142.CD3.location-a.run1	255	0.7	0.06	0.7	0.06	-8.42784418867	-9.17724425618	2.1706084002	0.260053333984
52.0	3953169.0	30.0	11627.0	3953169.0	4000000.0	1.0	1.0	2.65	1.39	1.07	0.04	6.03	0.56	1.13	0.07	12.48	0.52	3.18	2.21	0.6	AAA142.CD3.location-a.X10.Y14.tile.tissue.png	9	1	2000	9	dea3e7f4edaabd842d1cbe508d587153	0	0	0	0	0	0	0	0	0	0	0	0	0	/home/dhl_ec/bnelissen/Slides/CD3_manuscript/CD3_slides/AAA142.CD3.location-a/AAA142.CD3.location-a.run1	255	0.7	0.06	0.7	0.06	-8.73900466227	-11.0739456946	1.81671975515	0.0349966181641
0.0	3983776.0	0.0	9567.0	3983776.0	4000000.0	0.0	1.0	2.94	2.29	1.74	0.06	8.65	0.53	1.14	0.07	8.83	0.27	2.06	1.43	0.61	AAA142.CD3.location-a.X10.Y15.tile.tissue.png	10	1	2000	10	a963133c0b7b7e555f41689d27589ea0	0	0	0	0	0	0	0	0	0	0	0	0	0	/home/dhl_ec/bnelissen/Slides/CD3_manuscript/CD3_slides/AAA142.CD3.location-a/AAA142.CD3.location-a.run1	255	0.7	0.06	0.7	0.06	-8.41987193637	-11.6567220663	1.14716511918	0.0422930778809
0.0	3881172.0	0.0	15462.0	3881172.0	4000000.0	0.0	1.0	2.8	2.88	1.71	0.06	6.54	0.55	1.14	0.06	8.4	0.44	3.22	2.24	0.6	AAA142.CD3.location-a.X10.Y16.tile.tissue.png	11	1	2000	11	2972e99c4d943438c7a736600cf8739b	0	0	0	0	0	0	0	0	0	0	0	0	0	/home/dhl_ec/bnelissen/Slides/CD3_manuscript/CD3_slides/AAA142.CD3.location-a/AAA142.CD3.location-a.run1	255	0.7	0.06	0.7	0.06	-7.69170109696	-10.9285142843	1.17692349592	0.0633347832031
0.0	461919.0	0.0	21396.0	461919.0	4000000.0	0.0	23.0	2.54	2.18	1.73	0.08	8.97	0.55	1.24	0.28	7.59	0.14	2.06	1.44	0.4	AAA142.CD3.location-a.X10.Y17.tile.tissue.png	12	1	2000	12	3b4b3d286dca1960d29a77d4885c2d35	0	0	0	0	0	0	0	0	0	0	0	0	0	/home/dhl_ec/bnelissen/Slides/CD3_manuscript/CD3_slides/AAA142.CD3.location-a/AAA142.CD3.location-a.run1	255	0.7	0.06	0.7	0.06	0.0	-10.9195064358	0.368725056503	8.80128202002
0.0	2209041.0	0.0	16085.0	2209041.0	4000000.0	0.0	6.0	1.63	2.29	1.15	0.05	6.14	0.36	0.72	0.11	7.24	0.21	3.28	2.26	0.56	AAA142.CD3.location-a.X10.Y2.tile.tissue.png	13	1	2000	13	785e27f8442b4926c4f42fad4b233bf5	0	0	0	0	0	0	0	0	0	0	0	0	0	/home/dhl_ec/bnelissen/Slides/CD3_manuscript/CD3_slides/AAA142.CD3.location-a/AAA142.CD3.location-a.run1	255	0.7	0.06	0.7	0.06	-6.46858987721	-10.9918911125	0.486912592238	3.83786362207
0.0	3038703.0	0.0	34455.0	3038703.0	4000000.0	0.0	12.0	3.31	1.99	1.72	0.06	8.92	0.56	1.13	0.13	7.41	0.4	3.33	2.26	0.6	AAA142.CD3.location-a.X10.Y3.tile.tissue.png	14	1	2000	14	eeeecfe2ec4a71a3840ad9b2b59c3e99	0	0	0	0	0	0	0	0	0	0	0	0	0	/home/dhl_ec/bnelissen/Slides/CD3_manuscript/CD3_slides/AAA142.CD3.location-a/AAA142.CD3.location-a.run1	255	0.7	0.06	0.7	0.06	0.0	-9.16871739567	1.18157837406	0.100428660156
0.0	1805726.0	0.0	51606.0	1805726.0	4000000.0	0.0	46.0	2.88	1.63	1.72	0.06	8.97	0.57	1.12	0.2	9.78	0.31	3.31	2.26	0.6	AAA142.CD3.location-a.X10.Y4.tile.tissue.png	15	1	2000	15	4dfe0b93a7161361746584b2e72af56a	0	0	0	0	0	0	0	0	0	0	0	0	0	/home/dhl_ec/bnelissen/Slides/CD3_manuscript/CD3_slides/AAA142.CD3.location-a/AAA142.CD3.location-a.run1	255	0.7	0.06	0.7	0.06	-7.2503400085	-8.71796202286	0.96440581527	0.032246730957
0.0	57339.0	0.0	5641.0	57339.0	4000000.0	0.0	16.0	1.97	3.31	1.71	0.06	8.89	0.54	1.15	0.31	8.28	0.21	3.09	2.25	0.58	AAA142.CD3.location-a.X10.Y5.tile.tissue.png	16	1	2000	16	f8b62342703e62d87d2c6ee80b0208fa	0	0	0	0	0	0	0	0	0	0	0	0	0	/home/dhl_ec/bnelissen/Slides/CD3_manuscript/CD3_slides/AAA142.CD3.location-a/AAA142.CD3.location-a.run1	255	0.7	0.06	0.7	0.06	-7.80614757048	-9.94949286201	1.38551128853	0.119799831055
0.0	21448.0	0.0	2414.0	21448.0	4000000.0	0.0	9.0	2.17	2.65	1.73	0.06	6.7	0.34	0.7	0.19	5.41	0.21	3.06	2.28	0.61	AAA142.CD3.location-a.X10.Y6.tile.tissue.png	17	1	2000	17	d50eb6df3f4fccc2083869e8e435fc76	0	0	0	0	0	0	0	0	0	0	0	0	0	/home/dhl_ec/bnelissen/Slides/CD3_manuscript/CD3_slides/AAA142.CD3.location-a/AAA142.CD3.location-a.run1	255	0.7	0.06	0.7	0.06	0.0	-10.760787696	2.57633105359	2.72085682043
0.0	104490.0	0.0	9192.0	104490.0	4000000.0	0.0	21.0	2.74	2.32	1.13	0.0700000000001	6.68	0.35	0.74	0.19	5.85	0.13	2.0	1.44	0.55	AAA142.CD3.location-a.X10.Y7.tile.tissue.png	18	1	2000	18	45062e02371d4ed9926d9f7dbca829c1	0	0	0	0	0	0	0	0	0	0	0	0	0	/home/dhl_ec/bnelissen/Slides/CD3_manuscript/CD3_slides/AAA142.CD3.location-a/AAA142.CD3.location-a.run1	255	0.7	0.06	0.7	0.06	-8.99044094527	-11.7179030533	2.64179564951	5.48164693164
0.0	25801.0	0.0	3105.0	25801.0	4000000.0	0.0	10.0	0.88	1.51	1.07	0.0500000000001	6.45	0.35	0.83	0.21	5.66	0.2	3.08	2.23	1.24	AAA142.CD3.location-a.X10.Y8.tile.tissue.png	19	1	2000	19	b5d4b0e2569a566985f1227eb509fa33	0	0	0	0	0	0	0	0	0	0	0	0	0	/home/dhl_ec/bnelissen/Slides/CD3_manuscript/CD3_slides/AAA142.CD3.location-a/AAA142.CD3.location-a.run1	255	0.7	0.06	0.7	0.06	0.0	-11.4907263358	2.65503638425	4.27794714325
0.0	646414.0	0.0	38278.0	646414.0	4000000.0	0.0	39.0	1.59	2.31	1.08	0.0500000000001	6.47	0.36	0.71	0.17	6.4	0.15	2.09	1.42	1.36	AAA142.CD3.location-a.X11.Y12.tile.tissue.png	20	1	2000	20	218b43afc88819816957c68b788b1b5d	0	0	0	0	0	0	0	0	0	0	0	0	0	/home/dhl_ec/bnelissen/Slides/CD3_manuscript/CD3_slides/AAA142.CD3.location-a/AAA142.CD3.location-a.run1	255	0.7	0.06	0.7	0.06	-7.78868565737	-10.8617962675	1.09323450577	4.88123825439
73.0	2830416.0	40.0	21102.0	2830416.0	4000000.0	1.0	6.0	2.03	2.39	1.16	0.04	6.35	0.38	0.69	0.0999999999999	8.09	0.3	2.3	1.44	0.45	AAA142.CD3.location-a.X11.Y13.tile.tissue.png	21	1	2000	21	c71b8c81347b28cb07c98f1fdcc74a42	0	0	0	0	0	0	0	0	0	0	0	0	0	/home/dhl_ec/bnelissen/Slides/CD3_manuscript/CD3_slides/AAA142.CD3.location-a/AAA142.CD3.location-a.run1	255	0.7	0.06	0.7	0.06	-7.83144500005	-9.85157677732	1.25359462886	0.0941514238281
0.0	3989309.0	0.0	9419.0	3989309.0	4000000.0	0.0	1.0	1.43	2.55	1.72	0.0599999999999	8.63	0.35	0.69	0.0600000000001	8.51	0.28	2.06	1.43	0.37	AAA142.CD3.location-a.X11.Y14.tile.tissue.png	22	1	2000	22	9690a23bc8a0c94398203cb89168768d	0	0	0	0	0	0	0	0	0	0	0	0	0	/home/dhl_ec/bnelissen/Slides/CD3_manuscript/CD3_slides/AAA142.CD3.location-a/AAA142.CD3.location-a.run1	255	0.7	0.06	0.7	0.06	-7.27185666903	-11.0899585484	1.44043467635	0.0368410371094
155.0	3984245.0	56.0	9642.0	3984245.0	4000000.0	1.0	1.0	2.33	2.13	1.07	0.04	6.27	0.35	0.68	0.0600000000001	8.77	0.33	2.08	1.61	0.38	AAA142.CD3.location-a.X11.Y15.tile.tissue.png	23	1	2000	23	8eb44b6dab7e75843fcdfcc04f5e313e	0	0	0	0	0	0	0	0	0	0	0	0	0	/home/dhl_ec/bnelissen/Slides/CD3_manuscript/CD3_slides/AAA142.CD3.location-a/AAA142.CD3.location-a.run1	255	0.7	0.06	0.7	0.06	-7.97933768761	-9.56864366727	1.051914629	0.0409872929687
63.0	3040692.0	42.0	24850.0	3040692.0	4000000.0	1.0	14.0	1.14	1.25	1.08	0.0400000000001	9.85	0.36	0.7	0.13	11.82	0.48	3.22	2.23	0.59	AAA142.CD3.location-a.X11.Y16.tile.tissue.png	24	1	2000	24	eb90a7ef6ceb33608e653c9b8ea3e921	0	0	0	0	0	0	0	0	0	0	0	0	0	/home/dhl_ec/bnelissen/Slides/CD3_manuscript/CD3_slides/AAA142.CD3.location-a/AAA142.CD3.location-a.run1	255	0.7	0.06	0.7	0.06	-8.07915661737	-10.008294456	0.751085921023	0.788678335937
0.0	44236.0	0.0	3395.0	44236.0	4000000.0	0.0	7.0	1.25	2.28	1.7	0.0700000000001	8.98	0.52	1.31	0.3	6.0	0.18	2.11	1.43	0.34	AAA142.CD3.location-a.X11.Y17.tile.tissue.png	25	1	2000	25	d00c32914790b415980394d1650be00c	0	0	0	0	0	0	0	0	0	0	0	0	0	/home/dhl_ec/bnelissen/Slides/CD3_manuscript/CD3_slides/AAA142.CD3.location-a/AAA142.CD3.location-a.run1	255	0.7	0.06	0.7	0.06	0.0	-10.8164817063	0.550980333114	3.43880479977
0.0	438750.0	0.0	18285.0	438750.0	4000000.0	0.0	14.0	1.07	1.86	1.07	0.05	6.38	0.35	0.78	0.18	5.5	0.15	2.01	1.44	0.34	AAA142.CD3.location-a.X11.Y2.tile.tissue.png	26	1	2000	26	578bd631d1aa7c641dc76d4763a06d3e	0	0	0	0	0	0	0	0	0	0	0	0	0	/home/dhl_ec/bnelissen/Slides/CD3_manuscript/CD3_slides/AAA142.CD3.location-a/AAA142.CD3.location-a.run1	255	0.7	0.06	0.7	0.06	0.0	-10.8685171315	0.790202920228	5.31058057617
0.0	3068339.0	0.0	26562.0	3068339.0	4000000.0	0.0	10.0	3.66	2.36	1.09	0.05	6.12	0.56	1.15	0.13	8.38	0.24	2.09	1.44	0.56	AAA142.CD3.location-a.X11.Y3.tile.tissue.png	27	1	2000	27	29f7ff297c00f17d03bd86f222ebb87f	0	0	0	0	0	0	0	0	0	0	0	0	0	/home/dhl_ec/bnelissen/Slides/CD3_manuscript/CD3_slides/AAA142.CD3.location-a/AAA142.CD3.location-a.run1	255	0.7	0.06	0.7	0.06	-6.48042125579	-9.18465213452	1.04210731064	0.324091949219
0.0	1838039.0	0.0	32740.0	1838039.0	4000000.0	0.0	20.0	3.1	2.02	1.08	0.0400000000001	6.19	0.36	0.68	0.13	6.25	0.31	3.29	2.23	0.58	AAA142.CD3.location-a.X11.Y4.tile.tissue.png	28	1	2000	28	a869618c6c4a688c3b98661c4382e7dc	0	0	0	0	0	0	0	0	0	0	0	0	0	/home/dhl_ec/bnelissen/Slides/CD3_manuscript/CD3_slides/AAA142.CD3.location-a/AAA142.CD3.location-a.run1	255	0.7	0.06	0.7	0.06	0.0	-10.4533224753	1.38805936653	0.0354938979492
0.0	6715.0	0.0	785.0	6715.0	4000000.0	0.0	3.0	3.27	1.38	1.73	0.0599999999999	8.95	0.54	0.71	0.21	5.38	0.12	1.95	1.43	0.37	AAA142.CD3.location-a.X11.Y5.tile.tissue.png	29	1	2000	29	1daf7feeec5ddfcf5684900d082d6fb1	0	0	0	0	0	0	0	0	0	0	0	0	0	/home/dhl_ec/bnelissen/Slides/CD3_manuscript/CD3_slides/AAA142.CD3.location-a/AAA142.CD3.location-a.run1	255	0.7	0.06	0.7	0.06	0.0	-9.741866454	2.59582790395	0.231244062317
0.0	100049.0	0.0	11754.0	100049.0	4000000.0	0.0	32.0	2.21	1.5	1.07	0.05	6.18	0.55	1.23	0.32	7.81	0.21	3.25	2.21	0.56	AAA142.CD3.location-a.X11.Y6.tile.tissue.png	30	1	2000	30	5792dfcf511d1b00458dfb20a4485de2	0	0	0	0	0	0	0	0	0	0	0	0	0	/home/dhl_ec/bnelissen/Slides/CD3_manuscript/CD3_slides/AAA142.CD3.location-a/AAA142.CD3.location-a.run1	255	0.7	0.06	0.7	0.06	0.0	-11.2893277099	3.27351753891	5.44566956226
0.0	49599.0	0.0	5632.0	49599.0	4000000.0	0.0	17.0	2.36	1.48	1.72	0.0700000000001	8.98	0.35	0.81	0.2	5.57	0.13	1.97	1.43	0.34	AAA142.CD3.location-a.X11.Y7.tile.tissue.png	31	1	2000	31	ad7de49feb40c16c13d391472cd134ab	0	0	0	0	0	0	0	0	0	0	0	0	0	/home/dhl_ec/bnelissen/Slides/CD3_manuscript/CD3_slides/AAA142.CD3.location-a/AAA142.CD3.location-a.run1	255	0.7	0.06	0.7	0.06	0.0	-11.5088904273	2.96251720045	5.0442988479
0.0	2869354.0	0.0	30270.0	2869354.0	4000000.0	0.0	9.0	2.05	2.71	1.09	0.04	8.46	0.37	0.7	0.1	8.04	0.23	2.15	1.43	0.63	AAA142.CD3.location-a.X12.Y12.tile.tissue.png	32	1	2000	32	05c769bf81dde7f1837568a10d8f8d47	0	0	0	0	0	0	0	0	0	0	0	0	0	/home/dhl_ec/bnelissen/Slides/CD3_manuscript/CD3_slides/AAA142.CD3.location-a/AAA142.CD3.location-a.run1	255	0.7	0.06	0.7	0.06	-8.69918504905	-10.2507160803	0.996394820576	1.74344450781
58.0	3932495.0	36.0	13318.0	3932495.0	4000000.0	1.0	2.0	2.57	2.11	1.08	0.0400000000001	6.34	0.34	0.68	0.0599999999999	8.75	0.34	2.09	1.42	0.95	AAA142.CD3.location-a.X12.Y13.tile.tissue.png	33	1	2000	33	6aae6ea26fd849eaa2df8870b83cf20f	0	0	0	0	0	0	0	0	0	0	0	0	0	/home/dhl_ec/bnelissen/Slides/CD3_manuscript/CD3_slides/AAA142.CD3.location-a/AAA142.CD3.location-a.run1	255	0.7	0.06	0.7	0.06	-8.44939259827	-10.2264951321	1.12655722526	0.0267670712891
64.0	3988276.0	38.0	9076.0	3988276.0	4000000.0	1.0	1.0	2.75	1.96	1.07	0.0400000000001	6.17	0.34	0.68	0.0500000000001	8.73	0.34	2.06	1.43	0.73	AAA142.CD3.location-a.X12.Y14.tile.tissue.png	34	1	2000	34	9b0e18a9d1264e4b80e448db9b54d4c4	0	0	0	0	0	0	0	0	0	0	0	0	0	/home/dhl_ec/bnelissen/Slides/CD3_manuscript/CD3_slides/AAA142.CD3.location-a/AAA142.CD3.location-a.run1	255	0.7	0.06	0.7	0.06	-7.89418150433	-10.2535997939	1.14229045431	0.0385290073242
0.0	3957732.0	0.0	11427.0	3957732.0	4000000.0	0.0	1.0	3.01	2.05	1.07	0.0400000000001	6.23	0.35	0.67	0.05	8.4	0.28	2.07	1.46	0.39	AAA142.CD3.location-a.X12.Y15.tile.tissue.png	35	1	2000	35	e96bb8a9c70e0c3eb31149b6b62d8779	0	0	0	0	0	0	0	0	0	0	0	0	0	/home/dhl_ec/bnelissen/Slides/CD3_manuscript/CD3_slides/AAA142.CD3.location-a/AAA142.CD3.location-a.run1	255	0.7	0.06	0.7	0.06	-7.85520565698	-10.0905308943	1.56689578527	0.0889685234375
0.0	2721006.0	0.0	11208.0	2721006.0	4000000.0	0.0	4.0	2.76	1.72	1.06	0.0500000000001	8.73	0.34	0.71	0.11	7.56	0.26	2.2	1.44	0.35	AAA142.CD3.location-a.X12.Y16.tile.tissue.png	36	1	2000	36	f6b41c15ca74563878cee7d78174b235	0	0	0	0	0	0	0	0	0	0	0	0	0	/home/dhl_ec/bnelissen/Slides/CD3_manuscript/CD3_slides/AAA142.CD3.location-a/AAA142.CD3.location-a.run1	255	0.7	0.06	0.7	0.06	-7.89305598843	-11.1271302262	0.657378474195	2.38620810742
0.0	288309.0	0.0	16451.0	288309.0	4000000.0	0.0	24.0	3.07	1.25	1.08	0.05	6.38	0.37	0.79	0.19	5.67	0.14	2.06	1.62	0.38	AAA142.CD3.location-a.X12.Y2.tile.tissue.png	37	1	2000	37	8b09dfd54879927bad5940b4197b0f62	0	0	0	0	0	0	0	0	0	0	0	0	0	/home/dhl_ec/bnelissen/Slides/CD3_manuscript/CD3_slides/AAA142.CD3.location-a/AAA142.CD3.location-a.run1	255	0.7	0.06	0.7	0.06	0.0	-11.2285544676	1.52362395902	6.35142874268
0.0	1253271.0	0.0	37610.0	1253271.0	4000000.0	0.0	39.0	2.14	2.45	1.12	0.04	6.43	0.37	0.69	0.15	6.07	0.17	2.13	1.44	0.41	AAA142.CD3.location-a.X12.Y3.tile.tissue.png	38	1	2000	38	2e993477e00f390e0f70bb2f87455b97	0	0	0	0	0	0	0	0	0	0	0	0	0	/home/dhl_ec/bnelissen/Slides/CD3_manuscript/CD3_slides/AAA142.CD3.location-a/AAA142.CD3.location-a.run1	255	0.7	0.06	0.7	0.06	0.0	-8.90576692101	1.07446334432	0.370613432129
0.0	311491.0	0.0	15671.0	311491.0	4000000.0	0.0	22.0	2.82	2.0	1.07	0.04	6.29	0.35	0.69	0.18	5.85	0.14	2.03	1.44	0.39	AAA142.CD3.location-a.X12.Y4.tile.tissue.png	39	1	2000	39	425eb2c136e0b311afb6e3af8f0164b8	0	0	0	0	0	0	0	0	0	0	0	0	0	/home/dhl_ec/bnelissen/Slides/CD3_manuscript/CD3_slides/AAA142.CD3.location-a/AAA142.CD3.location-a.run1	255	0.7	0.06	0.7	0.06	-7.24778721901	-11.1853130954	1.26046964921	0.0821654038086
0.0	17210.0	0.0	2353.0	17210.0	4000000.0	0.0	10.0	3.17	2.57	1.18	0.0500000000002	6.19	0.34	0.75	0.19	5.69	0.13	2.01	1.52	0.53	AAA142.CD3.location-a.X12.Y5.tile.tissue.png	40	1	2000	40	9e405a4b509413609e431feb04700762	0	0	0	0	0	0	0	0	0	0	0	0	0	/home/dhl_ec/bnelissen/Slides/CD3_manuscript/CD3_slides/AAA142.CD3.location-a/AAA142.CD3.location-a.run1	255	0.7	0.06	0.7	0.06	-9.22857659114	-11.1812015074	4.12835826599	7.30653467877
0.0	46815.0	0.0	1459.0	46815.0	4000000.0	0.0	1.0	2.84	1.9	1.06	0.05	6.27	0.34	0.8	0.19	5.27	0.13	1.93	1.43	0.51	AAA142.CD3.location-a.X13.Y1.tile.tissue.png	41	1	2000	41	b98964810247da4030fef361e2d2ab1c	0	0	0	0	0	0	0	0	0	0	0	0	0	/home/dhl_ec/bnelissen/Slides/CD3_manuscript/CD3_slides/AAA142.CD3.location-a/AAA142.CD3.location-a.run1	255	0.7	0.06	0.7	0.06	0.0	-10.9861951051	1.16264368392	1.17819672635
0.0	541610.0	0.0	7846.0	541610.0	4000000.0	0.0	2.0	2.57	1.38	1.71	0.0699999999999	8.83	0.53	1.29	0.27	7.77	0.15	2.01	1.44	0.37	AAA142.CD3.location-a.X13.Y11.tile.tissue.png	42	1	2000	42	b36fbcfd18417a8cb41c70c0813094bd	0	0	0	0	0	0	0	0	0	0	0	0	0	/home/dhl_ec/bnelissen/Slides/CD3_manuscript/CD3_slides/AAA142.CD3.location-a/AAA142.CD3.location-a.run1	255	0.7	0.06	0.7	0.06	-9.01030029543	-10.9604314705	2.01968420889	1.76272057666
0.0	3002645.0	0.0	31275.0	3002645.0	4000000.0	0.0	10.0	1.01	1.17	1.07	0.05	6.38	0.55	1.14	0.13	11.29	0.38	3.31	2.27	0.58	AAA142.CD3.location-a.X13.Y12.tile.tissue.png	43	1	2000	43	84af40a4c40662137fecfd60191ea953	0	0	0	0	0	0	0	0	0	0	0	0	0	/home/dhl_ec/bnelissen/Slides/CD3_manuscript/CD3_slides/AAA142.CD3.location-a/AAA142.CD3.location-a.run1	255	0.7	0.06	0.7	0.06	-7.59664076585	-9.17494828612	0.847016631596	0.0346657568359
0.0	3971596.0	0.0	10537.0	3971596.0	4000000.0	0.0	1.0	1.11	1.67	1.72	0.0599999999999	8.71	0.54	1.14	0.0700000000002	11.95	0.44	3.13	2.22	0.56	AAA142.CD3.location-a.X13.Y13.tile.tissue.png	44	1	2000	44	c9e69e627f82d048093c500706075d08	0	0	0	0	0	0	0	0	0	0	0	0	0	/home/dhl_ec/bnelissen/Slides/CD3_manuscript/CD3_slides/AAA142.CD3.location-a/AAA142.CD3.location-a.run1	255	0.7	0.06	0.7	0.06	-8.00746361926	-9.90325025097	1.03303061518	0.027191652832
0.0	3303372.0	0.0	28816.0	3303372.0	4000000.0	0.0	13.0	1.1	1.56	1.73	0.0599999999999	6.69	0.4	0.68	0.0800000000002	7.86	0.25	2.09	1.43	0.38	AAA142.CD3.location-a.X13.Y14.tile.tissue.png	45	1	2000	45	e3ef1b6e7f4d64d1b0f9f5f0aff4f6ce	0	0	0	0	0	0	0	0	0	0	0	0	0	/home/dhl_ec/bnelissen/Slides/CD3_manuscript/CD3_slides/AAA142.CD3.location-a/AAA142.CD3.location-a.run1	255	0.7	0.06	0.7	0.06	-8.32114335749	-10.0663714246	1.42243613031	0.0717125488281
95.0	3834516.0	39.0	14576.0	3834516.0	4000000.0	1.0	2.0	0.82	1.01	1.07	0.04	7.79	0.35	0.68	0.0599999999999	8.75	0.52	3.24	2.27	0.61	AAA142.CD3.location-a.X13.Y15.tile.tissue.png	46	1	2000	46	8f23dcc0d66d5cc38576f373d9965606	0	0	0	0	0	0	0	0	0	0	0	0	0	/home/dhl_ec/bnelissen/Slides/CD3_manuscript/CD3_slides/AAA142.CD3.location-a/AAA142.CD3.location-a.run1	255	0.7	0.06	0.7	0.06	-8.28445966335	-10.4553926648	1.46075265654	0.449871066406
0.0	677402.0	0.0	5470.0	677402.0	4000000.0	0.0	1.0	1.19	1.59	1.73	0.0699999999999	6.58	0.34	0.78	0.17	6.72	0.25	3.08	2.29	0.54	AAA142.CD3.location-a.X13.Y16.tile.tissue.png	47	1	2000	47	d6d22af1e7562cb13da4e0eb0451b3b1	0	0	0	0	0	0	0	0	0	0	0	0	0	/home/dhl_ec/bnelissen/Slides/CD3_manuscript/CD3_slides/AAA142.CD3.location-a/AAA142.CD3.location-a.run1	255	0.7	0.06	0.7	0.06	0.0	-11.0462805679	0.285205576785	1.54960376123
0.0	2152333.0	0.0	28971.0	2152333.0	4000000.0	0.0	15.0	1.35	2.42	1.77	0.0699999999999	9.52	0.57	1.08	0.2	8.24	0.33	2.29	1.43	0.38	AAA142.CD3.location-a.X13.Y2.tile.tissue.png	48	1	2000	48	0186575f46c74ad9f42a7760ba9ada21	0	0	0	0	0	0	0	0	0	0	0	0	0	/home/dhl_ec/bnelissen/Slides/CD3_manuscript/CD3_slides/AAA142.CD3.location-a/AAA142.CD3.location-a.run1	255	0.7	0.06	0.7	0.06	0.0	-9.93110733547	1.15965361773	2.57509338281
0.0	73408.0	0.0	7234.0	73408.0	4000000.0	0.0	23.0	2.76	1.68	1.07	0.04	6.37	0.34	0.68	0.2	5.58	0.13	1.98	1.43	0.37	AAA142.CD3.location-a.X13.Y3.tile.tissue.png	49	1	2000	49	f439963eab9beb1fb2fb4254fee8a37d	0	0	0	0	0	0	0	0	0	0	0	0	0	/home/dhl_ec/bnelissen/Slides/CD3_manuscript/CD3_slides/AAA142.CD3.location-a/AAA142.CD3.location-a.run1	255	0.7	0.06	0.7	0.06	0.0	-11.4268563704	0.800265776976	0.055676651001
0.0	13673.0	0.0	1197.0	13673.0	4000000.0	0.0	4.0	1.97	2.63	1.08	0.04	6.38	0.34	0.71	0.19	5.28	0.13	1.95	1.43	0.53	AAA142.CD3.location-a.X13.Y4.tile.tissue.png	50	1	2000	50	9ec1a8a5d13606000b85555003c3e534	0	0	0	0	0	0	0	0	0	0	0	0	0	/home/dhl_ec/bnelissen/Slides/CD3_manuscript/CD3_slides/AAA142.CD3.location-a/AAA142.CD3.location-a.run1	255	0.7	0.06	0.7	0.06	0.0	-10.8126530904	3.38152432028	3.67407051764
0.0	61944.0	0.0	5791.0	61944.0	4000000.0	0.0	9.0	3.78	1.35	1.72	0.0799999999999	7.06	0.34	0.8	0.19	5.7	0.13	1.96	1.43	0.78	AAA142.CD3.location-a.X13.Y5.tile.tissue.png	51	1	2000	51	820601b50e3ff89941e95fa951cb26ee	0	0	0	0	0	0	0	0	0	0	0	0	0	/home/dhl_ec/bnelissen/Slides/CD3_manuscript/CD3_slides/AAA142.CD3.location-a/AAA142.CD3.location-a.run1	255	0.7	0.06	0.7	0.06	-7.85275477164	-11.4930178645	2.92692756886	4.262862927
0.0	755176.0	0.0	9342.0	755176.0	4000000.0	0.0	1.0	1.54	2.31	1.15	0.0500000000002	6.17	0.35	0.77	0.18	6.27	0.16	1.96	1.43	1.74	AAA142.CD3.location-a.X14.Y1.tile.tissue.png	52	1	2000	52	fcdc57f24ef8ffb682aa435a64b2ab0c	0	0	0	0	0	0	0	0	0	0	0	0	0	/home/dhl_ec/bnelissen/Slides/CD3_manuscript/CD3_slides/AAA142.CD3.location-a/AAA142.CD3.location-a.run1	255	0.7	0.06	0.7	0.06	-5.49186400814	-11.0939307796	0.750408763155	2.02857643213
0.0	1004064.0	0.0	17955.0	1004064.0	4000000.0	0.0	3.0	2.47	2.94	1.74	0.0700000000002	8.96	0.56	1.32	0.25	9.15	0.26	3.11	2.25	1.33	AAA142.CD3.location-a.X14.Y11.tile.tissue.png	53	1	2000	53	3e7e128d4e4c72b2fa49f60f80efef7a	0	0	0	0	0	0	0	0	0	0	0	0	0	/home/dhl_ec/bnelissen/Slides/CD3_manuscript/CD3_slides/AAA142.CD3.location-a/AAA142.CD3.location-a.run1	255	0.7	0.06	0.7	0.06	-6.8706088023	-10.9936808032	1.00187451013	5.1452183335
0.0	3299162.0	0.0	28802.0	3299162.0	4000000.0	0.0	6.0	1.23	1.61	1.74	0.0599999999999	8.77	0.54	1.11	0.11	10.34	0.4	3.29	2.27	1.03	AAA142.CD3.location-a.X14.Y12.tile.tissue.png	54	1	2000	54	36d6589be484c734ed05c8a577f37e14	0	0	0	0	0	0	0	0	0	0	0	0	0	/home/dhl_ec/bnelissen/Slides/CD3_manuscript/CD3_slides/AAA142.CD3.location-a/AAA142.CD3.location-a.run1	255	0.7	0.06	0.7	0.06	0.0	-10.1926389258	0.652463261883	0.0230611425781
886.0	3957490.0	251.0	10880.0	3957490.0	4000000.0	4.0	1.0	3.09	2.32	1.76	0.0599999999999	8.78	0.53	1.14	0.0699999999999	12.39	0.52	3.24	2.26	0.57	AAA142.CD3.location-a.X14.Y13.tile.tissue.png	55	1	2000	55	fdae2560776014b59383d0ee64b5556c	0	0	0	0	0	0	0	0	0	0	0	0	0	/home/dhl_ec/bnelissen/Slides/CD3_manuscript/CD3_slides/AAA142.CD3.location-a/AAA142.CD3.location-a.run1	255	0.7	0.06	0.7	0.06	-8.15178550657	-9.86452630698	0.584177888639	0.0275174177246
0.0	472020.0	0.0	24055.0	472020.0	4000000.0	0.0	21.0	2.89	3.13	1.11	0.0700000000002	7.82	0.55	1.14	0.29	8.74	0.23	3.18	2.25	0.59	AAA142.CD3.location-a.X14.Y14.tile.tissue.png	56	1	2000	56	57ac68c355611ca1d60111c4ae6771b2	0	0	0	0	0	0	0	0	0	0	0	0	0	/home/dhl_ec/bnelissen/Slides/CD3_manuscript/CD3_slides/AAA142.CD3.location-a/AAA142.CD3.location-a.run1	255	0.7	0.06	0.7	0.06	-6.94284984558	-9.22266073761	0.453768076752	0.176652204102
0.0	840628.0	0.0	15895.0	840628.0	4000000.0	0.0	3.0	2.25	2.81	1.73	0.0699999999999	9.01	0.53	1.24	0.25	8.21	0.26	3.14	2.27	0.55	AAA142.CD3.location-a.X14.Y15.tile.tissue.png	57	1	2000	57	9488da03ce1f9fe63cc0e8c524e1f74e	0	0	0	0	0	0	0	0	0	0	0	0	0	/home/dhl_ec/bnelissen/Slides/CD3_manuscript/CD3_slides/AAA142.CD3.location-a/AAA142.CD3.location-a.run1	255	0.7	0.06	0.7	0.06	0.0	-11.1476821617	0.601425102721	7.80116825415
0.0	3701782.0	0.0	18751.0	3701782.0	4000000.0	0.0	7.0	1.29	1.9	1.07	0.0500000000002	6.29	0.35	0.68	0.0600000000002	8.21	0.26	2.06	1.69	0.38	AAA142.CD3.location-a.X14.Y2.tile.tissue.png	58	1	2000	58	09df279ab10c050b0379033cd99ca6c4	0	0	0	0	0	0	0	0	0	0	0	0	0	/home/dhl_ec/bnelissen/Slides/CD3_manuscript/CD3_slides/AAA142.CD3.location-a/AAA142.CD3.location-a.run1	255	0.7	0.06	0.7	0.06	-7.60728222868	-10.1501912479	0.882911142689	0.0216266235352
0.0	53698.0	0.0	4891.0	53698.0	4000000.0	0.0	9.0	1.13	1.44	1.65	0.0600000000002	8.89	0.53	1.12	0.3	7.51	0.21	3.07	2.3	0.59	AAA142.CD3.location-a.X14.Y3.tile.tissue.png	59	1	2000	59	5508c81cdfc1523f24105a7c919cf788	0	0	0	0	0	0	0	0	0	0	0	0	0	/home/dhl_ec/bnelissen/Slides/CD3_manuscript/CD3_slides/AAA142.CD3.location-a/AAA142.CD3.location-a.run1	255	0.7	0.06	0.7	0.06	0.0	-9.37973573838	1.20395683673	0.219598200012
0.0	256892.0	0.0	23331.0	256892.0	4000000.0	0.0	50.0	1.07	1.76	1.76	0.0699999999999	8.99	0.54	1.19	0.29	8.36	0.22	3.2	2.25	0.6	AAA142.CD3.location-a.X14.Y4.tile.tissue.png	60	1	2000	60	ba64f62adc97a0db38d53c6636af4e3b	0	0	0	0	0	0	0	0	0	0	0	0	0	/home/dhl_ec/bnelissen/Slides/CD3_manuscript/CD3_slides/AAA142.CD3.location-a/AAA142.CD3.location-a.run1	255	0.7	0.06	0.7	0.06	-9.22795985728	-11.2132203212	3.13064837838	4.82665390137
0.0	59096.0	0.0	6406.0	59096.0	4000000.0	0.0	18.0	1.02	1.56	1.71	0.0699999999999	8.97	0.54	1.31	0.3	8.26	0.21	3.04	2.26	0.6	AAA142.CD3.location-a.X14.Y5.tile.tissue.png	61	1	2000	61	826bdcfb3bee01b8a9e6593acf67644c	0	0	0	0	0	0	0	0	0	0	0	0	0	/home/dhl_ec/bnelissen/Slides/CD3_manuscript/CD3_slides/AAA142.CD3.location-a/AAA142.CD3.location-a.run1	255	0.7	0.06	0.7	0.06	-8.23343750058	-11.5088431639	2.49020546781	6.2004492843
0.0	1439911.0	0.0	10560.0	1439911.0	4000000.0	0.0	7.0	1.26	2.24	1.72	0.0699999999999	11.72	0.55	1.21	0.22	9.55	0.29	3.06	2.2	0.52	AAA142.CD3.location-a.X15.Y1.tile.tissue.png	62	1	2000	62	cb336586526a20467fdbf9d3f7eb0192	0	0	0	0	0	0	0	0	0	0	0	0	0	/home/dhl_ec/bnelissen/Slides/CD3_manuscript/CD3_slides/AAA142.CD3.location-a/AAA142.CD3.location-a.run1	255	0.7	0.06	0.7	0.06	-7.74459654746	-11.0499568274	1.04593111646	1.77400237402
0.0	2004065.0	0.0	8702.0	2004065.0	4000000.0	0.0	1.0	2.91	1.56	1.72	0.0699999999999	8.89	0.56	1.23	0.19	10.35	0.33	3.11	2.21	0.54	AAA142.CD3.location-a.X15.Y11.tile.tissue.png	63	1	2000	63	8306e19f08ff7d813c59b41a8bee28ff	0	0	0	0	0	0	0	0	0	0	0	0	0	/home/dhl_ec/bnelissen/Slides/CD3_manuscript/CD3_slides/AAA142.CD3.location-a/AAA142.CD3.location-a.run1	255	0.7	0.06	0.7	0.06	-7.90558784662	-10.9779319627	0.568401518786	3.0364805625
346.0	3913190.0	144.0	14089.0	3913190.0	4000000.0	3.0	1.0	1.58	1.99	1.71	0.0599999999999	8.79	0.54	1.14	0.0699999999999	12.6	0.52	3.14	2.19	0.56	AAA142.CD3.location-a.X15.Y12.tile.tissue.png	64	1	2000	64	197e872c81e77234a7bb13a6dbfd3a38	0	0	0	0	0	0	0	0	0	0	0	0	0	/home/dhl_ec/bnelissen/Slides/CD3_manuscript/CD3_slides/AAA142.CD3.location-a/AAA142.CD3.location-a.run1	255	0.7	0.06	0.7	0.06	-7.04902075293	-9.40758244093	0.463344490012	0.0304628925781
58.0	2638805.0	32.0	20085.0	2638805.0	4000000.0	1.0	12.0	2.79	2.39	1.07	0.04	6.1	0.36	0.7	0.0999999999999	7.88	0.29	2.07	1.42	0.37	AAA142.CD3.location-a.X15.Y13.tile.tissue.png	65	1	2000	65	b87fa196b636e3799d5ead50325a33df	0	0	0	0	0	0	0	0	0	0	0	0	0	/home/dhl_ec/bnelissen/Slides/CD3_manuscript/CD3_slides/AAA142.CD3.location-a/AAA142.CD3.location-a.run1	255	0.7	0.06	0.7	0.06	-7.62754504585	-9.11678493519	0.474896222715	0.121554262695
96.0	67545.0	48.0	7235.0	67545.0	4000000.0	1.0	15.0	3.43	1.69	1.08	0.05	6.2	0.36	0.73	0.21	6.21	0.19	2.0	1.44	0.37	AAA142.CD3.location-a.X15.Y14.tile.tissue.png	66	1	2000	66	c2b3f8a843af7167b164a9eee5b1ccce	0	0	0	0	0	0	0	0	0	0	0	0	0	/home/dhl_ec/bnelissen/Slides/CD3_manuscript/CD3_slides/AAA142.CD3.location-a/AAA142.CD3.location-a.run1	255	0.7	0.06	0.7	0.06	-8.02504704669	-10.1239254046	0.68865045635	2.6533002041
0.0	3342543.0	0.0	27994.0	3342543.0	4000000.0	0.0	12.0	2.54	2.01	1.07	0.0400000000002	6.11	0.36	0.71	0.0799999999999	8.07	0.24	2.13	1.44	0.39	AAA142.CD3.location-a.X15.Y2.tile.tissue.png	67	1	2000	67	87351aae04aa51e51e3bf00df5f1cb69	0	0	0	0	0	0	0	0	0	0	0	0	0	/home/dhl_ec/bnelissen/Slides/CD3_manuscript/CD3_slides/AAA142.CD3.location-a/AAA142.CD3.location-a.run1	255	0.7	0.06	0.7	0.06	-7.67349405171	-10.2944523967	1.24098801542	0.0319232060547
0.0	158301.0	0.0	12181.0	158301.0	4000000.0	0.0	23.0	2.87	2.41	1.11	0.05	6.18	0.34	0.7	0.19	5.34	0.21	3.2	2.28	0.59	AAA142.CD3.location-a.X15.Y3.tile.tissue.png	68	1	2000	68	364c6f3a5c20a48b9c6c377f4e3af555	0	0	0	0	0	0	0	0	0	0	0	0	0	/home/dhl_ec/bnelissen/Slides/CD3_manuscript/CD3_slides/AAA142.CD3.location-a/AAA142.CD3.location-a.run1	255	0.7	0.06	0.7	0.06	0.0	-10.7880188597	2.65211468184	3.26715736792
0.0	70418.0	0.0	6377.0	70418.0	4000000.0	0.0	17.0	1.96	1.19	1.79	0.0700000000002	9.15	0.55	1.34	0.2	5.88	0.13	3.17	2.24	0.54	AAA142.CD3.location-a.X15.Y4.tile.tissue.png	69	1	2000	69	8681915e01b8b23c2082bd7bc3ee7565	0	0	0	0	0	0	0	0	0	0	0	0	0	/home/dhl_ec/bnelissen/Slides/CD3_manuscript/CD3_slides/AAA142.CD3.location-a/AAA142.CD3.location-a.run1	255	0.7	0.06	0.7	0.06	-9.39357043102	-11.5320797419	3.09614251989	3.96320288062
157.0	2263512.0	74.0	8366.0	2263512.0	4000000.0	2.0	3.0	2.98	2.14	1.75	0.0700000000002	8.25	0.36	0.73	0.12	7.68	0.28	2.04	1.44	0.59	AAA142.CD3.location-a.X16.Y1.tile.tissue.png	70	1	2000	70	145a2c8ba697992e52915d458d1de62d	0	0	0	0	0	0	0	0	0	0	0	0	0	/home/dhl_ec/bnelissen/Slides/CD3_manuscript/CD3_slides/AAA142.CD3.location-a/AAA142.CD3.location-a.run1	255	0.7	0.06	0.7	0.06	-7.94137185256	-11.0947180839	1.05618607871	0.891476074219
56.0	322437.0	32.0	3947.0	322437.0	4000000.0	1.0	2.0	1.58	2.6	1.09	0.05	6.12	0.35	0.82	0.18	6.48	0.25	2.03	1.44	0.75	AAA142.CD3.location-a.X16.Y10.tile.tissue.png	71	1	2000	71	025562e176eb52abcc1fe7b45fa96e4d	0	0	0	0	0	0	0	0	0	0	0	0	0	/home/dhl_ec/bnelissen/Slides/CD3_manuscript/CD3_slides/AAA142.CD3.location-a/AAA142.CD3.location-a.run1	255	0.7	0.06	0.7	0.06	-8.43022195513	-10.9910703811	0.843075750401	0.772195677246
482.0	3673957.0	232.0	8353.0	3673957.0	4000000.0	6.0	1.0	2.34	2.54	1.09	0.04	7.94	0.37	0.71	0.0699999999999	8.72	0.33	2.07	1.44	0.6	AAA142.CD3.location-a.X16.Y11.tile.tissue.png	72	1	2000	72	8ce40c1ccadc71755c989206877bd03f	0	0	0	0	0	0	0	0	0	0	0	0	0	/home/dhl_ec/bnelissen/Slides/CD3_manuscript/CD3_slides/AAA142.CD3.location-a/AAA142.CD3.location-a.run1	255	0.7	0.06	0.7	0.06	-8.03956688457	-10.954310426	0.554748363086	0.37493709375
441.0	3543890.0	173.0	18624.0	3543890.0	4000000.0	3.0	8.0	2.53	2.43	1.07	0.04	6.29	0.36	0.69	0.0700000000002	8.5	0.32	2.07	1.71	0.45	AAA142.CD3.location-a.X16.Y12.tile.tissue.png	73	1	2000	73	a8cc4b381371e7f8a42e357e486fbcb6	0	0	0	0	0	0	0	0	0	0	0	0	0	/home/dhl_ec/bnelissen/Slides/CD3_manuscript/CD3_slides/AAA142.CD3.location-a/AAA142.CD3.location-a.run1	255	0.7	0.06	0.7	0.06	-7.68597506278	-8.43241094393	0.502677119157	0.0461123339844
142.0	506805.0	56.0	12596.0	506805.0	4000000.0	1.0	6.0	1.7	3.38	1.09	0.04	6.35	0.36	0.71	0.18	6.62	0.21	2.0	1.42	0.36	AAA142.CD3.location-a.X16.Y13.tile.tissue.png	74	1	2000	74	69b541fc4ca9746c6557995fc74f8ba5	0	0	0	0	0	0	0	0	0	0	0	0	0	/home/dhl_ec/bnelissen/Slides/CD3_manuscript/CD3_slides/AAA142.CD3.location-a/AAA142.CD3.location-a.run1	255	0.7	0.06	0.7	0.06	-7.53921410844	-9.30467271039	0.510030718224	0.78975768689
0.0	0.0	0.0	0.0	0.0	4000000.0	0.0	0.0	2.21	2.24	1.07	0.0500000000002	5.99	0.28	0.81	0.21	4.31	0.12	1.88	1.44	0.51	AAA142.CD3.location-a.X16.Y14.tile.tissue.png	75	1	2000	75	34e216f96075874447bd5ce225aa74f6	0	0	0	0	0	0	0	0	0	0	0	0	0	/home/dhl_ec/bnelissen/Slides/CD3_manuscript/CD3_slides/AAA142.CD3.location-a/AAA142.CD3.location-a.run1	255	1.0	0.06	1.0	0.06	0.0	-11.2860792392	0.0	8.00769311323
0.0	2920842.0	0.0	29894.0	2920842.0	4000000.0	0.0	7.0	1.96	1.42	1.77	0.0700000000002	7.87	0.36	0.7	0.0999999999999	7.82	0.38	3.32	2.27	0.59	AAA142.CD3.location-a.X16.Y2.tile.tissue.png	76	1	2000	76	58c46359450eb59aeab0062163f3ee4c	0	0	0	0	0	0	0	0	0	0	0	0	0	/home/dhl_ec/bnelissen/Slides/CD3_manuscript/CD3_slides/AAA142.CD3.location-a/AAA142.CD3.location-a.run1	255	0.7	0.06	0.7	0.06	-6.76403892791	-9.51088042674	1.14170725606	0.0475520429687
91.0	480044.0	54.0	21688.0	480044.0	4000000.0	1.0	13.0	3.46	2.43	1.07	0.0499999999997	6.61	0.39	0.76	0.18	6.68	0.22	2.05	1.44	0.409999999999	AAA142.CD3.location-a.X16.Y3.tile.tissue.png	77	1	2000	77	1a9e476c115068739b2f4c199e22ebf8	0	0	0	0	0	0	0	0	0	0	0	0	0	/home/dhl_ec/bnelissen/Slides/CD3_manuscript/CD3_slides/AAA142.CD3.location-a/AAA142.CD3.location-a.run1	255	0.7	0.06	0.7	0.06	-9.50260790095	-10.9681694667	3.74994826739	5.45989994287
0.0	2527981.0	0.0	8636.0	2527981.0	4000000.0	0.0	2.0	1.21	2.26	1.18	0.0500000000002	6.83	0.35	0.72	0.0999999999999	7.5	0.22	2.04	1.44	0.35	AAA142.CD3.location-a.X17.Y1.tile.tissue.png	78	1	2000	78	d03b6b8c9c05335dfcf90b99e053bf57	0	0	0	0	0	0	0	0	0	0	0	0	0	/home/dhl_ec/bnelissen/Slides/CD3_manuscript/CD3_slides/AAA142.CD3.location-a/AAA142.CD3.location-a.run1	255	0.7	0.06	0.7	0.06	-5.22943983482	-11.0725338989	0.667875272797	0.924603164062
0.0	1024173.0	0.0	32208.0	1024173.0	4000000.0	0.0	10.0	1.07	1.56	1.07	0.0500000000002	6.57	0.37	0.77	0.16	6.64	0.16	2.14	1.5	0.55	AAA142.CD3.location-a.X17.Y10.tile.tissue.png	79	1	2000	79	7e7d673676dbb1a4522494e9a6106d15	0	0	0	0	0	0	0	0	0	0	0	0	0	/home/dhl_ec/bnelissen/Slides/CD3_manuscript/CD3_slides/AAA142.CD3.location-a/AAA142.CD3.location-a.run1	255	0.7	0.06	0.7	0.06	-7.26869564526	-10.6761288256	0.886868437846	5.69341569409
306.0	3989263.0	78.0	8750.0	3989263.0	4000000.0	1.0	1.0	1.07	1.63	1.08	0.04	6.05	0.36	0.690000000001	0.0599999999999	8.92	0.34	2.17	1.57	0.36	AAA142.CD3.location-a.X17.Y11.tile.tissue.png	80	1	2000	80	0973f1769b9380b125bcb5b25f4b88fa	0	0	0	0	0	0	0	0	0	0	0	0	0	/home/dhl_ec/bnelissen/Slides/CD3_manuscript/CD3_slides/AAA142.CD3.location-a/AAA142.CD3.location-a.run1	255	0.7	0.06	0.7	0.06	-7.62053548313	-10.3602846251	0.348437476507	0.0317699435425
91.0	1439293.0	46.0	20422.0	1439293.0	4000000.0	1.0	10.0	1.01	1.69	1.08	0.04	6.26	0.36	0.7	0.14	7.24	0.25	2.1	1.45	0.37	AAA142.CD3.location-a.X17.Y12.tile.tissue.png	81	1	2000	81	2e1519422b3938f2b6338456b54daaca	0	0	0	0	0	0	0	0	0	0	0	0	0	/home/dhl_ec/bnelissen/Slides/CD3_manuscript/CD3_slides/AAA142.CD3.location-a/AAA142.CD3.location-a.run1	255	0.7	0.06	0.7	0.06	-7.90381306051	-9.14075969424	0.537588136021	0.197519617187
0.0	0.0	0.0	0.0	0.0	4000000.0	0.0	0.0	0.75	1.34	1.08	0.0499999999997	5.93	0.28	0.74	0.2	4.41	0.11	1.88	1.46	0.36	AAA142.CD3.location-a.X17.Y13.tile.tissue.png	82	1	2000	82	5f0b88f283cb629a92468a46f7892982	0	0	0	0	0	0	0	0	0	0	0	0	0	/home/dhl_ec/bnelissen/Slides/CD3_manuscript/CD3_slides/AAA142.CD3.location-a/AAA142.CD3.location-a.run1	255	1.0	0.06	1.0	0.06	0.0	-10.8344329141	0.0	8.06616835264
164.0	3187024.0	84.0	25429.0	3187024.0	4000000.0	2.0	16.0	0.88	1.49	1.07	0.04	6.26	0.37	0.71	0.0899999999997	8.56	0.31	2.08	1.43	0.39	AAA142.CD3.location-a.X17.Y2.tile.tissue.png	83	1	2000	83	9d361cb42239f1884dd6b7ae0e924e9a	0	0	0	0	0	0	0	0	0	0	0	0	0	/home/dhl_ec/bnelissen/Slides/CD3_manuscript/CD3_slides/AAA142.CD3.location-a/AAA142.CD3.location-a.run1	255	0.7	0.06	0.7	0.06	-8.8728708237	-9.29450929213	1.66218928333	0.0829054648437
0.0	338221.0	0.0	15545.0	338221.0	4000000.0	0.0	8.0	0.72	1.45	1.08	0.0499999999997	6.44	0.36	0.81	0.2	6.17	0.14	2.0	1.43	0.34	AAA142.CD3.location-a.X17.Y3.tile.tissue.png	84	1	2000	84	0494246aa71fe359ba159e5b2eb3ac88	0	0	0	0	0	0	0	0	0	0	0	0	0	/home/dhl_ec/bnelissen/Slides/CD3_manuscript/CD3_slides/AAA142.CD3.location-a/AAA142.CD3.location-a.run1	255	0.7	0.06	0.7	0.06	-9.42645774077	-11.2157371853	3.7770680272	2.95711862598
0.0	0.0	0.0	0.0	0.0	4000000.0	0.0	0.0	0.77	1.31	1.07	0.0500000000002	5.34	0.28	0.84	0.22	4.44	0.11	1.87	1.51	0.32	AAA142.CD3.location-a.X18.Y0.tile.tissue.png	85	1	2000	85	aa9de0990cc17032a855b14e91371f84	0	0	0	0	0	0	0	0	0	0	0	0	0	/home/dhl_ec/bnelissen/Slides/CD3_manuscript/CD3_slides/AAA142.CD3.location-a/AAA142.CD3.location-a.run1	255	1.0	0.06	1.0	0.06	0.0	0.0	0.0	2.5673755
0.0	3034771.0	0.0	8375.0	3034771.0	4000000.0	0.0	2.0	1.17	1.35	1.07	0.0500000000002	6.43	0.349999999999	0.72	0.0900000000001	7.21	0.24	2.05	1.43	0.36	AAA142.CD3.location-a.X18.Y1.tile.tissue.png	86	1	2000	86	7a161f6cc3056878977121e2e3972547	0	0	0	0	0	0	0	0	0	0	0	0	0	/home/dhl_ec/bnelissen/Slides/CD3_manuscript/CD3_slides/AAA142.CD3.location-a/AAA142.CD3.location-a.run1	255	0.7	0.06	0.7	0.06	0.0	-11.3842472275	0.359541214148	0.618220875
279.0	1480532.0	127.0	25561.0	1480532.0	4000000.0	3.0	16.0	2.34	2.67	1.35	0.0500000000002	6.22	0.36	0.69	0.14	7.1	0.25	2.08	1.44	0.36	AAA142.CD3.location-a.X18.Y10.tile.tissue.png	87	1	2000	87	f0374e4029563870421f0c648edfee5c	0	0	0	0	0	0	0	0	0	0	0	0	0	/home/dhl_ec/bnelissen/Slides/CD3_manuscript/CD3_slides/AAA142.CD3.location-a/AAA142.CD3.location-a.run1	255	0.7	0.06	0.7	0.06	-8.27740638002	-9.59159992479	0.559893044345	2.266456125
86.0	3656347.0	45.0	18880.0	3656347.0	4000000.0	1.0	4.0	3.26	2.24	1.11	0.04	6.25	0.35	0.68	0.0599999999999	8.53	0.33	2.09	1.42	0.37	AAA142.CD3.location-a.X18.Y11.tile.tissue.png	88	1	2000	88	5b495f4c71993520200a4e8cf107aabf	0	0	0	0	0	0	0	0	0	0	0	0	0	/home/dhl_ec/bnelissen/Slides/CD3_manuscript/CD3_slides/AAA142.CD3.location-a/AAA142.CD3.location-a.run1	255	0.7	0.06	0.7	0.06	-7.67888325213	-9.44747868636	0.482061351608	0.0447695976563
395.0	270438.0	135.0	11203.0	270438.0	4000000.0	2.0	12.0	1.92	1.72	1.07	0.0499999999997	6.51	0.35	0.71	0.19	6.35	0.21	1.99	1.43	0.76	AAA142.CD3.location-a.X18.Y12.tile.tissue.png	89	1	2000	89	2c51d000f8a9424844d8443a95b704e4	0	0	0	0	0	0	0	0	0	0	0	0	0	/home/dhl_ec/bnelissen/Slides/CD3_manuscript/CD3_slides/AAA142.CD3.location-a/AAA142.CD3.location-a.run1	255	0.7	0.06	0.7	0.06	-7.02653340842	-10.0246590595	0.424511759426	2.87339097021
0.0	0.0	0.0	0.0	0.0	4000000.0	0.0	0.0	2.12	2.3	1.15	0.0500000000002	6.23	0.28	0.83	0.2	4.37	0.2	1.9	2.06	1.14	AAA142.CD3.location-a.X18.Y13.tile.tissue.png	90	1	2000	90	8ea99ea81c43313d62793a6aeb4f47df	0	0	0	0	0	0	0	0	0	0	0	0	0	/home/dhl_ec/bnelissen/Slides/CD3_manuscript/CD3_slides/AAA142.CD3.location-a/AAA142.CD3.location-a.run1	255	1.0	0.06	1.0	0.06	0.0	-11.278452451	0.0	3.42568333265
82.0	2708306.0	42.0	28208.0	2708306.0	4000000.0	1.0	10.0	2.45	1.51	1.72	0.0699999999997	11.97	0.55	1.13	0.15	11.2	0.45	3.21	2.24	0.58	AAA142.CD3.location-a.X18.Y2.tile.tissue.png	91	1	2000	91	e10d35c16ceca7c22685c7c69a516502	0	0	0	0	0	0	0	0	0	0	0	0	0	/home/dhl_ec/bnelissen/Slides/CD3_manuscript/CD3_slides/AAA142.CD3.location-a/AAA142.CD3.location-a.run1	255	0.7	0.06	0.7	0.06	-8.85612330458	-10.7633354698	1.848826683	1.12347641992
397.0	36929.0	141.0	3711.0	36929.0	4000000.0	2.0	8.0	1.57	1.19	1.7	0.0699999999997	8.86	0.54	1.33	0.3	8.63	0.29	3.02	2.21	0.51	AAA142.CD3.location-a.X18.Y9.tile.tissue.png	92	1	2000	92	df1f26bb2fe9490408d298ad784b2f74	0	0	0	0	0	0	0	0	0	0	0	0	0	/home/dhl_ec/bnelissen/Slides/CD3_manuscript/CD3_slides/AAA142.CD3.location-a/AAA142.CD3.location-a.run1	255	0.7	0.06	0.7	0.06	-9.63071273733	-11.3035246219	2.09374466359	0.889385067627
0.0	1929805.0	0.0	13233.0	1929805.0	4000000.0	0.0	5.0	2.31	2.86	1.74	0.0700000000002	6.45	0.34	0.74	0.13	6.88	0.31	3.19	2.25	0.53	AAA142.CD3.location-a.X19.Y1.tile.tissue.png	93	1	2000	93	27f3e4974d99fcd55307fdbabd6177fc	0	0	0	0	0	0	0	0	0	0	0	0	0	/home/dhl_ec/bnelissen/Slides/CD3_manuscript/CD3_slides/AAA142.CD3.location-a/AAA142.CD3.location-a.run1	255	0.7	0.06	0.7	0.06	-7.22240691137	-11.5336246346	0.504576457344	1.82073560938
0.0	1010182.0	0.0	42534.0	1010182.0	4000000.0	0.0	25.0	3.59	1.39	1.73	0.0599999999999	9.01	0.55	1.13	0.24	9.02	0.26	3.26	2.2	0.579999999999	AAA142.CD3.location-a.X19.Y10.tile.tissue.png	94	1	2000	94	01554d541ae1c2a7b0c4c9d52ba0fb36	0	0	0	0	0	0	0	0	0	0	0	0	0	/home/dhl_ec/bnelissen/Slides/CD3_manuscript/CD3_slides/AAA142.CD3.location-a/AAA142.CD3.location-a.run1	255	0.7	0.06	0.7	0.06	-7.51401053235	-9.54455838146	0.366073531546	0.0251439633789
237.0	1149756.0	102.0	27679.0	1149756.0	4000000.0	2.0	18.0	4.08	1.42	1.71	0.0600000000004	9.04	0.54	1.13	0.23	9.67	0.36	3.23	2.21	0.57	AAA142.CD3.location-a.X19.Y11.tile.tissue.png	95	1	2000	95	99e67bf222af42b81830168a0bbf1117	0	0	0	0	0	0	0	0	0	0	0	0	0	/home/dhl_ec/bnelissen/Slides/CD3_manuscript/CD3_slides/AAA142.CD3.location-a/AAA142.CD3.location-a.run1	255	0.7	0.06	0.7	0.06	-7.4562475663	-8.58751276833	0.369113357816	0.0714095556641
0.0	9256.0	0.0	1044.0	9256.0	4000000.0	0.0	2.0	3.13	2.48	1.7	0.0699999999997	8.93	0.53	1.28	0.31	7.64	0.21	2.94	2.21	0.51	AAA142.CD3.location-a.X19.Y12.tile.tissue.png	96	1	2000	96	dd4a64225856843de830a348396938cd	0	0	0	0	0	0	0	0	0	0	0	0	0	/home/dhl_ec/bnelissen/Slides/CD3_manuscript/CD3_slides/AAA142.CD3.location-a/AAA142.CD3.location-a.run1	255	0.7	0.06	0.7	0.06	0.0	-10.641235028	0.107535616941	10.0022275162
0.0	1184873.0	0.0	19300.0	1184873.0	4000000.0	0.0	4.0	2.03	2.95	1.73	0.0700000000002	9.0	0.54	1.23	0.23	9.29	0.28	3.13	2.2	0.54	AAA142.CD3.location-a.X19.Y2.tile.tissue.png	97	1	2000	97	fe20e236e19109a109be0398a0541d87	0	0	0	0	0	0	0	0	0	0	0	0	0	/home/dhl_ec/bnelissen/Slides/CD3_manuscript/CD3_slides/AAA142.CD3.location-a/AAA142.CD3.location-a.run1	255	0.7	0.06	0.7	0.06	-7.89543388356	-11.1829159225	1.95756066199	4.14189502832
571.0	520857.0	214.0	26750.0	520857.0	4000000.0	4.0	36.0	1.01	1.97	1.72	0.0700000000002	8.99	0.55	1.19	0.27	9.12	0.31	3.22	2.21	0.62	AAA142.CD3.location-a.X19.Y9.tile.tissue.png	98	1	2000	98	bedb7ed540a410f70422d83e1d4a7316	0	0	0	0	0	0	0	0	0	0	0	0	0	/home/dhl_ec/bnelissen/Slides/CD3_manuscript/CD3_slides/AAA142.CD3.location-a/AAA142.CD3.location-a.run1	255	0.7	0.06	0.7	0.06	-9.07248498317	-10.5521491717	1.42976075691	4.05989772168
0.0	2181365.0	0.0	21251.0	2181365.0	4000000.0	0.0	5.0	2.19	2.48	1.84	0.0900000000001	9.76	0.55	1.22	0.17	10.15	0.33	3.21	2.28	0.61	AAA142.CD3.location-a.X2.Y6.tile.tissue.png	99	1	2000	99	130d66db2d4d002060fed36cc7b52cf1	0	0	0	0	0	0	0	0	0	0	0	0	0	/home/dhl_ec/bnelissen/Slides/CD3_manuscript/CD3_slides/AAA142.CD3.location-a/AAA142.CD3.location-a.run1	255	0.7	0.06	0.7	0.06	0.0	-11.0645810743	0.388173173678	3.23875341504
0.0	3315771.0	0.0	34357.0	3315771.0	4000000.0	0.0	10.0	2.66	2.75	1.72	0.0599999999999	8.89	0.559999999999	1.12	0.11	10.23	0.4	3.24	2.18	0.59	AAA142.CD3.location-a.X2.Y7.tile.tissue.png	100	1	2000	100	4faf7a75d5658d8f3632c2dd6c15295c	0	0	0	0	0	0	0	0	0	0	0	0	0	/home/dhl_ec/bnelissen/Slides/CD3_manuscript/CD3_slides/AAA142.CD3.location-a/AAA142.CD3.location-a.run1	255	0.7	0.06	0.7	0.06	0.0	-9.96843519402	0.958711262026	0.0543353164063
0.0	1263567.0	0.0	68839.0	1263567.0	4000000.0	0.0	48.0	2.45	1.78	1.72	0.0599999999999	9.2	0.57	1.11	0.22	9.38	0.28	3.35	2.33	0.39	AAA142.CD3.location-a.X2.Y8.tile.tissue.png	101	1	2000	101	4c63ff516ee014e6225e206c10d0e60c	0	0	0	0	0	0	0	0	0	0	0	0	0	/home/dhl_ec/bnelissen/Slides/CD3_manuscript/CD3_slides/AAA142.CD3.location-a/AAA142.CD3.location-a.run1	255	0.7	0.06	0.7	0.06	-7.55383061521	-10.3268306633	1.43749574601	0.090006175293
0.0	1361.0	0.0	304.0	1361.0	4000000.0	0.0	1.0	2.36	1.84	1.7	0.0700000000002	8.97	0.54	1.25	0.31	5.47	0.12	1.93	1.44	0.51	AAA142.CD3.location-a.X2.Y9.tile.tissue.png	102	1	2000	102	5633dc452bfd527782f24f2f88e6567a	0	0	0	0	0	0	0	0	0	0	0	0	0	/home/dhl_ec/bnelissen/Slides/CD3_manuscript/CD3_slides/AAA142.CD3.location-a/AAA142.CD3.location-a.run1	255	0.7	0.06	0.7	0.06	0.0	-10.4000389241	0.055366090078	12.5614761571
78.0	55149.0	41.0	5114.0	55149.0	4000000.0	1.0	10.0	1.04	2.02	1.73	0.0599999999999	6.32	0.36	0.7	0.2	6.18	0.2	1.99	1.44	0.37	AAA142.CD3.location-a.X20.Y10.tile.tissue.png	103	1	2000	103	c8e10a8c94313811b95e0bcaf2096208	0	0	0	0	0	0	0	0	0	0	0	0	0	/home/dhl_ec/bnelissen/Slides/CD3_manuscript/CD3_slides/AAA142.CD3.location-a/AAA142.CD3.location-a.run1	255	0.7	0.06	0.7	0.06	-7.57043552169	-9.97992964638	0.618636375892	0.15414991748
381.0	8329.0	179.0	716.0	8329.0	4000000.0	4.0	3.0	1.22	1.92	1.08	0.0500000000002	6.21	0.34	0.74	0.2	6.26	0.2	1.95	1.44	0.35	AAA142.CD3.location-a.X20.Y11.tile.tissue.png	104	1	2000	104	9d09a237068eb478a4c37fe23e4f8d44	0	0	0	0	0	0	0	0	0	0	0	0	0	/home/dhl_ec/bnelissen/Slides/CD3_manuscript/CD3_slides/AAA142.CD3.location-a/AAA142.CD3.location-a.run1	255	0.7	0.06	0.7	0.06	-9.3727788415	-11.2266399115	2.27486230723	3.28948882544
213.0	19574.0	86.0	2362.0	19574.0	4000000.0	2.0	6.0	0.75	1.24	1.09	0.0499999999997	6.18	0.35	0.8	0.2	6.31	0.19	1.94	1.44	0.329999999999	AAA142.CD3.location-a.X20.Y8.tile.tissue.png	105	1	2000	105	e96ce1072dc6a050c2b51209deeaf92a	0	0	0	0	0	0	0	0	0	0	0	0	0	/home/dhl_ec/bnelissen/Slides/CD3_manuscript/CD3_slides/AAA142.CD3.location-a/AAA142.CD3.location-a.run1	255	0.7	0.06	0.7	0.06	-9.05337399111	-11.2693793412	2.1417255134	3.08312190039
606.0	294666.0	250.0	15944.0	294666.0	4000000.0	5.0	26.0	0.85	1.64	1.08	0.0500000000002	6.43	0.58	1.12	0.28	6.63	0.21	2.07	1.49	0.74	AAA142.CD3.location-a.X20.Y9.tile.tissue.png	106	1	2000	106	8a7aeda135078690d592d2f2e9cd44f6	0	0	0	0	0	0	0	0	0	0	0	0	0	/home/dhl_ec/bnelissen/Slides/CD3_manuscript/CD3_slides/AAA142.CD3.location-a/AAA142.CD3.location-a.run1	255	0.7	0.06	0.7	0.06	-8.65501492775	-9.64243536415	0.879304111613	0.550687089844
0.0	0.0	0.0	0.0	0.0	4000000.0	0.0	0.0	1.98	2.37	1.7	0.0700000000002	8.4	0.43	1.23	0.29	6.2	0.19	2.89	2.23	0.96	AAA142.CD3.location-a.X21.Y10.tile.tissue.png	107	1	2000	107	a6d7987ad1517060745f94c8636e488f	0	0	0	0	0	0	0	0	0	0	0	0	0	/home/dhl_ec/bnelissen/Slides/CD3_manuscript/CD3_slides/AAA142.CD3.location-a/AAA142.CD3.location-a.run1	255	1.0	0.06	1.0	0.06	0.0	-11.9107878521	0.0	5.03078244388
0.0	0.0	0.0	0.0	0.0	4000000.0	0.0	0.0	2.06	1.65	1.14	0.0499999999997	5.29	0.28	0.83	0.2	4.38	0.12	1.87	1.44	0.44	AAA142.CD3.location-a.X21.Y11.tile.tissue.png	108	1	2000	108	5744783ee39327982e253b6a70fb1809	0	0	0	0	0	0	0	0	0	0	0	0	0	/home/dhl_ec/bnelissen/Slides/CD3_manuscript/CD3_slides/AAA142.CD3.location-a/AAA142.CD3.location-a.run1	255	1.0	0.06	1.0	0.06	0.0	0.0	0.0	4.194304
1807.0	614293.0	687.0	35832.0	614293.0	4000000.0	15.0	42.0	2.26	2.79	1.11	0.0500000000002	6.38	0.57	1.2	0.3	9.53	0.33	3.3	2.21	0.66	AAA142.CD3.location-a.X21.Y8.tile.tissue.png	109	1	2000	109	9a47437e1a6636a3e50077bcd6be168f	0	0	0	0	0	0	0	0	0	0	0	0	0	/home/dhl_ec/bnelissen/Slides/CD3_manuscript/CD3_slides/AAA142.CD3.location-a/AAA142.CD3.location-a.run1	255	0.7	0.06	0.7	0.06	-9.57053200849	-10.788527073	1.94019829847	4.00451153711
771.0	106067.0	390.0	8044.0	106067.0	4000000.0	9.0	23.0	1.92	1.49	1.73	0.0599999999999	8.93	0.54	1.12	0.3	8.77	0.3	3.09	2.22	0.56	AAA142.CD3.location-a.X21.Y9.tile.tissue.png	110	1	2000	110	dbce7b68466ef18f8dd0f93482683a3e	0	0	0	0	0	0	0	0	0	0	0	0	0	/home/dhl_ec/bnelissen/Slides/CD3_manuscript/CD3_slides/AAA142.CD3.location-a/AAA142.CD3.location-a.run1	255	0.7	0.06	0.7	0.06	-9.52343902273	-10.8872799115	1.61539042865	0.162404456055
0.0	52371.0	0.0	4532.0	52371.0	4000000.0	0.0	6.0	2.49	1.47	1.22	0.0799999999999	9.04	0.54	1.33	0.29	7.61	0.21	2.98	2.24	0.51	AAA142.CD3.location-a.X22.Y7.tile.tissue.png	111	1	2000	111	02a8adbfc9c49587cd630a73412115bf	0	0	0	0	0	0	0	0	0	0	0	0	0	/home/dhl_ec/bnelissen/Slides/CD3_manuscript/CD3_slides/AAA142.CD3.location-a/AAA142.CD3.location-a.run1	255	0.7	0.06	0.7	0.06	0.0	-10.6370393753	2.41309956846	1.96920397626
137.0	821314.0	82.0	35732.0	821314.0	4000000.0	2.0	38.0	3.11	1.4	1.72	0.0700000000002	6.7	0.58	1.15	0.25	9.55	0.34	3.3	2.18	0.57	AAA142.CD3.location-a.X22.Y8.tile.tissue.png	112	1	2000	112	38034d0205626631f6c1be5db7848231	0	0	0	0	0	0	0	0	0	0	0	0	0	/home/dhl_ec/bnelissen/Slides/CD3_manuscript/CD3_slides/AAA142.CD3.location-a/AAA142.CD3.location-a.run1	255	0.7	0.06	0.7	0.06	-8.814080132	-9.54478556633	1.67176075201	1.23611506836
1957.0	36188.0	512.0	3016.0	36188.0	4000000.0	8.0	12.0	2.56	1.44	1.72	0.0799999999999	8.91	0.53	1.21	0.3	8.54	0.29	3.01	2.2	0.53	AAA142.CD3.location-a.X22.Y9.tile.tissue.png	113	1	2000	113	2abb21b705dee8e2ccea11d8cb5d70fb	0	0	0	0	0	0	0	0	0	0	0	0	0	/home/dhl_ec/bnelissen/Slides/CD3_manuscript/CD3_slides/AAA142.CD3.location-a/AAA142.CD3.location-a.run1	255	0.7	0.06	0.7	0.06	-9.43762043356	-12.1414172024	2.22790059588	3.18138573828
0.0	427088.0	0.0	18453.0	427088.0	4000000.0	0.0	26.0	1.32	1.88	1.07	0.0500000000002	6.09	0.35	0.77	0.18	5.98	0.23	3.16	2.27	0.55	AAA142.CD3.location-a.X23.Y7.tile.tissue.png	114	1	2000	114	f1a87d95e55081d3313501eda0f61e7f	0	0	0	0	0	0	0	0	0	0	0	0	0	/home/dhl_ec/bnelissen/Slides/CD3_manuscript/CD3_slides/AAA142.CD3.location-a/AAA142.CD3.location-a.run1	255	0.7	0.06	0.7	0.06	-9.10809841756	-11.0953881751	2.23587151413	6.43386497607
221.0	426591.0	114.0	22911.0	426591.0	4000000.0	2.0	34.0	2.27	1.93	1.72	0.0599999999999	7.06	0.36	1.13	0.29	9.23	0.31	2.09	1.43	0.56	AAA142.CD3.location-a.X23.Y8.tile.tissue.png	115	1	2000	115	9d7dfd0157fee3082bcb2d17501b52b6	0	0	0	0	0	0	0	0	0	0	0	0	0	/home/dhl_ec/bnelissen/Slides/CD3_manuscript/CD3_slides/AAA142.CD3.location-a/AAA142.CD3.location-a.run1	255	0.7	0.06	0.7	0.06	-8.31278183287	-9.50756475669	1.00929154988	0.173542979492
0.0	0.0	0.0	0.0	0.0	4000000.0	0.0	0.0	3.14	2.55	1.73	0.0700000000002	8.42	0.44	1.3	0.3	6.23	0.2	2.88	2.24	0.5	AAA142.CD3.location-a.X23.Y9.tile.tissue.png	116	1	2000	116	c023c4907b1a8053f004f22c6631afda	0	0	0	0	0	0	0	0	0	0	0	0	0	/home/dhl_ec/bnelissen/Slides/CD3_manuscript/CD3_slides/AAA142.CD3.location-a/AAA142.CD3.location-a.run1	255	1.0	0.06	1.0	0.06	0.0	-10.9818889084	0.0	7.75218267271
0.0	173149.0	0.0	12895.0	173149.0	4000000.0	0.0	24.0	2.17	2.49	1.07	0.0500000000002	6.15	0.35	1.19	0.31	8.01	0.24	2.05	1.44	0.35	AAA142.CD3.location-a.X24.Y7.tile.tissue.png	117	1	2000	117	077edbd9ac4e4dbeba940744cb444d5f	0	0	0	0	0	0	0	0	0	0	0	0	0	/home/dhl_ec/bnelissen/Slides/CD3_manuscript/CD3_slides/AAA142.CD3.location-a/AAA142.CD3.location-a.run1	255	0.7	0.06	0.7	0.06	0.0	-10.5859112818	1.5100051112	6.57741835376
0.0	428404.0	0.0	12450.0	428404.0	4000000.0	0.0	18.0	2.38	1.43	1.07	0.04	6.36	0.55	1.15	0.3	5.55	0.14	2.01	1.43	0.579999999999	AAA142.CD3.location-a.X24.Y8.tile.tissue.png	118	1	2000	118	221888633634bb9085153278fb2e5a7b	0	0	0	0	0	0	0	0	0	0	0	0	0	/home/dhl_ec/bnelissen/Slides/CD3_manuscript/CD3_slides/AAA142.CD3.location-a/AAA142.CD3.location-a.run1	255	0.7	0.06	0.7	0.06	0.0	-11.8043370938	2.54743857434	2.37576892969
0.0	0.0	0.0	0.0	0.0	4000000.0	0.0	0.0	2.5	1.32	1.72	0.0700000000002	8.53	0.44	1.35	0.31	6.24	0.19	2.86	2.22	0.51	AAA142.CD3.location-a.X24.Y9.tile.tissue.png	119	1	2000	119	5c3ccfed048b4c2822b15167eb93d429	0	0	0	0	0	0	0	0	0	0	0	0	0	/home/dhl_ec/bnelissen/Slides/CD3_manuscript/CD3_slides/AAA142.CD3.location-a/AAA142.CD3.location-a.run1	255	1.0	0.06	1.0	0.06	0.0	-11.4183769802	0.0	1.73095566239
0.0	0.0	0.0	0.0	0.0	4000000.0	0.0	0.0	2.18	1.51	1.07	0.0499999999997	5.11	0.28	0.84	0.2	4.36	0.2	2.88	2.22	0.51	AAA142.CD3.location-a.X25.Y7.tile.tissue.png	120	1	2000	120	2dd913f66ba9ce12b8dea8dcddc3c481	0	0	0	0	0	0	0	0	0	0	0	0	0	/home/dhl_ec/bnelissen/Slides/CD3_manuscript/CD3_slides/AAA142.CD3.location-a/AAA142.CD3.location-a.run1	255	1.0	0.06	1.0	0.06	0.0	0.0	0.0	1.438999125
1784.0	412999.0	600.0	5447.0	412999.0	4000000.0	11.0	2.0	2.52	1.9	1.08	0.0500000000002	6.3	0.34	0.79	0.21	6.27	0.21	1.95	1.42	0.32	AAA142.CD3.location-a.X25.Y8.tile.tissue.png	121	1	2000	121	50592cd2f044dc6374c1d9310eeca21d	0	0	0	0	0	0	0	0	0	0	0	0	0	/home/dhl_ec/bnelissen/Slides/CD3_manuscript/CD3_slides/AAA142.CD3.location-a/AAA142.CD3.location-a.run1	255	0.7	0.06	0.7	0.06	-8.6502469762	-12.3700201693	1.96105159225	0.990735972656
0.0	1069584.0	0.0	6921.0	1069584.0	4000000.0	0.0	1.0	2.7	3.3	1.09	0.0500000000002	6.13	0.34	0.77	0.17	5.82	0.16	2.0	1.43	0.34	AAA142.CD3.location-a.X3.Y5.tile.tissue.png	122	1	2000	122	aff176c335d19028160cbec4a78824e5	0	0	0	0	0	0	0	0	0	0	0	0	0	/home/dhl_ec/bnelissen/Slides/CD3_manuscript/CD3_slides/AAA142.CD3.location-a/AAA142.CD3.location-a.run1	255	0.7	0.06	0.7	0.06	0.0	-10.8318980318	0.532067023254	1.40462829102
0.0	3417877.0	0.0	24491.0	3417877.0	4000000.0	0.0	13.0	0.99	1.41	1.08	0.04	6.19	0.56	1.13	0.11	8.44	0.35	2.09	1.43	0.51	AAA142.CD3.location-a.X3.Y6.tile.tissue.png	123	1	2000	123	a19fa2d5bf7bece764d3388c08632176	0	0	0	0	0	0	0	0	0	0	0	0	0	/home/dhl_ec/bnelissen/Slides/CD3_manuscript/CD3_slides/AAA142.CD3.location-a/AAA142.CD3.location-a.run1	255	0.7	0.06	0.7	0.06	0.0	-9.40500764207	0.815337781319	0.0728203144531
0.0	2676507.0	0.0	56333.0	2676507.0	4000000.0	0.0	19.0	2.69	1.77	1.07	0.0400000000004	6.24	0.37	0.69	0.1	6.78	0.38	3.4	2.26	0.6	AAA142.CD3.location-a.X3.Y7.tile.tissue.png	124	1	2000	124	fe9f9acd41141ac60c5308fc5431c51e	0	0	0	0	0	0	0	0	0	0	0	0	0	/home/dhl_ec/bnelissen/Slides/CD3_manuscript/CD3_slides/AAA142.CD3.location-a/AAA142.CD3.location-a.run1	255	0.7	0.06	0.7	0.06	0.0	-10.6915589846	1.5950955854	0.04731059375
0.0	167955.0	0.0	16143.0	167955.0	4000000.0	0.0	28.0	3.18	2.47	1.71	0.0599999999999	9.16	0.55	1.16	0.2	5.51	0.14	2.04	1.43	0.56	AAA142.CD3.location-a.X3.Y8.tile.tissue.png	125	1	2000	125	ca816a06b3e8f9c340b479a0c893224f	0	0	0	0	0	0	0	0	0	0	0	0	0	/home/dhl_ec/bnelissen/Slides/CD3_manuscript/CD3_slides/AAA142.CD3.location-a/AAA142.CD3.location-a.run1	255	0.7	0.06	0.7	0.06	0.0	-9.22850054767	1.07699430279	0.142053089966
0.0	0.0	0.0	0.0	0.0	4000000.0	0.0	0.0	2.38	2.57	1.17	0.0500000000002	5.71	0.27	0.76	0.2	4.25	0.12	1.89	1.44	0.73	AAA142.CD3.location-a.X3.Y9.tile.tissue.png	126	1	2000	126	81b511357c05dc07fabd2d24c03baf3e	0	0	0	0	0	0	0	0	0	0	0	0	0	/home/dhl_ec/bnelissen/Slides/CD3_manuscript/CD3_slides/AAA142.CD3.location-a/AAA142.CD3.location-a.run1	255	1.0	0.06	1.0	0.06	0.0	-11.3611383559	0.0	8.26658440389
0.0	0.0	0.0	0.0	0.0	4000000.0	0.0	0.0	1.71	2.68	1.08	0.0800000000004	8.59	0.45	1.34	0.3	4.34	0.12	1.89	1.44	1.8	AAA142.CD3.location-a.X4.Y4.tile.tissue.png	127	1	2000	127	7d0c6bfd762f06f3f99caf2f80bb6f45	0	0	0	0	0	0	0	0	0	0	0	0	0	/home/dhl_ec/bnelissen/Slides/CD3_manuscript/CD3_slides/AAA142.CD3.location-a/AAA142.CD3.location-a.run1	255	1.0	0.06	1.0	0.06	0.0	-11.2353412819	0.0	1.51757017222
0.0	3221624.0	0.0	13272.0	3221624.0	4000000.0	0.0	2.0	1.68	2.33	1.08	0.0500000000002	6.15	0.34	0.71	0.0799999999999	7.22	0.24	2.06	1.43	1.23	AAA142.CD3.location-a.X4.Y5.tile.tissue.png	128	1	2000	128	1e910558835026181849b937b0d31543	0	0	0	0	0	0	0	0	0	0	0	0	0	/home/dhl_ec/bnelissen/Slides/CD3_manuscript/CD3_slides/AAA142.CD3.location-a/AAA142.CD3.location-a.run1	255	0.7	0.06	0.7	0.06	0.0	-11.3552498304	0.605652498554	1.38734517578
0.0	2619303.0	0.0	40138.0	2619303.0	4000000.0	0.0	12.0	2.6	2.98	1.07	0.04	6.26	0.56	1.14	0.15	11.12	0.37	3.37	2.22	0.59	AAA142.CD3.location-a.X4.Y6.tile.tissue.png	129	1	2000	129	3ed8f9f192d98bd7e8b361a228c3397a	0	0	0	0	0	0	0	0	0	0	0	0	0	/home/dhl_ec/bnelissen/Slides/CD3_manuscript/CD3_slides/AAA142.CD3.location-a/AAA142.CD3.location-a.run1	255	0.7	0.06	0.7	0.06	-7.21399468701	-9.35888510627	1.78040914031	0.199590259277
0.0	1551446.0	0.0	55288.0	1551446.0	4000000.0	0.0	43.0	3.07	1.48	1.73	0.04	6.14	0.37	0.69	0.15	6.11	0.18	2.15	1.43	0.38	AAA142.CD3.location-a.X4.Y7.tile.tissue.png	130	1	2000	130	acfc67e65feca3104601aaf76a502a19	0	0	0	0	0	0	0	0	0	0	0	0	0	/home/dhl_ec/bnelissen/Slides/CD3_manuscript/CD3_slides/AAA142.CD3.location-a/AAA142.CD3.location-a.run1	255	0.7	0.06	0.7	0.06	0.0	-9.46417294322	1.71040403598	0.0923464121094
0.0	40838.0	0.0	5905.0	40838.0	4000000.0	0.0	13.0	3.01	2.2	1.07	0.04	6.19	0.34	0.69	0.19	5.39	0.13	1.94	1.43	0.38	AAA142.CD3.location-a.X4.Y8.tile.tissue.png	131	1	2000	131	f7fa663aefabbd65aaf1c5b5b79de98b	0	0	0	0	0	0	0	0	0	0	0	0	0	/home/dhl_ec/bnelissen/Slides/CD3_manuscript/CD3_slides/AAA142.CD3.location-a/AAA142.CD3.location-a.run1	255	0.7	0.06	0.7	0.06	0.0	-9.55701847129	1.33241443325	0.336139655762
0.0	0.0	0.0	0.0	0.0	4000000.0	0.0	0.0	2.81	2.04	1.06	0.0500000000002	5.85	0.27	0.78	0.2	4.37	0.12	1.87	1.43	0.49	AAA142.CD3.location-a.X4.Y9.tile.tissue.png	132	1	2000	132	661174981dffb221d06057bbdd32f4f4	0	0	0	0	0	0	0	0	0	0	0	0	0	/home/dhl_ec/bnelissen/Slides/CD3_manuscript/CD3_slides/AAA142.CD3.location-a/AAA142.CD3.location-a.run1	255	1.0	0.06	1.0	0.06	0.0	-11.6234148981	0.0	9.42888034734
0.0	65183.0	0.0	6595.0	65183.0	4000000.0	0.0	14.0	1.5	3.23	1.2	0.0799999999999	9.67	0.53	1.3	0.33	8.62	0.24	3.18	2.24	0.55	AAA142.CD3.location-a.X5.Y13.tile.tissue.png	133	1	2000	133	b2ecceafea47b39a1785ea29b72ffb0e	0	0	0	0	0	0	0	0	0	0	0	0	0	/home/dhl_ec/bnelissen/Slides/CD3_manuscript/CD3_slides/AAA142.CD3.location-a/AAA142.CD3.location-a.run1	255	0.7	0.06	0.7	0.06	-8.62364326076	-11.5674701374	2.4651088945	6.83251271558
0.0	153394.0	0.0	13989.0	153394.0	4000000.0	0.0	19.0	2.97	3.18	1.69	0.0700000000002	9.11	0.54	1.35	0.29	8.27	0.21	3.16	2.3	0.61	AAA142.CD3.location-a.X5.Y14.tile.tissue.png	134	1	2000	134	eb07d9e23bc35e5a93a20b985393e583	0	0	0	0	0	0	0	0	0	0	0	0	0	/home/dhl_ec/bnelissen/Slides/CD3_manuscript/CD3_slides/AAA142.CD3.location-a/AAA142.CD3.location-a.run1	255	0.7	0.06	0.7	0.06	-7.89262049926	-11.0119380358	2.06337338326	7.17246360596
0.0	252600.0	0.0	20303.0	252600.0	4000000.0	0.0	27.0	2.06	1.75	1.09	0.0700000000002	9.25	0.54	1.22	0.28	7.64	0.22	3.13	1.43	0.36	AAA142.CD3.location-a.X5.Y15.tile.tissue.png	135	1	2000	135	06c146798cd57648f98f3c2147c205db	0	0	0	0	0	0	0	0	0	0	0	0	0	/home/dhl_ec/bnelissen/Slides/CD3_manuscript/CD3_slides/AAA142.CD3.location-a/AAA142.CD3.location-a.run1	255	0.7	0.06	0.7	0.06	0.0	-10.5246068745	3.06954968329	8.33506705945
0.0	648320.0	0.0	32792.0	648320.0	4000000.0	0.0	26.0	0.82	1.03	1.08	0.0500000000002	6.23	0.36	0.78	0.19	6.21	0.15	2.15	1.44	0.38	AAA142.CD3.location-a.X5.Y16.tile.tissue.png	136	1	2000	136	162d0de6652935b83d7a3478037318a7	0	0	0	0	0	0	0	0	0	0	0	0	0	/home/dhl_ec/bnelissen/Slides/CD3_manuscript/CD3_slides/AAA142.CD3.location-a/AAA142.CD3.location-a.run1	255	0.7	0.06	0.7	0.06	-8.84573018474	-10.8400490279	2.41387160635	7.43447781836
0.0	225741.0	0.0	12896.0	225741.0	4000000.0	0.0	10.0	1.41	1.95	1.08	0.0500000000002	6.21	0.36	0.83	0.23	5.66	0.14	2.06	1.43	0.33	AAA142.CD3.location-a.X5.Y17.tile.tissue.png	137	1	2000	137	7b8d7d13abfaa725c3a77cfeee176e4e	0	0	0	0	0	0	0	0	0	0	0	0	0	/home/dhl_ec/bnelissen/Slides/CD3_manuscript/CD3_slides/AAA142.CD3.location-a/AAA142.CD3.location-a.run1	255	0.7	0.06	0.7	0.06	0.0	-10.6774715511	0.726772537443	3.62150047864
0.0	1102074.0	0.0	6653.0	1102074.0	4000000.0	0.0	1.0	0.84	1.11	1.07	0.0500000000002	6.43	0.36	0.77	0.18	6.7	0.17	2.06	1.43	0.36	AAA142.CD3.location-a.X5.Y4.tile.tissue.png	138	1	2000	138	b974b4e09d0bf59c08de65650fbb1f26	0	0	0	0	0	0	0	0	0	0	0	0	0	/home/dhl_ec/bnelissen/Slides/CD3_manuscript/CD3_slides/AAA142.CD3.location-a/AAA142.CD3.location-a.run1	255	0.7	0.06	0.7	0.06	-6.33438842349	-10.8337899421	0.548383040017	0.788320798828
0.0	2336014.0	0.0	41879.0	2336014.0	4000000.0	0.0	13.0	1.04	1.75	1.07	0.04	6.44	0.59	1.14	0.16	9.89	0.35	3.27	2.2	0.59	AAA142.CD3.location-a.X5.Y5.tile.tissue.png	139	1	2000	139	117526ea8f9cd40a09645bd74cfe50e0	0	0	0	0	0	0	0	0	0	0	0	0	0	/home/dhl_ec/bnelissen/Slides/CD3_manuscript/CD3_slides/AAA142.CD3.location-a/AAA142.CD3.location-a.run1	255	0.7	0.06	0.7	0.06	0.0	-9.71784682657	0.842753510895	0.131659908203
0.0	800811.0	0.0	55953.0	800811.0	4000000.0	0.0	55.0	1.08	1.58	1.7	0.0599999999999	9.36	0.62	1.2	0.25	8.28	0.27	3.54	2.28	0.62	AAA142.CD3.location-a.X5.Y6.tile.tissue.png	140	1	2000	140	f339a88d88a90bb4e2e168d6b8f5bfcb	0	0	0	0	0	0	0	0	0	0	0	0	0	/home/dhl_ec/bnelissen/Slides/CD3_manuscript/CD3_slides/AAA142.CD3.location-a/AAA142.CD3.location-a.run1	255	0.7	0.06	0.7	0.06	0.0	-9.68788007584	1.27786315997	0.0564910106201
0.0	575724.0	0.0	65249.0	575724.0	4000000.0	0.0	80.0	0.85	1.77	1.1	0.0500000000002	6.49	0.38	0.71	0.18	5.84	0.15	2.2	1.44	0.41	AAA142.CD3.location-a.X5.Y7.tile.tissue.png	141	1	2000	141	dded402b08dc7fda314536cc48fd2e10	0	0	0	0	0	0	0	0	0	0	0	0	0	/home/dhl_ec/bnelissen/Slides/CD3_manuscript/CD3_slides/AAA142.CD3.location-a/AAA142.CD3.location-a.run1	255	0.7	0.06	0.7	0.06	0.0	-9.0756150684	1.91269058611	0.111194549316
0.0	8215.0	0.0	1185.0	8215.0	4000000.0	0.0	4.0	3.09	3.48	1.22	0.0500000000002	6.25	0.34	0.72	0.21	5.81	0.13	1.98	1.44	0.39	AAA142.CD3.location-a.X5.Y8.tile.tissue.png	142	1	2000	142	8f8d2f0f8e48ee6712187ccb13da0579	0	0	0	0	0	0	0	0	0	0	0	0	0	/home/dhl_ec/bnelissen/Slides/CD3_manuscript/CD3_slides/AAA142.CD3.location-a/AAA142.CD3.location-a.run1	255	0.7	0.06	0.7	0.06	-8.91457670101	-10.447367263	3.65020504962	0.236152262939
0.0	0.0	0.0	0.0	0.0	4000000.0	0.0	0.0	2.39	1.97	1.08	0.0599999999999	5.77	0.28	0.76	0.21	4.38	0.12	1.9	1.43	0.52	AAA142.CD3.location-a.X5.Y9.tile.tissue.png	143	1	2000	143	446d278850e4ff060d3d1833aa2cf053	0	0	0	0	0	0	0	0	0	0	0	0	0	/home/dhl_ec/bnelissen/Slides/CD3_manuscript/CD3_slides/AAA142.CD3.location-a/AAA142.CD3.location-a.run1	255	1.0	0.06	1.0	0.06	0.0	-11.8922799658	0.0	5.47218376305
0.0	306319.0	0.0	13646.0	306319.0	4000000.0	0.0	9.0	2.23	2.02	1.68	0.0600000000004	6.44	0.36	0.82	0.2	5.58	0.14	2.03	1.44	1.39	AAA142.CD3.location-a.X6.Y12.tile.tissue.png	144	1	2000	144	7ad5bb220857400ece0d3b9ccf78a4fa	0	0	0	0	0	0	0	0	0	0	0	0	0	/home/dhl_ec/bnelissen/Slides/CD3_manuscript/CD3_slides/AAA142.CD3.location-a/AAA142.CD3.location-a.run1	255	0.7	0.06	0.7	0.06	0.0	-11.051949451	1.85136573311	3.36691062109
0.0	283220.0	0.0	23947.0	283220.0	4000000.0	0.0	27.0	1.66	2.22	1.07	0.0500000000002	6.21	0.37	0.73	0.2	6.01	0.23	3.26	2.38	1.02	AAA142.CD3.location-a.X6.Y13.tile.tissue.png	145	1	2000	145	ea5fcaf81734815b2dfcb0e95e63a1a0	0	0	0	0	0	0	0	0	0	0	0	0	0	/home/dhl_ec/bnelissen/Slides/CD3_manuscript/CD3_slides/AAA142.CD3.location-a/AAA142.CD3.location-a.run1	255	0.7	0.06	0.7	0.06	-8.7000891979	-10.4580521656	1.92795364484	1.61931453638
0.0	834349.0	0.0	28636.0	834349.0	4000000.0	0.0	23.0	1.79	2.14	1.08	0.04	6.21	0.35	0.72	0.17	6.47	0.16	2.11	1.43	0.46	AAA142.CD3.location-a.X6.Y14.tile.tissue.png	146	1	2000	146	fca8bb98d55989b14b167d1506a6c2ae	0	0	0	0	0	0	0	0	0	0	0	0	0	/home/dhl_ec/bnelissen/Slides/CD3_manuscript/CD3_slides/AAA142.CD3.location-a/AAA142.CD3.location-a.run1	255	0.7	0.06	0.7	0.06	-7.19403493502	-10.6541065782	1.82216689808	2.51845798437
166.0	728364.0	53.0	66619.0	728364.0	4000000.0	1.0	84.0	2.35	3.2	1.1	0.0499999999997	6.49	0.38	0.71	0.19	6.65	0.23	2.28	1.43	0.61	AAA142.CD3.location-a.X6.Y15.tile.tissue.png	147	1	2000	147	b43810ea2d640ebade57c3cc8d9d937d	0	0	0	0	0	0	0	0	0	0	0	0	0	/home/dhl_ec/bnelissen/Slides/CD3_manuscript/CD3_slides/AAA142.CD3.location-a/AAA142.CD3.location-a.run1	255	0.7	0.06	0.7	0.06	-8.84826383419	-9.26942962164	2.53076122308	0.095008628418
160.0	2880829.0	65.0	44016.0	2880829.0	4000000.0	2.0	16.0	1.87	2.96	1.08	0.04	6.21	0.36	0.71	0.0999999999999	8.1	0.31	2.23	1.51	0.4	AAA142.CD3.location-a.X6.Y16.tile.tissue.png	148	1	2000	148	72b4fef0980ab7e1a49b315e0eb64701	0	0	0	0	0	0	0	0	0	0	0	0	0	/home/dhl_ec/bnelissen/Slides/CD3_manuscript/CD3_slides/AAA142.CD3.location-a/AAA142.CD3.location-a.run1	255	0.7	0.06	0.7	0.06	-8.26337405342	-9.19551598893	1.65252524322	0.111240503906
95.0	3525320.0	42.0	16199.0	3525320.0	4000000.0	1.0	4.0	2.07	2.58	1.1	0.0499999999997	6.34	0.35	0.7	0.0699999999997	8.66	0.32	2.11	1.43	0.39	AAA142.CD3.location-a.X6.Y17.tile.tissue.png	149	1	2000	149	ee4598c574bb9f1631cf445e75fc3af8	0	0	0	0	0	0	0	0	0	0	0	0	0	/home/dhl_ec/bnelissen/Slides/CD3_manuscript/CD3_slides/AAA142.CD3.location-a/AAA142.CD3.location-a.run1	255	0.7	0.06	0.7	0.06	-8.39179563212	-9.27536830609	1.16673808064	0.189243880859
0.0	67475.0	0.0	5920.0	67475.0	4000000.0	0.0	12.0	3.66	3.06	1.12	0.0599999999999	6.43	0.35	0.8	0.21	5.6	0.13	1.99	1.43	0.34	AAA142.CD3.location-a.X6.Y18.tile.tissue.png	150	1	2000	150	2cbbc2f2242a6ed01e1e6c9a5d1b559a	0	0	0	0	0	0	0	0	0	0	0	0	0	/home/dhl_ec/bnelissen/Slides/CD3_manuscript/CD3_slides/AAA142.CD3.location-a/AAA142.CD3.location-a.run1	255	0.7	0.06	0.7	0.06	0.0	-10.8167053882	0.318430697712	7.14964132642
0.0	2828.0	0.0	276.0	2828.0	4000000.0	0.0	1.0	2.1	2.0	1.1	0.0499999999993	6.5	0.35	0.82	0.209999999999	5.51	0.13	1.96	1.44	0.33	AAA142.CD3.location-a.X6.Y3.tile.tissue.png	151	1	2000	151	08fd7399283b23ba4ff81f0bc834b0e9	0	0	0	0	0	0	0	0	0	0	0	0	0	/home/dhl_ec/bnelissen/Slides/CD3_manuscript/CD3_slides/AAA142.CD3.location-a/AAA142.CD3.location-a.run1	255	0.7	0.06	0.7	0.06	0.0	-12.0924366974	4.16152371376	0.598946724579
241.0	3140751.0	99.0	20843.0	3140751.0	4000000.0	2.0	4.0	2.88	2.58	1.11	0.0500000000002	8.88	0.36	0.709999999999	0.0900000000001	8.27	0.5	3.33	2.22	0.6	AAA142.CD3.location-a.X6.Y4.tile.tissue.png	152	1	2000	152	cf66be97781dc5b0c03f1d9f097822ab	0	0	0	0	0	0	0	0	0	0	0	0	0	/home/dhl_ec/bnelissen/Slides/CD3_manuscript/CD3_slides/AAA142.CD3.location-a/AAA142.CD3.location-a.run1	255	0.7	0.06	0.7	0.06	-8.25481824702	-11.3897124481	1.01349441871	1.21294383203
100.0	1790794.0	47.0	23742.0	1790794.0	4000000.0	1.0	12.0	3.43	2.42	1.49	0.04	8.81	0.549999999999	1.12	0.200000000001	10.76	0.4	2.93	2.22	0.599999999999	AAA142.CD3.location-a.X6.Y5.tile.tissue.png	153	1	2000	153	e0bad7ead114b34f50539b8cd0910e35	0	0	0	0	0	0	0	0	0	0	0	0	0	/home/dhl_ec/bnelissen/Slides/CD3_manuscript/CD3_slides/AAA142.CD3.location-a/AAA142.CD3.location-a.run1	255	0.7	0.06	0.7	0.06	-7.7206635087	-8.51751951047	1.45872005219	0.0754557871094
0.0	116552.0	0.0	13100.0	116552.0	4000000.0	0.0	28.0	2.12	2.06	1.69	0.0600000000004	8.68	0.530000000001	1.13	0.31	7.71	0.21	3.07	2.22	0.59	AAA142.CD3.location-a.X6.Y6.tile.tissue.png	154	1	2000	154	70b6e52288db719c706477463ce8a9e5	0	0	0	0	0	0	0	0	0	0	0	0	0	/home/dhl_ec/bnelissen/Slides/CD3_manuscript/CD3_slides/AAA142.CD3.location-a/AAA142.CD3.location-a.run1	255	0.7	0.06	0.7	0.06	0.0	-9.69142531416	1.7916817708	0.0790572741699
0.0	628616.0	0.0	48570.0	628616.0	4000000.0	0.0	44.0	3.31	2.32	1.8	0.0700000000006	8.92	0.58	1.16	0.29	8.74	0.24	3.31	2.28	0.619999999999	AAA142.CD3.location-a.X6.Y7.tile.tissue.png	155	1	2000	155	000084e5f872df21e6181e1c8d146087	0	0	0	0	0	0	0	0	0	0	0	0	0	/home/dhl_ec/bnelissen/Slides/CD3_manuscript/CD3_slides/AAA142.CD3.location-a/AAA142.CD3.location-a.run1	255	0.7	0.06	0.7	0.06	-8.47713259601	-8.85493989456	2.14735099898	0.0981716578369
0.0	3467.0	0.0	438.0	3467.0	4000000.0	0.0	2.0	3.59	3.14	1.52	0.0400000000009	8.15	0.55	1.18	0.32	7.87	0.22	3.1	2.19	0.58	AAA142.CD3.location-a.X6.Y8.tile.tissue.png	156	1	2000	156	ece6e1b4c53363792631efeb2ca07fdb	0	0	0	0	0	0	0	0	0	0	0	0	0	/home/dhl_ec/bnelissen/Slides/CD3_manuscript/CD3_slides/AAA142.CD3.location-a/AAA142.CD3.location-a.run1	255	0.7	0.06	0.7	0.06	0.0	-10.3302615111	2.73017045762	0.187338794861
0.0	0.0	0.0	0.0	0.0	4000000.0	0.0	0.0	2.96	2.5	1.47	0.0699999999997	8.51	0.45	1.21	0.31	6.48	0.2	3.09	2.3	0.569999999999	AAA142.CD3.location-a.X6.Y9.tile.tissue.png	157	1	2000	157	3e47d7bc7184f8847e89990eb0237135	0	0	0	0	0	0	0	0	0	0	0	0	0	/home/dhl_ec/bnelissen/Slides/CD3_manuscript/CD3_slides/AAA142.CD3.location-a/AAA142.CD3.location-a.run1	255	1.0	0.06	1.0	0.06	0.0	-10.8502144513	0.0	8.30681639669
0.0	268329.0	0.0	14897.0	268329.0	4000000.0	0.0	14.0	2.9	2.8	1.68	0.0699999999997	8.88	0.54	1.27	0.29	7.84	0.22	3.1	2.21	0.55	AAA142.CD3.location-a.X7.Y12.tile.tissue.png	158	1	2000	158	86ec136ffe94ab8bc8fc462c6674e760	0	0	0	0	0	0	0	0	0	0	0	0	0	/home/dhl_ec/bnelissen/Slides/CD3_manuscript/CD3_slides/AAA142.CD3.location-a/AAA142.CD3.location-a.run1	255	0.7	0.06	0.7	0.06	0.0	-11.3962851586	1.74523719017	7.46575787964
0.0	40203.0	0.0	5449.0	40203.0	4000000.0	0.0	17.0	3.33	2.59	1.69	0.0599999999995	8.84	0.530000000001	1.16	0.31	7.71	0.200000000001	3.03	2.2	0.580000000001	AAA142.CD3.location-a.X7.Y13.tile.tissue.png	159	1	2000	159	d0e3e9b2fd9aafcac7895d26e58053d8	0	0	0	0	0	0	0	0	0	0	0	0	0	/home/dhl_ec/bnelissen/Slides/CD3_manuscript/CD3_slides/AAA142.CD3.location-a/AAA142.CD3.location-a.run1	255	0.7	0.06	0.7	0.06	0.0	-10.4477855336	0.830820402862	1.06331106714
0.0	1839034.0	0.0	31527.0	1839034.0	4000000.0	0.0	32.0	1.16	2.74	1.7	0.0599999999995	8.89	0.54	1.15	0.2	10.11	0.31	3.26	2.2	0.6	AAA142.CD3.location-a.X7.Y14.tile.tissue.png	160	1	2000	160	f7472afe43e3e72bce4ff6b3e35d7945	0	0	0	0	0	0	0	0	0	0	0	0	0	/home/dhl_ec/bnelissen/Slides/CD3_manuscript/CD3_slides/AAA142.CD3.location-a/AAA142.CD3.location-a.run1	255	0.7	0.06	0.7	0.06	-8.59414152431	-10.0567706428	1.94624319818	0.927745829102
0.0	1955426.0	0.0	61274.0	1955426.0	4000000.0	0.0	59.0	2.18	2.32	1.67	0.0600000000004	9.0	0.57	1.15	0.190000000001	10.25	0.33	3.35	2.22	0.61	AAA142.CD3.location-a.X7.Y15.tile.tissue.png	161	1	2000	161	70f35e6fb67b4acd724aa4c64b2bf1b9	0	0	0	0	0	0	0	0	0	0	0	0	0	/home/dhl_ec/bnelissen/Slides/CD3_manuscript/CD3_slides/AAA142.CD3.location-a/AAA142.CD3.location-a.run1	255	0.7	0.06	0.7	0.06	-7.27963792705	-9.90308693879	1.92773211768	0.0725661806641
57.0	3987666.0	36.0	8994.0	3987666.0	4000000.0	1.0	1.0	2.06	1.48	1.69	0.0600000000004	8.59	0.54	1.12	0.0700000000006	12.64	0.53	3.17	2.21	0.56	AAA142.CD3.location-a.X7.Y16.tile.tissue.png	162	1	2000	162	42b82a1c1a45ff76d7df4c0b8ea3de66	0	0	0	0	0	0	0	0	0	0	0	0	0	/home/dhl_ec/bnelissen/Slides/CD3_manuscript/CD3_slides/AAA142.CD3.location-a/AAA142.CD3.location-a.run1	255	0.7	0.06	0.7	0.06	-8.33053202395	-11.2638530041	0.937872539828	0.0343190296631
0.0	3958014.0	0.0	10442.0	3958014.0	4000000.0	0.0	1.0	3.86	1.38	1.67	0.0599999999995	8.58	0.52	1.12	0.0699999999997	11.94	0.45	3.15	2.2	0.84	AAA142.CD3.location-a.X7.Y17.tile.tissue.png	163	1	2000	163	67018fea74271affd5235b325056cca0	0	0	0	0	0	0	0	0	0	0	0	0	0	/home/dhl_ec/bnelissen/Slides/CD3_manuscript/CD3_slides/AAA142.CD3.location-a/AAA142.CD3.location-a.run1	255	0.7	0.06	0.7	0.06	-7.48144911944	-11.061675167	0.950574277459	0.0404838317871
0.0	174549.0	0.0	11248.0	174549.0	4000000.0	0.0	15.0	1.67	2.61	1.66	0.0699999999997	8.8	0.53	1.3	0.29	7.68	0.21	3.03	2.22	1.07	AAA142.CD3.location-a.X7.Y18.tile.tissue.png	164	1	2000	164	2c8a3d265895dcc1bc6fd92edfd46917	0	0	0	0	0	0	0	0	0	0	0	0	0	/home/dhl_ec/bnelissen/Slides/CD3_manuscript/CD3_slides/AAA142.CD3.location-a/AAA142.CD3.location-a.run1	255	0.7	0.06	0.7	0.06	0.0	-10.7351425261	0.328910663159	6.74911771625
0.0	627085.0	0.0	11391.0	627085.0	4000000.0	0.0	6.0	2.23	2.22	1.68	0.0799999999999	8.8	0.530000000001	1.29	0.26	8.07	0.24	3.08	2.21	1.09	AAA142.CD3.location-a.X7.Y3.tile.tissue.png	165	1	2000	165	d92bc3c8811d24bad07accd75fec6cd1	0	0	0	0	0	0	0	0	0	0	0	0	0	/home/dhl_ec/bnelissen/Slides/CD3_manuscript/CD3_slides/AAA142.CD3.location-a/AAA142.CD3.location-a.run1	255	0.7	0.06	0.7	0.06	0.0	-11.1192171952	1.57381435531	1.24791559131
0.0	3530508.0	0.0	24000.0	3530508.0	4000000.0	0.0	6.0	2.71	1.83	1.68	0.0500000000002	10.53	0.54	1.14	0.1	11.61	0.410000000001	3.19	2.21	0.59	AAA142.CD3.location-a.X7.Y4.tile.tissue.png	166	1	2000	166	cc230fd9e1a2fd0fe8a0395564db87ec	0	0	0	0	0	0	0	0	0	0	0	0	0	/home/dhl_ec/bnelissen/Slides/CD3_manuscript/CD3_slides/AAA142.CD3.location-a/AAA142.CD3.location-a.run1	255	0.7	0.06	0.7	0.06	-8.47182311502	-10.4833410996	2.18241640065	0.927034072266
0.0	1034188.0	0.0	41804.0	1034188.0	4000000.0	0.0	25.0	2.32	1.45	1.68	0.0600000000004	8.91	0.55	1.13	0.24	9.21	0.26	3.23	2.2	0.61	AAA142.CD3.location-a.X7.Y5.tile.tissue.png	167	1	2000	167	95ce48c19adf037d88deb4f415ec0afe	0	0	0	0	0	0	0	0	0	0	0	0	0	/home/dhl_ec/bnelissen/Slides/CD3_manuscript/CD3_slides/AAA142.CD3.location-a/AAA142.CD3.location-a.run1	255	0.7	0.06	0.7	0.06	-7.16049156441	-10.2465424832	1.00130783657	0.0539502705078
0.0	10602.0	0.0	1196.0	10602.0	4000000.0	0.0	6.0	2.12	1.87	1.08	0.0500000000002	6.15	0.34	0.71	0.21	5.45	0.12	1.99	1.43	0.4	AAA142.CD3.location-a.X7.Y6.tile.tissue.png	168	1	2000	168	020772daff2930058cf052c419c8b3f2	0	0	0	0	0	0	0	0	0	0	0	0	0	/home/dhl_ec/bnelissen/Slides/CD3_manuscript/CD3_slides/AAA142.CD3.location-a/AAA142.CD3.location-a.run1	255	0.7	0.06	0.7	0.06	0.0	-10.0747862596	0.874876847381	0.111117191925
0.0	19183.0	0.0	2427.0	19183.0	4000000.0	0.0	8.0	2.58	2.48	1.69	0.0599999999995	8.94	0.53	1.14	0.320000000001	7.66	0.2	3.03	2.2	0.59	AAA142.CD3.location-a.X7.Y7.tile.tissue.png	169	1	2000	169	868e3028d4c20277d8cf0a6a0dbc90fb	0	0	0	0	0	0	0	0	0	0	0	0	0	/home/dhl_ec/bnelissen/Slides/CD3_manuscript/CD3_slides/AAA142.CD3.location-a/AAA142.CD3.location-a.run1	255	0.7	0.06	0.7	0.06	0.0	-9.76126438229	1.49894305423	0.111404076904
0.0	1449.0	0.0	188.0	1449.0	4000000.0	0.0	1.0	3.11	2.44	1.67	0.0699999999997	8.72	0.52	1.2	0.31	7.66	0.21	2.96	2.23	0.580000000001	AAA142.CD3.location-a.X7.Y8.tile.tissue.png	170	1	2000	170	70606e4154134062da5b257ccba2c879	0	0	0	0	0	0	0	0	0	0	0	0	0	/home/dhl_ec/bnelissen/Slides/CD3_manuscript/CD3_slides/AAA142.CD3.location-a/AAA142.CD3.location-a.run1	255	0.7	0.06	0.7	0.06	0.0	-10.3269949212	3.97102258023	2.67858095399
0.0	0.0	0.0	0.0	0.0	4000000.0	0.0	0.0	2.42	2.58	1.7	0.0699999999997	8.51	0.440000000001	1.41	0.31	6.34	0.2	2.9	1.58	0.34	AAA142.CD3.location-a.X7.Y9.tile.tissue.png	171	1	2000	171	20e0c1d10dc4db0cfd4957bc89349eca	0	0	0	0	0	0	0	0	0	0	0	0	0	/home/dhl_ec/bnelissen/Slides/CD3_manuscript/CD3_slides/AAA142.CD3.location-a/AAA142.CD3.location-a.run1	255	1.0	0.06	1.0	0.06	0.0	-10.4239765041	0.0	2.71859392257
0.0	627847.0	0.0	22876.0	627847.0	4000000.0	0.0	22.0	2.15	2.34	1.08	0.0500000000002	6.2	0.360000000001	0.77	0.190000000001	5.89	0.150000000001	2.09	1.43	0.369999999999	AAA142.CD3.location-a.X8.Y12.tile.tissue.png	172	1	2000	172	eddff303f7eb1c2eb42e72955be3811c	0	0	0	0	0	0	0	0	0	0	0	0	0	/home/dhl_ec/bnelissen/Slides/CD3_manuscript/CD3_slides/AAA142.CD3.location-a/AAA142.CD3.location-a.run1	255	0.7	0.06	0.7	0.06	0.0	-11.0340383775	1.67131622035	7.1798251582
0.0	418204.0	0.0	17061.0	418204.0	4000000.0	0.0	22.0	2.37	2.15	1.09	0.0499999999993	6.2	0.35	0.71	0.200000000001	5.62	0.15	2.04	1.43	0.400000000001	AAA142.CD3.location-a.X8.Y13.tile.tissue.png	173	1	2000	173	adf1489a573dfde268f0bc13a9e8dd5b	0	0	0	0	0	0	0	0	0	0	0	0	0	/home/dhl_ec/bnelissen/Slides/CD3_manuscript/CD3_slides/AAA142.CD3.location-a/AAA142.CD3.location-a.run1	255	0.7	0.06	0.7	0.06	0.0	-9.96458788999	2.18086851752	0.902830050049
0.0	3673907.0	0.0	23691.0	3673907.0	4000000.0	0.0	10.0	2.0	2.1	1.08	0.0500000000002	6.16	0.36	0.72	0.0700000000006	8.55	0.42	3.24	1.44	0.39	AAA142.CD3.location-a.X8.Y14.tile.tissue.png	174	1	2000	174	de195a35914b68d487fcec51063dc642	0	0	0	0	0	0	0	0	0	0	0	0	0	/home/dhl_ec/bnelissen/Slides/CD3_manuscript/CD3_slides/AAA142.CD3.location-a/AAA142.CD3.location-a.run1	255	0.7	0.06	0.7	0.06	-7.38855760822	-9.2984713253	2.13804799784	0.142723166016
51.0	3923706.0	28.0	12080.0	3923706.0	4000000.0	1.0	1.0	0.889999999999	2.01	1.08	0.04	6.06	0.34	1.14	0.0700000000006	10.15	0.34	2.09	1.43	0.39	AAA142.CD3.location-a.X8.Y15.tile.tissue.png	175	1	2000	175	5c65126d70ed140b66aee7e063b50bb2	0	0	0	0	0	0	0	0	0	0	0	0	0	/home/dhl_ec/bnelissen/Slides/CD3_manuscript/CD3_slides/AAA142.CD3.location-a/AAA142.CD3.location-a.run1	255	0.7	0.06	0.7	0.06	-7.75847132657	-10.340355331	0.877537161147	0.0299236831055
393.0	3986411.0	109.0	8926.0	3986411.0	4000000.0	2.0	1.0	0.86	1.23	1.08	0.0400000000009	6.05	0.349999999999	0.7	0.0599999999995	8.77	0.34	2.07	2.22	0.58	AAA142.CD3.location-a.X8.Y16.tile.tissue.png	176	1	2000	176	eb6983abdbbb46c34d67bdbf1820407e	0	0	0	0	0	0	0	0	0	0	0	0	0	/home/dhl_ec/bnelissen/Slides/CD3_manuscript/CD3_slides/AAA142.CD3.location-a/AAA142.CD3.location-a.run1	255	0.7	0.06	0.7	0.06	-7.15974899633	-10.7016500234	0.992610191302	0.0293965380859
0.0	2722534.0	0.0	24555.0	2722534.0	4000000.0	0.0	10.0	1.05	1.12	1.08	0.04	6.13	0.37	0.7	0.11	7.71	0.219999999999	2.28	1.43	0.57	AAA142.CD3.location-a.X8.Y17.tile.tissue.png	177	1	2000	177	aee3da08ec7e3862f5e9e87d4581c995	0	0	0	0	0	0	0	0	0	0	0	0	0	/home/dhl_ec/bnelissen/Slides/CD3_manuscript/CD3_slides/AAA142.CD3.location-a/AAA142.CD3.location-a.run1	255	0.7	0.06	0.7	0.06	-8.00085219845	-10.0580795737	0.992867195719	0.913257886719
0.0	0.0	0.0	0.0	0.0	4000000.0	0.0	0.0	0.89	1.32	1.71	0.0699999999997	8.47	0.44	1.36	0.299999999999	6.28	0.190000000001	2.89	2.21	0.509999999999	AAA142.CD3.location-a.X8.Y18.tile.tissue.png	178	1	2000	178	3744e86305887d5d589bc7914fbea7b9	0	0	0	0	0	0	0	0	0	0	0	0	0	/home/dhl_ec/bnelissen/Slides/CD3_manuscript/CD3_slides/AAA142.CD3.location-a/AAA142.CD3.location-a.run1	255	1.0	0.06	1.0	0.06	0.0	-10.8955665237	0.0	1.8453816991
418.0	602860.0	96.0	24031.0	602860.0	4000000.0	1.0	15.0	0.97	1.48	1.68	0.0700000000006	8.86	0.54	1.27	0.27	9.1	0.32	3.13	2.21	0.54	AAA142.CD3.location-a.X8.Y3.tile.tissue.png	179	1	2000	179	72f1c91433d06c1689a5e5bf606f641b	0	0	0	0	0	0	0	0	0	0	0	0	0	/home/dhl_ec/bnelissen/Slides/CD3_manuscript/CD3_slides/AAA142.CD3.location-a/AAA142.CD3.location-a.run1	255	0.7	0.06	0.7	0.06	-7.20547653749	-10.6700178385	1.24795489719	2.20042782153
0.0	2479368.0	0.0	57889.0	2479368.0	4000000.0	0.0	32.0	1.29	1.58	1.08	0.04	6.46	0.37	0.700000000001	0.11	7.61	0.24	2.22	1.43	0.48	AAA142.CD3.location-a.X8.Y4.tile.tissue.png	180	1	2000	180	4982a4cb52576be6a8389f5a15eea05e	0	0	0	0	0	0	0	0	0	0	0	0	0	/home/dhl_ec/bnelissen/Slides/CD3_manuscript/CD3_slides/AAA142.CD3.location-a/AAA142.CD3.location-a.run1	255	0.7	0.06	0.7	0.06	-6.99136136948	-9.60360530591	1.23440309115	0.395090474121
0.0	907706.0	0.0	34919.0	907706.0	4000000.0	0.0	29.0	1.68	2.23	1.08	0.0500000000002	6.26	0.360000000001	0.7	0.17	5.9	0.160000000001	2.12	1.43	1.39	AAA142.CD3.location-a.X8.Y5.tile.tissue.png	181	1	2000	181	d48883f6281ff56612d3efef2d58a3fe	0	0	0	0	0	0	0	0	0	0	0	0	0	/home/dhl_ec/bnelissen/Slides/CD3_manuscript/CD3_slides/AAA142.CD3.location-a/AAA142.CD3.location-a.run1	255	0.7	0.06	0.7	0.06	0.0	-9.32149520126	0.831368099913	0.0827564724121
0.0	7933.0	0.0	390.0	7933.0	4000000.0	0.0	1.0	2.21	1.51	1.76	0.0599999999995	8.85	0.53	1.14	0.339999999999	8.28	0.2	2.99	2.18	0.580000000001	AAA142.CD3.location-a.X8.Y6.tile.tissue.png	182	1	2000	182	6942809b0419818da65b68a4f2ea9baa	0	0	0	0	0	0	0	0	0	0	0	0	0	/home/dhl_ec/bnelissen/Slides/CD3_manuscript/CD3_slides/AAA142.CD3.location-a/AAA142.CD3.location-a.run1	255	0.7	0.06	0.7	0.06	-9.53781776376	-11.0080095574	2.54857015135	0.185262718262
0.0	3648.0	0.0	380.0	3648.0	4000000.0	0.0	2.0	3.5	1.41	1.69	0.0600000000004	8.75	0.52	1.15	0.31	6.12	0.129999999999	1.98	1.44	0.4	AAA142.CD3.location-a.X8.Y7.tile.tissue.png	183	1	2000	183	9ad0d5eb0914745a8cdab796bff34b1b	0	0	0	0	0	0	0	0	0	0	0	0	0	/home/dhl_ec/bnelissen/Slides/CD3_manuscript/CD3_slides/AAA142.CD3.location-a/AAA142.CD3.location-a.run1	255	0.7	0.06	0.7	0.06	0.0	-10.3851926774	3.90858968099	0.80685556958
142.0	8307.0	57.0	788.0	8307.0	4000000.0	2.0	3.0	1.35	1.31	1.55	0.0500000000002	6.39	0.35	0.77	0.21	6.39	0.19	1.96	1.43	0.530000000001	AAA142.CD3.location-a.X8.Y8.tile.tissue.png	184	1	2000	184	457188ab56d321a3d5944d0c6909764a	0	0	0	0	0	0	0	0	0	0	0	0	0	/home/dhl_ec/bnelissen/Slides/CD3_manuscript/CD3_slides/AAA142.CD3.location-a/AAA142.CD3.location-a.run1	255	0.7	0.06	0.7	0.06	-9.82306752111	-11.8426032211	4.31891672405	3.34239896533
0.0	0.0	0.0	0.0	0.0	4000000.0	0.0	0.0	1.96	2.42	1.71	0.0699999999997	8.3	0.440000000001	1.23	0.3	6.31	0.2	2.9	2.2	0.56	AAA142.CD3.location-a.X8.Y9.tile.tissue.png	185	1	2000	185	49c85f3b15a2c920e678eb10f9fbe83f	0	0	0	0	0	0	0	0	0	0	0	0	0	/home/dhl_ec/bnelissen/Slides/CD3_manuscript/CD3_slides/AAA142.CD3.location-a/AAA142.CD3.location-a.run1	255	1.0	0.06	1.0	0.06	0.0	-11.0844142666	0.0	5.63803773355
0.0	1198651.0	0.0	38205.0	1198651.0	4000000.0	0.0	22.0	1.2	1.68	1.69	0.0699999999997	8.78	0.55	1.2	0.219999999999	9.32	0.18	2.23	1.43	0.57	AAA142.CD3.location-a.X9.Y12.tile.tissue.png	186	1	2000	186	ea51b71a2e4898012af5403e257cf9fa	0	0	0	0	0	0	0	0	0	0	0	0	0	/home/dhl_ec/bnelissen/Slides/CD3_manuscript/CD3_slides/AAA142.CD3.location-a/AAA142.CD3.location-a.run1	255	0.7	0.06	0.7	0.06	-8.57756165182	-10.7236959009	2.45838658977	5.80999159033
0.0	1260995.0	0.0	49364.0	1260995.0	4000000.0	0.0	32.0	1.32	1.58	1.66	0.0600000000004	7.37	0.37	0.72	0.160000000001	6.09	0.179999999999	2.17	1.43	0.4	AAA142.CD3.location-a.X9.Y13.tile.tissue.png	187	1	2000	187	a9f8f0a181781b52844466304ec0e6ed	0	0	0	0	0	0	0	0	0	0	0	0	0	/home/dhl_ec/bnelissen/Slides/CD3_manuscript/CD3_slides/AAA142.CD3.location-a/AAA142.CD3.location-a.run1	255	0.7	0.06	0.7	0.06	0.0	-10.060162669	1.99472103379	1.03030529248
58.0	3352059.0	30.0	45439.0	3352059.0	4000000.0	1.0	19.0	1.81	2.83	1.08	0.04	8.02	0.610000000001	1.14	0.11	12.47	0.48	3.29	2.2	0.62	AAA142.CD3.location-a.X9.Y14.tile.tissue.png	188	1	2000	188	0f6ea8f3c8f62095ac2d6ff577e967fe	0	0	0	0	0	0	0	0	0	0	0	0	0	/home/dhl_ec/bnelissen/Slides/CD3_manuscript/CD3_slides/AAA142.CD3.location-a/AAA142.CD3.location-a.run1	255	0.7	0.06	0.7	0.06	-8.59433404271	-10.4909324801	1.96680937563	0.0532335820312
0.0	3980998.0	0.0	10444.0	3980998.0	4000000.0	0.0	1.0	2.8	1.58	1.69	0.0600000000004	8.54	0.53	1.12	0.0699999999997	11.98	0.439999999999	3.17	2.2	0.59	AAA142.CD3.location-a.X9.Y15.tile.tissue.png	189	1	2000	189	95e9a166251ed435a2b7f7c2d2950d11	0	0	0	0	0	0	0	0	0	0	0	0	0	/home/dhl_ec/bnelissen/Slides/CD3_manuscript/CD3_slides/AAA142.CD3.location-a/AAA142.CD3.location-a.run1	255	0.7	0.06	0.7	0.06	-6.80952249098	-10.9075710796	1.08158481903	0.0379502773437
0.0	3985325.0	0.0	8857.0	3985325.0	4000000.0	0.0	1.0	1.21	2.3	1.7	0.0599999999995	8.61	0.52	1.12	0.0699999999997	12.02	0.45	3.16	2.19	0.579999999999	AAA142.CD3.location-a.X9.Y16.tile.tissue.png	190	1	2000	190	a75917fba2c076ea47ebda2799579671	0	0	0	0	0	0	0	0	0	0	0	0	0	/home/dhl_ec/bnelissen/Slides/CD3_manuscript/CD3_slides/AAA142.CD3.location-a/AAA142.CD3.location-a.run1	255	0.7	0.06	0.7	0.06	-6.67662229369	-11.2453588397	0.825210431905	0.0456878026123
232.0	1631963.0	66.0	25310.0	1631963.0	4000000.0	1.0	16.0	3.0	2.04	1.69	0.0700000000006	8.84	0.55	1.16	0.2	10.23	0.38	3.2	2.22	0.580000000001	AAA142.CD3.location-a.X9.Y17.tile.tissue.png	191	1	2000	191	c1bfc3c1911686c6dfffc4d619ab0a6f	0	0	0	0	0	0	0	0	0	0	0	0	0	/home/dhl_ec/bnelissen/Slides/CD3_manuscript/CD3_slides/AAA142.CD3.location-a/AAA142.CD3.location-a.run1	255	0.7	0.06	0.7	0.06	-7.77155632169	-10.1095328343	0.622489105761	2.42271121484
0.0	596298.0	0.0	5542.0	596298.0	4000000.0	0.0	2.0	1.27	2.64	1.69	0.0699999999997	8.76	0.530000000001	1.29	0.26	8.79	0.24	3.09	2.2	0.530000000001	AAA142.CD3.location-a.X9.Y2.tile.tissue.png	192	1	2000	192	46cea124c4c3d6c2f1fe5aa878dfbac5	0	0	0	0	0	0	0	0	0	0	0	0	0	/home/dhl_ec/bnelissen/Slides/CD3_manuscript/CD3_slides/AAA142.CD3.location-a/AAA142.CD3.location-a.run1	255	0.7	0.06	0.7	0.06	-5.4231941323	-11.1618704571	0.47372837281	1.38394327783
0.0	1865340.0	0.0	57865.0	1865340.0	4000000.0	0.0	31.0	1.14	2.02	1.68	0.0699999999997	8.9	0.56	1.16	0.19	10.05	0.31	3.37	2.28	0.589999999999	AAA142.CD3.location-a.X9.Y3.tile.tissue.png	193	1	2000	193	787453741bf92ed3f36cba59681b333e	0	0	0	0	0	0	0	0	0	0	0	0	0	/home/dhl_ec/bnelissen/Slides/CD3_manuscript/CD3_slides/AAA142.CD3.location-a/AAA142.CD3.location-a.run1	255	0.7	0.06	0.7	0.06	-7.72433270312	-10.9451325713	1.27194763657	2.42987188086
0.0	2377104.0	0.0	33441.0	2377104.0	4000000.0	0.0	22.0	3.23	2.24	1.68	0.0599999999995	8.93	0.55	1.14	0.16	9.65	0.34	3.29	2.21	0.62	AAA142.CD3.location-a.X9.Y4.tile.tissue.png	194	1	2000	194	6badae59229e3115b28e31950abd8c15	0	0	0	0	0	0	0	0	0	0	0	0	0	/home/dhl_ec/bnelissen/Slides/CD3_manuscript/CD3_slides/AAA142.CD3.location-a/AAA142.CD3.location-a.run1	255	0.7	0.06	0.7	0.06	0.0	-8.94440406029	1.04279955778	0.398815501953
0.0	190966.0	0.0	16189.0	190966.0	4000000.0	0.0	33.0	3.18	2.76	1.68	0.0599999999995	8.91	0.54	1.14	0.3	7.87	0.21	3.15	2.23	0.58	AAA142.CD3.location-a.X9.Y5.tile.tissue.png	195	1	2000	195	0095ae0424222ee9d9d825ce6c244544	0	0	0	0	0	0	0	0	0	0	0	0	0	/home/dhl_ec/bnelissen/Slides/CD3_manuscript/CD3_slides/AAA142.CD3.location-a/AAA142.CD3.location-a.run1	255	0.7	0.06	0.7	0.06	0.0	-10.5010721654	0.824111523779	0.0926523359375
0.0	62601.0	0.0	4728.0	62601.0	4000000.0	0.0	17.0	2.61	2.32	1.69	0.0600000000004	8.85	0.53	1.16	0.29	7.64	0.21	3.09	2.23	0.570000000001	AAA142.CD3.location-a.X9.Y6.tile.tissue.png	196	1	2000	196	4ed22b7cf9b93cf2e8283556e97b5933	0	0	0	0	0	0	0	0	0	0	0	0	0	/home/dhl_ec/bnelissen/Slides/CD3_manuscript/CD3_slides/AAA142.CD3.location-a/AAA142.CD3.location-a.run1	255	0.7	0.06	0.7	0.06	0.0	-10.8719100722	0.410703740256	0.613857196533
0.0	55938.0	0.0	6927.0	55938.0	4000000.0	0.0	22.0	2.26	1.75	1.69	0.0600000000004	8.8	0.53	1.19	0.299999999999	7.66	0.21	3.06	2.23	0.64	AAA142.CD3.location-a.X9.Y7.tile.tissue.png	197	1	2000	197	cfbbd6c022bbd56d68672c70b216f6eb	0	0	0	0	0	0	0	0	0	0	0	0	0	/home/dhl_ec/bnelissen/Slides/CD3_manuscript/CD3_slides/AAA142.CD3.location-a/AAA142.CD3.location-a.run1	255	0.7	0.06	0.7	0.06	0.0	-11.0812366852	2.72837030507	3.79386419116
148.0	120306.0	64.0	9021.0	120306.0	4000000.0	1.0	25.0	2.34	2.53	1.69	0.0699999999997	8.86	0.52	1.18	0.3	8.8	0.3	3.13	2.21	0.83	AAA142.CD3.location-a.X9.Y8.tile.tissue.png	198	1	2000	198	793f756e43a19003eedd2586772ea02d	0	0	0	0	0	0	0	0	0	0	0	0	0	/home/dhl_ec/bnelissen/Slides/CD3_manuscript/CD3_slides/AAA142.CD3.location-a/AAA142.CD3.location-a.run1	255	0.7	0.06	0.7	0.06	-8.93088490921	-11.6518838561	1.77429099484	3.21041270898
0.0	15527.0	0.0	1920.0	15527.0	4000000.0	0.0	7.0	1.52	1.74	1.68	0.0700000000006	8.92	0.53	1.28	0.29	7.63	0.2	3.01	2.22	0.66	AAA142.CD3.location-a.X9.Y9.tile.tissue.png	199	1	2000	199	f61bb402814834b94fb55c831bbd77e2	0	0	0	0	0	0	0	0	0	0	0	0	0	/home/dhl_ec/bnelissen/Slides/CD3_manuscript/CD3_slides/AAA142.CD3.location-a/AAA142.CD3.location-a.run1	255	0.7	0.06	0.7	0.06	0.0	-11.3834602318	1.35514572398	8.9937019978
[truncated: 2 more columns]
