# Supplementary material for: SlideToolkit: An Assistive Toolset for the Histological Quantification of Whole Slide Images
Source: PLoS One. 2014 Nov 5;9(11):e110289. doi: 10.1371/journal.pone.0110289 (PMC4220929; doi:10.1371/journal.pone.0110289)
Supplement: RawData S1 — ICC and BlandAltman plot - measurements and r-script.zip. Measurements of Run1 and Run2, including the code for the calculation of the intraclass correlation coefficient (ICC) and the code for the Bland and Altman plot. (ZIP) [file pone.0110289.s003.zip › cellprofiler.measurements/run1.58424389f39dc7e84d5a8e36a7c6e806.DefaultOUT_Image.csv]

AreaOccupied_AreaOccupied_DAB_Nuclei	AreaOccupied_AreaOccupied_Tissue	AreaOccupied_Perimeter_DAB_Nuclei	AreaOccupied_Perimeter_Tissue	AreaOccupied_TotalArea_DAB_Nuclei	AreaOccupied_TotalArea_Tissue	Count_DAB_Nuclei	Count_Tissue	ExecutionTime_01LoadImages	ExecutionTime_02ColorToGray	ExecutionTime_03Smooth	ExecutionTime_04ImageMath	ExecutionTime_05IdentifyPrimaryObjects	ExecutionTime_06MeasureImageAreaOccupied	ExecutionTime_07UnmixColors	ExecutionTime_08MaskImage	ExecutionTime_09IdentifyPrimaryObjects	ExecutionTime_10MeasureImageAreaOccupied	ExecutionTime_11OverlayOutlines	ExecutionTime_12OverlayOutlines	ExecutionTime_13SaveImages	FileName_Original	Group_Index	Group_Number	Height_Original	ImageNumber	MD5Digest_Original	ModuleError_01LoadImages	ModuleError_02ColorToGray	ModuleError_03Smooth	ModuleError_04ImageMath	ModuleError_05IdentifyPrimaryObjects	ModuleError_06MeasureImageAreaOccupied	ModuleError_07UnmixColors	ModuleError_08MaskImage	ModuleError_09IdentifyPrimaryObjects	ModuleError_10MeasureImageAreaOccupied	ModuleError_11OverlayOutlines	ModuleError_12OverlayOutlines	ModuleError_13SaveImages	PathName_Original	Scaling_Original	Threshold_FinalThreshold_DAB_Nuclei	Threshold_FinalThreshold_Tissue	Threshold_OrigThreshold_DAB_Nuclei	Threshold_OrigThreshold_Tissue	Threshold_SumOfEntropies_DAB_Nuclei	Threshold_SumOfEntropies_Tissue	Threshold_WeightedVariance_DAB_Nuclei	Threshold_WeightedVariance_Tissue
0.0	50122.0	0.0	1398.0	50122.0	4000000.0	0.0	2.0	3.5	3.31	1.22	0.05	6.73	0.37	0.74	0.22	6.37	0.14	2.09	1.52	1.44	AAA431.cd3.X0.Y10.tile.tissue.png	1	1	2000	1	615b2d7f950ff7a3e52126574f8479b5	0	0	0	0	0	0	0	0	0	0	0	0	0	/home/dhl_ec/bnelissen/Slides/CD3_manuscript/CD3_slides/AAA431.cd3/AAA431.cd3.run1	255	0.7	0.06	0.7	0.06	-8.22205830444	-10.3161148833	1.929669289	0.238986737305
168.0	22310.0	64.0	1074.0	22310.0	4000000.0	1.0	3.0	2.4	2.94	1.15	0.04	6.69	0.56	1.19	0.33	9.16	0.34	3.15	2.27	0.94	AAA431.cd3.X0.Y11.tile.tissue.png	2	1	2000	2	de4d61445389120d28de703287eb700c	0	0	0	0	0	0	0	0	0	0	0	0	0	/home/dhl_ec/bnelissen/Slides/CD3_manuscript/CD3_slides/AAA431.cd3/AAA431.cd3.run1	255	0.7	0.06	0.7	0.06	-5.86574433325	-8.56161763037	0.0885244527228	0.242357841187
136.0	10875.0	50.0	1056.0	10875.0	4000000.0	1.0	5.0	2.72	3.33	1.78	0.07	9.48	0.58	1.2	0.33	9.26	0.31	3.15	2.28	0.7	AAA431.cd3.X0.Y12.tile.tissue.png	3	1	2000	3	8c95b0296cc76a13fb8e75c17264c595	0	0	0	0	0	0	0	0	0	0	0	0	0	/home/dhl_ec/bnelissen/Slides/CD3_manuscript/CD3_slides/AAA431.cd3/AAA431.cd3.run1	255	0.7	0.06	0.7	0.06	-7.97098295921	-10.1681959305	1.62248949552	0.249759088867
170.0	32806.0	66.0	1668.0	32806.0	4000000.0	1.0	5.0	4.25	2.94	1.15	0.05	6.71	0.38	0.76	0.22	6.84	0.21	2.1	1.54	0.41	AAA431.cd3.X0.Y13.tile.tissue.png	4	1	2000	4	1234f00be6bacdb32796527a5300eb23	0	0	0	0	0	0	0	0	0	0	0	0	0	/home/dhl_ec/bnelissen/Slides/CD3_manuscript/CD3_slides/AAA431.cd3/AAA431.cd3.run1	255	0.7	0.06	0.7	0.06	-7.80715674645	-9.74992347272	0.479919678346	0.257378489502
0.0	14894.0	0.0	1524.0	14894.0	4000000.0	0.0	6.0	2.78	2.12	1.18	0.05	6.76	0.58	1.22	0.33	7.83	0.21	3.22	2.29	0.66	AAA431.cd3.X0.Y14.tile.tissue.png	5	1	2000	5	95ed2007c918962052d2a0d31b7deff7	0	0	0	0	0	0	0	0	0	0	0	0	0	/home/dhl_ec/bnelissen/Slides/CD3_manuscript/CD3_slides/AAA431.cd3/AAA431.cd3.run1	255	0.7	0.06	0.7	0.06	-7.64367227329	-9.65006634361	1.15882570859	0.279078509521
85.0	65597.0	42.0	3528.0	65597.0	4000000.0	1.0	10.0	3.27	1.86	1.79	0.07	9.25	0.58	1.31	0.33	9.69	0.36	3.31	2.35	0.62	AAA431.cd3.X0.Y15.tile.tissue.png	6	1	2000	6	1000d4dca1c5ecb35745058a363778df	0	0	0	0	0	0	0	0	0	0	0	0	0	/home/dhl_ec/bnelissen/Slides/CD3_manuscript/CD3_slides/AAA431.cd3/AAA431.cd3.run1	255	0.7	0.06	0.7	0.06	-7.60530466827	-9.60229525149	0.724894390122	0.229102110352
141.0	82162.0	56.0	1928.0	82162.0	4000000.0	1.0	4.0	2.77	2.26	1.17	0.05	6.71	0.38	0.75	0.21	6.79	0.22	2.11	1.53	0.44	AAA431.cd3.X0.Y16.tile.tissue.png	7	1	2000	7	0ea065473ab10170b84c2192b9120f56	0	0	0	0	0	0	0	0	0	0	0	0	0	/home/dhl_ec/bnelissen/Slides/CD3_manuscript/CD3_slides/AAA431.cd3/AAA431.cd3.run1	255	0.7	0.06	0.7	0.06	-8.62233561377	-10.3590965719	0.506946236087	0.280554688477
0.0	28192.0	0.0	2184.0	28192.0	4000000.0	0.0	8.0	2.17	2.86	1.2	0.05	6.71	0.38	0.76	0.22	6.42	0.13	2.12	1.54	0.62	AAA431.cd3.X0.Y17.tile.tissue.png	8	1	2000	8	71b2eb0e9106135eda0ffac4f6606990	0	0	0	0	0	0	0	0	0	0	0	0	0	/home/dhl_ec/bnelissen/Slides/CD3_manuscript/CD3_slides/AAA431.cd3/AAA431.cd3.run1	255	0.7	0.06	0.7	0.06	-6.79894105019	-9.50167327767	0.725010960959	0.296121428467
565.0	80963.0	229.0	5670.0	80963.0	4000000.0	4.0	12.0	2.71	2.34	1.78	0.07	9.7	0.57	1.28	0.35	9.69	0.32	3.35	2.39	0.6	AAA431.cd3.X0.Y18.tile.tissue.png	9	1	2000	9	64e39d2b4b66ae05f078bfd152c601c2	0	0	0	0	0	0	0	0	0	0	0	0	0	/home/dhl_ec/bnelissen/Slides/CD3_manuscript/CD3_slides/AAA431.cd3/AAA431.cd3.run1	255	0.7	0.06	0.7	0.06	-7.9274822951	-9.05438196248	0.72395155796	0.238705365234
2753.0	79337.0	1059.0	4917.0	79337.0	4000000.0	20.0	8.0	3.16	2.46	1.79	0.07	9.63	0.65	1.22	0.32	9.63	0.31	3.17	2.28	0.66	AAA431.cd3.X0.Y19.tile.tissue.png	10	1	2000	10	f9b9720f99b4e3c66931ee974957a067	0	0	0	0	0	0	0	0	0	0	0	0	0	/home/dhl_ec/bnelissen/Slides/CD3_manuscript/CD3_slides/AAA431.cd3/AAA431.cd3.run1	255	0.7	0.06	0.7	0.06	-8.93939350002	-10.1066538852	1.79960858123	0.227274740234
0.0	225901.0	0.0	4382.0	225901.0	4000000.0	0.0	2.0	3.38	1.66	1.2	0.05	6.76	0.38	0.88	0.21	6.43	0.14	3.16	2.29	0.56	AAA431.cd3.X0.Y2.tile.tissue.png	11	1	2000	11	0e2d9c21023e26839e4949f3005887a2	0	0	0	0	0	0	0	0	0	0	0	0	0	/home/dhl_ec/bnelissen/Slides/CD3_manuscript/CD3_slides/AAA431.cd3/AAA431.cd3.run1	255	0.7	0.06	0.7	0.06	-6.29056208359	-11.3550898081	0.166509535026	2.88371783545
0.0	54714.0	0.0	3549.0	54714.0	4000000.0	0.0	9.0	3.16	1.95	1.8	0.07	9.41	0.57	1.2	0.31	8.68	0.22	3.14	2.29	0.58	AAA431.cd3.X0.Y20.tile.tissue.png	12	1	2000	12	23468e1fc5c1b6535e8b394224df0d30	0	0	0	0	0	0	0	0	0	0	0	0	0	/home/dhl_ec/bnelissen/Slides/CD3_manuscript/CD3_slides/AAA431.cd3/AAA431.cd3.run1	255	0.7	0.06	0.7	0.06	-6.45427556352	-8.62383311427	0.376497097241	0.269469689941
103.0	92658.0	43.0	8131.0	92658.0	4000000.0	1.0	18.0	3.11	1.61	1.8	0.07	9.37	0.58	1.21	0.32	9.19	0.31	2.89	1.52	0.39	AAA431.cd3.X0.Y21.tile.tissue.png	13	1	2000	13	c49b5f7001f6c2a96087bcf94239349f	0	0	0	0	0	0	0	0	0	0	0	0	0	/home/dhl_ec/bnelissen/Slides/CD3_manuscript/CD3_slides/AAA431.cd3/AAA431.cd3.run1	255	0.7	0.06	0.7	0.06	-5.96093499168	-8.11613249414	0.179143840773	0.280220960205
1013.0	1579973.0	317.0	18689.0	1579973.0	4000000.0	6.0	23.0	2.83	1.85	1.21	0.05	6.8	0.38	0.73	0.15	8.01	0.28	2.25	1.55	0.41	AAA431.cd3.X0.Y22.tile.tissue.png	14	1	2000	14	7b6a548d2e464da00d821372f81be8b2	0	0	0	0	0	0	0	0	0	0	0	0	0	/home/dhl_ec/bnelissen/Slides/CD3_manuscript/CD3_slides/AAA431.cd3/AAA431.cd3.run1	255	0.7	0.06	0.7	0.06	-7.73214464941	-8.19856292893	0.209385607084	0.250750238281
0.0	484969.0	0.0	4686.0	484969.0	4000000.0	0.0	1.0	2.53	1.34	1.19	0.06	6.63	0.39	0.89	0.2	6.8	0.15	2.12	1.54	0.36	AAA431.cd3.X0.Y23.tile.tissue.png	15	1	2000	15	4dee0637c86320d2ef9e300ba8fcb86d	0	0	0	0	0	0	0	0	0	0	0	0	0	/home/dhl_ec/bnelissen/Slides/CD3_manuscript/CD3_slides/AAA431.cd3/AAA431.cd3.run1	255	0.7	0.06	0.7	0.06	-5.38276257234	-10.5447834797	0.0773758620364	0.344785102295
0.0	2002363.0	0.0	21747.0	2002363.0	4000000.0	0.0	26.0	1.82	2.04	1.2	0.04	6.73	0.39	0.75	0.13	7.85	0.22	2.27	1.53	0.42	AAA431.cd3.X0.Y3.tile.tissue.png	16	1	2000	16	9f17b94191d49f8144ae89d7dd137f27	0	0	0	0	0	0	0	0	0	0	0	0	0	/home/dhl_ec/bnelissen/Slides/CD3_manuscript/CD3_slides/AAA431.cd3/AAA431.cd3.run1	255	0.7	0.06	0.7	0.06	-6.68175712885	-9.08711549052	0.213172671429	0.281801394531
210.0	381834.0	127.0	12875.0	381834.0	4000000.0	3.0	17.0	2.4	2.49	1.22	0.05	6.69	0.58	1.2	0.29	9.52	0.33	3.25	2.29	0.63	AAA431.cd3.X0.Y4.tile.tissue.png	17	1	2000	17	c04711b260d93427f58bfdabf5789ae1	0	0	0	0	0	0	0	0	0	0	0	0	0	/home/dhl_ec/bnelissen/Slides/CD3_manuscript/CD3_slides/AAA431.cd3/AAA431.cd3.run1	255	0.7	0.06	0.7	0.06	-6.4078731246	-7.65811711301	0.0727115524736	0.237280040283
448.0	184576.0	107.0	7592.0	184576.0	4000000.0	1.0	13.0	2.21	2.05	1.79	0.0700000000001	9.61	0.57	1.21	0.32	9.3	0.32	3.22	2.27	1.13	AAA431.cd3.X0.Y5.tile.tissue.png	18	1	2000	18	4bebe1e124171f2c3b8b926cf92fd3d1	0	0	0	0	0	0	0	0	0	0	0	0	0	/home/dhl_ec/bnelissen/Slides/CD3_manuscript/CD3_slides/AAA431.cd3/AAA431.cd3.run1	255	0.7	0.06	0.7	0.06	-6.71643151326	-9.00278621822	0.180465840872	0.256241072266
0.0	42055.0	0.0	1934.0	42055.0	4000000.0	0.0	4.0	1.61	2.61	1.79	0.0700000000001	9.32	0.4	0.76	0.25	8.67	0.2	2.24	1.52	0.62	AAA431.cd3.X0.Y6.tile.tissue.png	19	1	2000	19	e64e464894ff5c9a71c78681f08d9403	0	0	0	0	0	0	0	0	0	0	0	0	0	/home/dhl_ec/bnelissen/Slides/CD3_manuscript/CD3_slides/AAA431.cd3/AAA431.cd3.run1	255	0.7	0.06	0.7	0.06	-7.09760825924	-9.0370686895	0.453680418371	0.229517161377
0.0	7756.0	0.0	440.0	7756.0	4000000.0	0.0	1.0	2.48	2.41	1.16	0.05	6.85	0.39	0.76	0.22	7.3	0.2	3.07	2.28	1.33	AAA431.cd3.X0.Y7.tile.tissue.png	20	1	2000	20	d6f6803ef4147715845aa44d2d4701a1	0	0	0	0	0	0	0	0	0	0	0	0	0	/home/dhl_ec/bnelissen/Slides/CD3_manuscript/CD3_slides/AAA431.cd3/AAA431.cd3.run1	255	0.7	0.06	0.7	0.06	0.0	-10.0352551895	2.02111470152	0.236395537842
461.0	570895.0	230.0	9405.0	570895.0	4000000.0	4.0	8.0	1.87	1.84	1.51	0.0600000000001	9.25	0.57	1.16	0.27	7.79	0.23	2.37	1.63	0.79	AAA431.cd3.X0.Y8.tile.tissue.png	21	1	2000	21	9a3fc433d36dbed2d7d36924c0075c2a	0	0	0	0	0	0	0	0	0	0	0	0	0	/home/dhl_ec/bnelissen/Slides/CD3_manuscript/CD3_slides/AAA431.cd3/AAA431.cd3.run1	255	0.7	0.06	0.7	0.06	-8.60935535501	-9.57285746087	1.44971033899	0.286069234375
144.0	690272.0	77.0	6959.0	690272.0	4000000.0	2.0	5.0	1.8	1.29	1.31	0.05	9.96	0.56	1.2	0.28	9.75	0.35	2.39	1.5	1.71	AAA431.cd3.X0.Y9.tile.tissue.png	22	1	2000	22	23c879331d16ffb9e45494b4ab1ac37c	0	0	0	0	0	0	0	0	0	0	0	0	0	/home/dhl_ec/bnelissen/Slides/CD3_manuscript/CD3_slides/AAA431.cd3/AAA431.cd3.run1	255	0.7	0.06	0.7	0.06	-8.13050404259	-9.48145756151	1.18753006029	0.262733847656
1422.0	2336641.0	629.0	20011.0	2336641.0	4000000.0	13.0	9.0	1.79	3.5	1.78	0.0700000000001	9.8	0.56	1.2	0.17	11.62	0.47	3.41	2.37	0.64	AAA431.cd3.X1.Y10.tile.tissue.png	23	1	2000	23	8b7d021d32b3abe3a63061f5f6318637	0	0	0	0	0	0	0	0	0	0	0	0	0	/home/dhl_ec/bnelissen/Slides/CD3_manuscript/CD3_slides/AAA431.cd3/AAA431.cd3.run1	255	0.7	0.06	0.7	0.06	-8.28293702403	-11.9887044623	1.17213924226	0.212938191406
246.0	1290294.0	141.0	12201.0	1290294.0	4000000.0	4.0	6.0	2.96	1.34	1.17	0.05	7.2	0.38	0.75	0.17	7.8	0.39	3.38	2.32	0.61	AAA431.cd3.X1.Y11.tile.tissue.png	24	1	2000	24	67db56ca266418ca8372bc0a673278cf	0	0	0	0	0	0	0	0	0	0	0	0	0	/home/dhl_ec/bnelissen/Slides/CD3_manuscript/CD3_slides/AAA431.cd3/AAA431.cd3.run1	255	0.7	0.06	0.7	0.06	-8.54885884433	-11.9769534262	1.20120287428	0.124104322266
102.0	22625.0	59.0	1230.0	22625.0	4000000.0	2.0	3.0	3.21	1.58	1.77	0.0700000000001	9.28	0.56	1.17	0.32	8.23	0.31	2.22	1.47	0.56	AAA431.cd3.X1.Y12.tile.tissue.png	25	1	2000	25	c3b1a019cfe33e6759f948eb670c9556	0	0	0	0	0	0	0	0	0	0	0	0	0	/home/dhl_ec/bnelissen/Slides/CD3_manuscript/CD3_slides/AAA431.cd3/AAA431.cd3.run1	255	0.7	0.06	0.7	0.06	-9.23882284318	-12.7974875776	2.4322407639	0.034839842041
0.0	19301.0	0.0	1381.0	19301.0	4000000.0	0.0	5.0	2.49	1.74	1.77	0.0700000000001	6.8	0.37	0.72	0.23	6.28	0.21	2.11	1.48	0.62	AAA431.cd3.X1.Y13.tile.tissue.png	26	1	2000	26	2990253620597be1e8dd4532754490bd	0	0	0	0	0	0	0	0	0	0	0	0	0	/home/dhl_ec/bnelissen/Slides/CD3_manuscript/CD3_slides/AAA431.cd3/AAA431.cd3.run1	255	0.7	0.06	0.7	0.06	-8.56972155262	-12.740110235	2.01879613337	0.0355695942383
0.0	15625.0	0.0	1384.0	15625.0	4000000.0	0.0	6.0	2.88	1.61	1.77	0.0699999999999	7.93	0.37	0.71	0.22	5.82	0.13	2.08	1.53	0.38	AAA431.cd3.X1.Y14.tile.tissue.png	27	1	2000	27	7bd55734896a933365b07b78b202c592	0	0	0	0	0	0	0	0	0	0	0	0	0	/home/dhl_ec/bnelissen/Slides/CD3_manuscript/CD3_slides/AAA431.cd3/AAA431.cd3.run1	255	0.7	0.06	0.7	0.06	0.0	-12.8152321158	1.569671875	0.028627286499
0.0	68753.0	0.0	1994.0	68753.0	4000000.0	0.0	3.0	3.54	2.77	1.1	0.05	6.75	0.52	0.71	0.22	6.28	0.14	3.13	2.39	0.6	AAA431.cd3.X1.Y15.tile.tissue.png	28	1	2000	28	96f700b31e88f8f4783ca0a7e1385892	0	0	0	0	0	0	0	0	0	0	0	0	0	/home/dhl_ec/bnelissen/Slides/CD3_manuscript/CD3_slides/AAA431.cd3/AAA431.cd3.run1	255	0.7	0.06	0.7	0.06	-6.34829377922	-11.9130579043	0.164617614686	0.0309006237793
126.0	37471.0	56.0	1488.0	37471.0	4000000.0	1.0	4.0	2.92	3.2	1.19	0.05	6.97	0.38	0.74	0.32	9.28	0.3	3.17	2.49	0.58	AAA431.cd3.X1.Y16.tile.tissue.png	29	1	2000	29	27540b1a4827ff55a457b04fee602065	0	0	0	0	0	0	0	0	0	0	0	0	0	/home/dhl_ec/bnelissen/Slides/CD3_manuscript/CD3_slides/AAA431.cd3/AAA431.cd3.run1	255	0.7	0.06	0.7	0.06	-7.898115187	-11.7080509736	0.419674756347	0.0258823662109
137.0	56475.0	53.0	4801.0	56475.0	4000000.0	1.0	13.0	3.42	2.52	1.25	0.05	6.98	0.39	0.75	0.23	6.75	0.22	2.13	1.54	0.41	AAA431.cd3.X1.Y17.tile.tissue.png	30	1	2000	30	e49738ce0fda9cd8b738e10567dc99a6	0	0	0	0	0	0	0	0	0	0	0	0	0	/home/dhl_ec/bnelissen/Slides/CD3_manuscript/CD3_slides/AAA431.cd3/AAA431.cd3.run1	255	0.7	0.06	0.7	0.06	-7.68412547356	-11.230382949	0.31436188107	0.0311441953125
0.0	155479.0	0.0	7252.0	155479.0	4000000.0	0.0	9.0	3.35	1.38	1.21	0.0500000000001	6.94	0.39	0.73	0.22	6.01	0.14	2.15	1.53	0.41	AAA431.cd3.X1.Y18.tile.tissue.png	31	1	2000	31	390a02f5a4b1099e8555b3e487d5d8b3	0	0	0	0	0	0	0	0	0	0	0	0	0	/home/dhl_ec/bnelissen/Slides/CD3_manuscript/CD3_slides/AAA431.cd3/AAA431.cd3.run1	255	0.7	0.06	0.7	0.06	0.0	-11.3061475219	0.102431896199	0.0334055303955
2014.0	60989.0	668.0	3404.0	60989.0	4000000.0	13.0	4.0	3.3	1.85	1.14	0.05	6.96	0.38	0.74	0.22	6.86	0.21	2.06	1.48	0.51	AAA431.cd3.X1.Y19.tile.tissue.png	32	1	2000	32	661cb5071622aa0542294924b11554b6	0	0	0	0	0	0	0	0	0	0	0	0	0	/home/dhl_ec/bnelissen/Slides/CD3_manuscript/CD3_slides/AAA431.cd3/AAA431.cd3.run1	255	0.7	0.06	0.7	0.06	-8.41738322429	-11.7358795412	1.02210349025	0.0395102216797
213.0	21520.0	81.0	1190.0	21520.0	4000000.0	1.0	2.0	2.65	3.15	1.14	0.0599999999999	6.8	0.36	0.87	0.23	6.78	0.21	2.11	1.53	1.43	AAA431.cd3.X1.Y2.tile.tissue.png	33	1	2000	33	9194b2b8f5842a8a947ba1b81ab7eb7f	0	0	0	0	0	0	0	0	0	0	0	0	0	/home/dhl_ec/bnelissen/Slides/CD3_manuscript/CD3_slides/AAA431.cd3/AAA431.cd3.run1	255	0.7	0.06	0.7	0.06	-8.09335881119	-11.5501840503	0.963190093216	2.40163529041
135.0	58114.0	60.0	3786.0	58114.0	4000000.0	1.0	7.0	2.42	3.24	1.25	0.05	6.94	0.56	1.2	0.32	8.3	0.31	3.46	2.38	1.64	AAA431.cd3.X1.Y20.tile.tissue.png	34	1	2000	34	76830403be739be45c4b08eda32cf628	0	0	0	0	0	0	0	0	0	0	0	0	0	/home/dhl_ec/bnelissen/Slides/CD3_manuscript/CD3_slides/AAA431.cd3/AAA431.cd3.run1	255	0.7	0.06	0.7	0.06	-7.2266371703	-11.4142527629	0.219518248153	0.0315933256836
245.0	222604.0	83.0	10059.0	222604.0	4000000.0	2.0	14.0	2.16	2.13	1.82	0.0699999999999	8.87	0.39	0.73	0.23	6.94	0.22	2.19	1.53	1.28	AAA431.cd3.X1.Y21.tile.tissue.png	35	1	2000	35	cc497a15815fdf18a76fac9c301bd30a	0	0	0	0	0	0	0	0	0	0	0	0	0	/home/dhl_ec/bnelissen/Slides/CD3_manuscript/CD3_slides/AAA431.cd3/AAA431.cd3.run1	255	0.7	0.06	0.7	0.06	-7.23385620172	-10.6445447411	0.144798910605	0.0264330217285
2780.0	2355774.0	757.0	19373.0	2355774.0	4000000.0	17.0	15.0	1.97	1.85	1.32	0.05	6.99	0.38	0.75	0.13	8.58	0.31	2.28	1.54	1.13	AAA431.cd3.X1.Y22.tile.tissue.png	36	1	2000	36	c5c3136a18dad9d95f4a323c48718565	0	0	0	0	0	0	0	0	0	0	0	0	0	/home/dhl_ec/bnelissen/Slides/CD3_manuscript/CD3_slides/AAA431.cd3/AAA431.cd3.run1	255	0.7	0.06	0.7	0.06	-7.65356031206	-10.075226035	0.134862702893	0.0392003808594
154.0	932930.0	85.0	6901.0	932930.0	4000000.0	1.0	1.0	2.32	1.81	1.18	0.0599999999999	7.02	0.38	0.87	0.18	7.51	0.25	2.16	1.53	0.77	AAA431.cd3.X1.Y23.tile.tissue.png	37	1	2000	37	eb8ff18b39672cd9ff746088c0520457	0	0	0	0	0	0	0	0	0	0	0	0	0	/home/dhl_ec/bnelissen/Slides/CD3_manuscript/CD3_slides/AAA431.cd3/AAA431.cd3.run1	255	0.7	0.06	0.7	0.06	-7.62925410949	-10.9180613061	0.194136947142	0.713237861328
110.0	122621.0	50.0	7745.0	122621.0	4000000.0	1.0	21.0	1.74	2.4	1.19	0.05	6.86	0.39	0.73	0.23	6.97	0.32	3.44	2.47	0.74	AAA431.cd3.X1.Y3.tile.tissue.png	38	1	2000	38	26f50d094dd0cae9e90e205671cac20d	0	0	0	0	0	0	0	0	0	0	0	0	0	/home/dhl_ec/bnelissen/Slides/CD3_manuscript/CD3_slides/AAA431.cd3/AAA431.cd3.run1	255	0.7	0.06	0.7	0.06	-7.94406113442	-11.8193728298	0.354979682067	0.0373754375
141.0	218185.0	74.0	8890.0	218185.0	4000000.0	2.0	15.0	2.97	2.79	1.82	0.0700000000002	10.27	0.63	1.32	0.31	9.88	0.36	3.53	2.34	0.94	AAA431.cd3.X1.Y4.tile.tissue.png	39	1	2000	39	67f5398f416a4f0cfc4aff2080a579de	0	0	0	0	0	0	0	0	0	0	0	0	0	/home/dhl_ec/bnelissen/Slides/CD3_manuscript/CD3_slides/AAA431.cd3/AAA431.cd3.run1	255	0.7	0.06	0.7	0.06	-7.08245492582	-11.087512083	0.139895998062	0.029912501709
0.0	131944.0	0.0	4401.0	131944.0	4000000.0	0.0	11.0	2.25	1.77	1.62	0.0699999999999	12.72	0.56	1.18	0.32	8.86	0.25	3.49	2.57	0.74	AAA431.cd3.X1.Y5.tile.tissue.png	40	1	2000	40	83a08628c076a0eadf471a500529bca3	0	0	0	0	0	0	0	0	0	0	0	0	0	/home/dhl_ec/bnelissen/Slides/CD3_manuscript/CD3_slides/AAA431.cd3/AAA431.cd3.run1	255	0.7	0.06	0.7	0.06	-8.41563845839	-12.3625610248	0.785557301961	0.0537864453125
0.0	365737.0	0.0	8612.0	365737.0	4000000.0	0.0	10.0	2.34	2.2	1.19	0.05	7.19	0.39	0.75	0.21	6.7	0.16	2.23	1.54	0.57	AAA431.cd3.X1.Y6.tile.tissue.png	41	1	2000	41	e62bc29b181bdb5ebae6dfdd763a2575	0	0	0	0	0	0	0	0	0	0	0	0	0	/home/dhl_ec/bnelissen/Slides/CD3_manuscript/CD3_slides/AAA431.cd3/AAA431.cd3.run1	255	0.7	0.06	0.7	0.06	-8.31320512915	-12.6550971169	1.76395709567	0.0873653828125
2409.0	1230139.0	1226.0	18693.0	1230139.0	4000000.0	30.0	12.0	2.18	2.85	1.17	0.0500000000002	7.28	0.39	0.75	0.17	7.76	0.39	2.89	1.48	0.58	AAA431.cd3.X1.Y7.tile.tissue.png	42	1	2000	42	a06a8da1a1c2e5c67dfcbc0317f3aaa6	0	0	0	0	0	0	0	0	0	0	0	0	0	/home/dhl_ec/bnelissen/Slides/CD3_manuscript/CD3_slides/AAA431.cd3/AAA431.cd3.run1	255	0.7	0.06	0.7	0.06	-9.08495217045	-12.4310707066	1.66265541237	0.144909759766
497.0	3597819.0	234.0	16738.0	3597819.0	4000000.0	5.0	10.0	4.31	2.21	1.13	0.0599999999999	7.09	0.38	0.76	0.0699999999999	9.43	0.53	3.35	2.37	0.72	AAA431.cd3.X1.Y8.tile.tissue.png	43	1	2000	43	58c06626beb2152b52ef98ad7bc8f419	0	0	0	0	0	0	0	0	0	0	0	0	0	/home/dhl_ec/bnelissen/Slides/CD3_manuscript/CD3_slides/AAA431.cd3/AAA431.cd3.run1	255	0.7	0.062222049029	0.7	0.062222049029	-8.47198160026	-11.7377465837	0.826389202456	0.16672892627
505.0	3843115.0	219.0	11328.0	3843115.0	4000000.0	5.0	3.0	2.76	3.28	1.86	0.0699999999999	14.53	0.38	0.76	0.0599999999999	9.59	0.55	3.48	2.31	0.67	AAA431.cd3.X1.Y9.tile.tissue.png	44	1	2000	44	5493abd2e8ef7c98814ddefa73833ca2	0	0	0	0	0	0	0	0	0	0	0	0	0	/home/dhl_ec/bnelissen/Slides/CD3_manuscript/CD3_slides/AAA431.cd3/AAA431.cd3.run1	255	0.7	0.0606091396293	0.7	0.0606091396293	-8.38592474199	-11.7559524404	0.657204509317	0.121670493652
773.0	597686.0	361.0	10785.0	597686.0	4000000.0	8.0	9.0	4.06	2.56	1.18	0.05	6.82	0.38	0.74	0.33	7.9	0.35	3.34	2.3	0.59	AAA431.cd3.X10.Y10.tile.tissue.png	45	1	2000	45	f0871f090dfeee7ca511d0bf7cf60a7a	0	0	0	0	0	0	0	0	0	0	0	0	0	/home/dhl_ec/bnelissen/Slides/CD3_manuscript/CD3_slides/AAA431.cd3/AAA431.cd3.run1	255	0.7	0.06	0.7	0.06	-8.44941290651	-12.3643539167	1.29844661235	0.107259705078
13111.0	2772807.0	5930.0	11851.0	2772807.0	4000000.0	117.0	3.0	3.86	1.38	1.14	0.05	6.86	0.38	0.74	0.16	12.18	0.48	3.45	2.39	0.63	AAA431.cd3.X10.Y11.tile.tissue.png	46	1	2000	46	e070e1ad42548149d24a1f2f65b1bffe	0	0	0	0	0	0	0	0	0	0	0	0	0	/home/dhl_ec/bnelissen/Slides/CD3_manuscript/CD3_slides/AAA431.cd3/AAA431.cd3.run1	255	0.7	0.06	0.7	0.06	-8.15976226339	-11.3365631122	0.536015591114	0.0832928481445
21694.0	3791829.0	9903.0	9044.0	3791829.0	4000000.0	211.0	2.0	2.61	2.5	1.18	0.05	7.14	0.37	0.76	0.0700000000002	9.83	0.37	2.23	1.53	0.62	AAA431.cd3.X10.Y12.tile.tissue.png	47	1	2000	47	255fcab9cd0c54ef79ee7f4408234100	0	0	0	0	0	0	0	0	0	0	0	0	0	/home/dhl_ec/bnelissen/Slides/CD3_manuscript/CD3_slides/AAA431.cd3/AAA431.cd3.run1	255	0.7	0.06	0.7	0.06	-8.27615077784	-11.3089676814	0.413636110473	0.0782050004883
988.0	258706.0	430.0	9528.0	258706.0	4000000.0	10.0	15.0	2.83	2.49	1.09	0.05	7.31	0.38	0.74	0.2	6.97	0.23	2.17	1.53	0.38	AAA431.cd3.X10.Y13.tile.tissue.png	48	1	2000	48	0da92adff40d5d11b6d909a3494491d2	0	0	0	0	0	0	0	0	0	0	0	0	0	/home/dhl_ec/bnelissen/Slides/CD3_manuscript/CD3_slides/AAA431.cd3/AAA431.cd3.run1	255	0.7	0.06	0.7	0.06	-8.12501995741	-11.9246802993	0.800245699805	0.0684500585938
130.0	11286.0	69.0	1058.0	11286.0	4000000.0	1.0	4.0	2.79	1.75	1.1	0.0500000000002	6.6	0.37	0.72	0.21	6.6	0.21	2.05	1.49	0.36	AAA431.cd3.X10.Y14.tile.tissue.png	49	1	2000	49	f3288201b3831308270d986abeca4043	0	0	0	0	0	0	0	0	0	0	0	0	0	/home/dhl_ec/bnelissen/Slides/CD3_manuscript/CD3_slides/AAA431.cd3/AAA431.cd3.run1	255	0.7	0.06	0.7	0.06	-8.18583562172	-12.2302342659	0.993519961485	0.0279703695068
120.0	8079.0	49.0	684.0	8079.0	4000000.0	1.0	3.0	1.93	1.09	1.07	0.0500000000002	6.37	0.36	0.72	0.2	6.49	0.31	3.13	2.31	0.57	AAA431.cd3.X10.Y15.tile.tissue.png	50	1	2000	50	971dc9d82c8d2edc39470c8e659e8eeb	0	0	0	0	0	0	0	0	0	0	0	0	0	/home/dhl_ec/bnelissen/Slides/CD3_manuscript/CD3_slides/AAA431.cd3/AAA431.cd3.run1	255	0.7	0.06	0.7	0.06	-9.18132748776	-12.6091472996	1.98939952894	0.0337363803711
0.0	5361.0	0.0	450.0	5361.0	4000000.0	0.0	2.0	3.33	2.54	1.77	0.0699999999999	9.58	0.56	1.19	0.33	8.58	0.21	3.1	2.3	0.6	AAA431.cd3.X10.Y16.tile.tissue.png	51	1	2000	51	14c9e394067aba4af8ecc95b825c7f45	0	0	0	0	0	0	0	0	0	0	0	0	0	/home/dhl_ec/bnelissen/Slides/CD3_manuscript/CD3_slides/AAA431.cd3/AAA431.cd3.run1	255	0.7	0.06	0.7	0.06	-8.70436065298	-12.5408468008	3.04158161937	0.0312280644531
0.0	10666.0	0.0	947.0	10666.0	4000000.0	0.0	4.0	3.82	2.49	1.07	0.0500000000002	6.55	0.56	1.18	0.32	8.53	0.21	3.09	2.29	0.66	AAA431.cd3.X10.Y17.tile.tissue.png	52	1	2000	52	dcdfa49867bfc956b58421513ab9af0a	0	0	0	0	0	0	0	0	0	0	0	0	0	/home/dhl_ec/bnelissen/Slides/CD3_manuscript/CD3_slides/AAA431.cd3/AAA431.cd3.run1	255	0.7	0.06	0.7	0.06	-8.02582478624	-12.5527019945	1.90185558543	0.0291097011719
0.0	16146.0	0.0	1289.0	16146.0	4000000.0	0.0	3.0	5.29	2.36	1.78	0.0699999999999	9.42	0.56	1.16	0.32	8.59	0.21	3.13	2.87	0.88	AAA431.cd3.X10.Y18.tile.tissue.png	53	1	2000	53	6e4edafe2b5f42d2cc97278666008d27	0	0	0	0	0	0	0	0	0	0	0	0	0	/home/dhl_ec/bnelissen/Slides/CD3_manuscript/CD3_slides/AAA431.cd3/AAA431.cd3.run1	255	0.7	0.06	0.7	0.06	-7.23409955995	-11.6846908278	0.477954102498	0.0291982564697
0.0	219198.0	0.0	9440.0	219198.0	4000000.0	0.0	17.0	3.48	3.0	1.14	0.05	6.67	0.4	0.73	0.21	6.54	0.24	3.25	2.3	0.58	AAA431.cd3.X10.Y19.tile.tissue.png	54	1	2000	54	588340074a58e464efe2c64c08a8e69d	0	0	0	0	0	0	0	0	0	0	0	0	0	/home/dhl_ec/bnelissen/Slides/CD3_manuscript/CD3_slides/AAA431.cd3/AAA431.cd3.run1	255	0.7	0.06	0.7	0.06	-7.64283430101	-11.5805813743	0.398917876965	0.0419421142578
0.0	8571.0	0.0	456.0	8571.0	4000000.0	0.0	1.0	2.97	2.6	1.78	0.0799999999999	9.43	0.57	1.39	0.33	7.9	0.21	3.1	2.3	0.55	AAA431.cd3.X10.Y2.tile.tissue.png	55	1	2000	55	a500d2614689057955d5007573ba3160	0	0	0	0	0	0	0	0	0	0	0	0	0	/home/dhl_ec/bnelissen/Slides/CD3_manuscript/CD3_slides/AAA431.cd3/AAA431.cd3.run1	255	0.7	0.06	0.7	0.06	0.0	-10.5226945244	0.0314378160925	9.08980521533
9351.0	1327297.0	4069.0	14019.0	1327297.0	4000000.0	85.0	5.0	2.56	2.42	1.67	0.0799999999999	10.2	0.59	1.26	0.25	10.86	0.41	3.42	2.31	0.61	AAA431.cd3.X10.Y20.tile.tissue.png	56	1	2000	56	2cef49c438c5f83704ef1e34211999d6	0	0	0	0	0	0	0	0	0	0	0	0	0	/home/dhl_ec/bnelissen/Slides/CD3_manuscript/CD3_slides/AAA431.cd3/AAA431.cd3.run1	255	0.7	0.06	0.7	0.06	-9.23486179778	-12.0444106682	1.30385016399	0.147646070312
24739.0	3755628.0	12313.0	11345.0	3755628.0	4000000.0	286.0	4.0	3.49	1.75	1.74	0.0699999999999	10.16	0.56	1.21	0.0900000000001	13.54	0.55	3.31	1.74	2.04	AAA431.cd3.X10.Y21.tile.tissue.png	57	1	2000	57	8e794f35f3251c1481c341d627f59dd0	0	0	0	0	0	0	0	0	0	0	0	0	0	/home/dhl_ec/bnelissen/Slides/CD3_manuscript/CD3_slides/AAA431.cd3/AAA431.cd3.run1	255	0.7	0.06	0.7	0.06	-9.24838178594	-12.4740469242	1.25319034101	0.388279977417
8468.0	3969804.0	4003.0	9662.0	3969804.0	4000000.0	86.0	1.0	2.16	2.58	1.19	0.0599999999999	6.71	0.37	1.44	0.0899999999999	14.04	0.63	3.65	2.42	1.6	AAA431.cd3.X10.Y22.tile.tissue.png	58	1	2000	58	5b5fd1bf10a458de15ee69a6dc4285ed	0	0	0	0	0	0	0	0	0	0	0	0	0	/home/dhl_ec/bnelissen/Slides/CD3_manuscript/CD3_slides/AAA431.cd3/AAA431.cd3.run1	255	0.7	0.06	0.7	0.06	-9.24656282129	-12.3725180929	1.388302421	0.226761077148
4377.0	2586458.0	1794.0	8387.0	2586458.0	4000000.0	38.0	3.0	2.6	2.36	1.11	0.0599999999999	7.49	0.38	1.28	0.12	8.71	0.47	3.52	2.4	2.09	AAA431.cd3.X10.Y23.tile.tissue.png	59	1	2000	59	4a37f653f3a81b7963419a94d4adc46c	0	0	0	0	0	0	0	0	0	0	0	0	0	/home/dhl_ec/bnelissen/Slides/CD3_manuscript/CD3_slides/AAA431.cd3/AAA431.cd3.run1	255	0.7	0.06	0.7	0.06	-9.02586300098	-12.1626719738	1.59856470099	1.22428733594
0.0	4817.0	0.0	440.0	4817.0	4000000.0	0.0	2.0	2.47	2.37	1.23	0.05	6.83	0.37	0.73	0.22	5.85	0.14	2.05	1.51	0.78	AAA431.cd3.X10.Y3.tile.tissue.png	60	1	2000	60	4e393585799eb8891db0035dbcb8f632	0	0	0	0	0	0	0	0	0	0	0	0	0	/home/dhl_ec/bnelissen/Slides/CD3_manuscript/CD3_slides/AAA431.cd3/AAA431.cd3.run1	255	0.7	0.06	0.7	0.06	0.0	-12.6681766298	2.49509934704	0.0345516566162
0.0	4157.0	0.0	308.0	4157.0	4000000.0	0.0	1.0	2.37	2.25	1.16	0.0599999999999	6.88	0.38	0.73	0.22	5.9	0.21	3.13	2.28	1.28	AAA431.cd3.X10.Y4.tile.tissue.png	61	1	2000	61	da60823a571bd7c8d1db15293a49a9ba	0	0	0	0	0	0	0	0	0	0	0	0	0	/home/dhl_ec/bnelissen/Slides/CD3_manuscript/CD3_slides/AAA431.cd3/AAA431.cd3.run1	255	0.7	0.06	0.7	0.06	0.0	-12.7379171209	2.06497394267	0.0383772910156
0.0	5882.0	0.0	606.0	5882.0	4000000.0	0.0	3.0	2.01	1.36	1.16	0.0500000000002	6.9	0.37	0.74	0.22	6.28	0.21	3.41	2.31	0.73	AAA431.cd3.X10.Y5.tile.tissue.png	62	1	2000	62	36ecbc3b34782d15bf6378b7a5f7ef8f	0	0	0	0	0	0	0	0	0	0	0	0	0	/home/dhl_ec/bnelissen/Slides/CD3_manuscript/CD3_slides/AAA431.cd3/AAA431.cd3.run1	255	0.7	0.06	0.7	0.06	-7.96520578201	-12.7871321854	2.05419625753	0.0407420466309
0.0	0.0	0.0	0.0	0.0	4000000.0	0.0	0.0	2.15	1.52	1.74	0.0599999999999	8.89	0.47	1.18	0.31	5.44	0.13	1.99	2.31	1.45	AAA431.cd3.X10.Y6.tile.tissue.png	63	1	2000	63	486a65e8a8f7887a20c045ca56e16d11	0	0	0	0	0	0	0	0	0	0	0	0	0	/home/dhl_ec/bnelissen/Slides/CD3_manuscript/CD3_slides/AAA431.cd3/AAA431.cd3.run1	255	1.0	0.06	1.0	0.06	0.0	-12.5028334906	0.0	0.0279219627485
0.0	280136.0	0.0	7144.0	280136.0	4000000.0	0.0	3.0	2.37	2.51	1.12	0.05	7.18	0.39	0.75	0.2	6.53	0.15	2.18	1.52	1.67	AAA431.cd3.X10.Y7.tile.tissue.png	64	1	2000	64	dc70e79ee62763a45264d5963fb25fbf	0	0	0	0	0	0	0	0	0	0	0	0	0	/home/dhl_ec/bnelissen/Slides/CD3_manuscript/CD3_slides/AAA431.cd3/AAA431.cd3.run1	255	0.7	0.06	0.7	0.06	-7.9831371772	-12.5144776451	1.59774480678	0.06261078125
239.0	888985.0	127.0	8921.0	888985.0	4000000.0	3.0	5.0	1.85	1.07	1.19	0.0599999999999	7.35	0.56	1.32	0.3	7.42	0.36	3.24	2.29	0.58	AAA431.cd3.X10.Y8.tile.tissue.png	65	1	2000	65	8f4ad2386c9fddaefa485c748d50b38a	0	0	0	0	0	0	0	0	0	0	0	0	0	/home/dhl_ec/bnelissen/Slides/CD3_manuscript/CD3_slides/AAA431.cd3/AAA431.cd3.run1	255	0.7	0.06	0.7	0.06	-8.30966941918	-12.2609209028	1.2375133213	0.0995029921875
296.0	914209.0	158.0	6475.0	914209.0	4000000.0	4.0	2.0	2.37	1.94	1.19	0.05	7.48	0.38	0.75	0.18	7.44	0.25	2.22	1.53	0.81	AAA431.cd3.X10.Y9.tile.tissue.png	66	1	2000	66	dbbc02096cbf9432ec935148e0f504b1	0	0	0	0	0	0	0	0	0	0	0	0	0	/home/dhl_ec/bnelissen/Slides/CD3_manuscript/CD3_slides/AAA431.cd3/AAA431.cd3.run1	255	0.7	0.06	0.7	0.06	-8.05829411458	-11.7094873486	0.799221483086	0.065543828125
26792.0	3998330.0	13551.0	8060.0	3998330.0	4000000.0	291.0	1.0	2.54	2.48	1.13	0.05	6.51	0.37	0.76	0.0599999999999	10.04	0.38	2.18	1.52	0.43	AAA431.cd3.X11.Y10.tile.tissue.png	67	1	2000	67	9db56a1bffa83e8eae475e2e23af2c39	0	0	0	0	0	0	0	0	0	0	0	0	0	/home/dhl_ec/bnelissen/Slides/CD3_manuscript/CD3_slides/AAA431.cd3/AAA431.cd3.run1	255	0.7	0.0730145165683	0.7	0.0730145165683	-8.56593829155	-11.8667642128	0.403570391632	0.0713305709
22449.0	3982653.0	10065.0	8379.0	3982653.0	4000000.0	203.0	1.0	2.8	2.92	1.17	0.0500000000002	6.97	0.38	0.75	0.0599999999999	9.95	0.57	3.3	2.31	0.62	AAA431.cd3.X11.Y11.tile.tissue.png	68	1	2000	68	c4f4470bbe45f1cd7ec55137693568ff	0	0	0	0	0	0	0	0	0	0	0	0	0	/home/dhl_ec/bnelissen/Slides/CD3_manuscript/CD3_slides/AAA431.cd3/AAA431.cd3.run1	255	0.7	0.06	0.7	0.06	-8.32242709314	-11.904497884	0.591327515899	0.128150462494
8043.0	2415316.0	3230.0	12877.0	2415316.0	4000000.0	59.0	6.0	3.32	2.23	1.77	0.0700000000002	9.54	0.57	1.18	0.17	11.7	0.46	3.32	2.31	0.6	AAA431.cd3.X11.Y12.tile.tissue.png	69	1	2000	69	95b43f7f9125fd166f6e5729f0935679	0	0	0	0	0	0	0	0	0	0	0	0	0	/home/dhl_ec/bnelissen/Slides/CD3_manuscript/CD3_slides/AAA431.cd3/AAA431.cd3.run1	255	0.7	0.06	0.7	0.06	-8.2788543904	-12.0401564732	0.772463725826	0.236913384766
0.0	262823.0	0.0	6623.0	262823.0	4000000.0	0.0	12.0	2.8	1.89	1.16	0.0599999999999	6.94	0.51	0.71	0.2	6.54	0.15	2.13	1.53	0.39	AAA431.cd3.X11.Y13.tile.tissue.png	70	1	2000	70	f5622e70773b4dd400eb979aaafc215d	0	0	0	0	0	0	0	0	0	0	0	0	0	/home/dhl_ec/bnelissen/Slides/CD3_manuscript/CD3_slides/AAA431.cd3/AAA431.cd3.run1	255	0.7	0.06	0.7	0.06	-5.08190874288	-11.8042748391	0.0350750908851	0.0362402767334
0.0	2745.0	0.0	234.0	2745.0	4000000.0	0.0	1.0	3.35	2.1	1.15	0.0700000000002	9.34	0.57	1.22	0.32	9.02	0.23	3.34	2.47	0.64	AAA431.cd3.X11.Y14.tile.tissue.png	71	1	2000	71	85641575b78148076f4659ff501ef087	0	0	0	0	0	0	0	0	0	0	0	0	0	/home/dhl_ec/bnelissen/Slides/CD3_manuscript/CD3_slides/AAA431.cd3/AAA431.cd3.run1	255	0.7	0.06	0.7	0.06	-6.80329530259	-12.3432164498	2.30503354812	0.0274006577148
0.0	37501.0	0.0	1415.0	37501.0	4000000.0	0.0	4.0	4.09	2.04	1.78	0.0799999999999	7.42	0.38	0.74	0.22	5.93	0.14	2.07	1.53	0.389999999999	AAA431.cd3.X11.Y15.tile.tissue.png	72	1	2000	72	ad0a4d13dd1bef27d23825dc315adb51	0	0	0	0	0	0	0	0	0	0	0	0	0	/home/dhl_ec/bnelissen/Slides/CD3_manuscript/CD3_slides/AAA431.cd3/AAA431.cd3.run1	255	0.7	0.06	0.7	0.06	0.0	-12.246911462	0.280665510378	0.03392140448
0.0	5155.0	0.0	494.0	5155.0	4000000.0	0.0	2.0	3.27	2.66	1.91	0.0799999999999	9.63	0.56	1.19	0.32	8.65	0.22	3.13	2.3	0.58	AAA431.cd3.X11.Y16.tile.tissue.png	73	1	2000	73	c6adc149cc9e61779933990da3dd6d36	0	0	0	0	0	0	0	0	0	0	0	0	0	/home/dhl_ec/bnelissen/Slides/CD3_manuscript/CD3_slides/AAA431.cd3/AAA431.cd3.run1	255	0.7	0.06	0.7	0.06	-7.38327624814	-12.6812201628	1.33264373177	0.0273082528992
0.0	6981.0	0.0	528.0	6981.0	4000000.0	0.0	2.0	3.48	1.72	1.75	0.0700000000002	9.24	0.41	0.73	0.22	5.9	0.14	2.09	1.51	0.38	AAA431.cd3.X11.Y17.tile.tissue.png	74	1	2000	74	0aa1530393e5d1f25adb02caab0f8f15	0	0	0	0	0	0	0	0	0	0	0	0	0	/home/dhl_ec/bnelissen/Slides/CD3_manuscript/CD3_slides/AAA431.cd3/AAA431.cd3.run1	255	0.7	0.06	0.7	0.06	0.0	-12.7641789645	1.5474235033	0.0305828997803
0.0	80361.0	0.0	4179.0	80361.0	4000000.0	0.0	8.0	3.35	1.85	1.21	0.04	8.78	0.55	1.11	0.32	8.42	0.22	3.31	2.36	0.57	AAA431.cd3.X11.Y18.tile.tissue.png	75	1	2000	75	11fda69db9ca9f1ab954a61094eeba1b	0	0	0	0	0	0	0	0	0	0	0	0	0	/home/dhl_ec/bnelissen/Slides/CD3_manuscript/CD3_slides/AAA431.cd3/AAA431.cd3.run1	255	0.7	0.06	0.7	0.06	-5.54312004875	-11.8916694789	0.100094624779	0.0285954151001
3972.0	449101.0	2131.0	14065.0	449101.0	4000000.0	52.0	12.0	3.45	1.68	1.85	0.0700000000002	7.08	0.38	0.74	0.21	6.99	0.33	2.19	1.52	0.38	AAA431.cd3.X11.Y19.tile.tissue.png	76	1	2000	76	6d3956a99e6067c582dd2eabe18bf685	0	0	0	0	0	0	0	0	0	0	0	0	0	/home/dhl_ec/bnelissen/Slides/CD3_manuscript/CD3_slides/AAA431.cd3/AAA431.cd3.run1	255	0.7	0.06	0.7	0.06	-8.95902148575	-12.6966618372	1.93738842476	0.122045712891
0.0	43766.0	0.0	1303.0	43766.0	4000000.0	0.0	1.0	1.1	2.45	1.12	0.0599999999999	8.98	0.57	1.35	0.32	6.16	0.13	2.11	1.52	0.41	AAA431.cd3.X11.Y2.tile.tissue.png	77	1	2000	77	0793e81e4fe42d97df581def71f030de	0	0	0	0	0	0	0	0	0	0	0	0	0	/home/dhl_ec/bnelissen/Slides/CD3_manuscript/CD3_slides/AAA431.cd3/AAA431.cd3.run1	255	0.7	0.06	0.7	0.06	0.0	-10.8122085101	0.0294812132768	8.55388114536
18553.0	2624876.0	8052.0	20875.0	2624876.0	4000000.0	182.0	3.0	0.98	3.42	1.18	0.0500000000002	6.67	0.37	0.73	0.11	8.54	0.31	2.19	1.46	0.4	AAA431.cd3.X11.Y20.tile.tissue.png	78	1	2000	78	2007c7f3b3be0d1b0e690ea4c4e81919	0	0	0	0	0	0	0	0	0	0	0	0	0	/home/dhl_ec/bnelissen/Slides/CD3_manuscript/CD3_slides/AAA431.cd3/AAA431.cd3.run1	255	0.7	0.06	0.7	0.06	-9.08244997776	-12.4733271212	1.58644905326	0.25923122168
8704.0	3996938.0	4538.0	8284.0	3996938.0	4000000.0	110.0	1.0	2.68	2.11	1.09	0.0499999999997	6.32	0.38	0.74	0.0599999999999	9.81	0.37	2.2	1.53	0.429999999999	AAA431.cd3.X11.Y21.tile.tissue.png	79	1	2000	79	d0ac62a0f82edb3c5d9bea34db5cb70c	0	0	0	0	0	0	0	0	0	0	0	0	0	/home/dhl_ec/bnelissen/Slides/CD3_manuscript/CD3_slides/AAA431.cd3/AAA431.cd3.run1	255	0.7	0.06	0.7	0.06	-9.24917904978	-12.3547543359	1.39640072313	0.313454416351
3838.0	3986292.0	1937.0	9114.0	3986292.0	4000000.0	51.0	1.0	2.64	1.96	1.09	0.04	6.16	0.37	0.71	0.0599999999999	9.38	0.36	2.13	1.48	0.41	AAA431.cd3.X11.Y22.tile.tissue.png	80	1	2000	80	58c731820a7c11a2639d58f364f92a37	0	0	0	0	0	0	0	0	0	0	0	0	0	/home/dhl_ec/bnelissen/Slides/CD3_manuscript/CD3_slides/AAA431.cd3/AAA431.cd3.run1	255	0.7	0.06	0.7	0.06	-9.30731094685	-12.4032737925	1.37547711793	0.206429487061
2394.0	2450805.0	1018.0	7085.0	2450805.0	4000000.0	21.0	1.0	2.09	2.16	1.09	0.0500000000002	6.48	0.37	0.79	0.12	8.31	0.3	2.1	1.48	0.39	AAA431.cd3.X11.Y23.tile.tissue.png	81	1	2000	81	e51e1239c202b74eff09af98f1790e31	0	0	0	0	0	0	0	0	0	0	0	0	0	/home/dhl_ec/bnelissen/Slides/CD3_manuscript/CD3_slides/AAA431.cd3/AAA431.cd3.run1	255	0.7	0.06	0.7	0.06	-8.91574408773	-11.6709799992	1.2688923364	0.453109429688
70.0	14924.0	36.0	988.0	14924.0	4000000.0	1.0	3.0	2.45	2.16	1.09	0.04	6.34	0.37	0.72	0.21	6.41	0.2	2.04	1.47	0.36	AAA431.cd3.X11.Y3.tile.tissue.png	82	1	2000	82	f409cd62722c965b8fa244ea9982ac03	0	0	0	0	0	0	0	0	0	0	0	0	0	/home/dhl_ec/bnelissen/Slides/CD3_manuscript/CD3_slides/AAA431.cd3/AAA431.cd3.run1	255	0.7	0.06	0.7	0.06	-7.65260262868	-12.2394406854	0.624075160727	0.0372873029175
0.0	0.0	0.0	0.0	0.0	4000000.0	0.0	0.0	3.22	1.67	1.08	0.0500000000002	5.98	0.29	0.7	0.21	4.45	0.13	1.95	1.49	0.39	AAA431.cd3.X11.Y4.tile.tissue.png	83	1	2000	83	a588b6fb68597ff3e95c2e9ec8b6c2c1	0	0	0	0	0	0	0	0	0	0	0	0	0	/home/dhl_ec/bnelissen/Slides/CD3_manuscript/CD3_slides/AAA431.cd3/AAA431.cd3.run1	255	1.0	0.06	1.0	0.06	0.0	-12.6600933259	0.0	0.0333416325951
81.0	1064878.0	39.0	7497.0	1064878.0	4000000.0	1.0	4.0	3.22	1.93	1.07	0.0599999999999	6.85	0.51	0.72	0.17	7.25	0.25	2.24	1.51	0.849999999999	AAA431.cd3.X11.Y5.tile.tissue.png	84	1	2000	84	63be0a7aba6359b784296eb2c1830aa1	0	0	0	0	0	0	0	0	0	0	0	0	0	/home/dhl_ec/bnelissen/Slides/CD3_manuscript/CD3_slides/AAA431.cd3/AAA431.cd3.run1	255	0.7	0.06	0.7	0.06	-8.37131062399	-11.9176196318	0.98500237457	0.0770960136719
4408.0	3065275.0	2401.0	9296.0	3065275.0	4000000.0	55.0	2.0	2.81	2.01	1.11	0.0500000000002	9.63	0.37	0.75	0.0900000000001	9.04	0.34	2.24	1.52	0.46	AAA431.cd3.X11.Y6.tile.tissue.png	85	1	2000	85	f6ae2ca4d25528222b10a00a15634780	0	0	0	0	0	0	0	0	0	0	0	0	0	/home/dhl_ec/bnelissen/Slides/CD3_manuscript/CD3_slides/AAA431.cd3/AAA431.cd3.run1	255	0.7	0.06	0.7	0.06	-8.38597328916	-11.7346047988	0.821141318152	0.0958836967773
2366.0	3984097.0	1199.0	8652.0	3984097.0	4000000.0	28.0	1.0	3.76	3.24	1.1	0.0500000000002	6.27	0.37	0.75	0.0499999999997	9.67	0.38	2.22	1.54	0.42	AAA431.cd3.X11.Y7.tile.tissue.png	86	1	2000	86	963a1cf29145c288beca5635d59c9d1f	0	0	0	0	0	0	0	0	0	0	0	0	0	/home/dhl_ec/bnelissen/Slides/CD3_manuscript/CD3_slides/AAA431.cd3/AAA431.cd3.run1	255	0.7	0.0662368852776	0.7	0.0662368852776	-8.29134717302	-11.771855088	0.411464338351	0.0500254285278
8376.0	3998559.0	4250.0	8190.0	3998559.0	4000000.0	99.0	1.0	3.86	2.45	1.13	0.0500000000002	7.6	0.56	1.2	0.0699999999997	13.55	0.55	3.31	2.29	0.63	AAA431.cd3.X11.Y8.tile.tissue.png	87	1	2000	87	c3628669d890b5160c486590cfb6f198	0	0	0	0	0	0	0	0	0	0	0	0	0	/home/dhl_ec/bnelissen/Slides/CD3_manuscript/CD3_slides/AAA431.cd3/AAA431.cd3.run1	255	0.7	0.0678398845259	0.7	0.0678398845259	-8.37047511697	-11.4269497631	0.347257796452	0.0446629420385
13661.0	3993246.0	6697.0	8335.0	3993246.0	4000000.0	156.0	1.0	1.29	3.65	1.81	0.0699999999997	9.0	0.56	1.2	0.0799999999999	13.67	0.57	3.31	2.3	0.63	AAA431.cd3.X11.Y9.tile.tissue.png	88	1	2000	88	9319e65634a0478baeab896656feead4	0	0	0	0	0	0	0	0	0	0	0	0	0	/home/dhl_ec/bnelissen/Slides/CD3_manuscript/CD3_slides/AAA431.cd3/AAA431.cd3.run1	255	0.7	0.0681852204341	0.7	0.0681852204341	-8.39481120266	-11.4259274209	0.346418546605	0.0524673355942
15671.0	3378502.0	7197.0	14750.0	3378502.0	4000000.0	159.0	2.0	1.25	2.01	1.75	0.0700000000002	9.79	0.56	1.2	0.11	12.93	0.52	3.34	2.3	0.619999999999	AAA431.cd3.X12.Y10.tile.tissue.png	89	1	2000	89	0f028dba43350aecab1bc07f5ab3634e	0	0	0	0	0	0	0	0	0	0	0	0	0	/home/dhl_ec/bnelissen/Slides/CD3_manuscript/CD3_slides/AAA431.cd3/AAA431.cd3.run1	255	0.7	0.06	0.7	0.06	-8.80824811459	-12.2233739787	1.00977929266	0.297414774902
16635.0	1488895.0	6901.0	17209.0	1488895.0	4000000.0	141.0	9.0	1.49	3.17	1.75	0.0700000000002	9.94	0.57	1.19	0.23	10.81	0.4	3.33	2.3	0.58	AAA431.cd3.X12.Y11.tile.tissue.png	90	1	2000	90	43f558a7f1ab371a8f6633dc2b359298	0	0	0	0	0	0	0	0	0	0	0	0	0	/home/dhl_ec/bnelissen/Slides/CD3_manuscript/CD3_slides/AAA431.cd3/AAA431.cd3.run1	255	0.7	0.06	0.7	0.06	-8.73543838562	-12.2911484297	1.26700436046	0.364893431641
224.0	360630.0	79.0	9001.0	360630.0	4000000.0	1.0	10.0	1.38	2.34	1.77	0.0700000000002	9.32	0.57	1.2	0.3	9.45	0.32	3.22	2.3	0.6	AAA431.cd3.X12.Y12.tile.tissue.png	91	1	2000	91	b6a0d3dfbb27105769ea744c91feb5de	0	0	0	0	0	0	0	0	0	0	0	0	0	/home/dhl_ec/bnelissen/Slides/CD3_manuscript/CD3_slides/AAA431.cd3/AAA431.cd3.run1	255	0.7	0.06	0.7	0.06	-4.81231078394	-10.7286034735	0.027858385134	0.0363658552246
0.0	75722.0	0.0	2682.0	75722.0	4000000.0	0.0	5.0	1.22	1.92	1.74	0.0700000000002	9.33	0.57	1.21	0.32	9.14	0.24	3.49	2.51	0.6	AAA431.cd3.X12.Y13.tile.tissue.png	92	1	2000	92	7613eddef15dca3a4964063fdecdd8ab	0	0	0	0	0	0	0	0	0	0	0	0	0	/home/dhl_ec/bnelissen/Slides/CD3_manuscript/CD3_slides/AAA431.cd3/AAA431.cd3.run1	255	0.7	0.06	0.7	0.06	-6.64338994922	-11.0214718347	0.270788435797	0.0339260671387
0.0	5582.0	0.0	662.0	5582.0	4000000.0	0.0	2.0	1.32	1.84	1.81	0.0699999999997	9.43	0.56	1.22	0.31	8.66	0.21	3.22	2.56	0.57	AAA431.cd3.X12.Y14.tile.tissue.png	93	1	2000	93	457343609410d4e8586a93f4546749d1	0	0	0	0	0	0	0	0	0	0	0	0	0	/home/dhl_ec/bnelissen/Slides/CD3_manuscript/CD3_slides/AAA431.cd3/AAA431.cd3.run1	255	0.7	0.06	0.7	0.06	-6.39153351938	-12.2764842468	0.479535176835	0.0225036026077
0.0	0.0	0.0	0.0	0.0	4000000.0	0.0	0.0	1.2	1.66	1.74	0.0699999999997	9.44	0.46	1.18	0.31	6.8	0.2	3.08	2.43	0.57	AAA431.cd3.X12.Y15.tile.tissue.png	94	1	2000	94	2105f4720c826d5657c74de5d48d42b8	0	0	0	0	0	0	0	0	0	0	0	0	0	/home/dhl_ec/bnelissen/Slides/CD3_manuscript/CD3_slides/AAA431.cd3/AAA431.cd3.run1	255	1.0	0.06	1.0	0.06	0.0	-12.6896754191	0.0	0.0250207391739
6956.0	311013.0	2508.0	9135.0	311013.0	4000000.0	48.0	13.0	1.27	1.75	1.84	0.0700000000002	10.51	0.63	1.27	0.33	9.62	0.32	3.49	2.44	0.65	AAA431.cd3.X12.Y16.tile.tissue.png	95	1	2000	95	ece1f3073a69b1e2614240771470590e	0	0	0	0	0	0	0	0	0	0	0	0	0	/home/dhl_ec/bnelissen/Slides/CD3_manuscript/CD3_slides/AAA431.cd3/AAA431.cd3.run1	255	0.7	0.06	0.7	0.06	-9.21718992405	-12.4935294178	1.96481104661	0.0750527890625
51380.0	2078146.0	22124.0	14300.0	2078146.0	4000000.0	483.0	5.0	1.38	1.49	1.18	0.0500000000002	7.98	0.39	0.74	0.14	8.88	0.31	2.23	1.52	0.64	AAA431.cd3.X12.Y17.tile.tissue.png	96	1	2000	96	9c671f0c92217987cad365db58cab273	0	0	0	0	0	0	0	0	0	0	0	0	0	/home/dhl_ec/bnelissen/Slides/CD3_manuscript/CD3_slides/AAA431.cd3/AAA431.cd3.run1	255	0.7	0.06	0.7	0.06	-9.25329794639	-12.4961129256	1.65048810771	0.28517234082
41413.0	1997360.0	17045.0	19381.0	1997360.0	4000000.0	350.0	10.0	3.14	2.42	1.17	0.0599999999999	7.13	0.38	0.74	0.14	8.82	0.31	2.26	1.53	0.42	AAA431.cd3.X12.Y18.tile.tissue.png	97	1	2000	97	a7e3af5139b958ba893727be7b6b583b	0	0	0	0	0	0	0	0	0	0	0	0	0	/home/dhl_ec/bnelissen/Slides/CD3_manuscript/CD3_slides/AAA431.cd3/AAA431.cd3.run1	255	0.7	0.06	0.7	0.06	-9.41339103605	-12.4488529695	1.60053158811	0.29492405957
16201.0	1543471.0	7136.0	14123.0	1543471.0	4000000.0	159.0	9.0	2.69	2.89	1.18	0.0500000000002	7.65	0.39	0.73	0.16	8.04	0.28	2.23	1.52	0.4	AAA431.cd3.X12.Y19.tile.tissue.png	98	1	2000	98	71427e0fd984d7e7611a54c1253d71f9	0	0	0	0	0	0	0	0	0	0	0	0	0	/home/dhl_ec/bnelissen/Slides/CD3_manuscript/CD3_slides/AAA431.cd3/AAA431.cd3.run1	255	0.7	0.06	0.7	0.06	-9.1291448944	-12.5851491682	1.62984842204	0.178139388672
0.0	0.0	0.0	0.0	0.0	4000000.0	0.0	0.0	2.72	2.32	1.24	0.0600000000004	6.52	0.3	0.88	0.22	4.74	0.13	1.99	1.53	0.38	AAA431.cd3.X12.Y2.tile.tissue.png	99	1	2000	99	eb7a2601ccb7adbd496351f80e7c372a	0	0	0	0	0	0	0	0	0	0	0	0	0	/home/dhl_ec/bnelissen/Slides/CD3_manuscript/CD3_slides/AAA431.cd3/AAA431.cd3.run1	255	1.0	0.06	1.0	0.06	0.0	-11.4676689613	0.0	6.26250679844
15293.0	2926730.0	6772.0	12919.0	2926730.0	4000000.0	154.0	5.0	2.95	2.58	1.17	0.0599999999999	7.1	0.39	0.74	0.0999999999999	9.06	0.34	2.21	1.52	0.429999999999	AAA431.cd3.X12.Y20.tile.tissue.png	100	1	2000	100	e4b2754320942479817c34f266810739	0	0	0	0	0	0	0	0	0	0	0	0	0	/home/dhl_ec/bnelissen/Slides/CD3_manuscript/CD3_slides/AAA431.cd3/AAA431.cd3.run1	255	0.7	0.06	0.7	0.06	-9.08217962698	-12.4212197939	1.54626130218	0.257321320312
8558.0	3959105.0	4511.0	10277.0	3959105.0	4000000.0	123.0	1.0	3.5	2.11	1.23	0.0599999999999	11.31	0.38	0.75	0.0599999999999	9.85	0.37	2.18	1.53	0.62	AAA431.cd3.X12.Y21.tile.tissue.png	101	1	2000	101	0f30ae0e3e8a4bd8960c77708eff78b8	0	0	0	0	0	0	0	0	0	0	0	0	0	/home/dhl_ec/bnelissen/Slides/CD3_manuscript/CD3_slides/AAA431.cd3/AAA431.cd3.run1	255	0.7	0.06	0.7	0.06	-9.1308332922	-12.0620449227	1.39994993596	0.210392150391
3071.0	3951472.0	1606.0	10766.0	3951472.0	4000000.0	43.0	1.0	3.44	2.58	1.16	0.0500000000002	7.44	0.37	0.75	0.0600000000004	9.51	0.37	2.19	1.53	0.44	AAA431.cd3.X12.Y22.tile.tissue.png	102	1	2000	102	0b4c02a2bfe579b9e7f08a318564d9c9	0	0	0	0	0	0	0	0	0	0	0	0	0	/home/dhl_ec/bnelissen/Slides/CD3_manuscript/CD3_slides/AAA431.cd3/AAA431.cd3.run1	255	0.7	0.06	0.7	0.06	-9.10255002298	-12.5734913049	1.41973164974	0.200447193359
2168.0	1832868.0	1123.0	11243.0	1832868.0	4000000.0	31.0	2.0	2.72	1.69	1.16	0.0699999999997	7.29	0.38	0.82	0.14	7.99	0.29	2.14	1.53	0.4	AAA431.cd3.X12.Y23.tile.tissue.png	103	1	2000	103	b066d3913708961d714f8a4ccfd48ccf	0	0	0	0	0	0	0	0	0	0	0	0	0	/home/dhl_ec/bnelissen/Slides/CD3_manuscript/CD3_slides/AAA431.cd3/AAA431.cd3.run1	255	0.7	0.06	0.7	0.06	-8.44070500909	-11.935803538	0.954839557393	1.44579514844
0.0	2540.0	0.0	224.0	2540.0	4000000.0	0.0	1.0	2.78	1.57	1.16	0.0499999999997	6.89	0.38	0.76	0.22	5.88	0.14	2.05	1.53	0.54	AAA431.cd3.X12.Y3.tile.tissue.png	104	1	2000	104	fd01627e9eaf00fbc77c0bc76a4acffd	0	0	0	0	0	0	0	0	0	0	0	0	0	/home/dhl_ec/bnelissen/Slides/CD3_manuscript/CD3_slides/AAA431.cd3/AAA431.cd3.run1	255	0.7	0.06	0.7	0.06	0.0	-12.5076699039	1.93076556348	0.033507908844
406.0	1679494.0	231.0	16356.0	1679494.0	4000000.0	6.0	11.0	2.49	3.69	1.18	0.0499999999997	7.13	0.4	0.75	0.15	7.86	0.28	2.23	1.52	0.41	AAA431.cd3.X12.Y4.tile.tissue.png	105	1	2000	105	4d8928822bb21278a5bd8f51eaea7fb7	0	0	0	0	0	0	0	0	0	0	0	0	0	/home/dhl_ec/bnelissen/Slides/CD3_manuscript/CD3_slides/AAA431.cd3/AAA431.cd3.run1	255	0.7	0.06	0.7	0.06	-8.10392478331	-11.8545642184	0.921881295684	0.101496185547
6196.0	3753624.0	3363.0	14189.0	3753624.0	4000000.0	79.0	4.0	3.03	1.94	1.17	0.0499999999997	7.31	0.38	0.74	0.0699999999997	9.6	0.36	2.21	1.54	0.44	AAA431.cd3.X12.Y5.tile.tissue.png	106	1	2000	106	493d84cb40ce2f84607e4b140be4a679	0	0	0	0	0	0	0	0	0	0	0	0	0	/home/dhl_ec/bnelissen/Slides/CD3_manuscript/CD3_slides/AAA431.cd3/AAA431.cd3.run1	255	0.7	0.06	0.7	0.06	-8.42838718603	-11.902005762	0.662012618215	0.0900661164551
13363.0	4000000.0	6941.0	7996.0	4000000.0	4000000.0	171.0	1.0	2.1	3.17	1.2	0.0499999999997	8.21	0.3	0.76	0.0499999999997	9.89	0.38	2.18	1.53	0.62	AAA431.cd3.X12.Y6.tile.tissue.png	107	1	2000	107	b80c6391869c21967b2d06501156345f	0	0	0	0	0	0	0	0	0	0	0	0	0	/home/dhl_ec/bnelissen/Slides/CD3_manuscript/CD3_slides/AAA431.cd3/AAA431.cd3.run1	255	0.7	0.06	0.7	0.06	-9.00377204337	-12.0171612401	0.577188409752	0.069470206604
56237.0	3998072.0	23273.0	8136.0	3998072.0	4000000.0	541.0	1.0	2.82	2.61	1.18	0.0599999999999	7.53	0.56	1.18	0.0700000000002	10.21	0.63	3.55	2.57	0.72	AAA431.cd3.X12.Y7.tile.tissue.png	108	1	2000	108	8059d0d2998625d4a15a95d2e7ba45e4	0	0	0	0	0	0	0	0	0	0	0	0	0	/home/dhl_ec/bnelissen/Slides/CD3_manuscript/CD3_slides/AAA431.cd3/AAA431.cd3.run1	255	0.7	0.0632253046044	0.7	0.0632253046044	-9.00018497798	-12.0441775999	0.545867665344	0.103924347351
194576.0	3992343.0	68886.0	8330.0	3992343.0	4000000.0	1606.0	1.0	3.23	2.52	1.17	0.0599999999999	7.43	0.37	1.2	0.0899999999997	16.2	0.48	3.67	2.57	0.72	AAA431.cd3.X12.Y8.tile.tissue.png	109	1	2000	109	0018b89e5f6102d045b9b5fe63c0caa1	0	0	0	0	0	0	0	0	0	0	0	0	0	/home/dhl_ec/bnelissen/Slides/CD3_manuscript/CD3_slides/AAA431.cd3/AAA431.cd3.run1	255	0.7	0.0728939848121	0.7	0.0728939848121	-8.97527479692	-12.0358487538	0.471072240148	0.200601536972
18729.0	3997651.0	8901.0	8280.0	3997651.0	4000000.0	214.0	1.0	3.4	1.95	1.19	0.0600000000004	7.94	0.38	0.74	0.0699999999997	9.91	0.37	2.18	1.52	0.43	AAA431.cd3.X12.Y9.tile.tissue.png	110	1	2000	110	cd6c950016782e4e876085187bd1a1f8	0	0	0	0	0	0	0	0	0	0	0	0	0	/home/dhl_ec/bnelissen/Slides/CD3_manuscript/CD3_slides/AAA431.cd3/AAA431.cd3.run1	255	0.7	0.063351799499	0.7	0.063351799499	-8.82340564481	-11.3224228697	0.491154605114	0.0660036836052
11042.0	1809169.0	4931.0	17251.0	1809169.0	4000000.0	106.0	11.0	2.83	2.67	1.23	0.0500000000002	7.04	0.39	0.74	0.15	8.14	0.29	2.23	1.52	0.57	AAA431.cd3.X13.Y10.tile.tissue.png	111	1	2000	111	5d846619dbfe056c96bda349792b0d18	0	0	0	0	0	0	0	0	0	0	0	0	0	/home/dhl_ec/bnelissen/Slides/CD3_manuscript/CD3_slides/AAA431.cd3/AAA431.cd3.run1	255	0.7	0.06	0.7	0.06	-9.05308076382	-12.6268976751	1.1480141966	0.214125599609
0.0	140334.0	0.0	4881.0	140334.0	4000000.0	0.0	6.0	2.57	2.43	1.17	0.0500000000002	6.89	0.38	0.72	0.21	5.96	0.24	3.44	2.31	0.59	AAA431.cd3.X13.Y11.tile.tissue.png	112	1	2000	112	547f9e607fc819a99a3fed178e369417	0	0	0	0	0	0	0	0	0	0	0	0	0	/home/dhl_ec/bnelissen/Slides/CD3_manuscript/CD3_slides/AAA431.cd3/AAA431.cd3.run1	255	0.7	0.06	0.7	0.06	0.0	-11.3858407322	0.0731503725042	0.0389476271973
0.0	25904.0	0.0	1043.0	25904.0	4000000.0	0.0	2.0	2.11	2.03	1.16	0.0599999999999	6.91	0.76	1.31	0.35	8.22	0.24	3.12	2.32	0.57	AAA431.cd3.X13.Y12.tile.tissue.png	113	1	2000	113	b5d33b4800eac366ee1d46ab0219e912	0	0	0	0	0	0	0	0	0	0	0	0	0	/home/dhl_ec/bnelissen/Slides/CD3_manuscript/CD3_slides/AAA431.cd3/AAA431.cd3.run1	255	0.7	0.06	0.7	0.06	0.0	-10.9082522607	0.421680622442	0.0284720467529
0.0	4066.0	0.0	438.0	4066.0	4000000.0	0.0	2.0	2.31	1.45	1.95	0.0699999999997	10.24	0.63	1.32	0.36	9.46	0.21	3.18	2.44	0.56	AAA431.cd3.X13.Y13.tile.tissue.png	114	1	2000	114	327e88577efd10eef1c4666ae5d964ec	0	0	0	0	0	0	0	0	0	0	0	0	0	/home/dhl_ec/bnelissen/Slides/CD3_manuscript/CD3_slides/AAA431.cd3/AAA431.cd3.run1	255	0.7	0.06	0.7	0.06	-7.15372810115	-12.5454857321	1.26909234511	0.0245332954712
83.0	2937.0	44.0	238.0	2937.0	4000000.0	1.0	1.0	1.2	1.81	1.19	0.0500000000002	6.88	0.56	1.21	0.32	7.9	0.3	3.17	2.14	0.39	AAA431.cd3.X13.Y14.tile.tissue.png	115	1	2000	115	b1406ca91e75443ca438d5384aada0f5	0	0	0	0	0	0	0	0	0	0	0	0	0	/home/dhl_ec/bnelissen/Slides/CD3_manuscript/CD3_slides/AAA431.cd3/AAA431.cd3.run1	255	0.7	0.06	0.7	0.06	-7.57909607658	-12.3695003476	2.16144796423	0.0207424489746
3952.0	525389.0	1830.0	5255.0	525389.0	4000000.0	38.0	3.0	2.9	2.29	1.21	0.0599999999999	9.26	0.56	1.09	0.19	7.75	0.34	3.3	1.87	0.6	AAA431.cd3.X13.Y15.tile.tissue.png	116	1	2000	116	8c6f6d7a75d4b75d31895bd9f25c795c	0	0	0	0	0	0	0	0	0	0	0	0	0	/home/dhl_ec/bnelissen/Slides/CD3_manuscript/CD3_slides/AAA431.cd3/AAA431.cd3.run1	255	0.7	0.06	0.7	0.06	-8.56786170512	-11.8757463496	1.09479705164	0.0557141972656
30679.0	3458153.0	13449.0	12654.0	3458153.0	4000000.0	290.0	3.0	2.51	2.03	1.79	0.0700000000002	11.93	0.38	0.74	0.0799999999999	9.77	0.35	2.2	1.53	2.33	AAA431.cd3.X13.Y16.tile.tissue.png	117	1	2000	117	c9d64f9c3ab0b3adc8d9a9f08df893d7	0	0	0	0	0	0	0	0	0	0	0	0	0	/home/dhl_ec/bnelissen/Slides/CD3_manuscript/CD3_slides/AAA431.cd3/AAA431.cd3.run1	255	0.7	0.06	0.7	0.06	-9.07978641591	-12.0269852368	1.49624665861	0.230377610352
50294.0	3915094.0	22489.0	10723.0	3915094.0	4000000.0	483.0	1.0	2.31	1.63	1.79	0.0699999999997	10.59	0.57	1.2	0.0900000000001	13.35	0.6	3.34	2.56	0.71	AAA431.cd3.X13.Y17.tile.tissue.png	118	1	2000	118	177a75ee6f3d154db6df9617ebc95d47	0	0	0	0	0	0	0	0	0	0	0	0	0	/home/dhl_ec/bnelissen/Slides/CD3_manuscript/CD3_slides/AAA431.cd3/AAA431.cd3.run1	255	0.7	0.0677897993628	0.7	0.0677897993628	-9.2487498917	-12.8769949514	1.36606485487	0.384282063232
42688.0	3977810.0	19068.0	8861.0	3977810.0	4000000.0	407.0	1.0	3.32	2.14	1.14	0.0700000000002	10.19	0.57	1.19	0.0799999999999	15.23	0.64	3.72	2.6	0.72	AAA431.cd3.X13.Y18.tile.tissue.png	119	1	2000	119	9e9964a45117c20ec5d56ee5497325a3	0	0	0	0	0	0	0	0	0	0	0	0	0	/home/dhl_ec/bnelissen/Slides/CD3_manuscript/CD3_slides/AAA431.cd3/AAA431.cd3.run1	255	0.7	0.06	0.7	0.06	-9.36902743036	-12.3869913039	1.34709094185	0.378259464233
26423.0	3993631.0	12331.0	8385.0	3993631.0	4000000.0	296.0	1.0	3.43	2.72	1.15	0.0500000000002	9.89	0.56	1.23	0.0799999999999	13.87	0.58	3.31	2.37	0.64	AAA431.cd3.X13.Y19.tile.tissue.png	120	1	2000	120	99544be7074e92c3e7113377787d4100	0	0	0	0	0	0	0	0	0	0	0	0	0	/home/dhl_ec/bnelissen/Slides/CD3_manuscript/CD3_slides/AAA431.cd3/AAA431.cd3.run1	255	0.7	0.06	0.7	0.06	-9.34341180074	-12.5844633367	1.29174421697	0.234582645905
0.0	59683.0	0.0	1960.0	59683.0	4000000.0	0.0	2.0	3.57	2.69	1.14	0.0799999999999	9.77	0.62	1.48	0.34	8.06	0.22	3.17	2.31	0.54	AAA431.cd3.X13.Y2.tile.tissue.png	121	1	2000	121	0a3d71e2d304382012703a63c7691017	0	0	0	0	0	0	0	0	0	0	0	0	0	/home/dhl_ec/bnelissen/Slides/CD3_manuscript/CD3_slides/AAA431.cd3/AAA431.cd3.run1	255	0.7	0.06	0.7	0.06	0.0	-10.629858088	0.0275496433043	7.11666397318
13010.0	3998725.0	6767.0	8128.0	3998725.0	4000000.0	178.0	1.0	3.58	2.46	1.16	0.0499999999997	9.79	0.38	0.75	0.0600000000004	9.87	0.38	2.17	1.52	0.63	AAA431.cd3.X13.Y20.tile.tissue.png	122	1	2000	122	51cb51f6cd3c8c4cb5b3c059d9f9f224	0	0	0	0	0	0	0	0	0	0	0	0	0	/home/dhl_ec/bnelissen/Slides/CD3_manuscript/CD3_slides/AAA431.cd3/AAA431.cd3.run1	255	0.7	0.06	0.7	0.06	-9.17740679366	-12.145367629	1.18413788594	0.146609853271
7951.0	3994667.0	4186.0	8346.0	3994667.0	4000000.0	111.0	1.0	3.08	2.53	1.18	0.0499999999997	7.6	0.38	0.74	0.0599999999999	9.84	0.56	3.41	2.44	0.68	AAA431.cd3.X13.Y21.tile.tissue.png	123	1	2000	123	852a6ebcaa3f6a594199039e27380d28	0	0	0	0	0	0	0	0	0	0	0	0	0	/home/dhl_ec/bnelissen/Slides/CD3_manuscript/CD3_slides/AAA431.cd3/AAA431.cd3.run1	255	0.7	0.06	0.7	0.06	-9.06657524136	-12.2779819915	1.0440882809	0.192398577881
7845.0	3961550.0	3723.0	9926.0	3961550.0	4000000.0	93.0	1.0	2.29	2.5	1.13	0.0500000000002	6.68	0.55	1.2	0.0799999999999	13.44	0.55	3.33	2.31	0.63	AAA431.cd3.X13.Y22.tile.tissue.png	124	1	2000	124	2e3fc588dc8b1690d12812a9cc1e1542	0	0	0	0	0	0	0	0	0	0	0	0	0	/home/dhl_ec/bnelissen/Slides/CD3_manuscript/CD3_slides/AAA431.cd3/AAA431.cd3.run1	255	0.7	0.06	0.7	0.06	-8.91919079698	-12.1033245872	0.79685164892	0.130225737305
1466.0	1570514.0	626.0	6670.0	1570514.0	4000000.0	15.0	1.0	3.43	2.08	1.15	0.0599999999999	7.96	0.56	1.35	0.22	10.3	0.4	3.21	2.31	0.59	AAA431.cd3.X13.Y23.tile.tissue.png	125	1	2000	125	b09850ab6e1ef1dd112f0d96917d5114	0	0	0	0	0	0	0	0	0	0	0	0	0	/home/dhl_ec/bnelissen/Slides/CD3_manuscript/CD3_slides/AAA431.cd3/AAA431.cd3.run1	255	0.7	0.06	0.7	0.06	-8.26828230366	-11.2683328424	0.6989408014	0.249547703125
779.0	296114.0	404.0	7110.0	296114.0	4000000.0	9.0	4.0	2.74	2.34	1.54	0.0500000000002	6.82	0.56	1.19	0.3	7.01	0.22	2.13	1.54	0.38	AAA431.cd3.X13.Y3.tile.tissue.png	126	1	2000	126	173bb5b9e96fa814c6aa0b8b296e5728	0	0	0	0	0	0	0	0	0	0	0	0	0	/home/dhl_ec/bnelissen/Slides/CD3_manuscript/CD3_slides/AAA431.cd3/AAA431.cd3.run1	255	0.7	0.06	0.7	0.06	-8.90529010691	-12.5733929592	1.55443566147	0.067923796875
10859.0	3624857.0	5390.0	14822.0	3624857.0	4000000.0	126.0	4.0	2.57	1.78	1.1	0.0499999999997	7.33	0.37	0.71	0.0699999999997	9.35	0.34	2.1	1.49	0.41	AAA431.cd3.X13.Y4.tile.tissue.png	127	1	2000	127	a55a986d071716edb3ae24d1b21c69c2	0	0	0	0	0	0	0	0	0	0	0	0	0	/home/dhl_ec/bnelissen/Slides/CD3_manuscript/CD3_slides/AAA431.cd3/AAA431.cd3.run1	255	0.7	0.06	0.7	0.06	-8.8335546603	-12.2508997702	0.986076768542	0.158482046875
27734.0	4000000.0	13313.0	7996.0	4000000.0	4000000.0	304.0	1.0	2.62	1.07	1.14	0.0500000000002	6.23	0.3	0.73	0.0500000000002	9.7	0.37	2.26	2.31	0.42	AAA431.cd3.X13.Y5.tile.tissue.png	128	1	2000	128	e221533b5e66308a48197adb2dcc4fa8	0	0	0	0	0	0	0	0	0	0	0	0	0	/home/dhl_ec/bnelissen/Slides/CD3_manuscript/CD3_slides/AAA431.cd3/AAA431.cd3.run1	255	0.7	0.0600414603065	0.7	0.0600414603065	-9.43593272396	-11.9638353077	0.92788540818	0.201204448151
14493.0	4000000.0	7415.0	7996.0	4000000.0	4000000.0	192.0	1.0	0.95	1.17	1.11	0.0500000000002	5.98	0.28	0.72	0.0500000000002	10.1	0.37	2.2	1.53	0.420000000001	AAA431.cd3.X13.Y6.tile.tissue.png	129	1	2000	129	1b4ed42ba9c06c15de8cd16dac24a7b6	0	0	0	0	0	0	0	0	0	0	0	0	0	/home/dhl_ec/bnelissen/Slides/CD3_manuscript/CD3_slides/AAA431.cd3/AAA431.cd3.run1	255	0.7	0.06	0.7	0.06	-9.0303819318	-11.7538507067	0.75186687463	0.120112153824
16130.0	4000000.0	7935.0	7996.0	4000000.0	4000000.0	199.0	1.0	3.1	2.69	1.12	0.0500000000002	6.33	0.31	0.73	0.0500000000002	10.2	0.38	2.2	1.51	0.43	AAA431.cd3.X13.Y7.tile.tissue.png	130	1	2000	130	34634826b403960d43fc1099706d7aa9	0	0	0	0	0	0	0	0	0	0	0	0	0	/home/dhl_ec/bnelissen/Slides/CD3_manuscript/CD3_slides/AAA431.cd3/AAA431.cd3.run1	255	0.7	0.06	0.7	0.06	-9.22494372921	-11.5609268363	0.583617052105	0.0936532973938
16345.0	3984276.0	8061.0	8387.0	3984276.0	4000000.0	199.0	1.0	3.02	2.69	1.19	0.04	9.2	0.37	0.74	0.0599999999999	10.08	0.38	2.71	2.28	0.61	AAA431.cd3.X13.Y8.tile.tissue.png	131	1	2000	131	5b8757d13c76e431b58390025272f4d2	0	0	0	0	0	0	0	0	0	0	0	0	0	/home/dhl_ec/bnelissen/Slides/CD3_manuscript/CD3_slides/AAA431.cd3/AAA431.cd3.run1	255	0.7	0.06	0.7	0.06	-8.84182734441	-11.8912472103	0.742017374369	0.129277380188
20944.0	3936928.0	10041.0	9221.0	3936928.0	4000000.0	235.0	1.0	4.06	1.69	1.75	0.0699999999997	9.59	0.56	1.19	0.0900000000001	13.81	0.57	3.29	2.3	0.71	AAA431.cd3.X13.Y9.tile.tissue.png	132	1	2000	132	5f11d3b978d74d53720a77f32d5f0658	0	0	0	0	0	0	0	0	0	0	0	0	0	/home/dhl_ec/bnelissen/Slides/CD3_manuscript/CD3_slides/AAA431.cd3/AAA431.cd3.run1	255	0.7	0.06	0.7	0.06	-9.09228878146	-12.0030764166	0.936181108636	0.138641458313
0.0	269689.0	0.0	8071.0	269689.0	4000000.0	0.0	10.0	1.57	2.23	1.77	0.0800000000004	9.66	0.57	1.17	0.29	7.22	0.15	2.14	1.59	1.25	AAA431.cd3.X14.Y10.tile.tissue.png	133	1	2000	133	2325525e633bee2eee1c63d732c6a089	0	0	0	0	0	0	0	0	0	0	0	0	0	/home/dhl_ec/bnelissen/Slides/CD3_manuscript/CD3_slides/AAA431.cd3/AAA431.cd3.run1	255	0.7	0.06	0.7	0.06	0.0	-10.7883321123	0.0437315861395	0.0247919637451
0.0	21539.0	0.0	1641.0	21539.0	4000000.0	0.0	5.0	2.29	1.55	1.75	0.0799999999999	9.67	0.55	1.21	0.32	7.78	0.209999999999	3.18	2.36	1.04	AAA431.cd3.X14.Y11.tile.tissue.png	134	1	2000	134	9f9d0ba44f6c6bffbe3b72eb2b5a0d26	0	0	0	0	0	0	0	0	0	0	0	0	0	/home/dhl_ec/bnelissen/Slides/CD3_manuscript/CD3_slides/AAA431.cd3/AAA431.cd3.run1	255	0.7	0.06	0.7	0.06	0.0	-12.2405438497	0.358091445314	0.036780821167
0.0	1510.0	0.0	174.0	1510.0	4000000.0	0.0	1.0	2.15	1.55	1.91	0.0699999999997	9.35	0.56	1.04	0.28	8.05	0.21	3.33	2.45	1.46	AAA431.cd3.X14.Y12.tile.tissue.png	135	1	2000	135	2067a100dd6ed83dfca1feb58a8246be	0	0	0	0	0	0	0	0	0	0	0	0	0	/home/dhl_ec/bnelissen/Slides/CD3_manuscript/CD3_slides/AAA431.cd3/AAA431.cd3.run1	255	0.7	0.06	0.7	0.06	0.0	-12.5657874793	1.03240295814	0.026501869072
0.0	14585.0	0.0	1316.0	14585.0	4000000.0	0.0	6.0	1.21	1.86	2.03	0.0699999999997	9.57	0.57	1.22	0.33	8.77	0.22	3.2	2.38	0.7	AAA431.cd3.X14.Y13.tile.tissue.png	136	1	2000	136	c2d3a9fc8754394c0c4cba964dfdc0c3	0	0	0	0	0	0	0	0	0	0	0	0	0	/home/dhl_ec/bnelissen/Slides/CD3_manuscript/CD3_slides/AAA431.cd3/AAA431.cd3.run1	255	0.7	0.06	0.7	0.06	-8.22181207162	-12.4746856155	1.28630685264	0.0252856453857
0.0	8857.0	0.0	746.0	8857.0	4000000.0	0.0	3.0	1.15	1.52	1.45	0.0700000000006	9.49	0.55	1.19	0.32	8.06	0.21	3.14	2.34	0.66	AAA431.cd3.X14.Y14.tile.tissue.png	137	1	2000	137	542d50a988b3546722ff90554c8e8863	0	0	0	0	0	0	0	0	0	0	0	0	0	/home/dhl_ec/bnelissen/Slides/CD3_manuscript/CD3_slides/AAA431.cd3/AAA431.cd3.run1	255	0.7	0.06	0.7	0.06	0.0	-12.8073213829	1.47778262427	0.0162918104248
5041.0	1901183.0	2155.0	7016.0	1901183.0	4000000.0	41.0	1.0	2.14	2.67	1.75	0.0699999999997	10.17	0.57	1.2	0.200000000001	11.44	0.43	3.28	2.34	0.999999999999	AAA431.cd3.X14.Y15.tile.tissue.png	138	1	2000	138	4e800147610f07611bf595d9c42be800	0	0	0	0	0	0	0	0	0	0	0	0	0	/home/dhl_ec/bnelissen/Slides/CD3_manuscript/CD3_slides/AAA431.cd3/AAA431.cd3.run1	255	0.7	0.06	0.7	0.06	-8.47721036507	-11.6990418324	1.02535991547	0.103151138672
61404.0	3996406.0	23467.0	8361.0	3996406.0	4000000.0	495.0	1.0	3.14	2.99	1.17	0.0500000000002	6.55	0.37	0.749999999999	0.0599999999995	9.92	0.38	2.16	1.52	0.62	AAA431.cd3.X14.Y16.tile.tissue.png	139	1	2000	139	0732dd4ad8493fb09e1477c3afed930e	0	0	0	0	0	0	0	0	0	0	0	0	0	/home/dhl_ec/bnelissen/Slides/CD3_manuscript/CD3_slides/AAA431.cd3/AAA431.cd3.run1	255	0.7	0.0691339948803	0.7	0.0691339948803	-9.13280423688	-12.5494724022	0.701664055124	0.206239523285
36090.0	3910315.0	15487.0	10266.0	3910315.0	4000000.0	347.0	1.0	2.79	2.36	1.19	0.0500000000002	6.77	0.37	0.72	0.0600000000004	9.44	0.38	2.12	1.48	0.42	AAA431.cd3.X14.Y17.tile.tissue.png	140	1	2000	140	b9804280f7ecb565f328858aa805b0d0	0	0	0	0	0	0	0	0	0	0	0	0	0	/home/dhl_ec/bnelissen/Slides/CD3_manuscript/CD3_slides/AAA431.cd3/AAA431.cd3.run1	255	0.7	0.062045205943	0.7	0.062045205943	-8.92310114224	-12.2663371493	0.757065819268	0.265933434662
24961.0	3972165.0	10497.0	9170.0	3972165.0	4000000.0	236.0	1.0	2.86	2.66	1.12	0.0500000000002	6.42	0.360000000001	0.72	0.0699999999997	9.62	0.37	2.1	2.3	0.65	AAA431.cd3.X14.Y18.tile.tissue.png	141	1	2000	141	25793a0502990effac7f94068f8d4018	0	0	0	0	0	0	0	0	0	0	0	0	0	/home/dhl_ec/bnelissen/Slides/CD3_manuscript/CD3_slides/AAA431.cd3/AAA431.cd3.run1	255	0.7	0.06	0.7	0.06	-9.19767080411	-11.7674190147	0.807612406696	0.195484413681
37662.0	3994431.0	17357.0	8338.0	3994431.0	4000000.0	402.0	1.0	3.06	2.27	1.77	0.0699999999997	10.31	0.559999999999	1.19	0.0699999999997	11.36	0.370000000001	2.12	1.47	0.62	AAA431.cd3.X14.Y19.tile.tissue.png	142	1	2000	142	36d1200007ae800599bda67ee382273e	0	0	0	0	0	0	0	0	0	0	0	0	0	/home/dhl_ec/bnelissen/Slides/CD3_manuscript/CD3_slides/AAA431.cd3/AAA431.cd3.run1	255	0.7	0.06	0.7	0.06	-9.12424350215	-12.1969190738	0.950132281034	0.215585709961
478.0	270032.0	179.0	6681.0	270032.0	4000000.0	4.0	5.0	2.71	2.5	1.13	0.0600000000004	6.77	0.37	0.820000000001	0.2	9.0	0.33	3.16	2.29	0.55	AAA431.cd3.X14.Y2.tile.tissue.png	143	1	2000	143	947d2078ae3810d13e9f0fb439b7bb33	0	0	0	0	0	0	0	0	0	0	0	0	0	/home/dhl_ec/bnelissen/Slides/CD3_manuscript/CD3_slides/AAA431.cd3/AAA431.cd3.run1	255	0.7	0.06	0.7	0.06	-7.80761848098	-11.6410725626	0.676769370142	4.70252466406
19802.0	4000000.0	8598.0	7996.0	4000000.0	4000000.0	199.0	1.0	1.52	2.52	1.76	0.0700000000006	8.42	0.3	0.750000000001	0.0500000000002	9.82	0.38	2.17	1.53	0.440000000001	AAA431.cd3.X14.Y20.tile.tissue.png	144	1	2000	144	14ace0527037dbb2c7d29e6e74f96fe9	0	0	0	0	0	0	0	0	0	0	0	0	0	/home/dhl_ec/bnelissen/Slides/CD3_manuscript/CD3_slides/AAA431.cd3/AAA431.cd3.run1	255	0.7	0.06	0.7	0.06	-8.96279218865	-11.8388563787	0.67128204694	0.145797134521
9675.0	4000000.0	4744.0	7996.0	4000000.0	4000000.0	117.0	1.0	1.16	2.59	1.18	0.0500000000002	8.03	0.469999999999	1.19	0.0700000000006	13.66	0.56	3.33	2.34	0.640000000001	AAA431.cd3.X14.Y21.tile.tissue.png	145	1	2000	145	ab249f37ee462e1a0254e0ceb2ae1a23	0	0	0	0	0	0	0	0	0	0	0	0	0	/home/dhl_ec/bnelissen/Slides/CD3_manuscript/CD3_slides/AAA431.cd3/AAA431.cd3.run1	255	0.7	0.06	0.7	0.06	-8.7461792669	-11.7806196626	0.480600136131	0.0635682579651
3469.0	3794945.0	1662.0	11792.0	3794945.0	4000000.0	38.0	7.0	2.51	3.72	1.66	0.0500000000002	9.67	0.56	1.2	0.0899999999992	13.2	0.54	3.27	2.34	0.749999999999	AAA431.cd3.X14.Y22.tile.tissue.png	146	1	2000	146	8ad832fd9f221bb6333e2caf55860ba0	0	0	0	0	0	0	0	0	0	0	0	0	0	/home/dhl_ec/bnelissen/Slides/CD3_manuscript/CD3_slides/AAA431.cd3/AAA431.cd3.run1	255	0.7	0.06	0.7	0.06	-8.37956732141	-11.9605422139	0.506814713488	0.0929333310547
58.0	842141.0	34.0	6755.0	842141.0	4000000.0	1.0	1.0	3.66	1.6	1.75	0.0799999999999	9.32	0.57	1.38	0.27	9.92	0.36	3.17	2.3	0.56	AAA431.cd3.X14.Y23.tile.tissue.png	147	1	2000	147	c49d042e4c17545e6c16b8311df7b3d9	0	0	0	0	0	0	0	0	0	0	0	0	0	/home/dhl_ec/bnelissen/Slides/CD3_manuscript/CD3_slides/AAA431.cd3/AAA431.cd3.run1	255	0.7	0.06	0.7	0.06	-8.77440522923	-11.5701764081	0.831544683194	0.900755539063
12642.0	2780481.0	6080.0	8590.0	2780481.0	4000000.0	140.0	1.0	3.79	2.63	1.75	0.0700000000006	9.61	0.559999999999	1.19	0.15	12.03	0.49	3.34	2.3	0.610000000001	AAA431.cd3.X14.Y3.tile.tissue.png	148	1	2000	148	5c28ba38d50c30ab277ea06cf1449273	0	0	0	0	0	0	0	0	0	0	0	0	0	/home/dhl_ec/bnelissen/Slides/CD3_manuscript/CD3_slides/AAA431.cd3/AAA431.cd3.run1	255	0.7	0.06	0.7	0.06	-9.13730445153	-12.5237159085	1.41108704246	0.195003998047
11568.0	3868815.0	6016.0	12015.0	3868815.0	4000000.0	139.0	1.0	2.61	2.32	1.17	0.0699999999997	9.91	0.56	1.31	0.0799999999999	13.91	0.559999999999	3.37	2.33	0.690000000001	AAA431.cd3.X14.Y4.tile.tissue.png	149	1	2000	149	d3b882aef927f9c521dad78ace5ea418	0	0	0	0	0	0	0	0	0	0	0	0	0	/home/dhl_ec/bnelissen/Slides/CD3_manuscript/CD3_slides/AAA431.cd3/AAA431.cd3.run1	255	0.7	0.06	0.7	0.06	-9.24035131606	-12.8574488296	1.42549009372	0.316183422363
11645.0	3968698.0	5968.0	10035.0	3968698.0	4000000.0	146.0	1.0	3.35	2.77	1.23	0.0500000000002	7.32	0.63	1.27	0.0900000000001	10.39	0.63	3.32	2.29	0.630000000001	AAA431.cd3.X14.Y5.tile.tissue.png	150	1	2000	150	2b2fe45b9742f25ea7e10612bee05aa7	0	0	0	0	0	0	0	0	0	0	0	0	0	/home/dhl_ec/bnelissen/Slides/CD3_manuscript/CD3_slides/AAA431.cd3/AAA431.cd3.run1	255	0.7	0.06	0.7	0.06	-9.11458968893	-12.4725971631	1.15250771949	0.261103364502
18211.0	3835804.0	9197.0	12711.0	3835804.0	4000000.0	232.0	1.0	3.08	1.6	1.2	0.0600000000004	6.9	0.37	0.75	0.0600000000004	9.7	0.55	3.57	2.52	0.71	AAA431.cd3.X14.Y6.tile.tissue.png	151	1	2000	151	ea183325c734050a562dcdc311e0a99a	0	0	0	0	0	0	0	0	0	0	0	0	0	/home/dhl_ec/bnelissen/Slides/CD3_manuscript/CD3_slides/AAA431.cd3/AAA431.cd3.run1	255	0.7	0.06	0.7	0.06	-8.97502967919	-12.3042216621	1.13994104841	0.213711378052
13387.0	3943487.0	7057.0	10217.0	3943487.0	4000000.0	176.0	1.0	3.21	2.14	1.19	0.0499999999993	10.05	0.39	0.749999999999	0.0600000000004	9.84	0.37	2.18	1.51	0.64	AAA431.cd3.X14.Y7.tile.tissue.png	152	1	2000	152	04ab5a0635caa6c139bc6986e3ec903c	0	0	0	0	0	0	0	0	0	0	0	0	0	/home/dhl_ec/bnelissen/Slides/CD3_manuscript/CD3_slides/AAA431.cd3/AAA431.cd3.run1	255	0.7	0.06	0.7	0.06	-8.92837751228	-11.8475544738	0.833182550557	0.106333373444
5841.0	2231326.0	2785.0	21109.0	2231326.0	4000000.0	63.0	9.0	2.52	2.43	1.16	0.0500000000002	7.71	0.39	0.75	0.13	8.32	0.46	3.47	2.41	0.61	AAA431.cd3.X14.Y8.tile.tissue.png	153	1	2000	153	37274d71a7fb92714e1180187faab78f	0	0	0	0	0	0	0	0	0	0	0	0	0	/home/dhl_ec/bnelissen/Slides/CD3_manuscript/CD3_slides/AAA431.cd3/AAA431.cd3.run1	255	0.7	0.06	0.7	0.06	-8.78924913549	-12.3131595167	1.12099266498	0.317211561523
5902.0	1192795.0	2668.0	17115.0	1192795.0	4000000.0	59.0	10.0	2.96	2.53	1.9	0.0699999999997	9.97	0.62	1.26	0.24	10.93	0.43	3.46	2.29	0.66	AAA431.cd3.X14.Y9.tile.tissue.png	154	1	2000	154	13e604b6ec3541ca60713cd545c27a8a	0	0	0	0	0	0	0	0	0	0	0	0	0	/home/dhl_ec/bnelissen/Slides/CD3_manuscript/CD3_slides/AAA431.cd3/AAA431.cd3.run1	255	0.7	0.06	0.7	0.06	-8.93384672546	-12.3684674475	1.26185259021	0.232309613281
97.0	40772.0	43.0	1166.0	40772.0	4000000.0	1.0	2.0	2.61	2.3	1.8	0.0599999999995	9.9	0.56	1.17	0.35	9.51	0.34	3.22	2.27	0.570000000001	AAA431.cd3.X15.Y10.tile.tissue.png	155	1	2000	155	c2169ed0716dda554c77032db6e53f87	0	0	0	0	0	0	0	0	0	0	0	0	0	/home/dhl_ec/bnelissen/Slides/CD3_manuscript/CD3_slides/AAA431.cd3/AAA431.cd3.run1	255	0.7	0.06	0.7	0.06	-5.12693505688	-11.069866256	0.0375377200833	0.0207044225464
940.0	11858.0	242.0	698.0	11858.0	4000000.0	3.0	2.0	2.7	3.04	1.17	0.0500000000002	6.84	0.790000000001	1.29	0.349999999999	9.58	0.32	3.19	2.39	0.969999999999	AAA431.cd3.X15.Y11.tile.tissue.png	156	1	2000	156	af57bc4786eec7ecd342d47e0c705ced	0	0	0	0	0	0	0	0	0	0	0	0	0	/home/dhl_ec/bnelissen/Slides/CD3_manuscript/CD3_slides/AAA431.cd3/AAA431.cd3.run1	255	0.7	0.06	0.7	0.06	-8.86877334693	-12.5548580019	1.55393022505	0.0348679311523
0.0	9412.0	0.0	932.0	9412.0	4000000.0	0.0	4.0	3.04	2.6	1.16	0.0499999999993	6.95	0.37	0.74	0.32	8.81	0.219999999999	3.13	1.53	1.09	AAA431.cd3.X15.Y12.tile.tissue.png	157	1	2000	157	f6239772148dc828384a10ddcf5a2216	0	0	0	0	0	0	0	0	0	0	0	0	0	/home/dhl_ec/bnelissen/Slides/CD3_manuscript/CD3_slides/AAA431.cd3/AAA431.cd3.run1	255	0.7	0.06	0.7	0.06	-8.82735876305	-12.5069870224	2.49450502071	0.0301701878662
0.0	4697.0	0.0	454.0	4697.0	4000000.0	0.0	2.0	2.39	2.54	1.18	0.0600000000004	6.87	0.57	1.22	0.31	5.94	0.219999999999	3.23	2.44	1.66	AAA431.cd3.X15.Y13.tile.tissue.png	158	1	2000	158	ad3e3cbb99ccb624ac4e0a91b8508c40	0	0	0	0	0	0	0	0	0	0	0	0	0	/home/dhl_ec/bnelissen/Slides/CD3_manuscript/CD3_slides/AAA431.cd3/AAA431.cd3.run1	255	0.7	0.06	0.7	0.06	0.0	-12.1771884108	1.84951082473	0.0257626288452
0.0	9700.0	0.0	884.0	9700.0	4000000.0	0.0	3.0	2.63	2.57	1.16	0.0500000000002	6.65	0.38	0.74	0.21	6.45	0.14	2.11	1.54	0.72	AAA431.cd3.X15.Y14.tile.tissue.png	159	1	2000	159	d5a8663e52441de1079905d7476f8666	0	0	0	0	0	0	0	0	0	0	0	0	0	/home/dhl_ec/bnelissen/Slides/CD3_manuscript/CD3_slides/AAA431.cd3/AAA431.cd3.run1	255	0.7	0.06	0.7	0.06	-8.63835549862	-12.4893038926	1.80322072252	0.0205829224854
1092.0	246946.0	546.0	4529.0	246946.0	4000000.0	12.0	7.0	2.14	1.63	1.19	0.0500000000002	6.82	0.549999999999	1.19	0.3	9.3	0.320000000001	3.2	2.3	1.03	AAA431.cd3.X15.Y15.tile.tissue.png	160	1	2000	160	8e85fbec76323427190c62cb2105bec2	0	0	0	0	0	0	0	0	0	0	0	0	0	/home/dhl_ec/bnelissen/Slides/CD3_manuscript/CD3_slides/AAA431.cd3/AAA431.cd3.run1	255	0.7	0.06	0.7	0.06	-8.68659928896	-12.1208706966	1.40019438379	0.0644102558594
39764.0	2811837.0	14796.0	10670.0	2811837.0	4000000.0	285.0	3.0	2.71	2.42	1.74	0.0699999999997	9.9	0.570000000001	1.21	0.16	13.94	0.559999999999	3.68	2.56	0.68	AAA431.cd3.X15.Y16.tile.tissue.png	161	1	2000	161	c7733ba5730c61f6a69ce97179b1992c	0	0	0	0	0	0	0	0	0	0	0	0	0	/home/dhl_ec/bnelissen/Slides/CD3_manuscript/CD3_slides/AAA431.cd3/AAA431.cd3.run1	255	0.7	0.06	0.7	0.06	-8.67049809833	-12.0468488096	0.842053151125	0.202340789062
85707.0	3848891.0	29767.0	11425.0	3848891.0	4000000.0	538.0	4.0	2.12	2.91	1.26	0.0699999999997	10.72	0.63	1.13	0.0700000000006	11.18	0.570000000001	3.46	2.43	0.66	AAA431.cd3.X15.Y17.tile.tissue.png	162	1	2000	162	ec0232ac0e5bcd0a5565fd06ea042a71	0	0	0	0	0	0	0	0	0	0	0	0	0	/home/dhl_ec/bnelissen/Slides/CD3_manuscript/CD3_slides/AAA431.cd3/AAA431.cd3.run1	255	0.7	0.0846891583525	0.7	0.0846891583525	-8.46510594764	-12.8352187281	0.504046870483	0.24131040625
17072.0	3998955.0	8154.0	8152.0	3998955.0	4000000.0	186.0	1.0	2.98	2.92	1.14	0.0500000000002	7.78	0.37	0.76	0.0600000000004	9.86	0.38	2.22	1.55	0.44	AAA431.cd3.X15.Y18.tile.tissue.png	163	1	2000	163	9f59870656184aa1415c7f2ae00ced27	0	0	0	0	0	0	0	0	0	0	0	0	0	/home/dhl_ec/bnelissen/Slides/CD3_manuscript/CD3_slides/AAA431.cd3/AAA431.cd3.run1	255	0.7	0.0676796868194	0.7	0.0676796868194	-8.55512108029	-11.2029908907	0.389519252666	0.0753709568634
19594.0	3993995.0	9640.0	8011.0	3993995.0	4000000.0	219.0	1.0	4.36	2.2	1.11	0.0600000000004	8.46	0.38	0.76	0.0599999999995	9.92	0.37	2.19	1.53	0.63	AAA431.cd3.X15.Y19.tile.tissue.png	164	1	2000	164	fe4a4720b2199f536b9cb0f2b7c64f93	0	0	0	0	0	0	0	0	0	0	0	0	0	/home/dhl_ec/bnelissen/Slides/CD3_manuscript/CD3_slides/AAA431.cd3/AAA431.cd3.run1	255	0.7	0.0680871629925	0.7	0.0680871629925	-8.57161541532	-11.9428683759	0.484297453591	0.0723322010803
8196.0	2037386.0	3663.0	11659.0	2037386.0	4000000.0	75.0	5.0	3.36	1.29	1.13	0.0600000000004	7.15	0.610000000001	1.37	0.129999999999	11.76	0.49	3.45	2.37	0.660000000001	AAA431.cd3.X15.Y2.tile.tissue.png	165	1	2000	165	3c5357349f114ffa54ad4cac0f56712b	0	0	0	0	0	0	0	0	0	0	0	0	0	/home/dhl_ec/bnelissen/Slides/CD3_manuscript/CD3_slides/AAA431.cd3/AAA431.cd3.run1	255	0.7	0.06	0.7	0.06	-8.65310718457	-12.1141102992	1.14222466709	2.29337203125
18801.0	3713025.0	8710.0	11879.0	3713025.0	4000000.0	189.0	2.0	2.82	2.36	1.13	0.0699999999997	11.09	0.63	1.35	0.110000000001	13.68	0.54	3.58	2.46	0.669999999999	AAA431.cd3.X15.Y20.tile.tissue.png	166	1	2000	166	6e9a4bc2b4ad0f19ccd139eacff6f838	0	0	0	0	0	0	0	0	0	0	0	0	0	/home/dhl_ec/bnelissen/Slides/CD3_manuscript/CD3_slides/AAA431.cd3/AAA431.cd3.run1	255	0.7	0.06	0.7	0.06	-8.49816113642	-11.8472127395	0.69576532474	0.211780426636
39203.0	3145763.0	13827.0	14143.0	3145763.0	4000000.0	267.0	4.0	2.66	2.6	1.77	0.0699999999997	9.57	0.570000000001	1.19	0.13	13.48	0.52	3.32	2.3	0.669999999999	AAA431.cd3.X15.Y21.tile.tissue.png	167	1	2000	167	499ed38438a8f504146580acf8810b2e	0	0	0	0	0	0	0	0	0	0	0	0	0	/home/dhl_ec/bnelissen/Slides/CD3_manuscript/CD3_slides/AAA431.cd3/AAA431.cd3.run1	255	0.7	0.06	0.7	0.06	-8.71542174208	-12.2721936622	1.07123225595	0.29585502002
6427.0	2000053.0	2353.0	16698.0	2000053.0	4000000.0	41.0	12.0	3.07	2.76	1.1	0.0500000000002	6.96	0.37	0.73	0.139999999999	8.14	0.29	2.22	1.52	0.610000000001	AAA431.cd3.X15.Y22.tile.tissue.png	168	1	2000	168	caec5c97fad436c695e414c326686fd0	0	0	0	0	0	0	0	0	0	0	0	0	0	/home/dhl_ec/bnelissen/Slides/CD3_manuscript/CD3_slides/AAA431.cd3/AAA431.cd3.run1	255	0.7	0.06	0.7	0.06	-8.98250981143	-12.7654575167	0.750003843942	0.287122011719
0.0	59022.0	0.0	2528.0	59022.0	4000000.0	0.0	1.0	3.52	1.59	1.81	0.0799999999999	9.45	0.469999999999	0.889999999999	0.22	5.72	0.29	2.06	1.54	0.53	AAA431.cd3.X15.Y23.tile.tissue.png	169	1	2000	169	4b0f6b116fd2cd4b22842128d6f1bc35	0	0	0	0	0	0	0	0	0	0	0	0	0	/home/dhl_ec/bnelissen/Slides/CD3_manuscript/CD3_slides/AAA431.cd3/AAA431.cd3.run1	255	0.7	0.06	0.7	0.06	0.0	-11.0385499741	0.0450897852774	5.27177460306
29773.0	3971915.0	13915.0	9090.0	3971915.0	4000000.0	302.0	1.0	3.03	2.63	1.12	0.0499999999993	6.36	0.36	0.74	0.0599999999995	9.75	0.37	2.18	1.53	0.630000000001	AAA431.cd3.X15.Y3.tile.tissue.png	170	1	2000	170	048c721d3f58b918892447902e33fe83	0	0	0	0	0	0	0	0	0	0	0	0	0	/home/dhl_ec/bnelissen/Slides/CD3_manuscript/CD3_slides/AAA431.cd3/AAA431.cd3.run1	255	0.7	0.06	0.7	0.06	-9.31974522632	-12.0912402966	1.08301650373	0.232186436127
11621.0	3877598.0	6120.0	12286.0	3877598.0	4000000.0	147.0	1.0	3.42	2.62	1.11	0.0500000000002	6.6	0.56	1.2	0.0900000000001	9.85	0.37	3.36	2.52	0.650000000001	AAA431.cd3.X15.Y4.tile.tissue.png	171	1	2000	171	f6c9424198b296defb796d4cb20a4ef1	0	0	0	0	0	0	0	0	0	0	0	0	0	/home/dhl_ec/bnelissen/Slides/CD3_manuscript/CD3_slides/AAA431.cd3/AAA431.cd3.run1	255	0.7	0.06	0.7	0.06	-8.98415585913	-12.8111743177	1.32920233258	0.339799555176
15283.0	3781574.0	7508.0	16769.0	3781574.0	4000000.0	177.0	2.0	3.2	2.15	1.12	0.0500000000002	7.7	0.37	0.75	0.0699999999997	9.47	0.369999999999	2.22	1.52	0.440000000001	AAA431.cd3.X15.Y5.tile.tissue.png	172	1	2000	172	8a3784c38a3f7bbca6b2b35a6d22102a	0	0	0	0	0	0	0	0	0	0	0	0	0	/home/dhl_ec/bnelissen/Slides/CD3_manuscript/CD3_slides/AAA431.cd3/AAA431.cd3.run1	255	0.7	0.06	0.7	0.06	-9.09721463014	-12.8954842269	1.43002721254	0.339581822266
26532.0	3772762.0	12340.0	10203.0	3772762.0	4000000.0	277.0	2.0	3.41	2.12	1.16	0.04	6.61	0.37	0.75	0.0700000000006	9.56	0.37	2.22	1.53	0.45	AAA431.cd3.X15.Y6.tile.tissue.png	173	1	2000	173	cb4fd4547a90ebc289780025053225f0	0	0	0	0	0	0	0	0	0	0	0	0	0	/home/dhl_ec/bnelissen/Slides/CD3_manuscript/CD3_slides/AAA431.cd3/AAA431.cd3.run1	255	0.7	0.06	0.7	0.06	-9.22598438719	-12.4587571271	1.45697537267	0.311250270386
27629.0	3481462.0	12776.0	15385.0	3481462.0	4000000.0	291.0	4.0	3.22	1.91	1.11	0.0500000000002	6.85	0.379999999999	0.740000000001	0.0799999999999	9.38	0.360000000001	2.22	1.53	0.429999999999	AAA431.cd3.X15.Y7.tile.tissue.png	174	1	2000	174	af4e068fb2a6330fa71d83a7022888c1	0	0	0	0	0	0	0	0	0	0	0	0	0	/home/dhl_ec/bnelissen/Slides/CD3_manuscript/CD3_slides/AAA431.cd3/AAA431.cd3.run1	255	0.7	0.06	0.7	0.06	-9.15832588162	-12.85292756	1.59705609699	0.381436263672
11480.0	1498198.0	5512.0	20963.0	1498198.0	4000000.0	117.0	10.0	3.36	2.57	1.2	0.0500000000002	6.88	0.38	0.75	0.16	7.69	0.27	2.23	1.52	0.570000000001	AAA431.cd3.X15.Y8.tile.tissue.png	175	1	2000	175	52edb3b29c0d756d4034fce53e1e5664	0	0	0	0	0	0	0	0	0	0	0	0	0	/home/dhl_ec/bnelissen/Slides/CD3_manuscript/CD3_slides/AAA431.cd3/AAA431.cd3.run1	255	0.7	0.06	0.7	0.06	-8.12972349875	-11.8221206581	1.2247948863	0.388888760742
669.0	226992.0	259.0	7887.0	226992.0	4000000.0	5.0	11.0	3.3	1.96	1.1	0.0500000000002	6.7	0.38	0.73	0.21	6.68	0.320000000001	3.21	2.29	0.58	AAA431.cd3.X15.Y9.tile.tissue.png	176	1	2000	176	c29656f8c094958fd3a79f4b474078a0	0	0	0	0	0	0	0	0	0	0	0	0	0	/home/dhl_ec/bnelissen/Slides/CD3_manuscript/CD3_slides/AAA431.cd3/AAA431.cd3.run1	255	0.7	0.06	0.7	0.06	-7.06000640376	-10.5764898005	0.149296857268	0.0315443544922
138.0	13793.0	52.0	1312.0	13793.0	4000000.0	1.0	5.0	2.9	2.08	1.77	0.0799999999999	7.38	0.549999999999	1.17	0.34	9.18	0.3	3.26	2.38	0.639999999999	AAA431.cd3.X16.Y10.tile.tissue.png	177	1	2000	177	589c2d6df0adb610333705f2064dd684	0	0	0	0	0	0	0	0	0	0	0	0	0	/home/dhl_ec/bnelissen/Slides/CD3_manuscript/CD3_slides/AAA431.cd3/AAA431.cd3.run1	255	0.7	0.06	0.7	0.06	-8.5187549741	-12.4887969897	1.04503456302	0.0308044989014
0.0	0.0	0.0	0.0	0.0	4000000.0	0.0	0.0	3.31	2.04	1.11	0.0499999999993	6.32	0.309999999999	0.73	0.23	4.56	0.21	3.09	2.55	1.37	AAA431.cd3.X16.Y11.tile.tissue.png	178	1	2000	178	47a2fd534b294d7822005b468cb3a47e	0	0	0	0	0	0	0	0	0	0	0	0	0	/home/dhl_ec/bnelissen/Slides/CD3_manuscript/CD3_slides/AAA431.cd3/AAA431.cd3.run1	255	1.0	0.06	1.0	0.06	0.0	-12.5669122291	0.0	0.0258351273232
0.0	21545.0	0.0	812.0	21545.0	4000000.0	0.0	2.0	2.89	2.92	1.13	0.0500000000002	6.62	0.38	0.73	0.22	5.7	0.21	3.15	2.32	1.01	AAA431.cd3.X16.Y12.tile.tissue.png	179	1	2000	179	9f88106d22bc9b3eb6e1ca3213c88c47	0	0	0	0	0	0	0	0	0	0	0	0	0	/home/dhl_ec/bnelissen/Slides/CD3_manuscript/CD3_slides/AAA431.cd3/AAA431.cd3.run1	255	0.7	0.06	0.7	0.06	0.0	-12.4061064063	0.0860286745402	0.0285616423645
77.0	10164.0	41.0	997.0	10164.0	4000000.0	1.0	4.0	1.58	1.44	1.77	0.0600000000004	9.68	0.56	1.18	0.32	9.12	0.34	3.44	2.6	2.39	AAA431.cd3.X16.Y13.tile.tissue.png	180	1	2000	180	c983151cc100a13c7d7c58409db2ab5e	0	0	0	0	0	0	0	0	0	0	0	0	0	/home/dhl_ec/bnelissen/Slides/CD3_manuscript/CD3_slides/AAA431.cd3/AAA431.cd3.run1	255	0.7	0.06	0.7	0.06	-8.91113717861	-12.5089909718	1.53695904966	0.0266091552734
0.0	3406.0	0.0	376.0	3406.0	4000000.0	0.0	2.0	1.06	1.03	1.1	0.0500000000002	6.63	0.37	0.74	0.21	5.65	0.22	3.13	2.32	2.07	AAA431.cd3.X16.Y14.tile.tissue.png	181	1	2000	181	124463d0035d8dad5dd026d7efcf5ffd	0	0	0	0	0	0	0	0	0	0	0	0	0	/home/dhl_ec/bnelissen/Slides/CD3_manuscript/CD3_slides/AAA431.cd3/AAA431.cd3.run1	255	0.7	0.06	0.7	0.06	0.0	-12.5432166847	1.6398059892	0.0205443408203
0.0	20871.0	0.0	1560.0	20871.0	4000000.0	0.0	4.0	1.28	1.47	1.77	0.0599999999995	9.36	0.559999999999	1.17	0.31	6.13	0.21	3.15	2.3	2.73	AAA431.cd3.X16.Y15.tile.tissue.png	182	1	2000	182	3c3fbee7506a12f5b9747cfd2d5609d7	0	0	0	0	0	0	0	0	0	0	0	0	0	/home/dhl_ec/bnelissen/Slides/CD3_manuscript/CD3_slides/AAA431.cd3/AAA431.cd3.run1	255	0.7	0.06	0.7	0.06	-7.44492845675	-12.2732259884	0.61274436559	0.0292565703125
0.0	22540.0	0.0	835.0	22540.0	4000000.0	0.0	2.0	1.11	2.66	1.12	0.0499999999993	6.69	0.38	1.21	0.34	8.19	0.22	3.19	2.41	0.72	AAA431.cd3.X16.Y16.tile.tissue.png	183	1	2000	183	cf4a75de5a1f0203e2db3cc0032ab42b	0	0	0	0	0	0	0	0	0	0	0	0	0	/home/dhl_ec/bnelissen/Slides/CD3_manuscript/CD3_slides/AAA431.cd3/AAA431.cd3.run1	255	0.7	0.06	0.7	0.06	0.0	-12.2441484765	0.0344261731314	0.0343713882294
1373.0	796404.0	569.0	15347.0	796404.0	4000000.0	12.0	11.0	2.93	2.1	1.43	0.0500000000002	6.83	0.39	0.73	0.19	7.21	0.240000000001	2.2	1.51	1.42	AAA431.cd3.X16.Y17.tile.tissue.png	184	1	2000	184	fddbe37774de799342b311f89aeb13f2	0	0	0	0	0	0	0	0	0	0	0	0	0	/home/dhl_ec/bnelissen/Slides/CD3_manuscript/CD3_slides/AAA431.cd3/AAA431.cd3.run1	255	0.7	0.06	0.7	0.06	-7.86320747445	-11.9008353303	1.1218507949	0.211747109375
3464.0	1954028.0	1348.0	27676.0	1954028.0	4000000.0	24.0	12.0	2.61	2.61	1.1	0.0700000000006	10.06	0.58	1.2	0.21	11.27	0.43	3.41	2.35	0.989999999999	AAA431.cd3.X16.Y18.tile.tissue.png	185	1	2000	185	8faf4a2a4b044f64487082195c6422b3	0	0	0	0	0	0	0	0	0	0	0	0	0	/home/dhl_ec/bnelissen/Slides/CD3_manuscript/CD3_slides/AAA431.cd3/AAA431.cd3.run1	255	0.7	0.06	0.7	0.06	-8.21187645167	-11.6837389514	0.834046239921	0.341218014648
1294.0	1011212.0	535.0	21388.0	1011212.0	4000000.0	9.0	15.0	2.03	1.08	1.12	0.0500000000002	6.66	0.37	0.719999999999	0.17	7.1	0.240000000001	2.24	1.52	1.45	AAA431.cd3.X16.Y19.tile.tissue.png	186	1	2000	186	f474de6f1b96f2965717a73a9c116b49	0	0	0	0	0	0	0	0	0	0	0	0	0	/home/dhl_ec/bnelissen/Slides/CD3_manuscript/CD3_slides/AAA431.cd3/AAA431.cd3.run1	255	0.7	0.06	0.7	0.06	-8.11406443878	-11.7760574274	1.04848158979	0.23290584375
8971.0	3268110.0	4785.0	8528.0	3268110.0	4000000.0	116.0	1.0	1.64	2.27	1.17	0.0600000000004	6.79	0.37	0.77	0.0900000000001	9.04	0.34	2.18	1.52	0.599999999999	AAA431.cd3.X16.Y2.tile.tissue.png	187	1	2000	187	d00ea320f330d6525cd4cd5983fe448b	0	0	0	0	0	0	0	0	0	0	0	0	0	/home/dhl_ec/bnelissen/Slides/CD3_manuscript/CD3_slides/AAA431.cd3/AAA431.cd3.run1	255	0.7	0.06	0.7	0.06	-8.56570212461	-11.4281178634	0.65806852889	0.978535203125
1608.0	1135902.0	640.0	20746.0	1135902.0	4000000.0	15.0	13.0	2.35	2.48	1.08	0.0500000000002	7.66	0.38	1.19	0.25	10.41	0.38	2.89	1.48	0.57	AAA431.cd3.X16.Y20.tile.tissue.png	188	1	2000	188	5b111dc8f9cc7affa5972cfb1e99cc07	0	0	0	0	0	0	0	0	0	0	0	0	0	/home/dhl_ec/bnelissen/Slides/CD3_manuscript/CD3_slides/AAA431.cd3/AAA431.cd3.run1	255	0.7	0.06	0.7	0.06	-7.31356192216	-11.2223670173	0.562603488968	0.155697416016
0.0	1109773.0	0.0	18993.0	1109773.0	4000000.0	0.0	14.0	2.8	1.51	1.76	0.0600000000004	6.51	0.58	1.15	0.17	6.77	0.17	2.12	1.48	0.38	AAA431.cd3.X16.Y21.tile.tissue.png	189	1	2000	189	fc8a4ace11158dd110e35410a97a7c46	0	0	0	0	0	0	0	0	0	0	0	0	0	/home/dhl_ec/bnelissen/Slides/CD3_manuscript/CD3_slides/AAA431.cd3/AAA431.cd3.run1	255	0.7	0.06	0.7	0.06	-6.751007667	-11.186567695	0.0528514349307	0.0226236362305
215.0	2004425.0	115.0	10769.0	2004425.0	4000000.0	2.0	5.0	2.54	2.34	1.08	0.0499999999993	8.47	0.559999999999	1.19	0.2	11.37	0.46	3.49	2.29	0.6	AAA431.cd3.X16.Y22.tile.tissue.png	190	1	2000	190	1b55201d0f9381a03931774a05c50cbf	0	0	0	0	0	0	0	0	0	0	0	0	0	/home/dhl_ec/bnelissen/Slides/CD3_manuscript/CD3_slides/AAA431.cd3/AAA431.cd3.run1	255	0.7	0.06	0.7	0.06	-7.469969257	-11.8524887091	0.136769123925	0.0631107519531
0.0	0.0	0.0	0.0	0.0	4000000.0	0.0	0.0	1.24	1.65	1.73	0.0799999999999	7.73	0.34	0.87	0.219999999999	4.82	0.13	2.03	1.53	0.339999999999	AAA431.cd3.X16.Y23.tile.tissue.png	191	1	2000	191	524068f317307428093441238c0156c2	0	0	0	0	0	0	0	0	0	0	0	0	0	/home/dhl_ec/bnelissen/Slides/CD3_manuscript/CD3_slides/AAA431.cd3/AAA431.cd3.run1	255	1.0	0.06	1.0	0.06	0.0	-10.538727976	0.0	5.50429656025
16500.0	3984164.0	8110.0	8946.0	3984164.0	4000000.0	191.0	1.0	2.11	1.96	1.09	0.04	6.99	0.37	0.73	0.0599999999995	9.46	0.36	2.12	1.51	0.43	AAA431.cd3.X16.Y3.tile.tissue.png	192	1	2000	192	f5efbbe7c82ac1f1e7d6ed333169cbb7	0	0	0	0	0	0	0	0	0	0	0	0	0	/home/dhl_ec/bnelissen/Slides/CD3_manuscript/CD3_slides/AAA431.cd3/AAA431.cd3.run1	255	0.7	0.06	0.7	0.06	-8.87720488783	-11.5844412687	0.694479617819	0.166415586456
23109.0	3970966.0	11834.0	9612.0	3970966.0	4000000.0	285.0	1.0	2.52	2.2	1.12	0.0500000000002	7.47	0.37	0.75	0.0600000000004	9.87	0.36	2.14	1.5	0.420000000001	AAA431.cd3.X16.Y4.tile.tissue.png	193	1	2000	193	ef0237fe5e71940e2d92730c8c2bbfc7	0	0	0	0	0	0	0	0	0	0	0	0	0	/home/dhl_ec/bnelissen/Slides/CD3_manuscript/CD3_slides/AAA431.cd3/AAA431.cd3.run1	255	0.7	0.06	0.7	0.06	-9.05978733439	-12.4080552745	1.17534793093	0.224390832031
17786.0	3870048.0	8616.0	13457.0	3870048.0	4000000.0	206.0	1.0	1.07	1.9	1.16	0.0500000000002	6.52	0.37	0.74	0.0699999999997	11.68	0.549999999999	3.3	2.31	0.650000000001	AAA431.cd3.X16.Y5.tile.tissue.png	194	1	2000	194	2e9b0c6934baeccbbedc8814dc3f46eb	0	0	0	0	0	0	0	0	0	0	0	0	0	/home/dhl_ec/bnelissen/Slides/CD3_manuscript/CD3_slides/AAA431.cd3/AAA431.cd3.run1	255	0.7	0.06	0.7	0.06	-9.06483302428	-12.6713814819	1.38352929972	0.331452445557
23644.0	3725450.0	11769.0	12181.0	3725450.0	4000000.0	272.0	2.0	3.49	2.73	1.75	0.0799999999999	9.85	0.63	1.36	0.1	13.83	0.6	3.54	2.55	0.73	AAA431.cd3.X16.Y6.tile.tissue.png	195	1	2000	195	1fffe6726abb6e29e2b7e7de673138b4	0	0	0	0	0	0	0	0	0	0	0	0	0	/home/dhl_ec/bnelissen/Slides/CD3_manuscript/CD3_slides/AAA431.cd3/AAA431.cd3.run1	255	0.7	0.06	0.7	0.06	-9.18106056125	-12.6096338443	1.40226661212	0.282271582031
22148.0	2829035.0	10817.0	18298.0	2829035.0	4000000.0	246.0	6.0	2.8	2.29	1.11	0.0500000000002	7.09	0.38	0.740000000001	0.11	8.88	0.32	2.24	1.54	0.52	AAA431.cd3.X16.Y7.tile.tissue.png	196	1	2000	196	1dc6b2c2d1b2cc8b8bf149397dcec78a	0	0	0	0	0	0	0	0	0	0	0	0	0	/home/dhl_ec/bnelissen/Slides/CD3_manuscript/CD3_slides/AAA431.cd3/AAA431.cd3.run1	255	0.7	0.06	0.7	0.06	-9.14261884046	-12.8409563541	1.57168459803	0.334585325195
65.0	896300.0	48.0	17404.0	896300.0	4000000.0	1.0	11.0	2.42	2.27	1.11	0.0500000000002	6.69	0.38	0.740000000001	0.19	7.07	0.25	2.18	1.52	0.39	AAA431.cd3.X16.Y8.tile.tissue.png	197	1	2000	197	c6f65108994c1c4ab8d4039f9ae0862c	0	0	0	0	0	0	0	0	0	0	0	0	0	/home/dhl_ec/bnelissen/Slides/CD3_manuscript/CD3_slides/AAA431.cd3/AAA431.cd3.run1	255	0.7	0.06	0.7	0.06	-6.7196524996	-10.697436506	0.114453493543	0.0362069023437
159.0	110658.0	69.0	5069.0	110658.0	4000000.0	1.0	11.0	2.82	3.46	1.13	0.0500000000002	6.56	0.38	0.73	0.21	6.61	0.22	2.11	1.53	0.559999999999	AAA431.cd3.X16.Y9.tile.tissue.png	198	1	2000	198	8b3df1a759796929d86f7974c277cf8a	0	0	0	0	0	0	0	0	0	0	0	0	0	/home/dhl_ec/bnelissen/Slides/CD3_manuscript/CD3_slides/AAA431.cd3/AAA431.cd3.run1	255	0.7	0.06	0.7	0.06	-6.61616580697	-11.0761390072	0.0881195406053	0.0305919284668
0.0	40521.0	0.0	1584.0	40521.0	4000000.0	0.0	1.0	2.59	1.79	1.76	0.0799999999999	9.99	0.56	1.43	0.32	5.78	0.14	2.09	1.52	0.35	AAA431.cd3.X17.Y1.tile.tissue.png	199	1	2000	199	34a31f48ef489d8e4f942867073de22d	0	0	0	0	0	0	0	0	0	0	0	0	0	/home/dhl_ec/bnelissen/Slides/CD3_manuscript/CD3_slides/AAA431.cd3/AAA431.cd3.run1	255	0.7	0.06	0.7	0.06	0.0	-11.6465559715	0.604855979384	2.19179083008
0.0	88058.0	0.0	5123.0	88058.0	4000000.0	0.0	10.0	2.97	2.55	1.15	0.0499999999993	6.53	0.38	0.73	0.21	5.72	0.219999999999	3.24	2.4	0.64	AAA431.cd3.X17.Y10.tile.tissue.png	200	1	2000	200	381992f3c45baa312df2866d549f17ff	0	0	0	0	0	0	0	0	0	0	0	0	0	/home/dhl_ec/bnelissen/Slides/CD3_manuscript/CD3_slides/AAA431.cd3/AAA431.cd3.run1	255	0.7	0.06	0.7	0.06	0.0	-12.5164418676	0.0343457157676	0.0297898873596
0.0	25223.0	0.0	852.0	25223.0	4000000.0	0.0	2.0	2.96	2.24	1.19	0.0500000000002	6.52	0.37	0.74	0.23	5.66	0.13	2.08	1.53	0.38	AAA431.cd3.X17.Y11.tile.tissue.png	201	1	2000	201	04fdf1b43a65ac2d512fc869f43180b2	0	0	0	0	0	0	0	0	0	0	0	0	0	/home/dhl_ec/bnelissen/Slides/CD3_manuscript/CD3_slides/AAA431.cd3/AAA431.cd3.run1	255	0.7	0.06	0.7	0.06	0.0	-12.7152778702	0.178282609746	0.027888919342
0.0	17169.0	0.0	1130.0	17169.0	4000000.0	0.0	4.0	2.06	1.75	1.83	0.0699999999997	9.03	0.37	0.730000000001	0.22	5.67	0.209999999999	3.36	2.59	0.63	AAA431.cd3.X17.Y12.tile.tissue.png	202	1	2000	202	2f8ef67fbe02f697567ad9d99c3a533c	0	0	0	0	0	0	0	0	0	0	0	0	0	/home/dhl_ec/bnelissen/Slides/CD3_manuscript/CD3_slides/AAA431.cd3/AAA431.cd3.run1	255	0.7	0.06	0.7	0.06	0.0	-12.3956903727	1.10364804025	0.0294938449707
0.0	16266.0	0.0	1156.0	16266.0	4000000.0	0.0	4.0	2.96	2.96	1.23	0.0700000000006	10.19	0.62	1.32	0.360000000001	8.87	0.22	3.14	2.32	0.55	AAA431.cd3.X17.Y13.tile.tissue.png	203	1	2000	203	abf03b59b2301e1cbe64c1cba0728b0b	0	0	0	0	0	0	0	0	0	0	0	0	0	/home/dhl_ec/bnelissen/Slides/CD3_manuscript/CD3_slides/AAA431.cd3/AAA431.cd3.run1	255	0.7	0.06	0.7	0.06	-5.85909323035	-11.8847868577	0.473552230417	0.0279773375854
727.0	35600.0	263.0	2733.0	35600.0	4000000.0	5.0	8.0	2.41	1.77	1.74	0.0700000000006	9.43	0.570000000001	1.2	0.309999999999	10.59	0.31	3.18	2.33	0.92	AAA431.cd3.X17.Y14.tile.tissue.png	204	1	2000	204	31bea734231f60606689a3dcce2ade1e	0	0	0	0	0	0	0	0	0	0	0	0	0	/home/dhl_ec/bnelissen/Slides/CD3_manuscript/CD3_slides/AAA431.cd3/AAA431.cd3.run1	255	0.7	0.06	0.7	0.06	-8.72701273333	-11.94798569	1.08437492855	0.0312052836914
82.0	22850.0	48.0	1731.0	22850.0	4000000.0	1.0	7.0	2.5	2.28	1.75	0.0700000000006	9.88	0.55	1.2	0.32	9.27	0.309999999999	3.25	2.42	1.36	AAA431.cd3.X17.Y15.tile.tissue.png	205	1	2000	205	1cc6328b1def9c9d66b32305e1c47d1e	0	0	0	0	0	0	0	0	0	0	0	0	0	/home/dhl_ec/bnelissen/Slides/CD3_manuscript/CD3_slides/AAA431.cd3/AAA431.cd3.run1	255	0.7	0.06	0.7	0.06	-7.44709277304	-12.1753024871	0.626628569483	0.0308795604248
0.0	0.0	0.0	0.0	0.0	4000000.0	0.0	0.0	4.04	2.47	2.11	0.0700000000006	11.56	0.72	1.26	0.52	7.8	0.21	3.15	2.3	2.21	AAA431.cd3.X17.Y16.tile.tissue.png	206	1	2000	206	7642d18c24ee0e26193c1f4ddb4c0858	0	0	0	0	0	0	0	0	0	0	0	0	0	/home/dhl_ec/bnelissen/Slides/CD3_manuscript/CD3_slides/AAA431.cd3/AAA431.cd3.run1	255	1.0	0.06	1.0	0.06	0.0	-12.5466593446	0.0	0.0302672547188
0.0	48136.0	0.0	3079.0	48136.0	4000000.0	0.0	10.0	1.94	1.5	1.81	0.0700000000006	9.67	0.56	1.19	0.309999999999	8.61	0.22	3.26	2.4	0.860000000001	AAA431.cd3.X17.Y17.tile.tissue.png	207	1	2000	207	c0ce8a4c69417ce31cd95e1f843952cf	0	0	0	0	0	0	0	0	0	0	0	0	0	/home/dhl_ec/bnelissen/Slides/CD3_manuscript/CD3_slides/AAA431.cd3/AAA431.cd3.run1	255	0.7	0.06	0.7	0.06	-6.5493207755	-11.9751707332	0.227302514987	0.0261502945557
0.0	159295.0	0.0	8083.0	159295.0	4000000.0	0.0	18.0	1.6	3.06	1.72	0.0599999999995	9.72	0.57	1.19	0.31	8.77	0.23	3.3	2.39	0.969999999999	AAA431.cd3.X17.Y18.tile.tissue.png	208	1	2000	208	9457fe736132a78f478b52658392f483	0	0	0	0	0	0	0	0	0	0	0	0	0	/home/dhl_ec/bnelissen/Slides/CD3_manuscript/CD3_slides/AAA431.cd3/AAA431.cd3.run1	255	0.7	0.06	0.7	0.06	-6.54711061837	-11.0669194461	0.194436744557	0.0260384790039
0.0	24512.0	0.0	1434.0	24512.0	4000000.0	0.0	4.0	2.9	3.41	1.71	0.0600000000004	9.68	0.56	1.18	0.32	7.94	0.23	3.27	2.42	1.07	AAA431.cd3.X17.Y19.tile.tissue.png	209	1	2000	209	fc0c7e027fb57a5dc24938521c7740bf	0	0	0	0	0	0	0	0	0	0	0	0	0	/home/dhl_ec/bnelissen/Slides/CD3_manuscript/CD3_slides/AAA431.cd3/AAA431.cd3.run1	255	0.7	0.06	0.7	0.06	0.0	-12.5574931675	0.287053240186	0.0352974608459
486.0	2324805.0	279.0	16406.0	2324805.0	4000000.0	6.0	11.0	2.22	2.97	1.74	0.0799999999999	10.1	0.570000000001	1.19	0.179999999999	11.56	0.45	3.35	2.3	0.910000000001	AAA431.cd3.X17.Y2.tile.tissue.png	210	1	2000	210	5cbe38b7aacb9ea633fb9a69a41aca0b	0	0	0	0	0	0	0	0	0	0	0	0	0	/home/dhl_ec/bnelissen/Slides/CD3_manuscript/CD3_slides/AAA431.cd3/AAA431.cd3.run1	255	0.7	0.06	0.7	0.06	-8.20137526782	-9.64885412914	0.514307713541	0.47805934375
0.0	62941.0	0.0	3556.0	62941.0	4000000.0	0.0	9.0	1.47	1.96	1.9	0.0799999999999	10.09	0.63	1.26	0.35	9.27	0.24	3.48	2.05	1.04	AAA431.cd3.X17.Y20.tile.tissue.png	211	1	2000	211	1a44240c786bbe269258f9a0da91406e	0	0	0	0	0	0	0	0	0	0	0	0	0	/home/dhl_ec/bnelissen/Slides/CD3_manuscript/CD3_slides/AAA431.cd3/AAA431.cd3.run1	255	0.7	0.06	0.7	0.06	-7.75631788119	-11.9650114333	0.413080028899	0.0287113740234
68.0	53648.0	38.0	3086.0	53648.0	4000000.0	1.0	7.0	3.78	2.17	1.11	0.0499999999993	6.56	0.37	0.73	0.21	6.53	0.22	2.1	1.53	0.39	AAA431.cd3.X17.Y21.tile.tissue.png	212	1	2000	212	0cc27548ec01dc133a9db057d49cbccd	0	0	0	0	0	0	0	0	0	0	0	0	0	/home/dhl_ec/bnelissen/Slides/CD3_manuscript/CD3_slides/AAA431.cd3/AAA431.cd3.run1	255	0.7	0.06	0.7	0.06	-6.635969365	-11.8846440961	0.240733582142	0.0272387867432
108.0	1989494.0	48.0	11823.0	1989494.0	4000000.0	1.0	6.0	2.65	2.38	1.1	0.0499999999993	6.46	0.37	0.74	0.14	7.98	0.29	2.2	1.55	0.399999999999	AAA431.cd3.X17.Y22.tile.tissue.png	213	1	2000	213	f0d980a2493882c45ac5cff19bd732aa	0	0	0	0	0	0	0	0	0	0	0	0	0	/home/dhl_ec/bnelissen/Slides/CD3_manuscript/CD3_slides/AAA431.cd3/AAA431.cd3.run1	255	0.7	0.06	0.7	0.06	-7.07858384147	-11.6374479458	0.0940575452736	0.0430863701172
0.0	2613.0	0.0	334.0	2613.0	4000000.0	0.0	2.0	2.9	2.77	1.2	0.0600000000004	6.4	0.36	0.88	0.21	5.65	0.139999999999	2.07	1.54	0.55	AAA431.cd3.X17.Y23.tile.tissue.png	214	1	2000	214	a105d0ef317e75be7831f46b90bd8931	0	0	0	0	0	0	0	0	0	0	0	0	0	/home/dhl_ec/bnelissen/Slides/CD3_manuscript/CD3_slides/AAA431.cd3/AAA431.cd3.run1	255	0.7	0.06	0.7	0.06	0.0	-12.1384790511	2.3737347293	4.22605400816
19969.0	2397150.0	10231.0	18367.0	2397150.0	4000000.0	234.0	10.0	2.72	2.52	1.09	0.0500000000002	6.65	0.38	0.73	0.13	8.54	0.31	2.25	1.53	0.419999999999	AAA431.cd3.X17.Y3.tile.tissue.png	215	1	2000	215	86b21b011e70bc8d92d27d8be0c4d7df	0	0	0	0	0	0	0	0	0	0	0	0	0	/home/dhl_ec/bnelissen/Slides/CD3_manuscript/CD3_slides/AAA431.cd3/AAA431.cd3.run1	255	0.7	0.06	0.7	0.06	-8.56435837756	-11.8916168638	0.972913883948	0.417329714844
16818.0	1705843.0	7738.0	21171.0	1705843.0	4000000.0	183.0	13.0	4.18	2.05	1.1	0.0499999999993	7.04	0.38	0.75	0.150000000001	8.0	0.28	2.24	1.53	0.410000000001	AAA431.cd3.X17.Y4.tile.tissue.png	216	1	2000	216	440367d62af304e37f8a97b159dc9433	0	0	0	0	0	0	0	0	0	0	0	0	0	/home/dhl_ec/bnelissen/Slides/CD3_manuscript/CD3_slides/AAA431.cd3/AAA431.cd3.run1	255	0.7	0.06	0.7	0.06	-9.1995115439	-12.8974492216	1.41757543627	0.290541160156
23674.0	3476524.0	11086.0	15255.0	3476524.0	4000000.0	254.0	5.0	1.72	3.01	1.18	0.0500000000002	7.12	0.36	0.73	0.0799999999999	9.01	0.34	2.15	1.48	0.59	AAA431.cd3.X17.Y5.tile.tissue.png	217	1	2000	217	3a8691ed0a3cc409cfa4b000d6153b64	0	0	0	0	0	0	0	0	0	0	0	0	0	/home/dhl_ec/bnelissen/Slides/CD3_manuscript/CD3_slides/AAA431.cd3/AAA431.cd3.run1	255	0.7	0.06	0.7	0.06	-9.3228470245	-12.6070327816	1.51287863919	0.333467797363
12604.0	2085452.0	6020.0	23951.0	2085452.0	4000000.0	139.0	10.0	3.23	2.3	1.08	0.0499999999993	6.65	0.37	0.72	0.13	7.89	0.29	2.18	1.48	0.41	AAA431.cd3.X17.Y6.tile.tissue.png	218	1	2000	218	18a1f17848069f7d20ce702e2a5107c3	0	0	0	0	0	0	0	0	0	0	0	0	0	/home/dhl_ec/bnelissen/Slides/CD3_manuscript/CD3_slides/AAA431.cd3/AAA431.cd3.run1	255	0.7	0.06	0.7	0.06	-8.98452175142	-12.8316374974	1.43916922267	0.254202498047
0.0	646272.0	0.0	13521.0	646272.0	4000000.0	0.0	11.0	2.32	2.69	1.12	0.0500000000002	6.36	0.37	0.710000000001	0.18	8.49	0.25	3.29	2.47	0.52	AAA431.cd3.X17.Y7.tile.tissue.png	219	1	2000	219	88d28c1e24897cc862901134df104774	0	0	0	0	0	0	0	0	0	0	0	0	0	/home/dhl_ec/bnelissen/Slides/CD3_manuscript/CD3_slides/AAA431.cd3/AAA431.cd3.run1	255	0.7	0.06	0.7	0.06	-5.88896284856	-11.1076613556	0.0229934347477	0.0257204744873
236.0	344929.0	126.0	9378.0	344929.0	4000000.0	3.0	13.0	1.78	2.82	1.2	0.0500000000002	6.55	0.37	0.730000000001	0.2	6.71	0.219999999999	2.13	1.53	0.630000000001	AAA431.cd3.X17.Y8.tile.tissue.png	220	1	2000	220	fbde3de2c64ea06d04b32915d633b1db	0	0	0	0	0	0	0	0	0	0	0	0	0	/home/dhl_ec/bnelissen/Slides/CD3_manuscript/CD3_slides/AAA431.cd3/AAA431.cd3.run1	255	0.7	0.06	0.7	0.06	-6.5810331149	-10.6060358638	0.0355978743503	0.0237532729492
69.0	162683.0	41.0	7175.0	162683.0	4000000.0	1.0	12.0	1.96	2.45	1.14	0.0500000000002	6.55	0.37	0.73	0.21	6.57	0.219999999999	2.13	1.54	0.38	AAA431.cd3.X17.Y9.tile.tissue.png	221	1	2000	221	d8421c38a2228a949813cbf992bbc99f	0	0	0	0	0	0	0	0	0	0	0	0	0	/home/dhl_ec/bnelissen/Slides/CD3_manuscript/CD3_slides/AAA431.cd3/AAA431.cd3.run1	255	0.7	0.06	0.7	0.06	-6.18544188578	-10.8358617241	0.0601743456662	0.0293676177979
0.0	5252.0	0.0	514.0	5252.0	4000000.0	0.0	2.0	2.66	1.73	1.12	0.0600000000004	6.53	0.38	0.849999999999	0.21	5.65	0.139999999999	2.07	1.52	0.360000000001	AAA431.cd3.X18.Y1.tile.tissue.png	222	1	2000	222	695fec5f3b3d878b318f55f5066e0299	0	0	0	0	0	0	0	0	0	0	0	0	0	/home/dhl_ec/bnelissen/Slides/CD3_manuscript/CD3_slides/AAA431.cd3/AAA431.cd3.run1	255	0.7	0.06	0.7	0.06	0.0	-11.4459730851	0.598213794299	6.4927109628
1248.0	93531.0	526.0	4696.0	93531.0	4000000.0	10.0	11.0	3.38	1.41	1.16	0.0500000000002	6.55	0.370000000001	0.719999999999	0.21	6.61	0.22	2.1	1.52	0.55	AAA431.cd3.X18.Y10.tile.tissue.png	223	1	2000	223	10ddf5db53d7d862e18c521d30365bdd	0	0	0	0	0	0	0	0	0	0	0	0	0	/home/dhl_ec/bnelissen/Slides/CD3_manuscript/CD3_slides/AAA431.cd3/AAA431.cd3.run1	255	0.7	0.06	0.7	0.06	-7.31583508114	-11.1361246543	0.566295408361	0.0429511230469
945.0	98506.0	376.0	3801.0	98506.0	4000000.0	7.0	4.0	2.78	1.51	1.78	0.0700000000006	9.66	0.65	1.51	0.440000000001	11.26	0.32	3.41	2.32	0.620000000001	AAA431.cd3.X18.Y11.tile.tissue.png	224	1	2000	224	44750e018b60cdd2f1696a5592750349	0	0	0	0	0	0	0	0	0	0	0	0	0	/home/dhl_ec/bnelissen/Slides/CD3_manuscript/CD3_slides/AAA431.cd3/AAA431.cd3.run1	255	0.7	0.06	0.7	0.06	-7.74426493424	-11.8934235684	1.34960979565	0.0500870664063
53.0	77440.0	29.0	3103.0	77440.0	4000000.0	1.0	7.0	2.26	3.03	1.17	0.0500000000002	6.5	0.37	0.740000000001	0.21	6.69	0.3	3.24	1.94	0.6	AAA431.cd3.X18.Y12.tile.tissue.png	225	1	2000	225	d01ae6559d34644348203b885280b91d	0	0	0	0	0	0	0	0	0	0	0	0	0	/home/dhl_ec/bnelissen/Slides/CD3_manuscript/CD3_slides/AAA431.cd3/AAA431.cd3.run1	255	0.7	0.06	0.7	0.06	-6.60867863823	-11.8566919092	0.193550298944	0.0355904381104
0.0	43554.0	0.0	2288.0	43554.0	4000000.0	0.0	6.0	2.26	1.49	1.8	0.0700000000006	7.63	0.37	1.34	0.36	9.2	0.25	3.51	1.88	0.38	AAA431.cd3.X18.Y13.tile.tissue.png	226	1	2000	226	15b3cf0d580b5e76045688ba8bee3357	0	0	0	0	0	0	0	0	0	0	0	0	0	/home/dhl_ec/bnelissen/Slides/CD3_manuscript/CD3_slides/AAA431.cd3/AAA431.cd3.run1	255	0.7	0.06	0.7	0.06	-6.81006315183	-12.0734899237	0.309698635688	0.0273696335449
0.0	6007.0	0.0	590.0	6007.0	4000000.0	0.0	3.0	2.33	2.05	1.16	0.0500000000002	6.69	0.38	0.72	0.21	6.3	0.14	2.08	1.52	0.38	AAA431.cd3.X18.Y14.tile.tissue.png	227	1	2000	227	a82a6a889068b2b524ce112090317c7a	0	0	0	0	0	0	0	0	0	0	0	0	0	/home/dhl_ec/bnelissen/Slides/CD3_manuscript/CD3_slides/AAA431.cd3/AAA431.cd3.run1	255	0.7	0.06	0.7	0.06	-8.14584201782	-12.1885654153	1.54951263426	0.0238971221924
0.0	2200.0	0.0	290.0	2200.0	4000000.0	0.0	1.0	2.62	3.51	1.16	0.0500000000002	6.51	0.37	0.739999999999	0.22	5.67	0.14	2.06	1.54	0.68	AAA431.cd3.X18.Y15.tile.tissue.png	228	1	2000	228	2fa4fc37a619e325813707237d0cbe77	0	0	0	0	0	0	0	0	0	0	0	0	0	/home/dhl_ec/bnelissen/Slides/CD3_manuscript/CD3_slides/AAA431.cd3/AAA431.cd3.run1	255	0.7	0.06	0.7	0.06	0.0	-12.4863232548	0.0173345929926	0.0264000005035
0.0	25772.0	0.0	880.0	25772.0	4000000.0	0.0	2.0	3.35	2.01	1.1	0.0500000000002	6.52	0.37	0.73	0.219999999999	5.66	0.23	3.29	2.41	0.83	AAA431.cd3.X18.Y16.tile.tissue.png	229	1	2000	229	7abb1c2cdf1ee8b948465f71f7ea9c41	0	0	0	0	0	0	0	0	0	0	0	0	0	/home/dhl_ec/bnelissen/Slides/CD3_manuscript/CD3_slides/AAA431.cd3/AAA431.cd3.run1	255	0.7	0.06	0.7	0.06	0.0	-12.0466874311	0.0519539576851	0.0232764672546
0.0	6572.0	0.0	758.0	6572.0	4000000.0	0.0	3.0	2.16	1.8	1.78	0.0699999999997	10.28	0.62	1.32	0.37	8.6	0.24	2.75	1.53	0.93	AAA431.cd3.X18.Y17.tile.tissue.png	230	1	2000	230	7a47047818cacd63f331e06400e7e1a6	0	0	0	0	0	0	0	0	0	0	0	0	0	/home/dhl_ec/bnelissen/Slides/CD3_manuscript/CD3_slides/AAA431.cd3/AAA431.cd3.run1	255	0.7	0.06	0.7	0.06	0.0	-12.2457588901	0.412772700472	0.0280930534668
0.0	3135.0	0.0	338.0	3135.0	4000000.0	0.0	1.0	2.16	2.02	1.1	0.0500000000002	6.5	0.36	0.74	0.23	6.13	0.22	3.21	2.41	0.98	AAA431.cd3.X18.Y18.tile.tissue.png	231	1	2000	231	ec6d29aca19b018719269224536b8f44	0	0	0	0	0	0	0	0	0	0	0	0	0	/home/dhl_ec/bnelissen/Slides/CD3_manuscript/CD3_slides/AAA431.cd3/AAA431.cd3.run1	255	0.7	0.06	0.7	0.06	-8.78700476522	-12.0629778645	3.55821684554	0.0248027159424
711.0	15349.0	250.0	971.0	15349.0	4000000.0	4.0	3.0	1.97	2.48	1.12	0.0500000000002	6.49	0.37	0.730000000001	0.22	6.54	0.22	2.07	1.52	1.26	AAA431.cd3.X18.Y19.tile.tissue.png	232	1	2000	232	83d71b7863f200470d9a7e7bb0c7a13a	0	0	0	0	0	0	0	0	0	0	0	0	0	/home/dhl_ec/bnelissen/Slides/CD3_manuscript/CD3_slides/AAA431.cd3/AAA431.cd3.run1	255	0.7	0.06	0.7	0.06	-8.69712488435	-12.7662619966	2.52092630235	0.0317007353516
249.0	1374063.0	131.0	16157.0	1374063.0	4000000.0	3.0	13.0	2.42	2.43	1.12	0.0500000000002	6.52	0.38	0.740000000001	0.169999999999	7.52	0.27	2.2	1.52	1.2	AAA431.cd3.X18.Y2.tile.tissue.png	233	1	2000	233	df3a01b312af677eaea3360adaddf8be	0	0	0	0	0	0	0	0	0	0	0	0	0	/home/dhl_ec/bnelissen/Slides/CD3_manuscript/CD3_slides/AAA431.cd3/AAA431.cd3.run1	255	0.7	0.06	0.7	0.06	-7.48240237439	-10.9957952777	0.0756897821738	0.036266140625
0.0	16619.0	0.0	1455.0	16619.0	4000000.0	0.0	6.0	2.2	2.46	1.23	0.0500000000002	6.57	0.37	0.719999999999	0.21	6.12	0.139999999999	2.11	1.53	1.13	AAA431.cd3.X18.Y20.tile.tissue.png	234	1	2000	234	a858f115807881b75c2e0167b32ee189	0	0	0	0	0	0	0	0	0	0	0	0	0	/home/dhl_ec/bnelissen/Slides/CD3_manuscript/CD3_slides/AAA431.cd3/AAA431.cd3.run1	255	0.7	0.06	0.7	0.06	-8.92931762089	-12.3444541615	1.50966021745	0.0362981809082
0.0	26335.0	0.0	2396.0	26335.0	4000000.0	0.0	8.0	1.42	3.17	1.75	0.0699999999997	9.79	0.63	1.21	0.349999999999	9.54	0.23	3.4	2.35	0.72	AAA431.cd3.X18.Y21.tile.tissue.png	235	1	2000	235	7fa9029975f9423ab756e46c87350fcc	0	0	0	0	0	0	0	0	0	0	0	0	0	/home/dhl_ec/bnelissen/Slides/CD3_manuscript/CD3_slides/AAA431.cd3/AAA431.cd3.run1	255	0.7	0.06	0.7	0.06	-8.00767007086	-12.235658896	0.770457703356	0.029775473877
0.0	2214995.0	0.0	11988.0	2214995.0	4000000.0	0.0	8.0	1.14	1.55	1.75	0.0699999999997	9.46	0.56	1.18	0.179999999999	11.67	0.36	3.39	2.36	1.1	AAA431.cd3.X18.Y22.tile.tissue.png	236	1	2000	236	a5a67ee293d9a8f5d0f71c1ff4b05095	0	0	0	0	0	0	0	0	0	0	0	0	0	/home/dhl_ec/bnelissen/Slides/CD3_manuscript/CD3_slides/AAA431.cd3/AAA431.cd3.run1	255	0.7	0.06	0.7	0.06	-7.43056065098	-11.4762747789	0.0777566977879	0.0399729472656
483.0	7304.0	162.0	686.0	7304.0	4000000.0	2.0	3.0	1.11	1.32	1.16	0.0599999999995	6.55	0.370000000001	0.849999999999	0.21	6.51	0.21	2.07	1.52	0.6	AAA431.cd3.X18.Y23.tile.tissue.png	237	1	2000	237	e8f4d87d453dfaf4b07186af5d000043	0	0	0	0	0	0	0	0	0	0	0	0	0	/home/dhl_ec/bnelissen/Slides/CD3_manuscript/CD3_slides/AAA431.cd3/AAA431.cd3.run1	255	0.7	0.06	0.7	0.06	-9.33329729709	-12.5703279641	3.03778525312	2.95206874536
0.0	300590.0	0.0	7158.0	300590.0	4000000.0	0.0	9.0	2.27	2.79	1.15	0.0500000000002	6.57	0.37	0.74	0.2	5.99	0.23	3.23	2.29	1.26	AAA431.cd3.X18.Y3.tile.tissue.png	238	1	2000	238	b3053a030f9a4fbe9cf02fe6d414967a	0	0	0	0	0	0	0	0	0	0	0	0	0	/home/dhl_ec/bnelissen/Slides/CD3_manuscript/CD3_slides/AAA431.cd3/AAA431.cd3.run1	255	0.7	0.06	0.7	0.06	0.0	-11.39192485	0.0388146930828	0.0252926430664
0.0	95533.0	0.0	3682.0	95533.0	4000000.0	0.0	5.0	2.59	1.78	1.1	0.0500000000002	6.67	0.559999999999	0.75	0.21	5.85	0.22	3.19	2.32	0.57	AAA431.cd3.X18.Y4.tile.tissue.png	239	1	2000	239	ff23e14e790b5b2a5cb719a5221dcbee	0	0	0	0	0	0	0	0	0	0	0	0	0	/home/dhl_ec/bnelissen/Slides/CD3_manuscript/CD3_slides/AAA431.cd3/AAA431.cd3.run1	255	0.7	0.06	0.7	0.06	0.0	-11.5486215935	0.0204887403314	0.0294587204895
3075.0	438911.0	1507.0	9085.0	438911.0	4000000.0	34.0	9.0	2.92	1.82	1.13	0.0500000000002	7.02	0.38	0.75	0.2	7.01	0.23	2.18	1.52	0.540000000001	AAA431.cd3.X18.Y5.tile.tissue.png	240	1	2000	240	6b8ce1aba5793ccd091127f7c100ac69	0	0	0	0	0	0	0	0	0	0	0	0	0	/home/dhl_ec/bnelissen/Slides/CD3_manuscript/CD3_slides/AAA431.cd3/AAA431.cd3.run1	255	0.7	0.06	0.7	0.06	-9.075480743	-12.6531008495	1.86149473469	0.0926118457031
1833.0	652980.0	948.0	12049.0	652980.0	4000000.0	23.0	12.0	2.92	1.31	1.1	0.0500000000002	6.88	0.57	1.2	0.320000000001	9.82	0.349999999999	3.27	2.51	0.65	AAA431.cd3.X18.Y6.tile.tissue.png	241	1	2000	241	c31fb055b184a2c68a26a509941178b5	0	0	0	0	0	0	0	0	0	0	0	0	0	/home/dhl_ec/bnelissen/Slides/CD3_manuscript/CD3_slides/AAA431.cd3/AAA431.cd3.run1	255	0.7	0.06	0.7	0.06	-8.59680124113	-12.5447532786	1.49493761513	0.178617552734
539.0	96969.0	153.0	6121.0	96969.0	4000000.0	3.0	16.0	2.29	2.11	1.12	0.0500000000002	6.55	0.36	0.73	0.21	6.54	0.349999999999	3.29	2.34	0.56	AAA431.cd3.X18.Y7.tile.tissue.png	242	1	2000	242	63b873537d5b5ca92ddb925ddcbfee05	0	0	0	0	0	0	0	0	0	0	0	0	0	/home/dhl_ec/bnelissen/Slides/CD3_manuscript/CD3_slides/AAA431.cd3/AAA431.cd3.run1	255	0.7	0.06	0.7	0.06	-7.47015412283	-10.9735854059	0.380095436145	0.0313825454102
0.0	129404.0	0.0	6272.0	129404.0	4000000.0	0.0	12.0	1.13	1.34	1.1	0.0499999999993	6.56	0.37	0.73	0.21	6.2	0.23	3.41	2.45	0.58	AAA431.cd3.X18.Y8.tile.tissue.png	243	1	2000	243	5808804a677bdadde23f880dc26e64b6	0	0	0	0	0	0	0	0	0	0	0	0	0	/home/dhl_ec/bnelissen/Slides/CD3_manuscript/CD3_slides/AAA431.cd3/AAA431.cd3.run1	255	0.7	0.06	0.7	0.06	-6.56305276798	-10.659576312	0.175698505071	0.0315378666992
176.0	171043.0	84.0	7908.0	171043.0	4000000.0	1.0	15.0	2.8	2.35	1.19	0.0500000000002	6.57	0.570000000001	1.19	0.309999999999	9.23	0.320000000001	3.24	2.35	0.59	AAA431.cd3.X18.Y9.tile.tissue.png	244	1	2000	244	7e3194761e62992d6ffcd438efb2305e	0	0	0	0	0	0	0	0	0	0	0	0	0	/home/dhl_ec/bnelissen/Slides/CD3_manuscript/CD3_slides/AAA431.cd3/AAA431.cd3.run1	255	0.7	0.06	0.7	0.06	-6.56628543392	-10.8745818659	0.128706228067	0.028481706543
0.0	2971.0	0.0	415.0	2971.0	4000000.0	0.0	2.0	2.48	1.72	1.23	0.0599999999995	6.54	0.37	0.849999999999	0.21	5.7	0.14	2.08	1.54	0.52	AAA431.cd3.X19.Y1.tile.tissue.png	245	1	2000	245	d645e86a0f065ceb4fba4294e4ccb9e6	0	0	0	0	0	0	0	0	0	0	0	0	0	/home/dhl_ec/bnelissen/Slides/CD3_manuscript/CD3_slides/AAA431.cd3/AAA431.cd3.run1	255	0.7	0.06	0.7	0.06	0.0	-11.6193069226	0.067726646277	7.07953368246
624.0	120336.0	273.0	5804.0	120336.0	4000000.0	5.0	14.0	2.99	2.22	1.13	0.0500000000002	6.61	0.38	0.74	0.2	6.66	0.219999999999	2.14	1.53	0.38	AAA431.cd3.X19.Y10.tile.tissue.png	246	1	2000	246	33d6488a08f3bf7e6a60bb35d7cdc3d1	0	0	0	0	0	0	0	0	0	0	0	0	0	/home/dhl_ec/bnelissen/Slides/CD3_manuscript/CD3_slides/AAA431.cd3/AAA431.cd3.run1	255	0.7	0.06	0.7	0.06	-7.44338972086	-11.2806039947	0.430144028431	0.040405421875
4082.0	111636.0	1442.0	4872.0	111636.0	4000000.0	32.0	10.0	2.34	2.09	1.12	0.0500000000002	6.84	0.56	1.19	0.34	8.96	0.22	2.12	1.54	0.63	AAA431.cd3.X19.Y11.tile.tissue.png	247	1	2000	247	b2bb2dc5e2d89428150e89e4f2953578	0	0	0	0	0	0	0	0	0	0	0	0	0	/home/dhl_ec/bnelissen/Slides/CD3_manuscript/CD3_slides/AAA431.cd3/AAA431.cd3.run1	255	0.7	0.06	0.7	0.06	-8.87847821919	-12.5522806294	1.68444491422	0.0541281972656
53.0	2645.0	42.0	240.0	2645.0	4000000.0	1.0	1.0	1.94	3.05	1.12	0.0499999999993	6.59	0.38	0.740000000001	0.22	6.51	0.21	2.06	1.53	0.509999999999	AAA431.cd3.X19.Y12.tile.tissue.png	248	1	2000	248	844bda58b840eb8d31e514adb1c82683	0	0	0	0	0	0	0	0	0	0	0	0	0	/home/dhl_ec/bnelissen/Slides/CD3_manuscript/CD3_slides/AAA431.cd3/AAA431.cd3.run1	255	0.7	0.06	0.7	0.06	-8.26708028033	-12.124201405	2.02118341764	0.0304635574341
125.0	11875.0	71.0	1090.0	11875.0	4000000.0	2.0	5.0	2.53	2.43	1.17	0.0500000000002	6.46	0.37	0.700000000001	0.21	6.32	0.21	2.02	1.5	1.32	AAA431.cd3.X19.Y13.tile.tissue.png	249	1	2000	249	8869c4aa26f93ec3bfe521dbfe691ab5	0	0	0	0	0	0	0	0	0	0	0	0	0	/home/dhl_ec/bnelissen/Slides/CD3_manuscript/CD3_slides/AAA431.cd3/AAA431.cd3.run1	255	0.7	0.06	0.7	0.06	-8.91934917954	-12.4163511208	1.70060963378	0.0246266210937
0.0	12385.0	0.0	952.0	12385.0	4000000.0	0.0	3.0	1.39	2.86	1.16	0.0500000000002	6.33	0.36	1.27	0.35	8.16	0.24	3.29	2.34	1.55	AAA431.cd3.X19.Y14.tile.tissue.png	250	1	2000	250	b9b3272c864906fb2dac75c8d1c4cfd2	0	0	0	0	0	0	0	0	0	0	0	0	0	/home/dhl_ec/bnelissen/Slides/CD3_manuscript/CD3_slides/AAA431.cd3/AAA431.cd3.run1	255	0.7	0.06	0.7	0.06	0.0	-12.566841821	1.28450951882	0.0237946335449
52.0	10836.0	35.0	982.0	10836.0	4000000.0	1.0	4.0	2.5	1.99	1.76	0.0699999999997	9.55	0.559999999999	1.19	0.34	9.11	0.31	3.14	2.33	1.46	AAA431.cd3.X19.Y15.tile.tissue.png	251	1	2000	251	298194e8743a06817ac59c20b06d5429	0	0	0	0	0	0	0	0	0	0	0	0	0	/home/dhl_ec/bnelissen/Slides/CD3_manuscript/CD3_slides/AAA431.cd3/AAA431.cd3.run1	255	0.7	0.06	0.7	0.06	-7.24727457812	-12.042060205	0.717783960179	0.0308887816162
0.0	3297.0	0.0	362.0	3297.0	4000000.0	0.0	2.0	3.09	1.74	1.78	0.0600000000004	9.43	0.38	0.73	0.21	5.75	0.139999999999	2.06	1.51	1.21	AAA431.cd3.X19.Y16.tile.tissue.png	252	1	2000	252	5bed4b7522b44e15e75131c71679b972	0	0	0	0	0	0	0	0	0	0	0	0	0	/home/dhl_ec/bnelissen/Slides/CD3_manuscript/CD3_slides/AAA431.cd3/AAA431.cd3.run1	255	0.7	0.06	0.7	0.06	0.0	-12.5588428095	0.994463924354	0.0256213247223
0.0	3320.0	0.0	256.0	3320.0	4000000.0	0.0	1.0	2.26	2.32	1.18	0.0500000000002	6.51	0.37	0.73	0.21	5.67	0.139999999999	2.07	1.53	0.98	AAA431.cd3.X19.Y17.tile.tissue.png	253	1	2000	253	99ec06337281057f69ebe3256b5e8aed	0	0	0	0	0	0	0	0	0	0	0	0	0	/home/dhl_ec/bnelissen/Slides/CD3_manuscript/CD3_slides/AAA431.cd3/AAA431.cd3.run1	255	0.7	0.06	0.7	0.06	0.0	-12.4596776252	1.58905897026	0.0274120848389
0.0	0.0	0.0	0.0	0.0	4000000.0	0.0	0.0	2.91	2.48	1.76	0.0699999999997	9.39	0.52	1.18	0.320000000001	6.62	0.2	3.0	2.31	0.780000000001	AAA431.cd3.X19.Y18.tile.tissue.png	254	1	2000	254	e1b938175c61663c8ffc739995d419f1	0	0	0	0	0	0	0	0	0	0	0	0	0	/home/dhl_ec/bnelissen/Slides/CD3_manuscript/CD3_slides/AAA431.cd3/AAA431.cd3.run1	255	1.0	0.06	1.0	0.06	0.0	-12.5769400973	0.0	0.0230200133514
0.0	6553.0	0.0	492.0	6553.0	4000000.0	0.0	2.0	1.92	1.82	1.16	0.0500000000002	6.51	0.38	0.730000000001	0.22	6.22	0.13	2.08	1.52	1.22	AAA431.cd3.X19.Y19.tile.tissue.png	255	1	2000	255	7f0a63cc3f9ac3dad1c2312fb292ead5	0	0	0	0	0	0	0	0	0	0	0	0	0	/home/dhl_ec/bnelissen/Slides/CD3_manuscript/CD3_slides/AAA431.cd3/AAA431.cd3.run1	255	0.7	0.06	0.7	0.06	-8.51617646231	-12.6887391851	2.29678805959	0.0283080571289
0.0	1527231.0	0.0	18165.0	1527231.0	4000000.0	0.0	14.0	1.74	1.48	1.11	0.0500000000002	6.55	0.379999999999	0.73	0.150000000001	7.21	0.2	2.21	1.52	0.43	AAA431.cd3.X19.Y2.tile.tissue.png	256	1	2000	256	7c32f89ec209741496c9895302480a89	0	0	0	0	0	0	0	0	0	0	0	0	0	/home/dhl_ec/bnelissen/Slides/CD3_manuscript/CD3_slides/AAA431.cd3/AAA431.cd3.run1	255	0.7	0.06	0.7	0.06	-7.47551805395	-11.3654832765	0.101514521573	0.0377024023437
134.0	31541.0	68.0	3016.0	31541.0	4000000.0	2.0	11.0	2.61	1.75	1.16	0.0500000000002	6.54	0.37	0.72	0.22	6.62	0.21	2.1	1.53	1.28	AAA431.cd3.X19.Y20.tile.tissue.png	257	1	2000	257	e5d36c5c07d8f50c95fc0e64a40eb5d6	0	0	0	0	0	0	0	0	0	0	0	0	0	/home/dhl_ec/bnelissen/Slides/CD3_manuscript/CD3_slides/AAA431.cd3/AAA431.cd3.run1	255	0.7	0.06	0.7	0.06	-8.14690161086	-12.2598600279	0.737410161057	0.0334336936035
205.0	223296.0	108.0	8392.0	223296.0	4000000.0	2.0	13.0	2.26	2.16	1.16	0.0500000000002	6.56	0.38	0.73	0.21	6.69	0.21	2.13	1.48	1.38	AAA431.cd3.X19.Y21.tile.tissue.png	258	1	2000	258	42a6e26dfc4f0441cf5ee8af436dc39d	0	0	0	0	0	0	0	0	0	0	0	0	0	/home/dhl_ec/bnelissen/Slides/CD3_manuscript/CD3_slides/AAA431.cd3/AAA431.cd3.run1	255	0.7	0.06	0.7	0.06	-7.49708113358	-11.052285497	0.179832033948	0.0312518432617
671.0	2384390.0	311.0	18850.0	2384390.0	4000000.0	7.0	20.0	2.13	2.24	1.09	0.0500000000002	6.28	0.37	0.710000000001	0.12	8.01	0.29	2.15	1.48	1.22	AAA431.cd3.X19.Y22.tile.tissue.png	259	1	2000	259	3d803d3141c40ce73d49e10bf4beae65	0	0	0	0	0	0	0	0	0	0	0	0	0	/home/dhl_ec/bnelissen/Slides/CD3_manuscript/CD3_slides/AAA431.cd3/AAA431.cd3.run1	255	0.7	0.06	0.7	0.06	-7.15556573493	-11.3202104301	0.09946410035	0.0632314511719
0.0	2968.0	0.0	344.0	2968.0	4000000.0	0.0	2.0	2.96	2.9	1.12	0.0600000000004	6.41	0.36	0.83	0.21	5.48	0.13	2.0	1.47	1.59	AAA431.cd3.X19.Y23.tile.tissue.png	260	1	2000	260	c93355d1ef894b33788e912ecc6ce4a6	0	0	0	0	0	0	0	0	0	0	0	0	0	/home/dhl_ec/bnelissen/Slides/CD3_manuscript/CD3_slides/AAA431.cd3/AAA431.cd3.run1	255	0.7	0.06	0.7	0.06	0.0	-11.9399068034	1.76716765946	6.46659201764
0.0	33310.0	0.0	2232.0	33310.0	4000000.0	0.0	6.0	2.57	1.75	1.76	0.0699999999997	9.32	0.56	1.18	0.32	8.64	0.219999999999	3.15	1.58	1.86	AAA431.cd3.X19.Y3.tile.tissue.png	261	1	2000	261	acf2e46701a1cc4261f7e77c2b2dcc7e	0	0	0	0	0	0	0	0	0	0	0	0	0	/home/dhl_ec/bnelissen/Slides/CD3_manuscript/CD3_slides/AAA431.cd3/AAA431.cd3.run1	255	0.7	0.06	0.7	0.06	-5.77761672778	-11.2213666852	0.371208645106	0.0357321784668
156.0	3360.0	66.0	362.0	3360.0	4000000.0	1.0	2.0	2.01	2.42	1.11	0.0500000000002	6.69	0.38	0.719999999999	0.22	6.53	0.21	3.1	2.31	0.990000000001	AAA431.cd3.X19.Y4.tile.tissue.png	262	1	2000	262	3d3d3085a132cc5b4118db2c88d55786	0	0	0	0	0	0	0	0	0	0	0	0	0	/home/dhl_ec/bnelissen/Slides/CD3_manuscript/CD3_slides/AAA431.cd3/AAA431.cd3.run1	255	0.7	0.06	0.7	0.06	-7.88493622531	-12.0365489327	0.877967836992	0.0300821811523
208.0	4784.0	91.0	468.0	4784.0	4000000.0	2.0	2.0	2.08	2.9	1.16	0.0500000000002	6.59	0.37	0.729999999999	0.21	6.56	0.22	2.06	1.53	0.89	AAA431.cd3.X19.Y5.tile.tissue.png	263	1	2000	263	77bb279a481afc38c0696620bea38a9c	0	0	0	0	0	0	0	0	0	0	0	0	0	/home/dhl_ec/bnelissen/Slides/CD3_manuscript/CD3_slides/AAA431.cd3/AAA431.cd3.run1	255	0.7	0.06	0.7	0.06	-8.71526741225	-12.4793266046	1.21730707825	0.0320895542603
0.0	73641.0	0.0	2162.0	73641.0	4000000.0	0.0	2.0	2.26	2.03	1.15	0.0500000000002	6.6	0.38	0.730000000001	0.22	5.65	0.14	2.05	1.47	1.9	AAA431.cd3.X19.Y6.tile.tissue.png	264	1	2000	264	4cd7b938a7aa9474a70f1a55288db796	0	0	0	0	0	0	0	0	0	0	0	0	0	/home/dhl_ec/bnelissen/Slides/CD3_manuscript/CD3_slides/AAA431.cd3/AAA431.cd3.run1	255	0.7	0.06	0.7	0.06	0.0	-11.6113605254	0.0182248004413	0.0241132789459
94.0	62816.0	48.0	2839.0	62816.0	4000000.0	1.0	5.0	2.46	1.64	1.15	0.0499999999993	6.67	0.55	1.19	0.309999999999	9.45	0.309999999999	3.15	2.31	1.02	AAA431.cd3.X19.Y7.tile.tissue.png	265	1	2000	265	3c44906345ecd3a8ba1f2c22e076e403	0	0	0	0	0	0	0	0	0	0	0	0	0	/home/dhl_ec/bnelissen/Slides/CD3_manuscript/CD3_slides/AAA431.cd3/AAA431.cd3.run1	255	0.7	0.06	0.7	0.06	-5.6650393751	-11.0028486918	0.0655645567625	0.0294574561157
75.0	144517.0	38.0	7210.0	144517.0	4000000.0	1.0	14.0	2.62	1.78	1.14	0.0500000000002	6.74	0.56	1.23	0.339999999999	9.99	0.349999999999	3.24	2.47	0.569999999999	AAA431.cd3.X19.Y8.tile.tissue.png	266	1	2000	266	a44288e4e566fb9ff0b8cadaec0e5b9c	0	0	0	0	0	0	0	0	0	0	0	0	0	/home/dhl_ec/bnelissen/Slides/CD3_manuscript/CD3_slides/AAA431.cd3/AAA431.cd3.run1	255	0.7	0.06	0.7	0.06	-6.98532150876	-10.7749319102	0.0852984117332	0.0278396594238
348.0	275823.0	188.0	11838.0	275823.0	4000000.0	4.0	23.0	2.37	2.5	1.77	0.0700000000006	7.6	0.57	1.18	0.3	9.35	0.32	3.24	2.31	0.59	AAA431.cd3.X19.Y9.tile.tissue.png	267	1	2000	267	6ee56e62a4c93bf231df90e0d816316b	0	0	0	0	0	0	0	0	0	0	0	0	0	/home/dhl_ec/bnelissen/Slides/CD3_manuscript/CD3_slides/AAA431.cd3/AAA431.cd3.run1	255	0.7	0.06	0.7	0.06	-6.93302450877	-11.0175595843	0.138906136807	0.030919668457
16725.0	3899964.0	8100.0	10056.0	3899964.0	4000000.0	180.0	4.0	2.91	2.77	1.12	0.0500000000002	7.92	0.38	0.749999999999	0.0699999999997	9.84	0.37	2.21	1.53	0.62	AAA431.cd3.X2.Y10.tile.tissue.png	268	1	2000	268	369c807487179e267c8e8c83b2694642	0	0	0	0	0	0	0	0	0	0	0	0	0	/home/dhl_ec/bnelissen/Slides/CD3_manuscript/CD3_slides/AAA431.cd3/AAA431.cd3.run1	255	0.7	0.06	0.7	0.06	-8.48657706526	-12.1065392138	0.440505695489	0.114484606934
6149.0	3798584.0	3185.0	11508.0	3798584.0	4000000.0	73.0	2.0	2.71	3.01	1.12	0.0500000000002	7.3	0.38	0.740000000001	0.0699999999997	9.58	0.54	3.33	2.49	0.67	AAA431.cd3.X2.Y11.tile.tissue.png	269	1	2000	269	504f219f633348446207715e9c63e297	0	0	0	0	0	0	0	0	0	0	0	0	0	/home/dhl_ec/bnelissen/Slides/CD3_manuscript/CD3_slides/AAA431.cd3/AAA431.cd3.run1	255	0.7	0.06	0.7	0.06	-8.36035558522	-11.9472305313	0.594128890168	0.131944782227
1271.0	258088.0	518.0	7949.0	258088.0	4000000.0	9.0	11.0	3.15	2.16	1.15	0.0499999999993	7.12	0.380000000001	0.74	0.200000000001	6.96	0.23	2.13	1.54	0.389999999999	AAA431.cd3.X2.Y12.tile.tissue.png	270	1	2000	270	f7a98f1fb1e0fcef8002702642fea754	0	0	0	0	0	0	0	0	0	0	0	0	0	/home/dhl_ec/bnelissen/Slides/CD3_manuscript/CD3_slides/AAA431.cd3/AAA431.cd3.run1	255	0.7	0.06	0.7	0.06	-9.13899078707	-12.9554313723	2.19881886697	0.0900611640625
0.0	811529.0	0.0	6930.0	811529.0	4000000.0	0.0	5.0	1.85	2.02	1.13	0.0499999999993	8.58	0.380000000001	0.719999999999	0.18	6.86	0.26	3.29	2.31	0.57	AAA431.cd3.X2.Y13.tile.tissue.png	271	1	2000	271	e0b1f0e07f92b668ab269ab5119b661c	0	0	0	0	0	0	0	0	0	0	0	0	0	/home/dhl_ec/bnelissen/Slides/CD3_manuscript/CD3_slides/AAA431.cd3/AAA431.cd3.run1	255	0.7	0.06	0.7	0.06	-6.99684758917	-12.4818520172	0.160905162578	0.0700364375
0.0	6127.0	0.0	630.0	6127.0	4000000.0	0.0	3.0	2.72	1.37	1.19	0.0500000000011	6.64	0.379999999999	0.74	0.209999999999	5.78	0.219999999999	3.18	2.31	0.560000000001	AAA431.cd3.X2.Y14.tile.tissue.png	272	1	2000	272	b87ecf12cfd0dad4f85cc4143e2a428a	0	0	0	0	0	0	0	0	0	0	0	0	0	/home/dhl_ec/bnelissen/Slides/CD3_manuscript/CD3_slides/AAA431.cd3/AAA431.cd3.run1	255	0.7	0.06	0.7	0.06	0.0	-12.4470851959	1.51463680227	0.0301786806641
0.0	49850.0	0.0	2811.0	49850.0	4000000.0	0.0	7.0	3.74	3.11	1.77	0.0700000000015	9.68	0.559999999999	1.19	0.32	7.27	0.220000000001	3.3	2.3	0.560000000001	AAA431.cd3.X2.Y15.tile.tissue.png	273	1	2000	273	28e94a0f8098f478645bdc79fa55df8d	0	0	0	0	0	0	0	0	0	0	0	0	0	/home/dhl_ec/bnelissen/Slides/CD3_manuscript/CD3_slides/AAA431.cd3/AAA431.cd3.run1	255	0.7	0.06	0.7	0.06	-5.80127064372	-12.1611431811	0.812308879764	0.0347009975586
357.0	18602.0	139.0	1650.0	18602.0	4000000.0	2.0	6.0	3.33	2.38	1.82	0.0600000000013	9.62	0.559999999999	1.19	0.33	9.17	0.299999999999	3.14	2.34	0.57	AAA431.cd3.X2.Y16.tile.tissue.png	274	1	2000	274	3af4dfc4e0c9bf6ded78fabfe36b7893	0	0	0	0	0	0	0	0	0	0	0	0	0	/home/dhl_ec/bnelissen/Slides/CD3_manuscript/CD3_slides/AAA431.cd3/AAA431.cd3.run1	255	0.7	0.06	0.7	0.06	-9.06457843749	-12.0763988411	1.5550200139	0.0291029689941
0.0	152183.0	0.0	7345.0	152183.0	4000000.0	0.0	15.0	3.08	2.09	1.16	0.0499999999993	6.69	0.559999999999	1.21	0.310000000001	8.69	0.219999999999	3.21	2.31	0.57	AAA431.cd3.X2.Y17.tile.tissue.png	275	1	2000	275	756d403c92341af2c1b94d04937ea514	0	0	0	0	0	0	0	0	0	0	0	0	0	/home/dhl_ec/bnelissen/Slides/CD3_manuscript/CD3_slides/AAA431.cd3/AAA431.cd3.run1	255	0.7	0.06	0.7	0.06	-6.37065913405	-11.3729390786	0.140655700964	0.0303310161133
5194.0	1299856.0	2287.0	16264.0	1299856.0	4000000.0	41.0	14.0	3.29	2.82	1.13	0.0499999999993	7.09	0.379999999999	0.739999999998	0.17	7.5	0.26	2.24	1.53	0.400000000001	AAA431.cd3.X2.Y18.tile.tissue.png	276	1	2000	276	a2f8290ac08ea999dbcf1151e960caec	0	0	0	0	0	0	0	0	0	0	0	0	0	/home/dhl_ec/bnelissen/Slides/CD3_manuscript/CD3_slides/AAA431.cd3/AAA431.cd3.run1	255	0.7	0.06	0.7	0.06	-8.66990821276	-11.8258267527	1.17506410824	0.222817107422
20732.0	3204872.0	8559.0	9300.0	3204872.0	4000000.0	172.0	1.0	3.67	1.71	1.12	0.0499999999993	6.82	0.469999999999	0.76	0.1	11.57	0.5	3.31	2.36	0.630000000001	AAA431.cd3.X2.Y19.tile.tissue.png	277	1	2000	277	0d97663382934f0a94fd10e0b75018a0	0	0	0	0	0	0	0	0	0	0	0	0	0	/home/dhl_ec/bnelissen/Slides/CD3_manuscript/CD3_slides/AAA431.cd3/AAA431.cd3.run1	255	0.7	0.06	0.7	0.06	-8.45266876813	-11.6722015072	0.746385893784	0.131972231445
0.0	0.0	0.0	0.0	0.0	4000000.0	0.0	0.0	2.36	1.43	1.79	0.0799999999999	6.98	0.33	0.870000000001	0.219999999999	4.54	0.120000000001	2.02	1.53	0.359999999997	AAA431.cd3.X2.Y2.tile.tissue.png	278	1	2000	278	208b6078557b72d6ee8168849e70cf5a	0	0	0	0	0	0	0	0	0	0	0	0	0	/home/dhl_ec/bnelissen/Slides/CD3_manuscript/CD3_slides/AAA431.cd3/AAA431.cd3.run1	255	1.0	0.06	1.0	0.06	0.0	-10.7086946402	0.0	8.10574120486
7780.0	1675303.0	3765.0	14846.0	1675303.0	4000000.0	76.0	15.0	0.879999999999	1.14	1.11	0.0499999999993	9.15	0.6	1.27	0.24	11.32	0.439999999999	3.55	2.51	0.65	AAA431.cd3.X2.Y20.tile.tissue.png	279	1	2000	279	4e3149a552a4dcab395329de9c466809	0	0	0	0	0	0	0	0	0	0	0	0	0	/home/dhl_ec/bnelissen/Slides/CD3_manuscript/CD3_slides/AAA431.cd3/AAA431.cd3.run1	255	0.7	0.06	0.7	0.06	-8.28980191171	-11.9403942129	1.14821412576	0.231758180664
0.0	325503.0	0.0	13640.0	325503.0	4000000.0	0.0	19.0	1.32	1.48	1.77	0.0599999999995	9.86	0.58	1.18	0.33	9.68	0.26	3.65	2.58	0.65	AAA431.cd3.X2.Y21.tile.tissue.png	280	1	2000	280	86e7851a046a8cef5754849c927a8a10	0	0	0	0	0	0	0	0	0	0	0	0	0	/home/dhl_ec/bnelissen/Slides/CD3_manuscript/CD3_slides/AAA431.cd3/AAA431.cd3.run1	255	0.7	0.06	0.7	0.06	-7.40500104033	-11.4341328348	0.259112040134	0.034461453125
0.0	2490087.0	0.0	35039.0	2490087.0	4000000.0	0.0	19.0	2.05	1.82	1.91	0.0699999999997	9.78	0.6	1.14	0.120000000001	10.53	0.24	2.28	1.54	0.390000000001	AAA431.cd3.X2.Y22.tile.tissue.png	281	1	2000	281	70a3317240b04da785aede2643710392	0	0	0	0	0	0	0	0	0	0	0	0	0	/home/dhl_ec/bnelissen/Slides/CD3_manuscript/CD3_slides/AAA431.cd3/AAA431.cd3.run1	255	0.7	0.06	0.7	0.06	-7.17308541643	-10.7277263647	0.108772639251	0.0251049970703
0.0	932211.0	0.0	9163.0	932211.0	4000000.0	0.0	3.0	3.15	1.06	1.13	0.0599999999995	6.93	0.379999999999	0.859999999999	0.179999999998	7.01	0.18	2.13	1.56	0.85	AAA431.cd3.X2.Y23.tile.tissue.png	282	1	2000	282	9c121df5be5d2faaf78cb3cb167cff8b	0	0	0	0	0	0	0	0	0	0	0	0	0	/home/dhl_ec/bnelissen/Slides/CD3_manuscript/CD3_slides/AAA431.cd3/AAA431.cd3.run1	255	0.7	0.06	0.7	0.06	-7.46306517897	-10.8663416493	0.162774365073	3.29826969043
165.0	29055.0	63.0	1914.0	29055.0	4000000.0	1.0	6.0	2.18	2.64	1.12	0.0499999999993	9.24	0.560000000001	1.21	0.32	9.24	0.309999999999	3.27	2.5	0.670000000002	AAA431.cd3.X2.Y3.tile.tissue.png	283	1	2000	283	a7f9fdfc2a12acc565035201ce75f456	0	0	0	0	0	0	0	0	0	0	0	0	0	/home/dhl_ec/bnelissen/Slides/CD3_manuscript/CD3_slides/AAA431.cd3/AAA431.cd3.run1	255	0.7	0.06	0.7	0.06	-7.88159548176	-11.6954684801	0.62088133373	0.0309806445313
229.0	107609.0	103.0	5571.0	107609.0	4000000.0	2.0	13.0	1.35	2.67	1.84	0.0699999999997	10.02	0.59	1.23	0.359999999999	9.53	0.309999999999	3.16	2.32	0.75	AAA431.cd3.X2.Y4.tile.tissue.png	284	1	2000	284	fe4b4093541207ada42197019640267b	0	0	0	0	0	0	0	0	0	0	0	0	0	/home/dhl_ec/bnelissen/Slides/CD3_manuscript/CD3_slides/AAA431.cd3/AAA431.cd3.run1	255	0.7	0.06	0.7	0.06	-8.32754279836	-12.2620095841	1.02620040689	0.0434026230469
158.0	1050163.0	74.0	25184.0	1050163.0	4000000.0	2.0	24.0	1.25	2.26	1.55	0.0699999999997	10.25	0.58	1.2	0.26	10.24	0.379999999999	3.46	2.33	1.25	AAA431.cd3.X2.Y5.tile.tissue.png	285	1	2000	285	2abc20fff6e7f682b0bd39f065195c5d	0	0	0	0	0	0	0	0	0	0	0	0	0	/home/dhl_ec/bnelissen/Slides/CD3_manuscript/CD3_slides/AAA431.cd3/AAA431.cd3.run1	255	0.7	0.06	0.7	0.06	-9.08284465152	-12.9203951352	1.75840548689	0.174803044922
1438.0	3730477.0	726.0	15995.0	3730477.0	4000000.0	18.0	5.0	2.45	2.88	1.73	0.0599999999995	10.55	0.560000000001	1.19	0.0900000000001	13.55	0.540000000001	3.36	2.18	0.449999999999	AAA431.cd3.X2.Y6.tile.tissue.png	286	1	2000	286	dfddd08e036aa809b22b9bf9ff286b50	0	0	0	0	0	0	0	0	0	0	0	0	0	/home/dhl_ec/bnelissen/Slides/CD3_manuscript/CD3_slides/AAA431.cd3/AAA431.cd3.run1	255	0.7	0.06	0.7	0.06	-8.57663085164	-12.5182490511	1.07498050211	0.198274550293
4440.0	3749544.0	2323.0	19141.0	3749544.0	4000000.0	55.0	7.0	4.64	1.57	1.14	0.0599999999995	8.02	0.57	1.2	0.0999999999985	10.12	0.549999999999	3.34	2.31	0.639999999999	AAA431.cd3.X2.Y7.tile.tissue.png	287	1	2000	287	213a3a329466f4cd50f1982ce7d11399	0	0	0	0	0	0	0	0	0	0	0	0	0	/home/dhl_ec/bnelissen/Slides/CD3_manuscript/CD3_slides/AAA431.cd3/AAA431.cd3.run1	255	0.7	0.06	0.7	0.06	-8.6033523494	-12.1238961344	0.850186368199	0.160901117432
7020.0	3732778.0	3479.0	13895.0	3732778.0	4000000.0	82.0	6.0	3.11	2.69	1.77	0.0700000000015	9.23	0.380000000001	0.750000000002	0.0799999999999	9.64	0.369999999999	2.22	2.02	0.640000000001	AAA431.cd3.X2.Y8.tile.tissue.png	288	1	2000	288	dc8a6064662378cc3ae56518f5e94a32	0	0	0	0	0	0	0	0	0	0	0	0	0	/home/dhl_ec/bnelissen/Slides/CD3_manuscript/CD3_slides/AAA431.cd3/AAA431.cd3.run1	255	0.7	0.06	0.7	0.06	-8.56669861605	-12.1873962268	0.743314620434	0.174866890625
14504.0	3633471.0	7073.0	14898.0	3633471.0	4000000.0	166.0	6.0	1.34	1.54	1.73	0.0699999999997	10.31	0.57	1.21	0.1	13.09	0.549999999999	3.39	2.37	0.649999999998	AAA431.cd3.X2.Y9.tile.tissue.png	289	1	2000	289	87229404a373acea51ddb4c8094369dd	0	0	0	0	0	0	0	0	0	0	0	0	0	/home/dhl_ec/bnelissen/Slides/CD3_manuscript/CD3_slides/AAA431.cd3/AAA431.cd3.run1	255	0.7	0.06	0.7	0.06	-8.5903199046	-12.1449849926	0.609110458058	0.151353469482
0.0	14167.0	0.0	1349.0	14167.0	4000000.0	0.0	4.0	2.09	2.85	1.16	0.0800000000017	9.52	0.52	0.869999999999	0.209999999999	5.77	0.129999999999	2.08	1.53	0.460000000001	AAA431.cd3.X20.Y1.tile.tissue.png	290	1	2000	290	648aaf54b21d666431fb0d2551d3e484	0	0	0	0	0	0	0	0	0	0	0	0	0	/home/dhl_ec/bnelissen/Slides/CD3_manuscript/CD3_slides/AAA431.cd3/AAA431.cd3.run1	255	0.7	0.06	0.7	0.06	0.0	-11.0137739729	0.196053951993	7.43572180821
0.0	236049.0	0.0	9477.0	236049.0	4000000.0	0.0	14.0	2.48	3.27	1.74	0.0700000000015	9.38	0.559999999999	1.18	0.310000000001	8.73	0.23	3.23	2.32	0.59	AAA431.cd3.X20.Y10.tile.tissue.png	291	1	2000	291	14ce5ee0b3deabcd9e78c5781d2cd132	0	0	0	0	0	0	0	0	0	0	0	0	0	/home/dhl_ec/bnelissen/Slides/CD3_manuscript/CD3_slides/AAA431.cd3/AAA431.cd3.run1	255	0.7	0.06	0.7	0.06	-4.52589175483	-11.4942196073	0.0298803133632	0.0283639969788
0.0	9379.0	0.0	742.0	9379.0	4000000.0	0.0	2.0	3.01	3.41	1.74	0.0699999999997	9.51	0.550000000001	1.19	0.320000000002	7.89	0.219999999999	2.74	1.8	0.560000000001	AAA431.cd3.X20.Y11.tile.tissue.png	292	1	2000	292	f8da1b08f07f24ef85fbdaff08357859	0	0	0	0	0	0	0	0	0	0	0	0	0	/home/dhl_ec/bnelissen/Slides/CD3_manuscript/CD3_slides/AAA431.cd3/AAA431.cd3.run1	255	0.7	0.06	0.7	0.06	0.0	-12.3534473882	0.0689625095897	0.0312400060806
0.0	0.0	0.0	0.0	0.0	4000000.0	0.0	0.0	1.54	2.23	1.74	0.0599999999995	9.02	0.469999999999	1.16	0.32	6.19	0.199999999999	3.03	2.32	0.570000000002	AAA431.cd3.X20.Y12.tile.tissue.png	293	1	2000	293	09230ac8d8f0964526d8c07376a194bf	0	0	0	0	0	0	0	0	0	0	0	0	0	/home/dhl_ec/bnelissen/Slides/CD3_manuscript/CD3_slides/AAA431.cd3/AAA431.cd3.run1	255	1.0	0.06	1.0	0.06	0.0	-12.4995861639	0.0	0.0230081489182
102.0	6693.0	46.0	638.0	6693.0	4000000.0	1.0	3.0	2.68	2.85	1.75	0.0599999999995	8.4	0.4	0.76	0.209999999999	6.66	0.300000000001	3.16	2.45	0.630000000001	AAA431.cd3.X20.Y13.tile.tissue.png	294	1	2000	294	a02ca76146d93c3827d68fe0d346f44b	0	0	0	0	0	0	0	0	0	0	0	0	0	/home/dhl_ec/bnelissen/Slides/CD3_manuscript/CD3_slides/AAA431.cd3/AAA431.cd3.run1	255	0.7	0.06	0.7	0.06	-8.56436683496	-12.8323643804	1.39537478939	0.0247888447876
0.0	0.0	0.0	0.0	0.0	4000000.0	0.0	0.0	3.07	3.19	1.13	0.0499999999993	6.3	0.300000000001	0.730000000001	0.219999999999	4.76	0.130000000001	2.01	1.53	0.379999999999	AAA431.cd3.X20.Y14.tile.tissue.png	295	1	2000	295	5cb8e83dc9252ce9f8a3d5568a5291d0	0	0	0	0	0	0	0	0	0	0	0	0	0	/home/dhl_ec/bnelissen/Slides/CD3_manuscript/CD3_slides/AAA431.cd3/AAA431.cd3.run1	255	1.0	0.06	1.0	0.06	0.0	-12.01837996	0.0	0.0259491195068
152.0	3492.0	60.0	370.0	3492.0	4000000.0	1.0	2.0	1.15	1.44	1.1	0.0500000000011	6.63	0.379999999999	0.740000000002	0.210000000001	6.67	0.220000000001	2.08	1.54	0.469999999998	AAA431.cd3.X20.Y15.tile.tissue.png	296	1	2000	296	001ba0c8819bf206539dd19feb48c540	0	0	0	0	0	0	0	0	0	0	0	0	0	/home/dhl_ec/bnelissen/Slides/CD3_manuscript/CD3_slides/AAA431.cd3/AAA431.cd3.run1	255	0.7	0.06	0.7	0.06	-7.99103558863	-12.148532596	1.12443421243	0.0259258328247
0.0	2621.0	0.0	228.0	2621.0	4000000.0	0.0	1.0	1.6	2.97	1.18	0.0500000000011	6.64	0.559999999999	1.18	0.32	6.99	0.209999999999	3.25	2.31	0.559999999999	AAA431.cd3.X20.Y16.tile.tissue.png	297	1	2000	297	9b2da09097154ff52a1a20ffbf6b99f7	0	0	0	0	0	0	0	0	0	0	0	0	0	/home/dhl_ec/bnelissen/Slides/CD3_manuscript/CD3_slides/AAA431.cd3/AAA431.cd3.run1	255	0.7	0.06	0.7	0.06	0.0	-12.2951651087	0.0206862081785	0.0245877844238
0.0	5400.0	0.0	340.0	5400.0	4000000.0	0.0	1.0	2.97	3.02	1.51	0.0500000000011	6.65	0.379999999999	0.739999999998	0.219999999999	5.85	0.139999999999	2.1	1.62	0.390000000001	AAA431.cd3.X20.Y17.tile.tissue.png	298	1	2000	298	08130643d8faca774c5059aad82ce8fd	0	0	0	0	0	0	0	0	0	0	0	0	0	/home/dhl_ec/bnelissen/Slides/CD3_manuscript/CD3_slides/AAA431.cd3/AAA431.cd3.run1	255	0.7	0.06	0.7	0.06	0.0	-12.6692232653	0.124894963017	0.0251064484024
0.0	0.0	0.0	0.0	0.0	4000000.0	0.0	0.0	2.48	1.18	1.35	0.0599999999995	9.06	0.459999999999	1.18	0.32	6.58	0.199999999999	3.04	2.31	0.57	AAA431.cd3.X20.Y18.tile.tissue.png	299	1	2000	299	bd19f85236d878c71104ba52f18d8650	0	0	0	0	0	0	0	0	0	0	0	0	0	/home/dhl_ec/bnelissen/Slides/CD3_manuscript/CD3_slides/AAA431.cd3/AAA431.cd3.run1	255	1.0	0.06	1.0	0.06	0.0	-12.577202181	0.0	0.0241047222042
0.0	20755.0	0.0	808.0	20755.0	4000000.0	0.0	2.0	2.73	3.9	1.62	0.0499999999993	6.71	0.370000000001	1.2	0.33	7.94	0.209999999999	3.13	2.33	0.57	AAA431.cd3.X20.Y19.tile.tissue.png	300	1	2000	300	d3b01e097b34cb17321db50b8762e3ce	0	0	0	0	0	0	0	0	0	0	0	0	0	/home/dhl_ec/bnelissen/Slides/CD3_manuscript/CD3_slides/AAA431.cd3/AAA431.cd3.run1	255	0.7	0.06	0.7	0.06	0.0	-11.9289846312	0.0607879984209	0.025976841629
209.0	1810161.0	95.0	17643.0	1810161.0	4000000.0	2.0	15.0	3.07	3.32	1.85	0.0599999999995	10.16	0.57	1.22	0.210000000001	11.13	0.419999999998	3.44	2.35	0.649999999998	AAA431.cd3.X20.Y2.tile.tissue.png	301	1	2000	301	262b91edb4388b30a95a168e60fd4696	0	0	0	0	0	0	0	0	0	0	0	0	0	/home/dhl_ec/bnelissen/Slides/CD3_manuscript/CD3_slides/AAA431.cd3/AAA431.cd3.run1	255	0.7	0.06	0.7	0.06	-6.85893063972	-11.5791267438	0.0996252716418	0.0312430458984
412.0	14994.0	145.0	1258.0	14994.0	4000000.0	2.0	4.0	5.39	2.46	1.16	0.0499999999993	6.62	0.549999999999	1.19	0.32	9.26	0.35	2.44	1.53	0.860000000001	AAA431.cd3.X20.Y20.tile.tissue.png	302	1	2000	302	5958972e2f90b25dcb0d44a7632bf4b8	0	0	0	0	0	0	0	0	0	0	0	0	0	/home/dhl_ec/bnelissen/Slides/CD3_manuscript/CD3_slides/AAA431.cd3/AAA431.cd3.run1	255	0.7	0.06	0.7	0.06	-9.38568984751	-12.2058629623	1.6170573439	0.0312524489746
0.0	577949.0	0.0	9262.0	577949.0	4000000.0	0.0	4.0	2.83	1.98	1.75	0.0599999999995	8.61	0.379999999999	0.74	0.32	8.55	0.25	3.27	2.33	1.53	AAA431.cd3.X20.Y21.tile.tissue.png	303	1	2000	303	5a3d3b982d7ff916da4bcb104a2f6fb8	0	0	0	0	0	0	0	0	0	0	0	0	0	/home/dhl_ec/bnelissen/Slides/CD3_manuscript/CD3_slides/AAA431.cd3/AAA431.cd3.run1	255	0.7	0.06	0.7	0.06	-5.34009365597	-10.9191423602	0.0534160109405	0.0275622618408
180.0	2303818.0	87.0	13074.0	2303818.0	4000000.0	2.0	6.0	2.29	2.99	1.16	0.0699999999997	9.61	0.560000000001	1.2	0.18	9.04	0.299999999999	2.18	1.52	0.809999999998	AAA431.cd3.X20.Y22.tile.tissue.png	304	1	2000	304	b64e4be5a834513631064fdbcdcf68c8	0	0	0	0	0	0	0	0	0	0	0	0	0	/home/dhl_ec/bnelissen/Slides/CD3_manuscript/CD3_slides/AAA431.cd3/AAA431.cd3.run1	255	0.7	0.06	0.7	0.06	-6.83835826547	-11.2445330399	0.0623734833461	0.0494960341797
0.0	1670.0	0.0	184.0	1670.0	4000000.0	0.0	1.0	2.67	2.75	1.12	0.0599999999995	6.69	0.370000000001	0.84	0.220000000001	5.82	0.139999999999	2.07	1.53	2.1	AAA431.cd3.X20.Y23.tile.tissue.png	305	1	2000	305	b0468e126b62c5df1d648bc69d73a7c2	0	0	0	0	0	0	0	0	0	0	0	0	0	/home/dhl_ec/bnelissen/Slides/CD3_manuscript/CD3_slides/AAA431.cd3/AAA431.cd3.run1	255	0.7	0.06	0.7	0.06	0.0	-12.1272041045	2.74338598194	6.19058057945
0.0	177493.0	0.0	7957.0	177493.0	4000000.0	0.0	15.0	2.37	2.93	1.12	0.0700000000015	7.01	0.379999999999	0.730000000001	0.200000000001	6.38	0.23	3.25	2.29	0.869999999999	AAA431.cd3.X20.Y3.tile.tissue.png	306	1	2000	306	94d7255cddb70c8d31705088d7f29826	0	0	0	0	0	0	0	0	0	0	0	0	0	/home/dhl_ec/bnelissen/Slides/CD3_manuscript/CD3_slides/AAA431.cd3/AAA431.cd3.run1	255	0.7	0.06	0.7	0.06	-5.66982951161	-10.7885854524	0.145990700817	0.0469711142578
1359.0	522914.0	740.0	11245.0	522914.0	4000000.0	18.0	11.0	3.4	2.89	1.13	0.0499999999993	6.84	0.379999999999	0.74	0.200000000001	7.05	0.24	2.25	1.53	1.85	AAA431.cd3.X20.Y4.tile.tissue.png	307	1	2000	307	17774a12b81c1b7aa3cbbd6129138aba	0	0	0	0	0	0	0	0	0	0	0	0	0	/home/dhl_ec/bnelissen/Slides/CD3_manuscript/CD3_slides/AAA431.cd3/AAA431.cd3.run1	255	0.7	0.06	0.7	0.06	-8.66463357006	-12.3005869175	1.59231478236	0.121883970703
6101.0	2587508.0	2273.0	9381.0	2587508.0	4000000.0	45.0	1.0	3.67	3.06	1.75	0.0699999999997	10.41	0.560000000001	0.969999999999	0.17	8.65	0.5	3.43	2.32	0.690000000001	AAA431.cd3.X20.Y5.tile.tissue.png	308	1	2000	308	3f6873fdff1cc2709e42046cc70c441d	0	0	0	0	0	0	0	0	0	0	0	0	0	/home/dhl_ec/bnelissen/Slides/CD3_manuscript/CD3_slides/AAA431.cd3/AAA431.cd3.run1	255	0.7	0.0699379367946	0.7	0.0699379367946	-7.4434992059	-11.1916514022	0.61182064263	0.100682045898
8508.0	2554977.0	2620.0	8787.0	2554977.0	4000000.0	49.0	2.0	1.0	2.42	1.17	0.0499999999993	6.81	0.379999999999	0.76	0.109999999999	8.77	0.49	3.0	1.53	0.42	AAA431.cd3.X20.Y6.tile.tissue.png	309	1	2000	309	8446eb22e22d66eaad9344236a5b653f	0	0	0	0	0	0	0	0	0	0	0	0	0	/home/dhl_ec/bnelissen/Slides/CD3_manuscript/CD3_slides/AAA431.cd3/AAA431.cd3.run1	255	0.7	0.06	0.7	0.06	-7.62690984777	-11.0460704217	0.500180276303	0.0917541904297
1829.0	916615.0	705.0	14521.0	916615.0	4000000.0	14.0	13.0	4.43	4.14	1.42	0.0499999999993	7.12	0.390000000001	0.75	0.18	7.34	0.25	2.24	1.53	0.4	AAA431.cd3.X20.Y7.tile.tissue.png	310	1	2000	310	8e24ec1f8feb732e8174d7761b7a21f7	0	0	0	0	0	0	0	0	0	0	0	0	0	/home/dhl_ec/bnelissen/Slides/CD3_manuscript/CD3_slides/AAA431.cd3/AAA431.cd3.run1	255	0.7	0.06	0.7	0.06	-8.1562184488	-11.7373943378	1.38179001221	0.152544021484
344.0	242387.0	201.0	10480.0	242387.0	4000000.0	4.0	15.0	1.84	3.85	1.75	0.0699999999997	6.98	0.389999999999	0.74	0.210000000001	6.87	0.24	2.2	1.52	0.449999999999	AAA431.cd3.X20.Y8.tile.tissue.png	311	1	2000	311	398f81568d9f92f02ce94c680000d4ce	0	0	0	0	0	0	0	0	0	0	0	0	0	/home/dhl_ec/bnelissen/Slides/CD3_manuscript/CD3_slides/AAA431.cd3/AAA431.cd3.run1	255	0.7	0.06	0.7	0.06	-7.99015841922	-11.8949213291	1.24685327033	0.0789278320313
0.0	362331.0	0.0	14937.0	362331.0	4000000.0	0.0	21.0	1.03	2.21	1.16	0.0499999999993	6.92	0.380000000001	0.930000000002	0.200000000001	6.58	0.15	2.17	1.53	0.449999999999	AAA431.cd3.X20.Y9.tile.tissue.png	312	1	2000	312	483f203f303e68f6266166999e406c15	0	0	0	0	0	0	0	0	0	0	0	0	0	/home/dhl_ec/bnelissen/Slides/CD3_manuscript/CD3_slides/AAA431.cd3/AAA431.cd3.run1	255	0.7	0.06	0.7	0.06	-3.673280581	-11.4652795726	0.0265479290906	0.0206844473267
82.0	579499.0	53.0	8141.0	579499.0	4000000.0	1.0	7.0	1.97	3.53	1.47	0.0599999999995	6.9	0.380000000001	0.870000000001	0.200000000001	7.13	0.24	2.13	1.54	0.49	AAA431.cd3.X21.Y1.tile.tissue.png	313	1	2000	313	6f7fa396ae4b1b4293ad9ba81ec70360	0	0	0	0	0	0	0	0	0	0	0	0	0	/home/dhl_ec/bnelissen/Slides/CD3_manuscript/CD3_slides/AAA431.cd3/AAA431.cd3.run1	255	0.7	0.06	0.7	0.06	-8.36479625548	-12.1900716205	1.66056820638	3.41546154688
69.0	275750.0	37.0	11289.0	275750.0	4000000.0	1.0	21.0	3.12	2.3	1.77	0.0599999999995	9.84	0.57	1.19	0.310000000001	9.5	0.359999999999	3.28	2.43	0.58	AAA431.cd3.X21.Y10.tile.tissue.png	314	1	2000	314	2141efda50bd3a8227f18f5ab527e566	0	0	0	0	0	0	0	0	0	0	0	0	0	/home/dhl_ec/bnelissen/Slides/CD3_manuscript/CD3_slides/AAA431.cd3/AAA431.cd3.run1	255	0.7	0.06	0.7	0.06	-6.41676593951	-11.1095308582	0.0601870862065	0.0296456669922
0.0	31254.0	0.0	1413.0	31254.0	4000000.0	0.0	2.0	4.57	3.39	1.75	0.0699999999997	9.43	0.559999999999	1.19	0.320000000002	8.52	0.219999999999	3.13	2.32	0.57	AAA431.cd3.X21.Y11.tile.tissue.png	315	1	2000	315	184a73e7d4e9de807c876d579c56d31c	0	0	0	0	0	0	0	0	0	0	0	0	0	/home/dhl_ec/bnelissen/Slides/CD3_manuscript/CD3_slides/AAA431.cd3/AAA431.cd3.run1	255	0.7	0.06	0.7	0.06	-5.90490187152	-11.6278042003	0.0691210126638	0.0279815089417
0.0	1503.0	0.0	172.0	1503.0	4000000.0	0.0	1.0	3.61	2.46	1.76	0.0599999999995	7.3	0.380000000001	1.2	0.280000000001	8.07	0.209999999999	2.99	2.32	0.559999999999	AAA431.cd3.X21.Y12.tile.tissue.png	316	1	2000	316	b279466a3ec6def62b516f95d28dd403	0	0	0	0	0	0	0	0	0	0	0	0	0	/home/dhl_ec/bnelissen/Slides/CD3_manuscript/CD3_slides/AAA431.cd3/AAA431.cd3.run1	255	0.7	0.06	0.7	0.06	-5.8866658432	-12.4008000706	0.325693740667	0.0227760186844
0.0	0.0	0.0	0.0	0.0	4000000.0	0.0	0.0	1.21	1.94	1.1	0.0400000000009	6.29	0.299999999999	0.729999999998	0.220000000001	6.2	0.200000000001	2.2	1.54	0.530000000001	AAA431.cd3.X21.Y13.tile.tissue.png	317	1	2000	317	bcc68f643d14cc240ec24388f8a9c0d0	0	0	0	0	0	0	0	0	0	0	0	0	0	/home/dhl_ec/bnelissen/Slides/CD3_manuscript/CD3_slides/AAA431.cd3/AAA431.cd3.run1	255	1.0	0.06	1.0	0.06	0.0	-12.4931586075	0.0	0.0282188992538
325.0	14352.0	148.0	1187.0	14352.0	4000000.0	4.0	5.0	2.42	2.92	1.77	0.0699999999997	9.41	0.559999999999	1.24	0.209999999999	6.63	0.220000000001	2.09	1.53	0.4	AAA431.cd3.X21.Y14.tile.tissue.png	318	1	2000	318	36655673d2bebb1b13bde5629bc12ade	0	0	0	0	0	0	0	0	0	0	0	0	0	/home/dhl_ec/bnelissen/Slides/CD3_manuscript/CD3_slides/AAA431.cd3/AAA431.cd3.run1	255	0.7	0.06	0.7	0.06	-8.37034906852	-12.2531872586	1.36764732776	0.0306782011719
0.0	101414.0	0.0	4096.0	101414.0	4000000.0	0.0	6.0	1.37	2.7	1.19	0.0500000000011	6.61	0.370000000001	0.730000000001	0.210000000001	5.85	0.140000000001	2.1	1.52	0.459999999999	AAA431.cd3.X21.Y15.tile.tissue.png	319	1	2000	319	924c963da8afacf4d55b5d9d57db813c	0	0	0	0	0	0	0	0	0	0	0	0	0	/home/dhl_ec/bnelissen/Slides/CD3_manuscript/CD3_slides/AAA431.cd3/AAA431.cd3.run1	255	0.7	0.06	0.7	0.06	0.0	-11.7943294621	0.0642823994114	0.0294435141602
0.0	9121.0	0.0	916.0	9121.0	4000000.0	0.0	3.0	3.45	2.2	1.14	0.0499999999993	7.19	0.369999999999	0.730000000001	0.230000000001	5.85	0.130000000001	2.07	1.54	0.369999999999	AAA431.cd3.X21.Y16.tile.tissue.png	320	1	2000	320	3c764724acfdfeaff41a61ec8a8fd529	0	0	0	0	0	0	0	0	0	0	0	0	0	/home/dhl_ec/bnelissen/Slides/CD3_manuscript/CD3_slides/AAA431.cd3/AAA431.cd3.run1	255	0.7	0.06	0.7	0.06	0.0	-11.8208827975	0.113473409363	0.0260555383606
0.0	48735.0	0.0	3797.0	48735.0	4000000.0	0.0	11.0	3.12	3.63	1.2	0.0500000000011	6.68	0.560000000001	1.18	0.32	8.59	0.220000000001	3.17	2.31	0.559999999999	AAA431.cd3.X21.Y17.tile.tissue.png	321	1	2000	321	42fdb4376932bc8acce3bd0e786c812f	0	0	0	0	0	0	0	0	0	0	0	0	0	/home/dhl_ec/bnelissen/Slides/CD3_manuscript/CD3_slides/AAA431.cd3/AAA431.cd3.run1	255	0.7	0.06	0.7	0.06	-7.47002100969	-11.021860738	0.27129190506	0.0312787595215
0.0	0.0	0.0	0.0	0.0	4000000.0	0.0	0.0	3.4	2.86	1.38	0.0700000000015	9.24	0.460000000001	1.16	0.32	6.55	0.200000000001	3.05	2.31	0.57	AAA431.cd3.X21.Y18.tile.tissue.png	322	1	2000	322	bca13ac7c50dd28aa38368ff838f0850	0	0	0	0	0	0	0	0	0	0	0	0	0	/home/dhl_ec/bnelissen/Slides/CD3_manuscript/CD3_slides/AAA431.cd3/AAA431.cd3.run1	255	1.0	0.06	1.0	0.06	0.0	-12.4059931335	0.0	0.023814540535
0.0	10405.0	0.0	751.0	10405.0	4000000.0	0.0	2.0	3.27	2.71	1.74	0.0699999999997	9.32	0.559999999999	1.19	0.33	8.53	0.209999999999	3.1	2.09	0.559999999999	AAA431.cd3.X21.Y19.tile.tissue.png	323	1	2000	323	dd21e78280e804b282c735fed8b3e47b	0	0	0	0	0	0	0	0	0	0	0	0	0	/home/dhl_ec/bnelissen/Slides/CD3_manuscript/CD3_slides/AAA431.cd3/AAA431.cd3.run1	255	0.7	0.06	0.7	0.06	-7.82640752315	-12.2923553633	1.55567538207	0.0270059990234
5929.0	3766621.0	2355.0	11129.0	3766621.0	4000000.0	50.0	3.0	3.73	3.31	1.66	0.0699999999997	6.82	0.380000000001	0.75	0.0600000000013	9.62	0.359999999999	2.24	1.54	0.6	AAA431.cd3.X21.Y2.tile.tissue.png	324	1	2000	324	88046220ac130d094710d515645c192b	0	0	0	0	0	0	0	0	0	0	0	0	0	/home/dhl_ec/bnelissen/Slides/CD3_manuscript/CD3_slides/AAA431.cd3/AAA431.cd3.run1	255	0.7	0.06	0.7	0.06	-8.66269134568	-12.0601547979	1.16079991779	0.774071939423
0.0	1374.0	0.0	168.0	1374.0	4000000.0	0.0	1.0	1.19	1.82	1.1	0.0499999999993	6.64	0.370000000001	0.739999999998	0.219999999999	6.39	0.139999999999	2.07	1.53	1.12	AAA431.cd3.X21.Y20.tile.tissue.png	325	1	2000	325	68175a812870cfd6c1d925c7838c0c9a	0	0	0	0	0	0	0	0	0	0	0	0	0	/home/dhl_ec/bnelissen/Slides/CD3_manuscript/CD3_slides/AAA431.cd3/AAA431.cd3.run1	255	0.7	0.06	0.7	0.06	-7.41539496734	-12.1209410375	1.23278434914	0.0270091650391
0.0	876030.0	0.0	10172.0	876030.0	4000000.0	0.0	2.0	2.75	3.77	1.12	0.0500000000011	6.66	0.380000000001	0.74	0.189999999999	7.21	0.17	2.14	1.54	1.18	AAA431.cd3.X21.Y21.tile.tissue.png	326	1	2000	326	2515fc3e15a74082935ee4e90c4fa9ee	0	0	0	0	0	0	0	0	0	0	0	0	0	/home/dhl_ec/bnelissen/Slides/CD3_manuscript/CD3_slides/AAA431.cd3/AAA431.cd3.run1	255	0.7	0.06	0.7	0.06	-6.59104133438	-11.2531507227	0.0542781551522	0.0281542548828
282.0	1934150.0	100.0	11811.0	1934150.0	4000000.0	2.0	2.0	2.9	2.92	1.12	0.0500000000011	6.88	0.379999999999	0.729999999998	0.15	8.12	0.290000000001	2.17	1.53	1.3	AAA431.cd3.X21.Y22.tile.tissue.png	327	1	2000	327	85ef6951d8d7e09d7fe50006296de179	0	0	0	0	0	0	0	0	0	0	0	0	0	/home/dhl_ec/bnelissen/Slides/CD3_manuscript/CD3_slides/AAA431.cd3/AAA431.cd3.run1	255	0.7	0.06	0.7	0.06	-6.12020002387	-11.0899403086	0.0514373930203	0.0565389067383
0.0	8863.0	0.0	450.0	8863.0	4000000.0	0.0	1.0	2.81	3.41	1.43	0.0799999999999	9.38	0.559999999999	0.879999999999	0.219999999999	5.69	0.18	2.13	2.13	1.01	AAA431.cd3.X21.Y23.tile.tissue.png	328	1	2000	328	498ee06edf6fc91e90dc1e2cb972af9c	0	0	0	0	0	0	0	0	0	0	0	0	0	/home/dhl_ec/bnelissen/Slides/CD3_manuscript/CD3_slides/AAA431.cd3/AAA431.cd3.run1	255	0.7	0.06	0.7	0.06	0.0	-12.2699585779	2.15695870473	5.34051839062
32812.0	3334137.0	11991.0	11830.0	3334137.0	4000000.0	217.0	6.0	3.45	3.89	1.75	0.0700000000015	9.77	0.540000000001	0.76	0.0799999999999	9.75	0.360000000001	2.24	2.31	0.640000000001	AAA431.cd3.X21.Y3.tile.tissue.png	329	1	2000	329	eed6df1e026d30389b9bb17d4c29503c	0	0	0	0	0	0	0	0	0	0	0	0	0	/home/dhl_ec/bnelissen/Slides/CD3_manuscript/CD3_slides/AAA431.cd3/AAA431.cd3.run1	255	0.7	0.06	0.7	0.06	-8.26489096505	-11.8630341105	0.70669121805	0.237339053467
19591.0	3423209.0	7946.0	14304.0	3423209.0	4000000.0	157.0	7.0	3.3	1.71	1.75	0.0700000000015	8.4	0.370000000001	0.750000000002	0.0800000000017	9.71	0.35	2.22	1.53	0.630000000001	AAA431.cd3.X21.Y4.tile.tissue.png	330	1	2000	330	0ae98d0eed99550fda37b36b3d067cfd	0	0	0	0	0	0	0	0	0	0	0	0	0	/home/dhl_ec/bnelissen/Slides/CD3_manuscript/CD3_slides/AAA431.cd3/AAA431.cd3.run1	255	0.7	0.06	0.7	0.06	-8.38077928135	-11.6633245807	0.707074526258	0.1539425979
10308.0	3719201.0	4349.0	12212.0	3719201.0	4000000.0	87.0	5.0	3.22	1.58	1.19	0.0500000000011	9.44	0.359999999999	0.720000000001	0.0700000000015	9.57	0.360000000001	2.21	1.53	0.43	AAA431.cd3.X21.Y5.tile.tissue.png	331	1	2000	331	7f4d1ecc4f5a1df89d4a90689067e9d6	0	0	0	0	0	0	0	0	0	0	0	0	0	/home/dhl_ec/bnelissen/Slides/CD3_manuscript/CD3_slides/AAA431.cd3/AAA431.cd3.run1	255	0.7	0.0615429226968	0.7	0.0615429226968	-8.23862850827	-11.6721087244	0.630957745923	0.142590598999
11842.0	3985309.0	5296.0	8416.0	3985309.0	4000000.0	119.0	1.0	2.72	1.65	1.15	0.0499999999993	10.7	0.550000000001	1.22	0.0799999999999	13.62	0.560000000001	3.35	2.35	0.689999999999	AAA431.cd3.X21.Y6.tile.tissue.png	332	1	2000	332	11ce6004fedd0c5980aa6579148ef9d1	0	0	0	0	0	0	0	0	0	0	0	0	0	/home/dhl_ec/bnelissen/Slides/CD3_manuscript/CD3_slides/AAA431.cd3/AAA431.cd3.run1	255	0.7	0.0689882449861	0.7	0.0689882449861	-8.43022316089	-11.8276507492	0.623396818801	0.123535956604
14040.0	3854610.0	6253.0	12373.0	3854610.0	4000000.0	142.0	6.0	1.56	3.35	1.13	0.0499999999993	8.1	0.380000000001	0.76	0.0699999999997	9.83	0.370000000001	2.2	1.53	0.639999999999	AAA431.cd3.X21.Y7.tile.tissue.png	333	1	2000	333	5a5af02b2b9dfabbca44e45554a73463	0	0	0	0	0	0	0	0	0	0	0	0	0	/home/dhl_ec/bnelissen/Slides/CD3_manuscript/CD3_slides/AAA431.cd3/AAA431.cd3.run1	255	0.7	0.0665866715351	0.7	0.0665866715351	-8.32234222064	-11.6110604903	0.541557279908	0.119247640747
2501.0	3577915.0	1242.0	13601.0	3577915.0	4000000.0	28.0	4.0	2.56	2.95	1.2	0.0500000000011	7.65	0.380000000001	0.77	0.0799999999999	9.44	0.35	2.2	1.54	0.48	AAA431.cd3.X21.Y8.tile.tissue.png	334	1	2000	334	41ef3684b9ec894cc893d5d2571ef8ec	0	0	0	0	0	0	0	0	0	0	0	0	0	/home/dhl_ec/bnelissen/Slides/CD3_manuscript/CD3_slides/AAA431.cd3/AAA431.cd3.run1	255	0.7	0.06	0.7	0.06	-8.38017803503	-11.5317585928	0.67815201779	0.152510533936
2479.0	454555.0	1108.0	15753.0	454555.0	4000000.0	26.0	21.0	3.12	2.33	1.15	0.0499999999993	6.96	0.389999999999	0.740000000002	0.200000000001	7.12	0.360000000001	3.66	2.43	0.59	AAA431.cd3.X21.Y9.tile.tissue.png	335	1	2000	335	072950fe3865627df623221417cf18a7	0	0	0	0	0	0	0	0	0	0	0	0	0	/home/dhl_ec/bnelissen/Slides/CD3_manuscript/CD3_slides/AAA431.cd3/AAA431.cd3.run1	255	0.7	0.06	0.7	0.06	-8.04905316417	-11.3766445761	0.8881403379	0.104563154297
4183.0	1223598.0	1735.0	5758.0	1223598.0	4000000.0	36.0	1.0	3.65	1.51	1.75	0.0799999999999	9.32	0.380000000001	0.880000000001	0.18	7.71	0.26	2.12	1.53	0.389999999999	AAA431.cd3.X22.Y1.tile.tissue.png	336	1	2000	336	d32a7d8e4c4c73617d5a33b537379772	0	0	0	0	0	0	0	0	0	0	0	0	0	/home/dhl_ec/bnelissen/Slides/CD3_manuscript/CD3_slides/AAA431.cd3/AAA431.cd3.run1	255	0.7	0.06	0.7	0.06	-8.43476525929	-11.2628873158	0.842781743942	0.1377483125
0.0	162455.0	0.0	7569.0	162455.0	4000000.0	0.0	13.0	3.44	3.53	1.18	0.0500000000011	6.88	0.379999999999	0.73	0.210000000001	6.39	0.139999999999	2.13	1.56	0.379999999999	AAA431.cd3.X22.Y10.tile.tissue.png	337	1	2000	337	5baa3e6ea771e47a8ca9776efb4165e9	0	0	0	0	0	0	0	0	0	0	0	0	0	/home/dhl_ec/bnelissen/Slides/CD3_manuscript/CD3_slides/AAA431.cd3/AAA431.cd3.run1	255	0.7	0.06	0.7	0.06	-5.70195123102	-11.3475212691	0.0400737778604	0.0280935648193
0.0	18685.0	0.0	1635.0	18685.0	4000000.0	0.0	4.0	4.25	3.35	1.19	0.0499999999993	6.86	0.57	1.18	0.309999999999	8.12	0.24	3.36	2.31	0.610000000001	AAA431.cd3.X22.Y11.tile.tissue.png	338	1	2000	338	f9bc28548816728b6ca7feb9021bc034	0	0	0	0	0	0	0	0	0	0	0	0	0	/home/dhl_ec/bnelissen/Slides/CD3_manuscript/CD3_slides/AAA431.cd3/AAA431.cd3.run1	255	0.7	0.06	0.7	0.06	0.0	-12.2584671526	0.0245029317781	0.0288645652771
0.0	0.0	0.0	0.0	0.0	4000000.0	0.0	0.0	2.82	2.93	1.37	0.0499999999993	6.46	0.310000000001	0.730000000001	0.220000000001	4.65	0.210000000001	3.2	2.46	0.559999999999	AAA431.cd3.X22.Y12.tile.tissue.png	339	1	2000	339	3d8f2895bcb7b341b5b113278fbd14a9	0	0	0	0	0	0	0	0	0	0	0	0	0	/home/dhl_ec/bnelissen/Slides/CD3_manuscript/CD3_slides/AAA431.cd3/AAA431.cd3.run1	255	1.0	0.06	1.0	0.06	0.0	-12.2985771403	0.0	0.0281927505798
0.0	0.0	0.0	0.0	0.0	4000000.0	0.0	0.0	3.2	2.1	1.86	0.0699999999997	9.17	0.51	1.21	0.360000000001	6.6	0.199999999999	3.07	2.3	0.57	AAA431.cd3.X22.Y13.tile.tissue.png	340	1	2000	340	97ea68d026f32771516aaaf05cf4230e	0	0	0	0	0	0	0	0	0	0	0	0	0	/home/dhl_ec/bnelissen/Slides/CD3_manuscript/CD3_slides/AAA431.cd3/AAA431.cd3.run1	255	1.0	0.06	1.0	0.06	0.0	-12.6053572997	0.0	0.025734800663
0.0	165473.0	0.0	7428.0	165473.0	4000000.0	0.0	13.0	3.07	1.58	1.2	0.0599999999995	6.94	0.380000000001	0.73	0.209999999999	6.45	0.140000000001	2.15	1.53	0.540000000001	AAA431.cd3.X22.Y14.tile.tissue.png	341	1	2000	341	0e070b4f6c5c3b1306138ff53270fd24	0	0	0	0	0	0	0	0	0	0	0	0	0	/home/dhl_ec/bnelissen/Slides/CD3_manuscript/CD3_slides/AAA431.cd3/AAA431.cd3.run1	255	0.7	0.06	0.7	0.06	-5.32575548943	-10.8489312581	0.0907630510112	0.0278936066895
0.0	323310.0	0.0	11479.0	323310.0	4000000.0	0.0	18.0	3.1	3.49	1.16	0.0699999999997	7.03	0.57	1.25	0.32	8.36	0.26	3.25	2.35	0.57	AAA431.cd3.X22.Y15.tile.tissue.png	342	1	2000	342	9bb6210544f35ffd70bab29cb3bf9193	0	0	0	0	0	0	0	0	0	0	0	0	0	/home/dhl_ec/bnelissen/Slides/CD3_manuscript/CD3_slides/AAA431.cd3/AAA431.cd3.run1	255	0.7	0.06	0.7	0.06	0.0	-11.628535547	0.0232344731063	0.01945208078
14194.0	1746102.0	5929.0	10894.0	1746102.0	4000000.0	123.0	4.0	1.24	2.3	1.11	0.0499999999993	7.13	0.379999999999	0.759999999998	0.15	8.14	0.289999999999	2.24	1.54	0.509999999998	AAA431.cd3.X22.Y16.tile.tissue.png	343	1	2000	343	4a950732d751fe2e15a417b455b10e54	0	0	0	0	0	0	0	0	0	0	0	0	0	/home/dhl_ec/bnelissen/Slides/CD3_manuscript/CD3_slides/AAA431.cd3/AAA431.cd3.run1	255	0.7	0.06	0.7	0.06	-8.32510135293	-11.6726449725	0.846083792027	0.145273070313
21336.0	2403469.0	8463.0	10748.0	2403469.0	4000000.0	172.0	7.0	1.15	1.2	1.13	0.0499999999993	7.07	0.379999999999	0.77	0.129999999999	8.67	0.32	2.23	1.53	0.599999999999	AAA431.cd3.X22.Y17.tile.tissue.png	344	1	2000	344	5559f21fad3a38d841cd3089b40971a9	0	0	0	0	0	0	0	0	0	0	0	0	0	/home/dhl_ec/bnelissen/Slides/CD3_manuscript/CD3_slides/AAA431.cd3/AAA431.cd3.run1	255	0.7	0.06	0.7	0.06	-8.24209844312	-11.6532473709	0.846028131368	0.180256024414
473.0	596654.0	229.0	4846.0	596654.0	4000000.0	6.0	4.0	2.94	1.78	1.12	0.0499999999993	7.13	0.379999999999	0.75	0.189999999999	7.24	0.34	3.25	2.32	0.59	AAA431.cd3.X22.Y18.tile.tissue.png	345	1	2000	345	cfcc5dce3d7e050a398312ecfdcac120	0	0	0	0	0	0	0	0	0	0	0	0	0	/home/dhl_ec/bnelissen/Slides/CD3_manuscript/CD3_slides/AAA431.cd3/AAA431.cd3.run1	255	0.7	0.06	0.7	0.06	-7.99971577948	-11.6751351027	0.913611888248	0.0636209414063
71.0	9888.0	35.0	996.0	9888.0	4000000.0	1.0	5.0	3.96	2.2	1.75	0.0699999999997	8.22	0.549999999999	0.75	0.219999999999	6.77	0.209999999999	2.1	2.07	0.549999999999	AAA431.cd3.X22.Y19.tile.tissue.png	346	1	2000	346	b29d3863dc754cbaf5b20181f6fd6f5f	0	0	0	0	0	0	0	0	0	0	0	0	0	/home/dhl_ec/bnelissen/Slides/CD3_manuscript/CD3_slides/AAA431.cd3/AAA431.cd3.run1	255	0.7	0.06	0.7	0.06	-8.31966013005	-12.4557827379	1.13743437271	0.025830496582
25951.0	3999714.0	11562.0	8032.0	3999714.0	4000000.0	245.0	1.0	3.98	2.05	1.75	0.0699999999997	11.55	0.57	1.2	0.0799999999999	13.73	0.57	3.29	2.32	1.14	AAA431.cd3.X22.Y2.tile.tissue.png	347	1	2000	347	a784e9fdaaf54eee3e7cc0b3774960d0	0	0	0	0	0	0	0	0	0	0	0	0	0	/home/dhl_ec/bnelissen/Slides/CD3_manuscript/CD3_slides/AAA431.cd3/AAA431.cd3.run1	255	0.7	0.0687786432675	0.7	0.0687786432675	-9.02165785391	-11.4844835283	0.510294831707	0.0949083671875
0.0	7625.0	0.0	570.0	7625.0	4000000.0	0.0	2.0	3.11	3.35	1.74	0.0599999999995	9.47	0.559999999999	1.18	0.309999999999	6.25	0.139999999999	2.09	1.53	2.08	AAA431.cd3.X22.Y20.tile.tissue.png	348	1	2000	348	ce07a294510b3741cc75358e9b7abd6f	0	0	0	0	0	0	0	0	0	0	0	0	0	/home/dhl_ec/bnelissen/Slides/CD3_manuscript/CD3_slides/AAA431.cd3/AAA431.cd3.run1	255	0.7	0.06	0.7	0.06	0.0	-12.1159498338	1.22181839139	0.0270546264648
56.0	1166056.0	37.0	14627.0	1166056.0	4000000.0	1.0	10.0	2.83	3.45	1.14	0.0699999999997	9.82	0.630000000001	0.910000000002	0.169999999998	7.47	0.26	2.18	1.53	0.630000000001	AAA431.cd3.X22.Y21.tile.tissue.png	349	1	2000	349	2a811c73c9bf3ed0c1ce7bee60747b54	0	0	0	0	0	0	0	0	0	0	0	0	0	/home/dhl_ec/bnelissen/Slides/CD3_manuscript/CD3_slides/AAA431.cd3/AAA431.cd3.run1	255	0.7	0.06	0.7	0.06	-6.99016529457	-10.9289581215	0.0574121960551	0.0295473925781
0.0	1673187.0	0.0	16124.0	1673187.0	4000000.0	0.0	8.0	2.58	2.06	1.13	0.0500000000011	6.74	0.380000000001	0.740000000002	0.16	7.44	0.199999999999	2.2	1.53	1.05	AAA431.cd3.X22.Y22.tile.tissue.png	350	1	2000	350	ca86057cbc55d43cd9a3623ed3e8c72c	0	0	0	0	0	0	0	0	0	0	0	0	0	/home/dhl_ec/bnelissen/Slides/CD3_manuscript/CD3_slides/AAA431.cd3/AAA431.cd3.run1	255	0.7	0.06	0.7	0.06	-5.12605439233	-11.6252245925	0.0535080007388	0.0746567158203
0.0	0.0	0.0	0.0	0.0	4000000.0	0.0	0.0	3.08	2.21	1.93	0.0900000000001	9.34	0.469999999999	1.42	0.33	6.57	0.199999999999	3.02	2.29	1.58	AAA431.cd3.X22.Y23.tile.tissue.png	351	1	2000	351	7bb70693f4d639e8c47bbd21000444ab	0	0	0	0	0	0	0	0	0	0	0	0	0	/home/dhl_ec/bnelissen/Slides/CD3_manuscript/CD3_slides/AAA431.cd3/AAA431.cd3.run1	255	1.0	0.06	1.0	0.06	0.0	-11.1407724069	0.0	9.23862396258
28304.0	4000000.0	12510.0	7996.0	4000000.0	4000000.0	278.0	1.0	4.08	3.97	1.49	0.0500000000011	6.25	0.300000000001	0.740000000002	0.0500000000011	9.94	0.570000000002	3.3	2.32	0.650000000001	AAA431.cd3.X22.Y3.tile.tissue.png	352	1	2000	352	be961e7a3d339368a5ff6b38eb43e5df	0	0	0	0	0	0	0	0	0	0	0	0	0	/home/dhl_ec/bnelissen/Slides/CD3_manuscript/CD3_slides/AAA431.cd3/AAA431.cd3.run1	255	0.7	0.0663796116053	0.7	0.0663796116053	-8.83773785318	-11.8622829871	0.53026913279	0.0792974960938
32356.0	3994435.0	14950.0	8037.0	3994435.0	4000000.0	336.0	1.0	2.06	2.84	1.12	0.0399999999991	6.37	0.380000000001	0.750000000002	0.0599999999995	10.09	0.380000000001	2.22	1.54	0.440000000001	AAA431.cd3.X22.Y4.tile.tissue.png	353	1	2000	353	6bf5e20062021e83e570678584d7a8ee	0	0	0	0	0	0	0	0	0	0	0	0	0	/home/dhl_ec/bnelissen/Slides/CD3_manuscript/CD3_slides/AAA431.cd3/AAA431.cd3.run1	255	0.7	0.0679758320311	0.7	0.0679758320311	-9.01753293603	-11.4999067956	0.641236946715	0.0948557348175
35806.0	3777397.0	15923.0	9927.0	3777397.0	4000000.0	360.0	2.0	1.74	2.81	1.44	0.0699999999997	10.67	0.57	0.879999999999	0.0699999999997	12.18	0.549999999999	3.32	2.3	0.639999999999	AAA431.cd3.X22.Y5.tile.tissue.png	354	1	2000	354	60aede901859966a1697bb60fba42237	0	0	0	0	0	0	0	0	0	0	0	0	0	/home/dhl_ec/bnelissen/Slides/CD3_manuscript/CD3_slides/AAA431.cd3/AAA431.cd3.run1	255	0.7	0.06	0.7	0.06	-8.85542121964	-11.97399537	0.718523004064	0.204463271118
37948.0	3525167.0	16975.0	11401.0	3525167.0	4000000.0	379.0	3.0	1.35	1.94	1.74	0.0700000000015	9.79	0.559999999999	1.2	0.109999999999	13.3	0.529999999999	3.31	2.31	0.650000000001	AAA431.cd3.X22.Y6.tile.tissue.png	355	1	2000	355	cfa6707251fb26abbfbb1fab73cd89fa	0	0	0	0	0	0	0	0	0	0	0	0	0	/home/dhl_ec/bnelissen/Slides/CD3_manuscript/CD3_slides/AAA431.cd3/AAA431.cd3.run1	255	0.7	0.06	0.7	0.06	-8.86762111459	-12.2186530384	0.919821190384	0.30896312207
27131.0	3055758.0	11726.0	13411.0	3055758.0	4000000.0	245.0	5.0	2.92	3.78	1.75	0.0699999999997	9.6	0.549999999999	1.19	0.139999999999	12.6	0.51	3.82	2.77	0.619999999999	AAA431.cd3.X22.Y7.tile.tissue.png	356	1	2000	356	38e53c300bbe884b2beb05fd7af5fab8	0	0	0	0	0	0	0	0	0	0	0	0	0	/home/dhl_ec/bnelissen/Slides/CD3_manuscript/CD3_slides/AAA431.cd3/AAA431.cd3.run1	255	0.7	0.06	0.7	0.06	-8.68856258673	-12.2306981795	0.901218276789	0.417730672852
11477.0	2783388.0	5645.0	14682.0	2783388.0	4000000.0	126.0	5.0	3.72	2.75	1.73	0.0699999999997	10.33	0.67	1.56	0.189999999999	11.54	0.480000000001	3.0	2.34	0.620000000001	AAA431.cd3.X22.Y8.tile.tissue.png	357	1	2000	357	17812eda6df47884d8809af0fe18bd6d	0	0	0	0	0	0	0	0	0	0	0	0	0	/home/dhl_ec/bnelissen/Slides/CD3_manuscript/CD3_slides/AAA431.cd3/AAA431.cd3.run1	255	0.7	0.06	0.7	0.06	-8.5155958278	-12.1562341124	1.03730423487	0.428212724609
2179.0	1203226.0	878.0	16709.0	1203226.0	4000000.0	17.0	11.0	3.44	2.89	1.16	0.0699999999997	9.9	0.57	1.18	0.25	10.31	0.379999999999	3.25	2.31	0.59	AAA431.cd3.X22.Y9.tile.tissue.png	358	1	2000	358	8ebb14267d709d6cb4126a6c1d8873aa	0	0	0	0	0	0	0	0	0	0	0	0	0	/home/dhl_ec/bnelissen/Slides/CD3_manuscript/CD3_slides/AAA431.cd3/AAA431.cd3.run1	255	0.7	0.06	0.7	0.06	-7.93754240292	-11.7519582577	1.13891367795	0.268733036133
10665.0	1216233.0	4863.0	6452.0	1216233.0	4000000.0	114.0	1.0	1.44	2.41	1.33	0.0599999999995	9.6	0.389999999999	0.870000000001	0.17	9.02	0.389999999999	3.19	2.18	0.58	AAA431.cd3.X23.Y1.tile.tissue.png	359	1	2000	359	3fd1ea338212a5eef349bdbc1b8752aa	0	0	0	0	0	0	0	0	0	0	0	0	0	/home/dhl_ec/bnelissen/Slides/CD3_manuscript/CD3_slides/AAA431.cd3/AAA431.cd3.run1	255	0.7	0.06	0.7	0.06	-9.03033715788	-11.562249417	1.00601543128	0.259798042969
0.0	109141.0	0.0	5725.0	109141.0	4000000.0	0.0	7.0	1.11	1.71	1.49	0.0500000000011	6.62	0.389999999999	0.73	0.209999999999	5.91	0.220000000001	3.19	1.57	0.369999999999	AAA431.cd3.X23.Y10.tile.tissue.png	360	1	2000	360	081c8e3f2b6fcb39b286e00da9fce32e	0	0	0	0	0	0	0	0	0	0	0	0	0	/home/dhl_ec/bnelissen/Slides/CD3_manuscript/CD3_slides/AAA431.cd3/AAA431.cd3.run1	255	0.7	0.06	0.7	0.06	0.0	-12.3563608768	0.0149475472901	0.0263028891754
0.0	62055.0	0.0	3383.0	62055.0	4000000.0	0.0	8.0	2.16	3.1	1.12	0.0500000000011	6.86	0.59	1.17	0.309999999999	7.97	0.219999999999	3.14	2.29	0.559999999999	AAA431.cd3.X23.Y11.tile.tissue.png	361	1	2000	361	4da71150a90734189b75e60bc553fb6a	0	0	0	0	0	0	0	0	0	0	0	0	0	/home/dhl_ec/bnelissen/Slides/CD3_manuscript/CD3_slides/AAA431.cd3/AAA431.cd3.run1	255	0.7	0.06	0.7	0.06	0.0	-12.0565834702	0.0232285139726	0.0278494706573
0.0	5501.0	0.0	604.0	5501.0	4000000.0	0.0	2.0	1.17	1.61	1.74	0.0699999999997	9.28	0.549999999999	1.17	0.32	7.85	0.220000000001	3.08	2.28	0.559999999999	AAA431.cd3.X23.Y12.tile.tissue.png	362	1	2000	362	be1a03d3e7b51c77adf235119ba08598	0	0	0	0	0	0	0	0	0	0	0	0	0	/home/dhl_ec/bnelissen/Slides/CD3_manuscript/CD3_slides/AAA431.cd3/AAA431.cd3.run1	255	0.7	0.06	0.7	0.06	0.0	-12.1625753083	0.0107849369351	0.025684599144
0.0	7175.0	0.0	705.0	7175.0	4000000.0	0.0	3.0	1.25	1.76	1.75	0.0699999999997	9.49	0.559999999999	1.18	0.32	7.98	0.209999999999	3.1	2.29	0.57	AAA431.cd3.X23.Y13.tile.tissue.png	363	1	2000	363	10ca3bfe0d3f1d1e6acce8faf23a9474	0	0	0	0	0	0	0	0	0	0	0	0	0	/home/dhl_ec/bnelissen/Slides/CD3_manuscript/CD3_slides/AAA431.cd3/AAA431.cd3.run1	255	0.7	0.06	0.7	0.06	0.0	-11.9679533308	0.0147534785786	0.0316760550346
8725.0	828748.0	3797.0	19691.0	828748.0	4000000.0	75.0	20.0	2.83	2.68	1.95	0.0699999999997	10.23	0.639999999999	1.28	0.289999999999	10.45	0.369999999999	3.4	2.31	0.599999999999	AAA431.cd3.X23.Y14.tile.tissue.png	364	1	2000	364	cd6c581615885c13d5fd8f2dc7cddf67	0	0	0	0	0	0	0	0	0	0	0	0	0	/home/dhl_ec/bnelissen/Slides/CD3_manuscript/CD3_slides/AAA431.cd3/AAA431.cd3.run1	255	0.7	0.06	0.7	0.06	-8.29425452561	-11.8605496289	1.36177854701	0.247504211914
40540.0	3094298.0	17726.0	20761.0	3094298.0	4000000.0	376.0	11.0	2.67	1.67	1.74	0.0599999999995	7.07	0.389999999999	0.769999999999	0.1	9.51	0.43	2.26	1.54	0.42	AAA431.cd3.X23.Y15.tile.tissue.png	365	1	2000	365	1dd3fb312769ce86abf20fcc4a073aca	0	0	0	0	0	0	0	0	0	0	0	0	0	/home/dhl_ec/bnelissen/Slides/CD3_manuscript/CD3_slides/AAA431.cd3/AAA431.cd3.run1	255	0.7	0.06	0.7	0.06	-8.99266673399	-12.2402430614	1.4107567981	0.566625312988
20457.0	3822476.0	9011.0	10904.0	3822476.0	4000000.0	211.0	1.0	1.82	2.28	1.14	0.0500000000011	6.89	0.379999999999	0.74	0.0699999999997	9.87	0.51	3.35	2.29	0.650000000001	AAA431.cd3.X23.Y16.tile.tissue.png	366	1	2000	366	b367ffc450055d70b911e2bc75a1eea0	0	0	0	0	0	0	0	0	0	0	0	0	0	/home/dhl_ec/bnelissen/Slides/CD3_manuscript/CD3_slides/AAA431.cd3/AAA431.cd3.run1	255	0.7	0.06	0.7	0.06	-8.9504006095	-12.1125020055	1.01173223132	0.205766800781
57614.0	3997992.0	23187.0	8360.0	3997992.0	4000000.0	488.0	1.0	1.34	1.87	1.75	0.0599999999995	9.51	0.57	1.27	0.0900000000001	14.59	0.599999999999	3.48	2.39	0.67	AAA431.cd3.X23.Y17.tile.tissue.png	367	1	2000	367	3289790a20abb0f003a508a87980c157	0	0	0	0	0	0	0	0	0	0	0	0	0	/home/dhl_ec/bnelissen/Slides/CD3_manuscript/CD3_slides/AAA431.cd3/AAA431.cd3.run1	255	0.7	0.0661899538166	0.7	0.0661899538166	-8.90084204899	-12.0735707517	0.90646738635	0.291907000977
44409.0	3114539.0	14879.0	10431.0	3114539.0	4000000.0	285.0	3.0	3.43	2.53	1.21	0.0500000000011	6.98	0.380000000001	0.75	0.1	9.68	0.35	2.22	1.53	2.06	AAA431.cd3.X23.Y18.tile.tissue.png	368	1	2000	368	2840d46ff51347c936cb712033d4d9e4	0	0	0	0	0	0	0	0	0	0	0	0	0	/home/dhl_ec/bnelissen/Slides/CD3_manuscript/CD3_slides/AAA431.cd3/AAA431.cd3.run1	255	0.7	0.062067728245	0.7	0.062067728245	-8.32584052563	-11.9517972176	0.674922091587	0.194330915039
0.0	23135.0	0.0	1642.0	23135.0	4000000.0	0.0	5.0	1.78	1.7	1.79	0.0800000000017	9.65	0.529999999999	0.729999999998	0.219999999999	6.42	0.139999999999	2.09	1.53	0.75	AAA431.cd3.X23.Y19.tile.tissue.png	369	1	2000	369	0037712376bb6c0c0c82493e06db0a88	0	0	0	0	0	0	0	0	0	0	0	0	0	/home/dhl_ec/bnelissen/Slides/CD3_manuscript/CD3_slides/AAA431.cd3/AAA431.cd3.run1	255	0.7	0.06	0.7	0.06	-6.27909159406	-12.0216521036	0.308230792209	0.020301246521
46690.0	3850180.0	19277.0	10027.0	3850180.0	4000000.0	427.0	2.0	3.56	2.38	1.13	0.0499999999993	9.33	0.379999999999	0.749999999998	0.0599999999995	10.13	0.379999999999	2.2	1.53	0.439999999999	AAA431.cd3.X23.Y2.tile.tissue.png	370	1	2000	370	8f2769869679d97eb583bf2e711d596b	0	0	0	0	0	0	0	0	0	0	0	0	0	/home/dhl_ec/bnelissen/Slides/CD3_manuscript/CD3_slides/AAA431.cd3/AAA431.cd3.run1	255	0.7	0.06	0.7	0.06	-9.1341792307	-11.4725472915	0.8784522242	0.16744739563
0.0	46580.0	0.0	2848.0	46580.0	4000000.0	0.0	6.0	4.59	2.59	1.72	0.0699999999997	7.38	0.379999999999	0.74	0.219999999999	5.9	0.139999999999	2.1	1.54	0.48	AAA431.cd3.X23.Y20.tile.tissue.png	371	1	2000	371	6f428c05c80d740b0b2dc10526919337	0	0	0	0	0	0	0	0	0	0	0	0	0	/home/dhl_ec/bnelissen/Slides/CD3_manuscript/CD3_slides/AAA431.cd3/AAA431.cd3.run1	255	0.7	0.06	0.7	0.06	0.0	-12.149594818	0.0860430863652	0.0268955973511
0.0	1993040.0	0.0	23599.0	1993040.0	4000000.0	0.0	14.0	4.39	2.35	1.14	0.0499999999993	6.66	0.390000000001	0.730000000001	0.130000000001	7.04	0.210000000001	2.23	1.52	0.49	AAA431.cd3.X23.Y21.tile.tissue.png	372	1	2000	372	00a775650939bdf0367301309ce60ac3	0	0	0	0	0	0	0	0	0	0	0	0	0	/home/dhl_ec/bnelissen/Slides/CD3_manuscript/CD3_slides/AAA431.cd3/AAA431.cd3.run1	255	0.7	0.06	0.7	0.06	0.0	-11.1150572848	0.0484130633981	0.0152139204102
0.0	1460736.0	0.0	15893.0	1460736.0	4000000.0	0.0	4.0	2.22	2.98	1.12	0.0500000000011	6.74	0.560000000001	1.16	0.16	7.39	0.200000000001	2.18	1.53	0.58	AAA431.cd3.X23.Y22.tile.tissue.png	373	1	2000	373	7cfe8c4b7b65d59ab469908dbe81dfe5	0	0	0	0	0	0	0	0	0	0	0	0	0	/home/dhl_ec/bnelissen/Slides/CD3_manuscript/CD3_slides/AAA431.cd3/AAA431.cd3.run1	255	0.7	0.06	0.7	0.06	-4.84772417574	-11.2407593485	0.0454867267311	0.088503668457
0.0	19842.0	0.0	794.0	19842.0	4000000.0	0.0	2.0	3.01	2.24	1.2	0.0599999999995	6.68	0.559999999999	1.37	0.320000000002	8.24	0.219999999999	3.11	2.43	0.540000000001	AAA431.cd3.X23.Y23.tile.tissue.png	374	1	2000	374	abce66e292a6ce908e6d15bb4a1bdd4b	0	0	0	0	0	0	0	0	0	0	0	0	0	/home/dhl_ec/bnelissen/Slides/CD3_manuscript/CD3_slides/AAA431.cd3/AAA431.cd3.run1	255	0.7	0.06	0.7	0.06	0.0	-10.9904875002	0.089654603152	7.14423722649
22664.0	2458234.0	10071.0	13810.0	2458234.0	4000000.0	226.0	6.0	3.59	2.84	1.13	0.0600000000013	6.8	0.380000000001	0.740000000002	0.120000000001	8.8	0.32	2.23	1.53	0.57	AAA431.cd3.X23.Y3.tile.tissue.png	375	1	2000	375	5f93e41af86807bf98c43ab4216338f6	0	0	0	0	0	0	0	0	0	0	0	0	0	/home/dhl_ec/bnelissen/Slides/CD3_manuscript/CD3_slides/AAA431.cd3/AAA431.cd3.run1	255	0.7	0.06	0.7	0.06	-9.02234739878	-12.4888587463	1.11686203037	0.308140776367
8040.0	1152825.0	3496.0	18950.0	1152825.0	4000000.0	78.0	10.0	3.84	3.06	1.84	0.0699999999997	10.26	0.630000000001	1.28	0.27	9.82	0.27	2.25	1.55	0.4	AAA431.cd3.X23.Y4.tile.tissue.png	376	1	2000	376	6dc940fe2fa13454d9a3355020cbd217	0	0	0	0	0	0	0	0	0	0	0	0	0	/home/dhl_ec/bnelissen/Slides/CD3_manuscript/CD3_slides/AAA431.cd3/AAA431.cd3.run1	255	0.7	0.06	0.7	0.06	-8.21318883932	-12.1559243714	1.00834281526	0.272286130859
53.0	499039.0	31.0	11924.0	499039.0	4000000.0	1.0	11.0	2.84	2.64	1.15	0.0500000000011	6.73	0.57	1.19	0.289999999999	10.35	0.380000000001	3.6	2.46	0.570000000002	AAA431.cd3.X23.Y5.tile.tissue.png	377	1	2000	377	6ebe0e46fa38cbc45d2dff6524101d50	0	0	0	0	0	0	0	0	0	0	0	0	0	/home/dhl_ec/bnelissen/Slides/CD3_manuscript/CD3_slides/AAA431.cd3/AAA431.cd3.run1	255	0.7	0.06	0.7	0.06	-4.92827994227	-11.6281363879	0.0374840547569	0.0300624356689
0.0	443172.0	0.0	10107.0	443172.0	4000000.0	0.0	7.0	2.85	1.68	1.54	0.0500000000011	6.99	0.390000000001	1.2	0.299999999999	6.87	0.24	3.26	2.3	0.570000000002	AAA431.cd3.X23.Y6.tile.tissue.png	378	1	2000	378	ec8a86cfe2a8c537093e36b447c7d9da	0	0	0	0	0	0	0	0	0	0	0	0	0	/home/dhl_ec/bnelissen/Slides/CD3_manuscript/CD3_slides/AAA431.cd3/AAA431.cd3.run1	255	0.7	0.06	0.7	0.06	-5.12041274673	-11.7472544043	0.0227124835193	0.029949230896
656.0	635987.0	287.0	13487.0	635987.0	4000000.0	6.0	11.0	3.45	2.33	1.15	0.0500000000011	6.8	0.58	1.22	0.280000000001	10.32	0.35	3.34	2.47	0.630000000001	AAA431.cd3.X23.Y7.tile.tissue.png	379	1	2000	379	012bb99c6c1ffd4eb408a3e1696fc5df	0	0	0	0	0	0	0	0	0	0	0	0	0	/home/dhl_ec/bnelissen/Slides/CD3_manuscript/CD3_slides/AAA431.cd3/AAA431.cd3.run1	255	0.7	0.06	0.7	0.06	-6.37547472155	-10.5002416882	0.0639620745568	0.0268813793945
218.0	667266.0	90.0	11119.0	667266.0	4000000.0	2.0	9.0	2.75	2.27	1.18	0.0499999999993	6.73	0.389999999999	0.73	0.190000000001	7.09	0.35	3.23	2.36	0.619999999999	AAA431.cd3.X23.Y8.tile.tissue.png	380	1	2000	380	7e61de9600e8aa1a93befe2ac34d51fe	0	0	0	0	0	0	0	0	0	0	0	0	0	/home/dhl_ec/bnelissen/Slides/CD3_manuscript/CD3_slides/AAA431.cd3/AAA431.cd3.run1	255	0.7	0.06	0.7	0.06	-5.96233664811	-10.8306458136	0.0380176512346	0.0226755454102
0.0	646323.0	0.0	11655.0	646323.0	4000000.0	0.0	8.0	2.72	3.17	1.12	0.0499999999993	6.72	0.379999999999	0.730000000001	0.190000000001	6.83	0.25	2.75	1.53	0.539999999999	AAA431.cd3.X23.Y9.tile.tissue.png	381	1	2000	381	855d6b9e0570416f0c547378f660ebcc	0	0	0	0	0	0	0	0	0	0	0	0	0	/home/dhl_ec/bnelissen/Slides/CD3_manuscript/CD3_slides/AAA431.cd3/AAA431.cd3.run1	255	0.7	0.06	0.7	0.06	-5.60707491252	-11.293090657	0.0317126071799	0.0214947973633
10497.0	1031370.0	4763.0	7378.0	1031370.0	4000000.0	116.0	2.0	3.32	1.82	1.74	0.0799999999999	9.47	0.559999999999	1.38	0.25	10.32	0.25	2.14	1.54	0.389999999999	AAA431.cd3.X24.Y1.tile.tissue.png	382	1	2000	382	986aab9a0fa6fdd6b46f45f6aaa69eed	0	0	0	0	0	0	0	0	0	0	0	0	0	/home/dhl_ec/bnelissen/Slides/CD3_manuscript/CD3_slides/AAA431.cd3/AAA431.cd3.run1	255	0.7	0.06	0.7	0.06	-9.25583118526	-12.0016231706	1.29608893518	0.478173328125
147.0	518358.0	99.0	9286.0	518358.0	4000000.0	2.0	6.0	3.15	1.53	1.28	0.0500000000011	6.85	0.559999999999	1.2	0.290000000001	9.7	0.34	3.44	2.21	0.43	AAA431.cd3.X24.Y10.tile.tissue.png	383	1	2000	383	cf159ec49dd455c017c2018ac7413216	0	0	0	0	0	0	0	0	0	0	0	0	0	/home/dhl_ec/bnelissen/Slides/CD3_manuscript/CD3_slides/AAA431.cd3/AAA431.cd3.run1	255	0.7	0.06	0.7	0.06	-8.35360712783	-12.5199925358	1.6033884534	0.0780330429687
66.0	139462.0	39.0	6256.0	139462.0	4000000.0	1.0	8.0	2.92	2.75	1.12	0.0600000000013	10.23	0.549999999999	1.19	0.33	6.8	0.23	2.19	1.53	0.549999999999	AAA431.cd3.X24.Y11.tile.tissue.png	384	1	2000	384	f63dbd032c07f54bf642d330b5dbd5b7	0	0	0	0	0	0	0	0	0	0	0	0	0	/home/dhl_ec/bnelissen/Slides/CD3_manuscript/CD3_slides/AAA431.cd3/AAA431.cd3.run1	255	0.7	0.06	0.7	0.06	-8.85038215404	-12.7982740036	1.71910405957	0.0454047207031
6471.0	241618.0	2544.0	3446.0	241618.0	4000000.0	56.0	6.0	3.55	2.89	1.15	0.0599999999995	8.27	0.370000000001	0.74	0.209999999999	6.87	0.450000000001	3.19	2.31	0.440000000001	AAA431.cd3.X24.Y12.tile.tissue.png	385	1	2000	385	550687f24b57b0cd6083ae7b28a51cd2	0	0	0	0	0	0	0	0	0	0	0	0	0	/home/dhl_ec/bnelissen/Slides/CD3_manuscript/CD3_slides/AAA431.cd3/AAA431.cd3.run1	255	0.7	0.06	0.7	0.06	-8.96833766297	-12.3356991501	1.60293885265	0.0591119609375
27660.0	2165784.0	12728.0	8094.0	2165784.0	4000000.0	283.0	2.0	1.36	4.09	1.76	0.0699999999997	9.63	0.559999999999	1.29	0.210000000001	12.16	0.459999999999	3.07	1.54	0.93	AAA431.cd3.X24.Y13.tile.tissue.png	386	1	2000	386	415629e0cc26a397fc20eae435cd1de8	0	0	0	0	0	0	0	0	0	0	0	0	0	/home/dhl_ec/bnelissen/Slides/CD3_manuscript/CD3_slides/AAA431.cd3/AAA431.cd3.run1	255	0.7	0.06	0.7	0.06	-8.83782926365	-11.9030480728	0.984504285382	0.126262195312
41731.0	3573875.0	18546.0	16332.0	3573875.0	4000000.0	419.0	5.0	3.43	2.42	1.34	0.0700000000015	9.23	0.48	1.16	0.110000000001	13.4	0.370000000001	2.24	1.57	0.65	AAA431.cd3.X24.Y14.tile.tissue.png	387	1	2000	387	29229e66695ba074d1448bf16f38c50e	0	0	0	0	0	0	0	0	0	0	0	0	0	/home/dhl_ec/bnelissen/Slides/CD3_manuscript/CD3_slides/AAA431.cd3/AAA431.cd3.run1	255	0.7	0.06	0.7	0.06	-9.04775635151	-12.2994459346	1.36376628662	0.342374931274
59710.0	3995503.0	26017.0	8192.0	3995503.0	4000000.0	566.0	1.0	1.64	3.65	1.78	0.0700000000015	9.72	0.549999999999	1.19	0.0799999999999	14.1	0.58	3.33	2.3	0.650000000001	AAA431.cd3.X24.Y15.tile.tissue.png	388	1	2000	388	e156f525028cddf18770a09a60edd6dd	0	0	0	0	0	0	0	0	0	0	0	0	0	/home/dhl_ec/bnelissen/Slides/CD3_manuscript/CD3_slides/AAA431.cd3/AAA431.cd3.run1	255	0.7	0.06	0.7	0.06	-9.21841623813	-12.5724204131	1.26560462669	0.4635831073
24385.0	3999761.0	11255.0	8032.0	3999761.0	4000000.0	271.0	1.0	1.47	3.25	1.76	0.0699999999997	14.03	0.559999999999	1.18	0.0799999999999	14.31	0.570000000002	3.3	2.39	0.629999999999	AAA431.cd3.X24.Y16.tile.tissue.png	389	1	2000	389	cf2d2ccd7a2f87417d179407ee561fb0	0	0	0	0	0	0	0	0	0	0	0	0	0	/home/dhl_ec/bnelissen/Slides/CD3_manuscript/CD3_slides/AAA431.cd3/AAA431.cd3.run1	255	0.7	0.06	0.7	0.06	-9.34458367458	-12.1117881699	0.796132921077	0.236443772118
23552.0	3997046.0	10914.0	8386.0	3997046.0	4000000.0	252.0	1.0	3.29	1.63	1.2	0.0500000000011	7.47	0.370000000001	0.749999999998	0.0599999999995	9.92	0.629999999999	3.23	2.3	0.639999999999	AAA431.cd3.X24.Y17.tile.tissue.png	390	1	2000	390	b0eaea01c53369259f59b53d14a1b553	0	0	0	0	0	0	0	0	0	0	0	0	0	/home/dhl_ec/bnelissen/Slides/CD3_manuscript/CD3_slides/AAA431.cd3/AAA431.cd3.run1	255	0.7	0.0654646041538	0.7	0.0654646041538	-8.82548489755	-11.8837629638	0.53400042569	0.16129470948
18229.0	3147594.0	7701.0	13114.0	3147594.0	4000000.0	160.0	4.0	1.53	3.2	1.77	0.0699999999997	15.73	0.51	0.749999999998	0.0900000000001	9.26	0.34	2.21	1.53	0.630000000001	AAA431.cd3.X24.Y18.tile.tissue.png	391	1	2000	391	25680b2f9d3dd5938b12468684e4f113	0	0	0	0	0	0	0	0	0	0	0	0	0	/home/dhl_ec/bnelissen/Slides/CD3_manuscript/CD3_slides/AAA431.cd3/AAA431.cd3.run1	255	0.7	0.06	0.7	0.06	-8.48183147434	-11.7310803942	0.783890611818	0.409392311523
127.0	457223.0	76.0	11513.0	457223.0	4000000.0	2.0	13.0	1.89	2.82	1.14	0.0499999999993	6.67	0.57	1.18	0.290000000001	9.25	0.33	3.2	2.31	0.609999999999	AAA431.cd3.X24.Y19.tile.tissue.png	392	1	2000	392	a9a2ee9b7d6bd48912c1803d942eab05	0	0	0	0	0	0	0	0	0	0	0	0	0	/home/dhl_ec/bnelissen/Slides/CD3_manuscript/CD3_slides/AAA431.cd3/AAA431.cd3.run1	255	0.7	0.06	0.7	0.06	-6.82570361168	-10.8450065148	0.0562876902661	0.0232424375
12656.0	2878460.0	6183.0	21439.0	2878460.0	4000000.0	145.0	12.0	4.83	2.93	1.14	0.0499999999993	6.77	0.380000000001	0.74	0.110000000001	8.91	0.35	2.23	1.53	0.539999999997	AAA431.cd3.X24.Y2.tile.tissue.png	393	1	2000	393	2364945264b4790bfa1550621136e64f	0	0	0	0	0	0	0	0	0	0	0	0	0	/home/dhl_ec/bnelissen/Slides/CD3_manuscript/CD3_slides/AAA431.cd3/AAA431.cd3.run1	255	0.7	0.06	0.7	0.06	-8.82633609662	-12.2775147061	0.985982632955	0.440427205933
54.0	52984.0	31.0	3105.0	52984.0	4000000.0	1.0	5.0	3.7	3.71	1.16	0.0699999999997	9.66	0.42	0.740000000002	0.209999999999	6.69	0.220000000001	2.13	1.53	0.390000000001	AAA431.cd3.X24.Y20.tile.tissue.png	394	1	2000	394	891527903af87784a3a9a379b875975d	0	0	0	0	0	0	0	0	0	0	0	0	0	/home/dhl_ec/bnelissen/Slides/CD3_manuscript/CD3_slides/AAA431.cd3/AAA431.cd3.run1	255	0.7	0.06	0.7	0.06	-6.28539501839	-11.2348390129	0.0613253218641	0.0251407026978
255.0	2362195.0	153.0	22076.0	2362195.0	4000000.0	4.0	12.0	3.22	3.03	1.15	0.0499999999993	7.25	0.57	0.740000000002	0.129999999999	11.41	0.460000000001	3.34	2.32	0.59	AAA431.cd3.X24.Y21.tile.tissue.png	395	1	2000	395	a1950933fbcfaa948084e764dccd1bc2	0	0	0	0	0	0	0	0	0	0	0	0	0	/home/dhl_ec/bnelissen/Slides/CD3_manuscript/CD3_slides/AAA431.cd3/AAA431.cd3.run1	255	0.7	0.06	0.7	0.06	-7.45468844198	-10.9753750575	0.121313556313	0.0444739633789
147.0	1166730.0	91.0	20658.0	1166730.0	4000000.0	2.0	4.0	1.2	2.04	1.12	0.0699999999997	6.89	0.389999999999	0.74	0.17	7.57	0.26	2.19	1.53	0.550000000001	AAA431.cd3.X24.Y22.tile.tissue.png	396	1	2000	396	75570fe024abe9c49dfccc3097c0f023	0	0	0	0	0	0	0	0	0	0	0	0	0	/home/dhl_ec/bnelissen/Slides/CD3_manuscript/CD3_slides/AAA431.cd3/AAA431.cd3.run1	255	0.7	0.06	0.7	0.06	-6.91982605869	-10.7871567105	0.050266361774	0.0903419472656
0.0	3547.0	0.0	302.0	3547.0	4000000.0	0.0	1.0	1.11	2.0	1.76	0.0799999999999	8.79	0.559999999999	1.33	0.32	8.01	0.219999999999	3.1	2.43	0.540000000001	AAA431.cd3.X24.Y23.tile.tissue.png	397	1	2000	397	48f2b59ce05117b1752a12418ca96cf7	0	0	0	0	0	0	0	0	0	0	0	0	0	/home/dhl_ec/bnelissen/Slides/CD3_manuscript/CD3_slides/AAA431.cd3/AAA431.cd3.run1	255	0.7	0.06	0.7	0.06	0.0	-11.9588379975	2.56644149105	6.86035771738
0.0	238936.0	0.0	6630.0	238936.0	4000000.0	0.0	7.0	2.4	2.55	1.16	0.0499999999993	6.91	0.380000000001	0.740000000002	0.310000000001	8.16	0.25	3.43	2.38	0.540000000001	AAA431.cd3.X24.Y3.tile.tissue.png	398	1	2000	398	d7da62dbd38958b97a0584638d595d87	0	0	0	0	0	0	0	0	0	0	0	0	0	/home/dhl_ec/bnelissen/Slides/CD3_manuscript/CD3_slides/AAA431.cd3/AAA431.cd3.run1	255	0.7	0.06	0.7	0.06	0.0	-11.9140326831	0.0221103537042	0.0299098527222
0.0	96344.0	0.0	2922.0	96344.0	4000000.0	0.0	4.0	3.41	2.12	1.83	0.0799999999999	8.51	0.370000000001	0.730000000001	0.200000000001	6.31	0.219999999999	3.16	2.3	0.48	AAA431.cd3.X24.Y4.tile.tissue.png	399	1	2000	399	0c871b2a697f745cdb286d7dae16b23a	0	0	0	0	0	0	0	0	0	0	0	0	0	/home/dhl_ec/bnelissen/Slides/CD3_manuscript/CD3_slides/AAA431.cd3/AAA431.cd3.run1	255	0.7	0.06	0.7	0.06	-5.77403154884	-11.4432073725	0.0339616508725	0.0356923843384
0.0	3908.0	0.0	276.0	3908.0	4000000.0	0.0	1.0	3.25	2.6	1.14	0.0499999999993	6.66	0.559999999999	1.31	0.35	7.5	0.139999999999	2.08	1.53	0.559999999999	AAA431.cd3.X24.Y5.tile.tissue.png	400	1	2000	400	6470232180ab8009f735768e0827bc96	0	0	0	0	0	0	0	0	0	0	0	0	0	/home/dhl_ec/bnelissen/Slides/CD3_manuscript/CD3_slides/AAA431.cd3/AAA431.cd3.run1	255	0.7	0.06	0.7	0.06	0.0	-12.6756995282	2.65272732816	0.0293012490234
0.0	0.0	0.0	0.0	0.0	4000000.0	0.0	0.0	3.67	2.0	1.81	0.0500000000011	6.65	0.300000000001	0.719999999999	0.209999999999	4.72	0.129999999999	2.01	1.54	0.540000000001	AAA431.cd3.X24.Y6.tile.tissue.png	401	1	2000	401	24073e75980f42e101a20ddb9d6ff954	0	0	0	0	0	0	0	0	0	0	0	0	0	/home/dhl_ec/bnelissen/Slides/CD3_manuscript/CD3_slides/AAA431.cd3/AAA431.cd3.run1	255	1.0	0.06	1.0	0.06	0.0	-12.7153122591	0.0	0.0279571581421
170.0	11351.0	62.0	608.0	11351.0	4000000.0	1.0	2.0	3.41	3.37	1.1	0.0499999999993	6.6	0.369999999999	0.739999999998	0.210000000001	6.84	0.210000000001	2.11	1.55	0.58	AAA431.cd3.X24.Y7.tile.tissue.png	402	1	2000	402	9dfbaa961d99a3d2a5b39b98c5f7ad07	0	0	0	0	0	0	0	0	0	0	0	0	0	/home/dhl_ec/bnelissen/Slides/CD3_manuscript/CD3_slides/AAA431.cd3/AAA431.cd3.run1	255	0.7	0.06	0.7	0.06	-6.63609964272	-11.7482347204	0.235031492417	0.0271713562012
0.0	79700.0	0.0	4496.0	79700.0	4000000.0	0.0	8.0	2.64	2.35	1.75	0.0599999999995	9.62	0.559999999999	1.19	0.310000000001	7.42	0.209999999999	3.34	2.46	0.57	AAA431.cd3.X24.Y8.tile.tissue.png	403	1	2000	403	fbc6a10ac86df12567a68a99139cf3c5	0	0	0	0	0	0	0	0	0	0	0	0	0	/home/dhl_ec/bnelissen/Slides/CD3_manuscript/CD3_slides/AAA431.cd3/AAA431.cd3.run1	255	0.7	0.06	0.7	0.06	0.0	-11.8122574868	0.0978195332105	0.0295220478821
0.0	145970.0	0.0	4601.0	145970.0	4000000.0	0.0	6.0	3.21	2.49	1.76	0.0600000000013	9.73	0.59	1.31	0.299999999999	8.97	0.219999999999	3.32	2.39	1.12	AAA431.cd3.X24.Y9.tile.tissue.png	404	1	2000	404	241e1c570390909854b4c7bfaad67d28	0	0	0	0	0	0	0	0	0	0	0	0	0	/home/dhl_ec/bnelissen/Slides/CD3_manuscript/CD3_slides/AAA431.cd3/AAA431.cd3.run1	255	0.7	0.06	0.7	0.06	-8.34490239361	-12.6272620709	1.84084568283	0.0524821484375
1328.0	706184.0	720.0	5130.0	706184.0	4000000.0	18.0	1.0	2.91	3.85	1.7	0.0599999999995	9.37	0.57	1.07	0.199999999999	9.62	0.349999999999	3.16	2.3	1.08	AAA431.cd3.X25.Y1.tile.tissue.png	405	1	2000	405	fc8219412fd16a7ebdf69f28dc7950e8	0	0	0	0	0	0	0	0	0	0	0	0	0	/home/dhl_ec/bnelissen/Slides/CD3_manuscript/CD3_slides/AAA431.cd3/AAA431.cd3.run1	255	0.7	0.06	0.7	0.06	-8.29075594653	-11.1278750347	0.843959542614	0.156419625977
21459.0	3599511.0	10061.0	13278.0	3599511.0	4000000.0	228.0	1.0	4.24	4.94	1.76	0.0699999999997	7.51	0.379999999999	0.76	0.0699999999997	9.61	0.359999999999	2.23	1.53	0.439999999997	AAA431.cd3.X25.Y10.tile.tissue.png	406	1	2000	406	3705b4a55e16754594b72781a555aadc	0	0	0	0	0	0	0	0	0	0	0	0	0	/home/dhl_ec/bnelissen/Slides/CD3_manuscript/CD3_slides/AAA431.cd3/AAA431.cd3.run1	255	0.7	0.06	0.7	0.06	-9.10663734371	-12.5339558906	1.39464675168	0.303066674072
21370.0	2655966.0	9408.0	13632.0	2655966.0	4000000.0	205.0	4.0	3.1	3.22	1.14	0.0499999999993	6.77	0.379999999999	0.759999999998	0.110000000001	8.84	0.32	2.23	1.53	0.43	AAA431.cd3.X25.Y11.tile.tissue.png	407	1	2000	407	9a9489efffeebd062179c14c9df38adb	0	0	0	0	0	0	0	0	0	0	0	0	0	/home/dhl_ec/bnelissen/Slides/CD3_manuscript/CD3_slides/AAA431.cd3/AAA431.cd3.run1	255	0.7	0.06	0.7	0.06	-9.07461624667	-12.244345731	1.33818274741	0.216722888672
27189.0	3357737.0	12852.0	8648.0	3357737.0	4000000.0	309.0	1.0	3.82	2.77	1.11	0.0500000000011	7.26	0.389999999999	0.74	0.0900000000001	9.57	0.359999999999	2.21	1.52	0.469999999999	AAA431.cd3.X25.Y12.tile.tissue.png	408	1	2000	408	fa8e1b4facc58c52371d5ac26fc3e3b4	0	0	0	0	0	0	0	0	0	0	0	0	0	/home/dhl_ec/bnelissen/Slides/CD3_manuscript/CD3_slides/AAA431.cd3/AAA431.cd3.run1	255	0.7	0.06	0.7	0.06	-9.05010683825	-12.0115729426	1.14712005515	0.178594639404
22859.0	3999521.0	11148.0	8080.0	3999521.0	4000000.0	287.0	1.0	3.71	3.16	1.18	0.0799999999999	7.36	0.370000000001	0.750000000002	0.0600000000013	10.02	0.369999999999	2.21	1.53	0.49	AAA431.cd3.X25.Y13.tile.tissue.png	409	1	2000	409	6ae64f17e2f5d2619615125f6b1564db	0	0	0	0	0	0	0	0	0	0	0	0	0	/home/dhl_ec/bnelissen/Slides/CD3_manuscript/CD3_slides/AAA431.cd3/AAA431.cd3.run1	255	0.7	0.0622170954311	0.7	0.0622170954311	-8.9323957944	-11.5584966726	0.704048414641	0.0986721804237
38324.0	3999648.0	17951.0	8068.0	3999648.0	4000000.0	424.0	1.0	1.14	1.27	1.14	0.0499999999993	6.72	0.369999999999	0.76	0.0499999999993	10.1	0.559999999999	2.86	2.34	0.660000000002	AAA431.cd3.X25.Y14.tile.tissue.png	410	1	2000	410	060834c3d90ec3dc8db90c82e31c177f	0	0	0	0	0	0	0	0	0	0	0	0	0	/home/dhl_ec/bnelissen/Slides/CD3_manuscript/CD3_slides/AAA431.cd3/AAA431.cd3.run1	255	0.7	0.0625617453378	0.7	0.0625617453378	-9.36731306696	-12.2414575714	0.895884197268	0.208270198227
134475.0	3955298.0	54060.0	9477.0	3955298.0	4000000.0	1358.0	1.0	1.73	2.71	1.15	0.0500000000011	7.21	0.380000000001	0.859999999999	0.0900000000001	14.64	0.59	3.3	1.85	0.6	AAA431.cd3.X25.Y15.tile.tissue.png	411	1	2000	411	9f4a70f9769b64831d5943bf888bd987	0	0	0	0	0	0	0	0	0	0	0	0	0	/home/dhl_ec/bnelissen/Slides/CD3_manuscript/CD3_slides/AAA431.cd3/AAA431.cd3.run1	255	0.7	0.0783189657701	0.7	0.0783189657701	-9.06077325603	-11.9888577824	0.773897729538	0.195451992676
58725.0	3997171.0	24360.0	8330.0	3997171.0	4000000.0	555.0	1.0	4.63	2.15	1.77	0.0699999999997	10.39	0.559999999999	1.19	0.0799999999999	14.1	0.58	3.29	2.32	0.639999999999	AAA431.cd3.X25.Y16.tile.tissue.png	412	1	2000	412	c169f4d89aa2fba7391254151c040b0e	0	0	0	0	0	0	0	0	0	0	0	0	0	/home/dhl_ec/bnelissen/Slides/CD3_manuscript/CD3_slides/AAA431.cd3/AAA431.cd3.run1	255	0.7	0.0701557137357	0.7	0.0701557137357	-8.88458948155	-11.8482422861	0.579129740128	0.118403143829
21983.0	3566370.0	9453.0	11011.0	3566370.0	4000000.0	193.0	4.0	2.03	3.15	1.77	0.0600000000013	9.81	0.559999999999	1.2	0.109999999999	13.54	0.529999999999	3.32	2.47	0.66	AAA431.cd3.X25.Y17.tile.tissue.png	413	1	2000	413	376994a1b02e67ce12c5a1b17703cdc2	0	0	0	0	0	0	0	0	0	0	0	0	0	/home/dhl_ec/bnelissen/Slides/CD3_manuscript/CD3_slides/AAA431.cd3/AAA431.cd3.run1	255	0.7	0.06	0.7	0.06	-8.35344574988	-11.8252768849	0.50229763284	0.154482823242
2171.0	1040837.0	985.0	16321.0	1040837.0	4000000.0	21.0	12.0	1.79	2.77	1.58	0.0699999999997	8.81	0.379999999999	0.73	0.18	7.51	0.25	2.23	1.55	0.41	AAA431.cd3.X25.Y18.tile.tissue.png	414	1	2000	414	6f42a4880457b4312e86c5516757ebdc	0	0	0	0	0	0	0	0	0	0	0	0	0	/home/dhl_ec/bnelissen/Slides/CD3_manuscript/CD3_slides/AAA431.cd3/AAA431.cd3.run1	255	0.7	0.06	0.7	0.06	-7.91666537064	-11.9049663004	1.11517311043	0.284397097656
0.0	185866.0	0.0	5398.0	185866.0	4000000.0	0.0	6.0	1.05	1.26	1.13	0.0500000000011	6.67	0.370000000001	0.740000000002	0.199999999999	5.92	0.15	2.12	1.54	0.470000000001	AAA431.cd3.X25.Y19.tile.tissue.png	415	1	2000	415	6d6caa9f14aeda352042c12785069086	0	0	0	0	0	0	0	0	0	0	0	0	0	/home/dhl_ec/bnelissen/Slides/CD3_manuscript/CD3_slides/AAA431.cd3/AAA431.cd3.run1	255	0.7	0.06	0.7	0.06	0.0	-11.087666164	0.0610794957792	0.0287206749268
9451.0	3144165.0	4773.0	17130.0	3144165.0	4000000.0	111.0	4.0	2.6	2.57	1.15	0.0500000000011	7.0	0.4	0.749999999998	0.129999999999	11.93	0.35	2.22	1.53	0.530000000001	AAA431.cd3.X25.Y2.tile.tissue.png	416	1	2000	416	b968e050c8f212ff8d5332d506a10cca	0	0	0	0	0	0	0	0	0	0	0	0	0	/home/dhl_ec/bnelissen/Slides/CD3_manuscript/CD3_slides/AAA431.cd3/AAA431.cd3.run1	255	0.7	0.06	0.7	0.06	-8.89049999935	-11.9661690571	0.986456437926	0.273125099609
81.0	74138.0	34.0	4527.0	74138.0	4000000.0	1.0	10.0	3.34	3.03	1.49	0.0499999999993	6.86	0.559999999999	1.18	0.240000000002	6.63	0.209999999999	2.12	1.53	0.49	AAA431.cd3.X25.Y20.tile.tissue.png	417	1	2000	417	751e3fdcd090e6b3059c73f4a9c97e9a	0	0	0	0	0	0	0	0	0	0	0	0	0	/home/dhl_ec/bnelissen/Slides/CD3_manuscript/CD3_slides/AAA431.cd3/AAA431.cd3.run1	255	0.7	0.06	0.7	0.06	-5.13115839672	-11.2714600985	0.0575868614156	0.0302111346436
87.0	2436951.0	67.0	21323.0	2436951.0	4000000.0	1.0	10.0	1.23	2.05	1.82	0.0699999999997	9.61	0.58	1.19	0.17	10.83	0.459999999999	2.94	1.54	0.51	AAA431.cd3.X25.Y21.tile.tissue.png	418	1	2000	418	b45bc78ba88b21c63892d85933b5e19c	0	0	0	0	0	0	0	0	0	0	0	0	0	/home/dhl_ec/bnelissen/Slides/CD3_manuscript/CD3_slides/AAA431.cd3/AAA431.cd3.run1	255	0.7	0.06	0.7	0.06	-6.57678242484	-11.084840931	0.0454444154495	0.012126637207
0.0	964755.0	0.0	20999.0	964755.0	4000000.0	0.0	12.0	3.33	1.84	1.76	0.0699999999997	9.25	0.57	0.75	0.18	9.47	0.279999999999	3.32	2.31	0.58	AAA431.cd3.X25.Y22.tile.tissue.png	419	1	2000	419	2c59728a150a458b82b3553429807144	0	0	0	0	0	0	0	0	0	0	0	0	0	/home/dhl_ec/bnelissen/Slides/CD3_manuscript/CD3_slides/AAA431.cd3/AAA431.cd3.run1	255	0.7	0.06	0.7	0.06	-6.57624214821	-11.1517574725	0.0555166034084	0.0990651269531
0.0	4040.0	0.0	302.0	4040.0	4000000.0	0.0	1.0	1.17	3.01	1.85	0.0799999999999	10.13	0.550000000001	1.32	0.310000000001	8.23	0.209999999999	3.15	2.36	0.550000000001	AAA431.cd3.X25.Y23.tile.tissue.png	420	1	2000	420	ff8e18120553eeea4905ffc334ff061c	0	0	0	0	0	0	0	0	0	0	0	0	0	/home/dhl_ec/bnelissen/Slides/CD3_manuscript/CD3_slides/AAA431.cd3/AAA431.cd3.run1	255	0.7	0.06	0.7	0.06	-8.09148186693	-12.3094855293	2.14067450153	5.59172736688
0.0	25678.0	0.0	1196.0	25678.0	4000000.0	0.0	3.0	1.19	2.22	1.77	0.0699999999997	9.42	0.57	1.31	0.360000000001	8.64	0.189999999999	2.12	1.54	0.559999999999	AAA431.cd3.X25.Y3.tile.tissue.png	421	1	2000	421	4cc252fdc5e8218cf0dc9692e48b6931	0	0	0	0	0	0	0	0	0	0	0	0	0	/home/dhl_ec/bnelissen/Slides/CD3_manuscript/CD3_slides/AAA431.cd3/AAA431.cd3.run1	255	0.7	0.06	0.7	0.06	-5.25265141051	-11.8278173355	0.0743856401524	0.0272879437866
0.0	0.0	0.0	0.0	0.0	4000000.0	0.0	0.0	3.33	1.78	1.12	0.0500000000011	6.23	0.459999999999	1.17	0.32	6.7	0.199999999999	3.09	2.41	0.629999999999	AAA431.cd3.X25.Y4.tile.tissue.png	422	1	2000	422	bad5e29f945eef67ec42592a818c17b4	0	0	0	0	0	0	0	0	0	0	0	0	0	/home/dhl_ec/bnelissen/Slides/CD3_manuscript/CD3_slides/AAA431.cd3/AAA431.cd3.run1	255	1.0	0.06	1.0	0.06	0.0	-12.3919785537	0.0	0.0307886909513
0.0	0.0	0.0	0.0	0.0	4000000.0	0.0	0.0	3.74	2.33	1.66	0.0699999999997	6.67	0.299999999999	0.729999999998	0.219999999999	4.71	0.130000000001	2.0	1.52	0.57	AAA431.cd3.X25.Y5.tile.tissue.png	423	1	2000	423	7db1368bc4808ae3c4399e699bb69265	0	0	0	0	0	0	0	0	0	0	0	0	0	/home/dhl_ec/bnelissen/Slides/CD3_manuscript/CD3_slides/AAA431.cd3/AAA431.cd3.run1	255	1.0	0.06	1.0	0.06	0.0	-12.5338129785	0.0	0.02889495401
0.0	2346.0	0.0	216.0	2346.0	4000000.0	0.0	1.0	1.68	3.11	1.77	0.0699999999997	9.78	0.559999999999	1.18	0.32	6.21	0.139999999999	2.1	1.53	0.900000000001	AAA431.cd3.X25.Y6.tile.tissue.png	424	1	2000	424	90bff950fdea5318c25ddda10a8a3984	0	0	0	0	0	0	0	0	0	0	0	0	0	/home/dhl_ec/bnelissen/Slides/CD3_manuscript/CD3_slides/AAA431.cd3/AAA431.cd3.run1	255	0.7	0.06	0.7	0.06	0.0	-12.4024673528	0.1172325479	0.0308007468719
0.0	32301.0	0.0	2141.0	32301.0	4000000.0	0.0	7.0	3.3	4.12	1.15	0.0500000000011	6.68	0.570000000002	1.26	0.34	8.78	0.24	3.26	2.36	1.94	AAA431.cd3.X25.Y7.tile.tissue.png	425	1	2000	425	b98fe5a50bd01b7716168c0cb7ff6cad	0	0	0	0	0	0	0	0	0	0	0	0	0	/home/dhl_ec/bnelissen/Slides/CD3_manuscript/CD3_slides/AAA431.cd3/AAA431.cd3.run1	255	0.7	0.06	0.7	0.06	-8.35645088693	-12.7179619919	1.58042677387	0.0323783115234
6344.0	1458567.0	2948.0	13209.0	1458567.0	4000000.0	67.0	8.0	2.55	4.66	1.15	0.0499999999993	7.28	0.380000000001	0.75	0.16	7.8	0.279999999999	2.23	1.53	0.549999999999	AAA431.cd3.X25.Y8.tile.tissue.png	426	1	2000	426	5739e7b207b5f761ee854148e7d5de03	0	0	0	0	0	0	0	0	0	0	0	0	0	/home/dhl_ec/bnelissen/Slides/CD3_manuscript/CD3_slides/AAA431.cd3/AAA431.cd3.run1	255	0.7	0.06	0.7	0.06	-9.09832363017	-12.4971992847	1.47001234832	0.147217056641
7484.0	2946957.0	3905.0	12557.0	2946957.0	4000000.0	99.0	2.0	3.09	2.76	1.17	0.0500000000011	11.24	0.559999999999	0.9	0.1	9.16	0.49	3.31	2.29	0.629999999999	AAA431.cd3.X25.Y9.tile.tissue.png	427	1	2000	427	fe1eee7d2605102c907cc4caa637ae48	0	0	0	0	0	0	0	0	0	0	0	0	0	/home/dhl_ec/bnelissen/Slides/CD3_manuscript/CD3_slides/AAA431.cd3/AAA431.cd3.run1	255	0.7	0.06	0.7	0.06	-9.00994994999	-12.2041442174	1.47702049378	0.184915640625
212.0	119606.0	129.0	3577.0	119606.0	4000000.0	3.0	2.0	3.16	3.06	1.17	0.0599999999995	6.83	0.459999999999	0.899999999998	0.209999999999	6.99	0.309999999999	3.1	2.29	0.49	AAA431.cd3.X26.Y1.tile.tissue.png	428	1	2000	428	ccc379d46bc93a769560067f43a1377a	0	0	0	0	0	0	0	0	0	0	0	0	0	/home/dhl_ec/bnelissen/Slides/CD3_manuscript/CD3_slides/AAA431.cd3/AAA431.cd3.run1	255	0.7	0.06	0.7	0.06	-8.69206155642	-11.9921699265	1.73689600505	0.177215359375
22446.0	2435245.0	10772.0	27092.0	2435245.0	4000000.0	250.0	9.0	3.14	2.4	1.76	0.0699999999997	7.54	0.57	1.19	0.17	8.99	0.470000000001	2.27	1.54	0.630000000001	AAA431.cd3.X26.Y10.tile.tissue.png	429	1	2000	429	03b1fb646a6f134974eb6e6300ac4f79	0	0	0	0	0	0	0	0	0	0	0	0	0	/home/dhl_ec/bnelissen/Slides/CD3_manuscript/CD3_slides/AAA431.cd3/AAA431.cd3.run1	255	0.7	0.06	0.7	0.06	-8.9979929404	-12.7904446361	1.470383437	0.386041472656
67538.0	3828289.0	30154.0	10191.0	3828289.0	4000000.0	700.0	3.0	3.11	2.87	1.26	0.0499999999993	6.63	0.369999999999	0.75	0.0699999999997	10.04	0.380000000001	2.15	1.49	0.42	AAA431.cd3.X26.Y11.tile.tissue.png	430	1	2000	430	fd2b2b40757a832f735c88ff68404275	0	0	0	0	0	0	0	0	0	0	0	0	0	/home/dhl_ec/bnelissen/Slides/CD3_manuscript/CD3_slides/AAA431.cd3/AAA431.cd3.run1	255	0.7	0.06	0.7	0.06	-9.18078551422	-12.2731967713	1.15837132559	0.387624348022
153530.0	3997716.0	61914.0	8258.0	3997716.0	4000000.0	1541.0	1.0	3.52	2.81	1.11	0.0399999999991	7.0	0.369999999999	0.75	0.0600000000013	12.38	0.6	3.29	2.31	0.66	AAA431.cd3.X26.Y12.tile.tissue.png	431	1	2000	431	5654f8cb626e12dba9588257aa55eb39	0	0	0	0	0	0	0	0	0	0	0	0	0	/home/dhl_ec/bnelissen/Slides/CD3_manuscript/CD3_slides/AAA431.cd3/AAA431.cd3.run1	255	0.7	0.0925109625722	0.7	0.0925109625722	-9.09270067995	-12.5228297435	0.78830397936	0.182010755371
25461.0	3999990.0	12066.0	8002.0	3999990.0	4000000.0	301.0	1.0	3.59	3.17	1.78	0.0699999999997	8.31	0.380000000001	0.750000000002	0.0500000000011	9.97	0.379999999999	2.19	1.55	0.620000000001	AAA431.cd3.X26.Y13.tile.tissue.png	432	1	2000	432	b71d132631b0087f88686466ee44f173	0	0	0	0	0	0	0	0	0	0	0	0	0	/home/dhl_ec/bnelissen/Slides/CD3_manuscript/CD3_slides/AAA431.cd3/AAA431.cd3.run1	255	0.7	0.067848849022	0.7	0.067848849022	-8.76719023799	-11.5707631719	0.5580901269	0.0919688851089
39965.0	3954235.0	17140.0	8418.0	3954235.0	4000000.0	359.0	1.0	2.88	2.75	1.8	0.0700000000015	10.48	0.570000000002	1.19	0.0799999999999	13.81	0.559999999999	3.28	2.3	0.639999999999	AAA431.cd3.X26.Y14.tile.tissue.png	433	1	2000	433	7f1f09402b67cbb4bf926cf1087f6863	0	0	0	0	0	0	0	0	0	0	0	0	0	/home/dhl_ec/bnelissen/Slides/CD3_manuscript/CD3_slides/AAA431.cd3/AAA431.cd3.run1	255	0.7	0.07247523369	0.7	0.07247523369	-8.4884878423	-12.0292267635	0.521495880007	0.111948260742
47738.0	3692007.0	20507.0	11486.0	3692007.0	4000000.0	443.0	2.0	3.9	1.75	1.76	0.0699999999997	9.96	0.559999999999	1.2	0.0999999999985	13.63	0.550000000001	3.32	2.32	0.65	AAA431.cd3.X26.Y15.tile.tissue.png	434	1	2000	434	7454b320874ce9c3868e173bdf9248e0	0	0	0	0	0	0	0	0	0	0	0	0	0	/home/dhl_ec/bnelissen/Slides/CD3_manuscript/CD3_slides/AAA431.cd3/AAA431.cd3.run1	255	0.7	0.06	0.7	0.06	-8.66823576165	-11.9889811743	0.719355566247	0.262872998291
24897.0	2511809.0	10439.0	14908.0	2511809.0	4000000.0	209.0	5.0	3.7	2.26	1.8	0.0700000000015	9.35	0.559999999999	1.19	0.17	12.1	0.469999999999	3.32	2.29	0.619999999997	AAA431.cd3.X26.Y16.tile.tissue.png	435	1	2000	435	a3ff78bba063470d467d021331f732d3	0	0	0	0	0	0	0	0	0	0	0	0	0	/home/dhl_ec/bnelissen/Slides/CD3_manuscript/CD3_slides/AAA431.cd3/AAA431.cd3.run1	255	0.7	0.06	0.7	0.06	-8.71283782965	-12.381461784	1.15351807435	0.404361423828
967.0	1050724.0	462.0	16027.0	1050724.0	4000000.0	9.0	8.0	3.15	1.63	1.76	0.0699999999997	9.88	0.57	1.19	0.26	10.12	0.379999999999	3.3	2.34	0.590000000002	AAA431.cd3.X26.Y17.tile.tissue.png	436	1	2000	436	56eaec559b5707fe2e15ec865e8914a5	0	0	0	0	0	0	0	0	0	0	0	0	0	/home/dhl_ec/bnelissen/Slides/CD3_manuscript/CD3_slides/AAA431.cd3/AAA431.cd3.run1	255	0.7	0.06	0.7	0.06	-8.05216598046	-12.175539082	1.40270736414	0.349407609375
0.0	351970.0	0.0	8289.0	351970.0	4000000.0	0.0	6.0	1.28	1.84	1.76	0.0600000000013	9.49	0.57	1.18	0.300000000001	8.88	0.23	3.21	2.3	0.559999999999	AAA431.cd3.X26.Y18.tile.tissue.png	437	1	2000	437	d35439958aa28d7b737da706788001ab	0	0	0	0	0	0	0	0	0	0	0	0	0	/home/dhl_ec/bnelissen/Slides/CD3_manuscript/CD3_slides/AAA431.cd3/AAA431.cd3.run1	255	0.7	0.06	0.7	0.06	-4.49011568677	-11.6193970816	0.0333179658191	0.0397215657959
0.0	0.0	0.0	0.0	0.0	4000000.0	0.0	0.0	3.0	3.16	1.77	0.0699999999997	8.76	0.470000000001	1.18	0.309999999999	6.53	0.209999999999	3.08	2.31	0.57	AAA431.cd3.X26.Y19.tile.tissue.png	438	1	2000	438	cbc17f3a34872334ccdce0fbf0fa06cd	0	0	0	0	0	0	0	0	0	0	0	0	0	/home/dhl_ec/bnelissen/Slides/CD3_manuscript/CD3_slides/AAA431.cd3/AAA431.cd3.run1	255	1.0	0.06	1.0	0.06	0.0	-12.5963441254	0.0	0.0303491422691
1432.0	1721963.0	825.0	17991.0	1721963.0	4000000.0	19.0	15.0	3.35	2.41	1.77	0.0799999999999	10.58	0.57	1.19	0.219999999999	10.91	0.42	3.35	2.3	0.609999999999	AAA431.cd3.X26.Y2.tile.tissue.png	439	1	2000	439	7265cea075d5377e5e629d6fe3e09dbe	0	0	0	0	0	0	0	0	0	0	0	0	0	/home/dhl_ec/bnelissen/Slides/CD3_manuscript/CD3_slides/AAA431.cd3/AAA431.cd3.run1	255	0.7	0.06	0.7	0.06	-8.84615952961	-10.007023624	1.17628706977	0.51668384375
0.0	141169.0	0.0	6443.0	141169.0	4000000.0	0.0	8.0	2.55	2.42	1.77	0.0700000000015	9.46	0.57	1.18	0.309999999999	7.97	0.219999999999	3.19	2.3	0.759999999998	AAA431.cd3.X26.Y20.tile.tissue.png	440	1	2000	440	953ca43caa9b0412ef2052e7f53fcead	0	0	0	0	0	0	0	0	0	0	0	0	0	/home/dhl_ec/bnelissen/Slides/CD3_manuscript/CD3_slides/AAA431.cd3/AAA431.cd3.run1	255	0.7	0.06	0.7	0.06	0.0	-11.7933450167	0.0359852963525	0.0294889573364
0.0	1142309.0	0.0	33590.0	1142309.0	4000000.0	0.0	23.0	2.54	2.05	1.76	0.0700000000015	9.58	0.59	1.18	0.26	9.71	0.290000000001	3.37	2.31	0.67	AAA431.cd3.X26.Y21.tile.tissue.png	441	1	2000	441	bf423bd77d9d623c8075ce692a18f025	0	0	0	0	0	0	0	0	0	0	0	0	0	/home/dhl_ec/bnelissen/Slides/CD3_manuscript/CD3_slides/AAA431.cd3/AAA431.cd3.run1	255	0.7	0.06	0.7	0.06	-5.8238314001	-11.5463404638	0.0466520393164	0.0172932722168
202.0	443335.0	85.0	14708.0	443335.0	4000000.0	2.0	18.0	1.97	3.11	1.78	0.0699999999997	9.48	0.57	1.19	0.289999999999	9.46	0.34	3.24	2.31	1.07	AAA431.cd3.X26.Y22.tile.tissue.png	442	1	2000	442	38167208b3234cbca5415bd6dbded15d	0	0	0	0	0	0	0	0	0	0	0	0	0	/home/dhl_ec/bnelissen/Slides/CD3_manuscript/CD3_slides/AAA431.cd3/AAA431.cd3.run1	255	0.7	0.06	0.7	0.06	-6.12718119819	-11.0863470593	0.0458204240877	0.102306500977
0.0	5257.0	0.0	564.0	5257.0	4000000.0	0.0	3.0	2.17	1.48	1.76	0.0799999999999	9.26	0.549999999999	1.34	0.33	8.54	0.220000000001	3.12	2.3	0.73	AAA431.cd3.X26.Y23.tile.tissue.png	443	1	2000	443	b765c21a1664e542c044bf7769e21d03	0	0	0	0	0	0	0	0	0	0	0	0	0	/home/dhl_ec/bnelissen/Slides/CD3_manuscript/CD3_slides/AAA431.cd3/AAA431.cd3.run1	255	0.7	0.06	0.7	0.06	-8.00888514693	-12.1090315264	2.24427083092	6.74313971411
0.0	82705.0	0.0	3365.0	82705.0	4000000.0	0.0	5.0	4.12	2.04	1.77	0.0699999999997	9.49	0.559999999999	1.2	0.320000000002	7.96	0.219999999999	3.14	2.3	2.65	AAA431.cd3.X26.Y3.tile.tissue.png	444	1	2000	444	e3585629f90dc9e9b7cfe18880941dc0	0	0	0	0	0	0	0	0	0	0	0	0	0	/home/dhl_ec/bnelissen/Slides/CD3_manuscript/CD3_slides/AAA431.cd3/AAA431.cd3.run1	255	0.7	0.06	0.7	0.06	0.0	-11.0563222224	0.117611009669	0.0318963123779
0.0	0.0	0.0	0.0	0.0	4000000.0	0.0	0.0	1.61	2.72	1.79	0.0699999999997	9.07	0.460000000001	1.19	0.32	6.55	0.199999999999	3.01	2.32	1.43	AAA431.cd3.X26.Y4.tile.tissue.png	445	1	2000	445	4a6081f0c3a34c90f58c66495acf4d90	0	0	0	0	0	0	0	0	0	0	0	0	0	/home/dhl_ec/bnelissen/Slides/CD3_manuscript/CD3_slides/AAA431.cd3/AAA431.cd3.run1	255	1.0	0.06	1.0	0.06	0.0	-12.476981712	0.0	0.0281882301445
0.0	4002.0	0.0	290.0	4002.0	4000000.0	0.0	1.0	2.21	1.43	1.75	0.0699999999997	9.24	0.559999999999	1.19	0.32	8.48	0.220000000001	3.07	2.29	1.03	AAA431.cd3.X26.Y5.tile.tissue.png	446	1	2000	446	2f1dadb5c298109f88f9b14bb453baa8	0	0	0	0	0	0	0	0	0	0	0	0	0	/home/dhl_ec/bnelissen/Slides/CD3_manuscript/CD3_slides/AAA431.cd3/AAA431.cd3.run1	255	0.7	0.06	0.7	0.06	-8.27362431914	-12.8320715196	2.00365792166	0.0300325280151
149.0	7526.0	71.0	672.0	7526.0	4000000.0	2.0	3.0	2.64	1.61	1.76	0.0699999999997	9.44	0.560000000001	1.19	0.32	8.85	0.309999999999	3.1	2.29	0.93	AAA431.cd3.X26.Y6.tile.tissue.png	447	1	2000	447	167940ee78af73a1c1a4b03f44baa088	0	0	0	0	0	0	0	0	0	0	0	0	0	/home/dhl_ec/bnelissen/Slides/CD3_manuscript/CD3_slides/AAA431.cd3/AAA431.cd3.run1	255	0.7	0.06	0.7	0.06	-8.54234069887	-12.5359787456	1.61479192162	0.0225464719238
4028.0	2041486.0	1991.0	14041.0	2041486.0	4000000.0	43.0	7.0	2.94	2.73	1.75	0.0699999999997	10.04	0.57	1.19	0.200000000001	11.23	0.43	3.32	2.29	2.37	AAA431.cd3.X26.Y7.tile.tissue.png	448	1	2000	448	a819996e8206bb96e0f66335c6a43f69	0	0	0	0	0	0	0	0	0	0	0	0	0	/home/dhl_ec/bnelissen/Slides/CD3_manuscript/CD3_slides/AAA431.cd3/AAA431.cd3.run1	255	0.7	0.06	0.7	0.06	-8.7102477416	-12.0874257105	1.15794443262	0.141266926758
81635.0	3944661.0	36215.0	9471.0	3944661.0	4000000.0	956.0	1.0	3.05	2.91	1.76	0.0699999999997	10.07	0.559999999999	1.2	0.0799999999999	13.92	0.58	3.27	2.28	0.65	AAA431.cd3.X26.Y8.tile.tissue.png	449	1	2000	449	147c7175bee76bbee5b5ba8d057c10d6	0	0	0	0	0	0	0	0	0	0	0	0	0	/home/dhl_ec/bnelissen/Slides/CD3_manuscript/CD3_slides/AAA431.cd3/AAA431.cd3.run1	255	0.7	0.0640347476356	0.7	0.0640347476356	-9.40611018815	-12.5691408179	1.26714177361	0.234235603271
15704.0	3989616.0	8184.0	8621.0	3989616.0	4000000.0	203.0	1.0	4.19	2.16	1.78	0.0699999999997	9.13	0.559999999999	1.19	0.0799999999999	13.61	0.57	3.28	2.3	0.640000000001	AAA431.cd3.X26.Y9.tile.tissue.png	450	1	2000	450	33e0d5c2f354347ce3ab8f7df0cf3714	0	0	0	0	0	0	0	0	0	0	0	0	0	/home/dhl_ec/bnelissen/Slides/CD3_manuscript/CD3_slides/AAA431.cd3/AAA431.cd3.run1	255	0.7	0.06	0.7	0.06	-9.25687498054	-12.4516130946	1.35608705661	0.236944697327
34215.0	4000000.0	14820.0	7996.0	4000000.0	4000000.0	329.0	1.0	3.39	2.49	1.77	0.0599999999995	7.67	0.309999999999	0.9	0.0699999999997	13.77	0.58	3.3	2.05	0.639999999999	AAA431.cd3.X27.Y10.tile.tissue.png	451	1	2000	451	7c925ab25e549c9f38acec616c1062e8	0	0	0	0	0	0	0	0	0	0	0	0	0	/home/dhl_ec/bnelissen/Slides/CD3_manuscript/CD3_slides/AAA431.cd3/AAA431.cd3.run1	255	0.7	0.0669180633647	0.7	0.0669180633647	-8.44952579903	0.0	0.397815610138	0.0696546953125
23307.0	3906682.0	10608.0	8806.0	3906682.0	4000000.0	244.0	2.0	1.54	2.62	1.82	0.0599999999995	13.14	0.559999999999	1.2	0.0799999999999	13.61	0.570000000002	3.34	2.2	0.660000000002	AAA431.cd3.X27.Y11.tile.tissue.png	452	1	2000	452	ccb2bd6ce687ccebf6f0a6100357e1e4	0	0	0	0	0	0	0	0	0	0	0	0	0	/home/dhl_ec/bnelissen/Slides/CD3_manuscript/CD3_slides/AAA431.cd3/AAA431.cd3.run1	255	0.7	0.06	0.7	0.06	-8.40510066389	-11.1436789855	0.429233862739	0.0813052877197
31027.0	3423278.0	12962.0	9994.0	3423278.0	4000000.0	282.0	3.0	1.4	2.47	1.73	0.0400000000009	9.79	0.57	1.25	0.129999999999	13.33	0.540000000001	2.71	2.36	0.630000000001	AAA431.cd3.X27.Y12.tile.tissue.png	453	1	2000	453	eddc81c619caa926c245de950da8f355	0	0	0	0	0	0	0	0	0	0	0	0	0	/home/dhl_ec/bnelissen/Slides/CD3_manuscript/CD3_slides/AAA431.cd3/AAA431.cd3.run1	255	0.7	0.06	0.7	0.06	-8.58288541751	-11.6577907807	0.563851764168	0.180241445312
10136.0	2429134.0	4514.0	13870.0	2429134.0	4000000.0	96.0	7.0	2.49	2.13	1.7	0.0699999999997	9.74	0.57	1.2	0.18	12.45	0.460000000001	3.43	2.04	0.48	AAA431.cd3.X27.Y13.tile.tissue.png	454	1	2000	454	25dae068528c3d56bd403b1c5bfeb626	0	0	0	0	0	0	0	0	0	0	0	0	0	/home/dhl_ec/bnelissen/Slides/CD3_manuscript/CD3_slides/AAA431.cd3/AAA431.cd3.run1	255	0.7	0.06	0.7	0.06	-8.55192691519	-12.072354833	0.88586653228	0.367491611328
3843.0	1183133.0	1627.0	20483.0	1183133.0	4000000.0	32.0	10.0	1.49	2.67	1.77	0.0600000000013	10.29	0.610000000001	1.22	0.269999999999	10.76	0.43	3.51	2.05	0.58	AAA431.cd3.X27.Y14.tile.tissue.png	455	1	2000	455	b9f41f5cfceda367ef6bdf98989a3811	0	0	0	0	0	0	0	0	0	0	0	0	0	/home/dhl_ec/bnelissen/Slides/CD3_manuscript/CD3_slides/AAA431.cd3/AAA431.cd3.run1	255	0.7	0.06	0.7	0.06	-8.09857082207	-11.6660229301	0.896516875566	0.242060548828
424.0	933935.0	229.0	16731.0	933935.0	4000000.0	6.0	12.0	1.29	1.4	1.77	0.0500000000011	9.75	0.58	1.22	0.269999999999	10.4	0.380000000001	3.25	2.3	0.449999999999	AAA431.cd3.X27.Y15.tile.tissue.png	456	1	2000	456	5b55f146eb36053f5cd7fb7c66aea2ea	0	0	0	0	0	0	0	0	0	0	0	0	0	/home/dhl_ec/bnelissen/Slides/CD3_manuscript/CD3_slides/AAA431.cd3/AAA431.cd3.run1	255	0.7	0.06	0.7	0.06	-6.65867420272	-10.6383743937	0.0497199499495	0.0264158007812
0.0	533432.0	0.0	10901.0	533432.0	4000000.0	0.0	8.0	1.42	1.48	1.67	0.0699999999997	9.84	0.59	1.04	0.310000000001	9.56	0.25	3.23	2.3	0.57	AAA431.cd3.X27.Y16.tile.tissue.png	457	1	2000	457	fe357957fd79b0701d0e6b129b7a6e57	0	0	0	0	0	0	0	0	0	0	0	0	0	/home/dhl_ec/bnelissen/Slides/CD3_manuscript/CD3_slides/AAA431.cd3/AAA431.cd3.run1	255	0.7	0.06	0.7	0.06	-5.07895548786	-11.5688795164	0.0246903629157	0.0376865493164
0.0	153175.0	0.0	5174.0	153175.0	4000000.0	0.0	6.0	1.41	3.28	1.78	0.0700000000015	9.64	0.559999999999	1.19	0.310000000001	8.3	0.25	3.19	2.34	0.57	AAA431.cd3.X27.Y17.tile.tissue.png	458	1	2000	458	351fb389307044cdfd755ed21ead9b70	0	0	0	0	0	0	0	0	0	0	0	0	0	/home/dhl_ec/bnelissen/Slides/CD3_manuscript/CD3_slides/AAA431.cd3/AAA431.cd3.run1	255	0.7	0.06	0.7	0.06	0.0	-11.9285259094	0.0157079735444	0.0476006994781
0.0	10857.0	0.0	652.0	10857.0	4000000.0	0.0	1.0	2.01	1.55	1.78	0.0700000000015	9.6	0.57	1.18	0.32	8.15	0.219999999999	3.11	2.27	0.560000000001	AAA431.cd3.X27.Y18.tile.tissue.png	459	1	2000	459	b03cde82f3940b93a4fa76eaeca9dfd4	0	0	0	0	0	0	0	0	0	0	0	0	0	/home/dhl_ec/bnelissen/Slides/CD3_manuscript/CD3_slides/AAA431.cd3/AAA431.cd3.run1	255	0.7	0.06	0.7	0.06	0.0	-11.7183488828	0.0110405855793	0.0309169216919
0.0	1829.0	0.0	196.0	1829.0	4000000.0	0.0	1.0	1.81	2.67	1.75	0.0699999999997	9.62	0.560000000001	1.18	0.32	8.7	0.219999999999	3.1	2.29	0.560000000001	AAA431.cd3.X27.Y19.tile.tissue.png	460	1	2000	460	29548aa12f8080ca05a06645a5815e9b	0	0	0	0	0	0	0	0	0	0	0	0	0	/home/dhl_ec/bnelissen/Slides/CD3_manuscript/CD3_slides/AAA431.cd3/AAA431.cd3.run1	255	0.7	0.06	0.7	0.06	-5.90521228158	-12.5337251009	1.94347764104	0.0309095780945
0.0	89767.0	0.0	5046.0	89767.0	4000000.0	0.0	10.0	3.14	2.24	1.76	0.0799999999999	9.76	0.57	1.25	0.320000000002	8.82	0.219999999999	3.2	2.31	0.570000000002	AAA431.cd3.X27.Y2.tile.tissue.png	461	1	2000	461	1dddbbbd5a98c7f06ee3645427797d50	0	0	0	0	0	0	0	0	0	0	0	0	0	/home/dhl_ec/bnelissen/Slides/CD3_manuscript/CD3_slides/AAA431.cd3/AAA431.cd3.run1	255	0.7	0.06	0.7	0.06	-6.53310668511	-9.54913647184	0.0954988943529	4.79233397864
923.0	214346.0	452.0	8628.0	214346.0	4000000.0	10.0	13.0	3.23	1.52	1.76	0.0699999999997	10.32	0.57	1.2	0.309999999999	9.43	0.32	3.25	2.29	0.57	AAA431.cd3.X27.Y20.tile.tissue.png	462	1	2000	462	2feeb5bf49496222b8509fc7830e4e75	0	0	0	0	0	0	0	0	0	0	0	0	0	/home/dhl_ec/bnelissen/Slides/CD3_manuscript/CD3_slides/AAA431.cd3/AAA431.cd3.run1	255	0.7	0.06	0.7	0.06	-7.96185193929	-11.7545931083	0.994334895523	0.0750759316406
8140.0	1773396.0	3234.0	25646.0	1773396.0	4000000.0	61.0	20.0	1.64	2.34	1.77	0.0600000000013	10.59	0.58	1.21	0.210000000001	11.17	0.42	3.38	2.3	0.599999999999	AAA431.cd3.X27.Y21.tile.tissue.png	463	1	2000	463	7ef858cb7dec59c388f644020d45d967	0	0	0	0	0	0	0	0	0	0	0	0	0	/home/dhl_ec/bnelissen/Slides/CD3_manuscript/CD3_slides/AAA431.cd3/AAA431.cd3.run1	255	0.7	0.06	0.7	0.06	-8.97566405568	-11.6547041474	1.37759912349	0.444698513672
0.0	611018.0	0.0	16183.0	611018.0	4000000.0	0.0	12.0	1.64	2.32	1.77	0.0700000000015	9.54	0.59	1.22	0.279999999999	9.32	0.26	3.24	2.3	0.58	AAA431.cd3.X27.Y22.tile.tissue.png	464	1	2000	464	7c25c3d2bce188e43c1ad918735616dd	0	0	0	0	0	0	0	0	0	0	0	0	0	/home/dhl_ec/bnelissen/Slides/CD3_manuscript/CD3_slides/AAA431.cd3/AAA431.cd3.run1	255	0.7	0.06	0.7	0.06	-6.16485176615	-11.7944302833	0.0453119660792	0.100897177246
0.0	0.0	0.0	0.0	0.0	4000000.0	0.0	0.0	2.72	2.48	1.78	0.0799999999999	9.73	0.49	1.33	0.33	7.08	0.210000000001	3.12	2.3	0.549999999999	AAA431.cd3.X27.Y23.tile.tissue.png	465	1	2000	465	b2d9e796e1aa72c1e5b18310a983066b	0	0	0	0	0	0	0	0	0	0	0	0	0	/home/dhl_ec/bnelissen/Slides/CD3_manuscript/CD3_slides/AAA431.cd3/AAA431.cd3.run1	255	1.0	0.06	1.0	0.06	0.0	-10.764665451	0.0	10.5862268745
0.0	1722.0	0.0	226.0	1722.0	4000000.0	0.0	1.0	2.53	2.77	1.77	0.0699999999997	9.75	0.559999999999	1.19	0.310000000001	8.05	0.220000000001	3.08	2.3	0.570000000002	AAA431.cd3.X27.Y3.tile.tissue.png	466	1	2000	466	4c79824e018155dabc9d1ec51f4f9d6f	0	0	0	0	0	0	0	0	0	0	0	0	0	/home/dhl_ec/bnelissen/Slides/CD3_manuscript/CD3_slides/AAA431.cd3/AAA431.cd3.run1	255	0.7	0.06	0.7	0.06	0.0	-12.1630447927	0.0254089563704	0.0346723619537
114.0	31773.0	59.0	1090.0	31773.0	4000000.0	1.0	2.0	3.28	2.39	1.77	0.0699999999997	9.53	0.559999999999	1.19	0.32	9.59	0.309999999999	3.13	2.29	1.13	AAA431.cd3.X27.Y4.tile.tissue.png	467	1	2000	467	3be8778cd34d03cbf5b387fdc653faab	0	0	0	0	0	0	0	0	0	0	0	0	0	/home/dhl_ec/bnelissen/Slides/CD3_manuscript/CD3_slides/AAA431.cd3/AAA431.cd3.run1	255	0.7	0.06	0.7	0.06	-7.8274828226	-12.0511721292	0.306555772508	0.0346394643555
0.0	1524.0	0.0	194.0	1524.0	4000000.0	0.0	1.0	1.81	3.79	1.76	0.0699999999997	9.59	0.559999999999	1.25	0.309999999999	8.08	0.210000000001	3.11	2.34	0.679999999998	AAA431.cd3.X27.Y5.tile.tissue.png	468	1	2000	468	1883d642de29790f4b44cbcabe0c2e24	0	0	0	0	0	0	0	0	0	0	0	0	0	/home/dhl_ec/bnelissen/Slides/CD3_manuscript/CD3_slides/AAA431.cd3/AAA431.cd3.run1	255	0.7	0.06	0.7	0.06	0.0	-12.6313155034	1.447183604	0.0295070474701
0.0	0.0	0.0	0.0	0.0	4000000.0	0.0	0.0	2.19	2.14	1.78	0.0699999999997	9.39	0.470000000001	1.2	0.359999999999	6.85	0.209999999999	3.1	2.47	1.21	AAA431.cd3.X27.Y6.tile.tissue.png	469	1	2000	469	7f88664ebf3fb22972130e24604f40f8	0	0	0	0	0	0	0	0	0	0	0	0	0	/home/dhl_ec/bnelissen/Slides/CD3_manuscript/CD3_slides/AAA431.cd3/AAA431.cd3.run1	255	1.0	0.06	1.0	0.06	0.0	-12.6230016513	0.0	0.0223517434769
440.0	2713285.0	203.0	13688.0	2713285.0	4000000.0	4.0	2.0	4.11	2.83	1.77	0.0699999999997	10.98	0.570000000002	1.2	0.17	12.32	0.48	3.35	2.32	0.610000000001	AAA431.cd3.X27.Y7.tile.tissue.png	470	1	2000	470	869c0529018945309b291c199c8213b9	0	0	0	0	0	0	0	0	0	0	0	0	0	/home/dhl_ec/bnelissen/Slides/CD3_manuscript/CD3_slides/AAA431.cd3/AAA431.cd3.run1	255	0.7	0.06	0.7	0.06	-8.60954766962	-12.0903217405	1.30145945546	0.177339759766
10420.0	3994593.0	5236.0	8166.0	3994593.0	4000000.0	127.0	1.0	3.23	3.04	1.78	0.0699999999997	9.34	0.560000000001	1.21	0.0799999999999	14.12	0.559999999999	3.42	2.36	0.640000000001	AAA431.cd3.X27.Y8.tile.tissue.png	471	1	2000	471	1b4ccd34c6e5b90d1b0a1774451bd697	0	0	0	0	0	0	0	0	0	0	0	0	0	/home/dhl_ec/bnelissen/Slides/CD3_manuscript/CD3_slides/AAA431.cd3/AAA431.cd3.run1	255	0.7	0.0637124456606	0.7	0.0637124456606	-8.71432056621	-11.8003865159	0.557492458492	0.0691559494781
24309.0	3995276.0	10975.0	8090.0	3995276.0	4000000.0	249.0	1.0	1.27	2.23	1.76	0.0599999999995	10.84	0.559999999999	1.2	0.0799999999999	11.06	0.57	3.32	2.31	0.639999999999	AAA431.cd3.X27.Y9.tile.tissue.png	472	1	2000	472	c3b8c152fb4e1edb166262c2ef974445	0	0	0	0	0	0	0	0	0	0	0	0	0	/home/dhl_ec/bnelissen/Slides/CD3_manuscript/CD3_slides/AAA431.cd3/AAA431.cd3.run1	255	0.7	0.0661779721604	0.7	0.0661779721604	-8.7804697622	-11.9715666316	0.540719837824	0.0762574043198
2073.0	1519202.0	912.0	17361.0	1519202.0	4000000.0	19.0	10.0	2.64	3.26	1.77	0.0699999999997	10.01	0.619999999999	1.24	0.23	10.89	0.4	3.39	2.3	0.58	AAA431.cd3.X28.Y10.tile.tissue.png	473	1	2000	473	80ab8aa187367e2b91359fb0d07cc0e1	0	0	0	0	0	0	0	0	0	0	0	0	0	/home/dhl_ec/bnelissen/Slides/CD3_manuscript/CD3_slides/AAA431.cd3/AAA431.cd3.run1	255	0.7	0.06	0.7	0.06	-8.56788458944	-11.8605217616	1.05950139915	0.319345318359
536.0	846566.0	287.0	16353.0	846566.0	4000000.0	6.0	10.0	2.82	2.0	1.79	0.0699999999997	10.56	0.58	1.18	0.27	10.08	0.360000000001	3.3	2.32	0.59	AAA431.cd3.X28.Y11.tile.tissue.png	474	1	2000	474	5984c004644c0ffed48eb6b90040f23e	0	0	0	0	0	0	0	0	0	0	0	0	0	/home/dhl_ec/bnelissen/Slides/CD3_manuscript/CD3_slides/AAA431.cd3/AAA431.cd3.run1	255	0.7	0.06	0.7	0.06	-7.18333434183	-11.5633679266	0.541034193319	0.115291929688
411.0	612636.0	138.0	12245.0	612636.0	4000000.0	2.0	12.0	3.22	3.05	1.77	0.0699999999997	9.7	0.57	1.19	0.289999999999	9.81	0.349999999999	3.52	2.31	0.57	AAA431.cd3.X28.Y12.tile.tissue.png	475	1	2000	475	3f56dd0987809ada6b8259892204e526	0	0	0	0	0	0	0	0	0	0	0	0	0	/home/dhl_ec/bnelissen/Slides/CD3_manuscript/CD3_slides/AAA431.cd3/AAA431.cd3.run1	255	0.7	0.06	0.7	0.06	-6.53984647833	-10.5748374919	0.0350591089209	0.0259059528809
0.0	498923.0	0.0	9991.0	498923.0	4000000.0	0.0	7.0	3.32	2.01	1.79	0.0700000000015	9.56	0.58	1.2	0.309999999999	9.25	0.25	3.23	2.32	0.719999999999	AAA431.cd3.X28.Y13.tile.tissue.png	476	1	2000	476	4fa71bf7b67fb248a317cc49e8587eb0	0	0	0	0	0	0	0	0	0	0	0	0	0	/home/dhl_ec/bnelissen/Slides/CD3_manuscript/CD3_slides/AAA431.cd3/AAA431.cd3.run1	255	0.7	0.06	0.7	0.06	-5.25151903637	-12.132453706	0.0251026070099	0.0385952077026
0.0	238776.0	0.0	5769.0	238776.0	4000000.0	0.0	5.0	2.92	3.23	1.77	0.0699999999997	9.53	0.57	1.18	0.300000000001	8.91	0.230000000001	3.18	2.29	2.04	AAA431.cd3.X28.Y14.tile.tissue.png	477	1	2000	477	97146138dbbdf14b790e72b3a3261d40	0	0	0	0	0	0	0	0	0	0	0	0	0	/home/dhl_ec/bnelissen/Slides/CD3_manuscript/CD3_slides/AAA431.cd3/AAA431.cd3.run1	255	0.7	0.06	0.7	0.06	-3.64632800959	-12.1204193818	0.0243967608239	0.0317276131287
0.0	25733.0	0.0	1222.0	25733.0	4000000.0	0.0	3.0	1.61	1.97	1.79	0.0700000000015	9.6	0.559999999999	1.18	0.310000000001	8.73	0.220000000001	3.15	2.29	0.91	AAA431.cd3.X28.Y15.tile.tissue.png	478	1	2000	478	495afb3dfb80aeb03fd9595edef114f4	0	0	0	0	0	0	0	0	0	0	0	0	0	/home/dhl_ec/bnelissen/Slides/CD3_manuscript/CD3_slides/AAA431.cd3/AAA431.cd3.run1	255	0.7	0.06	0.7	0.06	-6.09038865166	-11.7809653955	0.227307744098	0.0283022140198
0.0	0.0	0.0	0.0	0.0	4000000.0	0.0	0.0	1.94	2.04	1.78	0.0699999999997	9.05	0.470000000001	1.17	0.32	6.71	0.210000000001	3.01	2.31	0.869999999999	AAA431.cd3.X28.Y16.tile.tissue.png	479	1	2000	479	e21feda9de16737b1cc67721c4f8f8cb	0	0	0	0	0	0	0	0	0	0	0	0	0	/home/dhl_ec/bnelissen/Slides/CD3_manuscript/CD3_slides/AAA431.cd3/AAA431.cd3.run1	255	1.0	0.06	1.0	0.06	0.0	-12.6251366571	0.0	0.0295605732269
190.0	57852.0	120.0	2308.0	57852.0	4000000.0	3.0	3.0	2.58	1.88	1.76	0.0699999999997	9.53	0.559999999999	1.18	0.32	9.23	0.310000000001	3.16	2.29	1.1	AAA431.cd3.X28.Y17.tile.tissue.png	480	1	2000	480	625eb78b59c76af9cb66b0c61573f771	0	0	0	0	0	0	0	0	0	0	0	0	0	/home/dhl_ec/bnelissen/Slides/CD3_manuscript/CD3_slides/AAA431.cd3/AAA431.cd3.run1	255	0.7	0.06	0.7	0.06	-8.56699739749	-12.8122721845	2.01796801471	0.030461253418
10653.0	1725505.0	5459.0	8947.0	1725505.0	4000000.0	130.0	2.0	1.73	2.79	1.78	0.0699999999997	9.7	0.58	1.19	0.220000000001	11.0	0.41	3.31	2.3	0.750000000002	AAA431.cd3.X28.Y18.tile.tissue.png	481	1	2000	481	5babc177d6f8315b263862ab2b20b8ab	0	0	0	0	0	0	0	0	0	0	0	0	0	/home/dhl_ec/bnelissen/Slides/CD3_manuscript/CD3_slides/AAA431.cd3/AAA431.cd3.run1	255	0.7	0.06	0.7	0.06	-9.07371847042	-12.4963511333	1.3749664982	0.134521879883
17042.0	2925306.0	7690.0	10276.0	2925306.0	4000000.0	172.0	3.0	2.69	1.89	1.76	0.0599999999995	15.79	0.559999999999	1.2	0.140000000001	12.61	0.49	3.32	2.3	0.629999999999	AAA431.cd3.X28.Y19.tile.tissue.png	482	1	2000	482	b5a97ebca33701a76d7dff5b4759d5e8	0	0	0	0	0	0	0	0	0	0	0	0	0	/home/dhl_ec/bnelissen/Slides/CD3_manuscript/CD3_slides/AAA431.cd3/AAA431.cd3.run1	255	0.7	0.06	0.7	0.06	-9.05489242063	-12.1336651799	1.14306793922	0.179442387695
0.0	14688.0	0.0	860.0	14688.0	4000000.0	0.0	2.0	1.05	1.65	1.81	0.0799999999999	9.64	0.57	1.28	0.33	8.14	0.209999999999	3.16	2.32	0.559999999999	AAA431.cd3.X28.Y2.tile.tissue.png	483	1	2000	483	9c3846d4889ceb20f969186863d9c42e	0	0	0	0	0	0	0	0	0	0	0	0	0	/home/dhl_ec/bnelissen/Slides/CD3_manuscript/CD3_slides/AAA431.cd3/AAA431.cd3.run1	255	0.7	0.06	0.7	0.06	0.0	-10.1846873903	0.268009227345	7.09033935977
22673.0	3574322.0	11048.0	12862.0	3574322.0	4000000.0	252.0	8.0	1.26	1.72	1.77	0.0699999999997	21.63	0.6	1.25	0.110000000001	13.65	0.57	3.44	2.3	0.730000000001	AAA431.cd3.X28.Y20.tile.tissue.png	484	1	2000	484	645043c5c6a811abd6550bb8d2d2a90f	0	0	0	0	0	0	0	0	0	0	0	0	0	/home/dhl_ec/bnelissen/Slides/CD3_manuscript/CD3_slides/AAA431.cd3/AAA431.cd3.run1	255	0.7	0.06	0.7	0.06	-8.86981765585	-12.091960021	1.07176454974	0.181692493408
15235.0	3684511.0	5709.0	14499.0	3684511.0	4000000.0	125.0	2.0	1.7	3.76	1.77	0.0700000000015	10.2	0.57	1.21	0.1	13.64	0.599999999999	3.41	2.3	0.75	AAA431.cd3.X28.Y21.tile.tissue.png	485	1	2000	485	5e940d3d6fb20d85d38e72ef1171cb49	0	0	0	0	0	0	0	0	0	0	0	0	0	/home/dhl_ec/bnelissen/Slides/CD3_manuscript/CD3_slides/AAA431.cd3/AAA431.cd3.run1	255	0.7	0.06	0.7	0.06	-8.63043487817	-11.4136261447	0.725021973951	0.285507499878
381.0	969709.0	234.0	20213.0	969709.0	4000000.0	6.0	15.0	1.62	2.94	1.78	0.0699999999997	17.21	0.58	1.2	0.26	10.23	0.369999999999	3.36	2.36	0.67	AAA431.cd3.X28.Y22.tile.tissue.png	486	1	2000	486	c9d0b893f7079dfaac63becab5bead15	0	0	0	0	0	0	0	0	0	0	0	0	0	/home/dhl_ec/bnelissen/Slides/CD3_manuscript/CD3_slides/AAA431.cd3/AAA431.cd3.run1	255	0.7	0.06	0.7	0.06	-7.24370379339	-11.4223190058	0.292867626238	0.135345046875
0.0	8404.0	0.0	428.0	8404.0	4000000.0	0.0	1.0	1.35	1.66	1.76	0.0799999999999	9.59	0.559999999999	1.35	0.33	8.05	0.210000000001	3.11	2.3	1.04	AAA431.cd3.X28.Y23.tile.tissue.png	487	1	2000	487	8fbd50b6555da0058aa29c020b921fbc	0	0	0	0	0	0	0	0	0	0	0	0	0	/home/dhl_ec/bnelissen/Slides/CD3_manuscript/CD3_slides/AAA431.cd3/AAA431.cd3.run1	255	0.7	0.06	0.7	0.06	0.0	-10.4867510481	0.0191241286585	9.75868355504
0.0	0.0	0.0	0.0	0.0	4000000.0	0.0	0.0	2.22	2.66	1.81	0.0699999999997	9.03	0.470000000001	1.18	0.32	6.72	0.210000000001	3.03	2.32	1.73	AAA431.cd3.X28.Y3.tile.tissue.png	488	1	2000	488	cf0e51e30f7e65d34c5f43a8e21145c4	0	0	0	0	0	0	0	0	0	0	0	0	0	/home/dhl_ec/bnelissen/Slides/CD3_manuscript/CD3_slides/AAA431.cd3/AAA431.cd3.run1	255	1.0	0.06	1.0	0.06	0.0	-12.66352682	0.0	0.0313087548828
0.0	3392.0	0.0	266.0	3392.0	4000000.0	0.0	1.0	2.57	1.94	1.76	0.0699999999997	9.56	0.570000000002	1.18	0.33	8.04	0.219999999999	3.09	2.31	1.51	AAA431.cd3.X28.Y4.tile.tissue.png	489	1	2000	489	322c6ff7587de39a4cccf94349638d8d	0	0	0	0	0	0	0	0	0	0	0	0	0	/home/dhl_ec/bnelissen/Slides/CD3_manuscript/CD3_slides/AAA431.cd3/AAA431.cd3.run1	255	0.7	0.06	0.7	0.06	0.0	-12.4894012355	0.0746329190596	0.0321809262619
0.0	0.0	0.0	0.0	0.0	4000000.0	0.0	0.0	2.92	2.74	1.78	0.0699999999997	9.11	0.470000000001	1.17	0.32	6.67	0.200000000001	3.04	1.53	1.21	AAA431.cd3.X28.Y5.tile.tissue.png	490	1	2000	490	12ee8e515fbabc35417dd18f5906c185	0	0	0	0	0	0	0	0	0	0	0	0	0	/home/dhl_ec/bnelissen/Slides/CD3_manuscript/CD3_slides/AAA431.cd3/AAA431.cd3.run1	255	1.0	0.06	1.0	0.06	0.0	-12.517155851	0.0	0.02985875634
0.0	1347.0	0.0	164.0	1347.0	4000000.0	0.0	1.0	2.1	1.92	1.77	0.0699999999997	9.51	0.560000000001	1.19	0.32	8.57	0.209999999999	3.1	2.3	1.12	AAA431.cd3.X28.Y6.tile.tissue.png	491	1	2000	491	6f29317051e299f59a1925a20abe1dc9	0	0	0	0	0	0	0	0	0	0	0	0	0	/home/dhl_ec/bnelissen/Slides/CD3_manuscript/CD3_slides/AAA431.cd3/AAA431.cd3.run1	255	0.7	0.06	0.7	0.06	-7.36999911375	-12.4383555035	1.01365684721	0.0281173254547
1688.0	737597.0	650.0	8146.0	737597.0	4000000.0	11.0	4.0	2.22	1.82	1.78	0.0699999999997	9.74	0.58	1.2	0.280000000001	9.94	0.35	3.27	2.3	0.65	AAA431.cd3.X28.Y7.tile.tissue.png	492	1	2000	492	9a7de52a0d679ed688bbaa1432f19f8c	0	0	0	0	0	0	0	0	0	0	0	0	0	/home/dhl_ec/bnelissen/Slides/CD3_manuscript/CD3_slides/AAA431.cd3/AAA431.cd3.run1	255	0.7	0.06	0.7	0.06	-8.55755651836	-11.8847547217	1.18484273401	0.0690252207031
11494.0	3129425.0	5223.0	22663.0	3129425.0	4000000.0	107.0	3.0	3.37	2.21	1.78	0.0699999999997	9.9	0.58	1.2	0.130000000001	12.71	0.51	3.39	2.3	1.08	AAA431.cd3.X28.Y8.tile.tissue.png	493	1	2000	493	7552bc7cf4605a2fed5270f10b3fb1d0	0	0	0	0	0	0	0	0	0	0	0	0	0	/home/dhl_ec/bnelissen/Slides/CD3_manuscript/CD3_slides/AAA431.cd3/AAA431.cd3.run1	255	0.7	0.06	0.7	0.06	-8.8063509211	-12.1805392747	1.12772113804	0.368972543457
1561.0	1611410.0	689.0	22264.0	1611410.0	4000000.0	18.0	10.0	2.58	3.35	1.99	0.0599999999995	9.98	0.58	1.2	0.220000000001	10.97	0.410000000002	3.37	2.3	0.6	AAA431.cd3.X28.Y9.tile.tissue.png	494	1	2000	494	6087cf8e34237c03212f17bd46cf95c9	0	0	0	0	0	0	0	0	0	0	0	0	0	/home/dhl_ec/bnelissen/Slides/CD3_manuscript/CD3_slides/AAA431.cd3/AAA431.cd3.run1	255	0.7	0.06	0.7	0.06	-8.37776886887	-12.4316803755	1.249071826	0.322453850586
0.0	59702.0	0.0	2928.0	59702.0	4000000.0	0.0	6.0	1.82	2.27	1.8	0.0799999999999	9.57	0.559999999999	1.18	0.310000000001	8.28	0.219999999999	3.21	2.32	0.559999999999	AAA431.cd3.X29.Y10.tile.tissue.png	495	1	2000	495	1ba6ceeadb3f6e7b0f783efb262b2e9a	0	0	0	0	0	0	0	0	0	0	0	0	0	/home/dhl_ec/bnelissen/Slides/CD3_manuscript/CD3_slides/AAA431.cd3/AAA431.cd3.run1	255	0.7	0.06	0.7	0.06	0.0	-11.0549432919	0.0671381402633	0.023473651825
0.0	40657.0	0.0	1802.0	40657.0	4000000.0	0.0	4.0	1.79	1.75	1.77	0.0699999999997	9.5	0.57	1.25	0.360000000001	8.89	0.230000000001	3.15	2.32	0.57	AAA431.cd3.X29.Y11.tile.tissue.png	496	1	2000	496	b0e08456433cc1f44a37755ea536d591	0	0	0	0	0	0	0	0	0	0	0	0	0	/home/dhl_ec/bnelissen/Slides/CD3_manuscript/CD3_slides/AAA431.cd3/AAA431.cd3.run1	255	0.7	0.06	0.7	0.06	-7.16178312691	-11.7208160518	0.427284412733	0.0297596582031
0.0	0.0	0.0	0.0	0.0	4000000.0	0.0	0.0	2.31	1.85	1.76	0.0699999999997	9.13	0.470000000001	1.18	0.32	6.92	0.199999999999	3.08	2.37	0.560000000001	AAA431.cd3.X29.Y12.tile.tissue.png	497	1	2000	497	c8f063c456ff325975f6c99714ecab1b	0	0	0	0	0	0	0	0	0	0	0	0	0	/home/dhl_ec/bnelissen/Slides/CD3_manuscript/CD3_slides/AAA431.cd3/AAA431.cd3.run1	255	1.0	0.06	1.0	0.06	0.0	-12.6717240512	0.0	0.0256966357193
0.0	0.0	0.0	0.0	0.0	4000000.0	0.0	0.0	2.52	1.8	1.15	0.0499999999993	6.47	0.32	0.74	0.209999999999	4.74	0.209999999999	3.01	2.3	0.559999999999	AAA431.cd3.X29.Y13.tile.tissue.png	498	1	2000	498	e69050b56cf82ae2bb98e2e6c0caca2f	0	0	0	0	0	0	0	0	0	0	0	0	0	/home/dhl_ec/bnelissen/Slides/CD3_manuscript/CD3_slides/AAA431.cd3/AAA431.cd3.run1	255	1.0	0.06	1.0	0.06	0.0	-12.5135392033	0.0	0.0281787585182
0.0	0.0	0.0	0.0	0.0	4000000.0	0.0	0.0	2.14	2.71	1.77	0.0599999999995	9.07	0.460000000001	1.21	0.359999999999	6.92	0.209999999999	2.99	2.63	0.559999999999	AAA431.cd3.X29.Y14.tile.tissue.png	499	1	2000	499	56b98be23b1b45b7d78d4467afe06333	0	0	0	0	0	0	0	0	0	0	0	0	0	/home/dhl_ec/bnelissen/Slides/CD3_manuscript/CD3_slides/AAA431.cd3/AAA431.cd3.run1	255	1.0	0.06	1.0	0.06	0.0	-12.2190872696	0.0	0.0251360304108
0.0	4907.0	0.0	450.0	4907.0	4000000.0	0.0	2.0	1.67	2.31	1.09	0.0699999999997	9.38	0.560000000001	1.2	0.33	8.73	0.209999999999	3.09	2.31	0.559999999999	AAA431.cd3.X29.Y15.tile.tissue.png	500	1	2000	500	ddf36ce405a4aa6959274603eef3cede	0	0	0	0	0	0	0	0	0	0	0	0	0	/home/dhl_ec/bnelissen/Slides/CD3_manuscript/CD3_slides/AAA431.cd3/AAA431.cd3.run1	255	0.7	0.06	0.7	0.06	-7.72691419879	-12.5320517603	0.903975209404	0.028226966217
1384.0	290674.0	757.0	8541.0	290674.0	4000000.0	16.0	8.0	2.85	2.56	1.76	0.0699999999997	9.71	0.57	1.2	0.299999999999	9.51	0.34	3.31	2.36	0.59	AAA431.cd3.X29.Y16.tile.tissue.png	501	1	2000	501	1860f9707f3cdb8894137256a8a9c3af	0	0	0	0	0	0	0	0	0	0	0	0	0	/home/dhl_ec/bnelissen/Slides/CD3_manuscript/CD3_slides/AAA431.cd3/AAA431.cd3.run1	255	0.7	0.06	0.7	0.06	-8.84401089747	-12.6585428697	2.06933467936	0.0714160625
15158.0	3012243.0	6656.0	12315.0	3012243.0	4000000.0	142.0	5.0	1.29	2.44	1.95	0.0799999999999	10.0	0.59	1.19	0.139999999999	12.75	0.5	3.53	2.65	0.639999999999	AAA431.cd3.X29.Y17.tile.tissue.png	502	1	2000	502	6899e1cf94cf1135c54d4f71348f3f05	0	0	0	0	0	0	0	0	0	0	0	0	0	/home/dhl_ec/bnelissen/Slides/CD3_manuscript/CD3_slides/AAA431.cd3/AAA431.cd3.run1	255	0.7	0.06	0.7	0.06	-9.20945504471	-11.9475898638	1.62364707027	0.179501645996
13367.0	3997259.0	6489.0	8258.0	3997259.0	4000000.0	161.0	1.0	2.9	3.04	1.77	0.0699999999997	9.26	0.560000000001	1.2	0.0799999999999	13.96	0.67	3.71	2.3	0.65	AAA431.cd3.X29.Y18.tile.tissue.png	503	1	2000	503	650619fb442fd0f1bb635ca71891f72b	0	0	0	0	0	0	0	0	0	0	0	0	0	/home/dhl_ec/bnelissen/Slides/CD3_manuscript/CD3_slides/AAA431.cd3/AAA431.cd3.run1	255	0.7	0.06	0.7	0.06	-9.33801338599	-12.4539991635	1.33250294263	0.181466872131
6823.0	3991551.0	3717.0	8558.0	3991551.0	4000000.0	95.0	1.0	2.75	2.09	1.11	0.0499999999993	10.02	0.559999999999	1.22	0.0799999999999	13.76	0.559999999999	3.31	2.3	0.65	AAA431.cd3.X29.Y19.tile.tissue.png	504	1	2000	504	8d32bb2b52fd176ed338b0bcd4ef54fc	0	0	0	0	0	0	0	0	0	0	0	0	0	/home/dhl_ec/bnelissen/Slides/CD3_manuscript/CD3_slides/AAA431.cd3/AAA431.cd3.run1	255	0.7	0.06	0.7	0.06	-9.12804097637	-12.2314404539	0.982719150362	0.134649095703
55.0	1393834.0	38.0	6267.0	1393834.0	4000000.0	1.0	3.0	2.97	1.46	1.78	0.0799999999999	10.14	0.720000000001	1.3	0.24	10.78	0.390000000001	3.26	2.35	0.58	AAA431.cd3.X29.Y2.tile.tissue.png	505	1	2000	505	c8f60eeda3f2c55c7f621b98196ef29f	0	0	0	0	0	0	0	0	0	0	0	0	0	/home/dhl_ec/bnelissen/Slides/CD3_manuscript/CD3_slides/AAA431.cd3/AAA431.cd3.run1	255	0.7	0.06	0.7	0.06	-8.17029183945	-11.2559399346	1.07657217507	4.07368127734
29697.0	3999701.0	14151.0	8064.0	3999701.0	4000000.0	345.0	1.0	2.21	1.74	1.1	0.0499999999993	6.52	0.380000000001	0.74	0.0799999999999	14.22	0.57	3.28	2.31	0.700000000001	AAA431.cd3.X29.Y20.tile.tissue.png	506	1	2000	506	8aadfdf145dabb660fa16c60a88d49ad	0	0	0	0	0	0	0	0	0	0	0	0	0	/home/dhl_ec/bnelissen/Slides/CD3_manuscript/CD3_slides/AAA431.cd3/AAA431.cd3.run1	255	0.7	0.0644919249866	0.7	0.0644919249866	-9.06253900532	-11.9293954566	0.765871785102	0.10878266687
9731.0	3914190.0	4434.0	10004.0	3914190.0	4000000.0	91.0	1.0	2.59	2.75	1.79	0.0599999999995	10.69	0.610000000001	1.23	0.1	13.73	0.559999999999	3.71	2.5	0.720000000001	AAA431.cd3.X29.Y21.tile.tissue.png	507	1	2000	507	901b84a140ed9f00f706653d426b516b	0	0	0	0	0	0	0	0	0	0	0	0	0	/home/dhl_ec/bnelissen/Slides/CD3_manuscript/CD3_slides/AAA431.cd3/AAA431.cd3.run1	255	0.7	0.06	0.7	0.06	-8.81681170069	-11.1654693784	0.740926317776	0.289550663391
461.0	1002680.0	171.0	16566.0	1002680.0	4000000.0	3.0	9.0	2.38	1.67	1.76	0.0700000000015	10.07	0.570000000002	1.2	0.26	10.42	0.380000000001	3.28	2.31	0.57	AAA431.cd3.X29.Y22.tile.tissue.png	508	1	2000	508	61580e4f06b00ee1aeba45b5917bb92b	0	0	0	0	0	0	0	0	0	0	0	0	0	/home/dhl_ec/bnelissen/Slides/CD3_manuscript/CD3_slides/AAA431.cd3/AAA431.cd3.run1	255	0.7	0.06	0.7	0.06	-6.4988847115	-11.5426208726	0.123737566612	0.105497148437
0.0	0.0	0.0	0.0	0.0	4000000.0	0.0	0.0	2.86	2.62	1.77	0.0799999999999	9.25	0.49	1.36	0.33	6.82	0.23	3.02	2.32	0.6	AAA431.cd3.X29.Y23.tile.tissue.png	509	1	2000	509	cf5b5cda1740c9d7a4abed8389053633	0	0	0	0	0	0	0	0	0	0	0	0	0	/home/dhl_ec/bnelissen/Slides/CD3_manuscript/CD3_slides/AAA431.cd3/AAA431.cd3.run1	255	1.0	0.06	1.0	0.06	0.0	-11.655411893	0.0	8.42885659678
945.0	2784617.0	535.0	8231.0	2784617.0	4000000.0	14.0	2.0	3.64	1.64	1.78	0.0699999999997	10.07	0.57	1.21	0.150000000001	12.34	0.48	3.4	2.31	0.730000000001	AAA431.cd3.X29.Y3.tile.tissue.png	510	1	2000	510	358f3d31b02e4965bd82d1ab64f84293	0	0	0	0	0	0	0	0	0	0	0	0	0	/home/dhl_ec/bnelissen/Slides/CD3_manuscript/CD3_slides/AAA431.cd3/AAA431.cd3.run1	255	0.7	0.06	0.7	0.06	-7.969458837	-11.4458824448	0.628284272925	0.0743021162109
7707.0	2831867.0	2633.0	10428.0	2831867.0	4000000.0	47.0	3.0	2.22	2.2	1.3	0.0499999999993	6.88	0.58	1.22	0.16	12.38	0.480000000001	3.37	2.3	1.18	AAA431.cd3.X29.Y4.tile.tissue.png	511	1	2000	511	91720813c0b2c302c68ccd71d5baeacf	0	0	0	0	0	0	0	0	0	0	0	0	0	/home/dhl_ec/bnelissen/Slides/CD3_manuscript/CD3_slides/AAA431.cd3/AAA431.cd3.run1	255	0.7	0.06	0.7	0.06	-8.25368252024	-11.4195408337	0.565534612403	0.0942778720703
3011.0	2905470.0	1668.0	9662.0	2905470.0	4000000.0	40.0	2.0	2.72	2.41	1.77	0.0699999999997	10.07	0.57	1.21	0.140000000001	12.33	0.48	3.35	2.29	0.620000000001	AAA431.cd3.X29.Y5.tile.tissue.png	512	1	2000	512	947a67d269876fd5f392dc243d3816b0	0	0	0	0	0	0	0	0	0	0	0	0	0	/home/dhl_ec/bnelissen/Slides/CD3_manuscript/CD3_slides/AAA431.cd3/AAA431.cd3.run1	255	0.7	0.06	0.7	0.06	-8.03712908868	-11.4848123925	0.497592360637	0.0763621269531
2396.0	2038620.0	1298.0	8867.0	2038620.0	4000000.0	30.0	3.0	2.94	2.47	1.77	0.0700000000015	10.31	0.560000000001	1.2	0.200000000001	11.29	0.440000000001	3.34	2.39	0.59	AAA431.cd3.X29.Y6.tile.tissue.png	513	1	2000	513	1a5645154c84118cdd94b26ba38c06a5	0	0	0	0	0	0	0	0	0	0	0	0	0	/home/dhl_ec/bnelissen/Slides/CD3_manuscript/CD3_slides/AAA431.cd3/AAA431.cd3.run1	255	0.7	0.06	0.7	0.06	-8.14862571106	-11.4966635679	0.666772297162	0.0825815722656
10053.0	2880260.0	4364.0	10646.0	2880260.0	4000000.0	82.0	3.0	1.75	2.77	1.77	0.0699999999997	9.65	0.559999999999	1.19	0.15	12.39	0.49	3.36	2.32	0.610000000001	AAA431.cd3.X29.Y7.tile.tissue.png	514	1	2000	514	0e13c638d0731d3e5619e384e1aa3cf6	0	0	0	0	0	0	0	0	0	0	0	0	0	/home/dhl_ec/bnelissen/Slides/CD3_manuscript/CD3_slides/AAA431.cd3/AAA431.cd3.run1	255	0.7	0.06	0.7	0.06	-8.14780957186	-11.5429832831	0.601363114852	0.10323921582
34993.0	3988318.0	13382.0	8123.0	3988318.0	4000000.0	282.0	1.0	3.13	2.11	1.77	0.0699999999997	9.33	0.559999999999	1.2	0.0799999999999	13.99	0.57	3.27	2.3	0.640000000001	AAA431.cd3.X29.Y8.tile.tissue.png	515	1	2000	515	bbb9c2c58d77f5bbde83dfd9da6dd65d	0	0	0	0	0	0	0	0	0	0	0	0	0	/home/dhl_ec/bnelissen/Slides/CD3_manuscript/CD3_slides/AAA431.cd3/AAA431.cd3.run1	255	0.7	0.0718351982047	0.7	0.0718351982047	-8.17421158193	-11.8976604429	0.312767305775	0.0758408001099
4349.0	802837.0	1793.0	15591.0	802837.0	4000000.0	36.0	8.0	2.64	1.76	1.76	0.0699999999997	9.75	0.58	1.2	0.279999999999	7.41	0.24	2.24	1.52	0.389999999999	AAA431.cd3.X29.Y9.tile.tissue.png	516	1	2000	516	0fc44d1fc78183dd980c6bdc055cd637	0	0	0	0	0	0	0	0	0	0	0	0	0	/home/dhl_ec/bnelissen/Slides/CD3_manuscript/CD3_slides/AAA431.cd3/AAA431.cd3.run1	255	0.7	0.06	0.7	0.06	-7.99120555392	-12.0428660038	1.08011221773	0.197075316406
5629.0	1705279.0	2518.0	17633.0	1705279.0	4000000.0	56.0	10.0	1.15	2.05	1.13	0.0500000000011	7.06	0.389999999999	0.749999999998	0.15	8.21	0.280000000001	2.29	1.55	0.409999999998	AAA431.cd3.X3.Y10.tile.tissue.png	517	1	2000	517	dc89a4633e2393de10034a870a6f6ea9	0	0	0	0	0	0	0	0	0	0	0	0	0	/home/dhl_ec/bnelissen/Slides/CD3_manuscript/CD3_slides/AAA431.cd3/AAA431.cd3.run1	255	0.7	0.06	0.7	0.06	-8.67334900089	-12.6808240815	1.0841917124	0.277975152344
3893.0	1282895.0	1930.0	17452.0	1282895.0	4000000.0	45.0	11.0	2.82	1.71	1.14	0.0499999999993	7.28	0.389999999999	0.74	0.17	7.77	0.27	2.25	1.53	0.4	AAA431.cd3.X3.Y11.tile.tissue.png	518	1	2000	518	84a682a0467f786500e7022153875456	0	0	0	0	0	0	0	0	0	0	0	0	0	/home/dhl_ec/bnelissen/Slides/CD3_manuscript/CD3_slides/AAA431.cd3/AAA431.cd3.run1	255	0.7	0.06	0.7	0.06	-8.61499444951	-12.7062161843	1.14638608062	0.257881777344
373.0	299729.0	202.0	7450.0	299729.0	4000000.0	4.0	11.0	2.59	2.06	1.16	0.0499999999993	7.32	0.379999999999	0.75	0.209999999999	7.07	0.23	2.16	1.54	0.380000000001	AAA431.cd3.X3.Y12.tile.tissue.png	519	1	2000	519	d3c97c254d914f65cd843e9f11102dbe	0	0	0	0	0	0	0	0	0	0	0	0	0	/home/dhl_ec/bnelissen/Slides/CD3_manuscript/CD3_slides/AAA431.cd3/AAA431.cd3.run1	255	0.7	0.06	0.7	0.06	-8.56666383444	-12.8631424845	1.67908931258	0.119735113281
389.0	655500.0	219.0	8339.0	655500.0	4000000.0	5.0	15.0	0.84	1.08	1.12	0.0499999999993	6.69	0.369999999999	0.739999999998	0.18	7.29	0.239999999998	2.22	1.56	0.379999999997	AAA431.cd3.X3.Y13.tile.tissue.png	520	1	2000	520	351f505d3fe2a8c41ce55e1710217226	0	0	0	0	0	0	0	0	0	0	0	0	0	/home/dhl_ec/bnelissen/Slides/CD3_manuscript/CD3_slides/AAA431.cd3/AAA431.cd3.run1	255	0.7	0.06	0.7	0.06	-7.36901836082	-11.9856491243	0.190704556385	0.0656375761719
99.0	42366.0	42.0	2858.0	42366.0	4000000.0	1.0	7.0	1.46	2.39	1.16	0.0499999999993	6.81	0.370000000003	0.75	0.220000000001	6.74	0.220000000001	2.14	1.55	0.540000000001	AAA431.cd3.X3.Y14.tile.tissue.png	521	1	2000	521	c7034fb3430cbf87d042be8c19daf640	0	0	0	0	0	0	0	0	0	0	0	0	0	/home/dhl_ec/bnelissen/Slides/CD3_manuscript/CD3_slides/AAA431.cd3/AAA431.cd3.run1	255	0.7	0.06	0.7	0.06	-7.61686441669	-11.9981904803	0.502773932293	0.0370914536133
0.0	6722.0	0.0	518.0	6722.0	4000000.0	0.0	2.0	3.86	1.95	1.76	0.0499999999993	6.96	0.560000000001	1.19	0.329999999998	8.04	0.220000000001	3.11	2.29	0.570000000003	AAA431.cd3.X3.Y15.tile.tissue.png	522	1	2000	522	4c8262e25b09731502ef68f59b34cdbf	0	0	0	0	0	0	0	0	0	0	0	0	0	/home/dhl_ec/bnelissen/Slides/CD3_manuscript/CD3_slides/AAA431.cd3/AAA431.cd3.run1	255	0.7	0.06	0.7	0.06	0.0	-12.7181439718	2.22173925171	0.0289941810303
0.0	16896.0	0.0	1668.0	16896.0	4000000.0	0.0	7.0	2.4	2.11	1.76	0.0699999999997	9.41	0.559999999998	1.18	0.32	8.7	0.209999999999	3.15	2.3	0.619999999999	AAA431.cd3.X3.Y16.tile.tissue.png	523	1	2000	523	e1b18d451b831616f95b96c2d0c778b8	0	0	0	0	0	0	0	0	0	0	0	0	0	/home/dhl_ec/bnelissen/Slides/CD3_manuscript/CD3_slides/AAA431.cd3/AAA431.cd3.run1	255	0.7	0.06	0.7	0.06	-7.30728394959	-11.6464499141	0.804663062314	0.0281770744629
6144.0	689788.0	2657.0	15076.0	689788.0	4000000.0	60.0	8.0	2.3	1.86	1.76	0.0699999999997	9.67	0.570000000003	1.2	0.279999999999	9.97	0.350000000002	3.34	2.29	0.579999999998	AAA431.cd3.X3.Y17.tile.tissue.png	524	1	2000	524	02ffac1d8409a334202a14ac18857462	0	0	0	0	0	0	0	0	0	0	0	0	0	/home/dhl_ec/bnelissen/Slides/CD3_manuscript/CD3_slides/AAA431.cd3/AAA431.cd3.run1	255	0.7	0.06	0.7	0.06	-9.1659259371	-12.2719275035	1.17256450154	0.156711951172
54921.0	3397342.0	22512.0	16435.0	3397342.0	4000000.0	465.0	3.0	1.28	1.6	1.78	0.0699999999997	10.29	0.57	1.2	0.120000000003	13.81	0.549999999999	3.31	2.29	0.630000000001	AAA431.cd3.X3.Y18.tile.tissue.png	525	1	2000	525	289352b2cd3b42f330eec6b6f3027628	0	0	0	0	0	0	0	0	0	0	0	0	0	/home/dhl_ec/bnelissen/Slides/CD3_manuscript/CD3_slides/AAA431.cd3/AAA431.cd3.run1	255	0.7	0.064746180359	0.7	0.064746180359	-9.27929519804	-12.7008131521	1.49710534917	0.318302654297
33506.0	3980101.0	15116.0	8945.0	3980101.0	4000000.0	350.0	1.0	2.0	2.77	1.76	0.0699999999997	8.83	0.379999999997	0.75	0.0600000000013	10.14	0.57	3.29	2.3	1.13	AAA431.cd3.X3.Y19.tile.tissue.png	526	1	2000	526	b2a5dbdab9112ef9a4474ebc16a85188	0	0	0	0	0	0	0	0	0	0	0	0	0	/home/dhl_ec/bnelissen/Slides/CD3_manuscript/CD3_slides/AAA431.cd3/AAA431.cd3.run1	255	0.7	0.0609754878623	0.7	0.0609754878623	-8.92875092295	-11.8818378104	0.709768194817	0.143387466187
0.0	123173.0	0.0	3742.0	123173.0	4000000.0	0.0	4.0	2.13	2.42	1.79	0.0799999999981	10.42	0.580000000002	1.53	0.310000000001	8.82	0.220000000001	3.14	2.3	1.27	AAA431.cd3.X3.Y2.tile.tissue.png	527	1	2000	527	d9be4b1fc956db64ab844dc1a13b1e87	0	0	0	0	0	0	0	0	0	0	0	0	0	/home/dhl_ec/bnelissen/Slides/CD3_manuscript/CD3_slides/AAA431.cd3/AAA431.cd3.run1	255	0.7	0.06	0.7	0.06	-5.27573565554	-10.4345197595	0.1330124507	7.26568748523
18693.0	3818909.0	8764.0	9462.0	3818909.0	4000000.0	191.0	1.0	3.13	1.94	1.76	0.0699999999997	11.52	0.57	1.2	0.0900000000001	13.47	0.559999999998	3.28	2.31	0.640000000003	AAA431.cd3.X3.Y20.tile.tissue.png	528	1	2000	528	63f990ac35d252e15a61ece08ffe7fe7	0	0	0	0	0	0	0	0	0	0	0	0	0	/home/dhl_ec/bnelissen/Slides/CD3_manuscript/CD3_slides/AAA431.cd3/AAA431.cd3.run1	255	0.7	0.06	0.7	0.06	-8.81849159168	-11.238071286	0.733902556943	0.118412169922
1330.0	1335149.0	470.0	25111.0	1335149.0	4000000.0	8.0	18.0	2.19	1.67	1.8	0.0499999999993	6.95	0.57	1.19	0.240000000002	10.69	0.399999999998	3.38	2.29	0.599999999999	AAA431.cd3.X3.Y21.tile.tissue.png	529	1	2000	529	af15c16f21ff4109cc16a0fcdf6c25f3	0	0	0	0	0	0	0	0	0	0	0	0	0	/home/dhl_ec/bnelissen/Slides/CD3_manuscript/CD3_slides/AAA431.cd3/AAA431.cd3.run1	255	0.7	0.06	0.7	0.06	-8.07715364709	-11.3118265243	0.737650695338	0.212641092773
488.0	2365531.0	140.0	18378.0	2365531.0	4000000.0	1.0	15.0	1.81	2.16	1.76	0.0699999999997	9.51	0.57	1.21	0.18	11.65	0.459999999999	3.32	2.29	0.599999999999	AAA431.cd3.X3.Y22.tile.tissue.png	530	1	2000	530	cdb1317467e072c858b002a666834966	0	0	0	0	0	0	0	0	0	0	0	0	0	/home/dhl_ec/bnelissen/Slides/CD3_manuscript/CD3_slides/AAA431.cd3/AAA431.cd3.run1	255	0.7	0.06	0.7	0.06	-7.18393719189	-10.7357689325	0.101379936465	0.0272776708984
162.0	723034.0	84.0	10019.0	723034.0	4000000.0	2.0	4.0	1.11	2.88	1.75	0.0800000000017	9.35	0.57	1.31	0.280000000002	9.89	0.349999999999	3.19	2.3	0.560000000001	AAA431.cd3.X3.Y23.tile.tissue.png	531	1	2000	531	c18738b713624407e90b29f62cb638fd	0	0	0	0	0	0	0	0	0	0	0	0	0	/home/dhl_ec/bnelissen/Slides/CD3_manuscript/CD3_slides/AAA431.cd3/AAA431.cd3.run1	255	0.7	0.06	0.7	0.06	-6.65327762724	-10.5148340683	0.133419138218	4.43408912695
103.0	69363.0	66.0	3418.0	69363.0	4000000.0	2.0	9.0	2.35	2.7	1.76	0.0699999999997	9.35	0.57	1.2	0.310000000001	9.18	0.309999999998	3.19	2.28	0.57	AAA431.cd3.X3.Y3.tile.tissue.png	532	1	2000	532	9eaaf225f596c520f79a628c3c75d74f	0	0	0	0	0	0	0	0	0	0	0	0	0	/home/dhl_ec/bnelissen/Slides/CD3_manuscript/CD3_slides/AAA431.cd3/AAA431.cd3.run1	255	0.7	0.06	0.7	0.06	-8.60147489736	-12.4103704983	1.43254697907	0.0430489394531
2475.0	2162446.0	1099.0	15631.0	2162446.0	4000000.0	24.0	5.0	2.34	2.6	1.77	0.0699999999997	19.0	0.57	1.2	0.189999999999	11.57	0.439999999999	3.38	2.3	0.620000000003	AAA431.cd3.X3.Y4.tile.tissue.png	533	1	2000	533	ed6d1245f600c191639abacce4f41897	0	0	0	0	0	0	0	0	0	0	0	0	0	/home/dhl_ec/bnelissen/Slides/CD3_manuscript/CD3_slides/AAA431.cd3/AAA431.cd3.run1	255	0.7	0.06	0.7	0.06	-8.85857787634	-12.1802890698	1.4577044453	0.187906302734
8626.0	3716118.0	4084.0	13107.0	3716118.0	4000000.0	91.0	6.0	2.82	2.25	1.75	0.0699999999997	10.1	0.57	1.2	0.0999999999985	13.25	0.540000000001	3.32	2.3	0.650000000001	AAA431.cd3.X3.Y5.tile.tissue.png	534	1	2000	534	76f18b0bee17fdc4c8a296c8015fb2fa	0	0	0	0	0	0	0	0	0	0	0	0	0	/home/dhl_ec/bnelissen/Slides/CD3_manuscript/CD3_slides/AAA431.cd3/AAA431.cd3.run1	255	0.7	0.06	0.7	0.06	-8.7383388456	-11.8306036008	0.726684645323	0.130093066895
16144.0	3999144.0	7535.0	8150.0	3999144.0	4000000.0	174.0	1.0	1.91	2.6	1.76	0.0699999999997	9.02	0.570000000003	1.2	0.0800000000017	13.62	0.560000000001	3.27	2.29	0.709999999999	AAA431.cd3.X3.Y6.tile.tissue.png	535	1	2000	535	4b5ddeca552b8608ed1695c0af7d8ed1	0	0	0	0	0	0	0	0	0	0	0	0	0	/home/dhl_ec/bnelissen/Slides/CD3_manuscript/CD3_slides/AAA431.cd3/AAA431.cd3.run1	255	0.7	0.06	0.7	0.06	-9.00649162517	-11.8245982019	0.598994900676	0.0812612962646
24132.0	3981650.0	10959.0	8212.0	3981650.0	4000000.0	256.0	1.0	2.39	2.34	1.77	0.0600000000013	9.33	0.549999999999	1.19	0.0799999999981	13.78	0.570000000003	3.25	2.29	1.96	AAA431.cd3.X3.Y7.tile.tissue.png	536	1	2000	536	d4c251ca1e53fe4f0bccea20b68f2a79	0	0	0	0	0	0	0	0	0	0	0	0	0	/home/dhl_ec/bnelissen/Slides/CD3_manuscript/CD3_slides/AAA431.cd3/AAA431.cd3.run1	255	0.7	0.06	0.7	0.06	-9.0773039441	-11.723466964	0.723460002875	0.0991962226868
26171.0	3300033.0	11163.0	10107.0	3300033.0	4000000.0	262.0	3.0	3.08	2.92	1.77	0.0699999999997	16.66	0.559999999998	1.2	0.120000000003	13.32	0.52	3.3	2.3	0.619999999999	AAA431.cd3.X3.Y8.tile.tissue.png	537	1	2000	537	4a50102aabdf4a99df930575c96cd700	0	0	0	0	0	0	0	0	0	0	0	0	0	/home/dhl_ec/bnelissen/Slides/CD3_manuscript/CD3_slides/AAA431.cd3/AAA431.cd3.run1	255	0.7	0.06	0.7	0.06	-9.05063443586	-12.4189266687	0.926444553692	0.176265538086
9958.0	2494479.0	4769.0	13046.0	2494479.0	4000000.0	109.0	6.0	2.94	2.28	1.79	0.0600000000013	9.56	0.57	1.2	0.169999999998	11.98	0.48	3.35	2.32	0.610000000001	AAA431.cd3.X3.Y9.tile.tissue.png	538	1	2000	538	1de7145a5dca1211e35d98e916c70fed	0	0	0	0	0	0	0	0	0	0	0	0	0	/home/dhl_ec/bnelissen/Slides/CD3_manuscript/CD3_slides/AAA431.cd3/AAA431.cd3.run1	255	0.7	0.06	0.7	0.06	-9.02761448351	-12.4777863973	1.10017674569	0.224526326172
75.0	8478.0	59.0	732.0	8478.0	4000000.0	1.0	3.0	2.61	4.01	1.93	0.0800000000017	9.5	0.560000000001	1.19	0.32	9.23	0.299999999999	3.13	2.3	0.560000000001	AAA431.cd3.X30.Y10.tile.tissue.png	539	1	2000	539	0e5c734ae16c7a15b5c263a2c43fb4a9	0	0	0	0	0	0	0	0	0	0	0	0	0	/home/dhl_ec/bnelissen/Slides/CD3_manuscript/CD3_slides/AAA431.cd3/AAA431.cd3.run1	255	0.7	0.06	0.7	0.06	-8.84894632576	-12.9081179457	1.55836406006	0.0235152539673
0.0	8358.0	0.0	794.0	8358.0	4000000.0	0.0	3.0	3.81	1.48	1.79	0.0699999999997	9.69	0.57	1.18	0.339999999997	7.98	0.209999999999	3.13	2.32	0.560000000001	AAA431.cd3.X30.Y11.tile.tissue.png	540	1	2000	540	f827dbe52b98d1e7e75b574eb890def7	0	0	0	0	0	0	0	0	0	0	0	0	0	/home/dhl_ec/bnelissen/Slides/CD3_manuscript/CD3_slides/AAA431.cd3/AAA431.cd3.run1	255	0.7	0.06	0.7	0.06	0.0	-12.7552810858	1.96526180942	0.0256771738281
4957.0	632687.0	2011.0	7746.0	632687.0	4000000.0	41.0	2.0	2.96	2.98	1.77	0.0600000000013	9.91	0.580000000002	1.19	0.279999999999	9.72	0.350000000002	3.3	2.29	0.570000000003	AAA431.cd3.X30.Y12.tile.tissue.png	541	1	2000	541	abc8f4d1b1c1cc72003c60c48d321ad2	0	0	0	0	0	0	0	0	0	0	0	0	0	/home/dhl_ec/bnelissen/Slides/CD3_manuscript/CD3_slides/AAA431.cd3/AAA431.cd3.run1	255	0.7	0.06	0.7	0.06	-8.85639574612	-12.2415446201	1.52073533001	0.0795678476562
9417.0	1082648.0	4158.0	8370.0	1082648.0	4000000.0	89.0	3.0	2.79	2.42	1.79	0.0699999999997	9.78	0.560000000001	1.2	0.259999999998	10.41	0.379999999997	3.35	2.3	0.599999999999	AAA431.cd3.X30.Y13.tile.tissue.png	542	1	2000	542	f6291ac0726a32df05d6355c4eaab94d	0	0	0	0	0	0	0	0	0	0	0	0	0	/home/dhl_ec/bnelissen/Slides/CD3_manuscript/CD3_slides/AAA431.cd3/AAA431.cd3.run1	255	0.7	0.06	0.7	0.06	-9.14478142175	-12.4617595477	1.32368579659	0.125980578125
24722.0	1152772.0	10591.0	13746.0	1152772.0	4000000.0	225.0	6.0	3.77	2.86	1.76	0.0699999999997	9.82	0.57	1.2	0.259999999998	10.65	0.389999999999	3.59	2.38	0.590000000004	AAA431.cd3.X30.Y14.tile.tissue.png	543	1	2000	543	e0194f3a30e43baa1ff2fd7a179abc89	0	0	0	0	0	0	0	0	0	0	0	0	0	/home/dhl_ec/bnelissen/Slides/CD3_manuscript/CD3_slides/AAA431.cd3/AAA431.cd3.run1	255	0.7	0.06	0.7	0.06	-9.14699893056	-12.5715085027	1.51093854932	0.162432962891
36338.0	2093777.0	14786.0	9752.0	2093777.0	4000000.0	307.0	3.0	1.77	2.58	1.77	0.0700000000033	9.83	0.570000000003	1.2	0.189999999999	11.87	0.459999999999	3.63	2.29	0.619999999999	AAA431.cd3.X30.Y15.tile.tissue.png	544	1	2000	544	647da2e3aa316c037ee41d55b605c8ea	0	0	0	0	0	0	0	0	0	0	0	0	0	/home/dhl_ec/bnelissen/Slides/CD3_manuscript/CD3_slides/AAA431.cd3/AAA431.cd3.run1	255	0.7	0.06	0.7	0.06	-9.27028254694	-12.4163173854	1.42329228997	0.218965914062
16429.0	2310074.0	7260.0	11826.0	2310074.0	4000000.0	160.0	5.0	3.0	2.49	1.78	0.0699999999997	9.89	0.599999999999	1.19	0.18	12.19	0.450000000001	3.35	2.51	0.619999999999	AAA431.cd3.X30.Y16.tile.tissue.png	545	1	2000	545	3dfea04b18feb0424956f18795aeca45	0	0	0	0	0	0	0	0	0	0	0	0	0	/home/dhl_ec/bnelissen/Slides/CD3_manuscript/CD3_slides/AAA431.cd3/AAA431.cd3.run1	255	0.7	0.06	0.7	0.06	-9.07041969624	-12.2070444359	1.47163919192	0.156077606445
6103.0	3330111.0	3095.0	11022.0	3330111.0	4000000.0	75.0	2.0	2.48	2.75	1.77	0.0700000000033	10.19	0.580000000002	1.23	0.139999999999	10.59	0.349999999999	2.23	2.31	0.669999999998	AAA431.cd3.X30.Y17.tile.tissue.png	546	1	2000	546	57c840b32f222ef8e496bac492caca3f	0	0	0	0	0	0	0	0	0	0	0	0	0	/home/dhl_ec/bnelissen/Slides/CD3_manuscript/CD3_slides/AAA431.cd3/AAA431.cd3.run1	255	0.7	0.06	0.7	0.06	-8.9491302734	-11.8835783244	1.44220771531	0.121881635254
9726.0	3995035.0	5114.0	8668.0	3995035.0	4000000.0	141.0	1.0	3.12	2.12	2.0	0.0800000000017	12.35	0.629999999997	1.2	0.0799999999981	13.98	0.569999999996	3.38	2.31	0.639999999999	AAA431.cd3.X30.Y18.tile.tissue.png	547	1	2000	547	0dfea83b9da39487f84cb46425a28819	0	0	0	0	0	0	0	0	0	0	0	0	0	/home/dhl_ec/bnelissen/Slides/CD3_manuscript/CD3_slides/AAA431.cd3/AAA431.cd3.run1	255	0.7	0.06	0.7	0.06	-9.32599092288	-12.3309867057	1.35938416545	0.197431384857
29074.0	3972273.0	12408.0	9289.0	3972273.0	4000000.0	293.0	1.0	2.53	2.61	1.77	0.0700000000033	9.54	0.580000000002	1.2	0.0799999999981	13.95	0.57	3.26	2.29	0.639999999999	AAA431.cd3.X30.Y19.tile.tissue.png	548	1	2000	548	cb626cf8f127c3ef9cdb8cd6c8a9791f	0	0	0	0	0	0	0	0	0	0	0	0	0	/home/dhl_ec/bnelissen/Slides/CD3_manuscript/CD3_slides/AAA431.cd3/AAA431.cd3.run1	255	0.7	0.06	0.7	0.06	-9.04495024928	-12.0733194618	0.944375922744	0.174158089844
11206.0	2601514.0	5900.0	7076.0	2601514.0	4000000.0	141.0	1.0	2.29	2.34	1.95	0.100000000002	9.97	0.560000000001	1.34	0.170000000002	12.47	0.48	3.2	2.29	0.610000000001	AAA431.cd3.X30.Y2.tile.tissue.png	549	1	2000	549	dcee85837d2be9d4c3843684c1b01765	0	0	0	0	0	0	0	0	0	0	0	0	0	/home/dhl_ec/bnelissen/Slides/CD3_manuscript/CD3_slides/AAA431.cd3/AAA431.cd3.run1	255	0.7	0.06	0.7	0.06	-8.44777765418	-11.1194291043	0.685522806805	0.142997636719
40087.0	4000000.0	16662.0	7996.0	4000000.0	4000000.0	367.0	1.0	3.14	2.45	1.77	0.0600000000013	9.76	0.480000000003	1.2	0.0699999999997	14.01	0.57	3.26	2.3	0.650000000001	AAA431.cd3.X30.Y20.tile.tissue.png	550	1	2000	550	d08bc7867a14998a03487ee4b1fa359c	0	0	0	0	0	0	0	0	0	0	0	0	0	/home/dhl_ec/bnelissen/Slides/CD3_manuscript/CD3_slides/AAA431.cd3/AAA431.cd3.run1	255	0.7	0.0664748690027	0.7	0.0664748690027	-8.78467281268	-11.1557384588	0.461298312607	0.11277080508
7940.0	3042762.0	2790.0	19214.0	3042762.0	4000000.0	51.0	6.0	4.17	2.82	1.8	0.0699999999997	9.8	0.57	1.2	0.140000000003	12.64	0.5	3.36	2.3	1.26	AAA431.cd3.X30.Y21.tile.tissue.png	551	1	2000	551	d695c9768ca26d0ca6ffa29f6b511abf	0	0	0	0	0	0	0	0	0	0	0	0	0	/home/dhl_ec/bnelissen/Slides/CD3_manuscript/CD3_slides/AAA431.cd3/AAA431.cd3.run1	255	0.7	0.06	0.7	0.06	-8.63066970986	-11.9321444002	1.08427521402	0.499012995605
145.0	697675.0	84.0	11553.0	697675.0	4000000.0	2.0	9.0	3.54	1.89	1.76	0.0599999999977	9.56	0.57	1.18	0.279999999999	9.84	0.349999999999	3.23	2.28	0.720000000001	AAA431.cd3.X30.Y22.tile.tissue.png	552	1	2000	552	5ae23d32e658b438c62ab7fbb9d59aeb	0	0	0	0	0	0	0	0	0	0	0	0	0	/home/dhl_ec/bnelissen/Slides/CD3_manuscript/CD3_slides/AAA431.cd3/AAA431.cd3.run1	255	0.7	0.06	0.7	0.06	-7.02588814366	-11.4969467488	0.0642470917362	0.109211223633
0.0	9607.0	0.0	784.0	9607.0	4000000.0	0.0	3.0	2.61	2.86	1.76	0.0800000000017	9.55	0.560000000001	1.32	0.330000000002	8.63	0.219999999998	3.11	2.29	1.16	AAA431.cd3.X30.Y23.tile.tissue.png	553	1	2000	553	c114042f8d79660ed4fcd921a14c4b21	0	0	0	0	0	0	0	0	0	0	0	0	0	/home/dhl_ec/bnelissen/Slides/CD3_manuscript/CD3_slides/AAA431.cd3/AAA431.cd3.run1	255	0.7	0.06	0.7	0.06	-8.42123433384	-11.9783800576	2.65885598743	4.67370895032
38304.0	4000000.0	17114.0	7996.0	4000000.0	4000000.0	395.0	1.0	2.89	2.49	1.77	0.0600000000013	9.38	0.470000000001	1.2	0.0699999999997	13.99	0.75	3.33	2.34	0.670000000002	AAA431.cd3.X30.Y3.tile.tissue.png	554	1	2000	554	5960dec4b22dd4197d43094c9b3d251e	0	0	0	0	0	0	0	0	0	0	0	0	0	/home/dhl_ec/bnelissen/Slides/CD3_manuscript/CD3_slides/AAA431.cd3/AAA431.cd3.run1	255	0.7	0.0625453526639	0.7	0.0625453526639	-9.06854133934	-11.0052312635	0.518169801262	0.0789820699135
177556.0	4000000.0	65767.0	7996.0	4000000.0	4000000.0	1521.0	1.0	3.0	2.45	1.79	0.0699999999997	9.03	0.470000000001	1.22	0.0800000000017	15.72	0.610000000001	3.27	2.31	0.650000000001	AAA431.cd3.X30.Y4.tile.tissue.png	555	1	2000	555	aebfe092f8fbf3ac6e9f54c6d9507a43	0	0	0	0	0	0	0	0	0	0	0	0	0	/home/dhl_ec/bnelissen/Slides/CD3_manuscript/CD3_slides/AAA431.cd3/AAA431.cd3.run1	255	0.7	0.0685687595813	0.7	0.0685687595813	-8.97727071612	0.0	0.47057397052	0.196099421875
34332.0	4000000.0	15061.0	7996.0	4000000.0	4000000.0	341.0	1.0	3.17	2.75	1.84	0.0699999999997	9.23	0.490000000002	1.21	0.0699999999997	14.01	0.57	3.28	2.31	0.630000000001	AAA431.cd3.X30.Y5.tile.tissue.png	556	1	2000	556	1f80321e978acf00258dcc5fc8f95c4a	0	0	0	0	0	0	0	0	0	0	0	0	0	/home/dhl_ec/bnelissen/Slides/CD3_manuscript/CD3_slides/AAA431.cd3/AAA431.cd3.run1	255	0.7	0.0668013378665	0.7	0.0668013378665	-9.03653285307	-11.2290075846	0.407381975151	0.0735530184155
29733.0	3958232.0	14022.0	8415.0	3958232.0	4000000.0	302.0	1.0	3.33	1.4	1.79	0.0699999999997	9.25	0.57	1.21	0.0800000000017	13.84	0.57	3.28	2.29	0.639999999999	AAA431.cd3.X30.Y6.tile.tissue.png	557	1	2000	557	09511fe5fccdf5ce0ad5388f1af5675c	0	0	0	0	0	0	0	0	0	0	0	0	0	/home/dhl_ec/bnelissen/Slides/CD3_manuscript/CD3_slides/AAA431.cd3/AAA431.cd3.run1	255	0.7	0.0700043383309	0.7	0.0700043383309	-8.47187140669	-11.8286728053	0.444941499456	0.0876069286499
23832.0	3834901.0	11519.0	9184.0	3834901.0	4000000.0	245.0	1.0	3.48	2.55	1.77	0.0699999999997	9.81	0.560000000001	1.2	0.0900000000001	13.53	0.560000000001	3.27	2.31	0.629999999997	AAA431.cd3.X30.Y7.tile.tissue.png	558	1	2000	558	badc14d4a1cdecb8c7cf7bb4294c9bb1	0	0	0	0	0	0	0	0	0	0	0	0	0	/home/dhl_ec/bnelissen/Slides/CD3_manuscript/CD3_slides/AAA431.cd3/AAA431.cd3.run1	255	0.7	0.06	0.7	0.06	-8.29631446646	-11.7741204685	0.533611061666	0.137502483765
1886.0	2301208.0	941.0	12689.0	2301208.0	4000000.0	20.0	5.0	2.6	1.64	1.79	0.0600000000013	10.34	0.57	1.21	0.18	11.7	0.459999999999	3.34	2.38	0.600000000002	AAA431.cd3.X30.Y8.tile.tissue.png	559	1	2000	559	50c65bcb95736b3bd055f46361f9dbf7	0	0	0	0	0	0	0	0	0	0	0	0	0	/home/dhl_ec/bnelissen/Slides/CD3_manuscript/CD3_slides/AAA431.cd3/AAA431.cd3.run1	255	0.7	0.06	0.7	0.06	-8.09875748058	-12.0213819061	0.786153833009	0.258749835938
0.0	581843.0	0.0	12004.0	581843.0	4000000.0	0.0	11.0	2.91	2.45	1.77	0.0699999999997	9.66	0.57	1.2	0.299999999999	9.37	0.25	3.26	2.3	0.57	AAA431.cd3.X30.Y9.tile.tissue.png	560	1	2000	560	6469bf12b1cf3128252e4f952e4d622e	0	0	0	0	0	0	0	0	0	0	0	0	0	/home/dhl_ec/bnelissen/Slides/CD3_manuscript/CD3_slides/AAA431.cd3/AAA431.cd3.run1	255	0.7	0.06	0.7	0.06	-6.62069712522	-11.2602965711	0.0534169632965	0.0265838911133
0.0	0.0	0.0	0.0	0.0	4000000.0	0.0	0.0	1.75	2.72	1.78	0.0699999999997	9.06	0.470000000001	1.19	0.32	6.68	0.200000000001	3.01	2.29	0.570000000003	AAA431.cd3.X31.Y10.tile.tissue.png	561	1	2000	561	eb472446602e87712d3fef9a778a9965	0	0	0	0	0	0	0	0	0	0	0	0	0	/home/dhl_ec/bnelissen/Slides/CD3_manuscript/CD3_slides/AAA431.cd3/AAA431.cd3.run1	255	1.0	0.06	1.0	0.06	0.0	-11.7779728937	0.0	0.0204282654419
35334.0	2762689.0	13156.0	8830.0	2762689.0	4000000.0	238.0	3.0	1.1	1.52	1.79	0.0699999999997	10.47	0.57	1.2	0.16	13.14	0.490000000002	3.33	2.31	0.610000000004	AAA431.cd3.X31.Y11.tile.tissue.png	562	1	2000	562	b7a7f4dfd4bb8a2ac91e83d464aa8366	0	0	0	0	0	0	0	0	0	0	0	0	0	/home/dhl_ec/bnelissen/Slides/CD3_manuscript/CD3_slides/AAA431.cd3/AAA431.cd3.run1	255	0.7	0.06	0.7	0.06	-8.52063536805	-11.61685545	0.623024731303	0.166574310547
63552.0	3991020.0	27614.0	8535.0	3991020.0	4000000.0	614.0	1.0	1.31	1.68	1.76	0.0699999999997	9.82	0.57	1.2	0.0799999999981	14.6	0.579999999998	3.29	2.32	0.639999999999	AAA431.cd3.X31.Y12.tile.tissue.png	563	1	2000	563	82b7b8baa1284ada294ebfeb9799a4c4	0	0	0	0	0	0	0	0	0	0	0	0	0	/home/dhl_ec/bnelissen/Slides/CD3_manuscript/CD3_slides/AAA431.cd3/AAA431.cd3.run1	255	0.7	0.0667183601495	0.7	0.0667183601495	-9.29055714093	-12.4315570615	0.981680712387	0.238864505066
37595.0	3865094.0	17266.0	10235.0	3865094.0	4000000.0	404.0	1.0	1.24	1.63	1.8	0.0699999999997	9.87	0.57	1.2	0.0900000000001	13.76	0.57	3.28	2.3	0.630000000001	AAA431.cd3.X31.Y13.tile.tissue.png	564	1	2000	564	9c867647ab815c0ca0bd538042bdd1cc	0	0	0	0	0	0	0	0	0	0	0	0	0	/home/dhl_ec/bnelissen/Slides/CD3_manuscript/CD3_slides/AAA431.cd3/AAA431.cd3.run1	255	0.7	0.06	0.7	0.06	-9.24596199343	-12.6165691955	1.06652724696	0.342919861572
51962.0	3896440.0	22622.0	12117.0	3896440.0	4000000.0	501.0	2.0	1.28	1.64	1.77	0.0699999999997	23.18	0.57	1.2	0.0900000000001	14.09	0.57	3.29	2.3	0.639999999999	AAA431.cd3.X31.Y14.tile.tissue.png	565	1	2000	565	184963a5426bcaebafed09d0cb898249	0	0	0	0	0	0	0	0	0	0	0	0	0	/home/dhl_ec/bnelissen/Slides/CD3_manuscript/CD3_slides/AAA431.cd3/AAA431.cd3.run1	255	0.7	0.06	0.7	0.06	-9.31222021143	-12.6714489963	1.37226341548	0.391478960205
24639.0	3854614.0	11468.0	11369.0	3854614.0	4000000.0	271.0	3.0	1.25	1.63	1.78	0.0699999999997	14.81	0.560000000001	1.19	0.0900000000001	13.75	0.560000000001	3.3	2.3	0.640000000003	AAA431.cd3.X31.Y15.tile.tissue.png	566	1	2000	566	74b3336c43af66fa1f967cc89eb53dff	0	0	0	0	0	0	0	0	0	0	0	0	0	/home/dhl_ec/bnelissen/Slides/CD3_manuscript/CD3_slides/AAA431.cd3/AAA431.cd3.run1	255	0.7	0.06	0.7	0.06	-9.11730588486	-12.5518736741	1.24691764434	0.32689784314
14377.0	3995319.0	7358.0	8304.0	3995319.0	4000000.0	199.0	1.0	1.21	1.54	1.77	0.0699999999997	9.01	0.560000000001	1.19	0.0799999999981	13.68	0.57	3.26	2.29	0.650000000001	AAA431.cd3.X31.Y16.tile.tissue.png	567	1	2000	567	b7edbb3f97261b7ae0cde7c6f6708cda	0	0	0	0	0	0	0	0	0	0	0	0	0	/home/dhl_ec/bnelissen/Slides/CD3_manuscript/CD3_slides/AAA431.cd3/AAA431.cd3.run1	255	0.7	0.06	0.7	0.06	-9.26009227017	-12.1922264877	1.13206054231	0.16417216272
6238.0	3994875.0	3205.0	8344.0	3994875.0	4000000.0	85.0	1.0	1.23	1.74	1.76	0.0600000000013	9.35	0.57	1.2	0.0800000000017	13.6	0.559999999998	3.32	2.29	0.630000000001	AAA431.cd3.X31.Y17.tile.tissue.png	568	1	2000	568	42c8ac0da9323601147893629eafc6ce	0	0	0	0	0	0	0	0	0	0	0	0	0	/home/dhl_ec/bnelissen/Slides/CD3_manuscript/CD3_slides/AAA431.cd3/AAA431.cd3.run1	255	0.7	0.06	0.7	0.06	-8.78080156483	-11.8108355036	0.857895567694	0.126808075104
6882.0	3992568.0	3673.0	8666.0	3992568.0	4000000.0	99.0	1.0	1.22	1.59	1.76	0.0699999999997	9.24	0.57	1.19	0.0799999999981	13.56	0.560000000001	3.3	2.3	0.720000000001	AAA431.cd3.X31.Y18.tile.tissue.png	569	1	2000	569	1fb089a551235666b8b060f62c80b5b7	0	0	0	0	0	0	0	0	0	0	0	0	0	/home/dhl_ec/bnelissen/Slides/CD3_manuscript/CD3_slides/AAA431.cd3/AAA431.cd3.run1	255	0.7	0.06	0.7	0.06	-8.80740206968	-11.7451375567	0.554299282537	0.095186908989
31203.0	3992263.0	13250.0	8399.0	3992263.0	4000000.0	303.0	1.0	1.51	2.65	1.78	0.0599999999977	10.64	0.579999999998	1.24	0.0800000000017	14.31	0.57	3.27	2.29	1.29	AAA431.cd3.X31.Y19.tile.tissue.png	570	1	2000	570	7f96c44f55de8442d31c5828481b55d9	0	0	0	0	0	0	0	0	0	0	0	0	0	/home/dhl_ec/bnelissen/Slides/CD3_manuscript/CD3_slides/AAA431.cd3/AAA431.cd3.run1	255	0.7	0.0663012594612	0.7	0.0663012594612	-8.59702597301	-11.8337119691	0.455076954233	0.13423421077
11967.0	2599100.0	6061.0	7068.0	2599100.0	4000000.0	158.0	1.0	2.53	2.79	1.8	0.0900000000001	10.65	0.579999999998	1.3	0.169999999998	12.38	0.470000000001	3.21	2.3	0.599999999999	AAA431.cd3.X31.Y2.tile.tissue.png	571	1	2000	571	3fbb6a158a703951231c7938b0e3e2b7	0	0	0	0	0	0	0	0	0	0	0	0	0	/home/dhl_ec/bnelissen/Slides/CD3_manuscript/CD3_slides/AAA431.cd3/AAA431.cd3.run1	255	0.7	0.06	0.7	0.06	-8.8074022614	-11.3574242688	0.898670706999	0.189435875
11837.0	3677293.0	4361.0	13011.0	3677293.0	4000000.0	87.0	2.0	2.0	2.78	1.77	0.0699999999997	10.3	0.57	1.2	0.110000000001	13.25	0.540000000001	3.32	2.3	0.630000000001	AAA431.cd3.X31.Y20.tile.tissue.png	572	1	2000	572	fab53a2c3eca414f074043a12d16b4ea	0	0	0	0	0	0	0	0	0	0	0	0	0	/home/dhl_ec/bnelissen/Slides/CD3_manuscript/CD3_slides/AAA431.cd3/AAA431.cd3.run1	255	0.7	0.06	0.7	0.06	-8.42696240861	-11.6023221994	0.546200471429	0.163465761719
7008.0	2162451.0	2259.0	22662.0	2162451.0	4000000.0	44.0	9.0	1.16	1.58	1.79	0.0699999999997	10.07	0.57	1.2	0.190000000002	11.66	0.450000000001	3.37	2.3	0.600000000002	AAA431.cd3.X31.Y21.tile.tissue.png	573	1	2000	573	5c8fa5c8337b06c63231c46acb2ad2f4	0	0	0	0	0	0	0	0	0	0	0	0	0	/home/dhl_ec/bnelissen/Slides/CD3_manuscript/CD3_slides/AAA431.cd3/AAA431.cd3.run1	255	0.7	0.06	0.7	0.06	-8.25409168467	-11.913277397	1.13474296147	0.518416657227
630.0	304802.0	264.0	8124.0	304802.0	4000000.0	6.0	6.0	1.14	1.67	1.93	0.0800000000017	10.11	0.619999999999	1.25	0.34	9.5	0.330000000002	3.22	2.29	0.579999999998	AAA431.cd3.X31.Y22.tile.tissue.png	574	1	2000	574	5da285ddfb5924cbd8e9dd6372f3b017	0	0	0	0	0	0	0	0	0	0	0	0	0	/home/dhl_ec/bnelissen/Slides/CD3_manuscript/CD3_slides/AAA431.cd3/AAA431.cd3.run1	255	0.7	0.06	0.7	0.06	-7.6866184951	-11.5999928875	0.437381770418	0.139495152344
523.0	94674.0	188.0	2372.0	94674.0	4000000.0	3.0	1.0	1.12	1.44	1.78	0.0799999999981	10.17	0.560000000001	1.34	0.32	9.26	0.32	3.12	2.29	0.560000000005	AAA431.cd3.X31.Y23.tile.tissue.png	575	1	2000	575	5e40d2f60dbb8e6a9aad67f823c53ad8	0	0	0	0	0	0	0	0	0	0	0	0	0	/home/dhl_ec/bnelissen/Slides/CD3_manuscript/CD3_slides/AAA431.cd3/AAA431.cd3.run1	255	0.7	0.06	0.7	0.06	-9.41814209887	-12.0534316316	2.37818447072	3.69176149414
10302.0	3997064.0	5288.0	8231.0	3997064.0	4000000.0	136.0	1.0	1.3	1.6	1.78	0.0699999999997	9.25	0.559999999998	1.2	0.0799999999981	13.72	0.560000000001	3.27	2.4	0.740000000002	AAA431.cd3.X31.Y3.tile.tissue.png	576	1	2000	576	6ada64efa73ec8c510c0de913fcfe1e0	0	0	0	0	0	0	0	0	0	0	0	0	0	/home/dhl_ec/bnelissen/Slides/CD3_manuscript/CD3_slides/AAA431.cd3/AAA431.cd3.run1	255	0.7	0.06	0.7	0.06	-8.70106323065	-11.6397787824	0.629351158121	0.0669370797958
10089.0	3985791.0	5079.0	8837.0	3985791.0	4000000.0	121.0	1.0	1.4	1.97	1.79	0.0599999999977	14.19	0.560000000001	1.19	0.0800000000017	14.11	0.700000000001	3.57	2.59	0.730000000003	AAA431.cd3.X31.Y4.tile.tissue.png	577	1	2000	577	e6afc756a5373bb69c006b30f915b1db	0	0	0	0	0	0	0	0	0	0	0	0	0	/home/dhl_ec/bnelissen/Slides/CD3_manuscript/CD3_slides/AAA431.cd3/AAA431.cd3.run1	255	0.7	0.06	0.7	0.06	-8.93624373961	-11.8714717996	0.896998374289	0.128100583191
11356.0	3999122.0	5987.0	8212.0	3999122.0	4000000.0	143.0	1.0	1.89	3.96	1.79	0.0699999999997	14.44	0.560000000001	1.2	0.0800000000017	13.63	0.560000000001	3.27	2.29	0.640000000003	AAA431.cd3.X31.Y5.tile.tissue.png	578	1	2000	578	6b33e2babc797512eb4451c7780aa9c8	0	0	0	0	0	0	0	0	0	0	0	0	0	/home/dhl_ec/bnelissen/Slides/CD3_manuscript/CD3_slides/AAA431.cd3/AAA431.cd3.run1	255	0.7	0.06	0.7	0.06	-9.08307710478	-11.9325607192	0.7768673027	0.131829347519
12474.0	3212516.0	5650.0	12691.0	3212516.0	4000000.0	121.0	3.0	2.83	3.57	1.77	0.0699999999997	10.17	0.57	1.2	0.119999999999	12.78	0.519999999997	3.33	2.29	0.609999999997	AAA431.cd3.X31.Y6.tile.tissue.png	579	1	2000	579	d3604b3f08d175e63c637a044e31d6ac	0	0	0	0	0	0	0	0	0	0	0	0	0	/home/dhl_ec/bnelissen/Slides/CD3_manuscript/CD3_slides/AAA431.cd3/AAA431.cd3.run1	255	0.7	0.06	0.7	0.06	-8.89912747577	-12.1895010784	1.01553144565	0.227211696289
2379.0	1128218.0	1087.0	17357.0	1128218.0	4000000.0	26.0	7.0	2.54	3.34	1.75	0.0600000000013	8.02	0.390000000003	0.75	0.25	10.24	0.380000000001	3.32	2.29	0.580000000002	AAA431.cd3.X31.Y7.tile.tissue.png	580	1	2000	580	becf824e0f9ad01167cedb8f4a1c768a	0	0	0	0	0	0	0	0	0	0	0	0	0	/home/dhl_ec/bnelissen/Slides/CD3_manuscript/CD3_slides/AAA431.cd3/AAA431.cd3.run1	255	0.7	0.06	0.7	0.06	-8.00239553771	-11.8849041102	0.907947471047	0.229455595703
0.0	597495.0	0.0	10338.0	597495.0	4000000.0	0.0	7.0	1.31	1.5	1.76	0.0700000000033	9.37	0.57	1.18	0.290000000001	9.55	0.25	3.22	2.38	0.559999999998	AAA431.cd3.X31.Y8.tile.tissue.png	581	1	2000	581	a85f0e29c3246011b1c84b29d1d2c4a9	0	0	0	0	0	0	0	0	0	0	0	0	0	/home/dhl_ec/bnelissen/Slides/CD3_manuscript/CD3_slides/AAA431.cd3/AAA431.cd3.run1	255	0.7	0.06	0.7	0.06	-4.97141456448	-11.3956307042	0.033088969803	0.0241089255371
0.0	131610.0	0.0	3205.0	131610.0	4000000.0	0.0	3.0	1.3	1.73	1.76	0.0699999999997	9.53	0.57	1.24	0.309999999998	8.11	0.220000000001	3.14	2.3	0.57	AAA431.cd3.X31.Y9.tile.tissue.png	582	1	2000	582	6ecf197a5afbbed9d8ffe4ef60886540	0	0	0	0	0	0	0	0	0	0	0	0	0	/home/dhl_ec/bnelissen/Slides/CD3_manuscript/CD3_slides/AAA431.cd3/AAA431.cd3.run1	255	0.7	0.06	0.7	0.06	0.0	-11.837359904	0.0165994533298	0.0240372622986
2619.0	64730.0	873.0	2023.0	64730.0	4000000.0	15.0	2.0	1.13	1.85	1.78	0.0699999999997	9.52	0.560000000001	1.2	0.32	9.45	0.310000000001	3.16	2.73	0.570000000003	AAA431.cd3.X32.Y10.tile.tissue.png	583	1	2000	583	ec74fcc95c31907f91b7de0b92bd7b0c	0	0	0	0	0	0	0	0	0	0	0	0	0	/home/dhl_ec/bnelissen/Slides/CD3_manuscript/CD3_slides/AAA431.cd3/AAA431.cd3.run1	255	0.7	0.06	0.7	0.06	-8.98533052058	-12.5012396427	1.6106745835	0.0410721640625
13318.0	3525923.0	5970.0	8830.0	3525923.0	4000000.0	128.0	1.0	1.17	1.9	1.76	0.0699999999997	10.17	0.560000000001	1.2	0.109999999997	13.34	0.530000000002	3.29	2.3	0.630000000001	AAA431.cd3.X32.Y11.tile.tissue.png	584	1	2000	584	656a1d5c6c8ed8e5f13fd7092893ded3	0	0	0	0	0	0	0	0	0	0	0	0	0	/home/dhl_ec/bnelissen/Slides/CD3_manuscript/CD3_slides/AAA431.cd3/AAA431.cd3.run1	255	0.7	0.06	0.7	0.06	-8.53809964296	-11.7747244063	0.704649097856	0.113712679443
26665.0	3997677.0	11441.0	8134.0	3997677.0	4000000.0	260.0	1.0	1.14	1.68	1.76	0.0699999999997	9.41	0.560000000001	1.19	0.0900000000001	13.88	0.57	3.27	2.3	0.639999999999	AAA431.cd3.X32.Y12.tile.tissue.png	585	1	2000	585	3a44664c130ea168d7b1cd0395bf7050	0	0	0	0	0	0	0	0	0	0	0	0	0	/home/dhl_ec/bnelissen/Slides/CD3_manuscript/CD3_slides/AAA431.cd3/AAA431.cd3.run1	255	0.7	0.0628067014291	0.7	0.0628067014291	-8.84644626341	-11.5637461804	0.534327532081	0.12318652388
32156.0	3975303.0	15032.0	8905.0	3975303.0	4000000.0	362.0	1.0	1.25	1.54	1.76	0.0699999999997	9.56	0.560000000001	1.22	0.0900000000001	13.9	0.559999999998	3.27	2.31	0.639999999999	AAA431.cd3.X32.Y13.tile.tissue.png	586	1	2000	586	9bc3ca9e3e231b6077e697cba312abe0	0	0	0	0	0	0	0	0	0	0	0	0	0	/home/dhl_ec/bnelissen/Slides/CD3_manuscript/CD3_slides/AAA431.cd3/AAA431.cd3.run1	255	0.7	0.06	0.7	0.06	-9.17573490741	-12.6090801576	0.850478221623	0.275645077789
41751.0	3876730.0	17382.0	10176.0	3876730.0	4000000.0	368.0	1.0	1.22	1.63	1.8	0.0600000000013	9.78	0.560000000001	1.2	0.0900000000001	14.04	0.579999999998	3.31	2.32	0.639999999999	AAA431.cd3.X32.Y14.tile.tissue.png	587	1	2000	587	2be08b064d2fd952029e537cf1204b4e	0	0	0	0	0	0	0	0	0	0	0	0	0	/home/dhl_ec/bnelissen/Slides/CD3_manuscript/CD3_slides/AAA431.cd3/AAA431.cd3.run1	255	0.7	0.067999332432	0.7	0.067999332432	-8.74635099713	-12.3370563642	0.781424476044	0.276222306946
54720.0	3900216.0	20561.0	8918.0	3900216.0	4000000.0	408.0	1.0	1.27	2.31	1.76	0.0699999999997	11.35	0.560000000001	1.2	0.0899999999965	11.53	0.57	3.32	2.31	0.629999999997	AAA431.cd3.X32.Y15.tile.tissue.png	588	1	2000	588	fe47d68b48e3e5148a056fd431f3ca7f	0	0	0	0	0	0	0	0	0	0	0	0	0	/home/dhl_ec/bnelissen/Slides/CD3_manuscript/CD3_slides/AAA431.cd3/AAA431.cd3.run1	255	0.7	0.0738213874324	0.7	0.0738213874324	-8.98334505099	-12.5784945564	0.932802589485	0.327543084473
69620.0	3716955.0	24765.0	8755.0	3716955.0	4000000.0	491.0	1.0	1.27	1.77	1.78	0.0600000000013	10.07	0.57	1.2	0.100000000002	15.2	0.560000000001	3.49	2.29	0.619999999995	AAA431.cd3.X32.Y16.tile.tissue.png	589	1	2000	589	58dea0d94f75e379ea1f13712d02cefd	0	0	0	0	0	0	0	0	0	0	0	0	0	/home/dhl_ec/bnelissen/Slides/CD3_manuscript/CD3_slides/AAA431.cd3/AAA431.cd3.run1	255	0.7	0.0677905036629	0.7	0.0677905036629	-8.84175687144	-12.7365772951	0.914696128259	0.384171385254
52074.0	3564895.0	16887.0	8102.0	3564895.0	4000000.0	318.0	1.0	1.25	2.06	1.77	0.0699999999997	9.72	0.559999999998	1.21	0.110000000001	14.8	0.540000000001	3.27	2.31	0.619999999999	AAA431.cd3.X32.Y17.tile.tissue.png	590	1	2000	590	74f2043cbfb50e48f01698f9dab9c6b2	0	0	0	0	0	0	0	0	0	0	0	0	0	/home/dhl_ec/bnelissen/Slides/CD3_manuscript/CD3_slides/AAA431.cd3/AAA431.cd3.run1	255	0.7	0.0634138803041	0.7	0.0634138803041	-8.61085429162	-12.2271313035	0.591661456548	0.324388266113
24229.0	3081551.0	9096.0	8893.0	3081551.0	4000000.0	180.0	1.0	1.29	1.77	1.78	0.0599999999977	13.38	0.559999999998	1.19	0.130000000001	12.78	0.509999999998	3.3	2.3	0.719999999998	AAA431.cd3.X32.Y18.tile.tissue.png	591	1	2000	591	188f55bf2f0f6197af5c5f5018b0cd2c	0	0	0	0	0	0	0	0	0	0	0	0	0	/home/dhl_ec/bnelissen/Slides/CD3_manuscript/CD3_slides/AAA431.cd3/AAA431.cd3.run1	255	0.7	0.06	0.7	0.06	-8.46154964953	-12.0991416418	0.603091243847	0.169084808594
21949.0	963124.0	7451.0	7913.0	963124.0	4000000.0	145.0	5.0	1.14	1.54	1.78	0.0699999999997	10.22	0.570000000003	1.19	0.27	10.72	0.380000000001	3.3	2.3	0.700000000004	AAA431.cd3.X32.Y19.tile.tissue.png	592	1	2000	592	30524392488892c1bde946cdc8ca0dd9	0	0	0	0	0	0	0	0	0	0	0	0	0	/home/dhl_ec/bnelissen/Slides/CD3_manuscript/CD3_slides/AAA431.cd3/AAA431.cd3.run1	255	0.7	0.06	0.7	0.06	-7.87927089194	-12.4475686473	0.815937409145	0.176726882813
10809.0	2533325.0	5535.0	7213.0	2533325.0	4000000.0	142.0	1.0	1.42	2.21	1.76	0.0799999999981	9.8	0.559999999998	1.29	0.169999999998	11.95	0.469999999998	3.24	2.31	0.629999999997	AAA431.cd3.X32.Y2.tile.tissue.png	593	1	2000	593	b046bb16b935fd4defc8837c35581d49	0	0	0	0	0	0	0	0	0	0	0	0	0	/home/dhl_ec/bnelissen/Slides/CD3_manuscript/CD3_slides/AAA431.cd3/AAA431.cd3.run1	255	0.7	0.06	0.7	0.06	-9.02138449064	-11.8266498657	1.33988004261	0.373902828125
20529.0	2314595.0	5795.0	16298.0	2314595.0	4000000.0	111.0	10.0	1.21	1.45	1.78	0.0600000000013	10.59	0.57	1.19	0.18	11.95	0.450000000001	3.38	2.29	0.77	AAA431.cd3.X32.Y20.tile.tissue.png	594	1	2000	594	a398f441933c7a0158db87f2ab305d9f	0	0	0	0	0	0	0	0	0	0	0	0	0	/home/dhl_ec/bnelissen/Slides/CD3_manuscript/CD3_slides/AAA431.cd3/AAA431.cd3.run1	255	0.7	0.06	0.7	0.06	-8.68201044179	-12.2827415978	0.906354202473	0.353085128906
39723.0	2617618.0	12866.0	18012.0	2617618.0	4000000.0	257.0	6.0	1.27	2.12	1.78	0.0699999999997	9.75	0.57	1.21	0.170000000002	12.79	0.48	3.34	2.31	0.619999999999	AAA431.cd3.X32.Y21.tile.tissue.png	595	1	2000	595	9f0c198726d248553c3a1df9095c46c4	0	0	0	0	0	0	0	0	0	0	0	0	0	/home/dhl_ec/bnelissen/Slides/CD3_manuscript/CD3_slides/AAA431.cd3/AAA431.cd3.run1	255	0.7	0.06	0.7	0.06	-8.63715218224	-12.0985854985	1.13076703928	0.443045003418
33208.0	1696560.0	11340.0	10795.0	1696560.0	4000000.0	230.0	6.0	1.15	1.5	1.78	0.0699999999997	10.48	0.57	1.19	0.219999999998	11.34	0.43	3.31	2.3	0.599999999999	AAA431.cd3.X32.Y22.tile.tissue.png	596	1	2000	596	a1bd534702553394a716ccf998dd5fb8	0	0	0	0	0	0	0	0	0	0	0	0	0	/home/dhl_ec/bnelissen/Slides/CD3_manuscript/CD3_slides/AAA431.cd3/AAA431.cd3.run1	255	0.7	0.06	0.7	0.06	-8.58845777928	-12.7247842538	1.36025169809	0.280746960938
170.0	224497.0	95.0	2838.0	224497.0	4000000.0	2.0	3.0	1.14	1.6	1.77	0.0800000000017	9.65	0.559999999998	1.35	0.309999999998	9.33	0.330000000002	3.17	2.29	0.759999999998	AAA431.cd3.X32.Y23.tile.tissue.png	597	1	2000	597	99361baa595fb0d5c81b7cc783874cb6	0	0	0	0	0	0	0	0	0	0	0	0	0	/home/dhl_ec/bnelissen/Slides/CD3_manuscript/CD3_slides/AAA431.cd3/AAA431.cd3.run1	255	0.7	0.06	0.7	0.06	-8.4355667355	-10.725763177	1.56164213712	4.06366153174
10866.0	3993551.0	5651.0	8648.0	3993551.0	4000000.0	143.0	1.0	1.44	2.71	1.78	0.0699999999997	9.31	0.560000000001	1.21	0.0900000000001	13.68	0.57	3.37	2.3	0.740000000002	AAA431.cd3.X32.Y3.tile.tissue.png	598	1	2000	598	9c8c69c8a54998094fb1648bce1e90bb	0	0	0	0	0	0	0	0	0	0	0	0	0	/home/dhl_ec/bnelissen/Slides/CD3_manuscript/CD3_slides/AAA431.cd3/AAA431.cd3.run1	255	0.7	0.06	0.7	0.06	-9.20557479117	-11.8580239024	1.0617801795	0.108407525726
8708.0	3478522.0	4200.0	13505.0	3478522.0	4000000.0	102.0	4.0	1.63	2.64	1.77	0.0699999999997	10.22	0.570000000003	1.19	0.110000000001	13.16	0.530000000002	3.42	2.34	0.789999999997	AAA431.cd3.X32.Y4.tile.tissue.png	599	1	2000	599	f6c48aed4816c7d0428dc3a6636dfd38	0	0	0	0	0	0	0	0	0	0	0	0	0	/home/dhl_ec/bnelissen/Slides/CD3_manuscript/CD3_slides/AAA431.cd3/AAA431.cd3.run1	255	0.7	0.06	0.7	0.06	-9.04926003531	-11.8574413966	1.16737110009	0.107384116211
21425.0	2995458.0	10364.0	14066.0	2995458.0	4000000.0	231.0	7.0	1.52	2.99	1.77	0.0699999999997	9.81	0.57	1.23	0.160000000003	12.97	0.550000000003	3.38	2.44	0.709999999999	AAA431.cd3.X32.Y5.tile.tissue.png	600	1	2000	600	80c7fde74c31b64697e11822576956fb	0	0	0	0	0	0	0	0	0	0	0	0	0	/home/dhl_ec/bnelissen/Slides/CD3_manuscript/CD3_slides/AAA431.cd3/AAA431.cd3.run1	255	0.7	0.06	0.7	0.06	-9.10645399117	-12.2510570993	1.19745601358	0.158555234375
4462.0	1171005.0	2102.0	15138.0	1171005.0	4000000.0	46.0	8.0	1.32	1.98	1.78	0.0699999999997	10.08	0.57	1.17	0.25	10.55	0.410000000003	3.38	2.32	1.05	AAA431.cd3.X32.Y6.tile.tissue.png	601	1	2000	601	71be575c64e706a412448ac94d348dbd	0	0	0	0	0	0	0	0	0	0	0	0	0	/home/dhl_ec/bnelissen/Slides/CD3_manuscript/CD3_slides/AAA431.cd3/AAA431.cd3.run1	255	0.7	0.06	0.7	0.06	-8.59114827031	-12.5235109614	0.860207155615	0.161815892578
0.0	198109.0	0.0	5886.0	198109.0	4000000.0	0.0	6.0	3.13	2.48	1.76	0.0699999999997	9.69	0.57	1.2	0.310000000001	9.14	0.23	3.19	2.3	1.1	AAA431.cd3.X32.Y7.tile.tissue.png	602	1	2000	602	baf4a0692d04fc01890f45080e1849ba	0	0	0	0	0	0	0	0	0	0	0	0	0	/home/dhl_ec/bnelissen/Slides/CD3_manuscript/CD3_slides/AAA431.cd3/AAA431.cd3.run1	255	0.7	0.06	0.7	0.06	-6.09444183963	-11.4209756689	0.0285317481325	0.0368429685364
169.0	15381.0	62.0	1007.0	15381.0	4000000.0	1.0	2.0	2.24	1.63	1.85	0.0900000000001	9.5	0.57	1.19	0.320000000003	9.13	0.310000000001	3.14	2.3	0.700000000001	AAA431.cd3.X32.Y8.tile.tissue.png	603	1	2000	603	b59a038f5c42183e86763d8843437d7b	0	0	0	0	0	0	0	0	0	0	0	0	0	/home/dhl_ec/bnelissen/Slides/CD3_manuscript/CD3_slides/AAA431.cd3/AAA431.cd3.run1	255	0.7	0.06	0.7	0.06	-7.31858077448	-11.4412155785	0.319773939107	0.0278286328125
0.0	1526.0	0.0	188.0	1526.0	4000000.0	0.0	1.0	1.25	3.28	1.77	0.0600000000013	9.69	0.68	1.18	0.329999999998	8.03	0.219999999998	3.18	2.29	0.700000000001	AAA431.cd3.X32.Y9.tile.tissue.png	604	1	2000	604	d87ce1cf4b5dc5b738ce8d98b4625de9	0	0	0	0	0	0	0	0	0	0	0	0	0	/home/dhl_ec/bnelissen/Slides/CD3_manuscript/CD3_slides/AAA431.cd3/AAA431.cd3.run1	255	0.7	0.06	0.7	0.06	0.0	-12.6059665983	0.809824452331	0.0281709162292
0.0	0.0	0.0	0.0	0.0	4000000.0	0.0	0.0	1.36	1.99	1.78	0.0599999999977	9.09	0.459999999999	1.19	0.209999999999	4.71	0.200000000001	3.02	2.3	0.650000000001	AAA431.cd3.X33.Y10.tile.tissue.png	605	1	2000	605	9be6fe2777296674379c8cc03f25a5f3	0	0	0	0	0	0	0	0	0	0	0	0	0	/home/dhl_ec/bnelissen/Slides/CD3_manuscript/CD3_slides/AAA431.cd3/AAA431.cd3.run1	255	1.0	0.06	1.0	0.06	0.0	-12.3098864204	0.0	0.0308390588875
1279.0	638753.0	545.0	5712.0	638753.0	4000000.0	11.0	2.0	1.43	2.36	1.75	0.0699999999997	10.11	0.57	1.26	0.290000000001	9.98	0.349999999999	3.21	2.3	0.670000000002	AAA431.cd3.X33.Y11.tile.tissue.png	606	1	2000	606	f067698ddbe75cc64250e1fc31252cf2	0	0	0	0	0	0	0	0	0	0	0	0	0	/home/dhl_ec/bnelissen/Slides/CD3_manuscript/CD3_slides/AAA431.cd3/AAA431.cd3.run1	255	0.7	0.06	0.7	0.06	-8.53319754343	-12.0603237518	1.05533980837	0.0896872070312
50715.0	2034894.0	18101.0	9571.0	2034894.0	4000000.0	338.0	4.0	1.35	2.1	1.77	0.0600000000013	9.69	0.57	1.2	0.200000000001	12.61	0.48	3.38	2.29	0.779999999999	AAA431.cd3.X33.Y12.tile.tissue.png	607	1	2000	607	078628cd44ecd0ce88792a89e688aa4d	0	0	0	0	0	0	0	0	0	0	0	0	0	/home/dhl_ec/bnelissen/Slides/CD3_manuscript/CD3_slides/AAA431.cd3/AAA431.cd3.run1	255	0.7	0.06	0.7	0.06	-8.14881204312	-12.3955815515	0.912268708572	0.301943820312
64044.0	2070985.0	20670.0	15376.0	2070985.0	4000000.0	378.0	7.0	1.29	1.96	1.76	0.0600000000013	10.73	0.580000000002	1.2	0.200000000001	12.46	0.459999999999	3.3	2.29	0.710000000003	AAA431.cd3.X33.Y13.tile.tissue.png	608	1	2000	608	4fce7cc139887ed16593bc373c6ede50	0	0	0	0	0	0	0	0	0	0	0	0	0	/home/dhl_ec/bnelissen/Slides/CD3_manuscript/CD3_slides/AAA431.cd3/AAA431.cd3.run1	255	0.7	0.06	0.7	0.06	-8.49986982223	-12.7888877397	1.34911285783	0.620801824219
26181.0	2015459.0	9004.0	13342.0	2015459.0	4000000.0	174.0	6.0	1.94	3.04	1.78	0.0699999999997	9.82	0.57	1.2	0.200000000001	11.87	0.440000000002	3.32	2.3	0.830000000002	AAA431.cd3.X33.Y14.tile.tissue.png	609	1	2000	609	a503469613073e79ab0ff78b0c69e9db	0	0	0	0	0	0	0	0	0	0	0	0	0	/home/dhl_ec/bnelissen/Slides/CD3_manuscript/CD3_slides/AAA431.cd3/AAA431.cd3.run1	255	0.7	0.06	0.7	0.06	-8.38105625549	-12.6636066503	1.05120046854	0.368994082031
12618.0	986226.0	4408.0	12624.0	986226.0	4000000.0	99.0	9.0	1.74	2.73	1.77	0.0699999999997	9.94	0.57	1.21	0.27	10.5	0.379999999997	3.33	2.29	0.699999999997	AAA431.cd3.X33.Y15.tile.tissue.png	610	1	2000	610	912fdf0ad5ac20bbbbe20f37e6ca66ae	0	0	0	0	0	0	0	0	0	0	0	0	0	/home/dhl_ec/bnelissen/Slides/CD3_manuscript/CD3_slides/AAA431.cd3/AAA431.cd3.run1	255	0.7	0.06	0.7	0.06	-8.71608459447	-12.6299420477	1.36565956271	0.268139726563
1328.0	611122.0	739.0	14172.0	611122.0	4000000.0	17.0	9.0	2.57	2.82	1.76	0.0600000000013	9.67	0.570000000003	1.19	0.280000000002	9.79	0.349999999999	3.34	2.3	0.84	AAA431.cd3.X33.Y16.tile.tissue.png	611	1	2000	611	90bc6c6903d20e18157695e15ee5ac9a	0	0	0	0	0	0	0	0	0	0	0	0	0	/home/dhl_ec/bnelissen/Slides/CD3_manuscript/CD3_slides/AAA431.cd3/AAA431.cd3.run1	255	0.7	0.06	0.7	0.06	-8.55906882951	-12.5980141345	1.18949135547	0.152700867188
2132.0	622564.0	779.0	9410.0	622564.0	4000000.0	16.0	7.0	3.89	3.36	1.76	0.0699999999997	9.59	0.57	1.19	0.279999999999	9.66	0.350000000002	3.24	2.31	0.68	AAA431.cd3.X33.Y17.tile.tissue.png	612	1	2000	612	12cdc624872593461214d27518250eef	0	0	0	0	0	0	0	0	0	0	0	0	0	/home/dhl_ec/bnelissen/Slides/CD3_manuscript/CD3_slides/AAA431.cd3/AAA431.cd3.run1	255	0.7	0.06	0.7	0.06	-8.54017431969	-12.921675068	1.33620999304	0.168324871094
15385.0	1094818.0	6237.0	9048.0	1094818.0	4000000.0	134.0	5.0	2.69	2.53	1.76	0.0699999999997	9.83	0.559999999998	1.2	0.25	10.47	0.380000000001	3.33	2.31	0.709999999999	AAA431.cd3.X33.Y18.tile.tissue.png	613	1	2000	613	3d74a5521baff315bcaf787ce73cb5fd	0	0	0	0	0	0	0	0	0	0	0	0	0	/home/dhl_ec/bnelissen/Slides/CD3_manuscript/CD3_slides/AAA431.cd3/AAA431.cd3.run1	255	0.7	0.06	0.7	0.06	-9.09337567319	-12.5923698128	1.26865643572	0.164817738281
24525.0	1303868.0	7816.0	15370.0	1303868.0	4000000.0	139.0	5.0	2.84	2.45	1.78	0.0699999999997	10.19	0.57	1.19	0.239999999998	11.6	0.400000000001	3.33	2.29	1.19	AAA431.cd3.X33.Y19.tile.tissue.png	614	1	2000	614	c3f9e6e2dd871faae1e3097ecd303506	0	0	0	0	0	0	0	0	0	0	0	0	0	/home/dhl_ec/bnelissen/Slides/CD3_manuscript/CD3_slides/AAA431.cd3/AAA431.cd3.run1	255	0.7	0.06	0.7	0.06	-9.69173463323	-12.8675247543	1.88393228672	0.32830678125
16151.0	2249511.0	7645.0	9307.0	2249511.0	4000000.0	168.0	1.0	2.69	3.37	1.76	0.0800000000017	9.62	0.580000000002	1.29	0.189999999999	11.76	0.450000000001	3.25	2.33	0.959999999999	AAA431.cd3.X33.Y2.tile.tissue.png	615	1	2000	615	1812066ec47617c166989811a476bdaf	0	0	0	0	0	0	0	0	0	0	0	0	0	/home/dhl_ec/bnelissen/Slides/CD3_manuscript/CD3_slides/AAA431.cd3/AAA431.cd3.run1	255	0.7	0.06	0.7	0.06	-9.18832587737	-12.2912437126	1.77136255961	1.11356876562
17879.0	2961471.0	8319.0	14400.0	2961471.0	4000000.0	191.0	4.0	2.73	2.24	1.76	0.0700000000033	14.82	0.57	1.2	0.139999999999	12.65	0.509999999998	3.33	2.31	1.85	AAA431.cd3.X33.Y20.tile.tissue.png	616	1	2000	616	ad52fbce789737d3770f98b0bcdb92c7	0	0	0	0	0	0	0	0	0	0	0	0	0	/home/dhl_ec/bnelissen/Slides/CD3_manuscript/CD3_slides/AAA431.cd3/AAA431.cd3.run1	255	0.7	0.06	0.7	0.06	-9.26993643024	-12.711951773	1.57657695933	0.263383652344
10426.0	3974308.0	5165.0	9254.0	3974308.0	4000000.0	126.0	1.0	2.01	3.24	1.76	0.0699999999997	9.25	0.559999999998	1.2	0.0900000000001	13.72	0.559999999998	3.33	2.31	2.9	AAA431.cd3.X33.Y21.tile.tissue.png	617	1	2000	617	743bde6e95652b0f82b871fc430a0c3a	0	0	0	0	0	0	0	0	0	0	0	0	0	/home/dhl_ec/bnelissen/Slides/CD3_manuscript/CD3_slides/AAA431.cd3/AAA431.cd3.run1	255	0.7	0.06	0.7	0.06	-9.08127306148	-12.3091957555	0.929750133569	0.176315336304
28651.0	2539605.0	10640.0	17621.0	2539605.0	4000000.0	234.0	6.0	2.07	3.01	1.77	0.0600000000013	10.09	0.580000000002	1.2	0.169999999998	12.41	0.470000000001	3.35	2.3	0.690000000002	AAA431.cd3.X33.Y22.tile.tissue.png	618	1	2000	618	1cd6e7bf40e8305da5559971ef9d2aa1	0	0	0	0	0	0	0	0	0	0	0	0	0	/home/dhl_ec/bnelissen/Slides/CD3_manuscript/CD3_slides/AAA431.cd3/AAA431.cd3.run1	255	0.7	0.06	0.7	0.06	-8.95024676152	-12.4123724257	1.07111163916	0.200096029297
602.0	1200005.0	259.0	11115.0	1200005.0	4000000.0	5.0	3.0	1.95	2.88	1.78	0.0799999999981	10.06	0.57	1.35	0.25	10.55	0.380000000001	3.25	2.31	0.720000000001	AAA431.cd3.X33.Y23.tile.tissue.png	619	1	2000	619	f4925515848f5383e767e362cb671fe5	0	0	0	0	0	0	0	0	0	0	0	0	0	/home/dhl_ec/bnelissen/Slides/CD3_manuscript/CD3_slides/AAA431.cd3/AAA431.cd3.run1	255	0.7	0.06	0.7	0.06	-8.41459782357	-11.5771570914	1.41632145817	2.04475560938
19674.0	3246570.0	9313.0	20903.0	3246570.0	4000000.0	209.0	3.0	3.34	1.76	1.77	0.0699999999997	9.49	0.570000000003	1.21	0.119999999999	12.9	0.52	3.36	2.31	0.760000000002	AAA431.cd3.X33.Y3.tile.tissue.png	620	1	2000	620	cb74d5bdf83c16c577af47296d30f2fb	0	0	0	0	0	0	0	0	0	0	0	0	0	/home/dhl_ec/bnelissen/Slides/CD3_manuscript/CD3_slides/AAA431.cd3/AAA431.cd3.run1	255	0.7	0.06	0.7	0.06	-9.26831818416	-12.6605479381	1.52751706872	0.292203123047
7553.0	1039430.0	3643.0	16414.0	1039430.0	4000000.0	78.0	13.0	3.09	3.3	1.78	0.0699999999997	9.77	0.57	1.19	0.259999999998	10.24	0.380000000001	3.27	2.29	1.13	AAA431.cd3.X33.Y4.tile.tissue.png	621	1	2000	621	c5f7b59ed3cb9abe80c4e2663069fb66	0	0	0	0	0	0	0	0	0	0	0	0	0	/home/dhl_ec/bnelissen/Slides/CD3_manuscript/CD3_slides/AAA431.cd3/AAA431.cd3.run1	255	0.7	0.06	0.7	0.06	-8.92580441151	-12.7830937605	1.68454675308	0.232231808594
0.0	133619.0	0.0	4674.0	133619.0	4000000.0	0.0	7.0	1.95	3.37	1.76	0.0700000000033	9.42	0.57	1.19	0.32	8.0	0.220000000001	3.16	2.31	0.669999999998	AAA431.cd3.X33.Y5.tile.tissue.png	622	1	2000	622	74d453fa1e20982d75aa2fa085124374	0	0	0	0	0	0	0	0	0	0	0	0	0	/home/dhl_ec/bnelissen/Slides/CD3_manuscript/CD3_slides/AAA431.cd3/AAA431.cd3.run1	255	0.7	0.06	0.7	0.06	0.0	-11.8056468687	0.0239504056163	0.0410186699677
0.0	319932.0	0.0	8088.0	319932.0	4000000.0	0.0	8.0	1.28	1.52	1.78	0.0699999999997	9.43	0.559999999998	1.17	0.299999999999	8.84	0.240000000002	3.21	2.3	0.699999999997	AAA431.cd3.X33.Y6.tile.tissue.png	623	1	2000	623	d219c4af72ba83e14690ecb7b25b50f3	0	0	0	0	0	0	0	0	0	0	0	0	0	/home/dhl_ec/bnelissen/Slides/CD3_manuscript/CD3_slides/AAA431.cd3/AAA431.cd3.run1	255	0.7	0.06	0.7	0.06	-5.79931148906	-11.1595855647	0.0792721746281	0.0314906503906
0.0	8781.0	0.0	480.0	8781.0	4000000.0	0.0	1.0	1.5	1.92	1.77	0.0699999999997	9.36	0.57	1.19	0.32	7.88	0.220000000001	3.1	2.28	1.12	AAA431.cd3.X33.Y7.tile.tissue.png	624	1	2000	624	e9122d73bd608529dc9f0d3b48e0dd97	0	0	0	0	0	0	0	0	0	0	0	0	0	/home/dhl_ec/bnelissen/Slides/CD3_manuscript/CD3_slides/AAA431.cd3/AAA431.cd3.run1	255	0.7	0.06	0.7	0.06	0.0	-12.3105754051	0.0115691483557	0.0357945871134
0.0	0.0	0.0	0.0	0.0	4000000.0	0.0	0.0	3.11	1.53	1.78	0.0699999999997	8.87	0.470000000001	1.18	0.32	6.55	0.200000000001	2.99	2.29	1.4	AAA431.cd3.X33.Y8.tile.tissue.png	625	1	2000	625	61150fff07a1b453dec721647a186dcb	0	0	0	0	0	0	0	0	0	0	0	0	0	/home/dhl_ec/bnelissen/Slides/CD3_manuscript/CD3_slides/AAA431.cd3/AAA431.cd3.run1	255	1.0	0.06	1.0	0.06	0.0	-12.6658932642	0.0	0.0314900098381
0.0	0.0	0.0	0.0	0.0	4000000.0	0.0	0.0	2.24	2.44	1.77	0.0700000000033	8.95	0.470000000001	1.17	0.330000000002	6.52	0.209999999999	2.99	2.29	0.730000000003	AAA431.cd3.X33.Y9.tile.tissue.png	626	1	2000	626	3c740e4e4ea47a7468c45f1d359bc961	0	0	0	0	0	0	0	0	0	0	0	0	0	/home/dhl_ec/bnelissen/Slides/CD3_manuscript/CD3_slides/AAA431.cd3/AAA431.cd3.run1	255	1.0	0.06	1.0	0.06	0.0	-12.3669575337	0.0	0.0374686617413
825.0	166843.0	321.0	3283.0	166843.0	4000000.0	8.0	1.0	2.92	2.42	1.76	0.0699999999997	9.7	0.57	1.2	0.330000000002	9.25	0.310000000001	3.23	2.31	0.910000000003	AAA431.cd3.X34.Y10.tile.tissue.png	627	1	2000	627	aa6b6227690e3de434bb654aaccba9eb	0	0	0	0	0	0	0	0	0	0	0	0	0	/home/dhl_ec/bnelissen/Slides/CD3_manuscript/CD3_slides/AAA431.cd3/AAA431.cd3.run1	255	0.7	0.06	0.7	0.06	-8.46619363737	-12.154498386	1.54805027109	0.0521452207031
2815.0	87987.0	1251.0	2634.0	87987.0	4000000.0	26.0	4.0	2.16	2.39	1.78	0.0700000000033	9.46	0.560000000001	1.19	0.310000000001	9.16	0.299999999999	3.19	2.3	0.66	AAA431.cd3.X34.Y11.tile.tissue.png	628	1	2000	628	41da0300d65d67aa8ccbc8ec821f5a95	0	0	0	0	0	0	0	0	0	0	0	0	0	/home/dhl_ec/bnelissen/Slides/CD3_manuscript/CD3_slides/AAA431.cd3/AAA431.cd3.run1	255	0.7	0.06	0.7	0.06	-8.89158732697	-12.5363605404	2.18300278057	0.0454995009766
531.0	81554.0	174.0	3019.0	81554.0	4000000.0	2.0	5.0	2.17	3.22	1.79	0.0600000000013	9.27	0.560000000001	1.2	0.32	9.08	0.32	3.16	2.31	1.65	AAA431.cd3.X34.Y12.tile.tissue.png	629	1	2000	629	96387e5d800a2dadaa8ee1ce67ac27d1	0	0	0	0	0	0	0	0	0	0	0	0	0	/home/dhl_ec/bnelissen/Slides/CD3_manuscript/CD3_slides/AAA431.cd3/AAA431.cd3.run1	255	0.7	0.06	0.7	0.06	-8.56898931229	-12.3540540978	1.94339878156	0.0683742714844
18911.0	999354.0	5719.0	11013.0	999354.0	4000000.0	101.0	7.0	1.86	3.18	1.78	0.0699999999997	9.79	0.559999999998	1.2	0.269999999997	10.47	0.369999999999	3.26	2.31	1.73	AAA431.cd3.X34.Y13.tile.tissue.png	630	1	2000	630	e143cd629c116cd9a8706be59d6f1d85	0	0	0	0	0	0	0	0	0	0	0	0	0	/home/dhl_ec/bnelissen/Slides/CD3_manuscript/CD3_slides/AAA431.cd3/AAA431.cd3.run1	255	0.7	0.06	0.7	0.06	-8.56298155843	-12.4547102022	1.54640996307	0.372953980469
66887.0	2274323.0	21790.0	10994.0	2274323.0	4000000.0	363.0	6.0	2.26	2.56	1.77	0.0699999999997	10.19	0.560000000001	1.2	0.18	15.85	0.460000000003	3.32	2.31	0.699999999997	AAA431.cd3.X34.Y14.tile.tissue.png	631	1	2000	631	6f0f7c6209f33a073dc67411e71644c3	0	0	0	0	0	0	0	0	0	0	0	0	0	/home/dhl_ec/bnelissen/Slides/CD3_manuscript/CD3_slides/AAA431.cd3/AAA431.cd3.run1	255	0.7	0.06	0.7	0.06	-8.59954159498	-12.6656686198	1.07876159354	0.470391736328
61385.0	2286820.0	21626.0	13591.0	2286820.0	4000000.0	408.0	6.0	2.32	3.98	1.79	0.0699999999997	10.5	0.560000000001	1.2	0.18	12.58	0.459999999999	3.35	2.31	2.32	AAA431.cd3.X34.Y15.tile.tissue.png	632	1	2000	632	fa694cda44c97225c523a93e6be649af	0	0	0	0	0	0	0	0	0	0	0	0	0	/home/dhl_ec/bnelissen/Slides/CD3_manuscript/CD3_slides/AAA431.cd3/AAA431.cd3.run1	255	0.7	0.06	0.7	0.06	-9.25932440194	-13.0586873219	2.23595390542	0.365287535156
36506.0	3285890.0	14390.0	18692.0	3285890.0	4000000.0	304.0	4.0	2.76	3.92	1.77	0.0600000000013	10.03	0.570000000003	1.21	0.130000000001	13.24	0.529999999999	3.37	2.32	0.889999999999	AAA431.cd3.X34.Y16.tile.tissue.png	633	1	2000	633	b32f6544b2fdf067c140c151ece09fa2	0	0	0	0	0	0	0	0	0	0	0	0	0	/home/dhl_ec/bnelissen/Slides/CD3_manuscript/CD3_slides/AAA431.cd3/AAA431.cd3.run1	255	0.7	0.06	0.7	0.06	-9.27384277418	-12.7429525395	2.36926587972	0.339399289062
33435.0	3371546.0	12202.0	14658.0	3371546.0	4000000.0	235.0	2.0	3.37	5.22	1.79	0.0699999999997	10.88	0.560000000001	1.2	0.119999999999	13.19	0.529999999999	3.32	2.3	1.06	AAA431.cd3.X34.Y17.tile.tissue.png	634	1	2000	634	8d646ae034b85ee87188ad669659ef67	0	0	0	0	0	0	0	0	0	0	0	0	0	/home/dhl_ec/bnelissen/Slides/CD3_manuscript/CD3_slides/AAA431.cd3/AAA431.cd3.run1	255	0.7	0.06	0.7	0.06	-9.31171737066	-12.6661815429	2.04715648113	0.352828883789
18356.0	3992877.0	8040.0	8452.0	3992877.0	4000000.0	193.0	1.0	3.49	1.7	1.76	0.0699999999997	9.17	0.559999999998	1.2	0.0800000000017	13.64	0.560000000001	3.27	2.31	0.75	AAA431.cd3.X34.Y18.tile.tissue.png	635	1	2000	635	de35f4a36dcc3350283647d9cc38b51f	0	0	0	0	0	0	0	0	0	0	0	0	0	/home/dhl_ec/bnelissen/Slides/CD3_manuscript/CD3_slides/AAA431.cd3/AAA431.cd3.run1	255	0.7	0.06	0.7	0.06	-9.47134429913	-12.1407301819	1.54051035939	0.143478384399
14191.0	3998017.0	7185.0	8186.0	3998017.0	4000000.0	189.0	1.0	2.54	3.21	1.76	0.0699999999997	8.89	0.549999999999	1.2	0.0799999999981	13.53	0.560000000001	3.27	2.31	1.25	AAA431.cd3.X34.Y19.tile.tissue.png	636	1	2000	636	3562cab4d687baf679c1c4804de3dc06	0	0	0	0	0	0	0	0	0	0	0	0	0	/home/dhl_ec/bnelissen/Slides/CD3_manuscript/CD3_slides/AAA431.cd3/AAA431.cd3.run1	255	0.7	0.06	0.7	0.06	-9.46741985486	-12.3780051933	1.56225695404	0.158180831207
19923.0	2313440.0	9491.0	8128.0	2313440.0	4000000.0	217.0	1.0	2.96	2.67000000001	1.76	0.0799999999981	9.88	0.570000000003	1.31	0.189999999999	11.66	0.299999999999	2.08	1.47	0.470000000001	AAA431.cd3.X34.Y2.tile.tissue.png	637	1	2000	637	0121b2bb167b5634b3a6cd7cba140254	0	0	0	0	0	0	0	0	0	0	0	0	0	/home/dhl_ec/bnelissen/Slides/CD3_manuscript/CD3_slides/AAA431.cd3/AAA431.cd3.run1	255	0.7	0.06	0.7	0.06	-9.28729674911	-12.1488654989	1.55176198806	0.52269003125
25750.0	3978621.0	11515.0	9565.0	3978621.0	4000000.0	272.0	1.0	2.2	1.28	1.13	0.0499999999993	7.12	0.360000000001	0.719999999998	0.0600000000013	9.49	0.360000000001	2.13	1.49	0.620000000003	AAA431.cd3.X34.Y20.tile.tissue.png	638	1	2000	638	7f58b692fc2a8bc6ed49f800a253288a	0	0	0	0	0	0	0	0	0	0	0	0	0	/home/dhl_ec/bnelissen/Slides/CD3_manuscript/CD3_slides/AAA431.cd3/AAA431.cd3.run1	255	0.7	0.06	0.7	0.06	-9.60271853983	-12.7408872978	1.56114891186	0.302705233398
11535.0	3995530.0	5678.0	8595.0	3995530.0	4000000.0	140.0	1.0	1.85	1.47	1.11	0.0400000000009	6.18	0.360000000001	0.720000000001	0.0600000000013	9.46	0.369999999999	2.1	1.48	0.610000000001	AAA431.cd3.X34.Y21.tile.tissue.png	639	1	2000	639	6dff53c0de597df24d480ce1c7508218	0	0	0	0	0	0	0	0	0	0	0	0	0	/home/dhl_ec/bnelissen/Slides/CD3_manuscript/CD3_slides/AAA431.cd3/AAA431.cd3.run1	255	0.7	0.06	0.7	0.06	-9.14537874175	-12.0149860533	0.917570216985	0.174362606056
10644.0	2821680.0	4550.0	19496.0	2821680.0	4000000.0	98.0	9.0	2.32	1.33	1.09	0.0499999999993	6.91	0.369999999999	0.73	0.100000000002	8.56	0.320000000003	2.11	1.44	0.580000000002	AAA431.cd3.X34.Y22.tile.tissue.png	640	1	2000	640	7a18df36a77693cc9a4d328141e7f812	0	0	0	0	0	0	0	0	0	0	0	0	0	/home/dhl_ec/bnelissen/Slides/CD3_manuscript/CD3_slides/AAA431.cd3/AAA431.cd3.run1	255	0.7	0.06	0.7	0.06	-9.05102127766	-12.3772098577	1.12225743671	0.180174462891
524.0	1117132.0	200.0	9058.0	1117132.0	4000000.0	4.0	1.0	1.28	2.19	1.05	0.0599999999977	6.28	0.34	0.789999999997	0.16	6.86	0.240000000002	2.03	1.42	0.509999999998	AAA431.cd3.X34.Y23.tile.tissue.png	641	1	2000	641	317a646b8835bd257deba750a1c670c5	0	0	0	0	0	0	0	0	0	0	0	0	0	/home/dhl_ec/bnelissen/Slides/CD3_manuscript/CD3_slides/AAA431.cd3/AAA431.cd3.run1	255	0.7	0.06	0.7	0.06	-8.31287041125	-11.9870102926	1.53338466458	2.37885585156
17647.0	3315734.0	8749.0	15131.0	3315734.0	4000000.0	199.0	2.0	1.98	1.84	1.3	0.0500000000029	6.74	0.350000000002	0.690000000002	0.0799999999981	8.68	0.32	2.07	1.43	1.02	AAA431.cd3.X34.Y3.tile.tissue.png	642	1	2000	642	50b352db1ed881576797b65f527a45c8	0	0	0	0	0	0	0	0	0	0	0	0	0	/home/dhl_ec/bnelissen/Slides/CD3_manuscript/CD3_slides/AAA431.cd3/AAA431.cd3.run1	255	0.7	0.06	0.7	0.06	-9.23137410653	-12.9236548607	1.60359911122	0.289960335937
2361.0	309004.0	1165.0	5584.0	309004.0	4000000.0	23.0	7.0	1.34	1.75	1.46	0.0400000000009	6.27	0.349999999999	0.700000000004	0.199999999997	6.41	0.209999999999	2.02	1.42	0.57	AAA431.cd3.X34.Y4.tile.tissue.png	643	1	2000	643	3a024a6921bd011b0ddd2ad7f2543520	0	0	0	0	0	0	0	0	0	0	0	0	0	/home/dhl_ec/bnelissen/Slides/CD3_manuscript/CD3_slides/AAA431.cd3/AAA431.cd3.run1	255	0.7	0.06	0.7	0.06	-8.93807785578	-12.6827592869	1.58891206944	0.081802359375
0.0	94711.0	0.0	1551.0	94711.0	4000000.0	0.0	1.0	1.47	1.49	1.27	0.0399999999972	6.12	0.350000000002	0.739999999998	0.209999999999	5.34	0.139999999999	1.98	1.43	0.48	AAA431.cd3.X34.Y5.tile.tissue.png	644	1	2000	644	f1a3e9a9e0e672cd7f84e4cf00e17dcd	0	0	0	0	0	0	0	0	0	0	0	0	0	/home/dhl_ec/bnelissen/Slides/CD3_manuscript/CD3_slides/AAA431.cd3/AAA431.cd3.run1	255	0.7	0.06	0.7	0.06	0.0	-11.2959667665	0.467620082409	0.0501824794922
51.0	17135.0	40.0	1358.0	17135.0	4000000.0	1.0	3.0	1.24	1.54	1.2	0.0499999999993	6.14	0.350000000002	0.679999999997	0.209999999999	6.14	0.200000000001	1.97	1.42	0.469999999998	AAA431.cd3.X34.Y6.tile.tissue.png	645	1	2000	645	f3ee26718212da2f0514b4f8c5db7737	0	0	0	0	0	0	0	0	0	0	0	0	0	/home/dhl_ec/bnelissen/Slides/CD3_manuscript/CD3_slides/AAA431.cd3/AAA431.cd3.run1	255	0.7	0.06	0.7	0.06	-8.63897451604	-12.7518288015	1.86447392924	0.0347777398682
0.0	2850.0	0.0	258.0	2850.0	4000000.0	0.0	1.0	1.25	1.39	1.08	0.0400000000009	6.09	0.349999999999	0.690000000002	0.200000000001	5.31	0.129999999997	1.96	1.45	0.539999999997	AAA431.cd3.X34.Y7.tile.tissue.png	646	1	2000	646	d09bdc37e02ea1beec088e62ccbb3dc3	0	0	0	0	0	0	0	0	0	0	0	0	0	/home/dhl_ec/bnelissen/Slides/CD3_manuscript/CD3_slides/AAA431.cd3/AAA431.cd3.run1	255	0.7	0.06	0.7	0.06	0.0	-12.9013584757	0.676870374178	0.0332589809189
0.0	1409.0	0.0	166.0	1409.0	4000000.0	0.0	1.0	1.44	1.46	1.25	0.0499999999993	6.12	0.350000000002	0.759999999998	0.209999999999	5.31	0.129999999997	1.95	1.43	0.77	AAA431.cd3.X34.Y8.tile.tissue.png	647	1	2000	647	a94ab990f7bbee260200edd44c5316e2	0	0	0	0	0	0	0	0	0	0	0	0	0	/home/dhl_ec/bnelissen/Slides/CD3_manuscript/CD3_slides/AAA431.cd3/AAA431.cd3.run1	255	0.7	0.06	0.7	0.06	0.0	-12.4790023793	0.104551316661	0.0293828240356
280.0	128280.0	155.0	4007.0	128280.0	4000000.0	4.0	2.0	1.43	1.35	1.1	0.0400000000009	6.35	0.360000000001	0.689999999999	0.209999999999	6.19	0.200000000001	2.05	1.42	0.569999999996	AAA431.cd3.X34.Y9.tile.tissue.png	648	1	2000	648	46eef5bda0a2774e8587fee263ff5f73	0	0	0	0	0	0	0	0	0	0	0	0	0	/home/dhl_ec/bnelissen/Slides/CD3_manuscript/CD3_slides/AAA431.cd3/AAA431.cd3.run1	255	0.7	0.06	0.7	0.06	-8.5137435563	-12.5477965611	1.54193262875	0.0483941894531
25812.0	3592180.0	9789.0	14094.0	3592180.0	4000000.0	178.0	1.0	1.46	1.55	1.27	0.0400000000009	5.96	0.349999999999	0.710000000003	0.0699999999997	8.94	0.34	2.07	1.43	0.600000000002	AAA431.cd3.X35.Y10.tile.tissue.png	649	1	2000	649	02dce9b1ebfc48a97a69b831e4c9efe7	0	0	0	0	0	0	0	0	0	0	0	0	0	/home/dhl_ec/bnelissen/Slides/CD3_manuscript/CD3_slides/AAA431.cd3/AAA431.cd3.run1	255	0.7	0.06	0.7	0.06	-8.15287630174	-12.1191096709	0.977383407007	0.222222224609
82770.0	2272832.0	29826.0	14100.0	2272832.0	4000000.0	547.0	2.0	1.54	1.89	1.06	0.0400000000009	6.57	0.619999999999	0.709999999999	0.119999999999	9.09	0.299999999999	2.08	1.43	0.579999999998	AAA431.cd3.X35.Y11.tile.tissue.png	650	1	2000	650	859d288b7f5e8974310886e5b3ff4bf2	0	0	0	0	0	0	0	0	0	0	0	0	0	/home/dhl_ec/bnelissen/Slides/CD3_manuscript/CD3_slides/AAA431.cd3/AAA431.cd3.run1	255	0.7	0.06	0.7	0.06	-8.35033746826	-12.3654326968	0.987161306099	0.286502445313
88288.0	2547493.0	28210.0	14336.0	2547493.0	4000000.0	477.0	3.0	1.29	1.64	1.23	0.0400000000009	6.12999999999	0.350000000002	0.710000000003	0.110000000001	12.38	0.300000000003	2.09	1.42	0.880000000001	AAA431.cd3.X35.Y12.tile.tissue.png	651	1	2000	651	ea6583485df03cd64b13920869f07243	0	0	0	0	0	0	0	0	0	0	0	0	0	/home/dhl_ec/bnelissen/Slides/CD3_manuscript/CD3_slides/AAA431.cd3/AAA431.cd3.run1	255	0.7	0.06	0.7	0.06	-8.32119100025	-12.4532054117	0.83329730763	0.388478919922
120973.0	3827945.0	44367.0	9322.0	3827945.0	4000000.0	930.0	2.0	1.79	1.61	1.32	0.0499999999993	6.32	0.649999999998	0.700000000001	0.0600000000013	13.4	0.370000000003	2.06	1.43	0.719999999998	AAA431.cd3.X35.Y13.tile.tissue.png	652	1	2000	652	94c9b9b3903820adaad0680ea5cfc327	0	0	0	0	0	0	0	0	0	0	0	0	0	/home/dhl_ec/bnelissen/Slides/CD3_manuscript/CD3_slides/AAA431.cd3/AAA431.cd3.run1	255	0.7	0.0670047203941	0.7	0.0670047203941	-8.77077669232	-12.3593514682	0.765907265058	0.541000340698
38369.0	2967614.0	15207.0	13321.0	2967614.0	4000000.0	323.0	3.0	1.53	1.83	1.56	0.0499999999993	10.09	0.360000000001	0.699999999997	0.0999999999985	8.72	0.32	2.08	1.42	0.760000000002	AAA431.cd3.X35.Y14.tile.tissue.png	653	1	2000	653	2972cbd93aae2a15694373a89b4869e0	0	0	0	0	0	0	0	0	0	0	0	0	0	/home/dhl_ec/bnelissen/Slides/CD3_manuscript/CD3_slides/AAA431.cd3/AAA431.cd3.run1	255	0.7	0.06	0.7	0.06	-9.1533881213	-12.1530623371	1.42630189448	0.201744082031
22701.0	2252156.0	10326.0	9456.0	2252156.0	4000000.0	238.0	4.0	2.02	1.55	1.17	0.0499999999993	6.53	0.34	0.689999999999	0.119999999999	7.87	0.279999999999	2.07	1.43	0.600000000002	AAA431.cd3.X35.Y15.tile.tissue.png	654	1	2000	654	6b3bb50c5288c2a5d6f80d8639114c13	0	0	0	0	0	0	0	0	0	0	0	0	0	/home/dhl_ec/bnelissen/Slides/CD3_manuscript/CD3_slides/AAA431.cd3/AAA431.cd3.run1	255	0.7	0.06	0.7	0.06	-8.9090159523	-12.4445843468	1.00751002406	0.208273087891
39654.0	3404355.0	17358.0	15197.0	3404355.0	4000000.0	424.0	7.0	1.41	2.88	1.11	0.0499999999993	6.99	0.350000000002	0.700000000001	0.0799999999981	8.86	0.330000000002	2.07	1.43	0.779999999999	AAA431.cd3.X35.Y16.tile.tissue.png	655	1	2000	655	297cc02da01d4538371f5b308741eb8d	0	0	0	0	0	0	0	0	0	0	0	0	0	/home/dhl_ec/bnelissen/Slides/CD3_manuscript/CD3_slides/AAA431.cd3/AAA431.cd3.run1	255	0.7	0.06	0.7	0.06	-9.15628524101	-12.3586440946	1.24819567721	0.226649625977
100222.0	3998364.0	44149.0	8172.0	3998364.0	4000000.0	1192.0	1.0	1.74	1.66	1.47	0.0400000000009	6.45	0.350000000002	0.700000000004	0.0499999999993	9.67	0.369999999999	2.05	1.42	0.610000000001	AAA431.cd3.X35.Y17.tile.tissue.png	656	1	2000	656	8684100e10d5fc5b20c0dbab2c9beeff	0	0	0	0	0	0	0	0	0	0	0	0	0	/home/dhl_ec/bnelissen/Slides/CD3_manuscript/CD3_slides/AAA431.cd3/AAA431.cd3.run1	255	0.7	0.0696056627311	0.7	0.0696056627311	-9.3755386302	-12.7946955977	1.01900009451	0.216919269653
13526.0	3999270.0	6448.0	8064.0	3999270.0	4000000.0	165.0	1.0	1.6	1.77	1.08	0.0499999999993	7.35	0.349999999999	0.700000000001	0.0499999999993	9.09	0.349999999999	2.04	1.42	1.14	AAA431.cd3.X35.Y18.tile.tissue.png	657	1	2000	657	764cb571d02d7285dd569c02f11b980e	0	0	0	0	0	0	0	0	0	0	0	0	0	/home/dhl_ec/bnelissen/Slides/CD3_manuscript/CD3_slides/AAA431.cd3/AAA431.cd3.run1	255	0.7	0.06	0.7	0.06	-9.0662147847	-12.0181160295	0.792514960186	0.10627126474
8473.0	4000000.0	4107.0	7996.0	4000000.0	4000000.0	103.0	1.0	1.75	1.63	1.28	0.0499999999993	6.83	0.299999999999	0.719999999998	0.0499999999993	9.12	0.350000000002	2.06	1.44	0.530000000002	AAA431.cd3.X35.Y19.tile.tissue.png	658	1	2000	658	e5e2839931a537c8bc17becce6e40bd8	0	0	0	0	0	0	0	0	0	0	0	0	0	/home/dhl_ec/bnelissen/Slides/CD3_manuscript/CD3_slides/AAA431.cd3/AAA431.cd3.run1	255	0.7	0.06	0.7	0.06	-9.13805743744	-11.9251634961	0.796908549326	0.0862740964508
9740.0	1091902.0	4417.0	17341.0	1091902.0	4000000.0	101.0	10.0	1.99	1.53	1.27	0.0500000000029	6.53	0.360000000001	0.77	0.16	6.98	0.239999999998	2.07	1.42	0.609999999997	AAA431.cd3.X35.Y2.tile.tissue.png	659	1	2000	659	750dbe176333ae4022a61841c66ede2b	0	0	0	0	0	0	0	0	0	0	0	0	0	/home/dhl_ec/bnelissen/Slides/CD3_manuscript/CD3_slides/AAA431.cd3/AAA431.cd3.run1	255	0.7	0.06	0.7	0.06	-9.39505243605	-12.4317150456	1.63530583204	3.85557053125
60580.0	3997678.0	26944.0	8204.0	3997678.0	4000000.0	690.0	1.0	2.57	1.93	1.06	0.0499999999993	6.18	0.349999999999	0.699999999997	0.0500000000029	9.47	0.360000000001	2.03	1.41999999999	0.620000000003	AAA431.cd3.X35.Y20.tile.tissue.png	660	1	2000	660	7734b09f14b8eb67e81f996c7e6fc39b	0	0	0	0	0	0	0	0	0	0	0	0	0	/home/dhl_ec/bnelissen/Slides/CD3_manuscript/CD3_slides/AAA431.cd3/AAA431.cd3.run1	255	0.7	0.06	0.7	0.06	-8.9950145625	-11.8472507725	0.749307557273	0.155779474899
61708.0	3985306.0	25567.0	9015.0	3985306.0	4000000.0	607.0	1.0	1.89	1.53	1.05	0.0400000000009	6.35	0.349999999999	0.710000000003	0.0599999999977	9.47	0.350000000002	2.05	1.43	0.710000000003	AAA431.cd3.X35.Y21.tile.tissue.png	661	1	2000	661	c46ff2d171c0c059b703620f3ecf9468	0	0	0	0	0	0	0	0	0	0	0	0	0	/home/dhl_ec/bnelissen/Slides/CD3_manuscript/CD3_slides/AAA431.cd3/AAA431.cd3.run1	255	0.7	0.06	0.7	0.06	-9.32115764796	-11.7711399112	0.807166425623	0.209478808624
6522.0	2465797.0	2853.0	9829.0	2465797.0	4000000.0	59.0	3.0	1.52	1.52	1.06	0.0499999999993	6.31	0.350000000002	0.770000000004	0.110000000001	7.91	0.290000000001	2.11	1.42	0.799999999999	AAA431.cd3.X35.Y22.tile.tissue.png	662	1	2000	662	6dc3b3ad4537745da45d0cc4c77c2931	0	0	0	0	0	0	0	0	0	0	0	0	0	/home/dhl_ec/bnelissen/Slides/CD3_manuscript/CD3_slides/AAA431.cd3/AAA431.cd3.run1	255	0.7	0.06	0.7	0.06	-8.84359820593	-12.1646075376	1.05357524042	0.149135728516
0.0	3499.0	0.0	426.0	3499.0	4000000.0	0.0	2.0	1.83000000001	1.3	1.07	0.0499999999993	6.07	0.350000000002	0.839999999997	0.209999999999	5.3	0.130000000001	1.95	1.43	1.3	AAA431.cd3.X35.Y23.tile.tissue.png	663	1	2000	663	1be0cdccd00fcacded5d64c15b47bfd9	0	0	0	0	0	0	0	0	0	0	0	0	0	/home/dhl_ec/bnelissen/Slides/CD3_manuscript/CD3_slides/AAA431.cd3/AAA431.cd3.run1	255	0.7	0.06	0.7	0.06	0.0	-12.066155585	3.24298041628	6.64343586859
433.0	147790.0	205.0	5025.0	147790.0	4000000.0	4.0	8.0	1.49	1.41	1.1	0.0399999999972	6.35	0.360000000001	0.709999999995	0.200000000001	6.24	0.199999999997	2.02	1.42	0.800000000003	AAA431.cd3.X35.Y3.tile.tissue.png	664	1	2000	664	d6b27db7b0a084fa35d0ad0fb5cacafe	0	0	0	0	0	0	0	0	0	0	0	0	0	/home/dhl_ec/bnelissen/Slides/CD3_manuscript/CD3_slides/AAA431.cd3/AAA431.cd3.run1	255	0.7	0.06	0.7	0.06	-8.97328023969	-12.8486361049	1.37229066636	0.07321715625
176.0	9283.0	58.0	789.0	9283.0	4000000.0	1.0	3.0	1.3	1.56	1.43	0.0400000000009	6.18	0.350000000002	0.700000000001	0.220000000001	6.14	0.200000000001	1.96	1.42	0.610000000001	AAA431.cd3.X35.Y4.tile.tissue.png	665	1	2000	665	70c3b853fa551309070d606e4249e52b	0	0	0	0	0	0	0	0	0	0	0	0	0	/home/dhl_ec/bnelissen/Slides/CD3_manuscript/CD3_slides/AAA431.cd3/AAA431.cd3.run1	255	0.7	0.06	0.7	0.06	-8.04334480402	-12.9366589028	1.76632673181	0.0507385484619
890.0	29385.0	437.0	1861.0	29385.0	4000000.0	7.0	3.0	1.55	1.46	1.21	0.0400000000009	6.18	0.349999999999	0.699999999997	0.209999999999	6.16	0.200000000001	1.99	1.42	0.490000000002	AAA431.cd3.X35.Y5.tile.tissue.png	666	1	2000	666	f3a8775d2aa42db8cb1fb6076e085e28	0	0	0	0	0	0	0	0	0	0	0	0	0	/home/dhl_ec/bnelissen/Slides/CD3_manuscript/CD3_slides/AAA431.cd3/AAA431.cd3.run1	255	0.7	0.06	0.7	0.06	-9.01294496539	-12.7132820291	3.01327247366	0.0353392456055
0.0	1529.0	0.0	208.0	1529.0	4000000.0	0.0	1.0	1.21	1.38	1.09	0.0499999999993	6.02	0.34	0.700000000001	0.209999999999	5.3	0.130000000001	1.94	1.42	0.509999999998	AAA431.cd3.X35.Y6.tile.tissue.png	667	1	2000	667	be729ab3c6c3cf6aa249dd61b7cccd98	0	0	0	0	0	0	0	0	0	0	0	0	0	/home/dhl_ec/bnelissen/Slides/CD3_manuscript/CD3_slides/AAA431.cd3/AAA431.cd3.run1	255	0.7	0.06	0.7	0.06	0.0	-12.7059734597	1.59895247864	0.0271402305756
4234.0	1099849.0	1191.0	8045.0	1099849.0	4000000.0	23.0	1.0	1.27	1.94	1.17	0.0399999999972	6.26	0.66	0.689999999999	0.170000000002	6.94	0.240000000002	2.12	1.44	0.709999999995	AAA431.cd3.X35.Y7.tile.tissue.png	668	1	2000	668	6034bdb3ec1a2a0e1e1acc9a10951d05	0	0	0	0	0	0	0	0	0	0	0	0	0	/home/dhl_ec/bnelissen/Slides/CD3_manuscript/CD3_slides/AAA431.cd3/AAA431.cd3.run1	255	0.7	0.06	0.7	0.06	-8.2085323351	-11.8340304452	0.900237061738	0.081117171875
5752.0	2104159.0	2052.0	8446.0	2104159.0	4000000.0	39.0	2.0	1.47	1.81	1.12	0.0400000000009	6.15	0.349999999999	0.700000000001	0.130000000001	7.54	0.279999999999	2.1	1.43	0.5	AAA431.cd3.X35.Y8.tile.tissue.png	669	1	2000	669	8595dda8e142d0797a3c9940fb394cfe	0	0	0	0	0	0	0	0	0	0	0	0	0	/home/dhl_ec/bnelissen/Slides/CD3_manuscript/CD3_slides/AAA431.cd3/AAA431.cd3.run1	255	0.7	0.06	0.7	0.06	-8.16055891536	-11.374868311	0.389260366768	0.0796018671875
827.0	2309063.0	404.0	15600.0	2309063.0	4000000.0	8.0	2.0	1.6	1.48	1.05	0.0499999999993	6.17	0.539999999997	0.779999999999	0.119999999999	7.71	0.280000000002	2.11	1.43	0.950000000001	AAA431.cd3.X35.Y9.tile.tissue.png	670	1	2000	670	27b267853165296d6d666f12b428aa59	0	0	0	0	0	0	0	0	0	0	0	0	0	/home/dhl_ec/bnelissen/Slides/CD3_manuscript/CD3_slides/AAA431.cd3/AAA431.cd3.run1	255	0.7	0.06	0.7	0.06	-7.86096663819	-11.6989331104	0.6094569511	0.108933791016
49627.0	1111329.0	17515.0	12365.0	1111329.0	4000000.0	329.0	8.0	1.41	2.14	1.04	0.0400000000009	6.64	0.350000000002	0.709999999999	0.16	7.43	0.27	2.11	1.43	0.48	AAA431.cd3.X36.Y10.tile.tissue.png	671	1	2000	671	2397a8672792174c6fa1c6dc7f660b20	0	0	0	0	0	0	0	0	0	0	0	0	0	/home/dhl_ec/bnelissen/Slides/CD3_manuscript/CD3_slides/AAA431.cd3/AAA431.cd3.run1	255	0.7	0.06	0.7	0.06	-8.35711645326	-12.75444337	1.39947592004	0.396563832031
4218.0	405863.0	1954.0	8972.0	405863.0	4000000.0	40.0	7.0	1.21	1.51	1.24	0.0400000000009	6.57	0.360000000001	0.75	0.200000000001	6.47	0.209999999999	2.04	1.43	0.690000000002	AAA431.cd3.X36.Y11.tile.tissue.png	672	1	2000	672	eb190aa18b8e4bfd2d3c571ab47958c6	0	0	0	0	0	0	0	0	0	0	0	0	0	/home/dhl_ec/bnelissen/Slides/CD3_manuscript/CD3_slides/AAA431.cd3/AAA431.cd3.run1	255	0.7	0.06	0.7	0.06	-7.73903551123	-12.1644009768	1.07120019608	0.165539703125
2817.0	2030976.0	1023.0	12722.0	2030976.0	4000000.0	19.0	5.0	1.4	1.71	1.12	0.0400000000009	7.11	0.469999999998	0.869999999999	0.129999999997	7.58	0.27	2.1	1.43	0.75	AAA431.cd3.X36.Y12.tile.tissue.png	673	1	2000	673	e2db8768630c2079d25030d40e451662	0	0	0	0	0	0	0	0	0	0	0	0	0	/home/dhl_ec/bnelissen/Slides/CD3_manuscript/CD3_slides/AAA431.cd3/AAA431.cd3.run1	255	0.7	0.06	0.7	0.06	-8.47099829515	-12.4408709688	1.14099492909	0.249616972656
967.0	3298544.0	568.0	13382.0	3298544.0	4000000.0	14.0	4.0	1.38	1.96	1.14	0.0400000000009	6.55	0.360000000004	0.75	0.0799999999981	8.48	0.32	2.3	1.48	0.880000000001	AAA431.cd3.X36.Y13.tile.tissue.png	674	1	2000	674	32c8dc0a7b6e25234166d6ea945b0dc4	0	0	0	0	0	0	0	0	0	0	0	0	0	/home/dhl_ec/bnelissen/Slides/CD3_manuscript/CD3_slides/AAA431.cd3/AAA431.cd3.run1	255	0.7	0.06	0.7	0.06	-8.62806702236	-12.447609409	0.95474280295	0.155761255859
1523.0	2938682.0	759.0	14474.0	2938682.0	4000000.0	16.0	4.0	1.49	1.52	1.07	0.0400000000009	6.48	0.349999999999	0.689999999999	0.100000000002	8.27	0.310000000001	2.12	1.43	0.530000000002	AAA431.cd3.X36.Y14.tile.tissue.png	675	1	2000	675	c1bc996b6884110e91b268a8fa97fac3	0	0	0	0	0	0	0	0	0	0	0	0	0	/home/dhl_ec/bnelissen/Slides/CD3_manuscript/CD3_slides/AAA431.cd3/AAA431.cd3.run1	255	0.7	0.06	0.7	0.06	-8.50441098327	-11.8148400682	0.569365696284	0.101089300781
7366.0	3528800.0	3286.0	11906.0	3528800.0	4000000.0	72.0	6.0	1.82	1.5	1.1	0.0400000000009	6.38	0.360000000001	0.709999999999	0.0699999999997	8.75	0.32	2.11	1.43	0.519999999997	AAA431.cd3.X36.Y15.tile.tissue.png	676	1	2000	676	54e458d2848e3e36b71c8700a1cac1ed	0	0	0	0	0	0	0	0	0	0	0	0	0	/home/dhl_ec/bnelissen/Slides/CD3_manuscript/CD3_slides/AAA431.cd3/AAA431.cd3.run1	255	0.7	0.06	0.7	0.06	-8.32500766995	-11.9849969465	0.484833376579	0.0939210625
6349.0	3144443.0	3140.0	12504.0	3144443.0	4000000.0	72.0	8.0	2.13	1.75	1.05	0.0400000000009	6.19	0.350000000002	0.699999999997	0.0800000000017	8.45	0.309999999998	2.06	1.43	0.550000000003	AAA431.cd3.X36.Y16.tile.tissue.png	677	1	2000	677	5c93de4463d24fd21371085f61002667	0	0	0	0	0	0	0	0	0	0	0	0	0	/home/dhl_ec/bnelissen/Slides/CD3_manuscript/CD3_slides/AAA431.cd3/AAA431.cd3.run1	255	0.7	0.06	0.7	0.06	-8.31429325966	-11.9631962146	0.485562533597	0.0967823925781
9589.0	2994618.0	4051.0	11161.0	2994618.0	4000000.0	81.0	2.0	1.74	1.5	1.1	0.0499999999993	6.16	0.380000000001	0.719999999994	0.0900000000001	8.33	0.309999999998	2.06	1.42	0.550000000003	AAA431.cd3.X36.Y17.tile.tissue.png	678	1	2000	678	457b983d974686ec936962ad583b88f6	0	0	0	0	0	0	0	0	0	0	0	0	0	/home/dhl_ec/bnelissen/Slides/CD3_manuscript/CD3_slides/AAA431.cd3/AAA431.cd3.run1	255	0.7	0.06	0.7	0.06	-8.87337460037	-12.0055063795	0.626131198361	0.136683492188
8827.0	2072613.0	3250.0	7712.0	2072613.0	4000000.0	67.0	2.0	1.5	1.76	1.14	0.0400000000009	6.32	0.349999999999	0.709999999999	0.130000000001	7.63	0.27	2.07	1.43	0.589999999997	AAA431.cd3.X36.Y18.tile.tissue.png	679	1	2000	679	ab2c4dfa6a13ef4f2eaadba8f223c656	0	0	0	0	0	0	0	0	0	0	0	0	0	/home/dhl_ec/bnelissen/Slides/CD3_manuscript/CD3_slides/AAA431.cd3/AAA431.cd3.run1	255	0.7	0.06	0.7	0.06	-8.35206523327	-11.9619840988	0.481453525459	0.0955512832031
6777.0	1518475.0	2895.0	8144.0	1518475.0	4000000.0	61.0	5.0	1.4	1.75	1.16	0.0499999999993	6.33	0.650000000001	0.699999999997	0.149999999998	7.25	0.25	2.07	1.42	0.569999999996	AAA431.cd3.X36.Y19.tile.tissue.png	680	1	2000	680	32ac97e0a66f7e9eb2920d028aa8a721	0	0	0	0	0	0	0	0	0	0	0	0	0	/home/dhl_ec/bnelissen/Slides/CD3_manuscript/CD3_slides/AAA431.cd3/AAA431.cd3.run1	255	0.7	0.06	0.7	0.06	-8.88251404775	-12.2090971171	0.866315258881	0.113392527344
1284.0	232271.0	660.0	5947.0	232271.0	4000000.0	16.0	4.0	1.24	1.5	1.47	0.0499999999993	6.6	0.349999999999	0.759999999998	0.200000000001	6.29	0.209999999999	2.01	1.44	0.540000000001	AAA431.cd3.X36.Y2.tile.tissue.png	681	1	2000	681	64a68ab9c97140c7836a69fa78ec0182	0	0	0	0	0	0	0	0	0	0	0	0	0	/home/dhl_ec/bnelissen/Slides/CD3_manuscript/CD3_slides/AAA431.cd3/AAA431.cd3.run1	255	0.7	0.06	0.7	0.06	-9.31170047833	-12.1685002231	1.93030095993	4.76611600586
6383.0	1977849.0	2673.0	11750.0	1977849.0	4000000.0	56.0	6.0	1.29	1.59	1.25	0.0399999999972	6.24	0.510000000002	0.82	0.130000000001	7.57	0.279999999999	2.09	1.43	0.730000000003	AAA431.cd3.X36.Y20.tile.tissue.png	682	1	2000	682	6e4d96f457bcbefdc9f117546c9db1d4	0	0	0	0	0	0	0	0	0	0	0	0	0	/home/dhl_ec/bnelissen/Slides/CD3_manuscript/CD3_slides/AAA431.cd3/AAA431.cd3.run1	255	0.7	0.06	0.7	0.06	-8.9317795825	-12.2837460348	0.916643548041	0.12806078125
2328.0	1120379.0	1061.0	16184.0	1120379.0	4000000.0	26.0	6.0	1.36	1.82	1.1	0.0499999999993	6.49	0.360000000001	0.73	0.170000000002	6.98	0.239999999998	2.13	1.43	0.609999999997	AAA431.cd3.X36.Y21.tile.tissue.png	683	1	2000	683	84efb659be8f57bc4bad17cc988e1d4b	0	0	0	0	0	0	0	0	0	0	0	0	0	/home/dhl_ec/bnelissen/Slides/CD3_manuscript/CD3_slides/AAA431.cd3/AAA431.cd3.run1	255	0.7	0.06	0.7	0.06	-8.66176205061	-12.4122316616	1.16480599675	0.247836464844
0.0	317112.0	0.0	6550.0	317112.0	4000000.0	0.0	5.0	1.29	1.96	1.16	0.0400000000009	6.38	0.349999999999	0.700000000001	0.220000000001	5.95	0.139999999999	1.99	1.42	0.5	AAA431.cd3.X36.Y22.tile.tissue.png	684	1	2000	684	73c91a2d0596a5bf8041205ef1056a2b	0	0	0	0	0	0	0	0	0	0	0	0	0	/home/dhl_ec/bnelissen/Slides/CD3_manuscript/CD3_slides/AAA431.cd3/AAA431.cd3.run1	255	0.7	0.06	0.7	0.06	-5.20394989825	-11.4836668131	0.0410124783687	0.0961722941895
0.0	0.0	0.0	0.0	0.0	4000000.0	0.0	0.0	1.53	1.56	1.08	0.0499999999993	5.15	0.279999999999	0.779999999999	0.210000000003	4.25	0.120000000003	1.89	1.43	0.500000000004	AAA431.cd3.X36.Y23.tile.tissue.png	685	1	2000	685	56b8991847affedfec455d530e4077ef	0	0	0	0	0	0	0	0	0	0	0	0	0	/home/dhl_ec/bnelissen/Slides/CD3_manuscript/CD3_slides/AAA431.cd3/AAA431.cd3.run1	255	1.0	0.06	1.0	0.06	0.0	0.0	0.0	13.20281
637.0	23378.0	237.0	1540.0	23378.0	4000000.0	4.0	5.0	1.54	1.71	1.08	0.0499999999993	6.13	0.349999999999	0.699999999997	0.209999999999	6.15	0.200000000001	1.99	1.43	0.549999999999	AAA431.cd3.X36.Y3.tile.tissue.png	686	1	2000	686	edbf0bea4304145c6f0d84eec468a2ca	0	0	0	0	0	0	0	0	0	0	0	0	0	/home/dhl_ec/bnelissen/Slides/CD3_manuscript/CD3_slides/AAA431.cd3/AAA431.cd3.run1	255	0.7	0.06	0.7	0.06	-9.38937872185	-12.4371394315	1.32538763799	0.0435779851074
279.0	7670.0	129.0	764.0	7670.0	4000000.0	3.0	4.0	1.55	2.29	1.18	0.0499999999993	6.15	0.349999999999	0.770000000004	0.209999999999	6.13	0.199999999997	1.97	1.45	0.5	AAA431.cd3.X36.Y4.tile.tissue.png	687	1	2000	687	e8a51832036a1dfb79de682cb7e1ee9e	0	0	0	0	0	0	0	0	0	0	0	0	0	/home/dhl_ec/bnelissen/Slides/CD3_manuscript/CD3_slides/AAA431.cd3/AAA431.cd3.run1	255	0.7	0.06	0.7	0.06	-8.40389057063	-12.6678130397	1.51870736885	0.0376546375122
96.0	8173.0	69.0	817.0	8173.0	4000000.0	1.0	3.0	1.27	1.37	1.1	0.0400000000009	6.12	0.580000000002	0.739999999998	0.209999999999	6.12	0.189999999999	1.98	1.43	0.620000000003	AAA431.cd3.X36.Y5.tile.tissue.png	688	1	2000	688	1b7967146563c0ad0f1ed2df3a092ec3	0	0	0	0	0	0	0	0	0	0	0	0	0	/home/dhl_ec/bnelissen/Slides/CD3_manuscript/CD3_slides/AAA431.cd3/AAA431.cd3.run1	255	0.7	0.06	0.7	0.06	-8.62248428718	-12.8058935881	2.65654004256	0.0278116386719
21922.0	2408773.0	8678.0	9852.0	2408773.0	4000000.0	167.0	3.0	1.46	1.79	1.38	0.0400000000009	6.31	0.350000000002	0.699999999997	0.119999999999	8.15	0.290000000001	2.09	1.42	0.529999999999	AAA431.cd3.X36.Y6.tile.tissue.png	689	1	2000	689	498e8edbb5f96cf2da4a0dd7a3d377c1	0	0	0	0	0	0	0	0	0	0	0	0	0	/home/dhl_ec/bnelissen/Slides/CD3_manuscript/CD3_slides/AAA431.cd3/AAA431.cd3.run1	255	0.7	0.06	0.7	0.06	-8.56969677511	-11.8631864343	0.746427761352	0.156342359375
82750.0	3999589.0	33064.0	8016.0	3999589.0	4000000.0	774.0	1.0	1.75	1.74	1.2	0.0399999999972	6.08	0.360000000001	0.779999999999	0.0600000000013	9.58	0.360000000001	2.04	1.43	0.550000000003	AAA431.cd3.X36.Y7.tile.tissue.png	690	1	2000	690	77f88419e0ec7012924568ebcb485011	0	0	0	0	0	0	0	0	0	0	0	0	0	/home/dhl_ec/bnelissen/Slides/CD3_manuscript/CD3_slides/AAA431.cd3/AAA431.cd3.run1	255	0.7	0.0613857759572	0.7	0.0613857759572	-9.29477911381	-12.3903549941	0.666990311575	0.262303897125
70130.0	3388479.0	27505.0	11144.0	3388479.0	4000000.0	573.0	3.0	1.45	1.85	1.15	0.0400000000009	7.26	0.349999999999	0.709999999999	0.0799999999981	9.15	0.330000000002	2.05	1.44	0.899999999998	AAA431.cd3.X36.Y8.tile.tissue.png	691	1	2000	691	633e855beaa5b1aea7b3c917de47f1fc	0	0	0	0	0	0	0	0	0	0	0	0	0	/home/dhl_ec/bnelissen/Slides/CD3_manuscript/CD3_slides/AAA431.cd3/AAA431.cd3.run1	255	0.7	0.06	0.7	0.06	-9.07862682659	-12.7166764644	0.982220469552	0.429811999023
91381.0	1893296.0	30536.0	15478.0	1893296.0	4000000.0	552.0	7.0	1.45	1.65	1.13	0.0400000000009	6.5	0.43	0.889999999996	0.139999999999	8.67	0.280000000002	2.08	1.43	0.799999999999	AAA431.cd3.X36.Y9.tile.tissue.png	692	1	2000	692	b7cbd23392a3db3291bdff6d568868f0	0	0	0	0	0	0	0	0	0	0	0	0	0	/home/dhl_ec/bnelissen/Slides/CD3_manuscript/CD3_slides/AAA431.cd3/AAA431.cd3.run1	255	0.7	0.06	0.7	0.06	-8.57508544651	-12.8006453166	1.36511615062	0.642936001953
0.0	106972.0	0.0	2983.0	106972.0	4000000.0	0.0	3.0	1.54	1.38	1.06	0.0400000000009	6.04	0.349999999999	0.749999999996	0.200000000001	5.34	0.119999999999	2.02	1.44	0.529999999999	AAA431.cd3.X37.Y10.tile.tissue.png	693	1	2000	693	961a75e517ff34c2312c118801c527ea	0	0	0	0	0	0	0	0	0	0	0	0	0	/home/dhl_ec/bnelissen/Slides/CD3_manuscript/CD3_slides/AAA431.cd3/AAA431.cd3.run1	255	0.7	0.06	0.7	0.06	0.0	-11.4422335372	0.338200029856	0.0784285009766
764.0	29184.0	318.0	1520.0	29184.0	4000000.0	4.0	3.0	1.22	1.08	1.08	0.0400000000009	6.08	0.34	0.699999999997	0.209999999999	6.16	0.200000000001	2.0	1.43	0.630000000001	AAA431.cd3.X37.Y11.tile.tissue.png	694	1	2000	694	65e48ed70a286f97d2a7b049fd34ed6e	0	0	0	0	0	0	0	0	0	0	0	0	0	/home/dhl_ec/bnelissen/Slides/CD3_manuscript/CD3_slides/AAA431.cd3/AAA431.cd3.run1	255	0.7	0.06	0.7	0.06	-8.06417424623	-11.9044421883	1.00956458049	0.0580571132812
0.0	23335.0	0.0	2154.0	23335.0	4000000.0	0.0	7.0	1.34	1.53	1.21	0.0400000000009	6.02	0.349999999999	0.690000000002	0.200000000001	5.78	0.130000000001	1.97	1.44	0.790000000001	AAA431.cd3.X37.Y12.tile.tissue.png	695	1	2000	695	2897c2b090c7b96ea959ff9e489a1243	0	0	0	0	0	0	0	0	0	0	0	0	0	/home/dhl_ec/bnelissen/Slides/CD3_manuscript/CD3_slides/AAA431.cd3/AAA431.cd3.run1	255	0.7	0.06	0.7	0.06	-8.84205972327	-12.6062704534	2.85508962875	0.0479718310547
0.0	15152.0	0.0	1167.0	15152.0	4000000.0	0.0	3.0	1.29	1.38	1.13	0.0499999999993	6.47	0.349999999999	0.700000000001	0.210000000003	5.74	0.130000000001	1.95	1.43	0.560000000001	AAA431.cd3.X37.Y13.tile.tissue.png	696	1	2000	696	df73ee72285a4b7e1c033fac611426d8	0	0	0	0	0	0	0	0	0	0	0	0	0	/home/dhl_ec/bnelissen/Slides/CD3_manuscript/CD3_slides/AAA431.cd3/AAA431.cd3.run1	255	0.7	0.06	0.7	0.06	-8.23955264324	-12.621626493	1.51337222159	0.0793937191162
205.0	62672.0	82.0	1884.0	62672.0	4000000.0	2.0	3.0	0.950000000001	2.09	1.17	0.0499999999993	6.17	0.360000000001	0.689999999999	0.209999999999	6.11	0.200000000001	1.98	1.44	0.519999999997	AAA431.cd3.X37.Y14.tile.tissue.png	697	1	2000	697	d4cca2ad5292ac8be2511ac618e09621	0	0	0	0	0	0	0	0	0	0	0	0	0	/home/dhl_ec/bnelissen/Slides/CD3_manuscript/CD3_slides/AAA431.cd3/AAA431.cd3.run1	255	0.7	0.06	0.7	0.06	-8.16492917206	-12.7413133707	0.639762851358	0.0772118168945
0.0	1757.0	0.0	188.0	1757.0	4000000.0	0.0	1.0	1.38	1.41	1.13	0.0500000000029	6.25	0.34	0.699999999997	0.200000000001	5.75	0.129999999997	1.95	1.42	0.540000000001	AAA431.cd3.X37.Y15.tile.tissue.png	698	1	2000	698	36449935ef3619019ae7c727ee0086c9	0	0	0	0	0	0	0	0	0	0	0	0	0	/home/dhl_ec/bnelissen/Slides/CD3_manuscript/CD3_slides/AAA431.cd3/AAA431.cd3.run1	255	0.7	0.06	0.7	0.06	-7.50893845975	-12.6308102387	2.7333344701	0.0801999882202
165.0	13757.0	77.0	998.0	13757.0	4000000.0	2.0	2.0	1.37	1.44	1.54	0.0499999999993	6.03	0.349999999999	0.689999999999	0.209999999999	6.11	0.190000000002	1.96	1.41999999999	0.48	AAA431.cd3.X37.Y16.tile.tissue.png	699	1	2000	699	4cea10fbde476e2a30ffd85d91302b9e	0	0	0	0	0	0	0	0	0	0	0	0	0	/home/dhl_ec/bnelissen/Slides/CD3_manuscript/CD3_slides/AAA431.cd3/AAA431.cd3.run1	255	0.7	0.06	0.7	0.06	-8.67094332067	-12.8131899608	0.944481948767	0.0854507136841
0.0	0.0	0.0	0.0	0.0	4000000.0	0.0	0.0	1.49000000001	1.4	1.07	0.0399999999972	5.65	0.459999999999	0.790000000001	0.200000000001	4.24	0.119999999999	1.9	1.42	0.540000000001	AAA431.cd3.X37.Y17.tile.tissue.png	700	1	2000	700	a66fa0a5ffb827870f986c9d52fd8f65	0	0	0	0	0	0	0	0	0	0	0	0	0	/home/dhl_ec/bnelissen/Slides/CD3_manuscript/CD3_slides/AAA431.cd3/AAA431.cd3.run1	255	1.0	0.06	1.0	0.06	0.0	-12.7997693695	0.0	0.077341802887
0.0	1678.0	0.0	194.0	1678.0	4000000.0	0.0	1.0	1.45	1.56	1.07	0.0400000000009	6.1	0.359999999997	0.679999999997	0.240000000002	5.48	0.129999999997	1.94	1.43	0.529999999999	AAA431.cd3.X37.Y18.tile.tissue.png	701	1	2000	701	3d33de3bae2480a530a60f2e6985e4db	0	0	0	0	0	0	0	0	0	0	0	0	0	/home/dhl_ec/bnelissen/Slides/CD3_manuscript/CD3_slides/AAA431.cd3/AAA431.cd3.run1	255	0.7	0.06	0.7	0.06	0.0	-12.651070244	1.22238548379	0.0628655870819
162.0	1303.0	54.0	158.0	1303.0	4000000.0	1.0	1.0	2.42	1.45	1.26	0.0400000000009	6.03	0.359999999997	0.689999999999	0.209999999999	6.05	0.200000000001	1.96	1.42	0.490000000002	AAA431.cd3.X37.Y19.tile.tissue.png	702	1	2000	702	f135872342b0d68938cba938aee4fd97	0	0	0	0	0	0	0	0	0	0	0	0	0	/home/dhl_ec/bnelissen/Slides/CD3_manuscript/CD3_slides/AAA431.cd3/AAA431.cd3.run1	255	0.7	0.06	0.7	0.06	-6.37052829132	-12.2492847248	0.902305110454	0.0554525594177
0.0	0.0	0.0	0.0	0.0	4000000.0	0.0	0.0	2.45	1.24	1.11	0.0499999999993	5.69	0.27	0.749999999996	0.200000000001	4.27	0.119999999999	1.88	1.43	0.490000000002	AAA431.cd3.X37.Y2.tile.tissue.png	703	1	2000	703	55ab001262630ddda42fbfb38e9b2388	0	0	0	0	0	0	0	0	0	0	0	0	0	/home/dhl_ec/bnelissen/Slides/CD3_manuscript/CD3_slides/AAA431.cd3/AAA431.cd3.run1	255	1.0	0.06	1.0	0.06	0.0	-10.4531057116	0.0	11.5022278222
285.0	3196.0	96.0	360.0	3196.0	4000000.0	2.0	2.0	1.8	1.88	1.17	0.0499999999993	6.05	0.369999999999	0.950000000001	0.199999999997	6.02	0.189999999999	1.95	1.43	0.780000000002	AAA431.cd3.X37.Y20.tile.tissue.png	704	1	2000	704	d243471adf4f6b96f649f5f997e114b8	0	0	0	0	0	0	0	0	0	0	0	0	0	/home/dhl_ec/bnelissen/Slides/CD3_manuscript/CD3_slides/AAA431.cd3/AAA431.cd3.run1	255	0.7	0.06	0.7	0.06	-7.71257998473	-12.5796044176	1.9618691264	0.0530450980835
0.0	84046.0	0.0	3132.0	84046.0	4000000.0	0.0	6.0	1.96	1.74	1.47	0.0400000000009	6.03	0.350000000002	0.689999999999	0.199999999997	5.33	0.130000000001	2.01	1.44	0.599999999999	AAA431.cd3.X37.Y21.tile.tissue.png	705	1	2000	705	e87a6d6e50c5ed2328860d1ba3b7bd74	0	0	0	0	0	0	0	0	0	0	0	0	0	/home/dhl_ec/bnelissen/Slides/CD3_manuscript/CD3_slides/AAA431.cd3/AAA431.cd3.run1	255	0.7	0.06	0.7	0.06	0.0	-11.7071422741	0.143204293445	0.0466893618164
121.0	99871.0	73.0	1986.0	99871.0	4000000.0	2.0	2.0	2.05	2.13	1.39	0.0400000000009	6.47	0.350000000002	0.700000000004	0.200000000001	6.46	0.200000000001	1.99	1.44	0.479999999996	AAA431.cd3.X37.Y22.tile.tissue.png	706	1	2000	706	63d16816c04226aa2c103b92ba457836	0	0	0	0	0	0	0	0	0	0	0	0	0	/home/dhl_ec/bnelissen/Slides/CD3_manuscript/CD3_slides/AAA431.cd3/AAA431.cd3.run1	255	0.7	0.06	0.7	0.06	-9.44782738315	-12.311912021	1.06384679841	0.135567375
0.0	3282.0	0.0	374.0	3282.0	4000000.0	0.0	2.0	2.23	1.07	1.16	0.0600000000013	6.61	0.380000000001	0.780000000002	0.209999999999	5.74	0.130000000001	1.95	1.42	0.560000000001	AAA431.cd3.X37.Y23.tile.tissue.png	707	1	2000	707	54b8e2691fd0bc24476e09593f9f3ef9	0	0	0	0	0	0	0	0	0	0	0	0	0	/home/dhl_ec/bnelissen/Slides/CD3_manuscript/CD3_slides/AAA431.cd3/AAA431.cd3.run1	255	0.7	0.06	0.7	0.06	-6.95678102085	-12.0380974303	3.11293371039	6.78919120732
0.0	12971.0	0.0	956.0	12971.0	4000000.0	0.0	3.0	1.74	1.47	1.21	0.0500000000029	6.02	0.34	0.700000000001	0.200000000001	5.72	0.130000000001	1.96	1.42	0.540000000001	AAA431.cd3.X37.Y3.tile.tissue.png	708	1	2000	708	5dc2d439fdddaf04699a346e1627ca71	0	0	0	0	0	0	0	0	0	0	0	0	0	/home/dhl_ec/bnelissen/Slides/CD3_manuscript/CD3_slides/AAA431.cd3/AAA431.cd3.run1	255	0.7	0.06	0.7	0.06	-8.02899102016	-12.5820741434	1.73007135359	0.041100878418
448.0	18059.0	244.0	1780.0	18059.0	4000000.0	5.0	8.0	1.47	1.38	1.1	0.0499999999993	6.04	0.470000000001	1.14	0.199999999997	6.08	0.200000000001	1.98	1.42	0.550000000003	AAA431.cd3.X37.Y4.tile.tissue.png	709	1	2000	709	15686553bcf0156a0bd9860986b9e121	0	0	0	0	0	0	0	0	0	0	0	0	0	/home/dhl_ec/bnelissen/Slides/CD3_manuscript/CD3_slides/AAA431.cd3/AAA431.cd3.run1	255	0.7	0.06	0.7	0.06	-9.27062284459	-12.5925264083	2.19033770635	0.0417508232422
17924.0	553527.0	6343.0	11401.0	553527.0	4000000.0	115.0	13.0	1.27	2.12	1.08	0.0400000000009	6.23	0.349999999999	0.700000000001	0.18	6.92	0.230000000003	2.06	1.43	0.509999999998	AAA431.cd3.X37.Y5.tile.tissue.png	710	1	2000	710	b467495c848396212efd27ec6440b890	0	0	0	0	0	0	0	0	0	0	0	0	0	/home/dhl_ec/bnelissen/Slides/CD3_manuscript/CD3_slides/AAA431.cd3/AAA431.cd3.run1	255	0.7	0.06	0.7	0.06	-8.97621523025	-12.6282395917	1.91349700373	0.128771070313
80317.0	3362490.0	29796.0	10048.0	3362490.0	4000000.0	581.0	1.0	1.94	1.73	1.14	0.0499999999993	6.21	0.549999999999	0.779999999999	0.0800000000017	9.41	0.329999999998	2.06	1.43	0.540000000001	AAA431.cd3.X37.Y6.tile.tissue.png	711	1	2000	711	2da7e06e6eac03cde2487f92e2d2a9fa	0	0	0	0	0	0	0	0	0	0	0	0	0	/home/dhl_ec/bnelissen/Slides/CD3_manuscript/CD3_slides/AAA431.cd3/AAA431.cd3.run1	255	0.7	0.06	0.7	0.06	-8.64738128873	-12.4704388265	0.68024430227	0.277508570312
109587.0	2326890.0	39358.0	11058.0	2326890.0	4000000.0	827.0	7.0	1.59	1.55	1.06	0.0400000000009	6.21	0.360000000001	0.709999999999	0.119999999999	8.91	0.299999999999	2.07	1.43	0.52	AAA431.cd3.X37.Y7.tile.tissue.png	712	1	2000	712	7f554f3817447881bb51b89b500a50df	0	0	0	0	0	0	0	0	0	0	0	0	0	/home/dhl_ec/bnelissen/Slides/CD3_manuscript/CD3_slides/AAA431.cd3/AAA431.cd3.run1	255	0.7	0.06	0.7	0.06	-8.45095343614	-12.6457191305	0.819790792933	0.395301818359
26288.0	1009805.0	9102.0	15851.0	1009805.0	4000000.0	170.0	20.0	1.53	2.26	1.09	0.0499999999993	6.7	0.350000000002	0.700000000001	0.169999999998	7.03	0.240000000002	2.06	1.43	0.540000000001	AAA431.cd3.X37.Y8.tile.tissue.png	713	1	2000	713	67a8fd467f5c15ae1b5a6fdebfe70bbc	0	0	0	0	0	0	0	0	0	0	0	0	0	/home/dhl_ec/bnelissen/Slides/CD3_manuscript/CD3_slides/AAA431.cd3/AAA431.cd3.run1	255	0.7	0.06	0.7	0.06	-8.26118438046	-12.5329660997	1.30849807061	0.373595429688
442.0	213933.0	206.0	5801.0	213933.0	4000000.0	5.0	7.0	1.56	1.8	1.16	0.0499999999993	6.17	0.41	0.91	0.200000000001	6.23	0.200000000001	2.01	1.42	0.779999999999	AAA431.cd3.X37.Y9.tile.tissue.png	714	1	2000	714	ce5d99a61b75303f3c02b4c19f951c93	0	0	0	0	0	0	0	0	0	0	0	0	0	/home/dhl_ec/bnelissen/Slides/CD3_manuscript/CD3_slides/AAA431.cd3/AAA431.cd3.run1	255	0.7	0.06	0.7	0.06	-6.29166479386	-11.1659219377	0.0482319640064	0.069040052002
0.0	0.0	0.0	0.0	0.0	4000000.0	0.0	0.0	1.34	1.95	1.49	0.0399999999972	5.65	0.27	0.710000000003	0.200000000001	4.26	0.110000000001	1.89	1.44	0.470000000001	AAA431.cd3.X38.Y10.tile.tissue.png	715	1	2000	715	0d56ea878181b6053faeaee4ed4336ca	0	0	0	0	0	0	0	0	0	0	0	0	0	/home/dhl_ec/bnelissen/Slides/CD3_manuscript/CD3_slides/AAA431.cd3/AAA431.cd3.run1	255	1.0	0.06	1.0	0.06	0.0	-10.393668788	0.0	3.13939316507
0.0	0.0	0.0	0.0	0.0	4000000.0	0.0	0.0	1.7	1.38	1.14	0.0400000000009	5.94	0.27	0.709999999999	0.200000000001	4.2	0.119999999999	1.88	1.44	0.600000000002	AAA431.cd3.X38.Y11.tile.tissue.png	716	1	2000	716	28f3071fae30d376f653787cf54008e6	0	0	0	0	0	0	0	0	0	0	0	0	0	/home/dhl_ec/bnelissen/Slides/CD3_manuscript/CD3_slides/AAA431.cd3/AAA431.cd3.run1	255	1.0	0.06	1.0	0.06	0.0	-10.2307473124	0.0	4.04484668441
0.0	2532.0	0.0	314.0	2532.0	4000000.0	0.0	1.0	1.45	1.38	1.05	0.0500000000029	6.0	0.349999999999	0.720000000001	0.199999999997	5.26	0.129999999997	1.94	1.44	0.540000000001	AAA431.cd3.X38.Y12.tile.tissue.png	717	1	2000	717	4c2e2ed91f0c870bd7331117ae9ea8b3	0	0	0	0	0	0	0	0	0	0	0	0	0	/home/dhl_ec/bnelissen/Slides/CD3_manuscript/CD3_slides/AAA431.cd3/AAA431.cd3.run1	255	0.7	0.06	0.7	0.06	0.0	-10.8375610173	1.60340155772	3.60558528165
0.0	2283.0	0.0	220.0	2283.0	4000000.0	0.0	1.0	1.22	1.39	1.44	0.0499999999993	6.07	0.349999999999	0.709999999999	0.209999999999	5.74	0.130000000001	1.94	1.43	0.549999999999	AAA431.cd3.X38.Y13.tile.tissue.png	718	1	2000	718	5268c2d9372756caabdb86bcaacbd7fb	0	0	0	0	0	0	0	0	0	0	0	0	0	/home/dhl_ec/bnelissen/Slides/CD3_manuscript/CD3_slides/AAA431.cd3/AAA431.cd3.run1	255	0.7	0.06	0.7	0.06	-8.95566613064	-11.3841668832	3.17471394299	2.5870512883
0.0	3625.0	0.0	276.0	3625.0	4000000.0	0.0	1.0	1.5	1.39	1.08	0.0499999999993	6.11	0.349999999999	0.709999999999	0.200000000001	5.3	0.130000000001	1.95	1.43	0.52	AAA431.cd3.X38.Y14.tile.tissue.png	719	1	2000	719	fc1615011f7c3b88cfffb9f8da869707	0	0	0	0	0	0	0	0	0	0	0	0	0	/home/dhl_ec/bnelissen/Slides/CD3_manuscript/CD3_slides/AAA431.cd3/AAA431.cd3.run1	255	0.7	0.06	0.7	0.06	0.0	-11.3071284693	3.43455118534	2.28711123724
0.0	9907.0	0.0	942.0	9907.0	4000000.0	0.0	4.0	1.23	1.35	1.1	0.0400000000009	6.03	0.469999999998	0.869999999999	0.209999999999	5.72	0.130000000001	1.96	1.44	0.5	AAA431.cd3.X38.Y15.tile.tissue.png	720	1	2000	720	3e9a70d83f2d10a930d807dda5a8166d	0	0	0	0	0	0	0	0	0	0	0	0	0	/home/dhl_ec/bnelissen/Slides/CD3_manuscript/CD3_slides/AAA431.cd3/AAA431.cd3.run1	255	0.7	0.06	0.7	0.06	-8.42173296369	-10.8202590497	2.53505505716	1.54245007898
305.0	3577.0	82.0	385.0	3577.0	4000000.0	1.0	2.0	1.41	1.36	1.04	0.0499999999993	6.06	0.349999999999	0.779999999999	0.200000000001	6.1	0.189999999999	1.94	1.44	0.57	AAA431.cd3.X38.Y16.tile.tissue.png	721	1	2000	721	e137bfea43498c079beaf9209e7d44a7	0	0	0	0	0	0	0	0	0	0	0	0	0	/home/dhl_ec/bnelissen/Slides/CD3_manuscript/CD3_slides/AAA431.cd3/AAA431.cd3.run1	255	0.7	0.06	0.7	0.06	-8.71992438455	-11.1334917135	2.89539716785	1.4953287998
0.0	0.0	0.0	0.0	0.0	4000000.0	0.0	0.0	1.21	1.77	1.14	0.0400000000009	5.64	0.279999999999	1.0	0.209999999999	4.23	0.120000000003	1.88	1.43	0.52	AAA431.cd3.X38.Y17.tile.tissue.png	722	1	2000	722	da0d82e36d338bc5b4a94ced654c3328	0	0	0	0	0	0	0	0	0	0	0	0	0	/home/dhl_ec/bnelissen/Slides/CD3_manuscript/CD3_slides/AAA431.cd3/AAA431.cd3.run1	255	1.0	0.06	1.0	0.06	0.0	-10.2732267226	0.0	2.47408984484
0.0	4151.0	0.0	506.0	4151.0	4000000.0	0.0	3.0	1.66	1.4	1.31	0.0499999999993	6.04	0.349999999999	0.709999999999	0.209999999999	5.3	0.130000000001	1.95	1.42	0.719999999998	AAA431.cd3.X38.Y18.tile.tissue.png	723	1	2000	723	35b85053e5b3891438f9b3552600d0c6	0	0	0	0	0	0	0	0	0	0	0	0	0	/home/dhl_ec/bnelissen/Slides/CD3_manuscript/CD3_slides/AAA431.cd3/AAA431.cd3.run1	255	0.7	0.06	0.7	0.06	0.0	-10.773589812	1.89918774279	1.84934866162
277.0	5254.0	76.0	480.0	5254.0	4000000.0	1.0	2.0	1.28	1.56	1.2	0.0500000000029	6.05	0.34	0.719999999998	0.209999999999	6.12	0.190000000002	1.95	1.43	0.549999999999	AAA431.cd3.X38.Y19.tile.tissue.png	724	1	2000	724	09e9285cf8aed596a322d1a08c73cd67	0	0	0	0	0	0	0	0	0	0	0	0	0	/home/dhl_ec/bnelissen/Slides/CD3_manuscript/CD3_slides/AAA431.cd3/AAA431.cd3.run1	255	0.7	0.06	0.7	0.06	-9.49399509772	-10.8183897829	1.64210284746	1.87311259076
0.0	2079.0	0.0	222.0	2079.0	4000000.0	0.0	1.0	1.5	1.25	1.12	0.0499999999993	6.02	0.34	0.759999999995	0.200000000001	5.27	0.130000000001	1.95	1.43	0.509999999998	AAA431.cd3.X38.Y2.tile.tissue.png	725	1	2000	725	9548cd3ccba7fc0a0fb78f4a5f26d063	0	0	0	0	0	0	0	0	0	0	0	0	0	/home/dhl_ec/bnelissen/Slides/CD3_manuscript/CD3_slides/AAA431.cd3/AAA431.cd3.run1	255	0.7	0.06	0.7	0.06	0.0	-11.8165772056	2.73977404251	7.61736907141
529.0	11682.0	180.0	1119.0	11682.0	4000000.0	3.0	5.0	1.26	1.38	1.08	0.0400000000009	6.05	0.360000000001	0.709999999999	0.230000000003	6.15	0.189999999999	1.96	1.43	0.550000000003	AAA431.cd3.X38.Y20.tile.tissue.png	726	1	2000	726	dd7380a95dbb4e11d4e0b67ac585e261	0	0	0	0	0	0	0	0	0	0	0	0	0	/home/dhl_ec/bnelissen/Slides/CD3_manuscript/CD3_slides/AAA431.cd3/AAA431.cd3.run1	255	0.7	0.06	0.7	0.06	-9.70611765212	-11.0546844434	2.89953256139	1.43312665967
0.0	5126.0	0.0	364.0	5126.0	4000000.0	0.0	1.0	1.22	1.68	1.27	0.0400000000009	6.02	0.350000000002	0.699999999997	0.209999999999	5.78	0.129999999997	1.94	1.43	0.509999999998	AAA431.cd3.X38.Y21.tile.tissue.png	727	1	2000	727	24d405a4f04e5a1f4c38dca7ba5d3416	0	0	0	0	0	0	0	0	0	0	0	0	0	/home/dhl_ec/bnelissen/Slides/CD3_manuscript/CD3_slides/AAA431.cd3/AAA431.cd3.run1	255	0.7	0.06	0.7	0.06	-9.49511980979	-10.1081643576	2.55849562249	0.498780969849
976.0	288104.0	478.0	9081.0	288104.0	4000000.0	12.0	8.0	1.52	1.71	1.54	0.0400000000009	6.12	0.349999999999	0.689999999999	0.190000000002	6.33	0.200000000001	2.06	1.42	0.540000000001	AAA431.cd3.X38.Y22.tile.tissue.png	728	1	2000	728	8f580b91aa04701ad6270cfadce71a7d	0	0	0	0	0	0	0	0	0	0	0	0	0	/home/dhl_ec/bnelissen/Slides/CD3_manuscript/CD3_slides/AAA431.cd3/AAA431.cd3.run1	255	0.7	0.06	0.7	0.06	-9.31509975187	-12.6481575697	3.76190357059	0.09086309375
1367.0	251041.0	487.0	12227.0	251041.0	4000000.0	8.0	17.0	1.26	1.26000000001	1.07	0.0600000000013	6.39	0.350000000002	0.779999999999	0.190000000002	6.25	0.209999999999	2.05	1.43	0.509999999998	AAA431.cd3.X38.Y23.tile.tissue.png	729	1	2000	729	9be340deb8da9e515e448656d2ab040b	0	0	0	0	0	0	0	0	0	0	0	0	0	/home/dhl_ec/bnelissen/Slides/CD3_manuscript/CD3_slides/AAA431.cd3/AAA431.cd3.run1	255	0.7	0.06	0.7	0.06	-9.42243944943	-12.3833106004	3.6627231619	3.48349432031
0.0	4998.0	0.0	456.0	4998.0	4000000.0	0.0	2.0	1.2	1.35	1.08	0.0499999999993	6.09	0.539999999997	0.780000000002	0.200000000001	5.76	0.129999999997	1.94	1.44	0.5	AAA431.cd3.X38.Y3.tile.tissue.png	730	1	2000	730	290dffce0e5ae525d4390216b01ca8fc	0	0	0	0	0	0	0	0	0	0	0	0	0	/home/dhl_ec/bnelissen/Slides/CD3_manuscript/CD3_slides/AAA431.cd3/AAA431.cd3.run1	255	0.7	0.06	0.7	0.06	-8.2618877399	-10.8479264741	3.35349321275	1.05884275391
0.0	1611.0	0.0	184.0	1611.0	4000000.0	0.0	1.0	1.39	1.36	1.09	0.0499999999993	6.04	0.5	0.829999999998	0.200000000001	5.27	0.130000000001	1.95	1.43	0.580000000002	AAA431.cd3.X38.Y4.tile.tissue.png	731	1	2000	731	9d9a1610947831d7ba42f2574af11ca2	0	0	0	0	0	0	0	0	0	0	0	0	0	/home/dhl_ec/bnelissen/Slides/CD3_manuscript/CD3_slides/AAA431.cd3/AAA431.cd3.run1	255	0.7	0.06	0.7	0.06	0.0	-10.5242127998	1.37935422001	2.05255721887
0.0	10581.0	0.0	1078.0	10581.0	4000000.0	0.0	5.0	1.34	1.8	1.57	0.0499999999993	6.04	0.350000000002	0.709999999995	0.200000000001	5.72	0.130000000001	1.95	1.43	0.499999999996	AAA431.cd3.X38.Y5.tile.tissue.png	732	1	2000	732	767ed9521593a58f8032b3fd05a87b8a	0	0	0	0	0	0	0	0	0	0	0	0	0	/home/dhl_ec/bnelissen/Slides/CD3_manuscript/CD3_slides/AAA431.cd3/AAA431.cd3.run1	255	0.7	0.06	0.7	0.06	-8.87828722144	-10.6754265788	2.22623035469	1.43173965149
137.0	86961.0	59.0	2941.0	86961.0	4000000.0	1.0	4.0	1.22	1.49	1.25	0.0400000000009	6.06	0.350000000002	0.700000000001	0.200000000001	6.17	0.199999999997	1.98	1.44	0.719999999998	AAA431.cd3.X38.Y6.tile.tissue.png	733	1	2000	733	b0669a3d465df008c3d9b4eadad22285	0	0	0	0	0	0	0	0	0	0	0	0	0	/home/dhl_ec/bnelissen/Slides/CD3_manuscript/CD3_slides/AAA431.cd3/AAA431.cd3.run1	255	0.7	0.06	0.7	0.06	-5.76604160031	-8.95889660277	0.0855897861259	0.402076750122
181.0	397076.0	85.0	8523.0	397076.0	4000000.0	2.0	10.0	1.3	1.53	1.21	0.0499999999993	6.09	0.459999999999	0.879999999997	0.200000000001	6.39	0.220000000001	2.01	1.43	0.759999999998	AAA431.cd3.X38.Y7.tile.tissue.png	734	1	2000	734	1c3a0dafc6b6390cf6395877f86a2e0f	0	0	0	0	0	0	0	0	0	0	0	0	0	/home/dhl_ec/bnelissen/Slides/CD3_manuscript/CD3_slides/AAA431.cd3/AAA431.cd3.run1	255	0.7	0.06	0.7	0.06	-6.44209143116	-8.88988629829	0.0569696220106	0.597410693359
0.0	314150.0	0.0	5510.0	314150.0	4000000.0	0.0	5.0	1.42	1.43	1.13	0.0400000000009	6.08	0.66	0.700000000001	0.189999999999	5.9	0.139999999999	2.02	1.43	0.5	AAA431.cd3.X38.Y8.tile.tissue.png	735	1	2000	735	4cc251c68aae02fda8c7199a4dc21ee5	0	0	0	0	0	0	0	0	0	0	0	0	0	/home/dhl_ec/bnelissen/Slides/CD3_manuscript/CD3_slides/AAA431.cd3/AAA431.cd3.run1	255	0.7	0.06	0.7	0.06	-4.82964384405	-9.10450581587	0.0708671747897	0.968349853271
0.0	0.0	0.0	0.0	0.0	4000000.0	0.0	0.0	1.23	1.36	1.07	0.0400000000009	5.66	0.279999999999	0.700000000001	0.200000000001	4.21	0.119999999999	1.93	1.43	0.489999999998	AAA431.cd3.X38.Y9.tile.tissue.png	736	1	2000	736	8448171b620374fd3125f17b37bd6b8d	0	0	0	0	0	0	0	0	0	0	0	0	0	/home/dhl_ec/bnelissen/Slides/CD3_manuscript/CD3_slides/AAA431.cd3/AAA431.cd3.run1	255	1.0	0.06	1.0	0.06	0.0	-10.3899480288	0.0	2.31257085898
0.0	186901.0	0.0	3280.0	186901.0	568000.0	0.0	2.0	0.210000000003	0.48	0.360000000001	0.0099999999984	1.7	0.0600000000013	0.109999999997	0.0200000000004	0.859999999997	0.0300000000025	0.280000000002	0.189999999999	0.0600000000013	AAA431.cd3.X39.Y0.tile.tissue.png	737	1	284	737	caed5128213eeba9238eae7baa53ad3d	0	0	0	0	0	0	0	0	0	0	0	0	0	/home/dhl_ec/bnelissen/Slides/CD3_manuscript/CD3_slides/AAA431.cd3/AAA431.cd3.run1	255	0.7	0.06	0.7	0.06	-6.00841455952	-12.7933116151	1.12459053963	2.89438384408
0.0	38924.0	0.0	932.0	38924.0	568000.0	0.0	1.0	0.220000000001	0.59	0.380000000001	0.0200000000004	1.13	0.0499999999993	0.109999999997	0.0300000000025	0.73	0.0299999999988	0.27	0.199999999997	0.0600000000013	AAA431.cd3.X39.Y1.tile.tissue.png	738	1	284	738	0b716971716af2c076a24c7bacd5d528	0	0	0	0	0	0	0	0	0	0	0	0	0	/home/dhl_ec/bnelissen/Slides/CD3_manuscript/CD3_slides/AAA431.cd3/AAA431.cd3.run1	255	0.7	0.06	0.7	0.06	0.0	-11.2500496244	0.0727694363134	3.00590500265
0.0	0.0	0.0	0.0	0.0	568000.0	0.0	0.0	0.200000000001	0.220000000001	0.23	0.0200000000004	1.14	0.0400000000009	0.0999999999985	0.0200000000004	0.540000000001	0.0200000000004	0.259999999998	0.200000000001	0.0599999999977	AAA431.cd3.X39.Y10.tile.tissue.png	739	1	284	739	dd394bdc373bae59f73864b694a46c18	0	0	0	0	0	0	0	0	0	0	0	0	0	/home/dhl_ec/bnelissen/Slides/CD3_manuscript/CD3_slides/AAA431.cd3/AAA431.cd3.run1	255	1.0	0.06	1.0	0.06	0.0	-10.8985360561	0.0	1.48304483607
0.0	0.0	0.0	0.0	0.0	568000.0	0.0	0.0	0.209999999999	1.11	0.330000000002	0.0099999999984	1.01	0.0400000000009	0.0999999999985	0.0200000000004	0.829999999998	0.0200000000004	0.25	0.200000000001	0.0600000000013	AAA431.cd3.X39.Y11.tile.tissue.png	740	1	284	740	380a9b7f632bdbd358a849381d0a4479	0	0	0	0	0	0	0	0	0	0	0	0	0	/home/dhl_ec/bnelissen/Slides/CD3_manuscript/CD3_slides/AAA431.cd3/AAA431.cd3.run1	255	1.0	0.06	1.0	0.06	0.0	0.0	0.0	2.18134110915
0.0	0.0	0.0	0.0	0.0	568000.0	0.0	0.0	0.649999999998	0.23	0.16	0.0200000000004	1.12	0.0399999999972	0.100000000002	0.0299999999988	0.540000000001	0.0200000000004	0.259999999998	0.189999999999	0.0700000000033	AAA431.cd3.X39.Y12.tile.tissue.png	741	1	284	741	002b1551867f17738a3a817a7622a602	0	0	0	0	0	0	0	0	0	0	0	0	0	/home/dhl_ec/bnelissen/Slides/CD3_manuscript/CD3_slides/AAA431.cd3/AAA431.cd3.run1	255	1.0	0.06	1.0	0.06	0.0	0.0	0.0	2.12437323944
0.0	0.0	0.0	0.0	0.0	568000.0	0.0	0.0	0.190000000002	0.220000000001	0.32	0.0200000000004	0.939999999999	0.0400000000009	0.100000000002	0.0699999999997	0.760000000002	0.0200000000004	0.260000000002	0.199999999997	0.0600000000013	AAA431.cd3.X39.Y13.tile.tissue.png	742	1	284	742	c1801831d1b8a80934ff7ab89973bc13	0	0	0	0	0	0	0	0	0	0	0	0	0	/home/dhl_ec/bnelissen/Slides/CD3_manuscript/CD3_slides/AAA431.cd3/AAA431.cd3.run1	255	1.0	0.06	1.0	0.06	0.0	0.0	0.0	2.15316109155
0.0	0.0	0.0	0.0	0.0	568000.0	0.0	0.0	0.219999999998	0.219999999998	0.200000000001	0.0099999999984	1.15	0.0399999999972	0.100000000002	0.0199999999968	0.530000000002	0.0199999999968	0.260000000002	0.189999999999	0.0599999999977	AAA431.cd3.X39.Y14.tile.tissue.png	743	1	284	743	b6a0716e2fae4be3b0cc6bc1c93f0bd3	0	0	0	0	0	0	0	0	0	0	0	0	0	/home/dhl_ec/bnelissen/Slides/CD3_manuscript/CD3_slides/AAA431.cd3/AAA431.cd3.run1	255	1.0	0.06	1.0	0.06	0.0	-9.08172963711	0.0	2.0124958293
124.0	9568.0	52.0	472.0	9568.0	568000.0	1.0	1.0	0.199999999997	0.419999999998	0.369999999999	0.010000000002	1.63	0.0499999999993	0.100000000002	0.0299999999988	0.82	0.0300000000025	0.269999999997	0.190000000002	0.0599999999977	AAA431.cd3.X39.Y15.tile.tissue.png	744	1	284	744	3a46ae0aea6bf487b3208e18702d7ee9	0	0	0	0	0	0	0	0	0	0	0	0	0	/home/dhl_ec/bnelissen/Slides/CD3_manuscript/CD3_slides/AAA431.cd3/AAA431.cd3.run1	255	0.7	0.06	0.7	0.06	-9.49031647629	-11.4025395463	2.26835683437	0.80491632166
0.0	0.0	0.0	0.0	0.0	568000.0	0.0	0.0	0.189999999999	0.600000000002	0.220000000001	0.0099999999984	1.13	0.0400000000009	0.100000000002	0.0200000000004	0.540000000001	0.0200000000004	0.260000000002	0.209999999999	0.0900000000001	AAA431.cd3.X39.Y16.tile.tissue.png	745	1	284	745	204153534257147e801138ee5041f7ec	0	0	0	0	0	0	0	0	0	0	0	0	0	/home/dhl_ec/bnelissen/Slides/CD3_manuscript/CD3_slides/AAA431.cd3/AAA431.cd3.run1	255	1.0	0.06	1.0	0.06	0.0	-10.7161602054	0.0	1.68460773218
0.0	0.0	0.0	0.0	0.0	568000.0	0.0	0.0	0.200000000001	0.390000000003	0.360000000001	0.010000000002	1.03	0.0499999999993	0.0999999999985	0.0299999999988	0.540000000001	0.0200000000004	0.260000000002	0.290000000001	0.140000000003	AAA431.cd3.X39.Y17.tile.tissue.png	746	1	284	746	8922da2d9e854c99fabaa4a4e24284a4	0	0	0	0	0	0	0	0	0	0	0	0	0	/home/dhl_ec/bnelissen/Slides/CD3_manuscript/CD3_slides/AAA431.cd3/AAA431.cd3.run1	255	1.0	0.06	1.0	0.06	0.0	0.0	0.0	2.21441769366
0.0	0.0	0.0	0.0	0.0	568000.0	0.0	0.0	0.389999999996	0.459999999999	0.369999999999	0.0099999999984	1.16	0.0400000000009	0.0900000000001	0.0299999999988	0.529999999999	0.0200000000004	0.259999999998	0.189999999999	0.0600000000013	AAA431.cd3.X39.Y18.tile.tissue.png	747	1	284	747	387999b089a5691f41b1bcc760eb8a8c	0	0	0	0	0	0	0	0	0	0	0	0	0	/home/dhl_ec/bnelissen/Slides/CD3_manuscript/CD3_slides/AAA431.cd3/AAA431.cd3.run1	255	1.0	0.06	1.0	0.06	0.0	-8.73701213	0.0	2.09378513587
0.0	0.0	0.0	0.0	0.0	568000.0	0.0	0.0	0.200000000001	0.249999999996	0.359999999997	0.0200000000004	0.970000000001	0.0499999999993	0.100000000002	0.0299999999988	0.570000000003	0.0299999999988	0.279999999999	0.209999999999	0.0600000000013	AAA431.cd3.X39.Y19.tile.tissue.png	748	1	284	748	a5591f2b7306f15baa721ac598d644d0	0	0	0	0	0	0	0	0	0	0	0	0	0	/home/dhl_ec/bnelissen/Slides/CD3_manuscript/CD3_slides/AAA431.cd3/AAA431.cd3.run1	255	1.0	0.06	1.0	0.06	0.0	-10.5601159566	0.0	1.63582682405
0.0	0.0	0.0	0.0	0.0	568000.0	0.0	0.0	0.369999999999	0.429999999997	0.349999999999	0.0	0.949999999997	0.0400000000009	0.0999999999985	0.0200000000004	0.540000000001	0.0200000000004	0.259999999998	0.200000000001	0.0699999999997	AAA431.cd3.X39.Y2.tile.tissue.png	749	1	284	749	1f6bccb410f23c3dd80209f924db8523	0	0	0	0	0	0	0	0	0	0	0	0	0	/home/dhl_ec/bnelissen/Slides/CD3_manuscript/CD3_slides/AAA431.cd3/AAA431.cd3.run1	255	1.0	0.06	1.0	0.06	0.0	-9.02165041246	0.0	2.22066962245
0.0	0.0	0.0	0.0	0.0	568000.0	0.0	0.0	0.5	0.449999999997	0.349999999999	0.0199999999968	1.36	0.0499999999993	0.0900000000001	0.0299999999988	0.530000000002	0.0200000000004	0.260000000002	0.189999999999	0.0699999999997	AAA431.cd3.X39.Y20.tile.tissue.png	750	1	284	750	67d1acfe673a26938e10a559f5373d1a	0	0	0	0	0	0	0	0	0	0	0	0	0	/home/dhl_ec/bnelissen/Slides/CD3_manuscript/CD3_slides/AAA431.cd3/AAA431.cd3.run1	255	1.0	0.06	1.0	0.06	0.0	-10.7644326213	0.0	1.51350122156
0.0	0.0	0.0	0.0	0.0	568000.0	0.0	0.0	0.199999999997	0.210000000003	0.150000000001	0.0099999999984	1.0	0.0400000000009	0.0900000000001	0.0299999999988	0.529999999999	0.0200000000004	0.25	0.199999999997	0.0600000000013	AAA431.cd3.X39.Y21.tile.tissue.png	751	1	284	751	29778a16be2599e02270c3d4d21928bc	0	0	0	0	0	0	0	0	0	0	0	0	0	/home/dhl_ec/bnelissen/Slides/CD3_manuscript/CD3_slides/AAA431.cd3/AAA431.cd3.run1	255	1.0	0.06	1.0	0.06	0.0	-10.0792909902	0.0	1.98621759008
76.0	321936.0	36.0	5796.0	321936.0	568000.0	1.0	2.0	0.530000000002	0.459999999999	0.370000000003	0.0	1.41	0.0600000000013	0.0900000000001	0.0199999999968	1.01	0.0399999999972	0.290000000001	0.200000000001	0.0699999999997	AAA431.cd3.X39.Y22.tile.tissue.png	752	1	284	752	1232d919f41e992077a0630f5dadcc44	0	0	0	0	0	0	0	0	0	0	0	0	0	/home/dhl_ec/bnelissen/Slides/CD3_manuscript/CD3_slides/AAA431.cd3/AAA431.cd3.run1	255	0.7	0.06	0.7	0.06	-8.90356583167	-11.4966601215	3.89049610248	1.21570089679
2665.0	268630.0	891.0	6895.0	268630.0	568000.0	14.0	4.0	0.350000000002	0.289999999997	0.16	0.010000000002	2.0	0.0500000000029	0.0999999999985	0.0200000000004	1.0	0.0499999999993	0.290000000001	0.200000000001	0.0600000000013	AAA431.cd3.X39.Y23.tile.tissue.png	753	1	284	753	a90c92e7cceb7c16038b61ffd2f5d8c9	0	0	0	0	0	0	0	0	0	0	0	0	0	/home/dhl_ec/bnelissen/Slides/CD3_manuscript/CD3_slides/AAA431.cd3/AAA431.cd3.run1	255	0.7	0.06	0.7	0.06	-9.0251703462	-11.524752304	3.61392075577	1.12761977333
6504.0	255523.0	2157.0	2834.0	255523.0	568000.0	22.0	2.0	0.209999999999	0.240000000002	0.189999999999	0.0200000000004	1.51	0.0499999999993	0.110000000001	0.0200000000004	1.67	0.0400000000009	0.279999999999	0.200000000001	0.0799999999981	AAA431.cd3.X39.Y24.tile.tissue.png	754	1	284	754	6eecfd0118012aa29c2528cda731890d	0	0	0	0	0	0	0	0	0	0	0	0	0	/home/dhl_ec/bnelissen/Slides/CD3_manuscript/CD3_slides/AAA431.cd3/AAA431.cd3.run1	255	0.7	0.06	0.7	0.06	-8.55165773888	-11.9464458842	1.3573959368	1.4222877971
0.0	0.0	0.0	0.0	0.0	568000.0	0.0	0.0	0.66	0.740000000002	0.170000000002	0.010000000002	1.0	0.0399999999972	0.100000000002	0.0199999999968	0.540000000001	0.0200000000004	0.259999999998	0.23	0.0699999999997	AAA431.cd3.X39.Y3.tile.tissue.png	755	1	284	755	7766ec38f3eddd8c396c6011a399f7ac	0	0	0	0	0	0	0	0	0	0	0	0	0	/home/dhl_ec/bnelissen/Slides/CD3_manuscript/CD3_slides/AAA431.cd3/AAA431.cd3.run1	255	1.0	0.06	1.0	0.06	0.0	-10.3549277163	0.0	1.86397855857
0.0	0.0	0.0	0.0	0.0	568000.0	0.0	0.0	0.23	0.27	0.189999999999	0.0099999999984	1.06	0.0399999999972	0.100000000002	0.0299999999988	0.530000000002	0.0199999999968	0.260000000002	0.200000000001	0.0600000000013	AAA431.cd3.X39.Y4.tile.tissue.png	756	1	284	756	97d989c7fd4c09630af3a27af539415d	0	0	0	0	0	0	0	0	0	0	0	0	0	/home/dhl_ec/bnelissen/Slides/CD3_manuscript/CD3_slides/AAA431.cd3/AAA431.cd3.run1	255	1.0	0.06	1.0	0.06	0.0	-9.03290230287	0.0	2.05179368572
0.0	0.0	0.0	0.0	0.0	568000.0	0.0	0.0	0.200000000001	0.230000000003	0.210000000003	0.0200000000004	1.06	0.0400000000009	0.0999999999985	0.0299999999988	0.540000000001	0.0199999999968	0.25	0.200000000001	0.0600000000013	AAA431.cd3.X39.Y5.tile.tissue.png	757	1	284	757	da48a86c7e3aacac4d027043bb49b92f	0	0	0	0	0	0	0	0	0	0	0	0	0	/home/dhl_ec/bnelissen/Slides/CD3_manuscript/CD3_slides/AAA431.cd3/AAA431.cd3.run1	255	1.0	0.06	1.0	0.06	0.0	0.0	0.0	2.17350242077
0.0	0.0	0.0	0.0	0.0	568000.0	0.0	0.0	0.200000000001	0.220000000001	0.369999999999	0.0099999999984	0.980000000003	0.0400000000009	0.0999999999985	0.0200000000004	0.539999999997	0.0200000000004	0.25	0.200000000001	0.0699999999997	AAA431.cd3.X39.Y6.tile.tissue.png	758	1	284	758	c49bf3c3d755752f1f025b7be9bc3449	0	0	0	0	0	0	0	0	0	0	0	0	0	/home/dhl_ec/bnelissen/Slides/CD3_manuscript/CD3_slides/AAA431.cd3/AAA431.cd3.run1	255	1.0	0.06	1.0	0.06	0.0	-9.31307557667	0.0	2.14585519605
0.0	0.0	0.0	0.0	0.0	568000.0	0.0	0.0	0.249999999996	0.450000000001	0.370000000003	0.0200000000004	0.93	0.0400000000009	0.0999999999985	0.0200000000004	0.540000000001	0.0200000000004	0.260000000002	0.210000000003	0.0700000000033	AAA431.cd3.X39.Y7.tile.tissue.png	759	1	284	759	e606057bdc0f1af1478e495a29602793	0	0	0	0	0	0	0	0	0	0	0	0	0	/home/dhl_ec/bnelissen/Slides/CD3_manuscript/CD3_slides/AAA431.cd3/AAA431.cd3.run1	255	1.0	0.06	1.0	0.06	0.0	0.0	0.0	2.27362213908
0.0	0.0	0.0	0.0	0.0	568000.0	0.0	0.0	0.220000000005	0.450000000001	0.369999999999	0.0200000000004	1.1	0.0400000000009	0.0999999999985	0.0299999999988	0.540000000001	0.0199999999968	0.259999999998	0.200000000001	0.0600000000013	AAA431.cd3.X39.Y8.tile.tissue.png	760	1	284	760	549a5c18c554822689f8e3d4dc7c1619	0	0	0	0	0	0	0	0	0	0	0	0	0	/home/dhl_ec/bnelissen/Slides/CD3_manuscript/CD3_slides/AAA431.cd3/AAA431.cd3.run1	255	1.0	0.06	1.0	0.06	0.0	-9.33977073198	0.0	2.11681505432
0.0	0.0	0.0	0.0	0.0	568000.0	0.0	0.0	0.220000000001	0.34	0.359999999997	0.0099999999984	1.14	0.0399999999972	0.100000000002	0.0299999999988	0.810000000001	0.0200000000004	0.259999999998	0.200000000001	0.0599999999977	AAA431.cd3.X39.Y9.tile.tissue.png	761	1	284	761	21c1189c78a08134bee50c4bc8fe89f1	0	0	0	0	0	0	0	0	0	0	0	0	0	/home/dhl_ec/bnelissen/Slides/CD3_manuscript/CD3_slides/AAA431.cd3/AAA431.cd3.run1	255	1.0	0.06	1.0	0.06	0.0	-9.98675772548	0.0	1.95727459924
0.0	59538.0	0.0	1900.0	59538.0	4000000.0	0.0	2.0	1.02	1.65	1.1	0.0400000000009	6.15	0.349999999999	0.689999999999	0.210000000003	5.37	0.130000000001	1.99	1.42	0.650000000001	AAA431.cd3.X4.Y10.tile.tissue.png	762	1	2000	762	8796a1fae08e2e9f80aca6df2c025819	0	0	0	0	0	0	0	0	0	0	0	0	0	/home/dhl_ec/bnelissen/Slides/CD3_manuscript/CD3_slides/AAA431.cd3/AAA431.cd3.run1	255	0.7	0.06	0.7	0.06	0.0	-11.6298119015	0.0149729485643	0.035382022522
1234.0	46665.0	286.0	2577.0	46665.0	4000000.0	5.0	7.0	1.21	2.09	1.45	0.0499999999993	6.13	0.350000000002	0.700000000001	0.200000000001	6.29	0.189999999999	1.98	1.42	0.540000000001	AAA431.cd3.X4.Y11.tile.tissue.png	763	1	2000	763	dac56152a9d5e7bf3f8a9417ba02ac68	0	0	0	0	0	0	0	0	0	0	0	0	0	/home/dhl_ec/bnelissen/Slides/CD3_manuscript/CD3_slides/AAA431.cd3/AAA431.cd3.run1	255	0.7	0.06	0.7	0.06	-8.03016330288	-11.6712958754	0.811622740532	0.0411916191406
0.0	9436.0	0.0	790.0	9436.0	4000000.0	0.0	3.0	1.31	1.31	1.1	0.0499999999993	6.15	0.620000000003	0.689999999999	0.210000000003	5.75	0.130000000001	1.97	1.42	0.530000000002	AAA431.cd3.X4.Y12.tile.tissue.png	764	1	2000	764	a201fe56a2509c67a0d8329b10e24b99	0	0	0	0	0	0	0	0	0	0	0	0	0	/home/dhl_ec/bnelissen/Slides/CD3_manuscript/CD3_slides/AAA431.cd3/AAA431.cd3.run1	255	0.7	0.06	0.7	0.06	-8.6397751677	-12.5441493878	1.87574717676	0.0312534056396
0.0	83691.0	0.0	3647.0	83691.0	4000000.0	0.0	10.0	1.25	1.31	1.06	0.0499999999993	6.04	0.369999999999	0.739999999998	0.200000000001	5.85	0.129999999997	2.0	1.43	0.559999999994	AAA431.cd3.X4.Y13.tile.tissue.png	765	1	2000	765	10cb97ebf7344c147ab2d69b34ddd4c0	0	0	0	0	0	0	0	0	0	0	0	0	0	/home/dhl_ec/bnelissen/Slides/CD3_manuscript/CD3_slides/AAA431.cd3/AAA431.cd3.run1	255	0.7	0.06	0.7	0.06	-8.25900893421	-12.5114080464	1.79974969668	0.0528455761719
0.0	75015.0	0.0	4322.0	75015.0	4000000.0	0.0	10.0	1.16	1.46	1.47	0.0500000000029	6.14	0.360000000001	0.670000000002	0.209999999999	5.8	0.130000000001	1.99	1.42	0.759999999998	AAA431.cd3.X4.Y14.tile.tissue.png	766	1	2000	766	7bfcdc5df32de91f39e6362f4f942673	0	0	0	0	0	0	0	0	0	0	0	0	0	/home/dhl_ec/bnelissen/Slides/CD3_manuscript/CD3_slides/AAA431.cd3/AAA431.cd3.run1	255	0.7	0.06	0.7	0.06	-6.55990503309	-11.4651301536	0.271850914481	0.0358704648437
165.0	17346.0	86.0	1344.0	17346.0	4000000.0	2.0	5.0	1.17	1.47	1.48	0.0499999999993	6.13	0.349999999999	0.690000000002	0.200000000001	6.18	0.189999999999	1.96	1.44	0.610000000001	AAA431.cd3.X4.Y15.tile.tissue.png	767	1	2000	767	65a8706ef4310a1f11e69b14c308fa15	0	0	0	0	0	0	0	0	0	0	0	0	0	/home/dhl_ec/bnelissen/Slides/CD3_manuscript/CD3_slides/AAA431.cd3/AAA431.cd3.run1	255	0.7	0.06	0.7	0.06	-9.11755704439	-12.52177574	1.75443973159	0.0255793608398
9756.0	935888.0	4308.0	8326.0	935888.0	4000000.0	93.0	3.0	1.3	1.43	1.25	0.0400000000009	6.27	0.66	0.700000000001	0.170000000002	6.87	0.239999999998	2.04	1.43	0.580000000002	AAA431.cd3.X4.Y16.tile.tissue.png	768	1	2000	768	de5d02acb6359f693a8c43b3ea53fd4b	0	0	0	0	0	0	0	0	0	0	0	0	0	/home/dhl_ec/bnelissen/Slides/CD3_manuscript/CD3_slides/AAA431.cd3/AAA431.cd3.run1	255	0.7	0.06	0.7	0.06	-8.9749684018	-12.1954665017	1.39581116421	0.0956017167969
17670.0	3160047.0	7937.0	18035.0	3160047.0	4000000.0	181.0	8.0	1.42	1.56	1.21	0.0400000000009	6.4	0.350000000002	0.709999999999	0.0900000000001	8.55	0.32	2.08	1.42	0.669999999998	AAA431.cd3.X4.Y17.tile.tissue.png	769	1	2000	769	013d626ac09904d288015b2926430f79	0	0	0	0	0	0	0	0	0	0	0	0	0	/home/dhl_ec/bnelissen/Slides/CD3_manuscript/CD3_slides/AAA431.cd3/AAA431.cd3.run1	255	0.7	0.06	0.7	0.06	-9.11206940162	-12.6489168288	1.60329356514	0.30243663916
33240.0	3164979.0	14062.0	21489.0	3164979.0	4000000.0	314.0	2.0	1.49	1.66	1.32	0.0400000000009	6.65	0.360000000001	0.689999999999	0.0900000000001	8.62	0.32	2.1	1.42000000001	0.599999999999	AAA431.cd3.X4.Y18.tile.tissue.png	770	1	2000	770	34e59615edeab00898479c52f63e5393	0	0	0	0	0	0	0	0	0	0	0	0	0	/home/dhl_ec/bnelissen/Slides/CD3_manuscript/CD3_slides/AAA431.cd3/AAA431.cd3.run1	255	0.7	0.06	0.7	0.06	-9.15575399081	-12.5904043133	1.31088800277	0.358824735352
26977.0	3844007.0	12427.0	11825.0	3844007.0	4000000.0	287.0	2.0	1.35	1.68	1.12	0.0400000000009	6.3	0.350000000002	0.699999999997	0.0600000000013	9.12	0.34	2.06	1.42	0.810000000001	AAA431.cd3.X4.Y19.tile.tissue.png	771	1	2000	771	767d11be1110991f3f056506c27262db	0	0	0	0	0	0	0	0	0	0	0	0	0	/home/dhl_ec/bnelissen/Slides/CD3_manuscript/CD3_slides/AAA431.cd3/AAA431.cd3.run1	255	0.7	0.06	0.7	0.06	-9.07906068007	-12.4326000331	0.964631680957	0.314498538452
174.0	321822.0	73.0	8248.0	321822.0	4000000.0	2.0	11.0	1.15	1.42	1.19	0.0499999999993	6.13	0.43	0.950000000001	0.199999999997	6.31	0.209999999999	1.98	1.44	0.349999999999	AAA431.cd3.X4.Y2.tile.tissue.png	772	1	2000	772	9be0eb46fa8ecca40ca70512b40a7318	0	0	0	0	0	0	0	0	0	0	0	0	0	/home/dhl_ec/bnelissen/Slides/CD3_manuscript/CD3_slides/AAA431.cd3/AAA431.cd3.run1	255	0.7	0.06	0.7	0.06	-6.35841247528	-10.057328718	0.130408830285	5.20579110596
12497.0	3999960.0	6104.0	8006.0	3999960.0	4000000.0	138.0	1.0	1.26	1.61	1.11	0.0500000000029	5.99	0.349999999999	0.720000000001	0.0599999999977	9.14	0.350000000002	2.04	1.42	0.409999999996	AAA431.cd3.X4.Y20.tile.tissue.png	773	1	2000	773	a79b8a33c6f14d1f00499c9b8a1aac97	0	0	0	0	0	0	0	0	0	0	0	0	0	/home/dhl_ec/bnelissen/Slides/CD3_manuscript/CD3_slides/AAA431.cd3/AAA431.cd3.run1	255	0.7	0.0687164179183	0.7	0.0687164179183	-8.87197074365	-12.0455893928	0.533772400346	0.0659244117622
5435.0	3111863.0	2195.0	25921.0	3111863.0	4000000.0	43.0	13.0	1.22	1.54	1.47	0.0499999999993	6.61	0.349999999999	0.699999999997	0.0900000000001	8.34	0.310000000001	2.09	1.42	0.379999999997	AAA431.cd3.X4.Y21.tile.tissue.png	774	1	2000	774	df25ffb79f5b5b1330beb5b2be46e91d	0	0	0	0	0	0	0	0	0	0	0	0	0	/home/dhl_ec/bnelissen/Slides/CD3_manuscript/CD3_slides/AAA431.cd3/AAA431.cd3.run1	255	0.7	0.06	0.7	0.06	-8.24176611826	-11.6513815593	0.904423607417	0.592246708008
263.0	1764180.0	160.0	23428.0	1764180.0	4000000.0	3.0	16.0	1.2	1.58	1.07	0.0400000000009	6.02	0.349999999999	0.75	0.139999999999	7.34	0.259999999998	2.09	1.43	0.380000000001	AAA431.cd3.X4.Y22.tile.tissue.png	775	1	2000	775	0c764077c1749c2b9bd27ad06f024f23	0	0	0	0	0	0	0	0	0	0	0	0	0	/home/dhl_ec/bnelissen/Slides/CD3_manuscript/CD3_slides/AAA431.cd3/AAA431.cd3.run1	255	0.7	0.06	0.7	0.06	-7.0171159238	-10.9768489785	0.115328564437	0.0430899609375
0.0	525639.0	0.0	12194.0	525639.0	4000000.0	0.0	11.0	0.93	1.12	1.15	0.0599999999977	6.16	0.360000000001	0.739999999998	0.189999999999	5.58	0.150000000001	2.01	1.43	0.379999999994	AAA431.cd3.X4.Y23.tile.tissue.png	776	1	2000	776	c16e4aebd32852b94e3d64aa01213cbc	0	0	0	0	0	0	0	0	0	0	0	0	0	/home/dhl_ec/bnelissen/Slides/CD3_manuscript/CD3_slides/AAA431.cd3/AAA431.cd3.run1	255	0.7	0.06	0.7	0.06	0.0	-10.8624695549	0.293046029452	4.06786878223
490.0	920756.0	229.0	8769.0	920756.0	4000000.0	5.0	8.0	1.73	1.91	1.08	0.0399999999972	6.14	0.360000000001	0.689999999999	0.169999999998	6.66	0.230000000003	2.02	1.43	0.380000000001	AAA431.cd3.X4.Y3.tile.tissue.png	777	1	2000	777	00405d5085bfd8cef932336aa7423ea9	0	0	0	0	0	0	0	0	0	0	0	0	0	/home/dhl_ec/bnelissen/Slides/CD3_manuscript/CD3_slides/AAA431.cd3/AAA431.cd3.run1	255	0.7	0.06	0.7	0.06	-9.01648031898	-12.2645594718	1.61938906551	0.0852302871094
5815.0	3967868.0	3218.0	9110.0	3967868.0	4000000.0	75.0	1.0	1.41	1.37	1.16	0.0499999999993	6.02	0.349999999999	0.699999999997	0.0600000000013	9.09	0.439999999999	2.21	1.43	0.400000000001	AAA431.cd3.X4.Y4.tile.tissue.png	778	1	2000	778	ce852e940e27340b4267a7fe59a2de58	0	0	0	0	0	0	0	0	0	0	0	0	0	/home/dhl_ec/bnelissen/Slides/CD3_manuscript/CD3_slides/AAA431.cd3/AAA431.cd3.run1	255	0.7	0.06	0.7	0.06	-8.63323403849	-12.0038474119	0.662466205648	0.0752290476685
29531.0	4000000.0	12306.0	7996.0	4000000.0	4000000.0	262.0	1.0	1.28	1.2	1.61	0.0400000000009	5.89	0.27	0.699999999997	0.0499999999993	9.28	0.350000000002	2.04	1.42	0.389999999999	AAA431.cd3.X4.Y5.tile.tissue.png	779	1	2000	779	85d498620110623cd6234375ad6adc99	0	0	0	0	0	0	0	0	0	0	0	0	0	/home/dhl_ec/bnelissen/Slides/CD3_manuscript/CD3_slides/AAA431.cd3/AAA431.cd3.run1	255	0.7	0.06	0.7	0.06	-9.24770580725	-11.7011509994	0.670903298355	0.0977066731911
34796.0	3404014.0	15050.0	13511.0	3404014.0	4000000.0	347.0	4.0	1.28	1.68	1.06	0.0400000000009	6.07	0.360000000001	0.700000000001	0.0699999999997	8.93	0.34	2.07	1.43	0.540000000001	AAA431.cd3.X4.Y6.tile.tissue.png	780	1	2000	780	7c13c01841c3d8180f2baca392657779	0	0	0	0	0	0	0	0	0	0	0	0	0	/home/dhl_ec/bnelissen/Slides/CD3_manuscript/CD3_slides/AAA431.cd3/AAA431.cd3.run1	255	0.7	0.06	0.7	0.06	-9.08627327553	-12.3968470464	1.06001905005	0.170686970703
5698.0	1058603.0	2687.0	14001.0	1058603.0	4000000.0	64.0	9.0	1.16	1.55	1.44	0.0499999999993	6.34	0.360000000001	0.689999999999	0.16	6.99	0.240000000002	2.07	1.42	0.559999999998	AAA431.cd3.X4.Y7.tile.tissue.png	781	1	2000	781	dbea69dbcceba07380659229a0b1e5a1	0	0	0	0	0	0	0	0	0	0	0	0	0	/home/dhl_ec/bnelissen/Slides/CD3_manuscript/CD3_slides/AAA431.cd3/AAA431.cd3.run1	255	0.7	0.06	0.7	0.06	-8.97490870667	-12.7103040653	1.12767354489	0.183260798828
0.0	151027.0	0.0	6052.0	151027.0	4000000.0	0.0	9.0	1.13	1.32	1.09	0.0500000000029	6.06	0.48	0.829999999998	0.200000000001	5.86	0.139999999999	2.0	1.43	0.559999999994	AAA431.cd3.X4.Y8.tile.tissue.png	782	1	2000	782	1bed21dde71849f62a0dfa77236144cc	0	0	0	0	0	0	0	0	0	0	0	0	0	/home/dhl_ec/bnelissen/Slides/CD3_manuscript/CD3_slides/AAA431.cd3/AAA431.cd3.run1	255	0.7	0.06	0.7	0.06	-4.61593572677	-11.2137890808	0.0894243141729	0.0361499493408
0.0	48550.0	0.0	2470.0	48550.0	4000000.0	0.0	4.0	1.12	1.29	1.13	0.0500000000029	6.18	0.350000000002	0.68	0.209999999999	5.37	0.129999999997	1.98	1.43	0.5	AAA431.cd3.X4.Y9.tile.tissue.png	783	1	2000	783	dd9e0b087829df2b8e459d75b4a11d1a	0	0	0	0	0	0	0	0	0	0	0	0	0	/home/dhl_ec/bnelissen/Slides/CD3_manuscript/CD3_slides/AAA431.cd3/AAA431.cd3.run1	255	0.7	0.06	0.7	0.06	0.0	-11.4597229699	0.0779576216127	0.0415750638123
0.0	0.0	0.0	0.0	0.0	4000000.0	0.0	0.0	1.35	1.29	1.15	0.0400000000009	5.76	0.290000000001	0.679999999997	0.210000000003	4.27	0.119999999999	1.9	1.43	0.509999999998	AAA431.cd3.X5.Y10.tile.tissue.png	784	1	2000	784	de9fdd31c6e36771435607fccafb6416	0	0	0	0	0	0	0	0	0	0	0	0	0	/home/dhl_ec/bnelissen/Slides/CD3_manuscript/CD3_slides/AAA431.cd3/AAA431.cd3.run1	255	1.0	0.06	1.0	0.06	0.0	-12.6614887015	0.0	0.0299103869972
0.0	1759.0	0.0	193.0	1759.0	4000000.0	0.0	1.0	1.1	2.01	1.16	0.0400000000009	6.07	0.349999999999	0.710000000003	0.209999999999	5.28	0.130000000001	1.95	1.42	0.570000000003	AAA431.cd3.X5.Y11.tile.tissue.png	785	1	2000	785	6e54d4a567b2b58b9413c949d7a4e28b	0	0	0	0	0	0	0	0	0	0	0	0	0	/home/dhl_ec/bnelissen/Slides/CD3_manuscript/CD3_slides/AAA431.cd3/AAA431.cd3.run1	255	0.7	0.06	0.7	0.06	0.0	-12.5903899848	1.77134863337	0.0280348837585
0.0	6651.0	0.0	606.0	6651.0	4000000.0	0.0	3.0	1.11	1.26	1.06	0.0499999999993	6.15	0.510000000002	0.82	0.210000000003	5.88	0.130000000001	1.96	1.43	0.519999999997	AAA431.cd3.X5.Y12.tile.tissue.png	786	1	2000	786	818afe1faafd4e5332c98f2ed5af4ffb	0	0	0	0	0	0	0	0	0	0	0	0	0	/home/dhl_ec/bnelissen/Slides/CD3_manuscript/CD3_slides/AAA431.cd3/AAA431.cd3.run1	255	0.7	0.06	0.7	0.06	-8.05507877897	-12.6175468936	2.64229820892	0.027522678833
3270.0	1278001.0	1662.0	17400.0	1278001.0	4000000.0	37.0	9.0	1.14	1.33	1.13	0.0499999999993	6.67	0.369999999999	0.699999999997	0.16	7.14	0.25	2.07	1.44	0.730000000003	AAA431.cd3.X5.Y13.tile.tissue.png	787	1	2000	787	68734634684092edf7263a321389a56b	0	0	0	0	0	0	0	0	0	0	0	0	0	/home/dhl_ec/bnelissen/Slides/CD3_manuscript/CD3_slides/AAA431.cd3/AAA431.cd3.run1	255	0.7	0.06	0.7	0.06	-8.8228603088	-12.7076078149	1.8523856252	0.188492708984
3612.0	1726862.0	1649.0	27507.0	1726862.0	4000000.0	38.0	15.0	1.29	1.51	1.15	0.0499999999993	6.39	0.360000000001	0.699999999997	0.139999999999	7.39	0.259999999998	2.12	1.43	0.52	AAA431.cd3.X5.Y14.tile.tissue.png	788	1	2000	788	dc5c79d734eb47d453ad8030e9b76879	0	0	0	0	0	0	0	0	0	0	0	0	0	/home/dhl_ec/bnelissen/Slides/CD3_manuscript/CD3_slides/AAA431.cd3/AAA431.cd3.run1	255	0.7	0.06	0.7	0.06	-8.96891660242	-12.5503579655	1.60842631093	0.207063681641
6517.0	1313054.0	2966.0	11596.0	1313054.0	4000000.0	69.0	7.0	1.6	1.32	1.12	0.0399999999972	6.38	0.360000000001	0.689999999999	0.149999999998	7.12	0.25	2.08	1.43	0.519999999997	AAA431.cd3.X5.Y15.tile.tissue.png	789	1	2000	789	47dbe248d6ee47df3b17ee153a9f2697	0	0	0	0	0	0	0	0	0	0	0	0	0	/home/dhl_ec/bnelissen/Slides/CD3_manuscript/CD3_slides/AAA431.cd3/AAA431.cd3.run1	255	0.7	0.06	0.7	0.06	-9.25923070905	-12.3338079581	1.69196661616	0.137036771484
40910.0	3900997.0	18831.0	8439.0	3900997.0	4000000.0	455.0	1.0	1.35	1.63	1.15	0.0400000000009	8.43	0.349999999999	0.700000000001	0.0600000000013	9.32	0.350000000002	2.05	1.43	0.400000000001	AAA431.cd3.X5.Y16.tile.tissue.png	790	1	2000	790	e955b32943574afdd4f30236bf87c810	0	0	0	0	0	0	0	0	0	0	0	0	0	/home/dhl_ec/bnelissen/Slides/CD3_manuscript/CD3_slides/AAA431.cd3/AAA431.cd3.run1	255	0.7	0.06	0.7	0.06	-9.29904824787	-12.5046102639	1.25679980092	0.236193067383
30913.0	3780367.0	14062.0	12740.0	3780367.0	4000000.0	349.0	3.0	1.52	1.48	1.28	0.0500000000029	5.92	0.34	0.700000000001	0.0599999999977	9.1	0.34	2.06	1.73	0.699999999997	AAA431.cd3.X5.Y17.tile.tissue.png	791	1	2000	791	e2cb876721ee38cbe4c9e66e20ddb80b	0	0	0	0	0	0	0	0	0	0	0	0	0	/home/dhl_ec/bnelissen/Slides/CD3_manuscript/CD3_slides/AAA431.cd3/AAA431.cd3.run1	255	0.7	0.06	0.7	0.06	-9.1800164211	-12.199065604	1.11186019646	0.24268253125
20590.0	3948095.0	9808.0	11527.0	3948095.0	4000000.0	245.0	1.0	1.37	1.62	1.11	0.0500000000029	6.44	0.350000000002	0.700000000001	0.0600000000013	9.07999999999	0.350000000002	2.06	1.43	0.59	AAA431.cd3.X5.Y18.tile.tissue.png	792	1	2000	792	3e4c2256aff8317daef1f797a55d6dcc	0	0	0	0	0	0	0	0	0	0	0	0	0	/home/dhl_ec/bnelissen/Slides/CD3_manuscript/CD3_slides/AAA431.cd3/AAA431.cd3.run1	255	0.7	0.06	0.7	0.06	-9.12927317564	-12.6152006918	1.23453331658	0.333166894043
25863.0	3982945.0	11045.0	8926.0	3982945.0	4000000.0	245.0	2.0	1.71	1.52	1.19	0.0400000000009	5.93	0.350000000002	0.689999999999	0.0600000000013	9.17	0.350000000002	2.05	1.42	0.560000000001	AAA431.cd3.X5.Y19.tile.tissue.png	793	1	2000	793	5b0ce15b84ec94385014f2457b2762fb	0	0	0	0	0	0	0	0	0	0	0	0	0	/home/dhl_ec/bnelissen/Slides/CD3_manuscript/CD3_slides/AAA431.cd3/AAA431.cd3.run1	255	0.7	0.06	0.7	0.06	-9.13913252942	-12.0959985698	0.877370011336	0.170775646851
55.0	112842.0	30.0	4395.0	112842.0	4000000.0	1.0	8.0	1.3	1.43	1.19	0.0600000000013	6.09999999999	0.349999999999	0.840000000004	0.200000000001	6.18	0.189999999999	1.99	1.43	0.350000000002	AAA431.cd3.X5.Y2.tile.tissue.png	794	1	2000	794	3b2d6fe33f0b5e46bc22c37791826e67	0	0	0	0	0	0	0	0	0	0	0	0	0	/home/dhl_ec/bnelissen/Slides/CD3_manuscript/CD3_slides/AAA431.cd3/AAA431.cd3.run1	255	0.7	0.06	0.7	0.06	-7.03580475764	-10.3489304077	0.15701404087	6.93411977319
21917.0	3782603.0	9969.0	11252.0	3782603.0	4000000.0	212.0	4.0	1.29	1.63	1.1	0.0499999999993	6.38	0.350000000002	0.699999999997	0.0600000000013	9.04	0.34	2.06	1.42	0.639999999999	AAA431.cd3.X5.Y20.tile.tissue.png	795	1	2000	795	1fe02211cdbfa21f3eeb8cc364a288db	0	0	0	0	0	0	0	0	0	0	0	0	0	/home/dhl_ec/bnelissen/Slides/CD3_manuscript/CD3_slides/AAA431.cd3/AAA431.cd3.run1	255	0.7	0.06	0.7	0.06	-8.71129126156	-11.6494526188	0.672086674461	0.145715928101
4567.0	3485524.0	1877.0	23296.0	3485524.0	4000000.0	39.0	12.0	1.56	1.36	1.12	0.0499999999993	6.55	0.620000000003	0.709999999999	0.0800000000017	8.65	0.330000000002	2.09	1.43	0.370000000003	AAA431.cd3.X5.Y21.tile.tissue.png	796	1	2000	796	0d3ee5fddcc29b17c0c0b627102baa1b	0	0	0	0	0	0	0	0	0	0	0	0	0	/home/dhl_ec/bnelissen/Slides/CD3_manuscript/CD3_slides/AAA431.cd3/AAA431.cd3.run1	255	0.7	0.06	0.7	0.06	-7.56201861277	-10.7032616716	0.23908428964	0.164136187378
200.0	865612.0	103.0	17924.0	865612.0	4000000.0	3.0	14.0	1.22	2.03	1.2	0.0400000000009	6.19	0.549999999999	0.770000000004	0.169999999998	6.74	0.23	2.07	1.43	0.380000000001	AAA431.cd3.X5.Y22.tile.tissue.png	797	1	2000	797	4644f87ac164c747de10eaa0e787fd09	0	0	0	0	0	0	0	0	0	0	0	0	0	/home/dhl_ec/bnelissen/Slides/CD3_manuscript/CD3_slides/AAA431.cd3/AAA431.cd3.run1	255	0.7	0.06	0.7	0.06	-7.3244660226	-11.3930807648	0.141341792422	0.0427097714844
0.0	376955.0	0.0	9820.0	376955.0	4000000.0	0.0	8.0	1.15	1.31	1.17	0.0499999999993	6.14	0.360000000001	0.699999999997	0.200000000001	5.58	0.149999999998	2.01	1.43	0.369999999999	AAA431.cd3.X5.Y23.tile.tissue.png	798	1	2000	798	abbb45d62c67efbc47dcb0272217d5a9	0	0	0	0	0	0	0	0	0	0	0	0	0	/home/dhl_ec/bnelissen/Slides/CD3_manuscript/CD3_slides/AAA431.cd3/AAA431.cd3.run1	255	0.7	0.06	0.7	0.06	0.0	-10.1224445732	0.208774505578	0.353876056396
3662.0	2338899.0	1823.0	12120.0	2338899.0	4000000.0	44.0	3.0	1.44	1.35	1.08	0.0499999999993	7.51	0.349999999999	0.700000000004	0.120000000003	7.98	0.279999999999	2.03	1.43	0.389999999999	AAA431.cd3.X5.Y3.tile.tissue.png	799	1	2000	799	97fa89d15af169dde79ded91d11e2fe9	0	0	0	0	0	0	0	0	0	0	0	0	0	/home/dhl_ec/bnelissen/Slides/CD3_manuscript/CD3_slides/AAA431.cd3/AAA431.cd3.run1	255	0.7	0.06	0.7	0.06	-8.87929596696	-11.9841418576	1.23792927326	0.142839130859
36859.0	3996630.0	15732.0	8334.0	3996630.0	4000000.0	356.0	1.0	1.25	1.68	1.09	0.0400000000009	6.16	0.649999999998	0.709999999999	0.0599999999977	9.44	0.349999999999	2.04	1.43	0.490000000002	AAA431.cd3.X5.Y4.tile.tissue.png	800	1	2000	800	fe6b4474f36183d7030c4ba0e68784c1	0	0	0	0	0	0	0	0	0	0	0	0	0	/home/dhl_ec/bnelissen/Slides/CD3_manuscript/CD3_slides/AAA431.cd3/AAA431.cd3.run1	255	0.7	0.06	0.7	0.06	-9.33975248872	-11.661563148	0.636115291055	0.117685787323
50415.0	3654543.0	21880.0	11687.0	3654543.0	4000000.0	546.0	3.0	1.32	1.66	1.11	0.0400000000009	6.88	0.349999999999	0.700000000001	0.0699999999997	9.06	0.34	2.06	1.43	0.639999999999	AAA431.cd3.X5.Y5.tile.tissue.png	801	1	2000	801	bd0e94c88e78fa594d867e556bc33474	0	0	0	0	0	0	0	0	0	0	0	0	0	/home/dhl_ec/bnelissen/Slides/CD3_manuscript/CD3_slides/AAA431.cd3/AAA431.cd3.run1	255	0.7	0.06	0.7	0.06	-9.17236731251	-12.4822988168	1.06714364252	0.212663976562
1221.0	368732.0	566.0	9412.0	368732.0	4000000.0	14.0	11.0	1.39	1.29	1.12	0.0400000000009	6.44	0.360000000001	0.730000000003	0.189999999999	6.44	0.209999999999	2.02	1.43	0.41	AAA431.cd3.X5.Y6.tile.tissue.png	802	1	2000	802	5dd48fcf59b6c08886b45c3aeef72754	0	0	0	0	0	0	0	0	0	0	0	0	0	/home/dhl_ec/bnelissen/Slides/CD3_manuscript/CD3_slides/AAA431.cd3/AAA431.cd3.run1	255	0.7	0.06	0.7	0.06	-8.27472451363	-12.6026508937	0.931197254552	0.0872446757813
0.0	81613.0	0.0	3170.0	81613.0	4000000.0	0.0	5.0	1.32	1.29	1.16	0.0400000000009	6.17	0.360000000001	0.680000000004	0.209999999999	5.42	0.130000000001	2.0	1.41999999999	0.360000000004	AAA431.cd3.X5.Y7.tile.tissue.png	803	1	2000	803	6cba14ebf227eee9163f236049e7c139	0	0	0	0	0	0	0	0	0	0	0	0	0	/home/dhl_ec/bnelissen/Slides/CD3_manuscript/CD3_slides/AAA431.cd3/AAA431.cd3.run1	255	0.7	0.06	0.7	0.06	0.0	-11.7404599759	0.0293899148554	0.0320159349365
0.0	28021.0	0.0	1140.0	28021.0	4000000.0	0.0	3.0	1.16	1.31	1.07	0.0399999999972	6.12	0.48	0.829999999998	0.209999999999	5.84	0.119999999999	1.97	1.51	0.349999999999	AAA431.cd3.X5.Y8.tile.tissue.png	804	1	2000	804	1f99101e908b207ed950e3cf0a0bbf3c	0	0	0	0	0	0	0	0	0	0	0	0	0	/home/dhl_ec/bnelissen/Slides/CD3_manuscript/CD3_slides/AAA431.cd3/AAA431.cd3.run1	255	0.7	0.06	0.7	0.06	-7.23811980966	-12.1664216255	0.419749766034	0.0297668586426
0.0	0.0	0.0	0.0	0.0	4000000.0	0.0	0.0	1.14	1.27	1.14	0.0499999999993	5.65	0.280000000002	0.670000000006	0.210000000003	4.25	0.110000000001	1.88	1.43	0.390000000003	AAA431.cd3.X5.Y9.tile.tissue.png	805	1	2000	805	f2920ab97c6a19bf41efe94b4cecd61f	0	0	0	0	0	0	0	0	0	0	0	0	0	/home/dhl_ec/bnelissen/Slides/CD3_manuscript/CD3_slides/AAA431.cd3/AAA431.cd3.run1	255	1.0	0.06	1.0	0.06	0.0	-12.5256791902	0.0	0.0287739641533
118.0	9044.0	67.0	951.0	9044.0	4000000.0	1.0	5.0	1.18	1.28	1.15	0.0500000000029	6.13	0.349999999999	0.689999999999	0.200000000001	6.17	0.200000000001	1.97	1.43	0.57	AAA431.cd3.X6.Y10.tile.tissue.png	806	1	2000	806	872b9358c53f02c28641625afdf1d312	0	0	0	0	0	0	0	0	0	0	0	0	0	/home/dhl_ec/bnelissen/Slides/CD3_manuscript/CD3_slides/AAA431.cd3/AAA431.cd3.run1	255	0.7	0.06	0.7	0.06	-8.53493397238	-12.2162604523	1.52627698873	0.0278990852051
2021.0	556368.0	1057.0	10442.0	556368.0	4000000.0	25.0	6.0	1.11	1.39	1.29	0.0500000000029	6.31	0.649999999998	0.700000000001	0.190000000002	6.56	0.220000000001	2.08	1.42	0.580000000002	AAA431.cd3.X6.Y11.tile.tissue.png	807	1	2000	807	74efcb30118e5c087ca17fb84a881910	0	0	0	0	0	0	0	0	0	0	0	0	0	/home/dhl_ec/bnelissen/Slides/CD3_manuscript/CD3_slides/AAA431.cd3/AAA431.cd3.run1	255	0.7	0.06	0.7	0.06	-9.0275365188	-12.5396557955	1.52124421045	0.0689775410156
9901.0	2880526.0	5014.0	11587.0	2880526.0	4000000.0	123.0	3.0	1.22	1.56	1.19	0.0499999999993	6.34	0.369999999999	0.710000000003	0.0999999999985	8.35	0.299999999999	2.09	1.44	0.860000000001	AAA431.cd3.X6.Y12.tile.tissue.png	808	1	2000	808	61f15613e9a5cee5940bbab89d1c0f3e	0	0	0	0	0	0	0	0	0	0	0	0	0	/home/dhl_ec/bnelissen/Slides/CD3_manuscript/CD3_slides/AAA431.cd3/AAA431.cd3.run1	255	0.7	0.06	0.7	0.06	-9.08488626023	-12.5737562167	1.5542578282	0.207940823242
13792.0	3837361.0	6929.0	12017.0	3837361.0	4000000.0	174.0	1.0	1.47	1.77	1.08	0.0400000000009	6.54	0.360000000001	0.759999999998	0.0699999999997	9.0	0.350000000002	2.07	1.42	0.610000000001	AAA431.cd3.X6.Y13.tile.tissue.png	809	1	2000	809	29767d4759ceed14233a9dd35f270874	0	0	0	0	0	0	0	0	0	0	0	0	0	/home/dhl_ec/bnelissen/Slides/CD3_manuscript/CD3_slides/AAA431.cd3/AAA431.cd3.run1	255	0.7	0.06	0.7	0.06	-9.03979762817	-12.5659478843	1.3629557251	0.253122376953
24610.0	3774173.0	11954.0	10020.0	3774173.0	4000000.0	279.0	1.0	1.31	1.38	1.07	0.0400000000009	6.4	0.349999999999	0.700000000001	0.0599999999977	9.02	0.34	2.06	1.43	0.630000000005	AAA431.cd3.X6.Y14.tile.tissue.png	810	1	2000	810	5e4a6cfee3c87e94b703037bb5b2815c	0	0	0	0	0	0	0	0	0	0	0	0	0	/home/dhl_ec/bnelissen/Slides/CD3_manuscript/CD3_slides/AAA431.cd3/AAA431.cd3.run1	255	0.7	0.06	0.7	0.06	-9.24734653818	-12.7350196667	1.34503486113	0.316510124268
22338.0	3988127.0	10805.0	8946.0	3988127.0	4000000.0	253.0	1.0	1.17	2.26	1.11	0.0400000000009	8.21	0.350000000002	0.699999999997	0.0600000000013	9.15	0.560000000001	2.13	1.73	0.670000000002	AAA431.cd3.X6.Y15.tile.tissue.png	811	1	2000	811	a66e5dbe873a9c98b894261607c50ede	0	0	0	0	0	0	0	0	0	0	0	0	0	/home/dhl_ec/bnelissen/Slides/CD3_manuscript/CD3_slides/AAA431.cd3/AAA431.cd3.run1	255	0.7	0.06	0.7	0.06	-9.41338349583	-12.6597869756	1.28777328836	0.255737261597
27529.0	3966852.0	13470.0	10038.0	3966852.0	4000000.0	333.0	1.0	1.41	1.48	1.23	0.0500000000029	6.05	0.34	0.709999999999	0.0600000000013	9.22	0.360000000001	2.12	1.45	0.409999999996	AAA431.cd3.X6.Y16.tile.tissue.png	812	1	2000	812	df98f7cd0a2b14b719c6c7ba5b2e06c4	0	0	0	0	0	0	0	0	0	0	0	0	0	/home/dhl_ec/bnelissen/Slides/CD3_manuscript/CD3_slides/AAA431.cd3/AAA431.cd3.run1	255	0.7	0.06	0.7	0.06	-9.23777745066	-12.4056438134	1.16862412612	0.190457012939
32962.0	3903218.0	13881.0	11317.0	3903218.0	4000000.0	303.0	2.0	1.54	1.06	1.09	0.0400000000009	6.61	0.349999999999	0.700000000001	0.0599999999977	9.64	0.349999999999	2.05	1.73	0.400000000001	AAA431.cd3.X6.Y17.tile.tissue.png	813	1	2000	813	ef6e2110ac6d94660c51caf65c8254e3	0	0	0	0	0	0	0	0	0	0	0	0	0	/home/dhl_ec/bnelissen/Slides/CD3_manuscript/CD3_slides/AAA431.cd3/AAA431.cd3.run1	255	0.7	0.0683231689224	0.7	0.0683231689224	-8.87041012371	-12.5696361348	0.839062298295	0.229483822266
138722.0	3998561.0	58209.0	8156.0	3998561.0	4000000.0	1477.0	1.0	1.57	1.71	1.48	0.0400000000009	6.02	0.34	0.709999999999	0.0499999999993	9.97	0.369999999999	2.04	1.43	0.400000000005	AAA431.cd3.X6.Y18.tile.tissue.png	814	1	2000	814	814aa608ade5a2c4dd91c241aff437cd	0	0	0	0	0	0	0	0	0	0	0	0	0	/home/dhl_ec/bnelissen/Slides/CD3_manuscript/CD3_slides/AAA431.cd3/AAA431.cd3.run1	255	0.7	0.0671680703601	0.7	0.0671680703601	-9.25389966734	-11.915974677	0.726640879729	0.187850181351
52937.0	3972398.0	21794.0	9286.0	3972398.0	4000000.0	462.0	1.0	1.49	1.52	1.53	0.0499999999993	8.06	0.349999999999	0.700000000001	0.0600000000013	9.43	0.360000000001	2.04	1.43	0.409999999996	AAA431.cd3.X6.Y19.tile.tissue.png	815	1	2000	815	6f63255b655d9a618f6922432d4bb91a	0	0	0	0	0	0	0	0	0	0	0	0	0	/home/dhl_ec/bnelissen/Slides/CD3_manuscript/CD3_slides/AAA431.cd3/AAA431.cd3.run1	255	0.7	0.0647934202798	0.7	0.0647934202798	-8.93023005046	-12.0893806318	0.889191999243	0.156722505737
292.0	5584.0	90.0	582.0	5584.0	4000000.0	1.0	3.0	1.14	1.32	1.54	0.0499999999993	6.16	0.350000000002	0.77	0.200000000001	6.17	0.200000000001	1.95	1.43	0.349999999999	AAA431.cd3.X6.Y2.tile.tissue.png	816	1	2000	816	2c34573f9b169cd31e9906b4018b51b6	0	0	0	0	0	0	0	0	0	0	0	0	0	/home/dhl_ec/bnelissen/Slides/CD3_manuscript/CD3_slides/AAA431.cd3/AAA431.cd3.run1	255	0.7	0.06	0.7	0.06	-8.90233957885	-11.7826475246	1.67500738834	5.57601277905
8413.0	2616181.0	3720.0	21564.0	2616181.0	4000000.0	79.0	10.0	1.38	1.13	1.07	0.0400000000009	6.69	0.490000000002	1.09	0.109999999997	8.14	0.289999999997	2.08	1.43	0.380000000001	AAA431.cd3.X6.Y20.tile.tissue.png	817	1	2000	817	5dfd9106a485cdc78d971510fe39b7ee	0	0	0	0	0	0	0	0	0	0	0	0	0	/home/dhl_ec/bnelissen/Slides/CD3_manuscript/CD3_slides/AAA431.cd3/AAA431.cd3.run1	255	0.7	0.06	0.7	0.06	-8.90751449684	-12.1006094997	1.22161335215	0.507879213867
337.0	3187183.0	161.0	30212.0	3187183.0	4000000.0	3.0	10.0	1.42	1.34	1.06	0.0400000000009	6.08	0.490000000002	0.84	0.0900000000001	8.38	0.320000000003	2.12	1.44	0.369999999999	AAA431.cd3.X6.Y21.tile.tissue.png	818	1	2000	818	c68a2bb09858d615c73f2f28f135b43e	0	0	0	0	0	0	0	0	0	0	0	0	0	/home/dhl_ec/bnelissen/Slides/CD3_manuscript/CD3_slides/AAA431.cd3/AAA431.cd3.run1	255	0.7	0.06	0.7	0.06	-7.39796229473	-11.1216930998	0.105033871814	0.0347068040771
419.0	330775.0	154.0	12826.0	330775.0	4000000.0	3.0	16.0	1.41	1.33	1.03	0.0400000000009	6.13	0.470000000001	0.840000000004	0.200000000001	6.38	0.209999999999	2.04	1.43	0.360000000001	AAA431.cd3.X6.Y22.tile.tissue.png	819	1	2000	819	9eb67b1d4910cd7f95108603ad098efb	0	0	0	0	0	0	0	0	0	0	0	0	0	/home/dhl_ec/bnelissen/Slides/CD3_manuscript/CD3_slides/AAA431.cd3/AAA431.cd3.run1	255	0.7	0.06	0.7	0.06	-7.08196764385	-10.9241765684	0.130631839276	0.0334077514648
0.0	102633.0	0.0	5287.0	102633.0	4000000.0	0.0	9.0	1.14	1.43	1.19	0.0400000000009	6.14	0.350000000002	0.700000000001	0.200000000001	5.37	0.130000000001	1.98	1.43	0.510000000002	AAA431.cd3.X6.Y23.tile.tissue.png	820	1	2000	820	8c26967607c920c7779b1669ead10774	0	0	0	0	0	0	0	0	0	0	0	0	0	/home/dhl_ec/bnelissen/Slides/CD3_manuscript/CD3_slides/AAA431.cd3/AAA431.cd3.run1	255	0.7	0.06	0.7	0.06	0.0	-9.61723978988	0.134341213809	0.385275952271
8846.0	2105115.0	3549.0	11546.0	2105115.0	4000000.0	70.0	6.0	1.12	1.45	1.49	0.0500000000029	6.09	0.349999999999	0.700000000004	0.139999999999	7.72	0.279999999999	2.04	1.43	0.84	AAA431.cd3.X6.Y3.tile.tissue.png	821	1	2000	821	8d859828b835e8e082125e24f4a0a155	0	0	0	0	0	0	0	0	0	0	0	0	0	/home/dhl_ec/bnelissen/Slides/CD3_manuscript/CD3_slides/AAA431.cd3/AAA431.cd3.run1	255	0.7	0.06	0.7	0.06	-8.7525203333	-11.9807746854	1.19710448491	0.139197441406
28903.0	3999529.0	13494.0	8056.0	3999529.0	4000000.0	315.0	1.0	1.19	1.56	1.13	0.0399999999972	5.94	0.350000000002	0.689999999995	0.0600000000013	9.22	0.359999999997	2.06	1.45	0.599999999999	AAA431.cd3.X6.Y4.tile.tissue.png	822	1	2000	822	560e8e5480d45fa1ec38f663e50352c9	0	0	0	0	0	0	0	0	0	0	0	0	0	/home/dhl_ec/bnelissen/Slides/CD3_manuscript/CD3_slides/AAA431.cd3/AAA431.cd3.run1	255	0.7	0.06	0.7	0.06	-9.07038035737	-11.5150809836	0.544565939961	0.09489908424
39711.0	3612911.0	17557.0	12529.0	3612911.0	4000000.0	430.0	3.0	1.43	1.96	1.15	0.0400000000009	6.05	0.350000000002	0.700000000004	0.0699999999997	9.03	0.34	2.07	1.44	0.399999999998	AAA431.cd3.X6.Y5.tile.tissue.png	823	1	2000	823	bc6ed237fb949b9e575d4a6c9d650f40	0	0	0	0	0	0	0	0	0	0	0	0	0	/home/dhl_ec/bnelissen/Slides/CD3_manuscript/CD3_slides/AAA431.cd3/AAA431.cd3.run1	255	0.7	0.06	0.7	0.06	-9.1892174772	-12.3692522799	1.20843255378	0.220386811523
290.0	308814.0	155.0	4034.0	308814.0	4000000.0	4.0	4.0	1.16	1.46	1.46	0.0400000000009	6.28	0.350000000002	0.689999999999	0.200000000001	6.39	0.209999999999	2.01	1.43	0.369999999995	AAA431.cd3.X6.Y6.tile.tissue.png	824	1	2000	824	a7271476f298da087c96898e08cb9ad7	0	0	0	0	0	0	0	0	0	0	0	0	0	/home/dhl_ec/bnelissen/Slides/CD3_manuscript/CD3_slides/AAA431.cd3/AAA431.cd3.run1	255	0.7	0.06	0.7	0.06	-9.21858145187	-12.6416050536	1.58556523108	0.0509409375
0.0	0.0	0.0	0.0	0.0	4000000.0	0.0	0.0	1.14	1.43	1.16	0.0499999999993	5.8	0.290000000001	0.68	0.209999999999	4.32	0.110000000001	1.88	1.43	0.350000000002	AAA431.cd3.X6.Y7.tile.tissue.png	825	1	2000	825	2e7bc43461346efeae05e3388286c540	0	0	0	0	0	0	0	0	0	0	0	0	0	/home/dhl_ec/bnelissen/Slides/CD3_manuscript/CD3_slides/AAA431.cd3/AAA431.cd3.run1	255	1.0	0.06	1.0	0.06	0.0	-12.2251703288	0.0	0.0275544361057
0.0	4946.0	0.0	446.0	4946.0	4000000.0	0.0	2.0	1.15	1.32	1.12	0.0499999999993	6.14	0.349999999999	0.700000000004	0.199999999997	5.4	0.130000000001	1.97	1.42	0.639999999999	AAA431.cd3.X6.Y8.tile.tissue.png	826	1	2000	826	0378c56932186a2a628ca0032dd9c5cb	0	0	0	0	0	0	0	0	0	0	0	0	0	/home/dhl_ec/bnelissen/Slides/CD3_manuscript/CD3_slides/AAA431.cd3/AAA431.cd3.run1	255	0.7	0.06	0.7	0.06	0.0	-12.7263899161	1.4297912573	0.0273613386841
252.0	2291.0	98.0	216.0	2291.0	4000000.0	2.0	1.0	1.23	1.31	1.12	0.0400000000009	6.13	0.399999999998	0.720000000001	0.209999999999	6.22	0.200000000001	1.95	1.43	0.59	AAA431.cd3.X6.Y9.tile.tissue.png	827	1	2000	827	1793a1c80cc09ca4fe2552170ad3b735	0	0	0	0	0	0	0	0	0	0	0	0	0	/home/dhl_ec/bnelissen/Slides/CD3_manuscript/CD3_slides/AAA431.cd3/AAA431.cd3.run1	255	0.7	0.06	0.7	0.06	-8.34518044518	-12.5151263484	2.09313704992	0.030245579834
0.0	44080.0	0.0	2691.0	44080.0	4000000.0	0.0	7.0	1.31	1.39	1.14	0.0400000000009	6.14	0.360000000001	0.700000000001	0.209999999999	5.86	0.130000000001	1.98	1.42	0.709999999999	AAA431.cd3.X7.Y10.tile.tissue.png	828	1	2000	828	74af4ed64b6cf9c1089c634da7e73e34	0	0	0	0	0	0	0	0	0	0	0	0	0	/home/dhl_ec/bnelissen/Slides/CD3_manuscript/CD3_slides/AAA431.cd3/AAA431.cd3.run1	255	0.7	0.06	0.7	0.06	-8.78062069503	-12.820028696	2.06012450118	0.0272625253906
12524.0	3524558.0	5926.0	15239.0	3524558.0	4000000.0	138.0	4.0	1.32	1.39	1.14	0.0499999999993	7.21	0.349999999999	0.700000000001	0.0799999999981	8.83	0.329999999998	2.07	1.42	0.630000000001	AAA431.cd3.X7.Y11.tile.tissue.png	829	1	2000	829	b6405e8a379e0bb31c7e4e7e29fb653b	0	0	0	0	0	0	0	0	0	0	0	0	0	/home/dhl_ec/bnelissen/Slides/CD3_manuscript/CD3_slides/AAA431.cd3/AAA431.cd3.run1	255	0.7	0.06	0.7	0.06	-9.04519383598	-12.4179059444	1.36467978326	0.19587659082
81171.0	3964657.0	35593.0	9825.0	3964657.0	4000000.0	930.0	1.0	1.75	1.84	1.2	0.0400000000009	6.04	0.369999999999	0.780000000002	0.0600000000013	9.52	0.369999999999	2.06	1.43	0.400000000001	AAA431.cd3.X7.Y12.tile.tissue.png	830	1	2000	830	07b3a1cbc019c07d6da60a370f0d0dc4	0	0	0	0	0	0	0	0	0	0	0	0	0	/home/dhl_ec/bnelissen/Slides/CD3_manuscript/CD3_slides/AAA431.cd3/AAA431.cd3.run1	255	0.7	0.06	0.7	0.06	-9.47553012227	-12.7441339504	1.38790569274	0.307677751953
16420.0	3673589.0	8295.0	15202.0	3673589.0	4000000.0	199.0	6.0	1.25	1.63	1.16	0.0499999999993	6.13	0.349999999999	0.690000000002	0.0699999999997	8.98	0.349999999999	2.07	1.43	0.400000000001	AAA431.cd3.X7.Y13.tile.tissue.png	831	1	2000	831	4bf15dfade404c0194287bc12367e2b0	0	0	0	0	0	0	0	0	0	0	0	0	0	/home/dhl_ec/bnelissen/Slides/CD3_manuscript/CD3_slides/AAA431.cd3/AAA431.cd3.run1	255	0.7	0.06	0.7	0.06	-9.08629603841	-12.4722598867	1.35549430989	0.316744243896
20709.0	2757866.0	10419.0	21651.0	2757866.0	4000000.0	253.0	12.0	1.52	1.47	1.27	0.0400000000009	6.46	0.360000000001	0.699999999997	0.110000000001	8.34	0.309999999998	2.1	1.45	0.389999999996	AAA431.cd3.X7.Y14.tile.tissue.png	832	1	2000	832	1ec25faadc984bb49eb6c17015326d41	0	0	0	0	0	0	0	0	0	0	0	0	0	/home/dhl_ec/bnelissen/Slides/CD3_manuscript/CD3_slides/AAA431.cd3/AAA431.cd3.run1	255	0.7	0.06	0.7	0.06	-9.02382772035	-12.5791190251	1.26330401369	0.364445029297
162649.0	3966790.0	65280.0	11272.0	3966790.0	4000000.0	1580.0	1.0	1.7	1.55	1.47	0.0400000000009	6.65	0.350000000002	0.699999999997	0.0600000000013	10.16	0.380000000001	2.06	1.43	0.669999999998	AAA431.cd3.X7.Y15.tile.tissue.png	833	1	2000	833	8687595f1384f6970f018824a58c1908	0	0	0	0	0	0	0	0	0	0	0	0	0	/home/dhl_ec/bnelissen/Slides/CD3_manuscript/CD3_slides/AAA431.cd3/AAA431.cd3.run1	255	0.7	0.0804171642902	0.7	0.0804171642902	-9.37435086686	-12.7773924027	1.10202930512	0.249760287598
67268.0	3999472.0	27952.0	8054.0	3999472.0	4000000.0	680.0	1.0	1.59	1.5	1.22	0.0499999999993	5.98	0.359999999997	0.700000000001	0.0599999999977	9.6	0.360000000001	2.05	1.43	0.629999999997	AAA431.cd3.X7.Y16.tile.tissue.png	834	1	2000	834	c26c42ee5f581cd40cc547e3249e9e53	0	0	0	0	0	0	0	0	0	0	0	0	0	/home/dhl_ec/bnelissen/Slides/CD3_manuscript/CD3_slides/AAA431.cd3/AAA431.cd3.run1	255	0.7	0.0662338827204	0.7	0.0662338827204	-9.07107926394	-12.0002221831	0.630122071514	0.121246352127
54182.0	3472731.0	21286.0	12200.0	3472731.0	4000000.0	423.0	4.0	1.55	1.53	1.52	0.0499999999993	6.12	0.360000000001	0.700000000001	0.0699999999997	9.12	0.34	2.07	1.43	0.629999999997	AAA431.cd3.X7.Y17.tile.tissue.png	835	1	2000	835	f92ccdb108ef414fd2d6343af5011d07	0	0	0	0	0	0	0	0	0	0	0	0	0	/home/dhl_ec/bnelissen/Slides/CD3_manuscript/CD3_slides/AAA431.cd3/AAA431.cd3.run1	255	0.7	0.06	0.7	0.06	-8.79922283712	-12.3963697074	0.772458840631	0.29370455127
31157.0	3097235.0	13419.0	16812.0	3097235.0	4000000.0	279.0	3.0	1.61	1.53	1.47	0.0400000000009	6.34	0.360000000001	0.699999999997	0.0900000000001	8.69	0.32	2.07	1.43	0.389999999999	AAA431.cd3.X7.Y18.tile.tissue.png	836	1	2000	836	ac0a00707ec59bfc9004a3022eda0485	0	0	0	0	0	0	0	0	0	0	0	0	0	/home/dhl_ec/bnelissen/Slides/CD3_manuscript/CD3_slides/AAA431.cd3/AAA431.cd3.run1	255	0.7	0.06	0.7	0.06	-8.92842964815	-12.1003587081	1.07897056065	0.410274256836
5294.0	1964365.0	2513.0	24675.0	1964365.0	4000000.0	55.0	11.0	1.65	1.24	1.14	0.0499999999993	6.64	0.57	0.759999999998	0.139999999999	7.62	0.280000000002	2.11	1.43	0.389999999999	AAA431.cd3.X7.Y19.tile.tissue.png	837	1	2000	837	33e65981eaa346d1914dfd39273f4cf6	0	0	0	0	0	0	0	0	0	0	0	0	0	/home/dhl_ec/bnelissen/Slides/CD3_manuscript/CD3_slides/AAA431.cd3/AAA431.cd3.run1	255	0.7	0.06	0.7	0.06	-8.33305855195	-12.1415632467	1.18257316669	0.451317551758
0.0	0.0	0.0	0.0	0.0	4000000.0	0.0	0.0	1.27	1.28	1.1	0.0499999999993	5.82	0.279999999999	0.77	0.219999999998	4.29	0.119999999999	1.88	1.43	0.349999999999	AAA431.cd3.X7.Y2.tile.tissue.png	838	1	2000	838	a597fcfa378dc97a16e262bb3b866a51	0	0	0	0	0	0	0	0	0	0	0	0	0	/home/dhl_ec/bnelissen/Slides/CD3_manuscript/CD3_slides/AAA431.cd3/AAA431.cd3.run1	255	1.0	0.06	1.0	0.06	0.0	-11.4795353783	0.0	8.59350625186
300.0	1557093.0	128.0	30437.0	1557093.0	4000000.0	3.0	17.0	1.58	1.34	1.08	0.0499999999993	7.62	0.599999999999	0.730000000003	0.150000000001	7.22	0.260000000002	2.14	1.42	0.349999999999	AAA431.cd3.X7.Y20.tile.tissue.png	839	1	2000	839	07b73a417851b59d0c3e8f413ec4f57d	0	0	0	0	0	0	0	0	0	0	0	0	0	/home/dhl_ec/bnelissen/Slides/CD3_manuscript/CD3_slides/AAA431.cd3/AAA431.cd3.run1	255	0.7	0.06	0.7	0.06	-7.60433010666	-11.6076745494	0.257057762412	0.0869766787109
0.0	2827202.0	0.0	19454.0	2827202.0	4000000.0	0.0	12.0	1.29	1.55	1.12	0.0400000000009	6.31	0.349999999999	0.699999999997	0.0999999999985	7.73	0.23	2.11	1.44	0.559999999998	AAA431.cd3.X7.Y21.tile.tissue.png	840	1	2000	840	25bef768a16d813f596ee62ea6308a7a	0	0	0	0	0	0	0	0	0	0	0	0	0	/home/dhl_ec/bnelissen/Slides/CD3_manuscript/CD3_slides/AAA431.cd3/AAA431.cd3.run1	255	0.7	0.06	0.7	0.06	-6.15318920148	-10.7446886284	0.126091781222	0.0578232426758
0.0	553557.0	0.0	17705.0	553557.0	4000000.0	0.0	22.0	1.35	1.52	1.14	0.0400000000009	6.18	0.360000000001	0.689999999999	0.190000000002	6.14	0.149999999998	2.08	1.43	0.370000000003	AAA431.cd3.X7.Y22.tile.tissue.png	841	1	2000	841	bcae85a1ea7c6db5ef51a2070a1e9302	0	0	0	0	0	0	0	0	0	0	0	0	0	/home/dhl_ec/bnelissen/Slides/CD3_manuscript/CD3_slides/AAA431.cd3/AAA431.cd3.run1	255	0.7	0.06	0.7	0.06	-6.01164615126	-11.7777506328	0.0629361288454	0.0278987084961
207.0	212659.0	112.0	6165.0	212659.0	4000000.0	3.0	6.0	1.52	1.34	1.1	0.0600000000013	6.19	0.360000000001	0.710000000003	0.199999999997	6.34	0.200000000001	2.03	1.43	0.460000000003	AAA431.cd3.X7.Y23.tile.tissue.png	842	1	2000	842	638f170977fbe0ac8105c12ca2297702	0	0	0	0	0	0	0	0	0	0	0	0	0	/home/dhl_ec/bnelissen/Slides/CD3_manuscript/CD3_slides/AAA431.cd3/AAA431.cd3.run1	255	0.7	0.06	0.7	0.06	-7.49777049298	-10.7557938356	2.01351256118	1.43624758594
23063.0	416860.0	7787.0	7560.0	416860.0	4000000.0	139.0	5.0	1.33	1.47	1.16	0.0499999999993	6.39	0.350000000002	0.699999999997	0.200000000001	6.82	0.209999999999	2.02	1.44	0.360000000001	AAA431.cd3.X7.Y3.tile.tissue.png	843	1	2000	843	6748fcc546ce10b8664264f6a4e2623e	0	0	0	0	0	0	0	0	0	0	0	0	0	/home/dhl_ec/bnelissen/Slides/CD3_manuscript/CD3_slides/AAA431.cd3/AAA431.cd3.run1	255	0.7	0.06	0.7	0.06	-8.77243988322	-12.3915025291	1.54363333963	0.117156429687
16629.0	3665131.0	7303.0	14545.0	3665131.0	4000000.0	157.0	4.0	1.12	1.52	1.09	0.0400000000009	8.53	0.650000000001	0.709999999999	0.0699999999997	9.09	0.34	2.08	1.44	0.389999999996	AAA431.cd3.X7.Y4.tile.tissue.png	844	1	2000	844	107bedb4b8aba0d10285d9da34c159aa	0	0	0	0	0	0	0	0	0	0	0	0	0	/home/dhl_ec/bnelissen/Slides/CD3_manuscript/CD3_slides/AAA431.cd3/AAA431.cd3.run1	255	0.7	0.06	0.7	0.06	-8.76432877477	-11.8787627629	0.806669123169	0.200541375977
12713.0	3999992.0	6661.0	8000.0	3999992.0	4000000.0	156.0	1.0	1.2	1.45	1.21	0.0399999999972	5.92	0.349999999999	0.699999999997	0.0500000000029	9.17	0.349999999999	2.04	1.42	0.630000000001	AAA431.cd3.X7.Y5.tile.tissue.png	845	1	2000	845	5c63439885e6eb4c6cfc58743ddde00f	0	0	0	0	0	0	0	0	0	0	0	0	0	/home/dhl_ec/bnelissen/Slides/CD3_manuscript/CD3_slides/AAA431.cd3/AAA431.cd3.run1	255	0.7	0.06	0.7	0.06	-8.97440480324	-11.6175599379	0.556282048611	0.0675414590645
1225.0	971058.0	685.0	11984.0	971058.0	4000000.0	15.0	4.0	1.48	1.35	1.09	0.0399999999972	6.25	0.369999999999	0.699999999997	0.170000000002	6.87	0.23	2.04	1.44	0.349999999999	AAA431.cd3.X7.Y6.tile.tissue.png	846	1	2000	846	80f496274eaccb276a6f995cf73a8e19	0	0	0	0	0	0	0	0	0	0	0	0	0	/home/dhl_ec/bnelissen/Slides/CD3_manuscript/CD3_slides/AAA431.cd3/AAA431.cd3.run1	255	0.7	0.06	0.7	0.06	-8.83866194745	-12.0930945194	1.26018892676	0.110775083984
0.0	21165.0	0.0	666.0	21165.0	4000000.0	0.0	1.0	1.17	1.29	1.07	0.0499999999993	6.16	0.349999999999	0.690000000002	0.209999999999	5.35	0.119999999999	1.97	1.44	0.349999999999	AAA431.cd3.X7.Y7.tile.tissue.png	847	1	2000	847	b6b8d40c8c4212cf0931874a4dd371c5	0	0	0	0	0	0	0	0	0	0	0	0	0	/home/dhl_ec/bnelissen/Slides/CD3_manuscript/CD3_slides/AAA431.cd3/AAA431.cd3.run1	255	0.7	0.06	0.7	0.06	0.0	-12.3638077877	0.0439776079271	0.0224168418274
0.0	23620.0	0.0	998.0	23620.0	4000000.0	0.0	2.0	1.9	1.36	1.09	0.0499999999993	6.03	0.349999999999	0.690000000002	0.200000000001	5.35	0.130000000001	2.04	1.44	0.360000000001	AAA431.cd3.X7.Y8.tile.tissue.png	848	1	2000	848	2f62a3685387d4019896e68879dd91dc	0	0	0	0	0	0	0	0	0	0	0	0	0	/home/dhl_ec/bnelissen/Slides/CD3_manuscript/CD3_slides/AAA431.cd3/AAA431.cd3.run1	255	0.7	0.06	0.7	0.06	0.0	-12.3589366071	0.060849823334	0.0304593786469
0.0	0.0	0.0	0.0	0.0	4000000.0	0.0	0.0	1.37	1.59	1.08	0.0499999999993	5.79	0.280000000002	0.709999999999	0.220000000001	4.3	0.119999999999	1.89	1.43	0.479999999996	AAA431.cd3.X7.Y9.tile.tissue.png	849	1	2000	849	6a17780f53bf2d55ffc66825519f2829	0	0	0	0	0	0	0	0	0	0	0	0	0	/home/dhl_ec/bnelissen/Slides/CD3_manuscript/CD3_slides/AAA431.cd3/AAA431.cd3.run1	255	1.0	0.06	1.0	0.06	0.0	-12.55422419	0.0	0.0291643356323
0.0	123967.0	0.0	5234.0	123967.0	4000000.0	0.0	7.0	1.22	1.4	1.21	0.0399999999972	6.4	0.360000000001	0.700000000001	0.199999999997	5.84	0.130000000001	2.03	1.45	0.380000000001	AAA431.cd3.X8.Y10.tile.tissue.png	850	1	2000	850	7dfd2254d4303013a88424c25db16cd9	0	0	0	0	0	0	0	0	0	0	0	0	0	/home/dhl_ec/bnelissen/Slides/CD3_manuscript/CD3_slides/AAA431.cd3/AAA431.cd3.run1	255	0.7	0.06	0.7	0.06	-8.4168106299	-12.7893171246	2.05526615494	0.0457825371094
1985.0	3619981.0	1046.0	13936.0	3619981.0	4000000.0	23.0	2.0	1.18	1.3	1.06	0.0499999999993	6.75	0.399999999998	0.739999999998	0.0699999999997	8.77	0.34	2.06	1.46	0.589999999997	AAA431.cd3.X8.Y11.tile.tissue.png	851	1	2000	851	b76cfe3557b60629f4c19dcd0fc3632d	0	0	0	0	0	0	0	0	0	0	0	0	0	/home/dhl_ec/bnelissen/Slides/CD3_manuscript/CD3_slides/AAA431.cd3/AAA431.cd3.run1	255	0.7	0.06	0.7	0.06	-8.58878466483	-12.496167163	1.18114679999	0.197383885254
14291.0	3996601.0	6700.0	8256.0	3996601.0	4000000.0	157.0	1.0	1.25	1.71	1.29	0.0400000000009	5.83	0.359999999997	0.710000000003	0.0499999999993	9.11	0.349999999999	2.04	1.44	0.529999999999	AAA431.cd3.X8.Y12.tile.tissue.png	852	1	2000	852	52231140efb347f4c8162ad12edf7a3a	0	0	0	0	0	0	0	0	0	0	0	0	0	/home/dhl_ec/bnelissen/Slides/CD3_manuscript/CD3_slides/AAA431.cd3/AAA431.cd3.run1	255	0.7	0.0610985076651	0.7	0.0610985076651	-8.76294642351	-11.7339615657	0.515884118253	0.0764278026123
31634.0	3923356.0	13171.0	10660.0	3923356.0	4000000.0	282.0	5.0	1.38	1.75	1.13	0.0400000000009	5.97	0.349999999999	0.699999999997	0.0600000000013	9.21	0.350000000002	2.06	1.43	0.590000000004	AAA431.cd3.X8.Y13.tile.tissue.png	853	1	2000	853	f789d00bc6b4c0fab3dd938dac990945	0	0	0	0	0	0	0	0	0	0	0	0	0	/home/dhl_ec/bnelissen/Slides/CD3_manuscript/CD3_slides/AAA431.cd3/AAA431.cd3.run1	255	0.7	0.0642066443926	0.7	0.0642066443926	-8.52562697325	-11.6027671249	0.528171924032	0.0965354072266
35004.0	3940004.0	14406.0	9506.0	3940004.0	4000000.0	316.0	3.0	1.75	1.96	1.25	0.0499999999993	5.97	0.34	0.700000000001	0.0599999999977	9.3	0.349999999999	2.05	1.43	0.630000000001	AAA431.cd3.X8.Y14.tile.tissue.png	854	1	2000	854	8832dc4b591d391cc3ae5cecc7154a46	0	0	0	0	0	0	0	0	0	0	0	0	0	/home/dhl_ec/bnelissen/Slides/CD3_manuscript/CD3_slides/AAA431.cd3/AAA431.cd3.run1	255	0.7	0.0645704007278	0.7	0.0645704007278	-8.38898325339	-11.7946992858	0.476868784211	0.100005547852
15473.0	3190185.0	7364.0	15689.0	3190185.0	4000000.0	166.0	6.0	1.77	1.84999999999	1.23	0.0499999999993	6.23	0.530000000002	0.779999999999	0.0900000000001	8.6	0.310000000001	2.09	1.43	0.920000000002	AAA431.cd3.X8.Y15.tile.tissue.png	855	1	2000	855	e5af0eb32ab5f9769226bd3bd9cca22b	0	0	0	0	0	0	0	0	0	0	0	0	0	/home/dhl_ec/bnelissen/Slides/CD3_manuscript/CD3_slides/AAA431.cd3/AAA431.cd3.run1	255	0.7	0.06	0.7	0.06	-8.53588644369	-11.8437287087	0.645617401718	0.189945112305
19257.0	2561488.0	7575.0	12165.0	2561488.0	4000000.0	155.0	4.0	1.81	1.67	1.27	0.0400000000009	6.3	0.66	0.690000000002	0.119999999999	8.25	0.299999999999	2.09	1.44	0.580000000002	AAA431.cd3.X8.Y16.tile.tissue.png	856	1	2000	856	9a77ed2c7ab6a38491e2c1b8cccf7796	0	0	0	0	0	0	0	0	0	0	0	0	0	/home/dhl_ec/bnelissen/Slides/CD3_manuscript/CD3_slides/AAA431.cd3/AAA431.cd3.run1	255	0.7	0.06	0.7	0.06	-9.02403878034	-12.5400868871	0.980500686131	0.419495539062
1251.0	1213976.0	595.0	15033.0	1213976.0	4000000.0	12.0	8.0	1.65	1.66	1.16	0.0399999999972	6.61	0.420000000002	0.710000000003	0.169999999998	7.03	0.25	2.08	1.44	0.550000000003	AAA431.cd3.X8.Y17.tile.tissue.png	857	1	2000	857	65235803dab5bbea2c3fbe7a96fc89ab	0	0	0	0	0	0	0	0	0	0	0	0	0	/home/dhl_ec/bnelissen/Slides/CD3_manuscript/CD3_slides/AAA431.cd3/AAA431.cd3.run1	255	0.7	0.06	0.7	0.06	-7.7727609101	-11.5382629525	0.457688516921	0.143144402344
0.0	872477.0	0.0	14402.0	872477.0	4000000.0	0.0	9.0	1.58	1.67	1.16	0.0499999999993	6.16	0.360000000001	0.680000000004	0.18	6.38	0.16	2.07	1.45	0.57	AAA431.cd3.X8.Y18.tile.tissue.png	858	1	2000	858	1e6db829328f8bcdfa90fc73f30a46a1	0	0	0	0	0	0	0	0	0	0	0	0	0	/home/dhl_ec/bnelissen/Slides/CD3_manuscript/CD3_slides/AAA431.cd3/AAA431.cd3.run1	255	0.7	0.06	0.7	0.06	-5.15088679015	-12.0552087111	0.0340378518878	0.0184275129395
0.0	879760.0	0.0	14062.0	879760.0	4000000.0	0.0	8.0	1.25	2.21	1.07	0.0399999999972	6.06	0.59	0.720000000001	0.170000000002	5.87	0.16	2.08	1.43	0.490000000002	AAA431.cd3.X8.Y19.tile.tissue.png	859	1	2000	859	77b2a34b077d65559e37cc72dc043585	0	0	0	0	0	0	0	0	0	0	0	0	0	/home/dhl_ec/bnelissen/Slides/CD3_manuscript/CD3_slides/AAA431.cd3/AAA431.cd3.run1	255	0.7	0.06	0.7	0.06	0.0	-12.0901653029	0.0388808275837	0.0188205400391
0.0	50327.0	0.0	1386.0	50327.0	4000000.0	0.0	3.0	1.23	1.37	1.53	0.0499999999993	6.19	0.350000000002	0.799999999999	0.210000000003	5.39	0.130000000001	2.0	1.44	0.539999999997	AAA431.cd3.X8.Y2.tile.tissue.png	860	1	2000	860	538b8266f0c21c12fd21e7682410e3a6	0	0	0	0	0	0	0	0	0	0	0	0	0	/home/dhl_ec/bnelissen/Slides/CD3_manuscript/CD3_slides/AAA431.cd3/AAA431.cd3.run1	255	0.7	0.06	0.7	0.06	0.0	-12.4935958497	0.725424085854	5.95423540332
0.0	356065.0	0.0	12289.0	356065.0	4000000.0	0.0	14.0	1.28	2.17	1.38	0.0499999999993	6.17	0.369999999999	0.690000000002	0.200000000001	6.13	0.160000000003	2.05	1.42	0.610000000001	AAA431.cd3.X8.Y20.tile.tissue.png	861	1	2000	861	21735d96ff67426b1586c6d539649ffc	0	0	0	0	0	0	0	0	0	0	0	0	0	/home/dhl_ec/bnelissen/Slides/CD3_manuscript/CD3_slides/AAA431.cd3/AAA431.cd3.run1	255	0.7	0.06	0.7	0.06	-7.49678642652	-11.9686126392	0.229259852597	0.0419948105469
0.0	2475875.0	0.0	31894.0	2475875.0	4000000.0	0.0	13.0	2.14	2.35	1.08	0.0499999999993	7.59	0.349999999999	0.689999999999	0.110000000001	6.77	0.210000000003	2.14	1.43	0.600000000002	AAA431.cd3.X8.Y21.tile.tissue.png	862	1	2000	862	3256f2e33923e761746d10373f050b3f	0	0	0	0	0	0	0	0	0	0	0	0	0	/home/dhl_ec/bnelissen/Slides/CD3_manuscript/CD3_slides/AAA431.cd3/AAA431.cd3.run1	255	0.7	0.06	0.7	0.06	0.0	-11.7755672852	0.117836194275	0.0500007265625
0.0	1270322.0	0.0	23006.0	1270322.0	4000000.0	0.0	13.0	1.42	2.11	1.1	0.0400000000009	6.2	0.360000000001	0.68	0.16	6.12	0.169999999998	2.08	1.42	0.600000000002	AAA431.cd3.X8.Y22.tile.tissue.png	863	1	2000	863	f4d6b124f1baa7d95bc12ad37981c456	0	0	0	0	0	0	0	0	0	0	0	0	0	/home/dhl_ec/bnelissen/Slides/CD3_manuscript/CD3_slides/AAA431.cd3/AAA431.cd3.run1	255	0.7	0.06	0.7	0.06	0.0	-11.9924501805	0.0556251744144	0.023013652832
0.0	951375.0	0.0	7466.0	951375.0	4000000.0	0.0	4.0	1.43	1.43	1.28	0.0499999999993	6.09	0.360000000001	0.769999999997	0.170000000002	5.83	0.16	2.0	1.43	0.52	AAA431.cd3.X8.Y23.tile.tissue.png	864	1	2000	864	f934f397b301f962814c9705b43a8662	0	0	0	0	0	0	0	0	0	0	0	0	0	/home/dhl_ec/bnelissen/Slides/CD3_manuscript/CD3_slides/AAA431.cd3/AAA431.cd3.run1	255	0.7	0.06	0.7	0.06	0.0	-10.4910564346	0.0567168161214	4.06853351807
55.0	29156.0	38.0	1264.0	29156.0	4000000.0	1.0	3.0	1.24	1.56	1.48	0.0399999999972	6.05	0.380000000001	0.700000000001	0.200000000001	6.16	0.190000000002	1.97	1.43	0.529999999999	AAA431.cd3.X8.Y3.tile.tissue.png	865	1	2000	865	e87c00a93eacad39d3487c2d5333cc9c	0	0	0	0	0	0	0	0	0	0	0	0	0	/home/dhl_ec/bnelissen/Slides/CD3_manuscript/CD3_slides/AAA431.cd3/AAA431.cd3.run1	255	0.7	0.06	0.7	0.06	-8.66797281211	-12.7189147074	0.952605368869	0.0397198198242
413.0	141243.0	136.0	2966.0	141243.0	4000000.0	2.0	2.0	1.43	1.38	1.15	0.0400000000009	6.39	0.349999999999	0.690000000002	0.200000000001	6.25	0.200000000001	1.99	1.43	0.510000000002	AAA431.cd3.X8.Y4.tile.tissue.png	866	1	2000	866	541f3fcc2b26036fae236344cb27b3ba	0	0	0	0	0	0	0	0	0	0	0	0	0	/home/dhl_ec/bnelissen/Slides/CD3_manuscript/CD3_slides/AAA431.cd3/AAA431.cd3.run1	255	0.7	0.06	0.7	0.06	-9.03336654244	-12.1778239312	1.51375842515	0.0606243320312
520.0	1290659.0	268.0	13406.0	1290659.0	4000000.0	7.0	8.0	1.24	1.54	1.15	0.0399999999972	6.38	0.349999999999	0.690000000002	0.16	7.02	0.240000000002	2.14	1.47	0.629999999997	AAA431.cd3.X8.Y5.tile.tissue.png	867	1	2000	867	4489f8cf277a839af3c309eda1d26ea7	0	0	0	0	0	0	0	0	0	0	0	0	0	/home/dhl_ec/bnelissen/Slides/CD3_manuscript/CD3_slides/AAA431.cd3/AAA431.cd3.run1	255	0.7	0.06	0.7	0.06	-8.65563166618	-12.5667144627	1.18113123168	0.225121949219
683.0	659344.0	351.0	13760.0	659344.0	4000000.0	8.0	17.0	1.56	1.26	1.1	0.0400000000009	6.32	0.349999999999	0.699999999997	0.18	6.95	0.220000000001	2.06	1.43	0.73	AAA431.cd3.X8.Y6.tile.tissue.png	868	1	2000	868	a0c92a3d4eb114607956620feaeaa291	0	0	0	0	0	0	0	0	0	0	0	0	0	/home/dhl_ec/bnelissen/Slides/CD3_manuscript/CD3_slides/AAA431.cd3/AAA431.cd3.run1	255	0.7	0.06	0.7	0.06	-8.8644301645	-12.5963961706	1.28088771604	0.166391556641
0.0	6043.0	0.0	478.0	6043.0	4000000.0	0.0	2.0	2.32	1.63	1.07	0.0500000000029	6.03	0.34	0.739999999998	0.209999999999	5.78	0.119999999999	1.96	1.42	0.480000000003	AAA431.cd3.X8.Y7.tile.tissue.png	869	1	2000	869	72e62f435f3afe8afa2935a9b119b8d9	0	0	0	0	0	0	0	0	0	0	0	0	0	/home/dhl_ec/bnelissen/Slides/CD3_manuscript/CD3_slides/AAA431.cd3/AAA431.cd3.run1	255	0.7	0.06	0.7	0.06	-7.00596944846	-12.4900862893	2.49642871105	0.0205378353271
68.0	27138.0	35.0	1188.0	27138.0	4000000.0	1.0	4.0	1.22	1.58	1.12	0.0400000000009	6.15	0.360000000001	0.679999999997	0.209999999999	6.12	0.199999999997	1.95	1.42	0.490000000002	AAA431.cd3.X8.Y8.tile.tissue.png	870	1	2000	870	aa116ec8e78d1126eaedb890dba01085	0	0	0	0	0	0	0	0	0	0	0	0	0	/home/dhl_ec/bnelissen/Slides/CD3_manuscript/CD3_slides/AAA431.cd3/AAA431.cd3.run1	255	0.7	0.06	0.7	0.06	-7.33158144189	-12.438963265	0.366395133299	0.0302744121704
0.0	3884.0	0.0	292.0	3884.0	4000000.0	0.0	1.0	1.21	1.44	1.64	0.0499999999993	6.14	0.349999999999	0.689999999999	0.209999999999	5.8	0.130000000001	1.97	1.41999999999	0.630000000001	AAA431.cd3.X8.Y9.tile.tissue.png	871	1	2000	871	0b4162dcb6711971d6407f087e9c8938	0	0	0	0	0	0	0	0	0	0	0	0	0	/home/dhl_ec/bnelissen/Slides/CD3_manuscript/CD3_slides/AAA431.cd3/AAA431.cd3.run1	255	0.7	0.06	0.7	0.06	-8.00054082842	-12.6996510915	0.835699287382	0.0269286764526
0.0	1555.0	0.0	181.0	1555.0	4000000.0	0.0	1.0	1.38	1.49	1.54	0.0500000000029	6.11	0.34	0.699999999997	0.209999999999	5.3	0.119999999999	1.96	1.43	0.550000000003	AAA431.cd3.X9.Y10.tile.tissue.png	872	1	2000	872	9df5aa12cdbc1aa1f347d89fda73e8ad	0	0	0	0	0	0	0	0	0	0	0	0	0	/home/dhl_ec/bnelissen/Slides/CD3_manuscript/CD3_slides/AAA431.cd3/AAA431.cd3.run1	255	0.7	0.06	0.7	0.06	0.0	-12.6378318272	1.3093010513	0.0237789835205
67.0	1490216.0	34.0	12698.0	1490216.0	4000000.0	1.0	5.0	1.52	2.15	1.09	0.0499999999993	6.3	0.349999999999	0.700000000001	0.150000000001	7.2	0.260000000002	2.08	1.42	0.52	AAA431.cd3.X9.Y11.tile.tissue.png	873	1	2000	873	561db51471f44f8599c4eebdfaccdc3d	0	0	0	0	0	0	0	0	0	0	0	0	0	/home/dhl_ec/bnelissen/Slides/CD3_manuscript/CD3_slides/AAA431.cd3/AAA431.cd3.run1	255	0.7	0.06	0.7	0.06	-8.40269507176	-12.2642429227	1.1698687255	0.107031195312
10237.0	3006962.0	4362.0	19835.0	3006962.0	4000000.0	90.0	6.0	1.34	1.77	1.14	0.0499999999993	6.38	0.349999999999	0.700000000001	0.0900000000001	8.3	0.310000000001	2.09	1.43	0.569999999996	AAA431.cd3.X9.Y12.tile.tissue.png	874	1	2000	874	ea3c41c301331ac39901fba23dec14e3	0	0	0	0	0	0	0	0	0	0	0	0	0	/home/dhl_ec/bnelissen/Slides/CD3_manuscript/CD3_slides/AAA431.cd3/AAA431.cd3.run1	255	0.7	0.06	0.7	0.06	-8.86627239328	-12.5353979654	1.32259478205	0.260005039062
2426.0	1242789.0	718.0	21944.0	1242789.0	4000000.0	13.0	24.0	1.3	1.76	1.12	0.0400000000009	6.21	0.650000000001	0.689999999999	0.16	6.96	0.240000000002	2.09	1.43	0.68	AAA431.cd3.X9.Y13.tile.tissue.png	875	1	2000	875	529066008706766d62b739670ddeae8f	0	0	0	0	0	0	0	0	0	0	0	0	0	/home/dhl_ec/bnelissen/Slides/CD3_manuscript/CD3_slides/AAA431.cd3/AAA431.cd3.run1	255	0.7	0.06	0.7	0.06	-8.62409513432	-12.3572703859	0.853571675127	0.2083120625
837.0	1289407.0	395.0	15226.0	1289407.0	4000000.0	9.0	7.0	1.45	1.76	1.42	0.0500000000029	6.23	0.350000000002	0.68	0.149999999998	7.03	0.239999999998	2.08	1.43	0.66	AAA431.cd3.X9.Y14.tile.tissue.png	876	1	2000	876	d9b20a463107854e863e574f7a545731	0	0	0	0	0	0	0	0	0	0	0	0	0	/home/dhl_ec/bnelissen/Slides/CD3_manuscript/CD3_slides/AAA431.cd3/AAA431.cd3.run1	255	0.7	0.06	0.7	0.06	-8.2799966457	-12.3440584602	0.609904558331	0.186044878906
0.0	256142.0	0.0	8281.0	256142.0	4000000.0	0.0	10.0	1.62	1.54	1.24	0.0400000000009	6.14	0.420000000002	0.900000000001	0.190000000002	5.48	0.129999999997	2.02	1.43	0.479999999996	AAA431.cd3.X9.Y15.tile.tissue.png	877	1	2000	877	005ff912f5380d6ee130e6b58ad8c342	0	0	0	0	0	0	0	0	0	0	0	0	0	/home/dhl_ec/bnelissen/Slides/CD3_manuscript/CD3_slides/AAA431.cd3/AAA431.cd3.run1	255	0.7	0.06	0.7	0.06	0.0	-11.3362694546	0.0801884916375	0.0462533027344
0.0	76912.0	0.0	3962.0	76912.0	4000000.0	0.0	6.0	1.76	1.51	1.21	0.0399999999972	6.14	0.349999999999	0.750000000004	0.200000000001	5.83	0.129999999997	2.0	1.42	0.549999999999	AAA431.cd3.X9.Y16.tile.tissue.png	878	1	2000	878	b5125e34e72af00cea5f64a30e9d38bf	0	0	0	0	0	0	0	0	0	0	0	0	0	/home/dhl_ec/bnelissen/Slides/CD3_manuscript/CD3_slides/AAA431.cd3/AAA431.cd3.run1	255	0.7	0.06	0.7	0.06	-6.33576650598	-11.80932992	0.215343082189	0.0548316557617
0.0	75154.0	0.0	2551.0	75154.0	4000000.0	0.0	5.0	1.25	1.59	1.44	0.0499999999993	6.14	0.349999999999	0.689999999999	0.209999999999	5.34	0.119999999999	1.99	1.43	0.599999999999	AAA431.cd3.X9.Y17.tile.tissue.png	879	1	2000	879	e4cd60a4708f8d326be4dc55b65f9432	0	0	0	0	0	0	0	0	0	0	0	0	0	/home/dhl_ec/bnelissen/Slides/CD3_manuscript/CD3_slides/AAA431.cd3/AAA431.cd3.run1	255	0.7	0.06	0.7	0.06	0.0	-11.443786232	0.0943005427293	0.0347663413086
0.0	23616.0	0.0	1457.0	23616.0	4000000.0	0.0	4.0	1.27	1.59	1.15	0.0400000000009	6.04	0.339999999997	0.690000000002	0.210000000003	5.79	0.130000000001	1.98	1.42	0.540000000001	AAA431.cd3.X9.Y18.tile.tissue.png	880	1	2000	880	53aa057b25998fc8d6ddb3852ec6d0f0	0	0	0	0	0	0	0	0	0	0	0	0	0	/home/dhl_ec/bnelissen/Slides/CD3_manuscript/CD3_slides/AAA431.cd3/AAA431.cd3.run1	255	0.7	0.06	0.7	0.06	-7.72347758777	-11.6640239822	0.747145999947	0.0285112546387
0.0	156280.0	0.0	6992.0	156280.0	4000000.0	0.0	12.0	1.27	1.78	1.14	0.0400000000009	6.62	0.530000000002	0.790000000001	0.209999999999	5.9	0.129999999997	2.3	1.42	0.650000000001	AAA431.cd3.X9.Y19.tile.tissue.png	881	1	2000	881	f5c6ef366c64cff5a29802bf45f7e11c	0	0	0	0	0	0	0	0	0	0	0	0	0	/home/dhl_ec/bnelissen/Slides/CD3_manuscript/CD3_slides/AAA431.cd3/AAA431.cd3.run1	255	0.7	0.06	0.7	0.06	-4.49341561876	-11.7315885424	0.0325291887779	0.026021277832
0.0	0.0	0.0	0.0	0.0	4000000.0	0.0	0.0	1.37	1.26	1.15	0.0599999999977	5.79	0.280000000002	0.820000000003	0.209999999999	4.24	0.110000000001	1.95	1.44	0.59	AAA431.cd3.X9.Y2.tile.tissue.png	882	1	2000	882	24c744e67e7c37704b531d58336c0714	0	0	0	0	0	0	0	0	0	0	0	0	0	/home/dhl_ec/bnelissen/Slides/CD3_manuscript/CD3_slides/AAA431.cd3/AAA431.cd3.run1	255	1.0	0.06	1.0	0.06	0.0	-10.3086183848	0.0	8.19956014623
0.0	250797.0	0.0	10872.0	250797.0	4000000.0	0.0	14.0	1.44	1.75	1.13	0.0400000000009	6.09	0.400000000001	0.919999999998	0.200000000001	5.96	0.139999999999	2.05	1.42	0.52	AAA431.cd3.X9.Y20.tile.tissue.png	883	1	2000	883	9f9fdd3833ab05e5ce80fddb32987e56	0	0	0	0	0	0	0	0	0	0	0	0	0	/home/dhl_ec/bnelissen/Slides/CD3_manuscript/CD3_slides/AAA431.cd3/AAA431.cd3.run1	255	0.7	0.06	0.7	0.06	-6.53755572926	-11.5368399833	0.198883916473	0.0385588427734
0.0	2953405.0	0.0	31916.0	2953405.0	4000000.0	0.0	12.0	1.28	1.74	1.14	0.0500000000029	8.61	0.450000000001	0.870000000003	0.100000000002	7.79	0.239999999998	2.14	1.43	0.549999999999	AAA431.cd3.X9.Y21.tile.tissue.png	884	1	2000	884	c1bddbdd8c5a3754955db18e1e15198e	0	0	0	0	0	0	0	0	0	0	0	0	0	/home/dhl_ec/bnelissen/Slides/CD3_manuscript/CD3_slides/AAA431.cd3/AAA431.cd3.run1	255	0.7	0.06	0.7	0.06	-4.84529032371	-11.9058507394	0.147847283701	0.0721049057617
4758.0	829723.0	1844.0	21617.0	829723.0	4000000.0	35.0	15.0	1.32	1.28	1.09	0.0499999999993	6.36	0.359999999997	0.700000000001	0.18	6.75	0.23	2.1	1.43	0.709999999999	AAA431.cd3.X9.Y22.tile.tissue.png	885	1	2000	885	98eff5accfeae4a40f594c2267d3257a	0	0	0	0	0	0	0	0	0	0	0	0	0	/home/dhl_ec/bnelissen/Slides/CD3_manuscript/CD3_slides/AAA431.cd3/AAA431.cd3.run1	255	0.7	0.06	0.7	0.06	-9.12932521317	-12.3310838596	1.21618186952	0.157918132813
1040.0	867362.0	525.0	14734.0	867362.0	4000000.0	12.0	9.0	1.31	1.52	1.16	0.0500000000029	6.51	0.360000000001	0.730000000003	0.18	7.06	0.23	2.03	1.43	0.799999999999	AAA431.cd3.X9.Y23.tile.tissue.png	886	1	2000	886	6f14c544a52f712ead963987b8f02b92	0	0	0	0	0	0	0	0	0	0	0	0	0	/home/dhl_ec/bnelissen/Slides/CD3_manuscript/CD3_slides/AAA431.cd3/AAA431.cd3.run1	255	0.7	0.06	0.7	0.06	-8.87141581009	-11.7463058718	1.05842781654	2.48029828125
157.0	7344.0	61.0	772.0	7344.0	4000000.0	1.0	3.0	1.33	1.54	1.2	0.0400000000009	6.13	0.539999999997	0.779999999999	0.209999999999	6.16	0.200000000001	1.96	1.43	0.670000000002	AAA431.cd3.X9.Y3.tile.tissue.png	887	1	2000	887	2ff166e073418808a8f6b2f36dfed45f	0	0	0	0	0	0	0	0	0	0	0	0	0	/home/dhl_ec/bnelissen/Slides/CD3_manuscript/CD3_slides/AAA431.cd3/AAA431.cd3.run1	255	0.7	0.06	0.7	0.06	-7.71216715114	-12.0914130287	0.811754329426	0.039318703064
0.0	25233.0	0.0	1106.0	25233.0	4000000.0	0.0	2.0	1.37	1.48	1.22	0.0499999999993	6.14	0.349999999999	0.77	0.209999999999	5.83	0.130000000001	1.98	1.43	0.549999999996	AAA431.cd3.X9.Y4.tile.tissue.png	888	1	2000	888	208649b24b9af7c68a20177677e1ae2c	0	0	0	0	0	0	0	0	0	0	0	0	0	/home/dhl_ec/bnelissen/Slides/CD3_manuscript/CD3_slides/AAA431.cd3/AAA431.cd3.run1	255	0.7	0.06	0.7	0.06	-8.20493724769	-12.0619945366	1.23649681153	0.043622307373
0.0	15546.0	0.0	1307.0	15546.0	4000000.0	0.0	4.0	1.29	1.55	1.44	0.0499999999993	6.03	0.339999999997	0.690000000002	0.200000000001	5.3	0.120000000003	1.97	1.43	0.550000000003	AAA431.cd3.X9.Y5.tile.tissue.png	889	1	2000	889	0b3716ac0229afb421edb10e1e8eef83	0	0	0	0	0	0	0	0	0	0	0	0	0	/home/dhl_ec/bnelissen/Slides/CD3_manuscript/CD3_slides/AAA431.cd3/AAA431.cd3.run1	255	0.7	0.06	0.7	0.06	0.0	-12.4533012034	0.730968024331	0.0418347359619
0.0	49537.0	0.0	2116.0	49537.0	4000000.0	0.0	4.0	1.45	1.38	1.09	0.0499999999993	6.21	0.349999999999	0.700000000001	0.209999999999	5.35	0.130000000001	1.97	1.44	0.510000000002	AAA431.cd3.X9.Y6.tile.tissue.png	890	1	2000	890	40ca5b983168c0ea10f6b9512c87f175	0	0	0	0	0	0	0	0	0	0	0	0	0	/home/dhl_ec/bnelissen/Slides/CD3_manuscript/CD3_slides/AAA431.cd3/AAA431.cd3.run1	255	0.7	0.06	0.7	0.06	0.0	-11.8921071442	0.29056482954	0.037293486084
0.0	0.0	0.0	0.0	0.0	4000000.0	0.0	0.0	1.48	1.37	1.13	0.0499999999993	5.77	0.279999999999	0.68	0.209999999999	4.28	0.119999999999	1.88	1.42	0.489999999998	AAA431.cd3.X9.Y7.tile.tissue.png	891	1	2000	891	a0353b180b37172181fbcb47be963d6f	0	0	0	0	0	0	0	0	0	0	0	0	0	/home/dhl_ec/bnelissen/Slides/CD3_manuscript/CD3_slides/AAA431.cd3/AAA431.cd3.run1	255	1.0	0.06	1.0	0.06	0.0	-12.4733350799	0.0	0.0306059985619
0.0	6930.0	0.0	535.0	6930.0	4000000.0	0.0	2.0	1.21	1.54	1.17	0.0499999999993	6.11	0.350000000002	0.699999999997	0.209999999999	5.39	0.119999999999	2.01	1.47	0.530000000002	AAA431.cd3.X9.Y8.tile.tissue.png	892	1	2000	892	97fe94f59df4592a2d4b2e17ea1dcf77	0	0	0	0	0	0	0	0	0	0	0	0	0	/home/dhl_ec/bnelissen/Slides/CD3_manuscript/CD3_slides/AAA431.cd3/AAA431.cd3.run1	255	0.7	0.06	0.7	0.06	0.0	-12.5088328676	1.11428402327	0.0321755740356
0.0	9792.0	0.0	916.0	9792.0	4000000.0	0.0	3.0	2.45	1.37	1.08	0.0499999999993	6.17	0.639999999999	0.689999999999	0.220000000001	5.81	0.119999999999	1.97	1.43	0.509999999998	AAA431.cd3.X9.Y9.tile.tissue.png	893	1	2000	893	ec6269eef333e688b29d10543d5ba402	0	0	0	0	0	0	0	0	0	0	0	0	0	/home/dhl_ec/bnelissen/Slides/CD3_manuscript/CD3_slides/AAA431.cd3/AAA431.cd3.run1	255	0.7	0.06	0.7	0.06	-7.94027530324	-12.3156094176	1.58513906842	0.0288573270264
[truncated: 2 more columns]
