# Supplementary material for: SlideToolkit: An Assistive Toolset for the Histological Quantification of Whole Slide Images
Source: PLoS One. 2014 Nov 5;9(11):e110289. doi: 10.1371/journal.pone.0110289 (PMC4220929; doi:10.1371/journal.pone.0110289)
Supplement: RawData S1 — ICC and BlandAltman plot - measurements and r-script.zip. Measurements of Run1 and Run2, including the code for the calculation of the intraclass correlation coefficient (ICC) and the code for the Bland and Altman plot. (ZIP) [file pone.0110289.s003.zip › cellprofiler.measurements/run1.589958164774eca4d7e6188c516b0113.DefaultOUT_Image.csv]

AreaOccupied_AreaOccupied_DAB_Nuclei	AreaOccupied_AreaOccupied_Tissue	AreaOccupied_Perimeter_DAB_Nuclei	AreaOccupied_Perimeter_Tissue	AreaOccupied_TotalArea_DAB_Nuclei	AreaOccupied_TotalArea_Tissue	Count_DAB_Nuclei	Count_Tissue	ExecutionTime_01LoadImages	ExecutionTime_02ColorToGray	ExecutionTime_03Smooth	ExecutionTime_04ImageMath	ExecutionTime_05IdentifyPrimaryObjects	ExecutionTime_06MeasureImageAreaOccupied	ExecutionTime_07UnmixColors	ExecutionTime_08MaskImage	ExecutionTime_09IdentifyPrimaryObjects	ExecutionTime_10MeasureImageAreaOccupied	ExecutionTime_11OverlayOutlines	ExecutionTime_12OverlayOutlines	ExecutionTime_13SaveImages	FileName_Original	Group_Index	Group_Number	Height_Original	ImageNumber	MD5Digest_Original	ModuleError_01LoadImages	ModuleError_02ColorToGray	ModuleError_03Smooth	ModuleError_04ImageMath	ModuleError_05IdentifyPrimaryObjects	ModuleError_06MeasureImageAreaOccupied	ModuleError_07UnmixColors	ModuleError_08MaskImage	ModuleError_09IdentifyPrimaryObjects	ModuleError_10MeasureImageAreaOccupied	ModuleError_11OverlayOutlines	ModuleError_12OverlayOutlines	ModuleError_13SaveImages	PathName_Original	Scaling_Original	Threshold_FinalThreshold_DAB_Nuclei	Threshold_FinalThreshold_Tissue	Threshold_OrigThreshold_DAB_Nuclei	Threshold_OrigThreshold_Tissue	Threshold_SumOfEntropies_DAB_Nuclei	Threshold_SumOfEntropies_Tissue	Threshold_WeightedVariance_DAB_Nuclei	Threshold_WeightedVariance_Tissue
0.0	16725.0	0.0	1124.0	16725.0	4000000.0	0.0	2.0	3.58	2.44	1.78	0.07	9.01	0.53	1.34	0.31	7.92	0.23	3.13	2.47	1.42	AAA286.CD3.location-a.X0.Y1.tile.tissue.png	1	1	2000	1	e93de8dbb1669f5455a28dc5311520be	0	0	0	0	0	0	0	0	0	0	0	0	0	/home/dhl_ec/bnelissen/Slides/CD3_manuscript/CD3_slides/AAA286.CD3.location-a/AAA286.CD3.location-a.run1	255	0.7	0.06	0.7	0.06	0.0	-11.7895926963	3.1745405923	1.90917623566
0.0	588542.0	0.0	17551.0	588542.0	4000000.0	0.0	6.0	1.04	1.33	1.08	0.05	7.09	0.35	0.74	0.17	6.06	0.15	2.06	1.44	0.67	AAA286.CD3.location-a.X0.Y2.tile.tissue.png	2	1	2000	2	1a14c3c96d815514cbf0fe45878a341d	0	0	0	0	0	0	0	0	0	0	0	0	0	/home/dhl_ec/bnelissen/Slides/CD3_manuscript/CD3_slides/AAA286.CD3.location-a/AAA286.CD3.location-a.run1	255	0.7	0.06	0.7	0.06	-9.16510258572	-11.4718184016	2.04195920407	3.16341905371
0.0	206555.0	0.0	4162.0	206555.0	476000.0	0.0	1.0	1.78	1.73	0.18	0.01	1.29	0.04	0.08	0.01	0.73	0.02	0.25	0.2	0.18	AAA286.CD3.location-a.X0.Y23.tile.tissue.png	3	1	2000	3	be43470c51e6a0a6774152250bb90018	0	0	0	0	0	0	0	0	0	0	0	0	0	/home/dhl_ec/bnelissen/Slides/CD3_manuscript/CD3_slides/AAA286.CD3.location-a/AAA286.CD3.location-a.run1	255	0.7	0.06	0.7	0.06	0.0	-11.4428232705	3.13648786038	2.09953583328
0.0	1754700.0	0.0	11672.0	1754700.0	4000000.0	0.0	3.0	3.18	2.1	1.08	0.05	6.12	0.35	0.7	0.14	7.17	0.31	3.34	1.44	0.41	AAA286.CD3.location-a.X1.Y1.tile.tissue.png	4	1	2000	4	a0a4e9a2d5b10e66c900f3b2c6fe2b5d	0	0	0	0	0	0	0	0	0	0	0	0	0	/home/dhl_ec/bnelissen/Slides/CD3_manuscript/CD3_slides/AAA286.CD3.location-a/AAA286.CD3.location-a.run1	255	0.7	0.06	0.7	0.06	-9.3854834511	-11.3777774361	2.55054685023	1.87189377539
88.0	2863120.0	42.0	25143.0	2863120.0	4000000.0	1.0	7.0	3.64	2.62	1.16	0.04	6.19	0.55	1.16	0.14	11.19	0.31	2.28	1.47	0.68	AAA286.CD3.location-a.X1.Y2.tile.tissue.png	5	1	2000	5	1852ffb4d5578af53b8970ad028f43df	0	0	0	0	0	0	0	0	0	0	0	0	0	/home/dhl_ec/bnelissen/Slides/CD3_manuscript/CD3_slides/AAA286.CD3.location-a/AAA286.CD3.location-a.run1	255	0.7	0.06	0.7	0.06	-7.99360285832	-10.6131871186	1.58950471375	0.616943345703
0.0	210180.0	0.0	4228.0	210180.0	476000.0	0.0	1.0	2.03	1.33	0.23	0.00999999999999	1.19	0.05	0.09	0.02	0.74	0.03	0.25	0.17	0.11	AAA286.CD3.location-a.X1.Y23.tile.tissue.png	6	1	2000	6	3891e0e4ceef07714645f768d6014863	0	0	0	0	0	0	0	0	0	0	0	0	0	/home/dhl_ec/bnelissen/Slides/CD3_manuscript/CD3_slides/AAA286.CD3.location-a/AAA286.CD3.location-a.run1	255	0.7	0.06	0.7	0.06	0.0	-11.3999258687	3.22094306071	2.04084470605
0.0	0.0	0.0	0.0	0.0	4000000.0	0.0	0.0	2.11	1.77	1.79	0.07	7.62	0.45	1.35	0.31	6.51	0.2	3.03	2.4	0.64	AAA286.CD3.location-a.X1.Y3.tile.tissue.png	7	1	2000	7	0eff2cf04bd83695010851bd4f0aa159	0	0	0	0	0	0	0	0	0	0	0	0	0	/home/dhl_ec/bnelissen/Slides/CD3_manuscript/CD3_slides/AAA286.CD3.location-a/AAA286.CD3.location-a.run1	255	1.0	0.06	1.0	0.06	0.0	0.0	0.0	5.111139
0.0	1795275.0	0.0	7734.0	1795275.0	4000000.0	0.0	1.0	2.72	1.5	1.81	0.07	8.91	0.54	1.2	0.2	10.2	0.33	3.1	2.28	0.66	AAA286.CD3.location-a.X10.Y0.tile.tissue.png	8	1	2000	8	85a882dcbff9c44b33a572260c5bded1	0	0	0	0	0	0	0	0	0	0	0	0	0	/home/dhl_ec/bnelissen/Slides/CD3_manuscript/CD3_slides/AAA286.CD3.location-a/AAA286.CD3.location-a.run1	255	0.7	0.06	0.7	0.06	-8.95124894975	-11.0447790769	2.66782203952	1.64648375977
247.0	3974772.0	132.0	10196.0	3974772.0	4000000.0	3.0	1.0	2.9	1.53	1.74	0.06	8.75	0.53	1.17	0.07	12.74	0.56	3.29	2.34	0.74	AAA286.CD3.location-a.X10.Y1.tile.tissue.png	9	1	2000	9	0e2d7cb9aae28c2378f8dfb160162573	0	0	0	0	0	0	0	0	0	0	0	0	0	/home/dhl_ec/bnelissen/Slides/CD3_manuscript/CD3_slides/AAA286.CD3.location-a/AAA286.CD3.location-a.run1	255	0.7	0.06	0.7	0.06	-9.60641232067	-10.6095779769	1.73656506532	0.035130809082
0.0	3846624.0	0.0	17710.0	3846624.0	4000000.0	0.0	3.0	1.44	1.85	1.78	0.06	9.19	0.55	1.15	0.08	12.28	0.43	3.37	2.34	0.68	AAA286.CD3.location-a.X10.Y2.tile.tissue.png	10	1	2000	10	ee12e939d17c9d0b9f23cb4453b925c5	0	0	0	0	0	0	0	0	0	0	0	0	0	/home/dhl_ec/bnelissen/Slides/CD3_manuscript/CD3_slides/AAA286.CD3.location-a/AAA286.CD3.location-a.run1	255	0.7	0.06	0.7	0.06	-8.60946410593	-10.9902725431	1.59528229617	0.082417546875
0.0	216514.0	0.0	4222.0	216514.0	476000.0	0.0	1.0	1.93	1.35	0.2	0.00999999999999	1.45	0.04	0.09	0.00999999999999	0.71	0.02	0.24	0.17	0.06	AAA286.CD3.location-a.X10.Y23.tile.tissue.png	11	1	2000	11	527424ed6dcece30f015262b59bd270d	0	0	0	0	0	0	0	0	0	0	0	0	0	/home/dhl_ec/bnelissen/Slides/CD3_manuscript/CD3_slides/AAA286.CD3.location-a/AAA286.CD3.location-a.run1	255	0.7	0.0746139398855	0.7	0.0746139398855	0.0	-11.2566047461	4.74532911267	1.72023297991
0.0	1843016.0	0.0	9701.0	1843016.0	4000000.0	0.0	1.0	2.54	1.66	1.08	0.04	6.77	0.35	0.69	0.13	7.41	0.33	2.25	2.3	0.59	AAA286.CD3.location-a.X10.Y3.tile.tissue.png	12	1	2000	12	b4a4d19c7549350647b01e0189d60ac2	0	0	0	0	0	0	0	0	0	0	0	0	0	/home/dhl_ec/bnelissen/Slides/CD3_manuscript/CD3_slides/AAA286.CD3.location-a/AAA286.CD3.location-a.run1	255	0.7	0.06	0.7	0.06	-8.54210670224	-11.1093023964	1.38769967705	1.33843621094
0.0	1347277.0	0.0	6707.0	1347277.0	4000000.0	0.0	1.0	2.74	2.25	1.66	0.08	9.09	0.53	1.21	0.25	9.82	0.29	2.9	2.26	0.56	AAA286.CD3.location-a.X11.Y0.tile.tissue.png	13	1	2000	13	32d8b003fa46041af1922e5ef46e5462	0	0	0	0	0	0	0	0	0	0	0	0	0	/home/dhl_ec/bnelissen/Slides/CD3_manuscript/CD3_slides/AAA286.CD3.location-a/AAA286.CD3.location-a.run1	255	0.7	0.06	0.7	0.06	-9.45101423165	-11.1155781583	2.60734211497	1.67141118945
0.0	3975011.0	0.0	10959.0	3975011.0	4000000.0	0.0	1.0	2.79	1.87	1.72	0.06	8.74	0.57	1.13	0.07	12.22	0.44	3.26	2.29	0.61	AAA286.CD3.location-a.X11.Y1.tile.tissue.png	14	1	2000	14	1e73b25f1bd9dea19205abe3e0dee340	0	0	0	0	0	0	0	0	0	0	0	0	0	/home/dhl_ec/bnelissen/Slides/CD3_manuscript/CD3_slides/AAA286.CD3.location-a/AAA286.CD3.location-a.run1	255	0.7	0.06	0.7	0.06	-9.35897177025	-11.0666151214	1.89092400517	0.0448707045898
1698.0	3932077.0	558.0	14483.0	3932077.0	4000000.0	10.0	2.0	2.19	1.52	1.72	0.06	9.38	0.55	1.15	0.08	12.75	0.52	3.31	2.3	0.63	AAA286.CD3.location-a.X11.Y2.tile.tissue.png	15	1	2000	15	8a0cbc21abfb023478661014392bfa04	0	0	0	0	0	0	0	0	0	0	0	0	0	/home/dhl_ec/bnelissen/Slides/CD3_manuscript/CD3_slides/AAA286.CD3.location-a/AAA286.CD3.location-a.run1	255	0.7	0.06	0.7	0.06	-9.52691416095	-10.8888105964	1.21562919064	0.0919792431641
0.0	217387.0	0.0	4220.0	217387.0	476000.0	0.0	1.0	1.26	0.83	0.21	0.00999999999999	1.64	0.07	0.15	0.02	1.02	0.04	0.38	0.25	0.09	AAA286.CD3.location-a.X11.Y23.tile.tissue.png	16	1	2000	16	657cf83864ad3c2c40a3e83ecff58b6a	0	0	0	0	0	0	0	0	0	0	0	0	0	/home/dhl_ec/bnelissen/Slides/CD3_manuscript/CD3_slides/AAA286.CD3.location-a/AAA286.CD3.location-a.run1	255	0.7	0.0775960836776	0.7	0.0775960836776	0.0	-11.2632013937	4.96418139079	1.68838195903
76.0	2722676.0	38.0	11959.0	2722676.0	4000000.0	1.0	1.0	2.01	2.27	1.76	0.06	6.58	0.35	1.16	0.14	8.41	0.29	2.07	1.43	0.67	AAA286.CD3.location-a.X11.Y3.tile.tissue.png	17	1	2000	17	f794dc130802229a2bc2eb8d6d0344a8	0	0	0	0	0	0	0	0	0	0	0	0	0	/home/dhl_ec/bnelissen/Slides/CD3_manuscript/CD3_slides/AAA286.CD3.location-a/AAA286.CD3.location-a.run1	255	0.7	0.06	0.7	0.06	-8.1932254644	-11.0556307091	1.09926007607	0.469495957031
0.0	0.0	0.0	0.0	0.0	4000000.0	0.0	0.0	3.18	2.06	1.76	0.07	7.51	0.45	1.36	0.31	6.36	0.19	2.02	1.43	0.51	AAA286.CD3.location-a.X11.Y4.tile.tissue.png	18	1	2000	18	3a56fd81fc0bd706821097d218411ba6	0	0	0	0	0	0	0	0	0	0	0	0	0	/home/dhl_ec/bnelissen/Slides/CD3_manuscript/CD3_slides/AAA286.CD3.location-a/AAA286.CD3.location-a.run1	255	1.0	0.06	1.0	0.06	0.0	0.0	0.0	6.6763975
0.0	784340.0	0.0	5998.0	784340.0	4000000.0	0.0	1.0	3.17	1.51	1.77	0.07	10.0	0.35	0.75	0.17	5.78	0.15	1.98	1.44	0.51	AAA286.CD3.location-a.X12.Y0.tile.tissue.png	19	1	2000	19	35ddbc178853e999d281effe583c39a1	0	0	0	0	0	0	0	0	0	0	0	0	0	/home/dhl_ec/bnelissen/Slides/CD3_manuscript/CD3_slides/AAA286.CD3.location-a/AAA286.CD3.location-a.run1	255	0.7	0.06	0.7	0.06	0.0	-11.1381305242	2.56449498942	1.61461060547
0.0	3982025.0	0.0	10213.0	3982025.0	4000000.0	0.0	1.0	2.71	2.4	1.07	0.04	5.84	0.36	0.69	0.06	8.56	0.28	2.07	1.45	0.62	AAA286.CD3.location-a.X12.Y1.tile.tissue.png	20	1	2000	20	5e9684069f90b7459c0aa01097225ca7	0	0	0	0	0	0	0	0	0	0	0	0	0	/home/dhl_ec/bnelissen/Slides/CD3_manuscript/CD3_slides/AAA286.CD3.location-a/AAA286.CD3.location-a.run1	255	0.7	0.06	0.7	0.06	-8.98249034707	-11.3189744275	1.89278690017	0.0476811282959
434.0	3973898.0	103.0	10749.0	3973898.0	4000000.0	1.0	2.0	2.97	2.63	1.75	0.05	10.8	0.48	1.14	0.0699999999999	9.07	0.34	2.06	1.44	0.56	AAA286.CD3.location-a.X12.Y2.tile.tissue.png	21	1	2000	21	26056ae8b72cc7b428668cd6509bba08	0	0	0	0	0	0	0	0	0	0	0	0	0	/home/dhl_ec/bnelissen/Slides/CD3_manuscript/CD3_slides/AAA286.CD3.location-a/AAA286.CD3.location-a.run1	255	0.7	0.06	0.7	0.06	-9.11420461268	-9.8465529646	1.177831536	0.0673496853027
0.0	217697.0	0.0	4226.0	217697.0	476000.0	0.0	1.0	2.08	0.76	0.23	0.0100000000001	1.65	0.0700000000001	0.14	0.0300000000001	0.81	0.04	0.36	0.25	0.09	AAA286.CD3.location-a.X12.Y23.tile.tissue.png	22	1	2000	22	9231b039b962370c0d9d342934a7cb40	0	0	0	0	0	0	0	0	0	0	0	0	0	/home/dhl_ec/bnelissen/Slides/CD3_manuscript/CD3_slides/AAA286.CD3.location-a/AAA286.CD3.location-a.run1	255	0.7	0.0812680734164	0.7	0.0812680734164	0.0	-11.4088652427	4.90836977542	1.62072602908
0.0	3860321.0	0.0	11070.0	3860321.0	4000000.0	0.0	1.0	2.5	2.6	1.77	0.0600000000001	8.7	0.54	1.14	0.0700000000001	11.95	0.42	3.24	2.3	0.6	AAA286.CD3.location-a.X12.Y3.tile.tissue.png	23	1	2000	23	b26692d90a2a5405bb36718c11417e51	0	0	0	0	0	0	0	0	0	0	0	0	0	/home/dhl_ec/bnelissen/Slides/CD3_manuscript/CD3_slides/AAA286.CD3.location-a/AAA286.CD3.location-a.run1	255	0.7	0.06	0.7	0.06	-8.34508624342	-10.6622977092	1.31695231857	0.153861371094
0.0	322571.0	0.0	5383.0	322571.0	4000000.0	0.0	2.0	2.51	2.05	1.77	0.0700000000001	7.21	0.55	1.27	0.3	8.72	0.22	3.04	2.19	0.54	AAA286.CD3.location-a.X12.Y4.tile.tissue.png	24	1	2000	24	bdb754f75d83872e18fdc5b9f2cc05be	0	0	0	0	0	0	0	0	0	0	0	0	0	/home/dhl_ec/bnelissen/Slides/CD3_manuscript/CD3_slides/AAA286.CD3.location-a/AAA286.CD3.location-a.run1	255	0.7	0.06	0.7	0.06	-8.38717793418	-11.2343673198	0.888028839558	3.58733983252
0.0	78429.0	0.0	1963.0	78429.0	4000000.0	0.0	1.0	3.41	2.66	1.77	0.0600000000001	9.09	0.54	1.3	0.3	7.79	0.22	3.04	2.17	0.54	AAA286.CD3.location-a.X13.Y0.tile.tissue.png	25	1	2000	25	04a8312cce3b643e541fa0a92f7248f7	0	0	0	0	0	0	0	0	0	0	0	0	0	/home/dhl_ec/bnelissen/Slides/CD3_manuscript/CD3_slides/AAA286.CD3.location-a/AAA286.CD3.location-a.run1	255	0.7	0.06	0.7	0.06	0.0	-11.1947366253	1.8395824169	3.66230163837
0.0	3736974.0	0.0	11693.0	3736974.0	4000000.0	0.0	1.0	2.39	1.54	1.69	0.0699999999999	12.83	0.55	1.16	0.09	10.69	0.26	3.31	2.31	0.61	AAA286.CD3.location-a.X13.Y1.tile.tissue.png	26	1	2000	26	20b15ff39519a9b6e987267ff02b0796	0	0	0	0	0	0	0	0	0	0	0	0	0	/home/dhl_ec/bnelissen/Slides/CD3_manuscript/CD3_slides/AAA286.CD3.location-a/AAA286.CD3.location-a.run1	255	0.7	0.06	0.7	0.06	-8.40488133455	-10.4758186363	2.04048343608	0.732375351563
0.0	3965743.0	0.0	11571.0	3965743.0	4000000.0	0.0	1.0	2.56	2.91	1.8	0.0599999999999	8.97	0.54	1.18	0.0799999999999	12.35	0.45	3.32	2.31	0.62	AAA286.CD3.location-a.X13.Y2.tile.tissue.png	27	1	2000	27	6fd3ce9b57d7285152ae59a7d3f58b59	0	0	0	0	0	0	0	0	0	0	0	0	0	/home/dhl_ec/bnelissen/Slides/CD3_manuscript/CD3_slides/AAA286.CD3.location-a/AAA286.CD3.location-a.run1	255	0.7	0.06	0.7	0.06	-8.84135665311	-11.4510966118	0.983725519871	0.0551358370361
0.0	217567.0	0.0	4224.0	217567.0	476000.0	0.0	1.0	0.37	2.25	0.2	0.00999999999999	1.67	0.0700000000001	0.15	0.02	1.01	0.0500000000001	0.37	0.25	0.09	AAA286.CD3.location-a.X13.Y23.tile.tissue.png	28	1	2000	28	857012f7e8aee314e89b5affe351c20b	0	0	0	0	0	0	0	0	0	0	0	0	0	/home/dhl_ec/bnelissen/Slides/CD3_manuscript/CD3_slides/AAA286.CD3.location-a/AAA286.CD3.location-a.run1	255	0.7	0.0840952261893	0.7	0.0840952261893	0.0	-11.3540184086	4.95362750325	1.64727758994
205.0	3989871.0	108.0	9138.0	3989871.0	4000000.0	3.0	1.0	4.24	2.43	1.76	0.0600000000001	8.58	0.54	1.14	0.0699999999999	12.61	0.53	3.25	2.23	0.59	AAA286.CD3.location-a.X13.Y3.tile.tissue.png	29	1	2000	29	af9ffcc9e3872dd3be44c0d9fab39361	0	0	0	0	0	0	0	0	0	0	0	0	0	/home/dhl_ec/bnelissen/Slides/CD3_manuscript/CD3_slides/AAA286.CD3.location-a/AAA286.CD3.location-a.run1	255	0.7	0.06	0.7	0.06	-9.3184059749	-11.0184943284	1.21624674266	0.060446699585
86.0	2465883.0	43.0	10731.0	2465883.0	4000000.0	1.0	1.0	2.57	1.56	1.77	0.0699999999999	8.81	0.54	1.14	0.16	11.09	0.44	3.21	2.3	0.58	AAA286.CD3.location-a.X13.Y4.tile.tissue.png	30	1	2000	30	1c648280f1cff3b505041ca15758ed75	0	0	0	0	0	0	0	0	0	0	0	0	0	/home/dhl_ec/bnelissen/Slides/CD3_manuscript/CD3_slides/AAA286.CD3.location-a/AAA286.CD3.location-a.run1	255	0.7	0.06	0.7	0.06	-8.58757341168	-11.1804223389	1.03564632076	0.831512369141
0.0	0.0	0.0	0.0	0.0	4000000.0	0.0	0.0	2.7	1.21	1.74	0.0700000000001	8.47	0.44	1.37	0.31	6.41	0.19	3.02	2.37	0.53	AAA286.CD3.location-a.X13.Y5.tile.tissue.png	31	1	2000	31	ad4ce22e35e64ed062c9bad31e413bd1	0	0	0	0	0	0	0	0	0	0	0	0	0	/home/dhl_ec/bnelissen/Slides/CD3_manuscript/CD3_slides/AAA286.CD3.location-a/AAA286.CD3.location-a.run1	255	1.0	0.06	1.0	0.06	0.0	-10.0762719173	0.0	3.35125228676
0.0	0.0	0.0	0.0	0.0	4000000.0	0.0	0.0	1.19	1.68	1.72	0.0699999999999	8.44	0.44	1.36	0.31	6.4	0.19	2.89	2.21	0.5	AAA286.CD3.location-a.X14.Y0.tile.tissue.png	32	1	2000	32	2c2f0aecc25da10fc54abfb62219e5d1	0	0	0	0	0	0	0	0	0	0	0	0	0	/home/dhl_ec/bnelissen/Slides/CD3_manuscript/CD3_slides/AAA286.CD3.location-a/AAA286.CD3.location-a.run1	255	1.0	0.06	1.0	0.06	0.0	-10.5163849637	0.0	1.5556025263
379.0	2463657.0	185.0	11730.0	2463657.0	4000000.0	4.0	2.0	1.53	1.58	1.75	0.0699999999999	8.78	0.54	1.15	0.16	11.11	0.43	3.22	2.22	0.57	AAA286.CD3.location-a.X14.Y1.tile.tissue.png	33	1	2000	33	2956e376a476183d705b18cc10e192d1	0	0	0	0	0	0	0	0	0	0	0	0	0	/home/dhl_ec/bnelissen/Slides/CD3_manuscript/CD3_slides/AAA286.CD3.location-a/AAA286.CD3.location-a.run1	255	0.7	0.06	0.7	0.06	-9.69361941576	-10.7542019235	2.21890978909	0.88774453125
0.0	3908040.0	0.0	14367.0	3908040.0	4000000.0	0.0	4.0	1.15	2.03	1.77	0.0600000000001	8.75	0.55	1.13	0.08	12.13	0.44	3.25	2.34	0.61	AAA286.CD3.location-a.X14.Y2.tile.tissue.png	34	1	2000	34	0dec725d496c86595bb8ead7acb1a17e	0	0	0	0	0	0	0	0	0	0	0	0	0	/home/dhl_ec/bnelissen/Slides/CD3_manuscript/CD3_slides/AAA286.CD3.location-a/AAA286.CD3.location-a.run1	255	0.7	0.06	0.7	0.06	-8.9795822895	-10.9382505276	1.23352134664	0.0434052229004
0.0	216356.0	0.0	4218.0	216356.0	476000.0	0.0	1.0	0.25	0.71	0.2	0.00999999999999	1.63	0.0799999999999	0.15	0.02	0.99	0.04	0.37	0.25	0.0899999999999	AAA286.CD3.location-a.X14.Y23.tile.tissue.png	35	1	2000	35	36c36171ee2cf9ab78a6f75b0fdfce9d	0	0	0	0	0	0	0	0	0	0	0	0	0	/home/dhl_ec/bnelissen/Slides/CD3_manuscript/CD3_slides/AAA286.CD3.location-a/AAA286.CD3.location-a.run1	255	0.7	0.0880267595997	0.7	0.0880267595997	0.0	-11.281725623	4.7310633285	1.69555341551
119.0	3987275.0	64.0	9653.0	3987275.0	4000000.0	2.0	1.0	2.51	1.44	1.73	0.0599999999999	9.04	0.53	1.14	0.0699999999999	12.53	0.52	3.25	2.35	0.6	AAA286.CD3.location-a.X14.Y3.tile.tissue.png	36	1	2000	36	785f0e21ccd46e14091db274d03dd4d8	0	0	0	0	0	0	0	0	0	0	0	0	0	/home/dhl_ec/bnelissen/Slides/CD3_manuscript/CD3_slides/AAA286.CD3.location-a/AAA286.CD3.location-a.run1	255	0.7	0.06	0.7	0.06	-8.97974938108	-10.8807973422	1.23280833068	0.0665132705078
0.0	3919939.0	0.0	8771.0	3919939.0	4000000.0	0.0	1.0	1.21	1.6	1.72	0.0599999999999	9.13	0.53	1.26	0.08	12.35	0.48	3.55	2.33	0.6	AAA286.CD3.location-a.X14.Y4.tile.tissue.png	37	1	2000	37	4a88d1e738e0eedd4effeee8715dd5f3	0	0	0	0	0	0	0	0	0	0	0	0	0	/home/dhl_ec/bnelissen/Slides/CD3_manuscript/CD3_slides/AAA286.CD3.location-a/AAA286.CD3.location-a.run1	255	0.7	0.06	0.7	0.06	-8.46377721783	-10.6332258112	0.72464045608	0.132315011719
75.0	478510.0	41.0	5153.0	478510.0	4000000.0	1.0	1.0	1.03	1.49	1.75	0.0699999999999	8.91	0.53	1.23	0.28	9.92	0.32	3.09	2.26	0.65	AAA286.CD3.location-a.X14.Y5.tile.tissue.png	38	1	2000	38	1c00a87e464dface321c385780fc5fe5	0	0	0	0	0	0	0	0	0	0	0	0	0	/home/dhl_ec/bnelissen/Slides/CD3_manuscript/CD3_slides/AAA286.CD3.location-a/AAA286.CD3.location-a.run1	255	0.7	0.06	0.7	0.06	-7.38659325632	-11.0996343682	0.490246330922	2.51359544336
0.0	851042.0	0.0	9495.0	851042.0	4000000.0	0.0	4.0	0.85	1.11	1.08	0.0500000000002	6.25	0.36	0.75	0.18	5.97	0.16	2.01	1.43	0.35	AAA286.CD3.location-a.X15.Y1.tile.tissue.png	39	1	2000	39	1159f2a9d4558318dfa2329fccd6082f	0	0	0	0	0	0	0	0	0	0	0	0	0	/home/dhl_ec/bnelissen/Slides/CD3_manuscript/CD3_slides/AAA286.CD3.location-a/AAA286.CD3.location-a.run1	255	0.7	0.06	0.7	0.06	0.0	-11.1978259596	2.37268519063	2.35666571875
320.0	3914398.0	83.0	14910.0	3914398.0	4000000.0	1.0	2.0	0.91	1.5	1.09	0.04	6.17	0.35	0.68	0.0599999999999	9.73	0.5	3.3	2.28	0.64	AAA286.CD3.location-a.X15.Y2.tile.tissue.png	40	1	2000	40	c37bb81e995e37ddefeefbf302b22589	0	0	0	0	0	0	0	0	0	0	0	0	0	/home/dhl_ec/bnelissen/Slides/CD3_manuscript/CD3_slides/AAA286.CD3.location-a/AAA286.CD3.location-a.run1	255	0.7	0.06	0.7	0.06	-9.16794006386	-9.12866903847	1.84595693584	0.0530917780762
0.0	216180.0	0.0	4220.0	216180.0	476000.0	0.0	1.0	0.22	0.34	0.19	0.00999999999999	1.72	0.0699999999999	0.15	0.03	1.04	0.04	0.38	0.26	0.11	AAA286.CD3.location-a.X15.Y23.tile.tissue.png	41	1	2000	41	a4c7beffcf6768c260f9d8a60a6cfaa4	0	0	0	0	0	0	0	0	0	0	0	0	0	/home/dhl_ec/bnelissen/Slides/CD3_manuscript/CD3_slides/AAA286.CD3.location-a/AAA286.CD3.location-a.run1	255	0.7	0.0911388432686	0.7	0.0911388432686	0.0	-11.2401766642	4.71670858775	1.72511918166
208.0	3983470.0	66.0	9656.0	3983470.0	4000000.0	1.0	1.0	1.81	2.46	1.27	0.04	6.52	0.53	1.14	0.0800000000002	12.66	0.53	3.31	2.34	0.61	AAA286.CD3.location-a.X15.Y3.tile.tissue.png	42	1	2000	42	64ee39fb1d2476025d19e5191daeaff9	0	0	0	0	0	0	0	0	0	0	0	0	0	/home/dhl_ec/bnelissen/Slides/CD3_manuscript/CD3_slides/AAA286.CD3.location-a/AAA286.CD3.location-a.run1	255	0.7	0.06	0.7	0.06	-8.75989278216	-10.8891926022	0.796613230916	0.0369113109131
0.0	3988309.0	0.0	9333.0	3988309.0	4000000.0	0.0	1.0	1.21	1.61	1.79	0.0599999999999	8.97	0.54	1.16	0.0699999999999	12.2	0.27	2.09	1.44	0.61	AAA286.CD3.location-a.X15.Y4.tile.tissue.png	43	1	2000	43	1347ed7223dac9ff1b273d5b9b53deef	0	0	0	0	0	0	0	0	0	0	0	0	0	/home/dhl_ec/bnelissen/Slides/CD3_manuscript/CD3_slides/AAA286.CD3.location-a/AAA286.CD3.location-a.run1	255	0.7	0.06	0.7	0.06	-9.0386108466	-10.7418816687	0.875341913561	0.069412116333
175.0	2849090.0	94.0	8647.0	2849090.0	4000000.0	3.0	1.0	1.16	1.91	1.73	0.0600000000002	8.92	0.36	0.67	0.0999999999999	8.08	0.3	2.09	1.45	0.36	AAA286.CD3.location-a.X15.Y5.tile.tissue.png	44	1	2000	44	03f7e632373f101b6c0d3c169bf83aa9	0	0	0	0	0	0	0	0	0	0	0	0	0	/home/dhl_ec/bnelissen/Slides/CD3_manuscript/CD3_slides/AAA286.CD3.location-a/AAA286.CD3.location-a.run1	255	0.7	0.06	0.7	0.06	-8.54017801256	-10.8729524413	0.522725749053	0.241747859375
0.0	32412.0	0.0	932.0	32412.0	4000000.0	0.0	1.0	1.15	1.19	1.19	0.0500000000002	6.12	0.54	1.32	0.3	7.69	0.21	3.08	2.27	0.68	AAA286.CD3.location-a.X15.Y6.tile.tissue.png	45	1	2000	45	ef01748c59b5da0b29b66a23d46d8d75	0	0	0	0	0	0	0	0	0	0	0	0	0	/home/dhl_ec/bnelissen/Slides/CD3_manuscript/CD3_slides/AAA286.CD3.location-a/AAA286.CD3.location-a.run1	255	0.7	0.06	0.7	0.06	0.0	-11.4307289201	0.603761784312	3.43890832074
0.0	121629.0	0.0	2892.0	121629.0	4000000.0	0.0	1.0	1.84	2.15	1.75	0.05	7.14	0.35	0.78	0.19	5.43	0.13	1.96	1.44	0.98	AAA286.CD3.location-a.X16.Y1.tile.tissue.png	46	1	2000	46	464b68d275df00164982cad08c2106ff	0	0	0	0	0	0	0	0	0	0	0	0	0	/home/dhl_ec/bnelissen/Slides/CD3_manuscript/CD3_slides/AAA286.CD3.location-a/AAA286.CD3.location-a.run1	255	0.7	0.06	0.7	0.06	0.0	-11.3133021304	1.82224402692	3.18168188611
64.0	3697204.0	36.0	13913.0	3697204.0	4000000.0	1.0	2.0	2.29	1.43	1.84	0.05	11.77	0.35	0.68	0.0699999999999	8.67	0.33	2.08	1.44	0.38	AAA286.CD3.location-a.X16.Y2.tile.tissue.png	47	1	2000	47	2d4b75a01a0983838c3ac0f6f8c8bdc1	0	0	0	0	0	0	0	0	0	0	0	0	0	/home/dhl_ec/bnelissen/Slides/CD3_manuscript/CD3_slides/AAA286.CD3.location-a/AAA286.CD3.location-a.run1	255	0.7	0.06	0.7	0.06	-8.70766654952	-10.3651364141	1.76676099776	0.621476220703
0.0	216358.0	0.0	4218.0	216358.0	476000.0	0.0	1.0	1.31	0.94	0.13	0.00999999999999	1.11	0.05	0.0900000000001	0.02	0.72	0.03	0.26	0.17	0.05	AAA286.CD3.location-a.X16.Y23.tile.tissue.png	48	1	2000	48	42d51e91bef3a838cd8943d5c2bd6e97	0	0	0	0	0	0	0	0	0	0	0	0	0	/home/dhl_ec/bnelissen/Slides/CD3_manuscript/CD3_slides/AAA286.CD3.location-a/AAA286.CD3.location-a.run1	255	0.7	0.088854660671	0.7	0.088854660671	0.0	-11.2357689478	4.75231502879	1.71585585445
244.0	3987813.0	131.0	9090.0	3987813.0	4000000.0	3.0	1.0	2.32	1.81	1.09	0.04	6.08	0.54	1.14	0.0699999999999	12.91	0.53	2.8	1.43	0.57	AAA286.CD3.location-a.X16.Y3.tile.tissue.png	49	1	2000	49	a2e8edcaa3884d35909c1e39ea1c01ac	0	0	0	0	0	0	0	0	0	0	0	0	0	/home/dhl_ec/bnelissen/Slides/CD3_manuscript/CD3_slides/AAA286.CD3.location-a/AAA286.CD3.location-a.run1	255	0.7	0.06	0.7	0.06	-9.1895886018	-11.2735805502	1.20852328754	0.115479587402
465.0	3988184.0	182.0	9409.0	3988184.0	4000000.0	4.0	1.0	2.84	2.42	1.07	0.04	6.16	0.53	1.18	0.0699999999999	12.61	0.53	3.29	2.26	0.6	AAA286.CD3.location-a.X16.Y4.tile.tissue.png	50	1	2000	50	c2be4d7d6496965e56a550035cc7dce6	0	0	0	0	0	0	0	0	0	0	0	0	0	/home/dhl_ec/bnelissen/Slides/CD3_manuscript/CD3_slides/AAA286.CD3.location-a/AAA286.CD3.location-a.run1	255	0.7	0.06	0.7	0.06	-9.42674903578	-10.9339525526	1.08864640933	0.0949092435303
358.0	3995140.0	179.0	8677.0	3995140.0	4000000.0	4.0	1.0	2.79	1.85	1.74	0.05	5.83	0.35	1.14	0.0699999999999	12.81	0.53	3.22	2.26	0.6	AAA286.CD3.location-a.X16.Y5.tile.tissue.png	51	1	2000	51	16f390f13f5537b844afe85762816de5	0	0	0	0	0	0	0	0	0	0	0	0	0	/home/dhl_ec/bnelissen/Slides/CD3_manuscript/CD3_slides/AAA286.CD3.location-a/AAA286.CD3.location-a.run1	255	0.7	0.06	0.7	0.06	-9.27822354422	-10.5297060888	0.890438808959	0.0365116274414
0.0	1525119.0	0.0	7198.0	1525119.0	4000000.0	0.0	1.0	2.7	2.33	1.07	0.05	6.09	0.35	0.7	0.15	6.82	0.18	2.02	1.43	0.61	AAA286.CD3.location-a.X16.Y6.tile.tissue.png	52	1	2000	52	745a54e47afc183fe884ad1c206fabd3	0	0	0	0	0	0	0	0	0	0	0	0	0	/home/dhl_ec/bnelissen/Slides/CD3_manuscript/CD3_slides/AAA286.CD3.location-a/AAA286.CD3.location-a.run1	255	0.7	0.06	0.7	0.06	-8.04570585068	-10.7633024607	0.635171774132	0.998535457031
0.0	0.0	0.0	0.0	0.0	4000000.0	0.0	0.0	1.16	2.46	1.77	0.0700000000002	8.55	0.46	1.35	0.32	6.41	0.2	2.92	2.27	0.52	AAA286.CD3.location-a.X17.Y1.tile.tissue.png	53	1	2000	53	8946c58f83be291bcdaa9c2e1e6a5014	0	0	0	0	0	0	0	0	0	0	0	0	0	/home/dhl_ec/bnelissen/Slides/CD3_manuscript/CD3_slides/AAA286.CD3.location-a/AAA286.CD3.location-a.run1	255	1.0	0.06	1.0	0.06	0.0	-10.8846275868	0.0	2.60015024393
834.0	2571557.0	260.0	14475.0	2571557.0	4000000.0	5.0	1.0	2.85	3.02	1.12	0.05	5.97	0.56	1.16	0.16	10.05	0.29	2.11	1.44	0.59	AAA286.CD3.location-a.X17.Y2.tile.tissue.png	54	1	2000	54	9832a664b6aa90b42b71d86c405f52de	0	0	0	0	0	0	0	0	0	0	0	0	0	/home/dhl_ec/bnelissen/Slides/CD3_manuscript/CD3_slides/AAA286.CD3.location-a/AAA286.CD3.location-a.run1	255	0.7	0.06	0.7	0.06	-9.63702623896	-11.0577663221	2.13562341972	0.690697101562
0.0	216415.0	0.0	4218.0	216415.0	476000.0	0.0	1.0	1.69	0.99	0.27	0.02	1.39	0.0500000000002	0.0899999999999	0.02	0.73	0.02	0.25	0.17	0.0900000000001	AAA286.CD3.location-a.X17.Y23.tile.tissue.png	55	1	2000	55	6c89cd0c2f989e2ebbef8dec266e97ab	0	0	0	0	0	0	0	0	0	0	0	0	0	/home/dhl_ec/bnelissen/Slides/CD3_manuscript/CD3_slides/AAA286.CD3.location-a/AAA286.CD3.location-a.run1	255	0.7	0.088771630084	0.7	0.088771630084	0.0	-11.2332036686	4.76782512765	1.71774990973
655.0	3978588.0	278.0	10174.0	3978588.0	4000000.0	6.0	1.0	2.34	2.14	1.19	0.04	5.93	0.55	0.85	0.0500000000002	12.15	0.54	3.19	2.33	0.56	AAA286.CD3.location-a.X17.Y3.tile.tissue.png	56	1	2000	56	59262a12aef55e9f92c971791f5075f8	0	0	0	0	0	0	0	0	0	0	0	0	0	/home/dhl_ec/bnelissen/Slides/CD3_manuscript/CD3_slides/AAA286.CD3.location-a/AAA286.CD3.location-a.run1	255	0.7	0.06	0.7	0.06	-9.06238581182	-10.7125896615	1.1222293723	0.0335223304443
129.0	3996597.0	48.0	8480.0	3996597.0	4000000.0	1.0	1.0	4.13	2.6	1.7	0.0600000000002	8.49	0.49	1.13	0.0700000000002	12.61	0.52	3.16	1.76	0.61	AAA286.CD3.location-a.X17.Y4.tile.tissue.png	57	1	2000	57	86f24f38189334c2c0c311f693f4d469	0	0	0	0	0	0	0	0	0	0	0	0	0	/home/dhl_ec/bnelissen/Slides/CD3_manuscript/CD3_slides/AAA286.CD3.location-a/AAA286.CD3.location-a.run1	255	0.7	0.06	0.7	0.06	-8.21396281905	-11.1098129448	0.703106994684	0.0240738625793
0.0	3983952.0	0.0	9879.0	3983952.0	4000000.0	0.0	1.0	1.07	1.58	1.61	0.0599999999999	8.18	0.55	1.13	0.0699999999999	12.23	0.43	3.22	2.26	0.59	AAA286.CD3.location-a.X17.Y5.tile.tissue.png	58	1	2000	58	12527a655a1cfcfe507b4322d47d626c	0	0	0	0	0	0	0	0	0	0	0	0	0	/home/dhl_ec/bnelissen/Slides/CD3_manuscript/CD3_slides/AAA286.CD3.location-a/AAA286.CD3.location-a.run1	255	0.7	0.06	0.7	0.06	-9.05724538675	-10.995147386	0.971264508227	0.0353451970215
0.0	3075515.0	0.0	10947.0	3075515.0	4000000.0	0.0	2.0	1.21	1.9	1.75	0.0599999999999	8.98	0.55	1.14	0.12	11.32	0.39	3.21	2.25	0.6	AAA286.CD3.location-a.X17.Y6.tile.tissue.png	59	1	2000	59	b16e4f4fbf9b676bcbb7cd55e70fc1fb	0	0	0	0	0	0	0	0	0	0	0	0	0	/home/dhl_ec/bnelissen/Slides/CD3_manuscript/CD3_slides/AAA286.CD3.location-a/AAA286.CD3.location-a.run1	255	0.7	0.06	0.7	0.06	-8.20757021728	-10.8572896626	0.55379242557	0.280826371094
0.0	0.0	0.0	0.0	0.0	4000000.0	0.0	0.0	1.98	1.8	1.75	0.0699999999999	7.57	0.45	1.31	0.31	6.41	0.19	2.91	2.26	0.51	AAA286.CD3.location-a.X17.Y7.tile.tissue.png	60	1	2000	60	7db9be53a8e9394891c9e5d5c47cf86f	0	0	0	0	0	0	0	0	0	0	0	0	0	/home/dhl_ec/bnelissen/Slides/CD3_manuscript/CD3_slides/AAA286.CD3.location-a/AAA286.CD3.location-a.run1	255	1.0	0.06	1.0	0.06	0.0	0.0	0.0	7.1081465
142.0	661543.0	62.0	10557.0	661543.0	4000000.0	1.0	4.0	2.57	2.58	1.75	0.0700000000002	10.35	0.54	1.23	0.27	9.42	0.33	3.12	2.24	0.53	AAA286.CD3.location-a.X18.Y2.tile.tissue.png	61	1	2000	61	d6f4bd4e71fd084a0b94ad186f17e465	0	0	0	0	0	0	0	0	0	0	0	0	0	/home/dhl_ec/bnelissen/Slides/CD3_manuscript/CD3_slides/AAA286.CD3.location-a/AAA286.CD3.location-a.run1	255	0.7	0.06	0.7	0.06	-9.03361581406	-11.0886087868	1.37383173545	1.79680095752
0.0	216367.0	0.0	4216.0	216367.0	476000.0	0.0	1.0	1.4	1.54	0.23	0.00999999999999	1.64	0.0699999999999	0.15	0.03	1.0	0.04	0.38	0.26	0.0799999999999	AAA286.CD3.location-a.X18.Y23.tile.tissue.png	62	1	2000	62	98a130ea89f042b323fe879b903ce28b	0	0	0	0	0	0	0	0	0	0	0	0	0	/home/dhl_ec/bnelissen/Slides/CD3_manuscript/CD3_slides/AAA286.CD3.location-a/AAA286.CD3.location-a.run1	255	0.7	0.0937805125769	0.7	0.0937805125769	0.0	-11.2125368821	4.78022757629	1.7126936466
53.0	3947313.0	29.0	9226.0	3947313.0	4000000.0	1.0	1.0	2.84	2.35	1.73	0.0599999999999	8.73	0.53	1.14	0.0699999999999	12.57	0.54	3.18	2.22	0.61	AAA286.CD3.location-a.X18.Y3.tile.tissue.png	63	1	2000	63	1bf5f351a28b8df5398b5746ac753cd8	0	0	0	0	0	0	0	0	0	0	0	0	0	/home/dhl_ec/bnelissen/Slides/CD3_manuscript/CD3_slides/AAA286.CD3.location-a/AAA286.CD3.location-a.run1	255	0.7	0.06	0.7	0.06	-8.81651484039	-10.4795474587	1.02917336821	0.0923698945312
0.0	3997770.0	0.0	8310.0	3997770.0	4000000.0	0.0	1.0	1.98	2.87	1.74	0.0599999999999	8.53	0.54	1.13	0.0699999999999	12.29	0.44	3.17	2.25	0.58	AAA286.CD3.location-a.X18.Y4.tile.tissue.png	64	1	2000	64	d364eea45cd985ce601395e853485af0	0	0	0	0	0	0	0	0	0	0	0	0	0	/home/dhl_ec/bnelissen/Slides/CD3_manuscript/CD3_slides/AAA286.CD3.location-a/AAA286.CD3.location-a.run1	255	0.7	0.06	0.7	0.06	-8.49353509483	-11.4591409249	0.76102336439	0.0258512166748
210.0	3986734.0	91.0	9266.0	3986734.0	4000000.0	2.0	1.0	1.34	1.77	1.74	0.0599999999999	8.7	0.54	1.14	0.0699999999999	12.69	0.52	3.21	2.24	0.59	AAA286.CD3.location-a.X18.Y5.tile.tissue.png	65	1	2000	65	b3bcf6cffe65c18c5144e5aaa23a5d2a	0	0	0	0	0	0	0	0	0	0	0	0	0	/home/dhl_ec/bnelissen/Slides/CD3_manuscript/CD3_slides/AAA286.CD3.location-a/AAA286.CD3.location-a.run1	255	0.7	0.06	0.7	0.06	-8.93631577422	-10.6211240125	0.963667519256	0.0322995012207
52.0	3971886.0	36.0	9058.0	3971886.0	4000000.0	1.0	1.0	3.72	1.44	1.75	0.0599999999999	8.75	0.54	1.13	0.0800000000002	12.65	0.52	3.18	2.22	0.6	AAA286.CD3.location-a.X18.Y6.tile.tissue.png	66	1	2000	66	825f692d2f31fafac8d1e452699dacfb	0	0	0	0	0	0	0	0	0	0	0	0	0	/home/dhl_ec/bnelissen/Slides/CD3_manuscript/CD3_slides/AAA286.CD3.location-a/AAA286.CD3.location-a.run1	255	0.7	0.06	0.7	0.06	-9.0342391196	-9.62725900373	0.720114993499	0.0614891855469
0.0	356211.0	0.0	6301.0	356211.0	4000000.0	0.0	3.0	3.02	3.03	1.76	0.0799999999999	9.09	0.54	1.24	0.29	8.54	0.23	3.07	2.22	0.99	AAA286.CD3.location-a.X18.Y7.tile.tissue.png	67	1	2000	67	1e890bca67641a1f866190be7777fd1c	0	0	0	0	0	0	0	0	0	0	0	0	0	/home/dhl_ec/bnelissen/Slides/CD3_manuscript/CD3_slides/AAA286.CD3.location-a/AAA286.CD3.location-a.run1	255	0.7	0.06	0.7	0.06	-8.14533626049	-11.2289385296	0.815292705191	2.49084821973
0.0	0.0	0.0	0.0	0.0	4000000.0	0.0	0.0	1.71	3.82	1.73	0.0699999999999	8.41	0.46	1.35	0.31	6.4	0.19	2.87	2.21	0.78	AAA286.CD3.location-a.X19.Y2.tile.tissue.png	68	1	2000	68	3523a2dd8121d395212a74e14b281aae	0	0	0	0	0	0	0	0	0	0	0	0	0	/home/dhl_ec/bnelissen/Slides/CD3_manuscript/CD3_slides/AAA286.CD3.location-a/AAA286.CD3.location-a.run1	255	1.0	0.06	1.0	0.06	0.0	-11.4574912883	0.0	2.22021144691
0.0	215875.0	0.0	4214.0	215875.0	476000.0	0.0	1.0	0.96	0.74	0.2	0.0100000000002	1.64	0.0700000000002	0.15	0.02	1.0	0.04	0.36	0.25	0.0799999999999	AAA286.CD3.location-a.X19.Y23.tile.tissue.png	69	1	2000	69	a9a2023345e9895dc2a68a69b0dfe1f1	0	0	0	0	0	0	0	0	0	0	0	0	0	/home/dhl_ec/bnelissen/Slides/CD3_manuscript/CD3_slides/AAA286.CD3.location-a/AAA286.CD3.location-a.run1	255	0.7	0.100909284816	0.7	0.100909284816	0.0	-11.1523047193	4.65439200926	1.73944230075
59.0	2534757.0	32.0	8757.0	2534757.0	4000000.0	1.0	1.0	3.63	2.64	1.75	0.0699999999999	8.93	0.61	1.25	0.15	11.19	0.44	3.17	2.23	0.56	AAA286.CD3.location-a.X19.Y3.tile.tissue.png	70	1	2000	70	c1605c656086d6c359b50ec64bdefbbb	0	0	0	0	0	0	0	0	0	0	0	0	0	/home/dhl_ec/bnelissen/Slides/CD3_manuscript/CD3_slides/AAA286.CD3.location-a/AAA286.CD3.location-a.run1	255	0.7	0.06	0.7	0.06	-8.76820215083	-10.7753551234	1.2921205189	0.513372794922
0.0	3993246.0	0.0	8778.0	3993246.0	4000000.0	0.0	1.0	2.62	2.52	1.08	0.04	6.0	0.38	0.69	0.0599999999999	8.59	0.27	2.05	1.43	0.38	AAA286.CD3.location-a.X19.Y4.tile.tissue.png	71	1	2000	71	16357fc9579e6f2936da1766defae889	0	0	0	0	0	0	0	0	0	0	0	0	0	/home/dhl_ec/bnelissen/Slides/CD3_manuscript/CD3_slides/AAA286.CD3.location-a/AAA286.CD3.location-a.run1	255	0.7	0.06	0.7	0.06	-8.23085089485	-11.5059677961	0.543718376529	0.0269759709473
153.0	3985661.0	77.0	9392.0	3985661.0	4000000.0	2.0	1.0	1.25	1.62	1.07	0.04	6.08	0.37	0.68	0.0599999999999	8.86	0.52	3.2	2.29	0.68	AAA286.CD3.location-a.X19.Y5.tile.tissue.png	72	1	2000	72	6b778a0e6c8137a615de053f9e7b5145	0	0	0	0	0	0	0	0	0	0	0	0	0	/home/dhl_ec/bnelissen/Slides/CD3_manuscript/CD3_slides/AAA286.CD3.location-a/AAA286.CD3.location-a.run1	255	0.7	0.06	0.7	0.06	-8.45233311349	-11.2777531349	0.789171666966	0.110524853027
145.0	3983056.0	75.0	9659.0	3983056.0	4000000.0	2.0	1.0	3.08	3.1	1.1	0.05	6.22	0.35	0.68	0.0600000000002	8.89	0.34	2.1	1.43	0.61	AAA286.CD3.location-a.X19.Y6.tile.tissue.png	73	1	2000	73	65f7ec2e38c77444477c280029cbe8b5	0	0	0	0	0	0	0	0	0	0	0	0	0	/home/dhl_ec/bnelissen/Slides/CD3_manuscript/CD3_slides/AAA286.CD3.location-a/AAA286.CD3.location-a.run1	255	0.7	0.06	0.7	0.06	-9.06769032092	-10.7797897539	1.11929824914	0.145157703125
125.0	1650586.0	73.0	8816.0	1650586.0	4000000.0	2.0	1.0	2.45	2.75	1.41	0.05	6.4	0.35	0.7	0.15	7.45	0.25	2.09	2.34	0.55	AAA286.CD3.location-a.X19.Y7.tile.tissue.png	74	1	2000	74	fb3fbe06f3075e37bbf281d30d576370	0	0	0	0	0	0	0	0	0	0	0	0	0	/home/dhl_ec/bnelissen/Slides/CD3_manuscript/CD3_slides/AAA286.CD3.location-a/AAA286.CD3.location-a.run1	255	0.7	0.06	0.7	0.06	-8.91516734231	-11.0236594706	1.33826449326	0.72066828125
0.0	0.0	0.0	0.0	0.0	4000000.0	0.0	0.0	2.54	2.08	1.74	0.0700000000002	8.52	0.45	1.47	0.37	6.8	0.19	2.91	2.25	0.51	AAA286.CD3.location-a.X19.Y8.tile.tissue.png	75	1	2000	75	bba0e3464ca84e9edc52f1d88d82038c	0	0	0	0	0	0	0	0	0	0	0	0	0	/home/dhl_ec/bnelissen/Slides/CD3_manuscript/CD3_slides/AAA286.CD3.location-a/AAA286.CD3.location-a.run1	255	1.0	0.06	1.0	0.06	0.0	-10.2702969918	0.0	3.72412588434
0.0	15871.0	0.0	848.0	15871.0	4000000.0	0.0	1.0	1.1	1.77	1.79	0.0799999999999	9.87	0.59	1.44	0.34	8.51	0.23	3.27	2.25	0.51	AAA286.CD3.location-a.X2.Y0.tile.tissue.png	76	1	2000	76	fd92a307b1575e7dff6e06a2996f0af9	0	0	0	0	0	0	0	0	0	0	0	0	0	/home/dhl_ec/bnelissen/Slides/CD3_manuscript/CD3_slides/AAA286.CD3.location-a/AAA286.CD3.location-a.run1	255	0.7	0.06	0.7	0.06	0.0	-11.4638705147	3.14410643824	2.7137918064
1001.0	3557342.0	289.0	9883.0	3557342.0	4000000.0	5.0	1.0	1.26	1.63	1.79	0.0599999999999	12.63	0.54	1.14	0.0899999999997	12.69	0.5	3.29	2.37	0.8	AAA286.CD3.location-a.X2.Y1.tile.tissue.png	77	1	2000	77	4aa96788487824effb99aa90d3487683	0	0	0	0	0	0	0	0	0	0	0	0	0	/home/dhl_ec/bnelissen/Slides/CD3_manuscript/CD3_slides/AAA286.CD3.location-a/AAA286.CD3.location-a.run1	255	0.7	0.06	0.7	0.06	-9.5963397618	-11.0336197374	1.93377560298	0.285011082031
217.0	3579505.0	93.0	12740.0	3579505.0	4000000.0	2.0	2.0	1.54	2.04	1.08	0.0400000000004	8.24	0.35	0.69	0.0699999999997	8.52	0.32	2.08	1.44	0.92	AAA286.CD3.location-a.X2.Y2.tile.tissue.png	78	1	2000	78	6f5fe78c69850b57f249d2b09469217c	0	0	0	0	0	0	0	0	0	0	0	0	0	/home/dhl_ec/bnelissen/Slides/CD3_manuscript/CD3_slides/AAA286.CD3.location-a/AAA286.CD3.location-a.run1	255	0.7	0.06	0.7	0.06	-8.28330015161	-11.2092633428	1.00709858231	0.202944824219
0.0	201503.0	0.0	4240.0	201503.0	476000.0	0.0	1.0	1.03	0.25	0.13	0.00999999999976	1.42	0.04	0.0900000000001	0.0100000000002	0.72	0.0299999999997	0.25	0.18	0.0900000000001	AAA286.CD3.location-a.X2.Y23.tile.tissue.png	79	1	2000	79	8e25caa530add15840bdfceba48af772	0	0	0	0	0	0	0	0	0	0	0	0	0	/home/dhl_ec/bnelissen/Slides/CD3_manuscript/CD3_slides/AAA286.CD3.location-a/AAA286.CD3.location-a.run1	255	0.7	0.06	0.7	0.06	0.0	-12.1819711418	1.28306402386	2.29760579701
0.0	0.0	0.0	0.0	0.0	4000000.0	0.0	0.0	1.82	2.97	1.08	0.0499999999997	5.2	0.29	0.79	0.2	4.47	0.12	1.88	1.44	0.93	AAA286.CD3.location-a.X2.Y3.tile.tissue.png	80	1	2000	80	3686eb62f880528f5e2ead28909bf335	0	0	0	0	0	0	0	0	0	0	0	0	0	/home/dhl_ec/bnelissen/Slides/CD3_manuscript/CD3_slides/AAA286.CD3.location-a/AAA286.CD3.location-a.run1	255	1.0	0.06	1.0	0.06	0.0	0.0	0.0	7.087013
0.0	216030.0	0.0	4216.0	216030.0	476000.0	0.0	1.0	1.89	0.78	0.2	0.00999999999976	1.64	0.0699999999997	0.14	0.0299999999997	1.04	0.04	0.36	0.28	0.0999999999999	AAA286.CD3.location-a.X20.Y23.tile.tissue.png	81	1	2000	81	3919ce3e1865c9ecfd140f2cf068b5bf	0	0	0	0	0	0	0	0	0	0	0	0	0	/home/dhl_ec/bnelissen/Slides/CD3_manuscript/CD3_slides/AAA286.CD3.location-a/AAA286.CD3.location-a.run1	255	0.7	0.104187501516	0.7	0.104187501516	0.0	-11.1406141168	4.66485875804	1.72075561318
0.0	305941.0	0.0	3102.0	305941.0	4000000.0	0.0	1.0	1.29	1.27	1.79	0.0699999999997	10.26	0.54	1.37	0.21	5.66	0.26	3.19	2.26	0.72	AAA286.CD3.location-a.X20.Y3.tile.tissue.png	82	1	2000	82	50a923306ab3d5edb5b491f0d7f87c85	0	0	0	0	0	0	0	0	0	0	0	0	0	/home/dhl_ec/bnelissen/Slides/CD3_manuscript/CD3_slides/AAA286.CD3.location-a/AAA286.CD3.location-a.run1	255	0.7	0.06	0.7	0.06	0.0	-11.10820359	2.36948382204	3.19765768188
270.0	3442505.0	121.0	10065.0	3442505.0	4000000.0	3.0	2.0	2.62	3.35	1.1	0.04	6.08	0.349999999999	0.68	0.11	12.6	0.52	3.22	2.4	1.7	AAA286.CD3.location-a.X20.Y4.tile.tissue.png	83	1	2000	83	304709d99736170a03ceb2758d48787e	0	0	0	0	0	0	0	0	0	0	0	0	0	/home/dhl_ec/bnelissen/Slides/CD3_manuscript/CD3_slides/AAA286.CD3.location-a/AAA286.CD3.location-a.run1	255	0.7	0.06	0.7	0.06	-9.03754509878	-10.7872640269	0.925164613721	0.260154824219
162.0	3992929.0	78.0	8766.0	3992929.0	4000000.0	2.0	1.0	3.41	1.59	1.09	0.04	7.65	0.56	1.16	0.0799999999999	13.39	0.58	3.41	2.39	0.65	AAA286.CD3.location-a.X20.Y5.tile.tissue.png	84	1	2000	84	c693dd74fc52c219f286808d5e274862	0	0	0	0	0	0	0	0	0	0	0	0	0	/home/dhl_ec/bnelissen/Slides/CD3_manuscript/CD3_slides/AAA286.CD3.location-a/AAA286.CD3.location-a.run1	255	0.7	0.06	0.7	0.06	-8.74465198057	-10.7796002392	0.574533940486	0.06824790271
74.0	3992113.0	37.0	9024.0	3992113.0	4000000.0	1.0	1.0	2.69	3.12	1.1	0.04	5.89	0.35	1.22	0.0799999999999	12.76	0.54	3.34	2.52	0.65	AAA286.CD3.location-a.X20.Y6.tile.tissue.png	85	1	2000	85	d83fbd5128050e6a8a25e89de00695c4	0	0	0	0	0	0	0	0	0	0	0	0	0	/home/dhl_ec/bnelissen/Slides/CD3_manuscript/CD3_slides/AAA286.CD3.location-a/AAA286.CD3.location-a.run1	255	0.7	0.06	0.7	0.06	-8.80339782717	-10.4160101515	0.645054270142	0.0317975109863
127.0	3964363.0	62.0	8969.0	3964363.0	4000000.0	1.0	1.0	2.88	1.54	1.89	0.0600000000004	9.4	0.54	1.16	0.0800000000004	12.89	0.53	3.24	2.39	0.65	AAA286.CD3.location-a.X20.Y7.tile.tissue.png	86	1	2000	86	51304535fd1479f064551165795cbf33	0	0	0	0	0	0	0	0	0	0	0	0	0	/home/dhl_ec/bnelissen/Slides/CD3_manuscript/CD3_slides/AAA286.CD3.location-a/AAA286.CD3.location-a.run1	255	0.7	0.06	0.7	0.06	-8.35871245585	-10.8499510928	0.736356839703	0.0581990957031
0.0	1872588.0	0.0	8702.0	1872588.0	4000000.0	0.0	1.0	1.3	2.01	1.24	0.0499999999997	6.09	0.36	0.7	0.14	7.07	0.19	2.09	1.49	0.35	AAA286.CD3.location-a.X20.Y8.tile.tissue.png	87	1	2000	87	6b35f4e3f9cf0884fe83267d524c6a5f	0	0	0	0	0	0	0	0	0	0	0	0	0	/home/dhl_ec/bnelissen/Slides/CD3_manuscript/CD3_slides/AAA286.CD3.location-a/AAA286.CD3.location-a.run1	255	0.7	0.06	0.7	0.06	-7.9584090688	-10.6280920236	0.510630577262	0.756710671875
0.0	117542.0	0.0	2966.0	117542.0	4000000.0	0.0	2.0	2.73	2.01	1.08	0.0500000000002	6.43	0.35	0.78	0.2	5.61	0.13	1.97	1.42	0.54	AAA286.CD3.location-a.X20.Y9.tile.tissue.png	88	1	2000	88	80651d3cee2738506fd7c92701b4a30f	0	0	0	0	0	0	0	0	0	0	0	0	0	/home/dhl_ec/bnelissen/Slides/CD3_manuscript/CD3_slides/AAA286.CD3.location-a/AAA286.CD3.location-a.run1	255	0.7	0.06	0.7	0.06	0.0	-11.3531494747	0.669388987022	2.86370266785
100.0	87793.0	44.0	2139.0	87793.0	4000000.0	1.0	3.0	1.67	1.49	1.76	0.0799999999999	9.31	0.349999999999	0.77	0.2	6.28	0.2	1.96	1.44	0.49	AAA286.CD3.location-a.X21.Y10.tile.tissue.png	89	1	2000	89	382c1a09b779000a9cbd56a9897d9a84	0	0	0	0	0	0	0	0	0	0	0	0	0	/home/dhl_ec/bnelissen/Slides/CD3_manuscript/CD3_slides/AAA286.CD3.location-a/AAA286.CD3.location-a.run1	255	0.7	0.06	0.7	0.06	-7.08776211372	-11.3316447263	0.542137420805	2.13221206091
0.0	216788.0	0.0	4218.0	216788.0	476000.0	0.0	1.0	1.82	0.35	0.23	0.0100000000002	1.41	0.0500000000002	0.0900000000001	0.00999999999976	0.72	0.0300000000002	0.25	0.17	0.0799999999999	AAA286.CD3.location-a.X21.Y23.tile.tissue.png	90	1	2000	90	bf27c8d3ab7d0e09209a18173dbc6bf2	0	0	0	0	0	0	0	0	0	0	0	0	0	/home/dhl_ec/bnelissen/Slides/CD3_manuscript/CD3_slides/AAA286.CD3.location-a/AAA286.CD3.location-a.run1	255	0.7	0.108008530124	0.7	0.108008530124	0.0	-11.1283457467	4.85354355407	1.67678441767
0.0	743142.0	0.0	6710.0	743142.0	4000000.0	0.0	2.0	1.0	1.37	1.77	0.0699999999997	12.53	0.59	1.23	0.28	6.68	0.25	3.28	2.32	0.54	AAA286.CD3.location-a.X21.Y4.tile.tissue.png	91	1	2000	91	d8671e0185e7625a19869bb30705d36f	0	0	0	0	0	0	0	0	0	0	0	0	0	/home/dhl_ec/bnelissen/Slides/CD3_manuscript/CD3_slides/AAA286.CD3.location-a/AAA286.CD3.location-a.run1	255	0.7	0.06	0.7	0.06	-8.9053102382	-10.9323153639	1.39743370797	2.25677537939
0.0	3762432.0	0.0	9679.0	3762432.0	4000000.0	0.0	2.0	1.92	1.96	1.84	0.0700000000002	12.74	0.53	1.13	0.0800000000004	12.01	0.42	3.19	2.22	0.59	AAA286.CD3.location-a.X21.Y5.tile.tissue.png	92	1	2000	92	16155ce920876825f163e6f710eac1b1	0	0	0	0	0	0	0	0	0	0	0	0	0	/home/dhl_ec/bnelissen/Slides/CD3_manuscript/CD3_slides/AAA286.CD3.location-a/AAA286.CD3.location-a.run1	255	0.7	0.06	0.7	0.06	-8.56983711263	-11.2139882981	0.899337190707	0.149876621094
88.0	3988764.0	41.0	9148.0	3988764.0	4000000.0	1.0	1.0	1.17	1.52	1.75	0.0599999999999	8.62	0.54	1.19	0.0699999999997	12.62	0.53	3.23	2.31	0.58	AAA286.CD3.location-a.X21.Y6.tile.tissue.png	93	1	2000	93	1601c5361c75f12e6f2063ba5391a308	0	0	0	0	0	0	0	0	0	0	0	0	0	/home/dhl_ec/bnelissen/Slides/CD3_manuscript/CD3_slides/AAA286.CD3.location-a/AAA286.CD3.location-a.run1	255	0.7	0.06	0.7	0.06	-8.04455995671	-10.7906554539	0.492446218081	0.0347113132324
200.0	3989477.0	94.0	8931.0	3989477.0	4000000.0	2.0	1.0	1.15	1.53	1.75	0.0600000000004	8.6	0.54	1.15	0.0799999999999	12.75	0.52	3.19	2.23	0.59	AAA286.CD3.location-a.X21.Y7.tile.tissue.png	94	1	2000	94	b47c8cb6bafd2de119c5f72c71cb4867	0	0	0	0	0	0	0	0	0	0	0	0	0	/home/dhl_ec/bnelissen/Slides/CD3_manuscript/CD3_slides/AAA286.CD3.location-a/AAA286.CD3.location-a.run1	255	0.7	0.06	0.7	0.06	-8.56904357103	-11.0126367573	0.640264372303	0.035341440918
424.0	3997500.0	143.0	8349.0	3997500.0	4000000.0	2.0	1.0	1.83	2.37	1.49	0.0400000000004	6.22	0.35	0.68	0.0499999999997	8.81	0.33	2.05	1.42	0.56	AAA286.CD3.location-a.X21.Y8.tile.tissue.png	95	1	2000	95	b574b4e47c787ac2cc3d7038bb2577cd	0	0	0	0	0	0	0	0	0	0	0	0	0	/home/dhl_ec/bnelissen/Slides/CD3_manuscript/CD3_slides/AAA286.CD3.location-a/AAA286.CD3.location-a.run1	255	0.7	0.06	0.7	0.06	-8.87538096549	-10.7262482701	0.582100226017	0.0357082197266
0.0	3002249.0	0.0	11413.0	3002249.0	4000000.0	0.0	1.0	2.04	2.57	1.74	0.0600000000004	8.99	0.53	1.13	0.13	11.01	0.24	2.12	1.44	0.36	AAA286.CD3.location-a.X21.Y9.tile.tissue.png	96	1	2000	96	e49fbb2daa0b2e6353f34258eb637a0d	0	0	0	0	0	0	0	0	0	0	0	0	0	/home/dhl_ec/bnelissen/Slides/CD3_manuscript/CD3_slides/AAA286.CD3.location-a/AAA286.CD3.location-a.run1	255	0.7	0.06	0.7	0.06	-7.89962685924	-10.8471828736	0.40488078702	0.254770837891
0.0	1990560.0	0.0	9863.0	1990560.0	4000000.0	0.0	1.0	0.79	1.56	1.08	0.0499999999997	6.09	0.36	0.69	0.13	7.26	0.19	2.07	1.43	0.36	AAA286.CD3.location-a.X22.Y10.tile.tissue.png	97	1	2000	97	1d41a60bf7dd5e77a3f845d7574cc28c	0	0	0	0	0	0	0	0	0	0	0	0	0	/home/dhl_ec/bnelissen/Slides/CD3_manuscript/CD3_slides/AAA286.CD3.location-a/AAA286.CD3.location-a.run1	255	0.7	0.06	0.7	0.06	-7.53235593559	-10.3977170689	0.374485745371	0.339655086914
0.0	6180.0	0.0	402.0	6180.0	4000000.0	0.0	1.0	0.66	1.11	1.08	0.0499999999997	6.2	0.34	0.79	0.19	5.56	0.13	1.95	1.44	0.32	AAA286.CD3.location-a.X22.Y11.tile.tissue.png	98	1	2000	98	f56abe171a027f56f679a00e7bf20395	0	0	0	0	0	0	0	0	0	0	0	0	0	/home/dhl_ec/bnelissen/Slides/CD3_manuscript/CD3_slides/AAA286.CD3.location-a/AAA286.CD3.location-a.run1	255	0.7	0.06	0.7	0.06	0.0	-11.4139077879	0.397533903153	3.84319470798
0.0	216004.0	0.0	4216.0	216004.0	476000.0	0.0	1.0	0.16	0.24	0.13	0.0	1.12	0.0500000000002	0.0900000000001	0.02	0.75	0.0300000000002	0.25	0.17	0.0900000000001	AAA286.CD3.location-a.X22.Y23.tile.tissue.png	99	1	2000	99	8d4db5bf98024606780f6f492f46f86e	0	0	0	0	0	0	0	0	0	0	0	0	0	/home/dhl_ec/bnelissen/Slides/CD3_manuscript/CD3_slides/AAA286.CD3.location-a/AAA286.CD3.location-a.run1	255	0.7	0.117774334878	0.7	0.117774334878	0.0	-11.0513820419	4.7256940265	1.73140591354
0.0	919464.0	0.0	6922.0	919464.0	4000000.0	0.0	1.0	1.17	1.63	1.09	0.0500000000002	6.18	0.59	1.34	0.28	5.95	0.28	3.31	2.5	0.61	AAA286.CD3.location-a.X22.Y5.tile.tissue.png	100	1	2000	100	725d71a60ebc64611c5a824ce9311b2f	0	0	0	0	0	0	0	0	0	0	0	0	0	/home/dhl_ec/bnelissen/Slides/CD3_manuscript/CD3_slides/AAA286.CD3.location-a/AAA286.CD3.location-a.run1	255	0.7	0.06	0.7	0.06	0.0	-11.2505263563	1.57003414489	2.92961393457
0.0	3727440.0	0.0	9425.0	3727440.0	4000000.0	0.0	1.0	1.12	1.45	1.82	0.0599999999999	9.93	0.35	0.67	0.0700000000002	8.23	0.26	2.12	1.8	0.37	AAA286.CD3.location-a.X22.Y6.tile.tissue.png	101	1	2000	101	776dcdec62901f89562b7adadd7e8fc3	0	0	0	0	0	0	0	0	0	0	0	0	0	/home/dhl_ec/bnelissen/Slides/CD3_manuscript/CD3_slides/AAA286.CD3.location-a/AAA286.CD3.location-a.run1	255	0.7	0.06	0.7	0.06	-8.23204591071	-11.2333248604	0.692933450437	0.1251769375
142.0	3993521.0	66.0	8673.0	3993521.0	4000000.0	2.0	1.0	0.86	1.09	1.05	0.04	5.84	0.34	0.66	0.0599999999999	8.84	0.33	2.88	1.47	0.41	AAA286.CD3.location-a.X22.Y7.tile.tissue.png	102	1	2000	102	d1f592d928ac8fd33b472a3f49c3148f	0	0	0	0	0	0	0	0	0	0	0	0	0	/home/dhl_ec/bnelissen/Slides/CD3_manuscript/CD3_slides/AAA286.CD3.location-a/AAA286.CD3.location-a.run1	255	0.7	0.06	0.7	0.06	-8.3638508844	-11.2055285856	0.346294461837	0.0312811003113
366.0	3946088.0	133.0	11807.0	3946088.0	4000000.0	2.0	3.0	1.07	2.86	1.76	0.0599999999999	8.8	0.54	1.13	0.0700000000002	12.67	0.53	3.38	2.24	0.76	AAA286.CD3.location-a.X22.Y8.tile.tissue.png	103	1	2000	103	28be723dcd2446b9df250e6c2a681350	0	0	0	0	0	0	0	0	0	0	0	0	0	/home/dhl_ec/bnelissen/Slides/CD3_manuscript/CD3_slides/AAA286.CD3.location-a/AAA286.CD3.location-a.run1	255	0.7	0.06	0.7	0.06	-8.06876481486	-10.7239676836	0.485566798502	0.0315237802734
84.0	3962104.0	48.0	8186.0	3962104.0	4000000.0	1.0	1.0	2.22	2.5	1.08	0.04	5.76	0.53	1.2	0.0799999999999	13.57	0.58	3.51	1.44	0.71	AAA286.CD3.location-a.X22.Y9.tile.tissue.png	104	1	2000	104	71fe9a6436dc563f532412f5751f9489	0	0	0	0	0	0	0	0	0	0	0	0	0	/home/dhl_ec/bnelissen/Slides/CD3_manuscript/CD3_slides/AAA286.CD3.location-a/AAA286.CD3.location-a.run1	255	0.7	0.06	0.7	0.06	-8.14672095838	-11.3815357372	0.358943336897	0.0442828964844
137.0	3997846.0	66.0	8176.0	3997846.0	4000000.0	1.0	1.0	1.64	2.68	1.88	0.0599999999999	9.07	0.54	1.12	0.0700000000002	13.07	0.55	3.29	2.42	0.81	AAA286.CD3.location-a.X23.Y10.tile.tissue.png	105	1	2000	105	0a4fad28434ecfe31f7face28ec2d9d3	0	0	0	0	0	0	0	0	0	0	0	0	0	/home/dhl_ec/bnelissen/Slides/CD3_manuscript/CD3_slides/AAA286.CD3.location-a/AAA286.CD3.location-a.run1	255	0.7	0.06	0.7	0.06	-8.46492906539	-11.0902668793	0.363213023227	0.0337337949219
112.0	2544536.0	64.0	9205.0	2544536.0	4000000.0	2.0	1.0	1.15	1.25	1.06	0.04	8.35	0.35	0.67	0.11	7.8	0.28	2.05	1.42	0.52	AAA286.CD3.location-a.X23.Y11.tile.tissue.png	106	1	2000	106	0db1ce7deeb48f8b33ed1a939bc9f7af	0	0	0	0	0	0	0	0	0	0	0	0	0	/home/dhl_ec/bnelissen/Slides/CD3_manuscript/CD3_slides/AAA286.CD3.location-a/AAA286.CD3.location-a.run1	255	0.7	0.06	0.7	0.06	-7.87733834088	-10.1539442133	0.208694507758	0.158241125
0.0	194632.0	0.0	3842.0	194632.0	4000000.0	0.0	2.0	1.15	2.1	1.05	0.0700000000002	9.28	0.53	1.23	0.3	7.82	0.22	3.09	2.25	0.76	AAA286.CD3.location-a.X23.Y12.tile.tissue.png	107	1	2000	107	0a40b785129b4475d6c4f9ac487efbb2	0	0	0	0	0	0	0	0	0	0	0	0	0	/home/dhl_ec/bnelissen/Slides/CD3_manuscript/CD3_slides/AAA286.CD3.location-a/AAA286.CD3.location-a.run1	255	0.7	0.06	0.7	0.06	0.0	-11.2638282975	0.472528685545	3.00121522339
239.0	216000.0	79.0	4212.0	216000.0	476000.0	2.0	1.0	1.27	0.94	0.18	0.00999999999976	1.36	0.0500000000002	0.0900000000001	0.02	0.86	0.0299999999997	0.25	0.17	0.0600000000004	AAA286.CD3.location-a.X23.Y23.tile.tissue.png	108	1	2000	108	149626457812a6d2838482a673e706eb	0	0	0	0	0	0	0	0	0	0	0	0	0	/home/dhl_ec/bnelissen/Slides/CD3_manuscript/CD3_slides/AAA286.CD3.location-a/AAA286.CD3.location-a.run1	255	0.7	0.124611771014	0.7	0.124611771014	-4.07293524231	-11.1093315372	4.70595805746	1.70453820083
263.0	677726.0	100.0	6068.0	677726.0	4000000.0	1.0	4.0	2.11	1.94	1.05	0.0500000000002	6.95	0.35	0.72	0.18	6.56	0.21	2.01	1.43	0.5	AAA286.CD3.location-a.X23.Y6.tile.tissue.png	109	1	2000	109	5eb96038d3f0210ff94c6d5b7924d7c9	0	0	0	0	0	0	0	0	0	0	0	0	0	/home/dhl_ec/bnelissen/Slides/CD3_manuscript/CD3_slides/AAA286.CD3.location-a/AAA286.CD3.location-a.run1	255	0.7	0.06	0.7	0.06	-8.6771903421	-10.7171728073	1.00543196392	1.54373998828
0.0	3662253.0	0.0	8956.0	3662253.0	4000000.0	0.0	1.0	1.84	1.83	1.05	0.04	7.43	0.35	0.67	0.0700000000002	8.21	0.26	2.06	1.44	1.52	AAA286.CD3.location-a.X23.Y7.tile.tissue.png	110	1	2000	110	0eb8f6d5302ab8ab628a33056ca02541	0	0	0	0	0	0	0	0	0	0	0	0	0	/home/dhl_ec/bnelissen/Slides/CD3_manuscript/CD3_slides/AAA286.CD3.location-a/AAA286.CD3.location-a.run1	255	0.7	0.06	0.7	0.06	-7.72854376199	-11.0211388194	0.53045099971	0.131438544922
662.0	3998900.0	173.0	8122.0	3998900.0	4000000.0	2.0	1.0	3.14	3.24	1.05	0.04	5.88	0.34	0.670000000001	0.0599999999999	8.9	0.33	2.02	1.43	1.04	AAA286.CD3.location-a.X23.Y8.tile.tissue.png	111	1	2000	111	a2b14d7020a1095dc62a4cb15d1e23f8	0	0	0	0	0	0	0	0	0	0	0	0	0	/home/dhl_ec/bnelissen/Slides/CD3_manuscript/CD3_slides/AAA286.CD3.location-a/AAA286.CD3.location-a.run1	255	0.7	0.06	0.7	0.06	-7.59216464727	-10.3489725086	0.255052015795	0.0293750497437
0.0	3994906.0	0.0	8604.0	3994906.0	4000000.0	0.0	1.0	2.26	2.32	1.05	0.0500000000002	5.84	0.34	0.68	0.0599999999999	8.51	0.29	2.06	1.44	0.37	AAA286.CD3.location-a.X23.Y9.tile.tissue.png	112	1	2000	112	812f106788a450b00ea019166d5f4463	0	0	0	0	0	0	0	0	0	0	0	0	0	/home/dhl_ec/bnelissen/Slides/CD3_manuscript/CD3_slides/AAA286.CD3.location-a/AAA286.CD3.location-a.run1	255	0.7	0.06	0.7	0.06	-7.05114201171	-10.8427851593	0.322073075269	0.0291405893555
161.0	3997134.0	92.0	8379.0	3997134.0	4000000.0	2.0	1.0	3.03	2.97	1.09	0.04	5.85	0.35	0.67	0.0500000000002	8.88	0.34	2.03	1.44	0.37	AAA286.CD3.location-a.X24.Y10.tile.tissue.png	113	1	2000	113	4965929a79c38756d70e4bccd0478d8f	0	0	0	0	0	0	0	0	0	0	0	0	0	/home/dhl_ec/bnelissen/Slides/CD3_manuscript/CD3_slides/AAA286.CD3.location-a/AAA286.CD3.location-a.run1	255	0.7	0.06	0.7	0.06	-8.2083843401	-11.154323137	0.345298335767	0.0321901811523
216.0	3997030.0	96.0	8361.0	3997030.0	4000000.0	2.0	1.0	2.56	2.25	1.1	0.0599999999999	6.0	0.34	0.67	0.0499999999997	8.87	0.34	2.02	1.44	0.55	AAA286.CD3.location-a.X24.Y11.tile.tissue.png	114	1	2000	114	c3b6d8e41bea12b896a051839171cb1e	0	0	0	0	0	0	0	0	0	0	0	0	0	/home/dhl_ec/bnelissen/Slides/CD3_manuscript/CD3_slides/AAA286.CD3.location-a/AAA286.CD3.location-a.run1	255	0.7	0.06	0.7	0.06	-7.70976913673	-11.0340523413	0.310797156402	0.0328671625977
188.0	3470041.0	105.0	8984.0	3470041.0	4000000.0	2.0	2.0	3.33	1.7	1.8	0.0599999999999	10.55	0.35	0.67	0.0799999999999	8.38	0.39	2.09	1.44	0.36	AAA286.CD3.location-a.X24.Y12.tile.tissue.png	115	1	2000	115	f5b995f5ea666cc79a659d209361676c	0	0	0	0	0	0	0	0	0	0	0	0	0	/home/dhl_ec/bnelissen/Slides/CD3_manuscript/CD3_slides/AAA286.CD3.location-a/AAA286.CD3.location-a.run1	255	0.7	0.06	0.7	0.06	-7.90538649896	-10.6817848484	0.230740846017	0.117973097656
0.0	1034203.0	0.0	7529.0	1034203.0	4000000.0	0.0	2.0	0.8	1.06	1.06	0.0500000000002	5.9	0.35	0.7	0.16	6.18	0.17	2.07	1.43	0.34	AAA286.CD3.location-a.X24.Y13.tile.tissue.png	116	1	2000	116	3fbc25f6931efbc08edd160d1f2e92d5	0	0	0	0	0	0	0	0	0	0	0	0	0	/home/dhl_ec/bnelissen/Slides/CD3_manuscript/CD3_slides/AAA286.CD3.location-a/AAA286.CD3.location-a.run1	255	0.7	0.06	0.7	0.06	0.0	-10.7028143361	0.211655376169	1.57754037305
0.0	0.0	0.0	0.0	0.0	4000000.0	0.0	0.0	0.74	0.96	1.05	0.0499999999997	4.99	0.29	0.84	0.24	4.34	0.11	1.87	1.44	0.32	AAA286.CD3.location-a.X24.Y14.tile.tissue.png	117	1	2000	117	663982095bc5e39ea0e1b50f201cfd9c	0	0	0	0	0	0	0	0	0	0	0	0	0	/home/dhl_ec/bnelissen/Slides/CD3_manuscript/CD3_slides/AAA286.CD3.location-a/AAA286.CD3.location-a.run1	255	1.0	0.06	1.0	0.06	0.0	0.0	0.0	8.351765
17530.0	216000.0	3754.0	4212.0	216000.0	476000.0	87.0	1.0	0.19	0.27	0.13	0.00999999999976	1.19	0.0500000000002	0.0900000000001	0.02	0.93	0.0299999999997	0.25	0.17	0.0699999999997	AAA286.CD3.location-a.X24.Y23.tile.tissue.png	118	1	2000	118	4f69977f05a1b8fe286f64d3967e60a2	0	0	0	0	0	0	0	0	0	0	0	0	0	/home/dhl_ec/bnelissen/Slides/CD3_manuscript/CD3_slides/AAA286.CD3.location-a/AAA286.CD3.location-a.run1	255	0.7	0.124567558119	0.7	0.124567558119	-4.03737374648	-11.2397004121	4.66125065835	1.69539297203
0.0	684541.0	0.0	5367.0	684541.0	4000000.0	0.0	2.0	1.53	2.47	1.05	0.04	6.77	0.35	0.71	0.18	5.69	0.15	2.04	2.25	0.54	AAA286.CD3.location-a.X24.Y7.tile.tissue.png	119	1	2000	119	1528ffe11058d3d7a2d8b562f4b79cc7	0	0	0	0	0	0	0	0	0	0	0	0	0	/home/dhl_ec/bnelissen/Slides/CD3_manuscript/CD3_slides/AAA286.CD3.location-a/AAA286.CD3.location-a.run1	255	0.7	0.06	0.7	0.06	0.0	-10.9362583508	1.8255491636	2.50823157422
363.0	3583545.0	161.0	8849.0	3583545.0	4000000.0	3.0	1.0	3.0	2.39	1.73	0.0599999999999	11.06	0.54	1.16	0.0900000000001	12.41	0.5	3.19	2.25	0.57	AAA286.CD3.location-a.X24.Y8.tile.tissue.png	120	1	2000	120	cd993d74858377885eb044ebd153d910	0	0	0	0	0	0	0	0	0	0	0	0	0	/home/dhl_ec/bnelissen/Slides/CD3_manuscript/CD3_slides/AAA286.CD3.location-a/AAA286.CD3.location-a.run1	255	0.7	0.06	0.7	0.06	-8.36342893195	-10.7450519317	0.41371857486	0.116795757812
0.0	3998081.0	0.0	8254.0	3998081.0	4000000.0	0.0	1.0	1.13	1.79	1.73	0.0599999999999	8.89	0.54	1.13	0.0799999999999	12.16	0.46	3.17	2.25	0.58	AAA286.CD3.location-a.X24.Y9.tile.tissue.png	121	1	2000	121	4af16ae1477dcd5d52b1e51ddfc9b955	0	0	0	0	0	0	0	0	0	0	0	0	0	/home/dhl_ec/bnelissen/Slides/CD3_manuscript/CD3_slides/AAA286.CD3.location-a/AAA286.CD3.location-a.run1	255	0.7	0.06	0.7	0.06	-6.81122119189	-11.2871026222	0.217042709164	0.026274537384
81.0	3999238.0	49.0	8098.0	3999238.0	4000000.0	1.0	1.0	1.18	1.55	1.04	0.0499999999997	5.76	0.34	0.66	0.0500000000002	8.71	0.34	2.03	1.44	0.38	AAA286.CD3.location-a.X25.Y10.tile.tissue.png	122	1	2000	122	6eb21237fac8947c6d9b86697046c77c	0	0	0	0	0	0	0	0	0	0	0	0	0	/home/dhl_ec/bnelissen/Slides/CD3_manuscript/CD3_slides/AAA286.CD3.location-a/AAA286.CD3.location-a.run1	255	0.7	0.06	0.7	0.06	-7.89660388642	-11.3233966381	0.264715327948	0.0234084533081
69.0	3991701.0	39.0	8892.0	3991701.0	4000000.0	1.0	1.0	2.3	3.09	1.17	0.04	5.76	0.52	1.14	0.0499999999997	8.71	0.34	2.03	1.44	0.36	AAA286.CD3.location-a.X25.Y11.tile.tissue.png	123	1	2000	123	c52f9d38eab92f72e4e135ef53d3c020	0	0	0	0	0	0	0	0	0	0	0	0	0	/home/dhl_ec/bnelissen/Slides/CD3_manuscript/CD3_slides/AAA286.CD3.location-a/AAA286.CD3.location-a.run1	255	0.7	0.06	0.7	0.06	-8.02418884004	-10.9670218093	0.299913368835	0.0271151879883
0.0	3992361.0	0.0	8823.0	3992361.0	4000000.0	0.0	1.0	2.31	2.18	1.04	0.04	5.78	0.35	0.67	0.0599999999999	8.42	0.28	2.06	1.43	0.39	AAA286.CD3.location-a.X25.Y12.tile.tissue.png	124	1	2000	124	27690b78ef14e25989496867e0fd7d6b	0	0	0	0	0	0	0	0	0	0	0	0	0	/home/dhl_ec/bnelissen/Slides/CD3_manuscript/CD3_slides/AAA286.CD3.location-a/AAA286.CD3.location-a.run1	255	0.7	0.06	0.7	0.06	-7.44627539028	-11.7320413593	0.286120763627	0.0301880668945
0.0	3926827.0	0.0	8671.0	3926827.0	4000000.0	0.0	1.0	3.54	2.55	1.04	0.0500000000002	5.81	0.35	0.67	0.0599999999999	8.28	0.27	2.07	1.43	0.37	AAA286.CD3.location-a.X25.Y13.tile.tissue.png	125	1	2000	125	232ae7743c9b1d8dd953454760dba7af	0	0	0	0	0	0	0	0	0	0	0	0	0	/home/dhl_ec/bnelissen/Slides/CD3_manuscript/CD3_slides/AAA286.CD3.location-a/AAA286.CD3.location-a.run1	255	0.7	0.06	0.7	0.06	-7.88297473344	-11.8259019004	0.232325976856	0.0449764355469
86.0	2005607.0	41.0	7858.0	2005607.0	4000000.0	1.0	1.0	1.88	1.61	1.04	0.0499999999997	5.84	0.55	1.06	0.13	7.39	0.41	3.24	2.25	0.55	AAA286.CD3.location-a.X25.Y14.tile.tissue.png	126	1	2000	126	2e53f68a07946c59fc6ebf9753125ca2	0	0	0	0	0	0	0	0	0	0	0	0	0	/home/dhl_ec/bnelissen/Slides/CD3_manuscript/CD3_slides/AAA286.CD3.location-a/AAA286.CD3.location-a.run1	255	0.7	0.06	0.7	0.06	-7.74377426039	-10.3021589291	0.179449788951	0.148241011719
0.0	39815.0	0.0	1168.0	39815.0	4000000.0	0.0	1.0	3.06	1.22	1.73	0.0700000000002	8.94	0.54	1.23	0.3	7.66	0.21	3.07	1.95	0.53	AAA286.CD3.location-a.X25.Y15.tile.tissue.png	127	1	2000	127	ec8f35ca4f9eb0da47d4df017906dc3e	0	0	0	0	0	0	0	0	0	0	0	0	0	/home/dhl_ec/bnelissen/Slides/CD3_manuscript/CD3_slides/AAA286.CD3.location-a/AAA286.CD3.location-a.run1	255	0.7	0.06	0.7	0.06	0.0	-10.7825649869	0.138671175966	5.0474349003
23218.0	217845.0	5115.0	4224.0	217845.0	476000.0	110.0	1.0	1.81	0.32	0.2	0.00999999999976	1.8	0.0799999999999	0.14	0.0299999999997	1.59	0.0500000000002	0.37	0.26	0.1	AAA286.CD3.location-a.X25.Y23.tile.tissue.png	128	1	2000	128	813cb1496b1e460679ea1e96bec38812	0	0	0	0	0	0	0	0	0	0	0	0	0	/home/dhl_ec/bnelissen/Slides/CD3_manuscript/CD3_slides/AAA286.CD3.location-a/AAA286.CD3.location-a.run1	255	0.7	0.123979021215	0.7	0.123979021215	-4.84143134053	-11.2811889586	4.7630055563	1.64987548418
0.0	315166.0	0.0	3796.0	315166.0	4000000.0	0.0	1.0	0.96	1.81	1.73	0.0900000000001	9.39	0.56	1.23	0.3	9.31	0.24	3.13	2.27	0.55	AAA286.CD3.location-a.X25.Y8.tile.tissue.png	129	1	2000	129	97d5f9dba2216fde97c58b18a86d48a6	0	0	0	0	0	0	0	0	0	0	0	0	0	/home/dhl_ec/bnelissen/Slides/CD3_manuscript/CD3_slides/AAA286.CD3.location-a/AAA286.CD3.location-a.run1	255	0.7	0.06	0.7	0.06	-8.05523612596	-11.2004756297	1.52040445053	2.94417718604
1104.0	3141142.0	324.0	11324.0	3141142.0	4000000.0	5.0	2.0	2.63	1.49	1.65	0.0599999999999	9.28	0.52	1.12	0.13	12.44	0.49	2.7	2.26	0.58	AAA286.CD3.location-a.X25.Y9.tile.tissue.png	130	1	2000	130	a9417cc91b8306bc0ac66deb3d0c6ba4	0	0	0	0	0	0	0	0	0	0	0	0	0	/home/dhl_ec/bnelissen/Slides/CD3_manuscript/CD3_slides/AAA286.CD3.location-a/AAA286.CD3.location-a.run1	255	0.7	0.06	0.7	0.06	-8.41700003236	-10.4652934478	0.519545396716	0.183085621094
0.0	2469564.0	0.0	9962.0	2469564.0	4000000.0	0.0	1.0	1.27	2.68	1.75	0.0800000000004	9.11	0.54	1.12	0.16	10.77	0.35	3.31	2.24	0.56	AAA286.CD3.location-a.X26.Y10.tile.tissue.png	131	1	2000	131	cfe1f456611cd3427e9ea2e70f4ce90a	0	0	0	0	0	0	0	0	0	0	0	0	0	/home/dhl_ec/bnelissen/Slides/CD3_manuscript/CD3_slides/AAA286.CD3.location-a/AAA286.CD3.location-a.run1	255	0.7	0.06	0.7	0.06	-8.13298842266	-10.797961441	0.478704533949	0.422115587891
0.0	3997167.0	0.0	8370.0	3997167.0	4000000.0	0.0	1.0	2.23	1.7	1.73	0.0700000000002	8.78	0.52	1.12	0.0700000000002	12.16	0.45	3.21	2.24	0.57	AAA286.CD3.location-a.X26.Y11.tile.tissue.png	132	1	2000	132	8766af9ee16ecbec1e4f0da096bf6f9a	0	0	0	0	0	0	0	0	0	0	0	0	0	/home/dhl_ec/bnelissen/Slides/CD3_manuscript/CD3_slides/AAA286.CD3.location-a/AAA286.CD3.location-a.run1	255	0.7	0.06	0.7	0.06	-7.11132988054	-10.9980945834	0.264502976195	0.0230395309448
89.0	3995985.0	42.0	8507.0	3995985.0	4000000.0	1.0	1.0	2.96	1.94	1.74	0.0699999999997	8.8	0.53	1.13	0.0799999999999	12.6	0.53	3.17	2.24	0.57	AAA286.CD3.location-a.X26.Y12.tile.tissue.png	133	1	2000	133	1b76c1527467aa891fe288443f8f604b	0	0	0	0	0	0	0	0	0	0	0	0	0	/home/dhl_ec/bnelissen/Slides/CD3_manuscript/CD3_slides/AAA286.CD3.location-a/AAA286.CD3.location-a.run1	255	0.7	0.06	0.7	0.06	-7.8217833772	-10.8973759657	0.32038119025	0.0268609433594
0.0	3989457.0	0.0	8773.0	3989457.0	4000000.0	0.0	1.0	2.14	1.69	1.75	0.0599999999999	7.96	0.55	1.15	0.0699999999997	9.36	0.29	2.07	1.44	0.6	AAA286.CD3.location-a.X26.Y13.tile.tissue.png	134	1	2000	134	91bb0ab874f25b41dee00cae7717061d	0	0	0	0	0	0	0	0	0	0	0	0	0	/home/dhl_ec/bnelissen/Slides/CD3_manuscript/CD3_slides/AAA286.CD3.location-a/AAA286.CD3.location-a.run1	255	0.7	0.06	0.7	0.06	-7.82473319652	-11.3691845172	0.362027172263	0.0363617158203
0.0	3997107.0	0.0	8435.0	3997107.0	4000000.0	0.0	1.0	0.88	1.01	1.07	0.0500000000002	6.12	0.34	0.67	0.0499999999997	8.55	0.28	2.09	1.42	0.9	AAA286.CD3.location-a.X26.Y14.tile.tissue.png	135	1	2000	135	fa006059b652c4780da48e71d43e2e50	0	0	0	0	0	0	0	0	0	0	0	0	0	/home/dhl_ec/bnelissen/Slides/CD3_manuscript/CD3_slides/AAA286.CD3.location-a/AAA286.CD3.location-a.run1	255	0.7	0.06	0.7	0.06	-7.64847418146	-11.7428744582	0.200548469543	0.0374094259033
820.0	3196324.0	244.0	8715.0	3196324.0	4000000.0	3.0	1.0	1.71	1.61	1.06	0.0500000000002	6.5	0.34	0.67	0.0700000000002	8.43	0.31	2.07	1.43	1.02	AAA286.CD3.location-a.X26.Y15.tile.tissue.png	136	1	2000	136	556158eafa5c61d8939297cf6792c9ab	0	0	0	0	0	0	0	0	0	0	0	0	0	/home/dhl_ec/bnelissen/Slides/CD3_manuscript/CD3_slides/AAA286.CD3.location-a/AAA286.CD3.location-a.run1	255	0.7	0.06	0.7	0.06	-7.72920417959	-10.2658576735	0.180217100833	0.0885308613281
0.0	310906.0	0.0	3868.0	310906.0	4000000.0	0.0	1.0	1.44	2.43	1.08	0.0500000000002	6.43	0.35	0.72	0.19	5.7	0.14	2.02	1.44	0.44	AAA286.CD3.location-a.X26.Y16.tile.tissue.png	137	1	2000	137	3ad89449d9df4febf2c03beee3577221	0	0	0	0	0	0	0	0	0	0	0	0	0	/home/dhl_ec/bnelissen/Slides/CD3_manuscript/CD3_slides/AAA286.CD3.location-a/AAA286.CD3.location-a.run1	255	0.7	0.06	0.7	0.06	0.0	-10.8576406133	0.160043223474	3.14842169263
0.0	0.0	0.0	0.0	0.0	4000000.0	0.0	0.0	2.06	2.2	1.07	0.0499999999997	5.37	0.44	0.88	0.2	4.6	0.17	2.38	2.18	0.59	AAA286.CD3.location-a.X26.Y17.tile.tissue.png	138	1	2000	138	a4ccc426ea325a35ee883b18450a43c3	0	0	0	0	0	0	0	0	0	0	0	0	0	/home/dhl_ec/bnelissen/Slides/CD3_manuscript/CD3_slides/AAA286.CD3.location-a/AAA286.CD3.location-a.run1	255	1.0	0.06	1.0	0.06	0.0	0.0	0.0	6.093731
7689.0	214194.0	3480.0	4212.0	214194.0	476000.0	33.0	1.0	1.0	2.24	0.2	0.00999999999976	1.8	0.0700000000002	0.15	0.0300000000002	2.41	0.0500000000002	0.35	0.25	0.0799999999999	AAA286.CD3.location-a.X26.Y23.tile.tissue.png	139	1	2000	139	6a76cd5eaca8e0684d17a63115302ac8	0	0	0	0	0	0	0	0	0	0	0	0	0	/home/dhl_ec/bnelissen/Slides/CD3_manuscript/CD3_slides/AAA286.CD3.location-a/AAA286.CD3.location-a.run1	255	0.7	0.150307475106	0.7	0.150307475106	-6.48824501513	-10.811410182	2.53142255321	1.83818502987
0.0	174352.0	0.0	3180.0	174352.0	4000000.0	0.0	2.0	2.09	2.21	1.69	0.0700000000002	9.4	0.57	1.11	0.19	7.26	0.21	3.08	2.28	0.73	AAA286.CD3.location-a.X26.Y9.tile.tissue.png	140	1	2000	140	000f45d7340578ab7d5f9867262f2938	0	0	0	0	0	0	0	0	0	0	0	0	0	/home/dhl_ec/bnelissen/Slides/CD3_manuscript/CD3_slides/AAA286.CD3.location-a/AAA286.CD3.location-a.run1	255	0.7	0.06	0.7	0.06	-7.89170696193	-11.698845198	1.80638212822	2.30269969922
0.0	0.0	0.0	0.0	0.0	4000000.0	0.0	0.0	0.9	1.6	1.71	0.0799999999999	9.08	0.47	1.32	0.29	6.58	0.2	2.51	2.29	0.68	AAA286.CD3.location-a.X27.Y10.tile.tissue.png	141	1	2000	141	ae4a536ce6cb926226038bd7b744e40c	0	0	0	0	0	0	0	0	0	0	0	0	0	/home/dhl_ec/bnelissen/Slides/CD3_manuscript/CD3_slides/AAA286.CD3.location-a/AAA286.CD3.location-a.run1	255	1.0	0.06	1.0	0.06	0.0	-11.495597559	0.0	4.19431702059
112.0	1505946.0	71.0	8823.0	1505946.0	4000000.0	2.0	4.0	1.44	1.39	1.74	0.0700000000002	9.08	0.53	1.16	0.22	10.24	0.39	3.21	2.22	1.18	AAA286.CD3.location-a.X27.Y11.tile.tissue.png	142	1	2000	142	a237e75dc8f427acc14f904860f0be09	0	0	0	0	0	0	0	0	0	0	0	0	0	/home/dhl_ec/bnelissen/Slides/CD3_manuscript/CD3_slides/AAA286.CD3.location-a/AAA286.CD3.location-a.run1	255	0.7	0.06	0.7	0.06	-8.5700444885	-10.7985311436	0.638254291157	1.30260332324
196.0	3838747.0	85.0	8761.0	3838747.0	4000000.0	2.0	1.0	2.96	3.34	1.75	0.0599999999999	12.8	0.53	1.14	0.0799999999999	12.53	0.52	3.27	2.3	1.16	AAA286.CD3.location-a.X27.Y12.tile.tissue.png	143	1	2000	143	38302bee9619f68cd34fefdcefbbf384	0	0	0	0	0	0	0	0	0	0	0	0	0	/home/dhl_ec/bnelissen/Slides/CD3_manuscript/CD3_slides/AAA286.CD3.location-a/AAA286.CD3.location-a.run1	255	0.7	0.06	0.7	0.06	-8.3386311226	-10.9752167468	0.29690082433	0.0785347402344
422.0	3991826.0	219.0	9010.0	3991826.0	4000000.0	5.0	1.0	2.47	2.05	1.74	0.0699999999997	8.81	0.53	1.14	0.0699999999997	12.71	0.54	3.15	2.28	0.57	AAA286.CD3.location-a.X27.Y13.tile.tissue.png	144	1	2000	144	a7650dfe75e2c3a6c5dbb55193e5da5e	0	0	0	0	0	0	0	0	0	0	0	0	0	/home/dhl_ec/bnelissen/Slides/CD3_manuscript/CD3_slides/AAA286.CD3.location-a/AAA286.CD3.location-a.run1	255	0.7	0.06	0.7	0.06	-8.66668212752	-10.4789302529	0.340444618301	0.0338323620605
87.0	3982219.0	54.0	9379.0	3982219.0	4000000.0	1.0	1.0	2.3	2.55	1.75	0.0599999999999	8.86	0.53	1.11	0.0700000000002	12.56	0.52	3.15	2.21	0.58	AAA286.CD3.location-a.X27.Y14.tile.tissue.png	145	1	2000	145	fbe8ef8e498de85c7285dad5d3d74eca	0	0	0	0	0	0	0	0	0	0	0	0	0	/home/dhl_ec/bnelissen/Slides/CD3_manuscript/CD3_slides/AAA286.CD3.location-a/AAA286.CD3.location-a.run1	255	0.7	0.06	0.7	0.06	-8.04603780702	-11.2181989789	0.411727668697	0.0415503579102
521.0	3995946.0	208.0	8383.0	3995946.0	4000000.0	4.0	1.0	2.52	2.01	1.76	0.0599999999999	8.78	0.53	1.13	0.0699999999997	12.67	0.53	3.21	2.26	0.58	AAA286.CD3.location-a.X27.Y15.tile.tissue.png	146	1	2000	146	2812120bc7528bce06c25adeabd63968	0	0	0	0	0	0	0	0	0	0	0	0	0	/home/dhl_ec/bnelissen/Slides/CD3_manuscript/CD3_slides/AAA286.CD3.location-a/AAA286.CD3.location-a.run1	255	0.7	0.06	0.7	0.06	-7.82685728327	-10.9161040543	0.178775546835	0.0347138120117
791.0	3704843.0	257.0	8394.0	3704843.0	4000000.0	6.0	1.0	1.22	1.75	1.04	0.04	7.22	0.34	0.71	0.0700000000002	8.51	0.33	2.04	1.44	0.35	AAA286.CD3.location-a.X27.Y16.tile.tissue.png	147	1	2000	147	588457a250e57f950d85b10fd129f39e	0	0	0	0	0	0	0	0	0	0	0	0	0	/home/dhl_ec/bnelissen/Slides/CD3_manuscript/CD3_slides/AAA286.CD3.location-a/AAA286.CD3.location-a.run1	255	0.7	0.06	0.7	0.06	-7.582080741	-10.3085492699	0.183595715067	0.0902350996094
66.0	1828060.0	36.0	7283.0	1828060.0	4000000.0	1.0	1.0	1.32	2.39	1.76	0.0700000000002	9.03	0.52	1.13	0.2	10.55	0.41	3.28	2.33	0.55	AAA286.CD3.location-a.X27.Y17.tile.tissue.png	148	1	2000	148	ae23160170df459a484d666a99f2ed21	0	0	0	0	0	0	0	0	0	0	0	0	0	/home/dhl_ec/bnelissen/Slides/CD3_manuscript/CD3_slides/AAA286.CD3.location-a/AAA286.CD3.location-a.run1	255	0.7	0.06	0.7	0.06	-7.33029840975	-10.442960281	0.133493422193	0.600790417969
129.0	5685.0	52.0	494.0	5685.0	4000000.0	1.0	2.0	1.0	1.31	1.76	0.0799999999999	9.13	0.52	1.3	0.31	8.69	0.29	3.04	2.24	0.51	AAA286.CD3.location-a.X27.Y18.tile.tissue.png	149	1	2000	149	462428c8f557296958da89b82d7e8a1f	0	0	0	0	0	0	0	0	0	0	0	0	0	/home/dhl_ec/bnelissen/Slides/CD3_manuscript/CD3_slides/AAA286.CD3.location-a/AAA286.CD3.location-a.run1	255	0.7	0.06	0.7	0.06	-8.74935362073	-12.4048745992	3.54256633276	1.42871523883
6307.0	214000.0	2897.0	4210.0	214000.0	476000.0	26.0	1.0	0.21	0.320000000001	0.200000000001	0.0100000000002	1.75	0.0699999999997	0.15	0.0200000000004	2.35	0.0600000000004	0.36	0.259999999999	0.0900000000001	AAA286.CD3.location-a.X27.Y23.tile.tissue.png	150	1	2000	150	d08c153c130f8fcf589a466407f4a552	0	0	0	0	0	0	0	0	0	0	0	0	0	/home/dhl_ec/bnelissen/Slides/CD3_manuscript/CD3_slides/AAA286.CD3.location-a/AAA286.CD3.location-a.run1	255	0.715887485906	0.158217478474	0.715887485906	0.158217478474	-7.00003877568	-10.7280803854	2.03807926139	1.85064892168
0.0	0.0	0.0	0.0	0.0	4000000.0	0.0	0.0	1.34	2.31	1.75	0.0799999999999	7.83	0.45	1.37	0.309999999999	6.39	0.200000000001	2.93	2.26	0.530000000001	AAA286.CD3.location-a.X28.Y11.tile.tissue.png	151	1	2000	151	65b8db476e7b369675f372631fc8ba2f	0	0	0	0	0	0	0	0	0	0	0	0	0	/home/dhl_ec/bnelissen/Slides/CD3_manuscript/CD3_slides/AAA286.CD3.location-a/AAA286.CD3.location-a.run1	255	1.0	0.06	1.0	0.06	0.0	0.0	0.0	3.68523675
582.0	738258.0	153.0	5110.0	738258.0	4000000.0	2.0	1.0	2.14	2.2	1.7	0.0699999999997	10.43	0.530000000001	1.19	0.27	9.51	0.34	3.2	2.29	0.54	AAA286.CD3.location-a.X28.Y12.tile.tissue.png	152	1	2000	152	0daf758659f168e2a85f813f0f08dfe4	0	0	0	0	0	0	0	0	0	0	0	0	0	/home/dhl_ec/bnelissen/Slides/CD3_manuscript/CD3_slides/AAA286.CD3.location-a/AAA286.CD3.location-a.run1	255	0.7	0.06	0.7	0.06	-7.85280985473	-10.2876688181	0.348560910895	1.04945377979
456.0	3448335.0	234.0	8426.0	3448335.0	4000000.0	5.0	1.0	1.17	1.72	1.75	0.0700000000006	10.72	0.53	1.13	0.1	12.12	0.5	3.24	2.3	0.58	AAA286.CD3.location-a.X28.Y13.tile.tissue.png	153	1	2000	153	039c38c6e5b8cd7c9f471cfea877c55c	0	0	0	0	0	0	0	0	0	0	0	0	0	/home/dhl_ec/bnelissen/Slides/CD3_manuscript/CD3_slides/AAA286.CD3.location-a/AAA286.CD3.location-a.run1	255	0.7	0.06	0.7	0.06	-7.7775819351	-10.5038300707	0.296152963771	0.142696144531
62.0	3877826.0	37.0	12315.0	3877826.0	4000000.0	1.0	1.0	1.13	1.53	1.75	0.0599999999995	9.78	0.55	1.1	0.0799999999999	12.66	0.52	3.18	2.21	0.59	AAA286.CD3.location-a.X28.Y14.tile.tissue.png	154	1	2000	154	427968dd55c3bbe9c840db33bd94e29c	0	0	0	0	0	0	0	0	0	0	0	0	0	/home/dhl_ec/bnelissen/Slides/CD3_manuscript/CD3_slides/AAA286.CD3.location-a/AAA286.CD3.location-a.run1	255	0.7	0.06	0.7	0.06	-8.06606671212	-11.9299249174	0.581188316864	0.180934960938
75.0	3985359.0	38.0	8794.0	3985359.0	4000000.0	1.0	1.0	1.13	1.67	1.74	0.0599999999995	8.79	0.53	1.13	0.0700000000006	12.74	0.530000000001	3.0	2.23	0.570000000001	AAA286.CD3.location-a.X28.Y15.tile.tissue.png	155	1	2000	155	f87d06c0776b3141b458dd1b8acee453	0	0	0	0	0	0	0	0	0	0	0	0	0	/home/dhl_ec/bnelissen/Slides/CD3_manuscript/CD3_slides/AAA286.CD3.location-a/AAA286.CD3.location-a.run1	255	0.7	0.06	0.7	0.06	-7.85523493547	-11.2296620297	0.414907437986	0.0494488027344
0.0	3985836.0	0.0	9156.0	3985836.0	4000000.0	0.0	1.0	1.35	2.27	1.05	0.04	5.91	0.34	0.67	0.0600000000004	8.48	0.27	2.06	1.45	0.58	AAA286.CD3.location-a.X28.Y16.tile.tissue.png	156	1	2000	156	d2143457e498ddff6d91df6c60e6cd5d	0	0	0	0	0	0	0	0	0	0	0	0	0	/home/dhl_ec/bnelissen/Slides/CD3_manuscript/CD3_slides/AAA286.CD3.location-a/AAA286.CD3.location-a.run1	255	0.7	0.06	0.7	0.06	-7.1834282399	-11.1268124315	0.377029806596	0.0342046958008
190.0	3994739.0	86.0	8322.0	3994739.0	4000000.0	2.0	1.0	3.54	2.07	1.04	0.04	5.81	0.35	0.67	0.0600000000004	8.85	0.34	2.04	1.43	0.37	AAA286.CD3.location-a.X28.Y17.tile.tissue.png	157	1	2000	157	531dfe77925b9670e483fed7027da0a1	0	0	0	0	0	0	0	0	0	0	0	0	0	/home/dhl_ec/bnelissen/Slides/CD3_manuscript/CD3_slides/AAA286.CD3.location-a/AAA286.CD3.location-a.run1	255	0.7	0.06	0.7	0.06	-7.69847568969	-9.9004544103	0.198063415006	0.0292862232666
0.0	1998640.0	0.0	8073.0	1998640.0	4000000.0	0.0	1.0	2.56	2.28	1.08	0.0499999999993	5.89	0.36	0.679999999999	0.129999999999	7.2	0.200000000001	2.09	1.44	0.51	AAA286.CD3.location-a.X28.Y18.tile.tissue.png	158	1	2000	158	b0f691af8468a00a09c11fcc9ff38576	0	0	0	0	0	0	0	0	0	0	0	0	0	/home/dhl_ec/bnelissen/Slides/CD3_manuscript/CD3_slides/AAA286.CD3.location-a/AAA286.CD3.location-a.run1	255	0.7	0.06	0.7	0.06	-7.15892215983	-10.7218330881	0.181533824339	0.551775495117
0.0	265150.0	0.0	3170.0	265150.0	4000000.0	0.0	2.0	2.96	2.85	1.73	0.0699999999997	9.44	0.54	1.25	0.29	5.96	0.139999999999	3.13	2.43	0.54	AAA286.CD3.location-a.X28.Y19.tile.tissue.png	159	1	2000	159	9ef09e14d4fc75db8dbf35d5d74c7ac0	0	0	0	0	0	0	0	0	0	0	0	0	0	/home/dhl_ec/bnelissen/Slides/CD3_manuscript/CD3_slides/AAA286.CD3.location-a/AAA286.CD3.location-a.run1	255	0.7	0.06	0.7	0.06	0.0	-10.8710628496	0.120100407493	3.66590844543
10387.0	214000.0	4305.0	4210.0	214000.0	476000.0	35.0	1.0	0.21	0.32	0.21	0.0100000000002	1.72	0.0600000000004	0.150000000001	0.0299999999997	2.33	0.0599999999995	0.37	0.259999999999	0.0799999999999	AAA286.CD3.location-a.X28.Y23.tile.tissue.png	160	1	2000	160	a698e0986368b7db398b805b6a55aff2	0	0	0	0	0	0	0	0	0	0	0	0	0	/home/dhl_ec/bnelissen/Slides/CD3_manuscript/CD3_slides/AAA286.CD3.location-a/AAA286.CD3.location-a.run1	255	0.729270853429	0.163232574891	0.729270853429	0.163232574891	-6.80735533936	-10.7707457179	2.20232214017	1.8235505925
0.0	271110.0	0.0	2955.0	271110.0	4000000.0	0.0	1.0	1.8	2.22	1.04	0.0699999999997	9.41	0.530000000001	1.27	0.29	8.86	0.25	3.27	2.27	0.52	AAA286.CD3.location-a.X29.Y13.tile.tissue.png	161	1	2000	161	155cc9c898062b4c7785fc98d7b44b75	0	0	0	0	0	0	0	0	0	0	0	0	0	/home/dhl_ec/bnelissen/Slides/CD3_manuscript/CD3_slides/AAA286.CD3.location-a/AAA286.CD3.location-a.run1	255	0.7	0.06	0.7	0.06	-7.44297694352	-10.7490624968	0.5890770428	1.01524545996
52.0	2986533.0	35.0	8817.0	2986533.0	4000000.0	1.0	1.0	1.88	2.61	1.72	0.0699999999997	6.15	0.54	1.17	0.139999999999	11.69	0.48	3.72	2.37	0.77	AAA286.CD3.location-a.X29.Y14.tile.tissue.png	162	1	2000	162	5de6a3321dd5983b6fbaacdc8254c9a2	0	0	0	0	0	0	0	0	0	0	0	0	0	/home/dhl_ec/bnelissen/Slides/CD3_manuscript/CD3_slides/AAA286.CD3.location-a/AAA286.CD3.location-a.run1	255	0.7	0.06	0.7	0.06	-8.26239755513	-10.9175419852	0.42663171293	0.225233828125
0.0	3978006.0	0.0	10213.0	3978006.0	4000000.0	0.0	1.0	2.41	2.59	1.75	0.0599999999995	9.02	0.54	1.13	0.0799999999999	12.58	0.440000000001	3.27	2.27	0.66	AAA286.CD3.location-a.X29.Y15.tile.tissue.png	163	1	2000	163	3eec21a0e4c20a2f3363a11de5c21681	0	0	0	0	0	0	0	0	0	0	0	0	0	/home/dhl_ec/bnelissen/Slides/CD3_manuscript/CD3_slides/AAA286.CD3.location-a/AAA286.CD3.location-a.run1	255	0.7	0.06	0.7	0.06	-7.21118078655	-11.2629053644	0.271418305128	0.0289988996582
890.0	3963028.0	386.0	11103.0	3963028.0	4000000.0	7.0	1.0	2.23	2.27	1.52	0.04	5.85	0.34	0.669999999999	0.0599999999995	8.72	0.52	3.28	2.31	1.06	AAA286.CD3.location-a.X29.Y16.tile.tissue.png	164	1	2000	164	4103718007c3e1f04644211ac63f096b	0	0	0	0	0	0	0	0	0	0	0	0	0	/home/dhl_ec/bnelissen/Slides/CD3_manuscript/CD3_slides/AAA286.CD3.location-a/AAA286.CD3.location-a.run1	255	0.7	0.06	0.7	0.06	-8.51459485801	-10.3046273108	0.353940587358	0.0351516396484
73.0	3950136.0	34.0	11270.0	3950136.0	4000000.0	1.0	1.0	2.18	1.75	1.74	0.0600000000004	9.03	0.53	1.14	0.0699999999997	12.81	0.54	3.21	2.26	1.58	AAA286.CD3.location-a.X29.Y17.tile.tissue.png	165	1	2000	165	8549a4d614d9c9b716e80f9a7b88ec63	0	0	0	0	0	0	0	0	0	0	0	0	0	/home/dhl_ec/bnelissen/Slides/CD3_manuscript/CD3_slides/AAA286.CD3.location-a/AAA286.CD3.location-a.run1	255	0.7	0.06	0.7	0.06	-7.83450947282	-10.7915894931	0.340477271027	0.0367131728516
55.0	3958490.0	30.0	9216.0	3958490.0	4000000.0	1.0	1.0	2.49	3.65	1.74	0.0599999999995	11.13	0.53	1.18	0.0700000000006	12.66	0.54	3.14	2.2	0.58	AAA286.CD3.location-a.X29.Y18.tile.tissue.png	166	1	2000	166	02c7da2b1d945c0db31ebb7f79f0b068	0	0	0	0	0	0	0	0	0	0	0	0	0	/home/dhl_ec/bnelissen/Slides/CD3_manuscript/CD3_slides/AAA286.CD3.location-a/AAA286.CD3.location-a.run1	255	0.7	0.06	0.7	0.06	-8.16466589482	-11.344397647	0.379434958119	0.0777998769531
0.0	3681372.0	0.0	11150.0	3681372.0	4000000.0	0.0	2.0	1.44	2.5	1.75	0.0600000000004	11.8	0.53	1.13	0.0900000000001	11.9	0.43	3.28	2.28	0.56	AAA286.CD3.location-a.X29.Y19.tile.tissue.png	167	1	2000	167	ccd5f0987e00f0d85738a8b06f874756	0	0	0	0	0	0	0	0	0	0	0	0	0	/home/dhl_ec/bnelissen/Slides/CD3_manuscript/CD3_slides/AAA286.CD3.location-a/AAA286.CD3.location-a.run1	255	0.7	0.06	0.7	0.06	-7.43161384315	-10.8696184958	0.288509018427	0.240279589844
0.0	512369.0	0.0	5853.0	512369.0	4000000.0	0.0	1.0	1.16	1.76	1.73	0.0700000000006	10.21	0.530000000001	1.23	0.28	8.12	0.240000000001	3.16	2.26	0.53	AAA286.CD3.location-a.X29.Y20.tile.tissue.png	168	1	2000	168	f49de735ff4495ff21e27cdc5875aac4	0	0	0	0	0	0	0	0	0	0	0	0	0	/home/dhl_ec/bnelissen/Slides/CD3_manuscript/CD3_slides/AAA286.CD3.location-a/AAA286.CD3.location-a.run1	255	0.7	0.06	0.7	0.06	0.0	-10.8197268479	0.126335905495	2.03096221387
8651.0	214901.0	3007.0	4222.0	214901.0	476000.0	33.0	1.0	0.25	0.69	0.200000000001	0.0100000000002	1.76	0.0699999999997	0.15	0.0200000000004	1.89	0.0600000000004	0.360000000001	0.26	0.1	AAA286.CD3.location-a.X29.Y23.tile.tissue.png	169	1	2000	169	f719284e4fbfc00f0dd042e5ece932a7	0	0	0	0	0	0	0	0	0	0	0	0	0	/home/dhl_ec/bnelissen/Slides/CD3_manuscript/CD3_slides/AAA286.CD3.location-a/AAA286.CD3.location-a.run1	255	0.764157580947	0.160495359251	0.764157580947	0.160495359251	-4.15319209912	-10.8701173566	4.08976048662	1.79371011686
0.0	791763.0	0.0	7529.0	791763.0	4000000.0	0.0	2.0	2.84	2.29	1.09	0.0500000000002	8.39	0.34	0.73	0.169999999999	7.25	0.16	2.0	1.43	0.349999999999	AAA286.CD3.location-a.X3.Y0.tile.tissue.png	170	1	2000	170	08c14d107a43152c482607280bf63710	0	0	0	0	0	0	0	0	0	0	0	0	0	/home/dhl_ec/bnelissen/Slides/CD3_manuscript/CD3_slides/AAA286.CD3.location-a/AAA286.CD3.location-a.run1	255	0.7	0.06	0.7	0.06	-7.09495672692	-11.3639753745	2.23888098849	2.55814252637
953.0	3995996.0	166.0	8594.0	3995996.0	4000000.0	3.0	1.0	2.75	2.21	1.73	0.0600000000004	9.1	0.56	1.16	0.0700000000006	9.91	0.34	2.22	1.43	0.39	AAA286.CD3.location-a.X3.Y1.tile.tissue.png	171	1	2000	171	ffabf4e59325a26c5963a3c56cc13ee8	0	0	0	0	0	0	0	0	0	0	0	0	0	/home/dhl_ec/bnelissen/Slides/CD3_manuscript/CD3_slides/AAA286.CD3.location-a/AAA286.CD3.location-a.run1	255	0.7	0.06	0.7	0.06	-9.63825630627	-10.515955028	1.69387868255	0.0445060487061
159.0	3359100.0	60.0	12937.0	3359100.0	4000000.0	2.0	1.0	2.65	1.21	1.1	0.04	6.24	0.349999999999	0.670000000001	0.0699999999997	8.99	0.49	3.27	2.34	0.59	AAA286.CD3.location-a.X3.Y2.tile.tissue.png	172	1	2000	172	c9aca08335ab5f74a602dde8ce3afdec	0	0	0	0	0	0	0	0	0	0	0	0	0	/home/dhl_ec/bnelissen/Slides/CD3_manuscript/CD3_slides/AAA286.CD3.location-a/AAA286.CD3.location-a.run1	255	0.7	0.06	0.7	0.06	-8.42064924597	-10.7287188782	0.917739884168	0.327695753906
0.0	207221.0	0.0	4218.0	207221.0	476000.0	0.0	1.0	1.12	0.48	0.2	0.0100000000002	1.69	0.0700000000006	0.150000000001	0.0200000000004	0.99	0.04	0.36	0.25	0.0999999999995	AAA286.CD3.location-a.X3.Y23.tile.tissue.png	173	1	2000	173	79816377f5e4b74226f275347b63d8ee	0	0	0	0	0	0	0	0	0	0	0	0	0	/home/dhl_ec/bnelissen/Slides/CD3_manuscript/CD3_slides/AAA286.CD3.location-a/AAA286.CD3.location-a.run1	255	0.7	0.06	0.7	0.06	0.0	-11.7734923816	2.44835299632	2.07759068491
0.0	0.0	0.0	0.0	0.0	4000000.0	0.0	0.0	1.6	1.26	1.76	0.0699999999997	7.7	0.45	1.31	0.309999999999	6.35	0.2	3.02	2.3	0.52	AAA286.CD3.location-a.X3.Y3.tile.tissue.png	174	1	2000	174	e916bf892445ac5dd6266250a31f357b	0	0	0	0	0	0	0	0	0	0	0	0	0	/home/dhl_ec/bnelissen/Slides/CD3_manuscript/CD3_slides/AAA286.CD3.location-a/AAA286.CD3.location-a.run1	255	1.0	0.06	1.0	0.06	0.0	0.0	0.0	9.166535
55.0	110263.0	30.0	2161.0	110263.0	4000000.0	1.0	2.0	1.1	1.3	1.74	0.0799999999999	9.39	0.53	1.29	0.3	8.95	0.31	3.13	2.3	0.53	AAA286.CD3.location-a.X30.Y14.tile.tissue.png	175	1	2000	175	01cf0860b252d900150d9be7c7fc86cc	0	0	0	0	0	0	0	0	0	0	0	0	0	/home/dhl_ec/bnelissen/Slides/CD3_manuscript/CD3_slides/AAA286.CD3.location-a/AAA286.CD3.location-a.run1	255	0.7	0.06	0.7	0.06	-7.99599286632	-11.3861640841	0.408922023029	2.89117139978
274.0	2573447.0	130.0	8534.0	2573447.0	4000000.0	2.0	2.0	1.4	1.35	1.77	0.0700000000006	9.05	0.53	1.14	0.16	11.16	0.440000000001	3.31	2.23	0.56	AAA286.CD3.location-a.X30.Y15.tile.tissue.png	176	1	2000	176	16fb672c18287df9423265889488f1a9	0	0	0	0	0	0	0	0	0	0	0	0	0	/home/dhl_ec/bnelissen/Slides/CD3_manuscript/CD3_slides/AAA286.CD3.location-a/AAA286.CD3.location-a.run1	255	0.7	0.06	0.7	0.06	-8.33212715088	-10.8479889693	0.355085280347	0.332613640625
488.0	3967495.0	221.0	10882.0	3967495.0	4000000.0	5.0	1.0	1.08	1.74	1.05	0.04	5.83	0.34	0.67	0.0600000000004	12.73	0.53	3.24	2.34	0.589999999999	AAA286.CD3.location-a.X30.Y16.tile.tissue.png	177	1	2000	177	557f7f55fc7c8b9a5307792f5e9884d9	0	0	0	0	0	0	0	0	0	0	0	0	0	/home/dhl_ec/bnelissen/Slides/CD3_manuscript/CD3_slides/AAA286.CD3.location-a/AAA286.CD3.location-a.run1	255	0.7	0.06	0.7	0.06	-8.14655925094	-10.5677419452	0.259903442374	0.0345107888184
1622.0	3929258.0	508.0	12726.0	3929258.0	4000000.0	9.0	2.0	1.19	1.69	1.79	0.0599999999995	7.06	0.34	0.67	0.0600000000004	8.67	0.33	2.05	1.44	0.36	AAA286.CD3.location-a.X30.Y17.tile.tissue.png	178	1	2000	178	38853db43d06636b2e871ef1c52f8526	0	0	0	0	0	0	0	0	0	0	0	0	0	/home/dhl_ec/bnelissen/Slides/CD3_manuscript/CD3_slides/AAA286.CD3.location-a/AAA286.CD3.location-a.run1	255	0.7	0.06	0.7	0.06	-8.59526106006	-9.83711960322	0.300392701887	0.0395599785156
0.0	3961914.0	0.0	10965.0	3961914.0	4000000.0	0.0	1.0	2.18	2.13	1.05	0.04	5.97	0.35	0.66	0.0699999999997	8.44	0.450000000001	3.29	2.31	0.58	AAA286.CD3.location-a.X30.Y18.tile.tissue.png	179	1	2000	179	a413fcdb553101c409d58a8319313c93	0	0	0	0	0	0	0	0	0	0	0	0	0	/home/dhl_ec/bnelissen/Slides/CD3_manuscript/CD3_slides/AAA286.CD3.location-a/AAA286.CD3.location-a.run1	255	0.7	0.06	0.7	0.06	-7.98460579559	-10.1924492281	0.368671420983	0.0379896113281
147.0	3958163.0	61.0	11366.0	3958163.0	4000000.0	1.0	1.0	1.15	1.94	1.76	0.0600000000004	8.98	0.559999999999	1.13	0.0699999999997	12.5	0.339999999999	2.07	1.44	0.36	AAA286.CD3.location-a.X30.Y19.tile.tissue.png	180	1	2000	180	f44097f759df0e5e3e0c2341c5e8b4ce	0	0	0	0	0	0	0	0	0	0	0	0	0	/home/dhl_ec/bnelissen/Slides/CD3_manuscript/CD3_slides/AAA286.CD3.location-a/AAA286.CD3.location-a.run1	255	0.7	0.06	0.7	0.06	-8.01719170137	-10.5006435449	0.264209631153	0.0339817919922
76.0	3475045.0	44.0	9632.0	3475045.0	4000000.0	1.0	1.0	0.79	1.13	1.05	0.04	7.5	0.34	0.68	0.0699999999997	8.34	0.51	3.48	1.64	0.58	AAA286.CD3.location-a.X30.Y20.tile.tissue.png	181	1	2000	181	d44a6fdfaa7f130c6877357aab73d60c	0	0	0	0	0	0	0	0	0	0	0	0	0	/home/dhl_ec/bnelissen/Slides/CD3_manuscript/CD3_slides/AAA286.CD3.location-a/AAA286.CD3.location-a.run1	255	0.7	0.06	0.7	0.06	-7.83583891616	-11.1106729718	0.260196284622	0.281259570312
0.0	331661.0	0.0	3430.0	331661.0	4000000.0	0.0	1.0	1.15	1.72	1.86	0.0799999999999	9.96	0.54	1.29	0.29	8.92	0.23	3.13	2.26	0.58	AAA286.CD3.location-a.X30.Y21.tile.tissue.png	182	1	2000	182	b543638e6274b074f6320899927e6d37	0	0	0	0	0	0	0	0	0	0	0	0	0	/home/dhl_ec/bnelissen/Slides/CD3_manuscript/CD3_slides/AAA286.CD3.location-a/AAA286.CD3.location-a.run1	255	0.7	0.06	0.7	0.06	-6.91760036153	-11.1976327839	0.326294422708	2.55343298145
11245.0	215536.0	3640.0	4222.0	215536.0	476000.0	35.0	1.0	0.3	0.57	0.15	0.0100000000002	1.13	0.04	0.0900000000001	0.00999999999931	1.42	0.0299999999997	0.240000000001	0.17	0.0899999999992	AAA286.CD3.location-a.X30.Y23.tile.tissue.png	183	1	2000	183	701c267ad6d73e872dc834561beb5149	0	0	0	0	0	0	0	0	0	0	0	0	0	/home/dhl_ec/bnelissen/Slides/CD3_manuscript/CD3_slides/AAA286.CD3.location-a/AAA286.CD3.location-a.run1	255	0.780311254208	0.165608852016	0.780311254208	0.165608852016	-4.42148457629	-10.9127697164	3.96955848988	1.62306011194
0.0	6525.0	0.0	420.0	6525.0	4000000.0	0.0	1.0	2.79	1.33	1.8	0.0800000000008	9.51	0.56	1.34	0.309999999999	7.98	0.24	3.19	2.33	0.52	AAA286.CD3.location-a.X31.Y15.tile.tissue.png	184	1	2000	184	e3c9fd07b1b492fe1c1220223d9322e0	0	0	0	0	0	0	0	0	0	0	0	0	0	/home/dhl_ec/bnelissen/Slides/CD3_manuscript/CD3_slides/AAA286.CD3.location-a/AAA286.CD3.location-a.run1	255	0.7	0.06	0.7	0.06	0.0	-11.7250239499	0.771883007064	3.57845007817
4614.0	1695983.0	1836.0	9570.0	1695983.0	4000000.0	32.0	2.0	3.25	2.33	1.73	0.0699999999997	9.02	0.53	1.16	0.21	10.96	0.389999999999	3.29	2.37	1.4	AAA286.CD3.location-a.X31.Y16.tile.tissue.png	185	1	2000	185	a068fdd2083cb29e782350babd5fa68e	0	0	0	0	0	0	0	0	0	0	0	0	0	/home/dhl_ec/bnelissen/Slides/CD3_manuscript/CD3_slides/AAA286.CD3.location-a/AAA286.CD3.location-a.run1	255	0.7	0.06	0.7	0.06	-8.826183116	-10.5811475709	0.468681810348	0.445253054687
3461.0	3919715.0	1121.0	8952.0	3919715.0	4000000.0	18.0	1.0	2.62	2.01	1.82	0.0700000000006	9.1	0.530000000001	1.11	0.0799999999999	8.79	0.34	2.03	1.43	0.73	AAA286.CD3.location-a.X31.Y17.tile.tissue.png	186	1	2000	186	a1e4b6c20f1e254e38fb2870f747f9e6	0	0	0	0	0	0	0	0	0	0	0	0	0	/home/dhl_ec/bnelissen/Slides/CD3_manuscript/CD3_slides/AAA286.CD3.location-a/AAA286.CD3.location-a.run1	255	0.7	0.06	0.7	0.06	-8.20963846332	-9.87899065231	0.224468210963	0.119659742188
0.0	3965582.0	0.0	10761.0	3965582.0	4000000.0	0.0	1.0	2.61	2.5	1.76	0.0699999999997	7.17	0.34	1.14	0.0699999999997	12.26	0.46	3.27	2.15	1.05	AAA286.CD3.location-a.X31.Y18.tile.tissue.png	187	1	2000	187	4d4fcfd856e3c1446e4061030ccd9aef	0	0	0	0	0	0	0	0	0	0	0	0	0	/home/dhl_ec/bnelissen/Slides/CD3_manuscript/CD3_slides/AAA286.CD3.location-a/AAA286.CD3.location-a.run1	255	0.7	0.06	0.7	0.06	-7.03384414217	-11.2651725888	0.198497570284	0.0256857597656
0.0	3942380.0	0.0	12878.0	3942380.0	4000000.0	0.0	1.0	2.26	1.61	1.69	0.0699999999997	9.28	0.37	0.679999999999	0.0599999999995	8.56	0.290000000001	2.09	1.43	0.37	AAA286.CD3.location-a.X31.Y19.tile.tissue.png	188	1	2000	188	b8dfcafd24f7607acc8723a5edb8df75	0	0	0	0	0	0	0	0	0	0	0	0	0	/home/dhl_ec/bnelissen/Slides/CD3_manuscript/CD3_slides/AAA286.CD3.location-a/AAA286.CD3.location-a.run1	255	0.7	0.06	0.7	0.06	-7.54035521032	-10.709852443	0.38395562984	0.0371462402344
222.0	3967471.0	80.0	10674.0	3967471.0	4000000.0	1.0	1.0	3.23	2.62	1.05	0.04	6.0	0.339999999999	0.669999999999	0.0599999999995	8.75	0.34	2.04	1.44	0.65	AAA286.CD3.location-a.X31.Y20.tile.tissue.png	189	1	2000	189	0e0ebef487e882b2931d4cf2d02d9a90	0	0	0	0	0	0	0	0	0	0	0	0	0	/home/dhl_ec/bnelissen/Slides/CD3_manuscript/CD3_slides/AAA286.CD3.location-a/AAA286.CD3.location-a.run1	255	0.7	0.06	0.7	0.06	-8.8413781411	-10.1191331854	0.488124448128	0.0475597792969
0.0	628973.0	0.0	6977.0	628973.0	4000000.0	0.0	5.0	2.4	2.5	1.06	0.0500000000002	6.86	0.34	0.75	0.179999999999	6.14	0.15	2.0	1.43	0.339999999999	AAA286.CD3.location-a.X31.Y21.tile.tissue.png	190	1	2000	190	0c7ba278f10ca1534a69b50629047e8b	0	0	0	0	0	0	0	0	0	0	0	0	0	/home/dhl_ec/bnelissen/Slides/CD3_manuscript/CD3_slides/AAA286.CD3.location-a/AAA286.CD3.location-a.run1	255	0.7	0.06	0.7	0.06	-7.89580031115	-10.837182071	0.285707634622	1.72605157666
8702.0	215126.0	3178.0	4220.0	215126.0	476000.0	30.0	1.0	1.36	0.389999999999	0.23	0.0100000000002	1.67	0.0699999999997	0.15	0.0200000000004	2.14	0.0600000000004	0.37	0.259999999999	0.0999999999995	AAA286.CD3.location-a.X31.Y23.tile.tissue.png	191	1	2000	191	e5d7ee8a43f921dfbf851db10ea43657	0	0	0	0	0	0	0	0	0	0	0	0	0	/home/dhl_ec/bnelissen/Slides/CD3_manuscript/CD3_slides/AAA286.CD3.location-a/AAA286.CD3.location-a.run1	255	0.801304481325	0.172732748659	0.801304481325	0.172732748659	-5.05302444335	-11.0659896855	3.7016538865	1.63484965861
0.0	0.0	0.0	0.0	0.0	4000000.0	0.0	0.0	1.53	2.57	1.04	0.0500000000002	5.74	0.28	0.799999999999	0.200000000001	4.4	0.12	1.89	1.44	0.329999999999	AAA286.CD3.location-a.X32.Y16.tile.tissue.png	192	1	2000	192	91b7a492b48feca76e94a02dce458667	0	0	0	0	0	0	0	0	0	0	0	0	0	/home/dhl_ec/bnelissen/Slides/CD3_manuscript/CD3_slides/AAA286.CD3.location-a/AAA286.CD3.location-a.run1	255	1.0	0.06	1.0	0.06	0.0	-11.7343263785	0.0	2.41113470612
58.0	603583.0	44.0	5944.0	603583.0	4000000.0	1.0	3.0	2.68	2.58	1.08	0.0499999999993	6.18	0.56	1.25	0.29	9.58	0.33	3.27	2.5	0.54	AAA286.CD3.location-a.X32.Y17.tile.tissue.png	193	1	2000	193	bad7c73f4bbba7d3ef1c22eab8a757d2	0	0	0	0	0	0	0	0	0	0	0	0	0	/home/dhl_ec/bnelissen/Slides/CD3_manuscript/CD3_slides/AAA286.CD3.location-a/AAA286.CD3.location-a.run1	255	0.7	0.06	0.7	0.06	-8.46595850299	-11.1341352636	0.362902277041	2.46224490332
105.0	2622573.0	47.0	8546.0	2622573.0	4000000.0	1.0	2.0	3.0	2.71	1.14	0.04	6.27	0.53	0.68	0.1	7.77	0.29	2.06	1.44	0.35	AAA286.CD3.location-a.X32.Y18.tile.tissue.png	194	1	2000	194	f684477fa4b5df44d842215a543bc8e6	0	0	0	0	0	0	0	0	0	0	0	0	0	/home/dhl_ec/bnelissen/Slides/CD3_manuscript/CD3_slides/AAA286.CD3.location-a/AAA286.CD3.location-a.run1	255	0.7	0.06	0.7	0.06	-7.91667481332	-10.3107874651	0.271335811379	0.165713083984
0.0	3951050.0	0.0	9070.0	3951050.0	4000000.0	0.0	2.0	2.6	1.5	1.05	0.04	5.77	0.34	0.660000000001	0.0599999999995	8.35	0.27	2.07	1.45	0.389999999999	AAA286.CD3.location-a.X32.Y19.tile.tissue.png	195	1	2000	195	d440462195f12905c9ce6f39dfd423f2	0	0	0	0	0	0	0	0	0	0	0	0	0	/home/dhl_ec/bnelissen/Slides/CD3_manuscript/CD3_slides/AAA286.CD3.location-a/AAA286.CD3.location-a.run1	255	0.7	0.06	0.7	0.06	-8.20501608696	-10.5048711551	0.202182204171	0.0653946796875
92.0	3410389.0	47.0	9646.0	3410389.0	4000000.0	1.0	2.0	2.8	1.74	1.05	0.04	6.42	0.349999999999	0.68	0.0700000000006	8.4	0.32	2.06	1.45	0.37	AAA286.CD3.location-a.X32.Y20.tile.tissue.png	196	1	2000	196	7549c9ba313f3cf816e33c910b76ad04	0	0	0	0	0	0	0	0	0	0	0	0	0	/home/dhl_ec/bnelissen/Slides/CD3_manuscript/CD3_slides/AAA286.CD3.location-a/AAA286.CD3.location-a.run1	255	0.7	0.06	0.7	0.06	-7.62127322766	-10.9017930997	0.33573516269	0.333896166016
0.0	6965.0	0.0	734.0	6965.0	4000000.0	0.0	2.0	1.71	2.33	1.1	0.0500000000002	6.32	0.35	0.799999999999	0.2	5.47	0.13	1.95	1.44	0.5	AAA286.CD3.location-a.X32.Y21.tile.tissue.png	197	1	2000	197	06fb42252e1bb15346c8f8f011b1a5df	0	0	0	0	0	0	0	0	0	0	0	0	0	/home/dhl_ec/bnelissen/Slides/CD3_manuscript/CD3_slides/AAA286.CD3.location-a/AAA286.CD3.location-a.run1	255	0.7	0.06	0.7	0.06	0.0	-12.0210814912	2.08486461324	1.90069421994
11469.0	214648.0	2991.0	4214.0	214648.0	476000.0	43.0	1.0	0.19	0.379999999999	0.21	0.0100000000002	1.82	0.0699999999997	0.15	0.0199999999995	1.91	0.0500000000002	0.37	0.27	0.0799999999999	AAA286.CD3.location-a.X32.Y23.tile.tissue.png	198	1	2000	198	64d50c30cb8a8701f955a8003a616ec7	0	0	0	0	0	0	0	0	0	0	0	0	0	/home/dhl_ec/bnelissen/Slides/CD3_manuscript/CD3_slides/AAA286.CD3.location-a/AAA286.CD3.location-a.run1	255	0.837006309376	0.181640420502	0.837006309376	0.181640420502	-3.37182082592	-10.8672418694	4.21071047416	1.7968830669
0.0	0.0	0.0	0.0	0.0	4000000.0	0.0	0.0	1.26	2.9	1.15	0.0500000000002	5.59	0.28	0.920000000001	0.23	4.28	0.12	1.88	1.43	0.329999999999	AAA286.CD3.location-a.X33.Y18.tile.tissue.png	199	1	2000	199	a6ef736e7ec1817050e504e8808d5bab	0	0	0	0	0	0	0	0	0	0	0	0	0	/home/dhl_ec/bnelissen/Slides/CD3_manuscript/CD3_slides/AAA286.CD3.location-a/AAA286.CD3.location-a.run1	255	1.0	0.06	1.0	0.06	0.0	-9.08702272353	0.0	4.1943040173
296.0	578501.0	95.0	5112.0	578501.0	4000000.0	1.0	2.0	2.77	1.36	1.77	0.0799999999999	9.35	0.54	1.23	0.28	9.42	0.33	3.18	2.32	0.54	AAA286.CD3.location-a.X33.Y19.tile.tissue.png	200	1	2000	200	17e0ea4e5fd812cd3f13360a6afd493c	0	0	0	0	0	0	0	0	0	0	0	0	0	/home/dhl_ec/bnelissen/Slides/CD3_manuscript/CD3_slides/AAA286.CD3.location-a/AAA286.CD3.location-a.run1	255	0.7	0.06	0.7	0.06	-6.77652574169	-10.7279951053	0.238403876774	1.79467006543
0.0	631090.0	0.0	4407.0	631090.0	4000000.0	0.0	3.0	2.75	1.89	1.76	0.0699999999997	10.66	0.54	1.26	0.27	8.88	0.25	3.17	2.4	0.58	AAA286.CD3.location-a.X33.Y20.tile.tissue.png	201	1	2000	201	0c4d9aa839a020e6745b9e3550202534	0	0	0	0	0	0	0	0	0	0	0	0	0	/home/dhl_ec/bnelissen/Slides/CD3_manuscript/CD3_slides/AAA286.CD3.location-a/AAA286.CD3.location-a.run1	255	0.7	0.06	0.7	0.06	-6.06258687464	-11.1271192201	0.259437596555	2.44429161426
21941.0	214841.0	4894.0	4216.0	214841.0	476000.0	96.0	1.0	1.5	1.22	0.2	0.0100000000002	1.58	0.0500000000002	0.0900000000001	0.0199999999995	1.09	0.04	0.25	0.17	0.0900000000001	AAA286.CD3.location-a.X33.Y23.tile.tissue.png	202	1	2000	202	1b30a8e25d45bd4a084bc1d27758439a	0	0	0	0	0	0	0	0	0	0	0	0	0	/home/dhl_ec/bnelissen/Slides/CD3_manuscript/CD3_slides/AAA286.CD3.location-a/AAA286.CD3.location-a.run1	255	0.871072465771	0.190385093797	0.871072465771	0.190385093797	-3.36522676919	-10.8635614279	4.4276233887	1.79612967765
0.0	1720641.0	0.0	11539.0	1720641.0	4000000.0	0.0	2.0	2.53	2.01	1.59	0.0500000000002	5.89	0.34	1.2	0.21	10.14	0.32	3.3	2.34	0.57	AAA286.CD3.location-a.X4.Y0.tile.tissue.png	203	1	2000	203	6e2dd1b24705a6c240dcdc56c9fd2503	0	0	0	0	0	0	0	0	0	0	0	0	0	/home/dhl_ec/bnelissen/Slides/CD3_manuscript/CD3_slides/AAA286.CD3.location-a/AAA286.CD3.location-a.run1	255	0.7	0.06	0.7	0.06	-8.78449381507	-11.1313668428	2.49978448926	1.51496588281
179.0	3993320.0	66.0	8730.0	3993320.0	4000000.0	1.0	1.0	2.83	2.56	1.04	0.04	5.72	0.34	0.680000000001	0.0600000000004	8.88	0.53	3.29	2.31	0.61	AAA286.CD3.location-a.X4.Y1.tile.tissue.png	204	1	2000	204	b5503a94cbbfdda964c58184ce0fe427	0	0	0	0	0	0	0	0	0	0	0	0	0	/home/dhl_ec/bnelissen/Slides/CD3_manuscript/CD3_slides/AAA286.CD3.location-a/AAA286.CD3.location-a.run1	255	0.7	0.06	0.7	0.06	-9.30857097179	-10.7944120273	1.74376699231	0.0305125887451
82.0	3592974.0	42.0	10383.0	3592974.0	4000000.0	1.0	1.0	2.74	1.65	1.77	0.0599999999995	9.0	0.54	1.15	0.0899999999992	11.79	0.5	3.15	2.35	0.570000000001	AAA286.CD3.location-a.X4.Y2.tile.tissue.png	205	1	2000	205	ddf119aab690d703e196dcb4bec5c88e	0	0	0	0	0	0	0	0	0	0	0	0	0	/home/dhl_ec/bnelissen/Slides/CD3_manuscript/CD3_slides/AAA286.CD3.location-a/AAA286.CD3.location-a.run1	255	0.7	0.06	0.7	0.06	-8.63856699044	-11.2040898432	1.05057245315	0.244838824219
0.0	209881.0	0.0	4218.0	209881.0	476000.0	0.0	1.0	1.02	1.51	0.14	0.0100000000002	1.27	0.0500000000002	0.0900000000001	0.0100000000002	0.76	0.0299999999997	0.25	0.17	0.0600000000004	AAA286.CD3.location-a.X4.Y23.tile.tissue.png	206	1	2000	206	f892c138fe95bc867a16af047cdd4ce8	0	0	0	0	0	0	0	0	0	0	0	0	0	/home/dhl_ec/bnelissen/Slides/CD3_manuscript/CD3_slides/AAA286.CD3.location-a/AAA286.CD3.location-a.run1	255	0.7	0.06	0.7	0.06	0.0	-11.6506214427	2.99405168881	1.99711694131
0.0	3126.0	0.0	256.0	3126.0	4000000.0	0.0	1.0	1.8	1.92	1.04	0.0500000000002	6.06	0.54	1.3	0.31	7.9	0.21	3.09	2.34	0.52	AAA286.CD3.location-a.X4.Y3.tile.tissue.png	207	1	2000	207	0b368cb8853764cc7c551be43cf0f1dc	0	0	0	0	0	0	0	0	0	0	0	0	0	/home/dhl_ec/bnelissen/Slides/CD3_manuscript/CD3_slides/AAA286.CD3.location-a/AAA286.CD3.location-a.run1	255	0.7	0.06	0.7	0.06	0.0	-12.2714477427	3.16619213102	2.92053202512
65.0	2094006.0	37.0	9135.0	2094006.0	4000000.0	1.0	3.0	1.07	1.37	1.77	0.0799999999999	8.19	0.339999999999	0.679999999999	0.13	7.47	0.280000000001	1.99	1.44	0.370000000001	AAA286.CD3.location-a.X5.Y0.tile.tissue.png	208	1	2000	208	40a2ea9b1fa4d5c4418c8ce33b5ec54e	0	0	0	0	0	0	0	0	0	0	0	0	0	/home/dhl_ec/bnelissen/Slides/CD3_manuscript/CD3_slides/AAA286.CD3.location-a/AAA286.CD3.location-a.run1	255	0.7	0.06	0.7	0.06	-8.95919910311	-10.7782776016	1.91981429791	0.690269533203
174.0	3995640.0	92.0	8501.0	3995640.0	4000000.0	2.0	1.0	2.57	1.98	1.05	0.04	5.74	0.34	0.669999999999	0.0599999999995	8.77	0.330000000001	2.03	1.44	0.39	AAA286.CD3.location-a.X5.Y1.tile.tissue.png	209	1	2000	209	5ea58eba4d7d38f68dcdc33f080f4748	0	0	0	0	0	0	0	0	0	0	0	0	0	/home/dhl_ec/bnelissen/Slides/CD3_manuscript/CD3_slides/AAA286.CD3.location-a/AAA286.CD3.location-a.run1	255	0.7	0.06	0.7	0.06	-9.39702134434	-11.4641962112	1.73472584155	0.0413357484436
0.0	3863988.0	0.0	15404.0	3863988.0	4000000.0	0.0	2.0	2.17	1.6	1.05	0.04	5.97	0.570000000001	1.12	0.0799999999999	11.77	0.28	2.13	1.83	0.580000000001	AAA286.CD3.location-a.X5.Y2.tile.tissue.png	210	1	2000	210	e9db6a6ebdecd4fe8d1a1cd8201d5ede	0	0	0	0	0	0	0	0	0	0	0	0	0	/home/dhl_ec/bnelissen/Slides/CD3_manuscript/CD3_slides/AAA286.CD3.location-a/AAA286.CD3.location-a.run1	255	0.7	0.06	0.7	0.06	-8.93407505754	-10.2442798148	1.18727717177	0.0654474472656
0.0	206955.0	0.0	4224.0	206955.0	476000.0	0.0	1.0	2.18	1.11	0.2	0.0100000000002	1.35	0.04	0.0900000000001	0.0200000000004	0.71	0.0299999999997	0.240000000001	0.17	0.0599999999995	AAA286.CD3.location-a.X5.Y23.tile.tissue.png	211	1	2000	211	258696379c074b3867e675a1ce93c589	0	0	0	0	0	0	0	0	0	0	0	0	0	/home/dhl_ec/bnelissen/Slides/CD3_manuscript/CD3_slides/AAA286.CD3.location-a/AAA286.CD3.location-a.run1	255	0.7	0.06	0.7	0.06	0.0	-11.9761260919	2.26994334517	2.06790604074
0.0	389178.0	0.0	11961.0	389178.0	4000000.0	0.0	9.0	1.45	1.16	1.07	0.0500000000002	7.23	0.35	0.75	0.19	6.19	0.14	2.01	1.43	0.67	AAA286.CD3.location-a.X5.Y3.tile.tissue.png	212	1	2000	212	7b1d296263ab67bc0da27b58f6edf107	0	0	0	0	0	0	0	0	0	0	0	0	0	/home/dhl_ec/bnelissen/Slides/CD3_manuscript/CD3_slides/AAA286.CD3.location-a/AAA286.CD3.location-a.run1	255	0.7	0.06	0.7	0.06	-5.38428822424	-10.978165668	0.377546117528	4.46836210498
0.0	2245141.0	0.0	7977.0	2245141.0	4000000.0	0.0	1.0	2.19	3.16	1.07	0.0500000000002	6.16	0.34	0.69	0.11	10.36	0.34	3.17	2.2	0.629999999999	AAA286.CD3.location-a.X6.Y0.tile.tissue.png	213	1	2000	213	0433be487244d592c91f0374e876c1fc	0	0	0	0	0	0	0	0	0	0	0	0	0	/home/dhl_ec/bnelissen/Slides/CD3_manuscript/CD3_slides/AAA286.CD3.location-a/AAA286.CD3.location-a.run1	255	0.7	0.06	0.7	0.06	-8.99236273951	-11.0790017191	1.98289917337	0.694685974609
269.0	3998818.0	102.0	8154.0	3998818.0	4000000.0	2.0	1.0	2.46	2.54	1.54	0.0499999999993	8.92	0.54	1.02	0.0699999999997	13.22	0.53	3.29	2.32	0.66	AAA286.CD3.location-a.X6.Y1.tile.tissue.png	214	1	2000	214	69f57d1790a1025a164004e1c9bc9638	0	0	0	0	0	0	0	0	0	0	0	0	0	/home/dhl_ec/bnelissen/Slides/CD3_manuscript/CD3_slides/AAA286.CD3.location-a/AAA286.CD3.location-a.run1	255	0.7	0.06	0.7	0.06	-9.14716466564	-11.0567675423	1.79654337997	0.0362682141418
0.0	3943279.0	0.0	13809.0	3943279.0	4000000.0	0.0	2.0	1.2	1.66	1.75	0.0600000000004	8.95	0.5	1.13	0.0799999999999	12.26	0.280000000001	3.16	2.43	0.58	AAA286.CD3.location-a.X6.Y2.tile.tissue.png	215	1	2000	215	1ecae8d2e3c255b0be1e3a98011cd9df	0	0	0	0	0	0	0	0	0	0	0	0	0	/home/dhl_ec/bnelissen/Slides/CD3_manuscript/CD3_slides/AAA286.CD3.location-a/AAA286.CD3.location-a.run1	255	0.7	0.06	0.7	0.06	-8.74998159019	-10.5658469183	1.24109690108	0.0343467397461
0.0	211529.0	0.0	4226.0	211529.0	476000.0	0.0	1.0	0.2	0.29	0.21	0.00999999999931	1.86	0.0699999999997	0.150000000001	0.0199999999995	1.01	0.04	0.38	0.27	0.110000000001	AAA286.CD3.location-a.X6.Y23.tile.tissue.png	216	1	2000	216	cdc621bfdc70a6c69c4598d15b9995d9	0	0	0	0	0	0	0	0	0	0	0	0	0	/home/dhl_ec/bnelissen/Slides/CD3_manuscript/CD3_slides/AAA286.CD3.location-a/AAA286.CD3.location-a.run1	255	0.7	0.06	0.7	0.06	0.0	-12.0126467692	3.40822357691	1.80551142332
0.0	488202.0	0.0	16657.0	488202.0	4000000.0	0.0	7.0	1.25	1.53	1.04	0.04	6.97	0.349999999999	0.74	0.190000000001	6.07	0.14	2.0	1.44	0.52	AAA286.CD3.location-a.X6.Y3.tile.tissue.png	217	1	2000	217	12569c87da7028ced350cd690a259342	0	0	0	0	0	0	0	0	0	0	0	0	0	/home/dhl_ec/bnelissen/Slides/CD3_manuscript/CD3_slides/AAA286.CD3.location-a/AAA286.CD3.location-a.run1	255	0.7	0.06	0.7	0.06	-7.41133964075	-11.1102453231	0.515249137304	4.55480061572
0.0	2230057.0	0.0	8119.0	2230057.0	4000000.0	0.0	1.0	2.99	2.54	1.75	0.0700000000006	6.18	0.34	0.68	0.12	7.27	0.21	2.02	1.44	0.639999999999	AAA286.CD3.location-a.X7.Y0.tile.tissue.png	218	1	2000	218	149dfb72314c9f09ef9ad60b01e5ccae	0	0	0	0	0	0	0	0	0	0	0	0	0	/home/dhl_ec/bnelissen/Slides/CD3_manuscript/CD3_slides/AAA286.CD3.location-a/AAA286.CD3.location-a.run1	255	0.7	0.06	0.7	0.06	-9.19719012131	-11.1322212544	2.23319796648	0.848611666016
264.0	3995343.0	120.0	8655.0	3995343.0	4000000.0	3.0	1.0	2.69	2.62	1.05	0.04	5.96	0.34	0.67	0.0600000000004	8.83	0.339999999999	2.04	1.44	0.38	AAA286.CD3.location-a.X7.Y1.tile.tissue.png	219	1	2000	219	39f92ec2157257b7d3871a51f0483336	0	0	0	0	0	0	0	0	0	0	0	0	0	/home/dhl_ec/bnelissen/Slides/CD3_manuscript/CD3_slides/AAA286.CD3.location-a/AAA286.CD3.location-a.run1	255	0.7	0.06	0.7	0.06	-9.11991337237	-10.7958954271	1.55646252944	0.0331404115601
185.0	3950352.0	94.0	11619.0	3950352.0	4000000.0	2.0	2.0	3.15	2.73	1.08	0.04	5.91	0.34	0.67	0.0600000000004	8.69	0.54	3.43	2.31	0.500000000001	AAA286.CD3.location-a.X7.Y2.tile.tissue.png	220	1	2000	220	3760b0451901108dd26397aa370e6c36	0	0	0	0	0	0	0	0	0	0	0	0	0	/home/dhl_ec/bnelissen/Slides/CD3_manuscript/CD3_slides/AAA286.CD3.location-a/AAA286.CD3.location-a.run1	255	0.7	0.06	0.7	0.06	-8.9131495922	-10.8178747396	1.13987110904	0.0373122683105
0.0	210122.0	0.0	4230.0	210122.0	476000.0	0.0	1.0	1.82	1.53	0.14	0.0	1.32	0.0500000000002	0.0899999999992	0.0200000000004	0.72	0.0300000000007	0.25	0.17	0.110000000001	AAA286.CD3.location-a.X7.Y23.tile.tissue.png	221	1	2000	221	3b2565dfefe71bdefc1cdfc607c00c93	0	0	0	0	0	0	0	0	0	0	0	0	0	/home/dhl_ec/bnelissen/Slides/CD3_manuscript/CD3_slides/AAA286.CD3.location-a/AAA286.CD3.location-a.run1	255	0.7	0.06	0.7	0.06	0.0	-12.001999346	3.13646625532	1.91325134585
0.0	786054.0	0.0	17405.0	786054.0	4000000.0	0.0	3.0	2.65	2.77	1.78	0.0799999999999	7.67	0.339999999999	1.3	0.3	9.13	0.28	3.29	2.55	0.620000000001	AAA286.CD3.location-a.X7.Y3.tile.tissue.png	222	1	2000	222	f7a79f85e7dec16e23506d8027664baa	0	0	0	0	0	0	0	0	0	0	0	0	0	/home/dhl_ec/bnelissen/Slides/CD3_manuscript/CD3_slides/AAA286.CD3.location-a/AAA286.CD3.location-a.run1	255	0.7	0.06	0.7	0.06	0.0	-10.8582082256	0.389508068148	4.42164985376
0.0	2108934.0	0.0	8246.0	2108934.0	4000000.0	0.0	2.0	2.99	2.42	1.04	0.0500000000002	5.89	0.35	0.69	0.13	7.14	0.209999999999	2.03	1.44	0.6	AAA286.CD3.location-a.X8.Y0.tile.tissue.png	223	1	2000	223	c0a07ecda57558b9e268b03aa19db8e4	0	0	0	0	0	0	0	0	0	0	0	0	0	/home/dhl_ec/bnelissen/Slides/CD3_manuscript/CD3_slides/AAA286.CD3.location-a/AAA286.CD3.location-a.run1	255	0.7	0.06	0.7	0.06	-7.84363018136	-11.0915057608	2.39337552601	1.43001400586
85.0	3977059.0	38.0	10445.0	3977059.0	4000000.0	1.0	1.0	2.78	1.88	1.05	0.04	5.82	0.35	0.68	0.0600000000004	8.85	0.330000000001	2.05	1.43	0.39	AAA286.CD3.location-a.X8.Y1.tile.tissue.png	224	1	2000	224	3d4c34e7a0fcf2a1d8d433795e172621	0	0	0	0	0	0	0	0	0	0	0	0	0	/home/dhl_ec/bnelissen/Slides/CD3_manuscript/CD3_slides/AAA286.CD3.location-a/AAA286.CD3.location-a.run1	255	0.7	0.06	0.7	0.06	-9.03454150988	-10.333866495	1.61674395038	0.0398636865234
207.0	3914298.0	88.0	15636.0	3914298.0	4000000.0	2.0	4.0	3.42	3.62	1.25	0.04	5.88	0.34	0.669999999999	0.0599999999995	8.68	0.33	2.06	1.44	0.629999999999	AAA286.CD3.location-a.X8.Y2.tile.tissue.png	225	1	2000	225	1cc3b0cc1b874b507d1604164b81decc	0	0	0	0	0	0	0	0	0	0	0	0	0	/home/dhl_ec/bnelissen/Slides/CD3_manuscript/CD3_slides/AAA286.CD3.location-a/AAA286.CD3.location-a.run1	255	0.7	0.06	0.7	0.06	-8.67794173541	-10.7079386234	1.04609794592	0.0536693718262
0.0	214291.0	0.0	4222.0	214291.0	476000.0	0.0	1.0	1.56	2.04	0.13	0.0100000000002	1.28	0.0799999999999	0.15	0.0299999999997	1.03	0.0500000000002	0.37	0.26	0.0900000000001	AAA286.CD3.location-a.X8.Y23.tile.tissue.png	226	1	2000	226	dcf2e186ed298082230fdb0bd35e754d	0	0	0	0	0	0	0	0	0	0	0	0	0	/home/dhl_ec/bnelissen/Slides/CD3_manuscript/CD3_slides/AAA286.CD3.location-a/AAA286.CD3.location-a.run1	255	0.7	0.06	0.7	0.06	0.0	-11.936360666	4.04364188183	1.70439458049
77.0	1115075.0	37.0	13625.0	1115075.0	4000000.0	1.0	6.0	1.77	2.74	1.18	0.0500000000002	7.15	0.35	0.71	0.160000000001	6.8	0.240000000001	1.99	1.44	0.58	AAA286.CD3.location-a.X8.Y3.tile.tissue.png	227	1	2000	227	c003856338b1bf712af5d90868551cd0	0	0	0	0	0	0	0	0	0	0	0	0	0	/home/dhl_ec/bnelissen/Slides/CD3_manuscript/CD3_slides/AAA286.CD3.location-a/AAA286.CD3.location-a.run1	255	0.7	0.06	0.7	0.06	-8.30707882805	-11.0801955746	0.707484291332	2.49802232617
0.0	1875896.0	0.0	8274.0	1875896.0	4000000.0	0.0	1.0	3.52	1.05	1.05	0.0500000000002	5.85	0.35	0.7	0.139999999999	7.0	0.190000000001	2.02	1.43	0.35	AAA286.CD3.location-a.X9.Y0.tile.tissue.png	228	1	2000	228	9c47d57363dfeb6f4e57e8b4c5e2aa3b	0	0	0	0	0	0	0	0	0	0	0	0	0	/home/dhl_ec/bnelissen/Slides/CD3_manuscript/CD3_slides/AAA286.CD3.location-a/AAA286.CD3.location-a.run1	255	0.7	0.06	0.7	0.06	-9.08123051067	-10.9645715499	2.43273481591	1.4088765127
125.0	3971406.0	64.0	10936.0	3971406.0	4000000.0	2.0	1.0	2.29	3.31	1.08	0.0500000000002	6.01	0.34	0.68	0.0599999999995	8.85	0.35	2.05	1.44	0.39	AAA286.CD3.location-a.X9.Y1.tile.tissue.png	229	1	2000	229	369224e1da47aa2afb497c9650e56342	0	0	0	0	0	0	0	0	0	0	0	0	0	/home/dhl_ec/bnelissen/Slides/CD3_manuscript/CD3_slides/AAA286.CD3.location-a/AAA286.CD3.location-a.run1	255	0.7	0.06	0.7	0.06	-9.37281420803	-10.9431970579	1.80495763308	0.0314050039063
459.0	3926149.0	194.0	14646.0	3926149.0	4000000.0	5.0	2.0	2.24	3.09	1.19	0.04	6.18	0.35	0.67	0.0600000000004	8.86	0.34	2.06	1.47	0.590000000001	AAA286.CD3.location-a.X9.Y2.tile.tissue.png	230	1	2000	230	aa4788fb8525e832aef29f040f143fe8	0	0	0	0	0	0	0	0	0	0	0	0	0	/home/dhl_ec/bnelissen/Slides/CD3_manuscript/CD3_slides/AAA286.CD3.location-a/AAA286.CD3.location-a.run1	255	0.7	0.06	0.7	0.06	-9.40124291932	-10.0430682053	1.31256918241	0.0490083388672
0.0	218621.0	0.0	4226.0	218621.0	476000.0	0.0	1.0	0.409999999999	0.67	0.21	0.00999999999931	1.77	0.0700000000006	0.15	0.0299999999997	1.05	0.04	0.38	0.27	0.0799999999999	AAA286.CD3.location-a.X9.Y23.tile.tissue.png	231	1	2000	231	2a8c90af3f5d7d728e96e9c486f36370	0	0	0	0	0	0	0	0	0	0	0	0	0	/home/dhl_ec/bnelissen/Slides/CD3_manuscript/CD3_slides/AAA286.CD3.location-a/AAA286.CD3.location-a.run1	255	0.7	0.06	0.7	0.06	0.0	-11.9773363844	4.9484627506	1.51492327009
0.0	1645872.0	0.0	12434.0	1645872.0	4000000.0	0.0	2.0	1.39	2.26	1.11	0.0499999999993	6.05	0.35	0.7	0.15	7.25	0.190000000001	2.03	1.44	0.54	AAA286.CD3.location-a.X9.Y3.tile.tissue.png	232	1	2000	232	b5f34213a561e4ed845b881d3fb0bed9	0	0	0	0	0	0	0	0	0	0	0	0	0	/home/dhl_ec/bnelissen/Slides/CD3_manuscript/CD3_slides/AAA286.CD3.location-a/AAA286.CD3.location-a.run1	255	0.7	0.06	0.7	0.06	-8.39559856719	-10.9353015067	0.743563881274	1.90026516797
[truncated: 2 more columns]
