# Supplementary material for: SlideToolkit: An Assistive Toolset for the Histological Quantification of Whole Slide Images
Source: PLoS One. 2014 Nov 5;9(11):e110289. doi: 10.1371/journal.pone.0110289 (PMC4220929; doi:10.1371/journal.pone.0110289)
Supplement: RawData S1 — ICC and BlandAltman plot - measurements and r-script.zip. Measurements of Run1 and Run2, including the code for the calculation of the intraclass correlation coefficient (ICC) and the code for the Bland and Altman plot. (ZIP) [file pone.0110289.s003.zip › cellprofiler.measurements/run1.59541aeca86ef93db74583ac444975d4.DefaultOUT_Image.csv]

AreaOccupied_AreaOccupied_DAB_Nuclei	AreaOccupied_AreaOccupied_Tissue	AreaOccupied_Perimeter_DAB_Nuclei	AreaOccupied_Perimeter_Tissue	AreaOccupied_TotalArea_DAB_Nuclei	AreaOccupied_TotalArea_Tissue	Count_DAB_Nuclei	Count_Tissue	ExecutionTime_01LoadImages	ExecutionTime_02ColorToGray	ExecutionTime_03Smooth	ExecutionTime_04ImageMath	ExecutionTime_05IdentifyPrimaryObjects	ExecutionTime_06MeasureImageAreaOccupied	ExecutionTime_07UnmixColors	ExecutionTime_08MaskImage	ExecutionTime_09IdentifyPrimaryObjects	ExecutionTime_10MeasureImageAreaOccupied	ExecutionTime_11OverlayOutlines	ExecutionTime_12OverlayOutlines	ExecutionTime_13SaveImages	FileName_Original	Group_Index	Group_Number	Height_Original	ImageNumber	MD5Digest_Original	ModuleError_01LoadImages	ModuleError_02ColorToGray	ModuleError_03Smooth	ModuleError_04ImageMath	ModuleError_05IdentifyPrimaryObjects	ModuleError_06MeasureImageAreaOccupied	ModuleError_07UnmixColors	ModuleError_08MaskImage	ModuleError_09IdentifyPrimaryObjects	ModuleError_10MeasureImageAreaOccupied	ModuleError_11OverlayOutlines	ModuleError_12OverlayOutlines	ModuleError_13SaveImages	PathName_Original	Scaling_Original	Threshold_FinalThreshold_DAB_Nuclei	Threshold_FinalThreshold_Tissue	Threshold_OrigThreshold_DAB_Nuclei	Threshold_OrigThreshold_Tissue	Threshold_SumOfEntropies_DAB_Nuclei	Threshold_SumOfEntropies_Tissue	Threshold_WeightedVariance_DAB_Nuclei	Threshold_WeightedVariance_Tissue
164.0	509962.0	91.0	14352.0	509962.0	4000000.0	2.0	9.0	3.12	1.7	1.07	0.05	6.06	0.34	0.76	0.17	6.38	0.21	2.05	1.38	1.04	AAA365.CD3.location-b.X0.Y0.tile.tissue.png	1	1	2000	1	63983ce88cb11becb747fb98d41919c4	0	0	0	0	0	0	0	0	0	0	0	0	0	/home/dhl_ec/bnelissen/Slides/CD3_manuscript/CD3_slides/AAA365.CD3.location-b/AAA365.CD3.location-b.run1	255	0.7	0.06	0.7	0.06	-8.51292061925	-11.6397903807	1.90788322575	1.1521262832
158.0	144554.0	90.0	6205.0	144554.0	4000000.0	2.0	8.0	1.79	1.67	1.05	0.05	6.33	0.33	0.74	0.18	6.02	0.19	1.94	1.39	0.64	AAA365.CD3.location-b.X0.Y1.tile.tissue.png	2	1	2000	2	e122028408f3f2164d70592ec22ec2e4	0	0	0	0	0	0	0	0	0	0	0	0	0	/home/dhl_ec/bnelissen/Slides/CD3_manuscript/CD3_slides/AAA365.CD3.location-b/AAA365.CD3.location-b.run1	255	0.7	0.06	0.7	0.06	-9.08314393728	-12.4613485567	4.2089266283	0.922790337891
0.0	28993.0	0.0	2048.0	28993.0	4000000.0	0.0	3.0	1.6	1.94	1.06	0.07	6.06	0.34	0.78	0.2	5.81	0.12	1.87	1.39	0.39	AAA365.CD3.location-b.X0.Y2.tile.tissue.png	3	1	2000	3	deca22ce18375f26b6ff9318bb789686	0	0	0	0	0	0	0	0	0	0	0	0	0	/home/dhl_ec/bnelissen/Slides/CD3_manuscript/CD3_slides/AAA365.CD3.location-b/AAA365.CD3.location-b.run1	255	0.7	0.06	0.7	0.06	-9.30881745726	-12.0867344746	5.07673065335	0.580798282227
0.0	0.0	0.0	0.0	0.0	1508000.0	0.0	0.0	1.98	0.42	0.39	0.02	1.92	0.11	0.29	0.08	1.7	0.05	0.71	0.53	0.16	AAA365.CD3.location-b.X0.Y9.tile.tissue.png	4	1	2000	4	5bc2509e78bd53f45c598f283ce2d35f	0	0	0	0	0	0	0	0	0	0	0	0	0	/home/dhl_ec/bnelissen/Slides/CD3_manuscript/CD3_slides/AAA365.CD3.location-b/AAA365.CD3.location-b.run1	255	1.0	0.06	1.0	0.06	0.0	0.0	0.0	5.53414555703
55.0	2019431.0	29.0	34138.0	2019431.0	4000000.0	1.0	13.0	2.51	1.04	1.11	0.05	6.36	0.38	0.7	0.13	7.78	0.27	2.12	1.46	0.48	AAA365.CD3.location-b.X1.Y0.tile.tissue.png	5	1	2000	5	1c592c13f5d8d471078b8e0539688425	0	0	0	0	0	0	0	0	0	0	0	0	0	/home/dhl_ec/bnelissen/Slides/CD3_manuscript/CD3_slides/AAA365.CD3.location-b/AAA365.CD3.location-b.run1	255	0.7	0.06	0.7	0.06	-8.51001777096	-11.3752926097	2.2111972558	2.06419104102
12191.0	3626824.0	5245.0	19221.0	3626824.0	4000000.0	104.0	1.0	1.96	1.29	1.04	0.04	7.15	0.36	0.69	0.07	9.07	0.33	2.09	1.44	0.45	AAA365.CD3.location-b.X1.Y1.tile.tissue.png	6	1	2000	6	d57bef09aab54cbe5fba4fdca64176d9	0	0	0	0	0	0	0	0	0	0	0	0	0	/home/dhl_ec/bnelissen/Slides/CD3_manuscript/CD3_slides/AAA365.CD3.location-b/AAA365.CD3.location-b.run1	255	0.7	0.06	0.7	0.06	-9.42742056595	-12.1066357611	3.81304803741	1.0794636875
4679.0	1659684.0	2258.0	32196.0	1659684.0	4000000.0	53.0	44.0	2.48	1.22	1.08	0.04	6.55	0.38	0.7	0.14	7.54	0.26	2.15	1.43	0.45	AAA365.CD3.location-b.X1.Y2.tile.tissue.png	7	1	2000	7	5bc17d84b071bcb3b804ee4ad74dc67b	0	0	0	0	0	0	0	0	0	0	0	0	0	/home/dhl_ec/bnelissen/Slides/CD3_manuscript/CD3_slides/AAA365.CD3.location-b/AAA365.CD3.location-b.run1	255	0.7	0.06	0.7	0.06	-9.86102859086	-12.4507672088	4.92457926212	1.38571596875
532.0	938097.0	318.0	40078.0	938097.0	4000000.0	8.0	58.0	1.58	1.07	1.08	0.05	6.5	0.35	0.71	0.15	6.78	0.22	2.1	1.43	0.43	AAA365.CD3.location-b.X1.Y3.tile.tissue.png	8	1	2000	8	081d9637dab7348f217386cb7167a4e2	0	0	0	0	0	0	0	0	0	0	0	0	0	/home/dhl_ec/bnelissen/Slides/CD3_manuscript/CD3_slides/AAA365.CD3.location-b/AAA365.CD3.location-b.run1	255	0.7	0.06	0.7	0.06	-9.76157749639	-12.5368906865	6.79782965309	2.09020616797
643.0	120966.0	362.0	8228.0	120966.0	4000000.0	10.0	10.0	1.29	1.59	1.08	0.05	6.39	0.35	0.8	0.2	6.49	0.2	2.01	1.39	0.32	AAA365.CD3.location-b.X1.Y4.tile.tissue.png	9	1	2000	9	baeb96968db97f5d67996692c6d163f4	0	0	0	0	0	0	0	0	0	0	0	0	0	/home/dhl_ec/bnelissen/Slides/CD3_manuscript/CD3_slides/AAA365.CD3.location-b/AAA365.CD3.location-b.run1	255	0.7	0.06	0.7	0.06	-9.84491005389	-12.3812064064	6.42809068408	0.783453114258
0.0	0.0	0.0	0.0	0.0	1508000.0	0.0	0.0	1.74	0.37	0.4	0.00999999999999	2.38	0.17	0.49	0.11	1.64	0.05	0.69	0.52	0.19	AAA365.CD3.location-b.X1.Y9.tile.tissue.png	10	1	2000	10	54bc4e48585bcf3dfd54433eec782aad	0	0	0	0	0	0	0	0	0	0	0	0	0	/home/dhl_ec/bnelissen/Slides/CD3_manuscript/CD3_slides/AAA365.CD3.location-b/AAA365.CD3.location-b.run1	255	1.0	0.06	1.0	0.06	0.0	-10.5650586918	0.0	3.14795311412
0.0	1578360.0	0.0	14416.0	1578360.0	4000000.0	0.0	5.0	0.83	0.93	1.05	0.05	6.26	0.33	0.72	0.13	6.21	0.18	2.01	1.39	0.35	AAA365.CD3.location-b.X2.Y0.tile.tissue.png	11	1	2000	11	37dfd9bf8345fe5b9fa75ac1babf0f90	0	0	0	0	0	0	0	0	0	0	0	0	0	/home/dhl_ec/bnelissen/Slides/CD3_manuscript/CD3_slides/AAA365.CD3.location-b/AAA365.CD3.location-b.run1	255	0.7	0.06	0.7	0.06	0.0	-11.3416536425	1.75593147317	2.93899049902
841.0	3655018.0	427.0	17127.0	3655018.0	4000000.0	9.0	3.0	0.83	2.37	1.08	0.04	6.61	0.34	0.67	0.06	8.57	0.32	2.03	1.38	0.4	AAA365.CD3.location-b.X2.Y1.tile.tissue.png	12	1	2000	12	3c6e0e9f1241b57c43d14f3b5f8743d1	0	0	0	0	0	0	0	0	0	0	0	0	0	/home/dhl_ec/bnelissen/Slides/CD3_manuscript/CD3_slides/AAA365.CD3.location-b/AAA365.CD3.location-b.run1	255	0.7	0.06	0.7	0.06	-9.05237155925	-11.7948409365	2.53293731465	0.723163828125
2696.0	2194600.0	1415.0	36251.0	2194600.0	4000000.0	39.0	31.0	1.84	1.14	1.09	0.05	6.35	0.35	0.67	0.11	7.72	0.27	2.08	1.39	0.4	AAA365.CD3.location-b.X2.Y2.tile.tissue.png	13	1	2000	13	bae36fdb3334eda87c9f9457b922384a	0	0	0	0	0	0	0	0	0	0	0	0	0	/home/dhl_ec/bnelissen/Slides/CD3_manuscript/CD3_slides/AAA365.CD3.location-b/AAA365.CD3.location-b.run1	255	0.7	0.06	0.7	0.06	-9.57367305714	-12.195665144	3.82907028005	0.769050070312
835.0	541247.0	442.0	35378.0	541247.0	4000000.0	11.0	57.0	0.84	1.37	1.07	0.04	6.4	0.35	0.7	0.17	6.61	0.21	2.08	1.39	0.37	AAA365.CD3.location-b.X2.Y3.tile.tissue.png	14	1	2000	14	51f2b7105035b6edb9c253bec4d1b942	0	0	0	0	0	0	0	0	0	0	0	0	0	/home/dhl_ec/bnelissen/Slides/CD3_manuscript/CD3_slides/AAA365.CD3.location-b/AAA365.CD3.location-b.run1	255	0.7	0.06	0.7	0.06	-9.78369690207	-12.5508755565	5.93468084849	1.66522780078
3256.0	887144.0	1761.0	46676.0	887144.0	4000000.0	44.0	55.0	0.93	1.18	1.04	0.05	6.43	0.35	0.7	0.16	6.76	0.23	2.12	1.39	0.41	AAA365.CD3.location-b.X2.Y4.tile.tissue.png	15	1	2000	15	4de17c7fb4077427a8a3aa929499a36f	0	0	0	0	0	0	0	0	0	0	0	0	0	/home/dhl_ec/bnelissen/Slides/CD3_manuscript/CD3_slides/AAA365.CD3.location-b/AAA365.CD3.location-b.run1	255	0.7	0.06	0.7	0.06	-9.92259615105	-12.6187815466	5.90931400213	1.75542946094
168.0	116730.0	87.0	6398.0	116730.0	4000000.0	2.0	10.0	1.08	1.27	1.15	0.05	6.42	0.35	0.8	0.19	6.48	0.2	1.99	1.44	0.34	AAA365.CD3.location-b.X2.Y5.tile.tissue.png	16	1	2000	16	905fea37048a5502dc54f42774ed11a9	0	0	0	0	0	0	0	0	0	0	0	0	0	/home/dhl_ec/bnelissen/Slides/CD3_manuscript/CD3_slides/AAA365.CD3.location-b/AAA365.CD3.location-b.run1	255	0.7	0.06	0.7	0.06	-9.72440969645	-12.3374212222	6.07634476922	0.83374205957
0.0	0.0	0.0	0.0	0.0	1508000.0	0.0	0.0	0.9	0.7	0.41	0.02	2.04	0.11	0.29	0.08	1.61	0.05	0.69	0.52	0.15	AAA365.CD3.location-b.X2.Y9.tile.tissue.png	17	1	2000	17	dac08f17b7d2ac500199d19f7a1a70a9	0	0	0	0	0	0	0	0	0	0	0	0	0	/home/dhl_ec/bnelissen/Slides/CD3_manuscript/CD3_slides/AAA365.CD3.location-b/AAA365.CD3.location-b.run1	255	1.0	0.06	1.0	0.06	0.0	0.0	0.0	6.07733687003
0.0	576552.0	0.0	8688.0	576552.0	4000000.0	0.0	2.0	1.71	0.89	1.05	0.06	6.2	0.35	0.77	0.17	5.74	0.14	1.96	1.41	0.34	AAA365.CD3.location-b.X3.Y0.tile.tissue.png	18	1	2000	18	815e60e07db44f29669796fc8c62ca86	0	0	0	0	0	0	0	0	0	0	0	0	0	/home/dhl_ec/bnelissen/Slides/CD3_manuscript/CD3_slides/AAA365.CD3.location-b/AAA365.CD3.location-b.run1	255	0.7	0.06	0.7	0.06	0.0	-11.2120788033	1.16810224837	2.04797717871
0.0	3942580.0	0.0	12661.0	3942580.0	4000000.0	0.0	2.0	1.9	1.43	1.05	0.04	6.37	0.34	0.7	0.05	8.4	0.26	2.04	1.44	0.4	AAA365.CD3.location-b.X3.Y1.tile.tissue.png	19	1	2000	19	5bab99d8e3f2b0ca4fa06260f2094d75	0	0	0	0	0	0	0	0	0	0	0	0	0	/home/dhl_ec/bnelissen/Slides/CD3_manuscript/CD3_slides/AAA365.CD3.location-b/AAA365.CD3.location-b.run1	255	0.7	0.06	0.7	0.06	-9.27523968621	-11.2991939871	2.91767332214	0.189751929687
7423.0	3545851.0	3673.0	20460.0	3545851.0	4000000.0	81.0	5.0	1.38	1.44	1.07	0.04	6.93	0.36	0.68	0.07	8.86	0.33	2.1	1.44	0.4	AAA365.CD3.location-b.X3.Y2.tile.tissue.png	20	1	2000	20	07e539d5b4dc2625007ede8c5b5ce41d	0	0	0	0	0	0	0	0	0	0	0	0	0	/home/dhl_ec/bnelissen/Slides/CD3_manuscript/CD3_slides/AAA365.CD3.location-b/AAA365.CD3.location-b.run1	255	0.7	0.06	0.7	0.06	-9.43780542301	-12.2089714872	3.21046802129	0.43549575
15545.0	1124281.0	7280.0	44521.0	1124281.0	4000000.0	169.0	51.0	0.8	0.98	1.08	0.05	6.69	0.35	0.68	0.15	7.04	0.23	2.1	1.39	0.36	AAA365.CD3.location-b.X3.Y3.tile.tissue.png	21	1	2000	21	75d9c744448f57e33f5470897151183d	0	0	0	0	0	0	0	0	0	0	0	0	0	/home/dhl_ec/bnelissen/Slides/CD3_manuscript/CD3_slides/AAA365.CD3.location-b/AAA365.CD3.location-b.run1	255	0.7	0.06	0.7	0.06	-9.91039331695	-12.7359320321	5.7219616065	1.25136185937
3435.0	1228989.0	1660.0	55019.0	1228989.0	4000000.0	37.0	62.0	0.92	1.21	1.05	0.04	6.73	0.36	0.69	0.15	7.27	0.24	2.19	1.44	0.39	AAA365.CD3.location-b.X3.Y4.tile.tissue.png	22	1	2000	22	2f22b9443040e9dcb8a9fbd6dc9f9215	0	0	0	0	0	0	0	0	0	0	0	0	0	/home/dhl_ec/bnelissen/Slides/CD3_manuscript/CD3_slides/AAA365.CD3.location-b/AAA365.CD3.location-b.run1	255	0.7	0.06	0.7	0.06	-9.70907911237	-12.7049133915	5.88703835391	1.49527394531
713.0	487969.0	407.0	33144.0	487969.0	4000000.0	10.0	43.0	0.72	0.93	1.06	0.05	6.44	0.36	0.74	0.17	6.55	0.21	2.05	1.41	0.33	AAA365.CD3.location-b.X3.Y5.tile.tissue.png	23	1	2000	23	bc81e0148da3e310b5ab4bb22ed5b065	0	0	0	0	0	0	0	0	0	0	0	0	0	/home/dhl_ec/bnelissen/Slides/CD3_manuscript/CD3_slides/AAA365.CD3.location-b/AAA365.CD3.location-b.run1	255	0.7	0.06	0.7	0.06	-9.55016423324	-12.5263120535	5.80933893792	1.98488977344
0.0	0.0	0.0	0.0	0.0	1508000.0	0.0	0.0	0.31	0.36	0.41	0.02	2.33	0.1	0.29	0.07	1.64	0.04	0.71	0.53	0.14	AAA365.CD3.location-b.X3.Y9.tile.tissue.png	24	1	2000	24	2aa1630a6aba097cf3dc2d67cc48d421	0	0	0	0	0	0	0	0	0	0	0	0	0	/home/dhl_ec/bnelissen/Slides/CD3_manuscript/CD3_slides/AAA365.CD3.location-b/AAA365.CD3.location-b.run1	255	1.0	0.06	1.0	0.06	0.0	0.0	0.0	3.97524469496
0.0	2169370.0	0.0	14148.0	2169370.0	4000000.0	0.0	5.0	1.4	0.94	1.04	0.05	6.16	0.33	0.7	0.11	7.23	0.21	2.1	1.41	0.89	AAA365.CD3.location-b.X4.Y1.tile.tissue.png	25	1	2000	25	389325fe8d75702feb41375fa043ccb0	0	0	0	0	0	0	0	0	0	0	0	0	0	/home/dhl_ec/bnelissen/Slides/CD3_manuscript/CD3_slides/AAA365.CD3.location-b/AAA365.CD3.location-b.run1	255	0.7	0.06	0.7	0.06	-8.54402927022	-11.6698433955	2.37038593716	1.9725818418
454.0	3963310.0	235.0	10589.0	3963310.0	4000000.0	7.0	1.0	1.6	0.87	1.05	0.0500000000001	6.2	0.33	0.66	0.05	9.37	0.34	2.07	1.46	0.4	AAA365.CD3.location-b.X4.Y2.tile.tissue.png	26	1	2000	26	bb6cc8e5cbf25b2d456f702eea54cb24	0	0	0	0	0	0	0	0	0	0	0	0	0	/home/dhl_ec/bnelissen/Slides/CD3_manuscript/CD3_slides/AAA365.CD3.location-b/AAA365.CD3.location-b.run1	255	0.7	0.06	0.7	0.06	-9.16114125667	-11.5525855055	2.05075552247	0.1304188125
5654.0	2676196.0	2803.0	32171.0	2676196.0	4000000.0	64.0	15.0	1.07	0.95	1.07	0.04	6.76	0.38	0.67	0.1	8.07	0.29	2.07	1.4	0.38	AAA365.CD3.location-b.X4.Y3.tile.tissue.png	27	1	2000	27	782bb591ea1fc077743bf9d112482597	0	0	0	0	0	0	0	0	0	0	0	0	0	/home/dhl_ec/bnelissen/Slides/CD3_manuscript/CD3_slides/AAA365.CD3.location-b/AAA365.CD3.location-b.run1	255	0.7	0.06	0.7	0.06	-9.47698588626	-12.2993921884	3.65881157638	0.685993890625
559.0	855912.0	296.0	59105.0	855912.0	4000000.0	9.0	55.0	0.94	1.33	1.05	0.0400000000001	6.68	0.38	0.71	0.17	7.06	0.23	2.19	1.45	0.38	AAA365.CD3.location-b.X4.Y4.tile.tissue.png	28	1	2000	28	02a180c38d5acd4c61848a3df96b8476	0	0	0	0	0	0	0	0	0	0	0	0	0	/home/dhl_ec/bnelissen/Slides/CD3_manuscript/CD3_slides/AAA365.CD3.location-b/AAA365.CD3.location-b.run1	255	0.7	0.06	0.7	0.06	-9.70685384551	-12.5897100264	5.89181925788	1.55432522656
108.0	345462.0	72.0	32683.0	345462.0	4000000.0	2.0	61.0	0.93	0.98	1.06	0.05	6.46	0.36	0.74	0.19	6.75	0.21	2.15	1.44	0.36	AAA365.CD3.location-b.X4.Y5.tile.tissue.png	29	1	2000	29	c210f4b842f63a2afc0959e1dee6bc5e	0	0	0	0	0	0	0	0	0	0	0	0	0	/home/dhl_ec/bnelissen/Slides/CD3_manuscript/CD3_slides/AAA365.CD3.location-b/AAA365.CD3.location-b.run1	255	0.7	0.06	0.7	0.06	-9.67790622514	-12.4011851706	6.07245647042	2.61981800195
0.0	7933.0	0.0	898.0	7933.0	4000000.0	0.0	2.0	0.72	1.1	1.08	0.05	6.31	0.34	0.83	0.2	5.78	0.13	1.94	1.38	0.31	AAA365.CD3.location-b.X4.Y6.tile.tissue.png	30	1	2000	30	31f04ca155e1bfc1bcede7c9559f7405	0	0	0	0	0	0	0	0	0	0	0	0	0	/home/dhl_ec/bnelissen/Slides/CD3_manuscript/CD3_slides/AAA365.CD3.location-b/AAA365.CD3.location-b.run1	255	0.7	0.06	0.7	0.06	-8.95039849532	-11.7208203038	6.04914468626	0.592359720642
0.0	0.0	0.0	0.0	0.0	1508000.0	0.0	0.0	0.35	0.37	0.4	0.00999999999999	2.02	0.0999999999999	0.29	0.0700000000001	1.72	0.05	0.72	0.54	0.13	AAA365.CD3.location-b.X4.Y9.tile.tissue.png	31	1	2000	31	e3b9a7937c725726d0cec514eefee222	0	0	0	0	0	0	0	0	0	0	0	0	0	/home/dhl_ec/bnelissen/Slides/CD3_manuscript/CD3_slides/AAA365.CD3.location-b/AAA365.CD3.location-b.run1	255	1.0	0.06	1.0	0.06	0.0	0.0	0.0	5.90286074271
371.0	29877.0	91.0	1195.0	29877.0	4000000.0	2.0	2.0	0.63	0.83	1.09	0.05	6.12	0.33	0.82	0.2	6.23	0.19	1.94	1.43	0.32	AAA365.CD3.location-b.X5.Y1.tile.tissue.png	32	1	2000	32	0d242de6a9ad99008e41fe2308c7799c	0	0	0	0	0	0	0	0	0	0	0	0	0	/home/dhl_ec/bnelissen/Slides/CD3_manuscript/CD3_slides/AAA365.CD3.location-b/AAA365.CD3.location-b.run1	255	0.7	0.06	0.7	0.06	-7.91252870725	-11.1429009015	1.56451284974	0.254346099121
0.0	3073632.0	0.0	18333.0	3073632.0	4000000.0	0.0	5.0	0.73	0.91	1.08	0.0500000000001	9.88	0.35	0.69	0.0799999999999	7.87	0.23	2.06	1.42	0.38	AAA365.CD3.location-b.X5.Y2.tile.tissue.png	33	1	2000	33	b92fb96cea32d17f4636dfd63e3489bc	0	0	0	0	0	0	0	0	0	0	0	0	0	/home/dhl_ec/bnelissen/Slides/CD3_manuscript/CD3_slides/AAA365.CD3.location-b/AAA365.CD3.location-b.run1	255	0.7	0.06	0.7	0.06	-9.57799303813	-11.9229599643	2.51902456308	1.15131235547
13532.0	3948108.0	5506.0	11623.0	3948108.0	4000000.0	113.0	2.0	0.87	0.9	1.05	0.0500000000001	6.89	0.36	0.68	0.0599999999999	9.26	0.35	2.08	1.45	0.4	AAA365.CD3.location-b.X5.Y3.tile.tissue.png	34	1	2000	34	d270bf72a643fd6180e76b937ebc131d	0	0	0	0	0	0	0	0	0	0	0	0	0	/home/dhl_ec/bnelissen/Slides/CD3_manuscript/CD3_slides/AAA365.CD3.location-b/AAA365.CD3.location-b.run1	255	0.7	0.06	0.7	0.06	-9.71672619173	-11.3371705704	2.4943784844	0.281921259766
8872.0	1618096.0	4313.0	40376.0	1618096.0	4000000.0	91.0	34.0	0.83	0.91	1.09	0.04	6.75	0.36	0.69	0.14	7.44	0.24	2.09	1.38	0.38	AAA365.CD3.location-b.X5.Y4.tile.tissue.png	35	1	2000	35	60fff1bd6f46cc5f81c3793078357109	0	0	0	0	0	0	0	0	0	0	0	0	0	/home/dhl_ec/bnelissen/Slides/CD3_manuscript/CD3_slides/AAA365.CD3.location-b/AAA365.CD3.location-b.run1	255	0.7	0.06	0.7	0.06	-9.62500806073	-12.5830442174	3.68898597897	1.12183509375
55.0	816002.0	37.0	51907.0	816002.0	4000000.0	1.0	48.0	0.81	0.99	1.06	0.04	6.52	0.37	0.7	0.17	6.86	0.22	2.19	1.4	0.36	AAA365.CD3.location-b.X5.Y5.tile.tissue.png	36	1	2000	36	ab7fae99f15f8806617744bb835999cb	0	0	0	0	0	0	0	0	0	0	0	0	0	/home/dhl_ec/bnelissen/Slides/CD3_manuscript/CD3_slides/AAA365.CD3.location-b/AAA365.CD3.location-b.run1	255	0.7	0.06	0.7	0.06	-9.34913519226	-12.5001551973	5.28910888629	1.5246041875
856.0	829523.0	500.0	52011.0	829523.0	4000000.0	12.0	42.0	0.81	0.93	1.05	0.0500000000001	6.35	0.36	0.71	0.16	6.72	0.22	2.11	1.41	0.36	AAA365.CD3.location-b.X5.Y6.tile.tissue.png	37	1	2000	37	e3bbf791d6518f3287f2ea54d6c421dc	0	0	0	0	0	0	0	0	0	0	0	0	0	/home/dhl_ec/bnelissen/Slides/CD3_manuscript/CD3_slides/AAA365.CD3.location-b/AAA365.CD3.location-b.run1	255	0.7	0.06	0.7	0.06	-9.71651530854	-12.5656548005	5.77869827917	2.20604160156
0.0	114409.0	0.0	4812.0	114409.0	4000000.0	0.0	4.0	0.72	1.42	1.11	0.05	6.26	0.34	0.76	0.19	5.76	0.13	1.96	1.39	0.32	AAA365.CD3.location-b.X5.Y7.tile.tissue.png	38	1	2000	38	98ea38a2111e3be211abbe3bcb5e26fe	0	0	0	0	0	0	0	0	0	0	0	0	0	/home/dhl_ec/bnelissen/Slides/CD3_manuscript/CD3_slides/AAA365.CD3.location-b/AAA365.CD3.location-b.run1	255	0.7	0.06	0.7	0.06	-9.2356458335	-12.0443471977	5.44413912267	0.994805765625
0.0	0.0	0.0	0.0	0.0	1508000.0	0.0	0.0	1.01	0.39	0.39	0.02	1.97	0.11	0.29	0.0700000000001	1.67	0.0599999999999	0.72	0.55	0.17	AAA365.CD3.location-b.X5.Y9.tile.tissue.png	39	1	2000	39	303286e37d6a699bcd28cb92b2cf4e5e	0	0	0	0	0	0	0	0	0	0	0	0	0	/home/dhl_ec/bnelissen/Slides/CD3_manuscript/CD3_slides/AAA365.CD3.location-b/AAA365.CD3.location-b.run1	255	1.0	0.06	1.0	0.06	0.0	0.0	0.0	5.82751724138
141.0	761575.0	53.0	9338.0	761575.0	4000000.0	1.0	2.0	1.75	0.88	1.07	0.0500000000001	6.83	0.34	0.72	0.17	6.61	0.22	1.96	1.48	0.69	AAA365.CD3.location-b.X6.Y2.tile.tissue.png	40	1	2000	40	ad318eafa8ee3c13a38a1d2affab6e86	0	0	0	0	0	0	0	0	0	0	0	0	0	/home/dhl_ec/bnelissen/Slides/CD3_manuscript/CD3_slides/AAA365.CD3.location-b/AAA365.CD3.location-b.run1	255	0.7	0.06	0.7	0.06	-8.93802237451	-11.6549680155	2.70663707996	1.52821488281
56.0	3964468.0	30.0	11209.0	3964468.0	4000000.0	1.0	1.0	1.08	1.0	1.06	0.0400000000001	6.0	0.35	0.67	0.0599999999999	9.0	0.34	2.07	1.49	0.91	AAA365.CD3.location-b.X6.Y3.tile.tissue.png	41	1	2000	41	edf39f26bdbb1f1cd204d3a2d4bb5050	0	0	0	0	0	0	0	0	0	0	0	0	0	/home/dhl_ec/bnelissen/Slides/CD3_manuscript/CD3_slides/AAA365.CD3.location-b/AAA365.CD3.location-b.run1	255	0.7	0.06	0.7	0.06	-9.00234731849	-11.2820096218	1.84912952288	0.149700373047
10891.0	3517621.0	5565.0	30495.0	3517621.0	4000000.0	139.0	11.0	1.1	0.87	1.05	0.05	6.14	0.37	0.67	0.08	8.93	0.33	2.14	1.44	0.38	AAA365.CD3.location-b.X6.Y4.tile.tissue.png	42	1	2000	42	c4ac6cf5d42c1e33599ca227c3f55c76	0	0	0	0	0	0	0	0	0	0	0	0	0	/home/dhl_ec/bnelissen/Slides/CD3_manuscript/CD3_slides/AAA365.CD3.location-b/AAA365.CD3.location-b.run1	255	0.7	0.06	0.7	0.06	-9.59942485417	-11.763685883	3.05597044484	0.418624359375
15805.0	2455759.0	7628.0	41382.0	2455759.0	4000000.0	174.0	26.0	0.85	1.04	1.05	0.05	6.49	0.34	0.67	0.11	7.89	0.28	2.14	1.42	0.36	AAA365.CD3.location-b.X6.Y5.tile.tissue.png	43	1	2000	43	cd16cd74a5cc78e995660718aaa90fe2	0	0	0	0	0	0	0	0	0	0	0	0	0	/home/dhl_ec/bnelissen/Slides/CD3_manuscript/CD3_slides/AAA365.CD3.location-b/AAA365.CD3.location-b.run1	255	0.7	0.06	0.7	0.06	-9.82511440701	-12.5675451807	4.38392263775	1.10464295312
609.0	2482410.0	327.0	51242.0	2482410.0	4000000.0	9.0	27.0	0.96	0.99	1.05	0.04	7.0	0.36	0.69	0.1	7.84	0.27	2.14	1.44	0.39	AAA365.CD3.location-b.X6.Y6.tile.tissue.png	44	1	2000	44	4114f6a2110a53ba0faef75a6e711200	0	0	0	0	0	0	0	0	0	0	0	0	0	/home/dhl_ec/bnelissen/Slides/CD3_manuscript/CD3_slides/AAA365.CD3.location-b/AAA365.CD3.location-b.run1	255	0.7	0.06	0.7	0.06	-9.54127985198	-12.3694082152	4.54105463934	1.04862876562
876.0	3532245.0	379.0	15862.0	3532245.0	4000000.0	8.0	1.0	1.28	1.03	1.23	0.0400000000001	6.03	0.34	0.67	0.0599999999999	8.46	0.31	2.03	1.48	0.39	AAA365.CD3.location-b.X6.Y7.tile.tissue.png	45	1	2000	45	0c4f7d8320533fff763656077c0e5a3d	0	0	0	0	0	0	0	0	0	0	0	0	0	/home/dhl_ec/bnelissen/Slides/CD3_manuscript/CD3_slides/AAA365.CD3.location-b/AAA365.CD3.location-b.run1	255	0.7	0.06	0.7	0.06	-9.02852658181	-12.1646326694	2.95243301433	0.45347728125
815.0	698706.0	247.0	9053.0	698706.0	4000000.0	3.0	6.0	0.99	0.9	1.05	0.0500000000001	6.86	0.34	0.75	0.17	6.6	0.22	1.98	1.42	0.33	AAA365.CD3.location-b.X6.Y8.tile.tissue.png	46	1	2000	46	c07663d62493bd92dbc3f264340a0f62	0	0	0	0	0	0	0	0	0	0	0	0	0	/home/dhl_ec/bnelissen/Slides/CD3_manuscript/CD3_slides/AAA365.CD3.location-b/AAA365.CD3.location-b.run1	255	0.7	0.06	0.7	0.06	-9.32738420668	-11.6443050183	2.51069629104	0.758133697266
0.0	0.0	0.0	0.0	0.0	1508000.0	0.0	0.0	0.42	0.36	0.41	0.02	2.14	0.11	0.29	0.0700000000001	1.62	0.0500000000001	0.7	0.53	0.16	AAA365.CD3.location-b.X6.Y9.tile.tissue.png	47	1	2000	47	bf5b68ace9e0932006fcd60243df6519	0	0	0	0	0	0	0	0	0	0	0	0	0	/home/dhl_ec/bnelissen/Slides/CD3_manuscript/CD3_slides/AAA365.CD3.location-b/AAA365.CD3.location-b.run1	255	1.0	0.06	1.0	0.06	0.0	0.0	0.0	5.95449137931
0.0	0.0	0.0	0.0	0.0	4000000.0	0.0	0.0	0.68	1.28	1.05	0.0500000000001	5.79	0.28	0.81	0.2	4.49	0.13	1.91	1.43	0.33	AAA365.CD3.location-b.X7.Y2.tile.tissue.png	48	1	2000	48	f58c5f4bb3adb2b84f325c4576f4483a	0	0	0	0	0	0	0	0	0	0	0	0	0	/home/dhl_ec/bnelissen/Slides/CD3_manuscript/CD3_slides/AAA365.CD3.location-b/AAA365.CD3.location-b.run1	255	1.0	0.06	1.0	0.06	0.0	-11.3200116985	0.0	1.05959913473
760.0	2164636.0	311.0	20123.0	2164636.0	4000000.0	6.0	4.0	1.49	1.47	1.04	0.0500000000001	6.09	0.35	0.74	0.12	7.78	0.27	2.1	1.44	0.36	AAA365.CD3.location-b.X7.Y3.tile.tissue.png	49	1	2000	49	49c7220e61c53a8e9a5d4efe63a643e2	0	0	0	0	0	0	0	0	0	0	0	0	0	/home/dhl_ec/bnelissen/Slides/CD3_manuscript/CD3_slides/AAA365.CD3.location-b/AAA365.CD3.location-b.run1	255	0.7	0.06	0.7	0.06	-9.7334579618	-11.9394582468	2.41156031311	1.15329511719
2607.0	3408163.0	1209.0	21878.0	3408163.0	4000000.0	28.0	5.0	1.21	1.45	1.17	0.0599999999999	6.65	0.35	0.79	0.0699999999999	8.47	0.31	2.05	1.38	0.38	AAA365.CD3.location-b.X7.Y4.tile.tissue.png	50	1	2000	50	b325ed0bdb554ec3278a41aad74c751d	0	0	0	0	0	0	0	0	0	0	0	0	0	/home/dhl_ec/bnelissen/Slides/CD3_manuscript/CD3_slides/AAA365.CD3.location-b/AAA365.CD3.location-b.run1	255	0.7	0.06	0.7	0.06	-9.28746289393	-12.3048826838	2.55771237283	0.53310803125
886.0	3472936.0	469.0	28247.0	3472936.0	4000000.0	13.0	9.0	0.94	1.12	1.5	0.04	8.42	0.37	0.66	0.0699999999999	8.56	0.41	2.45	1.4	0.37	AAA365.CD3.location-b.X7.Y5.tile.tissue.png	51	1	2000	51	1faa6d7e4ed0946a3de142addd07c073	0	0	0	0	0	0	0	0	0	0	0	0	0	/home/dhl_ec/bnelissen/Slides/CD3_manuscript/CD3_slides/AAA365.CD3.location-b/AAA365.CD3.location-b.run1	255	0.7	0.06	0.7	0.06	-9.43663935858	-12.3044402519	2.93840895144	0.4713006875
481.0	3970206.0	244.0	9471.0	3970206.0	4000000.0	6.0	1.0	0.9	1.2	1.05	0.04	5.91	0.34	0.68	0.05	8.93	0.35	2.05	1.39	0.44	AAA365.CD3.location-b.X7.Y6.tile.tissue.png	52	1	2000	52	1e5021481bd8496906dce2525d9592b3	0	0	0	0	0	0	0	0	0	0	0	0	0	/home/dhl_ec/bnelissen/Slides/CD3_manuscript/CD3_slides/AAA365.CD3.location-b/AAA365.CD3.location-b.run1	255	0.7	0.06	0.7	0.06	-9.29600917401	-11.9195223075	2.75834012148	0.262578171875
0.0	3142832.0	0.0	10071.0	3142832.0	4000000.0	0.0	1.0	1.2	1.01	1.05	0.05	6.72	0.34	0.67	0.0799999999999	8.02	0.24	2.06	1.43	0.38	AAA365.CD3.location-b.X7.Y7.tile.tissue.png	53	1	2000	53	24934845c85840bf84879f17bcb59f09	0	0	0	0	0	0	0	0	0	0	0	0	0	/home/dhl_ec/bnelissen/Slides/CD3_manuscript/CD3_slides/AAA365.CD3.location-b/AAA365.CD3.location-b.run1	255	0.7	0.06	0.7	0.06	-8.81297416915	-11.7324227228	1.64236097034	0.378603117188
0.0	94448.0	0.0	2477.0	94448.0	4000000.0	0.0	2.0	1.51	1.78	1.05	0.05	6.21	0.34	0.8	0.19	5.58	0.13	1.97	1.43	0.37	AAA365.CD3.location-b.X7.Y8.tile.tissue.png	54	1	2000	54	e0dad9e3c26b46d9804d46f2c1c4e7fd	0	0	0	0	0	0	0	0	0	0	0	0	0	/home/dhl_ec/bnelissen/Slides/CD3_manuscript/CD3_slides/AAA365.CD3.location-b/AAA365.CD3.location-b.run1	255	0.7	0.06	0.7	0.06	0.0	-11.419384099	2.30402741456	1.92037045776
0.0	0.0	0.0	0.0	0.0	1508000.0	0.0	0.0	1.61	1.78	0.42	0.02	2.05	0.0999999999999	0.3	0.0800000000002	1.63	0.0500000000002	0.7	0.53	0.14	AAA365.CD3.location-b.X7.Y9.tile.tissue.png	55	1	2000	55	74ae75428042998fb67560994769849b	0	0	0	0	0	0	0	0	0	0	0	0	0	/home/dhl_ec/bnelissen/Slides/CD3_manuscript/CD3_slides/AAA365.CD3.location-b/AAA365.CD3.location-b.run1	255	1.0	0.06	1.0	0.06	0.0	0.0	0.0	4.66015484085
0.0	13938.0	0.0	526.0	13938.0	4000000.0	0.0	1.0	1.32	1.36	1.05	0.0599999999999	6.19	0.34	0.81	0.2	5.56	0.13	1.96	1.43	0.33	AAA365.CD3.location-b.X8.Y3.tile.tissue.png	56	1	2000	56	8d630ac8ddaac421f2794c856ae6b70d	0	0	0	0	0	0	0	0	0	0	0	0	0	/home/dhl_ec/bnelissen/Slides/CD3_manuscript/CD3_slides/AAA365.CD3.location-b/AAA365.CD3.location-b.run1	255	0.7	0.06	0.7	0.06	0.0	-11.1190303835	0.0728060694571	0.869408830215
0.0	1121467.0	0.0	10959.0	1121467.0	4000000.0	0.0	1.0	1.77	1.39	1.06	0.05	7.98	0.35	0.73	0.16	6.74	0.17	2.11	1.44	0.35	AAA365.CD3.location-b.X8.Y4.tile.tissue.png	57	1	2000	57	2eca6e32411dedf92ff4027693255b51	0	0	0	0	0	0	0	0	0	0	0	0	0	/home/dhl_ec/bnelissen/Slides/CD3_manuscript/CD3_slides/AAA365.CD3.location-b/AAA365.CD3.location-b.run1	255	0.7	0.06	0.7	0.06	-8.82832060397	-11.5439298287	1.44886974326	2.23678649805
0.0	2188019.0	0.0	11851.0	2188019.0	4000000.0	0.0	4.0	0.79	1.0	1.05	0.05	6.12	0.35	0.69	0.13	7.42	0.2	2.1	1.4	0.35	AAA365.CD3.location-b.X8.Y5.tile.tissue.png	58	1	2000	58	fe5aec759cbd2684cff21b801f2702d8	0	0	0	0	0	0	0	0	0	0	0	0	0	/home/dhl_ec/bnelissen/Slides/CD3_manuscript/CD3_slides/AAA365.CD3.location-b/AAA365.CD3.location-b.run1	255	0.7	0.06	0.7	0.06	-7.14919741892	-11.5599035762	1.27027564794	1.1842548125
0.0	1580751.0	0.0	14576.0	1580751.0	4000000.0	0.0	10.0	0.83	2.13	1.07	0.0500000000002	6.46	0.34	0.7	0.14	6.89	0.18	2.11	1.4	0.53	AAA365.CD3.location-b.X8.Y6.tile.tissue.png	59	1	2000	59	83fd539c1dc16b3161063f364b07be62	0	0	0	0	0	0	0	0	0	0	0	0	0	/home/dhl_ec/bnelissen/Slides/CD3_manuscript/CD3_slides/AAA365.CD3.location-b/AAA365.CD3.location-b.run1	255	0.7	0.06	0.7	0.06	-8.01326607831	-11.7603349555	1.81930731227	1.44451403906
0.0	111819.0	0.0	2374.0	111819.0	4000000.0	0.0	1.0	0.91	0.97	1.05	0.0599999999999	7.2	0.34	0.78	0.19	5.63	0.13	2.0	1.45	1.09	AAA365.CD3.location-b.X8.Y7.tile.tissue.png	60	1	2000	60	07698e91a6364abfec8d14875db6b724	0	0	0	0	0	0	0	0	0	0	0	0	0	/home/dhl_ec/bnelissen/Slides/CD3_manuscript/CD3_slides/AAA365.CD3.location-b/AAA365.CD3.location-b.run1	255	0.7	0.06	0.7	0.06	0.0	-11.3321786827	1.82274018168	2.0064998291
0.0	0.0	0.0	0.0	0.0	1508000.0	0.0	0.0	1.47	1.15	0.41	0.02	2.04	0.0999999999999	0.3	0.0699999999999	1.6	0.05	0.71	0.55	0.13	AAA365.CD3.location-b.X8.Y9.tile.tissue.png	61	1	2000	61	2730188789984b5c18bf82c3767514a4	0	0	0	0	0	0	0	0	0	0	0	0	0	/home/dhl_ec/bnelissen/Slides/CD3_manuscript/CD3_slides/AAA365.CD3.location-b/AAA365.CD3.location-b.run1	255	1.0	0.06	1.0	0.06	0.0	0.0	0.0	4.53795523873
0.0	0.0	0.0	0.0	0.0	1444664.0	0.0	0.0	0.92	0.35	0.49	0.03	1.9	0.0999999999999	0.28	0.0599999999999	1.53	0.05	0.68	0.51	0.13	AAA365.CD3.location-b.X9.Y9.tile.tissue.png	62	1	1916	62	f69682aa62fcc0a0af5ed838421337e0	0	0	0	0	0	0	0	0	0	0	0	0	0	/home/dhl_ec/bnelissen/Slides/CD3_manuscript/CD3_slides/AAA365.CD3.location-b/AAA365.CD3.location-b.run1	255	1.0	0.06	1.0	0.06	0.0	0.0	0.0	5.25825693725
[truncated: 2 more columns]
