# Supplementary material for: SlideToolkit: An Assistive Toolset for the Histological Quantification of Whole Slide Images
Source: PLoS One. 2014 Nov 5;9(11):e110289. doi: 10.1371/journal.pone.0110289 (PMC4220929; doi:10.1371/journal.pone.0110289)
Supplement: RawData S1 — ICC and BlandAltman plot - measurements and r-script.zip. Measurements of Run1 and Run2, including the code for the calculation of the intraclass correlation coefficient (ICC) and the code for the Bland and Altman plot. (ZIP) [file pone.0110289.s003.zip › cellprofiler.measurements/run1.5b5858372a66e35c96478f245e48de11.DefaultOUT_Image.csv]

AreaOccupied_AreaOccupied_DAB_Nuclei	AreaOccupied_AreaOccupied_Tissue	AreaOccupied_Perimeter_DAB_Nuclei	AreaOccupied_Perimeter_Tissue	AreaOccupied_TotalArea_DAB_Nuclei	AreaOccupied_TotalArea_Tissue	Count_DAB_Nuclei	Count_Tissue	ExecutionTime_01LoadImages	ExecutionTime_02ColorToGray	ExecutionTime_03Smooth	ExecutionTime_04ImageMath	ExecutionTime_05IdentifyPrimaryObjects	ExecutionTime_06MeasureImageAreaOccupied	ExecutionTime_07UnmixColors	ExecutionTime_08MaskImage	ExecutionTime_09IdentifyPrimaryObjects	ExecutionTime_10MeasureImageAreaOccupied	ExecutionTime_11OverlayOutlines	ExecutionTime_12OverlayOutlines	ExecutionTime_13SaveImages	FileName_Original	Group_Index	Group_Number	Height_Original	ImageNumber	MD5Digest_Original	ModuleError_01LoadImages	ModuleError_02ColorToGray	ModuleError_03Smooth	ModuleError_04ImageMath	ModuleError_05IdentifyPrimaryObjects	ModuleError_06MeasureImageAreaOccupied	ModuleError_07UnmixColors	ModuleError_08MaskImage	ModuleError_09IdentifyPrimaryObjects	ModuleError_10MeasureImageAreaOccupied	ModuleError_11OverlayOutlines	ModuleError_12OverlayOutlines	ModuleError_13SaveImages	PathName_Original	Scaling_Original	Threshold_FinalThreshold_DAB_Nuclei	Threshold_FinalThreshold_Tissue	Threshold_OrigThreshold_DAB_Nuclei	Threshold_OrigThreshold_Tissue	Threshold_SumOfEntropies_DAB_Nuclei	Threshold_SumOfEntropies_Tissue	Threshold_WeightedVariance_DAB_Nuclei	Threshold_WeightedVariance_Tissue
1348.0	66144.0	658.0	2216.0	66144.0	4000000.0	17.0	3.0	3.83	3.63	1.58	0.06	6.74	0.37	0.8	0.31	6.69	0.21	2.11	1.53	1.47	AAA785.CD3.X0.Y0.tile.tissue.png	1	1	2000	1	9a998461252fccc6dc0f5effaa1d4676	0	0	0	0	0	0	0	0	0	0	0	0	0	/home/dhl_ec/bnelissen/Slides/CD3_manuscript/CD3_slides/AAA785.CD3/AAA785.CD3.run1	255	0.7	0.06	0.7	0.06	-9.10549773703	-12.0791408221	3.2388640113	2.67585599023
69227.0	391343.0	25484.0	3388.0	391343.0	4000000.0	530.0	1.0	3.17	2.01	1.11	0.05	6.53	0.37	0.75	0.2	7.13	0.39	3.34	2.55	1.0	AAA785.CD3.X0.Y1.tile.tissue.png	2	1	2000	2	ca8fdf45361751ed9588465fe91c0da1	0	0	0	0	0	0	0	0	0	0	0	0	0	/home/dhl_ec/bnelissen/Slides/CD3_manuscript/CD3_slides/AAA785.CD3/AAA785.CD3.run1	255	0.7	0.06	0.7	0.06	-8.30957263084	-10.0057956798	0.641162810212	0.750434814453
98453.0	1120630.0	38233.0	7850.0	1120630.0	4000000.0	817.0	2.0	3.45	2.89	1.2	0.05	6.57	0.37	0.72	0.16	7.88	0.26	2.15	1.47	0.77	AAA785.CD3.X0.Y2.tile.tissue.png	3	1	2000	3	d1df670b03b9485334e3013f2959dbee	0	0	0	0	0	0	0	0	0	0	0	0	0	/home/dhl_ec/bnelissen/Slides/CD3_manuscript/CD3_slides/AAA785.CD3/AAA785.CD3.run1	255	0.7	0.06	0.7	0.06	-8.99822798084	-10.5641751679	3.17496787532	0.407822734375
183.0	9206.0	104.0	764.0	9206.0	4000000.0	3.0	3.0	1.57	1.52	1.85	0.08	9.64	0.37	0.76	0.22	6.83	0.21	2.1	1.53	0.4	AAA785.CD3.X0.Y3.tile.tissue.png	4	1	2000	4	007ae46abc9c988ff8576a66b3249abd	0	0	0	0	0	0	0	0	0	0	0	0	0	/home/dhl_ec/bnelissen/Slides/CD3_manuscript/CD3_slides/AAA785.CD3/AAA785.CD3.run1	255	0.7	0.06	0.7	0.06	-9.16991401657	-11.8463965306	2.05887351501	2.26753705957
0.0	4427.0	0.0	430.0	4427.0	4000000.0	0.0	2.0	2.75	1.94	1.18	0.06	6.72	0.58	1.28	0.33	6.39	0.13	2.08	1.52	0.5	AAA785.CD3.X0.Y4.tile.tissue.png	5	1	2000	5	cfbdd06fe1c83c3eebbd693f0f5176a2	0	0	0	0	0	0	0	0	0	0	0	0	0	/home/dhl_ec/bnelissen/Slides/CD3_manuscript/CD3_slides/AAA785.CD3/AAA785.CD3.run1	255	0.7	0.06	0.7	0.06	-7.74613235243	-11.9112948474	2.30261965115	3.58485496527
439.0	11699.0	140.0	962.0	11699.0	4000000.0	2.0	2.0	2.89	1.62	1.16	0.05	6.8	0.38	0.89	0.24	6.67	0.21	2.09	1.52	0.48	AAA785.CD3.X0.Y5.tile.tissue.png	6	1	2000	6	ef5efca3e7a53fdf938169408b20e2cc	0	0	0	0	0	0	0	0	0	0	0	0	0	/home/dhl_ec/bnelissen/Slides/CD3_manuscript/CD3_slides/AAA785.CD3/AAA785.CD3.run1	255	0.7	0.06	0.7	0.06	-9.3356215586	-12.3607766479	2.0540425119	2.13309022925
0.0	0.0	0.0	0.0	0.0	4000000.0	0.0	0.0	3.21	1.91	1.16	0.05	5.58	0.3	0.91	0.21	4.65	0.13	2.03	1.53	0.42	AAA785.CD3.X0.Y7.tile.tissue.png	7	1	2000	7	ab5c1e428c01c6d5b2aab81debffae5a	0	0	0	0	0	0	0	0	0	0	0	0	0	/home/dhl_ec/bnelissen/Slides/CD3_manuscript/CD3_slides/AAA785.CD3/AAA785.CD3.run1	255	1.0	0.06	1.0	0.06	0.0	0.0	0.0	3.19578225
0.0	1465.0	0.0	170.0	1465.0	4000000.0	0.0	1.0	2.71	1.34	1.18	0.05	6.6	0.37	0.82	0.24	5.85	0.14	2.08	1.53	0.46	AAA785.CD3.X0.Y8.tile.tissue.png	8	1	2000	8	845028eba5d6a1ad465007f4fd46bf23	0	0	0	0	0	0	0	0	0	0	0	0	0	/home/dhl_ec/bnelissen/Slides/CD3_manuscript/CD3_slides/AAA785.CD3/AAA785.CD3.run1	255	0.7	0.06	0.7	0.06	0.0	-11.5326875342	1.30754111228	6.66206833312
0.0	3202.0	0.0	258.0	3202.0	4000000.0	0.0	1.0	2.68	2.12	1.16	0.06	6.57	0.38	0.85	0.22	6.07	0.14	2.07	1.52	0.38	AAA785.CD3.X0.Y9.tile.tissue.png	9	1	2000	9	c75a3314c293ef64dddff87eb0a9650a	0	0	0	0	0	0	0	0	0	0	0	0	0	/home/dhl_ec/bnelissen/Slides/CD3_manuscript/CD3_slides/AAA785.CD3/AAA785.CD3.run1	255	0.7	0.06	0.7	0.06	0.0	-12.3439045954	2.65508282177	4.45570991843
1929.0	32636.0	798.0	1732.0	32636.0	4000000.0	18.0	5.0	2.94	2.23	1.18	0.05	6.53	0.38	0.76	0.21	6.82	0.21	2.13	1.52	0.43	AAA785.CD3.X1.Y0.tile.tissue.png	10	1	2000	10	429a2f2b77c0b43fa79fcc84a53d1d6a	0	0	0	0	0	0	0	0	0	0	0	0	0	/home/dhl_ec/bnelissen/Slides/CD3_manuscript/CD3_slides/AAA785.CD3/AAA785.CD3.run1	255	0.7	0.06	0.7	0.06	-9.42323727222	-11.1994778802	3.20460129982	0.745019371094
303389.0	2504377.0	124831.0	7509.0	2504377.0	4000000.0	2735.0	2.0	2.56	3.14	1.24	0.05	7.6	0.37	0.74	0.12	11.71	0.38	2.17	1.53	0.48	AAA785.CD3.X1.Y1.tile.tissue.png	11	1	2000	11	7293c3d2fb12170670546814086fecc6	0	0	0	0	0	0	0	0	0	0	0	0	0	/home/dhl_ec/bnelissen/Slides/CD3_manuscript/CD3_slides/AAA785.CD3/AAA785.CD3.run1	255	0.7	0.06	0.7	0.06	-8.09138682264	-11.1003363201	0.3845396745	0.107718879883
0.0	0.0	0.0	0.0	0.0	4000000.0	0.0	0.0	2.71	2.6	1.16	0.05	5.51	0.3	0.82	0.22	4.59	0.12	2.02	1.53	0.38	AAA785.CD3.X1.Y10.tile.tissue.png	12	1	2000	12	fbac619c196ea06b14e4ede6b3de9655	0	0	0	0	0	0	0	0	0	0	0	0	0	/home/dhl_ec/bnelissen/Slides/CD3_manuscript/CD3_slides/AAA785.CD3/AAA785.CD3.run1	255	1.0	0.06	1.0	0.06	0.0	0.0	0.0	11.038898
0.0	0.0	0.0	0.0	0.0	4000000.0	0.0	0.0	2.88	2.74	1.25	0.06	6.06	0.31	0.87	0.21	4.5	0.12	1.95	1.48	0.38	AAA785.CD3.X1.Y11.tile.tissue.png	13	1	2000	13	2c017f87fe0f3fe7e12326212c01ff1c	0	0	0	0	0	0	0	0	0	0	0	0	0	/home/dhl_ec/bnelissen/Slides/CD3_manuscript/CD3_slides/AAA785.CD3/AAA785.CD3.run1	255	1.0	0.06	1.0	0.06	0.0	-9.97491562346	0.0	5.82824550439
560501.0	3509729.0	208152.0	19452.0	3509729.0	4000000.0	4355.0	9.0	3.37	1.39	1.15	0.05	6.82	0.58	1.22	0.11	21.3	0.67	3.33	2.32	0.74	AAA785.CD3.X1.Y2.tile.tissue.png	14	1	2000	14	fcafecb7442f2459ffa9220db8f6fc0a	0	0	0	0	0	0	0	0	0	0	0	0	0	/home/dhl_ec/bnelissen/Slides/CD3_manuscript/CD3_slides/AAA785.CD3/AAA785.CD3.run1	255	0.7	0.122836092368	0.7	0.122836092368	-8.23886453844	-12.3565002462	0.737847557383	0.2515688125
46521.0	2423832.0	22078.0	14339.0	2423832.0	4000000.0	544.0	3.0	1.86	3.54	1.85	0.08	10.48	0.58	1.2	0.18	8.92	0.49	3.41	2.33	0.65	AAA785.CD3.X1.Y3.tile.tissue.png	15	1	2000	15	41abaf64334c69cc24256805639dc627	0	0	0	0	0	0	0	0	0	0	0	0	0	/home/dhl_ec/bnelissen/Slides/CD3_manuscript/CD3_slides/AAA785.CD3/AAA785.CD3.run1	255	0.7	0.06	0.7	0.06	-9.29884991564	-12.4939348972	2.8341271709	0.347754546875
7108.0	384202.0	3462.0	6509.0	384202.0	4000000.0	73.0	4.0	3.27	2.54	1.23	0.04	6.61	0.37	0.74	0.2	6.96	0.23	2.19	1.53	0.42	AAA785.CD3.X1.Y4.tile.tissue.png	16	1	2000	16	52c29b3ea0cf2ae3707f2ffa016c8838	0	0	0	0	0	0	0	0	0	0	0	0	0	/home/dhl_ec/bnelissen/Slides/CD3_manuscript/CD3_slides/AAA785.CD3/AAA785.CD3.run1	255	0.7	0.06	0.7	0.06	-9.31116036291	-11.9549058513	3.07134103622	0.152910730469
0.0	0.0	0.0	0.0	0.0	4000000.0	0.0	0.0	3.3	2.19	1.13	0.05	6.14	0.3	0.78	0.21	4.6	0.12	1.99	1.53	0.66	AAA785.CD3.X1.Y5.tile.tissue.png	17	1	2000	17	2845a8d19226b624c7fa4424bd7c799c	0	0	0	0	0	0	0	0	0	0	0	0	0	/home/dhl_ec/bnelissen/Slides/CD3_manuscript/CD3_slides/AAA785.CD3/AAA785.CD3.run1	255	1.0	0.06	1.0	0.06	0.0	-11.1045232287	0.0	6.52368606305
0.0	0.0	0.0	0.0	0.0	4000000.0	0.0	0.0	1.27	0.89	1.14	0.05	5.49	0.3	0.89	0.21	4.62	0.13	2.0	1.53	0.44	AAA785.CD3.X1.Y6.tile.tissue.png	18	1	2000	18	e0082aa6fe9bd6060380050c7acf9188	0	0	0	0	0	0	0	0	0	0	0	0	0	/home/dhl_ec/bnelissen/Slides/CD3_manuscript/CD3_slides/AAA785.CD3/AAA785.CD3.run1	255	1.0	0.06	1.0	0.06	0.0	0.0	0.0	3.6928635
0.0	0.0	0.0	0.0	0.0	4000000.0	0.0	0.0	3.07	2.29	1.16	0.05	6.19	0.3	0.86	0.21	4.65	0.12	1.99	1.52	1.79	AAA785.CD3.X1.Y7.tile.tissue.png	19	1	2000	19	d16010f617950a1470c8a2b6bcf8800d	0	0	0	0	0	0	0	0	0	0	0	0	0	/home/dhl_ec/bnelissen/Slides/CD3_manuscript/CD3_slides/AAA785.CD3/AAA785.CD3.run1	255	1.0	0.06	1.0	0.06	0.0	-12.2344697498	0.0	3.69012999791
0.0	5243.0	0.0	576.0	5243.0	4000000.0	0.0	3.0	3.1	2.39	1.18	0.0600000000001	6.56	0.38	0.75	0.21	5.65	0.14	2.21	1.52	0.83	AAA785.CD3.X1.Y8.tile.tissue.png	20	1	2000	20	e713b73f3a9d5b1ce8787ecb3659c3c6	0	0	0	0	0	0	0	0	0	0	0	0	0	/home/dhl_ec/bnelissen/Slides/CD3_manuscript/CD3_slides/AAA785.CD3/AAA785.CD3.run1	255	0.7	0.06	0.7	0.06	0.0	-11.2733762267	2.04880279361	2.42172053207
0.0	3043.0	0.0	400.0	3043.0	4000000.0	0.0	2.0	2.35	1.52	1.15	0.0500000000001	6.54	0.38	0.74	0.21	6.14	0.14	2.18	1.68	0.53	AAA785.CD3.X1.Y9.tile.tissue.png	21	1	2000	21	544f1a3a7033b4a3d9129d312b35cc39	0	0	0	0	0	0	0	0	0	0	0	0	0	/home/dhl_ec/bnelissen/Slides/CD3_manuscript/CD3_slides/AAA785.CD3/AAA785.CD3.run1	255	0.7	0.06	0.7	0.06	-9.60753251298	-10.7420662493	3.35835805297	0.531350151154
56702.0	2623206.0	23219.0	31108.0	2623206.0	4000000.0	469.0	17.0	2.5	2.29	1.19	0.0500000000001	7.22	0.39	0.75	0.12	9.21	0.33	2.25	1.52	0.47	AAA785.CD3.X10.Y10.tile.tissue.png	22	1	2000	22	831241318c9a3f188e370320544a9cc9	0	0	0	0	0	0	0	0	0	0	0	0	0	/home/dhl_ec/bnelissen/Slides/CD3_manuscript/CD3_slides/AAA785.CD3/AAA785.CD3.run1	255	0.7	0.06	0.7	0.06	-9.39470270286	-12.8495304345	3.64747942916	0.4174045
3249.0	2401966.0	1572.0	25971.0	2401966.0	4000000.0	41.0	10.0	3.05	2.86	1.13	0.05	6.75	0.39	0.74	0.12	8.46	0.3	2.24	1.53	0.53	AAA785.CD3.X10.Y11.tile.tissue.png	23	1	2000	23	e83dd5b4110eef111e414e3bc62278a1	0	0	0	0	0	0	0	0	0	0	0	0	0	/home/dhl_ec/bnelissen/Slides/CD3_manuscript/CD3_slides/AAA785.CD3/AAA785.CD3.run1	255	0.7	0.06	0.7	0.06	-8.81662032474	-12.2022179617	2.11547618144	0.214425109375
32611.0	1661495.0	11606.0	29361.0	1661495.0	4000000.0	237.0	14.0	3.97	2.82	1.2	0.0500000000001	6.83	0.37	0.74	0.15	8.13	0.29	2.27	1.52	0.44	AAA785.CD3.X10.Y12.tile.tissue.png	24	1	2000	24	14077bdaeff3e02d401a24a431d57bf6	0	0	0	0	0	0	0	0	0	0	0	0	0	/home/dhl_ec/bnelissen/Slides/CD3_manuscript/CD3_slides/AAA785.CD3/AAA785.CD3.run1	255	0.7	0.06	0.7	0.06	-9.27842831395	-12.5127396104	2.7769861174	0.28681015625
38218.0	2874535.0	16745.0	24630.0	2874535.0	4000000.0	365.0	11.0	2.85	1.97	1.1	0.05	7.08	0.37	0.73	0.11	9.16	0.33	2.26	1.52	0.44	AAA785.CD3.X10.Y13.tile.tissue.png	25	1	2000	25	06ab0bd0571161e58a95e8bd7a159c51	0	0	0	0	0	0	0	0	0	0	0	0	0	/home/dhl_ec/bnelissen/Slides/CD3_manuscript/CD3_slides/AAA785.CD3/AAA785.CD3.run1	255	0.7	0.06	0.7	0.06	-9.56321234381	-13.0031019939	3.51166878887	0.39249840625
31212.0	2776528.0	12190.0	27097.0	2776528.0	4000000.0	243.0	16.0	2.39	1.14	1.11	0.04	7.76	0.38	0.73	0.1	9.13	0.5	3.09	1.55	0.63	AAA785.CD3.X10.Y14.tile.tissue.png	26	1	2000	26	0796c692b42d744bf1d3301eeccb578e	0	0	0	0	0	0	0	0	0	0	0	0	0	/home/dhl_ec/bnelissen/Slides/CD3_manuscript/CD3_slides/AAA785.CD3/AAA785.CD3.run1	255	0.7	0.06	0.7	0.06	-9.23941018423	-12.435531446	1.58101022017	0.261394039063
1002.0	2660969.0	462.0	12814.0	2660969.0	4000000.0	9.0	4.0	4.49	2.93	1.81	0.08	9.82	0.57	1.2	0.16	12.09	0.48	3.42	2.31	0.63	AAA785.CD3.X10.Y15.tile.tissue.png	27	1	2000	27	f6131b6e0c1857f460b838149f4c9c5f	0	0	0	0	0	0	0	0	0	0	0	0	0	/home/dhl_ec/bnelissen/Slides/CD3_manuscript/CD3_slides/AAA785.CD3/AAA785.CD3.run1	255	0.7	0.06	0.7	0.06	-8.48685556265	-11.7914475219	0.87871444942	0.135020773437
0.0	85689.0	0.0	2982.0	85689.0	4000000.0	0.0	3.0	1.42	2.25	1.78	0.08	9.73	0.35	0.79	0.21	5.5	0.22	3.17	2.33	0.57	AAA785.CD3.X10.Y16.tile.tissue.png	28	1	2000	28	3146e7e5f7e4b33438d4773d9ebb1ad1	0	0	0	0	0	0	0	0	0	0	0	0	0	/home/dhl_ec/bnelissen/Slides/CD3_manuscript/CD3_slides/AAA785.CD3/AAA785.CD3.run1	255	0.7	0.06	0.7	0.06	0.0	-12.0636451124	2.64400550246	3.99604525391
289.0	12206.0	122.0	1018.0	12206.0	4000000.0	2.0	4.0	2.7	1.87	1.9	0.09	10.16	0.57	1.31	0.21	6.29	0.34	3.23	2.31	0.59	AAA785.CD3.X10.Y7.tile.tissue.png	29	1	2000	29	c415c8b7165f81a215386018d03c77d8	0	0	0	0	0	0	0	0	0	0	0	0	0	/home/dhl_ec/bnelissen/Slides/CD3_manuscript/CD3_slides/AAA785.CD3/AAA785.CD3.run1	255	0.7	0.06	0.7	0.06	-9.43495363003	-11.9641167682	2.05369022255	3.92754165894
12921.0	291944.0	5729.0	4844.0	291944.0	4000000.0	118.0	2.0	2.18	2.19	1.1	0.0500000000001	6.34	0.57	1.26	0.33	9.8	0.34	2.6	1.48	0.58	AAA785.CD3.X10.Y8.tile.tissue.png	30	1	2000	30	617d8b5e6a49bb2b227a3a21297ba46f	0	0	0	0	0	0	0	0	0	0	0	0	0	/home/dhl_ec/bnelissen/Slides/CD3_manuscript/CD3_slides/AAA785.CD3/AAA785.CD3.run1	255	0.7	0.06	0.7	0.06	-9.53273755497	-12.410941986	3.14930573254	0.101656882813
59303.0	1598898.0	23610.0	15952.0	1598898.0	4000000.0	483.0	4.0	2.35	1.9	1.87	0.08	11.74	0.63	1.3	0.25	12.54	0.29	2.16	1.48	0.4	AAA785.CD3.X10.Y9.tile.tissue.png	31	1	2000	31	bc01e888e213e6e56b4e1fcb5f48467a	0	0	0	0	0	0	0	0	0	0	0	0	0	/home/dhl_ec/bnelissen/Slides/CD3_manuscript/CD3_slides/AAA785.CD3/AAA785.CD3.run1	255	0.7	0.06	0.7	0.06	-9.35472459043	-12.3845329543	2.82991326001	0.250108378906
28135.0	534831.0	11152.0	12186.0	534831.0	4000000.0	222.0	12.0	3.23	2.11	1.07	0.0500000000001	6.41	0.36	0.71	0.19	6.94	0.23	2.14	1.52	0.4	AAA785.CD3.X11.Y10.tile.tissue.png	32	1	2000	32	f84a1f7270ab91e9c36e05f8ac7755f8	0	0	0	0	0	0	0	0	0	0	0	0	0	/home/dhl_ec/bnelissen/Slides/CD3_manuscript/CD3_slides/AAA785.CD3/AAA785.CD3.run1	255	0.7	0.06	0.7	0.06	-9.28219129456	-12.2936670787	2.60272437489	0.18944059375
19486.0	885029.0	7564.0	8617.0	885029.0	4000000.0	152.0	7.0	2.15	2.67	1.2	0.05	6.51	0.37	0.74	0.18	7.43	0.25	2.16	1.51	0.4	AAA785.CD3.X11.Y11.tile.tissue.png	33	1	2000	33	3679ca6cde2c696e36ac59de69edf157	0	0	0	0	0	0	0	0	0	0	0	0	0	/home/dhl_ec/bnelissen/Slides/CD3_manuscript/CD3_slides/AAA785.CD3/AAA785.CD3.run1	255	0.7	0.06	0.7	0.06	-8.70363721635	-11.9962305218	1.44998835248	0.147550203125
2303.0	68961.0	665.0	3706.0	68961.0	4000000.0	10.0	5.0	2.93	2.81	1.11	0.05	8.79	0.37	0.73	0.21	6.72	0.21	2.13	1.52	0.4	AAA785.CD3.X11.Y12.tile.tissue.png	34	1	2000	34	d4b56334491c7c966df8db73922360fe	0	0	0	0	0	0	0	0	0	0	0	0	0	/home/dhl_ec/bnelissen/Slides/CD3_manuscript/CD3_slides/AAA785.CD3/AAA785.CD3.run1	255	0.7	0.06	0.7	0.06	-9.55399930725	-12.2417026297	2.05057622024	0.100453807617
240.0	24002.0	109.0	1638.0	24002.0	4000000.0	2.0	5.0	3.7	1.39	1.12	0.0500000000001	6.87	0.56	1.29	0.32	9.51	0.33	3.42	2.55	0.65	AAA785.CD3.X11.Y13.tile.tissue.png	35	1	2000	35	e041c605e676f800bd25466af7c8a742	0	0	0	0	0	0	0	0	0	0	0	0	0	/home/dhl_ec/bnelissen/Slides/CD3_manuscript/CD3_slides/AAA785.CD3/AAA785.CD3.run1	255	0.7	0.06	0.7	0.06	-9.5450461337	-12.4917219349	3.7822563592	0.086100090332
4319.0	268124.0	1882.0	7170.0	268124.0	4000000.0	36.0	6.0	1.23	1.54	1.78	0.08	7.84	0.56	1.29	0.34	10.18	0.34	3.31	2.42	0.64	AAA785.CD3.X11.Y14.tile.tissue.png	36	1	2000	36	6e5fb45b1d0f3c381a36efef3d636239	0	0	0	0	0	0	0	0	0	0	0	0	0	/home/dhl_ec/bnelissen/Slides/CD3_manuscript/CD3_slides/AAA785.CD3/AAA785.CD3.run1	255	0.7	0.06	0.7	0.06	-9.28920054613	-12.4892045778	2.94746089225	0.15422084375
0.0	3841.0	0.0	298.0	3841.0	4000000.0	0.0	1.0	1.15	1.11	1.8	0.0899999999999	7.45	0.36	0.71	0.22	5.83	0.14	2.05	1.52	0.56	AAA785.CD3.X11.Y15.tile.tissue.png	37	1	2000	37	54ed078518c82cee9b55d02b1e0b5a9d	0	0	0	0	0	0	0	0	0	0	0	0	0	/home/dhl_ec/bnelissen/Slides/CD3_manuscript/CD3_slides/AAA785.CD3/AAA785.CD3.run1	255	0.7	0.06	0.7	0.06	0.0	-11.4225596688	3.18611282869	0.626575632568
0.0	0.0	0.0	0.0	0.0	4000000.0	0.0	0.0	1.0	1.26	1.11	0.0599999999999	6.21	0.29	0.85	0.22	4.37	0.12	2.13	2.33	0.67	AAA785.CD3.X11.Y16.tile.tissue.png	38	1	2000	38	9b685007ed757ec06d7ed898d22b6845	0	0	0	0	0	0	0	0	0	0	0	0	0	/home/dhl_ec/bnelissen/Slides/CD3_manuscript/CD3_slides/AAA785.CD3/AAA785.CD3.run1	255	1.0	0.06	1.0	0.06	0.0	-10.3457921768	0.0	4.75988357147
0.0	0.0	0.0	0.0	0.0	4000000.0	0.0	0.0	1.33	2.0	1.77	0.0900000000001	6.73	0.3	0.85	0.22	4.64	0.13	2.29	1.54	0.44	AAA785.CD3.X11.Y7.tile.tissue.png	39	1	2000	39	4a9fd7cd384e399b8d74ae962944174e	0	0	0	0	0	0	0	0	0	0	0	0	0	/home/dhl_ec/bnelissen/Slides/CD3_manuscript/CD3_slides/AAA785.CD3/AAA785.CD3.run1	255	1.0	0.06	1.0	0.06	0.0	-11.1665450009	0.0	9.42337589449
0.0	1779.0	0.0	194.0	1779.0	4000000.0	0.0	1.0	0.99	1.69	1.69	0.0700000000002	9.34	0.57	1.2	0.32	7.72	0.23	3.06	2.33	0.64	AAA785.CD3.X11.Y8.tile.tissue.png	40	1	2000	40	6c96fa194d7d2d7f5b58aa8d9a5909e3	0	0	0	0	0	0	0	0	0	0	0	0	0	/home/dhl_ec/bnelissen/Slides/CD3_manuscript/CD3_slides/AAA785.CD3/AAA785.CD3.run1	255	0.7	0.06	0.7	0.06	0.0	-12.1433716809	0.432211041249	0.0532616615906
11670.0	173064.0	4881.0	3775.0	173064.0	4000000.0	101.0	2.0	1.53	2.75	1.78	0.0700000000002	10.03	0.57	1.24	0.32	9.1	0.3	3.28	2.35	0.68	AAA785.CD3.X11.Y9.tile.tissue.png	41	1	2000	41	3cbba8e26218907bbbca4a258198e8bf	0	0	0	0	0	0	0	0	0	0	0	0	0	/home/dhl_ec/bnelissen/Slides/CD3_manuscript/CD3_slides/AAA785.CD3/AAA785.CD3.run1	255	0.7	0.06	0.7	0.06	-9.43481483369	-12.1147120905	3.34791950202	0.0857496074219
0.0	2119.0	0.0	256.0	2119.0	3432000.0	0.0	1.0	1.28	2.84	1.55	0.0599999999999	8.63	0.33	0.93	0.28	6.83	0.18	2.71	2.01	0.5	AAA785.CD3.X12.Y10.tile.tissue.png	42	1	1716	42	b3ea7bf440c60b4ae692729f5ef43cc4	0	0	0	0	0	0	0	0	0	0	0	0	0	/home/dhl_ec/bnelissen/Slides/CD3_manuscript/CD3_slides/AAA785.CD3/AAA785.CD3.run1	255	0.7	0.06	0.7	0.06	0.0	-10.9812265555	0.76521166612	6.37431446952
0.0	63987.0	0.0	1442.0	63987.0	3432000.0	0.0	2.0	0.91	1.25	1.53	0.0600000000002	8.33	0.49	1.1	0.28	7.05	0.19	2.74	1.98	0.47	AAA785.CD3.X12.Y11.tile.tissue.png	43	1	1716	43	0f25f97c1f40d95b082a94b744712079	0	0	0	0	0	0	0	0	0	0	0	0	0	/home/dhl_ec/bnelissen/Slides/CD3_manuscript/CD3_slides/AAA785.CD3/AAA785.CD3.run1	255	0.7	0.06	0.7	0.06	0.0	-12.0341075812	0.466975103341	3.51582728217
0.0	0.0	0.0	0.0	0.0	3432000.0	0.0	0.0	1.93	1.17	1.5	0.0700000000002	7.03	0.4	1.13	0.28	5.94	0.18	2.6	1.99	0.48	AAA785.CD3.X12.Y12.tile.tissue.png	44	1	1716	44	95a0bc075753782617a29ffe925398f7	0	0	0	0	0	0	0	0	0	0	0	0	0	/home/dhl_ec/bnelissen/Slides/CD3_manuscript/CD3_slides/AAA785.CD3/AAA785.CD3.run1	255	1.0	0.06	1.0	0.06	0.0	0.0	0.0	11.3095722611
0.0	0.0	0.0	0.0	0.0	3432000.0	0.0	0.0	1.38	2.33	1.5	0.0599999999999	7.93	0.4	1.14	0.27	5.79	0.17	2.6	1.99	0.48	AAA785.CD3.X12.Y13.tile.tissue.png	45	1	1716	45	5284afd976f650905c4c6c73c0d7dadd	0	0	0	0	0	0	0	0	0	0	0	0	0	/home/dhl_ec/bnelissen/Slides/CD3_manuscript/CD3_slides/AAA785.CD3/AAA785.CD3.run1	255	1.0	0.06	1.0	0.06	0.0	-11.3007118913	0.0	8.3510070255
0.0	0.0	0.0	0.0	0.0	3432000.0	0.0	0.0	1.66	2.54	1.53	0.0599999999999	7.94	0.41	1.14	0.28	5.88	0.17	2.6	2.0	0.53	AAA785.CD3.X12.Y14.tile.tissue.png	46	1	1716	46	bae5bfede60b65f2326bf8fc2c3af959	0	0	0	0	0	0	0	0	0	0	0	0	0	/home/dhl_ec/bnelissen/Slides/CD3_manuscript/CD3_slides/AAA785.CD3/AAA785.CD3.run1	255	1.0	0.06	1.0	0.06	0.0	-11.5440795905	0.0	7.27950532117
0.0	7446.0	0.0	556.0	7446.0	3432000.0	0.0	2.0	1.03	1.71	1.49	0.0800000000002	8.36	0.49	1.2	0.28	7.08	0.2	2.68	1.98	0.98	AAA785.CD3.X12.Y15.tile.tissue.png	47	1	1716	47	3e7a1d74641002779fc809cb3ccba6fd	0	0	0	0	0	0	0	0	0	0	0	0	0	/home/dhl_ec/bnelissen/Slides/CD3_manuscript/CD3_slides/AAA785.CD3/AAA785.CD3.run1	255	0.7	0.06	0.7	0.06	0.0	-12.1814680956	0.774184938851	2.62579692181
0.0	0.0	0.0	0.0	0.0	3432000.0	0.0	0.0	1.43	2.93	1.53	0.0699999999999	7.86	0.4	1.15	0.28	5.85	0.17	2.59	1.99	0.93	AAA785.CD3.X12.Y7.tile.tissue.png	48	1	1716	48	ffdf68d30979975d8d95d75b79309a0f	0	0	0	0	0	0	0	0	0	0	0	0	0	/home/dhl_ec/bnelissen/Slides/CD3_manuscript/CD3_slides/AAA785.CD3/AAA785.CD3.run1	255	1.0	0.06	1.0	0.06	0.0	-12.2984055385	0.0	6.05418862085
200.0	3411.0	64.0	358.0	3411.0	3432000.0	1.0	2.0	2.27	2.26	1.49	0.0599999999999	8.31	0.48	1.03	0.27	7.95	0.26	2.67	1.97	1.46	AAA785.CD3.X12.Y8.tile.tissue.png	49	1	1716	49	cfb58fa6862685de916f834151b95a27	0	0	0	0	0	0	0	0	0	0	0	0	0	/home/dhl_ec/bnelissen/Slides/CD3_manuscript/CD3_slides/AAA785.CD3/AAA785.CD3.run1	255	0.7	0.06	0.7	0.06	-7.86403828208	-10.9381171167	1.35047954721	2.28181081033
0.0	0.0	0.0	0.0	0.0	3432000.0	0.0	0.0	0.91	2.47	0.97	0.04	5.18	0.26	0.65	0.18	3.78	0.11	1.7	1.3	1.36	AAA785.CD3.X12.Y9.tile.tissue.png	50	1	1716	50	c0d484c9ffb1143e3dcc5ac2ff3964cb	0	0	0	0	0	0	0	0	0	0	0	0	0	/home/dhl_ec/bnelissen/Slides/CD3_manuscript/CD3_slides/AAA785.CD3/AAA785.CD3.run1	255	1.0	0.06	1.0	0.06	0.0	-9.97821386741	0.0	4.59264769767
138.0	18226.0	60.0	1725.0	18226.0	4000000.0	2.0	7.0	3.14	2.14	1.75	0.0799999999999	9.67	0.6	1.21	0.3	6.8	0.21	2.09	1.52	1.33	AAA785.CD3.X2.Y0.tile.tissue.png	51	1	2000	51	188ef47d9da0904cef07f1d2d0a56ab5	0	0	0	0	0	0	0	0	0	0	0	0	0	/home/dhl_ec/bnelissen/Slides/CD3_manuscript/CD3_slides/AAA785.CD3/AAA785.CD3.run1	255	0.7	0.06	0.7	0.06	-8.60795091165	-10.547952935	1.61547111557	0.406475469238
216166.0	2331668.0	78680.0	8290.0	2331668.0	4000000.0	1684.0	5.0	2.75	2.82	1.76	0.0700000000002	10.31	0.63	1.34	0.2	16.1	0.51	3.32	2.33	1.17	AAA785.CD3.X2.Y1.tile.tissue.png	52	1	2000	52	512ccacec46c674a52ccc08ee76c6b86	0	0	0	0	0	0	0	0	0	0	0	0	0	/home/dhl_ec/bnelissen/Slides/CD3_manuscript/CD3_slides/AAA785.CD3/AAA785.CD3.run1	255	0.7	0.06	0.7	0.06	-9.06554275835	-12.0124532644	1.10142922652	0.209405558594
157975.0	2516650.0	46251.0	12376.0	2516650.0	4000000.0	850.0	2.0	2.94	1.54	1.78	0.0800000000002	10.35	0.6	1.19	0.18	14.23	0.31	2.13	1.48	0.41	AAA785.CD3.X2.Y10.tile.tissue.png	53	1	2000	53	7e49c0f5cef5b87d75cbc54a7806643e	0	0	0	0	0	0	0	0	0	0	0	0	0	/home/dhl_ec/bnelissen/Slides/CD3_manuscript/CD3_slides/AAA785.CD3/AAA785.CD3.run1	255	0.7	0.06	0.7	0.06	-8.35156264091	-12.0329169089	0.891141173612	0.362485707031
54015.0	1647355.0	16341.0	13010.0	1647355.0	4000000.0	318.0	1.0	2.02	2.88	1.16	0.04	6.51	0.58	1.24	0.25	12.77	0.47	3.76	2.46	0.49	AAA785.CD3.X2.Y11.tile.tissue.png	54	1	2000	54	84e3852ccd6cb5380de514a859554f9a	0	0	0	0	0	0	0	0	0	0	0	0	0	/home/dhl_ec/bnelissen/Slides/CD3_manuscript/CD3_slides/AAA785.CD3/AAA785.CD3.run1	255	0.7	0.06	0.7	0.06	-8.61841869729	-11.9848976713	1.44512644654	0.310574273437
306.0	341513.0	172.0	6494.0	341513.0	4000000.0	4.0	3.0	1.15	1.74	1.15	0.0599999999999	6.7	0.37	0.77	0.2	6.8	0.37	3.6	2.49	0.63	AAA785.CD3.X2.Y12.tile.tissue.png	55	1	2000	55	a271c3271a8d018876b4f9c78be8e9f5	0	0	0	0	0	0	0	0	0	0	0	0	0	/home/dhl_ec/bnelissen/Slides/CD3_manuscript/CD3_slides/AAA785.CD3/AAA785.CD3.run1	255	0.7	0.06	0.7	0.06	-8.61738795721	-11.2151129279	2.11372862942	1.66292429687
0.0	8462.0	0.0	626.0	8462.0	4000000.0	0.0	2.0	1.58	1.67	1.78	0.0899999999999	10.24	0.36	1.34	0.21	5.43	0.13	1.99	1.48	0.35	AAA785.CD3.X2.Y13.tile.tissue.png	56	1	2000	56	9466812dfd9443defa113046e97bade6	0	0	0	0	0	0	0	0	0	0	0	0	0	/home/dhl_ec/bnelissen/Slides/CD3_manuscript/CD3_slides/AAA785.CD3/AAA785.CD3.run1	255	0.7	0.06	0.7	0.06	0.0	-12.3739352385	2.71465402313	2.69329055383
367174.0	4000000.0	137112.0	7996.0	4000000.0	4000000.0	2757.0	1.0	2.75	1.52	1.09	0.05	13.41	0.29	0.72	0.04	12.54	0.67	3.02	1.47	0.43	AAA785.CD3.X2.Y2.tile.tissue.png	57	1	2000	57	c95af4c20510df2c30302a0db29422c9	0	0	0	0	0	0	0	0	0	0	0	0	0	/home/dhl_ec/bnelissen/Slides/CD3_manuscript/CD3_slides/AAA785.CD3/AAA785.CD3.run1	255	0.768551584416	0.134727719716	0.768551584416	0.134727719716	-8.21630037489	-11.933856025	0.157702712097	0.0803410082788
150149.0	3335789.0	58320.0	24133.0	3335789.0	4000000.0	1294.0	11.0	0.97	1.36	1.1	0.04	7.3	0.58	1.21	0.13	11.67	0.56	3.38	2.34	0.66	AAA785.CD3.X2.Y3.tile.tissue.png	58	1	2000	58	31c65b8d7bb55e66a293fae99f8fc7ff	0	0	0	0	0	0	0	0	0	0	0	0	0	/home/dhl_ec/bnelissen/Slides/CD3_manuscript/CD3_slides/AAA785.CD3/AAA785.CD3.run1	255	0.7	0.0727363606034	0.7	0.0727363606034	-8.95597395495	-12.768681214	1.64202786869	0.331196484375
30778.0	2802062.0	15889.0	26187.0	2802062.0	4000000.0	432.0	2.0	1.26	1.99	1.79	0.0799999999999	10.3	0.59	1.21	0.16	12.82	0.49	3.4	2.32	0.66	AAA785.CD3.X2.Y4.tile.tissue.png	59	1	2000	59	01f45aea2c8711d9995ca8b4cf97dfb6	0	0	0	0	0	0	0	0	0	0	0	0	0	/home/dhl_ec/bnelissen/Slides/CD3_manuscript/CD3_slides/AAA785.CD3/AAA785.CD3.run1	255	0.7	0.06	0.7	0.06	-8.86793787872	-12.3367134076	2.29964253361	0.272652421875
27666.0	1488326.0	12866.0	16283.0	1488326.0	4000000.0	303.0	9.0	1.19	1.72	1.74	0.0800000000002	10.45	0.56	1.19	0.23	11.01	0.4	3.34	2.28	0.64	AAA785.CD3.X2.Y5.tile.tissue.png	60	1	2000	60	e8ca105c7f2fa60a3f57f38fdda27952	0	0	0	0	0	0	0	0	0	0	0	0	0	/home/dhl_ec/bnelissen/Slides/CD3_manuscript/CD3_slides/AAA785.CD3/AAA785.CD3.run1	255	0.7	0.06	0.7	0.06	-9.19926315202	-11.7892981251	2.24616849765	0.20635559375
11168.0	1139513.0	5086.0	14954.0	1139513.0	4000000.0	110.0	2.0	2.03	2.53	1.75	0.0799999999999	9.84	0.57	1.2	0.26	10.56	0.39	3.37	2.31	0.6	AAA785.CD3.X2.Y6.tile.tissue.png	61	1	2000	61	e4efd12d2ff932d177e25a41e6799644	0	0	0	0	0	0	0	0	0	0	0	0	0	/home/dhl_ec/bnelissen/Slides/CD3_manuscript/CD3_slides/AAA785.CD3/AAA785.CD3.run1	255	0.7	0.06	0.7	0.06	-9.24018331395	-11.7167668021	3.38976315086	0.279711664062
3700.0	1024380.0	1759.0	14843.0	1024380.0	4000000.0	40.0	9.0	2.83	1.98	1.78	0.0799999999999	10.07	0.57	1.19	0.26	10.28	0.39	3.42	2.39	0.58	AAA785.CD3.X2.Y7.tile.tissue.png	62	1	2000	62	7ed67c4ab30ad0cb5aba5d981f6f5a37	0	0	0	0	0	0	0	0	0	0	0	0	0	/home/dhl_ec/bnelissen/Slides/CD3_manuscript/CD3_slides/AAA785.CD3/AAA785.CD3.run1	255	0.7	0.06	0.7	0.06	-9.0969974694	-11.5615204033	2.16616822977	0.215152570313
397.0	691964.0	245.0	7080.0	691964.0	4000000.0	6.0	6.0	3.23	3.19	1.78	0.0699999999999	10.66	0.57	1.33	0.32	10.25	0.39	3.4	2.32	0.58	AAA785.CD3.X2.Y8.tile.tissue.png	63	1	2000	63	2ddda76b0a909bf6bc7519a7fd19329c	0	0	0	0	0	0	0	0	0	0	0	0	0	/home/dhl_ec/bnelissen/Slides/CD3_manuscript/CD3_slides/AAA785.CD3/AAA785.CD3.run1	255	0.7	0.06	0.7	0.06	-8.194639706	-11.5014957293	1.23130199816	0.15594653125
19266.0	866562.0	6492.0	12274.0	866562.0	4000000.0	118.0	4.0	3.31	2.89	1.08	0.05	6.61	0.38	0.73	0.18	7.59	0.25	2.22	1.52	0.6	AAA785.CD3.X2.Y9.tile.tissue.png	64	1	2000	64	4cb7012c31e054a10cf086f7b2733446	0	0	0	0	0	0	0	0	0	0	0	0	0	/home/dhl_ec/bnelissen/Slides/CD3_manuscript/CD3_slides/AAA785.CD3/AAA785.CD3.run1	255	0.7	0.06	0.7	0.06	-8.55946541497	-11.9259113512	1.42314304006	0.179248328125
0.0	5988.0	0.0	602.0	5988.0	4000000.0	0.0	3.0	3.21	1.79	1.1	0.0599999999999	6.52	0.56	1.22	0.32	8.05	0.22	2.56	1.54	0.61	AAA785.CD3.X3.Y0.tile.tissue.png	65	1	2000	65	6dd38b3b6aa02952fbae23d8558e8c92	0	0	0	0	0	0	0	0	0	0	0	0	0	/home/dhl_ec/bnelissen/Slides/CD3_manuscript/CD3_slides/AAA785.CD3/AAA785.CD3.run1	255	0.7	0.06	0.7	0.06	0.0	-10.8809485228	2.77071525864	1.08730562543
43135.0	622553.0	17077.0	6440.0	622553.0	4000000.0	362.0	7.0	3.42	2.82	1.06	0.0700000000002	10.26	0.56	1.21	0.28	8.23	0.36	2.97	2.33	0.61	AAA785.CD3.X3.Y1.tile.tissue.png	66	1	2000	66	52d92c7f560a4720aa80127090472970	0	0	0	0	0	0	0	0	0	0	0	0	0	/home/dhl_ec/bnelissen/Slides/CD3_manuscript/CD3_slides/AAA785.CD3/AAA785.CD3.run1	255	0.7	0.06	0.7	0.06	-9.0807865788	-12.0475429508	1.54795663746	0.121742382812
40676.0	3949130.0	15626.0	9277.0	3949130.0	4000000.0	352.0	1.0	2.83	2.28	1.78	0.0700000000002	9.74	0.57	1.2	0.0899999999999	14.04	0.57	2.68	1.64	0.65	AAA785.CD3.X3.Y10.tile.tissue.png	67	1	2000	67	78e59b2192629765b9f9130ae558e30c	0	0	0	0	0	0	0	0	0	0	0	0	0	/home/dhl_ec/bnelissen/Slides/CD3_manuscript/CD3_slides/AAA785.CD3/AAA785.CD3.run1	255	0.7	0.0658554017237	0.7	0.0658554017237	-9.23803626861	-12.3810025548	1.72964014571	0.181622225586
53506.0	3996935.0	17997.0	8341.0	3996935.0	4000000.0	368.0	1.0	1.17	2.25	1.17	0.04	6.68	0.37	0.76	0.0599999999999	10.84	0.56	2.9	1.53	0.44	AAA785.CD3.X3.Y11.tile.tissue.png	68	1	2000	68	5ece0fab58a37b1a1374c04ab7578f0c	0	0	0	0	0	0	0	0	0	0	0	0	0	/home/dhl_ec/bnelissen/Slides/CD3_manuscript/CD3_slides/AAA785.CD3/AAA785.CD3.run1	255	0.7	0.0784290340002	0.7	0.0784290340002	-9.36132642819	-12.6074936953	1.50198617013	0.308332942139
27493.0	3901116.0	9898.0	10130.0	3901116.0	4000000.0	190.0	2.0	0.94	1.5	1.14	0.0699999999999	9.53	0.36	0.73	0.0599999999999	9.68	0.36	2.1	1.46	0.71	AAA785.CD3.X3.Y12.tile.tissue.png	69	1	2000	69	4b0e0f9e346ca7aa9da175ff58de46d3	0	0	0	0	0	0	0	0	0	0	0	0	0	/home/dhl_ec/bnelissen/Slides/CD3_manuscript/CD3_slides/AAA785.CD3/AAA785.CD3.run1	255	0.7	0.0627844673253	0.7	0.0627844673253	-8.98883471079	-12.8067230693	1.29476867067	0.292542583008
176.0	3194386.0	116.0	11559.0	3194386.0	4000000.0	3.0	2.0	1.6	1.96	1.15	0.0400000000002	6.57	0.36	0.71	0.0900000000001	8.65	0.34	2.18	1.48	0.64	AAA785.CD3.X3.Y13.tile.tissue.png	70	1	2000	70	7567a0c180a106611919a011dff76718	0	0	0	0	0	0	0	0	0	0	0	0	0	/home/dhl_ec/bnelissen/Slides/CD3_manuscript/CD3_slides/AAA785.CD3/AAA785.CD3.run1	255	0.7	0.06	0.7	0.06	-8.10401842608	-10.936557229	0.758953702588	0.176457367187
0.0	73686.0	0.0	3043.0	73686.0	4000000.0	0.0	4.0	2.21	2.92	1.14	0.0599999999999	6.48	0.37	0.82	0.2	6.09	0.23	3.17	2.37	1.44	AAA785.CD3.X3.Y14.tile.tissue.png	71	1	2000	71	1091642a6c5acd18a0093aade10efe43	0	0	0	0	0	0	0	0	0	0	0	0	0	/home/dhl_ec/bnelissen/Slides/CD3_manuscript/CD3_slides/AAA785.CD3/AAA785.CD3.run1	255	0.7	0.06	0.7	0.06	-8.47393544055	-12.0949987547	2.97550031325	2.87914645801
558943.0	3901315.0	188181.0	8119.0	3901315.0	4000000.0	3653.0	1.0	2.31	2.11	1.81	0.0700000000002	11.44	0.37	0.74	0.0599999999999	15.27	0.44	2.16	1.49	1.22	AAA785.CD3.X3.Y2.tile.tissue.png	72	1	2000	72	0bc41af3f4e4d2996e052e987e6ac212	0	0	0	0	0	0	0	0	0	0	0	0	0	/home/dhl_ec/bnelissen/Slides/CD3_manuscript/CD3_slides/AAA785.CD3/AAA785.CD3.run1	255	0.7	0.143394335314	0.7	0.143394335314	-8.17744849481	-12.3564529086	0.34556965563	0.130002853516
158547.0	3831617.0	58527.0	12952.0	3831617.0	4000000.0	1176.0	1.0	2.89	1.96	1.12	0.0499999999997	7.14	0.37	0.75	0.0599999999999	10.89	0.39	2.18	1.52	0.44	AAA785.CD3.X3.Y3.tile.tissue.png	73	1	2000	73	cce0f93e278f49751c730ea1f9ac61bd	0	0	0	0	0	0	0	0	0	0	0	0	0	/home/dhl_ec/bnelissen/Slides/CD3_manuscript/CD3_slides/AAA785.CD3/AAA785.CD3.run1	255	0.7	0.0692609766699	0.7	0.0692609766699	-8.32150205955	-12.1797998408	0.564553284687	0.182335311523
11030.0	2479437.0	5615.0	33473.0	2479437.0	4000000.0	153.0	22.0	3.62	2.6	1.12	0.04	6.76	0.37	0.74	0.12	8.55	0.31	2.27	1.52	0.42	AAA785.CD3.X3.Y4.tile.tissue.png	74	1	2000	74	46964e717dc9cb82b98a4d546240a709	0	0	0	0	0	0	0	0	0	0	0	0	0	/home/dhl_ec/bnelissen/Slides/CD3_manuscript/CD3_slides/AAA785.CD3/AAA785.CD3.run1	255	0.7	0.06	0.7	0.06	-8.99549046521	-12.5364494576	2.16891716618	0.278557765625
28390.0	3393841.0	14634.0	18429.0	3393841.0	4000000.0	415.0	3.0	2.45	2.79	1.1	0.04	6.9	0.57	1.22	0.12	13.16	0.53	3.31	2.27	0.63	AAA785.CD3.X3.Y5.tile.tissue.png	75	1	2000	75	c7ff7332ae7c67d1f4c638115effa876	0	0	0	0	0	0	0	0	0	0	0	0	0	/home/dhl_ec/bnelissen/Slides/CD3_manuscript/CD3_slides/AAA785.CD3/AAA785.CD3.run1	255	0.7	0.06	0.7	0.06	-8.78574430112	-12.117838494	2.05526241776	0.188848884766
17460.0	3659200.0	8324.0	19299.0	3659200.0	4000000.0	213.0	5.0	2.26	2.43	1.78	0.0699999999997	9.54	0.39	1.19	0.1	13.25	0.54	3.33	2.28	0.69	AAA785.CD3.X3.Y6.tile.tissue.png	76	1	2000	76	49f88c02771ca3f1fc04037d1359e4bd	0	0	0	0	0	0	0	0	0	0	0	0	0	/home/dhl_ec/bnelissen/Slides/CD3_manuscript/CD3_slides/AAA785.CD3/AAA785.CD3.run1	255	0.7	0.06	0.7	0.06	-9.13855676765	-11.8831148697	3.06461120837	0.290054
44311.0	3066290.0	17439.0	32920.0	3066290.0	4000000.0	397.0	8.0	2.84	3.5	1.75	0.0700000000002	12.24	0.57	1.21	0.14	14.38	0.5	3.35	2.28	0.63	AAA785.CD3.X3.Y7.tile.tissue.png	77	1	2000	77	da07778715480c623b2662922bb926dd	0	0	0	0	0	0	0	0	0	0	0	0	0	/home/dhl_ec/bnelissen/Slides/CD3_manuscript/CD3_slides/AAA785.CD3/AAA785.CD3.run1	255	0.7	0.06	0.7	0.06	-9.47070543902	-12.6713426044	3.02421575494	0.369116476562
25971.0	3197636.0	11423.0	13138.0	3197636.0	4000000.0	284.0	2.0	1.46	2.22	1.72	0.0699999999997	8.02	0.39	0.77	0.0900000000001	9.46	0.36	2.25	1.53	0.43	AAA785.CD3.X3.Y8.tile.tissue.png	78	1	2000	78	6040e10866e5b711e7ad267e845cc313	0	0	0	0	0	0	0	0	0	0	0	0	0	/home/dhl_ec/bnelissen/Slides/CD3_manuscript/CD3_slides/AAA785.CD3/AAA785.CD3.run1	255	0.7	0.06	0.7	0.06	-9.20805933103	-12.0535884487	1.76885550733	0.197728703125
123140.0	3920632.0	45034.0	9910.0	3920632.0	4000000.0	922.0	2.0	1.92	1.88	1.19	0.0499999999997	7.4	0.51	0.74	0.0700000000002	10.99	0.39	2.89	2.31	0.66	AAA785.CD3.X3.Y9.tile.tissue.png	79	1	2000	79	1bbbaf2ca95eb954ad3ca790f2fa0aca	0	0	0	0	0	0	0	0	0	0	0	0	0	/home/dhl_ec/bnelissen/Slides/CD3_manuscript/CD3_slides/AAA785.CD3/AAA785.CD3.run1	255	0.7	0.0822956924026	0.7	0.0822956924026	-9.4261652516	-12.9511376858	1.7508952594	0.295365067383
82.0	4284.0	41.0	306.0	4284.0	4000000.0	1.0	1.0	1.22	1.75	1.76	0.0900000000001	9.66	0.57	1.23	0.32	8.97	0.3	3.17	2.33	0.56	AAA785.CD3.X4.Y0.tile.tissue.png	80	1	2000	80	e9ed57269e3f9a7de23c97b47d79fa68	0	0	0	0	0	0	0	0	0	0	0	0	0	/home/dhl_ec/bnelissen/Slides/CD3_manuscript/CD3_slides/AAA785.CD3/AAA785.CD3.run1	255	0.7	0.06	0.7	0.06	-9.25585635323	-11.4727997777	3.44828665326	1.50605718518
216.0	76701.0	65.0	2322.0	76701.0	4000000.0	1.0	3.0	1.23	1.84	1.78	0.0799999999999	9.86	0.57	1.19	0.33	7.12	0.2	2.12	1.5	0.38	AAA785.CD3.X4.Y1.tile.tissue.png	81	1	2000	81	f88fd68afefbb352894cf3adf35b8f99	0	0	0	0	0	0	0	0	0	0	0	0	0	/home/dhl_ec/bnelissen/Slides/CD3_manuscript/CD3_slides/AAA785.CD3/AAA785.CD3.run1	255	0.7	0.06	0.7	0.06	-5.96355921495	-10.4868903075	0.0694513634476	0.156212029785
74890.0	2525445.0	30028.0	45138.0	2525445.0	4000000.0	690.0	36.0	0.87	1.41	1.09	0.0500000000002	6.79	0.39	0.72	0.11	8.64	0.34	2.47	1.51	0.44	AAA785.CD3.X4.Y10.tile.tissue.png	82	1	2000	82	2a1ba15b3650f945774e1204d09bfb90	0	0	0	0	0	0	0	0	0	0	0	0	0	/home/dhl_ec/bnelissen/Slides/CD3_manuscript/CD3_slides/AAA785.CD3/AAA785.CD3.run1	255	0.7	0.06	0.7	0.06	-9.7636229986	-13.0897262757	2.78079875247	0.374581273437
28862.0	2854334.0	12172.0	31376.0	2854334.0	4000000.0	282.0	28.0	2.41	2.74	1.1	0.0500000000002	6.8	0.38	0.74	0.0999999999999	8.91	0.34	2.26	1.51	0.440000000001	AAA785.CD3.X4.Y11.tile.tissue.png	83	1	2000	83	fb0c78e401e4dd97c5328e77e99a88f0	0	0	0	0	0	0	0	0	0	0	0	0	0	/home/dhl_ec/bnelissen/Slides/CD3_manuscript/CD3_slides/AAA785.CD3/AAA785.CD3.run1	255	0.7	0.06	0.7	0.06	-9.59554834262	-12.7149457863	2.65322288296	0.300792851563
16836.0	3970179.0	7426.0	10313.0	3970179.0	4000000.0	174.0	1.0	2.31	2.65	1.18	0.0500000000002	6.38	0.37	0.75	0.0599999999999	9.43	0.37	2.17	2.43	0.7	AAA785.CD3.X4.Y12.tile.tissue.png	84	1	2000	84	872dcb5f4c75082acad491a448216094	0	0	0	0	0	0	0	0	0	0	0	0	0	/home/dhl_ec/bnelissen/Slides/CD3_manuscript/CD3_slides/AAA785.CD3/AAA785.CD3.run1	255	0.7	0.06	0.7	0.06	-9.51576559504	-12.3827947963	1.86322303265	0.145186992188
13698.0	3995647.0	5554.0	8525.0	3995647.0	4000000.0	124.0	1.0	3.63	1.92	1.1	0.0500000000002	6.5	0.37	0.74	0.0599999999999	9.62	0.37	2.16	1.52	0.57	AAA785.CD3.X4.Y13.tile.tissue.png	85	1	2000	85	407c6ba4268915192ff016c96e9acfcc	0	0	0	0	0	0	0	0	0	0	0	0	0	/home/dhl_ec/bnelissen/Slides/CD3_manuscript/CD3_slides/AAA785.CD3/AAA785.CD3.run1	255	0.7	0.06	0.7	0.06	-9.42741719957	-12.1060081303	0.995636857198	0.108653625488
268.0	1501266.0	72.0	12284.0	1501266.0	4000000.0	1.0	6.0	2.87	2.23	1.14	0.0599999999999	6.94	0.37	0.74	0.16	7.65	0.27	2.17	1.52	0.49	AAA785.CD3.X4.Y14.tile.tissue.png	86	1	2000	86	d8f543c277c27fd1729c0f3e41d63d0e	0	0	0	0	0	0	0	0	0	0	0	0	0	/home/dhl_ec/bnelissen/Slides/CD3_manuscript/CD3_slides/AAA785.CD3/AAA785.CD3.run1	255	0.7	0.06	0.7	0.06	-8.99998490147	-10.6878506827	1.01463593107	0.570745710938
0.0	0.0	0.0	0.0	0.0	4000000.0	0.0	0.0	3.49	2.35	1.12	0.0500000000002	5.48	0.29	0.88	0.31	5.14	0.13	1.99	1.54	0.42	AAA785.CD3.X4.Y15.tile.tissue.png	87	1	2000	87	daddb34f7ef9fcc7188e074666a632e8	0	0	0	0	0	0	0	0	0	0	0	0	0	/home/dhl_ec/bnelissen/Slides/CD3_manuscript/CD3_slides/AAA785.CD3/AAA785.CD3.run1	255	1.0	0.06	1.0	0.06	0.0	0.0	0.0	4.0358375
168144.0	1547117.0	55842.0	11675.0	1547117.0	4000000.0	1096.0	4.0	2.9	2.8	1.14	0.0500000000002	6.92	0.37	0.74	0.15	9.67	0.3	2.2	1.53	0.449999999999	AAA785.CD3.X4.Y2.tile.tissue.png	88	1	2000	88	f199fac2af2fcca7690f129b33f337a6	0	0	0	0	0	0	0	0	0	0	0	0	0	/home/dhl_ec/bnelissen/Slides/CD3_manuscript/CD3_slides/AAA785.CD3/AAA785.CD3.run1	255	0.7	0.06	0.7	0.06	-9.13699361013	-12.374194547	1.84920236402	0.454418320313
160981.0	3630339.0	60189.0	14511.0	3630339.0	4000000.0	1261.0	4.0	0.91	2.01	1.11	0.0500000000002	7.0	0.36	0.72	0.0700000000002	12.67	0.38	2.49	1.52	0.45	AAA785.CD3.X4.Y3.tile.tissue.png	89	1	2000	89	63aa7e177193fcc23f75d4a3cf8d74fa	0	0	0	0	0	0	0	0	0	0	0	0	0	/home/dhl_ec/bnelissen/Slides/CD3_manuscript/CD3_slides/AAA785.CD3/AAA785.CD3.run1	255	0.7	0.100990804596	0.7	0.100990804596	-8.90004245944	-13.15580879	1.21642227505	0.287573804687
22091.0	3138682.0	10775.0	27331.0	3138682.0	4000000.0	284.0	9.0	0.91	1.81	1.14	0.0499999999997	7.2	0.38	0.73	0.0900000000001	9.39	0.52	3.41	2.32	0.62	AAA785.CD3.X4.Y4.tile.tissue.png	90	1	2000	90	8da6fa37e7e45f7cfbd46b5abb3641e2	0	0	0	0	0	0	0	0	0	0	0	0	0	/home/dhl_ec/bnelissen/Slides/CD3_manuscript/CD3_slides/AAA785.CD3/AAA785.CD3.run1	255	0.7	0.06	0.7	0.06	-9.19259066816	-12.650706259	2.62759523858	0.320166867187
9351.0	2202844.0	4821.0	44831.0	2202844.0	4000000.0	130.0	22.0	1.28	1.82	1.17	0.0500000000002	6.91	0.39	0.76	0.13	8.27	0.45	3.49	1.66	0.47	AAA785.CD3.X4.Y5.tile.tissue.png	91	1	2000	91	48eee4f4c924aa2529542cda98942c20	0	0	0	0	0	0	0	0	0	0	0	0	0	/home/dhl_ec/bnelissen/Slides/CD3_manuscript/CD3_slides/AAA785.CD3/AAA785.CD3.run1	255	0.7	0.06	0.7	0.06	-8.74191069428	-12.2160984351	2.37868963936	0.271144265625
11392.0	3971023.0	5824.0	9310.0	3971023.0	4000000.0	167.0	1.0	1.05	2.31	1.12	0.04	6.12	0.36	0.73	0.0500000000002	9.45	0.36	2.13	1.48	0.49	AAA785.CD3.X4.Y6.tile.tissue.png	92	1	2000	92	e3bac03c10546fba7f8d03b27229f434	0	0	0	0	0	0	0	0	0	0	0	0	0	/home/dhl_ec/bnelissen/Slides/CD3_manuscript/CD3_slides/AAA785.CD3/AAA785.CD3.run1	255	0.7	0.0728990844705	0.7	0.0728990844705	-8.08839623338	-12.0829362356	0.932230741281	0.0570142961426
12265.0	3771421.0	5506.0	15760.0	3771421.0	4000000.0	131.0	2.0	1.3	3.31	1.15	0.0500000000002	7.79	0.57	1.21	0.0999999999999	12.4	0.36	2.14	1.48	0.43	AAA785.CD3.X4.Y7.tile.tissue.png	93	1	2000	93	aacd3bc011a58e8413e5228504e09aa5	0	0	0	0	0	0	0	0	0	0	0	0	0	/home/dhl_ec/bnelissen/Slides/CD3_manuscript/CD3_slides/AAA785.CD3/AAA785.CD3.run1	255	0.7	0.06	0.7	0.06	-9.06472978405	-12.1758081439	2.73601378916	0.274056179688
18662.0	3582951.0	8699.0	23297.0	3582951.0	4000000.0	208.0	3.0	0.88	1.56	1.1	0.0499999999997	7.12	0.38	0.73	0.0700000000002	9.46	0.54	3.36	2.34	0.639999999999	AAA785.CD3.X4.Y8.tile.tissue.png	94	1	2000	94	5c8d00ccf1be61606a30ea7f91b6a5f1	0	0	0	0	0	0	0	0	0	0	0	0	0	/home/dhl_ec/bnelissen/Slides/CD3_manuscript/CD3_slides/AAA785.CD3/AAA785.CD3.run1	255	0.7	0.06	0.7	0.06	-9.15251009638	-12.5383009695	3.07115307279	0.377489539062
43826.0	3842315.0	20087.0	14161.0	3842315.0	4000000.0	465.0	2.0	2.68	2.75	1.74	0.0700000000002	10.08	0.38	0.75	0.0600000000004	10.0	0.37	2.2	1.52	0.43	AAA785.CD3.X4.Y9.tile.tissue.png	95	1	2000	95	0d1c46f9b625c399abb72f6ff5694a02	0	0	0	0	0	0	0	0	0	0	0	0	0	/home/dhl_ec/bnelissen/Slides/CD3_manuscript/CD3_slides/AAA785.CD3/AAA785.CD3.run1	255	0.7	0.06	0.7	0.06	-9.42690157696	-12.8256901084	2.56381558099	0.338444363281
0.0	0.0	0.0	0.0	0.0	4000000.0	0.0	0.0	1.86	3.27	1.14	0.0599999999999	6.19	0.48	1.58	0.36	6.95	0.2	3.0	1.53	0.6	AAA785.CD3.X5.Y0.tile.tissue.png	96	1	2000	96	1f62368afdb22b7f9c583f6675420671	0	0	0	0	0	0	0	0	0	0	0	0	0	/home/dhl_ec/bnelissen/Slides/CD3_manuscript/CD3_slides/AAA785.CD3/AAA785.CD3.run1	255	1.0	0.06	1.0	0.06	0.0	-10.2622845892	0.0	3.55933277822
0.0	0.0	0.0	0.0	0.0	4000000.0	0.0	0.0	3.14	1.21	1.12	0.0599999999999	6.17	0.28	0.84	0.21	4.41	0.13	1.94	1.5	0.45	AAA785.CD3.X5.Y1.tile.tissue.png	97	1	2000	97	bf1cf8e860469317a7fc593d1d3d77ae	0	0	0	0	0	0	0	0	0	0	0	0	0	/home/dhl_ec/bnelissen/Slides/CD3_manuscript/CD3_slides/AAA785.CD3/AAA785.CD3.run1	255	1.0	0.06	1.0	0.06	0.0	-11.9576469823	0.0	4.85974949461
39201.0	2824097.0	17174.0	37842.0	2824097.0	4000000.0	371.0	35.0	2.34	2.1	1.07	0.0500000000002	7.07	0.59	1.25	0.17	13.78	0.5	3.43	2.32	0.64	AAA785.CD3.X5.Y10.tile.tissue.png	98	1	2000	98	089d21904022400ed5e5a80a469a5721	0	0	0	0	0	0	0	0	0	0	0	0	0	/home/dhl_ec/bnelissen/Slides/CD3_manuscript/CD3_slides/AAA785.CD3/AAA785.CD3.run1	255	0.7	0.06	0.7	0.06	-9.37453347796	-12.6748731548	2.56365655748	0.329048289062
49817.0	1853182.0	21991.0	54801.0	1853182.0	4000000.0	461.0	35.0	2.54	3.18	1.37	0.0499999999997	7.23	0.4	0.73	0.14	8.42	0.44	3.51	2.32	0.66	AAA785.CD3.X5.Y11.tile.tissue.png	99	1	2000	99	ad80bd06e72dae052e155e005439b5c3	0	0	0	0	0	0	0	0	0	0	0	0	0	/home/dhl_ec/bnelissen/Slides/CD3_manuscript/CD3_slides/AAA785.CD3/AAA785.CD3.run1	255	0.7	0.06	0.7	0.06	-9.57982005474	-12.945279567	3.5971655844	0.358896898438
38897.0	2446798.0	15453.0	19959.0	2446798.0	4000000.0	343.0	18.0	1.56	1.82	1.1	0.0500000000002	6.49	0.58	1.23	0.19	8.65	0.51	2.85	1.66	0.42	AAA785.CD3.X5.Y12.tile.tissue.png	100	1	2000	100	cc2f3b9a391283c12212197ad0c0c93d	0	0	0	0	0	0	0	0	0	0	0	0	0	/home/dhl_ec/bnelissen/Slides/CD3_manuscript/CD3_slides/AAA785.CD3/AAA785.CD3.run1	255	0.7	0.06	0.7	0.06	-9.72676103286	-12.5456123781	2.69285427327	0.261270828125
67462.0	3989942.0	25455.0	8793.0	3989942.0	4000000.0	544.0	1.0	1.16	1.63	1.75	0.0799999999999	10.61	0.56	1.21	0.0799999999999	10.87	0.38	2.17	1.51	0.45	AAA785.CD3.X5.Y13.tile.tissue.png	101	1	2000	101	21ce67c162bcc829b7b9c3918139738c	0	0	0	0	0	0	0	0	0	0	0	0	0	/home/dhl_ec/bnelissen/Slides/CD3_manuscript/CD3_slides/AAA785.CD3/AAA785.CD3.run1	255	0.7	0.06	0.7	0.06	-9.63375581919	-12.381731271	1.31015172385	0.182706304993
542.0	3276267.0	251.0	14192.0	3276267.0	4000000.0	6.0	2.0	0.8	1.95	1.76	0.0700000000002	9.52	0.36	0.72	0.0799999999999	8.96	0.51	3.34	2.3	0.62	AAA785.CD3.X5.Y14.tile.tissue.png	102	1	2000	102	3e434cecf8112d61b904bb932952f4a4	0	0	0	0	0	0	0	0	0	0	0	0	0	/home/dhl_ec/bnelissen/Slides/CD3_manuscript/CD3_slides/AAA785.CD3/AAA785.CD3.run1	255	0.7	0.06	0.7	0.06	-8.83649745241	-11.9955049354	0.731383565492	0.138792878906
0.0	887418.0	0.0	10119.0	887418.0	4000000.0	0.0	6.0	1.12	1.17	1.11	0.0500000000002	6.86	0.42	0.86	0.17	6.79	0.17	2.18	1.47	0.38	AAA785.CD3.X5.Y15.tile.tissue.png	103	1	2000	103	b4fe264b736daf3dae7157eb8056adcc	0	0	0	0	0	0	0	0	0	0	0	0	0	/home/dhl_ec/bnelissen/Slides/CD3_manuscript/CD3_slides/AAA785.CD3/AAA785.CD3.run1	255	0.7	0.06	0.7	0.06	-8.33699613047	-11.0189257253	1.31490607181	1.05148376758
0.0	0.0	0.0	0.0	0.0	4000000.0	0.0	0.0	0.72	0.95	1.11	0.0499999999997	6.32	0.34	0.85	0.21	4.59	0.12	1.96	1.52	0.36	AAA785.CD3.X5.Y16.tile.tissue.png	104	1	2000	104	69a1e9e3d6ff94b6566b30ef21bbc899	0	0	0	0	0	0	0	0	0	0	0	0	0	/home/dhl_ec/bnelissen/Slides/CD3_manuscript/CD3_slides/AAA785.CD3/AAA785.CD3.run1	255	1.0	0.06	1.0	0.06	0.0	-10.1004400334	0.0	5.77698202066
138.0	16327.0	72.0	1152.0	16327.0	4000000.0	2.0	3.0	0.78	1.12	1.14	0.0599999999999	6.66	0.38	0.81	0.22	6.39	0.31	3.13	1.53	0.64	AAA785.CD3.X5.Y2.tile.tissue.png	105	1	2000	105	928eb446cb90491cfd8b695a72cd9286	0	0	0	0	0	0	0	0	0	0	0	0	0	/home/dhl_ec/bnelissen/Slides/CD3_manuscript/CD3_slides/AAA785.CD3/AAA785.CD3.run1	255	0.7	0.06	0.7	0.06	-9.33325264717	-12.0435311759	1.63725149572	4.60444350842
5267.0	169874.0	2254.0	5358.0	169874.0	4000000.0	49.0	11.0	1.51	1.51	1.45	0.0700000000002	9.38	0.36	1.1	0.21	6.47	0.26	2.08	1.48	0.55	AAA785.CD3.X5.Y3.tile.tissue.png	106	1	2000	106	97fdd5a12c6c1e7b77c12f1b866f5cc9	0	0	0	0	0	0	0	0	0	0	0	0	0	/home/dhl_ec/bnelissen/Slides/CD3_manuscript/CD3_slides/AAA785.CD3/AAA785.CD3.run1	255	0.7	0.06	0.7	0.06	-9.53483851739	-12.7347498314	2.60115106633	0.1660108125
11686.0	655570.0	5679.0	10221.0	655570.0	4000000.0	137.0	6.0	1.19	1.75	1.78	0.0700000000002	10.34	0.57	0.79	0.18	6.93	0.36	3.34	2.33	0.58	AAA785.CD3.X5.Y4.tile.tissue.png	107	1	2000	107	81cf5e90b7cdddcfef5884a997b81e82	0	0	0	0	0	0	0	0	0	0	0	0	0	/home/dhl_ec/bnelissen/Slides/CD3_manuscript/CD3_slides/AAA785.CD3/AAA785.CD3.run1	255	0.7	0.06	0.7	0.06	-9.35683642201	-12.7008854938	2.7957147007	0.2193291875
16568.0	2177171.0	7798.0	18259.0	2177171.0	4000000.0	183.0	3.0	1.19	1.87	1.76	0.0800000000004	10.18	0.57	1.2	0.2	12.78	0.51	3.41	2.27	0.61	AAA785.CD3.X5.Y5.tile.tissue.png	108	1	2000	108	04c0d70e92885634c6fecaa865c91b2b	0	0	0	0	0	0	0	0	0	0	0	0	0	/home/dhl_ec/bnelissen/Slides/CD3_manuscript/CD3_slides/AAA785.CD3/AAA785.CD3.run1	255	0.7	0.06	0.7	0.06	-9.45766406259	-12.6574178678	3.81148791807	0.294029578125
9372.0	2870029.0	4750.0	22885.0	2870029.0	4000000.0	119.0	6.0	1.13	1.86	1.75	0.0700000000002	10.43	0.36	0.71	0.0900000000001	8.66	0.33	2.24	1.52	0.48	AAA785.CD3.X5.Y6.tile.tissue.png	109	1	2000	109	59a4c69cb5ccd16ae33fc45791aa4e6b	0	0	0	0	0	0	0	0	0	0	0	0	0	/home/dhl_ec/bnelissen/Slides/CD3_manuscript/CD3_slides/AAA785.CD3/AAA785.CD3.run1	255	0.7	0.06	0.7	0.06	-9.3383413348	-12.7009708091	3.41896317034	0.296044367187
4812.0	3987860.0	1967.0	8358.0	3987860.0	4000000.0	45.0	1.0	1.14	3.45	1.17	0.0499999999997	6.1	0.56	1.21	0.0799999999999	13.51	0.55	3.29	2.31	0.65	AAA785.CD3.X5.Y7.tile.tissue.png	110	1	2000	110	ac3d2087d1ad968fba0048bd8fd58bab	0	0	0	0	0	0	0	0	0	0	0	0	0	/home/dhl_ec/bnelissen/Slides/CD3_manuscript/CD3_slides/AAA785.CD3/AAA785.CD3.run1	255	0.7	0.0677206296137	0.7	0.0677206296137	-8.76487583943	-11.7194155281	1.51215025797	0.0612346088257
5484.0	3998531.0	2816.0	8366.0	3998531.0	4000000.0	80.0	1.0	2.61	2.36	1.76	0.0699999999997	6.92	0.36	0.72	0.0599999999999	9.45	0.44	2.09	1.47	0.42	AAA785.CD3.X5.Y8.tile.tissue.png	111	1	2000	111	4b58baf789b2accc922d9e2889ad8197	0	0	0	0	0	0	0	0	0	0	0	0	0	/home/dhl_ec/bnelissen/Slides/CD3_manuscript/CD3_slides/AAA785.CD3/AAA785.CD3.run1	255	0.7	0.0639714485293	0.7	0.0639714485293	-8.49704826812	-11.7986406464	1.33294064712	0.0672209284668
12600.0	3899030.0	6101.0	12889.0	3899030.0	4000000.0	160.0	3.0	2.42	2.26	1.09	0.04	7.03	0.36	0.72	0.0500000000002	9.58	0.36	2.12	1.47	0.42	AAA785.CD3.X5.Y9.tile.tissue.png	112	1	2000	112	4869520266a4165e7d04c13fd9383046	0	0	0	0	0	0	0	0	0	0	0	0	0	/home/dhl_ec/bnelissen/Slides/CD3_manuscript/CD3_slides/AAA785.CD3/AAA785.CD3.run1	255	0.7	0.0603125136903	0.7	0.0603125136903	-8.84285045869	-11.9063766811	1.58378006913	0.163793822266
30806.0	3637421.0	12765.0	12894.0	3637421.0	4000000.0	292.0	3.0	2.26	2.44	1.76	0.04	6.68	0.36	0.74	0.0700000000002	11.63	0.36	2.2	1.52	0.44	AAA785.CD3.X6.Y10.tile.tissue.png	113	1	2000	113	e3768ea753f1d5a9e10e515e7c38dfae	0	0	0	0	0	0	0	0	0	0	0	0	0	/home/dhl_ec/bnelissen/Slides/CD3_manuscript/CD3_slides/AAA785.CD3/AAA785.CD3.run1	255	0.7	0.0602558208665	0.7	0.0602558208665	-9.43699797468	-12.1242261794	2.22630299088	0.213864207031
68721.0	3081032.0	28641.0	25039.0	3081032.0	4000000.0	598.0	16.0	1.64	2.22	1.17	0.0500000000002	7.32	0.38	0.74	0.0900000000001	9.49	0.35	2.18	1.49	0.42	AAA785.CD3.X6.Y11.tile.tissue.png	114	1	2000	114	adde7bf34fbe4770df34c843ffb8fd94	0	0	0	0	0	0	0	0	0	0	0	0	0	/home/dhl_ec/bnelissen/Slides/CD3_manuscript/CD3_slides/AAA785.CD3/AAA785.CD3.run1	255	0.7	0.06	0.7	0.06	-9.49960095842	-12.9093759088	3.41063646629	0.39898890625
28346.0	825910.0	10692.0	23620.0	825910.0	4000000.0	225.0	33.0	3.34	3.07	1.08	0.0500000000002	7.19	0.37	0.73	0.18	7.23	0.24	2.23	1.49	0.42	AAA785.CD3.X6.Y12.tile.tissue.png	115	1	2000	115	10b76765e6794cd16e7fd6ee414151a9	0	0	0	0	0	0	0	0	0	0	0	0	0	/home/dhl_ec/bnelissen/Slides/CD3_manuscript/CD3_slides/AAA785.CD3/AAA785.CD3.run1	255	0.7	0.06	0.7	0.06	-9.63714337696	-12.7741078809	2.89260858656	0.21649628125
133925.0	3792858.0	48608.0	14688.0	3792858.0	4000000.0	1008.0	2.0	3.58	1.82	1.11	0.0500000000002	6.64	0.37	0.72	0.0600000000004	10.41	0.38	2.37	1.47	0.43	AAA785.CD3.X6.Y13.tile.tissue.png	116	1	2000	116	ecb6965b641a9b82481f5aae9d060335	0	0	0	0	0	0	0	0	0	0	0	0	0	/home/dhl_ec/bnelissen/Slides/CD3_manuscript/CD3_slides/AAA785.CD3/AAA785.CD3.run1	255	0.7	0.0677430024899	0.7	0.0677430024899	-9.77318303203	-12.9467877659	2.23573957898	0.343261357422
5281.0	3999765.0	2415.0	8026.0	3999765.0	4000000.0	58.0	1.0	3.51	1.89	1.09	0.04	7.39	0.37	0.72	0.0599999999999	9.34	0.37	2.16	1.51	0.43	AAA785.CD3.X6.Y14.tile.tissue.png	117	1	2000	117	685ea0a3dbff268f6350adfd18d00dd2	0	0	0	0	0	0	0	0	0	0	0	0	0	/home/dhl_ec/bnelissen/Slides/CD3_manuscript/CD3_slides/AAA785.CD3/AAA785.CD3.run1	255	0.7	0.06	0.7	0.06	-9.19418315603	-11.5846885779	0.748033739991	0.0758059764757
66.0	3524866.0	34.0	15802.0	3524866.0	4000000.0	1.0	4.0	3.11	1.88	1.1	0.0499999999997	6.88	0.37	0.73	0.0699999999997	9.31	0.35	2.21	1.51	0.43	AAA785.CD3.X6.Y15.tile.tissue.png	118	1	2000	118	9daae9bf726dd4c078933401fa3c8b08	0	0	0	0	0	0	0	0	0	0	0	0	0	/home/dhl_ec/bnelissen/Slides/CD3_manuscript/CD3_slides/AAA785.CD3/AAA785.CD3.run1	255	0.7	0.06	0.7	0.06	-8.06335063066	-11.5428661332	0.987239877067	0.147125773437
61.0	495541.0	32.0	12710.0	495541.0	4000000.0	1.0	13.0	2.9	1.56	1.12	0.0599999999999	6.79	0.38	0.78	0.2	7.2	0.22	2.11	1.48	0.37	AAA785.CD3.X6.Y16.tile.tissue.png	119	1	2000	119	4d79833df223fd08eb5f71203518e57e	0	0	0	0	0	0	0	0	0	0	0	0	0	/home/dhl_ec/bnelissen/Slides/CD3_manuscript/CD3_slides/AAA785.CD3/AAA785.CD3.run1	255	0.7	0.06	0.7	0.06	-8.69296734008	-11.9265078571	2.34174046935	2.61610956836
0.0	3517.0	0.0	382.0	3517.0	4000000.0	0.0	2.0	0.78	1.16	1.11	0.0599999999999	6.47	0.38	0.81	0.22	5.7	0.13	2.06	1.54	0.36	AAA785.CD3.X6.Y3.tile.tissue.png	120	1	2000	120	87a0e1f123b472afce8a54bc4632cc9d	0	0	0	0	0	0	0	0	0	0	0	0	0	/home/dhl_ec/bnelissen/Slides/CD3_manuscript/CD3_slides/AAA785.CD3/AAA785.CD3.run1	255	0.7	0.06	0.7	0.06	0.0	-11.8363238694	1.2474608542	5.72042843246
246.0	10802.0	84.0	1154.0	10802.0	4000000.0	2.0	5.0	0.85	1.37	1.15	0.0500000000002	6.46	0.36	0.73	0.21	6.42	0.21	2.02	1.48	0.53	AAA785.CD3.X6.Y4.tile.tissue.png	121	1	2000	121	e9660182c92576ee7b34808d2c78d652	0	0	0	0	0	0	0	0	0	0	0	0	0	/home/dhl_ec/bnelissen/Slides/CD3_manuscript/CD3_slides/AAA785.CD3/AAA785.CD3.run1	255	0.7	0.06	0.7	0.06	-8.60662416599	-11.9218248719	1.8544553611	0.106958458801
129.0	15201.0	60.0	1286.0	15201.0	4000000.0	1.0	4.0	2.2	1.61	1.84	0.0799999999999	9.75	0.58	1.25	0.34	6.63	0.23	2.21	1.47	0.37	AAA785.CD3.X6.Y5.tile.tissue.png	122	1	2000	122	e701a45e6b93a765a49dbfa9f0d2381f	0	0	0	0	0	0	0	0	0	0	0	0	0	/home/dhl_ec/bnelissen/Slides/CD3_manuscript/CD3_slides/AAA785.CD3/AAA785.CD3.run1	255	0.7	0.06	0.7	0.06	-9.33950292531	-12.2487697371	2.16751979155	0.10073798877
16812.0	1593222.0	7488.0	17970.0	1593222.0	4000000.0	160.0	5.0	1.09	1.31	1.11	0.04	6.47	0.39	0.71	0.15	7.54	0.28	2.18	1.52	0.64	AAA785.CD3.X6.Y6.tile.tissue.png	123	1	2000	123	6834325273325d3d9631edeede9246cf	0	0	0	0	0	0	0	0	0	0	0	0	0	/home/dhl_ec/bnelissen/Slides/CD3_manuscript/CD3_slides/AAA785.CD3/AAA785.CD3.run1	255	0.7	0.06	0.7	0.06	-9.60981841791	-12.5720539868	3.86118316047	0.275703953125
4435.0	3590497.0	1996.0	20301.0	3590497.0	4000000.0	49.0	6.0	2.42	2.02	1.76	0.0700000000002	10.29	0.64	1.34	0.12	9.78	0.53	3.4	2.29	0.66	AAA785.CD3.X6.Y7.tile.tissue.png	124	1	2000	124	87a934ebb7eac1a42df0f84f1c1b5085	0	0	0	0	0	0	0	0	0	0	0	0	0	/home/dhl_ec/bnelissen/Slides/CD3_manuscript/CD3_slides/AAA785.CD3/AAA785.CD3.run1	255	0.7	0.06	0.7	0.06	-8.9951261919	-11.8860477353	2.76351380826	0.204407546875
3947.0	3947165.0	1809.0	9050.0	3947165.0	4000000.0	48.0	1.0	1.29	1.8	1.13	0.0500000000002	10.95	0.38	0.74	0.0599999999999	9.98	0.37	3.29	2.32	0.85	AAA785.CD3.X6.Y8.tile.tissue.png	125	1	2000	125	81173af9e05bf6292e86aba520fff7b2	0	0	0	0	0	0	0	0	0	0	0	0	0	/home/dhl_ec/bnelissen/Slides/CD3_manuscript/CD3_slides/AAA785.CD3/AAA785.CD3.run1	255	0.7	0.06	0.7	0.06	-8.31149739322	-11.4936301363	0.838669443534	0.040269543457
2500.0	3989014.0	1231.0	8920.0	3989014.0	4000000.0	36.0	1.0	3.11	2.6	1.15	0.0500000000002	6.29	0.38	0.75	0.0599999999999	9.88	0.56	3.29	2.31	0.64	AAA785.CD3.X6.Y9.tile.tissue.png	126	1	2000	126	8f9af86f7c6333d7440d9cc94b451a6e	0	0	0	0	0	0	0	0	0	0	0	0	0	/home/dhl_ec/bnelissen/Slides/CD3_manuscript/CD3_slides/AAA785.CD3/AAA785.CD3.run1	255	0.7	0.0717098212481	0.7	0.0717098212481	-8.17251295763	-11.7074523373	0.76252943365	0.0409299845581
17413.0	3092804.0	7945.0	19105.0	3092804.0	4000000.0	173.0	10.0	1.16	1.8	1.78	0.0799999999999	10.21	0.58	1.2	0.14	12.93	0.51	3.33	2.27	0.64	AAA785.CD3.X7.Y10.tile.tissue.png	127	1	2000	127	81421a3c1abce626a8b1d39613eaa293	0	0	0	0	0	0	0	0	0	0	0	0	0	/home/dhl_ec/bnelissen/Slides/CD3_manuscript/CD3_slides/AAA785.CD3/AAA785.CD3.run1	255	0.7	0.06	0.7	0.06	-8.67608784721	-12.2048010772	2.11828819356	0.223941466797
31547.0	3578475.0	12422.0	16121.0	3578475.0	4000000.0	276.0	1.0	1.86	2.45	1.75	0.0700000000002	10.39	0.57	1.23	0.0999999999999	14.82	0.61	3.72	2.57	0.73	AAA785.CD3.X7.Y11.tile.tissue.png	128	1	2000	128	8fef5cbd694aac955a8043037cf75a5f	0	0	0	0	0	0	0	0	0	0	0	0	0	/home/dhl_ec/bnelissen/Slides/CD3_manuscript/CD3_slides/AAA785.CD3/AAA785.CD3.run1	255	0.7	0.06	0.7	0.06	-9.4517156823	-12.1028650189	2.42487000472	0.228153501953
46236.0	3375099.0	20309.0	20435.0	3375099.0	4000000.0	459.0	17.0	3.0	2.08	1.13	0.0500000000002	6.76	0.38	0.75	0.0800000000004	9.35	0.35	2.19	1.52	0.45	AAA785.CD3.X7.Y12.tile.tissue.png	129	1	2000	129	c6c688cf34853309c4e2bc9cc8c99006	0	0	0	0	0	0	0	0	0	0	0	0	0	/home/dhl_ec/bnelissen/Slides/CD3_manuscript/CD3_slides/AAA785.CD3/AAA785.CD3.run1	255	0.7	0.06	0.7	0.06	-9.53978036649	-12.8624122123	2.7512914151	0.334642566406
73189.0	3767913.0	28654.0	16863.0	3767913.0	4000000.0	628.0	5.0	2.74	1.47	1.13	0.0499999999997	6.8	0.38	0.74	0.0700000000002	10.05	0.38	2.2	1.52	0.46	AAA785.CD3.X7.Y13.tile.tissue.png	130	1	2000	130	7a304a705baaf85bec4b1ab03695c80e	0	0	0	0	0	0	0	0	0	0	0	0	0	/home/dhl_ec/bnelissen/Slides/CD3_manuscript/CD3_slides/AAA785.CD3/AAA785.CD3.run1	255	0.7	0.06	0.7	0.06	-9.86973901327	-12.9132170434	2.69006468709	0.337836259766
14363.0	3996920.0	6405.0	8202.0	3996920.0	4000000.0	149.0	1.0	1.21	2.99	1.33	0.04	6.41	0.37	0.74	0.0500000000002	9.65	0.48	2.34	1.52	0.44	AAA785.CD3.X7.Y14.tile.tissue.png	131	1	2000	131	bb6963fcbd60e1932221fc0db1360d39	0	0	0	0	0	0	0	0	0	0	0	0	0	/home/dhl_ec/bnelissen/Slides/CD3_manuscript/CD3_slides/AAA785.CD3/AAA785.CD3.run1	255	0.7	0.06	0.7	0.06	-9.39676245917	-11.9739089683	1.09397697897	0.102961392197
0.0	3996576.0	0.0	8146.0	3996576.0	4000000.0	0.0	1.0	0.89	1.22	1.12	0.04	6.31	0.38	0.74	0.0599999999999	8.36	0.3	2.2	1.53	0.42	AAA785.CD3.X7.Y15.tile.tissue.png	132	1	2000	132	66eef58d0de05596e8c0ca7e48098ad2	0	0	0	0	0	0	0	0	0	0	0	0	0	/home/dhl_ec/bnelissen/Slides/CD3_manuscript/CD3_slides/AAA785.CD3/AAA785.CD3.run1	255	0.7	0.06	0.7	0.06	0.0	-12.4909780715	0.481743778925	0.0744179900208
0.0	981476.0	0.0	9486.0	981476.0	4000000.0	0.0	3.0	0.820000000001	1.28	1.15	0.0599999999999	6.81	0.37	0.78	0.17	6.85	0.18	2.27	1.52	0.39	AAA785.CD3.X7.Y16.tile.tissue.png	133	1	2000	133	dfb2a0456319d7c74d2f6b4a6dc9cf79	0	0	0	0	0	0	0	0	0	0	0	0	0	/home/dhl_ec/bnelissen/Slides/CD3_manuscript/CD3_slides/AAA785.CD3/AAA785.CD3.run1	255	0.7	0.06	0.7	0.06	-6.82820480509	-11.6843518822	0.993593896228	2.61288944141
0.0	0.0	0.0	0.0	0.0	4000000.0	0.0	0.0	0.8	1.12	1.15	0.0599999999999	5.49	0.29	0.87	0.21	4.68	0.13	1.98	1.54	0.36	AAA785.CD3.X7.Y3.tile.tissue.png	134	1	2000	134	1b552a599561d9c5bf18aaaba5036385	0	0	0	0	0	0	0	0	0	0	0	0	0	/home/dhl_ec/bnelissen/Slides/CD3_manuscript/CD3_slides/AAA785.CD3/AAA785.CD3.run1	255	1.0	0.06	1.0	0.06	0.0	0.0	0.0	6.9066135
0.0	1328.0	0.0	162.0	1328.0	4000000.0	0.0	1.0	1.44	1.19	1.11	0.04	6.51	0.38	0.73	0.22	5.84	0.14	2.06	1.51	0.449999999999	AAA785.CD3.X7.Y4.tile.tissue.png	135	1	2000	135	0e75f3b510026e194b2e52a59e6ba3ef	0	0	0	0	0	0	0	0	0	0	0	0	0	/home/dhl_ec/bnelissen/Slides/CD3_manuscript/CD3_slides/AAA785.CD3/AAA785.CD3.run1	255	0.7	0.06	0.7	0.06	0.0	-12.1968881041	2.30803395467	0.0764981774445
246.0	11164.0	118.0	1053.0	11164.0	4000000.0	3.0	5.0	1.3	1.41	1.86	0.0900000000001	9.97	0.57	1.2	0.32	9.33	0.31	3.13	2.31	0.56	AAA785.CD3.X7.Y5.tile.tissue.png	136	1	2000	136	ababcf219097c08526c6b28b97ec8699	0	0	0	0	0	0	0	0	0	0	0	0	0	/home/dhl_ec/bnelissen/Slides/CD3_manuscript/CD3_slides/AAA785.CD3/AAA785.CD3.run1	255	0.7	0.06	0.7	0.06	-9.3036954878	-12.2368972233	2.07053070351	0.134553463989
333.0	8593.0	116.0	776.0	8593.0	4000000.0	2.0	3.0	1.17	2.9	1.31	0.0499999999997	6.55	0.37	0.74	0.21	6.71	0.21	2.06	2.31	0.57	AAA785.CD3.X7.Y6.tile.tissue.png	137	1	2000	137	a5af2e2737788fc16d67f0c34d9ee3e2	0	0	0	0	0	0	0	0	0	0	0	0	0	/home/dhl_ec/bnelissen/Slides/CD3_manuscript/CD3_slides/AAA785.CD3/AAA785.CD3.run1	255	0.7	0.06	0.7	0.06	-8.98740679199	-12.4919935185	2.88437536587	0.0979493601074
53928.0	2634686.0	22314.0	22343.0	2634686.0	4000000.0	479.0	3.0	1.31	1.8	1.1	0.0500000000002	6.92	0.37	0.71	0.12	8.79	0.32	2.2	1.52	0.42	AAA785.CD3.X7.Y7.tile.tissue.png	138	1	2000	138	ecf29c0fbfbbbe13f4d2c8565caac56d	0	0	0	0	0	0	0	0	0	0	0	0	0	/home/dhl_ec/bnelissen/Slides/CD3_manuscript/CD3_slides/AAA785.CD3/AAA785.CD3.run1	255	0.7	0.06	0.7	0.06	-9.39678825067	-12.6055866057	3.37451091695	0.399067789063
8243.0	3066824.0	4238.0	28005.0	3066824.0	4000000.0	106.0	7.0	3.25	2.83	1.22	0.0500000000002	7.22	0.38	0.75	0.1	9.08	0.34	2.25	1.53	0.45	AAA785.CD3.X7.Y8.tile.tissue.png	139	1	2000	139	4594aa4332c5335f16533e006b0715a0	0	0	0	0	0	0	0	0	0	0	0	0	0	/home/dhl_ec/bnelissen/Slides/CD3_manuscript/CD3_slides/AAA785.CD3/AAA785.CD3.run1	255	0.7	0.06	0.7	0.06	-9.08241847896	-12.5153325799	3.06109045334	0.293798523438
4575.0	3033560.0	2344.0	16623.0	3033560.0	4000000.0	67.0	3.0	2.52	2.45	1.14	0.04	6.93	0.37	0.75	0.0999999999999	8.99	0.330000000001	2.21	1.55	0.559999999999	AAA785.CD3.X7.Y9.tile.tissue.png	140	1	2000	140	90aca98d2e6930c51abc82228a9edeb4	0	0	0	0	0	0	0	0	0	0	0	0	0	/home/dhl_ec/bnelissen/Slides/CD3_manuscript/CD3_slides/AAA785.CD3/AAA785.CD3.run1	255	0.7	0.06	0.7	0.06	-8.79464820789	-12.1675666188	2.2181573034	0.1989886875
9930.0	2985432.0	4187.0	18616.0	2985432.0	4000000.0	96.0	3.0	1.42	1.62	1.12	0.0500000000002	7.28	0.38	0.75	0.0900000000001	9.08	0.320000000001	2.22	1.52	0.84	AAA785.CD3.X8.Y10.tile.tissue.png	141	1	2000	141	b37e34b61a8fc78de7f61a2708bb3432	0	0	0	0	0	0	0	0	0	0	0	0	0	/home/dhl_ec/bnelissen/Slides/CD3_manuscript/CD3_slides/AAA785.CD3/AAA785.CD3.run1	255	0.7	0.06	0.7	0.06	-8.99471199165	-12.1306617258	2.49651640569	0.230931625
7272.0	2328888.0	3334.0	25638.0	2328888.0	4000000.0	84.0	8.0	1.84	2.78	1.52	0.0799999999999	10.22	0.570000000001	1.2	0.19	8.49	0.29	2.16	1.47	0.659999999999	AAA785.CD3.X8.Y11.tile.tissue.png	142	1	2000	142	b53f20f3d3bc906dca05d7c483837302	0	0	0	0	0	0	0	0	0	0	0	0	0	/home/dhl_ec/bnelissen/Slides/CD3_manuscript/CD3_slides/AAA785.CD3/AAA785.CD3.run1	255	0.7	0.06	0.7	0.06	-8.95701966759	-12.2194213083	2.59469091244	0.229170703125
14011.0	2014365.0	6206.0	21425.0	2014365.0	4000000.0	137.0	10.0	1.4	2.36	1.1	0.04	6.43	0.37	0.72	0.13	7.89	0.29	2.16	1.5	0.400000000001	AAA785.CD3.X8.Y12.tile.tissue.png	143	1	2000	143	670731cc93000e00217f84091cdf5901	0	0	0	0	0	0	0	0	0	0	0	0	0	/home/dhl_ec/bnelissen/Slides/CD3_manuscript/CD3_slides/AAA785.CD3/AAA785.CD3.run1	255	0.7	0.06	0.7	0.06	-9.15123181551	-12.5753153257	2.50878142873	0.253665335938
37455.0	3091830.0	14679.0	23235.0	3091830.0	4000000.0	294.0	3.0	1.95	2.74	1.11	0.0500000000002	6.41	0.38	0.74	0.1	9.37	0.34	2.22	1.53	0.61	AAA785.CD3.X8.Y13.tile.tissue.png	144	1	2000	144	5f7141ca3ec4be7da03d1d0cd4759459	0	0	0	0	0	0	0	0	0	0	0	0	0	/home/dhl_ec/bnelissen/Slides/CD3_manuscript/CD3_slides/AAA785.CD3/AAA785.CD3.run1	255	0.7	0.06	0.7	0.06	-9.69921659358	-12.0443145605	2.19933244276	0.228500320313
10533.0	3999804.0	4750.0	8018.0	3999804.0	4000000.0	100.0	1.0	3.14	1.85	1.76	0.0700000000006	7.89	0.38	0.74	0.0599999999995	9.73	0.37	2.16	1.52	0.44	AAA785.CD3.X8.Y14.tile.tissue.png	145	1	2000	145	7a8e6c34aae3149f66465290245fe28c	0	0	0	0	0	0	0	0	0	0	0	0	0	/home/dhl_ec/bnelissen/Slides/CD3_manuscript/CD3_slides/AAA785.CD3/AAA785.CD3.run1	255	0.7	0.06	0.7	0.06	-9.33942315789	-11.8238095228	1.01213335018	0.080864006752
0.0	3954153.0	0.0	9807.0	3954153.0	4000000.0	0.0	2.0	1.04	1.26	1.17	0.0500000000002	6.24	0.36	0.75	0.0600000000004	9.09	0.29	2.18	1.67	0.490000000001	AAA785.CD3.X8.Y15.tile.tissue.png	146	1	2000	146	af8067281905d3fcfe09c0890b4f943d	0	0	0	0	0	0	0	0	0	0	0	0	0	/home/dhl_ec/bnelissen/Slides/CD3_manuscript/CD3_slides/AAA785.CD3/AAA785.CD3.run1	255	0.7	0.06	0.7	0.06	-6.60979398564	-12.2947637091	0.619966589805	0.0588827436523
0.0	651917.0	0.0	10242.0	651917.0	4000000.0	0.0	6.0	1.22	2.04	1.15	0.0600000000004	6.74	0.38	0.810000000001	0.2	5.89	0.26	3.43	2.3	0.59	AAA785.CD3.X8.Y16.tile.tissue.png	147	1	2000	147	e431f822c42852a8cffa18af9484900b	0	0	0	0	0	0	0	0	0	0	0	0	0	/home/dhl_ec/bnelissen/Slides/CD3_manuscript/CD3_slides/AAA785.CD3/AAA785.CD3.run1	255	0.7	0.06	0.7	0.06	0.0	-11.8449497808	2.13984103805	2.91393280273
0.0	0.0	0.0	0.0	0.0	4000000.0	0.0	0.0	1.69	2.71	1.52	0.0599999999995	6.17	0.31	0.79	0.21	4.49	0.13	1.98	1.52	0.54	AAA785.CD3.X8.Y4.tile.tissue.png	148	1	2000	148	d3a5681155f7cfe9d0ebb60b56370efd	0	0	0	0	0	0	0	0	0	0	0	0	0	/home/dhl_ec/bnelissen/Slides/CD3_manuscript/CD3_slides/AAA785.CD3/AAA785.CD3.run1	255	1.0	0.06	1.0	0.06	0.0	-10.5172739031	0.0	9.4819558976
0.0	1623.0	0.0	204.0	1623.0	4000000.0	0.0	1.0	3.68	1.63	1.88	0.1	9.76	0.56	1.24	0.33	8.02	0.24	3.21	2.33	0.559999999999	AAA785.CD3.X8.Y5.tile.tissue.png	149	1	2000	149	d7aa30beee88701f5b67269414a57a0c	0	0	0	0	0	0	0	0	0	0	0	0	0	/home/dhl_ec/bnelissen/Slides/CD3_manuscript/CD3_slides/AAA785.CD3/AAA785.CD3.run1	255	0.7	0.06	0.7	0.06	0.0	-11.2317056025	2.67842482815	4.0782816966
156.0	23566.0	52.0	1679.0	23566.0	4000000.0	1.0	4.0	2.1	1.55	1.1	0.0500000000002	6.45	0.599999999999	1.24	0.25	6.58	0.31	3.62	2.43	0.58	AAA785.CD3.X8.Y6.tile.tissue.png	150	1	2000	150	dc82c78508d93a891883898eaacd579c	0	0	0	0	0	0	0	0	0	0	0	0	0	/home/dhl_ec/bnelissen/Slides/CD3_manuscript/CD3_slides/AAA785.CD3/AAA785.CD3.run1	255	0.7	0.06	0.7	0.06	-9.01019444341	-11.6817764446	1.06734050284	0.0910222495117
84788.0	1973628.0	33440.0	24899.0	1973628.0	4000000.0	711.0	8.0	3.78	1.58	1.36	0.0400000000009	11.48	0.58	1.21	0.2	12.49	0.46	3.41	2.32	0.52	AAA785.CD3.X8.Y7.tile.tissue.png	151	1	2000	151	5599fb5acfb9bc2b78acab731f64734b	0	0	0	0	0	0	0	0	0	0	0	0	0	/home/dhl_ec/bnelissen/Slides/CD3_manuscript/CD3_slides/AAA785.CD3/AAA785.CD3.run1	255	0.7	0.06	0.7	0.06	-9.40373557057	-12.4676952605	2.78739815576	0.328980859375
14583.0	1845173.0	7161.0	47906.0	1845173.0	4000000.0	176.0	23.0	3.24	2.91	1.14	0.0500000000002	6.79	0.389999999999	0.72	0.139999999999	7.87	0.28	2.26	1.48	0.41	AAA785.CD3.X8.Y8.tile.tissue.png	152	1	2000	152	9ee7252c0d60cb7990fa546d16721e31	0	0	0	0	0	0	0	0	0	0	0	0	0	/home/dhl_ec/bnelissen/Slides/CD3_manuscript/CD3_slides/AAA785.CD3/AAA785.CD3.run1	255	0.7	0.06	0.7	0.06	-9.42458010937	-12.7883393809	3.96137653916	0.337842265625
20678.0	1390712.0	8868.0	17927.0	1390712.0	4000000.0	192.0	10.0	3.16	2.82	1.1	0.0500000000002	7.02	0.38	0.73	0.16	7.91	0.27	2.24	1.57	0.41	AAA785.CD3.X8.Y9.tile.tissue.png	153	1	2000	153	7ad3df6023c791090e27414a36c040e7	0	0	0	0	0	0	0	0	0	0	0	0	0	/home/dhl_ec/bnelissen/Slides/CD3_manuscript/CD3_slides/AAA785.CD3/AAA785.CD3.run1	255	0.7	0.06	0.7	0.06	-9.30660564901	-12.3444733746	3.22445123637	0.230154515625
22413.0	2118795.0	9570.0	30856.0	2118795.0	4000000.0	199.0	5.0	1.48	1.61	1.77	0.0700000000006	10.12	0.58	1.21	0.190000000001	11.65	0.45	3.41	2.31	0.63	AAA785.CD3.X9.Y10.tile.tissue.png	154	1	2000	154	08bbac41f3225a15019b6e6e568243f7	0	0	0	0	0	0	0	0	0	0	0	0	0	/home/dhl_ec/bnelissen/Slides/CD3_manuscript/CD3_slides/AAA785.CD3/AAA785.CD3.run1	255	0.7	0.06	0.7	0.06	-9.43341192142	-12.7164209726	3.66969670003	0.349423921875
7649.0	3312347.0	3574.0	20644.0	3312347.0	4000000.0	84.0	4.0	1.23	1.74	1.76	0.0699999999997	10.73	0.58	1.2	0.12	12.76	0.51	3.36	2.31	0.64	AAA785.CD3.X9.Y11.tile.tissue.png	155	1	2000	155	3cb050f99178734d981f8bb78adb8c46	0	0	0	0	0	0	0	0	0	0	0	0	0	/home/dhl_ec/bnelissen/Slides/CD3_manuscript/CD3_slides/AAA785.CD3/AAA785.CD3.run1	255	0.7	0.06	0.7	0.06	-9.22461533742	-12.4338216854	3.35057743133	0.302116554687
22983.0	1874050.0	9388.0	21835.0	1874050.0	4000000.0	211.0	7.0	1.17	1.88	1.05	0.0799999999999	10.69	0.57	1.2	0.2	8.55	0.280000000001	2.21	2.3	0.63	AAA785.CD3.X9.Y12.tile.tissue.png	156	1	2000	156	5fb36c9aeea4e9a04fedcda2f78fdefd	0	0	0	0	0	0	0	0	0	0	0	0	0	/home/dhl_ec/bnelissen/Slides/CD3_manuscript/CD3_slides/AAA785.CD3/AAA785.CD3.run1	255	0.7	0.06	0.7	0.06	-9.40878395448	-12.5391469683	3.34757999372	0.25986009375
19495.0	2536091.0	8762.0	27224.0	2536091.0	4000000.0	185.0	10.0	1.36	1.69	1.78	0.0699999999997	9.98	0.59	1.2	0.18	12.26	0.49	3.43	2.32	0.639999999999	AAA785.CD3.X9.Y13.tile.tissue.png	157	1	2000	157	43c03c4b12fecf04cc7c004c3c17df5b	0	0	0	0	0	0	0	0	0	0	0	0	0	/home/dhl_ec/bnelissen/Slides/CD3_manuscript/CD3_slides/AAA785.CD3/AAA785.CD3.run1	255	0.7	0.06	0.7	0.06	-9.07160878118	-12.2808787523	2.12104800824	0.22967790625
7896.0	3974705.0	3586.0	9120.0	3974705.0	4000000.0	83.0	1.0	1.25	1.81	1.76	0.0699999999997	9.18	0.56	1.21	0.0799999999999	14.23	0.68	3.66	2.43	0.73	AAA785.CD3.X9.Y14.tile.tissue.png	158	1	2000	158	0d22e52df95bd66a3574f21512b36d14	0	0	0	0	0	0	0	0	0	0	0	0	0	/home/dhl_ec/bnelissen/Slides/CD3_manuscript/CD3_slides/AAA785.CD3/AAA785.CD3.run1	255	0.7	0.06	0.7	0.06	-9.0699582954	-12.2506728214	1.00504977193	0.0811271928711
157.0	3915682.0	60.0	11471.0	3915682.0	4000000.0	2.0	3.0	2.76	2.65	1.86	0.0699999999997	13.8	0.57	1.2	0.0900000000001	13.43	0.55	3.32	2.31	0.690000000001	AAA785.CD3.X9.Y15.tile.tissue.png	159	1	2000	159	91881a1c09901276cf93fb4beac616b7	0	0	0	0	0	0	0	0	0	0	0	0	0	/home/dhl_ec/bnelissen/Slides/CD3_manuscript/CD3_slides/AAA785.CD3/AAA785.CD3.run1	255	0.7	0.06	0.7	0.06	-8.22637898834	-11.7854067596	0.574781297125	0.0546220322266
0.0	277564.0	0.0	7464.0	277564.0	4000000.0	0.0	5.0	1.19	1.43	1.77	0.0799999999999	9.56	0.559999999999	1.31	0.31	8.95	0.23	3.14	2.32	0.56	AAA785.CD3.X9.Y16.tile.tissue.png	160	1	2000	160	44744eb95968ef7c9e751f10d604aa5a	0	0	0	0	0	0	0	0	0	0	0	0	0	/home/dhl_ec/bnelissen/Slides/CD3_manuscript/CD3_slides/AAA785.CD3/AAA785.CD3.run1	255	0.7	0.06	0.7	0.06	-8.51102962339	-11.8552188054	2.31456663474	2.97111743848
0.0	0.0	0.0	0.0	0.0	4000000.0	0.0	0.0	1.02	1.67	1.81	0.0899999999992	9.44	0.48	1.34	0.32	6.98	0.24	3.18	2.31	0.599999999999	AAA785.CD3.X9.Y6.tile.tissue.png	161	1	2000	161	1888e827ad37eaf86e96c2495a1925e7	0	0	0	0	0	0	0	0	0	0	0	0	0	/home/dhl_ec/bnelissen/Slides/CD3_manuscript/CD3_slides/AAA785.CD3/AAA785.CD3.run1	255	1.0	0.06	1.0	0.06	0.0	-11.590055277	0.0	8.1777665176
26689.0	593993.0	11594.0	6448.0	593993.0	4000000.0	271.0	3.0	1.29	2.01	1.12	0.0600000000004	6.86	0.41	0.81	0.2	7.26	0.24	2.17	1.53	0.410000000001	AAA785.CD3.X9.Y7.tile.tissue.png	162	1	2000	162	0cf0ec3540fba920e6a14d12a63393fb	0	0	0	0	0	0	0	0	0	0	0	0	0	/home/dhl_ec/bnelissen/Slides/CD3_manuscript/CD3_slides/AAA785.CD3/AAA785.CD3.run1	255	0.7	0.06	0.7	0.06	-9.5711438991	-10.9287386097	3.20479678029	0.185771671875
35083.0	2563882.0	16415.0	23898.0	2563882.0	4000000.0	395.0	9.0	1.22	2.01	1.14	0.0500000000002	7.32	0.41	1.03	0.12	9.24	0.33	2.27	1.53	0.449999999999	AAA785.CD3.X9.Y8.tile.tissue.png	163	1	2000	163	c64c39c2a4d6dbf313c20f8e0e48a35f	0	0	0	0	0	0	0	0	0	0	0	0	0	/home/dhl_ec/bnelissen/Slides/CD3_manuscript/CD3_slides/AAA785.CD3/AAA785.CD3.run1	255	0.7	0.06	0.7	0.06	-9.45448979654	-12.6004395061	3.62502842458	0.354763898438
24375.0	1952350.0	10390.0	24295.0	1952350.0	4000000.0	222.0	15.0	1.01	1.8	1.15	0.0500000000002	7.08	0.38	0.73	0.15	8.13	0.3	2.26	1.52	0.419999999999	AAA785.CD3.X9.Y9.tile.tissue.png	164	1	2000	164	4c234c79189b028d11eee3a4c3a12848	0	0	0	0	0	0	0	0	0	0	0	0	0	/home/dhl_ec/bnelissen/Slides/CD3_manuscript/CD3_slides/AAA785.CD3/AAA785.CD3.run1	255	0.7	0.06	0.7	0.06	-9.47688190021	-12.5527358123	3.24188508413	0.2961114375
[truncated: 2 more columns]
